# Supplementary material for: Metabolic capacity is maintained despite shifts in microbial diversity in estuary sediments
Source: ISME Commun. 2025 Oct 11;5(1):ycaf182. doi: 10.1093/ismeco/ycaf182 (PMC12687941; doi:10.1093/ismeco/ycaf182)
Supplement: Supplementary_Data_1_ycaf182 [file supplementary_data_1_ycaf182.zip › SWISS-MODEL/4_1_Jan_SF_Bin18_scaffold_700_c1_62709776_1/models/01/coords.js]

let model_01=`ATOM      1  N   ALA B  28     122.531 163.081  95.517  1.00  0.49           N  
ATOM      2  CA  ALA B  28     123.376 164.153  96.144  1.00  0.49           C  
ATOM      3  C   ALA B  28     124.646 163.666  96.824  1.00  0.49           C  
ATOM      4  O   ALA B  28     125.681 164.304  96.696  1.00  0.49           O  
ATOM      5  CB  ALA B  28     122.505 164.981  97.111  1.00  0.49           C  
ATOM      6  N   GLN B  29     124.623 162.501  97.520  1.00  0.47           N  
ATOM      7  CA  GLN B  29     125.834 161.784  97.904  1.00  0.47           C  
ATOM      8  C   GLN B  29     126.721 161.439  96.715  1.00  0.47           C  
ATOM      9  O   GLN B  29     126.233 161.357  95.588  1.00  0.47           O  
ATOM     10  CB  GLN B  29     125.499 160.477  98.668  1.00  0.47           C  
ATOM     11  CG  GLN B  29     124.713 160.693  99.983  1.00  0.47           C  
ATOM     12  CD  GLN B  29     125.499 161.596 100.936  1.00  0.47           C  
ATOM     13  OE1 GLN B  29     126.705 161.441 101.115  1.00  0.47           O  
ATOM     14  NE2 GLN B  29     124.815 162.588 101.550  1.00  0.47           N  
ATOM     15  N   PHE B  30     128.041 161.271  96.944  1.00  0.47           N  
ATOM     16  CA  PHE B  30     129.000 160.940  95.903  1.00  0.47           C  
ATOM     17  C   PHE B  30     128.670 159.623  95.194  1.00  0.47           C  
ATOM     18  O   PHE B  30     128.288 158.627  95.806  1.00  0.47           O  
ATOM     19  CB  PHE B  30     130.446 160.934  96.481  1.00  0.47           C  
ATOM     20  CG  PHE B  30     131.500 160.768  95.412  1.00  0.47           C  
ATOM     21  CD1 PHE B  30     132.097 159.514  95.193  1.00  0.47           C  
ATOM     22  CD2 PHE B  30     131.876 161.850  94.598  1.00  0.47           C  
ATOM     23  CE1 PHE B  30     133.042 159.341  94.173  1.00  0.47           C  
ATOM     24  CE2 PHE B  30     132.823 161.681  93.578  1.00  0.47           C  
ATOM     25  CZ  PHE B  30     133.403 160.425  93.364  1.00  0.47           C  
ATOM     26  N   LEU B  31     128.805 159.612  93.859  1.00  0.51           N  
ATOM     27  CA  LEU B  31     128.436 158.487  93.033  1.00  0.51           C  
ATOM     28  C   LEU B  31     129.663 157.696  92.641  1.00  0.51           C  
ATOM     29  O   LEU B  31     130.612 158.223  92.068  1.00  0.51           O  
ATOM     30  CB  LEU B  31     127.792 158.954  91.701  1.00  0.51           C  
ATOM     31  CG  LEU B  31     126.259 159.115  91.660  1.00  0.51           C  
ATOM     32  CD1 LEU B  31     125.537 157.770  91.829  1.00  0.51           C  
ATOM     33  CD2 LEU B  31     125.729 160.167  92.637  1.00  0.51           C  
ATOM     34  N   SER B  32     129.632 156.370  92.863  1.00  0.52           N  
ATOM     35  CA  SER B  32     130.550 155.443  92.217  1.00  0.52           C  
ATOM     36  C   SER B  32     130.361 155.379  90.706  1.00  0.52           C  
ATOM     37  O   SER B  32     131.316 155.438  89.939  1.00  0.52           O  
ATOM     38  CB  SER B  32     130.363 154.009  92.782  1.00  0.52           C  
ATOM     39  OG  SER B  32     128.976 153.655  92.842  1.00  0.52           O  
ATOM     40  N   SER B  33     129.097 155.294  90.246  1.00  0.34           N  
ATOM     41  CA  SER B  33     128.767 154.978  88.860  1.00  0.34           C  
ATOM     42  C   SER B  33     127.988 156.074  88.169  1.00  0.34           C  
ATOM     43  O   SER B  33     127.038 155.804  87.443  1.00  0.34           O  
ATOM     44  CB  SER B  33     127.933 153.674  88.717  1.00  0.34           C  
ATOM     45  OG  SER B  33     128.579 152.579  89.367  1.00  0.34           O  
ATOM     46  N   ALA B  34     128.353 157.360  88.369  1.00  0.35           N  
ATOM     47  CA  ALA B  34     127.690 158.478  87.704  1.00  0.35           C  
ATOM     48  C   ALA B  34     127.805 158.468  86.183  1.00  0.35           C  
ATOM     49  O   ALA B  34     126.852 158.748  85.461  1.00  0.35           O  
ATOM     50  CB  ALA B  34     128.253 159.829  88.195  1.00  0.35           C  
ATOM     51  N   SER B  35     128.995 158.135  85.650  1.00  0.36           N  
ATOM     52  CA  SER B  35     129.192 158.089  84.213  1.00  0.36           C  
ATOM     53  C   SER B  35     128.918 156.691  83.706  1.00  0.36           C  
ATOM     54  O   SER B  35     129.701 155.765  83.900  1.00  0.36           O  
ATOM     55  CB  SER B  35     130.618 158.504  83.786  1.00  0.36           C  
ATOM     56  OG  SER B  35     130.710 158.631  82.364  1.00  0.36           O  
ATOM     57  N   ALA B  36     127.776 156.507  83.020  1.00  0.36           N  
ATOM     58  CA  ALA B  36     127.336 155.230  82.494  1.00  0.36           C  
ATOM     59  C   ALA B  36     128.283 154.616  81.467  1.00  0.36           C  
ATOM     60  O   ALA B  36     128.435 153.403  81.369  1.00  0.36           O  
ATOM     61  CB  ALA B  36     125.935 155.412  81.884  1.00  0.36           C  
ATOM     62  N   GLN B  37     128.980 155.463  80.686  1.00  0.37           N  
ATOM     63  CA  GLN B  37     129.960 155.039  79.701  1.00  0.37           C  
ATOM     64  C   GLN B  37     131.168 154.313  80.292  1.00  0.37           C  
ATOM     65  O   GLN B  37     131.791 153.485  79.632  1.00  0.37           O  
ATOM     66  CB  GLN B  37     130.454 156.256  78.881  1.00  0.37           C  
ATOM     67  CG  GLN B  37     129.341 156.930  78.042  1.00  0.37           C  
ATOM     68  CD  GLN B  37     129.893 158.136  77.280  1.00  0.37           C  
ATOM     69  OE1 GLN B  37     130.893 158.746  77.651  1.00  0.37           O  
ATOM     70  NE2 GLN B  37     129.215 158.512  76.171  1.00  0.37           N  
ATOM     71  N   SER B  38     131.534 154.597  81.556  1.00  0.37           N  
ATOM     72  CA  SER B  38     132.706 154.024  82.198  1.00  0.37           C  
ATOM     73  C   SER B  38     132.358 153.015  83.275  1.00  0.37           C  
ATOM     74  O   SER B  38     133.122 152.816  84.218  1.00  0.37           O  
ATOM     75  CB  SER B  38     133.667 155.100  82.764  1.00  0.37           C  
ATOM     76  OG  SER B  38     133.042 155.951  83.724  1.00  0.37           O  
ATOM     77  N   GLU B  39     131.216 152.304  83.148  1.00  0.37           N  
ATOM     78  CA  GLU B  39     130.745 151.294  84.096  1.00  0.37           C  
ATOM     79  C   GLU B  39     131.799 150.278  84.602  1.00  0.37           C  
ATOM     80  O   GLU B  39     131.887 150.115  85.824  1.00  0.37           O  
ATOM     81  CB  GLU B  39     129.490 150.585  83.522  1.00  0.37           C  
ATOM     82  CG  GLU B  39     128.832 149.543  84.463  1.00  0.37           C  
ATOM     83  CD  GLU B  39     127.740 148.725  83.772  1.00  0.37           C  
ATOM     84  OE1 GLU B  39     127.033 147.993  84.511  1.00  0.37           O  
ATOM     85  OE2 GLU B  39     127.620 148.805  82.524  1.00  0.37           O  
ATOM     86  N   PRO B  40     132.675 149.626  83.813  1.00  0.35           N  
ATOM     87  CA  PRO B  40     133.774 148.813  84.346  1.00  0.35           C  
ATOM     88  C   PRO B  40     134.788 149.526  85.227  1.00  0.35           C  
ATOM     89  O   PRO B  40     135.469 148.864  86.002  1.00  0.35           O  
ATOM     90  CB  PRO B  40     134.479 148.264  83.096  1.00  0.35           C  
ATOM     91  CG  PRO B  40     133.375 148.195  82.044  1.00  0.35           C  
ATOM     92  CD  PRO B  40     132.501 149.408  82.371  1.00  0.35           C  
ATOM     93  N   GLN B  41     134.979 150.850  85.079  1.00  0.36           N  
ATOM     94  CA  GLN B  41     135.888 151.614  85.916  1.00  0.36           C  
ATOM     95  C   GLN B  41     135.237 152.004  87.232  1.00  0.36           C  
ATOM     96  O   GLN B  41     135.888 152.076  88.271  1.00  0.36           O  
ATOM     97  CB  GLN B  41     136.368 152.889  85.182  1.00  0.36           C  
ATOM     98  CG  GLN B  41     137.196 152.574  83.914  1.00  0.36           C  
ATOM     99  CD  GLN B  41     137.645 153.852  83.207  1.00  0.36           C  
ATOM    100  OE1 GLN B  41     136.964 154.876  83.198  1.00  0.36           O  
ATOM    101  NE2 GLN B  41     138.832 153.800  82.561  1.00  0.36           N  
ATOM    102  N   ALA B  42     133.915 152.256  87.206  1.00  0.56           N  
ATOM    103  CA  ALA B  42     133.111 152.518  88.379  1.00  0.56           C  
ATOM    104  C   ALA B  42     133.007 151.334  89.342  1.00  0.56           C  
ATOM    105  O   ALA B  42     133.125 151.475  90.560  1.00  0.56           O  
ATOM    106  CB  ALA B  42     131.705 152.917  87.902  1.00  0.56           C  
ATOM    107  N   VAL B  43     132.791 150.115  88.808  1.00  0.52           N  
ATOM    108  CA  VAL B  43     132.710 148.902  89.608  1.00  0.52           C  
ATOM    109  C   VAL B  43     134.063 148.197  89.657  1.00  0.52           C  
ATOM    110  O   VAL B  43     134.377 147.308  88.868  1.00  0.52           O  
ATOM    111  CB  VAL B  43     131.616 147.967  89.103  1.00  0.52           C  
ATOM    112  CG1 VAL B  43     131.494 146.727  90.016  1.00  0.52           C  
ATOM    113  CG2 VAL B  43     130.276 148.731  89.089  1.00  0.52           C  
ATOM    114  N   ALA B  44     134.918 148.576  90.626  1.00  0.56           N  
ATOM    115  CA  ALA B  44     136.270 148.066  90.725  1.00  0.56           C  
ATOM    116  C   ALA B  44     136.363 146.704  91.417  1.00  0.56           C  
ATOM    117  O   ALA B  44     135.912 146.522  92.546  1.00  0.56           O  
ATOM    118  CB  ALA B  44     137.146 149.092  91.473  1.00  0.56           C  
ATOM    119  N   ILE B  45     136.982 145.705  90.754  1.00  0.56           N  
ATOM    120  CA  ILE B  45     137.173 144.360  91.284  1.00  0.56           C  
ATOM    121  C   ILE B  45     138.664 144.151  91.505  1.00  0.56           C  
ATOM    122  O   ILE B  45     139.473 144.415  90.622  1.00  0.56           O  
ATOM    123  CB  ILE B  45     136.643 143.284  90.328  1.00  0.56           C  
ATOM    124  CG1 ILE B  45     135.135 143.504  90.044  1.00  0.56           C  
ATOM    125  CG2 ILE B  45     136.918 141.868  90.898  1.00  0.56           C  
ATOM    126  CD1 ILE B  45     134.551 142.561  88.985  1.00  0.56           C  
ATOM    127  N   ALA B  46     139.075 143.690  92.710  1.00  0.60           N  
ATOM    128  CA  ALA B  46     140.482 143.560  93.050  1.00  0.60           C  
ATOM    129  C   ALA B  46     141.071 142.180  92.760  1.00  0.60           C  
ATOM    130  O   ALA B  46     142.017 142.038  91.992  1.00  0.60           O  
ATOM    131  CB  ALA B  46     140.655 143.888  94.549  1.00  0.60           C  
ATOM    132  N   ASN B  47     140.523 141.107  93.362  1.00  0.56           N  
ATOM    133  CA  ASN B  47     140.964 139.753  93.085  1.00  0.56           C  
ATOM    134  C   ASN B  47     139.718 138.874  93.082  1.00  0.56           C  
ATOM    135  O   ASN B  47     139.157 138.685  94.164  1.00  0.56           O  
ATOM    136  CB  ASN B  47     141.985 139.276  94.162  1.00  0.56           C  
ATOM    137  CG  ASN B  47     142.506 137.862  93.901  1.00  0.56           C  
ATOM    138  OD1 ASN B  47     142.088 137.158  92.982  1.00  0.56           O  
ATOM    139  ND2 ASN B  47     143.442 137.407  94.763  1.00  0.56           N  
ATOM    140  N   PRO B  48     139.268 138.293  91.965  1.00  0.61           N  
ATOM    141  CA  PRO B  48     138.073 137.451  91.919  1.00  0.61           C  
ATOM    142  C   PRO B  48     138.136 136.209  92.786  1.00  0.61           C  
ATOM    143  O   PRO B  48     137.089 135.719  93.193  1.00  0.61           O  
ATOM    144  CB  PRO B  48     137.927 137.086  90.433  1.00  0.61           C  
ATOM    145  CG  PRO B  48     138.595 138.248  89.697  1.00  0.61           C  
ATOM    146  CD  PRO B  48     139.756 138.611  90.618  1.00  0.61           C  
ATOM    147  N   LEU B  49     139.340 135.664  93.055  1.00  0.58           N  
ATOM    148  CA  LEU B  49     139.518 134.547  93.966  1.00  0.58           C  
ATOM    149  C   LEU B  49     139.211 134.902  95.416  1.00  0.58           C  
ATOM    150  O   LEU B  49     138.727 134.078  96.186  1.00  0.58           O  
ATOM    151  CB  LEU B  49     140.968 133.999  93.908  1.00  0.58           C  
ATOM    152  CG  LEU B  49     141.403 133.412  92.549  1.00  0.58           C  
ATOM    153  CD1 LEU B  49     142.876 132.983  92.619  1.00  0.58           C  
ATOM    154  CD2 LEU B  49     140.537 132.217  92.125  1.00  0.58           C  
ATOM    155  N   ALA B  50     139.541 136.141  95.830  1.00  0.62           N  
ATOM    156  CA  ALA B  50     139.450 136.554  97.213  1.00  0.62           C  
ATOM    157  C   ALA B  50     138.171 137.301  97.565  1.00  0.62           C  
ATOM    158  O   ALA B  50     137.590 137.073  98.624  1.00  0.62           O  
ATOM    159  CB  ALA B  50     140.660 137.453  97.541  1.00  0.62           C  
ATOM    160  N   GLN B  51     137.708 138.242  96.713  1.00  0.58           N  
ATOM    161  CA  GLN B  51     136.570 139.065  97.078  1.00  0.58           C  
ATOM    162  C   GLN B  51     135.863 139.639  95.857  1.00  0.58           C  
ATOM    163  O   GLN B  51     136.481 139.959  94.842  1.00  0.58           O  
ATOM    164  CB  GLN B  51     137.025 140.214  98.027  1.00  0.58           C  
ATOM    165  CG  GLN B  51     135.904 141.089  98.641  1.00  0.58           C  
ATOM    166  CD  GLN B  51     134.908 140.255  99.453  1.00  0.58           C  
ATOM    167  OE1 GLN B  51     134.016 139.602  98.908  1.00  0.58           O  
ATOM    168  NE2 GLN B  51     135.059 140.271 100.797  1.00  0.58           N  
ATOM    169  N   MET B  52     134.528 139.814  95.944  1.00  0.55           N  
ATOM    170  CA  MET B  52     133.707 140.369  94.882  1.00  0.55           C  
ATOM    171  C   MET B  52     132.917 141.571  95.413  1.00  0.55           C  
ATOM    172  O   MET B  52     132.408 141.470  96.528  1.00  0.55           O  
ATOM    173  CB  MET B  52     132.718 139.321  94.320  1.00  0.55           C  
ATOM    174  CG  MET B  52     133.416 138.128  93.637  1.00  0.55           C  
ATOM    175  SD  MET B  52     132.265 136.918  92.917  1.00  0.55           S  
ATOM    176  CE  MET B  52     131.754 137.916  91.488  1.00  0.55           C  
ATOM    177  N   PRO B  53     132.773 142.718  94.730  1.00  0.60           N  
ATOM    178  CA  PRO B  53     132.174 143.917  95.331  1.00  0.60           C  
ATOM    179  C   PRO B  53     130.681 143.836  95.566  1.00  0.60           C  
ATOM    180  O   PRO B  53     130.207 144.345  96.577  1.00  0.60           O  
ATOM    181  CB  PRO B  53     132.470 145.044  94.326  1.00  0.60           C  
ATOM    182  CG  PRO B  53     133.691 144.550  93.556  1.00  0.60           C  
ATOM    183  CD  PRO B  53     133.487 143.040  93.493  1.00  0.60           C  
ATOM    184  N   ASP B  54     129.929 143.236  94.629  1.00  0.57           N  
ATOM    185  CA  ASP B  54     128.510 143.028  94.771  1.00  0.57           C  
ATOM    186  C   ASP B  54     128.235 141.599  94.320  1.00  0.57           C  
ATOM    187  O   ASP B  54     128.930 141.028  93.479  1.00  0.57           O  
ATOM    188  CB  ASP B  54     127.668 144.074  93.977  1.00  0.57           C  
ATOM    189  CG  ASP B  54     126.183 143.921  94.270  1.00  0.57           C  
ATOM    190  OD1 ASP B  54     125.836 143.327  95.324  1.00  0.57           O  
ATOM    191  OD2 ASP B  54     125.348 144.297  93.416  1.00  0.57           O  
ATOM    192  N   ARG B  55     127.200 140.999  94.922  1.00  0.55           N  
ATOM    193  CA  ARG B  55     126.752 139.640  94.721  1.00  0.55           C  
ATOM    194  C   ARG B  55     125.229 139.635  94.820  1.00  0.55           C  
ATOM    195  O   ARG B  55     124.577 138.596  94.905  1.00  0.55           O  
ATOM    196  CB  ARG B  55     127.364 138.678  95.771  1.00  0.55           C  
ATOM    197  CG  ARG B  55     128.890 138.486  95.604  1.00  0.55           C  
ATOM    198  CD  ARG B  55     129.553 137.610  96.669  1.00  0.55           C  
ATOM    199  NE  ARG B  55     128.889 136.279  96.577  1.00  0.55           N  
ATOM    200  CZ  ARG B  55     128.777 135.390  97.563  1.00  0.55           C  
ATOM    201  NH1 ARG B  55     127.843 134.454  97.438  1.00  0.55           N  
ATOM    202  NH2 ARG B  55     129.539 135.422  98.650  1.00  0.55           N  
ATOM    203  N   SER B  56     124.593 140.829  94.752  1.00  0.73           N  
ATOM    204  CA  SER B  56     123.147 141.010  94.848  1.00  0.73           C  
ATOM    205  C   SER B  56     122.369 140.423  93.681  1.00  0.73           C  
ATOM    206  O   SER B  56     121.168 140.139  93.777  1.00  0.73           O  
ATOM    207  CB  SER B  56     122.763 142.513  94.993  1.00  0.73           C  
ATOM    208  OG  SER B  56     122.902 143.267  93.785  1.00  0.73           O  
ATOM    209  N   TRP B  57     123.090 140.209  92.565  1.00  0.60           N  
ATOM    210  CA  TRP B  57     122.679 139.532  91.355  1.00  0.60           C  
ATOM    211  C   TRP B  57     122.309 138.064  91.541  1.00  0.60           C  
ATOM    212  O   TRP B  57     121.436 137.556  90.843  1.00  0.60           O  
ATOM    213  CB  TRP B  57     123.757 139.682  90.237  1.00  0.60           C  
ATOM    214  CG  TRP B  57     125.030 138.842  90.377  1.00  0.60           C  
ATOM    215  CD1 TRP B  57     126.227 139.150  90.968  1.00  0.60           C  
ATOM    216  CD2 TRP B  57     125.145 137.481  89.913  1.00  0.60           C  
ATOM    217  NE1 TRP B  57     127.075 138.062  90.916  1.00  0.60           N  
ATOM    218  CE2 TRP B  57     126.432 137.028  90.275  1.00  0.60           C  
ATOM    219  CE3 TRP B  57     124.250 136.640  89.251  1.00  0.60           C  
ATOM    220  CZ2 TRP B  57     126.836 135.729  89.990  1.00  0.60           C  
ATOM    221  CZ3 TRP B  57     124.667 135.339  88.943  1.00  0.60           C  
ATOM    222  CH2 TRP B  57     125.941 134.884  89.311  1.00  0.60           C  
ATOM    223  N   GLU B  58     122.954 137.336  92.487  1.00  0.68           N  
ATOM    224  CA  GLU B  58     122.868 135.884  92.647  1.00  0.68           C  
ATOM    225  C   GLU B  58     121.483 135.312  92.897  1.00  0.68           C  
ATOM    226  O   GLU B  58     121.261 134.105  92.827  1.00  0.68           O  
ATOM    227  CB  GLU B  58     123.738 135.427  93.831  1.00  0.68           C  
ATOM    228  CG  GLU B  58     125.250 135.574  93.584  1.00  0.68           C  
ATOM    229  CD  GLU B  58     126.053 135.166  94.806  1.00  0.68           C  
ATOM    230  OE1 GLU B  58     125.462 134.870  95.883  1.00  0.68           O  
ATOM    231  OE2 GLU B  58     127.305 135.169  94.731  1.00  0.68           O  
ATOM    232  N   ARG B  59     120.499 136.186  93.155  1.00  0.61           N  
ATOM    233  CA  ARG B  59     119.095 135.862  93.201  1.00  0.61           C  
ATOM    234  C   ARG B  59     118.571 135.258  91.910  1.00  0.61           C  
ATOM    235  O   ARG B  59     117.776 134.336  91.985  1.00  0.61           O  
ATOM    236  CB  ARG B  59     118.281 137.104  93.605  1.00  0.61           C  
ATOM    237  CG  ARG B  59     118.511 137.493  95.078  1.00  0.61           C  
ATOM    238  CD  ARG B  59     117.756 138.754  95.498  1.00  0.61           C  
ATOM    239  NE  ARG B  59     118.521 139.926  94.959  1.00  0.61           N  
ATOM    240  CZ  ARG B  59     118.139 141.200  95.108  1.00  0.61           C  
ATOM    241  NH1 ARG B  59     118.933 142.161  94.643  1.00  0.61           N  
ATOM    242  NH2 ARG B  59     116.997 141.518  95.708  1.00  0.61           N  
ATOM    243  N   ILE B  60     119.069 135.675  90.717  1.00  0.72           N  
ATOM    244  CA  ILE B  60     118.667 135.167  89.396  1.00  0.72           C  
ATOM    245  C   ILE B  60     118.456 133.650  89.337  1.00  0.72           C  
ATOM    246  O   ILE B  60     117.397 133.156  88.952  1.00  0.72           O  
ATOM    247  CB  ILE B  60     119.703 135.591  88.336  1.00  0.72           C  
ATOM    248  CG1 ILE B  60     119.640 137.123  88.106  1.00  0.72           C  
ATOM    249  CG2 ILE B  60     119.527 134.831  86.995  1.00  0.72           C  
ATOM    250  CD1 ILE B  60     120.739 137.658  87.176  1.00  0.72           C  
ATOM    251  N   TYR B  61     119.460 132.862  89.769  1.00  0.65           N  
ATOM    252  CA  TYR B  61     119.357 131.415  89.833  1.00  0.65           C  
ATOM    253  C   TYR B  61     118.446 130.903  90.946  1.00  0.65           C  
ATOM    254  O   TYR B  61     117.712 129.936  90.764  1.00  0.65           O  
ATOM    255  CB  TYR B  61     120.761 130.768  89.924  1.00  0.65           C  
ATOM    256  CG  TYR B  61     121.489 130.995  88.625  1.00  0.65           C  
ATOM    257  CD1 TYR B  61     121.041 130.353  87.458  1.00  0.65           C  
ATOM    258  CD2 TYR B  61     122.598 131.857  88.543  1.00  0.65           C  
ATOM    259  CE1 TYR B  61     121.673 130.582  86.228  1.00  0.65           C  
ATOM    260  CE2 TYR B  61     123.238 132.077  87.312  1.00  0.65           C  
ATOM    261  CZ  TYR B  61     122.768 131.446  86.155  1.00  0.65           C  
ATOM    262  OH  TYR B  61     123.391 131.679  84.914  1.00  0.65           O  
ATOM    263  N   ARG B  62     118.432 131.545  92.132  1.00  0.62           N  
ATOM    264  CA  ARG B  62     117.546 131.171  93.229  1.00  0.62           C  
ATOM    265  C   ARG B  62     116.067 131.349  92.883  1.00  0.62           C  
ATOM    266  O   ARG B  62     115.239 130.473  93.129  1.00  0.62           O  
ATOM    267  CB  ARG B  62     117.864 131.984  94.515  1.00  0.62           C  
ATOM    268  CG  ARG B  62     119.359 132.005  94.896  1.00  0.62           C  
ATOM    269  CD  ARG B  62     119.617 132.541  96.310  1.00  0.62           C  
ATOM    270  NE  ARG B  62     121.106 132.718  96.471  1.00  0.62           N  
ATOM    271  CZ  ARG B  62     121.762 133.884  96.589  1.00  0.62           C  
ATOM    272  NH1 ARG B  62     121.139 135.054  96.552  1.00  0.62           N  
ATOM    273  NH2 ARG B  62     123.084 133.858  96.763  1.00  0.62           N  
ATOM    274  N   ASP B  63     115.735 132.480  92.240  1.00  0.64           N  
ATOM    275  CA  ASP B  63     114.437 132.849  91.719  1.00  0.64           C  
ATOM    276  C   ASP B  63     113.990 131.903  90.599  1.00  0.64           C  
ATOM    277  O   ASP B  63     112.813 131.545  90.460  1.00  0.64           O  
ATOM    278  CB  ASP B  63     114.490 134.313  91.201  1.00  0.64           C  
ATOM    279  CG  ASP B  63     114.884 135.320  92.282  1.00  0.64           C  
ATOM    280  OD1 ASP B  63     114.912 134.965  93.489  1.00  0.64           O  
ATOM    281  OD2 ASP B  63     115.184 136.479  91.895  1.00  0.64           O  
ATOM    282  N   GLN B  64     114.946 131.445  89.758  1.00  0.61           N  
ATOM    283  CA  GLN B  64     114.721 130.405  88.771  1.00  0.61           C  
ATOM    284  C   GLN B  64     114.363 129.060  89.395  1.00  0.61           C  
ATOM    285  O   GLN B  64     113.381 128.434  88.997  1.00  0.61           O  
ATOM    286  CB  GLN B  64     115.948 130.238  87.841  1.00  0.61           C  
ATOM    287  CG  GLN B  64     115.599 129.586  86.482  1.00  0.61           C  
ATOM    288  CD  GLN B  64     116.837 129.409  85.601  1.00  0.61           C  
ATOM    289  OE1 GLN B  64     117.982 129.594  86.009  1.00  0.61           O  
ATOM    290  NE2 GLN B  64     116.601 129.030  84.323  1.00  0.61           N  
ATOM    291  N   PHE B  65     115.111 128.636  90.438  1.00  0.63           N  
ATOM    292  CA  PHE B  65     114.907 127.374  91.133  1.00  0.63           C  
ATOM    293  C   PHE B  65     113.703 127.350  92.066  1.00  0.63           C  
ATOM    294  O   PHE B  65     113.271 126.275  92.474  1.00  0.63           O  
ATOM    295  CB  PHE B  65     116.144 126.969  91.992  1.00  0.63           C  
ATOM    296  CG  PHE B  65     117.356 126.616  91.170  1.00  0.63           C  
ATOM    297  CD1 PHE B  65     117.287 125.704  90.100  1.00  0.63           C  
ATOM    298  CD2 PHE B  65     118.607 127.154  91.516  1.00  0.63           C  
ATOM    299  CE1 PHE B  65     118.436 125.378  89.366  1.00  0.63           C  
ATOM    300  CE2 PHE B  65     119.756 126.834  90.784  1.00  0.63           C  
ATOM    301  CZ  PHE B  65     119.669 125.948  89.705  1.00  0.63           C  
ATOM    302  N   ALA B  66     113.127 128.506  92.441  1.00  0.69           N  
ATOM    303  CA  ALA B  66     111.930 128.573  93.259  1.00  0.69           C  
ATOM    304  C   ALA B  66     110.688 127.899  92.662  1.00  0.69           C  
ATOM    305  O   ALA B  66     110.315 128.179  91.525  1.00  0.69           O  
ATOM    306  CB  ALA B  66     111.602 130.050  93.543  1.00  0.69           C  
ATOM    307  N   GLU B  67     110.016 127.041  93.460  1.00  0.72           N  
ATOM    308  CA  GLU B  67     108.854 126.236  93.104  1.00  0.72           C  
ATOM    309  C   GLU B  67     107.867 126.382  94.241  1.00  0.72           C  
ATOM    310  O   GLU B  67     108.204 126.934  95.288  1.00  0.72           O  
ATOM    311  CB  GLU B  67     109.161 124.721  92.979  1.00  0.72           C  
ATOM    312  CG  GLU B  67     110.344 124.397  92.042  1.00  0.72           C  
ATOM    313  CD  GLU B  67     110.074 124.494  90.546  1.00  0.72           C  
ATOM    314  OE1 GLU B  67     110.810 125.261  89.866  1.00  0.72           O  
ATOM    315  OE2 GLU B  67     109.248 123.695  90.047  1.00  0.72           O  
ATOM    316  N   GLU B  68     106.624 125.902  94.066  1.00  0.71           N  
ATOM    317  CA  GLU B  68     105.570 126.114  95.041  1.00  0.71           C  
ATOM    318  C   GLU B  68     105.059 124.836  95.682  1.00  0.71           C  
ATOM    319  O   GLU B  68     104.745 124.835  96.869  1.00  0.71           O  
ATOM    320  CB  GLU B  68     104.376 126.773  94.327  1.00  0.71           C  
ATOM    321  CG  GLU B  68     104.688 128.193  93.799  1.00  0.71           C  
ATOM    322  CD  GLU B  68     103.666 128.640  92.771  1.00  0.71           C  
ATOM    323  OE1 GLU B  68     102.699 127.881  92.509  1.00  0.71           O  
ATOM    324  OE2 GLU B  68     103.916 129.693  92.132  1.00  0.71           O  
ATOM    325  N   ASP B  69     104.978 123.716  94.933  1.00  0.74           N  
ATOM    326  CA  ASP B  69     104.392 122.488  95.443  1.00  0.74           C  
ATOM    327  C   ASP B  69     105.075 121.292  94.776  1.00  0.74           C  
ATOM    328  O   ASP B  69     105.752 121.431  93.754  1.00  0.74           O  
ATOM    329  CB  ASP B  69     102.851 122.498  95.221  1.00  0.74           C  
ATOM    330  CG  ASP B  69     102.103 121.462  96.050  1.00  0.74           C  
ATOM    331  OD1 ASP B  69     102.755 120.717  96.828  1.00  0.74           O  
ATOM    332  OD2 ASP B  69     100.861 121.400  95.886  1.00  0.74           O  
ATOM    333  N   SER B  70     104.949 120.089  95.367  1.00  0.77           N  
ATOM    334  CA  SER B  70     105.742 118.926  94.980  1.00  0.77           C  
ATOM    335  C   SER B  70     104.954 117.611  95.036  1.00  0.77           C  
ATOM    336  O   SER B  70     104.890 116.948  96.076  1.00  0.77           O  
ATOM    337  CB  SER B  70     106.998 118.700  95.882  1.00  0.77           C  
ATOM    338  OG  SER B  70     107.896 119.811  95.980  1.00  0.77           O  
ATOM    339  N   PHE B  71     104.386 117.138  93.902  1.00  0.77           N  
ATOM    340  CA  PHE B  71     103.530 115.957  93.862  1.00  0.77           C  
ATOM    341  C   PHE B  71     104.296 114.664  93.580  1.00  0.77           C  
ATOM    342  O   PHE B  71     105.481 114.668  93.245  1.00  0.77           O  
ATOM    343  CB  PHE B  71     102.295 116.131  92.930  1.00  0.77           C  
ATOM    344  CG  PHE B  71     102.619 116.068  91.464  1.00  0.77           C  
ATOM    345  CD1 PHE B  71     102.982 117.232  90.777  1.00  0.77           C  
ATOM    346  CD2 PHE B  71     102.531 114.856  90.756  1.00  0.77           C  
ATOM    347  CE1 PHE B  71     103.247 117.193  89.405  1.00  0.77           C  
ATOM    348  CE2 PHE B  71     102.804 114.813  89.383  1.00  0.77           C  
ATOM    349  CZ  PHE B  71     103.156 115.985  88.704  1.00  0.77           C  
ATOM    350  N   VAL B  72     103.624 113.504  93.744  1.00  0.80           N  
ATOM    351  CA  VAL B  72     104.218 112.185  93.572  1.00  0.80           C  
ATOM    352  C   VAL B  72     103.437 111.398  92.531  1.00  0.80           C  
ATOM    353  O   VAL B  72     102.210 111.442  92.495  1.00  0.80           O  
ATOM    354  CB  VAL B  72     104.288 111.421  94.897  1.00  0.80           C  
ATOM    355  CG1 VAL B  72     104.857 109.997  94.731  1.00  0.80           C  
ATOM    356  CG2 VAL B  72     105.188 112.211  95.868  1.00  0.80           C  
ATOM    357  N   PHE B  73     104.133 110.666  91.638  1.00  0.80           N  
ATOM    358  CA  PHE B  73     103.505 109.853  90.612  1.00  0.80           C  
ATOM    359  C   PHE B  73     104.448 108.729  90.202  1.00  0.80           C  
ATOM    360  O   PHE B  73     105.557 108.620  90.720  1.00  0.80           O  
ATOM    361  CB  PHE B  73     102.970 110.670  89.391  1.00  0.80           C  
ATOM    362  CG  PHE B  73     104.041 111.168  88.448  1.00  0.80           C  
ATOM    363  CD1 PHE B  73     104.957 112.158  88.836  1.00  0.80           C  
ATOM    364  CD2 PHE B  73     104.138 110.626  87.154  1.00  0.80           C  
ATOM    365  CE1 PHE B  73     105.944 112.600  87.947  1.00  0.80           C  
ATOM    366  CE2 PHE B  73     105.115 111.074  86.258  1.00  0.80           C  
ATOM    367  CZ  PHE B  73     106.016 112.068  86.654  1.00  0.80           C  
ATOM    368  N   THR B  74     104.012 107.844  89.286  1.00  0.85           N  
ATOM    369  CA  THR B  74     104.802 106.704  88.828  1.00  0.85           C  
ATOM    370  C   THR B  74     104.965 106.766  87.330  1.00  0.85           C  
ATOM    371  O   THR B  74     104.002 106.979  86.598  1.00  0.85           O  
ATOM    372  CB  THR B  74     104.137 105.372  89.131  1.00  0.85           C  
ATOM    373  OG1 THR B  74     103.927 105.251  90.527  1.00  0.85           O  
ATOM    374  CG2 THR B  74     104.987 104.168  88.700  1.00  0.85           C  
ATOM    375  N   CYS B  75     106.187 106.555  86.805  1.00  0.84           N  
ATOM    376  CA  CYS B  75     106.398 106.400  85.372  1.00  0.84           C  
ATOM    377  C   CYS B  75     106.356 104.932  85.011  1.00  0.84           C  
ATOM    378  O   CYS B  75     107.178 104.138  85.467  1.00  0.84           O  
ATOM    379  CB  CYS B  75     107.759 107.009  84.940  1.00  0.84           C  
ATOM    380  SG  CYS B  75     108.261 106.825  83.195  1.00  0.84           S  
ATOM    381  N   ALA B  76     105.398 104.536  84.154  1.00  0.85           N  
ATOM    382  CA  ALA B  76     105.260 103.157  83.739  1.00  0.85           C  
ATOM    383  C   ALA B  76     105.174 103.023  82.215  1.00  0.85           C  
ATOM    384  O   ALA B  76     104.061 103.004  81.686  1.00  0.85           O  
ATOM    385  CB  ALA B  76     103.985 102.589  84.395  1.00  0.85           C  
ATOM    386  N   PRO B  77     106.296 102.894  81.476  1.00  0.82           N  
ATOM    387  CA  PRO B  77     106.235 102.914  80.014  1.00  0.82           C  
ATOM    388  C   PRO B  77     106.779 101.634  79.437  1.00  0.82           C  
ATOM    389  O   PRO B  77     107.114 101.624  78.260  1.00  0.82           O  
ATOM    390  CB  PRO B  77     107.201 104.044  79.631  1.00  0.82           C  
ATOM    391  CG  PRO B  77     108.317 103.905  80.660  1.00  0.82           C  
ATOM    392  CD  PRO B  77     107.563 103.490  81.930  1.00  0.82           C  
ATOM    393  N   ASN B  78     106.921 100.568  80.245  1.00  0.77           N  
ATOM    394  CA  ASN B  78     107.538  99.304  79.861  1.00  0.77           C  
ATOM    395  C   ASN B  78     109.064  99.371  79.984  1.00  0.77           C  
ATOM    396  O   ASN B  78     109.798  98.561  79.423  1.00  0.77           O  
ATOM    397  CB  ASN B  78     107.046  98.728  78.495  1.00  0.77           C  
ATOM    398  CG  ASN B  78     107.252  97.222  78.410  1.00  0.77           C  
ATOM    399  OD1 ASN B  78     107.137  96.518  79.415  1.00  0.77           O  
ATOM    400  ND2 ASN B  78     107.528  96.703  77.193  1.00  0.77           N  
ATOM    401  N   ASP B  79     109.558 100.318  80.817  1.00  0.77           N  
ATOM    402  CA  ASP B  79     110.929 100.422  81.309  1.00  0.77           C  
ATOM    403  C   ASP B  79     111.271  99.155  82.109  1.00  0.77           C  
ATOM    404  O   ASP B  79     112.345  98.563  82.012  1.00  0.77           O  
ATOM    405  CB  ASP B  79     110.967 101.698  82.209  1.00  0.77           C  
ATOM    406  CG  ASP B  79     112.331 102.360  82.372  1.00  0.77           C  
ATOM    407  OD1 ASP B  79     112.937 102.802  81.361  1.00  0.77           O  
ATOM    408  OD2 ASP B  79     112.742 102.503  83.551  1.00  0.77           O  
ATOM    409  N   THR B  80     110.244  98.735  82.887  1.00  0.81           N  
ATOM    410  CA  THR B  80     110.063  97.567  83.754  1.00  0.81           C  
ATOM    411  C   THR B  80     110.086  97.995  85.194  1.00  0.81           C  
ATOM    412  O   THR B  80     109.437  97.441  86.079  1.00  0.81           O  
ATOM    413  CB  THR B  80     110.915  96.323  83.486  1.00  0.81           C  
ATOM    414  OG1 THR B  80     110.229  95.168  83.941  1.00  0.81           O  
ATOM    415  CG2 THR B  80     112.276  96.353  84.197  1.00  0.81           C  
ATOM    416  N   HIS B  81     110.802  99.097  85.432  1.00  0.85           N  
ATOM    417  CA  HIS B  81     111.107  99.618  86.734  1.00  0.85           C  
ATOM    418  C   HIS B  81     109.959 100.165  87.541  1.00  0.85           C  
ATOM    419  O   HIS B  81     109.909  99.923  88.745  1.00  0.85           O  
ATOM    420  CB  HIS B  81     112.227 100.651  86.556  1.00  0.85           C  
ATOM    421  CG  HIS B  81     113.408  99.918  86.019  1.00  0.85           C  
ATOM    422  ND1 HIS B  81     113.935  98.951  86.843  1.00  0.85           N  
ATOM    423  CD2 HIS B  81     114.002  99.874  84.799  1.00  0.85           C  
ATOM    424  CE1 HIS B  81     114.849  98.337  86.123  1.00  0.85           C  
ATOM    425  NE2 HIS B  81     114.926  98.856  84.872  1.00  0.85           N  
ATOM    426  N   ASN B  82     109.021 100.920  86.924  1.00  0.85           N  
ATOM    427  CA  ASN B  82     107.939 101.611  87.623  1.00  0.85           C  
ATOM    428  C   ASN B  82     108.447 102.520  88.735  1.00  0.85           C  
ATOM    429  O   ASN B  82     108.124 102.350  89.906  1.00  0.85           O  
ATOM    430  CB  ASN B  82     106.843 100.667  88.173  1.00  0.85           C  
ATOM    431  CG  ASN B  82     106.251  99.837  87.047  1.00  0.85           C  
ATOM    432  OD1 ASN B  82     105.599 100.342  86.129  1.00  0.85           O  
ATOM    433  ND2 ASN B  82     106.461  98.508  87.126  1.00  0.85           N  
ATOM    434  N   CYS B  83     109.337 103.473  88.407  1.00  0.85           N  
ATOM    435  CA  CYS B  83     109.929 104.353  89.399  1.00  0.85           C  
ATOM    436  C   CYS B  83     108.927 105.270  90.085  1.00  0.85           C  
ATOM    437  O   CYS B  83     108.049 105.837  89.439  1.00  0.85           O  
ATOM    438  CB  CYS B  83     111.076 105.207  88.808  1.00  0.85           C  
ATOM    439  SG  CYS B  83     112.380 104.172  88.061  1.00  0.85           S  
ATOM    440  N   LEU B  84     109.069 105.451  91.417  1.00  0.83           N  
ATOM    441  CA  LEU B  84     108.275 106.394  92.179  1.00  0.83           C  
ATOM    442  C   LEU B  84     108.937 107.756  92.097  1.00  0.83           C  
ATOM    443  O   LEU B  84     110.111 107.920  92.431  1.00  0.83           O  
ATOM    444  CB  LEU B  84     108.157 105.992  93.671  1.00  0.83           C  
ATOM    445  CG  LEU B  84     107.166 106.852  94.487  1.00  0.83           C  
ATOM    446  CD1 LEU B  84     105.706 106.484  94.188  1.00  0.83           C  
ATOM    447  CD2 LEU B  84     107.448 106.727  95.990  1.00  0.83           C  
ATOM    448  N   LEU B  85     108.195 108.763  91.622  1.00  0.82           N  
ATOM    449  CA  LEU B  85     108.749 110.017  91.174  1.00  0.82           C  
ATOM    450  C   LEU B  85     108.221 111.178  91.971  1.00  0.82           C  
ATOM    451  O   LEU B  85     107.080 111.171  92.421  1.00  0.82           O  
ATOM    452  CB  LEU B  85     108.344 110.259  89.709  1.00  0.82           C  
ATOM    453  CG  LEU B  85     108.851 109.177  88.744  1.00  0.82           C  
ATOM    454  CD1 LEU B  85     108.280 109.392  87.346  1.00  0.82           C  
ATOM    455  CD2 LEU B  85     110.379 109.133  88.677  1.00  0.82           C  
ATOM    456  N   ARG B  86     109.045 112.225  92.156  1.00  0.75           N  
ATOM    457  CA  ARG B  86     108.613 113.459  92.768  1.00  0.75           C  
ATOM    458  C   ARG B  86     108.781 114.586  91.776  1.00  0.75           C  
ATOM    459  O   ARG B  86     109.887 114.866  91.323  1.00  0.75           O  
ATOM    460  CB  ARG B  86     109.454 113.766  94.027  1.00  0.75           C  
ATOM    461  CG  ARG B  86     109.059 115.082  94.724  1.00  0.75           C  
ATOM    462  CD  ARG B  86     109.680 115.273  96.113  1.00  0.75           C  
ATOM    463  NE  ARG B  86     109.136 114.213  97.031  1.00  0.75           N  
ATOM    464  CZ  ARG B  86     107.906 114.228  97.565  1.00  0.75           C  
ATOM    465  NH1 ARG B  86     107.042 115.208  97.327  1.00  0.75           N  
ATOM    466  NH2 ARG B  86     107.535 113.223  98.356  1.00  0.75           N  
ATOM    467  N   ALA B  87     107.691 115.278  91.410  1.00  0.85           N  
ATOM    468  CA  ALA B  87     107.750 116.370  90.464  1.00  0.85           C  
ATOM    469  C   ALA B  87     107.521 117.685  91.165  1.00  0.85           C  
ATOM    470  O   ALA B  87     106.680 117.805  92.053  1.00  0.85           O  
ATOM    471  CB  ALA B  87     106.724 116.204  89.334  1.00  0.85           C  
ATOM    472  N   HIS B  88     108.294 118.708  90.772  1.00  0.77           N  
ATOM    473  CA  HIS B  88     108.221 120.036  91.337  1.00  0.77           C  
ATOM    474  C   HIS B  88     107.378 120.918  90.434  1.00  0.77           C  
ATOM    475  O   HIS B  88     107.455 120.846  89.203  1.00  0.77           O  
ATOM    476  CB  HIS B  88     109.615 120.673  91.504  1.00  0.77           C  
ATOM    477  CG  HIS B  88     110.547 119.908  92.403  1.00  0.77           C  
ATOM    478  ND1 HIS B  88     110.301 119.815  93.763  1.00  0.77           N  
ATOM    479  CD2 HIS B  88     111.719 119.290  92.098  1.00  0.77           C  
ATOM    480  CE1 HIS B  88     111.330 119.149  94.252  1.00  0.77           C  
ATOM    481  NE2 HIS B  88     112.215 118.802  93.287  1.00  0.77           N  
ATOM    482  N   VAL B  89     106.499 121.726  91.051  1.00  0.79           N  
ATOM    483  CA  VAL B  89     105.511 122.531  90.362  1.00  0.79           C  
ATOM    484  C   VAL B  89     105.649 123.993  90.743  1.00  0.79           C  
ATOM    485  O   VAL B  89     105.684 124.355  91.920  1.00  0.79           O  
ATOM    486  CB  VAL B  89     104.098 122.039  90.678  1.00  0.79           C  
ATOM    487  CG1 VAL B  89     103.009 122.958  90.092  1.00  0.79           C  
ATOM    488  CG2 VAL B  89     103.937 120.627  90.090  1.00  0.79           C  
ATOM    489  N   LYS B  90     105.694 124.880  89.732  1.00  0.73           N  
ATOM    490  CA  LYS B  90     105.733 126.320  89.903  1.00  0.73           C  
ATOM    491  C   LYS B  90     104.562 126.926  89.156  1.00  0.73           C  
ATOM    492  O   LYS B  90     104.449 126.775  87.941  1.00  0.73           O  
ATOM    493  CB  LYS B  90     107.050 126.878  89.317  1.00  0.73           C  
ATOM    494  CG  LYS B  90     107.312 128.376  89.551  1.00  0.73           C  
ATOM    495  CD  LYS B  90     108.667 128.777  88.939  1.00  0.73           C  
ATOM    496  CE  LYS B  90     109.210 130.122  89.436  1.00  0.73           C  
ATOM    497  NZ  LYS B  90     110.675 130.163  89.230  1.00  0.73           N  
ATOM    498  N   ASN B  91     103.633 127.593  89.871  1.00  0.76           N  
ATOM    499  CA  ASN B  91     102.448 128.269  89.372  1.00  0.76           C  
ATOM    500  C   ASN B  91     101.568 127.370  88.519  1.00  0.76           C  
ATOM    501  O   ASN B  91     101.116 127.714  87.429  1.00  0.76           O  
ATOM    502  CB  ASN B  91     102.818 129.622  88.717  1.00  0.76           C  
ATOM    503  CG  ASN B  91     101.633 130.579  88.682  1.00  0.76           C  
ATOM    504  OD1 ASN B  91     100.519 130.322  89.136  1.00  0.76           O  
ATOM    505  ND2 ASN B  91     101.883 131.782  88.113  1.00  0.76           N  
ATOM    506  N   GLY B  92     101.335 126.137  89.011  1.00  0.78           N  
ATOM    507  CA  GLY B  92     100.501 125.167  88.314  1.00  0.78           C  
ATOM    508  C   GLY B  92     101.135 124.523  87.102  1.00  0.78           C  
ATOM    509  O   GLY B  92     100.446 123.892  86.310  1.00  0.78           O  
ATOM    510  N   VAL B  93     102.459 124.659  86.911  1.00  0.79           N  
ATOM    511  CA  VAL B  93     103.165 124.099  85.767  1.00  0.79           C  
ATOM    512  C   VAL B  93     104.210 123.112  86.259  1.00  0.79           C  
ATOM    513  O   VAL B  93     104.954 123.387  87.199  1.00  0.79           O  
ATOM    514  CB  VAL B  93     103.839 125.186  84.932  1.00  0.79           C  
ATOM    515  CG1 VAL B  93     104.539 124.581  83.697  1.00  0.79           C  
ATOM    516  CG2 VAL B  93     102.769 126.202  84.483  1.00  0.79           C  
ATOM    517  N   ILE B  94     104.295 121.908  85.644  1.00  0.78           N  
ATOM    518  CA  ILE B  94     105.355 120.936  85.928  1.00  0.78           C  
ATOM    519  C   ILE B  94     106.673 121.415  85.346  1.00  0.78           C  
ATOM    520  O   ILE B  94     106.877 121.384  84.133  1.00  0.78           O  
ATOM    521  CB  ILE B  94     105.079 119.531  85.375  1.00  0.78           C  
ATOM    522  CG1 ILE B  94     103.728 118.986  85.877  1.00  0.78           C  
ATOM    523  CG2 ILE B  94     106.225 118.563  85.765  1.00  0.78           C  
ATOM    524  CD1 ILE B  94     103.255 117.723  85.145  1.00  0.78           C  
ATOM    525  N   VAL B  95     107.605 121.871  86.199  1.00  0.80           N  
ATOM    526  CA  VAL B  95     108.885 122.382  85.739  1.00  0.80           C  
ATOM    527  C   VAL B  95     109.913 121.277  85.621  1.00  0.80           C  
ATOM    528  O   VAL B  95     110.633 121.160  84.631  1.00  0.80           O  
ATOM    529  CB  VAL B  95     109.404 123.450  86.692  1.00  0.80           C  
ATOM    530  CG1 VAL B  95     110.759 124.021  86.225  1.00  0.80           C  
ATOM    531  CG2 VAL B  95     108.374 124.590  86.780  1.00  0.80           C  
ATOM    532  N   ARG B  96     110.021 120.424  86.655  1.00  0.73           N  
ATOM    533  CA  ARG B  96     111.068 119.431  86.706  1.00  0.73           C  
ATOM    534  C   ARG B  96     110.725 118.356  87.708  1.00  0.73           C  
ATOM    535  O   ARG B  96     109.672 118.366  88.339  1.00  0.73           O  
ATOM    536  CB  ARG B  96     112.461 120.026  87.026  1.00  0.73           C  
ATOM    537  CG  ARG B  96     112.546 120.685  88.411  1.00  0.73           C  
ATOM    538  CD  ARG B  96     113.947 121.216  88.715  1.00  0.73           C  
ATOM    539  NE  ARG B  96     113.877 121.948  90.018  1.00  0.73           N  
ATOM    540  CZ  ARG B  96     113.405 123.198  90.141  1.00  0.73           C  
ATOM    541  NH1 ARG B  96     113.430 123.782  91.332  1.00  0.73           N  
ATOM    542  NH2 ARG B  96     112.905 123.873  89.115  1.00  0.73           N  
ATOM    543  N   ILE B  97     111.611 117.363  87.853  1.00  0.81           N  
ATOM    544  CA  ILE B  97     111.313 116.149  88.567  1.00  0.81           C  
ATOM    545  C   ILE B  97     112.588 115.634  89.210  1.00  0.81           C  
ATOM    546  O   ILE B  97     113.694 115.927  88.754  1.00  0.81           O  
ATOM    547  CB  ILE B  97     110.695 115.168  87.579  1.00  0.81           C  
ATOM    548  CG1 ILE B  97     110.135 113.887  88.217  1.00  0.81           C  
ATOM    549  CG2 ILE B  97     111.702 114.844  86.466  1.00  0.81           C  
ATOM    550  CD1 ILE B  97     109.470 112.992  87.173  1.00  0.81           C  
ATOM    551  N   SER B  98     112.478 114.893  90.326  1.00  0.82           N  
ATOM    552  CA  SER B  98     113.618 114.310  91.007  1.00  0.82           C  
ATOM    553  C   SER B  98     113.233 112.948  91.566  1.00  0.82           C  
ATOM    554  O   SER B  98     112.044 112.680  91.761  1.00  0.82           O  
ATOM    555  CB  SER B  98     114.223 115.224  92.126  1.00  0.82           C  
ATOM    556  OG  SER B  98     113.323 115.538  93.196  1.00  0.82           O  
ATOM    557  N   PRO B  99     114.169 112.024  91.821  1.00  0.82           N  
ATOM    558  CA  PRO B  99     113.941 110.858  92.674  1.00  0.82           C  
ATOM    559  C   PRO B  99     113.271 111.157  94.001  1.00  0.82           C  
ATOM    560  O   PRO B  99     113.483 112.225  94.575  1.00  0.82           O  
ATOM    561  CB  PRO B  99     115.331 110.234  92.875  1.00  0.82           C  
ATOM    562  CG  PRO B  99     116.131 110.717  91.665  1.00  0.82           C  
ATOM    563  CD  PRO B  99     115.568 112.110  91.399  1.00  0.82           C  
ATOM    564  N   THR B 100     112.455 110.224  94.514  1.00  0.77           N  
ATOM    565  CA  THR B 100     111.787 110.405  95.797  1.00  0.77           C  
ATOM    566  C   THR B 100     112.671 110.190  97.002  1.00  0.77           C  
ATOM    567  O   THR B 100     112.356 110.709  98.071  1.00  0.77           O  
ATOM    568  CB  THR B 100     110.595 109.476  95.990  1.00  0.77           C  
ATOM    569  OG1 THR B 100     110.928 108.119  95.722  1.00  0.77           O  
ATOM    570  CG2 THR B 100     109.481 109.879  95.024  1.00  0.77           C  
ATOM    571  N   TYR B 101     113.762 109.397  96.860  1.00  0.69           N  
ATOM    572  CA  TYR B 101     114.614 108.926  97.951  1.00  0.69           C  
ATOM    573  C   TYR B 101     113.815 108.241  99.064  1.00  0.69           C  
ATOM    574  O   TYR B 101     113.941 108.530 100.252  1.00  0.69           O  
ATOM    575  CB  TYR B 101     115.575 110.019  98.493  1.00  0.69           C  
ATOM    576  CG  TYR B 101     116.700 110.277  97.524  1.00  0.69           C  
ATOM    577  CD1 TYR B 101     117.898 109.545  97.623  1.00  0.69           C  
ATOM    578  CD2 TYR B 101     116.588 111.262  96.529  1.00  0.69           C  
ATOM    579  CE1 TYR B 101     118.969 109.806  96.757  1.00  0.69           C  
ATOM    580  CE2 TYR B 101     117.663 111.531  95.667  1.00  0.69           C  
ATOM    581  CZ  TYR B 101     118.855 110.809  95.789  1.00  0.69           C  
ATOM    582  OH  TYR B 101     119.936 111.082  94.927  1.00  0.69           O  
ATOM    583  N   GLY B 102     112.935 107.288  98.679  1.00  0.65           N  
ATOM    584  CA  GLY B 102     111.864 106.818  99.557  1.00  0.65           C  
ATOM    585  C   GLY B 102     111.853 105.338  99.791  1.00  0.65           C  
ATOM    586  O   GLY B 102     110.989 104.826 100.494  1.00  0.65           O  
ATOM    587  N   TYR B 103     112.816 104.597  99.218  1.00  0.66           N  
ATOM    588  CA  TYR B 103     112.880 103.141  99.264  1.00  0.66           C  
ATOM    589  C   TYR B 103     113.000 102.549 100.657  1.00  0.66           C  
ATOM    590  O   TYR B 103     112.430 101.503 100.943  1.00  0.66           O  
ATOM    591  CB  TYR B 103     114.024 102.598  98.380  1.00  0.66           C  
ATOM    592  CG  TYR B 103     113.823 103.094  96.978  1.00  0.66           C  
ATOM    593  CD1 TYR B 103     112.752 102.621  96.202  1.00  0.66           C  
ATOM    594  CD2 TYR B 103     114.655 104.096  96.458  1.00  0.66           C  
ATOM    595  CE1 TYR B 103     112.489 103.180  94.943  1.00  0.66           C  
ATOM    596  CE2 TYR B 103     114.404 104.643  95.193  1.00  0.66           C  
ATOM    597  CZ  TYR B 103     113.314 104.193  94.442  1.00  0.66           C  
ATOM    598  OH  TYR B 103     113.044 104.762  93.183  1.00  0.66           O  
ATOM    599  N   GLY B 104     113.676 103.249 101.592  1.00  0.65           N  
ATOM    600  CA  GLY B 104     113.787 102.811 102.984  1.00  0.65           C  
ATOM    601  C   GLY B 104     112.526 103.008 103.798  1.00  0.65           C  
ATOM    602  O   GLY B 104     112.480 102.689 104.980  1.00  0.65           O  
ATOM    603  N   LYS B 105     111.460 103.561 103.185  1.00  0.58           N  
ATOM    604  CA  LYS B 105     110.135 103.625 103.773  1.00  0.58           C  
ATOM    605  C   LYS B 105     109.192 102.616 103.136  1.00  0.58           C  
ATOM    606  O   LYS B 105     108.015 102.551 103.480  1.00  0.58           O  
ATOM    607  CB  LYS B 105     109.507 105.024 103.561  1.00  0.58           C  
ATOM    608  CG  LYS B 105     110.303 106.155 104.221  1.00  0.58           C  
ATOM    609  CD  LYS B 105     109.640 107.517 103.978  1.00  0.58           C  
ATOM    610  CE  LYS B 105     110.367 108.656 104.692  1.00  0.58           C  
ATOM    611  NZ  LYS B 105     109.689 109.938 104.411  1.00  0.58           N  
ATOM    612  N   ALA B 106     109.661 101.788 102.184  1.00  0.71           N  
ATOM    613  CA  ALA B 106     108.807 100.817 101.535  1.00  0.71           C  
ATOM    614  C   ALA B 106     108.713  99.544 102.374  1.00  0.71           C  
ATOM    615  O   ALA B 106     109.721  98.997 102.818  1.00  0.71           O  
ATOM    616  CB  ALA B 106     109.328 100.530 100.114  1.00  0.71           C  
ATOM    617  N   THR B 107     107.484  99.059 102.644  1.00  0.67           N  
ATOM    618  CA  THR B 107     107.254  98.013 103.637  1.00  0.67           C  
ATOM    619  C   THR B 107     106.040  97.186 103.254  1.00  0.67           C  
ATOM    620  O   THR B 107     105.231  97.608 102.427  1.00  0.67           O  
ATOM    621  CB  THR B 107     107.108  98.597 105.047  1.00  0.67           C  
ATOM    622  OG1 THR B 107     107.060  97.602 106.058  1.00  0.67           O  
ATOM    623  CG2 THR B 107     105.852  99.469 105.186  1.00  0.67           C  
ATOM    624  N   ASP B 108     105.901  95.963 103.801  1.00  0.66           N  
ATOM    625  CA  ASP B 108     104.803  95.060 103.510  1.00  0.66           C  
ATOM    626  C   ASP B 108     103.720  95.036 104.603  1.00  0.66           C  
ATOM    627  O   ASP B 108     103.638  95.896 105.479  1.00  0.66           O  
ATOM    628  CB  ASP B 108     105.350  93.647 103.123  1.00  0.66           C  
ATOM    629  CG  ASP B 108     105.969  92.832 104.248  1.00  0.66           C  
ATOM    630  OD1 ASP B 108     106.581  91.777 103.958  1.00  0.66           O  
ATOM    631  OD2 ASP B 108     105.813  93.209 105.433  1.00  0.66           O  
ATOM    632  N   LEU B 109     102.826  94.026 104.543  1.00  0.60           N  
ATOM    633  CA  LEU B 109     101.812  93.736 105.547  1.00  0.60           C  
ATOM    634  C   LEU B 109     102.356  93.263 106.887  1.00  0.60           C  
ATOM    635  O   LEU B 109     101.758  93.503 107.934  1.00  0.60           O  
ATOM    636  CB  LEU B 109     100.864  92.623 105.036  1.00  0.60           C  
ATOM    637  CG  LEU B 109      99.747  93.127 104.111  1.00  0.60           C  
ATOM    638  CD1 LEU B 109      99.149  91.945 103.339  1.00  0.60           C  
ATOM    639  CD2 LEU B 109      98.649  93.838 104.916  1.00  0.60           C  
ATOM    640  N   ALA B 110     103.481  92.529 106.881  1.00  0.62           N  
ATOM    641  CA  ALA B 110     104.032  91.903 108.061  1.00  0.62           C  
ATOM    642  C   ALA B 110     105.014  92.829 108.765  1.00  0.62           C  
ATOM    643  O   ALA B 110     105.348  92.641 109.933  1.00  0.62           O  
ATOM    644  CB  ALA B 110     104.746  90.618 107.601  1.00  0.62           C  
ATOM    645  N   GLY B 111     105.463  93.884 108.060  1.00  0.62           N  
ATOM    646  CA  GLY B 111     106.336  94.918 108.583  1.00  0.62           C  
ATOM    647  C   GLY B 111     107.740  94.805 108.061  1.00  0.62           C  
ATOM    648  O   GLY B 111     108.645  95.458 108.577  1.00  0.62           O  
ATOM    649  N   ASN B 112     107.978  93.979 107.023  1.00  0.57           N  
ATOM    650  CA  ASN B 112     109.300  93.802 106.448  1.00  0.57           C  
ATOM    651  C   ASN B 112     109.635  94.954 105.516  1.00  0.57           C  
ATOM    652  O   ASN B 112     108.869  95.298 104.619  1.00  0.57           O  
ATOM    653  CB  ASN B 112     109.459  92.500 105.629  1.00  0.57           C  
ATOM    654  CG  ASN B 112     109.067  91.288 106.458  1.00  0.57           C  
ATOM    655  OD1 ASN B 112     109.753  90.906 107.406  1.00  0.57           O  
ATOM    656  ND2 ASN B 112     107.954  90.630 106.070  1.00  0.57           N  
ATOM    657  N   GLN B 113     110.806  95.583 105.707  1.00  0.63           N  
ATOM    658  CA  GLN B 113     111.132  96.828 105.047  1.00  0.63           C  
ATOM    659  C   GLN B 113     112.216  96.666 104.002  1.00  0.63           C  
ATOM    660  O   GLN B 113     113.115  95.832 104.111  1.00  0.63           O  
ATOM    661  CB  GLN B 113     111.592  97.882 106.082  1.00  0.63           C  
ATOM    662  CG  GLN B 113     110.536  98.122 107.185  1.00  0.63           C  
ATOM    663  CD  GLN B 113     111.003  99.170 108.191  1.00  0.63           C  
ATOM    664  OE1 GLN B 113     112.047  99.046 108.830  1.00  0.63           O  
ATOM    665  NE2 GLN B 113     110.199 100.244 108.365  1.00  0.63           N  
ATOM    666  N   ALA B 114     112.151  97.493 102.944  1.00  0.74           N  
ATOM    667  CA  ALA B 114     113.212  97.624 101.974  1.00  0.74           C  
ATOM    668  C   ALA B 114     114.311  98.556 102.479  1.00  0.74           C  
ATOM    669  O   ALA B 114     114.178  99.255 103.480  1.00  0.74           O  
ATOM    670  CB  ALA B 114     112.647  98.114 100.629  1.00  0.74           C  
ATOM    671  N   SER B 115     115.471  98.558 101.802  1.00  0.75           N  
ATOM    672  CA  SER B 115     116.645  99.296 102.238  1.00  0.75           C  
ATOM    673  C   SER B 115     116.865 100.549 101.415  1.00  0.75           C  
ATOM    674  O   SER B 115     116.303 100.737 100.337  1.00  0.75           O  
ATOM    675  CB  SER B 115     117.927  98.416 102.213  1.00  0.75           C  
ATOM    676  OG  SER B 115     118.254  97.968 100.893  1.00  0.75           O  
ATOM    677  N   HIS B 116     117.736 101.461 101.899  1.00  0.67           N  
ATOM    678  CA  HIS B 116     118.120 102.647 101.153  1.00  0.67           C  
ATOM    679  C   HIS B 116     119.014 102.329  99.972  1.00  0.67           C  
ATOM    680  O   HIS B 116     119.085 103.094  99.027  1.00  0.67           O  
ATOM    681  CB  HIS B 116     118.851 103.685 102.034  1.00  0.67           C  
ATOM    682  CG  HIS B 116     120.154 103.220 102.610  1.00  0.67           C  
ATOM    683  ND1 HIS B 116     120.185 102.164 103.507  1.00  0.67           N  
ATOM    684  CD2 HIS B 116     121.395 103.748 102.458  1.00  0.67           C  
ATOM    685  CE1 HIS B 116     121.444 102.085 103.892  1.00  0.67           C  
ATOM    686  NE2 HIS B 116     122.219 103.016 103.286  1.00  0.67           N  
ATOM    687  N   ARG B 117     119.659 101.143  99.944  1.00  0.69           N  
ATOM    688  CA  ARG B 117     120.489 100.698  98.829  1.00  0.69           C  
ATOM    689  C   ARG B 117     119.772 100.583  97.476  1.00  0.69           C  
ATOM    690  O   ARG B 117     120.397 100.311  96.461  1.00  0.69           O  
ATOM    691  CB  ARG B 117     121.142  99.316  99.112  1.00  0.69           C  
ATOM    692  CG  ARG B 117     122.058  99.247 100.349  1.00  0.69           C  
ATOM    693  CD  ARG B 117     122.700  97.859 100.568  1.00  0.69           C  
ATOM    694  NE  ARG B 117     123.722  97.567  99.495  1.00  0.69           N  
ATOM    695  CZ  ARG B 117     124.944  98.108  99.411  1.00  0.69           C  
ATOM    696  NH1 ARG B 117     125.697  97.806  98.358  1.00  0.69           N  
ATOM    697  NH2 ARG B 117     125.432  98.905 100.354  1.00  0.69           N  
ATOM    698  N   TRP B 118     118.447 100.810  97.414  1.00  0.72           N  
ATOM    699  CA  TRP B 118     117.710 100.868  96.170  1.00  0.72           C  
ATOM    700  C   TRP B 118     117.637 102.288  95.609  1.00  0.72           C  
ATOM    701  O   TRP B 118     116.994 102.492  94.583  1.00  0.72           O  
ATOM    702  CB  TRP B 118     116.243 100.403  96.400  1.00  0.72           C  
ATOM    703  CG  TRP B 118     116.002  98.917  96.539  1.00  0.72           C  
ATOM    704  CD1 TRP B 118     115.952  98.153  97.670  1.00  0.72           C  
ATOM    705  CD2 TRP B 118     115.635  98.043  95.448  1.00  0.72           C  
ATOM    706  NE1 TRP B 118     115.562  96.861  97.365  1.00  0.72           N  
ATOM    707  CE2 TRP B 118     115.366  96.783  95.999  1.00  0.72           C  
ATOM    708  CE3 TRP B 118     115.526  98.274  94.075  1.00  0.72           C  
ATOM    709  CZ2 TRP B 118     114.963  95.716  95.195  1.00  0.72           C  
ATOM    710  CZ3 TRP B 118     115.141  97.198  93.259  1.00  0.72           C  
ATOM    711  CH2 TRP B 118     114.861  95.939  93.809  1.00  0.72           C  
ATOM    712  N   ASP B 119     118.263 103.307  96.239  1.00  0.77           N  
ATOM    713  CA  ASP B 119     118.257 104.670  95.741  1.00  0.77           C  
ATOM    714  C   ASP B 119     119.268 104.921  94.607  1.00  0.77           C  
ATOM    715  O   ASP B 119     120.114 104.076  94.310  1.00  0.77           O  
ATOM    716  CB  ASP B 119     118.276 105.711  96.913  1.00  0.77           C  
ATOM    717  CG  ASP B 119     119.572 105.909  97.696  1.00  0.77           C  
ATOM    718  OD1 ASP B 119     119.449 106.099  98.935  1.00  0.77           O  
ATOM    719  OD2 ASP B 119     120.653 105.980  97.069  1.00  0.77           O  
ATOM    720  N   PRO B 120     119.206 106.036  93.876  1.00  0.77           N  
ATOM    721  CA  PRO B 120     118.051 106.906  93.670  1.00  0.77           C  
ATOM    722  C   PRO B 120     117.099 106.297  92.663  1.00  0.77           C  
ATOM    723  O   PRO B 120     115.897 106.551  92.751  1.00  0.77           O  
ATOM    724  CB  PRO B 120     118.687 108.202  93.152  1.00  0.77           C  
ATOM    725  CG  PRO B 120     119.972 107.762  92.445  1.00  0.77           C  
ATOM    726  CD  PRO B 120     120.430 106.567  93.280  1.00  0.77           C  
ATOM    727  N   ARG B 121     117.616 105.488  91.717  1.00  0.76           N  
ATOM    728  CA  ARG B 121     116.830 104.661  90.821  1.00  0.76           C  
ATOM    729  C   ARG B 121     115.823 105.406  89.927  1.00  0.76           C  
ATOM    730  O   ARG B 121     114.603 105.392  90.086  1.00  0.76           O  
ATOM    731  CB  ARG B 121     116.396 103.376  91.576  1.00  0.76           C  
ATOM    732  CG  ARG B 121     115.045 102.717  91.279  1.00  0.76           C  
ATOM    733  CD  ARG B 121     114.862 101.427  92.076  1.00  0.76           C  
ATOM    734  NE  ARG B 121     113.406 101.136  92.012  1.00  0.76           N  
ATOM    735  CZ  ARG B 121     112.836 100.561  90.944  1.00  0.76           C  
ATOM    736  NH1 ARG B 121     111.525 100.750  90.789  1.00  0.76           N  
ATOM    737  NH2 ARG B 121     113.526  99.856  90.052  1.00  0.76           N  
ATOM    738  N   ILE B 122     116.360 106.125  88.923  1.00  0.81           N  
ATOM    739  CA  ILE B 122     115.582 106.817  87.915  1.00  0.81           C  
ATOM    740  C   ILE B 122     116.380 106.741  86.625  1.00  0.81           C  
ATOM    741  O   ILE B 122     117.578 106.467  86.642  1.00  0.81           O  
ATOM    742  CB  ILE B 122     115.260 108.263  88.315  1.00  0.81           C  
ATOM    743  CG1 ILE B 122     114.129 108.893  87.463  1.00  0.81           C  
ATOM    744  CG2 ILE B 122     116.541 109.129  88.306  1.00  0.81           C  
ATOM    745  CD1 ILE B 122     113.597 110.210  88.040  1.00  0.81           C  
ATOM    746  N   CYS B 123     115.736 106.953  85.466  1.00  0.82           N  
ATOM    747  CA  CYS B 123     116.389 107.032  84.177  1.00  0.82           C  
ATOM    748  C   CYS B 123     116.306 108.461  83.650  1.00  0.82           C  
ATOM    749  O   CYS B 123     115.417 109.223  84.022  1.00  0.82           O  
ATOM    750  CB  CYS B 123     115.745 106.018  83.184  1.00  0.82           C  
ATOM    751  SG  CYS B 123     113.934 106.188  82.976  1.00  0.82           S  
ATOM    752  N   GLN B 124     117.219 108.868  82.735  1.00  0.78           N  
ATOM    753  CA  GLN B 124     117.257 110.205  82.134  1.00  0.78           C  
ATOM    754  C   GLN B 124     115.970 110.584  81.405  1.00  0.78           C  
ATOM    755  O   GLN B 124     115.555 111.737  81.348  1.00  0.78           O  
ATOM    756  CB  GLN B 124     118.450 110.307  81.150  1.00  0.78           C  
ATOM    757  CG  GLN B 124     118.673 111.705  80.516  1.00  0.78           C  
ATOM    758  CD  GLN B 124     118.974 112.777  81.565  1.00  0.78           C  
ATOM    759  OE1 GLN B 124     119.833 112.601  82.427  1.00  0.78           O  
ATOM    760  NE2 GLN B 124     118.264 113.924  81.493  1.00  0.78           N  
ATOM    761  N   LYS B 125     115.277 109.573  80.857  1.00  0.79           N  
ATOM    762  CA  LYS B 125     113.955 109.676  80.277  1.00  0.79           C  
ATOM    763  C   LYS B 125     112.892 110.138  81.261  1.00  0.79           C  
ATOM    764  O   LYS B 125     112.004 110.911  80.916  1.00  0.79           O  
ATOM    765  CB  LYS B 125     113.536 108.309  79.717  1.00  0.79           C  
ATOM    766  CG  LYS B 125     114.556 107.751  78.723  1.00  0.79           C  
ATOM    767  CD  LYS B 125     114.127 106.379  78.202  1.00  0.79           C  
ATOM    768  CE  LYS B 125     114.235 105.192  79.172  1.00  0.79           C  
ATOM    769  NZ  LYS B 125     115.618 104.672  79.220  1.00  0.79           N  
ATOM    770  N   GLY B 126     112.985 109.688  82.532  1.00  0.87           N  
ATOM    771  CA  GLY B 126     112.108 110.114  83.616  1.00  0.87           C  
ATOM    772  C   GLY B 126     112.257 111.569  83.960  1.00  0.87           C  
ATOM    773  O   GLY B 126     111.286 112.234  84.298  1.00  0.87           O  
ATOM    774  N   LEU B 127     113.482 112.112  83.816  1.00  0.82           N  
ATOM    775  CA  LEU B 127     113.778 113.521  84.002  1.00  0.82           C  
ATOM    776  C   LEU B 127     113.090 114.434  82.995  1.00  0.82           C  
ATOM    777  O   LEU B 127     112.715 115.565  83.298  1.00  0.82           O  
ATOM    778  CB  LEU B 127     115.301 113.801  84.030  1.00  0.82           C  
ATOM    779  CG  LEU B 127     116.051 113.137  85.207  1.00  0.82           C  
ATOM    780  CD1 LEU B 127     117.556 113.419  85.107  1.00  0.82           C  
ATOM    781  CD2 LEU B 127     115.540 113.617  86.575  1.00  0.82           C  
ATOM    782  N   ILE B 128     112.905 113.957  81.752  1.00  0.81           N  
ATOM    783  CA  ILE B 128     112.462 114.777  80.638  1.00  0.81           C  
ATOM    784  C   ILE B 128     111.015 114.543  80.250  1.00  0.81           C  
ATOM    785  O   ILE B 128     110.549 115.034  79.223  1.00  0.81           O  
ATOM    786  CB  ILE B 128     113.382 114.613  79.435  1.00  0.81           C  
ATOM    787  CG1 ILE B 128     113.515 113.167  78.913  1.00  0.81           C  
ATOM    788  CG2 ILE B 128     114.781 115.107  79.870  1.00  0.81           C  
ATOM    789  CD1 ILE B 128     112.369 112.639  78.040  1.00  0.81           C  
ATOM    790  N   LEU B 129     110.219 113.826  81.073  1.00  0.82           N  
ATOM    791  CA  LEU B 129     108.824 113.514  80.773  1.00  0.82           C  
ATOM    792  C   LEU B 129     107.949 114.736  80.553  1.00  0.82           C  
ATOM    793  O   LEU B 129     107.076 114.735  79.687  1.00  0.82           O  
ATOM    794  CB  LEU B 129     108.178 112.635  81.863  1.00  0.82           C  
ATOM    795  CG  LEU B 129     108.814 111.242  81.992  1.00  0.82           C  
ATOM    796  CD1 LEU B 129     108.207 110.508  83.192  1.00  0.82           C  
ATOM    797  CD2 LEU B 129     108.693 110.404  80.707  1.00  0.82           C  
ATOM    798  N   GLY B 130     108.220 115.842  81.280  1.00  0.83           N  
ATOM    799  CA  GLY B 130     107.571 117.138  81.074  1.00  0.83           C  
ATOM    800  C   GLY B 130     107.714 117.703  79.677  1.00  0.83           C  
ATOM    801  O   GLY B 130     106.828 118.389  79.176  1.00  0.83           O  
ATOM    802  N   ARG B 131     108.811 117.368  78.969  1.00  0.76           N  
ATOM    803  CA  ARG B 131     109.036 117.781  77.595  1.00  0.76           C  
ATOM    804  C   ARG B 131     108.199 116.984  76.595  1.00  0.76           C  
ATOM    805  O   ARG B 131     108.024 117.373  75.440  1.00  0.76           O  
ATOM    806  CB  ARG B 131     110.547 117.684  77.240  1.00  0.76           C  
ATOM    807  CG  ARG B 131     111.224 119.061  77.105  1.00  0.76           C  
ATOM    808  CD  ARG B 131     110.745 119.845  75.879  1.00  0.76           C  
ATOM    809  NE  ARG B 131     111.246 121.253  76.011  1.00  0.76           N  
ATOM    810  CZ  ARG B 131     112.395 121.675  75.469  1.00  0.76           C  
ATOM    811  NH1 ARG B 131     112.712 122.967  75.490  1.00  0.76           N  
ATOM    812  NH2 ARG B 131     113.242 120.841  74.896  1.00  0.76           N  
ATOM    813  N   ARG B 132     107.629 115.844  77.027  1.00  0.77           N  
ATOM    814  CA  ARG B 132     106.613 115.140  76.274  1.00  0.77           C  
ATOM    815  C   ARG B 132     105.212 115.598  76.652  1.00  0.77           C  
ATOM    816  O   ARG B 132     104.338 115.676  75.793  1.00  0.77           O  
ATOM    817  CB  ARG B 132     106.708 113.614  76.499  1.00  0.77           C  
ATOM    818  CG  ARG B 132     108.038 113.001  76.020  1.00  0.77           C  
ATOM    819  CD  ARG B 132     108.187 111.520  76.382  1.00  0.77           C  
ATOM    820  NE  ARG B 132     107.143 110.752  75.607  1.00  0.77           N  
ATOM    821  CZ  ARG B 132     106.547 109.630  76.037  1.00  0.77           C  
ATOM    822  NH1 ARG B 132     105.643 109.024  75.266  1.00  0.77           N  
ATOM    823  NH2 ARG B 132     106.853 109.084  77.210  1.00  0.77           N  
ATOM    824  N   ILE B 133     104.960 115.919  77.940  1.00  0.81           N  
ATOM    825  CA  ILE B 133     103.654 116.339  78.454  1.00  0.81           C  
ATOM    826  C   ILE B 133     103.153 117.614  77.792  1.00  0.81           C  
ATOM    827  O   ILE B 133     102.006 117.674  77.343  1.00  0.81           O  
ATOM    828  CB  ILE B 133     103.690 116.494  79.980  1.00  0.81           C  
ATOM    829  CG1 ILE B 133     103.867 115.103  80.638  1.00  0.81           C  
ATOM    830  CG2 ILE B 133     102.421 117.192  80.529  1.00  0.81           C  
ATOM    831  CD1 ILE B 133     104.207 115.165  82.132  1.00  0.81           C  
ATOM    832  N   TYR B 134     104.034 118.626  77.656  1.00  0.80           N  
ATOM    833  CA  TYR B 134     103.708 119.904  77.041  1.00  0.80           C  
ATOM    834  C   TYR B 134     104.237 120.007  75.612  1.00  0.80           C  
ATOM    835  O   TYR B 134     104.263 121.090  75.036  1.00  0.80           O  
ATOM    836  CB  TYR B 134     104.314 121.087  77.852  1.00  0.80           C  
ATOM    837  CG  TYR B 134     103.857 121.082  79.287  1.00  0.80           C  
ATOM    838  CD1 TYR B 134     102.548 121.459  79.637  1.00  0.80           C  
ATOM    839  CD2 TYR B 134     104.750 120.720  80.307  1.00  0.80           C  
ATOM    840  CE1 TYR B 134     102.134 121.436  80.979  1.00  0.80           C  
ATOM    841  CE2 TYR B 134     104.334 120.681  81.643  1.00  0.80           C  
ATOM    842  CZ  TYR B 134     103.022 121.027  81.979  1.00  0.80           C  
ATOM    843  OH  TYR B 134     102.584 120.937  83.316  1.00  0.80           O  
ATOM    844  N   GLY B 135     104.703 118.891  75.007  1.00  0.86           N  
ATOM    845  CA  GLY B 135     105.388 118.935  73.714  1.00  0.86           C  
ATOM    846  C   GLY B 135     104.501 118.941  72.491  1.00  0.86           C  
ATOM    847  O   GLY B 135     103.308 118.651  72.534  1.00  0.86           O  
ATOM    848  N   ASP B 136     105.108 119.210  71.323  1.00  0.81           N  
ATOM    849  CA  ASP B 136     104.432 119.439  70.056  1.00  0.81           C  
ATOM    850  C   ASP B 136     103.750 118.227  69.435  1.00  0.81           C  
ATOM    851  O   ASP B 136     102.789 118.345  68.678  1.00  0.81           O  
ATOM    852  CB  ASP B 136     105.476 119.987  69.062  1.00  0.81           C  
ATOM    853  CG  ASP B 136     106.099 121.198  69.717  1.00  0.81           C  
ATOM    854  OD1 ASP B 136     105.468 122.279  69.672  1.00  0.81           O  
ATOM    855  OD2 ASP B 136     107.163 120.998  70.360  1.00  0.81           O  
ATOM    856  N   ARG B 137     104.214 117.014  69.779  1.00  0.77           N  
ATOM    857  CA  ARG B 137     103.727 115.778  69.192  1.00  0.77           C  
ATOM    858  C   ARG B 137     102.551 115.180  69.972  1.00  0.77           C  
ATOM    859  O   ARG B 137     102.058 114.099  69.654  1.00  0.77           O  
ATOM    860  CB  ARG B 137     104.892 114.753  69.164  1.00  0.77           C  
ATOM    861  CG  ARG B 137     105.273 114.220  70.561  1.00  0.77           C  
ATOM    862  CD  ARG B 137     106.526 113.343  70.618  1.00  0.77           C  
ATOM    863  NE  ARG B 137     107.717 114.187  70.314  1.00  0.77           N  
ATOM    864  CZ  ARG B 137     108.249 115.151  71.073  1.00  0.77           C  
ATOM    865  NH1 ARG B 137     109.206 115.868  70.499  1.00  0.77           N  
ATOM    866  NH2 ARG B 137     107.873 115.423  72.321  1.00  0.77           N  
ATOM    867  N   ARG B 138     102.096 115.874  71.035  1.00  0.78           N  
ATOM    868  CA  ARG B 138     101.026 115.480  71.935  1.00  0.78           C  
ATOM    869  C   ARG B 138      99.629 115.446  71.307  1.00  0.78           C  
ATOM    870  O   ARG B 138      99.199 116.421  70.695  1.00  0.78           O  
ATOM    871  CB  ARG B 138     101.018 116.500  73.105  1.00  0.78           C  
ATOM    872  CG  ARG B 138     100.184 116.106  74.335  1.00  0.78           C  
ATOM    873  CD  ARG B 138     100.893 115.066  75.204  1.00  0.78           C  
ATOM    874  NE  ARG B 138      99.834 114.287  75.914  1.00  0.78           N  
ATOM    875  CZ  ARG B 138      99.376 114.535  77.147  1.00  0.78           C  
ATOM    876  NH1 ARG B 138      98.395 113.790  77.649  1.00  0.78           N  
ATOM    877  NH2 ARG B 138      99.861 115.499  77.923  1.00  0.78           N  
ATOM    878  N   VAL B 139      98.846 114.350  71.488  1.00  0.86           N  
ATOM    879  CA  VAL B 139      97.461 114.288  71.010  1.00  0.86           C  
ATOM    880  C   VAL B 139      96.565 115.281  71.744  1.00  0.86           C  
ATOM    881  O   VAL B 139      96.535 115.329  72.974  1.00  0.86           O  
ATOM    882  CB  VAL B 139      96.798 112.911  71.121  1.00  0.86           C  
ATOM    883  CG1 VAL B 139      95.432 112.898  70.405  1.00  0.86           C  
ATOM    884  CG2 VAL B 139      97.662 111.823  70.476  1.00  0.86           C  
ATOM    885  N   LYS B 140      95.798 116.110  71.003  1.00  0.81           N  
ATOM    886  CA  LYS B 140      95.045 117.190  71.613  1.00  0.81           C  
ATOM    887  C   LYS B 140      93.543 116.960  71.672  1.00  0.81           C  
ATOM    888  O   LYS B 140      92.841 117.536  72.504  1.00  0.81           O  
ATOM    889  CB  LYS B 140      95.318 118.503  70.843  1.00  0.81           C  
ATOM    890  CG  LYS B 140      96.811 118.866  70.855  1.00  0.81           C  
ATOM    891  CD  LYS B 140      97.115 120.234  70.231  1.00  0.81           C  
ATOM    892  CE  LYS B 140      98.604 120.581  70.337  1.00  0.81           C  
ATOM    893  NZ  LYS B 140      98.882 121.872  69.670  1.00  0.81           N  
ATOM    894  N   ALA B 141      93.007 116.082  70.815  1.00  0.88           N  
ATOM    895  CA  ALA B 141      91.590 115.834  70.756  1.00  0.88           C  
ATOM    896  C   ALA B 141      91.398 114.495  70.071  1.00  0.88           C  
ATOM    897  O   ALA B 141      92.331 114.055  69.393  1.00  0.88           O  
ATOM    898  CB  ALA B 141      90.867 116.943  69.964  1.00  0.88           C  
ATOM    899  N   PRO B 142      90.278 113.788  70.237  1.00  0.87           N  
ATOM    900  CA  PRO B 142      89.944 112.614  69.437  1.00  0.87           C  
ATOM    901  C   PRO B 142      90.033 112.836  67.936  1.00  0.87           C  
ATOM    902  O   PRO B 142      89.628 113.897  67.459  1.00  0.87           O  
ATOM    903  CB  PRO B 142      88.554 112.196  69.945  1.00  0.87           C  
ATOM    904  CG  PRO B 142      88.482 112.759  71.364  1.00  0.87           C  
ATOM    905  CD  PRO B 142      89.235 114.079  71.228  1.00  0.87           C  
ATOM    906  N   MET B 143      90.568 111.858  67.181  1.00  0.83           N  
ATOM    907  CA  MET B 143      90.713 111.973  65.740  1.00  0.83           C  
ATOM    908  C   MET B 143      90.069 110.805  65.028  1.00  0.83           C  
ATOM    909  O   MET B 143      90.162 109.662  65.471  1.00  0.83           O  
ATOM    910  CB  MET B 143      92.185 112.014  65.262  1.00  0.83           C  
ATOM    911  CG  MET B 143      93.008 113.183  65.821  1.00  0.83           C  
ATOM    912  SD  MET B 143      92.468 114.785  65.167  1.00  0.83           S  
ATOM    913  CE  MET B 143      93.674 115.719  66.138  1.00  0.83           C  
ATOM    914  N   ILE B 144      89.417 111.074  63.883  1.00  0.85           N  
ATOM    915  CA  ILE B 144      88.917 110.065  62.964  1.00  0.85           C  
ATOM    916  C   ILE B 144      89.572 110.290  61.625  1.00  0.85           C  
ATOM    917  O   ILE B 144      89.710 111.412  61.146  1.00  0.85           O  
ATOM    918  CB  ILE B 144      87.393 110.061  62.806  1.00  0.85           C  
ATOM    919  CG1 ILE B 144      86.880 108.839  62.008  1.00  0.85           C  
ATOM    920  CG2 ILE B 144      86.892 111.391  62.202  1.00  0.85           C  
ATOM    921  CD1 ILE B 144      85.385 108.590  62.218  1.00  0.85           C  
ATOM    922  N   ARG B 145      90.042 109.226  60.963  1.00  0.79           N  
ATOM    923  CA  ARG B 145      90.499 109.353  59.596  1.00  0.79           C  
ATOM    924  C   ARG B 145      89.346 109.644  58.629  1.00  0.79           C  
ATOM    925  O   ARG B 145      88.269 109.050  58.723  1.00  0.79           O  
ATOM    926  CB  ARG B 145      91.284 108.099  59.188  1.00  0.79           C  
ATOM    927  CG  ARG B 145      92.045 108.278  57.867  1.00  0.79           C  
ATOM    928  CD  ARG B 145      92.821 107.048  57.398  1.00  0.79           C  
ATOM    929  NE  ARG B 145      91.843 105.923  57.297  1.00  0.79           N  
ATOM    930  CZ  ARG B 145      91.115 105.629  56.216  1.00  0.79           C  
ATOM    931  NH1 ARG B 145      91.139 106.293  55.076  1.00  0.79           N  
ATOM    932  NH2 ARG B 145      90.307 104.581  56.308  1.00  0.79           N  
ATOM    933  N   LYS B 146      89.521 110.584  57.678  1.00  0.79           N  
ATOM    934  CA  LYS B 146      88.438 111.060  56.832  1.00  0.79           C  
ATOM    935  C   LYS B 146      87.789 109.990  55.972  1.00  0.79           C  
ATOM    936  O   LYS B 146      86.565 109.857  55.975  1.00  0.79           O  
ATOM    937  CB  LYS B 146      88.923 112.195  55.902  1.00  0.79           C  
ATOM    938  CG  LYS B 146      87.835 112.754  54.963  1.00  0.79           C  
ATOM    939  CD  LYS B 146      88.404 113.760  53.955  1.00  0.79           C  
ATOM    940  CE  LYS B 146      87.391 114.239  52.905  1.00  0.79           C  
ATOM    941  NZ  LYS B 146      87.000 113.164  51.971  1.00  0.79           N  
ATOM    942  N   GLY B 147      88.574 109.152  55.262  1.00  0.82           N  
ATOM    943  CA  GLY B 147      88.030 108.077  54.438  1.00  0.82           C  
ATOM    944  C   GLY B 147      87.328 107.001  55.224  1.00  0.82           C  
ATOM    945  O   GLY B 147      86.419 106.336  54.734  1.00  0.82           O  
ATOM    946  N   PHE B 148      87.701 106.821  56.505  1.00  0.81           N  
ATOM    947  CA  PHE B 148      86.959 105.973  57.413  1.00  0.81           C  
ATOM    948  C   PHE B 148      85.582 106.542  57.749  1.00  0.81           C  
ATOM    949  O   PHE B 148      84.568 105.846  57.694  1.00  0.81           O  
ATOM    950  CB  PHE B 148      87.772 105.756  58.716  1.00  0.81           C  
ATOM    951  CG  PHE B 148      87.118 104.654  59.485  1.00  0.81           C  
ATOM    952  CD1 PHE B 148      86.097 104.945  60.404  1.00  0.81           C  
ATOM    953  CD2 PHE B 148      87.402 103.320  59.164  1.00  0.81           C  
ATOM    954  CE1 PHE B 148      85.301 103.919  60.918  1.00  0.81           C  
ATOM    955  CE2 PHE B 148      86.623 102.292  59.694  1.00  0.81           C  
ATOM    956  CZ  PHE B 148      85.555 102.599  60.538  1.00  0.81           C  
ATOM    957  N   LYS B 149      85.510 107.849  58.080  1.00  0.73           N  
ATOM    958  CA  LYS B 149      84.251 108.509  58.374  1.00  0.73           C  
ATOM    959  C   LYS B 149      83.325 108.499  57.169  1.00  0.73           C  
ATOM    960  O   LYS B 149      82.144 108.193  57.271  1.00  0.73           O  
ATOM    961  CB  LYS B 149      84.473 109.961  58.865  1.00  0.73           C  
ATOM    962  CG  LYS B 149      83.167 110.610  59.350  1.00  0.73           C  
ATOM    963  CD  LYS B 149      83.355 112.000  59.975  1.00  0.73           C  
ATOM    964  CE  LYS B 149      82.068 112.572  60.592  1.00  0.73           C  
ATOM    965  NZ  LYS B 149      81.016 112.742  59.569  1.00  0.73           N  
ATOM    966  N   GLU B 150      83.889 108.751  55.978  1.00  0.68           N  
ATOM    967  CA  GLU B 150      83.219 108.721  54.694  1.00  0.68           C  
ATOM    968  C   GLU B 150      82.619 107.357  54.354  1.00  0.68           C  
ATOM    969  O   GLU B 150      81.488 107.252  53.888  1.00  0.68           O  
ATOM    970  CB  GLU B 150      84.258 109.196  53.651  1.00  0.68           C  
ATOM    971  CG  GLU B 150      83.705 109.679  52.285  1.00  0.68           C  
ATOM    972  CD  GLU B 150      84.605 110.746  51.674  1.00  0.68           C  
ATOM    973  OE1 GLU B 150      85.020 111.651  52.449  1.00  0.68           O  
ATOM    974  OE2 GLU B 150      84.899 110.721  50.457  1.00  0.68           O  
ATOM    975  N   TRP B 151      83.339 106.252  54.652  1.00  0.71           N  
ATOM    976  CA  TRP B 151      82.808 104.898  54.571  1.00  0.71           C  
ATOM    977  C   TRP B 151      81.626 104.639  55.516  1.00  0.71           C  
ATOM    978  O   TRP B 151      80.614 104.058  55.122  1.00  0.71           O  
ATOM    979  CB  TRP B 151      83.958 103.886  54.846  1.00  0.71           C  
ATOM    980  CG  TRP B 151      83.621 102.411  54.658  1.00  0.71           C  
ATOM    981  CD1 TRP B 151      83.085 101.786  53.565  1.00  0.71           C  
ATOM    982  CD2 TRP B 151      83.808 101.394  55.658  1.00  0.71           C  
ATOM    983  NE1 TRP B 151      82.894 100.445  53.827  1.00  0.71           N  
ATOM    984  CE2 TRP B 151      83.343 100.179  55.100  1.00  0.71           C  
ATOM    985  CE3 TRP B 151      84.326 101.437  56.952  1.00  0.71           C  
ATOM    986  CZ2 TRP B 151      83.390  98.998  55.826  1.00  0.71           C  
ATOM    987  CZ3 TRP B 151      84.389 100.237  57.677  1.00  0.71           C  
ATOM    988  CH2 TRP B 151      83.926  99.034  57.122  1.00  0.71           C  
ATOM    989  N   ALA B 152      81.716 105.100  56.781  1.00  0.77           N  
ATOM    990  CA  ALA B 152      80.641 105.014  57.755  1.00  0.77           C  
ATOM    991  C   ALA B 152      79.405 105.847  57.411  1.00  0.77           C  
ATOM    992  O   ALA B 152      78.273 105.366  57.478  1.00  0.77           O  
ATOM    993  CB  ALA B 152      81.184 105.441  59.133  1.00  0.77           C  
ATOM    994  N   ASP B 153      79.606 107.106  56.971  1.00  0.73           N  
ATOM    995  CA  ASP B 153      78.560 108.039  56.588  1.00  0.73           C  
ATOM    996  C   ASP B 153      77.875 107.614  55.284  1.00  0.73           C  
ATOM    997  O   ASP B 153      76.735 107.979  55.005  1.00  0.73           O  
ATOM    998  CB  ASP B 153      79.152 109.470  56.417  1.00  0.73           C  
ATOM    999  CG  ASP B 153      79.584 110.132  57.719  1.00  0.73           C  
ATOM   1000  OD1 ASP B 153      79.263 109.651  58.832  1.00  0.73           O  
ATOM   1001  OD2 ASP B 153      80.244 111.206  57.627  1.00  0.73           O  
ATOM   1002  N   ALA B 154      78.538 106.759  54.476  1.00  0.78           N  
ATOM   1003  CA  ALA B 154      77.972 106.182  53.275  1.00  0.78           C  
ATOM   1004  C   ALA B 154      77.278 104.847  53.539  1.00  0.78           C  
ATOM   1005  O   ALA B 154      76.864 104.157  52.610  1.00  0.78           O  
ATOM   1006  CB  ALA B 154      79.089 105.964  52.235  1.00  0.78           C  
ATOM   1007  N   GLY B 155      77.099 104.457  54.821  1.00  0.74           N  
ATOM   1008  CA  GLY B 155      76.312 103.281  55.182  1.00  0.74           C  
ATOM   1009  C   GLY B 155      77.065 101.982  55.195  1.00  0.74           C  
ATOM   1010  O   GLY B 155      76.450 100.923  55.139  1.00  0.74           O  
ATOM   1011  N   PHE B 156      78.410 102.033  55.269  1.00  0.73           N  
ATOM   1012  CA  PHE B 156      79.292 100.869  55.284  1.00  0.73           C  
ATOM   1013  C   PHE B 156      79.194  99.923  54.070  1.00  0.73           C  
ATOM   1014  O   PHE B 156      79.012  98.717  54.262  1.00  0.73           O  
ATOM   1015  CB  PHE B 156      79.149 100.039  56.589  1.00  0.73           C  
ATOM   1016  CG  PHE B 156      79.477 100.830  57.823  1.00  0.73           C  
ATOM   1017  CD1 PHE B 156      80.814 101.020  58.202  1.00  0.73           C  
ATOM   1018  CD2 PHE B 156      78.459 101.331  58.650  1.00  0.73           C  
ATOM   1019  CE1 PHE B 156      81.134 101.688  59.391  1.00  0.73           C  
ATOM   1020  CE2 PHE B 156      78.771 102.009  59.836  1.00  0.73           C  
ATOM   1021  CZ  PHE B 156      80.110 102.182  60.209  1.00  0.73           C  
ATOM   1022  N   PRO B 157      79.301 100.370  52.812  1.00  0.71           N  
ATOM   1023  CA  PRO B 157      79.243  99.494  51.639  1.00  0.71           C  
ATOM   1024  C   PRO B 157      80.324  98.419  51.590  1.00  0.71           C  
ATOM   1025  O   PRO B 157      81.357  98.541  52.249  1.00  0.71           O  
ATOM   1026  CB  PRO B 157      79.371 100.476  50.460  1.00  0.71           C  
ATOM   1027  CG  PRO B 157      80.208 101.623  51.027  1.00  0.71           C  
ATOM   1028  CD  PRO B 157      79.665 101.742  52.447  1.00  0.71           C  
ATOM   1029  N   ARG B 158      80.101  97.344  50.793  1.00  0.57           N  
ATOM   1030  CA  ARG B 158      81.034  96.235  50.654  1.00  0.57           C  
ATOM   1031  C   ARG B 158      82.409  96.663  50.158  1.00  0.57           C  
ATOM   1032  O   ARG B 158      82.569  97.502  49.272  1.00  0.57           O  
ATOM   1033  CB  ARG B 158      80.467  95.092  49.762  1.00  0.57           C  
ATOM   1034  CG  ARG B 158      81.257  93.759  49.833  1.00  0.57           C  
ATOM   1035  CD  ARG B 158      80.705  92.609  48.968  1.00  0.57           C  
ATOM   1036  NE  ARG B 158      80.884  92.996  47.542  1.00  0.57           N  
ATOM   1037  CZ  ARG B 158      80.268  92.455  46.486  1.00  0.57           C  
ATOM   1038  NH1 ARG B 158      80.499  92.976  45.287  1.00  0.57           N  
ATOM   1039  NH2 ARG B 158      79.452  91.411  46.593  1.00  0.57           N  
ATOM   1040  N   HIS B 159      83.459  96.107  50.785  1.00  0.62           N  
ATOM   1041  CA  HIS B 159      84.815  96.567  50.612  1.00  0.62           C  
ATOM   1042  C   HIS B 159      85.528  96.006  49.385  1.00  0.62           C  
ATOM   1043  O   HIS B 159      86.513  95.281  49.488  1.00  0.62           O  
ATOM   1044  CB  HIS B 159      85.616  96.305  51.898  1.00  0.62           C  
ATOM   1045  CG  HIS B 159      86.687  97.310  52.076  1.00  0.62           C  
ATOM   1046  ND1 HIS B 159      87.877  96.936  52.654  1.00  0.62           N  
ATOM   1047  CD2 HIS B 159      86.677  98.640  51.806  1.00  0.62           C  
ATOM   1048  CE1 HIS B 159      88.582  98.040  52.715  1.00  0.62           C  
ATOM   1049  NE2 HIS B 159      87.898  99.103  52.218  1.00  0.62           N  
ATOM   1050  N   ASP B 160      85.015  96.338  48.185  1.00  0.65           N  
ATOM   1051  CA  ASP B 160      85.530  95.863  46.914  1.00  0.65           C  
ATOM   1052  C   ASP B 160      86.617  96.807  46.376  1.00  0.65           C  
ATOM   1053  O   ASP B 160      87.781  96.799  46.774  1.00  0.65           O  
ATOM   1054  CB  ASP B 160      84.371  95.827  45.867  1.00  0.65           C  
ATOM   1055  CG  ASP B 160      83.216  94.909  46.218  1.00  0.65           C  
ATOM   1056  OD1 ASP B 160      83.291  94.114  47.182  1.00  0.65           O  
ATOM   1057  OD2 ASP B 160      82.177  94.981  45.509  1.00  0.65           O  
ATOM   1058  N   ASP B 161      86.214  97.736  45.476  1.00  0.51           N  
ATOM   1059  CA  ASP B 161      87.039  98.802  44.950  1.00  0.51           C  
ATOM   1060  C   ASP B 161      86.853 100.036  45.828  1.00  0.51           C  
ATOM   1061  O   ASP B 161      87.396 101.115  45.603  1.00  0.51           O  
ATOM   1062  CB  ASP B 161      86.754  99.061  43.455  1.00  0.51           C  
ATOM   1063  CG  ASP B 161      85.448  99.732  43.152  1.00  0.51           C  
ATOM   1064  OD1 ASP B 161      85.442 100.311  42.038  1.00  0.51           O  
ATOM   1065  OD2 ASP B 161      84.471  99.733  43.945  1.00  0.51           O  
ATOM   1066  N   GLY B 162      86.128  99.848  46.949  1.00  0.73           N  
ATOM   1067  CA  GLY B 162      86.008 100.820  48.015  1.00  0.73           C  
ATOM   1068  C   GLY B 162      87.283 100.967  48.813  1.00  0.73           C  
ATOM   1069  O   GLY B 162      87.473 101.956  49.513  1.00  0.73           O  
ATOM   1070  N   THR B 163      88.220 100.008  48.697  1.00  0.69           N  
ATOM   1071  CA  THR B 163      89.547 100.045  49.315  1.00  0.69           C  
ATOM   1072  C   THR B 163      90.425 101.213  48.878  1.00  0.69           C  
ATOM   1073  O   THR B 163      90.959 101.880  49.769  1.00  0.69           O  
ATOM   1074  CB  THR B 163      90.259  98.707  49.156  1.00  0.69           C  
ATOM   1075  OG1 THR B 163      89.407  97.717  49.698  1.00  0.69           O  
ATOM   1076  CG2 THR B 163      91.585  98.634  49.926  1.00  0.69           C  
ATOM   1077  N   PRO B 164      90.574 101.575  47.596  1.00  0.64           N  
ATOM   1078  CA  PRO B 164      91.197 102.841  47.212  1.00  0.64           C  
ATOM   1079  C   PRO B 164      90.232 104.017  47.266  1.00  0.64           C  
ATOM   1080  O   PRO B 164      90.704 105.139  47.354  1.00  0.64           O  
ATOM   1081  CB  PRO B 164      91.702 102.584  45.780  1.00  0.64           C  
ATOM   1082  CG  PRO B 164      90.779 101.494  45.234  1.00  0.64           C  
ATOM   1083  CD  PRO B 164      90.547 100.632  46.470  1.00  0.64           C  
ATOM   1084  N   ARG B 165      88.893 103.843  47.199  1.00  0.61           N  
ATOM   1085  CA  ARG B 165      87.975 104.977  47.347  1.00  0.61           C  
ATOM   1086  C   ARG B 165      87.954 105.586  48.749  1.00  0.61           C  
ATOM   1087  O   ARG B 165      87.798 106.788  48.912  1.00  0.61           O  
ATOM   1088  CB  ARG B 165      86.513 104.620  46.977  1.00  0.61           C  
ATOM   1089  CG  ARG B 165      86.299 104.243  45.496  1.00  0.61           C  
ATOM   1090  CD  ARG B 165      84.872 103.758  45.212  1.00  0.61           C  
ATOM   1091  NE  ARG B 165      84.782 103.372  43.770  1.00  0.61           N  
ATOM   1092  CZ  ARG B 165      83.773 102.672  43.238  1.00  0.61           C  
ATOM   1093  NH1 ARG B 165      83.848 102.277  41.979  1.00  0.61           N  
ATOM   1094  NH2 ARG B 165      82.751 102.235  43.957  1.00  0.61           N  
ATOM   1095  N   ALA B 166      88.069 104.751  49.799  1.00  0.74           N  
ATOM   1096  CA  ALA B 166      88.011 105.188  51.183  1.00  0.74           C  
ATOM   1097  C   ALA B 166      89.387 105.141  51.842  1.00  0.74           C  
ATOM   1098  O   ALA B 166      89.514 105.121  53.071  1.00  0.74           O  
ATOM   1099  CB  ALA B 166      87.025 104.278  51.945  1.00  0.74           C  
ATOM   1100  N   ASP B 167      90.448 105.089  51.011  1.00  0.70           N  
ATOM   1101  CA  ASP B 167      91.852 105.068  51.379  1.00  0.70           C  
ATOM   1102  C   ASP B 167      92.250 104.087  52.475  1.00  0.70           C  
ATOM   1103  O   ASP B 167      92.997 104.393  53.399  1.00  0.70           O  
ATOM   1104  CB  ASP B 167      92.388 106.496  51.632  1.00  0.70           C  
ATOM   1105  CG  ASP B 167      92.612 107.154  50.286  1.00  0.70           C  
ATOM   1106  OD1 ASP B 167      93.476 106.614  49.544  1.00  0.70           O  
ATOM   1107  OD2 ASP B 167      91.937 108.164  49.985  1.00  0.70           O  
ATOM   1108  N   MET B 168      91.787 102.827  52.391  1.00  0.74           N  
ATOM   1109  CA  MET B 168      92.253 101.791  53.294  1.00  0.74           C  
ATOM   1110  C   MET B 168      93.624 101.271  52.880  1.00  0.74           C  
ATOM   1111  O   MET B 168      94.447 100.940  53.733  1.00  0.74           O  
ATOM   1112  CB  MET B 168      91.250 100.629  53.422  1.00  0.74           C  
ATOM   1113  CG  MET B 168      89.866 101.046  53.958  1.00  0.74           C  
ATOM   1114  SD  MET B 168      89.789 101.595  55.671  1.00  0.74           S  
ATOM   1115  CE  MET B 168      88.024 102.012  55.541  1.00  0.74           C  
ATOM   1116  N   GLU B 169      93.913 101.219  51.553  1.00  0.71           N  
ATOM   1117  CA  GLU B 169      95.261 100.960  51.057  1.00  0.71           C  
ATOM   1118  C   GLU B 169      96.228 102.105  51.343  1.00  0.71           C  
ATOM   1119  O   GLU B 169      97.323 101.919  51.870  1.00  0.71           O  
ATOM   1120  CB  GLU B 169      95.304 100.634  49.538  1.00  0.71           C  
ATOM   1121  CG  GLU B 169      96.704 100.126  49.094  1.00  0.71           C  
ATOM   1122  CD  GLU B 169      96.929 100.061  47.589  1.00  0.71           C  
ATOM   1123  OE1 GLU B 169      95.986 100.259  46.792  1.00  0.71           O  
ATOM   1124  OE2 GLU B 169      98.117  99.845  47.226  1.00  0.71           O  
ATOM   1125  N   LYS B 170      95.824 103.351  51.042  1.00  0.67           N  
ATOM   1126  CA  LYS B 170      96.696 104.504  51.125  1.00  0.67           C  
ATOM   1127  C   LYS B 170      96.407 105.363  52.354  1.00  0.67           C  
ATOM   1128  O   LYS B 170      96.454 106.588  52.293  1.00  0.67           O  
ATOM   1129  CB  LYS B 170      96.657 105.319  49.804  1.00  0.67           C  
ATOM   1130  CG  LYS B 170      97.368 104.620  48.625  1.00  0.67           C  
ATOM   1131  CD  LYS B 170      97.627 105.572  47.436  1.00  0.67           C  
ATOM   1132  CE  LYS B 170      98.438 104.928  46.300  1.00  0.67           C  
ATOM   1133  NZ  LYS B 170      98.862 105.925  45.293  1.00  0.67           N  
ATOM   1134  N   ARG B 171      96.179 104.739  53.542  1.00  0.71           N  
ATOM   1135  CA  ARG B 171      95.789 105.424  54.781  1.00  0.71           C  
ATOM   1136  C   ARG B 171      96.682 106.598  55.180  1.00  0.71           C  
ATOM   1137  O   ARG B 171      96.211 107.583  55.740  1.00  0.71           O  
ATOM   1138  CB  ARG B 171      95.741 104.471  56.016  1.00  0.71           C  
ATOM   1139  CG  ARG B 171      94.496 103.563  56.112  1.00  0.71           C  
ATOM   1140  CD  ARG B 171      94.359 102.882  57.483  1.00  0.71           C  
ATOM   1141  NE  ARG B 171      93.032 102.192  57.581  1.00  0.71           N  
ATOM   1142  CZ  ARG B 171      92.866 100.866  57.467  1.00  0.71           C  
ATOM   1143  NH1 ARG B 171      93.672 100.106  56.736  1.00  0.71           N  
ATOM   1144  NH2 ARG B 171      91.858 100.305  58.123  1.00  0.71           N  
ATOM   1145  N   GLY B 172      97.995 106.523  54.875  1.00  0.77           N  
ATOM   1146  CA  GLY B 172      98.972 107.557  55.208  1.00  0.77           C  
ATOM   1147  C   GLY B 172      98.959 108.792  54.333  1.00  0.77           C  
ATOM   1148  O   GLY B 172      99.750 109.701  54.554  1.00  0.77           O  
ATOM   1149  N   TYR B 173      98.091 108.854  53.302  1.00  0.72           N  
ATOM   1150  CA  TYR B 173      97.927 110.038  52.465  1.00  0.72           C  
ATOM   1151  C   TYR B 173      96.579 110.709  52.725  1.00  0.72           C  
ATOM   1152  O   TYR B 173      96.250 111.720  52.108  1.00  0.72           O  
ATOM   1153  CB  TYR B 173      97.986 109.680  50.953  1.00  0.72           C  
ATOM   1154  CG  TYR B 173      99.313 109.078  50.555  1.00  0.72           C  
ATOM   1155  CD1 TYR B 173      99.542 107.699  50.704  1.00  0.72           C  
ATOM   1156  CD2 TYR B 173     100.328 109.869  49.988  1.00  0.72           C  
ATOM   1157  CE1 TYR B 173     100.741 107.117  50.274  1.00  0.72           C  
ATOM   1158  CE2 TYR B 173     101.533 109.290  49.555  1.00  0.72           C  
ATOM   1159  CZ  TYR B 173     101.735 107.910  49.696  1.00  0.72           C  
ATOM   1160  OH  TYR B 173     102.950 107.306  49.314  1.00  0.72           O  
ATOM   1161  N   ASP B 174      95.777 110.160  53.658  1.00  0.78           N  
ATOM   1162  CA  ASP B 174      94.489 110.688  54.062  1.00  0.78           C  
ATOM   1163  C   ASP B 174      94.662 111.649  55.248  1.00  0.78           C  
ATOM   1164  O   ASP B 174      95.766 111.907  55.724  1.00  0.78           O  
ATOM   1165  CB  ASP B 174      93.542 109.486  54.350  1.00  0.78           C  
ATOM   1166  CG  ASP B 174      92.064 109.822  54.446  1.00  0.78           C  
ATOM   1167  OD1 ASP B 174      91.662 110.991  54.248  1.00  0.78           O  
ATOM   1168  OD2 ASP B 174      91.300 108.886  54.799  1.00  0.78           O  
ATOM   1169  N   GLU B 175      93.557 112.237  55.727  1.00  0.77           N  
ATOM   1170  CA  GLU B 175      93.532 113.286  56.722  1.00  0.77           C  
ATOM   1171  C   GLU B 175      92.895 112.799  58.017  1.00  0.77           C  
ATOM   1172  O   GLU B 175      91.914 112.055  58.021  1.00  0.77           O  
ATOM   1173  CB  GLU B 175      92.717 114.478  56.170  1.00  0.77           C  
ATOM   1174  CG  GLU B 175      92.749 115.769  57.024  1.00  0.77           C  
ATOM   1175  CD  GLU B 175      91.819 116.848  56.467  1.00  0.77           C  
ATOM   1176  OE1 GLU B 175      91.100 116.582  55.467  1.00  0.77           O  
ATOM   1177  OE2 GLU B 175      91.788 117.944  57.083  1.00  0.77           O  
ATOM   1178  N   TRP B 176      93.446 113.213  59.178  1.00  0.83           N  
ATOM   1179  CA  TRP B 176      92.907 112.891  60.488  1.00  0.83           C  
ATOM   1180  C   TRP B 176      92.128 114.077  61.008  1.00  0.83           C  
ATOM   1181  O   TRP B 176      92.678 115.122  61.346  1.00  0.83           O  
ATOM   1182  CB  TRP B 176      94.015 112.494  61.500  1.00  0.83           C  
ATOM   1183  CG  TRP B 176      94.571 111.124  61.176  1.00  0.83           C  
ATOM   1184  CD1 TRP B 176      94.123 109.894  61.576  1.00  0.83           C  
ATOM   1185  CD2 TRP B 176      95.548 110.882  60.147  1.00  0.83           C  
ATOM   1186  NE1 TRP B 176      94.712 108.897  60.824  1.00  0.83           N  
ATOM   1187  CE2 TRP B 176      95.577 109.497  59.929  1.00  0.83           C  
ATOM   1188  CE3 TRP B 176      96.338 111.757  59.400  1.00  0.83           C  
ATOM   1189  CZ2 TRP B 176      96.371 108.950  58.929  1.00  0.83           C  
ATOM   1190  CZ3 TRP B 176      97.167 111.202  58.416  1.00  0.83           C  
ATOM   1191  CH2 TRP B 176      97.181 109.822  58.181  1.00  0.83           C  
ATOM   1192  N   LEU B 177      90.799 113.928  61.076  1.00  0.83           N  
ATOM   1193  CA  LEU B 177      89.876 114.984  61.408  1.00  0.83           C  
ATOM   1194  C   LEU B 177      89.517 114.942  62.874  1.00  0.83           C  
ATOM   1195  O   LEU B 177      89.299 113.877  63.448  1.00  0.83           O  
ATOM   1196  CB  LEU B 177      88.559 114.834  60.607  1.00  0.83           C  
ATOM   1197  CG  LEU B 177      88.732 114.899  59.078  1.00  0.83           C  
ATOM   1198  CD1 LEU B 177      87.391 114.657  58.372  1.00  0.83           C  
ATOM   1199  CD2 LEU B 177      89.313 116.243  58.633  1.00  0.83           C  
ATOM   1200  N   GLN B 178      89.433 116.120  63.522  1.00  0.82           N  
ATOM   1201  CA  GLN B 178      88.944 116.241  64.880  1.00  0.82           C  
ATOM   1202  C   GLN B 178      87.494 115.797  65.041  1.00  0.82           C  
ATOM   1203  O   GLN B 178      86.620 116.164  64.260  1.00  0.82           O  
ATOM   1204  CB  GLN B 178      89.086 117.701  65.375  1.00  0.82           C  
ATOM   1205  CG  GLN B 178      88.709 117.904  66.862  1.00  0.82           C  
ATOM   1206  CD  GLN B 178      88.900 119.356  67.293  1.00  0.82           C  
ATOM   1207  OE1 GLN B 178      89.526 120.174  66.622  1.00  0.82           O  
ATOM   1208  NE2 GLN B 178      88.338 119.704  68.474  1.00  0.82           N  
ATOM   1209  N   ILE B 179      87.217 115.008  66.091  1.00  0.84           N  
ATOM   1210  CA  ILE B 179      85.886 114.558  66.447  1.00  0.84           C  
ATOM   1211  C   ILE B 179      85.664 114.907  67.909  1.00  0.84           C  
ATOM   1212  O   ILE B 179      86.591 114.806  68.718  1.00  0.84           O  
ATOM   1213  CB  ILE B 179      85.681 113.056  66.240  1.00  0.84           C  
ATOM   1214  CG1 ILE B 179      87.000 112.290  66.457  1.00  0.84           C  
ATOM   1215  CG2 ILE B 179      85.146 112.863  64.812  1.00  0.84           C  
ATOM   1216  CD1 ILE B 179      86.881 110.769  66.472  1.00  0.84           C  
ATOM   1217  N   PRO B 180      84.487 115.338  68.347  1.00  0.83           N  
ATOM   1218  CA  PRO B 180      84.060 115.208  69.735  1.00  0.83           C  
ATOM   1219  C   PRO B 180      84.113 113.779  70.244  1.00  0.83           C  
ATOM   1220  O   PRO B 180      84.053 112.839  69.456  1.00  0.83           O  
ATOM   1221  CB  PRO B 180      82.612 115.734  69.737  1.00  0.83           C  
ATOM   1222  CG  PRO B 180      82.529 116.635  68.502  1.00  0.83           C  
ATOM   1223  CD  PRO B 180      83.457 115.946  67.507  1.00  0.83           C  
ATOM   1224  N   TRP B 181      84.178 113.573  71.575  1.00  0.81           N  
ATOM   1225  CA  TRP B 181      84.181 112.232  72.138  1.00  0.81           C  
ATOM   1226  C   TRP B 181      82.945 111.423  71.771  1.00  0.81           C  
ATOM   1227  O   TRP B 181      83.060 110.263  71.404  1.00  0.81           O  
ATOM   1228  CB  TRP B 181      84.318 112.259  73.681  1.00  0.81           C  
ATOM   1229  CG  TRP B 181      85.713 112.598  74.171  1.00  0.81           C  
ATOM   1230  CD1 TRP B 181      86.243 113.792  74.582  1.00  0.81           C  
ATOM   1231  CD2 TRP B 181      86.765 111.623  74.283  1.00  0.81           C  
ATOM   1232  NE1 TRP B 181      87.555 113.618  74.969  1.00  0.81           N  
ATOM   1233  CE2 TRP B 181      87.899 112.301  74.781  1.00  0.81           C  
ATOM   1234  CE3 TRP B 181      86.810 110.259  73.999  1.00  0.81           C  
ATOM   1235  CZ2 TRP B 181      89.093 111.631  74.988  1.00  0.81           C  
ATOM   1236  CZ3 TRP B 181      88.020 109.585  74.217  1.00  0.81           C  
ATOM   1237  CH2 TRP B 181      89.151 110.264  74.693  1.00  0.81           C  
ATOM   1238  N   ASP B 182      81.743 112.026  71.803  1.00  0.83           N  
ATOM   1239  CA  ASP B 182      80.506 111.352  71.460  1.00  0.83           C  
ATOM   1240  C   ASP B 182      80.471 110.835  70.012  1.00  0.83           C  
ATOM   1241  O   ASP B 182      80.173 109.671  69.754  1.00  0.83           O  
ATOM   1242  CB  ASP B 182      79.356 112.338  71.762  1.00  0.83           C  
ATOM   1243  CG  ASP B 182      78.077 111.564  72.010  1.00  0.83           C  
ATOM   1244  OD1 ASP B 182      78.073 110.797  73.005  1.00  0.83           O  
ATOM   1245  OD2 ASP B 182      77.119 111.741  71.222  1.00  0.83           O  
ATOM   1246  N   GLU B 183      80.910 111.664  69.034  1.00  0.80           N  
ATOM   1247  CA  GLU B 183      81.101 111.260  67.645  1.00  0.80           C  
ATOM   1248  C   GLU B 183      82.099 110.121  67.493  1.00  0.80           C  
ATOM   1249  O   GLU B 183      81.859 109.150  66.775  1.00  0.80           O  
ATOM   1250  CB  GLU B 183      81.609 112.444  66.779  1.00  0.80           C  
ATOM   1251  CG  GLU B 183      80.494 113.168  65.990  1.00  0.80           C  
ATOM   1252  CD  GLU B 183      81.080 114.146  64.974  1.00  0.80           C  
ATOM   1253  OE1 GLU B 183      81.095 115.364  65.279  1.00  0.80           O  
ATOM   1254  OE2 GLU B 183      81.522 113.678  63.889  1.00  0.80           O  
ATOM   1255  N   ALA B 184      83.237 110.198  68.214  1.00  0.88           N  
ATOM   1256  CA  ALA B 184      84.262 109.176  68.216  1.00  0.88           C  
ATOM   1257  C   ALA B 184      83.764 107.827  68.690  1.00  0.88           C  
ATOM   1258  O   ALA B 184      83.969 106.798  68.047  1.00  0.88           O  
ATOM   1259  CB  ALA B 184      85.406 109.627  69.150  1.00  0.88           C  
ATOM   1260  N   LEU B 185      83.038 107.827  69.818  1.00  0.85           N  
ATOM   1261  CA  LEU B 185      82.404 106.655  70.367  1.00  0.85           C  
ATOM   1262  C   LEU B 185      81.295 106.109  69.478  1.00  0.85           C  
ATOM   1263  O   LEU B 185      81.235 104.911  69.214  1.00  0.85           O  
ATOM   1264  CB  LEU B 185      81.841 106.986  71.766  1.00  0.85           C  
ATOM   1265  CG  LEU B 185      82.890 107.428  72.808  1.00  0.85           C  
ATOM   1266  CD1 LEU B 185      82.184 107.860  74.099  1.00  0.85           C  
ATOM   1267  CD2 LEU B 185      83.916 106.335  73.093  1.00  0.85           C  
ATOM   1268  N   ALA B 186      80.413 106.979  68.950  1.00  0.86           N  
ATOM   1269  CA  ALA B 186      79.315 106.598  68.086  1.00  0.86           C  
ATOM   1270  C   ALA B 186      79.733 105.974  66.757  1.00  0.86           C  
ATOM   1271  O   ALA B 186      79.188 104.949  66.347  1.00  0.86           O  
ATOM   1272  CB  ALA B 186      78.432 107.834  67.827  1.00  0.86           C  
ATOM   1273  N   ILE B 187      80.730 106.550  66.048  1.00  0.83           N  
ATOM   1274  CA  ILE B 187      81.280 105.952  64.832  1.00  0.83           C  
ATOM   1275  C   ILE B 187      82.016 104.645  65.113  1.00  0.83           C  
ATOM   1276  O   ILE B 187      81.868 103.657  64.385  1.00  0.83           O  
ATOM   1277  CB  ILE B 187      82.174 106.911  64.042  1.00  0.83           C  
ATOM   1278  CG1 ILE B 187      81.413 108.175  63.562  1.00  0.83           C  
ATOM   1279  CG2 ILE B 187      82.806 106.182  62.834  1.00  0.83           C  
ATOM   1280  CD1 ILE B 187      80.335 107.929  62.496  1.00  0.83           C  
ATOM   1281  N   ALA B 188      82.808 104.580  66.208  1.00  0.89           N  
ATOM   1282  CA  ALA B 188      83.484 103.361  66.607  1.00  0.89           C  
ATOM   1283  C   ALA B 188      82.524 102.227  66.935  1.00  0.89           C  
ATOM   1284  O   ALA B 188      82.642 101.119  66.417  1.00  0.89           O  
ATOM   1285  CB  ALA B 188      84.343 103.634  67.857  1.00  0.89           C  
ATOM   1286  N   ALA B 189      81.498 102.509  67.754  1.00  0.86           N  
ATOM   1287  CA  ALA B 189      80.506 101.554  68.183  1.00  0.86           C  
ATOM   1288  C   ALA B 189      79.659 100.985  67.049  1.00  0.86           C  
ATOM   1289  O   ALA B 189      79.453  99.775  66.970  1.00  0.86           O  
ATOM   1290  CB  ALA B 189      79.636 102.225  69.258  1.00  0.86           C  
ATOM   1291  N   LYS B 190      79.207 101.834  66.098  1.00  0.80           N  
ATOM   1292  CA  LYS B 190      78.511 101.386  64.898  1.00  0.80           C  
ATOM   1293  C   LYS B 190      79.370 100.487  64.015  1.00  0.80           C  
ATOM   1294  O   LYS B 190      78.922  99.451  63.528  1.00  0.80           O  
ATOM   1295  CB  LYS B 190      78.024 102.594  64.058  1.00  0.80           C  
ATOM   1296  CG  LYS B 190      76.858 103.353  64.710  1.00  0.80           C  
ATOM   1297  CD  LYS B 190      76.445 104.589  63.896  1.00  0.80           C  
ATOM   1298  CE  LYS B 190      75.305 105.372  64.552  1.00  0.80           C  
ATOM   1299  NZ  LYS B 190      74.936 106.533  63.710  1.00  0.80           N  
ATOM   1300  N   THR B 191      80.659 100.840  63.826  1.00  0.82           N  
ATOM   1301  CA  THR B 191      81.635 100.022  63.104  1.00  0.82           C  
ATOM   1302  C   THR B 191      81.854  98.667  63.745  1.00  0.82           C  
ATOM   1303  O   THR B 191      81.860  97.637  63.065  1.00  0.82           O  
ATOM   1304  CB  THR B 191      83.011 100.669  63.031  1.00  0.82           C  
ATOM   1305  OG1 THR B 191      82.938 101.923  62.365  1.00  0.82           O  
ATOM   1306  CG2 THR B 191      83.996  99.773  62.254  1.00  0.82           C  
ATOM   1307  N   LEU B 192      82.012  98.628  65.088  1.00  0.80           N  
ATOM   1308  CA  LEU B 192      82.227  97.404  65.839  1.00  0.80           C  
ATOM   1309  C   LEU B 192      81.073  96.431  65.678  1.00  0.80           C  
ATOM   1310  O   LEU B 192      81.277  95.241  65.457  1.00  0.80           O  
ATOM   1311  CB  LEU B 192      82.443  97.675  67.352  1.00  0.80           C  
ATOM   1312  CG  LEU B 192      83.780  98.349  67.735  1.00  0.80           C  
ATOM   1313  CD1 LEU B 192      83.784  98.708  69.229  1.00  0.80           C  
ATOM   1314  CD2 LEU B 192      85.003  97.481  67.412  1.00  0.80           C  
ATOM   1315  N   GLN B 193      79.826  96.934  65.732  1.00  0.76           N  
ATOM   1316  CA  GLN B 193      78.640  96.151  65.446  1.00  0.76           C  
ATOM   1317  C   GLN B 193      78.545  95.695  63.993  1.00  0.76           C  
ATOM   1318  O   GLN B 193      78.356  94.512  63.721  1.00  0.76           O  
ATOM   1319  CB  GLN B 193      77.395  96.994  65.808  1.00  0.76           C  
ATOM   1320  CG  GLN B 193      77.329  97.324  67.317  1.00  0.76           C  
ATOM   1321  CD  GLN B 193      76.341  98.452  67.611  1.00  0.76           C  
ATOM   1322  OE1 GLN B 193      75.602  98.948  66.763  1.00  0.76           O  
ATOM   1323  NE2 GLN B 193      76.339  98.893  68.889  1.00  0.76           N  
ATOM   1324  N   ASN B 194      78.737  96.609  63.016  1.00  0.77           N  
ATOM   1325  CA  ASN B 194      78.599  96.301  61.599  1.00  0.77           C  
ATOM   1326  C   ASN B 194      79.608  95.273  61.083  1.00  0.77           C  
ATOM   1327  O   ASN B 194      79.262  94.317  60.392  1.00  0.77           O  
ATOM   1328  CB  ASN B 194      78.731  97.621  60.781  1.00  0.77           C  
ATOM   1329  CG  ASN B 194      78.466  97.409  59.291  1.00  0.77           C  
ATOM   1330  OD1 ASN B 194      77.324  97.322  58.850  1.00  0.77           O  
ATOM   1331  ND2 ASN B 194      79.552  97.293  58.491  1.00  0.77           N  
ATOM   1332  N   VAL B 195      80.906  95.439  61.392  1.00  0.78           N  
ATOM   1333  CA  VAL B 195      81.942  94.542  60.894  1.00  0.78           C  
ATOM   1334  C   VAL B 195      81.908  93.195  61.595  1.00  0.78           C  
ATOM   1335  O   VAL B 195      82.074  92.147  60.968  1.00  0.78           O  
ATOM   1336  CB  VAL B 195      83.314  95.186  60.924  1.00  0.78           C  
ATOM   1337  CG1 VAL B 195      84.434  94.196  60.548  1.00  0.78           C  
ATOM   1338  CG2 VAL B 195      83.326  96.368  59.938  1.00  0.78           C  
ATOM   1339  N   ALA B 196      81.610  93.169  62.911  1.00  0.78           N  
ATOM   1340  CA  ALA B 196      81.348  91.926  63.609  1.00  0.78           C  
ATOM   1341  C   ALA B 196      80.133  91.185  63.055  1.00  0.78           C  
ATOM   1342  O   ALA B 196      80.179  89.976  62.850  1.00  0.78           O  
ATOM   1343  CB  ALA B 196      81.185  92.170  65.117  1.00  0.78           C  
ATOM   1344  N   GLU B 197      79.026  91.890  62.733  1.00  0.69           N  
ATOM   1345  CA  GLU B 197      77.898  91.281  62.049  1.00  0.69           C  
ATOM   1346  C   GLU B 197      78.193  90.785  60.631  1.00  0.69           C  
ATOM   1347  O   GLU B 197      77.755  89.713  60.207  1.00  0.69           O  
ATOM   1348  CB  GLU B 197      76.614  92.155  62.035  1.00  0.69           C  
ATOM   1349  CG  GLU B 197      75.454  91.246  61.569  1.00  0.69           C  
ATOM   1350  CD  GLU B 197      74.079  91.401  62.179  1.00  0.69           C  
ATOM   1351  OE1 GLU B 197      73.637  92.457  62.622  1.00  0.69           O  
ATOM   1352  OE2 GLU B 197      73.369  90.362  62.217  1.00  0.69           O  
ATOM   1353  N   THR B 198      79.001  91.545  59.871  1.00  0.70           N  
ATOM   1354  CA  THR B 198      79.410  91.260  58.495  1.00  0.70           C  
ATOM   1355  C   THR B 198      80.101  89.919  58.339  1.00  0.70           C  
ATOM   1356  O   THR B 198      79.840  89.195  57.372  1.00  0.70           O  
ATOM   1357  CB  THR B 198      80.340  92.354  57.956  1.00  0.70           C  
ATOM   1358  OG1 THR B 198      79.605  93.537  57.683  1.00  0.70           O  
ATOM   1359  CG2 THR B 198      81.042  92.015  56.631  1.00  0.70           C  
ATOM   1360  N   TYR B 199      80.985  89.555  59.293  1.00  0.65           N  
ATOM   1361  CA  TYR B 199      81.772  88.332  59.236  1.00  0.65           C  
ATOM   1362  C   TYR B 199      81.254  87.235  60.162  1.00  0.65           C  
ATOM   1363  O   TYR B 199      81.815  86.148  60.225  1.00  0.65           O  
ATOM   1364  CB  TYR B 199      83.259  88.644  59.544  1.00  0.65           C  
ATOM   1365  CG  TYR B 199      83.822  89.460  58.404  1.00  0.65           C  
ATOM   1366  CD1 TYR B 199      84.126  90.812  58.603  1.00  0.65           C  
ATOM   1367  CD2 TYR B 199      83.986  88.916  57.115  1.00  0.65           C  
ATOM   1368  CE1 TYR B 199      84.558  91.614  57.539  1.00  0.65           C  
ATOM   1369  CE2 TYR B 199      84.447  89.712  56.052  1.00  0.65           C  
ATOM   1370  CZ  TYR B 199      84.752  91.061  56.270  1.00  0.65           C  
ATOM   1371  OH  TYR B 199      85.314  91.848  55.237  1.00  0.65           O  
ATOM   1372  N   LYS B 200      80.140  87.473  60.877  1.00  0.32           N  
ATOM   1373  CA  LYS B 200      79.537  86.521  61.799  1.00  0.32           C  
ATOM   1374  C   LYS B 200      78.943  85.248  61.214  1.00  0.32           C  
ATOM   1375  O   LYS B 200      79.155  84.157  61.731  1.00  0.32           O  
ATOM   1376  CB  LYS B 200      78.463  87.300  62.605  1.00  0.32           C  
ATOM   1377  CG  LYS B 200      77.377  86.500  63.353  1.00  0.32           C  
ATOM   1378  CD  LYS B 200      75.975  86.463  62.692  1.00  0.32           C  
ATOM   1379  CE  LYS B 200      75.419  87.863  62.431  1.00  0.32           C  
ATOM   1380  NZ  LYS B 200      73.979  87.916  62.153  1.00  0.32           N  
ATOM   1381  N   GLY B 201      78.139  85.345  60.139  1.00  0.37           N  
ATOM   1382  CA  GLY B 201      77.363  84.194  59.676  1.00  0.37           C  
ATOM   1383  C   GLY B 201      78.138  83.168  58.900  1.00  0.37           C  
ATOM   1384  O   GLY B 201      79.333  83.294  58.662  1.00  0.37           O  
ATOM   1385  N   GLU B 202      77.430  82.152  58.382  1.00  0.42           N  
ATOM   1386  CA  GLU B 202      77.940  81.235  57.377  1.00  0.42           C  
ATOM   1387  C   GLU B 202      78.325  81.978  56.094  1.00  0.42           C  
ATOM   1388  O   GLU B 202      79.390  81.761  55.517  1.00  0.42           O  
ATOM   1389  CB  GLU B 202      76.896  80.122  57.151  1.00  0.42           C  
ATOM   1390  CG  GLU B 202      76.709  79.250  58.422  1.00  0.42           C  
ATOM   1391  CD  GLU B 202      75.571  78.234  58.317  1.00  0.42           C  
ATOM   1392  OE1 GLU B 202      74.843  78.240  57.295  1.00  0.42           O  
ATOM   1393  OE2 GLU B 202      75.427  77.454  59.292  1.00  0.42           O  
ATOM   1394  N   ASP B 203      77.514  82.990  55.719  1.00  0.27           N  
ATOM   1395  CA  ASP B 203      77.815  84.028  54.747  1.00  0.27           C  
ATOM   1396  C   ASP B 203      79.106  84.790  55.048  1.00  0.27           C  
ATOM   1397  O   ASP B 203      79.910  85.099  54.173  1.00  0.27           O  
ATOM   1398  CB  ASP B 203      76.701  85.109  54.797  1.00  0.27           C  
ATOM   1399  CG  ASP B 203      75.308  84.562  54.548  1.00  0.27           C  
ATOM   1400  OD1 ASP B 203      75.175  83.411  54.077  1.00  0.27           O  
ATOM   1401  OD2 ASP B 203      74.365  85.323  54.878  1.00  0.27           O  
ATOM   1402  N   GLY B 204      79.337  85.123  56.335  1.00  0.37           N  
ATOM   1403  CA  GLY B 204      80.505  85.867  56.787  1.00  0.37           C  
ATOM   1404  C   GLY B 204      81.764  85.051  56.758  1.00  0.37           C  
ATOM   1405  O   GLY B 204      82.820  85.526  56.349  1.00  0.37           O  
ATOM   1406  N   ALA B 205      81.656  83.771  57.147  1.00  0.21           N  
ATOM   1407  CA  ALA B 205      82.692  82.774  57.013  1.00  0.21           C  
ATOM   1408  C   ALA B 205      83.085  82.533  55.557  1.00  0.21           C  
ATOM   1409  O   ALA B 205      84.266  82.503  55.217  1.00  0.21           O  
ATOM   1410  CB  ALA B 205      82.187  81.471  57.661  1.00  0.21           C  
ATOM   1411  N   GLY B 206      82.081  82.431  54.653  1.00  0.66           N  
ATOM   1412  CA  GLY B 206      82.249  82.442  53.198  1.00  0.66           C  
ATOM   1413  C   GLY B 206      83.066  83.588  52.660  1.00  0.66           C  
ATOM   1414  O   GLY B 206      84.035  83.376  51.938  1.00  0.66           O  
ATOM   1415  N   LYS B 207      82.739  84.832  53.063  1.00  0.68           N  
ATOM   1416  CA  LYS B 207      83.466  86.039  52.684  1.00  0.68           C  
ATOM   1417  C   LYS B 207      84.936  86.012  53.099  1.00  0.68           C  
ATOM   1418  O   LYS B 207      85.827  86.486  52.398  1.00  0.68           O  
ATOM   1419  CB  LYS B 207      82.822  87.296  53.323  1.00  0.68           C  
ATOM   1420  CG  LYS B 207      81.444  87.663  52.753  1.00  0.68           C  
ATOM   1421  CD  LYS B 207      80.765  88.751  53.603  1.00  0.68           C  
ATOM   1422  CE  LYS B 207      79.305  88.998  53.223  1.00  0.68           C  
ATOM   1423  NZ  LYS B 207      78.695  89.938  54.191  1.00  0.68           N  
ATOM   1424  N   LEU B 208      85.250  85.452  54.279  1.00  0.76           N  
ATOM   1425  CA  LEU B 208      86.622  85.244  54.710  1.00  0.76           C  
ATOM   1426  C   LEU B 208      87.386  84.227  53.870  1.00  0.76           C  
ATOM   1427  O   LEU B 208      88.558  84.425  53.547  1.00  0.76           O  
ATOM   1428  CB  LEU B 208      86.672  84.862  56.200  1.00  0.76           C  
ATOM   1429  CG  LEU B 208      86.163  85.996  57.107  1.00  0.76           C  
ATOM   1430  CD1 LEU B 208      85.863  85.471  58.509  1.00  0.76           C  
ATOM   1431  CD2 LEU B 208      87.133  87.186  57.166  1.00  0.76           C  
ATOM   1432  N   LEU B 209      86.732  83.128  53.454  1.00  0.78           N  
ATOM   1433  CA  LEU B 209      87.288  82.189  52.492  1.00  0.78           C  
ATOM   1434  C   LEU B 209      87.535  82.824  51.118  1.00  0.78           C  
ATOM   1435  O   LEU B 209      88.590  82.625  50.518  1.00  0.78           O  
ATOM   1436  CB  LEU B 209      86.390  80.933  52.364  1.00  0.78           C  
ATOM   1437  CG  LEU B 209      86.257  80.107  53.665  1.00  0.78           C  
ATOM   1438  CD1 LEU B 209      85.199  79.006  53.502  1.00  0.78           C  
ATOM   1439  CD2 LEU B 209      87.589  79.480  54.106  1.00  0.78           C  
ATOM   1440  N   GLU B 210      86.606  83.677  50.629  1.00  0.69           N  
ATOM   1441  CA  GLU B 210      86.761  84.496  49.428  1.00  0.69           C  
ATOM   1442  C   GLU B 210      87.954  85.454  49.494  1.00  0.69           C  
ATOM   1443  O   GLU B 210      88.636  85.710  48.503  1.00  0.69           O  
ATOM   1444  CB  GLU B 210      85.487  85.339  49.157  1.00  0.69           C  
ATOM   1445  CG  GLU B 210      84.228  84.531  48.749  1.00  0.69           C  
ATOM   1446  CD  GLU B 210      82.959  85.391  48.702  1.00  0.69           C  
ATOM   1447  OE1 GLU B 210      82.974  86.543  49.213  1.00  0.69           O  
ATOM   1448  OE2 GLU B 210      81.946  84.882  48.159  1.00  0.69           O  
ATOM   1449  N   GLN B 211      88.279  85.994  50.689  1.00  0.69           N  
ATOM   1450  CA  GLN B 211      89.393  86.917  50.862  1.00  0.69           C  
ATOM   1451  C   GLN B 211      90.724  86.208  51.102  1.00  0.69           C  
ATOM   1452  O   GLN B 211      91.770  86.857  51.248  1.00  0.69           O  
ATOM   1453  CB  GLN B 211      89.127  87.886  52.046  1.00  0.69           C  
ATOM   1454  CG  GLN B 211      88.009  88.904  51.724  1.00  0.69           C  
ATOM   1455  CD  GLN B 211      87.721  89.870  52.876  1.00  0.69           C  
ATOM   1456  OE1 GLN B 211      88.501  90.072  53.814  1.00  0.69           O  
ATOM   1457  NE2 GLN B 211      86.547  90.536  52.790  1.00  0.69           N  
ATOM   1458  N   GLY B 212      90.715  84.857  51.087  1.00  0.80           N  
ATOM   1459  CA  GLY B 212      91.905  84.020  51.111  1.00  0.80           C  
ATOM   1460  C   GLY B 212      92.447  83.709  52.474  1.00  0.80           C  
ATOM   1461  O   GLY B 212      93.634  83.405  52.609  1.00  0.80           O  
ATOM   1462  N   TYR B 213      91.624  83.797  53.534  1.00  0.72           N  
ATOM   1463  CA  TYR B 213      91.976  83.266  54.842  1.00  0.72           C  
ATOM   1464  C   TYR B 213      91.884  81.743  54.852  1.00  0.72           C  
ATOM   1465  O   TYR B 213      91.061  81.141  54.166  1.00  0.72           O  
ATOM   1466  CB  TYR B 213      91.087  83.843  55.975  1.00  0.72           C  
ATOM   1467  CG  TYR B 213      91.345  85.316  56.139  1.00  0.72           C  
ATOM   1468  CD1 TYR B 213      92.472  85.762  56.850  1.00  0.72           C  
ATOM   1469  CD2 TYR B 213      90.471  86.271  55.590  1.00  0.72           C  
ATOM   1470  CE1 TYR B 213      92.729  87.134  56.979  1.00  0.72           C  
ATOM   1471  CE2 TYR B 213      90.726  87.643  55.719  1.00  0.72           C  
ATOM   1472  CZ  TYR B 213      91.866  88.070  56.403  1.00  0.72           C  
ATOM   1473  OH  TYR B 213      92.173  89.437  56.511  1.00  0.72           O  
ATOM   1474  N   GLU B 214      92.751  81.064  55.628  1.00  0.69           N  
ATOM   1475  CA  GLU B 214      92.711  79.619  55.765  1.00  0.69           C  
ATOM   1476  C   GLU B 214      91.424  79.111  56.434  1.00  0.69           C  
ATOM   1477  O   GLU B 214      90.957  79.774  57.365  1.00  0.69           O  
ATOM   1478  CB  GLU B 214      93.927  79.144  56.587  1.00  0.69           C  
ATOM   1479  CG  GLU B 214      94.102  77.607  56.647  1.00  0.69           C  
ATOM   1480  CD  GLU B 214      95.158  77.188  57.654  1.00  0.69           C  
ATOM   1481  OE1 GLU B 214      95.281  75.961  57.881  1.00  0.69           O  
ATOM   1482  OE2 GLU B 214      95.816  78.092  58.219  1.00  0.69           O  
ATOM   1483  N   PRO B 215      90.821  77.969  56.058  1.00  0.75           N  
ATOM   1484  CA  PRO B 215      89.725  77.335  56.788  1.00  0.75           C  
ATOM   1485  C   PRO B 215      89.904  77.221  58.285  1.00  0.75           C  
ATOM   1486  O   PRO B 215      88.979  77.576  59.003  1.00  0.75           O  
ATOM   1487  CB  PRO B 215      89.537  75.976  56.105  1.00  0.75           C  
ATOM   1488  CG  PRO B 215      89.964  76.247  54.661  1.00  0.75           C  
ATOM   1489  CD  PRO B 215      91.113  77.247  54.816  1.00  0.75           C  
ATOM   1490  N   ALA B 216      91.084  76.796  58.783  1.00  0.73           N  
ATOM   1491  CA  ALA B 216      91.362  76.635  60.198  1.00  0.73           C  
ATOM   1492  C   ALA B 216      91.181  77.917  61.010  1.00  0.73           C  
ATOM   1493  O   ALA B 216      90.616  77.921  62.102  1.00  0.73           O  
ATOM   1494  CB  ALA B 216      92.805  76.122  60.356  1.00  0.73           C  
ATOM   1495  N   MET B 217      91.612  79.068  60.458  1.00  0.69           N  
ATOM   1496  CA  MET B 217      91.349  80.376  61.027  1.00  0.69           C  
ATOM   1497  C   MET B 217      89.872  80.748  61.067  1.00  0.69           C  
ATOM   1498  O   MET B 217      89.386  81.333  62.031  1.00  0.69           O  
ATOM   1499  CB  MET B 217      92.082  81.475  60.228  1.00  0.69           C  
ATOM   1500  CG  MET B 217      93.610  81.370  60.292  1.00  0.69           C  
ATOM   1501  SD  MET B 217      94.428  82.688  59.347  1.00  0.69           S  
ATOM   1502  CE  MET B 217      94.117  84.068  60.485  1.00  0.69           C  
ATOM   1503  N   VAL B 218      89.116  80.438  59.998  1.00  0.74           N  
ATOM   1504  CA  VAL B 218      87.679  80.671  59.926  1.00  0.74           C  
ATOM   1505  C   VAL B 218      86.890  79.762  60.872  1.00  0.74           C  
ATOM   1506  O   VAL B 218      86.006  80.208  61.603  1.00  0.74           O  
ATOM   1507  CB  VAL B 218      87.180  80.559  58.487  1.00  0.74           C  
ATOM   1508  CG1 VAL B 218      85.682  80.899  58.407  1.00  0.74           C  
ATOM   1509  CG2 VAL B 218      87.967  81.542  57.595  1.00  0.74           C  
ATOM   1510  N   GLU B 219      87.238  78.460  60.942  1.00  0.67           N  
ATOM   1511  CA  GLU B 219      86.679  77.485  61.869  1.00  0.67           C  
ATOM   1512  C   GLU B 219      86.930  77.852  63.322  1.00  0.67           C  
ATOM   1513  O   GLU B 219      86.063  77.713  64.184  1.00  0.67           O  
ATOM   1514  CB  GLU B 219      87.257  76.076  61.607  1.00  0.67           C  
ATOM   1515  CG  GLU B 219      86.788  75.448  60.273  1.00  0.67           C  
ATOM   1516  CD  GLU B 219      87.473  74.112  59.983  1.00  0.67           C  
ATOM   1517  OE1 GLU B 219      88.241  73.620  60.851  1.00  0.67           O  
ATOM   1518  OE2 GLU B 219      87.229  73.582  58.869  1.00  0.67           O  
ATOM   1519  N   ALA B 220      88.122  78.408  63.620  1.00  0.72           N  
ATOM   1520  CA  ALA B 220      88.506  78.869  64.936  1.00  0.72           C  
ATOM   1521  C   ALA B 220      87.689  80.043  65.477  1.00  0.72           C  
ATOM   1522  O   ALA B 220      87.772  80.329  66.672  1.00  0.72           O  
ATOM   1523  CB  ALA B 220      89.996  79.265  64.921  1.00  0.72           C  
ATOM   1524  N   MET B 221      86.892  80.725  64.616  1.00  0.65           N  
ATOM   1525  CA  MET B 221      85.905  81.718  65.012  1.00  0.65           C  
ATOM   1526  C   MET B 221      84.605  81.119  65.517  1.00  0.65           C  
ATOM   1527  O   MET B 221      83.825  81.800  66.176  1.00  0.65           O  
ATOM   1528  CB  MET B 221      85.466  82.606  63.820  1.00  0.65           C  
ATOM   1529  CG  MET B 221      86.582  83.465  63.219  1.00  0.65           C  
ATOM   1530  SD  MET B 221      86.147  84.222  61.631  1.00  0.65           S  
ATOM   1531  CE  MET B 221      84.578  85.026  62.068  1.00  0.65           C  
ATOM   1532  N   HIS B 222      84.307  79.847  65.187  1.00  0.65           N  
ATOM   1533  CA  HIS B 222      83.112  79.139  65.632  1.00  0.65           C  
ATOM   1534  C   HIS B 222      81.773  79.791  65.286  1.00  0.65           C  
ATOM   1535  O   HIS B 222      80.777  79.577  65.968  1.00  0.65           O  
ATOM   1536  CB  HIS B 222      83.157  78.843  67.151  1.00  0.65           C  
ATOM   1537  CG  HIS B 222      84.378  78.071  67.542  1.00  0.65           C  
ATOM   1538  ND1 HIS B 222      85.250  78.558  68.502  1.00  0.65           N  
ATOM   1539  CD2 HIS B 222      84.779  76.843  67.124  1.00  0.65           C  
ATOM   1540  CE1 HIS B 222      86.154  77.615  68.646  1.00  0.65           C  
ATOM   1541  NE2 HIS B 222      85.922  76.555  67.837  1.00  0.65           N  
ATOM   1542  N   GLY B 223      81.703  80.596  64.202  1.00  0.69           N  
ATOM   1543  CA  GLY B 223      80.496  81.358  63.870  1.00  0.69           C  
ATOM   1544  C   GLY B 223      80.321  82.640  64.649  1.00  0.69           C  
ATOM   1545  O   GLY B 223      79.297  83.310  64.543  1.00  0.69           O  
ATOM   1546  N   ALA B 224      81.321  83.034  65.454  1.00  0.61           N  
ATOM   1547  CA  ALA B 224      81.296  84.278  66.183  1.00  0.61           C  
ATOM   1548  C   ALA B 224      82.092  85.342  65.454  1.00  0.61           C  
ATOM   1549  O   ALA B 224      83.319  85.299  65.355  1.00  0.61           O  
ATOM   1550  CB  ALA B 224      81.858  84.075  67.598  1.00  0.61           C  
ATOM   1551  N   GLY B 225      81.404  86.377  64.928  1.00  0.69           N  
ATOM   1552  CA  GLY B 225      82.061  87.436  64.160  1.00  0.69           C  
ATOM   1553  C   GLY B 225      82.771  88.426  65.026  1.00  0.69           C  
ATOM   1554  O   GLY B 225      83.594  89.219  64.574  1.00  0.69           O  
ATOM   1555  N   VAL B 226      82.526  88.342  66.340  1.00  0.73           N  
ATOM   1556  CA  VAL B 226      83.235  89.095  67.345  1.00  0.73           C  
ATOM   1557  C   VAL B 226      84.646  88.551  67.515  1.00  0.73           C  
ATOM   1558  O   VAL B 226      85.554  89.282  67.890  1.00  0.73           O  
ATOM   1559  CB  VAL B 226      82.445  89.097  68.642  1.00  0.73           C  
ATOM   1560  CG1 VAL B 226      83.068  90.028  69.690  1.00  0.73           C  
ATOM   1561  CG2 VAL B 226      81.025  89.611  68.338  1.00  0.73           C  
ATOM   1562  N   GLN B 227      84.936  87.299  67.085  1.00  0.70           N  
ATOM   1563  CA  GLN B 227      86.300  86.787  67.104  1.00  0.70           C  
ATOM   1564  C   GLN B 227      87.126  87.302  65.926  1.00  0.70           C  
ATOM   1565  O   GLN B 227      88.285  86.925  65.760  1.00  0.70           O  
ATOM   1566  CB  GLN B 227      86.358  85.232  67.111  1.00  0.70           C  
ATOM   1567  CG  GLN B 227      85.881  84.606  68.445  1.00  0.70           C  
ATOM   1568  CD  GLN B 227      86.339  83.151  68.612  1.00  0.70           C  
ATOM   1569  OE1 GLN B 227      87.528  82.870  68.787  1.00  0.70           O  
ATOM   1570  NE2 GLN B 227      85.391  82.189  68.569  1.00  0.70           N  
ATOM   1571  N   ALA B 228      86.576  88.226  65.107  1.00  0.77           N  
ATOM   1572  CA  ALA B 228      87.350  89.017  64.170  1.00  0.77           C  
ATOM   1573  C   ALA B 228      87.669  90.403  64.744  1.00  0.77           C  
ATOM   1574  O   ALA B 228      88.408  91.197  64.152  1.00  0.77           O  
ATOM   1575  CB  ALA B 228      86.594  89.123  62.833  1.00  0.77           C  
ATOM   1576  N   ILE B 229      87.172  90.693  65.968  1.00  0.74           N  
ATOM   1577  CA  ILE B 229      87.582  91.825  66.776  1.00  0.74           C  
ATOM   1578  C   ILE B 229      88.762  91.374  67.605  1.00  0.74           C  
ATOM   1579  O   ILE B 229      88.744  90.320  68.235  1.00  0.74           O  
ATOM   1580  CB  ILE B 229      86.490  92.372  67.704  1.00  0.74           C  
ATOM   1581  CG1 ILE B 229      85.244  92.789  66.894  1.00  0.74           C  
ATOM   1582  CG2 ILE B 229      87.067  93.561  68.503  1.00  0.74           C  
ATOM   1583  CD1 ILE B 229      84.089  93.361  67.725  1.00  0.74           C  
ATOM   1584  N   LYS B 230      89.848  92.156  67.574  1.00  0.75           N  
ATOM   1585  CA  LYS B 230      91.068  91.872  68.281  1.00  0.75           C  
ATOM   1586  C   LYS B 230      91.348  93.040  69.196  1.00  0.75           C  
ATOM   1587  O   LYS B 230      91.426  94.195  68.778  1.00  0.75           O  
ATOM   1588  CB  LYS B 230      92.235  91.705  67.286  1.00  0.75           C  
ATOM   1589  CG  LYS B 230      92.401  90.268  66.749  1.00  0.75           C  
ATOM   1590  CD  LYS B 230      91.276  89.697  65.874  1.00  0.75           C  
ATOM   1591  CE  LYS B 230      91.472  88.233  65.447  1.00  0.75           C  
ATOM   1592  NZ  LYS B 230      92.798  87.952  64.858  1.00  0.75           N  
ATOM   1593  N   MET B 231      91.485  92.768  70.500  1.00  0.73           N  
ATOM   1594  CA  MET B 231      91.604  93.815  71.490  1.00  0.73           C  
ATOM   1595  C   MET B 231      92.891  93.644  72.247  1.00  0.73           C  
ATOM   1596  O   MET B 231      93.176  92.583  72.805  1.00  0.73           O  
ATOM   1597  CB  MET B 231      90.415  93.773  72.473  1.00  0.73           C  
ATOM   1598  CG  MET B 231      89.120  94.320  71.856  1.00  0.73           C  
ATOM   1599  SD  MET B 231      89.153  96.118  71.746  1.00  0.73           S  
ATOM   1600  CE  MET B 231      88.106  96.240  70.272  1.00  0.73           C  
ATOM   1601  N   ARG B 232      93.719  94.703  72.279  1.00  0.67           N  
ATOM   1602  CA  ARG B 232      94.988  94.640  72.959  1.00  0.67           C  
ATOM   1603  C   ARG B 232      95.120  95.686  74.040  1.00  0.67           C  
ATOM   1604  O   ARG B 232      95.256  96.883  73.798  1.00  0.67           O  
ATOM   1605  CB  ARG B 232      96.168  94.786  71.976  1.00  0.67           C  
ATOM   1606  CG  ARG B 232      97.532  94.645  72.677  1.00  0.67           C  
ATOM   1607  CD  ARG B 232      98.693  94.325  71.746  1.00  0.67           C  
ATOM   1608  NE  ARG B 232      99.912  94.368  72.602  1.00  0.67           N  
ATOM   1609  CZ  ARG B 232     101.153  94.496  72.124  1.00  0.67           C  
ATOM   1610  NH1 ARG B 232     101.370  94.671  70.829  1.00  0.67           N  
ATOM   1611  NH2 ARG B 232     102.170  94.411  72.975  1.00  0.67           N  
ATOM   1612  N   GLY B 233      95.185  95.220  75.299  1.00  0.65           N  
ATOM   1613  CA  GLY B 233      95.818  95.976  76.361  1.00  0.65           C  
ATOM   1614  C   GLY B 233      97.292  95.779  76.233  1.00  0.65           C  
ATOM   1615  O   GLY B 233      97.815  94.715  76.553  1.00  0.65           O  
ATOM   1616  N   GLY B 234      98.011  96.778  75.694  1.00  0.66           N  
ATOM   1617  CA  GLY B 234      99.446  96.676  75.521  1.00  0.66           C  
ATOM   1618  C   GLY B 234     100.179  96.798  76.825  1.00  0.66           C  
ATOM   1619  O   GLY B 234      99.989  97.749  77.567  1.00  0.66           O  
ATOM   1620  N   MET B 235     101.056  95.828  77.120  1.00  0.64           N  
ATOM   1621  CA  MET B 235     101.832  95.700  78.350  1.00  0.64           C  
ATOM   1622  C   MET B 235     101.125  96.102  79.646  1.00  0.64           C  
ATOM   1623  O   MET B 235     101.519  97.058  80.313  1.00  0.64           O  
ATOM   1624  CB  MET B 235     103.207  96.388  78.227  1.00  0.64           C  
ATOM   1625  CG  MET B 235     104.050  95.863  77.044  1.00  0.64           C  
ATOM   1626  SD  MET B 235     105.052  94.346  77.275  1.00  0.64           S  
ATOM   1627  CE  MET B 235     104.383  93.476  78.716  1.00  0.64           C  
ATOM   1628  N   PRO B 236     100.067  95.427  80.053  1.00  0.68           N  
ATOM   1629  CA  PRO B 236      98.991  96.112  80.760  1.00  0.68           C  
ATOM   1630  C   PRO B 236      99.230  96.154  82.250  1.00  0.68           C  
ATOM   1631  O   PRO B 236      98.397  96.681  82.982  1.00  0.68           O  
ATOM   1632  CB  PRO B 236      97.767  95.248  80.443  1.00  0.68           C  
ATOM   1633  CG  PRO B 236      98.335  93.860  80.142  1.00  0.68           C  
ATOM   1634  CD  PRO B 236      99.613  94.193  79.414  1.00  0.68           C  
ATOM   1635  N   LEU B 237     100.378  95.651  82.732  1.00  0.71           N  
ATOM   1636  CA  LEU B 237     100.762  95.739  84.128  1.00  0.71           C  
ATOM   1637  C   LEU B 237     101.143  97.167  84.510  1.00  0.71           C  
ATOM   1638  O   LEU B 237     101.100  97.550  85.670  1.00  0.71           O  
ATOM   1639  CB  LEU B 237     101.926  94.759  84.408  1.00  0.71           C  
ATOM   1640  CG  LEU B 237     102.216  94.471  85.897  1.00  0.71           C  
ATOM   1641  CD1 LEU B 237     101.025  93.820  86.614  1.00  0.71           C  
ATOM   1642  CD2 LEU B 237     103.425  93.540  86.008  1.00  0.71           C  
ATOM   1643  N   LEU B 238     101.426  98.018  83.498  1.00  0.67           N  
ATOM   1644  CA  LEU B 238     101.692  99.447  83.583  1.00  0.67           C  
ATOM   1645  C   LEU B 238     100.470 100.275  84.003  1.00  0.67           C  
ATOM   1646  O   LEU B 238     100.535 101.494  84.188  1.00  0.67           O  
ATOM   1647  CB  LEU B 238     102.108  99.946  82.178  1.00  0.67           C  
ATOM   1648  CG  LEU B 238     103.544  99.644  81.690  1.00  0.67           C  
ATOM   1649  CD1 LEU B 238     104.116  98.256  82.017  1.00  0.67           C  
ATOM   1650  CD2 LEU B 238     103.548  99.871  80.175  1.00  0.67           C  
ATOM   1651  N   GLY B 239      99.301  99.631  84.114  1.00  0.81           N  
ATOM   1652  CA  GLY B 239      98.107 100.207  84.698  1.00  0.81           C  
ATOM   1653  C   GLY B 239      97.001  99.221  84.529  1.00  0.81           C  
ATOM   1654  O   GLY B 239      96.350  99.184  83.490  1.00  0.81           O  
ATOM   1655  N   ALA B 240      96.775  98.348  85.526  1.00  0.79           N  
ATOM   1656  CA  ALA B 240      95.901  97.201  85.361  1.00  0.79           C  
ATOM   1657  C   ALA B 240      94.449  97.528  85.036  1.00  0.79           C  
ATOM   1658  O   ALA B 240      93.842  96.912  84.161  1.00  0.79           O  
ATOM   1659  CB  ALA B 240      95.966  96.314  86.616  1.00  0.79           C  
ATOM   1660  N   GLY B 241      93.856  98.543  85.695  1.00  0.80           N  
ATOM   1661  CA  GLY B 241      92.482  98.927  85.402  1.00  0.80           C  
ATOM   1662  C   GLY B 241      92.376  99.671  84.099  1.00  0.80           C  
ATOM   1663  O   GLY B 241      91.510  99.394  83.273  1.00  0.80           O  
ATOM   1664  N   ARG B 242      93.280 100.633  83.857  1.00  0.71           N  
ATOM   1665  CA  ARG B 242      93.270 101.408  82.635  1.00  0.71           C  
ATOM   1666  C   ARG B 242      93.655 100.633  81.355  1.00  0.71           C  
ATOM   1667  O   ARG B 242      93.010 100.794  80.321  1.00  0.71           O  
ATOM   1668  CB  ARG B 242      94.069 102.714  82.871  1.00  0.71           C  
ATOM   1669  CG  ARG B 242      95.579 102.584  82.687  1.00  0.71           C  
ATOM   1670  CD  ARG B 242      96.373 103.839  83.026  1.00  0.71           C  
ATOM   1671  NE  ARG B 242      97.805 103.447  82.901  1.00  0.71           N  
ATOM   1672  CZ  ARG B 242      98.486 103.495  81.753  1.00  0.71           C  
ATOM   1673  NH1 ARG B 242      99.749 103.069  81.777  1.00  0.71           N  
ATOM   1674  NH2 ARG B 242      97.945 103.937  80.621  1.00  0.71           N  
ATOM   1675  N   VAL B 243      94.684  99.744  81.372  1.00  0.75           N  
ATOM   1676  CA  VAL B 243      95.164  99.069  80.161  1.00  0.75           C  
ATOM   1677  C   VAL B 243      94.786  97.591  80.077  1.00  0.75           C  
ATOM   1678  O   VAL B 243      94.502  97.073  78.999  1.00  0.75           O  
ATOM   1679  CB  VAL B 243      96.676  99.185  79.968  1.00  0.75           C  
ATOM   1680  CG1 VAL B 243      97.065  98.668  78.572  1.00  0.75           C  
ATOM   1681  CG2 VAL B 243      97.115 100.650  80.082  1.00  0.75           C  
ATOM   1682  N   PHE B 244      94.667  96.836  81.194  1.00  0.75           N  
ATOM   1683  CA  PHE B 244      94.194  95.447  81.114  1.00  0.75           C  
ATOM   1684  C   PHE B 244      92.669  95.452  80.923  1.00  0.75           C  
ATOM   1685  O   PHE B 244      92.042  94.479  80.510  1.00  0.75           O  
ATOM   1686  CB  PHE B 244      94.648  94.595  82.346  1.00  0.75           C  
ATOM   1687  CG  PHE B 244      95.029  93.157  82.029  1.00  0.75           C  
ATOM   1688  CD1 PHE B 244      94.081  92.250  81.556  1.00  0.75           C  
ATOM   1689  CD2 PHE B 244      96.321  92.663  82.287  1.00  0.75           C  
ATOM   1690  CE1 PHE B 244      94.373  90.894  81.376  1.00  0.75           C  
ATOM   1691  CE2 PHE B 244      96.646  91.313  82.068  1.00  0.75           C  
ATOM   1692  CZ  PHE B 244      95.668  90.428  81.600  1.00  0.75           C  
ATOM   1693  N   GLY B 245      92.025  96.624  81.126  1.00  0.84           N  
ATOM   1694  CA  GLY B 245      90.614  96.852  80.846  1.00  0.84           C  
ATOM   1695  C   GLY B 245      90.193  96.646  79.408  1.00  0.84           C  
ATOM   1696  O   GLY B 245      89.027  96.391  79.129  1.00  0.84           O  
ATOM   1697  N   PHE B 246      91.129  96.705  78.442  1.00  0.80           N  
ATOM   1698  CA  PHE B 246      90.889  96.317  77.056  1.00  0.80           C  
ATOM   1699  C   PHE B 246      90.485  94.852  76.942  1.00  0.80           C  
ATOM   1700  O   PHE B 246      89.588  94.492  76.186  1.00  0.80           O  
ATOM   1701  CB  PHE B 246      92.149  96.525  76.178  1.00  0.80           C  
ATOM   1702  CG  PHE B 246      92.353  97.973  75.826  1.00  0.80           C  
ATOM   1703  CD1 PHE B 246      92.871  98.887  76.760  1.00  0.80           C  
ATOM   1704  CD2 PHE B 246      92.022  98.439  74.542  1.00  0.80           C  
ATOM   1705  CE1 PHE B 246      93.017 100.242  76.442  1.00  0.80           C  
ATOM   1706  CE2 PHE B 246      92.175  99.791  74.216  1.00  0.80           C  
ATOM   1707  CZ  PHE B 246      92.656 100.696  75.168  1.00  0.80           C  
ATOM   1708  N   TYR B 247      91.116  93.968  77.741  1.00  0.82           N  
ATOM   1709  CA  TYR B 247      90.754  92.564  77.835  1.00  0.82           C  
ATOM   1710  C   TYR B 247      89.364  92.389  78.454  1.00  0.82           C  
ATOM   1711  O   TYR B 247      88.559  91.568  78.019  1.00  0.82           O  
ATOM   1712  CB  TYR B 247      91.805  91.723  78.617  1.00  0.82           C  
ATOM   1713  CG  TYR B 247      93.146  91.507  77.919  1.00  0.82           C  
ATOM   1714  CD1 TYR B 247      93.700  92.303  76.886  1.00  0.82           C  
ATOM   1715  CD2 TYR B 247      93.855  90.352  78.294  1.00  0.82           C  
ATOM   1716  CE1 TYR B 247      94.968  92.001  76.353  1.00  0.82           C  
ATOM   1717  CE2 TYR B 247      95.138  90.086  77.811  1.00  0.82           C  
ATOM   1718  CZ  TYR B 247      95.709  90.931  76.866  1.00  0.82           C  
ATOM   1719  OH  TYR B 247      97.004  90.648  76.401  1.00  0.82           O  
ATOM   1720  N   ARG B 248      89.019  93.209  79.471  1.00  0.76           N  
ATOM   1721  CA  ARG B 248      87.677  93.267  80.034  1.00  0.76           C  
ATOM   1722  C   ARG B 248      86.627  93.731  79.021  1.00  0.76           C  
ATOM   1723  O   ARG B 248      85.567  93.128  78.879  1.00  0.76           O  
ATOM   1724  CB  ARG B 248      87.662  94.173  81.291  1.00  0.76           C  
ATOM   1725  CG  ARG B 248      86.327  94.171  82.065  1.00  0.76           C  
ATOM   1726  CD  ARG B 248      86.363  94.994  83.355  1.00  0.76           C  
ATOM   1727  NE  ARG B 248      85.010  94.940  84.020  1.00  0.76           N  
ATOM   1728  CZ  ARG B 248      84.668  94.151  85.054  1.00  0.76           C  
ATOM   1729  NH1 ARG B 248      85.444  93.193  85.533  1.00  0.76           N  
ATOM   1730  NH2 ARG B 248      83.484  94.334  85.630  1.00  0.76           N  
ATOM   1731  N   PHE B 249      86.928  94.775  78.225  1.00  0.79           N  
ATOM   1732  CA  PHE B 249      86.078  95.304  77.166  1.00  0.79           C  
ATOM   1733  C   PHE B 249      85.798  94.240  76.128  1.00  0.79           C  
ATOM   1734  O   PHE B 249      84.685  94.020  75.665  1.00  0.79           O  
ATOM   1735  CB  PHE B 249      86.801  96.526  76.521  1.00  0.79           C  
ATOM   1736  CG  PHE B 249      86.037  97.092  75.362  1.00  0.79           C  
ATOM   1737  CD1 PHE B 249      84.914  97.903  75.570  1.00  0.79           C  
ATOM   1738  CD2 PHE B 249      86.387  96.719  74.054  1.00  0.79           C  
ATOM   1739  CE1 PHE B 249      84.130  98.304  74.482  1.00  0.79           C  
ATOM   1740  CE2 PHE B 249      85.612  97.130  72.967  1.00  0.79           C  
ATOM   1741  CZ  PHE B 249      84.479  97.915  73.183  1.00  0.79           C  
ATOM   1742  N   ALA B 250      86.839  93.505  75.774  1.00  0.80           N  
ATOM   1743  CA  ALA B 250      86.758  92.428  74.850  1.00  0.80           C  
ATOM   1744  C   ALA B 250      85.940  91.220  75.286  1.00  0.80           C  
ATOM   1745  O   ALA B 250      85.260  90.587  74.477  1.00  0.80           O  
ATOM   1746  CB  ALA B 250      88.192  92.049  74.623  1.00  0.80           C  
ATOM   1747  N   ASN B 251      85.974  90.895  76.595  1.00  0.80           N  
ATOM   1748  CA  ASN B 251      85.069  89.954  77.225  1.00  0.80           C  
ATOM   1749  C   ASN B 251      83.613  90.424  77.134  1.00  0.80           C  
ATOM   1750  O   ASN B 251      82.708  89.656  76.824  1.00  0.80           O  
ATOM   1751  CB  ASN B 251      85.527  89.758  78.699  1.00  0.80           C  
ATOM   1752  CG  ASN B 251      85.072  88.418  79.260  1.00  0.80           C  
ATOM   1753  OD1 ASN B 251      84.847  87.454  78.529  1.00  0.80           O  
ATOM   1754  ND2 ASN B 251      84.971  88.313  80.601  1.00  0.80           N  
ATOM   1755  N   MET B 252      83.366  91.735  77.338  1.00  0.77           N  
ATOM   1756  CA  MET B 252      82.063  92.372  77.219  1.00  0.77           C  
ATOM   1757  C   MET B 252      81.444  92.280  75.828  1.00  0.77           C  
ATOM   1758  O   MET B 252      80.230  92.144  75.668  1.00  0.77           O  
ATOM   1759  CB  MET B 252      82.161  93.858  77.627  1.00  0.77           C  
ATOM   1760  CG  MET B 252      80.802  94.545  77.832  1.00  0.77           C  
ATOM   1761  SD  MET B 252      79.847  93.876  79.218  1.00  0.77           S  
ATOM   1762  CE  MET B 252      78.392  93.332  78.297  1.00  0.77           C  
ATOM   1763  N   LEU B 253      82.273  92.309  74.761  1.00  0.77           N  
ATOM   1764  CA  LEU B 253      81.836  92.153  73.378  1.00  0.77           C  
ATOM   1765  C   LEU B 253      81.117  90.840  73.058  1.00  0.77           C  
ATOM   1766  O   LEU B 253      80.472  90.716  72.019  1.00  0.77           O  
ATOM   1767  CB  LEU B 253      83.004  92.314  72.383  1.00  0.77           C  
ATOM   1768  CG  LEU B 253      83.652  93.708  72.362  1.00  0.77           C  
ATOM   1769  CD1 LEU B 253      84.932  93.654  71.527  1.00  0.77           C  
ATOM   1770  CD2 LEU B 253      82.719  94.770  71.770  1.00  0.77           C  
ATOM   1771  N   ALA B 254      81.117  89.875  73.999  1.00  0.77           N  
ATOM   1772  CA  ALA B 254      80.234  88.730  74.031  1.00  0.77           C  
ATOM   1773  C   ALA B 254      78.755  89.120  73.914  1.00  0.77           C  
ATOM   1774  O   ALA B 254      77.969  88.530  73.178  1.00  0.77           O  
ATOM   1775  CB  ALA B 254      80.499  88.044  75.386  1.00  0.77           C  
ATOM   1776  N   LEU B 255      78.328  90.208  74.577  1.00  0.76           N  
ATOM   1777  CA  LEU B 255      76.974  90.711  74.442  1.00  0.76           C  
ATOM   1778  C   LEU B 255      76.614  91.093  73.018  1.00  0.76           C  
ATOM   1779  O   LEU B 255      75.529  90.768  72.539  1.00  0.76           O  
ATOM   1780  CB  LEU B 255      76.764  91.874  75.427  1.00  0.76           C  
ATOM   1781  CG  LEU B 255      75.319  92.390  75.558  1.00  0.76           C  
ATOM   1782  CD1 LEU B 255      75.135  93.059  76.916  1.00  0.76           C  
ATOM   1783  CD2 LEU B 255      74.900  93.401  74.483  1.00  0.76           C  
ATOM   1784  N   LEU B 256      77.540  91.726  72.268  1.00  0.72           N  
ATOM   1785  CA  LEU B 256      77.326  92.002  70.858  1.00  0.72           C  
ATOM   1786  C   LEU B 256      77.143  90.744  70.025  1.00  0.72           C  
ATOM   1787  O   LEU B 256      76.250  90.696  69.189  1.00  0.72           O  
ATOM   1788  CB  LEU B 256      78.449  92.844  70.213  1.00  0.72           C  
ATOM   1789  CG  LEU B 256      78.672  94.241  70.821  1.00  0.72           C  
ATOM   1790  CD1 LEU B 256      79.728  94.970  69.980  1.00  0.72           C  
ATOM   1791  CD2 LEU B 256      77.389  95.086  70.908  1.00  0.72           C  
ATOM   1792  N   ASP B 257      77.921  89.669  70.276  1.00  0.65           N  
ATOM   1793  CA  ASP B 257      77.779  88.385  69.606  1.00  0.65           C  
ATOM   1794  C   ASP B 257      76.380  87.791  69.814  1.00  0.65           C  
ATOM   1795  O   ASP B 257      75.744  87.290  68.889  1.00  0.65           O  
ATOM   1796  CB  ASP B 257      78.890  87.440  70.131  1.00  0.65           C  
ATOM   1797  CG  ASP B 257      79.154  86.259  69.220  1.00  0.65           C  
ATOM   1798  OD1 ASP B 257      79.428  86.473  68.009  1.00  0.65           O  
ATOM   1799  OD2 ASP B 257      79.062  85.102  69.716  1.00  0.65           O  
ATOM   1800  N   GLY B 258      75.827  87.924  71.038  1.00  0.67           N  
ATOM   1801  CA  GLY B 258      74.443  87.563  71.336  1.00  0.67           C  
ATOM   1802  C   GLY B 258      73.374  88.384  70.658  1.00  0.67           C  
ATOM   1803  O   GLY B 258      72.315  87.867  70.320  1.00  0.67           O  
ATOM   1804  N   LYS B 259      73.608  89.692  70.427  1.00  0.64           N  
ATOM   1805  CA  LYS B 259      72.715  90.517  69.619  1.00  0.64           C  
ATOM   1806  C   LYS B 259      72.780  90.166  68.138  1.00  0.64           C  
ATOM   1807  O   LYS B 259      71.769  90.150  67.444  1.00  0.64           O  
ATOM   1808  CB  LYS B 259      72.992  92.039  69.776  1.00  0.64           C  
ATOM   1809  CG  LYS B 259      72.946  92.569  71.220  1.00  0.64           C  
ATOM   1810  CD  LYS B 259      71.606  92.427  71.973  1.00  0.64           C  
ATOM   1811  CE  LYS B 259      70.553  93.476  71.593  1.00  0.64           C  
ATOM   1812  NZ  LYS B 259      69.484  93.553  72.613  1.00  0.64           N  
ATOM   1813  N   LEU B 260      73.996  89.897  67.635  1.00  0.61           N  
ATOM   1814  CA  LEU B 260      74.308  89.528  66.266  1.00  0.61           C  
ATOM   1815  C   LEU B 260      73.809  88.142  65.860  1.00  0.61           C  
ATOM   1816  O   LEU B 260      73.302  87.929  64.758  1.00  0.61           O  
ATOM   1817  CB  LEU B 260      75.851  89.574  66.110  1.00  0.61           C  
ATOM   1818  CG  LEU B 260      76.446  90.938  65.690  1.00  0.61           C  
ATOM   1819  CD1 LEU B 260      75.746  92.187  66.252  1.00  0.61           C  
ATOM   1820  CD2 LEU B 260      77.933  90.993  66.055  1.00  0.61           C  
ATOM   1821  N   ARG B 261      73.962  87.122  66.721  1.00  0.50           N  
ATOM   1822  CA  ARG B 261      73.647  85.740  66.370  1.00  0.50           C  
ATOM   1823  C   ARG B 261      72.318  85.203  66.912  1.00  0.50           C  
ATOM   1824  O   ARG B 261      72.064  84.016  66.732  1.00  0.50           O  
ATOM   1825  CB  ARG B 261      74.746  84.786  66.894  1.00  0.50           C  
ATOM   1826  CG  ARG B 261      76.123  84.994  66.253  1.00  0.50           C  
ATOM   1827  CD  ARG B 261      77.287  84.401  67.049  1.00  0.50           C  
ATOM   1828  NE  ARG B 261      77.167  82.914  67.039  1.00  0.50           N  
ATOM   1829  CZ  ARG B 261      77.642  82.141  68.022  1.00  0.50           C  
ATOM   1830  NH1 ARG B 261      77.308  80.854  68.043  1.00  0.50           N  
ATOM   1831  NH2 ARG B 261      78.351  82.637  69.029  1.00  0.50           N  
ATOM   1832  N   PRO B 262      71.468  85.996  67.564  1.00  0.50           N  
ATOM   1833  CA  PRO B 262      70.515  85.531  68.573  1.00  0.50           C  
ATOM   1834  C   PRO B 262      70.796  84.289  69.401  1.00  0.50           C  
ATOM   1835  O   PRO B 262      69.910  83.447  69.543  1.00  0.50           O  
ATOM   1836  CB  PRO B 262      69.235  85.390  67.748  1.00  0.50           C  
ATOM   1837  CG  PRO B 262      69.276  86.604  66.811  1.00  0.50           C  
ATOM   1838  CD  PRO B 262      70.762  87.000  66.760  1.00  0.50           C  
ATOM   1839  N   GLU B 263      71.971  84.203  70.040  1.00  0.38           N  
ATOM   1840  CA  GLU B 263      72.328  83.073  70.871  1.00  0.38           C  
ATOM   1841  C   GLU B 263      72.079  83.442  72.313  1.00  0.38           C  
ATOM   1842  O   GLU B 263      72.613  84.426  72.823  1.00  0.38           O  
ATOM   1843  CB  GLU B 263      73.825  82.721  70.735  1.00  0.38           C  
ATOM   1844  CG  GLU B 263      74.255  82.384  69.290  1.00  0.38           C  
ATOM   1845  CD  GLU B 263      74.081  80.934  68.855  1.00  0.38           C  
ATOM   1846  OE1 GLU B 263      73.429  80.149  69.578  1.00  0.38           O  
ATOM   1847  OE2 GLU B 263      74.675  80.605  67.785  1.00  0.38           O  
ATOM   1848  N   ALA B 264      71.249  82.670  73.024  1.00  0.36           N  
ATOM   1849  CA  ALA B 264      71.055  82.870  74.435  1.00  0.36           C  
ATOM   1850  C   ALA B 264      70.634  81.538  75.041  1.00  0.36           C  
ATOM   1851  O   ALA B 264      69.957  80.782  74.343  1.00  0.36           O  
ATOM   1852  CB  ALA B 264      69.988  83.954  74.690  1.00  0.36           C  
ATOM   1853  N   PRO B 265      70.942  81.166  76.287  1.00  0.44           N  
ATOM   1854  CA  PRO B 265      71.807  81.845  77.259  1.00  0.44           C  
ATOM   1855  C   PRO B 265      73.249  82.054  76.793  1.00  0.44           C  
ATOM   1856  O   PRO B 265      73.631  81.453  75.791  1.00  0.44           O  
ATOM   1857  CB  PRO B 265      71.734  80.915  78.488  1.00  0.44           C  
ATOM   1858  CG  PRO B 265      71.529  79.525  77.896  1.00  0.44           C  
ATOM   1859  CD  PRO B 265      70.608  79.804  76.713  1.00  0.44           C  
ATOM   1860  N   PRO B 266      74.068  82.887  77.442  1.00  0.70           N  
ATOM   1861  CA  PRO B 266      75.394  83.299  76.969  1.00  0.70           C  
ATOM   1862  C   PRO B 266      76.449  82.224  76.877  1.00  0.70           C  
ATOM   1863  O   PRO B 266      77.606  82.532  76.622  1.00  0.70           O  
ATOM   1864  CB  PRO B 266      75.824  84.399  77.944  1.00  0.70           C  
ATOM   1865  CG  PRO B 266      75.016  84.116  79.206  1.00  0.70           C  
ATOM   1866  CD  PRO B 266      73.684  83.654  78.630  1.00  0.70           C  
ATOM   1867  N   GLU B 267      76.117  80.964  77.122  1.00  0.63           N  
ATOM   1868  CA  GLU B 267      77.022  79.852  77.030  1.00  0.63           C  
ATOM   1869  C   GLU B 267      77.594  79.607  75.636  1.00  0.63           C  
ATOM   1870  O   GLU B 267      78.772  79.290  75.507  1.00  0.63           O  
ATOM   1871  CB  GLU B 267      76.300  78.655  77.661  1.00  0.63           C  
ATOM   1872  CG  GLU B 267      75.850  79.079  79.081  1.00  0.63           C  
ATOM   1873  CD  GLU B 267      75.438  77.935  79.972  1.00  0.63           C  
ATOM   1874  OE1 GLU B 267      74.345  77.369  79.757  1.00  0.63           O  
ATOM   1875  OE2 GLU B 267      76.224  77.676  80.923  1.00  0.63           O  
ATOM   1876  N   GLU B 268      76.792  79.844  74.573  1.00  0.59           N  
ATOM   1877  CA  GLU B 268      77.217  79.721  73.183  1.00  0.59           C  
ATOM   1878  C   GLU B 268      77.687  81.051  72.580  1.00  0.59           C  
ATOM   1879  O   GLU B 268      77.955  81.187  71.383  1.00  0.59           O  
ATOM   1880  CB  GLU B 268      76.038  79.186  72.333  1.00  0.59           C  
ATOM   1881  CG  GLU B 268      75.529  77.790  72.772  1.00  0.59           C  
ATOM   1882  CD  GLU B 268      76.635  76.738  72.756  1.00  0.59           C  
ATOM   1883  OE1 GLU B 268      77.298  76.590  71.698  1.00  0.59           O  
ATOM   1884  OE2 GLU B 268      76.820  76.071  73.807  1.00  0.59           O  
ATOM   1885  N   ILE B 269      77.817  82.094  73.417  1.00  0.68           N  
ATOM   1886  CA  ILE B 269      78.241  83.427  73.026  1.00  0.68           C  
ATOM   1887  C   ILE B 269      79.755  83.551  73.192  1.00  0.68           C  
ATOM   1888  O   ILE B 269      80.319  83.105  74.189  1.00  0.68           O  
ATOM   1889  CB  ILE B 269      77.499  84.462  73.874  1.00  0.68           C  
ATOM   1890  CG1 ILE B 269      76.062  84.700  73.352  1.00  0.68           C  
ATOM   1891  CG2 ILE B 269      78.290  85.766  73.987  1.00  0.68           C  
ATOM   1892  CD1 ILE B 269      75.303  85.788  74.129  1.00  0.68           C  
ATOM   1893  N   VAL B 270      80.468  84.178  72.223  1.00  0.73           N  
ATOM   1894  CA  VAL B 270      81.913  84.361  72.328  1.00  0.73           C  
ATOM   1895  C   VAL B 270      82.294  85.815  72.099  1.00  0.73           C  
ATOM   1896  O   VAL B 270      81.707  86.523  71.288  1.00  0.73           O  
ATOM   1897  CB  VAL B 270      82.691  83.451  71.382  1.00  0.73           C  
ATOM   1898  CG1 VAL B 270      84.210  83.610  71.588  1.00  0.73           C  
ATOM   1899  CG2 VAL B 270      82.307  81.986  71.658  1.00  0.73           C  
ATOM   1900  N   GLY B 271      83.287  86.330  72.855  1.00  0.76           N  
ATOM   1901  CA  GLY B 271      83.794  87.682  72.691  1.00  0.76           C  
ATOM   1902  C   GLY B 271      84.862  87.814  71.627  1.00  0.76           C  
ATOM   1903  O   GLY B 271      84.997  87.015  70.707  1.00  0.76           O  
ATOM   1904  N   SER B 272      85.648  88.896  71.746  1.00  0.75           N  
ATOM   1905  CA  SER B 272      86.848  89.222  70.968  1.00  0.75           C  
ATOM   1906  C   SER B 272      87.999  88.210  71.113  1.00  0.75           C  
ATOM   1907  O   SER B 272      87.858  87.161  71.744  1.00  0.75           O  
ATOM   1908  CB  SER B 272      87.178  90.721  71.266  1.00  0.75           C  
ATOM   1909  OG  SER B 272      88.488  91.185  70.933  1.00  0.75           O  
ATOM   1910  N   ARG B 273      89.186  88.478  70.525  1.00  0.73           N  
ATOM   1911  CA  ARG B 273      90.396  87.717  70.813  1.00  0.73           C  
ATOM   1912  C   ARG B 273      91.558  88.521  71.395  1.00  0.73           C  
ATOM   1913  O   ARG B 273      91.811  89.672  71.038  1.00  0.73           O  
ATOM   1914  CB  ARG B 273      90.854  86.903  69.606  1.00  0.73           C  
ATOM   1915  CG  ARG B 273      89.833  85.793  69.316  1.00  0.73           C  
ATOM   1916  CD  ARG B 273      90.411  84.670  68.479  1.00  0.73           C  
ATOM   1917  NE  ARG B 273      91.352  83.873  69.331  1.00  0.73           N  
ATOM   1918  CZ  ARG B 273      92.070  82.891  68.783  1.00  0.73           C  
ATOM   1919  NH1 ARG B 273      93.020  82.237  69.437  1.00  0.73           N  
ATOM   1920  NH2 ARG B 273      91.849  82.535  67.524  1.00  0.73           N  
ATOM   1921  N   ALA B 274      92.266  87.921  72.387  1.00  0.73           N  
ATOM   1922  CA  ALA B 274      93.176  88.642  73.267  1.00  0.73           C  
ATOM   1923  C   ALA B 274      94.585  88.671  72.754  1.00  0.73           C  
ATOM   1924  O   ALA B 274      95.258  87.647  72.741  1.00  0.73           O  
ATOM   1925  CB  ALA B 274      93.200  88.047  74.698  1.00  0.73           C  
ATOM   1926  N   PHE B 275      95.059  89.854  72.338  1.00  0.79           N  
ATOM   1927  CA  PHE B 275      96.346  90.017  71.706  1.00  0.79           C  
ATOM   1928  C   PHE B 275      97.468  90.165  72.701  1.00  0.79           C  
ATOM   1929  O   PHE B 275      97.589  91.182  73.386  1.00  0.79           O  
ATOM   1930  CB  PHE B 275      96.288  91.263  70.789  1.00  0.79           C  
ATOM   1931  CG  PHE B 275      96.058  90.943  69.343  1.00  0.79           C  
ATOM   1932  CD1 PHE B 275      95.541  89.717  68.884  1.00  0.79           C  
ATOM   1933  CD2 PHE B 275      96.381  91.935  68.404  1.00  0.79           C  
ATOM   1934  CE1 PHE B 275      95.507  89.438  67.514  1.00  0.79           C  
ATOM   1935  CE2 PHE B 275      96.285  91.679  67.033  1.00  0.79           C  
ATOM   1936  CZ  PHE B 275      95.911  90.407  66.589  1.00  0.79           C  
ATOM   1937  N   ASP B 276      98.311  89.117  72.754  1.00  0.80           N  
ATOM   1938  CA  ASP B 276      99.527  89.017  73.522  1.00  0.80           C  
ATOM   1939  C   ASP B 276     100.514  90.192  73.484  1.00  0.80           C  
ATOM   1940  O   ASP B 276     100.435  91.158  72.719  1.00  0.80           O  
ATOM   1941  CB  ASP B 276     100.184  87.614  73.355  1.00  0.80           C  
ATOM   1942  CG  ASP B 276     100.887  87.338  72.046  1.00  0.80           C  
ATOM   1943  OD1 ASP B 276     100.887  88.184  71.121  1.00  0.80           O  
ATOM   1944  OD2 ASP B 276     101.420  86.200  71.924  1.00  0.80           O  
ATOM   1945  N   ASN B 277     101.486  90.138  74.403  1.00  0.78           N  
ATOM   1946  CA  ASN B 277     102.393  91.222  74.670  1.00  0.78           C  
ATOM   1947  C   ASN B 277     103.815  90.732  74.727  1.00  0.78           C  
ATOM   1948  O   ASN B 277     104.680  91.163  73.969  1.00  0.78           O  
ATOM   1949  CB  ASN B 277     102.059  91.818  76.058  1.00  0.78           C  
ATOM   1950  CG  ASN B 277     100.828  92.686  75.921  1.00  0.78           C  
ATOM   1951  OD1 ASN B 277     100.925  93.738  75.278  1.00  0.78           O  
ATOM   1952  ND2 ASN B 277      99.688  92.299  76.520  1.00  0.78           N  
ATOM   1953  N   TYR B 278     104.078  89.825  75.666  1.00  0.82           N  
ATOM   1954  CA  TYR B 278     105.370  89.320  76.033  1.00  0.82           C  
ATOM   1955  C   TYR B 278     106.006  88.440  74.966  1.00  0.82           C  
ATOM   1956  O   TYR B 278     107.171  88.602  74.602  1.00  0.82           O  
ATOM   1957  CB  TYR B 278     105.125  88.533  77.340  1.00  0.82           C  
ATOM   1958  CG  TYR B 278     106.371  88.231  78.089  1.00  0.82           C  
ATOM   1959  CD1 TYR B 278     107.338  89.221  78.294  1.00  0.82           C  
ATOM   1960  CD2 TYR B 278     106.544  86.967  78.669  1.00  0.82           C  
ATOM   1961  CE1 TYR B 278     108.458  88.948  79.079  1.00  0.82           C  
ATOM   1962  CE2 TYR B 278     107.692  86.683  79.419  1.00  0.82           C  
ATOM   1963  CZ  TYR B 278     108.658  87.681  79.616  1.00  0.82           C  
ATOM   1964  OH  TYR B 278     109.845  87.460  80.336  1.00  0.82           O  
ATOM   1965  N   ALA B 279     105.227  87.503  74.392  1.00  0.83           N  
ATOM   1966  CA  ALA B 279     105.673  86.695  73.272  1.00  0.83           C  
ATOM   1967  C   ALA B 279     105.853  87.529  72.004  1.00  0.83           C  
ATOM   1968  O   ALA B 279     106.886  87.495  71.336  1.00  0.83           O  
ATOM   1969  CB  ALA B 279     104.673  85.553  73.054  1.00  0.83           C  
ATOM   1970  N   TRP B 280     104.880  88.411  71.713  1.00  0.78           N  
ATOM   1971  CA  TRP B 280     104.937  89.355  70.614  1.00  0.78           C  
ATOM   1972  C   TRP B 280     106.163  90.279  70.636  1.00  0.78           C  
ATOM   1973  O   TRP B 280     106.836  90.499  69.625  1.00  0.78           O  
ATOM   1974  CB  TRP B 280     103.632  90.198  70.661  1.00  0.78           C  
ATOM   1975  CG  TRP B 280     103.624  91.471  69.831  1.00  0.78           C  
ATOM   1976  CD1 TRP B 280     103.681  92.756  70.280  1.00  0.78           C  
ATOM   1977  CD2 TRP B 280     103.829  91.520  68.419  1.00  0.78           C  
ATOM   1978  NE1 TRP B 280     103.791  93.633  69.218  1.00  0.78           N  
ATOM   1979  CE2 TRP B 280     103.905  92.891  68.065  1.00  0.78           C  
ATOM   1980  CE3 TRP B 280     103.994  90.520  67.474  1.00  0.78           C  
ATOM   1981  CZ2 TRP B 280     104.120  93.269  66.752  1.00  0.78           C  
ATOM   1982  CZ3 TRP B 280     104.278  90.907  66.165  1.00  0.78           C  
ATOM   1983  CH2 TRP B 280     104.317  92.263  65.798  1.00  0.78           C  
ATOM   1984  N   HIS B 281     106.520  90.844  71.802  1.00  0.75           N  
ATOM   1985  CA  HIS B 281     107.645  91.757  71.911  1.00  0.75           C  
ATOM   1986  C   HIS B 281     109.004  91.072  71.838  1.00  0.75           C  
ATOM   1987  O   HIS B 281     110.002  91.745  71.579  1.00  0.75           O  
ATOM   1988  CB  HIS B 281     107.511  92.650  73.164  1.00  0.75           C  
ATOM   1989  CG  HIS B 281     106.511  93.761  72.961  1.00  0.75           C  
ATOM   1990  ND1 HIS B 281     106.086  94.493  74.050  1.00  0.75           N  
ATOM   1991  CD2 HIS B 281     106.015  94.314  71.819  1.00  0.75           C  
ATOM   1992  CE1 HIS B 281     105.350  95.464  73.564  1.00  0.75           C  
ATOM   1993  NE2 HIS B 281     105.269  95.408  72.213  1.00  0.75           N  
ATOM   1994  N   THR B 282     109.015  89.724  71.974  1.00  0.78           N  
ATOM   1995  CA  THR B 282     110.165  88.806  71.889  1.00  0.78           C  
ATOM   1996  C   THR B 282     110.830  88.686  73.227  1.00  0.78           C  
ATOM   1997  O   THR B 282     112.033  88.479  73.365  1.00  0.78           O  
ATOM   1998  CB  THR B 282     111.270  89.082  70.874  1.00  0.78           C  
ATOM   1999  OG1 THR B 282     110.758  89.579  69.662  1.00  0.78           O  
ATOM   2000  CG2 THR B 282     112.020  87.787  70.503  1.00  0.78           C  
ATOM   2001  N   ASP B 283     110.037  88.862  74.274  1.00  0.80           N  
ATOM   2002  CA  ASP B 283     110.563  89.128  75.575  1.00  0.80           C  
ATOM   2003  C   ASP B 283     110.383  87.877  76.457  1.00  0.80           C  
ATOM   2004  O   ASP B 283     111.059  87.716  77.470  1.00  0.80           O  
ATOM   2005  CB  ASP B 283     109.809  90.413  76.024  1.00  0.80           C  
ATOM   2006  CG  ASP B 283     110.554  91.725  75.730  1.00  0.80           C  
ATOM   2007  OD1 ASP B 283     111.279  91.888  74.709  1.00  0.80           O  
ATOM   2008  OD2 ASP B 283     110.388  92.649  76.569  1.00  0.80           O  
ATOM   2009  N   LEU B 284     109.531  86.895  76.057  1.00  0.83           N  
ATOM   2010  CA  LEU B 284     109.486  85.580  76.693  1.00  0.83           C  
ATOM   2011  C   LEU B 284     110.707  84.711  76.381  1.00  0.83           C  
ATOM   2012  O   LEU B 284     111.053  84.576  75.205  1.00  0.83           O  
ATOM   2013  CB  LEU B 284     108.199  84.778  76.335  1.00  0.83           C  
ATOM   2014  CG  LEU B 284     108.031  83.418  77.071  1.00  0.83           C  
ATOM   2015  CD1 LEU B 284     106.645  83.270  77.701  1.00  0.83           C  
ATOM   2016  CD2 LEU B 284     108.301  82.220  76.151  1.00  0.83           C  
ATOM   2017  N   PRO B 285     111.359  84.042  77.339  1.00  0.82           N  
ATOM   2018  CA  PRO B 285     112.500  83.189  77.027  1.00  0.82           C  
ATOM   2019  C   PRO B 285     112.033  81.763  76.741  1.00  0.82           C  
ATOM   2020  O   PRO B 285     111.665  81.052  77.680  1.00  0.82           O  
ATOM   2021  CB  PRO B 285     113.317  83.198  78.321  1.00  0.82           C  
ATOM   2022  CG  PRO B 285     112.268  83.417  79.414  1.00  0.82           C  
ATOM   2023  CD  PRO B 285     111.301  84.389  78.763  1.00  0.82           C  
ATOM   2024  N   PRO B 286     112.050  81.239  75.525  1.00  0.83           N  
ATOM   2025  CA  PRO B 286     111.219  80.090  75.191  1.00  0.83           C  
ATOM   2026  C   PRO B 286     111.715  78.785  75.756  1.00  0.83           C  
ATOM   2027  O   PRO B 286     110.998  77.799  75.673  1.00  0.83           O  
ATOM   2028  CB  PRO B 286     111.225  80.059  73.662  1.00  0.83           C  
ATOM   2029  CG  PRO B 286     111.645  81.456  73.223  1.00  0.83           C  
ATOM   2030  CD  PRO B 286     112.588  81.889  74.331  1.00  0.83           C  
ATOM   2031  N   GLY B 287     112.930  78.734  76.335  1.00  0.85           N  
ATOM   2032  CA  GLY B 287     113.415  77.530  76.992  1.00  0.85           C  
ATOM   2033  C   GLY B 287     112.849  77.277  78.360  1.00  0.85           C  
ATOM   2034  O   GLY B 287     112.812  76.139  78.813  1.00  0.85           O  
ATOM   2035  N   HIS B 288     112.362  78.321  79.056  1.00  0.82           N  
ATOM   2036  CA  HIS B 288     111.818  78.201  80.405  1.00  0.82           C  
ATOM   2037  C   HIS B 288     110.573  77.310  80.535  1.00  0.82           C  
ATOM   2038  O   HIS B 288     110.544  76.504  81.469  1.00  0.82           O  
ATOM   2039  CB  HIS B 288     111.593  79.585  81.066  1.00  0.82           C  
ATOM   2040  CG  HIS B 288     112.857  80.385  81.242  1.00  0.82           C  
ATOM   2041  ND1 HIS B 288     112.805  81.529  82.011  1.00  0.82           N  
ATOM   2042  CD2 HIS B 288     114.129  80.178  80.808  1.00  0.82           C  
ATOM   2043  CE1 HIS B 288     114.039  81.992  82.041  1.00  0.82           C  
ATOM   2044  NE2 HIS B 288     114.881  81.211  81.329  1.00  0.82           N  
ATOM   2045  N   PRO B 289     109.556  77.315  79.658  1.00  0.86           N  
ATOM   2046  CA  PRO B 289     108.486  76.319  79.670  1.00  0.86           C  
ATOM   2047  C   PRO B 289     108.948  74.875  79.570  1.00  0.86           C  
ATOM   2048  O   PRO B 289     108.309  73.998  80.147  1.00  0.86           O  
ATOM   2049  CB  PRO B 289     107.621  76.683  78.449  1.00  0.86           C  
ATOM   2050  CG  PRO B 289     107.888  78.166  78.189  1.00  0.86           C  
ATOM   2051  CD  PRO B 289     109.340  78.324  78.616  1.00  0.86           C  
ATOM   2052  N   MET B 290     110.025  74.593  78.817  1.00  0.85           N  
ATOM   2053  CA  MET B 290     110.579  73.261  78.735  1.00  0.85           C  
ATOM   2054  C   MET B 290     111.441  72.903  79.934  1.00  0.85           C  
ATOM   2055  O   MET B 290     111.305  71.829  80.508  1.00  0.85           O  
ATOM   2056  CB  MET B 290     111.399  73.069  77.437  1.00  0.85           C  
ATOM   2057  CG  MET B 290     110.514  73.012  76.175  1.00  0.85           C  
ATOM   2058  SD  MET B 290     110.011  74.629  75.531  1.00  0.85           S  
ATOM   2059  CE  MET B 290     111.618  74.946  74.770  1.00  0.85           C  
ATOM   2060  N   VAL B 291     112.360  73.787  80.362  1.00  0.87           N  
ATOM   2061  CA  VAL B 291     113.277  73.453  81.445  1.00  0.87           C  
ATOM   2062  C   VAL B 291     112.618  73.373  82.808  1.00  0.87           C  
ATOM   2063  O   VAL B 291     112.866  72.444  83.573  1.00  0.87           O  
ATOM   2064  CB  VAL B 291     114.447  74.421  81.550  1.00  0.87           C  
ATOM   2065  CG1 VAL B 291     115.382  73.991  82.698  1.00  0.87           C  
ATOM   2066  CG2 VAL B 291     115.254  74.410  80.244  1.00  0.87           C  
ATOM   2067  N   SER B 292     111.770  74.353  83.165  1.00  0.85           N  
ATOM   2068  CA  SER B 292     111.259  74.455  84.526  1.00  0.85           C  
ATOM   2069  C   SER B 292     109.753  74.552  84.581  1.00  0.85           C  
ATOM   2070  O   SER B 292     109.159  74.353  85.641  1.00  0.85           O  
ATOM   2071  CB  SER B 292     111.857  75.683  85.259  1.00  0.85           C  
ATOM   2072  OG  SER B 292     111.526  76.901  84.588  1.00  0.85           O  
ATOM   2073  N   GLY B 293     109.095  74.807  83.430  1.00  0.82           N  
ATOM   2074  CA  GLY B 293     107.645  74.853  83.285  1.00  0.82           C  
ATOM   2075  C   GLY B 293     106.995  76.153  83.670  1.00  0.82           C  
ATOM   2076  O   GLY B 293     105.772  76.273  83.618  1.00  0.82           O  
ATOM   2077  N   SER B 294     107.779  77.169  84.072  1.00  0.77           N  
ATOM   2078  CA  SER B 294     107.277  78.481  84.456  1.00  0.77           C  
ATOM   2079  C   SER B 294     107.233  79.446  83.276  1.00  0.77           C  
ATOM   2080  O   SER B 294     107.614  79.135  82.149  1.00  0.77           O  
ATOM   2081  CB  SER B 294     108.041  79.099  85.658  1.00  0.77           C  
ATOM   2082  OG  SER B 294     109.398  79.378  85.326  1.00  0.77           O  
ATOM   2083  N   GLN B 295     106.636  80.647  83.459  1.00  0.77           N  
ATOM   2084  CA  GLN B 295     106.551  81.646  82.397  1.00  0.77           C  
ATOM   2085  C   GLN B 295     107.889  82.293  82.089  1.00  0.77           C  
ATOM   2086  O   GLN B 295     108.318  82.355  80.940  1.00  0.77           O  
ATOM   2087  CB  GLN B 295     105.542  82.746  82.808  1.00  0.77           C  
ATOM   2088  CG  GLN B 295     105.371  83.882  81.771  1.00  0.77           C  
ATOM   2089  CD  GLN B 295     104.268  84.847  82.213  1.00  0.77           C  
ATOM   2090  OE1 GLN B 295     104.000  85.022  83.407  1.00  0.77           O  
ATOM   2091  NE2 GLN B 295     103.602  85.485  81.224  1.00  0.77           N  
ATOM   2092  N   THR B 296     108.564  82.742  83.154  1.00  0.84           N  
ATOM   2093  CA  THR B 296     109.853  83.393  83.113  1.00  0.84           C  
ATOM   2094  C   THR B 296     110.477  83.035  84.426  1.00  0.84           C  
ATOM   2095  O   THR B 296     109.800  82.999  85.456  1.00  0.84           O  
ATOM   2096  CB  THR B 296     109.764  84.912  83.080  1.00  0.84           C  
ATOM   2097  OG1 THR B 296     109.138  85.351  81.893  1.00  0.84           O  
ATOM   2098  CG2 THR B 296     111.130  85.611  83.129  1.00  0.84           C  
ATOM   2099  N   VAL B 297     111.781  82.752  84.430  1.00  0.80           N  
ATOM   2100  CA  VAL B 297     112.575  82.655  85.628  1.00  0.80           C  
ATOM   2101  C   VAL B 297     113.320  83.974  85.787  1.00  0.80           C  
ATOM   2102  O   VAL B 297     114.130  84.368  84.947  1.00  0.80           O  
ATOM   2103  CB  VAL B 297     113.531  81.472  85.579  1.00  0.80           C  
ATOM   2104  CG1 VAL B 297     114.179  81.289  86.951  1.00  0.80           C  
ATOM   2105  CG2 VAL B 297     112.766  80.177  85.242  1.00  0.80           C  
ATOM   2106  N   ASP B 298     113.002  84.707  86.867  1.00  0.78           N  
ATOM   2107  CA  ASP B 298     113.530  86.013  87.169  1.00  0.78           C  
ATOM   2108  C   ASP B 298     113.501  86.211  88.679  1.00  0.78           C  
ATOM   2109  O   ASP B 298     113.138  85.317  89.449  1.00  0.78           O  
ATOM   2110  CB  ASP B 298     112.825  87.161  86.388  1.00  0.78           C  
ATOM   2111  CG  ASP B 298     111.325  87.257  86.605  1.00  0.78           C  
ATOM   2112  OD1 ASP B 298     110.772  86.632  87.546  1.00  0.78           O  
ATOM   2113  OD2 ASP B 298     110.669  87.996  85.835  1.00  0.78           O  
ATOM   2114  N   PHE B 299     113.952  87.382  89.141  1.00  0.73           N  
ATOM   2115  CA  PHE B 299     114.236  87.614  90.533  1.00  0.73           C  
ATOM   2116  C   PHE B 299     114.157  89.115  90.729  1.00  0.73           C  
ATOM   2117  O   PHE B 299     114.094  89.870  89.758  1.00  0.73           O  
ATOM   2118  CB  PHE B 299     115.622  87.028  90.981  1.00  0.73           C  
ATOM   2119  CG  PHE B 299     116.751  87.704  90.280  1.00  0.73           C  
ATOM   2120  CD1 PHE B 299     116.974  87.444  88.928  1.00  0.73           C  
ATOM   2121  CD2 PHE B 299     117.455  88.739  90.910  1.00  0.73           C  
ATOM   2122  CE1 PHE B 299     117.791  88.285  88.184  1.00  0.73           C  
ATOM   2123  CE2 PHE B 299     118.360  89.519  90.192  1.00  0.73           C  
ATOM   2124  CZ  PHE B 299     118.512  89.310  88.822  1.00  0.73           C  
ATOM   2125  N   ASP B 300     114.158  89.581  91.985  1.00  0.85           N  
ATOM   2126  CA  ASP B 300     114.165  91.003  92.276  1.00  0.85           C  
ATOM   2127  C   ASP B 300     115.589  91.516  92.409  1.00  0.85           C  
ATOM   2128  O   ASP B 300     116.431  90.936  93.097  1.00  0.85           O  
ATOM   2129  CB  ASP B 300     113.343  91.316  93.537  1.00  0.85           C  
ATOM   2130  CG  ASP B 300     111.884  90.999  93.293  1.00  0.85           C  
ATOM   2131  OD1 ASP B 300     111.473  90.821  92.118  1.00  0.85           O  
ATOM   2132  OD2 ASP B 300     111.133  90.918  94.286  1.00  0.85           O  
ATOM   2133  N   LEU B 301     115.911  92.627  91.708  1.00  0.80           N  
ATOM   2134  CA  LEU B 301     117.252  92.862  91.179  1.00  0.80           C  
ATOM   2135  C   LEU B 301     118.373  93.087  92.195  1.00  0.80           C  
ATOM   2136  O   LEU B 301     119.544  92.894  91.874  1.00  0.80           O  
ATOM   2137  CB  LEU B 301     117.258  93.890  90.013  1.00  0.80           C  
ATOM   2138  CG  LEU B 301     117.142  93.244  88.605  1.00  0.80           C  
ATOM   2139  CD1 LEU B 301     115.991  92.237  88.488  1.00  0.80           C  
ATOM   2140  CD2 LEU B 301     117.031  94.318  87.510  1.00  0.80           C  
ATOM   2141  N   PHE B 302     118.037  93.366  93.474  1.00  0.83           N  
ATOM   2142  CA  PHE B 302     118.955  93.326  94.606  1.00  0.83           C  
ATOM   2143  C   PHE B 302     119.656  91.970  94.769  1.00  0.83           C  
ATOM   2144  O   PHE B 302     120.829  91.893  95.130  1.00  0.83           O  
ATOM   2145  CB  PHE B 302     118.175  93.695  95.911  1.00  0.83           C  
ATOM   2146  CG  PHE B 302     118.983  93.675  97.201  1.00  0.83           C  
ATOM   2147  CD1 PHE B 302     120.364  93.944  97.232  1.00  0.83           C  
ATOM   2148  CD2 PHE B 302     118.345  93.349  98.413  1.00  0.83           C  
ATOM   2149  CE1 PHE B 302     121.089  93.900  98.427  1.00  0.83           C  
ATOM   2150  CE2 PHE B 302     119.070  93.278  99.612  1.00  0.83           C  
ATOM   2151  CZ  PHE B 302     120.439  93.575  99.621  1.00  0.83           C  
ATOM   2152  N   ALA B 303     118.984  90.838  94.471  1.00  0.85           N  
ATOM   2153  CA  ALA B 303     119.545  89.529  94.752  1.00  0.85           C  
ATOM   2154  C   ALA B 303     120.759  89.157  93.897  1.00  0.85           C  
ATOM   2155  O   ALA B 303     121.482  88.212  94.209  1.00  0.85           O  
ATOM   2156  CB  ALA B 303     118.478  88.428  94.617  1.00  0.85           C  
ATOM   2157  N   ALA B 304     121.029  89.922  92.818  1.00  0.84           N  
ATOM   2158  CA  ALA B 304     122.221  89.769  92.012  1.00  0.84           C  
ATOM   2159  C   ALA B 304     123.458  90.489  92.567  1.00  0.84           C  
ATOM   2160  O   ALA B 304     124.577  90.191  92.158  1.00  0.84           O  
ATOM   2161  CB  ALA B 304     121.943  90.242  90.575  1.00  0.84           C  
ATOM   2162  N   GLU B 305     123.323  91.395  93.571  1.00  0.78           N  
ATOM   2163  CA  GLU B 305     124.470  91.968  94.286  1.00  0.78           C  
ATOM   2164  C   GLU B 305     125.157  90.897  95.145  1.00  0.78           C  
ATOM   2165  O   GLU B 305     126.352  90.930  95.451  1.00  0.78           O  
ATOM   2166  CB  GLU B 305     124.016  93.162  95.182  1.00  0.78           C  
ATOM   2167  CG  GLU B 305     125.175  94.008  95.788  1.00  0.78           C  
ATOM   2168  CD  GLU B 305     124.807  94.818  97.027  1.00  0.78           C  
ATOM   2169  OE1 GLU B 305     125.026  94.290  98.150  1.00  0.78           O  
ATOM   2170  OE2 GLU B 305     124.409  96.007  96.950  1.00  0.78           O  
ATOM   2171  N   HIS B 306     124.388  89.852  95.513  1.00  0.74           N  
ATOM   2172  CA  HIS B 306     124.896  88.680  96.196  1.00  0.74           C  
ATOM   2173  C   HIS B 306     125.760  87.752  95.335  1.00  0.74           C  
ATOM   2174  O   HIS B 306     126.583  87.021  95.881  1.00  0.74           O  
ATOM   2175  CB  HIS B 306     123.750  87.812  96.765  1.00  0.74           C  
ATOM   2176  CG  HIS B 306     122.862  88.475  97.761  1.00  0.74           C  
ATOM   2177  ND1 HIS B 306     123.400  89.010  98.912  1.00  0.74           N  
ATOM   2178  CD2 HIS B 306     121.506  88.534  97.800  1.00  0.74           C  
ATOM   2179  CE1 HIS B 306     122.362  89.392  99.629  1.00  0.74           C  
ATOM   2180  NE2 HIS B 306     121.190  89.127  99.002  1.00  0.74           N  
ATOM   2181  N   SER B 307     125.590  87.726  93.984  1.00  0.83           N  
ATOM   2182  CA  SER B 307     126.246  86.786  93.051  1.00  0.83           C  
ATOM   2183  C   SER B 307     127.747  86.820  93.134  1.00  0.83           C  
ATOM   2184  O   SER B 307     128.296  87.892  93.335  1.00  0.83           O  
ATOM   2185  CB  SER B 307     125.832  87.012  91.575  1.00  0.83           C  
ATOM   2186  OG  SER B 307     124.427  86.820  91.413  1.00  0.83           O  
ATOM   2187  N   LYS B 308     128.459  85.668  93.023  1.00  0.77           N  
ATOM   2188  CA  LYS B 308     129.918  85.641  93.161  1.00  0.77           C  
ATOM   2189  C   LYS B 308     130.637  85.249  91.886  1.00  0.77           C  
ATOM   2190  O   LYS B 308     131.794  85.608  91.675  1.00  0.77           O  
ATOM   2191  CB  LYS B 308     130.375  84.785  94.372  1.00  0.77           C  
ATOM   2192  CG  LYS B 308     129.877  85.326  95.733  1.00  0.77           C  
ATOM   2193  CD  LYS B 308     130.284  86.794  95.979  1.00  0.77           C  
ATOM   2194  CE  LYS B 308     129.659  87.463  97.205  1.00  0.77           C  
ATOM   2195  NZ  LYS B 308     129.697  88.930  97.008  1.00  0.77           N  
ATOM   2196  N   LEU B 309     129.921  84.649  90.930  1.00  0.81           N  
ATOM   2197  CA  LEU B 309     130.278  84.770  89.537  1.00  0.81           C  
ATOM   2198  C   LEU B 309     129.004  85.104  88.802  1.00  0.81           C  
ATOM   2199  O   LEU B 309     127.950  84.511  89.035  1.00  0.81           O  
ATOM   2200  CB  LEU B 309     130.873  83.467  88.984  1.00  0.81           C  
ATOM   2201  CG  LEU B 309     131.166  83.431  87.471  1.00  0.81           C  
ATOM   2202  CD1 LEU B 309     132.418  84.230  87.101  1.00  0.81           C  
ATOM   2203  CD2 LEU B 309     131.285  81.975  87.017  1.00  0.81           C  
ATOM   2204  N   LEU B 310     129.053  86.101  87.913  1.00  0.82           N  
ATOM   2205  CA  LEU B 310     127.889  86.529  87.186  1.00  0.82           C  
ATOM   2206  C   LEU B 310     128.150  86.538  85.699  1.00  0.82           C  
ATOM   2207  O   LEU B 310     129.097  87.154  85.222  1.00  0.82           O  
ATOM   2208  CB  LEU B 310     127.511  87.939  87.653  1.00  0.82           C  
ATOM   2209  CG  LEU B 310     126.159  88.410  87.118  1.00  0.82           C  
ATOM   2210  CD1 LEU B 310     125.039  87.505  87.632  1.00  0.82           C  
ATOM   2211  CD2 LEU B 310     125.917  89.840  87.569  1.00  0.82           C  
ATOM   2212  N   VAL B 311     127.312  85.840  84.916  1.00  0.86           N  
ATOM   2213  CA  VAL B 311     127.543  85.631  83.500  1.00  0.86           C  
ATOM   2214  C   VAL B 311     126.437  86.290  82.701  1.00  0.86           C  
ATOM   2215  O   VAL B 311     125.264  85.963  82.844  1.00  0.86           O  
ATOM   2216  CB  VAL B 311     127.587  84.141  83.184  1.00  0.86           C  
ATOM   2217  CG1 VAL B 311     127.841  83.895  81.685  1.00  0.86           C  
ATOM   2218  CG2 VAL B 311     128.688  83.465  84.023  1.00  0.86           C  
ATOM   2219  N   LEU B 312     126.779  87.248  81.824  1.00  0.83           N  
ATOM   2220  CA  LEU B 312     125.823  87.995  81.030  1.00  0.83           C  
ATOM   2221  C   LEU B 312     125.967  87.595  79.567  1.00  0.83           C  
ATOM   2222  O   LEU B 312     126.979  87.886  78.935  1.00  0.83           O  
ATOM   2223  CB  LEU B 312     126.084  89.523  81.168  1.00  0.83           C  
ATOM   2224  CG  LEU B 312     126.199  90.048  82.620  1.00  0.83           C  
ATOM   2225  CD1 LEU B 312     126.470  91.557  82.672  1.00  0.83           C  
ATOM   2226  CD2 LEU B 312     124.946  89.760  83.439  1.00  0.83           C  
ATOM   2227  N   ILE B 313     124.966  86.890  78.998  1.00  0.82           N  
ATOM   2228  CA  ILE B 313     125.078  86.275  77.673  1.00  0.82           C  
ATOM   2229  C   ILE B 313     124.395  87.065  76.570  1.00  0.82           C  
ATOM   2230  O   ILE B 313     124.873  87.193  75.450  1.00  0.82           O  
ATOM   2231  CB  ILE B 313     124.496  84.860  77.709  1.00  0.82           C  
ATOM   2232  CG1 ILE B 313     125.380  83.982  78.619  1.00  0.82           C  
ATOM   2233  CG2 ILE B 313     124.460  84.267  76.286  1.00  0.82           C  
ATOM   2234  CD1 ILE B 313     124.863  82.561  78.847  1.00  0.82           C  
ATOM   2235  N   GLY B 314     123.215  87.636  76.841  1.00  0.85           N  
ATOM   2236  CA  GLY B 314     122.460  88.271  75.770  1.00  0.85           C  
ATOM   2237  C   GLY B 314     121.666  89.393  76.306  1.00  0.85           C  
ATOM   2238  O   GLY B 314     120.474  89.532  76.041  1.00  0.85           O  
ATOM   2239  N   MET B 315     122.321  90.230  77.108  1.00  0.80           N  
ATOM   2240  CA  MET B 315     121.673  91.327  77.766  1.00  0.80           C  
ATOM   2241  C   MET B 315     122.653  92.461  77.947  1.00  0.80           C  
ATOM   2242  O   MET B 315     123.808  92.269  78.319  1.00  0.80           O  
ATOM   2243  CB  MET B 315     121.158  90.865  79.142  1.00  0.80           C  
ATOM   2244  CG  MET B 315     120.478  91.965  79.979  1.00  0.80           C  
ATOM   2245  SD  MET B 315     119.873  91.421  81.590  1.00  0.80           S  
ATOM   2246  CE  MET B 315     121.436  90.711  82.162  1.00  0.80           C  
ATOM   2247  N   ASN B 316     122.191  93.701  77.714  1.00  0.79           N  
ATOM   2248  CA  ASN B 316     122.900  94.885  78.136  1.00  0.79           C  
ATOM   2249  C   ASN B 316     122.195  95.408  79.375  1.00  0.79           C  
ATOM   2250  O   ASN B 316     121.237  96.174  79.274  1.00  0.79           O  
ATOM   2251  CB  ASN B 316     122.862  95.912  76.982  1.00  0.79           C  
ATOM   2252  CG  ASN B 316     123.994  96.924  77.041  1.00  0.79           C  
ATOM   2253  OD1 ASN B 316     124.746  97.066  78.003  1.00  0.79           O  
ATOM   2254  ND2 ASN B 316     124.138  97.673  75.925  1.00  0.79           N  
ATOM   2255  N   TRP B 317     122.632  94.994  80.588  1.00  0.77           N  
ATOM   2256  CA  TRP B 317     122.001  95.421  81.837  1.00  0.77           C  
ATOM   2257  C   TRP B 317     122.169  96.924  82.010  1.00  0.77           C  
ATOM   2258  O   TRP B 317     121.226  97.659  82.294  1.00  0.77           O  
ATOM   2259  CB  TRP B 317     122.580  94.647  83.069  1.00  0.77           C  
ATOM   2260  CG  TRP B 317     121.910  94.907  84.440  1.00  0.77           C  
ATOM   2261  CD1 TRP B 317     121.650  96.113  85.036  1.00  0.77           C  
ATOM   2262  CD2 TRP B 317     121.468  93.894  85.355  1.00  0.77           C  
ATOM   2263  NE1 TRP B 317     121.032  95.908  86.232  1.00  0.77           N  
ATOM   2264  CE2 TRP B 317     120.904  94.594  86.491  1.00  0.77           C  
ATOM   2265  CE3 TRP B 317     121.543  92.509  85.369  1.00  0.77           C  
ATOM   2266  CZ2 TRP B 317     120.429  93.899  87.573  1.00  0.77           C  
ATOM   2267  CZ3 TRP B 317     121.096  91.829  86.507  1.00  0.77           C  
ATOM   2268  CH2 TRP B 317     120.529  92.513  87.594  1.00  0.77           C  
ATOM   2269  N   ILE B 318     123.392  97.408  81.734  1.00  0.76           N  
ATOM   2270  CA  ILE B 318     123.844  98.784  81.867  1.00  0.76           C  
ATOM   2271  C   ILE B 318     122.977  99.757  81.065  1.00  0.76           C  
ATOM   2272  O   ILE B 318     122.743 100.888  81.485  1.00  0.76           O  
ATOM   2273  CB  ILE B 318     125.342  98.863  81.511  1.00  0.76           C  
ATOM   2274  CG1 ILE B 318     126.260  98.460  82.701  1.00  0.76           C  
ATOM   2275  CG2 ILE B 318     125.769 100.268  81.021  1.00  0.76           C  
ATOM   2276  CD1 ILE B 318     126.000  97.100  83.362  1.00  0.76           C  
ATOM   2277  N   CYS B 319     122.452  99.344  79.891  1.00  0.74           N  
ATOM   2278  CA  CYS B 319     121.592 100.216  79.105  1.00  0.74           C  
ATOM   2279  C   CYS B 319     120.107  99.925  79.221  1.00  0.74           C  
ATOM   2280  O   CYS B 319     119.299 100.819  78.986  1.00  0.74           O  
ATOM   2281  CB  CYS B 319     121.936 100.107  77.600  1.00  0.74           C  
ATOM   2282  SG  CYS B 319     123.616 100.707  77.246  1.00  0.74           S  
ATOM   2283  N   THR B 320     119.687  98.690  79.574  1.00  0.73           N  
ATOM   2284  CA  THR B 320     118.267  98.313  79.492  1.00  0.73           C  
ATOM   2285  C   THR B 320     117.653  97.993  80.839  1.00  0.73           C  
ATOM   2286  O   THR B 320     116.474  97.646  80.933  1.00  0.73           O  
ATOM   2287  CB  THR B 320     117.975  97.149  78.539  1.00  0.73           C  
ATOM   2288  OG1 THR B 320     118.506  95.901  78.975  1.00  0.73           O  
ATOM   2289  CG2 THR B 320     118.545  97.454  77.144  1.00  0.73           C  
ATOM   2290  N   LYS B 321     118.429  98.119  81.929  1.00  0.77           N  
ATOM   2291  CA  LYS B 321     117.974  97.903  83.290  1.00  0.77           C  
ATOM   2292  C   LYS B 321     118.633  98.936  84.194  1.00  0.77           C  
ATOM   2293  O   LYS B 321     118.904  98.692  85.366  1.00  0.77           O  
ATOM   2294  CB  LYS B 321     118.273  96.464  83.801  1.00  0.77           C  
ATOM   2295  CG  LYS B 321     117.500  95.346  83.075  1.00  0.77           C  
ATOM   2296  CD  LYS B 321     115.999  95.313  83.424  1.00  0.77           C  
ATOM   2297  CE  LYS B 321     115.128  94.578  82.396  1.00  0.77           C  
ATOM   2298  NZ  LYS B 321     114.679  95.484  81.313  1.00  0.77           N  
ATOM   2299  N   MET B 322     118.883 100.147  83.651  1.00  0.81           N  
ATOM   2300  CA  MET B 322     119.719 101.172  84.259  1.00  0.81           C  
ATOM   2301  C   MET B 322     119.416 101.659  85.684  1.00  0.81           C  
ATOM   2302  O   MET B 322     120.403 101.807  86.405  1.00  0.81           O  
ATOM   2303  CB  MET B 322     119.929 102.379  83.309  1.00  0.81           C  
ATOM   2304  CG  MET B 322     118.676 103.235  83.041  1.00  0.81           C  
ATOM   2305  SD  MET B 322     118.949 104.709  82.029  1.00  0.81           S  
ATOM   2306  CE  MET B 322     119.394 103.769  80.558  1.00  0.81           C  
ATOM   2307  N   PRO B 323     118.220 101.918  86.238  1.00  0.86           N  
ATOM   2308  CA  PRO B 323     118.090 102.304  87.645  1.00  0.86           C  
ATOM   2309  C   PRO B 323     118.530 101.214  88.604  1.00  0.86           C  
ATOM   2310  O   PRO B 323     118.969 101.526  89.708  1.00  0.86           O  
ATOM   2311  CB  PRO B 323     116.596 102.599  87.807  1.00  0.86           C  
ATOM   2312  CG  PRO B 323     115.921 101.772  86.724  1.00  0.86           C  
ATOM   2313  CD  PRO B 323     116.911 101.855  85.576  1.00  0.86           C  
ATOM   2314  N   ASP B 324     118.422  99.944  88.189  1.00  0.86           N  
ATOM   2315  CA  ASP B 324     118.774  98.789  88.975  1.00  0.86           C  
ATOM   2316  C   ASP B 324     120.184  98.305  88.579  1.00  0.86           C  
ATOM   2317  O   ASP B 324     120.596  97.193  88.895  1.00  0.86           O  
ATOM   2318  CB  ASP B 324     117.719  97.671  88.725  1.00  0.86           C  
ATOM   2319  CG  ASP B 324     116.316  97.973  89.252  1.00  0.86           C  
ATOM   2320  OD1 ASP B 324     116.099  98.956  90.009  1.00  0.86           O  
ATOM   2321  OD2 ASP B 324     115.409  97.170  88.898  1.00  0.86           O  
ATOM   2322  N   ALA B 325     120.984  99.124  87.852  1.00  0.82           N  
ATOM   2323  CA  ALA B 325     122.301  98.743  87.350  1.00  0.82           C  
ATOM   2324  C   ALA B 325     123.449  98.811  88.326  1.00  0.82           C  
ATOM   2325  O   ALA B 325     124.500  98.204  88.106  1.00  0.82           O  
ATOM   2326  CB  ALA B 325     122.648  99.545  86.087  1.00  0.82           C  
ATOM   2327  N   HIS B 326     123.269  99.503  89.460  1.00  0.78           N  
ATOM   2328  CA  HIS B 326     124.262  99.522  90.524  1.00  0.78           C  
ATOM   2329  C   HIS B 326     124.497  98.152  91.136  1.00  0.78           C  
ATOM   2330  O   HIS B 326     125.633  97.772  91.397  1.00  0.78           O  
ATOM   2331  CB  HIS B 326     123.940 100.562  91.611  1.00  0.78           C  
ATOM   2332  CG  HIS B 326     122.675 100.292  92.358  1.00  0.78           C  
ATOM   2333  ND1 HIS B 326     122.742  99.551  93.514  1.00  0.78           N  
ATOM   2334  CD2 HIS B 326     121.395 100.669  92.110  1.00  0.78           C  
ATOM   2335  CE1 HIS B 326     121.508  99.497  93.961  1.00  0.78           C  
ATOM   2336  NE2 HIS B 326     120.650 100.156  93.147  1.00  0.78           N  
ATOM   2337  N   TRP B 327     123.435  97.328  91.270  1.00  0.77           N  
ATOM   2338  CA  TRP B 327     123.509  95.981  91.802  1.00  0.77           C  
ATOM   2339  C   TRP B 327     124.535  95.090  91.095  1.00  0.77           C  
ATOM   2340  O   TRP B 327     125.223  94.283  91.714  1.00  0.77           O  
ATOM   2341  CB  TRP B 327     122.111  95.307  91.715  1.00  0.77           C  
ATOM   2342  CG  TRP B 327     120.947  96.039  92.381  1.00  0.77           C  
ATOM   2343  CD1 TRP B 327     119.732  96.348  91.831  1.00  0.77           C  
ATOM   2344  CD2 TRP B 327     120.862  96.421  93.768  1.00  0.77           C  
ATOM   2345  NE1 TRP B 327     118.887  96.883  92.779  1.00  0.77           N  
ATOM   2346  CE2 TRP B 327     119.558  96.922  93.978  1.00  0.77           C  
ATOM   2347  CE3 TRP B 327     121.781  96.361  94.814  1.00  0.77           C  
ATOM   2348  CZ2 TRP B 327     119.145  97.326  95.237  1.00  0.77           C  
ATOM   2349  CZ3 TRP B 327     121.369  96.810  96.077  1.00  0.77           C  
ATOM   2350  CH2 TRP B 327     120.054  97.235  96.298  1.00  0.77           C  
ATOM   2351  N   ILE B 328     124.676  95.238  89.761  1.00  0.80           N  
ATOM   2352  CA  ILE B 328     125.704  94.552  88.986  1.00  0.80           C  
ATOM   2353  C   ILE B 328     127.026  95.301  88.963  1.00  0.80           C  
ATOM   2354  O   ILE B 328     128.102  94.708  89.035  1.00  0.80           O  
ATOM   2355  CB  ILE B 328     125.233  94.290  87.561  1.00  0.80           C  
ATOM   2356  CG1 ILE B 328     123.918  93.490  87.561  1.00  0.80           C  
ATOM   2357  CG2 ILE B 328     126.303  93.539  86.736  1.00  0.80           C  
ATOM   2358  CD1 ILE B 328     123.836  92.328  88.556  1.00  0.80           C  
ATOM   2359  N   GLY B 329     127.000  96.648  88.876  1.00  0.84           N  
ATOM   2360  CA  GLY B 329     128.207  97.476  88.839  1.00  0.84           C  
ATOM   2361  C   GLY B 329     129.064  97.423  90.081  1.00  0.84           C  
ATOM   2362  O   GLY B 329     130.286  97.588  90.000  1.00  0.84           O  
ATOM   2363  N   ASP B 330     128.428  97.153  91.234  1.00  0.81           N  
ATOM   2364  CA  ASP B 330     129.057  97.067  92.534  1.00  0.81           C  
ATOM   2365  C   ASP B 330     129.367  95.623  92.918  1.00  0.81           C  
ATOM   2366  O   ASP B 330     129.936  95.345  93.974  1.00  0.81           O  
ATOM   2367  CB  ASP B 330     128.142  97.689  93.621  1.00  0.81           C  
ATOM   2368  CG  ASP B 330     128.165  99.210  93.593  1.00  0.81           C  
ATOM   2369  OD1 ASP B 330     128.686  99.806  92.615  1.00  0.81           O  
ATOM   2370  OD2 ASP B 330     127.702  99.785  94.613  1.00  0.81           O  
ATOM   2371  N   ALA B 331     129.077  94.637  92.042  1.00  0.83           N  
ATOM   2372  CA  ALA B 331     129.443  93.253  92.272  1.00  0.83           C  
ATOM   2373  C   ALA B 331     130.956  93.073  92.368  1.00  0.83           C  
ATOM   2374  O   ALA B 331     131.493  92.475  93.302  1.00  0.83           O  
ATOM   2375  CB  ALA B 331     128.869  92.399  91.126  1.00  0.83           C  
ATOM   2376  N   ARG B 332     131.698  93.708  91.444  1.00  0.74           N  
ATOM   2377  CA  ARG B 332     133.152  93.734  91.425  1.00  0.74           C  
ATOM   2378  C   ARG B 332     133.795  94.395  92.652  1.00  0.74           C  
ATOM   2379  O   ARG B 332     135.008  94.350  92.836  1.00  0.74           O  
ATOM   2380  CB  ARG B 332     133.634  94.445  90.135  1.00  0.74           C  
ATOM   2381  CG  ARG B 332     133.217  95.926  90.058  1.00  0.74           C  
ATOM   2382  CD  ARG B 332     133.533  96.588  88.716  1.00  0.74           C  
ATOM   2383  NE  ARG B 332     132.935  97.962  88.797  1.00  0.74           N  
ATOM   2384  CZ  ARG B 332     133.378  99.026  88.116  1.00  0.74           C  
ATOM   2385  NH1 ARG B 332     132.920 100.236  88.431  1.00  0.74           N  
ATOM   2386  NH2 ARG B 332     134.262  98.906  87.130  1.00  0.74           N  
ATOM   2387  N   LEU B 333     132.991  95.007  93.547  1.00  0.79           N  
ATOM   2388  CA  LEU B 333     133.454  95.622  94.773  1.00  0.79           C  
ATOM   2389  C   LEU B 333     133.229  94.711  95.977  1.00  0.79           C  
ATOM   2390  O   LEU B 333     133.580  95.047  97.105  1.00  0.79           O  
ATOM   2391  CB  LEU B 333     132.698  96.954  95.003  1.00  0.79           C  
ATOM   2392  CG  LEU B 333     132.816  97.968  93.845  1.00  0.79           C  
ATOM   2393  CD1 LEU B 333     131.921  99.183  94.120  1.00  0.79           C  
ATOM   2394  CD2 LEU B 333     134.263  98.425  93.610  1.00  0.79           C  
ATOM   2395  N   LYS B 334     132.655  93.505  95.772  1.00  0.75           N  
ATOM   2396  CA  LYS B 334     132.319  92.593  96.854  1.00  0.75           C  
ATOM   2397  C   LYS B 334     132.770  91.170  96.563  1.00  0.75           C  
ATOM   2398  O   LYS B 334     132.130  90.198  96.976  1.00  0.75           O  
ATOM   2399  CB  LYS B 334     130.797  92.598  97.149  1.00  0.75           C  
ATOM   2400  CG  LYS B 334     130.302  93.908  97.779  1.00  0.75           C  
ATOM   2401  CD  LYS B 334     128.851  93.791  98.272  1.00  0.75           C  
ATOM   2402  CE  LYS B 334     128.385  95.023  99.051  1.00  0.75           C  
ATOM   2403  NZ  LYS B 334     127.051  94.790  99.632  1.00  0.75           N  
ATOM   2404  N   GLY B 335     133.907  91.004  95.855  1.00  0.81           N  
ATOM   2405  CA  GLY B 335     134.519  89.691  95.643  1.00  0.81           C  
ATOM   2406  C   GLY B 335     133.901  88.885  94.535  1.00  0.81           C  
ATOM   2407  O   GLY B 335     134.078  87.674  94.462  1.00  0.81           O  
ATOM   2408  N   THR B 336     133.136  89.544  93.657  1.00  0.80           N  
ATOM   2409  CA  THR B 336     132.400  88.908  92.575  1.00  0.80           C  
ATOM   2410  C   THR B 336     133.081  89.128  91.256  1.00  0.80           C  
ATOM   2411  O   THR B 336     133.553  90.223  90.965  1.00  0.80           O  
ATOM   2412  CB  THR B 336     131.017  89.509  92.414  1.00  0.80           C  
ATOM   2413  OG1 THR B 336     130.310  89.454  93.646  1.00  0.80           O  
ATOM   2414  CG2 THR B 336     130.168  88.875  91.296  1.00  0.80           C  
ATOM   2415  N   ARG B 337     133.106  88.087  90.408  1.00  0.75           N  
ATOM   2416  CA  ARG B 337     133.556  88.194  89.037  1.00  0.75           C  
ATOM   2417  C   ARG B 337     132.384  88.355  88.082  1.00  0.75           C  
ATOM   2418  O   ARG B 337     131.342  87.712  88.221  1.00  0.75           O  
ATOM   2419  CB  ARG B 337     134.346  86.933  88.649  1.00  0.75           C  
ATOM   2420  CG  ARG B 337     135.599  86.750  89.519  1.00  0.75           C  
ATOM   2421  CD  ARG B 337     136.345  85.471  89.173  1.00  0.75           C  
ATOM   2422  NE  ARG B 337     137.531  85.426  90.082  1.00  0.75           N  
ATOM   2423  CZ  ARG B 337     138.408  84.418  90.123  1.00  0.75           C  
ATOM   2424  NH1 ARG B 337     139.435  84.467  90.967  1.00  0.75           N  
ATOM   2425  NH2 ARG B 337     138.272  83.362  89.328  1.00  0.75           N  
ATOM   2426  N   VAL B 338     132.528  89.223  87.074  1.00  0.86           N  
ATOM   2427  CA  VAL B 338     131.501  89.525  86.095  1.00  0.86           C  
ATOM   2428  C   VAL B 338     132.018  89.097  84.733  1.00  0.86           C  
ATOM   2429  O   VAL B 338     133.134  89.403  84.331  1.00  0.86           O  
ATOM   2430  CB  VAL B 338     131.155  91.013  86.078  1.00  0.86           C  
ATOM   2431  CG1 VAL B 338     130.084  91.337  85.014  1.00  0.86           C  
ATOM   2432  CG2 VAL B 338     130.658  91.451  87.471  1.00  0.86           C  
ATOM   2433  N   VAL B 339     131.219  88.340  83.970  1.00  0.87           N  
ATOM   2434  CA  VAL B 339     131.593  87.838  82.664  1.00  0.87           C  
ATOM   2435  C   VAL B 339     130.575  88.342  81.670  1.00  0.87           C  
ATOM   2436  O   VAL B 339     129.371  88.198  81.872  1.00  0.87           O  
ATOM   2437  CB  VAL B 339     131.613  86.312  82.645  1.00  0.87           C  
ATOM   2438  CG1 VAL B 339     131.988  85.769  81.250  1.00  0.87           C  
ATOM   2439  CG2 VAL B 339     132.622  85.823  83.700  1.00  0.87           C  
ATOM   2440  N   VAL B 340     131.019  88.945  80.552  1.00  0.85           N  
ATOM   2441  CA  VAL B 340     130.121  89.329  79.475  1.00  0.85           C  
ATOM   2442  C   VAL B 340     130.489  88.525  78.259  1.00  0.85           C  
ATOM   2443  O   VAL B 340     131.644  88.452  77.846  1.00  0.85           O  
ATOM   2444  CB  VAL B 340     130.145  90.819  79.150  1.00  0.85           C  
ATOM   2445  CG1 VAL B 340     129.353  91.137  77.862  1.00  0.85           C  
ATOM   2446  CG2 VAL B 340     129.489  91.558  80.327  1.00  0.85           C  
ATOM   2447  N   ILE B 341     129.485  87.883  77.658  1.00  0.84           N  
ATOM   2448  CA  ILE B 341     129.629  87.071  76.482  1.00  0.84           C  
ATOM   2449  C   ILE B 341     128.774  87.774  75.453  1.00  0.84           C  
ATOM   2450  O   ILE B 341     127.589  87.987  75.673  1.00  0.84           O  
ATOM   2451  CB  ILE B 341     129.154  85.648  76.756  1.00  0.84           C  
ATOM   2452  CG1 ILE B 341     129.875  85.062  77.996  1.00  0.84           C  
ATOM   2453  CG2 ILE B 341     129.370  84.794  75.495  1.00  0.84           C  
ATOM   2454  CD1 ILE B 341     129.343  83.698  78.427  1.00  0.84           C  
ATOM   2455  N   SER B 342     129.361  88.254  74.345  1.00  0.83           N  
ATOM   2456  CA  SER B 342     128.592  88.956  73.329  1.00  0.83           C  
ATOM   2457  C   SER B 342     129.442  89.028  72.089  1.00  0.83           C  
ATOM   2458  O   SER B 342     130.649  88.828  72.140  1.00  0.83           O  
ATOM   2459  CB  SER B 342     128.169  90.402  73.735  1.00  0.83           C  
ATOM   2460  OG  SER B 342     127.307  91.018  72.767  1.00  0.83           O  
ATOM   2461  N   ALA B 343     128.853  89.322  70.921  1.00  0.86           N  
ATOM   2462  CA  ALA B 343     129.614  89.623  69.726  1.00  0.86           C  
ATOM   2463  C   ALA B 343     130.400  90.922  69.856  1.00  0.86           C  
ATOM   2464  O   ALA B 343     131.585  90.998  69.536  1.00  0.86           O  
ATOM   2465  CB  ALA B 343     128.646  89.707  68.531  1.00  0.86           C  
ATOM   2466  N   ASP B 344     129.726  91.954  70.385  1.00  0.84           N  
ATOM   2467  CA  ASP B 344     130.211  93.309  70.433  1.00  0.84           C  
ATOM   2468  C   ASP B 344     130.772  93.648  71.819  1.00  0.84           C  
ATOM   2469  O   ASP B 344     130.353  93.118  72.853  1.00  0.84           O  
ATOM   2470  CB  ASP B 344     129.035  94.285  70.143  1.00  0.84           C  
ATOM   2471  CG  ASP B 344     128.211  93.970  68.899  1.00  0.84           C  
ATOM   2472  OD1 ASP B 344     128.733  93.335  67.952  1.00  0.84           O  
ATOM   2473  OD2 ASP B 344     127.016  94.373  68.901  1.00  0.84           O  
ATOM   2474  N   TYR B 345     131.725  94.597  71.894  1.00  0.84           N  
ATOM   2475  CA  TYR B 345     132.209  95.172  73.138  1.00  0.84           C  
ATOM   2476  C   TYR B 345     131.221  96.215  73.683  1.00  0.84           C  
ATOM   2477  O   TYR B 345     131.339  97.420  73.481  1.00  0.84           O  
ATOM   2478  CB  TYR B 345     133.634  95.757  72.938  1.00  0.84           C  
ATOM   2479  CG  TYR B 345     134.260  96.146  74.249  1.00  0.84           C  
ATOM   2480  CD1 TYR B 345     134.802  95.177  75.110  1.00  0.84           C  
ATOM   2481  CD2 TYR B 345     134.269  97.493  74.643  1.00  0.84           C  
ATOM   2482  CE1 TYR B 345     135.328  95.552  76.356  1.00  0.84           C  
ATOM   2483  CE2 TYR B 345     134.786  97.866  75.888  1.00  0.84           C  
ATOM   2484  CZ  TYR B 345     135.309  96.893  76.746  1.00  0.84           C  
ATOM   2485  OH  TYR B 345     135.788  97.267  78.011  1.00  0.84           O  
ATOM   2486  N   MET B 346     130.172  95.748  74.378  1.00  0.82           N  
ATOM   2487  CA  MET B 346     129.063  96.570  74.824  1.00  0.82           C  
ATOM   2488  C   MET B 346     129.323  97.393  76.097  1.00  0.82           C  
ATOM   2489  O   MET B 346     130.271  97.131  76.830  1.00  0.82           O  
ATOM   2490  CB  MET B 346     127.838  95.644  75.037  1.00  0.82           C  
ATOM   2491  CG  MET B 346     127.416  94.923  73.744  1.00  0.82           C  
ATOM   2492  SD  MET B 346     126.954  96.054  72.393  1.00  0.82           S  
ATOM   2493  CE  MET B 346     125.308  96.411  73.022  1.00  0.82           C  
ATOM   2494  N   PRO B 347     128.500  98.385  76.464  1.00  0.84           N  
ATOM   2495  CA  PRO B 347     128.653  99.130  77.721  1.00  0.84           C  
ATOM   2496  C   PRO B 347     128.604  98.302  78.998  1.00  0.84           C  
ATOM   2497  O   PRO B 347     129.160  98.715  80.021  1.00  0.84           O  
ATOM   2498  CB  PRO B 347     127.506 100.146  77.666  1.00  0.84           C  
ATOM   2499  CG  PRO B 347     127.393 100.463  76.173  1.00  0.84           C  
ATOM   2500  CD  PRO B 347     127.667  99.113  75.505  1.00  0.84           C  
ATOM   2501  N   THR B 348     127.904  97.152  78.957  1.00  0.79           N  
ATOM   2502  CA  THR B 348     127.949  96.099  79.969  1.00  0.79           C  
ATOM   2503  C   THR B 348     129.312  95.417  80.059  1.00  0.79           C  
ATOM   2504  O   THR B 348     129.787  95.087  81.141  1.00  0.79           O  
ATOM   2505  CB  THR B 348     126.799  95.101  79.803  1.00  0.79           C  
ATOM   2506  OG1 THR B 348     126.590  94.316  80.961  1.00  0.79           O  
ATOM   2507  CG2 THR B 348     126.958  94.160  78.605  1.00  0.79           C  
ATOM   2508  N   ALA B 349     130.021  95.241  78.919  1.00  0.87           N  
ATOM   2509  CA  ALA B 349     131.320  94.600  78.814  1.00  0.87           C  
ATOM   2510  C   ALA B 349     132.417  95.310  79.592  1.00  0.87           C  
ATOM   2511  O   ALA B 349     133.267  94.673  80.204  1.00  0.87           O  
ATOM   2512  CB  ALA B 349     131.699  94.439  77.331  1.00  0.87           C  
ATOM   2513  N   ASN B 350     132.363  96.658  79.667  1.00  0.82           N  
ATOM   2514  CA  ASN B 350     133.206  97.464  80.548  1.00  0.82           C  
ATOM   2515  C   ASN B 350     133.123  97.142  82.047  1.00  0.82           C  
ATOM   2516  O   ASN B 350     133.859  97.716  82.848  1.00  0.82           O  
ATOM   2517  CB  ASN B 350     132.782  98.958  80.482  1.00  0.82           C  
ATOM   2518  CG  ASN B 350     133.178  99.623  79.176  1.00  0.82           C  
ATOM   2519  OD1 ASN B 350     134.226  99.362  78.594  1.00  0.82           O  
ATOM   2520  ND2 ASN B 350     132.348 100.596  78.736  1.00  0.82           N  
ATOM   2521  N   LYS B 351     132.190  96.280  82.491  1.00  0.80           N  
ATOM   2522  CA  LYS B 351     132.081  95.905  83.885  1.00  0.80           C  
ATOM   2523  C   LYS B 351     132.548  94.482  84.111  1.00  0.80           C  
ATOM   2524  O   LYS B 351     132.519  94.007  85.242  1.00  0.80           O  
ATOM   2525  CB  LYS B 351     130.615  96.037  84.370  1.00  0.80           C  
ATOM   2526  CG  LYS B 351     129.964  97.398  84.062  1.00  0.80           C  
ATOM   2527  CD  LYS B 351     130.715  98.602  84.657  1.00  0.80           C  
ATOM   2528  CE  LYS B 351     129.988  99.933  84.451  1.00  0.80           C  
ATOM   2529  NZ  LYS B 351     129.870 100.232  83.005  1.00  0.80           N  
ATOM   2530  N   ALA B 352     133.000  93.791  83.047  1.00  0.86           N  
ATOM   2531  CA  ALA B 352     133.421  92.414  83.105  1.00  0.86           C  
ATOM   2532  C   ALA B 352     134.908  92.243  83.390  1.00  0.86           C  
ATOM   2533  O   ALA B 352     135.751  93.004  82.920  1.00  0.86           O  
ATOM   2534  CB  ALA B 352     133.079  91.712  81.775  1.00  0.86           C  
ATOM   2535  N   ASP B 353     135.251  91.185  84.149  1.00  0.82           N  
ATOM   2536  CA  ASP B 353     136.584  90.659  84.350  1.00  0.82           C  
ATOM   2537  C   ASP B 353     137.188  90.164  83.034  1.00  0.82           C  
ATOM   2538  O   ASP B 353     138.352  90.404  82.718  1.00  0.82           O  
ATOM   2539  CB  ASP B 353     136.515  89.430  85.306  1.00  0.82           C  
ATOM   2540  CG  ASP B 353     136.075  89.757  86.722  1.00  0.82           C  
ATOM   2541  OD1 ASP B 353     136.793  89.327  87.660  1.00  0.82           O  
ATOM   2542  OD2 ASP B 353     134.976  90.344  86.893  1.00  0.82           O  
ATOM   2543  N   GLU B 354     136.374  89.457  82.226  1.00  0.80           N  
ATOM   2544  CA  GLU B 354     136.793  88.895  80.962  1.00  0.80           C  
ATOM   2545  C   GLU B 354     135.610  88.958  80.009  1.00  0.80           C  
ATOM   2546  O   GLU B 354     134.451  88.784  80.397  1.00  0.80           O  
ATOM   2547  CB  GLU B 354     137.317  87.444  81.140  1.00  0.80           C  
ATOM   2548  CG  GLU B 354     138.020  86.815  79.905  1.00  0.80           C  
ATOM   2549  CD  GLU B 354     138.585  85.414  80.179  1.00  0.80           C  
ATOM   2550  OE1 GLU B 354     138.396  84.872  81.299  1.00  0.80           O  
ATOM   2551  OE2 GLU B 354     139.219  84.857  79.245  1.00  0.80           O  
ATOM   2552  N   ILE B 355     135.875  89.275  78.727  1.00  0.84           N  
ATOM   2553  CA  ILE B 355     134.848  89.498  77.726  1.00  0.84           C  
ATOM   2554  C   ILE B 355     135.020  88.414  76.691  1.00  0.84           C  
ATOM   2555  O   ILE B 355     136.077  88.277  76.083  1.00  0.84           O  
ATOM   2556  CB  ILE B 355     134.932  90.861  77.024  1.00  0.84           C  
ATOM   2557  CG1 ILE B 355     134.639  92.055  77.964  1.00  0.84           C  
ATOM   2558  CG2 ILE B 355     133.925  90.923  75.846  1.00  0.84           C  
ATOM   2559  CD1 ILE B 355     135.770  92.464  78.913  1.00  0.84           C  
ATOM   2560  N   VAL B 356     133.968  87.615  76.455  1.00  0.86           N  
ATOM   2561  CA  VAL B 356     134.015  86.527  75.501  1.00  0.86           C  
ATOM   2562  C   VAL B 356     133.329  86.972  74.224  1.00  0.86           C  
ATOM   2563  O   VAL B 356     132.107  87.109  74.172  1.00  0.86           O  
ATOM   2564  CB  VAL B 356     133.329  85.276  76.039  1.00  0.86           C  
ATOM   2565  CG1 VAL B 356     133.512  84.098  75.062  1.00  0.86           C  
ATOM   2566  CG2 VAL B 356     133.904  84.926  77.426  1.00  0.86           C  
ATOM   2567  N   ILE B 357     134.111  87.228  73.156  1.00  0.83           N  
ATOM   2568  CA  ILE B 357     133.599  87.483  71.817  1.00  0.83           C  
ATOM   2569  C   ILE B 357     132.879  86.275  71.228  1.00  0.83           C  
ATOM   2570  O   ILE B 357     133.267  85.140  71.485  1.00  0.83           O  
ATOM   2571  CB  ILE B 357     134.684  87.960  70.857  1.00  0.83           C  
ATOM   2572  CG1 ILE B 357     135.874  86.971  70.777  1.00  0.83           C  
ATOM   2573  CG2 ILE B 357     135.122  89.371  71.304  1.00  0.83           C  
ATOM   2574  CD1 ILE B 357     136.888  87.317  69.681  1.00  0.83           C  
ATOM   2575  N   LEU B 358     131.814  86.465  70.421  1.00  0.82           N  
ATOM   2576  CA  LEU B 358     131.171  85.338  69.763  1.00  0.82           C  
ATOM   2577  C   LEU B 358     130.566  85.681  68.414  1.00  0.82           C  
ATOM   2578  O   LEU B 358     130.353  86.835  68.046  1.00  0.82           O  
ATOM   2579  CB  LEU B 358     130.124  84.609  70.656  1.00  0.82           C  
ATOM   2580  CG  LEU B 358     128.950  85.416  71.260  1.00  0.82           C  
ATOM   2581  CD1 LEU B 358     127.920  85.959  70.260  1.00  0.82           C  
ATOM   2582  CD2 LEU B 358     128.182  84.487  72.203  1.00  0.82           C  
ATOM   2583  N   ARG B 359     130.267  84.641  67.618  1.00  0.78           N  
ATOM   2584  CA  ARG B 359     129.443  84.722  66.437  1.00  0.78           C  
ATOM   2585  C   ARG B 359     127.964  84.725  66.822  1.00  0.78           C  
ATOM   2586  O   ARG B 359     127.538  83.800  67.517  1.00  0.78           O  
ATOM   2587  CB  ARG B 359     129.738  83.532  65.495  1.00  0.78           C  
ATOM   2588  CG  ARG B 359     128.983  83.590  64.151  1.00  0.78           C  
ATOM   2589  CD  ARG B 359     129.498  82.606  63.092  1.00  0.78           C  
ATOM   2590  NE  ARG B 359     129.256  81.210  63.567  1.00  0.78           N  
ATOM   2591  CZ  ARG B 359     128.329  80.376  63.075  1.00  0.78           C  
ATOM   2592  NH1 ARG B 359     128.500  79.077  63.264  1.00  0.78           N  
ATOM   2593  NH2 ARG B 359     127.224  80.796  62.472  1.00  0.78           N  
ATOM   2594  N   PRO B 360     127.133  85.703  66.446  1.00  0.88           N  
ATOM   2595  CA  PRO B 360     125.697  85.704  66.724  1.00  0.88           C  
ATOM   2596  C   PRO B 360     124.948  84.431  66.356  1.00  0.88           C  
ATOM   2597  O   PRO B 360     125.165  83.900  65.269  1.00  0.88           O  
ATOM   2598  CB  PRO B 360     125.168  86.922  65.952  1.00  0.88           C  
ATOM   2599  CG  PRO B 360     126.363  87.875  65.911  1.00  0.88           C  
ATOM   2600  CD  PRO B 360     127.547  86.923  65.750  1.00  0.88           C  
ATOM   2601  N   GLY B 361     124.048  83.938  67.235  1.00  0.90           N  
ATOM   2602  CA  GLY B 361     123.246  82.754  66.937  1.00  0.90           C  
ATOM   2603  C   GLY B 361     123.864  81.426  67.306  1.00  0.90           C  
ATOM   2604  O   GLY B 361     123.398  80.391  66.833  1.00  0.90           O  
ATOM   2605  N   THR B 362     124.939  81.396  68.128  1.00  0.86           N  
ATOM   2606  CA  THR B 362     125.730  80.175  68.323  1.00  0.86           C  
ATOM   2607  C   THR B 362     125.825  79.644  69.737  1.00  0.86           C  
ATOM   2608  O   THR B 362     126.364  78.563  69.977  1.00  0.86           O  
ATOM   2609  CB  THR B 362     127.143  80.299  67.779  1.00  0.86           C  
ATOM   2610  OG1 THR B 362     127.944  81.272  68.441  1.00  0.86           O  
ATOM   2611  CG2 THR B 362     127.062  80.697  66.306  1.00  0.86           C  
ATOM   2612  N   ASP B 363     125.245  80.355  70.711  1.00  0.84           N  
ATOM   2613  CA  ASP B 363     125.451  80.224  72.141  1.00  0.84           C  
ATOM   2614  C   ASP B 363     125.151  78.852  72.724  1.00  0.84           C  
ATOM   2615  O   ASP B 363     125.770  78.425  73.701  1.00  0.84           O  
ATOM   2616  CB  ASP B 363     124.622  81.295  72.882  1.00  0.84           C  
ATOM   2617  CG  ASP B 363     125.000  82.706  72.457  1.00  0.84           C  
ATOM   2618  OD1 ASP B 363     124.773  83.617  73.286  1.00  0.84           O  
ATOM   2619  OD2 ASP B 363     125.426  82.910  71.288  1.00  0.84           O  
ATOM   2620  N   THR B 364     124.231  78.084  72.098  1.00  0.82           N  
ATOM   2621  CA  THR B 364     123.981  76.686  72.447  1.00  0.82           C  
ATOM   2622  C   THR B 364     125.229  75.855  72.367  1.00  0.82           C  
ATOM   2623  O   THR B 364     125.551  75.095  73.271  1.00  0.82           O  
ATOM   2624  CB  THR B 364     122.881  75.997  71.655  1.00  0.82           C  
ATOM   2625  OG1 THR B 364     121.679  76.731  71.752  1.00  0.82           O  
ATOM   2626  CG2 THR B 364     122.572  74.616  72.238  1.00  0.82           C  
ATOM   2627  N   ALA B 365     126.044  76.033  71.321  1.00  0.87           N  
ATOM   2628  CA  ALA B 365     127.301  75.339  71.227  1.00  0.87           C  
ATOM   2629  C   ALA B 365     128.330  75.718  72.283  1.00  0.87           C  
ATOM   2630  O   ALA B 365     129.057  74.863  72.789  1.00  0.87           O  
ATOM   2631  CB  ALA B 365     127.880  75.568  69.837  1.00  0.87           C  
ATOM   2632  N   PHE B 366     128.396  77.012  72.661  1.00  0.85           N  
ATOM   2633  CA  PHE B 366     129.268  77.487  73.723  1.00  0.85           C  
ATOM   2634  C   PHE B 366     128.953  76.819  75.062  1.00  0.85           C  
ATOM   2635  O   PHE B 366     129.825  76.223  75.692  1.00  0.85           O  
ATOM   2636  CB  PHE B 366     129.156  79.043  73.817  1.00  0.85           C  
ATOM   2637  CG  PHE B 366     129.921  79.627  74.979  1.00  0.85           C  
ATOM   2638  CD1 PHE B 366     129.226  80.016  76.133  1.00  0.85           C  
ATOM   2639  CD2 PHE B 366     131.321  79.738  74.961  1.00  0.85           C  
ATOM   2640  CE1 PHE B 366     129.909  80.461  77.269  1.00  0.85           C  
ATOM   2641  CE2 PHE B 366     132.006  80.222  76.085  1.00  0.85           C  
ATOM   2642  CZ  PHE B 366     131.302  80.579  77.238  1.00  0.85           C  
ATOM   2643  N   LEU B 367     127.681  76.828  75.504  1.00  0.85           N  
ATOM   2644  CA  LEU B 367     127.349  76.254  76.794  1.00  0.85           C  
ATOM   2645  C   LEU B 367     127.267  74.737  76.792  1.00  0.85           C  
ATOM   2646  O   LEU B 367     127.495  74.106  77.821  1.00  0.85           O  
ATOM   2647  CB  LEU B 367     126.066  76.878  77.367  1.00  0.85           C  
ATOM   2648  CG  LEU B 367     126.241  78.334  77.840  1.00  0.85           C  
ATOM   2649  CD1 LEU B 367     124.886  78.898  78.241  1.00  0.85           C  
ATOM   2650  CD2 LEU B 367     127.195  78.482  79.036  1.00  0.85           C  
ATOM   2651  N   LEU B 368     127.035  74.088  75.635  1.00  0.84           N  
ATOM   2652  CA  LEU B 368     127.265  72.659  75.495  1.00  0.84           C  
ATOM   2653  C   LEU B 368     128.730  72.266  75.629  1.00  0.84           C  
ATOM   2654  O   LEU B 368     129.061  71.277  76.280  1.00  0.84           O  
ATOM   2655  CB  LEU B 368     126.689  72.122  74.173  1.00  0.84           C  
ATOM   2656  CG  LEU B 368     125.153  72.117  74.148  1.00  0.84           C  
ATOM   2657  CD1 LEU B 368     124.665  71.780  72.745  1.00  0.84           C  
ATOM   2658  CD2 LEU B 368     124.560  71.106  75.130  1.00  0.84           C  
ATOM   2659  N   GLY B 369     129.670  73.055  75.066  1.00  0.86           N  
ATOM   2660  CA  GLY B 369     131.098  72.819  75.274  1.00  0.86           C  
ATOM   2661  C   GLY B 369     131.555  73.020  76.700  1.00  0.86           C  
ATOM   2662  O   GLY B 369     132.384  72.271  77.213  1.00  0.86           O  
ATOM   2663  N   VAL B 370     130.979  74.016  77.402  1.00  0.86           N  
ATOM   2664  CA  VAL B 370     131.169  74.207  78.837  1.00  0.86           C  
ATOM   2665  C   VAL B 370     130.582  73.058  79.652  1.00  0.86           C  
ATOM   2666  O   VAL B 370     131.228  72.528  80.554  1.00  0.86           O  
ATOM   2667  CB  VAL B 370     130.600  75.543  79.308  1.00  0.86           C  
ATOM   2668  CG1 VAL B 370     130.717  75.689  80.837  1.00  0.86           C  
ATOM   2669  CG2 VAL B 370     131.377  76.694  78.637  1.00  0.86           C  
ATOM   2670  N   ALA B 371     129.359  72.589  79.315  1.00  0.88           N  
ATOM   2671  CA  ALA B 371     128.722  71.445  79.942  1.00  0.88           C  
ATOM   2672  C   ALA B 371     129.538  70.167  79.796  1.00  0.88           C  
ATOM   2673  O   ALA B 371     129.677  69.388  80.736  1.00  0.88           O  
ATOM   2674  CB  ALA B 371     127.309  71.232  79.361  1.00  0.88           C  
ATOM   2675  N   ARG B 372     130.152  69.948  78.617  1.00  0.77           N  
ATOM   2676  CA  ARG B 372     131.079  68.855  78.403  1.00  0.77           C  
ATOM   2677  C   ARG B 372     132.321  68.894  79.289  1.00  0.77           C  
ATOM   2678  O   ARG B 372     132.692  67.882  79.874  1.00  0.77           O  
ATOM   2679  CB  ARG B 372     131.500  68.783  76.917  1.00  0.77           C  
ATOM   2680  CG  ARG B 372     132.346  67.535  76.600  1.00  0.77           C  
ATOM   2681  CD  ARG B 372     132.572  67.302  75.110  1.00  0.77           C  
ATOM   2682  NE  ARG B 372     133.377  66.046  75.004  1.00  0.77           N  
ATOM   2683  CZ  ARG B 372     134.677  65.972  74.716  1.00  0.77           C  
ATOM   2684  NH1 ARG B 372     135.197  64.764  74.542  1.00  0.77           N  
ATOM   2685  NH2 ARG B 372     135.452  67.047  74.646  1.00  0.77           N  
ATOM   2686  N   GLU B 373     132.974  70.063  79.457  1.00  0.79           N  
ATOM   2687  CA  GLU B 373     134.117  70.233  80.354  1.00  0.79           C  
ATOM   2688  C   GLU B 373     133.760  69.980  81.821  1.00  0.79           C  
ATOM   2689  O   GLU B 373     134.506  69.349  82.573  1.00  0.79           O  
ATOM   2690  CB  GLU B 373     134.745  71.638  80.150  1.00  0.79           C  
ATOM   2691  CG  GLU B 373     136.016  71.977  80.988  1.00  0.79           C  
ATOM   2692  CD  GLU B 373     137.305  71.245  80.625  1.00  0.79           C  
ATOM   2693  OE1 GLU B 373     138.387  71.677  81.118  1.00  0.79           O  
ATOM   2694  OE2 GLU B 373     137.300  70.208  79.914  1.00  0.79           O  
ATOM   2695  N   LEU B 374     132.558  70.418  82.262  1.00  0.82           N  
ATOM   2696  CA  LEU B 374     132.028  70.064  83.572  1.00  0.82           C  
ATOM   2697  C   LEU B 374     131.811  68.558  83.752  1.00  0.82           C  
ATOM   2698  O   LEU B 374     132.183  67.972  84.767  1.00  0.82           O  
ATOM   2699  CB  LEU B 374     130.677  70.781  83.852  1.00  0.82           C  
ATOM   2700  CG  LEU B 374     130.740  72.322  83.926  1.00  0.82           C  
ATOM   2701  CD1 LEU B 374     129.321  72.905  84.014  1.00  0.82           C  
ATOM   2702  CD2 LEU B 374     131.575  72.820  85.112  1.00  0.82           C  
ATOM   2703  N   ILE B 375     131.215  67.880  82.756  1.00  0.79           N  
ATOM   2704  CA  ILE B 375     130.955  66.448  82.779  1.00  0.79           C  
ATOM   2705  C   ILE B 375     132.199  65.559  82.704  1.00  0.79           C  
ATOM   2706  O   ILE B 375     132.294  64.561  83.424  1.00  0.79           O  
ATOM   2707  CB  ILE B 375     129.892  66.093  81.739  1.00  0.79           C  
ATOM   2708  CG1 ILE B 375     128.533  66.653  82.240  1.00  0.79           C  
ATOM   2709  CG2 ILE B 375     129.847  64.568  81.498  1.00  0.79           C  
ATOM   2710  CD1 ILE B 375     127.361  66.467  81.271  1.00  0.79           C  
ATOM   2711  N   THR B 376     133.203  65.879  81.856  1.00  0.80           N  
ATOM   2712  CA  THR B 376     134.423  65.069  81.708  1.00  0.80           C  
ATOM   2713  C   THR B 376     135.249  64.985  82.983  1.00  0.80           C  
ATOM   2714  O   THR B 376     135.683  63.909  83.406  1.00  0.80           O  
ATOM   2715  CB  THR B 376     135.360  65.528  80.584  1.00  0.80           C  
ATOM   2716  OG1 THR B 376     135.740  66.890  80.731  1.00  0.80           O  
ATOM   2717  CG2 THR B 376     134.682  65.359  79.216  1.00  0.80           C  
ATOM   2718  N   LYS B 377     135.435  66.131  83.664  1.00  0.77           N  
ATOM   2719  CA  LYS B 377     136.252  66.231  84.859  1.00  0.77           C  
ATOM   2720  C   LYS B 377     135.441  66.035  86.124  1.00  0.77           C  
ATOM   2721  O   LYS B 377     135.991  65.957  87.218  1.00  0.77           O  
ATOM   2722  CB  LYS B 377     136.925  67.620  84.911  1.00  0.77           C  
ATOM   2723  CG  LYS B 377     137.998  67.786  83.828  1.00  0.77           C  
ATOM   2724  CD  LYS B 377     138.712  69.143  83.916  1.00  0.77           C  
ATOM   2725  CE  LYS B 377     139.877  69.278  82.933  1.00  0.77           C  
ATOM   2726  NZ  LYS B 377     139.370  69.237  81.553  1.00  0.77           N  
ATOM   2727  N   LYS B 378     134.113  65.886  85.973  1.00  0.75           N  
ATOM   2728  CA  LYS B 378     133.150  65.643  87.031  1.00  0.75           C  
ATOM   2729  C   LYS B 378     133.019  66.792  88.008  1.00  0.75           C  
ATOM   2730  O   LYS B 378     132.889  66.628  89.218  1.00  0.75           O  
ATOM   2731  CB  LYS B 378     133.319  64.276  87.738  1.00  0.75           C  
ATOM   2732  CG  LYS B 378     133.692  63.168  86.746  1.00  0.75           C  
ATOM   2733  CD  LYS B 378     133.563  61.757  87.332  1.00  0.75           C  
ATOM   2734  CE  LYS B 378     134.039  60.659  86.378  1.00  0.75           C  
ATOM   2735  NZ  LYS B 378     135.403  60.977  85.896  1.00  0.75           N  
ATOM   2736  N   LEU B 379     132.984  68.014  87.460  1.00  0.78           N  
ATOM   2737  CA  LEU B 379     132.886  69.256  88.191  1.00  0.78           C  
ATOM   2738  C   LEU B 379     131.430  69.631  88.410  1.00  0.78           C  
ATOM   2739  O   LEU B 379     131.003  70.761  88.180  1.00  0.78           O  
ATOM   2740  CB  LEU B 379     133.612  70.380  87.416  1.00  0.78           C  
ATOM   2741  CG  LEU B 379     135.115  70.129  87.182  1.00  0.78           C  
ATOM   2742  CD1 LEU B 379     135.703  71.202  86.254  1.00  0.78           C  
ATOM   2743  CD2 LEU B 379     135.904  70.072  88.498  1.00  0.78           C  
ATOM   2744  N   TYR B 380     130.625  68.655  88.853  1.00  0.78           N  
ATOM   2745  CA  TYR B 380     129.213  68.816  89.084  1.00  0.78           C  
ATOM   2746  C   TYR B 380     128.852  68.328  90.476  1.00  0.78           C  
ATOM   2747  O   TYR B 380     129.419  67.372  91.004  1.00  0.78           O  
ATOM   2748  CB  TYR B 380     128.355  68.145  87.969  1.00  0.78           C  
ATOM   2749  CG  TYR B 380     128.522  66.653  87.854  1.00  0.78           C  
ATOM   2750  CD1 TYR B 380     129.493  66.095  87.006  1.00  0.78           C  
ATOM   2751  CD2 TYR B 380     127.660  65.798  88.559  1.00  0.78           C  
ATOM   2752  CE1 TYR B 380     129.611  64.703  86.880  1.00  0.78           C  
ATOM   2753  CE2 TYR B 380     127.771  64.408  88.425  1.00  0.78           C  
ATOM   2754  CZ  TYR B 380     128.744  63.861  87.582  1.00  0.78           C  
ATOM   2755  OH  TYR B 380     128.819  62.465  87.403  1.00  0.78           O  
ATOM   2756  N   ASP B 381     127.876  68.994  91.115  1.00  0.79           N  
ATOM   2757  CA  ASP B 381     127.311  68.588  92.378  1.00  0.79           C  
ATOM   2758  C   ASP B 381     126.465  67.337  92.140  1.00  0.79           C  
ATOM   2759  O   ASP B 381     125.401  67.364  91.527  1.00  0.79           O  
ATOM   2760  CB  ASP B 381     126.505  69.783  92.946  1.00  0.79           C  
ATOM   2761  CG  ASP B 381     126.123  69.615  94.405  1.00  0.79           C  
ATOM   2762  OD1 ASP B 381     125.616  68.519  94.762  1.00  0.79           O  
ATOM   2763  OD2 ASP B 381     126.324  70.608  95.162  1.00  0.79           O  
ATOM   2764  N   ARG B 382     126.962  66.157  92.552  1.00  0.71           N  
ATOM   2765  CA  ARG B 382     126.287  64.912  92.256  1.00  0.71           C  
ATOM   2766  C   ARG B 382     124.929  64.772  92.937  1.00  0.71           C  
ATOM   2767  O   ARG B 382     123.978  64.301  92.319  1.00  0.71           O  
ATOM   2768  CB  ARG B 382     127.211  63.704  92.552  1.00  0.71           C  
ATOM   2769  CG  ARG B 382     126.677  62.364  92.002  1.00  0.71           C  
ATOM   2770  CD  ARG B 382     127.604  61.167  92.230  1.00  0.71           C  
ATOM   2771  NE  ARG B 382     127.605  60.912  93.702  1.00  0.71           N  
ATOM   2772  CZ  ARG B 382     128.471  60.104  94.326  1.00  0.71           C  
ATOM   2773  NH1 ARG B 382     128.469  60.055  95.656  1.00  0.71           N  
ATOM   2774  NH2 ARG B 382     129.340  59.357  93.652  1.00  0.71           N  
ATOM   2775  N   ASP B 383     124.801  65.193  94.213  1.00  0.76           N  
ATOM   2776  CA  ASP B 383     123.579  65.065  94.992  1.00  0.76           C  
ATOM   2777  C   ASP B 383     122.444  65.925  94.424  1.00  0.76           C  
ATOM   2778  O   ASP B 383     121.321  65.475  94.177  1.00  0.76           O  
ATOM   2779  CB  ASP B 383     123.904  65.439  96.459  1.00  0.76           C  
ATOM   2780  CG  ASP B 383     122.867  64.859  97.410  1.00  0.76           C  
ATOM   2781  OD1 ASP B 383     121.666  65.221  97.306  1.00  0.76           O  
ATOM   2782  OD2 ASP B 383     123.281  64.013  98.241  1.00  0.76           O  
ATOM   2783  N   ALA B 384     122.772  67.184  94.081  1.00  0.81           N  
ATOM   2784  CA  ALA B 384     121.827  68.172  93.613  1.00  0.81           C  
ATOM   2785  C   ALA B 384     121.285  67.918  92.211  1.00  0.81           C  
ATOM   2786  O   ALA B 384     120.305  68.538  91.786  1.00  0.81           O  
ATOM   2787  CB  ALA B 384     122.544  69.523  93.624  1.00  0.81           C  
ATOM   2788  N   VAL B 385     121.934  66.995  91.471  1.00  0.80           N  
ATOM   2789  CA  VAL B 385     121.526  66.552  90.150  1.00  0.80           C  
ATOM   2790  C   VAL B 385     120.889  65.160  90.198  1.00  0.80           C  
ATOM   2791  O   VAL B 385     120.078  64.801  89.344  1.00  0.80           O  
ATOM   2792  CB  VAL B 385     122.725  66.571  89.206  1.00  0.80           C  
ATOM   2793  CG1 VAL B 385     122.311  66.250  87.759  1.00  0.80           C  
ATOM   2794  CG2 VAL B 385     123.356  67.975  89.223  1.00  0.80           C  
ATOM   2795  N   ILE B 386     121.163  64.344  91.246  1.00  0.77           N  
ATOM   2796  CA  ILE B 386     120.388  63.143  91.577  1.00  0.77           C  
ATOM   2797  C   ILE B 386     118.964  63.531  91.959  1.00  0.77           C  
ATOM   2798  O   ILE B 386     117.953  62.985  91.501  1.00  0.77           O  
ATOM   2799  CB  ILE B 386     121.061  62.375  92.721  1.00  0.77           C  
ATOM   2800  CG1 ILE B 386     122.292  61.610  92.189  1.00  0.77           C  
ATOM   2801  CG2 ILE B 386     120.098  61.397  93.424  1.00  0.77           C  
ATOM   2802  CD1 ILE B 386     123.198  61.108  93.317  1.00  0.77           C  
ATOM   2803  N   GLN B 387     118.855  64.573  92.788  1.00  0.76           N  
ATOM   2804  CA  GLN B 387     117.614  65.240  93.073  1.00  0.76           C  
ATOM   2805  C   GLN B 387     117.359  66.317  92.025  1.00  0.76           C  
ATOM   2806  O   GLN B 387     118.226  66.629  91.220  1.00  0.76           O  
ATOM   2807  CB  GLN B 387     117.667  65.810  94.503  1.00  0.76           C  
ATOM   2808  CG  GLN B 387     117.961  64.704  95.546  1.00  0.76           C  
ATOM   2809  CD  GLN B 387     117.760  65.238  96.960  1.00  0.76           C  
ATOM   2810  OE1 GLN B 387     116.645  65.654  97.276  1.00  0.76           O  
ATOM   2811  NE2 GLN B 387     118.805  65.237  97.814  1.00  0.76           N  
ATOM   2812  N   ARG B 388     116.136  66.888  91.968  1.00  0.73           N  
ATOM   2813  CA  ARG B 388     115.825  68.130  91.262  1.00  0.73           C  
ATOM   2814  C   ARG B 388     115.939  68.202  89.735  1.00  0.73           C  
ATOM   2815  O   ARG B 388     115.346  69.090  89.131  1.00  0.73           O  
ATOM   2816  CB  ARG B 388     116.614  69.315  91.868  1.00  0.73           C  
ATOM   2817  CG  ARG B 388     116.359  69.543  93.373  1.00  0.73           C  
ATOM   2818  CD  ARG B 388     117.229  70.637  94.004  1.00  0.73           C  
ATOM   2819  NE  ARG B 388     116.846  71.937  93.354  1.00  0.73           N  
ATOM   2820  CZ  ARG B 388     117.533  72.528  92.366  1.00  0.73           C  
ATOM   2821  NH1 ARG B 388     117.015  73.611  91.794  1.00  0.73           N  
ATOM   2822  NH2 ARG B 388     118.696  72.059  91.924  1.00  0.73           N  
ATOM   2823  N   THR B 389     116.673  67.291  89.078  1.00  0.82           N  
ATOM   2824  CA  THR B 389     117.058  67.380  87.670  1.00  0.82           C  
ATOM   2825  C   THR B 389     116.672  66.086  86.968  1.00  0.82           C  
ATOM   2826  O   THR B 389     116.539  65.049  87.622  1.00  0.82           O  
ATOM   2827  CB  THR B 389     118.560  67.620  87.551  1.00  0.82           C  
ATOM   2828  OG1 THR B 389     118.934  68.800  88.257  1.00  0.82           O  
ATOM   2829  CG2 THR B 389     118.980  67.852  86.102  1.00  0.82           C  
ATOM   2830  N   ASP B 390     116.416  66.096  85.633  1.00  0.84           N  
ATOM   2831  CA  ASP B 390     115.949  64.936  84.882  1.00  0.84           C  
ATOM   2832  C   ASP B 390     117.024  63.909  84.520  1.00  0.84           C  
ATOM   2833  O   ASP B 390     116.718  62.778  84.156  1.00  0.84           O  
ATOM   2834  CB  ASP B 390     115.058  65.329  83.664  1.00  0.84           C  
ATOM   2835  CG  ASP B 390     115.751  65.851  82.413  1.00  0.84           C  
ATOM   2836  OD1 ASP B 390     116.893  66.360  82.476  1.00  0.84           O  
ATOM   2837  OD2 ASP B 390     115.095  65.752  81.334  1.00  0.84           O  
ATOM   2838  N   LEU B 391     118.315  64.249  84.686  1.00  0.82           N  
ATOM   2839  CA  LEU B 391     119.447  63.384  84.383  1.00  0.82           C  
ATOM   2840  C   LEU B 391     119.501  61.956  84.953  1.00  0.82           C  
ATOM   2841  O   LEU B 391     119.995  61.096  84.216  1.00  0.82           O  
ATOM   2842  CB  LEU B 391     120.786  64.116  84.646  1.00  0.82           C  
ATOM   2843  CG  LEU B 391     121.003  65.337  83.729  1.00  0.82           C  
ATOM   2844  CD1 LEU B 391     122.370  65.978  83.978  1.00  0.82           C  
ATOM   2845  CD2 LEU B 391     120.922  64.962  82.246  1.00  0.82           C  
ATOM   2846  N   PRO B 392     119.059  61.581  86.158  1.00  0.81           N  
ATOM   2847  CA  PRO B 392     118.976  60.175  86.558  1.00  0.81           C  
ATOM   2848  C   PRO B 392     117.804  59.418  85.963  1.00  0.81           C  
ATOM   2849  O   PRO B 392     117.734  58.205  86.158  1.00  0.81           O  
ATOM   2850  CB  PRO B 392     118.785  60.238  88.080  1.00  0.81           C  
ATOM   2851  CG  PRO B 392     118.149  61.602  88.342  1.00  0.81           C  
ATOM   2852  CD  PRO B 392     118.768  62.489  87.270  1.00  0.81           C  
ATOM   2853  N   LEU B 393     116.833  60.072  85.298  1.00  0.79           N  
ATOM   2854  CA  LEU B 393     115.720  59.361  84.696  1.00  0.79           C  
ATOM   2855  C   LEU B 393     116.186  58.592  83.466  1.00  0.79           C  
ATOM   2856  O   LEU B 393     117.038  59.043  82.696  1.00  0.79           O  
ATOM   2857  CB  LEU B 393     114.517  60.284  84.358  1.00  0.79           C  
ATOM   2858  CG  LEU B 393     113.608  60.654  85.557  1.00  0.79           C  
ATOM   2859  CD1 LEU B 393     114.319  61.435  86.672  1.00  0.79           C  
ATOM   2860  CD2 LEU B 393     112.404  61.469  85.069  1.00  0.79           C  
ATOM   2861  N   LEU B 394     115.644  57.378  83.261  1.00  0.79           N  
ATOM   2862  CA  LEU B 394     116.059  56.547  82.152  1.00  0.79           C  
ATOM   2863  C   LEU B 394     115.276  56.865  80.893  1.00  0.79           C  
ATOM   2864  O   LEU B 394     114.081  57.157  80.922  1.00  0.79           O  
ATOM   2865  CB  LEU B 394     115.942  55.035  82.466  1.00  0.79           C  
ATOM   2866  CG  LEU B 394     116.773  54.548  83.673  1.00  0.79           C  
ATOM   2867  CD1 LEU B 394     116.791  53.014  83.711  1.00  0.79           C  
ATOM   2868  CD2 LEU B 394     118.215  55.068  83.653  1.00  0.79           C  
ATOM   2869  N   VAL B 395     115.955  56.808  79.736  1.00  0.80           N  
ATOM   2870  CA  VAL B 395     115.378  57.100  78.438  1.00  0.80           C  
ATOM   2871  C   VAL B 395     115.421  55.832  77.607  1.00  0.80           C  
ATOM   2872  O   VAL B 395     116.389  55.071  77.631  1.00  0.80           O  
ATOM   2873  CB  VAL B 395     116.106  58.244  77.742  1.00  0.80           C  
ATOM   2874  CG1 VAL B 395     115.505  58.552  76.355  1.00  0.80           C  
ATOM   2875  CG2 VAL B 395     116.030  59.509  78.623  1.00  0.80           C  
ATOM   2876  N   ARG B 396     114.322  55.560  76.884  1.00  0.70           N  
ATOM   2877  CA  ARG B 396     114.076  54.370  76.104  1.00  0.70           C  
ATOM   2878  C   ARG B 396     114.459  54.585  74.659  1.00  0.70           C  
ATOM   2879  O   ARG B 396     114.034  55.546  74.026  1.00  0.70           O  
ATOM   2880  CB  ARG B 396     112.564  54.087  76.199  1.00  0.70           C  
ATOM   2881  CG  ARG B 396     111.984  52.996  75.285  1.00  0.70           C  
ATOM   2882  CD  ARG B 396     110.808  52.317  75.975  1.00  0.70           C  
ATOM   2883  NE  ARG B 396     110.119  51.467  74.973  1.00  0.70           N  
ATOM   2884  CZ  ARG B 396     108.808  51.216  75.029  1.00  0.70           C  
ATOM   2885  NH1 ARG B 396     108.211  50.759  73.941  1.00  0.70           N  
ATOM   2886  NH2 ARG B 396     108.133  51.428  76.149  1.00  0.70           N  
ATOM   2887  N   LEU B 397     115.302  53.704  74.089  1.00  0.74           N  
ATOM   2888  CA  LEU B 397     115.823  53.916  72.750  1.00  0.74           C  
ATOM   2889  C   LEU B 397     114.808  53.858  71.605  1.00  0.74           C  
ATOM   2890  O   LEU B 397     114.904  54.668  70.689  1.00  0.74           O  
ATOM   2891  CB  LEU B 397     117.061  53.027  72.465  1.00  0.74           C  
ATOM   2892  CG  LEU B 397     118.262  53.246  73.425  1.00  0.74           C  
ATOM   2893  CD1 LEU B 397     119.468  52.403  72.983  1.00  0.74           C  
ATOM   2894  CD2 LEU B 397     118.700  54.716  73.553  1.00  0.74           C  
ATOM   2895  N   ASP B 398     113.808  52.942  71.608  1.00  0.69           N  
ATOM   2896  CA  ASP B 398     112.873  52.776  70.496  1.00  0.69           C  
ATOM   2897  C   ASP B 398     112.062  54.016  70.126  1.00  0.69           C  
ATOM   2898  O   ASP B 398     111.927  54.366  68.955  1.00  0.69           O  
ATOM   2899  CB  ASP B 398     111.833  51.617  70.704  1.00  0.69           C  
ATOM   2900  CG  ASP B 398     112.076  50.753  71.925  1.00  0.69           C  
ATOM   2901  OD1 ASP B 398     113.233  50.347  72.170  1.00  0.69           O  
ATOM   2902  OD2 ASP B 398     111.082  50.555  72.681  1.00  0.69           O  
ATOM   2903  N   THR B 399     111.491  54.705  71.131  1.00  0.71           N  
ATOM   2904  CA  THR B 399     110.659  55.879  70.894  1.00  0.71           C  
ATOM   2905  C   THR B 399     111.398  57.148  71.228  1.00  0.71           C  
ATOM   2906  O   THR B 399     110.993  58.243  70.858  1.00  0.71           O  
ATOM   2907  CB  THR B 399     109.392  55.878  71.733  1.00  0.71           C  
ATOM   2908  OG1 THR B 399     109.677  55.738  73.119  1.00  0.71           O  
ATOM   2909  CG2 THR B 399     108.517  54.674  71.361  1.00  0.71           C  
ATOM   2910  N   GLY B 400     112.525  57.047  71.959  1.00  0.76           N  
ATOM   2911  CA  GLY B 400     113.245  58.201  72.469  1.00  0.76           C  
ATOM   2912  C   GLY B 400     112.599  58.812  73.685  1.00  0.76           C  
ATOM   2913  O   GLY B 400     113.048  59.841  74.175  1.00  0.76           O  
ATOM   2914  N   GLU B 401     111.508  58.239  74.213  1.00  0.70           N  
ATOM   2915  CA  GLU B 401     110.803  58.784  75.356  1.00  0.70           C  
ATOM   2916  C   GLU B 401     111.464  58.395  76.666  1.00  0.70           C  
ATOM   2917  O   GLU B 401     112.323  57.518  76.741  1.00  0.70           O  
ATOM   2918  CB  GLU B 401     109.337  58.300  75.378  1.00  0.70           C  
ATOM   2919  CG  GLU B 401     108.523  58.747  74.140  1.00  0.70           C  
ATOM   2920  CD  GLU B 401     107.297  57.871  73.947  1.00  0.70           C  
ATOM   2921  OE1 GLU B 401     107.435  56.630  73.886  1.00  0.70           O  
ATOM   2922  OE2 GLU B 401     106.165  58.386  73.879  1.00  0.70           O  
ATOM   2923  N   ARG B 402     111.079  59.043  77.784  1.00  0.66           N  
ATOM   2924  CA  ARG B 402     111.459  58.553  79.099  1.00  0.66           C  
ATOM   2925  C   ARG B 402     110.851  57.179  79.379  1.00  0.66           C  
ATOM   2926  O   ARG B 402     109.729  56.889  78.971  1.00  0.66           O  
ATOM   2927  CB  ARG B 402     111.049  59.514  80.240  1.00  0.66           C  
ATOM   2928  CG  ARG B 402     111.510  60.971  80.051  1.00  0.66           C  
ATOM   2929  CD  ARG B 402     111.120  61.849  81.247  1.00  0.66           C  
ATOM   2930  NE  ARG B 402     110.988  63.272  80.794  1.00  0.66           N  
ATOM   2931  CZ  ARG B 402     111.999  64.133  80.610  1.00  0.66           C  
ATOM   2932  NH1 ARG B 402     113.272  63.783  80.738  1.00  0.66           N  
ATOM   2933  NH2 ARG B 402     111.722  65.390  80.295  1.00  0.66           N  
ATOM   2934  N   LEU B 403     111.572  56.282  80.076  1.00  0.73           N  
ATOM   2935  CA  LEU B 403     111.054  54.960  80.373  1.00  0.73           C  
ATOM   2936  C   LEU B 403     109.879  55.014  81.346  1.00  0.73           C  
ATOM   2937  O   LEU B 403     109.983  55.516  82.465  1.00  0.73           O  
ATOM   2938  CB  LEU B 403     112.171  54.021  80.893  1.00  0.73           C  
ATOM   2939  CG  LEU B 403     111.780  52.533  81.053  1.00  0.73           C  
ATOM   2940  CD1 LEU B 403     111.438  51.878  79.707  1.00  0.73           C  
ATOM   2941  CD2 LEU B 403     112.914  51.751  81.733  1.00  0.73           C  
ATOM   2942  N   SER B 404     108.709  54.511  80.908  1.00  0.69           N  
ATOM   2943  CA  SER B 404     107.495  54.503  81.706  1.00  0.69           C  
ATOM   2944  C   SER B 404     107.429  53.237  82.523  1.00  0.69           C  
ATOM   2945  O   SER B 404     107.763  52.149  82.058  1.00  0.69           O  
ATOM   2946  CB  SER B 404     106.210  54.601  80.835  1.00  0.69           C  
ATOM   2947  OG  SER B 404     105.011  54.633  81.619  1.00  0.69           O  
ATOM   2948  N   ALA B 405     106.958  53.344  83.777  1.00  0.67           N  
ATOM   2949  CA  ALA B 405     106.839  52.218  84.674  1.00  0.67           C  
ATOM   2950  C   ALA B 405     105.693  51.285  84.302  1.00  0.67           C  
ATOM   2951  O   ALA B 405     105.698  50.111  84.650  1.00  0.67           O  
ATOM   2952  CB  ALA B 405     106.674  52.752  86.100  1.00  0.67           C  
ATOM   2953  N   ARG B 406     104.726  51.760  83.487  1.00  0.55           N  
ATOM   2954  CA  ARG B 406     103.715  50.927  82.850  1.00  0.55           C  
ATOM   2955  C   ARG B 406     104.331  49.869  81.946  1.00  0.55           C  
ATOM   2956  O   ARG B 406     103.868  48.734  81.870  1.00  0.55           O  
ATOM   2957  CB  ARG B 406     102.768  51.822  82.001  1.00  0.55           C  
ATOM   2958  CG  ARG B 406     101.602  51.089  81.288  1.00  0.55           C  
ATOM   2959  CD  ARG B 406     100.890  51.914  80.201  1.00  0.55           C  
ATOM   2960  NE  ARG B 406     101.904  52.136  79.124  1.00  0.55           N  
ATOM   2961  CZ  ARG B 406     101.876  53.027  78.127  1.00  0.55           C  
ATOM   2962  NH1 ARG B 406     102.979  53.150  77.392  1.00  0.55           N  
ATOM   2963  NH2 ARG B 406     100.814  53.773  77.854  1.00  0.55           N  
ATOM   2964  N   ASP B 407     105.409  50.237  81.236  1.00  0.68           N  
ATOM   2965  CA  ASP B 407     105.929  49.440  80.151  1.00  0.68           C  
ATOM   2966  C   ASP B 407     106.929  48.403  80.633  1.00  0.68           C  
ATOM   2967  O   ASP B 407     107.232  47.453  79.915  1.00  0.68           O  
ATOM   2968  CB  ASP B 407     106.596  50.365  79.096  1.00  0.68           C  
ATOM   2969  CG  ASP B 407     105.573  51.251  78.401  1.00  0.68           C  
ATOM   2970  OD1 ASP B 407     104.412  51.364  78.858  1.00  0.68           O  
ATOM   2971  OD2 ASP B 407     105.912  51.883  77.372  1.00  0.68           O  
ATOM   2972  N   VAL B 408     107.440  48.539  81.872  1.00  0.70           N  
ATOM   2973  CA  VAL B 408     108.380  47.583  82.447  1.00  0.70           C  
ATOM   2974  C   VAL B 408     107.892  46.961  83.745  1.00  0.70           C  
ATOM   2975  O   VAL B 408     108.583  46.131  84.330  1.00  0.70           O  
ATOM   2976  CB  VAL B 408     109.759  48.191  82.697  1.00  0.70           C  
ATOM   2977  CG1 VAL B 408     110.405  48.552  81.347  1.00  0.70           C  
ATOM   2978  CG2 VAL B 408     109.677  49.418  83.630  1.00  0.70           C  
ATOM   2979  N   PHE B 409     106.688  47.308  84.240  1.00  0.60           N  
ATOM   2980  CA  PHE B 409     106.157  46.699  85.445  1.00  0.60           C  
ATOM   2981  C   PHE B 409     104.774  46.150  85.152  1.00  0.60           C  
ATOM   2982  O   PHE B 409     103.826  46.872  84.840  1.00  0.60           O  
ATOM   2983  CB  PHE B 409     106.125  47.709  86.623  1.00  0.60           C  
ATOM   2984  CG  PHE B 409     105.838  47.035  87.937  1.00  0.60           C  
ATOM   2985  CD1 PHE B 409     104.517  46.903  88.394  1.00  0.60           C  
ATOM   2986  CD2 PHE B 409     106.880  46.483  88.698  1.00  0.60           C  
ATOM   2987  CE1 PHE B 409     104.239  46.226  89.587  1.00  0.60           C  
ATOM   2988  CE2 PHE B 409     106.605  45.802  89.891  1.00  0.60           C  
ATOM   2989  CZ  PHE B 409     105.285  45.683  90.342  1.00  0.60           C  
ATOM   2990  N   GLU B 410     104.627  44.821  85.260  1.00  0.59           N  
ATOM   2991  CA  GLU B 410     103.387  44.121  85.027  1.00  0.59           C  
ATOM   2992  C   GLU B 410     102.281  44.542  85.984  1.00  0.59           C  
ATOM   2993  O   GLU B 410     102.418  44.515  87.204  1.00  0.59           O  
ATOM   2994  CB  GLU B 410     103.621  42.604  85.147  1.00  0.59           C  
ATOM   2995  CG  GLU B 410     104.738  42.084  84.209  1.00  0.59           C  
ATOM   2996  CD  GLU B 410     105.024  40.597  84.408  1.00  0.59           C  
ATOM   2997  OE1 GLU B 410     104.297  39.942  85.196  1.00  0.59           O  
ATOM   2998  OE2 GLU B 410     105.994  40.119  83.768  1.00  0.59           O  
ATOM   2999  N   GLY B 411     101.126  44.978  85.443  1.00  0.58           N  
ATOM   3000  CA  GLY B 411      99.986  45.343  86.275  1.00  0.58           C  
ATOM   3001  C   GLY B 411     100.024  46.715  86.916  1.00  0.58           C  
ATOM   3002  O   GLY B 411      99.129  47.032  87.693  1.00  0.58           O  
ATOM   3003  N   TYR B 412     101.029  47.560  86.594  1.00  0.52           N  
ATOM   3004  CA  TYR B 412     101.219  48.935  87.065  1.00  0.52           C  
ATOM   3005  C   TYR B 412      99.971  49.831  87.119  1.00  0.52           C  
ATOM   3006  O   TYR B 412      99.049  49.747  86.302  1.00  0.52           O  
ATOM   3007  CB  TYR B 412     102.316  49.642  86.208  1.00  0.52           C  
ATOM   3008  CG  TYR B 412     102.914  50.875  86.857  1.00  0.52           C  
ATOM   3009  CD1 TYR B 412     103.975  50.763  87.772  1.00  0.52           C  
ATOM   3010  CD2 TYR B 412     102.408  52.157  86.572  1.00  0.52           C  
ATOM   3011  CE1 TYR B 412     104.457  51.893  88.452  1.00  0.52           C  
ATOM   3012  CE2 TYR B 412     102.903  53.289  87.237  1.00  0.52           C  
ATOM   3013  CZ  TYR B 412     103.910  53.153  88.195  1.00  0.52           C  
ATOM   3014  OH  TYR B 412     104.406  54.280  88.879  1.00  0.52           O  
ATOM   3015  N   ARG B 413      99.937  50.764  88.085  1.00  0.45           N  
ATOM   3016  CA  ARG B 413      98.947  51.809  88.155  1.00  0.45           C  
ATOM   3017  C   ARG B 413      99.684  53.045  88.607  1.00  0.45           C  
ATOM   3018  O   ARG B 413     100.652  52.956  89.349  1.00  0.45           O  
ATOM   3019  CB  ARG B 413      97.839  51.540  89.208  1.00  0.45           C  
ATOM   3020  CG  ARG B 413      96.993  50.270  88.997  1.00  0.45           C  
ATOM   3021  CD  ARG B 413      96.005  50.356  87.835  1.00  0.45           C  
ATOM   3022  NE  ARG B 413      95.248  49.062  87.816  1.00  0.45           N  
ATOM   3023  CZ  ARG B 413      95.657  47.974  87.152  1.00  0.45           C  
ATOM   3024  NH1 ARG B 413      94.942  46.852  87.230  1.00  0.45           N  
ATOM   3025  NH2 ARG B 413      96.766  47.964  86.425  1.00  0.45           N  
ATOM   3026  N   GLN B 414      99.221  54.243  88.196  1.00  0.49           N  
ATOM   3027  CA  GLN B 414      99.838  55.492  88.623  1.00  0.49           C  
ATOM   3028  C   GLN B 414      99.214  55.972  89.927  1.00  0.49           C  
ATOM   3029  O   GLN B 414      99.557  56.997  90.518  1.00  0.49           O  
ATOM   3030  CB  GLN B 414      99.553  56.605  87.595  1.00  0.49           C  
ATOM   3031  CG  GLN B 414      99.951  56.297  86.137  1.00  0.49           C  
ATOM   3032  CD  GLN B 414      99.497  57.475  85.281  1.00  0.49           C  
ATOM   3033  OE1 GLN B 414      99.137  58.531  85.802  1.00  0.49           O  
ATOM   3034  NE2 GLN B 414      99.502  57.310  83.941  1.00  0.49           N  
ATOM   3035  N   ALA B 415      98.228  55.201  90.388  1.00  0.38           N  
ATOM   3036  CA  ALA B 415      97.642  55.305  91.686  1.00  0.38           C  
ATOM   3037  C   ALA B 415      97.623  53.870  92.213  1.00  0.38           C  
ATOM   3038  O   ALA B 415      98.738  53.359  92.251  1.00  0.38           O  
ATOM   3039  CB  ALA B 415      96.368  56.183  91.673  1.00  0.38           C  
ATOM   3040  N   PRO B 416      96.565  53.168  92.619  1.00  0.26           N  
ATOM   3041  CA  PRO B 416      96.641  51.986  93.494  1.00  0.26           C  
ATOM   3042  C   PRO B 416      97.656  50.905  93.133  1.00  0.26           C  
ATOM   3043  O   PRO B 416      97.404  50.125  92.214  1.00  0.26           O  
ATOM   3044  CB  PRO B 416      95.193  51.467  93.520  1.00  0.26           C  
ATOM   3045  CG  PRO B 416      94.611  51.928  92.183  1.00  0.26           C  
ATOM   3046  CD  PRO B 416      95.237  53.308  92.031  1.00  0.26           C  
ATOM   3047  N   LEU B 417      98.765  50.793  93.885  1.00  0.26           N  
ATOM   3048  CA  LEU B 417      99.934  50.058  93.456  1.00  0.26           C  
ATOM   3049  C   LEU B 417     101.084  50.123  94.453  1.00  0.26           C  
ATOM   3050  O   LEU B 417     101.836  51.094  94.563  1.00  0.26           O  
ATOM   3051  CB  LEU B 417     100.545  50.561  92.127  1.00  0.26           C  
ATOM   3052  CG  LEU B 417     101.713  49.684  91.632  1.00  0.26           C  
ATOM   3053  CD1 LEU B 417     101.225  48.408  90.941  1.00  0.26           C  
ATOM   3054  CD2 LEU B 417     102.612  50.489  90.710  1.00  0.26           C  
ATOM   3055  N   GLU B 418     101.329  48.993  95.129  1.00  0.24           N  
ATOM   3056  CA  GLU B 418     102.447  48.831  96.026  1.00  0.24           C  
ATOM   3057  C   GLU B 418     103.663  48.234  95.316  1.00  0.24           C  
ATOM   3058  O   GLU B 418     103.536  47.290  94.541  1.00  0.24           O  
ATOM   3059  CB  GLU B 418     102.053  47.893  97.186  1.00  0.24           C  
ATOM   3060  CG  GLU B 418     100.778  48.346  97.944  1.00  0.24           C  
ATOM   3061  CD  GLU B 418     100.324  47.342  99.004  1.00  0.24           C  
ATOM   3062  OE1 GLU B 418     101.019  46.310  99.189  1.00  0.24           O  
ATOM   3063  OE2 GLU B 418      99.268  47.601  99.636  1.00  0.24           O  
ATOM   3064  N   ASN B 419     104.868  48.782  95.606  1.00  0.27           N  
ATOM   3065  CA  ASN B 419     106.207  48.277  95.287  1.00  0.27           C  
ATOM   3066  C   ASN B 419     107.174  49.436  95.504  1.00  0.27           C  
ATOM   3067  O   ASN B 419     108.227  49.303  96.116  1.00  0.27           O  
ATOM   3068  CB  ASN B 419     106.392  47.750  93.822  1.00  0.27           C  
ATOM   3069  CG  ASN B 419     107.724  47.017  93.653  1.00  0.27           C  
ATOM   3070  OD1 ASN B 419     108.253  46.408  94.580  1.00  0.27           O  
ATOM   3071  ND2 ASN B 419     108.292  47.056  92.429  1.00  0.27           N  
ATOM   3072  N   TYR B 420     106.778  50.648  95.076  1.00  0.22           N  
ATOM   3073  CA  TYR B 420     107.556  51.858  95.276  1.00  0.22           C  
ATOM   3074  C   TYR B 420     106.768  52.763  96.204  1.00  0.22           C  
ATOM   3075  O   TYR B 420     106.164  53.750  95.801  1.00  0.22           O  
ATOM   3076  CB  TYR B 420     107.911  52.534  93.927  1.00  0.22           C  
ATOM   3077  CG  TYR B 420     108.635  51.544  93.052  1.00  0.22           C  
ATOM   3078  CD1 TYR B 420     109.940  51.125  93.367  1.00  0.22           C  
ATOM   3079  CD2 TYR B 420     108.001  50.997  91.925  1.00  0.22           C  
ATOM   3080  CE1 TYR B 420     110.595  50.168  92.574  1.00  0.22           C  
ATOM   3081  CE2 TYR B 420     108.663  50.065  91.116  1.00  0.22           C  
ATOM   3082  CZ  TYR B 420     109.949  49.630  91.452  1.00  0.22           C  
ATOM   3083  OH  TYR B 420     110.543  48.638  90.640  1.00  0.22           O  
ATOM   3084  N   VAL B 421     106.709  52.365  97.489  1.00  0.23           N  
ATOM   3085  CA  VAL B 421     105.893  52.986  98.522  1.00  0.23           C  
ATOM   3086  C   VAL B 421     106.727  53.326  99.739  1.00  0.23           C  
ATOM   3087  O   VAL B 421     107.600  52.553 100.131  1.00  0.23           O  
ATOM   3088  CB  VAL B 421     104.642  52.161  98.863  1.00  0.23           C  
ATOM   3089  CG1 VAL B 421     104.830  50.644  98.667  1.00  0.23           C  
ATOM   3090  CG2 VAL B 421     104.081  52.424 100.274  1.00  0.23           C  
ATOM   3091  N   ALA B 422     106.524  54.521 100.344  1.00  0.22           N  
ATOM   3092  CA  ALA B 422     107.391  54.957 101.418  1.00  0.22           C  
ATOM   3093  C   ALA B 422     106.658  55.334 102.690  1.00  0.22           C  
ATOM   3094  O   ALA B 422     107.083  54.952 103.778  1.00  0.22           O  
ATOM   3095  CB  ALA B 422     108.189  56.176 100.920  1.00  0.22           C  
ATOM   3096  N   LEU B 423     105.544  56.079 102.584  1.00  0.19           N  
ATOM   3097  CA  LEU B 423     104.843  56.614 103.735  1.00  0.19           C  
ATOM   3098  C   LEU B 423     103.363  56.729 103.414  1.00  0.19           C  
ATOM   3099  O   LEU B 423     102.563  55.889 103.820  1.00  0.19           O  
ATOM   3100  CB  LEU B 423     105.350  58.033 104.146  1.00  0.19           C  
ATOM   3101  CG  LEU B 423     106.739  58.117 104.816  1.00  0.19           C  
ATOM   3102  CD1 LEU B 423     107.058  59.583 105.147  1.00  0.19           C  
ATOM   3103  CD2 LEU B 423     106.836  57.277 106.098  1.00  0.19           C  
ATOM   3104  N   LYS B 424     102.998  57.836 102.721  1.00  0.21           N  
ATOM   3105  CA  LYS B 424     101.685  58.151 102.176  1.00  0.21           C  
ATOM   3106  C   LYS B 424     101.887  59.134 101.029  1.00  0.21           C  
ATOM   3107  O   LYS B 424     101.041  59.987 100.765  1.00  0.21           O  
ATOM   3108  CB  LYS B 424     100.680  58.774 103.197  1.00  0.21           C  
ATOM   3109  CG  LYS B 424     100.328  57.813 104.341  1.00  0.21           C  
ATOM   3110  CD  LYS B 424      99.243  58.301 105.307  1.00  0.21           C  
ATOM   3111  CE  LYS B 424      99.092  57.335 106.487  1.00  0.21           C  
ATOM   3112  NZ  LYS B 424      98.120  57.857 107.474  1.00  0.21           N  
ATOM   3113  N   THR B 425     103.060  59.096 100.354  1.00  0.23           N  
ATOM   3114  CA  THR B 425     103.406  60.087  99.324  1.00  0.23           C  
ATOM   3115  C   THR B 425     103.692  59.475  97.975  1.00  0.23           C  
ATOM   3116  O   THR B 425     104.025  60.172  97.021  1.00  0.23           O  
ATOM   3117  CB  THR B 425     104.612  60.956  99.668  1.00  0.23           C  
ATOM   3118  OG1 THR B 425     105.739  60.189 100.080  1.00  0.23           O  
ATOM   3119  CG2 THR B 425     104.251  61.885 100.835  1.00  0.23           C  
ATOM   3120  N   GLU B 426     103.547  58.155  97.899  1.00  0.35           N  
ATOM   3121  CA  GLU B 426     103.726  57.283  96.772  1.00  0.35           C  
ATOM   3122  C   GLU B 426     102.535  57.303  95.829  1.00  0.35           C  
ATOM   3123  O   GLU B 426     102.102  58.351  95.354  1.00  0.35           O  
ATOM   3124  CB  GLU B 426     103.969  55.870  97.359  1.00  0.35           C  
ATOM   3125  CG  GLU B 426     102.929  55.428  98.431  1.00  0.35           C  
ATOM   3126  CD  GLU B 426     103.289  55.804  99.862  1.00  0.35           C  
ATOM   3127  OE1 GLU B 426     104.342  56.459 100.104  1.00  0.35           O  
ATOM   3128  OE2 GLU B 426     102.497  55.441 100.751  1.00  0.35           O  
ATOM   3129  N   GLU B 427     102.011  56.105  95.490  1.00  0.35           N  
ATOM   3130  CA  GLU B 427     100.754  55.868  94.810  1.00  0.35           C  
ATOM   3131  C   GLU B 427      99.637  56.841  95.179  1.00  0.35           C  
ATOM   3132  O   GLU B 427      99.441  57.200  96.336  1.00  0.35           O  
ATOM   3133  CB  GLU B 427     100.238  54.412  94.975  1.00  0.35           C  
ATOM   3134  CG  GLU B 427      99.944  53.943  96.425  1.00  0.35           C  
ATOM   3135  CD  GLU B 427      98.801  52.933  96.447  1.00  0.35           C  
ATOM   3136  OE1 GLU B 427      99.087  51.711  96.410  1.00  0.35           O  
ATOM   3137  OE2 GLU B 427      97.625  53.372  96.425  1.00  0.35           O  
ATOM   3138  N   GLU B 428      98.915  57.329  94.156  1.00  0.35           N  
ATOM   3139  CA  GLU B 428      97.882  58.333  94.302  1.00  0.35           C  
ATOM   3140  C   GLU B 428      98.403  59.680  94.758  1.00  0.35           C  
ATOM   3141  O   GLU B 428      98.333  60.081  95.921  1.00  0.35           O  
ATOM   3142  CB  GLU B 428      96.594  57.917  95.051  1.00  0.35           C  
ATOM   3143  CG  GLU B 428      95.444  58.926  94.779  1.00  0.35           C  
ATOM   3144  CD  GLU B 428      94.071  58.512  95.300  1.00  0.35           C  
ATOM   3145  OE1 GLU B 428      93.375  59.407  95.845  1.00  0.35           O  
ATOM   3146  OE2 GLU B 428      93.681  57.340  95.082  1.00  0.35           O  
ATOM   3147  N   LEU B 429      98.919  60.475  93.799  1.00  0.35           N  
ATOM   3148  CA  LEU B 429      99.348  61.831  94.067  1.00  0.35           C  
ATOM   3149  C   LEU B 429      98.159  62.786  94.219  1.00  0.35           C  
ATOM   3150  O   LEU B 429      98.040  63.781  93.508  1.00  0.35           O  
ATOM   3151  CB  LEU B 429     100.337  62.366  92.997  1.00  0.35           C  
ATOM   3152  CG  LEU B 429     101.527  61.433  92.675  1.00  0.35           C  
ATOM   3153  CD1 LEU B 429     102.393  62.030  91.557  1.00  0.35           C  
ATOM   3154  CD2 LEU B 429     102.425  61.172  93.888  1.00  0.35           C  
ATOM   3155  N   ALA B 430      97.260  62.482  95.180  1.00  0.36           N  
ATOM   3156  CA  ALA B 430      96.135  63.294  95.580  1.00  0.36           C  
ATOM   3157  C   ALA B 430      96.374  64.001  96.923  1.00  0.36           C  
ATOM   3158  O   ALA B 430      95.816  65.061  97.193  1.00  0.36           O  
ATOM   3159  CB  ALA B 430      94.879  62.426  95.707  1.00  0.36           C  
ATOM   3160  N   ALA B 431      97.254  63.443  97.780  1.00  0.35           N  
ATOM   3161  CA  ALA B 431      97.737  64.058  99.014  1.00  0.35           C  
ATOM   3162  C   ALA B 431      99.160  64.689  99.015  1.00  0.35           C  
ATOM   3163  O   ALA B 431      99.407  65.520  99.892  1.00  0.35           O  
ATOM   3164  CB  ALA B 431      97.732  62.973 100.113  1.00  0.35           C  
ATOM   3165  N   PRO B 432     100.135  64.396  98.135  1.00  0.36           N  
ATOM   3166  CA  PRO B 432     101.419  65.112  98.032  1.00  0.36           C  
ATOM   3167  C   PRO B 432     101.287  66.532  97.488  1.00  0.36           C  
ATOM   3168  O   PRO B 432     100.149  66.916  97.240  1.00  0.36           O  
ATOM   3169  CB  PRO B 432     102.193  64.245  97.019  1.00  0.36           C  
ATOM   3170  CG  PRO B 432     101.625  62.851  97.178  1.00  0.36           C  
ATOM   3171  CD  PRO B 432     100.160  63.168  97.354  1.00  0.36           C  
ATOM   3172  N   PRO B 433     102.316  67.368  97.253  1.00  0.43           N  
ATOM   3173  CA  PRO B 433     102.097  68.790  97.007  1.00  0.43           C  
ATOM   3174  C   PRO B 433     101.478  69.119  95.655  1.00  0.43           C  
ATOM   3175  O   PRO B 433     101.097  70.277  95.484  1.00  0.43           O  
ATOM   3176  CB  PRO B 433     103.496  69.430  97.146  1.00  0.43           C  
ATOM   3177  CG  PRO B 433     104.484  68.286  96.928  1.00  0.43           C  
ATOM   3178  CD  PRO B 433     103.736  67.069  97.473  1.00  0.43           C  
ATOM   3179  N   SER B 434     101.359  68.160  94.703  1.00  0.42           N  
ATOM   3180  CA  SER B 434     100.760  68.367  93.379  1.00  0.42           C  
ATOM   3181  C   SER B 434      99.297  68.841  93.410  1.00  0.42           C  
ATOM   3182  O   SER B 434      99.031  69.794  92.688  1.00  0.42           O  
ATOM   3183  CB  SER B 434     100.917  67.164  92.376  1.00  0.42           C  
ATOM   3184  OG  SER B 434     102.239  66.991  91.855  1.00  0.42           O  
ATOM   3185  N   PRO B 435      98.297  68.361  94.157  1.00  0.28           N  
ATOM   3186  CA  PRO B 435      96.996  69.047  94.207  1.00  0.28           C  
ATOM   3187  C   PRO B 435      96.811  70.192  95.210  1.00  0.28           C  
ATOM   3188  O   PRO B 435      95.929  70.975  94.871  1.00  0.28           O  
ATOM   3189  CB  PRO B 435      95.969  67.960  94.542  1.00  0.28           C  
ATOM   3190  CG  PRO B 435      96.684  66.654  94.234  1.00  0.28           C  
ATOM   3191  CD  PRO B 435      98.157  66.948  94.507  1.00  0.28           C  
ATOM   3192  N   PRO B 436      97.430  70.386  96.388  1.00  0.24           N  
ATOM   3193  CA  PRO B 436      96.915  71.359  97.363  1.00  0.24           C  
ATOM   3194  C   PRO B 436      97.762  72.618  97.424  1.00  0.24           C  
ATOM   3195  O   PRO B 436      97.535  73.436  98.312  1.00  0.24           O  
ATOM   3196  CB  PRO B 436      97.063  70.620  98.706  1.00  0.24           C  
ATOM   3197  CG  PRO B 436      98.305  69.756  98.510  1.00  0.24           C  
ATOM   3198  CD  PRO B 436      98.114  69.290  97.078  1.00  0.24           C  
ATOM   3199  N   PHE B 437      98.769  72.774  96.543  1.00  0.27           N  
ATOM   3200  CA  PHE B 437      99.545  74.005  96.337  1.00  0.27           C  
ATOM   3201  C   PHE B 437     100.597  74.230  97.375  1.00  0.27           C  
ATOM   3202  O   PHE B 437     101.136  75.326  97.551  1.00  0.27           O  
ATOM   3203  CB  PHE B 437      98.745  75.352  96.179  1.00  0.27           C  
ATOM   3204  CG  PHE B 437      97.423  75.173  95.472  1.00  0.27           C  
ATOM   3205  CD1 PHE B 437      97.370  74.291  94.394  1.00  0.27           C  
ATOM   3206  CD2 PHE B 437      96.210  75.729  95.943  1.00  0.27           C  
ATOM   3207  CE1 PHE B 437      96.153  73.783  93.975  1.00  0.27           C  
ATOM   3208  CE2 PHE B 437      94.974  75.241  95.473  1.00  0.27           C  
ATOM   3209  CZ  PHE B 437      94.949  74.245  94.492  1.00  0.27           C  
ATOM   3210  N   THR B 438     100.938  73.172  98.117  1.00  0.40           N  
ATOM   3211  CA  THR B 438     101.822  73.346  99.247  1.00  0.40           C  
ATOM   3212  C   THR B 438     103.254  73.592  98.825  1.00  0.40           C  
ATOM   3213  O   THR B 438     103.940  72.703  98.324  1.00  0.40           O  
ATOM   3214  CB  THR B 438     101.780  72.276 100.327  1.00  0.40           C  
ATOM   3215  OG1 THR B 438     102.309  71.009  99.950  1.00  0.40           O  
ATOM   3216  CG2 THR B 438     100.341  72.072 100.810  1.00  0.40           C  
ATOM   3217  N   ALA B 439     103.712  74.836  99.059  1.00  0.28           N  
ATOM   3218  CA  ALA B 439     105.060  75.287  98.805  1.00  0.28           C  
ATOM   3219  C   ALA B 439     105.388  75.694  97.378  1.00  0.28           C  
ATOM   3220  O   ALA B 439     106.340  75.209  96.775  1.00  0.28           O  
ATOM   3221  CB  ALA B 439     106.114  74.409  99.460  1.00  0.28           C  
ATOM   3222  N   ASP B 440     104.571  76.632  96.848  1.00  0.27           N  
ATOM   3223  CA  ASP B 440     104.664  77.203  95.516  1.00  0.27           C  
ATOM   3224  C   ASP B 440     104.533  76.140  94.446  1.00  0.27           C  
ATOM   3225  O   ASP B 440     105.321  76.020  93.512  1.00  0.27           O  
ATOM   3226  CB  ASP B 440     105.889  78.133  95.317  1.00  0.27           C  
ATOM   3227  CG  ASP B 440     105.634  79.085  94.160  1.00  0.27           C  
ATOM   3228  OD1 ASP B 440     106.314  78.975  93.103  1.00  0.27           O  
ATOM   3229  OD2 ASP B 440     104.693  79.914  94.307  1.00  0.27           O  
ATOM   3230  N   LYS B 441     103.496  75.300  94.569  1.00  0.27           N  
ATOM   3231  CA  LYS B 441     103.254  74.323  93.550  1.00  0.27           C  
ATOM   3232  C   LYS B 441     101.893  74.529  92.932  1.00  0.27           C  
ATOM   3233  O   LYS B 441     100.909  74.854  93.584  1.00  0.27           O  
ATOM   3234  CB  LYS B 441     103.445  72.880  94.036  1.00  0.27           C  
ATOM   3235  CG  LYS B 441     103.740  71.976  92.840  1.00  0.27           C  
ATOM   3236  CD  LYS B 441     103.933  70.532  93.254  1.00  0.27           C  
ATOM   3237  CE  LYS B 441     104.027  69.606  92.044  1.00  0.27           C  
ATOM   3238  NZ  LYS B 441     105.116  69.995  91.119  1.00  0.27           N  
ATOM   3239  N   GLN B 442     101.824  74.363  91.610  1.00  0.42           N  
ATOM   3240  CA  GLN B 442     100.599  74.323  90.848  1.00  0.42           C  
ATOM   3241  C   GLN B 442      99.741  73.071  91.054  1.00  0.42           C  
ATOM   3242  O   GLN B 442     100.286  72.001  91.320  1.00  0.42           O  
ATOM   3243  CB  GLN B 442     100.981  74.371  89.365  1.00  0.42           C  
ATOM   3244  CG  GLN B 442     101.766  73.116  88.912  1.00  0.42           C  
ATOM   3245  CD  GLN B 442     102.286  73.362  87.516  1.00  0.42           C  
ATOM   3246  OE1 GLN B 442     101.956  74.354  86.888  1.00  0.42           O  
ATOM   3247  NE2 GLN B 442     103.106  72.438  86.982  1.00  0.42           N  
ATOM   3248  N   VAL B 443      98.394  73.173  90.881  1.00  0.43           N  
ATOM   3249  CA  VAL B 443      97.459  72.038  90.908  1.00  0.43           C  
ATOM   3250  C   VAL B 443      97.737  70.956  89.884  1.00  0.43           C  
ATOM   3251  O   VAL B 443      98.290  71.192  88.810  1.00  0.43           O  
ATOM   3252  CB  VAL B 443      95.956  72.425  90.810  1.00  0.43           C  
ATOM   3253  CG1 VAL B 443      95.529  72.909  89.420  1.00  0.43           C  
ATOM   3254  CG2 VAL B 443      94.948  71.396  91.393  1.00  0.43           C  
ATOM   3255  N   VAL B 444      97.320  69.721  90.203  1.00  0.53           N  
ATOM   3256  CA  VAL B 444      97.118  68.674  89.229  1.00  0.53           C  
ATOM   3257  C   VAL B 444      95.676  68.163  89.300  1.00  0.53           C  
ATOM   3258  O   VAL B 444      95.225  67.583  90.291  1.00  0.53           O  
ATOM   3259  CB  VAL B 444      98.189  67.586  89.355  1.00  0.53           C  
ATOM   3260  CG1 VAL B 444      97.918  66.560  90.471  1.00  0.53           C  
ATOM   3261  CG2 VAL B 444      98.368  66.846  88.022  1.00  0.53           C  
ATOM   3262  N   PRO B 445      94.878  68.383  88.263  1.00  0.56           N  
ATOM   3263  CA  PRO B 445      93.674  67.596  88.041  1.00  0.56           C  
ATOM   3264  C   PRO B 445      93.959  66.151  87.684  1.00  0.56           C  
ATOM   3265  O   PRO B 445      94.997  65.860  87.092  1.00  0.56           O  
ATOM   3266  CB  PRO B 445      92.975  68.310  86.880  1.00  0.56           C  
ATOM   3267  CG  PRO B 445      93.380  69.773  87.062  1.00  0.56           C  
ATOM   3268  CD  PRO B 445      94.814  69.680  87.582  1.00  0.56           C  
ATOM   3269  N   THR B 446      93.029  65.230  88.012  1.00  0.50           N  
ATOM   3270  CA  THR B 446      93.164  63.786  87.800  1.00  0.50           C  
ATOM   3271  C   THR B 446      93.456  63.412  86.362  1.00  0.50           C  
ATOM   3272  O   THR B 446      94.426  62.714  86.089  1.00  0.50           O  
ATOM   3273  CB  THR B 446      91.924  63.014  88.245  1.00  0.50           C  
ATOM   3274  OG1 THR B 446      91.630  63.340  89.595  1.00  0.50           O  
ATOM   3275  CG2 THR B 446      92.159  61.499  88.190  1.00  0.50           C  
ATOM   3276  N   GLU B 447      92.693  63.972  85.402  1.00  0.53           N  
ATOM   3277  CA  GLU B 447      92.836  63.743  83.972  1.00  0.53           C  
ATOM   3278  C   GLU B 447      94.209  64.128  83.437  1.00  0.53           C  
ATOM   3279  O   GLU B 447      94.868  63.429  82.669  1.00  0.53           O  
ATOM   3280  CB  GLU B 447      91.801  64.646  83.264  1.00  0.53           C  
ATOM   3281  CG  GLU B 447      90.328  64.337  83.629  1.00  0.53           C  
ATOM   3282  CD  GLU B 447      89.375  65.431  83.146  1.00  0.53           C  
ATOM   3283  OE1 GLU B 447      89.867  66.493  82.684  1.00  0.53           O  
ATOM   3284  OE2 GLU B 447      88.144  65.220  83.284  1.00  0.53           O  
ATOM   3285  N   LEU B 448      94.715  65.289  83.885  1.00  0.65           N  
ATOM   3286  CA  LEU B 448      96.053  65.735  83.581  1.00  0.65           C  
ATOM   3287  C   LEU B 448      97.122  64.858  84.233  1.00  0.65           C  
ATOM   3288  O   LEU B 448      98.112  64.505  83.601  1.00  0.65           O  
ATOM   3289  CB  LEU B 448      96.194  67.237  83.914  1.00  0.65           C  
ATOM   3290  CG  LEU B 448      95.215  68.133  83.112  1.00  0.65           C  
ATOM   3291  CD1 LEU B 448      95.231  69.580  83.602  1.00  0.65           C  
ATOM   3292  CD2 LEU B 448      95.538  68.163  81.616  1.00  0.65           C  
ATOM   3293  N   ARG B 449      96.929  64.403  85.489  1.00  0.52           N  
ATOM   3294  CA  ARG B 449      97.835  63.483  86.171  1.00  0.52           C  
ATOM   3295  C   ARG B 449      98.016  62.159  85.430  1.00  0.52           C  
ATOM   3296  O   ARG B 449      99.139  61.663  85.316  1.00  0.52           O  
ATOM   3297  CB  ARG B 449      97.329  63.235  87.622  1.00  0.52           C  
ATOM   3298  CG  ARG B 449      98.290  62.546  88.623  1.00  0.52           C  
ATOM   3299  CD  ARG B 449      98.363  61.007  88.544  1.00  0.52           C  
ATOM   3300  NE  ARG B 449      99.699  60.668  87.974  1.00  0.52           N  
ATOM   3301  CZ  ARG B 449     100.740  60.214  88.678  1.00  0.52           C  
ATOM   3302  NH1 ARG B 449     101.971  60.445  88.249  1.00  0.52           N  
ATOM   3303  NH2 ARG B 449     100.613  59.474  89.775  1.00  0.52           N  
ATOM   3304  N   GLU B 450      96.916  61.597  84.882  1.00  0.53           N  
ATOM   3305  CA  GLU B 450      96.887  60.384  84.079  1.00  0.53           C  
ATOM   3306  C   GLU B 450      97.724  60.466  82.809  1.00  0.53           C  
ATOM   3307  O   GLU B 450      98.523  59.577  82.514  1.00  0.53           O  
ATOM   3308  CB  GLU B 450      95.423  60.066  83.696  1.00  0.53           C  
ATOM   3309  CG  GLU B 450      94.568  59.631  84.912  1.00  0.53           C  
ATOM   3310  CD  GLU B 450      93.064  59.646  84.639  1.00  0.53           C  
ATOM   3311  OE1 GLU B 450      92.645  60.043  83.525  1.00  0.53           O  
ATOM   3312  OE2 GLU B 450      92.323  59.265  85.582  1.00  0.53           O  
ATOM   3313  N   GLU B 451      97.605  61.581  82.060  1.00  0.62           N  
ATOM   3314  CA  GLU B 451      98.439  61.904  80.911  1.00  0.62           C  
ATOM   3315  C   GLU B 451      99.916  62.061  81.246  1.00  0.62           C  
ATOM   3316  O   GLU B 451     100.799  61.608  80.523  1.00  0.62           O  
ATOM   3317  CB  GLU B 451      97.980  63.266  80.337  1.00  0.62           C  
ATOM   3318  CG  GLU B 451      96.718  63.192  79.447  1.00  0.62           C  
ATOM   3319  CD  GLU B 451      97.044  63.189  77.955  1.00  0.62           C  
ATOM   3320  OE1 GLU B 451      97.697  64.181  77.510  1.00  0.62           O  
ATOM   3321  OE2 GLU B 451      96.641  62.234  77.256  1.00  0.62           O  
ATOM   3322  N   TRP B 452     100.219  62.764  82.352  1.00  0.61           N  
ATOM   3323  CA  TRP B 452     101.577  63.089  82.750  1.00  0.61           C  
ATOM   3324  C   TRP B 452     102.371  61.877  83.220  1.00  0.61           C  
ATOM   3325  O   TRP B 452     103.578  61.800  82.999  1.00  0.61           O  
ATOM   3326  CB  TRP B 452     101.579  64.198  83.830  1.00  0.61           C  
ATOM   3327  CG  TRP B 452     101.119  65.587  83.377  1.00  0.61           C  
ATOM   3328  CD1 TRP B 452     100.227  65.976  82.411  1.00  0.61           C  
ATOM   3329  CD2 TRP B 452     101.613  66.800  83.961  1.00  0.61           C  
ATOM   3330  NE1 TRP B 452     100.059  67.344  82.429  1.00  0.61           N  
ATOM   3331  CE2 TRP B 452     100.903  67.869  83.370  1.00  0.61           C  
ATOM   3332  CE3 TRP B 452     102.606  67.033  84.902  1.00  0.61           C  
ATOM   3333  CZ2 TRP B 452     101.171  69.185  83.716  1.00  0.61           C  
ATOM   3334  CZ3 TRP B 452     102.932  68.364  85.172  1.00  0.61           C  
ATOM   3335  CH2 TRP B 452     102.238  69.428  84.588  1.00  0.61           C  
ATOM   3336  N   GLY B 453     101.696  60.889  83.848  1.00  0.68           N  
ATOM   3337  CA  GLY B 453     102.298  59.621  84.245  1.00  0.68           C  
ATOM   3338  C   GLY B 453     103.415  59.663  85.256  1.00  0.68           C  
ATOM   3339  O   GLY B 453     103.577  60.634  85.995  1.00  0.68           O  
ATOM   3340  N   ASP B 454     104.163  58.548  85.338  1.00  0.68           N  
ATOM   3341  CA  ASP B 454     105.235  58.318  86.284  1.00  0.68           C  
ATOM   3342  C   ASP B 454     106.452  57.894  85.479  1.00  0.68           C  
ATOM   3343  O   ASP B 454     106.349  57.555  84.298  1.00  0.68           O  
ATOM   3344  CB  ASP B 454     104.946  57.163  87.277  1.00  0.68           C  
ATOM   3345  CG  ASP B 454     103.706  57.400  88.106  1.00  0.68           C  
ATOM   3346  OD1 ASP B 454     103.545  58.497  88.696  1.00  0.68           O  
ATOM   3347  OD2 ASP B 454     102.873  56.458  88.146  1.00  0.68           O  
ATOM   3348  N   PHE B 455     107.648  57.899  86.095  1.00  0.70           N  
ATOM   3349  CA  PHE B 455     108.891  57.762  85.358  1.00  0.70           C  
ATOM   3350  C   PHE B 455     109.776  56.742  86.042  1.00  0.70           C  
ATOM   3351  O   PHE B 455     109.552  56.371  87.189  1.00  0.70           O  
ATOM   3352  CB  PHE B 455     109.662  59.108  85.280  1.00  0.70           C  
ATOM   3353  CG  PHE B 455     108.743  60.210  84.827  1.00  0.70           C  
ATOM   3354  CD1 PHE B 455     108.333  60.301  83.486  1.00  0.70           C  
ATOM   3355  CD2 PHE B 455     108.190  61.092  85.772  1.00  0.70           C  
ATOM   3356  CE1 PHE B 455     107.378  61.251  83.098  1.00  0.70           C  
ATOM   3357  CE2 PHE B 455     107.220  62.026  85.391  1.00  0.70           C  
ATOM   3358  CZ  PHE B 455     106.821  62.112  84.052  1.00  0.70           C  
ATOM   3359  N   VAL B 456     110.815  56.240  85.352  1.00  0.74           N  
ATOM   3360  CA  VAL B 456     111.693  55.213  85.894  1.00  0.74           C  
ATOM   3361  C   VAL B 456     113.101  55.753  86.088  1.00  0.74           C  
ATOM   3362  O   VAL B 456     113.662  56.448  85.238  1.00  0.74           O  
ATOM   3363  CB  VAL B 456     111.698  53.960  85.018  1.00  0.74           C  
ATOM   3364  CG1 VAL B 456     112.752  52.926  85.461  1.00  0.74           C  
ATOM   3365  CG2 VAL B 456     110.302  53.315  85.099  1.00  0.74           C  
ATOM   3366  N   TYR B 457     113.710  55.423  87.244  1.00  0.64           N  
ATOM   3367  CA  TYR B 457     115.103  55.664  87.556  1.00  0.64           C  
ATOM   3368  C   TYR B 457     115.768  54.312  87.771  1.00  0.64           C  
ATOM   3369  O   TYR B 457     115.106  53.279  87.840  1.00  0.64           O  
ATOM   3370  CB  TYR B 457     115.293  56.614  88.786  1.00  0.64           C  
ATOM   3371  CG  TYR B 457     115.030  55.987  90.148  1.00  0.64           C  
ATOM   3372  CD1 TYR B 457     113.730  55.703  90.581  1.00  0.64           C  
ATOM   3373  CD2 TYR B 457     116.093  55.681  91.015  1.00  0.64           C  
ATOM   3374  CE1 TYR B 457     113.498  55.160  91.854  1.00  0.64           C  
ATOM   3375  CE2 TYR B 457     115.866  55.159  92.300  1.00  0.64           C  
ATOM   3376  CZ  TYR B 457     114.560  54.895  92.722  1.00  0.64           C  
ATOM   3377  OH  TYR B 457     114.281  54.323  93.984  1.00  0.64           O  
ATOM   3378  N   TRP B 458     117.106  54.275  87.887  1.00  0.63           N  
ATOM   3379  CA  TRP B 458     117.794  53.068  88.307  1.00  0.63           C  
ATOM   3380  C   TRP B 458     118.311  53.304  89.708  1.00  0.63           C  
ATOM   3381  O   TRP B 458     118.980  54.305  89.971  1.00  0.63           O  
ATOM   3382  CB  TRP B 458     118.969  52.702  87.370  1.00  0.63           C  
ATOM   3383  CG  TRP B 458     119.640  51.372  87.698  1.00  0.63           C  
ATOM   3384  CD1 TRP B 458     120.596  51.105  88.640  1.00  0.63           C  
ATOM   3385  CD2 TRP B 458     119.343  50.124  87.051  1.00  0.63           C  
ATOM   3386  NE1 TRP B 458     120.931  49.770  88.610  1.00  0.63           N  
ATOM   3387  CE2 TRP B 458     120.187  49.150  87.635  1.00  0.63           C  
ATOM   3388  CE3 TRP B 458     118.452  49.786  86.035  1.00  0.63           C  
ATOM   3389  CZ2 TRP B 458     120.158  47.835  87.199  1.00  0.63           C  
ATOM   3390  CZ3 TRP B 458     118.429  48.455  85.597  1.00  0.63           C  
ATOM   3391  CH2 TRP B 458     119.271  47.490  86.170  1.00  0.63           C  
ATOM   3392  N   ASP B 459     118.000  52.387  90.640  1.00  0.67           N  
ATOM   3393  CA  ASP B 459     118.374  52.526  92.027  1.00  0.67           C  
ATOM   3394  C   ASP B 459     119.744  51.903  92.270  1.00  0.67           C  
ATOM   3395  O   ASP B 459     120.073  50.810  91.806  1.00  0.67           O  
ATOM   3396  CB  ASP B 459     117.285  51.883  92.916  1.00  0.67           C  
ATOM   3397  CG  ASP B 459     117.266  52.437  94.326  1.00  0.67           C  
ATOM   3398  OD1 ASP B 459     118.343  52.706  94.917  1.00  0.67           O  
ATOM   3399  OD2 ASP B 459     116.126  52.649  94.812  1.00  0.67           O  
ATOM   3400  N   ARG B 460     120.611  52.630  92.986  1.00  0.60           N  
ATOM   3401  CA  ARG B 460     121.882  52.118  93.438  1.00  0.60           C  
ATOM   3402  C   ARG B 460     121.786  51.125  94.583  1.00  0.60           C  
ATOM   3403  O   ARG B 460     122.537  50.151  94.619  1.00  0.60           O  
ATOM   3404  CB  ARG B 460     122.771  53.279  93.896  1.00  0.60           C  
ATOM   3405  CG  ARG B 460     123.218  54.189  92.744  1.00  0.60           C  
ATOM   3406  CD  ARG B 460     123.912  55.401  93.336  1.00  0.60           C  
ATOM   3407  NE  ARG B 460     124.510  56.216  92.248  1.00  0.60           N  
ATOM   3408  CZ  ARG B 460     124.683  57.531  92.418  1.00  0.60           C  
ATOM   3409  NH1 ARG B 460     125.070  58.265  91.376  1.00  0.60           N  
ATOM   3410  NH2 ARG B 460     124.463  58.124  93.588  1.00  0.60           N  
ATOM   3411  N   ALA B 461     120.891  51.373  95.566  1.00  0.55           N  
ATOM   3412  CA  ALA B 461     120.802  50.581  96.780  1.00  0.55           C  
ATOM   3413  C   ALA B 461     120.228  49.198  96.521  1.00  0.55           C  
ATOM   3414  O   ALA B 461     120.767  48.181  96.955  1.00  0.55           O  
ATOM   3415  CB  ALA B 461     119.961  51.334  97.832  1.00  0.55           C  
ATOM   3416  N   THR B 462     119.144  49.140  95.729  1.00  0.53           N  
ATOM   3417  CA  THR B 462     118.592  47.883  95.243  1.00  0.53           C  
ATOM   3418  C   THR B 462     118.765  47.891  93.754  1.00  0.53           C  
ATOM   3419  O   THR B 462     118.056  48.589  93.042  1.00  0.53           O  
ATOM   3420  CB  THR B 462     117.107  47.697  95.532  1.00  0.53           C  
ATOM   3421  OG1 THR B 462     116.901  47.600  96.932  1.00  0.53           O  
ATOM   3422  CG2 THR B 462     116.564  46.386  94.934  1.00  0.53           C  
ATOM   3423  N   ASN B 463     119.716  47.099  93.226  1.00  0.59           N  
ATOM   3424  CA  ASN B 463     120.047  47.087  91.812  1.00  0.59           C  
ATOM   3425  C   ASN B 463     118.861  46.723  90.904  1.00  0.59           C  
ATOM   3426  O   ASN B 463     118.401  45.584  90.875  1.00  0.59           O  
ATOM   3427  CB  ASN B 463     121.243  46.115  91.604  1.00  0.59           C  
ATOM   3428  CG  ASN B 463     121.887  46.236  90.228  1.00  0.59           C  
ATOM   3429  OD1 ASN B 463     121.656  45.438  89.324  1.00  0.59           O  
ATOM   3430  ND2 ASN B 463     122.756  47.258  90.052  1.00  0.59           N  
ATOM   3431  N   GLY B 464     118.334  47.702  90.142  1.00  0.72           N  
ATOM   3432  CA  GLY B 464     117.201  47.451  89.271  1.00  0.72           C  
ATOM   3433  C   GLY B 464     116.494  48.719  88.880  1.00  0.72           C  
ATOM   3434  O   GLY B 464     116.767  49.787  89.437  1.00  0.72           O  
ATOM   3435  N   PRO B 465     115.568  48.666  87.922  1.00  0.74           N  
ATOM   3436  CA  PRO B 465     114.693  49.785  87.625  1.00  0.74           C  
ATOM   3437  C   PRO B 465     113.744  50.040  88.778  1.00  0.74           C  
ATOM   3438  O   PRO B 465     113.197  49.103  89.361  1.00  0.74           O  
ATOM   3439  CB  PRO B 465     113.924  49.362  86.352  1.00  0.74           C  
ATOM   3440  CG  PRO B 465     114.665  48.125  85.831  1.00  0.74           C  
ATOM   3441  CD  PRO B 465     115.250  47.501  87.097  1.00  0.74           C  
ATOM   3442  N   ALA B 466     113.521  51.310  89.116  1.00  0.68           N  
ATOM   3443  CA  ALA B 466     112.589  51.670  90.142  1.00  0.68           C  
ATOM   3444  C   ALA B 466     111.750  52.825  89.642  1.00  0.68           C  
ATOM   3445  O   ALA B 466     112.212  53.678  88.887  1.00  0.68           O  
ATOM   3446  CB  ALA B 466     113.343  51.978  91.445  1.00  0.68           C  
ATOM   3447  N   ALA B 467     110.452  52.855  89.992  1.00  0.67           N  
ATOM   3448  CA  ALA B 467     109.571  53.907  89.542  1.00  0.67           C  
ATOM   3449  C   ALA B 467     109.639  55.076  90.503  1.00  0.67           C  
ATOM   3450  O   ALA B 467     109.765  54.881  91.709  1.00  0.67           O  
ATOM   3451  CB  ALA B 467     108.118  53.408  89.410  1.00  0.67           C  
ATOM   3452  N   VAL B 468     109.582  56.307  89.967  1.00  0.60           N  
ATOM   3453  CA  VAL B 468     109.470  57.517  90.756  1.00  0.60           C  
ATOM   3454  C   VAL B 468     108.340  58.358  90.267  1.00  0.60           C  
ATOM   3455  O   VAL B 468     108.064  58.503  89.071  1.00  0.60           O  
ATOM   3456  CB  VAL B 468     110.686  58.436  90.812  1.00  0.60           C  
ATOM   3457  CG1 VAL B 468     111.581  57.899  91.931  1.00  0.60           C  
ATOM   3458  CG2 VAL B 468     111.375  58.534  89.437  1.00  0.60           C  
ATOM   3459  N   ASN B 469     107.685  58.977  91.243  1.00  0.56           N  
ATOM   3460  CA  ASN B 469     106.585  59.861  91.024  1.00  0.56           C  
ATOM   3461  C   ASN B 469     107.071  61.289  90.855  1.00  0.56           C  
ATOM   3462  O   ASN B 469     108.200  61.669  91.161  1.00  0.56           O  
ATOM   3463  CB  ASN B 469     105.582  59.757  92.191  1.00  0.56           C  
ATOM   3464  CG  ASN B 469     105.010  58.344  92.238  1.00  0.56           C  
ATOM   3465  OD1 ASN B 469     104.878  57.652  91.232  1.00  0.56           O  
ATOM   3466  ND2 ASN B 469     104.600  57.901  93.440  1.00  0.56           N  
ATOM   3467  N   ARG B 470     106.179  62.150  90.349  1.00  0.55           N  
ATOM   3468  CA  ARG B 470     106.425  63.556  90.103  1.00  0.55           C  
ATOM   3469  C   ARG B 470     106.831  64.357  91.332  1.00  0.55           C  
ATOM   3470  O   ARG B 470     107.623  65.296  91.260  1.00  0.55           O  
ATOM   3471  CB  ARG B 470     105.118  64.138  89.548  1.00  0.55           C  
ATOM   3472  CG  ARG B 470     105.209  65.610  89.156  1.00  0.55           C  
ATOM   3473  CD  ARG B 470     103.888  66.090  88.561  1.00  0.55           C  
ATOM   3474  NE  ARG B 470     103.725  67.555  88.830  1.00  0.55           N  
ATOM   3475  CZ  ARG B 470     104.490  68.487  88.259  1.00  0.55           C  
ATOM   3476  NH1 ARG B 470     105.636  68.199  87.667  1.00  0.55           N  
ATOM   3477  NH2 ARG B 470     104.090  69.752  88.232  1.00  0.55           N  
ATOM   3478  N   ASP B 471     106.279  63.991  92.500  1.00  0.58           N  
ATOM   3479  CA  ASP B 471     106.548  64.652  93.748  1.00  0.58           C  
ATOM   3480  C   ASP B 471     107.699  64.005  94.508  1.00  0.58           C  
ATOM   3481  O   ASP B 471     108.052  64.430  95.607  1.00  0.58           O  
ATOM   3482  CB  ASP B 471     105.246  64.657  94.581  1.00  0.58           C  
ATOM   3483  CG  ASP B 471     104.210  65.514  93.882  1.00  0.58           C  
ATOM   3484  OD1 ASP B 471     104.360  66.759  93.918  1.00  0.58           O  
ATOM   3485  OD2 ASP B 471     103.243  64.977  93.287  1.00  0.58           O  
ATOM   3486  N   GLU B 472     108.368  62.992  93.919  1.00  0.56           N  
ATOM   3487  CA  GLU B 472     109.486  62.321  94.550  1.00  0.56           C  
ATOM   3488  C   GLU B 472     110.816  62.955  94.180  1.00  0.56           C  
ATOM   3489  O   GLU B 472     111.623  62.502  93.359  1.00  0.56           O  
ATOM   3490  CB  GLU B 472     109.436  60.805  94.311  1.00  0.56           C  
ATOM   3491  CG  GLU B 472     108.244  60.201  95.096  1.00  0.56           C  
ATOM   3492  CD  GLU B 472     107.861  58.798  94.671  1.00  0.56           C  
ATOM   3493  OE1 GLU B 472     108.487  58.266  93.728  1.00  0.56           O  
ATOM   3494  OE2 GLU B 472     106.865  58.282  95.235  1.00  0.56           O  
ATOM   3495  N   ILE B 473     111.080  64.076  94.862  1.00  0.58           N  
ATOM   3496  CA  ILE B 473     112.368  64.719  94.924  1.00  0.58           C  
ATOM   3497  C   ILE B 473     112.635  64.807  96.404  1.00  0.58           C  
ATOM   3498  O   ILE B 473     111.779  65.243  97.166  1.00  0.58           O  
ATOM   3499  CB  ILE B 473     112.376  66.091  94.272  1.00  0.58           C  
ATOM   3500  CG1 ILE B 473     111.930  65.953  92.800  1.00  0.58           C  
ATOM   3501  CG2 ILE B 473     113.783  66.714  94.401  1.00  0.58           C  
ATOM   3502  CD1 ILE B 473     111.828  67.289  92.081  1.00  0.58           C  
ATOM   3503  N   GLY B 474     113.793  64.316  96.869  1.00  0.37           N  
ATOM   3504  CA  GLY B 474     114.028  64.147  98.289  1.00  0.37           C  
ATOM   3505  C   GLY B 474     114.744  62.850  98.497  1.00  0.37           C  
ATOM   3506  O   GLY B 474     115.246  62.250  97.550  1.00  0.37           O  
ATOM   3507  N   ALA B 475     114.803  62.387  99.757  1.00  0.45           N  
ATOM   3508  CA  ALA B 475     115.644  61.268 100.137  1.00  0.45           C  
ATOM   3509  C   ALA B 475     115.044  60.489 101.306  1.00  0.45           C  
ATOM   3510  O   ALA B 475     115.742  59.871 102.102  1.00  0.45           O  
ATOM   3511  CB  ALA B 475     117.030  61.815 100.534  1.00  0.45           C  
ATOM   3512  N   LYS B 476     113.703  60.532 101.460  1.00  0.40           N  
ATOM   3513  CA  LYS B 476     113.004  59.936 102.597  1.00  0.40           C  
ATOM   3514  C   LYS B 476     112.347  58.619 102.213  1.00  0.40           C  
ATOM   3515  O   LYS B 476     111.742  57.924 103.023  1.00  0.40           O  
ATOM   3516  CB  LYS B 476     111.900  60.907 103.088  1.00  0.40           C  
ATOM   3517  CG  LYS B 476     112.457  62.268 103.541  1.00  0.40           C  
ATOM   3518  CD  LYS B 476     111.384  63.368 103.655  1.00  0.40           C  
ATOM   3519  CE  LYS B 476     112.008  64.752 103.907  1.00  0.40           C  
ATOM   3520  NZ  LYS B 476     111.015  65.839 103.759  1.00  0.40           N  
ATOM   3521  N   PHE B 477     112.488  58.255 100.934  1.00  0.35           N  
ATOM   3522  CA  PHE B 477     112.157  56.978 100.352  1.00  0.35           C  
ATOM   3523  C   PHE B 477     113.491  56.280 100.126  1.00  0.35           C  
ATOM   3524  O   PHE B 477     114.544  56.888 100.275  1.00  0.35           O  
ATOM   3525  CB  PHE B 477     111.318  57.128  99.045  1.00  0.35           C  
ATOM   3526  CG  PHE B 477     111.829  58.235  98.156  1.00  0.35           C  
ATOM   3527  CD1 PHE B 477     111.330  59.545  98.291  1.00  0.35           C  
ATOM   3528  CD2 PHE B 477     112.822  57.984  97.199  1.00  0.35           C  
ATOM   3529  CE1 PHE B 477     111.832  60.586  97.500  1.00  0.35           C  
ATOM   3530  CE2 PHE B 477     113.334  59.022  96.410  1.00  0.35           C  
ATOM   3531  CZ  PHE B 477     112.835  60.322  96.559  1.00  0.35           C  
ATOM   3532  N   ALA B 478     113.502  54.975  99.793  1.00  0.44           N  
ATOM   3533  CA  ALA B 478     114.728  54.188  99.767  1.00  0.44           C  
ATOM   3534  C   ALA B 478     115.740  54.538  98.668  1.00  0.44           C  
ATOM   3535  O   ALA B 478     116.905  54.161  98.748  1.00  0.44           O  
ATOM   3536  CB  ALA B 478     114.345  52.699  99.614  1.00  0.44           C  
ATOM   3537  N   GLY B 479     115.294  55.244  97.613  1.00  0.57           N  
ATOM   3538  CA  GLY B 479     116.060  55.470  96.394  1.00  0.57           C  
ATOM   3539  C   GLY B 479     117.253  56.388  96.416  1.00  0.57           C  
ATOM   3540  O   GLY B 479     117.136  57.566  96.743  1.00  0.57           O  
ATOM   3541  N   ASP B 480     118.403  55.892  95.903  1.00  0.63           N  
ATOM   3542  CA  ASP B 480     119.536  56.710  95.481  1.00  0.63           C  
ATOM   3543  C   ASP B 480     119.651  56.523  93.957  1.00  0.63           C  
ATOM   3544  O   ASP B 480     120.077  55.461  93.491  1.00  0.63           O  
ATOM   3545  CB  ASP B 480     120.851  56.283  96.214  1.00  0.63           C  
ATOM   3546  CG  ASP B 480     122.117  57.014  95.770  1.00  0.63           C  
ATOM   3547  OD1 ASP B 480     122.058  57.979  94.967  1.00  0.63           O  
ATOM   3548  OD2 ASP B 480     123.229  56.543  96.127  1.00  0.63           O  
ATOM   3549  N   PRO B 481     119.262  57.496  93.133  1.00  0.73           N  
ATOM   3550  CA  PRO B 481     119.345  57.330  91.689  1.00  0.73           C  
ATOM   3551  C   PRO B 481     120.726  57.319  91.050  1.00  0.73           C  
ATOM   3552  O   PRO B 481     121.569  58.185  91.290  1.00  0.73           O  
ATOM   3553  CB  PRO B 481     118.541  58.515  91.136  1.00  0.73           C  
ATOM   3554  CG  PRO B 481     117.499  58.830  92.208  1.00  0.73           C  
ATOM   3555  CD  PRO B 481     118.182  58.416  93.512  1.00  0.73           C  
ATOM   3556  N   ALA B 482     120.958  56.377  90.121  1.00  0.73           N  
ATOM   3557  CA  ALA B 482     122.176  56.336  89.355  1.00  0.73           C  
ATOM   3558  C   ALA B 482     122.173  57.304  88.174  1.00  0.73           C  
ATOM   3559  O   ALA B 482     121.446  57.143  87.200  1.00  0.73           O  
ATOM   3560  CB  ALA B 482     122.445  54.902  88.861  1.00  0.73           C  
ATOM   3561  N   LEU B 483     123.046  58.335  88.218  1.00  0.71           N  
ATOM   3562  CA  LEU B 483     123.289  59.216  87.085  1.00  0.71           C  
ATOM   3563  C   LEU B 483     124.009  58.540  85.921  1.00  0.71           C  
ATOM   3564  O   LEU B 483     123.896  58.971  84.783  1.00  0.71           O  
ATOM   3565  CB  LEU B 483     124.149  60.452  87.472  1.00  0.71           C  
ATOM   3566  CG  LEU B 483     123.548  61.399  88.526  1.00  0.71           C  
ATOM   3567  CD1 LEU B 483     124.499  62.573  88.787  1.00  0.71           C  
ATOM   3568  CD2 LEU B 483     122.195  61.960  88.094  1.00  0.71           C  
ATOM   3569  N   LEU B 484     124.780  57.463  86.144  1.00  0.74           N  
ATOM   3570  CA  LEU B 484     125.555  56.829  85.094  1.00  0.74           C  
ATOM   3571  C   LEU B 484     125.066  55.413  84.914  1.00  0.74           C  
ATOM   3572  O   LEU B 484     124.718  54.738  85.880  1.00  0.74           O  
ATOM   3573  CB  LEU B 484     127.078  56.756  85.396  1.00  0.74           C  
ATOM   3574  CG  LEU B 484     127.849  58.088  85.285  1.00  0.74           C  
ATOM   3575  CD1 LEU B 484     127.675  59.015  86.493  1.00  0.74           C  
ATOM   3576  CD2 LEU B 484     129.347  57.813  85.092  1.00  0.74           C  
ATOM   3577  N   GLY B 485     125.049  54.939  83.653  1.00  0.74           N  
ATOM   3578  CA  GLY B 485     124.668  53.570  83.349  1.00  0.74           C  
ATOM   3579  C   GLY B 485     123.983  53.432  82.021  1.00  0.74           C  
ATOM   3580  O   GLY B 485     123.436  54.385  81.462  1.00  0.74           O  
ATOM   3581  N   ALA B 486     124.011  52.201  81.490  1.00  0.73           N  
ATOM   3582  CA  ALA B 486     123.259  51.772  80.339  1.00  0.73           C  
ATOM   3583  C   ALA B 486     122.792  50.372  80.667  1.00  0.73           C  
ATOM   3584  O   ALA B 486     123.577  49.551  81.136  1.00  0.73           O  
ATOM   3585  CB  ALA B 486     124.117  51.769  79.058  1.00  0.73           C  
ATOM   3586  N   PHE B 487     121.491  50.095  80.494  1.00  0.71           N  
ATOM   3587  CA  PHE B 487     120.862  48.937  81.086  1.00  0.71           C  
ATOM   3588  C   PHE B 487     119.994  48.225  80.066  1.00  0.71           C  
ATOM   3589  O   PHE B 487     119.151  48.823  79.394  1.00  0.71           O  
ATOM   3590  CB  PHE B 487     119.946  49.339  82.278  1.00  0.71           C  
ATOM   3591  CG  PHE B 487     120.690  50.154  83.305  1.00  0.71           C  
ATOM   3592  CD1 PHE B 487     121.552  49.534  84.224  1.00  0.71           C  
ATOM   3593  CD2 PHE B 487     120.520  51.549  83.370  1.00  0.71           C  
ATOM   3594  CE1 PHE B 487     122.226  50.289  85.193  1.00  0.71           C  
ATOM   3595  CE2 PHE B 487     121.195  52.309  84.335  1.00  0.71           C  
ATOM   3596  CZ  PHE B 487     122.046  51.676  85.249  1.00  0.71           C  
ATOM   3597  N   ASP B 488     120.163  46.902  79.939  1.00  0.72           N  
ATOM   3598  CA  ASP B 488     119.231  46.061  79.227  1.00  0.72           C  
ATOM   3599  C   ASP B 488     117.980  45.797  80.055  1.00  0.72           C  
ATOM   3600  O   ASP B 488     118.028  45.327  81.192  1.00  0.72           O  
ATOM   3601  CB  ASP B 488     119.931  44.746  78.828  1.00  0.72           C  
ATOM   3602  CG  ASP B 488     120.876  45.067  77.697  1.00  0.72           C  
ATOM   3603  OD1 ASP B 488     122.117  45.068  77.868  1.00  0.72           O  
ATOM   3604  OD2 ASP B 488     120.365  45.358  76.586  1.00  0.72           O  
ATOM   3605  N   VAL B 489     116.805  46.115  79.489  1.00  0.74           N  
ATOM   3606  CA  VAL B 489     115.535  45.907  80.151  1.00  0.74           C  
ATOM   3607  C   VAL B 489     114.640  45.145  79.201  1.00  0.74           C  
ATOM   3608  O   VAL B 489     114.953  44.908  78.038  1.00  0.74           O  
ATOM   3609  CB  VAL B 489     114.848  47.186  80.654  1.00  0.74           C  
ATOM   3610  CG1 VAL B 489     115.722  47.871  81.724  1.00  0.74           C  
ATOM   3611  CG2 VAL B 489     114.548  48.178  79.515  1.00  0.74           C  
ATOM   3612  N   THR B 490     113.483  44.680  79.680  1.00  0.70           N  
ATOM   3613  CA  THR B 490     112.528  44.017  78.813  1.00  0.70           C  
ATOM   3614  C   THR B 490     111.174  44.559  79.158  1.00  0.70           C  
ATOM   3615  O   THR B 490     110.903  44.907  80.307  1.00  0.70           O  
ATOM   3616  CB  THR B 490     112.591  42.493  78.856  1.00  0.70           C  
ATOM   3617  OG1 THR B 490     111.746  41.923  77.870  1.00  0.70           O  
ATOM   3618  CG2 THR B 490     112.202  41.923  80.226  1.00  0.70           C  
ATOM   3619  N   LEU B 491     110.315  44.729  78.142  1.00  0.70           N  
ATOM   3620  CA  LEU B 491     108.982  45.254  78.323  1.00  0.70           C  
ATOM   3621  C   LEU B 491     108.040  44.173  78.823  1.00  0.70           C  
ATOM   3622  O   LEU B 491     108.352  42.986  78.796  1.00  0.70           O  
ATOM   3623  CB  LEU B 491     108.408  45.858  77.015  1.00  0.70           C  
ATOM   3624  CG  LEU B 491     109.288  46.929  76.337  1.00  0.70           C  
ATOM   3625  CD1 LEU B 491     108.569  47.461  75.091  1.00  0.70           C  
ATOM   3626  CD2 LEU B 491     109.657  48.094  77.268  1.00  0.70           C  
ATOM   3627  N   VAL B 492     106.825  44.561  79.256  1.00  0.66           N  
ATOM   3628  CA  VAL B 492     105.763  43.650  79.684  1.00  0.66           C  
ATOM   3629  C   VAL B 492     105.387  42.637  78.595  1.00  0.66           C  
ATOM   3630  O   VAL B 492     105.104  41.473  78.866  1.00  0.66           O  
ATOM   3631  CB  VAL B 492     104.550  44.448  80.163  1.00  0.66           C  
ATOM   3632  CG1 VAL B 492     103.350  43.535  80.482  1.00  0.66           C  
ATOM   3633  CG2 VAL B 492     104.943  45.237  81.429  1.00  0.66           C  
ATOM   3634  N   ASP B 493     105.459  43.047  77.313  1.00  0.65           N  
ATOM   3635  CA  ASP B 493     105.256  42.192  76.156  1.00  0.65           C  
ATOM   3636  C   ASP B 493     106.350  41.132  75.950  1.00  0.65           C  
ATOM   3637  O   ASP B 493     106.197  40.188  75.177  1.00  0.65           O  
ATOM   3638  CB  ASP B 493     105.231  43.061  74.871  1.00  0.65           C  
ATOM   3639  CG  ASP B 493     104.237  44.202  74.975  1.00  0.65           C  
ATOM   3640  OD1 ASP B 493     103.155  44.011  75.580  1.00  0.65           O  
ATOM   3641  OD2 ASP B 493     104.584  45.296  74.462  1.00  0.65           O  
ATOM   3642  N   GLY B 494     107.512  41.278  76.625  1.00  0.72           N  
ATOM   3643  CA  GLY B 494     108.665  40.390  76.496  1.00  0.72           C  
ATOM   3644  C   GLY B 494     109.691  40.871  75.507  1.00  0.72           C  
ATOM   3645  O   GLY B 494     110.770  40.295  75.376  1.00  0.72           O  
ATOM   3646  N   THR B 495     109.394  41.971  74.795  1.00  0.67           N  
ATOM   3647  CA  THR B 495     110.319  42.664  73.902  1.00  0.67           C  
ATOM   3648  C   THR B 495     111.456  43.317  74.664  1.00  0.67           C  
ATOM   3649  O   THR B 495     111.246  44.232  75.458  1.00  0.67           O  
ATOM   3650  CB  THR B 495     109.627  43.742  73.074  1.00  0.67           C  
ATOM   3651  OG1 THR B 495     108.585  43.155  72.309  1.00  0.67           O  
ATOM   3652  CG2 THR B 495     110.581  44.410  72.072  1.00  0.67           C  
ATOM   3653  N   ASN B 496     112.709  42.862  74.449  1.00  0.69           N  
ATOM   3654  CA  ASN B 496     113.895  43.490  75.007  1.00  0.69           C  
ATOM   3655  C   ASN B 496     114.112  44.908  74.469  1.00  0.69           C  
ATOM   3656  O   ASN B 496     113.929  45.169  73.282  1.00  0.69           O  
ATOM   3657  CB  ASN B 496     115.130  42.582  74.761  1.00  0.69           C  
ATOM   3658  CG  ASN B 496     116.363  43.026  75.545  1.00  0.69           C  
ATOM   3659  OD1 ASN B 496     117.221  43.733  75.023  1.00  0.69           O  
ATOM   3660  ND2 ASN B 496     116.469  42.593  76.820  1.00  0.69           N  
ATOM   3661  N   VAL B 497     114.511  45.846  75.346  1.00  0.72           N  
ATOM   3662  CA  VAL B 497     114.700  47.242  75.008  1.00  0.72           C  
ATOM   3663  C   VAL B 497     115.909  47.700  75.798  1.00  0.72           C  
ATOM   3664  O   VAL B 497     116.131  47.288  76.933  1.00  0.72           O  
ATOM   3665  CB  VAL B 497     113.481  48.103  75.361  1.00  0.72           C  
ATOM   3666  CG1 VAL B 497     113.776  49.608  75.220  1.00  0.72           C  
ATOM   3667  CG2 VAL B 497     112.319  47.747  74.415  1.00  0.72           C  
ATOM   3668  N   LYS B 498     116.756  48.573  75.227  1.00  0.70           N  
ATOM   3669  CA  LYS B 498     117.843  49.171  75.973  1.00  0.70           C  
ATOM   3670  C   LYS B 498     117.408  50.515  76.528  1.00  0.70           C  
ATOM   3671  O   LYS B 498     116.819  51.345  75.836  1.00  0.70           O  
ATOM   3672  CB  LYS B 498     119.107  49.303  75.094  1.00  0.70           C  
ATOM   3673  CG  LYS B 498     119.676  47.918  74.752  1.00  0.70           C  
ATOM   3674  CD  LYS B 498     120.926  47.937  73.860  1.00  0.70           C  
ATOM   3675  CE  LYS B 498     121.473  46.535  73.534  1.00  0.70           C  
ATOM   3676  NZ  LYS B 498     122.069  45.884  74.721  1.00  0.70           N  
ATOM   3677  N   ALA B 499     117.683  50.755  77.819  1.00  0.77           N  
ATOM   3678  CA  ALA B 499     117.400  52.010  78.469  1.00  0.77           C  
ATOM   3679  C   ALA B 499     118.685  52.534  79.073  1.00  0.77           C  
ATOM   3680  O   ALA B 499     119.519  51.786  79.574  1.00  0.77           O  
ATOM   3681  CB  ALA B 499     116.316  51.826  79.547  1.00  0.77           C  
ATOM   3682  N   ARG B 500     118.927  53.848  79.026  1.00  0.70           N  
ATOM   3683  CA  ARG B 500     120.127  54.388  79.627  1.00  0.70           C  
ATOM   3684  C   ARG B 500     119.800  55.728  80.219  1.00  0.70           C  
ATOM   3685  O   ARG B 500     118.765  56.319  79.915  1.00  0.70           O  
ATOM   3686  CB  ARG B 500     121.315  54.454  78.632  1.00  0.70           C  
ATOM   3687  CG  ARG B 500     121.131  55.414  77.444  1.00  0.70           C  
ATOM   3688  CD  ARG B 500     122.327  55.438  76.485  1.00  0.70           C  
ATOM   3689  NE  ARG B 500     122.350  54.135  75.746  1.00  0.70           N  
ATOM   3690  CZ  ARG B 500     123.413  53.768  75.016  1.00  0.70           C  
ATOM   3691  NH1 ARG B 500     123.418  52.602  74.377  1.00  0.70           N  
ATOM   3692  NH2 ARG B 500     124.479  54.546  74.924  1.00  0.70           N  
ATOM   3693  N   THR B 501     120.653  56.223  81.135  1.00  0.82           N  
ATOM   3694  CA  THR B 501     120.444  57.517  81.774  1.00  0.82           C  
ATOM   3695  C   THR B 501     120.499  58.660  80.781  1.00  0.82           C  
ATOM   3696  O   THR B 501     121.198  58.605  79.766  1.00  0.82           O  
ATOM   3697  CB  THR B 501     121.368  57.832  82.953  1.00  0.82           C  
ATOM   3698  OG1 THR B 501     122.708  58.080  82.555  1.00  0.82           O  
ATOM   3699  CG2 THR B 501     121.428  56.643  83.916  1.00  0.82           C  
ATOM   3700  N   ALA B 502     119.772  59.756  81.050  1.00  0.86           N  
ATOM   3701  CA  ALA B 502     119.886  60.962  80.259  1.00  0.86           C  
ATOM   3702  C   ALA B 502     121.299  61.557  80.284  1.00  0.86           C  
ATOM   3703  O   ALA B 502     121.793  62.051  79.278  1.00  0.86           O  
ATOM   3704  CB  ALA B 502     118.809  61.964  80.697  1.00  0.86           C  
ATOM   3705  N   PHE B 503     122.025  61.452  81.416  1.00  0.81           N  
ATOM   3706  CA  PHE B 503     123.441  61.788  81.513  1.00  0.81           C  
ATOM   3707  C   PHE B 503     124.340  60.934  80.598  1.00  0.81           C  
ATOM   3708  O   PHE B 503     125.278  61.431  79.977  1.00  0.81           O  
ATOM   3709  CB  PHE B 503     123.868  61.623  82.993  1.00  0.81           C  
ATOM   3710  CG  PHE B 503     125.127  62.354  83.378  1.00  0.81           C  
ATOM   3711  CD1 PHE B 503     126.383  61.911  82.935  1.00  0.81           C  
ATOM   3712  CD2 PHE B 503     125.070  63.453  84.250  1.00  0.81           C  
ATOM   3713  CE1 PHE B 503     127.555  62.563  83.334  1.00  0.81           C  
ATOM   3714  CE2 PHE B 503     126.237  64.105  84.663  1.00  0.81           C  
ATOM   3715  CZ  PHE B 503     127.480  63.650  84.212  1.00  0.81           C  
ATOM   3716  N   SER B 504     124.092  59.609  80.489  1.00  0.77           N  
ATOM   3717  CA  SER B 504     124.769  58.725  79.537  1.00  0.77           C  
ATOM   3718  C   SER B 504     124.483  59.083  78.092  1.00  0.77           C  
ATOM   3719  O   SER B 504     125.396  59.102  77.275  1.00  0.77           O  
ATOM   3720  CB  SER B 504     124.420  57.222  79.702  1.00  0.77           C  
ATOM   3721  OG  SER B 504     124.936  56.681  80.921  1.00  0.77           O  
ATOM   3722  N   LEU B 505     123.221  59.424  77.745  1.00  0.76           N  
ATOM   3723  CA  LEU B 505     122.902  59.991  76.439  1.00  0.76           C  
ATOM   3724  C   LEU B 505     123.589  61.321  76.183  1.00  0.76           C  
ATOM   3725  O   LEU B 505     124.142  61.532  75.108  1.00  0.76           O  
ATOM   3726  CB  LEU B 505     121.381  60.218  76.261  1.00  0.76           C  
ATOM   3727  CG  LEU B 505     120.586  58.930  75.996  1.00  0.76           C  
ATOM   3728  CD1 LEU B 505     119.086  59.189  76.142  1.00  0.76           C  
ATOM   3729  CD2 LEU B 505     120.864  58.349  74.602  1.00  0.76           C  
ATOM   3730  N   LEU B 506     123.610  62.237  77.179  1.00  0.81           N  
ATOM   3731  CA  LEU B 506     124.333  63.492  77.096  1.00  0.81           C  
ATOM   3732  C   LEU B 506     125.829  63.317  76.896  1.00  0.81           C  
ATOM   3733  O   LEU B 506     126.423  64.083  76.157  1.00  0.81           O  
ATOM   3734  CB  LEU B 506     124.048  64.498  78.243  1.00  0.81           C  
ATOM   3735  CG  LEU B 506     122.635  65.132  78.247  1.00  0.81           C  
ATOM   3736  CD1 LEU B 506     122.552  66.202  79.341  1.00  0.81           C  
ATOM   3737  CD2 LEU B 506     122.247  65.788  76.913  1.00  0.81           C  
ATOM   3738  N   LYS B 507     126.497  62.303  77.481  1.00  0.76           N  
ATOM   3739  CA  LYS B 507     127.895  62.024  77.157  1.00  0.76           C  
ATOM   3740  C   LYS B 507     128.166  61.772  75.679  1.00  0.76           C  
ATOM   3741  O   LYS B 507     128.988  62.450  75.073  1.00  0.76           O  
ATOM   3742  CB  LYS B 507     128.381  60.759  77.896  1.00  0.76           C  
ATOM   3743  CG  LYS B 507     128.892  61.012  79.311  1.00  0.76           C  
ATOM   3744  CD  LYS B 507     129.395  59.687  79.892  1.00  0.76           C  
ATOM   3745  CE  LYS B 507     129.833  59.787  81.345  1.00  0.76           C  
ATOM   3746  NZ  LYS B 507     128.694  59.424  82.207  1.00  0.76           N  
ATOM   3747  N   GLU B 508     127.422  60.841  75.052  1.00  0.72           N  
ATOM   3748  CA  GLU B 508     127.556  60.511  73.643  1.00  0.72           C  
ATOM   3749  C   GLU B 508     127.226  61.699  72.747  1.00  0.72           C  
ATOM   3750  O   GLU B 508     127.948  62.038  71.812  1.00  0.72           O  
ATOM   3751  CB  GLU B 508     126.591  59.340  73.335  1.00  0.72           C  
ATOM   3752  CG  GLU B 508     126.918  58.004  74.048  1.00  0.72           C  
ATOM   3753  CD  GLU B 508     125.819  56.970  73.852  1.00  0.72           C  
ATOM   3754  OE1 GLU B 508     124.680  57.178  74.365  1.00  0.72           O  
ATOM   3755  OE2 GLU B 508     126.082  55.895  73.249  1.00  0.72           O  
ATOM   3756  N   TYR B 509     126.142  62.405  73.099  1.00  0.77           N  
ATOM   3757  CA  TYR B 509     125.703  63.646  72.508  1.00  0.77           C  
ATOM   3758  C   TYR B 509     126.703  64.815  72.622  1.00  0.77           C  
ATOM   3759  O   TYR B 509     126.741  65.717  71.790  1.00  0.77           O  
ATOM   3760  CB  TYR B 509     124.365  63.965  73.218  1.00  0.77           C  
ATOM   3761  CG  TYR B 509     123.860  65.296  72.822  1.00  0.77           C  
ATOM   3762  CD1 TYR B 509     124.167  66.429  73.595  1.00  0.77           C  
ATOM   3763  CD2 TYR B 509     123.331  65.439  71.539  1.00  0.77           C  
ATOM   3764  CE1 TYR B 509     123.931  67.704  73.077  1.00  0.77           C  
ATOM   3765  CE2 TYR B 509     123.097  66.710  71.023  1.00  0.77           C  
ATOM   3766  CZ  TYR B 509     123.442  67.825  71.779  1.00  0.77           C  
ATOM   3767  OH  TYR B 509     123.341  69.082  71.196  1.00  0.77           O  
ATOM   3768  N   LEU B 510     127.471  64.905  73.716  1.00  0.78           N  
ATOM   3769  CA  LEU B 510     128.481  65.928  73.871  1.00  0.78           C  
ATOM   3770  C   LEU B 510     129.797  65.557  73.205  1.00  0.78           C  
ATOM   3771  O   LEU B 510     130.439  66.411  72.593  1.00  0.78           O  
ATOM   3772  CB  LEU B 510     128.716  66.256  75.362  1.00  0.78           C  
ATOM   3773  CG  LEU B 510     127.527  66.964  76.052  1.00  0.78           C  
ATOM   3774  CD1 LEU B 510     127.695  66.942  77.575  1.00  0.78           C  
ATOM   3775  CD2 LEU B 510     127.320  68.405  75.569  1.00  0.78           C  
ATOM   3776  N   ASP B 511     130.249  64.289  73.316  1.00  0.63           N  
ATOM   3777  CA  ASP B 511     131.503  63.808  72.753  1.00  0.63           C  
ATOM   3778  C   ASP B 511     131.569  63.904  71.242  1.00  0.63           C  
ATOM   3779  O   ASP B 511     132.544  64.414  70.689  1.00  0.63           O  
ATOM   3780  CB  ASP B 511     131.766  62.358  73.218  1.00  0.63           C  
ATOM   3781  CG  ASP B 511     132.287  62.348  74.643  1.00  0.63           C  
ATOM   3782  OD1 ASP B 511     132.877  63.385  75.070  1.00  0.63           O  
ATOM   3783  OD2 ASP B 511     132.187  61.289  75.303  1.00  0.63           O  
ATOM   3784  N   GLU B 512     130.489  63.513  70.548  1.00  0.51           N  
ATOM   3785  CA  GLU B 512     130.245  63.989  69.209  1.00  0.51           C  
ATOM   3786  C   GLU B 512     129.371  65.229  69.366  1.00  0.51           C  
ATOM   3787  O   GLU B 512     128.185  65.135  69.619  1.00  0.51           O  
ATOM   3788  CB  GLU B 512     129.471  62.953  68.360  1.00  0.51           C  
ATOM   3789  CG  GLU B 512     130.209  61.625  68.076  1.00  0.51           C  
ATOM   3790  CD  GLU B 512     129.485  60.767  67.037  1.00  0.51           C  
ATOM   3791  OE1 GLU B 512     128.689  61.327  66.238  1.00  0.51           O  
ATOM   3792  OE2 GLU B 512     129.773  59.543  67.000  1.00  0.51           O  
ATOM   3793  N   ASN B 513     129.842  66.478  69.254  1.00  0.69           N  
ATOM   3794  CA  ASN B 513     131.140  66.941  68.834  1.00  0.69           C  
ATOM   3795  C   ASN B 513     131.295  68.313  69.434  1.00  0.69           C  
ATOM   3796  O   ASN B 513     131.691  69.267  68.774  1.00  0.69           O  
ATOM   3797  CB  ASN B 513     131.153  67.044  67.295  1.00  0.69           C  
ATOM   3798  CG  ASN B 513     132.460  66.658  66.619  1.00  0.69           C  
ATOM   3799  OD1 ASN B 513     132.537  65.557  66.065  1.00  0.69           O  
ATOM   3800  ND2 ASN B 513     133.406  67.596  66.475  1.00  0.69           N  
ATOM   3801  N   PHE B 514     130.952  68.452  70.723  1.00  0.77           N  
ATOM   3802  CA  PHE B 514     131.116  69.687  71.464  1.00  0.77           C  
ATOM   3803  C   PHE B 514     132.443  69.675  72.173  1.00  0.77           C  
ATOM   3804  O   PHE B 514     132.607  70.158  73.295  1.00  0.77           O  
ATOM   3805  CB  PHE B 514     129.973  69.910  72.471  1.00  0.77           C  
ATOM   3806  CG  PHE B 514     128.756  70.251  71.681  1.00  0.77           C  
ATOM   3807  CD1 PHE B 514     128.623  71.518  71.090  1.00  0.77           C  
ATOM   3808  CD2 PHE B 514     127.762  69.291  71.473  1.00  0.77           C  
ATOM   3809  CE1 PHE B 514     127.518  71.814  70.286  1.00  0.77           C  
ATOM   3810  CE2 PHE B 514     126.650  69.587  70.685  1.00  0.77           C  
ATOM   3811  CZ  PHE B 514     126.530  70.848  70.086  1.00  0.77           C  
ATOM   3812  N   ASP B 515     133.454  69.114  71.494  1.00  0.79           N  
ATOM   3813  CA  ASP B 515     134.836  69.240  71.836  1.00  0.79           C  
ATOM   3814  C   ASP B 515     135.287  70.699  71.811  1.00  0.79           C  
ATOM   3815  O   ASP B 515     134.711  71.557  71.145  1.00  0.79           O  
ATOM   3816  CB  ASP B 515     135.702  68.277  70.987  1.00  0.79           C  
ATOM   3817  CG  ASP B 515     135.764  68.740  69.547  1.00  0.79           C  
ATOM   3818  OD1 ASP B 515     134.904  68.334  68.731  1.00  0.79           O  
ATOM   3819  OD2 ASP B 515     136.648  69.588  69.268  1.00  0.79           O  
ATOM   3820  N   VAL B 516     136.320  71.021  72.602  1.00  0.81           N  
ATOM   3821  CA  VAL B 516     136.782  72.380  72.795  1.00  0.81           C  
ATOM   3822  C   VAL B 516     137.289  73.017  71.498  1.00  0.81           C  
ATOM   3823  O   VAL B 516     137.121  74.212  71.260  1.00  0.81           O  
ATOM   3824  CB  VAL B 516     137.811  72.414  73.923  1.00  0.81           C  
ATOM   3825  CG1 VAL B 516     138.270  73.862  74.177  1.00  0.81           C  
ATOM   3826  CG2 VAL B 516     137.157  71.836  75.200  1.00  0.81           C  
ATOM   3827  N   GLN B 517     137.911  72.223  70.597  1.00  0.76           N  
ATOM   3828  CA  GLN B 517     138.354  72.719  69.307  1.00  0.76           C  
ATOM   3829  C   GLN B 517     137.190  73.086  68.399  1.00  0.76           C  
ATOM   3830  O   GLN B 517     137.145  74.175  67.828  1.00  0.76           O  
ATOM   3831  CB  GLN B 517     139.267  71.664  68.627  1.00  0.76           C  
ATOM   3832  CG  GLN B 517     139.729  71.991  67.183  1.00  0.76           C  
ATOM   3833  CD  GLN B 517     140.389  73.367  67.085  1.00  0.76           C  
ATOM   3834  OE1 GLN B 517     141.162  73.783  67.949  1.00  0.76           O  
ATOM   3835  NE2 GLN B 517     140.082  74.104  65.993  1.00  0.76           N  
ATOM   3836  N   THR B 518     136.178  72.204  68.304  1.00  0.80           N  
ATOM   3837  CA  THR B 518     134.984  72.415  67.496  1.00  0.80           C  
ATOM   3838  C   THR B 518     134.157  73.579  67.979  1.00  0.80           C  
ATOM   3839  O   THR B 518     133.757  74.433  67.197  1.00  0.80           O  
ATOM   3840  CB  THR B 518     134.097  71.177  67.446  1.00  0.80           C  
ATOM   3841  OG1 THR B 518     134.731  70.139  66.712  1.00  0.80           O  
ATOM   3842  CG2 THR B 518     132.749  71.454  66.761  1.00  0.80           C  
ATOM   3843  N   THR B 519     133.905  73.718  69.293  1.00  0.83           N  
ATOM   3844  CA  THR B 519     133.114  74.837  69.811  1.00  0.83           C  
ATOM   3845  C   THR B 519     133.772  76.182  69.591  1.00  0.83           C  
ATOM   3846  O   THR B 519     133.113  77.191  69.335  1.00  0.83           O  
ATOM   3847  CB  THR B 519     132.699  74.708  71.265  1.00  0.83           C  
ATOM   3848  OG1 THR B 519     133.810  74.524  72.127  1.00  0.83           O  
ATOM   3849  CG2 THR B 519     131.807  73.471  71.391  1.00  0.83           C  
ATOM   3850  N   SER B 520     135.113  76.207  69.626  1.00  0.81           N  
ATOM   3851  CA  SER B 520     135.908  77.356  69.225  1.00  0.81           C  
ATOM   3852  C   SER B 520     135.751  77.704  67.751  1.00  0.81           C  
ATOM   3853  O   SER B 520     135.576  78.871  67.402  1.00  0.81           O  
ATOM   3854  CB  SER B 520     137.408  77.175  69.540  1.00  0.81           C  
ATOM   3855  OG  SER B 520     137.601  76.884  70.926  1.00  0.81           O  
ATOM   3856  N   GLU B 521     135.746  76.699  66.843  1.00  0.79           N  
ATOM   3857  CA  GLU B 521     135.412  76.898  65.438  1.00  0.79           C  
ATOM   3858  C   GLU B 521     133.989  77.396  65.198  1.00  0.79           C  
ATOM   3859  O   GLU B 521     133.775  78.322  64.420  1.00  0.79           O  
ATOM   3860  CB  GLU B 521     135.548  75.596  64.603  1.00  0.79           C  
ATOM   3861  CG  GLU B 521     136.968  74.995  64.487  1.00  0.79           C  
ATOM   3862  CD  GLU B 521     136.993  73.813  63.528  1.00  0.79           C  
ATOM   3863  OE1 GLU B 521     135.906  73.389  63.051  1.00  0.79           O  
ATOM   3864  OE2 GLU B 521     138.096  73.326  63.188  1.00  0.79           O  
ATOM   3865  N   VAL B 522     132.963  76.801  65.849  1.00  0.77           N  
ATOM   3866  CA  VAL B 522     131.579  77.183  65.592  1.00  0.77           C  
ATOM   3867  C   VAL B 522     131.220  78.583  66.063  1.00  0.77           C  
ATOM   3868  O   VAL B 522     130.507  79.313  65.369  1.00  0.77           O  
ATOM   3869  CB  VAL B 522     130.507  76.199  66.070  1.00  0.77           C  
ATOM   3870  CG1 VAL B 522     130.824  74.735  65.744  1.00  0.77           C  
ATOM   3871  CG2 VAL B 522     130.196  76.294  67.561  1.00  0.77           C  
ATOM   3872  N   CYS B 523     131.700  78.986  67.260  1.00  0.82           N  
ATOM   3873  CA  CYS B 523     131.255  80.211  67.894  1.00  0.82           C  
ATOM   3874  C   CYS B 523     132.227  81.349  67.706  1.00  0.82           C  
ATOM   3875  O   CYS B 523     131.902  82.480  68.051  1.00  0.82           O  
ATOM   3876  CB  CYS B 523     131.132  80.038  69.433  1.00  0.82           C  
ATOM   3877  SG  CYS B 523     129.922  78.797  69.964  1.00  0.82           S  
ATOM   3878  N   ASN B 524     133.447  81.089  67.188  1.00  0.79           N  
ATOM   3879  CA  ASN B 524     134.533  82.061  67.107  1.00  0.79           C  
ATOM   3880  C   ASN B 524     134.924  82.652  68.469  1.00  0.79           C  
ATOM   3881  O   ASN B 524     135.225  83.836  68.587  1.00  0.79           O  
ATOM   3882  CB  ASN B 524     134.246  83.202  66.088  1.00  0.79           C  
ATOM   3883  CG  ASN B 524     133.918  82.652  64.706  1.00  0.79           C  
ATOM   3884  OD1 ASN B 524     132.771  82.366  64.360  1.00  0.79           O  
ATOM   3885  ND2 ASN B 524     134.951  82.535  63.841  1.00  0.79           N  
ATOM   3886  N   VAL B 525     134.939  81.809  69.519  1.00  0.81           N  
ATOM   3887  CA  VAL B 525     135.225  82.195  70.893  1.00  0.81           C  
ATOM   3888  C   VAL B 525     136.654  81.815  71.225  1.00  0.81           C  
ATOM   3889  O   VAL B 525     137.175  80.817  70.726  1.00  0.81           O  
ATOM   3890  CB  VAL B 525     134.298  81.512  71.911  1.00  0.81           C  
ATOM   3891  CG1 VAL B 525     132.864  82.049  71.763  1.00  0.81           C  
ATOM   3892  CG2 VAL B 525     134.316  79.979  71.747  1.00  0.81           C  
ATOM   3893  N   ASP B 526     137.343  82.593  72.085  1.00  0.78           N  
ATOM   3894  CA  ASP B 526     138.673  82.240  72.550  1.00  0.78           C  
ATOM   3895  C   ASP B 526     138.713  80.936  73.374  1.00  0.78           C  
ATOM   3896  O   ASP B 526     138.001  80.847  74.379  1.00  0.78           O  
ATOM   3897  CB  ASP B 526     139.288  83.381  73.392  1.00  0.78           C  
ATOM   3898  CG  ASP B 526     139.481  84.603  72.520  1.00  0.78           C  
ATOM   3899  OD1 ASP B 526     140.075  84.443  71.427  1.00  0.78           O  
ATOM   3900  OD2 ASP B 526     139.040  85.699  72.938  1.00  0.78           O  
ATOM   3901  N   PRO B 527     139.526  79.906  73.062  1.00  0.80           N  
ATOM   3902  CA  PRO B 527     139.476  78.620  73.760  1.00  0.80           C  
ATOM   3903  C   PRO B 527     139.860  78.729  75.220  1.00  0.80           C  
ATOM   3904  O   PRO B 527     139.398  77.945  76.051  1.00  0.80           O  
ATOM   3905  CB  PRO B 527     140.482  77.722  73.018  1.00  0.80           C  
ATOM   3906  CG  PRO B 527     140.599  78.324  71.614  1.00  0.80           C  
ATOM   3907  CD  PRO B 527     140.238  79.801  71.784  1.00  0.80           C  
ATOM   3908  N   ALA B 528     140.747  79.690  75.540  1.00  0.83           N  
ATOM   3909  CA  ALA B 528     141.160  80.002  76.887  1.00  0.83           C  
ATOM   3910  C   ALA B 528     140.004  80.497  77.743  1.00  0.83           C  
ATOM   3911  O   ALA B 528     139.790  79.990  78.841  1.00  0.83           O  
ATOM   3912  CB  ALA B 528     142.285  81.055  76.834  1.00  0.83           C  
ATOM   3913  N   ALA B 529     139.191  81.428  77.206  1.00  0.85           N  
ATOM   3914  CA  ALA B 529     138.016  81.990  77.838  1.00  0.85           C  
ATOM   3915  C   ALA B 529     136.915  80.966  78.091  1.00  0.85           C  
ATOM   3916  O   ALA B 529     136.293  80.939  79.153  1.00  0.85           O  
ATOM   3917  CB  ALA B 529     137.490  83.147  76.972  1.00  0.85           C  
ATOM   3918  N   VAL B 530     136.679  80.039  77.131  1.00  0.84           N  
ATOM   3919  CA  VAL B 530     135.733  78.932  77.291  1.00  0.84           C  
ATOM   3920  C   VAL B 530     136.103  78.039  78.471  1.00  0.84           C  
ATOM   3921  O   VAL B 530     135.294  77.747  79.352  1.00  0.84           O  
ATOM   3922  CB  VAL B 530     135.689  78.040  76.043  1.00  0.84           C  
ATOM   3923  CG1 VAL B 530     134.673  76.889  76.212  1.00  0.84           C  
ATOM   3924  CG2 VAL B 530     135.306  78.848  74.793  1.00  0.84           C  
ATOM   3925  N   ARG B 531     137.387  77.634  78.545  1.00  0.76           N  
ATOM   3926  CA  ARG B 531     137.919  76.867  79.653  1.00  0.76           C  
ATOM   3927  C   ARG B 531     137.959  77.647  80.963  1.00  0.76           C  
ATOM   3928  O   ARG B 531     137.693  77.099  82.031  1.00  0.76           O  
ATOM   3929  CB  ARG B 531     139.319  76.306  79.315  1.00  0.76           C  
ATOM   3930  CG  ARG B 531     139.298  75.201  78.239  1.00  0.76           C  
ATOM   3931  CD  ARG B 531     140.694  74.637  77.951  1.00  0.76           C  
ATOM   3932  NE  ARG B 531     140.521  73.476  77.024  1.00  0.76           N  
ATOM   3933  CZ  ARG B 531     141.513  72.907  76.325  1.00  0.76           C  
ATOM   3934  NH1 ARG B 531     141.229  71.959  75.437  1.00  0.76           N  
ATOM   3935  NH2 ARG B 531     142.782  73.266  76.491  1.00  0.76           N  
ATOM   3936  N   SER B 532     138.289  78.956  80.928  1.00  0.82           N  
ATOM   3937  CA  SER B 532     138.236  79.835  82.093  1.00  0.82           C  
ATOM   3938  C   SER B 532     136.857  79.954  82.676  1.00  0.82           C  
ATOM   3939  O   SER B 532     136.699  79.780  83.881  1.00  0.82           O  
ATOM   3940  CB  SER B 532     138.760  81.271  81.826  1.00  0.82           C  
ATOM   3941  OG  SER B 532     140.184  81.275  81.725  1.00  0.82           O  
ATOM   3942  N   LEU B 533     135.811  80.172  81.856  1.00  0.84           N  
ATOM   3943  CA  LEU B 533     134.449  80.199  82.354  1.00  0.84           C  
ATOM   3944  C   LEU B 533     133.984  78.862  82.909  1.00  0.84           C  
ATOM   3945  O   LEU B 533     133.350  78.798  83.961  1.00  0.84           O  
ATOM   3946  CB  LEU B 533     133.436  80.701  81.302  1.00  0.84           C  
ATOM   3947  CG  LEU B 533     132.026  80.944  81.888  1.00  0.84           C  
ATOM   3948  CD1 LEU B 533     132.045  82.001  82.999  1.00  0.84           C  
ATOM   3949  CD2 LEU B 533     131.045  81.363  80.796  1.00  0.84           C  
ATOM   3950  N   ALA B 534     134.336  77.742  82.247  1.00  0.87           N  
ATOM   3951  CA  ALA B 534     134.026  76.409  82.726  1.00  0.87           C  
ATOM   3952  C   ALA B 534     134.627  76.098  84.097  1.00  0.87           C  
ATOM   3953  O   ALA B 534     133.955  75.594  84.996  1.00  0.87           O  
ATOM   3954  CB  ALA B 534     134.510  75.382  81.685  1.00  0.87           C  
ATOM   3955  N   ARG B 535     135.906  76.473  84.318  1.00  0.74           N  
ATOM   3956  CA  ARG B 535     136.521  76.435  85.634  1.00  0.74           C  
ATOM   3957  C   ARG B 535     135.884  77.383  86.643  1.00  0.74           C  
ATOM   3958  O   ARG B 535     135.699  77.033  87.805  1.00  0.74           O  
ATOM   3959  CB  ARG B 535     138.030  76.767  85.575  1.00  0.74           C  
ATOM   3960  CG  ARG B 535     138.877  75.696  84.861  1.00  0.74           C  
ATOM   3961  CD  ARG B 535     140.390  75.897  85.022  1.00  0.74           C  
ATOM   3962  NE  ARG B 535     140.754  77.245  84.454  1.00  0.74           N  
ATOM   3963  CZ  ARG B 535     141.112  77.471  83.183  1.00  0.74           C  
ATOM   3964  NH1 ARG B 535     141.385  78.711  82.780  1.00  0.74           N  
ATOM   3965  NH2 ARG B 535     141.202  76.485  82.301  1.00  0.74           N  
ATOM   3966  N   GLN B 536     135.537  78.622  86.238  1.00  0.79           N  
ATOM   3967  CA  GLN B 536     134.875  79.581  87.106  1.00  0.79           C  
ATOM   3968  C   GLN B 536     133.499  79.123  87.584  1.00  0.79           C  
ATOM   3969  O   GLN B 536     133.195  79.246  88.766  1.00  0.79           O  
ATOM   3970  CB  GLN B 536     134.753  80.972  86.435  1.00  0.79           C  
ATOM   3971  CG  GLN B 536     136.082  81.759  86.315  1.00  0.79           C  
ATOM   3972  CD  GLN B 536     135.864  83.061  85.538  1.00  0.79           C  
ATOM   3973  OE1 GLN B 536     134.778  83.340  85.039  1.00  0.79           O  
ATOM   3974  NE2 GLN B 536     136.919  83.903  85.447  1.00  0.79           N  
ATOM   3975  N   LEU B 537     132.655  78.547  86.706  1.00  0.83           N  
ATOM   3976  CA  LEU B 537     131.371  77.967  87.079  1.00  0.83           C  
ATOM   3977  C   LEU B 537     131.509  76.794  88.043  1.00  0.83           C  
ATOM   3978  O   LEU B 537     130.752  76.654  88.997  1.00  0.83           O  
ATOM   3979  CB  LEU B 537     130.591  77.511  85.817  1.00  0.83           C  
ATOM   3980  CG  LEU B 537     130.115  78.670  84.913  1.00  0.83           C  
ATOM   3981  CD1 LEU B 537     129.707  78.149  83.531  1.00  0.83           C  
ATOM   3982  CD2 LEU B 537     128.943  79.438  85.537  1.00  0.83           C  
ATOM   3983  N   ALA B 538     132.512  75.926  87.839  1.00  0.83           N  
ATOM   3984  CA  ALA B 538     132.826  74.860  88.765  1.00  0.83           C  
ATOM   3985  C   ALA B 538     133.292  75.308  90.155  1.00  0.83           C  
ATOM   3986  O   ALA B 538     132.944  74.708  91.169  1.00  0.83           O  
ATOM   3987  CB  ALA B 538     133.928  74.002  88.127  1.00  0.83           C  
ATOM   3988  N   ALA B 539     134.129  76.362  90.227  1.00  0.77           N  
ATOM   3989  CA  ALA B 539     134.859  76.707  91.432  1.00  0.77           C  
ATOM   3990  C   ALA B 539     134.270  77.846  92.261  1.00  0.77           C  
ATOM   3991  O   ALA B 539     134.842  78.226  93.280  1.00  0.77           O  
ATOM   3992  CB  ALA B 539     136.298  77.088  91.028  1.00  0.77           C  
ATOM   3993  N   ASN B 540     133.117  78.420  91.873  1.00  0.73           N  
ATOM   3994  CA  ASN B 540     132.497  79.510  92.611  1.00  0.73           C  
ATOM   3995  C   ASN B 540     131.077  79.116  93.001  1.00  0.73           C  
ATOM   3996  O   ASN B 540     130.443  78.275  92.372  1.00  0.73           O  
ATOM   3997  CB  ASN B 540     132.457  80.829  91.786  1.00  0.73           C  
ATOM   3998  CG  ASN B 540     133.859  81.391  91.570  1.00  0.73           C  
ATOM   3999  OD1 ASN B 540     134.374  82.205  92.335  1.00  0.73           O  
ATOM   4000  ND2 ASN B 540     134.516  80.969  90.469  1.00  0.73           N  
ATOM   4001  N   LYS B 541     130.529  79.723  94.072  1.00  0.75           N  
ATOM   4002  CA  LYS B 541     129.107  79.693  94.359  1.00  0.75           C  
ATOM   4003  C   LYS B 541     128.773  81.048  94.985  1.00  0.75           C  
ATOM   4004  O   LYS B 541     129.566  81.587  95.750  1.00  0.75           O  
ATOM   4005  CB  LYS B 541     128.644  78.574  95.353  1.00  0.75           C  
ATOM   4006  CG  LYS B 541     128.535  77.151  94.762  1.00  0.75           C  
ATOM   4007  CD  LYS B 541     127.540  76.236  95.526  1.00  0.75           C  
ATOM   4008  CE  LYS B 541     127.388  74.835  94.889  1.00  0.75           C  
ATOM   4009  NZ  LYS B 541     126.339  73.981  95.512  1.00  0.75           N  
ATOM   4010  N   GLY B 542     127.605  81.670  94.712  1.00  0.84           N  
ATOM   4011  CA  GLY B 542     126.637  81.345  93.669  1.00  0.84           C  
ATOM   4012  C   GLY B 542     127.036  81.848  92.306  1.00  0.84           C  
ATOM   4013  O   GLY B 542     127.643  82.910  92.163  1.00  0.84           O  
ATOM   4014  N   ASN B 543     126.643  81.091  91.265  1.00  0.56           N  
ATOM   4015  CA  ASN B 543     126.863  81.448  89.878  1.00  0.56           C  
ATOM   4016  C   ASN B 543     125.519  81.727  89.239  1.00  0.56           C  
ATOM   4017  O   ASN B 543     124.608  80.906  89.335  1.00  0.56           O  
ATOM   4018  CB  ASN B 543     127.496  80.302  89.054  1.00  0.56           C  
ATOM   4019  CG  ASN B 543     128.781  79.827  89.712  1.00  0.56           C  
ATOM   4020  OD1 ASN B 543     129.728  80.580  89.907  1.00  0.56           O  
ATOM   4021  ND2 ASN B 543     128.827  78.533  90.070  1.00  0.56           N  
ATOM   4022  N   ALA B 544     125.360  82.879  88.571  1.00  0.62           N  
ATOM   4023  CA  ALA B 544     124.123  83.218  87.895  1.00  0.62           C  
ATOM   4024  C   ALA B 544     124.369  83.514  86.421  1.00  0.62           C  
ATOM   4025  O   ALA B 544     125.350  84.163  86.059  1.00  0.62           O  
ATOM   4026  CB  ALA B 544     123.430  84.404  88.590  1.00  0.62           C  
ATOM   4027  N   LEU B 545     123.484  83.022  85.527  1.00  0.47           N  
ATOM   4028  CA  LEU B 545     123.596  83.224  84.087  1.00  0.47           C  
ATOM   4029  C   LEU B 545     122.403  84.018  83.612  1.00  0.47           C  
ATOM   4030  O   LEU B 545     121.250  83.659  83.834  1.00  0.47           O  
ATOM   4031  CB  LEU B 545     123.616  81.926  83.237  1.00  0.47           C  
ATOM   4032  CG  LEU B 545     124.948  81.154  83.179  1.00  0.47           C  
ATOM   4033  CD1 LEU B 545     125.311  80.474  84.506  1.00  0.47           C  
ATOM   4034  CD2 LEU B 545     124.873  80.119  82.050  1.00  0.47           C  
ATOM   4035  N   LEU B 546     122.661  85.151  82.953  1.00  0.52           N  
ATOM   4036  CA  LEU B 546     121.653  86.138  82.678  1.00  0.52           C  
ATOM   4037  C   LEU B 546     121.572  86.441  81.189  1.00  0.52           C  
ATOM   4038  O   LEU B 546     122.572  86.718  80.522  1.00  0.52           O  
ATOM   4039  CB  LEU B 546     121.995  87.420  83.457  1.00  0.52           C  
ATOM   4040  CG  LEU B 546     122.296  87.229  84.961  1.00  0.52           C  
ATOM   4041  CD1 LEU B 546     122.525  88.613  85.566  1.00  0.52           C  
ATOM   4042  CD2 LEU B 546     121.191  86.500  85.743  1.00  0.52           C  
ATOM   4043  N   ALA B 547     120.360  86.397  80.615  1.00  0.51           N  
ATOM   4044  CA  ALA B 547     120.154  86.642  79.203  1.00  0.51           C  
ATOM   4045  C   ALA B 547     118.898  87.472  79.012  1.00  0.51           C  
ATOM   4046  O   ALA B 547     118.102  87.644  79.920  1.00  0.51           O  
ATOM   4047  CB  ALA B 547     120.055  85.309  78.436  1.00  0.51           C  
ATOM   4048  N   ALA B 548     118.677  88.070  77.837  1.00  0.49           N  
ATOM   4049  CA  ALA B 548     117.485  88.871  77.640  1.00  0.49           C  
ATOM   4050  C   ALA B 548     116.938  88.629  76.257  1.00  0.49           C  
ATOM   4051  O   ALA B 548     116.523  87.527  75.921  1.00  0.49           O  
ATOM   4052  CB  ALA B 548     117.792  90.362  77.897  1.00  0.49           C  
ATOM   4053  N   GLY B 549     116.941  89.672  75.413  1.00  0.46           N  
ATOM   4054  CA  GLY B 549     116.580  89.591  74.011  1.00  0.46           C  
ATOM   4055  C   GLY B 549     117.751  89.848  73.099  1.00  0.46           C  
ATOM   4056  O   GLY B 549     117.682  89.674  71.887  1.00  0.46           O  
ATOM   4057  N   MET B 550     118.890  90.344  73.619  1.00  0.31           N  
ATOM   4058  CA  MET B 550     120.019  90.667  72.765  1.00  0.31           C  
ATOM   4059  C   MET B 550     120.661  89.448  72.122  1.00  0.31           C  
ATOM   4060  O   MET B 550     120.895  88.426  72.766  1.00  0.31           O  
ATOM   4061  CB  MET B 550     121.065  91.548  73.476  1.00  0.31           C  
ATOM   4062  CG  MET B 550     122.256  92.004  72.611  1.00  0.31           C  
ATOM   4063  SD  MET B 550     123.495  92.911  73.576  1.00  0.31           S  
ATOM   4064  CE  MET B 550     122.505  94.423  73.564  1.00  0.31           C  
ATOM   4065  N   GLY B 551     120.951  89.545  70.801  1.00  0.49           N  
ATOM   4066  CA  GLY B 551     121.503  88.452  70.026  1.00  0.49           C  
ATOM   4067  C   GLY B 551     120.609  87.229  70.052  1.00  0.49           C  
ATOM   4068  O   GLY B 551     119.399  87.398  69.893  1.00  0.49           O  
ATOM   4069  N   PRO B 552     121.127  86.023  70.225  1.00  0.52           N  
ATOM   4070  CA  PRO B 552     120.460  84.754  69.925  1.00  0.52           C  
ATOM   4071  C   PRO B 552     119.134  84.542  70.602  1.00  0.52           C  
ATOM   4072  O   PRO B 552     118.291  83.828  70.075  1.00  0.52           O  
ATOM   4073  CB  PRO B 552     121.463  83.671  70.332  1.00  0.52           C  
ATOM   4074  CG  PRO B 552     122.570  84.396  71.080  1.00  0.52           C  
ATOM   4075  CD  PRO B 552     122.511  85.829  70.625  1.00  0.52           C  
ATOM   4076  N   ASN B 553     118.904  85.157  71.760  1.00  0.56           N  
ATOM   4077  CA  ASN B 553     117.662  85.078  72.498  1.00  0.56           C  
ATOM   4078  C   ASN B 553     116.468  85.652  71.728  1.00  0.56           C  
ATOM   4079  O   ASN B 553     115.337  85.192  71.858  1.00  0.56           O  
ATOM   4080  CB  ASN B 553     117.833  85.771  73.861  1.00  0.56           C  
ATOM   4081  CG  ASN B 553     119.060  85.214  74.577  1.00  0.56           C  
ATOM   4082  OD1 ASN B 553     119.064  84.153  75.203  1.00  0.56           O  
ATOM   4083  ND2 ASN B 553     120.192  85.947  74.446  1.00  0.56           N  
ATOM   4084  N   HIS B 554     116.693  86.638  70.839  1.00  0.76           N  
ATOM   4085  CA  HIS B 554     115.670  87.025  69.883  1.00  0.76           C  
ATOM   4086  C   HIS B 554     115.626  86.157  68.625  1.00  0.76           C  
ATOM   4087  O   HIS B 554     114.665  86.238  67.866  1.00  0.76           O  
ATOM   4088  CB  HIS B 554     115.844  88.493  69.428  1.00  0.76           C  
ATOM   4089  CG  HIS B 554     115.251  89.520  70.349  1.00  0.76           C  
ATOM   4090  ND1 HIS B 554     115.255  90.842  69.938  1.00  0.76           N  
ATOM   4091  CD2 HIS B 554     114.616  89.406  71.545  1.00  0.76           C  
ATOM   4092  CE1 HIS B 554     114.622  91.498  70.888  1.00  0.76           C  
ATOM   4093  NE2 HIS B 554     114.209  90.681  71.884  1.00  0.76           N  
ATOM   4094  N   TYR B 555     116.630  85.301  68.350  1.00  0.83           N  
ATOM   4095  CA  TYR B 555     116.768  84.565  67.102  1.00  0.83           C  
ATOM   4096  C   TYR B 555     115.911  83.311  67.178  1.00  0.83           C  
ATOM   4097  O   TYR B 555     115.303  83.021  68.206  1.00  0.83           O  
ATOM   4098  CB  TYR B 555     118.242  84.155  66.779  1.00  0.83           C  
ATOM   4099  CG  TYR B 555     119.192  85.278  66.397  1.00  0.83           C  
ATOM   4100  CD1 TYR B 555     119.200  86.538  67.019  1.00  0.83           C  
ATOM   4101  CD2 TYR B 555     120.177  85.029  65.421  1.00  0.83           C  
ATOM   4102  CE1 TYR B 555     120.183  87.489  66.723  1.00  0.83           C  
ATOM   4103  CE2 TYR B 555     121.108  86.017  65.057  1.00  0.83           C  
ATOM   4104  CZ  TYR B 555     121.114  87.245  65.725  1.00  0.83           C  
ATOM   4105  OH  TYR B 555     122.015  88.273  65.398  1.00  0.83           O  
ATOM   4106  N   PHE B 556     115.798  82.536  66.082  1.00  0.84           N  
ATOM   4107  CA  PHE B 556     114.846  81.443  65.953  1.00  0.84           C  
ATOM   4108  C   PHE B 556     114.990  80.363  67.020  1.00  0.84           C  
ATOM   4109  O   PHE B 556     114.026  79.978  67.675  1.00  0.84           O  
ATOM   4110  CB  PHE B 556     115.058  80.847  64.541  1.00  0.84           C  
ATOM   4111  CG  PHE B 556     113.983  79.895  64.095  1.00  0.84           C  
ATOM   4112  CD1 PHE B 556     112.800  80.395  63.532  1.00  0.84           C  
ATOM   4113  CD2 PHE B 556     114.173  78.505  64.157  1.00  0.84           C  
ATOM   4114  CE1 PHE B 556     111.824  79.523  63.034  1.00  0.84           C  
ATOM   4115  CE2 PHE B 556     113.197  77.628  63.668  1.00  0.84           C  
ATOM   4116  CZ  PHE B 556     112.021  78.138  63.106  1.00  0.84           C  
ATOM   4117  N   ASN B 557     116.235  79.936  67.280  1.00  0.81           N  
ATOM   4118  CA  ASN B 557     116.549  78.834  68.174  1.00  0.81           C  
ATOM   4119  C   ASN B 557     116.664  79.270  69.638  1.00  0.81           C  
ATOM   4120  O   ASN B 557     117.461  78.750  70.415  1.00  0.81           O  
ATOM   4121  CB  ASN B 557     117.866  78.158  67.708  1.00  0.81           C  
ATOM   4122  CG  ASN B 557     117.691  77.668  66.276  1.00  0.81           C  
ATOM   4123  OD1 ASN B 557     116.774  76.915  65.967  1.00  0.81           O  
ATOM   4124  ND2 ASN B 557     118.585  78.083  65.350  1.00  0.81           N  
ATOM   4125  N   ALA B 558     115.863  80.262  70.075  1.00  0.82           N  
ATOM   4126  CA  ALA B 558     115.917  80.809  71.419  1.00  0.82           C  
ATOM   4127  C   ALA B 558     115.315  79.925  72.487  1.00  0.82           C  
ATOM   4128  O   ALA B 558     115.587  80.072  73.676  1.00  0.82           O  
ATOM   4129  CB  ALA B 558     115.264  82.192  71.447  1.00  0.82           C  
ATOM   4130  N   ASP B 559     114.517  78.939  72.082  1.00  0.83           N  
ATOM   4131  CA  ASP B 559     114.122  77.807  72.885  1.00  0.83           C  
ATOM   4132  C   ASP B 559     115.300  76.930  73.278  1.00  0.83           C  
ATOM   4133  O   ASP B 559     115.490  76.593  74.444  1.00  0.83           O  
ATOM   4134  CB  ASP B 559     113.065  76.995  72.093  1.00  0.83           C  
ATOM   4135  CG  ASP B 559     113.375  76.836  70.611  1.00  0.83           C  
ATOM   4136  OD1 ASP B 559     112.406  76.524  69.892  1.00  0.83           O  
ATOM   4137  OD2 ASP B 559     114.525  77.077  70.175  1.00  0.83           O  
ATOM   4138  N   LEU B 560     116.154  76.599  72.305  1.00  0.84           N  
ATOM   4139  CA  LEU B 560     117.414  75.921  72.482  1.00  0.84           C  
ATOM   4140  C   LEU B 560     118.424  76.731  73.274  1.00  0.84           C  
ATOM   4141  O   LEU B 560     119.043  76.201  74.195  1.00  0.84           O  
ATOM   4142  CB  LEU B 560     117.984  75.537  71.107  1.00  0.84           C  
ATOM   4143  CG  LEU B 560     117.154  74.461  70.389  1.00  0.84           C  
ATOM   4144  CD1 LEU B 560     117.602  74.372  68.928  1.00  0.84           C  
ATOM   4145  CD2 LEU B 560     117.306  73.112  71.101  1.00  0.84           C  
ATOM   4146  N   PHE B 561     118.565  78.046  72.988  1.00  0.82           N  
ATOM   4147  CA  PHE B 561     119.389  78.954  73.782  1.00  0.82           C  
ATOM   4148  C   PHE B 561     118.875  79.069  75.219  1.00  0.82           C  
ATOM   4149  O   PHE B 561     119.619  78.956  76.187  1.00  0.82           O  
ATOM   4150  CB  PHE B 561     119.536  80.382  73.155  1.00  0.82           C  
ATOM   4151  CG  PHE B 561     120.062  80.347  71.733  1.00  0.82           C  
ATOM   4152  CD1 PHE B 561     121.252  79.675  71.425  1.00  0.82           C  
ATOM   4153  CD2 PHE B 561     119.394  80.995  70.681  1.00  0.82           C  
ATOM   4154  CE1 PHE B 561     121.686  79.536  70.097  1.00  0.82           C  
ATOM   4155  CE2 PHE B 561     119.819  80.878  69.352  1.00  0.82           C  
ATOM   4156  CZ  PHE B 561     120.953  80.119  69.058  1.00  0.82           C  
ATOM   4157  N   GLY B 562     117.551  79.206  75.426  1.00  0.81           N  
ATOM   4158  CA  GLY B 562     116.978  79.203  76.766  1.00  0.81           C  
ATOM   4159  C   GLY B 562     117.119  77.900  77.516  1.00  0.81           C  
ATOM   4160  O   GLY B 562     117.237  77.899  78.734  1.00  0.81           O  
ATOM   4161  N   ARG B 563     117.107  76.747  76.818  1.00  0.78           N  
ATOM   4162  CA  ARG B 563     117.401  75.455  77.416  1.00  0.78           C  
ATOM   4163  C   ARG B 563     118.862  75.256  77.772  1.00  0.78           C  
ATOM   4164  O   ARG B 563     119.179  74.734  78.840  1.00  0.78           O  
ATOM   4165  CB  ARG B 563     116.944  74.291  76.508  1.00  0.78           C  
ATOM   4166  CG  ARG B 563     115.414  74.131  76.473  1.00  0.78           C  
ATOM   4167  CD  ARG B 563     114.929  73.237  75.338  1.00  0.78           C  
ATOM   4168  NE  ARG B 563     115.398  71.850  75.638  1.00  0.78           N  
ATOM   4169  CZ  ARG B 563     115.269  70.846  74.764  1.00  0.78           C  
ATOM   4170  NH1 ARG B 563     114.780  71.065  73.550  1.00  0.78           N  
ATOM   4171  NH2 ARG B 563     115.612  69.614  75.117  1.00  0.78           N  
ATOM   4172  N   VAL B 564     119.795  75.675  76.890  1.00  0.84           N  
ATOM   4173  CA  VAL B 564     121.226  75.507  77.101  1.00  0.84           C  
ATOM   4174  C   VAL B 564     121.731  76.236  78.333  1.00  0.84           C  
ATOM   4175  O   VAL B 564     122.595  75.747  79.063  1.00  0.84           O  
ATOM   4176  CB  VAL B 564     122.072  75.855  75.877  1.00  0.84           C  
ATOM   4177  CG1 VAL B 564     122.436  77.351  75.775  1.00  0.84           C  
ATOM   4178  CG2 VAL B 564     123.340  74.991  75.935  1.00  0.84           C  
ATOM   4179  N   HIS B 565     121.149  77.424  78.613  1.00  0.80           N  
ATOM   4180  CA  HIS B 565     121.516  78.297  79.709  1.00  0.80           C  
ATOM   4181  C   HIS B 565     121.443  77.599  81.069  1.00  0.80           C  
ATOM   4182  O   HIS B 565     122.256  77.839  81.957  1.00  0.80           O  
ATOM   4183  CB  HIS B 565     120.687  79.613  79.688  1.00  0.80           C  
ATOM   4184  CG  HIS B 565     120.865  80.499  78.483  1.00  0.80           C  
ATOM   4185  ND1 HIS B 565     122.120  80.672  77.937  1.00  0.80           N  
ATOM   4186  CD2 HIS B 565     119.970  81.309  77.855  1.00  0.80           C  
ATOM   4187  CE1 HIS B 565     121.964  81.567  76.980  1.00  0.80           C  
ATOM   4188  NE2 HIS B 565     120.680  81.990  76.888  1.00  0.80           N  
ATOM   4189  N   PHE B 566     120.489  76.666  81.258  1.00  0.83           N  
ATOM   4190  CA  PHE B 566     120.345  75.920  82.498  1.00  0.83           C  
ATOM   4191  C   PHE B 566     121.320  74.778  82.693  1.00  0.83           C  
ATOM   4192  O   PHE B 566     121.528  74.353  83.829  1.00  0.83           O  
ATOM   4193  CB  PHE B 566     118.929  75.318  82.631  1.00  0.83           C  
ATOM   4194  CG  PHE B 566     117.961  76.402  82.992  1.00  0.83           C  
ATOM   4195  CD1 PHE B 566     117.435  77.236  82.001  1.00  0.83           C  
ATOM   4196  CD2 PHE B 566     117.538  76.573  84.321  1.00  0.83           C  
ATOM   4197  CE1 PHE B 566     116.528  78.245  82.330  1.00  0.83           C  
ATOM   4198  CE2 PHE B 566     116.617  77.574  84.656  1.00  0.83           C  
ATOM   4199  CZ  PHE B 566     116.117  78.419  83.656  1.00  0.83           C  
ATOM   4200  N   LEU B 567     121.959  74.250  81.627  1.00  0.84           N  
ATOM   4201  CA  LEU B 567     122.767  73.042  81.730  1.00  0.84           C  
ATOM   4202  C   LEU B 567     123.931  73.161  82.689  1.00  0.84           C  
ATOM   4203  O   LEU B 567     124.138  72.316  83.554  1.00  0.84           O  
ATOM   4204  CB  LEU B 567     123.356  72.656  80.354  1.00  0.84           C  
ATOM   4205  CG  LEU B 567     122.337  72.019  79.399  1.00  0.84           C  
ATOM   4206  CD1 LEU B 567     122.941  71.936  78.002  1.00  0.84           C  
ATOM   4207  CD2 LEU B 567     121.957  70.609  79.854  1.00  0.84           C  
ATOM   4208  N   VAL B 568     124.698  74.256  82.585  1.00  0.85           N  
ATOM   4209  CA  VAL B 568     125.832  74.498  83.454  1.00  0.85           C  
ATOM   4210  C   VAL B 568     125.435  74.741  84.906  1.00  0.85           C  
ATOM   4211  O   VAL B 568     126.030  74.186  85.822  1.00  0.85           O  
ATOM   4212  CB  VAL B 568     126.726  75.604  82.904  1.00  0.85           C  
ATOM   4213  CG1 VAL B 568     127.213  75.198  81.499  1.00  0.85           C  
ATOM   4214  CG2 VAL B 568     126.008  76.963  82.817  1.00  0.85           C  
ATOM   4215  N   ALA B 569     124.374  75.541  85.142  1.00  0.87           N  
ATOM   4216  CA  ALA B 569     123.982  75.983  86.465  1.00  0.87           C  
ATOM   4217  C   ALA B 569     123.195  74.966  87.276  1.00  0.87           C  
ATOM   4218  O   ALA B 569     123.153  75.008  88.508  1.00  0.87           O  
ATOM   4219  CB  ALA B 569     123.112  77.238  86.305  1.00  0.87           C  
ATOM   4220  N   ALA B 570     122.529  74.014  86.604  1.00  0.85           N  
ATOM   4221  CA  ALA B 570     121.915  72.891  87.263  1.00  0.85           C  
ATOM   4222  C   ALA B 570     122.926  71.887  87.773  1.00  0.85           C  
ATOM   4223  O   ALA B 570     122.840  71.419  88.906  1.00  0.85           O  
ATOM   4224  CB  ALA B 570     120.977  72.218  86.271  1.00  0.85           C  
ATOM   4225  N   LEU B 571     123.950  71.586  86.947  1.00  0.83           N  
ATOM   4226  CA  LEU B 571     125.044  70.701  87.293  1.00  0.83           C  
ATOM   4227  C   LEU B 571     125.847  71.189  88.485  1.00  0.83           C  
ATOM   4228  O   LEU B 571     126.299  70.407  89.313  1.00  0.83           O  
ATOM   4229  CB  LEU B 571     125.991  70.476  86.091  1.00  0.83           C  
ATOM   4230  CG  LEU B 571     125.392  69.630  84.947  1.00  0.83           C  
ATOM   4231  CD1 LEU B 571     126.392  69.538  83.786  1.00  0.83           C  
ATOM   4232  CD2 LEU B 571     124.986  68.216  85.392  1.00  0.83           C  
ATOM   4233  N   THR B 572     126.031  72.508  88.627  1.00  0.82           N  
ATOM   4234  CA  THR B 572     126.825  73.081  89.704  1.00  0.82           C  
ATOM   4235  C   THR B 572     126.009  73.452  90.928  1.00  0.82           C  
ATOM   4236  O   THR B 572     126.554  74.041  91.857  1.00  0.82           O  
ATOM   4237  CB  THR B 572     127.552  74.342  89.254  1.00  0.82           C  
ATOM   4238  OG1 THR B 572     126.656  75.266  88.648  1.00  0.82           O  
ATOM   4239  CG2 THR B 572     128.588  73.964  88.189  1.00  0.82           C  
ATOM   4240  N   ASP B 573     124.698  73.119  90.989  1.00  0.81           N  
ATOM   4241  CA  ASP B 573     123.805  73.487  92.083  1.00  0.81           C  
ATOM   4242  C   ASP B 573     123.719  74.993  92.342  1.00  0.81           C  
ATOM   4243  O   ASP B 573     124.080  75.528  93.394  1.00  0.81           O  
ATOM   4244  CB  ASP B 573     124.070  72.650  93.359  1.00  0.81           C  
ATOM   4245  CG  ASP B 573     123.129  72.981  94.502  1.00  0.81           C  
ATOM   4246  OD1 ASP B 573     121.882  72.949  94.328  1.00  0.81           O  
ATOM   4247  OD2 ASP B 573     123.644  73.353  95.592  1.00  0.81           O  
ATOM   4248  N   ASN B 574     123.236  75.736  91.338  1.00  0.81           N  
ATOM   4249  CA  ASN B 574     123.061  77.162  91.466  1.00  0.81           C  
ATOM   4250  C   ASN B 574     121.676  77.578  91.034  1.00  0.81           C  
ATOM   4251  O   ASN B 574     121.498  78.628  90.438  1.00  0.81           O  
ATOM   4252  CB  ASN B 574     124.106  77.912  90.617  1.00  0.81           C  
ATOM   4253  CG  ASN B 574     125.523  77.599  91.064  1.00  0.81           C  
ATOM   4254  OD1 ASN B 574     126.387  77.299  90.246  1.00  0.81           O  
ATOM   4255  ND2 ASN B 574     125.818  77.703  92.376  1.00  0.81           N  
ATOM   4256  N   ILE B 575     120.633  76.785  91.328  1.00  0.82           N  
ATOM   4257  CA  ILE B 575     119.259  77.153  91.008  1.00  0.82           C  
ATOM   4258  C   ILE B 575     118.447  77.004  92.278  1.00  0.82           C  
ATOM   4259  O   ILE B 575     118.420  75.934  92.877  1.00  0.82           O  
ATOM   4260  CB  ILE B 575     118.682  76.288  89.888  1.00  0.82           C  
ATOM   4261  CG1 ILE B 575     119.474  76.503  88.574  1.00  0.82           C  
ATOM   4262  CG2 ILE B 575     117.179  76.591  89.675  1.00  0.82           C  
ATOM   4263  CD1 ILE B 575     119.161  75.445  87.517  1.00  0.82           C  
ATOM   4264  N   GLY B 576     117.758  78.073  92.739  1.00  0.82           N  
ATOM   4265  CA  GLY B 576     116.977  78.017  93.977  1.00  0.82           C  
ATOM   4266  C   GLY B 576     117.774  78.279  95.230  1.00  0.82           C  
ATOM   4267  O   GLY B 576     117.397  77.906  96.337  1.00  0.82           O  
ATOM   4268  N   HIS B 577     118.928  78.938  95.084  1.00  0.76           N  
ATOM   4269  CA  HIS B 577     119.698  79.461  96.191  1.00  0.76           C  
ATOM   4270  C   HIS B 577     119.998  80.897  95.839  1.00  0.76           C  
ATOM   4271  O   HIS B 577     120.364  81.169  94.691  1.00  0.76           O  
ATOM   4272  CB  HIS B 577     121.005  78.665  96.405  1.00  0.76           C  
ATOM   4273  CG  HIS B 577     121.614  78.890  97.750  1.00  0.76           C  
ATOM   4274  ND1 HIS B 577     122.257  80.079  97.991  1.00  0.76           N  
ATOM   4275  CD2 HIS B 577     121.602  78.125  98.871  1.00  0.76           C  
ATOM   4276  CE1 HIS B 577     122.633  80.028  99.250  1.00  0.76           C  
ATOM   4277  NE2 HIS B 577     122.258  78.864  99.834  1.00  0.76           N  
ATOM   4278  N   PHE B 578     119.796  81.849  96.785  1.00  0.77           N  
ATOM   4279  CA  PHE B 578     120.034  83.276  96.594  1.00  0.77           C  
ATOM   4280  C   PHE B 578     121.413  83.522  96.039  1.00  0.77           C  
ATOM   4281  O   PHE B 578     122.372  83.033  96.625  1.00  0.77           O  
ATOM   4282  CB  PHE B 578     120.010  84.087  97.919  1.00  0.77           C  
ATOM   4283  CG  PHE B 578     118.683  84.045  98.599  1.00  0.77           C  
ATOM   4284  CD1 PHE B 578     117.646  84.890  98.176  1.00  0.77           C  
ATOM   4285  CD2 PHE B 578     118.493  83.233  99.728  1.00  0.77           C  
ATOM   4286  CE1 PHE B 578     116.438  84.930  98.879  1.00  0.77           C  
ATOM   4287  CE2 PHE B 578     117.283  83.269 100.430  1.00  0.77           C  
ATOM   4288  CZ  PHE B 578     116.254  84.116 100.004  1.00  0.77           C  
ATOM   4289  N   SER B 579     121.504  84.259  94.908  1.00  0.78           N  
ATOM   4290  CA  SER B 579     122.731  84.655  94.215  1.00  0.78           C  
ATOM   4291  C   SER B 579     123.023  83.831  92.979  1.00  0.78           C  
ATOM   4292  O   SER B 579     123.820  84.229  92.129  1.00  0.78           O  
ATOM   4293  CB  SER B 579     124.015  84.710  95.100  1.00  0.78           C  
ATOM   4294  OG  SER B 579     124.620  83.444  95.365  1.00  0.78           O  
ATOM   4295  N   GLY B 580     122.352  82.671  92.833  1.00  0.83           N  
ATOM   4296  CA  GLY B 580     122.416  81.868  91.620  1.00  0.83           C  
ATOM   4297  C   GLY B 580     121.291  82.175  90.670  1.00  0.83           C  
ATOM   4298  O   GLY B 580     120.703  83.251  90.717  1.00  0.83           O  
ATOM   4299  N   ASN B 581     120.950  81.169  89.842  1.00  0.81           N  
ATOM   4300  CA  ASN B 581     119.833  81.070  88.920  1.00  0.81           C  
ATOM   4301  C   ASN B 581     120.208  81.384  87.466  1.00  0.81           C  
ATOM   4302  O   ASN B 581     121.261  81.932  87.151  1.00  0.81           O  
ATOM   4303  CB  ASN B 581     118.549  81.767  89.470  1.00  0.81           C  
ATOM   4304  CG  ASN B 581     117.261  81.362  88.783  1.00  0.81           C  
ATOM   4305  OD1 ASN B 581     116.982  81.841  87.691  1.00  0.81           O  
ATOM   4306  ND2 ASN B 581     116.454  80.465  89.390  1.00  0.81           N  
ATOM   4307  N   VAL B 582     119.350  80.959  86.523  1.00  0.83           N  
ATOM   4308  CA  VAL B 582     119.486  81.221  85.110  1.00  0.83           C  
ATOM   4309  C   VAL B 582     118.267  82.013  84.698  1.00  0.83           C  
ATOM   4310  O   VAL B 582     117.155  81.492  84.605  1.00  0.83           O  
ATOM   4311  CB  VAL B 582     119.574  79.938  84.317  1.00  0.83           C  
ATOM   4312  CG1 VAL B 582     119.576  80.232  82.810  1.00  0.83           C  
ATOM   4313  CG2 VAL B 582     120.861  79.213  84.738  1.00  0.83           C  
ATOM   4314  N   GLY B 583     118.461  83.321  84.463  1.00  0.84           N  
ATOM   4315  CA  GLY B 583     117.370  84.280  84.467  1.00  0.84           C  
ATOM   4316  C   GLY B 583     117.277  85.058  83.200  1.00  0.84           C  
ATOM   4317  O   GLY B 583     118.278  85.359  82.547  1.00  0.84           O  
ATOM   4318  N   SER B 584     116.041  85.439  82.839  1.00  0.81           N  
ATOM   4319  CA  SER B 584     115.785  86.141  81.594  1.00  0.81           C  
ATOM   4320  C   SER B 584     115.051  87.437  81.819  1.00  0.81           C  
ATOM   4321  O   SER B 584     114.206  87.556  82.700  1.00  0.81           O  
ATOM   4322  CB  SER B 584     115.008  85.324  80.560  1.00  0.81           C  
ATOM   4323  OG  SER B 584     115.698  84.106  80.271  1.00  0.81           O  
ATOM   4324  N   TYR B 585     115.405  88.473  81.037  1.00  0.79           N  
ATOM   4325  CA  TYR B 585     115.047  89.843  81.339  1.00  0.79           C  
ATOM   4326  C   TYR B 585     114.408  90.506  80.148  1.00  0.79           C  
ATOM   4327  O   TYR B 585     114.808  90.301  79.006  1.00  0.79           O  
ATOM   4328  CB  TYR B 585     116.276  90.715  81.666  1.00  0.79           C  
ATOM   4329  CG  TYR B 585     116.980  90.271  82.898  1.00  0.79           C  
ATOM   4330  CD1 TYR B 585     117.730  89.086  82.882  1.00  0.79           C  
ATOM   4331  CD2 TYR B 585     117.040  91.104  84.029  1.00  0.79           C  
ATOM   4332  CE1 TYR B 585     118.550  88.746  83.942  1.00  0.79           C  
ATOM   4333  CE2 TYR B 585     117.888  90.777  85.094  1.00  0.79           C  
ATOM   4334  CZ  TYR B 585     118.652  89.610  85.014  1.00  0.79           C  
ATOM   4335  OH  TYR B 585     119.534  89.257  86.014  1.00  0.79           O  
ATOM   4336  N   ALA B 586     113.401  91.352  80.402  1.00  0.79           N  
ATOM   4337  CA  ALA B 586     112.572  91.858  79.343  1.00  0.79           C  
ATOM   4338  C   ALA B 586     111.919  93.184  79.727  1.00  0.79           C  
ATOM   4339  O   ALA B 586     112.440  93.931  80.565  1.00  0.79           O  
ATOM   4340  CB  ALA B 586     111.506  90.787  79.125  1.00  0.79           C  
ATOM   4341  N   GLY B 587     110.760  93.506  79.112  1.00  0.79           N  
ATOM   4342  CA  GLY B 587     109.744  94.408  79.637  1.00  0.79           C  
ATOM   4343  C   GLY B 587     108.985  93.857  80.827  1.00  0.79           C  
ATOM   4344  O   GLY B 587     109.340  92.848  81.434  1.00  0.79           O  
ATOM   4345  N   ASN B 588     107.902  94.547  81.220  1.00  0.81           N  
ATOM   4346  CA  ASN B 588     107.172  94.249  82.437  1.00  0.81           C  
ATOM   4347  C   ASN B 588     105.970  93.346  82.187  1.00  0.81           C  
ATOM   4348  O   ASN B 588     104.860  93.806  81.926  1.00  0.81           O  
ATOM   4349  CB  ASN B 588     106.689  95.577  83.062  1.00  0.81           C  
ATOM   4350  CG  ASN B 588     106.358  95.385  84.532  1.00  0.81           C  
ATOM   4351  OD1 ASN B 588     106.780  94.427  85.181  1.00  0.81           O  
ATOM   4352  ND2 ASN B 588     105.547  96.316  85.078  1.00  0.81           N  
ATOM   4353  N   TYR B 589     106.151  92.021  82.279  1.00  0.82           N  
ATOM   4354  CA  TYR B 589     105.144  91.081  81.818  1.00  0.82           C  
ATOM   4355  C   TYR B 589     104.236  90.527  82.903  1.00  0.82           C  
ATOM   4356  O   TYR B 589     103.212  89.904  82.627  1.00  0.82           O  
ATOM   4357  CB  TYR B 589     105.889  89.890  81.146  1.00  0.82           C  
ATOM   4358  CG  TYR B 589     106.654  89.026  82.137  1.00  0.82           C  
ATOM   4359  CD1 TYR B 589     107.932  89.359  82.619  1.00  0.82           C  
ATOM   4360  CD2 TYR B 589     105.991  87.924  82.699  1.00  0.82           C  
ATOM   4361  CE1 TYR B 589     108.480  88.658  83.704  1.00  0.82           C  
ATOM   4362  CE2 TYR B 589     106.529  87.240  83.796  1.00  0.82           C  
ATOM   4363  CZ  TYR B 589     107.778  87.608  84.303  1.00  0.82           C  
ATOM   4364  OH  TYR B 589     108.320  86.917  85.408  1.00  0.82           O  
ATOM   4365  N   ARG B 590     104.638  90.672  84.177  1.00  0.76           N  
ATOM   4366  CA  ARG B 590     104.208  89.764  85.222  1.00  0.76           C  
ATOM   4367  C   ARG B 590     102.819  90.006  85.803  1.00  0.76           C  
ATOM   4368  O   ARG B 590     102.633  90.380  86.958  1.00  0.76           O  
ATOM   4369  CB  ARG B 590     105.300  89.642  86.304  1.00  0.76           C  
ATOM   4370  CG  ARG B 590     105.172  88.370  87.160  1.00  0.76           C  
ATOM   4371  CD  ARG B 590     106.301  88.208  88.183  1.00  0.76           C  
ATOM   4372  NE  ARG B 590     105.767  87.321  89.269  1.00  0.76           N  
ATOM   4373  CZ  ARG B 590     105.647  85.991  89.183  1.00  0.76           C  
ATOM   4374  NH1 ARG B 590     104.939  85.350  90.113  1.00  0.76           N  
ATOM   4375  NH2 ARG B 590     106.219  85.303  88.201  1.00  0.76           N  
ATOM   4376  N   GLY B 591     101.768  89.696  85.017  1.00  0.76           N  
ATOM   4377  CA  GLY B 591     100.374  89.776  85.453  1.00  0.76           C  
ATOM   4378  C   GLY B 591      99.993  88.645  86.376  1.00  0.76           C  
ATOM   4379  O   GLY B 591      98.889  88.589  86.901  1.00  0.76           O  
ATOM   4380  N   SER B 592     100.953  87.734  86.615  1.00  0.75           N  
ATOM   4381  CA  SER B 592     100.904  86.593  87.506  1.00  0.75           C  
ATOM   4382  C   SER B 592     101.407  86.933  88.897  1.00  0.75           C  
ATOM   4383  O   SER B 592     101.546  86.073  89.765  1.00  0.75           O  
ATOM   4384  CB  SER B 592     101.779  85.440  86.943  1.00  0.75           C  
ATOM   4385  OG  SER B 592     103.064  85.893  86.501  1.00  0.75           O  
ATOM   4386  N   LEU B 593     101.644  88.225  89.189  1.00  0.76           N  
ATOM   4387  CA  LEU B 593     101.626  88.739  90.550  1.00  0.76           C  
ATOM   4388  C   LEU B 593     100.227  88.652  91.148  1.00  0.76           C  
ATOM   4389  O   LEU B 593     100.028  88.247  92.294  1.00  0.76           O  
ATOM   4390  CB  LEU B 593     102.148  90.196  90.571  1.00  0.76           C  
ATOM   4391  CG  LEU B 593     103.627  90.303  90.141  1.00  0.76           C  
ATOM   4392  CD1 LEU B 593     104.021  91.751  89.825  1.00  0.76           C  
ATOM   4393  CD2 LEU B 593     104.590  89.670  91.159  1.00  0.76           C  
ATOM   4394  N   PHE B 594      99.204  88.967  90.338  1.00  0.72           N  
ATOM   4395  CA  PHE B 594      97.824  88.904  90.751  1.00  0.72           C  
ATOM   4396  C   PHE B 594      97.257  87.542  90.398  1.00  0.72           C  
ATOM   4397  O   PHE B 594      97.016  87.210  89.243  1.00  0.72           O  
ATOM   4398  CB  PHE B 594      96.993  90.019  90.073  1.00  0.72           C  
ATOM   4399  CG  PHE B 594      97.592  91.360  90.391  1.00  0.72           C  
ATOM   4400  CD1 PHE B 594      97.637  91.815  91.719  1.00  0.72           C  
ATOM   4401  CD2 PHE B 594      98.128  92.167  89.373  1.00  0.72           C  
ATOM   4402  CE1 PHE B 594      98.211  93.055  92.027  1.00  0.72           C  
ATOM   4403  CE2 PHE B 594      98.715  93.401  89.680  1.00  0.72           C  
ATOM   4404  CZ  PHE B 594      98.763  93.841  91.008  1.00  0.72           C  
ATOM   4405  N   GLN B 595      97.027  86.682  91.405  1.00  0.59           N  
ATOM   4406  CA  GLN B 595      96.499  85.351  91.167  1.00  0.59           C  
ATOM   4407  C   GLN B 595      94.987  85.365  90.998  1.00  0.59           C  
ATOM   4408  O   GLN B 595      94.392  84.463  90.414  1.00  0.59           O  
ATOM   4409  CB  GLN B 595      96.910  84.388  92.303  1.00  0.59           C  
ATOM   4410  CG  GLN B 595      98.446  84.237  92.463  1.00  0.59           C  
ATOM   4411  CD  GLN B 595      99.062  83.330  91.396  1.00  0.59           C  
ATOM   4412  OE1 GLN B 595      98.885  82.110  91.429  1.00  0.59           O  
ATOM   4413  NE2 GLN B 595      99.854  83.895  90.462  1.00  0.59           N  
ATOM   4414  N   ALA B 596      94.335  86.459  91.437  1.00  0.37           N  
ATOM   4415  CA  ALA B 596      92.931  86.704  91.214  1.00  0.37           C  
ATOM   4416  C   ALA B 596      92.743  87.696  90.084  1.00  0.37           C  
ATOM   4417  O   ALA B 596      91.717  88.362  89.986  1.00  0.37           O  
ATOM   4418  CB  ALA B 596      92.254  87.229  92.490  1.00  0.37           C  
ATOM   4419  N   MET B 597      93.708  87.790  89.141  1.00  0.30           N  
ATOM   4420  CA  MET B 597      93.630  88.675  87.987  1.00  0.30           C  
ATOM   4421  C   MET B 597      92.396  88.442  87.127  1.00  0.30           C  
ATOM   4422  O   MET B 597      91.817  89.354  86.535  1.00  0.30           O  
ATOM   4423  CB  MET B 597      94.894  88.530  87.109  1.00  0.30           C  
ATOM   4424  CG  MET B 597      95.067  89.672  86.097  1.00  0.30           C  
ATOM   4425  SD  MET B 597      95.116  91.309  86.892  1.00  0.30           S  
ATOM   4426  CE  MET B 597      95.008  92.148  85.302  1.00  0.30           C  
ATOM   4427  N   GLY B 598      91.910  87.183  87.129  1.00  0.31           N  
ATOM   4428  CA  GLY B 598      90.628  86.792  86.569  1.00  0.31           C  
ATOM   4429  C   GLY B 598      89.424  87.549  87.092  1.00  0.31           C  
ATOM   4430  O   GLY B 598      88.454  87.700  86.368  1.00  0.31           O  
ATOM   4431  N   GLN B 599      89.435  88.100  88.322  1.00  0.25           N  
ATOM   4432  CA  GLN B 599      88.359  88.953  88.821  1.00  0.25           C  
ATOM   4433  C   GLN B 599      88.150  90.217  87.987  1.00  0.25           C  
ATOM   4434  O   GLN B 599      87.036  90.687  87.797  1.00  0.25           O  
ATOM   4435  CB  GLN B 599      88.623  89.372  90.290  1.00  0.25           C  
ATOM   4436  CG  GLN B 599      88.520  88.221  91.322  1.00  0.25           C  
ATOM   4437  CD  GLN B 599      87.066  87.830  91.583  1.00  0.25           C  
ATOM   4438  OE1 GLN B 599      86.280  88.611  92.119  1.00  0.25           O  
ATOM   4439  NE2 GLN B 599      86.674  86.590  91.213  1.00  0.25           N  
ATOM   4440  N   TRP B 600      89.225  90.818  87.450  1.00  0.72           N  
ATOM   4441  CA  TRP B 600      89.102  91.952  86.554  1.00  0.72           C  
ATOM   4442  C   TRP B 600      88.658  91.570  85.134  1.00  0.72           C  
ATOM   4443  O   TRP B 600      87.838  92.249  84.516  1.00  0.72           O  
ATOM   4444  CB  TRP B 600      90.447  92.732  86.567  1.00  0.72           C  
ATOM   4445  CG  TRP B 600      90.560  93.988  85.705  1.00  0.72           C  
ATOM   4446  CD1 TRP B 600      91.591  94.303  84.865  1.00  0.72           C  
ATOM   4447  CD2 TRP B 600      89.617  95.077  85.606  1.00  0.72           C  
ATOM   4448  NE1 TRP B 600      91.330  95.477  84.203  1.00  0.72           N  
ATOM   4449  CE2 TRP B 600      90.123  95.965  84.628  1.00  0.72           C  
ATOM   4450  CE3 TRP B 600      88.413  95.350  86.257  1.00  0.72           C  
ATOM   4451  CZ2 TRP B 600      89.429  97.111  84.276  1.00  0.72           C  
ATOM   4452  CZ3 TRP B 600      87.731  96.528  85.913  1.00  0.72           C  
ATOM   4453  CH2 TRP B 600      88.231  97.400  84.938  1.00  0.72           C  
ATOM   4454  N   ILE B 601      89.215  90.479  84.566  1.00  0.70           N  
ATOM   4455  CA  ILE B 601      89.182  90.248  83.117  1.00  0.70           C  
ATOM   4456  C   ILE B 601      88.501  88.981  82.686  1.00  0.70           C  
ATOM   4457  O   ILE B 601      88.217  88.769  81.508  1.00  0.70           O  
ATOM   4458  CB  ILE B 601      90.596  90.184  82.577  1.00  0.70           C  
ATOM   4459  CG1 ILE B 601      91.500  89.098  83.214  1.00  0.70           C  
ATOM   4460  CG2 ILE B 601      91.182  91.578  82.803  1.00  0.70           C  
ATOM   4461  CD1 ILE B 601      91.540  87.799  82.406  1.00  0.70           C  
ATOM   4462  N   ALA B 602      88.224  88.099  83.645  1.00  0.73           N  
ATOM   4463  CA  ALA B 602      87.499  86.880  83.433  1.00  0.73           C  
ATOM   4464  C   ALA B 602      86.260  86.907  84.291  1.00  0.73           C  
ATOM   4465  O   ALA B 602      85.627  85.877  84.497  1.00  0.73           O  
ATOM   4466  CB  ALA B 602      88.361  85.657  83.798  1.00  0.73           C  
ATOM   4467  N   GLU B 603      85.866  88.104  84.783  1.00  0.67           N  
ATOM   4468  CA  GLU B 603      84.576  88.345  85.399  1.00  0.67           C  
ATOM   4469  C   GLU B 603      83.481  88.005  84.401  1.00  0.67           C  
ATOM   4470  O   GLU B 603      83.726  88.108  83.209  1.00  0.67           O  
ATOM   4471  CB  GLU B 603      84.439  89.817  85.862  1.00  0.67           C  
ATOM   4472  CG  GLU B 603      83.452  90.019  87.040  1.00  0.67           C  
ATOM   4473  CD  GLU B 603      83.249  91.480  87.440  1.00  0.67           C  
ATOM   4474  OE1 GLU B 603      82.428  92.174  86.788  1.00  0.67           O  
ATOM   4475  OE2 GLU B 603      83.916  91.975  88.386  1.00  0.67           O  
ATOM   4476  N   ASN B 604      82.284  87.539  84.797  1.00  0.69           N  
ATOM   4477  CA  ASN B 604      81.292  87.090  83.826  1.00  0.69           C  
ATOM   4478  C   ASN B 604      80.467  88.279  83.291  1.00  0.69           C  
ATOM   4479  O   ASN B 604      79.787  88.896  84.109  1.00  0.69           O  
ATOM   4480  CB  ASN B 604      80.376  86.038  84.532  1.00  0.69           C  
ATOM   4481  CG  ASN B 604      79.437  85.267  83.603  1.00  0.69           C  
ATOM   4482  OD1 ASN B 604      79.397  85.427  82.383  1.00  0.69           O  
ATOM   4483  ND2 ASN B 604      78.623  84.359  84.193  1.00  0.69           N  
ATOM   4484  N   PRO B 605      80.415  88.652  81.995  1.00  0.78           N  
ATOM   4485  CA  PRO B 605      79.681  89.838  81.538  1.00  0.78           C  
ATOM   4486  C   PRO B 605      78.173  89.762  81.685  1.00  0.78           C  
ATOM   4487  O   PRO B 605      77.483  90.735  81.394  1.00  0.78           O  
ATOM   4488  CB  PRO B 605      80.011  89.917  80.035  1.00  0.78           C  
ATOM   4489  CG  PRO B 605      81.393  89.294  79.885  1.00  0.78           C  
ATOM   4490  CD  PRO B 605      81.467  88.297  81.038  1.00  0.78           C  
ATOM   4491  N   PHE B 606      77.647  88.586  82.059  1.00  0.77           N  
ATOM   4492  CA  PHE B 606      76.230  88.335  82.186  1.00  0.77           C  
ATOM   4493  C   PHE B 606      75.856  87.932  83.610  1.00  0.77           C  
ATOM   4494  O   PHE B 606      74.705  87.586  83.866  1.00  0.77           O  
ATOM   4495  CB  PHE B 606      75.836  87.189  81.221  1.00  0.77           C  
ATOM   4496  CG  PHE B 606      75.975  87.578  79.771  1.00  0.77           C  
ATOM   4497  CD1 PHE B 606      74.836  87.946  79.037  1.00  0.77           C  
ATOM   4498  CD2 PHE B 606      77.205  87.466  79.097  1.00  0.77           C  
ATOM   4499  CE1 PHE B 606      74.916  88.186  77.659  1.00  0.77           C  
ATOM   4500  CE2 PHE B 606      77.293  87.717  77.723  1.00  0.77           C  
ATOM   4501  CZ  PHE B 606      76.146  88.069  77.003  1.00  0.77           C  
ATOM   4502  N   ASP B 607      76.813  87.997  84.558  1.00  0.73           N  
ATOM   4503  CA  ASP B 607      76.587  87.739  85.976  1.00  0.73           C  
ATOM   4504  C   ASP B 607      77.687  88.488  86.729  1.00  0.73           C  
ATOM   4505  O   ASP B 607      78.431  87.972  87.565  1.00  0.73           O  
ATOM   4506  CB  ASP B 607      76.560  86.215  86.293  1.00  0.73           C  
ATOM   4507  CG  ASP B 607      75.974  85.890  87.662  1.00  0.73           C  
ATOM   4508  OD1 ASP B 607      76.224  84.749  88.141  1.00  0.73           O  
ATOM   4509  OD2 ASP B 607      75.290  86.741  88.268  1.00  0.73           O  
ATOM   4510  N   GLN B 608      77.865  89.759  86.337  1.00  0.69           N  
ATOM   4511  CA  GLN B 608      78.741  90.725  86.952  1.00  0.69           C  
ATOM   4512  C   GLN B 608      78.292  91.149  88.338  1.00  0.69           C  
ATOM   4513  O   GLN B 608      77.109  91.383  88.582  1.00  0.69           O  
ATOM   4514  CB  GLN B 608      78.881  91.965  86.032  1.00  0.69           C  
ATOM   4515  CG  GLN B 608      77.651  92.909  85.918  1.00  0.69           C  
ATOM   4516  CD  GLN B 608      76.420  92.254  85.285  1.00  0.69           C  
ATOM   4517  OE1 GLN B 608      76.490  91.382  84.422  1.00  0.69           O  
ATOM   4518  NE2 GLN B 608      75.215  92.691  85.719  1.00  0.69           N  
ATOM   4519  N   GLU B 609      79.236  91.313  89.285  1.00  0.61           N  
ATOM   4520  CA  GLU B 609      78.872  91.778  90.608  1.00  0.61           C  
ATOM   4521  C   GLU B 609      78.889  93.293  90.666  1.00  0.61           C  
ATOM   4522  O   GLU B 609      79.880  93.953  90.331  1.00  0.61           O  
ATOM   4523  CB  GLU B 609      79.765  91.195  91.719  1.00  0.61           C  
ATOM   4524  CG  GLU B 609      79.399  91.666  93.154  1.00  0.61           C  
ATOM   4525  CD  GLU B 609      77.949  91.399  93.547  1.00  0.61           C  
ATOM   4526  OE1 GLU B 609      77.081  92.217  93.137  1.00  0.61           O  
ATOM   4527  OE2 GLU B 609      77.708  90.413  94.284  1.00  0.61           O  
ATOM   4528  N   ALA B 610      77.769  93.877  91.108  1.00  0.65           N  
ATOM   4529  CA  ALA B 610      77.547  95.297  91.143  1.00  0.65           C  
ATOM   4530  C   ALA B 610      77.650  95.850  92.551  1.00  0.65           C  
ATOM   4531  O   ALA B 610      77.795  97.060  92.719  1.00  0.65           O  
ATOM   4532  CB  ALA B 610      76.149  95.593  90.568  1.00  0.65           C  
ATOM   4533  N   ASP B 611      77.636  94.992  93.596  1.00  0.61           N  
ATOM   4534  CA  ASP B 611      77.940  95.423  94.947  1.00  0.61           C  
ATOM   4535  C   ASP B 611      79.398  95.896  95.075  1.00  0.61           C  
ATOM   4536  O   ASP B 611      80.353  95.302  94.553  1.00  0.61           O  
ATOM   4537  CB  ASP B 611      77.542  94.324  95.970  1.00  0.61           C  
ATOM   4538  CG  ASP B 611      77.620  94.791  97.418  1.00  0.61           C  
ATOM   4539  OD1 ASP B 611      77.500  96.025  97.634  1.00  0.61           O  
ATOM   4540  OD2 ASP B 611      77.803  93.924  98.316  1.00  0.61           O  
ATOM   4541  N   LEU B 612      79.601  97.030  95.766  1.00  0.29           N  
ATOM   4542  CA  LEU B 612      80.903  97.636  95.940  1.00  0.29           C  
ATOM   4543  C   LEU B 612      81.728  96.824  96.925  1.00  0.29           C  
ATOM   4544  O   LEU B 612      81.258  96.456  97.995  1.00  0.29           O  
ATOM   4545  CB  LEU B 612      80.801  99.109  96.408  1.00  0.29           C  
ATOM   4546  CG  LEU B 612      80.137 100.062  95.388  1.00  0.29           C  
ATOM   4547  CD1 LEU B 612      79.850 101.424  96.033  1.00  0.29           C  
ATOM   4548  CD2 LEU B 612      80.989 100.286  94.129  1.00  0.29           C  
ATOM   4549  N   THR B 613      82.982  96.473  96.553  1.00  0.47           N  
ATOM   4550  CA  THR B 613      83.949  95.804  97.441  1.00  0.47           C  
ATOM   4551  C   THR B 613      83.670  94.311  97.607  1.00  0.47           C  
ATOM   4552  O   THR B 613      84.379  93.550  98.263  1.00  0.47           O  
ATOM   4553  CB  THR B 613      84.126  96.544  98.772  1.00  0.47           C  
ATOM   4554  OG1 THR B 613      84.490  97.886  98.483  1.00  0.47           O  
ATOM   4555  CG2 THR B 613      85.220  95.958  99.668  1.00  0.47           C  
ATOM   4556  N   LYS B 614      82.636  93.820  96.915  1.00  0.31           N  
ATOM   4557  CA  LYS B 614      82.211  92.438  96.895  1.00  0.31           C  
ATOM   4558  C   LYS B 614      83.030  91.632  95.855  1.00  0.31           C  
ATOM   4559  O   LYS B 614      83.611  92.275  94.976  1.00  0.31           O  
ATOM   4560  CB  LYS B 614      80.682  92.516  96.637  1.00  0.31           C  
ATOM   4561  CG  LYS B 614      79.764  91.458  97.272  1.00  0.31           C  
ATOM   4562  CD  LYS B 614      79.918  91.304  98.791  1.00  0.31           C  
ATOM   4563  CE  LYS B 614      79.030  90.199  99.353  1.00  0.31           C  
ATOM   4564  NZ  LYS B 614      79.143  90.231 100.822  1.00  0.31           N  
ATOM   4565  N   PRO B 615      83.195  90.288  95.886  1.00  0.33           N  
ATOM   4566  CA  PRO B 615      83.946  89.536  94.877  1.00  0.33           C  
ATOM   4567  C   PRO B 615      83.111  89.370  93.617  1.00  0.33           C  
ATOM   4568  O   PRO B 615      82.077  90.009  93.499  1.00  0.33           O  
ATOM   4569  CB  PRO B 615      84.128  88.183  95.589  1.00  0.33           C  
ATOM   4570  CG  PRO B 615      82.809  87.959  96.329  1.00  0.33           C  
ATOM   4571  CD  PRO B 615      82.347  89.380  96.656  1.00  0.33           C  
ATOM   4572  N   ALA B 616      83.490  88.508  92.662  1.00  0.56           N  
ATOM   4573  CA  ALA B 616      82.671  88.331  91.489  1.00  0.56           C  
ATOM   4574  C   ALA B 616      82.832  86.956  90.868  1.00  0.56           C  
ATOM   4575  O   ALA B 616      83.750  86.192  91.170  1.00  0.56           O  
ATOM   4576  CB  ALA B 616      83.023  89.419  90.463  1.00  0.56           C  
ATOM   4577  N   ARG B 617      81.880  86.589  89.987  1.00  0.49           N  
ATOM   4578  CA  ARG B 617      81.924  85.371  89.202  1.00  0.49           C  
ATOM   4579  C   ARG B 617      83.089  85.300  88.237  1.00  0.49           C  
ATOM   4580  O   ARG B 617      83.500  86.315  87.693  1.00  0.49           O  
ATOM   4581  CB  ARG B 617      80.678  85.237  88.310  1.00  0.49           C  
ATOM   4582  CG  ARG B 617      79.336  85.232  89.047  1.00  0.49           C  
ATOM   4583  CD  ARG B 617      79.116  84.052  89.991  1.00  0.49           C  
ATOM   4584  NE  ARG B 617      77.650  84.045  90.223  1.00  0.49           N  
ATOM   4585  CZ  ARG B 617      76.995  83.501  91.247  1.00  0.49           C  
ATOM   4586  NH1 ARG B 617      75.691  83.734  91.343  1.00  0.49           N  
ATOM   4587  NH2 ARG B 617      77.607  82.730  92.141  1.00  0.49           N  
ATOM   4588  N   VAL B 618      83.605  84.088  87.956  1.00  0.62           N  
ATOM   4589  CA  VAL B 618      84.677  83.901  86.992  1.00  0.62           C  
ATOM   4590  C   VAL B 618      84.193  83.004  85.860  1.00  0.62           C  
ATOM   4591  O   VAL B 618      83.713  81.898  86.100  1.00  0.62           O  
ATOM   4592  CB  VAL B 618      85.924  83.299  87.638  1.00  0.62           C  
ATOM   4593  CG1 VAL B 618      87.092  83.238  86.633  1.00  0.62           C  
ATOM   4594  CG2 VAL B 618      86.347  84.166  88.840  1.00  0.62           C  
ATOM   4595  N   LYS B 619      84.322  83.484  84.602  1.00  0.63           N  
ATOM   4596  CA  LYS B 619      83.985  82.803  83.359  1.00  0.63           C  
ATOM   4597  C   LYS B 619      84.267  83.738  82.182  1.00  0.63           C  
ATOM   4598  O   LYS B 619      83.546  84.700  81.926  1.00  0.63           O  
ATOM   4599  CB  LYS B 619      82.513  82.303  83.274  1.00  0.63           C  
ATOM   4600  CG  LYS B 619      82.216  81.389  82.066  1.00  0.63           C  
ATOM   4601  CD  LYS B 619      80.849  80.674  82.213  1.00  0.63           C  
ATOM   4602  CE  LYS B 619      80.395  79.882  80.966  1.00  0.63           C  
ATOM   4603  NZ  LYS B 619      78.995  79.359  81.047  1.00  0.63           N  
ATOM   4604  N   ARG B 620      85.368  83.476  81.442  1.00  0.60           N  
ATOM   4605  CA  ARG B 620      85.857  84.333  80.371  1.00  0.60           C  
ATOM   4606  C   ARG B 620      85.436  83.826  78.995  1.00  0.60           C  
ATOM   4607  O   ARG B 620      85.651  82.665  78.659  1.00  0.60           O  
ATOM   4608  CB  ARG B 620      87.414  84.419  80.425  1.00  0.60           C  
ATOM   4609  CG  ARG B 620      88.048  85.528  79.558  1.00  0.60           C  
ATOM   4610  CD  ARG B 620      89.561  85.748  79.752  1.00  0.60           C  
ATOM   4611  NE  ARG B 620      90.288  84.562  79.184  1.00  0.60           N  
ATOM   4612  CZ  ARG B 620      91.586  84.288  79.389  1.00  0.60           C  
ATOM   4613  NH1 ARG B 620      92.097  83.143  78.940  1.00  0.60           N  
ATOM   4614  NH2 ARG B 620      92.391  85.132  80.026  1.00  0.60           N  
ATOM   4615  N   TYR B 621      84.861  84.711  78.153  1.00  0.69           N  
ATOM   4616  CA  TYR B 621      84.414  84.416  76.793  1.00  0.69           C  
ATOM   4617  C   TYR B 621      85.380  84.972  75.771  1.00  0.69           C  
ATOM   4618  O   TYR B 621      85.117  85.001  74.572  1.00  0.69           O  
ATOM   4619  CB  TYR B 621      83.063  85.098  76.470  1.00  0.69           C  
ATOM   4620  CG  TYR B 621      82.029  84.647  77.446  1.00  0.69           C  
ATOM   4621  CD1 TYR B 621      81.624  83.305  77.457  1.00  0.69           C  
ATOM   4622  CD2 TYR B 621      81.484  85.537  78.382  1.00  0.69           C  
ATOM   4623  CE1 TYR B 621      80.701  82.850  78.407  1.00  0.69           C  
ATOM   4624  CE2 TYR B 621      80.569  85.075  79.340  1.00  0.69           C  
ATOM   4625  CZ  TYR B 621      80.199  83.726  79.374  1.00  0.69           C  
ATOM   4626  OH  TYR B 621      79.371  83.254  80.418  1.00  0.69           O  
ATOM   4627  N   PHE B 622      86.526  85.459  76.252  1.00  0.71           N  
ATOM   4628  CA  PHE B 622      87.560  86.119  75.492  1.00  0.71           C  
ATOM   4629  C   PHE B 622      88.687  85.127  75.211  1.00  0.71           C  
ATOM   4630  O   PHE B 622      89.387  84.682  76.126  1.00  0.71           O  
ATOM   4631  CB  PHE B 622      88.057  87.310  76.377  1.00  0.71           C  
ATOM   4632  CG  PHE B 622      89.008  88.280  75.739  1.00  0.71           C  
ATOM   4633  CD1 PHE B 622      88.846  88.633  74.400  1.00  0.71           C  
ATOM   4634  CD2 PHE B 622      90.070  88.857  76.465  1.00  0.71           C  
ATOM   4635  CE1 PHE B 622      89.701  89.553  73.797  1.00  0.71           C  
ATOM   4636  CE2 PHE B 622      90.923  89.780  75.848  1.00  0.71           C  
ATOM   4637  CZ  PHE B 622      90.697  90.185  74.536  1.00  0.71           C  
ATOM   4638  N   LYS B 623      88.875  84.732  73.931  1.00  0.70           N  
ATOM   4639  CA  LYS B 623      89.814  83.688  73.551  1.00  0.70           C  
ATOM   4640  C   LYS B 623      91.148  84.273  73.133  1.00  0.70           C  
ATOM   4641  O   LYS B 623      91.292  84.921  72.100  1.00  0.70           O  
ATOM   4642  CB  LYS B 623      89.272  82.830  72.379  1.00  0.70           C  
ATOM   4643  CG  LYS B 623      90.173  81.637  71.994  1.00  0.70           C  
ATOM   4644  CD  LYS B 623      89.633  80.872  70.773  1.00  0.70           C  
ATOM   4645  CE  LYS B 623      90.551  79.744  70.294  1.00  0.70           C  
ATOM   4646  NZ  LYS B 623      90.007  79.172  69.042  1.00  0.70           N  
ATOM   4647  N   SER B 624      92.203  84.052  73.924  1.00  0.71           N  
ATOM   4648  CA  SER B 624      93.520  84.595  73.660  1.00  0.71           C  
ATOM   4649  C   SER B 624      94.182  84.167  72.359  1.00  0.71           C  
ATOM   4650  O   SER B 624      93.931  83.091  71.821  1.00  0.71           O  
ATOM   4651  CB  SER B 624      94.454  84.395  74.871  1.00  0.71           C  
ATOM   4652  OG  SER B 624      94.417  83.046  75.334  1.00  0.71           O  
ATOM   4653  N   GLU B 625      95.018  85.051  71.786  1.00  0.75           N  
ATOM   4654  CA  GLU B 625      95.628  84.879  70.488  1.00  0.75           C  
ATOM   4655  C   GLU B 625      97.010  85.510  70.512  1.00  0.75           C  
ATOM   4656  O   GLU B 625      97.293  86.388  71.321  1.00  0.75           O  
ATOM   4657  CB  GLU B 625      94.753  85.574  69.419  1.00  0.75           C  
ATOM   4658  CG  GLU B 625      95.248  85.440  67.958  1.00  0.75           C  
ATOM   4659  CD  GLU B 625      94.235  85.964  66.955  1.00  0.75           C  
ATOM   4660  OE1 GLU B 625      93.093  86.293  67.345  1.00  0.75           O  
ATOM   4661  OE2 GLU B 625      94.568  86.078  65.751  1.00  0.75           O  
ATOM   4662  N   SER B 626      97.934  85.067  69.635  1.00  0.79           N  
ATOM   4663  CA  SER B 626      99.226  85.724  69.514  1.00  0.79           C  
ATOM   4664  C   SER B 626      99.235  86.723  68.384  1.00  0.79           C  
ATOM   4665  O   SER B 626      98.796  86.440  67.270  1.00  0.79           O  
ATOM   4666  CB  SER B 626     100.420  84.754  69.340  1.00  0.79           C  
ATOM   4667  OG  SER B 626     101.668  85.445  69.413  1.00  0.79           O  
ATOM   4668  N   ALA B 627      99.787  87.925  68.636  1.00  0.77           N  
ATOM   4669  CA  ALA B 627      99.840  89.008  67.677  1.00  0.77           C  
ATOM   4670  C   ALA B 627     100.847  88.730  66.565  1.00  0.77           C  
ATOM   4671  O   ALA B 627     100.845  89.342  65.499  1.00  0.77           O  
ATOM   4672  CB  ALA B 627     100.201  90.314  68.410  1.00  0.77           C  
ATOM   4673  N   HIS B 628     101.728  87.736  66.770  1.00  0.78           N  
ATOM   4674  CA  HIS B 628     102.687  87.289  65.785  1.00  0.78           C  
ATOM   4675  C   HIS B 628     102.074  86.730  64.500  1.00  0.78           C  
ATOM   4676  O   HIS B 628     102.593  86.943  63.407  1.00  0.78           O  
ATOM   4677  CB  HIS B 628     103.645  86.281  66.432  1.00  0.78           C  
ATOM   4678  CG  HIS B 628     104.836  86.026  65.584  1.00  0.78           C  
ATOM   4679  ND1 HIS B 628     104.875  84.884  64.826  1.00  0.78           N  
ATOM   4680  CD2 HIS B 628     105.904  86.813  65.312  1.00  0.78           C  
ATOM   4681  CE1 HIS B 628     105.963  84.984  64.102  1.00  0.78           C  
ATOM   4682  NE2 HIS B 628     106.629  86.136  64.357  1.00  0.78           N  
ATOM   4683  N   TYR B 629     100.910  86.052  64.586  1.00  0.83           N  
ATOM   4684  CA  TYR B 629     100.185  85.535  63.432  1.00  0.83           C  
ATOM   4685  C   TYR B 629      99.744  86.610  62.450  1.00  0.83           C  
ATOM   4686  O   TYR B 629      99.855  86.457  61.234  1.00  0.83           O  
ATOM   4687  CB  TYR B 629      98.937  84.752  63.893  1.00  0.83           C  
ATOM   4688  CG  TYR B 629      99.361  83.499  64.600  1.00  0.83           C  
ATOM   4689  CD1 TYR B 629     100.067  82.509  63.897  1.00  0.83           C  
ATOM   4690  CD2 TYR B 629      99.049  83.285  65.952  1.00  0.83           C  
ATOM   4691  CE1 TYR B 629     100.454  81.324  64.530  1.00  0.83           C  
ATOM   4692  CE2 TYR B 629      99.447  82.103  66.593  1.00  0.83           C  
ATOM   4693  CZ  TYR B 629     100.149  81.127  65.877  1.00  0.83           C  
ATOM   4694  OH  TYR B 629     100.584  79.954  66.510  1.00  0.83           O  
ATOM   4695  N   TRP B 630      99.294  87.768  62.968  1.00  0.77           N  
ATOM   4696  CA  TRP B 630      99.040  88.965  62.186  1.00  0.77           C  
ATOM   4697  C   TRP B 630     100.295  89.453  61.459  1.00  0.77           C  
ATOM   4698  O   TRP B 630     100.279  89.767  60.269  1.00  0.77           O  
ATOM   4699  CB  TRP B 630      98.491  90.065  63.134  1.00  0.77           C  
ATOM   4700  CG  TRP B 630      98.557  91.480  62.596  1.00  0.77           C  
ATOM   4701  CD1 TRP B 630      97.963  91.977  61.477  1.00  0.77           C  
ATOM   4702  CD2 TRP B 630      99.449  92.502  63.072  1.00  0.77           C  
ATOM   4703  NE1 TRP B 630      98.372  93.276  61.257  1.00  0.77           N  
ATOM   4704  CE2 TRP B 630      99.271  93.616  62.233  1.00  0.77           C  
ATOM   4705  CE3 TRP B 630     100.367  92.530  64.122  1.00  0.77           C  
ATOM   4706  CZ2 TRP B 630      99.963  94.789  62.453  1.00  0.77           C  
ATOM   4707  CZ3 TRP B 630     101.107  93.706  64.312  1.00  0.77           C  
ATOM   4708  CH2 TRP B 630     100.899  94.827  63.496  1.00  0.77           C  
ATOM   4709  N   ASN B 631     101.448  89.457  62.151  1.00  0.77           N  
ATOM   4710  CA  ASN B 631     102.711  89.938  61.630  1.00  0.77           C  
ATOM   4711  C   ASN B 631     103.260  89.055  60.517  1.00  0.77           C  
ATOM   4712  O   ASN B 631     104.110  89.460  59.735  1.00  0.77           O  
ATOM   4713  CB  ASN B 631     103.712  89.992  62.811  1.00  0.77           C  
ATOM   4714  CG  ASN B 631     104.986  90.805  62.576  1.00  0.77           C  
ATOM   4715  OD1 ASN B 631     105.841  90.903  63.458  1.00  0.77           O  
ATOM   4716  ND2 ASN B 631     105.134  91.399  61.380  1.00  0.77           N  
ATOM   4717  N   TYR B 632     102.752  87.834  60.384  1.00  0.75           N  
ATOM   4718  CA  TYR B 632     103.140  86.938  59.327  1.00  0.75           C  
ATOM   4719  C   TYR B 632     102.244  87.141  58.085  1.00  0.75           C  
ATOM   4720  O   TYR B 632     102.431  86.530  57.033  1.00  0.75           O  
ATOM   4721  CB  TYR B 632     103.052  85.535  59.970  1.00  0.75           C  
ATOM   4722  CG  TYR B 632     103.223  84.438  58.978  1.00  0.75           C  
ATOM   4723  CD1 TYR B 632     102.117  83.643  58.668  1.00  0.75           C  
ATOM   4724  CD2 TYR B 632     104.431  84.241  58.298  1.00  0.75           C  
ATOM   4725  CE1 TYR B 632     102.233  82.590  57.753  1.00  0.75           C  
ATOM   4726  CE2 TYR B 632     104.517  83.236  57.326  1.00  0.75           C  
ATOM   4727  CZ  TYR B 632     103.429  82.398  57.071  1.00  0.75           C  
ATOM   4728  OH  TYR B 632     103.551  81.357  56.137  1.00  0.75           O  
ATOM   4729  N   GLY B 633     101.279  88.084  58.153  1.00  0.76           N  
ATOM   4730  CA  GLY B 633     100.324  88.363  57.085  1.00  0.76           C  
ATOM   4731  C   GLY B 633      98.986  87.726  57.339  1.00  0.76           C  
ATOM   4732  O   GLY B 633      98.321  87.266  56.411  1.00  0.76           O  
ATOM   4733  N   ASP B 634      98.581  87.678  58.627  1.00  0.74           N  
ATOM   4734  CA  ASP B 634      97.361  87.067  59.135  1.00  0.74           C  
ATOM   4735  C   ASP B 634      97.193  85.594  58.724  1.00  0.74           C  
ATOM   4736  O   ASP B 634      96.186  85.207  58.132  1.00  0.74           O  
ATOM   4737  CB  ASP B 634      96.094  87.917  58.812  1.00  0.74           C  
ATOM   4738  CG  ASP B 634      95.935  89.152  59.692  1.00  0.74           C  
ATOM   4739  OD1 ASP B 634      95.652  88.994  60.913  1.00  0.74           O  
ATOM   4740  OD2 ASP B 634      96.025  90.282  59.154  1.00  0.74           O  
ATOM   4741  N   ARG B 635      98.182  84.719  59.001  1.00  0.67           N  
ATOM   4742  CA  ARG B 635      98.136  83.308  58.624  1.00  0.67           C  
ATOM   4743  C   ARG B 635      98.793  82.452  59.722  1.00  0.67           C  
ATOM   4744  O   ARG B 635      99.442  83.023  60.599  1.00  0.67           O  
ATOM   4745  CB  ARG B 635      98.828  83.030  57.252  1.00  0.67           C  
ATOM   4746  CG  ARG B 635      98.167  83.643  55.994  1.00  0.67           C  
ATOM   4747  CD  ARG B 635      96.751  83.125  55.713  1.00  0.67           C  
ATOM   4748  NE  ARG B 635      96.194  83.827  54.505  1.00  0.67           N  
ATOM   4749  CZ  ARG B 635      95.726  85.084  54.497  1.00  0.67           C  
ATOM   4750  NH1 ARG B 635      95.725  85.867  55.563  1.00  0.67           N  
ATOM   4751  NH2 ARG B 635      95.143  85.542  53.394  1.00  0.67           N  
ATOM   4752  N   PRO B 636      98.661  81.122  59.759  1.00  0.78           N  
ATOM   4753  CA  PRO B 636      99.415  80.268  60.683  1.00  0.78           C  
ATOM   4754  C   PRO B 636     100.539  79.589  59.922  1.00  0.78           C  
ATOM   4755  O   PRO B 636     100.717  79.864  58.740  1.00  0.78           O  
ATOM   4756  CB  PRO B 636      98.367  79.225  61.143  1.00  0.78           C  
ATOM   4757  CG  PRO B 636      97.032  79.735  60.604  1.00  0.78           C  
ATOM   4758  CD  PRO B 636      97.455  80.430  59.320  1.00  0.78           C  
ATOM   4759  N   LEU B 637     101.310  78.674  60.552  1.00  0.75           N  
ATOM   4760  CA  LEU B 637     102.426  78.030  59.884  1.00  0.75           C  
ATOM   4761  C   LEU B 637     101.922  76.845  59.091  1.00  0.75           C  
ATOM   4762  O   LEU B 637     101.746  75.736  59.601  1.00  0.75           O  
ATOM   4763  CB  LEU B 637     103.526  77.582  60.879  1.00  0.75           C  
ATOM   4764  CG  LEU B 637     104.754  76.876  60.255  1.00  0.75           C  
ATOM   4765  CD1 LEU B 637     105.334  77.588  59.028  1.00  0.75           C  
ATOM   4766  CD2 LEU B 637     105.858  76.717  61.311  1.00  0.75           C  
ATOM   4767  N   VAL B 638     101.656  77.089  57.800  1.00  0.72           N  
ATOM   4768  CA  VAL B 638     101.168  76.101  56.867  1.00  0.72           C  
ATOM   4769  C   VAL B 638     102.163  76.053  55.741  1.00  0.72           C  
ATOM   4770  O   VAL B 638     102.567  77.070  55.184  1.00  0.72           O  
ATOM   4771  CB  VAL B 638      99.784  76.431  56.328  1.00  0.72           C  
ATOM   4772  CG1 VAL B 638      99.271  75.296  55.416  1.00  0.72           C  
ATOM   4773  CG2 VAL B 638      98.836  76.631  57.521  1.00  0.72           C  
ATOM   4774  N   SER B 639     102.630  74.849  55.400  1.00  0.24           N  
ATOM   4775  CA  SER B 639     103.742  74.665  54.498  1.00  0.24           C  
ATOM   4776  C   SER B 639     103.382  73.516  53.565  1.00  0.24           C  
ATOM   4777  O   SER B 639     102.301  72.959  53.759  1.00  0.24           O  
ATOM   4778  CB  SER B 639     105.030  74.446  55.333  1.00  0.24           C  
ATOM   4779  OG  SER B 639     105.162  73.096  55.786  1.00  0.24           O  
ATOM   4780  N   PRO B 640     104.120  73.094  52.530  1.00  0.26           N  
ATOM   4781  CA  PRO B 640     103.638  72.054  51.623  1.00  0.26           C  
ATOM   4782  C   PRO B 640     103.619  70.669  52.259  1.00  0.26           C  
ATOM   4783  O   PRO B 640     103.121  69.745  51.622  1.00  0.26           O  
ATOM   4784  CB  PRO B 640     104.626  72.136  50.447  1.00  0.26           C  
ATOM   4785  CG  PRO B 640     105.941  72.557  51.099  1.00  0.26           C  
ATOM   4786  CD  PRO B 640     105.484  73.522  52.197  1.00  0.26           C  
ATOM   4787  N   SER B 641     104.155  70.482  53.484  1.00  0.27           N  
ATOM   4788  CA  SER B 641     104.044  69.224  54.205  1.00  0.27           C  
ATOM   4789  C   SER B 641     102.839  69.165  55.129  1.00  0.27           C  
ATOM   4790  O   SER B 641     102.036  68.241  55.022  1.00  0.27           O  
ATOM   4791  CB  SER B 641     105.330  68.882  55.011  1.00  0.27           C  
ATOM   4792  OG  SER B 641     105.759  69.954  55.858  1.00  0.27           O  
ATOM   4793  N   GLU B 642     102.663  70.135  56.052  1.00  0.58           N  
ATOM   4794  CA  GLU B 642     101.645  70.019  57.084  1.00  0.58           C  
ATOM   4795  C   GLU B 642     101.308  71.379  57.693  1.00  0.58           C  
ATOM   4796  O   GLU B 642     102.006  72.375  57.492  1.00  0.58           O  
ATOM   4797  CB  GLU B 642     102.112  69.010  58.175  1.00  0.58           C  
ATOM   4798  CG  GLU B 642     101.032  68.523  59.177  1.00  0.58           C  
ATOM   4799  CD  GLU B 642     101.477  67.310  59.996  1.00  0.58           C  
ATOM   4800  OE1 GLU B 642     100.607  66.780  60.735  1.00  0.58           O  
ATOM   4801  OE2 GLU B 642     102.660  66.899  59.883  1.00  0.58           O  
ATOM   4802  N   ILE B 643     100.199  71.462  58.462  1.00  0.74           N  
ATOM   4803  CA  ILE B 643      99.895  72.586  59.336  1.00  0.74           C  
ATOM   4804  C   ILE B 643     100.650  72.368  60.635  1.00  0.74           C  
ATOM   4805  O   ILE B 643     100.378  71.435  61.382  1.00  0.74           O  
ATOM   4806  CB  ILE B 643      98.404  72.702  59.664  1.00  0.74           C  
ATOM   4807  CG1 ILE B 643      97.562  72.900  58.382  1.00  0.74           C  
ATOM   4808  CG2 ILE B 643      98.162  73.852  60.677  1.00  0.74           C  
ATOM   4809  CD1 ILE B 643      96.053  72.755  58.619  1.00  0.74           C  
ATOM   4810  N   ILE B 644     101.632  73.230  60.946  1.00  0.73           N  
ATOM   4811  CA  ILE B 644     102.492  73.031  62.104  1.00  0.73           C  
ATOM   4812  C   ILE B 644     101.960  73.835  63.290  1.00  0.73           C  
ATOM   4813  O   ILE B 644     102.286  73.592  64.450  1.00  0.73           O  
ATOM   4814  CB  ILE B 644     103.920  73.428  61.728  1.00  0.73           C  
ATOM   4815  CG1 ILE B 644     104.471  72.495  60.617  1.00  0.73           C  
ATOM   4816  CG2 ILE B 644     104.854  73.415  62.953  1.00  0.73           C  
ATOM   4817  CD1 ILE B 644     105.806  72.957  60.016  1.00  0.73           C  
ATOM   4818  N   THR B 645     101.051  74.799  63.045  1.00  0.76           N  
ATOM   4819  CA  THR B 645     100.344  75.494  64.118  1.00  0.76           C  
ATOM   4820  C   THR B 645      99.364  74.601  64.854  1.00  0.76           C  
ATOM   4821  O   THR B 645      98.335  74.212  64.306  1.00  0.76           O  
ATOM   4822  CB  THR B 645      99.574  76.724  63.654  1.00  0.76           C  
ATOM   4823  OG1 THR B 645     100.461  77.684  63.108  1.00  0.76           O  
ATOM   4824  CG2 THR B 645      98.882  77.452  64.814  1.00  0.76           C  
ATOM   4825  N   GLY B 646      99.652  74.282  66.138  1.00  0.79           N  
ATOM   4826  CA  GLY B 646      98.724  73.626  67.058  1.00  0.79           C  
ATOM   4827  C   GLY B 646      97.359  74.262  67.192  1.00  0.79           C  
ATOM   4828  O   GLY B 646      97.167  75.468  67.034  1.00  0.79           O  
ATOM   4829  N   LYS B 647      96.350  73.452  67.537  1.00  0.69           N  
ATOM   4830  CA  LYS B 647      94.964  73.862  67.629  1.00  0.69           C  
ATOM   4831  C   LYS B 647      94.704  74.838  68.762  1.00  0.69           C  
ATOM   4832  O   LYS B 647      93.871  75.739  68.645  1.00  0.69           O  
ATOM   4833  CB  LYS B 647      94.041  72.637  67.787  1.00  0.69           C  
ATOM   4834  CG  LYS B 647      93.963  71.789  66.510  1.00  0.69           C  
ATOM   4835  CD  LYS B 647      92.948  70.647  66.659  1.00  0.69           C  
ATOM   4836  CE  LYS B 647      92.788  69.819  65.383  1.00  0.69           C  
ATOM   4837  NZ  LYS B 647      91.806  68.736  65.612  1.00  0.69           N  
ATOM   4838  N   SER B 648      95.444  74.694  69.882  1.00  0.73           N  
ATOM   4839  CA  SER B 648      95.412  75.624  71.008  1.00  0.73           C  
ATOM   4840  C   SER B 648      95.879  77.017  70.618  1.00  0.73           C  
ATOM   4841  O   SER B 648      95.352  78.028  71.078  1.00  0.73           O  
ATOM   4842  CB  SER B 648      96.185  75.111  72.264  1.00  0.73           C  
ATOM   4843  OG  SER B 648      97.594  74.959  72.058  1.00  0.73           O  
ATOM   4844  N   HIS B 649      96.846  77.087  69.687  1.00  0.70           N  
ATOM   4845  CA  HIS B 649      97.489  78.313  69.261  1.00  0.70           C  
ATOM   4846  C   HIS B 649      96.802  79.008  68.094  1.00  0.70           C  
ATOM   4847  O   HIS B 649      97.219  80.091  67.689  1.00  0.70           O  
ATOM   4848  CB  HIS B 649      98.905  77.989  68.736  1.00  0.70           C  
ATOM   4849  CG  HIS B 649      99.843  77.474  69.770  1.00  0.70           C  
ATOM   4850  ND1 HIS B 649     100.771  78.341  70.314  1.00  0.70           N  
ATOM   4851  CD2 HIS B 649      99.950  76.243  70.329  1.00  0.70           C  
ATOM   4852  CE1 HIS B 649     101.424  77.614  71.209  1.00  0.70           C  
ATOM   4853  NE2 HIS B 649     100.965  76.338  71.256  1.00  0.70           N  
ATOM   4854  N   MET B 650      95.754  78.405  67.500  1.00  0.75           N  
ATOM   4855  CA  MET B 650      95.180  78.853  66.238  1.00  0.75           C  
ATOM   4856  C   MET B 650      94.614  80.295  66.232  1.00  0.75           C  
ATOM   4857  O   MET B 650      93.773  80.617  67.084  1.00  0.75           O  
ATOM   4858  CB  MET B 650      94.087  77.849  65.788  1.00  0.75           C  
ATOM   4859  CG  MET B 650      93.627  77.976  64.319  1.00  0.75           C  
ATOM   4860  SD  MET B 650      94.927  77.739  63.063  1.00  0.75           S  
ATOM   4861  CE  MET B 650      95.348  76.004  63.397  1.00  0.75           C  
ATOM   4862  N   PRO B 651      95.001  81.206  65.329  1.00  0.81           N  
ATOM   4863  CA  PRO B 651      94.462  82.567  65.273  1.00  0.81           C  
ATOM   4864  C   PRO B 651      93.151  82.626  64.502  1.00  0.81           C  
ATOM   4865  O   PRO B 651      92.646  81.597  64.063  1.00  0.81           O  
ATOM   4866  CB  PRO B 651      95.554  83.332  64.512  1.00  0.81           C  
ATOM   4867  CG  PRO B 651      96.128  82.293  63.556  1.00  0.81           C  
ATOM   4868  CD  PRO B 651      96.144  81.041  64.424  1.00  0.81           C  
ATOM   4869  N   THR B 652      92.573  83.830  64.336  1.00  0.77           N  
ATOM   4870  CA  THR B 652      91.368  84.062  63.532  1.00  0.77           C  
ATOM   4871  C   THR B 652      91.617  85.286  62.664  1.00  0.77           C  
ATOM   4872  O   THR B 652      92.538  86.044  62.967  1.00  0.77           O  
ATOM   4873  CB  THR B 652      90.091  84.324  64.336  1.00  0.77           C  
ATOM   4874  OG1 THR B 652      90.328  85.244  65.382  1.00  0.77           O  
ATOM   4875  CG2 THR B 652      89.585  83.035  64.984  1.00  0.77           C  
ATOM   4876  N   PRO B 653      90.902  85.562  61.572  1.00  0.82           N  
ATOM   4877  CA  PRO B 653      91.087  86.770  60.763  1.00  0.82           C  
ATOM   4878  C   PRO B 653      90.952  88.077  61.520  1.00  0.82           C  
ATOM   4879  O   PRO B 653      89.971  88.264  62.234  1.00  0.82           O  
ATOM   4880  CB  PRO B 653      90.023  86.642  59.663  1.00  0.82           C  
ATOM   4881  CG  PRO B 653      89.819  85.133  59.541  1.00  0.82           C  
ATOM   4882  CD  PRO B 653      89.872  84.696  60.998  1.00  0.82           C  
ATOM   4883  N   THR B 654      91.912  89.009  61.395  1.00  0.84           N  
ATOM   4884  CA  THR B 654      91.803  90.308  62.047  1.00  0.84           C  
ATOM   4885  C   THR B 654      90.995  91.264  61.197  1.00  0.84           C  
ATOM   4886  O   THR B 654      91.278  91.447  60.016  1.00  0.84           O  
ATOM   4887  CB  THR B 654      93.153  90.940  62.367  1.00  0.84           C  
ATOM   4888  OG1 THR B 654      93.970  90.017  63.085  1.00  0.84           O  
ATOM   4889  CG2 THR B 654      92.956  92.192  63.243  1.00  0.84           C  
ATOM   4890  N   LYS B 655      89.938  91.893  61.760  1.00  0.79           N  
ATOM   4891  CA  LYS B 655      89.133  92.847  61.012  1.00  0.79           C  
ATOM   4892  C   LYS B 655      88.877  94.135  61.759  1.00  0.79           C  
ATOM   4893  O   LYS B 655      88.799  95.204  61.157  1.00  0.79           O  
ATOM   4894  CB  LYS B 655      87.760  92.205  60.669  1.00  0.79           C  
ATOM   4895  CG  LYS B 655      87.845  91.153  59.550  1.00  0.79           C  
ATOM   4896  CD  LYS B 655      88.196  91.880  58.250  1.00  0.79           C  
ATOM   4897  CE  LYS B 655      88.270  91.074  56.967  1.00  0.79           C  
ATOM   4898  NZ  LYS B 655      88.514  92.045  55.886  1.00  0.79           N  
ATOM   4899  N   LEU B 656      88.789  94.080  63.093  1.00  0.86           N  
ATOM   4900  CA  LEU B 656      88.648  95.265  63.909  1.00  0.86           C  
ATOM   4901  C   LEU B 656      89.707  95.202  64.976  1.00  0.86           C  
ATOM   4902  O   LEU B 656      89.783  94.224  65.716  1.00  0.86           O  
ATOM   4903  CB  LEU B 656      87.266  95.296  64.591  1.00  0.86           C  
ATOM   4904  CG  LEU B 656      86.081  95.386  63.614  1.00  0.86           C  
ATOM   4905  CD1 LEU B 656      84.759  95.143  64.347  1.00  0.86           C  
ATOM   4906  CD2 LEU B 656      86.063  96.741  62.904  1.00  0.86           C  
ATOM   4907  N   ILE B 657      90.570  96.222  65.079  1.00  0.85           N  
ATOM   4908  CA  ILE B 657      91.689  96.177  66.002  1.00  0.85           C  
ATOM   4909  C   ILE B 657      91.734  97.439  66.840  1.00  0.85           C  
ATOM   4910  O   ILE B 657      91.639  98.555  66.334  1.00  0.85           O  
ATOM   4911  CB  ILE B 657      93.003  95.885  65.278  1.00  0.85           C  
ATOM   4912  CG1 ILE B 657      94.166  95.607  66.256  1.00  0.85           C  
ATOM   4913  CG2 ILE B 657      93.344  96.995  64.265  1.00  0.85           C  
ATOM   4914  CD1 ILE B 657      95.422  95.100  65.539  1.00  0.85           C  
ATOM   4915  N   TRP B 658      91.855  97.302  68.176  1.00  0.80           N  
ATOM   4916  CA  TRP B 658      92.018  98.445  69.056  1.00  0.80           C  
ATOM   4917  C   TRP B 658      93.086  98.141  70.084  1.00  0.80           C  
ATOM   4918  O   TRP B 658      93.126  97.063  70.681  1.00  0.80           O  
ATOM   4919  CB  TRP B 658      90.698  98.853  69.763  1.00  0.80           C  
ATOM   4920  CG  TRP B 658      90.688 100.154  70.569  1.00  0.80           C  
ATOM   4921  CD1 TRP B 658      91.557 101.214  70.553  1.00  0.80           C  
ATOM   4922  CD2 TRP B 658      89.713 100.449  71.583  1.00  0.80           C  
ATOM   4923  NE1 TRP B 658      91.199 102.139  71.500  1.00  0.80           N  
ATOM   4924  CE2 TRP B 658      90.083 101.691  72.156  1.00  0.80           C  
ATOM   4925  CE3 TRP B 658      88.597  99.756  72.044  1.00  0.80           C  
ATOM   4926  CZ2 TRP B 658      89.364 102.227  73.203  1.00  0.80           C  
ATOM   4927  CZ3 TRP B 658      87.866 100.306  73.105  1.00  0.80           C  
ATOM   4928  CH2 TRP B 658      88.249 101.528  73.680  1.00  0.80           C  
ATOM   4929  N   PHE B 659      93.999  99.104  70.295  1.00  0.82           N  
ATOM   4930  CA  PHE B 659      95.105  98.957  71.208  1.00  0.82           C  
ATOM   4931  C   PHE B 659      95.350 100.233  71.994  1.00  0.82           C  
ATOM   4932  O   PHE B 659      95.310 101.344  71.465  1.00  0.82           O  
ATOM   4933  CB  PHE B 659      96.408  98.484  70.494  1.00  0.82           C  
ATOM   4934  CG  PHE B 659      96.763  99.312  69.283  1.00  0.82           C  
ATOM   4935  CD1 PHE B 659      96.188  99.018  68.035  1.00  0.82           C  
ATOM   4936  CD2 PHE B 659      97.675 100.377  69.374  1.00  0.82           C  
ATOM   4937  CE1 PHE B 659      96.502  99.778  66.903  1.00  0.82           C  
ATOM   4938  CE2 PHE B 659      97.998 101.139  68.242  1.00  0.82           C
[truncated: 324,496 more chars]
