# Supplementary material for: Metabolic capacity is maintained despite shifts in microbial diversity in estuary sediments
Source: ISME Commun. 2025 Oct 11;5(1):ycaf182. doi: 10.1093/ismeco/ycaf182 (PMC12687941; doi:10.1093/ismeco/ycaf182)
Supplement: Supplementary_Data_1_ycaf182 [file supplementary_data_1_ycaf182.zip › SWISS-MODEL/4_1_Jan_SF_Bin18_scaffold_700_c1_62709776_1/models/01/info.json]

{"creation_date":"2023-03-29","ligands":[{"description":"IRON\/SULFUR CLUSTER","name":["SF4"],"number":"1","included":false,"model_binding_residues":[],"reason":{"bound":true,"relevant":true,"conserved_residues":false,"sterically_valid":false}},{"description":"IRON\/SULFUR CLUSTER","name":["SF4"],"number":"2","included":false,"model_binding_residues":[],"reason":{"bound":true,"relevant":true,"conserved_residues":false,"sterically_valid":false}},{"description":"IRON\/SULFUR CLUSTER","name":["SF4"],"number":"3","included":false,"model_binding_residues":[],"reason":{"bound":true,"relevant":true,"conserved_residues":false,"sterically_valid":false}},{"description":"IRON\/SULFUR CLUSTER","name":["SF4"],"number":"8","included":false,"model_binding_residues":[],"reason":{"bound":true,"relevant":true,"conserved_residues":false,"sterically_valid":false}},{"description":"FE3-S4 CLUSTER","name":["F3S"],"number":"4","included":false,"model_binding_residues":[],"reason":{"bound":true,"relevant":true,"conserved_residues":false,"sterically_valid":false}},{"description":"PHOSPHORIC ACID 4-(2-AMINO-4-OXO-3,4,5,6,-TETRAHYDRO-PTERIDIN-6-YL)-2-HYDROXY-3,4-DIMERCAPTO-BUT-3-EN-YL ESTER GUANYLATE ESTER","name":["MD1"],"number":"5","included":false,"model_binding_residues":[],"reason":{"bound":true,"relevant":true,"conserved_residues":false,"sterically_valid":false}},{"description":"PHOSPHORIC ACID 4-(2-AMINO-4-OXO-3,4,5,6,-TETRAHYDRO-PTERIDIN-6-YL)-2-HYDROXY-3,4-DIMERCAPTO-BUT-3-EN-YL ESTER GUANYLATE ESTER","name":["MD1"],"number":"6","included":false,"model_binding_residues":[],"reason":{"bound":true,"relevant":true,"conserved_residues":false,"sterically_valid":false}},{"description":"MOLYBDENUM ATOM","name":["MO"],"number":"7","included":true,"model_binding_residues":["B.281","B.283","B.587","B.932","_.7"],"reason":{"bound":true,"relevant":true,"conserved_residues":true,"sterically_valid":true}},{"description":"PROTOPORPHYRIN IX CONTAINING FE","name":["HEM"],"number":"9","included":false,"model_binding_residues":[],"reason":{"bound":true,"relevant":true,"conserved_residues":false,"sterically_valid":false}},{"description":"CALCIUM ION","name":["CA"],"number":"10","included":false,"model_binding_residues":[],"reason":{"bound":true,"relevant":true,"conserved_residues":false,"sterically_valid":false}},{"description":"CALCIUM ION","name":["CA"],"number":"11","included":false,"model_binding_residues":[],"reason":{"bound":true,"relevant":true,"conserved_residues":false,"sterically_valid":false}}],"mod_engine":"PROMOD3","pred_lddt":0.6950118124464095,"mdlchain_butpl_map":{"B":"7b04.1.B","L_7":"7b04.1.L_7"},"mdl_smtl_map":{"B":"B"},"tpl_info":{"7b04.1.B":{"origin":"reference database","label_asym_id":"B","label_smtl_id":"B","entity_type":"polymer","entity_id":"2"},"7b04.1.L_7":{"origin":"reference database","label_asym_id":"EA","label_smtl_id":"7","entity_type":"non-polymer","entity_id":"7"}},"major_issues":null,"oligo":{"based_on":"prediction","state":"monomer","state_bu":"hetero-1-1-1-mer","state_tpl":"monomer","qs_prediction":"0.000","qs_conserved":"not conserved","chains_to_mdl":1,"res_to_mdl":1121},"modified_template":false,"residue_range":[{"chain_name":"B","residue_from":"28","residue_to":"1160"}],"chain_subprj_list":null,"templates":["e68dd9e0d0baf085d51692bbf46c2c55b0cb2631"],"aln_map":{"B":[["target","SDLSRRELLKRAVVVGTGAGLAELFLPAQFLSSASAQSEPQAVAIANPLAQMPDRSWERIYRDQFAEEDSFVFTCAPNDTHNCLLRAHVKNGVIVRISPTYGYGKATDLAGNQASHRWDPRICQKGLILGRRIYGDRRVKAPMIRKGFKEWADAGFPRHD-DGTPRADMEKRGYDEWLQIPWDEALAIAAKTLQNVAETYKGEDGAGKLLEQGYEPAMVEAMHGAGVQAIKMRGGMPLLGAGRVFGFYRFANMLALLDGKLRPEAPPEEIVGSRAFDNYAWHTDLPPGHPMVSGSQTVDFDLFAAEHSKLLVLIGMNWICTKMPDAHWIGDARLKGTRVVVISADYMPTANKADEIVILRPGTDTAFLLGVARELITKKLYDRDAVIQRTDLPLLVRLDTGERLSARDVFEGYRQAPLENYVALKTEEELAAPPSPPFTADKQVVPTELREEWGDFVYWDRATNGPAAVNRDEIG---AKFAGDPALLGAFDVTLVDGTNVKARTAFSLLKEYLDENFDVQTTSEVCNVDPAAVRSLARQLAANKGNALLAAGMGPNHYFNADLFGRVHFLVAALTDNIGHFSGNVGSYAGNYRGSLFQA-------MGQWIAENPFDQEADLTKPAR---VKRYFKSESAHYWNYGDRPLVSPS-----EIITGKSHMPTPTKLIWFGNSNSLLGNAKWSFDVVKNTLPKQDAVFCNEWHWTSSCEYSDLVFPADSWAEFKLPDMTASCTNPFLLAFPKTPLARIHNTRSDYEILAGVAAALADLVDEPRMKTYWKGILDGDPTPYLQRVLSGSNATRGILYEDLHASS--AKGVPLLMNARTYPRHAGWEQRQEDKPWYTPTGRLEFYRPEPEWQAAGESLPIWREPVDATFYEPNAILANSKHPSINPRAPEDYGVPESQMDVETRQYRNVVRTWQELKLSKHPLTEKDPAYRFVFQTPKYRWGAHSTAVDSDWIAMLFGPFGDPYRRDSRTPWTGEAYAEINPRDAKELGLKDGDYIWLDADPEDRPYRGADSSDEFYDVARAMMRVRIYSGMPRRVIRTWFNMYAATPGTVQAQKDVPGGPAQNQDTGYVALFRHGSHQSGTRAYLRPTQMTDSMNRKAYFGQTIGKGFEADVHSPSGAPKEGYVKVEKAEDGGDEGVGEWRPVTLGLRPDDPSEAMQAYLAGEFVTRKRKGS",0],["pdb_id=7b04, chain=B, assembly_id=1, offset=2 atoms","---------------------------FRLLKPA--------VVVDNPLDTYPDRRWESVYRDQYQYDRTFTYCCSPNDTHACRIRAFVRNNVMMRVEQNYDHQNYSDLYGNKATRNWNPRMCLKGYTFHRRVYGPYRLRYPLIRKGWKRWADDGFPELTPENKTKYMFDNRGNDELLRASWDEAFTYASKGIIHITKKYSGPEGAQKLIDQGYPKEMVDRMQGAGTRTFKGRGGMGLLGVIGKYGMYRFNNCLAIVDAHNRGVGP-DQALGGRNWSNYTWHGDQAPGHPFSHGLQTSDVDMNDVRFSKLLIQTGKNLIENKMPEAHWVTEVMERGGKIVVITPEYSPSAQKADYWIPIRNNTDTALFLGITKILIDNKWYDADYVKKFTDFPLLIRTDTLKRVSPKDIIPNYKL------------QDISDGPSYHI----QGLKDEQREIIGDFVVWDAKSKGPKAITRDDVGETLVKKGIDPVLEGSFKLKTIDGKEIEVMTLLEMYKIHL-RDYDIDSVVSMTNSPKDLIERLAKDIATIKPVAIHYGE-GVNHYFHATLMNRSYYLPVMLTGNVGYFGSGSHTWAGNYKAGNFQASKWSGPGFYGWVAEDVFKPNLDPYASAKDLNIKGRALDEEVAYWNHSERPLIVNTPKYGRKVFTGKTHMPSPTKVLWFTNVN-LINNAKHVYQMLKNVNPNIEQIMSTDIEITGSIEYADFAFPANSWVEFQEFEITNSCSNPFIQIWGKTGITPVYESKDDVKILAGMASKLGELLRDKRFEDNWKFAIEGRASVYINRLLDGSTTMKGYTCEDILNGKYGEPGVAMLL-FRTYPRHPFWEQVHESLPFYTPTGRLQAYNDEPEIIEYGENFIVHREGPEATPYLPNAIV--STNPYIR---PDDYGIPENAEYWEDRTVRNIKKSWEETKKTKNFLWEK--GYHFYCVTPKSRHTVHSQWAVTDWNFIWNNNFGDPYRMDKRMPGVGEHQIHIHPQAARDLGIEDGDYVYVDANPADRPYEGWKPNDSFYKVSRLMLRAKYNPAYPYNCTMMKHSAWISSDKTVQAHETRPDGRALSP-SGYQSSFRYGSQQSITRDWSMPMHQLDSLFHKAKIGMKFIFGFEADNHCINTVPKETLVKITKAENGGMGGKGVWDPVKTGYTAGNENDFMKKFLNGELI-------",0]]},"plip":{"MO":[{"hetid":"MO","name":"MO","composite":false,"numInteractions":0,"members":["MO:_:7"],"position":7,"chains":{},"id":"MO:_:7","ligtype":"EXCLUDED","excluded":true}]},"qmean_values":{"global_scores":{"qmean4_norm_score":0.6330719050501766,"qmean4_z_score":-3.730004174511438,"qmean6_norm_score":0.6270009090794456,"qmean6_z_score":-3.265298461692859,"interaction_norm_score":-0.011764056078814339,"interaction_z_score":-2.262788750171659,"cbeta_norm_score":-0.004642948346536736,"cbeta_z_score":-2.405997584219181,"packing_norm_score":-0.27834091135276035,"packing_z_score":-1.5646031991138105,"torsion_norm_score":-0.02605914646752205,"torsion_z_score":-2.696911962729844,"ss_agreement_norm_score":0.4112300972658927,"ss_agreement_z_score":-2.043525619257392,"acc_agreement_norm_score":0.678729037952339,"acc_agreement_z_score":-0.37031240835550105,"avg_local_score":0.711823885587798,"avg_local_score_error":0.053},"local_scores":{"B":[null,null,null,null,null,null,null,null,null,null,null,null,null,null,null,null,null,null,null,null,null,null,null,null,null,null,null,0.4896138917861347,0.467121970327644,0.4681585347984432,0.5139530915640071,0.5189912760553782,0.3431589833410334,0.3476906343250272,0.35834638177816025,0.3612176738442513,0.3709437520754411,0.365874810117946,0.3713307781088676,0.3510862409779801,0.3581847103381064,0.5627072881712883,0.5155592383191019,0.558040602555603,0.5608053597755112,0.5960625985782748,0.5561856539398558,0.6051818012095614,0.5848416869692756,0.6235221501139463,0.5778900623785164,0.5451481357067973,0.5981403321379709,0.5742527681107759,0.5482864998136328,0.7259737542348785,0.598878359352728,0.6847424737672688,0.6127028848978465,0.7180045061586804,0.6529129863778258,0.6178144303928229,0.6351598491729301,0.6126965668964709,0.6279292288777923,0.6913882558566172,0.7155176474680573,0.7098710614242931,0.7420598442315516,0.7708177294663389,0.7734642008381345,0.7971328189797162,0.8034063929553221,0.8515137132576112,0.8410171711842473,0.8524344954041354,0.8174143542580651,0.7681900672929192,0.7733139308444745,0.8130853806616398,0.8469561593936958,0.8467213288581147,0.8517984115527173,0.8294032950232794,0.8245568666600206,0.7507740170954528,0.8503500602079178,0.7714615470725841,0.79252383823335,0.7294940773910055,0.7573991903526066,0.7824775635480633,0.7912389966956277,0.7810512916948107,0.7970889414595318,0.7253595191982427,0.8081224713370001,0.8230473223038504,0.8174818923782556,0.7737591496608528,0.6869145366981936,0.650032889531477,0.6630724396884786,0.6455084533648523,0.5778482680668247,0.7057909411342571,0.6677148082491106,0.6601451262934264,0.5961401361485545,0.6165083002214449,0.6224608122664667,0.5702998485788062,0.6315757917236876,0.7415920801639998,0.747264357722444,0.6735682843389038,0.6949517036551377,0.7150265523154181,0.7712401431071365,0.7689757007111797,0.7556406668594557,0.8132368666750712,0.8236599385338206,0.7800100116626906,0.7881449168757935,0.8653369528784594,0.8233961856809697,0.8069989989446305,0.8177157963573172,0.8322338778087764,0.7648324637373937,0.7687608899486207,0.811680397049465,0.7994382558709279,0.8555969581256916,0.8101613806132618,0.7742544002334073,0.7828930730243798,0.8636060260044639,0.8077285614756362,0.8812073371698901,0.8657699819887524,0.8291720710812077,0.8543561189666787,0.7911403998763324,0.7856644165178448,0.8154788877671785,0.8140040545736994,0.7257260841777499,0.6847967485010739,0.7071733018301986,0.7731039405189911,0.7312452332471574,0.7763653258372494,0.7388420186696505,0.733299829304194,0.7087267010322262,0.5669901661409773,0.6212296409203203,0.6547584111701134,0.5116003826650876,0.7337408489273117,0.6903110417212637,0.6404016027606398,0.6052133520775425,0.7367586856044196,0.7019102929071545,0.7401773562663144,0.7066830285411013,0.6739872850142203,0.7087404057327411,0.7747970879343885,0.720040672419976,0.7804907590322332,0.7717186780346541,0.8299425045948078,0.8253434521319178,0.8198339485260026,0.8367863630853083,0.8320863539789791,0.8100146434105581,0.8262747724504893,0.8006286839587282,0.8803618004461846,0.8457201476491208,0.8649881449237998,0.8331042922211642,0.8867980484725798,0.8610758331284575,0.802130706201259,0.8229083304622988,0.7986210589202575,0.7588655886987675,0.7697014081458192,0.7803486516441459,0.7790328326188432,0.6855763350956824,0.7009910443457718,0.6490683606054619,0.31892078026305637,0.36606576497572413,0.41876030446859963,0.26750047145581923,0.36751954259973074,0.21160367688091486,0.6627337485928029,0.6835538781286973,0.7568976372556014,0.7764785197032711,0.6942375055932659,0.6882349313638227,0.799430213372988,0.7226717403083509,0.6870455241879707,0.7504858664310841,0.7339287226190254,0.6870045173904438,0.7430928059087479,0.6664986748864901,0.7166754352794118,0.6541332014472997,0.648911974372092,0.6906068458113102,0.6112675251217533,0.6945881982613941,0.7336538825109866,0.7023178869848626,0.7693422776639106,0.7428101823119403,0.7489749193034129,0.7253163842036836,0.6706628864874444,0.6480365004774208,0.6607464530727104,0.6425071493020774,0.6763977966367009,0.7069902429711349,0.6749671475272196,0.8100446946778065,0.786416617262655,0.7992420566187538,0.7120782369046836,0.7545607706858083,0.7536627466678025,0.8377101670905927,0.7980027504596027,0.8182821959114621,0.7558210592063425,0.7945007429420139,0.7980068500426175,0.7956453135323204,0.7723680396013384,0.7697228506541831,0.7709434684675728,0.7580609835163522,0.720555100964031,0.6524222123885528,0.6701693054617447,0.6353205967667637,0.6141735906389242,0.4960971905262985,0.4957782757336999,0.3760509399784121,0.36311925555160274,0.4427038720921275,0.7022423210171203,0.631196735681122,0.5930405127046366,0.6811478678226137,0.7277257250865892,0.7556520160443359,0.747184876924102,0.7332301981675444,0.7336269262395405,0.7852179603273313,0.8025783718065458,0.7805912068029264,0.8173299264476201,0.8331798682917839,0.778124840738657,0.7500576304792524,0.7825003529494757,0.7958821487957936,0.8287651017927529,0.8178485121560739,0.8250389540630346,0.8494116022948079,0.819188158397959,0.8573032206447055,0.849602309177299,0.8676501963658132,0.8514607064210532,0.8205233961510392,0.7702864078950212,0.7707711016005613,0.8370981586742943,0.800486793888987,0.7822831568194762,0.7255718090762295,0.8508356218298234,0.7986671558616474,0.8273666621131077,0.8475293154891576,0.8360452766332629,0.7773490169932842,0.7401589779008958,0.8250119486228192,0.7734805756957153,0.8066835904504639,0.8222352596999598,0.862232571397309,0.8320534175860322,0.817015562766687,0.8457394316360962,0.804866532558213,0.7920206960804564,0.7731048127286744,0.7645847368504514,0.7380207823556362,0.7299747427761091,0.7697219168304865,0.8094025597722696,0.8640548518156108,0.8643273187692331,0.8174453877812127,0.7772010916148987,0.7748675835271464,0.8027278179652771,0.8362442077215387,0.8054830431114395,0.8254156332385658,0.7364130016771787,0.7855014896443273,0.7538329180833782,0.8069557992326979,0.8025645101034065,0.7539257213162386,0.8615369413432571,0.8739458194534838,0.8501302623685065,0.838939903158995,0.8327224382166293,0.8613788849169757,0.8381191284703178,0.8372005845856951,0.8229658193563741,0.8415218982264485,0.7886564199506622,0.8685074664504769,0.8200866423064379,0.7957970397263258,0.8619653350208799,0.8150661696298518,0.8014622336313926,0.8408704989967373,0.8609223529455732,0.8292135393232446,0.8172506509345541,0.781997333113203,0.8776437902590599,0.898465043986098,0.8559302789844352,0.8361832631382897,0.8226420723541843,0.865907718712939,0.8459618989843862,0.8532024103469616,0.8409460310109216,0.8589152778785394,0.8576432079165629,0.8787972794989557,0.7661165287635795,0.7918530166256553,0.8150302888199846,0.7941268674104723,0.8010472464531404,0.7665547128791619,0.7520528412753957,0.7771456622426349,0.7775856419630084,0.7856621040380185,0.7129076923285345,0.7569116881793767,0.8068540826633293,0.8014944161767416,0.7714823349053477,0.7595907265683801,0.7281854016771928,0.822593598976031,0.835757926145376,0.8222653895031437,0.80682071765378,0.7922136066792482,0.788112160511426,0.7985190743442708,0.7036034903765429,0.7359551886103165,0.6933725963661447,0.7076788209011134,0.756161040088058,0.6990146830114016,0.6572460027439958,0.7336777476930119,0.6931390581987188,0.6700992934357684,0.5521611481475415,0.6820323185191245,0.7000088799417166,0.5990004113253612,0.5905381180663929,0.5831789067147256,0.5203922692222902,0.4454663809554966,0.4900680792106516,0.37528775828726546,0.26453821840187663,0.26061491978749673,0.2379665494917928,0.2685322728836729,0.22124768684288346,0.2341400148967945,0.21600343492855506,0.19136581577098782,0.21459336648394556,0.22932071278106742,0.35266863805472204,0.348528078062567,0.34550812507852346,0.3520690332906665,0.3587885734444194,0.35213802939591604,0.36388823797136766,0.4255779585581033,0.4183252111139221,0.2781279263292528,0.24362038918427056,0.26930973126877433,0.40296382905256944,0.28303220750264924,0.26706572395716965,0.2718126667135111,0.41587470859404047,0.427689484737752,0.5321665964971445,0.5624257741977142,0.4953567580024616,0.5287336895243042,0.645837519351913,0.5188465506921889,0.5270047022115507,0.6205243784835537,0.6116704024779942,0.6833152720831035,0.678106349927002,0.7016156754762986,0.7362439966088481,0.6440155172525727,0.6314605938866147,0.6739485299243633,0.5959336123132861,0.5457492236151866,0.5318251883291996,0.5855191891986876,0.716591471494478,0.7373452623163649,0.6829807060210134,0.6719711181968622,0.6049635675274737,0.5621664827144341,0.5530744992141502,0.5810009434114496,0.5645938230266969,0.58114184886272,0.37109314052301795,0.4490034935915399,0.4044564667797707,0.3530607273505053,0.44203701030800113,0.5651974631167835,0.6321721072649396,0.7317108588907739,0.7301045731906739,0.7090268199585671,0.7409436083277188,0.7372009229182669,0.7260169870892019,0.7055930242633424,0.7167450679192586,0.7422644821377803,0.7034777180993387,0.7019364269318361,0.6634118570361802,0.6549113541165082,0.7194034128246922,0.666019285537695,0.6888596094559515,0.7181914620279252,0.6967850682808553,0.7671419773072488,0.6958907376217629,0.8229125628081563,0.8625398347608959,0.8069683499459863,0.7727866558858975,0.7647446642087201,0.8099514749545597,0.756007932062973,0.7247373389367976,0.7726536602286918,0.7808834353939754,0.6298617429882356,0.5074703475753044,0.6918831481489841,0.7680423497361485,0.7881838935780806,0.806367323168778,0.764223466978893,0.8024510832603698,0.8281253618041053,0.8078872138763769,0.7897430643345422,0.7677841653962084,0.8161950304924445,0.7945316062809826,0.8143788634315968,0.7823622273295503,0.7965895501390595,0.8261833696824348,0.8506356020925694,0.8419202175037048,0.7574048298576769,0.8246949667100469,0.8366228733824057,0.8682065806729525,0.7431598056455141,0.7934145210717105,0.828310677020822,0.8268535335767127,0.7737531742708322,0.7318187074473383,0.7512721864777862,0.835786903618843,0.555679703997338,0.6192784706100114,0.4716631490728449,0.5192114987296136,0.5067093838584309,0.4855637221088865,0.45604224240938024,0.30954751847504025,0.49066300009766906,0.5174711994193923,0.5567000010807974,0.7647608250840514,0.8283134690677305,0.8440791245605821,0.8112885868760549,0.8204923133490294,0.8254035523787294,0.8371765151579571,0.8185538480299928,0.8149823939764009,0.7840341316787688,0.8391024710753996,0.8000643251399862,0.8297447774252499,0.8373618620821354,0.8453699783544545,0.8662454805562141,0.8458217074630704,0.826205361165352,0.8199005422631094,0.8120132537901308,0.8102417756467828,0.8189930623320518,0.8201127269697718,0.7595121175912994,0.7736833214305769,0.7770255688912824,0.8344964568550111,0.8051967109003476,0.8334416934701716,0.8423887773374594,0.805438281691951,0.7937300394490304,0.7868966520678318,0.7925588442347822,0.8137224272897559,0.8232139009476094,0.7646685514542486,0.7649201115839918,0.7501771099239489,0.7582110783962386,0.7158432315361043,0.5867673652195309,0.36815361233930777,0.29920481435278773,0.3119765050465053,0.25120968942372923,0.7173324979525691,0.7023539734147024,0.730867275809014,0.6687201433377,0.6883118349177335,0.78452960350204,0.7727286554835732,0.730527175394942,0.6913144331828457,0.6125638980252589,0.6451514558076722,0.6089024784255845,0.28741142142807397,0.4749070529399673,0.31081249473052375,0.32727028440565137,0.5571650708243752,0.4949606928721122,0.6198720322739707,0.6273873334725732,0.5997591248638268,0.6864048446544949,0.7051546378704358,0.6996406183249988,0.7138194824803865,0.7534705375509604,0.7902541735392417,0.7673471638628929,0.7787424235109629,0.8266825771117345,0.7702376590202149,0.7749320690498935,0.7491809798461369,0.7564845409250651,0.7373413447704558,0.6723937535061817,0.7772911502055395,0.7486897642961433,0.7160060939096775,0.23564025110180414,0.25913820958459843,0.2650316904909398,0.578021117376577,0.7436152503451224,0.7329967058240294,0.7636006397950643,0.789336143115293,0.6905738041374341,0.7260249712302485,0.6957714833986581,0.7480555688777195,0.8085609698019561,0.7735759073448433,0.8173066593100953,0.8361677419762099,0.7938368109807373,0.8563756842242136,0.8452272611204322,0.7968780015741506,0.8216806292886543,0.8042715185929459,0.7496489342913827,0.3389103190235013,0.35994482355537405,0.414567806760243,0.37309940545511466,0.3536648283458417,0.40970523381055446,0.3792784940481356,0.5033595042289615,0.4158176420095506,0.34053543673089987,0.4906588736670423,0.7807228773305916,0.7790509579849219,0.7986939388167261,0.7989979763286778,0.7482172088398396,0.7787069361911975,0.802600580871359,0.7904212294089724,0.8339890885860537,0.7709622405114553,0.8042446988099259,0.8308265875384192,0.8794379079758342,0.8766090596812282,0.8430259035907578,0.8448455784610073,0.8509985905124361,0.8289697651288654,0.8272002454104982,0.8343434496278316,0.7999550239082414,0.810349473776527,0.780828814372547,0.8155537255241017,0.8359152516842735,0.8025188728418061,0.8108888690191989,0.8560246098917501,0.8652400615829815,0.873386615208025,0.8811294636793909,0.8756310150582316,0.8914188162788462,0.9018497011870623,0.8374593148856242,0.8451125007132322,0.8061168877693329,0.8395966138709946,0.7577503384909974,0.7868670035800021,0.7289376950752233,0.7353175724346327,0.7896697875247327,0.8052543985551821,0.7559701770304627,0.797088453193779,0.8220959911807048,0.8247436184036792,0.8111210104251327,0.8261440513728187,0.8319604610682987,0.8235482183957661,0.7933546496030854,0.7853172097870819,0.8222421636249114,0.8453141798312753,0.7895503662579285,0.7655650654994641,0.6649922235624185,0.6097575503637389,0.7486599987924972,0.7059854862678216,0.7063648368252012,0.6583655274642363,0.6962214140021434,0.7551233570214728,0.8071490102381174,0.8415688373219206,0.7987257317379179,0.8433923365591921,0.851716540152651,0.8051036703424322,0.7792782321005735,0.8414384146927065,0.8617132521747738,0.8617918241802841,0.8443948820955944,0.8504782995025586,0.8576074604397628,0.8180676512909717,0.8293225190119382,0.810701191846248,0.7872429087653249,0.7789600125949909,0.76230799350236,0.7727474194784006,0.731198598574321,0.7161250093252006,0.727172409712056,0.6505479075622705,0.7592425404116105,0.7137793311531704,0.6504732138488724,0.6315209645540437,0.6732243784035604,0.6683278675230792,0.7254359052522171,0.7332396474475804,0.749270528754419,0.7386696500924694,0.7943507498205918,0.7747039445493156,0.783259184735601,0.7714248660222295,0.7477785982617167,0.6970217066899611,0.7702525014348868,0.750157075624131,0.6880466402396632,0.7658059663671606,0.7368398914907675,0.704147947609622,0.7240333203749482,0.6983828537269193,0.637735978000694,0.7361448452573539,0.7409400721321096,0.6177606318386676,0.7356024122427092,0.6929180353693816,0.6971184134778841,0.7287710774735138,0.6872339726089993,0.6874193828092728,0.7058341976770032,0.7044468782555506,0.7170502547357742,0.704331799488365,0.29249553632999276,0.3564384450106595,0.6448577194255846,0.7703256428577829,0.7809528864029743,0.7208034038832377,0.765453329493792,0.4072173654564,0.4195383895826171,0.3567452459419612,0.42535285412279944,0.4334410336494409,0.7427762096022564,0.7156972447602514,0.8078614087848028,0.6982493501506969,0.6777880983911558,0.7585831923589219,0.7532479971590506,0.6676392650527095,0.6382979789421419,0.6381187207303852,0.6468590958700269,0.6695603475270714,0.6480233667187868,0.6466616364176034,0.6290030084763167,0.6884404883376297,0.6969826224809823,0.6813869164744472,0.7693614199299982,0.8093882817220307,0.7868715150073831,0.7622884294315626,0.7422332993816826,0.8400064376063053,0.8276807655702265,0.815383341963461,0.82568753182118,0.7644417964968894,0.784781439782408,0.7660417471361396,0.7352582877108051,0.7023571948909872,0.6875362646223105,0.6975055073084919,0.7199712702033585,0.7256608409104202,0.7562830546479552,0.7631582152598322,0.7703579361938334,0.7703929499861965,0.7862551965485406,0.7566248185475167,0.7666996739217722,0.7250727615451845,0.7832920287903493,0.815741054834621,0.8007005529189026,0.7424751933565931,0.7472632313498355,0.7642351150027284,0.7220905871362504,0.7175662154901953,0.7334785831458405,0.7564777432527255,0.7619808783252473,0.7385826878101404,0.7044490000622253,0.7184377844314316,0.6203970229439877,0.40608172570645285,0.6661368318046341,0.26005285852733573,0.6360936140768954,0.6819306876778692,0.7266790406345353,0.56996528954889,0.21945999465746557,0.1837128684697841,0.23913183337458715,0.22871835086117445,0.22301955290092165,0.4699210876495261,0.5687298844329451,0.5273824499861776,0.5458235420734736,0.7135995477587066,0.6960403572145171,0.6862487615108264,0.726919779994243,0.6924678973683017,0.6767447167526002,0.7184897221894575,0.7304635612623475,0.691749317868651,0.6975685669091624,0.6588376607812908,0.7571368693297775,0.6426563096653549,0.6010866197761793,0.6605629305800116,0.670700391064585,0.6796049372777353,0.5518193112757936,0.6392030431033405,0.646914260148623,0.6587056055445272,0.6376150958582307,0.7143570317844746,0.6915739969249519,0.745741312284953,0.7168247711952507,0.6260253631058137,0.6344082058422486,0.6607330385426351,0.6939207803394495,0.7372947698053491,0.2840722657112014,0.3080180634351065,0.40698122283714694,0.4315461626228378,0.4596635916695369,0.6930235793261447,0.7115901149465397,0.8029485536294657,0.8180993844547377,0.782376660567264,0.8390720076447695,0.8343597586036477,0.8427838259625806,0.7291928112645378,0.7794859146932582,0.7074858518548253,0.7367099447946222,0.8004757938108545,0.7303780275278281,0.7017344046200135,0.798510360796371,0.7963122024358871,0.8417348964590674,0.8212740754486072,0.819874157414863,0.8293057721036259,0.8266535270295197,0.776062932671757,0.7960013062135103,0.8596027717844645,0.7710676086073652,0.7906869929220446,0.7639265702930969,0.8102494343208959,0.8087670391951228,0.756628879762172,0.7488664770536795,0.7358369008495055,0.7392455011090385,0.6253684633422993,0.6443503324977579,0.6377816156880634,0.7573341314461437,0.7534192881322812,0.7025710509372768,0.7645280727533275,0.7465054731542949,0.7097174645426123,0.7884913691819857,0.8510083937465895,0.8078278088790135,0.8744278687820235,0.8819172748958872,0.8855695141732395,0.8311429921755686,0.8246485402832389,0.8090725167239242,0.8195338812077542,0.7446361169300775,0.805278552493251,0.8513514092534925,0.7914159069762835,0.7856781617271021,0.7796322396524097,0.8295816687914813,0.8120115204694245,0.8189509219419854,0.8343951156761287,0.8721741073435341,0.869978137812472,0.8782163209224856,0.8216864596701471,0.7652740677832897,0.7994652609182215,0.7526818018545716,0.746294394845847,0.683067936443054,0.713433911149793,0.6751413139516567,0.717134455813557,0.7037815937266253,0.7702937078617706,0.7606992614051122,0.6943259294423241,0.7416290307080393,0.7400692772215659,0.7236212757685035,0.6872624750267764,0.7204724931079082,0.7029304144589185,0.6914784185365298,0.7254966035447092,0.723347318221178,0.7394594246218931,0.7951515395380143,0.8179353230941709,0.7546499340129605,0.8654648887474691,0.8338792393957952,0.8199699410926555,0.8109504601410771,0.8804707829792189,0.806949805690857,0.8294621154056223,0.83527341384547,0.7945977916850702,0.8299076307655004,0.7654698030136096,0.8012413471279233,0.7202123036955281,0.7377372083627678,0.8209855951318314,0.8335901787144006,0.8120303101942675,0.8842486629983631,0.7889314929536959,0.7917019271547595,0.700451668936152,0.7814641408446285,0.74063519482798,0.786404853002653,0.7963174543682828,0.7550423708294056,0.7378905914160195,0.7741181552921557,0.7552117190943901,0.732745746468807,0.7104587895940179,0.7666621930838071,0.7342088849496957,0.7074408506522805,0.6751136598471182,0.6920456665116069,0.6795346287119519,0.6942632927536585,0.6946766529425886,0.7330160443316946,0.7770711590476826,0.7405355955593499,0.6285986599985611,0.3842221373933328,0.4934867482985079,0.7220858993051267,0.7532132343633773,0.7468291964921687,0.8076204024153326,0.7964599293950125,0.7523718341218807,0.7696264170113793,0.7203206559473281,0.7531617080319619,0.823341471647846,0.8202092149257115,0.7759577865057975,0.7888243066889353,0.7908495836495459,0.7824229920042347,0.7546798010204802,0.6807944732485615,0.7560516178994812,0.7475951142029954,0.7857813307838603,0.7033400405296921,0.720408355545884,0.7647253543008848,0.7599558951220575,0.712065875243529,0.7471390496737351,0.7356277554551703,0.7527777473544766,0.7562019490255094,0.7605862239108059,0.6733937183375758,0.6903195298738195,0.7065001896272526,0.6636210635129348,0.6889557106754821,0.6885043137646878,0.5987164458803773,0.684846427439635,0.7094606303259758,0.7484851992990219,0.7579759401296894,0.7520715295488021,0.7489766122048369,0.748175195691587,0.7734391390465973,0.7814214405521085,0.7872658684722784,0.7555333955650962,0.7775262963006321,0.8047246823584869,0.7741673245278619,0.7040907475669842,0.723395427792199,0.7644321488712078,0.7465475523319173,0.7552281073572393,0.7586413136189039,0.7681821310848654,0.8099428833442828,0.7679627452773097,0.7891161864114373,0.7317122670930524,0.742756800444222,0.8000779204878987,0.7841626426408776,0.7845370020820399,0.7905639686156593,0.7807181414645268,0.7378812849748374,0.7289418948839738,0.7617595491332063,0.7514501477283587,0.7747036830044118,0.7618602052689292,0.7207232438682584,0.682102813436604,0.7323549847632465,0.708707102004153,0.7012168134963279,0.7080953018580207,0.7880743417394881,0.7593187074018426,0.6678430693245323,0.7417418834122083,0.7171058132808663,0.7311167972503562,0.7899757388424745,0.8362373552939689,0.7955538020844717,0.8502463383135194,0.8081148834079629,0.8045902723530576,0.8161804940096462,0.7475170351512521,0.786176053979328,0.7962919657686633,0.7074796085684265,0.6470195420788193,0.6233981972632572,0.6348468152589314,null,null,null,null,null,null,null]},"qmean_version":"4.3.0"},"membrane":{"is_transmem":false,"mem_param":{},"transfer":{"biounit_is_transmem":false,"coverage":0.0}}}
