# Supplementary material for: Metabolic capacity is maintained despite shifts in microbial diversity in estuary sediments
Source: ISME Commun. 2025 Oct 11;5(1):ycaf182. doi: 10.1093/ismeco/ycaf182 (PMC12687941; doi:10.1093/ismeco/ycaf182)
Supplement: Supplementary_Data_1_ycaf182 [file supplementary_data_1_ycaf182.zip › SWISS-MODEL/4_1_Jan_SF_Bin18_scaffold_700_c1_62709776_1/models/06/model.json]

{
  "built_with": "ProMod3 3.2.1",
  "coverage": 0.1919451653957367,
  "excluded_ligands": [
    {
      "description": "CHLORIDE ION",
      "ligands": [
        {
          "exclusion_reason": "Not biologically relevant.",
          "number": "6"
        }
      ],
      "name": "CL"
    },
    {
      "description": "4-(2-HYDROXYETHYL)-1-PIPERAZINE ETHANESULFONIC ACID",
      "ligands": [
        {
          "exclusion_reason": "Not biologically relevant.",
          "number": "1"
        },
        {
          "exclusion_reason": "Not biologically relevant.",
          "number": "2"
        },
        {
          "exclusion_reason": "Not biologically relevant.",
          "number": "7"
        }
      ],
      "name": "EPE"
    },
    {
      "description": "2-AMINO-5,6-DIMERCAPTO-7-METHYL-3,7,8A,9-TETRAHYDRO-8-OXA-1,3,9,10-TETRAAZA-ANTHRACEN-4-ONE GUANOSINE DINUCLEOTIDE",
      "ligands": [
        {
          "exclusion_reason": "Binding site not conserved.",
          "number": "3"
        },
        {
          "exclusion_reason": "Binding site not conserved.",
          "number": "4"
        }
      ],
      "name": "MGD"
    },
    {
      "description": "MOLYBDENUM ATOM",
      "ligands": [
        {
          "exclusion_reason": "Binding site not conserved.",
          "number": "5"
        }
      ],
      "name": "MO"
    },
    {
      "description": "OXYGEN ATOM",
      "ligands": [
        {
          "exclusion_reason": "Binding site not conserved.",
          "number": "8"
        }
      ],
      "name": "O"
    }
  ],
  "gmqe": 0.08002081942844652,
  "included_ligands": [],
  "json_version": "0.1",
  "major_issues": null,
  "model_id": "06",
  "oligo_based_on": "prediction",
  "oligo_state": "monomer",
  "pdb_release": "2023-03-17",
  "project_title": "4_1_Jan_SF_Bin18_scaffold_700_c1_6270-9776_1",
  "qmean_global": {
    "acc_agreement_norm_score": 0.4618320610687023,
    "acc_agreement_z_score": -2.018168407700608,
    "avg_local_score": 0.3953740467725262,
    "avg_local_score_error": 0.052,
    "cbeta_norm_score": 0.0034472819835999324,
    "cbeta_z_score": -4.164507449572012,
    "interaction_norm_score": -0.012037904988803265,
    "interaction_z_score": -2.4933645270618734,
    "packing_norm_score": -0.29768691844758327,
    "packing_z_score": -1.2496001492507807,
    "qmean4_norm_score": 0.6097510101483824,
    "qmean4_z_score": -4.006195987491499,
    "qmean6_norm_score": 0.5569498073095613,
    "qmean6_z_score": -4.729374510475479,
    "ss_agreement_norm_score": 0.35938628279525814,
    "ss_agreement_z_score": -2.3204431599923434,
    "torsion_norm_score": 0.010314466840882656,
    "torsion_z_score": -2.9408876128976686
  },
  "sequence_identity": 24.10714340209961,
  "sequence_similarity": 0.34047627449035645,
  "smtl_version": "2023-03-23",
  "status": "COMPLETED",
  "targets": [
    {
      "model_chains": [
        {
          "dssp": "-------------------------------------------------------------------------------------------------------------------------------CHHHHHHCTTSCCSCEEEGGGCSTTTSCCTTSTTCTTTTCGGGTTSSCEEECCHHHHHHHHHHHHHHHHHHCCSTTTGGGCBCCCCCCCCCCSSBSCCCSSCCCSSSCCSSBCIIIIIIIHHHHHTTCCBCCCCCSCTTHHHHHHHHHSSCCTTSCCSCHHHHHSCTTSHHHHEEEEETCCHHHHTTCCSSCCCSHHHHHHHHHHHTTCEEEEEESSCCTTTTTSSEEEECCTTCHHHHHHHHHHHHHHTTCSCHHHHHHHC",
          "id": "A",
          "qmean": [
            null,
            null,
            null,
            null,
            null,
            null,
            null,
            null,
            null,
            null,
            null,
            null,
            null,
            null,
            null,
            null,
            null,
            null,
            null,
            null,
            null,
            null,
            null,
            null,
            null,
            null,
            null,
            null,
            null,
            null,
            null,
            null,
            null,
            null,
            null,
            null,
            null,
            null,
            null,
            null,
            null,
            null,
            null,
            null,
            null,
            null,
            null,
            null,
            null,
            null,
            null,
            null,
            null,
            null,
            null,
            null,
            null,
            null,
            null,
            null,
            null,
            null,
            null,
            null,
            null,
            null,
            null,
            null,
            null,
            null,
            null,
            null,
            null,
            null,
            null,
            null,
            null,
            null,
            null,
            null,
            null,
            null,
            null,
            null,
            null,
            null,
            null,
            null,
            null,
            null,
            null,
            null,
            null,
            null,
            null,
            null,
            null,
            null,
            null,
            null,
            null,
            null,
            null,
            null,
            null,
            null,
            null,
            null,
            null,
            null,
            null,
            null,
            null,
            null,
            null,
            null,
            null,
            null,
            null,
            null,
            null,
            null,
            null,
            null,
            null,
            null,
            null,
            0.48,
            0.32,
            0.48,
            0.49,
            0.32,
            0.39,
            0.54,
            0.61,
            0.59,
            0.51,
            0.38,
            0.53,
            0.58,
            0.68,
            0.72,
            0.69,
            0.63,
            0.51,
            0.54,
            0.56,
            0.55,
            0.48,
            0.42,
            0.43,
            0.32,
            0.36,
            0.41,
            0.44,
            0.39,
            0.36,
            0.42,
            0.4,
            0.44,
            0.3,
            0.44,
            0.37,
            0.38,
            0.35,
            0.51,
            0.4,
            0.47,
            0.38,
            0.32,
            0.43,
            0.56,
            0.5,
            0.51,
            0.56,
            0.64,
            0.68,
            0.68,
            0.67,
            0.73,
            0.71,
            0.73,
            0.67,
            0.69,
            0.62,
            0.63,
            0.57,
            0.54,
            0.52,
            0.54,
            0.52,
            0.43,
            0.42,
            0.47,
            0.42,
            0.41,
            0.37,
            0.43,
            0.31,
            0.24,
            0.32,
            0.31,
            0.32,
            0.27,
            0.33,
            0.31,
            0.3,
            0.35,
            0.37,
            0.4,
            0.37,
            0.37,
            0.22,
            0.24,
            0.25,
            0.32,
            0.2,
            0.16,
            0.17,
            0.21,
            0.19,
            0.26,
            0.3,
            0.33,
            0.32,
            0.29,
            0.24,
            0.14,
            0.2,
            0.23,
            0.21,
            0.23,
            0.28,
            0.3,
            0.27,
            0.28,
            0.27,
            0.33,
            0.37,
            0.44,
            0.42,
            0.3,
            0.27,
            0.3,
            0.47,
            0.38,
            0.37,
            0.41,
            0.4,
            0.36,
            0.36,
            0.26,
            0.34,
            0.3,
            0.26,
            0.27,
            0.26,
            0.29,
            0.3,
            0.26,
            0.2,
            0.17,
            0.28,
            0.21,
            0.22,
            0.22,
            0.26,
            0.25,
            0.14,
            0.15,
            0.22,
            0.18,
            0.16,
            0.12,
            0.13,
            0.16,
            0.16,
            0.17,
            0.21,
            0.18,
            0.23,
            0.3,
            0.33,
            0.29,
            0.27,
            0.25,
            0.34,
            0.27,
            0.38,
            0.26,
            0.29,
            0.34,
            0.21,
            0.25,
            0.25,
            0.24,
            0.22,
            0.24,
            0.24,
            0.26,
            0.28,
            0.31,
            0.33,
            0.28,
            0.25,
            0.2,
            0.26,
            0.32,
            0.26,
            0.23,
            0.24,
            0.24,
            0.2,
            0.22,
            0.17,
            0.25,
            0.13,
            0.12,
            0.15,
            0.21,
            0.24,
            0.22,
            0.25,
            0.28,
            0.42,
            0.47,
            0.47,
            0.49,
            0.52,
            0.53,
            0.53,
            0.48,
            0.5,
            0.46,
            0.43,
            0.44,
            0.44,
            0.51,
            0.56,
            0.58,
            0.62,
            0.61,
            0.71,
            0.63,
            0.52,
            0.55,
            0.59,
            0.52,
            0.6,
            0.56,
            0.52,
            0.55,
            0.59,
            0.59,
            0.6,
            0.64,
            0.64,
            0.64,
            0.6,
            0.64,
            0.64,
            0.65,
            0.59,
            0.55,
            0.71,
            0.65,
            0.59,
            0.65,
            0.68,
            0.57,
            0.56,
            0.6,
            0.58,
            0.6,
            0.55,
            0.59,
            0.57,
            0.58,
            0.6,
            0.49,
            0.43,
            0.46,
            0.41,
            0.41,
            0.3,
            0.2,
            0.22,
            0.25,
            0.34,
            null,
            null,
            null,
            null,
            null,
            null,
            null,
            null,
            null,
            null,
            null,
            null,
            null,
            null,
            null,
            null,
            null,
            null,
            null,
            null,
            null,
            null,
            null,
            null,
            null,
            null,
            null,
            null,
            null,
            null,
            null,
            null,
            null,
            null,
            null,
            null,
            null,
            null,
            null,
            null,
            null,
            null,
            null,
            null,
            null,
            null,
            null,
            null,
            null,
            null,
            null,
            null,
            null,
            null,
            null,
            null,
            null,
            null,
            null,
            null,
            null,
            null,
            null,
            null,
            null,
            null,
            null,
            null,
            null,
            null,
            null,
            null,
            null,
            null,
            null,
            null,
            null,
            null,
            null,
            null,
            null,
            null,
            null,
            null,
            null,
            null,
            null,
            null,
            null,
            null,
            null,
            null,
            null,
            null,
            null,
            null,
            null,
            null,
            null,
            null,
            null,
            null,
            null,
            null,
            null,
            null,
            null,
            null,
            null,
            null,
            null,
            null,
            null,
            null,
            null,
            null,
            null,
            null,
            null,
            null,
            null,
            null,
            null,
            null,
            null,
            null,
            null,
            null,
            null,
            null,
            null,
            null,
            null,
            null,
            null,
            null,
            null,
            null,
            null,
            null,
            null,
            null,
            null,
            null,
            null,
            null,
            null,
            null,
            null,
            null,
            null,
            null,
            null,
            null,
            null,
            null,
            null,
            null,
            null,
            null,
            null,
            null,
            null,
            null,
            null,
            null,
            null,
            null,
            null,
            null,
            null,
            null,
            null,
            null,
            null,
            null,
            null,
            null,
            null,
            null,
            null,
            null,
            null,
            null,
            null,
            null,
            null,
            null,
            null,
            null,
            null,
            null,
            null,
            null,
            null,
            null,
            null,
            null,
            null,
            null,
            null,
            null,
            null,
            null,
            null,
            null,
            null,
            null,
            null,
            null,
            null,
            null,
            null,
            null,
            null,
            null,
            null,
            null,
            null,
            null,
            null,
            null,
            null,
            null,
            null,
            null,
            null,
            null,
            null,
            null,
            null,
            null,
            null,
            null,
            null,
            null,
            null,
            null,
            null,
            null,
            null,
            null,
            null,
            null,
            null,
            null,
            null,
            null,
            null,
            null,
            null,
            null,
            null,
            null,
            null,
            null,
            null,
            null,
            null,
            null,
            null,
            null,
            null,
            null,
            null,
            null,
            null,
            null,
            null,
            null,
            null,
            null,
            null,
            null,
            null,
            null,
            null,
            null,
            null,
            null,
            null,
            null,
            null,
            null,
            null,
            null,
            null,
            null,
            null,
            null,
            null,
            null,
            null,
            null,
            null,
            null,
            null,
            null,
            null,
            null,
            null,
            null,
            null,
            null,
            null,
            null,
            null,
            null,
            null,
            null,
            null,
            null,
            null,
            null,
            null,
            null,
            null,
            null,
            null,
            null,
            null,
            null,
            null,
            null,
            null,
            null,
            null,
            null,
            null,
            null,
            null,
            null,
            null,
            null,
            null,
            null,
            null,
            null,
            null,
            null,
            null,
            null,
            null,
            null,
            null,
            null,
            null,
            null,
            null,
            null,
            null,
            null,
            null,
            null,
            null,
            null,
            null,
            null,
            null,
            null,
            null,
            null,
            null,
            null,
            null,
            null,
            null,
            null,
            null,
            null,
            null,
            null,
            null,
            null,
            null,
            null,
            null,
            null,
            null,
            null,
            null,
            null,
            null,
            null,
            null,
            null,
            null,
            null,
            null,
            null,
            null,
            null,
            null,
            null,
            null,
            null,
            null,
            null,
            null,
            null,
            null,
            null,
            null,
            null,
            null,
            null,
            null,
            null,
            null,
            null,
            null,
            null,
            null,
            null,
            null,
            null,
            null,
            null,
            null,
            null,
            null,
            null,
            null,
            null,
            null,
            null,
            null,
            null,
            null,
            null,
            null,
            null,
            null,
            null,
            null,
            null,
            null,
            null,
            null,
            null,
            null,
            null,
            null,
            null,
            null,
            null,
            null,
            null,
            null,
            null,
            null,
            null,
            null,
            null,
            null,
            null,
            null,
            null,
            null,
            null,
            null,
            null,
            null,
            null,
            null,
            null,
            null,
            null,
            null,
            null,
            null,
            null,
            null,
            null,
            null,
            null,
            null,
            null,
            null,
            null,
            null,
            null,
            null,
            null,
            null,
            null,
            null,
            null,
            null,
            null,
            null,
            null,
            null,
            null,
            null,
            null,
            null,
            null,
            null,
            null,
            null,
            null,
            null,
            null,
            null,
            null,
            null,
            null,
            null,
            null,
            null,
            null,
            null,
            null,
            null,
            null,
            null,
            null,
            null,
            null,
            null,
            null,
            null,
            null,
            null,
            null,
            null,
            null,
            null,
            null,
            null,
            null,
            null,
            null,
            null,
            null,
            null,
            null,
            null,
            null,
            null,
            null,
            null,
            null,
            null,
            null,
            null,
            null,
            null,
            null,
            null,
            null,
            null,
            null,
            null,
            null,
            null,
            null,
            null,
            null,
            null,
            null,
            null,
            null,
            null,
            null,
            null,
            null,
            null,
            null,
            null,
            null,
            null,
            null,
            null,
            null,
            null,
            null,
            null,
            null,
            null,
            null,
            null,
            null,
            null,
            null,
            null,
            null,
            null,
            null,
            null,
            null,
            null,
            null,
            null,
            null,
            null,
            null,
            null,
            null,
            null,
            null,
            null,
            null,
            null,
            null,
            null,
            null,
            null,
            null,
            null,
            null,
            null,
            null,
            null,
            null,
            null,
            null,
            null,
            null,
            null,
            null,
            null,
            null,
            null,
            null,
            null,
            null,
            null,
            null,
            null,
            null,
            null,
            null,
            null,
            null,
            null,
            null,
            null,
            null,
            null,
            null,
            null,
            null,
            null,
            null,
            null,
            null,
            null,
            null,
            null,
            null,
            null,
            null,
            null,
            null,
            null,
            null,
            null,
            null,
            null,
            null,
            null,
            null,
            null,
            null,
            null,
            null,
            null,
            null,
            null,
            null,
            null,
            null,
            null,
            null,
            null,
            null,
            null,
            null,
            null,
            null,
            null,
            null,
            null,
            null,
            null,
            null,
            null,
            null,
            null,
            null,
            null,
            null,
            null,
            null,
            null,
            null,
            null,
            null,
            null,
            null,
            null,
            null,
            null,
            null,
            null,
            null,
            null,
            null,
            null,
            null,
            null,
            null,
            null,
            null,
            null,
            null,
            null,
            null,
            null,
            null,
            null,
            null,
            null,
            null,
            null,
            null,
            null,
            null,
            null,
            null,
            null,
            null,
            null,
            null,
            null,
            null,
            null,
            null,
            null,
            null,
            null,
            null,
            null,
            null,
            null,
            null,
            null,
            null,
            null,
            null,
            null,
            null,
            null,
            null,
            null,
            null,
            null,
            null,
            null,
            null,
            null,
            null,
            null,
            null,
            null,
            null,
            null,
            null,
            null,
            null,
            null,
            null,
            null,
            null,
            null,
            null
          ],
          "residue_from": "128",
          "residue_to": "389",
          "templates": [
            {
              "alignment": {
                "target_sequence": "SDLSRRELLKRAVVVGTGAGLAELFLPAQFLSSASAQSEPQAVAIANPLAQMPDRSWERIYRDQFAEEDSFVFTCAPNDTHNCLLRAHVKNGVIVRISPTYGYGKATDLAGNQASHRWDPRICQKGLILGRRIYGDRRVKAPMIRKGFKEWADAGFPRHDDGTPRADMEKRGYDEWLQIPWDEALAIAAKTLQNVAETYKGEDGAGKLLEQGYEPAMVEAMHGAGVQAIKMRGGMPLLGAGRVFGFYRFANMLALLDG-KLRPEAPPEEIVGSRAFDNYAWHTDLPPGHPMVSGSQTVDFDLFAAEHSKLLVLIGMNWICTKMPDAHWIGDARLKGTRVVVISADYMPTANKAD-EIVILRPGTDTAFLLGVARELITKKLYDRDAVIQRTDLPLLVRLDTGERLSARDVFEGYRQAPLENYVALKTEEELAAPPSPPFTADKQVVPTELREEWGDFVYWDRATNGPAAVNRDEIGAKFAGDPALLGAFDVTLVDGTNVKARTAFSLLKEYLDENFDVQTTSEVCNVDPAAVRSLARQLAANKGNALLAAGMGPNHYFNADLFGRVHFLVAALTDNIGHFSGNVGSYAGNYRGSLFQAMGQWIAENPFDQEADLTKPARVKRYFKSESAHYWNYGDRPLVSPSEIITGKSHMPTPTKLIWFGNSNSLLGNAKWSFDVVKNTLPKQDAVFCNEWHWTSSCEYSDLVFPADSWAEFKLPDMTASCTNPFLLAFPKTPLARIHNTRSDYEILAGVAAALADLVDEPRMKTYWKGILDGDPTPYLQRVLSGSNATRGILYEDLHASSAKGVPLLMNARTYPRHAGWEQRQEDKPWYTPTGRLEFYRPEPEWQAAGESLPIWREPVDATFYEPNAILANSKHPSINPRAPEDYGVPESQMDVETRQYRNVVRTWQELKLSKHPLTEKDPAYRFVFQTPKYRWGAHSTAVDSDWIAMLFGPFGDPYRRDSRTPWTGEAYAEINPRDAKELGLKDGDYIWLDADPEDRPYRGADSSDEFYDVARAMMRVRIYSGMPRRVIRTWFNMYAATPGTVQAQKDVPGGPAQNQDTGYVALFRHGSHQSGTRAYLRPTQMTDSMNRKAYFGQTIGKGFEADVHSPSGAPKEGYVKVEKAEDGGDEGVGEWRPVTLGLRPDDPSEAMQAYLAGEFVTRKRKGS",
                "template_sequence": "-------------------------------------------------------------------------------------------------------------------------------VVADQLYSEARVKCPMVRKGF--LANPG---------KSDTTMRGRDEWVRVSWDEALDLVHNQLKRV----RDEHGSTGIFAGSYGWFSCGSLH-----------------ASRTL-LQRYMNATGGFVGHKGDYSTGAAQVIMPHVLGTIEVYEQQTSWESILESS-----DIIVLWSANPLTTMRIAWMSTDQKGIEYFKKFQASGKRIICIDPQKSETCQMLNAEWIPVNTATDVPLMLGIAHTLVEQGKHDKDFLKKYT----------------------------------------------------------------------------------------------------------------------------------------------------------------------------------------------------------------------------------------------------------------------------------------------------------------------------------------------------------------------------------------------------------------------------------------------------------------------------------------------------------------------------------------------------------------------------------------------------------------------------------------------------------------------------------------------------------------------------------------------------------------------------------------------------------"
              },
              "coverage": 0.1919451653957367,
              "description": "Trimethylamine-N-oxide reductase",
              "found_by": "BLAST",
              "gmqe": 0.07359295338392258,
              "method": "X-RAY DIFFRACTION",
              "offset": 71,
              "oligo_state": "monomer",
              "qualified_name": "7l5i.1.A",
              "resolution": 1.7330000400543213,
              "sequence_identity": 24.10714340209961,
              "sequence_similarity": 0.34047627449035645,
              "short_method": "X-ray",
              "title": "Crystal Structure of Haemophilus influenzae MtsZ at pH 7.0"
            }
          ]
        }
      ],
      "target_sequence": "SDLSRRELLKRAVVVGTGAGLAELFLPAQFLSSASAQSEPQAVAIANPLAQMPDRSWERIYRDQFAEEDSFVFTCAPNDTHNCLLRAHVKNGVIVRISPTYGYGKATDLAGNQASHRWDPRICQKGLILGRRIYGDRRVKAPMIRKGFKEWADAGFPRHDDGTPRADMEKRGYDEWLQIPWDEALAIAAKTLQNVAETYKGEDGAGKLLEQGYEPAMVEAMHGAGVQAIKMRGGMPLLGAGRVFGFYRFANMLALLDGKLRPEAPPEEIVGSRAFDNYAWHTDLPPGHPMVSGSQTVDFDLFAAEHSKLLVLIGMNWICTKMPDAHWIGDARLKGTRVVVISADYMPTANKADEIVILRPGTDTAFLLGVARELITKKLYDRDAVIQRTDLPLLVRLDTGERLSARDVFEGYRQAPLENYVALKTEEELAAPPSPPFTADKQVVPTELREEWGDFVYWDRATNGPAAVNRDEIGAKFAGDPALLGAFDVTLVDGTNVKARTAFSLLKEYLDENFDVQTTSEVCNVDPAAVRSLARQLAANKGNALLAAGMGPNHYFNADLFGRVHFLVAALTDNIGHFSGNVGSYAGNYRGSLFQAMGQWIAENPFDQEADLTKPARVKRYFKSESAHYWNYGDRPLVSPSEIITGKSHMPTPTKLIWFGNSNSLLGNAKWSFDVVKNTLPKQDAVFCNEWHWTSSCEYSDLVFPADSWAEFKLPDMTASCTNPFLLAFPKTPLARIHNTRSDYEILAGVAAALADLVDEPRMKTYWKGILDGDPTPYLQRVLSGSNATRGILYEDLHASSAKGVPLLMNARTYPRHAGWEQRQEDKPWYTPTGRLEFYRPEPEWQAAGESLPIWREPVDATFYEPNAILANSKHPSINPRAPEDYGVPESQMDVETRQYRNVVRTWQELKLSKHPLTEKDPAYRFVFQTPKYRWGAHSTAVDSDWIAMLFGPFGDPYRRDSRTPWTGEAYAEINPRDAKELGLKDGDYIWLDADPEDRPYRGADSSDEFYDVARAMMRVRIYSGMPRRVIRTWFNMYAATPGTVQAQKDVPGGPAQNQDTGYVALFRHGSHQSGTRAYLRPTQMTDSMNRKAYFGQTIGKGFEADVHSPSGAPKEGYVKVEKAEDGGDEGVGEWRPVTLGLRPDDPSEAMQAYLAGEFVTRKRKGS",
      "target_sequence_annotations": {
        "psipred": "CCCCHHHHHHHHHHHHHHHHHHHHHHHHHHHCCCCCCCCCHHHHHCCCCCCCCCCCCHHHHHCCCCCCCEEEEEECCCCCCCCEEEEEEECCEEEEEEECCCCCCCCCCCCCCCCCCCCCCCCCCHHHHHHHHCCCCCCCCCEEECCCCCCCCCCCCCCCCCCCCCCCCCCCCCCEEECCHHHHHHHHHHHHHHHHHHHCCCCCCCCCCCCCCCHHHHHHHHCCCCCEEEECCCCCCCCCCCHHHHHHHHHHHHHHCCCCCCCCCCCCEECCCCCCCCCCCCCCCCCCCCCCCCCCCCCCHHHHHCCCCEEEECCCCCCCCCHHHHHHHHHHHCCCEEEEECCCCCCCCCCCCEEEEECCCCHHHHHHHHHHHHHHCCCCCCHHHHCCCCCCEEEEECCCCCCCHHHHCCCCCCCCCCCCCCCCCCCCCCCCCCCCCCCCCCCCCCCCCCCCCCCEEEECCCCCCCCCCCCCCCCCCCCCCCEEEEEEEEECCCCEEEEECHHHHHHHHHCCCCCHHHHHHHCCCCHHHHHHHHHHHHHCCCCEEEEECCCCCCCCHHHHHHHHHHHHHHHHHCCCCCCCCCCCCCCCCCCCCCCCCCCCCCCCCCCCCCCCCCHHHHHHHHHCCCCHHHCCCCCCCCCCHHHHCCCCCCCCCCEEEEEECCCCCCCCCCCCHHHHHHHCCCCCEEEEECCCCCCCCCCCCEECCCCCCCEEECCCCCCCCCCCEEEEECCCCCCCCCCCCCHHHHHHHHHHHHHHHCCCCCHHHHHCCCCCCCCHHHHHHHHHCCCCCCCCCHHHHHHCCCCCCCCCCCCCCCCCCCCCCCCCCCCCCCCCCCCEEEECCCHHHHHCCCCCCCCCCCCCCCCCCCCCCCCCCCCCCCCCCCCCCCCCCCCCCCCCCCCHHCCCCCHHHHHCCCCCCCCCCCCCEEEEECCCCCCCEEEECCCCHHHHHHCCCCCCCCCCCCCCCCCCCCEEECCHHHHHHCCCCCCCEEEEECCCCCCCCCCCCCCCCCCEEEEEEEEEEECCCCCCCEEEEEECCCCCCCCCCCCCCCCCCCCCCCCCCCCCCCCCCCCCCCCCCCCCCCCEECCCCCCCCCCCCCCCCCCCCCCCCCCCCCCCEEEEEEECCCCCCCCCCEEEECCCCCCCCCCCHHHHHHHCCCEEEEEECCC"
      }
    }
  ]
}
