# Supplementary material for: Metabolic capacity is maintained despite shifts in microbial diversity in estuary sediments
Source: ISME Commun. 2025 Oct 11;5(1):ycaf182. doi: 10.1093/ismeco/ycaf182 (PMC12687941; doi:10.1093/ismeco/ycaf182)
Supplement: Supplementary_Data_1_ycaf182 [file supplementary_data_1_ycaf182.zip › SWISS-MODEL/4_1_Jan_SF_Bin18_scaffold_700_c1_62709776_1/models/06/report.json]

{"modelling":{"id":"4012fa47618d65e2e710ba8075ece88057428c0c","trg_seq":"SDLSRRELLKRAVVVGTGAGLAELFLPAQFLSSASAQSEPQAVAIANPLAQMPDRSWERIYRDQFAEEDSFVFTCAPNDTHNCLLRAHVKNGVIVRISPTYGYGKATDLAGNQASHRWDPRICQKGLILGRRIYGDRRVKAPMIRKGFKEWADAGFPRHDDGTPRADMEKRGYDEWLQIPWDEALAIAAKTLQNVAETYKGEDGAGKLLEQGYEPAMVEAMHGAGVQAIKMRGGMPLLGAGRVFGFYRFANMLALLDG-KLRPEAPPEEIVGSRAFDNYAWHTDLPPGHPMVSGSQTVDFDLFAAEHSKLLVLIGMNWICTKMPDAHWIGDARLKGTRVVVISADYMPTANKAD-EIVILRPGTDTAFLLGVARELITKKLYDRDAVIQRTDLPLLVRLDTGERLSARDVFEGYRQAPLENYVALKTEEELAAPPSPPFTADKQVVPTELREEWGDFVYWDRATNGPAAVNRDEIGAKFAGDPALLGAFDVTLVDGTNVKARTAFSLLKEYLDENFDVQTTSEVCNVDPAAVRSLARQLAANKGNALLAAGMGPNHYFNADLFGRVHFLVAALTDNIGHFSGNVGSYAGNYRGSLFQAMGQWIAENPFDQEADLTKPARVKRYFKSESAHYWNYGDRPLVSPSEIITGKSHMPTPTKLIWFGNSNSLLGNAKWSFDVVKNTLPKQDAVFCNEWHWTSSCEYSDLVFPADSWAEFKLPDMTASCTNPFLLAFPKTPLARIHNTRSDYEILAGVAAALADLVDEPRMKTYWKGILDGDPTPYLQRVLSGSNATRGILYEDLHASSAKGVPLLMNARTYPRHAGWEQRQEDKPWYTPTGRLEFYRPEPEWQAAGESLPIWREPVDATFYEPNAILANSKHPSINPRAPEDYGVPESQMDVETRQYRNVVRTWQELKLSKHPLTEKDPAYRFVFQTPKYRWGAHSTAVDSDWIAMLFGPFGDPYRRDSRTPWTGEAYAEINPRDAKELGLKDGDYIWLDADPEDRPYRGADSSDEFYDVARAMMRVRIYSGMPRRVIRTWFNMYAATPGTVQAQKDVPGGPAQNQDTGYVALFRHGSHQSGTRAYLRPTQMTDSMNRKAYFGQTIGKGFEADVHSPSGAPKEGYVKVEKAEDGGDEGVGEWRPVTLGLRPDDPSEAMQAYLAGEFVTRKRKGS","tpl_seq":"-------------------------------------------------------------------------------------------------------------------------------VVADQLYSEARVKCPMVRKGF--LANPG---------KSDTTMRGRDEWVRVSWDEALDLVHNQLKRV----RDEHGSTGIFAGSYGWFSCGSLH-----------------ASRTL-LQRYMNATGGFVGHKGDYSTGAAQVIMPHVLGTIEVYEQQTSWESILESS-----DIIVLWSANPLTTMRIAWMSTDQKGIEYFKKFQASGKRIICIDPQKSETCQMLNAEWIPVNTATDVPLMLGIAHTLVEQGKHDKDFLKKYT----------------------------------------------------------------------------------------------------------------------------------------------------------------------------------------------------------------------------------------------------------------------------------------------------------------------------------------------------------------------------------------------------------------------------------------------------------------------------------------------------------------------------------------------------------------------------------------------------------------------------------------------------------------------------------------------------------------------------------------------------------------------------------------------------------","pdb_id":"7l5i","chain":"A","method":"X-RAY DIFFRACTION","short_method":"X-ray","coverage":0.1919451653957367,"resolution":1.7330000400543213,"description":"Trimethylamine-N-oxide reductase","seq_sim":0.34047627449035645,"assembly_id":1,"score":0.29678839445114136,"pred_lddt":0.07359295338392258,"seq_id":24.10714340209961,"found_by":"BLAST","oligo_state":"monomer","comment":"e_value=2.05083e-06, bit_score=53.5286, score=127, gmqe_dist_const=0.5934588313102722, gmqe_reduced=0.22804658114910126, gmqe_cb_packing=0.15122511982917786, gmqe_torsion=0.10161010175943375, gmqe_ss_agreement=0.21837709844112396, gmqe_coverage=0.1919451653957367, gmqe_seq_id=24.10714340209961, gmqe_seq_sim=0.3404761850833893, gmqe_n_insertions=6, gmqe_n_deletions=2, gmqe_seqres_length=1167, gmqe_seqres_coverage=0.1919451585261354, gmqe_profile_aln_score=193.35853576660156, gmqe_avg_entropy=2.1326241493225098","offset":71,"starttime":"29-03-23 (21:03:44)","QMean":{"global_scores":{"qmean4_norm_score":0.6097510101483824,"qmean4_z_score":-4.006195987491499,"qmean6_norm_score":0.5569498073095613,"qmean6_z_score":-4.729374510475479,"interaction_norm_score":-0.012037904988803265,"interaction_z_score":-2.4933645270618734,"cbeta_norm_score":0.0034472819835999324,"cbeta_z_score":-4.164507449572012,"packing_norm_score":-0.29768691844758327,"packing_z_score":-1.2496001492507807,"torsion_norm_score":0.010314466840882656,"torsion_z_score":-2.9408876128976686,"ss_agreement_norm_score":0.35938628279525814,"ss_agreement_z_score":-2.3204431599923434,"acc_agreement_norm_score":0.4618320610687023,"acc_agreement_z_score":-2.018168407700608,"avg_local_score":0.3953740467725262,"avg_local_score_error":0.052},"local_scores":{"A":[null,null,null,null,null,null,null,null,null,null,null,null,null,null,null,null,null,null,null,null,null,null,null,null,null,null,null,null,null,null,null,null,null,null,null,null,null,null,null,null,null,null,null,null,null,null,null,null,null,null,null,null,null,null,null,null,null,null,null,null,null,null,null,null,null,null,null,null,null,null,null,null,null,null,null,null,null,null,null,null,null,null,null,null,null,null,null,null,null,null,null,null,null,null,null,null,null,null,null,null,null,null,null,null,null,null,null,null,null,null,null,null,null,null,null,null,null,null,null,null,null,null,null,null,null,null,null,0.4778440142163822,0.3190270778493872,0.4759579266393428,0.4939033686010393,0.3209737340603261,0.39221691382129337,0.5446225095193378,0.613235185088834,0.5932753273634646,0.5136160754773439,0.37766312385641565,0.5332325556758599,0.5824384446652405,0.676163757315072,0.7185846760542425,0.6873012114092735,0.6264044189460608,0.5073400568711399,0.5366972736328726,0.5559743939783544,0.5485234068543081,0.4834003141026839,0.4179283182162198,0.42756532155670723,0.31588099153055244,0.35584391647910746,0.4122781487586161,0.4386504762586528,0.39186536961069024,0.35894933274864727,0.42216739403029724,0.3970801986632974,0.43693121300593935,0.30399564878366914,0.43654916140095423,0.3685606669636343,0.378874578258358,0.3542002790959503,0.5056001698749968,0.3953442703371945,0.4674577532698883,0.37697159682685744,0.3229784829665808,0.43055206982469724,0.5641017192919235,0.5017885065839909,0.5145479368220522,0.5620120655642704,0.6359752891640291,0.677273074966152,0.6838227762479763,0.666199828825568,0.7269866310761142,0.7062976500562604,0.7270317771153482,0.668438506907142,0.6897211921116806,0.6187292976865013,0.6280514473830138,0.5661183277201967,0.5431671660428677,0.5189241570936676,0.5367277282585363,0.5183318969421412,0.4283301956793733,0.4153354930054086,0.46580949807474437,0.42457462608589375,0.41004496136938473,0.36653592737416,0.4250837944915691,0.31052302875604,0.238769441706962,0.31940376358500105,0.30714808756321166,0.3158643428208059,0.2725004973508442,0.3269890416056269,0.3119647830135052,0.30105181994782804,0.35229878796331077,0.37406825819519607,0.4034005311956718,0.37322351349518346,0.3749486846590948,0.21863427787263492,0.24045292795424833,0.24506196192534058,0.32017330914353354,0.19866459740394063,0.15558223447009778,0.1685417906682526,0.20503262822367915,0.19278052862896553,0.2559943964561465,0.301464091528232,0.3259033088183224,0.3227762674743027,0.2857316448097663,0.241852580419601,0.14155719478365586,0.1955110087526174,0.22885985283731813,0.21096485491278893,0.2321083372357158,0.28474399805418604,0.303569798034362,0.2732479993506989,0.27539294508758533,0.2722655878360791,0.33301906225507494,0.37053261589385544,0.43860053542641175,0.4229282782909898,0.3023521234678587,0.2686943167337979,0.29706447008023673,0.4665585501018292,0.38487864232346797,0.37362753288478284,0.40589395594474187,0.4039520959856488,0.3605779684225556,0.358260683632094,0.262065606959431,0.34253703801796664,0.2980344288482299,0.26321252324595,0.27151234576707306,0.25977567810440916,0.286139157126753,0.29575934005485394,0.25578829219480026,0.1950951313233376,0.17496170963319663,0.27612677377616635,0.20717211008963668,0.22053554986791485,0.2242395930926222,0.2616830427158978,0.2529932815469719,0.13850808613297905,0.15062080205134748,0.22223049584354473,0.183828208888383,0.15515307934692532,0.1213033400510437,0.13467006454017041,0.16235310215877127,0.15757677891530344,0.17380131930942966,0.20522287212739396,0.1847269136247594,0.23430225279563466,0.3037619274894706,0.32943982122549925,0.2901973078802914,0.26600511112285175,0.24804834340722182,0.336576538463359,0.2742011230531716,0.3773618275388701,0.2583891564973618,0.2861985182094273,0.3430749865364834,0.21450842570034132,0.2533169377068586,0.25228334645928807,0.24429802856410324,0.21728240430665038,0.24446145871494976,0.2410509945293693,0.25528022611279866,0.2755263545013781,0.30655475122463904,0.33168789971905077,0.28035797023756326,0.2525996984798086,0.19602822539824571,0.2648762333742871,0.31685714343748306,0.2637286910695629,0.22936639596603692,0.24088280604155385,0.24354178821020622,0.2030871747027182,0.21825143000271244,0.16824997715648918,0.2508043649298026,0.13435725553242198,0.1166062437285813,0.15246035644814346,0.21327694140898307,0.24345272224308842,0.22332518653675376,0.25131419235715124,0.28475060393455365,0.42010858841472615,0.47083806062397293,0.4706976747148556,0.4899170075843039,0.5160121511203758,0.5310053277714675,0.5343944170825227,0.47810169119537294,0.5036781387879519,0.4571713561148972,0.4329851328797262,0.4380765186375424,0.43853842210013544,0.5067582259674147,0.5558170428506028,0.5832070088096822,0.6248505977055219,0.6125720824012101,0.7111378878097364,0.6291524585499575,0.5177051855332396,0.5515678520999301,0.5908527560484894,0.5208753368303869,0.5958054882678419,0.5608522988530166,0.5150616472748434,0.5462244499810389,0.5945384745092261,0.592582334691234,0.6038855304380384,0.6370057997041353,0.6351504801762776,0.6393356250461388,0.6022860048367368,0.6392880554593003,0.6413317257021524,0.6486501803521153,0.5881551336126682,0.551691017862886,0.7118484106168868,0.6454817462159623,0.5851130503253283,0.6531985625059012,0.6830891148375832,0.5743723705961938,0.5643954125943389,0.599309678569794,0.578100287695733,0.597745374751837,0.545978373826972,0.5937130133940559,0.5739546529433622,0.5777462752088877,0.6003597076126165,0.48662079166347977,0.43097834993432244,0.45672345155573546,0.4081369170314706,0.4082837808248534,0.29525182519831905,0.20457367890361433,0.22417316785619612,0.2540244460677066,0.33680670457503104,null,null,null,null,null,null,null,null,null,null,null,null,null,null,null,null,null,null,null,null,null,null,null,null,null,null,null,null,null,null,null,null,null,null,null,null,null,null,null,null,null,null,null,null,null,null,null,null,null,null,null,null,null,null,null,null,null,null,null,null,null,null,null,null,null,null,null,null,null,null,null,null,null,null,null,null,null,null,null,null,null,null,null,null,null,null,null,null,null,null,null,null,null,null,null,null,null,null,null,null,null,null,null,null,null,null,null,null,null,null,null,null,null,null,null,null,null,null,null,null,null,null,null,null,null,null,null,null,null,null,null,null,null,null,null,null,null,null,null,null,null,null,null,null,null,null,null,null,null,null,null,null,null,null,null,null,null,null,null,null,null,null,null,null,null,null,null,null,null,null,null,null,null,null,null,null,null,null,null,null,null,null,null,null,null,null,null,null,null,null,null,null,null,null,null,null,null,null,null,null,null,null,null,null,null,null,null,null,null,null,null,null,null,null,null,null,null,null,null,null,null,null,null,null,null,null,null,null,null,null,null,null,null,null,null,null,null,null,null,null,null,null,null,null,null,null,null,null,null,null,null,null,null,null,null,null,null,null,null,null,null,null,null,null,null,null,null,null,null,null,null,null,null,null,null,null,null,null,null,null,null,null,null,null,null,null,null,null,null,null,null,null,null,null,null,null,null,null,null,null,null,null,null,null,null,null,null,null,null,null,null,null,null,null,null,null,null,null,null,null,null,null,null,null,null,null,null,null,null,null,null,null,null,null,null,null,null,null,null,null,null,null,null,null,null,null,null,null,null,null,null,null,null,null,null,null,null,null,null,null,null,null,null,null,null,null,null,null,null,null,null,null,null,null,null,null,null,null,null,null,null,null,null,null,null,null,null,null,null,null,null,null,null,null,null,null,null,null,null,null,null,null,null,null,null,null,null,null,null,null,null,null,null,null,null,null,null,null,null,null,null,null,null,null,null,null,null,null,null,null,null,null,null,null,null,null,null,null,null,null,null,null,null,null,null,null,null,null,null,null,null,null,null,null,null,null,null,null,null,null,null,null,null,null,null,null,null,null,null,null,null,null,null,null,null,null,null,null,null,null,null,null,null,null,null,null,null,null,null,null,null,null,null,null,null,null,null,null,null,null,null,null,null,null,null,null,null,null,null,null,null,null,null,null,null,null,null,null,null,null,null,null,null,null,null,null,null,null,null,null,null,null,null,null,null,null,null,null,null,null,null,null,null,null,null,null,null,null,null,null,null,null,null,null,null,null,null,null,null,null,null,null,null,null,null,null,null,null,null,null,null,null,null,null,null,null,null,null,null,null,null,null,null,null,null,null,null,null,null,null,null,null,null,null,null,null,null,null,null,null,null,null,null,null,null,null,null,null,null,null,null,null,null,null,null,null,null,null,null,null,null,null,null,null,null,null,null,null,null,null,null,null,null,null,null,null,null,null,null,null,null,null,null,null,null,null,null,null,null,null,null,null,null,null,null,null,null,null,null,null,null,null,null,null,null,null,null,null,null,null,null,null,null,null,null,null,null,null,null,null,null,null,null,null,null,null,null,null,null,null,null,null,null,null,null,null,null,null,null,null,null,null,null,null,null,null,null,null,null,null,null,null,null,null,null,null,null,null,null,null,null,null,null,null,null,null,null,null,null,null,null,null,null,null,null,null,null,null,null,null,null,null,null,null,null,null,null,null,null,null,null,null,null,null,null,null,null,null,null,null,null,null,null,null,null,null,null,null,null,null,null,null,null,null,null,null,null,null]},"qmean_version":"4.3.0"},"title":"Modelling","endtime":"29-03-23 (21:04:02)","mod_engine":["ProMod3"],"ProMod3":{"version":"3.2.1"},"ProMod":null,"MODELLER":null,"SPDBV":null}}
