# Supplementary material for: Metabolic capacity is maintained despite shifts in microbial diversity in estuary sediments
Source: ISME Commun. 2025 Oct 11;5(1):ycaf182. doi: 10.1093/ismeco/ycaf182 (PMC12687941; doi:10.1093/ismeco/ycaf182)
Supplement: Supplementary_Data_1_ycaf182 [file supplementary_data_1_ycaf182.zip › SWISS-MODEL/4_1_Jan_SF_Bin18_scaffold_700_c1_62709776_1/models/06/coords.js]

let model_06=`ATOM      1  N   ILE A 128     108.999 111.961  79.981  1.00  0.48           N  
ATOM      2  CA  ILE A 128     108.399 112.689  78.806  1.00  0.48           C  
ATOM      3  C   ILE A 128     106.883 112.761  78.808  1.00  0.48           C  
ATOM      4  O   ILE A 128     106.275 112.746  77.746  1.00  0.48           O  
ATOM      5  CB  ILE A 128     108.889 112.067  77.486  1.00  0.48           C  
ATOM      6  CG1 ILE A 128     108.489 110.575  77.303  1.00  0.48           C  
ATOM      7  CG2 ILE A 128     110.411 112.316  77.361  1.00  0.48           C  
ATOM      8  CD1 ILE A 128     108.788 110.052  75.890  1.00  0.48           C  
ATOM      9  N   LEU A 129     106.202 112.886  79.983  1.00  0.32           N  
ATOM     10  CA  LEU A 129     104.755 113.016  80.008  1.00  0.32           C  
ATOM     11  C   LEU A 129     104.296 114.237  79.228  1.00  0.32           C  
ATOM     12  O   LEU A 129     103.498 114.096  78.315  1.00  0.32           O  
ATOM     13  CB  LEU A 129     104.231 113.072  81.467  1.00  0.32           C  
ATOM     14  CG  LEU A 129     104.358 111.748  82.255  1.00  0.32           C  
ATOM     15  CD1 LEU A 129     104.037 111.997  83.737  1.00  0.32           C  
ATOM     16  CD2 LEU A 129     103.421 110.652  81.709  1.00  0.32           C  
ATOM     17  N   GLY A 130     104.885 115.433  79.456  1.00  0.48           N  
ATOM     18  CA  GLY A 130     104.573 116.638  78.680  1.00  0.48           C  
ATOM     19  C   GLY A 130     104.638 116.505  77.169  1.00  0.48           C  
ATOM     20  O   GLY A 130     103.747 116.954  76.459  1.00  0.48           O  
ATOM     21  N   ARG A 131     105.674 115.826  76.632  1.00  0.49           N  
ATOM     22  CA  ARG A 131     105.777 115.498  75.213  1.00  0.49           C  
ATOM     23  C   ARG A 131     104.652 114.597  74.707  1.00  0.49           C  
ATOM     24  O   ARG A 131     104.135 114.800  73.612  1.00  0.49           O  
ATOM     25  CB  ARG A 131     107.113 114.784  74.880  1.00  0.49           C  
ATOM     26  CG  ARG A 131     108.366 115.673  74.987  1.00  0.49           C  
ATOM     27  CD  ARG A 131     109.645 114.905  74.633  1.00  0.49           C  
ATOM     28  NE  ARG A 131     110.790 115.857  74.800  1.00  0.49           N  
ATOM     29  CZ  ARG A 131     112.085 115.505  74.766  1.00  0.49           C  
ATOM     30  NH1 ARG A 131     113.023 116.445  74.859  1.00  0.49           N  
ATOM     31  NH2 ARG A 131     112.464 114.240  74.627  1.00  0.49           N  
ATOM     32  N   ARG A 132     104.242 113.580  75.498  1.00  0.32           N  
ATOM     33  CA  ARG A 132     103.109 112.721  75.187  1.00  0.32           C  
ATOM     34  C   ARG A 132     101.799 113.482  75.144  1.00  0.32           C  
ATOM     35  O   ARG A 132     100.962 113.239  74.282  1.00  0.32           O  
ATOM     36  CB  ARG A 132     102.937 111.579  76.224  1.00  0.32           C  
ATOM     37  CG  ARG A 132     104.068 110.538  76.194  1.00  0.32           C  
ATOM     38  CD  ARG A 132     103.875 109.465  77.268  1.00  0.32           C  
ATOM     39  NE  ARG A 132     105.039 108.527  77.148  1.00  0.32           N  
ATOM     40  CZ  ARG A 132     105.295 107.530  78.006  1.00  0.32           C  
ATOM     41  NH1 ARG A 132     106.327 106.717  77.782  1.00  0.32           N  
ATOM     42  NH2 ARG A 132     104.536 107.315  79.075  1.00  0.32           N  
ATOM     43  N   ILE A 133     101.586 114.415  76.095  1.00  0.39           N  
ATOM     44  CA  ILE A 133     100.377 115.215  76.186  1.00  0.39           C  
ATOM     45  C   ILE A 133     100.233 116.198  75.037  1.00  0.39           C  
ATOM     46  O   ILE A 133      99.162 116.275  74.435  1.00  0.39           O  
ATOM     47  CB  ILE A 133     100.278 115.958  77.519  1.00  0.39           C  
ATOM     48  CG1 ILE A 133     100.367 115.004  78.736  1.00  0.39           C  
ATOM     49  CG2 ILE A 133      98.955 116.746  77.614  1.00  0.39           C  
ATOM     50  CD1 ILE A 133      99.314 113.889  78.781  1.00  0.39           C  
ATOM     51  N   TYR A 134     101.311 116.936  74.699  1.00  0.54           N  
ATOM     52  CA  TYR A 134     101.242 118.152  73.900  1.00  0.54           C  
ATOM     53  C   TYR A 134     101.890 118.003  72.542  1.00  0.54           C  
ATOM     54  O   TYR A 134     102.031 118.980  71.806  1.00  0.54           O  
ATOM     55  CB  TYR A 134     101.995 119.316  74.611  1.00  0.54           C  
ATOM     56  CG  TYR A 134     101.489 119.563  76.007  1.00  0.54           C  
ATOM     57  CD1 TYR A 134     100.120 119.745  76.264  1.00  0.54           C  
ATOM     58  CD2 TYR A 134     102.392 119.621  77.082  1.00  0.54           C  
ATOM     59  CE1 TYR A 134      99.662 119.932  77.575  1.00  0.54           C  
ATOM     60  CE2 TYR A 134     101.933 119.789  78.397  1.00  0.54           C  
ATOM     61  CZ  TYR A 134     100.563 119.924  78.642  1.00  0.54           C  
ATOM     62  OH  TYR A 134     100.068 120.014  79.956  1.00  0.54           O  
ATOM     63  N   GLY A 135     102.317 116.784  72.164  1.00  0.61           N  
ATOM     64  CA  GLY A 135     102.923 116.523  70.864  1.00  0.61           C  
ATOM     65  C   GLY A 135     102.064 116.862  69.667  1.00  0.61           C  
ATOM     66  O   GLY A 135     100.873 116.560  69.620  1.00  0.61           O  
ATOM     67  N   ASP A 136     102.682 117.416  68.605  1.00  0.59           N  
ATOM     68  CA  ASP A 136     102.028 117.758  67.360  1.00  0.59           C  
ATOM     69  C   ASP A 136     101.660 116.523  66.529  1.00  0.59           C  
ATOM     70  O   ASP A 136     100.818 116.596  65.636  1.00  0.59           O  
ATOM     71  CB  ASP A 136     102.875 118.797  66.570  1.00  0.59           C  
ATOM     72  CG  ASP A 136     104.284 118.335  66.204  1.00  0.59           C  
ATOM     73  OD1 ASP A 136     104.966 119.139  65.526  1.00  0.59           O  
ATOM     74  OD2 ASP A 136     104.689 117.211  66.601  1.00  0.59           O  
ATOM     75  N   ARG A 137     102.227 115.352  66.902  1.00  0.51           N  
ATOM     76  CA  ARG A 137     101.938 114.046  66.344  1.00  0.51           C  
ATOM     77  C   ARG A 137     100.635 113.472  66.862  1.00  0.51           C  
ATOM     78  O   ARG A 137     100.161 112.451  66.368  1.00  0.51           O  
ATOM     79  CB  ARG A 137     103.031 112.999  66.679  1.00  0.51           C  
ATOM     80  CG  ARG A 137     104.391 113.305  66.036  1.00  0.51           C  
ATOM     81  CD  ARG A 137     105.405 112.198  66.325  1.00  0.51           C  
ATOM     82  NE  ARG A 137     106.675 112.601  65.646  1.00  0.51           N  
ATOM     83  CZ  ARG A 137     107.809 111.888  65.676  1.00  0.51           C  
ATOM     84  NH1 ARG A 137     108.891 112.345  65.052  1.00  0.51           N  
ATOM     85  NH2 ARG A 137     107.884 110.729  66.320  1.00  0.51           N  
ATOM     86  N   ARG A 138     100.029 114.074  67.905  1.00  0.38           N  
ATOM     87  CA  ARG A 138      98.734 113.632  68.377  1.00  0.38           C  
ATOM     88  C   ARG A 138      97.601 113.786  67.383  1.00  0.38           C  
ATOM     89  O   ARG A 138      97.463 114.786  66.680  1.00  0.38           O  
ATOM     90  CB  ARG A 138      98.303 114.323  69.687  1.00  0.38           C  
ATOM     91  CG  ARG A 138      99.079 113.786  70.897  1.00  0.38           C  
ATOM     92  CD  ARG A 138      98.518 114.270  72.233  1.00  0.38           C  
ATOM     93  NE  ARG A 138      97.171 113.628  72.437  1.00  0.38           N  
ATOM     94  CZ  ARG A 138      96.560 113.590  73.627  1.00  0.38           C  
ATOM     95  NH1 ARG A 138      97.145 114.128  74.690  1.00  0.38           N  
ATOM     96  NH2 ARG A 138      95.353 113.042  73.755  1.00  0.38           N  
ATOM     97  N   VAL A 139      96.700 112.783  67.374  1.00  0.53           N  
ATOM     98  CA  VAL A 139      95.437 112.871  66.677  1.00  0.53           C  
ATOM     99  C   VAL A 139      94.556 113.858  67.424  1.00  0.53           C  
ATOM    100  O   VAL A 139      94.248 113.669  68.600  1.00  0.53           O  
ATOM    101  CB  VAL A 139      94.726 111.527  66.555  1.00  0.53           C  
ATOM    102  CG1 VAL A 139      93.516 111.691  65.611  1.00  0.53           C  
ATOM    103  CG2 VAL A 139      95.708 110.473  65.998  1.00  0.53           C  
ATOM    104  N   LYS A 140      94.186 114.975  66.767  1.00  0.58           N  
ATOM    105  CA  LYS A 140      93.536 116.081  67.443  1.00  0.58           C  
ATOM    106  C   LYS A 140      92.026 116.020  67.370  1.00  0.58           C  
ATOM    107  O   LYS A 140      91.332 116.545  68.237  1.00  0.58           O  
ATOM    108  CB  LYS A 140      93.984 117.417  66.805  1.00  0.58           C  
ATOM    109  CG  LYS A 140      95.498 117.647  66.941  1.00  0.58           C  
ATOM    110  CD  LYS A 140      95.916 119.061  66.504  1.00  0.58           C  
ATOM    111  CE  LYS A 140      97.373 119.397  66.867  1.00  0.58           C  
ATOM    112  NZ  LYS A 140      98.248 119.373  65.671  1.00  0.58           N  
ATOM    113  N   ALA A 141      91.474 115.350  66.348  1.00  0.68           N  
ATOM    114  CA  ALA A 141      90.053 115.297  66.158  1.00  0.68           C  
ATOM    115  C   ALA A 141      89.750 114.044  65.357  1.00  0.68           C  
ATOM    116  O   ALA A 141      90.691 113.446  64.829  1.00  0.68           O  
ATOM    117  CB  ALA A 141      89.587 116.567  65.407  1.00  0.68           C  
ATOM    118  N   PRO A 142      88.508 113.573  65.266  1.00  0.72           N  
ATOM    119  CA  PRO A 142      88.099 112.529  64.335  1.00  0.72           C  
ATOM    120  C   PRO A 142      88.378 112.851  62.873  1.00  0.72           C  
ATOM    121  O   PRO A 142      88.032 113.935  62.408  1.00  0.72           O  
ATOM    122  CB  PRO A 142      86.594 112.326  64.596  1.00  0.72           C  
ATOM    123  CG  PRO A 142      86.339 112.983  65.955  1.00  0.72           C  
ATOM    124  CD  PRO A 142      87.367 114.107  66.001  1.00  0.72           C  
ATOM    125  N   MET A 143      89.001 111.914  62.134  1.00  0.69           N  
ATOM    126  CA  MET A 143      89.380 112.131  60.756  1.00  0.69           C  
ATOM    127  C   MET A 143      88.940 110.945  59.925  1.00  0.69           C  
ATOM    128  O   MET A 143      89.021 109.792  60.344  1.00  0.69           O  
ATOM    129  CB  MET A 143      90.920 112.291  60.584  1.00  0.69           C  
ATOM    130  CG  MET A 143      91.589 113.343  61.503  1.00  0.69           C  
ATOM    131  SD  MET A 143      91.218 115.092  61.166  1.00  0.69           S  
ATOM    132  CE  MET A 143      92.388 115.269  59.792  1.00  0.69           C  
ATOM    133  N   ILE A 144      88.468 111.213  58.704  1.00  0.63           N  
ATOM    134  CA  ILE A 144      88.117 110.202  57.732  1.00  0.63           C  
ATOM    135  C   ILE A 144      88.891 110.554  56.437  1.00  0.63           C  
ATOM    136  O   ILE A 144      88.994 111.723  56.106  1.00  0.63           O  
ATOM    137  CB  ILE A 144      86.590 110.143  57.618  1.00  0.63           C  
ATOM    138  CG1 ILE A 144      86.129 108.961  56.752  1.00  0.63           C  
ATOM    139  CG2 ILE A 144      86.005 111.505  57.181  1.00  0.63           C  
ATOM    140  CD1 ILE A 144      84.668 108.590  57.024  1.00  0.63           C  
ATOM    141  N   ARG A 145      89.525 109.592  55.693  1.00  0.51           N  
ATOM    142  CA  ARG A 145      90.174 109.869  54.419  1.00  0.51           C  
ATOM    143  C   ARG A 145      89.109 110.277  53.440  1.00  0.51           C  
ATOM    144  O   ARG A 145      88.004 109.745  53.461  1.00  0.51           O  
ATOM    145  CB  ARG A 145      90.965 108.788  53.568  1.00  0.51           C  
ATOM    146  CG  ARG A 145      92.080 107.784  53.998  1.00  0.51           C  
ATOM    147  CD  ARG A 145      92.344 106.574  53.028  1.00  0.51           C  
ATOM    148  NE  ARG A 145      91.162 105.617  52.912  1.00  0.51           N  
ATOM    149  CZ  ARG A 145      90.532 105.328  51.759  1.00  0.51           C  
ATOM    150  NH1 ARG A 145      90.605 106.111  50.692  1.00  0.51           N  
ATOM    151  NH2 ARG A 145      89.727 104.265  51.638  1.00  0.51           N  
ATOM    152  N   LYS A 146      89.471 111.174  52.532  1.00  0.54           N  
ATOM    153  CA  LYS A 146      88.638 111.735  51.534  1.00  0.54           C  
ATOM    154  C   LYS A 146      87.947 110.779  50.582  1.00  0.54           C  
ATOM    155  O   LYS A 146      86.834 111.045  50.149  1.00  0.54           O  
ATOM    156  CB  LYS A 146      89.510 112.665  50.716  1.00  0.54           C  
ATOM    157  CG  LYS A 146      88.673 113.437  49.702  1.00  0.54           C  
ATOM    158  CD  LYS A 146      89.571 114.386  48.919  1.00  0.54           C  
ATOM    159  CE  LYS A 146      88.896 115.220  47.833  1.00  0.54           C  
ATOM    160  NZ  LYS A 146      87.529 115.555  48.274  1.00  0.54           N  
ATOM    161  N   GLY A 147      88.586 109.659  50.206  1.00  0.56           N  
ATOM    162  CA  GLY A 147      87.943 108.673  49.360  1.00  0.56           C  
ATOM    163  C   GLY A 147      86.951 107.767  50.064  1.00  0.56           C  
ATOM    164  O   GLY A 147      86.318 106.972  49.403  1.00  0.56           O  
ATOM    165  N   PHE A 148      86.751 107.819  51.402  1.00  0.55           N  
ATOM    166  CA  PHE A 148      85.718 106.989  52.048  1.00  0.55           C  
ATOM    167  C   PHE A 148      84.868 107.814  52.992  1.00  0.55           C  
ATOM    168  O   PHE A 148      84.296 107.286  53.933  1.00  0.55           O  
ATOM    169  CB  PHE A 148      86.194 105.622  52.723  1.00  0.55           C  
ATOM    170  CG  PHE A 148      86.901 105.703  54.085  1.00  0.55           C  
ATOM    171  CD1 PHE A 148      88.149 106.302  54.073  1.00  0.55           C  
ATOM    172  CD2 PHE A 148      86.392 105.270  55.342  1.00  0.55           C  
ATOM    173  CE1 PHE A 148      88.901 106.473  55.241  1.00  0.55           C  
ATOM    174  CE2 PHE A 148      87.139 105.481  56.523  1.00  0.55           C  
ATOM    175  CZ  PHE A 148      88.403 106.085  56.478  1.00  0.55           C  
ATOM    176  N   LYS A 149      84.764 109.142  52.766  1.00  0.48           N  
ATOM    177  CA  LYS A 149      84.190 110.033  53.762  1.00  0.48           C  
ATOM    178  C   LYS A 149      82.765 110.413  53.532  1.00  0.48           C  
ATOM    179  O   LYS A 149      82.065 110.772  54.471  1.00  0.48           O  
ATOM    180  CB  LYS A 149      85.004 111.333  53.898  1.00  0.48           C  
ATOM    181  CG  LYS A 149      85.103 112.161  52.616  1.00  0.48           C  
ATOM    182  CD  LYS A 149      84.008 113.204  52.394  1.00  0.48           C  
ATOM    183  CE  LYS A 149      84.272 113.994  51.123  1.00  0.48           C  
ATOM    184  NZ  LYS A 149      83.436 115.187  51.187  1.00  0.48           N  
ATOM    185  N   GLU A 150      82.259 110.309  52.292  1.00  0.42           N  
ATOM    186  CA  GLU A 150      80.844 110.440  52.075  1.00  0.42           C  
ATOM    187  C   GLU A 150      80.260 109.102  52.468  1.00  0.42           C  
ATOM    188  O   GLU A 150      80.915 108.067  52.377  1.00  0.42           O  
ATOM    189  CB  GLU A 150      80.505 110.781  50.602  1.00  0.42           C  
ATOM    190  CG  GLU A 150      80.993 112.179  50.143  1.00  0.42           C  
ATOM    191  CD  GLU A 150      80.337 113.348  50.868  1.00  0.42           C  
ATOM    192  OE1 GLU A 150      79.117 113.319  51.134  1.00  0.42           O  
ATOM    193  OE2 GLU A 150      81.071 114.326  51.146  1.00  0.42           O  
ATOM    194  N   TRP A 151      78.995 109.075  52.924  1.00  0.43           N  
ATOM    195  CA  TRP A 151      78.323 107.839  53.301  1.00  0.43           C  
ATOM    196  C   TRP A 151      78.210 106.896  52.116  1.00  0.43           C  
ATOM    197  O   TRP A 151      78.292 105.681  52.229  1.00  0.43           O  
ATOM    198  CB  TRP A 151      76.894 108.144  53.848  1.00  0.43           C  
ATOM    199  CG  TRP A 151      76.087 106.945  54.350  1.00  0.43           C  
ATOM    200  CD1 TRP A 151      76.080 106.382  55.596  1.00  0.43           C  
ATOM    201  CD2 TRP A 151      75.254 106.102  53.524  1.00  0.43           C  
ATOM    202  NE1 TRP A 151      75.318 105.228  55.594  1.00  0.43           N  
ATOM    203  CE2 TRP A 151      74.793 105.051  54.339  1.00  0.43           C  
ATOM    204  CE3 TRP A 151      74.900 106.168  52.179  1.00  0.43           C  
ATOM    205  CZ2 TRP A 151      73.974 104.052  53.830  1.00  0.43           C  
ATOM    206  CZ3 TRP A 151      74.032 105.188  51.675  1.00  0.43           C  
ATOM    207  CH2 TRP A 151      73.577 104.142  52.488  1.00  0.43           C  
ATOM    208  N   ALA A 152      78.004 107.465  50.921  1.00  0.32           N  
ATOM    209  CA  ALA A 152      77.984 106.714  49.700  1.00  0.32           C  
ATOM    210  C   ALA A 152      79.316 106.078  49.321  1.00  0.32           C  
ATOM    211  O   ALA A 152      79.372 104.973  48.798  1.00  0.32           O  
ATOM    212  CB  ALA A 152      77.466 107.608  48.571  1.00  0.32           C  
ATOM    213  N   ASP A 153      80.429 106.795  49.547  1.00  0.36           N  
ATOM    214  CA  ASP A 153      81.760 106.324  49.245  1.00  0.36           C  
ATOM    215  C   ASP A 153      82.297 105.273  50.152  1.00  0.36           C  
ATOM    216  O   ASP A 153      83.130 104.435  49.800  1.00  0.36           O  
ATOM    217  CB  ASP A 153      82.773 107.492  49.264  1.00  0.36           C  
ATOM    218  CG  ASP A 153      82.439 108.555  48.240  1.00  0.36           C  
ATOM    219  OD1 ASP A 153      81.594 108.301  47.341  1.00  0.36           O  
ATOM    220  OD2 ASP A 153      83.017 109.663  48.380  1.00  0.36           O  
ATOM    221  N   ALA A 154      81.823 105.324  51.377  1.00  0.41           N  
ATOM    222  CA  ALA A 154      82.187 104.418  52.393  1.00  0.41           C  
ATOM    223  C   ALA A 154      81.808 102.965  52.104  1.00  0.41           C  
ATOM    224  O   ALA A 154      80.758 102.654  51.545  1.00  0.41           O  
ATOM    225  CB  ALA A 154      81.478 104.961  53.614  1.00  0.41           C  
ATOM    226  N   GLY A 155      82.701 102.031  52.489  1.00  0.44           N  
ATOM    227  CA  GLY A 155      82.571 100.602  52.206  1.00  0.44           C  
ATOM    228  C   GLY A 155      81.533  99.911  53.056  1.00  0.44           C  
ATOM    229  O   GLY A 155      81.833  99.381  54.123  1.00  0.44           O  
ATOM    230  N   PHE A 156      80.279  99.965  52.555  1.00  0.39           N  
ATOM    231  CA  PHE A 156      79.030  99.480  53.101  1.00  0.39           C  
ATOM    232  C   PHE A 156      78.365  98.585  52.024  1.00  0.39           C  
ATOM    233  O   PHE A 156      78.632  98.828  50.872  1.00  0.39           O  
ATOM    234  CB  PHE A 156      78.029 100.662  53.362  1.00  0.39           C  
ATOM    235  CG  PHE A 156      78.509 101.808  54.220  1.00  0.39           C  
ATOM    236  CD1 PHE A 156      79.610 101.705  55.081  1.00  0.39           C  
ATOM    237  CD2 PHE A 156      77.878 103.060  54.108  1.00  0.39           C  
ATOM    238  CE1 PHE A 156      80.116 102.834  55.721  1.00  0.39           C  
ATOM    239  CE2 PHE A 156      78.319 104.148  54.865  1.00  0.39           C  
ATOM    240  CZ  PHE A 156      79.418 104.038  55.709  1.00  0.39           C  
ATOM    241  N   PRO A 157      77.440  97.643  52.358  1.00  0.36           N  
ATOM    242  CA  PRO A 157      76.904  96.499  51.618  1.00  0.36           C  
ATOM    243  C   PRO A 157      76.247  96.963  50.397  1.00  0.36           C  
ATOM    244  O   PRO A 157      76.268  96.313  49.362  1.00  0.36           O  
ATOM    245  CB  PRO A 157      75.800  95.923  52.546  1.00  0.36           C  
ATOM    246  CG  PRO A 157      76.296  96.246  53.934  1.00  0.36           C  
ATOM    247  CD  PRO A 157      77.140  97.482  53.715  1.00  0.36           C  
ATOM    248  N   ARG A 158      75.595  98.117  50.545  1.00  0.42           N  
ATOM    249  CA  ARG A 158      74.956  98.758  49.436  1.00  0.42           C  
ATOM    250  C   ARG A 158      75.940  99.303  48.426  1.00  0.42           C  
ATOM    251  O   ARG A 158      75.623  99.325  47.248  1.00  0.42           O  
ATOM    252  CB  ARG A 158      73.984  99.879  49.850  1.00  0.42           C  
ATOM    253  CG  ARG A 158      72.761  99.364  50.624  1.00  0.42           C  
ATOM    254  CD  ARG A 158      71.806 100.514  50.934  1.00  0.42           C  
ATOM    255  NE  ARG A 158      70.643  99.931  51.672  1.00  0.42           N  
ATOM    256  CZ  ARG A 158      69.659 100.659  52.217  1.00  0.42           C  
ATOM    257  NH1 ARG A 158      68.655 100.049  52.842  1.00  0.42           N  
ATOM    258  NH2 ARG A 158      69.654 101.987  52.148  1.00  0.42           N  
ATOM    259  N   HIS A 159      77.138  99.749  48.856  1.00  0.40           N  
ATOM    260  CA  HIS A 159      78.163 100.286  47.976  1.00  0.40           C  
ATOM    261  C   HIS A 159      79.305  99.306  47.749  1.00  0.40           C  
ATOM    262  O   HIS A 159      80.330  99.687  47.189  1.00  0.40           O  
ATOM    263  CB  HIS A 159      78.814 101.563  48.546  1.00  0.40           C  
ATOM    264  CG  HIS A 159      77.783 102.521  49.007  1.00  0.40           C  
ATOM    265  ND1 HIS A 159      76.962 103.226  48.141  1.00  0.40           N  
ATOM    266  CD2 HIS A 159      77.468 102.803  50.289  1.00  0.40           C  
ATOM    267  CE1 HIS A 159      76.171 103.918  48.932  1.00  0.40           C  
ATOM    268  NE2 HIS A 159      76.435 103.696  50.242  1.00  0.40           N  
ATOM    269  N   ASP A 160      79.175  98.023  48.178  1.00  0.44           N  
ATOM    270  CA  ASP A 160      80.224  97.011  48.129  1.00  0.44           C  
ATOM    271  C   ASP A 160      80.593  96.635  46.684  1.00  0.44           C  
ATOM    272  O   ASP A 160      81.680  96.122  46.416  1.00  0.44           O  
ATOM    273  CB  ASP A 160      79.809  95.717  48.919  1.00  0.44           C  
ATOM    274  CG  ASP A 160      80.205  95.700  50.397  1.00  0.44           C  
ATOM    275  OD1 ASP A 160      80.988  96.576  50.839  1.00  0.44           O  
ATOM    276  OD2 ASP A 160      79.746  94.757  51.099  1.00  0.44           O  
ATOM    277  N   ASP A 161      79.712  96.933  45.701  1.00  0.30           N  
ATOM    278  CA  ASP A 161      79.902  96.671  44.292  1.00  0.30           C  
ATOM    279  C   ASP A 161      80.528  97.875  43.585  1.00  0.30           C  
ATOM    280  O   ASP A 161      80.868  97.845  42.406  1.00  0.30           O  
ATOM    281  CB  ASP A 161      78.535  96.258  43.660  1.00  0.30           C  
ATOM    282  CG  ASP A 161      77.430  97.311  43.709  1.00  0.30           C  
ATOM    283  OD1 ASP A 161      77.612  98.358  44.378  1.00  0.30           O  
ATOM    284  OD2 ASP A 161      76.385  97.047  43.061  1.00  0.30           O  
ATOM    285  N   GLY A 162      80.775  98.961  44.344  1.00  0.44           N  
ATOM    286  CA  GLY A 162      81.352 100.186  43.852  1.00  0.44           C  
ATOM    287  C   GLY A 162      82.652 100.415  44.537  1.00  0.44           C  
ATOM    288  O   GLY A 162      82.846 101.392  45.259  1.00  0.44           O  
ATOM    289  N   THR A 163      83.626  99.537  44.218  1.00  0.37           N  
ATOM    290  CA  THR A 163      85.031  99.697  44.592  1.00  0.37           C  
ATOM    291  C   THR A 163      85.682 101.021  44.183  1.00  0.37           C  
ATOM    292  O   THR A 163      86.564 101.400  44.943  1.00  0.37           O  
ATOM    293  CB  THR A 163      85.999  98.579  44.173  1.00  0.37           C  
ATOM    294  OG1 THR A 163      86.120  98.448  42.765  1.00  0.37           O  
ATOM    295  CG2 THR A 163      85.516  97.215  44.672  1.00  0.37           C  
ATOM    296  N   PRO A 164      85.388 101.796  43.110  1.00  0.38           N  
ATOM    297  CA  PRO A 164      85.973 103.120  42.880  1.00  0.38           C  
ATOM    298  C   PRO A 164      85.886 104.106  44.014  1.00  0.38           C  
ATOM    299  O   PRO A 164      86.834 104.847  44.253  1.00  0.38           O  
ATOM    300  CB  PRO A 164      85.185 103.693  41.691  1.00  0.38           C  
ATOM    301  CG  PRO A 164      84.686 102.481  40.904  1.00  0.38           C  
ATOM    302  CD  PRO A 164      84.638 101.344  41.929  1.00  0.38           C  
ATOM    303  N   ARG A 165      84.729 104.179  44.696  1.00  0.35           N  
ATOM    304  CA  ARG A 165      84.594 105.024  45.851  1.00  0.35           C  
ATOM    305  C   ARG A 165      85.469 104.530  46.975  1.00  0.35           C  
ATOM    306  O   ARG A 165      86.377 105.210  47.432  1.00  0.35           O  
ATOM    307  CB  ARG A 165      83.141 105.001  46.334  1.00  0.35           C  
ATOM    308  CG  ARG A 165      82.123 105.636  45.371  1.00  0.35           C  
ATOM    309  CD  ARG A 165      80.679 105.533  45.868  1.00  0.35           C  
ATOM    310  NE  ARG A 165      79.826 106.139  44.815  1.00  0.35           N  
ATOM    311  CZ  ARG A 165      78.490 106.132  44.906  1.00  0.35           C  
ATOM    312  NH1 ARG A 165      77.784 106.889  44.069  1.00  0.35           N  
ATOM    313  NH2 ARG A 165      77.851 105.410  45.819  1.00  0.35           N  
ATOM    314  N   ALA A 166      85.327 103.243  47.332  1.00  0.51           N  
ATOM    315  CA  ALA A 166      86.125 102.676  48.379  1.00  0.51           C  
ATOM    316  C   ALA A 166      87.502 102.278  47.884  1.00  0.51           C  
ATOM    317  O   ALA A 166      88.054 101.377  48.500  1.00  0.51           O  
ATOM    318  CB  ALA A 166      85.453 101.424  49.013  1.00  0.51           C  
ATOM    319  N   ASP A 167      88.108 102.910  46.831  1.00  0.40           N  
ATOM    320  CA  ASP A 167      89.430 102.635  46.275  1.00  0.40           C  
ATOM    321  C   ASP A 167      90.443 102.441  47.397  1.00  0.40           C  
ATOM    322  O   ASP A 167      90.924 103.377  48.043  1.00  0.40           O  
ATOM    323  CB  ASP A 167      89.827 103.781  45.291  1.00  0.40           C  
ATOM    324  CG  ASP A 167      91.122 103.541  44.530  1.00  0.40           C  
ATOM    325  OD1 ASP A 167      91.804 102.533  44.823  1.00  0.40           O  
ATOM    326  OD2 ASP A 167      91.443 104.416  43.684  1.00  0.40           O  
ATOM    327  N   MET A 168      90.701 101.156  47.732  1.00  0.47           N  
ATOM    328  CA  MET A 168      91.317 100.833  49.001  1.00  0.47           C  
ATOM    329  C   MET A 168      92.820 100.929  48.870  1.00  0.47           C  
ATOM    330  O   MET A 168      93.517 100.962  49.884  1.00  0.47           O  
ATOM    331  CB  MET A 168      90.949  99.427  49.573  1.00  0.47           C  
ATOM    332  CG  MET A 168      89.500  99.229  50.079  1.00  0.47           C  
ATOM    333  SD  MET A 168      89.186  97.564  50.746  1.00  0.47           S  
ATOM    334  CE  MET A 168      87.432  97.811  51.155  1.00  0.47           C  
ATOM    335  N   GLU A 169      93.325 101.070  47.623  1.00  0.38           N  
ATOM    336  CA  GLU A 169      94.714 101.318  47.299  1.00  0.38           C  
ATOM    337  C   GLU A 169      95.096 102.748  47.671  1.00  0.38           C  
ATOM    338  O   GLU A 169      96.268 103.077  47.828  1.00  0.38           O  
ATOM    339  CB  GLU A 169      95.009 101.049  45.801  1.00  0.38           C  
ATOM    340  CG  GLU A 169      94.881  99.556  45.397  1.00  0.38           C  
ATOM    341  CD  GLU A 169      95.323  99.277  43.958  1.00  0.38           C  
ATOM    342  OE1 GLU A 169      95.754 100.217  43.246  1.00  0.38           O  
ATOM    343  OE2 GLU A 169      95.261  98.076  43.581  1.00  0.38           O  
ATOM    344  N   LYS A 170      94.101 103.631  47.929  1.00  0.32           N  
ATOM    345  CA  LYS A 170      94.342 104.964  48.455  1.00  0.32           C  
ATOM    346  C   LYS A 170      94.621 104.976  49.954  1.00  0.32           C  
ATOM    347  O   LYS A 170      94.957 106.005  50.540  1.00  0.32           O  
ATOM    348  CB  LYS A 170      93.145 105.902  48.196  1.00  0.32           C  
ATOM    349  CG  LYS A 170      92.909 106.163  46.708  1.00  0.32           C  
ATOM    350  CD  LYS A 170      91.736 107.132  46.508  1.00  0.32           C  
ATOM    351  CE  LYS A 170      91.493 107.423  45.029  1.00  0.32           C  
ATOM    352  NZ  LYS A 170      90.312 108.291  44.870  1.00  0.32           N  
ATOM    353  N   ARG A 171      94.489 103.837  50.664  1.00  0.43           N  
ATOM    354  CA  ARG A 171      94.943 103.761  52.045  1.00  0.43           C  
ATOM    355  C   ARG A 171      96.433 104.039  52.218  1.00  0.43           C  
ATOM    356  O   ARG A 171      97.287 103.468  51.554  1.00  0.43           O  
ATOM    357  CB  ARG A 171      94.604 102.408  52.707  1.00  0.43           C  
ATOM    358  CG  ARG A 171      93.107 102.257  53.029  1.00  0.43           C  
ATOM    359  CD  ARG A 171      92.783 100.873  53.590  1.00  0.43           C  
ATOM    360  NE  ARG A 171      91.291 100.829  53.778  1.00  0.43           N  
ATOM    361  CZ  ARG A 171      90.536  99.752  53.535  1.00  0.43           C  
ATOM    362  NH1 ARG A 171      91.074  98.605  53.145  1.00  0.43           N  
ATOM    363  NH2 ARG A 171      89.210  99.824  53.651  1.00  0.43           N  
ATOM    364  N   GLY A 172      96.760 104.960  53.149  1.00  0.56           N  
ATOM    365  CA  GLY A 172      98.125 105.414  53.382  1.00  0.56           C  
ATOM    366  C   GLY A 172      98.573 106.587  52.542  1.00  0.56           C  
ATOM    367  O   GLY A 172      99.652 107.110  52.788  1.00  0.56           O  
ATOM    368  N   TYR A 173      97.761 107.066  51.571  1.00  0.50           N  
ATOM    369  CA  TYR A 173      98.205 108.092  50.632  1.00  0.50           C  
ATOM    370  C   TYR A 173      97.059 108.994  50.183  1.00  0.50           C  
ATOM    371  O   TYR A 173      97.141 109.656  49.152  1.00  0.50           O  
ATOM    372  CB  TYR A 173      98.834 107.447  49.362  1.00  0.50           C  
ATOM    373  CG  TYR A 173     100.218 106.935  49.645  1.00  0.50           C  
ATOM    374  CD1 TYR A 173     101.296 107.836  49.700  1.00  0.50           C  
ATOM    375  CD2 TYR A 173     100.459 105.568  49.852  1.00  0.50           C  
ATOM    376  CE1 TYR A 173     102.596 107.375  49.952  1.00  0.50           C  
ATOM    377  CE2 TYR A 173     101.759 105.107  50.112  1.00  0.50           C  
ATOM    378  CZ  TYR A 173     102.825 106.013  50.155  1.00  0.50           C  
ATOM    379  OH  TYR A 173     104.134 105.558  50.397  1.00  0.50           O  
ATOM    380  N   ASP A 174      95.961 109.062  50.957  1.00  0.51           N  
ATOM    381  CA  ASP A 174      94.812 109.891  50.651  1.00  0.51           C  
ATOM    382  C   ASP A 174      94.829 111.116  51.554  1.00  0.51           C  
ATOM    383  O   ASP A 174      95.536 111.170  52.559  1.00  0.51           O  
ATOM    384  CB  ASP A 174      93.535 109.059  50.899  1.00  0.51           C  
ATOM    385  CG  ASP A 174      92.272 109.454  50.154  1.00  0.51           C  
ATOM    386  OD1 ASP A 174      92.209 110.543  49.547  1.00  0.51           O  
ATOM    387  OD2 ASP A 174      91.312 108.633  50.229  1.00  0.51           O  
ATOM    388  N   GLU A 175      94.024 112.131  51.207  1.00  0.56           N  
ATOM    389  CA  GLU A 175      93.828 113.303  52.032  1.00  0.56           C  
ATOM    390  C   GLU A 175      92.853 112.992  53.144  1.00  0.56           C  
ATOM    391  O   GLU A 175      91.958 112.168  53.001  1.00  0.56           O  
ATOM    392  CB  GLU A 175      93.314 114.508  51.220  1.00  0.56           C  
ATOM    393  CG  GLU A 175      94.262 114.886  50.062  1.00  0.56           C  
ATOM    394  CD  GLU A 175      93.668 116.021  49.235  1.00  0.56           C  
ATOM    395  OE1 GLU A 175      94.343 117.074  49.122  1.00  0.56           O  
ATOM    396  OE2 GLU A 175      92.526 115.850  48.724  1.00  0.56           O  
ATOM    397  N   TRP A 176      93.002 113.650  54.303  1.00  0.64           N  
ATOM    398  CA  TRP A 176      92.162 113.411  55.453  1.00  0.64           C  
ATOM    399  C   TRP A 176      91.207 114.563  55.648  1.00  0.64           C  
ATOM    400  O   TRP A 176      91.544 115.728  55.460  1.00  0.64           O  
ATOM    401  CB  TRP A 176      92.995 113.219  56.738  1.00  0.64           C  
ATOM    402  CG  TRP A 176      93.836 111.959  56.733  1.00  0.64           C  
ATOM    403  CD1 TRP A 176      95.116 111.762  56.298  1.00  0.64           C  
ATOM    404  CD2 TRP A 176      93.357 110.685  57.193  1.00  0.64           C  
ATOM    405  NE1 TRP A 176      95.474 110.441  56.464  1.00  0.64           N  
ATOM    406  CE2 TRP A 176      94.407 109.759  57.009  1.00  0.64           C  
ATOM    407  CE3 TRP A 176      92.139 110.289  57.734  1.00  0.64           C  
ATOM    408  CZ2 TRP A 176      94.244 108.425  57.365  1.00  0.64           C  
ATOM    409  CZ3 TRP A 176      91.977 108.948  58.104  1.00  0.64           C  
ATOM    410  CH2 TRP A 176      93.017 108.025  57.924  1.00  0.64           C  
ATOM    411  N   LEU A 177      89.968 114.246  56.039  1.00  0.68           N  
ATOM    412  CA  LEU A 177      88.932 115.202  56.304  1.00  0.68           C  
ATOM    413  C   LEU A 177      88.585 115.128  57.776  1.00  0.68           C  
ATOM    414  O   LEU A 177      88.268 114.062  58.300  1.00  0.68           O  
ATOM    415  CB  LEU A 177      87.683 114.843  55.467  1.00  0.68           C  
ATOM    416  CG  LEU A 177      86.491 115.797  55.674  1.00  0.68           C  
ATOM    417  CD1 LEU A 177      86.803 117.235  55.236  1.00  0.68           C  
ATOM    418  CD2 LEU A 177      85.277 115.293  54.901  1.00  0.68           C  
ATOM    419  N   GLN A 178      88.655 116.274  58.484  1.00  0.68           N  
ATOM    420  CA  GLN A 178      88.163 116.406  59.841  1.00  0.68           C  
ATOM    421  C   GLN A 178      86.647 116.344  59.888  1.00  0.68           C  
ATOM    422  O   GLN A 178      85.969 117.022  59.118  1.00  0.68           O  
ATOM    423  CB  GLN A 178      88.668 117.720  60.496  1.00  0.68           C  
ATOM    424  CG  GLN A 178      88.332 117.815  62.003  1.00  0.68           C  
ATOM    425  CD  GLN A 178      88.933 119.075  62.620  1.00  0.68           C  
ATOM    426  OE1 GLN A 178      89.638 119.860  61.991  1.00  0.68           O  
ATOM    427  NE2 GLN A 178      88.657 119.286  63.927  1.00  0.68           N  
ATOM    428  N   ILE A 179      86.081 115.535  60.801  1.00  0.67           N  
ATOM    429  CA  ILE A 179      84.642 115.403  60.944  1.00  0.67           C  
ATOM    430  C   ILE A 179      84.318 115.562  62.417  1.00  0.67           C  
ATOM    431  O   ILE A 179      85.207 115.425  63.262  1.00  0.67           O  
ATOM    432  CB  ILE A 179      84.091 114.076  60.412  1.00  0.67           C  
ATOM    433  CG1 ILE A 179      84.763 112.842  61.063  1.00  0.67           C  
ATOM    434  CG2 ILE A 179      84.195 114.105  58.871  1.00  0.67           C  
ATOM    435  CD1 ILE A 179      84.201 111.520  60.530  1.00  0.67           C  
ATOM    436  N   PRO A 180      83.099 115.887  62.824  1.00  0.73           N  
ATOM    437  CA  PRO A 180      82.690 115.767  64.220  1.00  0.73           C  
ATOM    438  C   PRO A 180      82.698 114.343  64.758  1.00  0.73           C  
ATOM    439  O   PRO A 180      82.680 113.383  63.991  1.00  0.73           O  
ATOM    440  CB  PRO A 180      81.253 116.332  64.259  1.00  0.73           C  
ATOM    441  CG  PRO A 180      81.020 117.010  62.899  1.00  0.73           C  
ATOM    442  CD  PRO A 180      82.020 116.356  61.949  1.00  0.73           C  
ATOM    443  N   TRP A 181      82.649 114.191  66.101  1.00  0.71           N  
ATOM    444  CA  TRP A 181      82.432 112.917  66.766  1.00  0.71           C  
ATOM    445  C   TRP A 181      81.132 112.248  66.365  1.00  0.71           C  
ATOM    446  O   TRP A 181      81.136 111.062  66.050  1.00  0.71           O  
ATOM    447  CB  TRP A 181      82.461 113.104  68.305  1.00  0.71           C  
ATOM    448  CG  TRP A 181      83.871 113.107  68.848  1.00  0.71           C  
ATOM    449  CD1 TRP A 181      84.615 114.135  69.352  1.00  0.71           C  
ATOM    450  CD2 TRP A 181      84.710 111.941  68.867  1.00  0.71           C  
ATOM    451  NE1 TRP A 181      85.876 113.689  69.675  1.00  0.71           N  
ATOM    452  CE2 TRP A 181      85.956 112.348  69.382  1.00  0.71           C  
ATOM    453  CE3 TRP A 181      84.486 110.617  68.486  1.00  0.71           C  
ATOM    454  CZ2 TRP A 181      86.995 111.446  69.504  1.00  0.71           C  
ATOM    455  CZ3 TRP A 181      85.533 109.696  68.641  1.00  0.71           C  
ATOM    456  CH2 TRP A 181      86.778 110.111  69.133  1.00  0.71           C  
ATOM    457  N   ASP A 182      80.011 112.995  66.286  1.00  0.73           N  
ATOM    458  CA  ASP A 182      78.715 112.467  65.896  1.00  0.73           C  
ATOM    459  C   ASP A 182      78.725 111.842  64.510  1.00  0.73           C  
ATOM    460  O   ASP A 182      78.232 110.732  64.302  1.00  0.73           O  
ATOM    461  CB  ASP A 182      77.654 113.600  65.907  1.00  0.73           C  
ATOM    462  CG  ASP A 182      77.418 114.142  67.308  1.00  0.73           C  
ATOM    463  OD1 ASP A 182      77.909 113.532  68.291  1.00  0.73           O  
ATOM    464  OD2 ASP A 182      76.763 115.208  67.394  1.00  0.73           O  
ATOM    465  N   GLU A 183      79.357 112.523  63.529  1.00  0.67           N  
ATOM    466  CA  GLU A 183      79.536 111.994  62.195  1.00  0.67           C  
ATOM    467  C   GLU A 183      80.409 110.748  62.183  1.00  0.67           C  
ATOM    468  O   GLU A 183      80.009 109.713  61.656  1.00  0.67           O  
ATOM    469  CB  GLU A 183      80.120 113.076  61.263  1.00  0.67           C  
ATOM    470  CG  GLU A 183      80.386 112.591  59.815  1.00  0.67           C  
ATOM    471  CD  GLU A 183      80.552 113.735  58.818  1.00  0.67           C  
ATOM    472  OE1 GLU A 183      80.537 114.918  59.244  1.00  0.67           O  
ATOM    473  OE2 GLU A 183      80.701 113.410  57.614  1.00  0.67           O  
ATOM    474  N   ALA A 184      81.586 110.771  62.852  1.00  0.69           N  
ATOM    475  CA  ALA A 184      82.498 109.640  62.888  1.00  0.69           C  
ATOM    476  C   ALA A 184      81.915 108.387  63.522  1.00  0.69           C  
ATOM    477  O   ALA A 184      82.049 107.277  63.006  1.00  0.69           O  
ATOM    478  CB  ALA A 184      83.777 110.023  63.667  1.00  0.69           C  
ATOM    479  N   LEU A 185      81.224 108.544  64.664  1.00  0.62           N  
ATOM    480  CA  LEU A 185      80.587 107.461  65.382  1.00  0.62           C  
ATOM    481  C   LEU A 185      79.416 106.862  64.636  1.00  0.62           C  
ATOM    482  O   LEU A 185      79.259 105.642  64.590  1.00  0.62           O  
ATOM    483  CB  LEU A 185      80.145 107.938  66.780  1.00  0.62           C  
ATOM    484  CG  LEU A 185      81.329 108.368  67.672  1.00  0.62           C  
ATOM    485  CD1 LEU A 185      80.804 109.129  68.900  1.00  0.62           C  
ATOM    486  CD2 LEU A 185      82.229 107.185  68.071  1.00  0.62           C  
ATOM    487  N   ALA A 186      78.589 107.705  63.979  1.00  0.63           N  
ATOM    488  CA  ALA A 186      77.545 107.246  63.093  1.00  0.63           C  
ATOM    489  C   ALA A 186      78.098 106.459  61.916  1.00  0.63           C  
ATOM    490  O   ALA A 186      77.564 105.411  61.569  1.00  0.63           O  
ATOM    491  CB  ALA A 186      76.744 108.442  62.538  1.00  0.63           C  
ATOM    492  N   ILE A 187      79.201 106.928  61.294  1.00  0.57           N  
ATOM    493  CA  ILE A 187      79.892 106.211  60.233  1.00  0.57           C  
ATOM    494  C   ILE A 187      80.395 104.866  60.713  1.00  0.57           C  
ATOM    495  O   ILE A 187      80.029 103.857  60.127  1.00  0.57           O  
ATOM    496  CB  ILE A 187      81.015 107.055  59.631  1.00  0.57           C  
ATOM    497  CG1 ILE A 187      80.386 108.239  58.856  1.00  0.57           C  
ATOM    498  CG2 ILE A 187      81.943 106.216  58.711  1.00  0.57           C  
ATOM    499  CD1 ILE A 187      81.418 109.305  58.481  1.00  0.57           C  
ATOM    500  N   ALA A 188      81.137 104.796  61.843  1.00  0.54           N  
ATOM    501  CA  ALA A 188      81.675 103.550  62.361  1.00  0.54           C  
ATOM    502  C   ALA A 188      80.604 102.529  62.692  1.00  0.54           C  
ATOM    503  O   ALA A 188      80.716 101.358  62.333  1.00  0.54           O  
ATOM    504  CB  ALA A 188      82.484 103.800  63.652  1.00  0.54           C  
ATOM    505  N   ALA A 189      79.508 102.978  63.348  1.00  0.52           N  
ATOM    506  CA  ALA A 189      78.361 102.152  63.633  1.00  0.52           C  
ATOM    507  C   ALA A 189      77.715 101.646  62.374  1.00  0.52           C  
ATOM    508  O   ALA A 189      77.551 100.440  62.242  1.00  0.52           O  
ATOM    509  CB  ALA A 189      77.298 102.936  64.433  1.00  0.52           C  
ATOM    510  N   LYS A 190      77.425 102.513  61.378  1.00  0.54           N  
ATOM    511  CA  LYS A 190      76.834 102.078  60.131  1.00  0.54           C  
ATOM    512  C   LYS A 190      77.735 101.063  59.445  1.00  0.54           C  
ATOM    513  O   LYS A 190      77.295  99.962  59.176  1.00  0.54           O  
ATOM    514  CB  LYS A 190      76.503 103.277  59.205  1.00  0.54           C  
ATOM    515  CG  LYS A 190      75.337 104.105  59.775  1.00  0.54           C  
ATOM    516  CD  LYS A 190      75.054 105.354  58.934  1.00  0.54           C  
ATOM    517  CE  LYS A 190      73.931 106.241  59.475  1.00  0.54           C  
ATOM    518  NZ  LYS A 190      73.742 107.412  58.584  1.00  0.54           N  
ATOM    519  N   THR A 191      79.044 101.349  59.260  1.00  0.52           N  
ATOM    520  CA  THR A 191      80.029 100.468  58.619  1.00  0.52           C  
ATOM    521  C   THR A 191      80.150  99.096  59.232  1.00  0.52           C  
ATOM    522  O   THR A 191      80.214  98.073  58.557  1.00  0.52           O  
ATOM    523  CB  THR A 191      81.458 100.982  58.723  1.00  0.52           C  
ATOM    524  OG1 THR A 191      81.528 102.329  58.330  1.00  0.52           O  
ATOM    525  CG2 THR A 191      82.404 100.223  57.784  1.00  0.52           C  
ATOM    526  N   LEU A 192      80.210  99.041  60.563  1.00  0.43           N  
ATOM    527  CA  LEU A 192      80.290  97.788  61.273  1.00  0.43           C  
ATOM    528  C   LEU A 192      79.014  97.065  61.348  1.00  0.43           C  
ATOM    529  O   LEU A 192      79.037  95.835  61.272  1.00  0.43           O  
ATOM    530  CB  LEU A 192      80.660  97.960  62.737  1.00  0.43           C  
ATOM    531  CG  LEU A 192      82.097  98.421  62.906  1.00  0.43           C  
ATOM    532  CD1 LEU A 192      82.332  98.637  64.399  1.00  0.43           C  
ATOM    533  CD2 LEU A 192      83.087  97.393  62.334  1.00  0.43           C  
ATOM    534  N   GLN A 193      77.866  97.799  61.488  1.00  0.42           N  
ATOM    535  CA  GLN A 193      76.535  97.250  61.308  1.00  0.42           C  
ATOM    536  C   GLN A 193      76.524  96.556  60.005  1.00  0.42           C  
ATOM    537  O   GLN A 193      76.626  95.374  59.980  1.00  0.42           O  
ATOM    538  CB  GLN A 193      75.353  98.245  61.336  1.00  0.42           C  
ATOM    539  CG  GLN A 193      75.077  98.652  62.787  1.00  0.42           C  
ATOM    540  CD  GLN A 193      74.086  99.801  62.891  1.00  0.42           C  
ATOM    541  OE1 GLN A 193      73.857 100.613  61.994  1.00  0.42           O  
ATOM    542  NE2 GLN A 193      73.479  99.903  64.095  1.00  0.42           N  
ATOM    543  N   ASN A 194      76.717  97.286  58.930  1.00  0.47           N  
ATOM    544  CA  ASN A 194      76.737  96.685  57.625  1.00  0.47           C  
ATOM    545  C   ASN A 194      77.480  95.366  57.368  1.00  0.47           C  
ATOM    546  O   ASN A 194      76.920  94.469  56.735  1.00  0.47           O  
ATOM    547  CB  ASN A 194      77.462  97.745  56.844  1.00  0.47           C  
ATOM    548  CG  ASN A 194      76.563  98.911  56.550  1.00  0.47           C  
ATOM    549  OD1 ASN A 194      75.337  98.820  56.438  1.00  0.47           O  
ATOM    550  ND2 ASN A 194      77.205 100.069  56.340  1.00  0.47           N  
ATOM    551  N   VAL A 195      78.725  95.185  57.851  1.00  0.42           N  
ATOM    552  CA  VAL A 195      79.427  93.910  57.879  1.00  0.42           C  
ATOM    553  C   VAL A 195      78.720  92.837  58.727  1.00  0.42           C  
ATOM    554  O   VAL A 195      78.451  91.737  58.259  1.00  0.42           O  
ATOM    555  CB  VAL A 195      80.820  94.187  58.435  1.00  0.42           C  
ATOM    556  CG1 VAL A 195      81.595  92.879  58.611  1.00  0.42           C  
ATOM    557  CG2 VAL A 195      81.594  95.113  57.471  1.00  0.42           C  
ATOM    558  N   ALA A 196      78.360  93.136  59.987  1.00  0.41           N  
ATOM    559  CA  ALA A 196      77.743  92.168  60.882  1.00  0.41           C  
ATOM    560  C   ALA A 196      76.219  92.035  60.788  1.00  0.41           C  
ATOM    561  O   ALA A 196      75.684  90.953  61.102  1.00  0.41           O  
ATOM    562  CB  ALA A 196      78.199  92.522  62.312  1.00  0.41           C  
ATOM    563  N   GLU A 197      75.492  93.107  60.368  1.00  0.37           N  
ATOM    564  CA  GLU A 197      74.047  93.318  60.104  1.00  0.37           C  
ATOM    565  C   GLU A 197      73.584  92.533  58.903  1.00  0.37           C  
ATOM    566  O   GLU A 197      72.544  91.886  58.887  1.00  0.37           O  
ATOM    567  CB  GLU A 197      73.783  94.839  59.781  1.00  0.37           C  
ATOM    568  CG  GLU A 197      72.328  95.337  59.560  1.00  0.37           C  
ATOM    569  CD  GLU A 197      71.500  95.305  60.842  1.00  0.37           C  
ATOM    570  OE1 GLU A 197      70.249  95.338  60.722  1.00  0.37           O  
ATOM    571  OE2 GLU A 197      72.106  95.311  61.944  1.00  0.37           O  
ATOM    572  N   THR A 198      74.393  92.579  57.819  1.00  0.43           N  
ATOM    573  CA  THR A 198      73.916  92.139  56.513  1.00  0.43           C  
ATOM    574  C   THR A 198      74.082  90.651  56.322  1.00  0.43           C  
ATOM    575  O   THR A 198      73.344  90.012  55.572  1.00  0.43           O  
ATOM    576  CB  THR A 198      74.580  92.912  55.381  1.00  0.43           C  
ATOM    577  OG1 THR A 198      74.184  94.271  55.477  1.00  0.43           O  
ATOM    578  CG2 THR A 198      74.150  92.492  53.969  1.00  0.43           C  
ATOM    579  N   TYR A 199      75.017  90.016  57.053  1.00  0.31           N  
ATOM    580  CA  TYR A 199      75.274  88.595  56.924  1.00  0.31           C  
ATOM    581  C   TYR A 199      74.695  87.893  58.141  1.00  0.31           C  
ATOM    582  O   TYR A 199      75.053  88.181  59.275  1.00  0.31           O  
ATOM    583  CB  TYR A 199      76.789  88.268  56.824  1.00  0.31           C  
ATOM    584  CG  TYR A 199      77.378  88.782  55.536  1.00  0.31           C  
ATOM    585  CD1 TYR A 199      77.518  87.948  54.413  1.00  0.31           C  
ATOM    586  CD2 TYR A 199      77.834  90.106  55.449  1.00  0.31           C  
ATOM    587  CE1 TYR A 199      78.133  88.425  53.243  1.00  0.31           C  
ATOM    588  CE2 TYR A 199      78.459  90.582  54.291  1.00  0.31           C  
ATOM    589  CZ  TYR A 199      78.624  89.735  53.193  1.00  0.31           C  
ATOM    590  OH  TYR A 199      79.300  90.209  52.052  1.00  0.31           O  
ATOM    591  N   LYS A 200      73.775  86.925  57.932  1.00  0.24           N  
ATOM    592  CA  LYS A 200      72.996  86.349  59.021  1.00  0.24           C  
ATOM    593  C   LYS A 200      73.612  85.094  59.621  1.00  0.24           C  
ATOM    594  O   LYS A 200      73.068  84.523  60.563  1.00  0.24           O  
ATOM    595  CB  LYS A 200      71.587  85.948  58.509  1.00  0.24           C  
ATOM    596  CG  LYS A 200      70.732  87.153  58.098  1.00  0.24           C  
ATOM    597  CD  LYS A 200      69.343  86.710  57.614  1.00  0.24           C  
ATOM    598  CE  LYS A 200      68.463  87.895  57.208  1.00  0.24           C  
ATOM    599  NZ  LYS A 200      67.151  87.416  56.714  1.00  0.24           N  
ATOM    600  N   GLY A 201      74.755  84.616  59.092  1.00  0.32           N  
ATOM    601  CA  GLY A 201      75.430  83.433  59.618  1.00  0.32           C  
ATOM    602  C   GLY A 201      76.735  83.791  60.263  1.00  0.32           C  
ATOM    603  O   GLY A 201      76.975  84.941  60.620  1.00  0.32           O  
ATOM    604  N   GLU A 202      77.642  82.796  60.374  1.00  0.31           N  
ATOM    605  CA  GLU A 202      78.979  82.892  60.948  1.00  0.31           C  
ATOM    606  C   GLU A 202      79.819  84.001  60.371  1.00  0.31           C  
ATOM    607  O   GLU A 202      80.545  84.670  61.101  1.00  0.31           O  
ATOM    608  CB  GLU A 202      79.746  81.571  60.747  1.00  0.31           C  
ATOM    609  CG  GLU A 202      79.198  80.436  61.636  1.00  0.31           C  
ATOM    610  CD  GLU A 202      79.922  79.113  61.401  1.00  0.31           C  
ATOM    611  OE1 GLU A 202      80.783  79.039  60.492  1.00  0.31           O  
ATOM    612  OE2 GLU A 202      79.588  78.158  62.146  1.00  0.31           O  
ATOM    613  N   ASP A 203      79.657  84.273  59.063  1.00  0.32           N  
ATOM    614  CA  ASP A 203      80.291  85.366  58.372  1.00  0.32           C  
ATOM    615  C   ASP A 203      79.922  86.727  58.956  1.00  0.32           C  
ATOM    616  O   ASP A 203      80.643  87.685  58.725  1.00  0.32           O  
ATOM    617  CB  ASP A 203      79.925  85.361  56.858  1.00  0.32           C  
ATOM    618  CG  ASP A 203      80.469  84.152  56.111  1.00  0.32           C  
ATOM    619  OD1 ASP A 203      81.377  83.467  56.633  1.00  0.32           O  
ATOM    620  OD2 ASP A 203      79.967  83.932  54.980  1.00  0.32           O  
ATOM    621  N   GLY A 204      78.835  86.937  59.730  1.00  0.27           N  
ATOM    622  CA  GLY A 204      78.590  88.261  60.314  1.00  0.27           C  
ATOM    623  C   GLY A 204      79.639  88.740  61.302  1.00  0.27           C  
ATOM    624  O   GLY A 204      80.322  89.735  61.078  1.00  0.27           O  
ATOM    625  N   ALA A 205      79.827  88.005  62.417  1.00  0.33           N  
ATOM    626  CA  ALA A 205      80.896  88.262  63.367  1.00  0.33           C  
ATOM    627  C   ALA A 205      82.259  87.803  62.850  1.00  0.33           C  
ATOM    628  O   ALA A 205      83.282  88.396  63.167  1.00  0.33           O  
ATOM    629  CB  ALA A 205      80.581  87.572  64.707  1.00  0.33           C  
ATOM    630  N   GLY A 206      82.257  86.779  61.964  1.00  0.31           N  
ATOM    631  CA  GLY A 206      83.419  86.200  61.291  1.00  0.31           C  
ATOM    632  C   GLY A 206      83.938  87.018  60.130  1.00  0.31           C  
ATOM    633  O   GLY A 206      84.820  86.614  59.380  1.00  0.31           O  
ATOM    634  N   LYS A 207      83.342  88.198  59.884  1.00  0.30           N  
ATOM    635  CA  LYS A 207      83.873  89.157  58.937  1.00  0.30           C  
ATOM    636  C   LYS A 207      84.547  90.319  59.643  1.00  0.30           C  
ATOM    637  O   LYS A 207      85.091  91.218  59.001  1.00  0.30           O  
ATOM    638  CB  LYS A 207      82.735  89.683  58.030  1.00  0.30           C  
ATOM    639  CG  LYS A 207      83.130  90.373  56.724  1.00  0.30           C  
ATOM    640  CD  LYS A 207      83.691  89.330  55.760  1.00  0.30           C  
ATOM    641  CE  LYS A 207      83.953  89.947  54.401  1.00  0.30           C  
ATOM    642  NZ  LYS A 207      84.545  88.930  53.519  1.00  0.30           N  
ATOM    643  N   LEU A 208      84.573  90.331  60.990  1.00  0.35           N  
ATOM    644  CA  LEU A 208      85.120  91.442  61.732  1.00  0.35           C  
ATOM    645  C   LEU A 208      86.329  90.986  62.531  1.00  0.35           C  
ATOM    646  O   LEU A 208      86.227  90.196  63.465  1.00  0.35           O  
ATOM    647  CB  LEU A 208      84.043  92.045  62.669  1.00  0.35           C  
ATOM    648  CG  LEU A 208      84.548  93.248  63.487  1.00  0.35           C  
ATOM    649  CD1 LEU A 208      84.980  94.430  62.600  1.00  0.35           C  
ATOM    650  CD2 LEU A 208      83.519  93.708  64.530  1.00  0.35           C  
ATOM    651  N   LEU A 209      87.531  91.503  62.203  1.00  0.37           N  
ATOM    652  CA  LEU A 209      88.743  91.174  62.927  1.00  0.37           C  
ATOM    653  C   LEU A 209      89.054  92.287  63.897  1.00  0.37           C  
ATOM    654  O   LEU A 209      89.333  93.405  63.482  1.00  0.37           O  
ATOM    655  CB  LEU A 209      89.982  91.057  61.994  1.00  0.37           C  
ATOM    656  CG  LEU A 209      91.313  90.736  62.727  1.00  0.37           C  
ATOM    657  CD1 LEU A 209      91.262  89.370  63.421  1.00  0.37           C  
ATOM    658  CD2 LEU A 209      92.508  90.788  61.768  1.00  0.37           C  
ATOM    659  N   GLU A 210      89.080  91.985  65.205  1.00  0.40           N  
ATOM    660  CA  GLU A 210      89.382  92.985  66.212  1.00  0.40           C  
ATOM    661  C   GLU A 210      90.190  92.307  67.300  1.00  0.40           C  
ATOM    662  O   GLU A 210      90.019  92.509  68.498  1.00  0.40           O  
ATOM    663  CB  GLU A 210      88.103  93.566  66.840  1.00  0.40           C  
ATOM    664  CG  GLU A 210      87.124  94.376  65.974  1.00  0.40           C  
ATOM    665  CD  GLU A 210      87.600  95.768  65.604  1.00  0.40           C  
ATOM    666  OE1 GLU A 210      88.518  96.299  66.279  1.00  0.40           O  
ATOM    667  OE2 GLU A 210      86.999  96.329  64.652  1.00  0.40           O  
ATOM    668  N   GLN A 211      91.158  91.469  66.872  1.00  0.37           N  
ATOM    669  CA  GLN A 211      92.226  90.945  67.701  1.00  0.37           C  
ATOM    670  C   GLN A 211      93.011  92.047  68.386  1.00  0.37           C  
ATOM    671  O   GLN A 211      93.346  91.953  69.567  1.00  0.37           O  
ATOM    672  CB  GLN A 211      93.163  90.068  66.816  1.00  0.37           C  
ATOM    673  CG  GLN A 211      93.918  90.719  65.618  1.00  0.37           C  
ATOM    674  CD  GLN A 211      95.310  91.234  65.986  1.00  0.37           C  
ATOM    675  OE1 GLN A 211      96.041  90.612  66.748  1.00  0.37           O  
ATOM    676  NE2 GLN A 211      95.722  92.392  65.421  1.00  0.37           N  
ATOM    677  N   GLY A 212      93.267  93.139  67.622  1.00  0.37           N  
ATOM    678  CA  GLY A 212      93.868  94.395  68.049  1.00  0.37           C  
ATOM    679  C   GLY A 212      95.059  94.233  68.949  1.00  0.37           C  
ATOM    680  O   GLY A 212      95.112  94.821  70.021  1.00  0.37           O  
ATOM    681  N   TYR A 213      96.025  93.366  68.563  1.00  0.22           N  
ATOM    682  CA  TYR A 213      97.227  93.103  69.336  1.00  0.22           C  
ATOM    683  C   TYR A 213      98.061  94.360  69.519  1.00  0.22           C  
ATOM    684  O   TYR A 213      98.414  94.981  68.522  1.00  0.22           O  
ATOM    685  CB  TYR A 213      98.175  92.065  68.650  1.00  0.22           C  
ATOM    686  CG  TYR A 213      99.348  91.730  69.540  1.00  0.22           C  
ATOM    687  CD1 TYR A 213      99.179  90.807  70.577  1.00  0.22           C  
ATOM    688  CD2 TYR A 213     100.574  92.415  69.425  1.00  0.22           C  
ATOM    689  CE1 TYR A 213     100.214  90.570  71.491  1.00  0.22           C  
ATOM    690  CE2 TYR A 213     101.613  92.173  70.334  1.00  0.22           C  
ATOM    691  CZ  TYR A 213     101.431  91.254  71.370  1.00  0.22           C  
ATOM    692  OH  TYR A 213     102.479  91.018  72.283  1.00  0.22           O  
ATOM    693  N   GLU A 214      98.475  94.655  70.773  1.00  0.24           N  
ATOM    694  CA  GLU A 214      99.309  95.790  71.086  1.00  0.24           C  
ATOM    695  C   GLU A 214      99.487  95.881  72.599  1.00  0.24           C  
ATOM    696  O   GLU A 214      98.817  95.147  73.336  1.00  0.24           O  
ATOM    697  CB  GLU A 214      98.716  97.129  70.567  1.00  0.24           C  
ATOM    698  CG  GLU A 214      97.339  97.494  71.160  1.00  0.24           C  
ATOM    699  CD  GLU A 214      96.820  98.787  70.544  1.00  0.24           C  
ATOM    700  OE1 GLU A 214      97.518  99.369  69.675  1.00  0.24           O  
ATOM    701  OE2 GLU A 214      95.728  99.221  70.994  1.00  0.24           O  
ATOM    702  N   PRO A 215     100.399  96.721  73.102  1.00  0.25           N  
ATOM    703  CA  PRO A 215     100.589  96.915  74.532  1.00  0.25           C  
ATOM    704  C   PRO A 215      99.708  98.024  75.086  1.00  0.25           C  
ATOM    705  O   PRO A 215      99.489  98.016  76.291  1.00  0.25           O  
ATOM    706  CB  PRO A 215     102.096  97.221  74.655  1.00  0.25           C  
ATOM    707  CG  PRO A 215     102.518  97.825  73.309  1.00  0.25           C  
ATOM    708  CD  PRO A 215     101.471  97.338  72.311  1.00  0.25           C  
ATOM    709  N   ALA A 216      99.202  98.972  74.257  1.00  0.32           N  
ATOM    710  CA  ALA A 216      98.494 100.172  74.684  1.00  0.32           C  
ATOM    711  C   ALA A 216      99.102 100.886  75.895  1.00  0.32           C  
ATOM    712  O   ALA A 216     100.283 101.227  75.902  1.00  0.32           O  
ATOM    713  CB  ALA A 216      96.977  99.891  74.806  1.00  0.32           C  
ATOM    714  N   MET A 217      98.295 101.144  76.937  1.00  0.20           N  
ATOM    715  CA  MET A 217      98.780 101.629  78.204  1.00  0.20           C  
ATOM    716  C   MET A 217      98.287 100.682  79.278  1.00  0.20           C  
ATOM    717  O   MET A 217      97.261 100.019  79.114  1.00  0.20           O  
ATOM    718  CB  MET A 217      98.264 103.059  78.477  1.00  0.20           C  
ATOM    719  CG  MET A 217      98.753 104.072  77.423  1.00  0.20           C  
ATOM    720  SD  MET A 217     100.550 104.386  77.387  1.00  0.20           S  
ATOM    721  CE  MET A 217     100.631 105.299  78.951  1.00  0.20           C  
ATOM    722  N   VAL A 218      99.027 100.614  80.412  1.00  0.16           N  
ATOM    723  CA  VAL A 218      98.601  99.992  81.661  1.00  0.16           C  
ATOM    724  C   VAL A 218      97.400 100.733  82.206  1.00  0.16           C  
ATOM    725  O   VAL A 218      97.304 101.937  81.997  1.00  0.16           O  
ATOM    726  CB  VAL A 218      99.693  99.961  82.748  1.00  0.16           C  
ATOM    727  CG1 VAL A 218     100.194 101.377  83.118  1.00  0.16           C  
ATOM    728  CG2 VAL A 218      99.226  99.224  84.031  1.00  0.16           C  
ATOM    729  N   GLU A 219      96.511  99.982  82.911  1.00  0.17           N  
ATOM    730  CA  GLU A 219      95.309 100.396  83.610  1.00  0.17           C  
ATOM    731  C   GLU A 219      94.308  99.242  83.698  1.00  0.17           C  
ATOM    732  O   GLU A 219      94.166  98.451  82.769  1.00  0.17           O  
ATOM    733  CB  GLU A 219      94.624 101.601  82.947  1.00  0.17           C  
ATOM    734  CG  GLU A 219      93.278 102.039  83.537  1.00  0.17           C  
ATOM    735  CD  GLU A 219      93.335 102.239  85.043  1.00  0.17           C  
ATOM    736  OE1 GLU A 219      92.370 101.777  85.704  1.00  0.17           O  
ATOM    737  OE2 GLU A 219      94.345 102.791  85.540  1.00  0.17           O  
ATOM    738  N   ALA A 220      93.597  99.102  84.845  1.00  0.21           N  
ATOM    739  CA  ALA A 220      92.537  98.128  85.049  1.00  0.21           C  
ATOM    740  C   ALA A 220      91.263  98.417  84.256  1.00  0.21           C  
ATOM    741  O   ALA A 220      90.621  97.520  83.713  1.00  0.21           O  
ATOM    742  CB  ALA A 220      92.176  98.079  86.550  1.00  0.21           C  
ATOM    743  N   MET A 221      90.849  99.694  84.195  1.00  0.19           N  
ATOM    744  CA  MET A 221      89.631 100.119  83.522  1.00  0.19           C  
ATOM    745  C   MET A 221      89.821 100.363  82.025  1.00  0.19           C  
ATOM    746  O   MET A 221      90.884 100.144  81.482  1.00  0.19           O  
ATOM    747  CB  MET A 221      89.069 101.402  84.172  1.00  0.19           C  
ATOM    748  CG  MET A 221      88.712 101.187  85.650  1.00  0.19           C  
ATOM    749  SD  MET A 221      87.991 102.653  86.447  1.00  0.19           S  
ATOM    750  CE  MET A 221      86.403 102.594  85.567  1.00  0.19           C  
ATOM    751  N   HIS A 222      88.740 100.805  81.312  1.00  0.26           N  
ATOM    752  CA  HIS A 222      88.775 101.413  79.973  1.00  0.26           C  
ATOM    753  C   HIS A 222      87.803 102.491  79.693  1.00  0.26           C  
ATOM    754  O   HIS A 222      86.705 102.539  80.212  1.00  0.26           O  
ATOM    755  CB  HIS A 222      88.706 100.526  78.756  1.00  0.26           C  
ATOM    756  CG  HIS A 222      88.579 101.049  77.393  1.00  0.26           C  
ATOM    757  ND1 HIS A 222      87.382 101.444  76.850  1.00  0.26           N  
ATOM    758  CD2 HIS A 222      89.513 100.977  76.457  1.00  0.26           C  
ATOM    759  CE1 HIS A 222      87.629 101.608  75.585  1.00  0.26           C  
ATOM    760  NE2 HIS A 222      88.913 101.315  75.269  1.00  0.26           N  
ATOM    761  N   GLY A 223      88.286 103.424  78.819  1.00  0.30           N  
ATOM    762  CA  GLY A 223      87.493 104.527  78.301  1.00  0.30           C  
ATOM    763  C   GLY A 223      87.358 105.558  79.382  1.00  0.30           C  
ATOM    764  O   GLY A 223      86.634 106.542  79.273  1.00  0.30           O  
ATOM    765  N   ALA A 224      88.067 105.249  80.481  1.00  0.33           N  
ATOM    766  CA  ALA A 224      88.073 105.820  81.780  1.00  0.33           C  
ATOM    767  C   ALA A 224      88.879 107.093  81.768  1.00  0.33           C  
ATOM    768  O   ALA A 224      89.546 107.458  80.804  1.00  0.33           O  
ATOM    769  CB  ALA A 224      88.639 104.805  82.817  1.00  0.33           C  
ATOM    770  N   GLY A 225      88.831 107.815  82.893  1.00  0.32           N  
ATOM    771  CA  GLY A 225      89.544 109.065  83.033  1.00  0.32           C  
ATOM    772  C   GLY A 225      90.035 109.228  84.452  1.00  0.32           C  
ATOM    773  O   GLY A 225      89.246 109.419  85.366  1.00  0.32           O  
ATOM    774  N   VAL A 226      91.374 109.138  84.627  1.00  0.29           N  
ATOM    775  CA  VAL A 226      92.177 109.259  85.860  1.00  0.29           C  
ATOM    776  C   VAL A 226      93.517 109.884  85.459  1.00  0.29           C  
ATOM    777  O   VAL A 226      94.292 110.349  86.288  1.00  0.29           O  
ATOM    778  CB  VAL A 226      92.431 107.888  86.578  1.00  0.29           C  
ATOM    779  CG1 VAL A 226      93.548 107.807  87.657  1.00  0.29           C  
ATOM    780  CG2 VAL A 226      91.107 107.265  87.081  1.00  0.29           C  
ATOM    781  N   GLN A 227      93.813 109.981  84.140  1.00  0.24           N  
ATOM    782  CA  GLN A 227      95.012 110.630  83.637  1.00  0.24           C  
ATOM    783  C   GLN A 227      94.720 112.097  83.416  1.00  0.24           C  
ATOM    784  O   GLN A 227      93.582 112.544  83.499  1.00  0.24           O  
ATOM    785  CB  GLN A 227      95.533 110.000  82.308  1.00  0.24           C  
ATOM    786  CG  GLN A 227      95.819 108.490  82.445  1.00  0.24           C  
ATOM    787  CD  GLN A 227      96.949 108.168  83.427  1.00  0.24           C  
ATOM    788  OE1 GLN A 227      98.057 108.679  83.286  1.00  0.24           O  
ATOM    789  NE2 GLN A 227      96.693 107.290  84.426  1.00  0.24           N  
ATOM    790  N   ALA A 228      95.769 112.880  83.114  1.00  0.14           N  
ATOM    791  CA  ALA A 228      95.679 114.303  82.856  1.00  0.14           C  
ATOM    792  C   ALA A 228      94.854 114.681  81.624  1.00  0.14           C  
ATOM    793  O   ALA A 228      94.235 115.740  81.557  1.00  0.14           O  
ATOM    794  CB  ALA A 228      97.115 114.844  82.705  1.00  0.14           C  
ATOM    795  N   ILE A 229      94.855 113.812  80.592  1.00  0.20           N  
ATOM    796  CA  ILE A 229      94.038 113.956  79.394  1.00  0.20           C  
ATOM    797  C   ILE A 229      92.552 113.898  79.708  1.00  0.20           C  
ATOM    798  O   ILE A 229      92.078 112.994  80.392  1.00  0.20           O  
ATOM    799  CB  ILE A 229      94.397 112.889  78.353  1.00  0.20           C  
ATOM    800  CG1 ILE A 229      95.862 113.083  77.902  1.00  0.20           C  
ATOM    801  CG2 ILE A 229      93.425 112.892  77.141  1.00  0.20           C  
ATOM    802  CD1 ILE A 229      96.368 111.906  77.071  1.00  0.20           C  
ATOM    803  N   LYS A 230      91.769 114.855  79.174  1.00  0.23           N  
ATOM    804  CA  LYS A 230      90.349 114.886  79.419  1.00  0.23           C  
ATOM    805  C   LYS A 230      89.645 115.353  78.163  1.00  0.23           C  
ATOM    806  O   LYS A 230      89.448 116.542  77.934  1.00  0.23           O  
ATOM    807  CB  LYS A 230      90.029 115.817  80.613  1.00  0.23           C  
ATOM    808  CG  LYS A 230      88.553 115.789  81.035  1.00  0.23           C  
ATOM    809  CD  LYS A 230      88.305 116.705  82.242  1.00  0.23           C  
ATOM    810  CE  LYS A 230      86.847 116.686  82.708  1.00  0.23           C  
ATOM    811  NZ  LYS A 230      86.673 117.587  83.870  1.00  0.23           N  
ATOM    812  N   MET A 231      89.254 114.407  77.292  1.00  0.21           N  
ATOM    813  CA  MET A 231      88.611 114.724  76.038  1.00  0.21           C  
ATOM    814  C   MET A 231      87.435 113.783  75.869  1.00  0.21           C  
ATOM    815  O   MET A 231      87.520 112.602  76.186  1.00  0.21           O  
ATOM    816  CB  MET A 231      89.568 114.515  74.838  1.00  0.21           C  
ATOM    817  CG  MET A 231      90.813 115.425  74.810  1.00  0.21           C  
ATOM    818  SD  MET A 231      91.931 115.080  73.408  1.00  0.21           S  
ATOM    819  CE  MET A 231      90.853 115.752  72.105  1.00  0.21           C  
ATOM    820  N   ARG A 232      86.285 114.278  75.368  1.00  0.23           N  
ATOM    821  CA  ARG A 232      85.087 113.465  75.223  1.00  0.23           C  
ATOM    822  C   ARG A 232      85.188 112.494  74.056  1.00  0.23           C  
ATOM    823  O   ARG A 232      85.082 112.887  72.901  1.00  0.23           O  
ATOM    824  CB  ARG A 232      83.854 114.361  74.979  1.00  0.23           C  
ATOM    825  CG  ARG A 232      82.530 113.575  74.883  1.00  0.23           C  
ATOM    826  CD  ARG A 232      81.341 114.506  74.663  1.00  0.23           C  
ATOM    827  NE  ARG A 232      80.119 113.642  74.601  1.00  0.23           N  
ATOM    828  CZ  ARG A 232      78.883 114.113  74.386  1.00  0.23           C  
ATOM    829  NH1 ARG A 232      77.856 113.271  74.320  1.00  0.23           N  
ATOM    830  NH2 ARG A 232      78.655 115.411  74.217  1.00  0.23           N  
ATOM    831  N   GLY A 233      85.430 111.198  74.344  1.00  0.28           N  
ATOM    832  CA  GLY A 233      85.665 110.159  73.343  1.00  0.28           C  
ATOM    833  C   GLY A 233      87.053 110.219  72.752  1.00  0.28           C  
ATOM    834  O   GLY A 233      87.462 109.334  72.016  1.00  0.28           O  
ATOM    835  N   GLY A 234      87.821 111.272  73.107  1.00  0.30           N  
ATOM    836  CA  GLY A 234      89.143 111.609  72.603  1.00  0.30           C  
ATOM    837  C   GLY A 234      90.097 110.571  73.030  1.00  0.30           C  
ATOM    838  O   GLY A 234      89.941 110.085  74.140  1.00  0.30           O  
ATOM    839  N   MET A 235      91.089 110.232  72.174  1.00  0.27           N  
ATOM    840  CA  MET A 235      91.998 109.103  72.308  1.00  0.27           C  
ATOM    841  C   MET A 235      92.356 108.759  73.751  1.00  0.27           C  
ATOM    842  O   MET A 235      93.217 109.446  74.315  1.00  0.27           O  
ATOM    843  CB  MET A 235      93.316 109.407  71.539  1.00  0.27           C  
ATOM    844  CG  MET A 235      93.163 109.509  70.006  1.00  0.27           C  
ATOM    845  SD  MET A 235      92.587 107.982  69.193  1.00  0.27           S  
ATOM    846  CE  MET A 235      94.076 106.981  69.492  1.00  0.27           C  
ATOM    847  N   PRO A 236      91.741 107.765  74.409  1.00  0.28           N  
ATOM    848  CA  PRO A 236      91.798 107.755  75.851  1.00  0.28           C  
ATOM    849  C   PRO A 236      93.109 107.115  76.190  1.00  0.28           C  
ATOM    850  O   PRO A 236      93.460 106.081  75.631  1.00  0.28           O  
ATOM    851  CB  PRO A 236      90.577 106.947  76.330  1.00  0.28           C  
ATOM    852  CG  PRO A 236      90.095 106.167  75.102  1.00  0.28           C  
ATOM    853  CD  PRO A 236      90.590 106.993  73.913  1.00  0.28           C  
ATOM    854  N   LEU A 237      93.893 107.758  77.066  1.00  0.27           N  
ATOM    855  CA  LEU A 237      95.179 107.227  77.448  1.00  0.27           C  
ATOM    856  C   LEU A 237      95.015 106.278  78.565  1.00  0.27           C  
ATOM    857  O   LEU A 237      95.736 105.299  78.746  1.00  0.27           O  
ATOM    858  CB  LEU A 237      96.020 108.397  77.978  1.00  0.27           C  
ATOM    859  CG  LEU A 237      97.484 108.067  78.313  1.00  0.27           C  
ATOM    860  CD1 LEU A 237      98.209 107.620  77.039  1.00  0.27           C  
ATOM    861  CD2 LEU A 237      98.204 109.283  78.916  1.00  0.27           C  
ATOM    862  N   LEU A 238      93.979 106.571  79.344  1.00  0.33           N  
ATOM    863  CA  LEU A 238      93.600 105.711  80.380  1.00  0.33           C  
ATOM    864  C   LEU A 238      92.643 104.780  79.802  1.00  0.33           C  
ATOM    865  O   LEU A 238      91.753 105.142  79.037  1.00  0.33           O  
ATOM    866  CB  LEU A 238      92.843 106.408  81.486  1.00  0.33           C  
ATOM    867  CG  LEU A 238      92.795 105.504  82.704  1.00  0.33           C  
ATOM    868  CD1 LEU A 238      94.197 105.272  83.272  1.00  0.33           C  
ATOM    869  CD2 LEU A 238      92.000 106.197  83.747  1.00  0.33           C  
ATOM    870  N   GLY A 239      92.799 103.545  80.223  1.00  0.37           N  
ATOM    871  CA  GLY A 239      91.960 102.529  79.721  1.00  0.37           C  
ATOM    872  C   GLY A 239      92.559 101.493  78.844  1.00  0.37           C  
ATOM    873  O   GLY A 239      93.098 101.800  77.787  1.00  0.37           O  
ATOM    874  N   ALA A 240      92.355 100.219  79.232  1.00  0.44           N  
ATOM    875  CA  ALA A 240      92.753  98.984  78.583  1.00  0.44           C  
ATOM    876  C   ALA A 240      92.279  98.821  77.145  1.00  0.44           C  
ATOM    877  O   ALA A 240      91.397  98.002  76.881  1.00  0.44           O  
ATOM    878  CB  ALA A 240      92.218  97.758  79.378  1.00  0.44           C  
ATOM    879  N   GLY A 241      92.836  99.620  76.199  1.00  0.42           N  
ATOM    880  CA  GLY A 241      92.300  99.956  74.872  1.00  0.42           C  
ATOM    881  C   GLY A 241      91.576  98.866  74.173  1.00  0.42           C  
ATOM    882  O   GLY A 241      90.379  98.933  73.918  1.00  0.42           O  
ATOM    883  N   ARG A 242      92.350  97.802  73.961  1.00  0.30           N  
ATOM    884  CA  ARG A 242      92.014  96.564  73.327  1.00  0.30           C  
ATOM    885  C   ARG A 242      90.861  95.793  73.985  1.00  0.30           C  
ATOM    886  O   ARG A 242      89.955  95.293  73.326  1.00  0.30           O  
ATOM    887  CB  ARG A 242      93.303  95.710  73.400  1.00  0.30           C  
ATOM    888  CG  ARG A 242      93.159  94.360  72.679  1.00  0.30           C  
ATOM    889  CD  ARG A 242      94.419  93.499  72.709  1.00  0.30           C  
ATOM    890  NE  ARG A 242      94.604  93.074  74.140  1.00  0.30           N  
ATOM    891  CZ  ARG A 242      95.741  92.565  74.633  1.00  0.30           C  
ATOM    892  NH1 ARG A 242      95.824  92.244  75.923  1.00  0.30           N  
ATOM    893  NH2 ARG A 242      96.797  92.382  73.853  1.00  0.30           N  
ATOM    894  N   VAL A 243      90.864  95.672  75.327  1.00  0.27           N  
ATOM    895  CA  VAL A 243      90.045  94.689  76.027  1.00  0.27           C  
ATOM    896  C   VAL A 243      88.707  95.225  76.449  1.00  0.27           C  
ATOM    897  O   VAL A 243      87.652  94.752  76.034  1.00  0.27           O  
ATOM    898  CB  VAL A 243      90.787  94.161  77.257  1.00  0.27           C  
ATOM    899  CG1 VAL A 243      89.872  93.311  78.175  1.00  0.27           C  
ATOM    900  CG2 VAL A 243      91.949  93.310  76.713  1.00  0.27           C  
ATOM    901  N   PHE A 244      88.698  96.248  77.308  1.00  0.30           N  
ATOM    902  CA  PHE A 244      87.496  96.627  78.005  1.00  0.30           C  
ATOM    903  C   PHE A 244      86.645  97.509  77.100  1.00  0.30           C  
ATOM    904  O   PHE A 244      85.449  97.650  77.301  1.00  0.30           O  
ATOM    905  CB  PHE A 244      87.977  97.392  79.258  1.00  0.30           C  
ATOM    906  CG  PHE A 244      86.939  98.054  80.203  1.00  0.30           C  
ATOM    907  CD1 PHE A 244      85.958  99.027  79.854  1.00  0.30           C  
ATOM    908  CD2 PHE A 244      87.067  97.767  81.571  1.00  0.30           C  
ATOM    909  CE1 PHE A 244      85.153  99.648  80.815  1.00  0.30           C  
ATOM    910  CE2 PHE A 244      86.204  98.317  82.528  1.00  0.30           C  
ATOM    911  CZ  PHE A 244      85.234  99.249  82.148  1.00  0.30           C  
ATOM    912  N   GLY A 245      87.230  98.102  76.047  1.00  0.47           N  
ATOM    913  CA  GLY A 245      86.486  98.786  75.004  1.00  0.47           C  
ATOM    914  C   GLY A 245      86.233  97.897  73.868  1.00  0.47           C  
ATOM    915  O   GLY A 245      85.172  97.310  73.774  1.00  0.47           O  
ATOM    916  N   PHE A 246      87.204  97.802  72.944  1.00  0.38           N  
ATOM    917  CA  PHE A 246      87.025  97.195  71.636  1.00  0.38           C  
ATOM    918  C   PHE A 246      86.468  95.780  71.674  1.00  0.38           C  
ATOM    919  O   PHE A 246      85.406  95.518  71.116  1.00  0.38           O  
ATOM    920  CB  PHE A 246      88.375  97.135  70.881  1.00  0.38           C  
ATOM    921  CG  PHE A 246      88.704  98.468  70.301  1.00  0.38           C  
ATOM    922  CD1 PHE A 246      87.981  98.944  69.200  1.00  0.38           C  
ATOM    923  CD2 PHE A 246      89.785  99.213  70.781  1.00  0.38           C  
ATOM    924  CE1 PHE A 246      88.323 100.159  68.598  1.00  0.38           C  
ATOM    925  CE2 PHE A 246      90.111 100.449  70.214  1.00  0.38           C  
ATOM    926  CZ  PHE A 246      89.380 100.920  69.117  1.00  0.38           C  
ATOM    927  N   TYR A 247      87.134  94.855  72.409  1.00  0.37           N  
ATOM    928  CA  TYR A 247      86.688  93.475  72.562  1.00  0.37           C  
ATOM    929  C   TYR A 247      85.349  93.375  73.269  1.00  0.37           C  
ATOM    930  O   TYR A 247      84.446  92.649  72.852  1.00  0.37           O  
ATOM    931  CB  TYR A 247      87.732  92.613  73.360  1.00  0.37           C  
ATOM    932  CG  TYR A 247      87.413  91.130  73.367  1.00  0.37           C  
ATOM    933  CD1 TYR A 247      87.404  90.474  72.134  1.00  0.37           C  
ATOM    934  CD2 TYR A 247      87.119  90.378  74.527  1.00  0.37           C  
ATOM    935  CE1 TYR A 247      86.917  89.169  72.032  1.00  0.37           C  
ATOM    936  CE2 TYR A 247      86.829  88.998  74.431  1.00  0.37           C  
ATOM    937  CZ  TYR A 247      86.675  88.411  73.168  1.00  0.37           C  
ATOM    938  OH  TYR A 247      86.256  87.077  72.983  1.00  0.37           O  
ATOM    939  N   ARG A 248      85.176  94.142  74.358  1.00  0.41           N  
ATOM    940  CA  ARG A 248      83.936  94.211  75.090  1.00  0.41           C  
ATOM    941  C   ARG A 248      82.775  94.743  74.252  1.00  0.41           C  
ATOM    942  O   ARG A 248      81.713  94.133  74.216  1.00  0.41           O  
ATOM    943  CB  ARG A 248      84.162  95.096  76.324  1.00  0.41           C  
ATOM    944  CG  ARG A 248      83.005  95.111  77.334  1.00  0.41           C  
ATOM    945  CD  ARG A 248      83.317  96.006  78.537  1.00  0.41           C  
ATOM    946  NE  ARG A 248      82.125  96.009  79.434  1.00  0.41           N  
ATOM    947  CZ  ARG A 248      81.889  95.115  80.400  1.00  0.41           C  
ATOM    948  NH1 ARG A 248      82.719  94.104  80.627  1.00  0.41           N  
ATOM    949  NH2 ARG A 248      80.799  95.241  81.151  1.00  0.41           N  
ATOM    950  N   PHE A 249      82.968  95.844  73.500  1.00  0.40           N  
ATOM    951  CA  PHE A 249      82.020  96.415  72.560  1.00  0.40           C  
ATOM    952  C   PHE A 249      81.681  95.494  71.420  1.00  0.40           C  
ATOM    953  O   PHE A 249      80.513  95.332  71.083  1.00  0.40           O  
ATOM    954  CB  PHE A 249      82.532  97.771  71.978  1.00  0.40           C  
ATOM    955  CG  PHE A 249      82.505  98.897  72.988  1.00  0.40           C  
ATOM    956  CD1 PHE A 249      81.587  98.944  74.056  1.00  0.40           C  
ATOM    957  CD2 PHE A 249      83.407  99.966  72.839  1.00  0.40           C  
ATOM    958  CE1 PHE A 249      81.592 100.008  74.963  1.00  0.40           C  
ATOM    959  CE2 PHE A 249      83.408 101.041  73.740  1.00  0.40           C  
ATOM    960  CZ  PHE A 249      82.501 101.058  74.806  1.00  0.40           C  
ATOM    961  N   ALA A 250      82.676  94.821  70.823  1.00  0.36           N  
ATOM    962  CA  ALA A 250      82.437  93.845  69.788  1.00  0.36           C  
ATOM    963  C   ALA A 250      81.628  92.639  70.259  1.00  0.36           C  
ATOM    964  O   ALA A 250      80.683  92.211  69.601  1.00  0.36           O  
ATOM    965  CB  ALA A 250      83.786  93.377  69.240  1.00  0.36           C  
ATOM    966  N   ASN A 251      81.941  92.093  71.455  1.00  0.36           N  
ATOM    967  CA  ASN A 251      81.157  91.036  72.082  1.00  0.36           C  
ATOM    968  C   ASN A 251      79.740  91.441  72.414  1.00  0.36           C  
ATOM    969  O   ASN A 251      78.807  90.681  72.169  1.00  0.36           O  
ATOM    970  CB  ASN A 251      81.813  90.536  73.388  1.00  0.36           C  
ATOM    971  CG  ASN A 251      82.915  89.574  73.003  1.00  0.36           C  
ATOM    972  OD1 ASN A 251      82.953  88.995  71.920  1.00  0.36           O  
ATOM    973  ND2 ASN A 251      83.860  89.366  73.934  1.00  0.36           N  
ATOM    974  N   MET A 252      79.535  92.667  72.935  1.00  0.26           N  
ATOM    975  CA  MET A 252      78.213  93.194  73.223  1.00  0.26           C  
ATOM    976  C   MET A 252      77.362  93.384  71.980  1.00  0.26           C  
ATOM    977  O   MET A 252      76.136  93.356  72.059  1.00  0.26           O  
ATOM    978  CB  MET A 252      78.287  94.558  73.958  1.00  0.26           C  
ATOM    979  CG  MET A 252      78.751  94.461  75.428  1.00  0.26           C  
ATOM    980  SD  MET A 252      77.769  93.365  76.499  1.00  0.26           S  
ATOM    981  CE  MET A 252      76.243  94.341  76.446  1.00  0.26           C  
ATOM    982  N   LEU A 253      77.992  93.580  70.804  1.00  0.34           N  
ATOM    983  CA  LEU A 253      77.283  93.820  69.563  1.00  0.34           C  
ATOM    984  C   LEU A 253      77.254  92.660  68.594  1.00  0.34           C  
ATOM    985  O   LEU A 253      76.805  92.883  67.475  1.00  0.34           O  
ATOM    986  CB  LEU A 253      77.871  95.013  68.779  1.00  0.34           C  
ATOM    987  CG  LEU A 253      77.705  96.368  69.473  1.00  0.34           C  
ATOM    988  CD1 LEU A 253      78.391  97.420  68.594  1.00  0.34           C  
ATOM    989  CD2 LEU A 253      76.219  96.715  69.681  1.00  0.34           C  
ATOM    990  N   ALA A 254      77.664  91.438  69.016  1.00  0.30           N  
ATOM    991  CA  ALA A 254      77.485  90.166  68.306  1.00  0.30           C  
ATOM    992  C   ALA A 254      78.690  89.246  68.191  1.00  0.30           C  
ATOM    993  O   ALA A 254      78.450  88.133  67.728  1.00  0.30           O  
ATOM    994  CB  ALA A 254      77.033  90.251  66.812  1.00  0.30           C  
ATOM    995  N   LEU A 255      79.927  89.640  68.599  1.00  0.26           N  
ATOM    996  CA  LEU A 255      81.177  88.861  68.519  1.00  0.26           C  
ATOM    997  C   LEU A 255      82.112  89.454  67.468  1.00  0.26           C  
ATOM    998  O   LEU A 255      81.819  90.451  66.815  1.00  0.26           O  
ATOM    999  CB  LEU A 255      80.985  87.311  68.323  1.00  0.26           C  
ATOM   1000  CG  LEU A 255      82.102  86.272  68.517  1.00  0.26           C  
ATOM   1001  CD1 LEU A 255      82.589  86.289  69.967  1.00  0.26           C  
ATOM   1002  CD2 LEU A 255      81.535  84.909  68.076  1.00  0.26           C  
ATOM   1003  N   LEU A 256      83.299  88.846  67.319  1.00  0.27           N  
ATOM   1004  CA  LEU A 256      84.318  89.182  66.365  1.00  0.27           C  
ATOM   1005  C   LEU A 256      85.203  87.962  66.152  1.00  0.27           C  
ATOM   1006  O   LEU A 256      85.066  86.969  66.858  1.00  0.27           O  
ATOM   1007  CB  LEU A 256      85.168  90.342  66.936  1.00  0.27           C  
ATOM   1008  CG  LEU A 256      85.746  90.147  68.363  1.00  0.27           C  
ATOM   1009  CD1 LEU A 256      86.893  89.153  68.478  1.00  0.27           C  
ATOM   1010  CD2 LEU A 256      86.441  91.422  68.756  1.00  0.27           C  
ATOM   1011  N   ASP A 257      86.168  88.044  65.217  1.00  0.26           N  
ATOM   1012  CA  ASP A 257      87.300  87.144  65.148  1.00  0.26           C  
ATOM   1013  C   ASP A 257      88.482  87.716  65.915  1.00  0.26           C  
ATOM   1014  O   ASP A 257      88.881  88.872  65.750  1.00  0.26           O  
ATOM   1015  CB  ASP A 257      87.755  86.963  63.687  1.00  0.26           C  
ATOM   1016  CG  ASP A 257      86.736  86.150  62.922  1.00  0.26           C  
ATOM   1017  OD1 ASP A 257      85.985  85.362  63.548  1.00  0.26           O  
ATOM   1018  OD2 ASP A 257      86.770  86.274  61.675  1.00  0.26           O  
ATOM   1019  N   GLY A 258      89.088  86.903  66.804  1.00  0.29           N  
ATOM   1020  CA  GLY A 258      90.329  87.235  67.488  1.00  0.29           C  
ATOM   1021  C   GLY A 258      91.425  86.317  67.026  1.00  0.29           C  
ATOM   1022  O   GLY A 258      91.211  85.139  66.773  1.00  0.29           O  
ATOM   1023  N   LYS A 259      92.653  86.850  66.936  1.00  0.30           N  
ATOM   1024  CA  LYS A 259      93.864  86.125  66.625  1.00  0.30           C  
ATOM   1025  C   LYS A 259      94.826  86.435  67.745  1.00  0.30           C  
ATOM   1026  O   LYS A 259      94.954  87.581  68.159  1.00  0.30           O  
ATOM   1027  CB  LYS A 259      94.506  86.561  65.272  1.00  0.30           C  
ATOM   1028  CG  LYS A 259      93.595  86.289  64.065  1.00  0.30           C  
ATOM   1029  CD  LYS A 259      94.250  86.677  62.726  1.00  0.30           C  
ATOM   1030  CE  LYS A 259      93.339  86.415  61.519  1.00  0.30           C  
ATOM   1031  NZ  LYS A 259      94.022  86.793  60.257  1.00  0.30           N  
ATOM   1032  N   LEU A 260      95.515  85.422  68.290  1.00  0.26           N  
ATOM   1033  CA  LEU A 260      96.485  85.638  69.341  1.00  0.26           C  
ATOM   1034  C   LEU A 260      97.865  85.643  68.723  1.00  0.26           C  
ATOM   1035  O   LEU A 260      98.174  84.824  67.863  1.00  0.26           O  
ATOM   1036  CB  LEU A 260      96.430  84.518  70.408  1.00  0.26           C  
ATOM   1037  CG  LEU A 260      95.069  84.370  71.122  1.00  0.26           C  
ATOM   1038  CD1 LEU A 260      95.112  83.132  72.031  1.00  0.26           C  
ATOM   1039  CD2 LEU A 260      94.679  85.616  71.939  1.00  0.26           C  
ATOM   1040  N   ARG A 261      98.733  86.579  69.143  1.00  0.20           N  
ATOM   1041  CA  ARG A 261     100.067  86.668  68.589  1.00  0.20           C  
ATOM   1042  C   ARG A 261     100.975  87.433  69.556  1.00  0.20           C  
ATOM   1043  O   ARG A 261     101.302  88.582  69.273  1.00  0.20           O  
ATOM   1044  CB  ARG A 261     100.021  87.388  67.206  1.00  0.20           C  
ATOM   1045  CG  ARG A 261     101.364  87.429  66.442  1.00  0.20           C  
ATOM   1046  CD  ARG A 261     101.226  88.053  65.050  1.00  0.20           C  
ATOM   1047  NE  ARG A 261     102.603  88.062  64.448  1.00  0.20           N  
ATOM   1048  CZ  ARG A 261     102.902  88.568  63.243  1.00  0.20           C  
ATOM   1049  NH1 ARG A 261     104.160  88.549  62.808  1.00  0.20           N  
ATOM   1050  NH2 ARG A 261     101.966  89.099  62.464  1.00  0.20           N  
ATOM   1051  N   PRO A 262     101.381  86.921  70.720  1.00  0.17           N  
ATOM   1052  CA  PRO A 262     102.302  87.636  71.596  1.00  0.17           C  
ATOM   1053  C   PRO A 262     103.754  87.482  71.155  1.00  0.17           C  
ATOM   1054  O   PRO A 262     103.990  87.049  70.033  1.00  0.17           O  
ATOM   1055  CB  PRO A 262     101.980  86.988  72.954  1.00  0.17           C  
ATOM   1056  CG  PRO A 262     101.663  85.520  72.628  1.00  0.17           C  
ATOM   1057  CD  PRO A 262     101.176  85.540  71.170  1.00  0.17           C  
ATOM   1058  N   GLU A 263     104.723  87.863  72.030  1.00  0.28           N  
ATOM   1059  CA  GLU A 263     106.170  87.832  71.828  1.00  0.28           C  
ATOM   1060  C   GLU A 263     106.875  86.550  72.193  1.00  0.28           C  
ATOM   1061  O   GLU A 263     108.011  86.339  71.781  1.00  0.28           O  
ATOM   1062  CB  GLU A 263     106.880  88.846  72.722  1.00  0.28           C  
ATOM   1063  CG  GLU A 263     106.593  90.293  72.323  1.00  0.28           C  
ATOM   1064  CD  GLU A 263     107.363  91.222  73.251  1.00  0.28           C  
ATOM   1065  OE1 GLU A 263     107.993  90.725  74.221  1.00  0.28           O  
ATOM   1066  OE2 GLU A 263     107.318  92.448  72.985  1.00  0.28           O  
ATOM   1067  N   ALA A 264     106.210  85.614  72.883  1.00  0.21           N  
ATOM   1068  CA  ALA A 264     106.697  84.260  72.906  1.00  0.21           C  
ATOM   1069  C   ALA A 264     105.789  83.334  72.060  1.00  0.21           C  
ATOM   1070  O   ALA A 264     105.436  82.263  72.554  1.00  0.21           O  
ATOM   1071  CB  ALA A 264     106.859  83.849  74.384  1.00  0.21           C  
ATOM   1072  N   PRO A 265     105.404  83.610  70.773  1.00  0.22           N  
ATOM   1073  CA  PRO A 265     104.653  82.665  69.942  1.00  0.22           C  
ATOM   1074  C   PRO A 265     105.255  81.252  69.841  1.00  0.22           C  
ATOM   1075  O   PRO A 265     104.419  80.353  69.786  1.00  0.22           O  
ATOM   1076  CB  PRO A 265     104.459  83.390  68.580  1.00  0.22           C  
ATOM   1077  CG  PRO A 265     105.614  84.388  68.468  1.00  0.22           C  
ATOM   1078  CD  PRO A 265     106.040  84.624  69.919  1.00  0.22           C  
ATOM   1079  N   PRO A 266     106.557  80.915  69.812  1.00  0.22           N  
ATOM   1080  CA  PRO A 266     106.984  79.527  69.765  1.00  0.22           C  
ATOM   1081  C   PRO A 266     107.082  78.934  71.157  1.00  0.22           C  
ATOM   1082  O   PRO A 266     106.625  77.809  71.363  1.00  0.22           O  
ATOM   1083  CB  PRO A 266     108.365  79.589  69.069  1.00  0.22           C  
ATOM   1084  CG  PRO A 266     108.909  81.002  69.301  1.00  0.22           C  
ATOM   1085  CD  PRO A 266     107.651  81.830  69.492  1.00  0.22           C  
ATOM   1086  N   GLU A 267     107.680  79.652  72.131  1.00  0.26           N  
ATOM   1087  CA  GLU A 267     107.969  79.130  73.455  1.00  0.26           C  
ATOM   1088  C   GLU A 267     106.725  78.739  74.230  1.00  0.26           C  
ATOM   1089  O   GLU A 267     106.683  77.675  74.848  1.00  0.26           O  
ATOM   1090  CB  GLU A 267     108.817  80.098  74.300  1.00  0.26           C  
ATOM   1091  CG  GLU A 267     110.269  80.253  73.792  1.00  0.26           C  
ATOM   1092  CD  GLU A 267     111.045  81.229  74.670  1.00  0.26           C  
ATOM   1093  OE1 GLU A 267     110.412  81.854  75.554  1.00  0.26           O  
ATOM   1094  OE2 GLU A 267     112.274  81.338  74.449  1.00  0.26           O  
ATOM   1095  N   GLU A 268     105.649  79.555  74.150  1.00  0.25           N  
ATOM   1096  CA  GLU A 268     104.399  79.312  74.852  1.00  0.25           C  
ATOM   1097  C   GLU A 268     103.630  78.104  74.303  1.00  0.25           C  
ATOM   1098  O   GLU A 268     102.800  77.516  74.995  1.00  0.25           O  
ATOM   1099  CB  GLU A 268     103.502  80.583  74.853  1.00  0.25           C  
ATOM   1100  CG  GLU A 268     104.106  81.757  75.669  1.00  0.25           C  
ATOM   1101  CD  GLU A 268     103.174  82.968  75.719  1.00  0.25           C  
ATOM   1102  OE1 GLU A 268     102.036  82.792  76.220  1.00  0.25           O  
ATOM   1103  OE2 GLU A 268     103.585  84.091  75.320  1.00  0.25           O  
ATOM   1104  N   ILE A 269     103.914  77.669  73.054  1.00  0.14           N  
ATOM   1105  CA  ILE A 269     103.323  76.481  72.448  1.00  0.14           C  
ATOM   1106  C   ILE A 269     104.130  75.228  72.766  1.00  0.14           C  
ATOM   1107  O   ILE A 269     103.585  74.166  73.065  1.00  0.14           O  
ATOM   1108  CB  ILE A 269     103.178  76.653  70.935  1.00  0.14           C  
ATOM   1109  CG1 ILE A 269     102.143  77.772  70.654  1.00  0.14           C  
ATOM   1110  CG2 ILE A 269     102.762  75.319  70.261  1.00  0.14           C  
ATOM   1111  CD1 ILE A 269     102.052  78.148  69.170  1.00  0.14           C  
ATOM   1112  N   VAL A 270     105.475  75.299  72.686  1.00  0.15           N  
ATOM   1113  CA  VAL A 270     106.347  74.161  72.961  1.00  0.15           C  
ATOM   1114  C   VAL A 270     106.430  73.822  74.445  1.00  0.15           C  
ATOM   1115  O   VAL A 270     106.479  72.651  74.822  1.00  0.15           O  
ATOM   1116  CB  VAL A 270     107.733  74.323  72.336  1.00  0.15           C  
ATOM   1117  CG1 VAL A 270     108.663  73.134  72.680  1.00  0.15           C  
ATOM   1118  CG2 VAL A 270     107.557  74.398  70.805  1.00  0.15           C  
ATOM   1119  N   GLY A 271     106.432  74.834  75.344  1.00  0.22           N  
ATOM   1120  CA  GLY A 271     106.609  74.632  76.783  1.00  0.22           C  
ATOM   1121  C   GLY A 271     105.539  73.823  77.468  1.00  0.22           C  
ATOM   1122  O   GLY A 271     105.827  73.070  78.390  1.00  0.22           O  
ATOM   1123  N   SER A 272     104.285  73.909  76.985  1.00  0.18           N  
ATOM   1124  CA  SER A 272     103.172  73.068  77.418  1.00  0.18           C  
ATOM   1125  C   SER A 272     103.390  71.588  77.122  1.00  0.18           C  
ATOM   1126  O   SER A 272     103.056  70.740  77.938  1.00  0.18           O  
ATOM   1127  CB  SER A 272     101.803  73.514  76.830  1.00  0.18           C  
ATOM   1128  OG  SER A 272     101.778  73.391  75.406  1.00  0.18           O  
ATOM   1129  N   ARG A 273     103.987  71.237  75.962  1.00  0.16           N  
ATOM   1130  CA  ARG A 273     104.351  69.870  75.615  1.00  0.16           C  
ATOM   1131  C   ARG A 273     105.560  69.340  76.368  1.00  0.16           C  
ATOM   1132  O   ARG A 273     105.717  68.130  76.505  1.00  0.16           O  
ATOM   1133  CB  ARG A 273     104.706  69.761  74.110  1.00  0.16           C  
ATOM   1134  CG  ARG A 273     103.506  69.975  73.172  1.00  0.16           C  
ATOM   1135  CD  ARG A 273     103.922  69.892  71.702  1.00  0.16           C  
ATOM   1136  NE  ARG A 273     102.674  70.074  70.892  1.00  0.16           N  
ATOM   1137  CZ  ARG A 273     102.646  70.181  69.556  1.00  0.16           C  
ATOM   1138  NH1 ARG A 273     101.484  70.358  68.930  1.00  0.16           N  
ATOM   1139  NH2 ARG A 273     103.756  70.116  68.830  1.00  0.16           N  
ATOM   1140  N   ALA A 274     106.471  70.224  76.820  1.00  0.12           N  
ATOM   1141  CA  ALA A 274     107.700  69.812  77.466  1.00  0.12           C  
ATOM   1142  C   ALA A 274     107.629  69.824  78.992  1.00  0.12           C  
ATOM   1143  O   ALA A 274     108.246  68.987  79.645  1.00  0.12           O  
ATOM   1144  CB  ALA A 274     108.828  70.772  77.028  1.00  0.12           C  
ATOM   1145  N   PHE A 275     106.900  70.794  79.587  1.00  0.13           N  
ATOM   1146  CA  PHE A 275     106.855  71.004  81.027  1.00  0.13           C  
ATOM   1147  C   PHE A 275     105.454  71.048  81.618  1.00  0.13           C  
ATOM   1148  O   PHE A 275     105.314  71.274  82.817  1.00  0.13           O  
ATOM   1149  CB  PHE A 275     107.433  72.400  81.388  1.00  0.13           C  
ATOM   1150  CG  PHE A 275     108.865  72.519  81.010  1.00  0.13           C  
ATOM   1151  CD1 PHE A 275     109.832  71.812  81.733  1.00  0.13           C  
ATOM   1152  CD2 PHE A 275     109.259  73.372  79.970  1.00  0.13           C  
ATOM   1153  CE1 PHE A 275     111.189  71.948  81.418  1.00  0.13           C  
ATOM   1154  CE2 PHE A 275     110.615  73.508  79.647  1.00  0.13           C  
ATOM   1155  CZ  PHE A 275     111.580  72.794  80.372  1.00  0.13           C  
ATOM   1156  N   ASP A 276     104.394  70.917  80.799  1.00  0.16           N  
ATOM   1157  CA  ASP A 276     103.006  70.871  81.242  1.00  0.16           C  
ATOM   1158  C   ASP A 276     102.470  72.234  81.670  1.00  0.16           C  
ATOM   1159  O   ASP A 276     101.428  72.371  82.309  1.00  0.16           O  
ATOM   1160  CB  ASP A 276     102.711  69.782  82.308  1.00  0.16           C  
ATOM   1161  CG  ASP A 276     103.093  68.415  81.779  1.00  0.16           C  
ATOM   1162  OD1 ASP A 276     102.612  68.077  80.667  1.00  0.16           O  
ATOM   1163  OD2 ASP A 276     103.829  67.689  82.492  1.00  0.16           O  
ATOM   1164  N   ASN A 277     103.157  73.327  81.295  1.00  0.16           N  
ATOM   1165  CA  ASN A 277     102.774  74.638  81.748  1.00  0.16           C  
ATOM   1166  C   ASN A 277     103.292  75.629  80.725  1.00  0.16           C  
ATOM   1167  O   ASN A 277     104.177  75.314  79.939  1.00  0.16           O  
ATOM   1168  CB  ASN A 277     103.239  74.911  83.222  1.00  0.16           C  
ATOM   1169  CG  ASN A 277     104.754  74.907  83.414  1.00  0.16           C  
ATOM   1170  OD1 ASN A 277     105.389  75.929  83.157  1.00  0.16           O  
ATOM   1171  ND2 ASN A 277     105.348  73.805  83.913  1.00  0.16           N  
ATOM   1172  N   TYR A 278     102.717  76.849  80.669  1.00  0.17           N  
ATOM   1173  CA  TYR A 278     103.144  77.872  79.722  1.00  0.17           C  
ATOM   1174  C   TYR A 278     104.557  78.379  79.971  1.00  0.17           C  
ATOM   1175  O   TYR A 278     105.274  78.709  79.028  1.00  0.17           O  
ATOM   1176  CB  TYR A 278     102.161  79.072  79.687  1.00  0.17           C  
ATOM   1177  CG  TYR A 278     100.858  78.643  79.079  1.00  0.17           C  
ATOM   1178  CD1 TYR A 278     100.780  78.407  77.696  1.00  0.17           C  
ATOM   1179  CD2 TYR A 278      99.699  78.505  79.860  1.00  0.17           C  
ATOM   1180  CE1 TYR A 278      99.565  78.039  77.102  1.00  0.17           C  
ATOM   1181  CE2 TYR A 278      98.481  78.139  79.266  1.00  0.17           C  
ATOM   1182  CZ  TYR A 278      98.419  77.905  77.887  1.00  0.17           C  
ATOM   1183  OH  TYR A 278      97.198  77.550  77.283  1.00  0.17           O  
ATOM   1184  N   ALA A 279     104.972  78.473  81.254  1.00  0.21           N  
ATOM   1185  CA  ALA A 279     106.348  78.664  81.695  1.00  0.21           C  
ATOM   1186  C   ALA A 279     106.894  80.078  81.573  1.00  0.21           C  
ATOM   1187  O   ALA A 279     107.556  80.587  82.469  1.00  0.21           O  
ATOM   1188  CB  ALA A 279     107.327  77.644  81.074  1.00  0.21           C  
ATOM   1189  N   TRP A 280     106.638  80.756  80.446  1.00  0.18           N  
ATOM   1190  CA  TRP A 280     107.219  82.055  80.165  1.00  0.18           C  
ATOM   1191  C   TRP A 280     106.616  83.214  80.966  1.00  0.18           C  
ATOM   1192  O   TRP A 280     107.263  84.228  81.226  1.00  0.18           O  
ATOM   1193  CB  TRP A 280     107.123  82.322  78.643  1.00  0.18           C  
ATOM   1194  CG  TRP A 280     107.981  83.487  78.187  1.00  0.18           C  
ATOM   1195  CD1 TRP A 280     107.587  84.715  77.734  1.00  0.18           C  
ATOM   1196  CD2 TRP A 280     109.419  83.509  78.237  1.00  0.18           C  
ATOM   1197  NE1 TRP A 280     108.692  85.496  77.458  1.00  0.18           N  
ATOM   1198  CE2 TRP A 280     109.826  84.772  77.757  1.00  0.18           C  
ATOM   1199  CE3 TRP A 280     110.358  82.553  78.629  1.00  0.18           C  
ATOM   1200  CZ2 TRP A 280     111.174  85.090  77.649  1.00  0.18           C  
ATOM   1201  CZ3 TRP A 280     111.717  82.875  78.512  1.00  0.18           C  
ATOM   1202  CH2 TRP A 280     112.122  84.126  78.025  1.00  0.18           C  
ATOM   1203  N   HIS A 281     105.362  83.065  81.421  1.00  0.23           N  
ATOM   1204  CA  HIS A 281     104.619  84.104  82.118  1.00  0.23           C  
ATOM   1205  C   HIS A 281     104.337  83.676  83.544  1.00  0.23           C  
ATOM   1206  O   HIS A 281     103.286  83.993  84.093  1.00  0.23           O  
ATOM   1207  CB  HIS A 281     103.269  84.421  81.432  1.00  0.23           C  
ATOM   1208  CG  HIS A 281     103.423  84.953  80.048  1.00  0.23           C  
ATOM   1209  ND1 HIS A 281     103.955  86.211  79.854  1.00  0.23           N  
ATOM   1210  CD2 HIS A 281     103.088  84.391  78.862  1.00  0.23           C  
ATOM   1211  CE1 HIS A 281     103.936  86.389  78.545  1.00  0.23           C  
ATOM   1212  NE2 HIS A 281     103.423  85.315  77.900  1.00  0.23           N  
ATOM   1213  N   THR A 282     105.230  82.887  84.172  1.00  0.30           N  
ATOM   1214  CA  THR A 282     105.023  82.366  85.519  1.00  0.30           C  
ATOM   1215  C   THR A 282     106.155  82.839  86.406  1.00  0.30           C  
ATOM   1216  O   THR A 282     107.229  83.191  85.923  1.00  0.30           O  
ATOM   1217  CB  THR A 282     104.933  80.837  85.589  1.00  0.30           C  
ATOM   1218  OG1 THR A 282     106.047  80.201  84.987  1.00  0.30           O  
ATOM   1219  CG2 THR A 282     103.722  80.379  84.768  1.00  0.30           C  
ATOM   1220  N   ASP A 283     105.925  82.911  87.738  1.00  0.33           N  
ATOM   1221  CA  ASP A 283     106.923  83.334  88.705  1.00  0.33           C  
ATOM   1222  C   ASP A 283     108.170  82.439  88.727  1.00  0.33           C  
ATOM   1223  O   ASP A 283     108.114  81.213  88.638  1.00  0.33           O  
ATOM   1224  CB  ASP A 283     106.313  83.447  90.135  1.00  0.33           C  
ATOM   1225  CG  ASP A 283     105.316  84.592  90.252  1.00  0.33           C  
ATOM   1226  OD1 ASP A 283     105.270  85.454  89.341  1.00  0.33           O  
ATOM   1227  OD2 ASP A 283     104.602  84.618  91.285  1.00  0.33           O  
ATOM   1228  N   LEU A 284     109.355  83.064  88.841  1.00  0.29           N  
ATOM   1229  CA  LEU A 284     110.634  82.388  88.753  1.00  0.29           C  
ATOM   1230  C   LEU A 284     111.107  82.010  90.149  1.00  0.29           C  
ATOM   1231  O   LEU A 284     110.543  82.524  91.119  1.00  0.29           O  
ATOM   1232  CB  LEU A 284     111.678  83.318  88.079  1.00  0.29           C  
ATOM   1233  CG  LEU A 284     111.328  83.713  86.627  1.00  0.29           C  
ATOM   1234  CD1 LEU A 284     112.380  84.696  86.091  1.00  0.29           C  
ATOM   1235  CD2 LEU A 284     111.217  82.490  85.700  1.00  0.29           C  
ATOM   1236  N   PRO A 285     112.117  81.146  90.365  1.00  0.27           N  
ATOM   1237  CA  PRO A 285     112.813  81.020  91.640  1.00  0.27           C  
ATOM   1238  C   PRO A 285     113.147  82.380  92.228  1.00  0.27           C  
ATOM   1239  O   PRO A 285     113.611  83.198  91.433  1.00  0.27           O  
ATOM   1240  CB  PRO A 285     114.100  80.252  91.316  1.00  0.27           C  
ATOM   1241  CG  PRO A 285     113.719  79.395  90.102  1.00  0.27           C  
ATOM   1242  CD  PRO A 285     112.564  80.142  89.410  1.00  0.27           C  
ATOM   1243  N   PRO A 286     112.919  82.703  93.493  1.00  0.25           N  
ATOM   1244  CA  PRO A 286     113.101  84.054  93.998  1.00  0.25           C  
ATOM   1245  C   PRO A 286     114.495  84.639  93.689  1.00  0.25           C  
ATOM   1246  O   PRO A 286     115.467  83.894  93.609  1.00  0.25           O  
ATOM   1247  CB  PRO A 286     112.682  83.946  95.493  1.00  0.25           C  
ATOM   1248  CG  PRO A 286     111.891  82.632  95.663  1.00  0.25           C  
ATOM   1249  CD  PRO A 286     112.142  81.846  94.382  1.00  0.25           C  
ATOM   1250  N   GLY A 287     114.634  85.974  93.497  1.00  0.34           N  
ATOM   1251  CA  GLY A 287     115.949  86.597  93.317  1.00  0.34           C  
ATOM   1252  C   GLY A 287     116.855  86.481  94.527  1.00  0.34           C  
ATOM   1253  O   GLY A 287     118.064  86.395  94.384  1.00  0.34           O  
ATOM   1254  N   HIS A 288     116.295  86.410  95.755  1.00  0.27           N  
ATOM   1255  CA  HIS A 288     117.053  86.167  96.990  1.00  0.27           C  
ATOM   1256  C   HIS A 288     117.864  84.830  97.045  1.00  0.27           C  
ATOM   1257  O   HIS A 288     119.051  84.904  97.343  1.00  0.27           O  
ATOM   1258  CB  HIS A 288     116.145  86.371  98.248  1.00  0.27           C  
ATOM   1259  CG  HIS A 288     116.874  86.268  99.545  1.00  0.27           C  
ATOM   1260  ND1 HIS A 288     117.690  87.309  99.916  1.00  0.27           N  
ATOM   1261  CD2 HIS A 288     116.879  85.296 100.496  1.00  0.27           C  
ATOM   1262  CE1 HIS A 288     118.180  86.963 101.088  1.00  0.27           C  
ATOM   1263  NE2 HIS A 288     117.720  85.752 101.487  1.00  0.27           N  
ATOM   1264  N   PRO A 289     117.350  83.621  96.732  1.00  0.38           N  
ATOM   1265  CA  PRO A 289     118.072  82.408  96.335  1.00  0.38           C  
ATOM   1266  C   PRO A 289     119.087  82.563  95.234  1.00  0.38           C  
ATOM   1267  O   PRO A 289     120.127  81.938  95.329  1.00  0.38           O  
ATOM   1268  CB  PRO A 289     116.993  81.400  95.882  1.00  0.38           C  
ATOM   1269  CG  PRO A 289     115.683  81.894  96.478  1.00  0.38           C  
ATOM   1270  CD  PRO A 289     115.937  83.366  96.782  1.00  0.38           C  
ATOM   1271  N   MET A 290     118.824  83.319  94.149  1.00  0.26           N  
ATOM   1272  CA  MET A 290     119.858  83.555  93.145  1.00  0.26           C  
ATOM   1273  C   MET A 290     121.062  84.341  93.666  1.00  0.26           C  
ATOM   1274  O   MET A 290     122.198  84.053  93.319  1.00  0.26           O  
ATOM   1275  CB  MET A 290     119.344  84.378  91.941  1.00  0.26           C  
ATOM   1276  CG  MET A 290     118.345  83.659  91.022  1.00  0.26           C  
ATOM   1277  SD  MET A 290     117.675  84.751  89.721  1.00  0.26           S  
ATOM   1278  CE  MET A 290     119.220  85.000  88.792  1.00  0.26           C  
ATOM   1279  N   VAL A 291     120.804  85.396  94.476  1.00  0.29           N  
ATOM   1280  CA  VAL A 291     121.810  86.215  95.147  1.00  0.29           C  
ATOM   1281  C   VAL A 291     122.630  85.430  96.163  1.00  0.29           C  
ATOM   1282  O   VAL A 291     123.835  85.638  96.323  1.00  0.29           O  
ATOM   1283  CB  VAL A 291     121.176  87.403  95.892  1.00  0.29           C  
ATOM   1284  CG1 VAL A 291     122.215  88.185  96.734  1.00  0.29           C  
ATOM   1285  CG2 VAL A 291     120.542  88.387  94.889  1.00  0.29           C  
ATOM   1286  N   SER A 292     121.963  84.550  96.936  1.00  0.34           N  
ATOM   1287  CA  SER A 292     122.568  83.779  98.012  1.00  0.34           C  
ATOM   1288  C   SER A 292     123.436  82.649  97.502  1.00  0.34           C  
ATOM   1289  O   SER A 292     123.431  82.333  96.337  1.00  0.34           O  
ATOM   1290  CB  SER A 292     121.525  83.256  99.055  1.00  0.34           C  
ATOM   1291  OG  SER A 292     120.711  82.185  98.578  1.00  0.34           O  
ATOM   1292  N   GLY A 293     124.284  82.060  98.379  1.00  0.21           N  
ATOM   1293  CA  GLY A 293     125.108  80.872  98.135  1.00  0.21           C  
ATOM   1294  C   GLY A 293     125.900  80.780  96.857  1.00  0.21           C  
ATOM   1295  O   GLY A 293     125.832  79.769  96.174  1.00  0.21           O  
ATOM   1296  N   SER A 294     126.726  81.790  96.519  1.00  0.25           N  
ATOM   1297  CA  SER A 294     127.572  81.882  95.341  1.00  0.25           C  
ATOM   1298  C   SER A 294     128.536  80.733  94.959  1.00  0.25           C  
ATOM   1299  O   SER A 294     129.241  80.778  94.063  1.00  0.25           O  
ATOM   1300  CB  SER A 294     128.474  83.140  95.395  1.00  0.25           C  
ATOM   1301  OG  SER A 294     129.342  83.103  96.539  1.00  0.25           O  
ATOM   1302  N   GLN A 295     128.580  79.691  95.836  1.00  0.25           N  
ATOM   1303  CA  GLN A 295     129.290  78.472  95.523  1.00  0.25           C  
ATOM   1304  C   GLN A 295     128.418  77.458  94.776  1.00  0.25           C  
ATOM   1305  O   GLN A 295     128.937  76.459  94.284  1.00  0.25           O  
ATOM   1306  CB  GLN A 295     129.687  77.845  96.892  1.00  0.25           C  
ATOM   1307  CG  GLN A 295     130.403  78.820  97.865  1.00  0.25           C  
ATOM   1308  CD  GLN A 295     131.736  79.313  97.300  1.00  0.25           C  
ATOM   1309  OE1 GLN A 295     132.725  78.583  97.295  1.00  0.25           O  
ATOM   1310  NE2 GLN A 295     131.790  80.581  96.828  1.00  0.25           N  
ATOM   1311  N   THR A 296     127.072  77.663  94.670  1.00  0.24           N  
ATOM   1312  CA  THR A 296     126.183  76.721  93.969  1.00  0.24           C  
ATOM   1313  C   THR A 296     126.247  76.961  92.469  1.00  0.24           C  
ATOM   1314  O   THR A 296     126.834  77.931  92.019  1.00  0.24           O  
ATOM   1315  CB  THR A 296     124.711  76.557  94.431  1.00  0.24           C  
ATOM   1316  OG1 THR A 296     123.767  77.367  93.747  1.00  0.24           O  
ATOM   1317  CG2 THR A 296     124.494  76.798  95.923  1.00  0.24           C  
ATOM   1318  N   VAL A 297     125.650  76.085  91.638  1.00  0.22           N  
ATOM   1319  CA  VAL A 297     125.686  76.204  90.185  1.00  0.22           C  
ATOM   1320  C   VAL A 297     125.002  77.461  89.639  1.00  0.22           C  
ATOM   1321  O   VAL A 297     125.641  78.296  89.007  1.00  0.22           O  
ATOM   1322  CB  VAL A 297     125.045  74.954  89.587  1.00  0.22           C  
ATOM   1323  CG1 VAL A 297     124.956  75.057  88.049  1.00  0.22           C  
ATOM   1324  CG2 VAL A 297     125.898  73.736  90.007  1.00  0.22           C  
ATOM   1325  N   ASP A 298     123.693  77.645  89.932  1.00  0.24           N  
ATOM   1326  CA  ASP A 298     122.916  78.803  89.528  1.00  0.24           C  
ATOM   1327  C   ASP A 298     123.353  80.070  90.235  1.00  0.24           C  
ATOM   1328  O   ASP A 298     123.290  81.174  89.720  1.00  0.24           O  
ATOM   1329  CB  ASP A 298     121.407  78.577  89.833  1.00  0.24           C  
ATOM   1330  CG  ASP A 298     120.770  77.577  88.885  1.00  0.24           C  
ATOM   1331  OD1 ASP A 298     121.391  77.228  87.853  1.00  0.24           O  
ATOM   1332  OD2 ASP A 298     119.635  77.145  89.213  1.00  0.24           O  
ATOM   1333  N   PHE A 299     123.776  79.934  91.499  1.00  0.24           N  
ATOM   1334  CA  PHE A 299     124.012  81.073  92.332  1.00  0.24           C  
ATOM   1335  C   PHE A 299     125.429  81.671  92.116  1.00  0.24           C  
ATOM   1336  O   PHE A 299     125.654  82.860  92.320  1.00  0.24           O  
ATOM   1337  CB  PHE A 299     123.804  80.624  93.805  1.00  0.24           C  
ATOM   1338  CG  PHE A 299     122.463  80.025  94.294  1.00  0.24           C  
ATOM   1339  CD1 PHE A 299     121.368  79.642  93.493  1.00  0.24           C  
ATOM   1340  CD2 PHE A 299     122.374  79.686  95.660  1.00  0.24           C  
ATOM   1341  CE1 PHE A 299     120.277  78.931  94.024  1.00  0.24           C  
ATOM   1342  CE2 PHE A 299     121.252  79.073  96.223  1.00  0.24           C  
ATOM   1343  CZ  PHE A 299     120.204  78.686  95.396  1.00  0.24           C  
ATOM   1344  N   ASP A 300     126.420  80.848  91.659  1.00  0.26           N  
ATOM   1345  CA  ASP A 300     127.727  81.299  91.170  1.00  0.26           C  
ATOM   1346  C   ASP A 300     127.571  82.043  89.855  1.00  0.26           C  
ATOM   1347  O   ASP A 300     128.137  83.107  89.627  1.00  0.26           O  
ATOM   1348  CB  ASP A 300     128.711  80.099  90.967  1.00  0.26           C  
ATOM   1349  CG  ASP A 300     130.115  80.541  90.570  1.00  0.26           C  
ATOM   1350  OD1 ASP A 300     130.661  79.973  89.586  1.00  0.26           O  
ATOM   1351  OD2 ASP A 300     130.636  81.490  91.206  1.00  0.26           O  
ATOM   1352  N   LEU A 301     126.761  81.480  88.946  1.00  0.28           N  
ATOM   1353  CA  LEU A 301     126.747  81.907  87.579  1.00  0.28           C  
ATOM   1354  C   LEU A 301     125.347  82.113  87.078  1.00  0.28           C  
ATOM   1355  O   LEU A 301     124.539  81.196  87.027  1.00  0.28           O  
ATOM   1356  CB  LEU A 301     127.413  80.828  86.685  1.00  0.28           C  
ATOM   1357  CG  LEU A 301     127.436  81.200  85.188  1.00  0.28           C  
ATOM   1358  CD1 LEU A 301     128.299  82.426  84.944  1.00  0.28           C  
ATOM   1359  CD2 LEU A 301     127.976  80.092  84.282  1.00  0.28           C  
ATOM   1360  N   PHE A 302     125.054  83.326  86.576  1.00  0.31           N  
ATOM   1361  CA  PHE A 302     123.836  83.523  85.828  1.00  0.31           C  
ATOM   1362  C   PHE A 302     124.218  83.703  84.374  1.00  0.31           C  
ATOM   1363  O   PHE A 302     125.119  84.463  84.016  1.00  0.31           O  
ATOM   1364  CB  PHE A 302     122.977  84.690  86.385  1.00  0.31           C  
ATOM   1365  CG  PHE A 302     121.708  84.871  85.583  1.00  0.31           C  
ATOM   1366  CD1 PHE A 302     121.614  85.915  84.648  1.00  0.31           C  
ATOM   1367  CD2 PHE A 302     120.638  83.968  85.701  1.00  0.31           C  
ATOM   1368  CE1 PHE A 302     120.459  86.081  83.875  1.00  0.31           C  
ATOM   1369  CE2 PHE A 302     119.477  84.135  84.932  1.00  0.31           C  
ATOM   1370  CZ  PHE A 302     119.385  85.195  84.023  1.00  0.31           C  
ATOM   1371  N   ALA A 303     123.524  82.975  83.486  1.00  0.33           N  
ATOM   1372  CA  ALA A 303     123.721  83.073  82.066  1.00  0.33           C  
ATOM   1373  C   ALA A 303     122.512  83.770  81.468  1.00  0.33           C  
ATOM   1374  O   ALA A 303     121.388  83.276  81.489  1.00  0.33           O  
ATOM   1375  CB  ALA A 303     123.921  81.671  81.452  1.00  0.33           C  
ATOM   1376  N   ALA A 304     122.725  84.974  80.915  1.00  0.28           N  
ATOM   1377  CA  ALA A 304     121.732  85.725  80.202  1.00  0.28           C  
ATOM   1378  C   ALA A 304     121.803  85.299  78.743  1.00  0.28           C  
ATOM   1379  O   ALA A 304     122.586  85.810  77.942  1.00  0.28           O  
ATOM   1380  CB  ALA A 304     122.007  87.237  80.371  1.00  0.28           C  
ATOM   1381  N   GLU A 305     120.972  84.313  78.376  1.00  0.25           N  
ATOM   1382  CA  GLU A 305     120.966  83.704  77.069  1.00  0.25           C  
ATOM   1383  C   GLU A 305     119.853  84.350  76.283  1.00  0.25           C  
ATOM   1384  O   GLU A 305     118.688  84.246  76.655  1.00  0.25           O  
ATOM   1385  CB  GLU A 305     120.705  82.194  77.228  1.00  0.25           C  
ATOM   1386  CG  GLU A 305     120.745  81.403  75.902  1.00  0.25           C  
ATOM   1387  CD  GLU A 305     120.526  79.910  76.135  1.00  0.25           C  
ATOM   1388  OE1 GLU A 305     120.438  79.484  77.316  1.00  0.25           O  
ATOM   1389  OE2 GLU A 305     120.464  79.177  75.117  1.00  0.25           O  
ATOM   1390  N   HIS A 306     120.197  85.136  75.233  1.00  0.20           N  
ATOM   1391  CA  HIS A 306     119.229  85.918  74.471  1.00  0.20           C  
ATOM   1392  C   HIS A 306     118.480  86.926  75.353  1.00  0.20           C  
ATOM   1393  O   HIS A 306     117.292  87.197  75.228  1.00  0.20           O  
ATOM   1394  CB  HIS A 306     118.289  84.990  73.653  1.00  0.20           C  
ATOM   1395  CG  HIS A 306     117.714  85.584  72.401  1.00  0.20           C  
ATOM   1396  ND1 HIS A 306     116.605  86.401  72.459  1.00  0.20           N  
ATOM   1397  CD2 HIS A 306     118.083  85.394  71.106  1.00  0.20           C  
ATOM   1398  CE1 HIS A 306     116.311  86.687  71.213  1.00  0.20           C  
ATOM   1399  NE2 HIS A 306     117.176  86.106  70.350  1.00  0.20           N  
ATOM   1400  N   SER A 307     119.180  87.533  76.329  1.00  0.26           N  
ATOM   1401  CA  SER A 307     118.490  88.264  77.370  1.00  0.26           C  
ATOM   1402  C   SER A 307     119.187  89.566  77.625  1.00  0.26           C  
ATOM   1403  O   SER A 307     120.405  89.664  77.759  1.00  0.26           O  
ATOM   1404  CB  SER A 307     118.336  87.433  78.667  1.00  0.26           C  
ATOM   1405  OG  SER A 307     117.655  88.168  79.686  1.00  0.26           O  
ATOM   1406  N   LYS A 308     118.394  90.641  77.672  1.00  0.32           N  
ATOM   1407  CA  LYS A 308     118.916  91.977  77.766  1.00  0.32           C  
ATOM   1408  C   LYS A 308     118.111  92.686  78.808  1.00  0.32           C  
ATOM   1409  O   LYS A 308     117.487  93.719  78.575  1.00  0.32           O  
ATOM   1410  CB  LYS A 308     118.914  92.716  76.404  1.00  0.32           C  
ATOM   1411  CG  LYS A 308     117.535  92.835  75.742  1.00  0.32           C  
ATOM   1412  CD  LYS A 308     117.558  93.563  74.394  1.00  0.32           C  
ATOM   1413  CE  LYS A 308     116.170  93.542  73.752  1.00  0.32           C  
ATOM   1414  NZ  LYS A 308     116.142  94.239  72.451  1.00  0.32           N  
ATOM   1415  N   LEU A 309     118.100  92.133  80.038  1.00  0.26           N  
ATOM   1416  CA  LEU A 309     117.237  92.612  81.090  1.00  0.26           C  
ATOM   1417  C   LEU A 309     117.291  94.128  81.339  1.00  0.26           C  
ATOM   1418  O   LEU A 309     116.287  94.752  81.257  1.00  0.26           O  
ATOM   1419  CB  LEU A 309     117.433  91.810  82.385  1.00  0.26           C  
ATOM   1420  CG  LEU A 309     117.020  90.325  82.255  1.00  0.26           C  
ATOM   1421  CD1 LEU A 309     117.536  89.465  83.421  1.00  0.26           C  
ATOM   1422  CD2 LEU A 309     115.495  90.149  82.131  1.00  0.26           C  
ATOM   1423  N   LEU A 310     118.485  94.775  81.461  1.00  0.23           N  
ATOM   1424  CA  LEU A 310     118.562  96.208  81.759  1.00  0.23           C  
ATOM   1425  C   LEU A 310     117.934  97.128  80.721  1.00  0.23           C  
ATOM   1426  O   LEU A 310     117.606  98.277  81.018  1.00  0.23           O  
ATOM   1427  CB  LEU A 310     120.025  96.628  82.080  1.00  0.23           C  
ATOM   1428  CG  LEU A 310     120.310  96.633  83.595  1.00  0.23           C  
ATOM   1429  CD1 LEU A 310     120.164  95.240  84.217  1.00  0.23           C  
ATOM   1430  CD2 LEU A 310     121.702  97.212  83.888  1.00  0.23           C  
ATOM   1431  N   VAL A 311     117.683  96.618  79.504  1.00  0.24           N  
ATOM   1432  CA  VAL A 311     116.741  97.214  78.574  1.00  0.24           C  
ATOM   1433  C   VAL A 311     115.301  96.796  78.839  1.00  0.24           C  
ATOM   1434  O   VAL A 311     114.411  97.623  79.015  1.00  0.24           O  
ATOM   1435  CB  VAL A 311     117.052  96.750  77.161  1.00  0.24           C  
ATOM   1436  CG1 VAL A 311     116.067  97.340  76.132  1.00  0.24           C  
ATOM   1437  CG2 VAL A 311     118.463  97.226  76.839  1.00  0.24           C  
ATOM   1438  N   LEU A 312     115.021  95.474  78.865  1.00  0.24           N  
ATOM   1439  CA  LEU A 312     113.658  94.960  78.791  1.00  0.24           C  
ATOM   1440  C   LEU A 312     112.849  95.023  80.079  1.00  0.24           C  
ATOM   1441  O   LEU A 312     111.628  94.900  80.035  1.00  0.24           O  
ATOM   1442  CB  LEU A 312     113.585  93.519  78.219  1.00  0.24           C  
ATOM   1443  CG  LEU A 312     113.996  93.413  76.737  1.00  0.24           C  
ATOM   1444  CD1 LEU A 312     114.102  91.932  76.329  1.00  0.24           C  
ATOM   1445  CD2 LEU A 312     113.059  94.186  75.786  1.00  0.24           C  
ATOM   1446  N   ILE A 313     113.465  95.255  81.253  1.00  0.20           N  
ATOM   1447  CA  ILE A 313     112.728  95.421  82.510  1.00  0.20           C  
ATOM   1448  C   ILE A 313     112.574  96.889  82.879  1.00  0.20           C  
ATOM   1449  O   ILE A 313     112.204  97.249  83.998  1.00  0.20           O  
ATOM   1450  CB  ILE A 313     113.292  94.636  83.686  1.00  0.20           C  
ATOM   1451  CG1 ILE A 313     114.730  95.077  83.994  1.00  0.20           C  
ATOM   1452  CG2 ILE A 313     113.166  93.134  83.350  1.00  0.20           C  
ATOM   1453  CD1 ILE A 313     115.412  94.250  85.058  1.00  0.20           C  
ATOM   1454  N   GLY A 314     112.771  97.806  81.901  1.00  0.22           N  
ATOM   1455  CA  GLY A 314     112.363  99.200  82.059  1.00  0.22           C  
ATOM   1456  C   GLY A 314     110.866  99.370  81.931  1.00  0.22           C  
ATOM   1457  O   GLY A 314     110.328 100.446  82.182  1.00  0.22           O  
ATOM   1458  N   MET A 315     110.142  98.293  81.560  1.00  0.17           N  
ATOM   1459  CA  MET A 315     108.698  98.274  81.466  1.00  0.17           C  
ATOM   1460  C   MET A 315     108.146  96.968  82.014  1.00  0.17           C  
ATOM   1461  O   MET A 315     108.855  95.982  82.184  1.00  0.17           O  
ATOM   1462  CB  MET A 315     108.212  98.415  80.000  1.00  0.17           C  
ATOM   1463  CG  MET A 315     108.608  99.754  79.346  1.00  0.17           C  
ATOM   1464  SD  MET A 315     108.002  99.958  77.643  1.00  0.17           S  
ATOM   1465  CE  MET A 315     106.246 100.165  78.057  1.00  0.17           C  
ATOM   1466  N   ASN A 316     106.834  96.929  82.314  1.00  0.25           N  
ATOM   1467  CA  ASN A 316     106.139  95.713  82.659  1.00  0.25           C  
ATOM   1468  C   ASN A 316     104.783  95.855  81.983  1.00  0.25           C  
ATOM   1469  O   ASN A 316     104.443  96.956  81.567  1.00  0.25           O  
ATOM   1470  CB  ASN A 316     106.012  95.577  84.200  1.00  0.25           C  
ATOM   1471  CG  ASN A 316     105.569  94.184  84.615  1.00  0.25           C  
ATOM   1472  OD1 ASN A 316     104.372  93.915  84.737  1.00  0.25           O  
ATOM   1473  ND2 ASN A 316     106.546  93.274  84.818  1.00  0.25           N  
ATOM   1474  N   TRP A 317     104.006  94.754  81.844  1.00  0.13           N  
ATOM   1475  CA  TRP A 317     102.647  94.740  81.317  1.00  0.13           C  
ATOM   1476  C   TRP A 317     101.686  95.536  82.196  1.00  0.13           C  
ATOM   1477  O   TRP A 317     100.817  96.254  81.709  1.00  0.13           O  
ATOM   1478  CB  TRP A 317     102.168  93.262  81.182  1.00  0.13           C  
ATOM   1479  CG  TRP A 317     100.735  93.083  80.691  1.00  0.13           C  
ATOM   1480  CD1 TRP A 317      99.624  92.772  81.425  1.00  0.13           C  
ATOM   1481  CD2 TRP A 317     100.278  93.351  79.354  1.00  0.13           C  
ATOM   1482  NE1 TRP A 317      98.499  92.808  80.630  1.00  0.13           N  
ATOM   1483  CE2 TRP A 317      98.877  93.169  79.354  1.00  0.13           C  
ATOM   1484  CE3 TRP A 317     100.950  93.745  78.202  1.00  0.13           C  
ATOM   1485  CZ2 TRP A 317      98.133  93.379  78.199  1.00  0.13           C  
ATOM   1486  CZ3 TRP A 317     100.203  93.926  77.031  1.00  0.13           C  
ATOM   1487  CH2 TRP A 317      98.810  93.758  77.026  1.00  0.13           C  
ATOM   1488  N   ILE A 318     101.852  95.434  83.535  1.00  0.12           N  
ATOM   1489  CA  ILE A 318     101.213  96.345  84.471  1.00  0.12           C  
ATOM   1490  C   ILE A 318     102.115  97.579  84.535  1.00  0.12           C  
ATOM   1491  O   ILE A 318     102.245  98.345  83.589  1.00  0.12           O  
ATOM   1492  CB  ILE A 318     100.932  95.682  85.838  1.00  0.12           C  
ATOM   1493  CG1 ILE A 318      99.989  94.469  85.628  1.00  0.12           C  
ATOM   1494  CG2 ILE A 318     100.277  96.650  86.868  1.00  0.12           C  
ATOM   1495  CD1 ILE A 318      99.868  93.577  86.873  1.00  0.12           C  
ATOM   1496  N   CYS A 319     102.817  97.823  85.636  1.00  0.15           N  
ATOM   1497  CA  CYS A 319     103.686  98.960  85.761  1.00  0.15           C  
ATOM   1498  C   CYS A 319     104.851  98.335  86.448  1.00  0.15           C  
ATOM   1499  O   CYS A 319     104.680  97.536  87.364  1.00  0.15           O  
ATOM   1500  CB  CYS A 319     103.051 100.115  86.587  1.00  0.15           C  
ATOM   1501  SG  CYS A 319     104.098 101.609  86.699  1.00  0.15           S  
ATOM   1502  N   THR A 320     106.072  98.602  85.937  1.00  0.21           N  
ATOM   1503  CA  THR A 320     107.293  98.024  86.479  1.00  0.21           C  
ATOM   1504  C   THR A 320     107.450  98.410  87.920  1.00  0.21           C  
ATOM   1505  O   THR A 320     107.337  99.564  88.318  1.00  0.21           O  
ATOM   1506  CB  THR A 320     108.564  98.308  85.665  1.00  0.21           C  
ATOM   1507  OG1 THR A 320     109.738  97.739  86.238  1.00  0.21           O  
ATOM   1508  CG2 THR A 320     108.796  99.814  85.512  1.00  0.21           C  
ATOM   1509  N   LYS A 321     107.710  97.401  88.764  1.00  0.24           N  
ATOM   1510  CA  LYS A 321     107.918  97.659  90.163  1.00  0.24           C  
ATOM   1511  C   LYS A 321     109.289  98.293  90.339  1.00  0.24           C  
ATOM   1512  O   LYS A 321     109.568  98.849  91.404  1.00  0.24           O  
ATOM   1513  CB  LYS A 321     107.760  96.337  90.972  1.00  0.24           C  
ATOM   1514  CG  LYS A 321     106.297  95.889  91.105  1.00  0.24           C  
ATOM   1515  CD  LYS A 321     106.118  94.609  91.948  1.00  0.24           C  
ATOM   1516  CE  LYS A 321     104.639  94.212  92.082  1.00  0.24           C  
ATOM   1517  NZ  LYS A 321     104.479  92.961  92.866  1.00  0.24           N  
ATOM   1518  N   MET A 322     110.196  98.142  89.340  1.00  0.22           N  
ATOM   1519  CA  MET A 322     111.612  98.481  89.384  1.00  0.22           C  
ATOM   1520  C   MET A 322     112.597  97.515  90.123  1.00  0.22           C  
ATOM   1521  O   MET A 322     113.770  97.891  90.164  1.00  0.22           O  
ATOM   1522  CB  MET A 322     111.822  99.983  89.777  1.00  0.22           C  
ATOM   1523  CG  MET A 322     111.015 100.981  88.906  1.00  0.22           C  
ATOM   1524  SD  MET A 322     111.535 101.070  87.164  1.00  0.22           S  
ATOM   1525  CE  MET A 322     113.104 101.920  87.455  1.00  0.22           C  
ATOM   1526  N   PRO A 323     112.371  96.282  90.668  1.00  0.25           N  
ATOM   1527  CA  PRO A 323     113.320  95.672  91.583  1.00  0.25           C  
ATOM   1528  C   PRO A 323     114.139  94.681  90.819  1.00  0.25           C  
ATOM   1529  O   PRO A 323     115.208  94.318  91.295  1.00  0.25           O  
ATOM   1530  CB  PRO A 323     112.467  94.950  92.645  1.00  0.25           C  
ATOM   1531  CG  PRO A 323     111.165  94.590  91.934  1.00  0.25           C  
ATOM   1532  CD  PRO A 323     111.074  95.649  90.836  1.00  0.25           C  
ATOM   1533  N   ASP A 324     113.688  94.233  89.634  1.00  0.28           N  
ATOM   1534  CA  ASP A 324     114.389  93.252  88.838  1.00  0.28           C  
ATOM   1535  C   ASP A 324     115.775  93.787  88.440  1.00  0.28           C  
ATOM   1536  O   ASP A 324     116.793  93.102  88.534  1.00  0.28           O  
ATOM   1537  CB  ASP A 324     113.546  92.877  87.582  1.00  0.28           C  
ATOM   1538  CG  ASP A 324     112.287  92.080  87.887  1.00  0.28           C  
ATOM   1539  OD1 ASP A 324     112.141  91.582  89.028  1.00  0.28           O  
ATOM   1540  OD2 ASP A 324     111.446  91.995  86.957  1.00  0.28           O  
ATOM   1541  N   ALA A 325     115.844  95.081  88.034  1.00  0.42           N  
ATOM   1542  CA  ALA A 325     117.067  95.764  87.642  1.00  0.42           C  
ATOM   1543  C   ALA A 325     117.982  96.009  88.819  1.00  0.42           C  
ATOM   1544  O   ALA A 325     119.199  95.857  88.724  1.00  0.42           O  
ATOM   1545  CB  ALA A 325     116.767  97.082  86.890  1.00  0.42           C  
ATOM   1546  N   HIS A 326     117.375  96.340  89.978  1.00  0.47           N  
ATOM   1547  CA  HIS A 326     118.033  96.430  91.267  1.00  0.47           C  
ATOM   1548  C   HIS A 326     118.686  95.093  91.637  1.00  0.47           C  
ATOM   1549  O   HIS A 326     119.868  95.041  91.942  1.00  0.47           O  
ATOM   1550  CB  HIS A 326     117.003  96.890  92.338  1.00  0.47           C  
ATOM   1551  CG  HIS A 326     117.563  97.091  93.697  1.00  0.47           C  
ATOM   1552  ND1 HIS A 326     118.396  98.164  93.921  1.00  0.47           N  
ATOM   1553  CD2 HIS A 326     117.450  96.326  94.812  1.00  0.47           C  
ATOM   1554  CE1 HIS A 326     118.790  98.024  95.172  1.00  0.47           C  
ATOM   1555  NE2 HIS A 326     118.244  96.932  95.757  1.00  0.47           N  
ATOM   1556  N   TRP A 327     117.973  93.951  91.491  1.00  0.47           N  
ATOM   1557  CA  TRP A 327     118.514  92.621  91.754  1.00  0.47           C  
ATOM   1558  C   TRP A 327     119.666  92.205  90.850  1.00  0.47           C  
ATOM   1559  O   TRP A 327     120.639  91.600  91.300  1.00  0.47           O  
ATOM   1560  CB  TRP A 327     117.415  91.532  91.688  1.00  0.47           C  
ATOM   1561  CG  TRP A 327     116.387  91.604  92.799  1.00  0.47           C  
ATOM   1562  CD1 TRP A 327     116.399  92.321  93.965  1.00  0.47           C  
ATOM   1563  CD2 TRP A 327     115.180  90.830  92.806  1.00  0.47           C  
ATOM   1564  NE1 TRP A 327     115.264  92.052  94.698  1.00  0.47           N  
ATOM   1565  CE2 TRP A 327     114.503  91.136  94.007  1.00  0.47           C  
ATOM   1566  CE3 TRP A 327     114.650  89.927  91.889  1.00  0.47           C  
ATOM   1567  CZ2 TRP A 327     113.286  90.541  94.305  1.00  0.47           C  
ATOM   1568  CZ3 TRP A 327     113.419  89.331  92.189  1.00  0.47           C  
ATOM   1569  CH2 TRP A 327     112.745  89.630  93.382  1.00  0.47           C  
ATOM   1570  N   ILE A 328     119.606  92.536  89.542  1.00  0.49           N  
ATOM   1571  CA  ILE A 328     120.726  92.359  88.617  1.00  0.49           C  
ATOM   1572  C   ILE A 328     121.937  93.165  89.033  1.00  0.49           C  
ATOM   1573  O   ILE A 328     123.075  92.687  89.004  1.00  0.49           O  
ATOM   1574  CB  ILE A 328     120.354  92.758  87.196  1.00  0.49           C  
ATOM   1575  CG1 ILE A 328     119.335  91.745  86.656  1.00  0.49           C  
ATOM   1576  CG2 ILE A 328     121.605  92.837  86.275  1.00  0.49           C  
ATOM   1577  CD1 ILE A 328     118.717  92.246  85.362  1.00  0.49           C  
ATOM   1578  N   GLY A 329     121.710  94.424  89.457  1.00  0.52           N  
ATOM   1579  CA  GLY A 329     122.760  95.288  89.956  1.00  0.52           C  
ATOM   1580  C   GLY A 329     123.384  94.770  91.215  1.00  0.52           C  
ATOM   1581  O   GLY A 329     124.609  94.755  91.297  1.00  0.52           O  
ATOM   1582  N   ASP A 330     122.575  94.262  92.170  1.00  0.53           N  
ATOM   1583  CA  ASP A 330     123.051  93.606  93.372  1.00  0.53           C  
ATOM   1584  C   ASP A 330     123.892  92.379  93.055  1.00  0.53           C  
ATOM   1585  O   ASP A 330     124.998  92.251  93.572  1.00  0.53           O  
ATOM   1586  CB  ASP A 330     121.878  93.185  94.308  1.00  0.53           C  
ATOM   1587  CG  ASP A 330     121.246  94.378  95.012  1.00  0.53           C  
ATOM   1588  OD1 ASP A 330     121.897  95.450  95.069  1.00  0.53           O  
ATOM   1589  OD2 ASP A 330     120.145  94.180  95.588  1.00  0.53           O  
ATOM   1590  N   ALA A 331     123.447  91.484  92.141  1.00  0.53           N  
ATOM   1591  CA  ALA A 331     124.191  90.298  91.737  1.00  0.53           C  
ATOM   1592  C   ALA A 331     125.550  90.630  91.135  1.00  0.53           C  
ATOM   1593  O   ALA A 331     126.567  90.037  91.488  1.00  0.53           O  
ATOM   1594  CB  ALA A 331     123.375  89.445  90.736  1.00  0.53           C  
ATOM   1595  N   ARG A 332     125.614  91.660  90.272  1.00  0.48           N  
ATOM   1596  CA  ARG A 332     126.866  92.179  89.760  1.00  0.48           C  
ATOM   1597  C   ARG A 332     127.803  92.726  90.841  1.00  0.48           C  
ATOM   1598  O   ARG A 332     129.013  92.506  90.815  1.00  0.48           O  
ATOM   1599  CB  ARG A 332     126.585  93.340  88.789  1.00  0.48           C  
ATOM   1600  CG  ARG A 332     127.882  93.888  88.174  1.00  0.48           C  
ATOM   1601  CD  ARG A 332     127.667  95.107  87.301  1.00  0.48           C  
ATOM   1602  NE  ARG A 332     127.154  96.259  88.127  1.00  0.48           N  
ATOM   1603  CZ  ARG A 332     127.929  97.088  88.835  1.00  0.48           C  
ATOM   1604  NH1 ARG A 332     127.364  98.051  89.562  1.00  0.48           N  
ATOM   1605  NH2 ARG A 332     129.248  96.943  88.878  1.00  0.48           N  
ATOM   1606  N   LEU A 333     127.266  93.467  91.831  1.00  0.50           N  
ATOM   1607  CA  LEU A 333     128.042  94.032  92.926  1.00  0.50           C  
ATOM   1608  C   LEU A 333     128.557  92.980  93.901  1.00  0.50           C  
ATOM   1609  O   LEU A 333     129.509  93.223  94.637  1.00  0.50           O  
ATOM   1610  CB  LEU A 333     127.207  95.047  93.745  1.00  0.50           C  
ATOM   1611  CG  LEU A 333     126.840  96.352  93.011  1.00  0.50           C  
ATOM   1612  CD1 LEU A 333     125.855  97.158  93.872  1.00  0.50           C  
ATOM   1613  CD2 LEU A 333     128.077  97.200  92.672  1.00  0.50           C  
ATOM   1614  N   LYS A 334     127.967  91.767  93.906  1.00  0.46           N  
ATOM   1615  CA  LYS A 334     128.460  90.633  94.670  1.00  0.46           C  
ATOM   1616  C   LYS A 334     129.691  89.995  94.045  1.00  0.46           C  
ATOM   1617  O   LYS A 334     130.350  89.177  94.685  1.00  0.46           O  
ATOM   1618  CB  LYS A 334     127.374  89.537  94.854  1.00  0.46           C  
ATOM   1619  CG  LYS A 334     126.152  89.978  95.679  1.00  0.46           C  
ATOM   1620  CD  LYS A 334     126.465  90.357  97.133  1.00  0.46           C  
ATOM   1621  CE  LYS A 334     125.193  90.749  97.886  1.00  0.46           C  
ATOM   1622  NZ  LYS A 334     125.538  91.138  99.269  1.00  0.46           N  
ATOM   1623  N   GLY A 335     130.038  90.350  92.787  1.00  0.43           N  
ATOM   1624  CA  GLY A 335     131.248  89.875  92.123  1.00  0.43           C  
ATOM   1625  C   GLY A 335     131.119  88.511  91.506  1.00  0.43           C  
ATOM   1626  O   GLY A 335     132.099  87.957  91.017  1.00  0.43           O  
ATOM   1627  N   THR A 336     129.907  87.927  91.522  1.00  0.44           N  
ATOM   1628  CA  THR A 336     129.618  86.630  90.924  1.00  0.44           C  
ATOM   1629  C   THR A 336     129.469  86.741  89.419  1.00  0.44           C  
ATOM   1630  O   THR A 336     129.280  87.820  88.861  1.00  0.44           O  
ATOM   1631  CB  THR A 336     128.422  85.893  91.523  1.00  0.44           C  
ATOM   1632  OG1 THR A 336     127.205  86.617  91.464  1.00  0.44           O  
ATOM   1633  CG2 THR A 336     128.685  85.653  93.008  1.00  0.44           C  
ATOM   1634  N   ARG A 337     129.618  85.619  88.692  1.00  0.44           N  
ATOM   1635  CA  ARG A 337     129.722  85.661  87.244  1.00  0.44           C  
ATOM   1636  C   ARG A 337     128.386  85.893  86.505  1.00  0.44           C  
ATOM   1637  O   ARG A 337     127.345  85.329  86.828  1.00  0.44           O  
ATOM   1638  CB  ARG A 337     130.364  84.358  86.719  1.00  0.44           C  
ATOM   1639  CG  ARG A 337     131.904  84.276  86.767  1.00  0.44           C  
ATOM   1640  CD  ARG A 337     132.395  82.951  86.167  1.00  0.44           C  
ATOM   1641  NE  ARG A 337     132.471  83.101  84.662  1.00  0.44           N  
ATOM   1642  CZ  ARG A 337     132.738  82.085  83.828  1.00  0.44           C  
ATOM   1643  NH1 ARG A 337     132.824  80.842  84.299  1.00  0.44           N  
ATOM   1644  NH2 ARG A 337     132.940  82.290  82.533  1.00  0.44           N  
ATOM   1645  N   VAL A 338     128.411  86.720  85.433  1.00  0.51           N  
ATOM   1646  CA  VAL A 338     127.241  87.020  84.602  1.00  0.51           C  
ATOM   1647  C   VAL A 338     127.531  86.891  83.090  1.00  0.51           C  
ATOM   1648  O   VAL A 338     128.002  87.772  82.440  1.00  0.51           O  
ATOM   1649  CB  VAL A 338     126.762  88.459  84.803  1.00  0.51           C  
ATOM   1650  CG1 VAL A 338     125.594  88.762  83.833  1.00  0.51           C  
ATOM   1651  CG2 VAL A 338     126.312  88.677  86.256  1.00  0.51           C  
ATOM   1652  N   VAL A 339     127.105  85.784  82.455  1.00  0.56           N  
ATOM   1653  CA  VAL A 339     127.530  85.498  81.097  1.00  0.56           C  
ATOM   1654  C   VAL A 339     126.422  85.934  80.162  1.00  0.56           C  
ATOM   1655  O   VAL A 339     125.266  85.597  80.354  1.00  0.56           O  
ATOM   1656  CB  VAL A 339     127.916  84.026  80.930  1.00  0.56           C  
ATOM   1657  CG1 VAL A 339     128.288  83.690  79.470  1.00  0.56           C  
ATOM   1658  CG2 VAL A 339     129.166  83.808  81.806  1.00  0.56           C  
ATOM   1659  N   VAL A 340     126.731  86.734  79.123  1.00  0.58           N  
ATOM   1660  CA  VAL A 340     125.750  87.197  78.153  1.00  0.58           C  
ATOM   1661  C   VAL A 340     126.045  86.506  76.847  1.00  0.58           C  
ATOM   1662  O   VAL A 340     127.121  86.651  76.277  1.00  0.58           O  
ATOM   1663  CB  VAL A 340     125.759  88.716  77.953  1.00  0.58           C  
ATOM   1664  CG1 VAL A 340     124.868  89.137  76.759  1.00  0.58           C  
ATOM   1665  CG2 VAL A 340     125.231  89.372  79.243  1.00  0.58           C  
ATOM   1666  N   ILE A 341     125.072  85.730  76.338  1.00  0.62           N  
ATOM   1667  CA  ILE A 341     125.209  85.018  75.083  1.00  0.62           C  
ATOM   1668  C   ILE A 341     124.253  85.686  74.131  1.00  0.62           C  
ATOM   1669  O   ILE A 341     123.042  85.722  74.340  1.00  0.62           O  
ATOM   1670  CB  ILE A 341     124.935  83.527  75.224  1.00  0.62           C  
ATOM   1671  CG1 ILE A 341     125.876  82.948  76.316  1.00  0.62           C  
ATOM   1672  CG2 ILE A 341     125.118  82.837  73.847  1.00  0.62           C  
ATOM   1673  CD1 ILE A 341     125.706  81.448  76.576  1.00  0.62           C  
ATOM   1674  N   SER A 342     124.820  86.339  73.103  1.00  0.61           N  
ATOM   1675  CA  SER A 342     124.067  87.283  72.316  1.00  0.61           C  
ATOM   1676  C   SER A 342     124.946  87.707  71.169  1.00  0.61           C  
ATOM   1677  O   SER A 342     126.165  87.749  71.285  1.00  0.61           O  
ATOM   1678  CB  SER A 342     123.706  88.539  73.157  1.00  0.61           C  
ATOM   1679  OG  SER A 342     122.846  89.447  72.472  1.00  0.61           O  
ATOM   1680  N   ALA A 343     124.333  88.024  70.016  1.00  0.71           N  
ATOM   1681  CA  ALA A 343     124.982  88.581  68.851  1.00  0.71           C  
ATOM   1682  C   ALA A 343     125.563  89.964  69.083  1.00  0.71           C  
ATOM   1683  O   ALA A 343     126.629  90.302  68.570  1.00  0.71           O  
ATOM   1684  CB  ALA A 343     123.960  88.593  67.707  1.00  0.71           C  
ATOM   1685  N   ASP A 344     124.869  90.759  69.918  1.00  0.63           N  
ATOM   1686  CA  ASP A 344     125.286  92.085  70.285  1.00  0.63           C  
ATOM   1687  C   ASP A 344     125.697  92.090  71.740  1.00  0.63           C  
ATOM   1688  O   ASP A 344     125.206  91.359  72.598  1.00  0.63           O  
ATOM   1689  CB  ASP A 344     124.180  93.158  70.137  1.00  0.63           C  
ATOM   1690  CG  ASP A 344     123.691  93.305  68.709  1.00  0.63           C  
ATOM   1691  OD1 ASP A 344     124.512  93.159  67.773  1.00  0.63           O  
ATOM   1692  OD2 ASP A 344     122.477  93.601  68.564  1.00  0.63           O  
ATOM   1693  N   TYR A 345     126.620  93.011  72.050  1.00  0.52           N  
ATOM   1694  CA  TYR A 345     127.136  93.268  73.368  1.00  0.52           C  
ATOM   1695  C   TYR A 345     126.136  94.287  73.886  1.00  0.52           C  
ATOM   1696  O   TYR A 345     126.238  95.482  73.632  1.00  0.52           O  
ATOM   1697  CB  TYR A 345     128.607  93.840  73.359  1.00  0.52           C  
ATOM   1698  CG  TYR A 345     129.666  92.990  72.644  1.00  0.52           C  
ATOM   1699  CD1 TYR A 345     129.490  92.444  71.354  1.00  0.52           C  
ATOM   1700  CD2 TYR A 345     130.901  92.734  73.282  1.00  0.52           C  
ATOM   1701  CE1 TYR A 345     130.409  91.542  70.813  1.00  0.52           C  
ATOM   1702  CE2 TYR A 345     131.845  91.852  72.722  1.00  0.52           C  
ATOM   1703  CZ  TYR A 345     131.578  91.230  71.496  1.00  0.52           C  
ATOM   1704  OH  TYR A 345     132.464  90.295  70.926  1.00  0.52           O  
ATOM   1705  N   MET A 346     125.062  93.783  74.528  1.00  0.55           N  
ATOM   1706  CA  MET A 346     123.850  94.528  74.804  1.00  0.55           C  
ATOM   1707  C   MET A 346     124.026  95.588  75.882  1.00  0.55           C  
ATOM   1708  O   MET A 346     125.009  95.543  76.615  1.00  0.55           O  
ATOM   1709  CB  MET A 346     122.738  93.543  75.272  1.00  0.55           C  
ATOM   1710  CG  MET A 346     122.199  92.654  74.137  1.00  0.55           C  
ATOM   1711  SD  MET A 346     121.287  93.601  72.881  1.00  0.55           S  
ATOM   1712  CE  MET A 346     120.918  92.197  71.791  1.00  0.55           C  
ATOM   1713  N   PRO A 347     123.095  96.515  76.101  1.00  0.59           N  
ATOM   1714  CA  PRO A 347     123.154  97.430  77.237  1.00  0.59           C  
ATOM   1715  C   PRO A 347     123.259  96.777  78.604  1.00  0.59           C  
ATOM   1716  O   PRO A 347     123.851  97.350  79.511  1.00  0.59           O  
ATOM   1717  CB  PRO A 347     121.853  98.222  77.153  1.00  0.59           C  
ATOM   1718  CG  PRO A 347     121.513  98.239  75.656  1.00  0.59           C  
ATOM   1719  CD  PRO A 347     122.152  96.969  75.077  1.00  0.59           C  
ATOM   1720  N   THR A 348     122.675  95.574  78.778  1.00  0.52           N  
ATOM   1721  CA  THR A 348     122.901  94.736  79.954  1.00  0.52           C  
ATOM   1722  C   THR A 348     124.337  94.307  80.051  1.00  0.52           C  
ATOM   1723  O   THR A 348     124.952  94.370  81.111  1.00  0.52           O  
ATOM   1724  CB  THR A 348     122.101  93.446  79.947  1.00  0.52           C  
ATOM   1725  OG1 THR A 348     120.732  93.770  79.882  1.00  0.52           O  
ATOM   1726  CG2 THR A 348     122.283  92.622  81.236  1.00  0.52           C  
ATOM   1727  N   ALA A 349     124.927  93.904  78.905  1.00  0.60           N  
ATOM   1728  CA  ALA A 349     126.296  93.441  78.817  1.00  0.60           C  
ATOM   1729  C   ALA A 349     127.356  94.489  79.100  1.00  0.60           C  
ATOM   1730  O   ALA A 349     128.486  94.129  79.397  1.00  0.60           O  
ATOM   1731  CB  ALA A 349     126.656  92.703  77.512  1.00  0.60           C  
ATOM   1732  N   ASN A 350     126.996  95.791  79.103  1.00  0.56           N  
ATOM   1733  CA  ASN A 350     127.848  96.906  79.504  1.00  0.56           C  
ATOM   1734  C   ASN A 350     128.439  96.742  80.897  1.00  0.56           C  
ATOM   1735  O   ASN A 350     129.544  97.191  81.184  1.00  0.56           O  
ATOM   1736  CB  ASN A 350     127.021  98.220  79.572  1.00  0.56           C  
ATOM   1737  CG  ASN A 350     126.571  98.666  78.192  1.00  0.56           C  
ATOM   1738  OD1 ASN A 350     127.038  98.219  77.150  1.00  0.56           O  
ATOM   1739  ND2 ASN A 350     125.604  99.613  78.171  1.00  0.56           N  
ATOM   1740  N   LYS A 351     127.659  96.128  81.811  1.00  0.52           N  
ATOM   1741  CA  LYS A 351     128.124  95.791  83.131  1.00  0.52           C  
ATOM   1742  C   LYS A 351     127.926  94.326  83.479  1.00  0.52           C  
ATOM   1743  O   LYS A 351     128.223  93.918  84.599  1.00  0.52           O  
ATOM   1744  CB  LYS A 351     127.347  96.624  84.164  1.00  0.52           C  
ATOM   1745  CG  LYS A 351     127.539  98.130  84.022  1.00  0.52           C  
ATOM   1746  CD  LYS A 351     126.771  98.861  85.128  1.00  0.52           C  
ATOM   1747  CE  LYS A 351     126.961 100.373  85.024  1.00  0.52           C  
ATOM   1748  NZ  LYS A 351     126.166 101.071  86.058  1.00  0.52           N  
ATOM   1749  N   ALA A 352     127.426  93.485  82.551  1.00  0.55           N  
ATOM   1750  CA  ALA A 352     127.484  92.044  82.698  1.00  0.55           C  
ATOM   1751  C   ALA A 352     128.921  91.562  82.574  1.00  0.55           C  
ATOM   1752  O   ALA A 352     129.722  92.214  81.924  1.00  0.55           O  
ATOM   1753  CB  ALA A 352     126.635  91.323  81.641  1.00  0.55           C  
ATOM   1754  N   ASP A 353     129.280  90.423  83.202  1.00  0.59           N  
ATOM   1755  CA  ASP A 353     130.655  89.973  83.351  1.00  0.59           C  
ATOM   1756  C   ASP A 353     131.315  89.675  82.011  1.00  0.59           C  
ATOM   1757  O   ASP A 353     132.400  90.156  81.718  1.00  0.59           O  
ATOM   1758  CB  ASP A 353     130.608  88.711  84.270  1.00  0.59           C  
ATOM   1759  CG  ASP A 353     131.866  87.919  84.622  1.00  0.59           C  
ATOM   1760  OD1 ASP A 353     131.907  86.700  84.305  1.00  0.59           O  
ATOM   1761  OD2 ASP A 353     132.699  88.498  85.353  1.00  0.59           O  
ATOM   1762  N   GLU A 354     130.637  88.899  81.136  1.00  0.59           N  
ATOM   1763  CA  GLU A 354     131.356  88.288  80.041  1.00  0.59           C  
ATOM   1764  C   GLU A 354     130.477  88.085  78.823  1.00  0.59           C  
ATOM   1765  O   GLU A 354     129.380  87.535  78.883  1.00  0.59           O  
ATOM   1766  CB  GLU A 354     131.982  86.963  80.552  1.00  0.59           C  
ATOM   1767  CG  GLU A 354     132.962  86.272  79.574  1.00  0.59           C  
ATOM   1768  CD  GLU A 354     133.586  84.984  80.116  1.00  0.59           C  
ATOM   1769  OE1 GLU A 354     134.512  84.467  79.441  1.00  0.59           O  
ATOM   1770  OE2 GLU A 354     133.144  84.468  81.173  1.00  0.59           O  
ATOM   1771  N   ILE A 355     130.951  88.555  77.652  1.00  0.60           N  
ATOM   1772  CA  ILE A 355     130.214  88.530  76.409  1.00  0.60           C  
ATOM   1773  C   ILE A 355     130.657  87.342  75.584  1.00  0.60           C  
ATOM   1774  O   ILE A 355     131.804  87.242  75.154  1.00  0.60           O  
ATOM   1775  CB  ILE A 355     130.404  89.801  75.581  1.00  0.60           C  
ATOM   1776  CG1 ILE A 355     129.914  91.058  76.352  1.00  0.60           C  
ATOM   1777  CG2 ILE A 355     129.632  89.608  74.247  1.00  0.60           C  
ATOM   1778  CD1 ILE A 355     130.918  91.696  77.337  1.00  0.60           C  
ATOM   1779  N   VAL A 356     129.715  86.432  75.289  1.00  0.64           N  
ATOM   1780  CA  VAL A 356     129.918  85.366  74.341  1.00  0.64           C  
ATOM   1781  C   VAL A 356     129.159  85.775  73.102  1.00  0.64           C  
ATOM   1782  O   VAL A 356     127.934  85.682  73.027  1.00  0.64           O  
ATOM   1783  CB  VAL A 356     129.368  84.046  74.859  1.00  0.64           C  
ATOM   1784  CG1 VAL A 356     129.630  82.904  73.854  1.00  0.64           C  
ATOM   1785  CG2 VAL A 356     129.987  83.721  76.235  1.00  0.64           C  
ATOM   1786  N   ILE A 357     129.893  86.269  72.088  1.00  0.64           N  
ATOM   1787  CA  ILE A 357     129.353  86.554  70.773  1.00  0.64           C  
ATOM   1788  C   ILE A 357     128.847  85.278  70.095  1.00  0.64           C  
ATOM   1789  O   ILE A 357     129.516  84.246  70.072  1.00  0.64           O  
ATOM   1790  CB  ILE A 357     130.361  87.330  69.916  1.00  0.64           C  
ATOM   1791  CG1 ILE A 357     129.744  87.899  68.610  1.00  0.64           C  
ATOM   1792  CG2 ILE A 357     131.629  86.474  69.670  1.00  0.64           C  
ATOM   1793  CD1 ILE A 357     130.697  88.877  67.905  1.00  0.64           C  
ATOM   1794  N   LEU A 358     127.627  85.302  69.536  1.00  0.64           N  
ATOM   1795  CA  LEU A 358     127.071  84.141  68.880  1.00  0.64           C  
ATOM   1796  C   LEU A 358     126.290  84.643  67.688  1.00  0.64           C  
ATOM   1797  O   LEU A 358     125.689  85.711  67.726  1.00  0.64           O  
ATOM   1798  CB  LEU A 358     126.174  83.326  69.844  1.00  0.64           C  
ATOM   1799  CG  LEU A 358     125.618  82.009  69.268  1.00  0.64           C  
ATOM   1800  CD1 LEU A 358     126.688  81.057  68.701  1.00  0.64           C  
ATOM   1801  CD2 LEU A 358     124.849  81.264  70.357  1.00  0.64           C  
ATOM   1802  N   ARG A 359     126.313  83.917  66.548  1.00  0.60           N  
ATOM   1803  CA  ARG A 359     125.528  84.275  65.382  1.00  0.60           C  
ATOM   1804  C   ARG A 359     124.022  84.215  65.709  1.00  0.60           C  
ATOM   1805  O   ARG A 359     123.608  83.281  66.387  1.00  0.60           O  
ATOM   1806  CB  ARG A 359     125.859  83.318  64.203  1.00  0.60           C  
ATOM   1807  CG  ARG A 359     125.132  83.640  62.880  1.00  0.60           C  
ATOM   1808  CD  ARG A 359     125.540  82.718  61.726  1.00  0.60           C  
ATOM   1809  NE  ARG A 359     124.778  83.179  60.521  1.00  0.60           N  
ATOM   1810  CZ  ARG A 359     124.872  82.618  59.307  1.00  0.60           C  
ATOM   1811  NH1 ARG A 359     124.140  83.091  58.302  1.00  0.60           N  
ATOM   1812  NH2 ARG A 359     125.678  81.586  59.078  1.00  0.60           N  
ATOM   1813  N   PRO A 360     123.143  85.119  65.306  1.00  0.64           N  
ATOM   1814  CA  PRO A 360     121.708  84.958  65.507  1.00  0.64           C  
ATOM   1815  C   PRO A 360     121.128  83.677  64.937  1.00  0.64           C  
ATOM   1816  O   PRO A 360     121.414  83.348  63.786  1.00  0.64           O  
ATOM   1817  CB  PRO A 360     121.078  86.196  64.860  1.00  0.64           C  
ATOM   1818  CG  PRO A 360     122.186  87.258  64.873  1.00  0.64           C  
ATOM   1819  CD  PRO A 360     123.504  86.472  64.904  1.00  0.64           C  
ATOM   1820  N   GLY A 361     120.316  82.943  65.728  1.00  0.64           N  
ATOM   1821  CA  GLY A 361     119.684  81.720  65.257  1.00  0.64           C  
ATOM   1822  C   GLY A 361     120.538  80.484  65.352  1.00  0.64           C  
ATOM   1823  O   GLY A 361     120.166  79.445  64.815  1.00  0.64           O  
ATOM   1824  N   THR A 362     121.709  80.541  66.019  1.00  0.65           N  
ATOM   1825  CA  THR A 362     122.615  79.396  66.091  1.00  0.65           C  
ATOM   1826  C   THR A 362     122.784  78.863  67.503  1.00  0.65           C  
ATOM   1827  O   THR A 362     123.625  77.997  67.748  1.00  0.65           O  
ATOM   1828  CB  THR A 362     123.984  79.629  65.458  1.00  0.65           C  
ATOM   1829  OG1 THR A 362     124.752  80.605  66.133  1.00  0.65           O  
ATOM   1830  CG2 THR A 362     123.792  80.146  64.027  1.00  0.65           C  
ATOM   1831  N   ASP A 363     121.932  79.302  68.461  1.00  0.59           N  
ATOM   1832  CA  ASP A 363     121.943  78.899  69.860  1.00  0.59           C  
ATOM   1833  C   ASP A 363     121.782  77.403  70.057  1.00  0.59           C  
ATOM   1834  O   ASP A 363     122.481  76.788  70.857  1.00  0.59           O  
ATOM   1835  CB  ASP A 363     120.896  79.694  70.688  1.00  0.59           C  
ATOM   1836  CG  ASP A 363     121.105  81.189  70.490  1.00  0.59           C  
ATOM   1837  OD1 ASP A 363     120.727  81.678  69.389  1.00  0.59           O  
ATOM   1838  OD2 ASP A 363     121.645  81.849  71.408  1.00  0.59           O  
ATOM   1839  N   THR A 364     120.912  76.746  69.265  1.00  0.55           N  
ATOM   1840  CA  THR A 364     120.681  75.304  69.338  1.00  0.55           C  
ATOM   1841  C   THR A 364     121.938  74.495  69.082  1.00  0.55           C  
ATOM   1842  O   THR A 364     122.263  73.586  69.832  1.00  0.55           O  
ATOM   1843  CB  THR A 364     119.573  74.846  68.399  1.00  0.55           C  
ATOM   1844  OG1 THR A 364     118.364  75.453  68.821  1.00  0.55           O  
ATOM   1845  CG2 THR A 364     119.347  73.325  68.453  1.00  0.55           C  
ATOM   1846  N   ALA A 365     122.734  74.863  68.058  1.00  0.71           N  
ATOM   1847  CA  ALA A 365     124.051  74.311  67.791  1.00  0.71           C  
ATOM   1848  C   ALA A 365     125.066  74.518  68.924  1.00  0.71           C  
ATOM   1849  O   ALA A 365     125.804  73.590  69.271  1.00  0.71           O  
ATOM   1850  CB  ALA A 365     124.628  74.947  66.510  1.00  0.71           C  
ATOM   1851  N   PHE A 366     125.108  75.731  69.535  1.00  0.65           N  
ATOM   1852  CA  PHE A 366     125.909  76.038  70.714  1.00  0.65           C  
ATOM   1853  C   PHE A 366     125.513  75.165  71.911  1.00  0.65           C  
ATOM   1854  O   PHE A 366     126.357  74.482  72.486  1.00  0.65           O  
ATOM   1855  CB  PHE A 366     125.794  77.560  71.056  1.00  0.65           C  
ATOM   1856  CG  PHE A 366     126.597  77.939  72.276  1.00  0.65           C  
ATOM   1857  CD1 PHE A 366     125.966  78.069  73.525  1.00  0.65           C  
ATOM   1858  CD2 PHE A 366     127.989  78.105  72.197  1.00  0.65           C  
ATOM   1859  CE1 PHE A 366     126.710  78.359  74.674  1.00  0.65           C  
ATOM   1860  CE2 PHE A 366     128.735  78.408  73.345  1.00  0.65           C  
ATOM   1861  CZ  PHE A 366     128.096  78.540  74.583  1.00  0.65           C  
ATOM   1862  N   LEU A 367     124.205  75.083  72.249  1.00  0.59           N  
ATOM   1863  CA  LEU A 367     123.684  74.271  73.342  1.00  0.59           C  
ATOM   1864  C   LEU A 367     123.963  72.800  73.157  1.00  0.59           C  
ATOM   1865  O   LEU A 367     124.345  72.096  74.089  1.00  0.59           O  
ATOM   1866  CB  LEU A 367     122.155  74.431  73.506  1.00  0.59           C  
ATOM   1867  CG  LEU A 367     121.716  75.803  74.041  1.00  0.59           C  
ATOM   1868  CD1 LEU A 367     120.186  75.901  73.983  1.00  0.59           C  
ATOM   1869  CD2 LEU A 367     122.207  76.065  75.478  1.00  0.59           C  
ATOM   1870  N   LEU A 368     123.823  72.298  71.918  1.00  0.65           N  
ATOM   1871  CA  LEU A 368     124.201  70.947  71.578  1.00  0.65           C  
ATOM   1872  C   LEU A 368     125.687  70.681  71.771  1.00  0.65           C  
ATOM   1873  O   LEU A 368     126.060  69.625  72.270  1.00  0.65           O  
ATOM   1874  CB  LEU A 368     123.820  70.595  70.122  1.00  0.65           C  
ATOM   1875  CG  LEU A 368     122.313  70.491  69.829  1.00  0.65           C  
ATOM   1876  CD1 LEU A 368     122.081  70.453  68.307  1.00  0.65           C  
ATOM   1877  CD2 LEU A 368     121.708  69.254  70.508  1.00  0.65           C  
ATOM   1878  N   GLY A 369     126.592  71.620  71.410  1.00  0.68           N  
ATOM   1879  CA  GLY A 369     128.025  71.466  71.672  1.00  0.68           C  
ATOM   1880  C   GLY A 369     128.388  71.431  73.126  1.00  0.68           C  
ATOM   1881  O   GLY A 369     129.201  70.602  73.525  1.00  0.68           O  
ATOM   1882  N   VAL A 370     127.728  72.270  73.946  1.00  0.57           N  
ATOM   1883  CA  VAL A 370     127.827  72.244  75.398  1.00  0.57           C  
ATOM   1884  C   VAL A 370     127.331  70.921  75.972  1.00  0.57           C  
ATOM   1885  O   VAL A 370     128.005  70.281  76.777  1.00  0.57           O  
ATOM   1886  CB  VAL A 370     127.019  73.396  76.002  1.00  0.57           C  
ATOM   1887  CG1 VAL A 370     126.976  73.318  77.545  1.00  0.57           C  
ATOM   1888  CG2 VAL A 370     127.651  74.735  75.570  1.00  0.57           C  
ATOM   1889  N   ALA A 371     126.151  70.434  75.529  1.00  0.56           N  
ATOM   1890  CA  ALA A 371     125.566  69.176  75.961  1.00  0.56           C  
ATOM   1891  C   ALA A 371     126.398  67.954  75.609  1.00  0.56           C  
ATOM   1892  O   ALA A 371     126.557  67.034  76.411  1.00  0.56           O  
ATOM   1893  CB  ALA A 371     124.173  68.994  75.327  1.00  0.56           C  
ATOM   1894  N   ARG A 372     126.977  67.933  74.389  1.00  0.60           N  
ATOM   1895  CA  ARG A 372     127.925  66.916  73.979  1.00  0.60           C  
ATOM   1896  C   ARG A 372     129.161  66.921  74.869  1.00  0.60           C  
ATOM   1897  O   ARG A 372     129.565  65.863  75.345  1.00  0.60           O  
ATOM   1898  CB  ARG A 372     128.350  67.073  72.491  1.00  0.60           C  
ATOM   1899  CG  ARG A 372     127.224  66.735  71.489  1.00  0.60           C  
ATOM   1900  CD  ARG A 372     127.690  66.625  70.026  1.00  0.60           C  
ATOM   1901  NE  ARG A 372     128.255  67.957  69.587  1.00  0.60           N  
ATOM   1902  CZ  ARG A 372     127.554  68.923  68.977  1.00  0.60           C  
ATOM   1903  NH1 ARG A 372     128.124  70.088  68.669  1.00  0.60           N  
ATOM   1904  NH2 ARG A 372     126.264  68.770  68.722  1.00  0.60           N  
ATOM   1905  N   GLU A 373     129.739  68.104  75.183  1.00  0.58           N  
ATOM   1906  CA  GLU A 373     130.862  68.246  76.103  1.00  0.58           C  
ATOM   1907  C   GLU A 373     130.569  67.732  77.518  1.00  0.58           C  
ATOM   1908  O   GLU A 373     131.404  67.119  78.181  1.00  0.58           O  
ATOM   1909  CB  GLU A 373     131.391  69.701  76.187  1.00  0.58           C  
ATOM   1910  CG  GLU A 373     132.662  69.779  77.078  1.00  0.58           C  
ATOM   1911  CD  GLU A 373     133.316  71.148  77.218  1.00  0.58           C  
ATOM   1912  OE1 GLU A 373     132.860  72.144  76.625  1.00  0.58           O  
ATOM   1913  OE2 GLU A 373     134.330  71.192  77.962  1.00  0.58           O  
ATOM   1914  N   LEU A 374     129.342  67.938  78.030  1.00  0.60           N  
ATOM   1915  CA  LEU A 374     128.919  67.353  79.294  1.00  0.60           C  
ATOM   1916  C   LEU A 374     128.900  65.830  79.313  1.00  0.60           C  
ATOM   1917  O   LEU A 374     129.311  65.207  80.289  1.00  0.60           O  
ATOM   1918  CB  LEU A 374     127.493  67.794  79.686  1.00  0.60           C  
ATOM   1919  CG  LEU A 374     127.309  69.298  79.945  1.00  0.60           C  
ATOM   1920  CD1 LEU A 374     125.816  69.561  80.195  1.00  0.60           C  
ATOM   1921  CD2 LEU A 374     128.170  69.797  81.120  1.00  0.60           C  
ATOM   1922  N   ILE A 375     128.411  65.188  78.233  1.00  0.55           N  
ATOM   1923  CA  ILE A 375     128.461  63.743  78.046  1.00  0.55           C  
ATOM   1924  C   ILE A 375     129.880  63.217  77.967  1.00  0.55           C  
ATOM   1925  O   ILE A 375     130.236  62.273  78.674  1.00  0.55           O  
ATOM   1926  CB  ILE A 375     127.643  63.316  76.831  1.00  0.55           C  
ATOM   1927  CG1 ILE A 375     126.142  63.597  77.094  1.00  0.55           C  
ATOM   1928  CG2 ILE A 375     127.889  61.817  76.514  1.00  0.55           C  
ATOM   1929  CD1 ILE A 375     125.288  63.421  75.834  1.00  0.55           C  
ATOM   1930  N   THR A 376     130.744  63.859  77.153  1.00  0.59           N  
ATOM   1931  CA  THR A 376     132.136  63.453  76.939  1.00  0.59           C  
ATOM   1932  C   THR A 376     132.971  63.515  78.207  1.00  0.59           C  
ATOM   1933  O   THR A 376     133.855  62.687  78.423  1.00  0.59           O  
ATOM   1934  CB  THR A 376     132.879  64.230  75.847  1.00  0.59           C  
ATOM   1935  OG1 THR A 376     132.934  65.616  76.132  1.00  0.59           O  
ATOM   1936  CG2 THR A 376     132.164  64.078  74.497  1.00  0.59           C  
ATOM   1937  N   LYS A 377     132.703  64.504  79.084  1.00  0.57           N  
ATOM   1938  CA  LYS A 377     133.437  64.720  80.314  1.00  0.57           C  
ATOM   1939  C   LYS A 377     132.747  64.194  81.558  1.00  0.57           C  
ATOM   1940  O   LYS A 377     133.233  64.436  82.662  1.00  0.57           O  
ATOM   1941  CB  LYS A 377     133.697  66.229  80.522  1.00  0.57           C  
ATOM   1942  CG  LYS A 377     134.801  66.752  79.604  1.00  0.57           C  
ATOM   1943  CD  LYS A 377     135.067  68.238  79.875  1.00  0.57           C  
ATOM   1944  CE  LYS A 377     136.171  68.804  78.980  1.00  0.57           C  
ATOM   1945  NZ  LYS A 377     136.328  70.251  79.200  1.00  0.57           N  
ATOM   1946  N   LYS A 378     131.617  63.464  81.434  1.00  0.58           N  
ATOM   1947  CA  LYS A 378     130.890  62.887  82.563  1.00  0.58           C  
ATOM   1948  C   LYS A 378     130.290  63.919  83.519  1.00  0.58           C  
ATOM   1949  O   LYS A 378     130.142  63.662  84.710  1.00  0.58           O  
ATOM   1950  CB  LYS A 378     131.743  61.881  83.385  1.00  0.58           C  
ATOM   1951  CG  LYS A 378     132.360  60.763  82.544  1.00  0.58           C  
ATOM   1952  CD  LYS A 378     133.240  59.863  83.419  1.00  0.58           C  
ATOM   1953  CE  LYS A 378     133.887  58.738  82.614  1.00  0.58           C  
ATOM   1954  NZ  LYS A 378     134.685  57.873  83.511  1.00  0.58           N  
ATOM   1955  N   LEU A 379     129.896  65.101  83.004  1.00  0.60           N  
ATOM   1956  CA  LEU A 379     129.450  66.220  83.816  1.00  0.60           C  
ATOM   1957  C   LEU A 379     127.945  66.385  83.763  1.00  0.60           C  
ATOM   1958  O   LEU A 379     127.375  67.233  84.446  1.00  0.60           O  
ATOM   1959  CB  LEU A 379     130.080  67.546  83.319  1.00  0.60           C  
ATOM   1960  CG  LEU A 379     131.617  67.623  83.423  1.00  0.60           C  
ATOM   1961  CD1 LEU A 379     132.109  68.941  82.805  1.00  0.60           C  
ATOM   1962  CD2 LEU A 379     132.117  67.491  84.873  1.00  0.60           C  
ATOM   1963  N   TYR A 380     127.240  65.568  82.958  1.00  0.49           N  
ATOM   1964  CA  TYR A 380     125.790  65.510  83.009  1.00  0.49           C  
ATOM   1965  C   TYR A 380     125.314  64.686  84.208  1.00  0.49           C  
ATOM   1966  O   TYR A 380     126.002  63.786  84.686  1.00  0.49           O  
ATOM   1967  CB  TYR A 380     125.138  65.046  81.669  1.00  0.49           C  
ATOM   1968  CG  TYR A 380     125.205  63.563  81.470  1.00  0.49           C  
ATOM   1969  CD1 TYR A 380     126.343  62.989  80.899  1.00  0.49           C  
ATOM   1970  CD2 TYR A 380     124.150  62.734  81.884  1.00  0.49           C  
ATOM   1971  CE1 TYR A 380     126.422  61.604  80.701  1.00  0.49           C  
ATOM   1972  CE2 TYR A 380     124.227  61.354  81.692  1.00  0.49           C  
ATOM   1973  CZ  TYR A 380     125.368  60.793  81.124  1.00  0.49           C  
ATOM   1974  OH  TYR A 380     125.408  59.396  81.013  1.00  0.49           O  
ATOM   1975  N   ASP A 381     124.094  64.957  84.700  1.00  0.43           N  
ATOM   1976  CA  ASP A 381     123.539  64.254  85.828  1.00  0.43           C  
ATOM   1977  C   ASP A 381     122.665  63.109  85.320  1.00  0.43           C  
ATOM   1978  O   ASP A 381     121.502  63.279  84.972  1.00  0.43           O  
ATOM   1979  CB  ASP A 381     122.768  65.290  86.679  1.00  0.43           C  
ATOM   1980  CG  ASP A 381     122.387  64.719  88.033  1.00  0.43           C  
ATOM   1981  OD1 ASP A 381     122.153  63.485  88.112  1.00  0.43           O  
ATOM   1982  OD2 ASP A 381     122.267  65.528  88.983  1.00  0.43           O  
ATOM   1983  N   ARG A 382     123.228  61.885  85.237  1.00  0.46           N  
ATOM   1984  CA  ARG A 382     122.507  60.706  84.791  1.00  0.46           C  
ATOM   1985  C   ARG A 382     121.337  60.330  85.673  1.00  0.46           C  
ATOM   1986  O   ARG A 382     120.274  59.968  85.166  1.00  0.46           O  
ATOM   1987  CB  ARG A 382     123.468  59.503  84.632  1.00  0.46           C  
ATOM   1988  CG  ARG A 382     122.818  58.266  83.970  1.00  0.46           C  
ATOM   1989  CD  ARG A 382     123.782  57.335  83.219  1.00  0.46           C  
ATOM   1990  NE  ARG A 382     124.861  56.886  84.161  1.00  0.46           N  
ATOM   1991  CZ  ARG A 382     126.116  57.357  84.236  1.00  0.46           C  
ATOM   1992  NH1 ARG A 382     126.919  56.867  85.182  1.00  0.46           N  
ATOM   1993  NH2 ARG A 382     126.616  58.296  83.440  1.00  0.46           N  
ATOM   1994  N   ASP A 383     121.500  60.448  87.002  1.00  0.41           N  
ATOM   1995  CA  ASP A 383     120.474  60.173  87.979  1.00  0.41           C  
ATOM   1996  C   ASP A 383     119.305  61.131  87.819  1.00  0.41           C  
ATOM   1997  O   ASP A 383     118.150  60.710  87.741  1.00  0.41           O  
ATOM   1998  CB  ASP A 383     121.072  60.286  89.402  1.00  0.41           C  
ATOM   1999  CG  ASP A 383     122.112  59.198  89.622  1.00  0.41           C  
ATOM   2000  OD1 ASP A 383     121.985  58.116  88.991  1.00  0.41           O  
ATOM   2001  OD2 ASP A 383     123.049  59.433  90.424  1.00  0.41           O  
ATOM   2002  N   ALA A 384     119.563  62.448  87.667  1.00  0.41           N  
ATOM   2003  CA  ALA A 384     118.519  63.423  87.418  1.00  0.41           C  
ATOM   2004  C   ALA A 384     117.747  63.191  86.126  1.00  0.41           C  
ATOM   2005  O   ALA A 384     116.521  63.282  86.113  1.00  0.41           O  
ATOM   2006  CB  ALA A 384     119.099  64.844  87.348  1.00  0.41           C  
ATOM   2007  N   VAL A 385     118.460  62.859  85.021  1.00  0.30           N  
ATOM   2008  CA  VAL A 385     117.876  62.534  83.721  1.00  0.30           C  
ATOM   2009  C   VAL A 385     116.954  61.327  83.819  1.00  0.30           C  
ATOM   2010  O   VAL A 385     115.803  61.381  83.422  1.00  0.30           O  
ATOM   2011  CB  VAL A 385     118.954  62.321  82.641  1.00  0.30           C  
ATOM   2012  CG1 VAL A 385     118.342  61.886  81.291  1.00  0.30           C  
ATOM   2013  CG2 VAL A 385     119.705  63.649  82.406  1.00  0.30           C  
ATOM   2014  N   ILE A 386     117.374  60.218  84.454  1.00  0.20           N  
ATOM   2015  CA  ILE A 386     116.512  59.048  84.610  1.00  0.20           C  
ATOM   2016  C   ILE A 386     115.246  59.327  85.413  1.00  0.20           C  
ATOM   2017  O   ILE A 386     114.168  58.813  85.124  1.00  0.20           O  
ATOM   2018  CB  ILE A 386     117.291  57.920  85.284  1.00  0.20           C  
ATOM   2019  CG1 ILE A 386     118.392  57.408  84.325  1.00  0.20           C  
ATOM   2020  CG2 ILE A 386     116.350  56.765  85.722  1.00  0.20           C  
ATOM   2021  CD1 ILE A 386     119.374  56.463  85.026  1.00  0.20           C  
ATOM   2022  N   GLN A 387     115.363  60.118  86.491  1.00  0.22           N  
ATOM   2023  CA  GLN A 387     114.277  60.270  87.435  1.00  0.22           C  
ATOM   2024  C   GLN A 387     113.313  61.419  87.161  1.00  0.22           C  
ATOM   2025  O   GLN A 387     112.233  61.476  87.751  1.00  0.22           O  
ATOM   2026  CB  GLN A 387     114.879  60.595  88.822  1.00  0.22           C  
ATOM   2027  CG  GLN A 387     115.783  59.496  89.420  1.00  0.22           C  
ATOM   2028  CD  GLN A 387     115.007  58.208  89.669  1.00  0.22           C  
ATOM   2029  OE1 GLN A 387     113.929  58.212  90.265  1.00  0.22           O  
ATOM   2030  NE2 GLN A 387     115.581  57.069  89.219  1.00  0.22           N  
ATOM   2031  N   ARG A 388     113.711  62.413  86.348  1.00  0.25           N  
ATOM   2032  CA  ARG A 388     112.918  63.607  86.129  1.00  0.25           C  
ATOM   2033  C   ARG A 388     112.680  63.932  84.665  1.00  0.25           C  
ATOM   2034  O   ARG A 388     112.035  64.947  84.396  1.00  0.25           O  
ATOM   2035  CB  ARG A 388     113.629  64.832  86.778  1.00  0.25           C  
ATOM   2036  CG  ARG A 388     113.756  64.761  88.314  1.00  0.25           C  
ATOM   2037  CD  ARG A 388     112.408  64.882  89.034  1.00  0.25           C  
ATOM   2038  NE  ARG A 388     112.683  64.804  90.511  1.00  0.25           N  
ATOM   2039  CZ  ARG A 388     112.703  63.664  91.217  1.00  0.25           C  
ATOM   2040  NH1 ARG A 388     112.998  63.707  92.517  1.00  0.25           N  
ATOM   2041  NH2 ARG A 388     112.438  62.487  90.660  1.00  0.25           N  
ATOM   2042  N   THR A 389     113.165  63.126  83.697  1.00  0.34           N  
ATOM   2043  CA  THR A 389     112.961  63.391  82.277  1.00  0.34           C  
ATOM   2044  C   THR A 389     112.361  62.166  81.550  1.00  0.34           C  
ATOM   2045  O   THR A 389     112.146  61.107  82.198  1.00  0.34           O  
ATOM   2046  CB  THR A 389     114.189  63.947  81.522  1.00  0.34           C  
ATOM   2047  OG1 THR A 389     115.217  63.018  81.227  1.00  0.34           O  
ATOM   2048  CG2 THR A 389     114.892  65.027  82.363  1.00  0.34           C  
ATOM   2049  OXT THR A 389     112.052  62.315  80.334  1.00  0.34           O  
TER    2050      THR A 389                                                      
END   
`;
