# Supplementary material for: Metabolic capacity is maintained despite shifts in microbial diversity in estuary sediments
Source: ISME Commun. 2025 Oct 11;5(1):ycaf182. doi: 10.1093/ismeco/ycaf182 (PMC12687941; doi:10.1093/ismeco/ycaf182)
Supplement: Supplementary_Data_1_ycaf182 [file supplementary_data_1_ycaf182.zip › SWISS-MODEL/4_1_Jan_SF_Bin18_scaffold_700_c1_62709776_1/models/06/model.pdb]

TITLE     SWISS-MODEL SERVER (https://swissmodel.expasy.org)
TITLE    2 4_1_Jan_SF_Bin18_scaffold_700_c1_6270-9776_1
EXPDTA    THEORETICAL MODEL (SWISS-MODEL SERVER)
AUTHOR    SWISS-MODEL SERVER (SEE REFERENCE IN JRNL Records)
REVDAT   1   29-MAR-23 1MOD    1       21:04
JRNL        AUTH   A.WATERHOUSE,M.BERTONI,S.BIENERT,G.STUDER,G.TAURIELLO,
JRNL        AUTH 2 R.GUMIENNY,F.T.HEER,T.A.P.DE BEER,C.REMPFER,L.BORDOLI,
JRNL        AUTH 3 R.LEPORE,T.SCHWEDE
JRNL        TITL   SWISS-MODEL: HOMOLOGY MODELLING OF PROTEIN STRUCTURES AND
JRNL        TITL 2 COMPLEXES
JRNL        REF    NUCLEIC.ACIDS.RES..           V.  46 W296  2018
JRNL        PMID   29788355
JRNL        DOI    10.1093/nar/gky427
REMARK   1
REMARK   1 REFERENCE 1
REMARK   1  AUTH   S.BIENERT,A.WATERHOUSE,T.A.P.DE BEER,G.TAURIELLO,G.STUDER,
REMARK   1  AUTH 2 L.BORDOLI,T.SCHWEDE
REMARK   1  TITL   THE SWISS-MODEL REPOSITORY - NEW FEATURES AND FUNCTIONALITY
REMARK   1  REF    NUCLEIC.ACIDS.RES..           V.  45       2017
REMARK   1  REFN                   ISSN 0305-1048
REMARK   1  PMID   27899672
REMARK   1  DOI    10.1093/nar/gkw1132
REMARK   1
REMARK   1 REFERENCE 2
REMARK   1  AUTH   N.GUEX,M.C.PEITSCH,T.SCHWEDE
REMARK   1  TITL   AUTOMATED COMPARATIVE PROTEIN STRUCTURE MODELING WITH
REMARK   1  TITL 2 SWISS-MODEL AND SWISS-PDBVIEWER: A HISTORICAL PERSPECTIVE
REMARK   1  REF    ELECTROPHORESIS               V.  30       2009
REMARK   1  REFN                   ISSN 0173-0835
REMARK   1  PMID   19517507
REMARK   1  DOI    10.1002/elps.200900140
REMARK   1
REMARK   1 REFERENCE 3
REMARK   1  AUTH   G.STUDER,G.TAURIELLO,S.BIENERT,M.BIASINI,N.JOHNER,T.SCHWEDE
REMARK   1  TITL   PROMOD3 - A VERSATILE HOMOLOGY MODELLING TOOLBOX
REMARK   1  REF    PLOS COMP. BIOL.              V.  17       2021
REMARK   1  REFN                   ISSN 
REMARK   1  PMID   33507980
REMARK   1  DOI    https://doi.org/10.1371/journal.pcbi.1008667
REMARK   1
REMARK   1 REFERENCE 4
REMARK   1  AUTH   G.STUDER,C.REMPFER,A.WATERHOUSE,R.GUMIENNY,J.HAAS,T.SCHWEDE
REMARK   1  TITL   QMEANDISCO - DISTANCE CONSTRAINTS APPLIED ON MODEL QUALITY 
REMARK   1  TITL 2 ESTIMATION
REMARK   1  REF    BIOINFORMATICS                V.  36       2020
REMARK   1  REFN                   ISSN 
REMARK   1  PMID   31697312
REMARK   1  DOI    https://doi.org/10.1093/bioinformatics/btz828
REMARK   1
REMARK   1 REFERENCE 5
REMARK   1  AUTH   P.BENKERT,M.BIASINI,T.SCHWEDE
REMARK   1  TITL   TOWARD THE ESTIMATION OF THE ABSOLUTE QUALITY OF INDIVIDUAL
REMARK   1  TITL 2 PROTEIN STRUCTURE MODELS
REMARK   1  REF    BIOINFORMATICS                V.  27       2011
REMARK   1  REFN                   ISSN 1367-4803
REMARK   1  PMID   21134891
REMARK   1  DOI    10.1093/bioinformatics/btq662
REMARK   1
REMARK   1 REFERENCE 6
REMARK   1  AUTH   M.BERTONI,F.KIEFER,M.BIASINI,L.BORDOLI,T.SCHWEDE
REMARK   1  TITL   MODELING PROTEIN QUATERNARY STRUCTURE OF HOMO- AND
REMARK   1  TITL 2 HETERO-OLIGOMERS BEYOND BINARY INTERACTIONS BY HOMOLOGY
REMARK   1  REF    SCI.REP.                      V.   7       2017
REMARK   1  REFN                   ISSN
REMARK   1  PMID   28874689
REMARK   1  DOI    10.1038/s41598-017-09654-8
REMARK   1
REMARK   1 DISCLAIMER
REMARK   1 The SWISS-MODEL SERVER produces theoretical models for proteins.
REMARK   1 The results of any theoretical modelling procedure is
REMARK   1 NON-EXPERIMENTAL and MUST be considered with care. These models may
REMARK   1 contain significant errors. This is especially true for automated
REMARK   1 modeling since there is no human intervention during model
REMARK   1 building. Please read the header section and the logfile carefully
REMARK   1 to know what templates and alignments were used during the model
REMARK   1 building process. All information by the SWISS-MODEL SERVER is
REMARK   1 provided "AS-IS", without any warranty, expressed or implied.
REMARK   2
REMARK   2 COPYRIGHT NOTICE
REMARK   2 This SWISS-MODEL protein model is copyright. It is produced by the
REMARK   2 SWISS-MODEL server, developed by the Computational Structural
REMARK   2 Biology Group at the SIB Swiss Institute of Bioinformatics at the
REMARK   2 Biozentrum, University of Basel (https://swissmodel.expasy.org). This
REMARK   2 model is licensed under the CC BY-SA 4.0 Creative Commons
REMARK   2 Attribution-ShareAlike 4.0 International License
REMARK   2 (https://creativecommons.org/licenses/by-sa/4.0/legalcode), i.e. you
REMARK   2 can copy and redistribute the model in any medium or format,
REMARK   2 transform and build upon the model for any purpose, even
REMARK   2 commercially, under the following terms:
REMARK   2 Attribution - You must give appropriate credit, provide a link to
REMARK   2 the license, and indicate if changes were made. You may do so in any
REMARK   2 reasonable manner, but not in any way that suggests the licensor
REMARK   2 endorses you or your use. When you publish, patent or distribute
REMARK   2 results that were fully or partially based on the model, please cite
REMARK   2 the corresponding papers mentioned under JRNL.
REMARK   2 ShareAlike - If you remix, transform, or build upon the material,
REMARK   2 you must distribute your contributions under the same license as the
REMARK   2 original.
REMARK   2 No additional restrictions - you may not apply legal terms or
REMARK   2 technological measures that legally restrict others from doing
REMARK   2 anything the license permits.
REMARK   2 Find a human-readable summary of (and not a substitute for) the
REMARK   2 CC BY-SA 4.0 license at this link:
REMARK   2 https://creativecommons.org/licenses/by-sa/4.0/
REMARK   3 
REMARK   3 MODEL INFORMATION
REMARK   3  ENGIN   PROMOD3
REMARK   3  VERSN   3.2.1
REMARK   3  OSTAT   monomer
REMARK   3  OSRSN   PREDICTION
REMARK   3  QSPRD   0.000
REMARK   3  GMQE    0.08
REMARK   3  QMNV    4.3.0
REMARK   3  QMNDG   0.40
REMARK   3  MODT    FALSE
REMARK   3 
REMARK   3 TEMPLATE 1
REMARK   3  PDBID   7l5i
REMARK   3  CHAIN   A
REMARK   3  MMCIF   A
REMARK   3  PDBV    2023-03-17
REMARK   3  SMTLE   7l5i.1.A
REMARK   3  SMTLV   2023-03-23
REMARK   3  MTHD    X-RAY DIFFRACTION 1.73 A
REMARK   3  FOUND   BLAST
REMARK   3  GMQE    0.07
REMARK   3  SIM     0.34
REMARK   3  SID     24.11
REMARK   3  OSTAT   monomer
REMARK   3  LIGND   MGD
REMARK   3  LIGND 2 MGD
REMARK   3  LIGND 3 MO
REMARK   3  LIGND 4 O
REMARK   3  ALN A TRG SDLSRRELLKRAVVVGTGAGLAELFLPAQFLSSASAQSEPQAVAIANPLAQMPDRSWE
REMARK   3  ALN A TRG RIYRDQFAEEDSFVFTCAPNDTHNCLLRAHVKNGVIVRISPTYGYGKATDLAGNQASH
REMARK   3  ALN A TRG RWDPRICQKGLILGRRIYGDRRVKAPMIRKGFKEWADAGFPRHDDGTPRADMEKRGYD
REMARK   3  ALN A TRG EWLQIPWDEALAIAAKTLQNVAETYKGEDGAGKLLEQGYEPAMVEAMHGAGVQAIKMR
REMARK   3  ALN A TRG GGMPLLGAGRVFGFYRFANMLALLDG-KLRPEAPPEEIVGSRAFDNYAWHTDLPPGHP
REMARK   3  ALN A TRG MVSGSQTVDFDLFAAEHSKLLVLIGMNWICTKMPDAHWIGDARLKGTRVVVISADYMP
REMARK   3  ALN A TRG TANKAD-EIVILRPGTDTAFLLGVARELITKKLYDRDAVIQRTDLPLLVRLDTGERLS
REMARK   3  ALN A TRG ARDVFEGYRQAPLENYVALKTEEELAAPPSPPFTADKQVVPTELREEWGDFVYWDRAT
REMARK   3  ALN A TRG NGPAAVNRDEIGAKFAGDPALLGAFDVTLVDGTNVKARTAFSLLKEYLDENFDVQTTS
REMARK   3  ALN A TRG EVCNVDPAAVRSLARQLAANKGNALLAAGMGPNHYFNADLFGRVHFLVAALTDNIGHF
REMARK   3  ALN A TRG SGNVGSYAGNYRGSLFQAMGQWIAENPFDQEADLTKPARVKRYFKSESAHYWNYGDRP
REMARK   3  ALN A TRG LVSPSEIITGKSHMPTPTKLIWFGNSNSLLGNAKWSFDVVKNTLPKQDAVFCNEWHWT
REMARK   3  ALN A TRG SSCEYSDLVFPADSWAEFKLPDMTASCTNPFLLAFPKTPLARIHNTRSDYEILAGVAA
REMARK   3  ALN A TRG ALADLVDEPRMKTYWKGILDGDPTPYLQRVLSGSNATRGILYEDLHASSAKGVPLLMN
REMARK   3  ALN A TRG ARTYPRHAGWEQRQEDKPWYTPTGRLEFYRPEPEWQAAGESLPIWREPVDATFYEPNA
REMARK   3  ALN A TRG ILANSKHPSINPRAPEDYGVPESQMDVETRQYRNVVRTWQELKLSKHPLTEKDPAYRF
REMARK   3  ALN A TRG VFQTPKYRWGAHSTAVDSDWIAMLFGPFGDPYRRDSRTPWTGEAYAEINPRDAKELGL
REMARK   3  ALN A TRG KDGDYIWLDADPEDRPYRGADSSDEFYDVARAMMRVRIYSGMPRRVIRTWFNMYAATP
REMARK   3  ALN A TRG GTVQAQKDVPGGPAQNQDTGYVALFRHGSHQSGTRAYLRPTQMTDSMNRKAYFGQTIG
REMARK   3  ALN A TRG KGFEADVHSPSGAPKEGYVKVEKAEDGGDEGVGEWRPVTLGLRPDDPSEAMQAYLAGE
REMARK   3  ALN A TRG FVTRKRKGS
REMARK   3  ALN A TPL ----------------------------------------------------------
REMARK   3  ALN A TPL ----------------------------------------------------------
REMARK   3  ALN A TPL -----------VVADQLYSEARVKCPMVRKGF--LANPG---------KSDTTMRGRD
REMARK   3  ALN A TPL EWVRVSWDEALDLVHNQLKRV----RDEHGSTGIFAGSYGWFSCGSLH----------
REMARK   3  ALN A TPL -------ASRTL-LQRYMNATGGFVGHKGDYSTGAAQVIMPHVLGTIEVYEQQTSWES
REMARK   3  ALN A TPL ILESS-----DIIVLWSANPLTTMRIAWMSTDQKGIEYFKKFQASGKRIICIDPQKSE
REMARK   3  ALN A TPL TCQMLNAEWIPVNTATDVPLMLGIAHTLVEQGKHDKDFLKKYT---------------
REMARK   3  ALN A TPL ----------------------------------------------------------
REMARK   3  ALN A TPL ----------------------------------------------------------
REMARK   3  ALN A TPL ----------------------------------------------------------
REMARK   3  ALN A TPL ----------------------------------------------------------
REMARK   3  ALN A TPL ----------------------------------------------------------
REMARK   3  ALN A TPL ----------------------------------------------------------
REMARK   3  ALN A TPL ----------------------------------------------------------
REMARK   3  ALN A TPL ----------------------------------------------------------
REMARK   3  ALN A TPL ----------------------------------------------------------
REMARK   3  ALN A TPL ----------------------------------------------------------
REMARK   3  ALN A TPL ----------------------------------------------------------
REMARK   3  ALN A TPL ----------------------------------------------------------
REMARK   3  ALN A TPL ----------------------------------------------------------
REMARK   3  ALN A TPL ---------
REMARK   3  ALN A OFF 71
ATOM      1  N   ILE A 128     -37.292   7.647 -16.318  1.00  0.48           N  
ATOM      2  CA  ILE A 128     -37.981   6.307 -16.295  1.00  0.48           C  
ATOM      3  C   ILE A 128     -37.880   5.562 -14.977  1.00  0.48           C  
ATOM      4  O   ILE A 128     -37.827   4.339 -14.975  1.00  0.48           O  
ATOM      5  CB  ILE A 128     -37.457   5.418 -17.437  1.00  0.48           C  
ATOM      6  CG1 ILE A 128     -35.935   5.108 -17.350  1.00  0.48           C  
ATOM      7  CG2 ILE A 128     -37.881   6.049 -18.785  1.00  0.48           C  
ATOM      8  CD1 ILE A 128     -35.490   4.041 -18.362  1.00  0.48           C  
ATOM      9  N   LEU A 129     -37.893   6.246 -13.798  1.00  0.32           N  
ATOM     10  CA  LEU A 129     -37.857   5.553 -12.521  1.00  0.32           C  
ATOM     11  C   LEU A 129     -39.040   4.611 -12.369  1.00  0.32           C  
ATOM     12  O   LEU A 129     -38.836   3.429 -12.145  1.00  0.32           O  
ATOM     13  CB  LEU A 129     -37.812   6.564 -11.345  1.00  0.32           C  
ATOM     14  CG  LEU A 129     -36.488   7.353 -11.217  1.00  0.32           C  
ATOM     15  CD1 LEU A 129     -36.657   8.478 -10.184  1.00  0.32           C  
ATOM     16  CD2 LEU A 129     -35.309   6.452 -10.800  1.00  0.32           C  
ATOM     17  N   GLY A 130     -40.288   5.062 -12.631  1.00  0.48           N  
ATOM     18  CA  GLY A 130     -41.472   4.196 -12.607  1.00  0.48           C  
ATOM     19  C   GLY A 130     -41.391   2.916 -13.420  1.00  0.48           C  
ATOM     20  O   GLY A 130     -41.756   1.847 -12.949  1.00  0.48           O  
ATOM     21  N   ARG A 131     -40.850   2.979 -14.655  1.00  0.49           N  
ATOM     22  CA  ARG A 131     -40.577   1.804 -15.479  1.00  0.49           C  
ATOM     23  C   ARG A 131     -39.569   0.839 -14.858  1.00  0.49           C  
ATOM     24  O   ARG A 131     -39.743  -0.374 -14.926  1.00  0.49           O  
ATOM     25  CB  ARG A 131     -40.029   2.193 -16.877  1.00  0.49           C  
ATOM     26  CG  ARG A 131     -41.051   2.874 -17.806  1.00  0.49           C  
ATOM     27  CD  ARG A 131     -40.443   3.218 -19.171  1.00  0.49           C  
ATOM     28  NE  ARG A 131     -41.514   3.896 -19.971  1.00  0.49           N  
ATOM     29  CZ  ARG A 131     -41.313   4.513 -21.145  1.00  0.49           C  
ATOM     30  NH1 ARG A 131     -42.350   5.026 -21.803  1.00  0.49           N  
ATOM     31  NH2 ARG A 131     -40.103   4.618 -21.684  1.00  0.49           N  
ATOM     32  N   ARG A 132     -38.489   1.358 -14.230  1.00  0.32           N  
ATOM     33  CA  ARG A 132     -37.516   0.557 -13.501  1.00  0.32           C  
ATOM     34  C   ARG A 132     -38.125  -0.147 -12.305  1.00  0.32           C  
ATOM     35  O   ARG A 132     -37.813  -1.302 -12.033  1.00  0.32           O  
ATOM     36  CB  ARG A 132     -36.333   1.411 -12.972  1.00  0.32           C  
ATOM     37  CG  ARG A 132     -35.428   1.972 -14.081  1.00  0.32           C  
ATOM     38  CD  ARG A 132     -34.310   2.845 -13.508  1.00  0.32           C  
ATOM     39  NE  ARG A 132     -33.514   3.342 -14.678  1.00  0.32           N  
ATOM     40  CZ  ARG A 132     -32.528   4.245 -14.591  1.00  0.32           C  
ATOM     41  NH1 ARG A 132     -31.844   4.582 -15.684  1.00  0.32           N  
ATOM     42  NH2 ARG A 132     -32.198   4.809 -13.434  1.00  0.32           N  
ATOM     43  N   ILE A 133     -39.000   0.547 -11.548  1.00  0.39           N  
ATOM     44  CA  ILE A 133     -39.654   0.008 -10.369  1.00  0.39           C  
ATOM     45  C   ILE A 133     -40.647  -1.094 -10.698  1.00  0.39           C  
ATOM     46  O   ILE A 133     -40.619  -2.146 -10.060  1.00  0.39           O  
ATOM     47  CB  ILE A 133     -40.342   1.096  -9.545  1.00  0.39           C  
ATOM     48  CG1 ILE A 133     -39.370   2.229  -9.131  1.00  0.39           C  
ATOM     49  CG2 ILE A 133     -40.972   0.505  -8.266  1.00  0.39           C  
ATOM     50  CD1 ILE A 133     -38.142   1.785  -8.326  1.00  0.39           C  
ATOM     51  N   TYR A 134     -41.512  -0.881 -11.712  1.00  0.54           N  
ATOM     52  CA  TYR A 134     -42.735  -1.648 -11.907  1.00  0.54           C  
ATOM     53  C   TYR A 134     -42.700  -2.508 -13.151  1.00  0.54           C  
ATOM     54  O   TYR A 134     -43.707  -3.109 -13.524  1.00  0.54           O  
ATOM     55  CB  TYR A 134     -43.956  -0.695 -12.077  1.00  0.54           C  
ATOM     56  CG  TYR A 134     -44.104   0.263 -10.926  1.00  0.54           C  
ATOM     57  CD1 TYR A 134     -44.122  -0.191  -9.597  1.00  0.54           C  
ATOM     58  CD2 TYR A 134     -44.233   1.641 -11.171  1.00  0.54           C  
ATOM     59  CE1 TYR A 134     -44.218   0.720  -8.536  1.00  0.54           C  
ATOM     60  CE2 TYR A 134     -44.310   2.555 -10.110  1.00  0.54           C  
ATOM     61  CZ  TYR A 134     -44.281   2.091  -8.791  1.00  0.54           C  
ATOM     62  OH  TYR A 134     -44.276   2.989  -7.708  1.00  0.54           O  
ATOM     63  N   GLY A 135     -41.548  -2.589 -13.843  1.00  0.61           N  
ATOM     64  CA  GLY A 135     -41.396  -3.415 -15.035  1.00  0.61           C  
ATOM     65  C   GLY A 135     -41.669  -4.889 -14.843  1.00  0.61           C  
ATOM     66  O   GLY A 135     -41.235  -5.506 -13.872  1.00  0.61           O  
ATOM     67  N   ASP A 136     -42.320  -5.527 -15.836  1.00  0.59           N  
ATOM     68  CA  ASP A 136     -42.621  -6.943 -15.844  1.00  0.59           C  
ATOM     69  C   ASP A 136     -41.377  -7.809 -16.074  1.00  0.59           C  
ATOM     70  O   ASP A 136     -41.380  -9.002 -15.777  1.00  0.59           O  
ATOM     71  CB  ASP A 136     -43.772  -7.247 -16.847  1.00  0.59           C  
ATOM     72  CG  ASP A 136     -43.484  -6.859 -18.295  1.00  0.59           C  
ATOM     73  OD1 ASP A 136     -44.379  -7.139 -19.126  1.00  0.59           O  
ATOM     74  OD2 ASP A 136     -42.402  -6.280 -18.577  1.00  0.59           O  
ATOM     75  N   ARG A 137     -40.268  -7.169 -16.513  1.00  0.51           N  
ATOM     76  CA  ARG A 137     -38.954  -7.757 -16.685  1.00  0.51           C  
ATOM     77  C   ARG A 137     -38.221  -7.928 -15.370  1.00  0.51           C  
ATOM     78  O   ARG A 137     -37.168  -8.559 -15.319  1.00  0.51           O  
ATOM     79  CB  ARG A 137     -38.029  -6.896 -17.583  1.00  0.51           C  
ATOM     80  CG  ARG A 137     -38.506  -6.797 -19.039  1.00  0.51           C  
ATOM     81  CD  ARG A 137     -37.513  -6.013 -19.897  1.00  0.51           C  
ATOM     82  NE  ARG A 137     -38.077  -5.993 -21.282  1.00  0.51           N  
ATOM     83  CZ  ARG A 137     -37.497  -5.388 -22.327  1.00  0.51           C  
ATOM     84  NH1 ARG A 137     -38.092  -5.414 -23.517  1.00  0.51           N  
ATOM     85  NH2 ARG A 137     -36.336  -4.754 -22.207  1.00  0.51           N  
ATOM     86  N   ARG A 138     -38.720  -7.337 -14.266  1.00  0.38           N  
ATOM     87  CA  ARG A 138     -38.120  -7.548 -12.966  1.00  0.38           C  
ATOM     88  C   ARG A 138     -38.173  -8.975 -12.459  1.00  0.38           C  
ATOM     89  O   ARG A 138     -39.171  -9.685 -12.572  1.00  0.38           O  
ATOM     90  CB  ARG A 138     -38.720  -6.641 -11.872  1.00  0.38           C  
ATOM     91  CG  ARG A 138     -38.240  -5.190 -12.009  1.00  0.38           C  
ATOM     92  CD  ARG A 138     -38.619  -4.317 -10.813  1.00  0.38           C  
ATOM     93  NE  ARG A 138     -37.822  -4.782  -9.622  1.00  0.38           N  
ATOM     94  CZ  ARG A 138     -37.681  -4.045  -8.514  1.00  0.38           C  
ATOM     95  NH1 ARG A 138     -38.251  -2.848  -8.436  1.00  0.38           N  
ATOM     96  NH2 ARG A 138     -36.996  -4.509  -7.470  1.00  0.38           N  
ATOM     97  N   VAL A 139     -37.075  -9.394 -11.798  1.00  0.53           N  
ATOM     98  CA  VAL A 139     -37.039 -10.624 -11.040  1.00  0.53           C  
ATOM     99  C   VAL A 139     -37.898 -10.437  -9.800  1.00  0.53           C  
ATOM    100  O   VAL A 139     -37.641  -9.559  -8.978  1.00  0.53           O  
ATOM    101  CB  VAL A 139     -35.627 -11.038 -10.638  1.00  0.53           C  
ATOM    102  CG1 VAL A 139     -35.680 -12.459 -10.038  1.00  0.53           C  
ATOM    103  CG2 VAL A 139     -34.708 -11.008 -11.879  1.00  0.53           C  
ATOM    104  N   LYS A 140     -38.984 -11.225  -9.677  1.00  0.58           N  
ATOM    105  CA  LYS A 140     -39.989 -10.990  -8.659  1.00  0.58           C  
ATOM    106  C   LYS A 140     -39.759 -11.793  -7.398  1.00  0.58           C  
ATOM    107  O   LYS A 140     -40.177 -11.396  -6.313  1.00  0.58           O  
ATOM    108  CB  LYS A 140     -41.385 -11.367  -9.209  1.00  0.58           C  
ATOM    109  CG  LYS A 140     -41.782 -10.512 -10.423  1.00  0.58           C  
ATOM    110  CD  LYS A 140     -43.246 -10.731 -10.839  1.00  0.58           C  
ATOM    111  CE  LYS A 140     -43.735  -9.710 -11.881  1.00  0.58           C  
ATOM    112  NZ  LYS A 140     -43.845 -10.320 -13.227  1.00  0.58           N  
ATOM    113  N   ALA A 141     -39.061 -12.934  -7.499  1.00  0.68           N  
ATOM    114  CA  ALA A 141     -38.852 -13.795  -6.371  1.00  0.68           C  
ATOM    115  C   ALA A 141     -37.596 -14.603  -6.645  1.00  0.68           C  
ATOM    116  O   ALA A 141     -37.125 -14.582  -7.784  1.00  0.68           O  
ATOM    117  CB  ALA A 141     -40.082 -14.717  -6.194  1.00  0.68           C  
ATOM    118  N   PRO A 142     -36.990 -15.277  -5.670  1.00  0.72           N  
ATOM    119  CA  PRO A 142     -35.934 -16.257  -5.892  1.00  0.72           C  
ATOM    120  C   PRO A 142     -36.327 -17.402  -6.815  1.00  0.72           C  
ATOM    121  O   PRO A 142     -37.378 -18.011  -6.622  1.00  0.72           O  
ATOM    122  CB  PRO A 142     -35.554 -16.762  -4.487  1.00  0.72           C  
ATOM    123  CG  PRO A 142     -36.138 -15.725  -3.525  1.00  0.72           C  
ATOM    124  CD  PRO A 142     -37.370 -15.215  -4.263  1.00  0.72           C  
ATOM    125  N   MET A 143     -35.489 -17.711  -7.822  1.00  0.69           N  
ATOM    126  CA  MET A 143     -35.787 -18.730  -8.802  1.00  0.69           C  
ATOM    127  C   MET A 143     -34.583 -19.633  -8.964  1.00  0.69           C  
ATOM    128  O   MET A 143     -33.435 -19.193  -8.959  1.00  0.69           O  
ATOM    129  CB  MET A 143     -36.126 -18.129 -10.198  1.00  0.69           C  
ATOM    130  CG  MET A 143     -37.220 -17.033 -10.206  1.00  0.69           C  
ATOM    131  SD  MET A 143     -38.925 -17.563  -9.853  1.00  0.69           S  
ATOM    132  CE  MET A 143     -39.273 -18.189 -11.518  1.00  0.69           C  
ATOM    133  N   ILE A 144     -34.831 -20.936  -9.126  1.00  0.63           N  
ATOM    134  CA  ILE A 144     -33.815 -21.924  -9.415  1.00  0.63           C  
ATOM    135  C   ILE A 144     -34.290 -22.682 -10.680  1.00  0.63           C  
ATOM    136  O   ILE A 144     -35.472 -22.955 -10.799  1.00  0.63           O  
ATOM    137  CB  ILE A 144     -33.586 -22.771  -8.159  1.00  0.63           C  
ATOM    138  CG1 ILE A 144     -32.385 -23.715  -8.320  1.00  0.63           C  
ATOM    139  CG2 ILE A 144     -34.885 -23.481  -7.714  1.00  0.63           C  
ATOM    140  CD1 ILE A 144     -31.843 -24.184  -6.966  1.00  0.63           C  
ATOM    141  N   ARG A 145     -33.428 -22.988 -11.702  1.00  0.51           N  
ATOM    142  CA  ARG A 145     -33.813 -23.787 -12.857  1.00  0.51           C  
ATOM    143  C   ARG A 145     -34.126 -25.175 -12.372  1.00  0.51           C  
ATOM    144  O   ARG A 145     -33.471 -25.683 -11.467  1.00  0.51           O  
ATOM    145  CB  ARG A 145     -32.854 -24.106 -14.080  1.00  0.51           C  
ATOM    146  CG  ARG A 145     -31.971 -23.153 -14.945  1.00  0.51           C  
ATOM    147  CD  ARG A 145     -30.828 -23.830 -15.787  1.00  0.51           C  
ATOM    148  NE  ARG A 145     -29.746 -24.482 -14.931  1.00  0.51           N  
ATOM    149  CZ  ARG A 145     -29.421 -25.786 -14.986  1.00  0.51           C  
ATOM    150  NH1 ARG A 145     -30.238 -26.703 -15.485  1.00  0.51           N  
ATOM    151  NH2 ARG A 145     -28.277 -26.254 -14.470  1.00  0.51           N  
ATOM    152  N   LYS A 146     -35.084 -25.815 -13.029  1.00  0.54           N  
ATOM    153  CA  LYS A 146     -35.575 -27.110 -12.737  1.00  0.54           C  
ATOM    154  C   LYS A 146     -34.575 -28.249 -12.716  1.00  0.54           C  
ATOM    155  O   LYS A 146     -34.725 -29.181 -11.937  1.00  0.54           O  
ATOM    156  CB  LYS A 146     -36.621 -27.423 -13.787  1.00  0.54           C  
ATOM    157  CG  LYS A 146     -37.322 -28.741 -13.475  1.00  0.54           C  
ATOM    158  CD  LYS A 146     -38.389 -29.011 -14.528  1.00  0.54           C  
ATOM    159  CE  LYS A 146     -39.172 -30.313 -14.384  1.00  0.54           C  
ATOM    160  NZ  LYS A 146     -39.337 -30.611 -12.949  1.00  0.54           N  
ATOM    161  N   GLY A 147     -33.546 -28.228 -13.579  1.00  0.56           N  
ATOM    162  CA  GLY A 147     -32.518 -29.249 -13.551  1.00  0.56           C  
ATOM    163  C   GLY A 147     -31.485 -29.096 -12.451  1.00  0.56           C  
ATOM    164  O   GLY A 147     -30.643 -29.958 -12.319  1.00  0.56           O  
ATOM    165  N   PHE A 148     -31.476 -28.031 -11.614  1.00  0.55           N  
ATOM    166  CA  PHE A 148     -30.515 -27.951 -10.499  1.00  0.55           C  
ATOM    167  C   PHE A 148     -31.211 -27.572  -9.208  1.00  0.55           C  
ATOM    168  O   PHE A 148     -30.595 -27.017  -8.311  1.00  0.55           O  
ATOM    169  CB  PHE A 148     -29.193 -27.087 -10.733  1.00  0.55           C  
ATOM    170  CG  PHE A 148     -29.314 -25.557 -10.665  1.00  0.55           C  
ATOM    171  CD1 PHE A 148     -30.051 -24.972 -11.681  1.00  0.55           C  
ATOM    172  CD2 PHE A 148     -28.790 -24.699  -9.657  1.00  0.55           C  
ATOM    173  CE1 PHE A 148     -30.272 -23.592 -11.737  1.00  0.55           C  
ATOM    174  CE2 PHE A 148     -29.050 -23.310  -9.698  1.00  0.55           C  
ATOM    175  CZ  PHE A 148     -29.795 -22.748 -10.743  1.00  0.55           C  
ATOM    176  N   LYS A 149     -32.525 -27.861  -9.079  1.00  0.48           N  
ATOM    177  CA  LYS A 149     -33.316 -27.303  -7.993  1.00  0.48           C  
ATOM    178  C   LYS A 149     -33.538 -28.215  -6.832  1.00  0.48           C  
ATOM    179  O   LYS A 149     -33.788 -27.753  -5.726  1.00  0.48           O  
ATOM    180  CB  LYS A 149     -34.695 -26.825  -8.482  1.00  0.48           C  
ATOM    181  CG  LYS A 149     -35.566 -27.918  -9.104  1.00  0.48           C  
ATOM    182  CD  LYS A 149     -36.484 -28.682  -8.150  1.00  0.48           C  
ATOM    183  CE  LYS A 149     -37.335 -29.683  -8.913  1.00  0.48           C  
ATOM    184  NZ  LYS A 149     -38.423 -30.074  -8.025  1.00  0.48           N  
ATOM    185  N   GLU A 150     -33.413 -29.540  -7.017  1.00  0.42           N  
ATOM    186  CA  GLU A 150     -33.388 -30.428  -5.886  1.00  0.42           C  
ATOM    187  C   GLU A 150     -31.982 -30.331  -5.340  1.00  0.42           C  
ATOM    188  O   GLU A 150     -31.031 -30.057  -6.068  1.00  0.42           O  
ATOM    189  CB  GLU A 150     -33.731 -31.887  -6.279  1.00  0.42           C  
ATOM    190  CG  GLU A 150     -35.188 -32.090  -6.768  1.00  0.42           C  
ATOM    191  CD  GLU A 150     -36.254 -31.818  -5.713  1.00  0.42           C  
ATOM    192  OE1 GLU A 150     -36.079 -32.184  -4.532  1.00  0.42           O  
ATOM    193  OE2 GLU A 150     -37.300 -31.245  -6.100  1.00  0.42           O  
ATOM    194  N   TRP A 151     -31.798 -30.555  -4.027  1.00  0.43           N  
ATOM    195  CA  TRP A 151     -30.484 -30.519  -3.401  1.00  0.43           C  
ATOM    196  C   TRP A 151     -29.569 -31.577  -3.992  1.00  0.43           C  
ATOM    197  O   TRP A 151     -28.368 -31.400  -4.145  1.00  0.43           O  
ATOM    198  CB  TRP A 151     -30.609 -30.754  -1.864  1.00  0.43           C  
ATOM    199  CG  TRP A 151     -29.312 -30.676  -1.055  1.00  0.43           C  
ATOM    200  CD1 TRP A 151     -28.716 -29.577  -0.501  1.00  0.43           C  
ATOM    201  CD2 TRP A 151     -28.404 -31.778  -0.837  1.00  0.43           C  
ATOM    202  NE1 TRP A 151     -27.483 -29.918   0.026  1.00  0.43           N  
ATOM    203  CE2 TRP A 151     -27.284 -31.263  -0.157  1.00  0.43           C  
ATOM    204  CE3 TRP A 151     -28.468 -33.125  -1.185  1.00  0.43           C  
ATOM    205  CZ2 TRP A 151     -26.214 -32.077   0.187  1.00  0.43           C  
ATOM    206  CZ3 TRP A 151     -27.411 -33.960  -0.794  1.00  0.43           C  
ATOM    207  CH2 TRP A 151     -26.297 -33.443  -0.119  1.00  0.43           C  
ATOM    208  N   ALA A 152     -30.145 -32.736  -4.337  1.00  0.32           N  
ATOM    209  CA  ALA A 152     -29.432 -33.785  -5.004  1.00  0.32           C  
ATOM    210  C   ALA A 152     -28.962 -33.441  -6.413  1.00  0.32           C  
ATOM    211  O   ALA A 152     -27.886 -33.835  -6.843  1.00  0.32           O  
ATOM    212  CB  ALA A 152     -30.293 -35.050  -5.011  1.00  0.32           C  
ATOM    213  N   ASP A 153     -29.794 -32.720  -7.182  1.00  0.36           N  
ATOM    214  CA  ASP A 153     -29.486 -32.314  -8.533  1.00  0.36           C  
ATOM    215  C   ASP A 153     -28.477 -31.229  -8.670  1.00  0.36           C  
ATOM    216  O   ASP A 153     -27.750 -31.100  -9.657  1.00  0.36           O  
ATOM    217  CB  ASP A 153     -30.761 -31.836  -9.266  1.00  0.36           C  
ATOM    218  CG  ASP A 153     -31.808 -32.925  -9.361  1.00  0.36           C  
ATOM    219  OD1 ASP A 153     -31.486 -34.114  -9.102  1.00  0.36           O  
ATOM    220  OD2 ASP A 153     -32.970 -32.553  -9.666  1.00  0.36           O  
ATOM    221  N   ALA A 154     -28.439 -30.397  -7.653  1.00  0.41           N  
ATOM    222  CA  ALA A 154     -27.551 -29.305  -7.570  1.00  0.41           C  
ATOM    223  C   ALA A 154     -26.074 -29.698  -7.549  1.00  0.41           C  
ATOM    224  O   ALA A 154     -25.662 -30.691  -6.952  1.00  0.41           O  
ATOM    225  CB  ALA A 154     -27.975 -28.607  -6.297  1.00  0.41           C  
ATOM    226  N   GLY A 155     -25.236 -28.895  -8.237  1.00  0.44           N  
ATOM    227  CA  GLY A 155     -23.811 -29.161  -8.425  1.00  0.44           C  
ATOM    228  C   GLY A 155     -22.982 -28.910  -7.189  1.00  0.44           C  
ATOM    229  O   GLY A 155     -22.459 -27.817  -6.984  1.00  0.44           O  
ATOM    230  N   PHE A 156     -22.908 -29.964  -6.346  1.00  0.39           N  
ATOM    231  CA  PHE A 156     -22.268 -30.087  -5.054  1.00  0.39           C  
ATOM    232  C   PHE A 156     -21.335 -31.324  -5.110  1.00  0.39           C  
ATOM    233  O   PHE A 156     -21.640 -32.203  -5.879  1.00  0.39           O  
ATOM    234  CB  PHE A 156     -23.321 -30.388  -3.928  1.00  0.39           C  
ATOM    235  CG  PHE A 156     -24.489 -29.441  -3.792  1.00  0.39           C  
ATOM    236  CD1 PHE A 156     -24.487 -28.147  -4.331  1.00  0.39           C  
ATOM    237  CD2 PHE A 156     -25.664 -29.887  -3.160  1.00  0.39           C  
ATOM    238  CE1 PHE A 156     -25.647 -27.377  -4.326  1.00  0.39           C  
ATOM    239  CE2 PHE A 156     -26.773 -29.045  -3.046  1.00  0.39           C  
ATOM    240  CZ  PHE A 156     -26.764 -27.767  -3.593  1.00  0.39           C  
ATOM    241  N   PRO A 157     -20.285 -31.458  -4.254  1.00  0.36           N  
ATOM    242  CA  PRO A 157     -19.109 -32.330  -4.284  1.00  0.36           C  
ATOM    243  C   PRO A 157     -19.531 -33.730  -4.264  1.00  0.36           C  
ATOM    244  O   PRO A 157     -18.917 -34.600  -4.864  1.00  0.36           O  
ATOM    245  CB  PRO A 157     -18.385 -32.047  -2.939  1.00  0.36           C  
ATOM    246  CG  PRO A 157     -18.722 -30.605  -2.649  1.00  0.36           C  
ATOM    247  CD  PRO A 157     -20.052 -30.419  -3.346  1.00  0.36           C  
ATOM    248  N   ARG A 158     -20.598 -33.957  -3.497  1.00  0.42           N  
ATOM    249  CA  ARG A 158     -21.194 -35.256  -3.418  1.00  0.42           C  
ATOM    250  C   ARG A 158     -21.876 -35.669  -4.703  1.00  0.42           C  
ATOM    251  O   ARG A 158     -21.896 -36.851  -5.005  1.00  0.42           O  
ATOM    252  CB  ARG A 158     -22.185 -35.408  -2.249  1.00  0.42           C  
ATOM    253  CG  ARG A 158     -21.513 -35.319  -0.870  1.00  0.42           C  
ATOM    254  CD  ARG A 158     -22.537 -35.554   0.237  1.00  0.42           C  
ATOM    255  NE  ARG A 158     -21.805 -35.465   1.538  1.00  0.42           N  
ATOM    256  CZ  ARG A 158     -22.401 -35.496   2.738  1.00  0.42           C  
ATOM    257  NH1 ARG A 158     -21.663 -35.426   3.843  1.00  0.42           N  
ATOM    258  NH2 ARG A 158     -23.721 -35.600   2.858  1.00  0.42           N  
ATOM    259  N   HIS A 159     -22.443 -34.720  -5.476  1.00  0.40           N  
ATOM    260  CA  HIS A 159     -23.118 -34.999  -6.732  1.00  0.40           C  
ATOM    261  C   HIS A 159     -22.281 -34.605  -7.941  1.00  0.40           C  
ATOM    262  O   HIS A 159     -22.792 -34.601  -9.058  1.00  0.40           O  
ATOM    263  CB  HIS A 159     -24.444 -34.223  -6.870  1.00  0.40           C  
ATOM    264  CG  HIS A 159     -25.265 -34.358  -5.645  1.00  0.40           C  
ATOM    265  ND1 HIS A 159     -25.897 -35.536  -5.282  1.00  0.40           N  
ATOM    266  CD2 HIS A 159     -25.472 -33.405  -4.712  1.00  0.40           C  
ATOM    267  CE1 HIS A 159     -26.471 -35.258  -4.132  1.00  0.40           C  
ATOM    268  NE2 HIS A 159     -26.243 -33.981  -3.742  1.00  0.40           N  
ATOM    269  N   ASP A 160     -20.980 -34.256  -7.763  1.00  0.44           N  
ATOM    270  CA  ASP A 160     -20.095 -33.752  -8.807  1.00  0.44           C  
ATOM    271  C   ASP A 160     -19.805 -34.817  -9.878  1.00  0.44           C  
ATOM    272  O   ASP A 160     -19.427 -34.501 -11.007  1.00  0.44           O  
ATOM    273  CB  ASP A 160     -18.740 -33.228  -8.207  1.00  0.44           C  
ATOM    274  CG  ASP A 160     -18.726 -31.747  -7.825  1.00  0.44           C  
ATOM    275  OD1 ASP A 160     -19.672 -31.004  -8.185  1.00  0.44           O  
ATOM    276  OD2 ASP A 160     -17.717 -31.332  -7.190  1.00  0.44           O  
ATOM    277  N   ASP A 161     -20.030 -36.115  -9.567  1.00  0.30           N  
ATOM    278  CA  ASP A 161     -19.831 -37.240 -10.453  1.00  0.30           C  
ATOM    279  C   ASP A 161     -21.119 -37.585 -11.205  1.00  0.30           C  
ATOM    280  O   ASP A 161     -21.161 -38.444 -12.081  1.00  0.30           O  
ATOM    281  CB  ASP A 161     -19.284 -38.449  -9.630  1.00  0.30           C  
ATOM    282  CG  ASP A 161     -20.203 -38.982  -8.532  1.00  0.30           C  
ATOM    283  OD1 ASP A 161     -21.244 -38.342  -8.242  1.00  0.30           O  
ATOM    284  OD2 ASP A 161     -19.841 -40.051  -7.978  1.00  0.30           O  
ATOM    285  N   GLY A 162     -22.203 -36.837 -10.923  1.00  0.44           N  
ATOM    286  CA  GLY A 162     -23.500 -37.020 -11.524  1.00  0.44           C  
ATOM    287  C   GLY A 162     -23.855 -35.792 -12.284  1.00  0.44           C  
ATOM    288  O   GLY A 162     -24.826 -35.098 -11.987  1.00  0.44           O  
ATOM    289  N   THR A 163     -23.103 -35.564 -13.381  1.00  0.37           N  
ATOM    290  CA  THR A 163     -23.410 -34.553 -14.393  1.00  0.37           C  
ATOM    291  C   THR A 163     -24.811 -34.630 -15.006  1.00  0.37           C  
ATOM    292  O   THR A 163     -25.266 -33.547 -15.352  1.00  0.37           O  
ATOM    293  CB  THR A 163     -22.422 -34.408 -15.561  1.00  0.37           C  
ATOM    294  OG1 THR A 163     -22.346 -35.570 -16.372  1.00  0.37           O  
ATOM    295  CG2 THR A 163     -20.998 -34.168 -15.053  1.00  0.37           C  
ATOM    296  N   PRO A 164     -25.578 -35.733 -15.192  1.00  0.38           N  
ATOM    297  CA  PRO A 164     -26.966 -35.686 -15.661  1.00  0.38           C  
ATOM    298  C   PRO A 164     -27.903 -34.773 -14.917  1.00  0.38           C  
ATOM    299  O   PRO A 164     -28.739 -34.122 -15.535  1.00  0.38           O  
ATOM    300  CB  PRO A 164     -27.480 -37.126 -15.500  1.00  0.38           C  
ATOM    301  CG  PRO A 164     -26.242 -38.019 -15.593  1.00  0.38           C  
ATOM    302  CD  PRO A 164     -25.078 -37.115 -15.176  1.00  0.38           C  
ATOM    303  N   ARG A 165     -27.824 -34.749 -13.575  1.00  0.35           N  
ATOM    304  CA  ARG A 165     -28.615 -33.836 -12.795  1.00  0.35           C  
ATOM    305  C   ARG A 165     -28.191 -32.413 -13.054  1.00  0.35           C  
ATOM    306  O   ARG A 165     -28.957 -31.590 -13.537  1.00  0.35           O  
ATOM    307  CB  ARG A 165     -28.413 -34.129 -11.306  1.00  0.35           C  
ATOM    308  CG  ARG A 165     -28.956 -35.487 -10.828  1.00  0.35           C  
ATOM    309  CD  ARG A 165     -28.675 -35.760  -9.348  1.00  0.35           C  
ATOM    310  NE  ARG A 165     -29.211 -37.115  -9.060  1.00  0.35           N  
ATOM    311  CZ  ARG A 165     -29.049 -37.692  -7.863  1.00  0.35           C  
ATOM    312  NH1 ARG A 165     -29.745 -38.790  -7.579  1.00  0.35           N  
ATOM    313  NH2 ARG A 165     -28.233 -37.188  -6.944  1.00  0.35           N  
ATOM    314  N   ALA A 166     -26.887 -32.132 -12.902  1.00  0.51           N  
ATOM    315  CA  ALA A 166     -26.384 -30.811 -13.140  1.00  0.51           C  
ATOM    316  C   ALA A 166     -26.159 -30.553 -14.618  1.00  0.51           C  
ATOM    317  O   ALA A 166     -25.310 -29.718 -14.893  1.00  0.51           O  
ATOM    318  CB  ALA A 166     -25.046 -30.551 -12.390  1.00  0.51           C  
ATOM    319  N   ASP A 167     -26.886 -31.192 -15.587  1.00  0.40           N  
ATOM    320  CA  ASP A 167     -26.779 -31.018 -17.033  1.00  0.40           C  
ATOM    321  C   ASP A 167     -26.669 -29.538 -17.379  1.00  0.40           C  
ATOM    322  O   ASP A 167     -27.635 -28.768 -17.371  1.00  0.40           O  
ATOM    323  CB  ASP A 167     -27.991 -31.715 -17.730  1.00  0.40           C  
ATOM    324  CG  ASP A 167     -27.921 -31.734 -19.249  1.00  0.40           C  
ATOM    325  OD1 ASP A 167     -26.989 -31.113 -19.808  1.00  0.40           O  
ATOM    326  OD2 ASP A 167     -28.851 -32.340 -19.843  1.00  0.40           O  
ATOM    327  N   MET A 168     -25.413 -29.080 -17.582  1.00  0.47           N  
ATOM    328  CA  MET A 168     -25.125 -27.662 -17.527  1.00  0.47           C  
ATOM    329  C   MET A 168     -25.395 -27.041 -18.878  1.00  0.47           C  
ATOM    330  O   MET A 168     -25.478 -25.817 -18.979  1.00  0.47           O  
ATOM    331  CB  MET A 168     -23.671 -27.302 -17.087  1.00  0.47           C  
ATOM    332  CG  MET A 168     -23.295 -27.567 -15.610  1.00  0.47           C  
ATOM    333  SD  MET A 168     -21.587 -27.089 -15.198  1.00  0.47           S  
ATOM    334  CE  MET A 168     -21.621 -27.602 -13.455  1.00  0.47           C  
ATOM    335  N   GLU A 169     -25.628 -27.883 -19.911  1.00  0.38           N  
ATOM    336  CA  GLU A 169     -26.042 -27.490 -21.242  1.00  0.38           C  
ATOM    337  C   GLU A 169     -27.495 -27.023 -21.228  1.00  0.38           C  
ATOM    338  O   GLU A 169     -27.950 -26.321 -22.126  1.00  0.38           O  
ATOM    339  CB  GLU A 169     -25.851 -28.641 -22.263  1.00  0.38           C  
ATOM    340  CG  GLU A 169     -24.366 -29.009 -22.520  1.00  0.38           C  
ATOM    341  CD  GLU A 169     -24.180 -30.036 -23.640  1.00  0.38           C  
ATOM    342  OE1 GLU A 169     -25.183 -30.474 -24.256  1.00  0.38           O  
ATOM    343  OE2 GLU A 169     -22.991 -30.358 -23.908  1.00  0.38           O  
ATOM    344  N   LYS A 170     -28.251 -27.315 -20.142  1.00  0.32           N  
ATOM    345  CA  LYS A 170     -29.587 -26.780 -19.941  1.00  0.32           C  
ATOM    346  C   LYS A 170     -29.588 -25.338 -19.444  1.00  0.32           C  
ATOM    347  O   LYS A 170     -30.631 -24.695 -19.330  1.00  0.32           O  
ATOM    348  CB  LYS A 170     -30.390 -27.622 -18.929  1.00  0.32           C  
ATOM    349  CG  LYS A 170     -30.666 -29.041 -19.426  1.00  0.32           C  
ATOM    350  CD  LYS A 170     -31.500 -29.821 -18.402  1.00  0.32           C  
ATOM    351  CE  LYS A 170     -31.804 -31.237 -18.886  1.00  0.32           C  
ATOM    352  NZ  LYS A 170     -32.537 -31.983 -17.846  1.00  0.32           N  
ATOM    353  N   ARG A 171     -28.421 -24.749 -19.110  1.00  0.43           N  
ATOM    354  CA  ARG A 171     -28.357 -23.322 -18.832  1.00  0.43           C  
ATOM    355  C   ARG A 171     -28.798 -22.448 -20.002  1.00  0.43           C  
ATOM    356  O   ARG A 171     -28.347 -22.589 -21.131  1.00  0.43           O  
ATOM    357  CB  ARG A 171     -26.956 -22.870 -18.367  1.00  0.43           C  
ATOM    358  CG  ARG A 171     -26.627 -23.321 -16.933  1.00  0.43           C  
ATOM    359  CD  ARG A 171     -25.199 -22.949 -16.534  1.00  0.43           C  
ATOM    360  NE  ARG A 171     -24.981 -23.517 -15.158  1.00  0.43           N  
ATOM    361  CZ  ARG A 171     -23.833 -24.066 -14.747  1.00  0.43           C  
ATOM    362  NH1 ARG A 171     -22.766 -24.106 -15.533  1.00  0.43           N  
ATOM    363  NH2 ARG A 171     -23.750 -24.618 -13.537  1.00  0.43           N  
ATOM    364  N   GLY A 172     -29.723 -21.506 -19.723  1.00  0.56           N  
ATOM    365  CA  GLY A 172     -30.322 -20.646 -20.736  1.00  0.56           C  
ATOM    366  C   GLY A 172     -31.562 -21.194 -21.403  1.00  0.56           C  
ATOM    367  O   GLY A 172     -32.197 -20.466 -22.155  1.00  0.56           O  
ATOM    368  N   TYR A 173     -31.973 -22.453 -21.125  1.00  0.50           N  
ATOM    369  CA  TYR A 173     -33.070 -23.084 -21.854  1.00  0.50           C  
ATOM    370  C   TYR A 173     -33.848 -24.065 -20.983  1.00  0.50           C  
ATOM    371  O   TYR A 173     -34.545 -24.943 -21.486  1.00  0.50           O  
ATOM    372  CB  TYR A 173     -32.537 -23.860 -23.094  1.00  0.50           C  
ATOM    373  CG  TYR A 173     -32.178 -22.918 -24.208  1.00  0.50           C  
ATOM    374  CD1 TYR A 173     -33.193 -22.369 -25.010  1.00  0.50           C  
ATOM    375  CD2 TYR A 173     -30.841 -22.577 -24.469  1.00  0.50           C  
ATOM    376  CE1 TYR A 173     -32.876 -21.497 -26.061  1.00  0.50           C  
ATOM    377  CE2 TYR A 173     -30.524 -21.698 -25.516  1.00  0.50           C  
ATOM    378  CZ  TYR A 173     -31.543 -21.165 -26.313  1.00  0.50           C  
ATOM    379  OH  TYR A 173     -31.233 -20.297 -27.376  1.00  0.50           O  
ATOM    380  N   ASP A 174     -33.769 -23.933 -19.647  1.00  0.51           N  
ATOM    381  CA  ASP A 174     -34.470 -24.789 -18.711  1.00  0.51           C  
ATOM    382  C   ASP A 174     -35.663 -24.033 -18.144  1.00  0.51           C  
ATOM    383  O   ASP A 174     -35.768 -22.812 -18.254  1.00  0.51           O  
ATOM    384  CB  ASP A 174     -33.492 -25.175 -17.580  1.00  0.51           C  
ATOM    385  CG  ASP A 174     -33.762 -26.456 -16.811  1.00  0.51           C  
ATOM    386  OD1 ASP A 174     -34.854 -27.049 -16.932  1.00  0.51           O  
ATOM    387  OD2 ASP A 174     -32.836 -26.837 -16.038  1.00  0.51           O  
ATOM    388  N   GLU A 175     -36.589 -24.762 -17.504  1.00  0.56           N  
ATOM    389  CA  GLU A 175     -37.707 -24.176 -16.797  1.00  0.56           C  
ATOM    390  C   GLU A 175     -37.256 -23.677 -15.444  1.00  0.56           C  
ATOM    391  O   GLU A 175     -36.340 -24.216 -14.834  1.00  0.56           O  
ATOM    392  CB  GLU A 175     -38.869 -25.173 -16.616  1.00  0.56           C  
ATOM    393  CG  GLU A 175     -39.386 -25.727 -17.961  1.00  0.56           C  
ATOM    394  CD  GLU A 175     -40.469 -26.773 -17.726  1.00  0.56           C  
ATOM    395  OE1 GLU A 175     -41.595 -26.573 -18.246  1.00  0.56           O  
ATOM    396  OE2 GLU A 175     -40.184 -27.774 -17.010  1.00  0.56           O  
ATOM    397  N   TRP A 176     -37.893 -22.616 -14.929  1.00  0.64           N  
ATOM    398  CA  TRP A 176     -37.527 -22.020 -13.666  1.00  0.64           C  
ATOM    399  C   TRP A 176     -38.557 -22.355 -12.615  1.00  0.64           C  
ATOM    400  O   TRP A 176     -39.758 -22.389 -12.866  1.00  0.64           O  
ATOM    401  CB  TRP A 176     -37.394 -20.486 -13.775  1.00  0.64           C  
ATOM    402  CG  TRP A 176     -36.238 -20.038 -14.646  1.00  0.64           C  
ATOM    403  CD1 TRP A 176     -36.200 -19.782 -15.988  1.00  0.64           C  
ATOM    404  CD2 TRP A 176     -34.905 -19.834 -14.151  1.00  0.64           C  
ATOM    405  NE1 TRP A 176     -34.924 -19.421 -16.365  1.00  0.64           N  
ATOM    406  CE2 TRP A 176     -34.110 -19.450 -15.252  1.00  0.64           C  
ATOM    407  CE3 TRP A 176     -34.358 -19.949 -12.877  1.00  0.64           C  
ATOM    408  CZ2 TRP A 176     -32.757 -19.179 -15.087  1.00  0.64           C  
ATOM    409  CZ3 TRP A 176     -32.997 -19.665 -12.707  1.00  0.64           C  
ATOM    410  CH2 TRP A 176     -32.204 -19.282 -13.798  1.00  0.64           C  
ATOM    411  N   LEU A 177     -38.090 -22.613 -11.388  1.00  0.68           N  
ATOM    412  CA  LEU A 177     -38.914 -22.921 -10.255  1.00  0.68           C  
ATOM    413  C   LEU A 177     -38.759 -21.808  -9.241  1.00  0.68           C  
ATOM    414  O   LEU A 177     -37.649 -21.475  -8.830  1.00  0.68           O  
ATOM    415  CB  LEU A 177     -38.440 -24.252  -9.628  1.00  0.68           C  
ATOM    416  CG  LEU A 177     -39.246 -24.687  -8.390  1.00  0.68           C  
ATOM    417  CD1 LEU A 177     -40.722 -24.959  -8.712  1.00  0.68           C  
ATOM    418  CD2 LEU A 177     -38.630 -25.940  -7.778  1.00  0.68           C  
ATOM    419  N   GLN A 178     -39.885 -21.192  -8.824  1.00  0.68           N  
ATOM    420  CA  GLN A 178     -39.921 -20.257  -7.717  1.00  0.68           C  
ATOM    421  C   GLN A 178     -39.686 -20.959  -6.392  1.00  0.68           C  
ATOM    422  O   GLN A 178     -40.304 -21.983  -6.108  1.00  0.68           O  
ATOM    423  CB  GLN A 178     -41.264 -19.479  -7.683  1.00  0.68           C  
ATOM    424  CG  GLN A 178     -41.277 -18.336  -6.642  1.00  0.68           C  
ATOM    425  CD  GLN A 178     -42.579 -17.542  -6.715  1.00  0.68           C  
ATOM    426  OE1 GLN A 178     -43.457 -17.768  -7.545  1.00  0.68           O  
ATOM    427  NE2 GLN A 178     -42.719 -16.546  -5.811  1.00  0.68           N  
ATOM    428  N   ILE A 179     -38.792 -20.417  -5.546  1.00  0.67           N  
ATOM    429  CA  ILE A 179     -38.493 -20.995  -4.248  1.00  0.67           C  
ATOM    430  C   ILE A 179     -38.572 -19.877  -3.226  1.00  0.67           C  
ATOM    431  O   ILE A 179     -38.512 -18.701  -3.595  1.00  0.67           O  
ATOM    432  CB  ILE A 179     -37.128 -21.688  -4.183  1.00  0.67           C  
ATOM    433  CG1 ILE A 179     -35.960 -20.753  -4.583  1.00  0.67           C  
ATOM    434  CG2 ILE A 179     -37.213 -22.979  -5.027  1.00  0.67           C  
ATOM    435  CD1 ILE A 179     -34.599 -21.452  -4.509  1.00  0.67           C  
ATOM    436  N   PRO A 180     -38.744 -20.132  -1.937  1.00  0.73           N  
ATOM    437  CA  PRO A 180     -38.539 -19.114  -0.911  1.00  0.73           C  
ATOM    438  C   PRO A 180     -37.110 -18.598  -0.815  1.00  0.73           C  
ATOM    439  O   PRO A 180     -36.176 -19.244  -1.285  1.00  0.73           O  
ATOM    440  CB  PRO A 180     -38.935 -19.803   0.412  1.00  0.73           C  
ATOM    441  CG  PRO A 180     -39.621 -21.122   0.022  1.00  0.73           C  
ATOM    442  CD  PRO A 180     -39.113 -21.438  -1.382  1.00  0.73           C  
ATOM    443  N   TRP A 181     -36.915 -17.448  -0.130  1.00  0.71           N  
ATOM    444  CA  TRP A 181     -35.606 -16.936   0.240  1.00  0.71           C  
ATOM    445  C   TRP A 181     -34.805 -17.903   1.090  1.00  0.71           C  
ATOM    446  O   TRP A 181     -33.637 -18.139   0.798  1.00  0.71           O  
ATOM    447  CB  TRP A 181     -35.750 -15.588   0.992  1.00  0.71           C  
ATOM    448  CG  TRP A 181     -35.898 -14.423   0.042  1.00  0.71           C  
ATOM    449  CD1 TRP A 181     -36.989 -13.650  -0.237  1.00  0.71           C  
ATOM    450  CD2 TRP A 181     -34.834 -13.958  -0.805  1.00  0.71           C  
ATOM    451  NE1 TRP A 181     -36.680 -12.736  -1.218  1.00  0.71           N  
ATOM    452  CE2 TRP A 181     -35.365 -12.910  -1.582  1.00  0.71           C  
ATOM    453  CE3 TRP A 181     -33.505 -14.359  -0.949  1.00  0.71           C  
ATOM    454  CZ2 TRP A 181     -34.584 -12.266  -2.522  1.00  0.71           C  
ATOM    455  CZ3 TRP A 181     -32.705 -13.681  -1.881  1.00  0.71           C  
ATOM    456  CH2 TRP A 181     -33.244 -12.654  -2.667  1.00  0.71           C  
ATOM    457  N   ASP A 182     -35.422 -18.545   2.104  1.00  0.73           N  
ATOM    458  CA  ASP A 182     -34.762 -19.505   2.972  1.00  0.73           C  
ATOM    459  C   ASP A 182     -34.182 -20.688   2.212  1.00  0.73           C  
ATOM    460  O   ASP A 182     -33.030 -21.077   2.410  1.00  0.73           O  
ATOM    461  CB  ASP A 182     -35.766 -20.052   4.022  1.00  0.73           C  
ATOM    462  CG  ASP A 182     -36.237 -18.965   4.975  1.00  0.73           C  
ATOM    463  OD1 ASP A 182     -35.659 -17.849   4.965  1.00  0.73           O  
ATOM    464  OD2 ASP A 182     -37.219 -19.245   5.703  1.00  0.73           O  
ATOM    465  N   GLU A 183     -34.958 -21.252   1.261  1.00  0.67           N  
ATOM    466  CA  GLU A 183     -34.492 -22.309   0.391  1.00  0.67           C  
ATOM    467  C   GLU A 183     -33.354 -21.852  -0.510  1.00  0.67           C  
ATOM    468  O   GLU A 183     -32.296 -22.475  -0.540  1.00  0.67           O  
ATOM    469  CB  GLU A 183     -35.659 -22.867  -0.449  1.00  0.67           C  
ATOM    470  CG  GLU A 183     -35.250 -23.982  -1.445  1.00  0.67           C  
ATOM    471  CD  GLU A 183     -36.433 -24.804  -1.949  1.00  0.67           C  
ATOM    472  OE1 GLU A 183     -37.594 -24.477  -1.593  1.00  0.67           O  
ATOM    473  OE2 GLU A 183     -36.162 -25.768  -2.706  1.00  0.67           O  
ATOM    474  N   ALA A 184     -33.491 -20.692  -1.195  1.00  0.69           N  
ATOM    475  CA  ALA A 184     -32.470 -20.178  -2.092  1.00  0.69           C  
ATOM    476  C   ALA A 184     -31.141 -19.874  -1.419  1.00  0.69           C  
ATOM    477  O   ALA A 184     -30.069 -20.223  -1.914  1.00  0.69           O  
ATOM    478  CB  ALA A 184     -32.973 -18.884  -2.771  1.00  0.69           C  
ATOM    479  N   LEU A 185     -31.186 -19.224  -0.244  1.00  0.62           N  
ATOM    480  CA  LEU A 185     -30.018 -18.878   0.537  1.00  0.62           C  
ATOM    481  C   LEU A 185     -29.311 -20.084   1.114  1.00  0.62           C  
ATOM    482  O   LEU A 185     -28.083 -20.164   1.089  1.00  0.62           O  
ATOM    483  CB  LEU A 185     -30.401 -17.893   1.660  1.00  0.62           C  
ATOM    484  CG  LEU A 185     -30.937 -16.549   1.124  1.00  0.62           C  
ATOM    485  CD1 LEU A 185     -31.597 -15.761   2.267  1.00  0.62           C  
ATOM    486  CD2 LEU A 185     -29.852 -15.723   0.409  1.00  0.62           C  
ATOM    487  N   ALA A 186     -30.073 -21.089   1.601  1.00  0.63           N  
ATOM    488  CA  ALA A 186     -29.524 -22.359   2.015  1.00  0.63           C  
ATOM    489  C   ALA A 186     -28.840 -23.087   0.871  1.00  0.63           C  
ATOM    490  O   ALA A 186     -27.748 -23.619   1.043  1.00  0.63           O  
ATOM    491  CB  ALA A 186     -30.637 -23.272   2.570  1.00  0.63           C  
ATOM    492  N   ILE A 187     -29.449 -23.101  -0.335  1.00  0.57           N  
ATOM    493  CA  ILE A 187     -28.846 -23.663  -1.534  1.00  0.57           C  
ATOM    494  C   ILE A 187     -27.553 -22.957  -1.884  1.00  0.57           C  
ATOM    495  O   ILE A 187     -26.526 -23.616  -1.970  1.00  0.57           O  
ATOM    496  CB  ILE A 187     -29.829 -23.662  -2.704  1.00  0.57           C  
ATOM    497  CG1 ILE A 187     -30.955 -24.682  -2.408  1.00  0.57           C  
ATOM    498  CG2 ILE A 187     -29.127 -23.981  -4.052  1.00  0.57           C  
ATOM    499  CD1 ILE A 187     -32.142 -24.534  -3.363  1.00  0.57           C  
ATOM    500  N   ALA A 188     -27.535 -21.606  -1.978  1.00  0.54           N  
ATOM    501  CA  ALA A 188     -26.344 -20.853  -2.329  1.00  0.54           C  
ATOM    502  C   ALA A 188     -25.199 -21.059  -1.356  1.00  0.54           C  
ATOM    503  O   ALA A 188     -24.059 -21.280  -1.762  1.00  0.54           O  
ATOM    504  CB  ALA A 188     -26.647 -19.339  -2.365  1.00  0.54           C  
ATOM    505  N   ALA A 189     -25.501 -21.040  -0.037  1.00  0.52           N  
ATOM    506  CA  ALA A 189     -24.543 -21.330   1.000  1.00  0.52           C  
ATOM    507  C   ALA A 189     -24.003 -22.728   0.882  1.00  0.52           C  
ATOM    508  O   ALA A 189     -22.791 -22.886   0.823  1.00  0.52           O  
ATOM    509  CB  ALA A 189     -25.177 -21.180   2.400  1.00  0.52           C  
ATOM    510  N   LYS A 190     -24.860 -23.764   0.742  1.00  0.54           N  
ATOM    511  CA  LYS A 190     -24.397 -25.127   0.590  1.00  0.54           C  
ATOM    512  C   LYS A 190     -23.511 -25.250  -0.640  1.00  0.54           C  
ATOM    513  O   LYS A 190     -22.375 -25.666  -0.517  1.00  0.54           O  
ATOM    514  CB  LYS A 190     -25.576 -26.132   0.556  1.00  0.54           C  
ATOM    515  CG  LYS A 190     -26.250 -26.234   1.937  1.00  0.54           C  
ATOM    516  CD  LYS A 190     -27.482 -27.144   1.909  1.00  0.54           C  
ATOM    517  CE  LYS A 190     -28.220 -27.252   3.245  1.00  0.54           C  
ATOM    518  NZ  LYS A 190     -29.387 -28.157   3.103  1.00  0.54           N  
ATOM    519  N   THR A 191     -23.949 -24.776  -1.829  1.00  0.52           N  
ATOM    520  CA  THR A 191     -23.204 -24.824  -3.094  1.00  0.52           C  
ATOM    521  C   THR A 191     -21.838 -24.188  -3.053  1.00  0.52           C  
ATOM    522  O   THR A 191     -20.848 -24.713  -3.555  1.00  0.52           O  
ATOM    523  CB  THR A 191     -23.874 -24.047  -4.219  1.00  0.52           C  
ATOM    524  OG1 THR A 191     -25.231 -24.396  -4.320  1.00  0.52           O  
ATOM    525  CG2 THR A 191     -23.255 -24.376  -5.583  1.00  0.52           C  
ATOM    526  N   LEU A 192     -21.751 -22.998  -2.456  1.00  0.43           N  
ATOM    527  CA  LEU A 192     -20.496 -22.302  -2.318  1.00  0.43           C  
ATOM    528  C   LEU A 192     -19.631 -22.841  -1.261  1.00  0.43           C  
ATOM    529  O   LEU A 192     -18.414 -22.858  -1.457  1.00  0.43           O  
ATOM    530  CB  LEU A 192     -20.666 -20.851  -1.899  1.00  0.43           C  
ATOM    531  CG  LEU A 192     -21.283 -20.013  -3.005  1.00  0.43           C  
ATOM    532  CD1 LEU A 192     -21.481 -18.604  -2.450  1.00  0.43           C  
ATOM    533  CD2 LEU A 192     -20.391 -19.992  -4.257  1.00  0.43           C  
ATOM    534  N   GLN A 193     -20.225 -23.306  -0.118  1.00  0.42           N  
ATOM    535  CA  GLN A 193     -19.534 -24.099   0.881  1.00  0.42           C  
ATOM    536  C   GLN A 193     -18.881 -25.218   0.172  1.00  0.42           C  
ATOM    537  O   GLN A 193     -17.719 -25.153  -0.062  1.00  0.42           O  
ATOM    538  CB  GLN A 193     -20.387 -24.686   2.028  1.00  0.42           C  
ATOM    539  CG  GLN A 193     -20.718 -23.571   3.025  1.00  0.42           C  
ATOM    540  CD  GLN A 193     -21.744 -24.003   4.062  1.00  0.42           C  
ATOM    541  OE1 GLN A 193     -22.550 -24.922   3.911  1.00  0.42           O  
ATOM    542  NE2 GLN A 193     -21.741 -23.256   5.189  1.00  0.42           N  
ATOM    543  N   ASN A 194     -19.659 -26.081  -0.440  1.00  0.47           N  
ATOM    544  CA  ASN A 194     -19.102 -27.189  -1.167  1.00  0.47           C  
ATOM    545  C   ASN A 194     -17.884 -27.007  -2.084  1.00  0.47           C  
ATOM    546  O   ASN A 194     -16.948 -27.805  -2.013  1.00  0.47           O  
ATOM    547  CB  ASN A 194     -20.259 -27.545  -2.057  1.00  0.47           C  
ATOM    548  CG  ASN A 194     -21.324 -28.279  -1.293  1.00  0.47           C  
ATOM    549  OD1 ASN A 194     -21.097 -28.976  -0.300  1.00  0.47           O  
ATOM    550  ND2 ASN A 194     -22.553 -28.182  -1.820  1.00  0.47           N  
ATOM    551  N   VAL A 195     -17.831 -25.969  -2.942  1.00  0.42           N  
ATOM    552  CA  VAL A 195     -16.644 -25.561  -3.679  1.00  0.42           C  
ATOM    553  C   VAL A 195     -15.474 -25.136  -2.773  1.00  0.42           C  
ATOM    554  O   VAL A 195     -14.364 -25.642  -2.895  1.00  0.42           O  
ATOM    555  CB  VAL A 195     -17.061 -24.401  -4.577  1.00  0.42           C  
ATOM    556  CG1 VAL A 195     -15.845 -23.826  -5.308  1.00  0.42           C  
ATOM    557  CG2 VAL A 195     -18.097 -24.888  -5.615  1.00  0.42           C  
ATOM    558  N   ALA A 196     -15.694 -24.226  -1.809  1.00  0.41           N  
ATOM    559  CA  ALA A 196     -14.636 -23.720  -0.946  1.00  0.41           C  
ATOM    560  C   ALA A 196     -14.334 -24.546   0.309  1.00  0.41           C  
ATOM    561  O   ALA A 196     -13.190 -24.502   0.803  1.00  0.41           O  
ATOM    562  CB  ALA A 196     -14.999 -22.262  -0.597  1.00  0.41           C  
ATOM    563  N   GLU A 197     -15.328 -25.302   0.851  1.00  0.37           N  
ATOM    564  CA  GLU A 197     -15.381 -26.248   1.994  1.00  0.37           C  
ATOM    565  C   GLU A 197     -14.584 -27.497   1.715  1.00  0.37           C  
ATOM    566  O   GLU A 197     -13.823 -28.002   2.532  1.00  0.37           O  
ATOM    567  CB  GLU A 197     -16.871 -26.706   2.235  1.00  0.37           C  
ATOM    568  CG  GLU A 197     -17.207 -27.628   3.439  1.00  0.37           C  
ATOM    569  CD  GLU A 197     -17.044 -26.918   4.781  1.00  0.37           C  
ATOM    570  OE1 GLU A 197     -16.938 -27.638   5.806  1.00  0.37           O  
ATOM    571  OE2 GLU A 197     -17.087 -25.661   4.799  1.00  0.37           O  
ATOM    572  N   THR A 198     -14.752 -28.044   0.489  1.00  0.43           N  
ATOM    573  CA  THR A 198     -14.299 -29.402   0.209  1.00  0.43           C  
ATOM    574  C   THR A 198     -12.845 -29.441  -0.196  1.00  0.43           C  
ATOM    575  O   THR A 198     -12.149 -30.436   0.001  1.00  0.43           O  
ATOM    576  CB  THR A 198     -15.175 -30.085  -0.833  1.00  0.43           C  
ATOM    577  OG1 THR A 198     -16.476 -30.238  -0.290  1.00  0.43           O  
ATOM    578  CG2 THR A 198     -14.749 -31.512  -1.203  1.00  0.43           C  
ATOM    579  N   TYR A 199     -12.300 -28.325  -0.716  1.00  0.31           N  
ATOM    580  CA  TYR A 199     -10.922 -28.267  -1.162  1.00  0.31           C  
ATOM    581  C   TYR A 199     -10.124 -27.471  -0.144  1.00  0.31           C  
ATOM    582  O   TYR A 199     -10.418 -26.317   0.137  1.00  0.31           O  
ATOM    583  CB  TYR A 199     -10.772 -27.600  -2.557  1.00  0.31           C  
ATOM    584  CG  TYR A 199     -11.386 -28.448  -3.640  1.00  0.31           C  
ATOM    585  CD1 TYR A 199     -10.606 -29.331  -4.407  1.00  0.31           C  
ATOM    586  CD2 TYR A 199     -12.755 -28.341  -3.927  1.00  0.31           C  
ATOM    587  CE1 TYR A 199     -11.184 -30.062  -5.459  1.00  0.31           C  
ATOM    588  CE2 TYR A 199     -13.333 -29.056  -4.982  1.00  0.31           C  
ATOM    589  CZ  TYR A 199     -12.542 -29.905  -5.759  1.00  0.31           C  
ATOM    590  OH  TYR A 199     -13.122 -30.581  -6.851  1.00  0.31           O  
ATOM    591  N   LYS A 200      -9.064 -28.075   0.439  1.00  0.24           N  
ATOM    592  CA  LYS A 200      -8.372 -27.492   1.582  1.00  0.24           C  
ATOM    593  C   LYS A 200      -7.178 -26.628   1.203  1.00  0.24           C  
ATOM    594  O   LYS A 200      -6.522 -26.058   2.071  1.00  0.24           O  
ATOM    595  CB  LYS A 200      -7.829 -28.617   2.502  1.00  0.24           C  
ATOM    596  CG  LYS A 200      -8.940 -29.432   3.174  1.00  0.24           C  
ATOM    597  CD  LYS A 200      -8.356 -30.522   4.086  1.00  0.24           C  
ATOM    598  CE  LYS A 200      -9.445 -31.344   4.780  1.00  0.24           C  
ATOM    599  NZ  LYS A 200      -8.835 -32.404   5.616  1.00  0.24           N  
ATOM    600  N   GLY A 201      -6.849 -26.512  -0.098  1.00  0.32           N  
ATOM    601  CA  GLY A 201      -5.735 -25.686  -0.557  1.00  0.32           C  
ATOM    602  C   GLY A 201      -6.221 -24.495  -1.326  1.00  0.32           C  
ATOM    603  O   GLY A 201      -7.380 -24.102  -1.228  1.00  0.32           O  
ATOM    604  N   GLU A 202      -5.332 -23.922  -2.168  1.00  0.31           N  
ATOM    605  CA  GLU A 202      -5.563 -22.768  -3.029  1.00  0.31           C  
ATOM    606  C   GLU A 202      -6.776 -22.892  -3.913  1.00  0.31           C  
ATOM    607  O   GLU A 202      -7.502 -21.921  -4.106  1.00  0.31           O  
ATOM    608  CB  GLU A 202      -4.344 -22.526  -3.940  1.00  0.31           C  
ATOM    609  CG  GLU A 202      -3.129 -21.986  -3.158  1.00  0.31           C  
ATOM    610  CD  GLU A 202      -1.904 -21.794  -4.048  1.00  0.31           C  
ATOM    611  OE1 GLU A 202      -1.954 -22.160  -5.247  1.00  0.31           O  
ATOM    612  OE2 GLU A 202      -0.896 -21.280  -3.501  1.00  0.31           O  
ATOM    613  N   ASP A 203      -7.066 -24.119  -4.385  1.00  0.32           N  
ATOM    614  CA  ASP A 203      -8.243 -24.443  -5.148  1.00  0.32           C  
ATOM    615  C   ASP A 203      -9.536 -24.158  -4.389  1.00  0.32           C  
ATOM    616  O   ASP A 203     -10.576 -24.034  -5.017  1.00  0.32           O  
ATOM    617  CB  ASP A 203      -8.240 -25.940  -5.577  1.00  0.32           C  
ATOM    618  CG  ASP A 203      -7.123 -26.286  -6.550  1.00  0.32           C  
ATOM    619  OD1 ASP A 203      -6.530 -25.365  -7.155  1.00  0.32           O  
ATOM    620  OD2 ASP A 203      -6.880 -27.510  -6.697  1.00  0.32           O  
ATOM    621  N   GLY A 204      -9.599 -24.024  -3.046  1.00  0.27           N  
ATOM    622  CA  GLY A 204     -10.869 -23.677  -2.398  1.00  0.27           C  
ATOM    623  C   GLY A 204     -11.435 -22.317  -2.764  1.00  0.27           C  
ATOM    624  O   GLY A 204     -12.507 -22.207  -3.352  1.00  0.27           O  
ATOM    625  N   ALA A 205     -10.695 -21.231  -2.462  1.00  0.33           N  
ATOM    626  CA  ALA A 205     -11.044 -19.887  -2.889  1.00  0.33           C  
ATOM    627  C   ALA A 205     -10.758 -19.653  -4.372  1.00  0.33           C  
ATOM    628  O   ALA A 205     -11.454 -18.893  -5.033  1.00  0.33           O  
ATOM    629  CB  ALA A 205     -10.284 -18.854  -2.037  1.00  0.33           C  
ATOM    630  N   GLY A 206      -9.766 -20.394  -4.922  1.00  0.31           N  
ATOM    631  CA  GLY A 206      -9.342 -20.391  -6.321  1.00  0.31           C  
ATOM    632  C   GLY A 206     -10.247 -21.172  -7.247  1.00  0.31           C  
ATOM    633  O   GLY A 206      -9.968 -21.379  -8.423  1.00  0.31           O  
ATOM    634  N   LYS A 207     -11.358 -21.716  -6.720  1.00  0.30           N  
ATOM    635  CA  LYS A 207     -12.398 -22.309  -7.536  1.00  0.30           C  
ATOM    636  C   LYS A 207     -13.609 -21.399  -7.640  1.00  0.30           C  
ATOM    637  O   LYS A 207     -14.582 -21.719  -8.323  1.00  0.30           O  
ATOM    638  CB  LYS A 207     -12.818 -23.673  -6.939  1.00  0.30           C  
ATOM    639  CG  LYS A 207     -13.585 -24.638  -7.844  1.00  0.30           C  
ATOM    640  CD  LYS A 207     -12.641 -25.169  -8.920  1.00  0.30           C  
ATOM    641  CE  LYS A 207     -13.323 -26.242  -9.744  1.00  0.30           C  
ATOM    642  NZ  LYS A 207     -12.405 -26.688 -10.804  1.00  0.30           N  
ATOM    643  N   LEU A 208     -13.585 -20.214  -6.999  1.00  0.35           N  
ATOM    644  CA  LEU A 208     -14.729 -19.334  -6.981  1.00  0.35           C  
ATOM    645  C   LEU A 208     -14.390 -18.030  -7.684  1.00  0.35           C  
ATOM    646  O   LEU A 208     -13.567 -17.243  -7.227  1.00  0.35           O  
ATOM    647  CB  LEU A 208     -15.178 -19.066  -5.523  1.00  0.35           C  
ATOM    648  CG  LEU A 208     -16.407 -18.143  -5.421  1.00  0.35           C  
ATOM    649  CD1 LEU A 208     -17.655 -18.740  -6.096  1.00  0.35           C  
ATOM    650  CD2 LEU A 208     -16.717 -17.755  -3.968  1.00  0.35           C  
ATOM    651  N   LEU A 209     -15.050 -17.741  -8.825  1.00  0.37           N  
ATOM    652  CA  LEU A 209     -14.840 -16.506  -9.553  1.00  0.37           C  
ATOM    653  C   LEU A 209     -15.952 -15.543  -9.220  1.00  0.37           C  
ATOM    654  O   LEU A 209     -17.106 -15.802  -9.538  1.00  0.37           O  
ATOM    655  CB  LEU A 209     -14.891 -16.706 -11.095  1.00  0.37           C  
ATOM    656  CG  LEU A 209     -14.702 -15.404 -11.920  1.00  0.37           C  
ATOM    657  CD1 LEU A 209     -13.320 -14.782 -11.690  1.00  0.37           C  
ATOM    658  CD2 LEU A 209     -14.917 -15.653 -13.418  1.00  0.37           C  
ATOM    659  N   GLU A 210     -15.618 -14.382  -8.633  1.00  0.40           N  
ATOM    660  CA  GLU A 210     -16.616 -13.388  -8.286  1.00  0.40           C  
ATOM    661  C   GLU A 210     -16.003 -12.023  -8.526  1.00  0.40           C  
ATOM    662  O   GLU A 210     -16.150 -11.071  -7.767  1.00  0.40           O  
ATOM    663  CB  GLU A 210     -17.030 -13.488  -6.808  1.00  0.40           C  
ATOM    664  CG  GLU A 210     -17.748 -14.748  -6.296  1.00  0.40           C  
ATOM    665  CD  GLU A 210     -19.195 -14.879  -6.732  1.00  0.40           C  
ATOM    666  OE1 GLU A 210     -19.807 -13.857  -7.133  1.00  0.40           O  
ATOM    667  OE2 GLU A 210     -19.711 -16.020  -6.617  1.00  0.40           O  
ATOM    668  N   GLN A 211     -15.293 -11.895  -9.667  1.00  0.37           N  
ATOM    669  CA  GLN A 211     -14.870 -10.632 -10.242  1.00  0.37           C  
ATOM    670  C   GLN A 211     -16.034  -9.684 -10.458  1.00  0.37           C  
ATOM    671  O   GLN A 211     -15.945  -8.488 -10.178  1.00  0.37           O  
ATOM    672  CB  GLN A 211     -14.131 -10.915 -11.584  1.00  0.37           C  
ATOM    673  CG  GLN A 211     -14.898 -11.607 -12.751  1.00  0.37           C  
ATOM    674  CD  GLN A 211     -15.557 -10.619 -13.715  1.00  0.37           C  
ATOM    675  OE1 GLN A 211     -15.000  -9.577 -14.042  1.00  0.37           O  
ATOM    676  NE2 GLN A 211     -16.770 -10.944 -14.217  1.00  0.37           N  
ATOM    677  N   GLY A 212     -17.169 -10.257 -10.931  1.00  0.37           N  
ATOM    678  CA  GLY A 212     -18.473  -9.629 -11.098  1.00  0.37           C  
ATOM    679  C   GLY A 212     -18.421  -8.256 -11.703  1.00  0.37           C  
ATOM    680  O   GLY A 212     -18.980  -7.315 -11.156  1.00  0.37           O  
ATOM    681  N   TYR A 213     -17.681  -8.090 -12.825  1.00  0.22           N  
ATOM    682  CA  TYR A 213     -17.534  -6.819 -13.513  1.00  0.22           C  
ATOM    683  C   TYR A 213     -18.872  -6.289 -14.001  1.00  0.22           C  
ATOM    684  O   TYR A 213     -19.557  -7.002 -14.726  1.00  0.22           O  
ATOM    685  CB  TYR A 213     -16.631  -6.918 -14.786  1.00  0.22           C  
ATOM    686  CG  TYR A 213     -16.406  -5.557 -15.400  1.00  0.22           C  
ATOM    687  CD1 TYR A 213     -15.440  -4.709 -14.849  1.00  0.22           C  
ATOM    688  CD2 TYR A 213     -17.228  -5.076 -16.438  1.00  0.22           C  
ATOM    689  CE1 TYR A 213     -15.296  -3.398 -15.320  1.00  0.22           C  
ATOM    690  CE2 TYR A 213     -17.080  -3.767 -16.916  1.00  0.22           C  
ATOM    691  CZ  TYR A 213     -16.117  -2.926 -16.353  1.00  0.22           C  
ATOM    692  OH  TYR A 213     -15.975  -1.609 -16.836  1.00  0.22           O  
ATOM    693  N   GLU A 214     -19.176  -5.003 -13.709  1.00  0.24           N  
ATOM    694  CA  GLU A 214     -20.389  -4.356 -14.148  1.00  0.24           C  
ATOM    695  C   GLU A 214     -20.456  -2.954 -13.548  1.00  0.24           C  
ATOM    696  O   GLU A 214     -19.629  -2.619 -12.690  1.00  0.24           O  
ATOM    697  CB  GLU A 214     -21.666  -5.140 -13.739  1.00  0.24           C  
ATOM    698  CG  GLU A 214     -21.855  -5.312 -12.218  1.00  0.24           C  
ATOM    699  CD  GLU A 214     -23.098  -6.143 -11.926  1.00  0.24           C  
ATOM    700  OE1 GLU A 214     -23.780  -6.574 -12.890  1.00  0.24           O  
ATOM    701  OE2 GLU A 214     -23.392  -6.301 -10.713  1.00  0.24           O  
ATOM    702  N   PRO A 215     -21.379  -2.094 -13.993  1.00  0.25           N  
ATOM    703  CA  PRO A 215     -21.552  -0.762 -13.433  1.00  0.25           C  
ATOM    704  C   PRO A 215     -22.537  -0.747 -12.275  1.00  0.25           C  
ATOM    705  O   PRO A 215     -22.470   0.195 -11.494  1.00  0.25           O  
ATOM    706  CB  PRO A 215     -22.023   0.076 -14.639  1.00  0.25           C  
ATOM    707  CG  PRO A 215     -22.710  -0.907 -15.597  1.00  0.25           C  
ATOM    708  CD  PRO A 215     -22.136  -2.276 -15.238  1.00  0.25           C  
ATOM    709  N   ALA A 216     -23.445  -1.746 -12.138  1.00  0.32           N  
ATOM    710  CA  ALA A 216     -24.544  -1.760 -11.181  1.00  0.32           C  
ATOM    711  C   ALA A 216     -25.287  -0.429 -11.030  1.00  0.32           C  
ATOM    712  O   ALA A 216     -25.760   0.147 -12.008  1.00  0.32           O  
ATOM    713  CB  ALA A 216     -24.089  -2.390  -9.843  1.00  0.32           C  
ATOM    714  N   MET A 217     -25.422   0.074  -9.792  1.00  0.20           N  
ATOM    715  CA  MET A 217     -25.922   1.400  -9.534  1.00  0.20           C  
ATOM    716  C   MET A 217     -24.895   2.122  -8.687  1.00  0.20           C  
ATOM    717  O   MET A 217     -24.125   1.496  -7.957  1.00  0.20           O  
ATOM    718  CB  MET A 217     -27.276   1.340  -8.792  1.00  0.20           C  
ATOM    719  CG  MET A 217     -28.368   0.631  -9.618  1.00  0.20           C  
ATOM    720  SD  MET A 217     -28.885   1.473 -11.152  1.00  0.20           S  
ATOM    721  CE  MET A 217     -29.756   2.846 -10.350  1.00  0.20           C  
ATOM    722  N   VAL A 218     -24.879   3.475  -8.777  1.00  0.16           N  
ATOM    723  CA  VAL A 218     -24.177   4.372  -7.866  1.00  0.16           C  
ATOM    724  C   VAL A 218     -24.760   4.233  -6.477  1.00  0.16           C  
ATOM    725  O   VAL A 218     -25.951   3.967  -6.361  1.00  0.16           O  
ATOM    726  CB  VAL A 218     -24.239   5.855  -8.278  1.00  0.16           C  
ATOM    727  CG1 VAL A 218     -25.691   6.380  -8.369  1.00  0.16           C  
ATOM    728  CG2 VAL A 218     -23.417   6.766  -7.328  1.00  0.16           C  
ATOM    729  N   GLU A 219     -23.893   4.434  -5.448  1.00  0.17           N  
ATOM    730  CA  GLU A 219     -24.148   4.439  -4.019  1.00  0.17           C  
ATOM    731  C   GLU A 219     -22.886   4.059  -3.242  1.00  0.17           C  
ATOM    732  O   GLU A 219     -22.111   3.206  -3.665  1.00  0.17           O  
ATOM    733  CB  GLU A 219     -25.286   3.488  -3.617  1.00  0.17           C  
ATOM    734  CG  GLU A 219     -25.551   3.327  -2.116  1.00  0.17           C  
ATOM    735  CD  GLU A 219     -25.713   4.660  -1.402  1.00  0.17           C  
ATOM    736  OE1 GLU A 219     -25.125   4.775  -0.296  1.00  0.17           O  
ATOM    737  OE2 GLU A 219     -26.361   5.572  -1.968  1.00  0.17           O  
ATOM    738  N   ALA A 220     -22.633   4.713  -2.080  1.00  0.21           N  
ATOM    739  CA  ALA A 220     -21.539   4.400  -1.175  1.00  0.21           C  
ATOM    740  C   ALA A 220     -21.704   3.075  -0.431  1.00  0.21           C  
ATOM    741  O   ALA A 220     -20.756   2.315  -0.245  1.00  0.21           O  
ATOM    742  CB  ALA A 220     -21.406   5.531  -0.131  1.00  0.21           C  
ATOM    743  N   MET A 221     -22.927   2.779   0.040  1.00  0.19           N  
ATOM    744  CA  MET A 221     -23.231   1.582   0.810  1.00  0.19           C  
ATOM    745  C   MET A 221     -23.538   0.364  -0.062  1.00  0.19           C  
ATOM    746  O   MET A 221     -23.456   0.421  -1.272  1.00  0.19           O  
ATOM    747  CB  MET A 221     -24.422   1.832   1.759  1.00  0.19           C  
ATOM    748  CG  MET A 221     -24.126   2.950   2.770  1.00  0.19           C  
ATOM    749  SD  MET A 221     -25.477   3.244   3.950  1.00  0.19           S  
ATOM    750  CE  MET A 221     -25.263   1.700   4.882  1.00  0.19           C  
ATOM    751  N   HIS A 222     -23.874  -0.801   0.571  1.00  0.26           N  
ATOM    752  CA  HIS A 222     -24.521  -1.968  -0.048  1.00  0.26           C  
ATOM    753  C   HIS A 222     -25.489  -2.722   0.775  1.00  0.26           C  
ATOM    754  O   HIS A 222     -25.397  -2.812   1.984  1.00  0.26           O  
ATOM    755  CB  HIS A 222     -23.667  -3.034  -0.687  1.00  0.26           C  
ATOM    756  CG  HIS A 222     -24.211  -4.299  -1.188  1.00  0.26           C  
ATOM    757  ND1 HIS A 222     -24.483  -5.372  -0.377  1.00  0.26           N  
ATOM    758  CD2 HIS A 222     -24.273  -4.653  -2.463  1.00  0.26           C  
ATOM    759  CE1 HIS A 222     -24.711  -6.357  -1.193  1.00  0.26           C  
ATOM    760  NE2 HIS A 222     -24.575  -5.992  -2.490  1.00  0.26           N  
ATOM    761  N   GLY A 223     -26.496  -3.275   0.034  1.00  0.30           N  
ATOM    762  CA  GLY A 223     -27.516  -4.149   0.589  1.00  0.30           C  
ATOM    763  C   GLY A 223     -28.493  -3.307   1.353  1.00  0.30           C  
ATOM    764  O   GLY A 223     -29.391  -3.788   2.036  1.00  0.30           O  
ATOM    765  N   ALA A 224     -28.235  -1.992   1.246  1.00  0.33           N  
ATOM    766  CA  ALA A 224     -28.766  -0.876   1.944  1.00  0.33           C  
ATOM    767  C   ALA A 224     -30.122  -0.530   1.386  1.00  0.33           C  
ATOM    768  O   ALA A 224     -30.588  -1.053   0.377  1.00  0.33           O  
ATOM    769  CB  ALA A 224     -27.792   0.336   1.850  1.00  0.33           C  
ATOM    770  N   GLY A 225     -30.801   0.403   2.061  1.00  0.32           N  
ATOM    771  CA  GLY A 225     -32.119   0.837   1.656  1.00  0.32           C  
ATOM    772  C   GLY A 225     -32.296   2.308   1.947  1.00  0.32           C  
ATOM    773  O   GLY A 225     -32.370   2.711   3.099  1.00  0.32           O  
ATOM    774  N   VAL A 226     -32.354   3.121   0.867  1.00  0.29           N  
ATOM    775  CA  VAL A 226     -32.529   4.585   0.793  1.00  0.29           C  
ATOM    776  C   VAL A 226     -33.314   4.875  -0.491  1.00  0.29           C  
ATOM    777  O   VAL A 226     -33.840   5.963  -0.700  1.00  0.29           O  
ATOM    778  CB  VAL A 226     -31.176   5.377   0.771  1.00  0.29           C  
ATOM    779  CG1 VAL A 226     -31.191   6.868   0.327  1.00  0.29           C  
ATOM    780  CG2 VAL A 226     -30.392   5.184   2.091  1.00  0.29           C  
ATOM    781  N   GLN A 227     -33.482   3.869  -1.384  1.00  0.24           N  
ATOM    782  CA  GLN A 227     -34.277   4.000  -2.593  1.00  0.24           C  
ATOM    783  C   GLN A 227     -35.707   3.619  -2.284  1.00  0.24           C  
ATOM    784  O   GLN A 227     -36.019   3.118  -1.210  1.00  0.24           O  
ATOM    785  CB  GLN A 227     -33.749   3.119  -3.767  1.00  0.24           C  
ATOM    786  CG  GLN A 227     -32.278   3.425  -4.118  1.00  0.24           C  
ATOM    787  CD  GLN A 227     -32.058   4.845  -4.647  1.00  0.24           C  
ATOM    788  OE1 GLN A 227     -32.695   5.251  -5.616  1.00  0.24           O  
ATOM    789  NE2 GLN A 227     -31.128   5.616  -4.034  1.00  0.24           N  
ATOM    790  N   ALA A 228     -36.613   3.847  -3.250  1.00  0.14           N  
ATOM    791  CA  ALA A 228     -38.023   3.535  -3.138  1.00  0.14           C  
ATOM    792  C   ALA A 228     -38.340   2.045  -2.988  1.00  0.14           C  
ATOM    793  O   ALA A 228     -39.323   1.650  -2.367  1.00  0.14           O  
ATOM    794  CB  ALA A 228     -38.728   4.091  -4.391  1.00  0.14           C  
ATOM    795  N   ILE A 229     -37.507   1.174  -3.594  1.00  0.20           N  
ATOM    796  CA  ILE A 229     -37.592  -0.275  -3.461  1.00  0.20           C  
ATOM    797  C   ILE A 229     -37.356  -0.729  -2.030  1.00  0.20           C  
ATOM    798  O   ILE A 229     -36.385  -0.339  -1.387  1.00  0.20           O  
ATOM    799  CB  ILE A 229     -36.603  -0.972  -4.403  1.00  0.20           C  
ATOM    800  CG1 ILE A 229     -36.975  -0.650  -5.868  1.00  0.20           C  
ATOM    801  CG2 ILE A 229     -36.530  -2.504  -4.159  1.00  0.20           C  
ATOM    802  CD1 ILE A 229     -35.887  -1.089  -6.846  1.00  0.20           C  
ATOM    803  N   LYS A 230     -38.233  -1.609  -1.508  1.00  0.23           N  
ATOM    804  CA  LYS A 230     -38.096  -2.094  -0.158  1.00  0.23           C  
ATOM    805  C   LYS A 230     -38.516  -3.547  -0.114  1.00  0.23           C  
ATOM    806  O   LYS A 230     -39.681  -3.880   0.078  1.00  0.23           O  
ATOM    807  CB  LYS A 230     -38.949  -1.240   0.811  1.00  0.23           C  
ATOM    808  CG  LYS A 230     -38.742  -1.597   2.289  1.00  0.23           C  
ATOM    809  CD  LYS A 230     -39.589  -0.697   3.200  1.00  0.23           C  
ATOM    810  CE  LYS A 230     -39.391  -1.007   4.686  1.00  0.23           C  
ATOM    811  NZ  LYS A 230     -40.232  -0.108   5.509  1.00  0.23           N  
ATOM    812  N   MET A 231     -37.557  -4.468  -0.311  1.00  0.21           N  
ATOM    813  CA  MET A 231     -37.835  -5.886  -0.336  1.00  0.21           C  
ATOM    814  C   MET A 231     -36.772  -6.581   0.490  1.00  0.21           C  
ATOM    815  O   MET A 231     -35.599  -6.227   0.439  1.00  0.21           O  
ATOM    816  CB  MET A 231     -37.770  -6.453  -1.776  1.00  0.21           C  
ATOM    817  CG  MET A 231     -38.816  -5.895  -2.762  1.00  0.21           C  
ATOM    818  SD  MET A 231     -38.641  -6.555  -4.455  1.00  0.21           S  
ATOM    819  CE  MET A 231     -39.224  -8.240  -4.089  1.00  0.21           C  
ATOM    820  N   ARG A 232     -37.147  -7.598   1.293  1.00  0.23           N  
ATOM    821  CA  ARG A 232     -36.208  -8.287   2.164  1.00  0.23           C  
ATOM    822  C   ARG A 232     -35.289  -9.223   1.394  1.00  0.23           C  
ATOM    823  O   ARG A 232     -35.700 -10.293   0.963  1.00  0.23           O  
ATOM    824  CB  ARG A 232     -36.965  -9.133   3.211  1.00  0.23           C  
ATOM    825  CG  ARG A 232     -36.036  -9.843   4.218  1.00  0.23           C  
ATOM    826  CD  ARG A 232     -36.832 -10.647   5.242  1.00  0.23           C  
ATOM    827  NE  ARG A 232     -35.837 -11.274   6.169  1.00  0.23           N  
ATOM    828  CZ  ARG A 232     -36.171 -12.083   7.184  1.00  0.23           C  
ATOM    829  NH1 ARG A 232     -35.220 -12.619   7.944  1.00  0.23           N  
ATOM    830  NH2 ARG A 232     -37.439 -12.382   7.445  1.00  0.23           N  
ATOM    831  N   GLY A 233     -34.021  -8.814   1.180  1.00  0.28           N  
ATOM    832  CA  GLY A 233     -33.044  -9.537   0.368  1.00  0.28           C  
ATOM    833  C   GLY A 233     -33.278  -9.372  -1.114  1.00  0.28           C  
ATOM    834  O   GLY A 233     -32.467  -9.784  -1.929  1.00  0.28           O  
ATOM    835  N   GLY A 234     -34.401  -8.718  -1.484  1.00  0.30           N  
ATOM    836  CA  GLY A 234     -34.901  -8.518  -2.835  1.00  0.30           C  
ATOM    837  C   GLY A 234     -33.966  -7.646  -3.567  1.00  0.30           C  
ATOM    838  O   GLY A 234     -33.433  -6.741  -2.942  1.00  0.30           O  
ATOM    839  N   MET A 235     -33.766  -7.893  -4.882  1.00  0.27           N  
ATOM    840  CA  MET A 235     -32.744  -7.295  -5.729  1.00  0.27           C  
ATOM    841  C   MET A 235     -32.402  -5.853  -5.368  1.00  0.27           C  
ATOM    842  O   MET A 235     -33.166  -4.960  -5.757  1.00  0.27           O  
ATOM    843  CB  MET A 235     -33.218  -7.326  -7.211  1.00  0.27           C  
ATOM    844  CG  MET A 235     -33.346  -8.739  -7.820  1.00  0.27           C  
ATOM    845  SD  MET A 235     -31.788  -9.682  -7.895  1.00  0.27           S  
ATOM    846  CE  MET A 235     -30.954  -8.660  -9.147  1.00  0.27           C  
ATOM    847  N   PRO A 236     -31.326  -5.551  -4.626  1.00  0.28           N  
ATOM    848  CA  PRO A 236     -31.281  -4.267  -3.968  1.00  0.28           C  
ATOM    849  C   PRO A 236     -30.785  -3.308  -5.006  1.00  0.28           C  
ATOM    850  O   PRO A 236     -29.814  -3.591  -5.701  1.00  0.28           O  
ATOM    851  CB  PRO A 236     -30.326  -4.425  -2.769  1.00  0.28           C  
ATOM    852  CG  PRO A 236     -29.532  -5.707  -3.045  1.00  0.28           C  
ATOM    853  CD  PRO A 236     -30.443  -6.524  -3.963  1.00  0.28           C  
ATOM    854  N   LEU A 237     -31.487  -2.181  -5.180  1.00  0.27           N  
ATOM    855  CA  LEU A 237     -31.095  -1.200  -6.163  1.00  0.27           C  
ATOM    856  C   LEU A 237     -30.101  -0.279  -5.580  1.00  0.27           C  
ATOM    857  O   LEU A 237     -29.206   0.263  -6.224  1.00  0.27           O  
ATOM    858  CB  LEU A 237     -32.337  -0.362  -6.497  1.00  0.27           C  
ATOM    859  CG  LEU A 237     -32.166   0.659  -7.634  1.00  0.27           C  
ATOM    860  CD1 LEU A 237     -31.841  -0.080  -8.936  1.00  0.27           C  
ATOM    861  CD2 LEU A 237     -33.438   1.500  -7.822  1.00  0.27           C  
ATOM    862  N   LEU A 238     -30.252  -0.119  -4.269  1.00  0.33           N  
ATOM    863  CA  LEU A 238     -29.325   0.624  -3.530  1.00  0.33           C  
ATOM    864  C   LEU A 238     -28.309  -0.321  -3.092  1.00  0.33           C  
ATOM    865  O   LEU A 238     -28.589  -1.435  -2.659  1.00  0.33           O  
ATOM    866  CB  LEU A 238     -29.900   1.193  -2.254  1.00  0.33           C  
ATOM    867  CG  LEU A 238     -28.961   2.257  -1.716  1.00  0.33           C  
ATOM    868  CD1 LEU A 238     -28.874   3.448  -2.674  1.00  0.33           C  
ATOM    869  CD2 LEU A 238     -29.529   2.753  -0.439  1.00  0.33           C  
ATOM    870  N   GLY A 239     -27.088   0.160  -3.160  1.00  0.37           N  
ATOM    871  CA  GLY A 239     -25.998  -0.657  -2.797  1.00  0.37           C  
ATOM    872  C   GLY A 239     -25.062  -1.095  -3.862  1.00  0.37           C  
ATOM    873  O   GLY A 239     -25.459  -1.759  -4.812  1.00  0.37           O  
ATOM    874  N   ALA A 240     -23.763  -0.818  -3.639  1.00  0.44           N  
ATOM    875  CA  ALA A 240     -22.600  -1.149  -4.442  1.00  0.44           C  
ATOM    876  C   ALA A 240     -22.426  -2.628  -4.757  1.00  0.44           C  
ATOM    877  O   ALA A 240     -21.520  -3.266  -4.218  1.00  0.44           O  
ATOM    878  CB  ALA A 240     -21.299  -0.682  -3.727  1.00  0.44           C  
ATOM    879  N   GLY A 241     -23.310  -3.203  -5.613  1.00  0.42           N  
ATOM    880  CA  GLY A 241     -23.621  -4.632  -5.764  1.00  0.42           C  
ATOM    881  C   GLY A 241     -22.476  -5.562  -5.605  1.00  0.42           C  
ATOM    882  O   GLY A 241     -22.414  -6.374  -4.689  1.00  0.42           O  
ATOM    883  N   ARG A 242     -21.514  -5.334  -6.498  1.00  0.30           N  
ATOM    884  CA  ARG A 242     -20.264  -6.013  -6.659  1.00  0.30           C  
ATOM    885  C   ARG A 242     -19.349  -5.982  -5.427  1.00  0.30           C  
ATOM    886  O   ARG A 242     -18.768  -6.985  -5.025  1.00  0.30           O  
ATOM    887  CB  ARG A 242     -19.560  -5.289  -7.833  1.00  0.30           C  
ATOM    888  CG  ARG A 242     -18.224  -5.946  -8.215  1.00  0.30           C  
ATOM    889  CD  ARG A 242     -17.511  -5.274  -9.386  1.00  0.30           C  
ATOM    890  NE  ARG A 242     -17.069  -3.924  -8.891  1.00  0.30           N  
ATOM    891  CZ  ARG A 242     -16.678  -2.921  -9.688  1.00  0.30           C  
ATOM    892  NH1 ARG A 242     -16.332  -1.748  -9.162  1.00  0.30           N  
ATOM    893  NH2 ARG A 242     -16.639  -3.076 -11.004  1.00  0.30           N  
ATOM    894  N   VAL A 243     -19.190  -4.809  -4.784  1.00  0.27           N  
ATOM    895  CA  VAL A 243     -18.101  -4.571  -3.844  1.00  0.27           C  
ATOM    896  C   VAL A 243     -18.469  -4.878  -2.421  1.00  0.27           C  
ATOM    897  O   VAL A 243     -17.891  -5.743  -1.767  1.00  0.27           O  
ATOM    898  CB  VAL A 243     -17.625  -3.120  -3.940  1.00  0.27           C  
ATOM    899  CG1 VAL A 243     -16.651  -2.744  -2.795  1.00  0.27           C  
ATOM    900  CG2 VAL A 243     -16.928  -2.996  -5.307  1.00  0.27           C  
ATOM    901  N   PHE A 244     -19.459  -4.166  -1.875  1.00  0.30           N  
ATOM    902  CA  PHE A 244     -19.679  -4.161  -0.452  1.00  0.30           C  
ATOM    903  C   PHE A 244     -20.484  -5.394  -0.062  1.00  0.30           C  
ATOM    904  O   PHE A 244     -20.483  -5.811   1.086  1.00  0.30           O  
ATOM    905  CB  PHE A 244     -20.457  -2.858  -0.165  1.00  0.30           C  
ATOM    906  CG  PHE A 244     -20.970  -2.566   1.271  1.00  0.30           C  
ATOM    907  CD1 PHE A 244     -21.835  -3.381   2.056  1.00  0.30           C  
ATOM    908  CD2 PHE A 244     -20.660  -1.303   1.800  1.00  0.30           C  
ATOM    909  CE1 PHE A 244     -22.332  -2.960   3.294  1.00  0.30           C  
ATOM    910  CE2 PHE A 244     -21.081  -0.911   3.077  1.00  0.30           C  
ATOM    911  CZ  PHE A 244     -21.907  -1.747   3.834  1.00  0.30           C  
ATOM    912  N   GLY A 245     -21.170  -6.042  -1.017  1.00  0.47           N  
ATOM    913  CA  GLY A 245     -21.795  -7.337  -0.810  1.00  0.47           C  
ATOM    914  C   GLY A 245     -20.916  -8.423  -1.250  1.00  0.47           C  
ATOM    915  O   GLY A 245     -20.215  -9.007  -0.446  1.00  0.47           O  
ATOM    916  N   PHE A 246     -20.959  -8.747  -2.553  1.00  0.38           N  
ATOM    917  CA  PHE A 246     -20.373  -9.955  -3.110  1.00  0.38           C  
ATOM    918  C   PHE A 246     -18.904 -10.151  -2.770  1.00  0.38           C  
ATOM    919  O   PHE A 246     -18.539 -11.151  -2.157  1.00  0.38           O  
ATOM    920  CB  PHE A 246     -20.489  -9.947  -4.654  1.00  0.38           C  
ATOM    921  CG  PHE A 246     -21.866 -10.331  -5.072  1.00  0.38           C  
ATOM    922  CD1 PHE A 246     -22.289 -11.660  -4.935  1.00  0.38           C  
ATOM    923  CD2 PHE A 246     -22.715  -9.405  -5.686  1.00  0.38           C  
ATOM    924  CE1 PHE A 246     -23.552 -12.053  -5.389  1.00  0.38           C  
ATOM    925  CE2 PHE A 246     -23.996  -9.777  -6.106  1.00  0.38           C  
ATOM    926  CZ  PHE A 246     -24.413 -11.106  -5.961  1.00  0.38           C  
ATOM    927  N   TYR A 247     -18.039  -9.156  -3.089  1.00  0.37           N  
ATOM    928  CA  TYR A 247     -16.614  -9.199  -2.784  1.00  0.37           C  
ATOM    929  C   TYR A 247     -16.342  -9.238  -1.292  1.00  0.37           C  
ATOM    930  O   TYR A 247     -15.531 -10.022  -0.799  1.00  0.37           O  
ATOM    931  CB  TYR A 247     -15.853  -7.965  -3.391  1.00  0.37           C  
ATOM    932  CG  TYR A 247     -14.344  -8.070  -3.280  1.00  0.37           C  
ATOM    933  CD1 TYR A 247     -13.727  -9.127  -3.952  1.00  0.37           C  
ATOM    934  CD2 TYR A 247     -13.530  -7.181  -2.541  1.00  0.37           C  
ATOM    935  CE1 TYR A 247     -12.379  -9.415  -3.729  1.00  0.37           C  
ATOM    936  CE2 TYR A 247     -12.130  -7.364  -2.494  1.00  0.37           C  
ATOM    937  CZ  TYR A 247     -11.566  -8.521  -3.048  1.00  0.37           C  
ATOM    938  OH  TYR A 247     -10.199  -8.847  -2.928  1.00  0.37           O  
ATOM    939  N   ARG A 248     -17.053  -8.399  -0.521  1.00  0.41           N  
ATOM    940  CA  ARG A 248     -16.959  -8.373   0.917  1.00  0.41           C  
ATOM    941  C   ARG A 248     -17.380  -9.689   1.568  1.00  0.41           C  
ATOM    942  O   ARG A 248     -16.655 -10.223   2.399  1.00  0.41           O  
ATOM    943  CB  ARG A 248     -17.828  -7.215   1.429  1.00  0.41           C  
ATOM    944  CG  ARG A 248     -17.683  -6.905   2.926  1.00  0.41           C  
ATOM    945  CD  ARG A 248     -18.573  -5.732   3.348  1.00  0.41           C  
ATOM    946  NE  ARG A 248     -18.414  -5.537   4.819  1.00  0.41           N  
ATOM    947  CZ  ARG A 248     -17.472  -4.784   5.396  1.00  0.41           C  
ATOM    948  NH1 ARG A 248     -16.555  -4.148   4.677  1.00  0.41           N  
ATOM    949  NH2 ARG A 248     -17.452  -4.670   6.721  1.00  0.41           N  
ATOM    950  N   PHE A 249     -18.517 -10.283   1.157  1.00  0.40           N  
ATOM    951  CA  PHE A 249     -19.004 -11.584   1.578  1.00  0.40           C  
ATOM    952  C   PHE A 249     -18.083 -12.715   1.207  1.00  0.40           C  
ATOM    953  O   PHE A 249     -17.799 -13.577   2.032  1.00  0.40           O  
ATOM    954  CB  PHE A 249     -20.425 -11.882   1.003  1.00  0.40           C  
ATOM    955  CG  PHE A 249     -21.511 -11.051   1.650  1.00  0.40           C  
ATOM    956  CD1 PHE A 249     -21.423 -10.573   2.973  1.00  0.40           C  
ATOM    957  CD2 PHE A 249     -22.680 -10.770   0.919  1.00  0.40           C  
ATOM    958  CE1 PHE A 249     -22.454  -9.814   3.535  1.00  0.40           C  
ATOM    959  CE2 PHE A 249     -23.721 -10.019   1.482  1.00  0.40           C  
ATOM    960  CZ  PHE A 249     -23.604  -9.537   2.791  1.00  0.40           C  
ATOM    961  N   ALA A 250     -17.545 -12.725  -0.022  1.00  0.36           N  
ATOM    962  CA  ALA A 250     -16.578 -13.713  -0.434  1.00  0.36           C  
ATOM    963  C   ALA A 250     -15.275 -13.663   0.359  1.00  0.36           C  
ATOM    964  O   ALA A 250     -14.762 -14.687   0.804  1.00  0.36           O  
ATOM    965  CB  ALA A 250     -16.283 -13.513  -1.921  1.00  0.36           C  
ATOM    966  N   ASN A 251     -14.734 -12.452   0.615  1.00  0.36           N  
ATOM    967  CA  ASN A 251     -13.577 -12.258   1.481  1.00  0.36           C  
ATOM    968  C   ASN A 251     -13.809 -12.678   2.913  1.00  0.36           C  
ATOM    969  O   ASN A 251     -12.955 -13.326   3.513  1.00  0.36           O  
ATOM    970  CB  ASN A 251     -13.118 -10.784   1.499  1.00  0.36           C  
ATOM    971  CG  ASN A 251     -12.298 -10.548   0.250  1.00  0.36           C  
ATOM    972  OD1 ASN A 251     -11.759 -11.454  -0.381  1.00  0.36           O  
ATOM    973  ND2 ASN A 251     -12.172  -9.267  -0.132  1.00  0.36           N  
ATOM    974  N   MET A 252     -14.988 -12.363   3.485  1.00  0.26           N  
ATOM    975  CA  MET A 252     -15.353 -12.778   4.827  1.00  0.26           C  
ATOM    976  C   MET A 252     -15.481 -14.284   4.973  1.00  0.26           C  
ATOM    977  O   MET A 252     -15.312 -14.816   6.068  1.00  0.26           O  
ATOM    978  CB  MET A 252     -16.695 -12.144   5.279  1.00  0.26           C  
ATOM    979  CG  MET A 252     -16.609 -10.633   5.590  1.00  0.26           C  
ATOM    980  SD  MET A 252     -15.378 -10.149   6.840  1.00  0.26           S  
ATOM    981  CE  MET A 252     -16.176 -10.975   8.242  1.00  0.26           C  
ATOM    982  N   LEU A 253     -15.781 -15.004   3.874  1.00  0.34           N  
ATOM    983  CA  LEU A 253     -15.975 -16.440   3.903  1.00  0.34           C  
ATOM    984  C   LEU A 253     -14.847 -17.262   3.321  1.00  0.34           C  
ATOM    985  O   LEU A 253     -15.050 -18.463   3.184  1.00  0.34           O  
ATOM    986  CB  LEU A 253     -17.249 -16.871   3.145  1.00  0.34           C  
ATOM    987  CG  LEU A 253     -18.556 -16.390   3.782  1.00  0.34           C  
ATOM    988  CD1 LEU A 253     -19.704 -16.851   2.877  1.00  0.34           C  
ATOM    989  CD2 LEU A 253     -18.726 -16.949   5.207  1.00  0.34           C  
ATOM    990  N   ALA A 254     -13.668 -16.655   3.036  1.00  0.30           N  
ATOM    991  CA  ALA A 254     -12.405 -17.322   2.698  1.00  0.30           C  
ATOM    992  C   ALA A 254     -11.632 -16.802   1.497  1.00  0.30           C  
ATOM    993  O   ALA A 254     -10.512 -17.288   1.351  1.00  0.30           O  
ATOM    994  CB  ALA A 254     -12.481 -18.847   2.364  1.00  0.30           C  
ATOM    995  N   LEU A 255     -12.152 -15.851   0.674  1.00  0.26           N  
ATOM    996  CA  LEU A 255     -11.522 -15.283  -0.533  1.00  0.26           C  
ATOM    997  C   LEU A 255     -12.248 -15.757  -1.790  1.00  0.26           C  
ATOM    998  O   LEU A 255     -13.223 -16.500  -1.745  1.00  0.26           O  
ATOM    999  CB  LEU A 255      -9.967 -15.500  -0.639  1.00  0.26           C  
ATOM   1000  CG  LEU A 255      -9.056 -14.750  -1.625  1.00  0.26           C  
ATOM   1001  CD1 LEU A 255      -9.087 -13.249  -1.331  1.00  0.26           C  
ATOM   1002  CD2 LEU A 255      -7.651 -15.370  -1.506  1.00  0.26           C  
ATOM   1003  N   LEU A 256     -11.783 -15.284  -2.957  1.00  0.27           N  
ATOM   1004  CA  LEU A 256     -12.260 -15.625  -4.268  1.00  0.27           C  
ATOM   1005  C   LEU A 256     -11.155 -15.338  -5.274  1.00  0.27           C  
ATOM   1006  O   LEU A 256     -10.133 -14.760  -4.922  1.00  0.27           O  
ATOM   1007  CB  LEU A 256     -13.492 -14.746  -4.590  1.00  0.27           C  
ATOM   1008  CG  LEU A 256     -13.323 -13.214  -4.410  1.00  0.27           C  
ATOM   1009  CD1 LEU A 256     -12.463 -12.520  -5.457  1.00  0.27           C  
ATOM   1010  CD2 LEU A 256     -14.657 -12.570  -4.673  1.00  0.27           C  
ATOM   1011  N   ASP A 257     -11.373 -15.680  -6.558  1.00  0.26           N  
ATOM   1012  CA  ASP A 257     -10.609 -15.157  -7.671  1.00  0.26           C  
ATOM   1013  C   ASP A 257     -11.290 -13.926  -8.251  1.00  0.26           C  
ATOM   1014  O   ASP A 257     -12.488 -13.909  -8.545  1.00  0.26           O  
ATOM   1015  CB  ASP A 257     -10.523 -16.199  -8.802  1.00  0.26           C  
ATOM   1016  CG  ASP A 257      -9.622 -17.340  -8.390  1.00  0.26           C  
ATOM   1017  OD1 ASP A 257      -8.736 -17.140  -7.523  1.00  0.26           O  
ATOM   1018  OD2 ASP A 257      -9.785 -18.413  -9.018  1.00  0.26           O  
ATOM   1019  N   GLY A 258     -10.525 -12.829  -8.429  1.00  0.29           N  
ATOM   1020  CA  GLY A 258     -10.976 -11.635  -9.127  1.00  0.29           C  
ATOM   1021  C   GLY A 258     -10.202 -11.470 -10.404  1.00  0.29           C  
ATOM   1022  O   GLY A 258      -9.016 -11.759 -10.477  1.00  0.29           O  
ATOM   1023  N   LYS A 259     -10.874 -10.961 -11.449  1.00  0.30           N  
ATOM   1024  CA  LYS A 259     -10.300 -10.615 -12.729  1.00  0.30           C  
ATOM   1025  C   LYS A 259     -10.685  -9.177 -12.975  1.00  0.30           C  
ATOM   1026  O   LYS A 259     -11.826  -8.789 -12.752  1.00  0.30           O  
ATOM   1027  CB  LYS A 259     -10.845 -11.491 -13.899  1.00  0.30           C  
ATOM   1028  CG  LYS A 259     -10.506 -12.981 -13.736  1.00  0.30           C  
ATOM   1029  CD  LYS A 259     -11.005 -13.836 -14.916  1.00  0.30           C  
ATOM   1030  CE  LYS A 259     -10.676 -15.327 -14.752  1.00  0.30           C  
ATOM   1031  NZ  LYS A 259     -11.165 -16.101 -15.919  1.00  0.30           N  
ATOM   1032  N   LEU A 260      -9.742  -8.333 -13.416  1.00  0.26           N  
ATOM   1033  CA  LEU A 260     -10.036  -6.948 -13.713  1.00  0.26           C  
ATOM   1034  C   LEU A 260     -10.216  -6.808 -15.208  1.00  0.26           C  
ATOM   1035  O   LEU A 260      -9.462  -7.380 -15.990  1.00  0.26           O  
ATOM   1036  CB  LEU A 260      -8.887  -6.012 -13.268  1.00  0.26           C  
ATOM   1037  CG  LEU A 260      -8.565  -6.054 -11.759  1.00  0.26           C  
ATOM   1038  CD1 LEU A 260      -7.314  -5.204 -11.489  1.00  0.26           C  
ATOM   1039  CD2 LEU A 260      -9.734  -5.573 -10.880  1.00  0.26           C  
ATOM   1040  N   ARG A 261     -11.232  -6.045 -15.646  1.00  0.20           N  
ATOM   1041  CA  ARG A 261     -11.487  -5.875 -17.060  1.00  0.20           C  
ATOM   1042  C   ARG A 261     -12.322  -4.611 -17.282  1.00  0.20           C  
ATOM   1043  O   ARG A 261     -13.509  -4.732 -17.574  1.00  0.20           O  
ATOM   1044  CB  ARG A 261     -12.237  -7.124 -17.619  1.00  0.20           C  
ATOM   1045  CG  ARG A 261     -12.452  -7.131 -19.149  1.00  0.20           C  
ATOM   1046  CD  ARG A 261     -13.096  -8.429 -19.643  1.00  0.20           C  
ATOM   1047  NE  ARG A 261     -13.279  -8.277 -21.127  1.00  0.20           N  
ATOM   1048  CZ  ARG A 261     -13.850  -9.195 -21.920  1.00  0.20           C  
ATOM   1049  NH1 ARG A 261     -13.987  -8.955 -23.222  1.00  0.20           N  
ATOM   1050  NH2 ARG A 261     -14.294 -10.349 -21.435  1.00  0.20           N  
ATOM   1051  N   PRO A 262     -11.826  -3.382 -17.119  1.00  0.17           N  
ATOM   1052  CA  PRO A 262     -12.616  -2.190 -17.403  1.00  0.17           C  
ATOM   1053  C   PRO A 262     -12.641  -1.856 -18.891  1.00  0.17           C  
ATOM   1054  O   PRO A 262     -12.270  -2.703 -19.695  1.00  0.17           O  
ATOM   1055  CB  PRO A 262     -11.897  -1.146 -16.531  1.00  0.17           C  
ATOM   1056  CG  PRO A 262     -10.412  -1.540 -16.584  1.00  0.17           C  
ATOM   1057  CD  PRO A 262     -10.419  -3.049 -16.877  1.00  0.17           C  
ATOM   1058  N   GLU A 263     -13.104  -0.630 -19.255  1.00  0.28           N  
ATOM   1059  CA  GLU A 263     -13.243  -0.094 -20.608  1.00  0.28           C  
ATOM   1060  C   GLU A 263     -12.040   0.610 -21.182  1.00  0.28           C  
ATOM   1061  O   GLU A 263     -11.971   0.816 -22.389  1.00  0.28           O  
ATOM   1062  CB  GLU A 263     -14.305   1.002 -20.667  1.00  0.28           C  
ATOM   1063  CG  GLU A 263     -15.721   0.469 -20.451  1.00  0.28           C  
ATOM   1064  CD  GLU A 263     -16.704   1.626 -20.556  1.00  0.28           C  
ATOM   1065  OE1 GLU A 263     -16.254   2.795 -20.679  1.00  0.28           O  
ATOM   1066  OE2 GLU A 263     -17.924   1.335 -20.509  1.00  0.28           O  
ATOM   1067  N   ALA A 264     -11.015   0.913 -20.374  1.00  0.21           N  
ATOM   1068  CA  ALA A 264      -9.725   1.214 -20.937  1.00  0.21           C  
ATOM   1069  C   ALA A 264      -8.726   0.060 -20.673  1.00  0.21           C  
ATOM   1070  O   ALA A 264      -7.608   0.350 -20.246  1.00  0.21           O  
ATOM   1071  CB  ALA A 264      -9.292   2.593 -20.397  1.00  0.21           C  
ATOM   1072  N   PRO A 265      -8.994  -1.258 -20.941  1.00  0.22           N  
ATOM   1073  CA  PRO A 265      -7.994  -2.321 -20.808  1.00  0.22           C  
ATOM   1074  C   PRO A 265      -6.662  -2.069 -21.537  1.00  0.22           C  
ATOM   1075  O   PRO A 265      -5.676  -2.500 -20.944  1.00  0.22           O  
ATOM   1076  CB  PRO A 265      -8.731  -3.624 -21.228  1.00  0.22           C  
ATOM   1077  CG  PRO A 265      -9.856  -3.185 -22.167  1.00  0.22           C  
ATOM   1078  CD  PRO A 265     -10.097  -1.720 -21.796  1.00  0.22           C  
ATOM   1079  N   PRO A 266      -6.476  -1.445 -22.714  1.00  0.22           N  
ATOM   1080  CA  PRO A 266      -5.147  -1.233 -23.263  1.00  0.22           C  
ATOM   1081  C   PRO A 266      -4.529   0.045 -22.730  1.00  0.22           C  
ATOM   1082  O   PRO A 266      -3.354   0.035 -22.362  1.00  0.22           O  
ATOM   1083  CB  PRO A 266      -5.386  -1.163 -24.790  1.00  0.22           C  
ATOM   1084  CG  PRO A 266      -6.844  -0.737 -24.986  1.00  0.22           C  
ATOM   1085  CD  PRO A 266      -7.518  -1.214 -23.712  1.00  0.22           C  
ATOM   1086  N   GLU A 267      -5.282   1.164 -22.687  1.00  0.26           N  
ATOM   1087  CA  GLU A 267      -4.758   2.475 -22.345  1.00  0.26           C  
ATOM   1088  C   GLU A 267      -4.207   2.551 -20.934  1.00  0.26           C  
ATOM   1089  O   GLU A 267      -3.127   3.101 -20.715  1.00  0.26           O  
ATOM   1090  CB  GLU A 267      -5.792   3.598 -22.553  1.00  0.26           C  
ATOM   1091  CG  GLU A 267      -6.125   3.864 -24.039  1.00  0.26           C  
ATOM   1092  CD  GLU A 267      -7.157   4.979 -24.167  1.00  0.26           C  
ATOM   1093  OE1 GLU A 267      -7.681   5.418 -23.116  1.00  0.26           O  
ATOM   1094  OE2 GLU A 267      -7.411   5.387 -25.325  1.00  0.26           O  
ATOM   1095  N   GLU A 268      -4.897   1.927 -19.952  1.00  0.25           N  
ATOM   1096  CA  GLU A 268      -4.494   1.932 -18.555  1.00  0.25           C  
ATOM   1097  C   GLU A 268      -3.222   1.114 -18.297  1.00  0.25           C  
ATOM   1098  O   GLU A 268      -2.524   1.327 -17.307  1.00  0.25           O  
ATOM   1099  CB  GLU A 268      -5.654   1.453 -17.636  1.00  0.25           C  
ATOM   1100  CG  GLU A 268      -6.865   2.424 -17.624  1.00  0.25           C  
ATOM   1101  CD  GLU A 268      -7.960   1.972 -16.658  1.00  0.25           C  
ATOM   1102  OE1 GLU A 268      -7.642   1.855 -15.449  1.00  0.25           O  
ATOM   1103  OE2 GLU A 268      -9.134   1.792 -17.082  1.00  0.25           O  
ATOM   1104  N   ILE A 269      -2.859   0.179 -19.205  1.00  0.14           N  
ATOM   1105  CA  ILE A 269      -1.629  -0.601 -19.127  1.00  0.14           C  
ATOM   1106  C   ILE A 269      -0.467   0.110 -19.809  1.00  0.14           C  
ATOM   1107  O   ILE A 269       0.658   0.136 -19.311  1.00  0.14           O  
ATOM   1108  CB  ILE A 269      -1.827  -1.995 -19.725  1.00  0.14           C  
ATOM   1109  CG1 ILE A 269      -2.829  -2.783 -18.843  1.00  0.14           C  
ATOM   1110  CG2 ILE A 269      -0.474  -2.745 -19.848  1.00  0.14           C  
ATOM   1111  CD1 ILE A 269      -3.235  -4.131 -19.452  1.00  0.14           C  
ATOM   1112  N   VAL A 270      -0.693   0.699 -21.002  1.00  0.15           N  
ATOM   1113  CA  VAL A 270       0.346   1.402 -21.749  1.00  0.15           C  
ATOM   1114  C   VAL A 270       0.716   2.745 -21.130  1.00  0.15           C  
ATOM   1115  O   VAL A 270       1.884   3.134 -21.119  1.00  0.15           O  
ATOM   1116  CB  VAL A 270       0.010   1.534 -23.234  1.00  0.15           C  
ATOM   1117  CG1 VAL A 270       1.095   2.327 -24.003  1.00  0.15           C  
ATOM   1118  CG2 VAL A 270      -0.089   0.112 -23.826  1.00  0.15           C  
ATOM   1119  N   GLY A 271      -0.263   3.497 -20.575  1.00  0.22           N  
ATOM   1120  CA  GLY A 271      -0.041   4.843 -20.044  1.00  0.22           C  
ATOM   1121  C   GLY A 271       0.903   4.939 -18.875  1.00  0.22           C  
ATOM   1122  O   GLY A 271       1.645   5.906 -18.755  1.00  0.22           O  
ATOM   1123  N   SER A 272       0.947   3.900 -18.019  1.00  0.18           N  
ATOM   1124  CA  SER A 272       1.921   3.756 -16.940  1.00  0.18           C  
ATOM   1125  C   SER A 272       3.357   3.651 -17.441  1.00  0.18           C  
ATOM   1126  O   SER A 272       4.261   4.224 -16.847  1.00  0.18           O  
ATOM   1127  CB  SER A 272       1.616   2.558 -15.997  1.00  0.18           C  
ATOM   1128  OG  SER A 272       1.700   1.310 -16.688  1.00  0.18           O  
ATOM   1129  N   ARG A 273       3.605   2.946 -18.566  1.00  0.16           N  
ATOM   1130  CA  ARG A 273       4.911   2.865 -19.206  1.00  0.16           C  
ATOM   1131  C   ARG A 273       5.322   4.130 -19.940  1.00  0.16           C  
ATOM   1132  O   ARG A 273       6.509   4.364 -20.145  1.00  0.16           O  
ATOM   1133  CB  ARG A 273       4.935   1.732 -20.264  1.00  0.16           C  
ATOM   1134  CG  ARG A 273       4.832   0.320 -19.664  1.00  0.16           C  
ATOM   1135  CD  ARG A 273       4.825  -0.753 -20.755  1.00  0.16           C  
ATOM   1136  NE  ARG A 273       4.763  -2.077 -20.055  1.00  0.16           N  
ATOM   1137  CZ  ARG A 273       4.621  -3.257 -20.675  1.00  0.16           C  
ATOM   1138  NH1 ARG A 273       4.559  -4.378 -19.959  1.00  0.16           N  
ATOM   1139  NH2 ARG A 273       4.539  -3.341 -21.998  1.00  0.16           N  
ATOM   1140  N   ALA A 274       4.353   4.944 -20.405  1.00  0.12           N  
ATOM   1141  CA  ALA A 274       4.641   6.123 -21.195  1.00  0.12           C  
ATOM   1142  C   ALA A 274       4.681   7.416 -20.383  1.00  0.12           C  
ATOM   1143  O   ALA A 274       5.462   8.313 -20.689  1.00  0.12           O  
ATOM   1144  CB  ALA A 274       3.547   6.266 -22.276  1.00  0.12           C  
ATOM   1145  N   PHE A 275       3.818   7.546 -19.351  1.00  0.13           N  
ATOM   1146  CA  PHE A 275       3.656   8.771 -18.581  1.00  0.13           C  
ATOM   1147  C   PHE A 275       3.789   8.596 -17.076  1.00  0.13           C  
ATOM   1148  O   PHE A 275       3.615   9.564 -16.340  1.00  0.13           O  
ATOM   1149  CB  PHE A 275       2.215   9.326 -18.745  1.00  0.13           C  
ATOM   1150  CG  PHE A 275       1.923   9.696 -20.154  1.00  0.13           C  
ATOM   1151  CD1 PHE A 275       2.536  10.823 -20.714  1.00  0.13           C  
ATOM   1152  CD2 PHE A 275       1.001   8.958 -20.909  1.00  0.13           C  
ATOM   1153  CE1 PHE A 275       2.238  11.211 -22.025  1.00  0.13           C  
ATOM   1154  CE2 PHE A 275       0.703   9.339 -22.223  1.00  0.13           C  
ATOM   1155  CZ  PHE A 275       1.323  10.466 -22.781  1.00  0.13           C  
ATOM   1156  N   ASP A 276       4.016   7.366 -16.577  1.00  0.16           N  
ATOM   1157  CA  ASP A 276       4.232   7.071 -15.166  1.00  0.16           C  
ATOM   1158  C   ASP A 276       2.951   7.138 -14.339  1.00  0.16           C  
ATOM   1159  O   ASP A 276       2.952   7.179 -13.110  1.00  0.16           O  
ATOM   1160  CB  ASP A 276       5.377   7.888 -14.511  1.00  0.16           C  
ATOM   1161  CG  ASP A 276       6.676   7.657 -15.255  1.00  0.16           C  
ATOM   1162  OD1 ASP A 276       7.034   6.464 -15.424  1.00  0.16           O  
ATOM   1163  OD2 ASP A 276       7.334   8.662 -15.623  1.00  0.16           O  
ATOM   1164  N   ASN A 277       1.777   7.116 -14.993  1.00  0.16           N  
ATOM   1165  CA  ASN A 277       0.531   7.281 -14.292  1.00  0.16           C  
ATOM   1166  C   ASN A 277      -0.541   6.615 -15.130  1.00  0.16           C  
ATOM   1167  O   ASN A 277      -0.351   6.375 -16.316  1.00  0.16           O  
ATOM   1168  CB  ASN A 277       0.250   8.784 -13.938  1.00  0.16           C  
ATOM   1169  CG  ASN A 277       0.087   9.696 -15.152  1.00  0.16           C  
ATOM   1170  OD1 ASN A 277      -1.007   9.753 -15.712  1.00  0.16           O  
ATOM   1171  ND2 ASN A 277       1.129  10.456 -15.545  1.00  0.16           N  
ATOM   1172  N   TYR A 278      -1.689   6.246 -14.523  1.00  0.17           N  
ATOM   1173  CA  TYR A 278      -2.781   5.599 -15.241  1.00  0.17           C  
ATOM   1174  C   TYR A 278      -3.438   6.495 -16.282  1.00  0.17           C  
ATOM   1175  O   TYR A 278      -3.874   6.016 -17.327  1.00  0.17           O  
ATOM   1176  CB  TYR A 278      -3.862   5.049 -14.274  1.00  0.17           C  
ATOM   1177  CG  TYR A 278      -3.305   3.893 -13.496  1.00  0.17           C  
ATOM   1178  CD1 TYR A 278      -3.102   2.658 -14.135  1.00  0.17           C  
ATOM   1179  CD2 TYR A 278      -3.014   4.008 -12.127  1.00  0.17           C  
ATOM   1180  CE1 TYR A 278      -2.616   1.556 -13.419  1.00  0.17           C  
ATOM   1181  CE2 TYR A 278      -2.530   2.904 -11.408  1.00  0.17           C  
ATOM   1182  CZ  TYR A 278      -2.330   1.680 -12.058  1.00  0.17           C  
ATOM   1183  OH  TYR A 278      -1.856   0.566 -11.341  1.00  0.17           O  
ATOM   1184  N   ALA A 279      -3.541   7.812 -15.999  1.00  0.21           N  
ATOM   1185  CA  ALA A 279      -3.874   8.866 -16.949  1.00  0.21           C  
ATOM   1186  C   ALA A 279      -5.344   8.985 -17.321  1.00  0.21           C  
ATOM   1187  O   ALA A 279      -5.899  10.074 -17.395  1.00  0.21           O  
ATOM   1188  CB  ALA A 279      -2.990   8.838 -18.215  1.00  0.21           C  
ATOM   1189  N   TRP A 280      -6.021   7.857 -17.577  1.00  0.18           N  
ATOM   1190  CA  TRP A 280      -7.385   7.857 -18.070  1.00  0.18           C  
ATOM   1191  C   TRP A 280      -8.444   8.223 -17.025  1.00  0.18           C  
ATOM   1192  O   TRP A 280      -9.517   8.735 -17.341  1.00  0.18           O  
ATOM   1193  CB  TRP A 280      -7.683   6.477 -18.705  1.00  0.18           C  
ATOM   1194  CG  TRP A 280      -8.951   6.465 -19.538  1.00  0.18           C  
ATOM   1195  CD1 TRP A 280     -10.138   5.840 -19.282  1.00  0.18           C  
ATOM   1196  CD2 TRP A 280      -9.134   7.215 -20.753  1.00  0.18           C  
ATOM   1197  NE1 TRP A 280     -11.047   6.118 -20.283  1.00  0.18           N  
ATOM   1198  CE2 TRP A 280     -10.449   6.958 -21.198  1.00  0.18           C  
ATOM   1199  CE3 TRP A 280      -8.280   8.047 -21.479  1.00  0.18           C  
ATOM   1200  CZ2 TRP A 280     -10.921   7.516 -22.379  1.00  0.18           C  
ATOM   1201  CZ3 TRP A 280      -8.758   8.603 -22.674  1.00  0.18           C  
ATOM   1202  CH2 TRP A 280     -10.060   8.339 -23.122  1.00  0.18           C  
ATOM   1203  N   HIS A 281      -8.141   8.007 -15.735  1.00  0.23           N  
ATOM   1204  CA  HIS A 281      -9.068   8.217 -14.634  1.00  0.23           C  
ATOM   1205  C   HIS A 281      -8.570   9.333 -13.738  1.00  0.23           C  
ATOM   1206  O   HIS A 281      -8.750   9.285 -12.524  1.00  0.23           O  
ATOM   1207  CB  HIS A 281      -9.250   6.947 -13.769  1.00  0.23           C  
ATOM   1208  CG  HIS A 281      -9.835   5.802 -14.522  1.00  0.23           C  
ATOM   1209  ND1 HIS A 281     -11.151   5.855 -14.934  1.00  0.23           N  
ATOM   1210  CD2 HIS A 281      -9.273   4.622 -14.879  1.00  0.23           C  
ATOM   1211  CE1 HIS A 281     -11.363   4.701 -15.541  1.00  0.23           C  
ATOM   1212  NE2 HIS A 281     -10.257   3.920 -15.536  1.00  0.23           N  
ATOM   1213  N   THR A 282      -7.870  10.343 -14.289  1.00  0.30           N  
ATOM   1214  CA  THR A 282      -7.290  11.430 -13.508  1.00  0.30           C  
ATOM   1215  C   THR A 282      -7.863  12.743 -13.996  1.00  0.30           C  
ATOM   1216  O   THR A 282      -8.348  12.839 -15.121  1.00  0.30           O  
ATOM   1217  CB  THR A 282      -5.759  11.494 -13.568  1.00  0.30           C  
ATOM   1218  OG1 THR A 282      -5.272  11.536 -14.898  1.00  0.30           O  
ATOM   1219  CG2 THR A 282      -5.191  10.198 -12.978  1.00  0.30           C  
ATOM   1220  N   ASP A 283      -7.870  13.788 -13.135  1.00  0.33           N  
ATOM   1221  CA  ASP A 283      -8.375  15.106 -13.474  1.00  0.33           C  
ATOM   1222  C   ASP A 283      -7.628  15.766 -14.641  1.00  0.33           C  
ATOM   1223  O   ASP A 283      -6.406  15.699 -14.775  1.00  0.33           O  
ATOM   1224  CB  ASP A 283      -8.377  16.048 -12.232  1.00  0.33           C  
ATOM   1225  CG  ASP A 283      -9.398  15.625 -11.184  1.00  0.33           C  
ATOM   1226  OD1 ASP A 283     -10.275  14.783 -11.494  1.00  0.33           O  
ATOM   1227  OD2 ASP A 283      -9.313  16.173 -10.057  1.00  0.33           O  
ATOM   1228  N   LEU A 284      -8.380  16.428 -15.538  1.00  0.29           N  
ATOM   1229  CA  LEU A 284      -7.856  17.000 -16.762  1.00  0.29           C  
ATOM   1230  C   LEU A 284      -7.494  18.460 -16.527  1.00  0.29           C  
ATOM   1231  O   LEU A 284      -7.913  19.011 -15.506  1.00  0.29           O  
ATOM   1232  CB  LEU A 284      -8.918  16.898 -17.890  1.00  0.29           C  
ATOM   1233  CG  LEU A 284      -9.312  15.450 -18.256  1.00  0.29           C  
ATOM   1234  CD1 LEU A 284     -10.423  15.469 -19.317  1.00  0.29           C  
ATOM   1235  CD2 LEU A 284      -8.111  14.626 -18.754  1.00  0.29           C  
ATOM   1236  N   PRO A 285      -6.745  19.171 -17.391  1.00  0.27           N  
ATOM   1237  CA  PRO A 285      -6.662  20.626 -17.380  1.00  0.27           C  
ATOM   1238  C   PRO A 285      -8.033  21.260 -17.226  1.00  0.27           C  
ATOM   1239  O   PRO A 285      -8.921  20.771 -17.925  1.00  0.27           O  
ATOM   1240  CB  PRO A 285      -6.054  21.000 -18.737  1.00  0.27           C  
ATOM   1241  CG  PRO A 285      -5.195  19.783 -19.102  1.00  0.27           C  
ATOM   1242  CD  PRO A 285      -5.826  18.590 -18.360  1.00  0.27           C  
ATOM   1243  N   PRO A 286      -8.292  22.239 -16.371  1.00  0.25           N  
ATOM   1244  CA  PRO A 286      -9.640  22.726 -16.127  1.00  0.25           C  
ATOM   1245  C   PRO A 286     -10.388  23.124 -17.417  1.00  0.25           C  
ATOM   1246  O   PRO A 286      -9.761  23.555 -18.380  1.00  0.25           O  
ATOM   1247  CB  PRO A 286      -9.442  23.825 -15.043  1.00  0.25           C  
ATOM   1248  CG  PRO A 286      -8.042  23.626 -14.425  1.00  0.25           C  
ATOM   1249  CD  PRO A 286      -7.327  22.658 -15.360  1.00  0.25           C  
ATOM   1250  N   GLY A 287     -11.735  22.984 -17.480  1.00  0.34           N  
ATOM   1251  CA  GLY A 287     -12.508  23.454 -18.634  1.00  0.34           C  
ATOM   1252  C   GLY A 287     -12.461  24.956 -18.835  1.00  0.34           C  
ATOM   1253  O   GLY A 287     -12.517  25.428 -19.959  1.00  0.34           O  
ATOM   1254  N   HIS A 288     -12.291  25.752 -17.756  1.00  0.27           N  
ATOM   1255  CA  HIS A 288     -12.101  27.207 -17.831  1.00  0.27           C  
ATOM   1256  C   HIS A 288     -10.863  27.695 -18.656  1.00  0.27           C  
ATOM   1257  O   HIS A 288     -11.063  28.534 -19.526  1.00  0.27           O  
ATOM   1258  CB  HIS A 288     -12.164  27.849 -16.406  1.00  0.27           C  
ATOM   1259  CG  HIS A 288     -12.107  29.340 -16.410  1.00  0.27           C  
ATOM   1260  ND1 HIS A 288     -13.223  30.032 -16.815  1.00  0.27           N  
ATOM   1261  CD2 HIS A 288     -11.115  30.200 -16.057  1.00  0.27           C  
ATOM   1262  CE1 HIS A 288     -12.901  31.303 -16.701  1.00  0.27           C  
ATOM   1263  NE2 HIS A 288     -11.635  31.462 -16.245  1.00  0.27           N  
ATOM   1264  N   PRO A 289      -9.613  27.207 -18.502  1.00  0.38           N  
ATOM   1265  CA  PRO A 289      -8.502  27.253 -19.458  1.00  0.38           C  
ATOM   1266  C   PRO A 289      -8.803  26.789 -20.858  1.00  0.38           C  
ATOM   1267  O   PRO A 289      -8.298  27.402 -21.780  1.00  0.38           O  
ATOM   1268  CB  PRO A 289      -7.392  26.360 -18.863  1.00  0.38           C  
ATOM   1269  CG  PRO A 289      -7.716  26.220 -17.383  1.00  0.38           C  
ATOM   1270  CD  PRO A 289      -9.198  26.564 -17.286  1.00  0.38           C  
ATOM   1271  N   MET A 290      -9.555  25.692 -21.079  1.00  0.26           N  
ATOM   1272  CA  MET A 290      -9.936  25.318 -22.438  1.00  0.26           C  
ATOM   1273  C   MET A 290     -10.838  26.339 -23.133  1.00  0.26           C  
ATOM   1274  O   MET A 290     -10.691  26.604 -24.317  1.00  0.26           O  
ATOM   1275  CB  MET A 290     -10.730  23.992 -22.493  1.00  0.26           C  
ATOM   1276  CG  MET A 290      -9.929  22.724 -22.163  1.00  0.26           C  
ATOM   1277  SD  MET A 290     -10.974  21.229 -22.100  1.00  0.26           S  
ATOM   1278  CE  MET A 290     -11.424  21.171 -23.863  1.00  0.26           C  
ATOM   1279  N   VAL A 291     -11.833  26.885 -22.393  1.00  0.29           N  
ATOM   1280  CA  VAL A 291     -12.742  27.938 -22.840  1.00  0.29           C  
ATOM   1281  C   VAL A 291     -12.026  29.249 -23.137  1.00  0.29           C  
ATOM   1282  O   VAL A 291     -12.365  29.974 -24.076  1.00  0.29           O  
ATOM   1283  CB  VAL A 291     -13.828  28.238 -21.792  1.00  0.29           C  
ATOM   1284  CG1 VAL A 291     -14.698  29.457 -22.187  1.00  0.29           C  
ATOM   1285  CG2 VAL A 291     -14.762  27.023 -21.626  1.00  0.29           C  
ATOM   1286  N   SER A 292     -11.054  29.622 -22.281  1.00  0.34           N  
ATOM   1287  CA  SER A 292     -10.326  30.879 -22.362  1.00  0.34           C  
ATOM   1288  C   SER A 292      -9.317  30.897 -23.490  1.00  0.34           C  
ATOM   1289  O   SER A 292      -9.036  29.890 -24.094  1.00  0.34           O  
ATOM   1290  CB  SER A 292      -9.658  31.291 -21.008  1.00  0.34           C  
ATOM   1291  OG  SER A 292      -8.516  30.509 -20.660  1.00  0.34           O  
ATOM   1292  N   GLY A 293      -8.803  32.095 -23.858  1.00  0.21           N  
ATOM   1293  CA  GLY A 293      -7.724  32.324 -24.823  1.00  0.21           C  
ATOM   1294  C   GLY A 293      -7.759  31.603 -26.146  1.00  0.21           C  
ATOM   1295  O   GLY A 293      -6.767  31.007 -26.537  1.00  0.21           O  
ATOM   1296  N   SER A 294      -8.866  31.683 -26.911  1.00  0.25           N  
ATOM   1297  CA  SER A 294      -9.087  31.071 -28.210  1.00  0.25           C  
ATOM   1298  C   SER A 294      -8.067  31.247 -29.360  1.00  0.25           C  
ATOM   1299  O   SER A 294      -8.217  30.812 -30.404  1.00  0.25           O  
ATOM   1300  CB  SER A 294     -10.437  31.522 -28.821  1.00  0.25           C  
ATOM   1301  OG  SER A 294     -10.466  32.945 -29.012  1.00  0.25           O  
ATOM   1302  N   GLN A 295      -7.012  32.065 -29.085  1.00  0.25           N  
ATOM   1303  CA  GLN A 295      -5.891  32.179 -29.990  1.00  0.25           C  
ATOM   1304  C   GLN A 295      -4.806  31.131 -29.718  1.00  0.25           C  
ATOM   1305  O   GLN A 295      -3.887  30.989 -30.521  1.00  0.25           O  
ATOM   1306  CB  GLN A 295      -5.274  33.585 -29.731  1.00  0.25           C  
ATOM   1307  CG  GLN A 295      -6.295  34.753 -29.761  1.00  0.25           C  
ATOM   1308  CD  GLN A 295      -6.952  34.901 -31.134  1.00  0.25           C  
ATOM   1309  OE1 GLN A 295      -6.340  35.405 -32.073  1.00  0.25           O  
ATOM   1310  NE2 GLN A 295      -8.231  34.477 -31.269  1.00  0.25           N  
ATOM   1311  N   THR A 296      -4.860  30.372 -28.585  1.00  0.24           N  
ATOM   1312  CA  THR A 296      -3.844  29.354 -28.268  1.00  0.24           C  
ATOM   1313  C   THR A 296      -4.132  28.072 -29.033  1.00  0.24           C  
ATOM   1314  O   THR A 296      -5.175  27.939 -29.651  1.00  0.24           O  
ATOM   1315  CB  THR A 296      -3.500  29.038 -26.788  1.00  0.24           C  
ATOM   1316  OG1 THR A 296      -4.217  27.954 -26.217  1.00  0.24           O  
ATOM   1317  CG2 THR A 296      -3.672  30.223 -25.840  1.00  0.24           C  
ATOM   1318  N   VAL A 297      -3.219  27.083 -29.025  1.00  0.22           N  
ATOM   1319  CA  VAL A 297      -3.383  25.832 -29.756  1.00  0.22           C  
ATOM   1320  C   VAL A 297      -4.569  24.982 -29.292  1.00  0.22           C  
ATOM   1321  O   VAL A 297      -5.489  24.720 -30.060  1.00  0.22           O  
ATOM   1322  CB  VAL A 297      -2.086  25.035 -29.638  1.00  0.22           C  
ATOM   1323  CG1 VAL A 297      -2.222  23.649 -30.305  1.00  0.22           C  
ATOM   1324  CG2 VAL A 297      -0.961  25.857 -30.306  1.00  0.22           C  
ATOM   1325  N   ASP A 298      -4.595  24.588 -27.997  1.00  0.24           N  
ATOM   1326  CA  ASP A 298      -5.668  23.819 -27.393  1.00  0.24           C  
ATOM   1327  C   ASP A 298      -6.956  24.610 -27.280  1.00  0.24           C  
ATOM   1328  O   ASP A 298      -8.060  24.096 -27.354  1.00  0.24           O  
ATOM   1329  CB  ASP A 298      -5.264  23.350 -25.966  1.00  0.24           C  
ATOM   1330  CG  ASP A 298      -4.225  22.243 -25.994  1.00  0.24           C  
ATOM   1331  OD1 ASP A 298      -3.979  21.660 -27.077  1.00  0.24           O  
ATOM   1332  OD2 ASP A 298      -3.658  21.984 -24.902  1.00  0.24           O  
ATOM   1333  N   PHE A 299      -6.832  25.922 -27.040  1.00  0.24           N  
ATOM   1334  CA  PHE A 299      -7.966  26.728 -26.706  1.00  0.24           C  
ATOM   1335  C   PHE A 299      -8.727  27.217 -27.968  1.00  0.24           C  
ATOM   1336  O   PHE A 299      -9.928  27.469 -27.927  1.00  0.24           O  
ATOM   1337  CB  PHE A 299      -7.454  27.922 -25.853  1.00  0.24           C  
ATOM   1338  CG  PHE A 299      -6.693  27.707 -24.522  1.00  0.24           C  
ATOM   1339  CD1 PHE A 299      -6.211  26.484 -24.014  1.00  0.24           C  
ATOM   1340  CD2 PHE A 299      -6.307  28.863 -23.813  1.00  0.24           C  
ATOM   1341  CE1 PHE A 299      -5.366  26.432 -22.891  1.00  0.24           C  
ATOM   1342  CE2 PHE A 299      -5.554  28.821 -22.636  1.00  0.24           C  
ATOM   1343  CZ  PHE A 299      -5.075  27.598 -22.181  1.00  0.24           C  
ATOM   1344  N   ASP A 300      -8.036  27.332 -29.141  1.00  0.26           N  
ATOM   1345  CA  ASP A 300      -8.646  27.534 -30.459  1.00  0.26           C  
ATOM   1346  C   ASP A 300      -9.405  26.290 -30.886  1.00  0.26           C  
ATOM   1347  O   ASP A 300     -10.533  26.337 -31.367  1.00  0.26           O  
ATOM   1348  CB  ASP A 300      -7.572  27.878 -31.544  1.00  0.26           C  
ATOM   1349  CG  ASP A 300      -8.182  28.208 -32.902  1.00  0.26           C  
ATOM   1350  OD1 ASP A 300      -7.708  27.637 -33.921  1.00  0.26           O  
ATOM   1351  OD2 ASP A 300      -9.165  28.988 -32.932  1.00  0.26           O  
ATOM   1352  N   LEU A 301      -8.780  25.118 -30.697  1.00  0.28           N  
ATOM   1353  CA  LEU A 301      -9.242  23.908 -31.309  1.00  0.28           C  
ATOM   1354  C   LEU A 301      -9.302  22.778 -30.322  1.00  0.28           C  
ATOM   1355  O   LEU A 301      -8.301  22.365 -29.753  1.00  0.28           O  
ATOM   1356  CB  LEU A 301      -8.272  23.490 -32.445  1.00  0.28           C  
ATOM   1357  CG  LEU A 301      -8.687  22.187 -33.158  1.00  0.28           C  
ATOM   1358  CD1 LEU A 301     -10.009  22.361 -33.885  1.00  0.28           C  
ATOM   1359  CD2 LEU A 301      -7.674  21.698 -34.195  1.00  0.28           C  
ATOM   1360  N   PHE A 302     -10.488  22.160 -30.179  1.00  0.31           N  
ATOM   1361  CA  PHE A 302     -10.567  20.904 -29.472  1.00  0.31           C  
ATOM   1362  C   PHE A 302     -10.831  19.820 -30.496  1.00  0.31           C  
ATOM   1363  O   PHE A 302     -11.698  19.928 -31.364  1.00  0.31           O  
ATOM   1364  CB  PHE A 302     -11.612  20.931 -28.325  1.00  0.31           C  
ATOM   1365  CG  PHE A 302     -11.671  19.604 -27.603  1.00  0.31           C  
ATOM   1366  CD1 PHE A 302     -12.724  18.712 -27.863  1.00  0.31           C  
ATOM   1367  CD2 PHE A 302     -10.649  19.209 -26.722  1.00  0.31           C  
ATOM   1368  CE1 PHE A 302     -12.780  17.466 -27.226  1.00  0.31           C  
ATOM   1369  CE2 PHE A 302     -10.705  17.964 -26.079  1.00  0.31           C  
ATOM   1370  CZ  PHE A 302     -11.774  17.095 -26.326  1.00  0.31           C  
ATOM   1371  N   ALA A 303     -10.055  18.729 -30.416  1.00  0.33           N  
ATOM   1372  CA  ALA A 303     -10.215  17.587 -31.272  1.00  0.33           C  
ATOM   1373  C   ALA A 303     -10.787  16.451 -30.443  1.00  0.33           C  
ATOM   1374  O   ALA A 303     -10.168  15.932 -29.518  1.00  0.33           O  
ATOM   1375  CB  ALA A 303      -8.863  17.194 -31.905  1.00  0.33           C  
ATOM   1376  N   ALA A 304     -12.023  16.037 -30.763  1.00  0.28           N  
ATOM   1377  CA  ALA A 304     -12.677  14.905 -30.171  1.00  0.28           C  
ATOM   1378  C   ALA A 304     -12.304  13.683 -30.997  1.00  0.28           C  
ATOM   1379  O   ALA A 304     -12.923  13.355 -32.009  1.00  0.28           O  
ATOM   1380  CB  ALA A 304     -14.205  15.140 -30.154  1.00  0.28           C  
ATOM   1381  N   GLU A 305     -11.241  12.986 -30.571  1.00  0.25           N  
ATOM   1382  CA  GLU A 305     -10.673  11.864 -31.277  1.00  0.25           C  
ATOM   1383  C   GLU A 305     -11.211  10.613 -30.629  1.00  0.25           C  
ATOM   1384  O   GLU A 305     -10.964  10.368 -29.452  1.00  0.25           O  
ATOM   1385  CB  GLU A 305      -9.139  11.921 -31.144  1.00  0.25           C  
ATOM   1386  CG  GLU A 305      -8.396  10.811 -31.919  1.00  0.25           C  
ATOM   1387  CD  GLU A 305      -6.882  10.952 -31.785  1.00  0.25           C  
ATOM   1388  OE1 GLU A 305      -6.415  11.950 -31.176  1.00  0.25           O  
ATOM   1389  OE2 GLU A 305      -6.176  10.058 -32.314  1.00  0.25           O  
ATOM   1390  N   HIS A 306     -12.060   9.844 -31.353  1.00  0.20           N  
ATOM   1391  CA  HIS A 306     -12.749   8.681 -30.803  1.00  0.20           C  
ATOM   1392  C   HIS A 306     -13.640   9.050 -29.609  1.00  0.20           C  
ATOM   1393  O   HIS A 306     -13.778   8.349 -28.614  1.00  0.20           O  
ATOM   1394  CB  HIS A 306     -11.744   7.536 -30.498  1.00  0.20           C  
ATOM   1395  CG  HIS A 306     -12.305   6.145 -30.550  1.00  0.20           C  
ATOM   1396  ND1 HIS A 306     -12.989   5.625 -29.471  1.00  0.20           N  
ATOM   1397  CD2 HIS A 306     -12.196   5.205 -31.526  1.00  0.20           C  
ATOM   1398  CE1 HIS A 306     -13.275   4.388 -29.797  1.00  0.20           C  
ATOM   1399  NE2 HIS A 306     -12.821   4.079 -31.034  1.00  0.20           N  
ATOM   1400  N   SER A 307     -14.294  10.224 -29.666  1.00  0.26           N  
ATOM   1401  CA  SER A 307     -14.911  10.769 -28.475  1.00  0.26           C  
ATOM   1402  C   SER A 307     -16.276  11.293 -28.805  1.00  0.26           C  
ATOM   1403  O   SER A 307     -16.508  12.005 -29.780  1.00  0.26           O  
ATOM   1404  CB  SER A 307     -14.031  11.848 -27.799  1.00  0.26           C  
ATOM   1405  OG  SER A 307     -14.655  12.378 -26.627  1.00  0.26           O  
ATOM   1406  N   LYS A 308     -17.253  10.911 -27.976  1.00  0.32           N  
ATOM   1407  CA  LYS A 308     -18.636  11.208 -28.229  1.00  0.32           C  
ATOM   1408  C   LYS A 308     -19.219  11.698 -26.942  1.00  0.32           C  
ATOM   1409  O   LYS A 308     -20.180  11.157 -26.401  1.00  0.32           O  
ATOM   1410  CB  LYS A 308     -19.409   9.998 -28.813  1.00  0.32           C  
ATOM   1411  CG  LYS A 308     -19.389   8.741 -27.934  1.00  0.32           C  
ATOM   1412  CD  LYS A 308     -20.154   7.557 -28.534  1.00  0.32           C  
ATOM   1413  CE  LYS A 308     -19.994   6.317 -27.653  1.00  0.32           C  
ATOM   1414  NZ  LYS A 308     -20.720   5.149 -28.189  1.00  0.32           N  
ATOM   1415  N   LEU A 309     -18.633  12.780 -26.391  1.00  0.26           N  
ATOM   1416  CA  LEU A 309     -18.980  13.257 -25.074  1.00  0.26           C  
ATOM   1417  C   LEU A 309     -20.485  13.453 -24.827  1.00  0.26           C  
ATOM   1418  O   LEU A 309     -20.993  12.870 -23.930  1.00  0.26           O  
ATOM   1419  CB  LEU A 309     -18.169  14.505 -24.698  1.00  0.26           C  
ATOM   1420  CG  LEU A 309     -16.651  14.235 -24.573  1.00  0.26           C  
ATOM   1421  CD1 LEU A 309     -15.822  15.530 -24.543  1.00  0.26           C  
ATOM   1422  CD2 LEU A 309     -16.306  13.384 -23.337  1.00  0.26           C  
ATOM   1423  N   LEU A 310     -21.259  14.126 -25.725  1.00  0.23           N  
ATOM   1424  CA  LEU A 310     -22.683  14.379 -25.484  1.00  0.23           C  
ATOM   1425  C   LEU A 310     -23.555  13.139 -25.347  1.00  0.23           C  
ATOM   1426  O   LEU A 310     -24.650  13.201 -24.788  1.00  0.23           O  
ATOM   1427  CB  LEU A 310     -23.257  15.364 -26.542  1.00  0.23           C  
ATOM   1428  CG  LEU A 310     -23.250  16.823 -26.043  1.00  0.23           C  
ATOM   1429  CD1 LEU A 310     -21.832  17.336 -25.769  1.00  0.23           C  
ATOM   1430  CD2 LEU A 310     -23.975  17.744 -27.036  1.00  0.23           C  
ATOM   1431  N   VAL A 311     -23.055  11.972 -25.786  1.00  0.24           N  
ATOM   1432  CA  VAL A 311     -23.567  10.681 -25.362  1.00  0.24           C  
ATOM   1433  C   VAL A 311     -22.980  10.217 -24.036  1.00  0.24           C  
ATOM   1434  O   VAL A 311     -23.696   9.908 -23.087  1.00  0.24           O  
ATOM   1435  CB  VAL A 311     -23.182   9.618 -26.377  1.00  0.24           C  
ATOM   1436  CG1 VAL A 311     -23.686   8.220 -25.966  1.00  0.24           C  
ATOM   1437  CG2 VAL A 311     -23.824  10.016 -27.700  1.00  0.24           C  
ATOM   1438  N   LEU A 312     -21.635  10.143 -23.930  1.00  0.24           N  
ATOM   1439  CA  LEU A 312     -20.972   9.425 -22.848  1.00  0.24           C  
ATOM   1440  C   LEU A 312     -20.905  10.147 -21.509  1.00  0.24           C  
ATOM   1441  O   LEU A 312     -20.646   9.513 -20.490  1.00  0.24           O  
ATOM   1442  CB  LEU A 312     -19.549   8.936 -23.228  1.00  0.24           C  
ATOM   1443  CG  LEU A 312     -19.533   7.851 -24.324  1.00  0.24           C  
ATOM   1444  CD1 LEU A 312     -18.086   7.594 -24.783  1.00  0.24           C  
ATOM   1445  CD2 LEU A 312     -20.222   6.539 -23.894  1.00  0.24           C  
ATOM   1446  N   ILE A 313     -21.172  11.465 -21.438  1.00  0.20           N  
ATOM   1447  CA  ILE A 313     -21.217  12.192 -20.165  1.00  0.20           C  
ATOM   1448  C   ILE A 313     -22.647  12.392 -19.685  1.00  0.20           C  
ATOM   1449  O   ILE A 313     -22.930  13.173 -18.775  1.00  0.20           O  
ATOM   1450  CB  ILE A 313     -20.467  13.516 -20.163  1.00  0.20           C  
ATOM   1451  CG1 ILE A 313     -21.060  14.477 -21.204  1.00  0.20           C  
ATOM   1452  CG2 ILE A 313     -18.971  13.208 -20.389  1.00  0.20           C  
ATOM   1453  CD1 ILE A 313     -20.285  15.764 -21.364  1.00  0.20           C  
ATOM   1454  N   GLY A 314     -23.608  11.609 -20.232  1.00  0.22           N  
ATOM   1455  CA  GLY A 314     -24.941  11.503 -19.644  1.00  0.22           C  
ATOM   1456  C   GLY A 314     -24.944  10.651 -18.395  1.00  0.22           C  
ATOM   1457  O   GLY A 314     -25.944  10.572 -17.686  1.00  0.22           O  
ATOM   1458  N   MET A 315     -23.803  10.006 -18.074  1.00  0.17           N  
ATOM   1459  CA  MET A 315     -23.623   9.215 -16.875  1.00  0.17           C  
ATOM   1460  C   MET A 315     -22.247   9.461 -16.277  1.00  0.17           C  
ATOM   1461  O   MET A 315     -21.344   9.988 -16.917  1.00  0.17           O  
ATOM   1462  CB  MET A 315     -23.750   7.696 -17.160  1.00  0.17           C  
ATOM   1463  CG  MET A 315     -25.143   7.280 -17.672  1.00  0.17           C  
ATOM   1464  SD  MET A 315     -25.326   5.493 -17.963  1.00  0.17           S  
ATOM   1465  CE  MET A 315     -25.320   4.984 -16.219  1.00  0.17           C  
ATOM   1466  N   ASN A 316     -22.051   9.079 -15.001  1.00  0.25           N  
ATOM   1467  CA  ASN A 316     -20.754   9.076 -14.369  1.00  0.25           C  
ATOM   1468  C   ASN A 316     -20.761   7.817 -13.514  1.00  0.25           C  
ATOM   1469  O   ASN A 316     -21.828   7.254 -13.300  1.00  0.25           O  
ATOM   1470  CB  ASN A 316     -20.560  10.359 -13.517  1.00  0.25           C  
ATOM   1471  CG  ASN A 316     -19.115  10.546 -13.088  1.00  0.25           C  
ATOM   1472  OD1 ASN A 316     -18.708  10.072 -12.025  1.00  0.25           O  
ATOM   1473  ND2 ASN A 316     -18.316  11.230 -13.935  1.00  0.25           N  
ATOM   1474  N   TRP A 317     -19.583   7.348 -13.035  1.00  0.13           N  
ATOM   1475  CA  TRP A 317     -19.430   6.222 -12.122  1.00  0.13           C  
ATOM   1476  C   TRP A 317     -20.086   6.491 -10.770  1.00  0.13           C  
ATOM   1477  O   TRP A 317     -20.715   5.618 -10.178  1.00  0.13           O  
ATOM   1478  CB  TRP A 317     -17.912   5.915 -11.942  1.00  0.13           C  
ATOM   1479  CG  TRP A 317     -17.586   4.789 -10.966  1.00  0.13           C  
ATOM   1480  CD1 TRP A 317     -17.129   4.892  -9.681  1.00  0.13           C  
ATOM   1481  CD2 TRP A 317     -17.838   3.393 -11.198  1.00  0.13           C  
ATOM   1482  NE1 TRP A 317     -17.060   3.646  -9.096  1.00  0.13           N  
ATOM   1483  CE2 TRP A 317     -17.498   2.710 -10.009  1.00  0.13           C  
ATOM   1484  CE3 TRP A 317     -18.339   2.708 -12.299  1.00  0.13           C  
ATOM   1485  CZ2 TRP A 317     -17.656   1.333  -9.910  1.00  0.13           C  
ATOM   1486  CZ3 TRP A 317     -18.468   1.316 -12.209  1.00  0.13           C  
ATOM   1487  CH2 TRP A 317     -18.143   0.633 -11.028  1.00  0.13           C  
ATOM   1488  N   ILE A 318     -19.965   7.741 -10.267  1.00  0.12           N  
ATOM   1489  CA  ILE A 318     -20.770   8.214  -9.153  1.00  0.12           C  
ATOM   1490  C   ILE A 318     -22.097   8.674  -9.761  1.00  0.12           C  
ATOM   1491  O   ILE A 318     -22.899   7.891 -10.251  1.00  0.12           O  
ATOM   1492  CB  ILE A 318     -20.041   9.286  -8.313  1.00  0.12           C  
ATOM   1493  CG1 ILE A 318     -18.735   8.678  -7.739  1.00  0.12           C  
ATOM   1494  CG2 ILE A 318     -20.898   9.831  -7.132  1.00  0.12           C  
ATOM   1495  CD1 ILE A 318     -17.800   9.730  -7.124  1.00  0.12           C  
ATOM   1496  N   CYS A 319     -22.387   9.970  -9.799  1.00  0.15           N  
ATOM   1497  CA  CYS A 319     -23.611  10.471 -10.359  1.00  0.15           C  
ATOM   1498  C   CYS A 319     -23.103  11.660 -11.099  1.00  0.15           C  
ATOM   1499  O   CYS A 319     -22.264  12.398 -10.591  1.00  0.15           O  
ATOM   1500  CB  CYS A 319     -24.662  10.842  -9.275  1.00  0.15           C  
ATOM   1501  SG  CYS A 319     -26.262  11.408  -9.955  1.00  0.15           S  
ATOM   1502  N   THR A 320     -23.521  11.807 -12.374  1.00  0.21           N  
ATOM   1503  CA  THR A 320     -23.070  12.896 -13.227  1.00  0.21           C  
ATOM   1504  C   THR A 320     -23.430  14.216 -12.611  1.00  0.21           C  
ATOM   1505  O   THR A 320     -24.552  14.471 -12.188  1.00  0.21           O  
ATOM   1506  CB  THR A 320     -23.520  12.803 -14.693  1.00  0.21           C  
ATOM   1507  OG1 THR A 320     -23.072  13.896 -15.489  1.00  0.21           O  
ATOM   1508  CG2 THR A 320     -25.047  12.737 -14.798  1.00  0.21           C  
ATOM   1509  N   LYS A 321     -22.433  15.109 -12.535  1.00  0.24           N  
ATOM   1510  CA  LYS A 321     -22.673  16.421 -11.998  1.00  0.24           C  
ATOM   1511  C   LYS A 321     -23.453  17.228 -13.024  1.00  0.24           C  
ATOM   1512  O   LYS A 321     -24.006  18.276 -12.679  1.00  0.24           O  
ATOM   1513  CB  LYS A 321     -21.319  17.089 -11.614  1.00  0.24           C  
ATOM   1514  CG  LYS A 321     -20.704  16.500 -10.335  1.00  0.24           C  
ATOM   1515  CD  LYS A 321     -19.388  17.185  -9.911  1.00  0.24           C  
ATOM   1516  CE  LYS A 321     -18.822  16.588  -8.613  1.00  0.24           C  
ATOM   1517  NZ  LYS A 321     -17.539  17.231  -8.231  1.00  0.24           N  
ATOM   1518  N   MET A 322     -23.435  16.809 -14.315  1.00  0.22           N  
ATOM   1519  CA  MET A 322     -23.931  17.532 -15.478  1.00  0.22           C  
ATOM   1520  C   MET A 322     -23.062  18.690 -16.075  1.00  0.22           C  
ATOM   1521  O   MET A 322     -23.568  19.290 -17.025  1.00  0.22           O  
ATOM   1522  CB  MET A 322     -25.435  17.931 -15.297  1.00  0.22           C  
ATOM   1523  CG  MET A 322     -26.360  16.746 -14.915  1.00  0.22           C  
ATOM   1524  SD  MET A 322     -26.557  15.482 -16.210  1.00  0.22           S  
ATOM   1525  CE  MET A 322     -27.571  16.480 -17.326  1.00  0.22           C  
ATOM   1526  N   PRO A 323     -21.796  19.091 -15.751  1.00  0.25           N  
ATOM   1527  CA  PRO A 323     -21.272  20.373 -16.190  1.00  0.25           C  
ATOM   1528  C   PRO A 323     -20.403  20.141 -17.385  1.00  0.25           C  
ATOM   1529  O   PRO A 323     -20.150  21.091 -18.115  1.00  0.25           O  
ATOM   1530  CB  PRO A 323     -20.428  20.900 -15.013  1.00  0.25           C  
ATOM   1531  CG  PRO A 323     -19.943  19.653 -14.279  1.00  0.25           C  
ATOM   1532  CD  PRO A 323     -21.016  18.620 -14.620  1.00  0.25           C  
ATOM   1533  N   ASP A 324     -19.941  18.901 -17.628  1.00  0.28           N  
ATOM   1534  CA  ASP A 324     -19.069  18.583 -18.735  1.00  0.28           C  
ATOM   1535  C   ASP A 324     -19.769  18.901 -20.067  1.00  0.28           C  
ATOM   1536  O   ASP A 324     -19.202  19.504 -20.978  1.00  0.28           O  
ATOM   1537  CB  ASP A 324     -18.637  17.087 -18.667  1.00  0.28           C  
ATOM   1538  CG  ASP A 324     -17.694  16.759 -17.520  1.00  0.28           C  
ATOM   1539  OD1 ASP A 324     -17.150  17.696 -16.889  1.00  0.28           O  
ATOM   1540  OD2 ASP A 324     -17.541  15.539 -17.260  1.00  0.28           O  
ATOM   1541  N   ALA A 325     -21.074  18.541 -20.181  1.00  0.42           N  
ATOM   1542  CA  ALA A 325     -21.902  18.780 -21.352  1.00  0.42           C  
ATOM   1543  C   ALA A 325     -22.216  20.246 -21.536  1.00  0.42           C  
ATOM   1544  O   ALA A 325     -22.206  20.766 -22.651  1.00  0.42           O  
ATOM   1545  CB  ALA A 325     -23.199  17.937 -21.314  1.00  0.42           C  
ATOM   1546  N   HIS A 326     -22.442  20.946 -20.405  1.00  0.47           N  
ATOM   1547  CA  HIS A 326     -22.569  22.389 -20.330  1.00  0.47           C  
ATOM   1548  C   HIS A 326     -21.305  23.073 -20.863  1.00  0.47           C  
ATOM   1549  O   HIS A 326     -21.379  23.921 -21.740  1.00  0.47           O  
ATOM   1550  CB  HIS A 326     -22.878  22.801 -18.862  1.00  0.47           C  
ATOM   1551  CG  HIS A 326     -23.102  24.253 -18.656  1.00  0.47           C  
ATOM   1552  ND1 HIS A 326     -24.256  24.824 -19.144  1.00  0.47           N  
ATOM   1553  CD2 HIS A 326     -22.298  25.192 -18.096  1.00  0.47           C  
ATOM   1554  CE1 HIS A 326     -24.126  26.111 -18.885  1.00  0.47           C  
ATOM   1555  NE2 HIS A 326     -22.962  26.386 -18.249  1.00  0.47           N  
ATOM   1556  N   TRP A 327     -20.094  22.631 -20.448  1.00  0.47           N  
ATOM   1557  CA  TRP A 327     -18.827  23.167 -20.937  1.00  0.47           C  
ATOM   1558  C   TRP A 327     -18.571  22.959 -22.423  1.00  0.47           C  
ATOM   1559  O   TRP A 327     -18.067  23.847 -23.110  1.00  0.47           O  
ATOM   1560  CB  TRP A 327     -17.623  22.603 -20.143  1.00  0.47           C  
ATOM   1561  CG  TRP A 327     -17.545  23.063 -18.701  1.00  0.47           C  
ATOM   1562  CD1 TRP A 327     -18.225  24.062 -18.058  1.00  0.47           C  
ATOM   1563  CD2 TRP A 327     -16.639  22.501 -17.743  1.00  0.47           C  
ATOM   1564  NE1 TRP A 327     -17.808  24.151 -16.747  1.00  0.47           N  
ATOM   1565  CE2 TRP A 327     -16.832  23.204 -16.533  1.00  0.47           C  
ATOM   1566  CE3 TRP A 327     -15.709  21.470 -17.838  1.00  0.47           C  
ATOM   1567  CZ2 TRP A 327     -16.094  22.884 -15.403  1.00  0.47           C  
ATOM   1568  CZ3 TRP A 327     -14.968  21.145 -16.694  1.00  0.47           C  
ATOM   1569  CH2 TRP A 327     -15.155  21.843 -15.492  1.00  0.47           C  
ATOM   1570  N   ILE A 328     -18.930  21.781 -22.976  1.00  0.49           N  
ATOM   1571  CA  ILE A 328     -18.908  21.531 -24.418  1.00  0.49           C  
ATOM   1572  C   ILE A 328     -19.834  22.463 -25.168  1.00  0.49           C  
ATOM   1573  O   ILE A 328     -19.490  23.011 -26.219  1.00  0.49           O  
ATOM   1574  CB  ILE A 328     -19.303  20.099 -24.750  1.00  0.49           C  
ATOM   1575  CG1 ILE A 328     -18.197  19.160 -24.249  1.00  0.49           C  
ATOM   1576  CG2 ILE A 328     -19.550  19.909 -26.274  1.00  0.49           C  
ATOM   1577  CD1 ILE A 328     -18.662  17.714 -24.295  1.00  0.49           C  
ATOM   1578  N   GLY A 329     -21.047  22.682 -24.621  1.00  0.52           N  
ATOM   1579  CA  GLY A 329     -22.010  23.605 -25.186  1.00  0.52           C  
ATOM   1580  C   GLY A 329     -21.530  25.023 -25.164  1.00  0.52           C  
ATOM   1581  O   GLY A 329     -21.652  25.697 -26.184  1.00  0.52           O  
ATOM   1582  N   ASP A 330     -20.906  25.473 -24.054  1.00  0.53           N  
ATOM   1583  CA  ASP A 330     -20.274  26.774 -23.948  1.00  0.53           C  
ATOM   1584  C   ASP A 330     -19.160  26.949 -24.969  1.00  0.53           C  
ATOM   1585  O   ASP A 330     -19.143  27.946 -25.685  1.00  0.53           O  
ATOM   1586  CB  ASP A 330     -19.695  27.025 -22.523  1.00  0.53           C  
ATOM   1587  CG  ASP A 330     -20.788  27.291 -21.497  1.00  0.53           C  
ATOM   1588  OD1 ASP A 330     -21.925  27.627 -21.910  1.00  0.53           O  
ATOM   1589  OD2 ASP A 330     -20.450  27.257 -20.285  1.00  0.53           O  
ATOM   1590  N   ALA A 331     -18.247  25.962 -25.135  1.00  0.53           N  
ATOM   1591  CA  ALA A 331     -17.165  26.013 -26.110  1.00  0.53           C  
ATOM   1592  C   ALA A 331     -17.666  26.146 -27.542  1.00  0.53           C  
ATOM   1593  O   ALA A 331     -17.183  26.971 -28.314  1.00  0.53           O  
ATOM   1594  CB  ALA A 331     -16.254  24.767 -25.994  1.00  0.53           C  
ATOM   1595  N   ARG A 332     -18.722  25.394 -27.905  1.00  0.48           N  
ATOM   1596  CA  ARG A 332     -19.394  25.548 -29.179  1.00  0.48           C  
ATOM   1597  C   ARG A 332     -20.012  26.932 -29.395  1.00  0.48           C  
ATOM   1598  O   ARG A 332     -19.932  27.510 -30.478  1.00  0.48           O  
ATOM   1599  CB  ARG A 332     -20.543  24.528 -29.282  1.00  0.48           C  
ATOM   1600  CG  ARG A 332     -21.252  24.613 -30.643  1.00  0.48           C  
ATOM   1601  CD  ARG A 332     -22.463  23.710 -30.748  1.00  0.48           C  
ATOM   1602  NE  ARG A 332     -23.525  24.141 -29.769  1.00  0.48           N  
ATOM   1603  CZ  ARG A 332     -24.416  25.113 -29.997  1.00  0.48           C  
ATOM   1604  NH1 ARG A 332     -25.288  25.438 -29.043  1.00  0.48           N  
ATOM   1605  NH2 ARG A 332     -24.421  25.802 -31.131  1.00  0.48           N  
ATOM   1606  N   LEU A 333     -20.659  27.507 -28.361  1.00  0.50           N  
ATOM   1607  CA  LEU A 333     -21.276  28.824 -28.430  1.00  0.50           C  
ATOM   1608  C   LEU A 333     -20.262  29.958 -28.514  1.00  0.50           C  
ATOM   1609  O   LEU A 333     -20.590  31.059 -28.947  1.00  0.50           O  
ATOM   1610  CB  LEU A 333     -22.166  29.095 -27.192  1.00  0.50           C  
ATOM   1611  CG  LEU A 333     -23.442  28.236 -27.088  1.00  0.50           C  
ATOM   1612  CD1 LEU A 333     -24.105  28.476 -25.723  1.00  0.50           C  
ATOM   1613  CD2 LEU A 333     -24.434  28.522 -28.227  1.00  0.50           C  
ATOM   1614  N   LYS A 334     -18.990  29.710 -28.140  1.00  0.46           N  
ATOM   1615  CA  LYS A 334     -17.898  30.653 -28.318  1.00  0.46           C  
ATOM   1616  C   LYS A 334     -17.422  30.733 -29.760  1.00  0.46           C  
ATOM   1617  O   LYS A 334     -16.666  31.639 -30.107  1.00  0.46           O  
ATOM   1618  CB  LYS A 334     -16.681  30.313 -27.413  1.00  0.46           C  
ATOM   1619  CG  LYS A 334     -16.956  30.417 -25.903  1.00  0.46           C  
ATOM   1620  CD  LYS A 334     -17.327  31.825 -25.416  1.00  0.46           C  
ATOM   1621  CE  LYS A 334     -17.550  31.844 -23.903  1.00  0.46           C  
ATOM   1622  NZ  LYS A 334     -17.935  33.205 -23.478  1.00  0.46           N  
ATOM   1623  N   GLY A 335     -17.850  29.797 -30.638  1.00  0.43           N  
ATOM   1624  CA  GLY A 335     -17.535  29.828 -32.063  1.00  0.43           C  
ATOM   1625  C   GLY A 335     -16.184  29.270 -32.409  1.00  0.43           C  
ATOM   1626  O   GLY A 335     -15.759  29.343 -33.558  1.00  0.43           O  
ATOM   1627  N   THR A 336     -15.466  28.707 -31.420  1.00  0.44           N  
ATOM   1628  CA  THR A 336     -14.162  28.084 -31.611  1.00  0.44           C  
ATOM   1629  C   THR A 336     -14.299  26.697 -32.209  1.00  0.44           C  
ATOM   1630  O   THR A 336     -15.365  26.085 -32.198  1.00  0.44           O  
ATOM   1631  CB  THR A 336     -13.277  28.041 -30.367  1.00  0.44           C  
ATOM   1632  OG1 THR A 336     -13.860  27.369 -29.263  1.00  0.44           O  
ATOM   1633  CG2 THR A 336     -13.026  29.470 -29.891  1.00  0.44           C  
ATOM   1634  N   ARG A 337     -13.222  26.173 -32.822  1.00  0.44           N  
ATOM   1635  CA  ARG A 337     -13.318  24.962 -33.618  1.00  0.44           C  
ATOM   1636  C   ARG A 337     -13.417  23.655 -32.801  1.00  0.44           C  
ATOM   1637  O   ARG A 337     -12.730  23.442 -31.807  1.00  0.44           O  
ATOM   1638  CB  ARG A 337     -12.112  24.861 -34.578  1.00  0.44           C  
ATOM   1639  CG  ARG A 337     -12.204  25.661 -35.893  1.00  0.44           C  
ATOM   1640  CD  ARG A 337     -10.961  25.421 -36.762  1.00  0.44           C  
ATOM   1641  NE  ARG A 337     -11.162  24.143 -37.550  1.00  0.44           N  
ATOM   1642  CZ  ARG A 337     -10.207  23.580 -38.305  1.00  0.44           C  
ATOM   1643  NH1 ARG A 337      -8.969  24.071 -38.289  1.00  0.44           N  
ATOM   1644  NH2 ARG A 337     -10.471  22.546 -39.093  1.00  0.44           N  
ATOM   1645  N   VAL A 338     -14.273  22.709 -33.256  1.00  0.51           N  
ATOM   1646  CA  VAL A 338     -14.462  21.401 -32.620  1.00  0.51           C  
ATOM   1647  C   VAL A 338     -14.410  20.232 -33.628  1.00  0.51           C  
ATOM   1648  O   VAL A 338     -15.357  19.870 -34.255  1.00  0.51           O  
ATOM   1649  CB  VAL A 338     -15.830  21.296 -31.945  1.00  0.51           C  
ATOM   1650  CG1 VAL A 338     -16.027  19.869 -31.379  1.00  0.51           C  
ATOM   1651  CG2 VAL A 338     -15.954  22.333 -30.818  1.00  0.51           C  
ATOM   1652  N   VAL A 339     -13.280  19.504 -33.697  1.00  0.56           N  
ATOM   1653  CA  VAL A 339     -13.084  18.539 -34.764  1.00  0.56           C  
ATOM   1654  C   VAL A 339     -13.418  17.167 -34.217  1.00  0.56           C  
ATOM   1655  O   VAL A 339     -12.946  16.777 -33.163  1.00  0.56           O  
ATOM   1656  CB  VAL A 339     -11.671  18.629 -35.345  1.00  0.56           C  
ATOM   1657  CG1 VAL A 339     -11.421  17.551 -36.422  1.00  0.56           C  
ATOM   1658  CG2 VAL A 339     -11.571  20.012 -36.019  1.00  0.56           C  
ATOM   1659  N   VAL A 340     -14.277  16.390 -34.904  1.00  0.58           N  
ATOM   1660  CA  VAL A 340     -14.654  15.049 -34.481  1.00  0.58           C  
ATOM   1661  C   VAL A 340     -14.039  14.079 -35.455  1.00  0.58           C  
ATOM   1662  O   VAL A 340     -14.321  14.107 -36.649  1.00  0.58           O  
ATOM   1663  CB  VAL A 340     -16.169  14.833 -34.415  1.00  0.58           C  
ATOM   1664  CG1 VAL A 340     -16.520  13.343 -34.185  1.00  0.58           C  
ATOM   1665  CG2 VAL A 340     -16.723  15.676 -33.252  1.00  0.58           C  
ATOM   1666  N   ILE A 341     -13.172  13.182 -34.953  1.00  0.62           N  
ATOM   1667  CA  ILE A 341     -12.517  12.179 -35.768  1.00  0.62           C  
ATOM   1668  C   ILE A 341     -13.099  10.860 -35.335  1.00  0.62           C  
ATOM   1669  O   ILE A 341     -12.991  10.446 -34.182  1.00  0.62           O  
ATOM   1670  CB  ILE A 341     -11.001  12.213 -35.631  1.00  0.62           C  
ATOM   1671  CG1 ILE A 341     -10.501  13.644 -35.973  1.00  0.62           C  
ATOM   1672  CG2 ILE A 341     -10.376  11.126 -36.544  1.00  0.62           C  
ATOM   1673  CD1 ILE A 341      -8.985  13.833 -35.867  1.00  0.62           C  
ATOM   1674  N   SER A 342     -13.841  10.223 -36.256  1.00  0.61           N  
ATOM   1675  CA  SER A 342     -14.716   9.139 -35.886  1.00  0.61           C  
ATOM   1676  C   SER A 342     -15.270   8.559 -37.161  1.00  0.61           C  
ATOM   1677  O   SER A 342     -15.447   9.258 -38.152  1.00  0.61           O  
ATOM   1678  CB  SER A 342     -15.898   9.655 -35.019  1.00  0.61           C  
ATOM   1679  OG  SER A 342     -16.722   8.608 -34.510  1.00  0.61           O  
ATOM   1680  N   ALA A 343     -15.549   7.245 -37.162  1.00  0.71           N  
ATOM   1681  CA  ALA A 343     -16.209   6.532 -38.232  1.00  0.71           C  
ATOM   1682  C   ALA A 343     -17.642   6.977 -38.463  1.00  0.71           C  
ATOM   1683  O   ALA A 343     -18.113   7.044 -39.598  1.00  0.71           O  
ATOM   1684  CB  ALA A 343     -16.138   5.034 -37.910  1.00  0.71           C  
ATOM   1685  N   ASP A 344     -18.328   7.338 -37.364  1.00  0.63           N  
ATOM   1686  CA  ASP A 344     -19.682   7.822 -37.394  1.00  0.63           C  
ATOM   1687  C   ASP A 344     -19.692   9.290 -37.033  1.00  0.63           C  
ATOM   1688  O   ASP A 344     -18.885   9.818 -36.270  1.00  0.63           O  
ATOM   1689  CB  ASP A 344     -20.626   7.116 -36.390  1.00  0.63           C  
ATOM   1690  CG  ASP A 344     -20.758   5.628 -36.653  1.00  0.63           C  
ATOM   1691  OD1 ASP A 344     -20.733   5.221 -37.838  1.00  0.63           O  
ATOM   1692  OD2 ASP A 344     -20.918   4.897 -35.642  1.00  0.63           O  
ATOM   1693  N   TYR A 345     -20.702   9.985 -37.574  1.00  0.52           N  
ATOM   1694  CA  TYR A 345     -20.978  11.377 -37.343  1.00  0.52           C  
ATOM   1695  C   TYR A 345     -21.862  11.306 -36.110  1.00  0.52           C  
ATOM   1696  O   TYR A 345     -23.067  11.098 -36.188  1.00  0.52           O  
ATOM   1697  CB  TYR A 345     -21.713  12.074 -38.553  1.00  0.52           C  
ATOM   1698  CG  TYR A 345     -21.010  11.998 -39.915  1.00  0.52           C  
ATOM   1699  CD1 TYR A 345     -20.485  10.806 -40.459  1.00  0.52           C  
ATOM   1700  CD2 TYR A 345     -20.878  13.168 -40.697  1.00  0.52           C  
ATOM   1701  CE1 TYR A 345     -19.709  10.814 -41.620  1.00  0.52           C  
ATOM   1702  CE2 TYR A 345     -20.125  13.172 -41.887  1.00  0.52           C  
ATOM   1703  CZ  TYR A 345     -19.513  11.993 -42.329  1.00  0.52           C  
ATOM   1704  OH  TYR A 345     -18.701  11.960 -43.480  1.00  0.52           O  
ATOM   1705  N   MET A 346     -21.221  11.352 -34.924  1.00  0.55           N  
ATOM   1706  CA  MET A 346     -21.815  10.974 -33.657  1.00  0.55           C  
ATOM   1707  C   MET A 346     -22.857  11.967 -33.160  1.00  0.55           C  
ATOM   1708  O   MET A 346     -22.902  13.089 -33.654  1.00  0.55           O  
ATOM   1709  CB  MET A 346     -20.697  10.866 -32.578  1.00  0.55           C  
ATOM   1710  CG  MET A 346     -19.786   9.641 -32.771  1.00  0.55           C  
ATOM   1711  SD  MET A 346     -20.659   8.070 -32.493  1.00  0.55           S  
ATOM   1712  CE  MET A 346     -19.254   6.983 -32.869  1.00  0.55           C  
ATOM   1713  N   PRO A 347     -23.665  11.671 -32.143  1.00  0.59           N  
ATOM   1714  CA  PRO A 347     -24.548  12.661 -31.533  1.00  0.59           C  
ATOM   1715  C   PRO A 347     -23.872  13.922 -31.026  1.00  0.59           C  
ATOM   1716  O   PRO A 347     -24.482  14.985 -31.027  1.00  0.59           O  
ATOM   1717  CB  PRO A 347     -25.189  11.924 -30.361  1.00  0.59           C  
ATOM   1718  CG  PRO A 347     -25.210  10.453 -30.801  1.00  0.59           C  
ATOM   1719  CD  PRO A 347     -24.039  10.303 -31.781  1.00  0.59           C  
ATOM   1720  N   THR A 348     -22.606  13.824 -30.572  1.00  0.52           N  
ATOM   1721  CA  THR A 348     -21.765  14.985 -30.284  1.00  0.52           C  
ATOM   1722  C   THR A 348     -21.500  15.788 -31.525  1.00  0.52           C  
ATOM   1723  O   THR A 348     -21.602  17.011 -31.528  1.00  0.52           O  
ATOM   1724  CB  THR A 348     -20.394  14.625 -29.742  1.00  0.52           C  
ATOM   1725  OG1 THR A 348     -20.562  13.886 -28.555  1.00  0.52           O  
ATOM   1726  CG2 THR A 348     -19.559  15.862 -29.359  1.00  0.52           C  
ATOM   1727  N   ALA A 349     -21.199  15.092 -32.643  1.00  0.60           N  
ATOM   1728  CA  ALA A 349     -20.898  15.703 -33.921  1.00  0.60           C  
ATOM   1729  C   ALA A 349     -22.051  16.437 -34.579  1.00  0.60           C  
ATOM   1730  O   ALA A 349     -21.813  17.262 -35.450  1.00  0.60           O  
ATOM   1731  CB  ALA A 349     -20.243  14.766 -34.956  1.00  0.60           C  
ATOM   1732  N   ASN A 350     -23.303  16.223 -34.119  1.00  0.56           N  
ATOM   1733  CA  ASN A 350     -24.495  16.956 -34.532  1.00  0.56           C  
ATOM   1734  C   ASN A 350     -24.359  18.464 -34.376  1.00  0.56           C  
ATOM   1735  O   ASN A 350     -24.922  19.243 -35.139  1.00  0.56           O  
ATOM   1736  CB  ASN A 350     -25.704  16.568 -33.636  1.00  0.56           C  
ATOM   1737  CG  ASN A 350     -26.136  15.132 -33.875  1.00  0.56           C  
ATOM   1738  OD1 ASN A 350     -25.775  14.468 -34.841  1.00  0.56           O  
ATOM   1739  ND2 ASN A 350     -26.967  14.610 -32.943  1.00  0.56           N  
ATOM   1740  N   LYS A 351     -23.635  18.895 -33.323  1.00  0.52           N  
ATOM   1741  CA  LYS A 351     -23.315  20.283 -33.114  1.00  0.52           C  
ATOM   1742  C   LYS A 351     -21.827  20.534 -32.938  1.00  0.52           C  
ATOM   1743  O   LYS A 351     -21.424  21.668 -32.690  1.00  0.52           O  
ATOM   1744  CB  LYS A 351     -24.024  20.775 -31.842  1.00  0.52           C  
ATOM   1745  CG  LYS A 351     -25.546  20.699 -31.907  1.00  0.52           C  
ATOM   1746  CD  LYS A 351     -26.153  21.262 -30.618  1.00  0.52           C  
ATOM   1747  CE  LYS A 351     -27.679  21.218 -30.662  1.00  0.52           C  
ATOM   1748  NZ  LYS A 351     -28.252  21.706 -29.389  1.00  0.52           N  
ATOM   1749  N   ALA A 352     -20.962  19.507 -33.057  1.00  0.55           N  
ATOM   1750  CA  ALA A 352     -19.533  19.708 -33.198  1.00  0.55           C  
ATOM   1751  C   ALA A 352     -19.221  20.321 -34.554  1.00  0.55           C  
ATOM   1752  O   ALA A 352     -19.979  20.128 -35.492  1.00  0.55           O  
ATOM   1753  CB  ALA A 352     -18.751  18.393 -33.065  1.00  0.55           C  
ATOM   1754  N   ASP A 353     -18.113  21.079 -34.684  1.00  0.59           N  
ATOM   1755  CA  ASP A 353     -17.818  21.898 -35.849  1.00  0.59           C  
ATOM   1756  C   ASP A 353     -17.635  21.065 -37.111  1.00  0.59           C  
ATOM   1757  O   ASP A 353     -18.245  21.328 -38.138  1.00  0.59           O  
ATOM   1758  CB  ASP A 353     -16.533  22.714 -35.500  1.00  0.59           C  
ATOM   1759  CG  ASP A 353     -15.879  23.663 -36.503  1.00  0.59           C  
ATOM   1760  OD1 ASP A 353     -14.682  23.445 -36.832  1.00  0.59           O  
ATOM   1761  OD2 ASP A 353     -16.528  24.690 -36.798  1.00  0.59           O  
ATOM   1762  N   GLU A 354     -16.813  19.994 -37.044  1.00  0.59           N  
ATOM   1763  CA  GLU A 354     -16.320  19.413 -38.272  1.00  0.59           C  
ATOM   1764  C   GLU A 354     -16.053  17.927 -38.134  1.00  0.59           C  
ATOM   1765  O   GLU A 354     -15.381  17.458 -37.219  1.00  0.59           O  
ATOM   1766  CB  GLU A 354     -15.060  20.206 -38.711  1.00  0.59           C  
ATOM   1767  CG  GLU A 354     -14.513  19.858 -40.116  1.00  0.59           C  
ATOM   1768  CD  GLU A 354     -13.289  20.676 -40.534  1.00  0.59           C  
ATOM   1769  OE1 GLU A 354     -12.900  20.559 -41.724  1.00  0.59           O  
ATOM   1770  OE2 GLU A 354     -12.696  21.395 -39.691  1.00  0.59           O  
ATOM   1771  N   ILE A 355     -16.608  17.126 -39.066  1.00  0.60           N  
ATOM   1772  CA  ILE A 355     -16.535  15.683 -39.043  1.00  0.60           C  
ATOM   1773  C   ILE A 355     -15.429  15.219 -39.965  1.00  0.60           C  
ATOM   1774  O   ILE A 355     -15.472  15.411 -41.178  1.00  0.60           O  
ATOM   1775  CB  ILE A 355     -17.842  15.016 -39.470  1.00  0.60           C  
ATOM   1776  CG1 ILE A 355     -19.013  15.408 -38.526  1.00  0.60           C  
ATOM   1777  CG2 ILE A 355     -17.601  13.482 -39.480  1.00  0.60           C  
ATOM   1778  CD1 ILE A 355     -19.732  16.739 -38.837  1.00  0.60           C  
ATOM   1779  N   VAL A 356     -14.427  14.528 -39.399  1.00  0.64           N  
ATOM   1780  CA  VAL A 356     -13.419  13.835 -40.161  1.00  0.64           C  
ATOM   1781  C   VAL A 356     -13.774  12.371 -40.068  1.00  0.64           C  
ATOM   1782  O   VAL A 356     -13.545  11.707 -39.057  1.00  0.64           O  
ATOM   1783  CB  VAL A 356     -12.030  14.057 -39.580  1.00  0.64           C  
ATOM   1784  CG1 VAL A 356     -10.955  13.346 -40.429  1.00  0.64           C  
ATOM   1785  CG2 VAL A 356     -11.738  15.569 -39.475  1.00  0.64           C  
ATOM   1786  N   ILE A 357     -14.377  11.834 -41.144  1.00  0.64           N  
ATOM   1787  CA  ILE A 357     -14.637  10.415 -41.291  1.00  0.64           C  
ATOM   1788  C   ILE A 357     -13.332   9.616 -41.332  1.00  0.64           C  
ATOM   1789  O   ILE A 357     -12.384   9.956 -42.038  1.00  0.64           O  
ATOM   1790  CB  ILE A 357     -15.547  10.140 -42.495  1.00  0.64           C  
ATOM   1791  CG1 ILE A 357     -16.079   8.683 -42.540  1.00  0.64           C  
ATOM   1792  CG2 ILE A 357     -14.848  10.575 -43.808  1.00  0.64           C  
ATOM   1793  CD1 ILE A 357     -17.179   8.507 -43.599  1.00  0.64           C  
ATOM   1794  N   LEU A 358     -13.233   8.529 -40.550  1.00  0.64           N  
ATOM   1795  CA  LEU A 358     -12.036   7.721 -40.523  1.00  0.64           C  
ATOM   1796  C   LEU A 358     -12.480   6.284 -40.378  1.00  0.64           C  
ATOM   1797  O   LEU A 358     -13.471   5.989 -39.720  1.00  0.64           O  
ATOM   1798  CB  LEU A 358     -11.097   8.144 -39.367  1.00  0.64           C  
ATOM   1799  CG  LEU A 358      -9.742   7.411 -39.319  1.00  0.64           C  
ATOM   1800  CD1 LEU A 358      -8.935   7.472 -40.629  1.00  0.64           C  
ATOM   1801  CD2 LEU A 358      -8.884   8.004 -38.204  1.00  0.64           C  
ATOM   1802  N   ARG A 359     -11.795   5.326 -41.040  1.00  0.60           N  
ATOM   1803  CA  ARG A 359     -12.094   3.914 -40.894  1.00  0.60           C  
ATOM   1804  C   ARG A 359     -11.855   3.461 -39.440  1.00  0.60           C  
ATOM   1805  O   ARG A 359     -10.860   3.876 -38.855  1.00  0.60           O  
ATOM   1806  CB  ARG A 359     -11.216   3.080 -41.868  1.00  0.60           C  
ATOM   1807  CG  ARG A 359     -11.491   1.561 -41.854  1.00  0.60           C  
ATOM   1808  CD  ARG A 359     -10.655   0.785 -42.877  1.00  0.60           C  
ATOM   1809  NE  ARG A 359     -11.061  -0.652 -42.759  1.00  0.60           N  
ATOM   1810  CZ  ARG A 359     -10.549  -1.646 -43.500  1.00  0.60           C  
ATOM   1811  NH1 ARG A 359     -10.965  -2.895 -43.308  1.00  0.60           N  
ATOM   1812  NH2 ARG A 359      -9.623  -1.417 -44.425  1.00  0.60           N  
ATOM   1813  N   PRO A 360     -12.664   2.650 -38.777  1.00  0.64           N  
ATOM   1814  CA  PRO A 360     -12.335   2.125 -37.457  1.00  0.64           C  
ATOM   1815  C   PRO A 360     -11.014   1.384 -37.381  1.00  0.64           C  
ATOM   1816  O   PRO A 360     -10.753   0.532 -38.230  1.00  0.64           O  
ATOM   1817  CB  PRO A 360     -13.512   1.214 -37.091  1.00  0.64           C  
ATOM   1818  CG  PRO A 360     -14.692   1.737 -37.921  1.00  0.64           C  
ATOM   1819  CD  PRO A 360     -14.060   2.436 -39.133  1.00  0.64           C  
ATOM   1820  N   GLY A 361     -10.170   1.696 -36.374  1.00  0.64           N  
ATOM   1821  CA  GLY A 361      -8.897   1.013 -36.198  1.00  0.64           C  
ATOM   1822  C   GLY A 361      -7.764   1.554 -37.028  1.00  0.64           C  
ATOM   1823  O   GLY A 361      -6.705   0.936 -37.088  1.00  0.64           O  
ATOM   1824  N   THR A 362      -7.934   2.708 -37.705  1.00  0.65           N  
ATOM   1825  CA  THR A 362      -6.898   3.251 -38.582  1.00  0.65           C  
ATOM   1826  C   THR A 362      -6.347   4.579 -38.094  1.00  0.65           C  
ATOM   1827  O   THR A 362      -5.576   5.233 -38.798  1.00  0.65           O  
ATOM   1828  CB  THR A 362      -7.303   3.365 -40.049  1.00  0.65           C  
ATOM   1829  OG1 THR A 362      -8.340   4.300 -40.270  1.00  0.65           O  
ATOM   1830  CG2 THR A 362      -7.836   2.009 -40.528  1.00  0.65           C  
ATOM   1831  N   ASP A 363      -6.659   4.981 -36.838  1.00  0.59           N  
ATOM   1832  CA  ASP A 363      -6.220   6.217 -36.206  1.00  0.59           C  
ATOM   1833  C   ASP A 363      -4.710   6.356 -36.139  1.00  0.59           C  
ATOM   1834  O   ASP A 363      -4.155   7.415 -36.419  1.00  0.59           O  
ATOM   1835  CB  ASP A 363      -6.866   6.399 -34.805  1.00  0.59           C  
ATOM   1836  CG  ASP A 363      -8.380   6.283 -34.914  1.00  0.59           C  
ATOM   1837  OD1 ASP A 363      -8.855   5.124 -35.073  1.00  0.59           O  
ATOM   1838  OD2 ASP A 363      -9.071   7.327 -34.854  1.00  0.59           O  
ATOM   1839  N   THR A 364      -3.981   5.259 -35.851  1.00  0.55           N  
ATOM   1840  CA  THR A 364      -2.521   5.254 -35.778  1.00  0.55           C  
ATOM   1841  C   THR A 364      -1.868   5.674 -37.081  1.00  0.55           C  
ATOM   1842  O   THR A 364      -0.980   6.514 -37.096  1.00  0.55           O  
ATOM   1843  CB  THR A 364      -1.967   3.907 -35.335  1.00  0.55           C  
ATOM   1844  OG1 THR A 364      -2.421   3.661 -34.015  1.00  0.55           O  
ATOM   1845  CG2 THR A 364      -0.430   3.889 -35.285  1.00  0.55           C  
ATOM   1846  N   ALA A 365      -2.353   5.162 -38.230  1.00  0.71           N  
ATOM   1847  CA  ALA A 365      -1.962   5.593 -39.561  1.00  0.71           C  
ATOM   1848  C   ALA A 365      -2.250   7.072 -39.858  1.00  0.71           C  
ATOM   1849  O   ALA A 365      -1.402   7.765 -40.429  1.00  0.71           O  
ATOM   1850  CB  ALA A 365      -2.696   4.742 -40.617  1.00  0.71           C  
ATOM   1851  N   PHE A 366      -3.442   7.587 -39.457  1.00  0.65           N  
ATOM   1852  CA  PHE A 366      -3.804   8.997 -39.535  1.00  0.65           C  
ATOM   1853  C   PHE A 366      -2.857   9.871 -38.703  1.00  0.65           C  
ATOM   1854  O   PHE A 366      -2.258  10.808 -39.226  1.00  0.65           O  
ATOM   1855  CB  PHE A 366      -5.293   9.191 -39.095  1.00  0.65           C  
ATOM   1856  CG  PHE A 366      -5.725  10.636 -39.146  1.00  0.65           C  
ATOM   1857  CD1 PHE A 366      -5.746  11.409 -37.973  1.00  0.65           C  
ATOM   1858  CD2 PHE A 366      -6.050  11.246 -40.368  1.00  0.65           C  
ATOM   1859  CE1 PHE A 366      -6.086  12.766 -38.018  1.00  0.65           C  
ATOM   1860  CE2 PHE A 366      -6.403  12.602 -40.415  1.00  0.65           C  
ATOM   1861  CZ  PHE A 366      -6.426  13.362 -39.239  1.00  0.65           C  
ATOM   1862  N   LEU A 367      -2.618   9.526 -37.416  1.00  0.59           N  
ATOM   1863  CA  LEU A 367      -1.721  10.246 -36.521  1.00  0.59           C  
ATOM   1864  C   LEU A 367      -0.297  10.268 -37.019  1.00  0.59           C  
ATOM   1865  O   LEU A 367       0.386  11.289 -36.971  1.00  0.59           O  
ATOM   1866  CB  LEU A 367      -1.701   9.633 -35.102  1.00  0.59           C  
ATOM   1867  CG  LEU A 367      -2.999   9.841 -34.305  1.00  0.59           C  
ATOM   1868  CD1 LEU A 367      -2.924   9.036 -33.001  1.00  0.59           C  
ATOM   1869  CD2 LEU A 367      -3.273  11.325 -33.993  1.00  0.59           C  
ATOM   1870  N   LEU A 368       0.182   9.136 -37.564  1.00  0.65           N  
ATOM   1871  CA  LEU A 368       1.471   9.067 -38.210  1.00  0.65           C  
ATOM   1872  C   LEU A 368       1.572   9.974 -39.429  1.00  0.65           C  
ATOM   1873  O   LEU A 368       2.593  10.624 -39.625  1.00  0.65           O  
ATOM   1874  CB  LEU A 368       1.822   7.624 -38.636  1.00  0.65           C  
ATOM   1875  CG  LEU A 368       2.088   6.632 -37.491  1.00  0.65           C  
ATOM   1876  CD1 LEU A 368       2.108   5.194 -38.042  1.00  0.65           C  
ATOM   1877  CD2 LEU A 368       3.404   6.964 -36.774  1.00  0.65           C  
ATOM   1878  N   GLY A 369       0.526  10.075 -40.282  1.00  0.68           N  
ATOM   1879  CA  GLY A 369       0.524  11.012 -41.408  1.00  0.68           C  
ATOM   1880  C   GLY A 369       0.559  12.457 -41.011  1.00  0.68           C  
ATOM   1881  O   GLY A 369       1.302  13.229 -41.611  1.00  0.68           O  
ATOM   1882  N   VAL A 370      -0.175  12.820 -39.943  1.00  0.57           N  
ATOM   1883  CA  VAL A 370      -0.119  14.134 -39.318  1.00  0.57           C  
ATOM   1884  C   VAL A 370       1.268  14.431 -38.757  1.00  0.57           C  
ATOM   1885  O   VAL A 370       1.850  15.482 -39.016  1.00  0.57           O  
ATOM   1886  CB  VAL A 370      -1.154  14.227 -38.193  1.00  0.57           C  
ATOM   1887  CG1 VAL A 370      -1.027  15.552 -37.407  1.00  0.57           C  
ATOM   1888  CG2 VAL A 370      -2.568  14.120 -38.800  1.00  0.57           C  
ATOM   1889  N   ALA A 371       1.873  13.481 -38.011  1.00  0.56           N  
ATOM   1890  CA  ALA A 371       3.201  13.608 -37.436  1.00  0.56           C  
ATOM   1891  C   ALA A 371       4.310  13.748 -38.465  1.00  0.56           C  
ATOM   1892  O   ALA A 371       5.229  14.553 -38.312  1.00  0.56           O  
ATOM   1893  CB  ALA A 371       3.522  12.378 -36.565  1.00  0.56           C  
ATOM   1894  N   ARG A 372       4.230  12.971 -39.567  1.00  0.60           N  
ATOM   1895  CA  ARG A 372       5.120  13.111 -40.702  1.00  0.60           C  
ATOM   1896  C   ARG A 372       5.001  14.493 -41.332  1.00  0.60           C  
ATOM   1897  O   ARG A 372       6.019  15.139 -41.566  1.00  0.60           O  
ATOM   1898  CB  ARG A 372       4.873  12.020 -41.783  1.00  0.60           C  
ATOM   1899  CG  ARG A 372       5.308  10.605 -41.341  1.00  0.60           C  
ATOM   1900  CD  ARG A 372       5.322   9.564 -42.474  1.00  0.60           C  
ATOM   1901  NE  ARG A 372       3.923   9.418 -43.027  1.00  0.60           N  
ATOM   1902  CZ  ARG A 372       3.025   8.513 -42.612  1.00  0.60           C  
ATOM   1903  NH1 ARG A 372       1.795   8.489 -43.124  1.00  0.60           N  
ATOM   1904  NH2 ARG A 372       3.316   7.662 -41.641  1.00  0.60           N  
ATOM   1905  N   GLU A 373       3.769  15.014 -41.543  1.00  0.58           N  
ATOM   1906  CA  GLU A 373       3.527  16.362 -42.044  1.00  0.58           C  
ATOM   1907  C   GLU A 373       4.112  17.466 -41.154  1.00  0.58           C  
ATOM   1908  O   GLU A 373       4.645  18.472 -41.619  1.00  0.58           O  
ATOM   1909  CB  GLU A 373       2.025  16.650 -42.296  1.00  0.58           C  
ATOM   1910  CG  GLU A 373       1.828  18.048 -42.947  1.00  0.58           C  
ATOM   1911  CD  GLU A 373       0.399  18.448 -43.288  1.00  0.58           C  
ATOM   1912  OE1 GLU A 373      -0.556  17.677 -43.073  1.00  0.58           O  
ATOM   1913  OE2 GLU A 373       0.261  19.593 -43.793  1.00  0.58           O  
ATOM   1914  N   LEU A 374       4.061  17.303 -39.820  1.00  0.60           N  
ATOM   1915  CA  LEU A 374       4.727  18.213 -38.900  1.00  0.60           C  
ATOM   1916  C   LEU A 374       6.242  18.267 -39.046  1.00  0.60           C  
ATOM   1917  O   LEU A 374       6.842  19.338 -38.992  1.00  0.60           O  
ATOM   1918  CB  LEU A 374       4.462  17.840 -37.426  1.00  0.60           C  
ATOM   1919  CG  LEU A 374       2.997  17.929 -36.970  1.00  0.60           C  
ATOM   1920  CD1 LEU A 374       2.912  17.405 -35.528  1.00  0.60           C  
ATOM   1921  CD2 LEU A 374       2.437  19.359 -37.079  1.00  0.60           C  
ATOM   1922  N   ILE A 375       6.904  17.107 -39.227  1.00  0.55           N  
ATOM   1923  CA  ILE A 375       8.328  17.013 -39.525  1.00  0.55           C  
ATOM   1924  C   ILE A 375       8.687  17.658 -40.849  1.00  0.55           C  
ATOM   1925  O   ILE A 375       9.604  18.477 -40.916  1.00  0.55           O  
ATOM   1926  CB  ILE A 375       8.810  15.567 -39.464  1.00  0.55           C  
ATOM   1927  CG1 ILE A 375       8.709  15.050 -38.007  1.00  0.55           C  
ATOM   1928  CG2 ILE A 375      10.261  15.458 -40.002  1.00  0.55           C  
ATOM   1929  CD1 ILE A 375       8.944  13.539 -37.908  1.00  0.55           C  
ATOM   1930  N   THR A 376       7.928  17.354 -41.922  1.00  0.59           N  
ATOM   1931  CA  THR A 376       8.167  17.864 -43.276  1.00  0.59           C  
ATOM   1932  C   THR A 376       8.047  19.376 -43.367  1.00  0.59           C  
ATOM   1933  O   THR A 376       8.775  20.024 -44.118  1.00  0.59           O  
ATOM   1934  CB  THR A 376       7.279  17.254 -44.366  1.00  0.59           C  
ATOM   1935  OG1 THR A 376       5.905  17.487 -44.117  1.00  0.59           O  
ATOM   1936  CG2 THR A 376       7.472  15.732 -44.429  1.00  0.59           C  
ATOM   1937  N   LYS A 377       7.120  19.977 -42.593  1.00  0.57           N  
ATOM   1938  CA  LYS A 377       6.858  21.402 -42.598  1.00  0.57           C  
ATOM   1939  C   LYS A 377       7.494  22.162 -41.450  1.00  0.57           C  
ATOM   1940  O   LYS A 377       7.231  23.354 -41.300  1.00  0.57           O  
ATOM   1941  CB  LYS A 377       5.336  21.664 -42.550  1.00  0.57           C  
ATOM   1942  CG  LYS A 377       4.664  21.391 -43.895  1.00  0.57           C  
ATOM   1943  CD  LYS A 377       3.166  21.711 -43.824  1.00  0.57           C  
ATOM   1944  CE  LYS A 377       2.453  21.457 -45.153  1.00  0.57           C  
ATOM   1945  NZ  LYS A 377       1.004  21.681 -45.017  1.00  0.57           N  
ATOM   1946  N   LYS A 378       8.344  21.521 -40.618  1.00  0.58           N  
ATOM   1947  CA  LYS A 378       9.032  22.165 -39.500  1.00  0.58           C  
ATOM   1948  C   LYS A 378       8.103  22.670 -38.396  1.00  0.58           C  
ATOM   1949  O   LYS A 378       8.409  23.643 -37.712  1.00  0.58           O  
ATOM   1950  CB  LYS A 378       9.958  23.331 -39.947  1.00  0.58           C  
ATOM   1951  CG  LYS A 378      10.974  22.936 -41.019  1.00  0.58           C  
ATOM   1952  CD  LYS A 378      11.793  24.158 -41.451  1.00  0.58           C  
ATOM   1953  CE  LYS A 378      12.814  23.810 -42.532  1.00  0.58           C  
ATOM   1954  NZ  LYS A 378      13.608  25.009 -42.879  1.00  0.58           N  
ATOM   1955  N   LEU A 379       6.959  21.992 -38.175  1.00  0.60           N  
ATOM   1956  CA  LEU A 379       5.922  22.445 -37.265  1.00  0.60           C  
ATOM   1957  C   LEU A 379       5.927  21.655 -35.972  1.00  0.60           C  
ATOM   1958  O   LEU A 379       5.170  21.943 -35.048  1.00  0.60           O  
ATOM   1959  CB  LEU A 379       4.519  22.281 -37.903  1.00  0.60           C  
ATOM   1960  CG  LEU A 379       4.271  23.124 -39.170  1.00  0.60           C  
ATOM   1961  CD1 LEU A 379       2.888  22.787 -39.750  1.00  0.60           C  
ATOM   1962  CD2 LEU A 379       4.387  24.636 -38.905  1.00  0.60           C  
ATOM   1963  N   TYR A 380       6.796  20.633 -35.851  1.00  0.49           N  
ATOM   1964  CA  TYR A 380       7.019  19.967 -34.580  1.00  0.49           C  
ATOM   1965  C   TYR A 380       7.926  20.802 -33.673  1.00  0.49           C  
ATOM   1966  O   TYR A 380       8.756  21.584 -34.134  1.00  0.49           O  
ATOM   1967  CB  TYR A 380       7.515  18.495 -34.728  1.00  0.49           C  
ATOM   1968  CG  TYR A 380       8.975  18.400 -35.051  1.00  0.49           C  
ATOM   1969  CD1 TYR A 380       9.399  18.480 -36.379  1.00  0.49           C  
ATOM   1970  CD2 TYR A 380       9.930  18.268 -34.030  1.00  0.49           C  
ATOM   1971  CE1 TYR A 380      10.760  18.389 -36.702  1.00  0.49           C  
ATOM   1972  CE2 TYR A 380      11.286  18.181 -34.347  1.00  0.49           C  
ATOM   1973  CZ  TYR A 380      11.697  18.264 -35.675  1.00  0.49           C  
ATOM   1974  OH  TYR A 380      13.077  18.231 -35.922  1.00  0.49           O  
ATOM   1975  N   ASP A 381       7.810  20.623 -32.347  1.00  0.43           N  
ATOM   1976  CA  ASP A 381       8.603  21.354 -31.393  1.00  0.43           C  
ATOM   1977  C   ASP A 381       9.825  20.518 -31.017  1.00  0.43           C  
ATOM   1978  O   ASP A 381       9.778  19.638 -30.165  1.00  0.43           O  
ATOM   1979  CB  ASP A 381       7.687  21.684 -30.192  1.00  0.43           C  
ATOM   1980  CG  ASP A 381       8.336  22.693 -29.262  1.00  0.43           C  
ATOM   1981  OD1 ASP A 381       9.590  22.685 -29.161  1.00  0.43           O  
ATOM   1982  OD2 ASP A 381       7.573  23.436 -28.601  1.00  0.43           O  
ATOM   1983  N   ARG A 382      10.974  20.760 -31.683  1.00  0.46           N  
ATOM   1984  CA  ARG A 382      12.214  20.054 -31.412  1.00  0.46           C  
ATOM   1985  C   ARG A 382      12.746  20.259 -30.011  1.00  0.46           C  
ATOM   1986  O   ARG A 382      13.212  19.306 -29.383  1.00  0.46           O  
ATOM   1987  CB  ARG A 382      13.295  20.425 -32.456  1.00  0.46           C  
ATOM   1988  CG  ARG A 382      14.579  19.568 -32.360  1.00  0.46           C  
ATOM   1989  CD  ARG A 382      15.372  19.416 -33.667  1.00  0.46           C  
ATOM   1990  NE  ARG A 382      15.722  20.780 -34.187  1.00  0.46           N  
ATOM   1991  CZ  ARG A 382      15.114  21.447 -35.180  1.00  0.46           C  
ATOM   1992  NH1 ARG A 382      15.537  22.680 -35.464  1.00  0.46           N  
ATOM   1993  NH2 ARG A 382      14.102  20.971 -35.897  1.00  0.46           N  
ATOM   1994  N   ASP A 383      12.648  21.492 -29.486  1.00  0.41           N  
ATOM   1995  CA  ASP A 383      13.066  21.847 -28.151  1.00  0.41           C  
ATOM   1996  C   ASP A 383      12.243  21.104 -27.111  1.00  0.41           C  
ATOM   1997  O   ASP A 383      12.790  20.482 -26.200  1.00  0.41           O  
ATOM   1998  CB  ASP A 383      12.927  23.376 -27.955  1.00  0.41           C  
ATOM   1999  CG  ASP A 383      13.896  24.112 -28.868  1.00  0.41           C  
ATOM   2000  OD1 ASP A 383      14.967  23.534 -29.191  1.00  0.41           O  
ATOM   2001  OD2 ASP A 383      13.579  25.263 -29.257  1.00  0.41           O  
ATOM   2002  N   ALA A 384      10.901  21.058 -27.260  1.00  0.41           N  
ATOM   2003  CA  ALA A 384      10.045  20.298 -26.370  1.00  0.41           C  
ATOM   2004  C   ALA A 384      10.325  18.801 -26.365  1.00  0.41           C  
ATOM   2005  O   ALA A 384      10.374  18.185 -25.302  1.00  0.41           O  
ATOM   2006  CB  ALA A 384       8.565  20.478 -26.745  1.00  0.41           C  
ATOM   2007  N   VAL A 385      10.542  18.200 -27.561  1.00  0.30           N  
ATOM   2008  CA  VAL A 385      10.894  16.791 -27.732  1.00  0.30           C  
ATOM   2009  C   VAL A 385      12.200  16.461 -27.024  1.00  0.30           C  
ATOM   2010  O   VAL A 385      12.266  15.548 -26.219  1.00  0.30           O  
ATOM   2011  CB  VAL A 385      10.952  16.387 -29.218  1.00  0.30           C  
ATOM   2012  CG1 VAL A 385      11.415  14.925 -29.402  1.00  0.30           C  
ATOM   2013  CG2 VAL A 385       9.541  16.511 -29.832  1.00  0.30           C  
ATOM   2014  N   ILE A 386      13.272  17.254 -27.200  1.00  0.20           N  
ATOM   2015  CA  ILE A 386      14.536  17.003 -26.511  1.00  0.20           C  
ATOM   2016  C   ILE A 386      14.426  17.071 -24.992  1.00  0.20           C  
ATOM   2017  O   ILE A 386      15.051  16.306 -24.261  1.00  0.20           O  
ATOM   2018  CB  ILE A 386      15.588  18.007 -26.980  1.00  0.20           C  
ATOM   2019  CG1 ILE A 386      15.943  17.729 -28.460  1.00  0.20           C  
ATOM   2020  CG2 ILE A 386      16.854  17.962 -26.083  1.00  0.20           C  
ATOM   2021  CD1 ILE A 386      16.791  18.851 -29.071  1.00  0.20           C  
ATOM   2022  N   GLN A 387      13.658  18.043 -24.474  1.00  0.22           N  
ATOM   2023  CA  GLN A 387      13.658  18.326 -23.055  1.00  0.22           C  
ATOM   2024  C   GLN A 387      12.619  17.579 -22.227  1.00  0.22           C  
ATOM   2025  O   GLN A 387      12.702  17.560 -20.998  1.00  0.22           O  
ATOM   2026  CB  GLN A 387      13.307  19.820 -22.857  1.00  0.22           C  
ATOM   2027  CG  GLN A 387      14.313  20.818 -23.468  1.00  0.22           C  
ATOM   2028  CD  GLN A 387      15.687  20.694 -22.821  1.00  0.22           C  
ATOM   2029  OE1 GLN A 387      15.823  20.683 -21.597  1.00  0.22           O  
ATOM   2030  NE2 GLN A 387      16.740  20.619 -23.666  1.00  0.22           N  
ATOM   2031  N   ARG A 388      11.563  17.036 -22.858  1.00  0.25           N  
ATOM   2032  CA  ARG A 388      10.461  16.419 -22.146  1.00  0.25           C  
ATOM   2033  C   ARG A 388      10.123  15.017 -22.623  1.00  0.25           C  
ATOM   2034  O   ARG A 388       9.180  14.435 -22.084  1.00  0.25           O  
ATOM   2035  CB  ARG A 388       9.182  17.295 -22.303  1.00  0.25           C  
ATOM   2036  CG  ARG A 388       9.282  18.697 -21.666  1.00  0.25           C  
ATOM   2037  CD  ARG A 388       9.336  18.658 -20.134  1.00  0.25           C  
ATOM   2038  NE  ARG A 388       9.425  20.081 -19.655  1.00  0.25           N  
ATOM   2039  CZ  ARG A 388      10.575  20.740 -19.454  1.00  0.25           C  
ATOM   2040  NH1 ARG A 388      10.536  22.016 -19.065  1.00  0.25           N  
ATOM   2041  NH2 ARG A 388      11.758  20.162 -19.632  1.00  0.25           N  
ATOM   2042  N   THR A 389      10.840  14.438 -23.609  1.00  0.34           N  
ATOM   2043  CA  THR A 389      10.559  13.093 -24.100  1.00  0.34           C  
ATOM   2044  C   THR A 389      11.823  12.204 -24.078  1.00  0.34           C  
ATOM   2045  O   THR A 389      12.918  12.695 -23.693  1.00  0.34           O  
ATOM   2046  CB  THR A 389       9.846  13.022 -25.469  1.00  0.34           C  
ATOM   2047  OG1 THR A 389      10.643  13.299 -26.607  1.00  0.34           O  
ATOM   2048  CG2 THR A 389       8.718  14.066 -25.541  1.00  0.34           C  
ATOM   2049  OXT THR A 389      11.675  10.989 -24.391  1.00  0.34           O  
TER    2050      THR A 389                                                      
END   
