# Supplementary material for: Metabolic capacity is maintained despite shifts in microbial diversity in estuary sediments
Source: ISME Commun. 2025 Oct 11;5(1):ycaf182. doi: 10.1093/ismeco/ycaf182 (PMC12687941; doi:10.1093/ismeco/ycaf182)
Supplement: Supplementary_Data_1_ycaf182 [file supplementary_data_1_ycaf182.zip › SWISS-MODEL/13_July_SF_Bin2_scaffold_20759_c1_11143024_1/models/03/model.json]

{
  "built_with": "ProMod3 3.2.1",
  "coverage": 0.551886796951294,
  "excluded_ligands": [
    {
      "description": "1,2-Distearoyl-sn-glycerophosphoethanolamine",
      "ligands": [
        {
          "exclusion_reason": "Binding site not conserved.",
          "number": "15"
        },
        {
          "exclusion_reason": "Binding site not conserved.",
          "number": "16"
        },
        {
          "exclusion_reason": "Binding site not conserved.",
          "number": "18"
        },
        {
          "exclusion_reason": "Binding site not conserved.",
          "number": "19"
        },
        {
          "exclusion_reason": "Binding site not conserved.",
          "number": "20"
        },
        {
          "exclusion_reason": "Binding site not conserved.",
          "number": "21"
        },
        {
          "exclusion_reason": "Binding site not conserved.",
          "number": "24"
        },
        {
          "exclusion_reason": "Binding site not conserved.",
          "number": "25"
        }
      ],
      "name": "3PE"
    },
    {
      "description": "CALCIUM ION",
      "ligands": [
        {
          "exclusion_reason": "Binding site not conserved.",
          "number": "9"
        }
      ],
      "name": "CA"
    },
    {
      "description": "2-decyl-5,6-dimethoxy-3-methylcyclohexa-2,5-diene-1,4-dione",
      "ligands": [
        {
          "exclusion_reason": "Binding site not conserved.",
          "number": "10"
        }
      ],
      "name": "DCQ"
    },
    {
      "description": "FE2/S2 (INORGANIC) CLUSTER",
      "ligands": [
        {
          "exclusion_reason": "Binding site not conserved.",
          "number": "4"
        },
        {
          "exclusion_reason": "Binding site not conserved.",
          "number": "8"
        }
      ],
      "name": "FES"
    },
    {
      "description": "FLAVIN MONONUCLEOTIDE",
      "ligands": [
        {
          "exclusion_reason": "Binding site not conserved.",
          "number": "2"
        }
      ],
      "name": "FMN"
    },
    {
      "description": "EICOSANE",
      "ligands": [
        {
          "exclusion_reason": "Binding site not conserved.",
          "number": "14"
        },
        {
          "exclusion_reason": "Binding site not conserved.",
          "number": "17"
        },
        {
          "exclusion_reason": "Binding site not conserved.",
          "number": "22"
        },
        {
          "exclusion_reason": "Binding site not conserved.",
          "number": "23"
        }
      ],
      "name": "LFA"
    },
    {
      "description": "1,4-DIHYDRONICOTINAMIDE ADENINE DINUCLEOTIDE",
      "ligands": [
        {
          "exclusion_reason": "Binding site not conserved.",
          "number": "3"
        }
      ],
      "name": "NAI"
    },
    {
      "description": "IRON/SULFUR CLUSTER",
      "ligands": [
        {
          "exclusion_reason": "Binding site not conserved.",
          "number": "1"
        },
        {
          "exclusion_reason": "Binding site not conserved.",
          "number": "5"
        },
        {
          "exclusion_reason": "Binding site not conserved.",
          "number": "6"
        },
        {
          "exclusion_reason": "Binding site not conserved.",
          "number": "7"
        },
        {
          "exclusion_reason": "Binding site not conserved.",
          "number": "11"
        },
        {
          "exclusion_reason": "Binding site not conserved.",
          "number": "12"
        },
        {
          "exclusion_reason": "Binding site not conserved.",
          "number": "13"
        }
      ],
      "name": "SF4"
    }
  ],
  "gmqe": 0.2769576279322241,
  "included_ligands": [],
  "json_version": "0.1",
  "major_issues": null,
  "model_id": "03",
  "oligo_based_on": "prediction",
  "oligo_state": "monomer",
  "pdb_release": "2023-03-17",
  "project_title": "13_July_SF_Bin2_scaffold_20759_c1_1114-3024_1",
  "qmean_global": {
    "acc_agreement_norm_score": 0.5595238095238095,
    "acc_agreement_z_score": -1.428697584381158,
    "avg_local_score": 0.3951717901301245,
    "avg_local_score_error": 0.053,
    "cbeta_norm_score": 0.0015098796355891954,
    "cbeta_z_score": -4.853947970027806,
    "interaction_norm_score": -0.0019048824378481344,
    "interaction_z_score": -5.541144335319833,
    "packing_norm_score": -0.24076703338517016,
    "packing_z_score": -2.6235871123741963,
    "qmean4_norm_score": 0.44630064580105744,
    "qmean4_z_score": -10.256472592802176,
    "qmean6_norm_score": 0.44903859201939944,
    "qmean6_z_score": -8.334116356300392,
    "ss_agreement_norm_score": 0.44695350340759704,
    "ss_agreement_z_score": -1.64913186864161,
    "torsion_norm_score": 0.4588617530860356,
    "torsion_z_score": -8.54485433341061
  },
  "sequence_identity": 12.820512771606445,
  "sequence_similarity": 0.2619182765483856,
  "smtl_version": "2023-03-23",
  "status": "COMPLETED",
  "targets": [
    {
      "model_chains": [
        {
          "dssp": "CHHHHHHSTTCCEEECCSCCCCGGGTTHHHHHHHHHHHHHHHTTSCCEEECCCSSCTTTSTTSHHHHSCCSCCSSSSSCSCCTTCTTSSSCCCSCCCSSSSSSHHHHHHHHHTTTSSTTCTTSCEEECCSSCTTTTTTSCHHHHHHHHHHSSCEEEEESSCCGGGSSCSEEEEBCCTTCCSSCCTTTEEESSSEEECCSCCCCCSSSCBCHHHHHHHHCTTTCHHHHSTTSTTCSCCGGGTCHHHHHHHHHHHCGGGGGGGSSSCCGGGSCSCCTTCCCCCSSCTTTTTTTCTTTTBSSTTSSBTTCCSCBCSCCSCCCCCCCCCCSSCSTTSCTTCCCSCSSCCSTTCSSSCCSCCCSSSSCTTTTTSCCCSSSTTSCCCCSCCCCSSCCEEECCCCTTTSSTTGGGSTTTSCCCTTCCSCCSSCCSSCSSCCCEEEECHHHHHHHTCCTTSEEEECSSCCCCCSTTSCTTGGGTCCTTEEEEEEECTTSCTTEEEECTTSCC",
          "id": "C",
          "qmean": [
            0.57,
            0.68,
            0.48,
            0.54,
            0.53,
            0.57,
            0.52,
            0.5,
            0.45,
            0.49,
            0.42,
            0.54,
            0.54,
            0.52,
            0.54,
            0.44,
            0.43,
            0.38,
            0.44,
            0.5,
            0.29,
            0.23,
            0.23,
            0.23,
            0.31,
            0.42,
            0.4,
            0.48,
            0.48,
            0.48,
            0.42,
            0.52,
            0.47,
            0.41,
            0.47,
            0.43,
            0.43,
            0.53,
            0.45,
            0.48,
            0.49,
            0.33,
            0.29,
            0.32,
            0.29,
            0.3,
            0.46,
            0.48,
            0.44,
            0.29,
            0.31,
            0.35,
            0.36,
            0.34,
            0.39,
            0.33,
            0.33,
            0.37,
            0.31,
            0.29,
            0.24,
            0.22,
            0.33,
            0.36,
            0.34,
            0.32,
            0.28,
            0.25,
            0.29,
            0.28,
            0.28,
            0.26,
            0.23,
            0.25,
            0.23,
            0.2,
            0.42,
            0.25,
            0.24,
            0.27,
            0.34,
            0.26,
            0.22,
            0.28,
            0.23,
            0.28,
            0.28,
            0.25,
            0.23,
            0.16,
            0.17,
            0.22,
            0.19,
            0.25,
            0.3,
            0.26,
            0.21,
            0.22,
            0.24,
            0.23,
            0.3,
            0.33,
            0.28,
            0.35,
            0.34,
            0.34,
            0.36,
            0.47,
            0.31,
            0.37,
            0.41,
            0.39,
            0.39,
            0.4,
            0.33,
            0.29,
            0.25,
            0.25,
            0.4,
            0.31,
            0.39,
            0.52,
            0.49,
            0.6,
            0.55,
            0.5,
            0.54,
            0.66,
            0.49,
            0.31,
            0.28,
            0.41,
            0.47,
            0.38,
            0.54,
            0.4,
            0.42,
            0.37,
            0.29,
            0.43,
            0.4,
            0.44,
            0.5,
            0.56,
            0.52,
            0.5,
            0.49,
            0.54,
            0.57,
            0.49,
            0.51,
            0.57,
            0.6,
            0.6,
            0.64,
            0.71,
            0.68,
            0.68,
            0.57,
            0.51,
            0.44,
            0.48,
            0.45,
            0.53,
            0.59,
            0.52,
            0.46,
            0.65,
            0.73,
            0.72,
            0.77,
            0.73,
            0.75,
            0.74,
            0.71,
            0.63,
            0.56,
            0.59,
            0.64,
            0.55,
            0.4,
            0.3,
            0.38,
            0.3,
            0.25,
            0.22,
            0.4,
            0.36,
            0.43,
            0.4,
            0.33,
            0.32,
            0.33,
            0.4,
            0.44,
            0.45,
            0.44,
            0.5,
            0.25,
            0.46,
            0.61,
            0.58,
            0.59,
            0.37,
            0.45,
            0.46,
            0.63,
            0.69,
            0.56,
            0.63,
            0.58,
            0.54,
            0.48,
            0.59,
            0.47,
            0.44,
            0.41,
            0.49,
            0.28,
            0.28,
            0.33,
            0.3,
            0.41,
            0.41,
            0.32,
            0.4,
            0.49,
            0.29,
            0.26,
            0.3,
            0.29,
            0.25,
            0.26,
            0.27,
            0.24,
            0.3,
            0.32,
            0.39,
            0.3,
            0.44,
            0.41,
            0.43,
            0.46,
            0.45,
            0.48,
            0.38,
            0.43,
            0.48,
            0.43,
            0.49,
            0.54,
            0.48,
            0.38,
            0.45,
            0.39,
            0.42,
            0.45,
            0.43,
            0.48,
            0.38,
            0.48,
            0.31,
            0.37,
            0.37,
            0.37,
            0.36,
            0.32,
            0.28,
            0.29,
            0.23,
            0.24,
            0.3,
            0.22,
            0.19,
            0.28,
            0.14,
            0.21,
            0.21,
            0.25,
            0.24,
            0.25,
            0.31,
            0.33,
            0.29,
            0.31,
            0.35,
            0.34,
            0.32,
            0.29,
            0.28,
            0.43,
            0.32,
            0.27,
            0.29,
            0.24,
            0.27,
            0.21,
            0.24,
            0.42,
            0.29,
            0.24,
            0.35,
            0.29,
            0.32,
            0.3,
            0.23,
            0.26,
            0.3,
            0.48,
            0.49,
            0.5,
            0.47,
            0.39,
            0.35,
            0.33,
            0.32,
            0.24,
            0.23,
            0.3,
            0.3,
            0.31,
            0.34,
            0.29,
            0.34,
            0.36,
            0.28,
            0.37,
            0.37,
            0.25,
            0.25,
            0.2,
            0.2,
            0.25,
            0.22,
            0.25,
            0.26,
            0.29,
            0.26,
            0.22,
            0.22,
            0.19,
            0.15,
            0.18,
            0.19,
            0.24,
            0.27,
            0.3,
            0.23,
            0.24,
            0.17,
            0.21,
            0.24,
            0.21,
            0.25,
            0.2,
            0.26,
            0.23,
            0.25,
            0.23,
            0.2,
            0.22,
            0.18,
            0.23,
            0.2,
            0.22,
            0.23,
            0.19,
            0.21,
            0.24,
            0.21,
            0.21,
            0.28,
            0.28,
            0.24,
            0.24,
            0.26,
            0.23,
            0.31,
            0.35,
            0.36,
            0.26,
            0.27,
            0.33,
            0.35,
            0.37,
            0.33,
            0.27,
            0.38,
            0.33,
            0.38,
            0.49,
            0.56,
            0.48,
            0.5,
            0.54,
            0.5,
            0.53,
            0.49,
            0.45,
            0.44,
            0.51,
            0.45,
            0.32,
            0.47,
            0.45,
            0.45,
            0.45,
            0.44,
            0.48,
            0.46,
            0.44,
            0.43,
            0.39,
            0.35,
            0.26,
            0.26,
            0.28,
            0.28,
            0.27,
            0.27,
            0.29,
            0.38,
            0.25,
            0.35,
            0.29,
            0.32,
            0.29,
            0.28,
            0.25,
            0.31,
            0.34,
            0.4,
            0.4,
            0.4,
            0.56,
            0.62,
            0.71,
            0.74,
            0.73,
            0.69,
            0.7,
            0.69,
            0.65,
            0.72,
            0.67,
            0.71,
            0.68,
            0.75,
            0.73,
            0.72,
            0.69,
            0.71,
            0.74,
            0.71,
            0.72,
            0.54,
            0.54,
            0.44,
            0.44,
            0.27,
            0.28,
            0.32,
            0.25,
            0.27,
            0.26,
            0.24,
            0.22,
            0.34,
            0.39,
            0.45,
            0.33,
            0.49,
            0.53,
            0.5,
            0.42,
            0.36,
            0.49,
            0.29,
            0.3,
            0.27,
            0.46,
            0.63,
            0.67,
            0.64,
            0.74,
            0.64,
            0.65,
            0.65,
            0.69,
            0.63,
            0.65,
            0.6,
            0.54,
            0.62,
            0.62,
            0.67,
            0.63,
            0.58,
            0.47,
            0.48,
            0.44,
            0.43,
            0.31,
            0.37,
            null,
            null,
            null,
            null,
            null,
            null,
            null,
            null,
            null,
            null,
            null,
            null,
            null,
            null,
            null,
            null,
            null,
            null,
            null,
            null,
            null,
            null,
            null,
            null,
            null,
            null,
            null,
            null,
            null,
            null,
            null,
            null,
            null,
            null,
            null,
            null,
            null,
            null,
            null,
            null,
            null,
            null,
            null,
            null,
            null,
            null,
            null,
            null,
            null,
            null,
            null,
            null,
            null,
            null,
            null,
            null,
            null,
            null,
            null,
            null,
            null,
            null,
            null,
            null,
            null,
            null,
            null,
            null,
            null,
            null,
            null,
            null,
            null,
            null,
            null,
            null,
            null,
            null,
            null,
            null,
            null,
            null,
            null,
            null,
            null,
            null,
            null,
            null,
            null,
            null,
            null,
            null,
            null,
            null,
            null,
            null,
            null,
            null,
            null,
            null,
            null,
            null,
            null,
            null,
            null,
            null,
            null,
            null,
            null,
            null,
            null,
            null,
            null,
            null,
            null,
            null,
            null,
            null,
            null,
            null,
            null,
            null,
            null,
            null,
            null,
            null,
            null,
            null,
            null,
            null,
            null,
            null
          ],
          "residue_from": "1",
          "residue_to": "504",
          "templates": [
            {
              "alignment": {
                "target_sequence": "LARDIAKVPGTTLFAIGMGPNQFFNNDNKDRTQFLLAALTGNIGKIAGNIGSYAGNYRVAMFNGVPQYIAENPFDIELDGAKPARPKLYWRAEPAHYYNHEDHPLKMGKTMITGKTHMPTPTKSLWFANANSILGNVKWHFNTVVNVLPKMEMIAVQEWWWSTSCEWADIVFAVDAWSELKHPDMCSSVTNP--FLTVFPRTPLERPF-----DTRGDIECLDLVGKQLAKRTGDRRFADMWKFVEEKKVEVYLQRILDHSSNTKGFKFPELEEKAK----------------------KGIPALMMTRT-----------------NPKT-V-GYEQVY-----DSRPWYTKTGRLEFYREEDEFIEAG-ENLPVHREPIDSTFYEPNVIVAPAHPFIKAKGPEAYGVKVDDFDNETRQGRNIVKTWEETKKTVHPLAKDGYKFVFHTPKYRHGAHTMPVDTDMVAMLFGPFGDIYRHDKRQPFAAEGYVDIHPDDAKALNIEDGDYVWIDSDPSDRPFRGWQKNDKDYKFSRLLCRARYYPGTPRGITRMWFNMYGATPGSVEGHESRKDGLAKNPRTGYQAMFRSGSHQSATRGWLKPTWMTDSLVRKELFGHAVNKGFLPDVHCPTGAPREAIVKITKAEPGGLNAKGLWRPAALGLRPKYENDKMKDYLAGKFTLAANPKKGGKK",
                "template_sequence": "IVQALAGAKKP-LIISGTNAG----SLEVIQAAANVAKALKGRGADVGIT-MIARSVNSM---GLGI----------MGG---------------------GSLEEALTEL------ETGRADAVVVLE-NDLHRH--ASATRVNAALAKAPLVMVVDHQRTAIMENAHLVLSAASFAESD-----GTVINNEGRAQRFF-QVYDPAYYDSKTVMLESWRWLHS----LHSTLLSRE----VDWT---QLDHVIDAVVAKIPELAGIKDAAPDATFRIRGQKLAREPHRYSGRTAMRANISVHEPRQPQDIDTMFTFSMEGNNQPTAHRSQVPFAWAPGWNSPQAWNKFQDEVGGKLRFGDPGVRLFETSENGLDYFTSVPA------------------------------------------------------RFQPQDGKWRIAPYYHLFGSDELSQRAPVFQS----------------RMPQPYIKLNPADAAKLGVNAGTRVSFSYDG-----------------NTVTLPVEIAEGLTAGQVGLPMGMSG------------------------------------------------------------------------------------------------------------------------------------"
              },
              "coverage": 0.551886796951294,
              "description": "NADH-quinone oxidoreductase",
              "found_by": "HHblits",
              "gmqe": 0.25741100311279297,
              "method": "ELECTRON MICROSCOPY",
              "offset": 485,
              "oligo_state": "monomer",
              "qualified_name": "7p63.1.C",
              "sequence_identity": 12.820512771606445,
              "sequence_similarity": 0.2619182765483856,
              "short_method": "EM",
              "title": "Complex I from E. coli, DDM/LMNG-purified, under Turnover at pH 6, Closed state"
            }
          ]
        }
      ],
      "target_sequence": "LARDIAKVPGTTLFAIGMGPNQFFNNDNKDRTQFLLAALTGNIGKIAGNIGSYAGNYRVAMFNGVPQYIAENPFDIELDGAKPARPKLYWRAEPAHYYNHEDHPLKMGKTMITGKTHMPTPTKSLWFANANSILGNVKWHFNTVVNVLPKMEMIAVQEWWWSTSCEWADIVFAVDAWSELKHPDMCSSVTNPFLTVFPRTPLERPFDTRGDIECLDLVGKQLAKRTGDRRFADMWKFVEEKKVEVYLQRILDHSSNTKGFKFPELEEKAKKGIPALMMTRTNPKTVGYEQVYDSRPWYTKTGRLEFYREEDEFIEAGENLPVHREPIDSTFYEPNVIVAPAHPFIKAKGPEAYGVKVDDFDNETRQGRNIVKTWEETKKTVHPLAKDGYKFVFHTPKYRHGAHTMPVDTDMVAMLFGPFGDIYRHDKRQPFAAEGYVDIHPDDAKALNIEDGDYVWIDSDPSDRPFRGWQKNDKDYKFSRLLCRARYYPGTPRGITRMWFNMYGATPGSVEGHESRKDGLAKNPRTGYQAMFRSGSHQSATRGWLKPTWMTDSLVRKELFGHAVNKGFLPDVHCPTGAPREAIVKITKAEPGGLNAKGLWRPAALGLRPKYENDKMKDYLAGKFTLAANPKKGGKK",
      "target_sequence_annotations": {
        "psipred": "CHHHHHCCCCCEEEEECCCCCCCCCCCHHHHHHHHHHHHHHCCCCCCCCCCCCCCCCCCCCCCCCCCCCCCCCCCCCCCCCCCCCCCCCCCCCCCCCCCCCCCCCHHHHHHHCCCCCCCCCCEEEEEECCCCCCCCCCCCHHHHHHHHCCCCEEEEECEECCCCCCCCCEEEECCCCEEEECCCCCCCCCCCEEEEECCCCCCCCCCCCHHHHHHHHHHHHHHHHHCCCCCCCCCCCCCCCCHHHHHHHHHHCCCCCCCCCHHHHHHHHHCCCCCCCCCCCCCCCCCCCCCCCCCCCCCCCCEEEEEECCHHHHHCCCCCCCCCCCCCCCCCCCCCCCCCCCCCCCCCCCCCCCCCCCCCCCCCCCCCCEECCCCCCCCCCCCCCCCCEEEEECCCCCCCCCCCCCCCCCHHHHHCCCCCCCCCCCCCCCCCCCCEEEECHHHHHHCCCCCCCEEEEEECCCCCCCCCCCCCCCCCCEEEEEEEEEECCCCCCCEEEEEECCCCCCCCCCCCCCCCCCCCCCCCCCCCCCCCCCCCCCCCCCCCCCCCCCCCCCCCCCCCCCCEEEEEECCCCCCCCCCCCEEEEEEECCCCCCCCCCCEEECCCCCCCCCCCHHHHHHHCCCEEEEECCCCCCCC"
      }
    }
  ]
}
