# Supplementary material for: Metabolic capacity is maintained despite shifts in microbial diversity in estuary sediments
Source: ISME Commun. 2025 Oct 11;5(1):ycaf182. doi: 10.1093/ismeco/ycaf182 (PMC12687941; doi:10.1093/ismeco/ycaf182)
Supplement: Supplementary_Data_1_ycaf182 [file supplementary_data_1_ycaf182.zip › SWISS-MODEL/13_July_SF_Bin2_scaffold_20759_c1_11143024_1/models/03/coords.js]

let model_03=`ATOM      1  N   LEU C   1     136.694  81.770  82.639  1.00  0.57           N  
ATOM      2  CA  LEU C   1     135.271  81.485  83.046  1.00  0.57           C  
ATOM      3  C   LEU C   1     134.975  80.184  83.787  1.00  0.57           C  
ATOM      4  O   LEU C   1     134.574  80.256  84.934  1.00  0.57           O  
ATOM      5  CB  LEU C   1     134.291  81.676  81.855  1.00  0.57           C  
ATOM      6  CG  LEU C   1     134.376  83.064  81.178  1.00  0.57           C  
ATOM      7  CD1 LEU C   1     133.485  83.123  79.928  1.00  0.57           C  
ATOM      8  CD2 LEU C   1     133.995  84.198  82.145  1.00  0.57           C  
ATOM      9  N   ALA C   2     135.149  78.957  83.216  1.00  0.68           N  
ATOM     10  CA  ALA C   2     134.824  77.702  83.910  1.00  0.68           C  
ATOM     11  C   ALA C   2     135.448  77.525  85.300  1.00  0.68           C  
ATOM     12  O   ALA C   2     134.778  77.135  86.251  1.00  0.68           O  
ATOM     13  CB  ALA C   2     135.220  76.479  83.055  1.00  0.68           C  
ATOM     14  N   ARG C   3     136.744  77.867  85.457  1.00  0.48           N  
ATOM     15  CA  ARG C   3     137.390  77.948  86.755  1.00  0.48           C  
ATOM     16  C   ARG C   3     136.789  78.964  87.700  1.00  0.48           C  
ATOM     17  O   ARG C   3     136.616  78.655  88.872  1.00  0.48           O  
ATOM     18  CB  ARG C   3     138.888  78.305  86.603  1.00  0.48           C  
ATOM     19  CG  ARG C   3     139.690  77.164  85.959  1.00  0.48           C  
ATOM     20  CD  ARG C   3     141.164  77.511  85.747  1.00  0.48           C  
ATOM     21  NE  ARG C   3     141.798  76.285  85.171  1.00  0.48           N  
ATOM     22  CZ  ARG C   3     143.058  76.232  84.721  1.00  0.48           C  
ATOM     23  NH1 ARG C   3     143.525  75.092  84.218  1.00  0.48           N  
ATOM     24  NH2 ARG C   3     143.857  77.294  84.766  1.00  0.48           N  
ATOM     25  N   ASP C   4     136.460  80.179  87.230  1.00  0.54           N  
ATOM     26  CA  ASP C   4     135.807  81.195  88.018  1.00  0.54           C  
ATOM     27  C   ASP C   4     134.443  80.684  88.510  1.00  0.54           C  
ATOM     28  O   ASP C   4     134.231  80.523  89.709  1.00  0.54           O  
ATOM     29  CB  ASP C   4     135.707  82.503  87.161  1.00  0.54           C  
ATOM     30  CG  ASP C   4     137.010  82.713  86.374  1.00  0.54           C  
ATOM     31  OD1 ASP C   4     138.086  82.694  87.034  1.00  0.54           O  
ATOM     32  OD2 ASP C   4     136.949  82.752  85.088  1.00  0.54           O  
ATOM     33  N   ILE C   5     133.532  80.265  87.596  1.00  0.53           N  
ATOM     34  CA  ILE C   5     132.168  79.842  87.916  1.00  0.53           C  
ATOM     35  C   ILE C   5     132.081  78.655  88.877  1.00  0.53           C  
ATOM     36  O   ILE C   5     131.255  78.639  89.788  1.00  0.53           O  
ATOM     37  CB  ILE C   5     131.248  79.612  86.688  1.00  0.53           C  
ATOM     38  CG1 ILE C   5     131.516  78.294  85.918  1.00  0.53           C  
ATOM     39  CG2 ILE C   5     131.338  80.822  85.729  1.00  0.53           C  
ATOM     40  CD1 ILE C   5     130.547  78.011  84.760  1.00  0.53           C  
ATOM     41  N   ALA C   6     132.952  77.632  88.723  1.00  0.57           N  
ATOM     42  CA  ALA C   6     132.913  76.421  89.519  1.00  0.57           C  
ATOM     43  C   ALA C   6     133.488  76.564  90.925  1.00  0.57           C  
ATOM     44  O   ALA C   6     133.197  75.771  91.826  1.00  0.57           O  
ATOM     45  CB  ALA C   6     133.704  75.342  88.759  1.00  0.57           C  
ATOM     46  N   LYS C   7     134.303  77.606  91.164  1.00  0.52           N  
ATOM     47  CA  LYS C   7     134.897  77.834  92.460  1.00  0.52           C  
ATOM     48  C   LYS C   7     134.051  78.746  93.321  1.00  0.52           C  
ATOM     49  O   LYS C   7     134.268  78.819  94.529  1.00  0.52           O  
ATOM     50  CB  LYS C   7     136.297  78.464  92.300  1.00  0.52           C  
ATOM     51  CG  LYS C   7     137.342  77.488  91.732  1.00  0.52           C  
ATOM     52  CD  LYS C   7     138.687  78.199  91.516  1.00  0.52           C  
ATOM     53  CE  LYS C   7     139.757  77.318  90.874  1.00  0.52           C  
ATOM     54  NZ  LYS C   7     141.014  78.094  90.792  1.00  0.52           N  
ATOM     55  N   VAL C   8     133.026  79.428  92.764  1.00  0.50           N  
ATOM     56  CA  VAL C   8     132.134  80.252  93.562  1.00  0.50           C  
ATOM     57  C   VAL C   8     131.365  79.409  94.612  1.00  0.50           C  
ATOM     58  O   VAL C   8     130.856  78.320  94.300  1.00  0.50           O  
ATOM     59  CB  VAL C   8     131.200  81.128  92.719  1.00  0.50           C  
ATOM     60  CG1 VAL C   8     130.429  82.124  93.606  1.00  0.50           C  
ATOM     61  CG2 VAL C   8     132.009  81.974  91.718  1.00  0.50           C  
ATOM     62  N   PRO C   9     131.259  79.808  95.884  1.00  0.45           N  
ATOM     63  CA  PRO C   9     130.216  79.329  96.794  1.00  0.45           C  
ATOM     64  C   PRO C   9     128.812  79.453  96.172  1.00  0.45           C  
ATOM     65  O   PRO C   9     128.377  80.567  95.920  1.00  0.45           O  
ATOM     66  CB  PRO C   9     130.410  80.213  98.057  1.00  0.45           C  
ATOM     67  CG  PRO C   9     131.850  80.747  97.980  1.00  0.45           C  
ATOM     68  CD  PRO C   9     132.093  80.855  96.482  1.00  0.45           C  
ATOM     69  N   GLY C  10     128.065  78.353  95.912  1.00  0.49           N  
ATOM     70  CA  GLY C  10     126.747  78.447  95.282  1.00  0.49           C  
ATOM     71  C   GLY C  10     126.673  78.625  93.779  1.00  0.49           C  
ATOM     72  O   GLY C  10     125.624  78.885  93.216  1.00  0.49           O  
ATOM     73  N   THR C  11     127.757  78.432  93.026  1.00  0.42           N  
ATOM     74  CA  THR C  11     127.786  78.786  91.610  1.00  0.42           C  
ATOM     75  C   THR C  11     127.595  80.263  91.332  1.00  0.42           C  
ATOM     76  O   THR C  11     127.754  81.127  92.178  1.00  0.42           O  
ATOM     77  CB  THR C  11     126.923  77.961  90.652  1.00  0.42           C  
ATOM     78  OG1 THR C  11     125.688  78.556  90.330  1.00  0.42           O  
ATOM     79  CG2 THR C  11     126.532  76.631  91.186  1.00  0.42           C  
ATOM     80  N   THR C  12     127.281  80.591  90.088  1.00  0.54           N  
ATOM     81  CA  THR C  12     127.142  81.907  89.576  1.00  0.54           C  
ATOM     82  C   THR C  12     125.686  82.184  89.414  1.00  0.54           C  
ATOM     83  O   THR C  12     124.844  81.300  89.291  1.00  0.54           O  
ATOM     84  CB  THR C  12     127.865  82.048  88.247  1.00  0.54           C  
ATOM     85  OG1 THR C  12     127.662  80.913  87.407  1.00  0.54           O  
ATOM     86  CG2 THR C  12     129.351  82.061  88.613  1.00  0.54           C  
ATOM     87  N   LEU C  13     125.333  83.467  89.396  1.00  0.54           N  
ATOM     88  CA  LEU C  13     124.060  83.865  88.879  1.00  0.54           C  
ATOM     89  C   LEU C  13     124.199  83.978  87.378  1.00  0.54           C  
ATOM     90  O   LEU C  13     125.178  84.531  86.879  1.00  0.54           O  
ATOM     91  CB  LEU C  13     123.683  85.231  89.468  1.00  0.54           C  
ATOM     92  CG  LEU C  13     123.558  85.208  91.004  1.00  0.54           C  
ATOM     93  CD1 LEU C  13     123.417  86.646  91.514  1.00  0.54           C  
ATOM     94  CD2 LEU C  13     122.401  84.312  91.477  1.00  0.54           C  
ATOM     95  N   PHE C  14     123.240  83.440  86.614  1.00  0.52           N  
ATOM     96  CA  PHE C  14     123.304  83.505  85.172  1.00  0.52           C  
ATOM     97  C   PHE C  14     122.170  84.345  84.630  1.00  0.52           C  
ATOM     98  O   PHE C  14     121.001  84.073  84.896  1.00  0.52           O  
ATOM     99  CB  PHE C  14     123.143  82.106  84.549  1.00  0.52           C  
ATOM    100  CG  PHE C  14     124.396  81.300  84.637  1.00  0.52           C  
ATOM    101  CD1 PHE C  14     125.529  81.678  83.897  1.00  0.52           C  
ATOM    102  CD2 PHE C  14     124.434  80.121  85.390  1.00  0.52           C  
ATOM    103  CE1 PHE C  14     126.682  80.883  83.901  1.00  0.52           C  
ATOM    104  CE2 PHE C  14     125.586  79.334  85.396  1.00  0.52           C  
ATOM    105  CZ  PHE C  14     126.709  79.706  84.654  1.00  0.52           C  
ATOM    106  N   ALA C  15     122.488  85.372  83.820  1.00  0.54           N  
ATOM    107  CA  ALA C  15     121.521  86.348  83.374  1.00  0.54           C  
ATOM    108  C   ALA C  15     121.367  86.390  81.857  1.00  0.54           C  
ATOM    109  O   ALA C  15     122.347  86.514  81.127  1.00  0.54           O  
ATOM    110  CB  ALA C  15     121.971  87.723  83.909  1.00  0.54           C  
ATOM    111  N   ILE C  16     120.114  86.276  81.360  1.00  0.44           N  
ATOM    112  CA  ILE C  16     119.767  86.285  79.937  1.00  0.44           C  
ATOM    113  C   ILE C  16     118.464  87.062  79.709  1.00  0.44           C  
ATOM    114  O   ILE C  16     118.009  87.852  80.538  1.00  0.44           O  
ATOM    115  CB  ILE C  16     119.595  84.876  79.366  1.00  0.44           C  
ATOM    116  CG1 ILE C  16     118.740  84.022  80.342  1.00  0.44           C  
ATOM    117  CG2 ILE C  16     120.991  84.312  79.011  1.00  0.44           C  
ATOM    118  CD1 ILE C  16     118.113  82.783  79.705  1.00  0.44           C  
ATOM    119  N   GLY C  17     117.799  86.870  78.549  1.00  0.43           N  
ATOM    120  CA  GLY C  17     116.448  87.327  78.341  1.00  0.43           C  
ATOM    121  C   GLY C  17     116.066  87.199  76.913  1.00  0.43           C  
ATOM    122  O   GLY C  17     116.766  86.588  76.136  1.00  0.43           O  
ATOM    123  N   MET C  18     114.952  87.836  76.514  1.00  0.38           N  
ATOM    124  CA  MET C  18     114.443  87.756  75.161  1.00  0.38           C  
ATOM    125  C   MET C  18     114.842  88.972  74.339  1.00  0.38           C  
ATOM    126  O   MET C  18     114.540  89.077  73.156  1.00  0.38           O  
ATOM    127  CB  MET C  18     112.901  87.688  75.221  1.00  0.38           C  
ATOM    128  CG  MET C  18     112.367  86.373  75.816  1.00  0.38           C  
ATOM    129  SD  MET C  18     112.839  84.842  74.949  1.00  0.38           S  
ATOM    130  CE  MET C  18     112.150  85.136  73.296  1.00  0.38           C  
ATOM    131  N   GLY C  19     115.568  89.926  74.957  1.00  0.44           N  
ATOM    132  CA  GLY C  19     116.226  91.010  74.232  1.00  0.44           C  
ATOM    133  C   GLY C  19     117.582  90.739  73.591  1.00  0.44           C  
ATOM    134  O   GLY C  19     117.989  91.614  72.827  1.00  0.44           O  
ATOM    135  N   PRO C  20     118.377  89.676  73.766  1.00  0.50           N  
ATOM    136  CA  PRO C  20     119.463  89.346  72.867  1.00  0.50           C  
ATOM    137  C   PRO C  20     119.012  89.060  71.457  1.00  0.50           C  
ATOM    138  O   PRO C  20     118.089  88.283  71.248  1.00  0.50           O  
ATOM    139  CB  PRO C  20     120.092  88.066  73.447  1.00  0.50           C  
ATOM    140  CG  PRO C  20     119.637  88.012  74.896  1.00  0.50           C  
ATOM    141  CD  PRO C  20     118.273  88.677  74.809  1.00  0.50           C  
ATOM    142  N   ASN C  21     119.711  89.611  70.463  1.00  0.29           N  
ATOM    143  CA  ASN C  21     119.461  89.275  69.081  1.00  0.29           C  
ATOM    144  C   ASN C  21     120.698  88.576  68.533  1.00  0.29           C  
ATOM    145  O   ASN C  21     121.830  88.908  68.891  1.00  0.29           O  
ATOM    146  CB  ASN C  21     119.057  90.578  68.340  1.00  0.29           C  
ATOM    147  CG  ASN C  21     118.414  90.372  66.974  1.00  0.29           C  
ATOM    148  OD1 ASN C  21     118.746  89.460  66.225  1.00  0.29           O  
ATOM    149  ND2 ASN C  21     117.454  91.249  66.610  1.00  0.29           N  
ATOM    150  N   GLN C  22     120.471  87.527  67.716  1.00  0.23           N  
ATOM    151  CA  GLN C  22     121.407  86.897  66.799  1.00  0.23           C  
ATOM    152  C   GLN C  22     120.557  86.318  65.683  1.00  0.23           C  
ATOM    153  O   GLN C  22     120.747  85.188  65.233  1.00  0.23           O  
ATOM    154  CB  GLN C  22     122.297  85.762  67.386  1.00  0.23           C  
ATOM    155  CG  GLN C  22     123.392  86.244  68.361  1.00  0.23           C  
ATOM    156  CD  GLN C  22     124.409  87.158  67.673  1.00  0.23           C  
ATOM    157  OE1 GLN C  22     124.685  87.068  66.481  1.00  0.23           O  
ATOM    158  NE2 GLN C  22     125.022  88.085  68.442  1.00  0.23           N  
ATOM    159  N   PHE C  23     119.551  87.107  65.248  1.00  0.23           N  
ATOM    160  CA  PHE C  23     118.501  86.763  64.316  1.00  0.23           C  
ATOM    161  C   PHE C  23     117.826  85.447  64.679  1.00  0.23           C  
ATOM    162  O   PHE C  23     117.487  85.244  65.837  1.00  0.23           O  
ATOM    163  CB  PHE C  23     119.078  86.874  62.876  1.00  0.23           C  
ATOM    164  CG  PHE C  23     118.031  86.850  61.799  1.00  0.23           C  
ATOM    165  CD1 PHE C  23     116.989  87.791  61.779  1.00  0.23           C  
ATOM    166  CD2 PHE C  23     118.070  85.850  60.815  1.00  0.23           C  
ATOM    167  CE1 PHE C  23     115.982  87.713  60.808  1.00  0.23           C  
ATOM    168  CE2 PHE C  23     117.058  85.761  59.851  1.00  0.23           C  
ATOM    169  CZ  PHE C  23     116.011  86.690  59.852  1.00  0.23           C  
ATOM    170  N   PHE C  24     117.655  84.530  63.713  1.00  0.23           N  
ATOM    171  CA  PHE C  24     117.113  83.192  63.839  1.00  0.23           C  
ATOM    172  C   PHE C  24     117.746  82.323  64.931  1.00  0.23           C  
ATOM    173  O   PHE C  24     117.171  81.339  65.373  1.00  0.23           O  
ATOM    174  CB  PHE C  24     117.304  82.506  62.451  1.00  0.23           C  
ATOM    175  CG  PHE C  24     116.597  81.182  62.328  1.00  0.23           C  
ATOM    176  CD1 PHE C  24     117.307  79.969  62.299  1.00  0.23           C  
ATOM    177  CD2 PHE C  24     115.200  81.151  62.227  1.00  0.23           C  
ATOM    178  CE1 PHE C  24     116.629  78.747  62.186  1.00  0.23           C  
ATOM    179  CE2 PHE C  24     114.516  79.935  62.117  1.00  0.23           C  
ATOM    180  CZ  PHE C  24     115.229  78.729  62.105  1.00  0.23           C  
ATOM    181  N   ASN C  25     118.966  82.644  65.407  1.00  0.31           N  
ATOM    182  CA  ASN C  25     119.645  81.858  66.410  1.00  0.31           C  
ATOM    183  C   ASN C  25     119.476  82.405  67.817  1.00  0.31           C  
ATOM    184  O   ASN C  25     120.139  81.915  68.731  1.00  0.31           O  
ATOM    185  CB  ASN C  25     121.172  81.859  66.131  1.00  0.31           C  
ATOM    186  CG  ASN C  25     121.493  81.091  64.856  1.00  0.31           C  
ATOM    187  OD1 ASN C  25     120.964  80.001  64.623  1.00  0.31           O  
ATOM    188  ND2 ASN C  25     122.423  81.639  64.037  1.00  0.31           N  
ATOM    189  N   ASN C  26     118.627  83.426  68.065  1.00  0.42           N  
ATOM    190  CA  ASN C  26     118.648  84.198  69.296  1.00  0.42           C  
ATOM    191  C   ASN C  26     118.421  83.413  70.581  1.00  0.42           C  
ATOM    192  O   ASN C  26     119.221  83.524  71.512  1.00  0.42           O  
ATOM    193  CB  ASN C  26     117.707  85.436  69.220  1.00  0.42           C  
ATOM    194  CG  ASN C  26     116.253  85.067  68.929  1.00  0.42           C  
ATOM    195  OD1 ASN C  26     115.951  84.316  68.005  1.00  0.42           O  
ATOM    196  ND2 ASN C  26     115.307  85.623  69.714  1.00  0.42           N  
ATOM    197  N   ASP C  27     117.410  82.521  70.618  1.00  0.40           N  
ATOM    198  CA  ASP C  27     117.066  81.696  71.760  1.00  0.40           C  
ATOM    199  C   ASP C  27     118.146  80.680  72.111  1.00  0.40           C  
ATOM    200  O   ASP C  27     118.130  80.043  73.160  1.00  0.40           O  
ATOM    201  CB  ASP C  27     115.812  80.858  71.470  1.00  0.40           C  
ATOM    202  CG  ASP C  27     114.729  81.644  70.772  1.00  0.40           C  
ATOM    203  OD1 ASP C  27     114.884  81.802  69.535  1.00  0.40           O  
ATOM    204  OD2 ASP C  27     113.703  81.967  71.408  1.00  0.40           O  
ATOM    205  N   ASN C  28     119.166  80.484  71.240  1.00  0.48           N  
ATOM    206  CA  ASN C  28     120.336  79.706  71.596  1.00  0.48           C  
ATOM    207  C   ASN C  28     121.077  80.278  72.783  1.00  0.48           C  
ATOM    208  O   ASN C  28     121.665  79.541  73.559  1.00  0.48           O  
ATOM    209  CB  ASN C  28     121.328  79.527  70.426  1.00  0.48           C  
ATOM    210  CG  ASN C  28     122.161  78.294  70.733  1.00  0.48           C  
ATOM    211  OD1 ASN C  28     121.553  77.230  70.837  1.00  0.48           O  
ATOM    212  ND2 ASN C  28     123.490  78.398  70.901  1.00  0.48           N  
ATOM    213  N   LYS C  29     121.047  81.601  72.970  1.00  0.48           N  
ATOM    214  CA  LYS C  29     121.558  82.214  74.174  1.00  0.48           C  
ATOM    215  C   LYS C  29     120.824  81.788  75.433  1.00  0.48           C  
ATOM    216  O   LYS C  29     121.463  81.427  76.421  1.00  0.48           O  
ATOM    217  CB  LYS C  29     121.504  83.735  73.997  1.00  0.48           C  
ATOM    218  CG  LYS C  29     122.538  84.194  72.960  1.00  0.48           C  
ATOM    219  CD  LYS C  29     122.461  85.704  72.782  1.00  0.48           C  
ATOM    220  CE  LYS C  29     123.653  86.329  72.072  1.00  0.48           C  
ATOM    221  NZ  LYS C  29     123.387  87.775  71.914  1.00  0.48           N  
ATOM    222  N   ASP C  30     119.480  81.748  75.390  1.00  0.48           N  
ATOM    223  CA  ASP C  30     118.637  81.268  76.460  1.00  0.48           C  
ATOM    224  C   ASP C  30     118.861  79.785  76.734  1.00  0.48           C  
ATOM    225  O   ASP C  30     119.090  79.368  77.868  1.00  0.48           O  
ATOM    226  CB  ASP C  30     117.150  81.611  76.153  1.00  0.48           C  
ATOM    227  CG  ASP C  30     116.916  83.115  76.274  1.00  0.48           C  
ATOM    228  OD1 ASP C  30     117.908  83.894  76.253  1.00  0.48           O  
ATOM    229  OD2 ASP C  30     115.729  83.492  76.458  1.00  0.48           O  
ATOM    230  N   ARG C  31     118.921  78.953  75.674  1.00  0.42           N  
ATOM    231  CA  ARG C  31     119.265  77.542  75.774  1.00  0.42           C  
ATOM    232  C   ARG C  31     120.637  77.259  76.371  1.00  0.42           C  
ATOM    233  O   ARG C  31     120.791  76.420  77.258  1.00  0.42           O  
ATOM    234  CB  ARG C  31     119.271  76.864  74.374  1.00  0.42           C  
ATOM    235  CG  ARG C  31     117.892  76.754  73.700  1.00  0.42           C  
ATOM    236  CD  ARG C  31     117.909  75.911  72.416  1.00  0.42           C  
ATOM    237  NE  ARG C  31     118.473  76.711  71.304  1.00  0.42           N  
ATOM    238  CZ  ARG C  31     118.603  76.265  70.052  1.00  0.42           C  
ATOM    239  NH1 ARG C  31     119.366  76.921  69.198  1.00  0.42           N  
ATOM    240  NH2 ARG C  31     118.039  75.145  69.649  1.00  0.42           N  
ATOM    241  N   THR C  32     121.679  77.983  75.912  1.00  0.52           N  
ATOM    242  CA  THR C  32     123.042  77.879  76.421  1.00  0.52           C  
ATOM    243  C   THR C  32     123.101  78.258  77.886  1.00  0.52           C  
ATOM    244  O   THR C  32     123.728  77.576  78.689  1.00  0.52           O  
ATOM    245  CB  THR C  32     124.005  78.773  75.646  1.00  0.52           C  
ATOM    246  OG1 THR C  32     124.186  78.282  74.326  1.00  0.52           O  
ATOM    247  CG2 THR C  32     125.411  78.838  76.256  1.00  0.52           C  
ATOM    248  N   GLN C  33     122.405  79.339  78.299  1.00  0.47           N  
ATOM    249  CA  GLN C  33     122.293  79.721  79.697  1.00  0.47           C  
ATOM    250  C   GLN C  33     121.579  78.699  80.570  1.00  0.47           C  
ATOM    251  O   GLN C  33     122.054  78.392  81.663  1.00  0.47           O  
ATOM    252  CB  GLN C  33     121.607  81.097  79.849  1.00  0.47           C  
ATOM    253  CG  GLN C  33     121.539  81.629  81.306  1.00  0.47           C  
ATOM    254  CD  GLN C  33     120.278  81.234  82.082  1.00  0.47           C  
ATOM    255  OE1 GLN C  33     119.457  80.403  81.715  1.00  0.47           O  
ATOM    256  NE2 GLN C  33     120.074  81.841  83.269  1.00  0.47           N  
ATOM    257  N   PHE C  34     120.440  78.123  80.119  1.00  0.41           N  
ATOM    258  CA  PHE C  34     119.710  77.097  80.847  1.00  0.41           C  
ATOM    259  C   PHE C  34     120.541  75.843  81.021  1.00  0.41           C  
ATOM    260  O   PHE C  34     120.538  75.217  82.079  1.00  0.41           O  
ATOM    261  CB  PHE C  34     118.373  76.737  80.139  1.00  0.41           C  
ATOM    262  CG  PHE C  34     117.308  77.805  80.271  1.00  0.41           C  
ATOM    263  CD1 PHE C  34     117.034  78.459  81.489  1.00  0.41           C  
ATOM    264  CD2 PHE C  34     116.510  78.112  79.155  1.00  0.41           C  
ATOM    265  CE1 PHE C  34     116.019  79.423  81.574  1.00  0.41           C  
ATOM    266  CE2 PHE C  34     115.489  79.067  79.236  1.00  0.41           C  
ATOM    267  CZ  PHE C  34     115.249  79.729  80.446  1.00  0.41           C  
ATOM    268  N   LEU C  35     121.329  75.474  79.993  1.00  0.47           N  
ATOM    269  CA  LEU C  35     122.375  74.485  80.122  1.00  0.47           C  
ATOM    270  C   LEU C  35     123.477  74.850  81.115  1.00  0.47           C  
ATOM    271  O   LEU C  35     123.819  74.039  81.970  1.00  0.47           O  
ATOM    272  CB  LEU C  35     123.016  74.216  78.744  1.00  0.47           C  
ATOM    273  CG  LEU C  35     124.112  73.129  78.742  1.00  0.47           C  
ATOM    274  CD1 LEU C  35     123.666  71.837  79.447  1.00  0.47           C  
ATOM    275  CD2 LEU C  35     124.571  72.842  77.306  1.00  0.47           C  
ATOM    276  N   LEU C  36     124.032  76.083  81.091  1.00  0.43           N  
ATOM    277  CA  LEU C  36     125.008  76.525  82.080  1.00  0.43           C  
ATOM    278  C   LEU C  36     124.458  76.466  83.507  1.00  0.43           C  
ATOM    279  O   LEU C  36     125.113  75.914  84.384  1.00  0.43           O  
ATOM    280  CB  LEU C  36     125.532  77.963  81.792  1.00  0.43           C  
ATOM    281  CG  LEU C  36     126.424  78.135  80.541  1.00  0.43           C  
ATOM    282  CD1 LEU C  36     126.665  79.627  80.247  1.00  0.43           C  
ATOM    283  CD2 LEU C  36     127.769  77.404  80.690  1.00  0.43           C  
ATOM    284  N   ALA C  37     123.216  76.949  83.741  1.00  0.43           N  
ATOM    285  CA  ALA C  37     122.486  76.860  84.995  1.00  0.43           C  
ATOM    286  C   ALA C  37     122.202  75.423  85.460  1.00  0.43           C  
ATOM    287  O   ALA C  37     122.287  75.097  86.643  1.00  0.43           O  
ATOM    288  CB  ALA C  37     121.180  77.682  84.883  1.00  0.43           C  
ATOM    289  N   ALA C  38     121.858  74.506  84.534  1.00  0.53           N  
ATOM    290  CA  ALA C  38     121.740  73.089  84.821  1.00  0.53           C  
ATOM    291  C   ALA C  38     123.064  72.413  85.175  1.00  0.53           C  
ATOM    292  O   ALA C  38     123.156  71.677  86.155  1.00  0.53           O  
ATOM    293  CB  ALA C  38     121.094  72.380  83.614  1.00  0.53           C  
ATOM    294  N   LEU C  39     124.156  72.679  84.423  1.00  0.45           N  
ATOM    295  CA  LEU C  39     125.486  72.176  84.731  1.00  0.45           C  
ATOM    296  C   LEU C  39     125.997  72.669  86.068  1.00  0.45           C  
ATOM    297  O   LEU C  39     126.518  71.898  86.872  1.00  0.45           O  
ATOM    298  CB  LEU C  39     126.518  72.592  83.650  1.00  0.45           C  
ATOM    299  CG  LEU C  39     126.315  71.922  82.277  1.00  0.45           C  
ATOM    300  CD1 LEU C  39     127.232  72.560  81.221  1.00  0.45           C  
ATOM    301  CD2 LEU C  39     126.531  70.403  82.338  1.00  0.45           C  
ATOM    302  N   THR C  40     125.820  73.964  86.367  1.00  0.48           N  
ATOM    303  CA  THR C  40     126.119  74.514  87.675  1.00  0.48           C  
ATOM    304  C   THR C  40     125.257  73.966  88.810  1.00  0.48           C  
ATOM    305  O   THR C  40     125.751  73.744  89.913  1.00  0.48           O  
ATOM    306  CB  THR C  40     126.124  76.019  87.708  1.00  0.48           C  
ATOM    307  OG1 THR C  40     124.887  76.564  87.299  1.00  0.48           O  
ATOM    308  CG2 THR C  40     127.286  76.564  86.861  1.00  0.48           C  
ATOM    309  N   GLY C  41     123.953  73.683  88.599  1.00  0.49           N  
ATOM    310  CA  GLY C  41     123.160  72.936  89.582  1.00  0.49           C  
ATOM    311  C   GLY C  41     123.620  71.510  89.821  1.00  0.49           C  
ATOM    312  O   GLY C  41     123.629  71.030  90.954  1.00  0.49           O  
ATOM    313  N   ASN C  42     124.086  70.811  88.768  1.00  0.33           N  
ATOM    314  CA  ASN C  42     124.553  69.432  88.840  1.00  0.33           C  
ATOM    315  C   ASN C  42     125.860  69.242  89.611  1.00  0.33           C  
ATOM    316  O   ASN C  42     126.165  68.135  90.046  1.00  0.33           O  
ATOM    317  CB  ASN C  42     124.780  68.839  87.421  1.00  0.33           C  
ATOM    318  CG  ASN C  42     123.457  68.634  86.698  1.00  0.33           C  
ATOM    319  OD1 ASN C  42     122.398  68.437  87.290  1.00  0.33           O  
ATOM    320  ND2 ASN C  42     123.514  68.623  85.345  1.00  0.33           N  
ATOM    321  N   ILE C  43     126.661  70.303  89.837  1.00  0.29           N  
ATOM    322  CA  ILE C  43     127.910  70.202  90.588  1.00  0.29           C  
ATOM    323  C   ILE C  43     127.708  70.475  92.083  1.00  0.29           C  
ATOM    324  O   ILE C  43     128.669  70.618  92.840  1.00  0.29           O  
ATOM    325  CB  ILE C  43     129.009  71.105  90.026  1.00  0.29           C  
ATOM    326  CG1 ILE C  43     128.593  72.591  90.020  1.00  0.29           C  
ATOM    327  CG2 ILE C  43     129.379  70.589  88.614  1.00  0.29           C  
ATOM    328  CD1 ILE C  43     129.756  73.562  89.791  1.00  0.29           C  
ATOM    329  N   GLY C  44     126.438  70.506  92.556  1.00  0.32           N  
ATOM    330  CA  GLY C  44     126.082  70.548  93.977  1.00  0.32           C  
ATOM    331  C   GLY C  44     126.201  71.893  94.651  1.00  0.32           C  
ATOM    332  O   GLY C  44     126.954  72.079  95.600  1.00  0.32           O  
ATOM    333  N   LYS C  45     125.489  72.909  94.148  1.00  0.29           N  
ATOM    334  CA  LYS C  45     125.731  74.289  94.477  1.00  0.29           C  
ATOM    335  C   LYS C  45     124.437  75.101  94.214  1.00  0.29           C  
ATOM    336  O   LYS C  45     123.607  74.727  93.395  1.00  0.29           O  
ATOM    337  CB  LYS C  45     126.846  74.839  93.575  1.00  0.29           C  
ATOM    338  CG  LYS C  45     128.286  74.287  93.530  1.00  0.29           C  
ATOM    339  CD  LYS C  45     129.306  74.921  94.497  1.00  0.29           C  
ATOM    340  CE  LYS C  45     130.782  74.652  94.119  1.00  0.29           C  
ATOM    341  NZ  LYS C  45     131.773  75.120  95.131  1.00  0.29           N  
ATOM    342  N   ILE C  46     124.229  76.239  94.914  1.00  0.30           N  
ATOM    343  CA  ILE C  46     123.033  77.096  94.932  1.00  0.30           C  
ATOM    344  C   ILE C  46     122.868  78.048  93.723  1.00  0.30           C  
ATOM    345  O   ILE C  46     122.870  79.269  93.844  1.00  0.30           O  
ATOM    346  CB  ILE C  46     123.030  77.868  96.277  1.00  0.30           C  
ATOM    347  CG1 ILE C  46     123.234  76.855  97.441  1.00  0.30           C  
ATOM    348  CG2 ILE C  46     121.737  78.697  96.505  1.00  0.30           C  
ATOM    349  CD1 ILE C  46     123.365  77.456  98.846  1.00  0.30           C  
ATOM    350  N   ALA C  47     122.729  77.518  92.487  1.00  0.46           N  
ATOM    351  CA  ALA C  47     122.527  78.334  91.294  1.00  0.46           C  
ATOM    352  C   ALA C  47     121.273  79.219  91.233  1.00  0.46           C  
ATOM    353  O   ALA C  47     120.179  78.829  91.635  1.00  0.46           O  
ATOM    354  CB  ALA C  47     122.643  77.464  90.020  1.00  0.46           C  
ATOM    355  N   GLY C  48     121.413  80.447  90.673  1.00  0.48           N  
ATOM    356  CA  GLY C  48     120.301  81.339  90.348  1.00  0.48           C  
ATOM    357  C   GLY C  48     120.278  81.643  88.877  1.00  0.48           C  
ATOM    358  O   GLY C  48     121.312  81.736  88.220  1.00  0.48           O  
ATOM    359  N   ASN C  49     119.077  81.858  88.317  1.00  0.44           N  
ATOM    360  CA  ASN C  49     118.898  82.254  86.938  1.00  0.44           C  
ATOM    361  C   ASN C  49     118.028  83.497  86.950  1.00  0.44           C  
ATOM    362  O   ASN C  49     117.287  83.725  87.902  1.00  0.44           O  
ATOM    363  CB  ASN C  49     118.320  81.116  86.038  1.00  0.44           C  
ATOM    364  CG  ASN C  49     116.951  80.600  86.474  1.00  0.44           C  
ATOM    365  OD1 ASN C  49     115.922  81.100  86.026  1.00  0.44           O  
ATOM    366  ND2 ASN C  49     116.916  79.552  87.323  1.00  0.44           N  
ATOM    367  N   ILE C  50     118.144  84.353  85.922  1.00  0.29           N  
ATOM    368  CA  ILE C  50     117.362  85.571  85.833  1.00  0.29           C  
ATOM    369  C   ILE C  50     117.180  85.902  84.365  1.00  0.29           C  
ATOM    370  O   ILE C  50     118.039  85.621  83.527  1.00  0.29           O  
ATOM    371  CB  ILE C  50     117.988  86.733  86.623  1.00  0.29           C  
ATOM    372  CG1 ILE C  50     117.069  87.978  86.719  1.00  0.29           C  
ATOM    373  CG2 ILE C  50     119.380  87.080  86.056  1.00  0.29           C  
ATOM    374  CD1 ILE C  50     117.602  89.048  87.681  1.00  0.29           C  
ATOM    375  N   GLY C  51     116.023  86.490  84.011  1.00  0.31           N  
ATOM    376  CA  GLY C  51     115.649  86.813  82.652  1.00  0.31           C  
ATOM    377  C   GLY C  51     114.269  86.266  82.366  1.00  0.31           C  
ATOM    378  O   GLY C  51     113.805  85.351  83.032  1.00  0.31           O  
ATOM    379  N   SER C  52     113.540  86.785  81.363  1.00  0.35           N  
ATOM    380  CA  SER C  52     113.840  87.991  80.607  1.00  0.35           C  
ATOM    381  C   SER C  52     113.679  89.282  81.375  1.00  0.35           C  
ATOM    382  O   SER C  52     112.735  89.490  82.125  1.00  0.35           O  
ATOM    383  CB  SER C  52     113.157  88.101  79.214  1.00  0.35           C  
ATOM    384  OG  SER C  52     111.744  88.287  79.258  1.00  0.35           O  
ATOM    385  N   TYR C  53     114.661  90.186  81.199  1.00  0.36           N  
ATOM    386  CA  TYR C  53     114.652  91.493  81.826  1.00  0.36           C  
ATOM    387  C   TYR C  53     114.516  92.582  80.769  1.00  0.36           C  
ATOM    388  O   TYR C  53     113.848  93.596  80.945  1.00  0.36           O  
ATOM    389  CB  TYR C  53     115.989  91.658  82.600  1.00  0.36           C  
ATOM    390  CG  TYR C  53     115.978  92.927  83.402  1.00  0.36           C  
ATOM    391  CD1 TYR C  53     116.756  94.034  83.020  1.00  0.36           C  
ATOM    392  CD2 TYR C  53     115.113  93.041  84.502  1.00  0.36           C  
ATOM    393  CE1 TYR C  53     116.660  95.241  83.726  1.00  0.36           C  
ATOM    394  CE2 TYR C  53     115.018  94.247  85.207  1.00  0.36           C  
ATOM    395  CZ  TYR C  53     115.791  95.346  84.816  1.00  0.36           C  
ATOM    396  OH  TYR C  53     115.698  96.561  85.515  1.00  0.36           O  
ATOM    397  N   ALA C  54     115.116  92.387  79.579  1.00  0.34           N  
ATOM    398  CA  ALA C  54     114.912  93.278  78.459  1.00  0.34           C  
ATOM    399  C   ALA C  54     113.592  93.026  77.729  1.00  0.34           C  
ATOM    400  O   ALA C  54     113.583  92.625  76.571  1.00  0.34           O  
ATOM    401  CB  ALA C  54     116.113  93.203  77.493  1.00  0.34           C  
ATOM    402  N   GLY C  55     112.453  93.277  78.401  1.00  0.39           N  
ATOM    403  CA  GLY C  55     111.125  93.126  77.823  1.00  0.39           C  
ATOM    404  C   GLY C  55     110.117  94.088  78.381  1.00  0.39           C  
ATOM    405  O   GLY C  55     110.400  94.873  79.277  1.00  0.39           O  
ATOM    406  N   ASN C  56     108.885  94.011  77.847  1.00  0.33           N  
ATOM    407  CA  ASN C  56     107.689  94.657  78.359  1.00  0.33           C  
ATOM    408  C   ASN C  56     107.258  94.179  79.741  1.00  0.33           C  
ATOM    409  O   ASN C  56     107.315  92.984  80.026  1.00  0.33           O  
ATOM    410  CB  ASN C  56     106.491  94.293  77.463  1.00  0.33           C  
ATOM    411  CG  ASN C  56     106.665  94.797  76.038  1.00  0.33           C  
ATOM    412  OD1 ASN C  56     107.012  95.950  75.802  1.00  0.33           O  
ATOM    413  ND2 ASN C  56     106.369  93.910  75.062  1.00  0.33           N  
ATOM    414  N   TYR C  57     106.683  95.090  80.559  1.00  0.33           N  
ATOM    415  CA  TYR C  57     106.278  94.886  81.942  1.00  0.33           C  
ATOM    416  C   TYR C  57     105.452  93.648  82.240  1.00  0.33           C  
ATOM    417  O   TYR C  57     105.672  93.009  83.254  1.00  0.33           O  
ATOM    418  CB  TYR C  57     105.435  96.089  82.457  1.00  0.33           C  
ATOM    419  CG  TYR C  57     106.273  97.327  82.553  1.00  0.33           C  
ATOM    420  CD1 TYR C  57     107.259  97.397  83.549  1.00  0.33           C  
ATOM    421  CD2 TYR C  57     106.087  98.425  81.694  1.00  0.33           C  
ATOM    422  CE1 TYR C  57     108.063  98.536  83.675  1.00  0.33           C  
ATOM    423  CE2 TYR C  57     106.896  99.567  81.819  1.00  0.33           C  
ATOM    424  CZ  TYR C  57     107.884  99.617  82.810  1.00  0.33           C  
ATOM    425  OH  TYR C  57     108.699 100.755  82.958  1.00  0.33           O  
ATOM    426  N   ARG C  58     104.469  93.270  81.396  1.00  0.37           N  
ATOM    427  CA  ARG C  58     103.690  92.068  81.661  1.00  0.37           C  
ATOM    428  C   ARG C  58     103.464  91.215  80.420  1.00  0.37           C  
ATOM    429  O   ARG C  58     102.770  90.200  80.465  1.00  0.37           O  
ATOM    430  CB  ARG C  58     102.353  92.457  82.353  1.00  0.37           C  
ATOM    431  CG  ARG C  58     101.402  93.381  81.557  1.00  0.37           C  
ATOM    432  CD  ARG C  58     100.323  92.661  80.736  1.00  0.37           C  
ATOM    433  NE  ARG C  58      99.354  92.039  81.693  1.00  0.37           N  
ATOM    434  CZ  ARG C  58      98.369  91.204  81.339  1.00  0.37           C  
ATOM    435  NH1 ARG C  58      97.600  90.674  82.284  1.00  0.37           N  
ATOM    436  NH2 ARG C  58      98.138  90.882  80.072  1.00  0.37           N  
ATOM    437  N   VAL C  59     104.073  91.593  79.277  1.00  0.31           N  
ATOM    438  CA  VAL C  59     103.798  90.999  77.975  1.00  0.31           C  
ATOM    439  C   VAL C  59     104.830  89.943  77.570  1.00  0.31           C  
ATOM    440  O   VAL C  59     104.498  88.925  76.977  1.00  0.31           O  
ATOM    441  CB  VAL C  59     103.733  92.087  76.905  1.00  0.31           C  
ATOM    442  CG1 VAL C  59     103.347  91.569  75.506  1.00  0.31           C  
ATOM    443  CG2 VAL C  59     102.757  93.211  77.317  1.00  0.31           C  
ATOM    444  N   ALA C  60     106.129  90.144  77.887  1.00  0.29           N  
ATOM    445  CA  ALA C  60     107.219  89.308  77.401  1.00  0.29           C  
ATOM    446  C   ALA C  60     107.170  87.837  77.838  1.00  0.29           C  
ATOM    447  O   ALA C  60     106.626  87.546  78.890  1.00  0.29           O  
ATOM    448  CB  ALA C  60     108.562  90.019  77.679  1.00  0.29           C  
ATOM    449  N   MET C  61     107.717  86.880  77.035  1.00  0.24           N  
ATOM    450  CA  MET C  61     107.849  85.435  77.264  1.00  0.24           C  
ATOM    451  C   MET C  61     108.084  84.864  78.675  1.00  0.24           C  
ATOM    452  O   MET C  61     107.913  83.669  78.859  1.00  0.24           O  
ATOM    453  CB  MET C  61     108.881  84.813  76.276  1.00  0.24           C  
ATOM    454  CG  MET C  61     108.459  84.855  74.788  1.00  0.24           C  
ATOM    455  SD  MET C  61     106.908  83.982  74.411  1.00  0.24           S  
ATOM    456  CE  MET C  61     107.529  82.304  74.727  1.00  0.24           C  
ATOM    457  N   PHE C  62     108.436  85.655  79.713  1.00  0.22           N  
ATOM    458  CA  PHE C  62     108.633  85.154  81.062  1.00  0.22           C  
ATOM    459  C   PHE C  62     107.681  85.837  82.045  1.00  0.22           C  
ATOM    460  O   PHE C  62     107.762  85.631  83.255  1.00  0.22           O  
ATOM    461  CB  PHE C  62     110.129  85.318  81.455  1.00  0.22           C  
ATOM    462  CG  PHE C  62     110.992  84.371  80.634  1.00  0.22           C  
ATOM    463  CD1 PHE C  62     111.147  83.034  81.039  1.00  0.22           C  
ATOM    464  CD2 PHE C  62     111.658  84.788  79.466  1.00  0.22           C  
ATOM    465  CE1 PHE C  62     111.962  82.147  80.318  1.00  0.22           C  
ATOM    466  CE2 PHE C  62     112.478  83.909  78.744  1.00  0.22           C  
ATOM    467  CZ  PHE C  62     112.634  82.590  79.172  1.00  0.22           C  
ATOM    468  N   ASN C  63     106.717  86.629  81.528  1.00  0.33           N  
ATOM    469  CA  ASN C  63     105.750  87.394  82.293  1.00  0.33           C  
ATOM    470  C   ASN C  63     104.303  86.871  82.144  1.00  0.33           C  
ATOM    471  O   ASN C  63     104.068  85.675  82.110  1.00  0.33           O  
ATOM    472  CB  ASN C  63     105.862  88.913  81.981  1.00  0.33           C  
ATOM    473  CG  ASN C  63     107.264  89.443  82.292  1.00  0.33           C  
ATOM    474  OD1 ASN C  63     107.859  89.180  83.333  1.00  0.33           O  
ATOM    475  ND2 ASN C  63     107.819  90.269  81.374  1.00  0.33           N  
ATOM    476  N   GLY C  64     103.254  87.730  82.108  1.00  0.36           N  
ATOM    477  CA  GLY C  64     101.868  87.303  82.370  1.00  0.36           C  
ATOM    478  C   GLY C  64     101.081  86.915  81.161  1.00  0.36           C  
ATOM    479  O   GLY C  64     100.268  85.997  81.194  1.00  0.36           O  
ATOM    480  N   VAL C  65     101.332  87.591  80.033  1.00  0.34           N  
ATOM    481  CA  VAL C  65     100.864  87.187  78.715  1.00  0.34           C  
ATOM    482  C   VAL C  65     101.325  85.788  78.281  1.00  0.34           C  
ATOM    483  O   VAL C  65     100.461  85.070  77.795  1.00  0.34           O  
ATOM    484  CB  VAL C  65     101.223  88.262  77.690  1.00  0.34           C  
ATOM    485  CG1 VAL C  65     101.117  87.800  76.224  1.00  0.34           C  
ATOM    486  CG2 VAL C  65     100.291  89.471  77.906  1.00  0.34           C  
ATOM    487  N   PRO C  66     102.547  85.281  78.428  1.00  0.32           N  
ATOM    488  CA  PRO C  66     102.895  83.904  78.040  1.00  0.32           C  
ATOM    489  C   PRO C  66     102.373  82.842  79.011  1.00  0.32           C  
ATOM    490  O   PRO C  66     102.212  81.694  78.608  1.00  0.32           O  
ATOM    491  CB  PRO C  66     104.432  83.958  78.016  1.00  0.32           C  
ATOM    492  CG  PRO C  66     104.703  84.960  79.117  1.00  0.32           C  
ATOM    493  CD  PRO C  66     103.741  86.058  78.736  1.00  0.32           C  
ATOM    494  N   GLN C  67     102.149  83.164  80.304  1.00  0.28           N  
ATOM    495  CA  GLN C  67     101.527  82.296  81.287  1.00  0.28           C  
ATOM    496  C   GLN C  67     100.057  82.103  80.998  1.00  0.28           C  
ATOM    497  O   GLN C  67      99.494  81.028  81.169  1.00  0.28           O  
ATOM    498  CB  GLN C  67     101.700  82.902  82.699  1.00  0.28           C  
ATOM    499  CG  GLN C  67     103.151  82.792  83.212  1.00  0.28           C  
ATOM    500  CD  GLN C  67     103.224  83.341  84.627  1.00  0.28           C  
ATOM    501  OE1 GLN C  67     102.759  84.439  84.940  1.00  0.28           O  
ATOM    502  NE2 GLN C  67     103.788  82.524  85.547  1.00  0.28           N  
ATOM    503  N   TYR C  68      99.397  83.183  80.552  1.00  0.25           N  
ATOM    504  CA  TYR C  68      98.042  83.148  80.083  1.00  0.25           C  
ATOM    505  C   TYR C  68      97.973  82.512  78.700  1.00  0.25           C  
ATOM    506  O   TYR C  68      98.194  83.137  77.667  1.00  0.25           O  
ATOM    507  CB  TYR C  68      97.493  84.592  80.097  1.00  0.25           C  
ATOM    508  CG  TYR C  68      96.066  84.608  79.655  1.00  0.25           C  
ATOM    509  CD1 TYR C  68      95.768  84.868  78.309  1.00  0.25           C  
ATOM    510  CD2 TYR C  68      95.043  84.225  80.532  1.00  0.25           C  
ATOM    511  CE1 TYR C  68      94.456  84.750  77.841  1.00  0.25           C  
ATOM    512  CE2 TYR C  68      93.725  84.121  80.068  1.00  0.25           C  
ATOM    513  CZ  TYR C  68      93.435  84.387  78.724  1.00  0.25           C  
ATOM    514  OH  TYR C  68      92.116  84.287  78.249  1.00  0.25           O  
ATOM    515  N   ILE C  69      97.640  81.220  78.657  1.00  0.29           N  
ATOM    516  CA  ILE C  69      97.481  80.520  77.423  1.00  0.29           C  
ATOM    517  C   ILE C  69      96.667  79.311  77.794  1.00  0.29           C  
ATOM    518  O   ILE C  69      96.551  78.968  78.968  1.00  0.29           O  
ATOM    519  CB  ILE C  69      98.846  80.232  76.785  1.00  0.29           C  
ATOM    520  CG1 ILE C  69      98.729  79.697  75.344  1.00  0.29           C  
ATOM    521  CG2 ILE C  69      99.704  79.340  77.709  1.00  0.29           C  
ATOM    522  CD1 ILE C  69     100.008  79.888  74.520  1.00  0.29           C  
ATOM    523  N   ALA C  70      96.051  78.628  76.819  1.00  0.28           N  
ATOM    524  CA  ALA C  70      95.500  77.320  77.077  1.00  0.28           C  
ATOM    525  C   ALA C  70      96.552  76.259  76.759  1.00  0.28           C  
ATOM    526  O   ALA C  70      97.731  76.413  77.055  1.00  0.28           O  
ATOM    527  CB  ALA C  70      94.186  77.150  76.284  1.00  0.28           C  
ATOM    528  N   GLU C  71      96.093  75.166  76.142  1.00  0.28           N  
ATOM    529  CA  GLU C  71      96.790  73.952  75.780  1.00  0.28           C  
ATOM    530  C   GLU C  71      95.627  72.995  75.690  1.00  0.28           C  
ATOM    531  O   GLU C  71      94.994  72.628  76.667  1.00  0.28           O  
ATOM    532  CB  GLU C  71      97.963  73.460  76.690  1.00  0.28           C  
ATOM    533  CG  GLU C  71      98.699  72.212  76.128  1.00  0.28           C  
ATOM    534  CD  GLU C  71     100.041  71.868  76.785  1.00  0.28           C  
ATOM    535  OE1 GLU C  71     100.302  72.303  77.934  1.00  0.28           O  
ATOM    536  OE2 GLU C  71     100.843  71.182  76.080  1.00  0.28           O  
ATOM    537  N   ASN C  72      95.215  72.671  74.457  1.00  0.26           N  
ATOM    538  CA  ASN C  72      94.135  71.739  74.159  1.00  0.26           C  
ATOM    539  C   ASN C  72      92.745  71.978  74.811  1.00  0.26           C  
ATOM    540  O   ASN C  72      92.197  71.054  75.391  1.00  0.26           O  
ATOM    541  CB  ASN C  72      94.615  70.278  74.375  1.00  0.26           C  
ATOM    542  CG  ASN C  72      96.015  70.095  73.781  1.00  0.26           C  
ATOM    543  OD1 ASN C  72      96.324  70.555  72.694  1.00  0.26           O  
ATOM    544  ND2 ASN C  72      96.920  69.466  74.579  1.00  0.26           N  
ATOM    545  N   PRO C  73      92.078  73.141  74.727  1.00  0.23           N  
ATOM    546  CA  PRO C  73      90.874  73.467  75.514  1.00  0.23           C  
ATOM    547  C   PRO C  73      89.616  72.765  75.024  1.00  0.23           C  
ATOM    548  O   PRO C  73      88.566  72.901  75.641  1.00  0.23           O  
ATOM    549  CB  PRO C  73      90.747  74.989  75.299  1.00  0.23           C  
ATOM    550  CG  PRO C  73      91.279  75.205  73.880  1.00  0.23           C  
ATOM    551  CD  PRO C  73      92.440  74.214  73.809  1.00  0.23           C  
ATOM    552  N   PHE C  74      89.685  72.038  73.897  1.00  0.25           N  
ATOM    553  CA  PHE C  74      88.579  71.264  73.365  1.00  0.25           C  
ATOM    554  C   PHE C  74      88.801  69.795  73.692  1.00  0.25           C  
ATOM    555  O   PHE C  74      88.875  68.969  72.786  1.00  0.25           O  
ATOM    556  CB  PHE C  74      88.477  71.404  71.818  1.00  0.25           C  
ATOM    557  CG  PHE C  74      87.876  72.718  71.406  1.00  0.25           C  
ATOM    558  CD1 PHE C  74      86.484  72.781  71.249  1.00  0.25           C  
ATOM    559  CD2 PHE C  74      88.640  73.863  71.115  1.00  0.25           C  
ATOM    560  CE1 PHE C  74      85.864  73.939  70.770  1.00  0.25           C  
ATOM    561  CE2 PHE C  74      88.024  75.030  70.643  1.00  0.25           C  
ATOM    562  CZ  PHE C  74      86.637  75.063  70.459  1.00  0.25           C  
ATOM    563  N   ASP C  75      88.909  69.473  74.992  1.00  0.23           N  
ATOM    564  CA  ASP C  75      89.061  68.141  75.530  1.00  0.23           C  
ATOM    565  C   ASP C  75      88.590  68.243  76.981  1.00  0.23           C  
ATOM    566  O   ASP C  75      88.196  69.312  77.447  1.00  0.23           O  
ATOM    567  CB  ASP C  75      90.524  67.601  75.397  1.00  0.23           C  
ATOM    568  CG  ASP C  75      90.606  66.077  75.422  1.00  0.23           C  
ATOM    569  OD1 ASP C  75      89.680  65.440  75.992  1.00  0.23           O  
ATOM    570  OD2 ASP C  75      91.589  65.528  74.866  1.00  0.23           O  
ATOM    571  N   ILE C  76      88.560  67.122  77.715  1.00  0.20           N  
ATOM    572  CA  ILE C  76      88.198  67.076  79.123  1.00  0.20           C  
ATOM    573  C   ILE C  76      89.337  67.502  80.039  1.00  0.20           C  
ATOM    574  O   ILE C  76      89.098  67.950  81.158  1.00  0.20           O  
ATOM    575  CB  ILE C  76      87.701  65.689  79.533  1.00  0.20           C  
ATOM    576  CG1 ILE C  76      88.729  64.558  79.264  1.00  0.20           C  
ATOM    577  CG2 ILE C  76      86.370  65.436  78.789  1.00  0.20           C  
ATOM    578  CD1 ILE C  76      88.346  63.235  79.937  1.00  0.20           C  
ATOM    579  N   GLU C  77      90.585  67.399  79.544  1.00  0.42           N  
ATOM    580  CA  GLU C  77      91.820  67.658  80.259  1.00  0.42           C  
ATOM    581  C   GLU C  77      92.705  68.539  79.382  1.00  0.42           C  
ATOM    582  O   GLU C  77      92.259  69.102  78.388  1.00  0.42           O  
ATOM    583  CB  GLU C  77      92.569  66.325  80.572  1.00  0.42           C  
ATOM    584  CG  GLU C  77      91.918  65.465  81.684  1.00  0.42           C  
ATOM    585  CD  GLU C  77      91.977  66.123  83.062  1.00  0.42           C  
ATOM    586  OE1 GLU C  77      92.682  67.155  83.224  1.00  0.42           O  
ATOM    587  OE2 GLU C  77      91.318  65.567  83.980  1.00  0.42           O  
ATOM    588  N   LEU C  78      94.009  68.674  79.710  1.00  0.25           N  
ATOM    589  CA  LEU C  78      94.979  69.345  78.843  1.00  0.25           C  
ATOM    590  C   LEU C  78      95.686  68.355  77.923  1.00  0.25           C  
ATOM    591  O   LEU C  78      96.621  68.715  77.204  1.00  0.25           O  
ATOM    592  CB  LEU C  78      96.084  70.094  79.638  1.00  0.25           C  
ATOM    593  CG  LEU C  78      95.596  71.204  80.590  1.00  0.25           C  
ATOM    594  CD1 LEU C  78      96.771  71.647  81.475  1.00  0.25           C  
ATOM    595  CD2 LEU C  78      95.022  72.405  79.819  1.00  0.25           C  
ATOM    596  N   ASP C  79      95.256  67.085  77.891  1.00  0.24           N  
ATOM    597  CA  ASP C  79      95.678  66.073  76.944  1.00  0.24           C  
ATOM    598  C   ASP C  79      95.255  66.378  75.498  1.00  0.24           C  
ATOM    599  O   ASP C  79      94.657  67.404  75.206  1.00  0.24           O  
ATOM    600  CB  ASP C  79      95.141  64.700  77.413  1.00  0.24           C  
ATOM    601  CG  ASP C  79      95.851  64.228  78.672  1.00  0.24           C  
ATOM    602  OD1 ASP C  79      96.950  64.753  78.982  1.00  0.24           O  
ATOM    603  OD2 ASP C  79      95.311  63.288  79.303  1.00  0.24           O  
ATOM    604  N   GLY C  80      95.599  65.518  74.509  1.00  0.27           N  
ATOM    605  CA  GLY C  80      95.108  65.712  73.136  1.00  0.27           C  
ATOM    606  C   GLY C  80      95.790  66.802  72.334  1.00  0.27           C  
ATOM    607  O   GLY C  80      95.154  67.563  71.611  1.00  0.27           O  
ATOM    608  N   ALA C  81      97.126  66.910  72.459  1.00  0.34           N  
ATOM    609  CA  ALA C  81      97.989  67.847  71.756  1.00  0.34           C  
ATOM    610  C   ALA C  81      97.671  68.339  70.339  1.00  0.34           C  
ATOM    611  O   ALA C  81      97.499  67.586  69.384  1.00  0.34           O  
ATOM    612  CB  ALA C  81      99.438  67.352  71.773  1.00  0.34           C  
ATOM    613  N   LYS C  82      97.680  69.670  70.185  1.00  0.26           N  
ATOM    614  CA  LYS C  82      97.427  70.397  68.962  1.00  0.26           C  
ATOM    615  C   LYS C  82      98.679  71.069  68.431  1.00  0.26           C  
ATOM    616  O   LYS C  82      99.633  71.204  69.194  1.00  0.26           O  
ATOM    617  CB  LYS C  82      96.417  71.518  69.290  1.00  0.26           C  
ATOM    618  CG  LYS C  82      95.053  70.923  69.648  1.00  0.26           C  
ATOM    619  CD  LYS C  82      93.972  71.995  69.809  1.00  0.26           C  
ATOM    620  CE  LYS C  82      92.617  71.387  70.176  1.00  0.26           C  
ATOM    621  NZ  LYS C  82      91.562  72.417  70.078  1.00  0.26           N  
ATOM    622  N   PRO C  83      98.750  71.588  67.197  1.00  0.22           N  
ATOM    623  CA  PRO C  83      99.909  72.353  66.705  1.00  0.22           C  
ATOM    624  C   PRO C  83     100.156  73.667  67.461  1.00  0.22           C  
ATOM    625  O   PRO C  83     101.095  74.393  67.152  1.00  0.22           O  
ATOM    626  CB  PRO C  83      99.606  72.589  65.213  1.00  0.22           C  
ATOM    627  CG  PRO C  83      98.532  71.559  64.840  1.00  0.22           C  
ATOM    628  CD  PRO C  83      97.757  71.354  66.140  1.00  0.22           C  
ATOM    629  N   ALA C  84      99.308  73.999  68.449  1.00  0.28           N  
ATOM    630  CA  ALA C  84      99.434  75.118  69.346  1.00  0.28           C  
ATOM    631  C   ALA C  84     100.497  74.940  70.442  1.00  0.28           C  
ATOM    632  O   ALA C  84     100.848  75.927  71.073  1.00  0.28           O  
ATOM    633  CB  ALA C  84      98.043  75.371  69.969  1.00  0.28           C  
ATOM    634  N   ARG C  85     101.020  73.701  70.695  1.00  0.23           N  
ATOM    635  CA  ARG C  85     102.056  73.310  71.669  1.00  0.23           C  
ATOM    636  C   ARG C  85     102.930  74.444  72.229  1.00  0.23           C  
ATOM    637  O   ARG C  85     103.837  74.837  71.493  1.00  0.23           O  
ATOM    638  CB  ARG C  85     103.046  72.259  71.053  1.00  0.23           C  
ATOM    639  CG  ARG C  85     102.553  70.834  70.747  1.00  0.23           C  
ATOM    640  CD  ARG C  85     102.438  69.883  71.940  1.00  0.23           C  
ATOM    641  NE  ARG C  85     103.781  69.701  72.579  1.00  0.23           N  
ATOM    642  CZ  ARG C  85     104.735  68.862  72.152  1.00  0.23           C  
ATOM    643  NH1 ARG C  85     105.885  68.785  72.816  1.00  0.23           N  
ATOM    644  NH2 ARG C  85     104.548  68.100  71.081  1.00  0.23           N  
ATOM    645  N   PRO C  86     102.798  74.976  73.470  1.00  0.28           N  
ATOM    646  CA  PRO C  86     103.443  76.239  73.856  1.00  0.28           C  
ATOM    647  C   PRO C  86     104.945  76.240  73.740  1.00  0.28           C  
ATOM    648  O   PRO C  86     105.554  77.271  73.467  1.00  0.28           O  
ATOM    649  CB  PRO C  86     103.052  76.440  75.326  1.00  0.28           C  
ATOM    650  CG  PRO C  86     101.686  75.767  75.461  1.00  0.28           C  
ATOM    651  CD  PRO C  86     101.654  74.697  74.353  1.00  0.28           C  
ATOM    652  N   LYS C  87     105.559  75.075  73.977  1.00  0.28           N  
ATOM    653  CA  LYS C  87     106.961  74.850  73.761  1.00  0.28           C  
ATOM    654  C   LYS C  87     107.079  73.686  72.779  1.00  0.28           C  
ATOM    655  O   LYS C  87     107.214  72.526  73.165  1.00  0.28           O  
ATOM    656  CB  LYS C  87     107.670  74.546  75.120  1.00  0.28           C  
ATOM    657  CG  LYS C  87     107.555  75.691  76.162  1.00  0.28           C  
ATOM    658  CD  LYS C  87     108.158  75.361  77.549  1.00  0.28           C  
ATOM    659  CE  LYS C  87     107.979  76.474  78.603  1.00  0.28           C  
ATOM    660  NZ  LYS C  87     108.534  76.066  79.925  1.00  0.28           N  
ATOM    661  N   LEU C  88     107.020  73.967  71.452  1.00  0.25           N  
ATOM    662  CA  LEU C  88     107.338  73.003  70.403  1.00  0.25           C  
ATOM    663  C   LEU C  88     108.812  72.706  70.373  1.00  0.25           C  
ATOM    664  O   LEU C  88     109.266  71.638  69.966  1.00  0.25           O  
ATOM    665  CB  LEU C  88     106.930  73.547  69.002  1.00  0.25           C  
ATOM    666  CG  LEU C  88     105.458  73.272  68.695  1.00  0.25           C  
ATOM    667  CD1 LEU C  88     104.935  74.143  67.548  1.00  0.25           C  
ATOM    668  CD2 LEU C  88     105.217  71.774  68.426  1.00  0.25           C  
ATOM    669  N   TYR C  89     109.584  73.689  70.824  1.00  0.23           N  
ATOM    670  CA  TYR C  89     110.996  73.732  70.733  1.00  0.23           C  
ATOM    671  C   TYR C  89     111.439  74.721  71.778  1.00  0.23           C  
ATOM    672  O   TYR C  89     110.632  75.385  72.425  1.00  0.23           O  
ATOM    673  CB  TYR C  89     111.387  74.215  69.310  1.00  0.23           C  
ATOM    674  CG  TYR C  89     112.655  73.565  68.862  1.00  0.23           C  
ATOM    675  CD1 TYR C  89     113.802  74.323  68.616  1.00  0.23           C  
ATOM    676  CD2 TYR C  89     112.719  72.173  68.721  1.00  0.23           C  
ATOM    677  CE1 TYR C  89     115.012  73.705  68.292  1.00  0.23           C  
ATOM    678  CE2 TYR C  89     113.915  71.547  68.366  1.00  0.23           C  
ATOM    679  CZ  TYR C  89     115.054  72.317  68.190  1.00  0.23           C  
ATOM    680  OH  TYR C  89     116.282  71.690  68.047  1.00  0.23           O  
ATOM    681  N   TRP C  90     112.751  74.844  71.964  1.00  0.16           N  
ATOM    682  CA  TRP C  90     113.315  75.815  72.864  1.00  0.16           C  
ATOM    683  C   TRP C  90     113.789  77.045  72.107  1.00  0.16           C  
ATOM    684  O   TRP C  90     114.329  77.961  72.707  1.00  0.16           O  
ATOM    685  CB  TRP C  90     114.568  75.190  73.508  1.00  0.16           C  
ATOM    686  CG  TRP C  90     114.419  73.810  74.099  1.00  0.16           C  
ATOM    687  CD1 TRP C  90     114.833  72.620  73.559  1.00  0.16           C  
ATOM    688  CD2 TRP C  90     113.762  73.493  75.333  1.00  0.16           C  
ATOM    689  NE1 TRP C  90     114.471  71.576  74.375  1.00  0.16           N  
ATOM    690  CE2 TRP C  90     113.804  72.089  75.463  1.00  0.16           C  
ATOM    691  CE3 TRP C  90     113.148  74.295  76.290  1.00  0.16           C  
ATOM    692  CZ2 TRP C  90     113.216  71.460  76.545  1.00  0.16           C  
ATOM    693  CZ3 TRP C  90     112.543  73.654  77.382  1.00  0.16           C  
ATOM    694  CH2 TRP C  90     112.571  72.255  77.501  1.00  0.16           C  
ATOM    695  N   ARG C  91     113.628  77.081  70.768  1.00  0.17           N  
ATOM    696  CA  ARG C  91     114.002  78.206  69.940  1.00  0.17           C  
ATOM    697  C   ARG C  91     112.727  78.676  69.297  1.00  0.17           C  
ATOM    698  O   ARG C  91     112.071  77.902  68.606  1.00  0.17           O  
ATOM    699  CB  ARG C  91     115.130  77.813  68.933  1.00  0.17           C  
ATOM    700  CG  ARG C  91     115.580  78.928  67.971  1.00  0.17           C  
ATOM    701  CD  ARG C  91     116.789  78.573  67.081  1.00  0.17           C  
ATOM    702  NE  ARG C  91     116.379  77.617  65.980  1.00  0.17           N  
ATOM    703  CZ  ARG C  91     117.230  76.887  65.239  1.00  0.17           C  
ATOM    704  NH1 ARG C  91     116.770  75.983  64.376  1.00  0.17           N  
ATOM    705  NH2 ARG C  91     118.548  77.032  65.321  1.00  0.17           N  
ATOM    706  N   ALA C  92     112.292  79.917  69.565  1.00  0.22           N  
ATOM    707  CA  ALA C  92     110.976  80.368  69.206  1.00  0.22           C  
ATOM    708  C   ALA C  92     110.992  81.856  68.952  1.00  0.22           C  
ATOM    709  O   ALA C  92     111.043  82.686  69.851  1.00  0.22           O  
ATOM    710  CB  ALA C  92     109.938  80.087  70.314  1.00  0.22           C  
ATOM    711  N   GLU C  93     110.873  82.245  67.681  1.00  0.19           N  
ATOM    712  CA  GLU C  93     110.897  83.623  67.280  1.00  0.19           C  
ATOM    713  C   GLU C  93     109.475  84.074  66.976  1.00  0.19           C  
ATOM    714  O   GLU C  93     108.552  83.266  67.119  1.00  0.19           O  
ATOM    715  CB  GLU C  93     111.867  83.774  66.082  1.00  0.19           C  
ATOM    716  CG  GLU C  93     111.464  83.012  64.796  1.00  0.19           C  
ATOM    717  CD  GLU C  93     112.317  83.398  63.589  1.00  0.19           C  
ATOM    718  OE1 GLU C  93     112.250  82.633  62.591  1.00  0.19           O  
ATOM    719  OE2 GLU C  93     112.986  84.474  63.629  1.00  0.19           O  
ATOM    720  N   PRO C  94     109.186  85.318  66.578  1.00  0.25           N  
ATOM    721  CA  PRO C  94     107.848  85.683  66.107  1.00  0.25           C  
ATOM    722  C   PRO C  94     107.469  84.985  64.810  1.00  0.25           C  
ATOM    723  O   PRO C  94     107.620  85.555  63.734  1.00  0.25           O  
ATOM    724  CB  PRO C  94     107.946  87.211  65.929  1.00  0.25           C  
ATOM    725  CG  PRO C  94     108.919  87.606  67.039  1.00  0.25           C  
ATOM    726  CD  PRO C  94     109.967  86.494  66.966  1.00  0.25           C  
ATOM    727  N   ALA C  95     106.984  83.737  64.900  1.00  0.30           N  
ATOM    728  CA  ALA C  95     106.697  82.915  63.753  1.00  0.30           C  
ATOM    729  C   ALA C  95     105.384  82.163  63.905  1.00  0.30           C  
ATOM    730  O   ALA C  95     105.135  81.373  64.812  1.00  0.30           O  
ATOM    731  CB  ALA C  95     107.863  81.958  63.477  1.00  0.30           C  
ATOM    732  N   HIS C  96     104.448  82.399  62.971  1.00  0.26           N  
ATOM    733  CA  HIS C  96     103.205  81.655  62.906  1.00  0.26           C  
ATOM    734  C   HIS C  96     103.318  80.241  62.407  1.00  0.26           C  
ATOM    735  O   HIS C  96     103.556  80.042  61.224  1.00  0.26           O  
ATOM    736  CB  HIS C  96     102.240  82.335  61.941  1.00  0.26           C  
ATOM    737  CG  HIS C  96     100.917  81.817  61.658  1.00  0.26           C  
ATOM    738  ND1 HIS C  96     100.191  82.502  60.742  1.00  0.26           N  
ATOM    739  CD2 HIS C  96     100.190  80.855  62.247  1.00  0.26           C  
ATOM    740  CE1 HIS C  96      99.025  81.978  60.790  1.00  0.26           C  
ATOM    741  NE2 HIS C  96      98.982  81.008  61.692  1.00  0.26           N  
ATOM    742  N   TYR C  97     103.057  79.251  63.283  1.00  0.21           N  
ATOM    743  CA  TYR C  97     103.051  77.826  62.949  1.00  0.21           C  
ATOM    744  C   TYR C  97     101.699  77.105  63.079  1.00  0.21           C  
ATOM    745  O   TYR C  97     101.680  75.897  63.304  1.00  0.21           O  
ATOM    746  CB  TYR C  97     104.065  77.019  63.809  1.00  0.21           C  
ATOM    747  CG  TYR C  97     105.444  77.597  63.717  1.00  0.21           C  
ATOM    748  CD1 TYR C  97     106.158  77.495  62.512  1.00  0.21           C  
ATOM    749  CD2 TYR C  97     106.054  78.211  64.824  1.00  0.21           C  
ATOM    750  CE1 TYR C  97     107.466  77.982  62.420  1.00  0.21           C  
ATOM    751  CE2 TYR C  97     107.363  78.707  64.729  1.00  0.21           C  
ATOM    752  CZ  TYR C  97     108.072  78.575  63.527  1.00  0.21           C  
ATOM    753  OH  TYR C  97     109.394  79.040  63.397  1.00  0.21           O  
ATOM    754  N   TYR C  98     100.523  77.746  62.977  1.00  0.22           N  
ATOM    755  CA  TYR C  98      99.210  77.108  63.183  1.00  0.22           C  
ATOM    756  C   TYR C  98      98.040  78.005  62.765  1.00  0.22           C  
ATOM    757  O   TYR C  98      98.120  78.469  61.583  1.00  0.22           O  
ATOM    758  CB  TYR C  98      98.951  76.603  64.670  1.00  0.22           C  
ATOM    759  CG  TYR C  98      97.715  75.722  64.856  1.00  0.22           C  
ATOM    760  CD1 TYR C  98      96.944  75.846  66.029  1.00  0.22           C  
ATOM    761  CD2 TYR C  98      97.243  74.847  63.855  1.00  0.22           C  
ATOM    762  CE1 TYR C  98      95.694  75.219  66.140  1.00  0.22           C  
ATOM    763  CE2 TYR C  98      96.017  74.173  63.994  1.00  0.22           C  
ATOM    764  CZ  TYR C  98      95.221  74.394  65.120  1.00  0.22           C  
ATOM    765  OH  TYR C  98      93.943  73.805  65.245  1.00  0.22           O  
ATOM    766  N   ASN C  99      97.045  78.312  63.564  1.00  0.24           N  
ATOM    767  CA  ASN C  99      96.037  79.362  63.387  1.00  0.24           C  
ATOM    768  C   ASN C  99      95.242  79.618  64.662  1.00  0.24           C  
ATOM    769  O   ASN C  99      94.056  79.893  64.615  1.00  0.24           O  
ATOM    770  CB  ASN C  99      95.059  79.229  62.163  1.00  0.24           C  
ATOM    771  CG  ASN C  99      95.747  79.458  60.826  1.00  0.24           C  
ATOM    772  OD1 ASN C  99      96.312  80.537  60.637  1.00  0.24           O  
ATOM    773  ND2 ASN C  99      95.759  78.452  59.912  1.00  0.24           N  
ATOM    774  N   HIS C 100      95.865  79.559  65.863  1.00  0.23           N  
ATOM    775  CA  HIS C 100      95.141  79.731  67.138  1.00  0.23           C  
ATOM    776  C   HIS C 100      95.266  81.129  67.762  1.00  0.23           C  
ATOM    777  O   HIS C 100      94.663  81.417  68.780  1.00  0.23           O  
ATOM    778  CB  HIS C 100      95.677  78.647  68.125  1.00  0.23           C  
ATOM    779  CG  HIS C 100      94.876  78.170  69.314  1.00  0.23           C  
ATOM    780  ND1 HIS C 100      94.710  79.008  70.383  1.00  0.23           N  
ATOM    781  CD2 HIS C 100      94.483  76.910  69.658  1.00  0.23           C  
ATOM    782  CE1 HIS C 100      94.228  78.279  71.353  1.00  0.23           C  
ATOM    783  NE2 HIS C 100      94.067  76.990  70.973  1.00  0.23           N  
ATOM    784  N   GLU C 101      96.027  82.062  67.150  1.00  0.30           N  
ATOM    785  CA  GLU C 101      96.216  83.414  67.679  1.00  0.30           C  
ATOM    786  C   GLU C 101      97.293  83.557  68.786  1.00  0.30           C  
ATOM    787  O   GLU C 101      97.529  84.628  69.320  1.00  0.30           O  
ATOM    788  CB  GLU C 101      94.899  84.249  67.868  1.00  0.30           C  
ATOM    789  CG  GLU C 101      94.026  84.213  66.573  1.00  0.30           C  
ATOM    790  CD  GLU C 101      92.752  85.065  66.542  1.00  0.30           C  
ATOM    791  OE1 GLU C 101      92.148  85.107  65.429  1.00  0.30           O  
ATOM    792  OE2 GLU C 101      92.392  85.689  67.570  1.00  0.30           O  
ATOM    793  N   ASP C 102      98.153  82.552  69.035  1.00  0.33           N  
ATOM    794  CA  ASP C 102      99.370  82.622  69.836  1.00  0.33           C  
ATOM    795  C   ASP C 102     100.479  83.600  69.386  1.00  0.33           C  
ATOM    796  O   ASP C 102     101.434  83.825  70.116  1.00  0.33           O  
ATOM    797  CB  ASP C 102     100.080  81.233  69.913  1.00  0.33           C  
ATOM    798  CG  ASP C 102      99.087  80.086  70.012  1.00  0.33           C  
ATOM    799  OD1 ASP C 102      98.564  79.823  71.118  1.00  0.33           O  
ATOM    800  OD2 ASP C 102      98.829  79.476  68.920  1.00  0.33           O  
ATOM    801  N   HIS C 103     100.429  84.191  68.173  1.00  0.28           N  
ATOM    802  CA  HIS C 103     101.460  85.115  67.686  1.00  0.28           C  
ATOM    803  C   HIS C 103     100.801  86.160  66.797  1.00  0.28           C  
ATOM    804  O   HIS C 103      99.797  85.824  66.165  1.00  0.28           O  
ATOM    805  CB  HIS C 103     102.575  84.500  66.775  1.00  0.28           C  
ATOM    806  CG  HIS C 103     103.531  83.589  67.454  1.00  0.28           C  
ATOM    807  ND1 HIS C 103     104.478  84.140  68.287  1.00  0.28           N  
ATOM    808  CD2 HIS C 103     103.687  82.243  67.383  1.00  0.28           C  
ATOM    809  CE1 HIS C 103     105.184  83.118  68.725  1.00  0.28           C  
ATOM    810  NE2 HIS C 103     104.747  81.946  68.206  1.00  0.28           N  
ATOM    811  N   PRO C 104     101.315  87.386  66.642  1.00  0.35           N  
ATOM    812  CA  PRO C 104     100.707  88.424  65.803  1.00  0.35           C  
ATOM    813  C   PRO C 104     100.574  88.073  64.341  1.00  0.35           C  
ATOM    814  O   PRO C 104      99.624  88.501  63.697  1.00  0.35           O  
ATOM    815  CB  PRO C 104     101.636  89.625  65.955  1.00  0.35           C  
ATOM    816  CG  PRO C 104     102.285  89.449  67.330  1.00  0.35           C  
ATOM    817  CD  PRO C 104     102.355  87.936  67.519  1.00  0.35           C  
ATOM    818  N   LEU C 105     101.515  87.292  63.784  1.00  0.34           N  
ATOM    819  CA  LEU C 105     101.409  86.712  62.467  1.00  0.34           C  
ATOM    820  C   LEU C 105     100.259  85.733  62.355  1.00  0.34           C  
ATOM    821  O   LEU C 105      99.661  85.633  61.289  1.00  0.34           O  
ATOM    822  CB  LEU C 105     102.684  85.938  62.069  1.00  0.34           C  
ATOM    823  CG  LEU C 105     104.004  86.713  61.919  1.00  0.34           C  
ATOM    824  CD1 LEU C 105     105.137  85.685  61.825  1.00  0.34           C  
ATOM    825  CD2 LEU C 105     104.037  87.634  60.696  1.00  0.34           C  
ATOM    826  N   LYS C 106      99.882  84.994  63.430  1.00  0.34           N  
ATOM    827  CA  LYS C 106      98.680  84.189  63.367  1.00  0.34           C  
ATOM    828  C   LYS C 106      97.439  85.035  63.209  1.00  0.34           C  
ATOM    829  O   LYS C 106      96.573  84.739  62.402  1.00  0.34           O  
ATOM    830  CB  LYS C 106      98.488  83.231  64.566  1.00  0.34           C  
ATOM    831  CG  LYS C 106      99.734  82.456  64.998  1.00  0.34           C  
ATOM    832  CD  LYS C 106      99.449  81.211  65.839  1.00  0.34           C  
ATOM    833  CE  LYS C 106     100.496  80.104  65.755  1.00  0.34           C  
ATOM    834  NZ  LYS C 106     100.413  79.185  66.897  1.00  0.34           N  
ATOM    835  N   MET C 107      97.373  86.143  63.966  1.00  0.36           N  
ATOM    836  CA  MET C 107      96.343  87.148  63.817  1.00  0.36           C  
ATOM    837  C   MET C 107      96.351  87.869  62.462  1.00  0.36           C  
ATOM    838  O   MET C 107      95.339  87.952  61.780  1.00  0.36           O  
ATOM    839  CB  MET C 107      96.450  88.187  64.961  1.00  0.36           C  
ATOM    840  CG  MET C 107      96.245  87.541  66.350  1.00  0.36           C  
ATOM    841  SD  MET C 107      96.632  88.602  67.775  1.00  0.36           S  
ATOM    842  CE  MET C 107      95.178  89.664  67.579  1.00  0.36           C  
ATOM    843  N   GLY C 108      97.495  88.386  61.959  1.00  0.47           N  
ATOM    844  CA  GLY C 108      97.576  89.010  60.634  1.00  0.47           C  
ATOM    845  C   GLY C 108      97.117  88.156  59.488  1.00  0.47           C  
ATOM    846  O   GLY C 108      96.422  88.632  58.601  1.00  0.47           O  
ATOM    847  N   LYS C 109      97.447  86.857  59.491  1.00  0.31           N  
ATOM    848  CA  LYS C 109      96.950  85.940  58.489  1.00  0.31           C  
ATOM    849  C   LYS C 109      95.492  85.546  58.670  1.00  0.31           C  
ATOM    850  O   LYS C 109      94.806  85.300  57.680  1.00  0.31           O  
ATOM    851  CB  LYS C 109      97.861  84.708  58.379  1.00  0.31           C  
ATOM    852  CG  LYS C 109      99.253  85.085  57.840  1.00  0.31           C  
ATOM    853  CD  LYS C 109     100.110  83.836  57.647  1.00  0.31           C  
ATOM    854  CE  LYS C 109     101.577  84.082  57.318  1.00  0.31           C  
ATOM    855  NZ  LYS C 109     102.274  82.780  57.394  1.00  0.31           N  
ATOM    856  N   THR C 110      94.938  85.538  59.905  1.00  0.37           N  
ATOM    857  CA  THR C 110      93.487  85.445  60.090  1.00  0.37           C  
ATOM    858  C   THR C 110      92.765  86.658  59.522  1.00  0.37           C  
ATOM    859  O   THR C 110      91.737  86.522  58.866  1.00  0.37           O  
ATOM    860  CB  THR C 110      92.984  85.094  61.501  1.00  0.37           C  
ATOM    861  OG1 THR C 110      93.382  85.994  62.518  1.00  0.37           O  
ATOM    862  CG2 THR C 110      93.476  83.693  61.883  1.00  0.37           C  
ATOM    863  N   MET C 111      93.300  87.887  59.676  1.00  0.41           N  
ATOM    864  CA  MET C 111      92.739  89.086  59.060  1.00  0.41           C  
ATOM    865  C   MET C 111      92.865  89.122  57.523  1.00  0.41           C  
ATOM    866  O   MET C 111      92.029  89.682  56.813  1.00  0.41           O  
ATOM    867  CB  MET C 111      93.361  90.360  59.679  1.00  0.41           C  
ATOM    868  CG  MET C 111      93.299  90.496  61.218  1.00  0.41           C  
ATOM    869  SD  MET C 111      91.653  90.367  61.943  1.00  0.41           S  
ATOM    870  CE  MET C 111      91.531  88.680  62.550  1.00  0.41           C  
ATOM    871  N   ILE C 112      93.889  88.454  56.935  1.00  0.39           N  
ATOM    872  CA  ILE C 112      94.025  88.241  55.488  1.00  0.39           C  
ATOM    873  C   ILE C 112      92.823  87.523  54.872  1.00  0.39           C  
ATOM    874  O   ILE C 112      92.472  87.781  53.717  1.00  0.39           O  
ATOM    875  CB  ILE C 112      95.340  87.539  55.097  1.00  0.39           C  
ATOM    876  CG1 ILE C 112      96.524  88.503  55.328  1.00  0.39           C  
ATOM    877  CG2 ILE C 112      95.373  87.038  53.630  1.00  0.39           C  
ATOM    878  CD1 ILE C 112      97.899  87.842  55.170  1.00  0.39           C  
ATOM    879  N   THR C 113      92.127  86.645  55.618  1.00  0.39           N  
ATOM    880  CA  THR C 113      90.966  85.906  55.123  1.00  0.39           C  
ATOM    881  C   THR C 113      89.646  86.616  55.390  1.00  0.39           C  
ATOM    882  O   THR C 113      88.577  86.074  55.130  1.00  0.39           O  
ATOM    883  CB  THR C 113      90.858  84.500  55.715  1.00  0.39           C  
ATOM    884  OG1 THR C 113      90.699  84.528  57.124  1.00  0.39           O  
ATOM    885  CG2 THR C 113      92.151  83.721  55.433  1.00  0.39           C  
ATOM    886  N   GLY C 114      89.658  87.889  55.846  1.00  0.40           N  
ATOM    887  CA  GLY C 114      88.479  88.563  56.396  1.00  0.40           C  
ATOM    888  C   GLY C 114      87.394  88.967  55.425  1.00  0.40           C  
ATOM    889  O   GLY C 114      86.370  89.491  55.842  1.00  0.40           O  
ATOM    890  N   LYS C 115      87.589  88.736  54.112  1.00  0.33           N  
ATOM    891  CA  LYS C 115      86.669  89.158  53.063  1.00  0.33           C  
ATOM    892  C   LYS C 115      86.372  88.064  52.051  1.00  0.33           C  
ATOM    893  O   LYS C 115      85.959  88.341  50.928  1.00  0.33           O  
ATOM    894  CB  LYS C 115      87.243  90.349  52.253  1.00  0.33           C  
ATOM    895  CG  LYS C 115      87.397  91.625  53.078  1.00  0.33           C  
ATOM    896  CD  LYS C 115      87.935  92.798  52.242  1.00  0.33           C  
ATOM    897  CE  LYS C 115      86.933  93.412  51.275  1.00  0.33           C  
ATOM    898  NZ  LYS C 115      87.523  94.678  50.785  1.00  0.33           N  
ATOM    899  N   THR C 116      86.582  86.781  52.389  1.00  0.29           N  
ATOM    900  CA  THR C 116      86.172  85.681  51.512  1.00  0.29           C  
ATOM    901  C   THR C 116      84.721  85.299  51.721  1.00  0.29           C  
ATOM    902  O   THR C 116      84.085  84.703  50.854  1.00  0.29           O  
ATOM    903  CB  THR C 116      87.013  84.433  51.728  1.00  0.29           C  
ATOM    904  OG1 THR C 116      87.182  84.150  53.110  1.00  0.29           O  
ATOM    905  CG2 THR C 116      88.409  84.707  51.157  1.00  0.29           C  
ATOM    906  N   HIS C 117      84.157  85.691  52.874  1.00  0.25           N  
ATOM    907  CA  HIS C 117      82.820  85.357  53.302  1.00  0.25           C  
ATOM    908  C   HIS C 117      82.245  86.549  54.057  1.00  0.25           C  
ATOM    909  O   HIS C 117      82.933  87.246  54.791  1.00  0.25           O  
ATOM    910  CB  HIS C 117      82.827  84.118  54.247  1.00  0.25           C  
ATOM    911  CG  HIS C 117      82.947  82.789  53.572  1.00  0.25           C  
ATOM    912  ND1 HIS C 117      84.166  82.340  53.097  1.00  0.25           N  
ATOM    913  CD2 HIS C 117      81.980  81.867  53.331  1.00  0.25           C  
ATOM    914  CE1 HIS C 117      83.913  81.163  52.567  1.00  0.25           C  
ATOM    915  NE2 HIS C 117      82.606  80.826  52.681  1.00  0.25           N  
ATOM    916  N   MET C 118      80.939  86.833  53.900  1.00  0.25           N  
ATOM    917  CA  MET C 118      80.275  87.910  54.625  1.00  0.25           C  
ATOM    918  C   MET C 118      80.217  87.781  56.161  1.00  0.25           C  
ATOM    919  O   MET C 118      80.337  88.817  56.811  1.00  0.25           O  
ATOM    920  CB  MET C 118      78.868  88.186  54.035  1.00  0.25           C  
ATOM    921  CG  MET C 118      78.895  88.561  52.536  1.00  0.25           C  
ATOM    922  SD  MET C 118      79.848  90.061  52.129  1.00  0.25           S  
ATOM    923  CE  MET C 118      78.818  91.290  52.984  1.00  0.25           C  
ATOM    924  N   PRO C 119      80.049  86.641  56.850  1.00  0.40           N  
ATOM    925  CA  PRO C 119      80.015  86.646  58.313  1.00  0.40           C  
ATOM    926  C   PRO C 119      81.273  85.994  58.857  1.00  0.40           C  
ATOM    927  O   PRO C 119      81.212  85.367  59.911  1.00  0.40           O  
ATOM    928  CB  PRO C 119      78.757  85.819  58.608  1.00  0.40           C  
ATOM    929  CG  PRO C 119      78.761  84.742  57.519  1.00  0.40           C  
ATOM    930  CD  PRO C 119      79.391  85.445  56.311  1.00  0.40           C  
ATOM    931  N   THR C 120      82.437  86.178  58.191  1.00  0.31           N  
ATOM    932  CA  THR C 120      83.746  85.646  58.587  1.00  0.31           C  
ATOM    933  C   THR C 120      84.123  85.974  60.022  1.00  0.31           C  
ATOM    934  O   THR C 120      83.961  87.130  60.419  1.00  0.31           O  
ATOM    935  CB  THR C 120      84.861  86.183  57.694  1.00  0.31           C  
ATOM    936  OG1 THR C 120      84.628  85.750  56.384  1.00  0.31           O  
ATOM    937  CG2 THR C 120      86.240  85.610  57.994  1.00  0.31           C  
ATOM    938  N   PRO C 121      84.638  85.083  60.882  1.00  0.39           N  
ATOM    939  CA  PRO C 121      84.870  85.410  62.286  1.00  0.39           C  
ATOM    940  C   PRO C 121      85.941  86.477  62.429  1.00  0.39           C  
ATOM    941  O   PRO C 121      85.889  87.261  63.378  1.00  0.39           O  
ATOM    942  CB  PRO C 121      85.216  84.059  62.947  1.00  0.39           C  
ATOM    943  CG  PRO C 121      85.678  83.153  61.798  1.00  0.39           C  
ATOM    944  CD  PRO C 121      84.862  83.660  60.606  1.00  0.39           C  
ATOM    945  N   THR C 122      86.854  86.541  61.445  1.00  0.52           N  
ATOM    946  CA  THR C 122      88.018  87.395  61.355  1.00  0.52           C  
ATOM    947  C   THR C 122      87.738  88.716  60.655  1.00  0.52           C  
ATOM    948  O   THR C 122      88.652  89.457  60.309  1.00  0.52           O  
ATOM    949  CB  THR C 122      89.159  86.687  60.626  1.00  0.52           C  
ATOM    950  OG1 THR C 122      88.901  86.429  59.255  1.00  0.52           O  
ATOM    951  CG2 THR C 122      89.386  85.313  61.260  1.00  0.52           C  
ATOM    952  N   LYS C 123      86.452  89.097  60.478  1.00  0.49           N  
ATOM    953  CA  LYS C 123      86.097  90.406  59.938  1.00  0.49           C  
ATOM    954  C   LYS C 123      85.941  91.453  61.050  1.00  0.49           C  
ATOM    955  O   LYS C 123      85.459  92.558  60.832  1.00  0.49           O  
ATOM    956  CB  LYS C 123      84.793  90.351  59.088  1.00  0.49           C  
ATOM    957  CG  LYS C 123      83.475  90.297  59.886  1.00  0.49           C  
ATOM    958  CD  LYS C 123      82.261  90.143  58.956  1.00  0.49           C  
ATOM    959  CE  LYS C 123      80.908  90.165  59.669  1.00  0.49           C  
ATOM    960  NZ  LYS C 123      80.704  91.503  60.256  1.00  0.49           N  
ATOM    961  N   SER C 124      86.332  91.112  62.295  1.00  0.60           N  
ATOM    962  CA  SER C 124      86.249  91.984  63.459  1.00  0.60           C  
ATOM    963  C   SER C 124      87.410  91.683  64.389  1.00  0.60           C  
ATOM    964  O   SER C 124      87.584  90.546  64.816  1.00  0.60           O  
ATOM    965  CB  SER C 124      84.862  91.735  64.125  1.00  0.60           C  
ATOM    966  OG  SER C 124      84.632  92.415  65.362  1.00  0.60           O  
ATOM    967  N   LEU C 125      88.242  92.700  64.698  1.00  0.55           N  
ATOM    968  CA  LEU C 125      89.406  92.575  65.552  1.00  0.55           C  
ATOM    969  C   LEU C 125      89.353  93.634  66.612  1.00  0.55           C  
ATOM    970  O   LEU C 125      89.006  94.786  66.352  1.00  0.55           O  
ATOM    971  CB  LEU C 125      90.727  92.787  64.801  1.00  0.55           C  
ATOM    972  CG  LEU C 125      92.055  92.615  65.554  1.00  0.55           C  
ATOM    973  CD1 LEU C 125      92.258  91.199  66.100  1.00  0.55           C  
ATOM    974  CD2 LEU C 125      93.215  93.002  64.619  1.00  0.55           C  
ATOM    975  N   TRP C 126      89.723  93.255  67.841  1.00  0.50           N  
ATOM    976  CA  TRP C 126      89.781  94.149  68.968  1.00  0.50           C  
ATOM    977  C   TRP C 126      91.246  94.225  69.347  1.00  0.50           C  
ATOM    978  O   TRP C 126      91.867  93.224  69.699  1.00  0.50           O  
ATOM    979  CB  TRP C 126      88.889  93.633  70.128  1.00  0.50           C  
ATOM    980  CG  TRP C 126      87.393  93.678  69.815  1.00  0.50           C  
ATOM    981  CD1 TRP C 126      86.695  93.161  68.753  1.00  0.50           C  
ATOM    982  CD2 TRP C 126      86.429  94.410  70.597  1.00  0.50           C  
ATOM    983  NE1 TRP C 126      85.370  93.538  68.808  1.00  0.50           N  
ATOM    984  CE2 TRP C 126      85.191  94.297  69.943  1.00  0.50           C  
ATOM    985  CE3 TRP C 126      86.564  95.154  71.767  1.00  0.50           C  
ATOM    986  CZ2 TRP C 126      84.053  94.909  70.454  1.00  0.50           C  
ATOM    987  CZ3 TRP C 126      85.429  95.817  72.258  1.00  0.50           C  
ATOM    988  CH2 TRP C 126      84.189  95.678  71.619  1.00  0.50           C  
ATOM    989  N   PHE C 127      91.861  95.413  69.211  1.00  0.54           N  
ATOM    990  CA  PHE C 127      93.278  95.596  69.427  1.00  0.54           C  
ATOM    991  C   PHE C 127      93.461  96.300  70.756  1.00  0.54           C  
ATOM    992  O   PHE C 127      93.235  97.500  70.887  1.00  0.54           O  
ATOM    993  CB  PHE C 127      93.922  96.403  68.262  1.00  0.54           C  
ATOM    994  CG  PHE C 127      95.422  96.297  68.311  1.00  0.54           C  
ATOM    995  CD1 PHE C 127      96.212  97.326  68.855  1.00  0.54           C  
ATOM    996  CD2 PHE C 127      96.045  95.118  67.868  1.00  0.54           C  
ATOM    997  CE1 PHE C 127      97.600  97.169  68.972  1.00  0.54           C  
ATOM    998  CE2 PHE C 127      97.424  94.949  68.007  1.00  0.54           C  
ATOM    999  CZ  PHE C 127      98.199  95.974  68.556  1.00  0.54           C  
ATOM   1000  N   ALA C 128      93.900  95.545  71.779  1.00  0.66           N  
ATOM   1001  CA  ALA C 128      93.963  96.008  73.151  1.00  0.66           C  
ATOM   1002  C   ALA C 128      95.349  96.512  73.544  1.00  0.66           C  
ATOM   1003  O   ALA C 128      95.679  96.659  74.717  1.00  0.66           O  
ATOM   1004  CB  ALA C 128      93.548  94.840  74.068  1.00  0.66           C  
ATOM   1005  N   ASN C 129      96.222  96.754  72.544  1.00  0.49           N  
ATOM   1006  CA  ASN C 129      97.564  97.293  72.705  1.00  0.49           C  
ATOM   1007  C   ASN C 129      98.467  96.519  73.672  1.00  0.49           C  
ATOM   1008  O   ASN C 129      99.207  97.072  74.482  1.00  0.49           O  
ATOM   1009  CB  ASN C 129      97.497  98.809  73.007  1.00  0.49           C  
ATOM   1010  CG  ASN C 129      98.839  99.494  72.764  1.00  0.49           C  
ATOM   1011  OD1 ASN C 129      99.501  99.266  71.748  1.00  0.49           O  
ATOM   1012  ND2 ASN C 129      99.249 100.373  73.702  1.00  0.49           N  
ATOM   1013  N   ALA C 130      98.462  95.176  73.564  1.00  0.31           N  
ATOM   1014  CA  ALA C 130      99.389  94.312  74.264  1.00  0.31           C  
ATOM   1015  C   ALA C 130     100.829  94.510  73.802  1.00  0.31           C  
ATOM   1016  O   ALA C 130     101.778  94.450  74.574  1.00  0.31           O  
ATOM   1017  CB  ALA C 130      98.972  92.840  74.085  1.00  0.31           C  
ATOM   1018  N   ASN C 131     101.007  94.791  72.504  1.00  0.28           N  
ATOM   1019  CA  ASN C 131     102.207  95.401  71.986  1.00  0.28           C  
ATOM   1020  C   ASN C 131     101.681  96.445  71.037  1.00  0.28           C  
ATOM   1021  O   ASN C 131     100.572  96.287  70.546  1.00  0.28           O  
ATOM   1022  CB  ASN C 131     103.049  94.422  71.127  1.00  0.28           C  
ATOM   1023  CG  ASN C 131     103.739  93.417  72.028  1.00  0.28           C  
ATOM   1024  OD1 ASN C 131     104.787  93.703  72.608  1.00  0.28           O  
ATOM   1025  ND2 ASN C 131     103.166  92.198  72.135  1.00  0.28           N  
ATOM   1026  N   SER C 132     102.443  97.501  70.688  1.00  0.41           N  
ATOM   1027  CA  SER C 132     102.102  98.317  69.516  1.00  0.41           C  
ATOM   1028  C   SER C 132     102.120  97.490  68.225  1.00  0.41           C  
ATOM   1029  O   SER C 132     102.998  96.642  68.038  1.00  0.41           O  
ATOM   1030  CB  SER C 132     103.026  99.561  69.344  1.00  0.41           C  
ATOM   1031  OG  SER C 132     102.790 100.262  68.114  1.00  0.41           O  
ATOM   1032  N   ILE C 133     101.172  97.728  67.275  1.00  0.47           N  
ATOM   1033  CA  ILE C 133     101.030  96.924  66.060  1.00  0.47           C  
ATOM   1034  C   ILE C 133     102.184  97.149  65.093  1.00  0.47           C  
ATOM   1035  O   ILE C 133     102.456  96.332  64.229  1.00  0.47           O  
ATOM   1036  CB  ILE C 133      99.627  97.012  65.427  1.00  0.47           C  
ATOM   1037  CG1 ILE C 133      99.267  95.911  64.390  1.00  0.47           C  
ATOM   1038  CG2 ILE C 133      99.299  98.423  64.908  1.00  0.47           C  
ATOM   1039  CD1 ILE C 133      99.140  94.473  64.910  1.00  0.47           C  
ATOM   1040  N   LEU C 134     102.975  98.227  65.284  1.00  0.38           N  
ATOM   1041  CA  LEU C 134     104.149  98.497  64.459  1.00  0.38           C  
ATOM   1042  C   LEU C 134     105.418  98.034  65.147  1.00  0.38           C  
ATOM   1043  O   LEU C 134     106.475  97.984  64.526  1.00  0.38           O  
ATOM   1044  CB  LEU C 134     104.345 100.003  64.114  1.00  0.38           C  
ATOM   1045  CG  LEU C 134     103.391 100.531  63.028  1.00  0.38           C  
ATOM   1046  CD1 LEU C 134     101.924 100.326  63.408  1.00  0.38           C  
ATOM   1047  CD2 LEU C 134     103.681 101.989  62.626  1.00  0.38           C  
ATOM   1048  N   GLY C 135     105.361  97.624  66.434  1.00  0.54           N  
ATOM   1049  CA  GLY C 135     106.569  97.207  67.142  1.00  0.54           C  
ATOM   1050  C   GLY C 135     106.785  95.726  67.145  1.00  0.54           C  
ATOM   1051  O   GLY C 135     107.914  95.254  67.070  1.00  0.54           O  
ATOM   1052  N   ASN C 136     105.710  94.917  67.217  1.00  0.40           N  
ATOM   1053  CA  ASN C 136     105.864  93.467  67.297  1.00  0.40           C  
ATOM   1054  C   ASN C 136     106.216  92.840  65.957  1.00  0.40           C  
ATOM   1055  O   ASN C 136     106.757  91.741  65.867  1.00  0.40           O  
ATOM   1056  CB  ASN C 136     104.590  92.772  67.856  1.00  0.40           C  
ATOM   1057  CG  ASN C 136     103.368  92.953  66.963  1.00  0.40           C  
ATOM   1058  OD1 ASN C 136     103.141  92.179  66.040  1.00  0.40           O  
ATOM   1059  ND2 ASN C 136     102.541  93.986  67.201  1.00  0.40           N  
ATOM   1060  N   VAL C 137     105.914  93.585  64.885  1.00  0.42           N  
ATOM   1061  CA  VAL C 137     105.905  93.108  63.524  1.00  0.42           C  
ATOM   1062  C   VAL C 137     107.256  93.304  62.885  1.00  0.42           C  
ATOM   1063  O   VAL C 137     107.443  92.993  61.718  1.00  0.42           O  
ATOM   1064  CB  VAL C 137     104.876  93.883  62.705  1.00  0.42           C  
ATOM   1065  CG1 VAL C 137     103.469  93.524  63.216  1.00  0.42           C  
ATOM   1066  CG2 VAL C 137     105.113  95.406  62.798  1.00  0.42           C  
ATOM   1067  N   LYS C 138     108.231  93.845  63.654  1.00  0.37           N  
ATOM   1068  CA  LYS C 138     109.600  94.121  63.244  1.00  0.37           C  
ATOM   1069  C   LYS C 138     109.665  94.987  62.038  1.00  0.37           C  
ATOM   1070  O   LYS C 138     110.289  94.630  61.040  1.00  0.37           O  
ATOM   1071  CB  LYS C 138     110.452  92.868  62.953  1.00  0.37           C  
ATOM   1072  CG  LYS C 138     110.519  91.891  64.120  1.00  0.37           C  
ATOM   1073  CD  LYS C 138     111.280  90.631  63.691  1.00  0.37           C  
ATOM   1074  CE  LYS C 138     111.358  89.567  64.782  1.00  0.37           C  
ATOM   1075  NZ  LYS C 138     112.019  88.348  64.255  1.00  0.37           N  
ATOM   1076  N   TRP C 139     108.970  96.136  62.113  1.00  0.29           N  
ATOM   1077  CA  TRP C 139     108.976  97.080  61.032  1.00  0.29           C  
ATOM   1078  C   TRP C 139     108.209  96.476  59.823  1.00  0.29           C  
ATOM   1079  O   TRP C 139     108.530  96.663  58.659  1.00  0.29           O  
ATOM   1080  CB  TRP C 139     110.455  97.532  60.754  1.00  0.29           C  
ATOM   1081  CG  TRP C 139     111.421  97.612  61.959  1.00  0.29           C  
ATOM   1082  CD1 TRP C 139     111.328  98.260  63.165  1.00  0.29           C  
ATOM   1083  CD2 TRP C 139     112.734  97.002  61.967  1.00  0.29           C  
ATOM   1084  NE1 TRP C 139     112.514  98.175  63.879  1.00  0.29           N  
ATOM   1085  CE2 TRP C 139     113.371  97.377  63.150  1.00  0.29           C  
ATOM   1086  CE3 TRP C 139     113.380  96.220  61.007  1.00  0.29           C  
ATOM   1087  CZ2 TRP C 139     114.685  96.984  63.421  1.00  0.29           C  
ATOM   1088  CZ3 TRP C 139     114.722  95.872  61.245  1.00  0.29           C  
ATOM   1089  CH2 TRP C 139     115.363  96.248  62.431  1.00  0.29           C  
ATOM   1090  N   HIS C 140     107.121  95.710  60.058  1.00  0.43           N  
ATOM   1091  CA  HIS C 140     106.141  95.366  59.020  1.00  0.43           C  
ATOM   1092  C   HIS C 140     104.832  96.143  59.174  1.00  0.43           C  
ATOM   1093  O   HIS C 140     103.766  95.564  59.389  1.00  0.43           O  
ATOM   1094  CB  HIS C 140     105.848  93.848  58.827  1.00  0.43           C  
ATOM   1095  CG  HIS C 140     107.043  92.986  58.550  1.00  0.43           C  
ATOM   1096  ND1 HIS C 140     106.876  91.629  58.319  1.00  0.43           N  
ATOM   1097  CD2 HIS C 140     108.317  93.356  58.275  1.00  0.43           C  
ATOM   1098  CE1 HIS C 140     108.061  91.219  57.900  1.00  0.43           C  
ATOM   1099  NE2 HIS C 140     108.968  92.222  57.861  1.00  0.43           N  
ATOM   1100  N   PHE C 141     104.852  97.498  59.051  1.00  0.40           N  
ATOM   1101  CA  PHE C 141     103.640  98.322  59.053  1.00  0.40           C  
ATOM   1102  C   PHE C 141     102.802  98.088  57.804  1.00  0.40           C  
ATOM   1103  O   PHE C 141     101.602  97.963  57.898  1.00  0.40           O  
ATOM   1104  CB  PHE C 141     103.869  99.851  59.283  1.00  0.40           C  
ATOM   1105  CG  PHE C 141     102.627 100.743  59.534  1.00  0.40           C  
ATOM   1106  CD1 PHE C 141     101.519 100.332  60.303  1.00  0.40           C  
ATOM   1107  CD2 PHE C 141     102.572 102.062  59.034  1.00  0.40           C  
ATOM   1108  CE1 PHE C 141     100.446 101.206  60.577  1.00  0.40           C  
ATOM   1109  CE2 PHE C 141     101.554 102.953  59.369  1.00  0.40           C  
ATOM   1110  CZ  PHE C 141     100.482 102.531  60.140  1.00  0.40           C  
ATOM   1111  N   ASN C 142     103.415  97.931  56.615  1.00  0.44           N  
ATOM   1112  CA  ASN C 142     102.744  97.670  55.351  1.00  0.44           C  
ATOM   1113  C   ASN C 142     101.867  96.417  55.346  1.00  0.44           C  
ATOM   1114  O   ASN C 142     100.764  96.391  54.807  1.00  0.44           O  
ATOM   1115  CB  ASN C 142     103.781  97.608  54.186  1.00  0.44           C  
ATOM   1116  CG  ASN C 142     104.738  96.422  54.327  1.00  0.44           C  
ATOM   1117  OD1 ASN C 142     105.301  96.161  55.391  1.00  0.44           O  
ATOM   1118  ND2 ASN C 142     104.869  95.611  53.253  1.00  0.44           N  
ATOM   1119  N   THR C 143     102.319  95.321  55.975  1.00  0.50           N  
ATOM   1120  CA  THR C 143     101.502  94.140  56.243  1.00  0.50           C  
ATOM   1121  C   THR C 143     100.353  94.459  57.196  1.00  0.50           C  
ATOM   1122  O   THR C 143      99.212  94.085  56.954  1.00  0.50           O  
ATOM   1123  CB  THR C 143     102.334  92.973  56.761  1.00  0.50           C  
ATOM   1124  OG1 THR C 143     103.257  92.581  55.756  1.00  0.50           O  
ATOM   1125  CG2 THR C 143     101.457  91.750  57.077  1.00  0.50           C  
ATOM   1126  N   VAL C 144     100.597  95.232  58.276  1.00  0.56           N  
ATOM   1127  CA  VAL C 144      99.575  95.756  59.186  1.00  0.56           C  
ATOM   1128  C   VAL C 144      98.529  96.673  58.513  1.00  0.56           C  
ATOM   1129  O   VAL C 144      97.322  96.484  58.690  1.00  0.56           O  
ATOM   1130  CB  VAL C 144     100.269  96.402  60.382  1.00  0.56           C  
ATOM   1131  CG1 VAL C 144      99.333  97.247  61.266  1.00  0.56           C  
ATOM   1132  CG2 VAL C 144     100.904  95.285  61.231  1.00  0.56           C  
ATOM   1133  N   VAL C 145      98.954  97.621  57.658  1.00  0.52           N  
ATOM   1134  CA  VAL C 145      98.200  98.544  56.819  1.00  0.52           C  
ATOM   1135  C   VAL C 145      97.538  97.839  55.623  1.00  0.52           C  
ATOM   1136  O   VAL C 145      96.708  98.384  54.912  1.00  0.52           O  
ATOM   1137  CB  VAL C 145      99.123  99.689  56.382  1.00  0.52           C  
ATOM   1138  CG1 VAL C 145      98.481 100.614  55.341  1.00  0.52           C  
ATOM   1139  CG2 VAL C 145      99.480 100.572  57.582  1.00  0.52           C  
ATOM   1140  N   ASN C 146      97.848  96.554  55.373  1.00  0.50           N  
ATOM   1141  CA  ASN C 146      97.025  95.714  54.532  1.00  0.50           C  
ATOM   1142  C   ASN C 146      96.005  94.935  55.333  1.00  0.50           C  
ATOM   1143  O   ASN C 146      94.856  94.834  54.917  1.00  0.50           O  
ATOM   1144  CB  ASN C 146      97.871  94.760  53.647  1.00  0.50           C  
ATOM   1145  CG  ASN C 146      98.540  95.600  52.569  1.00  0.50           C  
ATOM   1146  OD1 ASN C 146      97.964  96.547  52.035  1.00  0.50           O  
ATOM   1147  ND2 ASN C 146      99.779  95.248  52.161  1.00  0.50           N  
ATOM   1148  N   VAL C 147      96.345  94.354  56.499  1.00  0.49           N  
ATOM   1149  CA  VAL C 147      95.399  93.506  57.210  1.00  0.49           C  
ATOM   1150  C   VAL C 147      94.258  94.308  57.810  1.00  0.49           C  
ATOM   1151  O   VAL C 147      93.093  93.931  57.692  1.00  0.49           O  
ATOM   1152  CB  VAL C 147      96.054  92.522  58.172  1.00  0.49           C  
ATOM   1153  CG1 VAL C 147      96.988  91.607  57.353  1.00  0.49           C  
ATOM   1154  CG2 VAL C 147      96.812  93.202  59.318  1.00  0.49           C  
ATOM   1155  N   LEU C 148      94.546  95.479  58.406  1.00  0.54           N  
ATOM   1156  CA  LEU C 148      93.532  96.353  58.955  1.00  0.54           C  
ATOM   1157  C   LEU C 148      92.527  96.922  57.933  1.00  0.54           C  
ATOM   1158  O   LEU C 148      91.362  96.652  58.190  1.00  0.54           O  
ATOM   1159  CB  LEU C 148      94.194  97.442  59.842  1.00  0.54           C  
ATOM   1160  CG  LEU C 148      94.301  97.054  61.343  1.00  0.54           C  
ATOM   1161  CD1 LEU C 148      95.063  95.749  61.619  1.00  0.54           C  
ATOM   1162  CD2 LEU C 148      94.963  98.164  62.166  1.00  0.54           C  
ATOM   1163  N   PRO C 149      92.741  97.585  56.781  1.00  0.57           N  
ATOM   1164  CA  PRO C 149      91.632  98.001  55.897  1.00  0.57           C  
ATOM   1165  C   PRO C 149      91.012  96.873  55.115  1.00  0.57           C  
ATOM   1166  O   PRO C 149      89.982  97.057  54.465  1.00  0.57           O  
ATOM   1167  CB  PRO C 149      92.313  98.886  54.857  1.00  0.57           C  
ATOM   1168  CG  PRO C 149      93.713  98.303  54.784  1.00  0.57           C  
ATOM   1169  CD  PRO C 149      94.035  98.011  56.252  1.00  0.57           C  
ATOM   1170  N   LYS C 150      91.651  95.695  55.072  1.00  0.49           N  
ATOM   1171  CA  LYS C 150      91.025  94.529  54.530  1.00  0.49           C  
ATOM   1172  C   LYS C 150      89.897  94.064  55.425  1.00  0.49           C  
ATOM   1173  O   LYS C 150      88.844  93.620  55.000  1.00  0.49           O  
ATOM   1174  CB  LYS C 150      92.049  93.402  54.379  1.00  0.49           C  
ATOM   1175  CG  LYS C 150      91.439  92.240  53.609  1.00  0.49           C  
ATOM   1176  CD  LYS C 150      92.467  91.195  53.206  1.00  0.49           C  
ATOM   1177  CE  LYS C 150      91.999  90.461  51.956  1.00  0.49           C  
ATOM   1178  NZ  LYS C 150      92.973  89.416  51.620  1.00  0.49           N  
ATOM   1179  N   MET C 151      90.090  94.153  56.727  1.00  0.51           N  
ATOM   1180  CA  MET C 151      89.016  93.984  57.660  1.00  0.51           C  
ATOM   1181  C   MET C 151      87.972  95.108  57.665  1.00  0.51           C  
ATOM   1182  O   MET C 151      88.252  96.270  57.385  1.00  0.51           O  
ATOM   1183  CB  MET C 151      89.678  93.795  59.017  1.00  0.51           C  
ATOM   1184  CG  MET C 151      88.707  93.466  60.141  1.00  0.51           C  
ATOM   1185  SD  MET C 151      89.470  92.704  61.546  1.00  0.51           S  
ATOM   1186  CE  MET C 151      90.833  93.866  61.857  1.00  0.51           C  
ATOM   1187  N   GLU C 152      86.713  94.748  57.980  1.00  0.57           N  
ATOM   1188  CA  GLU C 152      85.565  95.619  58.021  1.00  0.57           C  
ATOM   1189  C   GLU C 152      85.158  96.007  59.437  1.00  0.57           C  
ATOM   1190  O   GLU C 152      84.057  96.507  59.655  1.00  0.57           O  
ATOM   1191  CB  GLU C 152      84.388  94.854  57.376  1.00  0.57           C  
ATOM   1192  CG  GLU C 152      84.682  94.370  55.936  1.00  0.57           C  
ATOM   1193  CD  GLU C 152      83.571  93.484  55.388  1.00  0.57           C  
ATOM   1194  OE1 GLU C 152      82.693  93.042  56.179  1.00  0.57           O  
ATOM   1195  OE2 GLU C 152      83.627  93.234  54.155  1.00  0.57           O  
ATOM   1196  N   MET C 153      86.025  95.765  60.443  1.00  0.60           N  
ATOM   1197  CA  MET C 153      85.796  96.243  61.790  1.00  0.60           C  
ATOM   1198  C   MET C 153      87.033  96.163  62.662  1.00  0.60           C  
ATOM   1199  O   MET C 153      87.504  95.096  63.061  1.00  0.60           O  
ATOM   1200  CB  MET C 153      84.616  95.558  62.516  1.00  0.60           C  
ATOM   1201  CG  MET C 153      84.260  96.231  63.857  1.00  0.60           C  
ATOM   1202  SD  MET C 153      82.825  95.487  64.689  1.00  0.60           S  
ATOM   1203  CE  MET C 153      81.590  96.155  63.535  1.00  0.60           C  
ATOM   1204  N   ILE C 154      87.577  97.340  63.005  1.00  0.60           N  
ATOM   1205  CA  ILE C 154      88.783  97.475  63.793  1.00  0.60           C  
ATOM   1206  C   ILE C 154      88.392  98.274  65.010  1.00  0.60           C  
ATOM   1207  O   ILE C 154      87.993  99.434  64.922  1.00  0.60           O  
ATOM   1208  CB  ILE C 154      89.931  98.218  63.094  1.00  0.60           C  
ATOM   1209  CG1 ILE C 154      90.436  97.580  61.781  1.00  0.60           C  
ATOM   1210  CG2 ILE C 154      91.122  98.350  64.081  1.00  0.60           C  
ATOM   1211  CD1 ILE C 154      89.523  97.714  60.556  1.00  0.60           C  
ATOM   1212  N   ALA C 155      88.509  97.676  66.204  1.00  0.64           N  
ATOM   1213  CA  ALA C 155      88.252  98.380  67.431  1.00  0.64           C  
ATOM   1214  C   ALA C 155      89.555  98.486  68.208  1.00  0.64           C  
ATOM   1215  O   ALA C 155      90.141  97.478  68.587  1.00  0.64           O  
ATOM   1216  CB  ALA C 155      87.139  97.637  68.199  1.00  0.64           C  
ATOM   1217  N   VAL C 156      90.066  99.709  68.452  1.00  0.71           N  
ATOM   1218  CA  VAL C 156      91.315  99.912  69.180  1.00  0.71           C  
ATOM   1219  C   VAL C 156      90.975 100.376  70.579  1.00  0.71           C  
ATOM   1220  O   VAL C 156      90.328 101.404  70.785  1.00  0.71           O  
ATOM   1221  CB  VAL C 156      92.284 100.883  68.497  1.00  0.71           C  
ATOM   1222  CG1 VAL C 156      93.546 101.126  69.357  1.00  0.71           C  
ATOM   1223  CG2 VAL C 156      92.722 100.282  67.145  1.00  0.71           C  
ATOM   1224  N   GLN C 157      91.383  99.593  71.596  1.00  0.68           N  
ATOM   1225  CA  GLN C 157      91.192  99.930  72.988  1.00  0.68           C  
ATOM   1226  C   GLN C 157      92.536 100.399  73.503  1.00  0.68           C  
ATOM   1227  O   GLN C 157      93.455  99.605  73.680  1.00  0.68           O  
ATOM   1228  CB  GLN C 157      90.704  98.720  73.836  1.00  0.68           C  
ATOM   1229  CG  GLN C 157      89.271  98.218  73.549  1.00  0.68           C  
ATOM   1230  CD  GLN C 157      89.159  97.513  72.202  1.00  0.68           C  
ATOM   1231  OE1 GLN C 157      89.784  96.487  71.937  1.00  0.68           O  
ATOM   1232  NE2 GLN C 157      88.310  98.047  71.296  1.00  0.68           N  
ATOM   1233  N   GLU C 158      92.706 101.720  73.723  1.00  0.68           N  
ATOM   1234  CA  GLU C 158      94.019 102.239  74.055  1.00  0.68           C  
ATOM   1235  C   GLU C 158      93.957 103.628  74.676  1.00  0.68           C  
ATOM   1236  O   GLU C 158      92.974 104.358  74.550  1.00  0.68           O  
ATOM   1237  CB  GLU C 158      94.937 102.256  72.805  1.00  0.68           C  
ATOM   1238  CG  GLU C 158      96.450 102.349  73.094  1.00  0.68           C  
ATOM   1239  CD  GLU C 158      97.300 102.348  71.828  1.00  0.68           C  
ATOM   1240  OE1 GLU C 158      98.495 102.702  71.997  1.00  0.68           O  
ATOM   1241  OE2 GLU C 158      96.816 102.013  70.716  1.00  0.68           O  
ATOM   1242  N   TRP C 159      95.007 104.004  75.430  1.00  0.57           N  
ATOM   1243  CA  TRP C 159      95.124 105.268  76.134  1.00  0.57           C  
ATOM   1244  C   TRP C 159      96.074 106.238  75.443  1.00  0.57           C  
ATOM   1245  O   TRP C 159      96.284 107.361  75.894  1.00  0.57           O  
ATOM   1246  CB  TRP C 159      95.644 105.004  77.571  1.00  0.57           C  
ATOM   1247  CG  TRP C 159      96.909 104.198  77.721  1.00  0.57           C  
ATOM   1248  CD1 TRP C 159      97.039 102.843  77.854  1.00  0.57           C  
ATOM   1249  CD2 TRP C 159      98.210 104.763  77.918  1.00  0.57           C  
ATOM   1250  NE1 TRP C 159      98.355 102.518  78.094  1.00  0.57           N  
ATOM   1251  CE2 TRP C 159      99.083 103.686  78.169  1.00  0.57           C  
ATOM   1252  CE3 TRP C 159      98.659 106.081  77.927  1.00  0.57           C  
ATOM   1253  CZ2 TRP C 159     100.420 103.914  78.451  1.00  0.57           C  
ATOM   1254  CZ3 TRP C 159     100.014 106.309  78.201  1.00  0.57           C  
ATOM   1255  CH2 TRP C 159     100.884 105.240  78.465  1.00  0.57           C  
ATOM   1256  N   TRP C 160      96.659 105.825  74.307  1.00  0.51           N  
ATOM   1257  CA  TRP C 160      97.631 106.586  73.553  1.00  0.51           C  
ATOM   1258  C   TRP C 160      97.123 106.706  72.129  1.00  0.51           C  
ATOM   1259  O   TRP C 160      96.226 105.989  71.692  1.00  0.51           O  
ATOM   1260  CB  TRP C 160      99.037 105.909  73.572  1.00  0.51           C  
ATOM   1261  CG  TRP C 160     100.156 106.647  72.841  1.00  0.51           C  
ATOM   1262  CD1 TRP C 160     100.648 107.902  73.077  1.00  0.51           C  
ATOM   1263  CD2 TRP C 160     100.905 106.137  71.712  1.00  0.51           C  
ATOM   1264  NE1 TRP C 160     101.618 108.230  72.149  1.00  0.51           N  
ATOM   1265  CE2 TRP C 160     101.783 107.145  71.308  1.00  0.51           C  
ATOM   1266  CE3 TRP C 160     100.885 104.899  71.066  1.00  0.51           C  
ATOM   1267  CZ2 TRP C 160     102.668 106.950  70.248  1.00  0.51           C  
ATOM   1268  CZ3 TRP C 160     101.799 104.684  70.020  1.00  0.51           C  
ATOM   1269  CH2 TRP C 160     102.675 105.696  69.612  1.00  0.51           C  
ATOM   1270  N   TRP C 161      97.666 107.664  71.360  1.00  0.44           N  
ATOM   1271  CA  TRP C 161      97.286 107.857  69.983  1.00  0.44           C  
ATOM   1272  C   TRP C 161      98.174 107.017  69.082  1.00  0.44           C  
ATOM   1273  O   TRP C 161      99.127 107.510  68.483  1.00  0.44           O  
ATOM   1274  CB  TRP C 161      97.381 109.362  69.609  1.00  0.44           C  
ATOM   1275  CG  TRP C 161      96.847 109.718  68.230  1.00  0.44           C  
ATOM   1276  CD1 TRP C 161      97.542 109.997  67.085  1.00  0.44           C  
ATOM   1277  CD2 TRP C 161      95.452 109.783  67.887  1.00  0.44           C  
ATOM   1278  NE1 TRP C 161      96.669 110.261  66.049  1.00  0.44           N  
ATOM   1279  CE2 TRP C 161      95.381 110.133  66.521  1.00  0.44           C  
ATOM   1280  CE3 TRP C 161      94.298 109.566  68.636  1.00  0.44           C  
ATOM   1281  CZ2 TRP C 161      94.155 110.275  65.885  1.00  0.44           C  
ATOM   1282  CZ3 TRP C 161      93.060 109.696  67.990  1.00  0.44           C  
ATOM   1283  CH2 TRP C 161      92.987 110.049  66.633  1.00  0.44           C  
ATOM   1284  N   SER C 162      97.885 105.709  68.960  1.00  0.48           N  
ATOM   1285  CA  SER C 162      98.621 104.852  68.047  1.00  0.48           C  
ATOM   1286  C   SER C 162      98.426 105.167  66.567  1.00  0.48           C  
ATOM   1287  O   SER C 162      97.456 105.784  66.127  1.00  0.48           O  
ATOM   1288  CB  SER C 162      98.454 103.333  68.315  1.00  0.48           C  
ATOM   1289  OG  SER C 162      97.165 102.854  67.943  1.00  0.48           O  
ATOM   1290  N   THR C 163      99.384 104.723  65.735  1.00  0.45           N  
ATOM   1291  CA  THR C 163      99.404 104.909  64.283  1.00  0.45           C  
ATOM   1292  C   THR C 163      98.299 104.141  63.580  1.00  0.45           C  
ATOM   1293  O   THR C 163      97.900 104.442  62.464  1.00  0.45           O  
ATOM   1294  CB  THR C 163     100.731 104.455  63.692  1.00  0.45           C  
ATOM   1295  OG1 THR C 163     101.058 103.146  64.133  1.00  0.45           O  
ATOM   1296  CG2 THR C 163     101.836 105.374  64.225  1.00  0.45           C  
ATOM   1297  N   SER C 164      97.710 103.123  64.233  1.00  0.53           N  
ATOM   1298  CA  SER C 164      96.686 102.305  63.608  1.00  0.53           C  
ATOM   1299  C   SER C 164      95.285 102.796  63.890  1.00  0.53           C  
ATOM   1300  O   SER C 164      94.314 102.197  63.435  1.00  0.53           O  
ATOM   1301  CB  SER C 164      96.793 100.825  64.033  1.00  0.53           C  
ATOM   1302  OG  SER C 164      96.730 100.667  65.451  1.00  0.53           O  
ATOM   1303  N   CYS C 165      95.139 103.942  64.586  1.00  0.59           N  
ATOM   1304  CA  CYS C 165      93.853 104.553  64.859  1.00  0.59           C  
ATOM   1305  C   CYS C 165      93.200 105.230  63.655  1.00  0.59           C  
ATOM   1306  O   CYS C 165      92.009 105.513  63.706  1.00  0.59           O  
ATOM   1307  CB  CYS C 165      93.937 105.553  66.041  1.00  0.59           C  
ATOM   1308  SG  CYS C 165      94.203 104.705  67.634  1.00  0.59           S  
ATOM   1309  N   GLU C 166      93.914 105.479  62.528  1.00  0.52           N  
ATOM   1310  CA  GLU C 166      93.283 105.876  61.261  1.00  0.52           C  
ATOM   1311  C   GLU C 166      92.395 104.776  60.684  1.00  0.52           C  
ATOM   1312  O   GLU C 166      91.259 105.010  60.281  1.00  0.52           O  
ATOM   1313  CB  GLU C 166      94.341 106.326  60.225  1.00  0.52           C  
ATOM   1314  CG  GLU C 166      93.800 107.147  59.011  1.00  0.52           C  
ATOM   1315  CD  GLU C 166      93.642 106.386  57.686  1.00  0.52           C  
ATOM   1316  OE1 GLU C 166      93.690 105.134  57.683  1.00  0.52           O  
ATOM   1317  OE2 GLU C 166      93.556 107.087  56.639  1.00  0.52           O  
ATOM   1318  N   TRP C 167      92.871 103.513  60.766  1.00  0.46           N  
ATOM   1319  CA  TRP C 167      92.123 102.342  60.360  1.00  0.46           C  
ATOM   1320  C   TRP C 167      91.181 101.844  61.444  1.00  0.46           C  
ATOM   1321  O   TRP C 167      90.493 100.848  61.257  1.00  0.46           O  
ATOM   1322  CB  TRP C 167      93.075 101.137  60.069  1.00  0.46           C  
ATOM   1323  CG  TRP C 167      94.042 101.266  58.908  1.00  0.46           C  
ATOM   1324  CD1 TRP C 167      95.403 101.124  58.902  1.00  0.46           C  
ATOM   1325  CD2 TRP C 167      93.667 101.588  57.556  1.00  0.46           C  
ATOM   1326  NE1 TRP C 167      95.901 101.317  57.634  1.00  0.46           N  
ATOM   1327  CE2 TRP C 167      94.845 101.607  56.794  1.00  0.46           C  
ATOM   1328  CE3 TRP C 167      92.435 101.894  56.983  1.00  0.46           C  
ATOM   1329  CZ2 TRP C 167      94.819 101.935  55.441  1.00  0.46           C  
ATOM   1330  CZ3 TRP C 167      92.420 102.328  55.649  1.00  0.46           C  
ATOM   1331  CH2 TRP C 167      93.593 102.335  54.882  1.00  0.46           C  
ATOM   1332  N   ALA C 168      91.105 102.501  62.615  1.00  0.65           N  
ATOM   1333  CA  ALA C 168      90.182 102.093  63.646  1.00  0.65           C  
ATOM   1334  C   ALA C 168      88.797 102.688  63.452  1.00  0.65           C  
ATOM   1335  O   ALA C 168      88.567 103.874  63.672  1.00  0.65           O  
ATOM   1336  CB  ALA C 168      90.726 102.454  65.039  1.00  0.65           C  
ATOM   1337  N   ASP C 169      87.817 101.833  63.096  1.00  0.73           N  
ATOM   1338  CA  ASP C 169      86.408 102.161  63.038  1.00  0.73           C  
ATOM   1339  C   ASP C 169      85.886 102.612  64.396  1.00  0.73           C  
ATOM   1340  O   ASP C 169      85.103 103.552  64.516  1.00  0.73           O  
ATOM   1341  CB  ASP C 169      85.604 100.910  62.602  1.00  0.73           C  
ATOM   1342  CG  ASP C 169      85.894 100.551  61.160  1.00  0.73           C  
ATOM   1343  OD1 ASP C 169      86.265 101.442  60.359  1.00  0.73           O  
ATOM   1344  OD2 ASP C 169      85.731  99.341  60.861  1.00  0.73           O  
ATOM   1345  N   ILE C 170      86.336 101.937  65.474  1.00  0.72           N  
ATOM   1346  CA  ILE C 170      86.015 102.319  66.836  1.00  0.72           C  
ATOM   1347  C   ILE C 170      87.302 102.532  67.614  1.00  0.72           C  
ATOM   1348  O   ILE C 170      88.206 101.700  67.633  1.00  0.72           O  
ATOM   1349  CB  ILE C 170      85.104 101.308  67.539  1.00  0.72           C  
ATOM   1350  CG1 ILE C 170      83.769 101.181  66.756  1.00  0.72           C  
ATOM   1351  CG2 ILE C 170      84.841 101.757  68.997  1.00  0.72           C  
ATOM   1352  CD1 ILE C 170      82.810 100.103  67.281  1.00  0.72           C  
ATOM   1353  N   VAL C 171      87.402 103.678  68.312  1.00  0.77           N  
ATOM   1354  CA  VAL C 171      88.474 103.966  69.244  1.00  0.77           C  
ATOM   1355  C   VAL C 171      87.825 104.043  70.609  1.00  0.77           C  
ATOM   1356  O   VAL C 171      86.857 104.773  70.819  1.00  0.77           O  
ATOM   1357  CB  VAL C 171      89.210 105.267  68.908  1.00  0.77           C  
ATOM   1358  CG1 VAL C 171      90.222 105.659  70.010  1.00  0.77           C  
ATOM   1359  CG2 VAL C 171      89.946 105.077  67.565  1.00  0.77           C  
ATOM   1360  N   PHE C 172      88.331 103.262  71.579  1.00  0.73           N  
ATOM   1361  CA  PHE C 172      87.848 103.280  72.945  1.00  0.73           C  
ATOM   1362  C   PHE C 172      88.972 103.770  73.816  1.00  0.73           C  
ATOM   1363  O   PHE C 172      90.051 103.182  73.861  1.00  0.73           O  
ATOM   1364  CB  PHE C 172      87.381 101.888  73.466  1.00  0.73           C  
ATOM   1365  CG  PHE C 172      86.023 101.473  72.948  1.00  0.73           C  
ATOM   1366  CD1 PHE C 172      84.958 102.380  72.764  1.00  0.73           C  
ATOM   1367  CD2 PHE C 172      85.780 100.111  72.710  1.00  0.73           C  
ATOM   1368  CE1 PHE C 172      83.708 101.937  72.313  1.00  0.73           C  
ATOM   1369  CE2 PHE C 172      84.531  99.661  72.269  1.00  0.73           C  
ATOM   1370  CZ  PHE C 172      83.494 100.577  72.065  1.00  0.73           C  
ATOM   1371  N   ALA C 173      88.735 104.895  74.519  1.00  0.75           N  
ATOM   1372  CA  ALA C 173      89.682 105.470  75.439  1.00  0.75           C  
ATOM   1373  C   ALA C 173      89.885 104.622  76.685  1.00  0.75           C  
ATOM   1374  O   ALA C 173      89.029 104.520  77.563  1.00  0.75           O  
ATOM   1375  CB  ALA C 173      89.262 106.909  75.788  1.00  0.75           C  
ATOM   1376  N   VAL C 174      91.052 103.973  76.750  1.00  0.74           N  
ATOM   1377  CA  VAL C 174      91.488 103.171  77.870  1.00  0.74           C  
ATOM   1378  C   VAL C 174      92.279 104.043  78.818  1.00  0.74           C  
ATOM   1379  O   VAL C 174      92.775 105.099  78.442  1.00  0.74           O  
ATOM   1380  CB  VAL C 174      92.278 101.972  77.353  1.00  0.74           C  
ATOM   1381  CG1 VAL C 174      93.191 101.279  78.377  1.00  0.74           C  
ATOM   1382  CG2 VAL C 174      91.269 100.983  76.751  1.00  0.74           C  
ATOM   1383  N   ASP C 175      92.387 103.634  80.086  1.00  0.71           N  
ATOM   1384  CA  ASP C 175      93.168 104.283  81.102  1.00  0.71           C  
ATOM   1385  C   ASP C 175      94.649 103.833  81.072  1.00  0.71           C  
ATOM   1386  O   ASP C 175      94.992 102.736  80.639  1.00  0.71           O  
ATOM   1387  CB  ASP C 175      92.536 103.934  82.472  1.00  0.71           C  
ATOM   1388  CG  ASP C 175      91.112 104.422  82.655  1.00  0.71           C  
ATOM   1389  OD1 ASP C 175      90.613 105.140  81.761  1.00  0.71           O  
ATOM   1390  OD2 ASP C 175      90.482 104.046  83.687  1.00  0.71           O  
ATOM   1391  N   ALA C 176      95.608 104.673  81.516  1.00  0.63           N  
ATOM   1392  CA  ALA C 176      97.004 104.267  81.661  1.00  0.63           C  
ATOM   1393  C   ALA C 176      97.261 103.738  83.068  1.00  0.63           C  
ATOM   1394  O   ALA C 176      96.367 103.666  83.889  1.00  0.63           O  
ATOM   1395  CB  ALA C 176      97.946 105.456  81.382  1.00  0.63           C  
ATOM   1396  N   TRP C 177      98.505 103.391  83.460  1.00  0.56           N  
ATOM   1397  CA  TRP C 177      98.787 102.993  84.841  1.00  0.56           C  
ATOM   1398  C   TRP C 177      98.399 104.027  85.917  1.00  0.56           C  
ATOM   1399  O   TRP C 177      98.191 103.700  87.081  1.00  0.56           O  
ATOM   1400  CB  TRP C 177     100.278 102.568  84.996  1.00  0.56           C  
ATOM   1401  CG  TRP C 177     101.281 103.707  84.923  1.00  0.56           C  
ATOM   1402  CD1 TRP C 177     101.926 104.242  83.843  1.00  0.56           C  
ATOM   1403  CD2 TRP C 177     101.635 104.517  86.057  1.00  0.56           C  
ATOM   1404  NE1 TRP C 177     102.637 105.363  84.223  1.00  0.56           N  
ATOM   1405  CE2 TRP C 177     102.465 105.549  85.581  1.00  0.56           C  
ATOM   1406  CE3 TRP C 177     101.281 104.438  87.403  1.00  0.56           C  
ATOM   1407  CZ2 TRP C 177     102.951 106.525  86.442  1.00  0.56           C  
ATOM   1408  CZ3 TRP C 177     101.752 105.433  88.268  1.00  0.56           C  
ATOM   1409  CH2 TRP C 177     102.578 106.464  87.798  1.00  0.56           C  
ATOM   1410  N   SER C 178      98.280 105.316  85.538  1.00  0.59           N  
ATOM   1411  CA  SER C 178      97.957 106.404  86.438  1.00  0.59           C  
ATOM   1412  C   SER C 178      96.460 106.732  86.470  1.00  0.59           C  
ATOM   1413  O   SER C 178      96.062 107.793  86.939  1.00  0.59           O  
ATOM   1414  CB  SER C 178      98.842 107.664  86.156  1.00  0.59           C  
ATOM   1415  OG  SER C 178      98.566 108.337  84.918  1.00  0.59           O  
ATOM   1416  N   GLU C 179      95.597 105.819  85.961  1.00  0.64           N  
ATOM   1417  CA  GLU C 179      94.158 105.938  86.022  1.00  0.64           C  
ATOM   1418  C   GLU C 179      93.581 104.537  86.012  1.00  0.64           C  
ATOM   1419  O   GLU C 179      94.002 103.705  85.232  1.00  0.64           O  
ATOM   1420  CB  GLU C 179      93.657 106.732  84.812  1.00  0.64           C  
ATOM   1421  CG  GLU C 179      92.150 106.953  84.813  1.00  0.64           C  
ATOM   1422  CD  GLU C 179      91.723 107.756  83.625  1.00  0.64           C  
ATOM   1423  OE1 GLU C 179      92.529 108.134  82.732  1.00  0.64           O  
ATOM   1424  OE2 GLU C 179      90.513 108.105  83.731  1.00  0.64           O  
ATOM   1425  N   LEU C 180      92.661 104.180  86.923  1.00  0.55           N  
ATOM   1426  CA  LEU C 180      92.233 102.797  86.996  1.00  0.55           C  
ATOM   1427  C   LEU C 180      90.844 102.763  87.563  1.00  0.55           C  
ATOM   1428  O   LEU C 180      90.513 103.483  88.501  1.00  0.55           O  
ATOM   1429  CB  LEU C 180      93.152 101.887  87.885  1.00  0.55           C  
ATOM   1430  CG  LEU C 180      94.584 101.652  87.330  1.00  0.55           C  
ATOM   1431  CD1 LEU C 180      95.579 101.093  88.343  1.00  0.55           C  
ATOM   1432  CD2 LEU C 180      94.564 100.741  86.105  1.00  0.55           C  
ATOM   1433  N   LYS C 181      89.999 101.877  87.015  1.00  0.40           N  
ATOM   1434  CA  LYS C 181      88.685 101.626  87.562  1.00  0.40           C  
ATOM   1435  C   LYS C 181      88.530 100.145  87.811  1.00  0.40           C  
ATOM   1436  O   LYS C 181      88.235  99.708  88.920  1.00  0.40           O  
ATOM   1437  CB  LYS C 181      87.601 102.137  86.576  1.00  0.40           C  
ATOM   1438  CG  LYS C 181      87.690 103.664  86.402  1.00  0.40           C  
ATOM   1439  CD  LYS C 181      86.609 104.272  85.495  1.00  0.40           C  
ATOM   1440  CE  LYS C 181      86.790 105.793  85.370  1.00  0.40           C  
ATOM   1441  NZ  LYS C 181      85.873 106.377  84.372  1.00  0.40           N  
ATOM   1442  N   HIS C 182      88.771  99.320  86.779  1.00  0.30           N  
ATOM   1443  CA  HIS C 182      88.647  97.875  86.830  1.00  0.30           C  
ATOM   1444  C   HIS C 182      90.004  97.299  86.501  1.00  0.30           C  
ATOM   1445  O   HIS C 182      90.890  98.068  86.123  1.00  0.30           O  
ATOM   1446  CB  HIS C 182      87.580  97.391  85.828  1.00  0.30           C  
ATOM   1447  CG  HIS C 182      86.184  97.655  86.269  1.00  0.30           C  
ATOM   1448  ND1 HIS C 182      85.149  97.042  85.600  1.00  0.30           N  
ATOM   1449  CD2 HIS C 182      85.702  98.584  87.125  1.00  0.30           C  
ATOM   1450  CE1 HIS C 182      84.065  97.623  86.057  1.00  0.30           C  
ATOM   1451  NE2 HIS C 182      84.346  98.568  86.977  1.00  0.30           N  
ATOM   1452  N   PRO C 183      90.284  96.015  86.629  1.00  0.38           N  
ATOM   1453  CA  PRO C 183      91.647  95.578  86.814  1.00  0.38           C  
ATOM   1454  C   PRO C 183      92.253  95.133  85.515  1.00  0.38           C  
ATOM   1455  O   PRO C 183      92.137  93.982  85.075  1.00  0.38           O  
ATOM   1456  CB  PRO C 183      91.483  94.409  87.770  1.00  0.38           C  
ATOM   1457  CG  PRO C 183      90.164  93.788  87.351  1.00  0.38           C  
ATOM   1458  CD  PRO C 183      89.319  94.953  86.893  1.00  0.38           C  
ATOM   1459  N   ASP C 184      92.915  96.057  84.845  1.00  0.30           N  
ATOM   1460  CA  ASP C 184      93.455  95.861  83.533  1.00  0.30           C  
ATOM   1461  C   ASP C 184      94.811  95.159  83.518  1.00  0.30           C  
ATOM   1462  O   ASP C 184      95.202  94.422  84.423  1.00  0.30           O  
ATOM   1463  CB  ASP C 184      93.427  97.209  82.755  1.00  0.30           C  
ATOM   1464  CG  ASP C 184      94.341  98.253  83.372  1.00  0.30           C  
ATOM   1465  OD1 ASP C 184      94.848  98.019  84.500  1.00  0.30           O  
ATOM   1466  OD2 ASP C 184      94.577  99.270  82.688  1.00  0.30           O  
ATOM   1467  N   MET C 185      95.592  95.413  82.450  1.00  0.25           N  
ATOM   1468  CA  MET C 185      96.971  95.023  82.349  1.00  0.25           C  
ATOM   1469  C   MET C 185      97.801  95.709  83.392  1.00  0.25           C  
ATOM   1470  O   MET C 185      98.650  95.060  83.981  1.00  0.25           O  
ATOM   1471  CB  MET C 185      97.567  95.398  80.975  1.00  0.25           C  
ATOM   1472  CG  MET C 185      97.029  94.549  79.817  1.00  0.25           C  
ATOM   1473  SD  MET C 185      98.023  94.748  78.313  1.00  0.25           S  
ATOM   1474  CE  MET C 185      97.062  93.522  77.396  1.00  0.25           C  
ATOM   1475  N   CYS C 186      97.560  97.013  83.640  1.00  0.22           N  
ATOM   1476  CA  CYS C 186      98.242  97.805  84.639  1.00  0.22           C  
ATOM   1477  C   CYS C 186      97.962  97.326  86.051  1.00  0.22           C  
ATOM   1478  O   CYS C 186      98.894  97.172  86.832  1.00  0.22           O  
ATOM   1479  CB  CYS C 186      97.832  99.290  84.510  1.00  0.22           C  
ATOM   1480  SG  CYS C 186      98.314  99.994  82.899  1.00  0.22           S  
ATOM   1481  N   SER C 187      96.685  97.029  86.396  1.00  0.40           N  
ATOM   1482  CA  SER C 187      96.296  96.453  87.690  1.00  0.40           C  
ATOM   1483  C   SER C 187      97.091  95.253  88.145  1.00  0.40           C  
ATOM   1484  O   SER C 187      97.672  95.285  89.221  1.00  0.40           O  
ATOM   1485  CB  SER C 187      94.826  95.968  87.728  1.00  0.40           C  
ATOM   1486  OG  SER C 187      94.345  95.649  89.040  1.00  0.40           O  
ATOM   1487  N   SER C 188      97.156  94.182  87.333  1.00  0.36           N  
ATOM   1488  CA  SER C 188      97.859  92.974  87.733  1.00  0.36           C  
ATOM   1489  C   SER C 188      98.964  92.714  86.747  1.00  0.36           C  
ATOM   1490  O   SER C 188      98.755  92.147  85.669  1.00  0.36           O  
ATOM   1491  CB  SER C 188      96.934  91.730  87.852  1.00  0.36           C  
ATOM   1492  OG  SER C 188      96.250  91.748  89.110  1.00  0.36           O  
ATOM   1493  N   VAL C 189     100.202  93.094  87.133  1.00  0.43           N  
ATOM   1494  CA  VAL C 189     101.378  92.943  86.298  1.00  0.43           C  
ATOM   1495  C   VAL C 189     102.325  91.932  86.887  1.00  0.43           C  
ATOM   1496  O   VAL C 189     102.423  91.732  88.091  1.00  0.43           O  
ATOM   1497  CB  VAL C 189     102.152  94.217  85.946  1.00  0.43           C  
ATOM   1498  CG1 VAL C 189     101.316  95.131  85.063  1.00  0.43           C  
ATOM   1499  CG2 VAL C 189     102.601  94.983  87.185  1.00  0.43           C  
ATOM   1500  N   THR C 190     103.027  91.233  85.986  1.00  0.40           N  
ATOM   1501  CA  THR C 190     103.805  90.047  86.269  1.00  0.40           C  
ATOM   1502  C   THR C 190     105.219  90.372  85.918  1.00  0.40           C  
ATOM   1503  O   THR C 190     105.455  90.711  84.764  1.00  0.40           O  
ATOM   1504  CB  THR C 190     103.465  88.883  85.339  1.00  0.40           C  
ATOM   1505  OG1 THR C 190     102.172  88.372  85.604  1.00  0.40           O  
ATOM   1506  CG2 THR C 190     104.429  87.703  85.476  1.00  0.40           C  
ATOM   1507  N   ASN C 191     106.197  90.251  86.839  1.00  0.33           N  
ATOM   1508  CA  ASN C 191     107.577  90.543  86.477  1.00  0.33           C  
ATOM   1509  C   ASN C 191     108.676  89.716  87.185  1.00  0.33           C  
ATOM   1510  O   ASN C 191     109.720  90.291  87.481  1.00  0.33           O  
ATOM   1511  CB  ASN C 191     107.807  92.082  86.643  1.00  0.33           C  
ATOM   1512  CG  ASN C 191     108.941  92.681  85.810  1.00  0.33           C  
ATOM   1513  OD1 ASN C 191     109.564  93.667  86.207  1.00  0.33           O  
ATOM   1514  ND2 ASN C 191     109.202  92.141  84.599  1.00  0.33           N  
ATOM   1515  N   PRO C 192     108.614  88.420  87.510  1.00  0.32           N  
ATOM   1516  CA  PRO C 192     107.662  87.458  86.976  1.00  0.32           C  
ATOM   1517  C   PRO C 192     106.773  87.058  88.130  1.00  0.32           C  
ATOM   1518  O   PRO C 192     106.033  86.084  88.027  1.00  0.32           O  
ATOM   1519  CB  PRO C 192     108.543  86.299  86.507  1.00  0.32           C  
ATOM   1520  CG  PRO C 192     109.679  86.272  87.530  1.00  0.32           C  
ATOM   1521  CD  PRO C 192     109.886  87.758  87.844  1.00  0.32           C  
ATOM   1522  N   PHE C 193     106.831  87.822  89.235  1.00  0.33           N  
ATOM   1523  CA  PHE C 193     105.976  87.714  90.402  1.00  0.33           C  
ATOM   1524  C   PHE C 193     104.907  88.790  90.238  1.00  0.33           C  
ATOM   1525  O   PHE C 193     104.926  89.485  89.232  1.00  0.33           O  
ATOM   1526  CB  PHE C 193     106.779  87.877  91.722  1.00  0.33           C  
ATOM   1527  CG  PHE C 193     107.969  86.957  91.864  1.00  0.33           C  
ATOM   1528  CD1 PHE C 193     108.085  85.723  91.192  1.00  0.33           C  
ATOM   1529  CD2 PHE C 193     108.996  87.337  92.745  1.00  0.33           C  
ATOM   1530  CE1 PHE C 193     109.202  84.904  91.387  1.00  0.33           C  
ATOM   1531  CE2 PHE C 193     110.118  86.519  92.942  1.00  0.33           C  
ATOM   1532  CZ  PHE C 193     110.219  85.301  92.260  1.00  0.33           C  
ATOM   1533  N   LEU C 194     103.903  88.925  91.133  1.00  0.40           N  
ATOM   1534  CA  LEU C 194     102.767  89.808  90.873  1.00  0.40           C  
ATOM   1535  C   LEU C 194     102.673  91.002  91.777  1.00  0.40           C  
ATOM   1536  O   LEU C 194     102.571  90.842  92.980  1.00  0.40           O  
ATOM   1537  CB  LEU C 194     101.453  89.104  91.155  1.00  0.40           C  
ATOM   1538  CG  LEU C 194     100.148  89.855  90.980  1.00  0.40           C  
ATOM   1539  CD1 LEU C 194      99.893  90.266  89.541  1.00  0.40           C  
ATOM   1540  CD2 LEU C 194      99.124  88.830  91.302  1.00  0.40           C  
ATOM   1541  N   THR C 195     102.608  92.209  91.205  1.00  0.44           N  
ATOM   1542  CA  THR C 195     102.577  93.483  91.917  1.00  0.44           C  
ATOM   1543  C   THR C 195     101.307  94.180  91.444  1.00  0.44           C  
ATOM   1544  O   THR C 195     100.939  94.118  90.267  1.00  0.44           O  
ATOM   1545  CB  THR C 195     103.900  94.238  91.682  1.00  0.44           C  
ATOM   1546  OG1 THR C 195     103.896  95.535  92.269  1.00  0.44           O  
ATOM   1547  CG2 THR C 195     104.167  94.319  90.171  1.00  0.44           C  
ATOM   1548  N   VAL C 196     100.524  94.754  92.380  1.00  0.45           N  
ATOM   1549  CA  VAL C 196      99.173  95.223  92.123  1.00  0.45           C  
ATOM   1550  C   VAL C 196      99.186  96.730  92.137  1.00  0.45           C  
ATOM   1551  O   VAL C 196      99.348  97.419  93.144  1.00  0.45           O  
ATOM   1552  CB  VAL C 196      98.188  94.533  93.080  1.00  0.45           C  
ATOM   1553  CG1 VAL C 196      96.788  95.112  93.267  1.00  0.45           C  
ATOM   1554  CG2 VAL C 196      97.950  93.137  92.512  1.00  0.45           C  
ATOM   1555  N   PHE C 197      99.008  97.321  90.941  1.00  0.44           N  
ATOM   1556  CA  PHE C 197      99.026  98.751  90.773  1.00  0.44           C  
ATOM   1557  C   PHE C 197      97.622  99.422  90.812  1.00  0.44           C  
ATOM   1558  O   PHE C 197      97.657 100.635  90.609  1.00  0.44           O  
ATOM   1559  CB  PHE C 197      99.848  99.161  89.498  1.00  0.44           C  
ATOM   1560  CG  PHE C 197     101.346  98.821  89.512  1.00  0.44           C  
ATOM   1561  CD1 PHE C 197     102.115  98.729  90.694  1.00  0.44           C  
ATOM   1562  CD2 PHE C 197     102.030  98.690  88.284  1.00  0.44           C  
ATOM   1563  CE1 PHE C 197     103.503  98.532  90.647  1.00  0.44           C  
ATOM   1564  CE2 PHE C 197     103.420  98.488  88.232  1.00  0.44           C  
ATOM   1565  CZ  PHE C 197     104.157  98.410  89.418  1.00  0.44           C  
ATOM   1566  N   PRO C 198      96.380  98.917  91.084  1.00  0.50           N  
ATOM   1567  CA  PRO C 198      95.223  99.732  91.432  1.00  0.50           C  
ATOM   1568  C   PRO C 198      95.307 100.348  92.805  1.00  0.50           C  
ATOM   1569  O   PRO C 198      94.489 100.094  93.682  1.00  0.50           O  
ATOM   1570  CB  PRO C 198      94.055  98.738  91.305  1.00  0.50           C  
ATOM   1571  CG  PRO C 198      94.620  97.421  91.805  1.00  0.50           C  
ATOM   1572  CD  PRO C 198      96.078  97.540  91.384  1.00  0.50           C  
ATOM   1573  N   ARG C 199      96.280 101.242  92.989  1.00  0.25           N  
ATOM   1574  CA  ARG C 199      96.651 101.837  94.246  1.00  0.25           C  
ATOM   1575  C   ARG C 199      95.982 103.179  94.447  1.00  0.25           C  
ATOM   1576  O   ARG C 199      96.625 104.152  94.828  1.00  0.25           O  
ATOM   1577  CB  ARG C 199      98.186 102.005  94.264  1.00  0.25           C  
ATOM   1578  CG  ARG C 199      98.924 100.648  94.298  1.00  0.25           C  
ATOM   1579  CD  ARG C 199     100.451 100.751  94.349  1.00  0.25           C  
ATOM   1580  NE  ARG C 199     100.722 101.463  95.627  1.00  0.25           N  
ATOM   1581  CZ  ARG C 199     101.764 102.252  95.901  1.00  0.25           C  
ATOM   1582  NH1 ARG C 199     101.774 102.886  97.066  1.00  0.25           N  
ATOM   1583  NH2 ARG C 199     102.773 102.468  95.071  1.00  0.25           N  
ATOM   1584  N   THR C 200      94.668 103.263  94.182  1.00  0.46           N  
ATOM   1585  CA  THR C 200      93.897 104.510  94.224  1.00  0.46           C  
ATOM   1586  C   THR C 200      94.430 105.640  93.312  1.00  0.46           C  
ATOM   1587  O   THR C 200      94.688 106.735  93.817  1.00  0.46           O  
ATOM   1588  CB  THR C 200      93.685 104.999  95.668  1.00  0.46           C  
ATOM   1589  OG1 THR C 200      93.323 103.915  96.515  1.00  0.46           O  
ATOM   1590  CG2 THR C 200      92.532 106.006  95.798  1.00  0.46           C  
ATOM   1591  N   PRO C 201      94.664 105.495  91.990  1.00  0.61           N  
ATOM   1592  CA  PRO C 201      95.005 106.626  91.126  1.00  0.61           C  
ATOM   1593  C   PRO C 201      93.874 107.624  90.975  1.00  0.61           C  
ATOM   1594  O   PRO C 201      92.751 107.368  91.402  1.00  0.61           O  
ATOM   1595  CB  PRO C 201      95.363 105.973  89.785  1.00  0.61           C  
ATOM   1596  CG  PRO C 201      94.516 104.706  89.737  1.00  0.61           C  
ATOM   1597  CD  PRO C 201      94.385 104.287  91.205  1.00  0.61           C  
ATOM   1598  N   LEU C 202      94.163 108.793  90.372  1.00  0.58           N  
ATOM   1599  CA  LEU C 202      93.170 109.810  90.089  1.00  0.58           C  
ATOM   1600  C   LEU C 202      92.058 109.338  89.171  1.00  0.58           C  
ATOM   1601  O   LEU C 202      92.292 108.656  88.178  1.00  0.58           O  
ATOM   1602  CB  LEU C 202      93.806 111.049  89.401  1.00  0.58           C  
ATOM   1603  CG  LEU C 202      94.884 111.778  90.225  1.00  0.58           C  
ATOM   1604  CD1 LEU C 202      95.516 112.899  89.385  1.00  0.58           C  
ATOM   1605  CD2 LEU C 202      94.308 112.340  91.535  1.00  0.58           C  
ATOM   1606  N   GLU C 203      90.815 109.769  89.456  1.00  0.59           N  
ATOM   1607  CA  GLU C 203      89.748 109.732  88.482  1.00  0.59           C  
ATOM   1608  C   GLU C 203      89.982 110.871  87.497  1.00  0.59           C  
ATOM   1609  O   GLU C 203      89.875 112.049  87.841  1.00  0.59           O  
ATOM   1610  CB  GLU C 203      88.374 109.843  89.193  1.00  0.59           C  
ATOM   1611  CG  GLU C 203      87.157 109.567  88.271  1.00  0.59           C  
ATOM   1612  CD  GLU C 203      85.809 109.588  88.993  1.00  0.59           C  
ATOM   1613  OE1 GLU C 203      84.815 109.206  88.317  1.00  0.59           O  
ATOM   1614  OE2 GLU C 203      85.757 109.959  90.191  1.00  0.59           O  
ATOM   1615  N   ARG C 204      90.397 110.563  86.248  1.00  0.37           N  
ATOM   1616  CA  ARG C 204      90.686 111.598  85.276  1.00  0.37           C  
ATOM   1617  C   ARG C 204      89.400 112.045  84.578  1.00  0.37           C  
ATOM   1618  O   ARG C 204      88.348 111.427  84.753  1.00  0.37           O  
ATOM   1619  CB  ARG C 204      91.765 111.183  84.234  1.00  0.37           C  
ATOM   1620  CG  ARG C 204      93.145 110.820  84.817  1.00  0.37           C  
ATOM   1621  CD  ARG C 204      94.207 110.669  83.719  1.00  0.37           C  
ATOM   1622  NE  ARG C 204      95.516 110.398  84.386  1.00  0.37           N  
ATOM   1623  CZ  ARG C 204      96.303 111.336  84.919  1.00  0.37           C  
ATOM   1624  NH1 ARG C 204      97.401 110.956  85.548  1.00  0.37           N  
ATOM   1625  NH2 ARG C 204      96.041 112.632  84.804  1.00  0.37           N  
ATOM   1626  N   PRO C 205      89.395 113.144  83.823  1.00  0.45           N  
ATOM   1627  CA  PRO C 205      88.236 113.532  83.024  1.00  0.45           C  
ATOM   1628  C   PRO C 205      87.667 112.464  82.079  1.00  0.45           C  
ATOM   1629  O   PRO C 205      88.337 112.085  81.124  1.00  0.45           O  
ATOM   1630  CB  PRO C 205      88.737 114.768  82.253  1.00  0.45           C  
ATOM   1631  CG  PRO C 205      89.831 115.390  83.136  1.00  0.45           C  
ATOM   1632  CD  PRO C 205      90.412 114.198  83.891  1.00  0.45           C  
ATOM   1633  N   PHE C 206      86.409 112.027  82.310  1.00  0.46           N  
ATOM   1634  CA  PHE C 206      85.637 111.087  81.505  1.00  0.46           C  
ATOM   1635  C   PHE C 206      85.472 111.396  79.987  1.00  0.46           C  
ATOM   1636  O   PHE C 206      85.597 112.535  79.544  1.00  0.46           O  
ATOM   1637  CB  PHE C 206      84.274 110.802  82.228  1.00  0.46           C  
ATOM   1638  CG  PHE C 206      83.339 111.984  82.163  1.00  0.46           C  
ATOM   1639  CD1 PHE C 206      83.226 112.903  83.220  1.00  0.46           C  
ATOM   1640  CD2 PHE C 206      82.582 112.196  80.999  1.00  0.46           C  
ATOM   1641  CE1 PHE C 206      82.424 114.046  83.085  1.00  0.46           C  
ATOM   1642  CE2 PHE C 206      81.792 113.340  80.853  1.00  0.46           C  
ATOM   1643  CZ  PHE C 206      81.723 114.275  81.892  1.00  0.46           C  
ATOM   1644  N   ASP C 207      85.161 110.416  79.097  1.00  0.63           N  
ATOM   1645  CA  ASP C 207      84.938 108.998  79.354  1.00  0.63           C  
ATOM   1646  C   ASP C 207      86.166 108.224  78.928  1.00  0.63           C  
ATOM   1647  O   ASP C 207      86.387 107.890  77.767  1.00  0.63           O  
ATOM   1648  CB  ASP C 207      83.627 108.430  78.716  1.00  0.63           C  
ATOM   1649  CG  ASP C 207      82.974 107.281  79.482  1.00  0.63           C  
ATOM   1650  OD1 ASP C 207      83.254 107.100  80.703  1.00  0.63           O  
ATOM   1651  OD2 ASP C 207      82.156 106.533  78.883  1.00  0.63           O  
ATOM   1652  N   THR C 208      86.969 107.953  79.960  1.00  0.69           N  
ATOM   1653  CA  THR C 208      88.173 107.147  80.013  1.00  0.69           C  
ATOM   1654  C   THR C 208      87.787 106.055  80.983  1.00  0.69           C  
ATOM   1655  O   THR C 208      87.080 106.295  81.954  1.00  0.69           O  
ATOM   1656  CB  THR C 208      89.384 107.925  80.463  1.00  0.69           C  
ATOM   1657  OG1 THR C 208      88.984 108.692  81.589  1.00  0.69           O  
ATOM   1658  CG2 THR C 208      89.730 108.871  79.299  1.00  0.69           C  
ATOM   1659  N   ARG C 209      88.099 104.785  80.681  1.00  0.56           N  
ATOM   1660  CA  ARG C 209      87.743 103.688  81.544  1.00  0.56           C  
ATOM   1661  C   ARG C 209      88.755 102.577  81.376  1.00  0.56           C  
ATOM   1662  O   ARG C 209      89.327 102.373  80.311  1.00  0.56           O  
ATOM   1663  CB  ARG C 209      86.338 103.097  81.275  1.00  0.56           C  
ATOM   1664  CG  ARG C 209      85.168 104.036  81.602  1.00  0.56           C  
ATOM   1665  CD  ARG C 209      83.842 103.363  81.313  1.00  0.56           C  
ATOM   1666  NE  ARG C 209      82.789 104.409  81.264  1.00  0.56           N  
ATOM   1667  CZ  ARG C 209      81.509 104.152  81.527  1.00  0.56           C  
ATOM   1668  NH1 ARG C 209      80.682 105.168  81.718  1.00  0.56           N  
ATOM   1669  NH2 ARG C 209      81.074 102.898  81.601  1.00  0.56           N  
ATOM   1670  N   GLY C 210      89.004 101.809  82.463  1.00  0.63           N  
ATOM   1671  CA  GLY C 210      89.933 100.681  82.463  1.00  0.63           C  
ATOM   1672  C   GLY C 210      89.685  99.691  81.354  1.00  0.63           C  
ATOM   1673  O   GLY C 210      88.535  99.374  81.067  1.00  0.63           O  
ATOM   1674  N   ASP C 211      90.739  99.128  80.723  1.00  0.58           N  
ATOM   1675  CA  ASP C 211      90.591  98.295  79.530  1.00  0.58           C  
ATOM   1676  C   ASP C 211      89.667  97.094  79.754  1.00  0.58           C  
ATOM   1677  O   ASP C 211      88.711  96.844  79.028  1.00  0.58           O  
ATOM   1678  CB  ASP C 211      92.003  97.827  79.087  1.00  0.58           C  
ATOM   1679  CG  ASP C 211      91.933  96.922  77.871  1.00  0.58           C  
ATOM   1680  OD1 ASP C 211      92.468  95.790  77.974  1.00  0.58           O  
ATOM   1681  OD2 ASP C 211      91.290  97.340  76.876  1.00  0.58           O  
ATOM   1682  N   ILE C 212      89.881  96.388  80.869  1.00  0.54           N  
ATOM   1683  CA  ILE C 212      89.038  95.318  81.342  1.00  0.54           C  
ATOM   1684  C   ILE C 212      87.611  95.772  81.687  1.00  0.54           C  
ATOM   1685  O   ILE C 212      86.684  95.037  81.385  1.00  0.54           O  
ATOM   1686  CB  ILE C 212      89.776  94.544  82.427  1.00  0.54           C  
ATOM   1687  CG1 ILE C 212      91.066  93.863  81.870  1.00  0.54           C  
ATOM   1688  CG2 ILE C 212      88.873  93.509  83.119  1.00  0.54           C  
ATOM   1689  CD1 ILE C 212      90.878  92.861  80.731  1.00  0.54           C  
ATOM   1690  N   GLU C 213      87.338  96.997  82.223  1.00  0.48           N  
ATOM   1691  CA  GLU C 213      85.967  97.540  82.345  1.00  0.48           C  
ATOM   1692  C   GLU C 213      85.276  97.672  81.001  1.00  0.48           C  
ATOM   1693  O   GLU C 213      84.128  97.270  80.816  1.00  0.48           O  
ATOM   1694  CB  GLU C 213      85.917  98.974  82.972  1.00  0.48           C  
ATOM   1695  CG  GLU C 213      84.486  99.538  83.223  1.00  0.48           C  
ATOM   1696  CD  GLU C 213      84.449 100.674  84.247  1.00  0.48           C  
ATOM   1697  OE1 GLU C 213      85.259 101.623  84.104  1.00  0.48           O  
ATOM   1698  OE2 GLU C 213      83.574 100.630  85.158  1.00  0.48           O  
ATOM   1699  N   CYS C 214      85.998  98.212  80.000  1.00  0.59           N  
ATOM   1700  CA  CYS C 214      85.529  98.294  78.632  1.00  0.59           C  
ATOM   1701  C   CYS C 214      85.300  96.926  78.005  1.00  0.59           C  
ATOM   1702  O   CYS C 214      84.219  96.651  77.496  1.00  0.59           O  
ATOM   1703  CB  CYS C 214      86.547  99.078  77.758  1.00  0.59           C  
ATOM   1704  SG  CYS C 214      86.708 100.818  78.272  1.00  0.59           S  
ATOM   1705  N   LEU C 215      86.274  95.999  78.062  1.00  0.47           N  
ATOM   1706  CA  LEU C 215      86.146  94.665  77.504  1.00  0.47           C  
ATOM   1707  C   LEU C 215      85.096  93.786  78.185  1.00  0.47           C  
ATOM   1708  O   LEU C 215      84.280  93.194  77.484  1.00  0.47           O  
ATOM   1709  CB  LEU C 215      87.516  93.944  77.461  1.00  0.47           C  
ATOM   1710  CG  LEU C 215      88.563  94.610  76.535  1.00  0.47           C  
ATOM   1711  CD1 LEU C 215      89.941  93.952  76.714  1.00  0.47           C  
ATOM   1712  CD2 LEU C 215      88.156  94.591  75.051  1.00  0.47           C  
ATOM   1713  N   ASP C 216      85.024  93.719  79.534  1.00  0.44           N  
ATOM   1714  CA  ASP C 216      83.971  93.041  80.277  1.00  0.44           C  
ATOM   1715  C   ASP C 216      82.576  93.645  80.011  1.00  0.44           C  
ATOM   1716  O   ASP C 216      81.587  92.906  79.923  1.00  0.44           O  
ATOM   1717  CB  ASP C 216      84.282  93.013  81.812  1.00  0.44           C  
ATOM   1718  CG  ASP C 216      84.887  91.703  82.327  1.00  0.44           C  
ATOM   1719  OD1 ASP C 216      85.593  91.040  81.534  1.00  0.44           O  
ATOM   1720  OD2 ASP C 216      84.544  91.273  83.478  1.00  0.44           O  
ATOM   1721  N   LEU C 217      82.432  94.991  79.886  1.00  0.41           N  
ATOM   1722  CA  LEU C 217      81.175  95.621  79.469  1.00  0.41           C  
ATOM   1723  C   LEU C 217      80.814  95.336  78.017  1.00  0.41           C  
ATOM   1724  O   LEU C 217      79.686  94.923  77.735  1.00  0.41           O  
ATOM   1725  CB  LEU C 217      81.170  97.171  79.715  1.00  0.41           C  
ATOM   1726  CG  LEU C 217      79.811  97.931  79.559  1.00  0.41           C  
ATOM   1727  CD1 LEU C 217      79.876  99.313  80.228  1.00  0.41           C  
ATOM   1728  CD2 LEU C 217      79.317  98.200  78.126  1.00  0.41           C  
ATOM   1729  N   VAL C 218      81.759  95.514  77.060  1.00  0.49           N  
ATOM   1730  CA  VAL C 218      81.398  95.685  75.653  1.00  0.49           C  
ATOM   1731  C   VAL C 218      82.144  94.831  74.625  1.00  0.49           C  
ATOM   1732  O   VAL C 218      81.678  94.684  73.500  1.00  0.49           O  
ATOM   1733  CB  VAL C 218      81.474  97.176  75.304  1.00  0.49           C  
ATOM   1734  CG1 VAL C 218      82.834  97.630  74.737  1.00  0.49           C  
ATOM   1735  CG2 VAL C 218      80.320  97.530  74.353  1.00  0.49           C  
ATOM   1736  N   GLY C 219      83.290  94.202  74.980  1.00  0.28           N  
ATOM   1737  CA  GLY C 219      84.023  93.215  74.167  1.00  0.28           C  
ATOM   1738  C   GLY C 219      83.240  92.135  73.427  1.00  0.28           C  
ATOM   1739  O   GLY C 219      82.304  91.524  73.921  1.00  0.28           O  
ATOM   1740  N   LYS C 220      83.621  91.797  72.183  1.00  0.28           N  
ATOM   1741  CA  LYS C 220      82.860  90.821  71.404  1.00  0.28           C  
ATOM   1742  C   LYS C 220      82.794  89.400  71.981  1.00  0.28           C  
ATOM   1743  O   LYS C 220      81.746  88.764  71.967  1.00  0.28           O  
ATOM   1744  CB  LYS C 220      83.388  90.777  69.949  1.00  0.28           C  
ATOM   1745  CG  LYS C 220      82.635  89.820  69.005  1.00  0.28           C  
ATOM   1746  CD  LYS C 220      83.280  89.776  67.611  1.00  0.28           C  
ATOM   1747  CE  LYS C 220      82.672  88.709  66.697  1.00  0.28           C  
ATOM   1748  NZ  LYS C 220      83.435  88.664  65.429  1.00  0.28           N  
ATOM   1749  N   GLN C 221      83.911  88.858  72.504  1.00  0.33           N  
ATOM   1750  CA  GLN C 221      83.939  87.494  73.024  1.00  0.33           C  
ATOM   1751  C   GLN C 221      83.634  87.372  74.512  1.00  0.33           C  
ATOM   1752  O   GLN C 221      83.074  86.374  74.952  1.00  0.33           O  
ATOM   1753  CB  GLN C 221      85.332  86.855  72.763  1.00  0.33           C  
ATOM   1754  CG  GLN C 221      85.728  86.782  71.268  1.00  0.33           C  
ATOM   1755  CD  GLN C 221      84.758  85.892  70.494  1.00  0.33           C  
ATOM   1756  OE1 GLN C 221      84.417  84.780  70.886  1.00  0.33           O  
ATOM   1757  NE2 GLN C 221      84.281  86.386  69.331  1.00  0.33           N  
ATOM   1758  N   LEU C 222      84.008  88.367  75.342  1.00  0.30           N  
ATOM   1759  CA  LEU C 222      84.052  88.181  76.787  1.00  0.30           C  
ATOM   1760  C   LEU C 222      83.057  89.054  77.530  1.00  0.30           C  
ATOM   1761  O   LEU C 222      83.002  89.082  78.761  1.00  0.30           O  
ATOM   1762  CB  LEU C 222      85.511  88.440  77.266  1.00  0.30           C  
ATOM   1763  CG  LEU C 222      86.500  87.348  76.781  1.00  0.30           C  
ATOM   1764  CD1 LEU C 222      87.957  87.669  77.149  1.00  0.30           C  
ATOM   1765  CD2 LEU C 222      86.115  85.957  77.320  1.00  0.30           C  
ATOM   1766  N   ALA C 223      82.201  89.779  76.795  1.00  0.41           N  
ATOM   1767  CA  ALA C 223      81.394  90.816  77.384  1.00  0.41           C  
ATOM   1768  C   ALA C 223      79.953  90.504  77.647  1.00  0.41           C  
ATOM   1769  O   ALA C 223      79.335  89.574  77.135  1.00  0.41           O  
ATOM   1770  CB  ALA C 223      81.372  92.082  76.546  1.00  0.41           C  
ATOM   1771  N   LYS C 224      79.386  91.379  78.486  1.00  0.41           N  
ATOM   1772  CA  LYS C 224      77.994  91.385  78.822  1.00  0.41           C  
ATOM   1773  C   LYS C 224      77.064  91.991  77.793  1.00  0.41           C  
ATOM   1774  O   LYS C 224      76.063  91.366  77.467  1.00  0.41           O  
ATOM   1775  CB  LYS C 224      77.823  92.091  80.176  1.00  0.41           C  
ATOM   1776  CG  LYS C 224      76.677  91.491  80.987  1.00  0.41           C  
ATOM   1777  CD  LYS C 224      76.991  90.066  81.487  1.00  0.41           C  
ATOM   1778  CE  LYS C 224      75.847  89.449  82.290  1.00  0.41           C  
ATOM   1779  NZ  LYS C 224      75.829  87.972  82.174  1.00  0.41           N  
ATOM   1780  N   ARG C 225      77.365  93.177  77.210  1.00  0.32           N  
ATOM   1781  CA  ARG C 225      76.514  93.784  76.191  1.00  0.32           C  
ATOM   1782  C   ARG C 225      76.350  92.910  74.960  1.00  0.32           C  
ATOM   1783  O   ARG C 225      75.277  92.831  74.364  1.00  0.32           O  
ATOM   1784  CB  ARG C 225      77.059  95.163  75.725  1.00  0.32           C  
ATOM   1785  CG  ARG C 225      76.124  95.885  74.724  1.00  0.32           C  
ATOM   1786  CD  ARG C 225      76.703  97.159  74.105  1.00  0.32           C  
ATOM   1787  NE  ARG C 225      75.617  97.807  73.295  1.00  0.32           N  
ATOM   1788  CZ  ARG C 225      75.247  97.448  72.061  1.00  0.32           C  
ATOM   1789  NH1 ARG C 225      74.240  98.091  71.471  1.00  0.32           N  
ATOM   1790  NH2 ARG C 225      75.847  96.466  71.398  1.00  0.32           N  
ATOM   1791  N   THR C 226      77.430  92.228  74.532  1.00  0.40           N  
ATOM   1792  CA  THR C 226      77.381  91.308  73.406  1.00  0.40           C  
ATOM   1793  C   THR C 226      76.435  90.147  73.641  1.00  0.40           C  
ATOM   1794  O   THR C 226      75.586  89.879  72.785  1.00  0.40           O  
ATOM   1795  CB  THR C 226      78.751  90.765  73.029  1.00  0.40           C  
ATOM   1796  OG1 THR C 226      79.594  91.847  72.668  1.00  0.40           O  
ATOM   1797  CG2 THR C 226      78.632  89.817  71.824  1.00  0.40           C  
ATOM   1798  N   GLY C 227      76.528  89.504  74.831  1.00  0.49           N  
ATOM   1799  CA  GLY C 227      75.687  88.393  75.265  1.00  0.49           C  
ATOM   1800  C   GLY C 227      74.282  88.770  75.655  1.00  0.49           C  
ATOM   1801  O   GLY C 227      73.312  88.467  74.962  1.00  0.49           O  
ATOM   1802  N   ASP C 228      74.135  89.455  76.796  1.00  0.29           N  
ATOM   1803  CA  ASP C 228      72.889  89.641  77.500  1.00  0.29           C  
ATOM   1804  C   ASP C 228      72.165  90.926  77.062  1.00  0.29           C  
ATOM   1805  O   ASP C 228      71.682  91.713  77.873  1.00  0.29           O  
ATOM   1806  CB  ASP C 228      73.167  89.590  79.034  1.00  0.29           C  
ATOM   1807  CG  ASP C 228      73.671  88.210  79.410  1.00  0.29           C  
ATOM   1808  OD1 ASP C 228      72.947  87.217  79.180  1.00  0.29           O  
ATOM   1809  OD2 ASP C 228      74.791  88.112  79.962  1.00  0.29           O  
ATOM   1810  N   ARG C 229      72.040  91.181  75.737  1.00  0.26           N  
ATOM   1811  CA  ARG C 229      71.597  92.477  75.221  1.00  0.26           C  
ATOM   1812  C   ARG C 229      70.130  92.822  75.353  1.00  0.26           C  
ATOM   1813  O   ARG C 229      69.721  93.954  75.113  1.00  0.26           O  
ATOM   1814  CB  ARG C 229      71.973  92.742  73.742  1.00  0.26           C  
ATOM   1815  CG  ARG C 229      71.151  91.996  72.667  1.00  0.26           C  
ATOM   1816  CD  ARG C 229      71.668  92.280  71.256  1.00  0.26           C  
ATOM   1817  NE  ARG C 229      73.043  91.701  71.221  1.00  0.26           N  
ATOM   1818  CZ  ARG C 229      73.858  91.717  70.164  1.00  0.26           C  
ATOM   1819  NH1 ARG C 229      75.034  91.104  70.262  1.00  0.26           N  
ATOM   1820  NH2 ARG C 229      73.516  92.326  69.032  1.00  0.26           N  
ATOM   1821  N   ARG C 230      69.273  91.853  75.697  1.00  0.30           N  
ATOM   1822  CA  ARG C 230      67.846  92.097  75.801  1.00  0.30           C  
ATOM   1823  C   ARG C 230      67.440  92.420  77.225  1.00  0.30           C  
ATOM   1824  O   ARG C 230      66.278  92.707  77.502  1.00  0.30           O  
ATOM   1825  CB  ARG C 230      67.088  90.815  75.382  1.00  0.30           C  
ATOM   1826  CG  ARG C 230      67.207  90.522  73.877  1.00  0.30           C  
ATOM   1827  CD  ARG C 230      66.542  89.203  73.483  1.00  0.30           C  
ATOM   1828  NE  ARG C 230      66.630  89.082  71.992  1.00  0.30           N  
ATOM   1829  CZ  ARG C 230      66.195  88.008  71.320  1.00  0.30           C  
ATOM   1830  NH1 ARG C 230      66.280  87.975  69.993  1.00  0.30           N  
ATOM   1831  NH2 ARG C 230      65.675  86.965  71.959  1.00  0.30           N  
ATOM   1832  N   PHE C 231      68.396  92.379  78.165  1.00  0.29           N  
ATOM   1833  CA  PHE C 231      68.126  92.539  79.571  1.00  0.29           C  
ATOM   1834  C   PHE C 231      68.311  93.976  80.020  1.00  0.29           C  
ATOM   1835  O   PHE C 231      68.990  94.788  79.398  1.00  0.29           O  
ATOM   1836  CB  PHE C 231      69.063  91.625  80.406  1.00  0.29           C  
ATOM   1837  CG  PHE C 231      68.737  90.170  80.169  1.00  0.29           C  
ATOM   1838  CD1 PHE C 231      67.755  89.530  80.940  1.00  0.29           C  
ATOM   1839  CD2 PHE C 231      69.426  89.416  79.208  1.00  0.29           C  
ATOM   1840  CE1 PHE C 231      67.479  88.167  80.764  1.00  0.29           C  
ATOM   1841  CE2 PHE C 231      69.137  88.062  79.000  1.00  0.29           C  
ATOM   1842  CZ  PHE C 231      68.162  87.435  79.785  1.00  0.29           C  
ATOM   1843  N   ALA C 232      67.713  94.322  81.175  1.00  0.25           N  
ATOM   1844  CA  ALA C 232      67.896  95.595  81.837  1.00  0.25           C  
ATOM   1845  C   ALA C 232      69.345  95.761  82.302  1.00  0.25           C  
ATOM   1846  O   ALA C 232      69.918  96.847  82.287  1.00  0.25           O  
ATOM   1847  CB  ALA C 232      66.879  95.672  82.993  1.00  0.25           C  
ATOM   1848  N   ASP C 233      69.986  94.628  82.629  1.00  0.26           N  
ATOM   1849  CA  ASP C 233      71.363  94.499  83.026  1.00  0.26           C  
ATOM   1850  C   ASP C 233      72.327  94.335  81.839  1.00  0.26           C  
ATOM   1851  O   ASP C 233      73.337  93.638  81.917  1.00  0.26           O  
ATOM   1852  CB  ASP C 233      71.506  93.264  83.948  1.00  0.26           C  
ATOM   1853  CG  ASP C 233      70.496  93.276  85.079  1.00  0.26           C  
ATOM   1854  OD1 ASP C 233      70.387  94.321  85.762  1.00  0.26           O  
ATOM   1855  OD2 ASP C 233      69.833  92.222  85.256  1.00  0.26           O  
ATOM   1856  N   MET C 234      72.035  94.960  80.682  1.00  0.27           N  
ATOM   1857  CA  MET C 234      72.861  94.894  79.490  1.00  0.27           C  
ATOM   1858  C   MET C 234      74.267  95.491  79.616  1.00  0.27           C  
ATOM   1859  O   MET C 234      75.249  94.897  79.171  1.00  0.27           O  
ATOM   1860  CB  MET C 234      72.135  95.601  78.319  1.00  0.27           C  
ATOM   1861  CG  MET C 234      72.958  95.559  77.016  1.00  0.27           C  
ATOM   1862  SD  MET C 234      72.210  96.244  75.505  1.00  0.27           S  
ATOM   1863  CE  MET C 234      71.428  97.775  76.088  1.00  0.27           C  
ATOM   1864  N   TRP C 235      74.430  96.696  80.205  1.00  0.24           N  
ATOM   1865  CA  TRP C 235      75.746  97.308  80.320  1.00  0.24           C  
ATOM   1866  C   TRP C 235      76.180  97.188  81.755  1.00  0.24           C  
ATOM   1867  O   TRP C 235      75.737  97.919  82.634  1.00  0.24           O  
ATOM   1868  CB  TRP C 235      75.824  98.801  79.856  1.00  0.24           C  
ATOM   1869  CG  TRP C 235      75.572  99.046  78.360  1.00  0.24           C  
ATOM   1870  CD1 TRP C 235      75.274  98.117  77.415  1.00  0.24           C  
ATOM   1871  CD2 TRP C 235      75.642 100.291  77.647  1.00  0.24           C  
ATOM   1872  NE1 TRP C 235      74.829  98.716  76.269  1.00  0.24           N  
ATOM   1873  CE2 TRP C 235      75.128 100.040  76.337  1.00  0.24           C  
ATOM   1874  CE3 TRP C 235      76.105 101.554  77.984  1.00  0.24           C  
ATOM   1875  CZ2 TRP C 235      75.066 101.048  75.393  1.00  0.24           C  
ATOM   1876  CZ3 TRP C 235      76.089 102.562  77.005  1.00  0.24           C  
ATOM   1877  CH2 TRP C 235      75.572 102.312  75.721  1.00  0.24           C  
ATOM   1878  N   LYS C 236      77.093  96.240  82.021  1.00  0.30           N  
ATOM   1879  CA  LYS C 236      77.535  95.936  83.362  1.00  0.30           C  
ATOM   1880  C   LYS C 236      78.980  96.373  83.546  1.00  0.30           C  
ATOM   1881  O   LYS C 236      79.862  96.025  82.770  1.00  0.30           O  
ATOM   1882  CB  LYS C 236      77.305  94.433  83.684  1.00  0.30           C  
ATOM   1883  CG  LYS C 236      75.805  94.144  83.925  1.00  0.30           C  
ATOM   1884  CD  LYS C 236      75.402  92.688  84.277  1.00  0.30           C  
ATOM   1885  CE  LYS C 236      75.889  92.327  85.661  1.00  0.30           C  
ATOM   1886  NZ  LYS C 236      75.425  91.061  86.276  1.00  0.30           N  
ATOM   1887  N   PHE C 237      79.211  97.196  84.585  1.00  0.32           N  
ATOM   1888  CA  PHE C 237      80.431  97.909  84.899  1.00  0.32           C  
ATOM   1889  C   PHE C 237      80.334  98.291  86.374  1.00  0.32           C  
ATOM   1890  O   PHE C 237      79.383  97.893  87.044  1.00  0.32           O  
ATOM   1891  CB  PHE C 237      80.763  99.108  83.959  1.00  0.32           C  
ATOM   1892  CG  PHE C 237      79.733 100.211  83.925  1.00  0.32           C  
ATOM   1893  CD1 PHE C 237      78.413 100.006  83.489  1.00  0.32           C  
ATOM   1894  CD2 PHE C 237      80.101 101.490  84.363  1.00  0.32           C  
ATOM   1895  CE1 PHE C 237      77.448 101.009  83.634  1.00  0.32           C  
ATOM   1896  CE2 PHE C 237      79.147 102.506  84.491  1.00  0.32           C  
ATOM   1897  CZ  PHE C 237      77.809 102.254  84.163  1.00  0.32           C  
ATOM   1898  N   VAL C 238      81.326  99.010  86.940  1.00  0.39           N  
ATOM   1899  CA  VAL C 238      81.385  99.320  88.374  1.00  0.39           C  
ATOM   1900  C   VAL C 238      81.349  98.091  89.293  1.00  0.39           C  
ATOM   1901  O   VAL C 238      82.274  97.288  89.264  1.00  0.39           O  
ATOM   1902  CB  VAL C 238      80.440 100.440  88.787  1.00  0.39           C  
ATOM   1903  CG1 VAL C 238      80.865 101.008  90.151  1.00  0.39           C  
ATOM   1904  CG2 VAL C 238      80.520 101.567  87.744  1.00  0.39           C  
ATOM   1905  N   GLU C 239      80.308  97.893  90.133  1.00  0.30           N  
ATOM   1906  CA  GLU C 239      80.159  96.797  91.077  1.00  0.30           C  
ATOM   1907  C   GLU C 239      80.160  95.426  90.408  1.00  0.30           C  
ATOM   1908  O   GLU C 239      80.780  94.471  90.870  1.00  0.30           O  
ATOM   1909  CB  GLU C 239      78.858  97.054  91.877  1.00  0.30           C  
ATOM   1910  CG  GLU C 239      79.025  98.291  92.798  1.00  0.30           C  
ATOM   1911  CD  GLU C 239      77.760  98.722  93.531  1.00  0.30           C  
ATOM   1912  OE1 GLU C 239      76.673  98.155  93.271  1.00  0.30           O  
ATOM   1913  OE2 GLU C 239      77.902  99.663  94.354  1.00  0.30           O  
ATOM   1914  N   GLU C 240      79.503  95.336  89.249  1.00  0.44           N  
ATOM   1915  CA  GLU C 240      79.332  94.162  88.427  1.00  0.44           C  
ATOM   1916  C   GLU C 240      80.567  93.545  87.791  1.00  0.44           C  
ATOM   1917  O   GLU C 240      80.621  92.343  87.518  1.00  0.44           O  
ATOM   1918  CB  GLU C 240      78.381  94.559  87.289  1.00  0.44           C  
ATOM   1919  CG  GLU C 240      76.971  94.903  87.811  1.00  0.44           C  
ATOM   1920  CD  GLU C 240      76.276  93.703  88.467  1.00  0.44           C  
ATOM   1921  OE1 GLU C 240      76.748  92.535  88.314  1.00  0.44           O  
ATOM   1922  OE2 GLU C 240      75.159  93.922  88.978  1.00  0.44           O  
ATOM   1923  N   LYS C 241      81.581  94.361  87.463  1.00  0.41           N  
ATOM   1924  CA  LYS C 241      82.785  93.891  86.801  1.00  0.41           C  
ATOM   1925  C   LYS C 241      84.030  94.310  87.558  1.00  0.41           C  
ATOM   1926  O   LYS C 241      85.141  94.156  87.061  1.00  0.41           O  
ATOM   1927  CB  LYS C 241      82.853  94.429  85.356  1.00  0.41           C  
ATOM   1928  CG  LYS C 241      81.699  93.995  84.434  1.00  0.41           C  
ATOM   1929  CD  LYS C 241      81.586  92.470  84.217  1.00  0.41           C  
ATOM   1930  CE  LYS C 241      80.775  92.113  82.959  1.00  0.41           C  
ATOM   1931  NZ  LYS C 241      81.224  90.878  82.245  1.00  0.41           N  
ATOM   1932  N   LYS C 242      83.846  94.815  88.799  1.00  0.43           N  
ATOM   1933  CA  LYS C 242      84.842  95.257  89.760  1.00  0.43           C  
ATOM   1934  C   LYS C 242      86.135  94.449  89.856  1.00  0.43           C  
ATOM   1935  O   LYS C 242      86.220  93.290  89.450  1.00  0.43           O  
ATOM   1936  CB  LYS C 242      84.206  95.371  91.176  1.00  0.43           C  
ATOM   1937  CG  LYS C 242      83.842  94.016  91.802  1.00  0.43           C  
ATOM   1938  CD  LYS C 242      83.438  94.085  93.283  1.00  0.43           C  
ATOM   1939  CE  LYS C 242      83.209  92.678  93.846  1.00  0.43           C  
ATOM   1940  NZ  LYS C 242      83.300  92.648  95.309  1.00  0.43           N  
ATOM   1941  N   VAL C 243      87.201  95.032  90.454  1.00  0.46           N  
ATOM   1942  CA  VAL C 243      88.541  94.453  90.425  1.00  0.46           C  
ATOM   1943  C   VAL C 243      88.634  93.055  90.987  1.00  0.46           C  
ATOM   1944  O   VAL C 243      89.284  92.178  90.425  1.00  0.46           O  
ATOM   1945  CB  VAL C 243      89.656  95.341  90.972  1.00  0.46           C  
ATOM   1946  CG1 VAL C 243      89.492  96.752  90.374  1.00  0.46           C  
ATOM   1947  CG2 VAL C 243      89.772  95.325  92.505  1.00  0.46           C  
ATOM   1948  N   GLU C 244      87.899  92.803  92.078  1.00  0.45           N  
ATOM   1949  CA  GLU C 244      87.716  91.492  92.639  1.00  0.45           C  
ATOM   1950  C   GLU C 244      87.036  90.467  91.710  1.00  0.45           C  
ATOM   1951  O   GLU C 244      87.467  89.318  91.661  1.00  0.45           O  
ATOM   1952  CB  GLU C 244      86.995  91.597  94.010  1.00  0.45           C  
ATOM   1953  CG  GLU C 244      86.920  90.229  94.709  1.00  0.45           C  
ATOM   1954  CD  GLU C 244      86.023  90.070  95.928  1.00  0.45           C  
ATOM   1955  OE1 GLU C 244      84.835  90.503  95.929  1.00  0.45           O  
ATOM   1956  OE2 GLU C 244      86.543  89.332  96.808  1.00  0.45           O  
ATOM   1957  N   VAL C 245      85.987  90.817  90.924  1.00  0.48           N  
ATOM   1958  CA  VAL C 245      85.270  89.857  90.076  1.00  0.48           C  
ATOM   1959  C   VAL C 245      86.092  89.333  88.918  1.00  0.48           C  
ATOM   1960  O   VAL C 245      86.171  88.126  88.695  1.00  0.48           O  
ATOM   1961  CB  VAL C 245      84.004  90.470  89.479  1.00  0.48           C  
ATOM   1962  CG1 VAL C 245      83.342  89.570  88.415  1.00  0.48           C  
ATOM   1963  CG2 VAL C 245      82.988  90.706  90.600  1.00  0.48           C  
ATOM   1964  N   TYR C 246      86.758  90.223  88.150  1.00  0.38           N  
ATOM   1965  CA  TYR C 246      87.668  89.822  87.085  1.00  0.38           C  
ATOM   1966  C   TYR C 246      88.856  89.064  87.655  1.00  0.38           C  
ATOM   1967  O   TYR C 246      89.300  88.064  87.101  1.00  0.38           O  
ATOM   1968  CB  TYR C 246      88.165  91.048  86.283  1.00  0.38           C  
ATOM   1969  CG  TYR C 246      89.071  90.666  85.132  1.00  0.38           C  
ATOM   1970  CD1 TYR C 246      90.461  90.889  85.182  1.00  0.38           C  
ATOM   1971  CD2 TYR C 246      88.521  90.112  83.965  1.00  0.38           C  
ATOM   1972  CE1 TYR C 246      91.259  90.655  84.057  1.00  0.38           C  
ATOM   1973  CE2 TYR C 246      89.337  89.798  82.868  1.00  0.38           C  
ATOM   1974  CZ  TYR C 246      90.709  90.073  82.917  1.00  0.38           C  
ATOM   1975  OH  TYR C 246      91.539  89.772  81.820  1.00  0.38           O  
ATOM   1976  N   LEU C 247      89.376  89.501  88.818  1.00  0.43           N  
ATOM   1977  CA  LEU C 247      90.450  88.800  89.486  1.00  0.43           C  
ATOM   1978  C   LEU C 247      90.098  87.382  89.902  1.00  0.43           C  
ATOM   1979  O   LEU C 247      90.882  86.452  89.717  1.00  0.43           O  
ATOM   1980  CB  LEU C 247      90.925  89.586  90.720  1.00  0.43           C  
ATOM   1981  CG  LEU C 247      92.157  88.987  91.414  1.00  0.43           C  
ATOM   1982  CD1 LEU C 247      93.357  88.811  90.473  1.00  0.43           C  
ATOM   1983  CD2 LEU C 247      92.550  89.858  92.612  1.00  0.43           C  
ATOM   1984  N   GLN C 248      88.882  87.174  90.438  1.00  0.48           N  
ATOM   1985  CA  GLN C 248      88.349  85.858  90.696  1.00  0.48           C  
ATOM   1986  C   GLN C 248      88.189  85.028  89.421  1.00  0.48           C  
ATOM   1987  O   GLN C 248      88.633  83.894  89.346  1.00  0.48           O  
ATOM   1988  CB  GLN C 248      87.011  86.021  91.447  1.00  0.48           C  
ATOM   1989  CG  GLN C 248      86.545  84.751  92.185  1.00  0.48           C  
ATOM   1990  CD  GLN C 248      87.483  84.400  93.341  1.00  0.48           C  
ATOM   1991  OE1 GLN C 248      87.975  85.272  94.073  1.00  0.48           O  
ATOM   1992  NE2 GLN C 248      87.735  83.084  93.521  1.00  0.48           N  
ATOM   1993  N   ARG C 249      87.666  85.612  88.326  1.00  0.43           N  
ATOM   1994  CA  ARG C 249      87.627  84.936  87.034  1.00  0.43           C  
ATOM   1995  C   ARG C 249      88.995  84.509  86.499  1.00  0.43           C  
ATOM   1996  O   ARG C 249      89.152  83.407  85.983  1.00  0.43           O  
ATOM   1997  CB  ARG C 249      86.991  85.842  85.954  1.00  0.43           C  
ATOM   1998  CG  ARG C 249      85.489  86.101  86.161  1.00  0.43           C  
ATOM   1999  CD  ARG C 249      84.967  87.160  85.184  1.00  0.43           C  
ATOM   2000  NE  ARG C 249      83.500  87.320  85.443  1.00  0.43           N  
ATOM   2001  CZ  ARG C 249      82.840  88.468  85.245  1.00  0.43           C  
ATOM   2002  NH1 ARG C 249      81.657  88.682  85.823  1.00  0.43           N  
ATOM   2003  NH2 ARG C 249      83.299  89.428  84.476  1.00  0.43           N  
ATOM   2004  N   ILE C 250      90.049  85.345  86.624  1.00  0.49           N  
ATOM   2005  CA  ILE C 250      91.398  84.935  86.245  1.00  0.49           C  
ATOM   2006  C   ILE C 250      91.871  83.700  86.997  1.00  0.49           C  
ATOM   2007  O   ILE C 250      92.383  82.769  86.380  1.00  0.49           O  
ATOM   2008  CB  ILE C 250      92.426  86.062  86.435  1.00  0.49           C  
ATOM   2009  CG1 ILE C 250      92.208  87.169  85.381  1.00  0.49           C  
ATOM   2010  CG2 ILE C 250      93.875  85.522  86.326  1.00  0.49           C  
ATOM   2011  CD1 ILE C 250      93.119  88.386  85.587  1.00  0.49           C  
ATOM   2012  N   LEU C 251      91.705  83.647  88.334  1.00  0.54           N  
ATOM   2013  CA  LEU C 251      92.149  82.516  89.126  1.00  0.54           C  
ATOM   2014  C   LEU C 251      91.327  81.250  88.936  1.00  0.54           C  
ATOM   2015  O   LEU C 251      91.865  80.146  88.951  1.00  0.54           O  
ATOM   2016  CB  LEU C 251      92.305  82.922  90.612  1.00  0.54           C  
ATOM   2017  CG  LEU C 251      91.036  82.962  91.484  1.00  0.54           C  
ATOM   2018  CD1 LEU C 251      90.709  81.599  92.117  1.00  0.54           C  
ATOM   2019  CD2 LEU C 251      91.220  83.976  92.604  1.00  0.54           C  
ATOM   2020  N   ASP C 252      89.996  81.387  88.759  1.00  0.48           N  
ATOM   2021  CA  ASP C 252      89.090  80.300  88.483  1.00  0.48           C  
ATOM   2022  C   ASP C 252      89.285  79.675  87.088  1.00  0.48           C  
ATOM   2023  O   ASP C 252      89.411  78.458  86.950  1.00  0.48           O  
ATOM   2024  CB  ASP C 252      87.633  80.836  88.579  1.00  0.48           C  
ATOM   2025  CG  ASP C 252      87.174  81.246  89.978  1.00  0.48           C  
ATOM   2026  OD1 ASP C 252      87.801  80.875  91.001  1.00  0.48           O  
ATOM   2027  OD2 ASP C 252      86.127  81.948  90.032  1.00  0.48           O  
ATOM   2028  N   HIS C 253      89.338  80.483  85.999  1.00  0.38           N  
ATOM   2029  CA  HIS C 253      89.563  79.978  84.647  1.00  0.38           C  
ATOM   2030  C   HIS C 253      90.998  79.555  84.371  1.00  0.38           C  
ATOM   2031  O   HIS C 253      91.230  78.664  83.556  1.00  0.38           O  
ATOM   2032  CB  HIS C 253      89.165  80.983  83.529  1.00  0.38           C  
ATOM   2033  CG  HIS C 253      87.686  81.209  83.401  1.00  0.38           C  
ATOM   2034  ND1 HIS C 253      87.059  82.144  84.198  1.00  0.38           N  
ATOM   2035  CD2 HIS C 253      86.776  80.592  82.602  1.00  0.38           C  
ATOM   2036  CE1 HIS C 253      85.787  82.075  83.882  1.00  0.38           C  
ATOM   2037  NE2 HIS C 253      85.556  81.153  82.918  1.00  0.38           N  
ATOM   2038  N   SER C 254      92.005  80.190  85.002  1.00  0.45           N  
ATOM   2039  CA  SER C 254      93.403  79.853  84.756  1.00  0.45           C  
ATOM   2040  C   SER C 254      94.110  79.486  86.049  1.00  0.45           C  
ATOM   2041  O   SER C 254      94.405  80.305  86.917  1.00  0.45           O  
ATOM   2042  CB  SER C 254      94.152  80.999  84.035  1.00  0.45           C  
ATOM   2043  OG  SER C 254      95.532  80.692  83.800  1.00  0.45           O  
ATOM   2044  N   SER C 255      94.459  78.192  86.186  1.00  0.39           N  
ATOM   2045  CA  SER C 255      95.057  77.604  87.373  1.00  0.39           C  
ATOM   2046  C   SER C 255      96.439  78.135  87.706  1.00  0.39           C  
ATOM   2047  O   SER C 255      96.843  78.209  88.867  1.00  0.39           O  
ATOM   2048  CB  SER C 255      95.149  76.065  87.222  1.00  0.39           C  
ATOM   2049  OG  SER C 255      95.750  75.715  85.970  1.00  0.39           O  
ATOM   2050  N   ASN C 256      97.200  78.542  86.678  1.00  0.42           N  
ATOM   2051  CA  ASN C 256      98.581  78.958  86.824  1.00  0.42           C  
ATOM   2052  C   ASN C 256      98.697  80.452  87.079  1.00  0.42           C  
ATOM   2053  O   ASN C 256      99.778  80.965  87.355  1.00  0.42           O  
ATOM   2054  CB  ASN C 256      99.361  78.617  85.533  1.00  0.42           C  
ATOM   2055  CG  ASN C 256      99.496  77.104  85.429  1.00  0.42           C  
ATOM   2056  OD1 ASN C 256      99.484  76.378  86.424  1.00  0.42           O  
ATOM   2057  ND2 ASN C 256      99.655  76.596  84.187  1.00  0.42           N  
ATOM   2058  N   THR C 257      97.568  81.182  87.059  1.00  0.45           N  
ATOM   2059  CA  THR C 257      97.510  82.583  87.459  1.00  0.45           C  
ATOM   2060  C   THR C 257      96.721  82.705  88.754  1.00  0.45           C  
ATOM   2061  O   THR C 257      96.216  83.764  89.117  1.00  0.45           O  
ATOM   2062  CB  THR C 257      96.962  83.536  86.398  1.00  0.45           C  
ATOM   2063  OG1 THR C 257      95.719  83.087  85.904  1.00  0.45           O  
ATOM   2064  CG2 THR C 257      97.881  83.581  85.171  1.00  0.45           C  
ATOM   2065  N   LYS C 258      96.630  81.616  89.551  1.00  0.43           N  
ATOM   2066  CA  LYS C 258      95.891  81.600  90.806  1.00  0.43           C  
ATOM   2067  C   LYS C 258      96.529  82.356  91.951  1.00  0.43           C  
ATOM   2068  O   LYS C 258      95.880  82.684  92.944  1.00  0.43           O  
ATOM   2069  CB  LYS C 258      95.667  80.171  91.331  1.00  0.43           C  
ATOM   2070  CG  LYS C 258      96.942  79.531  91.904  1.00  0.43           C  
ATOM   2071  CD  LYS C 258      96.687  78.119  92.416  1.00  0.43           C  
ATOM   2072  CE  LYS C 258      97.954  77.524  93.018  1.00  0.43           C  
ATOM   2073  NZ  LYS C 258      97.665  76.142  93.432  1.00  0.43           N  
ATOM   2074  N   GLY C 259      97.828  82.709  91.833  1.00  0.48           N  
ATOM   2075  CA  GLY C 259      98.512  83.530  92.824  1.00  0.48           C  
ATOM   2076  C   GLY C 259      98.064  84.935  92.734  1.00  0.48           C  
ATOM   2077  O   GLY C 259      98.481  85.774  93.517  1.00  0.48           O  
ATOM   2078  N   PHE C 260      97.172  85.254  91.777  1.00  0.38           N  
ATOM   2079  CA  PHE C 260      96.804  86.604  91.541  1.00  0.38           C  
ATOM   2080  C   PHE C 260      95.810  87.151  92.557  1.00  0.38           C  
ATOM   2081  O   PHE C 260      95.645  88.358  92.660  1.00  0.38           O  
ATOM   2082  CB  PHE C 260      96.524  86.906  90.029  1.00  0.38           C  
ATOM   2083  CG  PHE C 260      97.666  86.778  89.017  1.00  0.38           C  
ATOM   2084  CD1 PHE C 260      98.546  85.681  88.963  1.00  0.38           C  
ATOM   2085  CD2 PHE C 260      97.813  87.763  88.026  1.00  0.38           C  
ATOM   2086  CE1 PHE C 260      99.472  85.536  87.929  1.00  0.38           C  
ATOM   2087  CE2 PHE C 260      98.733  87.594  86.988  1.00  0.38           C  
ATOM   2088  CZ  PHE C 260      99.579  86.494  86.934  1.00  0.38           C  
ATOM   2089  N   LYS C 261      95.209  86.284  93.404  1.00  0.48           N  
ATOM   2090  CA  LYS C 261      94.347  86.679  94.521  1.00  0.48           C  
ATOM   2091  C   LYS C 261      95.080  87.088  95.784  1.00  0.48           C  
ATOM   2092  O   LYS C 261      94.516  87.781  96.620  1.00  0.48           O  
ATOM   2093  CB  LYS C 261      93.375  85.531  94.915  1.00  0.48           C  
ATOM   2094  CG  LYS C 261      92.155  85.874  95.815  1.00  0.48           C  
ATOM   2095  CD  LYS C 261      91.098  86.809  95.188  1.00  0.48           C  
ATOM   2096  CE  LYS C 261      90.040  87.300  96.205  1.00  0.48           C  
ATOM   2097  NZ  LYS C 261      88.806  87.783  95.542  1.00  0.48           N  
ATOM   2098  N   PHE C 262      96.360  86.712  95.958  1.00  0.31           N  
ATOM   2099  CA  PHE C 262      97.120  87.069  97.149  1.00  0.31           C  
ATOM   2100  C   PHE C 262      97.977  88.349  97.125  1.00  0.31           C  
ATOM   2101  O   PHE C 262      98.260  88.793  98.235  1.00  0.31           O  
ATOM   2102  CB  PHE C 262      98.045  85.885  97.533  1.00  0.31           C  
ATOM   2103  CG  PHE C 262      97.183  84.760  98.019  1.00  0.31           C  
ATOM   2104  CD1 PHE C 262      96.619  84.860  99.298  1.00  0.31           C  
ATOM   2105  CD2 PHE C 262      96.844  83.672  97.199  1.00  0.31           C  
ATOM   2106  CE1 PHE C 262      95.718  83.894  99.757  1.00  0.31           C  
ATOM   2107  CE2 PHE C 262      95.941  82.700  97.653  1.00  0.31           C  
ATOM   2108  CZ  PHE C 262      95.380  82.811  98.934  1.00  0.31           C  
ATOM   2109  N   PRO C 263      98.388  89.038  96.044  1.00  0.37           N  
ATOM   2110  CA  PRO C 263      99.421  90.080  96.060  1.00  0.37           C  
ATOM   2111  C   PRO C 263      99.006  91.306  96.857  1.00  0.37           C  
ATOM   2112  O   PRO C 263      99.838  91.872  97.559  1.00  0.37           O  
ATOM   2113  CB  PRO C 263      99.542  90.482  94.581  1.00  0.37           C  
ATOM   2114  CG  PRO C 263      98.147  90.226  94.040  1.00  0.37           C  
ATOM   2115  CD  PRO C 263      97.706  88.993  94.768  1.00  0.37           C  
ATOM   2116  N   GLU C 264      97.721  91.712  96.747  1.00  0.37           N  
ATOM   2117  CA  GLU C 264      97.076  92.786  97.453  1.00  0.37           C  
ATOM   2118  C   GLU C 264      95.666  92.310  97.731  1.00  0.37           C  
ATOM   2119  O   GLU C 264      95.033  91.658  96.902  1.00  0.37           O  
ATOM   2120  CB  GLU C 264      96.959  94.127  96.685  1.00  0.37           C  
ATOM   2121  CG  GLU C 264      96.569  95.323  97.595  1.00  0.37           C  
ATOM   2122  CD  GLU C 264      96.537  96.649  96.848  1.00  0.37           C  
ATOM   2123  OE1 GLU C 264      97.220  97.598  97.336  1.00  0.37           O  
ATOM   2124  OE2 GLU C 264      95.783  96.776  95.858  1.00  0.37           O  
ATOM   2125  N   LEU C 265      95.168  92.611  98.937  1.00  0.37           N  
ATOM   2126  CA  LEU C 265      93.834  92.366  99.419  1.00  0.37           C  
ATOM   2127  C   LEU C 265      92.748  93.137  98.668  1.00  0.37           C  
ATOM   2128  O   LEU C 265      92.993  94.201  98.106  1.00  0.37           O  
ATOM   2129  CB  LEU C 265      93.824  92.740 100.918  1.00  0.37           C  
ATOM   2130  CG  LEU C 265      94.880  91.995 101.770  1.00  0.37           C  
ATOM   2131  CD1 LEU C 265      94.942  92.591 103.185  1.00  0.37           C  
ATOM   2132  CD2 LEU C 265      94.580  90.488 101.819  1.00  0.37           C  
ATOM   2133  N   GLU C 266      91.519  92.590  98.621  1.00  0.36           N  
ATOM   2134  CA  GLU C 266      90.351  93.153  97.977  1.00  0.36           C  
ATOM   2135  C   GLU C 266      89.877  94.517  98.493  1.00  0.36           C  
ATOM   2136  O   GLU C 266      90.388  95.086  99.460  1.00  0.36           O  
ATOM   2137  CB  GLU C 266      89.194  92.116  98.000  1.00  0.36           C  
ATOM   2138  CG  GLU C 266      88.525  91.851  99.382  1.00  0.36           C  
ATOM   2139  CD  GLU C 266      89.326  91.034 100.399  1.00  0.36           C  
ATOM   2140  OE1 GLU C 266      88.774  90.849 101.515  1.00  0.36           O  
ATOM   2141  OE2 GLU C 266      90.468  90.603 100.090  1.00  0.36           O  
ATOM   2142  N   GLU C 267      88.817  95.095  97.879  1.00  0.32           N  
ATOM   2143  CA  GLU C 267      88.331  96.421  98.227  1.00  0.32           C  
ATOM   2144  C   GLU C 267      87.686  96.495  99.613  1.00  0.32           C  
ATOM   2145  O   GLU C 267      87.500  97.562 100.196  1.00  0.32           O  
ATOM   2146  CB  GLU C 267      87.347  96.962  97.153  1.00  0.32           C  
ATOM   2147  CG  GLU C 267      85.936  96.315  97.107  1.00  0.32           C  
ATOM   2148  CD  GLU C 267      85.861  94.948  96.449  1.00  0.32           C  
ATOM   2149  OE1 GLU C 267      84.734  94.385  96.501  1.00  0.32           O  
ATOM   2150  OE2 GLU C 267      86.861  94.445  95.878  1.00  0.32           O  
ATOM   2151  N   LYS C 268      87.381  95.332 100.214  1.00  0.28           N  
ATOM   2152  CA  LYS C 268      86.794  95.218 101.531  1.00  0.28           C  
ATOM   2153  C   LYS C 268      87.833  95.158 102.643  1.00  0.28           C  
ATOM   2154  O   LYS C 268      87.485  95.078 103.821  1.00  0.28           O  
ATOM   2155  CB  LYS C 268      85.951  93.928 101.605  1.00  0.28           C  
ATOM   2156  CG  LYS C 268      84.779  93.909 100.614  1.00  0.28           C  
ATOM   2157  CD  LYS C 268      83.951  92.630 100.788  1.00  0.28           C  
ATOM   2158  CE  LYS C 268      82.761  92.547  99.837  1.00  0.28           C  
ATOM   2159  NZ  LYS C 268      82.082  91.251 100.049  1.00  0.28           N  
ATOM   2160  N   ALA C 269      89.136  95.309 102.325  1.00  0.29           N  
ATOM   2161  CA  ALA C 269      90.205  95.259 103.304  1.00  0.29           C  
ATOM   2162  C   ALA C 269      90.393  96.587 104.036  1.00  0.29           C  
ATOM   2163  O   ALA C 269      91.312  96.764 104.833  1.00  0.29           O  
ATOM   2164  CB  ALA C 269      91.493  94.904 102.541  1.00  0.29           C  
ATOM   2165  N   LYS C 270      89.473  97.539 103.773  1.00  0.23           N  
ATOM   2166  CA  LYS C 270      89.374  98.865 104.356  1.00  0.23           C  
ATOM   2167  C   LYS C 270      90.392  99.809 103.735  1.00  0.23           C  
ATOM   2168  O   LYS C 270      90.839 100.772 104.338  1.00  0.23           O  
ATOM   2169  CB  LYS C 270      89.386  98.889 105.914  1.00  0.23           C  
ATOM   2170  CG  LYS C 270      88.315  97.984 106.555  1.00  0.23           C  
ATOM   2171  CD  LYS C 270      88.469  97.858 108.081  1.00  0.23           C  
ATOM   2172  CE  LYS C 270      87.421  96.929 108.706  1.00  0.23           C  
ATOM   2173  NZ  LYS C 270      87.617  96.857 110.172  1.00  0.23           N  
ATOM   2174  N   LYS C 271      90.749  99.555 102.462  1.00  0.24           N  
ATOM   2175  CA  LYS C 271      91.711 100.328 101.713  1.00  0.24           C  
ATOM   2176  C   LYS C 271      91.075 100.958 100.481  1.00  0.24           C  
ATOM   2177  O   LYS C 271      90.686 100.288  99.533  1.00  0.24           O  
ATOM   2178  CB  LYS C 271      92.860  99.394 101.265  1.00  0.24           C  
ATOM   2179  CG  LYS C 271      94.052 100.103 100.608  1.00  0.24           C  
ATOM   2180  CD  LYS C 271      95.128  99.091 100.192  1.00  0.24           C  
ATOM   2181  CE  LYS C 271      96.496  99.733  99.991  1.00  0.24           C  
ATOM   2182  NZ  LYS C 271      97.450  98.687  99.612  1.00  0.24           N  
ATOM   2183  N   GLY C 272      90.974 102.302 100.473  1.00  0.30           N  
ATOM   2184  CA  GLY C 272      90.362 103.075  99.395  1.00  0.30           C  
ATOM   2185  C   GLY C 272      89.785 104.320  99.989  1.00  0.30           C  
ATOM   2186  O   GLY C 272      89.449 104.290 101.162  1.00  0.30           O  
ATOM   2187  N   ILE C 273      89.678 105.434  99.220  1.00  0.22           N  
ATOM   2188  CA  ILE C 273      89.146 106.722  99.675  1.00  0.22           C  
ATOM   2189  C   ILE C 273      87.683 106.920  99.214  1.00  0.22           C  
ATOM   2190  O   ILE C 273      87.474 107.258  98.048  1.00  0.22           O  
ATOM   2191  CB  ILE C 273      90.013 107.857  99.089  1.00  0.22           C  
ATOM   2192  CG1 ILE C 273      91.487 107.771  99.577  1.00  0.22           C  
ATOM   2193  CG2 ILE C 273      89.429 109.254  99.426  1.00  0.22           C  
ATOM   2194  CD1 ILE C 273      92.458 108.694  98.819  1.00  0.22           C  
ATOM   2195  N   PRO C 274      86.630 106.776 100.024  1.00  0.19           N  
ATOM   2196  CA  PRO C 274      85.253 106.884  99.531  1.00  0.19           C  
ATOM   2197  C   PRO C 274      84.548 108.114 100.129  1.00  0.19           C  
ATOM   2198  O   PRO C 274      84.605 108.341 101.332  1.00  0.19           O  
ATOM   2199  CB  PRO C 274      84.647 105.574 100.061  1.00  0.19           C  
ATOM   2200  CG  PRO C 274      85.271 105.435 101.452  1.00  0.19           C  
ATOM   2201  CD  PRO C 274      86.681 105.989 101.262  1.00  0.19           C  
ATOM   2202  N   ALA C 275      83.857 108.953  99.319  1.00  0.28           N  
ATOM   2203  CA  ALA C 275      82.922 109.976  99.803  1.00  0.28           C  
ATOM   2204  C   ALA C 275      83.480 110.993 100.809  1.00  0.28           C  
ATOM   2205  O   ALA C 275      82.791 111.430 101.728  1.00  0.28           O  
ATOM   2206  CB  ALA C 275      81.644 109.292 100.334  1.00  0.28           C  
ATOM   2207  N   LEU C 276      84.759 111.385 100.614  1.00  0.14           N  
ATOM   2208  CA  LEU C 276      85.533 112.327 101.414  1.00  0.14           C  
ATOM   2209  C   LEU C 276      86.033 111.745 102.735  1.00  0.14           C  
ATOM   2210  O   LEU C 276      86.730 112.412 103.495  1.00  0.14           O  
ATOM   2211  CB  LEU C 276      84.834 113.704 101.635  1.00  0.14           C  
ATOM   2212  CG  LEU C 276      84.332 114.383 100.338  1.00  0.14           C  
ATOM   2213  CD1 LEU C 276      83.369 115.542 100.652  1.00  0.14           C  
ATOM   2214  CD2 LEU C 276      85.489 114.845  99.439  1.00  0.14           C  
ATOM   2215  N   MET C 277      85.752 110.457 103.022  1.00  0.21           N  
ATOM   2216  CA  MET C 277      86.297 109.766 104.171  1.00  0.21           C  
ATOM   2217  C   MET C 277      87.771 109.412 104.029  1.00  0.21           C  
ATOM   2218  O   MET C 277      88.226 108.857 103.029  1.00  0.21           O  
ATOM   2219  CB  MET C 277      85.508 108.475 104.509  1.00  0.21           C  
ATOM   2220  CG  MET C 277      84.037 108.728 104.899  1.00  0.21           C  
ATOM   2221  SD  MET C 277      83.797 109.775 106.374  1.00  0.21           S  
ATOM   2222  CE  MET C 277      84.471 108.643 107.627  1.00  0.21           C  
ATOM   2223  N   MET C 278      88.561 109.693 105.085  1.00  0.21           N  
ATOM   2224  CA  MET C 278      89.950 109.292 105.144  1.00  0.21           C  
ATOM   2225  C   MET C 278      90.080 107.905 105.737  1.00  0.21           C  
ATOM   2226  O   MET C 278      89.494 107.566 106.760  1.00  0.21           O  
ATOM   2227  CB  MET C 278      90.839 110.269 105.950  1.00  0.21           C  
ATOM   2228  CG  MET C 278      90.892 111.688 105.351  1.00  0.21           C  
ATOM   2229  SD  MET C 278      91.487 111.775 103.628  1.00  0.21           S  
ATOM   2230  CE  MET C 278      93.213 111.267 103.889  1.00  0.21           C  
ATOM   2231  N   THR C 279      90.878 107.063 105.072  1.00  0.25           N  
ATOM   2232  CA  THR C 279      90.856 105.617 105.238  1.00  0.25           C  
ATOM   2233  C   THR C 279      92.134 105.115 105.867  1.00  0.25           C  
ATOM   2234  O   THR C 279      93.091 105.872 106.017  1.00  0.25           O  
ATOM   2235  CB  THR C 279      90.614 104.942 103.906  1.00  0.25           C  
ATOM   2236  OG1 THR C 279      90.324 103.570 104.068  1.00  0.25           O  
ATOM   2237  CG2 THR C 279      91.805 105.102 102.938  1.00  0.25           C  
ATOM   2238  N   ARG C 280      92.212 103.837 106.274  1.00  0.24           N  
ATOM   2239  CA  ARG C 280      93.411 103.252 106.849  1.00  0.24           C  
ATOM   2240  C   ARG C 280      93.570 101.835 106.330  1.00  0.24           C  
ATOM   2241  O   ARG C 280      92.699 101.000 106.530  1.00  0.24           O  
ATOM   2242  CB  ARG C 280      93.403 103.226 108.410  1.00  0.24           C  
ATOM   2243  CG  ARG C 280      93.418 104.622 109.072  1.00  0.24           C  
ATOM   2244  CD  ARG C 280      94.678 105.444 108.769  1.00  0.24           C  
ATOM   2245  NE  ARG C 280      94.500 106.762 109.461  1.00  0.24           N  
ATOM   2246  CZ  ARG C 280      93.953 107.857 108.918  1.00  0.24           C  
ATOM   2247  NH1 ARG C 280      93.748 108.922 109.691  1.00  0.24           N  
ATOM   2248  NH2 ARG C 280      93.579 107.935 107.650  1.00  0.24           N  
ATOM   2249  N   THR C 281      94.705 101.527 105.667  1.00  0.25           N  
ATOM   2250  CA  THR C 281      95.065 100.180 105.227  1.00  0.25           C  
ATOM   2251  C   THR C 281      95.806  99.475 106.344  1.00  0.25           C  
ATOM   2252  O   THR C 281      96.321 100.099 107.270  1.00  0.25           O  
ATOM   2253  CB  THR C 281      95.928 100.231 103.964  1.00  0.25           C  
ATOM   2254  OG1 THR C 281      96.178  98.910 103.510  1.00  0.25           O  
ATOM   2255  CG2 THR C 281      97.298 100.806 104.176  1.00  0.25           C  
ATOM   2256  N   ASN C 282      95.900  98.135 106.274  1.00  0.31           N  
ATOM   2257  CA  ASN C 282      96.915  97.398 106.991  1.00  0.31           C  
ATOM   2258  C   ASN C 282      98.134  97.243 106.080  1.00  0.31           C  
ATOM   2259  O   ASN C 282      98.072  97.572 104.890  1.00  0.31           O  
ATOM   2260  CB  ASN C 282      96.363  96.057 107.567  1.00  0.31           C  
ATOM   2261  CG  ASN C 282      95.960  95.029 106.511  1.00  0.31           C  
ATOM   2262  OD1 ASN C 282      95.964  95.254 105.305  1.00  0.31           O  
ATOM   2263  ND2 ASN C 282      95.608  93.811 106.986  1.00  0.31           N  
ATOM   2264  N   PRO C 283      99.228  96.718 106.611  1.00  0.33           N  
ATOM   2265  CA  PRO C 283     100.438  97.519 106.934  1.00  0.33           C  
ATOM   2266  C   PRO C 283     100.391  99.052 107.000  1.00  0.33           C  
ATOM   2267  O   PRO C 283      99.602  99.685 106.311  1.00  0.33           O  
ATOM   2268  CB  PRO C 283     101.477  97.117 105.885  1.00  0.33           C  
ATOM   2269  CG  PRO C 283     101.076  95.724 105.391  1.00  0.33           C  
ATOM   2270  CD  PRO C 283      99.649  95.502 105.886  1.00  0.33           C  
ATOM   2271  N   LYS C 284     101.253  99.725 107.793  1.00  0.29           N  
ATOM   2272  CA  LYS C 284     101.301 101.186 107.759  1.00  0.29           C  
ATOM   2273  C   LYS C 284     102.056 101.757 106.557  1.00  0.29           C  
ATOM   2274  O   LYS C 284     103.082 102.424 106.699  1.00  0.29           O  
ATOM   2275  CB  LYS C 284     101.818 101.802 109.085  1.00  0.29           C  
ATOM   2276  CG  LYS C 284     100.897 101.461 110.271  1.00  0.29           C  
ATOM   2277  CD  LYS C 284     101.393 102.025 111.611  1.00  0.29           C  
ATOM   2278  CE  LYS C 284     100.536 101.587 112.802  1.00  0.29           C  
ATOM   2279  NZ  LYS C 284     101.166 102.085 114.043  1.00  0.29           N  
ATOM   2280  N   THR C 285     101.526 101.568 105.323  1.00  0.31           N  
ATOM   2281  CA  THR C 285     102.122 102.018 104.055  1.00  0.31           C  
ATOM   2282  C   THR C 285     101.996 103.511 103.808  1.00  0.31           C  
ATOM   2283  O   THR C 285     101.657 103.980 102.724  1.00  0.31           O  
ATOM   2284  CB  THR C 285     101.625 101.284 102.804  1.00  0.31           C  
ATOM   2285  OG1 THR C 285     100.211 101.265 102.722  1.00  0.31           O  
ATOM   2286  CG2 THR C 285     102.090  99.826 102.858  1.00  0.31           C  
ATOM   2287  N   VAL C 286     102.346 104.306 104.830  1.00  0.35           N  
ATOM   2288  CA  VAL C 286     102.359 105.752 104.802  1.00  0.35           C  
ATOM   2289  C   VAL C 286     103.777 106.285 104.821  1.00  0.35           C  
ATOM   2290  O   VAL C 286     104.085 107.254 104.136  1.00  0.35           O  
ATOM   2291  CB  VAL C 286     101.548 106.355 105.949  1.00  0.35           C  
ATOM   2292  CG1 VAL C 286     100.088 105.892 105.775  1.00  0.35           C  
ATOM   2293  CG2 VAL C 286     102.090 106.003 107.355  1.00  0.35           C  
ATOM   2294  N   GLY C 287     104.726 105.636 105.541  1.00  0.34           N  
ATOM   2295  CA  GLY C 287     106.088 106.154 105.665  1.00  0.34           C  
ATOM   2296  C   GLY C 287     106.845 106.185 104.366  1.00  0.34           C  
ATOM   2297  O   GLY C 287     107.519 107.154 104.058  1.00  0.34           O  
ATOM   2298  N   TYR C 288     106.679 105.145 103.533  1.00  0.32           N  
ATOM   2299  CA  TYR C 288     107.292 105.047 102.219  1.00  0.32           C  
ATOM   2300  C   TYR C 288     106.893 106.184 101.266  1.00  0.32           C  
ATOM   2301  O   TYR C 288     107.749 106.876 100.723  1.00  0.32           O  
ATOM   2302  CB  TYR C 288     106.901 103.645 101.657  1.00  0.32           C  
ATOM   2303  CG  TYR C 288     107.432 103.401 100.270  1.00  0.32           C  
ATOM   2304  CD1 TYR C 288     106.613 103.662  99.160  1.00  0.32           C  
ATOM   2305  CD2 TYR C 288     108.753 102.979 100.057  1.00  0.32           C  
ATOM   2306  CE1 TYR C 288     107.107 103.535  97.858  1.00  0.32           C  
ATOM   2307  CE2 TYR C 288     109.250 102.842  98.750  1.00  0.32           C  
ATOM   2308  CZ  TYR C 288     108.425 103.125  97.654  1.00  0.32           C  
ATOM   2309  OH  TYR C 288     108.927 103.006  96.345  1.00  0.32           O  
ATOM   2310  N   GLU C 289     105.582 106.450 101.095  1.00  0.29           N  
ATOM   2311  CA  GLU C 289     105.118 107.473 100.176  1.00  0.29           C  
ATOM   2312  C   GLU C 289     105.251 108.899 100.724  1.00  0.29           C  
ATOM   2313  O   GLU C 289     105.316 109.869  99.974  1.00  0.29           O  
ATOM   2314  CB  GLU C 289     103.630 107.218  99.798  1.00  0.29           C  
ATOM   2315  CG  GLU C 289     103.313 105.837  99.155  1.00  0.29           C  
ATOM   2316  CD  GLU C 289     103.908 105.633  97.760  1.00  0.29           C  
ATOM   2317  OE1 GLU C 289     104.491 106.568  97.174  1.00  0.29           O  
ATOM   2318  OE2 GLU C 289     103.738 104.492  97.244  1.00  0.29           O  
ATOM   2319  N   GLN C 290     105.327 109.084 102.063  1.00  0.28           N  
ATOM   2320  CA  GLN C 290     105.369 110.407 102.670  1.00  0.28           C  
ATOM   2321  C   GLN C 290     106.786 110.911 102.961  1.00  0.28           C  
ATOM   2322  O   GLN C 290     106.900 111.980 103.552  1.00  0.28           O  
ATOM   2323  CB  GLN C 290     104.602 110.439 104.030  1.00  0.28           C  
ATOM   2324  CG  GLN C 290     103.062 110.249 103.991  1.00  0.28           C  
ATOM   2325  CD  GLN C 290     102.530 110.267 105.429  1.00  0.28           C  
ATOM   2326  OE1 GLN C 290     103.263 110.498 106.390  1.00  0.28           O  
ATOM   2327  NE2 GLN C 290     101.218 110.020 105.632  1.00  0.28           N  
ATOM   2328  N   VAL C 291     107.866 110.175 102.578  1.00  0.43           N  
ATOM   2329  CA  VAL C 291     109.292 110.563 102.663  1.00  0.43           C  
ATOM   2330  C   VAL C 291     109.981 109.987 103.908  1.00  0.43           C  
ATOM   2331  O   VAL C 291     111.182 110.087 104.141  1.00  0.43           O  
ATOM   2332  CB  VAL C 291     109.599 112.051 102.336  1.00  0.43           C  
ATOM   2333  CG1 VAL C 291     110.976 112.553 102.817  1.00  0.43           C  
ATOM   2334  CG2 VAL C 291     109.511 112.212 100.808  1.00  0.43           C  
ATOM   2335  N   TYR C 292     109.241 109.246 104.733  1.00  0.32           N  
ATOM   2336  CA  TYR C 292     109.731 108.734 105.999  1.00  0.32           C  
ATOM   2337  C   TYR C 292     109.920 107.219 105.996  1.00  0.32           C  
ATOM   2338  O   TYR C 292     109.319 106.512 106.810  1.00  0.32           O  
ATOM   2339  CB  TYR C 292     108.731 109.107 107.127  1.00  0.32           C  
ATOM   2340  CG  TYR C 292     108.520 110.601 107.170  1.00  0.32           C  
ATOM   2341  CD1 TYR C 292     109.495 111.452 107.718  1.00  0.32           C  
ATOM   2342  CD2 TYR C 292     107.376 111.172 106.587  1.00  0.32           C  
ATOM   2343  CE1 TYR C 292     109.341 112.845 107.655  1.00  0.32           C  
ATOM   2344  CE2 TYR C 292     107.226 112.564 106.514  1.00  0.32           C  
ATOM   2345  CZ  TYR C 292     108.214 113.398 107.041  1.00  0.32           C  
ATOM   2346  OH  TYR C 292     108.080 114.796 106.943  1.00  0.32           O  
ATOM   2347  N   ASP C 293     110.779 106.671 105.113  1.00  0.27           N  
ATOM   2348  CA  ASP C 293     110.921 105.256 104.833  1.00  0.27           C  
ATOM   2349  C   ASP C 293     111.562 104.410 105.938  1.00  0.27           C  
ATOM   2350  O   ASP C 293     111.597 103.191 105.854  1.00  0.27           O  
ATOM   2351  CB  ASP C 293     111.640 105.064 103.475  1.00  0.27           C  
ATOM   2352  CG  ASP C 293     113.092 105.532 103.475  1.00  0.27           C  
ATOM   2353  OD1 ASP C 293     113.541 106.143 104.483  1.00  0.27           O  
ATOM   2354  OD2 ASP C 293     113.767 105.268 102.450  1.00  0.27           O  
ATOM   2355  N   SER C 294     112.063 105.022 107.024  1.00  0.29           N  
ATOM   2356  CA  SER C 294     112.557 104.327 108.207  1.00  0.29           C  
ATOM   2357  C   SER C 294     111.490 103.797 109.161  1.00  0.29           C  
ATOM   2358  O   SER C 294     111.712 102.802 109.844  1.00  0.29           O  
ATOM   2359  CB  SER C 294     113.548 105.227 108.990  1.00  0.29           C  
ATOM   2360  OG  SER C 294     112.937 106.413 109.511  1.00  0.29           O  
ATOM   2361  N   ARG C 295     110.298 104.429 109.197  1.00  0.24           N  
ATOM   2362  CA  ARG C 295     109.160 104.054 110.028  1.00  0.24           C  
ATOM   2363  C   ARG C 295     108.161 103.014 109.465  1.00  0.24           C  
ATOM   2364  O   ARG C 295     107.302 102.640 110.256  1.00  0.24           O  
ATOM   2365  CB  ARG C 295     108.328 105.330 110.336  1.00  0.24           C  
ATOM   2366  CG  ARG C 295     109.101 106.437 111.089  1.00  0.24           C  
ATOM   2367  CD  ARG C 295     108.238 107.677 111.364  1.00  0.24           C  
ATOM   2368  NE  ARG C 295     109.076 108.675 112.110  1.00  0.24           N  
ATOM   2369  CZ  ARG C 295     108.655 109.903 112.451  1.00  0.24           C  
ATOM   2370  NH1 ARG C 295     109.469 110.719 113.118  1.00  0.24           N  
ATOM   2371  NH2 ARG C 295     107.437 110.335 112.142  1.00  0.24           N  
ATOM   2372  N   PRO C 296     108.133 102.476 108.240  1.00  0.27           N  
ATOM   2373  CA  PRO C 296     107.226 101.406 107.838  1.00  0.27           C  
ATOM   2374  C   PRO C 296     108.052 100.150 107.637  1.00  0.27           C  
ATOM   2375  O   PRO C 296     107.626  99.265 106.896  1.00  0.27           O  
ATOM   2376  CB  PRO C 296     106.758 101.912 106.455  1.00  0.27           C  
ATOM   2377  CG  PRO C 296     108.013 102.546 105.849  1.00  0.27           C  
ATOM   2378  CD  PRO C 296     108.715 103.111 107.075  1.00  0.27           C  
ATOM   2379  N   TRP C 297     109.239 100.040 108.260  1.00  0.21           N  
ATOM   2380  CA  TRP C 297     110.129  98.902 108.137  1.00  0.21           C  
ATOM   2381  C   TRP C 297     110.365  98.314 109.510  1.00  0.21           C  
ATOM   2382  O   TRP C 297     110.606  99.032 110.473  1.00  0.21           O  
ATOM   2383  CB  TRP C 297     111.507  99.277 107.504  1.00  0.21           C  
ATOM   2384  CG  TRP C 297     111.495  99.722 106.046  1.00  0.21           C  
ATOM   2385  CD1 TRP C 297     110.523  99.485 105.127  1.00  0.21           C  
ATOM   2386  CD2 TRP C 297     112.513 100.464 105.347  1.00  0.21           C  
ATOM   2387  NE1 TRP C 297     110.898  99.930 103.880  1.00  0.21           N  
ATOM   2388  CE2 TRP C 297     112.108 100.561 104.000  1.00  0.21           C  
ATOM   2389  CE3 TRP C 297     113.681 101.071 105.782  1.00  0.21           C  
ATOM   2390  CZ2 TRP C 297     112.872 101.243 103.066  1.00  0.21           C  
ATOM   2391  CZ3 TRP C 297     114.419 101.827 104.858  1.00  0.21           C  
ATOM   2392  CH2 TRP C 297     114.023 101.908 103.514  1.00  0.21           C  
ATOM   2393  N   TYR C 298     110.317  96.966 109.628  1.00  0.24           N  
ATOM   2394  CA  TYR C 298     110.573  96.248 110.870  1.00  0.24           C  
ATOM   2395  C   TYR C 298     111.992  96.499 111.385  1.00  0.24           C  
ATOM   2396  O   TYR C 298     112.236  96.704 112.570  1.00  0.24           O  
ATOM   2397  CB  TYR C 298     110.332  94.727 110.630  1.00  0.24           C  
ATOM   2398  CG  TYR C 298     110.533  93.920 111.888  1.00  0.24           C  
ATOM   2399  CD1 TYR C 298     111.714  93.178 112.076  1.00  0.24           C  
ATOM   2400  CD2 TYR C 298     109.585  93.966 112.922  1.00  0.24           C  
ATOM   2401  CE1 TYR C 298     111.947  92.507 113.283  1.00  0.24           C  
ATOM   2402  CE2 TYR C 298     109.818  93.293 114.132  1.00  0.24           C  
ATOM   2403  CZ  TYR C 298     111.002  92.569 114.310  1.00  0.24           C  
ATOM   2404  OH  TYR C 298     111.256  91.903 115.523  1.00  0.24           O  
ATOM   2405  N   THR C 299     112.968  96.509 110.465  1.00  0.42           N  
ATOM   2406  CA  THR C 299     114.313  96.984 110.737  1.00  0.42           C  
ATOM   2407  C   THR C 299     114.682  97.943 109.638  1.00  0.42           C  
ATOM   2408  O   THR C 299     114.430  97.695 108.461  1.00  0.42           O  
ATOM   2409  CB  THR C 299     115.397  95.911 110.821  1.00  0.42           C  
ATOM   2410  OG1 THR C 299     115.386  95.024 109.707  1.00  0.42           O  
ATOM   2411  CG2 THR C 299     115.146  95.075 112.082  1.00  0.42           C  
ATOM   2412  N   LYS C 300     115.279  99.103 109.965  1.00  0.29           N  
ATOM   2413  CA  LYS C 300     115.734 100.039 108.954  1.00  0.29           C  
ATOM   2414  C   LYS C 300     116.752  99.436 107.976  1.00  0.29           C  
ATOM   2415  O   LYS C 300     117.747  98.862 108.412  1.00  0.29           O  
ATOM   2416  CB  LYS C 300     116.274 101.341 109.606  1.00  0.29           C  
ATOM   2417  CG  LYS C 300     116.536 102.494 108.617  1.00  0.29           C  
ATOM   2418  CD  LYS C 300     117.091 103.750 109.315  1.00  0.29           C  
ATOM   2419  CE  LYS C 300     117.382 104.903 108.344  1.00  0.29           C  
ATOM   2420  NZ  LYS C 300     117.865 106.092 109.087  1.00  0.29           N  
ATOM   2421  N   THR C 301     116.458  99.521 106.648  1.00  0.24           N  
ATOM   2422  CA  THR C 301     117.248  99.026 105.506  1.00  0.24           C  
ATOM   2423  C   THR C 301     116.753  97.643 105.047  1.00  0.24           C  
ATOM   2424  O   THR C 301     117.048  97.159 103.956  1.00  0.24           O  
ATOM   2425  CB  THR C 301     118.775  99.075 105.697  1.00  0.24           C  
ATOM   2426  OG1 THR C 301     119.197 100.409 105.956  1.00  0.24           O  
ATOM   2427  CG2 THR C 301     119.560  98.603 104.466  1.00  0.24           C  
ATOM   2428  N   GLY C 302     115.916  96.961 105.857  1.00  0.35           N  
ATOM   2429  CA  GLY C 302     115.522  95.569 105.632  1.00  0.35           C  
ATOM   2430  C   GLY C 302     114.279  95.307 104.806  1.00  0.35           C  
ATOM   2431  O   GLY C 302     114.072  95.809 103.704  1.00  0.35           O  
ATOM   2432  N   ARG C 303     113.388  94.422 105.292  1.00  0.29           N  
ATOM   2433  CA  ARG C 303     112.093  94.183 104.673  1.00  0.29           C  
ATOM   2434  C   ARG C 303     111.053  95.176 105.176  1.00  0.29           C  
ATOM   2435  O   ARG C 303     111.153  95.681 106.293  1.00  0.29           O  
ATOM   2436  CB  ARG C 303     111.581  92.734 104.894  1.00  0.29           C  
ATOM   2437  CG  ARG C 303     112.438  91.655 104.190  1.00  0.29           C  
ATOM   2438  CD  ARG C 303     111.930  90.222 104.406  1.00  0.29           C  
ATOM   2439  NE  ARG C 303     112.081  89.950 105.869  1.00  0.29           N  
ATOM   2440  CZ  ARG C 303     111.549  88.905 106.518  1.00  0.29           C  
ATOM   2441  NH1 ARG C 303     111.737  88.797 107.831  1.00  0.29           N  
ATOM   2442  NH2 ARG C 303     110.837  87.977 105.889  1.00  0.29           N  
ATOM   2443  N   LEU C 304     110.011  95.469 104.354  1.00  0.32           N  
ATOM   2444  CA  LEU C 304     108.876  96.296 104.750  1.00  0.32           C  
ATOM   2445  C   LEU C 304     108.129  95.666 105.925  1.00  0.32           C  
ATOM   2446  O   LEU C 304     108.033  94.438 106.011  1.00  0.32           O  
ATOM   2447  CB  LEU C 304     107.927  96.558 103.537  1.00  0.32           C  
ATOM   2448  CG  LEU C 304     106.903  97.723 103.657  1.00  0.32           C  
ATOM   2449  CD1 LEU C 304     107.498  99.100 103.309  1.00  0.32           C  
ATOM   2450  CD2 LEU C 304     105.690  97.466 102.746  1.00  0.32           C  
ATOM   2451  N   GLU C 305     107.643  96.469 106.899  1.00  0.30           N  
ATOM   2452  CA  GLU C 305     106.927  95.963 108.055  1.00  0.30           C  
ATOM   2453  C   GLU C 305     105.635  95.270 107.639  1.00  0.30           C  
ATOM   2454  O   GLU C 305     104.931  95.748 106.752  1.00  0.30           O  
ATOM   2455  CB  GLU C 305     106.635  97.098 109.071  1.00  0.30           C  
ATOM   2456  CG  GLU C 305     106.078  96.643 110.445  1.00  0.30           C  
ATOM   2457  CD  GLU C 305     105.539  97.795 111.299  1.00  0.30           C  
ATOM   2458  OE1 GLU C 305     105.434  98.946 110.797  1.00  0.30           O  
ATOM   2459  OE2 GLU C 305     105.163  97.500 112.466  1.00  0.30           O  
ATOM   2460  N   PHE C 306     105.336  94.093 108.241  1.00  0.23           N  
ATOM   2461  CA  PHE C 306     104.205  93.243 107.891  1.00  0.23           C  
ATOM   2462  C   PHE C 306     104.288  92.672 106.474  1.00  0.23           C  
ATOM   2463  O   PHE C 306     103.264  92.436 105.837  1.00  0.23           O  
ATOM   2464  CB  PHE C 306     102.838  93.948 108.120  1.00  0.23           C  
ATOM   2465  CG  PHE C 306     102.678  94.494 109.506  1.00  0.23           C  
ATOM   2466  CD1 PHE C 306     102.575  93.647 110.620  1.00  0.23           C  
ATOM   2467  CD2 PHE C 306     102.613  95.884 109.697  1.00  0.23           C  
ATOM   2468  CE1 PHE C 306     102.419  94.184 111.906  1.00  0.23           C  
ATOM   2469  CE2 PHE C 306     102.455  96.423 110.976  1.00  0.23           C  
ATOM   2470  CZ  PHE C 306     102.363  95.572 112.083  1.00  0.23           C  
ATOM   2471  N   TYR C 307     105.525  92.389 106.004  1.00  0.26           N  
ATOM   2472  CA  TYR C 307     105.852  91.830 104.698  1.00  0.26           C  
ATOM   2473  C   TYR C 307     105.888  92.852 103.568  1.00  0.26           C  
ATOM   2474  O   TYR C 307     105.282  93.917 103.592  1.00  0.26           O  
ATOM   2475  CB  TYR C 307     105.041  90.559 104.280  1.00  0.26           C  
ATOM   2476  CG  TYR C 307     105.107  89.490 105.343  1.00  0.26           C  
ATOM   2477  CD1 TYR C 307     106.353  89.040 105.814  1.00  0.26           C  
ATOM   2478  CD2 TYR C 307     103.935  88.932 105.891  1.00  0.26           C  
ATOM   2479  CE1 TYR C 307     106.429  88.080 106.830  1.00  0.26           C  
ATOM   2480  CE2 TYR C 307     104.011  87.959 106.901  1.00  0.26           C  
ATOM   2481  CZ  TYR C 307     105.262  87.540 107.369  1.00  0.26           C  
ATOM   2482  OH  TYR C 307     105.369  86.558 108.371  1.00  0.26           O  
ATOM   2483  N   ARG C 308     106.686  92.556 102.520  1.00  0.30           N  
ATOM   2484  CA  ARG C 308     106.622  93.288 101.268  1.00  0.30           C  
ATOM   2485  C   ARG C 308     105.338  92.907 100.517  1.00  0.30           C  
ATOM   2486  O   ARG C 308     104.855  91.789 100.654  1.00  0.30           O  
ATOM   2487  CB  ARG C 308     107.912  93.042 100.409  1.00  0.30           C  
ATOM   2488  CG  ARG C 308     109.221  93.566 101.076  1.00  0.30           C  
ATOM   2489  CD  ARG C 308     110.512  93.389 100.247  1.00  0.30           C  
ATOM   2490  NE  ARG C 308     111.669  94.017 101.002  1.00  0.30           N  
ATOM   2491  CZ  ARG C 308     112.961  93.877 100.657  1.00  0.30           C  
ATOM   2492  NH1 ARG C 308     113.923  94.470 101.362  1.00  0.30           N  
ATOM   2493  NH2 ARG C 308     113.325  93.158  99.602  1.00  0.30           N  
ATOM   2494  N   GLU C 309     104.746  93.823  99.716  1.00  0.48           N  
ATOM   2495  CA  GLU C 309     103.748  93.496  98.700  1.00  0.48           C  
ATOM   2496  C   GLU C 309     104.373  92.608  97.623  1.00  0.48           C  
ATOM   2497  O   GLU C 309     105.603  92.535  97.570  1.00  0.48           O  
ATOM   2498  CB  GLU C 309     103.144  94.821  98.153  1.00  0.48           C  
ATOM   2499  CG  GLU C 309     101.849  94.735  97.292  1.00  0.48           C  
ATOM   2500  CD  GLU C 309     102.066  94.654  95.774  1.00  0.48           C  
ATOM   2501  OE1 GLU C 309     103.075  95.218  95.275  1.00  0.48           O  
ATOM   2502  OE2 GLU C 309     101.183  94.085  95.081  1.00  0.48           O  
ATOM   2503  N   GLU C 310     103.558  91.888  96.817  1.00  0.49           N  
ATOM   2504  CA  GLU C 310     104.014  91.048  95.721  1.00  0.49           C  
ATOM   2505  C   GLU C 310     104.383  89.590  96.039  1.00  0.49           C  
ATOM   2506  O   GLU C 310     105.402  89.292  96.660  1.00  0.49           O  
ATOM   2507  CB  GLU C 310     105.001  91.767  94.748  1.00  0.49           C  
ATOM   2508  CG  GLU C 310     105.720  90.878  93.709  1.00  0.49           C  
ATOM   2509  CD  GLU C 310     106.505  91.690  92.683  1.00  0.49           C  
ATOM   2510  OE1 GLU C 310     106.884  92.849  92.985  1.00  0.49           O  
ATOM   2511  OE2 GLU C 310     106.756  91.135  91.581  1.00  0.49           O  
ATOM   2512  N   ASP C 311     103.546  88.617  95.578  1.00  0.50           N  
ATOM   2513  CA  ASP C 311     103.792  87.186  95.735  1.00  0.50           C  
ATOM   2514  C   ASP C 311     104.202  86.535  94.415  1.00  0.50           C  
ATOM   2515  O   ASP C 311     103.748  86.899  93.326  1.00  0.50           O  
ATOM   2516  CB  ASP C 311     102.573  86.377  96.268  1.00  0.50           C  
ATOM   2517  CG  ASP C 311     102.303  86.649  97.735  1.00  0.50           C  
ATOM   2518  OD1 ASP C 311     103.260  86.522  98.541  1.00  0.50           O  
ATOM   2519  OD2 ASP C 311     101.117  86.903  98.058  1.00  0.50           O  
ATOM   2520  N   GLU C 312     105.104  85.533  94.498  1.00  0.47           N  
ATOM   2521  CA  GLU C 312     105.488  84.618  93.434  1.00  0.47           C  
ATOM   2522  C   GLU C 312     104.393  83.653  92.981  1.00  0.47           C  
ATOM   2523  O   GLU C 312     103.485  83.293  93.722  1.00  0.47           O  
ATOM   2524  CB  GLU C 312     106.782  83.850  93.801  1.00  0.47           C  
ATOM   2525  CG  GLU C 312     106.654  82.745  94.882  1.00  0.47           C  
ATOM   2526  CD  GLU C 312     108.009  82.120  95.220  1.00  0.47           C  
ATOM   2527  OE1 GLU C 312     109.044  82.552  94.648  1.00  0.47           O  
ATOM   2528  OE2 GLU C 312     108.008  81.206  96.083  1.00  0.47           O  
ATOM   2529  N   PHE C 313     104.403  83.227  91.704  1.00  0.39           N  
ATOM   2530  CA  PHE C 313     103.363  82.374  91.156  1.00  0.39           C  
ATOM   2531  C   PHE C 313     103.675  80.930  91.292  1.00  0.39           C  
ATOM   2532  O   PHE C 313     102.804  80.103  91.553  1.00  0.39           O  
ATOM   2533  CB  PHE C 313     103.198  82.615  89.634  1.00  0.39           C  
ATOM   2534  CG  PHE C 313     102.756  83.989  89.357  1.00  0.39           C  
ATOM   2535  CD1 PHE C 313     102.040  84.721  90.304  1.00  0.39           C  
ATOM   2536  CD2 PHE C 313     103.136  84.618  88.171  1.00  0.39           C  
ATOM   2537  CE1 PHE C 313     101.932  86.087  90.176  1.00  0.39           C  
ATOM   2538  CE2 PHE C 313     102.811  85.942  87.951  1.00  0.39           C  
ATOM   2539  CZ  PHE C 313     102.307  86.713  88.978  1.00  0.39           C  
ATOM   2540  N   ILE C 314     104.943  80.605  91.059  1.00  0.35           N  
ATOM   2541  CA  ILE C 314     105.384  79.265  90.860  1.00  0.35           C  
ATOM   2542  C   ILE C 314     106.579  79.172  91.732  1.00  0.35           C  
ATOM   2543  O   ILE C 314     107.391  80.090  91.807  1.00  0.35           O  
ATOM   2544  CB  ILE C 314     105.720  78.918  89.410  1.00  0.35           C  
ATOM   2545  CG1 ILE C 314     106.781  79.854  88.782  1.00  0.35           C  
ATOM   2546  CG2 ILE C 314     104.398  78.963  88.615  1.00  0.35           C  
ATOM   2547  CD1 ILE C 314     107.320  79.324  87.451  1.00  0.35           C  
ATOM   2548  N   GLU C 315     106.681  78.060  92.450  1.00  0.33           N  
ATOM   2549  CA  GLU C 315     107.822  77.765  93.245  1.00  0.33           C  
ATOM   2550  C   GLU C 315     108.848  77.115  92.334  1.00  0.33           C  
ATOM   2551  O   GLU C 315     108.645  76.937  91.132  1.00  0.33           O  
ATOM   2552  CB  GLU C 315     107.368  76.841  94.387  1.00  0.33           C  
ATOM   2553  CG  GLU C 315     108.145  77.047  95.701  1.00  0.33           C  
ATOM   2554  CD  GLU C 315     107.779  75.967  96.712  1.00  0.33           C  
ATOM   2555  OE1 GLU C 315     106.565  75.665  96.856  1.00  0.33           O  
ATOM   2556  OE2 GLU C 315     108.727  75.416  97.331  1.00  0.33           O  
ATOM   2557  N   ALA C 316     110.014  76.761  92.867  1.00  0.32           N  
ATOM   2558  CA  ALA C 316     110.973  75.981  92.132  1.00  0.32           C  
ATOM   2559  C   ALA C 316     110.575  74.501  92.014  1.00  0.32           C  
ATOM   2560  O   ALA C 316     109.730  73.995  92.745  1.00  0.32           O  
ATOM   2561  CB  ALA C 316     112.312  76.108  92.872  1.00  0.32           C  
ATOM   2562  N   GLY C 317     111.209  73.741  91.093  1.00  0.24           N  
ATOM   2563  CA  GLY C 317     111.160  72.280  91.181  1.00  0.24           C  
ATOM   2564  C   GLY C 317     111.197  71.531  89.884  1.00  0.24           C  
ATOM   2565  O   GLY C 317     111.597  70.370  89.865  1.00  0.24           O  
ATOM   2566  N   GLU C 318     110.821  72.155  88.752  1.00  0.23           N  
ATOM   2567  CA  GLU C 318     111.011  71.560  87.436  1.00  0.23           C  
ATOM   2568  C   GLU C 318     112.478  71.349  87.060  1.00  0.23           C  
ATOM   2569  O   GLU C 318     113.357  72.135  87.408  1.00  0.23           O  
ATOM   2570  CB  GLU C 318     110.313  72.357  86.304  1.00  0.23           C  
ATOM   2571  CG  GLU C 318     108.777  72.472  86.459  1.00  0.23           C  
ATOM   2572  CD  GLU C 318     108.108  73.196  85.287  1.00  0.23           C  
ATOM   2573  OE1 GLU C 318     108.812  73.638  84.336  1.00  0.23           O  
ATOM   2574  OE2 GLU C 318     106.857  73.308  85.340  1.00  0.23           O  
ATOM   2575  N   ASN C 319     112.771  70.255  86.327  1.00  0.30           N  
ATOM   2576  CA  ASN C 319     114.108  69.925  85.877  1.00  0.30           C  
ATOM   2577  C   ASN C 319     114.069  69.681  84.371  1.00  0.30           C  
ATOM   2578  O   ASN C 319     113.331  68.833  83.874  1.00  0.30           O  
ATOM   2579  CB  ASN C 319     114.653  68.706  86.682  1.00  0.30           C  
ATOM   2580  CG  ASN C 319     116.157  68.520  86.510  1.00  0.30           C  
ATOM   2581  OD1 ASN C 319     116.805  69.112  85.652  1.00  0.30           O  
ATOM   2582  ND2 ASN C 319     116.763  67.674  87.375  1.00  0.30           N  
ATOM   2583  N   LEU C 320     114.862  70.462  83.613  1.00  0.30           N  
ATOM   2584  CA  LEU C 320     114.972  70.380  82.170  1.00  0.30           C  
ATOM   2585  C   LEU C 320     116.181  69.538  81.788  1.00  0.30           C  
ATOM   2586  O   LEU C 320     117.213  69.630  82.452  1.00  0.30           O  
ATOM   2587  CB  LEU C 320     115.179  71.778  81.521  1.00  0.30           C  
ATOM   2588  CG  LEU C 320     114.043  72.798  81.747  1.00  0.30           C  
ATOM   2589  CD1 LEU C 320     114.395  74.138  81.075  1.00  0.30           C  
ATOM   2590  CD2 LEU C 320     112.678  72.272  81.276  1.00  0.30           C  
ATOM   2591  N   PRO C 321     116.159  68.712  80.746  1.00  0.31           N  
ATOM   2592  CA  PRO C 321     117.372  68.064  80.285  1.00  0.31           C  
ATOM   2593  C   PRO C 321     118.254  69.023  79.512  1.00  0.31           C  
ATOM   2594  O   PRO C 321     117.894  70.172  79.267  1.00  0.31           O  
ATOM   2595  CB  PRO C 321     116.810  66.990  79.346  1.00  0.31           C  
ATOM   2596  CG  PRO C 321     115.610  67.675  78.673  1.00  0.31           C  
ATOM   2597  CD  PRO C 321     115.100  68.664  79.733  1.00  0.31           C  
ATOM   2598  N   VAL C 322     119.433  68.552  79.082  1.00  0.34           N  
ATOM   2599  CA  VAL C 322     120.352  69.303  78.249  1.00  0.34           C  
ATOM   2600  C   VAL C 322     119.761  69.685  76.897  1.00  0.34           C  
ATOM   2601  O   VAL C 322     119.350  68.832  76.110  1.00  0.34           O  
ATOM   2602  CB  VAL C 322     121.637  68.508  78.031  1.00  0.34           C  
ATOM   2603  CG1 VAL C 322     122.620  69.241  77.090  1.00  0.34           C  
ATOM   2604  CG2 VAL C 322     122.292  68.254  79.405  1.00  0.34           C  
ATOM   2605  N   HIS C 323     119.715  70.993  76.575  1.00  0.29           N  
ATOM   2606  CA  HIS C 323     119.338  71.476  75.256  1.00  0.29           C  
ATOM   2607  C   HIS C 323     120.381  71.146  74.167  1.00  0.29           C  
ATOM   2608  O   HIS C 323     121.474  71.699  74.145  1.00  0.29           O  
ATOM   2609  CB  HIS C 323     119.049  73.002  75.324  1.00  0.29           C  
ATOM   2610  CG  HIS C 323     117.895  73.373  76.230  1.00  0.29           C  
ATOM   2611  ND1 HIS C 323     117.637  74.709  76.456  1.00  0.29           N  
ATOM   2612  CD2 HIS C 323     116.977  72.612  76.886  1.00  0.29           C  
ATOM   2613  CE1 HIS C 323     116.581  74.739  77.245  1.00  0.29           C  
ATOM   2614  NE2 HIS C 323     116.140  73.496  77.534  1.00  0.29           N  
ATOM   2615  N   ARG C 324     120.065  70.214  73.232  1.00  0.34           N  
ATOM   2616  CA  ARG C 324     121.025  69.560  72.343  1.00  0.34           C  
ATOM   2617  C   ARG C 324     121.109  70.070  70.897  1.00  0.34           C  
ATOM   2618  O   ARG C 324     121.643  69.401  70.026  1.00  0.34           O  
ATOM   2619  CB  ARG C 324     120.633  68.069  72.186  1.00  0.34           C  
ATOM   2620  CG  ARG C 324     120.642  67.196  73.446  1.00  0.34           C  
ATOM   2621  CD  ARG C 324     120.310  65.774  73.008  1.00  0.34           C  
ATOM   2622  NE  ARG C 324     120.309  64.919  74.220  1.00  0.34           N  
ATOM   2623  CZ  ARG C 324     119.915  63.641  74.213  1.00  0.34           C  
ATOM   2624  NH1 ARG C 324     119.907  62.973  75.362  1.00  0.34           N  
ATOM   2625  NH2 ARG C 324     119.535  63.032  73.095  1.00  0.34           N  
ATOM   2626  N   GLU C 325     120.555  71.240  70.567  1.00  0.36           N  
ATOM   2627  CA  GLU C 325     120.708  71.840  69.258  1.00  0.36           C  
ATOM   2628  C   GLU C 325     121.533  73.073  69.570  1.00  0.36           C  
ATOM   2629  O   GLU C 325     120.945  74.101  69.924  1.00  0.36           O  
ATOM   2630  CB  GLU C 325     119.319  72.158  68.614  1.00  0.36           C  
ATOM   2631  CG  GLU C 325     119.255  73.060  67.315  1.00  0.36           C  
ATOM   2632  CD  GLU C 325     118.852  72.478  65.959  1.00  0.36           C  
ATOM   2633  OE1 GLU C 325     119.025  73.100  64.854  1.00  0.36           O  
ATOM   2634  OE2 GLU C 325     118.126  71.448  66.049  1.00  0.36           O  
ATOM   2635  N   PRO C 326     122.869  73.030  69.525  1.00  0.28           N  
ATOM   2636  CA  PRO C 326     123.679  74.238  69.512  1.00  0.28           C  
ATOM   2637  C   PRO C 326     123.495  74.963  68.181  1.00  0.28           C  
ATOM   2638  O   PRO C 326     122.717  74.536  67.333  1.00  0.28           O  
ATOM   2639  CB  PRO C 326     125.099  73.680  69.729  1.00  0.28           C  
ATOM   2640  CG  PRO C 326     125.098  72.317  69.030  1.00  0.28           C  
ATOM   2641  CD  PRO C 326     123.643  71.865  69.060  1.00  0.28           C  
ATOM   2642  N   ILE C 327     124.170  76.106  67.984  1.00  0.37           N  
ATOM   2643  CA  ILE C 327     124.247  76.789  66.698  1.00  0.37           C  
ATOM   2644  C   ILE C 327     125.661  76.636  66.149  1.00  0.37           C  
ATOM   2645  O   ILE C 327     126.053  77.375  65.246  1.00  0.37           O  
ATOM   2646  CB  ILE C 327     123.848  78.274  66.799  1.00  0.37           C  
ATOM   2647  CG1 ILE C 327     124.820  79.064  67.725  1.00  0.37           C  
ATOM   2648  CG2 ILE C 327     122.362  78.312  67.236  1.00  0.37           C  
ATOM   2649  CD1 ILE C 327     124.490  80.550  67.942  1.00  0.37           C  
ATOM   2650  N   ASP C 328     126.482  75.698  66.687  1.00  0.37           N  
ATOM   2651  CA  ASP C 328     127.894  75.604  66.313  1.00  0.37           C  
ATOM   2652  C   ASP C 328     128.082  74.612  65.154  1.00  0.37           C  
ATOM   2653  O   ASP C 328     127.195  74.477  64.325  1.00  0.37           O  
ATOM   2654  CB  ASP C 328     128.857  75.402  67.530  1.00  0.37           C  
ATOM   2655  CG  ASP C 328     128.583  74.174  68.381  1.00  0.37           C  
ATOM   2656  OD1 ASP C 328     129.033  74.171  69.556  1.00  0.37           O  
ATOM   2657  OD2 ASP C 328     127.896  73.257  67.884  1.00  0.37           O  
ATOM   2658  N   SER C 329     129.245  73.937  64.982  1.00  0.25           N  
ATOM   2659  CA  SER C 329     129.498  73.036  63.862  1.00  0.25           C  
ATOM   2660  C   SER C 329     129.532  71.631  64.334  1.00  0.25           C  
ATOM   2661  O   SER C 329     129.891  71.327  65.462  1.00  0.25           O  
ATOM   2662  CB  SER C 329     130.812  73.201  63.013  1.00  0.25           C  
ATOM   2663  OG  SER C 329     131.966  73.336  63.836  1.00  0.25           O  
ATOM   2664  N   THR C 330     129.245  70.675  63.442  1.00  0.25           N  
ATOM   2665  CA  THR C 330     129.713  69.322  63.650  1.00  0.25           C  
ATOM   2666  C   THR C 330     131.233  69.207  63.463  1.00  0.25           C  
ATOM   2667  O   THR C 330     131.772  69.398  62.375  1.00  0.25           O  
ATOM   2668  CB  THR C 330     128.955  68.306  62.816  1.00  0.25           C  
ATOM   2669  OG1 THR C 330     129.156  68.454  61.424  1.00  0.25           O  
ATOM   2670  CG2 THR C 330     127.450  68.512  63.031  1.00  0.25           C  
ATOM   2671  N   PHE C 331     131.992  68.911  64.552  1.00  0.20           N  
ATOM   2672  CA  PHE C 331     133.450  68.777  64.590  1.00  0.20           C  
ATOM   2673  C   PHE C 331     134.249  69.693  63.646  1.00  0.20           C  
ATOM   2674  O   PHE C 331     134.184  70.917  63.732  1.00  0.20           O  
ATOM   2675  CB  PHE C 331     133.835  67.280  64.430  1.00  0.20           C  
ATOM   2676  CG  PHE C 331     133.381  66.477  65.617  1.00  0.20           C  
ATOM   2677  CD1 PHE C 331     134.166  66.457  66.782  1.00  0.20           C  
ATOM   2678  CD2 PHE C 331     132.201  65.715  65.580  1.00  0.20           C  
ATOM   2679  CE1 PHE C 331     133.792  65.680  67.884  1.00  0.20           C  
ATOM   2680  CE2 PHE C 331     131.819  64.942  66.684  1.00  0.20           C  
ATOM   2681  CZ  PHE C 331     132.618  64.916  67.834  1.00  0.20           C  
ATOM   2682  N   TYR C 332     135.011  69.063  62.727  1.00  0.20           N  
ATOM   2683  CA  TYR C 332     135.684  69.648  61.581  1.00  0.20           C  
ATOM   2684  C   TYR C 332     135.710  68.529  60.531  1.00  0.20           C  
ATOM   2685  O   TYR C 332     136.699  68.307  59.834  1.00  0.20           O  
ATOM   2686  CB  TYR C 332     137.117  70.219  61.861  1.00  0.20           C  
ATOM   2687  CG  TYR C 332     137.059  71.454  62.732  1.00  0.20           C  
ATOM   2688  CD1 TYR C 332     136.720  72.703  62.178  1.00  0.20           C  
ATOM   2689  CD2 TYR C 332     137.286  71.374  64.117  1.00  0.20           C  
ATOM   2690  CE1 TYR C 332     136.546  73.827  63.000  1.00  0.20           C  
ATOM   2691  CE2 TYR C 332     137.093  72.492  64.944  1.00  0.20           C  
ATOM   2692  CZ  TYR C 332     136.710  73.714  64.383  1.00  0.20           C  
ATOM   2693  OH  TYR C 332     136.504  74.843  65.201  1.00  0.20           O  
ATOM   2694  N   GLU C 333     134.592  67.758  60.451  1.00  0.25           N  
ATOM   2695  CA  GLU C 333     134.342  66.671  59.503  1.00  0.25           C  
ATOM   2696  C   GLU C 333     133.794  67.276  58.205  1.00  0.25           C  
ATOM   2697  O   GLU C 333     133.277  68.389  58.292  1.00  0.25           O  
ATOM   2698  CB  GLU C 333     133.376  65.598  60.090  1.00  0.25           C  
ATOM   2699  CG  GLU C 333     133.908  64.841  61.333  1.00  0.25           C  
ATOM   2700  CD  GLU C 333     133.118  63.575  61.678  1.00  0.25           C  
ATOM   2701  OE1 GLU C 333     132.326  63.080  60.834  1.00  0.25           O  
ATOM   2702  OE2 GLU C 333     133.367  63.067  62.806  1.00  0.25           O  
ATOM   2703  N   PRO C 334     133.904  66.691  56.989  1.00  0.22           N  
ATOM   2704  CA  PRO C 334     134.111  67.415  55.726  1.00  0.22           C  
ATOM   2705  C   PRO C 334     134.060  68.948  55.648  1.00  0.22           C  
ATOM   2706  O   PRO C 334     132.981  69.509  55.484  1.00  0.22           O  
ATOM   2707  CB  PRO C 334     133.006  66.789  54.860  1.00  0.22           C  
ATOM   2708  CG  PRO C 334     133.055  65.310  55.239  1.00  0.22           C  
ATOM   2709  CD  PRO C 334     133.506  65.300  56.707  1.00  0.22           C  
ATOM   2710  N   ASN C 335     135.222  69.661  55.637  1.00  0.25           N  
ATOM   2711  CA  ASN C 335     135.308  71.127  55.640  1.00  0.25           C  
ATOM   2712  C   ASN C 335     134.748  71.848  54.396  1.00  0.25           C  
ATOM   2713  O   ASN C 335     134.692  73.059  54.386  1.00  0.25           O  
ATOM   2714  CB  ASN C 335     136.765  71.664  55.854  1.00  0.25           C  
ATOM   2715  CG  ASN C 335     137.347  71.341  57.231  1.00  0.25           C  
ATOM   2716  OD1 ASN C 335     136.667  71.348  58.255  1.00  0.25           O  
ATOM   2717  ND2 ASN C 335     138.687  71.136  57.281  1.00  0.25           N  
ATOM   2718  N   VAL C 336     134.242  71.095  53.391  1.00  0.26           N  
ATOM   2719  CA  VAL C 336     133.257  71.405  52.355  1.00  0.26           C  
ATOM   2720  C   VAL C 336     132.276  72.536  52.611  1.00  0.26           C  
ATOM   2721  O   VAL C 336     131.834  73.266  51.720  1.00  0.26           O  
ATOM   2722  CB  VAL C 336     132.417  70.131  52.121  1.00  0.26           C  
ATOM   2723  CG1 VAL C 336     131.339  70.280  51.024  1.00  0.26           C  
ATOM   2724  CG2 VAL C 336     133.301  68.903  51.824  1.00  0.26           C  
ATOM   2725  N   ILE C 337     131.767  72.664  53.832  1.00  0.29           N  
ATOM   2726  CA  ILE C 337     130.952  73.767  54.236  1.00  0.29           C  
ATOM   2727  C   ILE C 337     131.873  74.981  54.453  1.00  0.29           C  
ATOM   2728  O   ILE C 337     132.847  75.153  53.727  1.00  0.29           O  
ATOM   2729  CB  ILE C 337     130.033  73.317  55.388  1.00  0.29           C  
ATOM   2730  CG1 ILE C 337     128.868  74.280  55.746  1.00  0.29           C  
ATOM   2731  CG2 ILE C 337     130.919  72.917  56.583  1.00  0.29           C  
ATOM   2732  CD1 ILE C 337     127.865  73.744  56.778  1.00  0.29           C  
ATOM   2733  N   VAL C 338     131.609  75.863  55.442  1.00  0.26           N  
ATOM   2734  CA  VAL C 338     132.415  77.036  55.808  1.00  0.26           C  
ATOM   2735  C   VAL C 338     132.240  78.122  54.750  1.00  0.26           C  
ATOM   2736  O   VAL C 338     132.739  77.993  53.643  1.00  0.26           O  
ATOM   2737  CB  VAL C 338     133.897  76.705  56.100  1.00  0.26           C  
ATOM   2738  CG1 VAL C 338     134.704  77.790  56.846  1.00  0.26           C  
ATOM   2739  CG2 VAL C 338     134.011  75.364  56.849  1.00  0.26           C  
ATOM   2740  N   ALA C 339     131.482  79.215  55.007  1.00  0.22           N  
ATOM   2741  CA  ALA C 339     131.019  80.110  53.948  1.00  0.22           C  
ATOM   2742  C   ALA C 339     132.087  81.144  53.656  1.00  0.22           C  
ATOM   2743  O   ALA C 339     132.953  81.299  54.522  1.00  0.22           O  
ATOM   2744  CB  ALA C 339     129.624  80.712  54.261  1.00  0.22           C  
ATOM   2745  N   PRO C 340     132.152  81.848  52.494  1.00  0.22           N  
ATOM   2746  CA  PRO C 340     133.240  82.755  52.188  1.00  0.22           C  
ATOM   2747  C   PRO C 340     133.791  83.640  53.268  1.00  0.22           C  
ATOM   2748  O   PRO C 340     133.178  84.630  53.619  1.00  0.22           O  
ATOM   2749  CB  PRO C 340     132.829  83.534  50.941  1.00  0.22           C  
ATOM   2750  CG  PRO C 340     131.931  82.544  50.194  1.00  0.22           C  
ATOM   2751  CD  PRO C 340     131.353  81.612  51.290  1.00  0.22           C  
ATOM   2752  N   ALA C 341     134.992  83.266  53.760  1.00  0.19           N  
ATOM   2753  CA  ALA C 341     135.664  83.875  54.877  1.00  0.19           C  
ATOM   2754  C   ALA C 341     135.972  85.360  54.756  1.00  0.19           C  
ATOM   2755  O   ALA C 341     135.724  86.016  53.747  1.00  0.19           O  
ATOM   2756  CB  ALA C 341     137.005  83.135  55.060  1.00  0.19           C  
ATOM   2757  N   HIS C 342     136.641  85.904  55.797  1.00  0.15           N  
ATOM   2758  CA  HIS C 342     137.218  87.238  55.785  1.00  0.15           C  
ATOM   2759  C   HIS C 342     138.039  87.525  54.500  1.00  0.15           C  
ATOM   2760  O   HIS C 342     137.844  88.619  53.966  1.00  0.15           O  
ATOM   2761  CB  HIS C 342     137.942  87.607  57.129  1.00  0.15           C  
ATOM   2762  CG  HIS C 342     137.137  87.368  58.393  1.00  0.15           C  
ATOM   2763  ND1 HIS C 342     136.141  88.256  58.760  1.00  0.15           N  
ATOM   2764  CD2 HIS C 342     137.259  86.395  59.341  1.00  0.15           C  
ATOM   2765  CE1 HIS C 342     135.679  87.808  59.915  1.00  0.15           C  
ATOM   2766  NE2 HIS C 342     136.324  86.687  60.314  1.00  0.15           N  
ATOM   2767  N   PRO C 343     138.870  86.620  53.919  1.00  0.18           N  
ATOM   2768  CA  PRO C 343     139.281  86.721  52.506  1.00  0.18           C  
ATOM   2769  C   PRO C 343     138.286  86.152  51.495  1.00  0.18           C  
ATOM   2770  O   PRO C 343     137.745  86.877  50.667  1.00  0.18           O  
ATOM   2771  CB  PRO C 343     140.576  85.867  52.426  1.00  0.18           C  
ATOM   2772  CG  PRO C 343     141.045  85.718  53.876  1.00  0.18           C  
ATOM   2773  CD  PRO C 343     139.740  85.705  54.668  1.00  0.18           C  
ATOM   2774  N   PHE C 344     138.089  84.828  51.558  1.00  0.19           N  
ATOM   2775  CA  PHE C 344     137.374  83.948  50.661  1.00  0.19           C  
ATOM   2776  C   PHE C 344     137.641  82.554  51.206  1.00  0.19           C  
ATOM   2777  O   PHE C 344     138.764  82.213  51.571  1.00  0.19           O  
ATOM   2778  CB  PHE C 344     137.736  84.039  49.124  1.00  0.19           C  
ATOM   2779  CG  PHE C 344     139.034  83.362  48.697  1.00  0.19           C  
ATOM   2780  CD1 PHE C 344     140.266  83.973  48.965  1.00  0.19           C  
ATOM   2781  CD2 PHE C 344     139.044  82.101  48.065  1.00  0.19           C  
ATOM   2782  CE1 PHE C 344     141.473  83.294  48.758  1.00  0.19           C  
ATOM   2783  CE2 PHE C 344     140.254  81.435  47.813  1.00  0.19           C  
ATOM   2784  CZ  PHE C 344     141.467  82.010  48.208  1.00  0.19           C  
ATOM   2785  N   ILE C 345     136.616  81.698  51.363  1.00  0.24           N  
ATOM   2786  CA  ILE C 345     136.869  80.340  51.799  1.00  0.24           C  
ATOM   2787  C   ILE C 345     137.051  79.417  50.590  1.00  0.24           C  
ATOM   2788  O   ILE C 345     136.789  79.767  49.436  1.00  0.24           O  
ATOM   2789  CB  ILE C 345     135.760  79.881  52.733  1.00  0.24           C  
ATOM   2790  CG1 ILE C 345     136.149  78.791  53.765  1.00  0.24           C  
ATOM   2791  CG2 ILE C 345     134.557  79.507  51.865  1.00  0.24           C  
ATOM   2792  CD1 ILE C 345     136.994  79.325  54.929  1.00  0.24           C  
ATOM   2793  N   LYS C 346     137.482  78.175  50.839  1.00  0.27           N  
ATOM   2794  CA  LYS C 346     137.594  77.090  49.896  1.00  0.27           C  
ATOM   2795  C   LYS C 346     136.277  76.303  49.784  1.00  0.27           C  
ATOM   2796  O   LYS C 346     136.273  75.082  49.711  1.00  0.27           O  
ATOM   2797  CB  LYS C 346     138.802  76.204  50.328  1.00  0.27           C  
ATOM   2798  CG  LYS C 346     140.125  76.999  50.467  1.00  0.27           C  
ATOM   2799  CD  LYS C 346     141.352  76.114  50.773  1.00  0.27           C  
ATOM   2800  CE  LYS C 346     142.677  76.883  50.897  1.00  0.27           C  
ATOM   2801  NZ  LYS C 346     143.764  75.918  51.192  1.00  0.27           N  
ATOM   2802  N   ALA C 347     135.112  76.992  49.689  1.00  0.30           N  
ATOM   2803  CA  ALA C 347     133.780  76.383  49.636  1.00  0.30           C  
ATOM   2804  C   ALA C 347     133.365  76.051  48.216  1.00  0.30           C  
ATOM   2805  O   ALA C 347     132.290  75.529  47.943  1.00  0.30           O  
ATOM   2806  CB  ALA C 347     132.684  77.342  50.159  1.00  0.30           C  
ATOM   2807  N   LYS C 348     134.264  76.317  47.255  1.00  0.23           N  
ATOM   2808  CA  LYS C 348     134.128  75.934  45.870  1.00  0.23           C  
ATOM   2809  C   LYS C 348     134.365  74.438  45.717  1.00  0.23           C  
ATOM   2810  O   LYS C 348     134.003  73.827  44.717  1.00  0.23           O  
ATOM   2811  CB  LYS C 348     135.181  76.739  45.060  1.00  0.23           C  
ATOM   2812  CG  LYS C 348     134.963  78.265  45.141  1.00  0.23           C  
ATOM   2813  CD  LYS C 348     135.955  79.055  44.268  1.00  0.23           C  
ATOM   2814  CE  LYS C 348     135.697  80.569  44.259  1.00  0.23           C  
ATOM   2815  NZ  LYS C 348     136.691  81.249  43.393  1.00  0.23           N  
ATOM   2816  N   GLY C 349     134.969  73.825  46.759  1.00  0.24           N  
ATOM   2817  CA  GLY C 349     135.310  72.421  46.821  1.00  0.24           C  
ATOM   2818  C   GLY C 349     136.653  72.176  46.193  1.00  0.24           C  
ATOM   2819  O   GLY C 349     136.722  72.129  44.973  1.00  0.24           O  
ATOM   2820  N   PRO C 350     137.742  71.967  46.913  1.00  0.17           N  
ATOM   2821  CA  PRO C 350     138.959  71.593  46.202  1.00  0.17           C  
ATOM   2822  C   PRO C 350     139.476  70.302  46.782  1.00  0.17           C  
ATOM   2823  O   PRO C 350     140.611  69.939  46.493  1.00  0.17           O  
ATOM   2824  CB  PRO C 350     139.851  72.818  46.414  1.00  0.17           C  
ATOM   2825  CG  PRO C 350     139.521  73.275  47.838  1.00  0.17           C  
ATOM   2826  CD  PRO C 350     138.055  72.861  48.047  1.00  0.17           C  
ATOM   2827  N   GLU C 351     138.652  69.556  47.547  1.00  0.21           N  
ATOM   2828  CA  GLU C 351     139.005  68.231  48.042  1.00  0.21           C  
ATOM   2829  C   GLU C 351     138.292  67.105  47.297  1.00  0.21           C  
ATOM   2830  O   GLU C 351     138.630  65.932  47.437  1.00  0.21           O  
ATOM   2831  CB  GLU C 351     138.634  68.120  49.542  1.00  0.21           C  
ATOM   2832  CG  GLU C 351     139.319  69.212  50.404  1.00  0.21           C  
ATOM   2833  CD  GLU C 351     138.806  69.296  51.842  1.00  0.21           C  
ATOM   2834  OE1 GLU C 351     139.330  70.177  52.576  1.00  0.21           O  
ATOM   2835  OE2 GLU C 351     137.877  68.532  52.210  1.00  0.21           O  
ATOM   2836  N   ALA C 352     137.293  67.429  46.453  1.00  0.24           N  
ATOM   2837  CA  ALA C 352     136.482  66.428  45.780  1.00  0.24           C  
ATOM   2838  C   ALA C 352     135.651  67.087  44.690  1.00  0.24           C  
ATOM   2839  O   ALA C 352     134.431  66.934  44.619  1.00  0.24           O  
ATOM   2840  CB  ALA C 352     135.557  65.672  46.764  1.00  0.24           C  
ATOM   2841  N   TYR C 353     136.320  67.855  43.813  1.00  0.21           N  
ATOM   2842  CA  TYR C 353     135.715  68.559  42.699  1.00  0.21           C  
ATOM   2843  C   TYR C 353     136.294  67.996  41.419  1.00  0.21           C  
ATOM   2844  O   TYR C 353     137.470  67.646  41.354  1.00  0.21           O  
ATOM   2845  CB  TYR C 353     135.982  70.084  42.805  1.00  0.21           C  
ATOM   2846  CG  TYR C 353     135.149  70.929  41.870  1.00  0.21           C  
ATOM   2847  CD1 TYR C 353     135.633  71.358  40.620  1.00  0.21           C  
ATOM   2848  CD2 TYR C 353     133.875  71.353  42.283  1.00  0.21           C  
ATOM   2849  CE1 TYR C 353     134.845  72.179  39.795  1.00  0.21           C  
ATOM   2850  CE2 TYR C 353     133.093  72.178  41.464  1.00  0.21           C  
ATOM   2851  CZ  TYR C 353     133.572  72.582  40.216  1.00  0.21           C  
ATOM   2852  OH  TYR C 353     132.770  73.406  39.403  1.00  0.21           O  
ATOM   2853  N   GLY C 354     135.440  67.846  40.386  1.00  0.25           N  
ATOM   2854  CA  GLY C 354     135.821  67.303  39.090  1.00  0.25           C  
ATOM   2855  C   GLY C 354     135.803  68.359  38.021  1.00  0.25           C  
ATOM   2856  O   GLY C 354     136.625  69.266  38.006  1.00  0.25           O  
ATOM   2857  N   VAL C 355     134.850  68.247  37.076  1.00  0.20           N  
ATOM   2858  CA  VAL C 355     134.723  69.165  35.954  1.00  0.20           C  
ATOM   2859  C   VAL C 355     133.633  70.174  36.251  1.00  0.20           C  
ATOM   2860  O   VAL C 355     133.899  71.291  36.681  1.00  0.20           O  
ATOM   2861  CB  VAL C 355     134.438  68.434  34.641  1.00  0.20           C  
ATOM   2862  CG1 VAL C 355     134.283  69.440  33.474  1.00  0.20           C  
ATOM   2863  CG2 VAL C 355     135.616  67.483  34.351  1.00  0.20           C  
ATOM   2864  N   LYS C 356     132.361  69.810  36.019  1.00  0.26           N  
ATOM   2865  CA  LYS C 356     131.217  70.637  36.305  1.00  0.26           C  
ATOM   2866  C   LYS C 356     130.407  69.884  37.335  1.00  0.26           C  
ATOM   2867  O   LYS C 356     130.283  68.663  37.272  1.00  0.26           O  
ATOM   2868  CB  LYS C 356     130.401  70.916  35.015  1.00  0.26           C  
ATOM   2869  CG  LYS C 356     129.193  71.840  35.218  1.00  0.26           C  
ATOM   2870  CD  LYS C 356     128.425  72.114  33.912  1.00  0.26           C  
ATOM   2871  CE  LYS C 356     127.170  72.946  34.186  1.00  0.26           C  
ATOM   2872  NZ  LYS C 356     126.319  73.092  32.992  1.00  0.26           N  
ATOM   2873  N   VAL C 357     129.901  70.598  38.356  1.00  0.23           N  
ATOM   2874  CA  VAL C 357     129.154  70.009  39.445  1.00  0.23           C  
ATOM   2875  C   VAL C 357     127.866  70.767  39.533  1.00  0.23           C  
ATOM   2876  O   VAL C 357     127.873  71.968  39.796  1.00  0.23           O  
ATOM   2877  CB  VAL C 357     129.848  70.131  40.801  1.00  0.23           C  
ATOM   2878  CG1 VAL C 357     128.959  69.550  41.926  1.00  0.23           C  
ATOM   2879  CG2 VAL C 357     131.207  69.405  40.742  1.00  0.23           C  
ATOM   2880  N   ASP C 358     126.743  70.064  39.332  1.00  0.25           N  
ATOM   2881  CA  ASP C 358     125.432  70.647  39.335  1.00  0.25           C  
ATOM   2882  C   ASP C 358     124.629  69.946  40.421  1.00  0.25           C  
ATOM   2883  O   ASP C 358     124.342  68.754  40.322  1.00  0.25           O  
ATOM   2884  CB  ASP C 358     124.800  70.422  37.937  1.00  0.25           C  
ATOM   2885  CG  ASP C 358     125.686  71.058  36.889  1.00  0.25           C  
ATOM   2886  OD1 ASP C 358     125.966  72.282  37.017  1.00  0.25           O  
ATOM   2887  OD2 ASP C 358     126.138  70.342  35.950  1.00  0.25           O  
ATOM   2888  N   ASP C 359     124.271  70.647  41.518  1.00  0.23           N  
ATOM   2889  CA  ASP C 359     123.452  70.121  42.595  1.00  0.23           C  
ATOM   2890  C   ASP C 359     122.063  70.749  42.595  1.00  0.23           C  
ATOM   2891  O   ASP C 359     121.178  70.369  43.359  1.00  0.23           O  
ATOM   2892  CB  ASP C 359     124.149  70.311  43.974  1.00  0.23           C  
ATOM   2893  CG  ASP C 359     124.564  71.737  44.302  1.00  0.23           C  
ATOM   2894  OD1 ASP C 359     124.770  71.971  45.524  1.00  0.23           O  
ATOM   2895  OD2 ASP C 359     124.694  72.575  43.374  1.00  0.23           O  
ATOM   2896  N   PHE C 360     121.826  71.690  41.669  1.00  0.20           N  
ATOM   2897  CA  PHE C 360     120.535  72.300  41.444  1.00  0.20           C  
ATOM   2898  C   PHE C 360     119.735  71.604  40.349  1.00  0.20           C  
ATOM   2899  O   PHE C 360     118.523  71.786  40.261  1.00  0.20           O  
ATOM   2900  CB  PHE C 360     120.755  73.792  41.068  1.00  0.20           C  
ATOM   2901  CG  PHE C 360     121.457  74.530  42.189  1.00  0.20           C  
ATOM   2902  CD1 PHE C 360     120.981  74.479  43.514  1.00  0.20           C  
ATOM   2903  CD2 PHE C 360     122.624  75.269  41.924  1.00  0.20           C  
ATOM   2904  CE1 PHE C 360     121.671  75.123  44.551  1.00  0.20           C  
ATOM   2905  CE2 PHE C 360     123.311  75.921  42.957  1.00  0.20           C  
ATOM   2906  CZ  PHE C 360     122.839  75.842  44.272  1.00  0.20           C  
ATOM   2907  N   ASP C 361     120.371  70.715  39.554  1.00  0.22           N  
ATOM   2908  CA  ASP C 361     119.741  69.992  38.458  1.00  0.22           C  
ATOM   2909  C   ASP C 361     119.308  68.583  38.888  1.00  0.22           C  
ATOM   2910  O   ASP C 361     118.744  67.802  38.125  1.00  0.22           O  
ATOM   2911  CB  ASP C 361     120.744  69.922  37.272  1.00  0.22           C  
ATOM   2912  CG  ASP C 361     120.818  71.274  36.578  1.00  0.22           C  
ATOM   2913  OD1 ASP C 361     119.739  71.884  36.369  1.00  0.22           O  
ATOM   2914  OD2 ASP C 361     121.947  71.698  36.227  1.00  0.22           O  
ATOM   2915  N   ASN C 362     119.534  68.259  40.171  1.00  0.18           N  
ATOM   2916  CA  ASN C 362     119.260  67.017  40.857  1.00  0.18           C  
ATOM   2917  C   ASN C 362     120.058  67.148  42.133  1.00  0.18           C  
ATOM   2918  O   ASN C 362     121.180  67.643  42.132  1.00  0.18           O  
ATOM   2919  CB  ASN C 362     119.730  65.713  40.122  1.00  0.18           C  
ATOM   2920  CG  ASN C 362     119.226  64.430  40.793  1.00  0.18           C  
ATOM   2921  OD1 ASN C 362     118.739  64.388  41.920  1.00  0.18           O  
ATOM   2922  ND2 ASN C 362     119.334  63.295  40.071  1.00  0.18           N  
ATOM   2923  N   GLU C 363     119.509  66.689  43.259  1.00  0.23           N  
ATOM   2924  CA  GLU C 363     120.224  66.557  44.495  1.00  0.23           C  
ATOM   2925  C   GLU C 363     121.394  65.556  44.428  1.00  0.23           C  
ATOM   2926  O   GLU C 363     121.265  64.389  44.760  1.00  0.23           O  
ATOM   2927  CB  GLU C 363     119.162  66.189  45.568  1.00  0.23           C  
ATOM   2928  CG  GLU C 363     119.685  66.224  47.015  1.00  0.23           C  
ATOM   2929  CD  GLU C 363     118.661  66.149  48.145  1.00  0.23           C  
ATOM   2930  OE1 GLU C 363     119.082  66.629  49.247  1.00  0.23           O  
ATOM   2931  OE2 GLU C 363     117.531  65.638  47.967  1.00  0.23           O  
ATOM   2932  N   THR C 364     122.620  65.999  44.047  1.00  0.20           N  
ATOM   2933  CA  THR C 364     123.854  65.178  43.973  1.00  0.20           C  
ATOM   2934  C   THR C 364     124.502  64.986  45.329  1.00  0.20           C  
ATOM   2935  O   THR C 364     125.504  64.307  45.533  1.00  0.20           O  
ATOM   2936  CB  THR C 364     124.940  65.796  43.088  1.00  0.20           C  
ATOM   2937  OG1 THR C 364     125.292  67.102  43.529  1.00  0.20           O  
ATOM   2938  CG2 THR C 364     124.437  65.929  41.647  1.00  0.20           C  
ATOM   2939  N   ARG C 365     123.891  65.650  46.290  1.00  0.22           N  
ATOM   2940  CA  ARG C 365     124.114  65.784  47.674  1.00  0.22           C  
ATOM   2941  C   ARG C 365     123.974  64.428  48.385  1.00  0.22           C  
ATOM   2942  O   ARG C 365     124.720  64.196  49.328  1.00  0.22           O  
ATOM   2943  CB  ARG C 365     123.078  66.904  47.957  1.00  0.22           C  
ATOM   2944  CG  ARG C 365     123.457  68.327  47.494  1.00  0.22           C  
ATOM   2945  CD  ARG C 365     122.770  69.469  48.266  1.00  0.22           C  
ATOM   2946  NE  ARG C 365     121.344  69.102  48.588  1.00  0.22           N  
ATOM   2947  CZ  ARG C 365     120.506  69.786  49.375  1.00  0.22           C  
ATOM   2948  NH1 ARG C 365     119.226  69.445  49.487  1.00  0.22           N  
ATOM   2949  NH2 ARG C 365     120.893  70.712  50.215  1.00  0.22           N  
ATOM   2950  N   GLN C 366     123.100  63.504  47.880  1.00  0.23           N  
ATOM   2951  CA  GLN C 366     122.900  62.087  48.265  1.00  0.23           C  
ATOM   2952  C   GLN C 366     124.015  61.403  49.066  1.00  0.23           C  
ATOM   2953  O   GLN C 366     125.184  61.368  48.691  1.00  0.23           O  
ATOM   2954  CB  GLN C 366     122.509  61.126  47.089  1.00  0.23           C  
ATOM   2955  CG  GLN C 366     121.229  61.467  46.282  1.00  0.23           C  
ATOM   2956  CD  GLN C 366     119.953  61.432  47.125  1.00  0.23           C  
ATOM   2957  OE1 GLN C 366     119.665  60.442  47.797  1.00  0.23           O  
ATOM   2958  NE2 GLN C 366     119.166  62.531  47.088  1.00  0.23           N  
ATOM   2959  N   GLY C 367     123.675  60.841  50.243  1.00  0.19           N  
ATOM   2960  CA  GLY C 367     124.612  60.165  51.143  1.00  0.19           C  
ATOM   2961  C   GLY C 367     125.439  61.109  51.995  1.00  0.19           C  
ATOM   2962  O   GLY C 367     125.630  60.857  53.183  1.00  0.19           O  
ATOM   2963  N   ARG C 368     125.919  62.229  51.410  1.00  0.21           N  
ATOM   2964  CA  ARG C 368     126.780  63.221  52.038  1.00  0.21           C  
ATOM   2965  C   ARG C 368     125.965  64.378  52.614  1.00  0.21           C  
ATOM   2966  O   ARG C 368     125.826  64.531  53.809  1.00  0.21           O  
ATOM   2967  CB  ARG C 368     127.800  63.812  51.013  1.00  0.21           C  
ATOM   2968  CG  ARG C 368     128.636  65.009  51.539  1.00  0.21           C  
ATOM   2969  CD  ARG C 368     129.747  65.493  50.600  1.00  0.21           C  
ATOM   2970  NE  ARG C 368     129.101  66.100  49.394  1.00  0.21           N  
ATOM   2971  CZ  ARG C 368     129.748  66.394  48.257  1.00  0.21           C  
ATOM   2972  NH1 ARG C 368     129.076  66.934  47.243  1.00  0.21           N  
ATOM   2973  NH2 ARG C 368     131.046  66.149  48.102  1.00  0.21           N  
ATOM   2974  N   ASN C 369     125.398  65.235  51.753  1.00  0.24           N  
ATOM   2975  CA  ASN C 369     124.518  66.330  52.105  1.00  0.24           C  
ATOM   2976  C   ASN C 369     123.131  65.785  51.930  1.00  0.24           C  
ATOM   2977  O   ASN C 369     122.648  65.733  50.816  1.00  0.24           O  
ATOM   2978  CB  ASN C 369     124.548  67.451  51.058  1.00  0.24           C  
ATOM   2979  CG  ASN C 369     125.890  68.081  50.963  1.00  0.24           C  
ATOM   2980  OD1 ASN C 369     126.426  68.605  51.944  1.00  0.24           O  
ATOM   2981  ND2 ASN C 369     126.496  68.066  49.759  1.00  0.24           N  
ATOM   2982  N   ILE C 370     122.445  65.351  52.979  1.00  0.21           N  
ATOM   2983  CA  ILE C 370     121.105  64.807  52.765  1.00  0.21           C  
ATOM   2984  C   ILE C 370     120.183  65.530  53.706  1.00  0.21           C  
ATOM   2985  O   ILE C 370     120.460  66.661  54.090  1.00  0.21           O  
ATOM   2986  CB  ILE C 370     121.034  63.269  52.796  1.00  0.21           C  
ATOM   2987  CG1 ILE C 370     122.065  62.663  53.780  1.00  0.21           C  
ATOM   2988  CG2 ILE C 370     121.192  62.752  51.350  1.00  0.21           C  
ATOM   2989  CD1 ILE C 370     121.977  61.140  53.962  1.00  0.21           C  
ATOM   2990  N   VAL C 371     119.038  64.931  54.063  1.00  0.21           N  
ATOM   2991  CA  VAL C 371     118.281  65.332  55.228  1.00  0.21           C  
ATOM   2992  C   VAL C 371     118.208  64.099  56.110  1.00  0.21           C  
ATOM   2993  O   VAL C 371     117.605  63.091  55.745  1.00  0.21           O  
ATOM   2994  CB  VAL C 371     116.880  65.873  54.918  1.00  0.21           C  
ATOM   2995  CG1 VAL C 371     116.208  66.358  56.224  1.00  0.21           C  
ATOM   2996  CG2 VAL C 371     117.015  67.046  53.924  1.00  0.21           C  
ATOM   2997  N   LYS C 372     118.863  64.128  57.289  1.00  0.28           N  
ATOM   2998  CA  LYS C 372     118.805  63.049  58.267  1.00  0.28           C  
ATOM   2999  C   LYS C 372     118.151  63.577  59.531  1.00  0.28           C  
ATOM   3000  O   LYS C 372     117.834  64.755  59.673  1.00  0.28           O  
ATOM   3001  CB  LYS C 372     120.201  62.437  58.636  1.00  0.28           C  
ATOM   3002  CG  LYS C 372     120.946  61.784  57.453  1.00  0.28           C  
ATOM   3003  CD  LYS C 372     122.445  61.537  57.740  1.00  0.28           C  
ATOM   3004  CE  LYS C 372     122.739  60.353  58.667  1.00  0.28           C  
ATOM   3005  NZ  LYS C 372     124.206  60.179  58.809  1.00  0.28           N  
ATOM   3006  N   THR C 373     117.909  62.674  60.499  1.00  0.28           N  
ATOM   3007  CA  THR C 373     117.371  62.986  61.819  1.00  0.28           C  
ATOM   3008  C   THR C 373     118.360  63.734  62.694  1.00  0.28           C  
ATOM   3009  O   THR C 373     117.991  64.483  63.596  1.00  0.28           O  
ATOM   3010  CB  THR C 373     116.962  61.710  62.548  1.00  0.28           C  
ATOM   3011  OG1 THR C 373     118.026  60.760  62.560  1.00  0.28           O  
ATOM   3012  CG2 THR C 373     115.802  61.062  61.777  1.00  0.28           C  
ATOM   3013  N   TRP C 374     119.662  63.547  62.426  1.00  0.24           N  
ATOM   3014  CA  TRP C 374     120.755  64.221  63.085  1.00  0.24           C  
ATOM   3015  C   TRP C 374     121.100  65.529  62.388  1.00  0.24           C  
ATOM   3016  O   TRP C 374     120.869  65.690  61.195  1.00  0.24           O  
ATOM   3017  CB  TRP C 374     122.007  63.302  63.073  1.00  0.24           C  
ATOM   3018  CG  TRP C 374     121.840  62.060  63.931  1.00  0.24           C  
ATOM   3019  CD1 TRP C 374     121.300  60.839  63.624  1.00  0.24           C  
ATOM   3020  CD2 TRP C 374     122.188  62.009  65.326  1.00  0.24           C  
ATOM   3021  NE1 TRP C 374     121.307  60.021  64.735  1.00  0.24           N  
ATOM   3022  CE2 TRP C 374     121.842  60.725  65.792  1.00  0.24           C  
ATOM   3023  CE3 TRP C 374     122.748  62.959  66.179  1.00  0.24           C  
ATOM   3024  CZ2 TRP C 374     122.049  60.368  67.119  1.00  0.24           C  
ATOM   3025  CZ3 TRP C 374     122.950  62.601  67.520  1.00  0.24           C  
ATOM   3026  CH2 TRP C 374     122.604  61.323  67.985  1.00  0.24           C  
ATOM   3027  N   GLU C 375     121.701  66.499  63.115  1.00  0.24           N  
ATOM   3028  CA  GLU C 375     122.183  67.741  62.536  1.00  0.24           C  
ATOM   3029  C   GLU C 375     123.362  67.555  61.584  1.00  0.24           C  
ATOM   3030  O   GLU C 375     123.572  68.348  60.672  1.00  0.24           O  
ATOM   3031  CB  GLU C 375     122.571  68.735  63.647  1.00  0.24           C  
ATOM   3032  CG  GLU C 375     122.753  70.185  63.138  1.00  0.24           C  
ATOM   3033  CD  GLU C 375     123.923  70.932  63.763  1.00  0.24           C  
ATOM   3034  OE1 GLU C 375     124.289  70.591  64.913  1.00  0.24           O  
ATOM   3035  OE2 GLU C 375     124.448  71.839  63.056  1.00  0.24           O  
ATOM   3036  N   GLU C 376     124.122  66.450  61.733  1.00  0.26           N  
ATOM   3037  CA  GLU C 376     125.059  65.968  60.756  1.00  0.26           C  
ATOM   3038  C   GLU C 376     124.246  65.533  59.512  1.00  0.26           C  
ATOM   3039  O   GLU C 376     123.877  64.369  59.380  1.00  0.26           O  
ATOM   3040  CB  GLU C 376     125.852  64.810  61.404  1.00  0.26           C  
ATOM   3041  CG  GLU C 376     126.986  64.223  60.545  1.00  0.26           C  
ATOM   3042  CD  GLU C 376     127.883  65.337  60.051  1.00  0.26           C  
ATOM   3043  OE1 GLU C 376     128.127  65.440  58.821  1.00  0.26           O  
ATOM   3044  OE2 GLU C 376     128.269  66.149  60.923  1.00  0.26           O  
ATOM   3045  N   THR C 377     124.005  66.578  58.625  1.00  0.23           N  
ATOM   3046  CA  THR C 377     123.205  66.771  57.392  1.00  0.23           C  
ATOM   3047  C   THR C 377     122.047  67.715  57.468  1.00  0.23           C  
ATOM   3048  O   THR C 377     121.080  67.575  56.747  1.00  0.23           O  
ATOM   3049  CB  THR C 377     122.790  65.577  56.569  1.00  0.23           C  
ATOM   3050  OG1 THR C 377     121.908  64.732  57.266  1.00  0.23           O  
ATOM   3051  CG2 THR C 377     124.069  64.834  56.221  1.00  0.23           C  
ATOM   3052  N   LYS C 378     122.025  68.718  58.339  1.00  0.31           N  
ATOM   3053  CA  LYS C 378     120.901  69.645  58.356  1.00  0.31           C  
ATOM   3054  C   LYS C 378     121.328  70.952  57.724  1.00  0.31           C  
ATOM   3055  O   LYS C 378     122.506  71.236  57.539  1.00  0.31           O  
ATOM   3056  CB  LYS C 378     120.385  69.719  59.814  1.00  0.31           C  
ATOM   3057  CG  LYS C 378     119.122  70.541  60.133  1.00  0.31           C  
ATOM   3058  CD  LYS C 378     118.785  70.356  61.632  1.00  0.31           C  
ATOM   3059  CE  LYS C 378     117.590  71.159  62.167  1.00  0.31           C  
ATOM   3060  NZ  LYS C 378     117.387  70.895  63.607  1.00  0.31           N  
ATOM   3061  N   LYS C 379     120.377  71.806  57.299  1.00  0.35           N  
ATOM   3062  CA  LYS C 379     120.688  73.138  56.825  1.00  0.35           C  
ATOM   3063  C   LYS C 379     121.053  74.037  57.999  1.00  0.35           C  
ATOM   3064  O   LYS C 379     120.221  74.805  58.479  1.00  0.35           O  
ATOM   3065  CB  LYS C 379     119.530  73.791  56.011  1.00  0.35           C  
ATOM   3066  CG  LYS C 379     119.229  73.114  54.660  1.00  0.35           C  
ATOM   3067  CD  LYS C 379     118.018  73.768  53.963  1.00  0.35           C  
ATOM   3068  CE  LYS C 379     117.641  73.132  52.621  1.00  0.35           C  
ATOM   3069  NZ  LYS C 379     116.443  73.802  52.057  1.00  0.35           N  
ATOM   3070  N   THR C 380     122.299  73.936  58.500  1.00  0.36           N  
ATOM   3071  CA  THR C 380     122.808  74.745  59.606  1.00  0.36           C  
ATOM   3072  C   THR C 380     123.907  75.701  59.198  1.00  0.36           C  
ATOM   3073  O   THR C 380     124.676  75.475  58.265  1.00  0.36           O  
ATOM   3074  CB  THR C 380     123.231  73.952  60.843  1.00  0.36           C  
ATOM   3075  OG1 THR C 380     124.198  72.947  60.590  1.00  0.36           O  
ATOM   3076  CG2 THR C 380     121.964  73.257  61.345  1.00  0.36           C  
ATOM   3077  N   VAL C 381     123.981  76.868  59.880  1.00  0.26           N  
ATOM   3078  CA  VAL C 381     125.042  77.836  59.652  1.00  0.26           C  
ATOM   3079  C   VAL C 381     125.861  77.956  60.933  1.00  0.26           C  
ATOM   3080  O   VAL C 381     125.595  78.768  61.815  1.00  0.26           O  
ATOM   3081  CB  VAL C 381     124.594  79.181  59.063  1.00  0.26           C  
ATOM   3082  CG1 VAL C 381     125.868  79.956  58.657  1.00  0.26           C  
ATOM   3083  CG2 VAL C 381     123.701  78.946  57.818  1.00  0.26           C  
ATOM   3084  N   HIS C 382     126.866  77.057  61.033  1.00  0.27           N  
ATOM   3085  CA  HIS C 382     127.906  76.952  62.032  1.00  0.27           C  
ATOM   3086  C   HIS C 382     128.843  78.158  62.115  1.00  0.27           C  
ATOM   3087  O   HIS C 382     129.202  78.756  61.094  1.00  0.27           O  
ATOM   3088  CB  HIS C 382     128.689  75.637  61.792  1.00  0.27           C  
ATOM   3089  CG  HIS C 382     129.819  75.648  60.791  1.00  0.27           C  
ATOM   3090  ND1 HIS C 382     130.983  76.328  61.102  1.00  0.27           N  
ATOM   3091  CD2 HIS C 382     129.968  75.004  59.610  1.00  0.27           C  
ATOM   3092  CE1 HIS C 382     131.804  76.105  60.111  1.00  0.27           C  
ATOM   3093  NE2 HIS C 382     131.245  75.298  59.187  1.00  0.27           N  
ATOM   3094  N   PRO C 383     129.197  78.534  63.355  1.00  0.33           N  
ATOM   3095  CA  PRO C 383     129.456  79.904  63.776  1.00  0.33           C  
ATOM   3096  C   PRO C 383     128.766  81.062  63.084  1.00  0.33           C  
ATOM   3097  O   PRO C 383     127.929  80.892  62.201  1.00  0.33           O  
ATOM   3098  CB  PRO C 383     130.993  79.925  63.758  1.00  0.33           C  
ATOM   3099  CG  PRO C 383     131.307  78.578  64.431  1.00  0.33           C  
ATOM   3100  CD  PRO C 383     130.093  77.685  64.137  1.00  0.33           C  
ATOM   3101  N   LEU C 384     129.126  82.310  63.423  1.00  0.35           N  
ATOM   3102  CA  LEU C 384     128.656  83.408  62.604  1.00  0.35           C  
ATOM   3103  C   LEU C 384     129.568  83.588  61.408  1.00  0.35           C  
ATOM   3104  O   LEU C 384     130.631  84.207  61.475  1.00  0.35           O  
ATOM   3105  CB  LEU C 384     128.468  84.726  63.379  1.00  0.35           C  
ATOM   3106  CG  LEU C 384     127.804  85.857  62.559  1.00  0.35           C  
ATOM   3107  CD1 LEU C 384     126.391  85.503  62.051  1.00  0.35           C  
ATOM   3108  CD2 LEU C 384     127.773  87.110  63.432  1.00  0.35           C  
ATOM   3109  N   ALA C 385     129.156  83.015  60.263  1.00  0.37           N  
ATOM   3110  CA  ALA C 385     129.764  83.283  58.985  1.00  0.37           C  
ATOM   3111  C   ALA C 385     129.008  84.417  58.316  1.00  0.37           C  
ATOM   3112  O   ALA C 385     127.791  84.382  58.158  1.00  0.37           O  
ATOM   3113  CB  ALA C 385     129.776  82.034  58.078  1.00  0.37           C  
ATOM   3114  N   LYS C 386     129.721  85.490  57.937  1.00  0.33           N  
ATOM   3115  CA  LYS C 386     129.157  86.598  57.209  1.00  0.33           C  
ATOM   3116  C   LYS C 386     128.828  86.213  55.776  1.00  0.33           C  
ATOM   3117  O   LYS C 386     129.710  85.974  54.953  1.00  0.33           O  
ATOM   3118  CB  LYS C 386     130.163  87.778  57.289  1.00  0.33           C  
ATOM   3119  CG  LYS C 386     129.908  88.998  56.384  1.00  0.33           C  
ATOM   3120  CD  LYS C 386     130.671  88.973  55.055  1.00  0.33           C  
ATOM   3121  CE  LYS C 386     130.427  90.212  54.207  1.00  0.33           C  
ATOM   3122  NZ  LYS C 386     131.152  90.016  52.938  1.00  0.33           N  
ATOM   3123  N   ASP C 387     127.534  86.167  55.419  1.00  0.27           N  
ATOM   3124  CA  ASP C 387     127.130  86.155  54.035  1.00  0.27           C  
ATOM   3125  C   ASP C 387     127.466  87.494  53.365  1.00  0.27           C  
ATOM   3126  O   ASP C 387     127.460  88.568  53.963  1.00  0.27           O  
ATOM   3127  CB  ASP C 387     125.627  85.805  53.873  1.00  0.27           C  
ATOM   3128  CG  ASP C 387     125.348  84.346  54.200  1.00  0.27           C  
ATOM   3129  OD1 ASP C 387     126.203  83.487  53.864  1.00  0.27           O  
ATOM   3130  OD2 ASP C 387     124.233  84.085  54.726  1.00  0.27           O  
ATOM   3131  N   GLY C 388     127.821  87.494  52.066  1.00  0.38           N  
ATOM   3132  CA  GLY C 388     127.759  88.722  51.273  1.00  0.38           C  
ATOM   3133  C   GLY C 388     126.337  89.164  50.999  1.00  0.38           C  
ATOM   3134  O   GLY C 388     125.425  88.345  50.976  1.00  0.38           O  
ATOM   3135  N   TYR C 389     126.114  90.481  50.791  1.00  0.33           N  
ATOM   3136  CA  TYR C 389     124.829  91.067  50.415  1.00  0.33           C  
ATOM   3137  C   TYR C 389     123.879  91.194  51.601  1.00  0.33           C  
ATOM   3138  O   TYR C 389     123.290  92.247  51.824  1.00  0.33           O  
ATOM   3139  CB  TYR C 389     124.183  90.413  49.147  1.00  0.33           C  
ATOM   3140  CG  TYR C 389     122.845  91.012  48.777  1.00  0.33           C  
ATOM   3141  CD1 TYR C 389     121.654  90.346  49.118  1.00  0.33           C  
ATOM   3142  CD2 TYR C 389     122.764  92.248  48.115  1.00  0.33           C  
ATOM   3143  CE1 TYR C 389     120.408  90.894  48.787  1.00  0.33           C  
ATOM   3144  CE2 TYR C 389     121.516  92.799  47.780  1.00  0.33           C  
ATOM   3145  CZ  TYR C 389     120.340  92.113  48.111  1.00  0.33           C  
ATOM   3146  OH  TYR C 389     119.076  92.625  47.764  1.00  0.33           O  
ATOM   3147  N   LYS C 390     123.720  90.137  52.411  1.00  0.38           N  
ATOM   3148  CA  LYS C 390     122.855  90.180  53.563  1.00  0.38           C  
ATOM   3149  C   LYS C 390     123.601  90.644  54.792  1.00  0.38           C  
ATOM   3150  O   LYS C 390     124.692  90.181  55.110  1.00  0.38           O  
ATOM   3151  CB  LYS C 390     122.170  88.822  53.832  1.00  0.38           C  
ATOM   3152  CG  LYS C 390     121.269  88.396  52.663  1.00  0.38           C  
ATOM   3153  CD  LYS C 390     120.312  87.261  53.054  1.00  0.38           C  
ATOM   3154  CE  LYS C 390     119.245  86.988  51.991  1.00  0.38           C  
ATOM   3155  NZ  LYS C 390     118.268  86.009  52.514  1.00  0.38           N  
ATOM   3156  N   PHE C 391     122.998  91.592  55.524  1.00  0.49           N  
ATOM   3157  CA  PHE C 391     123.584  92.155  56.715  1.00  0.49           C  
ATOM   3158  C   PHE C 391     122.730  91.715  57.875  1.00  0.49           C  
ATOM   3159  O   PHE C 391     121.534  91.997  57.929  1.00  0.49           O  
ATOM   3160  CB  PHE C 391     123.609  93.705  56.682  1.00  0.49           C  
ATOM   3161  CG  PHE C 391     124.508  94.184  55.576  1.00  0.49           C  
ATOM   3162  CD1 PHE C 391     125.872  94.415  55.819  1.00  0.49           C  
ATOM   3163  CD2 PHE C 391     124.007  94.387  54.279  1.00  0.49           C  
ATOM   3164  CE1 PHE C 391     126.721  94.832  54.785  1.00  0.49           C  
ATOM   3165  CE2 PHE C 391     124.853  94.794  53.240  1.00  0.49           C  
ATOM   3166  CZ  PHE C 391     126.213  95.019  53.492  1.00  0.49           C  
ATOM   3167  N   VAL C 392     123.311  90.976  58.835  1.00  0.56           N  
ATOM   3168  CA  VAL C 392     122.608  90.614  60.055  1.00  0.56           C  
ATOM   3169  C   VAL C 392     122.369  91.828  60.943  1.00  0.56           C  
ATOM   3170  O   VAL C 392     123.268  92.629  61.193  1.00  0.56           O  
ATOM   3171  CB  VAL C 392     123.331  89.511  60.817  1.00  0.56           C  
ATOM   3172  CG1 VAL C 392     122.642  89.187  62.163  1.00  0.56           C  
ATOM   3173  CG2 VAL C 392     123.384  88.248  59.934  1.00  0.56           C  
ATOM   3174  N   PHE C 393     121.131  91.989  61.455  1.00  0.48           N  
ATOM   3175  CA  PHE C 393     120.781  93.117  62.294  1.00  0.48           C  
ATOM   3176  C   PHE C 393     120.992  92.760  63.748  1.00  0.48           C  
ATOM   3177  O   PHE C 393     120.311  91.914  64.319  1.00  0.48           O  
ATOM   3178  CB  PHE C 393     119.315  93.612  62.153  1.00  0.48           C  
ATOM   3179  CG  PHE C 393     119.062  94.139  60.772  1.00  0.48           C  
ATOM   3180  CD1 PHE C 393     119.226  95.503  60.473  1.00  0.48           C  
ATOM   3181  CD2 PHE C 393     118.641  93.264  59.761  1.00  0.48           C  
ATOM   3182  CE1 PHE C 393     118.969  95.984  59.181  1.00  0.48           C  
ATOM   3183  CE2 PHE C 393     118.394  93.737  58.468  1.00  0.48           C  
ATOM   3184  CZ  PHE C 393     118.553  95.097  58.178  1.00  0.48           C  
ATOM   3185  N   HIS C 394     121.950  93.423  64.399  1.00  0.50           N  
ATOM   3186  CA  HIS C 394     122.150  93.284  65.832  1.00  0.50           C  
ATOM   3187  C   HIS C 394     121.409  94.370  66.578  1.00  0.50           C  
ATOM   3188  O   HIS C 394     121.120  95.426  66.019  1.00  0.50           O  
ATOM   3189  CB  HIS C 394     123.646  93.400  66.132  1.00  0.50           C  
ATOM   3190  CG  HIS C 394     124.228  92.868  67.401  1.00  0.50           C  
ATOM   3191  ND1 HIS C 394     124.079  93.544  68.599  1.00  0.50           N  
ATOM   3192  CD2 HIS C 394     125.231  91.960  67.494  1.00  0.50           C  
ATOM   3193  CE1 HIS C 394     125.000  93.032  69.395  1.00  0.50           C  
ATOM   3194  NE2 HIS C 394     125.727  92.076  68.771  1.00  0.50           N  
ATOM   3195  N   THR C 395     121.111  94.155  67.873  1.00  0.54           N  
ATOM   3196  CA  THR C 395     120.263  95.035  68.663  1.00  0.54           C  
ATOM   3197  C   THR C 395     121.101  95.858  69.636  1.00  0.54           C  
ATOM   3198  O   THR C 395     121.435  95.394  70.728  1.00  0.54           O  
ATOM   3199  CB  THR C 395     119.223  94.233  69.472  1.00  0.54           C  
ATOM   3200  OG1 THR C 395     118.253  93.644  68.624  1.00  0.54           O  
ATOM   3201  CG2 THR C 395     118.397  95.044  70.480  1.00  0.54           C  
ATOM   3202  N   PRO C 396     121.421  97.118  69.350  1.00  0.50           N  
ATOM   3203  CA  PRO C 396     121.739  98.069  70.396  1.00  0.50           C  
ATOM   3204  C   PRO C 396     120.442  98.512  71.025  1.00  0.50           C  
ATOM   3205  O   PRO C 396     119.636  99.189  70.396  1.00  0.50           O  
ATOM   3206  CB  PRO C 396     122.452  99.254  69.706  1.00  0.50           C  
ATOM   3207  CG  PRO C 396     122.901  98.740  68.341  1.00  0.50           C  
ATOM   3208  CD  PRO C 396     122.081  97.474  68.099  1.00  0.50           C  
ATOM   3209  N   LYS C 397     120.185  98.113  72.270  1.00  0.53           N  
ATOM   3210  CA  LYS C 397     119.118  98.678  73.062  1.00  0.53           C  
ATOM   3211  C   LYS C 397     119.599  99.914  73.832  1.00  0.53           C  
ATOM   3212  O   LYS C 397     120.699  99.934  74.376  1.00  0.53           O  
ATOM   3213  CB  LYS C 397     118.586  97.608  74.048  1.00  0.53           C  
ATOM   3214  CG  LYS C 397     117.376  98.090  74.855  1.00  0.53           C  
ATOM   3215  CD  LYS C 397     116.771  97.052  75.806  1.00  0.53           C  
ATOM   3216  CE  LYS C 397     115.575  97.645  76.566  1.00  0.53           C  
ATOM   3217  NZ  LYS C 397     114.970  96.634  77.451  1.00  0.53           N  
ATOM   3218  N   TYR C 398     118.769 100.976  73.920  1.00  0.49           N  
ATOM   3219  CA  TYR C 398     119.080 102.201  74.647  1.00  0.49           C  
ATOM   3220  C   TYR C 398     118.123 102.347  75.810  1.00  0.49           C  
ATOM   3221  O   TYR C 398     116.947 102.061  75.675  1.00  0.49           O  
ATOM   3222  CB  TYR C 398     118.877 103.454  73.753  1.00  0.49           C  
ATOM   3223  CG  TYR C 398     120.113 103.690  72.935  1.00  0.49           C  
ATOM   3224  CD1 TYR C 398     120.519 102.837  71.890  1.00  0.49           C  
ATOM   3225  CD2 TYR C 398     120.942 104.763  73.293  1.00  0.49           C  
ATOM   3226  CE1 TYR C 398     121.747 103.043  71.240  1.00  0.49           C  
ATOM   3227  CE2 TYR C 398     122.166 104.963  72.653  1.00  0.49           C  
ATOM   3228  CZ  TYR C 398     122.569 104.104  71.629  1.00  0.49           C  
ATOM   3229  OH  TYR C 398     123.841 104.322  71.071  1.00  0.49           O  
ATOM   3230  N   ARG C 399     118.546 102.810  77.006  1.00  0.45           N  
ATOM   3231  CA  ARG C 399     117.603 102.989  78.109  1.00  0.45           C  
ATOM   3232  C   ARG C 399     116.488 103.986  77.796  1.00  0.45           C  
ATOM   3233  O   ARG C 399     115.303 103.712  77.974  1.00  0.45           O  
ATOM   3234  CB  ARG C 399     118.350 103.444  79.387  1.00  0.45           C  
ATOM   3235  CG  ARG C 399     119.270 102.341  79.945  1.00  0.45           C  
ATOM   3236  CD  ARG C 399     120.089 102.798  81.154  1.00  0.45           C  
ATOM   3237  NE  ARG C 399     120.891 101.613  81.604  1.00  0.45           N  
ATOM   3238  CZ  ARG C 399     121.825 101.665  82.563  1.00  0.45           C  
ATOM   3239  NH1 ARG C 399     122.474 100.556  82.910  1.00  0.45           N  
ATOM   3240  NH2 ARG C 399     122.122 102.803  83.180  1.00  0.45           N  
ATOM   3241  N   HIS C 400     116.864 105.142  77.233  1.00  0.44           N  
ATOM   3242  CA  HIS C 400     115.944 106.153  76.777  1.00  0.44           C  
ATOM   3243  C   HIS C 400     115.726 106.045  75.290  1.00  0.44           C  
ATOM   3244  O   HIS C 400     116.482 106.570  74.476  1.00  0.44           O  
ATOM   3245  CB  HIS C 400     116.492 107.543  77.102  1.00  0.44           C  
ATOM   3246  CG  HIS C 400     116.342 107.882  78.547  1.00  0.44           C  
ATOM   3247  ND1 HIS C 400     117.096 107.235  79.508  1.00  0.44           N  
ATOM   3248  CD2 HIS C 400     115.635 108.896  79.100  1.00  0.44           C  
ATOM   3249  CE1 HIS C 400     116.843 107.889  80.624  1.00  0.44           C  
ATOM   3250  NE2 HIS C 400     115.964 108.902  80.434  1.00  0.44           N  
ATOM   3251  N   GLY C 401     114.642 105.347  74.925  1.00  0.51           N  
ATOM   3252  CA  GLY C 401     114.206 105.146  73.555  1.00  0.51           C  
ATOM   3253  C   GLY C 401     113.700 103.753  73.353  1.00  0.51           C  
ATOM   3254  O   GLY C 401     112.845 103.516  72.511  1.00  0.51           O  
ATOM   3255  N   ALA C 402     114.186 102.777  74.143  1.00  0.45           N  
ATOM   3256  CA  ALA C 402     113.912 101.378  73.902  1.00  0.45           C  
ATOM   3257  C   ALA C 402     112.703 100.853  74.658  1.00  0.45           C  
ATOM   3258  O   ALA C 402     112.639  99.699  75.064  1.00  0.45           O  
ATOM   3259  CB  ALA C 402     115.113 100.494  74.192  1.00  0.45           C  
ATOM   3260  N   HIS C 403     111.687 101.689  74.881  1.00  0.32           N  
ATOM   3261  CA  HIS C 403     110.446 101.305  75.504  1.00  0.32           C  
ATOM   3262  C   HIS C 403     109.352 102.083  74.818  1.00  0.32           C  
ATOM   3263  O   HIS C 403     109.457 103.298  74.688  1.00  0.32           O  
ATOM   3264  CB  HIS C 403     110.323 101.666  77.003  1.00  0.32           C  
ATOM   3265  CG  HIS C 403     111.234 100.986  77.966  1.00  0.32           C  
ATOM   3266  ND1 HIS C 403     110.809  99.857  78.639  1.00  0.32           N  
ATOM   3267  CD2 HIS C 403     112.386 101.451  78.510  1.00  0.32           C  
ATOM   3268  CE1 HIS C 403     111.709  99.654  79.579  1.00  0.32           C  
ATOM   3269  NE2 HIS C 403     112.684 100.595  79.547  1.00  0.32           N  
ATOM   3270  N   THR C 404     108.255 101.405  74.407  1.00  0.47           N  
ATOM   3271  CA  THR C 404     107.166 101.966  73.609  1.00  0.47           C  
ATOM   3272  C   THR C 404     106.608 103.268  74.137  1.00  0.47           C  
ATOM   3273  O   THR C 404     106.565 104.237  73.403  1.00  0.47           O  
ATOM   3274  CB  THR C 404     106.012 100.967  73.482  1.00  0.47           C  
ATOM   3275  OG1 THR C 404     106.496  99.742  72.949  1.00  0.47           O  
ATOM   3276  CG2 THR C 404     104.877 101.451  72.562  1.00  0.47           C  
ATOM   3277  N   MET C 405     106.235 103.351  75.430  1.00  0.45           N  
ATOM   3278  CA  MET C 405     105.661 104.563  76.003  1.00  0.45           C  
ATOM   3279  C   MET C 405     106.654 105.628  76.513  1.00  0.45           C  
ATOM   3280  O   MET C 405     106.391 106.812  76.327  1.00  0.45           O  
ATOM   3281  CB  MET C 405     104.640 104.171  77.101  1.00  0.45           C  
ATOM   3282  CG  MET C 405     103.513 103.269  76.559  1.00  0.45           C  
ATOM   3283  SD  MET C 405     102.417 104.118  75.383  1.00  0.45           S  
ATOM   3284  CE  MET C 405     101.351 102.688  75.065  1.00  0.45           C  
ATOM   3285  N   PRO C 406     107.799 105.368  77.152  1.00  0.45           N  
ATOM   3286  CA  PRO C 406     108.787 106.391  77.489  1.00  0.45           C  
ATOM   3287  C   PRO C 406     109.357 107.182  76.331  1.00  0.45           C  
ATOM   3288  O   PRO C 406     109.802 108.298  76.572  1.00  0.45           O  
ATOM   3289  CB  PRO C 406     109.890 105.624  78.235  1.00  0.45           C  
ATOM   3290  CG  PRO C 406     109.116 104.501  78.921  1.00  0.45           C  
ATOM   3291  CD  PRO C 406     108.041 104.145  77.894  1.00  0.45           C  
ATOM   3292  N   VAL C 407     109.405 106.666  75.086  1.00  0.45           N  
ATOM   3293  CA  VAL C 407     109.877 107.468  73.960  1.00  0.45           C  
ATOM   3294  C   VAL C 407     108.892 108.573  73.571  1.00  0.45           C  
ATOM   3295  O   VAL C 407     109.297 109.642  73.118  1.00  0.45           O  
ATOM   3296  CB  VAL C 407     110.302 106.601  72.778  1.00  0.45           C  
ATOM   3297  CG1 VAL C 407     109.094 105.984  72.052  1.00  0.45           C  
ATOM   3298  CG2 VAL C 407     111.193 107.413  71.815  1.00  0.45           C  
ATOM   3299  N   ASP C 408     107.583 108.362  73.841  1.00  0.44           N  
ATOM   3300  CA  ASP C 408     106.509 109.319  73.653  1.00  0.44           C  
ATOM   3301  C   ASP C 408     106.534 110.449  74.681  1.00  0.44           C  
ATOM   3302  O   ASP C 408     105.895 111.485  74.520  1.00  0.44           O  
ATOM   3303  CB  ASP C 408     105.135 108.615  73.802  1.00  0.44           C  
ATOM   3304  CG  ASP C 408     104.982 107.454  72.842  1.00  0.44           C  
ATOM   3305  OD1 ASP C 408     105.342 107.619  71.646  1.00  0.44           O  
ATOM   3306  OD2 ASP C 408     104.454 106.408  73.298  1.00  0.44           O  
ATOM   3307  N   THR C 409     107.274 110.282  75.795  1.00  0.48           N  
ATOM   3308  CA  THR C 409     107.476 111.337  76.782  1.00  0.48           C  
ATOM   3309  C   THR C 409     108.350 112.451  76.239  1.00  0.48           C  
ATOM   3310  O   THR C 409     109.543 112.244  76.027  1.00  0.48           O  
ATOM   3311  CB  THR C 409     108.164 110.837  78.057  1.00  0.48           C  
ATOM   3312  OG1 THR C 409     107.356 109.882  78.726  1.00  0.48           O  
ATOM   3313  CG2 THR C 409     108.421 111.962  79.078  1.00  0.48           C  
ATOM   3314  N   ASP C 410     107.823 113.688  76.087  1.00  0.46           N  
ATOM   3315  CA  ASP C 410     108.541 114.869  75.629  1.00  0.46           C  
ATOM   3316  C   ASP C 410     109.894 115.121  76.302  1.00  0.46           C  
ATOM   3317  O   ASP C 410     110.862 115.474  75.658  1.00  0.46           O  
ATOM   3318  CB  ASP C 410     107.679 116.149  75.791  1.00  0.46           C  
ATOM   3319  CG  ASP C 410     106.414 116.083  74.956  1.00  0.46           C  
ATOM   3320  OD1 ASP C 410     106.457 115.479  73.859  1.00  0.46           O  
ATOM   3321  OD2 ASP C 410     105.394 116.646  75.427  1.00  0.46           O  
ATOM   3322  N   MET C 411     110.085 114.894  77.611  1.00  0.44           N  
ATOM   3323  CA  MET C 411     111.424 114.948  78.201  1.00  0.44           C  
ATOM   3324  C   MET C 411     112.466 113.987  77.605  1.00  0.44           C  
ATOM   3325  O   MET C 411     113.652 114.298  77.519  1.00  0.44           O  
ATOM   3326  CB  MET C 411     111.339 114.796  79.733  1.00  0.44           C  
ATOM   3327  CG  MET C 411     110.476 115.911  80.363  1.00  0.44           C  
ATOM   3328  SD  MET C 411     110.228 115.756  82.157  1.00  0.44           S  
ATOM   3329  CE  MET C 411     111.937 116.137  82.640  1.00  0.44           C  
ATOM   3330  N   VAL C 412     112.060 112.790  77.145  1.00  0.43           N  
ATOM   3331  CA  VAL C 412     112.956 111.849  76.494  1.00  0.43           C  
ATOM   3332  C   VAL C 412     113.341 112.293  75.082  1.00  0.43           C  
ATOM   3333  O   VAL C 412     114.512 112.242  74.701  1.00  0.43           O  
ATOM   3334  CB  VAL C 412     112.351 110.446  76.499  1.00  0.43           C  
ATOM   3335  CG1 VAL C 412     113.331 109.425  75.889  1.00  0.43           C  
ATOM   3336  CG2 VAL C 412     112.022 110.077  77.965  1.00  0.43           C  
ATOM   3337  N   ALA C 413     112.364 112.775  74.288  1.00  0.39           N  
ATOM   3338  CA  ALA C 413     112.532 113.097  72.883  1.00  0.39           C  
ATOM   3339  C   ALA C 413     111.905 114.447  72.522  1.00  0.39           C  
ATOM   3340  O   ALA C 413     111.098 114.548  71.606  1.00  0.39           O  
ATOM   3341  CB  ALA C 413     111.926 111.948  72.049  1.00  0.39           C  
ATOM   3342  N   MET C 414     112.320 115.511  73.250  1.00  0.35           N  
ATOM   3343  CA  MET C 414     111.871 116.903  73.213  1.00  0.35           C  
ATOM   3344  C   MET C 414     112.111 117.575  71.850  1.00  0.35           C  
ATOM   3345  O   MET C 414     111.615 117.170  70.808  1.00  0.35           O  
ATOM   3346  CB  MET C 414     112.581 117.698  74.380  1.00  0.35           C  
ATOM   3347  CG  MET C 414     111.996 119.081  74.778  1.00  0.35           C  
ATOM   3348  SD  MET C 414     110.285 119.043  75.385  1.00  0.35           S  
ATOM   3349  CE  MET C 414     110.701 118.635  77.101  1.00  0.35           C  
ATOM   3350  N   LEU C 415     112.915 118.651  71.793  1.00  0.26           N  
ATOM   3351  CA  LEU C 415     113.284 119.281  70.542  1.00  0.26           C  
ATOM   3352  C   LEU C 415     114.772 119.132  70.361  1.00  0.26           C  
ATOM   3353  O   LEU C 415     115.551 119.728  71.100  1.00  0.26           O  
ATOM   3354  CB  LEU C 415     112.914 120.796  70.547  1.00  0.26           C  
ATOM   3355  CG  LEU C 415     113.343 121.606  69.294  1.00  0.26           C  
ATOM   3356  CD1 LEU C 415     112.741 121.031  68.001  1.00  0.26           C  
ATOM   3357  CD2 LEU C 415     113.039 123.111  69.429  1.00  0.26           C  
ATOM   3358  N   PHE C 416     115.238 118.353  69.356  1.00  0.26           N  
ATOM   3359  CA  PHE C 416     116.654 118.183  69.092  1.00  0.26           C  
ATOM   3360  C   PHE C 416     117.389 119.495  68.721  1.00  0.26           C  
ATOM   3361  O   PHE C 416     118.601 119.520  68.774  1.00  0.26           O  
ATOM   3362  CB  PHE C 416     116.927 117.042  68.053  1.00  0.26           C  
ATOM   3363  CG  PHE C 416     116.489 115.660  68.527  1.00  0.26           C  
ATOM   3364  CD1 PHE C 416     117.359 114.895  69.327  1.00  0.26           C  
ATOM   3365  CD2 PHE C 416     115.273 115.065  68.124  1.00  0.26           C  
ATOM   3366  CE1 PHE C 416     117.017 113.603  69.743  1.00  0.26           C  
ATOM   3367  CE2 PHE C 416     114.925 113.769  68.548  1.00  0.26           C  
ATOM   3368  CZ  PHE C 416     115.794 113.043  69.371  1.00  0.26           C  
ATOM   3369  N   GLY C 417     116.709 120.640  68.422  1.00  0.28           N  
ATOM   3370  CA  GLY C 417     117.246 122.019  68.338  1.00  0.28           C  
ATOM   3371  C   GLY C 417     118.757 122.214  68.395  1.00  0.28           C  
ATOM   3372  O   GLY C 417     119.407 122.010  67.372  1.00  0.28           O  
ATOM   3373  N   PRO C 418     119.386 122.568  69.514  1.00  0.28           N  
ATOM   3374  CA  PRO C 418     120.845 122.545  69.593  1.00  0.28           C  
ATOM   3375  C   PRO C 418     121.332 121.366  70.429  1.00  0.28           C  
ATOM   3376  O   PRO C 418     121.994 121.572  71.445  1.00  0.28           O  
ATOM   3377  CB  PRO C 418     121.134 123.901  70.262  1.00  0.28           C  
ATOM   3378  CG  PRO C 418     119.950 124.147  71.208  1.00  0.28           C  
ATOM   3379  CD  PRO C 418     118.778 123.424  70.537  1.00  0.28           C  
ATOM   3380  N   PHE C 419     121.067 120.105  69.999  1.00  0.27           N  
ATOM   3381  CA  PHE C 419     121.456 118.861  70.669  1.00  0.27           C  
ATOM   3382  C   PHE C 419     122.943 118.612  70.630  1.00  0.27           C  
ATOM   3383  O   PHE C 419     123.425 117.716  71.313  1.00  0.27           O  
ATOM   3384  CB  PHE C 419     120.697 117.599  70.112  1.00  0.27           C  
ATOM   3385  CG  PHE C 419     121.258 116.998  68.837  1.00  0.27           C  
ATOM   3386  CD1 PHE C 419     120.917 117.503  67.576  1.00  0.27           C  
ATOM   3387  CD2 PHE C 419     122.182 115.942  68.901  1.00  0.27           C  
ATOM   3388  CE1 PHE C 419     121.534 117.024  66.415  1.00  0.27           C  
ATOM   3389  CE2 PHE C 419     122.809 115.463  67.746  1.00  0.27           C  
ATOM   3390  CZ  PHE C 419     122.503 116.019  66.499  1.00  0.27           C  
ATOM   3391  N   GLY C 420     123.645 119.406  69.792  1.00  0.27           N  
ATOM   3392  CA  GLY C 420     125.046 119.368  69.408  1.00  0.27           C  
ATOM   3393  C   GLY C 420     125.968 118.503  70.214  1.00  0.27           C  
ATOM   3394  O   GLY C 420     126.067 118.595  71.432  1.00  0.27           O  
ATOM   3395  N   ASP C 421     126.647 117.635  69.463  1.00  0.29           N  
ATOM   3396  CA  ASP C 421     127.325 116.439  69.871  1.00  0.29           C  
ATOM   3397  C   ASP C 421     126.338 115.386  70.354  1.00  0.29           C  
ATOM   3398  O   ASP C 421     125.253 115.242  69.800  1.00  0.29           O  
ATOM   3399  CB  ASP C 421     128.539 116.689  70.801  1.00  0.29           C  
ATOM   3400  CG  ASP C 421     129.573 117.568  70.123  1.00  0.29           C  
ATOM   3401  OD1 ASP C 421     129.585 117.590  68.865  1.00  0.29           O  
ATOM   3402  OD2 ASP C 421     130.397 118.167  70.858  1.00  0.29           O  
ATOM   3403  N   ILE C 422     126.705 114.554  71.346  1.00  0.38           N  
ATOM   3404  CA  ILE C 422     125.816 113.544  71.896  1.00  0.38           C  
ATOM   3405  C   ILE C 422     125.798 113.805  73.377  1.00  0.38           C  
ATOM   3406  O   ILE C 422     126.819 113.699  74.056  1.00  0.38           O  
ATOM   3407  CB  ILE C 422     126.245 112.081  71.645  1.00  0.38           C  
ATOM   3408  CG1 ILE C 422     126.148 111.714  70.142  1.00  0.38           C  
ATOM   3409  CG2 ILE C 422     125.374 111.101  72.479  1.00  0.38           C  
ATOM   3410  CD1 ILE C 422     126.801 110.369  69.777  1.00  0.38           C  
ATOM   3411  N   TYR C 423     124.628 114.155  73.938  1.00  0.25           N  
ATOM   3412  CA  TYR C 423     124.495 114.325  75.367  1.00  0.25           C  
ATOM   3413  C   TYR C 423     124.194 113.013  76.077  1.00  0.25           C  
ATOM   3414  O   TYR C 423     123.889 111.995  75.464  1.00  0.25           O  
ATOM   3415  CB  TYR C 423     123.405 115.378  75.715  1.00  0.25           C  
ATOM   3416  CG  TYR C 423     123.884 116.772  75.395  1.00  0.25           C  
ATOM   3417  CD1 TYR C 423     125.067 117.272  75.971  1.00  0.25           C  
ATOM   3418  CD2 TYR C 423     123.153 117.607  74.531  1.00  0.25           C  
ATOM   3419  CE1 TYR C 423     125.526 118.560  75.669  1.00  0.25           C  
ATOM   3420  CE2 TYR C 423     123.614 118.895  74.220  1.00  0.25           C  
ATOM   3421  CZ  TYR C 423     124.802 119.364  74.784  1.00  0.25           C  
ATOM   3422  OH  TYR C 423     125.229 120.682  74.526  1.00  0.25           O  
ATOM   3423  N   ARG C 424     124.325 113.006  77.421  1.00  0.35           N  
ATOM   3424  CA  ARG C 424     123.948 111.865  78.235  1.00  0.35           C  
ATOM   3425  C   ARG C 424     122.688 112.101  79.044  1.00  0.35           C  
ATOM   3426  O   ARG C 424     121.790 111.281  79.023  1.00  0.35           O  
ATOM   3427  CB  ARG C 424     125.079 111.514  79.233  1.00  0.35           C  
ATOM   3428  CG  ARG C 424     126.382 111.058  78.548  1.00  0.35           C  
ATOM   3429  CD  ARG C 424     127.475 110.697  79.557  1.00  0.35           C  
ATOM   3430  NE  ARG C 424     128.694 110.332  78.769  1.00  0.35           N  
ATOM   3431  CZ  ARG C 424     129.893 110.078  79.313  1.00  0.35           C  
ATOM   3432  NH1 ARG C 424     130.924 109.799  78.522  1.00  0.35           N  
ATOM   3433  NH2 ARG C 424     130.075 110.102  80.629  1.00  0.35           N  
ATOM   3434  N   HIS C 425     122.580 113.212  79.795  1.00  0.29           N  
ATOM   3435  CA  HIS C 425     121.381 113.512  80.562  1.00  0.29           C  
ATOM   3436  C   HIS C 425     120.307 114.127  79.689  1.00  0.29           C  
ATOM   3437  O   HIS C 425     120.575 114.570  78.577  1.00  0.29           O  
ATOM   3438  CB  HIS C 425     121.721 114.509  81.694  1.00  0.29           C  
ATOM   3439  CG  HIS C 425     122.636 113.881  82.703  1.00  0.29           C  
ATOM   3440  ND1 HIS C 425     122.086 112.925  83.527  1.00  0.29           N  
ATOM   3441  CD2 HIS C 425     123.951 114.059  83.009  1.00  0.29           C  
ATOM   3442  CE1 HIS C 425     123.056 112.545  84.325  1.00  0.29           C  
ATOM   3443  NE2 HIS C 425     124.212 113.195  84.055  1.00  0.29           N  
ATOM   3444  N   ASP C 426     119.062 114.250  80.187  1.00  0.32           N  
ATOM   3445  CA  ASP C 426     118.060 115.120  79.625  1.00  0.32           C  
ATOM   3446  C   ASP C 426     118.393 116.574  79.923  1.00  0.32           C  
ATOM   3447  O   ASP C 426     117.940 117.221  80.861  1.00  0.32           O  
ATOM   3448  CB  ASP C 426     116.608 114.728  80.033  1.00  0.32           C  
ATOM   3449  CG  ASP C 426     116.385 114.542  81.534  1.00  0.32           C  
ATOM   3450  OD1 ASP C 426     117.336 114.109  82.242  1.00  0.32           O  
ATOM   3451  OD2 ASP C 426     115.215 114.725  81.963  1.00  0.32           O  
ATOM   3452  N   LYS C 427     119.288 117.140  79.104  1.00  0.29           N  
ATOM   3453  CA  LYS C 427     119.489 118.562  78.944  1.00  0.29           C  
ATOM   3454  C   LYS C 427     118.229 119.299  78.470  1.00  0.29           C  
ATOM   3455  O   LYS C 427     117.126 118.785  78.377  1.00  0.29           O  
ATOM   3456  CB  LYS C 427     120.776 118.769  78.079  1.00  0.29           C  
ATOM   3457  CG  LYS C 427     121.507 120.127  78.197  1.00  0.29           C  
ATOM   3458  CD  LYS C 427     122.975 120.092  77.713  1.00  0.29           C  
ATOM   3459  CE  LYS C 427     123.642 121.482  77.708  1.00  0.29           C  
ATOM   3460  NZ  LYS C 427     125.034 121.456  77.190  1.00  0.29           N  
ATOM   3461  N   ARG C 428     118.345 120.573  78.092  1.00  0.28           N  
ATOM   3462  CA  ARG C 428     117.296 121.390  77.525  1.00  0.28           C  
ATOM   3463  C   ARG C 428     116.887 120.820  76.173  1.00  0.28           C  
ATOM   3464  O   ARG C 428     115.841 121.134  75.616  1.00  0.28           O  
ATOM   3465  CB  ARG C 428     117.814 122.836  77.331  1.00  0.28           C  
ATOM   3466  CG  ARG C 428     118.146 123.576  78.637  1.00  0.28           C  
ATOM   3467  CD  ARG C 428     118.804 124.922  78.344  1.00  0.28           C  
ATOM   3468  NE  ARG C 428     119.055 125.585  79.654  1.00  0.28           N  
ATOM   3469  CZ  ARG C 428     119.718 126.743  79.772  1.00  0.28           C  
ATOM   3470  NH1 ARG C 428     119.868 127.292  80.973  1.00  0.28           N  
ATOM   3471  NH2 ARG C 428     120.228 127.356  78.708  1.00  0.28           N  
ATOM   3472  N   GLN C 429     117.731 119.930  75.633  1.00  0.25           N  
ATOM   3473  CA  GLN C 429     117.525 119.157  74.450  1.00  0.25           C  
ATOM   3474  C   GLN C 429     117.381 117.691  74.824  1.00  0.25           C  
ATOM   3475  O   GLN C 429     118.006 117.309  75.812  1.00  0.25           O  
ATOM   3476  CB  GLN C 429     118.774 119.264  73.557  1.00  0.25           C  
ATOM   3477  CG  GLN C 429     119.080 120.706  73.132  1.00  0.25           C  
ATOM   3478  CD  GLN C 429     119.840 121.495  74.197  1.00  0.25           C  
ATOM   3479  OE1 GLN C 429     120.741 121.048  74.909  1.00  0.25           O  
ATOM   3480  NE2 GLN C 429     119.436 122.770  74.365  1.00  0.25           N  
ATOM   3481  N   PRO C 430     116.596 116.875  74.086  1.00  0.31           N  
ATOM   3482  CA  PRO C 430     116.378 115.443  74.289  1.00  0.31           C  
ATOM   3483  C   PRO C 430     117.474 114.621  74.932  1.00  0.31           C  
ATOM   3484  O   PRO C 430     118.637 114.756  74.564  1.00  0.31           O  
ATOM   3485  CB  PRO C 430     116.085 114.898  72.882  1.00  0.31           C  
ATOM   3486  CG  PRO C 430     115.473 116.055  72.107  1.00  0.31           C  
ATOM   3487  CD  PRO C 430     116.093 117.277  72.777  1.00  0.31           C  
ATOM   3488  N   PHE C 431     117.102 113.708  75.844  1.00  0.34           N  
ATOM   3489  CA  PHE C 431     117.979 112.658  76.317  1.00  0.34           C  
ATOM   3490  C   PHE C 431     118.410 111.688  75.217  1.00  0.34           C  
ATOM   3491  O   PHE C 431     119.575 111.320  75.082  1.00  0.34           O  
ATOM   3492  CB  PHE C 431     117.186 111.835  77.373  1.00  0.34           C  
ATOM   3493  CG  PHE C 431     118.078 110.953  78.208  1.00  0.34           C  
ATOM   3494  CD1 PHE C 431     118.756 109.851  77.654  1.00  0.34           C  
ATOM   3495  CD2 PHE C 431     118.258 111.221  79.569  1.00  0.34           C  
ATOM   3496  CE1 PHE C 431     119.617 109.065  78.413  1.00  0.34           C  
ATOM   3497  CE2 PHE C 431     119.091 110.417  80.351  1.00  0.34           C  
ATOM   3498  CZ  PHE C 431     119.758 109.326  79.778  1.00  0.34           C  
ATOM   3499  N   ALA C 432     117.429 111.182  74.438  1.00  0.40           N  
ATOM   3500  CA  ALA C 432     117.653 110.097  73.504  1.00  0.40           C  
ATOM   3501  C   ALA C 432     118.642 110.446  72.407  1.00  0.40           C  
ATOM   3502  O   ALA C 432     118.647 111.546  71.871  1.00  0.40           O  
ATOM   3503  CB  ALA C 432     116.335 109.603  72.879  1.00  0.40           C  
ATOM   3504  N   ALA C 433     119.526 109.504  72.044  1.00  0.40           N  
ATOM   3505  CA  ALA C 433     120.531 109.766  71.045  1.00  0.40           C  
ATOM   3506  C   ALA C 433     119.940 109.766  69.630  1.00  0.40           C  
ATOM   3507  O   ALA C 433     118.890 109.187  69.357  1.00  0.40           O  
ATOM   3508  CB  ALA C 433     121.724 108.803  71.260  1.00  0.40           C  
ATOM   3509  N   GLU C 434     120.588 110.459  68.682  1.00  0.40           N  
ATOM   3510  CA  GLU C 434     120.220 110.443  67.278  1.00  0.40           C  
ATOM   3511  C   GLU C 434     120.359 109.070  66.645  1.00  0.40           C  
ATOM   3512  O   GLU C 434     121.434 108.487  66.707  1.00  0.40           O  
ATOM   3513  CB  GLU C 434     121.171 111.381  66.507  1.00  0.40           C  
ATOM   3514  CG  GLU C 434     120.927 112.880  66.781  1.00  0.40           C  
ATOM   3515  CD  GLU C 434     119.687 113.471  66.123  1.00  0.40           C  
ATOM   3516  OE1 GLU C 434     119.486 113.196  64.910  1.00  0.40           O  
ATOM   3517  OE2 GLU C 434     118.969 114.251  66.780  1.00  0.40           O  
ATOM   3518  N   GLY C 435     119.300 108.530  65.990  1.00  0.56           N  
ATOM   3519  CA  GLY C 435     119.332 107.216  65.335  1.00  0.56           C  
ATOM   3520  C   GLY C 435     120.470 107.005  64.370  1.00  0.56           C  
ATOM   3521  O   GLY C 435     120.471 107.538  63.258  1.00  0.56           O  
ATOM   3522  N   TYR C 436     121.456 106.191  64.793  1.00  0.62           N  
ATOM   3523  CA  TYR C 436     122.651 105.897  64.039  1.00  0.62           C  
ATOM   3524  C   TYR C 436     122.683 104.423  63.733  1.00  0.62           C  
ATOM   3525  O   TYR C 436     122.260 103.578  64.517  1.00  0.62           O  
ATOM   3526  CB  TYR C 436     123.973 106.280  64.778  1.00  0.62           C  
ATOM   3527  CG  TYR C 436     124.206 107.768  64.934  1.00  0.62           C  
ATOM   3528  CD1 TYR C 436     123.539 108.749  64.174  1.00  0.62           C  
ATOM   3529  CD2 TYR C 436     125.193 108.193  65.841  1.00  0.62           C  
ATOM   3530  CE1 TYR C 436     123.835 110.108  64.333  1.00  0.62           C  
ATOM   3531  CE2 TYR C 436     125.515 109.553  65.978  1.00  0.62           C  
ATOM   3532  CZ  TYR C 436     124.826 110.509  65.226  1.00  0.62           C  
ATOM   3533  OH  TYR C 436     125.129 111.879  65.345  1.00  0.62           O  
ATOM   3534  N   VAL C 437     123.180 104.086  62.536  1.00  0.71           N  
ATOM   3535  CA  VAL C 437     123.451 102.717  62.158  1.00  0.71           C  
ATOM   3536  C   VAL C 437     124.912 102.463  62.411  1.00  0.71           C  
ATOM   3537  O   VAL C 437     125.769 103.094  61.791  1.00  0.71           O  
ATOM   3538  CB  VAL C 437     123.089 102.486  60.694  1.00  0.71           C  
ATOM   3539  CG1 VAL C 437     123.757 101.229  60.124  1.00  0.71           C  
ATOM   3540  CG2 VAL C 437     121.558 102.345  60.620  1.00  0.71           C  
ATOM   3541  N   ASP C 438     125.246 101.539  63.334  1.00  0.74           N  
ATOM   3542  CA  ASP C 438     126.640 101.321  63.648  1.00  0.74           C  
ATOM   3543  C   ASP C 438     127.283 100.221  62.814  1.00  0.74           C  
ATOM   3544  O   ASP C 438     126.731  99.136  62.622  1.00  0.74           O  
ATOM   3545  CB  ASP C 438     127.034 101.234  65.133  1.00  0.74           C  
ATOM   3546  CG  ASP C 438     126.074 101.891  66.069  1.00  0.74           C  
ATOM   3547  OD1 ASP C 438     125.913 103.115  65.872  1.00  0.74           O  
ATOM   3548  OD2 ASP C 438     125.511 101.264  67.004  1.00  0.74           O  
ATOM   3549  N   ILE C 439     128.470 100.508  62.250  1.00  0.73           N  
ATOM   3550  CA  ILE C 439     129.141  99.628  61.298  1.00  0.73           C  
ATOM   3551  C   ILE C 439     130.543  99.287  61.818  1.00  0.73           C  
ATOM   3552  O   ILE C 439     131.155 100.055  62.563  1.00  0.73           O  
ATOM   3553  CB  ILE C 439     129.193 100.262  59.894  1.00  0.73           C  
ATOM   3554  CG1 ILE C 439     127.795 100.758  59.429  1.00  0.73           C  
ATOM   3555  CG2 ILE C 439     129.752  99.265  58.850  1.00  0.73           C  
ATOM   3556  CD1 ILE C 439     127.823 101.624  58.159  1.00  0.73           C  
ATOM   3557  N   HIS C 440     131.083  98.092  61.466  1.00  0.69           N  
ATOM   3558  CA  HIS C 440     132.490  97.722  61.635  1.00  0.69           C  
ATOM   3559  C   HIS C 440     133.430  98.639  60.837  1.00  0.69           C  
ATOM   3560  O   HIS C 440     133.072  98.925  59.693  1.00  0.69           O  
ATOM   3561  CB  HIS C 440     132.722  96.259  61.148  1.00  0.69           C  
ATOM   3562  CG  HIS C 440     133.953  95.615  61.707  1.00  0.69           C  
ATOM   3563  ND1 HIS C 440     135.206  95.985  61.273  1.00  0.69           N  
ATOM   3564  CD2 HIS C 440     134.057  94.719  62.713  1.00  0.69           C  
ATOM   3565  CE1 HIS C 440     136.054  95.312  62.031  1.00  0.69           C  
ATOM   3566  NE2 HIS C 440     135.406  94.533  62.929  1.00  0.69           N  
ATOM   3567  N   PRO C 441     134.601  99.126  61.280  1.00  0.70           N  
ATOM   3568  CA  PRO C 441     135.574  99.808  60.422  1.00  0.70           C  
ATOM   3569  C   PRO C 441     135.871  99.129  59.083  1.00  0.70           C  
ATOM   3570  O   PRO C 441     135.861  99.820  58.066  1.00  0.70           O  
ATOM   3571  CB  PRO C 441     136.820  99.998  61.311  1.00  0.70           C  
ATOM   3572  CG  PRO C 441     136.264 100.000  62.742  1.00  0.70           C  
ATOM   3573  CD  PRO C 441     135.077  99.033  62.662  1.00  0.70           C  
ATOM   3574  N   ASP C 442     136.112  97.801  59.045  1.00  0.69           N  
ATOM   3575  CA  ASP C 442     136.407  97.053  57.835  1.00  0.69           C  
ATOM   3576  C   ASP C 442     135.250  97.009  56.833  1.00  0.69           C  
ATOM   3577  O   ASP C 442     135.428  97.267  55.643  1.00  0.69           O  
ATOM   3578  CB  ASP C 442     136.754  95.582  58.192  1.00  0.69           C  
ATOM   3579  CG  ASP C 442     138.064  95.408  58.941  1.00  0.69           C  
ATOM   3580  OD1 ASP C 442     138.803  96.401  59.142  1.00  0.69           O  
ATOM   3581  OD2 ASP C 442     138.340  94.225  59.295  1.00  0.69           O  
ATOM   3582  N   ASP C 443     134.013  96.703  57.285  1.00  0.65           N  
ATOM   3583  CA  ASP C 443     132.824  96.719  56.445  1.00  0.65           C  
ATOM   3584  C   ASP C 443     132.470  98.124  55.954  1.00  0.65           C  
ATOM   3585  O   ASP C 443     132.077  98.319  54.805  1.00  0.65           O  
ATOM   3586  CB  ASP C 443     131.626  96.058  57.168  1.00  0.65           C  
ATOM   3587  CG  ASP C 443     131.901  94.577  57.360  1.00  0.65           C  
ATOM   3588  OD1 ASP C 443     132.102  93.844  56.350  1.00  0.65           O  
ATOM   3589  OD2 ASP C 443     131.915  94.138  58.541  1.00  0.65           O  
ATOM   3590  N   ALA C 444     132.632  99.160  56.801  1.00  0.72           N  
ATOM   3591  CA  ALA C 444     132.476 100.537  56.384  1.00  0.72           C  
ATOM   3592  C   ALA C 444     133.495 100.998  55.344  1.00  0.72           C  
ATOM   3593  O   ALA C 444     133.119 101.578  54.326  1.00  0.72           O  
ATOM   3594  CB  ALA C 444     132.527 101.442  57.618  1.00  0.72           C  
ATOM   3595  N   LYS C 445     134.797 100.671  55.524  1.00  0.67           N  
ATOM   3596  CA  LYS C 445     135.828 100.869  54.515  1.00  0.67           C  
ATOM   3597  C   LYS C 445     135.560 100.109  53.222  1.00  0.67           C  
ATOM   3598  O   LYS C 445     135.760 100.659  52.146  1.00  0.67           O  
ATOM   3599  CB  LYS C 445     137.249 100.534  55.056  1.00  0.67           C  
ATOM   3600  CG  LYS C 445     137.845 101.604  55.996  1.00  0.67           C  
ATOM   3601  CD  LYS C 445     138.099 102.957  55.295  1.00  0.67           C  
ATOM   3602  CE  LYS C 445     138.689 104.033  56.217  1.00  0.67           C  
ATOM   3603  NZ  LYS C 445     138.720 105.343  55.552  1.00  0.67           N  
ATOM   3604  N   ALA C 446     135.046  98.865  53.277  1.00  0.71           N  
ATOM   3605  CA  ALA C 446     134.566  98.140  52.111  1.00  0.71           C  
ATOM   3606  C   ALA C 446     133.418  98.818  51.346  1.00  0.71           C  
ATOM   3607  O   ALA C 446     133.382  98.799  50.119  1.00  0.71           O  
ATOM   3608  CB  ALA C 446     134.161  96.716  52.548  1.00  0.71           C  
ATOM   3609  N   LEU C 447     132.453  99.454  52.046  1.00  0.68           N  
ATOM   3610  CA  LEU C 447     131.396 100.228  51.410  1.00  0.68           C  
ATOM   3611  C   LEU C 447     131.838 101.626  50.943  1.00  0.68           C  
ATOM   3612  O   LEU C 447     131.152 102.246  50.132  1.00  0.68           O  
ATOM   3613  CB  LEU C 447     130.176 100.365  52.379  1.00  0.68           C  
ATOM   3614  CG  LEU C 447     129.247  99.128  52.511  1.00  0.68           C  
ATOM   3615  CD1 LEU C 447     128.015  99.469  53.373  1.00  0.68           C  
ATOM   3616  CD2 LEU C 447     128.762  98.602  51.147  1.00  0.68           C  
ATOM   3617  N   ASN C 448     132.981 102.154  51.441  1.00  0.75           N  
ATOM   3618  CA  ASN C 448     133.550 103.476  51.164  1.00  0.75           C  
ATOM   3619  C   ASN C 448     132.829 104.604  51.885  1.00  0.75           C  
ATOM   3620  O   ASN C 448     132.961 105.773  51.532  1.00  0.75           O  
ATOM   3621  CB  ASN C 448     133.670 103.885  49.669  1.00  0.75           C  
ATOM   3622  CG  ASN C 448     134.372 102.823  48.844  1.00  0.75           C  
ATOM   3623  OD1 ASN C 448     135.577 102.599  48.960  1.00  0.75           O  
ATOM   3624  ND2 ASN C 448     133.616 102.180  47.925  1.00  0.75           N  
ATOM   3625  N   ILE C 449     132.049 104.296  52.926  1.00  0.73           N  
ATOM   3626  CA  ILE C 449     131.340 105.285  53.723  1.00  0.73           C  
ATOM   3627  C   ILE C 449     132.288 105.870  54.778  1.00  0.73           C  
ATOM   3628  O   ILE C 449     133.327 105.289  55.072  1.00  0.73           O  
ATOM   3629  CB  ILE C 449     130.058 104.641  54.271  1.00  0.73           C  
ATOM   3630  CG1 ILE C 449     129.133 104.184  53.105  1.00  0.73           C  
ATOM   3631  CG2 ILE C 449     129.272 105.563  55.225  1.00  0.73           C  
ATOM   3632  CD1 ILE C 449     128.674 105.293  52.142  1.00  0.73           C  
ATOM   3633  N   GLU C 450     131.989 107.052  55.360  1.00  0.72           N  
ATOM   3634  CA  GLU C 450     132.708 107.559  56.512  1.00  0.72           C  
ATOM   3635  C   GLU C 450     131.658 107.932  57.553  1.00  0.72           C  
ATOM   3636  O   GLU C 450     130.471 108.043  57.248  1.00  0.72           O  
ATOM   3637  CB  GLU C 450     133.722 108.688  56.171  1.00  0.72           C  
ATOM   3638  CG  GLU C 450     134.949 108.221  55.373  1.00  0.72           C  
ATOM   3639  CD  GLU C 450     135.879 107.278  56.083  1.00  0.72           C  
ATOM   3640  OE1 GLU C 450     135.771 106.799  57.251  1.00  0.72           O  
ATOM   3641  OE2 GLU C 450     136.843 106.999  55.312  1.00  0.72           O  
ATOM   3642  N   ASP C 451     132.036 108.050  58.846  1.00  0.69           N  
ATOM   3643  CA  ASP C 451     131.131 108.418  59.932  1.00  0.69           C  
ATOM   3644  C   ASP C 451     130.489 109.795  59.670  1.00  0.69           C  
ATOM   3645  O   ASP C 451     131.107 110.691  59.097  1.00  0.69           O  
ATOM   3646  CB  ASP C 451     131.934 108.338  61.268  1.00  0.69           C  
ATOM   3647  CG  ASP C 451     131.101 108.383  62.543  1.00  0.69           C  
ATOM   3648  OD1 ASP C 451     130.365 109.377  62.751  1.00  0.69           O  
ATOM   3649  OD2 ASP C 451     131.233 107.419  63.351  1.00  0.69           O  
ATOM   3650  N   GLY C 452     129.199 109.985  60.010  1.00  0.71           N  
ATOM   3651  CA  GLY C 452     128.468 111.199  59.648  1.00  0.71           C  
ATOM   3652  C   GLY C 452     127.707 111.112  58.347  1.00  0.71           C  
ATOM   3653  O   GLY C 452     126.586 111.613  58.268  1.00  0.71           O  
ATOM   3654  N   ASP C 453     128.260 110.461  57.299  1.00  0.74           N  
ATOM   3655  CA  ASP C 453     127.534 110.135  56.078  1.00  0.74           C  
ATOM   3656  C   ASP C 453     126.344 109.192  56.316  1.00  0.74           C  
ATOM   3657  O   ASP C 453     126.207 108.520  57.341  1.00  0.74           O  
ATOM   3658  CB  ASP C 453     128.433 109.577  54.939  1.00  0.74           C  
ATOM   3659  CG  ASP C 453     129.370 110.615  54.341  1.00  0.74           C  
ATOM   3660  OD1 ASP C 453     129.052 111.829  54.400  1.00  0.74           O  
ATOM   3661  OD2 ASP C 453     130.380 110.165  53.744  1.00  0.74           O  
ATOM   3662  N   TYR C 454     125.399 109.156  55.360  1.00  0.71           N  
ATOM   3663  CA  TYR C 454     124.098 108.568  55.538  1.00  0.71           C  
ATOM   3664  C   TYR C 454     123.938 107.330  54.638  1.00  0.71           C  
ATOM   3665  O   TYR C 454     124.168 107.385  53.431  1.00  0.71           O  
ATOM   3666  CB  TYR C 454     123.007 109.616  55.176  1.00  0.71           C  
ATOM   3667  CG  TYR C 454     122.934 110.916  55.957  1.00  0.71           C  
ATOM   3668  CD1 TYR C 454     123.866 111.959  55.803  1.00  0.71           C  
ATOM   3669  CD2 TYR C 454     121.793 111.164  56.745  1.00  0.71           C  
ATOM   3670  CE1 TYR C 454     123.658 113.207  56.412  1.00  0.71           C  
ATOM   3671  CE2 TYR C 454     121.585 112.404  57.362  1.00  0.71           C  
ATOM   3672  CZ  TYR C 454     122.516 113.430  57.187  1.00  0.71           C  
ATOM   3673  OH  TYR C 454     122.320 114.686  57.796  1.00  0.71           O  
ATOM   3674  N   VAL C 455     123.513 106.173  55.198  1.00  0.72           N  
ATOM   3675  CA  VAL C 455     123.365 104.916  54.469  1.00  0.72           C  
ATOM   3676  C   VAL C 455     121.883 104.564  54.402  1.00  0.72           C  
ATOM   3677  O   VAL C 455     121.170 104.562  55.405  1.00  0.72           O  
ATOM   3678  CB  VAL C 455     124.212 103.796  55.096  1.00  0.72           C  
ATOM   3679  CG1 VAL C 455     123.814 102.379  54.626  1.00  0.72           C  
ATOM   3680  CG2 VAL C 455     125.694 104.041  54.738  1.00  0.72           C  
ATOM   3681  N   TRP C 456     121.373 104.309  53.177  1.00  0.54           N  
ATOM   3682  CA  TRP C 456     119.996 103.949  52.902  1.00  0.54           C  
ATOM   3683  C   TRP C 456     119.812 102.417  52.983  1.00  0.54           C  
ATOM   3684  O   TRP C 456     120.507 101.682  52.284  1.00  0.54           O  
ATOM   3685  CB  TRP C 456     119.585 104.481  51.479  1.00  0.54           C  
ATOM   3686  CG  TRP C 456     119.687 105.997  51.212  1.00  0.54           C  
ATOM   3687  CD1 TRP C 456     120.734 106.842  50.947  1.00  0.54           C  
ATOM   3688  CD2 TRP C 456     118.523 106.844  51.221  1.00  0.54           C  
ATOM   3689  NE1 TRP C 456     120.302 108.156  50.864  1.00  0.54           N  
ATOM   3690  CE2 TRP C 456     118.937 108.160  51.053  1.00  0.54           C  
ATOM   3691  CE3 TRP C 456     117.184 106.530  51.362  1.00  0.54           C  
ATOM   3692  CZ2 TRP C 456     118.017 109.217  51.075  1.00  0.54           C  
ATOM   3693  CZ3 TRP C 456     116.284 107.578  51.568  1.00  0.54           C  
ATOM   3694  CH2 TRP C 456     116.691 108.908  51.433  1.00  0.54           C  
ATOM   3695  N   ILE C 457     118.900 101.873  53.836  1.00  0.54           N  
ATOM   3696  CA  ILE C 457     118.667 100.419  53.959  1.00  0.54           C  
ATOM   3697  C   ILE C 457     117.199 100.076  53.717  1.00  0.54           C  
ATOM   3698  O   ILE C 457     116.303 100.651  54.323  1.00  0.54           O  
ATOM   3699  CB  ILE C 457     119.117  99.833  55.315  1.00  0.54           C  
ATOM   3700  CG1 ILE C 457     120.654  99.977  55.453  1.00  0.54           C  
ATOM   3701  CG2 ILE C 457     118.688  98.346  55.472  1.00  0.54           C  
ATOM   3702  CD1 ILE C 457     121.229  99.589  56.823  1.00  0.54           C  
ATOM   3703  N   ASP C 458     116.904  99.101  52.824  1.00  0.44           N  
ATOM   3704  CA  ASP C 458     115.558  98.687  52.461  1.00  0.44           C  
ATOM   3705  C   ASP C 458     115.204  97.405  53.243  1.00  0.44           C  
ATOM   3706  O   ASP C 458     115.977  96.448  53.276  1.00  0.44           O  
ATOM   3707  CB  ASP C 458     115.521  98.517  50.901  1.00  0.44           C  
ATOM   3708  CG  ASP C 458     114.146  98.644  50.255  1.00  0.44           C  
ATOM   3709  OD1 ASP C 458     113.131  98.446  50.953  1.00  0.44           O  
ATOM   3710  OD2 ASP C 458     114.093  98.957  49.031  1.00  0.44           O  
ATOM   3711  N   SER C 459     114.054  97.382  53.950  1.00  0.44           N  
ATOM   3712  CA  SER C 459     113.535  96.220  54.668  1.00  0.44           C  
ATOM   3713  C   SER C 459     112.031  96.375  54.696  1.00  0.44           C  
ATOM   3714  O   SER C 459     111.492  97.298  55.299  1.00  0.44           O  
ATOM   3715  CB  SER C 459     114.070  96.090  56.124  1.00  0.44           C  
ATOM   3716  OG  SER C 459     113.654  94.897  56.797  1.00  0.44           O  
ATOM   3717  N   ASP C 460     111.325  95.474  54.009  1.00  0.27           N  
ATOM   3718  CA  ASP C 460     109.934  95.581  53.626  1.00  0.27           C  
ATOM   3719  C   ASP C 460     109.381  96.872  52.918  1.00  0.27           C  
ATOM   3720  O   ASP C 460     108.774  97.757  53.528  1.00  0.27           O  
ATOM   3721  CB  ASP C 460     109.004  94.828  54.633  1.00  0.27           C  
ATOM   3722  CG  ASP C 460     108.677  93.386  54.241  1.00  0.27           C  
ATOM   3723  OD1 ASP C 460     108.955  92.995  53.079  1.00  0.27           O  
ATOM   3724  OD2 ASP C 460     108.137  92.656  55.107  1.00  0.27           O  
ATOM   3725  N   PRO C 461     109.630  96.919  51.585  1.00  0.28           N  
ATOM   3726  CA  PRO C 461     109.659  98.105  50.701  1.00  0.28           C  
ATOM   3727  C   PRO C 461     109.999  99.532  51.171  1.00  0.28           C  
ATOM   3728  O   PRO C 461     110.619  99.798  52.189  1.00  0.28           O  
ATOM   3729  CB  PRO C 461     108.242  98.032  50.178  1.00  0.28           C  
ATOM   3730  CG  PRO C 461     107.967  96.537  49.954  1.00  0.28           C  
ATOM   3731  CD  PRO C 461     108.992  95.824  50.822  1.00  0.28           C  
ATOM   3732  N   SER C 462     109.501 100.507  50.379  1.00  0.32           N  
ATOM   3733  CA  SER C 462     109.352 101.896  50.753  1.00  0.32           C  
ATOM   3734  C   SER C 462     108.033 102.092  51.517  1.00  0.32           C  
ATOM   3735  O   SER C 462     107.388 101.147  51.907  1.00  0.32           O  
ATOM   3736  CB  SER C 462     109.593 102.925  49.648  1.00  0.32           C  
ATOM   3737  OG  SER C 462     108.566 102.867  48.654  1.00  0.32           O  
ATOM   3738  N   ASP C 463     107.605 103.355  51.736  1.00  0.25           N  
ATOM   3739  CA  ASP C 463     106.462 103.793  52.533  1.00  0.25           C  
ATOM   3740  C   ASP C 463     105.260 103.842  51.622  1.00  0.25           C  
ATOM   3741  O   ASP C 463     104.095 103.929  52.001  1.00  0.25           O  
ATOM   3742  CB  ASP C 463     106.731 105.248  53.051  1.00  0.25           C  
ATOM   3743  CG  ASP C 463     107.350 106.192  51.991  1.00  0.25           C  
ATOM   3744  OD1 ASP C 463     108.404 105.882  51.368  1.00  0.25           O  
ATOM   3745  OD2 ASP C 463     106.727 107.244  51.738  1.00  0.25           O  
ATOM   3746  N   ARG C 464     105.629 103.679  50.347  1.00  0.27           N  
ATOM   3747  CA  ARG C 464     104.912 103.308  49.182  1.00  0.27           C  
ATOM   3748  C   ARG C 464     104.321 104.536  48.525  1.00  0.27           C  
ATOM   3749  O   ARG C 464     103.112 104.558  48.305  1.00  0.27           O  
ATOM   3750  CB  ARG C 464     103.935 102.164  49.500  1.00  0.27           C  
ATOM   3751  CG  ARG C 464     104.555 101.027  50.345  1.00  0.27           C  
ATOM   3752  CD  ARG C 464     105.533 100.124  49.618  1.00  0.27           C  
ATOM   3753  NE  ARG C 464     104.742  99.478  48.528  1.00  0.27           N  
ATOM   3754  CZ  ARG C 464     105.232  98.906  47.425  1.00  0.27           C  
ATOM   3755  NH1 ARG C 464     104.378  98.484  46.500  1.00  0.27           N  
ATOM   3756  NH2 ARG C 464     106.531  98.763  47.205  1.00  0.27           N  
ATOM   3757  N   PRO C 465     105.156 105.555  48.177  1.00  0.26           N  
ATOM   3758  CA  PRO C 465     104.787 106.976  48.084  1.00  0.26           C  
ATOM   3759  C   PRO C 465     103.830 107.233  46.941  1.00  0.26           C  
ATOM   3760  O   PRO C 465     103.199 108.286  46.869  1.00  0.26           O  
ATOM   3761  CB  PRO C 465     106.154 107.683  47.883  1.00  0.26           C  
ATOM   3762  CG  PRO C 465     107.061 106.617  47.268  1.00  0.26           C  
ATOM   3763  CD  PRO C 465     106.609 105.395  48.045  1.00  0.26           C  
ATOM   3764  N   PHE C 466     103.686 106.241  46.050  1.00  0.24           N  
ATOM   3765  CA  PHE C 466     102.594 106.103  45.124  1.00  0.24           C  
ATOM   3766  C   PHE C 466     101.228 106.026  45.806  1.00  0.24           C  
ATOM   3767  O   PHE C 466     100.837 105.052  46.453  1.00  0.24           O  
ATOM   3768  CB  PHE C 466     102.820 104.866  44.229  1.00  0.24           C  
ATOM   3769  CG  PHE C 466     101.855 104.828  43.088  1.00  0.24           C  
ATOM   3770  CD1 PHE C 466     100.758 103.950  43.080  1.00  0.24           C  
ATOM   3771  CD2 PHE C 466     102.012 105.748  42.045  1.00  0.24           C  
ATOM   3772  CE1 PHE C 466      99.827 103.994  42.034  1.00  0.24           C  
ATOM   3773  CE2 PHE C 466     101.086 105.796  40.999  1.00  0.24           C  
ATOM   3774  CZ  PHE C 466      99.993 104.917  40.991  1.00  0.24           C  
ATOM   3775  N   ARG C 467     100.455 107.103  45.614  1.00  0.22           N  
ATOM   3776  CA  ARG C 467      99.111 107.285  46.086  1.00  0.22           C  
ATOM   3777  C   ARG C 467      98.153 106.187  45.638  1.00  0.22           C  
ATOM   3778  O   ARG C 467      97.690 106.166  44.503  1.00  0.22           O  
ATOM   3779  CB  ARG C 467      98.614 108.633  45.517  1.00  0.22           C  
ATOM   3780  CG  ARG C 467      97.175 109.004  45.915  1.00  0.22           C  
ATOM   3781  CD  ARG C 467      96.687 110.240  45.165  1.00  0.22           C  
ATOM   3782  NE  ARG C 467      95.273 110.455  45.600  1.00  0.22           N  
ATOM   3783  CZ  ARG C 467      94.551 111.529  45.253  1.00  0.22           C  
ATOM   3784  NH1 ARG C 467      93.294 111.637  45.673  1.00  0.22           N  
ATOM   3785  NH2 ARG C 467      95.060 112.485  44.484  1.00  0.22           N  
ATOM   3786  N   GLY C 468      97.805 105.264  46.551  1.00  0.34           N  
ATOM   3787  CA  GLY C 468      96.985 104.114  46.215  1.00  0.34           C  
ATOM   3788  C   GLY C 468      97.604 102.840  46.709  1.00  0.34           C  
ATOM   3789  O   GLY C 468      96.881 101.884  46.952  1.00  0.34           O  
ATOM   3790  N   TRP C 469      98.947 102.786  46.907  1.00  0.39           N  
ATOM   3791  CA  TRP C 469      99.579 101.643  47.564  1.00  0.39           C  
ATOM   3792  C   TRP C 469      99.279 101.603  49.045  1.00  0.39           C  
ATOM   3793  O   TRP C 469      98.414 100.876  49.514  1.00  0.39           O  
ATOM   3794  CB  TRP C 469     101.139 101.587  47.474  1.00  0.39           C  
ATOM   3795  CG  TRP C 469     101.739 100.904  46.275  1.00  0.39           C  
ATOM   3796  CD1 TRP C 469     102.710 101.351  45.430  1.00  0.39           C  
ATOM   3797  CD2 TRP C 469     101.411  99.574  45.840  1.00  0.39           C  
ATOM   3798  NE1 TRP C 469     102.898 100.457  44.397  1.00  0.39           N  
ATOM   3799  CE2 TRP C 469     102.094  99.362  44.631  1.00  0.39           C  
ATOM   3800  CE3 TRP C 469     100.578  98.598  46.383  1.00  0.39           C  
ATOM   3801  CZ2 TRP C 469     101.918  98.187  43.908  1.00  0.39           C  
ATOM   3802  CZ3 TRP C 469     100.420  97.402  45.670  1.00  0.39           C  
ATOM   3803  CH2 TRP C 469     101.063  97.206  44.440  1.00  0.39           C  
ATOM   3804  N   GLN C 470     100.045 102.353  49.847  1.00  0.45           N  
ATOM   3805  CA  GLN C 470      99.892 102.359  51.276  1.00  0.45           C  
ATOM   3806  C   GLN C 470      99.737 103.777  51.708  1.00  0.45           C  
ATOM   3807  O   GLN C 470     100.589 104.415  52.320  1.00  0.45           O  
ATOM   3808  CB  GLN C 470     101.025 101.755  52.071  1.00  0.45           C  
ATOM   3809  CG  GLN C 470     101.464 100.334  51.711  1.00  0.45           C  
ATOM   3810  CD  GLN C 470     100.563  99.240  52.237  1.00  0.45           C  
ATOM   3811  OE1 GLN C 470     100.363  99.139  53.442  1.00  0.45           O  
ATOM   3812  NE2 GLN C 470     100.045  98.362  51.364  1.00  0.45           N  
ATOM   3813  N   LYS C 471      98.564 104.321  51.402  1.00  0.33           N  
ATOM   3814  CA  LYS C 471      98.215 105.678  51.731  1.00  0.33           C  
ATOM   3815  C   LYS C 471      98.314 105.997  53.229  1.00  0.33           C  
ATOM   3816  O   LYS C 471      98.605 107.136  53.591  1.00  0.33           O  
ATOM   3817  CB  LYS C 471      96.815 105.954  51.151  1.00  0.33           C  
ATOM   3818  CG  LYS C 471      96.367 107.416  51.239  1.00  0.33           C  
ATOM   3819  CD  LYS C 471      94.967 107.580  50.638  1.00  0.33           C  
ATOM   3820  CE  LYS C 471      94.416 108.992  50.816  1.00  0.33           C  
ATOM   3821  NZ  LYS C 471      93.017 109.034  50.343  1.00  0.33           N  
ATOM   3822  N   ASN C 472      98.136 104.979  54.107  1.00  0.49           N  
ATOM   3823  CA  ASN C 472      98.334 105.095  55.538  1.00  0.49           C  
ATOM   3824  C   ASN C 472      99.651 104.467  56.075  1.00  0.49           C  
ATOM   3825  O   ASN C 472      99.893 104.524  57.269  1.00  0.49           O  
ATOM   3826  CB  ASN C 472      97.062 104.537  56.254  1.00  0.49           C  
ATOM   3827  CG  ASN C 472      96.998 104.941  57.727  1.00  0.49           C  
ATOM   3828  OD1 ASN C 472      97.069 104.113  58.632  1.00  0.49           O  
ATOM   3829  ND2 ASN C 472      96.888 106.264  57.964  1.00  0.49           N  
ATOM   3830  N   ASP C 473     100.608 103.944  55.251  1.00  0.53           N  
ATOM   3831  CA  ASP C 473     101.866 103.374  55.768  1.00  0.53           C  
ATOM   3832  C   ASP C 473     102.931 104.457  55.881  1.00  0.53           C  
ATOM   3833  O   ASP C 473     104.073 104.240  56.273  1.00  0.53           O  
ATOM   3834  CB  ASP C 473     102.364 102.187  54.896  1.00  0.53           C  
ATOM   3835  CG  ASP C 473     103.603 101.356  55.228  1.00  0.53           C  
ATOM   3836  OD1 ASP C 473     104.375 101.085  54.270  1.00  0.53           O  
ATOM   3837  OD2 ASP C 473     103.745 100.891  56.379  1.00  0.53           O  
ATOM   3838  N   LYS C 474     102.562 105.713  55.617  1.00  0.50           N  
ATOM   3839  CA  LYS C 474     103.379 106.899  55.713  1.00  0.50           C  
ATOM   3840  C   LYS C 474     103.979 107.156  57.094  1.00  0.50           C  
ATOM   3841  O   LYS C 474     105.049 107.751  57.199  1.00  0.50           O  
ATOM   3842  CB  LYS C 474     102.595 108.149  55.227  1.00  0.50           C  
ATOM   3843  CG  LYS C 474     102.007 108.019  53.807  1.00  0.50           C  
ATOM   3844  CD  LYS C 474     101.266 109.303  53.402  1.00  0.50           C  
ATOM   3845  CE  LYS C 474     100.700 109.286  51.983  1.00  0.50           C  
ATOM   3846  NZ  LYS C 474     100.044 110.591  51.763  1.00  0.50           N  
ATOM   3847  N   ASP C 475     103.316 106.706  58.179  1.00  0.42           N  
ATOM   3848  CA  ASP C 475     103.761 106.809  59.553  1.00  0.42           C  
ATOM   3849  C   ASP C 475     105.013 106.003  59.844  1.00  0.42           C  
ATOM   3850  O   ASP C 475     105.830 106.378  60.676  1.00  0.42           O  
ATOM   3851  CB  ASP C 475     102.700 106.271  60.539  1.00  0.42           C  
ATOM   3852  CG  ASP C 475     101.346 106.930  60.384  1.00  0.42           C  
ATOM   3853  OD1 ASP C 475     101.234 107.996  59.728  1.00  0.42           O  
ATOM   3854  OD2 ASP C 475     100.401 106.339  60.963  1.00  0.42           O  
ATOM   3855  N   TYR C 476     105.172 104.831  59.213  1.00  0.36           N  
ATOM   3856  CA  TYR C 476     106.266 103.914  59.366  1.00  0.36           C  
ATOM   3857  C   TYR C 476     107.545 104.471  58.826  1.00  0.36           C  
ATOM   3858  O   TYR C 476     108.535 104.563  59.537  1.00  0.36           O  
ATOM   3859  CB  TYR C 476     105.859 102.644  58.576  1.00  0.36           C  
ATOM   3860  CG  TYR C 476     106.810 101.514  58.447  1.00  0.36           C  
ATOM   3861  CD1 TYR C 476     107.642 101.168  59.504  1.00  0.36           C  
ATOM   3862  CD2 TYR C 476     106.870 100.793  57.246  1.00  0.36           C  
ATOM   3863  CE1 TYR C 476     108.653 100.232  59.303  1.00  0.36           C  
ATOM   3864  CE2 TYR C 476     107.867  99.837  57.047  1.00  0.36           C  
ATOM   3865  CZ  TYR C 476     108.761  99.569  58.074  1.00  0.36           C  
ATOM   3866  OH  TYR C 476     109.847  98.734  57.801  1.00  0.36           O  
ATOM   3867  N   LYS C 477     107.524 104.884  57.545  1.00  0.49           N  
ATOM   3868  CA  LYS C 477     108.600 105.600  56.902  1.00  0.49           C  
ATOM   3869  C   LYS C 477     109.997 104.948  56.951  1.00  0.49           C  
ATOM   3870  O   LYS C 477     111.013 105.560  56.657  1.00  0.49           O  
ATOM   3871  CB  LYS C 477     108.566 107.023  57.486  1.00  0.49           C  
ATOM   3872  CG  LYS C 477     109.306 108.080  56.673  1.00  0.49           C  
ATOM   3873  CD  LYS C 477     109.301 109.425  57.394  1.00  0.49           C  
ATOM   3874  CE  LYS C 477     110.296 110.374  56.746  1.00  0.49           C  
ATOM   3875  NZ  LYS C 477     110.286 111.654  57.476  1.00  0.49           N  
ATOM   3876  N   PHE C 478     110.098 103.636  57.240  1.00  0.29           N  
ATOM   3877  CA  PHE C 478     111.355 102.897  57.175  1.00  0.29           C  
ATOM   3878  C   PHE C 478     111.653 102.515  55.736  1.00  0.29           C  
ATOM   3879  O   PHE C 478     112.706 102.016  55.355  1.00  0.29           O  
ATOM   3880  CB  PHE C 478     111.245 101.661  58.080  1.00  0.29           C  
ATOM   3881  CG  PHE C 478     112.472 100.927  58.561  1.00  0.29           C  
ATOM   3882  CD1 PHE C 478     112.788  99.650  58.079  1.00  0.29           C  
ATOM   3883  CD2 PHE C 478     113.227 101.440  59.624  1.00  0.29           C  
ATOM   3884  CE1 PHE C 478     113.764  98.884  58.722  1.00  0.29           C  
ATOM   3885  CE2 PHE C 478     114.203 100.664  60.262  1.00  0.29           C  
ATOM   3886  CZ  PHE C 478     114.444  99.364  59.835  1.00  0.29           C  
ATOM   3887  N   SER C 479     110.699 102.790  54.881  1.00  0.30           N  
ATOM   3888  CA  SER C 479     110.890 103.208  53.548  1.00  0.30           C  
ATOM   3889  C   SER C 479     112.150 103.424  52.723  1.00  0.30           C  
ATOM   3890  O   SER C 479     112.417 104.527  52.201  1.00  0.30           O  
ATOM   3891  CB  SER C 479     109.990 104.372  53.223  1.00  0.30           C  
ATOM   3892  OG  SER C 479     110.088 105.567  53.990  1.00  0.30           O  
ATOM   3893  N   ARG C 480     112.927 102.361  52.444  1.00  0.27           N  
ATOM   3894  CA  ARG C 480     114.329 102.551  52.110  1.00  0.27           C  
ATOM   3895  C   ARG C 480     115.040 103.505  53.077  1.00  0.27           C  
ATOM   3896  O   ARG C 480     115.408 104.604  52.691  1.00  0.27           O  
ATOM   3897  CB  ARG C 480     114.527 103.028  50.636  1.00  0.27           C  
ATOM   3898  CG  ARG C 480     114.202 101.919  49.626  1.00  0.27           C  
ATOM   3899  CD  ARG C 480     114.355 102.245  48.138  1.00  0.27           C  
ATOM   3900  NE  ARG C 480     114.081 100.972  47.401  1.00  0.27           N  
ATOM   3901  CZ  ARG C 480     114.087 100.842  46.071  1.00  0.27           C  
ATOM   3902  NH1 ARG C 480     113.855  99.664  45.498  1.00  0.27           N  
ATOM   3903  NH2 ARG C 480     114.330 101.898  45.300  1.00  0.27           N  
ATOM   3904  N   LEU C 481     115.190 103.205  54.377  1.00  0.46           N  
ATOM   3905  CA  LEU C 481     115.376 104.302  55.309  1.00  0.46           C  
ATOM   3906  C   LEU C 481     116.796 104.729  55.474  1.00  0.46           C  
ATOM   3907  O   LEU C 481     117.749 103.951  55.517  1.00  0.46           O  
ATOM   3908  CB  LEU C 481     114.710 104.080  56.672  1.00  0.46           C  
ATOM   3909  CG  LEU C 481     114.901 105.163  57.764  1.00  0.46           C  
ATOM   3910  CD1 LEU C 481     114.147 106.466  57.455  1.00  0.46           C  
ATOM   3911  CD2 LEU C 481     114.395 104.622  59.098  1.00  0.46           C  
ATOM   3912  N   LEU C 482     116.934 106.054  55.555  1.00  0.63           N  
ATOM   3913  CA  LEU C 482     118.177 106.714  55.688  1.00  0.63           C  
ATOM   3914  C   LEU C 482     118.564 106.966  57.122  1.00  0.63           C  
ATOM   3915  O   LEU C 482     117.918 107.717  57.852  1.00  0.63           O  
ATOM   3916  CB  LEU C 482     118.134 108.055  54.941  1.00  0.63           C  
ATOM   3917  CG  LEU C 482     119.522 108.663  54.822  1.00  0.63           C  
ATOM   3918  CD1 LEU C 482     120.453 107.669  54.162  1.00  0.63           C  
ATOM   3919  CD2 LEU C 482     119.556 109.989  54.076  1.00  0.63           C  
ATOM   3920  N   CYS C 483     119.690 106.369  57.538  1.00  0.67           N  
ATOM   3921  CA  CYS C 483     120.280 106.630  58.831  1.00  0.67           C  
ATOM   3922  C   CYS C 483     121.722 107.047  58.664  1.00  0.67           C  
ATOM   3923  O   CYS C 483     122.440 106.577  57.784  1.00  0.67           O  
ATOM   3924  CB  CYS C 483     120.215 105.408  59.765  1.00  0.67           C  
ATOM   3925  SG  CYS C 483     118.497 104.973  60.191  1.00  0.67           S  
ATOM   3926  N   ARG C 484     122.189 107.977  59.516  1.00  0.64           N  
ATOM   3927  CA  ARG C 484     123.594 108.325  59.627  1.00  0.64           C  
ATOM   3928  C   ARG C 484     124.420 107.166  60.170  1.00  0.64           C  
ATOM   3929  O   ARG C 484     123.955 106.389  61.003  1.00  0.64           O  
ATOM   3930  CB  ARG C 484     123.778 109.583  60.511  1.00  0.64           C  
ATOM   3931  CG  ARG C 484     123.193 110.854  59.858  1.00  0.64           C  
ATOM   3932  CD  ARG C 484     122.852 112.001  60.817  1.00  0.64           C  
ATOM   3933  NE  ARG C 484     121.662 111.489  61.560  1.00  0.64           N  
ATOM   3934  CZ  ARG C 484     120.968 112.112  62.510  1.00  0.64           C  
ATOM   3935  NH1 ARG C 484     119.862 111.536  62.970  1.00  0.64           N  
ATOM   3936  NH2 ARG C 484     121.306 113.271  63.051  1.00  0.64           N  
ATOM   3937  N   ALA C 485     125.662 107.014  59.691  1.00  0.74           N  
ATOM   3938  CA  ALA C 485     126.549 105.963  60.121  1.00  0.74           C  
ATOM   3939  C   ALA C 485     127.398 106.394  61.306  1.00  0.74           C  
ATOM   3940  O   ALA C 485     127.900 107.514  61.338  1.00  0.74           O  
ATOM   3941  CB  ALA C 485     127.457 105.545  58.947  1.00  0.74           C  
ATOM   3942  N   ARG C 486     127.566 105.491  62.295  1.00  0.64           N  
ATOM   3943  CA  ARG C 486     128.525 105.633  63.376  1.00  0.64           C  
ATOM   3944  C   ARG C 486     129.431 104.414  63.377  1.00  0.64           C  
ATOM   3945  O   ARG C 486     129.041 103.315  62.985  1.00  0.64           O  
ATOM   3946  CB  ARG C 486     127.850 105.777  64.767  1.00  0.64           C  
ATOM   3947  CG  ARG C 486     128.813 105.720  65.979  1.00  0.64           C  
ATOM   3948  CD  ARG C 486     128.153 105.927  67.343  1.00  0.64           C  
ATOM   3949  NE  ARG C 486     127.168 104.810  67.565  1.00  0.64           N  
ATOM   3950  CZ  ARG C 486     126.355 104.680  68.615  1.00  0.64           C  
ATOM   3951  NH1 ARG C 486     125.561 103.618  68.728  1.00  0.64           N  
ATOM   3952  NH2 ARG C 486     126.270 105.611  69.554  1.00  0.64           N  
ATOM   3953  N   TYR C 487     130.699 104.546  63.795  1.00  0.65           N  
ATOM   3954  CA  TYR C 487     131.588 103.396  63.841  1.00  0.65           C  
ATOM   3955  C   TYR C 487     131.660 102.691  65.183  1.00  0.65           C  
ATOM   3956  O   TYR C 487     131.834 103.284  66.246  1.00  0.65           O  
ATOM   3957  CB  TYR C 487     132.995 103.774  63.334  1.00  0.65           C  
ATOM   3958  CG  TYR C 487     133.007 104.114  61.860  1.00  0.65           C  
ATOM   3959  CD1 TYR C 487     131.938 103.852  60.968  1.00  0.65           C  
ATOM   3960  CD2 TYR C 487     134.188 104.671  61.337  1.00  0.65           C  
ATOM   3961  CE1 TYR C 487     132.074 104.093  59.601  1.00  0.65           C  
ATOM   3962  CE2 TYR C 487     134.331 104.888  59.959  1.00  0.65           C  
ATOM   3963  CZ  TYR C 487     133.289 104.548  59.100  1.00  0.65           C  
ATOM   3964  OH  TYR C 487     133.487 104.539  57.718  1.00  0.65           O  
ATOM   3965  N   TYR C 488     131.542 101.346  65.148  1.00  0.65           N  
ATOM   3966  CA  TYR C 488     131.660 100.509  66.323  1.00  0.65           C  
ATOM   3967  C   TYR C 488     132.763  99.459  66.095  1.00  0.65           C  
ATOM   3968  O   TYR C 488     132.525  98.451  65.432  1.00  0.65           O  
ATOM   3969  CB  TYR C 488     130.274  99.874  66.615  1.00  0.65           C  
ATOM   3970  CG  TYR C 488     130.075  99.393  68.040  1.00  0.65           C  
ATOM   3971  CD1 TYR C 488     131.047  98.654  68.735  1.00  0.65           C  
ATOM   3972  CD2 TYR C 488     128.854  99.650  68.688  1.00  0.65           C  
ATOM   3973  CE1 TYR C 488     130.799  98.136  70.011  1.00  0.65           C  
ATOM   3974  CE2 TYR C 488     128.622  99.189  69.991  1.00  0.65           C  
ATOM   3975  CZ  TYR C 488     129.588  98.418  70.638  1.00  0.65           C  
ATOM   3976  OH  TYR C 488     129.321  97.916  71.917  1.00  0.65           O  
ATOM   3977  N   PRO C 489     133.962  99.626  66.673  1.00  0.69           N  
ATOM   3978  CA  PRO C 489     135.076  98.677  66.546  1.00  0.69           C  
ATOM   3979  C   PRO C 489     134.817  97.277  67.090  1.00  0.69           C  
ATOM   3980  O   PRO C 489     135.287  96.308  66.504  1.00  0.69           O  
ATOM   3981  CB  PRO C 489     136.231  99.368  67.302  1.00  0.69           C  
ATOM   3982  CG  PRO C 489     135.948 100.867  67.158  1.00  0.69           C  
ATOM   3983  CD  PRO C 489     134.425 100.951  67.094  1.00  0.69           C  
ATOM   3984  N   GLY C 490     134.106  97.162  68.231  1.00  0.63           N  
ATOM   3985  CA  GLY C 490     133.786  95.909  68.920  1.00  0.63           C  
ATOM   3986  C   GLY C 490     132.560  95.167  68.446  1.00  0.63           C  
ATOM   3987  O   GLY C 490     132.207  94.119  68.976  1.00  0.63           O  
ATOM   3988  N   THR C 491     131.843  95.694  67.442  1.00  0.65           N  
ATOM   3989  CA  THR C 491     130.852  94.942  66.671  1.00  0.65           C  
ATOM   3990  C   THR C 491     131.572  93.916  65.822  1.00  0.65           C  
ATOM   3991  O   THR C 491     132.643  94.279  65.350  1.00  0.65           O  
ATOM   3992  CB  THR C 491     130.089  95.889  65.756  1.00  0.65           C  
ATOM   3993  OG1 THR C 491     129.225  96.701  66.534  1.00  0.65           O  
ATOM   3994  CG2 THR C 491     129.207  95.208  64.706  1.00  0.65           C  
ATOM   3995  N   PRO C 492     131.153  92.683  65.552  1.00  0.60           N  
ATOM   3996  CA  PRO C 492     131.860  91.808  64.624  1.00  0.60           C  
ATOM   3997  C   PRO C 492     131.424  92.057  63.187  1.00  0.60           C  
ATOM   3998  O   PRO C 492     130.336  92.568  62.945  1.00  0.60           O  
ATOM   3999  CB  PRO C 492     131.480  90.408  65.129  1.00  0.60           C  
ATOM   4000  CG  PRO C 492     130.090  90.556  65.760  1.00  0.60           C  
ATOM   4001  CD  PRO C 492     130.013  92.028  66.188  1.00  0.60           C  
ATOM   4002  N   ARG C 493     132.298  91.757  62.207  1.00  0.54           N  
ATOM   4003  CA  ARG C 493     132.051  91.963  60.789  1.00  0.54           C  
ATOM   4004  C   ARG C 493     130.834  91.256  60.201  1.00  0.54           C  
ATOM   4005  O   ARG C 493     130.461  90.161  60.614  1.00  0.54           O  
ATOM   4006  CB  ARG C 493     133.295  91.563  59.963  1.00  0.54           C  
ATOM   4007  CG  ARG C 493     134.502  92.461  60.279  1.00  0.54           C  
ATOM   4008  CD  ARG C 493     135.778  92.128  59.513  1.00  0.54           C  
ATOM   4009  NE  ARG C 493     135.486  92.389  58.072  1.00  0.54           N  
ATOM   4010  CZ  ARG C 493     136.342  92.064  57.098  1.00  0.54           C  
ATOM   4011  NH1 ARG C 493     135.986  92.254  55.832  1.00  0.54           N  
ATOM   4012  NH2 ARG C 493     137.551  91.589  57.379  1.00  0.54           N  
ATOM   4013  N   GLY C 494     130.187  91.876  59.187  1.00  0.62           N  
ATOM   4014  CA  GLY C 494     128.983  91.317  58.557  1.00  0.62           C  
ATOM   4015  C   GLY C 494     127.692  91.670  59.210  1.00  0.62           C  
ATOM   4016  O   GLY C 494     126.625  91.182  58.842  1.00  0.62           O  
ATOM   4017  N   ILE C 495     127.779  92.534  60.218  1.00  0.62           N  
ATOM   4018  CA  ILE C 495     126.668  92.927  61.047  1.00  0.62           C  
ATOM   4019  C   ILE C 495     126.440  94.402  60.896  1.00  0.62           C  
ATOM   4020  O   ILE C 495     127.352  95.223  60.990  1.00  0.62           O  
ATOM   4021  CB  ILE C 495     126.885  92.578  62.522  1.00  0.62           C  
ATOM   4022  CG1 ILE C 495     126.747  91.046  62.662  1.00  0.62           C  
ATOM   4023  CG2 ILE C 495     125.910  93.330  63.462  1.00  0.62           C  
ATOM   4024  CD1 ILE C 495     126.719  90.541  64.106  1.00  0.62           C  
ATOM   4025  N   THR C 496     125.162  94.770  60.724  1.00  0.67           N  
ATOM   4026  CA  THR C 496     124.713  96.144  60.814  1.00  0.67           C  
ATOM   4027  C   THR C 496     124.030  96.314  62.157  1.00  0.67           C  
ATOM   4028  O   THR C 496     123.143  95.552  62.541  1.00  0.67           O  
ATOM   4029  CB  THR C 496     123.796  96.545  59.663  1.00  0.67           C  
ATOM   4030  OG1 THR C 496     124.525  96.477  58.447  1.00  0.67           O  
ATOM   4031  CG2 THR C 496     123.375  98.003  59.784  1.00  0.67           C  
ATOM   4032  N   ARG C 497     124.454  97.308  62.966  1.00  0.63           N  
ATOM   4033  CA  ARG C 497     123.846  97.594  64.250  1.00  0.63           C  
ATOM   4034  C   ARG C 497     122.626  98.488  64.071  1.00  0.63           C  
ATOM   4035  O   ARG C 497     122.721  99.520  63.415  1.00  0.63           O  
ATOM   4036  CB  ARG C 497     124.847  98.256  65.232  1.00  0.63           C  
ATOM   4037  CG  ARG C 497     126.156  97.476  65.474  1.00  0.63           C  
ATOM   4038  CD  ARG C 497     126.061  96.123  66.177  1.00  0.63           C  
ATOM   4039  NE  ARG C 497     125.393  96.291  67.507  1.00  0.63           N  
ATOM   4040  CZ  ARG C 497     126.011  96.452  68.685  1.00  0.63           C  
ATOM   4041  NH1 ARG C 497     125.254  96.560  69.780  1.00  0.63           N  
ATOM   4042  NH2 ARG C 497     127.332  96.509  68.809  1.00  0.63           N  
ATOM   4043  N   MET C 498     121.445  98.115  64.623  1.00  0.58           N  
ATOM   4044  CA  MET C 498     120.248  98.946  64.520  1.00  0.58           C  
ATOM   4045  C   MET C 498     119.569  99.162  65.855  1.00  0.58           C  
ATOM   4046  O   MET C 498     119.222  98.214  66.557  1.00  0.58           O  
ATOM   4047  CB  MET C 498     119.218  98.333  63.542  1.00  0.58           C  
ATOM   4048  CG  MET C 498     117.986  99.224  63.258  1.00  0.58           C  
ATOM   4049  SD  MET C 498     118.355 100.827  62.479  1.00  0.58           S  
ATOM   4050  CE  MET C 498     118.691 100.089  60.854  1.00  0.58           C  
ATOM   4051  N   TRP C 499     119.354 100.427  66.262  1.00  0.47           N  
ATOM   4052  CA  TRP C 499     118.746 100.736  67.540  1.00  0.47           C  
ATOM   4053  C   TRP C 499     117.266 100.348  67.600  1.00  0.47           C  
ATOM   4054  O   TRP C 499     116.422 100.907  66.904  1.00  0.47           O  
ATOM   4055  CB  TRP C 499     118.927 102.231  67.887  1.00  0.47           C  
ATOM   4056  CG  TRP C 499     120.363 102.753  67.857  1.00  0.47           C  
ATOM   4057  CD1 TRP C 499     121.553 102.178  67.497  1.00  0.47           C  
ATOM   4058  CD2 TRP C 499     120.682 104.103  68.196  1.00  0.47           C  
ATOM   4059  NE1 TRP C 499     122.583 103.086  67.566  1.00  0.47           N  
ATOM   4060  CE2 TRP C 499     122.067 104.270  68.012  1.00  0.47           C  
ATOM   4061  CE3 TRP C 499     119.880 105.139  68.620  1.00  0.47           C  
ATOM   4062  CZ2 TRP C 499     122.680 105.486  68.256  1.00  0.47           C  
ATOM   4063  CZ3 TRP C 499     120.503 106.348  68.905  1.00  0.47           C  
ATOM   4064  CH2 TRP C 499     121.881 106.525  68.732  1.00  0.47           C  
ATOM   4065  N   PHE C 500     116.916  99.342  68.422  1.00  0.48           N  
ATOM   4066  CA  PHE C 500     115.565  98.811  68.513  1.00  0.48           C  
ATOM   4067  C   PHE C 500     114.576  99.772  69.196  1.00  0.48           C  
ATOM   4068  O   PHE C 500     114.977 100.591  70.020  1.00  0.48           O  
ATOM   4069  CB  PHE C 500     115.596  97.401  69.168  1.00  0.48           C  
ATOM   4070  CG  PHE C 500     114.364  96.605  68.827  1.00  0.48           C  
ATOM   4071  CD1 PHE C 500     113.415  96.303  69.814  1.00  0.48           C  
ATOM   4072  CD2 PHE C 500     114.117  96.205  67.504  1.00  0.48           C  
ATOM   4073  CE1 PHE C 500     112.222  95.654  69.480  1.00  0.48           C  
ATOM   4074  CE2 PHE C 500     112.907  95.591  67.158  1.00  0.48           C  
ATOM   4075  CZ  PHE C 500     111.953  95.322  68.146  1.00  0.48           C  
ATOM   4076  N   ASN C 501     113.270  99.716  68.812  1.00  0.44           N  
ATOM   4077  CA  ASN C 501     112.150 100.489  69.357  1.00  0.44           C  
ATOM   4078  C   ASN C 501     112.133 101.951  68.905  1.00  0.44           C  
ATOM   4079  O   ASN C 501     111.258 102.707  69.320  1.00  0.44           O  
ATOM   4080  CB  ASN C 501     112.075 100.543  70.907  1.00  0.44           C  
ATOM   4081  CG  ASN C 501     112.160  99.209  71.629  1.00  0.44           C  
ATOM   4082  OD1 ASN C 501     113.214  98.711  72.020  1.00  0.44           O  
ATOM   4083  ND2 ASN C 501     110.986  98.613  71.906  1.00  0.44           N  
ATOM   4084  N   MET C 502     113.089 102.408  68.066  1.00  0.43           N  
ATOM   4085  CA  MET C 502     113.108 103.772  67.574  1.00  0.43           C  
ATOM   4086  C   MET C 502     111.985 104.076  66.587  1.00  0.43           C  
ATOM   4087  O   MET C 502     111.087 103.277  66.346  1.00  0.43           O  
ATOM   4088  CB  MET C 502     114.517 104.200  67.067  1.00  0.43           C  
ATOM   4089  CG  MET C 502     115.593 104.195  68.183  1.00  0.43           C  
ATOM   4090  SD  MET C 502     115.117 105.120  69.693  1.00  0.43           S  
ATOM   4091  CE  MET C 502     116.753 105.547  70.355  1.00  0.43           C  
ATOM   4092  N   TYR C 503     111.941 105.307  66.045  1.00  0.31           N  
ATOM   4093  CA  TYR C 503     110.979 105.639  65.015  1.00  0.31           C  
ATOM   4094  C   TYR C 503     111.232 104.907  63.696  1.00  0.31           C  
ATOM   4095  O   TYR C 503     112.086 105.305  62.904  1.00  0.31           O  
ATOM   4096  CB  TYR C 503     110.959 107.172  64.806  1.00  0.31           C  
ATOM   4097  CG  TYR C 503     109.857 107.590  63.873  1.00  0.31           C  
ATOM   4098  CD1 TYR C 503     110.166 108.006  62.570  1.00  0.31           C  
ATOM   4099  CD2 TYR C 503     108.514 107.551  64.281  1.00  0.31           C  
ATOM   4100  CE1 TYR C 503     109.158 108.473  61.717  1.00  0.31           C  
ATOM   4101  CE2 TYR C 503     107.502 108.006  63.422  1.00  0.31           C  
ATOM   4102  CZ  TYR C 503     107.832 108.489  62.152  1.00  0.31           C  
ATOM   4103  OH  TYR C 503     106.835 108.932  61.269  1.00  0.31           O  
ATOM   4104  N   GLY C 504     110.449 103.843  63.462  1.00  0.37           N  
ATOM   4105  CA  GLY C 504     110.569 102.981  62.305  1.00  0.37           C  
ATOM   4106  C   GLY C 504     111.226 101.640  62.615  1.00  0.37           C  
ATOM   4107  O   GLY C 504     111.839 101.434  63.696  1.00  0.37           O  
ATOM   4108  OXT GLY C 504     111.076 100.772  61.717  1.00  0.37           O  
TER    4109      GLY C 504                                                      
END   
`;
