# Supplementary material for: Metabolic capacity is maintained despite shifts in microbial diversity in estuary sediments
Source: ISME Commun. 2025 Oct 11;5(1):ycaf182. doi: 10.1093/ismeco/ycaf182 (PMC12687941; doi:10.1093/ismeco/ycaf182)
Supplement: Supplementary_Data_1_ycaf182 [file supplementary_data_1_ycaf182.zip › SWISS-MODEL/13_July_SF_Bin2_scaffold_20759_c1_11143024_1/models/03/info.json]

{"creation_date":"2023-03-29","ligands":[{"description":"IRON\/SULFUR CLUSTER","name":["SF4"],"number":"1","included":false,"model_binding_residues":[],"reason":{"bound":true,"relevant":true,"conserved_residues":false,"sterically_valid":false}},{"description":"IRON\/SULFUR CLUSTER","name":["SF4"],"number":"5","included":false,"model_binding_residues":[],"reason":{"bound":true,"relevant":true,"conserved_residues":false,"sterically_valid":false}},{"description":"IRON\/SULFUR CLUSTER","name":["SF4"],"number":"6","included":false,"model_binding_residues":[],"reason":{"bound":true,"relevant":true,"conserved_residues":false,"sterically_valid":false}},{"description":"IRON\/SULFUR CLUSTER","name":["SF4"],"number":"7","included":false,"model_binding_residues":[],"reason":{"bound":true,"relevant":true,"conserved_residues":false,"sterically_valid":false}},{"description":"IRON\/SULFUR CLUSTER","name":["SF4"],"number":"11","included":false,"model_binding_residues":[],"reason":{"bound":true,"relevant":true,"conserved_residues":false,"sterically_valid":false}},{"description":"IRON\/SULFUR CLUSTER","name":["SF4"],"number":"12","included":false,"model_binding_residues":[],"reason":{"bound":true,"relevant":true,"conserved_residues":false,"sterically_valid":false}},{"description":"IRON\/SULFUR CLUSTER","name":["SF4"],"number":"13","included":false,"model_binding_residues":[],"reason":{"bound":true,"relevant":true,"conserved_residues":false,"sterically_valid":false}},{"description":"FLAVIN MONONUCLEOTIDE","name":["FMN"],"number":"2","included":false,"model_binding_residues":[],"reason":{"bound":true,"relevant":true,"conserved_residues":false,"sterically_valid":false}},{"description":"1,4-DIHYDRONICOTINAMIDE ADENINE DINUCLEOTIDE","name":["NAI"],"number":"3","included":false,"model_binding_residues":[],"reason":{"bound":true,"relevant":true,"conserved_residues":false,"sterically_valid":false}},{"description":"FE2\/S2 (INORGANIC) CLUSTER","name":["FES"],"number":"4","included":false,"model_binding_residues":[],"reason":{"bound":true,"relevant":true,"conserved_residues":false,"sterically_valid":false}},{"description":"FE2\/S2 (INORGANIC) CLUSTER","name":["FES"],"number":"8","included":false,"model_binding_residues":[],"reason":{"bound":true,"relevant":true,"conserved_residues":false,"sterically_valid":false}},{"description":"CALCIUM ION","name":["CA"],"number":"9","included":false,"model_binding_residues":[],"reason":{"bound":true,"relevant":true,"conserved_residues":false,"sterically_valid":false}},{"description":"2-decyl-5,6-dimethoxy-3-methylcyclohexa-2,5-diene-1,4-dione","name":["DCQ"],"number":"10","included":false,"model_binding_residues":[],"reason":{"bound":true,"relevant":true,"conserved_residues":false,"sterically_valid":false}},{"description":"EICOSANE","name":["LFA"],"number":"14","included":false,"model_binding_residues":[],"reason":{"bound":true,"relevant":true,"conserved_residues":false,"sterically_valid":false}},{"description":"EICOSANE","name":["LFA"],"number":"17","included":false,"model_binding_residues":[],"reason":{"bound":true,"relevant":true,"conserved_residues":false,"sterically_valid":false}},{"description":"EICOSANE","name":["LFA"],"number":"22","included":false,"model_binding_residues":[],"reason":{"bound":true,"relevant":true,"conserved_residues":false,"sterically_valid":false}},{"description":"EICOSANE","name":["LFA"],"number":"23","included":false,"model_binding_residues":[],"reason":{"bound":true,"relevant":true,"conserved_residues":false,"sterically_valid":false}},{"description":"1,2-Distearoyl-sn-glycerophosphoethanolamine","name":["3PE"],"number":"15","included":false,"model_binding_residues":[],"reason":{"bound":true,"relevant":true,"conserved_residues":false,"sterically_valid":false}},{"description":"1,2-Distearoyl-sn-glycerophosphoethanolamine","name":["3PE"],"number":"16","included":false,"model_binding_residues":[],"reason":{"bound":true,"relevant":true,"conserved_residues":false,"sterically_valid":false}},{"description":"1,2-Distearoyl-sn-glycerophosphoethanolamine","name":["3PE"],"number":"18","included":false,"model_binding_residues":[],"reason":{"bound":true,"relevant":true,"conserved_residues":false,"sterically_valid":false}},{"description":"1,2-Distearoyl-sn-glycerophosphoethanolamine","name":["3PE"],"number":"19","included":false,"model_binding_residues":[],"reason":{"bound":true,"relevant":true,"conserved_residues":false,"sterically_valid":false}},{"description":"1,2-Distearoyl-sn-glycerophosphoethanolamine","name":["3PE"],"number":"20","included":false,"model_binding_residues":[],"reason":{"bound":true,"relevant":true,"conserved_residues":false,"sterically_valid":false}},{"description":"1,2-Distearoyl-sn-glycerophosphoethanolamine","name":["3PE"],"number":"21","included":false,"model_binding_residues":[],"reason":{"bound":true,"relevant":true,"conserved_residues":false,"sterically_valid":false}},{"description":"1,2-Distearoyl-sn-glycerophosphoethanolamine","name":["3PE"],"number":"24","included":false,"model_binding_residues":[],"reason":{"bound":true,"relevant":true,"conserved_residues":false,"sterically_valid":false}},{"description":"1,2-Distearoyl-sn-glycerophosphoethanolamine","name":["3PE"],"number":"25","included":false,"model_binding_residues":[],"reason":{"bound":true,"relevant":true,"conserved_residues":false,"sterically_valid":false}}],"mod_engine":"PROMOD3","pred_lddt":0.2769576279322241,"mdlchain_butpl_map":{"C":"7p63.1.C"},"mdl_smtl_map":{"C":"C"},"tpl_info":{"7p63.1.C":{"origin":"reference database","label_asym_id":"C","label_smtl_id":"C","entity_type":"polymer","entity_id":"3"}},"major_issues":null,"oligo":{"based_on":"prediction","state":"monomer","state_bu":"hetero-1-1-1-1-1-1-1-1-1-1-1-1-1-mer","state_tpl":"monomer","qs_prediction":"0.000","qs_conserved":"not conserved","chains_to_mdl":1,"res_to_mdl":351},"modified_template":false,"residue_range":[{"chain_name":"C","residue_from":"1","residue_to":"504"}],"chain_subprj_list":null,"templates":["cd54eaeb3e935b88a3a5dc002d33eb5585b48516"],"aln_map":{"C":[["target","LARDIAKVPGTTLFAIGMGPNQFFNNDNKDRTQFLLAALTGNIGKIAGNIGSYAGNYRVAMFNGVPQYIAENPFDIELDGAKPARPKLYWRAEPAHYYNHEDHPLKMGKTMITGKTHMPTPTKSLWFANANSILGNVKWHFNTVVNVLPKMEMIAVQEWWWSTSCEWADIVFAVDAWSELKHPDMCSSVTNP--FLTVFPRTPLERPF-----DTRGDIECLDLVGKQLAKRTGDRRFADMWKFVEEKKVEVYLQRILDHSSNTKGFKFPELEEKAK----------------------KGIPALMMTRT-----------------NPKT-V-GYEQVY-----DSRPWYTKTGRLEFYREEDEFIEAG-ENLPVHREPIDSTFYEPNVIVAPAHPFIKAKGPEAYGVKVDDFDNETRQGRNIVKTWEETKKTVHPLAKDGYKFVFHTPKYRHGAHTMPVDTDMVAMLFGPFGDIYRHDKRQPFAAEGYVDIHPDDAKALNIEDGDYVWIDSDPSDRPFRGWQKNDKDYKFSRLLCRARYYPGTPRGITRMWFNMYGATPGSVEGHESRKDGLAKNPRTGYQAMFRSGSHQSATRGWLKPTWMTDSLVRKELFGHAVNKGFLPDVHCPTGAPREAIVKITKAEPGGLNAKGLWRPAALGLRPKYENDKMKDYLAGKFTLAANPKKGGKK",0],["pdb_id=7p63, chain=C, assembly_id=1, offset=485 atoms","IVQALAGAKKP-LIISGTNAG----SLEVIQAAANVAKALKGRGADVGIT-MIARSVNSM---GLGI----------MGG---------------------GSLEEALTEL------ETGRADAVVVLE-NDLHRH--ASATRVNAALAKAPLVMVVDHQRTAIMENAHLVLSAASFAESD-----GTVINNEGRAQRFF-QVYDPAYYDSKTVMLESWRWLHS----LHSTLLSRE----VDWT---QLDHVIDAVVAKIPELAGIKDAAPDATFRIRGQKLAREPHRYSGRTAMRANISVHEPRQPQDIDTMFTFSMEGNNQPTAHRSQVPFAWAPGWNSPQAWNKFQDEVGGKLRFGDPGVRLFETSENGLDYFTSVPA------------------------------------------------------RFQPQDGKWRIAPYYHLFGSDELSQRAPVFQS----------------RMPQPYIKLNPADAAKLGVNAGTRVSFSYDG-----------------NTVTLPVEIAEGLTAGQVGLPMGMSG------------------------------------------------------------------------------------------------------------------------------------",484]]},"plip":{},"qmean_values":{"global_scores":{"qmean4_norm_score":0.44630064580105744,"qmean4_z_score":-10.256472592802176,"qmean6_norm_score":0.44903859201939944,"qmean6_z_score":-8.334116356300392,"interaction_norm_score":-0.0019048824378481344,"interaction_z_score":-5.541144335319833,"cbeta_norm_score":0.0015098796355891954,"cbeta_z_score":-4.853947970027806,"packing_norm_score":-0.24076703338517016,"packing_z_score":-2.6235871123741963,"torsion_norm_score":0.4588617530860356,"torsion_z_score":-8.54485433341061,"ss_agreement_norm_score":0.44695350340759704,"ss_agreement_z_score":-1.64913186864161,"acc_agreement_norm_score":0.5595238095238095,"acc_agreement_z_score":-1.428697584381158,"avg_local_score":0.3951717901301245,"avg_local_score_error":0.053},"local_scores":{"C":[0.5671423276304026,0.6765860412820802,0.4755812117561407,0.540106964793288,0.530005794145938,0.5747097946958046,0.5195677111318253,0.49662622458726013,0.45278113334367553,0.4936201460545153,0.41870967810428394,0.5447183336482282,0.5403799640399198,0.5217486616758407,0.5429011235048393,0.4420266350913763,0.4324201013874214,0.38079216124935944,0.44156329079133827,0.49599149127262976,0.2896520704393985,0.22588738600158265,0.22517975269995644,0.2283396922488428,0.31104249057221967,0.4234084633961047,0.39622595755218304,0.48217212015768773,0.47900009608445426,0.48288551558679393,0.4229266717981167,0.5155994533599555,0.4684285547040128,0.4074478034177505,0.47288928867991414,0.43378443141569323,0.43382262509848946,0.5287692056380813,0.44667334552262966,0.4823815600309964,0.4906882581348458,0.331995795474764,0.28733688285514924,0.31667659965337064,0.2880917167795749,0.3005995491507066,0.4625730454354005,0.47779013608348825,0.43781505077116273,0.2884210369360257,0.31371644585633407,0.3490995775716002,0.35930005568864315,0.3375025337714501,0.3895339966484834,0.33266345818017906,0.3306586201629755,0.3743141578544788,0.3137751042378824,0.28587139165557357,0.2370747720904024,0.21760427664741888,0.32775764805244745,0.363250424753738,0.3369581281627163,0.31939819874831576,0.27808453088997853,0.24961293320377054,0.29382051665019826,0.2766900677066898,0.2768480255098779,0.2584414786627799,0.2327193964624895,0.2533424467448866,0.2309875485199871,0.2046591106466748,0.4157702020601146,0.25151422154154346,0.23812359136324618,0.27285247701855037,0.33751560412961495,0.25995810376535466,0.2215713876706266,0.28081637210514226,0.22987762451693558,0.2790432442148997,0.27535569834024937,0.24641289416663256,0.2258786967301309,0.1561046238676153,0.16921908327539487,0.22155322118249665,0.18924788808709814,0.25138040083992824,0.29737457368590003,0.25731320619059245,0.2108507238779681,0.21903893937874244,0.23891869395334442,0.23381318224814493,0.2951432514085368,0.3329651886232929,0.2825855347977826,0.3529210723590511,0.33607347747586325,0.3412131304403488,0.36485330431684365,0.4659487870788259,0.3145295847470818,0.36714460995238496,0.41398582452019433,0.3887576688548795,0.39169439983538884,0.4018575470080526,0.33006092494002126,0.2879097333129911,0.2516938637441619,0.24677577340265044,0.404493480615189,0.31262333333096715,0.3870374882751324,0.5190866668749504,0.4945146663683952,0.5954401124835472,0.5537044143455567,0.5031134661583054,0.5433485414337713,0.6631033199132953,0.4856153464720106,0.31375379963783745,0.2765638596829731,0.40678512968319985,0.47030269093913446,0.3756671998892466,0.535619636682424,0.3998574171606312,0.41744572348578207,0.36750787532104706,0.2861572515656082,0.42714034229424913,0.3957184735861005,0.4353856774718462,0.5039856038333407,0.5556594461175595,0.5162648037647368,0.5027474792809415,0.4877766798217432,0.5399855754190579,0.5726169384161057,0.48828851408250107,0.5078094084426792,0.5713004782017191,0.6043758505912628,0.5992038731089983,0.6433291740153085,0.7124025977667869,0.6806923113668952,0.6781128425133933,0.5694519493154188,0.5105763689441039,0.4431169999947758,0.4848052650427388,0.449595261157419,0.5281435759887345,0.5926742830442102,0.522773114752907,0.46267321873728395,0.6490890388759413,0.7304086104460894,0.7154377323111153,0.7683607232703847,0.7318979994508502,0.7454548792488496,0.7357020140414696,0.7051530173955673,0.6298572903574814,0.5609541742063693,0.5867827746410095,0.6411151644610925,0.5536222979218908,0.40276395833387135,0.2970712184272101,0.38130116149392557,0.303800683323162,0.24795877773524339,0.21946783868503925,0.40427793812202584,0.3597480778729394,0.4336392713422567,0.401329890344936,0.33167675043926126,0.3230713100563948,0.3276454299690066,0.404870717391848,0.4436445596461291,0.4506168751731906,0.4399616935763324,0.5037135546908491,0.24549741457700142,0.4623138876245353,0.6051118460131736,0.5829336241157091,0.5943706316084538,0.36991702281435923,0.45288331064096343,0.45821624886701456,0.6310744434691472,0.6875139911630591,0.5631236128698729,0.6269794451008794,0.5760803702793712,0.5435290483749105,0.48213661352871434,0.5928014882878319,0.4720353496654396,0.4362111281936117,0.4057115722354106,0.4942766254171689,0.28127897089600146,0.27964211300341385,0.32710236840056955,0.29715403320569145,0.40751831571282143,0.41048469008522687,0.3157552457925531,0.40074658261327445,0.48950120888211834,0.28576069500966417,0.2558288410234602,0.2982587163313287,0.29002172769422385,0.24741324408458112,0.2640902390582822,0.2734559976551489,0.23563203962089113,0.2989814258546495,0.3233044407174326,0.39362553744030054,0.29533023125743724,0.43543337597782866,0.4050442713059189,0.4346730231454687,0.464375448236886,0.44532621690567303,0.4804821472831019,0.3829338906462016,0.433261435520393,0.48434092239675536,0.4292668323015372,0.4859888122607731,0.5391042256523847,0.4761894558845803,0.38273436729158006,0.44618141744191153,0.3866787571883433,0.4156863228091579,0.4465636332111416,0.4277814550882779,0.47766448036108416,0.3799335152714744,0.4788478130891359,0.3085794888472104,0.3699329451445852,0.37252541909460574,0.36726989493797635,0.3625310680480668,0.32147015018145403,0.2771746887344325,0.2863452265409457,0.2268337747204977,0.2419776388785141,0.3042881501096499,0.21882405045299103,0.1923327683576663,0.27593766870982334,0.14396717103060006,0.2116479144504416,0.2142585317361398,0.2502101390210207,0.23734935826296288,0.25017224037616753,0.3141889629095293,0.33238052148461317,0.29272080365114467,0.308582531617807,0.3516182256284604,0.34487770407992735,0.3150303287955205,0.2938676222213763,0.276754724021707,0.4252854678321618,0.3242570703340241,0.2669907526504768,0.2893362651687384,0.23955628070321805,0.26834113819779726,0.20696571311594858,0.23828564681795195,0.4243414882271773,0.2859234147165235,0.23835266717485498,0.3540820556865054,0.2893876560382569,0.3155100208854131,0.2967022292626821,0.23307381332279226,0.2602752186428349,0.30192886467875085,0.4788834976595076,0.49175378822629,0.5039531967737512,0.46836655499826496,0.38829327724646023,0.3504436422255774,0.3268612011182945,0.3189998264930526,0.23626689197868736,0.22515779479736756,0.2978112255877188,0.29579201754787093,0.3140062867070734,0.34093580597122375,0.288384814787883,0.3402990541215921,0.36259702471750466,0.2848991730885648,0.3711573420536385,0.3734914030858007,0.25398890256095646,0.25066366509383864,0.2007242876151093,0.20203663376092845,0.2531956820665942,0.21770587989011317,0.24991274181457696,0.2595874746857205,0.28509826135389954,0.2604499932873978,0.2200615420929627,0.22101578372653552,0.1900576750386691,0.15151470350700944,0.1757780558941442,0.18734573107374075,0.24127564684052707,0.26924692179075793,0.30275728096279975,0.2301089778200567,0.24101856299467092,0.1733681048090095,0.21199108608141465,0.23950575065626417,0.207206897594381,0.24673609902237695,0.19889584382619227,0.2557180869979032,0.2310290190229098,0.25423495484097425,0.23153762365851888,0.2043668645155229,0.21784546590325815,0.18403552562352862,0.22520056293076304,0.19753851989360152,0.22387466605360187,0.22577989819162908,0.18593243121472391,0.20715267876915172,0.2428559660225308,0.21167663933173286,0.20950668030667516,0.2807340134807739,0.2805720085710204,0.23587275675231334,0.24179041101792365,0.26153706257157,0.2253289861911035,0.30519611217823406,0.3526762750503393,0.3587259264570997,0.26405636299149016,0.27205147629143267,0.32727906954537545,0.3536646838117414,0.3745794553726474,0.32745594241312004,0.27062906946493,0.37979080908808993,0.32622428104232587,0.3840997062353835,0.48723902785620204,0.558160389294727,0.47877446311613986,0.49743117816338445,0.5384830965591532,0.4982398113269827,0.5283319461423384,0.4889948812712223,0.45378590412856845,0.4357233478437928,0.513553210929643,0.45086426137143354,0.3193844024446102,0.4743712308446578,0.44921515797260575,0.4536516076622954,0.44911233484954,0.4444009809470996,0.4750026310290487,0.4589627764850353,0.4352033914152975,0.4307540141282731,0.3949385897102861,0.346798986901008,0.26098749420475525,0.2562773352603691,0.2770967916032163,0.28306355129807936,0.2729920439740959,0.27068821255974634,0.2852136445227131,0.3786359405345251,0.24524458698632406,0.3461847621335497,0.2915523481104184,0.32185477076223895,0.2919427157908126,0.2775671536963933,0.2547691857751605,0.30796166944789927,0.3402954973812818,0.39622558505312766,0.39688885762201564,0.39814709978188056,0.5649127517220622,0.617943750688541,0.7136568368246397,0.737256204235711,0.7314194110010724,0.6947150752971764,0.6983676703350109,0.6881645176007996,0.6450601887971862,0.7171517111065432,0.6720397710337331,0.7105692497164049,0.6808829652441641,0.7499483133667632,0.7333269284375196,0.7151874107468126,0.6877511061897916,0.7074899539338693,0.7374355431273445,0.7083851477855156,0.715785190735961,0.5432975082299231,0.5361605781641342,0.4438043024963148,0.44005039048491984,0.27388336679024666,0.2786842331507729,0.3245549803624194,0.24981265150377788,0.27249839866615755,0.2580231547957949,0.24028917895256832,0.21789432976578404,0.34101733906545434,0.39063609762570517,0.4541822968926828,0.32675585325533696,0.4861535353063857,0.5261702395427246,0.499212950080699,0.41945534898034953,0.3614129800996513,0.4882215231786021,0.2927901674329104,0.29671593221981685,0.2684624795671245,0.45672768239377215,0.6343266149347382,0.6734470417481297,0.6385892222633127,0.7360118062970402,0.6391697014523595,0.6481650339345254,0.6488270927888503,0.6892373346391258,0.6292118721826047,0.6481888841553223,0.5964276304721251,0.5425169560318074,0.6210989536747887,0.6162925182171947,0.6674280575241694,0.6287541596049694,0.583733501573505,0.4736136754358445,0.4794123585181435,0.44215558851035097,0.42961932223401783,0.31404826182794277,0.36799946831372304,null,null,null,null,null,null,null,null,null,null,null,null,null,null,null,null,null,null,null,null,null,null,null,null,null,null,null,null,null,null,null,null,null,null,null,null,null,null,null,null,null,null,null,null,null,null,null,null,null,null,null,null,null,null,null,null,null,null,null,null,null,null,null,null,null,null,null,null,null,null,null,null,null,null,null,null,null,null,null,null,null,null,null,null,null,null,null,null,null,null,null,null,null,null,null,null,null,null,null,null,null,null,null,null,null,null,null,null,null,null,null,null,null,null,null,null,null,null,null,null,null,null,null,null,null,null,null,null,null,null,null,null]},"qmean_version":"4.3.0"},"membrane":{"is_transmem":false,"mem_param":{},"transfer":{"biounit_is_transmem":true,"coverage":0.0}}}
