# Supplementary material for: Metabolic capacity is maintained despite shifts in microbial diversity in estuary sediments
Source: ISME Commun. 2025 Oct 11;5(1):ycaf182. doi: 10.1093/ismeco/ycaf182 (PMC12687941; doi:10.1093/ismeco/ycaf182)
Supplement: Supplementary_Data_1_ycaf182 [file supplementary_data_1_ycaf182.zip › SWISS-MODEL/13_July_SF_Bin2_scaffold_20759_c1_11143024_1/models/03/model.pdb]

TITLE     SWISS-MODEL SERVER (https://swissmodel.expasy.org)
TITLE    2 13_July_SF_Bin2_scaffold_20759_c1_1114-3024_1
EXPDTA    THEORETICAL MODEL (SWISS-MODEL SERVER)
AUTHOR    SWISS-MODEL SERVER (SEE REFERENCE IN JRNL Records)
REVDAT   1   29-MAR-23 1MOD    1       20:09
JRNL        AUTH   A.WATERHOUSE,M.BERTONI,S.BIENERT,G.STUDER,G.TAURIELLO,
JRNL        AUTH 2 R.GUMIENNY,F.T.HEER,T.A.P.DE BEER,C.REMPFER,L.BORDOLI,
JRNL        AUTH 3 R.LEPORE,T.SCHWEDE
JRNL        TITL   SWISS-MODEL: HOMOLOGY MODELLING OF PROTEIN STRUCTURES AND
JRNL        TITL 2 COMPLEXES
JRNL        REF    NUCLEIC.ACIDS.RES..           V.  46 W296  2018
JRNL        PMID   29788355
JRNL        DOI    10.1093/nar/gky427
REMARK   1
REMARK   1 REFERENCE 1
REMARK   1  AUTH   S.BIENERT,A.WATERHOUSE,T.A.P.DE BEER,G.TAURIELLO,G.STUDER,
REMARK   1  AUTH 2 L.BORDOLI,T.SCHWEDE
REMARK   1  TITL   THE SWISS-MODEL REPOSITORY - NEW FEATURES AND FUNCTIONALITY
REMARK   1  REF    NUCLEIC.ACIDS.RES..           V.  45       2017
REMARK   1  REFN                   ISSN 0305-1048
REMARK   1  PMID   27899672
REMARK   1  DOI    10.1093/nar/gkw1132
REMARK   1
REMARK   1 REFERENCE 2
REMARK   1  AUTH   N.GUEX,M.C.PEITSCH,T.SCHWEDE
REMARK   1  TITL   AUTOMATED COMPARATIVE PROTEIN STRUCTURE MODELING WITH
REMARK   1  TITL 2 SWISS-MODEL AND SWISS-PDBVIEWER: A HISTORICAL PERSPECTIVE
REMARK   1  REF    ELECTROPHORESIS               V.  30       2009
REMARK   1  REFN                   ISSN 0173-0835
REMARK   1  PMID   19517507
REMARK   1  DOI    10.1002/elps.200900140
REMARK   1
REMARK   1 REFERENCE 3
REMARK   1  AUTH   G.STUDER,G.TAURIELLO,S.BIENERT,M.BIASINI,N.JOHNER,T.SCHWEDE
REMARK   1  TITL   PROMOD3 - A VERSATILE HOMOLOGY MODELLING TOOLBOX
REMARK   1  REF    PLOS COMP. BIOL.              V.  17       2021
REMARK   1  REFN                   ISSN 
REMARK   1  PMID   33507980
REMARK   1  DOI    https://doi.org/10.1371/journal.pcbi.1008667
REMARK   1
REMARK   1 REFERENCE 4
REMARK   1  AUTH   G.STUDER,C.REMPFER,A.WATERHOUSE,R.GUMIENNY,J.HAAS,T.SCHWEDE
REMARK   1  TITL   QMEANDISCO - DISTANCE CONSTRAINTS APPLIED ON MODEL QUALITY 
REMARK   1  TITL 2 ESTIMATION
REMARK   1  REF    BIOINFORMATICS                V.  36       2020
REMARK   1  REFN                   ISSN 
REMARK   1  PMID   31697312
REMARK   1  DOI    https://doi.org/10.1093/bioinformatics/btz828
REMARK   1
REMARK   1 REFERENCE 5
REMARK   1  AUTH   P.BENKERT,M.BIASINI,T.SCHWEDE
REMARK   1  TITL   TOWARD THE ESTIMATION OF THE ABSOLUTE QUALITY OF INDIVIDUAL
REMARK   1  TITL 2 PROTEIN STRUCTURE MODELS
REMARK   1  REF    BIOINFORMATICS                V.  27       2011
REMARK   1  REFN                   ISSN 1367-4803
REMARK   1  PMID   21134891
REMARK   1  DOI    10.1093/bioinformatics/btq662
REMARK   1
REMARK   1 REFERENCE 6
REMARK   1  AUTH   M.BERTONI,F.KIEFER,M.BIASINI,L.BORDOLI,T.SCHWEDE
REMARK   1  TITL   MODELING PROTEIN QUATERNARY STRUCTURE OF HOMO- AND
REMARK   1  TITL 2 HETERO-OLIGOMERS BEYOND BINARY INTERACTIONS BY HOMOLOGY
REMARK   1  REF    SCI.REP.                      V.   7       2017
REMARK   1  REFN                   ISSN
REMARK   1  PMID   28874689
REMARK   1  DOI    10.1038/s41598-017-09654-8
REMARK   1
REMARK   1 DISCLAIMER
REMARK   1 The SWISS-MODEL SERVER produces theoretical models for proteins.
REMARK   1 The results of any theoretical modelling procedure is
REMARK   1 NON-EXPERIMENTAL and MUST be considered with care. These models may
REMARK   1 contain significant errors. This is especially true for automated
REMARK   1 modeling since there is no human intervention during model
REMARK   1 building. Please read the header section and the logfile carefully
REMARK   1 to know what templates and alignments were used during the model
REMARK   1 building process. All information by the SWISS-MODEL SERVER is
REMARK   1 provided "AS-IS", without any warranty, expressed or implied.
REMARK   2
REMARK   2 COPYRIGHT NOTICE
REMARK   2 This SWISS-MODEL protein model is copyright. It is produced by the
REMARK   2 SWISS-MODEL server, developed by the Computational Structural
REMARK   2 Biology Group at the SIB Swiss Institute of Bioinformatics at the
REMARK   2 Biozentrum, University of Basel (https://swissmodel.expasy.org). This
REMARK   2 model is licensed under the CC BY-SA 4.0 Creative Commons
REMARK   2 Attribution-ShareAlike 4.0 International License
REMARK   2 (https://creativecommons.org/licenses/by-sa/4.0/legalcode), i.e. you
REMARK   2 can copy and redistribute the model in any medium or format,
REMARK   2 transform and build upon the model for any purpose, even
REMARK   2 commercially, under the following terms:
REMARK   2 Attribution - You must give appropriate credit, provide a link to
REMARK   2 the license, and indicate if changes were made. You may do so in any
REMARK   2 reasonable manner, but not in any way that suggests the licensor
REMARK   2 endorses you or your use. When you publish, patent or distribute
REMARK   2 results that were fully or partially based on the model, please cite
REMARK   2 the corresponding papers mentioned under JRNL.
REMARK   2 ShareAlike - If you remix, transform, or build upon the material,
REMARK   2 you must distribute your contributions under the same license as the
REMARK   2 original.
REMARK   2 No additional restrictions - you may not apply legal terms or
REMARK   2 technological measures that legally restrict others from doing
REMARK   2 anything the license permits.
REMARK   2 Find a human-readable summary of (and not a substitute for) the
REMARK   2 CC BY-SA 4.0 license at this link:
REMARK   2 https://creativecommons.org/licenses/by-sa/4.0/
REMARK   3 
REMARK   3 MODEL INFORMATION
REMARK   3  ENGIN   PROMOD3
REMARK   3  VERSN   3.2.1
REMARK   3  OSTAT   monomer
REMARK   3  OSRSN   PREDICTION
REMARK   3  QSPRD   0.000
REMARK   3  GMQE    0.28
REMARK   3  QMNV    4.3.0
REMARK   3  QMNDG   0.40
REMARK   3  MODT    FALSE
REMARK   3 
REMARK   3 TEMPLATE 1
REMARK   3  PDBID   7p63
REMARK   3  CHAIN   G
REMARK   3  MMCIF   C
REMARK   3  PDBV    2023-03-17
REMARK   3  SMTLE   7p63.1.C
REMARK   3  SMTLV   2023-03-23
REMARK   3  MTHD    ELECTRON MICROSCOPY 0.00 A
REMARK   3  FOUND   HHblits
REMARK   3  GMQE    0.26
REMARK   3  SIM     0.26
REMARK   3  SID     12.82
REMARK   3  OSTAT   monomer
REMARK   3  LIGND   SF4
REMARK   3  LIGND 2 SF4
REMARK   3  LIGND 3 SF4
REMARK   3  LIGND 4 SF4
REMARK   3  LIGND 5 SF4
REMARK   3  LIGND 6 SF4
REMARK   3  LIGND 7 SF4
REMARK   3  LIGND 8 FMN
REMARK   3  LIGND 9 NAI
REMARK   3  LIGND 10 FES
REMARK   3  LIGND 11 FES
REMARK   3  LIGND 12 CA
REMARK   3  LIGND 13 DCQ
REMARK   3  LIGND 14 LFA
REMARK   3  LIGND 15 LFA
REMARK   3  LIGND 16 LFA
REMARK   3  LIGND 17 LFA
REMARK   3  LIGND 18 3PE
REMARK   3  LIGND 19 3PE
REMARK   3  LIGND 20 3PE
REMARK   3  LIGND 21 3PE
REMARK   3  LIGND 22 3PE
REMARK   3  LIGND 23 3PE
REMARK   3  LIGND 24 3PE
REMARK   3  LIGND 25 3PE
REMARK   3  ALN C TRG LARDIAKVPGTTLFAIGMGPNQFFNNDNKDRTQFLLAALTGNIGKIAGNIGSYAGNYR
REMARK   3  ALN C TRG VAMFNGVPQYIAENPFDIELDGAKPARPKLYWRAEPAHYYNHEDHPLKMGKTMITGKT
REMARK   3  ALN C TRG HMPTPTKSLWFANANSILGNVKWHFNTVVNVLPKMEMIAVQEWWWSTSCEWADIVFAV
REMARK   3  ALN C TRG DAWSELKHPDMCSSVTNP--FLTVFPRTPLERPF-----DTRGDIECLDLVGKQLAKR
REMARK   3  ALN C TRG TGDRRFADMWKFVEEKKVEVYLQRILDHSSNTKGFKFPELEEKAK-------------
REMARK   3  ALN C TRG ---------KGIPALMMTRT-----------------NPKT-V-GYEQVY-----DSR
REMARK   3  ALN C TRG PWYTKTGRLEFYREEDEFIEAG-ENLPVHREPIDSTFYEPNVIVAPAHPFIKAKGPEA
REMARK   3  ALN C TRG YGVKVDDFDNETRQGRNIVKTWEETKKTVHPLAKDGYKFVFHTPKYRHGAHTMPVDTD
REMARK   3  ALN C TRG MVAMLFGPFGDIYRHDKRQPFAAEGYVDIHPDDAKALNIEDGDYVWIDSDPSDRPFRG
REMARK   3  ALN C TRG WQKNDKDYKFSRLLCRARYYPGTPRGITRMWFNMYGATPGSVEGHESRKDGLAKNPRT
REMARK   3  ALN C TRG GYQAMFRSGSHQSATRGWLKPTWMTDSLVRKELFGHAVNKGFLPDVHCPTGAPREAIV
REMARK   3  ALN C TRG KITKAEPGGLNAKGLWRPAALGLRPKYENDKMKDYLAGKFTLAANPKKGGKK
REMARK   3  ALN C TPL IVQALAGAKKP-LIISGTNAG----SLEVIQAAANVAKALKGRGADVGIT-MIARSVN
REMARK   3  ALN C TPL SM---GLGI----------MGG---------------------GSLEEALTEL-----
REMARK   3  ALN C TPL -ETGRADAVVVLE-NDLHRH--ASATRVNAALAKAPLVMVVDHQRTAIMENAHLVLSA
REMARK   3  ALN C TPL ASFAESD-----GTVINNEGRAQRFF-QVYDPAYYDSKTVMLESWRWLHS----LHST
REMARK   3  ALN C TPL LLSRE----VDWT---QLDHVIDAVVAKIPELAGIKDAAPDATFRIRGQKLAREPHRY
REMARK   3  ALN C TPL SGRTAMRANISVHEPRQPQDIDTMFTFSMEGNNQPTAHRSQVPFAWAPGWNSPQAWNK
REMARK   3  ALN C TPL FQDEVGGKLRFGDPGVRLFETSENGLDYFTSVPA------------------------
REMARK   3  ALN C TPL ------------------------------RFQPQDGKWRIAPYYHLFGSDELSQRAP
REMARK   3  ALN C TPL VFQS----------------RMPQPYIKLNPADAAKLGVNAGTRVSFSYDG-------
REMARK   3  ALN C TPL ----------NTVTLPVEIAEGLTAGQVGLPMGMSG----------------------
REMARK   3  ALN C TPL ----------------------------------------------------------
REMARK   3  ALN C TPL ----------------------------------------------------
REMARK   3  ALN C OFF 485
ATOM      1  N   LEU C   1      64.549  22.310 165.238  1.00  0.57           N  
ATOM      2  CA  LEU C   1      64.344  23.242 164.071  1.00  0.57           C  
ATOM      3  C   LEU C   1      62.929  23.427 163.531  1.00  0.57           C  
ATOM      4  O   LEU C   1      62.418  24.528 163.627  1.00  0.57           O  
ATOM      5  CB  LEU C   1      65.339  22.933 162.918  1.00  0.57           C  
ATOM      6  CG  LEU C   1      66.826  22.940 163.341  1.00  0.57           C  
ATOM      7  CD1 LEU C   1      67.731  22.487 162.185  1.00  0.57           C  
ATOM      8  CD2 LEU C   1      67.273  24.324 163.842  1.00  0.57           C  
ATOM      9  N   ALA C   2      62.223  22.411 162.955  1.00  0.68           N  
ATOM     10  CA  ALA C   2      60.877  22.595 162.394  1.00  0.68           C  
ATOM     11  C   ALA C   2      59.846  23.244 163.326  1.00  0.68           C  
ATOM     12  O   ALA C   2      59.118  24.151 162.933  1.00  0.68           O  
ATOM     13  CB  ALA C   2      60.293  21.251 161.907  1.00  0.68           C  
ATOM     14  N   ARG C   3      59.804  22.826 164.608  1.00  0.48           N  
ATOM     15  CA  ARG C   3      59.030  23.500 165.636  1.00  0.48           C  
ATOM     16  C   ARG C   3      59.432  24.934 165.895  1.00  0.48           C  
ATOM     17  O   ARG C   3      58.558  25.781 166.029  1.00  0.48           O  
ATOM     18  CB  ARG C   3      59.137  22.750 166.985  1.00  0.48           C  
ATOM     19  CG  ARG C   3      58.430  21.387 166.946  1.00  0.48           C  
ATOM     20  CD  ARG C   3      58.567  20.601 168.250  1.00  0.48           C  
ATOM     21  NE  ARG C   3      57.782  19.342 168.058  1.00  0.48           N  
ATOM     22  CZ  ARG C   3      57.766  18.327 168.931  1.00  0.48           C  
ATOM     23  NH1 ARG C   3      57.040  17.245 168.661  1.00  0.48           N  
ATOM     24  NH2 ARG C   3      58.459  18.374 170.064  1.00  0.48           N  
ATOM     25  N   ASP C   4      60.738  25.243 165.972  1.00  0.54           N  
ATOM     26  CA  ASP C   4      61.237  26.586 166.133  1.00  0.54           C  
ATOM     27  C   ASP C   4      60.791  27.459 164.949  1.00  0.54           C  
ATOM     28  O   ASP C   4      60.029  28.406 165.123  1.00  0.54           O  
ATOM     29  CB  ASP C   4      62.793  26.522 166.306  1.00  0.54           C  
ATOM     30  CG  ASP C   4      63.171  25.337 167.208  1.00  0.54           C  
ATOM     31  OD1 ASP C   4      62.595  25.266 168.330  1.00  0.54           O  
ATOM     32  OD2 ASP C   4      63.931  24.417 166.724  1.00  0.54           O  
ATOM     33  N   ILE C   5      61.124  27.076 163.691  1.00  0.53           N  
ATOM     34  CA  ILE C   5      60.846  27.855 162.484  1.00  0.53           C  
ATOM     35  C   ILE C   5      59.363  28.143 162.243  1.00  0.53           C  
ATOM     36  O   ILE C   5      58.988  29.252 161.865  1.00  0.53           O  
ATOM     37  CB  ILE C   5      61.509  27.317 161.189  1.00  0.53           C  
ATOM     38  CG1 ILE C   5      60.824  26.066 160.584  1.00  0.53           C  
ATOM     39  CG2 ILE C   5      63.009  27.038 161.442  1.00  0.53           C  
ATOM     40  CD1 ILE C   5      61.414  25.584 159.250  1.00  0.53           C  
ATOM     41  N   ALA C   6      58.465  27.161 162.483  1.00  0.57           N  
ATOM     42  CA  ALA C   6      57.047  27.291 162.214  1.00  0.57           C  
ATOM     43  C   ALA C   6      56.275  28.107 163.246  1.00  0.57           C  
ATOM     44  O   ALA C   6      55.181  28.616 162.982  1.00  0.57           O  
ATOM     45  CB  ALA C   6      56.456  25.871 162.151  1.00  0.57           C  
ATOM     46  N   LYS C   7      56.840  28.284 164.453  1.00  0.52           N  
ATOM     47  CA  LYS C   7      56.195  29.042 165.499  1.00  0.52           C  
ATOM     48  C   LYS C   7      56.604  30.499 165.480  1.00  0.52           C  
ATOM     49  O   LYS C   7      55.950  31.324 166.115  1.00  0.52           O  
ATOM     50  CB  LYS C   7      56.546  28.448 166.880  1.00  0.52           C  
ATOM     51  CG  LYS C   7      55.886  27.083 167.140  1.00  0.52           C  
ATOM     52  CD  LYS C   7      56.343  26.508 168.489  1.00  0.52           C  
ATOM     53  CE  LYS C   7      55.797  25.112 168.785  1.00  0.52           C  
ATOM     54  NZ  LYS C   7      56.248  24.710 170.135  1.00  0.52           N  
ATOM     55  N   VAL C   8      57.650  30.888 164.719  1.00  0.50           N  
ATOM     56  CA  VAL C   8      58.031  32.286 164.603  1.00  0.50           C  
ATOM     57  C   VAL C   8      56.899  33.135 163.970  1.00  0.50           C  
ATOM     58  O   VAL C   8      56.281  32.725 162.973  1.00  0.50           O  
ATOM     59  CB  VAL C   8      59.378  32.492 163.900  1.00  0.50           C  
ATOM     60  CG1 VAL C   8      59.827  33.963 163.989  1.00  0.50           C  
ATOM     61  CG2 VAL C   8      60.478  31.660 164.585  1.00  0.50           C  
ATOM     62  N   PRO C   9      56.530  34.308 164.495  1.00  0.45           N  
ATOM     63  CA  PRO C   9      55.820  35.342 163.738  1.00  0.45           C  
ATOM     64  C   PRO C   9      56.518  35.655 162.401  1.00  0.45           C  
ATOM     65  O   PRO C   9      57.638  36.142 162.423  1.00  0.45           O  
ATOM     66  CB  PRO C   9      55.796  36.549 164.717  1.00  0.45           C  
ATOM     67  CG  PRO C   9      56.015  35.958 166.120  1.00  0.45           C  
ATOM     68  CD  PRO C   9      56.896  34.748 165.845  1.00  0.45           C  
ATOM     69  N   GLY C  10      55.905  35.403 161.219  1.00  0.49           N  
ATOM     70  CA  GLY C  10      56.568  35.653 159.938  1.00  0.49           C  
ATOM     71  C   GLY C  10      57.564  34.633 159.427  1.00  0.49           C  
ATOM     72  O   GLY C  10      58.276  34.860 158.464  1.00  0.49           O  
ATOM     73  N   THR C  11      57.635  33.424 159.987  1.00  0.42           N  
ATOM     74  CA  THR C  11      58.708  32.487 159.667  1.00  0.42           C  
ATOM     75  C   THR C  11      60.094  32.974 160.037  1.00  0.42           C  
ATOM     76  O   THR C  11      60.293  33.877 160.832  1.00  0.42           O  
ATOM     77  CB  THR C  11      58.728  31.882 158.261  1.00  0.42           C  
ATOM     78  OG1 THR C  11      59.610  32.523 157.369  1.00  0.42           O  
ATOM     79  CG2 THR C  11      57.422  31.949 157.556  1.00  0.42           C  
ATOM     80  N   THR C  12      61.110  32.335 159.479  1.00  0.54           N  
ATOM     81  CA  THR C  12      62.487  32.553 159.743  1.00  0.54           C  
ATOM     82  C   THR C  12      63.061  33.301 158.588  1.00  0.54           C  
ATOM     83  O   THR C  12      62.564  33.289 157.466  1.00  0.54           O  
ATOM     84  CB  THR C  12      63.215  31.235 159.942  1.00  0.54           C  
ATOM     85  OG1 THR C  12      62.801  30.250 158.997  1.00  0.54           O  
ATOM     86  CG2 THR C  12      62.756  30.742 161.317  1.00  0.54           C  
ATOM     87  N   LEU C  13      64.174  33.990 158.831  1.00  0.54           N  
ATOM     88  CA  LEU C  13      65.012  34.424 157.756  1.00  0.54           C  
ATOM     89  C   LEU C  13      65.917  33.268 157.396  1.00  0.54           C  
ATOM     90  O   LEU C  13      66.469  32.607 158.274  1.00  0.54           O  
ATOM     91  CB  LEU C  13      65.856  35.616 158.227  1.00  0.54           C  
ATOM     92  CG  LEU C  13      65.002  36.827 158.650  1.00  0.54           C  
ATOM     93  CD1 LEU C  13      65.907  37.865 159.321  1.00  0.54           C  
ATOM     94  CD2 LEU C  13      64.218  37.422 157.468  1.00  0.54           C  
ATOM     95  N   PHE C  14      66.078  32.975 156.099  1.00  0.52           N  
ATOM     96  CA  PHE C  14      66.925  31.883 155.676  1.00  0.52           C  
ATOM     97  C   PHE C  14      68.110  32.405 154.897  1.00  0.52           C  
ATOM     98  O   PHE C  14      67.950  33.103 153.898  1.00  0.52           O  
ATOM     99  CB  PHE C  14      66.168  30.933 154.730  1.00  0.52           C  
ATOM    100  CG  PHE C  14      65.243  30.021 155.465  1.00  0.52           C  
ATOM    101  CD1 PHE C  14      65.761  29.028 156.314  1.00  0.52           C  
ATOM    102  CD2 PHE C  14      63.860  30.091 155.260  1.00  0.52           C  
ATOM    103  CE1 PHE C  14      64.909  28.110 156.941  1.00  0.52           C  
ATOM    104  CE2 PHE C  14      63.014  29.178 155.890  1.00  0.52           C  
ATOM    105  CZ  PHE C  14      63.530  28.186 156.727  1.00  0.52           C  
ATOM    106  N   ALA C  15      69.338  32.045 155.315  1.00  0.54           N  
ATOM    107  CA  ALA C  15      70.550  32.607 154.766  1.00  0.54           C  
ATOM    108  C   ALA C  15      71.459  31.563 154.125  1.00  0.54           C  
ATOM    109  O   ALA C  15      71.792  30.554 154.741  1.00  0.54           O  
ATOM    110  CB  ALA C  15      71.285  33.332 155.913  1.00  0.54           C  
ATOM    111  N   ILE C  16      71.867  31.795 152.856  1.00  0.44           N  
ATOM    112  CA  ILE C  16      72.731  30.909 152.073  1.00  0.44           C  
ATOM    113  C   ILE C  16      73.720  31.729 151.235  1.00  0.44           C  
ATOM    114  O   ILE C  16      73.978  32.909 151.480  1.00  0.44           O  
ATOM    115  CB  ILE C  16      71.939  29.999 151.132  1.00  0.44           C  
ATOM    116  CG1 ILE C  16      70.854  30.833 150.396  1.00  0.44           C  
ATOM    117  CG2 ILE C  16      71.432  28.778 151.934  1.00  0.44           C  
ATOM    118  CD1 ILE C  16      70.318  30.179 149.124  1.00  0.44           C  
ATOM    119  N   GLY C  17      74.331  31.125 150.193  1.00  0.43           N  
ATOM    120  CA  GLY C  17      75.058  31.856 149.186  1.00  0.43           C  
ATOM    121  C   GLY C  17      75.819  30.929 148.313  1.00  0.43           C  
ATOM    122  O   GLY C  17      75.634  29.733 148.367  1.00  0.43           O  
ATOM    123  N   MET C  18      76.757  31.466 147.514  1.00  0.38           N  
ATOM    124  CA  MET C  18      77.538  30.680 146.582  1.00  0.38           C  
ATOM    125  C   MET C  18      78.911  30.346 147.144  1.00  0.38           C  
ATOM    126  O   MET C  18      79.711  29.655 146.523  1.00  0.38           O  
ATOM    127  CB  MET C  18      77.724  31.500 145.286  1.00  0.38           C  
ATOM    128  CG  MET C  18      76.422  31.694 144.490  1.00  0.38           C  
ATOM    129  SD  MET C  18      75.582  30.177 143.931  1.00  0.38           S  
ATOM    130  CE  MET C  18      76.866  29.411 142.902  1.00  0.38           C  
ATOM    131  N   GLY C  19      79.210  30.819 148.371  1.00  0.44           N  
ATOM    132  CA  GLY C  19      80.376  30.369 149.128  1.00  0.44           C  
ATOM    133  C   GLY C  19      80.273  29.072 149.921  1.00  0.44           C  
ATOM    134  O   GLY C  19      81.336  28.639 150.365  1.00  0.44           O  
ATOM    135  N   PRO C  20      79.172  28.360 150.195  1.00  0.50           N  
ATOM    136  CA  PRO C  20      79.214  26.986 150.648  1.00  0.50           C  
ATOM    137  C   PRO C  20      79.850  26.044 149.657  1.00  0.50           C  
ATOM    138  O   PRO C  20      79.502  26.053 148.483  1.00  0.50           O  
ATOM    139  CB  PRO C  20      77.741  26.577 150.833  1.00  0.50           C  
ATOM    140  CG  PRO C  20      76.969  27.882 150.936  1.00  0.50           C  
ATOM    141  CD  PRO C  20      77.799  28.795 150.049  1.00  0.50           C  
ATOM    142  N   ASN C  21      80.727  25.155 150.127  1.00  0.29           N  
ATOM    143  CA  ASN C  21      81.271  24.110 149.293  1.00  0.29           C  
ATOM    144  C   ASN C  21      80.790  22.771 149.838  1.00  0.29           C  
ATOM    145  O   ASN C  21      80.658  22.586 151.050  1.00  0.29           O  
ATOM    146  CB  ASN C  21      82.812  24.289 149.250  1.00  0.29           C  
ATOM    147  CG  ASN C  21      83.523  23.513 148.148  1.00  0.29           C  
ATOM    148  OD1 ASN C  21      83.143  22.408 147.776  1.00  0.29           O  
ATOM    149  ND2 ASN C  21      84.608  24.093 147.591  1.00  0.29           N  
ATOM    150  N   GLN C  22      80.437  21.851 148.918  1.00  0.23           N  
ATOM    151  CA  GLN C  22      80.272  20.420 149.111  1.00  0.23           C  
ATOM    152  C   GLN C  22      80.578  19.788 147.766  1.00  0.23           C  
ATOM    153  O   GLN C  22      79.880  18.894 147.287  1.00  0.23           O  
ATOM    154  CB  GLN C  22      78.867  19.939 149.578  1.00  0.23           C  
ATOM    155  CG  GLN C  22      78.517  20.298 151.038  1.00  0.23           C  
ATOM    156  CD  GLN C  22      79.461  19.621 152.035  1.00  0.23           C  
ATOM    157  OE1 GLN C  22      80.005  18.544 151.811  1.00  0.23           O  
ATOM    158  NE2 GLN C  22      79.673  20.255 153.209  1.00  0.23           N  
ATOM    159  N   PHE C  23      81.639  20.303 147.108  1.00  0.23           N  
ATOM    160  CA  PHE C  23      82.068  20.009 145.759  1.00  0.23           C  
ATOM    161  C   PHE C  23      80.919  20.101 144.764  1.00  0.23           C  
ATOM    162  O   PHE C  23      80.169  21.067 144.799  1.00  0.23           O  
ATOM    163  CB  PHE C  23      82.859  18.671 145.785  1.00  0.23           C  
ATOM    164  CG  PHE C  23      83.628  18.395 144.524  1.00  0.23           C  
ATOM    165  CD1 PHE C  23      84.587  19.303 144.047  1.00  0.23           C  
ATOM    166  CD2 PHE C  23      83.360  17.231 143.788  1.00  0.23           C  
ATOM    167  CE1 PHE C  23      85.246  19.065 142.833  1.00  0.23           C  
ATOM    168  CE2 PHE C  23      84.007  16.996 142.569  1.00  0.23           C  
ATOM    169  CZ  PHE C  23      84.946  17.917 142.089  1.00  0.23           C  
ATOM    170  N   PHE C  24      80.747  19.093 143.894  1.00  0.23           N  
ATOM    171  CA  PHE C  24      79.689  18.929 142.917  1.00  0.23           C  
ATOM    172  C   PHE C  24      78.262  19.070 143.459  1.00  0.23           C  
ATOM    173  O   PHE C  24      77.320  19.304 142.715  1.00  0.23           O  
ATOM    174  CB  PHE C  24      79.874  17.508 142.301  1.00  0.23           C  
ATOM    175  CG  PHE C  24      78.996  17.248 141.105  1.00  0.23           C  
ATOM    176  CD1 PHE C  24      77.903  16.366 141.173  1.00  0.23           C  
ATOM    177  CD2 PHE C  24      79.276  17.886 139.890  1.00  0.23           C  
ATOM    178  CE1 PHE C  24      77.097  16.140 140.048  1.00  0.23           C  
ATOM    179  CE2 PHE C  24      78.474  17.668 138.764  1.00  0.23           C  
ATOM    180  CZ  PHE C  24      77.377  16.801 138.843  1.00  0.23           C  
ATOM    181  N   ASN C  25      78.039  18.923 144.780  1.00  0.31           N  
ATOM    182  CA  ASN C  25      76.721  19.006 145.364  1.00  0.31           C  
ATOM    183  C   ASN C  25      76.409  20.374 145.947  1.00  0.31           C  
ATOM    184  O   ASN C  25      75.383  20.519 146.612  1.00  0.31           O  
ATOM    185  CB  ASN C  25      76.606  18.003 146.543  1.00  0.31           C  
ATOM    186  CG  ASN C  25      76.638  16.566 146.039  1.00  0.31           C  
ATOM    187  OD1 ASN C  25      75.980  16.226 145.053  1.00  0.31           O  
ATOM    188  ND2 ASN C  25      77.374  15.688 146.762  1.00  0.31           N  
ATOM    189  N   ASN C  26      77.248  21.415 145.758  1.00  0.42           N  
ATOM    190  CA  ASN C  26      77.183  22.642 146.534  1.00  0.42           C  
ATOM    191  C   ASN C  26      75.869  23.410 146.460  1.00  0.42           C  
ATOM    192  O   ASN C  26      75.297  23.739 147.501  1.00  0.42           O  
ATOM    193  CB  ASN C  26      78.396  23.575 146.247  1.00  0.42           C  
ATOM    194  CG  ASN C  26      78.518  23.963 144.774  1.00  0.42           C  
ATOM    195  OD1 ASN C  26      78.480  23.122 143.880  1.00  0.42           O  
ATOM    196  ND2 ASN C  26      78.699  25.271 144.494  1.00  0.42           N  
ATOM    197  N   ASP C  27      75.306  23.603 145.250  1.00  0.40           N  
ATOM    198  CA  ASP C  27      74.061  24.308 145.011  1.00  0.40           C  
ATOM    199  C   ASP C  27      72.850  23.599 145.605  1.00  0.40           C  
ATOM    200  O   ASP C  27      71.751  24.139 145.687  1.00  0.40           O  
ATOM    201  CB  ASP C  27      73.768  24.403 143.507  1.00  0.40           C  
ATOM    202  CG  ASP C  27      74.987  24.759 142.692  1.00  0.40           C  
ATOM    203  OD1 ASP C  27      75.778  23.812 142.456  1.00  0.40           O  
ATOM    204  OD2 ASP C  27      75.077  25.902 142.194  1.00  0.40           O  
ATOM    205  N   ASN C  28      72.995  22.334 146.069  1.00  0.48           N  
ATOM    206  CA  ASN C  28      71.958  21.679 146.840  1.00  0.48           C  
ATOM    207  C   ASN C  28      71.626  22.417 148.117  1.00  0.48           C  
ATOM    208  O   ASN C  28      70.491  22.397 148.566  1.00  0.48           O  
ATOM    209  CB  ASN C  28      72.290  20.210 147.184  1.00  0.48           C  
ATOM    210  CG  ASN C  28      70.971  19.509 147.464  1.00  0.48           C  
ATOM    211  OD1 ASN C  28      70.159  19.474 146.540  1.00  0.48           O  
ATOM    212  ND2 ASN C  28      70.725  18.986 148.676  1.00  0.48           N  
ATOM    213  N   LYS C  29      72.599  23.108 148.719  1.00  0.48           N  
ATOM    214  CA  LYS C  29      72.332  23.996 149.827  1.00  0.48           C  
ATOM    215  C   LYS C  29      71.415  25.153 149.473  1.00  0.48           C  
ATOM    216  O   LYS C  29      70.457  25.418 150.199  1.00  0.48           O  
ATOM    217  CB  LYS C  29      73.673  24.506 150.366  1.00  0.48           C  
ATOM    218  CG  LYS C  29      74.440  23.373 151.061  1.00  0.48           C  
ATOM    219  CD  LYS C  29      75.777  23.890 151.576  1.00  0.48           C  
ATOM    220  CE  LYS C  29      76.467  22.988 152.589  1.00  0.48           C  
ATOM    221  NZ  LYS C  29      77.774  23.592 152.925  1.00  0.48           N  
ATOM    222  N   ASP C  30      71.646  25.803 148.318  1.00  0.48           N  
ATOM    223  CA  ASP C  30      70.810  26.853 147.784  1.00  0.48           C  
ATOM    224  C   ASP C  30      69.415  26.343 147.437  1.00  0.48           C  
ATOM    225  O   ASP C  30      68.403  26.908 147.848  1.00  0.48           O  
ATOM    226  CB  ASP C  30      71.524  27.534 146.581  1.00  0.48           C  
ATOM    227  CG  ASP C  30      72.716  28.355 147.066  1.00  0.48           C  
ATOM    228  OD1 ASP C  30      73.182  28.138 148.218  1.00  0.48           O  
ATOM    229  OD2 ASP C  30      73.131  29.263 146.299  1.00  0.48           O  
ATOM    230  N   ARG C  31      69.323  25.178 146.764  1.00  0.42           N  
ATOM    231  CA  ARG C  31      68.062  24.504 146.487  1.00  0.42           C  
ATOM    232  C   ARG C  31      67.255  24.125 147.722  1.00  0.42           C  
ATOM    233  O   ARG C  31      66.052  24.373 147.804  1.00  0.42           O  
ATOM    234  CB  ARG C  31      68.294  23.174 145.715  1.00  0.42           C  
ATOM    235  CG  ARG C  31      68.827  23.339 144.281  1.00  0.42           C  
ATOM    236  CD  ARG C  31      68.858  22.024 143.489  1.00  0.42           C  
ATOM    237  NE  ARG C  31      70.027  21.217 143.911  1.00  0.42           N  
ATOM    238  CZ  ARG C  31      70.341  20.028 143.392  1.00  0.42           C  
ATOM    239  NH1 ARG C  31      71.214  19.253 144.010  1.00  0.42           N  
ATOM    240  NH2 ARG C  31      69.759  19.565 142.305  1.00  0.42           N  
ATOM    241  N   THR C  32      67.912  23.530 148.739  1.00  0.52           N  
ATOM    242  CA  THR C  32      67.301  23.162 150.011  1.00  0.52           C  
ATOM    243  C   THR C  32      66.780  24.387 150.733  1.00  0.52           C  
ATOM    244  O   THR C  32      65.667  24.389 151.248  1.00  0.52           O  
ATOM    245  CB  THR C  32      68.287  22.439 150.924  1.00  0.52           C  
ATOM    246  OG1 THR C  32      68.594  21.154 150.406  1.00  0.52           O  
ATOM    247  CG2 THR C  32      67.748  22.193 152.339  1.00  0.52           C  
ATOM    248  N   GLN C  33      67.549  25.496 150.755  1.00  0.47           N  
ATOM    249  CA  GLN C  33      67.097  26.761 151.312  1.00  0.47           C  
ATOM    250  C   GLN C  33      65.909  27.376 150.587  1.00  0.47           C  
ATOM    251  O   GLN C  33      64.965  27.827 151.235  1.00  0.47           O  
ATOM    252  CB  GLN C  33      68.249  27.788 151.377  1.00  0.47           C  
ATOM    253  CG  GLN C  33      67.879  29.135 152.055  1.00  0.47           C  
ATOM    254  CD  GLN C  33      67.350  30.215 151.105  1.00  0.47           C  
ATOM    255  OE1 GLN C  33      67.028  30.030 149.939  1.00  0.47           O  
ATOM    256  NE2 GLN C  33      67.215  31.459 151.607  1.00  0.47           N  
ATOM    257  N   PHE C  34      65.897  27.396 149.234  1.00  0.41           N  
ATOM    258  CA  PHE C  34      64.789  27.909 148.443  1.00  0.41           C  
ATOM    259  C   PHE C  34      63.528  27.100 148.665  1.00  0.41           C  
ATOM    260  O   PHE C  34      62.431  27.645 148.767  1.00  0.41           O  
ATOM    261  CB  PHE C  34      65.131  27.926 146.926  1.00  0.41           C  
ATOM    262  CG  PHE C  34      66.112  29.011 146.536  1.00  0.41           C  
ATOM    263  CD1 PHE C  34      66.011  30.335 147.010  1.00  0.41           C  
ATOM    264  CD2 PHE C  34      67.126  28.711 145.610  1.00  0.41           C  
ATOM    265  CE1 PHE C  34      66.925  31.316 146.601  1.00  0.41           C  
ATOM    266  CE2 PHE C  34      68.037  29.689 145.191  1.00  0.41           C  
ATOM    267  CZ  PHE C  34      67.940  30.992 145.694  1.00  0.41           C  
ATOM    268  N   LEU C  35      63.663  25.768 148.808  1.00  0.47           N  
ATOM    269  CA  LEU C  35      62.603  24.921 149.306  1.00  0.47           C  
ATOM    270  C   LEU C  35      62.148  25.242 150.729  1.00  0.47           C  
ATOM    271  O   LEU C  35      60.952  25.380 150.969  1.00  0.47           O  
ATOM    272  CB  LEU C  35      63.041  23.442 149.246  1.00  0.47           C  
ATOM    273  CG  LEU C  35      61.966  22.431 149.699  1.00  0.47           C  
ATOM    274  CD1 LEU C  35      60.605  22.671 149.024  1.00  0.47           C  
ATOM    275  CD2 LEU C  35      62.454  20.996 149.459  1.00  0.47           C  
ATOM    276  N   LEU C  36      63.062  25.434 151.707  1.00  0.43           N  
ATOM    277  CA  LEU C  36      62.693  25.849 153.056  1.00  0.43           C  
ATOM    278  C   LEU C  36      61.947  27.185 153.070  1.00  0.43           C  
ATOM    279  O   LEU C  36      60.893  27.281 153.689  1.00  0.43           O  
ATOM    280  CB  LEU C  36      63.926  25.941 154.003  1.00  0.43           C  
ATOM    281  CG  LEU C  36      64.605  24.605 154.384  1.00  0.43           C  
ATOM    282  CD1 LEU C  36      65.935  24.862 155.116  1.00  0.43           C  
ATOM    283  CD2 LEU C  36      63.690  23.722 155.249  1.00  0.43           C  
ATOM    284  N   ALA C  37      62.429  28.202 152.320  1.00  0.43           N  
ATOM    285  CA  ALA C  37      61.786  29.489 152.110  1.00  0.43           C  
ATOM    286  C   ALA C  37      60.413  29.406 151.425  1.00  0.43           C  
ATOM    287  O   ALA C  37      59.473  30.120 151.772  1.00  0.43           O  
ATOM    288  CB  ALA C  37      62.747  30.417 151.330  1.00  0.43           C  
ATOM    289  N   ALA C  38      60.248  28.518 150.425  1.00  0.53           N  
ATOM    290  CA  ALA C  38      58.961  28.222 149.825  1.00  0.53           C  
ATOM    291  C   ALA C  38      57.980  27.526 150.768  1.00  0.53           C  
ATOM    292  O   ALA C  38      56.820  27.918 150.875  1.00  0.53           O  
ATOM    293  CB  ALA C  38      59.176  27.364 148.563  1.00  0.53           C  
ATOM    294  N   LEU C  39      58.421  26.500 151.530  1.00  0.45           N  
ATOM    295  CA  LEU C  39      57.604  25.837 152.535  1.00  0.45           C  
ATOM    296  C   LEU C  39      57.166  26.776 153.639  1.00  0.45           C  
ATOM    297  O   LEU C  39      56.000  26.798 154.027  1.00  0.45           O  
ATOM    298  CB  LEU C  39      58.361  24.655 153.196  1.00  0.45           C  
ATOM    299  CG  LEU C  39      58.622  23.457 152.262  1.00  0.45           C  
ATOM    300  CD1 LEU C  39      59.565  22.443 152.930  1.00  0.45           C  
ATOM    301  CD2 LEU C  39      57.318  22.776 151.819  1.00  0.45           C  
ATOM    302  N   THR C  40      58.080  27.617 154.145  1.00  0.48           N  
ATOM    303  CA  THR C  40      57.742  28.667 155.085  1.00  0.48           C  
ATOM    304  C   THR C  40      56.817  29.748 154.529  1.00  0.48           C  
ATOM    305  O   THR C  40      55.934  30.231 155.233  1.00  0.48           O  
ATOM    306  CB  THR C  40      58.941  29.298 155.740  1.00  0.48           C  
ATOM    307  OG1 THR C  40      59.832  29.854 154.795  1.00  0.48           O  
ATOM    308  CG2 THR C  40      59.649  28.276 156.646  1.00  0.48           C  
ATOM    309  N   GLY C  41      56.938  30.153 153.246  1.00  0.49           N  
ATOM    310  CA  GLY C  41      55.925  31.003 152.610  1.00  0.49           C  
ATOM    311  C   GLY C  41      54.554  30.367 152.473  1.00  0.49           C  
ATOM    312  O   GLY C  41      53.531  31.021 152.673  1.00  0.49           O  
ATOM    313  N   ASN C  42      54.493  29.050 152.197  1.00  0.33           N  
ATOM    314  CA  ASN C  42      53.253  28.304 152.027  1.00  0.33           C  
ATOM    315  C   ASN C  42      52.435  28.127 153.307  1.00  0.33           C  
ATOM    316  O   ASN C  42      51.241  27.848 153.244  1.00  0.33           O  
ATOM    317  CB  ASN C  42      53.524  26.878 151.469  1.00  0.33           C  
ATOM    318  CG  ASN C  42      53.998  26.940 150.024  1.00  0.33           C  
ATOM    319  OD1 ASN C  42      53.696  27.857 149.263  1.00  0.33           O  
ATOM    320  ND2 ASN C  42      54.734  25.888 149.594  1.00  0.33           N  
ATOM    321  N   ILE C  43      53.026  28.309 154.506  1.00  0.29           N  
ATOM    322  CA  ILE C  43      52.302  28.184 155.769  1.00  0.29           C  
ATOM    323  C   ILE C  43      51.724  29.524 156.238  1.00  0.29           C  
ATOM    324  O   ILE C  43      51.246  29.651 157.366  1.00  0.29           O  
ATOM    325  CB  ILE C  43      53.152  27.554 156.873  1.00  0.29           C  
ATOM    326  CG1 ILE C  43      54.433  28.367 157.155  1.00  0.29           C  
ATOM    327  CG2 ILE C  43      53.456  26.091 156.470  1.00  0.29           C  
ATOM    328  CD1 ILE C  43      55.141  27.982 158.459  1.00  0.29           C  
ATOM    329  N   GLY C  44      51.712  30.553 155.356  1.00  0.32           N  
ATOM    330  CA  GLY C  44      51.015  31.824 155.573  1.00  0.32           C  
ATOM    331  C   GLY C  44      51.708  32.813 156.479  1.00  0.32           C  
ATOM    332  O   GLY C  44      51.194  33.210 157.519  1.00  0.32           O  
ATOM    333  N   LYS C  45      52.938  33.215 156.140  1.00  0.29           N  
ATOM    334  CA  LYS C  45      53.830  33.895 157.043  1.00  0.29           C  
ATOM    335  C   LYS C  45      54.865  34.699 156.215  1.00  0.29           C  
ATOM    336  O   LYS C  45      55.167  34.363 155.076  1.00  0.29           O  
ATOM    337  CB  LYS C  45      54.580  32.859 157.893  1.00  0.29           C  
ATOM    338  CG  LYS C  45      53.902  31.853 158.845  1.00  0.29           C  
ATOM    339  CD  LYS C  45      53.694  32.306 160.304  1.00  0.29           C  
ATOM    340  CE  LYS C  45      53.424  31.145 161.291  1.00  0.29           C  
ATOM    341  NZ  LYS C  45      53.061  31.580 162.671  1.00  0.29           N  
ATOM    342  N   ILE C  46      55.433  35.794 156.769  1.00  0.30           N  
ATOM    343  CA  ILE C  46      56.330  36.776 156.140  1.00  0.30           C  
ATOM    344  C   ILE C  46      57.806  36.337 155.984  1.00  0.30           C  
ATOM    345  O   ILE C  46      58.727  36.920 156.546  1.00  0.30           O  
ATOM    346  CB  ILE C  46      56.205  38.101 156.935  1.00  0.30           C  
ATOM    347  CG1 ILE C  46      54.698  38.461 157.083  1.00  0.30           C  
ATOM    348  CG2 ILE C  46      56.979  39.280 156.287  1.00  0.30           C  
ATOM    349  CD1 ILE C  46      54.376  39.693 157.938  1.00  0.30           C  
ATOM    350  N   ALA C  47      58.091  35.265 155.211  1.00  0.46           N  
ATOM    351  CA  ALA C  47      59.455  34.803 154.972  1.00  0.46           C  
ATOM    352  C   ALA C  47      60.429  35.767 154.279  1.00  0.46           C  
ATOM    353  O   ALA C  47      60.084  36.481 153.340  1.00  0.46           O  
ATOM    354  CB  ALA C  47      59.441  33.432 154.254  1.00  0.46           C  
ATOM    355  N   GLY C  48      61.712  35.769 154.721  1.00  0.48           N  
ATOM    356  CA  GLY C  48      62.814  36.464 154.058  1.00  0.48           C  
ATOM    357  C   GLY C  48      63.886  35.492 153.654  1.00  0.48           C  
ATOM    358  O   GLY C  48      64.144  34.497 154.327  1.00  0.48           O  
ATOM    359  N   ASN C  49      64.587  35.782 152.546  1.00  0.44           N  
ATOM    360  CA  ASN C  49      65.710  34.998 152.082  1.00  0.44           C  
ATOM    361  C   ASN C  49      66.865  35.962 151.888  1.00  0.44           C  
ATOM    362  O   ASN C  49      66.650  37.156 151.698  1.00  0.44           O  
ATOM    363  CB  ASN C  49      65.393  34.162 150.802  1.00  0.44           C  
ATOM    364  CG  ASN C  49      64.976  34.993 149.592  1.00  0.44           C  
ATOM    365  OD1 ASN C  49      65.814  35.394 148.788  1.00  0.44           O  
ATOM    366  ND2 ASN C  49      63.659  35.227 149.415  1.00  0.44           N  
ATOM    367  N   ILE C  50      68.112  35.475 151.989  1.00  0.29           N  
ATOM    368  CA  ILE C  50      69.288  36.307 151.822  1.00  0.29           C  
ATOM    369  C   ILE C  50      70.409  35.431 151.297  1.00  0.29           C  
ATOM    370  O   ILE C  50      70.496  34.240 151.603  1.00  0.29           O  
ATOM    371  CB  ILE C  50      69.677  37.045 153.114  1.00  0.29           C  
ATOM    372  CG1 ILE C  50      70.795  38.099 152.908  1.00  0.29           C  
ATOM    373  CG2 ILE C  50      70.026  36.035 154.226  1.00  0.29           C  
ATOM    374  CD1 ILE C  50      71.030  38.978 154.144  1.00  0.29           C  
ATOM    375  N   GLY C  51      71.289  36.004 150.457  1.00  0.31           N  
ATOM    376  CA  GLY C  51      72.376  35.307 149.807  1.00  0.31           C  
ATOM    377  C   GLY C  51      72.338  35.589 148.322  1.00  0.31           C  
ATOM    378  O   GLY C  51      71.308  35.961 147.779  1.00  0.31           O  
ATOM    379  N   SER C  52      73.449  35.423 147.583  1.00  0.35           N  
ATOM    380  CA  SER C  52      74.795  35.186 148.081  1.00  0.35           C  
ATOM    381  C   SER C  52      75.440  36.369 148.763  1.00  0.35           C  
ATOM    382  O   SER C  52      75.358  37.509 148.325  1.00  0.35           O  
ATOM    383  CB  SER C  52      75.783  34.538 147.070  1.00  0.35           C  
ATOM    384  OG  SER C  52      76.161  35.381 145.984  1.00  0.35           O  
ATOM    385  N   TYR C  53      76.096  36.092 149.906  1.00  0.36           N  
ATOM    386  CA  TYR C  53      76.806  37.096 150.672  1.00  0.36           C  
ATOM    387  C   TYR C  53      78.303  36.812 150.651  1.00  0.36           C  
ATOM    388  O   TYR C  53      79.145  37.702 150.585  1.00  0.36           O  
ATOM    389  CB  TYR C  53      76.269  37.050 152.129  1.00  0.36           C  
ATOM    390  CG  TYR C  53      76.852  38.172 152.939  1.00  0.36           C  
ATOM    391  CD1 TYR C  53      77.823  37.927 153.925  1.00  0.36           C  
ATOM    392  CD2 TYR C  53      76.484  39.495 152.650  1.00  0.36           C  
ATOM    393  CE1 TYR C  53      78.424  38.996 154.604  1.00  0.36           C  
ATOM    394  CE2 TYR C  53      77.084  40.563 153.329  1.00  0.36           C  
ATOM    395  CZ  TYR C  53      78.055  40.310 154.304  1.00  0.36           C  
ATOM    396  OH  TYR C  53      78.665  41.376 154.987  1.00  0.36           O  
ATOM    397  N   ALA C  54      78.703  35.526 150.654  1.00  0.34           N  
ATOM    398  CA  ALA C  54      80.086  35.150 150.470  1.00  0.34           C  
ATOM    399  C   ALA C  54      80.525  35.185 149.006  1.00  0.34           C  
ATOM    400  O   ALA C  54      80.849  34.157 148.423  1.00  0.34           O  
ATOM    401  CB  ALA C  54      80.351  33.768 151.104  1.00  0.34           C  
ATOM    402  N   GLY C  55      80.556  36.385 148.396  1.00  0.39           N  
ATOM    403  CA  GLY C  55      80.993  36.580 147.021  1.00  0.39           C  
ATOM    404  C   GLY C  55      81.640  37.913 146.782  1.00  0.39           C  
ATOM    405  O   GLY C  55      81.726  38.757 147.665  1.00  0.39           O  
ATOM    406  N   ASN C  56      82.096  38.121 145.534  1.00  0.33           N  
ATOM    407  CA  ASN C  56      82.546  39.390 144.988  1.00  0.33           C  
ATOM    408  C   ASN C  56      81.464  40.460 144.908  1.00  0.33           C  
ATOM    409  O   ASN C  56      80.326  40.162 144.548  1.00  0.33           O  
ATOM    410  CB  ASN C  56      82.965  39.192 143.520  1.00  0.33           C  
ATOM    411  CG  ASN C  56      84.138  38.233 143.381  1.00  0.33           C  
ATOM    412  OD1 ASN C  56      85.142  38.341 144.078  1.00  0.33           O  
ATOM    413  ND2 ASN C  56      84.017  37.294 142.416  1.00  0.33           N  
ATOM    414  N   TYR C  57      81.848  41.743 145.100  1.00  0.33           N  
ATOM    415  CA  TYR C  57      80.982  42.911 145.159  1.00  0.33           C  
ATOM    416  C   TYR C  57      79.960  43.065 144.047  1.00  0.33           C  
ATOM    417  O   TYR C  57      78.836  43.455 144.314  1.00  0.33           O  
ATOM    418  CB  TYR C  57      81.819  44.224 145.145  1.00  0.33           C  
ATOM    419  CG  TYR C  57      82.619  44.361 146.405  1.00  0.33           C  
ATOM    420  CD1 TYR C  57      81.944  44.625 147.606  1.00  0.33           C  
ATOM    421  CD2 TYR C  57      84.022  44.255 146.415  1.00  0.33           C  
ATOM    422  CE1 TYR C  57      82.653  44.762 148.805  1.00  0.33           C  
ATOM    423  CE2 TYR C  57      84.733  44.390 147.619  1.00  0.33           C  
ATOM    424  CZ  TYR C  57      84.044  44.642 148.812  1.00  0.33           C  
ATOM    425  OH  TYR C  57      84.738  44.789 150.028  1.00  0.33           O  
ATOM    426  N   ARG C  58      80.300  42.789 142.771  1.00  0.37           N  
ATOM    427  CA  ARG C  58      79.317  42.907 141.703  1.00  0.37           C  
ATOM    428  C   ARG C  58      79.359  41.746 140.718  1.00  0.37           C  
ATOM    429  O   ARG C  58      78.635  41.731 139.723  1.00  0.37           O  
ATOM    430  CB  ARG C  58      79.483  44.281 140.993  1.00  0.37           C  
ATOM    431  CG  ARG C  58      80.846  44.550 140.313  1.00  0.37           C  
ATOM    432  CD  ARG C  58      80.913  44.203 138.819  1.00  0.37           C  
ATOM    433  NE  ARG C  58      80.048  45.176 138.080  1.00  0.37           N  
ATOM    434  CZ  ARG C  58      79.745  45.084 136.779  1.00  0.37           C  
ATOM    435  NH1 ARG C  58      78.924  45.981 136.242  1.00  0.37           N  
ATOM    436  NH2 ARG C  58      80.232  44.121 136.006  1.00  0.37           N  
ATOM    437  N   VAL C  59      80.195  40.723 140.988  1.00  0.31           N  
ATOM    438  CA  VAL C  59      80.490  39.646 140.051  1.00  0.31           C  
ATOM    439  C   VAL C  59      79.677  38.378 140.323  1.00  0.31           C  
ATOM    440  O   VAL C  59      79.243  37.693 139.406  1.00  0.31           O  
ATOM    441  CB  VAL C  59      81.981  39.315 140.085  1.00  0.31           C  
ATOM    442  CG1 VAL C  59      82.411  38.254 139.053  1.00  0.31           C  
ATOM    443  CG2 VAL C  59      82.835  40.587 139.890  1.00  0.31           C  
ATOM    444  N   ALA C  60      79.431  38.022 141.604  1.00  0.29           N  
ATOM    445  CA  ALA C  60      78.831  36.751 141.990  1.00  0.29           C  
ATOM    446  C   ALA C  60      77.404  36.511 141.477  1.00  0.29           C  
ATOM    447  O   ALA C  60      76.678  37.467 141.267  1.00  0.29           O  
ATOM    448  CB  ALA C  60      79.013  36.549 143.511  1.00  0.29           C  
ATOM    449  N   MET C  61      76.980  35.235 141.247  1.00  0.24           N  
ATOM    450  CA  MET C  61      75.658  34.755 140.824  1.00  0.24           C  
ATOM    451  C   MET C  61      74.365  35.463 141.271  1.00  0.24           C  
ATOM    452  O   MET C  61      73.325  35.207 140.685  1.00  0.24           O  
ATOM    453  CB  MET C  61      75.522  33.223 141.076  1.00  0.24           C  
ATOM    454  CG  MET C  61      76.462  32.340 140.222  1.00  0.24           C  
ATOM    455  SD  MET C  61      76.242  32.510 138.424  1.00  0.24           S  
ATOM    456  CE  MET C  61      74.595  31.747 138.341  1.00  0.24           C  
ATOM    457  N   PHE C  62      74.364  36.381 142.263  1.00  0.22           N  
ATOM    458  CA  PHE C  62      73.170  37.090 142.687  1.00  0.22           C  
ATOM    459  C   PHE C  62      73.343  38.601 142.525  1.00  0.22           C  
ATOM    460  O   PHE C  62      72.486  39.386 142.928  1.00  0.22           O  
ATOM    461  CB  PHE C  62      72.817  36.674 144.143  1.00  0.22           C  
ATOM    462  CG  PHE C  62      72.354  35.225 144.175  1.00  0.22           C  
ATOM    463  CD1 PHE C  62      71.017  34.908 143.878  1.00  0.22           C  
ATOM    464  CD2 PHE C  62      73.225  34.168 144.500  1.00  0.22           C  
ATOM    465  CE1 PHE C  62      70.556  33.583 143.930  1.00  0.22           C  
ATOM    466  CE2 PHE C  62      72.771  32.843 144.559  1.00  0.22           C  
ATOM    467  CZ  PHE C  62      71.435  32.551 144.279  1.00  0.22           C  
ATOM    468  N   ASN C  63      74.446  39.034 141.875  1.00  0.33           N  
ATOM    469  CA  ASN C  63      74.810  40.422 141.660  1.00  0.33           C  
ATOM    470  C   ASN C  63      74.727  40.851 140.177  1.00  0.33           C  
ATOM    471  O   ASN C  63      73.819  40.464 139.461  1.00  0.33           O  
ATOM    472  CB  ASN C  63      76.195  40.743 142.289  1.00  0.33           C  
ATOM    473  CG  ASN C  63      76.201  40.461 143.794  1.00  0.33           C  
ATOM    474  OD1 ASN C  63      75.301  40.829 144.543  1.00  0.33           O  
ATOM    475  ND2 ASN C  63      77.284  39.816 144.287  1.00  0.33           N  
ATOM    476  N   GLY C  64      75.630  41.717 139.653  1.00  0.36           N  
ATOM    477  CA  GLY C  64      75.385  42.463 138.406  1.00  0.36           C  
ATOM    478  C   GLY C  64      75.886  41.805 137.161  1.00  0.36           C  
ATOM    479  O   GLY C  64      75.269  41.882 136.104  1.00  0.36           O  
ATOM    480  N   VAL C  65      77.019  41.100 137.264  1.00  0.34           N  
ATOM    481  CA  VAL C  65      77.511  40.188 136.240  1.00  0.34           C  
ATOM    482  C   VAL C  65      76.538  39.057 135.880  1.00  0.34           C  
ATOM    483  O   VAL C  65      76.381  38.850 134.684  1.00  0.34           O  
ATOM    484  CB  VAL C  65      78.890  39.665 136.639  1.00  0.34           C  
ATOM    485  CG1 VAL C  65      79.354  38.431 135.842  1.00  0.34           C  
ATOM    486  CG2 VAL C  65      79.915  40.801 136.449  1.00  0.34           C  
ATOM    487  N   PRO C  66      75.828  38.326 136.737  1.00  0.32           N  
ATOM    488  CA  PRO C  66      74.866  37.297 136.307  1.00  0.32           C  
ATOM    489  C   PRO C  66      73.557  37.870 135.760  1.00  0.32           C  
ATOM    490  O   PRO C  66      72.880  37.186 134.997  1.00  0.32           O  
ATOM    491  CB  PRO C  66      74.650  36.501 137.605  1.00  0.32           C  
ATOM    492  CG  PRO C  66      74.799  37.593 138.642  1.00  0.32           C  
ATOM    493  CD  PRO C  66      76.072  38.251 138.171  1.00  0.32           C  
ATOM    494  N   GLN C  67      73.136  39.089 136.161  1.00  0.28           N  
ATOM    495  CA  GLN C  67      71.994  39.801 135.617  1.00  0.28           C  
ATOM    496  C   GLN C  67      72.261  40.271 134.206  1.00  0.28           C  
ATOM    497  O   GLN C  67      71.395  40.257 133.339  1.00  0.28           O  
ATOM    498  CB  GLN C  67      71.666  41.018 136.512  1.00  0.28           C  
ATOM    499  CG  GLN C  67      71.032  40.605 137.856  1.00  0.28           C  
ATOM    500  CD  GLN C  67      70.673  41.853 138.645  1.00  0.28           C  
ATOM    501  OE1 GLN C  67      71.471  42.775 138.832  1.00  0.28           O  
ATOM    502  NE2 GLN C  67      69.397  41.922 139.091  1.00  0.28           N  
ATOM    503  N   TYR C  68      73.503  40.715 133.957  1.00  0.25           N  
ATOM    504  CA  TYR C  68      73.977  41.053 132.647  1.00  0.25           C  
ATOM    505  C   TYR C  68      74.247  39.791 131.836  1.00  0.25           C  
ATOM    506  O   TYR C  68      75.291  39.152 131.925  1.00  0.25           O  
ATOM    507  CB  TYR C  68      75.237  41.933 132.806  1.00  0.25           C  
ATOM    508  CG  TYR C  68      75.751  42.349 131.467  1.00  0.25           C  
ATOM    509  CD1 TYR C  68      76.767  41.597 130.858  1.00  0.25           C  
ATOM    510  CD2 TYR C  68      75.133  43.386 130.756  1.00  0.25           C  
ATOM    511  CE1 TYR C  68      77.166  41.880 129.548  1.00  0.25           C  
ATOM    512  CE2 TYR C  68      75.543  43.681 129.449  1.00  0.25           C  
ATOM    513  CZ  TYR C  68      76.561  42.928 128.850  1.00  0.25           C  
ATOM    514  OH  TYR C  68      76.980  43.216 127.540  1.00  0.25           O  
ATOM    515  N   ILE C  69      73.284  39.410 130.994  1.00  0.29           N  
ATOM    516  CA  ILE C  69      73.434  38.281 130.133  1.00  0.29           C  
ATOM    517  C   ILE C  69      72.392  38.495 129.069  1.00  0.29           C  
ATOM    518  O   ILE C  69      71.480  39.300 129.237  1.00  0.29           O  
ATOM    519  CB  ILE C  69      73.314  36.975 130.928  1.00  0.29           C  
ATOM    520  CG1 ILE C  69      73.706  35.735 130.099  1.00  0.29           C  
ATOM    521  CG2 ILE C  69      71.922  36.863 131.588  1.00  0.29           C  
ATOM    522  CD1 ILE C  69      74.093  34.527 130.961  1.00  0.29           C  
ATOM    523  N   ALA C  70      72.493  37.806 127.924  1.00  0.28           N  
ATOM    524  CA  ALA C  70      71.388  37.758 126.999  1.00  0.28           C  
ATOM    525  C   ALA C  70      70.518  36.543 127.316  1.00  0.28           C  
ATOM    526  O   ALA C  70      70.268  36.214 128.469  1.00  0.28           O  
ATOM    527  CB  ALA C  70      71.927  37.777 125.552  1.00  0.28           C  
ATOM    528  N   GLU C  71      70.059  35.875 126.253  1.00  0.28           N  
ATOM    529  CA  GLU C  71      69.154  34.750 126.193  1.00  0.28           C  
ATOM    530  C   GLU C  71      68.636  34.900 124.784  1.00  0.28           C  
ATOM    531  O   GLU C  71      67.905  35.816 124.441  1.00  0.28           O  
ATOM    532  CB  GLU C  71      68.038  34.625 127.282  1.00  0.28           C  
ATOM    533  CG  GLU C  71      67.210  33.315 127.170  1.00  0.28           C  
ATOM    534  CD  GLU C  71      66.325  32.972 128.375  1.00  0.28           C  
ATOM    535  OE1 GLU C  71      65.989  33.877 129.179  1.00  0.28           O  
ATOM    536  OE2 GLU C  71      66.020  31.747 128.507  1.00  0.28           O  
ATOM    537  N   ASN C  72      69.135  34.056 123.871  1.00  0.26           N  
ATOM    538  CA  ASN C  72      68.739  34.017 122.470  1.00  0.26           C  
ATOM    539  C   ASN C  72      68.816  35.327 121.638  1.00  0.26           C  
ATOM    540  O   ASN C  72      67.841  35.675 120.991  1.00  0.26           O  
ATOM    541  CB  ASN C  72      67.349  33.339 122.326  1.00  0.26           C  
ATOM    542  CG  ASN C  72      67.283  32.090 123.210  1.00  0.26           C  
ATOM    543  OD1 ASN C  72      68.208  31.298 123.283  1.00  0.26           O  
ATOM    544  ND2 ASN C  72      66.167  31.965 123.977  1.00  0.26           N  
ATOM    545  N   PRO C  73      69.924  36.081 121.545  1.00  0.23           N  
ATOM    546  CA  PRO C  73      69.963  37.432 120.953  1.00  0.23           C  
ATOM    547  C   PRO C  73      69.892  37.433 119.433  1.00  0.23           C  
ATOM    548  O   PRO C  73      69.845  38.499 118.829  1.00  0.23           O  
ATOM    549  CB  PRO C  73      71.338  37.951 121.418  1.00  0.23           C  
ATOM    550  CG  PRO C  73      72.212  36.694 121.458  1.00  0.23           C  
ATOM    551  CD  PRO C  73      71.241  35.636 121.982  1.00  0.23           C  
ATOM    552  N   PHE C  74      69.920  36.256 118.788  1.00  0.25           N  
ATOM    553  CA  PHE C  74      69.787  36.118 117.350  1.00  0.25           C  
ATOM    554  C   PHE C  74      68.375  35.655 117.026  1.00  0.25           C  
ATOM    555  O   PHE C  74      68.198  34.601 116.420  1.00  0.25           O  
ATOM    556  CB  PHE C  74      70.783  35.064 116.783  1.00  0.25           C  
ATOM    557  CG  PHE C  74      72.185  35.598 116.695  1.00  0.25           C  
ATOM    558  CD1 PHE C  74      72.571  36.229 115.504  1.00  0.25           C  
ATOM    559  CD2 PHE C  74      73.138  35.444 117.718  1.00  0.25           C  
ATOM    560  CE1 PHE C  74      73.887  36.660 115.311  1.00  0.25           C  
ATOM    561  CE2 PHE C  74      74.457  35.881 117.534  1.00  0.25           C  
ATOM    562  CZ  PHE C  74      74.834  36.478 116.325  1.00  0.25           C  
ATOM    563  N   ASP C  75      67.369  36.446 117.434  1.00  0.23           N  
ATOM    564  CA  ASP C  75      65.962  36.233 117.183  1.00  0.23           C  
ATOM    565  C   ASP C  75      65.318  37.611 117.340  1.00  0.23           C  
ATOM    566  O   ASP C  75      65.994  38.599 117.628  1.00  0.23           O  
ATOM    567  CB  ASP C  75      65.338  35.154 118.129  1.00  0.23           C  
ATOM    568  CG  ASP C  75      64.075  34.514 117.559  1.00  0.23           C  
ATOM    569  OD1 ASP C  75      63.406  35.167 116.715  1.00  0.23           O  
ATOM    570  OD2 ASP C  75      63.766  33.363 117.953  1.00  0.23           O  
ATOM    571  N   ILE C  76      64.005  37.726 117.096  1.00  0.20           N  
ATOM    572  CA  ILE C  76      63.246  38.955 117.266  1.00  0.20           C  
ATOM    573  C   ILE C  76      62.877  39.224 118.718  1.00  0.20           C  
ATOM    574  O   ILE C  76      62.657  40.371 119.100  1.00  0.20           O  
ATOM    575  CB  ILE C  76      61.982  38.961 116.405  1.00  0.20           C  
ATOM    576  CG1 ILE C  76      61.033  37.767 116.690  1.00  0.20           C  
ATOM    577  CG2 ILE C  76      62.430  38.992 114.926  1.00  0.20           C  
ATOM    578  CD1 ILE C  76      59.653  37.938 116.043  1.00  0.20           C  
ATOM    579  N   GLU C  77      62.848  38.160 119.544  1.00  0.42           N  
ATOM    580  CA  GLU C  77      62.438  38.160 120.935  1.00  0.42           C  
ATOM    581  C   GLU C  77      63.484  37.397 121.742  1.00  0.42           C  
ATOM    582  O   GLU C  77      64.575  37.108 121.261  1.00  0.42           O  
ATOM    583  CB  GLU C  77      61.050  37.467 121.104  1.00  0.42           C  
ATOM    584  CG  GLU C  77      59.848  38.295 120.584  1.00  0.42           C  
ATOM    585  CD  GLU C  77      59.601  39.567 121.394  1.00  0.42           C  
ATOM    586  OE1 GLU C  77      60.221  39.739 122.478  1.00  0.42           O  
ATOM    587  OE2 GLU C  77      58.755  40.376 120.928  1.00  0.42           O  
ATOM    588  N   LEU C  78      63.178  37.019 123.003  1.00  0.25           N  
ATOM    589  CA  LEU C  78      64.033  36.134 123.795  1.00  0.25           C  
ATOM    590  C   LEU C  78      63.619  34.674 123.644  1.00  0.25           C  
ATOM    591  O   LEU C  78      64.146  33.792 124.326  1.00  0.25           O  
ATOM    592  CB  LEU C  78      63.999  36.460 125.314  1.00  0.25           C  
ATOM    593  CG  LEU C  78      64.454  37.879 125.710  1.00  0.25           C  
ATOM    594  CD1 LEU C  78      64.109  38.112 127.189  1.00  0.25           C  
ATOM    595  CD2 LEU C  78      65.959  38.083 125.471  1.00  0.25           C  
ATOM    596  N   ASP C  79      62.685  34.360 122.734  1.00  0.24           N  
ATOM    597  CA  ASP C  79      62.318  33.019 122.326  1.00  0.24           C  
ATOM    598  C   ASP C  79      63.448  32.274 121.597  1.00  0.24           C  
ATOM    599  O   ASP C  79      64.549  32.780 121.431  1.00  0.24           O  
ATOM    600  CB  ASP C  79      61.040  33.096 121.458  1.00  0.24           C  
ATOM    601  CG  ASP C  79      59.828  33.483 122.291  1.00  0.24           C  
ATOM    602  OD1 ASP C  79      59.884  33.357 123.540  1.00  0.24           O  
ATOM    603  OD2 ASP C  79      58.810  33.859 121.662  1.00  0.24           O  
ATOM    604  N   GLY C  80      63.243  31.004 121.174  1.00  0.27           N  
ATOM    605  CA  GLY C  80      64.254  30.305 120.366  1.00  0.27           C  
ATOM    606  C   GLY C  80      65.464  29.787 121.118  1.00  0.27           C  
ATOM    607  O   GLY C  80      66.597  29.882 120.657  1.00  0.27           O  
ATOM    608  N   ALA C  81      65.244  29.230 122.323  1.00  0.34           N  
ATOM    609  CA  ALA C  81      66.241  28.631 123.196  1.00  0.34           C  
ATOM    610  C   ALA C  81      67.488  27.929 122.644  1.00  0.34           C  
ATOM    611  O   ALA C  81      67.442  26.996 121.847  1.00  0.34           O  
ATOM    612  CB  ALA C  81      65.573  27.690 124.203  1.00  0.34           C  
ATOM    613  N   LYS C  82      68.651  28.347 123.163  1.00  0.26           N  
ATOM    614  CA  LYS C  82      69.968  27.852 122.833  1.00  0.26           C  
ATOM    615  C   LYS C  82      70.586  27.073 123.979  1.00  0.26           C  
ATOM    616  O   LYS C  82      70.099  27.205 125.099  1.00  0.26           O  
ATOM    617  CB  LYS C  82      70.873  29.078 122.580  1.00  0.26           C  
ATOM    618  CG  LYS C  82      70.434  29.816 121.314  1.00  0.26           C  
ATOM    619  CD  LYS C  82      71.405  30.933 120.922  1.00  0.26           C  
ATOM    620  CE  LYS C  82      70.949  31.668 119.660  1.00  0.26           C  
ATOM    621  NZ  LYS C  82      72.026  32.560 119.182  1.00  0.26           N  
ATOM    622  N   PRO C  83      71.683  26.317 123.827  1.00  0.22           N  
ATOM    623  CA  PRO C  83      72.371  25.654 124.948  1.00  0.22           C  
ATOM    624  C   PRO C  83      72.969  26.625 125.976  1.00  0.22           C  
ATOM    625  O   PRO C  83      73.563  26.198 126.961  1.00  0.22           O  
ATOM    626  CB  PRO C  83      73.450  24.784 124.274  1.00  0.22           C  
ATOM    627  CG  PRO C  83      73.015  24.646 122.809  1.00  0.22           C  
ATOM    628  CD  PRO C  83      72.261  25.944 122.529  1.00  0.22           C  
ATOM    629  N   ALA C  84      72.837  27.944 125.754  1.00  0.28           N  
ATOM    630  CA  ALA C  84      73.221  29.005 126.648  1.00  0.28           C  
ATOM    631  C   ALA C  84      72.275  29.205 127.843  1.00  0.28           C  
ATOM    632  O   ALA C  84      72.660  29.896 128.776  1.00  0.28           O  
ATOM    633  CB  ALA C  84      73.326  30.300 125.811  1.00  0.28           C  
ATOM    634  N   ARG C  85      71.037  28.622 127.842  1.00  0.23           N  
ATOM    635  CA  ARG C  85      69.992  28.658 128.882  1.00  0.23           C  
ATOM    636  C   ARG C  85      70.442  29.083 130.290  1.00  0.23           C  
ATOM    637  O   ARG C  85      71.010  28.216 130.957  1.00  0.23           O  
ATOM    638  CB  ARG C  85      69.308  27.255 129.048  1.00  0.23           C  
ATOM    639  CG  ARG C  85      68.412  26.705 127.924  1.00  0.23           C  
ATOM    640  CD  ARG C  85      66.996  27.278 127.841  1.00  0.23           C  
ATOM    641  NE  ARG C  85      66.252  26.986 129.109  1.00  0.23           N  
ATOM    642  CZ  ARG C  85      65.641  25.830 129.400  1.00  0.23           C  
ATOM    643  NH1 ARG C  85      65.003  25.699 130.560  1.00  0.23           N  
ATOM    644  NH2 ARG C  85      65.655  24.813 128.546  1.00  0.23           N  
ATOM    645  N   PRO C  86      70.203  30.300 130.839  1.00  0.28           N  
ATOM    646  CA  PRO C  86      70.896  30.766 132.049  1.00  0.28           C  
ATOM    647  C   PRO C  86      70.694  29.897 133.263  1.00  0.28           C  
ATOM    648  O   PRO C  86      71.573  29.792 134.114  1.00  0.28           O  
ATOM    649  CB  PRO C  86      70.307  32.156 132.321  1.00  0.28           C  
ATOM    650  CG  PRO C  86      69.930  32.696 130.941  1.00  0.28           C  
ATOM    651  CD  PRO C  86      69.688  31.447 130.073  1.00  0.28           C  
ATOM    652  N   LYS C  87      69.508  29.285 133.364  1.00  0.28           N  
ATOM    653  CA  LYS C  87      69.197  28.303 134.364  1.00  0.28           C  
ATOM    654  C   LYS C  87      68.781  27.032 133.625  1.00  0.28           C  
ATOM    655  O   LYS C  87      67.602  26.783 133.380  1.00  0.28           O  
ATOM    656  CB  LYS C  87      68.065  28.833 135.302  1.00  0.28           C  
ATOM    657  CG  LYS C  87      68.432  30.140 136.056  1.00  0.28           C  
ATOM    658  CD  LYS C  87      67.282  30.736 136.904  1.00  0.28           C  
ATOM    659  CE  LYS C  87      67.627  32.072 137.596  1.00  0.28           C  
ATOM    660  NZ  LYS C  87      66.460  32.613 138.348  1.00  0.28           N  
ATOM    661  N   LEU C  88      69.761  26.178 133.232  1.00  0.25           N  
ATOM    662  CA  LEU C  88      69.509  24.834 132.721  1.00  0.25           C  
ATOM    663  C   LEU C  88      69.022  23.924 133.816  1.00  0.25           C  
ATOM    664  O   LEU C  88      68.304  22.950 133.599  1.00  0.25           O  
ATOM    665  CB  LEU C  88      70.805  24.212 132.122  1.00  0.25           C  
ATOM    666  CG  LEU C  88      71.016  24.636 130.668  1.00  0.25           C  
ATOM    667  CD1 LEU C  88      72.455  24.397 130.200  1.00  0.25           C  
ATOM    668  CD2 LEU C  88      69.995  23.953 129.737  1.00  0.25           C  
ATOM    669  N   TYR C  89      69.430  24.259 135.036  1.00  0.23           N  
ATOM    670  CA  TYR C  89      69.264  23.473 136.201  1.00  0.23           C  
ATOM    671  C   TYR C  89      69.403  24.429 137.356  1.00  0.23           C  
ATOM    672  O   TYR C  89      69.723  25.604 137.190  1.00  0.23           O  
ATOM    673  CB  TYR C  89      70.380  22.395 136.236  1.00  0.23           C  
ATOM    674  CG  TYR C  89      69.878  21.136 136.862  1.00  0.23           C  
ATOM    675  CD1 TYR C  89      70.425  20.660 138.056  1.00  0.23           C  
ATOM    676  CD2 TYR C  89      68.818  20.433 136.275  1.00  0.23           C  
ATOM    677  CE1 TYR C  89      69.890  19.537 138.691  1.00  0.23           C  
ATOM    678  CE2 TYR C  89      68.296  19.291 136.885  1.00  0.23           C  
ATOM    679  CZ  TYR C  89      68.815  18.877 138.101  1.00  0.23           C  
ATOM    680  OH  TYR C  89      68.168  17.877 138.811  1.00  0.23           O  
ATOM    681  N   TRP C  90      69.165  23.936 138.569  1.00  0.16           N  
ATOM    682  CA  TRP C  90      69.348  24.712 139.767  1.00  0.16           C  
ATOM    683  C   TRP C  90      70.683  24.393 140.421  1.00  0.16           C  
ATOM    684  O   TRP C  90      70.994  24.934 141.471  1.00  0.16           O  
ATOM    685  CB  TRP C  90      68.259  24.292 140.773  1.00  0.16           C  
ATOM    686  CG  TRP C  90      66.837  24.256 140.270  1.00  0.16           C  
ATOM    687  CD1 TRP C  90      66.101  23.154 139.922  1.00  0.16           C  
ATOM    688  CD2 TRP C  90      66.009  25.398 140.018  1.00  0.16           C  
ATOM    689  NE1 TRP C  90      64.864  23.534 139.461  1.00  0.16           N  
ATOM    690  CE2 TRP C  90      64.791  24.907 139.502  1.00  0.16           C  
ATOM    691  CE3 TRP C  90      66.233  26.762 140.180  1.00  0.16           C  
ATOM    692  CZ2 TRP C  90      63.782  25.773 139.122  1.00  0.16           C  
ATOM    693  CZ3 TRP C  90      65.211  27.639 139.784  1.00  0.16           C  
ATOM    694  CH2 TRP C  90      64.007  27.149 139.255  1.00  0.16           C  
ATOM    695  N   ARG C  91      71.489  23.484 139.834  1.00  0.17           N  
ATOM    696  CA  ARG C  91      72.796  23.122 140.334  1.00  0.17           C  
ATOM    697  C   ARG C  91      73.763  23.491 139.244  1.00  0.17           C  
ATOM    698  O   ARG C  91      73.639  23.000 138.126  1.00  0.17           O  
ATOM    699  CB  ARG C  91      72.839  21.618 140.757  1.00  0.17           C  
ATOM    700  CG  ARG C  91      74.199  21.111 141.271  1.00  0.17           C  
ATOM    701  CD  ARG C  91      74.194  19.669 141.819  1.00  0.17           C  
ATOM    702  NE  ARG C  91      74.107  18.668 140.686  1.00  0.17           N  
ATOM    703  CZ  ARG C  91      73.778  17.373 140.828  1.00  0.17           C  
ATOM    704  NH1 ARG C  91      73.609  16.597 139.758  1.00  0.17           N  
ATOM    705  NH2 ARG C  91      73.615  16.807 142.019  1.00  0.17           N  
ATOM    706  N   ALA C  92      74.696  24.421 139.502  1.00  0.22           N  
ATOM    707  CA  ALA C  92      75.496  25.018 138.468  1.00  0.22           C  
ATOM    708  C   ALA C  92      76.841  25.420 139.025  1.00  0.22           C  
ATOM    709  O   ALA C  92      77.002  26.405 139.734  1.00  0.22           O  
ATOM    710  CB  ALA C  92      74.835  26.278 137.869  1.00  0.22           C  
ATOM    711  N   GLU C  93      77.887  24.683 138.646  1.00  0.19           N  
ATOM    712  CA  GLU C  93      79.223  24.925 139.111  1.00  0.19           C  
ATOM    713  C   GLU C  93      80.012  25.619 138.009  1.00  0.19           C  
ATOM    714  O   GLU C  93      79.441  25.880 136.945  1.00  0.19           O  
ATOM    715  CB  GLU C  93      79.842  23.581 139.567  1.00  0.19           C  
ATOM    716  CG  GLU C  93      80.014  22.515 138.457  1.00  0.19           C  
ATOM    717  CD  GLU C  93      80.849  21.319 138.912  1.00  0.19           C  
ATOM    718  OE1 GLU C  93      80.799  20.294 138.182  1.00  0.19           O  
ATOM    719  OE2 GLU C  93      81.580  21.436 139.941  1.00  0.19           O  
ATOM    720  N   PRO C  94      81.293  25.973 138.156  1.00  0.25           N  
ATOM    721  CA  PRO C  94      82.090  26.462 137.029  1.00  0.25           C  
ATOM    722  C   PRO C  94      82.317  25.401 135.963  1.00  0.25           C  
ATOM    723  O   PRO C  94      83.352  24.744 135.955  1.00  0.25           O  
ATOM    724  CB  PRO C  94      83.410  26.895 137.697  1.00  0.25           C  
ATOM    725  CG  PRO C  94      82.937  27.383 139.066  1.00  0.25           C  
ATOM    726  CD  PRO C  94      81.890  26.334 139.443  1.00  0.25           C  
ATOM    727  N   ALA C  95      81.342  25.217 135.059  1.00  0.30           N  
ATOM    728  CA  ALA C  95      81.367  24.171 134.070  1.00  0.30           C  
ATOM    729  C   ALA C  95      80.907  24.665 132.707  1.00  0.30           C  
ATOM    730  O   ALA C  95      79.805  25.157 132.481  1.00  0.30           O  
ATOM    731  CB  ALA C  95      80.539  22.970 134.541  1.00  0.30           C  
ATOM    732  N   HIS C  96      81.787  24.545 131.699  1.00  0.26           N  
ATOM    733  CA  HIS C  96      81.442  24.841 130.322  1.00  0.26           C  
ATOM    734  C   HIS C  96      80.555  23.835 129.642  1.00  0.26           C  
ATOM    735  O   HIS C  96      81.012  22.741 129.343  1.00  0.26           O  
ATOM    736  CB  HIS C  96      82.703  24.892 129.468  1.00  0.26           C  
ATOM    737  CG  HIS C  96      82.678  25.158 128.044  1.00  0.26           C  
ATOM    738  ND1 HIS C  96      83.874  25.124 127.408  1.00  0.26           N  
ATOM    739  CD2 HIS C  96      81.699  25.591 127.234  1.00  0.26           C  
ATOM    740  CE1 HIS C  96      83.630  25.555 126.229  1.00  0.26           C  
ATOM    741  NE2 HIS C  96      82.348  25.863 126.096  1.00  0.26           N  
ATOM    742  N   TYR C  97      79.310  24.230 129.310  1.00  0.21           N  
ATOM    743  CA  TYR C  97      78.343  23.406 128.583  1.00  0.21           C  
ATOM    744  C   TYR C  97      77.927  23.916 127.193  1.00  0.21           C  
ATOM    745  O   TYR C  97      76.826  23.606 126.743  1.00  0.21           O  
ATOM    746  CB  TYR C  97      77.028  23.199 129.388  1.00  0.21           C  
ATOM    747  CG  TYR C  97      77.302  22.646 130.753  1.00  0.21           C  
ATOM    748  CD1 TYR C  97      77.766  21.327 130.885  1.00  0.21           C  
ATOM    749  CD2 TYR C  97      77.073  23.410 131.910  1.00  0.21           C  
ATOM    750  CE1 TYR C  97      77.979  20.774 132.152  1.00  0.21           C  
ATOM    751  CE2 TYR C  97      77.295  22.858 133.181  1.00  0.21           C  
ATOM    752  CZ  TYR C  97      77.733  21.532 133.297  1.00  0.21           C  
ATOM    753  OH  TYR C  97      77.947  20.934 134.553  1.00  0.21           O  
ATOM    754  N   TYR C  98      78.713  24.710 126.447  1.00  0.22           N  
ATOM    755  CA  TYR C  98      78.315  25.290 125.152  1.00  0.22           C  
ATOM    756  C   TYR C  98      79.483  25.947 124.409  1.00  0.22           C  
ATOM    757  O   TYR C  98      80.505  25.203 124.260  1.00  0.22           O  
ATOM    758  CB  TYR C  98      77.122  26.339 125.241  1.00  0.22           C  
ATOM    759  CG  TYR C  98      76.524  26.766 123.900  1.00  0.22           C  
ATOM    760  CD1 TYR C  98      76.107  28.100 123.718  1.00  0.22           C  
ATOM    761  CD2 TYR C  98      76.458  25.905 122.784  1.00  0.22           C  
ATOM    762  CE1 TYR C  98      75.759  28.580 122.447  1.00  0.22           C  
ATOM    763  CE2 TYR C  98      76.053  26.375 121.522  1.00  0.22           C  
ATOM    764  CZ  TYR C  98      75.745  27.725 121.345  1.00  0.22           C  
ATOM    765  OH  TYR C  98      75.425  28.246 120.071  1.00  0.22           O  
ATOM    766  N   ASN C  99      79.463  27.190 123.988  1.00  0.24           N  
ATOM    767  CA  ASN C  99      80.592  28.005 123.530  1.00  0.24           C  
ATOM    768  C   ASN C  99      80.229  29.481 123.420  1.00  0.24           C  
ATOM    769  O   ASN C  99      80.689  30.174 122.530  1.00  0.24           O  
ATOM    770  CB  ASN C  99      81.342  27.539 122.229  1.00  0.24           C  
ATOM    771  CG  ASN C  99      82.152  26.268 122.433  1.00  0.24           C  
ATOM    772  OD1 ASN C  99      83.031  26.268 123.297  1.00  0.24           O  
ATOM    773  ND2 ASN C  99      81.845  25.168 121.697  1.00  0.24           N  
ATOM    774  N   HIS C 100      79.400  30.037 124.335  1.00  0.23           N  
ATOM    775  CA  HIS C 100      78.956  31.443 124.249  1.00  0.23           C  
ATOM    776  C   HIS C 100      79.718  32.412 125.165  1.00  0.23           C  
ATOM    777  O   HIS C 100      79.490  33.608 125.139  1.00  0.23           O  
ATOM    778  CB  HIS C 100      77.431  31.468 124.581  1.00  0.23           C  
ATOM    779  CG  HIS C 100      76.523  32.586 124.125  1.00  0.23           C  
ATOM    780  ND1 HIS C 100      76.634  33.816 124.716  1.00  0.23           N  
ATOM    781  CD2 HIS C 100      75.380  32.540 123.383  1.00  0.23           C  
ATOM    782  CE1 HIS C 100      75.588  34.501 124.343  1.00  0.23           C  
ATOM    783  NE2 HIS C 100      74.785  33.778 123.529  1.00  0.23           N  
ATOM    784  N   GLU C 101      80.680  31.933 125.983  1.00  0.30           N  
ATOM    785  CA  GLU C 101      81.446  32.779 126.900  1.00  0.30           C  
ATOM    786  C   GLU C 101      80.752  33.109 128.247  1.00  0.30           C  
ATOM    787  O   GLU C 101      81.279  33.821 129.085  1.00  0.30           O  
ATOM    788  CB  GLU C 101      82.251  33.944 126.220  1.00  0.30           C  
ATOM    789  CG  GLU C 101      83.101  33.409 125.023  1.00  0.30           C  
ATOM    790  CD  GLU C 101      84.035  34.393 124.310  1.00  0.30           C  
ATOM    791  OE1 GLU C 101      84.799  33.887 123.434  1.00  0.30           O  
ATOM    792  OE2 GLU C 101      84.031  35.606 124.633  1.00  0.30           O  
ATOM    793  N   ASP C 102      79.645  32.443 128.626  1.00  0.33           N  
ATOM    794  CA  ASP C 102      79.038  32.441 129.952  1.00  0.33           C  
ATOM    795  C   ASP C 102      79.884  31.921 131.136  1.00  0.33           C  
ATOM    796  O   ASP C 102      79.488  32.064 132.284  1.00  0.33           O  
ATOM    797  CB  ASP C 102      77.743  31.568 129.982  1.00  0.33           C  
ATOM    798  CG  ASP C 102      76.935  31.695 128.700  1.00  0.33           C  
ATOM    799  OD1 ASP C 102      76.198  32.693 128.538  1.00  0.33           O  
ATOM    800  OD2 ASP C 102      77.097  30.761 127.844  1.00  0.33           O  
ATOM    801  N   HIS C 103      81.049  31.273 130.921  1.00  0.28           N  
ATOM    802  CA  HIS C 103      81.886  30.744 132.004  1.00  0.28           C  
ATOM    803  C   HIS C 103      83.346  30.840 131.587  1.00  0.28           C  
ATOM    804  O   HIS C 103      83.606  30.751 130.385  1.00  0.28           O  
ATOM    805  CB  HIS C 103      81.698  29.230 132.356  1.00  0.28           C  
ATOM    806  CG  HIS C 103      80.410  28.875 133.005  1.00  0.28           C  
ATOM    807  ND1 HIS C 103      80.223  29.232 134.321  1.00  0.28           N  
ATOM    808  CD2 HIS C 103      79.332  28.196 132.539  1.00  0.28           C  
ATOM    809  CE1 HIS C 103      79.025  28.781 134.630  1.00  0.28           C  
ATOM    810  NE2 HIS C 103      78.443  28.144 133.586  1.00  0.28           N  
ATOM    811  N   PRO C 104      84.335  30.952 132.483  1.00  0.35           N  
ATOM    812  CA  PRO C 104      85.753  31.057 132.122  1.00  0.35           C  
ATOM    813  C   PRO C 104      86.308  29.884 131.351  1.00  0.35           C  
ATOM    814  O   PRO C 104      87.184  30.067 130.514  1.00  0.35           O  
ATOM    815  CB  PRO C 104      86.475  31.173 133.461  1.00  0.35           C  
ATOM    816  CG  PRO C 104      85.449  31.799 134.409  1.00  0.35           C  
ATOM    817  CD  PRO C 104      84.105  31.293 133.891  1.00  0.35           C  
ATOM    818  N   LEU C 105      85.819  28.660 131.611  1.00  0.34           N  
ATOM    819  CA  LEU C 105      86.104  27.489 130.816  1.00  0.34           C  
ATOM    820  C   LEU C 105      85.578  27.608 129.400  1.00  0.34           C  
ATOM    821  O   LEU C 105      86.199  27.077 128.486  1.00  0.34           O  
ATOM    822  CB  LEU C 105      85.472  26.214 131.413  1.00  0.34           C  
ATOM    823  CG  LEU C 105      85.949  25.728 132.792  1.00  0.34           C  
ATOM    824  CD1 LEU C 105      84.967  24.652 133.269  1.00  0.34           C  
ATOM    825  CD2 LEU C 105      87.372  25.163 132.783  1.00  0.34           C  
ATOM    826  N   LYS C 106      84.446  28.314 129.148  1.00  0.34           N  
ATOM    827  CA  LYS C 106      84.043  28.566 127.780  1.00  0.34           C  
ATOM    828  C   LYS C 106      85.038  29.435 127.047  1.00  0.34           C  
ATOM    829  O   LYS C 106      85.403  29.159 125.916  1.00  0.34           O  
ATOM    830  CB  LYS C 106      82.632  29.181 127.632  1.00  0.34           C  
ATOM    831  CG  LYS C 106      81.540  28.545 128.494  1.00  0.34           C  
ATOM    832  CD  LYS C 106      80.113  28.822 128.021  1.00  0.34           C  
ATOM    833  CE  LYS C 106      79.077  27.767 128.397  1.00  0.34           C  
ATOM    834  NZ  LYS C 106      77.709  28.298 128.337  1.00  0.34           N  
ATOM    835  N   MET C 107      85.524  30.487 127.727  1.00  0.36           N  
ATOM    836  CA  MET C 107      86.606  31.317 127.241  1.00  0.36           C  
ATOM    837  C   MET C 107      87.945  30.585 127.081  1.00  0.36           C  
ATOM    838  O   MET C 107      88.573  30.632 126.032  1.00  0.36           O  
ATOM    839  CB  MET C 107      86.789  32.542 128.172  1.00  0.36           C  
ATOM    840  CG  MET C 107      85.527  33.432 128.212  1.00  0.36           C  
ATOM    841  SD  MET C 107      85.522  34.732 129.483  1.00  0.36           S  
ATOM    842  CE  MET C 107      86.750  35.770 128.651  1.00  0.36           C  
ATOM    843  N   GLY C 108      88.441  29.820 128.080  1.00  0.47           N  
ATOM    844  CA  GLY C 108      89.672  29.034 127.949  1.00  0.47           C  
ATOM    845  C   GLY C 108      89.702  28.065 126.803  1.00  0.47           C  
ATOM    846  O   GLY C 108      90.707  27.952 126.115  1.00  0.47           O  
ATOM    847  N   LYS C 109      88.589  27.370 126.528  1.00  0.31           N  
ATOM    848  CA  LYS C 109      88.494  26.505 125.373  1.00  0.31           C  
ATOM    849  C   LYS C 109      88.333  27.240 124.052  1.00  0.31           C  
ATOM    850  O   LYS C 109      88.809  26.753 123.028  1.00  0.31           O  
ATOM    851  CB  LYS C 109      87.395  25.450 125.573  1.00  0.31           C  
ATOM    852  CG  LYS C 109      87.754  24.473 126.707  1.00  0.31           C  
ATOM    853  CD  LYS C 109      86.697  23.377 126.825  1.00  0.31           C  
ATOM    854  CE  LYS C 109      86.819  22.466 128.040  1.00  0.31           C  
ATOM    855  NZ  LYS C 109      85.597  21.634 128.096  1.00  0.31           N  
ATOM    856  N   THR C 110      87.736  28.454 124.017  1.00  0.37           N  
ATOM    857  CA  THR C 110      87.816  29.311 122.831  1.00  0.37           C  
ATOM    858  C   THR C 110      89.245  29.749 122.544  1.00  0.37           C  
ATOM    859  O   THR C 110      89.684  29.736 121.398  1.00  0.37           O  
ATOM    860  CB  THR C 110      86.833  30.492 122.755  1.00  0.37           C  
ATOM    861  OG1 THR C 110      86.923  31.414 123.824  1.00  0.37           O  
ATOM    862  CG2 THR C 110      85.397  29.957 122.704  1.00  0.37           C  
ATOM    863  N   MET C 111      90.059  30.084 123.566  1.00  0.41           N  
ATOM    864  CA  MET C 111      91.474  30.397 123.392  1.00  0.41           C  
ATOM    865  C   MET C 111      92.339  29.189 122.975  1.00  0.41           C  
ATOM    866  O   MET C 111      93.338  29.317 122.266  1.00  0.41           O  
ATOM    867  CB  MET C 111      92.050  31.054 124.668  1.00  0.41           C  
ATOM    868  CG  MET C 111      91.312  32.299 125.212  1.00  0.41           C  
ATOM    869  SD  MET C 111      91.095  33.648 124.036  1.00  0.41           S  
ATOM    870  CE  MET C 111      89.411  33.486 123.430  1.00  0.41           C  
ATOM    871  N   ILE C 112      91.944  27.944 123.341  1.00  0.39           N  
ATOM    872  CA  ILE C 112      92.555  26.699 122.859  1.00  0.39           C  
ATOM    873  C   ILE C 112      92.532  26.571 121.335  1.00  0.39           C  
ATOM    874  O   ILE C 112      93.449  25.989 120.747  1.00  0.39           O  
ATOM    875  CB  ILE C 112      91.971  25.437 123.522  1.00  0.39           C  
ATOM    876  CG1 ILE C 112      92.412  25.384 125.001  1.00  0.39           C  
ATOM    877  CG2 ILE C 112      92.378  24.114 122.824  1.00  0.39           C  
ATOM    878  CD1 ILE C 112      91.720  24.283 125.814  1.00  0.39           C  
ATOM    879  N   THR C 113      91.528  27.139 120.641  1.00  0.39           N  
ATOM    880  CA  THR C 113      91.412  27.072 119.185  1.00  0.39           C  
ATOM    881  C   THR C 113      92.074  28.247 118.477  1.00  0.39           C  
ATOM    882  O   THR C 113      91.970  28.388 117.263  1.00  0.39           O  
ATOM    883  CB  THR C 113      89.962  27.005 118.704  1.00  0.39           C  
ATOM    884  OG1 THR C 113      89.226  28.159 119.076  1.00  0.39           O  
ATOM    885  CG2 THR C 113      89.258  25.805 119.355  1.00  0.39           C  
ATOM    886  N   GLY C 114      92.848  29.098 119.187  1.00  0.40           N  
ATOM    887  CA  GLY C 114      93.297  30.397 118.680  1.00  0.40           C  
ATOM    888  C   GLY C 114      94.360  30.395 117.607  1.00  0.40           C  
ATOM    889  O   GLY C 114      94.734  31.453 117.119  1.00  0.40           O  
ATOM    890  N   LYS C 115      94.871  29.212 117.212  1.00  0.33           N  
ATOM    891  CA  LYS C 115      95.963  29.072 116.256  1.00  0.33           C  
ATOM    892  C   LYS C 115      95.695  28.023 115.190  1.00  0.33           C  
ATOM    893  O   LYS C 115      96.620  27.505 114.570  1.00  0.33           O  
ATOM    894  CB  LYS C 115      97.278  28.646 116.959  1.00  0.33           C  
ATOM    895  CG  LYS C 115      97.824  29.702 117.917  1.00  0.33           C  
ATOM    896  CD  LYS C 115      99.145  29.267 118.572  1.00  0.33           C  
ATOM    897  CE  LYS C 115     100.361  29.309 117.658  1.00  0.33           C  
ATOM    898  NZ  LYS C 115     101.555  29.146 118.517  1.00  0.33           N  
ATOM    899  N   THR C 116      94.429  27.649 114.939  1.00  0.29           N  
ATOM    900  CA  THR C 116      94.101  26.759 113.823  1.00  0.29           C  
ATOM    901  C   THR C 116      93.933  27.516 112.522  1.00  0.29           C  
ATOM    902  O   THR C 116      94.048  26.954 111.435  1.00  0.29           O  
ATOM    903  CB  THR C 116      92.819  25.979 114.071  1.00  0.29           C  
ATOM    904  OG1 THR C 116      91.788  26.816 114.575  1.00  0.29           O  
ATOM    905  CG2 THR C 116      93.111  24.934 115.154  1.00  0.29           C  
ATOM    906  N   HIS C 117      93.707  28.835 112.620  1.00  0.25           N  
ATOM    907  CA  HIS C 117      93.436  29.718 111.511  1.00  0.25           C  
ATOM    908  C   HIS C 117      94.082  31.067 111.801  1.00  0.25           C  
ATOM    909  O   HIS C 117      94.114  31.543 112.928  1.00  0.25           O  
ATOM    910  CB  HIS C 117      91.903  29.924 111.321  1.00  0.25           C  
ATOM    911  CG  HIS C 117      91.182  28.817 110.621  1.00  0.25           C  
ATOM    912  ND1 HIS C 117      90.866  27.644 111.283  1.00  0.25           N  
ATOM    913  CD2 HIS C 117      90.742  28.766 109.338  1.00  0.25           C  
ATOM    914  CE1 HIS C 117      90.254  26.901 110.387  1.00  0.25           C  
ATOM    915  NE2 HIS C 117      90.150  27.531 109.192  1.00  0.25           N  
ATOM    916  N   MET C 118      94.632  31.743 110.776  1.00  0.25           N  
ATOM    917  CA  MET C 118      95.218  33.069 110.932  1.00  0.25           C  
ATOM    918  C   MET C 118      94.266  34.203 111.365  1.00  0.25           C  
ATOM    919  O   MET C 118      94.721  35.048 112.133  1.00  0.25           O  
ATOM    920  CB  MET C 118      96.022  33.469 109.668  1.00  0.25           C  
ATOM    921  CG  MET C 118      97.158  32.479 109.326  1.00  0.25           C  
ATOM    922  SD  MET C 118      98.431  32.283 110.616  1.00  0.25           S  
ATOM    923  CE  MET C 118      99.133  33.959 110.576  1.00  0.25           C  
ATOM    924  N   PRO C 119      92.988  34.348 110.982  1.00  0.40           N  
ATOM    925  CA  PRO C 119      92.181  35.468 111.467  1.00  0.40           C  
ATOM    926  C   PRO C 119      91.125  34.959 112.431  1.00  0.40           C  
ATOM    927  O   PRO C 119      90.039  35.530 112.482  1.00  0.40           O  
ATOM    928  CB  PRO C 119      91.570  36.010 110.168  1.00  0.40           C  
ATOM    929  CG  PRO C 119      91.305  34.753 109.334  1.00  0.40           C  
ATOM    930  CD  PRO C 119      92.437  33.801 109.736  1.00  0.40           C  
ATOM    931  N   THR C 120      91.438  33.927 113.249  1.00  0.31           N  
ATOM    932  CA  THR C 120      90.553  33.329 114.255  1.00  0.31           C  
ATOM    933  C   THR C 120      89.950  34.345 115.210  1.00  0.31           C  
ATOM    934  O   THR C 120      90.694  35.195 115.704  1.00  0.31           O  
ATOM    935  CB  THR C 120      91.288  32.294 115.102  1.00  0.31           C  
ATOM    936  OG1 THR C 120      91.711  31.255 114.265  1.00  0.31           O  
ATOM    937  CG2 THR C 120      90.411  31.571 116.115  1.00  0.31           C  
ATOM    938  N   PRO C 121      88.656  34.364 115.562  1.00  0.39           N  
ATOM    939  CA  PRO C 121      88.096  35.432 116.386  1.00  0.39           C  
ATOM    940  C   PRO C 121      88.690  35.413 117.783  1.00  0.39           C  
ATOM    941  O   PRO C 121      88.804  36.471 118.404  1.00  0.39           O  
ATOM    942  CB  PRO C 121      86.571  35.203 116.332  1.00  0.39           C  
ATOM    943  CG  PRO C 121      86.396  33.732 115.932  1.00  0.39           C  
ATOM    944  CD  PRO C 121      87.618  33.464 115.049  1.00  0.39           C  
ATOM    945  N   THR C 122      89.128  34.224 118.229  1.00  0.52           N  
ATOM    946  CA  THR C 122      89.663  33.896 119.532  1.00  0.52           C  
ATOM    947  C   THR C 122      91.174  34.049 119.615  1.00  0.52           C  
ATOM    948  O   THR C 122      91.805  33.613 120.572  1.00  0.52           O  
ATOM    949  CB  THR C 122      89.294  32.468 119.930  1.00  0.52           C  
ATOM    950  OG1 THR C 122      89.896  31.466 119.126  1.00  0.52           O  
ATOM    951  CG2 THR C 122      87.786  32.271 119.758  1.00  0.52           C  
ATOM    952  N   LYS C 123      91.811  34.739 118.641  1.00  0.49           N  
ATOM    953  CA  LYS C 123      93.236  35.046 118.711  1.00  0.49           C  
ATOM    954  C   LYS C 123      93.491  36.387 119.414  1.00  0.49           C  
ATOM    955  O   LYS C 123      94.594  36.921 119.404  1.00  0.49           O  
ATOM    956  CB  LYS C 123      93.899  35.063 117.302  1.00  0.49           C  
ATOM    957  CG  LYS C 123      93.644  36.327 116.456  1.00  0.49           C  
ATOM    958  CD  LYS C 123      94.255  36.197 115.052  1.00  0.49           C  
ATOM    959  CE  LYS C 123      94.115  37.446 114.181  1.00  0.49           C  
ATOM    960  NZ  LYS C 123      94.908  38.535 114.784  1.00  0.49           N  
ATOM    961  N   SER C 124      92.450  36.982 120.031  1.00  0.60           N  
ATOM    962  CA  SER C 124      92.521  38.254 120.739  1.00  0.60           C  
ATOM    963  C   SER C 124      91.551  38.228 121.905  1.00  0.60           C  
ATOM    964  O   SER C 124      90.360  37.999 121.717  1.00  0.60           O  
ATOM    965  CB  SER C 124      92.194  39.376 119.707  1.00  0.60           C  
ATOM    966  OG  SER C 124      92.096  40.701 120.236  1.00  0.60           O  
ATOM    967  N   LEU C 125      92.054  38.438 123.140  1.00  0.55           N  
ATOM    968  CA  LEU C 125      91.268  38.425 124.358  1.00  0.55           C  
ATOM    969  C   LEU C 125      91.544  39.678 125.133  1.00  0.55           C  
ATOM    970  O   LEU C 125      92.684  40.129 125.242  1.00  0.55           O  
ATOM    971  CB  LEU C 125      91.625  37.258 125.289  1.00  0.55           C  
ATOM    972  CG  LEU C 125      90.828  37.064 126.588  1.00  0.55           C  
ATOM    973  CD1 LEU C 125      89.340  36.797 126.347  1.00  0.55           C  
ATOM    974  CD2 LEU C 125      91.457  35.914 127.394  1.00  0.55           C  
ATOM    975  N   TRP C 126      90.485  40.257 125.711  1.00  0.50           N  
ATOM    976  CA  TRP C 126      90.569  41.436 126.533  1.00  0.50           C  
ATOM    977  C   TRP C 126      90.158  40.990 127.921  1.00  0.50           C  
ATOM    978  O   TRP C 126      89.040  40.527 128.138  1.00  0.50           O  
ATOM    979  CB  TRP C 126      89.662  42.564 125.974  1.00  0.50           C  
ATOM    980  CG  TRP C 126      90.140  43.125 124.634  1.00  0.50           C  
ATOM    981  CD1 TRP C 126      90.439  42.480 123.461  1.00  0.50           C  
ATOM    982  CD2 TRP C 126      90.468  44.511 124.413  1.00  0.50           C  
ATOM    983  NE1 TRP C 126      90.949  43.363 122.533  1.00  0.50           N  
ATOM    984  CE2 TRP C 126      90.962  44.617 123.103  1.00  0.50           C  
ATOM    985  CE3 TRP C 126      90.393  45.621 125.251  1.00  0.50           C  
ATOM    986  CZ2 TRP C 126      91.375  45.841 122.591  1.00  0.50           C  
ATOM    987  CZ3 TRP C 126      90.858  46.849 124.756  1.00  0.50           C  
ATOM    988  CH2 TRP C 126      91.323  46.957 123.438  1.00  0.50           C  
ATOM    989  N   PHE C 127      91.087  41.048 128.892  1.00  0.54           N  
ATOM    990  CA  PHE C 127      90.862  40.547 130.228  1.00  0.54           C  
ATOM    991  C   PHE C 127      90.658  41.736 131.145  1.00  0.54           C  
ATOM    992  O   PHE C 127      91.597  42.437 131.511  1.00  0.54           O  
ATOM    993  CB  PHE C 127      92.052  39.661 130.702  1.00  0.54           C  
ATOM    994  CG  PHE C 127      91.672  38.875 131.927  1.00  0.54           C  
ATOM    995  CD1 PHE C 127      92.061  39.289 133.214  1.00  0.54           C  
ATOM    996  CD2 PHE C 127      90.853  37.742 131.792  1.00  0.54           C  
ATOM    997  CE1 PHE C 127      91.621  38.592 134.347  1.00  0.54           C  
ATOM    998  CE2 PHE C 127      90.393  37.060 132.921  1.00  0.54           C  
ATOM    999  CZ  PHE C 127      90.778  37.484 134.195  1.00  0.54           C  
ATOM   1000  N   ALA C 128      89.397  41.972 131.548  1.00  0.66           N  
ATOM   1001  CA  ALA C 128      88.994  43.158 132.277  1.00  0.66           C  
ATOM   1002  C   ALA C 128      88.936  42.937 133.786  1.00  0.66           C  
ATOM   1003  O   ALA C 128      88.341  43.707 134.534  1.00  0.66           O  
ATOM   1004  CB  ALA C 128      87.610  43.592 131.755  1.00  0.66           C  
ATOM   1005  N   ASN C 129      89.535  41.828 134.268  1.00  0.49           N  
ATOM   1006  CA  ASN C 129      89.643  41.469 135.674  1.00  0.49           C  
ATOM   1007  C   ASN C 129      88.315  41.414 136.438  1.00  0.49           C  
ATOM   1008  O   ASN C 129      88.179  41.862 137.574  1.00  0.49           O  
ATOM   1009  CB  ASN C 129      90.714  42.344 136.368  1.00  0.49           C  
ATOM   1010  CG  ASN C 129      91.166  41.740 137.694  1.00  0.49           C  
ATOM   1011  OD1 ASN C 129      91.431  40.539 137.796  1.00  0.49           O  
ATOM   1012  ND2 ASN C 129      91.281  42.587 138.738  1.00  0.49           N  
ATOM   1013  N   ALA C 130      87.288  40.792 135.826  1.00  0.31           N  
ATOM   1014  CA  ALA C 130      86.032  40.487 136.478  1.00  0.31           C  
ATOM   1015  C   ALA C 130      86.194  39.471 137.604  1.00  0.31           C  
ATOM   1016  O   ALA C 130      85.545  39.534 138.640  1.00  0.31           O  
ATOM   1017  CB  ALA C 130      85.014  39.975 135.442  1.00  0.31           C  
ATOM   1018  N   ASN C 131      87.115  38.515 137.418  1.00  0.28           N  
ATOM   1019  CA  ASN C 131      87.684  37.748 138.498  1.00  0.28           C  
ATOM   1020  C   ASN C 131      89.154  37.730 138.170  1.00  0.28           C  
ATOM   1021  O   ASN C 131      89.498  37.873 137.005  1.00  0.28           O  
ATOM   1022  CB  ASN C 131      87.221  36.268 138.485  1.00  0.28           C  
ATOM   1023  CG  ASN C 131      85.781  36.180 138.950  1.00  0.28           C  
ATOM   1024  OD1 ASN C 131      85.502  36.187 140.149  1.00  0.28           O  
ATOM   1025  ND2 ASN C 131      84.836  36.066 137.991  1.00  0.28           N  
ATOM   1026  N   SER C 132      90.069  37.498 139.133  1.00  0.41           N  
ATOM   1027  CA  SER C 132      91.445  37.123 138.785  1.00  0.41           C  
ATOM   1028  C   SER C 132      91.493  35.808 137.997  1.00  0.41           C  
ATOM   1029  O   SER C 132      90.754  34.868 138.306  1.00  0.41           O  
ATOM   1030  CB  SER C 132      92.384  37.016 140.025  1.00  0.41           C  
ATOM   1031  OG  SER C 132      93.681  36.497 139.695  1.00  0.41           O  
ATOM   1032  N   ILE C 133      92.385  35.683 136.975  1.00  0.47           N  
ATOM   1033  CA  ILE C 133      92.438  34.518 136.090  1.00  0.47           C  
ATOM   1034  C   ILE C 133      92.955  33.281 136.812  1.00  0.47           C  
ATOM   1035  O   ILE C 133      92.727  32.159 136.390  1.00  0.47           O  
ATOM   1036  CB  ILE C 133      93.112  34.807 134.735  1.00  0.47           C  
ATOM   1037  CG1 ILE C 133      92.864  33.769 133.604  1.00  0.47           C  
ATOM   1038  CG2 ILE C 133      94.604  35.158 134.879  1.00  0.47           C  
ATOM   1039  CD1 ILE C 133      91.431  33.645 133.069  1.00  0.47           C  
ATOM   1040  N   LEU C 134      93.581  33.449 137.997  1.00  0.38           N  
ATOM   1041  CA  LEU C 134      94.051  32.327 138.804  1.00  0.38           C  
ATOM   1042  C   LEU C 134      93.065  31.997 139.908  1.00  0.38           C  
ATOM   1043  O   LEU C 134      93.184  30.960 140.552  1.00  0.38           O  
ATOM   1044  CB  LEU C 134      95.429  32.574 139.486  1.00  0.38           C  
ATOM   1045  CG  LEU C 134      96.633  32.467 138.534  1.00  0.38           C  
ATOM   1046  CD1 LEU C 134      96.516  33.433 137.355  1.00  0.38           C  
ATOM   1047  CD2 LEU C 134      97.987  32.603 139.255  1.00  0.38           C  
ATOM   1048  N   GLY C 135      92.024  32.829 140.136  1.00  0.54           N  
ATOM   1049  CA  GLY C 135      91.076  32.565 141.215  1.00  0.54           C  
ATOM   1050  C   GLY C 135      89.836  31.856 140.768  1.00  0.54           C  
ATOM   1051  O   GLY C 135      89.295  31.021 141.484  1.00  0.54           O  
ATOM   1052  N   ASN C 136      89.332  32.142 139.552  1.00  0.40           N  
ATOM   1053  CA  ASN C 136      88.085  31.536 139.093  1.00  0.40           C  
ATOM   1054  C   ASN C 136      88.263  30.092 138.652  1.00  0.40           C  
ATOM   1055  O   ASN C 136      87.326  29.298 138.606  1.00  0.40           O  
ATOM   1056  CB  ASN C 136      87.437  32.338 137.929  1.00  0.40           C  
ATOM   1057  CG  ASN C 136      88.300  32.376 136.673  1.00  0.40           C  
ATOM   1058  OD1 ASN C 136      88.229  31.487 135.832  1.00  0.40           O  
ATOM   1059  ND2 ASN C 136      89.151  33.402 136.504  1.00  0.40           N  
ATOM   1060  N   VAL C 137      89.519  29.743 138.341  1.00  0.42           N  
ATOM   1061  CA  VAL C 137      89.894  28.531 137.656  1.00  0.42           C  
ATOM   1062  C   VAL C 137      90.169  27.427 138.644  1.00  0.42           C  
ATOM   1063  O   VAL C 137      90.536  26.326 138.261  1.00  0.42           O  
ATOM   1064  CB  VAL C 137      91.163  28.764 136.839  1.00  0.42           C  
ATOM   1065  CG1 VAL C 137      90.838  29.735 135.690  1.00  0.42           C  
ATOM   1066  CG2 VAL C 137      92.303  29.326 137.716  1.00  0.42           C  
ATOM   1067  N   LYS C 138      90.005  27.717 139.957  1.00  0.37           N  
ATOM   1068  CA  LYS C 138      90.213  26.808 141.074  1.00  0.37           C  
ATOM   1069  C   LYS C 138      91.577  26.217 141.075  1.00  0.37           C  
ATOM   1070  O   LYS C 138      91.734  24.997 141.095  1.00  0.37           O  
ATOM   1071  CB  LYS C 138      89.209  25.639 141.152  1.00  0.37           C  
ATOM   1072  CG  LYS C 138      87.754  26.087 141.201  1.00  0.37           C  
ATOM   1073  CD  LYS C 138      86.837  24.859 141.152  1.00  0.37           C  
ATOM   1074  CE  LYS C 138      85.352  25.209 141.147  1.00  0.37           C  
ATOM   1075  NZ  LYS C 138      84.541  23.976 140.997  1.00  0.37           N  
ATOM   1076  N   TRP C 139      92.590  27.099 141.008  1.00  0.29           N  
ATOM   1077  CA  TRP C 139      93.957  26.665 141.036  1.00  0.29           C  
ATOM   1078  C   TRP C 139      94.280  25.910 139.717  1.00  0.29           C  
ATOM   1079  O   TRP C 139      95.024  24.943 139.657  1.00  0.29           O  
ATOM   1080  CB  TRP C 139      94.215  25.869 142.366  1.00  0.29           C  
ATOM   1081  CG  TRP C 139      93.435  26.305 143.628  1.00  0.29           C  
ATOM   1082  CD1 TRP C 139      93.303  27.523 144.247  1.00  0.29           C  
ATOM   1083  CD2 TRP C 139      92.702  25.381 144.469  1.00  0.29           C  
ATOM   1084  NE1 TRP C 139      92.624  27.408 145.451  1.00  0.29           N  
ATOM   1085  CE2 TRP C 139      92.232  26.091 145.573  1.00  0.29           C  
ATOM   1086  CE3 TRP C 139      92.490  24.007 144.341  1.00  0.29           C  
ATOM   1087  CZ2 TRP C 139      91.528  25.453 146.599  1.00  0.29           C  
ATOM   1088  CZ3 TRP C 139      91.836  23.347 145.397  1.00  0.29           C  
ATOM   1089  CH2 TRP C 139      91.364  24.058 146.507  1.00  0.29           C  
ATOM   1090  N   HIS C 140      93.722  26.343 138.565  1.00  0.43           N  
ATOM   1091  CA  HIS C 140      94.197  25.933 137.238  1.00  0.43           C  
ATOM   1092  C   HIS C 140      94.974  27.044 136.528  1.00  0.43           C  
ATOM   1093  O   HIS C 140      94.574  27.526 135.467  1.00  0.43           O  
ATOM   1094  CB  HIS C 140      93.127  25.326 136.281  1.00  0.43           C  
ATOM   1095  CG  HIS C 140      92.371  24.148 136.816  1.00  0.43           C  
ATOM   1096  ND1 HIS C 140      91.430  23.513 136.020  1.00  0.43           N  
ATOM   1097  CD2 HIS C 140      92.597  23.428 137.941  1.00  0.43           C  
ATOM   1098  CE1 HIS C 140      91.121  22.415 136.689  1.00  0.43           C  
ATOM   1099  NE2 HIS C 140      91.794  22.319 137.859  1.00  0.43           N  
ATOM   1100  N   PHE C 141      96.137  27.489 137.077  1.00  0.40           N  
ATOM   1101  CA  PHE C 141      97.019  28.454 136.415  1.00  0.40           C  
ATOM   1102  C   PHE C 141      97.676  27.856 135.179  1.00  0.40           C  
ATOM   1103  O   PHE C 141      97.736  28.500 134.157  1.00  0.40           O  
ATOM   1104  CB  PHE C 141      98.088  29.126 137.336  1.00  0.40           C  
ATOM   1105  CG  PHE C 141      98.892  30.321 136.765  1.00  0.40           C  
ATOM   1106  CD1 PHE C 141      98.327  31.310 135.934  1.00  0.40           C  
ATOM   1107  CD2 PHE C 141     100.250  30.507 137.104  1.00  0.40           C  
ATOM   1108  CE1 PHE C 141      99.073  32.428 135.504  1.00  0.40           C  
ATOM   1109  CE2 PHE C 141     100.966  31.649 136.749  1.00  0.40           C  
ATOM   1110  CZ  PHE C 141     100.384  32.616 135.944  1.00  0.40           C  
ATOM   1111  N   ASN C 142      98.104  26.579 135.209  1.00  0.44           N  
ATOM   1112  CA  ASN C 142      98.718  25.871 134.096  1.00  0.44           C  
ATOM   1113  C   ASN C 142      97.862  25.818 132.830  1.00  0.44           C  
ATOM   1114  O   ASN C 142      98.338  25.975 131.709  1.00  0.44           O  
ATOM   1115  CB  ASN C 142      99.134  24.431 134.529  1.00  0.44           C  
ATOM   1116  CG  ASN C 142      97.924  23.559 134.874  1.00  0.44           C  
ATOM   1117  OD1 ASN C 142      97.018  23.961 135.605  1.00  0.44           O  
ATOM   1118  ND2 ASN C 142      97.843  22.355 134.264  1.00  0.44           N  
ATOM   1119  N   THR C 143      96.542  25.613 132.962  1.00  0.50           N  
ATOM   1120  CA  THR C 143      95.581  25.762 131.872  1.00  0.50           C  
ATOM   1121  C   THR C 143      95.512  27.205 131.381  1.00  0.50           C  
ATOM   1122  O   THR C 143      95.547  27.466 130.184  1.00  0.50           O  
ATOM   1123  CB  THR C 143      94.198  25.247 132.252  1.00  0.50           C  
ATOM   1124  OG1 THR C 143      94.277  23.852 132.506  1.00  0.50           O  
ATOM   1125  CG2 THR C 143      93.187  25.446 131.111  1.00  0.50           C  
ATOM   1126  N   VAL C 144      95.492  28.203 132.290  1.00  0.56           N  
ATOM   1127  CA  VAL C 144      95.590  29.632 131.977  1.00  0.56           C  
ATOM   1128  C   VAL C 144      96.895  30.040 131.258  1.00  0.56           C  
ATOM   1129  O   VAL C 144      96.858  30.724 130.231  1.00  0.56           O  
ATOM   1130  CB  VAL C 144      95.322  30.431 133.249  1.00  0.56           C  
ATOM   1131  CG1 VAL C 144      95.679  31.925 133.135  1.00  0.56           C  
ATOM   1132  CG2 VAL C 144      93.829  30.288 133.602  1.00  0.56           C  
ATOM   1133  N   VAL C 145      98.065  29.559 131.716  1.00  0.52           N  
ATOM   1134  CA  VAL C 145      99.416  29.693 131.185  1.00  0.52           C  
ATOM   1135  C   VAL C 145      99.630  28.853 129.915  1.00  0.52           C  
ATOM   1136  O   VAL C 145     100.617  28.970 129.205  1.00  0.52           O  
ATOM   1137  CB  VAL C 145     100.423  29.347 132.289  1.00  0.52           C  
ATOM   1138  CG1 VAL C 145     101.868  29.272 131.782  1.00  0.52           C  
ATOM   1139  CG2 VAL C 145     100.404  30.421 133.382  1.00  0.52           C  
ATOM   1140  N   ASN C 146      98.673  27.984 129.541  1.00  0.50           N  
ATOM   1141  CA  ASN C 146      98.609  27.440 128.203  1.00  0.50           C  
ATOM   1142  C   ASN C 146      97.713  28.258 127.300  1.00  0.50           C  
ATOM   1143  O   ASN C 146      98.068  28.502 126.152  1.00  0.50           O  
ATOM   1144  CB  ASN C 146      98.180  25.949 128.195  1.00  0.50           C  
ATOM   1145  CG  ASN C 146      99.343  25.129 128.734  1.00  0.50           C  
ATOM   1146  OD1 ASN C 146     100.512  25.410 128.468  1.00  0.50           O  
ATOM   1147  ND2 ASN C 146      99.065  24.035 129.477  1.00  0.50           N  
ATOM   1148  N   VAL C 147      96.530  28.723 127.745  1.00  0.49           N  
ATOM   1149  CA  VAL C 147      95.615  29.408 126.843  1.00  0.49           C  
ATOM   1150  C   VAL C 147      96.132  30.777 126.440  1.00  0.49           C  
ATOM   1151  O   VAL C 147      96.100  31.142 125.266  1.00  0.49           O  
ATOM   1152  CB  VAL C 147      94.163  29.393 127.309  1.00  0.49           C  
ATOM   1153  CG1 VAL C 147      93.713  27.921 127.414  1.00  0.49           C  
ATOM   1154  CG2 VAL C 147      93.939  30.135 128.631  1.00  0.49           C  
ATOM   1155  N   LEU C 148      96.697  31.549 127.386  1.00  0.54           N  
ATOM   1156  CA  LEU C 148      97.279  32.843 127.102  1.00  0.54           C  
ATOM   1157  C   LEU C 148      98.490  32.827 126.147  1.00  0.54           C  
ATOM   1158  O   LEU C 148      98.335  33.517 125.149  1.00  0.54           O  
ATOM   1159  CB  LEU C 148      97.548  33.606 128.428  1.00  0.54           C  
ATOM   1160  CG  LEU C 148      96.376  34.522 128.877  1.00  0.54           C  
ATOM   1161  CD1 LEU C 148      95.029  33.806 129.056  1.00  0.54           C  
ATOM   1162  CD2 LEU C 148      96.698  35.246 130.189  1.00  0.54           C  
ATOM   1163  N   PRO C 149      99.632  32.117 126.205  1.00  0.57           N  
ATOM   1164  CA  PRO C 149     100.660  32.197 125.146  1.00  0.57           C  
ATOM   1165  C   PRO C 149     100.294  31.475 123.876  1.00  0.57           C  
ATOM   1166  O   PRO C 149     100.989  31.596 122.867  1.00  0.57           O  
ATOM   1167  CB  PRO C 149     101.837  31.418 125.727  1.00  0.57           C  
ATOM   1168  CG  PRO C 149     101.156  30.399 126.624  1.00  0.57           C  
ATOM   1169  CD  PRO C 149     100.042  31.218 127.282  1.00  0.57           C  
ATOM   1170  N   LYS C 150      99.250  30.634 123.895  1.00  0.49           N  
ATOM   1171  CA  LYS C 150      98.719  30.081 122.688  1.00  0.49           C  
ATOM   1172  C   LYS C 150      98.043  31.153 121.861  1.00  0.49           C  
ATOM   1173  O   LYS C 150      98.109  31.202 120.644  1.00  0.49           O  
ATOM   1174  CB  LYS C 150      97.708  28.979 123.012  1.00  0.49           C  
ATOM   1175  CG  LYS C 150      97.305  28.247 121.740  1.00  0.49           C  
ATOM   1176  CD  LYS C 150      96.501  26.987 122.014  1.00  0.49           C  
ATOM   1177  CE  LYS C 150      96.688  25.993 120.875  1.00  0.49           C  
ATOM   1178  NZ  LYS C 150      95.855  24.811 121.127  1.00  0.49           N  
ATOM   1179  N   MET C 151      97.354  32.068 122.515  1.00  0.51           N  
ATOM   1180  CA  MET C 151      96.887  33.260 121.872  1.00  0.51           C  
ATOM   1181  C   MET C 151      97.981  34.262 121.479  1.00  0.51           C  
ATOM   1182  O   MET C 151      99.029  34.375 122.108  1.00  0.51           O  
ATOM   1183  CB  MET C 151      95.858  33.860 122.819  1.00  0.51           C  
ATOM   1184  CG  MET C 151      95.137  35.078 122.261  1.00  0.51           C  
ATOM   1185  SD  MET C 151      93.599  35.430 123.066  1.00  0.51           S  
ATOM   1186  CE  MET C 151      94.124  35.425 124.807  1.00  0.51           C  
ATOM   1187  N   GLU C 152      97.738  35.008 120.385  1.00  0.57           N  
ATOM   1188  CA  GLU C 152      98.625  35.988 119.810  1.00  0.57           C  
ATOM   1189  C   GLU C 152      98.221  37.422 120.130  1.00  0.57           C  
ATOM   1190  O   GLU C 152      98.700  38.361 119.499  1.00  0.57           O  
ATOM   1191  CB  GLU C 152      98.575  35.806 118.277  1.00  0.57           C  
ATOM   1192  CG  GLU C 152      98.935  34.374 117.814  1.00  0.57           C  
ATOM   1193  CD  GLU C 152      98.721  34.182 116.318  1.00  0.57           C  
ATOM   1194  OE1 GLU C 152      98.078  35.055 115.673  1.00  0.57           O  
ATOM   1195  OE2 GLU C 152      99.197  33.124 115.828  1.00  0.57           O  
ATOM   1196  N   MET C 153      97.309  37.630 121.103  1.00  0.60           N  
ATOM   1197  CA  MET C 153      96.984  38.956 121.585  1.00  0.60           C  
ATOM   1198  C   MET C 153      96.212  38.936 122.889  1.00  0.60           C  
ATOM   1199  O   MET C 153      95.041  38.560 122.969  1.00  0.60           O  
ATOM   1200  CB  MET C 153      96.234  39.839 120.562  1.00  0.60           C  
ATOM   1201  CG  MET C 153      96.094  41.305 121.019  1.00  0.60           C  
ATOM   1202  SD  MET C 153      95.282  42.377 119.796  1.00  0.60           S  
ATOM   1203  CE  MET C 153      96.688  42.421 118.644  1.00  0.60           C  
ATOM   1204  N   ILE C 154      96.877  39.386 123.963  1.00  0.60           N  
ATOM   1205  CA  ILE C 154      96.332  39.407 125.303  1.00  0.60           C  
ATOM   1206  C   ILE C 154      96.369  40.849 125.741  1.00  0.60           C  
ATOM   1207  O   ILE C 154      97.429  41.459 125.869  1.00  0.60           O  
ATOM   1208  CB  ILE C 154      97.120  38.584 126.333  1.00  0.60           C  
ATOM   1209  CG1 ILE C 154      97.246  37.075 126.025  1.00  0.60           C  
ATOM   1210  CG2 ILE C 154      96.463  38.760 127.728  1.00  0.60           C  
ATOM   1211  CD1 ILE C 154      98.201  36.683 124.891  1.00  0.60           C  
ATOM   1212  N   ALA C 155      95.197  41.444 126.002  1.00  0.64           N  
ATOM   1213  CA  ALA C 155      95.128  42.786 126.515  1.00  0.64           C  
ATOM   1214  C   ALA C 155      94.547  42.735 127.920  1.00  0.64           C  
ATOM   1215  O   ALA C 155      93.415  42.308 128.114  1.00  0.64           O  
ATOM   1216  CB  ALA C 155      94.295  43.642 125.538  1.00  0.64           C  
ATOM   1217  N   VAL C 156      95.311  43.147 128.951  1.00  0.71           N  
ATOM   1218  CA  VAL C 156      94.846  43.127 130.335  1.00  0.71           C  
ATOM   1219  C   VAL C 156      94.501  44.544 130.737  1.00  0.71           C  
ATOM   1220  O   VAL C 156      95.334  45.451 130.705  1.00  0.71           O  
ATOM   1221  CB  VAL C 156      95.842  42.501 131.318  1.00  0.71           C  
ATOM   1222  CG1 VAL C 156      95.334  42.590 132.776  1.00  0.71           C  
ATOM   1223  CG2 VAL C 156      96.032  41.014 130.956  1.00  0.71           C  
ATOM   1224  N   GLN C 157      93.227  44.780 131.101  1.00  0.68           N  
ATOM   1225  CA  GLN C 157      92.756  46.063 131.571  1.00  0.68           C  
ATOM   1226  C   GLN C 157      92.609  45.941 133.073  1.00  0.68           C  
ATOM   1227  O   GLN C 157      91.703  45.275 133.565  1.00  0.68           O  
ATOM   1228  CB  GLN C 157      91.389  46.466 130.946  1.00  0.68           C  
ATOM   1229  CG  GLN C 157      91.398  46.792 129.435  1.00  0.68           C  
ATOM   1230  CD  GLN C 157      91.599  45.552 128.572  1.00  0.68           C  
ATOM   1231  OE1 GLN C 157      90.805  44.613 128.566  1.00  0.68           O  
ATOM   1232  NE2 GLN C 157      92.689  45.528 127.773  1.00  0.68           N  
ATOM   1233  N   GLU C 158      93.526  46.552 133.852  1.00  0.68           N  
ATOM   1234  CA  GLU C 158      93.527  46.328 135.285  1.00  0.68           C  
ATOM   1235  C   GLU C 158      94.317  47.390 136.040  1.00  0.68           C  
ATOM   1236  O   GLU C 158      95.153  48.101 135.485  1.00  0.68           O  
ATOM   1237  CB  GLU C 158      94.076  44.917 135.622  1.00  0.68           C  
ATOM   1238  CG  GLU C 158      93.720  44.385 137.026  1.00  0.68           C  
ATOM   1239  CD  GLU C 158      94.275  42.990 137.294  1.00  0.68           C  
ATOM   1240  OE1 GLU C 158      94.255  42.639 138.501  1.00  0.68           O  
ATOM   1241  OE2 GLU C 158      94.711  42.270 136.358  1.00  0.68           O  
ATOM   1242  N   TRP C 159      94.013  47.562 137.340  1.00  0.57           N  
ATOM   1243  CA  TRP C 159      94.623  48.542 138.221  1.00  0.57           C  
ATOM   1244  C   TRP C 159      95.626  47.920 139.184  1.00  0.57           C  
ATOM   1245  O   TRP C 159      96.247  48.604 139.994  1.00  0.57           O  
ATOM   1246  CB  TRP C 159      93.514  49.245 139.045  1.00  0.57           C  
ATOM   1247  CG  TRP C 159      92.552  48.375 139.812  1.00  0.57           C  
ATOM   1248  CD1 TRP C 159      91.357  47.859 139.392  1.00  0.57           C  
ATOM   1249  CD2 TRP C 159      92.668  48.075 141.207  1.00  0.57           C  
ATOM   1250  NE1 TRP C 159      90.725  47.224 140.437  1.00  0.57           N  
ATOM   1251  CE2 TRP C 159      91.500  47.373 141.567  1.00  0.57           C  
ATOM   1252  CE3 TRP C 159      93.651  48.381 142.145  1.00  0.57           C  
ATOM   1253  CZ2 TRP C 159      91.289  46.982 142.879  1.00  0.57           C  
ATOM   1254  CZ3 TRP C 159      93.441  47.974 143.469  1.00  0.57           C  
ATOM   1255  CH2 TRP C 159      92.273  47.288 143.834  1.00  0.57           C  
ATOM   1256  N   TRP C 160      95.821  46.594 139.101  1.00  0.51           N  
ATOM   1257  CA  TRP C 160      96.686  45.829 139.972  1.00  0.51           C  
ATOM   1258  C   TRP C 160      97.669  45.070 139.101  1.00  0.51           C  
ATOM   1259  O   TRP C 160      97.492  44.918 137.895  1.00  0.51           O  
ATOM   1260  CB  TRP C 160      95.876  44.838 140.866  1.00  0.51           C  
ATOM   1261  CG  TRP C 160      96.683  44.004 141.858  1.00  0.51           C  
ATOM   1262  CD1 TRP C 160      97.481  44.433 142.884  1.00  0.51           C  
ATOM   1263  CD2 TRP C 160      96.767  42.559 141.873  1.00  0.51           C  
ATOM   1264  NE1 TRP C 160      98.092  43.363 143.510  1.00  0.51           N  
ATOM   1265  CE2 TRP C 160      97.653  42.206 142.893  1.00  0.51           C  
ATOM   1266  CE3 TRP C 160      96.129  41.583 141.105  1.00  0.51           C  
ATOM   1267  CZ2 TRP C 160      97.930  40.869 143.179  1.00  0.51           C  
ATOM   1268  CZ3 TRP C 160      96.376  40.234 141.411  1.00  0.51           C  
ATOM   1269  CH2 TRP C 160      97.268  39.880 142.430  1.00  0.51           C  
ATOM   1270  N   TRP C 161      98.778  44.597 139.693  1.00  0.44           N  
ATOM   1271  CA  TRP C 161      99.771  43.836 138.976  1.00  0.44           C  
ATOM   1272  C   TRP C 161      99.436  42.357 139.046  1.00  0.44           C  
ATOM   1273  O   TRP C 161     100.000  41.610 139.842  1.00  0.44           O  
ATOM   1274  CB  TRP C 161     101.182  44.114 139.563  1.00  0.44           C  
ATOM   1275  CG  TRP C 161     102.336  43.498 138.786  1.00  0.44           C  
ATOM   1276  CD1 TRP C 161     103.078  42.388 139.085  1.00  0.44           C  
ATOM   1277  CD2 TRP C 161     102.829  43.992 137.529  1.00  0.44           C  
ATOM   1278  NE1 TRP C 161     104.026  42.170 138.106  1.00  0.44           N  
ATOM   1279  CE2 TRP C 161     103.888  43.143 137.141  1.00  0.44           C  
ATOM   1280  CE3 TRP C 161     102.440  45.068 136.735  1.00  0.44           C  
ATOM   1281  CZ2 TRP C 161     104.576  43.360 135.955  1.00  0.44           C  
ATOM   1282  CZ3 TRP C 161     103.127  45.279 135.530  1.00  0.44           C  
ATOM   1283  CH2 TRP C 161     104.184  44.439 135.145  1.00  0.44           C  
ATOM   1284  N   SER C 162      98.495  41.887 138.207  1.00  0.48           N  
ATOM   1285  CA  SER C 162      98.180  40.471 138.139  1.00  0.48           C  
ATOM   1286  C   SER C 162      99.297  39.586 137.592  1.00  0.48           C  
ATOM   1287  O   SER C 162     100.215  40.009 136.890  1.00  0.48           O  
ATOM   1288  CB  SER C 162      96.829  40.145 137.448  1.00  0.48           C  
ATOM   1289  OG  SER C 162      96.879  40.342 136.038  1.00  0.48           O  
ATOM   1290  N   THR C 163      99.231  38.282 137.913  1.00  0.45           N  
ATOM   1291  CA  THR C 163     100.189  37.255 137.502  1.00  0.45           C  
ATOM   1292  C   THR C 163     100.156  36.990 136.007  1.00  0.45           C  
ATOM   1293  O   THR C 163     101.095  36.480 135.411  1.00  0.45           O  
ATOM   1294  CB  THR C 163      99.915  35.936 138.210  1.00  0.45           C  
ATOM   1295  OG1 THR C 163      98.550  35.569 138.082  1.00  0.45           O  
ATOM   1296  CG2 THR C 163     100.165  36.134 139.710  1.00  0.45           C  
ATOM   1297  N   SER C 164      99.072  37.376 135.311  1.00  0.53           N  
ATOM   1298  CA  SER C 164      98.941  37.108 133.890  1.00  0.53           C  
ATOM   1299  C   SER C 164      99.430  38.248 133.027  1.00  0.53           C  
ATOM   1300  O   SER C 164      99.372  38.168 131.802  1.00  0.53           O  
ATOM   1301  CB  SER C 164      97.485  36.774 133.499  1.00  0.53           C  
ATOM   1302  OG  SER C 164      96.576  37.810 133.875  1.00  0.53           O  
ATOM   1303  N   CYS C 165      99.996  39.311 133.634  1.00  0.59           N  
ATOM   1304  CA  CYS C 165     100.568  40.432 132.915  1.00  0.59           C  
ATOM   1305  C   CYS C 165     101.905  40.140 132.236  1.00  0.59           C  
ATOM   1306  O   CYS C 165     102.318  40.912 131.380  1.00  0.59           O  
ATOM   1307  CB  CYS C 165     100.703  41.682 133.823  1.00  0.59           C  
ATOM   1308  SG  CYS C 165      99.078  42.399 134.242  1.00  0.59           S  
ATOM   1309  N   GLU C 166     102.609  39.021 132.545  1.00  0.52           N  
ATOM   1310  CA  GLU C 166     103.750  38.557 131.743  1.00  0.52           C  
ATOM   1311  C   GLU C 166     103.340  38.140 130.333  1.00  0.52           C  
ATOM   1312  O   GLU C 166     103.957  38.522 129.343  1.00  0.52           O  
ATOM   1313  CB  GLU C 166     104.505  37.408 132.456  1.00  0.52           C  
ATOM   1314  CG  GLU C 166     105.945  37.109 131.928  1.00  0.52           C  
ATOM   1315  CD  GLU C 166     106.096  35.887 131.010  1.00  0.52           C  
ATOM   1316  OE1 GLU C 166     105.075  35.353 130.518  1.00  0.52           O  
ATOM   1317  OE2 GLU C 166     107.264  35.427 130.870  1.00  0.52           O  
ATOM   1318  N   TRP C 167     102.186  37.444 130.223  1.00  0.46           N  
ATOM   1319  CA  TRP C 167     101.597  37.054 128.959  1.00  0.46           C  
ATOM   1320  C   TRP C 167     100.756  38.158 128.340  1.00  0.46           C  
ATOM   1321  O   TRP C 167     100.176  37.972 127.277  1.00  0.46           O  
ATOM   1322  CB  TRP C 167     100.614  35.853 129.141  1.00  0.46           C  
ATOM   1323  CG  TRP C 167     101.194  34.528 129.598  1.00  0.46           C  
ATOM   1324  CD1 TRP C 167     100.841  33.758 130.672  1.00  0.46           C  
ATOM   1325  CD2 TRP C 167     102.278  33.836 128.949  1.00  0.46           C  
ATOM   1326  NE1 TRP C 167     101.617  32.623 130.727  1.00  0.46           N  
ATOM   1327  CE2 TRP C 167     102.509  32.658 129.674  1.00  0.46           C  
ATOM   1328  CE3 TRP C 167     103.065  34.170 127.849  1.00  0.46           C  
ATOM   1329  CZ2 TRP C 167     103.535  31.786 129.319  1.00  0.46           C  
ATOM   1330  CZ3 TRP C 167     104.164  33.349 127.555  1.00  0.46           C  
ATOM   1331  CH2 TRP C 167     104.389  32.165 128.270  1.00  0.46           C  
ATOM   1332  N   ALA C 168     100.648  39.344 128.964  1.00  0.65           N  
ATOM   1333  CA  ALA C 168      99.906  40.435 128.381  1.00  0.65           C  
ATOM   1334  C   ALA C 168     100.743  41.250 127.409  1.00  0.65           C  
ATOM   1335  O   ALA C 168     101.622  42.014 127.797  1.00  0.65           O  
ATOM   1336  CB  ALA C 168      99.323  41.346 129.475  1.00  0.65           C  
ATOM   1337  N   ASP C 169     100.424  41.146 126.103  1.00  0.73           N  
ATOM   1338  CA  ASP C 169     100.973  41.968 125.045  1.00  0.73           C  
ATOM   1339  C   ASP C 169     100.673  43.444 125.275  1.00  0.73           C  
ATOM   1340  O   ASP C 169     101.507  44.322 125.062  1.00  0.73           O  
ATOM   1341  CB  ASP C 169     100.346  41.553 123.690  1.00  0.73           C  
ATOM   1342  CG  ASP C 169     100.809  40.172 123.275  1.00  0.73           C  
ATOM   1343  OD1 ASP C 169     101.912  39.737 123.684  1.00  0.73           O  
ATOM   1344  OD2 ASP C 169     100.025  39.543 122.521  1.00  0.73           O  
ATOM   1345  N   ILE C 170      99.443  43.748 125.741  1.00  0.72           N  
ATOM   1346  CA  ILE C 170      99.049  45.094 126.111  1.00  0.72           C  
ATOM   1347  C   ILE C 170      98.559  45.096 127.548  1.00  0.72           C  
ATOM   1348  O   ILE C 170      97.713  44.303 127.957  1.00  0.72           O  
ATOM   1349  CB  ILE C 170      98.000  45.688 125.166  1.00  0.72           C  
ATOM   1350  CG1 ILE C 170      98.572  45.742 123.724  1.00  0.72           C  
ATOM   1351  CG2 ILE C 170      97.597  47.103 125.647  1.00  0.72           C  
ATOM   1352  CD1 ILE C 170      97.577  46.200 122.649  1.00  0.72           C  
ATOM   1353  N   VAL C 171      99.079  46.032 128.362  1.00  0.77           N  
ATOM   1354  CA  VAL C 171      98.601  46.292 129.706  1.00  0.77           C  
ATOM   1355  C   VAL C 171      98.017  47.688 129.673  1.00  0.77           C  
ATOM   1356  O   VAL C 171      98.663  48.644 129.248  1.00  0.77           O  
ATOM   1357  CB  VAL C 171      99.712  46.182 130.755  1.00  0.77           C  
ATOM   1358  CG1 VAL C 171      99.234  46.643 132.152  1.00  0.77           C  
ATOM   1359  CG2 VAL C 171     100.177  44.712 130.820  1.00  0.77           C  
ATOM   1360  N   PHE C 172      96.752  47.838 130.103  1.00  0.73           N  
ATOM   1361  CA  PHE C 172      96.090  49.125 130.185  1.00  0.73           C  
ATOM   1362  C   PHE C 172      95.800  49.393 131.636  1.00  0.73           C  
ATOM   1363  O   PHE C 172      95.106  48.628 132.304  1.00  0.73           O  
ATOM   1364  CB  PHE C 172      94.754  49.196 129.386  1.00  0.73           C  
ATOM   1365  CG  PHE C 172      94.949  49.346 127.894  1.00  0.73           C  
ATOM   1366  CD1 PHE C 172      95.976  50.128 127.326  1.00  0.73           C  
ATOM   1367  CD2 PHE C 172      94.022  48.742 127.030  1.00  0.73           C  
ATOM   1368  CE1 PHE C 172      96.092  50.260 125.936  1.00  0.73           C  
ATOM   1369  CE2 PHE C 172      94.126  48.879 125.642  1.00  0.73           C  
ATOM   1370  CZ  PHE C 172      95.167  49.635 125.093  1.00  0.73           C  
ATOM   1371  N   ALA C 173      96.361  50.500 132.162  1.00  0.75           N  
ATOM   1372  CA  ALA C 173      96.145  50.932 133.518  1.00  0.75           C  
ATOM   1373  C   ALA C 173      94.725  51.421 133.763  1.00  0.75           C  
ATOM   1374  O   ALA C 173      94.305  52.485 133.312  1.00  0.75           O  
ATOM   1375  CB  ALA C 173      97.190  51.995 133.900  1.00  0.75           C  
ATOM   1376  N   VAL C 174      93.955  50.600 134.485  1.00  0.74           N  
ATOM   1377  CA  VAL C 174      92.602  50.892 134.900  1.00  0.74           C  
ATOM   1378  C   VAL C 174      92.639  51.546 136.262  1.00  0.74           C  
ATOM   1379  O   VAL C 174      93.616  51.432 136.993  1.00  0.74           O  
ATOM   1380  CB  VAL C 174      91.779  49.607 134.870  1.00  0.74           C  
ATOM   1381  CG1 VAL C 174      90.483  49.622 135.696  1.00  0.74           C  
ATOM   1382  CG2 VAL C 174      91.494  49.280 133.397  1.00  0.74           C  
ATOM   1383  N   ASP C 175      91.580  52.278 136.622  1.00  0.71           N  
ATOM   1384  CA  ASP C 175      91.399  52.899 137.905  1.00  0.71           C  
ATOM   1385  C   ASP C 175      90.787  51.924 138.940  1.00  0.71           C  
ATOM   1386  O   ASP C 175      90.079  50.976 138.610  1.00  0.71           O  
ATOM   1387  CB  ASP C 175      90.463  54.117 137.708  1.00  0.71           C  
ATOM   1388  CG  ASP C 175      91.011  55.193 136.789  1.00  0.71           C  
ATOM   1389  OD1 ASP C 175      92.180  55.070 136.365  1.00  0.71           O  
ATOM   1390  OD2 ASP C 175      90.242  56.145 136.464  1.00  0.71           O  
ATOM   1391  N   ALA C 176      91.049  52.098 140.253  1.00  0.63           N  
ATOM   1392  CA  ALA C 176      90.391  51.317 141.297  1.00  0.63           C  
ATOM   1393  C   ALA C 176      89.131  52.028 141.779  1.00  0.63           C  
ATOM   1394  O   ALA C 176      88.773  53.082 141.289  1.00  0.63           O  
ATOM   1395  CB  ALA C 176      91.342  51.098 142.492  1.00  0.63           C  
ATOM   1396  N   TRP C 177      88.409  51.535 142.808  1.00  0.56           N  
ATOM   1397  CA  TRP C 177      87.265  52.267 143.357  1.00  0.56           C  
ATOM   1398  C   TRP C 177      87.571  53.696 143.848  1.00  0.56           C  
ATOM   1399  O   TRP C 177      86.693  54.548 143.942  1.00  0.56           O  
ATOM   1400  CB  TRP C 177      86.568  51.436 144.476  1.00  0.56           C  
ATOM   1401  CG  TRP C 177      87.353  51.319 145.772  1.00  0.56           C  
ATOM   1402  CD1 TRP C 177      88.275  50.388 146.160  1.00  0.56           C  
ATOM   1403  CD2 TRP C 177      87.313  52.316 146.808  1.00  0.56           C  
ATOM   1404  NE1 TRP C 177      88.844  50.757 147.363  1.00  0.56           N  
ATOM   1405  CE2 TRP C 177      88.267  51.943 147.773  1.00  0.56           C  
ATOM   1406  CE3 TRP C 177      86.560  53.481 146.949  1.00  0.56           C  
ATOM   1407  CZ2 TRP C 177      88.490  52.733 148.894  1.00  0.56           C  
ATOM   1408  CZ3 TRP C 177      86.799  54.289 148.067  1.00  0.56           C  
ATOM   1409  CH2 TRP C 177      87.750  53.922 149.030  1.00  0.56           C  
ATOM   1410  N   SER C 178      88.848  53.994 144.163  1.00  0.59           N  
ATOM   1411  CA  SER C 178      89.284  55.279 144.670  1.00  0.59           C  
ATOM   1412  C   SER C 178      89.799  56.214 143.570  1.00  0.59           C  
ATOM   1413  O   SER C 178      90.467  57.203 143.852  1.00  0.59           O  
ATOM   1414  CB  SER C 178      90.305  55.116 145.846  1.00  0.59           C  
ATOM   1415  OG  SER C 178      91.591  54.600 145.468  1.00  0.59           O  
ATOM   1416  N   GLU C 179      89.497  55.911 142.284  1.00  0.64           N  
ATOM   1417  CA  GLU C 179      89.815  56.754 141.154  1.00  0.64           C  
ATOM   1418  C   GLU C 179      88.789  56.480 140.073  1.00  0.64           C  
ATOM   1419  O   GLU C 179      88.476  55.338 139.799  1.00  0.64           O  
ATOM   1420  CB  GLU C 179      91.224  56.425 140.650  1.00  0.64           C  
ATOM   1421  CG  GLU C 179      91.671  57.300 139.485  1.00  0.64           C  
ATOM   1422  CD  GLU C 179      93.061  56.953 139.054  1.00  0.64           C  
ATOM   1423  OE1 GLU C 179      93.722  56.014 139.576  1.00  0.64           O  
ATOM   1424  OE2 GLU C 179      93.500  57.803 138.229  1.00  0.64           O  
ATOM   1425  N   LEU C 180      88.155  57.500 139.472  1.00  0.55           N  
ATOM   1426  CA  LEU C 180      87.070  57.218 138.553  1.00  0.55           C  
ATOM   1427  C   LEU C 180      86.973  58.354 137.576  1.00  0.55           C  
ATOM   1428  O   LEU C 180      87.091  59.523 137.933  1.00  0.55           O  
ATOM   1429  CB  LEU C 180      85.673  57.041 139.245  1.00  0.55           C  
ATOM   1430  CG  LEU C 180      85.537  55.784 140.147  1.00  0.55           C  
ATOM   1431  CD1 LEU C 180      84.341  55.802 141.095  1.00  0.55           C  
ATOM   1432  CD2 LEU C 180      85.487  54.504 139.316  1.00  0.55           C  
ATOM   1433  N   LYS C 181      86.712  58.023 136.303  1.00  0.40           N  
ATOM   1434  CA  LYS C 181      86.437  59.017 135.290  1.00  0.40           C  
ATOM   1435  C   LYS C 181      85.126  58.686 134.619  1.00  0.40           C  
ATOM   1436  O   LYS C 181      84.205  59.497 134.575  1.00  0.40           O  
ATOM   1437  CB  LYS C 181      87.595  59.045 134.257  1.00  0.40           C  
ATOM   1438  CG  LYS C 181      88.913  59.485 134.919  1.00  0.40           C  
ATOM   1439  CD  LYS C 181      90.105  59.611 133.957  1.00  0.40           C  
ATOM   1440  CE  LYS C 181      91.375  60.038 134.710  1.00  0.40           C  
ATOM   1441  NZ  LYS C 181      92.569  60.000 133.844  1.00  0.40           N  
ATOM   1442  N   HIS C 182      84.991  57.451 134.109  1.00  0.30           N  
ATOM   1443  CA  HIS C 182      83.814  56.970 133.410  1.00  0.30           C  
ATOM   1444  C   HIS C 182      83.289  55.783 134.184  1.00  0.30           C  
ATOM   1445  O   HIS C 182      83.965  55.349 135.118  1.00  0.30           O  
ATOM   1446  CB  HIS C 182      84.171  56.575 131.963  1.00  0.30           C  
ATOM   1447  CG  HIS C 182      84.388  57.740 131.063  1.00  0.30           C  
ATOM   1448  ND1 HIS C 182      84.449  57.527 129.705  1.00  0.30           N  
ATOM   1449  CD2 HIS C 182      84.748  59.010 131.354  1.00  0.30           C  
ATOM   1450  CE1 HIS C 182      84.857  58.670 129.206  1.00  0.30           C  
ATOM   1451  NE2 HIS C 182      85.059  59.598 130.163  1.00  0.30           N  
ATOM   1452  N   PRO C 183      82.127  55.215 133.917  1.00  0.38           N  
ATOM   1453  CA  PRO C 183      81.427  54.468 134.935  1.00  0.38           C  
ATOM   1454  C   PRO C 183      81.685  52.996 134.798  1.00  0.38           C  
ATOM   1455  O   PRO C 183      81.018  52.260 134.059  1.00  0.38           O  
ATOM   1456  CB  PRO C 183      79.976  54.800 134.636  1.00  0.38           C  
ATOM   1457  CG  PRO C 183      79.942  54.920 133.124  1.00  0.38           C  
ATOM   1458  CD  PRO C 183      81.292  55.486 132.753  1.00  0.38           C  
ATOM   1459  N   ASP C 184      82.690  52.521 135.509  1.00  0.30           N  
ATOM   1460  CA  ASP C 184      83.167  51.174 135.419  1.00  0.30           C  
ATOM   1461  C   ASP C 184      82.365  50.173 136.248  1.00  0.30           C  
ATOM   1462  O   ASP C 184      81.193  50.353 136.578  1.00  0.30           O  
ATOM   1463  CB  ASP C 184      84.699  51.148 135.696  1.00  0.30           C  
ATOM   1464  CG  ASP C 184      85.037  51.559 137.118  1.00  0.30           C  
ATOM   1465  OD1 ASP C 184      84.127  52.049 137.836  1.00  0.30           O  
ATOM   1466  OD2 ASP C 184      86.201  51.332 137.508  1.00  0.30           O  
ATOM   1467  N   MET C 185      83.028  49.066 136.635  1.00  0.25           N  
ATOM   1468  CA  MET C 185      82.523  48.115 137.586  1.00  0.25           C  
ATOM   1469  C   MET C 185      82.348  48.745 138.935  1.00  0.25           C  
ATOM   1470  O   MET C 185      81.343  48.484 139.574  1.00  0.25           O  
ATOM   1471  CB  MET C 185      83.488  46.923 137.762  1.00  0.25           C  
ATOM   1472  CG  MET C 185      83.543  45.989 136.548  1.00  0.25           C  
ATOM   1473  SD  MET C 185      84.367  44.420 136.937  1.00  0.25           S  
ATOM   1474  CE  MET C 185      84.057  43.735 135.293  1.00  0.25           C  
ATOM   1475  N   CYS C 186      83.310  49.584 139.374  1.00  0.22           N  
ATOM   1476  CA  CYS C 186      83.272  50.301 140.629  1.00  0.22           C  
ATOM   1477  C   CYS C 186      82.145  51.315 140.685  1.00  0.22           C  
ATOM   1478  O   CYS C 186      81.418  51.356 141.671  1.00  0.22           O  
ATOM   1479  CB  CYS C 186      84.620  51.018 140.872  1.00  0.22           C  
ATOM   1480  SG  CYS C 186      86.004  49.839 141.010  1.00  0.22           S  
ATOM   1481  N   SER C 187      81.939  52.119 139.613  1.00  0.40           N  
ATOM   1482  CA  SER C 187      80.819  53.062 139.495  1.00  0.40           C  
ATOM   1483  C   SER C 187      79.451  52.506 139.809  1.00  0.40           C  
ATOM   1484  O   SER C 187      78.773  53.026 140.684  1.00  0.40           O  
ATOM   1485  CB  SER C 187      80.667  53.660 138.075  1.00  0.40           C  
ATOM   1486  OG  SER C 187      79.761  54.768 137.996  1.00  0.40           O  
ATOM   1487  N   SER C 188      79.025  51.428 139.125  1.00  0.36           N  
ATOM   1488  CA  SER C 188      77.698  50.875 139.339  1.00  0.36           C  
ATOM   1489  C   SER C 188      77.841  49.453 139.807  1.00  0.36           C  
ATOM   1490  O   SER C 188      78.021  48.522 139.015  1.00  0.36           O  
ATOM   1491  CB  SER C 188      76.788  50.943 138.080  1.00  0.36           C  
ATOM   1492  OG  SER C 188      76.222  52.252 137.956  1.00  0.36           O  
ATOM   1493  N   VAL C 189      77.713  49.253 141.137  1.00  0.43           N  
ATOM   1494  CA  VAL C 189      77.848  47.952 141.764  1.00  0.43           C  
ATOM   1495  C   VAL C 189      76.531  47.494 142.331  1.00  0.43           C  
ATOM   1496  O   VAL C 189      75.679  48.268 142.749  1.00  0.43           O  
ATOM   1497  CB  VAL C 189      78.938  47.800 142.828  1.00  0.43           C  
ATOM   1498  CG1 VAL C 189      80.321  47.940 142.209  1.00  0.43           C  
ATOM   1499  CG2 VAL C 189      78.787  48.808 143.961  1.00  0.43           C  
ATOM   1500  N   THR C 190      76.343  46.169 142.306  1.00  0.40           N  
ATOM   1501  CA  THR C 190      75.085  45.497 142.551  1.00  0.40           C  
ATOM   1502  C   THR C 190      75.293  44.629 143.747  1.00  0.40           C  
ATOM   1503  O   THR C 190      76.170  43.775 143.685  1.00  0.40           O  
ATOM   1504  CB  THR C 190      74.722  44.504 141.448  1.00  0.40           C  
ATOM   1505  OG1 THR C 190      74.391  45.169 140.244  1.00  0.40           O  
ATOM   1506  CG2 THR C 190      73.518  43.628 141.800  1.00  0.40           C  
ATOM   1507  N   ASN C 191      74.506  44.764 144.835  1.00  0.33           N  
ATOM   1508  CA  ASN C 191      74.699  43.892 145.985  1.00  0.33           C  
ATOM   1509  C   ASN C 191      73.438  43.519 146.799  1.00  0.33           C  
ATOM   1510  O   ASN C 191      73.553  43.430 148.019  1.00  0.33           O  
ATOM   1511  CB  ASN C 191      75.812  44.519 146.888  1.00  0.33           C  
ATOM   1512  CG  ASN C 191      76.561  43.545 147.799  1.00  0.33           C  
ATOM   1513  OD1 ASN C 191      77.027  43.918 148.876  1.00  0.33           O  
ATOM   1514  ND2 ASN C 191      76.753  42.280 147.364  1.00  0.33           N  
ATOM   1515  N   PRO C 192      72.217  43.271 146.311  1.00  0.32           N  
ATOM   1516  CA  PRO C 192      71.906  42.976 144.921  1.00  0.32           C  
ATOM   1517  C   PRO C 192      71.096  44.145 144.412  1.00  0.32           C  
ATOM   1518  O   PRO C 192      70.496  44.059 143.344  1.00  0.32           O  
ATOM   1519  CB  PRO C 192      71.072  41.696 145.000  1.00  0.32           C  
ATOM   1520  CG  PRO C 192      70.277  41.864 146.295  1.00  0.32           C  
ATOM   1521  CD  PRO C 192      71.268  42.593 147.209  1.00  0.32           C  
ATOM   1522  N   PHE C 193      71.087  45.255 145.171  1.00  0.33           N  
ATOM   1523  CA  PHE C 193      70.500  46.534 144.818  1.00  0.33           C  
ATOM   1524  C   PHE C 193      71.654  47.401 144.325  1.00  0.33           C  
ATOM   1525  O   PHE C 193      72.776  46.916 144.284  1.00  0.33           O  
ATOM   1526  CB  PHE C 193      69.752  47.175 146.019  1.00  0.33           C  
ATOM   1527  CG  PHE C 193      68.715  46.291 146.672  1.00  0.33           C  
ATOM   1528  CD1 PHE C 193      68.070  45.226 146.011  1.00  0.33           C  
ATOM   1529  CD2 PHE C 193      68.348  46.573 148.000  1.00  0.33           C  
ATOM   1530  CE1 PHE C 193      67.099  44.460 146.664  1.00  0.33           C  
ATOM   1531  CE2 PHE C 193      67.376  45.807 148.658  1.00  0.33           C  
ATOM   1532  CZ  PHE C 193      66.752  44.749 147.987  1.00  0.33           C  
ATOM   1533  N   LEU C 194      71.442  48.652 143.856  1.00  0.40           N  
ATOM   1534  CA  LEU C 194      72.505  49.404 143.192  1.00  0.40           C  
ATOM   1535  C   LEU C 194      72.984  50.616 143.936  1.00  0.40           C  
ATOM   1536  O   LEU C 194      72.201  51.509 144.203  1.00  0.40           O  
ATOM   1537  CB  LEU C 194      72.012  50.015 141.894  1.00  0.40           C  
ATOM   1538  CG  LEU C 194      72.950  50.866 141.062  1.00  0.40           C  
ATOM   1539  CD1 LEU C 194      74.132  50.083 140.520  1.00  0.40           C  
ATOM   1540  CD2 LEU C 194      72.122  51.227 139.884  1.00  0.40           C  
ATOM   1541  N   THR C 195      74.293  50.707 144.194  1.00  0.44           N  
ATOM   1542  CA  THR C 195      74.933  51.774 144.958  1.00  0.44           C  
ATOM   1543  C   THR C 195      75.988  52.360 144.028  1.00  0.44           C  
ATOM   1544  O   THR C 195      76.661  51.641 143.283  1.00  0.44           O  
ATOM   1545  CB  THR C 195      75.441  51.214 146.301  1.00  0.44           C  
ATOM   1546  OG1 THR C 195      76.164  52.182 147.054  1.00  0.44           O  
ATOM   1547  CG2 THR C 195      76.303  49.971 146.031  1.00  0.44           C  
ATOM   1548  N   VAL C 196      76.070  53.704 143.945  1.00  0.45           N  
ATOM   1549  CA  VAL C 196      76.834  54.403 142.926  1.00  0.45           C  
ATOM   1550  C   VAL C 196      78.045  55.016 143.581  1.00  0.45           C  
ATOM   1551  O   VAL C 196      78.012  55.968 144.361  1.00  0.45           O  
ATOM   1552  CB  VAL C 196      75.916  55.357 142.144  1.00  0.45           C  
ATOM   1553  CG1 VAL C 196      76.530  56.460 141.286  1.00  0.45           C  
ATOM   1554  CG2 VAL C 196      75.145  54.489 141.154  1.00  0.45           C  
ATOM   1555  N   PHE C 197      79.223  54.448 143.265  1.00  0.44           N  
ATOM   1556  CA  PHE C 197      80.472  54.890 143.829  1.00  0.44           C  
ATOM   1557  C   PHE C 197      81.245  55.921 142.955  1.00  0.44           C  
ATOM   1558  O   PHE C 197      82.334  56.240 143.428  1.00  0.44           O  
ATOM   1559  CB  PHE C 197      81.371  53.669 144.244  1.00  0.44           C  
ATOM   1560  CG  PHE C 197      80.820  52.763 145.355  1.00  0.44           C  
ATOM   1561  CD1 PHE C 197      79.949  53.215 146.372  1.00  0.44           C  
ATOM   1562  CD2 PHE C 197      81.278  51.430 145.442  1.00  0.44           C  
ATOM   1563  CE1 PHE C 197      79.568  52.378 147.431  1.00  0.44           C  
ATOM   1564  CE2 PHE C 197      80.896  50.587 146.499  1.00  0.44           C  
ATOM   1565  CZ  PHE C 197      80.039  51.064 147.496  1.00  0.44           C  
ATOM   1566  N   PRO C 198      80.905  56.568 141.798  1.00  0.50           N  
ATOM   1567  CA  PRO C 198      81.577  57.761 141.299  1.00  0.50           C  
ATOM   1568  C   PRO C 198      81.294  58.999 142.110  1.00  0.50           C  
ATOM   1569  O   PRO C 198      80.744  59.982 141.626  1.00  0.50           O  
ATOM   1570  CB  PRO C 198      81.050  57.871 139.857  1.00  0.50           C  
ATOM   1571  CG  PRO C 198      79.604  57.421 139.945  1.00  0.50           C  
ATOM   1572  CD  PRO C 198      79.675  56.394 141.066  1.00  0.50           C  
ATOM   1573  N   ARG C 199      81.742  58.993 143.367  1.00  0.25           N  
ATOM   1574  CA  ARG C 199      81.456  59.986 144.369  1.00  0.25           C  
ATOM   1575  C   ARG C 199      82.550  61.028 144.450  1.00  0.25           C  
ATOM   1576  O   ARG C 199      83.011  61.373 145.534  1.00  0.25           O  
ATOM   1577  CB  ARG C 199      81.309  59.269 145.729  1.00  0.25           C  
ATOM   1578  CG  ARG C 199      80.059  58.362 145.781  1.00  0.25           C  
ATOM   1579  CD  ARG C 199      79.842  57.648 147.118  1.00  0.25           C  
ATOM   1580  NE  ARG C 199      79.656  58.756 148.093  1.00  0.25           N  
ATOM   1581  CZ  ARG C 199      79.957  58.739 149.394  1.00  0.25           C  
ATOM   1582  NH1 ARG C 199      79.818  59.866 150.079  1.00  0.25           N  
ATOM   1583  NH2 ARG C 199      80.416  57.677 150.039  1.00  0.25           N  
ATOM   1584  N   THR C 200      83.000  61.546 143.296  1.00  0.46           N  
ATOM   1585  CA  THR C 200      84.124  62.483 143.196  1.00  0.46           C  
ATOM   1586  C   THR C 200      85.454  61.976 143.802  1.00  0.46           C  
ATOM   1587  O   THR C 200      86.013  62.664 144.659  1.00  0.46           O  
ATOM   1588  CB  THR C 200      83.752  63.877 143.731  1.00  0.46           C  
ATOM   1589  OG1 THR C 200      82.465  64.264 143.264  1.00  0.46           O  
ATOM   1590  CG2 THR C 200      84.700  64.982 143.241  1.00  0.46           C  
ATOM   1591  N   PRO C 201      86.033  60.801 143.474  1.00  0.61           N  
ATOM   1592  CA  PRO C 201      87.371  60.431 143.937  1.00  0.61           C  
ATOM   1593  C   PRO C 201      88.466  61.309 143.363  1.00  0.61           C  
ATOM   1594  O   PRO C 201      88.220  62.111 142.466  1.00  0.61           O  
ATOM   1595  CB  PRO C 201      87.528  58.972 143.490  1.00  0.61           C  
ATOM   1596  CG  PRO C 201      86.679  58.865 142.228  1.00  0.61           C  
ATOM   1597  CD  PRO C 201      85.543  59.867 142.454  1.00  0.61           C  
ATOM   1598  N   LEU C 202      89.698  61.178 143.890  1.00  0.58           N  
ATOM   1599  CA  LEU C 202      90.857  61.893 143.394  1.00  0.58           C  
ATOM   1600  C   LEU C 202      91.185  61.590 141.944  1.00  0.58           C  
ATOM   1601  O   LEU C 202      91.146  60.445 141.503  1.00  0.58           O  
ATOM   1602  CB  LEU C 202      92.132  61.545 144.210  1.00  0.58           C  
ATOM   1603  CG  LEU C 202      92.070  61.899 145.708  1.00  0.58           C  
ATOM   1604  CD1 LEU C 202      93.335  61.391 146.419  1.00  0.58           C  
ATOM   1605  CD2 LEU C 202      91.896  63.411 145.924  1.00  0.58           C  
ATOM   1606  N   GLU C 203      91.597  62.625 141.188  1.00  0.59           N  
ATOM   1607  CA  GLU C 203      92.301  62.432 139.941  1.00  0.59           C  
ATOM   1608  C   GLU C 203      93.732  62.030 140.275  1.00  0.59           C  
ATOM   1609  O   GLU C 203      94.513  62.821 140.807  1.00  0.59           O  
ATOM   1610  CB  GLU C 203      92.239  63.727 139.089  1.00  0.59           C  
ATOM   1611  CG  GLU C 203      92.746  63.555 137.633  1.00  0.59           C  
ATOM   1612  CD  GLU C 203      92.601  64.808 136.768  1.00  0.59           C  
ATOM   1613  OE1 GLU C 203      92.846  64.662 135.540  1.00  0.59           O  
ATOM   1614  OE2 GLU C 203      92.241  65.886 137.301  1.00  0.59           O  
ATOM   1615  N   ARG C 204      94.106  60.750 140.055  1.00  0.37           N  
ATOM   1616  CA  ARG C 204      95.436  60.287 140.396  1.00  0.37           C  
ATOM   1617  C   ARG C 204      96.417  60.612 139.268  1.00  0.37           C  
ATOM   1618  O   ARG C 204      96.006  61.041 138.188  1.00  0.37           O  
ATOM   1619  CB  ARG C 204      95.490  58.774 140.757  1.00  0.37           C  
ATOM   1620  CG  ARG C 204      94.624  58.348 141.959  1.00  0.37           C  
ATOM   1621  CD  ARG C 204      94.926  56.908 142.398  1.00  0.37           C  
ATOM   1622  NE  ARG C 204      94.101  56.620 143.610  1.00  0.37           N  
ATOM   1623  CZ  ARG C 204      94.423  56.990 144.852  1.00  0.37           C  
ATOM   1624  NH1 ARG C 204      93.568  56.739 145.827  1.00  0.37           N  
ATOM   1625  NH2 ARG C 204      95.584  57.564 145.143  1.00  0.37           N  
ATOM   1626  N   PRO C 205      97.730  60.490 139.466  1.00  0.45           N  
ATOM   1627  CA  PRO C 205      98.697  60.649 138.384  1.00  0.45           C  
ATOM   1628  C   PRO C 205      98.461  59.802 137.125  1.00  0.45           C  
ATOM   1629  O   PRO C 205      98.568  58.583 137.190  1.00  0.45           O  
ATOM   1630  CB  PRO C 205     100.040  60.308 139.058  1.00  0.45           C  
ATOM   1631  CG  PRO C 205      99.856  60.655 140.544  1.00  0.45           C  
ATOM   1632  CD  PRO C 205      98.365  60.439 140.787  1.00  0.45           C  
ATOM   1633  N   PHE C 206      98.202  60.454 135.969  1.00  0.46           N  
ATOM   1634  CA  PHE C 206      98.028  59.870 134.644  1.00  0.46           C  
ATOM   1635  C   PHE C 206      99.155  58.939 134.107  1.00  0.46           C  
ATOM   1636  O   PHE C 206     100.303  59.001 134.540  1.00  0.46           O  
ATOM   1637  CB  PHE C 206      97.636  61.008 133.638  1.00  0.46           C  
ATOM   1638  CG  PHE C 206      98.796  61.923 133.335  1.00  0.46           C  
ATOM   1639  CD1 PHE C 206      98.970  63.149 134.001  1.00  0.46           C  
ATOM   1640  CD2 PHE C 206      99.753  61.527 132.386  1.00  0.46           C  
ATOM   1641  CE1 PHE C 206     100.115  63.927 133.769  1.00  0.46           C  
ATOM   1642  CE2 PHE C 206     100.902  62.291 132.162  1.00  0.46           C  
ATOM   1643  CZ  PHE C 206     101.091  63.486 132.864  1.00  0.46           C  
ATOM   1644  N   ASP C 207      98.914  58.035 133.120  1.00  0.63           N  
ATOM   1645  CA  ASP C 207      97.661  57.771 132.422  1.00  0.63           C  
ATOM   1646  C   ASP C 207      97.053  56.499 132.970  1.00  0.63           C  
ATOM   1647  O   ASP C 207      97.392  55.376 132.607  1.00  0.63           O  
ATOM   1648  CB  ASP C 207      97.791  57.744 130.863  1.00  0.63           C  
ATOM   1649  CG  ASP C 207      96.548  58.195 130.097  1.00  0.63           C  
ATOM   1650  OD1 ASP C 207      95.670  58.895 130.681  1.00  0.63           O  
ATOM   1651  OD2 ASP C 207      96.423  57.868 128.887  1.00  0.63           O  
ATOM   1652  N   THR C 208      96.114  56.748 133.886  1.00  0.69           N  
ATOM   1653  CA  THR C 208      95.217  55.836 134.568  1.00  0.69           C  
ATOM   1654  C   THR C 208      93.859  56.325 134.121  1.00  0.69           C  
ATOM   1655  O   THR C 208      93.638  57.520 133.972  1.00  0.69           O  
ATOM   1656  CB  THR C 208      95.380  55.859 136.067  1.00  0.69           C  
ATOM   1657  OG1 THR C 208      95.444  57.224 136.452  1.00  0.69           O  
ATOM   1658  CG2 THR C 208      96.735  55.186 136.351  1.00  0.69           C  
ATOM   1659  N   ARG C 209      92.944  55.422 133.737  1.00  0.56           N  
ATOM   1660  CA  ARG C 209      91.636  55.813 133.276  1.00  0.56           C  
ATOM   1661  C   ARG C 209      90.650  54.711 133.590  1.00  0.56           C  
ATOM   1662  O   ARG C 209      90.978  53.530 133.609  1.00  0.56           O  
ATOM   1663  CB  ARG C 209      91.558  56.103 131.757  1.00  0.56           C  
ATOM   1664  CG  ARG C 209      92.345  57.337 131.293  1.00  0.56           C  
ATOM   1665  CD  ARG C 209      92.197  57.537 129.799  1.00  0.56           C  
ATOM   1666  NE  ARG C 209      93.259  58.471 129.346  1.00  0.56           N  
ATOM   1667  CZ  ARG C 209      93.132  59.231 128.260  1.00  0.56           C  
ATOM   1668  NH1 ARG C 209      93.996  60.216 128.067  1.00  0.56           N  
ATOM   1669  NH2 ARG C 209      92.152  59.006 127.390  1.00  0.56           N  
ATOM   1670  N   GLY C 210      89.376  55.089 133.852  1.00  0.63           N  
ATOM   1671  CA  GLY C 210      88.297  54.149 134.149  1.00  0.63           C  
ATOM   1672  C   GLY C 210      88.158  53.044 133.134  1.00  0.63           C  
ATOM   1673  O   GLY C 210      88.267  53.298 131.939  1.00  0.63           O  
ATOM   1674  N   ASP C 211      87.867  51.793 133.555  1.00  0.58           N  
ATOM   1675  CA  ASP C 211      87.885  50.636 132.661  1.00  0.58           C  
ATOM   1676  C   ASP C 211      86.951  50.800 131.457  1.00  0.58           C  
ATOM   1677  O   ASP C 211      87.325  50.650 130.299  1.00  0.58           O  
ATOM   1678  CB  ASP C 211      87.502  49.379 133.487  1.00  0.58           C  
ATOM   1679  CG  ASP C 211      87.460  48.135 132.619  1.00  0.58           C  
ATOM   1680  OD1 ASP C 211      86.390  47.476 132.621  1.00  0.58           O  
ATOM   1681  OD2 ASP C 211      88.469  47.890 131.912  1.00  0.58           O  
ATOM   1682  N   ILE C 212      85.719  51.242 131.726  1.00  0.54           N  
ATOM   1683  CA  ILE C 212      84.737  51.604 130.733  1.00  0.54           C  
ATOM   1684  C   ILE C 212      85.167  52.789 129.854  1.00  0.54           C  
ATOM   1685  O   ILE C 212      84.905  52.747 128.663  1.00  0.54           O  
ATOM   1686  CB  ILE C 212      83.373  51.723 131.400  1.00  0.54           C  
ATOM   1687  CG1 ILE C 212      82.903  50.358 131.994  1.00  0.54           C  
ATOM   1688  CG2 ILE C 212      82.309  52.295 130.448  1.00  0.54           C  
ATOM   1689  CD1 ILE C 212      82.761  49.194 131.013  1.00  0.54           C  
ATOM   1690  N   GLU C 213      85.909  53.830 130.334  1.00  0.48           N  
ATOM   1691  CA  GLU C 213      86.525  54.854 129.462  1.00  0.48           C  
ATOM   1692  C   GLU C 213      87.505  54.256 128.471  1.00  0.48           C  
ATOM   1693  O   GLU C 213      87.487  54.552 127.277  1.00  0.48           O  
ATOM   1694  CB  GLU C 213      87.345  55.932 130.248  1.00  0.48           C  
ATOM   1695  CG  GLU C 213      87.917  57.093 129.380  1.00  0.48           C  
ATOM   1696  CD  GLU C 213      88.272  58.342 130.189  1.00  0.48           C  
ATOM   1697  OE1 GLU C 213      88.976  58.196 131.219  1.00  0.48           O  
ATOM   1698  OE2 GLU C 213      87.883  59.465 129.758  1.00  0.48           O  
ATOM   1699  N   CYS C 214      88.373  53.346 128.954  1.00  0.59           N  
ATOM   1700  CA  CYS C 214      89.287  52.594 128.119  1.00  0.59           C  
ATOM   1701  C   CYS C 214      88.570  51.688 127.127  1.00  0.59           C  
ATOM   1702  O   CYS C 214      88.824  51.756 125.930  1.00  0.59           O  
ATOM   1703  CB  CYS C 214      90.229  51.723 128.996  1.00  0.59           C  
ATOM   1704  SG  CYS C 214      91.323  52.730 130.049  1.00  0.59           S  
ATOM   1705  N   LEU C 215      87.613  50.850 127.567  1.00  0.47           N  
ATOM   1706  CA  LEU C 215      86.867  49.957 126.699  1.00  0.47           C  
ATOM   1707  C   LEU C 215      85.962  50.660 125.687  1.00  0.47           C  
ATOM   1708  O   LEU C 215      86.019  50.318 124.509  1.00  0.47           O  
ATOM   1709  CB  LEU C 215      86.063  48.920 127.522  1.00  0.47           C  
ATOM   1710  CG  LEU C 215      86.933  47.948 128.356  1.00  0.47           C  
ATOM   1711  CD1 LEU C 215      86.055  47.100 129.290  1.00  0.47           C  
ATOM   1712  CD2 LEU C 215      87.819  47.036 127.489  1.00  0.47           C  
ATOM   1713  N   ASP C 216      85.167  51.686 126.070  1.00  0.44           N  
ATOM   1714  CA  ASP C 216      84.390  52.518 125.162  1.00  0.44           C  
ATOM   1715  C   ASP C 216      85.277  53.288 124.160  1.00  0.44           C  
ATOM   1716  O   ASP C 216      84.903  53.438 122.990  1.00  0.44           O  
ATOM   1717  CB  ASP C 216      83.455  53.500 125.946  1.00  0.44           C  
ATOM   1718  CG  ASP C 216      81.998  53.043 126.076  1.00  0.44           C  
ATOM   1719  OD1 ASP C 216      81.778  51.811 126.107  1.00  0.44           O  
ATOM   1720  OD2 ASP C 216      81.068  53.914 126.009  1.00  0.44           O  
ATOM   1721  N   LEU C 217      86.463  53.813 124.568  1.00  0.41           N  
ATOM   1722  CA  LEU C 217      87.430  54.408 123.640  1.00  0.41           C  
ATOM   1723  C   LEU C 217      88.074  53.388 122.710  1.00  0.41           C  
ATOM   1724  O   LEU C 217      88.098  53.596 121.494  1.00  0.41           O  
ATOM   1725  CB  LEU C 217      88.549  55.222 124.379  1.00  0.41           C  
ATOM   1726  CG  LEU C 217      89.494  56.119 123.513  1.00  0.41           C  
ATOM   1727  CD1 LEU C 217      90.228  57.147 124.387  1.00  0.41           C  
ATOM   1728  CD2 LEU C 217      90.600  55.407 122.713  1.00  0.41           C  
ATOM   1729  N   VAL C 218      88.584  52.249 123.240  1.00  0.49           N  
ATOM   1730  CA  VAL C 218      89.573  51.447 122.520  1.00  0.49           C  
ATOM   1731  C   VAL C 218      89.322  49.940 122.421  1.00  0.49           C  
ATOM   1732  O   VAL C 218      89.915  49.277 121.576  1.00  0.49           O  
ATOM   1733  CB  VAL C 218      90.962  51.748 123.094  1.00  0.49           C  
ATOM   1734  CG1 VAL C 218      91.405  50.797 124.225  1.00  0.49           C  
ATOM   1735  CG2 VAL C 218      91.986  51.776 121.948  1.00  0.49           C  
ATOM   1736  N   GLY C 219      88.411  49.357 123.235  1.00  0.28           N  
ATOM   1737  CA  GLY C 219      87.934  47.965 123.144  1.00  0.28           C  
ATOM   1738  C   GLY C 219      87.612  47.379 121.773  1.00  0.28           C  
ATOM   1739  O   GLY C 219      87.008  47.991 120.904  1.00  0.28           O  
ATOM   1740  N   LYS C 220      87.965  46.108 121.513  1.00  0.28           N  
ATOM   1741  CA  LYS C 220      87.745  45.524 120.191  1.00  0.28           C  
ATOM   1742  C   LYS C 220      86.283  45.418 119.734  1.00  0.28           C  
ATOM   1743  O   LYS C 220      85.963  45.695 118.584  1.00  0.28           O  
ATOM   1744  CB  LYS C 220      88.428  44.137 120.105  1.00  0.28           C  
ATOM   1745  CG  LYS C 220      88.314  43.431 118.739  1.00  0.28           C  
ATOM   1746  CD  LYS C 220      88.942  42.029 118.772  1.00  0.28           C  
ATOM   1747  CE  LYS C 220      88.697  41.227 117.492  1.00  0.28           C  
ATOM   1748  NZ  LYS C 220      89.232  39.858 117.667  1.00  0.28           N  
ATOM   1749  N   GLN C 221      85.353  45.011 120.619  1.00  0.33           N  
ATOM   1750  CA  GLN C 221      83.953  44.836 120.246  1.00  0.33           C  
ATOM   1751  C   GLN C 221      83.077  46.065 120.459  1.00  0.33           C  
ATOM   1752  O   GLN C 221      82.123  46.284 119.722  1.00  0.33           O  
ATOM   1753  CB  GLN C 221      83.333  43.657 121.047  1.00  0.33           C  
ATOM   1754  CG  GLN C 221      84.038  42.297 120.824  1.00  0.33           C  
ATOM   1755  CD  GLN C 221      83.922  41.859 119.365  1.00  0.33           C  
ATOM   1756  OE1 GLN C 221      82.863  41.882 118.745  1.00  0.33           O  
ATOM   1757  NE2 GLN C 221      85.057  41.432 118.770  1.00  0.33           N  
ATOM   1758  N   LEU C 222      83.353  46.897 121.484  1.00  0.30           N  
ATOM   1759  CA  LEU C 222      82.387  47.886 121.947  1.00  0.30           C  
ATOM   1760  C   LEU C 222      82.857  49.315 121.746  1.00  0.30           C  
ATOM   1761  O   LEU C 222      82.202  50.281 122.142  1.00  0.30           O  
ATOM   1762  CB  LEU C 222      82.070  47.592 123.443  1.00  0.30           C  
ATOM   1763  CG  LEU C 222      81.280  46.271 123.635  1.00  0.30           C  
ATOM   1764  CD1 LEU C 222      81.075  45.920 125.118  1.00  0.30           C  
ATOM   1765  CD2 LEU C 222      79.921  46.315 122.912  1.00  0.30           C  
ATOM   1766  N   ALA C 223      84.007  49.501 121.082  1.00  0.41           N  
ATOM   1767  CA  ALA C 223      84.663  50.783 121.054  1.00  0.41           C  
ATOM   1768  C   ALA C 223      84.519  51.604 119.810  1.00  0.41           C  
ATOM   1769  O   ALA C 223      84.162  51.165 118.720  1.00  0.41           O  
ATOM   1770  CB  ALA C 223      86.160  50.676 121.280  1.00  0.41           C  
ATOM   1771  N   LYS C 224      84.861  52.884 120.001  1.00  0.41           N  
ATOM   1772  CA  LYS C 224      84.926  53.864 118.958  1.00  0.41           C  
ATOM   1773  C   LYS C 224      86.157  53.818 118.079  1.00  0.41           C  
ATOM   1774  O   LYS C 224      86.011  53.841 116.864  1.00  0.41           O  
ATOM   1775  CB  LYS C 224      84.772  55.257 119.589  1.00  0.41           C  
ATOM   1776  CG  LYS C 224      84.037  56.220 118.660  1.00  0.41           C  
ATOM   1777  CD  LYS C 224      82.547  55.857 118.492  1.00  0.41           C  
ATOM   1778  CE  LYS C 224      81.803  56.807 117.555  1.00  0.41           C  
ATOM   1779  NZ  LYS C 224      80.674  56.132 116.872  1.00  0.41           N  
ATOM   1780  N   ARG C 225      87.390  53.703 118.630  1.00  0.32           N  
ATOM   1781  CA  ARG C 225      88.602  53.624 117.821  1.00  0.32           C  
ATOM   1782  C   ARG C 225      88.611  52.430 116.883  1.00  0.32           C  
ATOM   1783  O   ARG C 225      89.071  52.508 115.745  1.00  0.32           O  
ATOM   1784  CB  ARG C 225      89.883  53.548 118.699  1.00  0.32           C  
ATOM   1785  CG  ARG C 225      91.193  53.573 117.875  1.00  0.32           C  
ATOM   1786  CD  ARG C 225      92.468  53.321 118.683  1.00  0.32           C  
ATOM   1787  NE  ARG C 225      93.639  53.539 117.768  1.00  0.32           N  
ATOM   1788  CZ  ARG C 225      94.103  52.658 116.875  1.00  0.32           C  
ATOM   1789  NH1 ARG C 225      95.133  52.997 116.101  1.00  0.32           N  
ATOM   1790  NH2 ARG C 225      93.571  51.450 116.728  1.00  0.32           N  
ATOM   1791  N   THR C 226      88.105  51.271 117.346  1.00  0.40           N  
ATOM   1792  CA  THR C 226      87.997  50.077 116.521  1.00  0.40           C  
ATOM   1793  C   THR C 226      87.094  50.277 115.320  1.00  0.40           C  
ATOM   1794  O   THR C 226      87.506  49.966 114.198  1.00  0.40           O  
ATOM   1795  CB  THR C 226      87.524  48.861 117.303  1.00  0.40           C  
ATOM   1796  OG1 THR C 226      88.452  48.588 118.340  1.00  0.40           O  
ATOM   1797  CG2 THR C 226      87.450  47.633 116.380  1.00  0.40           C  
ATOM   1798  N   GLY C 227      85.892  50.864 115.541  1.00  0.49           N  
ATOM   1799  CA  GLY C 227      84.899  51.179 114.518  1.00  0.49           C  
ATOM   1800  C   GLY C 227      85.237  52.355 113.641  1.00  0.49           C  
ATOM   1801  O   GLY C 227      85.551  52.216 112.460  1.00  0.49           O  
ATOM   1802  N   ASP C 228      85.181  53.567 114.208  1.00  0.29           N  
ATOM   1803  CA  ASP C 228      85.160  54.820 113.492  1.00  0.29           C  
ATOM   1804  C   ASP C 228      86.575  55.387 113.280  1.00  0.29           C  
ATOM   1805  O   ASP C 228      86.846  56.566 113.494  1.00  0.29           O  
ATOM   1806  CB  ASP C 228      84.213  55.809 114.239  1.00  0.29           C  
ATOM   1807  CG  ASP C 228      82.795  55.271 114.205  1.00  0.29           C  
ATOM   1808  OD1 ASP C 228      82.248  55.074 113.099  1.00  0.29           O  
ATOM   1809  OD2 ASP C 228      82.208  55.064 115.292  1.00  0.29           O  
ATOM   1810  N   ARG C 229      87.544  54.558 112.820  1.00  0.26           N  
ATOM   1811  CA  ARG C 229      88.961  54.924 112.820  1.00  0.26           C  
ATOM   1812  C   ARG C 229      89.428  55.926 111.787  1.00  0.26           C  
ATOM   1813  O   ARG C 229      90.552  56.416 111.843  1.00  0.26           O  
ATOM   1814  CB  ARG C 229      89.935  53.723 112.730  1.00  0.26           C  
ATOM   1815  CG  ARG C 229      90.077  53.040 111.351  1.00  0.26           C  
ATOM   1816  CD  ARG C 229      91.003  51.825 111.410  1.00  0.26           C  
ATOM   1817  NE  ARG C 229      90.309  50.849 112.301  1.00  0.26           N  
ATOM   1818  CZ  ARG C 229      90.767  49.636 112.619  1.00  0.26           C  
ATOM   1819  NH1 ARG C 229      90.006  48.851 113.375  1.00  0.26           N  
ATOM   1820  NH2 ARG C 229      91.953  49.209 112.196  1.00  0.26           N  
ATOM   1821  N   ARG C 230      88.604  56.239 110.781  1.00  0.30           N  
ATOM   1822  CA  ARG C 230      88.997  57.158 109.729  1.00  0.30           C  
ATOM   1823  C   ARG C 230      88.536  58.571 110.024  1.00  0.30           C  
ATOM   1824  O   ARG C 230      88.821  59.500 109.273  1.00  0.30           O  
ATOM   1825  CB  ARG C 230      88.328  56.720 108.405  1.00  0.30           C  
ATOM   1826  CG  ARG C 230      88.910  55.407 107.854  1.00  0.30           C  
ATOM   1827  CD  ARG C 230      88.180  54.923 106.601  1.00  0.30           C  
ATOM   1828  NE  ARG C 230      88.899  53.707 106.102  1.00  0.30           N  
ATOM   1829  CZ  ARG C 230      88.481  52.993 105.048  1.00  0.30           C  
ATOM   1830  NH1 ARG C 230      89.181  51.938 104.641  1.00  0.30           N  
ATOM   1831  NH2 ARG C 230      87.372  53.323 104.394  1.00  0.30           N  
ATOM   1832  N   PHE C 231      87.808  58.765 111.134  1.00  0.29           N  
ATOM   1833  CA  PHE C 231      87.200  60.028 111.468  1.00  0.29           C  
ATOM   1834  C   PHE C 231      88.081  60.850 112.389  1.00  0.29           C  
ATOM   1835  O   PHE C 231      88.965  60.357 113.084  1.00  0.29           O  
ATOM   1836  CB  PHE C 231      85.826  59.799 112.154  1.00  0.29           C  
ATOM   1837  CG  PHE C 231      84.838  59.202 111.182  1.00  0.29           C  
ATOM   1838  CD1 PHE C 231      84.064  60.034 110.359  1.00  0.29           C  
ATOM   1839  CD2 PHE C 231      84.641  57.815 111.101  1.00  0.29           C  
ATOM   1840  CE1 PHE C 231      83.107  59.494 109.488  1.00  0.29           C  
ATOM   1841  CE2 PHE C 231      83.712  57.263 110.212  1.00  0.29           C  
ATOM   1842  CZ  PHE C 231      82.939  58.106 109.406  1.00  0.29           C  
ATOM   1843  N   ALA C 232      87.822  62.170 112.440  1.00  0.25           N  
ATOM   1844  CA  ALA C 232      88.451  63.087 113.365  1.00  0.25           C  
ATOM   1845  C   ALA C 232      88.068  62.750 114.808  1.00  0.25           C  
ATOM   1846  O   ALA C 232      88.854  62.880 115.743  1.00  0.25           O  
ATOM   1847  CB  ALA C 232      88.049  64.517 112.952  1.00  0.25           C  
ATOM   1848  N   ASP C 233      86.853  62.204 114.977  1.00  0.26           N  
ATOM   1849  CA  ASP C 233      86.282  61.735 116.211  1.00  0.26           C  
ATOM   1850  C   ASP C 233      86.640  60.274 116.532  1.00  0.26           C  
ATOM   1851  O   ASP C 233      85.852  59.526 117.107  1.00  0.26           O  
ATOM   1852  CB  ASP C 233      84.741  61.855 116.128  1.00  0.26           C  
ATOM   1853  CG  ASP C 233      84.299  63.236 115.685  1.00  0.26           C  
ATOM   1854  OD1 ASP C 233      84.783  64.229 116.277  1.00  0.26           O  
ATOM   1855  OD2 ASP C 233      83.464  63.288 114.746  1.00  0.26           O  
ATOM   1856  N   MET C 234      87.845  59.808 116.149  1.00  0.27           N  
ATOM   1857  CA  MET C 234      88.310  58.455 116.394  1.00  0.27           C  
ATOM   1858  C   MET C 234      88.473  58.060 117.866  1.00  0.27           C  
ATOM   1859  O   MET C 234      88.065  56.974 118.279  1.00  0.27           O  
ATOM   1860  CB  MET C 234      89.666  58.238 115.679  1.00  0.27           C  
ATOM   1861  CG  MET C 234      90.213  56.813 115.893  1.00  0.27           C  
ATOM   1862  SD  MET C 234      91.745  56.341 115.031  1.00  0.27           S  
ATOM   1863  CE  MET C 234      92.799  57.806 115.231  1.00  0.27           C  
ATOM   1864  N   TRP C 235      89.091  58.905 118.719  1.00  0.24           N  
ATOM   1865  CA  TRP C 235      89.288  58.555 120.119  1.00  0.24           C  
ATOM   1866  C   TRP C 235      88.312  59.360 120.932  1.00  0.24           C  
ATOM   1867  O   TRP C 235      88.492  60.547 121.179  1.00  0.24           O  
ATOM   1868  CB  TRP C 235      90.743  58.769 120.656  1.00  0.24           C  
ATOM   1869  CG  TRP C 235      91.822  57.873 120.026  1.00  0.24           C  
ATOM   1870  CD1 TRP C 235      91.650  56.942 119.053  1.00  0.24           C  
ATOM   1871  CD2 TRP C 235      93.216  57.803 120.364  1.00  0.24           C  
ATOM   1872  NE1 TRP C 235      92.855  56.553 118.535  1.00  0.24           N  
ATOM   1873  CE2 TRP C 235      93.836  56.984 119.371  1.00  0.24           C  
ATOM   1874  CE3 TRP C 235      93.969  58.327 121.405  1.00  0.24           C  
ATOM   1875  CZ2 TRP C 235      95.191  56.714 119.417  1.00  0.24           C  
ATOM   1876  CZ3 TRP C 235      95.335  58.006 121.477  1.00  0.24           C  
ATOM   1877  CH2 TRP C 235      95.942  57.208 120.491  1.00  0.24           C  
ATOM   1878  N   LYS C 236      87.233  58.702 121.385  1.00  0.30           N  
ATOM   1879  CA  LYS C 236      86.159  59.358 122.094  1.00  0.30           C  
ATOM   1880  C   LYS C 236      86.153  58.921 123.550  1.00  0.30           C  
ATOM   1881  O   LYS C 236      86.147  57.737 123.868  1.00  0.30           O  
ATOM   1882  CB  LYS C 236      84.802  59.112 121.376  1.00  0.30           C  
ATOM   1883  CG  LYS C 236      84.701  59.957 120.085  1.00  0.30           C  
ATOM   1884  CD  LYS C 236      83.396  59.843 119.253  1.00  0.30           C  
ATOM   1885  CE  LYS C 236      82.244  60.485 119.990  1.00  0.30           C  
ATOM   1886  NZ  LYS C 236      80.958  60.677 119.280  1.00  0.30           N  
ATOM   1887  N   PHE C 237      86.198  59.915 124.456  1.00  0.32           N  
ATOM   1888  CA  PHE C 237      86.383  59.805 125.887  1.00  0.32           C  
ATOM   1889  C   PHE C 237      85.886  61.119 126.484  1.00  0.32           C  
ATOM   1890  O   PHE C 237      85.359  61.957 125.755  1.00  0.32           O  
ATOM   1891  CB  PHE C 237      87.820  59.410 126.345  1.00  0.32           C  
ATOM   1892  CG  PHE C 237      88.916  60.366 125.941  1.00  0.32           C  
ATOM   1893  CD1 PHE C 237      89.229  60.642 124.600  1.00  0.32           C  
ATOM   1894  CD2 PHE C 237      89.642  61.021 126.945  1.00  0.32           C  
ATOM   1895  CE1 PHE C 237      90.133  61.658 124.270  1.00  0.32           C  
ATOM   1896  CE2 PHE C 237      90.564  62.024 126.624  1.00  0.32           C  
ATOM   1897  CZ  PHE C 237      90.781  62.372 125.285  1.00  0.32           C  
ATOM   1898  N   VAL C 238      85.976  61.320 127.816  1.00  0.39           N  
ATOM   1899  CA  VAL C 238      85.415  62.493 128.498  1.00  0.39           C  
ATOM   1900  C   VAL C 238      83.913  62.706 128.267  1.00  0.39           C  
ATOM   1901  O   VAL C 238      83.114  61.879 128.689  1.00  0.39           O  
ATOM   1902  CB  VAL C 238      86.261  63.748 128.328  1.00  0.39           C  
ATOM   1903  CG1 VAL C 238      85.883  64.783 129.401  1.00  0.39           C  
ATOM   1904  CG2 VAL C 238      87.742  63.377 128.509  1.00  0.39           C  
ATOM   1905  N   GLU C 239      83.469  63.800 127.607  1.00  0.30           N  
ATOM   1906  CA  GLU C 239      82.080  64.144 127.347  1.00  0.30           C  
ATOM   1907  C   GLU C 239      81.343  63.087 126.532  1.00  0.30           C  
ATOM   1908  O   GLU C 239      80.201  62.726 126.806  1.00  0.30           O  
ATOM   1909  CB  GLU C 239      82.073  65.527 126.649  1.00  0.30           C  
ATOM   1910  CG  GLU C 239      82.531  66.633 127.636  1.00  0.30           C  
ATOM   1911  CD  GLU C 239      82.696  68.017 127.018  1.00  0.30           C  
ATOM   1912  OE1 GLU C 239      82.576  68.158 125.779  1.00  0.30           O  
ATOM   1913  OE2 GLU C 239      82.974  68.943 127.824  1.00  0.30           O  
ATOM   1914  N   GLU C 240      82.034  62.520 125.540  1.00  0.44           N  
ATOM   1915  CA  GLU C 240      81.573  61.516 124.612  1.00  0.44           C  
ATOM   1916  C   GLU C 240      81.208  60.145 125.159  1.00  0.44           C  
ATOM   1917  O   GLU C 240      80.377  59.426 124.598  1.00  0.44           O  
ATOM   1918  CB  GLU C 240      82.699  61.315 123.588  1.00  0.44           C  
ATOM   1919  CG  GLU C 240      82.938  62.580 122.739  1.00  0.44           C  
ATOM   1920  CD  GLU C 240      81.723  62.951 121.878  1.00  0.44           C  
ATOM   1921  OE1 GLU C 240      80.778  62.118 121.723  1.00  0.44           O  
ATOM   1922  OE2 GLU C 240      81.814  64.005 121.217  1.00  0.44           O  
ATOM   1923  N   LYS C 241      81.872  59.701 126.237  1.00  0.41           N  
ATOM   1924  CA  LYS C 241      81.646  58.387 126.812  1.00  0.41           C  
ATOM   1925  C   LYS C 241      81.341  58.478 128.295  1.00  0.41           C  
ATOM   1926  O   LYS C 241      81.296  57.464 128.984  1.00  0.41           O  
ATOM   1927  CB  LYS C 241      82.877  57.482 126.592  1.00  0.41           C  
ATOM   1928  CG  LYS C 241      83.246  57.213 125.122  1.00  0.41           C  
ATOM   1929  CD  LYS C 241      82.152  56.492 124.304  1.00  0.41           C  
ATOM   1930  CE  LYS C 241      82.710  55.824 123.036  1.00  0.41           C  
ATOM   1931  NZ  LYS C 241      82.028  54.553 122.637  1.00  0.41           N  
ATOM   1932  N   LYS C 242      81.090  59.712 128.789  1.00  0.43           N  
ATOM   1933  CA  LYS C 242      80.734  60.095 130.145  1.00  0.43           C  
ATOM   1934  C   LYS C 242      79.795  59.168 130.915  1.00  0.43           C  
ATOM   1935  O   LYS C 242      79.068  58.349 130.352  1.00  0.43           O  
ATOM   1936  CB  LYS C 242      80.149  61.537 130.156  1.00  0.43           C  
ATOM   1937  CG  LYS C 242      78.766  61.650 129.496  1.00  0.43           C  
ATOM   1938  CD  LYS C 242      78.067  63.002 129.705  1.00  0.43           C  
ATOM   1939  CE  LYS C 242      76.653  62.976 129.113  1.00  0.43           C  
ATOM   1940  NZ  LYS C 242      75.796  64.017 129.688  1.00  0.43           N  
ATOM   1941  N   VAL C 243      79.744  59.299 132.262  1.00  0.46           N  
ATOM   1942  CA  VAL C 243      79.052  58.346 133.125  1.00  0.46           C  
ATOM   1943  C   VAL C 243      77.589  58.155 132.806  1.00  0.46           C  
ATOM   1944  O   VAL C 243      77.077  57.040 132.780  1.00  0.46           O  
ATOM   1945  CB  VAL C 243      79.268  58.536 134.624  1.00  0.46           C  
ATOM   1946  CG1 VAL C 243      80.774  58.742 134.877  1.00  0.46           C  
ATOM   1947  CG2 VAL C 243      78.378  59.623 135.250  1.00  0.46           C  
ATOM   1948  N   GLU C 244      76.907  59.256 132.466  1.00  0.45           N  
ATOM   1949  CA  GLU C 244      75.564  59.244 131.953  1.00  0.45           C  
ATOM   1950  C   GLU C 244      75.373  58.484 130.625  1.00  0.45           C  
ATOM   1951  O   GLU C 244      74.393  57.758 130.480  1.00  0.45           O  
ATOM   1952  CB  GLU C 244      75.012  60.693 131.874  1.00  0.45           C  
ATOM   1953  CG  GLU C 244      73.526  60.704 131.475  1.00  0.45           C  
ATOM   1954  CD  GLU C 244      72.877  62.024 131.084  1.00  0.45           C  
ATOM   1955  OE1 GLU C 244      73.438  62.818 130.276  1.00  0.45           O  
ATOM   1956  OE2 GLU C 244      71.694  62.117 131.513  1.00  0.45           O  
ATOM   1957  N   VAL C 245      76.283  58.580 129.622  1.00  0.48           N  
ATOM   1958  CA  VAL C 245      76.107  57.927 128.320  1.00  0.48           C  
ATOM   1959  C   VAL C 245      76.182  56.416 128.379  1.00  0.48           C  
ATOM   1960  O   VAL C 245      75.315  55.720 127.855  1.00  0.48           O  
ATOM   1961  CB  VAL C 245      77.162  58.384 127.314  1.00  0.48           C  
ATOM   1962  CG1 VAL C 245      77.145  57.564 126.007  1.00  0.48           C  
ATOM   1963  CG2 VAL C 245      76.908  59.852 126.957  1.00  0.48           C  
ATOM   1964  N   TYR C 246      77.213  55.852 129.045  1.00  0.38           N  
ATOM   1965  CA  TYR C 246      77.322  54.415 129.263  1.00  0.38           C  
ATOM   1966  C   TYR C 246      76.177  53.920 130.132  1.00  0.38           C  
ATOM   1967  O   TYR C 246      75.598  52.868 129.885  1.00  0.38           O  
ATOM   1968  CB  TYR C 246      78.674  54.049 129.918  1.00  0.38           C  
ATOM   1969  CG  TYR C 246      78.846  52.557 130.110  1.00  0.38           C  
ATOM   1970  CD1 TYR C 246      78.751  51.962 131.383  1.00  0.38           C  
ATOM   1971  CD2 TYR C 246      79.147  51.742 129.008  1.00  0.38           C  
ATOM   1972  CE1 TYR C 246      79.048  50.606 131.557  1.00  0.38           C  
ATOM   1973  CE2 TYR C 246      79.360  50.365 129.173  1.00  0.38           C  
ATOM   1974  CZ  TYR C 246      79.311  49.799 130.452  1.00  0.38           C  
ATOM   1975  OH  TYR C 246      79.532  48.420 130.634  1.00  0.38           O  
ATOM   1976  N   LEU C 247      75.789  54.701 131.158  1.00  0.43           N  
ATOM   1977  CA  LEU C 247      74.657  54.361 131.991  1.00  0.43           C  
ATOM   1978  C   LEU C 247      73.338  54.284 131.241  1.00  0.43           C  
ATOM   1979  O   LEU C 247      72.549  53.361 131.436  1.00  0.43           O  
ATOM   1980  CB  LEU C 247      74.520  55.360 133.153  1.00  0.43           C  
ATOM   1981  CG  LEU C 247      73.428  54.999 134.170  1.00  0.43           C  
ATOM   1982  CD1 LEU C 247      73.597  53.596 134.769  1.00  0.43           C  
ATOM   1983  CD2 LEU C 247      73.394  56.048 135.287  1.00  0.43           C  
ATOM   1984  N   GLN C 248      73.087  55.236 130.324  1.00  0.48           N  
ATOM   1985  CA  GLN C 248      71.972  55.175 129.410  1.00  0.48           C  
ATOM   1986  C   GLN C 248      72.040  53.964 128.479  1.00  0.48           C  
ATOM   1987  O   GLN C 248      71.084  53.218 128.342  1.00  0.48           O  
ATOM   1988  CB  GLN C 248      71.923  56.502 128.625  1.00  0.48           C  
ATOM   1989  CG  GLN C 248      70.565  56.786 127.954  1.00  0.48           C  
ATOM   1990  CD  GLN C 248      69.468  57.026 128.992  1.00  0.48           C  
ATOM   1991  OE1 GLN C 248      69.678  57.673 130.029  1.00  0.48           O  
ATOM   1992  NE2 GLN C 248      68.256  56.498 128.707  1.00  0.48           N  
ATOM   1993  N   ARG C 249      73.218  53.648 127.907  1.00  0.43           N  
ATOM   1994  CA  ARG C 249      73.399  52.423 127.136  1.00  0.43           C  
ATOM   1995  C   ARG C 249      73.108  51.136 127.910  1.00  0.43           C  
ATOM   1996  O   ARG C 249      72.476  50.221 127.393  1.00  0.43           O  
ATOM   1997  CB  ARG C 249      74.849  52.308 126.612  1.00  0.43           C  
ATOM   1998  CG  ARG C 249      75.211  53.350 125.540  1.00  0.43           C  
ATOM   1999  CD  ARG C 249      76.708  53.314 125.212  1.00  0.43           C  
ATOM   2000  NE  ARG C 249      76.954  54.337 124.145  1.00  0.43           N  
ATOM   2001  CZ  ARG C 249      78.112  54.996 124.012  1.00  0.43           C  
ATOM   2002  NH1 ARG C 249      78.174  56.132 123.317  1.00  0.43           N  
ATOM   2003  NH2 ARG C 249      79.238  54.566 124.534  1.00  0.43           N  
ATOM   2004  N   ILE C 250      73.528  51.020 129.189  1.00  0.49           N  
ATOM   2005  CA  ILE C 250      73.167  49.867 130.009  1.00  0.49           C  
ATOM   2006  C   ILE C 250      71.662  49.688 130.143  1.00  0.49           C  
ATOM   2007  O   ILE C 250      71.161  48.581 129.960  1.00  0.49           O  
ATOM   2008  CB  ILE C 250      73.791  49.931 131.413  1.00  0.49           C  
ATOM   2009  CG1 ILE C 250      75.315  49.699 131.333  1.00  0.49           C  
ATOM   2010  CG2 ILE C 250      73.156  48.877 132.356  1.00  0.49           C  
ATOM   2011  CD1 ILE C 250      76.024  49.872 132.682  1.00  0.49           C  
ATOM   2012  N   LEU C 251      70.902  50.758 130.449  1.00  0.54           N  
ATOM   2013  CA  LEU C 251      69.465  50.666 130.617  1.00  0.54           C  
ATOM   2014  C   LEU C 251      68.692  50.439 129.326  1.00  0.54           C  
ATOM   2015  O   LEU C 251      67.693  49.724 129.312  1.00  0.54           O  
ATOM   2016  CB  LEU C 251      68.936  51.867 131.439  1.00  0.54           C  
ATOM   2017  CG  LEU C 251      68.707  53.199 130.700  1.00  0.54           C  
ATOM   2018  CD1 LEU C 251      67.308  53.295 130.070  1.00  0.54           C  
ATOM   2019  CD2 LEU C 251      68.870  54.356 131.676  1.00  0.54           C  
ATOM   2020  N   ASP C 252      69.138  51.054 128.211  1.00  0.48           N  
ATOM   2021  CA  ASP C 252      68.573  50.878 126.896  1.00  0.48           C  
ATOM   2022  C   ASP C 252      68.811  49.475 126.306  1.00  0.48           C  
ATOM   2023  O   ASP C 252      67.880  48.813 125.847  1.00  0.48           O  
ATOM   2024  CB  ASP C 252      69.213  51.925 125.940  1.00  0.48           C  
ATOM   2025  CG  ASP C 252      68.846  53.382 126.220  1.00  0.48           C  
ATOM   2026  OD1 ASP C 252      67.862  53.675 126.944  1.00  0.48           O  
ATOM   2027  OD2 ASP C 252      69.571  54.251 125.663  1.00  0.48           O  
ATOM   2028  N   HIS C 253      70.065  48.954 126.313  1.00  0.38           N  
ATOM   2029  CA  HIS C 253      70.371  47.616 125.814  1.00  0.38           C  
ATOM   2030  C   HIS C 253      69.926  46.491 126.736  1.00  0.38           C  
ATOM   2031  O   HIS C 253      69.619  45.397 126.267  1.00  0.38           O  
ATOM   2032  CB  HIS C 253      71.880  47.388 125.517  1.00  0.38           C  
ATOM   2033  CG  HIS C 253      72.398  48.153 124.334  1.00  0.38           C  
ATOM   2034  ND1 HIS C 253      72.822  49.456 124.485  1.00  0.38           N  
ATOM   2035  CD2 HIS C 253      72.506  47.776 123.032  1.00  0.38           C  
ATOM   2036  CE1 HIS C 253      73.169  49.853 123.283  1.00  0.38           C  
ATOM   2037  NE2 HIS C 253      73.002  48.875 122.362  1.00  0.38           N  
ATOM   2038  N   SER C 254      69.909  46.698 128.068  1.00  0.45           N  
ATOM   2039  CA  SER C 254      69.524  45.650 129.006  1.00  0.45           C  
ATOM   2040  C   SER C 254      68.379  46.106 129.893  1.00  0.45           C  
ATOM   2041  O   SER C 254      68.505  46.937 130.790  1.00  0.45           O  
ATOM   2042  CB  SER C 254      70.722  45.181 129.867  1.00  0.45           C  
ATOM   2043  OG  SER C 254      70.359  44.162 130.806  1.00  0.45           O  
ATOM   2044  N   SER C 255      67.192  45.505 129.683  1.00  0.39           N  
ATOM   2045  CA  SER C 255      65.946  45.849 130.348  1.00  0.39           C  
ATOM   2046  C   SER C 255      65.944  45.595 131.843  1.00  0.39           C  
ATOM   2047  O   SER C 255      65.284  46.288 132.618  1.00  0.39           O  
ATOM   2048  CB  SER C 255      64.767  45.065 129.718  1.00  0.39           C  
ATOM   2049  OG  SER C 255      65.076  43.670 129.634  1.00  0.39           O  
ATOM   2050  N   ASN C 256      66.713  44.590 132.293  1.00  0.42           N  
ATOM   2051  CA  ASN C 256      66.722  44.150 133.674  1.00  0.42           C  
ATOM   2052  C   ASN C 256      67.769  44.885 134.494  1.00  0.42           C  
ATOM   2053  O   ASN C 256      67.838  44.738 135.711  1.00  0.42           O  
ATOM   2054  CB  ASN C 256      67.028  42.635 133.729  1.00  0.42           C  
ATOM   2055  CG  ASN C 256      65.836  41.875 133.164  1.00  0.42           C  
ATOM   2056  OD1 ASN C 256      64.695  42.336 133.193  1.00  0.42           O  
ATOM   2057  ND2 ASN C 256      66.090  40.653 132.647  1.00  0.42           N  
ATOM   2058  N   THR C 257      68.573  45.753 133.854  1.00  0.45           N  
ATOM   2059  CA  THR C 257      69.495  46.650 134.540  1.00  0.45           C  
ATOM   2060  C   THR C 257      69.011  48.084 134.385  1.00  0.45           C  
ATOM   2061  O   THR C 257      69.756  49.048 134.540  1.00  0.45           O  
ATOM   2062  CB  THR C 257      70.957  46.522 134.116  1.00  0.45           C  
ATOM   2063  OG1 THR C 257      71.091  46.616 132.715  1.00  0.45           O  
ATOM   2064  CG2 THR C 257      71.515  45.139 134.474  1.00  0.45           C  
ATOM   2065  N   LYS C 258      67.700  48.291 134.126  1.00  0.43           N  
ATOM   2066  CA  LYS C 258      67.118  49.613 133.940  1.00  0.43           C  
ATOM   2067  C   LYS C 258      66.977  50.448 135.194  1.00  0.43           C  
ATOM   2068  O   LYS C 258      66.804  51.665 135.139  1.00  0.43           O  
ATOM   2069  CB  LYS C 258      65.706  49.547 133.330  1.00  0.43           C  
ATOM   2070  CG  LYS C 258      64.641  49.056 134.324  1.00  0.43           C  
ATOM   2071  CD  LYS C 258      63.257  49.003 133.690  1.00  0.43           C  
ATOM   2072  CE  LYS C 258      62.213  48.556 134.706  1.00  0.43           C  
ATOM   2073  NZ  LYS C 258      60.913  48.459 134.023  1.00  0.43           N  
ATOM   2074  N   GLY C 259      67.097  49.826 136.388  1.00  0.48           N  
ATOM   2075  CA  GLY C 259      67.087  50.548 137.654  1.00  0.48           C  
ATOM   2076  C   GLY C 259      68.356  51.281 137.845  1.00  0.48           C  
ATOM   2077  O   GLY C 259      68.524  51.992 138.823  1.00  0.48           O  
ATOM   2078  N   PHE C 260      69.308  51.154 136.901  1.00  0.38           N  
ATOM   2079  CA  PHE C 260      70.598  51.714 137.084  1.00  0.38           C  
ATOM   2080  C   PHE C 260      70.651  53.216 136.841  1.00  0.38           C  
ATOM   2081  O   PHE C 260      71.601  53.868 137.252  1.00  0.38           O  
ATOM   2082  CB  PHE C 260      71.738  50.844 136.450  1.00  0.38           C  
ATOM   2083  CG  PHE C 260      71.996  49.437 136.996  1.00  0.38           C  
ATOM   2084  CD1 PHE C 260      70.980  48.495 137.247  1.00  0.38           C  
ATOM   2085  CD2 PHE C 260      73.321  49.013 137.191  1.00  0.38           C  
ATOM   2086  CE1 PHE C 260      71.275  47.177 137.597  1.00  0.38           C  
ATOM   2087  CE2 PHE C 260      73.600  47.685 137.524  1.00  0.38           C  
ATOM   2088  CZ  PHE C 260      72.588  46.760 137.746  1.00  0.38           C  
ATOM   2089  N   LYS C 261      69.583  53.816 136.267  1.00  0.48           N  
ATOM   2090  CA  LYS C 261      69.433  55.264 136.105  1.00  0.48           C  
ATOM   2091  C   LYS C 261      68.928  55.998 137.333  1.00  0.48           C  
ATOM   2092  O   LYS C 261      69.123  57.201 137.448  1.00  0.48           O  
ATOM   2093  CB  LYS C 261      68.455  55.602 134.944  1.00  0.48           C  
ATOM   2094  CG  LYS C 261      68.448  57.052 134.385  1.00  0.48           C  
ATOM   2095  CD  LYS C 261      69.744  57.509 133.680  1.00  0.48           C  
ATOM   2096  CE  LYS C 261      69.762  59.023 133.360  1.00  0.48           C  
ATOM   2097  NZ  LYS C 261      70.744  59.361 132.303  1.00  0.48           N  
ATOM   2098  N   PHE C 262      68.298  55.311 138.303  1.00  0.31           N  
ATOM   2099  CA  PHE C 262      67.787  55.956 139.505  1.00  0.31           C  
ATOM   2100  C   PHE C 262      68.684  56.010 140.756  1.00  0.31           C  
ATOM   2101  O   PHE C 262      68.374  56.877 141.569  1.00  0.31           O  
ATOM   2102  CB  PHE C 262      66.448  55.285 139.910  1.00  0.31           C  
ATOM   2103  CG  PHE C 262      65.419  55.644 138.882  1.00  0.31           C  
ATOM   2104  CD1 PHE C 262      64.886  56.940 138.900  1.00  0.31           C  
ATOM   2105  CD2 PHE C 262      65.056  54.764 137.850  1.00  0.31           C  
ATOM   2106  CE1 PHE C 262      64.008  57.364 137.898  1.00  0.31           C  
ATOM   2107  CE2 PHE C 262      64.176  55.183 136.842  1.00  0.31           C  
ATOM   2108  CZ  PHE C 262      63.650  56.483 136.868  1.00  0.31           C  
ATOM   2109  N   PRO C 263      69.773  55.261 141.014  1.00  0.37           N  
ATOM   2110  CA  PRO C 263      70.424  55.157 142.325  1.00  0.37           C  
ATOM   2111  C   PRO C 263      71.046  56.468 142.778  1.00  0.37           C  
ATOM   2112  O   PRO C 263      70.965  56.792 143.958  1.00  0.37           O  
ATOM   2113  CB  PRO C 263      71.555  54.144 142.080  1.00  0.37           C  
ATOM   2114  CG  PRO C 263      71.898  54.359 140.617  1.00  0.37           C  
ATOM   2115  CD  PRO C 263      70.571  54.638 139.980  1.00  0.37           C  
ATOM   2116  N   GLU C 264      71.666  57.218 141.838  1.00  0.37           N  
ATOM   2117  CA  GLU C 264      72.257  58.519 142.002  1.00  0.37           C  
ATOM   2118  C   GLU C 264      71.967  59.269 140.720  1.00  0.37           C  
ATOM   2119  O   GLU C 264      72.014  58.711 139.624  1.00  0.37           O  
ATOM   2120  CB  GLU C 264      73.793  58.544 142.205  1.00  0.37           C  
ATOM   2121  CG  GLU C 264      74.323  59.915 142.705  1.00  0.37           C  
ATOM   2122  CD  GLU C 264      75.820  59.906 142.981  1.00  0.37           C  
ATOM   2123  OE1 GLU C 264      76.195  60.301 144.124  1.00  0.37           O  
ATOM   2124  OE2 GLU C 264      76.610  59.604 142.059  1.00  0.37           O  
ATOM   2125  N   LEU C 265      71.626  60.557 140.853  1.00  0.37           N  
ATOM   2126  CA  LEU C 265      71.396  61.515 139.803  1.00  0.37           C  
ATOM   2127  C   LEU C 265      72.633  61.826 138.961  1.00  0.37           C  
ATOM   2128  O   LEU C 265      73.765  61.706 139.421  1.00  0.37           O  
ATOM   2129  CB  LEU C 265      70.863  62.799 140.477  1.00  0.37           C  
ATOM   2130  CG  LEU C 265      69.596  62.589 141.341  1.00  0.37           C  
ATOM   2131  CD1 LEU C 265      69.277  63.862 142.140  1.00  0.37           C  
ATOM   2132  CD2 LEU C 265      68.401  62.173 140.468  1.00  0.37           C  
ATOM   2133  N   GLU C 266      72.435  62.209 137.686  1.00  0.36           N  
ATOM   2134  CA  GLU C 266      73.459  62.560 136.724  1.00  0.36           C  
ATOM   2135  C   GLU C 266      74.360  63.746 137.088  1.00  0.36           C  
ATOM   2136  O   GLU C 266      74.190  64.438 138.094  1.00  0.36           O  
ATOM   2137  CB  GLU C 266      72.812  62.760 135.325  1.00  0.36           C  
ATOM   2138  CG  GLU C 266      71.945  64.041 135.137  1.00  0.36           C  
ATOM   2139  CD  GLU C 266      70.572  64.059 135.815  1.00  0.36           C  
ATOM   2140  OE1 GLU C 266      69.897  65.111 135.665  1.00  0.36           O  
ATOM   2141  OE2 GLU C 266      70.192  63.058 136.478  1.00  0.36           O  
ATOM   2142  N   GLU C 267      75.360  64.069 136.233  1.00  0.32           N  
ATOM   2143  CA  GLU C 267      76.327  65.120 136.512  1.00  0.32           C  
ATOM   2144  C   GLU C 267      75.728  66.528 136.489  1.00  0.32           C  
ATOM   2145  O   GLU C 267      76.300  67.495 136.990  1.00  0.32           O  
ATOM   2146  CB  GLU C 267      77.540  65.042 135.544  1.00  0.32           C  
ATOM   2147  CG  GLU C 267      77.293  65.480 134.075  1.00  0.32           C  
ATOM   2148  CD  GLU C 267      76.566  64.472 133.202  1.00  0.32           C  
ATOM   2149  OE1 GLU C 267      76.282  64.870 132.040  1.00  0.32           O  
ATOM   2150  OE2 GLU C 267      76.300  63.319 133.624  1.00  0.32           O  
ATOM   2151  N   LYS C 268      74.504  66.669 135.950  1.00  0.28           N  
ATOM   2152  CA  LYS C 268      73.781  67.919 135.872  1.00  0.28           C  
ATOM   2153  C   LYS C 268      72.926  68.191 137.103  1.00  0.28           C  
ATOM   2154  O   LYS C 268      72.265  69.225 137.190  1.00  0.28           O  
ATOM   2155  CB  LYS C 268      72.844  67.892 134.646  1.00  0.28           C  
ATOM   2156  CG  LYS C 268      73.591  67.748 133.313  1.00  0.28           C  
ATOM   2157  CD  LYS C 268      72.605  67.793 132.139  1.00  0.28           C  
ATOM   2158  CE  LYS C 268      73.281  67.663 130.777  1.00  0.28           C  
ATOM   2159  NZ  LYS C 268      72.234  67.652 129.734  1.00  0.28           N  
ATOM   2160  N   ALA C 269      72.994  67.335 138.144  1.00  0.29           N  
ATOM   2161  CA  ALA C 269      72.216  67.494 139.358  1.00  0.29           C  
ATOM   2162  C   ALA C 269      72.850  68.484 140.335  1.00  0.29           C  
ATOM   2163  O   ALA C 269      72.384  68.677 141.456  1.00  0.29           O  
ATOM   2164  CB  ALA C 269      72.125  66.107 140.016  1.00  0.29           C  
ATOM   2165  N   LYS C 270      73.932  69.150 139.878  1.00  0.23           N  
ATOM   2166  CA  LYS C 270      74.698  70.176 140.563  1.00  0.23           C  
ATOM   2167  C   LYS C 270      75.628  69.561 141.596  1.00  0.23           C  
ATOM   2168  O   LYS C 270      75.992  70.171 142.589  1.00  0.23           O  
ATOM   2169  CB  LYS C 270      73.845  71.352 141.127  1.00  0.23           C  
ATOM   2170  CG  LYS C 270      72.945  72.025 140.072  1.00  0.23           C  
ATOM   2171  CD  LYS C 270      71.963  73.042 140.681  1.00  0.23           C  
ATOM   2172  CE  LYS C 270      71.048  73.682 139.630  1.00  0.23           C  
ATOM   2173  NZ  LYS C 270      70.136  74.654 140.275  1.00  0.23           N  
ATOM   2174  N   LYS C 271      76.070  68.315 141.342  1.00  0.24           N  
ATOM   2175  CA  LYS C 271      76.943  67.563 142.212  1.00  0.24           C  
ATOM   2176  C   LYS C 271      78.255  67.222 141.517  1.00  0.24           C  
ATOM   2177  O   LYS C 271      78.311  66.440 140.577  1.00  0.24           O  
ATOM   2178  CB  LYS C 271      76.232  66.251 142.618  1.00  0.24           C  
ATOM   2179  CG  LYS C 271      76.961  65.423 143.685  1.00  0.24           C  
ATOM   2180  CD  LYS C 271      76.182  64.142 144.009  1.00  0.24           C  
ATOM   2181  CE  LYS C 271      76.570  63.538 145.354  1.00  0.24           C  
ATOM   2182  NZ  LYS C 271      75.765  62.334 145.574  1.00  0.24           N  
ATOM   2183  N   GLY C 272      79.366  67.812 142.001  1.00  0.30           N  
ATOM   2184  CA  GLY C 272      80.704  67.632 141.441  1.00  0.30           C  
ATOM   2185  C   GLY C 272      81.483  68.882 141.696  1.00  0.30           C  
ATOM   2186  O   GLY C 272      80.864  69.927 141.812  1.00  0.30           O  
ATOM   2187  N   ILE C 273      82.834  68.810 141.810  1.00  0.22           N  
ATOM   2188  CA  ILE C 273      83.718  69.949 142.072  1.00  0.22           C  
ATOM   2189  C   ILE C 273      84.397  70.444 140.773  1.00  0.22           C  
ATOM   2190  O   ILE C 273      85.359  69.812 140.334  1.00  0.22           O  
ATOM   2191  CB  ILE C 273      84.811  69.516 143.073  1.00  0.22           C  
ATOM   2192  CG1 ILE C 273      84.206  69.082 144.438  1.00  0.22           C  
ATOM   2193  CG2 ILE C 273      85.858  70.638 143.296  1.00  0.22           C  
ATOM   2194  CD1 ILE C 273      85.204  68.380 145.376  1.00  0.22           C  
ATOM   2195  N   PRO C 274      84.015  71.543 140.115  1.00  0.19           N  
ATOM   2196  CA  PRO C 274      84.623  71.932 138.839  1.00  0.19           C  
ATOM   2197  C   PRO C 274      85.411  73.246 138.981  1.00  0.19           C  
ATOM   2198  O   PRO C 274      84.913  74.213 139.545  1.00  0.19           O  
ATOM   2199  CB  PRO C 274      83.374  72.116 137.962  1.00  0.19           C  
ATOM   2200  CG  PRO C 274      82.373  72.782 138.910  1.00  0.19           C  
ATOM   2201  CD  PRO C 274      82.677  72.129 140.256  1.00  0.19           C  
ATOM   2202  N   ALA C 275      86.666  73.335 138.477  1.00  0.28           N  
ATOM   2203  CA  ALA C 275      87.391  74.599 138.300  1.00  0.28           C  
ATOM   2204  C   ALA C 275      87.554  75.477 139.549  1.00  0.28           C  
ATOM   2205  O   ALA C 275      87.518  76.703 139.480  1.00  0.28           O  
ATOM   2206  CB  ALA C 275      86.768  75.387 137.127  1.00  0.28           C  
ATOM   2207  N   LEU C 276      87.753  74.823 140.715  1.00  0.14           N  
ATOM   2208  CA  LEU C 276      87.931  75.403 142.042  1.00  0.14           C  
ATOM   2209  C   LEU C 276      86.633  75.901 142.673  1.00  0.14           C  
ATOM   2210  O   LEU C 276      86.625  76.380 143.805  1.00  0.14           O  
ATOM   2211  CB  LEU C 276      89.048  76.489 142.119  1.00  0.14           C  
ATOM   2212  CG  LEU C 276      90.412  76.050 141.535  1.00  0.14           C  
ATOM   2213  CD1 LEU C 276      91.347  77.255 141.332  1.00  0.14           C  
ATOM   2214  CD2 LEU C 276      91.082  74.958 142.383  1.00  0.14           C  
ATOM   2215  N   MET C 277      85.479  75.743 141.992  1.00  0.21           N  
ATOM   2216  CA  MET C 277      84.181  76.044 142.556  1.00  0.21           C  
ATOM   2217  C   MET C 277      83.711  75.028 143.587  1.00  0.21           C  
ATOM   2218  O   MET C 277      83.739  73.814 143.382  1.00  0.21           O  
ATOM   2219  CB  MET C 277      83.087  76.187 141.467  1.00  0.21           C  
ATOM   2220  CG  MET C 277      83.336  77.348 140.482  1.00  0.21           C  
ATOM   2221  SD  MET C 277      83.403  79.006 141.241  1.00  0.21           S  
ATOM   2222  CE  MET C 277      81.666  79.140 141.762  1.00  0.21           C  
ATOM   2223  N   MET C 278      83.208  75.525 144.735  1.00  0.21           N  
ATOM   2224  CA  MET C 278      82.603  74.684 145.746  1.00  0.21           C  
ATOM   2225  C   MET C 278      81.125  74.502 145.473  1.00  0.21           C  
ATOM   2226  O   MET C 278      80.383  75.439 145.197  1.00  0.21           O  
ATOM   2227  CB  MET C 278      82.785  75.223 147.185  1.00  0.21           C  
ATOM   2228  CG  MET C 278      84.260  75.318 147.622  1.00  0.21           C  
ATOM   2229  SD  MET C 278      85.187  73.748 147.554  1.00  0.21           S  
ATOM   2230  CE  MET C 278      84.322  72.841 148.871  1.00  0.21           C  
ATOM   2231  N   THR C 279      80.672  73.246 145.549  1.00  0.25           N  
ATOM   2232  CA  THR C 279      79.412  72.798 144.975  1.00  0.25           C  
ATOM   2233  C   THR C 279      78.426  72.403 146.049  1.00  0.25           C  
ATOM   2234  O   THR C 279      78.785  72.324 147.222  1.00  0.25           O  
ATOM   2235  CB  THR C 279      79.651  71.649 144.021  1.00  0.25           C  
ATOM   2236  OG1 THR C 279      78.501  71.367 143.253  1.00  0.25           O  
ATOM   2237  CG2 THR C 279      80.110  70.366 144.745  1.00  0.25           C  
ATOM   2238  N   ARG C 280      77.149  72.152 145.714  1.00  0.24           N  
ATOM   2239  CA  ARG C 280      76.141  71.725 146.668  1.00  0.24           C  
ATOM   2240  C   ARG C 280      75.254  70.678 146.018  1.00  0.24           C  
ATOM   2241  O   ARG C 280      74.621  70.945 145.006  1.00  0.24           O  
ATOM   2242  CB  ARG C 280      75.249  72.892 147.196  1.00  0.24           C  
ATOM   2243  CG  ARG C 280      76.008  73.947 148.032  1.00  0.24           C  
ATOM   2244  CD  ARG C 280      76.619  73.396 149.328  1.00  0.24           C  
ATOM   2245  NE  ARG C 280      77.331  74.542 149.981  1.00  0.24           N  
ATOM   2246  CZ  ARG C 280      78.619  74.861 149.799  1.00  0.24           C  
ATOM   2247  NH1 ARG C 280      79.087  75.980 150.350  1.00  0.24           N  
ATOM   2248  NH2 ARG C 280      79.457  74.133 149.076  1.00  0.24           N  
ATOM   2249  N   THR C 281      75.173  69.465 146.604  1.00  0.25           N  
ATOM   2250  CA  THR C 281      74.263  68.402 146.178  1.00  0.25           C  
ATOM   2251  C   THR C 281      72.936  68.572 146.888  1.00  0.25           C  
ATOM   2252  O   THR C 281      72.833  69.253 147.907  1.00  0.25           O  
ATOM   2253  CB  THR C 281      74.856  67.024 146.480  1.00  0.25           C  
ATOM   2254  OG1 THR C 281      73.995  66.018 145.969  1.00  0.25           O  
ATOM   2255  CG2 THR C 281      74.960  66.703 147.942  1.00  0.25           C  
ATOM   2256  N   ASN C 282      71.873  67.929 146.374  1.00  0.31           N  
ATOM   2257  CA  ASN C 282      70.695  67.642 147.159  1.00  0.31           C  
ATOM   2258  C   ASN C 282      70.861  66.260 147.793  1.00  0.31           C  
ATOM   2259  O   ASN C 282      71.803  65.530 147.465  1.00  0.31           O  
ATOM   2260  CB  ASN C 282      69.385  67.821 146.330  1.00  0.31           C  
ATOM   2261  CG  ASN C 282      69.213  66.820 145.188  1.00  0.31           C  
ATOM   2262  OD1 ASN C 282      70.069  66.002 144.865  1.00  0.31           O  
ATOM   2263  ND2 ASN C 282      68.024  66.868 144.543  1.00  0.31           N  
ATOM   2264  N   PRO C 283      69.944  65.878 148.669  1.00  0.33           N  
ATOM   2265  CA  PRO C 283      70.197  65.816 150.133  1.00  0.33           C  
ATOM   2266  C   PRO C 283      71.410  66.509 150.768  1.00  0.33           C  
ATOM   2267  O   PRO C 283      72.449  66.657 150.137  1.00  0.33           O  
ATOM   2268  CB  PRO C 283      70.272  64.323 150.463  1.00  0.33           C  
ATOM   2269  CG  PRO C 283      69.491  63.597 149.365  1.00  0.33           C  
ATOM   2270  CD  PRO C 283      69.289  64.622 148.251  1.00  0.33           C  
ATOM   2271  N   LYS C 284      71.359  66.929 152.050  1.00  0.29           N  
ATOM   2272  CA  LYS C 284      72.553  67.469 152.699  1.00  0.29           C  
ATOM   2273  C   LYS C 284      73.553  66.403 153.152  1.00  0.29           C  
ATOM   2274  O   LYS C 284      73.831  66.246 154.342  1.00  0.29           O  
ATOM   2275  CB  LYS C 284      72.220  68.447 153.856  1.00  0.29           C  
ATOM   2276  CG  LYS C 284      71.445  69.680 153.356  1.00  0.29           C  
ATOM   2277  CD  LYS C 284      71.065  70.658 154.478  1.00  0.29           C  
ATOM   2278  CE  LYS C 284      70.198  71.823 153.993  1.00  0.29           C  
ATOM   2279  NZ  LYS C 284      69.796  72.630 155.164  1.00  0.29           N  
ATOM   2280  N   THR C 285      74.183  65.674 152.198  1.00  0.31           N  
ATOM   2281  CA  THR C 285      75.150  64.592 152.443  1.00  0.31           C  
ATOM   2282  C   THR C 285      76.520  65.075 152.886  1.00  0.31           C  
ATOM   2283  O   THR C 285      77.566  64.626 152.423  1.00  0.31           O  
ATOM   2284  CB  THR C 285      75.342  63.613 151.280  1.00  0.31           C  
ATOM   2285  OG1 THR C 285      75.625  64.279 150.062  1.00  0.31           O  
ATOM   2286  CG2 THR C 285      74.048  62.822 151.068  1.00  0.31           C  
ATOM   2287  N   VAL C 286      76.531  65.983 153.873  1.00  0.35           N  
ATOM   2288  CA  VAL C 286      77.716  66.540 154.488  1.00  0.35           C  
ATOM   2289  C   VAL C 286      77.884  66.032 155.905  1.00  0.35           C  
ATOM   2290  O   VAL C 286      78.997  65.748 156.334  1.00  0.35           O  
ATOM   2291  CB  VAL C 286      77.708  68.069 154.467  1.00  0.35           C  
ATOM   2292  CG1 VAL C 286      77.690  68.510 152.990  1.00  0.35           C  
ATOM   2293  CG2 VAL C 286      76.541  68.702 155.262  1.00  0.35           C  
ATOM   2294  N   GLY C 287      76.787  65.818 156.674  1.00  0.34           N  
ATOM   2295  CA  GLY C 287      76.895  65.412 158.075  1.00  0.34           C  
ATOM   2296  C   GLY C 287      77.511  64.054 158.266  1.00  0.34           C  
ATOM   2297  O   GLY C 287      78.348  63.863 159.133  1.00  0.34           O  
ATOM   2298  N   TYR C 288      77.163  63.093 157.395  1.00  0.32           N  
ATOM   2299  CA  TYR C 288      77.708  61.746 157.406  1.00  0.32           C  
ATOM   2300  C   TYR C 288      79.233  61.696 157.222  1.00  0.32           C  
ATOM   2301  O   TYR C 288      79.944  61.122 158.041  1.00  0.32           O  
ATOM   2302  CB  TYR C 288      76.956  60.959 156.288  1.00  0.32           C  
ATOM   2303  CG  TYR C 288      77.438  59.541 156.143  1.00  0.32           C  
ATOM   2304  CD1 TYR C 288      78.416  59.238 155.182  1.00  0.32           C  
ATOM   2305  CD2 TYR C 288      76.980  58.523 156.993  1.00  0.32           C  
ATOM   2306  CE1 TYR C 288      78.952  57.950 155.085  1.00  0.32           C  
ATOM   2307  CE2 TYR C 288      77.510  57.226 156.893  1.00  0.32           C  
ATOM   2308  CZ  TYR C 288      78.499  56.945 155.941  1.00  0.32           C  
ATOM   2309  OH  TYR C 288      79.044  55.651 155.852  1.00  0.32           O  
ATOM   2310  N   GLU C 289      79.777  62.357 156.181  1.00  0.29           N  
ATOM   2311  CA  GLU C 289      81.202  62.321 155.906  1.00  0.29           C  
ATOM   2312  C   GLU C 289      82.027  63.240 156.814  1.00  0.29           C  
ATOM   2313  O   GLU C 289      83.221  63.034 157.018  1.00  0.29           O  
ATOM   2314  CB  GLU C 289      81.472  62.707 154.423  1.00  0.29           C  
ATOM   2315  CG  GLU C 289      80.769  61.830 153.347  1.00  0.29           C  
ATOM   2316  CD  GLU C 289      81.276  60.388 153.270  1.00  0.29           C  
ATOM   2317  OE1 GLU C 289      82.257  60.023 153.949  1.00  0.29           O  
ATOM   2318  OE2 GLU C 289      80.670  59.628 152.463  1.00  0.29           O  
ATOM   2319  N   GLN C 290      81.416  64.283 157.424  1.00  0.28           N  
ATOM   2320  CA  GLN C 290      82.142  65.252 158.233  1.00  0.28           C  
ATOM   2321  C   GLN C 290      82.135  64.938 159.732  1.00  0.28           C  
ATOM   2322  O   GLN C 290      82.650  65.755 160.488  1.00  0.28           O  
ATOM   2323  CB  GLN C 290      81.544  66.687 158.081  1.00  0.28           C  
ATOM   2324  CG  GLN C 290      81.687  67.382 156.701  1.00  0.28           C  
ATOM   2325  CD  GLN C 290      80.993  68.748 156.767  1.00  0.28           C  
ATOM   2326  OE1 GLN C 290      80.513  69.183 157.813  1.00  0.28           O  
ATOM   2327  NE2 GLN C 290      80.913  69.484 155.637  1.00  0.28           N  
ATOM   2328  N   VAL C 291      81.560  63.790 160.188  1.00  0.43           N  
ATOM   2329  CA  VAL C 291      81.573  63.269 161.574  1.00  0.43           C  
ATOM   2330  C   VAL C 291      80.288  63.614 162.339  1.00  0.43           C  
ATOM   2331  O   VAL C 291      80.025  63.205 163.466  1.00  0.43           O  
ATOM   2332  CB  VAL C 291      82.906  63.465 162.347  1.00  0.43           C  
ATOM   2333  CG1 VAL C 291      82.799  63.313 163.878  1.00  0.43           C  
ATOM   2334  CG2 VAL C 291      83.906  62.426 161.808  1.00  0.43           C  
ATOM   2335  N   TYR C 292      79.359  64.320 161.695  1.00  0.32           N  
ATOM   2336  CA  TYR C 292      78.150  64.811 162.330  1.00  0.32           C  
ATOM   2337  C   TYR C 292      76.890  64.098 161.843  1.00  0.32           C  
ATOM   2338  O   TYR C 292      75.970  64.737 161.325  1.00  0.32           O  
ATOM   2339  CB  TYR C 292      78.000  66.330 162.047  1.00  0.32           C  
ATOM   2340  CG  TYR C 292      79.224  67.076 162.520  1.00  0.32           C  
ATOM   2341  CD1 TYR C 292      79.434  67.326 163.887  1.00  0.32           C  
ATOM   2342  CD2 TYR C 292      80.216  67.464 161.603  1.00  0.32           C  
ATOM   2343  CE1 TYR C 292      80.625  67.922 164.328  1.00  0.32           C  
ATOM   2344  CE2 TYR C 292      81.411  68.050 162.043  1.00  0.32           C  
ATOM   2345  CZ  TYR C 292      81.617  68.269 163.407  1.00  0.32           C  
ATOM   2346  OH  TYR C 292      82.828  68.830 163.854  1.00  0.32           O  
ATOM   2347  N   ASP C 293      76.787  62.765 162.019  1.00  0.27           N  
ATOM   2348  CA  ASP C 293      75.771  61.909 161.439  1.00  0.27           C  
ATOM   2349  C   ASP C 293      74.355  62.064 162.002  1.00  0.27           C  
ATOM   2350  O   ASP C 293      73.408  61.490 161.484  1.00  0.27           O  
ATOM   2351  CB  ASP C 293      76.246  60.435 161.484  1.00  0.27           C  
ATOM   2352  CG  ASP C 293      76.367  59.869 162.895  1.00  0.27           C  
ATOM   2353  OD1 ASP C 293      76.219  60.641 163.882  1.00  0.27           O  
ATOM   2354  OD2 ASP C 293      76.605  58.640 162.989  1.00  0.27           O  
ATOM   2355  N   SER C 294      74.155  62.868 163.060  1.00  0.29           N  
ATOM   2356  CA  SER C 294      72.843  63.220 163.590  1.00  0.29           C  
ATOM   2357  C   SER C 294      72.071  64.279 162.808  1.00  0.29           C  
ATOM   2358  O   SER C 294      70.844  64.275 162.809  1.00  0.29           O  
ATOM   2359  CB  SER C 294      72.958  63.657 165.074  1.00  0.29           C  
ATOM   2360  OG  SER C 294      73.737  64.847 165.249  1.00  0.29           O  
ATOM   2361  N   ARG C 295      72.775  65.181 162.093  1.00  0.24           N  
ATOM   2362  CA  ARG C 295      72.210  66.247 161.274  1.00  0.24           C  
ATOM   2363  C   ARG C 295      71.859  65.923 159.801  1.00  0.24           C  
ATOM   2364  O   ARG C 295      71.268  66.814 159.201  1.00  0.24           O  
ATOM   2365  CB  ARG C 295      73.220  67.428 161.228  1.00  0.24           C  
ATOM   2366  CG  ARG C 295      73.558  68.039 162.607  1.00  0.24           C  
ATOM   2367  CD  ARG C 295      74.563  69.196 162.509  1.00  0.24           C  
ATOM   2368  NE  ARG C 295      74.806  69.725 163.893  1.00  0.24           N  
ATOM   2369  CZ  ARG C 295      75.685  70.697 164.182  1.00  0.24           C  
ATOM   2370  NH1 ARG C 295      75.829  71.105 165.441  1.00  0.24           N  
ATOM   2371  NH2 ARG C 295      76.425  71.273 163.240  1.00  0.24           N  
ATOM   2372  N   PRO C 296      72.113  64.798 159.121  1.00  0.27           N  
ATOM   2373  CA  PRO C 296      71.632  64.535 157.769  1.00  0.27           C  
ATOM   2374  C   PRO C 296      70.580  63.447 157.855  1.00  0.27           C  
ATOM   2375  O   PRO C 296      70.352  62.753 156.865  1.00  0.27           O  
ATOM   2376  CB  PRO C 296      72.898  63.943 157.109  1.00  0.27           C  
ATOM   2377  CG  PRO C 296      73.526  63.090 158.215  1.00  0.27           C  
ATOM   2378  CD  PRO C 296      73.174  63.876 159.470  1.00  0.27           C  
ATOM   2379  N   TRP C 297      69.931  63.253 159.018  1.00  0.21           N  
ATOM   2380  CA  TRP C 297      68.919  62.238 159.235  1.00  0.21           C  
ATOM   2381  C   TRP C 297      67.634  62.910 159.662  1.00  0.21           C  
ATOM   2382  O   TRP C 297      67.635  63.800 160.505  1.00  0.21           O  
ATOM   2383  CB  TRP C 297      69.331  61.196 160.324  1.00  0.21           C  
ATOM   2384  CG  TRP C 297      70.508  60.286 159.993  1.00  0.21           C  
ATOM   2385  CD1 TRP C 297      71.002  60.004 158.760  1.00  0.21           C  
ATOM   2386  CD2 TRP C 297      71.318  59.530 160.914  1.00  0.21           C  
ATOM   2387  NE1 TRP C 297      71.993  59.051 158.826  1.00  0.21           N  
ATOM   2388  CE2 TRP C 297      72.221  58.767 160.146  1.00  0.21           C  
ATOM   2389  CE3 TRP C 297      71.359  59.495 162.300  1.00  0.21           C  
ATOM   2390  CZ2 TRP C 297      73.160  57.942 160.748  1.00  0.21           C  
ATOM   2391  CZ3 TRP C 297      72.356  58.721 162.914  1.00  0.21           C  
ATOM   2392  CH2 TRP C 297      73.243  57.949 162.148  1.00  0.21           C  
ATOM   2393  N   TYR C 298      66.485  62.479 159.091  1.00  0.24           N  
ATOM   2394  CA  TYR C 298      65.164  62.990 159.434  1.00  0.24           C  
ATOM   2395  C   TYR C 298      64.827  62.741 160.906  1.00  0.24           C  
ATOM   2396  O   TYR C 298      64.287  63.588 161.611  1.00  0.24           O  
ATOM   2397  CB  TYR C 298      64.109  62.320 158.503  1.00  0.24           C  
ATOM   2398  CG  TYR C 298      62.716  62.835 158.768  1.00  0.24           C  
ATOM   2399  CD1 TYR C 298      61.800  62.063 159.505  1.00  0.24           C  
ATOM   2400  CD2 TYR C 298      62.345  64.125 158.357  1.00  0.24           C  
ATOM   2401  CE1 TYR C 298      60.540  62.578 159.837  1.00  0.24           C  
ATOM   2402  CE2 TYR C 298      61.083  64.642 158.689  1.00  0.24           C  
ATOM   2403  CZ  TYR C 298      60.186  63.867 159.433  1.00  0.24           C  
ATOM   2404  OH  TYR C 298      58.923  64.378 159.786  1.00  0.24           O  
ATOM   2405  N   THR C 299      65.175  61.545 161.404  1.00  0.42           N  
ATOM   2406  CA  THR C 299      65.168  61.242 162.824  1.00  0.42           C  
ATOM   2407  C   THR C 299      66.493  60.611 163.155  1.00  0.42           C  
ATOM   2408  O   THR C 299      66.994  59.756 162.428  1.00  0.42           O  
ATOM   2409  CB  THR C 299      64.059  60.307 163.303  1.00  0.42           C  
ATOM   2410  OG1 THR C 299      63.964  59.116 162.528  1.00  0.42           O  
ATOM   2411  CG2 THR C 299      62.722  61.048 163.179  1.00  0.42           C  
ATOM   2412  N   LYS C 300      67.144  61.015 164.261  1.00  0.29           N  
ATOM   2413  CA  LYS C 300      68.386  60.396 164.685  1.00  0.29           C  
ATOM   2414  C   LYS C 300      68.262  58.887 164.937  1.00  0.29           C  
ATOM   2415  O   LYS C 300      67.377  58.465 165.677  1.00  0.29           O  
ATOM   2416  CB  LYS C 300      68.981  61.132 165.916  1.00  0.29           C  
ATOM   2417  CG  LYS C 300      70.420  60.717 166.279  1.00  0.29           C  
ATOM   2418  CD  LYS C 300      70.949  61.462 167.520  1.00  0.29           C  
ATOM   2419  CE  LYS C 300      72.374  61.046 167.913  1.00  0.29           C  
ATOM   2420  NZ  LYS C 300      72.836  61.834 169.081  1.00  0.29           N  
ATOM   2421  N   THR C 301      69.125  58.075 164.263  1.00  0.24           N  
ATOM   2422  CA  THR C 301      69.221  56.605 164.314  1.00  0.24           C  
ATOM   2423  C   THR C 301      68.446  55.958 163.153  1.00  0.24           C  
ATOM   2424  O   THR C 301      68.610  54.788 162.813  1.00  0.24           O  
ATOM   2425  CB  THR C 301      68.882  55.974 165.677  1.00  0.24           C  
ATOM   2426  OG1 THR C 301      69.743  56.489 166.686  1.00  0.24           O  
ATOM   2427  CG2 THR C 301      69.047  54.449 165.702  1.00  0.24           C  
ATOM   2428  N   GLY C 302      67.590  56.727 162.448  1.00  0.35           N  
ATOM   2429  CA  GLY C 302      66.658  56.200 161.449  1.00  0.35           C  
ATOM   2430  C   GLY C 302      67.128  56.120 160.011  1.00  0.35           C  
ATOM   2431  O   GLY C 302      68.187  55.601 159.666  1.00  0.35           O  
ATOM   2432  N   ARG C 303      66.298  56.591 159.061  1.00  0.29           N  
ATOM   2433  CA  ARG C 303      66.681  56.702 157.661  1.00  0.29           C  
ATOM   2434  C   ARG C 303      67.390  58.024 157.390  1.00  0.29           C  
ATOM   2435  O   ARG C 303      67.157  59.016 158.078  1.00  0.29           O  
ATOM   2436  CB  ARG C 303      65.475  56.549 156.696  1.00  0.29           C  
ATOM   2437  CG  ARG C 303      64.841  55.138 156.707  1.00  0.29           C  
ATOM   2438  CD  ARG C 303      63.650  54.985 155.750  1.00  0.29           C  
ATOM   2439  NE  ARG C 303      62.586  55.898 156.272  1.00  0.29           N  
ATOM   2440  CZ  ARG C 303      61.472  56.240 155.611  1.00  0.29           C  
ATOM   2441  NH1 ARG C 303      60.617  57.086 156.181  1.00  0.29           N  
ATOM   2442  NH2 ARG C 303      61.198  55.762 154.403  1.00  0.29           N  
ATOM   2443  N   LEU C 304      68.272  58.065 156.357  1.00  0.32           N  
ATOM   2444  CA  LEU C 304      68.923  59.288 155.898  1.00  0.32           C  
ATOM   2445  C   LEU C 304      67.889  60.306 155.418  1.00  0.32           C  
ATOM   2446  O   LEU C 304      66.864  59.924 154.846  1.00  0.32           O  
ATOM   2447  CB  LEU C 304      69.982  58.975 154.793  1.00  0.32           C  
ATOM   2448  CG  LEU C 304      71.041  60.069 154.474  1.00  0.32           C  
ATOM   2449  CD1 LEU C 304      72.245  60.054 155.434  1.00  0.32           C  
ATOM   2450  CD2 LEU C 304      71.557  59.911 153.034  1.00  0.32           C  
ATOM   2451  N   GLU C 305      68.082  61.616 155.693  1.00  0.30           N  
ATOM   2452  CA  GLU C 305      67.154  62.654 155.284  1.00  0.30           C  
ATOM   2453  C   GLU C 305      67.056  62.733 153.765  1.00  0.30           C  
ATOM   2454  O   GLU C 305      68.064  62.625 153.070  1.00  0.30           O  
ATOM   2455  CB  GLU C 305      67.558  64.029 155.877  1.00  0.30           C  
ATOM   2456  CG  GLU C 305      66.522  65.168 155.699  1.00  0.30           C  
ATOM   2457  CD  GLU C 305      67.074  66.557 156.036  1.00  0.30           C  
ATOM   2458  OE1 GLU C 305      68.306  66.699 156.262  1.00  0.30           O  
ATOM   2459  OE2 GLU C 305      66.250  67.511 156.005  1.00  0.30           O  
ATOM   2460  N   PHE C 306      65.819  62.866 153.226  1.00  0.23           N  
ATOM   2461  CA  PHE C 306      65.527  62.847 151.798  1.00  0.23           C  
ATOM   2462  C   PHE C 306      65.841  61.507 151.130  1.00  0.23           C  
ATOM   2463  O   PHE C 306      66.188  61.465 149.952  1.00  0.23           O  
ATOM   2464  CB  PHE C 306      66.214  64.015 151.036  1.00  0.23           C  
ATOM   2465  CG  PHE C 306      65.911  65.362 151.618  1.00  0.23           C  
ATOM   2466  CD1 PHE C 306      64.621  65.911 151.562  1.00  0.23           C  
ATOM   2467  CD2 PHE C 306      66.942  66.101 152.221  1.00  0.23           C  
ATOM   2468  CE1 PHE C 306      64.365  67.177 152.109  1.00  0.23           C  
ATOM   2469  CE2 PHE C 306      66.692  67.364 152.765  1.00  0.23           C  
ATOM   2470  CZ  PHE C 306      65.401  67.900 152.714  1.00  0.23           C  
ATOM   2471  N   TYR C 307      65.654  60.395 151.879  1.00  0.26           N  
ATOM   2472  CA  TYR C 307      65.873  59.017 151.458  1.00  0.26           C  
ATOM   2473  C   TYR C 307      67.325  58.561 151.527  1.00  0.26           C  
ATOM   2474  O   TYR C 307      68.283  59.325 151.482  1.00  0.26           O  
ATOM   2475  CB  TYR C 307      65.221  58.611 150.095  1.00  0.26           C  
ATOM   2476  CG  TYR C 307      63.749  58.943 150.068  1.00  0.26           C  
ATOM   2477  CD1 TYR C 307      62.900  58.468 151.082  1.00  0.26           C  
ATOM   2478  CD2 TYR C 307      63.200  59.740 149.044  1.00  0.26           C  
ATOM   2479  CE1 TYR C 307      61.541  58.805 151.093  1.00  0.26           C  
ATOM   2480  CE2 TYR C 307      61.834  60.067 149.047  1.00  0.26           C  
ATOM   2481  CZ  TYR C 307      61.010  59.599 150.077  1.00  0.26           C  
ATOM   2482  OH  TYR C 307      59.636  59.900 150.100  1.00  0.26           O  
ATOM   2483  N   ARG C 308      67.529  57.238 151.702  1.00  0.30           N  
ATOM   2484  CA  ARG C 308      68.832  56.625 151.522  1.00  0.30           C  
ATOM   2485  C   ARG C 308      69.172  56.574 150.025  1.00  0.30           C  
ATOM   2486  O   ARG C 308      68.275  56.477 149.195  1.00  0.30           O  
ATOM   2487  CB  ARG C 308      68.883  55.209 152.195  1.00  0.30           C  
ATOM   2488  CG  ARG C 308      68.702  55.241 153.743  1.00  0.30           C  
ATOM   2489  CD  ARG C 308      68.791  53.874 154.457  1.00  0.30           C  
ATOM   2490  NE  ARG C 308      68.672  54.094 155.954  1.00  0.30           N  
ATOM   2491  CZ  ARG C 308      68.521  53.106 156.853  1.00  0.30           C  
ATOM   2492  NH1 ARG C 308      68.437  53.376 158.155  1.00  0.30           N  
ATOM   2493  NH2 ARG C 308      68.463  51.832 156.483  1.00  0.30           N  
ATOM   2494  N   GLU C 309      70.467  56.650 149.640  1.00  0.48           N  
ATOM   2495  CA  GLU C 309      70.947  56.273 148.312  1.00  0.48           C  
ATOM   2496  C   GLU C 309      70.718  54.778 148.081  1.00  0.48           C  
ATOM   2497  O   GLU C 309      70.469  54.069 149.058  1.00  0.48           O  
ATOM   2498  CB  GLU C 309      72.434  56.711 148.179  1.00  0.48           C  
ATOM   2499  CG  GLU C 309      73.075  56.702 146.760  1.00  0.48           C  
ATOM   2500  CD  GLU C 309      73.819  55.415 146.376  1.00  0.48           C  
ATOM   2501  OE1 GLU C 309      74.375  54.743 147.284  1.00  0.48           O  
ATOM   2502  OE2 GLU C 309      73.902  55.122 145.155  1.00  0.48           O  
ATOM   2503  N   GLU C 310      70.729  54.305 146.813  1.00  0.49           N  
ATOM   2504  CA  GLU C 310      70.580  52.903 146.454  1.00  0.49           C  
ATOM   2505  C   GLU C 310      69.156  52.362 146.254  1.00  0.49           C  
ATOM   2506  O   GLU C 310      68.386  52.178 147.196  1.00  0.49           O  
ATOM   2507  CB  GLU C 310      71.530  51.949 147.243  1.00  0.49           C  
ATOM   2508  CG  GLU C 310      71.262  50.434 147.104  1.00  0.49           C  
ATOM   2509  CD  GLU C 310      72.353  49.582 147.745  1.00  0.49           C  
ATOM   2510  OE1 GLU C 310      73.056  50.080 148.659  1.00  0.49           O  
ATOM   2511  OE2 GLU C 310      72.474  48.398 147.334  1.00  0.49           O  
ATOM   2512  N   ASP C 311      68.774  52.057 144.981  1.00  0.50           N  
ATOM   2513  CA  ASP C 311      67.483  51.469 144.634  1.00  0.50           C  
ATOM   2514  C   ASP C 311      67.620  49.999 144.238  1.00  0.50           C  
ATOM   2515  O   ASP C 311      68.604  49.563 143.633  1.00  0.50           O  
ATOM   2516  CB  ASP C 311      66.747  52.177 143.458  1.00  0.50           C  
ATOM   2517  CG  ASP C 311      66.196  53.530 143.861  1.00  0.50           C  
ATOM   2518  OD1 ASP C 311      65.473  53.588 144.888  1.00  0.50           O  
ATOM   2519  OD2 ASP C 311      66.433  54.494 143.091  1.00  0.50           O  
ATOM   2520  N   GLU C 312      66.601  49.187 144.595  1.00  0.47           N  
ATOM   2521  CA  GLU C 312      66.386  47.817 144.156  1.00  0.47           C  
ATOM   2522  C   GLU C 312      66.052  47.656 142.673  1.00  0.47           C  
ATOM   2523  O   GLU C 312      65.508  48.540 142.021  1.00  0.47           O  
ATOM   2524  CB  GLU C 312      65.328  47.110 145.039  1.00  0.47           C  
ATOM   2525  CG  GLU C 312      63.852  47.543 144.841  1.00  0.47           C  
ATOM   2526  CD  GLU C 312      62.915  46.839 145.825  1.00  0.47           C  
ATOM   2527  OE1 GLU C 312      63.400  46.045 146.673  1.00  0.47           O  
ATOM   2528  OE2 GLU C 312      61.693  47.120 145.738  1.00  0.47           O  
ATOM   2529  N   PHE C 313      66.418  46.518 142.055  1.00  0.39           N  
ATOM   2530  CA  PHE C 313      66.218  46.302 140.632  1.00  0.39           C  
ATOM   2531  C   PHE C 313      64.917  45.658 140.327  1.00  0.39           C  
ATOM   2532  O   PHE C 313      64.256  45.973 139.340  1.00  0.39           O  
ATOM   2533  CB  PHE C 313      67.293  45.340 140.065  1.00  0.39           C  
ATOM   2534  CG  PHE C 313      68.640  45.917 140.182  1.00  0.39           C  
ATOM   2535  CD1 PHE C 313      68.831  47.298 140.226  1.00  0.39           C  
ATOM   2536  CD2 PHE C 313      69.744  45.081 140.352  1.00  0.39           C  
ATOM   2537  CE1 PHE C 313      70.029  47.810 140.671  1.00  0.39           C  
ATOM   2538  CE2 PHE C 313      70.997  45.620 140.566  1.00  0.39           C  
ATOM   2539  CZ  PHE C 313      71.138  46.967 140.831  1.00  0.39           C  
ATOM   2540  N   ILE C 314      64.558  44.692 141.167  1.00  0.35           N  
ATOM   2541  CA  ILE C 314      63.505  43.771 140.897  1.00  0.35           C  
ATOM   2542  C   ILE C 314      62.730  43.768 142.160  1.00  0.35           C  
ATOM   2543  O   ILE C 314      63.287  43.773 143.255  1.00  0.35           O  
ATOM   2544  CB  ILE C 314      63.974  42.365 140.524  1.00  0.35           C  
ATOM   2545  CG1 ILE C 314      64.894  41.719 141.588  1.00  0.35           C  
ATOM   2546  CG2 ILE C 314      64.690  42.473 139.161  1.00  0.35           C  
ATOM   2547  CD1 ILE C 314      65.112  40.223 141.347  1.00  0.35           C  
ATOM   2548  N   GLU C 315      61.410  43.805 142.024  1.00  0.33           N  
ATOM   2549  CA  GLU C 315      60.523  43.690 143.130  1.00  0.33           C  
ATOM   2550  C   GLU C 315      60.323  42.209 143.393  1.00  0.33           C  
ATOM   2551  O   GLU C 315      60.886  41.338 142.727  1.00  0.33           O  
ATOM   2552  CB  GLU C 315      59.218  44.412 142.757  1.00  0.33           C  
ATOM   2553  CG  GLU C 315      58.512  45.080 143.953  1.00  0.33           C  
ATOM   2554  CD  GLU C 315      57.138  45.594 143.542  1.00  0.33           C  
ATOM   2555  OE1 GLU C 315      57.029  46.212 142.450  1.00  0.33           O  
ATOM   2556  OE2 GLU C 315      56.177  45.344 144.317  1.00  0.33           O  
ATOM   2557  N   ALA C 316      59.531  41.860 144.402  1.00  0.32           N  
ATOM   2558  CA  ALA C 316      59.138  40.493 144.615  1.00  0.32           C  
ATOM   2559  C   ALA C 316      58.076  40.013 143.613  1.00  0.32           C  
ATOM   2560  O   ALA C 316      57.408  40.798 142.948  1.00  0.32           O  
ATOM   2561  CB  ALA C 316      58.590  40.404 146.046  1.00  0.32           C  
ATOM   2562  N   GLY C 317      57.862  38.683 143.498  1.00  0.24           N  
ATOM   2563  CA  GLY C 317      56.638  38.184 142.868  1.00  0.24           C  
ATOM   2564  C   GLY C 317      56.749  36.886 142.128  1.00  0.24           C  
ATOM   2565  O   GLY C 317      55.748  36.195 141.962  1.00  0.24           O  
ATOM   2566  N   GLU C 318      57.954  36.482 141.683  1.00  0.23           N  
ATOM   2567  CA  GLU C 318      58.173  35.153 141.129  1.00  0.23           C  
ATOM   2568  C   GLU C 318      57.950  34.022 142.133  1.00  0.23           C  
ATOM   2569  O   GLU C 318      58.236  34.144 143.323  1.00  0.23           O  
ATOM   2570  CB  GLU C 318      59.575  34.987 140.489  1.00  0.23           C  
ATOM   2571  CG  GLU C 318      59.855  35.949 139.309  1.00  0.23           C  
ATOM   2572  CD  GLU C 318      61.216  35.708 138.648  1.00  0.23           C  
ATOM   2573  OE1 GLU C 318      61.979  34.805 139.091  1.00  0.23           O  
ATOM   2574  OE2 GLU C 318      61.499  36.444 137.669  1.00  0.23           O  
ATOM   2575  N   ASN C 319      57.421  32.876 141.657  1.00  0.30           N  
ATOM   2576  CA  ASN C 319      57.167  31.708 142.477  1.00  0.30           C  
ATOM   2577  C   ASN C 319      57.818  30.497 141.814  1.00  0.30           C  
ATOM   2578  O   ASN C 319      57.540  30.164 140.664  1.00  0.30           O  
ATOM   2579  CB  ASN C 319      55.633  31.537 142.696  1.00  0.30           C  
ATOM   2580  CG  ASN C 319      55.311  30.550 143.813  1.00  0.30           C  
ATOM   2581  OD1 ASN C 319      56.154  29.807 144.305  1.00  0.30           O  
ATOM   2582  ND2 ASN C 319      54.034  30.544 144.262  1.00  0.30           N  
ATOM   2583  N   LEU C 320      58.733  29.830 142.543  1.00  0.30           N  
ATOM   2584  CA  LEU C 320      59.452  28.654 142.096  1.00  0.30           C  
ATOM   2585  C   LEU C 320      58.768  27.397 142.615  1.00  0.30           C  
ATOM   2586  O   LEU C 320      58.288  27.397 143.748  1.00  0.30           O  
ATOM   2587  CB  LEU C 320      60.911  28.623 142.636  1.00  0.30           C  
ATOM   2588  CG  LEU C 320      61.813  29.796 142.199  1.00  0.30           C  
ATOM   2589  CD1 LEU C 320      63.211  29.649 142.827  1.00  0.30           C  
ATOM   2590  CD2 LEU C 320      61.893  29.939 140.671  1.00  0.30           C  
ATOM   2591  N   PRO C 321      58.685  26.291 141.882  1.00  0.31           N  
ATOM   2592  CA  PRO C 321      58.201  25.051 142.459  1.00  0.31           C  
ATOM   2593  C   PRO C 321      59.253  24.398 143.332  1.00  0.31           C  
ATOM   2594  O   PRO C 321      60.385  24.866 143.434  1.00  0.31           O  
ATOM   2595  CB  PRO C 321      57.956  24.203 141.205  1.00  0.31           C  
ATOM   2596  CG  PRO C 321      59.100  24.598 140.258  1.00  0.31           C  
ATOM   2597  CD  PRO C 321      59.400  26.060 140.623  1.00  0.31           C  
ATOM   2598  N   VAL C 322      58.901  23.271 143.967  1.00  0.34           N  
ATOM   2599  CA  VAL C 322      59.811  22.470 144.762  1.00  0.34           C  
ATOM   2600  C   VAL C 322      60.981  21.915 143.958  1.00  0.34           C  
ATOM   2601  O   VAL C 322      60.803  21.192 142.978  1.00  0.34           O  
ATOM   2602  CB  VAL C 322      59.060  21.316 145.422  1.00  0.34           C  
ATOM   2603  CG1 VAL C 322      60.005  20.393 146.225  1.00  0.34           C  
ATOM   2604  CG2 VAL C 322      57.971  21.906 146.341  1.00  0.34           C  
ATOM   2605  N   HIS C 323      62.229  22.225 144.363  1.00  0.29           N  
ATOM   2606  CA  HIS C 323      63.424  21.624 143.792  1.00  0.29           C  
ATOM   2607  C   HIS C 323      63.579  20.129 144.142  1.00  0.29           C  
ATOM   2608  O   HIS C 323      63.845  19.767 145.282  1.00  0.29           O  
ATOM   2609  CB  HIS C 323      64.674  22.442 144.222  1.00  0.29           C  
ATOM   2610  CG  HIS C 323      64.674  23.875 143.732  1.00  0.29           C  
ATOM   2611  ND1 HIS C 323      65.676  24.719 144.163  1.00  0.29           N  
ATOM   2612  CD2 HIS C 323      63.855  24.538 142.872  1.00  0.29           C  
ATOM   2613  CE1 HIS C 323      65.448  25.874 143.570  1.00  0.29           C  
ATOM   2614  NE2 HIS C 323      64.358  25.818 142.774  1.00  0.29           N  
ATOM   2615  N   ARG C 324      63.403  19.213 143.156  1.00  0.34           N  
ATOM   2616  CA  ARG C 324      63.198  17.781 143.369  1.00  0.34           C  
ATOM   2617  C   ARG C 324      64.404  16.855 143.151  1.00  0.34           C  
ATOM   2618  O   ARG C 324      64.254  15.652 143.008  1.00  0.34           O  
ATOM   2619  CB  ARG C 324      62.148  17.264 142.354  1.00  0.34           C  
ATOM   2620  CG  ARG C 324      60.736  17.854 142.431  1.00  0.34           C  
ATOM   2621  CD  ARG C 324      59.887  17.122 141.397  1.00  0.34           C  
ATOM   2622  NE  ARG C 324      58.518  17.689 141.457  1.00  0.34           N  
ATOM   2623  CZ  ARG C 324      57.556  17.372 140.583  1.00  0.34           C  
ATOM   2624  NH1 ARG C 324      56.375  17.971 140.694  1.00  0.34           N  
ATOM   2625  NH2 ARG C 324      57.755  16.482 139.616  1.00  0.34           N  
ATOM   2626  N   GLU C 325      65.635  17.368 143.069  1.00  0.36           N  
ATOM   2627  CA  GLU C 325      66.825  16.546 142.994  1.00  0.36           C  
ATOM   2628  C   GLU C 325      67.503  16.850 144.316  1.00  0.36           C  
ATOM   2629  O   GLU C 325      68.243  17.838 144.385  1.00  0.36           O  
ATOM   2630  CB  GLU C 325      67.690  16.913 141.744  1.00  0.36           C  
ATOM   2631  CG  GLU C 325      69.157  16.334 141.620  1.00  0.36           C  
ATOM   2632  CD  GLU C 325      69.515  15.288 140.562  1.00  0.36           C  
ATOM   2633  OE1 GLU C 325      70.605  14.618 140.584  1.00  0.36           O  
ATOM   2634  OE2 GLU C 325      68.760  15.317 139.550  1.00  0.36           O  
ATOM   2635  N   PRO C 326      67.255  16.104 145.398  1.00  0.28           N  
ATOM   2636  CA  PRO C 326      68.097  16.161 146.583  1.00  0.28           C  
ATOM   2637  C   PRO C 326      69.460  15.549 146.272  1.00  0.28           C  
ATOM   2638  O   PRO C 326      69.726  15.143 145.144  1.00  0.28           O  
ATOM   2639  CB  PRO C 326      67.271  15.360 147.608  1.00  0.28           C  
ATOM   2640  CG  PRO C 326      66.557  14.284 146.784  1.00  0.28           C  
ATOM   2641  CD  PRO C 326      66.433  14.881 145.387  1.00  0.28           C  
ATOM   2642  N   ILE C 327      70.376  15.511 147.252  1.00  0.37           N  
ATOM   2643  CA  ILE C 327      71.634  14.780 147.157  1.00  0.37           C  
ATOM   2644  C   ILE C 327      71.565  13.570 148.081  1.00  0.37           C  
ATOM   2645  O   ILE C 327      72.598  12.985 148.406  1.00  0.37           O  
ATOM   2646  CB  ILE C 327      72.852  15.664 147.489  1.00  0.37           C  
ATOM   2647  CG1 ILE C 327      72.802  16.174 148.960  1.00  0.37           C  
ATOM   2648  CG2 ILE C 327      72.903  16.781 146.417  1.00  0.37           C  
ATOM   2649  CD1 ILE C 327      73.943  17.110 149.391  1.00  0.37           C  
ATOM   2650  N   ASP C 328      70.358  13.168 148.557  1.00  0.37           N  
ATOM   2651  CA  ASP C 328      70.239  12.114 149.565  1.00  0.37           C  
ATOM   2652  C   ASP C 328      70.049  10.743 148.896  1.00  0.37           C  
ATOM   2653  O   ASP C 328      70.561  10.526 147.808  1.00  0.37           O  
ATOM   2654  CB  ASP C 328      69.225  12.447 150.709  1.00  0.37           C  
ATOM   2655  CG  ASP C 328      67.803  12.733 150.256  1.00  0.37           C  
ATOM   2656  OD1 ASP C 328      67.064  13.382 151.041  1.00  0.37           O  
ATOM   2657  OD2 ASP C 328      67.460  12.346 149.120  1.00  0.37           O  
ATOM   2658  N   SER C 329      69.391   9.736 149.521  1.00  0.25           N  
ATOM   2659  CA  SER C 329      69.242   8.397 148.958  1.00  0.25           C  
ATOM   2660  C   SER C 329      67.834   8.167 148.555  1.00  0.25           C  
ATOM   2661  O   SER C 329      66.894   8.706 149.120  1.00  0.25           O  
ATOM   2662  CB  SER C 329      69.616   7.142 149.829  1.00  0.25           C  
ATOM   2663  OG  SER C 329      69.060   7.215 151.138  1.00  0.25           O  
ATOM   2664  N   THR C 330      67.609   7.259 147.598  1.00  0.25           N  
ATOM   2665  CA  THR C 330      66.313   6.625 147.487  1.00  0.25           C  
ATOM   2666  C   THR C 330      66.054   5.647 148.642  1.00  0.25           C  
ATOM   2667  O   THR C 330      66.720   4.625 148.793  1.00  0.25           O  
ATOM   2668  CB  THR C 330      66.091   5.981 146.131  1.00  0.25           C  
ATOM   2669  OG1 THR C 330      66.953   4.889 145.875  1.00  0.25           O  
ATOM   2670  CG2 THR C 330      66.406   7.009 145.036  1.00  0.25           C  
ATOM   2671  N   PHE C 331      65.071   5.952 149.531  1.00  0.20           N  
ATOM   2672  CA  PHE C 331      64.681   5.167 150.705  1.00  0.20           C  
ATOM   2673  C   PHE C 331      65.808   4.412 151.432  1.00  0.20           C  
ATOM   2674  O   PHE C 331      66.763   5.005 151.927  1.00  0.20           O  
ATOM   2675  CB  PHE C 331      63.489   4.242 150.336  1.00  0.20           C  
ATOM   2676  CG  PHE C 331      62.256   5.046 150.030  1.00  0.20           C  
ATOM   2677  CD1 PHE C 331      61.450   5.506 151.084  1.00  0.20           C  
ATOM   2678  CD2 PHE C 331      61.870   5.324 148.708  1.00  0.20           C  
ATOM   2679  CE1 PHE C 331      60.271   6.216 150.827  1.00  0.20           C  
ATOM   2680  CE2 PHE C 331      60.695   6.041 148.446  1.00  0.20           C  
ATOM   2681  CZ  PHE C 331      59.890   6.480 149.505  1.00  0.20           C  
ATOM   2682  N   TYR C 332      65.675   3.070 151.479  1.00  0.20           N  
ATOM   2683  CA  TYR C 332      66.670   2.094 151.889  1.00  0.20           C  
ATOM   2684  C   TYR C 332      66.345   0.838 151.069  1.00  0.20           C  
ATOM   2685  O   TYR C 332      66.378  -0.291 151.557  1.00  0.20           O  
ATOM   2686  CB  TYR C 332      66.720   1.790 153.426  1.00  0.20           C  
ATOM   2687  CG  TYR C 332      67.245   2.974 154.207  1.00  0.20           C  
ATOM   2688  CD1 TYR C 332      68.626   3.239 154.260  1.00  0.20           C  
ATOM   2689  CD2 TYR C 332      66.366   3.866 154.846  1.00  0.20           C  
ATOM   2690  CE1 TYR C 332      69.109   4.402 154.879  1.00  0.20           C  
ATOM   2691  CE2 TYR C 332      66.844   5.040 155.449  1.00  0.20           C  
ATOM   2692  CZ  TYR C 332      68.216   5.311 155.452  1.00  0.20           C  
ATOM   2693  OH  TYR C 332      68.710   6.490 156.045  1.00  0.20           O  
ATOM   2694  N   GLU C 333      65.964   1.048 149.780  1.00  0.25           N  
ATOM   2695  CA  GLU C 333      65.657   0.025 148.778  1.00  0.25           C  
ATOM   2696  C   GLU C 333      66.970  -0.422 148.124  1.00  0.25           C  
ATOM   2697  O   GLU C 333      67.915   0.363 148.195  1.00  0.25           O  
ATOM   2698  CB  GLU C 333      64.632   0.536 147.721  1.00  0.25           C  
ATOM   2699  CG  GLU C 333      63.230   0.888 148.279  1.00  0.25           C  
ATOM   2700  CD  GLU C 333      62.152   1.047 147.202  1.00  0.25           C  
ATOM   2701  OE1 GLU C 333      62.363   0.624 146.035  1.00  0.25           O  
ATOM   2702  OE2 GLU C 333      61.066   1.561 147.588  1.00  0.25           O  
ATOM   2703  N   PRO C 334      67.156  -1.630 147.542  1.00  0.22           N  
ATOM   2704  CA  PRO C 334      68.411  -2.395 147.581  1.00  0.22           C  
ATOM   2705  C   PRO C 334      69.705  -1.808 148.162  1.00  0.22           C  
ATOM   2706  O   PRO C 334      70.443  -1.143 147.442  1.00  0.22           O  
ATOM   2707  CB  PRO C 334      68.584  -2.725 146.090  1.00  0.22           C  
ATOM   2708  CG  PRO C 334      67.165  -3.063 145.636  1.00  0.22           C  
ATOM   2709  CD  PRO C 334      66.257  -2.198 146.521  1.00  0.22           C  
ATOM   2710  N   ASN C 335      70.082  -2.132 149.432  1.00  0.25           N  
ATOM   2711  CA  ASN C 335      71.252  -1.582 150.127  1.00  0.25           C  
ATOM   2712  C   ASN C 335      72.631  -1.935 149.530  1.00  0.25           C  
ATOM   2713  O   ASN C 335      73.628  -1.424 149.994  1.00  0.25           O  
ATOM   2714  CB  ASN C 335      71.308  -1.962 151.647  1.00  0.25           C  
ATOM   2715  CG  ASN C 335      70.174  -1.360 152.477  1.00  0.25           C  
ATOM   2716  OD1 ASN C 335      69.729  -0.233 152.270  1.00  0.25           O  
ATOM   2717  ND2 ASN C 335      69.742  -2.102 153.527  1.00  0.25           N  
ATOM   2718  N   VAL C 336      72.673  -2.732 148.437  1.00  0.26           N  
ATOM   2719  CA  VAL C 336      73.678  -2.874 147.384  1.00  0.26           C  
ATOM   2720  C   VAL C 336      74.626  -1.714 147.134  1.00  0.26           C  
ATOM   2721  O   VAL C 336      75.794  -1.859 146.764  1.00  0.26           O  
ATOM   2722  CB  VAL C 336      72.926  -3.128 146.060  1.00  0.26           C  
ATOM   2723  CG1 VAL C 336      73.852  -3.332 144.839  1.00  0.26           C  
ATOM   2724  CG2 VAL C 336      71.940  -4.308 146.173  1.00  0.26           C  
ATOM   2725  N   ILE C 337      74.138  -0.479 147.190  1.00  0.29           N  
ATOM   2726  CA  ILE C 337      74.952   0.695 147.119  1.00  0.29           C  
ATOM   2727  C   ILE C 337      75.650   0.870 148.479  1.00  0.29           C  
ATOM   2728  O   ILE C 337      76.021  -0.114 149.112  1.00  0.29           O  
ATOM   2729  CB  ILE C 337      74.107   1.858 146.563  1.00  0.29           C  
ATOM   2730  CG1 ILE C 337      74.895   3.123 146.124  1.00  0.29           C  
ATOM   2731  CG2 ILE C 337      72.958   2.134 147.550  1.00  0.29           C  
ATOM   2732  CD1 ILE C 337      74.063   4.204 145.419  1.00  0.29           C  
ATOM   2733  N   VAL C 338      75.859   2.108 148.979  1.00  0.26           N  
ATOM   2734  CA  VAL C 338      76.461   2.438 150.278  1.00  0.26           C  
ATOM   2735  C   VAL C 338      77.963   2.172 150.223  1.00  0.26           C  
ATOM   2736  O   VAL C 338      78.388   1.028 150.198  1.00  0.26           O  
ATOM   2737  CB  VAL C 338      75.766   1.753 151.477  1.00  0.26           C  
ATOM   2738  CG1 VAL C 338      76.085   2.333 152.873  1.00  0.26           C  
ATOM   2739  CG2 VAL C 338      74.241   1.715 151.265  1.00  0.26           C  
ATOM   2740  N   ALA C 339      78.840   3.201 150.144  1.00  0.22           N  
ATOM   2741  CA  ALA C 339      80.239   3.008 149.767  1.00  0.22           C  
ATOM   2742  C   ALA C 339      81.050   2.650 150.996  1.00  0.22           C  
ATOM   2743  O   ALA C 339      80.537   2.914 152.088  1.00  0.22           O  
ATOM   2744  CB  ALA C 339      80.801   4.212 148.967  1.00  0.22           C  
ATOM   2745  N   PRO C 340      82.257   2.027 150.943  1.00  0.22           N  
ATOM   2746  CA  PRO C 340      82.969   1.597 152.130  1.00  0.22           C  
ATOM   2747  C   PRO C 340      82.985   2.481 153.343  1.00  0.22           C  
ATOM   2748  O   PRO C 340      83.700   3.464 153.374  1.00  0.22           O  
ATOM   2749  CB  PRO C 340      84.370   1.188 151.681  1.00  0.22           C  
ATOM   2750  CG  PRO C 340      84.145   0.693 150.250  1.00  0.22           C  
ATOM   2751  CD  PRO C 340      82.881   1.441 149.755  1.00  0.22           C  
ATOM   2752  N   ALA C 341      82.193   2.075 154.360  1.00  0.19           N  
ATOM   2753  CA  ALA C 341      81.943   2.812 155.570  1.00  0.19           C  
ATOM   2754  C   ALA C 341      83.159   3.161 156.415  1.00  0.19           C  
ATOM   2755  O   ALA C 341      84.298   2.796 156.134  1.00  0.19           O  
ATOM   2756  CB  ALA C 341      81.003   1.953 156.440  1.00  0.19           C  
ATOM   2757  N   HIS C 342      82.899   3.816 157.569  1.00  0.15           N  
ATOM   2758  CA  HIS C 342      83.884   4.046 158.613  1.00  0.15           C  
ATOM   2759  C   HIS C 342      84.688   2.768 158.971  1.00  0.15           C  
ATOM   2760  O   HIS C 342      85.907   2.910 159.086  1.00  0.15           O  
ATOM   2761  CB  HIS C 342      83.303   4.829 159.844  1.00  0.15           C  
ATOM   2762  CG  HIS C 342      82.547   6.103 159.512  1.00  0.15           C  
ATOM   2763  ND1 HIS C 342      83.239   7.256 159.185  1.00  0.15           N  
ATOM   2764  CD2 HIS C 342      81.208   6.359 159.532  1.00  0.15           C  
ATOM   2765  CE1 HIS C 342      82.313   8.184 159.013  1.00  0.15           C  
ATOM   2766  NE2 HIS C 342      81.067   7.695 159.215  1.00  0.15           N  
ATOM   2767  N   PRO C 343      84.131   1.533 159.078  1.00  0.18           N  
ATOM   2768  CA  PRO C 343      84.929   0.297 158.970  1.00  0.18           C  
ATOM   2769  C   PRO C 343      85.210  -0.176 157.545  1.00  0.18           C  
ATOM   2770  O   PRO C 343      86.356  -0.224 157.111  1.00  0.18           O  
ATOM   2771  CB  PRO C 343      84.051  -0.782 159.662  1.00  0.18           C  
ATOM   2772  CG  PRO C 343      83.037   0.004 160.497  1.00  0.18           C  
ATOM   2773  CD  PRO C 343      82.816   1.274 159.678  1.00  0.18           C  
ATOM   2774  N   PHE C 344      84.137  -0.561 156.840  1.00  0.19           N  
ATOM   2775  CA  PHE C 344      84.052  -1.220 155.556  1.00  0.19           C  
ATOM   2776  C   PHE C 344      82.571  -1.512 155.378  1.00  0.19           C  
ATOM   2777  O   PHE C 344      81.891  -1.959 156.298  1.00  0.19           O  
ATOM   2778  CB  PHE C 344      84.920  -2.528 155.359  1.00  0.19           C  
ATOM   2779  CG  PHE C 344      84.379  -3.798 156.007  1.00  0.19           C  
ATOM   2780  CD1 PHE C 344      84.505  -3.990 157.389  1.00  0.19           C  
ATOM   2781  CD2 PHE C 344      83.709  -4.788 155.259  1.00  0.19           C  
ATOM   2782  CE1 PHE C 344      83.855  -5.048 158.037  1.00  0.19           C  
ATOM   2783  CE2 PHE C 344      83.094  -5.876 155.899  1.00  0.19           C  
ATOM   2784  CZ  PHE C 344      83.123  -5.978 157.294  1.00  0.19           C  
ATOM   2785  N   ILE C 345      81.973  -1.207 154.213  1.00  0.24           N  
ATOM   2786  CA  ILE C 345      80.584  -1.559 154.000  1.00  0.24           C  
ATOM   2787  C   ILE C 345      80.479  -2.937 153.337  1.00  0.24           C  
ATOM   2788  O   ILE C 345      81.453  -3.527 152.864  1.00  0.24           O  
ATOM   2789  CB  ILE C 345      79.888  -0.465 153.205  1.00  0.24           C  
ATOM   2790  CG1 ILE C 345      78.359  -0.332 153.428  1.00  0.24           C  
ATOM   2791  CG2 ILE C 345      80.284  -0.644 151.738  1.00  0.24           C  
ATOM   2792  CD1 ILE C 345      77.991   0.320 154.767  1.00  0.24           C  
ATOM   2793  N   LYS C 346      79.257  -3.476 153.257  1.00  0.27           N  
ATOM   2794  CA  LYS C 346      78.884  -4.682 152.561  1.00  0.27           C  
ATOM   2795  C   LYS C 346      78.544  -4.399 151.087  1.00  0.27           C  
ATOM   2796  O   LYS C 346      77.596  -4.946 150.540  1.00  0.27           O  
ATOM   2797  CB  LYS C 346      77.710  -5.344 153.344  1.00  0.27           C  
ATOM   2798  CG  LYS C 346      78.041  -5.606 154.835  1.00  0.27           C  
ATOM   2799  CD  LYS C 346      76.935  -6.372 155.591  1.00  0.27           C  
ATOM   2800  CE  LYS C 346      77.252  -6.657 157.068  1.00  0.27           C  
ATOM   2801  NZ  LYS C 346      76.112  -7.391 157.669  1.00  0.27           N  
ATOM   2802  N   ALA C 347      79.363  -3.586 150.374  1.00  0.30           N  
ATOM   2803  CA  ALA C 347      79.136  -3.179 148.984  1.00  0.30           C  
ATOM   2804  C   ALA C 347      79.734  -4.166 148.000  1.00  0.30           C  
ATOM   2805  O   ALA C 347      79.655  -4.023 146.785  1.00  0.30           O  
ATOM   2806  CB  ALA C 347      79.816  -1.828 148.658  1.00  0.30           C  
ATOM   2807  N   LYS C 348      80.326  -5.249 148.528  1.00  0.23           N  
ATOM   2808  CA  LYS C 348      80.814  -6.375 147.768  1.00  0.23           C  
ATOM   2809  C   LYS C 348      79.645  -7.218 147.277  1.00  0.23           C  
ATOM   2810  O   LYS C 348      79.773  -8.029 146.366  1.00  0.23           O  
ATOM   2811  CB  LYS C 348      81.731  -7.206 148.706  1.00  0.23           C  
ATOM   2812  CG  LYS C 348      82.961  -6.415 149.200  1.00  0.23           C  
ATOM   2813  CD  LYS C 348      83.912  -7.269 150.059  1.00  0.23           C  
ATOM   2814  CE  LYS C 348      85.189  -6.530 150.483  1.00  0.23           C  
ATOM   2815  NZ  LYS C 348      86.047  -7.423 151.299  1.00  0.23           N  
ATOM   2816  N   GLY C 349      78.459  -6.996 147.886  1.00  0.24           N  
ATOM   2817  CA  GLY C 349      77.226  -7.695 147.596  1.00  0.24           C  
ATOM   2818  C   GLY C 349      77.139  -8.965 148.394  1.00  0.24           C  
ATOM   2819  O   GLY C 349      77.770  -9.937 148.006  1.00  0.24           O  
ATOM   2820  N   PRO C 350      76.374  -9.074 149.467  1.00  0.17           N  
ATOM   2821  CA  PRO C 350      76.251 -10.393 150.076  1.00  0.17           C  
ATOM   2822  C   PRO C 350      74.789 -10.748 150.162  1.00  0.17           C  
ATOM   2823  O   PRO C 350      74.454 -11.702 150.855  1.00  0.17           O  
ATOM   2824  CB  PRO C 350      76.966 -10.203 151.415  1.00  0.17           C  
ATOM   2825  CG  PRO C 350      76.600  -8.775 151.831  1.00  0.17           C  
ATOM   2826  CD  PRO C 350      76.409  -8.022 150.504  1.00  0.17           C  
ATOM   2827  N   GLU C 351      73.904 -10.045 149.425  1.00  0.21           N  
ATOM   2828  CA  GLU C 351      72.492 -10.392 149.330  1.00  0.21           C  
ATOM   2829  C   GLU C 351      72.122 -11.037 147.996  1.00  0.21           C  
ATOM   2830  O   GLU C 351      71.034 -11.581 147.829  1.00  0.21           O  
ATOM   2831  CB  GLU C 351      71.630  -9.115 149.497  1.00  0.21           C  
ATOM   2832  CG  GLU C 351      71.911  -8.382 150.834  1.00  0.21           C  
ATOM   2833  CD  GLU C 351      71.267  -6.999 150.944  1.00  0.21           C  
ATOM   2834  OE1 GLU C 351      71.478  -6.364 152.012  1.00  0.21           O  
ATOM   2835  OE2 GLU C 351      70.608  -6.548 149.972  1.00  0.21           O  
ATOM   2836  N   ALA C 352      73.034 -11.021 147.004  1.00  0.24           N  
ATOM   2837  CA  ALA C 352      72.744 -11.510 145.667  1.00  0.24           C  
ATOM   2838  C   ALA C 352      74.034 -11.631 144.871  1.00  0.24           C  
ATOM   2839  O   ALA C 352      74.167 -11.112 143.763  1.00  0.24           O  
ATOM   2840  CB  ALA C 352      71.746 -10.594 144.917  1.00  0.24           C  
ATOM   2841  N   TYR C 353      75.027 -12.329 145.450  1.00  0.21           N  
ATOM   2842  CA  TYR C 353      76.327 -12.567 144.854  1.00  0.21           C  
ATOM   2843  C   TYR C 353      76.483 -14.059 144.651  1.00  0.21           C  
ATOM   2844  O   TYR C 353      76.026 -14.861 145.462  1.00  0.21           O  
ATOM   2845  CB  TYR C 353      77.456 -12.010 145.761  1.00  0.21           C  
ATOM   2846  CG  TYR C 353      78.811 -11.938 145.098  1.00  0.21           C  
ATOM   2847  CD1 TYR C 353      79.771 -12.957 145.247  1.00  0.21           C  
ATOM   2848  CD2 TYR C 353      79.151 -10.794 144.358  1.00  0.21           C  
ATOM   2849  CE1 TYR C 353      81.037 -12.836 144.649  1.00  0.21           C  
ATOM   2850  CE2 TYR C 353      80.416 -10.669 143.769  1.00  0.21           C  
ATOM   2851  CZ  TYR C 353      81.355 -11.694 143.905  1.00  0.21           C  
ATOM   2852  OH  TYR C 353      82.619 -11.555 143.300  1.00  0.21           O  
ATOM   2853  N   GLY C 354      77.090 -14.452 143.513  1.00  0.25           N  
ATOM   2854  CA  GLY C 354      77.307 -15.845 143.148  1.00  0.25           C  
ATOM   2855  C   GLY C 354      78.762 -16.213 143.208  1.00  0.25           C  
ATOM   2856  O   GLY C 354      79.359 -16.285 144.274  1.00  0.25           O  
ATOM   2857  N   VAL C 355      79.369 -16.474 142.034  1.00  0.20           N  
ATOM   2858  CA  VAL C 355      80.762 -16.880 141.926  1.00  0.20           C  
ATOM   2859  C   VAL C 355      81.608 -15.682 141.548  1.00  0.20           C  
ATOM   2860  O   VAL C 355      82.225 -15.046 142.394  1.00  0.20           O  
ATOM   2861  CB  VAL C 355      80.954 -18.015 140.919  1.00  0.20           C  
ATOM   2862  CG1 VAL C 355      82.448 -18.406 140.808  1.00  0.20           C  
ATOM   2863  CG2 VAL C 355      80.136 -19.231 141.397  1.00  0.20           C  
ATOM   2864  N   LYS C 356      81.669 -15.342 140.249  1.00  0.26           N  
ATOM   2865  CA  LYS C 356      82.383 -14.198 139.745  1.00  0.26           C  
ATOM   2866  C   LYS C 356      81.342 -13.305 139.109  1.00  0.26           C  
ATOM   2867  O   LYS C 356      80.410 -13.782 138.464  1.00  0.26           O  
ATOM   2868  CB  LYS C 356      83.475 -14.631 138.731  1.00  0.26           C  
ATOM   2869  CG  LYS C 356      84.325 -13.476 138.185  1.00  0.26           C  
ATOM   2870  CD  LYS C 356      85.413 -13.948 137.204  1.00  0.26           C  
ATOM   2871  CE  LYS C 356      86.158 -12.753 136.604  1.00  0.26           C  
ATOM   2872  NZ  LYS C 356      87.095 -13.149 135.538  1.00  0.26           N  
ATOM   2873  N   VAL C 357      81.440 -11.986 139.346  1.00  0.23           N  
ATOM   2874  CA  VAL C 357      80.488 -11.016 138.852  1.00  0.23           C  
ATOM   2875  C   VAL C 357      81.283  -9.973 138.129  1.00  0.23           C  
ATOM   2876  O   VAL C 357      82.107  -9.294 138.737  1.00  0.23           O  
ATOM   2877  CB  VAL C 357      79.706 -10.308 139.958  1.00  0.23           C  
ATOM   2878  CG1 VAL C 357      78.765  -9.233 139.362  1.00  0.23           C  
ATOM   2879  CG2 VAL C 357      78.909 -11.352 140.764  1.00  0.23           C  
ATOM   2880  N   ASP C 358      81.025  -9.824 136.823  1.00  0.25           N  
ATOM   2881  CA  ASP C 358      81.729  -8.904 135.976  1.00  0.25           C  
ATOM   2882  C   ASP C 358      80.698  -7.953 135.387  1.00  0.25           C  
ATOM   2883  O   ASP C 358      79.839  -8.360 134.607  1.00  0.25           O  
ATOM   2884  CB  ASP C 358      82.440  -9.718 134.864  1.00  0.25           C  
ATOM   2885  CG  ASP C 358      83.383 -10.711 135.508  1.00  0.25           C  
ATOM   2886  OD1 ASP C 358      84.253 -10.265 136.306  1.00  0.25           O  
ATOM   2887  OD2 ASP C 358      83.247 -11.941 135.254  1.00  0.25           O  
ATOM   2888  N   ASP C 359      80.717  -6.658 135.769  1.00  0.23           N  
ATOM   2889  CA  ASP C 359      79.835  -5.634 135.239  1.00  0.23           C  
ATOM   2890  C   ASP C 359      80.591  -4.658 134.345  1.00  0.23           C  
ATOM   2891  O   ASP C 359      80.014  -3.776 133.711  1.00  0.23           O  
ATOM   2892  CB  ASP C 359      79.095  -4.883 136.383  1.00  0.23           C  
ATOM   2893  CG  ASP C 359      79.993  -4.275 137.450  1.00  0.23           C  
ATOM   2894  OD1 ASP C 359      79.463  -3.369 138.148  1.00  0.23           O  
ATOM   2895  OD2 ASP C 359      81.167  -4.703 137.590  1.00  0.23           O  
ATOM   2896  N   PHE C 360      81.913  -4.851 134.223  1.00  0.20           N  
ATOM   2897  CA  PHE C 360      82.763  -4.102 133.325  1.00  0.20           C  
ATOM   2898  C   PHE C 360      82.953  -4.791 131.978  1.00  0.20           C  
ATOM   2899  O   PHE C 360      83.365  -4.153 131.013  1.00  0.20           O  
ATOM   2900  CB  PHE C 360      84.142  -3.896 134.011  1.00  0.20           C  
ATOM   2901  CG  PHE C 360      83.989  -3.120 135.302  1.00  0.20           C  
ATOM   2902  CD1 PHE C 360      83.293  -1.896 135.346  1.00  0.20           C  
ATOM   2903  CD2 PHE C 360      84.528  -3.627 136.498  1.00  0.20           C  
ATOM   2904  CE1 PHE C 360      83.112  -1.215 136.558  1.00  0.20           C  
ATOM   2905  CE2 PHE C 360      84.357  -2.944 137.710  1.00  0.20           C  
ATOM   2906  CZ  PHE C 360      83.643  -1.741 137.741  1.00  0.20           C  
ATOM   2907  N   ASP C 361      82.564  -6.079 131.854  1.00  0.22           N  
ATOM   2908  CA  ASP C 361      82.702  -6.868 130.638  1.00  0.22           C  
ATOM   2909  C   ASP C 361      81.398  -6.889 129.829  1.00  0.22           C  
ATOM   2910  O   ASP C 361      81.291  -7.485 128.759  1.00  0.22           O  
ATOM   2911  CB  ASP C 361      83.129  -8.310 131.032  1.00  0.22           C  
ATOM   2912  CG  ASP C 361      84.599  -8.324 131.425  1.00  0.22           C  
ATOM   2913  OD1 ASP C 361      85.402  -7.674 130.710  1.00  0.22           O  
ATOM   2914  OD2 ASP C 361      84.937  -9.004 132.425  1.00  0.22           O  
ATOM   2915  N   ASN C 362      80.378  -6.172 130.328  1.00  0.18           N  
ATOM   2916  CA  ASN C 362      79.038  -6.016 129.812  1.00  0.18           C  
ATOM   2917  C   ASN C 362      78.289  -5.418 130.980  1.00  0.18           C  
ATOM   2918  O   ASN C 362      78.491  -5.802 132.127  1.00  0.18           O  
ATOM   2919  CB  ASN C 362      78.308  -7.340 129.394  1.00  0.18           C  
ATOM   2920  CG  ASN C 362      76.984  -7.092 128.663  1.00  0.18           C  
ATOM   2921  OD1 ASN C 362      76.407  -6.008 128.632  1.00  0.18           O  
ATOM   2922  ND2 ASN C 362      76.448  -8.150 128.019  1.00  0.18           N  
ATOM   2923  N   GLU C 363      77.386  -4.471 130.720  1.00  0.23           N  
ATOM   2924  CA  GLU C 363      76.462  -3.966 131.693  1.00  0.23           C  
ATOM   2925  C   GLU C 363      75.480  -5.030 132.222  1.00  0.23           C  
ATOM   2926  O   GLU C 363      74.371  -5.185 131.735  1.00  0.23           O  
ATOM   2927  CB  GLU C 363      75.753  -2.756 131.025  1.00  0.23           C  
ATOM   2928  CG  GLU C 363      74.880  -1.925 131.982  1.00  0.23           C  
ATOM   2929  CD  GLU C 363      74.371  -0.572 131.490  1.00  0.23           C  
ATOM   2930  OE1 GLU C 363      74.069   0.232 132.431  1.00  0.23           O  
ATOM   2931  OE2 GLU C 363      74.258  -0.325 130.267  1.00  0.23           O  
ATOM   2932  N   THR C 364      75.833  -5.776 133.301  1.00  0.20           N  
ATOM   2933  CA  THR C 364      74.989  -6.805 133.957  1.00  0.20           C  
ATOM   2934  C   THR C 364      73.961  -6.200 134.891  1.00  0.20           C  
ATOM   2935  O   THR C 364      73.118  -6.842 135.511  1.00  0.20           O  
ATOM   2936  CB  THR C 364      75.791  -7.786 134.817  1.00  0.20           C  
ATOM   2937  OG1 THR C 364      76.540  -7.109 135.820  1.00  0.20           O  
ATOM   2938  CG2 THR C 364      76.793  -8.555 133.950  1.00  0.20           C  
ATOM   2939  N   ARG C 365      74.071  -4.890 134.998  1.00  0.22           N  
ATOM   2940  CA  ARG C 365      73.367  -3.911 135.725  1.00  0.22           C  
ATOM   2941  C   ARG C 365      71.896  -3.851 135.281  1.00  0.22           C  
ATOM   2942  O   ARG C 365      71.049  -3.624 136.135  1.00  0.22           O  
ATOM   2943  CB  ARG C 365      74.301  -2.706 135.434  1.00  0.22           C  
ATOM   2944  CG  ARG C 365      75.645  -2.677 136.193  1.00  0.22           C  
ATOM   2945  CD  ARG C 365      76.261  -1.277 136.374  1.00  0.22           C  
ATOM   2946  NE  ARG C 365      76.038  -0.441 135.140  1.00  0.22           N  
ATOM   2947  CZ  ARG C 365      76.302   0.863 135.005  1.00  0.22           C  
ATOM   2948  NH1 ARG C 365      76.191   1.476 133.830  1.00  0.22           N  
ATOM   2949  NH2 ARG C 365      76.514   1.668 136.015  1.00  0.22           N  
ATOM   2950  N   GLN C 366      71.585  -4.150 133.982  1.00  0.23           N  
ATOM   2951  CA  GLN C 366      70.258  -4.329 133.348  1.00  0.23           C  
ATOM   2952  C   GLN C 366      69.058  -4.583 134.269  1.00  0.23           C  
ATOM   2953  O   GLN C 366      69.031  -5.488 135.099  1.00  0.23           O  
ATOM   2954  CB  GLN C 366      70.206  -5.399 132.203  1.00  0.23           C  
ATOM   2955  CG  GLN C 366      71.161  -5.202 130.996  1.00  0.23           C  
ATOM   2956  CD  GLN C 366      70.889  -3.919 130.210  1.00  0.23           C  
ATOM   2957  OE1 GLN C 366      69.763  -3.663 129.784  1.00  0.23           O  
ATOM   2958  NE2 GLN C 366      71.940  -3.093 130.006  1.00  0.23           N  
ATOM   2959  N   GLY C 367      68.006  -3.748 134.158  1.00  0.19           N  
ATOM   2960  CA  GLY C 367      66.789  -3.832 134.968  1.00  0.19           C  
ATOM   2961  C   GLY C 367      66.930  -3.239 136.357  1.00  0.19           C  
ATOM   2962  O   GLY C 367      66.028  -2.547 136.825  1.00  0.19           O  
ATOM   2963  N   ARG C 368      68.079  -3.476 137.029  1.00  0.21           N  
ATOM   2964  CA  ARG C 368      68.378  -3.051 138.389  1.00  0.21           C  
ATOM   2965  C   ARG C 368      69.139  -1.726 138.401  1.00  0.21           C  
ATOM   2966  O   ARG C 368      68.621  -0.693 138.767  1.00  0.21           O  
ATOM   2967  CB  ARG C 368      69.248  -4.114 139.133  1.00  0.21           C  
ATOM   2968  CG  ARG C 368      69.775  -3.669 140.524  1.00  0.21           C  
ATOM   2969  CD  ARG C 368      70.494  -4.758 141.329  1.00  0.21           C  
ATOM   2970  NE  ARG C 368      71.774  -5.084 140.626  1.00  0.21           N  
ATOM   2971  CZ  ARG C 368      72.532  -6.157 140.894  1.00  0.21           C  
ATOM   2972  NH1 ARG C 368      73.655  -6.352 140.207  1.00  0.21           N  
ATOM   2973  NH2 ARG C 368      72.189  -7.048 141.819  1.00  0.21           N  
ATOM   2974  N   ASN C 369      70.415  -1.733 137.990  1.00  0.24           N  
ATOM   2975  CA  ASN C 369      71.262  -0.567 137.843  1.00  0.24           C  
ATOM   2976  C   ASN C 369      71.166  -0.197 136.392  1.00  0.24           C  
ATOM   2977  O   ASN C 369      71.832  -0.805 135.577  1.00  0.24           O  
ATOM   2978  CB  ASN C 369      72.750  -0.917 137.978  1.00  0.24           C  
ATOM   2979  CG  ASN C 369      73.075  -1.432 139.333  1.00  0.24           C  
ATOM   2980  OD1 ASN C 369      72.856  -0.761 140.346  1.00  0.24           O  
ATOM   2981  ND2 ASN C 369      73.627  -2.659 139.412  1.00  0.24           N  
ATOM   2982  N   ILE C 370      70.351   0.773 136.001  1.00  0.21           N  
ATOM   2983  CA  ILE C 370      70.268   1.090 134.576  1.00  0.21           C  
ATOM   2984  C   ILE C 370      70.492   2.569 134.442  1.00  0.21           C  
ATOM   2985  O   ILE C 370      71.145   3.171 135.288  1.00  0.21           O  
ATOM   2986  CB  ILE C 370      69.017   0.528 133.875  1.00  0.21           C  
ATOM   2987  CG1 ILE C 370      67.793   0.487 134.822  1.00  0.21           C  
ATOM   2988  CG2 ILE C 370      69.378  -0.851 133.282  1.00  0.21           C  
ATOM   2989  CD1 ILE C 370      66.473   0.054 134.166  1.00  0.21           C  
ATOM   2990  N   VAL C 371      70.012   3.191 133.356  1.00  0.21           N  
ATOM   2991  CA  VAL C 371      69.821   4.624 133.301  1.00  0.21           C  
ATOM   2992  C   VAL C 371      68.342   4.826 133.025  1.00  0.21           C  
ATOM   2993  O   VAL C 371      67.837   4.458 131.966  1.00  0.21           O  
ATOM   2994  CB  VAL C 371      70.682   5.338 132.252  1.00  0.21           C  
ATOM   2995  CG1 VAL C 371      70.465   6.866 132.353  1.00  0.21           C  
ATOM   2996  CG2 VAL C 371      72.163   4.994 132.515  1.00  0.21           C  
ATOM   2997  N   LYS C 372      67.590   5.385 133.996  1.00  0.28           N  
ATOM   2998  CA  LYS C 372      66.181   5.714 133.832  1.00  0.28           C  
ATOM   2999  C   LYS C 372      66.019   7.219 133.951  1.00  0.28           C  
ATOM   3000  O   LYS C 372      66.950   7.967 134.236  1.00  0.28           O  
ATOM   3001  CB  LYS C 372      65.230   5.018 134.866  1.00  0.28           C  
ATOM   3002  CG  LYS C 372      65.229   3.477 134.799  1.00  0.28           C  
ATOM   3003  CD  LYS C 372      64.601   2.813 136.046  1.00  0.28           C  
ATOM   3004  CE  LYS C 372      63.072   2.879 136.113  1.00  0.28           C  
ATOM   3005  NZ  LYS C 372      62.591   2.152 137.314  1.00  0.28           N  
ATOM   3006  N   THR C 373      64.790   7.708 133.704  1.00  0.28           N  
ATOM   3007  CA  THR C 373      64.401   9.107 133.848  1.00  0.28           C  
ATOM   3008  C   THR C 373      64.342   9.553 135.298  1.00  0.28           C  
ATOM   3009  O   THR C 373      64.511  10.726 135.623  1.00  0.28           O  
ATOM   3010  CB  THR C 373      63.033   9.353 133.220  1.00  0.28           C  
ATOM   3011  OG1 THR C 373      62.067   8.424 133.709  1.00  0.28           O  
ATOM   3012  CG2 THR C 373      63.145   9.114 131.707  1.00  0.28           C  
ATOM   3013  N   TRP C 374      64.108   8.599 136.212  1.00  0.24           N  
ATOM   3014  CA  TRP C 374      64.092   8.798 137.642  1.00  0.24           C  
ATOM   3015  C   TRP C 374      65.479   8.623 138.241  1.00  0.24           C  
ATOM   3016  O   TRP C 374      66.317   7.911 137.700  1.00  0.24           O  
ATOM   3017  CB  TRP C 374      63.131   7.766 138.293  1.00  0.24           C  
ATOM   3018  CG  TRP C 374      61.675   7.997 137.926  1.00  0.24           C  
ATOM   3019  CD1 TRP C 374      60.954   7.553 136.849  1.00  0.24           C  
ATOM   3020  CD2 TRP C 374      60.793   8.844 138.683  1.00  0.24           C  
ATOM   3021  NE1 TRP C 374      59.669   8.055 136.896  1.00  0.24           N  
ATOM   3022  CE2 TRP C 374      59.554   8.856 138.011  1.00  0.24           C  
ATOM   3023  CE3 TRP C 374      60.986   9.579 139.852  1.00  0.24           C  
ATOM   3024  CZ2 TRP C 374      58.487   9.602 138.496  1.00  0.24           C  
ATOM   3025  CZ3 TRP C 374      59.911  10.338 140.337  1.00  0.24           C  
ATOM   3026  CH2 TRP C 374      58.678  10.351 139.668  1.00  0.24           C  
ATOM   3027  N   GLU C 375      65.752   9.249 139.409  1.00  0.24           N  
ATOM   3028  CA  GLU C 375      66.996   9.065 140.137  1.00  0.24           C  
ATOM   3029  C   GLU C 375      67.167   7.661 140.710  1.00  0.24           C  
ATOM   3030  O   GLU C 375      68.281   7.186 140.903  1.00  0.24           O  
ATOM   3031  CB  GLU C 375      67.112  10.101 141.271  1.00  0.24           C  
ATOM   3032  CG  GLU C 375      68.538  10.210 141.861  1.00  0.24           C  
ATOM   3033  CD  GLU C 375      68.586  10.373 143.374  1.00  0.24           C  
ATOM   3034  OE1 GLU C 375      67.602  10.910 143.937  1.00  0.24           O  
ATOM   3035  OE2 GLU C 375      69.622   9.935 143.950  1.00  0.24           O  
ATOM   3036  N   GLU C 376      66.053   6.931 140.928  1.00  0.26           N  
ATOM   3037  CA  GLU C 376      66.041   5.513 141.164  1.00  0.26           C  
ATOM   3038  C   GLU C 376      66.528   4.824 139.866  1.00  0.26           C  
ATOM   3039  O   GLU C 376      65.725   4.447 139.017  1.00  0.26           O  
ATOM   3040  CB  GLU C 376      64.600   5.120 141.562  1.00  0.26           C  
ATOM   3041  CG  GLU C 376      64.402   3.647 141.959  1.00  0.26           C  
ATOM   3042  CD  GLU C 376      65.421   3.258 143.009  1.00  0.26           C  
ATOM   3043  OE1 GLU C 376      66.148   2.248 142.826  1.00  0.26           O  
ATOM   3044  OE2 GLU C 376      65.523   4.042 143.981  1.00  0.26           O  
ATOM   3045  N   THR C 377      67.914   4.705 139.798  1.00  0.23           N  
ATOM   3046  CA  THR C 377      68.901   4.272 138.781  1.00  0.23           C  
ATOM   3047  C   THR C 377      69.830   5.313 138.241  1.00  0.23           C  
ATOM   3048  O   THR C 377      70.291   5.217 137.122  1.00  0.23           O  
ATOM   3049  CB  THR C 377      68.467   3.386 137.640  1.00  0.23           C  
ATOM   3050  OG1 THR C 377      67.550   4.027 136.788  1.00  0.23           O  
ATOM   3051  CG2 THR C 377      67.832   2.158 138.271  1.00  0.23           C  
ATOM   3052  N   LYS C 378      70.160   6.385 138.953  1.00  0.31           N  
ATOM   3053  CA  LYS C 378      71.101   7.357 138.414  1.00  0.31           C  
ATOM   3054  C   LYS C 378      72.437   7.188 139.104  1.00  0.31           C  
ATOM   3055  O   LYS C 378      72.560   6.551 140.144  1.00  0.31           O  
ATOM   3056  CB  LYS C 378      70.439   8.752 138.524  1.00  0.31           C  
ATOM   3057  CG  LYS C 378      71.151   9.982 137.929  1.00  0.31           C  
ATOM   3058  CD  LYS C 378      70.225  11.210 138.093  1.00  0.31           C  
ATOM   3059  CE  LYS C 378      70.789  12.559 137.623  1.00  0.31           C  
ATOM   3060  NZ  LYS C 378      69.807  13.641 137.844  1.00  0.31           N  
ATOM   3061  N   LYS C 379      73.536   7.708 138.524  1.00  0.35           N  
ATOM   3062  CA  LYS C 379      74.824   7.728 139.183  1.00  0.35           C  
ATOM   3063  C   LYS C 379      74.832   8.785 140.280  1.00  0.35           C  
ATOM   3064  O   LYS C 379      75.334   9.889 140.079  1.00  0.35           O  
ATOM   3065  CB  LYS C 379      76.014   7.982 138.209  1.00  0.35           C  
ATOM   3066  CG  LYS C 379      76.274   6.849 137.198  1.00  0.35           C  
ATOM   3067  CD  LYS C 379      77.408   7.219 136.221  1.00  0.35           C  
ATOM   3068  CE  LYS C 379      77.710   6.148 135.167  1.00  0.35           C  
ATOM   3069  NZ  LYS C 379      78.781   6.618 134.254  1.00  0.35           N  
ATOM   3070  N   THR C 380      74.248   8.473 141.454  1.00  0.36           N  
ATOM   3071  CA  THR C 380      74.195   9.367 142.608  1.00  0.36           C  
ATOM   3072  C   THR C 380      75.002   8.875 143.790  1.00  0.36           C  
ATOM   3073  O   THR C 380      75.203   7.682 144.010  1.00  0.36           O  
ATOM   3074  CB  THR C 380      72.787   9.757 143.057  1.00  0.36           C  
ATOM   3075  OG1 THR C 380      71.941   8.657 143.350  1.00  0.36           O  
ATOM   3076  CG2 THR C 380      72.169  10.513 141.880  1.00  0.36           C  
ATOM   3077  N   VAL C 381      75.553   9.821 144.585  1.00  0.26           N  
ATOM   3078  CA  VAL C 381      76.276   9.489 145.803  1.00  0.26           C  
ATOM   3079  C   VAL C 381      75.512  10.075 146.986  1.00  0.26           C  
ATOM   3080  O   VAL C 381      75.724  11.205 147.416  1.00  0.26           O  
ATOM   3081  CB  VAL C 381      77.774   9.823 145.794  1.00  0.26           C  
ATOM   3082  CG1 VAL C 381      78.402   9.168 147.045  1.00  0.26           C  
ATOM   3083  CG2 VAL C 381      78.438   9.256 144.513  1.00  0.26           C  
ATOM   3084  N   HIS C 382      74.549   9.264 147.478  1.00  0.27           N  
ATOM   3085  CA  HIS C 382      73.720   9.432 148.651  1.00  0.27           C  
ATOM   3086  C   HIS C 382      74.484   9.495 149.975  1.00  0.27           C  
ATOM   3087  O   HIS C 382      75.475   8.781 150.172  1.00  0.27           O  
ATOM   3088  CB  HIS C 382      72.649   8.313 148.663  1.00  0.27           C  
ATOM   3089  CG  HIS C 382      73.016   6.976 149.262  1.00  0.27           C  
ATOM   3090  ND1 HIS C 382      73.186   6.879 150.631  1.00  0.27           N  
ATOM   3091  CD2 HIS C 382      73.128   5.750 148.700  1.00  0.27           C  
ATOM   3092  CE1 HIS C 382      73.413   5.617 150.876  1.00  0.27           C  
ATOM   3093  NE2 HIS C 382      73.374   4.886 149.744  1.00  0.27           N  
ATOM   3094  N   PRO C 383      74.033  10.395 150.863  1.00  0.33           N  
ATOM   3095  CA  PRO C 383      74.862  11.131 151.809  1.00  0.33           C  
ATOM   3096  C   PRO C 383      76.309  11.437 151.482  1.00  0.33           C  
ATOM   3097  O   PRO C 383      76.814  11.140 150.402  1.00  0.33           O  
ATOM   3098  CB  PRO C 383      74.615  10.326 153.095  1.00  0.33           C  
ATOM   3099  CG  PRO C 383      73.092  10.125 153.021  1.00  0.33           C  
ATOM   3100  CD  PRO C 383      72.749  10.174 151.525  1.00  0.33           C  
ATOM   3101  N   LEU C 384      77.067  12.010 152.431  1.00  0.35           N  
ATOM   3102  CA  LEU C 384      78.497  12.082 152.219  1.00  0.35           C  
ATOM   3103  C   LEU C 384      79.149  10.780 152.639  1.00  0.35           C  
ATOM   3104  O   LEU C 384      79.424  10.528 153.813  1.00  0.35           O  
ATOM   3105  CB  LEU C 384      79.166  13.296 152.892  1.00  0.35           C  
ATOM   3106  CG  LEU C 384      80.658  13.481 152.531  1.00  0.35           C  
ATOM   3107  CD1 LEU C 384      80.907  13.691 151.023  1.00  0.35           C  
ATOM   3108  CD2 LEU C 384      81.192  14.661 153.342  1.00  0.35           C  
ATOM   3109  N   ALA C 385      79.397   9.902 151.651  1.00  0.37           N  
ATOM   3110  CA  ALA C 385      80.220   8.733 151.826  1.00  0.37           C  
ATOM   3111  C   ALA C 385      81.647   9.081 151.442  1.00  0.37           C  
ATOM   3112  O   ALA C 385      81.924   9.581 150.356  1.00  0.37           O  
ATOM   3113  CB  ALA C 385      79.713   7.539 150.989  1.00  0.37           C  
ATOM   3114  N   LYS C 386      82.601   8.859 152.361  1.00  0.33           N  
ATOM   3115  CA  LYS C 386      84.006   9.053 152.106  1.00  0.33           C  
ATOM   3116  C   LYS C 386      84.553   7.990 151.167  1.00  0.33           C  
ATOM   3117  O   LYS C 386      84.662   6.815 151.514  1.00  0.33           O  
ATOM   3118  CB  LYS C 386      84.738   9.066 153.475  1.00  0.33           C  
ATOM   3119  CG  LYS C 386      86.277   9.011 153.464  1.00  0.33           C  
ATOM   3120  CD  LYS C 386      86.863   7.604 153.626  1.00  0.33           C  
ATOM   3121  CE  LYS C 386      88.384   7.594 153.652  1.00  0.33           C  
ATOM   3122  NZ  LYS C 386      88.805   6.183 153.731  1.00  0.33           N  
ATOM   3123  N   ASP C 387      84.945   8.376 149.942  1.00  0.27           N  
ATOM   3124  CA  ASP C 387      85.781   7.540 149.116  1.00  0.27           C  
ATOM   3125  C   ASP C 387      87.180   7.402 149.731  1.00  0.27           C  
ATOM   3126  O   ASP C 387      87.717   8.290 150.391  1.00  0.27           O  
ATOM   3127  CB  ASP C 387      85.855   8.059 147.655  1.00  0.27           C  
ATOM   3128  CG  ASP C 387      84.540   7.860 146.917  1.00  0.27           C  
ATOM   3129  OD1 ASP C 387      83.880   6.815 147.149  1.00  0.27           O  
ATOM   3130  OD2 ASP C 387      84.234   8.730 146.059  1.00  0.27           O  
ATOM   3131  N   GLY C 388      87.842   6.241 149.573  1.00  0.38           N  
ATOM   3132  CA  GLY C 388      89.291   6.173 149.766  1.00  0.38           C  
ATOM   3133  C   GLY C 388      90.055   6.885 148.670  1.00  0.38           C  
ATOM   3134  O   GLY C 388      89.567   7.011 147.552  1.00  0.38           O  
ATOM   3135  N   TYR C 389      91.278   7.377 148.970  1.00  0.33           N  
ATOM   3136  CA  TYR C 389      92.192   7.999 148.014  1.00  0.33           C  
ATOM   3137  C   TYR C 389      91.802   9.437 147.689  1.00  0.33           C  
ATOM   3138  O   TYR C 389      92.635  10.337 147.722  1.00  0.33           O  
ATOM   3139  CB  TYR C 389      92.485   7.117 146.753  1.00  0.33           C  
ATOM   3140  CG  TYR C 389      93.415   7.777 145.761  1.00  0.33           C  
ATOM   3141  CD1 TYR C 389      92.897   8.384 144.603  1.00  0.33           C  
ATOM   3142  CD2 TYR C 389      94.801   7.821 145.987  1.00  0.33           C  
ATOM   3143  CE1 TYR C 389      93.748   9.005 143.679  1.00  0.33           C  
ATOM   3144  CE2 TYR C 389      95.657   8.441 145.061  1.00  0.33           C  
ATOM   3145  CZ  TYR C 389      95.126   9.024 143.904  1.00  0.33           C  
ATOM   3146  OH  TYR C 389      95.959   9.628 142.944  1.00  0.33           O  
ATOM   3147  N   LYS C 390      90.521   9.702 147.391  1.00  0.38           N  
ATOM   3148  CA  LYS C 390      90.067  11.036 147.089  1.00  0.38           C  
ATOM   3149  C   LYS C 390      89.623  11.760 148.338  1.00  0.38           C  
ATOM   3150  O   LYS C 390      88.876  11.245 149.164  1.00  0.38           O  
ATOM   3151  CB  LYS C 390      88.938  11.046 146.034  1.00  0.38           C  
ATOM   3152  CG  LYS C 390      89.407  10.463 144.692  1.00  0.38           C  
ATOM   3153  CD  LYS C 390      88.439  10.796 143.548  1.00  0.38           C  
ATOM   3154  CE  LYS C 390      89.002  10.441 142.169  1.00  0.38           C  
ATOM   3155  NZ  LYS C 390      88.090  10.947 141.120  1.00  0.38           N  
ATOM   3156  N   PHE C 391      90.090  13.008 148.493  1.00  0.49           N  
ATOM   3157  CA  PHE C 391      89.776  13.826 149.638  1.00  0.49           C  
ATOM   3158  C   PHE C 391      88.924  14.966 149.143  1.00  0.49           C  
ATOM   3159  O   PHE C 391      89.335  15.742 148.283  1.00  0.49           O  
ATOM   3160  CB  PHE C 391      91.046  14.415 150.305  1.00  0.49           C  
ATOM   3161  CG  PHE C 391      91.892  13.309 150.873  1.00  0.49           C  
ATOM   3162  CD1 PHE C 391      91.700  12.876 152.195  1.00  0.49           C  
ATOM   3163  CD2 PHE C 391      92.870  12.676 150.087  1.00  0.49           C  
ATOM   3164  CE1 PHE C 391      92.464  11.824 152.720  1.00  0.49           C  
ATOM   3165  CE2 PHE C 391      93.629  11.619 150.604  1.00  0.49           C  
ATOM   3166  CZ  PHE C 391      93.428  11.192 151.923  1.00  0.49           C  
ATOM   3167  N   VAL C 392      87.686  15.087 149.650  1.00  0.56           N  
ATOM   3168  CA  VAL C 392      86.836  16.224 149.336  1.00  0.56           C  
ATOM   3169  C   VAL C 392      87.366  17.507 149.962  1.00  0.56           C  
ATOM   3170  O   VAL C 392      87.716  17.551 151.140  1.00  0.56           O  
ATOM   3171  CB  VAL C 392      85.388  15.975 149.738  1.00  0.56           C  
ATOM   3172  CG1 VAL C 392      84.497  17.215 149.495  1.00  0.56           C  
ATOM   3173  CG2 VAL C 392      84.849  14.773 148.937  1.00  0.56           C  
ATOM   3174  N   PHE C 393      87.431  18.601 149.175  1.00  0.48           N  
ATOM   3175  CA  PHE C 393      87.939  19.871 149.655  1.00  0.48           C  
ATOM   3176  C   PHE C 393      86.800  20.710 150.187  1.00  0.48           C  
ATOM   3177  O   PHE C 393      85.917  21.152 149.459  1.00  0.48           O  
ATOM   3178  CB  PHE C 393      88.680  20.727 148.591  1.00  0.48           C  
ATOM   3179  CG  PHE C 393      89.923  20.033 148.121  1.00  0.48           C  
ATOM   3180  CD1 PHE C 393      91.166  20.274 148.733  1.00  0.48           C  
ATOM   3181  CD2 PHE C 393      89.854  19.138 147.045  1.00  0.48           C  
ATOM   3182  CE1 PHE C 393      92.323  19.630 148.270  1.00  0.48           C  
ATOM   3183  CE2 PHE C 393      91.003  18.485 146.587  1.00  0.48           C  
ATOM   3184  CZ  PHE C 393      92.239  18.734 147.196  1.00  0.48           C  
ATOM   3185  N   HIS C 394      86.803  20.970 151.497  1.00  0.50           N  
ATOM   3186  CA  HIS C 394      85.855  21.887 152.106  1.00  0.50           C  
ATOM   3187  C   HIS C 394      86.450  23.273 152.208  1.00  0.50           C  
ATOM   3188  O   HIS C 394      87.669  23.430 152.220  1.00  0.50           O  
ATOM   3189  CB  HIS C 394      85.514  21.382 153.509  1.00  0.50           C  
ATOM   3190  CG  HIS C 394      84.271  21.819 154.213  1.00  0.50           C  
ATOM   3191  ND1 HIS C 394      84.176  23.070 154.794  1.00  0.50           N  
ATOM   3192  CD2 HIS C 394      83.305  21.000 154.698  1.00  0.50           C  
ATOM   3193  CE1 HIS C 394      83.153  22.983 155.624  1.00  0.50           C  
ATOM   3194  NE2 HIS C 394      82.597  21.749 155.607  1.00  0.50           N  
ATOM   3195  N   THR C 395      85.605  24.315 152.321  1.00  0.54           N  
ATOM   3196  CA  THR C 395      86.028  25.707 152.262  1.00  0.54           C  
ATOM   3197  C   THR C 395      86.002  26.335 153.651  1.00  0.54           C  
ATOM   3198  O   THR C 395      84.957  26.796 154.115  1.00  0.54           O  
ATOM   3199  CB  THR C 395      85.112  26.532 151.336  1.00  0.54           C  
ATOM   3200  OG1 THR C 395      85.281  26.161 149.979  1.00  0.54           O  
ATOM   3201  CG2 THR C 395      85.353  28.048 151.342  1.00  0.54           C  
ATOM   3202  N   PRO C 396      87.125  26.463 154.354  1.00  0.50           N  
ATOM   3203  CA  PRO C 396      87.255  27.469 155.389  1.00  0.50           C  
ATOM   3204  C   PRO C 396      87.494  28.796 154.714  1.00  0.50           C  
ATOM   3205  O   PRO C 396      88.537  29.016 154.108  1.00  0.50           O  
ATOM   3206  CB  PRO C 396      88.474  27.058 156.246  1.00  0.50           C  
ATOM   3207  CG  PRO C 396      88.740  25.590 155.926  1.00  0.50           C  
ATOM   3208  CD  PRO C 396      87.995  25.322 154.619  1.00  0.50           C  
ATOM   3209  N   LYS C 397      86.521  29.705 154.765  1.00  0.53           N  
ATOM   3210  CA  LYS C 397      86.727  31.084 154.390  1.00  0.53           C  
ATOM   3211  C   LYS C 397      87.212  31.913 155.585  1.00  0.53           C  
ATOM   3212  O   LYS C 397      86.728  31.758 156.703  1.00  0.53           O  
ATOM   3213  CB  LYS C 397      85.404  31.670 153.836  1.00  0.53           C  
ATOM   3214  CG  LYS C 397      85.559  33.101 153.312  1.00  0.53           C  
ATOM   3215  CD  LYS C 397      84.295  33.712 152.698  1.00  0.53           C  
ATOM   3216  CE  LYS C 397      84.564  35.146 152.217  1.00  0.53           C  
ATOM   3217  NZ  LYS C 397      83.358  35.718 151.592  1.00  0.53           N  
ATOM   3218  N   TYR C 398      88.171  32.840 155.374  1.00  0.49           N  
ATOM   3219  CA  TYR C 398      88.702  33.720 156.408  1.00  0.49           C  
ATOM   3220  C   TYR C 398      88.341  35.152 156.077  1.00  0.49           C  
ATOM   3221  O   TYR C 398      88.395  35.547 154.926  1.00  0.49           O  
ATOM   3222  CB  TYR C 398      90.253  33.660 156.458  1.00  0.49           C  
ATOM   3223  CG  TYR C 398      90.681  32.497 157.305  1.00  0.49           C  
ATOM   3224  CD1 TYR C 398      90.501  31.155 156.916  1.00  0.49           C  
ATOM   3225  CD2 TYR C 398      91.202  32.769 158.577  1.00  0.49           C  
ATOM   3226  CE1 TYR C 398      90.812  30.110 157.802  1.00  0.49           C  
ATOM   3227  CE2 TYR C 398      91.504  31.731 159.461  1.00  0.49           C  
ATOM   3228  CZ  TYR C 398      91.308  30.404 159.075  1.00  0.49           C  
ATOM   3229  OH  TYR C 398      91.570  29.411 160.035  1.00  0.49           O  
ATOM   3230  N   ARG C 399      87.973  36.019 157.045  1.00  0.45           N  
ATOM   3231  CA  ARG C 399      87.670  37.412 156.718  1.00  0.45           C  
ATOM   3232  C   ARG C 399      88.851  38.160 156.101  1.00  0.45           C  
ATOM   3233  O   ARG C 399      88.741  38.799 155.057  1.00  0.45           O  
ATOM   3234  CB  ARG C 399      87.192  38.169 157.982  1.00  0.45           C  
ATOM   3235  CG  ARG C 399      85.823  37.664 158.477  1.00  0.45           C  
ATOM   3236  CD  ARG C 399      85.372  38.332 159.778  1.00  0.45           C  
ATOM   3237  NE  ARG C 399      84.018  37.774 160.102  1.00  0.45           N  
ATOM   3238  CZ  ARG C 399      83.358  38.031 161.240  1.00  0.45           C  
ATOM   3239  NH1 ARG C 399      82.150  37.506 161.432  1.00  0.45           N  
ATOM   3240  NH2 ARG C 399      83.882  38.801 162.186  1.00  0.45           N  
ATOM   3241  N   HIS C 400      90.035  38.008 156.709  1.00  0.44           N  
ATOM   3242  CA  HIS C 400      91.273  38.552 156.211  1.00  0.44           C  
ATOM   3243  C   HIS C 400      92.055  37.503 155.463  1.00  0.44           C  
ATOM   3244  O   HIS C 400      92.800  36.710 156.033  1.00  0.44           O  
ATOM   3245  CB  HIS C 400      92.120  39.073 157.372  1.00  0.44           C  
ATOM   3246  CG  HIS C 400      91.614  40.375 157.896  1.00  0.44           C  
ATOM   3247  ND1 HIS C 400      90.419  40.445 158.587  1.00  0.44           N  
ATOM   3248  CD2 HIS C 400      92.253  41.569 157.929  1.00  0.44           C  
ATOM   3249  CE1 HIS C 400      90.370  41.680 159.043  1.00  0.44           C  
ATOM   3250  NE2 HIS C 400      91.454  42.404 158.673  1.00  0.44           N  
ATOM   3251  N   GLY C 401      91.886  37.510 154.134  1.00  0.51           N  
ATOM   3252  CA  GLY C 401      92.566  36.625 153.205  1.00  0.51           C  
ATOM   3253  C   GLY C 401      91.641  36.173 152.121  1.00  0.51           C  
ATOM   3254  O   GLY C 401      92.071  35.889 151.012  1.00  0.51           O  
ATOM   3255  N   ALA C 402      90.322  36.120 152.388  1.00  0.45           N  
ATOM   3256  CA  ALA C 402      89.372  35.516 151.481  1.00  0.45           C  
ATOM   3257  C   ALA C 402      88.740  36.501 150.513  1.00  0.45           C  
ATOM   3258  O   ALA C 402      87.589  36.374 150.111  1.00  0.45           O  
ATOM   3259  CB  ALA C 402      88.280  34.752 152.211  1.00  0.45           C  
ATOM   3260  N   HIS C 403      89.473  37.536 150.097  1.00  0.32           N  
ATOM   3261  CA  HIS C 403      89.035  38.495 149.115  1.00  0.32           C  
ATOM   3262  C   HIS C 403      90.244  38.862 148.292  1.00  0.32           C  
ATOM   3263  O   HIS C 403      91.282  39.201 148.850  1.00  0.32           O  
ATOM   3264  CB  HIS C 403      88.513  39.832 149.690  1.00  0.32           C  
ATOM   3265  CG  HIS C 403      87.261  39.808 150.499  1.00  0.32           C  
ATOM   3266  ND1 HIS C 403      86.047  40.079 149.899  1.00  0.32           N  
ATOM   3267  CD2 HIS C 403      87.129  39.806 151.848  1.00  0.32           C  
ATOM   3268  CE1 HIS C 403      85.197  40.236 150.894  1.00  0.32           C  
ATOM   3269  NE2 HIS C 403      85.804  40.085 152.096  1.00  0.32           N  
ATOM   3270  N   THR C 404      90.119  38.850 146.944  1.00  0.47           N  
ATOM   3271  CA  THR C 404      91.214  39.043 145.994  1.00  0.47           C  
ATOM   3272  C   THR C 404      92.073  40.257 146.266  1.00  0.47           C  
ATOM   3273  O   THR C 404      93.275  40.119 146.384  1.00  0.47           O  
ATOM   3274  CB  THR C 404      90.681  39.144 144.562  1.00  0.47           C  
ATOM   3275  OG1 THR C 404      89.900  37.996 144.260  1.00  0.47           O  
ATOM   3276  CG2 THR C 404      91.789  39.238 143.498  1.00  0.47           C  
ATOM   3277  N   MET C 405      91.484  41.457 146.441  1.00  0.45           N  
ATOM   3278  CA  MET C 405      92.248  42.677 146.676  1.00  0.45           C  
ATOM   3279  C   MET C 405      92.650  42.974 148.136  1.00  0.45           C  
ATOM   3280  O   MET C 405      93.760  43.450 148.354  1.00  0.45           O  
ATOM   3281  CB  MET C 405      91.500  43.875 146.041  1.00  0.45           C  
ATOM   3282  CG  MET C 405      91.272  43.689 144.527  1.00  0.45           C  
ATOM   3283  SD  MET C 405      92.812  43.718 143.561  1.00  0.45           S  
ATOM   3284  CE  MET C 405      92.021  43.455 141.952  1.00  0.45           C  
ATOM   3285  N   PRO C 406      91.878  42.754 149.205  1.00  0.45           N  
ATOM   3286  CA  PRO C 406      92.343  42.907 150.583  1.00  0.45           C  
ATOM   3287  C   PRO C 406      93.529  42.059 150.990  1.00  0.45           C  
ATOM   3288  O   PRO C 406      94.219  42.460 151.919  1.00  0.45           O  
ATOM   3289  CB  PRO C 406      91.108  42.584 151.439  1.00  0.45           C  
ATOM   3290  CG  PRO C 406      89.953  43.049 150.555  1.00  0.45           C  
ATOM   3291  CD  PRO C 406      90.430  42.692 149.148  1.00  0.45           C  
ATOM   3292  N   VAL C 407      93.798  40.889 150.376  1.00  0.45           N  
ATOM   3293  CA  VAL C 407      94.992  40.120 150.717  1.00  0.45           C  
ATOM   3294  C   VAL C 407      96.280  40.787 150.228  1.00  0.45           C  
ATOM   3295  O   VAL C 407      97.327  40.668 150.862  1.00  0.45           O  
ATOM   3296  CB  VAL C 407      94.874  38.660 150.291  1.00  0.45           C  
ATOM   3297  CG1 VAL C 407      94.995  38.493 148.766  1.00  0.45           C  
ATOM   3298  CG2 VAL C 407      95.911  37.800 151.043  1.00  0.45           C  
ATOM   3299  N   ASP C 408      96.192  41.586 149.139  1.00  0.44           N  
ATOM   3300  CA  ASP C 408      97.263  42.390 148.583  1.00  0.44           C  
ATOM   3301  C   ASP C 408      97.600  43.607 149.442  1.00  0.44           C  
ATOM   3302  O   ASP C 408      98.643  44.237 149.292  1.00  0.44           O  
ATOM   3303  CB  ASP C 408      96.854  42.932 147.188  1.00  0.44           C  
ATOM   3304  CG  ASP C 408      96.477  41.820 146.232  1.00  0.44           C  
ATOM   3305  OD1 ASP C 408      97.214  40.800 146.185  1.00  0.44           O  
ATOM   3306  OD2 ASP C 408      95.469  42.015 145.506  1.00  0.44           O  
ATOM   3307  N   THR C 409      96.711  43.993 150.379  1.00  0.48           N  
ATOM   3308  CA  THR C 409      96.978  45.057 151.341  1.00  0.48           C  
ATOM   3309  C   THR C 409      98.028  44.644 152.354  1.00  0.48           C  
ATOM   3310  O   THR C 409      97.766  43.780 153.188  1.00  0.48           O  
ATOM   3311  CB  THR C 409      95.738  45.456 152.148  1.00  0.48           C  
ATOM   3312  OG1 THR C 409      94.735  45.993 151.302  1.00  0.48           O  
ATOM   3313  CG2 THR C 409      96.034  46.545 153.197  1.00  0.48           C  
ATOM   3314  N   ASP C 410      99.209  45.304 152.386  1.00  0.46           N  
ATOM   3315  CA  ASP C 410     100.294  45.063 153.327  1.00  0.46           C  
ATOM   3316  C   ASP C 410      99.881  44.967 154.799  1.00  0.46           C  
ATOM   3317  O   ASP C 410     100.354  44.122 155.532  1.00  0.46           O  
ATOM   3318  CB  ASP C 410     101.394  46.151 153.207  1.00  0.46           C  
ATOM   3319  CG  ASP C 410     102.032  46.154 151.830  1.00  0.46           C  
ATOM   3320  OD1 ASP C 410     102.148  45.062 151.226  1.00  0.46           O  
ATOM   3321  OD2 ASP C 410     102.407  47.267 151.382  1.00  0.46           O  
ATOM   3322  N   MET C 411      98.932  45.761 155.320  1.00  0.44           N  
ATOM   3323  CA  MET C 411      98.408  45.530 156.667  1.00  0.44           C  
ATOM   3324  C   MET C 411      97.776  44.151 156.921  1.00  0.44           C  
ATOM   3325  O   MET C 411      97.865  43.595 158.014  1.00  0.44           O  
ATOM   3326  CB  MET C 411      97.444  46.665 157.067  1.00  0.44           C  
ATOM   3327  CG  MET C 411      98.149  48.039 157.040  1.00  0.44           C  
ATOM   3328  SD  MET C 411      97.066  49.455 157.394  1.00  0.44           S  
ATOM   3329  CE  MET C 411      96.801  49.083 159.152  1.00  0.44           C  
ATOM   3330  N   VAL C 412      97.136  43.532 155.913  1.00  0.43           N  
ATOM   3331  CA  VAL C 412      96.578  42.196 156.034  1.00  0.43           C  
ATOM   3332  C   VAL C 412      97.657  41.113 156.051  1.00  0.43           C  
ATOM   3333  O   VAL C 412      97.620  40.197 156.874  1.00  0.43           O  
ATOM   3334  CB  VAL C 412      95.546  41.948 154.935  1.00  0.43           C  
ATOM   3335  CG1 VAL C 412      94.885  40.566 155.107  1.00  0.43           C  
ATOM   3336  CG2 VAL C 412      94.487  43.072 155.016  1.00  0.43           C  
ATOM   3337  N   ALA C 413      98.665  41.219 155.162  1.00  0.39           N  
ATOM   3338  CA  ALA C 413      99.681  40.204 154.948  1.00  0.39           C  
ATOM   3339  C   ALA C 413     101.088  40.805 154.871  1.00  0.39           C  
ATOM   3340  O   ALA C 413     101.825  40.577 153.920  1.00  0.39           O  
ATOM   3341  CB  ALA C 413      99.324  39.428 153.663  1.00  0.39           C  
ATOM   3342  N   MET C 414     101.469  41.567 155.924  1.00  0.35           N  
ATOM   3343  CA  MET C 414     102.698  42.335 156.127  1.00  0.35           C  
ATOM   3344  C   MET C 414     103.961  41.457 156.137  1.00  0.35           C  
ATOM   3345  O   MET C 414     104.303  40.767 155.186  1.00  0.35           O  
ATOM   3346  CB  MET C 414     102.564  43.165 157.465  1.00  0.35           C  
ATOM   3347  CG  MET C 414     103.566  44.328 157.703  1.00  0.35           C  
ATOM   3348  SD  MET C 414     103.501  45.659 156.470  1.00  0.35           S  
ATOM   3349  CE  MET C 414     102.138  46.569 157.244  1.00  0.35           C  
ATOM   3350  N   LEU C 415     104.721  41.430 157.245  1.00  0.26           N  
ATOM   3351  CA  LEU C 415     105.865  40.552 157.383  1.00  0.26           C  
ATOM   3352  C   LEU C 415     105.580  39.581 158.500  1.00  0.26           C  
ATOM   3353  O   LEU C 415     105.511  39.973 159.662  1.00  0.26           O  
ATOM   3354  CB  LEU C 415     107.155  41.361 157.720  1.00  0.26           C  
ATOM   3355  CG  LEU C 415     108.435  40.522 157.984  1.00  0.26           C  
ATOM   3356  CD1 LEU C 415     108.798  39.630 156.785  1.00  0.26           C  
ATOM   3357  CD2 LEU C 415     109.633  41.391 158.416  1.00  0.26           C  
ATOM   3358  N   PHE C 416     105.427  38.268 158.207  1.00  0.26           N  
ATOM   3359  CA  PHE C 416     105.185  37.264 159.225  1.00  0.26           C  
ATOM   3360  C   PHE C 416     106.324  37.133 160.267  1.00  0.26           C  
ATOM   3361  O   PHE C 416     106.099  36.553 161.308  1.00  0.26           O  
ATOM   3362  CB  PHE C 416     104.792  35.879 158.606  1.00  0.26           C  
ATOM   3363  CG  PHE C 416     103.486  35.905 157.819  1.00  0.26           C  
ATOM   3364  CD1 PHE C 416     102.264  35.745 158.500  1.00  0.26           C  
ATOM   3365  CD2 PHE C 416     103.445  35.994 156.410  1.00  0.26           C  
ATOM   3366  CE1 PHE C 416     101.046  35.714 157.812  1.00  0.26           C  
ATOM   3367  CE2 PHE C 416     102.220  35.970 155.717  1.00  0.26           C  
ATOM   3368  CZ  PHE C 416     101.018  35.844 156.422  1.00  0.26           C  
ATOM   3369  N   GLY C 417     107.539  37.725 160.080  1.00  0.28           N  
ATOM   3370  CA  GLY C 417     108.608  37.940 161.085  1.00  0.28           C  
ATOM   3371  C   GLY C 417     108.465  37.275 162.450  1.00  0.28           C  
ATOM   3372  O   GLY C 417     108.755  36.085 162.548  1.00  0.28           O  
ATOM   3373  N   PRO C 418     108.015  37.933 163.516  1.00  0.28           N  
ATOM   3374  CA  PRO C 418     107.692  37.224 164.753  1.00  0.28           C  
ATOM   3375  C   PRO C 418     106.183  37.123 164.951  1.00  0.28           C  
ATOM   3376  O   PRO C 418     105.665  37.626 165.947  1.00  0.28           O  
ATOM   3377  CB  PRO C 418     108.365  38.125 165.804  1.00  0.28           C  
ATOM   3378  CG  PRO C 418     108.247  39.552 165.250  1.00  0.28           C  
ATOM   3379  CD  PRO C 418     108.245  39.365 163.730  1.00  0.28           C  
ATOM   3380  N   PHE C 419     105.449  36.427 164.044  1.00  0.27           N  
ATOM   3381  CA  PHE C 419     103.998  36.227 164.075  1.00  0.27           C  
ATOM   3382  C   PHE C 419     103.553  35.323 165.198  1.00  0.27           C  
ATOM   3383  O   PHE C 419     102.360  35.224 165.459  1.00  0.27           O  
ATOM   3384  CB  PHE C 419     103.422  35.692 162.711  1.00  0.27           C  
ATOM   3385  CG  PHE C 419     103.547  34.198 162.479  1.00  0.27           C  
ATOM   3386  CD1 PHE C 419     104.721  33.631 161.967  1.00  0.27           C  
ATOM   3387  CD2 PHE C 419     102.491  33.339 162.824  1.00  0.27           C  
ATOM   3388  CE1 PHE C 419     104.872  32.243 161.874  1.00  0.27           C  
ATOM   3389  CE2 PHE C 419     102.637  31.950 162.741  1.00  0.27           C  
ATOM   3390  CZ  PHE C 419     103.838  31.396 162.286  1.00  0.27           C  
ATOM   3391  N   GLY C 420     104.539  34.648 165.828  1.00  0.27           N  
ATOM   3392  CA  GLY C 420     104.473  33.615 166.848  1.00  0.27           C  
ATOM   3393  C   GLY C 420     103.158  33.392 167.533  1.00  0.27           C  
ATOM   3394  O   GLY C 420     102.535  34.294 168.080  1.00  0.27           O  
ATOM   3395  N   ASP C 421     102.754  32.123 167.469  1.00  0.29           N  
ATOM   3396  CA  ASP C 421     101.436  31.594 167.670  1.00  0.29           C  
ATOM   3397  C   ASP C 421     100.489  32.045 166.567  1.00  0.29           C  
ATOM   3398  O   ASP C 421     100.875  32.134 165.406  1.00  0.29           O  
ATOM   3399  CB  ASP C 421     100.903  31.763 169.115  1.00  0.29           C  
ATOM   3400  CG  ASP C 421     101.809  31.070 170.115  1.00  0.29           C  
ATOM   3401  OD1 ASP C 421     102.528  30.126 169.695  1.00  0.29           O  
ATOM   3402  OD2 ASP C 421     101.737  31.437 171.314  1.00  0.29           O  
ATOM   3403  N   ILE C 422      99.196  32.264 166.867  1.00  0.38           N  
ATOM   3404  CA  ILE C 422      98.228  32.732 165.888  1.00  0.38           C  
ATOM   3405  C   ILE C 422      97.616  33.961 166.502  1.00  0.38           C  
ATOM   3406  O   ILE C 422      96.969  33.898 167.547  1.00  0.38           O  
ATOM   3407  CB  ILE C 422      97.107  31.729 165.538  1.00  0.38           C  
ATOM   3408  CG1 ILE C 422      97.666  30.500 164.775  1.00  0.38           C  
ATOM   3409  CG2 ILE C 422      96.002  32.413 164.685  1.00  0.38           C  
ATOM   3410  CD1 ILE C 422      96.664  29.342 164.623  1.00  0.38           C  
ATOM   3411  N   TYR C 423      97.794  35.133 165.869  1.00  0.25           N  
ATOM   3412  CA  TYR C 423      97.158  36.346 166.330  1.00  0.25           C  
ATOM   3413  C   TYR C 423      95.752  36.507 165.769  1.00  0.25           C  
ATOM   3414  O   TYR C 423      95.324  35.793 164.868  1.00  0.25           O  
ATOM   3415  CB  TYR C 423      98.011  37.600 165.988  1.00  0.25           C  
ATOM   3416  CG  TYR C 423      99.234  37.674 166.868  1.00  0.25           C  
ATOM   3417  CD1 TYR C 423      99.106  37.694 168.269  1.00  0.25           C  
ATOM   3418  CD2 TYR C 423     100.522  37.742 166.310  1.00  0.25           C  
ATOM   3419  CE1 TYR C 423     100.237  37.749 169.094  1.00  0.25           C  
ATOM   3420  CE2 TYR C 423     101.658  37.789 167.133  1.00  0.25           C  
ATOM   3421  CZ  TYR C 423     101.511  37.785 168.522  1.00  0.25           C  
ATOM   3422  OH  TYR C 423     102.647  37.901 169.347  1.00  0.25           O  
ATOM   3423  N   ARG C 424      94.972  37.447 166.345  1.00  0.35           N  
ATOM   3424  CA  ARG C 424      93.660  37.794 165.830  1.00  0.35           C  
ATOM   3425  C   ARG C 424      93.624  39.153 165.161  1.00  0.35           C  
ATOM   3426  O   ARG C 424      93.132  39.273 164.055  1.00  0.35           O  
ATOM   3427  CB  ARG C 424      92.617  37.814 166.975  1.00  0.35           C  
ATOM   3428  CG  ARG C 424      92.398  36.437 167.630  1.00  0.35           C  
ATOM   3429  CD  ARG C 424      91.348  36.481 168.743  1.00  0.35           C  
ATOM   3430  NE  ARG C 424      91.275  35.107 169.331  1.00  0.35           N  
ATOM   3431  CZ  ARG C 424      90.552  34.790 170.414  1.00  0.35           C  
ATOM   3432  NH1 ARG C 424      90.584  33.545 170.880  1.00  0.35           N  
ATOM   3433  NH2 ARG C 424      89.804  35.695 171.036  1.00  0.35           N  
ATOM   3434  N   HIS C 425      94.124  40.223 165.805  1.00  0.29           N  
ATOM   3435  CA  HIS C 425      94.152  41.545 165.199  1.00  0.29           C  
ATOM   3436  C   HIS C 425      95.329  41.696 164.258  1.00  0.29           C  
ATOM   3437  O   HIS C 425      96.262  40.899 164.281  1.00  0.29           O  
ATOM   3438  CB  HIS C 425      94.267  42.623 166.302  1.00  0.29           C  
ATOM   3439  CG  HIS C 425      93.032  42.653 167.152  1.00  0.29           C  
ATOM   3440  ND1 HIS C 425      91.895  43.172 166.575  1.00  0.29           N  
ATOM   3441  CD2 HIS C 425      92.771  42.270 168.433  1.00  0.29           C  
ATOM   3442  CE1 HIS C 425      90.969  43.114 167.502  1.00  0.29           C  
ATOM   3443  NE2 HIS C 425      91.441  42.572 168.650  1.00  0.29           N  
ATOM   3444  N   ASP C 426      95.373  42.768 163.444  1.00  0.32           N  
ATOM   3445  CA  ASP C 426      96.570  43.218 162.780  1.00  0.32           C  
ATOM   3446  C   ASP C 426      97.522  43.857 163.780  1.00  0.32           C  
ATOM   3447  O   ASP C 426      97.603  45.060 164.004  1.00  0.32           O  
ATOM   3448  CB  ASP C 426      96.283  44.122 161.543  1.00  0.32           C  
ATOM   3449  CG  ASP C 426      95.334  45.293 161.803  1.00  0.32           C  
ATOM   3450  OD1 ASP C 426      94.418  45.155 162.661  1.00  0.32           O  
ATOM   3451  OD2 ASP C 426      95.451  46.298 161.054  1.00  0.32           O  
ATOM   3452  N   LYS C 427      98.279  43.004 164.481  1.00  0.29           N  
ATOM   3453  CA  LYS C 427      99.484  43.354 165.197  1.00  0.29           C  
ATOM   3454  C   LYS C 427     100.570  43.951 164.292  1.00  0.29           C  
ATOM   3455  O   LYS C 427     100.402  44.247 163.120  1.00  0.29           O  
ATOM   3456  CB  LYS C 427      99.906  42.118 166.058  1.00  0.29           C  
ATOM   3457  CG  LYS C 427     100.810  42.375 167.286  1.00  0.29           C  
ATOM   3458  CD  LYS C 427     100.790  41.233 168.328  1.00  0.29           C  
ATOM   3459  CE  LYS C 427     101.800  41.444 169.474  1.00  0.29           C  
ATOM   3460  NZ  LYS C 427     101.821  40.320 170.444  1.00  0.29           N  
ATOM   3461  N   ARG C 428     101.793  44.121 164.797  1.00  0.28           N  
ATOM   3462  CA  ARG C 428     102.958  44.571 164.070  1.00  0.28           C  
ATOM   3463  C   ARG C 428     103.325  43.536 163.014  1.00  0.28           C  
ATOM   3464  O   ARG C 428     104.076  43.788 162.079  1.00  0.28           O  
ATOM   3465  CB  ARG C 428     104.146  44.739 165.049  1.00  0.28           C  
ATOM   3466  CG  ARG C 428     103.957  45.848 166.097  1.00  0.28           C  
ATOM   3467  CD  ARG C 428     105.094  45.830 167.116  1.00  0.28           C  
ATOM   3468  NE  ARG C 428     104.855  46.953 168.065  1.00  0.28           N  
ATOM   3469  CZ  ARG C 428     105.609  47.165 169.151  1.00  0.28           C  
ATOM   3470  NH1 ARG C 428     105.356  48.212 169.929  1.00  0.28           N  
ATOM   3471  NH2 ARG C 428     106.609  46.347 169.465  1.00  0.28           N  
ATOM   3472  N   GLN C 429     102.755  42.331 163.153  1.00  0.25           N  
ATOM   3473  CA  GLN C 429     102.826  41.236 162.239  1.00  0.25           C  
ATOM   3474  C   GLN C 429     101.455  40.999 161.627  1.00  0.25           C  
ATOM   3475  O   GLN C 429     100.482  41.263 162.332  1.00  0.25           O  
ATOM   3476  CB  GLN C 429     103.189  39.957 163.015  1.00  0.25           C  
ATOM   3477  CG  GLN C 429     104.540  40.061 163.734  1.00  0.25           C  
ATOM   3478  CD  GLN C 429     104.449  40.786 165.076  1.00  0.25           C  
ATOM   3479  OE1 GLN C 429     103.529  40.672 165.888  1.00  0.25           O  
ATOM   3480  NE2 GLN C 429     105.460  41.638 165.339  1.00  0.25           N  
ATOM   3481  N   PRO C 430     101.346  40.523 160.367  1.00  0.31           N  
ATOM   3482  CA  PRO C 430     100.111  40.210 159.648  1.00  0.31           C  
ATOM   3483  C   PRO C 430      98.891  39.791 160.439  1.00  0.31           C  
ATOM   3484  O   PRO C 430      98.999  38.964 161.339  1.00  0.31           O  
ATOM   3485  CB  PRO C 430     100.508  39.083 158.680  1.00  0.31           C  
ATOM   3486  CG  PRO C 430     101.987  39.287 158.389  1.00  0.31           C  
ATOM   3487  CD  PRO C 430     102.492  39.962 159.660  1.00  0.31           C  
ATOM   3488  N   PHE C 431      97.708  40.302 160.059  1.00  0.34           N  
ATOM   3489  CA  PHE C 431      96.437  39.777 160.511  1.00  0.34           C  
ATOM   3490  C   PHE C 431      96.189  38.333 160.075  1.00  0.34           C  
ATOM   3491  O   PHE C 431      95.759  37.477 160.845  1.00  0.34           O  
ATOM   3492  CB  PHE C 431      95.322  40.651 159.869  1.00  0.34           C  
ATOM   3493  CG  PHE C 431      93.982  40.458 160.531  1.00  0.34           C  
ATOM   3494  CD1 PHE C 431      93.278  39.244 160.436  1.00  0.34           C  
ATOM   3495  CD2 PHE C 431      93.407  41.497 161.271  1.00  0.34           C  
ATOM   3496  CE1 PHE C 431      92.064  39.049 161.087  1.00  0.34           C  
ATOM   3497  CE2 PHE C 431      92.171  41.327 161.898  1.00  0.34           C  
ATOM   3498  CZ  PHE C 431      91.488  40.108 161.792  1.00  0.34           C  
ATOM   3499  N   ALA C 432      96.389  38.053 158.769  1.00  0.40           N  
ATOM   3500  CA  ALA C 432      95.992  36.795 158.169  1.00  0.40           C  
ATOM   3501  C   ALA C 432      96.711  35.596 158.759  1.00  0.40           C  
ATOM   3502  O   ALA C 432      97.901  35.635 159.043  1.00  0.40           O  
ATOM   3503  CB  ALA C 432      96.175  36.811 156.640  1.00  0.40           C  
ATOM   3504  N   ALA C 433      95.993  34.482 158.971  1.00  0.40           N  
ATOM   3505  CA  ALA C 433      96.584  33.314 159.572  1.00  0.40           C  
ATOM   3506  C   ALA C 433      97.480  32.557 158.585  1.00  0.40           C  
ATOM   3507  O   ALA C 433      97.350  32.664 157.366  1.00  0.40           O  
ATOM   3508  CB  ALA C 433      95.471  32.466 160.235  1.00  0.40           C  
ATOM   3509  N   GLU C 434      98.455  31.787 159.089  1.00  0.40           N  
ATOM   3510  CA  GLU C 434      99.292  30.916 158.284  1.00  0.40           C  
ATOM   3511  C   GLU C 434      98.508  29.812 157.596  1.00  0.40           C  
ATOM   3512  O   GLU C 434      97.810  29.064 158.268  1.00  0.40           O  
ATOM   3513  CB  GLU C 434     100.313  30.220 159.207  1.00  0.40           C  
ATOM   3514  CG  GLU C 434     101.418  31.159 159.735  1.00  0.40           C  
ATOM   3515  CD  GLU C 434     102.485  31.548 158.720  1.00  0.40           C  
ATOM   3516  OE1 GLU C 434     102.975  30.629 158.012  1.00  0.40           O  
ATOM   3517  OE2 GLU C 434     102.878  32.731 158.681  1.00  0.40           O  
ATOM   3518  N   GLY C 435      98.625  29.652 156.253  1.00  0.56           N  
ATOM   3519  CA  GLY C 435      97.921  28.612 155.493  1.00  0.56           C  
ATOM   3520  C   GLY C 435      98.086  27.208 156.017  1.00  0.56           C  
ATOM   3521  O   GLY C 435      99.139  26.586 155.855  1.00  0.56           O  
ATOM   3522  N   TYR C 436      97.015  26.684 156.642  1.00  0.62           N  
ATOM   3523  CA  TYR C 436      96.985  25.376 157.252  1.00  0.62           C  
ATOM   3524  C   TYR C 436      95.956  24.534 156.546  1.00  0.62           C  
ATOM   3525  O   TYR C 436      94.909  25.002 156.108  1.00  0.62           O  
ATOM   3526  CB  TYR C 436      96.647  25.400 158.777  1.00  0.62           C  
ATOM   3527  CG  TYR C 436      97.724  25.997 159.658  1.00  0.62           C  
ATOM   3528  CD1 TYR C 436      99.062  26.169 159.252  1.00  0.62           C  
ATOM   3529  CD2 TYR C 436      97.386  26.338 160.980  1.00  0.62           C  
ATOM   3530  CE1 TYR C 436     100.021  26.684 160.132  1.00  0.62           C  
ATOM   3531  CE2 TYR C 436      98.354  26.823 161.874  1.00  0.62           C  
ATOM   3532  CZ  TYR C 436      99.671  27.002 161.442  1.00  0.62           C  
ATOM   3533  OH  TYR C 436     100.661  27.488 162.318  1.00  0.62           O  
ATOM   3534  N   VAL C 437      96.263  23.239 156.400  1.00  0.71           N  
ATOM   3535  CA  VAL C 437      95.317  22.260 155.913  1.00  0.71           C  
ATOM   3536  C   VAL C 437      94.710  21.587 157.114  1.00  0.71           C  
ATOM   3537  O   VAL C 437      95.415  20.930 157.881  1.00  0.71           O  
ATOM   3538  CB  VAL C 437      96.012  21.253 155.001  1.00  0.71           C  
ATOM   3539  CG1 VAL C 437      95.193  19.969 154.826  1.00  0.71           C  
ATOM   3540  CG2 VAL C 437      96.212  21.937 153.637  1.00  0.71           C  
ATOM   3541  N   ASP C 438      93.386  21.735 157.323  1.00  0.74           N  
ATOM   3542  CA  ASP C 438      92.786  21.157 158.505  1.00  0.74           C  
ATOM   3543  C   ASP C 438      92.246  19.751 158.283  1.00  0.74           C  
ATOM   3544  O   ASP C 438      91.572  19.455 157.295  1.00  0.74           O  
ATOM   3545  CB  ASP C 438      91.816  22.034 159.316  1.00  0.74           C  
ATOM   3546  CG  ASP C 438      91.996  23.503 159.120  1.00  0.74           C  
ATOM   3547  OD1 ASP C 438      93.127  23.934 159.436  1.00  0.74           O  
ATOM   3548  OD2 ASP C 438      91.066  24.246 158.710  1.00  0.74           O  
ATOM   3549  N   ILE C 439      92.582  18.825 159.199  1.00  0.73           N  
ATOM   3550  CA  ILE C 439      92.281  17.404 159.054  1.00  0.73           C  
ATOM   3551  C   ILE C 439      91.465  16.928 160.262  1.00  0.73           C  
ATOM   3552  O   ILE C 439      91.562  17.481 161.359  1.00  0.73           O  
ATOM   3553  CB  ILE C 439      93.570  16.577 158.876  1.00  0.73           C  
ATOM   3554  CG1 ILE C 439      94.480  17.155 157.756  1.00  0.73           C  
ATOM   3555  CG2 ILE C 439      93.246  15.098 158.554  1.00  0.73           C  
ATOM   3556  CD1 ILE C 439      95.886  16.535 157.703  1.00  0.73           C  
ATOM   3557  N   HIS C 440      90.597  15.899 160.082  1.00  0.69           N  
ATOM   3558  CA  HIS C 440      89.952  15.145 161.159  1.00  0.69           C  
ATOM   3559  C   HIS C 440      90.974  14.426 162.055  1.00  0.69           C  
ATOM   3560  O   HIS C 440      91.908  13.867 161.477  1.00  0.69           O  
ATOM   3561  CB  HIS C 440      88.998  14.066 160.562  1.00  0.69           C  
ATOM   3562  CG  HIS C 440      87.944  13.586 161.512  1.00  0.69           C  
ATOM   3563  ND1 HIS C 440      88.263  12.757 162.564  1.00  0.69           N  
ATOM   3564  CD2 HIS C 440      86.638  13.926 161.570  1.00  0.69           C  
ATOM   3565  CE1 HIS C 440      87.144  12.614 163.251  1.00  0.69           C  
ATOM   3566  NE2 HIS C 440      86.127  13.312 162.693  1.00  0.69           N  
ATOM   3567  N   PRO C 441      90.912  14.347 163.394  1.00  0.70           N  
ATOM   3568  CA  PRO C 441      91.770  13.471 164.197  1.00  0.70           C  
ATOM   3569  C   PRO C 441      91.915  12.035 163.689  1.00  0.70           C  
ATOM   3570  O   PRO C 441      93.045  11.554 163.618  1.00  0.70           O  
ATOM   3571  CB  PRO C 441      91.206  13.568 165.629  1.00  0.70           C  
ATOM   3572  CG  PRO C 441      90.507  14.935 165.665  1.00  0.70           C  
ATOM   3573  CD  PRO C 441      89.980  15.101 164.235  1.00  0.70           C  
ATOM   3574  N   ASP C 442      90.818  11.344 163.313  1.00  0.69           N  
ATOM   3575  CA  ASP C 442      90.835   9.978 162.819  1.00  0.69           C  
ATOM   3576  C   ASP C 442      91.565   9.808 161.484  1.00  0.69           C  
ATOM   3577  O   ASP C 442      92.407   8.925 161.326  1.00  0.69           O  
ATOM   3578  CB  ASP C 442      89.382   9.471 162.609  1.00  0.69           C  
ATOM   3579  CG  ASP C 442      88.589   9.283 163.891  1.00  0.69           C  
ATOM   3580  OD1 ASP C 442      89.150   9.451 165.000  1.00  0.69           O  
ATOM   3581  OD2 ASP C 442      87.384   8.927 163.743  1.00  0.69           O  
ATOM   3582  N   ASP C 443      91.285  10.668 160.478  1.00  0.65           N  
ATOM   3583  CA  ASP C 443      91.979  10.661 159.199  1.00  0.65           C  
ATOM   3584  C   ASP C 443      93.454  11.044 159.328  1.00  0.65           C  
ATOM   3585  O   ASP C 443      94.324  10.463 158.681  1.00  0.65           O  
ATOM   3586  CB  ASP C 443      91.253  11.561 158.170  1.00  0.65           C  
ATOM   3587  CG  ASP C 443      89.897  10.964 157.838  1.00  0.65           C  
ATOM   3588  OD1 ASP C 443      89.831   9.803 157.342  1.00  0.65           O  
ATOM   3589  OD2 ASP C 443      88.879  11.667 158.076  1.00  0.65           O  
ATOM   3590  N   ALA C 444      93.792  12.016 160.199  1.00  0.72           N  
ATOM   3591  CA  ALA C 444      95.168  12.340 160.508  1.00  0.72           C  
ATOM   3592  C   ALA C 444      95.941  11.214 161.191  1.00  0.72           C  
ATOM   3593  O   ALA C 444      97.046  10.878 160.767  1.00  0.72           O  
ATOM   3594  CB  ALA C 444      95.203  13.607 161.365  1.00  0.72           C  
ATOM   3595  N   LYS C 445      95.344  10.539 162.203  1.00  0.67           N  
ATOM   3596  CA  LYS C 445      95.884   9.324 162.795  1.00  0.67           C  
ATOM   3597  C   LYS C 445      96.038   8.184 161.797  1.00  0.67           C  
ATOM   3598  O   LYS C 445      97.049   7.492 161.821  1.00  0.67           O  
ATOM   3599  CB  LYS C 445      95.057   8.856 164.029  1.00  0.67           C  
ATOM   3600  CG  LYS C 445      95.293   9.686 165.309  1.00  0.67           C  
ATOM   3601  CD  LYS C 445      96.735   9.573 165.851  1.00  0.67           C  
ATOM   3602  CE  LYS C 445      96.987  10.395 167.123  1.00  0.67           C  
ATOM   3603  NZ  LYS C 445      98.414  10.408 167.472  1.00  0.67           N  
ATOM   3604  N   ALA C 446      95.091   7.989 160.858  1.00  0.71           N  
ATOM   3605  CA  ALA C 446      95.240   7.069 159.742  1.00  0.71           C  
ATOM   3606  C   ALA C 446      96.421   7.365 158.804  1.00  0.71           C  
ATOM   3607  O   ALA C 446      97.098   6.453 158.337  1.00  0.71           O  
ATOM   3608  CB  ALA C 446      93.915   7.033 158.952  1.00  0.71           C  
ATOM   3609  N   LEU C 447      96.718   8.650 158.513  1.00  0.68           N  
ATOM   3610  CA  LEU C 447      97.888   9.035 157.736  1.00  0.68           C  
ATOM   3611  C   LEU C 447      99.203   9.019 158.536  1.00  0.68           C  
ATOM   3612  O   LEU C 447     100.280   9.016 157.943  1.00  0.68           O  
ATOM   3613  CB  LEU C 447      97.675  10.453 157.114  1.00  0.68           C  
ATOM   3614  CG  LEU C 447      96.765  10.536 155.859  1.00  0.68           C  
ATOM   3615  CD1 LEU C 447      96.779  11.964 155.276  1.00  0.68           C  
ATOM   3616  CD2 LEU C 447      97.187   9.550 154.754  1.00  0.68           C  
ATOM   3617  N   ASN C 448      99.149   9.012 159.889  1.00  0.75           N  
ATOM   3618  CA  ASN C 448     100.273   9.042 160.828  1.00  0.75           C  
ATOM   3619  C   ASN C 448     100.913  10.416 160.957  1.00  0.75           C  
ATOM   3620  O   ASN C 448     102.033  10.554 161.440  1.00  0.75           O  
ATOM   3621  CB  ASN C 448     101.418   8.020 160.580  1.00  0.75           C  
ATOM   3622  CG  ASN C 448     100.894   6.605 160.427  1.00  0.75           C  
ATOM   3623  OD1 ASN C 448     100.433   5.975 161.379  1.00  0.75           O  
ATOM   3624  ND2 ASN C 448     101.021   6.047 159.201  1.00  0.75           N  
ATOM   3625  N   ILE C 449     100.221  11.480 160.539  1.00  0.73           N  
ATOM   3626  CA  ILE C 449     100.703  12.848 160.645  1.00  0.73           C  
ATOM   3627  C   ILE C 449     100.419  13.385 162.053  1.00  0.73           C  
ATOM   3628  O   ILE C 449      99.599  12.831 162.777  1.00  0.73           O  
ATOM   3629  CB  ILE C 449     100.104  13.667 159.492  1.00  0.73           C  
ATOM   3630  CG1 ILE C 449     100.549  13.086 158.118  1.00  0.73           C  
ATOM   3631  CG2 ILE C 449     100.458  15.166 159.560  1.00  0.73           C  
ATOM   3632  CD1 ILE C 449     102.068  13.049 157.869  1.00  0.73           C  
ATOM   3633  N   GLU C 450     101.105  14.457 162.509  1.00  0.72           N  
ATOM   3634  CA  GLU C 450     100.744  15.154 163.727  1.00  0.72           C  
ATOM   3635  C   GLU C 450     100.652  16.634 163.372  1.00  0.72           C  
ATOM   3636  O   GLU C 450     101.124  17.067 162.322  1.00  0.72           O  
ATOM   3637  CB  GLU C 450     101.669  14.826 164.934  1.00  0.72           C  
ATOM   3638  CG  GLU C 450     101.517  13.399 165.482  1.00  0.72           C  
ATOM   3639  CD  GLU C 450     100.191  13.068 166.107  1.00  0.72           C  
ATOM   3640  OE1 GLU C 450      99.170  13.809 166.221  1.00  0.72           O  
ATOM   3641  OE2 GLU C 450     100.224  11.873 166.524  1.00  0.72           O  
ATOM   3642  N   ASP C 451      99.958  17.458 164.190  1.00  0.69           N  
ATOM   3643  CA  ASP C 451      99.811  18.894 163.970  1.00  0.69           C  
ATOM   3644  C   ASP C 451     101.187  19.588 163.927  1.00  0.69           C  
ATOM   3645  O   ASP C 451     102.123  19.197 164.623  1.00  0.69           O  
ATOM   3646  CB  ASP C 451      98.857  19.449 165.074  1.00  0.69           C  
ATOM   3647  CG  ASP C 451      98.329  20.860 164.843  1.00  0.69           C  
ATOM   3648  OD1 ASP C 451      99.150  21.801 164.723  1.00  0.69           O  
ATOM   3649  OD2 ASP C 451      97.074  21.010 164.826  1.00  0.69           O  
ATOM   3650  N   GLY C 452     101.381  20.592 163.049  1.00  0.71           N  
ATOM   3651  CA  GLY C 452     102.697  21.190 162.827  1.00  0.71           C  
ATOM   3652  C   GLY C 452     103.489  20.572 161.700  1.00  0.71           C  
ATOM   3653  O   GLY C 452     104.138  21.299 160.949  1.00  0.71           O  
ATOM   3654  N   ASP C 453     103.448  19.233 161.519  1.00  0.74           N  
ATOM   3655  CA  ASP C 453     103.995  18.560 160.348  1.00  0.74           C  
ATOM   3656  C   ASP C 453     103.310  18.977 159.037  1.00  0.74           C  
ATOM   3657  O   ASP C 453     102.218  19.548 158.995  1.00  0.74           O  
ATOM   3658  CB  ASP C 453     104.019  17.010 160.464  1.00  0.74           C  
ATOM   3659  CG  ASP C 453     105.027  16.493 161.478  1.00  0.74           C  
ATOM   3660  OD1 ASP C 453     106.034  17.193 161.748  1.00  0.74           O  
ATOM   3661  OD2 ASP C 453     104.816  15.336 161.922  1.00  0.74           O  
ATOM   3662  N   TYR C 454     103.983  18.735 157.898  1.00  0.71           N  
ATOM   3663  CA  TYR C 454     103.639  19.308 156.624  1.00  0.71           C  
ATOM   3664  C   TYR C 454     103.168  18.214 155.650  1.00  0.71           C  
ATOM   3665  O   TYR C 454     103.845  17.209 155.444  1.00  0.71           O  
ATOM   3666  CB  TYR C 454     104.885  20.027 156.031  1.00  0.71           C  
ATOM   3667  CG  TYR C 454     105.515  21.178 156.795  1.00  0.71           C  
ATOM   3668  CD1 TYR C 454     106.280  20.999 157.963  1.00  0.71           C  
ATOM   3669  CD2 TYR C 454     105.479  22.465 156.223  1.00  0.71           C  
ATOM   3670  CE1 TYR C 454     106.988  22.070 158.531  1.00  0.71           C  
ATOM   3671  CE2 TYR C 454     106.176  23.539 156.791  1.00  0.71           C  
ATOM   3672  CZ  TYR C 454     106.939  23.337 157.943  1.00  0.71           C  
ATOM   3673  OH  TYR C 454     107.651  24.405 158.525  1.00  0.71           O  
ATOM   3674  N   VAL C 455     101.993  18.389 155.000  1.00  0.72           N  
ATOM   3675  CA  VAL C 455     101.408  17.409 154.087  1.00  0.72           C  
ATOM   3676  C   VAL C 455     101.424  17.987 152.677  1.00  0.72           C  
ATOM   3677  O   VAL C 455     100.990  19.112 152.431  1.00  0.72           O  
ATOM   3678  CB  VAL C 455     100.000  16.987 154.539  1.00  0.72           C  
ATOM   3679  CG1 VAL C 455      99.185  16.268 153.440  1.00  0.72           C  
ATOM   3680  CG2 VAL C 455     100.134  16.046 155.755  1.00  0.72           C  
ATOM   3681  N   TRP C 456     101.992  17.228 151.715  1.00  0.54           N  
ATOM   3682  CA  TRP C 456     102.100  17.592 150.315  1.00  0.54           C  
ATOM   3683  C   TRP C 456     100.846  17.129 149.540  1.00  0.54           C  
ATOM   3684  O   TRP C 456     100.517  15.945 149.564  1.00  0.54           O  
ATOM   3685  CB  TRP C 456     103.399  16.951 149.701  1.00  0.54           C  
ATOM   3686  CG  TRP C 456     104.758  17.309 150.336  1.00  0.54           C  
ATOM   3687  CD1 TRP C 456     105.404  16.907 151.477  1.00  0.54           C  
ATOM   3688  CD2 TRP C 456     105.646  18.264 149.727  1.00  0.54           C  
ATOM   3689  NE1 TRP C 456     106.592  17.601 151.645  1.00  0.54           N  
ATOM   3690  CE2 TRP C 456     106.733  18.454 150.573  1.00  0.54           C  
ATOM   3691  CE3 TRP C 456     105.552  18.940 148.525  1.00  0.54           C  
ATOM   3692  CZ2 TRP C 456     107.741  19.377 150.261  1.00  0.54           C  
ATOM   3693  CZ3 TRP C 456     106.446  19.987 148.290  1.00  0.54           C  
ATOM   3694  CH2 TRP C 456     107.527  20.211 149.147  1.00  0.54           C  
ATOM   3695  N   ILE C 457     100.092  18.026 148.845  1.00  0.54           N  
ATOM   3696  CA  ILE C 457      98.886  17.652 148.076  1.00  0.54           C  
ATOM   3697  C   ILE C 457      99.005  18.094 146.620  1.00  0.54           C  
ATOM   3698  O   ILE C 457      99.292  19.249 146.327  1.00  0.54           O  
ATOM   3699  CB  ILE C 457      97.574  18.201 148.677  1.00  0.54           C  
ATOM   3700  CG1 ILE C 457      97.340  17.563 150.070  1.00  0.54           C  
ATOM   3701  CG2 ILE C 457      96.358  17.941 147.743  1.00  0.54           C  
ATOM   3702  CD1 ILE C 457      96.158  18.138 150.865  1.00  0.54           C  
ATOM   3703  N   ASP C 458      98.767  17.182 145.648  1.00  0.44           N  
ATOM   3704  CA  ASP C 458      98.873  17.442 144.221  1.00  0.44           C  
ATOM   3705  C   ASP C 458      97.461  17.696 143.654  1.00  0.44           C  
ATOM   3706  O   ASP C 458      96.530  16.932 143.905  1.00  0.44           O  
ATOM   3707  CB  ASP C 458      99.614  16.219 143.572  1.00  0.44           C  
ATOM   3708  CG  ASP C 458     100.322  16.500 142.252  1.00  0.44           C  
ATOM   3709  OD1 ASP C 458      99.953  17.473 141.564  1.00  0.44           O  
ATOM   3710  OD2 ASP C 458     101.269  15.733 141.913  1.00  0.44           O  
ATOM   3711  N   SER C 459      97.253  18.817 142.931  1.00  0.44           N  
ATOM   3712  CA  SER C 459      96.003  19.158 142.255  1.00  0.44           C  
ATOM   3713  C   SER C 459      96.381  20.024 141.074  1.00  0.44           C  
ATOM   3714  O   SER C 459      96.887  21.131 141.227  1.00  0.44           O  
ATOM   3715  CB  SER C 459      94.989  19.922 143.156  1.00  0.44           C  
ATOM   3716  OG  SER C 459      93.721  20.162 142.537  1.00  0.44           O  
ATOM   3717  N   ASP C 460      96.160  19.510 139.862  1.00  0.27           N  
ATOM   3718  CA  ASP C 460      96.708  19.989 138.612  1.00  0.27           C  
ATOM   3719  C   ASP C 460      98.248  20.266 138.451  1.00  0.27           C  
ATOM   3720  O   ASP C 460      98.733  21.398 138.533  1.00  0.27           O  
ATOM   3721  CB  ASP C 460      95.701  20.926 137.867  1.00  0.27           C  
ATOM   3722  CG  ASP C 460      94.811  20.218 136.845  1.00  0.27           C  
ATOM   3723  OD1 ASP C 460      95.093  19.041 136.505  1.00  0.27           O  
ATOM   3724  OD2 ASP C 460      93.832  20.855 136.387  1.00  0.27           O  
ATOM   3725  N   PRO C 461      98.987  19.152 138.213  1.00  0.28           N  
ATOM   3726  CA  PRO C 461     100.436  18.952 138.432  1.00  0.28           C  
ATOM   3727  C   PRO C 461     101.269  19.705 139.486  1.00  0.28           C  
ATOM   3728  O   PRO C 461     100.805  20.256 140.472  1.00  0.28           O  
ATOM   3729  CB  PRO C 461     100.921  19.266 137.034  1.00  0.28           C  
ATOM   3730  CG  PRO C 461      99.884  18.636 136.092  1.00  0.28           C  
ATOM   3731  CD  PRO C 461      98.639  18.468 136.948  1.00  0.28           C  
ATOM   3732  N   SER C 462     102.590  19.763 139.207  1.00  0.32           N  
ATOM   3733  CA  SER C 462     103.533  20.683 139.803  1.00  0.32           C  
ATOM   3734  C   SER C 462     103.500  22.023 139.051  1.00  0.32           C  
ATOM   3735  O   SER C 462     102.631  22.270 138.248  1.00  0.32           O  
ATOM   3736  CB  SER C 462     104.941  20.142 140.055  1.00  0.32           C  
ATOM   3737  OG  SER C 462     105.632  19.905 138.825  1.00  0.32           O  
ATOM   3738  N   ASP C 463     104.477  22.921 139.306  1.00  0.25           N  
ATOM   3739  CA  ASP C 463     104.590  24.292 138.816  1.00  0.25           C  
ATOM   3740  C   ASP C 463     105.353  24.252 137.515  1.00  0.25           C  
ATOM   3741  O   ASP C 463     105.419  25.179 136.711  1.00  0.25           O  
ATOM   3742  CB  ASP C 463     105.432  25.130 139.840  1.00  0.25           C  
ATOM   3743  CG  ASP C 463     106.678  24.392 140.387  1.00  0.25           C  
ATOM   3744  OD1 ASP C 463     106.588  23.250 140.918  1.00  0.25           O  
ATOM   3745  OD2 ASP C 463     107.783  24.951 140.225  1.00  0.25           O  
ATOM   3746  N   ARG C 464     105.867  23.035 137.308  1.00  0.27           N  
ATOM   3747  CA  ARG C 464     106.345  22.382 136.145  1.00  0.27           C  
ATOM   3748  C   ARG C 464     107.812  22.691 135.943  1.00  0.27           C  
ATOM   3749  O   ARG C 464     108.168  23.164 134.865  1.00  0.27           O  
ATOM   3750  CB  ARG C 464     105.414  22.667 134.954  1.00  0.27           C  
ATOM   3751  CG  ARG C 464     103.911  22.520 135.284  1.00  0.27           C  
ATOM   3752  CD  ARG C 464     103.411  21.100 135.464  1.00  0.27           C  
ATOM   3753  NE  ARG C 464     103.638  20.430 134.148  1.00  0.27           N  
ATOM   3754  CZ  ARG C 464     103.703  19.114 133.929  1.00  0.27           C  
ATOM   3755  NH1 ARG C 464     104.030  18.692 132.713  1.00  0.27           N  
ATOM   3756  NH2 ARG C 464     103.479  18.215 134.876  1.00  0.27           N  
ATOM   3757  N   PRO C 465     108.683  22.407 136.951  1.00  0.26           N  
ATOM   3758  CA  PRO C 465     109.952  23.103 137.214  1.00  0.26           C  
ATOM   3759  C   PRO C 465     110.969  22.845 136.124  1.00  0.26           C  
ATOM   3760  O   PRO C 465     111.975  23.545 136.019  1.00  0.26           O  
ATOM   3761  CB  PRO C 465     110.394  22.527 138.585  1.00  0.26           C  
ATOM   3762  CG  PRO C 465     109.712  21.162 138.676  1.00  0.26           C  
ATOM   3763  CD  PRO C 465     108.369  21.487 138.051  1.00  0.26           C  
ATOM   3764  N   PHE C 466     110.689  21.849 135.271  1.00  0.24           N  
ATOM   3765  CA  PHE C 466     111.289  21.665 133.977  1.00  0.24           C  
ATOM   3766  C   PHE C 466     111.089  22.857 133.042  1.00  0.24           C  
ATOM   3767  O   PHE C 466     110.008  23.154 132.528  1.00  0.24           O  
ATOM   3768  CB  PHE C 466     110.746  20.374 133.328  1.00  0.24           C  
ATOM   3769  CG  PHE C 466     111.525  20.002 132.107  1.00  0.24           C  
ATOM   3770  CD1 PHE C 466     111.013  20.212 130.815  1.00  0.24           C  
ATOM   3771  CD2 PHE C 466     112.824  19.508 132.264  1.00  0.24           C  
ATOM   3772  CE1 PHE C 466     111.799  19.927 129.691  1.00  0.24           C  
ATOM   3773  CE2 PHE C 466     113.612  19.222 131.145  1.00  0.24           C  
ATOM   3774  CZ  PHE C 466     113.099  19.429 129.857  1.00  0.24           C  
ATOM   3775  N   ARG C 467     112.206  23.550 132.786  1.00  0.22           N  
ATOM   3776  CA  ARG C 467     112.329  24.678 131.906  1.00  0.22           C  
ATOM   3777  C   ARG C 467     111.861  24.396 130.483  1.00  0.22           C  
ATOM   3778  O   ARG C 467     112.560  23.774 129.691  1.00  0.22           O  
ATOM   3779  CB  ARG C 467     113.828  25.054 131.864  1.00  0.22           C  
ATOM   3780  CG  ARG C 467     114.162  26.252 130.959  1.00  0.22           C  
ATOM   3781  CD  ARG C 467     115.669  26.441 130.814  1.00  0.22           C  
ATOM   3782  NE  ARG C 467     115.853  27.591 129.876  1.00  0.22           N  
ATOM   3783  CZ  ARG C 467     117.045  28.139 129.608  1.00  0.22           C  
ATOM   3784  NH1 ARG C 467     117.122  29.153 128.751  1.00  0.22           N  
ATOM   3785  NH2 ARG C 467     118.158  27.683 130.170  1.00  0.22           N  
ATOM   3786  N   GLY C 468     110.665  24.891 130.120  1.00  0.34           N  
ATOM   3787  CA  GLY C 468     110.067  24.600 128.829  1.00  0.34           C  
ATOM   3788  C   GLY C 468     108.649  24.134 128.978  1.00  0.34           C  
ATOM   3789  O   GLY C 468     107.867  24.306 128.053  1.00  0.34           O  
ATOM   3790  N   TRP C 469     108.255  23.562 130.146  1.00  0.39           N  
ATOM   3791  CA  TRP C 469     106.850  23.266 130.418  1.00  0.39           C  
ATOM   3792  C   TRP C 469     106.043  24.520 130.668  1.00  0.39           C  
ATOM   3793  O   TRP C 469     105.347  25.029 129.801  1.00  0.39           O  
ATOM   3794  CB  TRP C 469     106.576  22.364 131.666  1.00  0.39           C  
ATOM   3795  CG  TRP C 469     106.586  20.874 131.458  1.00  0.39           C  
ATOM   3796  CD1 TRP C 469     107.247  19.914 132.163  1.00  0.39           C  
ATOM   3797  CD2 TRP C 469     105.810  20.180 130.467  1.00  0.39           C  
ATOM   3798  NE1 TRP C 469     107.066  18.677 131.580  1.00  0.39           N  
ATOM   3799  CE2 TRP C 469     106.192  18.829 130.525  1.00  0.39           C  
ATOM   3800  CE3 TRP C 469     104.864  20.627 129.547  1.00  0.39           C  
ATOM   3801  CZ2 TRP C 469     105.675  17.902 129.627  1.00  0.39           C  
ATOM   3802  CZ3 TRP C 469     104.322  19.689 128.658  1.00  0.39           C  
ATOM   3803  CH2 TRP C 469     104.735  18.350 128.682  1.00  0.39           C  
ATOM   3804  N   GLN C 470     106.067  25.028 131.906  1.00  0.45           N  
ATOM   3805  CA  GLN C 470     105.300  26.185 132.281  1.00  0.45           C  
ATOM   3806  C   GLN C 470     106.236  27.164 132.904  1.00  0.45           C  
ATOM   3807  O   GLN C 470     106.259  27.439 134.101  1.00  0.45           O  
ATOM   3808  CB  GLN C 470     104.165  25.950 133.248  1.00  0.45           C  
ATOM   3809  CG  GLN C 470     103.137  24.876 132.886  1.00  0.45           C  
ATOM   3810  CD  GLN C 470     102.118  25.298 131.853  1.00  0.45           C  
ATOM   3811  OE1 GLN C 470     101.398  26.268 132.064  1.00  0.45           O  
ATOM   3812  NE2 GLN C 470     101.986  24.556 130.742  1.00  0.45           N  
ATOM   3813  N   LYS C 471     107.056  27.764 132.048  1.00  0.33           N  
ATOM   3814  CA  LYS C 471     108.034  28.742 132.448  1.00  0.33           C  
ATOM   3815  C   LYS C 471     107.438  29.946 133.190  1.00  0.33           C  
ATOM   3816  O   LYS C 471     108.107  30.527 134.043  1.00  0.33           O  
ATOM   3817  CB  LYS C 471     108.831  29.145 131.193  1.00  0.33           C  
ATOM   3818  CG  LYS C 471     110.046  30.035 131.470  1.00  0.33           C  
ATOM   3819  CD  LYS C 471     110.764  30.378 130.161  1.00  0.33           C  
ATOM   3820  CE  LYS C 471     111.907  31.369 130.362  1.00  0.33           C  
ATOM   3821  NZ  LYS C 471     112.454  31.758 129.046  1.00  0.33           N  
ATOM   3822  N   ASN C 472     106.155  30.287 132.916  1.00  0.49           N  
ATOM   3823  CA  ASN C 472     105.414  31.308 133.630  1.00  0.49           C  
ATOM   3824  C   ASN C 472     104.371  30.773 134.651  1.00  0.49           C  
ATOM   3825  O   ASN C 472     103.707  31.568 135.295  1.00  0.49           O  
ATOM   3826  CB  ASN C 472     104.789  32.283 132.582  1.00  0.49           C  
ATOM   3827  CG  ASN C 472     104.305  33.587 133.214  1.00  0.49           C  
ATOM   3828  OD1 ASN C 472     103.116  33.897 133.238  1.00  0.49           O  
ATOM   3829  ND2 ASN C 472     105.264  34.358 133.767  1.00  0.49           N  
ATOM   3830  N   ASP C 473     104.237  29.444 134.941  1.00  0.53           N  
ATOM   3831  CA  ASP C 473     103.263  28.948 135.930  1.00  0.53           C  
ATOM   3832  C   ASP C 473     103.887  28.916 137.319  1.00  0.53           C  
ATOM   3833  O   ASP C 473     103.289  28.530 138.318  1.00  0.53           O  
ATOM   3834  CB  ASP C 473     102.699  27.553 135.538  1.00  0.53           C  
ATOM   3835  CG  ASP C 473     101.620  26.822 136.336  1.00  0.53           C  
ATOM   3836  OD1 ASP C 473     101.798  25.590 136.530  1.00  0.53           O  
ATOM   3837  OD2 ASP C 473     100.575  27.426 136.659  1.00  0.53           O  
ATOM   3838  N   LYS C 474     105.118  29.417 137.452  1.00  0.50           N  
ATOM   3839  CA  LYS C 474     105.880  29.544 138.671  1.00  0.50           C  
ATOM   3840  C   LYS C 474     105.210  30.375 139.764  1.00  0.50           C  
ATOM   3841  O   LYS C 474     105.442  30.138 140.947  1.00  0.50           O  
ATOM   3842  CB  LYS C 474     107.303  30.092 138.377  1.00  0.50           C  
ATOM   3843  CG  LYS C 474     108.096  29.277 137.335  1.00  0.50           C  
ATOM   3844  CD  LYS C 474     109.494  29.877 137.119  1.00  0.50           C  
ATOM   3845  CE  LYS C 474     110.374  29.097 136.144  1.00  0.50           C  
ATOM   3846  NZ  LYS C 474     111.671  29.800 136.073  1.00  0.50           N  
ATOM   3847  N   ASP C 475     104.357  31.354 139.399  1.00  0.42           N  
ATOM   3848  CA  ASP C 475     103.594  32.198 140.294  1.00  0.42           C  
ATOM   3849  C   ASP C 475     102.555  31.440 141.099  1.00  0.42           C  
ATOM   3850  O   ASP C 475     102.249  31.792 142.232  1.00  0.42           O  
ATOM   3851  CB  ASP C 475     102.796  33.274 139.524  1.00  0.42           C  
ATOM   3852  CG  ASP C 475     103.658  34.128 138.619  1.00  0.42           C  
ATOM   3853  OD1 ASP C 475     104.908  34.124 138.749  1.00  0.42           O  
ATOM   3854  OD2 ASP C 475     103.024  34.816 137.781  1.00  0.42           O  
ATOM   3855  N   TYR C 476     101.930  30.409 140.514  1.00  0.36           N  
ATOM   3856  CA  TYR C 476     100.907  29.584 141.092  1.00  0.36           C  
ATOM   3857  C   TYR C 476     101.432  28.737 142.208  1.00  0.36           C  
ATOM   3858  O   TYR C 476     100.933  28.794 143.322  1.00  0.36           O  
ATOM   3859  CB  TYR C 476     100.392  28.688 139.937  1.00  0.36           C  
ATOM   3860  CG  TYR C 476      99.379  27.639 140.206  1.00  0.36           C  
ATOM   3861  CD1 TYR C 476      98.360  27.862 141.124  1.00  0.36           C  
ATOM   3862  CD2 TYR C 476      99.455  26.413 139.530  1.00  0.36           C  
ATOM   3863  CE1 TYR C 476      97.534  26.806 141.501  1.00  0.36           C  
ATOM   3864  CE2 TYR C 476      98.614  25.358 139.888  1.00  0.36           C  
ATOM   3865  CZ  TYR C 476      97.664  25.557 140.879  1.00  0.36           C  
ATOM   3866  OH  TYR C 476      96.947  24.449 141.337  1.00  0.36           O  
ATOM   3867  N   LYS C 477     102.486  27.952 141.918  1.00  0.49           N  
ATOM   3868  CA  LYS C 477     103.233  27.197 142.896  1.00  0.49           C  
ATOM   3869  C   LYS C 477     102.429  26.244 143.803  1.00  0.49           C  
ATOM   3870  O   LYS C 477     102.908  25.741 144.809  1.00  0.49           O  
ATOM   3871  CB  LYS C 477     104.066  28.229 143.676  1.00  0.49           C  
ATOM   3872  CG  LYS C 477     105.245  27.660 144.459  1.00  0.49           C  
ATOM   3873  CD  LYS C 477     105.933  28.749 145.277  1.00  0.49           C  
ATOM   3874  CE  LYS C 477     106.886  28.128 146.285  1.00  0.49           C  
ATOM   3875  NZ  LYS C 477     107.517  29.199 147.075  1.00  0.49           N  
ATOM   3876  N   PHE C 478     101.187  25.878 143.432  1.00  0.29           N  
ATOM   3877  CA  PHE C 478     100.400  24.876 144.145  1.00  0.29           C  
ATOM   3878  C   PHE C 478     100.841  23.485 143.729  1.00  0.29           C  
ATOM   3879  O   PHE C 478     100.462  22.449 144.263  1.00  0.29           O  
ATOM   3880  CB  PHE C 478      98.913  25.115 143.845  1.00  0.29           C  
ATOM   3881  CG  PHE C 478      97.831  24.542 144.726  1.00  0.29           C  
ATOM   3882  CD1 PHE C 478      97.009  23.499 144.279  1.00  0.29           C  
ATOM   3883  CD2 PHE C 478      97.519  25.156 145.946  1.00  0.29           C  
ATOM   3884  CE1 PHE C 478      95.856  23.165 144.994  1.00  0.29           C  
ATOM   3885  CE2 PHE C 478      96.360  24.815 146.655  1.00  0.29           C  
ATOM   3886  CZ  PHE C 478      95.502  23.843 146.155  1.00  0.29           C  
ATOM   3887  N   SER C 479     101.711  23.449 142.750  1.00  0.30           N  
ATOM   3888  CA  SER C 479     102.761  22.516 142.621  1.00  0.30           C  
ATOM   3889  C   SER C 479     103.172  21.327 143.477  1.00  0.30           C  
ATOM   3890  O   SER C 479     104.310  21.241 143.986  1.00  0.30           O  
ATOM   3891  CB  SER C 479     104.046  23.210 142.250  1.00  0.30           C  
ATOM   3892  OG  SER C 479     104.568  24.219 143.107  1.00  0.30           O  
ATOM   3893  N   ARG C 480     102.328  20.283 143.577  1.00  0.27           N  
ATOM   3894  CA  ARG C 480     102.419  19.379 144.712  1.00  0.27           C  
ATOM   3895  C   ARG C 480     102.525  20.123 146.049  1.00  0.27           C  
ATOM   3896  O   ARG C 480     103.565  20.085 146.688  1.00  0.27           O  
ATOM   3897  CB  ARG C 480     103.594  18.360 144.565  1.00  0.27           C  
ATOM   3898  CG  ARG C 480     103.317  17.321 143.469  1.00  0.27           C  
ATOM   3899  CD  ARG C 480     104.385  16.254 143.216  1.00  0.27           C  
ATOM   3900  NE  ARG C 480     103.814  15.328 142.189  1.00  0.27           N  
ATOM   3901  CZ  ARG C 480     104.450  14.271 141.674  1.00  0.27           C  
ATOM   3902  NH1 ARG C 480     103.857  13.485 140.780  1.00  0.27           N  
ATOM   3903  NH2 ARG C 480     105.693  13.992 142.056  1.00  0.27           N  
ATOM   3904  N   LEU C 481     101.529  20.901 146.501  1.00  0.46           N  
ATOM   3905  CA  LEU C 481     101.864  21.949 147.448  1.00  0.46           C  
ATOM   3906  C   LEU C 481     101.865  21.507 148.873  1.00  0.46           C  
ATOM   3907  O   LEU C 481     101.041  20.729 149.354  1.00  0.46           O  
ATOM   3908  CB  LEU C 481     101.042  23.231 147.274  1.00  0.46           C  
ATOM   3909  CG  LEU C 481     101.275  24.391 148.275  1.00  0.46           C  
ATOM   3910  CD1 LEU C 481     102.638  25.078 148.090  1.00  0.46           C  
ATOM   3911  CD2 LEU C 481     100.182  25.439 148.088  1.00  0.46           C  
ATOM   3912  N   LEU C 482     102.869  22.032 149.579  1.00  0.63           N  
ATOM   3913  CA  LEU C 482     103.108  21.752 150.944  1.00  0.63           C  
ATOM   3914  C   LEU C 482     102.442  22.731 151.875  1.00  0.63           C  
ATOM   3915  O   LEU C 482     102.758  23.920 151.909  1.00  0.63           O  
ATOM   3916  CB  LEU C 482     104.619  21.754 151.216  1.00  0.63           C  
ATOM   3917  CG  LEU C 482     104.931  21.189 152.592  1.00  0.63           C  
ATOM   3918  CD1 LEU C 482     104.329  19.806 152.717  1.00  0.63           C  
ATOM   3919  CD2 LEU C 482     106.416  21.146 152.923  1.00  0.63           C  
ATOM   3920  N   CYS C 483     101.526  22.217 152.708  1.00  0.67           N  
ATOM   3921  CA  CYS C 483     100.910  22.988 153.763  1.00  0.67           C  
ATOM   3922  C   CYS C 483     101.084  22.281 155.086  1.00  0.67           C  
ATOM   3923  O   CYS C 483     101.067  21.056 155.179  1.00  0.67           O  
ATOM   3924  CB  CYS C 483      99.410  23.231 153.517  1.00  0.67           C  
ATOM   3925  SG  CYS C 483      99.126  24.269 152.046  1.00  0.67           S  
ATOM   3926  N   ARG C 484     101.279  23.055 156.169  1.00  0.64           N  
ATOM   3927  CA  ARG C 484     101.248  22.548 157.529  1.00  0.64           C  
ATOM   3928  C   ARG C 484      99.859  22.059 157.917  1.00  0.64           C  
ATOM   3929  O   ARG C 484      98.847  22.613 157.489  1.00  0.64           O  
ATOM   3930  CB  ARG C 484     101.741  23.626 158.525  1.00  0.64           C  
ATOM   3931  CG  ARG C 484     103.240  23.953 158.348  1.00  0.64           C  
ATOM   3932  CD  ARG C 484     103.694  25.316 158.886  1.00  0.64           C  
ATOM   3933  NE  ARG C 484     103.076  26.286 157.934  1.00  0.64           N  
ATOM   3934  CZ  ARG C 484     103.174  27.614 157.951  1.00  0.64           C  
ATOM   3935  NH1 ARG C 484     102.647  28.303 156.943  1.00  0.64           N  
ATOM   3936  NH2 ARG C 484     103.750  28.314 158.914  1.00  0.64           N  
ATOM   3937  N   ALA C 485      99.782  20.991 158.722  1.00  0.74           N  
ATOM   3938  CA  ALA C 485      98.532  20.428 159.167  1.00  0.74           C  
ATOM   3939  C   ALA C 485      98.069  21.052 160.473  1.00  0.74           C  
ATOM   3940  O   ALA C 485      98.869  21.268 161.379  1.00  0.74           O  
ATOM   3941  CB  ALA C 485      98.688  18.903 159.337  1.00  0.74           C  
ATOM   3942  N   ARG C 486      96.755  21.343 160.576  1.00  0.64           N  
ATOM   3943  CA  ARG C 486      96.095  21.715 161.815  1.00  0.64           C  
ATOM   3944  C   ARG C 486      94.946  20.752 162.054  1.00  0.64           C  
ATOM   3945  O   ARG C 486      94.344  20.215 161.125  1.00  0.64           O  
ATOM   3946  CB  ARG C 486      95.555  23.171 161.798  1.00  0.64           C  
ATOM   3947  CG  ARG C 486      94.661  23.559 163.002  1.00  0.64           C  
ATOM   3948  CD  ARG C 486      94.184  25.012 163.015  1.00  0.64           C  
ATOM   3949  NE  ARG C 486      93.331  25.240 161.796  1.00  0.64           N  
ATOM   3950  CZ  ARG C 486      92.784  26.400 161.428  1.00  0.64           C  
ATOM   3951  NH1 ARG C 486      92.001  26.469 160.354  1.00  0.64           N  
ATOM   3952  NH2 ARG C 486      93.029  27.527 162.081  1.00  0.64           N  
ATOM   3953  N   TYR C 487      94.593  20.460 163.315  1.00  0.65           N  
ATOM   3954  CA  TYR C 487      93.478  19.567 163.586  1.00  0.65           C  
ATOM   3955  C   TYR C 487      92.144  20.254 163.816  1.00  0.65           C  
ATOM   3956  O   TYR C 487      92.000  21.203 164.584  1.00  0.65           O  
ATOM   3957  CB  TYR C 487      93.816  18.607 164.744  1.00  0.65           C  
ATOM   3958  CG  TYR C 487      94.913  17.629 164.383  1.00  0.65           C  
ATOM   3959  CD1 TYR C 487      95.389  17.408 163.068  1.00  0.65           C  
ATOM   3960  CD2 TYR C 487      95.446  16.846 165.423  1.00  0.65           C  
ATOM   3961  CE1 TYR C 487      96.324  16.406 162.806  1.00  0.65           C  
ATOM   3962  CE2 TYR C 487      96.366  15.823 165.154  1.00  0.65           C  
ATOM   3963  CZ  TYR C 487      96.756  15.581 163.839  1.00  0.65           C  
ATOM   3964  OH  TYR C 487      97.485  14.435 163.517  1.00  0.65           O  
ATOM   3965  N   TYR C 488      91.095  19.746 163.134  1.00  0.65           N  
ATOM   3966  CA  TYR C 488      89.740  20.230 163.288  1.00  0.65           C  
ATOM   3967  C   TYR C 488      88.820  19.060 163.684  1.00  0.65           C  
ATOM   3968  O   TYR C 488      88.416  18.277 162.825  1.00  0.65           O  
ATOM   3969  CB  TYR C 488      89.309  20.914 161.962  1.00  0.65           C  
ATOM   3970  CG  TYR C 488      88.159  21.895 162.090  1.00  0.65           C  
ATOM   3971  CD1 TYR C 488      86.999  21.614 162.831  1.00  0.65           C  
ATOM   3972  CD2 TYR C 488      88.223  23.121 161.406  1.00  0.65           C  
ATOM   3973  CE1 TYR C 488      85.911  22.493 162.850  1.00  0.65           C  
ATOM   3974  CE2 TYR C 488      87.163  24.036 161.472  1.00  0.65           C  
ATOM   3975  CZ  TYR C 488      86.005  23.709 162.177  1.00  0.65           C  
ATOM   3976  OH  TYR C 488      84.931  24.607 162.188  1.00  0.65           O  
ATOM   3977  N   PRO C 489      88.419  18.938 164.958  1.00  0.69           N  
ATOM   3978  CA  PRO C 489      87.523  17.880 165.441  1.00  0.69           C  
ATOM   3979  C   PRO C 489      86.131  17.858 164.820  1.00  0.69           C  
ATOM   3980  O   PRO C 489      85.589  16.781 164.597  1.00  0.69           O  
ATOM   3981  CB  PRO C 489      87.455  18.127 166.963  1.00  0.69           C  
ATOM   3982  CG  PRO C 489      88.800  18.772 167.313  1.00  0.69           C  
ATOM   3983  CD  PRO C 489      89.175  19.550 166.054  1.00  0.69           C  
ATOM   3984  N   GLY C 490      85.527  19.040 164.577  1.00  0.63           N  
ATOM   3985  CA  GLY C 490      84.184  19.218 164.018  1.00  0.63           C  
ATOM   3986  C   GLY C 490      84.066  19.199 162.513  1.00  0.63           C  
ATOM   3987  O   GLY C 490      82.984  19.358 161.959  1.00  0.63           O  
ATOM   3988  N   THR C 491      85.181  19.030 161.787  1.00  0.65           N  
ATOM   3989  CA  THR C 491      85.179  18.662 160.371  1.00  0.65           C  
ATOM   3990  C   THR C 491      84.694  17.233 160.240  1.00  0.65           C  
ATOM   3991  O   THR C 491      85.061  16.468 161.124  1.00  0.65           O  
ATOM   3992  CB  THR C 491      86.593  18.753 159.816  1.00  0.65           C  
ATOM   3993  OG1 THR C 491      86.970  20.116 159.711  1.00  0.65           O  
ATOM   3994  CG2 THR C 491      86.785  18.147 158.423  1.00  0.65           C  
ATOM   3995  N   PRO C 492      83.920  16.750 159.272  1.00  0.60           N  
ATOM   3996  CA  PRO C 492      83.604  15.331 159.167  1.00  0.60           C  
ATOM   3997  C   PRO C 492      84.686  14.577 158.406  1.00  0.60           C  
ATOM   3998  O   PRO C 492      85.429  15.168 157.630  1.00  0.60           O  
ATOM   3999  CB  PRO C 492      82.255  15.342 158.432  1.00  0.60           C  
ATOM   4000  CG  PRO C 492      82.270  16.600 157.554  1.00  0.60           C  
ATOM   4001  CD  PRO C 492      83.237  17.557 158.264  1.00  0.60           C  
ATOM   4002  N   ARG C 493      84.834  13.264 158.666  1.00  0.54           N  
ATOM   4003  CA  ARG C 493      85.837  12.409 158.052  1.00  0.54           C  
ATOM   4004  C   ARG C 493      85.810  12.314 156.530  1.00  0.54           C  
ATOM   4005  O   ARG C 493      84.758  12.376 155.898  1.00  0.54           O  
ATOM   4006  CB  ARG C 493      85.753  10.978 158.632  1.00  0.54           C  
ATOM   4007  CG  ARG C 493      86.089  10.951 160.132  1.00  0.54           C  
ATOM   4008  CD  ARG C 493      86.020   9.577 160.789  1.00  0.54           C  
ATOM   4009  NE  ARG C 493      87.088   8.750 160.153  1.00  0.54           N  
ATOM   4010  CZ  ARG C 493      87.216   7.440 160.389  1.00  0.54           C  
ATOM   4011  NH1 ARG C 493      88.141   6.750 159.730  1.00  0.54           N  
ATOM   4012  NH2 ARG C 493      86.459   6.831 161.295  1.00  0.54           N  
ATOM   4013  N   GLY C 494      86.994  12.138 155.898  1.00  0.62           N  
ATOM   4014  CA  GLY C 494      87.107  12.065 154.435  1.00  0.62           C  
ATOM   4015  C   GLY C 494      87.258  13.370 153.735  1.00  0.62           C  
ATOM   4016  O   GLY C 494      87.259  13.451 152.508  1.00  0.62           O  
ATOM   4017  N   ILE C 495      87.380  14.432 154.527  1.00  0.62           N  
ATOM   4018  CA  ILE C 495      87.433  15.793 154.056  1.00  0.62           C  
ATOM   4019  C   ILE C 495      88.753  16.394 154.438  1.00  0.62           C  
ATOM   4020  O   ILE C 495      89.203  16.322 155.581  1.00  0.62           O  
ATOM   4021  CB  ILE C 495      86.288  16.648 154.604  1.00  0.62           C  
ATOM   4022  CG1 ILE C 495      84.993  16.207 153.887  1.00  0.62           C  
ATOM   4023  CG2 ILE C 495      86.546  18.167 154.437  1.00  0.62           C  
ATOM   4024  CD1 ILE C 495      83.783  17.103 154.154  1.00  0.62           C  
ATOM   4025  N   THR C 496      89.375  17.078 153.467  1.00  0.67           N  
ATOM   4026  CA  THR C 496      90.517  17.935 153.707  1.00  0.67           C  
ATOM   4027  C   THR C 496      90.027  19.370 153.678  1.00  0.67           C  
ATOM   4028  O   THR C 496      89.353  19.812 152.748  1.00  0.67           O  
ATOM   4029  CB  THR C 496      91.649  17.708 152.709  1.00  0.67           C  
ATOM   4030  OG1 THR C 496      92.143  16.387 152.864  1.00  0.67           O  
ATOM   4031  CG2 THR C 496      92.837  18.608 153.019  1.00  0.67           C  
ATOM   4032  N   ARG C 497      90.305  20.159 154.737  1.00  0.63           N  
ATOM   4033  CA  ARG C 497      89.928  21.557 154.799  1.00  0.63           C  
ATOM   4034  C   ARG C 497      90.969  22.418 154.097  1.00  0.63           C  
ATOM   4035  O   ARG C 497      92.155  22.293 154.385  1.00  0.63           O  
ATOM   4036  CB  ARG C 497      89.737  22.043 156.259  1.00  0.63           C  
ATOM   4037  CG  ARG C 497      88.737  21.229 157.106  1.00  0.63           C  
ATOM   4038  CD  ARG C 497      87.265  21.260 156.698  1.00  0.63           C  
ATOM   4039  NE  ARG C 497      86.777  22.676 156.676  1.00  0.63           N  
ATOM   4040  CZ  ARG C 497      86.140  23.306 157.673  1.00  0.63           C  
ATOM   4041  NH1 ARG C 497      85.751  24.567 157.469  1.00  0.63           N  
ATOM   4042  NH2 ARG C 497      85.881  22.735 158.843  1.00  0.63           N  
ATOM   4043  N   MET C 498      90.569  23.298 153.145  1.00  0.58           N  
ATOM   4044  CA  MET C 498      91.513  24.179 152.462  1.00  0.58           C  
ATOM   4045  C   MET C 498      91.063  25.624 152.453  1.00  0.58           C  
ATOM   4046  O   MET C 498      89.965  25.949 152.007  1.00  0.58           O  
ATOM   4047  CB  MET C 498      91.746  23.731 151.000  1.00  0.58           C  
ATOM   4048  CG  MET C 498      92.846  24.519 150.250  1.00  0.58           C  
ATOM   4049  SD  MET C 498      94.514  24.388 150.966  1.00  0.58           S  
ATOM   4050  CE  MET C 498      94.764  22.693 150.366  1.00  0.58           C  
ATOM   4051  N   TRP C 499      91.899  26.553 152.953  1.00  0.47           N  
ATOM   4052  CA  TRP C 499      91.544  27.955 153.023  1.00  0.47           C  
ATOM   4053  C   TRP C 499      91.460  28.614 151.643  1.00  0.47           C  
ATOM   4054  O   TRP C 499      92.452  28.755 150.932  1.00  0.47           O  
ATOM   4055  CB  TRP C 499      92.529  28.727 153.930  1.00  0.47           C  
ATOM   4056  CG  TRP C 499      92.713  28.168 155.341  1.00  0.47           C  
ATOM   4057  CD1 TRP C 499      92.236  27.046 155.965  1.00  0.47           C  
ATOM   4058  CD2 TRP C 499      93.560  28.803 156.299  1.00  0.47           C  
ATOM   4059  NE1 TRP C 499      92.750  26.929 157.235  1.00  0.47           N  
ATOM   4060  CE2 TRP C 499      93.552  28.012 157.462  1.00  0.47           C  
ATOM   4061  CE3 TRP C 499      94.306  29.958 156.217  1.00  0.47           C  
ATOM   4062  CZ2 TRP C 499      94.292  28.368 158.576  1.00  0.47           C  
ATOM   4063  CZ3 TRP C 499      95.015  30.337 157.350  1.00  0.47           C  
ATOM   4064  CH2 TRP C 499      95.010  29.562 158.516  1.00  0.47           C  
ATOM   4065  N   PHE C 500      90.248  29.007 151.211  1.00  0.48           N  
ATOM   4066  CA  PHE C 500      90.008  29.564 149.889  1.00  0.48           C  
ATOM   4067  C   PHE C 500      90.581  30.981 149.710  1.00  0.48           C  
ATOM   4068  O   PHE C 500      90.713  31.723 150.680  1.00  0.48           O  
ATOM   4069  CB  PHE C 500      88.494  29.471 149.545  1.00  0.48           C  
ATOM   4070  CG  PHE C 500      88.259  29.534 148.059  1.00  0.48           C  
ATOM   4071  CD1 PHE C 500      87.632  30.648 147.483  1.00  0.48           C  
ATOM   4072  CD2 PHE C 500      88.718  28.505 147.220  1.00  0.48           C  
ATOM   4073  CE1 PHE C 500      87.505  30.755 146.094  1.00  0.48           C  
ATOM   4074  CE2 PHE C 500      88.629  28.626 145.828  1.00  0.48           C  
ATOM   4075  CZ  PHE C 500      88.029  29.757 145.263  1.00  0.48           C  
ATOM   4076  N   ASN C 501      90.982  31.349 148.461  1.00  0.44           N  
ATOM   4077  CA  ASN C 501      91.504  32.654 148.044  1.00  0.44           C  
ATOM   4078  C   ASN C 501      92.944  32.914 148.493  1.00  0.44           C  
ATOM   4079  O   ASN C 501      93.480  33.987 148.228  1.00  0.44           O  
ATOM   4080  CB  ASN C 501      90.695  33.881 148.546  1.00  0.44           C  
ATOM   4081  CG  ASN C 501      89.196  33.841 148.303  1.00  0.44           C  
ATOM   4082  OD1 ASN C 501      88.387  33.385 149.108  1.00  0.44           O  
ATOM   4083  ND2 ASN C 501      88.768  34.419 147.166  1.00  0.44           N  
ATOM   4084  N   MET C 502      93.612  31.970 149.192  1.00  0.43           N  
ATOM   4085  CA  MET C 502      94.989  32.141 149.615  1.00  0.43           C  
ATOM   4086  C   MET C 502      95.986  32.106 148.461  1.00  0.43           C  
ATOM   4087  O   MET C 502      95.634  32.069 147.287  1.00  0.43           O  
ATOM   4088  CB  MET C 502      95.368  31.200 150.796  1.00  0.43           C  
ATOM   4089  CG  MET C 502      94.549  31.478 152.083  1.00  0.43           C  
ATOM   4090  SD  MET C 502      94.540  33.235 152.606  1.00  0.43           S  
ATOM   4091  CE  MET C 502      94.224  33.055 154.385  1.00  0.43           C  
ATOM   4092  N   TYR C 503      97.294  32.219 148.758  1.00  0.31           N  
ATOM   4093  CA  TYR C 503      98.310  32.079 147.735  1.00  0.31           C  
ATOM   4094  C   TYR C 503      98.408  30.659 147.175  1.00  0.31           C  
ATOM   4095  O   TYR C 503      99.021  29.779 147.780  1.00  0.31           O  
ATOM   4096  CB  TYR C 503      99.672  32.551 148.296  1.00  0.31           C  
ATOM   4097  CG  TYR C 503     100.728  32.592 147.227  1.00  0.31           C  
ATOM   4098  CD1 TYR C 503     101.738  31.619 147.206  1.00  0.31           C  
ATOM   4099  CD2 TYR C 503     100.708  33.582 146.232  1.00  0.31           C  
ATOM   4100  CE1 TYR C 503     102.772  31.691 146.265  1.00  0.31           C  
ATOM   4101  CE2 TYR C 503     101.736  33.646 145.279  1.00  0.31           C  
ATOM   4102  CZ  TYR C 503     102.779  32.714 145.316  1.00  0.31           C  
ATOM   4103  OH  TYR C 503     103.808  32.748 144.363  1.00  0.31           O  
ATOM   4104  N   GLY C 504      97.817  30.460 145.987  1.00  0.37           N  
ATOM   4105  CA  GLY C 504      97.743  29.179 145.317  1.00  0.37           C  
ATOM   4106  C   GLY C 504      96.367  28.528 145.405  1.00  0.37           C  
ATOM   4107  O   GLY C 504      95.487  28.939 146.207  1.00  0.37           O  
ATOM   4108  OXT GLY C 504      96.192  27.580 144.597  1.00  0.37           O  
TER    4109      GLY C 504                                                      
END   
