# Supplementary material for: Metabolic capacity is maintained despite shifts in microbial diversity in estuary sediments
Source: ISME Commun. 2025 Oct 11;5(1):ycaf182. doi: 10.1093/ismeco/ycaf182 (PMC12687941; doi:10.1093/ismeco/ycaf182)
Supplement: Supplementary_Data_1_ycaf182 [file supplementary_data_1_ycaf182.zip › SWISS-MODEL/13_July_SF_Bin2_scaffold_20759_c1_11143024_1/models/04/model.json]

{
  "built_with": "ProMod3 3.2.1",
  "coverage": 0.3050314486026764,
  "excluded_ligands": [
    {
      "description": "FE2/S2 (INORGANIC) CLUSTER",
      "ligands": [
        {
          "exclusion_reason": "Binding site not conserved.",
          "number": "2"
        },
        {
          "exclusion_reason": "Binding site not conserved.",
          "number": "6"
        }
      ],
      "name": "FES"
    },
    {
      "description": "FLAVIN MONONUCLEOTIDE",
      "ligands": [
        {
          "exclusion_reason": "Binding site not conserved.",
          "number": "10"
        }
      ],
      "name": "FMN"
    },
    {
      "description": "IRON/SULFUR CLUSTER",
      "ligands": [
        {
          "exclusion_reason": "Binding site not conserved.",
          "number": "1"
        },
        {
          "exclusion_reason": "Binding site not conserved.",
          "number": "3"
        },
        {
          "exclusion_reason": "Binding site not conserved.",
          "number": "4"
        },
        {
          "exclusion_reason": "Binding site not conserved.",
          "number": "5"
        },
        {
          "exclusion_reason": "Binding site not conserved.",
          "number": "7"
        },
        {
          "exclusion_reason": "Binding site not conserved.",
          "number": "8"
        },
        {
          "exclusion_reason": "Binding site not conserved.",
          "number": "9"
        }
      ],
      "name": "SF4"
    }
  ],
  "gmqe": 0.1416523146456254,
  "included_ligands": [],
  "json_version": "0.1",
  "major_issues": null,
  "model_id": "04",
  "oligo_based_on": "prediction",
  "oligo_state": "monomer",
  "pdb_release": "2023-03-17",
  "project_title": "13_July_SF_Bin2_scaffold_20759_c1_1114-3024_1",
  "qmean_global": {
    "acc_agreement_norm_score": 0.5524861878453039,
    "acc_agreement_z_score": -1.394940648102054,
    "avg_local_score": 0.3459928664609119,
    "avg_local_score_error": 0.049,
    "cbeta_norm_score": 0.005051053615701153,
    "cbeta_z_score": -5.354576985316208,
    "interaction_norm_score": 0.003351234074759018,
    "interaction_z_score": -6.787757508970986,
    "packing_norm_score": -0.16716422560460245,
    "packing_z_score": -3.937521547728485,
    "qmean4_norm_score": 0.3516811210129501,
    "qmean4_z_score": -12.009829685615806,
    "qmean6_norm_score": 0.34687125304251504,
    "qmean6_z_score": -10.466039205447345,
    "ss_agreement_norm_score": 0.26315477436912654,
    "ss_agreement_z_score": -3.380781884838097,
    "torsion_norm_score": 0.6648573542248546,
    "torsion_z_score": -10.022083083393108
  },
  "sequence_identity": 18.55670166015625,
  "sequence_similarity": 0.2790379524230957,
  "smtl_version": "2023-03-23",
  "status": "COMPLETED",
  "targets": [
    {
      "model_chains": [
        {
          "dssp": "-----------------------------------------------------------------------------------------------------------------------------------------------CGGGSTTCSCCEECCSSCCGGGGGCSEECCCCCTTCCSSTTCCCCCCCTTTCCCCCCCCCCCCSCCCHHHHHHHHHTTSTTCCCHHHHHHHHCCSSSSTTHHHHTSCTTTTCSCCCCSSTTTSSBTTTBCSCSSCCCSCSSSTTCCCSSSSCCCCCSSCCCCCCCCCSSSSSCCSCSCSSCCSSCCSSSSSSSCCCCSCSSSCCSTTCSSSCSSSCCCTTSSSCCCCCTTCCCCCCSSCCSSCCCCSEECBCCSSCGGGCSCCSSSCSSCCCCSCCSSSSTTCSSSCCSSSCCCCCCSCSCSTTTCCTTCEEEECCSCCCSCCSSSSSTTSSCCSSCEEEESCSSCBCCSSCCCEECCCCCC",
          "id": "C",
          "qmean": [
            null,
            null,
            null,
            null,
            null,
            null,
            null,
            null,
            null,
            null,
            null,
            null,
            null,
            null,
            null,
            null,
            null,
            null,
            null,
            null,
            null,
            null,
            null,
            null,
            null,
            null,
            null,
            null,
            null,
            null,
            null,
            null,
            null,
            null,
            null,
            null,
            null,
            null,
            null,
            null,
            null,
            null,
            null,
            null,
            null,
            null,
            null,
            null,
            null,
            null,
            null,
            null,
            null,
            null,
            null,
            null,
            null,
            null,
            null,
            null,
            null,
            null,
            null,
            null,
            null,
            null,
            null,
            null,
            null,
            null,
            null,
            null,
            null,
            null,
            null,
            null,
            null,
            null,
            null,
            null,
            null,
            null,
            null,
            null,
            null,
            null,
            null,
            null,
            null,
            null,
            null,
            null,
            null,
            null,
            null,
            null,
            null,
            null,
            null,
            null,
            null,
            null,
            null,
            null,
            null,
            null,
            null,
            null,
            null,
            null,
            null,
            null,
            null,
            null,
            null,
            null,
            null,
            null,
            null,
            null,
            null,
            null,
            null,
            null,
            null,
            null,
            null,
            null,
            null,
            null,
            null,
            null,
            null,
            null,
            null,
            null,
            null,
            null,
            null,
            null,
            null,
            null,
            null,
            0.48,
            0.45,
            0.56,
            0.33,
            0.44,
            0.52,
            0.53,
            0.5,
            0.52,
            0.56,
            0.6,
            0.53,
            0.67,
            0.66,
            0.64,
            0.58,
            0.52,
            0.45,
            0.58,
            0.48,
            0.43,
            0.51,
            0.51,
            0.46,
            0.66,
            0.66,
            0.62,
            0.69,
            0.67,
            0.7,
            0.62,
            0.53,
            0.56,
            0.41,
            0.48,
            0.52,
            0.46,
            0.38,
            0.25,
            0.23,
            0.28,
            0.25,
            0.21,
            0.38,
            0.42,
            0.48,
            0.39,
            0.27,
            0.23,
            0.22,
            0.2,
            0.27,
            0.25,
            0.29,
            0.36,
            0.4,
            0.34,
            0.43,
            0.25,
            0.38,
            0.24,
            0.4,
            0.51,
            0.43,
            0.55,
            0.49,
            0.52,
            0.57,
            0.55,
            0.55,
            0.61,
            0.56,
            0.52,
            0.45,
            0.43,
            0.45,
            0.43,
            0.39,
            0.29,
            0.19,
            0.19,
            0.44,
            0.36,
            0.3,
            0.27,
            0.36,
            0.27,
            0.38,
            0.48,
            0.35,
            0.26,
            0.26,
            0.44,
            0.35,
            0.44,
            0.36,
            0.35,
            0.28,
            0.38,
            0.44,
            0.34,
            0.4,
            0.39,
            0.42,
            0.35,
            0.27,
            0.26,
            0.3,
            0.27,
            0.27,
            0.28,
            0.29,
            0.3,
            0.28,
            0.29,
            0.35,
            0.21,
            0.39,
            0.25,
            0.34,
            0.32,
            0.25,
            0.23,
            0.3,
            0.36,
            0.28,
            0.18,
            0.21,
            0.25,
            0.26,
            0.26,
            0.25,
            0.21,
            0.21,
            0.2,
            0.23,
            0.21,
            0.23,
            0.24,
            0.22,
            0.34,
            0.4,
            0.32,
            0.36,
            0.3,
            0.32,
            0.31,
            0.3,
            0.23,
            0.31,
            0.36,
            0.29,
            0.35,
            0.3,
            0.36,
            0.33,
            0.41,
            0.33,
            0.39,
            0.24,
            0.29,
            0.22,
            0.19,
            0.22,
            0.19,
            0.22,
            0.24,
            0.23,
            0.28,
            0.15,
            0.17,
            0.23,
            0.41,
            0.24,
            0.27,
            0.2,
            0.23,
            0.2,
            0.19,
            0.25,
            0.22,
            0.26,
            0.21,
            0.3,
            0.23,
            0.27,
            0.28,
            0.2,
            0.23,
            0.26,
            0.25,
            0.28,
            0.32,
            0.2,
            0.31,
            0.23,
            0.2,
            0.25,
            0.21,
            0.26,
            0.19,
            0.26,
            0.3,
            0.33,
            0.23,
            0.22,
            0.19,
            0.29,
            0.22,
            0.21,
            0.31,
            0.2,
            0.24,
            0.21,
            0.22,
            0.3,
            0.24,
            0.33,
            0.31,
            0.36,
            0.21,
            0.2,
            0.28,
            0.3,
            0.2,
            0.27,
            0.24,
            0.28,
            0.25,
            0.23,
            0.22,
            0.25,
            0.24,
            0.19,
            0.26,
            0.26,
            0.19,
            0.23,
            0.17,
            0.19,
            0.26,
            0.34,
            0.33,
            0.35,
            0.36,
            0.35,
            0.49,
            0.43,
            0.45,
            0.43,
            0.37,
            0.35,
            0.4,
            0.39,
            0.39,
            0.38,
            0.39,
            0.44,
            0.42,
            0.35,
            0.29,
            0.24,
            0.26,
            0.2,
            0.24,
            0.27,
            0.3,
            0.34,
            0.33,
            0.37,
            0.33,
            0.34,
            0.22,
            0.33,
            0.38,
            0.37,
            0.36,
            0.34,
            0.33,
            0.22,
            0.27,
            0.27,
            0.32,
            0.27,
            0.24,
            0.23,
            0.31,
            0.4,
            0.42,
            0.44,
            0.41,
            0.48,
            0.26,
            0.33,
            0.35,
            0.26,
            0.19,
            0.22,
            0.24,
            0.3,
            0.2,
            0.3,
            0.31,
            0.37,
            0.45,
            0.48,
            0.45,
            0.41,
            0.5,
            0.56,
            0.5,
            0.53,
            0.46,
            0.45,
            0.52,
            0.49,
            0.43,
            0.43,
            0.29,
            0.28,
            0.29,
            0.34,
            0.29,
            0.25,
            0.35,
            0.29,
            0.38,
            0.36,
            0.44,
            0.28,
            0.34,
            0.33,
            0.33,
            0.39,
            0.31,
            0.39,
            0.43,
            0.58,
            0.51,
            0.49,
            0.43,
            0.41,
            0.32,
            0.43,
            0.4,
            0.43,
            0.51,
            0.51,
            0.5,
            0.41,
            0.44,
            0.42,
            0.4,
            0.26,
            0.34,
            0.31,
            0.37,
            0.48,
            0.45,
            0.43,
            0.42,
            0.32,
            null,
            null,
            null,
            null,
            null,
            null,
            null,
            null,
            null,
            null,
            null,
            null,
            null,
            null,
            null,
            null,
            null,
            null,
            null,
            null,
            null,
            null,
            null,
            null,
            null,
            null,
            null,
            null,
            null,
            null,
            null,
            null,
            null,
            null,
            null,
            null,
            null,
            null,
            null,
            null,
            null,
            null,
            null,
            null,
            null,
            null,
            null,
            null,
            null,
            null,
            null,
            null,
            null,
            null,
            null,
            null,
            null,
            null,
            null,
            null,
            null,
            null,
            null,
            null,
            null,
            null,
            null,
            null,
            null,
            null,
            null,
            null,
            null,
            null,
            null,
            null,
            null,
            null,
            null,
            null,
            null,
            null,
            null,
            null,
            null,
            null,
            null,
            null,
            null,
            null,
            null,
            null,
            null,
            null,
            null,
            null,
            null,
            null,
            null,
            null,
            null,
            null,
            null,
            null,
            null,
            null,
            null,
            null,
            null,
            null,
            null,
            null,
            null,
            null,
            null,
            null,
            null,
            null,
            null,
            null,
            null,
            null,
            null,
            null,
            null,
            null,
            null,
            null,
            null,
            null,
            null
          ],
          "residue_from": "144",
          "residue_to": "505",
          "templates": [
            {
              "alignment": {
                "target_sequence": "LARDIAKVPGTTLFAIGMGPNQFFNNDNKDRTQFLLAALTGNIGKIAGNIGSYAGNYRVAMFNGVPQYIAENPFDIELDGAKPARPKLYWRAEPAHYYNHEDHPLKMGKTMITGKTHMPTPTKSLWFANANSILGNVKWHFNTVVNVLPKMEMIAVQEWWWSTSC-EWADIVFAVDAWSELKHPDMCSSVTNPFLTV-FPRTPLERPFDTRGDIECLDLVGKQLAKRTGDRRFADMWKFVEEKKVEVYLQRILDHSSNTKGFKFPELEEKAKKGIPALMMTRTNPKTVGYEQVYDSRPWYTKTGRLEFYREEDEFIEAGENLPVHREPIDSTFYEPNVIVAPAHPFIKAKGPEAYGVKVDDFDNETRQGRNIVKTWEETKKTVHPLAKDGYKFVFHTPKYRHGAHTMPVDTDMVAMLFGPFGDIYRHDKRQPFAAEGYVDIHPDDAKALNIEDGDYVWIDSDPSDRPFRGWQKNDKDYKFSRLLCRARYYPGTPRGITRMWFNMYGATPGSVEGHESRKDGLAKNPRTGYQAMFRSGSHQSATRGWLKPTWMTDSLVRKELFGHAVNKGFLPDVHCPTGAPREAIVKITKAEPGGLNAKGLWRPAALGLRPKYENDKMKDYLAGKFTLAANPKKGGKK",
                "template_sequence": "-----------------------------------------------------------------------------------------------------------------------------------------------PEEALKGKRFVVMHLSHLHPLAERYAHVVLPAPTFYEKR-----GHLVNLEGRVLPLSPAPIENGEAEGALQVLAL----LAEALGVRP-----PFR---LHLEAQK---------------ALK---------------------------ARKVPEAMGRLSFRLKEL---------R----P----------------------------------------------------------KERKGAFYLRPTMWKAHQAVG-----KA-------------Q----EAARAELWAHPETARAEALPEGAQVAVETPF-----------------GRVEARVVHREDVPKGHLYLSALGPAAG----------------------------------------------------------------------------------------------------------------------------------"
              },
              "coverage": 0.3050314486026764,
              "description": "NADH-quinone oxidoreductase chain 3",
              "found_by": "HHblits",
              "gmqe": 0.1420688033103943,
              "method": "X-RAY DIFFRACTION",
              "offset": 572,
              "oligo_state": "monomer",
              "qualified_name": "2fug.2.C",
              "resolution": 3.299999952316284,
              "sequence_identity": 18.55670166015625,
              "sequence_similarity": 0.2790379524230957,
              "short_method": "X-ray",
              "title": "Crystal structure of the hydrophilic domain of respiratory complex I from Thermus thermophilus"
            }
          ]
        }
      ],
      "target_sequence": "LARDIAKVPGTTLFAIGMGPNQFFNNDNKDRTQFLLAALTGNIGKIAGNIGSYAGNYRVAMFNGVPQYIAENPFDIELDGAKPARPKLYWRAEPAHYYNHEDHPLKMGKTMITGKTHMPTPTKSLWFANANSILGNVKWHFNTVVNVLPKMEMIAVQEWWWSTSCEWADIVFAVDAWSELKHPDMCSSVTNPFLTVFPRTPLERPFDTRGDIECLDLVGKQLAKRTGDRRFADMWKFVEEKKVEVYLQRILDHSSNTKGFKFPELEEKAKKGIPALMMTRTNPKTVGYEQVYDSRPWYTKTGRLEFYREEDEFIEAGENLPVHREPIDSTFYEPNVIVAPAHPFIKAKGPEAYGVKVDDFDNETRQGRNIVKTWEETKKTVHPLAKDGYKFVFHTPKYRHGAHTMPVDTDMVAMLFGPFGDIYRHDKRQPFAAEGYVDIHPDDAKALNIEDGDYVWIDSDPSDRPFRGWQKNDKDYKFSRLLCRARYYPGTPRGITRMWFNMYGATPGSVEGHESRKDGLAKNPRTGYQAMFRSGSHQSATRGWLKPTWMTDSLVRKELFGHAVNKGFLPDVHCPTGAPREAIVKITKAEPGGLNAKGLWRPAALGLRPKYENDKMKDYLAGKFTLAANPKKGGKK",
      "target_sequence_annotations": {
        "psipred": "CHHHHHCCCCCEEEEECCCCCCCCCCCHHHHHHHHHHHHHHCCCCCCCCCCCCCCCCCCCCCCCCCCCCCCCCCCCCCCCCCCCCCCCCCCCCCCCCCCCCCCCCHHHHHHHCCCCCCCCCCEEEEEECCCCCCCCCCCCHHHHHHHHCCCCEEEEECEECCCCCCCCCEEEECCCCEEEECCCCCCCCCCCEEEEECCCCCCCCCCCCHHHHHHHHHHHHHHHHHCCCCCCCCCCCCCCCCHHHHHHHHHHCCCCCCCCCHHHHHHHHHCCCCCCCCCCCCCCCCCCCCCCCCCCCCCCCCEEEEEECCHHHHHCCCCCCCCCCCCCCCCCCCCCCCCCCCCCCCCCCCCCCCCCCCCCCCCCCCCCCEECCCCCCCCCCCCCCCCCEEEEECCCCCCCCCCCCCCCCCHHHHHCCCCCCCCCCCCCCCCCCCCEEEECHHHHHHCCCCCCCEEEEEECCCCCCCCCCCCCCCCCCEEEEEEEEEECCCCCCCEEEEEECCCCCCCCCCCCCCCCCCCCCCCCCCCCCCCCCCCCCCCCCCCCCCCCCCCCCCCCCCCCCCCEEEEEECCCCCCCCCCCCEEEEEEECCCCCCCCCCCEEECCCCCCCCCCCHHHHHHHCCCEEEEECCCCCCCC"
      }
    }
  ]
}
