# Supplementary material for: Metabolic capacity is maintained despite shifts in microbial diversity in estuary sediments
Source: ISME Commun. 2025 Oct 11;5(1):ycaf182. doi: 10.1093/ismeco/ycaf182 (PMC12687941; doi:10.1093/ismeco/ycaf182)
Supplement: Supplementary_Data_1_ycaf182 [file supplementary_data_1_ycaf182.zip › SWISS-MODEL/13_July_SF_Bin2_scaffold_20759_c1_11143024_1/models/04/coords.js]

let model_04=`ATOM      1  N   VAL C 144     103.539  98.086  63.968  1.00  0.48           N  
ATOM      2  CA  VAL C 144     104.374  98.153  62.714  1.00  0.48           C  
ATOM      3  C   VAL C 144     103.480  98.588  61.580  1.00  0.48           C  
ATOM      4  O   VAL C 144     102.273  98.457  61.759  1.00  0.48           O  
ATOM      5  CB  VAL C 144     105.003  96.786  62.452  1.00  0.48           C  
ATOM      6  CG1 VAL C 144     106.009  96.461  63.572  1.00  0.48           C  
ATOM      7  CG2 VAL C 144     103.979  95.639  62.343  1.00  0.48           C  
ATOM      8  N   VAL C 145     103.966  99.125  60.420  1.00  0.45           N  
ATOM      9  CA  VAL C 145     103.038  99.532  59.350  1.00  0.45           C  
ATOM     10  C   VAL C 145     102.173  98.370  58.913  1.00  0.45           C  
ATOM     11  O   VAL C 145     100.968  98.475  59.075  1.00  0.45           O  
ATOM     12  CB  VAL C 145     103.665 100.257  58.152  1.00  0.45           C  
ATOM     13  CG1 VAL C 145     104.670  99.387  57.386  1.00  0.45           C  
ATOM     14  CG2 VAL C 145     102.563 100.795  57.203  1.00  0.45           C  
ATOM     15  N   ASN C 146     102.743  97.202  58.557  1.00  0.56           N  
ATOM     16  CA  ASN C 146     102.073  95.975  58.104  1.00  0.56           C  
ATOM     17  C   ASN C 146     100.862  95.443  58.897  1.00  0.56           C  
ATOM     18  O   ASN C 146     100.116  94.601  58.406  1.00  0.56           O  
ATOM     19  CB  ASN C 146     103.108  94.812  58.013  1.00  0.56           C  
ATOM     20  CG  ASN C 146     104.162  95.101  56.945  1.00  0.56           C  
ATOM     21  OD1 ASN C 146     103.922  95.884  56.027  1.00  0.56           O  
ATOM     22  ND2 ASN C 146     105.350  94.464  57.054  1.00  0.56           N  
ATOM     23  N   VAL C 147     100.650  95.916  60.135  1.00  0.33           N  
ATOM     24  CA  VAL C 147      99.497  95.615  60.975  1.00  0.33           C  
ATOM     25  C   VAL C 147      98.271  96.473  60.640  1.00  0.33           C  
ATOM     26  O   VAL C 147      97.143  95.995  60.681  1.00  0.33           O  
ATOM     27  CB  VAL C 147      99.939  95.736  62.435  1.00  0.33           C  
ATOM     28  CG1 VAL C 147      98.779  95.886  63.438  1.00  0.33           C  
ATOM     29  CG2 VAL C 147     100.742  94.464  62.770  1.00  0.33           C  
ATOM     30  N   LEU C 148      98.453  97.772  60.308  1.00  0.44           N  
ATOM     31  CA  LEU C 148      97.352  98.669  59.965  1.00  0.44           C  
ATOM     32  C   LEU C 148      96.695  98.470  58.567  1.00  0.44           C  
ATOM     33  O   LEU C 148      95.466  98.369  58.543  1.00  0.44           O  
ATOM     34  CB  LEU C 148      97.739 100.174  60.109  1.00  0.44           C  
ATOM     35  CG  LEU C 148      98.245 100.727  61.466  1.00  0.44           C  
ATOM     36  CD1 LEU C 148      97.349 100.336  62.643  1.00  0.44           C  
ATOM     37  CD2 LEU C 148      99.723 100.456  61.771  1.00  0.44           C  
ATOM     38  N   PRO C 149      97.354  98.370  57.383  1.00  0.52           N  
ATOM     39  CA  PRO C 149      96.792  97.707  56.193  1.00  0.52           C  
ATOM     40  C   PRO C 149      96.007  96.423  56.429  1.00  0.52           C  
ATOM     41  O   PRO C 149      96.394  95.637  57.289  1.00  0.52           O  
ATOM     42  CB  PRO C 149      97.998  97.424  55.264  1.00  0.52           C  
ATOM     43  CG  PRO C 149      99.166  98.245  55.811  1.00  0.52           C  
ATOM     44  CD  PRO C 149      98.804  98.399  57.279  1.00  0.52           C  
ATOM     45  N   LYS C 150      94.927  96.192  55.643  1.00  0.53           N  
ATOM     46  CA  LYS C 150      94.096  94.988  55.628  1.00  0.53           C  
ATOM     47  C   LYS C 150      92.961  95.023  56.629  1.00  0.53           C  
ATOM     48  O   LYS C 150      91.887  94.491  56.367  1.00  0.53           O  
ATOM     49  CB  LYS C 150      94.846  93.642  55.810  1.00  0.53           C  
ATOM     50  CG  LYS C 150      95.906  93.348  54.741  1.00  0.53           C  
ATOM     51  CD  LYS C 150      96.724  92.104  55.115  1.00  0.53           C  
ATOM     52  CE  LYS C 150      97.686  91.666  54.016  1.00  0.53           C  
ATOM     53  NZ  LYS C 150      98.391  90.444  54.456  1.00  0.53           N  
ATOM     54  N   MET C 151      93.165  95.636  57.806  1.00  0.50           N  
ATOM     55  CA  MET C 151      92.109  95.812  58.778  1.00  0.50           C  
ATOM     56  C   MET C 151      91.018  96.772  58.309  1.00  0.50           C  
ATOM     57  O   MET C 151      91.268  97.718  57.569  1.00  0.50           O  
ATOM     58  CB  MET C 151      92.673  96.301  60.122  1.00  0.50           C  
ATOM     59  CG  MET C 151      93.619  95.309  60.823  1.00  0.50           C  
ATOM     60  SD  MET C 151      94.255  95.906  62.423  1.00  0.50           S  
ATOM     61  CE  MET C 151      92.711  95.858  63.381  1.00  0.50           C  
ATOM     62  N   GLU C 152      89.762  96.519  58.718  1.00  0.52           N  
ATOM     63  CA  GLU C 152      88.644  97.364  58.339  1.00  0.52           C  
ATOM     64  C   GLU C 152      88.454  98.591  59.216  1.00  0.52           C  
ATOM     65  O   GLU C 152      88.315  99.703  58.720  1.00  0.52           O  
ATOM     66  CB  GLU C 152      87.355  96.524  58.403  1.00  0.52           C  
ATOM     67  CG  GLU C 152      86.072  97.293  58.003  1.00  0.52           C  
ATOM     68  CD  GLU C 152      84.819  96.427  58.096  1.00  0.52           C  
ATOM     69  OE1 GLU C 152      84.949  95.225  58.447  1.00  0.52           O  
ATOM     70  OE2 GLU C 152      83.720  96.975  57.832  1.00  0.52           O  
ATOM     71  N   MET C 153      88.428  98.404  60.552  1.00  0.56           N  
ATOM     72  CA  MET C 153      88.179  99.478  61.490  1.00  0.56           C  
ATOM     73  C   MET C 153      89.199  99.465  62.607  1.00  0.56           C  
ATOM     74  O   MET C 153      89.344  98.479  63.333  1.00  0.56           O  
ATOM     75  CB  MET C 153      86.769  99.335  62.109  1.00  0.56           C  
ATOM     76  CG  MET C 153      86.411 100.462  63.094  1.00  0.56           C  
ATOM     77  SD  MET C 153      84.717 100.366  63.726  1.00  0.56           S  
ATOM     78  CE  MET C 153      84.943  98.921  64.801  1.00  0.56           C  
ATOM     79  N   ILE C 154      89.929 100.581  62.779  1.00  0.60           N  
ATOM     80  CA  ILE C 154      91.004 100.710  63.739  1.00  0.60           C  
ATOM     81  C   ILE C 154      90.824 101.912  64.653  1.00  0.60           C  
ATOM     82  O   ILE C 154      90.689 103.060  64.227  1.00  0.60           O  
ATOM     83  CB  ILE C 154      92.355 100.801  63.040  1.00  0.60           C  
ATOM     84  CG1 ILE C 154      92.603  99.512  62.231  1.00  0.60           C  
ATOM     85  CG2 ILE C 154      93.485 101.028  64.070  1.00  0.60           C  
ATOM     86  CD1 ILE C 154      93.895  99.570  61.423  1.00  0.60           C  
ATOM     87  N   ALA C 155      90.876 101.677  65.981  1.00  0.53           N  
ATOM     88  CA  ALA C 155      90.951 102.732  66.964  1.00  0.53           C  
ATOM     89  C   ALA C 155      92.345 102.784  67.565  1.00  0.53           C  
ATOM     90  O   ALA C 155      92.832 101.797  68.109  1.00  0.53           O  
ATOM     91  CB  ALA C 155      89.907 102.511  68.078  1.00  0.53           C  
ATOM     92  N   VAL C 156      93.024 103.943  67.484  1.00  0.67           N  
ATOM     93  CA  VAL C 156      94.365 104.099  68.030  1.00  0.67           C  
ATOM     94  C   VAL C 156      94.305 105.016  69.241  1.00  0.67           C  
ATOM     95  O   VAL C 156      93.980 106.201  69.156  1.00  0.67           O  
ATOM     96  CB  VAL C 156      95.384 104.623  67.016  1.00  0.67           C  
ATOM     97  CG1 VAL C 156      96.771 104.734  67.671  1.00  0.67           C  
ATOM     98  CG2 VAL C 156      95.483 103.655  65.824  1.00  0.67           C  
ATOM     99  N   GLN C 157      94.630 104.477  70.429  1.00  0.66           N  
ATOM    100  CA  GLN C 157      94.701 105.217  71.678  1.00  0.66           C  
ATOM    101  C   GLN C 157      96.123 105.741  71.906  1.00  0.66           C  
ATOM    102  O   GLN C 157      96.802 105.410  72.871  1.00  0.66           O  
ATOM    103  CB  GLN C 157      94.217 104.349  72.868  1.00  0.66           C  
ATOM    104  CG  GLN C 157      92.734 103.914  72.815  1.00  0.66           C  
ATOM    105  CD  GLN C 157      92.491 102.795  71.810  1.00  0.66           C  
ATOM    106  OE1 GLN C 157      93.217 101.806  71.736  1.00  0.66           O  
ATOM    107  NE2 GLN C 157      91.440 102.950  70.973  1.00  0.66           N  
ATOM    108  N   GLU C 158      96.620 106.565  70.962  1.00  0.64           N  
ATOM    109  CA  GLU C 158      97.943 107.175  71.009  1.00  0.64           C  
ATOM    110  C   GLU C 158      97.911 108.453  71.839  1.00  0.64           C  
ATOM    111  O   GLU C 158      96.889 109.129  71.962  1.00  0.64           O  
ATOM    112  CB  GLU C 158      98.459 107.470  69.570  1.00  0.64           C  
ATOM    113  CG  GLU C 158      99.949 107.880  69.379  1.00  0.64           C  
ATOM    114  CD  GLU C 158     101.020 106.870  69.784  1.00  0.64           C  
ATOM    115  OE1 GLU C 158     101.302 106.776  71.006  1.00  0.64           O  
ATOM    116  OE2 GLU C 158     101.645 106.259  68.875  1.00  0.64           O  
ATOM    117  N   TRP C 159      99.048 108.845  72.439  1.00  0.58           N  
ATOM    118  CA  TRP C 159      99.122 110.054  73.249  1.00  0.58           C  
ATOM    119  C   TRP C 159      99.634 111.243  72.432  1.00  0.58           C  
ATOM    120  O   TRP C 159      99.678 112.388  72.880  1.00  0.58           O  
ATOM    121  CB  TRP C 159     100.012 109.786  74.492  1.00  0.58           C  
ATOM    122  CG  TRP C 159     101.433 109.338  74.211  1.00  0.58           C  
ATOM    123  CD1 TRP C 159     101.918 108.073  74.033  1.00  0.58           C  
ATOM    124  CD2 TRP C 159     102.537 110.233  74.007  1.00  0.58           C  
ATOM    125  NE1 TRP C 159     103.264 108.116  73.738  1.00  0.58           N  
ATOM    126  CE2 TRP C 159     103.660 109.434  73.702  1.00  0.58           C  
ATOM    127  CE3 TRP C 159     102.624 111.622  74.036  1.00  0.58           C  
ATOM    128  CZ2 TRP C 159     104.884 110.016  73.406  1.00  0.58           C  
ATOM    129  CZ3 TRP C 159     103.855 112.209  73.714  1.00  0.58           C  
ATOM    130  CH2 TRP C 159     104.970 111.417  73.401  1.00  0.58           C  
ATOM    131  N   TRP C 160      99.994 110.974  71.169  1.00  0.52           N  
ATOM    132  CA  TRP C 160     100.631 111.880  70.237  1.00  0.52           C  
ATOM    133  C   TRP C 160     100.081 111.611  68.842  1.00  0.52           C  
ATOM    134  O   TRP C 160      99.206 110.774  68.643  1.00  0.52           O  
ATOM    135  CB  TRP C 160     102.178 111.702  70.262  1.00  0.52           C  
ATOM    136  CG  TRP C 160     102.993 112.783  69.560  1.00  0.52           C  
ATOM    137  CD1 TRP C 160     103.746 112.704  68.418  1.00  0.52           C  
ATOM    138  CD2 TRP C 160     103.038 114.158  69.982  1.00  0.52           C  
ATOM    139  NE1 TRP C 160     104.235 113.949  68.083  1.00  0.52           N  
ATOM    140  CE2 TRP C 160     103.820 114.853  69.034  1.00  0.52           C  
ATOM    141  CE3 TRP C 160     102.469 114.815  71.070  1.00  0.52           C  
ATOM    142  CZ2 TRP C 160     104.041 116.219  69.157  1.00  0.52           C  
ATOM    143  CZ3 TRP C 160     102.695 116.194  71.194  1.00  0.52           C  
ATOM    144  CH2 TRP C 160     103.468 116.887  70.250  1.00  0.52           C  
ATOM    145  N   TRP C 161     100.556 112.336  67.817  1.00  0.45           N  
ATOM    146  CA  TRP C 161     100.076 112.174  66.461  1.00  0.45           C  
ATOM    147  C   TRP C 161     101.135 111.595  65.561  1.00  0.45           C  
ATOM    148  O   TRP C 161     101.791 112.286  64.787  1.00  0.45           O  
ATOM    149  CB  TRP C 161      99.564 113.504  65.890  1.00  0.45           C  
ATOM    150  CG  TRP C 161      98.364 113.996  66.660  1.00  0.45           C  
ATOM    151  CD1 TRP C 161      97.050 113.636  66.537  1.00  0.45           C  
ATOM    152  CD2 TRP C 161      98.435 114.934  67.742  1.00  0.45           C  
ATOM    153  NE1 TRP C 161      96.281 114.332  67.445  1.00  0.45           N  
ATOM    154  CE2 TRP C 161      97.112 115.145  68.184  1.00  0.45           C  
ATOM    155  CE3 TRP C 161      99.513 115.592  68.330  1.00  0.45           C  
ATOM    156  CZ2 TRP C 161      96.841 116.055  69.193  1.00  0.45           C  
ATOM    157  CZ3 TRP C 161      99.236 116.528  69.332  1.00  0.45           C  
ATOM    158  CH2 TRP C 161      97.916 116.771  69.739  1.00  0.45           C  
ATOM    159  N   SER C 162     101.340 110.270  65.634  1.00  0.58           N  
ATOM    160  CA  SER C 162     102.077 109.571  64.591  1.00  0.58           C  
ATOM    161  C   SER C 162     101.371 109.588  63.230  1.00  0.58           C  
ATOM    162  O   SER C 162     100.163 109.391  63.123  1.00  0.58           O  
ATOM    163  CB  SER C 162     102.387 108.108  64.993  1.00  0.58           C  
ATOM    164  OG  SER C 162     103.263 107.476  64.058  1.00  0.58           O  
ATOM    165  N   THR C 163     102.127 109.767  62.125  1.00  0.48           N  
ATOM    166  CA  THR C 163     101.646 109.708  60.736  1.00  0.48           C  
ATOM    167  C   THR C 163     100.909 108.438  60.346  1.00  0.48           C  
ATOM    168  O   THR C 163     100.202 108.355  59.351  1.00  0.48           O  
ATOM    169  CB  THR C 163     102.807 109.869  59.763  1.00  0.48           C  
ATOM    170  OG1 THR C 163     102.386 110.272  58.470  1.00  0.48           O  
ATOM    171  CG2 THR C 163     103.599 108.562  59.599  1.00  0.48           C  
ATOM    172  N   SER C 164     101.027 107.370  61.140  1.00  0.43           N  
ATOM    173  CA  SER C 164     100.449 106.083  60.825  1.00  0.43           C  
ATOM    174  C   SER C 164      99.024 105.971  61.232  1.00  0.43           C  
ATOM    175  O   SER C 164      98.324 105.021  60.901  1.00  0.43           O  
ATOM    176  CB  SER C 164     101.197 105.002  61.582  1.00  0.43           C  
ATOM    177  OG  SER C 164     101.157 105.148  63.007  1.00  0.43           O  
ATOM    178  N   CYS C 165      98.536 107.029  61.878  1.00  0.51           N  
ATOM    179  CA  CYS C 165      97.142 107.222  62.130  1.00  0.51           C  
ATOM    180  C   CYS C 165      96.463 107.837  60.894  1.00  0.51           C  
ATOM    181  O   CYS C 165      95.284 108.165  60.934  1.00  0.51           O  
ATOM    182  CB  CYS C 165      96.979 108.083  63.405  1.00  0.51           C  
ATOM    183  SG  CYS C 165      97.700 107.255  64.871  1.00  0.51           S  
ATOM    184  N   GLU C 166      97.157 107.855  59.720  1.00  0.51           N  
ATOM    185  CA  GLU C 166      96.566 108.015  58.391  1.00  0.51           C  
ATOM    186  C   GLU C 166      96.057 106.655  57.885  1.00  0.51           C  
ATOM    187  O   GLU C 166      95.631 106.499  56.744  1.00  0.51           O  
ATOM    188  CB  GLU C 166      97.595 108.550  57.349  1.00  0.51           C  
ATOM    189  CG  GLU C 166      98.152 109.978  57.621  1.00  0.51           C  
ATOM    190  CD  GLU C 166      99.257 110.343  56.642  1.00  0.51           C  
ATOM    191  OE1 GLU C 166      99.587 109.462  55.802  1.00  0.51           O  
ATOM    192  OE2 GLU C 166      99.827 111.463  56.691  1.00  0.51           O  
ATOM    193  N   TRP C 167      96.072 105.639  58.772  1.00  0.46           N  
ATOM    194  CA  TRP C 167      95.457 104.341  58.599  1.00  0.46           C  
ATOM    195  C   TRP C 167      94.455 104.061  59.716  1.00  0.46           C  
ATOM    196  O   TRP C 167      93.910 102.966  59.820  1.00  0.46           O  
ATOM    197  CB  TRP C 167      96.541 103.248  58.738  1.00  0.46           C  
ATOM    198  CG  TRP C 167      97.623 103.257  57.684  1.00  0.46           C  
ATOM    199  CD1 TRP C 167      98.877 103.804  57.689  1.00  0.46           C  
ATOM    200  CD2 TRP C 167      97.469 102.592  56.427  1.00  0.46           C  
ATOM    201  NE1 TRP C 167      99.528 103.513  56.506  1.00  0.46           N  
ATOM    202  CE2 TRP C 167      98.673 102.773  55.715  1.00  0.46           C  
ATOM    203  CE3 TRP C 167      96.403 101.881  55.887  1.00  0.46           C  
ATOM    204  CZ2 TRP C 167      98.822 102.250  54.437  1.00  0.46           C  
ATOM    205  CZ3 TRP C 167      96.551 101.362  54.596  1.00  0.46           C  
ATOM    206  CH2 TRP C 167      97.743 101.545  53.878  1.00  0.46           C  
ATOM    207  N   ALA C 168      94.213 105.043  60.605  1.00  0.66           N  
ATOM    208  CA  ALA C 168      93.353 104.886  61.761  1.00  0.66           C  
ATOM    209  C   ALA C 168      92.017 105.566  61.514  1.00  0.66           C  
ATOM    210  O   ALA C 168      91.955 106.622  60.890  1.00  0.66           O  
ATOM    211  CB  ALA C 168      93.998 105.540  63.004  1.00  0.66           C  
ATOM    212  N   ASP C 169      90.913 104.989  62.020  1.00  0.66           N  
ATOM    213  CA  ASP C 169      89.581 105.527  61.809  1.00  0.66           C  
ATOM    214  C   ASP C 169      89.126 106.406  62.954  1.00  0.66           C  
ATOM    215  O   ASP C 169      88.304 107.311  62.809  1.00  0.66           O  
ATOM    216  CB  ASP C 169      88.597 104.347  61.776  1.00  0.66           C  
ATOM    217  CG  ASP C 169      88.955 103.475  60.603  1.00  0.66           C  
ATOM    218  OD1 ASP C 169      88.616 103.858  59.460  1.00  0.66           O  
ATOM    219  OD2 ASP C 169      89.555 102.403  60.869  1.00  0.66           O  
ATOM    220  N   ILE C 170      89.657 106.146  64.154  1.00  0.62           N  
ATOM    221  CA  ILE C 170      89.326 106.928  65.320  1.00  0.62           C  
ATOM    222  C   ILE C 170      90.556 107.005  66.200  1.00  0.62           C  
ATOM    223  O   ILE C 170      91.280 106.031  66.413  1.00  0.62           O  
ATOM    224  CB  ILE C 170      88.069 106.413  66.031  1.00  0.62           C  
ATOM    225  CG1 ILE C 170      87.641 107.303  67.219  1.00  0.62           C  
ATOM    226  CG2 ILE C 170      88.232 104.943  66.451  1.00  0.62           C  
ATOM    227  CD1 ILE C 170      86.255 106.958  67.783  1.00  0.62           C  
ATOM    228  N   VAL C 171      90.850 108.213  66.706  1.00  0.69           N  
ATOM    229  CA  VAL C 171      91.995 108.476  67.551  1.00  0.69           C  
ATOM    230  C   VAL C 171      91.440 109.012  68.839  1.00  0.69           C  
ATOM    231  O   VAL C 171      90.520 109.829  68.852  1.00  0.69           O  
ATOM    232  CB  VAL C 171      92.998 109.463  66.956  1.00  0.69           C  
ATOM    233  CG1 VAL C 171      94.212 109.656  67.889  1.00  0.69           C  
ATOM    234  CG2 VAL C 171      93.481 108.924  65.600  1.00  0.69           C  
ATOM    235  N   PHE C 172      91.971 108.536  69.969  1.00  0.67           N  
ATOM    236  CA  PHE C 172      91.570 108.998  71.270  1.00  0.67           C  
ATOM    237  C   PHE C 172      92.852 109.385  71.976  1.00  0.67           C  
ATOM    238  O   PHE C 172      93.763 108.573  72.089  1.00  0.67           O  
ATOM    239  CB  PHE C 172      90.799 107.863  71.982  1.00  0.67           C  
ATOM    240  CG  PHE C 172      90.198 108.324  73.268  1.00  0.67           C  
ATOM    241  CD1 PHE C 172      90.844 108.035  74.474  1.00  0.67           C  
ATOM    242  CD2 PHE C 172      88.983 109.030  73.287  1.00  0.67           C  
ATOM    243  CE1 PHE C 172      90.267 108.423  75.683  1.00  0.67           C  
ATOM    244  CE2 PHE C 172      88.427 109.454  74.501  1.00  0.67           C  
ATOM    245  CZ  PHE C 172      89.071 109.145  75.704  1.00  0.67           C  
ATOM    246  N   ALA C 173      92.970 110.655  72.413  1.00  0.70           N  
ATOM    247  CA  ALA C 173      94.119 111.122  73.164  1.00  0.70           C  
ATOM    248  C   ALA C 173      94.272 110.414  74.506  1.00  0.70           C  
ATOM    249  O   ALA C 173      93.300 110.243  75.232  1.00  0.70           O  
ATOM    250  CB  ALA C 173      94.019 112.647  73.364  1.00  0.70           C  
ATOM    251  N   VAL C 174      95.506 109.989  74.825  1.00  0.62           N  
ATOM    252  CA  VAL C 174      95.842 109.212  76.007  1.00  0.62           C  
ATOM    253  C   VAL C 174      96.894 109.933  76.822  1.00  0.62           C  
ATOM    254  O   VAL C 174      97.680 110.730  76.307  1.00  0.62           O  
ATOM    255  CB  VAL C 174      96.324 107.823  75.581  1.00  0.62           C  
ATOM    256  CG1 VAL C 174      97.165 107.027  76.599  1.00  0.62           C  
ATOM    257  CG2 VAL C 174      95.078 106.996  75.265  1.00  0.62           C  
ATOM    258  N   ASP C 175      96.905 109.680  78.140  1.00  0.53           N  
ATOM    259  CA  ASP C 175      97.852 110.199  79.096  1.00  0.53           C  
ATOM    260  C   ASP C 175      99.202 109.467  79.011  1.00  0.53           C  
ATOM    261  O   ASP C 175      99.286 108.278  78.703  1.00  0.53           O  
ATOM    262  CB  ASP C 175      97.245 110.045  80.517  1.00  0.53           C  
ATOM    263  CG  ASP C 175      95.873 110.703  80.637  1.00  0.53           C  
ATOM    264  OD1 ASP C 175      95.688 111.801  80.060  1.00  0.53           O  
ATOM    265  OD2 ASP C 175      94.981 110.089  81.293  1.00  0.53           O  
ATOM    266  N   ALA C 176     100.336 110.139  79.292  1.00  0.56           N  
ATOM    267  CA  ALA C 176     101.616 109.454  79.401  1.00  0.56           C  
ATOM    268  C   ALA C 176     101.698 108.648  80.698  1.00  0.56           C  
ATOM    269  O   ALA C 176     100.918 108.874  81.603  1.00  0.56           O  
ATOM    270  CB  ALA C 176     102.751 110.486  79.349  1.00  0.56           C  
ATOM    271  N   TRP C 177     102.657 107.702  80.885  1.00  0.41           N  
ATOM    272  CA  TRP C 177     102.786 106.985  82.166  1.00  0.41           C  
ATOM    273  C   TRP C 177     103.107 107.899  83.333  1.00  0.41           C  
ATOM    274  O   TRP C 177     102.880 107.556  84.489  1.00  0.41           O  
ATOM    275  CB  TRP C 177     103.895 105.888  82.175  1.00  0.41           C  
ATOM    276  CG  TRP C 177     105.334 106.406  82.062  1.00  0.41           C  
ATOM    277  CD1 TRP C 177     106.032 106.697  80.925  1.00  0.41           C  
ATOM    278  CD2 TRP C 177     106.159 106.853  83.168  1.00  0.41           C  
ATOM    279  NE1 TRP C 177     107.253 107.251  81.238  1.00  0.41           N  
ATOM    280  CE2 TRP C 177     107.345 107.370  82.608  1.00  0.41           C  
ATOM    281  CE3 TRP C 177     105.955 106.880  84.554  1.00  0.41           C  
ATOM    282  CZ2 TRP C 177     108.344 107.906  83.412  1.00  0.41           C  
ATOM    283  CZ3 TRP C 177     106.949 107.455  85.361  1.00  0.41           C  
ATOM    284  CH2 TRP C 177     108.134 107.950  84.798  1.00  0.41           C  
ATOM    285  N   SER C 178     103.672 109.091  83.019  1.00  0.48           N  
ATOM    286  CA  SER C 178     103.876 110.157  83.969  1.00  0.48           C  
ATOM    287  C   SER C 178     102.545 110.528  84.555  1.00  0.48           C  
ATOM    288  O   SER C 178     102.411 110.531  85.767  1.00  0.48           O  
ATOM    289  CB  SER C 178     104.546 111.416  83.326  1.00  0.48           C  
ATOM    290  OG  SER C 178     103.894 111.825  82.120  1.00  0.48           O  
ATOM    291  N   GLU C 179     101.509 110.723  83.735  1.00  0.52           N  
ATOM    292  CA  GLU C 179     100.213 111.184  84.182  1.00  0.52           C  
ATOM    293  C   GLU C 179      99.110 110.135  84.264  1.00  0.52           C  
ATOM    294  O   GLU C 179      99.061 109.139  83.551  1.00  0.52           O  
ATOM    295  CB  GLU C 179      99.715 112.316  83.263  1.00  0.52           C  
ATOM    296  CG  GLU C 179      98.577 113.164  83.877  1.00  0.52           C  
ATOM    297  CD  GLU C 179      98.171 114.370  83.048  1.00  0.52           C  
ATOM    298  OE1 GLU C 179      97.271 115.097  83.541  1.00  0.52           O  
ATOM    299  OE2 GLU C 179      98.741 114.580  81.948  1.00  0.52           O  
ATOM    300  N   LEU C 180      98.141 110.341  85.171  1.00  0.46           N  
ATOM    301  CA  LEU C 180      96.994 109.479  85.325  1.00  0.46           C  
ATOM    302  C   LEU C 180      95.846 110.395  85.722  1.00  0.46           C  
ATOM    303  O   LEU C 180      96.033 111.556  86.062  1.00  0.46           O  
ATOM    304  CB  LEU C 180      97.200 108.399  86.427  1.00  0.46           C  
ATOM    305  CG  LEU C 180      98.414 107.467  86.196  1.00  0.46           C  
ATOM    306  CD1 LEU C 180      98.883 106.735  87.446  1.00  0.46           C  
ATOM    307  CD2 LEU C 180      98.130 106.437  85.099  1.00  0.46           C  
ATOM    308  N   LYS C 181      94.603 109.909  85.716  1.00  0.38           N  
ATOM    309  CA  LYS C 181      93.419 110.743  85.843  1.00  0.38           C  
ATOM    310  C   LYS C 181      93.249 111.578  87.131  1.00  0.38           C  
ATOM    311  O   LYS C 181      92.627 112.636  87.100  1.00  0.38           O  
ATOM    312  CB  LYS C 181      92.182 109.828  85.701  1.00  0.38           C  
ATOM    313  CG  LYS C 181      91.944 109.165  84.328  1.00  0.38           C  
ATOM    314  CD  LYS C 181      90.723 108.219  84.411  1.00  0.38           C  
ATOM    315  CE  LYS C 181      90.374 107.445  83.135  1.00  0.38           C  
ATOM    316  NZ  LYS C 181      89.174 106.593  83.345  1.00  0.38           N  
ATOM    317  N   HIS C 182      93.712 111.094  88.306  1.00  0.25           N  
ATOM    318  CA  HIS C 182      93.460 111.734  89.596  1.00  0.25           C  
ATOM    319  C   HIS C 182      94.397 111.170  90.688  1.00  0.25           C  
ATOM    320  O   HIS C 182      94.974 110.114  90.423  1.00  0.25           O  
ATOM    321  CB  HIS C 182      91.996 111.563  90.021  1.00  0.25           C  
ATOM    322  CG  HIS C 182      91.514 112.722  90.798  1.00  0.25           C  
ATOM    323  ND1 HIS C 182      91.197 112.527  92.118  1.00  0.25           N  
ATOM    324  CD2 HIS C 182      91.389 114.030  90.465  1.00  0.25           C  
ATOM    325  CE1 HIS C 182      90.873 113.706  92.577  1.00  0.25           C  
ATOM    326  NE2 HIS C 182      90.978 114.662  91.621  1.00  0.25           N  
ATOM    327  N   PRO C 183      94.663 111.765  91.870  1.00  0.23           N  
ATOM    328  CA  PRO C 183      95.619 111.241  92.848  1.00  0.23           C  
ATOM    329  C   PRO C 183      95.456 109.821  93.337  1.00  0.23           C  
ATOM    330  O   PRO C 183      96.463 109.154  93.579  1.00  0.23           O  
ATOM    331  CB  PRO C 183      95.441 112.170  94.048  1.00  0.23           C  
ATOM    332  CG  PRO C 183      95.086 113.533  93.449  1.00  0.23           C  
ATOM    333  CD  PRO C 183      94.553 113.217  92.043  1.00  0.23           C  
ATOM    334  N   ASP C 184      94.204 109.376  93.551  1.00  0.28           N  
ATOM    335  CA  ASP C 184      93.872 108.028  93.953  1.00  0.28           C  
ATOM    336  C   ASP C 184      93.864 107.109  92.730  1.00  0.28           C  
ATOM    337  O   ASP C 184      94.005 105.893  92.824  1.00  0.28           O  
ATOM    338  CB  ASP C 184      92.526 107.991  94.738  1.00  0.28           C  
ATOM    339  CG  ASP C 184      91.319 108.477  93.942  1.00  0.28           C  
ATOM    340  OD1 ASP C 184      90.209 108.439  94.521  1.00  0.28           O  
ATOM    341  OD2 ASP C 184      91.488 108.882  92.762  1.00  0.28           O  
ATOM    342  N   MET C 185      93.799 107.702  91.513  1.00  0.25           N  
ATOM    343  CA  MET C 185      93.604 107.017  90.254  1.00  0.25           C  
ATOM    344  C   MET C 185      94.914 106.452  89.705  1.00  0.25           C  
ATOM    345  O   MET C 185      95.086 106.167  88.519  1.00  0.25           O  
ATOM    346  CB  MET C 185      92.912 107.858  89.166  1.00  0.25           C  
ATOM    347  CG  MET C 185      91.411 108.072  89.448  1.00  0.25           C  
ATOM    348  SD  MET C 185      90.333 108.115  87.988  1.00  0.25           S  
ATOM    349  CE  MET C 185      88.851 108.555  88.918  1.00  0.25           C  
ATOM    350  N   CYS C 186      95.867 106.305  90.629  1.00  0.21           N  
ATOM    351  CA  CYS C 186      97.256 106.011  90.493  1.00  0.21           C  
ATOM    352  C   CYS C 186      97.474 104.511  90.424  1.00  0.21           C  
ATOM    353  O   CYS C 186      97.503 103.847  91.448  1.00  0.21           O  
ATOM    354  CB  CYS C 186      98.020 106.778  91.624  1.00  0.21           C  
ATOM    355  SG  CYS C 186      97.862 106.272  93.367  1.00  0.21           S  
ATOM    356  N   SER C 187      97.555 103.971  89.170  1.00  0.38           N  
ATOM    357  CA  SER C 187      97.495 102.553  88.778  1.00  0.38           C  
ATOM    358  C   SER C 187      98.469 101.589  89.437  1.00  0.38           C  
ATOM    359  O   SER C 187      98.941 101.823  90.539  1.00  0.38           O  
ATOM    360  CB  SER C 187      97.484 102.311  87.254  1.00  0.38           C  
ATOM    361  OG  SER C 187      98.636 102.852  86.616  1.00  0.38           O  
ATOM    362  N   SER C 188      98.855 100.442  88.861  1.00  0.42           N  
ATOM    363  CA  SER C 188      99.962  99.698  89.464  1.00  0.42           C  
ATOM    364  C   SER C 188     100.900  99.199  88.398  1.00  0.42           C  
ATOM    365  O   SER C 188     100.573  99.212  87.211  1.00  0.42           O  
ATOM    366  CB  SER C 188      99.597  98.594  90.506  1.00  0.42           C  
ATOM    367  OG  SER C 188      98.940  97.454  89.963  1.00  0.42           O  
ATOM    368  N   VAL C 189     102.144  98.824  88.780  1.00  0.48           N  
ATOM    369  CA  VAL C 189     103.179  98.378  87.852  1.00  0.48           C  
ATOM    370  C   VAL C 189     103.928  97.203  88.480  1.00  0.48           C  
ATOM    371  O   VAL C 189     104.191  97.172  89.679  1.00  0.48           O  
ATOM    372  CB  VAL C 189     104.186  99.481  87.470  1.00  0.48           C  
ATOM    373  CG1 VAL C 189     105.263  98.969  86.493  1.00  0.48           C  
ATOM    374  CG2 VAL C 189     103.466 100.670  86.808  1.00  0.48           C  
ATOM    375  N   THR C 190     104.288  96.181  87.669  1.00  0.39           N  
ATOM    376  CA  THR C 190     104.954  94.951  88.097  1.00  0.39           C  
ATOM    377  C   THR C 190     106.385  94.848  87.597  1.00  0.39           C  
ATOM    378  O   THR C 190     106.987  93.781  87.668  1.00  0.39           O  
ATOM    379  CB  THR C 190     104.238  93.706  87.578  1.00  0.39           C  
ATOM    380  OG1 THR C 190     103.994  93.805  86.177  1.00  0.39           O  
ATOM    381  CG2 THR C 190     102.874  93.570  88.272  1.00  0.39           C  
ATOM    382  N   ASN C 191     106.973  95.952  87.079  1.00  0.27           N  
ATOM    383  CA  ASN C 191     108.354  96.030  86.593  1.00  0.27           C  
ATOM    384  C   ASN C 191     109.352  95.451  87.602  1.00  0.27           C  
ATOM    385  O   ASN C 191     109.503  96.097  88.637  1.00  0.27           O  
ATOM    386  CB  ASN C 191     108.756  97.517  86.296  1.00  0.27           C  
ATOM    387  CG  ASN C 191     110.163  97.705  85.703  1.00  0.27           C  
ATOM    388  OD1 ASN C 191     111.122  96.997  86.004  1.00  0.27           O  
ATOM    389  ND2 ASN C 191     110.330  98.728  84.833  1.00  0.27           N  
ATOM    390  N   PRO C 192     110.064  94.338  87.369  1.00  0.23           N  
ATOM    391  CA  PRO C 192     110.819  93.637  88.405  1.00  0.23           C  
ATOM    392  C   PRO C 192     111.890  94.462  89.096  1.00  0.23           C  
ATOM    393  O   PRO C 192     112.256  94.155  90.227  1.00  0.23           O  
ATOM    394  CB  PRO C 192     111.452  92.445  87.671  1.00  0.23           C  
ATOM    395  CG  PRO C 192     110.505  92.142  86.508  1.00  0.23           C  
ATOM    396  CD  PRO C 192     109.880  93.498  86.179  1.00  0.23           C  
ATOM    397  N   PHE C 193     112.427  95.479  88.397  1.00  0.22           N  
ATOM    398  CA  PHE C 193     113.459  96.370  88.888  1.00  0.22           C  
ATOM    399  C   PHE C 193     112.909  97.562  89.658  1.00  0.22           C  
ATOM    400  O   PHE C 193     113.658  98.274  90.322  1.00  0.22           O  
ATOM    401  CB  PHE C 193     114.238  96.956  87.682  1.00  0.22           C  
ATOM    402  CG  PHE C 193     115.040  95.896  86.984  1.00  0.22           C  
ATOM    403  CD1 PHE C 193     116.243  95.455  87.557  1.00  0.22           C  
ATOM    404  CD2 PHE C 193     114.635  95.360  85.748  1.00  0.22           C  
ATOM    405  CE1 PHE C 193     117.032  94.495  86.912  1.00  0.22           C  
ATOM    406  CE2 PHE C 193     115.422  94.398  85.099  1.00  0.22           C  
ATOM    407  CZ  PHE C 193     116.622  93.968  85.682  1.00  0.22           C  
ATOM    408  N   LEU C 194     111.590  97.821  89.580  1.00  0.20           N  
ATOM    409  CA  LEU C 194     110.998  98.999  90.192  1.00  0.20           C  
ATOM    410  C   LEU C 194     109.882  98.637  91.156  1.00  0.20           C  
ATOM    411  O   LEU C 194     109.868  99.125  92.283  1.00  0.20           O  
ATOM    412  CB  LEU C 194     110.414  99.961  89.121  1.00  0.20           C  
ATOM    413  CG  LEU C 194     111.435 100.585  88.145  1.00  0.20           C  
ATOM    414  CD1 LEU C 194     110.714 101.391  87.052  1.00  0.20           C  
ATOM    415  CD2 LEU C 194     112.430 101.491  88.881  1.00  0.20           C  
ATOM    416  N   THR C 195     108.928  97.766  90.745  1.00  0.27           N  
ATOM    417  CA  THR C 195     107.845  97.200  91.567  1.00  0.27           C  
ATOM    418  C   THR C 195     107.102  98.233  92.405  1.00  0.27           C  
ATOM    419  O   THR C 195     106.904  98.119  93.615  1.00  0.27           O  
ATOM    420  CB  THR C 195     108.318  96.018  92.403  1.00  0.27           C  
ATOM    421  OG1 THR C 195     109.027  95.110  91.565  1.00  0.27           O  
ATOM    422  CG2 THR C 195     107.157  95.206  92.993  1.00  0.27           C  
ATOM    423  N   VAL C 196     106.684  99.328  91.753  1.00  0.25           N  
ATOM    424  CA  VAL C 196     106.243 100.519  92.443  1.00  0.25           C  
ATOM    425  C   VAL C 196     104.963 101.006  91.813  1.00  0.25           C  
ATOM    426  O   VAL C 196     104.702 100.845  90.623  1.00  0.25           O  
ATOM    427  CB  VAL C 196     107.316 101.616  92.469  1.00  0.25           C  
ATOM    428  CG1 VAL C 196     107.668 102.104  91.050  1.00  0.25           C  
ATOM    429  CG2 VAL C 196     106.909 102.795  93.378  1.00  0.25           C  
ATOM    430  N   PHE C 197     104.094 101.616  92.623  1.00  0.29           N  
ATOM    431  CA  PHE C 197     102.971 102.383  92.140  1.00  0.29           C  
ATOM    432  C   PHE C 197     103.309 103.570  91.193  1.00  0.29           C  
ATOM    433  O   PHE C 197     104.384 104.160  91.302  1.00  0.29           O  
ATOM    434  CB  PHE C 197     102.151 102.914  93.344  1.00  0.29           C  
ATOM    435  CG  PHE C 197     102.932 103.942  94.142  1.00  0.29           C  
ATOM    436  CD1 PHE C 197     103.804 103.586  95.187  1.00  0.29           C  
ATOM    437  CD2 PHE C 197     102.900 105.283  93.724  1.00  0.29           C  
ATOM    438  CE1 PHE C 197     104.659 104.544  95.756  1.00  0.29           C  
ATOM    439  CE2 PHE C 197     103.773 106.227  94.269  1.00  0.29           C  
ATOM    440  CZ  PHE C 197     104.643 105.865  95.298  1.00  0.29           C  
ATOM    441  N   PRO C 198     102.430 103.992  90.301  1.00  0.36           N  
ATOM    442  CA  PRO C 198     102.625 105.173  89.477  1.00  0.36           C  
ATOM    443  C   PRO C 198     101.695 106.293  89.915  1.00  0.36           C  
ATOM    444  O   PRO C 198     100.496 106.063  89.908  1.00  0.36           O  
ATOM    445  CB  PRO C 198     102.244 104.657  88.082  1.00  0.36           C  
ATOM    446  CG  PRO C 198     101.177 103.584  88.302  1.00  0.36           C  
ATOM    447  CD  PRO C 198     101.452 103.100  89.725  1.00  0.36           C  
ATOM    448  N   ARG C 199     102.135 107.520  90.296  1.00  0.40           N  
ATOM    449  CA  ARG C 199     101.155 108.571  90.603  1.00  0.40           C  
ATOM    450  C   ARG C 199     100.899 109.544  89.480  1.00  0.40           C  
ATOM    451  O   ARG C 199     101.652 109.598  88.524  1.00  0.40           O  
ATOM    452  CB  ARG C 199     101.456 109.385  91.893  1.00  0.40           C  
ATOM    453  CG  ARG C 199     101.255 108.558  93.172  1.00  0.40           C  
ATOM    454  CD  ARG C 199     101.641 109.267  94.477  1.00  0.40           C  
ATOM    455  NE  ARG C 199     101.578 108.245  95.577  1.00  0.40           N  
ATOM    456  CZ  ARG C 199     101.869 108.522  96.856  1.00  0.40           C  
ATOM    457  NH1 ARG C 199     101.796 107.561  97.773  1.00  0.40           N  
ATOM    458  NH2 ARG C 199     102.200 109.752  97.239  1.00  0.40           N  
ATOM    459  N   THR C 200      99.809 110.348  89.587  1.00  0.34           N  
ATOM    460  CA  THR C 200      99.527 111.445  88.657  1.00  0.34           C  
ATOM    461  C   THR C 200     100.182 112.766  89.101  1.00  0.34           C  
ATOM    462  O   THR C 200     100.009 113.217  90.237  1.00  0.34           O  
ATOM    463  CB  THR C 200      98.038 111.682  88.403  1.00  0.34           C  
ATOM    464  OG1 THR C 200      97.805 112.786  87.540  1.00  0.34           O  
ATOM    465  CG2 THR C 200      97.284 111.943  89.698  1.00  0.34           C  
ATOM    466  N   PRO C 201     100.964 113.400  88.236  1.00  0.43           N  
ATOM    467  CA  PRO C 201     101.266 114.811  88.235  1.00  0.43           C  
ATOM    468  C   PRO C 201     100.183 115.620  87.564  1.00  0.43           C  
ATOM    469  O   PRO C 201      99.440 115.120  86.735  1.00  0.43           O  
ATOM    470  CB  PRO C 201     102.527 114.931  87.335  1.00  0.43           C  
ATOM    471  CG  PRO C 201     103.139 113.539  87.341  1.00  0.43           C  
ATOM    472  CD  PRO C 201     101.877 112.701  87.381  1.00  0.43           C  
ATOM    473  N   LEU C 202     100.174 116.922  87.855  1.00  0.25           N  
ATOM    474  CA  LEU C 202      99.391 117.963  87.232  1.00  0.25           C  
ATOM    475  C   LEU C 202     100.005 118.413  85.911  1.00  0.25           C  
ATOM    476  O   LEU C 202     100.245 119.601  85.688  1.00  0.25           O  
ATOM    477  CB  LEU C 202      99.421 119.160  88.208  1.00  0.25           C  
ATOM    478  CG  LEU C 202      98.936 118.841  89.633  1.00  0.25           C  
ATOM    479  CD1 LEU C 202      99.378 119.964  90.578  1.00  0.25           C  
ATOM    480  CD2 LEU C 202      97.418 118.625  89.666  1.00  0.25           C  
ATOM    481  N   GLU C 203     100.297 117.464  85.000  1.00  0.38           N  
ATOM    482  CA  GLU C 203     100.639 117.771  83.619  1.00  0.38           C  
ATOM    483  C   GLU C 203      99.409 118.332  82.901  1.00  0.38           C  
ATOM    484  O   GLU C 203      98.289 118.242  83.395  1.00  0.38           O  
ATOM    485  CB  GLU C 203     101.331 116.562  82.918  1.00  0.38           C  
ATOM    486  CG  GLU C 203     102.020 116.816  81.544  1.00  0.38           C  
ATOM    487  CD  GLU C 203     102.965 115.702  81.051  1.00  0.38           C  
ATOM    488  OE1 GLU C 203     103.375 115.828  79.867  1.00  0.38           O  
ATOM    489  OE2 GLU C 203     103.334 114.764  81.816  1.00  0.38           O  
ATOM    490  N   ARG C 204      99.564 119.039  81.769  1.00  0.24           N  
ATOM    491  CA  ARG C 204      98.402 119.474  81.022  1.00  0.24           C  
ATOM    492  C   ARG C 204      98.283 118.605  79.783  1.00  0.24           C  
ATOM    493  O   ARG C 204      98.936 118.922  78.782  1.00  0.24           O  
ATOM    494  CB  ARG C 204      98.563 120.958  80.611  1.00  0.24           C  
ATOM    495  CG  ARG C 204      97.369 121.538  79.829  1.00  0.24           C  
ATOM    496  CD  ARG C 204      97.586 123.006  79.480  1.00  0.24           C  
ATOM    497  NE  ARG C 204      96.387 123.436  78.702  1.00  0.24           N  
ATOM    498  CZ  ARG C 204      96.214 124.666  78.204  1.00  0.24           C  
ATOM    499  NH1 ARG C 204      95.108 124.943  77.520  1.00  0.24           N  
ATOM    500  NH2 ARG C 204      97.120 125.624  78.379  1.00  0.24           N  
ATOM    501  N   PRO C 205      97.469 117.550  79.747  1.00  0.40           N  
ATOM    502  CA  PRO C 205      97.137 116.886  78.509  1.00  0.40           C  
ATOM    503  C   PRO C 205      95.967 117.653  77.906  1.00  0.40           C  
ATOM    504  O   PRO C 205      95.755 118.828  78.208  1.00  0.40           O  
ATOM    505  CB  PRO C 205      96.764 115.474  78.992  1.00  0.40           C  
ATOM    506  CG  PRO C 205      96.116 115.665  80.364  1.00  0.40           C  
ATOM    507  CD  PRO C 205      96.727 116.974  80.885  1.00  0.40           C  
ATOM    508  N   PHE C 206      95.128 117.017  77.075  1.00  0.51           N  
ATOM    509  CA  PHE C 206      93.887 117.629  76.630  1.00  0.51           C  
ATOM    510  C   PHE C 206      92.744 117.305  77.596  1.00  0.51           C  
ATOM    511  O   PHE C 206      91.572 117.423  77.247  1.00  0.51           O  
ATOM    512  CB  PHE C 206      93.546 117.116  75.209  1.00  0.51           C  
ATOM    513  CG  PHE C 206      94.528 117.697  74.227  1.00  0.51           C  
ATOM    514  CD1 PHE C 206      94.392 119.037  73.824  1.00  0.51           C  
ATOM    515  CD2 PHE C 206      95.616 116.950  73.742  1.00  0.51           C  
ATOM    516  CE1 PHE C 206      95.327 119.626  72.964  1.00  0.51           C  
ATOM    517  CE2 PHE C 206      96.562 117.541  72.895  1.00  0.51           C  
ATOM    518  CZ  PHE C 206      96.417 118.879  72.504  1.00  0.51           C  
ATOM    519  N   ASP C 207      93.083 116.834  78.819  1.00  0.43           N  
ATOM    520  CA  ASP C 207      92.193 116.282  79.837  1.00  0.43           C  
ATOM    521  C   ASP C 207      91.331 115.137  79.307  1.00  0.43           C  
ATOM    522  O   ASP C 207      90.230 114.830  79.774  1.00  0.43           O  
ATOM    523  CB  ASP C 207      91.400 117.367  80.607  1.00  0.43           C  
ATOM    524  CG  ASP C 207      92.398 118.326  81.232  1.00  0.43           C  
ATOM    525  OD1 ASP C 207      93.366 117.822  81.851  1.00  0.43           O  
ATOM    526  OD2 ASP C 207      92.221 119.563  81.088  1.00  0.43           O  
ATOM    527  N   THR C 208      91.873 114.424  78.304  1.00  0.55           N  
ATOM    528  CA  THR C 208      91.164 113.425  77.530  1.00  0.55           C  
ATOM    529  C   THR C 208      91.589 112.110  78.089  1.00  0.55           C  
ATOM    530  O   THR C 208      92.726 111.697  77.932  1.00  0.55           O  
ATOM    531  CB  THR C 208      91.469 113.456  76.041  1.00  0.55           C  
ATOM    532  OG1 THR C 208      91.101 114.714  75.492  1.00  0.55           O  
ATOM    533  CG2 THR C 208      90.661 112.402  75.272  1.00  0.55           C  
ATOM    534  N   ARG C 209      90.656 111.487  78.821  1.00  0.49           N  
ATOM    535  CA  ARG C 209      90.789 110.308  79.651  1.00  0.49           C  
ATOM    536  C   ARG C 209      91.788 109.192  79.313  1.00  0.49           C  
ATOM    537  O   ARG C 209      92.132 108.915  78.178  1.00  0.49           O  
ATOM    538  CB  ARG C 209      89.388 109.650  79.719  1.00  0.49           C  
ATOM    539  CG  ARG C 209      88.271 110.487  80.380  1.00  0.49           C  
ATOM    540  CD  ARG C 209      88.400 110.549  81.901  1.00  0.49           C  
ATOM    541  NE  ARG C 209      87.218 111.286  82.435  1.00  0.49           N  
ATOM    542  CZ  ARG C 209      86.990 111.486  83.740  1.00  0.49           C  
ATOM    543  NH1 ARG C 209      85.848 112.047  84.129  1.00  0.49           N  
ATOM    544  NH2 ARG C 209      87.895 111.166  84.662  1.00  0.49           N  
ATOM    545  N   GLY C 210      92.237 108.440  80.339  1.00  0.52           N  
ATOM    546  CA  GLY C 210      93.044 107.240  80.122  1.00  0.52           C  
ATOM    547  C   GLY C 210      92.333 106.014  79.595  1.00  0.52           C  
ATOM    548  O   GLY C 210      91.102 105.934  79.571  1.00  0.52           O  
ATOM    549  N   ASP C 211      93.117 104.957  79.277  1.00  0.57           N  
ATOM    550  CA  ASP C 211      92.684 103.723  78.632  1.00  0.57           C  
ATOM    551  C   ASP C 211      91.660 102.931  79.398  1.00  0.57           C  
ATOM    552  O   ASP C 211      90.857 102.198  78.831  1.00  0.57           O  
ATOM    553  CB  ASP C 211      93.868 102.768  78.407  1.00  0.57           C  
ATOM    554  CG  ASP C 211      94.823 103.387  77.415  1.00  0.57           C  
ATOM    555  OD1 ASP C 211      94.337 104.128  76.527  1.00  0.57           O  
ATOM    556  OD2 ASP C 211      96.041 103.131  77.564  1.00  0.57           O  
ATOM    557  N   ILE C 212      91.639 103.122  80.728  1.00  0.55           N  
ATOM    558  CA  ILE C 212      90.601 102.629  81.616  1.00  0.55           C  
ATOM    559  C   ILE C 212      89.234 103.005  81.085  1.00  0.55           C  
ATOM    560  O   ILE C 212      88.398 102.167  80.800  1.00  0.55           O  
ATOM    561  CB  ILE C 212      90.787 103.240  83.008  1.00  0.55           C  
ATOM    562  CG1 ILE C 212      92.158 102.810  83.570  1.00  0.55           C  
ATOM    563  CG2 ILE C 212      89.609 102.824  83.911  1.00  0.55           C  
ATOM    564  CD1 ILE C 212      92.468 103.270  85.001  1.00  0.55           C  
ATOM    565  N   GLU C 213      89.042 104.308  80.808  1.00  0.55           N  
ATOM    566  CA  GLU C 213      87.835 104.809  80.193  1.00  0.55           C  
ATOM    567  C   GLU C 213      87.641 104.335  78.775  1.00  0.55           C  
ATOM    568  O   GLU C 213      86.572 103.909  78.384  1.00  0.55           O  
ATOM    569  CB  GLU C 213      87.884 106.345  80.158  1.00  0.55           C  
ATOM    570  CG  GLU C 213      86.519 107.021  79.920  1.00  0.55           C  
ATOM    571  CD  GLU C 213      85.814 107.162  81.253  1.00  0.55           C  
ATOM    572  OE1 GLU C 213      84.702 106.612  81.399  1.00  0.55           O  
ATOM    573  OE2 GLU C 213      86.477 107.687  82.205  1.00  0.55           O  
ATOM    574  N   CYS C 214      88.685 104.376  77.943  1.00  0.61           N  
ATOM    575  CA  CYS C 214      88.518 103.986  76.558  1.00  0.61           C  
ATOM    576  C   CYS C 214      88.157 102.508  76.327  1.00  0.61           C  
ATOM    577  O   CYS C 214      87.246 102.217  75.556  1.00  0.61           O  
ATOM    578  CB  CYS C 214      89.738 104.442  75.734  1.00  0.61           C  
ATOM    579  SG  CYS C 214      89.439 104.348  73.943  1.00  0.61           S  
ATOM    580  N   LEU C 215      88.790 101.539  77.030  1.00  0.56           N  
ATOM    581  CA  LEU C 215      88.452 100.117  76.947  1.00  0.56           C  
ATOM    582  C   LEU C 215      87.033  99.868  77.409  1.00  0.56           C  
ATOM    583  O   LEU C 215      86.274  99.118  76.792  1.00  0.56           O  
ATOM    584  CB  LEU C 215      89.367  99.246  77.835  1.00  0.56           C  
ATOM    585  CG  LEU C 215      90.709  98.822  77.218  1.00  0.56           C  
ATOM    586  CD1 LEU C 215      91.366  97.857  78.208  1.00  0.56           C  
ATOM    587  CD2 LEU C 215      90.539  98.143  75.851  1.00  0.56           C  
ATOM    588  N   ASP C 216      86.644 100.562  78.492  1.00  0.52           N  
ATOM    589  CA  ASP C 216      85.283 100.638  78.962  1.00  0.52           C  
ATOM    590  C   ASP C 216      84.321 101.166  77.872  1.00  0.52           C  
ATOM    591  O   ASP C 216      83.332 100.558  77.466  1.00  0.52           O  
ATOM    592  CB  ASP C 216      85.228 101.554  80.200  1.00  0.52           C  
ATOM    593  CG  ASP C 216      85.893 100.892  81.388  1.00  0.52           C  
ATOM    594  OD1 ASP C 216      86.120  99.663  81.352  1.00  0.52           O  
ATOM    595  OD2 ASP C 216      86.115 101.634  82.380  1.00  0.52           O  
ATOM    596  N   LEU C 217      84.643 102.302  77.257  1.00  0.45           N  
ATOM    597  CA  LEU C 217      83.859 102.903  76.190  1.00  0.45           C  
ATOM    598  C   LEU C 217      83.696 102.042  74.927  1.00  0.45           C  
ATOM    599  O   LEU C 217      82.642 102.039  74.293  1.00  0.45           O  
ATOM    600  CB  LEU C 217      84.411 104.304  75.840  1.00  0.45           C  
ATOM    601  CG  LEU C 217      84.247 105.379  76.935  1.00  0.45           C  
ATOM    602  CD1 LEU C 217      85.076 106.615  76.549  1.00  0.45           C  
ATOM    603  CD2 LEU C 217      82.776 105.727  77.205  1.00  0.45           C  
ATOM    604  N   VAL C 218      84.708 101.222  74.551  1.00  0.43           N  
ATOM    605  CA  VAL C 218      84.613 100.222  73.479  1.00  0.43           C  
ATOM    606  C   VAL C 218      83.446  99.267  73.700  1.00  0.43           C  
ATOM    607  O   VAL C 218      82.835  98.760  72.763  1.00  0.43           O  
ATOM    608  CB  VAL C 218      85.882  99.362  73.371  1.00  0.43           C  
ATOM    609  CG1 VAL C 218      85.719  98.114  72.463  1.00  0.43           C  
ATOM    610  CG2 VAL C 218      87.041 100.214  72.831  1.00  0.43           C  
ATOM    611  N   GLY C 219      83.102  98.966  74.962  1.00  0.45           N  
ATOM    612  CA  GLY C 219      82.118  97.927  75.225  1.00  0.45           C  
ATOM    613  C   GLY C 219      80.742  98.400  75.640  1.00  0.45           C  
ATOM    614  O   GLY C 219      79.756  97.705  75.390  1.00  0.45           O  
ATOM    615  N   LYS C 220      80.589  99.632  76.170  1.00  0.43           N  
ATOM    616  CA  LYS C 220      79.283 100.261  76.389  1.00  0.43           C  
ATOM    617  C   LYS C 220      79.386 101.746  76.147  1.00  0.43           C  
ATOM    618  O   LYS C 220      80.448 102.329  76.301  1.00  0.43           O  
ATOM    619  CB  LYS C 220      78.713 100.017  77.804  1.00  0.43           C  
ATOM    620  CG  LYS C 220      77.362 100.624  78.215  1.00  0.43           C  
ATOM    621  CD  LYS C 220      76.977 100.152  79.631  1.00  0.43           C  
ATOM    622  CE  LYS C 220      75.632 100.636  80.195  1.00  0.43           C  
ATOM    623  NZ  LYS C 220      74.504 100.203  79.363  1.00  0.43           N  
ATOM    624  N   GLN C 221      78.256 102.366  75.732  1.00  0.39           N  
ATOM    625  CA  GLN C 221      77.976 103.795  75.791  1.00  0.39           C  
ATOM    626  C   GLN C 221      78.164 104.478  74.452  1.00  0.39           C  
ATOM    627  O   GLN C 221      77.503 105.465  74.137  1.00  0.39           O  
ATOM    628  CB  GLN C 221      78.697 104.534  76.953  1.00  0.39           C  
ATOM    629  CG  GLN C 221      78.241 105.987  77.195  1.00  0.39           C  
ATOM    630  CD  GLN C 221      76.745 106.059  77.502  1.00  0.39           C  
ATOM    631  OE1 GLN C 221      76.188 105.280  78.279  1.00  0.39           O  
ATOM    632  NE2 GLN C 221      76.046 107.011  76.844  1.00  0.39           N  
ATOM    633  N   LEU C 222      79.027 103.918  73.593  1.00  0.29           N  
ATOM    634  CA  LEU C 222      79.268 104.425  72.258  1.00  0.29           C  
ATOM    635  C   LEU C 222      78.344 103.790  71.221  1.00  0.29           C  
ATOM    636  O   LEU C 222      77.713 102.766  71.450  1.00  0.29           O  
ATOM    637  CB  LEU C 222      80.747 104.196  71.863  1.00  0.29           C  
ATOM    638  CG  LEU C 222      81.781 104.825  72.825  1.00  0.29           C  
ATOM    639  CD1 LEU C 222      83.198 104.497  72.329  1.00  0.29           C  
ATOM    640  CD2 LEU C 222      81.612 106.341  73.004  1.00  0.29           C  
ATOM    641  N   ALA C 223      78.234 104.378  70.013  1.00  0.19           N  
ATOM    642  CA  ALA C 223      77.452 103.814  68.920  1.00  0.19           C  
ATOM    643  C   ALA C 223      77.966 102.465  68.411  1.00  0.19           C  
ATOM    644  O   ALA C 223      77.205 101.604  67.984  1.00  0.19           O  
ATOM    645  CB  ALA C 223      77.386 104.826  67.761  1.00  0.19           C  
ATOM    646  N   LYS C 224      79.294 102.256  68.463  1.00  0.19           N  
ATOM    647  CA  LYS C 224      79.948 101.052  67.982  1.00  0.19           C  
ATOM    648  C   LYS C 224      80.355 100.138  69.108  1.00  0.19           C  
ATOM    649  O   LYS C 224      81.198  99.259  68.948  1.00  0.19           O  
ATOM    650  CB  LYS C 224      81.230 101.427  67.217  1.00  0.19           C  
ATOM    651  CG  LYS C 224      80.935 102.246  65.960  1.00  0.19           C  
ATOM    652  CD  LYS C 224      82.229 102.533  65.194  1.00  0.19           C  
ATOM    653  CE  LYS C 224      82.002 103.257  63.868  1.00  0.19           C  
ATOM    654  NZ  LYS C 224      83.293 103.460  63.174  1.00  0.19           N  
ATOM    655  N   ARG C 225      79.793 100.355  70.304  1.00  0.44           N  
ATOM    656  CA  ARG C 225      80.129  99.547  71.446  1.00  0.44           C  
ATOM    657  C   ARG C 225      79.790  98.060  71.345  1.00  0.44           C  
ATOM    658  O   ARG C 225      78.786  97.660  70.757  1.00  0.44           O  
ATOM    659  CB  ARG C 225      79.561 100.146  72.737  1.00  0.44           C  
ATOM    660  CG  ARG C 225      78.025 100.175  72.831  1.00  0.44           C  
ATOM    661  CD  ARG C 225      77.334  98.914  73.335  1.00  0.44           C  
ATOM    662  NE  ARG C 225      75.892  99.287  73.442  1.00  0.44           N  
ATOM    663  CZ  ARG C 225      74.930  98.418  73.781  1.00  0.44           C  
ATOM    664  NH1 ARG C 225      73.661  98.804  73.803  1.00  0.44           N  
ATOM    665  NH2 ARG C 225      75.227  97.157  74.060  1.00  0.44           N  
ATOM    666  N   THR C 226      80.625  97.187  71.929  1.00  0.36           N  
ATOM    667  CA  THR C 226      80.534  95.745  71.703  1.00  0.36           C  
ATOM    668  C   THR C 226      79.424  94.970  72.411  1.00  0.36           C  
ATOM    669  O   THR C 226      78.942  93.975  71.871  1.00  0.36           O  
ATOM    670  CB  THR C 226      81.859  95.020  71.892  1.00  0.36           C  
ATOM    671  OG1 THR C 226      82.360  95.134  73.218  1.00  0.36           O  
ATOM    672  CG2 THR C 226      82.889  95.657  70.946  1.00  0.36           C  
ATOM    673  N   GLY C 227      78.943  95.371  73.614  1.00  0.30           N  
ATOM    674  CA  GLY C 227      77.775  94.714  74.211  1.00  0.30           C  
ATOM    675  C   GLY C 227      77.771  94.652  75.708  1.00  0.30           C  
ATOM    676  O   GLY C 227      78.436  93.794  76.275  1.00  0.30           O  
ATOM    677  N   ASP C 228      76.961  95.484  76.409  1.00  0.27           N  
ATOM    678  CA  ASP C 228      76.939  95.627  77.861  1.00  0.27           C  
ATOM    679  C   ASP C 228      76.716  94.377  78.709  1.00  0.27           C  
ATOM    680  O   ASP C 228      77.091  94.333  79.871  1.00  0.27           O  
ATOM    681  CB  ASP C 228      76.127  96.851  78.347  1.00  0.27           C  
ATOM    682  CG  ASP C 228      74.717  97.007  77.820  1.00  0.27           C  
ATOM    683  OD1 ASP C 228      74.261  96.259  76.930  1.00  0.27           O  
ATOM    684  OD2 ASP C 228      74.099  98.020  78.233  1.00  0.27           O  
ATOM    685  N   ARG C 229      76.197  93.302  78.129  1.00  0.36           N  
ATOM    686  CA  ARG C 229      76.243  91.971  78.697  1.00  0.36           C  
ATOM    687  C   ARG C 229      77.630  91.294  78.873  1.00  0.36           C  
ATOM    688  O   ARG C 229      77.936  90.767  79.933  1.00  0.36           O  
ATOM    689  CB  ARG C 229      75.416  91.145  77.711  1.00  0.36           C  
ATOM    690  CG  ARG C 229      75.157  89.707  78.162  1.00  0.36           C  
ATOM    691  CD  ARG C 229      74.398  88.900  77.107  1.00  0.36           C  
ATOM    692  NE  ARG C 229      75.270  88.844  75.877  1.00  0.36           N  
ATOM    693  CZ  ARG C 229      76.339  88.049  75.759  1.00  0.36           C  
ATOM    694  NH1 ARG C 229      77.135  88.134  74.694  1.00  0.36           N  
ATOM    695  NH2 ARG C 229      76.669  87.185  76.713  1.00  0.36           N  
ATOM    696  N   ARG C 230      78.545  91.269  77.859  1.00  0.27           N  
ATOM    697  CA  ARG C 230      79.917  90.746  78.056  1.00  0.27           C  
ATOM    698  C   ARG C 230      80.864  91.879  78.158  1.00  0.27           C  
ATOM    699  O   ARG C 230      82.084  91.732  78.197  1.00  0.27           O  
ATOM    700  CB  ARG C 230      80.502  89.845  76.953  1.00  0.27           C  
ATOM    701  CG  ARG C 230      79.842  88.482  76.882  1.00  0.27           C  
ATOM    702  CD  ARG C 230      80.474  87.733  75.730  1.00  0.27           C  
ATOM    703  NE  ARG C 230      79.776  86.427  75.636  1.00  0.27           N  
ATOM    704  CZ  ARG C 230      79.887  85.675  74.534  1.00  0.27           C  
ATOM    705  NH1 ARG C 230      79.206  84.538  74.464  1.00  0.27           N  
ATOM    706  NH2 ARG C 230      80.653  86.036  73.510  1.00  0.27           N  
ATOM    707  N   PHE C 231      80.276  93.050  78.248  1.00  0.38           N  
ATOM    708  CA  PHE C 231      80.937  94.209  78.678  1.00  0.38           C  
ATOM    709  C   PHE C 231      80.691  94.404  80.176  1.00  0.38           C  
ATOM    710  O   PHE C 231      81.534  94.059  80.985  1.00  0.38           O  
ATOM    711  CB  PHE C 231      80.654  95.379  77.734  1.00  0.38           C  
ATOM    712  CG  PHE C 231      81.048  96.643  78.361  1.00  0.38           C  
ATOM    713  CD1 PHE C 231      80.204  97.478  79.105  1.00  0.38           C  
ATOM    714  CD2 PHE C 231      82.386  96.932  78.263  1.00  0.38           C  
ATOM    715  CE1 PHE C 231      80.719  98.655  79.657  1.00  0.38           C  
ATOM    716  CE2 PHE C 231      82.892  98.106  78.755  1.00  0.38           C  
ATOM    717  CZ  PHE C 231      82.049  99.003  79.403  1.00  0.38           C  
ATOM    718  N   ALA C 232      79.579  95.002  80.620  1.00  0.48           N  
ATOM    719  CA  ALA C 232      79.447  95.583  81.942  1.00  0.48           C  
ATOM    720  C   ALA C 232      79.400  94.533  83.034  1.00  0.48           C  
ATOM    721  O   ALA C 232      80.119  94.619  84.031  1.00  0.48           O  
ATOM    722  CB  ALA C 232      78.210  96.506  81.981  1.00  0.48           C  
ATOM    723  N   ASP C 233      78.635  93.458  82.773  1.00  0.35           N  
ATOM    724  CA  ASP C 233      78.513  92.294  83.627  1.00  0.35           C  
ATOM    725  C   ASP C 233      79.804  91.442  83.625  1.00  0.35           C  
ATOM    726  O   ASP C 233      79.988  90.529  84.431  1.00  0.35           O  
ATOM    727  CB  ASP C 233      77.259  91.474  83.215  1.00  0.35           C  
ATOM    728  CG  ASP C 233      75.953  92.231  83.441  1.00  0.35           C  
ATOM    729  OD1 ASP C 233      75.946  93.190  84.255  1.00  0.35           O  
ATOM    730  OD2 ASP C 233      74.940  91.825  82.814  1.00  0.35           O  
ATOM    731  N   MET C 234      80.764  91.758  82.725  1.00  0.26           N  
ATOM    732  CA  MET C 234      82.036  91.061  82.584  1.00  0.26           C  
ATOM    733  C   MET C 234      83.257  91.874  83.043  1.00  0.26           C  
ATOM    734  O   MET C 234      84.196  91.340  83.631  1.00  0.26           O  
ATOM    735  CB  MET C 234      82.193  90.698  81.091  1.00  0.26           C  
ATOM    736  CG  MET C 234      83.303  89.685  80.752  1.00  0.26           C  
ATOM    737  SD  MET C 234      82.990  88.014  81.391  1.00  0.26           S  
ATOM    738  CE  MET C 234      84.674  87.453  81.016  1.00  0.26           C  
ATOM    739  N   TRP C 235      83.267  93.203  82.822  1.00  0.26           N  
ATOM    740  CA  TRP C 235      84.418  94.056  83.055  1.00  0.26           C  
ATOM    741  C   TRP C 235      84.485  94.528  84.491  1.00  0.26           C  
ATOM    742  O   TRP C 235      85.441  94.236  85.200  1.00  0.26           O  
ATOM    743  CB  TRP C 235      84.387  95.312  82.131  1.00  0.26           C  
ATOM    744  CG  TRP C 235      84.987  95.109  80.760  1.00  0.26           C  
ATOM    745  CD1 TRP C 235      84.332  94.945  79.594  1.00  0.26           C  
ATOM    746  CD2 TRP C 235      86.376  95.139  80.428  1.00  0.26           C  
ATOM    747  NE1 TRP C 235      85.203  94.892  78.531  1.00  0.26           N  
ATOM    748  CE2 TRP C 235      86.479  94.990  79.032  1.00  0.26           C  
ATOM    749  CE3 TRP C 235      87.493  95.285  81.214  1.00  0.26           C  
ATOM    750  CZ2 TRP C 235      87.721  94.961  78.412  1.00  0.26           C  
ATOM    751  CZ3 TRP C 235      88.755  95.182  80.616  1.00  0.26           C  
ATOM    752  CH2 TRP C 235      88.866  95.021  79.227  1.00  0.26           C  
ATOM    753  N   LYS C 236      83.461  95.267  84.970  1.00  0.44           N  
ATOM    754  CA  LYS C 236      83.439  95.877  86.299  1.00  0.44           C  
ATOM    755  C   LYS C 236      84.436  97.026  86.475  1.00  0.44           C  
ATOM    756  O   LYS C 236      84.673  97.476  87.593  1.00  0.44           O  
ATOM    757  CB  LYS C 236      83.664  94.861  87.461  1.00  0.44           C  
ATOM    758  CG  LYS C 236      82.768  93.614  87.416  1.00  0.44           C  
ATOM    759  CD  LYS C 236      83.189  92.551  88.452  1.00  0.44           C  
ATOM    760  CE  LYS C 236      82.309  91.293  88.388  1.00  0.44           C  
ATOM    761  NZ  LYS C 236      82.720  90.256  89.375  1.00  0.44           N  
ATOM    762  N   PHE C 237      85.036  97.524  85.371  1.00  0.35           N  
ATOM    763  CA  PHE C 237      86.060  98.550  85.395  1.00  0.35           C  
ATOM    764  C   PHE C 237      85.452  99.908  85.137  1.00  0.35           C  
ATOM    765  O   PHE C 237      86.016 100.958  85.454  1.00  0.35           O  
ATOM    766  CB  PHE C 237      87.025  98.322  84.190  1.00  0.35           C  
ATOM    767  CG  PHE C 237      88.399  98.938  84.326  1.00  0.35           C  
ATOM    768  CD1 PHE C 237      89.228  99.050  83.191  1.00  0.35           C  
ATOM    769  CD2 PHE C 237      88.931  99.311  85.571  1.00  0.35           C  
ATOM    770  CE1 PHE C 237      90.587  99.392  83.318  1.00  0.35           C  
ATOM    771  CE2 PHE C 237      90.266  99.690  85.668  1.00  0.35           C  
ATOM    772  CZ  PHE C 237      91.124  99.653  84.579  1.00  0.35           C  
ATOM    773  N   VAL C 238      84.258  99.873  84.527  1.00  0.44           N  
ATOM    774  CA  VAL C 238      83.437 100.998  84.187  1.00  0.44           C  
ATOM    775  C   VAL C 238      83.085 101.856  85.366  1.00  0.44           C  
ATOM    776  O   VAL C 238      83.226 101.487  86.528  1.00  0.44           O  
ATOM    777  CB  VAL C 238      82.230 100.639  83.349  1.00  0.44           C  
ATOM    778  CG1 VAL C 238      82.662  99.608  82.320  1.00  0.44           C  
ATOM    779  CG2 VAL C 238      81.095  99.998  84.151  1.00  0.44           C  
ATOM    780  N   GLU C 239      82.635 103.078  85.097  1.00  0.36           N  
ATOM    781  CA  GLU C 239      82.211 103.988  86.110  1.00  0.36           C  
ATOM    782  C   GLU C 239      80.932 103.477  86.782  1.00  0.36           C  
ATOM    783  O   GLU C 239      80.187 102.667  86.236  1.00  0.36           O  
ATOM    784  CB  GLU C 239      82.072 105.395  85.487  1.00  0.36           C  
ATOM    785  CG  GLU C 239      80.927 105.545  84.448  1.00  0.36           C  
ATOM    786  CD  GLU C 239      81.138 104.939  83.052  1.00  0.36           C  
ATOM    787  OE1 GLU C 239      80.223 105.120  82.213  1.00  0.36           O  
ATOM    788  OE2 GLU C 239      82.179 104.265  82.808  1.00  0.36           O  
ATOM    789  N   GLU C 240      80.609 103.867  88.017  1.00  0.35           N  
ATOM    790  CA  GLU C 240      81.243 104.846  88.866  1.00  0.35           C  
ATOM    791  C   GLU C 240      82.589 104.414  89.465  1.00  0.35           C  
ATOM    792  O   GLU C 240      82.872 103.229  89.595  1.00  0.35           O  
ATOM    793  CB  GLU C 240      80.212 105.256  89.941  1.00  0.35           C  
ATOM    794  CG  GLU C 240      80.571 106.508  90.767  1.00  0.35           C  
ATOM    795  CD  GLU C 240      80.988 107.696  89.905  1.00  0.35           C  
ATOM    796  OE1 GLU C 240      82.160 107.691  89.432  1.00  0.35           O  
ATOM    797  OE2 GLU C 240      80.158 108.614  89.729  1.00  0.35           O  
ATOM    798  N   LYS C 241      83.461 105.382  89.833  1.00  0.28           N  
ATOM    799  CA  LYS C 241      84.696 105.147  90.574  1.00  0.28           C  
ATOM    800  C   LYS C 241      85.764 104.316  89.890  1.00  0.28           C  
ATOM    801  O   LYS C 241      86.281 103.369  90.475  1.00  0.28           O  
ATOM    802  CB  LYS C 241      84.450 104.476  91.936  1.00  0.28           C  
ATOM    803  CG  LYS C 241      83.632 105.284  92.922  1.00  0.28           C  
ATOM    804  CD  LYS C 241      83.360 104.458  94.166  1.00  0.28           C  
ATOM    805  CE  LYS C 241      82.688 105.298  95.236  1.00  0.28           C  
ATOM    806  NZ  LYS C 241      82.712 104.540  96.488  1.00  0.28           N  
ATOM    807  N   LYS C 242      86.169 104.675  88.656  1.00  0.38           N  
ATOM    808  CA  LYS C 242      87.045 103.868  87.811  1.00  0.38           C  
ATOM    809  C   LYS C 242      88.245 103.227  88.494  1.00  0.38           C  
ATOM    810  O   LYS C 242      88.559 102.060  88.285  1.00  0.38           O  
ATOM    811  CB  LYS C 242      87.640 104.732  86.670  1.00  0.38           C  
ATOM    812  CG  LYS C 242      86.628 105.292  85.666  1.00  0.38           C  
ATOM    813  CD  LYS C 242      86.012 104.209  84.766  1.00  0.38           C  
ATOM    814  CE  LYS C 242      85.456 104.803  83.474  1.00  0.38           C  
ATOM    815  NZ  LYS C 242      84.786 103.838  82.606  1.00  0.38           N  
ATOM    816  N   VAL C 243      88.970 103.986  89.336  1.00  0.44           N  
ATOM    817  CA  VAL C 243      90.091 103.420  90.043  1.00  0.44           C  
ATOM    818  C   VAL C 243      89.765 102.713  91.315  1.00  0.44           C  
ATOM    819  O   VAL C 243      90.131 101.551  91.473  1.00  0.44           O  
ATOM    820  CB  VAL C 243      91.186 104.434  90.185  1.00  0.44           C  
ATOM    821  CG1 VAL C 243      92.274 103.865  91.110  1.00  0.44           C  
ATOM    822  CG2 VAL C 243      91.591 104.675  88.720  1.00  0.44           C  
ATOM    823  N   GLU C 244      89.033 103.354  92.235  1.00  0.34           N  
ATOM    824  CA  GLU C 244      88.740 102.805  93.548  1.00  0.34           C  
ATOM    825  C   GLU C 244      88.015 101.463  93.443  1.00  0.34           C  
ATOM    826  O   GLU C 244      88.331 100.493  94.131  1.00  0.34           O  
ATOM    827  CB  GLU C 244      87.892 103.863  94.301  1.00  0.34           C  
ATOM    828  CG  GLU C 244      87.391 103.523  95.736  1.00  0.34           C  
ATOM    829  CD  GLU C 244      86.139 104.316  96.116  1.00  0.34           C  
ATOM    830  OE1 GLU C 244      86.041 105.510  95.749  1.00  0.34           O  
ATOM    831  OE2 GLU C 244      85.180 103.732  96.709  1.00  0.34           O  
ATOM    832  N   VAL C 245      87.075 101.357  92.481  1.00  0.40           N  
ATOM    833  CA  VAL C 245      86.391 100.124  92.128  1.00  0.40           C  
ATOM    834  C   VAL C 245      87.254  99.111  91.396  1.00  0.40           C  
ATOM    835  O   VAL C 245      87.004  97.916  91.513  1.00  0.40           O  
ATOM    836  CB  VAL C 245      85.126 100.421  91.327  1.00  0.40           C  
ATOM    837  CG1 VAL C 245      84.514  99.219  90.567  1.00  0.40           C  
ATOM    838  CG2 VAL C 245      84.112 100.976  92.335  1.00  0.40           C  
ATOM    839  N   TYR C 246      88.310  99.494  90.638  1.00  0.39           N  
ATOM    840  CA  TYR C 246      89.182  98.486  90.034  1.00  0.39           C  
ATOM    841  C   TYR C 246      89.996  97.757  91.047  1.00  0.39           C  
ATOM    842  O   TYR C 246      90.278  96.591  90.849  1.00  0.39           O  
ATOM    843  CB  TYR C 246      90.076  98.899  88.820  1.00  0.39           C  
ATOM    844  CG  TYR C 246      91.497  99.422  89.073  1.00  0.39           C  
ATOM    845  CD1 TYR C 246      92.551  98.708  89.700  1.00  0.39           C  
ATOM    846  CD2 TYR C 246      91.776 100.727  88.641  1.00  0.39           C  
ATOM    847  CE1 TYR C 246      93.752  99.353  90.024  1.00  0.39           C  
ATOM    848  CE2 TYR C 246      92.982 101.363  88.931  1.00  0.39           C  
ATOM    849  CZ  TYR C 246      93.912 100.704  89.728  1.00  0.39           C  
ATOM    850  OH  TYR C 246      94.909 101.430  90.394  1.00  0.39           O  
ATOM    851  N   LEU C 247      90.415  98.415  92.136  1.00  0.42           N  
ATOM    852  CA  LEU C 247      91.370  97.875  93.089  1.00  0.42           C  
ATOM    853  C   LEU C 247      90.916  96.596  93.794  1.00  0.42           C  
ATOM    854  O   LEU C 247      91.692  95.718  94.168  1.00  0.42           O  
ATOM    855  CB  LEU C 247      91.668  98.989  94.106  1.00  0.42           C  
ATOM    856  CG  LEU C 247      92.700  98.613  95.179  1.00  0.42           C  
ATOM    857  CD1 LEU C 247      94.070  98.300  94.556  1.00  0.42           C  
ATOM    858  CD2 LEU C 247      92.770  99.696  96.262  1.00  0.42           C  
ATOM    859  N   GLN C 248      89.591  96.438  93.948  1.00  0.35           N  
ATOM    860  CA  GLN C 248      88.956  95.235  94.463  1.00  0.35           C  
ATOM    861  C   GLN C 248      88.999  94.080  93.464  1.00  0.35           C  
ATOM    862  O   GLN C 248      88.592  92.954  93.736  1.00  0.35           O  
ATOM    863  CB  GLN C 248      87.480  95.555  94.808  1.00  0.35           C  
ATOM    864  CG  GLN C 248      86.558  95.522  93.576  1.00  0.35           C  
ATOM    865  CD  GLN C 248      85.074  95.811  93.780  1.00  0.35           C  
ATOM    866  OE1 GLN C 248      84.310  95.020  94.324  1.00  0.35           O  
ATOM    867  NE2 GLN C 248      84.592  96.911  93.172  1.00  0.35           N  
ATOM    868  N   ARG C 249      89.432  94.381  92.238  1.00  0.27           N  
ATOM    869  CA  ARG C 249      89.636  93.480  91.142  1.00  0.27           C  
ATOM    870  C   ARG C 249      91.008  93.829  90.636  1.00  0.27           C  
ATOM    871  O   ARG C 249      91.835  94.303  91.400  1.00  0.27           O  
ATOM    872  CB  ARG C 249      88.625  93.717  89.994  1.00  0.27           C  
ATOM    873  CG  ARG C 249      87.155  93.525  90.363  1.00  0.27           C  
ATOM    874  CD  ARG C 249      86.860  92.117  90.857  1.00  0.27           C  
ATOM    875  NE  ARG C 249      85.397  92.103  91.167  1.00  0.27           N  
ATOM    876  CZ  ARG C 249      84.911  92.217  92.415  1.00  0.27           C  
ATOM    877  NH1 ARG C 249      83.600  92.261  92.616  1.00  0.27           N  
ATOM    878  NH2 ARG C 249      85.686  92.391  93.472  1.00  0.27           N  
ATOM    879  N   ILE C 250      91.262  93.646  89.334  1.00  0.26           N  
ATOM    880  CA  ILE C 250      92.571  93.827  88.749  1.00  0.26           C  
ATOM    881  C   ILE C 250      92.333  93.858  87.232  1.00  0.26           C  
ATOM    882  O   ILE C 250      92.504  92.899  86.477  1.00  0.26           O  
ATOM    883  CB  ILE C 250      93.557  92.712  89.126  1.00  0.26           C  
ATOM    884  CG1 ILE C 250      94.084  92.675  90.579  1.00  0.26           C  
ATOM    885  CG2 ILE C 250      94.784  92.853  88.245  1.00  0.26           C  
ATOM    886  CD1 ILE C 250      94.938  93.872  90.997  1.00  0.26           C  
ATOM    887  N   LEU C 251      91.811  94.967  86.719  1.00  0.30           N  
ATOM    888  CA  LEU C 251      91.413  95.063  85.333  1.00  0.30           C  
ATOM    889  C   LEU C 251      92.595  95.324  84.404  1.00  0.30           C  
ATOM    890  O   LEU C 251      92.549  95.097  83.197  1.00  0.30           O  
ATOM    891  CB  LEU C 251      90.394  96.207  85.280  1.00  0.30           C  
ATOM    892  CG  LEU C 251      88.941  95.806  85.612  1.00  0.30           C  
ATOM    893  CD1 LEU C 251      88.497  94.943  84.448  1.00  0.30           C  
ATOM    894  CD2 LEU C 251      88.638  95.132  86.950  1.00  0.30           C  
ATOM    895  N   ASP C 252      93.723  95.739  84.983  1.00  0.27           N  
ATOM    896  CA  ASP C 252      95.004  95.989  84.381  1.00  0.27           C  
ATOM    897  C   ASP C 252      95.897  94.741  84.433  1.00  0.27           C  
ATOM    898  O   ASP C 252      97.125  94.801  84.450  1.00  0.27           O  
ATOM    899  CB  ASP C 252      95.605  97.242  85.080  1.00  0.27           C  
ATOM    900  CG  ASP C 252      95.570  97.256  86.613  1.00  0.27           C  
ATOM    901  OD1 ASP C 252      94.884  96.404  87.242  1.00  0.27           O  
ATOM    902  OD2 ASP C 252      96.186  98.204  87.160  1.00  0.27           O  
ATOM    903  N   HIS C 253      95.284  93.537  84.420  1.00  0.27           N  
ATOM    904  CA  HIS C 253      96.011  92.278  84.489  1.00  0.27           C  
ATOM    905  C   HIS C 253      95.057  91.175  84.101  1.00  0.27           C  
ATOM    906  O   HIS C 253      94.100  91.369  83.359  1.00  0.27           O  
ATOM    907  CB  HIS C 253      96.549  92.018  85.925  1.00  0.27           C  
ATOM    908  CG  HIS C 253      97.818  91.318  86.247  1.00  0.27           C  
ATOM    909  ND1 HIS C 253      97.891  89.942  86.143  1.00  0.27           N  
ATOM    910  CD2 HIS C 253      98.818  91.781  87.038  1.00  0.27           C  
ATOM    911  CE1 HIS C 253      98.944  89.604  86.853  1.00  0.27           C  
ATOM    912  NE2 HIS C 253      99.539  90.676  87.425  1.00  0.27           N  
ATOM    913  N   SER C 254      95.267  89.967  84.638  1.00  0.28           N  
ATOM    914  CA  SER C 254      94.424  88.838  84.338  1.00  0.28           C  
ATOM    915  C   SER C 254      93.225  88.664  85.248  1.00  0.28           C  
ATOM    916  O   SER C 254      92.692  87.564  85.205  1.00  0.28           O  
ATOM    917  CB  SER C 254      95.234  87.502  84.281  1.00  0.28           C  
ATOM    918  OG  SER C 254      95.905  87.141  85.499  1.00  0.28           O  
ATOM    919  N   SER C 255      92.761  89.692  86.058  1.00  0.29           N  
ATOM    920  CA  SER C 255      91.770  89.594  87.178  1.00  0.29           C  
ATOM    921  C   SER C 255      91.436  88.149  87.535  1.00  0.29           C  
ATOM    922  O   SER C 255      92.306  87.429  88.029  1.00  0.29           O  
ATOM    923  CB  SER C 255      90.483  90.504  87.125  1.00  0.29           C  
ATOM    924  OG  SER C 255      89.740  90.497  88.352  1.00  0.29           O  
ATOM    925  N   ASN C 256      90.219  87.698  87.149  1.00  0.30           N  
ATOM    926  CA  ASN C 256      89.757  86.322  87.042  1.00  0.30           C  
ATOM    927  C   ASN C 256      90.190  85.337  88.142  1.00  0.30           C  
ATOM    928  O   ASN C 256      90.512  85.674  89.280  1.00  0.30           O  
ATOM    929  CB  ASN C 256      89.987  85.809  85.569  1.00  0.30           C  
ATOM    930  CG  ASN C 256      89.162  86.652  84.584  1.00  0.30           C  
ATOM    931  OD1 ASN C 256      88.218  87.335  84.982  1.00  0.30           O  
ATOM    932  ND2 ASN C 256      89.476  86.607  83.266  1.00  0.30           N  
ATOM    933  N   THR C 257      90.202  84.035  87.809  1.00  0.28           N  
ATOM    934  CA  THR C 257      90.966  83.044  88.545  1.00  0.28           C  
ATOM    935  C   THR C 257      92.406  83.066  88.042  1.00  0.28           C  
ATOM    936  O   THR C 257      92.709  82.586  86.955  1.00  0.28           O  
ATOM    937  CB  THR C 257      90.369  81.632  88.496  1.00  0.28           C  
ATOM    938  OG1 THR C 257      89.027  81.693  88.958  1.00  0.28           O  
ATOM    939  CG2 THR C 257      91.122  80.714  89.470  1.00  0.28           C  
ATOM    940  N   LYS C 258      93.361  83.619  88.843  1.00  0.29           N  
ATOM    941  CA  LYS C 258      94.809  83.620  88.536  1.00  0.29           C  
ATOM    942  C   LYS C 258      95.397  82.206  88.438  1.00  0.29           C  
ATOM    943  O   LYS C 258      96.451  81.990  87.845  1.00  0.29           O  
ATOM    944  CB  LYS C 258      95.635  84.499  89.550  1.00  0.29           C  
ATOM    945  CG  LYS C 258      97.178  84.267  89.630  1.00  0.29           C  
ATOM    946  CD  LYS C 258      97.932  85.019  90.753  1.00  0.29           C  
ATOM    947  CE  LYS C 258      99.470  85.007  90.641  1.00  0.29           C  
ATOM    948  NZ  LYS C 258     100.113  83.703  90.930  1.00  0.29           N  
ATOM    949  N   GLY C 259      94.713  81.207  89.038  1.00  0.35           N  
ATOM    950  CA  GLY C 259      95.025  79.775  88.928  1.00  0.35           C  
ATOM    951  C   GLY C 259      96.089  79.305  89.873  1.00  0.35           C  
ATOM    952  O   GLY C 259      96.543  78.168  89.847  1.00  0.35           O  
ATOM    953  N   PHE C 260      96.496  80.212  90.755  1.00  0.21           N  
ATOM    954  CA  PHE C 260      97.422  80.009  91.828  1.00  0.21           C  
ATOM    955  C   PHE C 260      96.743  79.556  93.101  1.00  0.21           C  
ATOM    956  O   PHE C 260      95.523  79.595  93.245  1.00  0.21           O  
ATOM    957  CB  PHE C 260      98.211  81.327  92.070  1.00  0.21           C  
ATOM    958  CG  PHE C 260      97.436  82.374  92.879  1.00  0.21           C  
ATOM    959  CD1 PHE C 260      96.151  82.795  92.476  1.00  0.21           C  
ATOM    960  CD2 PHE C 260      97.949  82.890  94.085  1.00  0.21           C  
ATOM    961  CE1 PHE C 260      95.370  83.638  93.263  1.00  0.21           C  
ATOM    962  CE2 PHE C 260      97.190  83.773  94.862  1.00  0.21           C  
ATOM    963  CZ  PHE C 260      95.896  84.109  94.454  1.00  0.21           C  
ATOM    964  N   LYS C 261      97.571  79.155  94.070  1.00  0.39           N  
ATOM    965  CA  LYS C 261      97.141  78.683  95.352  1.00  0.39           C  
ATOM    966  C   LYS C 261      97.804  79.534  96.408  1.00  0.39           C  
ATOM    967  O   LYS C 261      99.003  79.788  96.342  1.00  0.39           O  
ATOM    968  CB  LYS C 261      97.548  77.217  95.490  1.00  0.39           C  
ATOM    969  CG  LYS C 261      96.931  76.365  94.376  1.00  0.39           C  
ATOM    970  CD  LYS C 261      97.322  74.907  94.570  1.00  0.39           C  
ATOM    971  CE  LYS C 261      96.696  74.004  93.524  1.00  0.39           C  
ATOM    972  NZ  LYS C 261      97.125  72.628  93.815  1.00  0.39           N  
ATOM    973  N   PHE C 262      96.990  80.018  97.360  1.00  0.25           N  
ATOM    974  CA  PHE C 262      97.331  80.957  98.417  1.00  0.25           C  
ATOM    975  C   PHE C 262      96.053  81.453  99.070  1.00  0.25           C  
ATOM    976  O   PHE C 262      95.987  81.401 100.300  1.00  0.25           O  
ATOM    977  CB  PHE C 262      98.172  82.183  97.962  1.00  0.25           C  
ATOM    978  CG  PHE C 262      98.579  83.061  99.122  1.00  0.25           C  
ATOM    979  CD1 PHE C 262      97.845  84.219  99.437  1.00  0.25           C  
ATOM    980  CD2 PHE C 262      99.663  82.700  99.941  1.00  0.25           C  
ATOM    981  CE1 PHE C 262      98.193  85.002 100.543  1.00  0.25           C  
ATOM    982  CE2 PHE C 262     100.015  83.488 101.047  1.00  0.25           C  
ATOM    983  CZ  PHE C 262      99.278  84.639 101.346  1.00  0.25           C  
ATOM    984  N   PRO C 263      94.951  81.857  98.395  1.00  0.34           N  
ATOM    985  CA  PRO C 263      93.801  82.351  99.137  1.00  0.34           C  
ATOM    986  C   PRO C 263      93.107  81.175  99.746  1.00  0.34           C  
ATOM    987  O   PRO C 263      92.311  81.362 100.644  1.00  0.34           O  
ATOM    988  CB  PRO C 263      92.930  83.079  98.117  1.00  0.34           C  
ATOM    989  CG  PRO C 263      93.355  82.497  96.770  1.00  0.34           C  
ATOM    990  CD  PRO C 263      94.846  82.215  96.977  1.00  0.34           C  
ATOM    991  N   GLU C 264      93.482  79.959  99.313  1.00  0.32           N  
ATOM    992  CA  GLU C 264      93.242  78.667  99.922  1.00  0.32           C  
ATOM    993  C   GLU C 264      93.404  78.597 101.424  1.00  0.32           C  
ATOM    994  O   GLU C 264      92.692  77.856 102.095  1.00  0.32           O  
ATOM    995  CB  GLU C 264      94.044  77.581  99.189  1.00  0.32           C  
ATOM    996  CG  GLU C 264      93.677  77.525  97.684  1.00  0.32           C  
ATOM    997  CD  GLU C 264      94.214  76.299  96.946  1.00  0.32           C  
ATOM    998  OE1 GLU C 264      95.147  75.637  97.453  1.00  0.32           O  
ATOM    999  OE2 GLU C 264      93.659  76.019  95.855  1.00  0.32           O  
ATOM   1000  N   LEU C 265      94.316  79.417 101.955  1.00  0.25           N  
ATOM   1001  CA  LEU C 265      94.521  79.593 103.365  1.00  0.25           C  
ATOM   1002  C   LEU C 265      94.032  80.963 103.796  1.00  0.25           C  
ATOM   1003  O   LEU C 265      92.978  81.032 104.416  1.00  0.25           O  
ATOM   1004  CB  LEU C 265      96.016  79.378 103.656  1.00  0.25           C  
ATOM   1005  CG  LEU C 265      96.504  77.956 103.293  1.00  0.25           C  
ATOM   1006  CD1 LEU C 265      98.030  77.868 103.425  1.00  0.25           C  
ATOM   1007  CD2 LEU C 265      95.802  76.872 104.128  1.00  0.25           C  
ATOM   1008  N   GLU C 266      94.801  82.041 103.480  1.00  0.23           N  
ATOM   1009  CA  GLU C 266      94.567  83.468 103.749  1.00  0.23           C  
ATOM   1010  C   GLU C 266      93.123  83.891 104.063  1.00  0.23           C  
ATOM   1011  O   GLU C 266      92.615  83.702 105.163  1.00  0.23           O  
ATOM   1012  CB  GLU C 266      95.177  84.307 102.589  1.00  0.23           C  
ATOM   1013  CG  GLU C 266      95.199  85.857 102.745  1.00  0.23           C  
ATOM   1014  CD  GLU C 266      96.222  86.383 103.748  1.00  0.23           C  
ATOM   1015  OE1 GLU C 266      96.229  87.620 103.970  1.00  0.23           O  
ATOM   1016  OE2 GLU C 266      97.042  85.576 104.255  1.00  0.23           O  
ATOM   1017  N   GLU C 267      92.411  84.425 103.061  1.00  0.30           N  
ATOM   1018  CA  GLU C 267      91.020  84.786 103.166  1.00  0.30           C  
ATOM   1019  C   GLU C 267      90.329  84.126 101.975  1.00  0.30           C  
ATOM   1020  O   GLU C 267      90.480  84.545 100.824  1.00  0.30           O  
ATOM   1021  CB  GLU C 267      90.843  86.326 103.137  1.00  0.30           C  
ATOM   1022  CG  GLU C 267      91.417  87.081 104.373  1.00  0.30           C  
ATOM   1023  CD  GLU C 267      90.593  86.909 105.649  1.00  0.30           C  
ATOM   1024  OE1 GLU C 267      89.335  86.926 105.549  1.00  0.30           O  
ATOM   1025  OE2 GLU C 267      91.201  86.811 106.748  1.00  0.30           O  
ATOM   1026  N   LYS C 268      89.548  83.047 102.209  1.00  0.36           N  
ATOM   1027  CA  LYS C 268      88.811  82.366 101.149  1.00  0.36           C  
ATOM   1028  C   LYS C 268      87.326  82.337 101.425  1.00  0.36           C  
ATOM   1029  O   LYS C 268      86.833  81.402 102.043  1.00  0.36           O  
ATOM   1030  CB  LYS C 268      89.239  80.887 100.962  1.00  0.36           C  
ATOM   1031  CG  LYS C 268      88.970  80.304  99.553  1.00  0.36           C  
ATOM   1032  CD  LYS C 268      89.562  78.885  99.474  1.00  0.36           C  
ATOM   1033  CE  LYS C 268      89.415  78.076  98.177  1.00  0.36           C  
ATOM   1034  NZ  LYS C 268      90.161  76.788  98.274  1.00  0.36           N  
ATOM   1035  N   ALA C 269      86.549  83.299 100.896  1.00  0.28           N  
ATOM   1036  CA  ALA C 269      85.087  83.371 100.953  1.00  0.28           C  
ATOM   1037  C   ALA C 269      84.332  82.548 102.025  1.00  0.28           C  
ATOM   1038  O   ALA C 269      84.584  82.636 103.220  1.00  0.28           O  
ATOM   1039  CB  ALA C 269      84.523  83.110  99.546  1.00  0.28           C  
ATOM   1040  N   LYS C 270      83.381  81.681 101.608  1.00  0.18           N  
ATOM   1041  CA  LYS C 270      82.725  80.701 102.459  1.00  0.18           C  
ATOM   1042  C   LYS C 270      83.515  79.394 102.516  1.00  0.18           C  
ATOM   1043  O   LYS C 270      82.958  78.301 102.471  1.00  0.18           O  
ATOM   1044  CB  LYS C 270      81.326  80.361 101.889  1.00  0.18           C  
ATOM   1045  CG  LYS C 270      80.328  81.526 101.930  1.00  0.18           C  
ATOM   1046  CD  LYS C 270      78.979  81.135 101.296  1.00  0.18           C  
ATOM   1047  CE  LYS C 270      77.942  82.262 101.343  1.00  0.18           C  
ATOM   1048  NZ  LYS C 270      76.683  81.833 100.689  1.00  0.18           N  
ATOM   1049  N   LYS C 271      84.852  79.466 102.559  1.00  0.21           N  
ATOM   1050  CA  LYS C 271      85.696  78.285 102.548  1.00  0.21           C  
ATOM   1051  C   LYS C 271      86.641  78.330 103.735  1.00  0.21           C  
ATOM   1052  O   LYS C 271      86.973  77.320 104.345  1.00  0.21           O  
ATOM   1053  CB  LYS C 271      86.583  78.317 101.288  1.00  0.21           C  
ATOM   1054  CG  LYS C 271      85.852  78.346  99.942  1.00  0.21           C  
ATOM   1055  CD  LYS C 271      85.167  77.016  99.646  1.00  0.21           C  
ATOM   1056  CE  LYS C 271      84.572  76.941  98.244  1.00  0.21           C  
ATOM   1057  NZ  LYS C 271      83.854  75.659  98.115  1.00  0.21           N  
ATOM   1058  N   GLY C 272      87.044  79.565 104.064  1.00  0.25           N  
ATOM   1059  CA  GLY C 272      87.776  80.013 105.226  1.00  0.25           C  
ATOM   1060  C   GLY C 272      87.264  81.394 105.528  1.00  0.25           C  
ATOM   1061  O   GLY C 272      87.657  82.372 104.902  1.00  0.25           O  
ATOM   1062  N   ILE C 273      86.336  81.465 106.503  1.00  0.26           N  
ATOM   1063  CA  ILE C 273      85.829  82.649 107.201  1.00  0.26           C  
ATOM   1064  C   ILE C 273      86.871  83.715 107.574  1.00  0.26           C  
ATOM   1065  O   ILE C 273      88.038  83.318 107.610  1.00  0.26           O  
ATOM   1066  CB  ILE C 273      85.164  82.179 108.491  1.00  0.26           C  
ATOM   1067  CG1 ILE C 273      86.167  81.418 109.389  1.00  0.26           C  
ATOM   1068  CG2 ILE C 273      83.895  81.347 108.202  1.00  0.26           C  
ATOM   1069  CD1 ILE C 273      85.709  81.308 110.843  1.00  0.26           C  
ATOM   1070  N   PRO C 274      86.582  85.012 107.934  1.00  0.26           N  
ATOM   1071  CA  PRO C 274      87.641  85.972 108.250  1.00  0.26           C  
ATOM   1072  C   PRO C 274      88.319  85.691 109.612  1.00  0.26           C  
ATOM   1073  O   PRO C 274      88.374  86.556 110.486  1.00  0.26           O  
ATOM   1074  CB  PRO C 274      86.857  87.313 108.276  1.00  0.26           C  
ATOM   1075  CG  PRO C 274      85.501  86.983 108.900  1.00  0.26           C  
ATOM   1076  CD  PRO C 274      85.295  85.511 108.478  1.00  0.26           C  
ATOM   1077  N   ALA C 275      88.839  84.464 109.807  1.00  0.25           N  
ATOM   1078  CA  ALA C 275      89.509  83.916 110.964  1.00  0.25           C  
ATOM   1079  C   ALA C 275      90.954  83.602 110.634  1.00  0.25           C  
ATOM   1080  O   ALA C 275      91.363  82.450 110.492  1.00  0.25           O  
ATOM   1081  CB  ALA C 275      88.837  82.640 111.522  1.00  0.25           C  
ATOM   1082  N   LEU C 276      91.772  84.653 110.539  1.00  0.21           N  
ATOM   1083  CA  LEU C 276      93.198  84.520 110.375  1.00  0.21           C  
ATOM   1084  C   LEU C 276      93.865  85.462 111.369  1.00  0.21           C  
ATOM   1085  O   LEU C 276      93.406  85.661 112.490  1.00  0.21           O  
ATOM   1086  CB  LEU C 276      93.579  84.819 108.901  1.00  0.21           C  
ATOM   1087  CG  LEU C 276      94.990  84.418 108.413  1.00  0.21           C  
ATOM   1088  CD1 LEU C 276      95.193  82.898 108.416  1.00  0.21           C  
ATOM   1089  CD2 LEU C 276      95.184  85.002 107.017  1.00  0.21           C  
ATOM   1090  N   MET C 277      94.987  86.068 110.971  1.00  0.21           N  
ATOM   1091  CA  MET C 277      95.730  87.054 111.715  1.00  0.21           C  
ATOM   1092  C   MET C 277      95.598  88.394 111.019  1.00  0.21           C  
ATOM   1093  O   MET C 277      96.074  89.422 111.492  1.00  0.21           O  
ATOM   1094  CB  MET C 277      97.218  86.642 111.734  1.00  0.21           C  
ATOM   1095  CG  MET C 277      97.475  85.324 112.493  1.00  0.21           C  
ATOM   1096  SD  MET C 277      96.943  85.326 114.235  1.00  0.21           S  
ATOM   1097  CE  MET C 277      98.153  86.535 114.846  1.00  0.21           C  
ATOM   1098  N   MET C 278      94.897  88.409 109.873  1.00  0.20           N  
ATOM   1099  CA  MET C 278      94.641  89.602 109.113  1.00  0.20           C  
ATOM   1100  C   MET C 278      93.260  90.085 109.485  1.00  0.20           C  
ATOM   1101  O   MET C 278      92.232  89.520 109.128  1.00  0.20           O  
ATOM   1102  CB  MET C 278      94.771  89.321 107.601  1.00  0.20           C  
ATOM   1103  CG  MET C 278      96.198  88.884 107.203  1.00  0.20           C  
ATOM   1104  SD  MET C 278      97.507  90.087 107.601  1.00  0.20           S  
ATOM   1105  CE  MET C 278      97.083  91.201 106.235  1.00  0.20           C  
ATOM   1106  N   THR C 279      93.196  91.152 110.295  1.00  0.23           N  
ATOM   1107  CA  THR C 279      91.942  91.770 110.673  1.00  0.23           C  
ATOM   1108  C   THR C 279      91.371  92.586 109.529  1.00  0.23           C  
ATOM   1109  O   THR C 279      92.058  92.981 108.590  1.00  0.23           O  
ATOM   1110  CB  THR C 279      92.026  92.620 111.935  1.00  0.23           C  
ATOM   1111  OG1 THR C 279      92.964  93.678 111.800  1.00  0.23           O  
ATOM   1112  CG2 THR C 279      92.507  91.745 113.102  1.00  0.23           C  
ATOM   1113  N   ARG C 280      90.053  92.854 109.556  1.00  0.21           N  
ATOM   1114  CA  ARG C 280      89.439  93.648 108.513  1.00  0.21           C  
ATOM   1115  C   ARG C 280      89.554  95.116 108.844  1.00  0.21           C  
ATOM   1116  O   ARG C 280      89.159  95.545 109.923  1.00  0.21           O  
ATOM   1117  CB  ARG C 280      87.946  93.313 108.327  1.00  0.21           C  
ATOM   1118  CG  ARG C 280      87.734  91.876 107.819  1.00  0.21           C  
ATOM   1119  CD  ARG C 280      86.267  91.476 107.666  1.00  0.21           C  
ATOM   1120  NE  ARG C 280      85.697  91.457 109.054  1.00  0.21           N  
ATOM   1121  CZ  ARG C 280      84.395  91.357 109.344  1.00  0.21           C  
ATOM   1122  NH1 ARG C 280      84.006  91.341 110.618  1.00  0.21           N  
ATOM   1123  NH2 ARG C 280      83.478  91.270 108.387  1.00  0.21           N  
ATOM   1124  N   THR C 281      90.099  95.916 107.909  1.00  0.23           N  
ATOM   1125  CA  THR C 281      90.259  97.357 108.078  1.00  0.23           C  
ATOM   1126  C   THR C 281      88.945  98.099 108.220  1.00  0.23           C  
ATOM   1127  O   THR C 281      88.682  98.761 109.215  1.00  0.23           O  
ATOM   1128  CB  THR C 281      90.975  97.943 106.868  1.00  0.23           C  
ATOM   1129  OG1 THR C 281      92.260  97.351 106.761  1.00  0.23           O  
ATOM   1130  CG2 THR C 281      91.191  99.456 106.981  1.00  0.23           C  
ATOM   1131  N   ASN C 282      88.066  97.957 107.212  1.00  0.24           N  
ATOM   1132  CA  ASN C 282      86.714  98.445 107.184  1.00  0.24           C  
ATOM   1133  C   ASN C 282      86.064  97.410 106.269  1.00  0.24           C  
ATOM   1134  O   ASN C 282      86.724  97.040 105.296  1.00  0.24           O  
ATOM   1135  CB  ASN C 282      86.600  99.878 106.588  1.00  0.24           C  
ATOM   1136  CG  ASN C 282      87.145 100.921 107.554  1.00  0.24           C  
ATOM   1137  OD1 ASN C 282      86.516 101.185 108.575  1.00  0.24           O  
ATOM   1138  ND2 ASN C 282      88.289 101.570 107.227  1.00  0.24           N  
ATOM   1139  N   PRO C 283      84.872  96.852 106.511  1.00  0.22           N  
ATOM   1140  CA  PRO C 283      84.211  96.018 105.502  1.00  0.22           C  
ATOM   1141  C   PRO C 283      83.469  96.811 104.443  1.00  0.22           C  
ATOM   1142  O   PRO C 283      83.260  96.303 103.349  1.00  0.22           O  
ATOM   1143  CB  PRO C 283      83.182  95.190 106.291  1.00  0.22           C  
ATOM   1144  CG  PRO C 283      83.744  95.105 107.708  1.00  0.22           C  
ATOM   1145  CD  PRO C 283      84.545  96.402 107.870  1.00  0.22           C  
ATOM   1146  N   LYS C 284      83.007  98.037 104.751  1.00  0.34           N  
ATOM   1147  CA  LYS C 284      82.253  98.887 103.838  1.00  0.34           C  
ATOM   1148  C   LYS C 284      83.168  99.729 102.963  1.00  0.34           C  
ATOM   1149  O   LYS C 284      82.840 100.837 102.544  1.00  0.34           O  
ATOM   1150  CB  LYS C 284      81.320  99.830 104.635  1.00  0.34           C  
ATOM   1151  CG  LYS C 284      80.213  99.096 105.408  1.00  0.34           C  
ATOM   1152  CD  LYS C 284      79.330 100.076 106.204  1.00  0.34           C  
ATOM   1153  CE  LYS C 284      78.198  99.391 106.976  1.00  0.34           C  
ATOM   1154  NZ  LYS C 284      77.410 100.392 107.730  1.00  0.34           N  
ATOM   1155  N   THR C 285      84.364  99.206 102.673  1.00  0.40           N  
ATOM   1156  CA  THR C 285      85.361  99.864 101.868  1.00  0.40           C  
ATOM   1157  C   THR C 285      85.649  98.993 100.668  1.00  0.40           C  
ATOM   1158  O   THR C 285      86.191  97.892 100.751  1.00  0.40           O  
ATOM   1159  CB  THR C 285      86.663 100.178 102.603  1.00  0.40           C  
ATOM   1160  OG1 THR C 285      87.096  99.130 103.443  1.00  0.40           O  
ATOM   1161  CG2 THR C 285      86.485 101.386 103.523  1.00  0.40           C  
ATOM   1162  N   VAL C 286      85.286  99.490  99.473  1.00  0.32           N  
ATOM   1163  CA  VAL C 286      85.533  98.840  98.205  1.00  0.32           C  
ATOM   1164  C   VAL C 286      87.038  98.766  97.948  1.00  0.32           C  
ATOM   1165  O   VAL C 286      87.759  99.746  98.109  1.00  0.32           O  
ATOM   1166  CB  VAL C 286      84.777  99.580  97.109  1.00  0.32           C  
ATOM   1167  CG1 VAL C 286      84.975  98.875  95.762  1.00  0.32           C  
ATOM   1168  CG2 VAL C 286      83.275  99.603  97.476  1.00  0.32           C  
ATOM   1169  N   GLY C 287      87.574  97.576  97.607  1.00  0.36           N  
ATOM   1170  CA  GLY C 287      89.016  97.403  97.387  1.00  0.36           C  
ATOM   1171  C   GLY C 287      89.765  96.923  98.589  1.00  0.36           C  
ATOM   1172  O   GLY C 287      90.934  96.560  98.515  1.00  0.36           O  
ATOM   1173  N   TYR C 288      89.067  96.851  99.729  1.00  0.30           N  
ATOM   1174  CA  TYR C 288      89.599  96.367 100.985  1.00  0.30           C  
ATOM   1175  C   TYR C 288      88.895  95.095 101.383  1.00  0.30           C  
ATOM   1176  O   TYR C 288      89.165  94.551 102.453  1.00  0.30           O  
ATOM   1177  CB  TYR C 288      89.351  97.380 102.112  1.00  0.30           C  
ATOM   1178  CG  TYR C 288      90.220  98.588 101.964  1.00  0.30           C  
ATOM   1179  CD1 TYR C 288      89.895  99.606 101.053  1.00  0.30           C  
ATOM   1180  CD2 TYR C 288      91.351  98.736 102.782  1.00  0.30           C  
ATOM   1181  CE1 TYR C 288      90.654 100.782 101.002  1.00  0.30           C  
ATOM   1182  CE2 TYR C 288      92.116  99.910 102.729  1.00  0.30           C  
ATOM   1183  CZ  TYR C 288      91.757 100.936 101.847  1.00  0.30           C  
ATOM   1184  OH  TYR C 288      92.501 102.130 101.808  1.00  0.30           O  
ATOM   1185  N   GLU C 289      88.020  94.563 100.499  1.00  0.32           N  
ATOM   1186  CA  GLU C 289      87.291  93.323 100.694  1.00  0.32           C  
ATOM   1187  C   GLU C 289      88.238  92.175 101.020  1.00  0.32           C  
ATOM   1188  O   GLU C 289      88.090  91.512 102.039  1.00  0.32           O  
ATOM   1189  CB  GLU C 289      86.522  92.979  99.393  1.00  0.32           C  
ATOM   1190  CG  GLU C 289      85.353  93.935  99.049  1.00  0.32           C  
ATOM   1191  CD  GLU C 289      84.820  93.726  97.627  1.00  0.32           C  
ATOM   1192  OE1 GLU C 289      83.581  93.810  97.454  1.00  0.32           O  
ATOM   1193  OE2 GLU C 289      85.658  93.549  96.701  1.00  0.32           O  
ATOM   1194  N   GLN C 290      89.297  92.011 100.187  1.00  0.31           N  
ATOM   1195  CA  GLN C 290      90.407  91.091 100.410  1.00  0.31           C  
ATOM   1196  C   GLN C 290      89.957  89.643 100.541  1.00  0.31           C  
ATOM   1197  O   GLN C 290      90.299  88.940 101.481  1.00  0.31           O  
ATOM   1198  CB  GLN C 290      91.326  91.538 101.578  1.00  0.31           C  
ATOM   1199  CG  GLN C 290      92.017  92.901 101.330  1.00  0.31           C  
ATOM   1200  CD  GLN C 290      92.777  93.381 102.568  1.00  0.31           C  
ATOM   1201  OE1 GLN C 290      93.987  93.198 102.698  1.00  0.31           O  
ATOM   1202  NE2 GLN C 290      92.054  94.053 103.495  1.00  0.31           N  
ATOM   1203  N   VAL C 291      89.157  89.175  99.567  1.00  0.30           N  
ATOM   1204  CA  VAL C 291      88.493  87.884  99.601  1.00  0.30           C  
ATOM   1205  C   VAL C 291      88.764  87.189  98.273  1.00  0.30           C  
ATOM   1206  O   VAL C 291      89.782  87.422  97.624  1.00  0.30           O  
ATOM   1207  CB  VAL C 291      86.986  88.010  99.860  1.00  0.30           C  
ATOM   1208  CG1 VAL C 291      86.716  88.638 101.232  1.00  0.30           C  
ATOM   1209  CG2 VAL C 291      86.310  88.889  98.806  1.00  0.30           C  
ATOM   1210  N   TYR C 292      87.839  86.337  97.789  1.00  0.23           N  
ATOM   1211  CA  TYR C 292      87.921  85.676  96.497  1.00  0.23           C  
ATOM   1212  C   TYR C 292      87.357  86.560  95.363  1.00  0.23           C  
ATOM   1213  O   TYR C 292      86.579  86.119  94.525  1.00  0.23           O  
ATOM   1214  CB  TYR C 292      87.164  84.325  96.613  1.00  0.23           C  
ATOM   1215  CG  TYR C 292      87.467  83.407  95.462  1.00  0.23           C  
ATOM   1216  CD1 TYR C 292      86.462  83.055  94.547  1.00  0.23           C  
ATOM   1217  CD2 TYR C 292      88.771  82.927  95.265  1.00  0.23           C  
ATOM   1218  CE1 TYR C 292      86.752  82.223  93.457  1.00  0.23           C  
ATOM   1219  CE2 TYR C 292      89.066  82.100  94.172  1.00  0.23           C  
ATOM   1220  CZ  TYR C 292      88.051  81.735  93.279  1.00  0.23           C  
ATOM   1221  OH  TYR C 292      88.336  80.874  92.202  1.00  0.23           O  
ATOM   1222  N   ASP C 293      87.740  87.848  95.349  1.00  0.31           N  
ATOM   1223  CA  ASP C 293      87.179  88.859  94.467  1.00  0.31           C  
ATOM   1224  C   ASP C 293      88.268  89.609  93.704  1.00  0.31           C  
ATOM   1225  O   ASP C 293      88.221  89.804  92.489  1.00  0.31           O  
ATOM   1226  CB  ASP C 293      86.434  89.857  95.371  1.00  0.31           C  
ATOM   1227  CG  ASP C 293      84.972  89.482  95.496  1.00  0.31           C  
ATOM   1228  OD1 ASP C 293      84.356  89.071  94.474  1.00  0.31           O  
ATOM   1229  OD2 ASP C 293      84.427  89.637  96.613  1.00  0.31           O  
ATOM   1230  N   SER C 294      89.322  90.018  94.432  1.00  0.36           N  
ATOM   1231  CA  SER C 294      90.629  90.375  93.895  1.00  0.36           C  
ATOM   1232  C   SER C 294      91.333  89.068  93.557  1.00  0.36           C  
ATOM   1233  O   SER C 294      90.924  88.002  94.008  1.00  0.36           O  
ATOM   1234  CB  SER C 294      91.417  91.286  94.886  1.00  0.36           C  
ATOM   1235  OG  SER C 294      92.718  91.660  94.419  1.00  0.36           O  
ATOM   1236  N   ARG C 295      92.379  89.063  92.722  1.00  0.29           N  
ATOM   1237  CA  ARG C 295      93.100  87.842  92.416  1.00  0.29           C  
ATOM   1238  C   ARG C 295      94.309  87.580  93.338  1.00  0.29           C  
ATOM   1239  O   ARG C 295      95.386  87.241  92.840  1.00  0.29           O  
ATOM   1240  CB  ARG C 295      93.579  87.928  90.938  1.00  0.29           C  
ATOM   1241  CG  ARG C 295      94.497  89.136  90.661  1.00  0.29           C  
ATOM   1242  CD  ARG C 295      95.001  89.312  89.222  1.00  0.29           C  
ATOM   1243  NE  ARG C 295      95.922  88.202  88.821  1.00  0.29           N  
ATOM   1244  CZ  ARG C 295      97.243  88.190  89.044  1.00  0.29           C  
ATOM   1245  NH1 ARG C 295      97.983  87.243  88.464  1.00  0.29           N  
ATOM   1246  NH2 ARG C 295      97.827  89.059  89.867  1.00  0.29           N  
ATOM   1247  N   PRO C 296      94.182  87.684  94.669  1.00  0.35           N  
ATOM   1248  CA  PRO C 296      95.244  88.129  95.595  1.00  0.35           C  
ATOM   1249  C   PRO C 296      96.571  88.630  95.044  1.00  0.35           C  
ATOM   1250  O   PRO C 296      97.547  87.889  95.006  1.00  0.35           O  
ATOM   1251  CB  PRO C 296      95.432  86.977  96.581  1.00  0.35           C  
ATOM   1252  CG  PRO C 296      94.030  86.411  96.695  1.00  0.35           C  
ATOM   1253  CD  PRO C 296      93.435  86.584  95.293  1.00  0.35           C  
ATOM   1254  N   TRP C 297      96.630  89.911  94.636  1.00  0.30           N  
ATOM   1255  CA  TRP C 297      97.860  90.541  94.196  1.00  0.30           C  
ATOM   1256  C   TRP C 297      98.464  91.317  95.359  1.00  0.30           C  
ATOM   1257  O   TRP C 297      97.796  92.094  96.029  1.00  0.30           O  
ATOM   1258  CB  TRP C 297      97.608  91.445  92.945  1.00  0.30           C  
ATOM   1259  CG  TRP C 297      98.767  92.307  92.440  1.00  0.30           C  
ATOM   1260  CD1 TRP C 297      99.891  91.957  91.743  1.00  0.30           C  
ATOM   1261  CD2 TRP C 297      98.868  93.722  92.673  1.00  0.30           C  
ATOM   1262  NE1 TRP C 297     100.705  93.049  91.548  1.00  0.30           N  
ATOM   1263  CE2 TRP C 297     100.098  94.145  92.122  1.00  0.30           C  
ATOM   1264  CE3 TRP C 297      98.019  94.619  93.318  1.00  0.30           C  
ATOM   1265  CZ2 TRP C 297     100.512  95.464  92.238  1.00  0.30           C  
ATOM   1266  CZ3 TRP C 297      98.437  95.952  93.430  1.00  0.30           C  
ATOM   1267  CH2 TRP C 297      99.678  96.359  92.925  1.00  0.30           C  
ATOM   1268  N   TYR C 298      99.766  91.095  95.633  1.00  0.36           N  
ATOM   1269  CA  TYR C 298     100.535  91.845  96.610  1.00  0.36           C  
ATOM   1270  C   TYR C 298     100.508  93.347  96.344  1.00  0.36           C  
ATOM   1271  O   TYR C 298     100.738  93.783  95.223  1.00  0.36           O  
ATOM   1272  CB  TYR C 298     102.020  91.412  96.549  1.00  0.36           C  
ATOM   1273  CG  TYR C 298     102.250  89.985  96.955  1.00  0.36           C  
ATOM   1274  CD1 TYR C 298     102.047  88.939  96.043  1.00  0.36           C  
ATOM   1275  CD2 TYR C 298     102.752  89.683  98.231  1.00  0.36           C  
ATOM   1276  CE1 TYR C 298     102.322  87.613  96.396  1.00  0.36           C  
ATOM   1277  CE2 TYR C 298     103.038  88.356  98.590  1.00  0.36           C  
ATOM   1278  CZ  TYR C 298     102.818  87.323  97.670  1.00  0.36           C  
ATOM   1279  OH  TYR C 298     103.089  85.983  98.001  1.00  0.36           O  
ATOM   1280  N   THR C 299     100.217  94.171  97.372  1.00  0.33           N  
ATOM   1281  CA  THR C 299      99.815  95.563  97.146  1.00  0.33           C  
ATOM   1282  C   THR C 299     100.972  96.504  96.864  1.00  0.33           C  
ATOM   1283  O   THR C 299     101.344  96.745  95.721  1.00  0.33           O  
ATOM   1284  CB  THR C 299      98.941  96.113  98.280  1.00  0.33           C  
ATOM   1285  OG1 THR C 299      97.774  95.318  98.406  1.00  0.33           O  
ATOM   1286  CG2 THR C 299      98.455  97.552  98.040  1.00  0.33           C  
ATOM   1287  N   LYS C 300     101.579  97.130  97.888  1.00  0.41           N  
ATOM   1288  CA  LYS C 300     102.598  98.130  97.657  1.00  0.41           C  
ATOM   1289  C   LYS C 300     103.921  97.544  98.068  1.00  0.41           C  
ATOM   1290  O   LYS C 300     104.020  97.003  99.167  1.00  0.41           O  
ATOM   1291  CB  LYS C 300     102.322  99.394  98.496  1.00  0.41           C  
ATOM   1292  CG  LYS C 300     103.381 100.482  98.289  1.00  0.41           C  
ATOM   1293  CD  LYS C 300     103.079 101.749  99.092  1.00  0.41           C  
ATOM   1294  CE  LYS C 300     104.180 102.783  98.895  1.00  0.41           C  
ATOM   1295  NZ  LYS C 300     103.854 104.015  99.633  1.00  0.41           N  
ATOM   1296  N   THR C 301     104.948  97.589  97.182  1.00  0.33           N  
ATOM   1297  CA  THR C 301     106.322  97.121  97.448  1.00  0.33           C  
ATOM   1298  C   THR C 301     106.423  95.596  97.427  1.00  0.33           C  
ATOM   1299  O   THR C 301     107.490  94.999  97.290  1.00  0.33           O  
ATOM   1300  CB  THR C 301     106.913  97.700  98.746  1.00  0.33           C  
ATOM   1301  OG1 THR C 301     106.940  99.123  98.688  1.00  0.33           O  
ATOM   1302  CG2 THR C 301     108.353  97.250  99.020  1.00  0.33           C  
ATOM   1303  N   GLY C 302     105.271  94.911  97.531  1.00  0.39           N  
ATOM   1304  CA  GLY C 302     105.125  93.469  97.507  1.00  0.39           C  
ATOM   1305  C   GLY C 302     105.584  92.791  96.247  1.00  0.39           C  
ATOM   1306  O   GLY C 302     105.588  93.349  95.156  1.00  0.39           O  
ATOM   1307  N   ARG C 303     105.949  91.511  96.368  1.00  0.24           N  
ATOM   1308  CA  ARG C 303     106.578  90.793  95.288  1.00  0.24           C  
ATOM   1309  C   ARG C 303     105.650  89.702  94.825  1.00  0.24           C  
ATOM   1310  O   ARG C 303     105.297  88.799  95.575  1.00  0.24           O  
ATOM   1311  CB  ARG C 303     107.906  90.203  95.792  1.00  0.24           C  
ATOM   1312  CG  ARG C 303     108.932  89.891  94.691  1.00  0.24           C  
ATOM   1313  CD  ARG C 303     110.259  89.508  95.339  1.00  0.24           C  
ATOM   1314  NE  ARG C 303     111.216  89.063  94.281  1.00  0.24           N  
ATOM   1315  CZ  ARG C 303     112.421  88.557  94.578  1.00  0.24           C  
ATOM   1316  NH1 ARG C 303     112.837  88.469  95.839  1.00  0.24           N  
ATOM   1317  NH2 ARG C 303     113.221  88.128  93.607  1.00  0.24           N  
ATOM   1318  N   LEU C 304     105.198  89.774  93.567  1.00  0.29           N  
ATOM   1319  CA  LEU C 304     104.197  88.861  93.069  1.00  0.29           C  
ATOM   1320  C   LEU C 304     104.826  87.634  92.456  1.00  0.29           C  
ATOM   1321  O   LEU C 304     105.569  87.697  91.479  1.00  0.29           O  
ATOM   1322  CB  LEU C 304     103.265  89.613  92.087  1.00  0.29           C  
ATOM   1323  CG  LEU C 304     102.125  88.840  91.385  1.00  0.29           C  
ATOM   1324  CD1 LEU C 304     102.575  88.135  90.101  1.00  0.29           C  
ATOM   1325  CD2 LEU C 304     101.321  87.936  92.323  1.00  0.29           C  
ATOM   1326  N   GLU C 305     104.510  86.462  93.026  1.00  0.22           N  
ATOM   1327  CA  GLU C 305     104.925  85.190  92.491  1.00  0.22           C  
ATOM   1328  C   GLU C 305     103.885  84.604  91.532  1.00  0.22           C  
ATOM   1329  O   GLU C 305     102.680  84.495  91.796  1.00  0.22           O  
ATOM   1330  CB  GLU C 305     105.222  84.238  93.656  1.00  0.22           C  
ATOM   1331  CG  GLU C 305     105.843  82.884  93.255  1.00  0.22           C  
ATOM   1332  CD  GLU C 305     106.085  82.010  94.486  1.00  0.22           C  
ATOM   1333  OE1 GLU C 305     105.333  82.171  95.479  1.00  0.22           O  
ATOM   1334  OE2 GLU C 305     107.004  81.159  94.425  1.00  0.22           O  
ATOM   1335  N   PHE C 306     104.334  84.228  90.325  1.00  0.19           N  
ATOM   1336  CA  PHE C 306     103.469  83.803  89.248  1.00  0.19           C  
ATOM   1337  C   PHE C 306     104.352  83.265  88.138  1.00  0.19           C  
ATOM   1338  O   PHE C 306     104.982  84.007  87.391  1.00  0.19           O  
ATOM   1339  CB  PHE C 306     102.609  84.990  88.722  1.00  0.19           C  
ATOM   1340  CG  PHE C 306     101.802  84.709  87.479  1.00  0.19           C  
ATOM   1341  CD1 PHE C 306     100.848  83.678  87.369  1.00  0.19           C  
ATOM   1342  CD2 PHE C 306     102.079  85.499  86.355  1.00  0.19           C  
ATOM   1343  CE1 PHE C 306     100.209  83.437  86.141  1.00  0.19           C  
ATOM   1344  CE2 PHE C 306     101.460  85.251  85.129  1.00  0.19           C  
ATOM   1345  CZ  PHE C 306     100.525  84.216  85.021  1.00  0.19           C  
ATOM   1346  N   TYR C 307     104.397  81.929  88.030  1.00  0.22           N  
ATOM   1347  CA  TYR C 307     105.103  81.213  86.992  1.00  0.22           C  
ATOM   1348  C   TYR C 307     104.156  80.946  85.843  1.00  0.22           C  
ATOM   1349  O   TYR C 307     102.937  81.053  85.976  1.00  0.22           O  
ATOM   1350  CB  TYR C 307     105.645  79.840  87.474  1.00  0.22           C  
ATOM   1351  CG  TYR C 307     106.554  79.997  88.658  1.00  0.22           C  
ATOM   1352  CD1 TYR C 307     106.032  80.124  89.958  1.00  0.22           C  
ATOM   1353  CD2 TYR C 307     107.947  79.992  88.482  1.00  0.22           C  
ATOM   1354  CE1 TYR C 307     106.889  80.276  91.056  1.00  0.22           C  
ATOM   1355  CE2 TYR C 307     108.805  80.136  89.581  1.00  0.22           C  
ATOM   1356  CZ  TYR C 307     108.272  80.282  90.864  1.00  0.22           C  
ATOM   1357  OH  TYR C 307     109.127  80.432  91.970  1.00  0.22           O  
ATOM   1358  N   ARG C 308     104.715  80.588  84.680  1.00  0.19           N  
ATOM   1359  CA  ARG C 308     103.949  80.421  83.473  1.00  0.19           C  
ATOM   1360  C   ARG C 308     104.793  79.647  82.484  1.00  0.19           C  
ATOM   1361  O   ARG C 308     105.757  80.177  81.939  1.00  0.19           O  
ATOM   1362  CB  ARG C 308     103.594  81.806  82.880  1.00  0.19           C  
ATOM   1363  CG  ARG C 308     102.741  81.742  81.605  1.00  0.19           C  
ATOM   1364  CD  ARG C 308     102.278  83.104  81.078  1.00  0.19           C  
ATOM   1365  NE  ARG C 308     103.490  83.839  80.570  1.00  0.19           N  
ATOM   1366  CZ  ARG C 308     104.000  83.671  79.339  1.00  0.19           C  
ATOM   1367  NH1 ARG C 308     105.155  84.258  79.024  1.00  0.19           N  
ATOM   1368  NH2 ARG C 308     103.391  82.936  78.417  1.00  0.19           N  
ATOM   1369  N   GLU C 309     104.435  78.374  82.242  1.00  0.22           N  
ATOM   1370  CA  GLU C 309     105.166  77.477  81.367  1.00  0.22           C  
ATOM   1371  C   GLU C 309     104.332  77.322  80.094  1.00  0.22           C  
ATOM   1372  O   GLU C 309     103.518  76.411  79.940  1.00  0.22           O  
ATOM   1373  CB  GLU C 309     105.473  76.117  82.053  1.00  0.22           C  
ATOM   1374  CG  GLU C 309     106.248  76.205  83.410  1.00  0.22           C  
ATOM   1375  CD  GLU C 309     107.729  76.617  83.397  1.00  0.22           C  
ATOM   1376  OE1 GLU C 309     108.415  76.501  82.362  1.00  0.22           O  
ATOM   1377  OE2 GLU C 309     108.191  77.035  84.498  1.00  0.22           O  
ATOM   1378  N   GLU C 310     104.462  78.321  79.194  1.00  0.24           N  
ATOM   1379  CA  GLU C 310     103.840  78.384  77.885  1.00  0.24           C  
ATOM   1380  C   GLU C 310     104.625  79.391  77.035  1.00  0.24           C  
ATOM   1381  O   GLU C 310     104.084  80.060  76.155  1.00  0.24           O  
ATOM   1382  CB  GLU C 310     102.302  78.651  77.912  1.00  0.24           C  
ATOM   1383  CG  GLU C 310     101.929  80.035  78.482  1.00  0.24           C  
ATOM   1384  CD  GLU C 310     100.458  80.421  78.598  1.00  0.24           C  
ATOM   1385  OE1 GLU C 310      99.548  79.610  78.327  1.00  0.24           O  
ATOM   1386  OE2 GLU C 310     100.277  81.612  78.982  1.00  0.24           O  
ATOM   1387  N   ASP C 311     105.945  79.565  77.309  1.00  0.23           N  
ATOM   1388  CA  ASP C 311     106.807  80.476  76.559  1.00  0.23           C  
ATOM   1389  C   ASP C 311     107.462  79.742  75.398  1.00  0.23           C  
ATOM   1390  O   ASP C 311     107.261  80.042  74.219  1.00  0.23           O  
ATOM   1391  CB  ASP C 311     107.920  81.002  77.505  1.00  0.23           C  
ATOM   1392  CG  ASP C 311     108.749  82.118  76.885  1.00  0.23           C  
ATOM   1393  OD1 ASP C 311     109.877  82.344  77.384  1.00  0.23           O  
ATOM   1394  OD2 ASP C 311     108.242  82.788  75.950  1.00  0.23           O  
ATOM   1395  N   GLU C 312     108.237  78.682  75.710  1.00  0.28           N  
ATOM   1396  CA  GLU C 312     108.667  77.734  74.718  1.00  0.28           C  
ATOM   1397  C   GLU C 312     107.527  77.134  73.903  1.00  0.28           C  
ATOM   1398  O   GLU C 312     106.358  77.018  74.276  1.00  0.28           O  
ATOM   1399  CB  GLU C 312     109.563  76.595  75.276  1.00  0.28           C  
ATOM   1400  CG  GLU C 312     110.828  77.029  76.060  1.00  0.28           C  
ATOM   1401  CD  GLU C 312     111.630  75.810  76.529  1.00  0.28           C  
ATOM   1402  OE1 GLU C 312     111.143  74.673  76.309  1.00  0.28           O  
ATOM   1403  OE2 GLU C 312     112.759  76.004  77.047  1.00  0.28           O  
ATOM   1404  N   PHE C 313     107.876  76.702  72.722  1.00  0.15           N  
ATOM   1405  CA  PHE C 313     107.075  76.020  71.726  1.00  0.15           C  
ATOM   1406  C   PHE C 313     106.773  74.592  72.196  1.00  0.15           C  
ATOM   1407  O   PHE C 313     105.888  73.913  71.584  1.00  0.15           O  
ATOM   1408  CB  PHE C 313     107.889  76.101  70.411  1.00  0.15           C  
ATOM   1409  CG  PHE C 313     109.180  75.412  70.705  1.00  0.15           C  
ATOM   1410  CD1 PHE C 313     110.230  76.102  71.308  1.00  0.15           C  
ATOM   1411  CD2 PHE C 313     109.233  74.027  70.580  1.00  0.15           C  
ATOM   1412  CE1 PHE C 313     111.311  75.411  71.854  1.00  0.15           C  
ATOM   1413  CE2 PHE C 313     110.342  73.328  71.013  1.00  0.15           C  
ATOM   1414  CZ  PHE C 313     111.370  74.007  71.704  1.00  0.15           C  
ATOM   1415  N   ILE C 314     107.460  74.051  73.213  1.00  0.17           N  
ATOM   1416  CA  ILE C 314     107.360  72.689  73.748  1.00  0.17           C  
ATOM   1417  C   ILE C 314     106.107  72.526  74.558  1.00  0.17           C  
ATOM   1418  O   ILE C 314     105.335  71.600  74.414  1.00  0.17           O  
ATOM   1419  CB  ILE C 314     108.519  72.296  74.680  1.00  0.17           C  
ATOM   1420  CG1 ILE C 314     109.807  72.243  73.849  1.00  0.17           C  
ATOM   1421  CG2 ILE C 314     108.257  70.941  75.378  1.00  0.17           C  
ATOM   1422  CD1 ILE C 314     111.128  71.875  74.534  1.00  0.17           C  
ATOM   1423  N   GLU C 315     105.955  73.523  75.454  1.00  0.23           N  
ATOM   1424  CA  GLU C 315     105.001  73.658  76.526  1.00  0.23           C  
ATOM   1425  C   GLU C 315     103.603  73.153  76.203  1.00  0.23           C  
ATOM   1426  O   GLU C 315     103.033  72.291  76.879  1.00  0.23           O  
ATOM   1427  CB  GLU C 315     104.893  75.178  76.756  1.00  0.23           C  
ATOM   1428  CG  GLU C 315     106.219  75.928  77.016  1.00  0.23           C  
ATOM   1429  CD  GLU C 315     106.738  75.767  78.424  1.00  0.23           C  
ATOM   1430  OE1 GLU C 315     106.650  74.635  78.954  1.00  0.23           O  
ATOM   1431  OE2 GLU C 315     107.186  76.810  78.966  1.00  0.23           O  
ATOM   1432  N   ALA C 316     103.044  73.654  75.088  1.00  0.41           N  
ATOM   1433  CA  ALA C 316     101.827  73.165  74.503  1.00  0.41           C  
ATOM   1434  C   ALA C 316     102.154  72.569  73.144  1.00  0.41           C  
ATOM   1435  O   ALA C 316     102.871  73.167  72.346  1.00  0.41           O  
ATOM   1436  CB  ALA C 316     100.793  74.298  74.349  1.00  0.41           C  
ATOM   1437  N   GLY C 317     101.637  71.355  72.860  1.00  0.24           N  
ATOM   1438  CA  GLY C 317     101.852  70.664  71.591  1.00  0.24           C  
ATOM   1439  C   GLY C 317     100.716  70.899  70.627  1.00  0.24           C  
ATOM   1440  O   GLY C 317     100.762  71.787  69.782  1.00  0.24           O  
ATOM   1441  N   GLU C 318      99.651  70.077  70.729  1.00  0.27           N  
ATOM   1442  CA  GLU C 318      98.390  70.297  70.036  1.00  0.27           C  
ATOM   1443  C   GLU C 318      97.721  71.598  70.433  1.00  0.27           C  
ATOM   1444  O   GLU C 318      97.763  72.027  71.590  1.00  0.27           O  
ATOM   1445  CB  GLU C 318      97.380  69.145  70.296  1.00  0.27           C  
ATOM   1446  CG  GLU C 318      96.112  69.151  69.406  1.00  0.27           C  
ATOM   1447  CD  GLU C 318      96.494  69.028  67.938  1.00  0.27           C  
ATOM   1448  OE1 GLU C 318      96.752  70.092  67.318  1.00  0.27           O  
ATOM   1449  OE2 GLU C 318      96.578  67.872  67.450  1.00  0.27           O  
ATOM   1450  N   ASN C 319      97.054  72.243  69.471  1.00  0.20           N  
ATOM   1451  CA  ASN C 319      96.299  73.436  69.729  1.00  0.20           C  
ATOM   1452  C   ASN C 319      94.827  73.030  69.939  1.00  0.20           C  
ATOM   1453  O   ASN C 319      94.259  72.252  69.184  1.00  0.20           O  
ATOM   1454  CB  ASN C 319      96.516  74.452  68.568  1.00  0.20           C  
ATOM   1455  CG  ASN C 319      97.982  74.877  68.477  1.00  0.20           C  
ATOM   1456  OD1 ASN C 319      98.512  75.491  69.405  1.00  0.20           O  
ATOM   1457  ND2 ASN C 319      98.644  74.613  67.328  1.00  0.20           N  
ATOM   1458  N   LEU C 320      94.121  73.572  70.970  1.00  0.23           N  
ATOM   1459  CA  LEU C 320      92.653  73.461  71.075  1.00  0.23           C  
ATOM   1460  C   LEU C 320      91.879  73.735  69.760  1.00  0.23           C  
ATOM   1461  O   LEU C 320      90.838  73.120  69.487  1.00  0.23           O  
ATOM   1462  CB  LEU C 320      92.101  74.412  72.179  1.00  0.23           C  
ATOM   1463  CG  LEU C 320      90.570  74.376  72.396  1.00  0.23           C  
ATOM   1464  CD1 LEU C 320      90.153  73.042  73.025  1.00  0.23           C  
ATOM   1465  CD2 LEU C 320      90.095  75.567  73.239  1.00  0.23           C  
ATOM   1466  N   PRO C 321      92.321  74.644  68.908  1.00  0.20           N  
ATOM   1467  CA  PRO C 321      91.815  74.729  67.565  1.00  0.20           C  
ATOM   1468  C   PRO C 321      92.658  74.019  66.505  1.00  0.20           C  
ATOM   1469  O   PRO C 321      93.865  74.213  66.430  1.00  0.20           O  
ATOM   1470  CB  PRO C 321      91.830  76.224  67.358  1.00  0.20           C  
ATOM   1471  CG  PRO C 321      93.014  76.777  68.116  1.00  0.20           C  
ATOM   1472  CD  PRO C 321      93.116  75.825  69.272  1.00  0.20           C  
ATOM   1473  N   VAL C 322      91.992  73.209  65.654  1.00  0.19           N  
ATOM   1474  CA  VAL C 322      92.555  72.555  64.476  1.00  0.19           C  
ATOM   1475  C   VAL C 322      92.619  73.473  63.250  1.00  0.19           C  
ATOM   1476  O   VAL C 322      93.630  73.583  62.568  1.00  0.19           O  
ATOM   1477  CB  VAL C 322      91.671  71.356  64.134  1.00  0.19           C  
ATOM   1478  CG1 VAL C 322      92.231  70.568  62.933  1.00  0.19           C  
ATOM   1479  CG2 VAL C 322      91.572  70.443  65.372  1.00  0.19           C  
ATOM   1480  N   HIS C 323      91.501  74.169  62.933  1.00  0.25           N  
ATOM   1481  CA  HIS C 323      91.442  75.128  61.831  1.00  0.25           C  
ATOM   1482  C   HIS C 323      91.259  76.554  62.317  1.00  0.25           C  
ATOM   1483  O   HIS C 323      91.415  77.516  61.576  1.00  0.25           O  
ATOM   1484  CB  HIS C 323      90.192  74.876  60.963  1.00  0.25           C  
ATOM   1485  CG  HIS C 323      90.156  73.527  60.335  1.00  0.25           C  
ATOM   1486  ND1 HIS C 323      90.989  73.273  59.269  1.00  0.25           N  
ATOM   1487  CD2 HIS C 323      89.381  72.444  60.600  1.00  0.25           C  
ATOM   1488  CE1 HIS C 323      90.710  72.043  58.899  1.00  0.25           C  
ATOM   1489  NE2 HIS C 323      89.742  71.492  59.671  1.00  0.25           N  
ATOM   1490  N   ARG C 324      90.874  76.720  63.593  1.00  0.22           N  
ATOM   1491  CA  ARG C 324      90.655  78.022  64.199  1.00  0.22           C  
ATOM   1492  C   ARG C 324      92.010  78.566  64.682  1.00  0.22           C  
ATOM   1493  O   ARG C 324      92.946  77.813  64.929  1.00  0.22           O  
ATOM   1494  CB  ARG C 324      89.685  77.905  65.413  1.00  0.22           C  
ATOM   1495  CG  ARG C 324      88.218  77.476  65.206  1.00  0.22           C  
ATOM   1496  CD  ARG C 324      87.467  77.205  66.537  1.00  0.22           C  
ATOM   1497  NE  ARG C 324      88.026  75.975  67.224  1.00  0.22           N  
ATOM   1498  CZ  ARG C 324      87.641  75.546  68.439  1.00  0.22           C  
ATOM   1499  NH1 ARG C 324      88.150  74.432  68.970  1.00  0.22           N  
ATOM   1500  NH2 ARG C 324      86.740  76.210  69.159  1.00  0.22           N  
ATOM   1501  N   GLU C 325      92.171  79.890  64.836  1.00  0.26           N  
ATOM   1502  CA  GLU C 325      93.422  80.473  65.291  1.00  0.26           C  
ATOM   1503  C   GLU C 325      93.096  81.566  66.298  1.00  0.26           C  
ATOM   1504  O   GLU C 325      92.389  82.505  65.935  1.00  0.26           O  
ATOM   1505  CB  GLU C 325      94.218  81.042  64.099  1.00  0.26           C  
ATOM   1506  CG  GLU C 325      94.537  79.927  63.078  1.00  0.26           C  
ATOM   1507  CD  GLU C 325      95.364  80.384  61.895  1.00  0.26           C  
ATOM   1508  OE1 GLU C 325      94.868  81.232  61.121  1.00  0.26           O  
ATOM   1509  OE2 GLU C 325      96.498  79.861  61.753  1.00  0.26           O  
ATOM   1510  N   PRO C 326      93.531  81.518  67.569  1.00  0.21           N  
ATOM   1511  CA  PRO C 326      93.077  82.505  68.547  1.00  0.21           C  
ATOM   1512  C   PRO C 326      94.187  83.518  68.655  1.00  0.21           C  
ATOM   1513  O   PRO C 326      94.089  84.488  69.401  1.00  0.21           O  
ATOM   1514  CB  PRO C 326      92.888  81.704  69.850  1.00  0.21           C  
ATOM   1515  CG  PRO C 326      93.805  80.483  69.728  1.00  0.21           C  
ATOM   1516  CD  PRO C 326      93.935  80.268  68.217  1.00  0.21           C  
ATOM   1517  N   ILE C 327      95.262  83.258  67.909  1.00  0.30           N  
ATOM   1518  CA  ILE C 327      96.471  84.028  67.807  1.00  0.30           C  
ATOM   1519  C   ILE C 327      96.727  84.092  66.317  1.00  0.30           C  
ATOM   1520  O   ILE C 327      96.675  83.062  65.649  1.00  0.30           O  
ATOM   1521  CB  ILE C 327      97.635  83.334  68.512  1.00  0.30           C  
ATOM   1522  CG1 ILE C 327      97.334  83.161  70.023  1.00  0.30           C  
ATOM   1523  CG2 ILE C 327      98.936  84.128  68.269  1.00  0.30           C  
ATOM   1524  CD1 ILE C 327      98.374  82.344  70.797  1.00  0.30           C  
ATOM   1525  N   ASP C 328      96.984  85.291  65.760  1.00  0.23           N  
ATOM   1526  CA  ASP C 328      97.376  85.495  64.376  1.00  0.23           C  
ATOM   1527  C   ASP C 328      98.613  84.657  64.002  1.00  0.23           C  
ATOM   1528  O   ASP C 328      99.658  84.716  64.658  1.00  0.23           O  
ATOM   1529  CB  ASP C 328      97.595  87.019  64.204  1.00  0.23           C  
ATOM   1530  CG  ASP C 328      97.664  87.484  62.761  1.00  0.23           C  
ATOM   1531  OD1 ASP C 328      97.359  86.683  61.848  1.00  0.23           O  
ATOM   1532  OD2 ASP C 328      97.981  88.688  62.575  1.00  0.23           O  
ATOM   1533  N   SER C 329      98.493  83.792  62.977  1.00  0.27           N  
ATOM   1534  CA  SER C 329      99.577  82.931  62.545  1.00  0.27           C  
ATOM   1535  C   SER C 329     100.540  83.708  61.665  1.00  0.27           C  
ATOM   1536  O   SER C 329     100.175  84.610  60.920  1.00  0.27           O  
ATOM   1537  CB  SER C 329      99.099  81.598  61.894  1.00  0.27           C  
ATOM   1538  OG  SER C 329      98.480  81.754  60.623  1.00  0.27           O  
ATOM   1539  N   THR C 330     101.852  83.408  61.740  1.00  0.28           N  
ATOM   1540  CA  THR C 330     102.835  84.069  60.880  1.00  0.28           C  
ATOM   1541  C   THR C 330     103.121  83.202  59.679  1.00  0.28           C  
ATOM   1542  O   THR C 330     103.832  83.566  58.743  1.00  0.28           O  
ATOM   1543  CB  THR C 330     104.151  84.323  61.601  1.00  0.28           C  
ATOM   1544  OG1 THR C 330     104.690  83.140  62.189  1.00  0.28           O  
ATOM   1545  CG2 THR C 330     103.872  85.303  62.746  1.00  0.28           C  
ATOM   1546  N   PHE C 331     102.550  81.994  59.722  1.00  0.20           N  
ATOM   1547  CA  PHE C 331     102.552  80.986  58.704  1.00  0.20           C  
ATOM   1548  C   PHE C 331     101.777  81.353  57.421  1.00  0.20           C  
ATOM   1549  O   PHE C 331     101.410  82.498  57.168  1.00  0.20           O  
ATOM   1550  CB  PHE C 331     102.236  79.607  59.349  1.00  0.20           C  
ATOM   1551  CG  PHE C 331     103.155  79.263  60.528  1.00  0.20           C  
ATOM   1552  CD1 PHE C 331     104.541  79.537  60.524  1.00  0.20           C  
ATOM   1553  CD2 PHE C 331     102.629  78.583  61.646  1.00  0.20           C  
ATOM   1554  CE1 PHE C 331     105.367  79.148  61.588  1.00  0.20           C  
ATOM   1555  CE2 PHE C 331     103.452  78.197  62.716  1.00  0.20           C  
ATOM   1556  CZ  PHE C 331     104.821  78.478  62.685  1.00  0.20           C  
ATOM   1557  N   TYR C 332     101.583  80.400  56.473  1.00  0.23           N  
ATOM   1558  CA  TYR C 332     100.685  80.596  55.329  1.00  0.23           C  
ATOM   1559  C   TYR C 332      99.253  80.860  55.840  1.00  0.23           C  
ATOM   1560  O   TYR C 332      98.991  80.667  57.014  1.00  0.23           O  
ATOM   1561  CB  TYR C 332     100.813  79.387  54.342  1.00  0.23           C  
ATOM   1562  CG  TYR C 332     100.342  79.687  52.928  1.00  0.23           C  
ATOM   1563  CD1 TYR C 332      99.180  79.072  52.450  1.00  0.23           C  
ATOM   1564  CD2 TYR C 332     101.027  80.562  52.061  1.00  0.23           C  
ATOM   1565  CE1 TYR C 332      98.619  79.400  51.213  1.00  0.23           C  
ATOM   1566  CE2 TYR C 332     100.501  80.863  50.789  1.00  0.23           C  
ATOM   1567  CZ  TYR C 332      99.277  80.308  50.384  1.00  0.23           C  
ATOM   1568  OH  TYR C 332      98.665  80.671  49.169  1.00  0.23           O  
ATOM   1569  N   GLU C 333      98.290  81.322  55.018  1.00  0.26           N  
ATOM   1570  CA  GLU C 333      96.919  81.579  55.487  1.00  0.26           C  
ATOM   1571  C   GLU C 333      96.170  80.425  56.220  1.00  0.26           C  
ATOM   1572  O   GLU C 333      95.521  80.698  57.227  1.00  0.26           O  
ATOM   1573  CB  GLU C 333      96.085  82.067  54.271  1.00  0.26           C  
ATOM   1574  CG  GLU C 333      94.571  82.304  54.528  1.00  0.26           C  
ATOM   1575  CD  GLU C 333      93.730  82.385  53.251  1.00  0.26           C  
ATOM   1576  OE1 GLU C 333      94.297  82.199  52.144  1.00  0.26           O  
ATOM   1577  OE2 GLU C 333      92.502  82.622  53.387  1.00  0.26           O  
ATOM   1578  N   PRO C 334      96.169  79.147  55.832  1.00  0.25           N  
ATOM   1579  CA  PRO C 334      95.864  78.025  56.713  1.00  0.25           C  
ATOM   1580  C   PRO C 334      96.671  77.950  58.006  1.00  0.25           C  
ATOM   1581  O   PRO C 334      97.816  78.377  58.039  1.00  0.25           O  
ATOM   1582  CB  PRO C 334      96.197  76.769  55.885  1.00  0.25           C  
ATOM   1583  CG  PRO C 334      96.308  77.225  54.430  1.00  0.25           C  
ATOM   1584  CD  PRO C 334      96.672  78.699  54.559  1.00  0.25           C  
ATOM   1585  N   ASN C 335      96.142  77.249  59.028  1.00  0.28           N  
ATOM   1586  CA  ASN C 335      96.801  76.990  60.298  1.00  0.28           C  
ATOM   1587  C   ASN C 335      98.167  76.305  60.198  1.00  0.28           C  
ATOM   1588  O   ASN C 335      99.076  76.506  61.002  1.00  0.28           O  
ATOM   1589  CB  ASN C 335      95.819  76.137  61.139  1.00  0.28           C  
ATOM   1590  CG  ASN C 335      96.265  76.010  62.591  1.00  0.28           C  
ATOM   1591  OD1 ASN C 335      96.431  74.922  63.138  1.00  0.28           O  
ATOM   1592  ND2 ASN C 335      96.495  77.175  63.233  1.00  0.28           N  
ATOM   1593  N   VAL C 336      98.314  75.450  59.179  1.00  0.32           N  
ATOM   1594  CA  VAL C 336      99.517  74.722  58.866  1.00  0.32           C  
ATOM   1595  C   VAL C 336     100.021  75.221  57.535  1.00  0.32           C  
ATOM   1596  O   VAL C 336      99.350  75.917  56.780  1.00  0.32           O  
ATOM   1597  CB  VAL C 336      99.283  73.221  58.786  1.00  0.32           C  
ATOM   1598  CG1 VAL C 336      98.751  72.754  60.152  1.00  0.32           C  
ATOM   1599  CG2 VAL C 336      98.296  72.871  57.654  1.00  0.32           C  
ATOM   1600  N   ILE C 337     101.246  74.853  57.169  1.00  0.20           N  
ATOM   1601  CA  ILE C 337     101.835  75.285  55.928  1.00  0.20           C  
ATOM   1602  C   ILE C 337     101.741  74.129  54.976  1.00  0.20           C  
ATOM   1603  O   ILE C 337     102.315  73.069  55.201  1.00  0.20           O  
ATOM   1604  CB  ILE C 337     103.277  75.675  56.111  1.00  0.20           C  
ATOM   1605  CG1 ILE C 337     103.387  76.788  57.166  1.00  0.20           C  
ATOM   1606  CG2 ILE C 337     103.910  76.137  54.783  1.00  0.20           C  
ATOM   1607  CD1 ILE C 337     103.625  76.292  58.594  1.00  0.20           C  
ATOM   1608  N   VAL C 338     100.979  74.305  53.889  1.00  0.31           N  
ATOM   1609  CA  VAL C 338     100.841  73.260  52.893  1.00  0.31           C  
ATOM   1610  C   VAL C 338     101.735  73.517  51.722  1.00  0.31           C  
ATOM   1611  O   VAL C 338     102.069  72.590  50.994  1.00  0.31           O  
ATOM   1612  CB  VAL C 338      99.418  73.157  52.377  1.00  0.31           C  
ATOM   1613  CG1 VAL C 338      98.532  72.751  53.563  1.00  0.31           C  
ATOM   1614  CG2 VAL C 338      98.915  74.464  51.726  1.00  0.31           C  
ATOM   1615  N   ALA C 339     102.107  74.804  51.538  1.00  0.23           N  
ATOM   1616  CA  ALA C 339     103.023  75.355  50.562  1.00  0.23           C  
ATOM   1617  C   ALA C 339     103.459  74.428  49.418  1.00  0.23           C  
ATOM   1618  O   ALA C 339     104.516  73.803  49.489  1.00  0.23           O  
ATOM   1619  CB  ALA C 339     104.146  76.067  51.319  1.00  0.23           C  
ATOM   1620  N   PRO C 340     102.638  74.257  48.372  1.00  0.20           N  
ATOM   1621  CA  PRO C 340     102.844  73.135  47.470  1.00  0.20           C  
ATOM   1622  C   PRO C 340     103.817  73.582  46.397  1.00  0.20           C  
ATOM   1623  O   PRO C 340     104.711  74.350  46.707  1.00  0.20           O  
ATOM   1624  CB  PRO C 340     101.430  72.834  46.943  1.00  0.20           C  
ATOM   1625  CG  PRO C 340     100.679  74.162  47.016  1.00  0.20           C  
ATOM   1626  CD  PRO C 340     101.276  74.800  48.269  1.00  0.20           C  
ATOM   1627  N   ALA C 341     103.691  73.142  45.130  1.00  0.25           N  
ATOM   1628  CA  ALA C 341     104.476  73.602  43.992  1.00  0.25           C  
ATOM   1629  C   ALA C 341     105.040  75.030  44.028  1.00  0.25           C  
ATOM   1630  O   ALA C 341     104.371  75.985  44.419  1.00  0.25           O  
ATOM   1631  CB  ALA C 341     103.642  73.473  42.709  1.00  0.25           C  
ATOM   1632  N   HIS C 342     106.323  75.201  43.637  1.00  0.21           N  
ATOM   1633  CA  HIS C 342     106.998  76.488  43.751  1.00  0.21           C  
ATOM   1634  C   HIS C 342     106.316  77.568  42.936  1.00  0.21           C  
ATOM   1635  O   HIS C 342     105.880  77.266  41.824  1.00  0.21           O  
ATOM   1636  CB  HIS C 342     108.507  76.357  43.443  1.00  0.21           C  
ATOM   1637  CG  HIS C 342     109.395  77.354  44.136  1.00  0.21           C  
ATOM   1638  ND1 HIS C 342     109.504  78.603  43.578  1.00  0.21           N  
ATOM   1639  CD2 HIS C 342     110.297  77.218  45.150  1.00  0.21           C  
ATOM   1640  CE1 HIS C 342     110.477  79.205  44.236  1.00  0.21           C  
ATOM   1641  NE2 HIS C 342     110.992  78.410  45.203  1.00  0.21           N  
ATOM   1642  N   PRO C 343     106.149  78.808  43.418  1.00  0.26           N  
ATOM   1643  CA  PRO C 343     105.374  79.798  42.687  1.00  0.26           C  
ATOM   1644  C   PRO C 343     106.215  80.348  41.553  1.00  0.26           C  
ATOM   1645  O   PRO C 343     105.707  81.085  40.710  1.00  0.26           O  
ATOM   1646  CB  PRO C 343     104.992  80.842  43.751  1.00  0.26           C  
ATOM   1647  CG  PRO C 343     106.051  80.712  44.850  1.00  0.26           C  
ATOM   1648  CD  PRO C 343     106.441  79.236  44.792  1.00  0.26           C  
ATOM   1649  N   PHE C 344     107.509  79.993  41.521  1.00  0.19           N  
ATOM   1650  CA  PHE C 344     108.405  80.275  40.434  1.00  0.19           C  
ATOM   1651  C   PHE C 344     108.540  79.040  39.552  1.00  0.19           C  
ATOM   1652  O   PHE C 344     108.385  77.895  39.967  1.00  0.19           O  
ATOM   1653  CB  PHE C 344     109.829  80.650  40.921  1.00  0.19           C  
ATOM   1654  CG  PHE C 344     109.881  81.957  41.674  1.00  0.19           C  
ATOM   1655  CD1 PHE C 344     109.253  82.124  42.922  1.00  0.19           C  
ATOM   1656  CD2 PHE C 344     110.607  83.040  41.142  1.00  0.19           C  
ATOM   1657  CE1 PHE C 344     109.285  83.354  43.588  1.00  0.19           C  
ATOM   1658  CE2 PHE C 344     110.662  84.267  41.814  1.00  0.19           C  
ATOM   1659  CZ  PHE C 344     109.986  84.428  43.030  1.00  0.19           C  
ATOM   1660  N   ILE C 345     108.895  79.266  38.272  1.00  0.26           N  
ATOM   1661  CA  ILE C 345     109.172  78.240  37.275  1.00  0.26           C  
ATOM   1662  C   ILE C 345     110.351  77.355  37.681  1.00  0.26           C  
ATOM   1663  O   ILE C 345     110.409  76.149  37.437  1.00  0.26           O  
ATOM   1664  CB  ILE C 345     109.440  78.918  35.932  1.00  0.26           C  
ATOM   1665  CG1 ILE C 345     108.168  79.669  35.463  1.00  0.26           C  
ATOM   1666  CG2 ILE C 345     109.888  77.887  34.873  1.00  0.26           C  
ATOM   1667  CD1 ILE C 345     108.391  80.571  34.244  1.00  0.26           C  
ATOM   1668  N   LYS C 346     111.349  77.977  38.331  1.00  0.30           N  
ATOM   1669  CA  LYS C 346     112.555  77.340  38.783  1.00  0.30           C  
ATOM   1670  C   LYS C 346     112.610  77.411  40.278  1.00  0.30           C  
ATOM   1671  O   LYS C 346     112.176  78.382  40.883  1.00  0.30           O  
ATOM   1672  CB  LYS C 346     113.816  78.084  38.315  1.00  0.30           C  
ATOM   1673  CG  LYS C 346     113.960  78.160  36.797  1.00  0.30           C  
ATOM   1674  CD  LYS C 346     115.234  78.922  36.421  1.00  0.30           C  
ATOM   1675  CE  LYS C 346     115.383  79.068  34.912  1.00  0.30           C  
ATOM   1676  NZ  LYS C 346     116.578  79.882  34.609  1.00  0.30           N  
ATOM   1677  N   ALA C 347     113.200  76.380  40.880  1.00  0.33           N  
ATOM   1678  CA  ALA C 347     113.425  76.325  42.302  1.00  0.33           C  
ATOM   1679  C   ALA C 347     114.018  74.999  42.652  1.00  0.33           C  
ATOM   1680  O   ALA C 347     114.347  74.696  43.788  1.00  0.33           O  
ATOM   1681  CB  ALA C 347     112.082  76.283  43.024  1.00  0.33           C  
ATOM   1682  N   LYS C 348     114.128  74.131  41.644  1.00  0.23           N  
ATOM   1683  CA  LYS C 348     114.576  72.791  41.806  1.00  0.23           C  
ATOM   1684  C   LYS C 348     115.988  72.698  42.382  1.00  0.23           C  
ATOM   1685  O   LYS C 348     116.927  73.255  41.826  1.00  0.23           O  
ATOM   1686  CB  LYS C 348     114.537  72.169  40.403  1.00  0.23           C  
ATOM   1687  CG  LYS C 348     113.180  71.731  39.843  1.00  0.23           C  
ATOM   1688  CD  LYS C 348     113.435  70.913  38.563  1.00  0.23           C  
ATOM   1689  CE  LYS C 348     112.180  70.487  37.800  1.00  0.23           C  
ATOM   1690  NZ  LYS C 348     112.555  69.727  36.584  1.00  0.23           N  
ATOM   1691  N   GLY C 349     116.168  71.981  43.511  1.00  0.22           N  
ATOM   1692  CA  GLY C 349     117.464  71.958  44.182  1.00  0.22           C  
ATOM   1693  C   GLY C 349     117.756  73.234  44.962  1.00  0.22           C  
ATOM   1694  O   GLY C 349     116.872  73.659  45.698  1.00  0.22           O  
ATOM   1695  N   PRO C 350     118.927  73.889  44.895  1.00  0.19           N  
ATOM   1696  CA  PRO C 350     119.234  75.044  45.735  1.00  0.19           C  
ATOM   1697  C   PRO C 350     118.334  76.210  45.408  1.00  0.19           C  
ATOM   1698  O   PRO C 350     117.722  76.748  46.324  1.00  0.19           O  
ATOM   1699  CB  PRO C 350     120.701  75.392  45.394  1.00  0.19           C  
ATOM   1700  CG  PRO C 350     120.964  74.759  44.019  1.00  0.19           C  
ATOM   1701  CD  PRO C 350     120.065  73.528  44.054  1.00  0.19           C  
ATOM   1702  N   GLU C 351     118.303  76.546  44.101  1.00  0.29           N  
ATOM   1703  CA  GLU C 351     117.562  77.565  43.387  1.00  0.29           C  
ATOM   1704  C   GLU C 351     118.533  78.181  42.381  1.00  0.29           C  
ATOM   1705  O   GLU C 351     119.690  77.784  42.267  1.00  0.29           O  
ATOM   1706  CB  GLU C 351     116.820  78.596  44.291  1.00  0.29           C  
ATOM   1707  CG  GLU C 351     115.868  79.636  43.642  1.00  0.29           C  
ATOM   1708  CD  GLU C 351     115.082  80.448  44.677  1.00  0.29           C  
ATOM   1709  OE1 GLU C 351     115.295  80.255  45.897  1.00  0.29           O  
ATOM   1710  OE2 GLU C 351     114.266  81.293  44.229  1.00  0.29           O  
ATOM   1711  N   ALA C 352     118.073  79.163  41.592  1.00  0.22           N  
ATOM   1712  CA  ALA C 352     118.842  79.990  40.684  1.00  0.22           C  
ATOM   1713  C   ALA C 352     119.948  80.829  41.339  1.00  0.22           C  
ATOM   1714  O   ALA C 352     120.820  81.374  40.664  1.00  0.22           O  
ATOM   1715  CB  ALA C 352     117.826  80.948  40.036  1.00  0.22           C  
ATOM   1716  N   TYR C 353     119.937  80.942  42.677  1.00  0.21           N  
ATOM   1717  CA  TYR C 353     120.963  81.613  43.446  1.00  0.21           C  
ATOM   1718  C   TYR C 353     122.156  80.696  43.687  1.00  0.21           C  
ATOM   1719  O   TYR C 353     122.214  79.946  44.659  1.00  0.21           O  
ATOM   1720  CB  TYR C 353     120.415  82.062  44.820  1.00  0.21           C  
ATOM   1721  CG  TYR C 353     119.344  83.100  44.651  1.00  0.21           C  
ATOM   1722  CD1 TYR C 353     119.682  84.449  44.447  1.00  0.21           C  
ATOM   1723  CD2 TYR C 353     117.990  82.738  44.718  1.00  0.21           C  
ATOM   1724  CE1 TYR C 353     118.677  85.419  44.311  1.00  0.21           C  
ATOM   1725  CE2 TYR C 353     116.985  83.702  44.568  1.00  0.21           C  
ATOM   1726  CZ  TYR C 353     117.330  85.043  44.371  1.00  0.21           C  
ATOM   1727  OH  TYR C 353     116.312  86.007  44.244  1.00  0.21           O  
ATOM   1728  N   GLY C 354     123.163  80.753  42.793  1.00  0.31           N  
ATOM   1729  CA  GLY C 354     124.328  79.885  42.862  1.00  0.31           C  
ATOM   1730  C   GLY C 354     124.646  79.315  41.508  1.00  0.31           C  
ATOM   1731  O   GLY C 354     124.089  79.711  40.488  1.00  0.31           O  
ATOM   1732  N   VAL C 355     125.595  78.367  41.450  1.00  0.20           N  
ATOM   1733  CA  VAL C 355     125.924  77.644  40.229  1.00  0.20           C  
ATOM   1734  C   VAL C 355     124.807  76.670  39.851  1.00  0.20           C  
ATOM   1735  O   VAL C 355     124.458  75.790  40.624  1.00  0.20           O  
ATOM   1736  CB  VAL C 355     127.239  76.885  40.384  1.00  0.20           C  
ATOM   1737  CG1 VAL C 355     127.582  76.095  39.106  1.00  0.20           C  
ATOM   1738  CG2 VAL C 355     128.368  77.887  40.699  1.00  0.20           C  
ATOM   1739  N   LYS C 356     124.203  76.799  38.649  1.00  0.24           N  
ATOM   1740  CA  LYS C 356     123.126  75.908  38.232  1.00  0.24           C  
ATOM   1741  C   LYS C 356     123.550  74.477  37.926  1.00  0.24           C  
ATOM   1742  O   LYS C 356     122.871  73.537  38.305  1.00  0.24           O  
ATOM   1743  CB  LYS C 356     122.387  76.475  37.004  1.00  0.24           C  
ATOM   1744  CG  LYS C 356     121.205  75.594  36.570  1.00  0.24           C  
ATOM   1745  CD  LYS C 356     120.506  76.105  35.313  1.00  0.24           C  
ATOM   1746  CE  LYS C 356     119.418  75.135  34.867  1.00  0.24           C  
ATOM   1747  NZ  LYS C 356     118.830  75.637  33.613  1.00  0.24           N  
ATOM   1748  N   VAL C 357     124.696  74.290  37.234  1.00  0.21           N  
ATOM   1749  CA  VAL C 357     125.296  73.002  36.864  1.00  0.21           C  
ATOM   1750  C   VAL C 357     125.384  72.026  38.034  1.00  0.21           C  
ATOM   1751  O   VAL C 357     125.222  70.814  37.891  1.00  0.21           O  
ATOM   1752  CB  VAL C 357     126.723  73.267  36.382  1.00  0.21           C  
ATOM   1753  CG1 VAL C 357     127.497  71.970  36.079  1.00  0.21           C  
ATOM   1754  CG2 VAL C 357     126.714  74.160  35.127  1.00  0.21           C  
ATOM   1755  N   ASP C 358     125.640  72.568  39.239  1.00  0.22           N  
ATOM   1756  CA  ASP C 358     125.461  71.901  40.501  1.00  0.22           C  
ATOM   1757  C   ASP C 358     123.963  71.780  40.785  1.00  0.22           C  
ATOM   1758  O   ASP C 358     123.332  72.571  41.492  1.00  0.22           O  
ATOM   1759  CB  ASP C 358     126.223  72.727  41.558  1.00  0.22           C  
ATOM   1760  CG  ASP C 358     126.404  72.020  42.890  1.00  0.22           C  
ATOM   1761  OD1 ASP C 358     126.005  70.839  43.025  1.00  0.22           O  
ATOM   1762  OD2 ASP C 358     126.999  72.672  43.788  1.00  0.22           O  
ATOM   1763  N   ASP C 359     123.356  70.754  40.170  1.00  0.30           N  
ATOM   1764  CA  ASP C 359     122.013  70.341  40.417  1.00  0.30           C  
ATOM   1765  C   ASP C 359     122.082  69.594  41.751  1.00  0.30           C  
ATOM   1766  O   ASP C 359     122.891  68.684  41.919  1.00  0.30           O  
ATOM   1767  CB  ASP C 359     121.531  69.424  39.264  1.00  0.30           C  
ATOM   1768  CG  ASP C 359     121.158  70.149  37.976  1.00  0.30           C  
ATOM   1769  OD1 ASP C 359     120.444  71.189  38.022  1.00  0.30           O  
ATOM   1770  OD2 ASP C 359     121.495  69.595  36.895  1.00  0.30           O  
ATOM   1771  N   PHE C 360     121.254  69.989  42.750  1.00  0.24           N  
ATOM   1772  CA  PHE C 360     121.207  69.353  44.062  1.00  0.24           C  
ATOM   1773  C   PHE C 360     120.394  68.133  43.816  1.00  0.24           C  
ATOM   1774  O   PHE C 360     120.899  67.106  43.373  1.00  0.24           O  
ATOM   1775  CB  PHE C 360     120.528  70.280  45.121  1.00  0.24           C  
ATOM   1776  CG  PHE C 360     120.348  69.798  46.551  1.00  0.24           C  
ATOM   1777  CD1 PHE C 360     121.518  69.533  47.273  1.00  0.24           C  
ATOM   1778  CD2 PHE C 360     119.115  69.788  47.249  1.00  0.24           C  
ATOM   1779  CE1 PHE C 360     121.481  69.252  48.642  1.00  0.24           C  
ATOM   1780  CE2 PHE C 360     119.072  69.472  48.620  1.00  0.24           C  
ATOM   1781  CZ  PHE C 360     120.258  69.207  49.314  1.00  0.24           C  
ATOM   1782  N   ASP C 361     119.075  68.270  43.999  1.00  0.33           N  
ATOM   1783  CA  ASP C 361     118.268  67.157  43.672  1.00  0.33           C  
ATOM   1784  C   ASP C 361     117.185  67.400  42.658  1.00  0.33           C  
ATOM   1785  O   ASP C 361     117.024  66.578  41.787  1.00  0.33           O  
ATOM   1786  CB  ASP C 361     117.674  66.564  44.907  1.00  0.33           C  
ATOM   1787  CG  ASP C 361     118.505  66.404  46.188  1.00  0.33           C  
ATOM   1788  OD1 ASP C 361     119.503  65.649  46.153  1.00  0.33           O  
ATOM   1789  OD2 ASP C 361     118.061  66.932  47.241  1.00  0.33           O  
ATOM   1790  N   ASN C 362     116.411  68.496  42.623  1.00  0.31           N  
ATOM   1791  CA  ASN C 362     115.643  68.832  41.415  1.00  0.31           C  
ATOM   1792  C   ASN C 362     114.681  67.773  40.827  1.00  0.31           C  
ATOM   1793  O   ASN C 362     114.553  67.682  39.601  1.00  0.31           O  
ATOM   1794  CB  ASN C 362     116.586  69.384  40.295  1.00  0.31           C  
ATOM   1795  CG  ASN C 362     117.624  68.413  39.759  1.00  0.31           C  
ATOM   1796  OD1 ASN C 362     118.690  68.320  40.355  1.00  0.31           O  
ATOM   1797  ND2 ASN C 362     117.319  67.675  38.674  1.00  0.31           N  
ATOM   1798  N   GLU C 363     114.016  66.982  41.701  1.00  0.36           N  
ATOM   1799  CA  GLU C 363     113.277  65.747  41.412  1.00  0.36           C  
ATOM   1800  C   GLU C 363     114.168  64.478  41.459  1.00  0.36           C  
ATOM   1801  O   GLU C 363     113.738  63.379  41.138  1.00  0.36           O  
ATOM   1802  CB  GLU C 363     112.389  65.759  40.125  1.00  0.36           C  
ATOM   1803  CG  GLU C 363     111.463  66.994  39.892  1.00  0.36           C  
ATOM   1804  CD  GLU C 363     110.132  67.041  40.637  1.00  0.36           C  
ATOM   1805  OE1 GLU C 363     109.452  66.005  40.760  1.00  0.36           O  
ATOM   1806  OE2 GLU C 363     109.775  68.187  41.045  1.00  0.36           O  
ATOM   1807  N   THR C 364     115.430  64.560  41.926  1.00  0.21           N  
ATOM   1808  CA  THR C 364     116.345  63.424  42.036  1.00  0.21           C  
ATOM   1809  C   THR C 364     116.418  62.910  43.505  1.00  0.21           C  
ATOM   1810  O   THR C 364     117.052  61.879  43.727  1.00  0.21           O  
ATOM   1811  CB  THR C 364     117.743  63.623  41.361  1.00  0.21           C  
ATOM   1812  OG1 THR C 364     118.682  64.265  42.201  1.00  0.21           O  
ATOM   1813  CG2 THR C 364     117.759  64.350  39.980  1.00  0.21           C  
ATOM   1814  N   ARG C 365     115.697  63.560  44.499  1.00  0.20           N  
ATOM   1815  CA  ARG C 365     115.634  63.304  45.980  1.00  0.20           C  
ATOM   1816  C   ARG C 365     115.220  64.572  46.730  1.00  0.20           C  
ATOM   1817  O   ARG C 365     115.753  65.561  46.354  1.00  0.20           O  
ATOM   1818  CB  ARG C 365     117.051  62.951  46.486  1.00  0.20           C  
ATOM   1819  CG  ARG C 365     117.286  62.703  47.979  1.00  0.20           C  
ATOM   1820  CD  ARG C 365     118.677  62.096  48.166  1.00  0.20           C  
ATOM   1821  NE  ARG C 365     118.759  61.731  49.609  1.00  0.20           N  
ATOM   1822  CZ  ARG C 365     119.766  61.051  50.165  1.00  0.20           C  
ATOM   1823  NH1 ARG C 365     119.704  60.791  51.469  1.00  0.20           N  
ATOM   1824  NH2 ARG C 365     120.816  60.647  49.459  1.00  0.20           N  
ATOM   1825  N   GLN C 366     114.308  64.793  47.695  1.00  0.28           N  
ATOM   1826  CA  GLN C 366     114.199  66.076  48.474  1.00  0.28           C  
ATOM   1827  C   GLN C 366     114.507  67.493  47.881  1.00  0.28           C  
ATOM   1828  O   GLN C 366     114.801  68.411  48.644  1.00  0.28           O  
ATOM   1829  CB  GLN C 366     115.066  65.996  49.763  1.00  0.28           C  
ATOM   1830  CG  GLN C 366     114.705  64.814  50.685  1.00  0.28           C  
ATOM   1831  CD  GLN C 366     115.462  64.851  52.019  1.00  0.28           C  
ATOM   1832  OE1 GLN C 366     116.666  64.607  52.095  1.00  0.28           O  
ATOM   1833  NE2 GLN C 366     114.716  65.093  53.127  1.00  0.28           N  
ATOM   1834  N   GLY C 367     114.386  67.747  46.550  1.00  0.30           N  
ATOM   1835  CA  GLY C 367     115.031  68.882  45.883  1.00  0.30           C  
ATOM   1836  C   GLY C 367     114.877  70.234  46.489  1.00  0.30           C  
ATOM   1837  O   GLY C 367     115.812  71.013  46.556  1.00  0.30           O  
ATOM   1838  N   ARG C 368     113.662  70.573  46.892  1.00  0.20           N  
ATOM   1839  CA  ARG C 368     113.357  71.866  47.408  1.00  0.20           C  
ATOM   1840  C   ARG C 368     112.061  71.632  48.083  1.00  0.20           C  
ATOM   1841  O   ARG C 368     111.322  70.708  47.743  1.00  0.20           O  
ATOM   1842  CB  ARG C 368     113.235  72.989  46.346  1.00  0.20           C  
ATOM   1843  CG  ARG C 368     112.048  72.943  45.354  1.00  0.20           C  
ATOM   1844  CD  ARG C 368     111.953  71.667  44.524  1.00  0.20           C  
ATOM   1845  NE  ARG C 368     111.091  71.956  43.335  1.00  0.20           N  
ATOM   1846  CZ  ARG C 368     110.657  70.991  42.516  1.00  0.20           C  
ATOM   1847  NH1 ARG C 368     109.859  71.267  41.488  1.00  0.20           N  
ATOM   1848  NH2 ARG C 368     111.003  69.725  42.700  1.00  0.20           N  
ATOM   1849  N   ASN C 369     111.758  72.474  49.051  1.00  0.27           N  
ATOM   1850  CA  ASN C 369     110.538  72.418  49.773  1.00  0.27           C  
ATOM   1851  C   ASN C 369     110.110  73.833  49.608  1.00  0.27           C  
ATOM   1852  O   ASN C 369     110.927  74.753  49.637  1.00  0.27           O  
ATOM   1853  CB  ASN C 369     110.762  72.024  51.240  1.00  0.27           C  
ATOM   1854  CG  ASN C 369     111.243  70.577  51.267  1.00  0.27           C  
ATOM   1855  OD1 ASN C 369     110.452  69.641  51.162  1.00  0.27           O  
ATOM   1856  ND2 ASN C 369     112.574  70.363  51.390  1.00  0.27           N  
ATOM   1857  N   ILE C 370     108.832  74.032  49.334  1.00  0.24           N  
ATOM   1858  CA  ILE C 370     108.304  75.340  49.085  1.00  0.24           C  
ATOM   1859  C   ILE C 370     107.744  75.745  50.381  1.00  0.24           C  
ATOM   1860  O   ILE C 370     106.831  75.119  50.890  1.00  0.24           O  
ATOM   1861  CB  ILE C 370     107.191  75.338  48.097  1.00  0.24           C  
ATOM   1862  CG1 ILE C 370     107.748  74.958  46.720  1.00  0.24           C  
ATOM   1863  CG2 ILE C 370     106.508  76.731  48.050  1.00  0.24           C  
ATOM   1864  CD1 ILE C 370     107.858  73.467  46.399  1.00  0.24           C  
ATOM   1865  N   VAL C 371     108.300  76.777  50.992  1.00  0.28           N  
ATOM   1866  CA  VAL C 371     108.060  76.925  52.400  1.00  0.28           C  
ATOM   1867  C   VAL C 371     108.247  78.380  52.745  1.00  0.28           C  
ATOM   1868  O   VAL C 371     109.001  78.744  53.638  1.00  0.28           O  
ATOM   1869  CB  VAL C 371     108.910  76.002  53.291  1.00  0.28           C  
ATOM   1870  CG1 VAL C 371     108.257  74.612  53.471  1.00  0.28           C  
ATOM   1871  CG2 VAL C 371     110.414  75.951  53.002  1.00  0.28           C  
ATOM   1872  N   LYS C 372     107.515  79.274  52.036  1.00  0.25           N  
ATOM   1873  CA  LYS C 372     107.662  80.725  52.132  1.00  0.25           C  
ATOM   1874  C   LYS C 372     107.461  81.268  53.544  1.00  0.25           C  
ATOM   1875  O   LYS C 372     108.113  82.214  53.975  1.00  0.25           O  
ATOM   1876  CB  LYS C 372     106.653  81.447  51.195  1.00  0.25           C  
ATOM   1877  CG  LYS C 372     106.831  82.976  51.134  1.00  0.25           C  
ATOM   1878  CD  LYS C 372     105.899  83.635  50.105  1.00  0.25           C  
ATOM   1879  CE  LYS C 372     106.075  85.154  50.046  1.00  0.25           C  
ATOM   1880  NZ  LYS C 372     105.166  85.727  49.030  1.00  0.25           N  
ATOM   1881  N   THR C 373     106.505  80.659  54.259  1.00  0.23           N  
ATOM   1882  CA  THR C 373     106.047  81.006  55.593  1.00  0.23           C  
ATOM   1883  C   THR C 373     106.016  79.768  56.476  1.00  0.23           C  
ATOM   1884  O   THR C 373     105.173  79.613  57.350  1.00  0.23           O  
ATOM   1885  CB  THR C 373     104.628  81.538  55.552  1.00  0.23           C  
ATOM   1886  OG1 THR C 373     103.813  80.717  54.718  1.00  0.23           O  
ATOM   1887  CG2 THR C 373     104.544  82.957  54.980  1.00  0.23           C  
ATOM   1888  N   TRP C 374     106.909  78.800  56.244  1.00  0.22           N  
ATOM   1889  CA  TRP C 374     107.117  77.676  57.146  1.00  0.22           C  
ATOM   1890  C   TRP C 374     107.672  78.045  58.508  1.00  0.22           C  
ATOM   1891  O   TRP C 374     107.975  79.187  58.851  1.00  0.22           O  
ATOM   1892  CB  TRP C 374     107.966  76.622  56.388  1.00  0.22           C  
ATOM   1893  CG  TRP C 374     108.492  75.271  56.923  1.00  0.22           C  
ATOM   1894  CD1 TRP C 374     109.786  74.815  57.011  1.00  0.22           C  
ATOM   1895  CD2 TRP C 374     107.662  74.159  57.296  1.00  0.22           C  
ATOM   1896  NE1 TRP C 374     109.805  73.512  57.485  1.00  0.22           N  
ATOM   1897  CE2 TRP C 374     108.507  73.097  57.674  1.00  0.22           C  
ATOM   1898  CE3 TRP C 374     106.290  74.019  57.329  1.00  0.22           C  
ATOM   1899  CZ2 TRP C 374     107.978  71.887  58.123  1.00  0.22           C  
ATOM   1900  CZ3 TRP C 374     105.745  72.808  57.778  1.00  0.22           C  
ATOM   1901  CH2 TRP C 374     106.580  71.760  58.188  1.00  0.22           C  
ATOM   1902  N   GLU C 375     107.800  77.002  59.320  1.00  0.25           N  
ATOM   1903  CA  GLU C 375     108.714  76.914  60.409  1.00  0.25           C  
ATOM   1904  C   GLU C 375     110.153  76.862  59.892  1.00  0.25           C  
ATOM   1905  O   GLU C 375     110.548  77.494  58.915  1.00  0.25           O  
ATOM   1906  CB  GLU C 375     108.387  75.607  61.149  1.00  0.25           C  
ATOM   1907  CG  GLU C 375     106.898  75.458  61.544  1.00  0.25           C  
ATOM   1908  CD  GLU C 375     106.657  74.154  62.300  1.00  0.25           C  
ATOM   1909  OE1 GLU C 375     107.619  73.353  62.414  1.00  0.25           O  
ATOM   1910  OE2 GLU C 375     105.503  73.952  62.753  1.00  0.25           O  
ATOM   1911  N   GLU C 376     110.995  76.082  60.566  1.00  0.24           N  
ATOM   1912  CA  GLU C 376     112.422  76.130  60.400  1.00  0.24           C  
ATOM   1913  C   GLU C 376     112.916  74.705  60.346  1.00  0.24           C  
ATOM   1914  O   GLU C 376     112.198  73.748  60.619  1.00  0.24           O  
ATOM   1915  CB  GLU C 376     113.104  76.855  61.593  1.00  0.24           C  
ATOM   1916  CG  GLU C 376     112.793  78.372  61.681  1.00  0.24           C  
ATOM   1917  CD  GLU C 376     113.858  79.284  61.059  1.00  0.24           C  
ATOM   1918  OE1 GLU C 376     115.029  78.835  60.879  1.00  0.24           O  
ATOM   1919  OE2 GLU C 376     113.585  80.500  60.952  1.00  0.24           O  
ATOM   1920  N   THR C 377     114.186  74.526  59.967  1.00  0.19           N  
ATOM   1921  CA  THR C 377     114.802  73.217  59.806  1.00  0.19           C  
ATOM   1922  C   THR C 377     116.116  73.205  60.533  1.00  0.19           C  
ATOM   1923  O   THR C 377     117.109  72.617  60.114  1.00  0.19           O  
ATOM   1924  CB  THR C 377     115.034  72.844  58.357  1.00  0.19           C  
ATOM   1925  OG1 THR C 377     115.677  73.897  57.643  1.00  0.19           O  
ATOM   1926  CG2 THR C 377     113.666  72.610  57.703  1.00  0.19           C  
ATOM   1927  N   LYS C 378     116.154  73.875  61.689  1.00  0.26           N  
ATOM   1928  CA  LYS C 378     117.354  73.988  62.474  1.00  0.26           C  
ATOM   1929  C   LYS C 378     117.106  73.173  63.701  1.00  0.26           C  
ATOM   1930  O   LYS C 378     116.088  73.384  64.348  1.00  0.26           O  
ATOM   1931  CB  LYS C 378     117.653  75.469  62.820  1.00  0.26           C  
ATOM   1932  CG  LYS C 378     118.006  76.289  61.564  1.00  0.26           C  
ATOM   1933  CD  LYS C 378     118.277  77.780  61.834  1.00  0.26           C  
ATOM   1934  CE  LYS C 378     118.567  78.582  60.556  1.00  0.26           C  
ATOM   1935  NZ  LYS C 378     118.814  80.012  60.866  1.00  0.26           N  
ATOM   1936  N   LYS C 379     118.012  72.216  64.041  1.00  0.26           N  
ATOM   1937  CA  LYS C 379     117.847  71.338  65.195  1.00  0.26           C  
ATOM   1938  C   LYS C 379     117.406  72.097  66.438  1.00  0.26           C  
ATOM   1939  O   LYS C 379     116.421  71.783  67.070  1.00  0.26           O  
ATOM   1940  CB  LYS C 379     119.164  70.523  65.462  1.00  0.26           C  
ATOM   1941  CG  LYS C 379     119.107  69.627  66.721  1.00  0.26           C  
ATOM   1942  CD  LYS C 379     120.402  68.847  67.029  1.00  0.26           C  
ATOM   1943  CE  LYS C 379     120.309  68.035  68.325  1.00  0.26           C  
ATOM   1944  NZ  LYS C 379     121.583  67.312  68.537  1.00  0.26           N  
ATOM   1945  N   THR C 380     118.173  73.144  66.748  1.00  0.19           N  
ATOM   1946  CA  THR C 380     117.958  74.053  67.841  1.00  0.19           C  
ATOM   1947  C   THR C 380     117.338  73.673  69.226  1.00  0.19           C  
ATOM   1948  O   THR C 380     117.816  72.887  70.004  1.00  0.19           O  
ATOM   1949  CB  THR C 380     117.882  75.531  67.328  1.00  0.19           C  
ATOM   1950  OG1 THR C 380     116.814  75.819  66.423  1.00  0.19           O  
ATOM   1951  CG2 THR C 380     119.138  76.000  66.504  1.00  0.19           C  
ATOM   1952  N   VAL C 381     116.556  74.659  69.737  1.00  0.23           N  
ATOM   1953  CA  VAL C 381     115.387  74.519  70.545  1.00  0.23           C  
ATOM   1954  C   VAL C 381     114.285  74.180  69.551  1.00  0.23           C  
ATOM   1955  O   VAL C 381     114.400  73.296  68.766  1.00  0.23           O  
ATOM   1956  CB  VAL C 381     115.065  75.652  71.526  1.00  0.23           C  
ATOM   1957  CG1 VAL C 381     116.073  75.406  72.651  1.00  0.23           C  
ATOM   1958  CG2 VAL C 381     115.199  77.061  70.929  1.00  0.23           C  
ATOM   1959  N   HIS C 382     113.189  74.917  69.510  1.00  0.17           N  
ATOM   1960  CA  HIS C 382     112.512  75.030  68.243  1.00  0.17           C  
ATOM   1961  C   HIS C 382     111.890  76.452  68.319  1.00  0.17           C  
ATOM   1962  O   HIS C 382     111.951  77.065  69.382  1.00  0.17           O  
ATOM   1963  CB  HIS C 382     111.340  74.032  68.033  1.00  0.17           C  
ATOM   1964  CG  HIS C 382     111.355  72.489  68.079  1.00  0.17           C  
ATOM   1965  ND1 HIS C 382     110.717  71.605  67.206  1.00  0.17           N  
ATOM   1966  CD2 HIS C 382     111.886  71.781  69.095  1.00  0.17           C  
ATOM   1967  CE1 HIS C 382     110.878  70.376  67.726  1.00  0.17           C  
ATOM   1968  NE2 HIS C 382     111.577  70.472  68.875  1.00  0.17           N  
ATOM   1969  N   PRO C 383     111.233  77.021  67.351  1.00  0.19           N  
ATOM   1970  CA  PRO C 383     110.930  78.445  67.506  1.00  0.19           C  
ATOM   1971  C   PRO C 383     109.513  78.778  67.938  1.00  0.19           C  
ATOM   1972  O   PRO C 383     108.600  78.022  67.648  1.00  0.19           O  
ATOM   1973  CB  PRO C 383     111.185  78.983  66.110  1.00  0.19           C  
ATOM   1974  CG  PRO C 383     111.129  77.803  65.150  1.00  0.19           C  
ATOM   1975  CD  PRO C 383     111.623  76.660  66.005  1.00  0.19           C  
ATOM   1976  N   LEU C 384     109.290  79.926  68.630  1.00  0.26           N  
ATOM   1977  CA  LEU C 384     107.931  80.379  68.934  1.00  0.26           C  
ATOM   1978  C   LEU C 384     107.250  81.061  67.746  1.00  0.26           C  
ATOM   1979  O   LEU C 384     106.166  80.694  67.306  1.00  0.26           O  
ATOM   1980  CB  LEU C 384     107.976  81.388  70.110  1.00  0.26           C  
ATOM   1981  CG  LEU C 384     106.610  81.894  70.621  1.00  0.26           C  
ATOM   1982  CD1 LEU C 384     105.744  80.736  71.129  1.00  0.26           C  
ATOM   1983  CD2 LEU C 384     106.816  82.933  71.732  1.00  0.26           C  
ATOM   1984  N   ALA C 385     107.933  82.072  67.181  1.00  0.34           N  
ATOM   1985  CA  ALA C 385     107.496  82.836  66.031  1.00  0.34           C  
ATOM   1986  C   ALA C 385     108.740  83.381  65.340  1.00  0.34           C  
ATOM   1987  O   ALA C 385     108.745  84.477  64.806  1.00  0.34           O  
ATOM   1988  CB  ALA C 385     106.602  84.009  66.476  1.00  0.34           C  
ATOM   1989  N   LYS C 386     109.871  82.649  65.455  1.00  0.33           N  
ATOM   1990  CA  LYS C 386     111.181  83.006  64.922  1.00  0.33           C  
ATOM   1991  C   LYS C 386     111.267  83.681  63.565  1.00  0.33           C  
ATOM   1992  O   LYS C 386     110.620  83.296  62.599  1.00  0.33           O  
ATOM   1993  CB  LYS C 386     112.118  81.800  64.949  1.00  0.33           C  
ATOM   1994  CG  LYS C 386     113.574  81.961  64.501  1.00  0.33           C  
ATOM   1995  CD  LYS C 386     114.238  80.591  64.641  1.00  0.33           C  
ATOM   1996  CE  LYS C 386     115.641  80.499  64.078  1.00  0.33           C  
ATOM   1997  NZ  LYS C 386     116.030  79.081  64.158  1.00  0.33           N  
ATOM   1998  N   ASP C 387     112.137  84.699  63.516  1.00  0.35           N  
ATOM   1999  CA  ASP C 387     112.343  85.570  62.402  1.00  0.35           C  
ATOM   2000  C   ASP C 387     113.807  85.432  61.969  1.00  0.35           C  
ATOM   2001  O   ASP C 387     114.677  85.075  62.769  1.00  0.35           O  
ATOM   2002  CB  ASP C 387     112.062  87.013  62.887  1.00  0.35           C  
ATOM   2003  CG  ASP C 387     110.607  87.254  63.261  1.00  0.35           C  
ATOM   2004  OD1 ASP C 387     110.383  87.542  64.474  1.00  0.35           O  
ATOM   2005  OD2 ASP C 387     109.737  87.200  62.363  1.00  0.35           O  
ATOM   2006  N   GLY C 388     114.119  85.688  60.679  1.00  0.36           N  
ATOM   2007  CA  GLY C 388     115.454  85.457  60.127  1.00  0.36           C  
ATOM   2008  C   GLY C 388     115.813  86.433  59.034  1.00  0.36           C  
ATOM   2009  O   GLY C 388     115.185  86.505  57.980  1.00  0.36           O  
ATOM   2010  N   TYR C 389     116.847  87.255  59.272  1.00  0.35           N  
ATOM   2011  CA  TYR C 389     116.986  88.516  58.592  1.00  0.35           C  
ATOM   2012  C   TYR C 389     118.416  89.035  58.698  1.00  0.35           C  
ATOM   2013  O   TYR C 389     119.270  88.366  59.269  1.00  0.35           O  
ATOM   2014  CB  TYR C 389     116.054  89.553  59.230  1.00  0.35           C  
ATOM   2015  CG  TYR C 389     114.589  89.333  58.984  1.00  0.35           C  
ATOM   2016  CD1 TYR C 389     114.028  89.552  57.717  1.00  0.35           C  
ATOM   2017  CD2 TYR C 389     113.736  89.041  60.058  1.00  0.35           C  
ATOM   2018  CE1 TYR C 389     112.639  89.488  57.533  1.00  0.35           C  
ATOM   2019  CE2 TYR C 389     112.347  89.023  59.882  1.00  0.35           C  
ATOM   2020  CZ  TYR C 389     111.803  89.211  58.618  1.00  0.35           C  
ATOM   2021  OH  TYR C 389     110.410  89.129  58.467  1.00  0.35           O  
ATOM   2022  N   LYS C 390     118.725  90.227  58.119  1.00  0.49           N  
ATOM   2023  CA  LYS C 390     120.065  90.817  58.175  1.00  0.49           C  
ATOM   2024  C   LYS C 390     120.226  92.007  59.138  1.00  0.49           C  
ATOM   2025  O   LYS C 390     121.323  92.511  59.327  1.00  0.49           O  
ATOM   2026  CB  LYS C 390     120.494  91.322  56.766  1.00  0.49           C  
ATOM   2027  CG  LYS C 390     120.561  90.219  55.693  1.00  0.49           C  
ATOM   2028  CD  LYS C 390     121.068  90.717  54.324  1.00  0.49           C  
ATOM   2029  CE  LYS C 390     121.098  89.604  53.267  1.00  0.49           C  
ATOM   2030  NZ  LYS C 390     121.516  90.130  51.946  1.00  0.49           N  
ATOM   2031  N   PHE C 391     119.157  92.507  59.787  1.00  0.43           N  
ATOM   2032  CA  PHE C 391     119.237  93.685  60.650  1.00  0.43           C  
ATOM   2033  C   PHE C 391     118.870  93.225  62.051  1.00  0.43           C  
ATOM   2034  O   PHE C 391     117.984  92.397  62.188  1.00  0.43           O  
ATOM   2035  CB  PHE C 391     118.232  94.813  60.224  1.00  0.43           C  
ATOM   2036  CG  PHE C 391     118.670  95.691  59.068  1.00  0.43           C  
ATOM   2037  CD1 PHE C 391     119.295  95.189  57.914  1.00  0.43           C  
ATOM   2038  CD2 PHE C 391     118.393  97.073  59.105  1.00  0.43           C  
ATOM   2039  CE1 PHE C 391     119.750  96.046  56.902  1.00  0.43           C  
ATOM   2040  CE2 PHE C 391     118.844  97.937  58.102  1.00  0.43           C  
ATOM   2041  CZ  PHE C 391     119.548  97.425  57.010  1.00  0.43           C  
ATOM   2042  N   VAL C 392     119.529  93.732  63.120  1.00  0.45           N  
ATOM   2043  CA  VAL C 392     119.299  93.350  64.514  1.00  0.45           C  
ATOM   2044  C   VAL C 392     118.938  94.595  65.278  1.00  0.45           C  
ATOM   2045  O   VAL C 392     119.759  95.487  65.471  1.00  0.45           O  
ATOM   2046  CB  VAL C 392     120.533  92.742  65.185  1.00  0.45           C  
ATOM   2047  CG1 VAL C 392     120.262  92.392  66.668  1.00  0.45           C  
ATOM   2048  CG2 VAL C 392     120.949  91.494  64.386  1.00  0.45           C  
ATOM   2049  N   PHE C 393     117.689  94.692  65.742  1.00  0.43           N  
ATOM   2050  CA  PHE C 393     117.185  95.810  66.510  1.00  0.43           C  
ATOM   2051  C   PHE C 393     117.835  95.862  67.894  1.00  0.43           C  
ATOM   2052  O   PHE C 393     117.357  95.292  68.866  1.00  0.43           O  
ATOM   2053  CB  PHE C 393     115.639  95.688  66.558  1.00  0.43           C  
ATOM   2054  CG  PHE C 393     114.999  96.390  65.381  1.00  0.43           C  
ATOM   2055  CD1 PHE C 393     115.315  96.046  64.056  1.00  0.43           C  
ATOM   2056  CD2 PHE C 393     114.058  97.409  65.596  1.00  0.43           C  
ATOM   2057  CE1 PHE C 393     114.705  96.699  62.978  1.00  0.43           C  
ATOM   2058  CE2 PHE C 393     113.449  98.074  64.529  1.00  0.43           C  
ATOM   2059  CZ  PHE C 393     113.777  97.719  63.219  1.00  0.43           C  
ATOM   2060  N   HIS C 394     119.002  96.523  68.008  1.00  0.37           N  
ATOM   2061  CA  HIS C 394     119.772  96.581  69.239  1.00  0.37           C  
ATOM   2062  C   HIS C 394     119.071  97.364  70.304  1.00  0.37           C  
ATOM   2063  O   HIS C 394     118.661  98.491  70.067  1.00  0.37           O  
ATOM   2064  CB  HIS C 394     121.132  97.259  69.063  1.00  0.37           C  
ATOM   2065  CG  HIS C 394     122.088  97.234  70.224  1.00  0.37           C  
ATOM   2066  ND1 HIS C 394     122.448  98.412  70.840  1.00  0.37           N  
ATOM   2067  CD2 HIS C 394     122.869  96.224  70.676  1.00  0.37           C  
ATOM   2068  CE1 HIS C 394     123.428  98.097  71.656  1.00  0.37           C  
ATOM   2069  NE2 HIS C 394     123.741  96.786  71.581  1.00  0.37           N  
ATOM   2070  N   THR C 395     118.938  96.751  71.493  1.00  0.35           N  
ATOM   2071  CA  THR C 395     118.360  97.298  72.711  1.00  0.35           C  
ATOM   2072  C   THR C 395     119.102  98.522  73.250  1.00  0.35           C  
ATOM   2073  O   THR C 395     120.301  98.442  73.532  1.00  0.35           O  
ATOM   2074  CB  THR C 395     118.287  96.178  73.749  1.00  0.35           C  
ATOM   2075  OG1 THR C 395     117.564  96.539  74.916  1.00  0.35           O  
ATOM   2076  CG2 THR C 395     119.672  95.639  74.155  1.00  0.35           C  
ATOM   2077  N   PRO C 396     118.455  99.675  73.428  1.00  0.40           N  
ATOM   2078  CA  PRO C 396     119.150 100.819  73.953  1.00  0.40           C  
ATOM   2079  C   PRO C 396     118.420 101.302  75.177  1.00  0.40           C  
ATOM   2080  O   PRO C 396     117.371 100.808  75.585  1.00  0.40           O  
ATOM   2081  CB  PRO C 396     119.069 101.844  72.816  1.00  0.40           C  
ATOM   2082  CG  PRO C 396     117.707 101.585  72.172  1.00  0.40           C  
ATOM   2083  CD  PRO C 396     117.387 100.126  72.532  1.00  0.40           C  
ATOM   2084  N   LYS C 397     119.023 102.296  75.826  1.00  0.39           N  
ATOM   2085  CA  LYS C 397     118.429 102.967  76.946  1.00  0.39           C  
ATOM   2086  C   LYS C 397     117.379 103.992  76.558  1.00  0.39           C  
ATOM   2087  O   LYS C 397     116.290 104.069  77.130  1.00  0.39           O  
ATOM   2088  CB  LYS C 397     119.581 103.719  77.621  1.00  0.39           C  
ATOM   2089  CG  LYS C 397     119.179 104.503  78.866  1.00  0.39           C  
ATOM   2090  CD  LYS C 397     118.809 103.579  80.026  1.00  0.39           C  
ATOM   2091  CE  LYS C 397     118.543 104.361  81.306  1.00  0.39           C  
ATOM   2092  NZ  LYS C 397     118.165 103.424  82.381  1.00  0.39           N  
ATOM   2093  N   TYR C 398     117.730 104.848  75.583  1.00  0.39           N  
ATOM   2094  CA  TYR C 398     116.838 105.834  75.034  1.00  0.39           C  
ATOM   2095  C   TYR C 398     115.715 105.224  74.240  1.00  0.39           C  
ATOM   2096  O   TYR C 398     115.845 104.201  73.583  1.00  0.39           O  
ATOM   2097  CB  TYR C 398     117.579 106.876  74.172  1.00  0.39           C  
ATOM   2098  CG  TYR C 398     118.180 107.899  75.083  1.00  0.39           C  
ATOM   2099  CD1 TYR C 398     117.326 108.859  75.644  1.00  0.39           C  
ATOM   2100  CD2 TYR C 398     119.556 107.952  75.360  1.00  0.39           C  
ATOM   2101  CE1 TYR C 398     117.844 109.911  76.402  1.00  0.39           C  
ATOM   2102  CE2 TYR C 398     120.076 108.998  76.142  1.00  0.39           C  
ATOM   2103  CZ  TYR C 398     119.221 110.010  76.596  1.00  0.39           C  
ATOM   2104  OH  TYR C 398     119.708 111.206  77.137  1.00  0.39           O  
ATOM   2105  N   ARG C 399     114.552 105.880  74.289  1.00  0.38           N  
ATOM   2106  CA  ARG C 399     113.411 105.470  73.526  1.00  0.38           C  
ATOM   2107  C   ARG C 399     113.174 106.561  72.513  1.00  0.38           C  
ATOM   2108  O   ARG C 399     113.309 107.744  72.795  1.00  0.38           O  
ATOM   2109  CB  ARG C 399     112.162 105.283  74.418  1.00  0.38           C  
ATOM   2110  CG  ARG C 399     112.334 104.197  75.503  1.00  0.38           C  
ATOM   2111  CD  ARG C 399     111.125 104.100  76.438  1.00  0.38           C  
ATOM   2112  NE  ARG C 399     111.380 102.976  77.394  1.00  0.38           N  
ATOM   2113  CZ  ARG C 399     110.521 102.581  78.342  1.00  0.38           C  
ATOM   2114  NH1 ARG C 399     110.859 101.584  79.156  1.00  0.38           N  
ATOM   2115  NH2 ARG C 399     109.345 103.178  78.514  1.00  0.38           N  
ATOM   2116  N   HIS C 400     112.823 106.189  71.282  1.00  0.39           N  
ATOM   2117  CA  HIS C 400     112.729 107.099  70.152  1.00  0.39           C  
ATOM   2118  C   HIS C 400     111.805 108.292  70.280  1.00  0.39           C  
ATOM   2119  O   HIS C 400     112.094 109.392  69.813  1.00  0.39           O  
ATOM   2120  CB  HIS C 400     112.241 106.263  68.985  1.00  0.39           C  
ATOM   2121  CG  HIS C 400     112.457 106.883  67.664  1.00  0.39           C  
ATOM   2122  ND1 HIS C 400     113.743 106.898  67.204  1.00  0.39           N  
ATOM   2123  CD2 HIS C 400     111.619 107.462  66.778  1.00  0.39           C  
ATOM   2124  CE1 HIS C 400     113.684 107.490  66.036  1.00  0.39           C  
ATOM   2125  NE2 HIS C 400     112.420 107.849  65.720  1.00  0.39           N  
ATOM   2126  N   GLY C 401     110.665 108.126  70.984  1.00  0.44           N  
ATOM   2127  CA  GLY C 401     109.731 109.218  71.266  1.00  0.44           C  
ATOM   2128  C   GLY C 401     110.215 110.195  72.323  1.00  0.44           C  
ATOM   2129  O   GLY C 401     109.420 110.884  72.951  1.00  0.44           O  
ATOM   2130  N   ALA C 402     111.543 110.261  72.534  1.00  0.42           N  
ATOM   2131  CA  ALA C 402     112.241 111.183  73.399  1.00  0.42           C  
ATOM   2132  C   ALA C 402     113.164 112.120  72.622  1.00  0.42           C  
ATOM   2133  O   ALA C 402     113.840 112.961  73.208  1.00  0.42           O  
ATOM   2134  CB  ALA C 402     113.120 110.373  74.370  1.00  0.42           C  
ATOM   2135  N   HIS C 403     113.218 112.020  71.274  1.00  0.35           N  
ATOM   2136  CA  HIS C 403     114.032 112.898  70.432  1.00  0.35           C  
ATOM   2137  C   HIS C 403     113.476 114.320  70.358  1.00  0.35           C  
ATOM   2138  O   HIS C 403     112.866 114.722  69.370  1.00  0.35           O  
ATOM   2139  CB  HIS C 403     114.173 112.329  68.996  1.00  0.35           C  
ATOM   2140  CG  HIS C 403     115.117 113.080  68.101  1.00  0.35           C  
ATOM   2141  ND1 HIS C 403     116.481 113.011  68.323  1.00  0.35           N  
ATOM   2142  CD2 HIS C 403     114.852 113.876  67.030  1.00  0.35           C  
ATOM   2143  CE1 HIS C 403     117.019 113.765  67.378  1.00  0.35           C  
ATOM   2144  NE2 HIS C 403     116.075 114.312  66.571  1.00  0.35           N  
ATOM   2145  N   THR C 404     113.659 115.114  71.427  1.00  0.29           N  
ATOM   2146  CA  THR C 404     113.082 116.442  71.550  1.00  0.29           C  
ATOM   2147  C   THR C 404     113.937 117.288  72.466  1.00  0.29           C  
ATOM   2148  O   THR C 404     114.815 116.797  73.167  1.00  0.29           O  
ATOM   2149  CB  THR C 404     111.639 116.441  72.066  1.00  0.29           C  
ATOM   2150  OG1 THR C 404     111.008 117.709  71.914  1.00  0.29           O  
ATOM   2151  CG2 THR C 404     111.559 116.041  73.549  1.00  0.29           C  
ATOM   2152  N   MET C 405     113.687 118.604  72.480  1.00  0.24           N  
ATOM   2153  CA  MET C 405     114.290 119.528  73.411  1.00  0.24           C  
ATOM   2154  C   MET C 405     113.348 119.664  74.600  1.00  0.24           C  
ATOM   2155  O   MET C 405     112.182 120.008  74.384  1.00  0.24           O  
ATOM   2156  CB  MET C 405     114.486 120.903  72.726  1.00  0.24           C  
ATOM   2157  CG  MET C 405     115.184 121.978  73.583  1.00  0.24           C  
ATOM   2158  SD  MET C 405     115.388 123.577  72.744  1.00  0.24           S  
ATOM   2159  CE  MET C 405     113.638 124.044  72.848  1.00  0.24           C  
ATOM   2160  N   PRO C 406     113.738 119.405  75.845  1.00  0.26           N  
ATOM   2161  CA  PRO C 406     112.882 119.643  76.984  1.00  0.26           C  
ATOM   2162  C   PRO C 406     113.217 120.970  77.637  1.00  0.26           C  
ATOM   2163  O   PRO C 406     113.949 121.789  77.083  1.00  0.26           O  
ATOM   2164  CB  PRO C 406     113.263 118.479  77.889  1.00  0.26           C  
ATOM   2165  CG  PRO C 406     114.768 118.353  77.710  1.00  0.26           C  
ATOM   2166  CD  PRO C 406     114.997 118.788  76.257  1.00  0.26           C  
ATOM   2167  N   VAL C 407     112.649 121.212  78.829  1.00  0.20           N  
ATOM   2168  CA  VAL C 407     112.590 122.523  79.442  1.00  0.20           C  
ATOM   2169  C   VAL C 407     113.516 122.657  80.646  1.00  0.20           C  
ATOM   2170  O   VAL C 407     113.673 123.732  81.217  1.00  0.20           O  
ATOM   2171  CB  VAL C 407     111.138 122.806  79.828  1.00  0.20           C  
ATOM   2172  CG1 VAL C 407     110.268 122.737  78.553  1.00  0.20           C  
ATOM   2173  CG2 VAL C 407     110.645 121.795  80.884  1.00  0.20           C  
ATOM   2174  N   ASP C 408     114.192 121.562  81.033  1.00  0.24           N  
ATOM   2175  CA  ASP C 408     115.073 121.440  82.178  1.00  0.24           C  
ATOM   2176  C   ASP C 408     116.548 121.389  81.780  1.00  0.24           C  
ATOM   2177  O   ASP C 408     117.420 121.125  82.610  1.00  0.24           O  
ATOM   2178  CB  ASP C 408     114.692 120.168  82.982  1.00  0.24           C  
ATOM   2179  CG  ASP C 408     114.727 118.881  82.162  1.00  0.24           C  
ATOM   2180  OD1 ASP C 408     114.730 118.958  80.903  1.00  0.24           O  
ATOM   2181  OD2 ASP C 408     114.710 117.810  82.811  1.00  0.24           O  
ATOM   2182  N   THR C 409     116.839 121.659  80.487  1.00  0.27           N  
ATOM   2183  CA  THR C 409     118.182 121.736  79.902  1.00  0.27           C  
ATOM   2184  C   THR C 409     118.683 120.344  79.472  1.00  0.27           C  
ATOM   2185  O   THR C 409     119.841 120.163  79.102  1.00  0.27           O  
ATOM   2186  CB  THR C 409     119.209 122.517  80.764  1.00  0.27           C  
ATOM   2187  OG1 THR C 409     118.643 123.738  81.233  1.00  0.27           O  
ATOM   2188  CG2 THR C 409     120.489 122.963  80.035  1.00  0.27           C  
ATOM   2189  N   ASP C 410     117.810 119.308  79.401  1.00  0.30           N  
ATOM   2190  CA  ASP C 410     118.197 117.946  79.056  1.00  0.30           C  
ATOM   2191  C   ASP C 410     117.950 117.636  77.571  1.00  0.30           C  
ATOM   2192  O   ASP C 410     117.208 116.746  77.170  1.00  0.30           O  
ATOM   2193  CB  ASP C 410     117.404 116.952  79.942  1.00  0.30           C  
ATOM   2194  CG  ASP C 410     117.907 115.538  79.715  1.00  0.30           C  
ATOM   2195  OD1 ASP C 410     119.027 115.418  79.138  1.00  0.30           O  
ATOM   2196  OD2 ASP C 410     117.202 114.569  80.086  1.00  0.30           O  
ATOM   2197  N   MET C 411     118.575 118.369  76.652  1.00  0.34           N  
ATOM   2198  CA  MET C 411     118.374 118.172  75.222  1.00  0.34           C  
ATOM   2199  C   MET C 411     118.731 116.811  74.676  1.00  0.34           C  
ATOM   2200  O   MET C 411     118.144 116.283  73.734  1.00  0.34           O  
ATOM   2201  CB  MET C 411     119.247 119.189  74.475  1.00  0.34           C  
ATOM   2202  CG  MET C 411     118.585 120.554  74.645  1.00  0.34           C  
ATOM   2203  SD  MET C 411     118.872 121.466  76.184  1.00  0.34           S  
ATOM   2204  CE  MET C 411     120.681 121.531  76.314  1.00  0.34           C  
ATOM   2205  N   VAL C 412     119.809 116.289  75.239  1.00  0.33           N  
ATOM   2206  CA  VAL C 412     120.433 115.074  74.787  1.00  0.33           C  
ATOM   2207  C   VAL C 412     121.528 114.718  75.776  1.00  0.33           C  
ATOM   2208  O   VAL C 412     121.931 113.564  75.898  1.00  0.33           O  
ATOM   2209  CB  VAL C 412     120.991 115.236  73.348  1.00  0.33           C  
ATOM   2210  CG1 VAL C 412     121.610 116.600  72.999  1.00  0.33           C  
ATOM   2211  CG2 VAL C 412     122.013 114.151  73.034  1.00  0.33           C  
ATOM   2212  N   ALA C 413     121.937 115.711  76.601  1.00  0.37           N  
ATOM   2213  CA  ALA C 413     123.111 115.728  77.452  1.00  0.37           C  
ATOM   2214  C   ALA C 413     123.286 114.568  78.428  1.00  0.37           C  
ATOM   2215  O   ALA C 413     124.400 114.228  78.824  1.00  0.37           O  
ATOM   2216  CB  ALA C 413     123.101 117.057  78.237  1.00  0.37           C  
ATOM   2217  N   MET C 414     122.186 113.938  78.864  1.00  0.33           N  
ATOM   2218  CA  MET C 414     122.209 112.705  79.619  1.00  0.33           C  
ATOM   2219  C   MET C 414     122.804 111.509  78.870  1.00  0.33           C  
ATOM   2220  O   MET C 414     122.243 110.970  77.914  1.00  0.33           O  
ATOM   2221  CB  MET C 414     120.777 112.372  80.053  1.00  0.33           C  
ATOM   2222  CG  MET C 414     120.214 113.374  81.072  1.00  0.33           C  
ATOM   2223  SD  MET C 414     121.052 113.469  82.673  1.00  0.33           S  
ATOM   2224  CE  MET C 414     119.936 114.803  83.204  1.00  0.33           C  
ATOM   2225  N   LEU C 415     123.972 111.018  79.317  1.00  0.34           N  
ATOM   2226  CA  LEU C 415     124.668 109.952  78.631  1.00  0.34           C  
ATOM   2227  C   LEU C 415     124.452 108.632  79.349  1.00  0.34           C  
ATOM   2228  O   LEU C 415     124.987 108.392  80.427  1.00  0.34           O  
ATOM   2229  CB  LEU C 415     126.181 110.235  78.518  1.00  0.34           C  
ATOM   2230  CG  LEU C 415     126.545 111.588  77.873  1.00  0.34           C  
ATOM   2231  CD1 LEU C 415     128.065 111.765  77.900  1.00  0.34           C  
ATOM   2232  CD2 LEU C 415     126.021 111.780  76.442  1.00  0.34           C  
ATOM   2233  N   PHE C 416     123.637 107.740  78.752  1.00  0.22           N  
ATOM   2234  CA  PHE C 416     123.309 106.461  79.363  1.00  0.22           C  
ATOM   2235  C   PHE C 416     123.073 105.346  78.355  1.00  0.22           C  
ATOM   2236  O   PHE C 416     123.241 104.171  78.670  1.00  0.22           O  
ATOM   2237  CB  PHE C 416     121.965 106.547  80.127  1.00  0.22           C  
ATOM   2238  CG  PHE C 416     122.038 107.377  81.364  1.00  0.22           C  
ATOM   2239  CD1 PHE C 416     122.624 106.847  82.523  1.00  0.22           C  
ATOM   2240  CD2 PHE C 416     121.481 108.665  81.401  1.00  0.22           C  
ATOM   2241  CE1 PHE C 416     122.668 107.599  83.703  1.00  0.22           C  
ATOM   2242  CE2 PHE C 416     121.527 109.421  82.578  1.00  0.22           C  
ATOM   2243  CZ  PHE C 416     122.122 108.888  83.728  1.00  0.22           C  
ATOM   2244  N   GLY C 417     122.662 105.666  77.111  1.00  0.33           N  
ATOM   2245  CA  GLY C 417     122.622 104.683  76.037  1.00  0.33           C  
ATOM   2246  C   GLY C 417     123.885 104.795  75.234  1.00  0.33           C  
ATOM   2247  O   GLY C 417     124.694 105.678  75.508  1.00  0.33           O  
ATOM   2248  N   PRO C 418     124.110 103.977  74.223  1.00  0.38           N  
ATOM   2249  CA  PRO C 418     125.179 104.222  73.263  1.00  0.38           C  
ATOM   2250  C   PRO C 418     124.906 105.461  72.416  1.00  0.38           C  
ATOM   2251  O   PRO C 418     123.743 105.741  72.160  1.00  0.38           O  
ATOM   2252  CB  PRO C 418     125.186 102.960  72.384  1.00  0.38           C  
ATOM   2253  CG  PRO C 418     124.413 101.890  73.163  1.00  0.38           C  
ATOM   2254  CD  PRO C 418     123.427 102.699  74.002  1.00  0.38           C  
ATOM   2255  N   PHE C 419     125.938 106.202  71.966  1.00  0.37           N  
ATOM   2256  CA  PHE C 419     125.751 107.275  70.999  1.00  0.37           C  
ATOM   2257  C   PHE C 419     126.487 106.949  69.727  1.00  0.37           C  
ATOM   2258  O   PHE C 419     126.314 107.599  68.707  1.00  0.37           O  
ATOM   2259  CB  PHE C 419     126.233 108.643  71.566  1.00  0.37           C  
ATOM   2260  CG  PHE C 419     125.479 108.861  72.854  1.00  0.37           C  
ATOM   2261  CD1 PHE C 419     124.093 109.059  72.793  1.00  0.37           C  
ATOM   2262  CD2 PHE C 419     126.082 108.684  74.111  1.00  0.37           C  
ATOM   2263  CE1 PHE C 419     123.309 109.012  73.948  1.00  0.37           C  
ATOM   2264  CE2 PHE C 419     125.297 108.646  75.271  1.00  0.37           C  
ATOM   2265  CZ  PHE C 419     123.910 108.803  75.190  1.00  0.37           C  
ATOM   2266  N   GLY C 420     127.375 105.927  69.736  1.00  0.36           N  
ATOM   2267  CA  GLY C 420     128.313 105.627  68.643  1.00  0.36           C  
ATOM   2268  C   GLY C 420     129.329 106.729  68.350  1.00  0.36           C  
ATOM   2269  O   GLY C 420     130.435 106.472  67.889  1.00  0.36           O  
ATOM   2270  N   ASP C 421     128.965 107.985  68.643  1.00  0.34           N  
ATOM   2271  CA  ASP C 421     129.719 109.192  68.537  1.00  0.34           C  
ATOM   2272  C   ASP C 421     130.510 109.449  69.822  1.00  0.34           C  
ATOM   2273  O   ASP C 421     130.139 109.070  70.933  1.00  0.34           O  
ATOM   2274  CB  ASP C 421     128.762 110.396  68.382  1.00  0.34           C  
ATOM   2275  CG  ASP C 421     127.988 110.504  67.079  1.00  0.34           C  
ATOM   2276  OD1 ASP C 421     128.574 110.524  65.967  1.00  0.34           O  
ATOM   2277  OD2 ASP C 421     126.763 110.735  67.187  1.00  0.34           O  
ATOM   2278  N   ILE C 422     131.637 110.161  69.685  1.00  0.33           N  
ATOM   2279  CA  ILE C 422     132.540 110.518  70.767  1.00  0.33           C  
ATOM   2280  C   ILE C 422     132.107 111.849  71.384  1.00  0.33           C  
ATOM   2281  O   ILE C 422     132.708 112.891  71.134  1.00  0.33           O  
ATOM   2282  CB  ILE C 422     133.971 110.576  70.237  1.00  0.33           C  
ATOM   2283  CG1 ILE C 422     134.330 109.279  69.464  1.00  0.33           C  
ATOM   2284  CG2 ILE C 422     134.964 110.822  71.395  1.00  0.33           C  
ATOM   2285  CD1 ILE C 422     135.672 109.358  68.729  1.00  0.33           C  
ATOM   2286  N   TYR C 423     130.997 111.847  72.168  1.00  0.22           N  
ATOM   2287  CA  TYR C 423     130.442 113.012  72.868  1.00  0.22           C  
ATOM   2288  C   TYR C 423     129.913 114.100  71.925  1.00  0.22           C  
ATOM   2289  O   TYR C 423     129.656 115.229  72.333  1.00  0.22           O  
ATOM   2290  CB  TYR C 423     131.450 113.605  73.893  1.00  0.22           C  
ATOM   2291  CG  TYR C 423     131.889 112.582  74.918  1.00  0.22           C  
ATOM   2292  CD1 TYR C 423     131.069 112.307  76.025  1.00  0.22           C  
ATOM   2293  CD2 TYR C 423     133.130 111.922  74.822  1.00  0.22           C  
ATOM   2294  CE1 TYR C 423     131.475 111.392  77.010  1.00  0.22           C  
ATOM   2295  CE2 TYR C 423     133.532 110.996  75.800  1.00  0.22           C  
ATOM   2296  CZ  TYR C 423     132.700 110.731  76.894  1.00  0.22           C  
ATOM   2297  OH  TYR C 423     133.091 109.808  77.886  1.00  0.22           O  
ATOM   2298  N   ARG C 424     129.750 113.735  70.632  1.00  0.27           N  
ATOM   2299  CA  ARG C 424     129.431 114.545  69.462  1.00  0.27           C  
ATOM   2300  C   ARG C 424     129.358 116.065  69.604  1.00  0.27           C  
ATOM   2301  O   ARG C 424     130.362 116.764  69.700  1.00  0.27           O  
ATOM   2302  CB  ARG C 424     128.163 114.015  68.745  1.00  0.27           C  
ATOM   2303  CG  ARG C 424     128.029 114.470  67.273  1.00  0.27           C  
ATOM   2304  CD  ARG C 424     126.763 113.933  66.601  1.00  0.27           C  
ATOM   2305  NE  ARG C 424     126.606 114.636  65.285  1.00  0.27           N  
ATOM   2306  CZ  ARG C 424     125.879 115.745  65.122  1.00  0.27           C  
ATOM   2307  NH1 ARG C 424     125.854 116.343  63.932  1.00  0.27           N  
ATOM   2308  NH2 ARG C 424     125.214 116.307  66.124  1.00  0.27           N  
ATOM   2309  N   HIS C 425     128.118 116.585  69.561  1.00  0.27           N  
ATOM   2310  CA  HIS C 425     127.745 117.960  69.740  1.00  0.27           C  
ATOM   2311  C   HIS C 425     126.395 117.906  70.412  1.00  0.27           C  
ATOM   2312  O   HIS C 425     125.358 117.970  69.745  1.00  0.27           O  
ATOM   2313  CB  HIS C 425     127.557 118.759  68.422  1.00  0.27           C  
ATOM   2314  CG  HIS C 425     128.815 118.956  67.648  1.00  0.27           C  
ATOM   2315  ND1 HIS C 425     129.706 119.915  68.075  1.00  0.27           N  
ATOM   2316  CD2 HIS C 425     129.325 118.264  66.597  1.00  0.27           C  
ATOM   2317  CE1 HIS C 425     130.759 119.774  67.293  1.00  0.27           C  
ATOM   2318  NE2 HIS C 425     130.577 118.795  66.373  1.00  0.27           N  
ATOM   2319  N   ASP C 426     126.377 117.781  71.746  1.00  0.32           N  
ATOM   2320  CA  ASP C 426     125.171 117.722  72.543  1.00  0.32           C  
ATOM   2321  C   ASP C 426     124.796 119.143  72.948  1.00  0.32           C  
ATOM   2322  O   ASP C 426     124.942 119.581  74.088  1.00  0.32           O  
ATOM   2323  CB  ASP C 426     125.380 116.799  73.762  1.00  0.32           C  
ATOM   2324  CG  ASP C 426     125.591 115.364  73.300  1.00  0.32           C  
ATOM   2325  OD1 ASP C 426     125.024 114.993  72.239  1.00  0.32           O  
ATOM   2326  OD2 ASP C 426     126.318 114.627  74.011  1.00  0.32           O  
ATOM   2327  N   LYS C 427     124.346 119.934  71.951  1.00  0.27           N  
ATOM   2328  CA  LYS C 427     123.991 121.331  72.118  1.00  0.27           C  
ATOM   2329  C   LYS C 427     122.566 121.479  72.628  1.00  0.27           C  
ATOM   2330  O   LYS C 427     122.133 120.804  73.552  1.00  0.27           O  
ATOM   2331  CB  LYS C 427     124.121 122.133  70.803  1.00  0.27           C  
ATOM   2332  CG  LYS C 427     125.529 122.236  70.222  1.00  0.27           C  
ATOM   2333  CD  LYS C 427     125.471 123.061  68.930  1.00  0.27           C  
ATOM   2334  CE  LYS C 427     126.847 123.264  68.301  1.00  0.27           C  
ATOM   2335  NZ  LYS C 427     126.725 124.031  67.041  1.00  0.27           N  
ATOM   2336  N   ARG C 428     121.773 122.406  72.035  1.00  0.24           N  
ATOM   2337  CA  ARG C 428     120.398 122.584  72.438  1.00  0.24           C  
ATOM   2338  C   ARG C 428     119.409 121.885  71.518  1.00  0.24           C  
ATOM   2339  O   ARG C 428     118.197 122.031  71.645  1.00  0.24           O  
ATOM   2340  CB  ARG C 428     119.971 124.048  72.570  1.00  0.24           C  
ATOM   2341  CG  ARG C 428     120.747 124.752  73.683  1.00  0.24           C  
ATOM   2342  CD  ARG C 428     120.249 126.171  73.859  1.00  0.24           C  
ATOM   2343  NE  ARG C 428     121.150 126.804  74.859  1.00  0.24           N  
ATOM   2344  CZ  ARG C 428     121.045 128.093  75.195  1.00  0.24           C  
ATOM   2345  NH1 ARG C 428     121.897 128.614  76.071  1.00  0.24           N  
ATOM   2346  NH2 ARG C 428     120.098 128.860  74.662  1.00  0.24           N  
ATOM   2347  N   GLN C 429     119.904 121.093  70.569  1.00  0.23           N  
ATOM   2348  CA  GLN C 429     119.079 120.366  69.635  1.00  0.23           C  
ATOM   2349  C   GLN C 429     119.062 118.897  70.037  1.00  0.23           C  
ATOM   2350  O   GLN C 429     120.037 118.453  70.646  1.00  0.23           O  
ATOM   2351  CB  GLN C 429     119.690 120.517  68.229  1.00  0.23           C  
ATOM   2352  CG  GLN C 429     119.738 121.976  67.715  1.00  0.23           C  
ATOM   2353  CD  GLN C 429     118.331 122.557  67.562  1.00  0.23           C  
ATOM   2354  OE1 GLN C 429     117.484 121.999  66.866  1.00  0.23           O  
ATOM   2355  NE2 GLN C 429     118.059 123.708  68.219  1.00  0.23           N  
ATOM   2356  N   PRO C 430     118.028 118.107  69.758  1.00  0.31           N  
ATOM   2357  CA  PRO C 430     117.989 116.715  70.195  1.00  0.31           C  
ATOM   2358  C   PRO C 430     118.901 115.805  69.381  1.00  0.31           C  
ATOM   2359  O   PRO C 430     118.889 115.872  68.154  1.00  0.31           O  
ATOM   2360  CB  PRO C 430     116.516 116.320  70.010  1.00  0.31           C  
ATOM   2361  CG  PRO C 430     115.950 117.281  68.958  1.00  0.31           C  
ATOM   2362  CD  PRO C 430     116.767 118.553  69.160  1.00  0.31           C  
ATOM   2363  N   PHE C 431     119.657 114.909  70.057  1.00  0.40           N  
ATOM   2364  CA  PHE C 431     120.603 114.022  69.398  1.00  0.40           C  
ATOM   2365  C   PHE C 431     120.895 112.713  70.175  1.00  0.40           C  
ATOM   2366  O   PHE C 431     121.747 111.967  69.742  1.00  0.40           O  
ATOM   2367  CB  PHE C 431     121.967 114.764  69.106  1.00  0.40           C  
ATOM   2368  CG  PHE C 431     121.929 115.720  67.915  1.00  0.40           C  
ATOM   2369  CD1 PHE C 431     121.887 115.206  66.606  1.00  0.40           C  
ATOM   2370  CD2 PHE C 431     121.962 117.124  68.070  1.00  0.40           C  
ATOM   2371  CE1 PHE C 431     121.809 116.053  65.491  1.00  0.40           C  
ATOM   2372  CE2 PHE C 431     121.920 117.973  66.952  1.00  0.40           C  
ATOM   2373  CZ  PHE C 431     121.821 117.440  65.662  1.00  0.40           C  
ATOM   2374  N   ALA C 432     120.220 112.298  71.288  1.00  0.42           N  
ATOM   2375  CA  ALA C 432     120.569 111.049  72.014  1.00  0.42           C  
ATOM   2376  C   ALA C 432     119.594 109.950  71.684  1.00  0.42           C  
ATOM   2377  O   ALA C 432     119.525 108.919  72.346  1.00  0.42           O  
ATOM   2378  CB  ALA C 432     120.487 111.125  73.557  1.00  0.42           C  
ATOM   2379  N   ALA C 433     118.788 110.143  70.649  1.00  0.44           N  
ATOM   2380  CA  ALA C 433     117.761 109.204  70.301  1.00  0.44           C  
ATOM   2381  C   ALA C 433     117.942 108.815  68.843  1.00  0.44           C  
ATOM   2382  O   ALA C 433     117.016 108.400  68.154  1.00  0.44           O  
ATOM   2383  CB  ALA C 433     116.435 109.890  70.644  1.00  0.44           C  
ATOM   2384  N   GLU C 434     119.190 108.942  68.340  1.00  0.41           N  
ATOM   2385  CA  GLU C 434     119.580 108.451  67.034  1.00  0.41           C  
ATOM   2386  C   GLU C 434     119.664 106.921  66.980  1.00  0.41           C  
ATOM   2387  O   GLU C 434     119.441 106.192  67.946  1.00  0.41           O  
ATOM   2388  CB  GLU C 434     120.901 109.049  66.483  1.00  0.41           C  
ATOM   2389  CG  GLU C 434     121.050 110.588  66.547  1.00  0.41           C  
ATOM   2390  CD  GLU C 434     122.155 111.082  65.611  1.00  0.41           C  
ATOM   2391  OE1 GLU C 434     121.956 112.159  64.992  1.00  0.41           O  
ATOM   2392  OE2 GLU C 434     123.176 110.373  65.441  1.00  0.41           O  
ATOM   2393  N   GLY C 435     119.979 106.366  65.797  1.00  0.48           N  
ATOM   2394  CA  GLY C 435     120.117 104.927  65.631  1.00  0.48           C  
ATOM   2395  C   GLY C 435     121.433 104.359  66.111  1.00  0.48           C  
ATOM   2396  O   GLY C 435     122.384 104.233  65.342  1.00  0.48           O  
ATOM   2397  N   TYR C 436     121.491 103.945  67.389  1.00  0.26           N  
ATOM   2398  CA  TYR C 436     122.689 103.483  68.064  1.00  0.26           C  
ATOM   2399  C   TYR C 436     122.719 102.026  68.307  1.00  0.26           C  
ATOM   2400  O   TYR C 436     121.852 101.477  68.982  1.00  0.26           O  
ATOM   2401  CB  TYR C 436     122.790 104.015  69.488  1.00  0.26           C  
ATOM   2402  CG  TYR C 436     122.588 105.443  69.408  1.00  0.26           C  
ATOM   2403  CD1 TYR C 436     123.442 106.216  68.616  1.00  0.26           C  
ATOM   2404  CD2 TYR C 436     121.548 106.019  70.129  1.00  0.26           C  
ATOM   2405  CE1 TYR C 436     123.334 107.595  68.661  1.00  0.26           C  
ATOM   2406  CE2 TYR C 436     121.442 107.406  70.161  1.00  0.26           C  
ATOM   2407  CZ  TYR C 436     122.387 108.185  69.484  1.00  0.26           C  
ATOM   2408  OH  TYR C 436     122.576 109.552  69.608  1.00  0.26           O  
ATOM   2409  N   VAL C 437     123.763 101.376  67.789  1.00  0.33           N  
ATOM   2410  CA  VAL C 437     123.938  99.980  67.974  1.00  0.33           C  
ATOM   2411  C   VAL C 437     125.370  99.703  68.327  1.00  0.33           C  
ATOM   2412  O   VAL C 437     126.258 100.006  67.538  1.00  0.33           O  
ATOM   2413  CB  VAL C 437     123.539  99.208  66.736  1.00  0.33           C  
ATOM   2414  CG1 VAL C 437     123.643  97.774  67.170  1.00  0.33           C  
ATOM   2415  CG2 VAL C 437     122.115  99.604  66.412  1.00  0.33           C  
ATOM   2416  N   ASP C 438     125.638  99.113  69.511  1.00  0.35           N  
ATOM   2417  CA  ASP C 438     126.969  98.662  69.846  1.00  0.35           C  
ATOM   2418  C   ASP C 438     127.066  97.150  69.619  1.00  0.35           C  
ATOM   2419  O   ASP C 438     126.603  96.346  70.435  1.00  0.35           O  
ATOM   2420  CB  ASP C 438     127.312  99.129  71.276  1.00  0.35           C  
ATOM   2421  CG  ASP C 438     128.803  98.986  71.532  1.00  0.35           C  
ATOM   2422  OD1 ASP C 438     129.528  98.538  70.606  1.00  0.35           O  
ATOM   2423  OD2 ASP C 438     129.231  99.353  72.652  1.00  0.35           O  
ATOM   2424  N   ILE C 439     127.615  96.750  68.445  1.00  0.26           N  
ATOM   2425  CA  ILE C 439     127.667  95.362  67.984  1.00  0.26           C  
ATOM   2426  C   ILE C 439     128.984  95.088  67.172  1.00  0.26           C  
ATOM   2427  O   ILE C 439     129.171  95.624  66.082  1.00  0.26           O  
ATOM   2428  CB  ILE C 439     126.346  95.001  67.218  1.00  0.26           C  
ATOM   2429  CG1 ILE C 439     125.034  95.014  68.043  1.00  0.26           C  
ATOM   2430  CG2 ILE C 439     126.366  93.624  66.573  1.00  0.26           C  
ATOM   2431  CD1 ILE C 439     124.833  93.839  69.002  1.00  0.26           C  
ATOM   2432  N   HIS C 440     129.920  94.197  67.663  1.00  0.19           N  
ATOM   2433  CA  HIS C 440     131.139  93.679  66.968  1.00  0.19           C  
ATOM   2434  C   HIS C 440     131.100  92.383  66.052  1.00  0.19           C  
ATOM   2435  O   HIS C 440     131.974  91.525  66.224  1.00  0.19           O  
ATOM   2436  CB  HIS C 440     132.265  93.437  68.030  1.00  0.19           C  
ATOM   2437  CG  HIS C 440     132.679  94.658  68.811  1.00  0.19           C  
ATOM   2438  ND1 HIS C 440     133.556  95.562  68.243  1.00  0.19           N  
ATOM   2439  CD2 HIS C 440     132.292  95.093  70.040  1.00  0.19           C  
ATOM   2440  CE1 HIS C 440     133.676  96.532  69.129  1.00  0.19           C  
ATOM   2441  NE2 HIS C 440     132.930  96.299  70.236  1.00  0.19           N  
ATOM   2442  N   PRO C 441     130.197  92.113  65.092  1.00  0.22           N  
ATOM   2443  CA  PRO C 441     130.286  90.988  64.163  1.00  0.22           C  
ATOM   2444  C   PRO C 441     130.570  91.436  62.751  1.00  0.22           C  
ATOM   2445  O   PRO C 441     130.996  92.566  62.519  1.00  0.22           O  
ATOM   2446  CB  PRO C 441     128.863  90.346  64.164  1.00  0.22           C  
ATOM   2447  CG  PRO C 441     128.229  90.894  65.421  1.00  0.22           C  
ATOM   2448  CD  PRO C 441     128.827  92.286  65.388  1.00  0.22           C  
ATOM   2449  N   ASP C 442     130.293  90.526  61.795  1.00  0.24           N  
ATOM   2450  CA  ASP C 442     130.492  90.694  60.379  1.00  0.24           C  
ATOM   2451  C   ASP C 442     129.187  90.959  59.600  1.00  0.24           C  
ATOM   2452  O   ASP C 442     128.184  90.259  59.759  1.00  0.24           O  
ATOM   2453  CB  ASP C 442     131.205  89.409  59.875  1.00  0.24           C  
ATOM   2454  CG  ASP C 442     131.954  89.619  58.569  1.00  0.24           C  
ATOM   2455  OD1 ASP C 442     131.860  90.731  57.986  1.00  0.24           O  
ATOM   2456  OD2 ASP C 442     132.646  88.656  58.153  1.00  0.24           O  
ATOM   2457  N   ASP C 443     129.260  91.999  58.743  1.00  0.30           N  
ATOM   2458  CA  ASP C 443     128.330  92.564  57.770  1.00  0.30           C  
ATOM   2459  C   ASP C 443     129.090  93.822  57.320  1.00  0.30           C  
ATOM   2460  O   ASP C 443     128.822  94.950  57.728  1.00  0.30           O  
ATOM   2461  CB  ASP C 443     126.877  92.855  58.273  1.00  0.30           C  
ATOM   2462  CG  ASP C 443     125.888  93.082  57.126  1.00  0.30           C  
ATOM   2463  OD1 ASP C 443     124.770  93.593  57.400  1.00  0.30           O  
ATOM   2464  OD2 ASP C 443     126.207  92.705  55.965  1.00  0.30           O  
ATOM   2465  N   ALA C 444     130.203  93.595  56.574  1.00  0.20           N  
ATOM   2466  CA  ALA C 444     131.210  94.561  56.146  1.00  0.20           C  
ATOM   2467  C   ALA C 444     130.821  96.001  55.757  1.00  0.20           C  
ATOM   2468  O   ALA C 444     129.748  96.304  55.254  1.00  0.20           O  
ATOM   2469  CB  ALA C 444     132.067  93.953  55.012  1.00  0.20           C  
ATOM   2470  N   LYS C 445     131.779  96.947  55.929  1.00  0.30           N  
ATOM   2471  CA  LYS C 445     131.627  98.374  55.658  1.00  0.30           C  
ATOM   2472  C   LYS C 445     131.269  98.749  54.218  1.00  0.30           C  
ATOM   2473  O   LYS C 445     130.567  99.728  53.961  1.00  0.30           O  
ATOM   2474  CB  LYS C 445     132.943  99.121  56.015  1.00  0.30           C  
ATOM   2475  CG  LYS C 445     133.275  99.130  57.516  1.00  0.30           C  
ATOM   2476  CD  LYS C 445     134.603  99.856  57.799  1.00  0.30           C  
ATOM   2477  CE  LYS C 445     134.941  99.946  59.289  1.00  0.30           C  
ATOM   2478  NZ  LYS C 445     136.235 100.640  59.485  1.00  0.30           N  
ATOM   2479  N   ALA C 446     131.787  97.997  53.231  1.00  0.31           N  
ATOM   2480  CA  ALA C 446     131.604  98.262  51.817  1.00  0.31           C  
ATOM   2481  C   ALA C 446     130.202  97.945  51.287  1.00  0.31           C  
ATOM   2482  O   ALA C 446     129.997  97.025  50.501  1.00  0.31           O  
ATOM   2483  CB  ALA C 446     132.672  97.507  51.003  1.00  0.31           C  
ATOM   2484  N   LEU C 447     129.212  98.756  51.699  1.00  0.37           N  
ATOM   2485  CA  LEU C 447     127.819  98.624  51.313  1.00  0.37           C  
ATOM   2486  C   LEU C 447     127.244  99.998  50.980  1.00  0.37           C  
ATOM   2487  O   LEU C 447     126.038 100.222  51.042  1.00  0.37           O  
ATOM   2488  CB  LEU C 447     127.001  98.015  52.479  1.00  0.37           C  
ATOM   2489  CG  LEU C 447     127.335  96.552  52.832  1.00  0.37           C  
ATOM   2490  CD1 LEU C 447     126.603  96.138  54.119  1.00  0.37           C  
ATOM   2491  CD2 LEU C 447     127.002  95.590  51.685  1.00  0.37           C  
ATOM   2492  N   ASN C 448     128.130 100.962  50.638  1.00  0.45           N  
ATOM   2493  CA  ASN C 448     127.831 102.376  50.412  1.00  0.45           C  
ATOM   2494  C   ASN C 448     127.575 103.132  51.709  1.00  0.45           C  
ATOM   2495  O   ASN C 448     126.814 104.091  51.755  1.00  0.45           O  
ATOM   2496  CB  ASN C 448     126.705 102.639  49.377  1.00  0.45           C  
ATOM   2497  CG  ASN C 448     127.038 101.898  48.091  1.00  0.45           C  
ATOM   2498  OD1 ASN C 448     128.130 102.038  47.541  1.00  0.45           O  
ATOM   2499  ND2 ASN C 448     126.097 101.068  47.589  1.00  0.45           N  
ATOM   2500  N   ILE C 449     128.239 102.723  52.807  1.00  0.48           N  
ATOM   2501  CA  ILE C 449     127.988 103.281  54.124  1.00  0.48           C  
ATOM   2502  C   ILE C 449     129.244 103.982  54.600  1.00  0.48           C  
ATOM   2503  O   ILE C 449     130.216 103.361  55.029  1.00  0.48           O  
ATOM   2504  CB  ILE C 449     127.564 102.200  55.124  1.00  0.48           C  
ATOM   2505  CG1 ILE C 449     126.489 101.285  54.479  1.00  0.48           C  
ATOM   2506  CG2 ILE C 449     127.103 102.883  56.436  1.00  0.48           C  
ATOM   2507  CD1 ILE C 449     125.873 100.224  55.397  1.00  0.48           C  
ATOM   2508  N   GLU C 450     129.254 105.322  54.527  1.00  0.45           N  
ATOM   2509  CA  GLU C 450     130.363 106.142  54.968  1.00  0.45           C  
ATOM   2510  C   GLU C 450     130.425 106.316  56.485  1.00  0.45           C  
ATOM   2511  O   GLU C 450     129.482 106.024  57.225  1.00  0.45           O  
ATOM   2512  CB  GLU C 450     130.300 107.512  54.260  1.00  0.45           C  
ATOM   2513  CG  GLU C 450     130.473 107.428  52.724  1.00  0.45           C  
ATOM   2514  CD  GLU C 450     130.450 108.796  52.039  1.00  0.45           C  
ATOM   2515  OE1 GLU C 450     130.425 108.794  50.780  1.00  0.45           O  
ATOM   2516  OE2 GLU C 450     130.508 109.832  52.746  1.00  0.45           O  
ATOM   2517  N   ASP C 451     131.588 106.778  56.995  1.00  0.41           N  
ATOM   2518  CA  ASP C 451     131.801 107.047  58.404  1.00  0.41           C  
ATOM   2519  C   ASP C 451     131.014 108.288  58.843  1.00  0.41           C  
ATOM   2520  O   ASP C 451     131.177 109.382  58.307  1.00  0.41           O  
ATOM   2521  CB  ASP C 451     133.323 107.174  58.683  1.00  0.41           C  
ATOM   2522  CG  ASP C 451     133.662 107.102  60.165  1.00  0.41           C  
ATOM   2523  OD1 ASP C 451     132.718 107.038  60.994  1.00  0.41           O  
ATOM   2524  OD2 ASP C 451     134.880 107.064  60.467  1.00  0.41           O  
ATOM   2525  N   GLY C 452     130.080 108.123  59.806  1.00  0.50           N  
ATOM   2526  CA  GLY C 452     129.291 109.216  60.369  1.00  0.50           C  
ATOM   2527  C   GLY C 452     128.301 109.874  59.443  1.00  0.50           C  
ATOM   2528  O   GLY C 452     127.820 110.971  59.730  1.00  0.50           O  
ATOM   2529  N   ASP C 453     127.957 109.217  58.321  1.00  0.56           N  
ATOM   2530  CA  ASP C 453     127.074 109.775  57.318  1.00  0.56           C  
ATOM   2531  C   ASP C 453     125.605 109.586  57.694  1.00  0.56           C  
ATOM   2532  O   ASP C 453     125.237 108.575  58.283  1.00  0.56           O  
ATOM   2533  CB  ASP C 453     127.392 109.158  55.941  1.00  0.56           C  
ATOM   2534  CG  ASP C 453     126.488 109.773  54.895  1.00  0.56           C  
ATOM   2535  OD1 ASP C 453     125.782 108.996  54.208  1.00  0.56           O  
ATOM   2536  OD2 ASP C 453     126.380 111.031  54.897  1.00  0.56           O  
ATOM   2537  N   TYR C 454     124.725 110.550  57.354  1.00  0.50           N  
ATOM   2538  CA  TYR C 454     123.307 110.480  57.666  1.00  0.50           C  
ATOM   2539  C   TYR C 454     122.486 109.780  56.593  1.00  0.50           C  
ATOM   2540  O   TYR C 454     122.213 110.316  55.523  1.00  0.50           O  
ATOM   2541  CB  TYR C 454     122.689 111.883  57.850  1.00  0.50           C  
ATOM   2542  CG  TYR C 454     122.973 112.450  59.200  1.00  0.50           C  
ATOM   2543  CD1 TYR C 454     122.460 111.831  60.355  1.00  0.50           C  
ATOM   2544  CD2 TYR C 454     123.645 113.673  59.314  1.00  0.50           C  
ATOM   2545  CE1 TYR C 454     122.623 112.437  61.613  1.00  0.50           C  
ATOM   2546  CE2 TYR C 454     123.783 114.290  60.558  1.00  0.50           C  
ATOM   2547  CZ  TYR C 454     123.299 113.662  61.700  1.00  0.50           C  
ATOM   2548  OH  TYR C 454     123.597 114.299  62.908  1.00  0.50           O  
ATOM   2549  N   VAL C 455     121.997 108.575  56.927  1.00  0.53           N  
ATOM   2550  CA  VAL C 455     121.410 107.626  55.994  1.00  0.53           C  
ATOM   2551  C   VAL C 455     119.969 107.354  56.365  1.00  0.53           C  
ATOM   2552  O   VAL C 455     119.515 107.792  57.415  1.00  0.53           O  
ATOM   2553  CB  VAL C 455     122.170 106.297  55.941  1.00  0.53           C  
ATOM   2554  CG1 VAL C 455     123.674 106.588  55.775  1.00  0.53           C  
ATOM   2555  CG2 VAL C 455     121.928 105.379  57.156  1.00  0.53           C  
ATOM   2556  N   TRP C 456     119.221 106.601  55.528  1.00  0.46           N  
ATOM   2557  CA  TRP C 456     117.830 106.217  55.721  1.00  0.46           C  
ATOM   2558  C   TRP C 456     117.723 104.698  55.773  1.00  0.46           C  
ATOM   2559  O   TRP C 456     118.430 103.992  55.059  1.00  0.46           O  
ATOM   2560  CB  TRP C 456     116.943 106.674  54.530  1.00  0.46           C  
ATOM   2561  CG  TRP C 456     117.050 108.151  54.194  1.00  0.46           C  
ATOM   2562  CD1 TRP C 456     116.235 109.180  54.579  1.00  0.46           C  
ATOM   2563  CD2 TRP C 456     118.091 108.736  53.386  1.00  0.46           C  
ATOM   2564  NE1 TRP C 456     116.727 110.378  54.112  1.00  0.46           N  
ATOM   2565  CE2 TRP C 456     117.874 110.130  53.389  1.00  0.46           C  
ATOM   2566  CE3 TRP C 456     119.164 108.177  52.686  1.00  0.46           C  
ATOM   2567  CZ2 TRP C 456     118.735 110.988  52.716  1.00  0.46           C  
ATOM   2568  CZ3 TRP C 456     120.025 109.048  51.999  1.00  0.46           C  
ATOM   2569  CH2 TRP C 456     119.820 110.433  52.023  1.00  0.46           C  
ATOM   2570  N   ILE C 457     116.835 104.135  56.612  1.00  0.45           N  
ATOM   2571  CA  ILE C 457     116.631 102.697  56.701  1.00  0.45           C  
ATOM   2572  C   ILE C 457     115.168 102.383  56.860  1.00  0.45           C  
ATOM   2573  O   ILE C 457     114.456 103.081  57.565  1.00  0.45           O  
ATOM   2574  CB  ILE C 457     117.340 102.066  57.894  1.00  0.45           C  
ATOM   2575  CG1 ILE C 457     117.019 102.801  59.225  1.00  0.45           C  
ATOM   2576  CG2 ILE C 457     118.835 102.073  57.558  1.00  0.45           C  
ATOM   2577  CD1 ILE C 457     117.272 101.999  60.499  1.00  0.45           C  
ATOM   2578  N   ASP C 458     114.668 101.316  56.235  1.00  0.52           N  
ATOM   2579  CA  ASP C 458     113.294 100.892  56.377  1.00  0.52           C  
ATOM   2580  C   ASP C 458     113.418  99.509  56.985  1.00  0.52           C  
ATOM   2581  O   ASP C 458     114.396  98.798  56.754  1.00  0.52           O  
ATOM   2582  CB  ASP C 458     112.624 100.927  54.977  1.00  0.52           C  
ATOM   2583  CG  ASP C 458     111.157 101.126  54.918  1.00  0.52           C  
ATOM   2584  OD1 ASP C 458     110.295 100.316  55.283  1.00  0.52           O  
ATOM   2585  OD2 ASP C 458     110.759 102.210  54.422  1.00  0.52           O  
ATOM   2586  N   SER C 459     112.456  99.134  57.827  1.00  0.49           N  
ATOM   2587  CA  SER C 459     112.356  97.806  58.374  1.00  0.49           C  
ATOM   2588  C   SER C 459     110.874  97.672  58.605  1.00  0.49           C  
ATOM   2589  O   SER C 459     110.161  98.671  58.572  1.00  0.49           O  
ATOM   2590  CB  SER C 459     113.051  97.634  59.754  1.00  0.49           C  
ATOM   2591  OG  SER C 459     114.473  97.749  59.683  1.00  0.49           O  
ATOM   2592  N   ASP C 460     110.343  96.470  58.887  1.00  0.43           N  
ATOM   2593  CA  ASP C 460     108.939  96.319  59.246  1.00  0.43           C  
ATOM   2594  C   ASP C 460     108.422  97.250  60.375  1.00  0.43           C  
ATOM   2595  O   ASP C 460     107.327  97.816  60.226  1.00  0.43           O  
ATOM   2596  CB  ASP C 460     108.682  94.844  59.643  1.00  0.43           C  
ATOM   2597  CG  ASP C 460     108.943  93.896  58.486  1.00  0.43           C  
ATOM   2598  OD1 ASP C 460     108.776  94.315  57.317  1.00  0.43           O  
ATOM   2599  OD2 ASP C 460     109.307  92.732  58.774  1.00  0.43           O  
ATOM   2600  N   PRO C 461     109.096  97.494  61.513  1.00  0.43           N  
ATOM   2601  CA  PRO C 461     108.800  98.626  62.365  1.00  0.43           C  
ATOM   2602  C   PRO C 461     109.107  99.987  61.809  1.00  0.43           C  
ATOM   2603  O   PRO C 461     109.918 100.194  60.917  1.00  0.43           O  
ATOM   2604  CB  PRO C 461     109.650  98.426  63.631  1.00  0.43           C  
ATOM   2605  CG  PRO C 461     110.157  96.994  63.510  1.00  0.43           C  
ATOM   2606  CD  PRO C 461     110.290  96.827  62.003  1.00  0.43           C  
ATOM   2607  N   SER C 462     108.447 100.935  62.446  1.00  0.29           N  
ATOM   2608  CA  SER C 462     108.385 102.335  62.176  1.00  0.29           C  
ATOM   2609  C   SER C 462     108.811 103.097  63.402  1.00  0.29           C  
ATOM   2610  O   SER C 462     109.326 102.528  64.364  1.00  0.29           O  
ATOM   2611  CB  SER C 462     106.910 102.659  61.931  1.00  0.29           C  
ATOM   2612  OG  SER C 462     106.119 102.146  63.015  1.00  0.29           O  
ATOM   2613  N   ASP C 463     108.565 104.412  63.402  1.00  0.28           N  
ATOM   2614  CA  ASP C 463     108.929 105.275  64.484  1.00  0.28           C  
ATOM   2615  C   ASP C 463     107.813 106.240  64.922  1.00  0.28           C  
ATOM   2616  O   ASP C 463     106.662 105.842  65.120  1.00  0.28           O  
ATOM   2617  CB  ASP C 463     110.237 105.933  64.026  1.00  0.28           C  
ATOM   2618  CG  ASP C 463     110.071 106.929  62.890  1.00  0.28           C  
ATOM   2619  OD1 ASP C 463     111.016 107.735  62.713  1.00  0.28           O  
ATOM   2620  OD2 ASP C 463     108.983 106.935  62.266  1.00  0.28           O  
ATOM   2621  N   ARG C 464     108.158 107.516  65.188  1.00  0.29           N  
ATOM   2622  CA  ARG C 464     107.258 108.575  65.611  1.00  0.29           C  
ATOM   2623  C   ARG C 464     107.586 109.932  64.948  1.00  0.29           C  
ATOM   2624  O   ARG C 464     106.627 110.667  64.706  1.00  0.29           O  
ATOM   2625  CB  ARG C 464     107.286 108.778  67.162  1.00  0.29           C  
ATOM   2626  CG  ARG C 464     106.847 107.565  68.019  1.00  0.29           C  
ATOM   2627  CD  ARG C 464     105.357 107.207  67.880  1.00  0.29           C  
ATOM   2628  NE  ARG C 464     105.067 106.013  68.740  1.00  0.29           N  
ATOM   2629  CZ  ARG C 464     105.191 104.740  68.342  1.00  0.29           C  
ATOM   2630  NH1 ARG C 464     104.864 103.773  69.196  1.00  0.29           N  
ATOM   2631  NH2 ARG C 464     105.634 104.389  67.138  1.00  0.29           N  
ATOM   2632  N   PRO C 465     108.833 110.332  64.615  1.00  0.34           N  
ATOM   2633  CA  PRO C 465     109.143 111.475  63.762  1.00  0.34           C  
ATOM   2634  C   PRO C 465     108.846 111.253  62.306  1.00  0.34           C  
ATOM   2635  O   PRO C 465     108.637 110.126  61.883  1.00  0.34           O  
ATOM   2636  CB  PRO C 465     110.681 111.622  63.842  1.00  0.34           C  
ATOM   2637  CG  PRO C 465     111.058 110.973  65.164  1.00  0.34           C  
ATOM   2638  CD  PRO C 465     110.063 109.822  65.204  1.00  0.34           C  
ATOM   2639  N   PHE C 466     108.953 112.333  61.518  1.00  0.29           N  
ATOM   2640  CA  PHE C 466     108.939 112.329  60.078  1.00  0.29           C  
ATOM   2641  C   PHE C 466     110.206 113.113  59.738  1.00  0.29           C  
ATOM   2642  O   PHE C 466     110.841 113.693  60.616  1.00  0.29           O  
ATOM   2643  CB  PHE C 466     107.585 112.859  59.479  1.00  0.29           C  
ATOM   2644  CG  PHE C 466     106.458 112.052  60.120  1.00  0.29           C  
ATOM   2645  CD1 PHE C 466     106.480 110.646  60.032  1.00  0.29           C  
ATOM   2646  CD2 PHE C 466     105.633 112.651  61.101  1.00  0.29           C  
ATOM   2647  CE1 PHE C 466     105.898 109.875  61.044  1.00  0.29           C  
ATOM   2648  CE2 PHE C 466     105.029 111.868  62.100  1.00  0.29           C  
ATOM   2649  CZ  PHE C 466     105.184 110.481  62.078  1.00  0.29           C  
ATOM   2650  N   ARG C 467     110.668 113.111  58.476  1.00  0.25           N  
ATOM   2651  CA  ARG C 467     111.865 113.824  58.034  1.00  0.25           C  
ATOM   2652  C   ARG C 467     112.001 115.285  58.460  1.00  0.25           C  
ATOM   2653  O   ARG C 467     113.093 115.753  58.786  1.00  0.25           O  
ATOM   2654  CB  ARG C 467     111.797 113.827  56.497  1.00  0.25           C  
ATOM   2655  CG  ARG C 467     112.923 114.536  55.722  1.00  0.25           C  
ATOM   2656  CD  ARG C 467     114.179 113.727  55.494  1.00  0.25           C  
ATOM   2657  NE  ARG C 467     114.984 114.562  54.543  1.00  0.25           N  
ATOM   2658  CZ  ARG C 467     116.256 114.314  54.209  1.00  0.25           C  
ATOM   2659  NH1 ARG C 467     116.864 115.104  53.326  1.00  0.25           N  
ATOM   2660  NH2 ARG C 467     116.935 113.316  54.754  1.00  0.25           N  
ATOM   2661  N   GLY C 468     110.894 116.045  58.404  1.00  0.35           N  
ATOM   2662  CA  GLY C 468     110.786 117.351  59.028  1.00  0.35           C  
ATOM   2663  C   GLY C 468     109.604 117.317  59.956  1.00  0.35           C  
ATOM   2664  O   GLY C 468     109.314 116.308  60.587  1.00  0.35           O  
ATOM   2665  N   TRP C 469     108.858 118.429  60.055  1.00  0.29           N  
ATOM   2666  CA  TRP C 469     107.659 118.491  60.874  1.00  0.29           C  
ATOM   2667  C   TRP C 469     106.479 117.757  60.261  1.00  0.29           C  
ATOM   2668  O   TRP C 469     105.693 117.110  60.950  1.00  0.29           O  
ATOM   2669  CB  TRP C 469     107.268 119.958  61.144  1.00  0.29           C  
ATOM   2670  CG  TRP C 469     108.319 120.690  61.951  1.00  0.29           C  
ATOM   2671  CD1 TRP C 469     109.262 121.589  61.536  1.00  0.29           C  
ATOM   2672  CD2 TRP C 469     108.517 120.512  63.365  1.00  0.29           C  
ATOM   2673  NE1 TRP C 469     110.024 122.008  62.605  1.00  0.29           N  
ATOM   2674  CE2 TRP C 469     109.578 121.363  63.738  1.00  0.29           C  
ATOM   2675  CE3 TRP C 469     107.871 119.708  64.303  1.00  0.29           C  
ATOM   2676  CZ2 TRP C 469     109.999 121.440  65.059  1.00  0.29           C  
ATOM   2677  CZ3 TRP C 469     108.296 119.789  65.639  1.00  0.29           C  
ATOM   2678  CH2 TRP C 469     109.340 120.649  66.013  1.00  0.29           C  
ATOM   2679  N   GLN C 470     106.328 117.851  58.929  1.00  0.38           N  
ATOM   2680  CA  GLN C 470     105.288 117.168  58.201  1.00  0.38           C  
ATOM   2681  C   GLN C 470     105.883 116.046  57.380  1.00  0.38           C  
ATOM   2682  O   GLN C 470     107.072 116.010  57.065  1.00  0.38           O  
ATOM   2683  CB  GLN C 470     104.555 118.127  57.243  1.00  0.38           C  
ATOM   2684  CG  GLN C 470     104.001 119.397  57.922  1.00  0.38           C  
ATOM   2685  CD  GLN C 470     102.849 119.032  58.849  1.00  0.38           C  
ATOM   2686  OE1 GLN C 470     101.911 118.338  58.454  1.00  0.38           O  
ATOM   2687  NE2 GLN C 470     102.909 119.484  60.121  1.00  0.38           N  
ATOM   2688  N   LYS C 471     105.039 115.076  56.996  1.00  0.36           N  
ATOM   2689  CA  LYS C 471     105.454 114.025  56.101  1.00  0.36           C  
ATOM   2690  C   LYS C 471     105.336 114.449  54.644  1.00  0.36           C  
ATOM   2691  O   LYS C 471     106.117 113.993  53.831  1.00  0.36           O  
ATOM   2692  CB  LYS C 471     104.643 112.754  56.411  1.00  0.36           C  
ATOM   2693  CG  LYS C 471     105.128 111.522  55.634  1.00  0.36           C  
ATOM   2694  CD  LYS C 471     104.308 110.248  55.875  1.00  0.36           C  
ATOM   2695  CE  LYS C 471     102.869 110.372  55.378  1.00  0.36           C  
ATOM   2696  NZ  LYS C 471     102.093 109.221  55.836  1.00  0.36           N  
ATOM   2697  N   ASN C 472     104.415 115.379  54.301  1.00  0.44           N  
ATOM   2698  CA  ASN C 472     104.221 115.888  52.938  1.00  0.44           C  
ATOM   2699  C   ASN C 472     105.227 116.948  52.531  1.00  0.44           C  
ATOM   2700  O   ASN C 472     105.413 117.235  51.353  1.00  0.44           O  
ATOM   2701  CB  ASN C 472     102.875 116.622  52.801  1.00  0.44           C  
ATOM   2702  CG  ASN C 472     101.714 115.661  52.964  1.00  0.44           C  
ATOM   2703  OD1 ASN C 472     101.802 114.457  52.736  1.00  0.44           O  
ATOM   2704  ND2 ASN C 472     100.556 116.224  53.375  1.00  0.44           N  
ATOM   2705  N   ASP C 473     105.918 117.545  53.516  1.00  0.28           N  
ATOM   2706  CA  ASP C 473     107.024 118.454  53.298  1.00  0.28           C  
ATOM   2707  C   ASP C 473     108.187 117.748  52.575  1.00  0.28           C  
ATOM   2708  O   ASP C 473     109.097 118.374  52.026  1.00  0.28           O  
ATOM   2709  CB  ASP C 473     107.545 118.927  54.682  1.00  0.28           C  
ATOM   2710  CG  ASP C 473     106.736 120.064  55.285  1.00  0.28           C  
ATOM   2711  OD1 ASP C 473     105.814 120.594  54.621  1.00  0.28           O  
ATOM   2712  OD2 ASP C 473     107.019 120.357  56.478  1.00  0.28           O  
ATOM   2713  N   LYS C 474     108.203 116.397  52.636  1.00  0.34           N  
ATOM   2714  CA  LYS C 474     109.280 115.519  52.255  1.00  0.34           C  
ATOM   2715  C   LYS C 474     108.677 114.212  51.687  1.00  0.34           C  
ATOM   2716  O   LYS C 474     107.466 114.080  51.608  1.00  0.34           O  
ATOM   2717  CB  LYS C 474     110.129 115.250  53.528  1.00  0.34           C  
ATOM   2718  CG  LYS C 474     110.757 116.508  54.171  1.00  0.34           C  
ATOM   2719  CD  LYS C 474     111.875 117.096  53.303  1.00  0.34           C  
ATOM   2720  CE  LYS C 474     112.663 118.192  54.012  1.00  0.34           C  
ATOM   2721  NZ  LYS C 474     113.485 118.925  53.027  1.00  0.34           N  
ATOM   2722  N   ASP C 475     109.486 113.214  51.250  1.00  0.33           N  
ATOM   2723  CA  ASP C 475     108.993 111.942  50.690  1.00  0.33           C  
ATOM   2724  C   ASP C 475     109.045 110.798  51.697  1.00  0.33           C  
ATOM   2725  O   ASP C 475     108.781 109.625  51.414  1.00  0.33           O  
ATOM   2726  CB  ASP C 475     109.894 111.493  49.519  1.00  0.33           C  
ATOM   2727  CG  ASP C 475     109.916 112.563  48.456  1.00  0.33           C  
ATOM   2728  OD1 ASP C 475     108.834 112.863  47.899  1.00  0.33           O  
ATOM   2729  OD2 ASP C 475     111.026 113.104  48.205  1.00  0.33           O  
ATOM   2730  N   TYR C 476     109.449 111.121  52.933  1.00  0.33           N  
ATOM   2731  CA  TYR C 476     109.465 110.233  54.069  1.00  0.33           C  
ATOM   2732  C   TYR C 476     108.157 109.479  54.323  1.00  0.33           C  
ATOM   2733  O   TYR C 476     107.082 109.822  53.840  1.00  0.33           O  
ATOM   2734  CB  TYR C 476     109.895 111.078  55.273  1.00  0.33           C  
ATOM   2735  CG  TYR C 476     110.406 110.254  56.427  1.00  0.33           C  
ATOM   2736  CD1 TYR C 476     109.624 109.976  57.557  1.00  0.33           C  
ATOM   2737  CD2 TYR C 476     111.708 109.752  56.383  1.00  0.33           C  
ATOM   2738  CE1 TYR C 476     110.170 109.315  58.685  1.00  0.33           C  
ATOM   2739  CE2 TYR C 476     112.222 109.055  57.499  1.00  0.33           C  
ATOM   2740  CZ  TYR C 476     111.463 108.870  58.641  1.00  0.33           C  
ATOM   2741  OH  TYR C 476     112.044 108.219  59.743  1.00  0.33           O  
ATOM   2742  N   LYS C 477     108.225 108.384  55.085  1.00  0.39           N  
ATOM   2743  CA  LYS C 477     107.111 107.492  55.272  1.00  0.39           C  
ATOM   2744  C   LYS C 477     106.953 107.219  56.743  1.00  0.39           C  
ATOM   2745  O   LYS C 477     107.673 107.756  57.568  1.00  0.39           O  
ATOM   2746  CB  LYS C 477     107.287 106.202  54.451  1.00  0.39           C  
ATOM   2747  CG  LYS C 477     107.333 106.510  52.948  1.00  0.39           C  
ATOM   2748  CD  LYS C 477     107.241 105.236  52.107  1.00  0.39           C  
ATOM   2749  CE  LYS C 477     107.410 105.488  50.612  1.00  0.39           C  
ATOM   2750  NZ  LYS C 477     107.357 104.195  49.896  1.00  0.39           N  
ATOM   2751  N   PHE C 478     105.941 106.432  57.129  1.00  0.31           N  
ATOM   2752  CA  PHE C 478     105.811 106.033  58.512  1.00  0.31           C  
ATOM   2753  C   PHE C 478     106.885 105.053  58.970  1.00  0.31           C  
ATOM   2754  O   PHE C 478     107.650 105.293  59.895  1.00  0.31           O  
ATOM   2755  CB  PHE C 478     104.455 105.310  58.641  1.00  0.31           C  
ATOM   2756  CG  PHE C 478     104.250 104.702  60.002  1.00  0.31           C  
ATOM   2757  CD1 PHE C 478     104.670 105.321  61.201  1.00  0.31           C  
ATOM   2758  CD2 PHE C 478     103.652 103.439  60.054  1.00  0.31           C  
ATOM   2759  CE1 PHE C 478     104.411 104.709  62.437  1.00  0.31           C  
ATOM   2760  CE2 PHE C 478     103.406 102.815  61.278  1.00  0.31           C  
ATOM   2761  CZ  PHE C 478     103.749 103.468  62.472  1.00  0.31           C  
ATOM   2762  N   SER C 479     106.931 103.867  58.339  1.00  0.39           N  
ATOM   2763  CA  SER C 479     108.016 102.946  58.547  1.00  0.39           C  
ATOM   2764  C   SER C 479     109.212 103.497  57.840  1.00  0.39           C  
ATOM   2765  O   SER C 479     109.051 103.893  56.683  1.00  0.39           O  
ATOM   2766  CB  SER C 479     107.676 101.493  58.154  1.00  0.39           C  
ATOM   2767  OG  SER C 479     107.109 101.445  56.848  1.00  0.39           O  
ATOM   2768  N   ARG C 480     110.341 103.605  58.605  1.00  0.43           N  
ATOM   2769  CA  ARG C 480     111.655 104.159  58.251  1.00  0.43           C  
ATOM   2770  C   ARG C 480     112.286 105.047  59.294  1.00  0.43           C  
ATOM   2771  O   ARG C 480     111.565 105.683  60.052  1.00  0.43           O  
ATOM   2772  CB  ARG C 480     111.640 104.871  56.895  1.00  0.43           C  
ATOM   2773  CG  ARG C 480     112.920 105.314  56.168  1.00  0.43           C  
ATOM   2774  CD  ARG C 480     112.580 105.830  54.773  1.00  0.43           C  
ATOM   2775  NE  ARG C 480     111.811 104.730  54.105  1.00  0.43           N  
ATOM   2776  CZ  ARG C 480     111.152 104.833  52.957  1.00  0.43           C  
ATOM   2777  NH1 ARG C 480     110.404 103.819  52.565  1.00  0.43           N  
ATOM   2778  NH2 ARG C 480     111.239 105.928  52.229  1.00  0.43           N  
ATOM   2779  N   LEU C 481     113.628 105.079  59.410  1.00  0.58           N  
ATOM   2780  CA  LEU C 481     114.329 106.004  60.285  1.00  0.58           C  
ATOM   2781  C   LEU C 481     115.631 106.456  59.643  1.00  0.58           C  
ATOM   2782  O   LEU C 481     116.112 105.833  58.700  1.00  0.58           O  
ATOM   2783  CB  LEU C 481     114.457 105.466  61.735  1.00  0.58           C  
ATOM   2784  CG  LEU C 481     115.225 106.345  62.748  1.00  0.58           C  
ATOM   2785  CD1 LEU C 481     114.581 107.730  62.925  1.00  0.58           C  
ATOM   2786  CD2 LEU C 481     115.374 105.615  64.090  1.00  0.58           C  
ATOM   2787  N   LEU C 482     116.216 107.588  60.100  1.00  0.51           N  
ATOM   2788  CA  LEU C 482     117.504 108.103  59.663  1.00  0.51           C  
ATOM   2789  C   LEU C 482     118.528 107.954  60.776  1.00  0.51           C  
ATOM   2790  O   LEU C 482     118.237 108.131  61.958  1.00  0.51           O  
ATOM   2791  CB  LEU C 482     117.542 109.599  59.222  1.00  0.51           C  
ATOM   2792  CG  LEU C 482     116.843 109.951  57.900  1.00  0.51           C  
ATOM   2793  CD1 LEU C 482     115.349 109.718  57.973  1.00  0.51           C  
ATOM   2794  CD2 LEU C 482     117.083 111.412  57.511  1.00  0.51           C  
ATOM   2795  N   CYS C 483     119.770 107.589  60.408  1.00  0.49           N  
ATOM   2796  CA  CYS C 483     120.787 107.186  61.362  1.00  0.49           C  
ATOM   2797  C   CYS C 483     122.162 107.444  60.784  1.00  0.49           C  
ATOM   2798  O   CYS C 483     122.286 107.854  59.635  1.00  0.49           O  
ATOM   2799  CB  CYS C 483     120.751 105.668  61.708  1.00  0.49           C  
ATOM   2800  SG  CYS C 483     119.126 104.915  62.049  1.00  0.49           S  
ATOM   2801  N   ARG C 484     123.242 107.166  61.542  1.00  0.43           N  
ATOM   2802  CA  ARG C 484     124.589 107.395  61.063  1.00  0.43           C  
ATOM   2803  C   ARG C 484     125.541 106.307  61.502  1.00  0.43           C  
ATOM   2804  O   ARG C 484     125.425 105.828  62.628  1.00  0.43           O  
ATOM   2805  CB  ARG C 484     125.121 108.721  61.631  1.00  0.43           C  
ATOM   2806  CG  ARG C 484     124.931 108.801  63.163  1.00  0.43           C  
ATOM   2807  CD  ARG C 484     125.860 109.762  63.899  1.00  0.43           C  
ATOM   2808  NE  ARG C 484     125.616 111.087  63.259  1.00  0.43           N  
ATOM   2809  CZ  ARG C 484     126.516 112.063  63.259  1.00  0.43           C  
ATOM   2810  NH1 ARG C 484     127.647 111.953  63.939  1.00  0.43           N  
ATOM   2811  NH2 ARG C 484     126.249 113.177  62.584  1.00  0.43           N  
ATOM   2812  N   ALA C 485     126.451 105.809  60.613  1.00  0.41           N  
ATOM   2813  CA  ALA C 485     127.417 104.731  60.899  1.00  0.41           C  
ATOM   2814  C   ALA C 485     126.807 103.495  61.527  1.00  0.41           C  
ATOM   2815  O   ALA C 485     127.486 102.673  62.133  1.00  0.41           O  
ATOM   2816  CB  ALA C 485     128.591 105.200  61.784  1.00  0.41           C  
ATOM   2817  N   ARG C 486     125.472 103.386  61.399  1.00  0.32           N  
ATOM   2818  CA  ARG C 486     124.603 102.567  62.182  1.00  0.32           C  
ATOM   2819  C   ARG C 486     125.042 101.150  62.028  1.00  0.32           C  
ATOM   2820  O   ARG C 486     124.891 100.530  60.978  1.00  0.32           O  
ATOM   2821  CB  ARG C 486     123.138 102.823  61.735  1.00  0.32           C  
ATOM   2822  CG  ARG C 486     122.929 102.615  60.213  1.00  0.32           C  
ATOM   2823  CD  ARG C 486     121.510 102.598  59.672  1.00  0.32           C  
ATOM   2824  NE  ARG C 486     120.751 101.616  60.508  1.00  0.32           N  
ATOM   2825  CZ  ARG C 486     120.581 100.325  60.194  1.00  0.32           C  
ATOM   2826  NH1 ARG C 486     119.609  99.645  60.790  1.00  0.32           N  
ATOM   2827  NH2 ARG C 486     121.314  99.702  59.283  1.00  0.32           N  
ATOM   2828  N   TYR C 487     125.676 100.606  63.084  1.00  0.43           N  
ATOM   2829  CA  TYR C 487     126.307  99.311  63.008  1.00  0.43           C  
ATOM   2830  C   TYR C 487     125.231  98.299  62.605  1.00  0.43           C  
ATOM   2831  O   TYR C 487     125.421  97.451  61.744  1.00  0.43           O  
ATOM   2832  CB  TYR C 487     126.997  99.023  64.376  1.00  0.43           C  
ATOM   2833  CG  TYR C 487     128.333  99.763  64.485  1.00  0.43           C  
ATOM   2834  CD1 TYR C 487     129.402  99.401  63.639  1.00  0.43           C  
ATOM   2835  CD2 TYR C 487     128.573 100.774  65.440  1.00  0.43           C  
ATOM   2836  CE1 TYR C 487     130.659 100.017  63.748  1.00  0.43           C  
ATOM   2837  CE2 TYR C 487     129.831 101.395  65.548  1.00  0.43           C  
ATOM   2838  CZ  TYR C 487     130.875 101.018  64.698  1.00  0.43           C  
ATOM   2839  OH  TYR C 487     132.146 101.628  64.796  1.00  0.43           O  
ATOM   2840  N   TYR C 488     124.030  98.496  63.197  1.00  0.40           N  
ATOM   2841  CA  TYR C 488     122.784  97.788  62.996  1.00  0.40           C  
ATOM   2842  C   TYR C 488     121.623  98.806  63.311  1.00  0.40           C  
ATOM   2843  O   TYR C 488     121.884 100.012  63.293  1.00  0.40           O  
ATOM   2844  CB  TYR C 488     122.800  96.597  63.987  1.00  0.40           C  
ATOM   2845  CG  TYR C 488     123.695  95.417  63.669  1.00  0.40           C  
ATOM   2846  CD1 TYR C 488     125.085  95.482  63.844  1.00  0.40           C  
ATOM   2847  CD2 TYR C 488     123.149  94.164  63.342  1.00  0.40           C  
ATOM   2848  CE1 TYR C 488     125.905  94.386  63.570  1.00  0.40           C  
ATOM   2849  CE2 TYR C 488     123.954  93.019  63.214  1.00  0.40           C  
ATOM   2850  CZ  TYR C 488     125.338  93.137  63.327  1.00  0.40           C  
ATOM   2851  OH  TYR C 488     126.187  92.016  63.305  1.00  0.40           O  
ATOM   2852  N   PRO C 489     120.342  98.471  63.618  1.00  0.43           N  
ATOM   2853  CA  PRO C 489     119.318  99.471  63.986  1.00  0.43           C  
ATOM   2854  C   PRO C 489     119.264  99.824  65.460  1.00  0.43           C  
ATOM   2855  O   PRO C 489     119.023  98.941  66.278  1.00  0.43           O  
ATOM   2856  CB  PRO C 489     117.952  98.795  63.706  1.00  0.43           C  
ATOM   2857  CG  PRO C 489     118.227  97.575  62.848  1.00  0.43           C  
ATOM   2858  CD  PRO C 489     119.732  97.343  62.926  1.00  0.43           C  
ATOM   2859  N   GLY C 490     119.480 101.105  65.832  1.00  0.51           N  
ATOM   2860  CA  GLY C 490     119.147 101.585  67.175  1.00  0.51           C  
ATOM   2861  C   GLY C 490     117.661 101.742  67.287  1.00  0.51           C  
ATOM   2862  O   GLY C 490     117.008 101.958  66.265  1.00  0.51           O  
ATOM   2863  N   THR C 491     117.072 101.590  68.493  1.00  0.51           N  
ATOM   2864  CA  THR C 491     115.645 101.283  68.612  1.00  0.51           C  
ATOM   2865  C   THR C 491     114.895 102.037  69.691  1.00  0.51           C  
ATOM   2866  O   THR C 491     115.457 102.844  70.431  1.00  0.51           O  
ATOM   2867  CB  THR C 491     115.329  99.785  68.768  1.00  0.51           C  
ATOM   2868  OG1 THR C 491     115.743  99.225  70.001  1.00  0.51           O  
ATOM   2869  CG2 THR C 491     116.056  99.072  67.646  1.00  0.51           C  
ATOM   2870  N   PRO C 492     113.578 101.844  69.771  1.00  0.50           N  
ATOM   2871  CA  PRO C 492     112.811 102.433  70.848  1.00  0.50           C  
ATOM   2872  C   PRO C 492     112.447 101.342  71.835  1.00  0.50           C  
ATOM   2873  O   PRO C 492     113.212 100.426  72.112  1.00  0.50           O  
ATOM   2874  CB  PRO C 492     111.574 102.999  70.089  1.00  0.50           C  
ATOM   2875  CG  PRO C 492     111.919 102.877  68.597  1.00  0.50           C  
ATOM   2876  CD  PRO C 492     112.718 101.606  68.609  1.00  0.50           C  
ATOM   2877  N   ARG C 493     111.232 101.414  72.377  1.00  0.41           N  
ATOM   2878  CA  ARG C 493     110.720 100.470  73.327  1.00  0.41           C  
ATOM   2879  C   ARG C 493     110.132  99.232  72.664  1.00  0.41           C  
ATOM   2880  O   ARG C 493     109.218  99.333  71.851  1.00  0.41           O  
ATOM   2881  CB  ARG C 493     109.602 101.199  74.115  1.00  0.41           C  
ATOM   2882  CG  ARG C 493     108.873 100.347  75.164  1.00  0.41           C  
ATOM   2883  CD  ARG C 493     107.832 101.147  75.945  1.00  0.41           C  
ATOM   2884  NE  ARG C 493     107.285 100.224  76.986  1.00  0.41           N  
ATOM   2885  CZ  ARG C 493     106.330 100.560  77.862  1.00  0.41           C  
ATOM   2886  NH1 ARG C 493     105.851  99.638  78.691  1.00  0.41           N  
ATOM   2887  NH2 ARG C 493     105.833 101.792  77.917  1.00  0.41           N  
ATOM   2888  N   GLY C 494     110.584  98.026  73.071  1.00  0.44           N  
ATOM   2889  CA  GLY C 494     109.820  96.804  72.819  1.00  0.44           C  
ATOM   2890  C   GLY C 494     110.218  95.976  71.627  1.00  0.44           C  
ATOM   2891  O   GLY C 494     109.369  95.369  70.980  1.00  0.44           O  
ATOM   2892  N   ILE C 495     111.528  95.885  71.321  1.00  0.42           N  
ATOM   2893  CA  ILE C 495     111.973  95.188  70.128  1.00  0.42           C  
ATOM   2894  C   ILE C 495     113.466  94.891  70.134  1.00  0.42           C  
ATOM   2895  O   ILE C 495     114.304  95.762  70.347  1.00  0.42           O  
ATOM   2896  CB  ILE C 495     111.563  95.920  68.856  1.00  0.42           C  
ATOM   2897  CG1 ILE C 495     111.892  95.134  67.573  1.00  0.42           C  
ATOM   2898  CG2 ILE C 495     112.112  97.365  68.838  1.00  0.42           C  
ATOM   2899  CD1 ILE C 495     111.107  95.737  66.416  1.00  0.42           C  
ATOM   2900  N   THR C 496     113.821  93.603  69.918  1.00  0.40           N  
ATOM   2901  CA  THR C 496     115.200  93.099  69.927  1.00  0.40           C  
ATOM   2902  C   THR C 496     115.370  91.984  68.928  1.00  0.40           C  
ATOM   2903  O   THR C 496     116.202  91.088  69.044  1.00  0.40           O  
ATOM   2904  CB  THR C 496     115.705  92.583  71.259  1.00  0.40           C  
ATOM   2905  OG1 THR C 496     114.755  91.726  71.884  1.00  0.40           O  
ATOM   2906  CG2 THR C 496     115.941  93.785  72.171  1.00  0.40           C  
ATOM   2907  N   ARG C 497     114.531  92.009  67.894  1.00  0.26           N  
ATOM   2908  CA  ARG C 497     114.431  90.956  66.921  1.00  0.26           C  
ATOM   2909  C   ARG C 497     115.313  91.259  65.719  1.00  0.26           C  
ATOM   2910  O   ARG C 497     115.808  92.373  65.528  1.00  0.26           O  
ATOM   2911  CB  ARG C 497     112.975  90.866  66.430  1.00  0.26           C  
ATOM   2912  CG  ARG C 497     111.867  90.676  67.486  1.00  0.26           C  
ATOM   2913  CD  ARG C 497     111.863  89.317  68.177  1.00  0.26           C  
ATOM   2914  NE  ARG C 497     111.599  88.283  67.131  1.00  0.26           N  
ATOM   2915  CZ  ARG C 497     111.764  86.974  67.339  1.00  0.26           C  
ATOM   2916  NH1 ARG C 497     111.437  86.134  66.370  1.00  0.26           N  
ATOM   2917  NH2 ARG C 497     112.224  86.505  68.495  1.00  0.26           N  
ATOM   2918  N   MET C 498     115.514  90.253  64.858  1.00  0.34           N  
ATOM   2919  CA  MET C 498     116.087  90.444  63.549  1.00  0.34           C  
ATOM   2920  C   MET C 498     114.994  90.971  62.587  1.00  0.34           C  
ATOM   2921  O   MET C 498     113.852  90.545  62.722  1.00  0.34           O  
ATOM   2922  CB  MET C 498     116.706  89.099  63.078  1.00  0.34           C  
ATOM   2923  CG  MET C 498     117.757  88.485  64.041  1.00  0.34           C  
ATOM   2924  SD  MET C 498     118.044  86.699  63.814  1.00  0.34           S  
ATOM   2925  CE  MET C 498     118.913  86.781  62.225  1.00  0.34           C  
ATOM   2926  N   TRP C 499     115.258  91.886  61.610  1.00  0.31           N  
ATOM   2927  CA  TRP C 499     114.223  92.318  60.657  1.00  0.31           C  
ATOM   2928  C   TRP C 499     114.753  92.614  59.273  1.00  0.31           C  
ATOM   2929  O   TRP C 499     115.961  92.647  59.021  1.00  0.31           O  
ATOM   2930  CB  TRP C 499     113.407  93.561  61.080  1.00  0.31           C  
ATOM   2931  CG  TRP C 499     112.603  93.327  62.316  1.00  0.31           C  
ATOM   2932  CD1 TRP C 499     112.936  93.663  63.586  1.00  0.31           C  
ATOM   2933  CD2 TRP C 499     111.373  92.572  62.421  1.00  0.31           C  
ATOM   2934  NE1 TRP C 499     111.943  93.307  64.455  1.00  0.31           N  
ATOM   2935  CE2 TRP C 499     111.003  92.586  63.762  1.00  0.31           C  
ATOM   2936  CE3 TRP C 499     110.622  91.885  61.470  1.00  0.31           C  
ATOM   2937  CZ2 TRP C 499     109.869  91.921  64.222  1.00  0.31           C  
ATOM   2938  CZ3 TRP C 499     109.480  91.200  61.923  1.00  0.31           C  
ATOM   2939  CH2 TRP C 499     109.105  91.223  63.272  1.00  0.31           C  
ATOM   2940  N   PHE C 500     113.825  92.791  58.319  1.00  0.37           N  
ATOM   2941  CA  PHE C 500     114.099  92.988  56.905  1.00  0.37           C  
ATOM   2942  C   PHE C 500     115.119  94.080  56.563  1.00  0.37           C  
ATOM   2943  O   PHE C 500     115.187  95.146  57.167  1.00  0.37           O  
ATOM   2944  CB  PHE C 500     112.760  93.130  56.116  1.00  0.37           C  
ATOM   2945  CG  PHE C 500     112.921  93.235  54.613  1.00  0.37           C  
ATOM   2946  CD1 PHE C 500     113.646  92.277  53.879  1.00  0.37           C  
ATOM   2947  CD2 PHE C 500     112.364  94.329  53.928  1.00  0.37           C  
ATOM   2948  CE1 PHE C 500     113.875  92.454  52.507  1.00  0.37           C  
ATOM   2949  CE2 PHE C 500     112.567  94.492  52.553  1.00  0.37           C  
ATOM   2950  CZ  PHE C 500     113.340  93.565  51.845  1.00  0.37           C  
ATOM   2951  N   ASN C 501     115.992  93.770  55.575  1.00  0.48           N  
ATOM   2952  CA  ASN C 501     116.991  94.687  55.076  1.00  0.48           C  
ATOM   2953  C   ASN C 501     116.367  95.758  54.202  1.00  0.48           C  
ATOM   2954  O   ASN C 501     115.465  95.464  53.430  1.00  0.48           O  
ATOM   2955  CB  ASN C 501     118.190  93.967  54.370  1.00  0.48           C  
ATOM   2956  CG  ASN C 501     117.842  93.259  53.059  1.00  0.48           C  
ATOM   2957  OD1 ASN C 501     117.502  93.876  52.055  1.00  0.48           O  
ATOM   2958  ND2 ASN C 501     118.007  91.913  53.009  1.00  0.48           N  
ATOM   2959  N   MET C 502     116.873  97.000  54.281  1.00  0.45           N  
ATOM   2960  CA  MET C 502     116.422  98.068  53.415  1.00  0.45           C  
ATOM   2961  C   MET C 502     117.140  99.324  53.828  1.00  0.45           C  
ATOM   2962  O   MET C 502     116.722 100.059  54.719  1.00  0.45           O  
ATOM   2963  CB  MET C 502     114.892  98.373  53.451  1.00  0.45           C  
ATOM   2964  CG  MET C 502     114.380  99.353  52.370  1.00  0.45           C  
ATOM   2965  SD  MET C 502     114.705  98.890  50.648  1.00  0.45           S  
ATOM   2966  CE  MET C 502     113.622  97.442  50.739  1.00  0.45           C  
ATOM   2967  N   TYR C 503     118.274  99.625  53.185  1.00  0.43           N  
ATOM   2968  CA  TYR C 503     118.872 100.939  53.284  1.00  0.43           C  
ATOM   2969  C   TYR C 503     118.547 101.630  51.971  1.00  0.43           C  
ATOM   2970  O   TYR C 503     119.318 101.613  51.015  1.00  0.43           O  
ATOM   2971  CB  TYR C 503     120.383 100.821  53.661  1.00  0.43           C  
ATOM   2972  CG  TYR C 503     121.173 102.095  53.894  1.00  0.43           C  
ATOM   2973  CD1 TYR C 503     120.861 103.310  53.254  1.00  0.43           C  
ATOM   2974  CD2 TYR C 503     122.403 102.003  54.581  1.00  0.43           C  
ATOM   2975  CE1 TYR C 503     121.831 104.286  53.071  1.00  0.43           C  
ATOM   2976  CE2 TYR C 503     123.350 103.039  54.475  1.00  0.43           C  
ATOM   2977  CZ  TYR C 503     123.090 104.128  53.633  1.00  0.43           C  
ATOM   2978  OH  TYR C 503     124.061 105.069  53.243  1.00  0.43           O  
ATOM   2979  N   GLY C 504     117.349 102.255  51.917  1.00  0.42           N  
ATOM   2980  CA  GLY C 504     116.928 103.146  50.838  1.00  0.42           C  
ATOM   2981  C   GLY C 504     117.902 104.268  50.554  1.00  0.42           C  
ATOM   2982  O   GLY C 504     118.353 104.951  51.470  1.00  0.42           O  
ATOM   2983  N   ALA C 505     118.210 104.465  49.267  1.00  0.32           N  
ATOM   2984  CA  ALA C 505     119.127 105.456  48.761  1.00  0.32           C  
ATOM   2985  C   ALA C 505     118.366 106.602  48.037  1.00  0.32           C  
ATOM   2986  O   ALA C 505     117.111 106.522  47.924  1.00  0.32           O  
ATOM   2987  CB  ALA C 505     120.064 104.767  47.745  1.00  0.32           C  
ATOM   2988  OXT ALA C 505     119.048 107.555  47.569  1.00  0.32           O  
TER    2989      ALA C 505                                                      
END   
`;
