# Supplementary material for: Metabolic capacity is maintained despite shifts in microbial diversity in estuary sediments
Source: ISME Commun. 2025 Oct 11;5(1):ycaf182. doi: 10.1093/ismeco/ycaf182 (PMC12687941; doi:10.1093/ismeco/ycaf182)
Supplement: Supplementary_Data_1_ycaf182 [file supplementary_data_1_ycaf182.zip › SWISS-MODEL/13_July_SF_Bin2_scaffold_20759_c1_11143024_1/models/04/info.json]

{"creation_date":"2023-03-29","ligands":[{"description":"IRON\/SULFUR CLUSTER","name":["SF4"],"number":"1","included":false,"model_binding_residues":[],"reason":{"bound":true,"relevant":true,"conserved_residues":false,"sterically_valid":false}},{"description":"IRON\/SULFUR CLUSTER","name":["SF4"],"number":"3","included":false,"model_binding_residues":[],"reason":{"bound":true,"relevant":true,"conserved_residues":false,"sterically_valid":false}},{"description":"IRON\/SULFUR CLUSTER","name":["SF4"],"number":"4","included":false,"model_binding_residues":[],"reason":{"bound":true,"relevant":true,"conserved_residues":false,"sterically_valid":false}},{"description":"IRON\/SULFUR CLUSTER","name":["SF4"],"number":"5","included":false,"model_binding_residues":[],"reason":{"bound":true,"relevant":true,"conserved_residues":false,"sterically_valid":false}},{"description":"IRON\/SULFUR CLUSTER","name":["SF4"],"number":"7","included":false,"model_binding_residues":[],"reason":{"bound":true,"relevant":true,"conserved_residues":false,"sterically_valid":false}},{"description":"IRON\/SULFUR CLUSTER","name":["SF4"],"number":"8","included":false,"model_binding_residues":[],"reason":{"bound":true,"relevant":true,"conserved_residues":false,"sterically_valid":false}},{"description":"IRON\/SULFUR CLUSTER","name":["SF4"],"number":"9","included":false,"model_binding_residues":[],"reason":{"bound":true,"relevant":true,"conserved_residues":false,"sterically_valid":false}},{"description":"FE2\/S2 (INORGANIC) CLUSTER","name":["FES"],"number":"2","included":false,"model_binding_residues":[],"reason":{"bound":true,"relevant":true,"conserved_residues":false,"sterically_valid":false}},{"description":"FE2\/S2 (INORGANIC) CLUSTER","name":["FES"],"number":"6","included":false,"model_binding_residues":[],"reason":{"bound":true,"relevant":true,"conserved_residues":false,"sterically_valid":false}},{"description":"FLAVIN MONONUCLEOTIDE","name":["FMN"],"number":"10","included":false,"model_binding_residues":[],"reason":{"bound":true,"relevant":true,"conserved_residues":false,"sterically_valid":false}}],"mod_engine":"PROMOD3","pred_lddt":0.1416523146456254,"mdlchain_butpl_map":{"C":"2fug.2.K"},"mdl_smtl_map":{"C":"C"},"tpl_info":{"2fug.2.K":{"origin":"reference database","label_asym_id":"K","label_smtl_id":"C","entity_type":"polymer","entity_id":"3"}},"major_issues":null,"oligo":{"based_on":"prediction","state":"monomer","state_bu":"hetero-1-1-1-1-1-1-1-1-mer","state_tpl":"monomer","qs_prediction":"0.000","qs_conserved":"not conserved","chains_to_mdl":1,"res_to_mdl":194},"modified_template":false,"residue_range":[{"chain_name":"C","residue_from":"144","residue_to":"505"}],"chain_subprj_list":null,"templates":["670cdcb06ef9ba660c9660f7841a38032f598db4"],"aln_map":{"C":[["target","LARDIAKVPGTTLFAIGMGPNQFFNNDNKDRTQFLLAALTGNIGKIAGNIGSYAGNYRVAMFNGVPQYIAENPFDIELDGAKPARPKLYWRAEPAHYYNHEDHPLKMGKTMITGKTHMPTPTKSLWFANANSILGNVKWHFNTVVNVLPKMEMIAVQEWWWSTSC-EWADIVFAVDAWSELKHPDMCSSVTNPFLTV-FPRTPLERPFDTRGDIECLDLVGKQLAKRTGDRRFADMWKFVEEKKVEVYLQRILDHSSNTKGFKFPELEEKAKKGIPALMMTRTNPKTVGYEQVYDSRPWYTKTGRLEFYREEDEFIEAGENLPVHREPIDSTFYEPNVIVAPAHPFIKAKGPEAYGVKVDDFDNETRQGRNIVKTWEETKKTVHPLAKDGYKFVFHTPKYRHGAHTMPVDTDMVAMLFGPFGDIYRHDKRQPFAAEGYVDIHPDDAKALNIEDGDYVWIDSDPSDRPFRGWQKNDKDYKFSRLLCRARYYPGTPRGITRMWFNMYGATPGSVEGHESRKDGLAKNPRTGYQAMFRSGSHQSATRGWLKPTWMTDSLVRKELFGHAVNKGFLPDVHCPTGAPREAIVKITKAEPGGLNAKGLWRPAALGLRPKYENDKMKDYLAGKFTLAANPKKGGKK",0],["pdb_id=2fug, chain=C, assembly_id=2, offset=572 atoms","-----------------------------------------------------------------------------------------------------------------------------------------------PEEALKGKRFVVMHLSHLHPLAERYAHVVLPAPTFYEKR-----GHLVNLEGRVLPLSPAPIENGEAEGALQVLAL----LAEALGVRP-----PFR---LHLEAQK---------------ALK---------------------------ARKVPEAMGRLSFRLKEL---------R----P----------------------------------------------------------KERKGAFYLRPTMWKAHQAVG-----KA-------------Q----EAARA--WAHPETARAEALPEGAQVAVETPF-----------------GRVEARVVHREDVPKGHLYLSALGPAA-----------------------------------------------------------------------------------------------------------------------------------",544]]},"plip":{},"qmean_values":{"global_scores":{"qmean4_norm_score":0.3516811210129501,"qmean4_z_score":-12.009829685615806,"qmean6_norm_score":0.34687125304251504,"qmean6_z_score":-10.466039205447345,"interaction_norm_score":0.003351234074759018,"interaction_z_score":-6.787757508970986,"cbeta_norm_score":0.005051053615701153,"cbeta_z_score":-5.354576985316208,"packing_norm_score":-0.16716422560460245,"packing_z_score":-3.937521547728485,"torsion_norm_score":0.6648573542248546,"torsion_z_score":-10.022083083393108,"ss_agreement_norm_score":0.26315477436912654,"ss_agreement_z_score":-3.380781884838097,"acc_agreement_norm_score":0.5524861878453039,"acc_agreement_z_score":-1.394940648102054,"avg_local_score":0.3459928664609119,"avg_local_score_error":0.049},"local_scores":{"C":[null,null,null,null,null,null,null,null,null,null,null,null,null,null,null,null,null,null,null,null,null,null,null,null,null,null,null,null,null,null,null,null,null,null,null,null,null,null,null,null,null,null,null,null,null,null,null,null,null,null,null,null,null,null,null,null,null,null,null,null,null,null,null,null,null,null,null,null,null,null,null,null,null,null,null,null,null,null,null,null,null,null,null,null,null,null,null,null,null,null,null,null,null,null,null,null,null,null,null,null,null,null,null,null,null,null,null,null,null,null,null,null,null,null,null,null,null,null,null,null,null,null,null,null,null,null,null,null,null,null,null,null,null,null,null,null,null,null,null,null,null,null,null,0.48499629350889906,0.45015396625864645,0.5617127369515493,0.33183236840732266,0.4434333863944018,0.5248301595553405,0.5287157611366033,0.5042265381418092,0.5248043035990726,0.5550522385810055,0.5992151569794091,0.5333164318216583,0.666604316388868,0.6590659996403085,0.6435232118102591,0.577433981049286,0.5169098483239309,0.4463268132654511,0.5802932624616793,0.47606045100594047,0.4279098208852016,0.5136564203947813,0.5128673104302368,0.4561838528998287,0.6576363627674986,0.6582842022091041,0.6242940354544576,0.692090831485531,0.6713952133042793,0.6997707679772754,0.6231344406024557,0.5348129988559874,0.5596241872981591,0.4138137865301929,0.4807022757671744,0.5237245119339387,0.4594436193137546,0.38079392507922327,0.2519146781092162,0.23095126240117267,0.2770130756251243,0.25131933883262436,0.21351226315565155,0.3837507931578236,0.4217651205394419,0.48463710748083205,0.385364554293589,0.2653586819973414,0.2334952291234768,0.21887116949390428,0.20190622394478053,0.2700386152677863,0.2537183462159969,0.28933305749627647,0.3579755148434869,0.3980770257807399,0.33660409713473627,0.4254109754358236,0.2458615169748647,0.38418879591767385,0.23932565716982976,0.4012898722552495,0.5146143514732053,0.43373667930641946,0.5490462787800434,0.4879541327214035,0.5177987897801448,0.5677387309882455,0.5536042495627496,0.5476311640404972,0.6053692018420568,0.564557470578742,0.5207936821966646,0.45086909840975314,0.4337348551646052,0.4481001703029946,0.43288006144455016,0.3946803967785768,0.2916283843570908,0.19132457093041225,0.18965170726330866,0.43934376238082457,0.356812076430996,0.3008650482530045,0.2735710217592522,0.36146751000518207,0.2722828792001659,0.3844634268334121,0.47893489130630346,0.34528170995693147,0.264422281451845,0.2638268535248041,0.4410304844971016,0.34645712657910427,0.4390617912179974,0.36151695404018336,0.3485401682034634,0.28102705723232124,0.3784787725523392,0.4441041398755726,0.34438018926500513,0.4017765289445822,0.3946596621748104,0.4163266449183843,0.34893577424164823,0.27126056718309777,0.2605923803775042,0.29625597702996226,0.2669547795773374,0.2699125935979477,0.28184732805353446,0.29453978245016504,0.2955816299670008,0.2755814794218817,0.29257142532408925,0.349625759265054,0.2138706353856872,0.3876153016520415,0.2465961602373576,0.34181948515823213,0.3239108787565987,0.24621748215545267,0.22784433433849766,0.29601107737620125,0.3633625456416455,0.2845632267378267,0.18395517189260052,0.2071784476109513,0.2546012825513283,0.2649742294161982,0.25753151423683485,0.24827530179241744,0.21225418673927107,0.2139841969151954,0.20493644757278742,0.23110130181551874,0.206458323646184,0.22863807696968771,0.23528169845280314,0.22470877591583271,0.34143900031827074,0.3965246505370618,0.31790295019780446,0.3599538306032952,0.29821086559274446,0.3205859398095689,0.3088015806507092,0.3021753666653869,0.23017129681543894,0.30689354827722026,0.35718273158580754,0.28686609989750295,0.35287539886948405,0.2972022686607752,0.35615131277065576,0.33438123483433124,0.4087766915830141,0.3312846096441026,0.39248596090877824,0.24427474815590272,0.28649169312760253,0.22144079620367693,0.18678446288373712,0.2196062197477293,0.18666347178964254,0.22448486301364098,0.24062945320459553,0.2290515546302942,0.27725701872681296,0.15127431971888816,0.17425166262914799,0.23405910539489652,0.41286520289443374,0.24429261638734212,0.26534881563205887,0.2001732127293555,0.231608496136739,0.1975748087203849,0.19439170390568217,0.2530695449926579,0.22331248622254324,0.2630784747106224,0.20729722472787132,0.2966746649900157,0.23416981934843611,0.27084796987566684,0.2826568183885774,0.20407686092925234,0.22837484938515726,0.25897519677699155,0.2460980198418395,0.27571529192917976,0.31961783961175927,0.19760661161637538,0.31025640895500545,0.23126046261083644,0.1974949029834987,0.25349793661417264,0.20925317706707758,0.264471761925084,0.19321152858898524,0.26180186446938136,0.3033617177309354,0.33449592525659366,0.22911113926209772,0.2223362492021518,0.19385080061511042,0.288234137113761,0.2230680718064785,0.2147486171582539,0.3077622867245716,0.19979274697657312,0.24037044474004005,0.21028005876250042,0.2213635237945784,0.2996148654045042,0.23899867788851312,0.3295481005881116,0.30576815739861796,0.3601799157082276,0.20681670238803498,0.1964633096822782,0.2846533062195906,0.3023630428762487,0.19994681143964946,0.26721774629139733,0.23626102200724297,0.2760718488931829,0.24950856162224222,0.22516916056994907,0.22363269188178414,0.24910013993877997,0.2407638184999576,0.18659421167598073,0.2568788901934289,0.2610099680818252,0.1914564437018083,0.22707616955013038,0.16601872973057447,0.19128022822975116,0.2638858334607551,0.34449802495967813,0.33468636484681746,0.346801226553364,0.36249320593705736,0.35078481867346034,0.4881398099721416,0.4298500041196261,0.4463946750451161,0.42905799096885794,0.3725766940316063,0.35317777003435713,0.3964899458801214,0.3906289405262642,0.3905159728200983,0.3765940401220542,0.3926789239941665,0.4444152056239896,0.42494272842481307,0.3452532806806917,0.28585156517004817,0.23952694576057026,0.2626902278526689,0.19520114331649635,0.24257089676537275,0.26618470077859446,0.2985339032572695,0.3405294083520035,0.32787745570677596,0.36845842947807045,0.32939988037789913,0.34471763560568036,0.22408230475848046,0.33082791514779153,0.38247508678348835,0.3735354630796981,0.35535177603674,0.344377130442527,0.3294147926847894,0.2165689981518495,0.2663882317207426,0.27189014750233054,0.3171164457837876,0.26562542898921426,0.2373661315300935,0.23367569312605385,0.3108342312100616,0.39741735593339,0.4165979968887994,0.4386384159184499,0.4127396601134077,0.4812682481958217,0.26249497027382124,0.3282072533760306,0.35158226359346556,0.25594573944772436,0.18839376081938947,0.2211617532472789,0.24055867608502413,0.3016513517957705,0.20380471190939053,0.29568902209113523,0.31223559203054296,0.3687919700078328,0.44837921799653424,0.4773813211601691,0.45362286086460957,0.41324541302285095,0.4988433086773869,0.5610891528813708,0.5002874454054026,0.5253576952017349,0.46310315582270767,0.44871056466481984,0.5215295294861659,0.4916077771773832,0.42866096034964696,0.4278269555808917,0.2874512586734548,0.27917102650184206,0.2886886356915502,0.3409354831605326,0.2909803845283644,0.24851098918348954,0.34814606212232435,0.28890567330786654,0.38374505248998864,0.3617829567267656,0.43765527868810433,0.28285160149563837,0.34049857878728546,0.3333421556747426,0.3304779515327696,0.39059060686883323,0.3114457056824379,0.39469597359612796,0.4277390660698952,0.5760422367836462,0.51302368513154,0.4914694960184519,0.4251712929162942,0.41270512167821616,0.32294107507061226,0.4276701050847133,0.39824241394155147,0.4325270941936551,0.5089700436386747,0.5146361015167502,0.49657747894265003,0.41089168253626396,0.4385196053442568,0.4243424528950879,0.4005592842953898,0.26456966365350576,0.33684760785919926,0.3071383363223661,0.37295096499184593,0.48213117131658756,0.4488470254748017,0.4290555841872137,0.4187371617741542,0.3150742093172278,null,null,null,null,null,null,null,null,null,null,null,null,null,null,null,null,null,null,null,null,null,null,null,null,null,null,null,null,null,null,null,null,null,null,null,null,null,null,null,null,null,null,null,null,null,null,null,null,null,null,null,null,null,null,null,null,null,null,null,null,null,null,null,null,null,null,null,null,null,null,null,null,null,null,null,null,null,null,null,null,null,null,null,null,null,null,null,null,null,null,null,null,null,null,null,null,null,null,null,null,null,null,null,null,null,null,null,null,null,null,null,null,null,null,null,null,null,null,null,null,null,null,null,null,null,null,null,null,null,null,null]},"qmean_version":"4.3.0"},"membrane":{"is_transmem":false,"mem_param":{},"transfer":{"biounit_is_transmem":false,"coverage":0.0}}}
