# Supplementary material for: Metabolic capacity is maintained despite shifts in microbial diversity in estuary sediments
Source: ISME Commun. 2025 Oct 11;5(1):ycaf182. doi: 10.1093/ismeco/ycaf182 (PMC12687941; doi:10.1093/ismeco/ycaf182)
Supplement: Supplementary_Data_1_ycaf182 [file supplementary_data_1_ycaf182.zip › SWISS-MODEL/13_July_SF_Bin2_scaffold_20759_c1_11143024_1/models/04/model.pdb]

TITLE     SWISS-MODEL SERVER (https://swissmodel.expasy.org)
TITLE    2 13_July_SF_Bin2_scaffold_20759_c1_1114-3024_1
EXPDTA    THEORETICAL MODEL (SWISS-MODEL SERVER)
AUTHOR    SWISS-MODEL SERVER (SEE REFERENCE IN JRNL Records)
REVDAT   1   29-MAR-23 1MOD    1       20:16
JRNL        AUTH   A.WATERHOUSE,M.BERTONI,S.BIENERT,G.STUDER,G.TAURIELLO,
JRNL        AUTH 2 R.GUMIENNY,F.T.HEER,T.A.P.DE BEER,C.REMPFER,L.BORDOLI,
JRNL        AUTH 3 R.LEPORE,T.SCHWEDE
JRNL        TITL   SWISS-MODEL: HOMOLOGY MODELLING OF PROTEIN STRUCTURES AND
JRNL        TITL 2 COMPLEXES
JRNL        REF    NUCLEIC.ACIDS.RES..           V.  46 W296  2018
JRNL        PMID   29788355
JRNL        DOI    10.1093/nar/gky427
REMARK   1
REMARK   1 REFERENCE 1
REMARK   1  AUTH   S.BIENERT,A.WATERHOUSE,T.A.P.DE BEER,G.TAURIELLO,G.STUDER,
REMARK   1  AUTH 2 L.BORDOLI,T.SCHWEDE
REMARK   1  TITL   THE SWISS-MODEL REPOSITORY - NEW FEATURES AND FUNCTIONALITY
REMARK   1  REF    NUCLEIC.ACIDS.RES..           V.  45       2017
REMARK   1  REFN                   ISSN 0305-1048
REMARK   1  PMID   27899672
REMARK   1  DOI    10.1093/nar/gkw1132
REMARK   1
REMARK   1 REFERENCE 2
REMARK   1  AUTH   N.GUEX,M.C.PEITSCH,T.SCHWEDE
REMARK   1  TITL   AUTOMATED COMPARATIVE PROTEIN STRUCTURE MODELING WITH
REMARK   1  TITL 2 SWISS-MODEL AND SWISS-PDBVIEWER: A HISTORICAL PERSPECTIVE
REMARK   1  REF    ELECTROPHORESIS               V.  30       2009
REMARK   1  REFN                   ISSN 0173-0835
REMARK   1  PMID   19517507
REMARK   1  DOI    10.1002/elps.200900140
REMARK   1
REMARK   1 REFERENCE 3
REMARK   1  AUTH   G.STUDER,G.TAURIELLO,S.BIENERT,M.BIASINI,N.JOHNER,T.SCHWEDE
REMARK   1  TITL   PROMOD3 - A VERSATILE HOMOLOGY MODELLING TOOLBOX
REMARK   1  REF    PLOS COMP. BIOL.              V.  17       2021
REMARK   1  REFN                   ISSN 
REMARK   1  PMID   33507980
REMARK   1  DOI    https://doi.org/10.1371/journal.pcbi.1008667
REMARK   1
REMARK   1 REFERENCE 4
REMARK   1  AUTH   G.STUDER,C.REMPFER,A.WATERHOUSE,R.GUMIENNY,J.HAAS,T.SCHWEDE
REMARK   1  TITL   QMEANDISCO - DISTANCE CONSTRAINTS APPLIED ON MODEL QUALITY 
REMARK   1  TITL 2 ESTIMATION
REMARK   1  REF    BIOINFORMATICS                V.  36       2020
REMARK   1  REFN                   ISSN 
REMARK   1  PMID   31697312
REMARK   1  DOI    https://doi.org/10.1093/bioinformatics/btz828
REMARK   1
REMARK   1 REFERENCE 5
REMARK   1  AUTH   P.BENKERT,M.BIASINI,T.SCHWEDE
REMARK   1  TITL   TOWARD THE ESTIMATION OF THE ABSOLUTE QUALITY OF INDIVIDUAL
REMARK   1  TITL 2 PROTEIN STRUCTURE MODELS
REMARK   1  REF    BIOINFORMATICS                V.  27       2011
REMARK   1  REFN                   ISSN 1367-4803
REMARK   1  PMID   21134891
REMARK   1  DOI    10.1093/bioinformatics/btq662
REMARK   1
REMARK   1 REFERENCE 6
REMARK   1  AUTH   M.BERTONI,F.KIEFER,M.BIASINI,L.BORDOLI,T.SCHWEDE
REMARK   1  TITL   MODELING PROTEIN QUATERNARY STRUCTURE OF HOMO- AND
REMARK   1  TITL 2 HETERO-OLIGOMERS BEYOND BINARY INTERACTIONS BY HOMOLOGY
REMARK   1  REF    SCI.REP.                      V.   7       2017
REMARK   1  REFN                   ISSN
REMARK   1  PMID   28874689
REMARK   1  DOI    10.1038/s41598-017-09654-8
REMARK   1
REMARK   1 DISCLAIMER
REMARK   1 The SWISS-MODEL SERVER produces theoretical models for proteins.
REMARK   1 The results of any theoretical modelling procedure is
REMARK   1 NON-EXPERIMENTAL and MUST be considered with care. These models may
REMARK   1 contain significant errors. This is especially true for automated
REMARK   1 modeling since there is no human intervention during model
REMARK   1 building. Please read the header section and the logfile carefully
REMARK   1 to know what templates and alignments were used during the model
REMARK   1 building process. All information by the SWISS-MODEL SERVER is
REMARK   1 provided "AS-IS", without any warranty, expressed or implied.
REMARK   2
REMARK   2 COPYRIGHT NOTICE
REMARK   2 This SWISS-MODEL protein model is copyright. It is produced by the
REMARK   2 SWISS-MODEL server, developed by the Computational Structural
REMARK   2 Biology Group at the SIB Swiss Institute of Bioinformatics at the
REMARK   2 Biozentrum, University of Basel (https://swissmodel.expasy.org). This
REMARK   2 model is licensed under the CC BY-SA 4.0 Creative Commons
REMARK   2 Attribution-ShareAlike 4.0 International License
REMARK   2 (https://creativecommons.org/licenses/by-sa/4.0/legalcode), i.e. you
REMARK   2 can copy and redistribute the model in any medium or format,
REMARK   2 transform and build upon the model for any purpose, even
REMARK   2 commercially, under the following terms:
REMARK   2 Attribution - You must give appropriate credit, provide a link to
REMARK   2 the license, and indicate if changes were made. You may do so in any
REMARK   2 reasonable manner, but not in any way that suggests the licensor
REMARK   2 endorses you or your use. When you publish, patent or distribute
REMARK   2 results that were fully or partially based on the model, please cite
REMARK   2 the corresponding papers mentioned under JRNL.
REMARK   2 ShareAlike - If you remix, transform, or build upon the material,
REMARK   2 you must distribute your contributions under the same license as the
REMARK   2 original.
REMARK   2 No additional restrictions - you may not apply legal terms or
REMARK   2 technological measures that legally restrict others from doing
REMARK   2 anything the license permits.
REMARK   2 Find a human-readable summary of (and not a substitute for) the
REMARK   2 CC BY-SA 4.0 license at this link:
REMARK   2 https://creativecommons.org/licenses/by-sa/4.0/
REMARK   3 
REMARK   3 MODEL INFORMATION
REMARK   3  ENGIN   PROMOD3
REMARK   3  VERSN   3.2.1
REMARK   3  OSTAT   monomer
REMARK   3  OSRSN   PREDICTION
REMARK   3  QSPRD   0.000
REMARK   3  GMQE    0.14
REMARK   3  QMNV    4.3.0
REMARK   3  QMNDG   0.35
REMARK   3  MODT    FALSE
REMARK   3 
REMARK   3 TEMPLATE 1
REMARK   3  PDBID   2fug
REMARK   3  CHAIN   C
REMARK   3  MMCIF   K
REMARK   3  PDBV    2023-03-17
REMARK   3  SMTLE   2fug.2.C
REMARK   3  SMTLV   2023-03-23
REMARK   3  MTHD    X-RAY DIFFRACTION 3.30 A
REMARK   3  FOUND   HHblits
REMARK   3  GMQE    0.14
REMARK   3  SIM     0.28
REMARK   3  SID     18.56
REMARK   3  OSTAT   monomer
REMARK   3  LIGND   SF4
REMARK   3  LIGND 2 SF4
REMARK   3  LIGND 3 SF4
REMARK   3  LIGND 4 SF4
REMARK   3  LIGND 5 SF4
REMARK   3  LIGND 6 SF4
REMARK   3  LIGND 7 SF4
REMARK   3  LIGND 8 FES
REMARK   3  LIGND 9 FES
REMARK   3  LIGND 10 FMN
REMARK   3  ALN C TRG LARDIAKVPGTTLFAIGMGPNQFFNNDNKDRTQFLLAALTGNIGKIAGNIGSYAGNYR
REMARK   3  ALN C TRG VAMFNGVPQYIAENPFDIELDGAKPARPKLYWRAEPAHYYNHEDHPLKMGKTMITGKT
REMARK   3  ALN C TRG HMPTPTKSLWFANANSILGNVKWHFNTVVNVLPKMEMIAVQEWWWSTSC-EWADIVFA
REMARK   3  ALN C TRG VDAWSELKHPDMCSSVTNPFLTV-FPRTPLERPFDTRGDIECLDLVGKQLAKRTGDRR
REMARK   3  ALN C TRG FADMWKFVEEKKVEVYLQRILDHSSNTKGFKFPELEEKAKKGIPALMMTRTNPKTVGY
REMARK   3  ALN C TRG EQVYDSRPWYTKTGRLEFYREEDEFIEAGENLPVHREPIDSTFYEPNVIVAPAHPFIK
REMARK   3  ALN C TRG AKGPEAYGVKVDDFDNETRQGRNIVKTWEETKKTVHPLAKDGYKFVFHTPKYRHGAHT
REMARK   3  ALN C TRG MPVDTDMVAMLFGPFGDIYRHDKRQPFAAEGYVDIHPDDAKALNIEDGDYVWIDSDPS
REMARK   3  ALN C TRG DRPFRGWQKNDKDYKFSRLLCRARYYPGTPRGITRMWFNMYGATPGSVEGHESRKDGL
REMARK   3  ALN C TRG AKNPRTGYQAMFRSGSHQSATRGWLKPTWMTDSLVRKELFGHAVNKGFLPDVHCPTGA
REMARK   3  ALN C TRG PREAIVKITKAEPGGLNAKGLWRPAALGLRPKYENDKMKDYLAGKFTLAANPKKGGKK
REMARK   3  ALN C TPL ----------------------------------------------------------
REMARK   3  ALN C TPL ----------------------------------------------------------
REMARK   3  ALN C TPL ---------------------------PEEALKGKRFVVMHLSHLHPLAERYAHVVLP
REMARK   3  ALN C TPL APTFYEKR-----GHLVNLEGRVLPLSPAPIENGEAEGALQVLAL----LAEALGVRP
REMARK   3  ALN C TPL -----PFR---LHLEAQK---------------ALK----------------------
REMARK   3  ALN C TPL -----ARKVPEAMGRLSFRLKEL---------R----P--------------------
REMARK   3  ALN C TPL --------------------------------------KERKGAFYLRPTMWKAHQAV
REMARK   3  ALN C TPL G-----KA-------------Q----EAARAELWAHPETARAEALPEGAQVAVETPF-
REMARK   3  ALN C TPL ----------------GRVEARVVHREDVPKGHLYLSALGPAAG--------------
REMARK   3  ALN C TPL ----------------------------------------------------------
REMARK   3  ALN C TPL ----------------------------------------------------------
REMARK   3  ALN C OFF 572
ATOM      1  N   VAL C 144     -23.620 140.174 138.777  1.00  0.48           N  
ATOM      2  CA  VAL C 144     -24.707 139.332 138.156  1.00  0.48           C  
ATOM      3  C   VAL C 144     -25.885 140.229 137.868  1.00  0.48           C  
ATOM      4  O   VAL C 144     -25.914 141.298 138.471  1.00  0.48           O  
ATOM      5  CB  VAL C 144     -25.074 138.197 139.109  1.00  0.48           C  
ATOM      6  CG1 VAL C 144     -23.876 137.240 139.253  1.00  0.48           C  
ATOM      7  CG2 VAL C 144     -25.512 138.674 140.508  1.00  0.48           C  
ATOM      8  N   VAL C 145     -26.862 139.900 136.969  1.00  0.45           N  
ATOM      9  CA  VAL C 145     -27.986 140.822 136.732  1.00  0.45           C  
ATOM     10  C   VAL C 145     -28.722 141.121 138.020  1.00  0.45           C  
ATOM     11  O   VAL C 145     -28.732 142.279 138.405  1.00  0.45           O  
ATOM     12  CB  VAL C 145     -28.950 140.436 135.602  1.00  0.45           C  
ATOM     13  CG1 VAL C 145     -29.677 139.110 135.864  1.00  0.45           C  
ATOM     14  CG2 VAL C 145     -29.963 141.579 135.335  1.00  0.45           C  
ATOM     15  N   ASN C 146     -29.160 140.110 138.796  1.00  0.56           N  
ATOM     16  CA  ASN C 146     -29.891 140.203 140.067  1.00  0.56           C  
ATOM     17  C   ASN C 146     -29.383 141.168 141.158  1.00  0.56           C  
ATOM     18  O   ASN C 146     -30.105 141.479 142.100  1.00  0.56           O  
ATOM     19  CB  ASN C 146     -29.999 138.791 140.718  1.00  0.56           C  
ATOM     20  CG  ASN C 146     -30.837 137.852 139.851  1.00  0.56           C  
ATOM     21  OD1 ASN C 146     -31.651 138.304 139.047  1.00  0.56           O  
ATOM     22  ND2 ASN C 146     -30.645 136.522 140.009  1.00  0.56           N  
ATOM     23  N   VAL C 147     -28.135 141.650 141.055  1.00  0.33           N  
ATOM     24  CA  VAL C 147     -27.537 142.656 141.924  1.00  0.33           C  
ATOM     25  C   VAL C 147     -27.921 144.089 141.535  1.00  0.33           C  
ATOM     26  O   VAL C 147     -28.126 144.937 142.396  1.00  0.33           O  
ATOM     27  CB  VAL C 147     -26.025 142.419 141.941  1.00  0.33           C  
ATOM     28  CG1 VAL C 147     -25.200 143.622 142.436  1.00  0.33           C  
ATOM     29  CG2 VAL C 147     -25.768 141.210 142.862  1.00  0.33           C  
ATOM     30  N   LEU C 148     -28.020 144.406 140.224  1.00  0.44           N  
ATOM     31  CA  LEU C 148     -28.386 145.739 139.752  1.00  0.44           C  
ATOM     32  C   LEU C 148     -29.882 146.148 139.898  1.00  0.44           C  
ATOM     33  O   LEU C 148     -30.109 147.231 140.441  1.00  0.44           O  
ATOM     34  CB  LEU C 148     -27.958 145.989 138.272  1.00  0.44           C  
ATOM     35  CG  LEU C 148     -26.471 145.855 137.853  1.00  0.44           C  
ATOM     36  CD1 LEU C 148     -25.518 146.618 138.775  1.00  0.44           C  
ATOM     37  CD2 LEU C 148     -25.989 144.420 137.610  1.00  0.44           C  
ATOM     38  N   PRO C 149     -30.953 145.408 139.507  1.00  0.52           N  
ATOM     39  CA  PRO C 149     -32.302 145.563 140.080  1.00  0.52           C  
ATOM     40  C   PRO C 149     -32.386 145.796 141.583  1.00  0.52           C  
ATOM     41  O   PRO C 149     -31.607 145.203 142.323  1.00  0.52           O  
ATOM     42  CB  PRO C 149     -33.067 144.272 139.703  1.00  0.52           C  
ATOM     43  CG  PRO C 149     -32.230 143.570 138.633  1.00  0.52           C  
ATOM     44  CD  PRO C 149     -30.828 144.083 138.921  1.00  0.52           C  
ATOM     45  N   LYS C 150     -33.354 146.630 142.037  1.00  0.53           N  
ATOM     46  CA  LYS C 150     -33.679 146.915 143.435  1.00  0.53           C  
ATOM     47  C   LYS C 150     -32.870 148.050 144.025  1.00  0.53           C  
ATOM     48  O   LYS C 150     -33.371 148.803 144.855  1.00  0.53           O  
ATOM     49  CB  LYS C 150     -33.591 145.714 144.413  1.00  0.53           C  
ATOM     50  CG  LYS C 150     -34.518 144.540 144.072  1.00  0.53           C  
ATOM     51  CD  LYS C 150     -34.217 143.332 144.970  1.00  0.53           C  
ATOM     52  CE  LYS C 150     -35.209 142.188 144.790  1.00  0.53           C  
ATOM     53  NZ  LYS C 150     -34.857 141.098 145.723  1.00  0.53           N  
ATOM     54  N   MET C 151     -31.596 148.202 143.628  1.00  0.50           N  
ATOM     55  CA  MET C 151     -30.781 149.318 144.055  1.00  0.50           C  
ATOM     56  C   MET C 151     -31.260 150.656 143.497  1.00  0.50           C  
ATOM     57  O   MET C 151     -31.801 150.739 142.399  1.00  0.50           O  
ATOM     58  CB  MET C 151     -29.309 149.104 143.670  1.00  0.50           C  
ATOM     59  CG  MET C 151     -28.630 147.905 144.357  1.00  0.50           C  
ATOM     60  SD  MET C 151     -26.880 147.689 143.898  1.00  0.50           S  
ATOM     61  CE  MET C 151     -26.188 149.162 144.707  1.00  0.50           C  
ATOM     62  N   GLU C 152     -31.091 151.740 144.275  1.00  0.52           N  
ATOM     63  CA  GLU C 152     -31.504 153.065 143.849  1.00  0.52           C  
ATOM     64  C   GLU C 152     -30.490 153.794 142.983  1.00  0.52           C  
ATOM     65  O   GLU C 152     -30.827 154.318 141.927  1.00  0.52           O  
ATOM     66  CB  GLU C 152     -31.766 153.920 145.103  1.00  0.52           C  
ATOM     67  CG  GLU C 152     -32.236 155.364 144.803  1.00  0.52           C  
ATOM     68  CD  GLU C 152     -32.468 156.178 146.073  1.00  0.52           C  
ATOM     69  OE1 GLU C 152     -32.289 155.615 147.184  1.00  0.52           O  
ATOM     70  OE2 GLU C 152     -32.811 157.379 145.932  1.00  0.52           O  
ATOM     71  N   MET C 153     -29.218 153.854 143.428  1.00  0.56           N  
ATOM     72  CA  MET C 153     -28.177 154.581 142.734  1.00  0.56           C  
ATOM     73  C   MET C 153     -26.932 153.734 142.589  1.00  0.56           C  
ATOM     74  O   MET C 153     -26.351 153.273 143.574  1.00  0.56           O  
ATOM     75  CB  MET C 153     -27.810 155.867 143.511  1.00  0.56           C  
ATOM     76  CG  MET C 153     -26.731 156.719 142.819  1.00  0.56           C  
ATOM     77  SD  MET C 153     -26.388 158.284 143.662  1.00  0.56           S  
ATOM     78  CE  MET C 153     -25.523 157.597 145.103  1.00  0.56           C  
ATOM     79  N   ILE C 154     -26.483 153.519 141.340  1.00  0.60           N  
ATOM     80  CA  ILE C 154     -25.361 152.664 141.015  1.00  0.60           C  
ATOM     81  C   ILE C 154     -24.314 153.378 140.174  1.00  0.60           C  
ATOM     82  O   ILE C 154     -24.576 153.918 139.099  1.00  0.60           O  
ATOM     83  CB  ILE C 154     -25.823 151.406 140.290  1.00  0.60           C  
ATOM     84  CG1 ILE C 154     -26.772 150.605 141.205  1.00  0.60           C  
ATOM     85  CG2 ILE C 154     -24.611 150.545 139.870  1.00  0.60           C  
ATOM     86  CD1 ILE C 154     -27.354 149.379 140.511  1.00  0.60           C  
ATOM     87  N   ALA C 155     -23.045 153.346 140.633  1.00  0.53           N  
ATOM     88  CA  ALA C 155     -21.913 153.774 139.844  1.00  0.53           C  
ATOM     89  C   ALA C 155     -21.105 152.567 139.399  1.00  0.53           C  
ATOM     90  O   ALA C 155     -20.649 151.777 140.221  1.00  0.53           O  
ATOM     91  CB  ALA C 155     -21.018 154.734 140.655  1.00  0.53           C  
ATOM     92  N   VAL C 156     -20.904 152.395 138.079  1.00  0.67           N  
ATOM     93  CA  VAL C 156     -20.142 151.273 137.548  1.00  0.67           C  
ATOM     94  C   VAL C 156     -18.829 151.789 136.980  1.00  0.67           C  
ATOM     95  O   VAL C 156     -18.782 152.546 136.010  1.00  0.67           O  
ATOM     96  CB  VAL C 156     -20.897 150.464 136.492  1.00  0.67           C  
ATOM     97  CG1 VAL C 156     -20.028 149.291 136.006  1.00  0.67           C  
ATOM     98  CG2 VAL C 156     -22.193 149.894 137.095  1.00  0.67           C  
ATOM     99  N   GLN C 157     -17.702 151.377 137.585  1.00  0.66           N  
ATOM    100  CA  GLN C 157     -16.359 151.705 137.137  1.00  0.66           C  
ATOM    101  C   GLN C 157     -15.839 150.629 136.178  1.00  0.66           C  
ATOM    102  O   GLN C 157     -14.843 149.956 136.418  1.00  0.66           O  
ATOM    103  CB  GLN C 157     -15.403 151.904 138.341  1.00  0.66           C  
ATOM    104  CG  GLN C 157     -15.747 153.087 139.276  1.00  0.66           C  
ATOM    105  CD  GLN C 157     -16.936 152.786 140.181  1.00  0.66           C  
ATOM    106  OE1 GLN C 157     -17.048 151.726 140.793  1.00  0.66           O  
ATOM    107  NE2 GLN C 157     -17.890 153.741 140.264  1.00  0.66           N  
ATOM    108  N   GLU C 158     -16.559 150.420 135.058  1.00  0.64           N  
ATOM    109  CA  GLU C 158     -16.219 149.453 134.022  1.00  0.64           C  
ATOM    110  C   GLU C 158     -15.219 150.054 133.041  1.00  0.64           C  
ATOM    111  O   GLU C 158     -15.152 151.265 132.833  1.00  0.64           O  
ATOM    112  CB  GLU C 158     -17.500 148.979 133.276  1.00  0.64           C  
ATOM    113  CG  GLU C 158     -17.396 147.760 132.312  1.00  0.64           C  
ATOM    114  CD  GLU C 158     -16.991 146.415 132.910  1.00  0.64           C  
ATOM    115  OE1 GLU C 158     -15.769 146.220 133.134  1.00  0.64           O  
ATOM    116  OE2 GLU C 158     -17.876 145.528 133.050  1.00  0.64           O  
ATOM    117  N   TRP C 159     -14.399 149.216 132.382  1.00  0.58           N  
ATOM    118  CA  TRP C 159     -13.413 149.691 131.421  1.00  0.58           C  
ATOM    119  C   TRP C 159     -13.952 149.623 129.989  1.00  0.58           C  
ATOM    120  O   TRP C 159     -13.334 150.070 129.024  1.00  0.58           O  
ATOM    121  CB  TRP C 159     -12.104 148.873 131.580  1.00  0.58           C  
ATOM    122  CG  TRP C 159     -12.229 147.372 131.402  1.00  0.58           C  
ATOM    123  CD1 TRP C 159     -12.521 146.415 132.333  1.00  0.58           C  
ATOM    124  CD2 TRP C 159     -12.124 146.697 130.139  1.00  0.58           C  
ATOM    125  NE1 TRP C 159     -12.597 145.176 131.734  1.00  0.58           N  
ATOM    126  CE2 TRP C 159     -12.371 145.329 130.385  1.00  0.58           C  
ATOM    127  CE3 TRP C 159     -11.871 147.166 128.853  1.00  0.58           C  
ATOM    128  CZ2 TRP C 159     -12.385 144.413 129.343  1.00  0.58           C  
ATOM    129  CZ3 TRP C 159     -11.908 146.244 127.799  1.00  0.58           C  
ATOM    130  CH2 TRP C 159     -12.164 144.885 128.040  1.00  0.58           C  
ATOM    131  N   TRP C 160     -15.171 149.084 129.847  1.00  0.52           N  
ATOM    132  CA  TRP C 160     -15.846 148.781 128.603  1.00  0.52           C  
ATOM    133  C   TRP C 160     -17.333 149.064 128.774  1.00  0.52           C  
ATOM    134  O   TRP C 160     -17.789 149.519 129.818  1.00  0.52           O  
ATOM    135  CB  TRP C 160     -15.612 147.296 128.194  1.00  0.52           C  
ATOM    136  CG  TRP C 160     -16.009 146.918 126.771  1.00  0.52           C  
ATOM    137  CD1 TRP C 160     -17.021 146.104 126.335  1.00  0.52           C  
ATOM    138  CD2 TRP C 160     -15.381 147.453 125.592  1.00  0.52           C  
ATOM    139  NE1 TRP C 160     -17.084 146.119 124.958  1.00  0.52           N  
ATOM    140  CE2 TRP C 160     -16.081 146.933 124.482  1.00  0.52           C  
ATOM    141  CE3 TRP C 160     -14.305 148.322 125.425  1.00  0.52           C  
ATOM    142  CZ2 TRP C 160     -15.720 147.278 123.186  1.00  0.52           C  
ATOM    143  CZ3 TRP C 160     -13.940 148.668 124.115  1.00  0.52           C  
ATOM    144  CH2 TRP C 160     -14.638 148.156 123.011  1.00  0.52           C  
ATOM    145  N   TRP C 161     -18.151 148.831 127.735  1.00  0.45           N  
ATOM    146  CA  TRP C 161     -19.573 149.095 127.790  1.00  0.45           C  
ATOM    147  C   TRP C 161     -20.378 147.823 127.742  1.00  0.45           C  
ATOM    148  O   TRP C 161     -20.929 147.431 126.717  1.00  0.45           O  
ATOM    149  CB  TRP C 161     -20.007 150.040 126.661  1.00  0.45           C  
ATOM    150  CG  TRP C 161     -19.364 151.396 126.815  1.00  0.45           C  
ATOM    151  CD1 TRP C 161     -19.739 152.447 127.605  1.00  0.45           C  
ATOM    152  CD2 TRP C 161     -18.154 151.789 126.154  1.00  0.45           C  
ATOM    153  NE1 TRP C 161     -18.865 153.500 127.441  1.00  0.45           N  
ATOM    154  CE2 TRP C 161     -17.892 153.119 126.543  1.00  0.45           C  
ATOM    155  CE3 TRP C 161     -17.315 151.109 125.273  1.00  0.45           C  
ATOM    156  CZ2 TRP C 161     -16.810 153.809 126.020  1.00  0.45           C  
ATOM    157  CZ3 TRP C 161     -16.236 151.814 124.728  1.00  0.45           C  
ATOM    158  CH2 TRP C 161     -16.004 153.151 125.079  1.00  0.45           C  
ATOM    159  N   SER C 162     -20.477 147.120 128.881  1.00  0.58           N  
ATOM    160  CA  SER C 162     -21.489 146.085 129.033  1.00  0.58           C  
ATOM    161  C   SER C 162     -22.924 146.626 129.009  1.00  0.58           C  
ATOM    162  O   SER C 162     -23.243 147.646 129.615  1.00  0.58           O  
ATOM    163  CB  SER C 162     -21.272 145.258 130.324  1.00  0.58           C  
ATOM    164  OG  SER C 162     -22.147 144.130 130.385  1.00  0.58           O  
ATOM    165  N   THR C 163     -23.860 145.913 128.345  1.00  0.48           N  
ATOM    166  CA  THR C 163     -25.299 146.217 128.300  1.00  0.48           C  
ATOM    167  C   THR C 163     -25.985 146.360 129.648  1.00  0.48           C  
ATOM    168  O   THR C 163     -27.078 146.892 129.788  1.00  0.48           O  
ATOM    169  CB  THR C 163     -26.047 145.137 127.528  1.00  0.48           C  
ATOM    170  OG1 THR C 163     -27.312 145.575 127.062  1.00  0.48           O  
ATOM    171  CG2 THR C 163     -26.284 143.884 128.386  1.00  0.48           C  
ATOM    172  N   SER C 164     -25.354 145.896 130.731  1.00  0.43           N  
ATOM    173  CA  SER C 164     -25.946 145.893 132.050  1.00  0.43           C  
ATOM    174  C   SER C 164     -25.783 147.187 132.762  1.00  0.43           C  
ATOM    175  O   SER C 164     -26.358 147.427 133.818  1.00  0.43           O  
ATOM    176  CB  SER C 164     -25.257 144.845 132.902  1.00  0.43           C  
ATOM    177  OG  SER C 164     -23.849 145.056 133.069  1.00  0.43           O  
ATOM    178  N   CYS C 165     -25.066 148.103 132.113  1.00  0.51           N  
ATOM    179  CA  CYS C 165     -25.004 149.476 132.507  1.00  0.51           C  
ATOM    180  C   CYS C 165     -26.221 150.239 131.956  1.00  0.51           C  
ATOM    181  O   CYS C 165     -26.313 151.450 132.105  1.00  0.51           O  
ATOM    182  CB  CYS C 165     -23.653 150.069 132.041  1.00  0.51           C  
ATOM    183  SG  CYS C 165     -22.237 149.203 132.816  1.00  0.51           S  
ATOM    184  N   GLU C 166     -27.259 149.514 131.447  1.00  0.51           N  
ATOM    185  CA  GLU C 166     -28.623 150.009 131.257  1.00  0.51           C  
ATOM    186  C   GLU C 166     -29.401 149.898 132.578  1.00  0.51           C  
ATOM    187  O   GLU C 166     -30.604 150.133 132.651  1.00  0.51           O  
ATOM    188  CB  GLU C 166     -29.401 149.192 130.182  1.00  0.51           C  
ATOM    189  CG  GLU C 166     -28.834 149.266 128.734  1.00  0.51           C  
ATOM    190  CD  GLU C 166     -29.565 148.318 127.797  1.00  0.51           C  
ATOM    191  OE1 GLU C 166     -30.469 147.600 128.305  1.00  0.51           O  
ATOM    192  OE2 GLU C 166     -29.260 148.241 126.579  1.00  0.51           O  
ATOM    193  N   TRP C 167     -28.687 149.557 133.671  1.00  0.46           N  
ATOM    194  CA  TRP C 167     -29.148 149.595 135.042  1.00  0.46           C  
ATOM    195  C   TRP C 167     -28.253 150.494 135.891  1.00  0.46           C  
ATOM    196  O   TRP C 167     -28.401 150.570 137.107  1.00  0.46           O  
ATOM    197  CB  TRP C 167     -29.012 148.184 135.657  1.00  0.46           C  
ATOM    198  CG  TRP C 167     -29.875 147.110 135.036  1.00  0.46           C  
ATOM    199  CD1 TRP C 167     -29.595 146.178 134.075  1.00  0.46           C  
ATOM    200  CD2 TRP C 167     -31.227 146.886 135.446  1.00  0.46           C  
ATOM    201  NE1 TRP C 167     -30.695 145.370 133.861  1.00  0.46           N  
ATOM    202  CE2 TRP C 167     -31.711 145.797 134.692  1.00  0.46           C  
ATOM    203  CE3 TRP C 167     -32.025 147.538 136.379  1.00  0.46           C  
ATOM    204  CZ2 TRP C 167     -33.015 145.349 134.856  1.00  0.46           C  
ATOM    205  CZ3 TRP C 167     -33.342 147.092 136.537  1.00  0.46           C  
ATOM    206  CH2 TRP C 167     -33.833 146.014 135.785  1.00  0.46           C  
ATOM    207  N   ALA C 168     -27.272 151.175 135.268  1.00  0.66           N  
ATOM    208  CA  ALA C 168     -26.299 151.995 135.961  1.00  0.66           C  
ATOM    209  C   ALA C 168     -26.641 153.466 135.792  1.00  0.66           C  
ATOM    210  O   ALA C 168     -27.099 153.888 134.733  1.00  0.66           O  
ATOM    211  CB  ALA C 168     -24.887 151.764 135.376  1.00  0.66           C  
ATOM    212  N   ASP C 169     -26.403 154.291 136.827  1.00  0.66           N  
ATOM    213  CA  ASP C 169     -26.731 155.705 136.792  1.00  0.66           C  
ATOM    214  C   ASP C 169     -25.549 156.562 136.393  1.00  0.66           C  
ATOM    215  O   ASP C 169     -25.679 157.659 135.849  1.00  0.66           O  
ATOM    216  CB  ASP C 169     -27.093 156.139 138.221  1.00  0.66           C  
ATOM    217  CG  ASP C 169     -28.317 155.371 138.645  1.00  0.66           C  
ATOM    218  OD1 ASP C 169     -29.426 155.739 138.196  1.00  0.66           O  
ATOM    219  OD2 ASP C 169     -28.128 154.422 139.446  1.00  0.66           O  
ATOM    220  N   ILE C 170     -24.336 156.072 136.670  1.00  0.62           N  
ATOM    221  CA  ILE C 170     -23.129 156.778 136.317  1.00  0.62           C  
ATOM    222  C   ILE C 170     -22.070 155.755 135.965  1.00  0.62           C  
ATOM    223  O   ILE C 170     -21.899 154.726 136.621  1.00  0.62           O  
ATOM    224  CB  ILE C 170     -22.705 157.785 137.393  1.00  0.62           C  
ATOM    225  CG1 ILE C 170     -21.475 158.625 136.982  1.00  0.62           C  
ATOM    226  CG2 ILE C 170     -22.493 157.092 138.749  1.00  0.62           C  
ATOM    227  CD1 ILE C 170     -21.189 159.804 137.923  1.00  0.62           C  
ATOM    228  N   VAL C 171     -21.347 156.003 134.862  1.00  0.69           N  
ATOM    229  CA  VAL C 171     -20.307 155.127 134.366  1.00  0.69           C  
ATOM    230  C   VAL C 171     -19.052 155.952 134.343  1.00  0.69           C  
ATOM    231  O   VAL C 171     -19.056 157.117 133.947  1.00  0.69           O  
ATOM    232  CB  VAL C 171     -20.584 154.549 132.979  1.00  0.69           C  
ATOM    233  CG1 VAL C 171     -19.459 153.590 132.539  1.00  0.69           C  
ATOM    234  CG2 VAL C 171     -21.917 153.783 133.018  1.00  0.69           C  
ATOM    235  N   PHE C 172     -17.940 155.371 134.802  1.00  0.67           N  
ATOM    236  CA  PHE C 172     -16.661 156.027 134.792  1.00  0.67           C  
ATOM    237  C   PHE C 172     -15.717 155.064 134.105  1.00  0.67           C  
ATOM    238  O   PHE C 172     -15.591 153.919 134.525  1.00  0.67           O  
ATOM    239  CB  PHE C 172     -16.256 156.344 136.250  1.00  0.67           C  
ATOM    240  CG  PHE C 172     -15.022 157.182 136.312  1.00  0.67           C  
ATOM    241  CD1 PHE C 172     -13.790 156.576 136.574  1.00  0.67           C  
ATOM    242  CD2 PHE C 172     -15.082 158.574 136.127  1.00  0.67           C  
ATOM    243  CE1 PHE C 172     -12.638 157.356 136.678  1.00  0.67           C  
ATOM    244  CE2 PHE C 172     -13.917 159.349 136.192  1.00  0.67           C  
ATOM    245  CZ  PHE C 172     -12.691 158.737 136.472  1.00  0.67           C  
ATOM    246  N   ALA C 173     -15.079 155.491 132.997  1.00  0.70           N  
ATOM    247  CA  ALA C 173     -14.099 154.685 132.296  1.00  0.70           C  
ATOM    248  C   ALA C 173     -12.873 154.376 133.148  1.00  0.70           C  
ATOM    249  O   ALA C 173     -12.338 155.258 133.810  1.00  0.70           O  
ATOM    250  CB  ALA C 173     -13.687 155.393 130.990  1.00  0.70           C  
ATOM    251  N   VAL C 174     -12.437 153.105 133.138  1.00  0.62           N  
ATOM    252  CA  VAL C 174     -11.350 152.589 133.954  1.00  0.62           C  
ATOM    253  C   VAL C 174     -10.283 151.976 133.071  1.00  0.62           C  
ATOM    254  O   VAL C 174     -10.545 151.528 131.954  1.00  0.62           O  
ATOM    255  CB  VAL C 174     -11.903 151.566 134.949  1.00  0.62           C  
ATOM    256  CG1 VAL C 174     -10.902 150.566 135.561  1.00  0.62           C  
ATOM    257  CG2 VAL C 174     -12.528 152.355 136.099  1.00  0.62           C  
ATOM    258  N   ASP C 175      -9.033 151.975 133.559  1.00  0.53           N  
ATOM    259  CA  ASP C 175      -7.876 151.390 132.927  1.00  0.53           C  
ATOM    260  C   ASP C 175      -7.864 149.859 133.072  1.00  0.53           C  
ATOM    261  O   ASP C 175      -8.333 149.289 134.057  1.00  0.53           O  
ATOM    262  CB  ASP C 175      -6.605 152.002 133.576  1.00  0.53           C  
ATOM    263  CG  ASP C 175      -6.597 153.527 133.513  1.00  0.53           C  
ATOM    264  OD1 ASP C 175      -7.022 154.081 132.472  1.00  0.53           O  
ATOM    265  OD2 ASP C 175      -6.186 154.156 134.533  1.00  0.53           O  
ATOM    266  N   ALA C 176      -7.314 149.108 132.097  1.00  0.56           N  
ATOM    267  CA  ALA C 176      -7.116 147.676 132.264  1.00  0.56           C  
ATOM    268  C   ALA C 176      -5.959 147.390 133.222  1.00  0.56           C  
ATOM    269  O   ALA C 176      -5.161 148.267 133.488  1.00  0.56           O  
ATOM    270  CB  ALA C 176      -6.836 147.039 130.895  1.00  0.56           C  
ATOM    271  N   TRP C 177      -5.774 146.155 133.761  1.00  0.41           N  
ATOM    272  CA  TRP C 177      -4.613 145.860 134.618  1.00  0.41           C  
ATOM    273  C   TRP C 177      -3.285 146.021 133.902  1.00  0.41           C  
ATOM    274  O   TRP C 177      -2.243 146.189 134.528  1.00  0.41           O  
ATOM    275  CB  TRP C 177      -4.601 144.413 135.202  1.00  0.41           C  
ATOM    276  CG  TRP C 177      -4.412 143.290 134.174  1.00  0.41           C  
ATOM    277  CD1 TRP C 177      -5.372 142.673 133.424  1.00  0.41           C  
ATOM    278  CD2 TRP C 177      -3.138 142.802 133.683  1.00  0.41           C  
ATOM    279  NE1 TRP C 177      -4.795 141.798 132.530  1.00  0.41           N  
ATOM    280  CE2 TRP C 177      -3.425 141.873 132.661  1.00  0.41           C  
ATOM    281  CE3 TRP C 177      -1.812 143.113 134.011  1.00  0.41           C  
ATOM    282  CZ2 TRP C 177      -2.406 141.236 131.964  1.00  0.41           C  
ATOM    283  CZ3 TRP C 177      -0.785 142.495 133.280  1.00  0.41           C  
ATOM    284  CH2 TRP C 177      -1.078 141.559 132.279  1.00  0.41           C  
ATOM    285  N   SER C 178      -3.324 145.948 132.549  1.00  0.48           N  
ATOM    286  CA  SER C 178      -2.203 146.258 131.696  1.00  0.48           C  
ATOM    287  C   SER C 178      -1.778 147.671 131.972  1.00  0.48           C  
ATOM    288  O   SER C 178      -0.614 147.894 132.261  1.00  0.48           O  
ATOM    289  CB  SER C 178      -2.537 146.088 130.178  1.00  0.48           C  
ATOM    290  OG  SER C 178      -3.752 146.747 129.809  1.00  0.48           O  
ATOM    291  N   GLU C 179      -2.707 148.629 132.017  1.00  0.52           N  
ATOM    292  CA  GLU C 179      -2.399 150.034 132.170  1.00  0.52           C  
ATOM    293  C   GLU C 179      -2.647 150.637 133.548  1.00  0.52           C  
ATOM    294  O   GLU C 179      -3.502 150.232 134.327  1.00  0.52           O  
ATOM    295  CB  GLU C 179      -3.200 150.860 131.146  1.00  0.52           C  
ATOM    296  CG  GLU C 179      -2.646 152.286 130.923  1.00  0.52           C  
ATOM    297  CD  GLU C 179      -3.334 153.065 129.815  1.00  0.52           C  
ATOM    298  OE1 GLU C 179      -2.880 154.215 129.589  1.00  0.52           O  
ATOM    299  OE2 GLU C 179      -4.289 152.535 129.193  1.00  0.52           O  
ATOM    300  N   LEU C 180      -1.878 151.680 133.902  1.00  0.46           N  
ATOM    301  CA  LEU C 180      -2.034 152.404 135.141  1.00  0.46           C  
ATOM    302  C   LEU C 180      -1.683 153.848 134.817  1.00  0.46           C  
ATOM    303  O   LEU C 180      -1.146 154.162 133.762  1.00  0.46           O  
ATOM    304  CB  LEU C 180      -1.091 151.880 136.263  1.00  0.46           C  
ATOM    305  CG  LEU C 180      -1.272 150.383 136.611  1.00  0.46           C  
ATOM    306  CD1 LEU C 180      -0.091 149.768 137.349  1.00  0.46           C  
ATOM    307  CD2 LEU C 180      -2.544 150.147 137.431  1.00  0.46           C  
ATOM    308  N   LYS C 181      -1.952 154.794 135.718  1.00  0.38           N  
ATOM    309  CA  LYS C 181      -1.883 156.217 135.428  1.00  0.38           C  
ATOM    310  C   LYS C 181      -0.524 156.807 134.991  1.00  0.38           C  
ATOM    311  O   LYS C 181      -0.489 157.791 134.257  1.00  0.38           O  
ATOM    312  CB  LYS C 181      -2.350 156.978 136.689  1.00  0.38           C  
ATOM    313  CG  LYS C 181      -3.827 156.822 137.105  1.00  0.38           C  
ATOM    314  CD  LYS C 181      -4.077 157.574 138.433  1.00  0.38           C  
ATOM    315  CE  LYS C 181      -5.494 157.484 139.011  1.00  0.38           C  
ATOM    316  NZ  LYS C 181      -5.602 158.265 140.271  1.00  0.38           N  
ATOM    317  N   HIS C 182       0.621 156.289 135.492  1.00  0.25           N  
ATOM    318  CA  HIS C 182       1.939 156.878 135.263  1.00  0.25           C  
ATOM    319  C   HIS C 182       3.063 155.887 135.643  1.00  0.25           C  
ATOM    320  O   HIS C 182       2.732 154.922 136.333  1.00  0.25           O  
ATOM    321  CB  HIS C 182       2.104 158.186 136.047  1.00  0.25           C  
ATOM    322  CG  HIS C 182       2.965 159.147 135.331  1.00  0.25           C  
ATOM    323  ND1 HIS C 182       4.176 159.469 135.888  1.00  0.25           N  
ATOM    324  CD2 HIS C 182       2.820 159.749 134.125  1.00  0.25           C  
ATOM    325  CE1 HIS C 182       4.754 160.267 135.031  1.00  0.25           C  
ATOM    326  NE2 HIS C 182       3.982 160.469 133.935  1.00  0.25           N  
ATOM    327  N   PRO C 183       4.348 155.975 135.241  1.00  0.23           N  
ATOM    328  CA  PRO C 183       5.370 154.974 135.555  1.00  0.23           C  
ATOM    329  C   PRO C 183       5.606 154.604 137.001  1.00  0.23           C  
ATOM    330  O   PRO C 183       5.895 153.439 137.279  1.00  0.23           O  
ATOM    331  CB  PRO C 183       6.655 155.601 135.018  1.00  0.23           C  
ATOM    332  CG  PRO C 183       6.223 156.413 133.795  1.00  0.23           C  
ATOM    333  CD  PRO C 183       4.721 156.661 134.000  1.00  0.23           C  
ATOM    334  N   ASP C 184       5.556 155.593 137.912  1.00  0.28           N  
ATOM    335  CA  ASP C 184       5.693 155.399 139.338  1.00  0.28           C  
ATOM    336  C   ASP C 184       4.358 154.944 139.930  1.00  0.28           C  
ATOM    337  O   ASP C 184       4.286 154.344 140.999  1.00  0.28           O  
ATOM    338  CB  ASP C 184       6.248 156.681 140.029  1.00  0.28           C  
ATOM    339  CG  ASP C 184       5.360 157.912 139.878  1.00  0.28           C  
ATOM    340  OD1 ASP C 184       5.750 158.961 140.441  1.00  0.28           O  
ATOM    341  OD2 ASP C 184       4.295 157.820 139.213  1.00  0.28           O  
ATOM    342  N   MET C 185       3.250 155.137 139.174  1.00  0.25           N  
ATOM    343  CA  MET C 185       1.886 154.943 139.617  1.00  0.25           C  
ATOM    344  C   MET C 185       1.465 153.476 139.532  1.00  0.25           C  
ATOM    345  O   MET C 185       0.289 153.109 139.490  1.00  0.25           O  
ATOM    346  CB  MET C 185       0.846 155.818 138.895  1.00  0.25           C  
ATOM    347  CG  MET C 185       0.924 157.300 139.315  1.00  0.25           C  
ATOM    348  SD  MET C 185      -0.660 158.184 139.386  1.00  0.25           S  
ATOM    349  CE  MET C 185       0.089 159.790 139.724  1.00  0.25           C  
ATOM    350  N   CYS C 186       2.490 152.621 139.495  1.00  0.21           N  
ATOM    351  CA  CYS C 186       2.525 151.223 139.218  1.00  0.21           C  
ATOM    352  C   CYS C 186       2.263 150.427 140.483  1.00  0.21           C  
ATOM    353  O   CYS C 186       3.166 150.223 141.279  1.00  0.21           O  
ATOM    354  CB  CYS C 186       3.863 150.918 138.464  1.00  0.21           C  
ATOM    355  SG  CYS C 186       5.464 151.006 139.329  1.00  0.21           S  
ATOM    356  N   SER C 187       0.969 150.037 140.692  1.00  0.38           N  
ATOM    357  CA  SER C 187       0.361 149.502 141.922  1.00  0.38           C  
ATOM    358  C   SER C 187       1.007 148.285 142.565  1.00  0.38           C  
ATOM    359  O   SER C 187       2.191 148.035 142.397  1.00  0.38           O  
ATOM    360  CB  SER C 187      -1.165 149.292 141.842  1.00  0.38           C  
ATOM    361  OG  SER C 187      -1.530 148.397 140.796  1.00  0.38           O  
ATOM    362  N   SER C 188       0.329 147.432 143.347  1.00  0.42           N  
ATOM    363  CA  SER C 188       0.974 146.175 143.730  1.00  0.42           C  
ATOM    364  C   SER C 188       0.001 145.032 143.621  1.00  0.42           C  
ATOM    365  O   SER C 188      -1.206 145.240 143.494  1.00  0.42           O  
ATOM    366  CB  SER C 188       1.768 146.160 145.074  1.00  0.42           C  
ATOM    367  OG  SER C 188       0.964 146.268 146.244  1.00  0.42           O  
ATOM    368  N   VAL C 189       0.507 143.777 143.574  1.00  0.48           N  
ATOM    369  CA  VAL C 189      -0.309 142.578 143.408  1.00  0.48           C  
ATOM    370  C   VAL C 189       0.240 141.481 144.320  1.00  0.48           C  
ATOM    371  O   VAL C 189       1.447 141.327 144.490  1.00  0.48           O  
ATOM    372  CB  VAL C 189      -0.360 142.059 141.958  1.00  0.48           C  
ATOM    373  CG1 VAL C 189      -1.227 140.791 141.827  1.00  0.48           C  
ATOM    374  CG2 VAL C 189      -0.936 143.132 141.016  1.00  0.48           C  
ATOM    375  N   THR C 190      -0.652 140.683 144.951  1.00  0.39           N  
ATOM    376  CA  THR C 190      -0.319 139.624 145.904  1.00  0.39           C  
ATOM    377  C   THR C 190      -0.604 138.232 145.366  1.00  0.39           C  
ATOM    378  O   THR C 190      -0.605 137.267 146.123  1.00  0.39           O  
ATOM    379  CB  THR C 190      -1.125 139.747 147.196  1.00  0.39           C  
ATOM    380  OG1 THR C 190      -2.515 139.894 146.917  1.00  0.39           O  
ATOM    381  CG2 THR C 190      -0.676 140.999 147.965  1.00  0.39           C  
ATOM    382  N   ASN C 191      -0.852 138.086 144.043  1.00  0.27           N  
ATOM    383  CA  ASN C 191      -1.104 136.812 143.361  1.00  0.27           C  
ATOM    384  C   ASN C 191      -0.054 135.753 143.716  1.00  0.27           C  
ATOM    385  O   ASN C 191       1.078 135.954 143.281  1.00  0.27           O  
ATOM    386  CB  ASN C 191      -1.106 137.005 141.804  1.00  0.27           C  
ATOM    387  CG  ASN C 191      -1.442 135.742 140.992  1.00  0.27           C  
ATOM    388  OD1 ASN C 191      -1.109 134.610 141.338  1.00  0.27           O  
ATOM    389  ND2 ASN C 191      -2.110 135.921 139.830  1.00  0.27           N  
ATOM    390  N   PRO C 192      -0.342 134.644 144.414  1.00  0.23           N  
ATOM    391  CA  PRO C 192       0.679 133.762 144.975  1.00  0.23           C  
ATOM    392  C   PRO C 192       1.642 133.163 143.967  1.00  0.23           C  
ATOM    393  O   PRO C 192       2.756 132.800 144.335  1.00  0.23           O  
ATOM    394  CB  PRO C 192      -0.123 132.653 145.674  1.00  0.23           C  
ATOM    395  CG  PRO C 192      -1.449 133.305 146.069  1.00  0.23           C  
ATOM    396  CD  PRO C 192      -1.660 134.384 145.007  1.00  0.23           C  
ATOM    397  N   PHE C 193       1.197 133.014 142.706  1.00  0.22           N  
ATOM    398  CA  PHE C 193       1.969 132.460 141.612  1.00  0.22           C  
ATOM    399  C   PHE C 193       2.818 133.496 140.889  1.00  0.22           C  
ATOM    400  O   PHE C 193       3.690 133.145 140.098  1.00  0.22           O  
ATOM    401  CB  PHE C 193       1.000 131.879 140.551  1.00  0.22           C  
ATOM    402  CG  PHE C 193       0.280 130.670 141.074  1.00  0.22           C  
ATOM    403  CD1 PHE C 193       0.956 129.442 141.141  1.00  0.22           C  
ATOM    404  CD2 PHE C 193      -1.070 130.728 141.464  1.00  0.22           C  
ATOM    405  CE1 PHE C 193       0.301 128.289 141.589  1.00  0.22           C  
ATOM    406  CE2 PHE C 193      -1.730 129.576 141.914  1.00  0.22           C  
ATOM    407  CZ  PHE C 193      -1.043 128.356 141.974  1.00  0.22           C  
ATOM    408  N   LEU C 194       2.580 134.800 141.130  1.00  0.20           N  
ATOM    409  CA  LEU C 194       3.266 135.855 140.404  1.00  0.20           C  
ATOM    410  C   LEU C 194       3.982 136.814 141.339  1.00  0.20           C  
ATOM    411  O   LEU C 194       5.154 137.111 141.127  1.00  0.20           O  
ATOM    412  CB  LEU C 194       2.277 136.681 139.535  1.00  0.20           C  
ATOM    413  CG  LEU C 194       1.575 135.912 138.395  1.00  0.20           C  
ATOM    414  CD1 LEU C 194       0.520 136.800 137.715  1.00  0.20           C  
ATOM    415  CD2 LEU C 194       2.584 135.418 137.351  1.00  0.20           C  
ATOM    416  N   THR C 195       3.302 137.311 142.402  1.00  0.27           N  
ATOM    417  CA  THR C 195       3.853 138.147 143.482  1.00  0.27           C  
ATOM    418  C   THR C 195       4.715 139.303 142.989  1.00  0.27           C  
ATOM    419  O   THR C 195       5.849 139.538 143.407  1.00  0.27           O  
ATOM    420  CB  THR C 195       4.562 137.317 144.544  1.00  0.27           C  
ATOM    421  OG1 THR C 195       3.714 136.242 144.937  1.00  0.27           O  
ATOM    422  CG2 THR C 195       4.837 138.109 145.830  1.00  0.27           C  
ATOM    423  N   VAL C 196       4.181 140.063 142.022  1.00  0.25           N  
ATOM    424  CA  VAL C 196       4.968 140.992 141.243  1.00  0.25           C  
ATOM    425  C   VAL C 196       4.231 142.304 141.152  1.00  0.25           C  
ATOM    426  O   VAL C 196       3.005 142.382 141.158  1.00  0.25           O  
ATOM    427  CB  VAL C 196       5.324 140.444 139.855  1.00  0.25           C  
ATOM    428  CG1 VAL C 196       4.067 140.197 138.999  1.00  0.25           C  
ATOM    429  CG2 VAL C 196       6.329 141.355 139.118  1.00  0.25           C  
ATOM    430  N   PHE C 197       4.982 143.406 141.084  1.00  0.29           N  
ATOM    431  CA  PHE C 197       4.456 144.697 140.710  1.00  0.29           C  
ATOM    432  C   PHE C 197       3.763 144.777 139.319  1.00  0.29           C  
ATOM    433  O   PHE C 197       4.124 144.034 138.406  1.00  0.29           O  
ATOM    434  CB  PHE C 197       5.587 145.755 140.774  1.00  0.29           C  
ATOM    435  CG  PHE C 197       6.642 145.511 139.710  1.00  0.29           C  
ATOM    436  CD1 PHE C 197       7.741 144.658 139.917  1.00  0.29           C  
ATOM    437  CD2 PHE C 197       6.432 146.034 138.423  1.00  0.29           C  
ATOM    438  CE1 PHE C 197       8.573 144.299 138.844  1.00  0.29           C  
ATOM    439  CE2 PHE C 197       7.242 145.651 137.351  1.00  0.29           C  
ATOM    440  CZ  PHE C 197       8.324 144.796 137.561  1.00  0.29           C  
ATOM    441  N   PRO C 198       2.822 145.675 139.086  1.00  0.36           N  
ATOM    442  CA  PRO C 198       2.226 145.894 137.778  1.00  0.36           C  
ATOM    443  C   PRO C 198       2.682 147.222 137.196  1.00  0.36           C  
ATOM    444  O   PRO C 198       2.457 148.229 137.849  1.00  0.36           O  
ATOM    445  CB  PRO C 198       0.727 145.925 138.110  1.00  0.36           C  
ATOM    446  CG  PRO C 198       0.616 146.497 139.523  1.00  0.36           C  
ATOM    447  CD  PRO C 198       1.974 146.172 140.143  1.00  0.36           C  
ATOM    448  N   ARG C 199       3.308 147.333 135.996  1.00  0.40           N  
ATOM    449  CA  ARG C 199       3.618 148.670 135.469  1.00  0.40           C  
ATOM    450  C   ARG C 199       2.630 149.195 134.458  1.00  0.40           C  
ATOM    451  O   ARG C 199       1.820 148.448 133.939  1.00  0.40           O  
ATOM    452  CB  ARG C 199       5.047 148.820 134.876  1.00  0.40           C  
ATOM    453  CG  ARG C 199       6.140 148.784 135.956  1.00  0.40           C  
ATOM    454  CD  ARG C 199       7.581 148.816 135.430  1.00  0.40           C  
ATOM    455  NE  ARG C 199       8.490 148.562 136.599  1.00  0.40           N  
ATOM    456  CZ  ARG C 199       9.825 148.510 136.495  1.00  0.40           C  
ATOM    457  NH1 ARG C 199      10.564 148.274 137.576  1.00  0.40           N  
ATOM    458  NH2 ARG C 199      10.437 148.722 135.333  1.00  0.40           N  
ATOM    459  N   THR C 200       2.690 150.518 134.156  1.00  0.34           N  
ATOM    460  CA  THR C 200       1.906 151.132 133.081  1.00  0.34           C  
ATOM    461  C   THR C 200       2.640 151.089 131.728  1.00  0.34           C  
ATOM    462  O   THR C 200       3.792 151.518 131.610  1.00  0.34           O  
ATOM    463  CB  THR C 200       1.466 152.568 133.369  1.00  0.34           C  
ATOM    464  OG1 THR C 200       0.756 153.145 132.283  1.00  0.34           O  
ATOM    465  CG2 THR C 200       2.655 153.467 133.671  1.00  0.34           C  
ATOM    466  N   PRO C 201       2.012 150.552 130.690  1.00  0.43           N  
ATOM    467  CA  PRO C 201       2.271 150.830 129.298  1.00  0.43           C  
ATOM    468  C   PRO C 201       1.573 152.085 128.834  1.00  0.43           C  
ATOM    469  O   PRO C 201       0.574 152.501 129.398  1.00  0.43           O  
ATOM    470  CB  PRO C 201       1.603 149.649 128.541  1.00  0.43           C  
ATOM    471  CG  PRO C 201       1.491 148.541 129.577  1.00  0.43           C  
ATOM    472  CD  PRO C 201       1.210 149.370 130.814  1.00  0.43           C  
ATOM    473  N   LEU C 202       2.054 152.630 127.715  1.00  0.25           N  
ATOM    474  CA  LEU C 202       1.484 153.705 126.938  1.00  0.25           C  
ATOM    475  C   LEU C 202       0.357 153.212 126.039  1.00  0.25           C  
ATOM    476  O   LEU C 202       0.356 153.442 124.828  1.00  0.25           O  
ATOM    477  CB  LEU C 202       2.624 154.229 126.036  1.00  0.25           C  
ATOM    478  CG  LEU C 202       3.893 154.665 126.790  1.00  0.25           C  
ATOM    479  CD1 LEU C 202       5.054 154.780 125.796  1.00  0.25           C  
ATOM    480  CD2 LEU C 202       3.660 155.972 127.557  1.00  0.25           C  
ATOM    481  N   GLU C 203      -0.632 152.496 126.609  1.00  0.38           N  
ATOM    482  CA  GLU C 203      -1.882 152.191 125.928  1.00  0.38           C  
ATOM    483  C   GLU C 203      -2.686 153.479 125.734  1.00  0.38           C  
ATOM    484  O   GLU C 203      -2.388 154.509 126.330  1.00  0.38           O  
ATOM    485  CB  GLU C 203      -2.645 151.024 126.627  1.00  0.38           C  
ATOM    486  CG  GLU C 203      -3.842 150.380 125.866  1.00  0.38           C  
ATOM    487  CD  GLU C 203      -4.348 149.036 126.426  1.00  0.38           C  
ATOM    488  OE1 GLU C 203      -5.423 148.613 125.923  1.00  0.38           O  
ATOM    489  OE2 GLU C 203      -3.688 148.392 127.292  1.00  0.38           O  
ATOM    490  N   ARG C 204      -3.660 153.522 124.809  1.00  0.24           N  
ATOM    491  CA  ARG C 204      -4.501 154.696 124.698  1.00  0.24           C  
ATOM    492  C   ARG C 204      -5.861 154.362 125.283  1.00  0.24           C  
ATOM    493  O   ARG C 204      -6.691 153.806 124.553  1.00  0.24           O  
ATOM    494  CB  ARG C 204      -4.652 155.099 123.211  1.00  0.24           C  
ATOM    495  CG  ARG C 204      -5.510 156.357 122.973  1.00  0.24           C  
ATOM    496  CD  ARG C 204      -5.594 156.707 121.492  1.00  0.24           C  
ATOM    497  NE  ARG C 204      -6.472 157.911 121.393  1.00  0.24           N  
ATOM    498  CZ  ARG C 204      -6.798 158.512 120.243  1.00  0.24           C  
ATOM    499  NH1 ARG C 204      -7.593 159.578 120.267  1.00  0.24           N  
ATOM    500  NH2 ARG C 204      -6.343 158.074 119.072  1.00  0.24           N  
ATOM    501  N   PRO C 205      -6.181 154.689 126.535  1.00  0.40           N  
ATOM    502  CA  PRO C 205      -7.542 154.629 127.014  1.00  0.40           C  
ATOM    503  C   PRO C 205      -8.193 155.953 126.633  1.00  0.40           C  
ATOM    504  O   PRO C 205      -7.752 156.635 125.707  1.00  0.40           O  
ATOM    505  CB  PRO C 205      -7.342 154.455 128.529  1.00  0.40           C  
ATOM    506  CG  PRO C 205      -6.072 155.236 128.870  1.00  0.40           C  
ATOM    507  CD  PRO C 205      -5.271 155.235 127.560  1.00  0.40           C  
ATOM    508  N   PHE C 206      -9.229 156.403 127.356  1.00  0.51           N  
ATOM    509  CA  PHE C 206      -9.760 157.743 127.174  1.00  0.51           C  
ATOM    510  C   PHE C 206      -9.041 158.741 128.086  1.00  0.51           C  
ATOM    511  O   PHE C 206      -9.543 159.832 128.345  1.00  0.51           O  
ATOM    512  CB  PHE C 206     -11.278 157.737 127.483  1.00  0.51           C  
ATOM    513  CG  PHE C 206     -11.999 156.986 126.395  1.00  0.51           C  
ATOM    514  CD1 PHE C 206     -12.209 157.605 125.150  1.00  0.51           C  
ATOM    515  CD2 PHE C 206     -12.420 155.656 126.571  1.00  0.51           C  
ATOM    516  CE1 PHE C 206     -12.816 156.910 124.097  1.00  0.51           C  
ATOM    517  CE2 PHE C 206     -13.012 154.953 125.514  1.00  0.51           C  
ATOM    518  CZ  PHE C 206     -13.213 155.581 124.277  1.00  0.51           C  
ATOM    519  N   ASP C 207      -7.867 158.346 128.630  1.00  0.43           N  
ATOM    520  CA  ASP C 207      -7.093 159.027 129.665  1.00  0.43           C  
ATOM    521  C   ASP C 207      -7.916 159.322 130.918  1.00  0.43           C  
ATOM    522  O   ASP C 207      -7.675 160.248 131.699  1.00  0.43           O  
ATOM    523  CB  ASP C 207      -6.297 160.243 129.130  1.00  0.43           C  
ATOM    524  CG  ASP C 207      -5.389 159.759 128.014  1.00  0.43           C  
ATOM    525  OD1 ASP C 207      -4.713 158.725 128.234  1.00  0.43           O  
ATOM    526  OD2 ASP C 207      -5.368 160.396 126.929  1.00  0.43           O  
ATOM    527  N   THR C 208      -8.921 158.463 131.163  1.00  0.55           N  
ATOM    528  CA  THR C 208      -9.937 158.655 132.178  1.00  0.55           C  
ATOM    529  C   THR C 208      -9.526 157.794 133.323  1.00  0.55           C  
ATOM    530  O   THR C 208      -9.569 156.578 133.244  1.00  0.55           O  
ATOM    531  CB  THR C 208     -11.340 158.266 131.739  1.00  0.55           C  
ATOM    532  OG1 THR C 208     -11.741 159.053 130.626  1.00  0.55           O  
ATOM    533  CG2 THR C 208     -12.375 158.528 132.842  1.00  0.55           C  
ATOM    534  N   ARG C 209      -9.049 158.463 134.381  1.00  0.49           N  
ATOM    535  CA  ARG C 209      -8.397 157.946 135.566  1.00  0.49           C  
ATOM    536  C   ARG C 209      -8.744 156.564 136.139  1.00  0.49           C  
ATOM    537  O   ARG C 209      -9.842 156.047 136.036  1.00  0.49           O  
ATOM    538  CB  ARG C 209      -8.645 158.975 136.697  1.00  0.49           C  
ATOM    539  CG  ARG C 209      -8.043 160.381 136.486  1.00  0.49           C  
ATOM    540  CD  ARG C 209      -6.529 160.412 136.685  1.00  0.49           C  
ATOM    541  NE  ARG C 209      -6.076 161.829 136.563  1.00  0.49           N  
ATOM    542  CZ  ARG C 209      -4.806 162.223 136.726  1.00  0.49           C  
ATOM    543  NH1 ARG C 209      -4.516 163.521 136.720  1.00  0.49           N  
ATOM    544  NH2 ARG C 209      -3.816 161.344 136.864  1.00  0.49           N  
ATOM    545  N   GLY C 210      -7.788 155.941 136.858  1.00  0.52           N  
ATOM    546  CA  GLY C 210      -8.059 154.712 137.603  1.00  0.52           C  
ATOM    547  C   GLY C 210      -8.869 154.837 138.874  1.00  0.52           C  
ATOM    548  O   GLY C 210      -9.093 155.931 139.399  1.00  0.52           O  
ATOM    549  N   ASP C 211      -9.220 153.677 139.477  1.00  0.57           N  
ATOM    550  CA  ASP C 211     -10.104 153.535 140.628  1.00  0.57           C  
ATOM    551  C   ASP C 211      -9.633 154.223 141.879  1.00  0.57           C  
ATOM    552  O   ASP C 211     -10.421 154.623 142.729  1.00  0.57           O  
ATOM    553  CB  ASP C 211     -10.288 152.056 141.008  1.00  0.57           C  
ATOM    554  CG  ASP C 211     -11.016 151.344 139.894  1.00  0.57           C  
ATOM    555  OD1 ASP C 211     -11.845 152.008 139.226  1.00  0.57           O  
ATOM    556  OD2 ASP C 211     -10.723 150.140 139.703  1.00  0.57           O  
ATOM    557  N   ILE C 212      -8.308 154.427 141.980  1.00  0.55           N  
ATOM    558  CA  ILE C 212      -7.675 155.256 142.989  1.00  0.55           C  
ATOM    559  C   ILE C 212      -8.345 156.612 143.051  1.00  0.55           C  
ATOM    560  O   ILE C 212      -8.879 157.024 144.065  1.00  0.55           O  
ATOM    561  CB  ILE C 212      -6.194 155.440 142.644  1.00  0.55           C  
ATOM    562  CG1 ILE C 212      -5.501 154.062 142.636  1.00  0.55           C  
ATOM    563  CG2 ILE C 212      -5.556 156.429 143.639  1.00  0.55           C  
ATOM    564  CD1 ILE C 212      -3.987 154.077 142.389  1.00  0.55           C  
ATOM    565  N   GLU C 213      -8.447 157.278 141.886  1.00  0.55           N  
ATOM    566  CA  GLU C 213      -9.156 158.530 141.758  1.00  0.55           C  
ATOM    567  C   GLU C 213     -10.642 158.405 141.977  1.00  0.55           C  
ATOM    568  O   GLU C 213     -11.252 159.184 142.683  1.00  0.55           O  
ATOM    569  CB  GLU C 213      -8.949 159.087 140.340  1.00  0.55           C  
ATOM    570  CG  GLU C 213      -9.287 160.583 140.188  1.00  0.55           C  
ATOM    571  CD  GLU C 213      -8.072 161.393 140.588  1.00  0.55           C  
ATOM    572  OE1 GLU C 213      -8.183 162.207 141.529  1.00  0.55           O  
ATOM    573  OE2 GLU C 213      -6.961 161.071 140.055  1.00  0.55           O  
ATOM    574  N   CYS C 214     -11.289 157.396 141.386  1.00  0.61           N  
ATOM    575  CA  CYS C 214     -12.726 157.282 141.525  1.00  0.61           C  
ATOM    576  C   CYS C 214     -13.232 157.012 142.954  1.00  0.61           C  
ATOM    577  O   CYS C 214     -14.168 157.668 143.402  1.00  0.61           O  
ATOM    578  CB  CYS C 214     -13.275 156.277 140.494  1.00  0.61           C  
ATOM    579  SG  CYS C 214     -15.084 156.367 140.333  1.00  0.61           S  
ATOM    580  N   LEU C 215     -12.596 156.108 143.737  1.00  0.56           N  
ATOM    581  CA  LEU C 215     -12.944 155.852 145.135  1.00  0.56           C  
ATOM    582  C   LEU C 215     -12.748 157.091 145.981  1.00  0.56           C  
ATOM    583  O   LEU C 215     -13.581 157.439 146.820  1.00  0.56           O  
ATOM    584  CB  LEU C 215     -12.070 154.744 145.762  1.00  0.56           C  
ATOM    585  CG  LEU C 215     -12.532 153.297 145.524  1.00  0.56           C  
ATOM    586  CD1 LEU C 215     -11.611 152.397 146.352  1.00  0.56           C  
ATOM    587  CD2 LEU C 215     -13.996 153.074 145.930  1.00  0.56           C  
ATOM    588  N   ASP C 216     -11.645 157.809 145.712  1.00  0.52           N  
ATOM    589  CA  ASP C 216     -11.382 159.123 146.243  1.00  0.52           C  
ATOM    590  C   ASP C 216     -12.513 160.123 145.905  1.00  0.52           C  
ATOM    591  O   ASP C 216     -13.153 160.755 146.743  1.00  0.52           O  
ATOM    592  CB  ASP C 216     -10.042 159.636 145.680  1.00  0.52           C  
ATOM    593  CG  ASP C 216      -8.881 158.864 146.270  1.00  0.52           C  
ATOM    594  OD1 ASP C 216      -9.069 158.169 147.292  1.00  0.52           O  
ATOM    595  OD2 ASP C 216      -7.766 159.034 145.712  1.00  0.52           O  
ATOM    596  N   LEU C 217     -12.892 160.224 144.633  1.00  0.45           N  
ATOM    597  CA  LEU C 217     -13.962 161.091 144.167  1.00  0.45           C  
ATOM    598  C   LEU C 217     -15.351 160.798 144.756  1.00  0.45           C  
ATOM    599  O   LEU C 217     -16.132 161.710 145.024  1.00  0.45           O  
ATOM    600  CB  LEU C 217     -14.007 161.109 142.622  1.00  0.45           C  
ATOM    601  CG  LEU C 217     -12.799 161.772 141.926  1.00  0.45           C  
ATOM    602  CD1 LEU C 217     -12.861 161.468 140.420  1.00  0.45           C  
ATOM    603  CD2 LEU C 217     -12.707 163.278 142.212  1.00  0.45           C  
ATOM    604  N   VAL C 218     -15.688 159.518 145.048  1.00  0.43           N  
ATOM    605  CA  VAL C 218     -16.902 159.123 145.776  1.00  0.43           C  
ATOM    606  C   VAL C 218     -17.010 159.834 147.120  1.00  0.43           C  
ATOM    607  O   VAL C 218     -18.095 160.117 147.620  1.00  0.43           O  
ATOM    608  CB  VAL C 218     -16.944 157.614 146.063  1.00  0.43           C  
ATOM    609  CG1 VAL C 218     -18.045 157.197 147.073  1.00  0.43           C  
ATOM    610  CG2 VAL C 218     -17.165 156.844 144.751  1.00  0.43           C  
ATOM    611  N   GLY C 219     -15.876 160.134 147.773  1.00  0.45           N  
ATOM    612  CA  GLY C 219     -15.927 160.647 149.133  1.00  0.45           C  
ATOM    613  C   GLY C 219     -15.661 162.127 149.299  1.00  0.45           C  
ATOM    614  O   GLY C 219     -16.161 162.736 150.246  1.00  0.45           O  
ATOM    615  N   LYS C 220     -14.979 162.796 148.345  1.00  0.43           N  
ATOM    616  CA  LYS C 220     -14.869 164.257 148.304  1.00  0.43           C  
ATOM    617  C   LYS C 220     -14.864 164.728 146.871  1.00  0.43           C  
ATOM    618  O   LYS C 220     -14.463 163.998 145.978  1.00  0.43           O  
ATOM    619  CB  LYS C 220     -13.612 164.799 149.019  1.00  0.43           C  
ATOM    620  CG  LYS C 220     -13.325 166.309 149.053  1.00  0.43           C  
ATOM    621  CD  LYS C 220     -12.073 166.592 149.907  1.00  0.43           C  
ATOM    622  CE  LYS C 220     -11.654 168.060 150.080  1.00  0.43           C  
ATOM    623  NZ  LYS C 220     -12.705 168.854 150.727  1.00  0.43           N  
ATOM    624  N   GLN C 221     -15.348 165.972 146.646  1.00  0.39           N  
ATOM    625  CA  GLN C 221     -15.116 166.796 145.467  1.00  0.39           C  
ATOM    626  C   GLN C 221     -16.291 166.783 144.510  1.00  0.39           C  
ATOM    627  O   GLN C 221     -16.549 167.751 143.799  1.00  0.39           O  
ATOM    628  CB  GLN C 221     -13.758 166.522 144.760  1.00  0.39           C  
ATOM    629  CG  GLN C 221     -13.371 167.532 143.661  1.00  0.39           C  
ATOM    630  CD  GLN C 221     -13.289 168.955 144.213  1.00  0.39           C  
ATOM    631  OE1 GLN C 221     -12.734 169.222 145.281  1.00  0.39           O  
ATOM    632  NE2 GLN C 221     -13.894 169.916 143.479  1.00  0.39           N  
ATOM    633  N   LEU C 222     -17.083 165.702 144.526  1.00  0.29           N  
ATOM    634  CA  LEU C 222     -18.272 165.571 143.710  1.00  0.29           C  
ATOM    635  C   LEU C 222     -19.523 166.082 144.423  1.00  0.29           C  
ATOM    636  O   LEU C 222     -19.551 166.276 145.632  1.00  0.29           O  
ATOM    637  CB  LEU C 222     -18.467 164.095 143.289  1.00  0.29           C  
ATOM    638  CG  LEU C 222     -17.274 163.475 142.526  1.00  0.29           C  
ATOM    639  CD1 LEU C 222     -17.591 162.007 142.198  1.00  0.29           C  
ATOM    640  CD2 LEU C 222     -16.894 164.241 141.251  1.00  0.29           C  
ATOM    641  N   ALA C 223     -20.630 166.315 143.690  1.00  0.19           N  
ATOM    642  CA  ALA C 223     -21.902 166.720 144.274  1.00  0.19           C  
ATOM    643  C   ALA C 223     -22.526 165.676 145.205  1.00  0.19           C  
ATOM    644  O   ALA C 223     -23.190 165.999 146.183  1.00  0.19           O  
ATOM    645  CB  ALA C 223     -22.890 167.083 143.150  1.00  0.19           C  
ATOM    646  N   LYS C 224     -22.304 164.382 144.910  1.00  0.19           N  
ATOM    647  CA  LYS C 224     -22.857 163.270 145.663  1.00  0.19           C  
ATOM    648  C   LYS C 224     -21.834 162.630 146.565  1.00  0.19           C  
ATOM    649  O   LYS C 224     -21.995 161.499 147.016  1.00  0.19           O  
ATOM    650  CB  LYS C 224     -23.351 162.181 144.694  1.00  0.19           C  
ATOM    651  CG  LYS C 224     -24.499 162.670 143.810  1.00  0.19           C  
ATOM    652  CD  LYS C 224     -25.005 161.536 142.916  1.00  0.19           C  
ATOM    653  CE  LYS C 224     -26.225 161.920 142.080  1.00  0.19           C  
ATOM    654  NZ  LYS C 224     -26.674 160.761 141.277  1.00  0.19           N  
ATOM    655  N   ARG C 225     -20.719 163.328 146.815  1.00  0.44           N  
ATOM    656  CA  ARG C 225     -19.675 162.796 147.651  1.00  0.44           C  
ATOM    657  C   ARG C 225     -20.052 162.513 149.105  1.00  0.44           C  
ATOM    658  O   ARG C 225     -20.840 163.226 149.723  1.00  0.44           O  
ATOM    659  CB  ARG C 225     -18.410 163.658 147.576  1.00  0.44           C  
ATOM    660  CG  ARG C 225     -18.549 165.083 148.140  1.00  0.44           C  
ATOM    661  CD  ARG C 225     -18.354 165.261 149.641  1.00  0.44           C  
ATOM    662  NE  ARG C 225     -18.413 166.737 149.860  1.00  0.44           N  
ATOM    663  CZ  ARG C 225     -18.362 167.303 151.073  1.00  0.44           C  
ATOM    664  NH1 ARG C 225     -18.476 168.619 151.200  1.00  0.44           N  
ATOM    665  NH2 ARG C 225     -18.236 166.558 152.162  1.00  0.44           N  
ATOM    666  N   THR C 226     -19.487 161.452 149.702  1.00  0.36           N  
ATOM    667  CA  THR C 226     -19.940 160.950 150.998  1.00  0.36           C  
ATOM    668  C   THR C 226     -19.537 161.719 152.255  1.00  0.36           C  
ATOM    669  O   THR C 226     -20.289 161.724 153.228  1.00  0.36           O  
ATOM    670  CB  THR C 226     -19.664 159.467 151.200  1.00  0.36           C  
ATOM    671  OG1 THR C 226     -18.275 159.161 151.175  1.00  0.36           O  
ATOM    672  CG2 THR C 226     -20.333 158.697 150.051  1.00  0.36           C  
ATOM    673  N   GLY C 227     -18.375 162.416 152.310  1.00  0.30           N  
ATOM    674  CA  GLY C 227     -18.070 163.276 153.459  1.00  0.30           C  
ATOM    675  C   GLY C 227     -16.618 163.378 153.815  1.00  0.30           C  
ATOM    676  O   GLY C 227     -16.093 162.478 154.459  1.00  0.30           O  
ATOM    677  N   ASP C 228     -15.931 164.504 153.502  1.00  0.27           N  
ATOM    678  CA  ASP C 228     -14.495 164.700 153.670  1.00  0.27           C  
ATOM    679  C   ASP C 228     -13.891 164.482 155.055  1.00  0.27           C  
ATOM    680  O   ASP C 228     -12.706 164.216 155.187  1.00  0.27           O  
ATOM    681  CB  ASP C 228     -13.958 165.965 152.959  1.00  0.27           C  
ATOM    682  CG  ASP C 228     -14.665 167.274 153.237  1.00  0.27           C  
ATOM    683  OD1 ASP C 228     -15.717 167.324 153.908  1.00  0.27           O  
ATOM    684  OD2 ASP C 228     -14.202 168.273 152.631  1.00  0.27           O  
ATOM    685  N   ARG C 229     -14.700 164.486 156.107  1.00  0.36           N  
ATOM    686  CA  ARG C 229     -14.341 163.966 157.410  1.00  0.36           C  
ATOM    687  C   ARG C 229     -14.060 162.444 157.543  1.00  0.36           C  
ATOM    688  O   ARG C 229     -13.058 162.044 158.118  1.00  0.36           O  
ATOM    689  CB  ARG C 229     -15.556 164.317 158.270  1.00  0.36           C  
ATOM    690  CG  ARG C 229     -15.374 164.026 159.760  1.00  0.36           C  
ATOM    691  CD  ARG C 229     -16.642 164.316 160.563  1.00  0.36           C  
ATOM    692  NE  ARG C 229     -17.719 163.395 160.045  1.00  0.36           N  
ATOM    693  CZ  ARG C 229     -17.791 162.094 160.344  1.00  0.36           C  
ATOM    694  NH1 ARG C 229     -18.697 161.311 159.759  1.00  0.36           N  
ATOM    695  NH2 ARG C 229     -16.941 161.530 161.195  1.00  0.36           N  
ATOM    696  N   ARG C 230     -14.914 161.514 157.023  1.00  0.27           N  
ATOM    697  CA  ARG C 230     -14.591 160.068 157.027  1.00  0.27           C  
ATOM    698  C   ARG C 230     -14.174 159.655 155.667  1.00  0.27           C  
ATOM    699  O   ARG C 230     -13.972 158.483 155.355  1.00  0.27           O  
ATOM    700  CB  ARG C 230     -15.716 159.087 157.406  1.00  0.27           C  
ATOM    701  CG  ARG C 230     -16.093 159.149 158.873  1.00  0.27           C  
ATOM    702  CD  ARG C 230     -17.235 158.181 159.087  1.00  0.27           C  
ATOM    703  NE  ARG C 230     -17.633 158.298 160.512  1.00  0.27           N  
ATOM    704  CZ  ARG C 230     -18.806 157.810 160.933  1.00  0.27           C  
ATOM    705  NH1 ARG C 230     -19.151 157.980 162.203  1.00  0.27           N  
ATOM    706  NH2 ARG C 230     -19.634 157.167 160.116  1.00  0.27           N  
ATOM    707  N   PHE C 231     -13.998 160.662 154.842  1.00  0.38           N  
ATOM    708  CA  PHE C 231     -13.301 160.548 153.632  1.00  0.38           C  
ATOM    709  C   PHE C 231     -11.847 160.973 153.845  1.00  0.38           C  
ATOM    710  O   PHE C 231     -10.980 160.132 154.006  1.00  0.38           O  
ATOM    711  CB  PHE C 231     -14.089 161.190 152.488  1.00  0.38           C  
ATOM    712  CG  PHE C 231     -13.224 161.379 151.321  1.00  0.38           C  
ATOM    713  CD1 PHE C 231     -12.500 162.541 151.026  1.00  0.38           C  
ATOM    714  CD2 PHE C 231     -13.071 160.260 150.541  1.00  0.38           C  
ATOM    715  CE1 PHE C 231     -11.703 162.578 149.877  1.00  0.38           C  
ATOM    716  CE2 PHE C 231     -12.335 160.299 149.387  1.00  0.38           C  
ATOM    717  CZ  PHE C 231     -11.695 161.477 149.016  1.00  0.38           C  
ATOM    718  N   ALA C 232     -11.492 162.263 153.805  1.00  0.48           N  
ATOM    719  CA  ALA C 232     -10.133 162.721 153.591  1.00  0.48           C  
ATOM    720  C   ALA C 232      -9.234 162.440 154.778  1.00  0.48           C  
ATOM    721  O   ALA C 232      -8.137 161.898 154.631  1.00  0.48           O  
ATOM    722  CB  ALA C 232     -10.144 164.220 153.222  1.00  0.48           C  
ATOM    723  N   ASP C 233      -9.769 162.696 155.985  1.00  0.35           N  
ATOM    724  CA  ASP C 233      -9.131 162.420 157.256  1.00  0.35           C  
ATOM    725  C   ASP C 233      -9.065 160.902 157.548  1.00  0.35           C  
ATOM    726  O   ASP C 233      -8.388 160.441 158.468  1.00  0.35           O  
ATOM    727  CB  ASP C 233      -9.849 163.211 158.384  1.00  0.35           C  
ATOM    728  CG  ASP C 233      -9.713 164.724 158.228  1.00  0.35           C  
ATOM    729  OD1 ASP C 233      -8.774 165.174 157.524  1.00  0.35           O  
ATOM    730  OD2 ASP C 233     -10.542 165.440 158.848  1.00  0.35           O  
ATOM    731  N   MET C 234      -9.749 160.074 156.725  1.00  0.26           N  
ATOM    732  CA  MET C 234      -9.798 158.623 156.855  1.00  0.26           C  
ATOM    733  C   MET C 234      -9.039 157.863 155.756  1.00  0.26           C  
ATOM    734  O   MET C 234      -8.403 156.841 156.008  1.00  0.26           O  
ATOM    735  CB  MET C 234     -11.287 158.214 156.828  1.00  0.26           C  
ATOM    736  CG  MET C 234     -11.602 156.771 157.266  1.00  0.26           C  
ATOM    737  SD  MET C 234     -11.280 156.452 159.025  1.00  0.26           S  
ATOM    738  CE  MET C 234     -11.474 154.659 158.833  1.00  0.26           C  
ATOM    739  N   TRP C 235      -9.052 158.359 154.503  1.00  0.26           N  
ATOM    740  CA  TRP C 235      -8.518 157.660 153.348  1.00  0.26           C  
ATOM    741  C   TRP C 235      -7.034 157.902 153.182  1.00  0.26           C  
ATOM    742  O   TRP C 235      -6.240 156.970 153.232  1.00  0.26           O  
ATOM    743  CB  TRP C 235      -9.234 158.107 152.037  1.00  0.26           C  
ATOM    744  CG  TRP C 235     -10.512 157.365 151.724  1.00  0.26           C  
ATOM    745  CD1 TRP C 235     -11.776 157.805 151.884  1.00  0.26           C  
ATOM    746  CD2 TRP C 235     -10.620 156.078 151.114  1.00  0.26           C  
ATOM    747  NE1 TRP C 235     -12.689 156.899 151.396  1.00  0.26           N  
ATOM    748  CE2 TRP C 235     -11.990 155.811 150.933  1.00  0.26           C  
ATOM    749  CE3 TRP C 235      -9.659 155.177 150.723  1.00  0.26           C  
ATOM    750  CZ2 TRP C 235     -12.409 154.611 150.373  1.00  0.26           C  
ATOM    751  CZ3 TRP C 235     -10.066 153.932 150.228  1.00  0.26           C  
ATOM    752  CH2 TRP C 235     -11.430 153.653 150.056  1.00  0.26           C  
ATOM    753  N   LYS C 236      -6.611 159.170 152.988  1.00  0.44           N  
ATOM    754  CA  LYS C 236      -5.224 159.540 152.708  1.00  0.44           C  
ATOM    755  C   LYS C 236      -4.725 159.093 151.331  1.00  0.44           C  
ATOM    756  O   LYS C 236      -3.528 159.145 151.058  1.00  0.44           O  
ATOM    757  CB  LYS C 236      -4.209 159.029 153.777  1.00  0.44           C  
ATOM    758  CG  LYS C 236      -4.579 159.355 155.232  1.00  0.44           C  
ATOM    759  CD  LYS C 236      -3.665 158.636 156.246  1.00  0.44           C  
ATOM    760  CE  LYS C 236      -4.053 158.941 157.701  1.00  0.44           C  
ATOM    761  NZ  LYS C 236      -3.184 158.238 158.685  1.00  0.44           N  
ATOM    762  N   PHE C 237      -5.635 158.650 150.436  1.00  0.35           N  
ATOM    763  CA  PHE C 237      -5.299 158.118 149.130  1.00  0.35           C  
ATOM    764  C   PHE C 237      -5.437 159.188 148.073  1.00  0.35           C  
ATOM    765  O   PHE C 237      -4.882 159.111 146.975  1.00  0.35           O  
ATOM    766  CB  PHE C 237      -6.363 157.046 148.737  1.00  0.35           C  
ATOM    767  CG  PHE C 237      -5.926 156.041 147.695  1.00  0.35           C  
ATOM    768  CD1 PHE C 237      -6.891 155.233 147.059  1.00  0.35           C  
ATOM    769  CD2 PHE C 237      -4.573 155.803 147.407  1.00  0.35           C  
ATOM    770  CE1 PHE C 237      -6.507 154.134 146.269  1.00  0.35           C  
ATOM    771  CE2 PHE C 237      -4.216 154.738 146.586  1.00  0.35           C  
ATOM    772  CZ  PHE C 237      -5.154 153.849 146.084  1.00  0.35           C  
ATOM    773  N   VAL C 238      -6.221 160.217 148.428  1.00  0.44           N  
ATOM    774  CA  VAL C 238      -6.507 161.384 147.645  1.00  0.44           C  
ATOM    775  C   VAL C 238      -5.280 162.141 147.233  1.00  0.44           C  
ATOM    776  O   VAL C 238      -4.180 161.962 147.747  1.00  0.44           O  
ATOM    777  CB  VAL C 238      -7.565 162.279 148.253  1.00  0.44           C  
ATOM    778  CG1 VAL C 238      -8.660 161.393 148.821  1.00  0.44           C  
ATOM    779  CG2 VAL C 238      -7.053 163.132 149.416  1.00  0.44           C  
ATOM    780  N   GLU C 239      -5.425 163.012 146.239  1.00  0.36           N  
ATOM    781  CA  GLU C 239      -4.363 163.841 145.774  1.00  0.36           C  
ATOM    782  C   GLU C 239      -3.980 164.866 146.847  1.00  0.36           C  
ATOM    783  O   GLU C 239      -4.750 165.185 147.750  1.00  0.36           O  
ATOM    784  CB  GLU C 239      -4.778 164.472 144.426  1.00  0.36           C  
ATOM    785  CG  GLU C 239      -5.945 165.494 144.509  1.00  0.36           C  
ATOM    786  CD  GLU C 239      -7.368 164.947 144.701  1.00  0.36           C  
ATOM    787  OE1 GLU C 239      -8.300 165.788 144.710  1.00  0.36           O  
ATOM    788  OE2 GLU C 239      -7.550 163.709 144.876  1.00  0.36           O  
ATOM    789  N   GLU C 240      -2.764 165.417 146.860  1.00  0.35           N  
ATOM    790  CA  GLU C 240      -1.689 165.291 145.906  1.00  0.35           C  
ATOM    791  C   GLU C 240      -0.964 163.939 145.916  1.00  0.35           C  
ATOM    792  O   GLU C 240      -0.974 163.223 146.911  1.00  0.35           O  
ATOM    793  CB  GLU C 240      -0.735 166.485 146.132  1.00  0.35           C  
ATOM    794  CG  GLU C 240       0.317 166.717 145.028  1.00  0.35           C  
ATOM    795  CD  GLU C 240      -0.280 166.732 143.624  1.00  0.35           C  
ATOM    796  OE1 GLU C 240      -0.564 165.619 143.098  1.00  0.35           O  
ATOM    797  OE2 GLU C 240      -0.439 167.839 143.065  1.00  0.35           O  
ATOM    798  N   LYS C 241      -0.324 163.551 144.788  1.00  0.28           N  
ATOM    799  CA  LYS C 241       0.552 162.389 144.689  1.00  0.28           C  
ATOM    800  C   LYS C 241      -0.079 161.028 144.909  1.00  0.28           C  
ATOM    801  O   LYS C 241       0.428 160.229 145.692  1.00  0.28           O  
ATOM    802  CB  LYS C 241       1.743 162.462 145.661  1.00  0.28           C  
ATOM    803  CG  LYS C 241       2.703 163.610 145.429  1.00  0.28           C  
ATOM    804  CD  LYS C 241       3.751 163.636 146.527  1.00  0.28           C  
ATOM    805  CE  LYS C 241       4.821 164.669 146.229  1.00  0.28           C  
ATOM    806  NZ  LYS C 241       5.932 164.452 147.157  1.00  0.28           N  
ATOM    807  N   LYS C 242      -1.167 160.697 144.187  1.00  0.38           N  
ATOM    808  CA  LYS C 242      -1.981 159.508 144.424  1.00  0.38           C  
ATOM    809  C   LYS C 242      -1.228 158.213 144.695  1.00  0.38           C  
ATOM    810  O   LYS C 242      -1.562 157.449 145.595  1.00  0.38           O  
ATOM    811  CB  LYS C 242      -2.873 159.209 143.192  1.00  0.38           C  
ATOM    812  CG  LYS C 242      -3.923 160.274 142.860  1.00  0.38           C  
ATOM    813  CD  LYS C 242      -5.060 160.338 143.892  1.00  0.38           C  
ATOM    814  CE  LYS C 242      -6.317 160.975 143.303  1.00  0.38           C  
ATOM    815  NZ  LYS C 242      -7.413 161.137 144.254  1.00  0.38           N  
ATOM    816  N   VAL C 243      -0.179 157.917 143.905  1.00  0.44           N  
ATOM    817  CA  VAL C 243       0.596 156.726 144.142  1.00  0.44           C  
ATOM    818  C   VAL C 243       1.681 156.850 145.158  1.00  0.44           C  
ATOM    819  O   VAL C 243       1.715 156.071 146.107  1.00  0.44           O  
ATOM    820  CB  VAL C 243       1.057 156.134 142.844  1.00  0.44           C  
ATOM    821  CG1 VAL C 243       2.040 154.990 143.140  1.00  0.44           C  
ATOM    822  CG2 VAL C 243      -0.276 155.738 142.183  1.00  0.44           C  
ATOM    823  N   GLU C 244       2.565 157.848 145.033  1.00  0.34           N  
ATOM    824  CA  GLU C 244       3.719 158.008 145.901  1.00  0.34           C  
ATOM    825  C   GLU C 244       3.301 158.135 147.367  1.00  0.34           C  
ATOM    826  O   GLU C 244       3.874 157.520 148.266  1.00  0.34           O  
ATOM    827  CB  GLU C 244       4.485 159.263 145.408  1.00  0.34           C  
ATOM    828  CG  GLU C 244       5.758 159.706 146.188  1.00  0.34           C  
ATOM    829  CD  GLU C 244       6.058 161.195 146.011  1.00  0.34           C  
ATOM    830  OE1 GLU C 244       5.867 161.725 144.892  1.00  0.34           O  
ATOM    831  OE2 GLU C 244       6.402 161.892 147.015  1.00  0.34           O  
ATOM    832  N   VAL C 245       2.202 158.875 147.620  1.00  0.40           N  
ATOM    833  CA  VAL C 245       1.565 158.987 148.922  1.00  0.40           C  
ATOM    834  C   VAL C 245       0.828 157.738 149.374  1.00  0.40           C  
ATOM    835  O   VAL C 245       0.723 157.506 150.574  1.00  0.40           O  
ATOM    836  CB  VAL C 245       0.635 160.196 148.964  1.00  0.40           C  
ATOM    837  CG1 VAL C 245      -0.384 160.221 150.130  1.00  0.40           C  
ATOM    838  CG2 VAL C 245       1.549 161.426 149.039  1.00  0.40           C  
ATOM    839  N   TYR C 246       0.308 156.860 148.483  1.00  0.39           N  
ATOM    840  CA  TYR C 246      -0.302 155.615 148.952  1.00  0.39           C  
ATOM    841  C   TYR C 246       0.701 154.666 149.512  1.00  0.39           C  
ATOM    842  O   TYR C 246       0.374 153.932 150.425  1.00  0.39           O  
ATOM    843  CB  TYR C 246      -1.288 154.859 148.003  1.00  0.39           C  
ATOM    844  CG  TYR C 246      -0.744 153.785 147.050  1.00  0.39           C  
ATOM    845  CD1 TYR C 246      -0.079 152.590 147.431  1.00  0.39           C  
ATOM    846  CD2 TYR C 246      -0.925 154.008 145.678  1.00  0.39           C  
ATOM    847  CE1 TYR C 246       0.519 151.771 146.464  1.00  0.39           C  
ATOM    848  CE2 TYR C 246      -0.360 153.178 144.710  1.00  0.39           C  
ATOM    849  CZ  TYR C 246       0.460 152.132 145.121  1.00  0.39           C  
ATOM    850  OH  TYR C 246       1.373 151.560 144.224  1.00  0.39           O  
ATOM    851  N   LEU C 247       1.929 154.631 148.977  1.00  0.42           N  
ATOM    852  CA  LEU C 247       2.923 153.622 149.301  1.00  0.42           C  
ATOM    853  C   LEU C 247       3.348 153.592 150.770  1.00  0.42           C  
ATOM    854  O   LEU C 247       3.698 152.566 151.352  1.00  0.42           O  
ATOM    855  CB  LEU C 247       4.131 153.871 148.383  1.00  0.42           C  
ATOM    856  CG  LEU C 247       5.279 152.866 148.554  1.00  0.42           C  
ATOM    857  CD1 LEU C 247       4.833 151.437 148.204  1.00  0.42           C  
ATOM    858  CD2 LEU C 247       6.512 153.317 147.762  1.00  0.42           C  
ATOM    859  N   GLN C 248       3.271 154.755 151.437  1.00  0.35           N  
ATOM    860  CA  GLN C 248       3.494 154.905 152.866  1.00  0.35           C  
ATOM    861  C   GLN C 248       2.350 154.330 153.698  1.00  0.35           C  
ATOM    862  O   GLN C 248       2.382 154.281 154.925  1.00  0.35           O  
ATOM    863  CB  GLN C 248       3.654 156.411 153.194  1.00  0.35           C  
ATOM    864  CG  GLN C 248       2.305 157.141 153.321  1.00  0.35           C  
ATOM    865  CD  GLN C 248       2.321 158.630 153.652  1.00  0.35           C  
ATOM    866  OE1 GLN C 248       2.616 159.063 154.761  1.00  0.35           O  
ATOM    867  NE2 GLN C 248       1.821 159.455 152.712  1.00  0.35           N  
ATOM    868  N   ARG C 249       1.265 153.951 153.020  1.00  0.27           N  
ATOM    869  CA  ARG C 249       0.089 153.320 153.542  1.00  0.27           C  
ATOM    870  C   ARG C 249      -0.143 152.159 152.614  1.00  0.27           C  
ATOM    871  O   ARG C 249       0.802 151.651 152.029  1.00  0.27           O  
ATOM    872  CB  ARG C 249      -1.151 154.244 153.474  1.00  0.27           C  
ATOM    873  CG  ARG C 249      -1.045 155.545 154.269  1.00  0.27           C  
ATOM    874  CD  ARG C 249      -0.821 155.301 155.753  1.00  0.27           C  
ATOM    875  NE  ARG C 249      -0.744 156.661 156.372  1.00  0.27           N  
ATOM    876  CZ  ARG C 249       0.417 157.253 156.698  1.00  0.27           C  
ATOM    877  NH1 ARG C 249       0.420 158.487 157.186  1.00  0.27           N  
ATOM    878  NH2 ARG C 249       1.594 156.699 156.463  1.00  0.27           N  
ATOM    879  N   ILE C 250      -1.403 151.748 152.426  1.00  0.26           N  
ATOM    880  CA  ILE C 250      -1.747 150.572 151.659  1.00  0.26           C  
ATOM    881  C   ILE C 250      -3.260 150.678 151.417  1.00  0.26           C  
ATOM    882  O   ILE C 250      -4.117 150.082 152.072  1.00  0.26           O  
ATOM    883  CB  ILE C 250      -1.397 149.262 152.378  1.00  0.26           C  
ATOM    884  CG1 ILE C 250       0.097 148.884 152.505  1.00  0.26           C  
ATOM    885  CG2 ILE C 250      -2.049 148.122 151.618  1.00  0.26           C  
ATOM    886  CD1 ILE C 250       0.817 148.607 151.186  1.00  0.26           C  
ATOM    887  N   LEU C 251      -3.672 151.551 150.503  1.00  0.30           N  
ATOM    888  CA  LEU C 251      -5.071 151.839 150.288  1.00  0.30           C  
ATOM    889  C   LEU C 251      -5.758 150.783 149.426  1.00  0.30           C  
ATOM    890  O   LEU C 251      -6.978 150.637 149.409  1.00  0.30           O  
ATOM    891  CB  LEU C 251      -5.105 153.218 149.619  1.00  0.30           C  
ATOM    892  CG  LEU C 251      -5.064 154.418 150.589  1.00  0.30           C  
ATOM    893  CD1 LEU C 251      -6.400 154.389 151.305  1.00  0.30           C  
ATOM    894  CD2 LEU C 251      -3.906 154.539 151.580  1.00  0.30           C  
ATOM    895  N   ASP C 252      -4.957 149.961 148.746  1.00  0.27           N  
ATOM    896  CA  ASP C 252      -5.311 148.838 147.923  1.00  0.27           C  
ATOM    897  C   ASP C 252      -5.314 147.533 148.733  1.00  0.27           C  
ATOM    898  O   ASP C 252      -5.100 146.434 148.225  1.00  0.27           O  
ATOM    899  CB  ASP C 252      -4.346 148.838 146.703  1.00  0.27           C  
ATOM    900  CG  ASP C 252      -2.853 149.001 147.009  1.00  0.27           C  
ATOM    901  OD1 ASP C 252      -2.473 149.345 148.162  1.00  0.27           O  
ATOM    902  OD2 ASP C 252      -2.080 148.855 146.029  1.00  0.27           O  
ATOM    903  N   HIS C 253      -5.603 147.619 150.049  1.00  0.27           N  
ATOM    904  CA  HIS C 253      -5.616 146.464 150.934  1.00  0.27           C  
ATOM    905  C   HIS C 253      -6.308 146.871 152.212  1.00  0.27           C  
ATOM    906  O   HIS C 253      -7.150 147.763 152.244  1.00  0.27           O  
ATOM    907  CB  HIS C 253      -4.171 145.986 151.256  1.00  0.27           C  
ATOM    908  CG  HIS C 253      -3.769 144.575 151.483  1.00  0.27           C  
ATOM    909  ND1 HIS C 253      -4.069 143.958 152.682  1.00  0.27           N  
ATOM    910  CD2 HIS C 253      -2.773 143.907 150.849  1.00  0.27           C  
ATOM    911  CE1 HIS C 253      -3.266 142.919 152.739  1.00  0.27           C  
ATOM    912  NE2 HIS C 253      -2.453 142.844 151.660  1.00  0.27           N  
ATOM    913  N   SER C 254      -5.936 146.247 153.336  1.00  0.28           N  
ATOM    914  CA  SER C 254      -6.529 146.550 154.613  1.00  0.28           C  
ATOM    915  C   SER C 254      -5.850 147.654 155.398  1.00  0.28           C  
ATOM    916  O   SER C 254      -6.141 147.705 156.585  1.00  0.28           O  
ATOM    917  CB  SER C 254      -6.664 145.278 155.512  1.00  0.28           C  
ATOM    918  OG  SER C 254      -5.427 144.621 155.832  1.00  0.28           O  
ATOM    919  N   SER C 255      -4.974 148.550 154.800  1.00  0.29           N  
ATOM    920  CA  SER C 255      -4.047 149.510 155.481  1.00  0.29           C  
ATOM    921  C   SER C 255      -3.969 149.277 156.987  1.00  0.29           C  
ATOM    922  O   SER C 255      -3.463 148.237 157.414  1.00  0.29           O  
ATOM    923  CB  SER C 255      -4.157 151.043 155.124  1.00  0.29           C  
ATOM    924  OG  SER C 255      -3.074 151.821 155.652  1.00  0.29           O  
ATOM    925  N   ASN C 256      -4.600 150.182 157.771  1.00  0.30           N  
ATOM    926  CA  ASN C 256      -4.985 150.054 159.169  1.00  0.30           C  
ATOM    927  C   ASN C 256      -3.994 149.360 160.120  1.00  0.30           C  
ATOM    928  O   ASN C 256      -2.783 149.292 159.922  1.00  0.30           O  
ATOM    929  CB  ASN C 256      -6.466 149.521 159.255  1.00  0.30           C  
ATOM    930  CG  ASN C 256      -7.426 150.527 158.601  1.00  0.30           C  
ATOM    931  OD1 ASN C 256      -7.078 151.693 158.412  1.00  0.30           O  
ATOM    932  ND2 ASN C 256      -8.672 150.114 158.262  1.00  0.30           N  
ATOM    933  N   THR C 257      -4.516 148.809 161.230  1.00  0.28           N  
ATOM    934  CA  THR C 257      -3.831 147.780 161.991  1.00  0.28           C  
ATOM    935  C   THR C 257      -4.098 146.429 161.335  1.00  0.28           C  
ATOM    936  O   THR C 257      -5.186 145.873 161.441  1.00  0.28           O  
ATOM    937  CB  THR C 257      -4.184 147.767 163.483  1.00  0.28           C  
ATOM    938  OG1 THR C 257      -3.929 149.058 164.019  1.00  0.28           O  
ATOM    939  CG2 THR C 257      -3.258 146.796 164.230  1.00  0.28           C  
ATOM    940  N   LYS C 258      -3.086 145.838 160.638  1.00  0.29           N  
ATOM    941  CA  LYS C 258      -3.164 144.488 160.038  1.00  0.29           C  
ATOM    942  C   LYS C 258      -3.385 143.385 161.081  1.00  0.29           C  
ATOM    943  O   LYS C 258      -3.836 142.286 160.767  1.00  0.29           O  
ATOM    944  CB  LYS C 258      -1.914 144.161 159.136  1.00  0.29           C  
ATOM    945  CG  LYS C 258      -1.636 142.663 158.788  1.00  0.29           C  
ATOM    946  CD  LYS C 258      -0.309 142.361 158.050  1.00  0.29           C  
ATOM    947  CE  LYS C 258      -0.185 140.939 157.466  1.00  0.29           C  
ATOM    948  NZ  LYS C 258      -0.003 139.861 158.467  1.00  0.29           N  
ATOM    949  N   GLY C 259      -3.056 143.667 162.361  1.00  0.35           N  
ATOM    950  CA  GLY C 259      -3.333 142.808 163.521  1.00  0.35           C  
ATOM    951  C   GLY C 259      -2.319 141.727 163.740  1.00  0.35           C  
ATOM    952  O   GLY C 259      -2.448 140.861 164.597  1.00  0.35           O  
ATOM    953  N   PHE C 260      -1.258 141.784 162.942  1.00  0.21           N  
ATOM    954  CA  PHE C 260      -0.099 140.944 162.996  1.00  0.21           C  
ATOM    955  C   PHE C 260       0.971 141.492 163.913  1.00  0.21           C  
ATOM    956  O   PHE C 260       0.931 142.636 164.360  1.00  0.21           O  
ATOM    957  CB  PHE C 260       0.458 140.760 161.555  1.00  0.21           C  
ATOM    958  CG  PHE C 260       1.289 141.948 161.056  1.00  0.21           C  
ATOM    959  CD1 PHE C 260       0.763 143.258 161.072  1.00  0.21           C  
ATOM    960  CD2 PHE C 260       2.623 141.781 160.638  1.00  0.21           C  
ATOM    961  CE1 PHE C 260       1.540 144.369 160.755  1.00  0.21           C  
ATOM    962  CE2 PHE C 260       3.400 142.887 160.275  1.00  0.21           C  
ATOM    963  CZ  PHE C 260       2.855 144.171 160.370  1.00  0.21           C  
ATOM    964  N   LYS C 261       1.983 140.655 164.161  1.00  0.39           N  
ATOM    965  CA  LYS C 261       3.097 140.968 165.005  1.00  0.39           C  
ATOM    966  C   LYS C 261       4.359 140.783 164.198  1.00  0.39           C  
ATOM    967  O   LYS C 261       4.517 139.780 163.508  1.00  0.39           O  
ATOM    968  CB  LYS C 261       3.071 140.030 166.210  1.00  0.39           C  
ATOM    969  CG  LYS C 261       1.760 140.168 166.990  1.00  0.39           C  
ATOM    970  CD  LYS C 261       1.787 139.252 168.205  1.00  0.39           C  
ATOM    971  CE  LYS C 261       0.533 139.384 169.048  1.00  0.39           C  
ATOM    972  NZ  LYS C 261       0.673 138.473 170.194  1.00  0.39           N  
ATOM    973  N   PHE C 262       5.238 141.797 164.251  1.00  0.25           N  
ATOM    974  CA  PHE C 262       6.465 141.941 163.484  1.00  0.25           C  
ATOM    975  C   PHE C 262       6.983 143.360 163.640  1.00  0.25           C  
ATOM    976  O   PHE C 262       8.166 143.501 163.957  1.00  0.25           O  
ATOM    977  CB  PHE C 262       6.336 141.616 161.969  1.00  0.25           C  
ATOM    978  CG  PHE C 262       7.664 141.684 161.253  1.00  0.25           C  
ATOM    979  CD1 PHE C 262       8.035 142.838 160.539  1.00  0.25           C  
ATOM    980  CD2 PHE C 262       8.575 140.617 161.340  1.00  0.25           C  
ATOM    981  CE1 PHE C 262       9.288 142.919 159.920  1.00  0.25           C  
ATOM    982  CE2 PHE C 262       9.828 140.696 160.716  1.00  0.25           C  
ATOM    983  CZ  PHE C 262      10.183 141.848 160.006  1.00  0.25           C  
ATOM    984  N   PRO C 263       6.216 144.472 163.549  1.00  0.34           N  
ATOM    985  CA  PRO C 263       6.840 145.781 163.677  1.00  0.34           C  
ATOM    986  C   PRO C 263       7.150 146.003 165.122  1.00  0.34           C  
ATOM    987  O   PRO C 263       7.934 146.880 165.428  1.00  0.34           O  
ATOM    988  CB  PRO C 263       5.822 146.781 163.137  1.00  0.34           C  
ATOM    989  CG  PRO C 263       4.483 146.053 163.238  1.00  0.34           C  
ATOM    990  CD  PRO C 263       4.870 144.593 162.980  1.00  0.34           C  
ATOM    991  N   GLU C 264       6.600 145.146 165.999  1.00  0.32           N  
ATOM    992  CA  GLU C 264       6.961 144.907 167.381  1.00  0.32           C  
ATOM    993  C   GLU C 264       8.442 144.854 167.683  1.00  0.32           C  
ATOM    994  O   GLU C 264       8.876 145.270 168.754  1.00  0.32           O  
ATOM    995  CB  GLU C 264       6.203 143.685 167.921  1.00  0.32           C  
ATOM    996  CG  GLU C 264       4.669 143.875 167.808  1.00  0.32           C  
ATOM    997  CD  GLU C 264       3.844 142.840 168.573  1.00  0.32           C  
ATOM    998  OE1 GLU C 264       4.381 141.767 168.927  1.00  0.32           O  
ATOM    999  OE2 GLU C 264       2.651 143.149 168.816  1.00  0.32           O  
ATOM   1000  N   LEU C 265       9.225 144.386 166.707  1.00  0.25           N  
ATOM   1001  CA  LEU C 265      10.660 144.383 166.752  1.00  0.25           C  
ATOM   1002  C   LEU C 265      11.214 145.405 165.778  1.00  0.25           C  
ATOM   1003  O   LEU C 265      11.669 146.448 166.231  1.00  0.25           O  
ATOM   1004  CB  LEU C 265      11.140 142.953 166.449  1.00  0.25           C  
ATOM   1005  CG  LEU C 265      10.644 141.917 167.484  1.00  0.25           C  
ATOM   1006  CD1 LEU C 265      10.992 140.496 167.023  1.00  0.25           C  
ATOM   1007  CD2 LEU C 265      11.187 142.201 168.895  1.00  0.25           C  
ATOM   1008  N   GLU C 266      11.187 145.100 164.452  1.00  0.23           N  
ATOM   1009  CA  GLU C 266      11.631 145.898 163.299  1.00  0.23           C  
ATOM   1010  C   GLU C 266      11.781 147.412 163.515  1.00  0.23           C  
ATOM   1011  O   GLU C 266      12.749 147.893 164.094  1.00  0.23           O  
ATOM   1012  CB  GLU C 266      10.719 145.574 162.080  1.00  0.23           C  
ATOM   1013  CG  GLU C 266      11.110 146.177 160.697  1.00  0.23           C  
ATOM   1014  CD  GLU C 266      12.326 145.530 160.040  1.00  0.23           C  
ATOM   1015  OE1 GLU C 266      12.732 146.029 158.960  1.00  0.23           O  
ATOM   1016  OE2 GLU C 266      12.824 144.503 160.568  1.00  0.23           O  
ATOM   1017  N   GLU C 267      10.775 148.192 163.096  1.00  0.30           N  
ATOM   1018  CA  GLU C 267      10.719 149.616 163.307  1.00  0.30           C  
ATOM   1019  C   GLU C 267       9.351 149.891 163.925  1.00  0.30           C  
ATOM   1020  O   GLU C 267       8.313 149.824 163.259  1.00  0.30           O  
ATOM   1021  CB  GLU C 267      10.898 150.382 161.970  1.00  0.30           C  
ATOM   1022  CG  GLU C 267      12.308 150.255 161.319  1.00  0.30           C  
ATOM   1023  CD  GLU C 267      13.402 151.047 162.036  1.00  0.30           C  
ATOM   1024  OE1 GLU C 267      13.114 152.197 162.468  1.00  0.30           O  
ATOM   1025  OE2 GLU C 267      14.553 150.542 162.118  1.00  0.30           O  
ATOM   1026  N   LYS C 268       9.296 150.201 165.240  1.00  0.36           N  
ATOM   1027  CA  LYS C 268       8.044 150.521 165.920  1.00  0.36           C  
ATOM   1028  C   LYS C 268       8.082 151.891 166.554  1.00  0.36           C  
ATOM   1029  O   LYS C 268       8.468 152.026 167.708  1.00  0.36           O  
ATOM   1030  CB  LYS C 268       7.702 149.531 167.064  1.00  0.36           C  
ATOM   1031  CG  LYS C 268       6.197 149.432 167.412  1.00  0.36           C  
ATOM   1032  CD  LYS C 268       5.994 148.325 168.463  1.00  0.36           C  
ATOM   1033  CE  LYS C 268       4.582 148.035 168.992  1.00  0.36           C  
ATOM   1034  NZ  LYS C 268       4.595 146.853 169.902  1.00  0.36           N  
ATOM   1035  N   ALA C 269       7.593 152.938 165.865  1.00  0.28           N  
ATOM   1036  CA  ALA C 269       7.436 154.310 166.355  1.00  0.28           C  
ATOM   1037  C   ALA C 269       8.243 154.765 167.596  1.00  0.28           C  
ATOM   1038  O   ALA C 269       9.461 154.667 167.660  1.00  0.28           O  
ATOM   1039  CB  ALA C 269       5.936 154.608 166.521  1.00  0.28           C  
ATOM   1040  N   LYS C 270       7.558 155.260 168.652  1.00  0.18           N  
ATOM   1041  CA  LYS C 270       8.140 155.545 169.955  1.00  0.18           C  
ATOM   1042  C   LYS C 270       8.118 154.312 170.857  1.00  0.18           C  
ATOM   1043  O   LYS C 270       7.822 154.388 172.046  1.00  0.18           O  
ATOM   1044  CB  LYS C 270       7.318 156.645 170.669  1.00  0.18           C  
ATOM   1045  CG  LYS C 270       7.382 158.021 169.993  1.00  0.18           C  
ATOM   1046  CD  LYS C 270       6.498 159.050 170.722  1.00  0.18           C  
ATOM   1047  CE  LYS C 270       6.556 160.447 170.096  1.00  0.18           C  
ATOM   1048  NZ  LYS C 270       5.660 161.377 170.823  1.00  0.18           N  
ATOM   1049  N   LYS C 271       8.375 153.119 170.303  1.00  0.21           N  
ATOM   1050  CA  LYS C 271       8.314 151.881 171.058  1.00  0.21           C  
ATOM   1051  C   LYS C 271       9.624 151.131 170.902  1.00  0.21           C  
ATOM   1052  O   LYS C 271      10.117 150.479 171.816  1.00  0.21           O  
ATOM   1053  CB  LYS C 271       7.224 150.978 170.447  1.00  0.21           C  
ATOM   1054  CG  LYS C 271       5.802 151.548 170.424  1.00  0.21           C  
ATOM   1055  CD  LYS C 271       5.206 151.628 171.826  1.00  0.21           C  
ATOM   1056  CE  LYS C 271       3.735 152.028 171.836  1.00  0.21           C  
ATOM   1057  NZ  LYS C 271       3.304 152.170 173.239  1.00  0.21           N  
ATOM   1058  N   GLY C 272      10.195 151.275 169.698  1.00  0.25           N  
ATOM   1059  CA  GLY C 272      11.509 150.877 169.251  1.00  0.25           C  
ATOM   1060  C   GLY C 272      11.936 151.914 168.250  1.00  0.25           C  
ATOM   1061  O   GLY C 272      11.533 151.888 167.092  1.00  0.25           O  
ATOM   1062  N   ILE C 273      12.757 152.871 168.725  1.00  0.26           N  
ATOM   1063  CA  ILE C 273      13.541 153.859 167.979  1.00  0.26           C  
ATOM   1064  C   ILE C 273      14.227 153.355 166.700  1.00  0.26           C  
ATOM   1065  O   ILE C 273      14.380 152.133 166.633  1.00  0.26           O  
ATOM   1066  CB  ILE C 273      14.628 154.389 168.910  1.00  0.26           C  
ATOM   1067  CG1 ILE C 273      15.542 153.245 169.406  1.00  0.26           C  
ATOM   1068  CG2 ILE C 273      14.025 155.199 170.079  1.00  0.26           C  
ATOM   1069  CD1 ILE C 273      16.875 153.740 169.966  1.00  0.26           C  
ATOM   1070  N   PRO C 274      14.731 154.160 165.703  1.00  0.26           N  
ATOM   1071  CA  PRO C 274      15.348 153.594 164.502  1.00  0.26           C  
ATOM   1072  C   PRO C 274      16.739 152.975 164.776  1.00  0.26           C  
ATOM   1073  O   PRO C 274      17.732 153.336 164.146  1.00  0.26           O  
ATOM   1074  CB  PRO C 274      15.457 154.842 163.583  1.00  0.26           C  
ATOM   1075  CG  PRO C 274      15.809 156.005 164.511  1.00  0.26           C  
ATOM   1076  CD  PRO C 274      15.142 155.579 165.838  1.00  0.26           C  
ATOM   1077  N   ALA C 275      16.822 152.031 165.734  1.00  0.25           N  
ATOM   1078  CA  ALA C 275      17.971 151.297 166.212  1.00  0.25           C  
ATOM   1079  C   ALA C 275      17.822 149.824 165.894  1.00  0.25           C  
ATOM   1080  O   ALA C 275      17.570 148.984 166.758  1.00  0.25           O  
ATOM   1081  CB  ALA C 275      18.219 151.456 167.730  1.00  0.25           C  
ATOM   1082  N   LEU C 276      18.014 149.481 164.618  1.00  0.21           N  
ATOM   1083  CA  LEU C 276      18.052 148.109 164.175  1.00  0.21           C  
ATOM   1084  C   LEU C 276      19.267 147.951 163.272  1.00  0.21           C  
ATOM   1085  O   LEU C 276      20.322 148.541 163.485  1.00  0.21           O  
ATOM   1086  CB  LEU C 276      16.716 147.757 163.469  1.00  0.21           C  
ATOM   1087  CG  LEU C 276      16.394 146.267 163.210  1.00  0.21           C  
ATOM   1088  CD1 LEU C 276      16.197 145.483 164.513  1.00  0.21           C  
ATOM   1089  CD2 LEU C 276      15.149 146.205 162.330  1.00  0.21           C  
ATOM   1090  N   MET C 277      19.142 147.129 162.225  1.00  0.21           N  
ATOM   1091  CA  MET C 277      20.132 146.898 161.203  1.00  0.21           C  
ATOM   1092  C   MET C 277      19.636 147.490 159.899  1.00  0.21           C  
ATOM   1093  O   MET C 277      20.327 147.497 158.884  1.00  0.21           O  
ATOM   1094  CB  MET C 277      20.316 145.375 161.027  1.00  0.21           C  
ATOM   1095  CG  MET C 277      20.896 144.683 162.278  1.00  0.21           C  
ATOM   1096  SD  MET C 277      22.516 145.314 162.821  1.00  0.21           S  
ATOM   1097  CE  MET C 277      23.481 144.733 161.397  1.00  0.21           C  
ATOM   1098  N   MET C 278      18.412 148.043 159.917  1.00  0.20           N  
ATOM   1099  CA  MET C 278      17.812 148.685 158.780  1.00  0.20           C  
ATOM   1100  C   MET C 278      18.038 150.170 158.930  1.00  0.20           C  
ATOM   1101  O   MET C 278      17.446 150.859 159.753  1.00  0.20           O  
ATOM   1102  CB  MET C 278      16.313 148.331 158.684  1.00  0.20           C  
ATOM   1103  CG  MET C 278      16.076 146.820 158.471  1.00  0.20           C  
ATOM   1104  SD  MET C 278      16.848 146.128 156.973  1.00  0.20           S  
ATOM   1105  CE  MET C 278      15.619 146.842 155.848  1.00  0.20           C  
ATOM   1106  N   THR C 279      18.981 150.715 158.148  1.00  0.23           N  
ATOM   1107  CA  THR C 279      19.253 152.138 158.129  1.00  0.23           C  
ATOM   1108  C   THR C 279      18.172 152.888 157.374  1.00  0.23           C  
ATOM   1109  O   THR C 279      17.421 152.337 156.573  1.00  0.23           O  
ATOM   1110  CB  THR C 279      20.627 152.499 157.579  1.00  0.23           C  
ATOM   1111  OG1 THR C 279      20.800 152.046 156.244  1.00  0.23           O  
ATOM   1112  CG2 THR C 279      21.707 151.810 158.426  1.00  0.23           C  
ATOM   1113  N   ARG C 280      18.038 154.202 157.626  1.00  0.21           N  
ATOM   1114  CA  ARG C 280      17.046 154.991 156.927  1.00  0.21           C  
ATOM   1115  C   ARG C 280      17.610 155.491 155.619  1.00  0.21           C  
ATOM   1116  O   ARG C 280      18.669 156.110 155.592  1.00  0.21           O  
ATOM   1117  CB  ARG C 280      16.586 156.211 157.749  1.00  0.21           C  
ATOM   1118  CG  ARG C 280      15.839 155.798 159.029  1.00  0.21           C  
ATOM   1119  CD  ARG C 280      15.404 156.971 159.907  1.00  0.21           C  
ATOM   1120  NE  ARG C 280      16.669 157.599 160.413  1.00  0.21           N  
ATOM   1121  CZ  ARG C 280      16.738 158.776 161.046  1.00  0.21           C  
ATOM   1122  NH1 ARG C 280      17.920 159.230 161.459  1.00  0.21           N  
ATOM   1123  NH2 ARG C 280      15.650 159.503 161.275  1.00  0.21           N  
ATOM   1124  N   THR C 281      16.902 155.230 154.505  1.00  0.23           N  
ATOM   1125  CA  THR C 281      17.311 155.665 153.172  1.00  0.23           C  
ATOM   1126  C   THR C 281      17.361 157.172 153.017  1.00  0.23           C  
ATOM   1127  O   THR C 281      18.394 157.755 152.713  1.00  0.23           O  
ATOM   1128  CB  THR C 281      16.328 155.141 152.134  1.00  0.23           C  
ATOM   1129  OG1 THR C 281      16.330 153.723 152.171  1.00  0.23           O  
ATOM   1130  CG2 THR C 281      16.701 155.548 150.704  1.00  0.23           C  
ATOM   1131  N   ASN C 282      16.221 157.838 153.271  1.00  0.24           N  
ATOM   1132  CA  ASN C 282      16.061 159.266 153.326  1.00  0.24           C  
ATOM   1133  C   ASN C 282      14.911 159.378 154.324  1.00  0.24           C  
ATOM   1134  O   ASN C 282      14.006 158.549 154.220  1.00  0.24           O  
ATOM   1135  CB  ASN C 282      15.680 159.885 151.951  1.00  0.24           C  
ATOM   1136  CG  ASN C 282      16.865 159.876 150.995  1.00  0.24           C  
ATOM   1137  OD1 ASN C 282      17.806 160.640 151.194  1.00  0.24           O  
ATOM   1138  ND2 ASN C 282      16.819 159.058 149.916  1.00  0.24           N  
ATOM   1139  N   PRO C 283      14.880 160.270 155.321  1.00  0.22           N  
ATOM   1140  CA  PRO C 283      13.667 160.464 156.122  1.00  0.22           C  
ATOM   1141  C   PRO C 283      12.640 161.369 155.468  1.00  0.22           C  
ATOM   1142  O   PRO C 283      11.463 161.270 155.788  1.00  0.22           O  
ATOM   1143  CB  PRO C 283      14.154 161.145 157.413  1.00  0.22           C  
ATOM   1144  CG  PRO C 283      15.611 160.713 157.564  1.00  0.22           C  
ATOM   1145  CD  PRO C 283      16.089 160.504 156.122  1.00  0.22           C  
ATOM   1146  N   LYS C 284      13.057 162.300 154.590  1.00  0.34           N  
ATOM   1147  CA  LYS C 284      12.179 163.250 153.918  1.00  0.34           C  
ATOM   1148  C   LYS C 284      11.593 162.671 152.640  1.00  0.34           C  
ATOM   1149  O   LYS C 284      11.302 163.374 151.674  1.00  0.34           O  
ATOM   1150  CB  LYS C 284      12.958 164.540 153.569  1.00  0.34           C  
ATOM   1151  CG  LYS C 284      13.432 165.329 154.800  1.00  0.34           C  
ATOM   1152  CD  LYS C 284      14.223 166.588 154.399  1.00  0.34           C  
ATOM   1153  CE  LYS C 284      14.700 167.418 155.595  1.00  0.34           C  
ATOM   1154  NZ  LYS C 284      15.468 168.596 155.131  1.00  0.34           N  
ATOM   1155  N   THR C 285      11.413 161.347 152.611  1.00  0.40           N  
ATOM   1156  CA  THR C 285      10.879 160.627 151.483  1.00  0.40           C  
ATOM   1157  C   THR C 285       9.619 159.922 151.927  1.00  0.40           C  
ATOM   1158  O   THR C 285       9.616 158.999 152.740  1.00  0.40           O  
ATOM   1159  CB  THR C 285      11.844 159.619 150.861  1.00  0.40           C  
ATOM   1160  OG1 THR C 285      12.571 158.879 151.818  1.00  0.40           O  
ATOM   1161  CG2 THR C 285      12.899 160.333 150.015  1.00  0.40           C  
ATOM   1162  N   VAL C 286       8.472 160.352 151.373  1.00  0.32           N  
ATOM   1163  CA  VAL C 286       7.173 159.766 151.617  1.00  0.32           C  
ATOM   1164  C   VAL C 286       7.141 158.338 151.073  1.00  0.32           C  
ATOM   1165  O   VAL C 286       7.557 158.076 149.949  1.00  0.32           O  
ATOM   1166  CB  VAL C 286       6.100 160.659 151.009  1.00  0.32           C  
ATOM   1167  CG1 VAL C 286       4.707 160.090 151.306  1.00  0.32           C  
ATOM   1168  CG2 VAL C 286       6.232 162.074 151.620  1.00  0.32           C  
ATOM   1169  N   GLY C 287       6.709 157.350 151.885  1.00  0.36           N  
ATOM   1170  CA  GLY C 287       6.688 155.944 151.461  1.00  0.36           C  
ATOM   1171  C   GLY C 287       7.904 155.168 151.858  1.00  0.36           C  
ATOM   1172  O   GLY C 287       7.955 153.949 151.737  1.00  0.36           O  
ATOM   1173  N   TYR C 288       8.899 155.872 152.410  1.00  0.30           N  
ATOM   1174  CA  TYR C 288      10.133 155.298 152.901  1.00  0.30           C  
ATOM   1175  C   TYR C 288      10.221 155.474 154.396  1.00  0.30           C  
ATOM   1176  O   TYR C 288      11.224 155.100 155.002  1.00  0.30           O  
ATOM   1177  CB  TYR C 288      11.350 156.016 152.300  1.00  0.30           C  
ATOM   1178  CG  TYR C 288      11.522 155.684 150.852  1.00  0.30           C  
ATOM   1179  CD1 TYR C 288      10.738 156.307 149.868  1.00  0.30           C  
ATOM   1180  CD2 TYR C 288      12.516 154.774 150.460  1.00  0.30           C  
ATOM   1181  CE1 TYR C 288      10.982 156.071 148.510  1.00  0.30           C  
ATOM   1182  CE2 TYR C 288      12.760 154.531 149.101  1.00  0.30           C  
ATOM   1183  CZ  TYR C 288      12.000 155.191 148.128  1.00  0.30           C  
ATOM   1184  OH  TYR C 288      12.257 154.977 146.761  1.00  0.30           O  
ATOM   1185  N   GLU C 289       9.143 155.993 155.027  1.00  0.32           N  
ATOM   1186  CA  GLU C 289       9.033 156.189 156.461  1.00  0.32           C  
ATOM   1187  C   GLU C 289       9.322 154.896 157.215  1.00  0.32           C  
ATOM   1188  O   GLU C 289      10.194 154.854 158.074  1.00  0.32           O  
ATOM   1189  CB  GLU C 289       7.593 156.650 156.800  1.00  0.32           C  
ATOM   1190  CG  GLU C 289       7.224 158.069 156.299  1.00  0.32           C  
ATOM   1191  CD  GLU C 289       5.722 158.358 156.403  1.00  0.32           C  
ATOM   1192  OE1 GLU C 289       5.376 159.511 156.754  1.00  0.32           O  
ATOM   1193  OE2 GLU C 289       4.919 157.445 156.068  1.00  0.32           O  
ATOM   1194  N   GLN C 290       8.646 153.794 156.804  1.00  0.31           N  
ATOM   1195  CA  GLN C 290       8.893 152.434 157.269  1.00  0.31           C  
ATOM   1196  C   GLN C 290       8.732 152.286 158.775  1.00  0.31           C  
ATOM   1197  O   GLN C 290       9.595 151.774 159.473  1.00  0.31           O  
ATOM   1198  CB  GLN C 290      10.242 151.864 156.755  1.00  0.31           C  
ATOM   1199  CG  GLN C 290      10.313 151.748 155.213  1.00  0.31           C  
ATOM   1200  CD  GLN C 290      11.711 151.342 154.742  1.00  0.31           C  
ATOM   1201  OE1 GLN C 290      11.995 150.173 154.484  1.00  0.31           O  
ATOM   1202  NE2 GLN C 290      12.608 152.345 154.587  1.00  0.31           N  
ATOM   1203  N   VAL C 291       7.588 152.755 159.303  1.00  0.30           N  
ATOM   1204  CA  VAL C 291       7.323 152.857 160.727  1.00  0.30           C  
ATOM   1205  C   VAL C 291       5.962 152.226 160.992  1.00  0.30           C  
ATOM   1206  O   VAL C 291       5.519 151.333 160.272  1.00  0.30           O  
ATOM   1207  CB  VAL C 291       7.365 154.308 161.225  1.00  0.30           C  
ATOM   1208  CG1 VAL C 291       8.759 154.915 161.030  1.00  0.30           C  
ATOM   1209  CG2 VAL C 291       6.366 155.186 160.469  1.00  0.30           C  
ATOM   1210  N   TYR C 292       5.218 152.698 162.012  1.00  0.23           N  
ATOM   1211  CA  TYR C 292       3.869 152.257 162.323  1.00  0.23           C  
ATOM   1212  C   TYR C 292       2.810 153.028 161.505  1.00  0.23           C  
ATOM   1213  O   TYR C 292       1.805 153.498 162.027  1.00  0.23           O  
ATOM   1214  CB  TYR C 292       3.661 152.428 163.852  1.00  0.23           C  
ATOM   1215  CG  TYR C 292       2.444 151.694 164.342  1.00  0.23           C  
ATOM   1216  CD1 TYR C 292       1.343 152.401 164.853  1.00  0.23           C  
ATOM   1217  CD2 TYR C 292       2.378 150.295 164.253  1.00  0.23           C  
ATOM   1218  CE1 TYR C 292       0.197 151.718 165.282  1.00  0.23           C  
ATOM   1219  CE2 TYR C 292       1.230 149.610 164.675  1.00  0.23           C  
ATOM   1220  CZ  TYR C 292       0.147 150.322 165.206  1.00  0.23           C  
ATOM   1221  OH  TYR C 292      -0.992 149.634 165.666  1.00  0.23           O  
ATOM   1222  N   ASP C 293       3.050 153.183 160.192  1.00  0.31           N  
ATOM   1223  CA  ASP C 293       2.257 154.023 159.308  1.00  0.31           C  
ATOM   1224  C   ASP C 293       1.793 153.258 158.071  1.00  0.31           C  
ATOM   1225  O   ASP C 293       0.629 153.278 157.670  1.00  0.31           O  
ATOM   1226  CB  ASP C 293       3.178 155.172 158.861  1.00  0.31           C  
ATOM   1227  CG  ASP C 293       3.019 156.373 159.769  1.00  0.31           C  
ATOM   1228  OD1 ASP C 293       1.865 156.691 160.168  1.00  0.31           O  
ATOM   1229  OD2 ASP C 293       4.050 157.025 160.055  1.00  0.31           O  
ATOM   1230  N   SER C 294       2.727 152.514 157.454  1.00  0.36           N  
ATOM   1231  CA  SER C 294       2.456 151.414 156.537  1.00  0.36           C  
ATOM   1232  C   SER C 294       2.036 150.227 157.392  1.00  0.36           C  
ATOM   1233  O   SER C 294       2.251 150.219 158.601  1.00  0.36           O  
ATOM   1234  CB  SER C 294       3.683 151.132 155.615  1.00  0.36           C  
ATOM   1235  OG  SER C 294       3.483 150.050 154.699  1.00  0.36           O  
ATOM   1236  N   ARG C 295       1.379 149.199 156.842  1.00  0.29           N  
ATOM   1237  CA  ARG C 295       1.005 148.033 157.619  1.00  0.29           C  
ATOM   1238  C   ARG C 295       2.050 146.898 157.591  1.00  0.29           C  
ATOM   1239  O   ARG C 295       1.677 145.738 157.398  1.00  0.29           O  
ATOM   1240  CB  ARG C 295      -0.352 147.507 157.068  1.00  0.29           C  
ATOM   1241  CG  ARG C 295      -0.298 147.119 155.576  1.00  0.29           C  
ATOM   1242  CD  ARG C 295      -1.600 146.609 154.942  1.00  0.29           C  
ATOM   1243  NE  ARG C 295      -2.019 145.296 155.526  1.00  0.29           N  
ATOM   1244  CZ  ARG C 295      -1.601 144.100 155.090  1.00  0.29           C  
ATOM   1245  NH1 ARG C 295      -2.199 143.002 155.558  1.00  0.29           N  
ATOM   1246  NH2 ARG C 295      -0.576 143.975 154.250  1.00  0.29           N  
ATOM   1247  N   PRO C 296       3.346 147.165 157.809  1.00  0.35           N  
ATOM   1248  CA  PRO C 296       4.481 146.444 157.196  1.00  0.35           C  
ATOM   1249  C   PRO C 296       4.222 145.381 156.138  1.00  0.35           C  
ATOM   1250  O   PRO C 296       4.221 144.192 156.439  1.00  0.35           O  
ATOM   1251  CB  PRO C 296       5.297 145.899 158.366  1.00  0.35           C  
ATOM   1252  CG  PRO C 296       5.108 146.969 159.424  1.00  0.35           C  
ATOM   1253  CD  PRO C 296       3.674 147.467 159.209  1.00  0.35           C  
ATOM   1254  N   TRP C 297       4.027 145.798 154.873  1.00  0.30           N  
ATOM   1255  CA  TRP C 297       3.881 144.883 153.757  1.00  0.30           C  
ATOM   1256  C   TRP C 297       5.227 144.731 153.060  1.00  0.30           C  
ATOM   1257  O   TRP C 297       5.898 145.704 152.738  1.00  0.30           O  
ATOM   1258  CB  TRP C 297       2.759 145.367 152.781  1.00  0.30           C  
ATOM   1259  CG  TRP C 297       2.574 144.604 151.468  1.00  0.30           C  
ATOM   1260  CD1 TRP C 297       2.012 143.380 151.229  1.00  0.30           C  
ATOM   1261  CD2 TRP C 297       3.032 145.088 150.195  1.00  0.30           C  
ATOM   1262  NE1 TRP C 297       2.112 143.049 149.897  1.00  0.30           N  
ATOM   1263  CE2 TRP C 297       2.746 144.083 149.244  1.00  0.30           C  
ATOM   1264  CE3 TRP C 297       3.668 146.271 149.825  1.00  0.30           C  
ATOM   1265  CZ2 TRP C 297       3.123 144.232 147.917  1.00  0.30           C  
ATOM   1266  CZ3 TRP C 297       4.044 146.422 148.484  1.00  0.30           C  
ATOM   1267  CH2 TRP C 297       3.803 145.405 147.553  1.00  0.30           C  
ATOM   1268  N   TYR C 298       5.660 143.474 152.832  1.00  0.36           N  
ATOM   1269  CA  TYR C 298       6.846 143.146 152.061  1.00  0.36           C  
ATOM   1270  C   TYR C 298       6.810 143.740 150.656  1.00  0.36           C  
ATOM   1271  O   TYR C 298       5.817 143.609 149.952  1.00  0.36           O  
ATOM   1272  CB  TYR C 298       6.947 141.610 151.889  1.00  0.36           C  
ATOM   1273  CG  TYR C 298       7.162 140.872 153.178  1.00  0.36           C  
ATOM   1274  CD1 TYR C 298       6.081 140.571 154.020  1.00  0.36           C  
ATOM   1275  CD2 TYR C 298       8.439 140.398 153.520  1.00  0.36           C  
ATOM   1276  CE1 TYR C 298       6.267 139.826 155.190  1.00  0.36           C  
ATOM   1277  CE2 TYR C 298       8.631 139.643 154.688  1.00  0.36           C  
ATOM   1278  CZ  TYR C 298       7.542 139.362 155.523  1.00  0.36           C  
ATOM   1279  OH  TYR C 298       7.703 138.613 156.703  1.00  0.36           O  
ATOM   1280  N   THR C 299       7.895 144.415 150.222  1.00  0.33           N  
ATOM   1281  CA  THR C 299       7.824 145.312 149.065  1.00  0.33           C  
ATOM   1282  C   THR C 299       7.869 144.601 147.725  1.00  0.33           C  
ATOM   1283  O   THR C 299       6.846 144.261 147.140  1.00  0.33           O  
ATOM   1284  CB  THR C 299       8.882 146.422 149.117  1.00  0.33           C  
ATOM   1285  OG1 THR C 299       8.705 147.188 150.297  1.00  0.33           O  
ATOM   1286  CG2 THR C 299       8.792 147.414 147.946  1.00  0.33           C  
ATOM   1287  N   LYS C 300       9.057 144.375 147.136  1.00  0.41           N  
ATOM   1288  CA  LYS C 300       9.139 143.817 145.805  1.00  0.41           C  
ATOM   1289  C   LYS C 300       9.654 142.409 145.926  1.00  0.41           C  
ATOM   1290  O   LYS C 300      10.660 142.195 146.598  1.00  0.41           O  
ATOM   1291  CB  LYS C 300      10.108 144.636 144.928  1.00  0.41           C  
ATOM   1292  CG  LYS C 300      10.234 144.078 143.507  1.00  0.41           C  
ATOM   1293  CD  LYS C 300      11.164 144.919 142.631  1.00  0.41           C  
ATOM   1294  CE  LYS C 300      11.297 144.302 141.245  1.00  0.41           C  
ATOM   1295  NZ  LYS C 300      12.155 145.146 140.396  1.00  0.41           N  
ATOM   1296  N   THR C 301       8.952 141.413 145.326  1.00  0.33           N  
ATOM   1297  CA  THR C 301       9.351 139.993 145.293  1.00  0.33           C  
ATOM   1298  C   THR C 301       9.114 139.298 146.633  1.00  0.33           C  
ATOM   1299  O   THR C 301       9.053 138.075 146.750  1.00  0.33           O  
ATOM   1300  CB  THR C 301      10.797 139.786 144.807  1.00  0.33           C  
ATOM   1301  OG1 THR C 301      10.961 140.317 143.495  1.00  0.33           O  
ATOM   1302  CG2 THR C 301      11.216 138.313 144.734  1.00  0.33           C  
ATOM   1303  N   GLY C 302       8.935 140.092 147.703  1.00  0.39           N  
ATOM   1304  CA  GLY C 302       8.670 139.656 149.060  1.00  0.39           C  
ATOM   1305  C   GLY C 302       7.407 138.866 149.253  1.00  0.39           C  
ATOM   1306  O   GLY C 302       6.427 138.992 148.528  1.00  0.39           O  
ATOM   1307  N   ARG C 303       7.386 138.037 150.302  1.00  0.24           N  
ATOM   1308  CA  ARG C 303       6.319 137.090 150.503  1.00  0.24           C  
ATOM   1309  C   ARG C 303       5.559 137.472 151.745  1.00  0.24           C  
ATOM   1310  O   ARG C 303       6.100 137.502 152.845  1.00  0.24           O  
ATOM   1311  CB  ARG C 303       6.924 135.683 150.645  1.00  0.24           C  
ATOM   1312  CG  ARG C 303       5.959 134.531 150.327  1.00  0.24           C  
ATOM   1313  CD  ARG C 303       6.736 133.218 150.309  1.00  0.24           C  
ATOM   1314  NE  ARG C 303       5.782 132.080 150.146  1.00  0.24           N  
ATOM   1315  CZ  ARG C 303       6.179 130.802 150.216  1.00  0.24           C  
ATOM   1316  NH1 ARG C 303       7.461 130.490 150.392  1.00  0.24           N  
ATOM   1317  NH2 ARG C 303       5.288 129.821 150.114  1.00  0.24           N  
ATOM   1318  N   LEU C 304       4.272 137.811 151.597  1.00  0.29           N  
ATOM   1319  CA  LEU C 304       3.494 138.328 152.698  1.00  0.29           C  
ATOM   1320  C   LEU C 304       2.805 137.218 153.454  1.00  0.29           C  
ATOM   1321  O   LEU C 304       1.974 136.483 152.926  1.00  0.29           O  
ATOM   1322  CB  LEU C 304       2.507 139.396 152.167  1.00  0.29           C  
ATOM   1323  CG  LEU C 304       1.530 140.078 153.152  1.00  0.29           C  
ATOM   1324  CD1 LEU C 304       0.238 139.283 153.368  1.00  0.29           C  
ATOM   1325  CD2 LEU C 304       2.185 140.535 154.458  1.00  0.29           C  
ATOM   1326  N   GLU C 305       3.135 137.093 154.748  1.00  0.22           N  
ATOM   1327  CA  GLU C 305       2.483 136.168 155.640  1.00  0.22           C  
ATOM   1328  C   GLU C 305       1.298 136.811 156.367  1.00  0.22           C  
ATOM   1329  O   GLU C 305       1.355 137.893 156.967  1.00  0.22           O  
ATOM   1330  CB  GLU C 305       3.521 135.617 156.625  1.00  0.22           C  
ATOM   1331  CG  GLU C 305       3.019 134.483 157.542  1.00  0.22           C  
ATOM   1332  CD  GLU C 305       4.125 134.018 158.490  1.00  0.22           C  
ATOM   1333  OE1 GLU C 305       5.004 134.852 158.821  1.00  0.22           O  
ATOM   1334  OE2 GLU C 305       4.076 132.837 158.907  1.00  0.22           O  
ATOM   1335  N   PHE C 306       0.131 136.153 156.300  1.00  0.19           N  
ATOM   1336  CA  PHE C 306      -1.117 136.689 156.793  1.00  0.19           C  
ATOM   1337  C   PHE C 306      -2.148 135.578 156.731  1.00  0.19           C  
ATOM   1338  O   PHE C 306      -2.668 135.232 155.675  1.00  0.19           O  
ATOM   1339  CB  PHE C 306      -1.582 137.901 155.931  1.00  0.19           C  
ATOM   1340  CG  PHE C 306      -2.962 138.427 156.238  1.00  0.19           C  
ATOM   1341  CD1 PHE C 306      -3.372 138.886 157.506  1.00  0.19           C  
ATOM   1342  CD2 PHE C 306      -3.897 138.392 155.195  1.00  0.19           C  
ATOM   1343  CE1 PHE C 306      -4.705 139.275 157.718  1.00  0.19           C  
ATOM   1344  CE2 PHE C 306      -5.226 138.761 155.406  1.00  0.19           C  
ATOM   1345  CZ  PHE C 306      -5.632 139.201 156.670  1.00  0.19           C  
ATOM   1346  N   TYR C 307      -2.450 135.002 157.903  1.00  0.22           N  
ATOM   1347  CA  TYR C 307      -3.464 133.988 158.083  1.00  0.22           C  
ATOM   1348  C   TYR C 307      -4.771 134.656 158.448  1.00  0.22           C  
ATOM   1349  O   TYR C 307      -4.812 135.825 158.831  1.00  0.22           O  
ATOM   1350  CB  TYR C 307      -3.119 132.991 159.222  1.00  0.22           C  
ATOM   1351  CG  TYR C 307      -1.800 132.318 158.978  1.00  0.22           C  
ATOM   1352  CD1 TYR C 307      -0.591 132.953 159.316  1.00  0.22           C  
ATOM   1353  CD2 TYR C 307      -1.760 131.026 158.429  1.00  0.22           C  
ATOM   1354  CE1 TYR C 307       0.635 132.318 159.079  1.00  0.22           C  
ATOM   1355  CE2 TYR C 307      -0.534 130.387 158.199  1.00  0.22           C  
ATOM   1356  CZ  TYR C 307       0.660 131.038 158.520  1.00  0.22           C  
ATOM   1357  OH  TYR C 307       1.893 130.405 158.287  1.00  0.22           O  
ATOM   1358  N   ARG C 308      -5.876 133.908 158.333  1.00  0.19           N  
ATOM   1359  CA  ARG C 308      -7.197 134.444 158.529  1.00  0.19           C  
ATOM   1360  C   ARG C 308      -8.152 133.286 158.719  1.00  0.19           C  
ATOM   1361  O   ARG C 308      -8.456 132.567 157.771  1.00  0.19           O  
ATOM   1362  CB  ARG C 308      -7.620 135.266 157.287  1.00  0.19           C  
ATOM   1363  CG  ARG C 308      -9.005 135.917 157.408  1.00  0.19           C  
ATOM   1364  CD  ARG C 308      -9.383 136.834 156.240  1.00  0.19           C  
ATOM   1365  NE  ARG C 308      -9.582 135.972 155.022  1.00  0.19           N  
ATOM   1366  CZ  ARG C 308     -10.732 135.338 154.739  1.00  0.19           C  
ATOM   1367  NH1 ARG C 308     -10.774 134.486 153.714  1.00  0.19           N  
ATOM   1368  NH2 ARG C 308     -11.837 135.531 155.448  1.00  0.19           N  
ATOM   1369  N   GLU C 309      -8.636 133.093 159.958  1.00  0.22           N  
ATOM   1370  CA  GLU C 309      -9.515 131.998 160.325  1.00  0.22           C  
ATOM   1371  C   GLU C 309     -10.909 132.597 160.522  1.00  0.22           C  
ATOM   1372  O   GLU C 309     -11.323 132.970 161.620  1.00  0.22           O  
ATOM   1373  CB  GLU C 309      -9.005 131.238 161.581  1.00  0.22           C  
ATOM   1374  CG  GLU C 309      -7.548 130.675 161.483  1.00  0.22           C  
ATOM   1375  CD  GLU C 309      -7.272 129.480 160.556  1.00  0.22           C  
ATOM   1376  OE1 GLU C 309      -8.195 128.721 160.200  1.00  0.22           O  
ATOM   1377  OE2 GLU C 309      -6.063 129.312 160.225  1.00  0.22           O  
ATOM   1378  N   GLU C 310     -11.616 132.797 159.389  1.00  0.24           N  
ATOM   1379  CA  GLU C 310     -12.980 133.284 159.302  1.00  0.24           C  
ATOM   1380  C   GLU C 310     -13.537 132.892 157.927  1.00  0.24           C  
ATOM   1381  O   GLU C 310     -14.377 133.578 157.347  1.00  0.24           O  
ATOM   1382  CB  GLU C 310     -13.148 134.799 159.637  1.00  0.24           C  
ATOM   1383  CG  GLU C 310     -12.438 135.732 158.635  1.00  0.24           C  
ATOM   1384  CD  GLU C 310     -12.491 137.241 158.855  1.00  0.24           C  
ATOM   1385  OE1 GLU C 310     -13.018 137.732 159.875  1.00  0.24           O  
ATOM   1386  OE2 GLU C 310     -11.963 137.907 157.919  1.00  0.24           O  
ATOM   1387  N   ASP C 311     -13.041 131.774 157.333  1.00  0.23           N  
ATOM   1388  CA  ASP C 311     -13.503 131.282 156.037  1.00  0.23           C  
ATOM   1389  C   ASP C 311     -14.648 130.298 156.228  1.00  0.23           C  
ATOM   1390  O   ASP C 311     -15.785 130.504 155.795  1.00  0.23           O  
ATOM   1391  CB  ASP C 311     -12.329 130.548 155.335  1.00  0.23           C  
ATOM   1392  CG  ASP C 311     -12.638 130.177 153.891  1.00  0.23           C  
ATOM   1393  OD1 ASP C 311     -11.944 129.274 153.366  1.00  0.23           O  
ATOM   1394  OD2 ASP C 311     -13.527 130.828 153.286  1.00  0.23           O  
ATOM   1395  N   GLU C 312     -14.386 129.197 156.963  1.00  0.28           N  
ATOM   1396  CA  GLU C 312     -15.433 128.349 157.464  1.00  0.28           C  
ATOM   1397  C   GLU C 312     -16.495 129.089 158.270  1.00  0.28           C  
ATOM   1398  O   GLU C 312     -16.327 130.144 158.884  1.00  0.28           O  
ATOM   1399  CB  GLU C 312     -14.925 127.125 158.275  1.00  0.28           C  
ATOM   1400  CG  GLU C 312     -13.900 126.202 157.567  1.00  0.28           C  
ATOM   1401  CD  GLU C 312     -13.505 125.027 158.468  1.00  0.28           C  
ATOM   1402  OE1 GLU C 312     -13.967 125.007 159.635  1.00  0.28           O  
ATOM   1403  OE2 GLU C 312     -12.797 124.112 157.975  1.00  0.28           O  
ATOM   1404  N   PHE C 313     -17.660 128.503 158.296  1.00  0.15           N  
ATOM   1405  CA  PHE C 313     -18.859 128.886 159.014  1.00  0.15           C  
ATOM   1406  C   PHE C 313     -18.663 128.639 160.514  1.00  0.15           C  
ATOM   1407  O   PHE C 313     -19.499 129.131 161.337  1.00  0.15           O  
ATOM   1408  CB  PHE C 313     -20.006 128.065 158.375  1.00  0.15           C  
ATOM   1409  CG  PHE C 313     -19.627 126.635 158.578  1.00  0.15           C  
ATOM   1410  CD1 PHE C 313     -18.772 125.995 157.682  1.00  0.15           C  
ATOM   1411  CD2 PHE C 313     -19.951 126.031 159.789  1.00  0.15           C  
ATOM   1412  CE1 PHE C 313     -18.179 124.778 158.016  1.00  0.15           C  
ATOM   1413  CE2 PHE C 313     -19.465 124.776 160.097  1.00  0.15           C  
ATOM   1414  CZ  PHE C 313     -18.530 124.159 159.237  1.00  0.15           C  
ATOM   1415  N   ILE C 314     -17.647 127.880 160.952  1.00  0.17           N  
ATOM   1416  CA  ILE C 314     -17.347 127.479 162.331  1.00  0.17           C  
ATOM   1417  C   ILE C 314     -16.773 128.629 163.106  1.00  0.17           C  
ATOM   1418  O   ILE C 314     -17.172 128.959 164.204  1.00  0.17           O  
ATOM   1419  CB  ILE C 314     -16.320 126.340 162.442  1.00  0.17           C  
ATOM   1420  CG1 ILE C 314     -16.943 125.072 161.845  1.00  0.17           C  
ATOM   1421  CG2 ILE C 314     -15.884 126.104 163.907  1.00  0.17           C  
ATOM   1422  CD1 ILE C 314     -16.128 123.773 161.824  1.00  0.17           C  
ATOM   1423  N   GLU C 315     -15.770 129.234 162.437  1.00  0.23           N  
ATOM   1424  CA  GLU C 315     -14.848 130.249 162.884  1.00  0.23           C  
ATOM   1425  C   GLU C 315     -15.454 131.303 163.797  1.00  0.23           C  
ATOM   1426  O   GLU C 315     -15.012 131.542 164.925  1.00  0.23           O  
ATOM   1427  CB  GLU C 315     -14.409 130.965 161.592  1.00  0.23           C  
ATOM   1428  CG  GLU C 315     -13.838 130.067 160.470  1.00  0.23           C  
ATOM   1429  CD  GLU C 315     -12.409 129.644 160.704  1.00  0.23           C  
ATOM   1430  OE1 GLU C 315     -12.077 129.323 161.869  1.00  0.23           O  
ATOM   1431  OE2 GLU C 315     -11.652 129.689 159.700  1.00  0.23           O  
ATOM   1432  N   ALA C 316     -16.552 131.921 163.328  1.00  0.41           N  
ATOM   1433  CA  ALA C 316     -17.384 132.795 164.108  1.00  0.41           C  
ATOM   1434  C   ALA C 316     -18.751 132.149 164.255  1.00  0.41           C  
ATOM   1435  O   ALA C 316     -19.330 131.663 163.287  1.00  0.41           O  
ATOM   1436  CB  ALA C 316     -17.520 134.175 163.434  1.00  0.41           C  
ATOM   1437  N   GLY C 317     -19.292 132.121 165.491  1.00  0.24           N  
ATOM   1438  CA  GLY C 317     -20.604 131.548 165.785  1.00  0.24           C  
ATOM   1439  C   GLY C 317     -21.683 132.602 165.802  1.00  0.24           C  
ATOM   1440  O   GLY C 317     -22.366 132.840 164.812  1.00  0.24           O  
ATOM   1441  N   GLU C 318     -21.871 133.262 166.964  1.00  0.27           N  
ATOM   1442  CA  GLU C 318     -22.707 134.446 167.095  1.00  0.27           C  
ATOM   1443  C   GLU C 318     -22.224 135.603 166.244  1.00  0.27           C  
ATOM   1444  O   GLU C 318     -21.023 135.829 166.070  1.00  0.27           O  
ATOM   1445  CB  GLU C 318     -22.783 134.938 168.567  1.00  0.27           C  
ATOM   1446  CG  GLU C 318     -23.845 136.029 168.856  1.00  0.27           C  
ATOM   1447  CD  GLU C 318     -25.239 135.510 168.533  1.00  0.27           C  
ATOM   1448  OE1 GLU C 318     -25.643 135.642 167.348  1.00  0.27           O  
ATOM   1449  OE2 GLU C 318     -25.878 134.938 169.452  1.00  0.27           O  
ATOM   1450  N   ASN C 319     -23.167 136.389 165.716  1.00  0.20           N  
ATOM   1451  CA  ASN C 319     -22.850 137.571 164.966  1.00  0.20           C  
ATOM   1452  C   ASN C 319     -22.931 138.776 165.923  1.00  0.20           C  
ATOM   1453  O   ASN C 319     -23.874 138.928 166.690  1.00  0.20           O  
ATOM   1454  CB  ASN C 319     -23.796 137.677 163.733  1.00  0.20           C  
ATOM   1455  CG  ASN C 319     -23.596 136.494 162.784  1.00  0.20           C  
ATOM   1456  OD1 ASN C 319     -22.515 136.327 162.215  1.00  0.20           O  
ATOM   1457  ND2 ASN C 319     -24.656 135.690 162.548  1.00  0.20           N  
ATOM   1458  N   LEU C 320     -21.950 139.721 165.900  1.00  0.23           N  
ATOM   1459  CA  LEU C 320     -22.089 141.029 166.568  1.00  0.23           C  
ATOM   1460  C   LEU C 320     -23.449 141.738 166.345  1.00  0.23           C  
ATOM   1461  O   LEU C 320     -23.969 142.427 167.235  1.00  0.23           O  
ATOM   1462  CB  LEU C 320     -20.951 142.000 166.131  1.00  0.23           C  
ATOM   1463  CG  LEU C 320     -20.978 143.405 166.776  1.00  0.23           C  
ATOM   1464  CD1 LEU C 320     -20.631 143.314 168.266  1.00  0.23           C  
ATOM   1465  CD2 LEU C 320     -20.046 144.378 166.041  1.00  0.23           C  
ATOM   1466  N   PRO C 321     -24.076 141.621 165.186  1.00  0.20           N  
ATOM   1467  CA  PRO C 321     -25.452 142.008 165.030  1.00  0.20           C  
ATOM   1468  C   PRO C 321     -26.466 140.869 165.149  1.00  0.20           C  
ATOM   1469  O   PRO C 321     -26.325 139.835 164.509  1.00  0.20           O  
ATOM   1470  CB  PRO C 321     -25.424 142.566 163.628  1.00  0.20           C  
ATOM   1471  CG  PRO C 321     -24.419 141.762 162.837  1.00  0.20           C  
ATOM   1472  CD  PRO C 321     -23.419 141.388 163.893  1.00  0.20           C  
ATOM   1473  N   VAL C 322     -27.522 141.091 165.961  1.00  0.19           N  
ATOM   1474  CA  VAL C 322     -28.685 140.221 166.110  1.00  0.19           C  
ATOM   1475  C   VAL C 322     -29.733 140.423 165.009  1.00  0.19           C  
ATOM   1476  O   VAL C 322     -30.228 139.485 164.398  1.00  0.19           O  
ATOM   1477  CB  VAL C 322     -29.337 140.530 167.457  1.00  0.19           C  
ATOM   1478  CG1 VAL C 322     -30.544 139.609 167.724  1.00  0.19           C  
ATOM   1479  CG2 VAL C 322     -28.282 140.363 168.569  1.00  0.19           C  
ATOM   1480  N   HIS C 323     -30.108 141.695 164.731  1.00  0.25           N  
ATOM   1481  CA  HIS C 323     -31.047 142.036 163.664  1.00  0.25           C  
ATOM   1482  C   HIS C 323     -30.384 142.805 162.536  1.00  0.25           C  
ATOM   1483  O   HIS C 323     -30.937 142.980 161.458  1.00  0.25           O  
ATOM   1484  CB  HIS C 323     -32.124 143.010 164.184  1.00  0.25           C  
ATOM   1485  CG  HIS C 323     -32.948 142.460 165.295  1.00  0.25           C  
ATOM   1486  ND1 HIS C 323     -33.900 141.510 165.003  1.00  0.25           N  
ATOM   1487  CD2 HIS C 323     -32.972 142.765 166.618  1.00  0.25           C  
ATOM   1488  CE1 HIS C 323     -34.491 141.251 166.148  1.00  0.25           C  
ATOM   1489  NE2 HIS C 323     -33.969 141.984 167.162  1.00  0.25           N  
ATOM   1490  N   ARG C 324     -29.171 143.327 162.783  1.00  0.22           N  
ATOM   1491  CA  ARG C 324     -28.415 144.090 161.805  1.00  0.22           C  
ATOM   1492  C   ARG C 324     -27.653 143.103 160.904  1.00  0.22           C  
ATOM   1493  O   ARG C 324     -27.384 141.970 161.288  1.00  0.22           O  
ATOM   1494  CB  ARG C 324     -27.396 145.032 162.514  1.00  0.22           C  
ATOM   1495  CG  ARG C 324     -27.887 146.189 163.407  1.00  0.22           C  
ATOM   1496  CD  ARG C 324     -26.744 146.879 164.198  1.00  0.22           C  
ATOM   1497  NE  ARG C 324     -26.174 145.939 165.242  1.00  0.22           N  
ATOM   1498  CZ  ARG C 324     -25.112 146.223 166.016  1.00  0.22           C  
ATOM   1499  NH1 ARG C 324     -24.685 145.362 166.943  1.00  0.22           N  
ATOM   1500  NH2 ARG C 324     -24.446 147.368 165.893  1.00  0.22           N  
ATOM   1501  N   GLU C 325     -27.277 143.490 159.675  1.00  0.26           N  
ATOM   1502  CA  GLU C 325     -26.553 142.611 158.771  1.00  0.26           C  
ATOM   1503  C   GLU C 325     -25.453 143.422 158.103  1.00  0.26           C  
ATOM   1504  O   GLU C 325     -25.773 144.410 157.442  1.00  0.26           O  
ATOM   1505  CB  GLU C 325     -27.509 142.009 157.722  1.00  0.26           C  
ATOM   1506  CG  GLU C 325     -28.627 141.194 158.411  1.00  0.26           C  
ATOM   1507  CD  GLU C 325     -29.586 140.519 157.453  1.00  0.26           C  
ATOM   1508  OE1 GLU C 325     -30.288 141.244 156.714  1.00  0.26           O  
ATOM   1509  OE2 GLU C 325     -29.631 139.263 157.477  1.00  0.26           O  
ATOM   1510  N   PRO C 326     -24.153 143.110 158.238  1.00  0.21           N  
ATOM   1511  CA  PRO C 326     -23.117 143.994 157.707  1.00  0.21           C  
ATOM   1512  C   PRO C 326     -22.688 143.386 156.397  1.00  0.21           C  
ATOM   1513  O   PRO C 326     -21.827 143.918 155.703  1.00  0.21           O  
ATOM   1514  CB  PRO C 326     -21.996 143.959 158.763  1.00  0.21           C  
ATOM   1515  CG  PRO C 326     -22.160 142.629 159.505  1.00  0.21           C  
ATOM   1516  CD  PRO C 326     -23.649 142.301 159.350  1.00  0.21           C  
ATOM   1517  N   ILE C 327     -23.292 142.238 156.084  1.00  0.30           N  
ATOM   1518  CA  ILE C 327     -23.090 141.426 154.916  1.00  0.30           C  
ATOM   1519  C   ILE C 327     -24.496 141.094 154.466  1.00  0.30           C  
ATOM   1520  O   ILE C 327     -25.312 140.681 155.286  1.00  0.30           O  
ATOM   1521  CB  ILE C 327     -22.329 140.144 155.253  1.00  0.30           C  
ATOM   1522  CG1 ILE C 327     -20.926 140.476 155.823  1.00  0.30           C  
ATOM   1523  CG2 ILE C 327     -22.246 139.246 154.001  1.00  0.30           C  
ATOM   1524  CD1 ILE C 327     -20.135 139.266 156.331  1.00  0.30           C  
ATOM   1525  N   ASP C 328     -24.818 141.285 153.172  1.00  0.23           N  
ATOM   1526  CA  ASP C 328     -26.079 140.893 152.566  1.00  0.23           C  
ATOM   1527  C   ASP C 328     -26.382 139.400 152.791  1.00  0.23           C  
ATOM   1528  O   ASP C 328     -25.573 138.520 152.479  1.00  0.23           O  
ATOM   1529  CB  ASP C 328     -25.981 141.278 151.068  1.00  0.23           C  
ATOM   1530  CG  ASP C 328     -27.309 141.280 150.333  1.00  0.23           C  
ATOM   1531  OD1 ASP C 328     -28.369 141.169 150.991  1.00  0.23           O  
ATOM   1532  OD2 ASP C 328     -27.259 141.448 149.087  1.00  0.23           O  
ATOM   1533  N   SER C 329     -27.533 139.085 153.415  1.00  0.27           N  
ATOM   1534  CA  SER C 329     -27.920 137.718 153.706  1.00  0.27           C  
ATOM   1535  C   SER C 329     -28.514 137.070 152.468  1.00  0.27           C  
ATOM   1536  O   SER C 329     -29.160 137.698 151.638  1.00  0.27           O  
ATOM   1537  CB  SER C 329     -28.831 137.577 154.963  1.00  0.27           C  
ATOM   1538  OG  SER C 329     -30.143 138.101 154.798  1.00  0.27           O  
ATOM   1539  N   THR C 330     -28.285 135.757 152.267  1.00  0.28           N  
ATOM   1540  CA  THR C 330     -28.874 135.047 151.131  1.00  0.28           C  
ATOM   1541  C   THR C 330     -30.135 134.345 151.571  1.00  0.28           C  
ATOM   1542  O   THR C 330     -30.885 133.760 150.790  1.00  0.28           O  
ATOM   1543  CB  THR C 330     -27.931 134.001 150.555  1.00  0.28           C  
ATOM   1544  OG1 THR C 330     -27.454 133.090 151.544  1.00  0.28           O  
ATOM   1545  CG2 THR C 330     -26.706 134.736 149.998  1.00  0.28           C  
ATOM   1546  N   PHE C 331     -30.364 134.396 152.887  1.00  0.20           N  
ATOM   1547  CA  PHE C 331     -31.511 133.913 153.597  1.00  0.20           C  
ATOM   1548  C   PHE C 331     -32.827 134.662 153.297  1.00  0.20           C  
ATOM   1549  O   PHE C 331     -32.956 135.428 152.345  1.00  0.20           O  
ATOM   1550  CB  PHE C 331     -31.139 133.713 155.094  1.00  0.20           C  
ATOM   1551  CG  PHE C 331     -29.900 132.833 155.299  1.00  0.20           C  
ATOM   1552  CD1 PHE C 331     -29.650 131.671 154.534  1.00  0.20           C  
ATOM   1553  CD2 PHE C 331     -28.992 133.138 156.334  1.00  0.20           C  
ATOM   1554  CE1 PHE C 331     -28.544 130.849 154.791  1.00  0.20           C  
ATOM   1555  CE2 PHE C 331     -27.880 132.321 156.591  1.00  0.20           C  
ATOM   1556  CZ  PHE C 331     -27.658 131.175 155.821  1.00  0.20           C  
ATOM   1557  N   TYR C 332     -33.927 134.387 154.044  1.00  0.23           N  
ATOM   1558  CA  TYR C 332     -35.152 135.192 153.972  1.00  0.23           C  
ATOM   1559  C   TYR C 332     -34.831 136.649 154.367  1.00  0.23           C  
ATOM   1560  O   TYR C 332     -33.754 136.910 154.874  1.00  0.23           O  
ATOM   1561  CB  TYR C 332     -36.280 134.518 154.824  1.00  0.23           C  
ATOM   1562  CG  TYR C 332     -37.687 134.951 154.445  1.00  0.23           C  
ATOM   1563  CD1 TYR C 332     -38.425 135.734 155.340  1.00  0.23           C  
ATOM   1564  CD2 TYR C 332     -38.296 134.598 153.224  1.00  0.23           C  
ATOM   1565  CE1 TYR C 332     -39.668 136.275 155.004  1.00  0.23           C  
ATOM   1566  CE2 TYR C 332     -39.572 135.093 152.893  1.00  0.23           C  
ATOM   1567  CZ  TYR C 332     -40.239 135.962 153.771  1.00  0.23           C  
ATOM   1568  OH  TYR C 332     -41.464 136.566 153.427  1.00  0.23           O  
ATOM   1569  N   GLU C 333     -35.711 137.645 154.143  1.00  0.26           N  
ATOM   1570  CA  GLU C 333     -35.424 139.040 154.513  1.00  0.26           C  
ATOM   1571  C   GLU C 333     -34.998 139.332 155.984  1.00  0.26           C  
ATOM   1572  O   GLU C 333     -34.072 140.116 156.179  1.00  0.26           O  
ATOM   1573  CB  GLU C 333     -36.664 139.896 154.139  1.00  0.26           C  
ATOM   1574  CG  GLU C 333     -36.609 141.397 154.538  1.00  0.26           C  
ATOM   1575  CD  GLU C 333     -37.972 142.094 154.523  1.00  0.26           C  
ATOM   1576  OE1 GLU C 333     -38.995 141.411 154.260  1.00  0.26           O  
ATOM   1577  OE2 GLU C 333     -37.991 143.323 154.792  1.00  0.26           O  
ATOM   1578  N   PRO C 334     -35.571 138.798 157.066  1.00  0.25           N  
ATOM   1579  CA  PRO C 334     -34.928 138.708 158.372  1.00  0.25           C  
ATOM   1580  C   PRO C 334     -33.554 138.045 158.398  1.00  0.25           C  
ATOM   1581  O   PRO C 334     -33.281 137.168 157.592  1.00  0.25           O  
ATOM   1582  CB  PRO C 334     -35.877 137.840 159.222  1.00  0.25           C  
ATOM   1583  CG  PRO C 334     -37.211 137.799 158.477  1.00  0.25           C  
ATOM   1584  CD  PRO C 334     -36.805 138.057 157.031  1.00  0.25           C  
ATOM   1585  N   ASN C 335     -32.743 138.338 159.434  1.00  0.28           N  
ATOM   1586  CA  ASN C 335     -31.442 137.736 159.677  1.00  0.28           C  
ATOM   1587  C   ASN C 335     -31.435 136.208 159.770  1.00  0.28           C  
ATOM   1588  O   ASN C 335     -30.480 135.521 159.410  1.00  0.28           O  
ATOM   1589  CB  ASN C 335     -30.900 138.369 160.983  1.00  0.28           C  
ATOM   1590  CG  ASN C 335     -29.433 138.030 161.222  1.00  0.28           C  
ATOM   1591  OD1 ASN C 335     -29.039 137.494 162.255  1.00  0.28           O  
ATOM   1592  ND2 ASN C 335     -28.594 138.330 160.208  1.00  0.28           N  
ATOM   1593  N   VAL C 336     -32.537 135.653 160.287  1.00  0.32           N  
ATOM   1594  CA  VAL C 336     -32.769 134.240 160.437  1.00  0.32           C  
ATOM   1595  C   VAL C 336     -33.916 133.865 159.532  1.00  0.32           C  
ATOM   1596  O   VAL C 336     -34.650 134.692 159.000  1.00  0.32           O  
ATOM   1597  CB  VAL C 336     -33.111 133.856 161.869  1.00  0.32           C  
ATOM   1598  CG1 VAL C 336     -31.930 134.271 162.763  1.00  0.32           C  
ATOM   1599  CG2 VAL C 336     -34.421 134.529 162.328  1.00  0.32           C  
ATOM   1600  N   ILE C 337     -34.142 132.569 159.337  1.00  0.20           N  
ATOM   1601  CA  ILE C 337     -35.198 132.098 158.479  1.00  0.20           C  
ATOM   1602  C   ILE C 337     -36.318 131.651 159.372  1.00  0.20           C  
ATOM   1603  O   ILE C 337     -36.172 130.726 160.164  1.00  0.20           O  
ATOM   1604  CB  ILE C 337     -34.740 130.946 157.625  1.00  0.20           C  
ATOM   1605  CG1 ILE C 337     -33.524 131.370 156.786  1.00  0.20           C  
ATOM   1606  CG2 ILE C 337     -35.870 130.439 156.706  1.00  0.20           C  
ATOM   1607  CD1 ILE C 337     -32.168 131.074 157.432  1.00  0.20           C  
ATOM   1608  N   VAL C 338     -37.469 132.328 159.279  1.00  0.31           N  
ATOM   1609  CA  VAL C 338     -38.622 131.962 160.079  1.00  0.31           C  
ATOM   1610  C   VAL C 338     -39.589 131.148 159.280  1.00  0.31           C  
ATOM   1611  O   VAL C 338     -40.390 130.418 159.851  1.00  0.31           O  
ATOM   1612  CB  VAL C 338     -39.359 133.182 160.599  1.00  0.31           C  
ATOM   1613  CG1 VAL C 338     -38.398 133.930 161.533  1.00  0.31           C  
ATOM   1614  CG2 VAL C 338     -39.873 134.103 159.471  1.00  0.31           C  
ATOM   1615  N   ALA C 339     -39.517 131.299 157.938  1.00  0.23           N  
ATOM   1616  CA  ALA C 339     -40.246 130.597 156.904  1.00  0.23           C  
ATOM   1617  C   ALA C 339     -41.437 129.739 157.354  1.00  0.23           C  
ATOM   1618  O   ALA C 339     -41.301 128.531 157.541  1.00  0.23           O  
ATOM   1619  CB  ALA C 339     -39.227 129.911 155.991  1.00  0.23           C  
ATOM   1620  N   PRO C 340     -42.610 130.338 157.606  1.00  0.20           N  
ATOM   1621  CA  PRO C 340     -43.630 129.633 158.366  1.00  0.20           C  
ATOM   1622  C   PRO C 340     -44.461 128.830 157.385  1.00  0.20           C  
ATOM   1623  O   PRO C 340     -43.905 128.340 156.418  1.00  0.20           O  
ATOM   1624  CB  PRO C 340     -44.407 130.766 159.060  1.00  0.20           C  
ATOM   1625  CG  PRO C 340     -44.248 131.983 158.150  1.00  0.20           C  
ATOM   1626  CD  PRO C 340     -42.836 131.790 157.599  1.00  0.20           C  
ATOM   1627  N   ALA C 341     -45.784 128.669 157.578  1.00  0.25           N  
ATOM   1628  CA  ALA C 341     -46.706 128.038 156.642  1.00  0.25           C  
ATOM   1629  C   ALA C 341     -46.367 128.086 155.145  1.00  0.25           C  
ATOM   1630  O   ALA C 341     -45.942 129.107 154.606  1.00  0.25           O  
ATOM   1631  CB  ALA C 341     -48.106 128.645 156.814  1.00  0.25           C  
ATOM   1632  N   HIS C 342     -46.527 126.947 154.435  1.00  0.21           N  
ATOM   1633  CA  HIS C 342     -46.117 126.845 153.040  1.00  0.21           C  
ATOM   1634  C   HIS C 342     -46.853 127.828 152.152  1.00  0.21           C  
ATOM   1635  O   HIS C 342     -48.051 128.017 152.366  1.00  0.21           O  
ATOM   1636  CB  HIS C 342     -46.207 125.386 152.536  1.00  0.21           C  
ATOM   1637  CG  HIS C 342     -45.242 125.023 151.440  1.00  0.21           C  
ATOM   1638  ND1 HIS C 342     -45.581 125.369 150.156  1.00  0.21           N  
ATOM   1639  CD2 HIS C 342     -44.135 124.227 151.430  1.00  0.21           C  
ATOM   1640  CE1 HIS C 342     -44.698 124.769 149.379  1.00  0.21           C  
ATOM   1641  NE2 HIS C 342     -43.796 124.064 150.101  1.00  0.21           N  
ATOM   1642  N   PRO C 343     -46.219 128.508 151.186  1.00  0.26           N  
ATOM   1643  CA  PRO C 343     -46.901 129.547 150.431  1.00  0.26           C  
ATOM   1644  C   PRO C 343     -47.796 128.901 149.393  1.00  0.26           C  
ATOM   1645  O   PRO C 343     -48.584 129.587 148.746  1.00  0.26           O  
ATOM   1646  CB  PRO C 343     -45.761 130.395 149.839  1.00  0.26           C  
ATOM   1647  CG  PRO C 343     -44.546 129.465 149.782  1.00  0.26           C  
ATOM   1648  CD  PRO C 343     -44.767 128.522 150.963  1.00  0.26           C  
ATOM   1649  N   PHE C 344     -47.683 127.574 149.228  1.00  0.19           N  
ATOM   1650  CA  PHE C 344     -48.565 126.775 148.422  1.00  0.19           C  
ATOM   1651  C   PHE C 344     -49.593 126.093 149.315  1.00  0.19           C  
ATOM   1652  O   PHE C 344     -49.386 125.818 150.494  1.00  0.19           O  
ATOM   1653  CB  PHE C 344     -47.814 125.659 147.649  1.00  0.19           C  
ATOM   1654  CG  PHE C 344     -46.872 126.188 146.595  1.00  0.19           C  
ATOM   1655  CD1 PHE C 344     -45.724 126.931 146.926  1.00  0.19           C  
ATOM   1656  CD2 PHE C 344     -47.116 125.906 145.238  1.00  0.19           C  
ATOM   1657  CE1 PHE C 344     -44.882 127.441 145.932  1.00  0.19           C  
ATOM   1658  CE2 PHE C 344     -46.265 126.394 144.239  1.00  0.19           C  
ATOM   1659  CZ  PHE C 344     -45.157 127.176 144.586  1.00  0.19           C  
ATOM   1660  N   ILE C 345     -50.754 125.752 148.723  1.00  0.26           N  
ATOM   1661  CA  ILE C 345     -51.842 125.013 149.352  1.00  0.26           C  
ATOM   1662  C   ILE C 345     -51.399 123.618 149.796  1.00  0.26           C  
ATOM   1663  O   ILE C 345     -51.812 123.070 150.819  1.00  0.26           O  
ATOM   1664  CB  ILE C 345     -53.009 124.924 148.369  1.00  0.26           C  
ATOM   1665  CG1 ILE C 345     -53.547 126.346 148.068  1.00  0.26           C  
ATOM   1666  CG2 ILE C 345     -54.131 124.021 148.926  1.00  0.26           C  
ATOM   1667  CD1 ILE C 345     -54.566 126.397 146.925  1.00  0.26           C  
ATOM   1668  N   LYS C 346     -50.518 123.003 148.991  1.00  0.30           N  
ATOM   1669  CA  LYS C 346     -49.989 121.685 149.210  1.00  0.30           C  
ATOM   1670  C   LYS C 346     -48.509 121.785 149.423  1.00  0.30           C  
ATOM   1671  O   LYS C 346     -47.837 122.614 148.825  1.00  0.30           O  
ATOM   1672  CB  LYS C 346     -50.140 120.785 147.973  1.00  0.30           C  
ATOM   1673  CG  LYS C 346     -51.588 120.558 147.548  1.00  0.30           C  
ATOM   1674  CD  LYS C 346     -51.645 119.661 146.308  1.00  0.30           C  
ATOM   1675  CE  LYS C 346     -53.073 119.458 145.820  1.00  0.30           C  
ATOM   1676  NZ  LYS C 346     -53.063 118.660 144.577  1.00  0.30           N  
ATOM   1677  N   ALA C 347     -47.988 120.888 150.259  1.00  0.33           N  
ATOM   1678  CA  ALA C 347     -46.574 120.777 150.508  1.00  0.33           C  
ATOM   1679  C   ALA C 347     -46.343 119.741 151.559  1.00  0.33           C  
ATOM   1680  O   ALA C 347     -45.229 119.414 151.939  1.00  0.33           O  
ATOM   1681  CB  ALA C 347     -46.080 122.050 151.190  1.00  0.33           C  
ATOM   1682  N   LYS C 348     -47.442 119.216 152.105  1.00  0.23           N  
ATOM   1683  CA  LYS C 348     -47.419 118.292 153.185  1.00  0.23           C  
ATOM   1684  C   LYS C 348     -46.655 117.010 152.859  1.00  0.23           C  
ATOM   1685  O   LYS C 348     -46.970 116.323 151.894  1.00  0.23           O  
ATOM   1686  CB  LYS C 348     -48.890 117.967 153.484  1.00  0.23           C  
ATOM   1687  CG  LYS C 348     -49.711 118.991 154.274  1.00  0.23           C  
ATOM   1688  CD  LYS C 348     -51.046 118.331 154.665  1.00  0.23           C  
ATOM   1689  CE  LYS C 348     -52.048 119.250 155.366  1.00  0.23           C  
ATOM   1690  NZ  LYS C 348     -53.293 118.507 155.673  1.00  0.23           N  
ATOM   1691  N   GLY C 349     -45.634 116.655 153.667  1.00  0.22           N  
ATOM   1692  CA  GLY C 349     -44.784 115.515 153.340  1.00  0.22           C  
ATOM   1693  C   GLY C 349     -43.784 115.813 152.230  1.00  0.22           C  
ATOM   1694  O   GLY C 349     -43.136 116.851 152.320  1.00  0.22           O  
ATOM   1695  N   PRO C 350     -43.571 114.994 151.187  1.00  0.19           N  
ATOM   1696  CA  PRO C 350     -42.528 115.236 150.194  1.00  0.19           C  
ATOM   1697  C   PRO C 350     -42.808 116.492 149.406  1.00  0.19           C  
ATOM   1698  O   PRO C 350     -41.925 117.340 149.329  1.00  0.19           O  
ATOM   1699  CB  PRO C 350     -42.584 114.002 149.264  1.00  0.19           C  
ATOM   1700  CG  PRO C 350     -43.982 113.399 149.466  1.00  0.19           C  
ATOM   1701  CD  PRO C 350     -44.273 113.741 150.924  1.00  0.19           C  
ATOM   1702  N   GLU C 351     -44.038 116.546 148.852  1.00  0.29           N  
ATOM   1703  CA  GLU C 351     -44.693 117.567 148.062  1.00  0.29           C  
ATOM   1704  C   GLU C 351     -45.433 116.838 146.942  1.00  0.29           C  
ATOM   1705  O   GLU C 351     -45.428 115.613 146.849  1.00  0.29           O  
ATOM   1706  CB  GLU C 351     -43.767 118.726 147.583  1.00  0.29           C  
ATOM   1707  CG  GLU C 351     -44.388 119.954 146.865  1.00  0.29           C  
ATOM   1708  CD  GLU C 351     -43.374 121.078 146.628  1.00  0.29           C  
ATOM   1709  OE1 GLU C 351     -42.180 120.907 146.967  1.00  0.29           O  
ATOM   1710  OE2 GLU C 351     -43.808 122.121 146.076  1.00  0.29           O  
ATOM   1711  N   ALA C 352     -46.125 117.581 146.065  1.00  0.22           N  
ATOM   1712  CA  ALA C 352     -46.768 117.128 144.848  1.00  0.22           C  
ATOM   1713  C   ALA C 352     -45.832 116.499 143.807  1.00  0.22           C  
ATOM   1714  O   ALA C 352     -46.275 115.860 142.854  1.00  0.22           O  
ATOM   1715  CB  ALA C 352     -47.411 118.382 144.228  1.00  0.22           C  
ATOM   1716  N   TYR C 353     -44.510 116.664 143.975  1.00  0.21           N  
ATOM   1717  CA  TYR C 353     -43.500 116.051 143.139  1.00  0.21           C  
ATOM   1718  C   TYR C 353     -43.222 114.618 143.574  1.00  0.21           C  
ATOM   1719  O   TYR C 353     -42.378 114.349 144.426  1.00  0.21           O  
ATOM   1720  CB  TYR C 353     -42.174 116.843 143.209  1.00  0.21           C  
ATOM   1721  CG  TYR C 353     -42.345 118.218 142.633  1.00  0.21           C  
ATOM   1722  CD1 TYR C 353     -42.287 118.423 141.244  1.00  0.21           C  
ATOM   1723  CD2 TYR C 353     -42.542 119.321 143.478  1.00  0.21           C  
ATOM   1724  CE1 TYR C 353     -42.426 119.714 140.711  1.00  0.21           C  
ATOM   1725  CE2 TYR C 353     -42.695 120.608 142.948  1.00  0.21           C  
ATOM   1726  CZ  TYR C 353     -42.631 120.804 141.565  1.00  0.21           C  
ATOM   1727  OH  TYR C 353     -42.764 122.105 141.044  1.00  0.21           O  
ATOM   1728  N   GLY C 354     -43.932 113.645 142.970  1.00  0.31           N  
ATOM   1729  CA  GLY C 354     -43.819 112.242 143.337  1.00  0.31           C  
ATOM   1730  C   GLY C 354     -45.179 111.616 143.466  1.00  0.31           C  
ATOM   1731  O   GLY C 354     -46.200 112.198 143.111  1.00  0.31           O  
ATOM   1732  N   VAL C 355     -45.235 110.369 143.961  1.00  0.20           N  
ATOM   1733  CA  VAL C 355     -46.486 109.683 144.250  1.00  0.20           C  
ATOM   1734  C   VAL C 355     -47.174 110.291 145.473  1.00  0.20           C  
ATOM   1735  O   VAL C 355     -46.607 110.327 146.555  1.00  0.20           O  
ATOM   1736  CB  VAL C 355     -46.249 108.193 144.480  1.00  0.20           C  
ATOM   1737  CG1 VAL C 355     -47.565 107.463 144.814  1.00  0.20           C  
ATOM   1738  CG2 VAL C 355     -45.617 107.579 143.214  1.00  0.20           C  
ATOM   1739  N   LYS C 356     -48.421 110.796 145.341  1.00  0.24           N  
ATOM   1740  CA  LYS C 356     -49.128 111.397 146.467  1.00  0.24           C  
ATOM   1741  C   LYS C 356     -49.580 110.421 147.545  1.00  0.24           C  
ATOM   1742  O   LYS C 356     -49.456 110.703 148.725  1.00  0.24           O  
ATOM   1743  CB  LYS C 356     -50.354 112.196 145.983  1.00  0.24           C  
ATOM   1744  CG  LYS C 356     -51.092 112.896 147.134  1.00  0.24           C  
ATOM   1745  CD  LYS C 356     -52.349 113.634 146.680  1.00  0.24           C  
ATOM   1746  CE  LYS C 356     -53.098 114.212 147.876  1.00  0.24           C  
ATOM   1747  NZ  LYS C 356     -54.336 114.845 147.389  1.00  0.24           N  
ATOM   1748  N   VAL C 357     -50.109 109.241 147.150  1.00  0.21           N  
ATOM   1749  CA  VAL C 357     -50.574 108.154 148.021  1.00  0.21           C  
ATOM   1750  C   VAL C 357     -49.566 107.785 149.107  1.00  0.21           C  
ATOM   1751  O   VAL C 357     -49.915 107.445 150.237  1.00  0.21           O  
ATOM   1752  CB  VAL C 357     -50.786 106.913 147.154  1.00  0.21           C  
ATOM   1753  CG1 VAL C 357     -51.161 105.668 147.982  1.00  0.21           C  
ATOM   1754  CG2 VAL C 357     -51.877 107.169 146.098  1.00  0.21           C  
ATOM   1755  N   ASP C 358     -48.268 107.863 148.760  1.00  0.22           N  
ATOM   1756  CA  ASP C 358     -47.165 107.868 149.683  1.00  0.22           C  
ATOM   1757  C   ASP C 358     -47.135 109.215 150.407  1.00  0.22           C  
ATOM   1758  O   ASP C 358     -46.421 110.163 150.065  1.00  0.22           O  
ATOM   1759  CB  ASP C 358     -45.890 107.582 148.862  1.00  0.22           C  
ATOM   1760  CG  ASP C 358     -44.670 107.248 149.701  1.00  0.22           C  
ATOM   1761  OD1 ASP C 358     -44.778 107.159 150.947  1.00  0.22           O  
ATOM   1762  OD2 ASP C 358     -43.603 107.033 149.067  1.00  0.22           O  
ATOM   1763  N   ASP C 359     -47.984 109.317 151.440  1.00  0.30           N  
ATOM   1764  CA  ASP C 359     -48.011 110.404 152.363  1.00  0.30           C  
ATOM   1765  C   ASP C 359     -46.812 110.156 153.281  1.00  0.30           C  
ATOM   1766  O   ASP C 359     -46.662 109.071 153.838  1.00  0.30           O  
ATOM   1767  CB  ASP C 359     -49.350 110.390 153.144  1.00  0.30           C  
ATOM   1768  CG  ASP C 359     -50.555 110.911 152.369  1.00  0.30           C  
ATOM   1769  OD1 ASP C 359     -50.461 111.978 151.701  1.00  0.30           O  
ATOM   1770  OD2 ASP C 359     -51.643 110.296 152.530  1.00  0.30           O  
ATOM   1771  N   PHE C 360     -45.903 111.152 153.430  1.00  0.24           N  
ATOM   1772  CA  PHE C 360     -44.725 111.052 154.286  1.00  0.24           C  
ATOM   1773  C   PHE C 360     -45.275 111.296 155.645  1.00  0.24           C  
ATOM   1774  O   PHE C 360     -45.787 110.393 156.300  1.00  0.24           O  
ATOM   1775  CB  PHE C 360     -43.654 112.125 153.909  1.00  0.24           C  
ATOM   1776  CG  PHE C 360     -42.359 112.218 154.698  1.00  0.24           C  
ATOM   1777  CD1 PHE C 360     -41.515 111.102 154.647  1.00  0.24           C  
ATOM   1778  CD2 PHE C 360     -41.867 113.400 155.305  1.00  0.24           C  
ATOM   1779  CE1 PHE C 360     -40.226 111.137 155.188  1.00  0.24           C  
ATOM   1780  CE2 PHE C 360     -40.583 113.428 155.881  1.00  0.24           C  
ATOM   1781  CZ  PHE C 360     -39.764 112.295 155.818  1.00  0.24           C  
ATOM   1782  N   ASP C 361     -45.277 112.573 156.048  1.00  0.33           N  
ATOM   1783  CA  ASP C 361     -45.889 112.846 157.292  1.00  0.33           C  
ATOM   1784  C   ASP C 361     -47.008 113.850 157.272  1.00  0.33           C  
ATOM   1785  O   ASP C 361     -48.008 113.603 157.904  1.00  0.33           O  
ATOM   1786  CB  ASP C 361     -44.864 113.258 158.297  1.00  0.33           C  
ATOM   1787  CG  ASP C 361     -43.511 112.539 158.388  1.00  0.33           C  
ATOM   1788  OD1 ASP C 361     -43.507 111.326 158.694  1.00  0.33           O  
ATOM   1789  OD2 ASP C 361     -42.470 113.240 158.284  1.00  0.33           O  
ATOM   1790  N   ASN C 362     -46.994 114.988 156.560  1.00  0.31           N  
ATOM   1791  CA  ASN C 362     -48.240 115.724 156.299  1.00  0.31           C  
ATOM   1792  C   ASN C 362     -49.122 116.140 157.500  1.00  0.31           C  
ATOM   1793  O   ASN C 362     -50.353 116.120 157.386  1.00  0.31           O  
ATOM   1794  CB  ASN C 362     -49.105 114.986 155.225  1.00  0.31           C  
ATOM   1795  CG  ASN C 362     -49.618 113.609 155.612  1.00  0.31           C  
ATOM   1796  OD1 ASN C 362     -48.887 112.646 155.419  1.00  0.31           O  
ATOM   1797  ND2 ASN C 362     -50.836 113.509 156.178  1.00  0.31           N  
ATOM   1798  N   GLU C 363     -48.491 116.509 158.639  1.00  0.36           N  
ATOM   1799  CA  GLU C 363     -49.074 116.675 159.976  1.00  0.36           C  
ATOM   1800  C   GLU C 363     -49.084 115.364 160.804  1.00  0.36           C  
ATOM   1801  O   GLU C 363     -49.631 115.299 161.896  1.00  0.36           O  
ATOM   1802  CB  GLU C 363     -50.464 117.388 160.039  1.00  0.36           C  
ATOM   1803  CG  GLU C 363     -50.646 118.703 159.217  1.00  0.36           C  
ATOM   1804  CD  GLU C 363     -50.115 120.001 159.818  1.00  0.36           C  
ATOM   1805  OE1 GLU C 363     -50.256 120.226 161.035  1.00  0.36           O  
ATOM   1806  OE2 GLU C 363     -49.596 120.812 158.993  1.00  0.36           O  
ATOM   1807  N   THR C 364     -48.423 114.279 160.354  1.00  0.21           N  
ATOM   1808  CA  THR C 364     -48.348 113.003 161.065  1.00  0.21           C  
ATOM   1809  C   THR C 364     -46.981 112.855 161.797  1.00  0.21           C  
ATOM   1810  O   THR C 364     -46.824 111.887 162.540  1.00  0.21           O  
ATOM   1811  CB  THR C 364     -48.763 111.746 160.230  1.00  0.21           C  
ATOM   1812  OG1 THR C 364     -47.702 111.208 159.466  1.00  0.21           O  
ATOM   1813  CG2 THR C 364     -49.999 111.904 159.290  1.00  0.21           C  
ATOM   1814  N   ARG C 365     -46.022 113.852 161.674  1.00  0.20           N  
ATOM   1815  CA  ARG C 365     -44.624 113.931 162.225  1.00  0.20           C  
ATOM   1816  C   ARG C 365     -43.762 114.870 161.379  1.00  0.20           C  
ATOM   1817  O   ARG C 365     -43.898 114.741 160.209  1.00  0.20           O  
ATOM   1818  CB  ARG C 365     -43.967 112.536 162.119  1.00  0.20           C  
ATOM   1819  CG  ARG C 365     -42.511 112.345 162.554  1.00  0.20           C  
ATOM   1820  CD  ARG C 365     -42.208 110.848 162.624  1.00  0.20           C  
ATOM   1821  NE  ARG C 365     -40.842 110.748 163.212  1.00  0.20           N  
ATOM   1822  CZ  ARG C 365     -40.248 109.604 163.565  1.00  0.20           C  
ATOM   1823  NH1 ARG C 365     -39.024 109.665 164.084  1.00  0.20           N  
ATOM   1824  NH2 ARG C 365     -40.839 108.425 163.400  1.00  0.20           N  
ATOM   1825  N   GLN C 366     -42.926 115.872 161.710  1.00  0.28           N  
ATOM   1826  CA  GLN C 366     -41.987 116.540 160.743  1.00  0.28           C  
ATOM   1827  C   GLN C 366     -42.303 116.768 159.225  1.00  0.28           C  
ATOM   1828  O   GLN C 366     -41.374 116.922 158.436  1.00  0.28           O  
ATOM   1829  CB  GLN C 366     -40.608 115.821 160.750  1.00  0.28           C  
ATOM   1830  CG  GLN C 366     -39.942 115.762 162.140  1.00  0.28           C  
ATOM   1831  CD  GLN C 366     -38.518 115.193 162.091  1.00  0.28           C  
ATOM   1832  OE1 GLN C 366     -38.297 114.001 161.879  1.00  0.28           O  
ATOM   1833  NE2 GLN C 366     -37.514 116.062 162.369  1.00  0.28           N  
ATOM   1834  N   GLY C 367     -43.583 116.869 158.775  1.00  0.30           N  
ATOM   1835  CA  GLY C 367     -43.963 116.671 157.373  1.00  0.30           C  
ATOM   1836  C   GLY C 367     -43.189 117.394 156.325  1.00  0.30           C  
ATOM   1837  O   GLY C 367     -42.863 116.850 155.285  1.00  0.30           O  
ATOM   1838  N   ARG C 368     -42.930 118.673 156.550  1.00  0.20           N  
ATOM   1839  CA  ARG C 368     -42.276 119.503 155.594  1.00  0.20           C  
ATOM   1840  C   ARG C 368     -41.851 120.653 156.423  1.00  0.20           C  
ATOM   1841  O   ARG C 368     -42.436 120.938 157.468  1.00  0.20           O  
ATOM   1842  CB  ARG C 368     -43.161 119.970 154.410  1.00  0.20           C  
ATOM   1843  CG  ARG C 368     -44.318 120.957 154.695  1.00  0.20           C  
ATOM   1844  CD  ARG C 368     -45.337 120.474 155.722  1.00  0.20           C  
ATOM   1845  NE  ARG C 368     -46.586 121.279 155.543  1.00  0.20           N  
ATOM   1846  CZ  ARG C 368     -47.599 121.230 156.416  1.00  0.20           C  
ATOM   1847  NH1 ARG C 368     -48.683 121.984 156.258  1.00  0.20           N  
ATOM   1848  NH2 ARG C 368     -47.559 120.429 157.472  1.00  0.20           N  
ATOM   1849  N   ASN C 369     -40.824 121.341 155.965  1.00  0.27           N  
ATOM   1850  CA  ASN C 369     -40.314 122.496 156.614  1.00  0.27           C  
ATOM   1851  C   ASN C 369     -40.325 123.431 155.457  1.00  0.27           C  
ATOM   1852  O   ASN C 369     -40.032 123.048 154.325  1.00  0.27           O  
ATOM   1853  CB  ASN C 369     -38.907 122.256 157.180  1.00  0.27           C  
ATOM   1854  CG  ASN C 369     -39.027 121.248 158.318  1.00  0.27           C  
ATOM   1855  OD1 ASN C 369     -39.393 121.595 159.440  1.00  0.27           O  
ATOM   1856  ND2 ASN C 369     -38.736 119.955 158.042  1.00  0.27           N  
ATOM   1857  N   ILE C 370     -40.758 124.657 155.698  1.00  0.24           N  
ATOM   1858  CA  ILE C 370     -40.883 125.635 154.658  1.00  0.24           C  
ATOM   1859  C   ILE C 370     -39.641 126.414 154.758  1.00  0.24           C  
ATOM   1860  O   ILE C 370     -39.379 127.045 155.767  1.00  0.24           O  
ATOM   1861  CB  ILE C 370     -42.018 126.572 154.877  1.00  0.24           C  
ATOM   1862  CG1 ILE C 370     -43.335 125.800 154.740  1.00  0.24           C  
ATOM   1863  CG2 ILE C 370     -41.957 127.742 153.859  1.00  0.24           C  
ATOM   1864  CD1 ILE C 370     -43.859 125.085 155.987  1.00  0.24           C  
ATOM   1865  N   VAL C 371     -38.803 126.361 153.737  1.00  0.28           N  
ATOM   1866  CA  VAL C 371     -37.442 126.754 153.973  1.00  0.28           C  
ATOM   1867  C   VAL C 371     -36.855 127.184 152.653  1.00  0.28           C  
ATOM   1868  O   VAL C 371     -35.813 126.710 152.221  1.00  0.28           O  
ATOM   1869  CB  VAL C 371     -36.583 125.686 154.672  1.00  0.28           C  
ATOM   1870  CG1 VAL C 371     -36.718 125.751 156.210  1.00  0.28           C  
ATOM   1871  CG2 VAL C 371     -36.643 124.265 154.101  1.00  0.28           C  
ATOM   1872  N   LYS C 372     -37.524 128.148 151.974  1.00  0.25           N  
ATOM   1873  CA  LYS C 372     -37.187 128.593 150.623  1.00  0.25           C  
ATOM   1874  C   LYS C 372     -35.756 129.106 150.487  1.00  0.25           C  
ATOM   1875  O   LYS C 372     -35.092 128.917 149.473  1.00  0.25           O  
ATOM   1876  CB  LYS C 372     -38.147 129.724 150.157  1.00  0.25           C  
ATOM   1877  CG  LYS C 372     -37.946 130.158 148.692  1.00  0.25           C  
ATOM   1878  CD  LYS C 372     -38.993 131.186 148.236  1.00  0.25           C  
ATOM   1879  CE  LYS C 372     -38.793 131.618 146.782  1.00  0.25           C  
ATOM   1880  NZ  LYS C 372     -39.837 132.593 146.398  1.00  0.25           N  
ATOM   1881  N   THR C 373     -35.297 129.801 151.537  1.00  0.23           N  
ATOM   1882  CA  THR C 373     -34.012 130.466 151.659  1.00  0.23           C  
ATOM   1883  C   THR C 373     -33.342 130.079 152.969  1.00  0.23           C  
ATOM   1884  O   THR C 373     -32.641 130.862 153.597  1.00  0.23           O  
ATOM   1885  CB  THR C 373     -34.188 131.971 151.696  1.00  0.23           C  
ATOM   1886  OG1 THR C 373     -35.251 132.326 152.577  1.00  0.23           O  
ATOM   1887  CG2 THR C 373     -34.543 132.560 150.327  1.00  0.23           C  
ATOM   1888  N   TRP C 374     -33.580 128.862 153.468  1.00  0.22           N  
ATOM   1889  CA  TRP C 374     -32.838 128.303 154.589  1.00  0.22           C  
ATOM   1890  C   TRP C 374     -31.367 128.052 154.320  1.00  0.22           C  
ATOM   1891  O   TRP C 374     -30.812 128.252 153.241  1.00  0.22           O  
ATOM   1892  CB  TRP C 374     -33.608 127.049 155.078  1.00  0.22           C  
ATOM   1893  CG  TRP C 374     -33.211 126.079 156.214  1.00  0.22           C  
ATOM   1894  CD1 TRP C 374     -32.997 124.722 156.164  1.00  0.22           C  
ATOM   1895  CD2 TRP C 374     -33.143 126.432 157.605  1.00  0.22           C  
ATOM   1896  NE1 TRP C 374     -32.729 124.230 157.432  1.00  0.22           N  
ATOM   1897  CE2 TRP C 374     -32.806 125.271 158.329  1.00  0.22           C  
ATOM   1898  CE3 TRP C 374     -33.342 127.635 158.249  1.00  0.22           C  
ATOM   1899  CZ2 TRP C 374     -32.632 125.316 159.712  1.00  0.22           C  
ATOM   1900  CZ3 TRP C 374     -33.171 127.694 159.639  1.00  0.22           C  
ATOM   1901  CH2 TRP C 374     -32.802 126.551 160.360  1.00  0.22           C  
ATOM   1902  N   GLU C 375     -30.713 127.591 155.380  1.00  0.25           N  
ATOM   1903  CA  GLU C 375     -29.523 126.808 155.337  1.00  0.25           C  
ATOM   1904  C   GLU C 375     -29.816 125.428 154.746  1.00  0.25           C  
ATOM   1905  O   GLU C 375     -30.614 125.235 153.831  1.00  0.25           O  
ATOM   1906  CB  GLU C 375     -29.049 126.654 156.791  1.00  0.25           C  
ATOM   1907  CG  GLU C 375     -28.914 127.991 157.559  1.00  0.25           C  
ATOM   1908  CD  GLU C 375     -28.411 127.760 158.981  1.00  0.25           C  
ATOM   1909  OE1 GLU C 375     -28.274 126.574 159.372  1.00  0.25           O  
ATOM   1910  OE2 GLU C 375     -28.176 128.775 159.684  1.00  0.25           O  
ATOM   1911  N   GLU C 376     -29.148 124.405 155.274  1.00  0.24           N  
ATOM   1912  CA  GLU C 376     -29.084 123.104 154.667  1.00  0.24           C  
ATOM   1913  C   GLU C 376     -29.278 122.086 155.764  1.00  0.24           C  
ATOM   1914  O   GLU C 376     -29.267 122.390 156.953  1.00  0.24           O  
ATOM   1915  CB  GLU C 376     -27.705 122.863 153.994  1.00  0.24           C  
ATOM   1916  CG  GLU C 376     -27.436 123.752 152.751  1.00  0.24           C  
ATOM   1917  CD  GLU C 376     -27.742 123.085 151.405  1.00  0.24           C  
ATOM   1918  OE1 GLU C 376     -27.807 121.822 151.340  1.00  0.24           O  
ATOM   1919  OE2 GLU C 376     -27.703 123.805 150.383  1.00  0.24           O  
ATOM   1920  N   THR C 377     -29.481 120.822 155.378  1.00  0.19           N  
ATOM   1921  CA  THR C 377     -29.743 119.730 156.304  1.00  0.19           C  
ATOM   1922  C   THR C 377     -28.834 118.581 155.971  1.00  0.19           C  
ATOM   1923  O   THR C 377     -29.181 117.406 156.051  1.00  0.19           O  
ATOM   1924  CB  THR C 377     -31.180 119.251 156.267  1.00  0.19           C  
ATOM   1925  OG1 THR C 377     -31.618 119.019 154.931  1.00  0.19           O  
ATOM   1926  CG2 THR C 377     -32.063 120.358 156.857  1.00  0.19           C  
ATOM   1927  N   LYS C 378     -27.598 118.905 155.580  1.00  0.26           N  
ATOM   1928  CA  LYS C 378     -26.631 117.915 155.188  1.00  0.26           C  
ATOM   1929  C   LYS C 378     -25.594 117.922 156.264  1.00  0.26           C  
ATOM   1930  O   LYS C 378     -25.086 118.991 156.580  1.00  0.26           O  
ATOM   1931  CB  LYS C 378     -26.022 118.253 153.803  1.00  0.26           C  
ATOM   1932  CG  LYS C 378     -27.070 118.150 152.678  1.00  0.26           C  
ATOM   1933  CD  LYS C 378     -26.538 118.511 151.279  1.00  0.26           C  
ATOM   1934  CE  LYS C 378     -27.620 118.456 150.189  1.00  0.26           C  
ATOM   1935  NZ  LYS C 378     -27.062 118.818 148.863  1.00  0.26           N  
ATOM   1936  N   LYS C 379     -25.269 116.744 156.862  1.00  0.26           N  
ATOM   1937  CA  LYS C 379     -24.301 116.644 157.949  1.00  0.26           C  
ATOM   1938  C   LYS C 379     -23.040 117.449 157.673  1.00  0.26           C  
ATOM   1939  O   LYS C 379     -22.621 118.279 158.450  1.00  0.26           O  
ATOM   1940  CB  LYS C 379     -23.963 115.139 158.252  1.00  0.26           C  
ATOM   1941  CG  LYS C 379     -22.879 114.942 159.336  1.00  0.26           C  
ATOM   1942  CD  LYS C 379     -22.499 113.475 159.623  1.00  0.26           C  
ATOM   1943  CE  LYS C 379     -21.371 113.346 160.652  1.00  0.26           C  
ATOM   1944  NZ  LYS C 379     -21.079 111.913 160.876  1.00  0.26           N  
ATOM   1945  N   THR C 380     -22.461 117.184 156.501  1.00  0.19           N  
ATOM   1946  CA  THR C 380     -21.288 117.828 155.974  1.00  0.19           C  
ATOM   1947  C   THR C 380     -20.088 118.360 156.826  1.00  0.19           C  
ATOM   1948  O   THR C 380     -19.375 117.677 157.516  1.00  0.19           O  
ATOM   1949  CB  THR C 380     -21.576 118.438 154.560  1.00  0.19           C  
ATOM   1950  OG1 THR C 380     -22.579 119.455 154.516  1.00  0.19           O  
ATOM   1951  CG2 THR C 380     -22.117 117.405 153.504  1.00  0.19           C  
ATOM   1952  N   VAL C 381     -19.558 119.506 156.324  1.00  0.23           N  
ATOM   1953  CA  VAL C 381     -18.970 120.588 157.047  1.00  0.23           C  
ATOM   1954  C   VAL C 381     -20.160 121.382 157.566  1.00  0.23           C  
ATOM   1955  O   VAL C 381     -21.044 120.864 158.168  1.00  0.23           O  
ATOM   1956  CB  VAL C 381     -17.889 121.409 156.335  1.00  0.23           C  
ATOM   1957  CG1 VAL C 381     -16.673 120.482 156.408  1.00  0.23           C  
ATOM   1958  CG2 VAL C 381     -18.237 121.792 154.889  1.00  0.23           C  
ATOM   1959  N   HIS C 382     -20.256 122.672 157.298  1.00  0.17           N  
ATOM   1960  CA  HIS C 382     -21.579 123.232 157.194  1.00  0.17           C  
ATOM   1961  C   HIS C 382     -21.384 124.368 156.152  1.00  0.17           C  
ATOM   1962  O   HIS C 382     -20.244 124.641 155.785  1.00  0.17           O  
ATOM   1963  CB  HIS C 382     -22.115 123.895 158.493  1.00  0.17           C  
ATOM   1964  CG  HIS C 382     -22.303 123.278 159.896  1.00  0.17           C  
ATOM   1965  ND1 HIS C 382     -23.387 123.442 160.760  1.00  0.17           N  
ATOM   1966  CD2 HIS C 382     -21.337 122.596 160.543  1.00  0.17           C  
ATOM   1967  CE1 HIS C 382     -23.042 122.854 161.918  1.00  0.17           C  
ATOM   1968  NE2 HIS C 382     -21.798 122.346 161.800  1.00  0.17           N  
ATOM   1969  N   PRO C 383     -22.343 125.114 155.687  1.00  0.19           N  
ATOM   1970  CA  PRO C 383     -22.022 125.964 154.540  1.00  0.19           C  
ATOM   1971  C   PRO C 383     -21.766 127.428 154.851  1.00  0.19           C  
ATOM   1972  O   PRO C 383     -22.304 127.943 155.818  1.00  0.19           O  
ATOM   1973  CB  PRO C 383     -23.264 125.828 153.679  1.00  0.19           C  
ATOM   1974  CG  PRO C 383     -24.389 125.336 154.578  1.00  0.19           C  
ATOM   1975  CD  PRO C 383     -23.653 124.504 155.601  1.00  0.19           C  
ATOM   1976  N   LEU C 384     -20.950 128.142 154.031  1.00  0.26           N  
ATOM   1977  CA  LEU C 384     -20.792 129.589 154.187  1.00  0.26           C  
ATOM   1978  C   LEU C 384     -21.952 130.383 153.585  1.00  0.26           C  
ATOM   1979  O   LEU C 384     -22.603 131.195 154.233  1.00  0.26           O  
ATOM   1980  CB  LEU C 384     -19.483 130.041 153.490  1.00  0.26           C  
ATOM   1981  CG  LEU C 384     -19.116 131.533 153.641  1.00  0.26           C  
ATOM   1982  CD1 LEU C 384     -18.928 131.912 155.114  1.00  0.26           C  
ATOM   1983  CD2 LEU C 384     -17.842 131.845 152.844  1.00  0.26           C  
ATOM   1984  N   ALA C 385     -22.246 130.110 152.302  1.00  0.34           N  
ATOM   1985  CA  ALA C 385     -23.319 130.716 151.542  1.00  0.34           C  
ATOM   1986  C   ALA C 385     -23.721 129.735 150.448  1.00  0.34           C  
ATOM   1987  O   ALA C 385     -24.075 130.118 149.345  1.00  0.34           O  
ATOM   1988  CB  ALA C 385     -22.843 132.033 150.900  1.00  0.34           C  
ATOM   1989  N   LYS C 386     -23.547 128.421 150.714  1.00  0.33           N  
ATOM   1990  CA  LYS C 386     -23.813 127.318 149.796  1.00  0.33           C  
ATOM   1991  C   LYS C 386     -25.022 127.394 148.882  1.00  0.33           C  
ATOM   1992  O   LYS C 386     -26.123 127.755 149.279  1.00  0.33           O  
ATOM   1993  CB  LYS C 386     -23.827 125.988 150.547  1.00  0.33           C  
ATOM   1994  CG  LYS C 386     -24.017 124.681 149.770  1.00  0.33           C  
ATOM   1995  CD  LYS C 386     -23.987 123.546 150.793  1.00  0.33           C  
ATOM   1996  CE  LYS C 386     -24.337 122.179 150.242  1.00  0.33           C  
ATOM   1997  NZ  LYS C 386     -24.415 121.271 151.399  1.00  0.33           N  
ATOM   1998  N   ASP C 387     -24.782 126.994 147.626  1.00  0.35           N  
ATOM   1999  CA  ASP C 387     -25.706 127.057 146.537  1.00  0.35           C  
ATOM   2000  C   ASP C 387     -25.926 125.627 146.031  1.00  0.35           C  
ATOM   2001  O   ASP C 387     -25.066 124.755 146.191  1.00  0.35           O  
ATOM   2002  CB  ASP C 387     -25.056 127.922 145.430  1.00  0.35           C  
ATOM   2003  CG  ASP C 387     -24.877 129.380 145.827  1.00  0.35           C  
ATOM   2004  OD1 ASP C 387     -23.683 129.798 145.891  1.00  0.35           O  
ATOM   2005  OD2 ASP C 387     -25.895 130.081 146.021  1.00  0.35           O  
ATOM   2006  N   GLY C 388     -27.099 125.336 145.426  1.00  0.36           N  
ATOM   2007  CA  GLY C 388     -27.469 123.977 145.029  1.00  0.36           C  
ATOM   2008  C   GLY C 388     -28.333 123.943 143.793  1.00  0.36           C  
ATOM   2009  O   GLY C 388     -29.448 124.460 143.751  1.00  0.36           O  
ATOM   2010  N   TYR C 389     -27.818 123.340 142.710  1.00  0.35           N  
ATOM   2011  CA  TYR C 389     -28.269 123.653 141.380  1.00  0.35           C  
ATOM   2012  C   TYR C 389     -27.868 122.557 140.398  1.00  0.35           C  
ATOM   2013  O   TYR C 389     -27.281 121.559 140.801  1.00  0.35           O  
ATOM   2014  CB  TYR C 389     -27.631 124.967 140.913  1.00  0.35           C  
ATOM   2015  CG  TYR C 389     -28.128 126.202 141.609  1.00  0.35           C  
ATOM   2016  CD1 TYR C 389     -29.418 126.697 141.366  1.00  0.35           C  
ATOM   2017  CD2 TYR C 389     -27.254 126.956 142.405  1.00  0.35           C  
ATOM   2018  CE1 TYR C 389     -29.820 127.929 141.904  1.00  0.35           C  
ATOM   2019  CE2 TYR C 389     -27.641 128.206 142.903  1.00  0.35           C  
ATOM   2020  CZ  TYR C 389     -28.930 128.674 142.683  1.00  0.35           C  
ATOM   2021  OH  TYR C 389     -29.303 129.905 143.245  1.00  0.35           O  
ATOM   2022  N   LYS C 390     -28.205 122.696 139.087  1.00  0.49           N  
ATOM   2023  CA  LYS C 390     -27.855 121.706 138.065  1.00  0.49           C  
ATOM   2024  C   LYS C 390     -26.710 122.106 137.119  1.00  0.49           C  
ATOM   2025  O   LYS C 390     -26.281 121.315 136.291  1.00  0.49           O  
ATOM   2026  CB  LYS C 390     -29.089 121.396 137.167  1.00  0.49           C  
ATOM   2027  CG  LYS C 390     -30.294 120.813 137.928  1.00  0.49           C  
ATOM   2028  CD  LYS C 390     -31.478 120.432 137.015  1.00  0.49           C  
ATOM   2029  CE  LYS C 390     -32.675 119.880 137.802  1.00  0.49           C  
ATOM   2030  NZ  LYS C 390     -33.821 119.596 136.906  1.00  0.49           N  
ATOM   2031  N   PHE C 391     -26.163 123.335 137.192  1.00  0.43           N  
ATOM   2032  CA  PHE C 391     -25.129 123.796 136.267  1.00  0.43           C  
ATOM   2033  C   PHE C 391     -23.887 124.066 137.100  1.00  0.43           C  
ATOM   2034  O   PHE C 391     -24.015 124.562 138.207  1.00  0.43           O  
ATOM   2035  CB  PHE C 391     -25.527 125.125 135.533  1.00  0.43           C  
ATOM   2036  CG  PHE C 391     -26.456 124.975 134.343  1.00  0.43           C  
ATOM   2037  CD1 PHE C 391     -27.563 124.110 134.336  1.00  0.43           C  
ATOM   2038  CD2 PHE C 391     -26.252 125.776 133.201  1.00  0.43           C  
ATOM   2039  CE1 PHE C 391     -28.352 123.948 133.188  1.00  0.43           C  
ATOM   2040  CE2 PHE C 391     -27.031 125.621 132.050  1.00  0.43           C  
ATOM   2041  CZ  PHE C 391     -28.068 124.685 132.035  1.00  0.43           C  
ATOM   2042  N   VAL C 392     -22.666 123.750 136.608  1.00  0.45           N  
ATOM   2043  CA  VAL C 392     -21.398 123.924 137.318  1.00  0.45           C  
ATOM   2044  C   VAL C 392     -20.518 124.808 136.476  1.00  0.45           C  
ATOM   2045  O   VAL C 392     -20.068 124.423 135.400  1.00  0.45           O  
ATOM   2046  CB  VAL C 392     -20.646 122.610 137.544  1.00  0.45           C  
ATOM   2047  CG1 VAL C 392     -19.293 122.842 138.257  1.00  0.45           C  
ATOM   2048  CG2 VAL C 392     -21.553 121.673 138.361  1.00  0.45           C  
ATOM   2049  N   PHE C 393     -20.241 126.027 136.945  1.00  0.43           N  
ATOM   2050  CA  PHE C 393     -19.398 126.992 136.272  1.00  0.43           C  
ATOM   2051  C   PHE C 393     -17.939 126.531 136.259  1.00  0.43           C  
ATOM   2052  O   PHE C 393     -17.150 126.824 137.147  1.00  0.43           O  
ATOM   2053  CB  PHE C 393     -19.606 128.364 136.967  1.00  0.43           C  
ATOM   2054  CG  PHE C 393     -20.746 129.129 136.334  1.00  0.43           C  
ATOM   2055  CD1 PHE C 393     -22.044 128.596 136.264  1.00  0.43           C  
ATOM   2056  CD2 PHE C 393     -20.525 130.410 135.803  1.00  0.43           C  
ATOM   2057  CE1 PHE C 393     -23.091 129.323 135.684  1.00  0.43           C  
ATOM   2058  CE2 PHE C 393     -21.559 131.141 135.214  1.00  0.43           C  
ATOM   2059  CZ  PHE C 393     -22.842 130.594 135.153  1.00  0.43           C  
ATOM   2060  N   HIS C 394     -17.549 125.732 135.248  1.00  0.37           N  
ATOM   2061  CA  HIS C 394     -16.220 125.151 135.155  1.00  0.37           C  
ATOM   2062  C   HIS C 394     -15.168 126.189 134.918  1.00  0.37           C  
ATOM   2063  O   HIS C 394     -15.291 126.988 134.001  1.00  0.37           O  
ATOM   2064  CB  HIS C 394     -16.081 124.158 133.999  1.00  0.37           C  
ATOM   2065  CG  HIS C 394     -14.805 123.368 133.898  1.00  0.37           C  
ATOM   2066  ND1 HIS C 394     -13.969 123.553 132.819  1.00  0.37           N  
ATOM   2067  CD2 HIS C 394     -14.398 122.293 134.613  1.00  0.37           C  
ATOM   2068  CE1 HIS C 394     -13.071 122.599 132.903  1.00  0.37           C  
ATOM   2069  NE2 HIS C 394     -13.295 121.790 133.960  1.00  0.37           N  
ATOM   2070  N   THR C 395     -14.121 126.167 135.760  1.00  0.35           N  
ATOM   2071  CA  THR C 395     -12.937 127.011 135.722  1.00  0.35           C  
ATOM   2072  C   THR C 395     -12.111 126.858 134.444  1.00  0.35           C  
ATOM   2073  O   THR C 395     -11.664 125.751 134.127  1.00  0.35           O  
ATOM   2074  CB  THR C 395     -12.105 126.722 136.972  1.00  0.35           C  
ATOM   2075  OG1 THR C 395     -11.021 127.622 137.146  1.00  0.35           O  
ATOM   2076  CG2 THR C 395     -11.578 125.275 137.026  1.00  0.35           C  
ATOM   2077  N   PRO C 396     -11.861 127.919 133.675  1.00  0.40           N  
ATOM   2078  CA  PRO C 396     -11.068 127.776 132.484  1.00  0.40           C  
ATOM   2079  C   PRO C 396      -9.911 128.735 132.562  1.00  0.40           C  
ATOM   2080  O   PRO C 396      -9.748 129.534 133.481  1.00  0.40           O  
ATOM   2081  CB  PRO C 396     -12.035 128.160 131.358  1.00  0.40           C  
ATOM   2082  CG  PRO C 396     -12.911 129.252 131.971  1.00  0.40           C  
ATOM   2083  CD  PRO C 396     -12.830 129.000 133.485  1.00  0.40           C  
ATOM   2084  N   LYS C 397      -9.034 128.627 131.566  1.00  0.39           N  
ATOM   2085  CA  LYS C 397      -7.929 129.527 131.401  1.00  0.39           C  
ATOM   2086  C   LYS C 397      -8.312 130.860 130.785  1.00  0.39           C  
ATOM   2087  O   LYS C 397      -7.909 131.934 131.235  1.00  0.39           O  
ATOM   2088  CB  LYS C 397      -6.979 128.824 130.426  1.00  0.39           C  
ATOM   2089  CG  LYS C 397      -5.706 129.603 130.113  1.00  0.39           C  
ATOM   2090  CD  LYS C 397      -4.770 129.673 131.320  1.00  0.39           C  
ATOM   2091  CE  LYS C 397      -3.442 130.329 130.965  1.00  0.39           C  
ATOM   2092  NZ  LYS C 397      -2.593 130.395 132.169  1.00  0.39           N  
ATOM   2093  N   TYR C 398      -9.081 130.796 129.684  1.00  0.39           N  
ATOM   2094  CA  TYR C 398      -9.603 131.955 129.013  1.00  0.39           C  
ATOM   2095  C   TYR C 398     -10.643 132.679 129.825  1.00  0.39           C  
ATOM   2096  O   TYR C 398     -11.420 132.103 130.573  1.00  0.39           O  
ATOM   2097  CB  TYR C 398     -10.173 131.617 127.621  1.00  0.39           C  
ATOM   2098  CG  TYR C 398      -9.036 131.544 126.651  1.00  0.39           C  
ATOM   2099  CD1 TYR C 398      -8.473 132.750 126.211  1.00  0.39           C  
ATOM   2100  CD2 TYR C 398      -8.547 130.327 126.147  1.00  0.39           C  
ATOM   2101  CE1 TYR C 398      -7.494 132.752 125.215  1.00  0.39           C  
ATOM   2102  CE2 TYR C 398      -7.545 130.327 125.161  1.00  0.39           C  
ATOM   2103  CZ  TYR C 398      -7.079 131.546 124.652  1.00  0.39           C  
ATOM   2104  OH  TYR C 398      -6.294 131.615 123.495  1.00  0.39           O  
ATOM   2105  N   ARG C 399     -10.673 134.006 129.673  1.00  0.38           N  
ATOM   2106  CA  ARG C 399     -11.655 134.826 130.317  1.00  0.38           C  
ATOM   2107  C   ARG C 399     -12.515 135.389 129.214  1.00  0.38           C  
ATOM   2108  O   ARG C 399     -12.039 135.755 128.148  1.00  0.38           O  
ATOM   2109  CB  ARG C 399     -11.003 135.969 131.129  1.00  0.38           C  
ATOM   2110  CG  ARG C 399     -10.083 135.473 132.266  1.00  0.38           C  
ATOM   2111  CD  ARG C 399      -9.369 136.619 132.990  1.00  0.38           C  
ATOM   2112  NE  ARG C 399      -8.568 136.021 134.104  1.00  0.38           N  
ATOM   2113  CZ  ARG C 399      -7.833 136.730 134.971  1.00  0.38           C  
ATOM   2114  NH1 ARG C 399      -7.139 136.095 135.912  1.00  0.38           N  
ATOM   2115  NH2 ARG C 399      -7.755 138.056 134.902  1.00  0.38           N  
ATOM   2116  N   HIS C 400     -13.827 135.464 129.436  1.00  0.39           N  
ATOM   2117  CA  HIS C 400     -14.806 135.815 128.421  1.00  0.39           C  
ATOM   2118  C   HIS C 400     -14.641 137.141 127.708  1.00  0.39           C  
ATOM   2119  O   HIS C 400     -14.886 137.271 126.511  1.00  0.39           O  
ATOM   2120  CB  HIS C 400     -16.148 135.837 129.128  1.00  0.39           C  
ATOM   2121  CG  HIS C 400     -17.310 135.775 128.222  1.00  0.39           C  
ATOM   2122  ND1 HIS C 400     -17.561 134.566 127.638  1.00  0.39           N  
ATOM   2123  CD2 HIS C 400     -18.215 136.697 127.832  1.00  0.39           C  
ATOM   2124  CE1 HIS C 400     -18.620 134.757 126.891  1.00  0.39           C  
ATOM   2125  NE2 HIS C 400     -19.067 136.030 126.972  1.00  0.39           N  
ATOM   2126  N   GLY C 401     -14.153 138.177 128.423  1.00  0.44           N  
ATOM   2127  CA  GLY C 401     -13.855 139.485 127.837  1.00  0.44           C  
ATOM   2128  C   GLY C 401     -12.600 139.514 126.982  1.00  0.44           C  
ATOM   2129  O   GLY C 401     -12.004 140.564 126.778  1.00  0.44           O  
ATOM   2130  N   ALA C 402     -12.181 138.341 126.470  1.00  0.42           N  
ATOM   2131  CA  ALA C 402     -11.089 138.136 125.547  1.00  0.42           C  
ATOM   2132  C   ALA C 402     -11.565 137.596 124.200  1.00  0.42           C  
ATOM   2133  O   ALA C 402     -10.761 137.356 123.303  1.00  0.42           O  
ATOM   2134  CB  ALA C 402     -10.130 137.092 126.148  1.00  0.42           C  
ATOM   2135  N   HIS C 403     -12.888 137.397 124.001  1.00  0.35           N  
ATOM   2136  CA  HIS C 403     -13.452 136.928 122.735  1.00  0.35           C  
ATOM   2137  C   HIS C 403     -13.393 137.991 121.638  1.00  0.35           C  
ATOM   2138  O   HIS C 403     -14.390 138.626 121.303  1.00  0.35           O  
ATOM   2139  CB  HIS C 403     -14.919 136.457 122.912  1.00  0.35           C  
ATOM   2140  CG  HIS C 403     -15.535 135.815 121.701  1.00  0.35           C  
ATOM   2141  ND1 HIS C 403     -15.120 134.557 121.301  1.00  0.35           N  
ATOM   2142  CD2 HIS C 403     -16.500 136.283 120.865  1.00  0.35           C  
ATOM   2143  CE1 HIS C 403     -15.846 134.284 120.229  1.00  0.35           C  
ATOM   2144  NE2 HIS C 403     -16.695 135.297 119.923  1.00  0.35           N  
ATOM   2145  N   THR C 404     -12.200 138.223 121.063  1.00  0.29           N  
ATOM   2146  CA  THR C 404     -11.967 139.285 120.098  1.00  0.29           C  
ATOM   2147  C   THR C 404     -10.813 138.910 119.196  1.00  0.29           C  
ATOM   2148  O   THR C 404     -10.069 137.970 119.454  1.00  0.29           O  
ATOM   2149  CB  THR C 404     -11.684 140.648 120.739  1.00  0.29           C  
ATOM   2150  OG1 THR C 404     -11.736 141.712 119.793  1.00  0.29           O  
ATOM   2151  CG2 THR C 404     -10.309 140.685 121.427  1.00  0.29           C  
ATOM   2152  N   MET C 405     -10.637 139.658 118.099  1.00  0.24           N  
ATOM   2153  CA  MET C 405      -9.496 139.546 117.222  1.00  0.24           C  
ATOM   2154  C   MET C 405      -8.458 140.560 117.686  1.00  0.24           C  
ATOM   2155  O   MET C 405      -8.795 141.745 117.765  1.00  0.24           O  
ATOM   2156  CB  MET C 405      -9.925 139.852 115.766  1.00  0.24           C  
ATOM   2157  CG  MET C 405      -8.818 139.706 114.703  1.00  0.24           C  
ATOM   2158  SD  MET C 405      -9.363 140.080 113.010  1.00  0.24           S  
ATOM   2159  CE  MET C 405      -9.458 141.875 113.258  1.00  0.24           C  
ATOM   2160  N   PRO C 406      -7.222 140.203 118.024  1.00  0.26           N  
ATOM   2161  CA  PRO C 406      -6.204 141.174 118.354  1.00  0.26           C  
ATOM   2162  C   PRO C 406      -5.314 141.443 117.156  1.00  0.26           C  
ATOM   2163  O   PRO C 406      -5.618 141.050 116.031  1.00  0.26           O  
ATOM   2164  CB  PRO C 406      -5.439 140.441 119.448  1.00  0.26           C  
ATOM   2165  CG  PRO C 406      -5.403 138.999 118.967  1.00  0.26           C  
ATOM   2166  CD  PRO C 406      -6.721 138.841 118.198  1.00  0.26           C  
ATOM   2167  N   VAL C 407      -4.200 142.156 117.386  1.00  0.20           N  
ATOM   2168  CA  VAL C 407      -3.411 142.777 116.342  1.00  0.20           C  
ATOM   2169  C   VAL C 407      -2.073 142.080 116.116  1.00  0.20           C  
ATOM   2170  O   VAL C 407      -1.328 142.407 115.197  1.00  0.20           O  
ATOM   2171  CB  VAL C 407      -3.213 144.249 116.702  1.00  0.20           C  
ATOM   2172  CG1 VAL C 407      -4.602 144.914 116.834  1.00  0.20           C  
ATOM   2173  CG2 VAL C 407      -2.411 144.389 118.013  1.00  0.20           C  
ATOM   2174  N   ASP C 408      -1.759 141.062 116.934  1.00  0.24           N  
ATOM   2175  CA  ASP C 408      -0.524 140.301 116.946  1.00  0.24           C  
ATOM   2176  C   ASP C 408      -0.695 138.898 116.364  1.00  0.24           C  
ATOM   2177  O   ASP C 408       0.208 138.064 116.444  1.00  0.24           O  
ATOM   2178  CB  ASP C 408       0.009 140.215 118.401  1.00  0.24           C  
ATOM   2179  CG  ASP C 408      -0.982 139.610 119.391  1.00  0.24           C  
ATOM   2180  OD1 ASP C 408      -2.199 139.534 119.069  1.00  0.24           O  
ATOM   2181  OD2 ASP C 408      -0.514 139.257 120.498  1.00  0.24           O  
ATOM   2182  N   THR C 409      -1.872 138.632 115.753  1.00  0.27           N  
ATOM   2183  CA  THR C 409      -2.227 137.385 115.067  1.00  0.27           C  
ATOM   2184  C   THR C 409      -2.782 136.343 116.057  1.00  0.27           C  
ATOM   2185  O   THR C 409      -2.993 135.181 115.717  1.00  0.27           O  
ATOM   2186  CB  THR C 409      -1.109 136.822 114.149  1.00  0.27           C  
ATOM   2187  OG1 THR C 409      -0.552 137.860 113.346  1.00  0.27           O  
ATOM   2188  CG2 THR C 409      -1.557 135.766 113.123  1.00  0.27           C  
ATOM   2189  N   ASP C 410      -3.142 136.728 117.307  1.00  0.30           N  
ATOM   2190  CA  ASP C 410      -3.627 135.809 118.329  1.00  0.30           C  
ATOM   2191  C   ASP C 410      -5.162 135.792 118.406  1.00  0.30           C  
ATOM   2192  O   ASP C 410      -5.802 136.088 119.408  1.00  0.30           O  
ATOM   2193  CB  ASP C 410      -3.034 136.217 119.702  1.00  0.30           C  
ATOM   2194  CG  ASP C 410      -3.393 135.181 120.751  1.00  0.30           C  
ATOM   2195  OD1 ASP C 410      -3.804 134.061 120.328  1.00  0.30           O  
ATOM   2196  OD2 ASP C 410      -3.286 135.475 121.966  1.00  0.30           O  
ATOM   2197  N   MET C 411      -5.852 135.433 117.325  1.00  0.34           N  
ATOM   2198  CA  MET C 411      -7.309 135.422 117.294  1.00  0.34           C  
ATOM   2199  C   MET C 411      -7.994 134.514 118.286  1.00  0.34           C  
ATOM   2200  O   MET C 411      -9.084 134.767 118.795  1.00  0.34           O  
ATOM   2201  CB  MET C 411      -7.750 134.961 115.898  1.00  0.34           C  
ATOM   2202  CG  MET C 411      -7.478 136.119 114.941  1.00  0.34           C  
ATOM   2203  SD  MET C 411      -5.793 136.341 114.314  1.00  0.34           S  
ATOM   2204  CE  MET C 411      -5.379 134.721 113.608  1.00  0.34           C  
ATOM   2205  N   VAL C 412      -7.359 133.368 118.470  1.00  0.33           N  
ATOM   2206  CA  VAL C 412      -7.890 132.281 119.250  1.00  0.33           C  
ATOM   2207  C   VAL C 412      -6.811 131.220 119.362  1.00  0.33           C  
ATOM   2208  O   VAL C 412      -6.806 130.406 120.283  1.00  0.33           O  
ATOM   2209  CB  VAL C 412      -9.185 131.716 118.608  1.00  0.33           C  
ATOM   2210  CG1 VAL C 412      -9.224 131.658 117.072  1.00  0.33           C  
ATOM   2211  CG2 VAL C 412      -9.500 130.328 119.149  1.00  0.33           C  
ATOM   2212  N   ALA C 413      -5.792 131.304 118.474  1.00  0.37           N  
ATOM   2213  CA  ALA C 413      -4.779 130.305 118.192  1.00  0.37           C  
ATOM   2214  C   ALA C 413      -3.975 129.769 119.373  1.00  0.37           C  
ATOM   2215  O   ALA C 413      -3.470 128.647 119.346  1.00  0.37           O  
ATOM   2216  CB  ALA C 413      -3.812 130.902 117.147  1.00  0.37           C  
ATOM   2217  N   MET C 414      -3.814 130.564 120.440  1.00  0.33           N  
ATOM   2218  CA  MET C 414      -3.260 130.119 121.700  1.00  0.33           C  
ATOM   2219  C   MET C 414      -4.083 129.042 122.414  1.00  0.33           C  
ATOM   2220  O   MET C 414      -5.184 129.265 122.920  1.00  0.33           O  
ATOM   2221  CB  MET C 414      -3.106 131.335 122.621  1.00  0.33           C  
ATOM   2222  CG  MET C 414      -2.045 132.328 122.125  1.00  0.33           C  
ATOM   2223  SD  MET C 414      -0.339 131.730 122.047  1.00  0.33           S  
ATOM   2224  CE  MET C 414       0.212 133.320 121.358  1.00  0.33           C  
ATOM   2225  N   LEU C 415      -3.542 127.816 122.514  1.00  0.34           N  
ATOM   2226  CA  LEU C 415      -4.268 126.703 123.085  1.00  0.34           C  
ATOM   2227  C   LEU C 415      -3.800 126.440 124.505  1.00  0.34           C  
ATOM   2228  O   LEU C 415      -2.702 125.944 124.738  1.00  0.34           O  
ATOM   2229  CB  LEU C 415      -4.104 125.420 122.243  1.00  0.34           C  
ATOM   2230  CG  LEU C 415      -4.472 125.566 120.752  1.00  0.34           C  
ATOM   2231  CD1 LEU C 415      -4.186 124.246 120.032  1.00  0.34           C  
ATOM   2232  CD2 LEU C 415      -5.920 126.004 120.488  1.00  0.34           C  
ATOM   2233  N   PHE C 416      -4.643 126.786 125.497  1.00  0.22           N  
ATOM   2234  CA  PHE C 416      -4.291 126.633 126.901  1.00  0.22           C  
ATOM   2235  C   PHE C 416      -5.481 126.327 127.798  1.00  0.22           C  
ATOM   2236  O   PHE C 416      -5.327 125.737 128.864  1.00  0.22           O  
ATOM   2237  CB  PHE C 416      -3.738 127.960 127.475  1.00  0.22           C  
ATOM   2238  CG  PHE C 416      -2.392 128.321 126.942  1.00  0.22           C  
ATOM   2239  CD1 PHE C 416      -1.252 127.671 127.436  1.00  0.22           C  
ATOM   2240  CD2 PHE C 416      -2.246 129.341 125.989  1.00  0.22           C  
ATOM   2241  CE1 PHE C 416       0.021 128.024 126.973  1.00  0.22           C  
ATOM   2242  CE2 PHE C 416      -0.974 129.694 125.521  1.00  0.22           C  
ATOM   2243  CZ  PHE C 416       0.159 129.033 126.012  1.00  0.22           C  
ATOM   2244  N   GLY C 417      -6.710 126.728 127.413  1.00  0.33           N  
ATOM   2245  CA  GLY C 417      -7.915 126.289 128.105  1.00  0.33           C  
ATOM   2246  C   GLY C 417      -8.489 125.111 127.374  1.00  0.33           C  
ATOM   2247  O   GLY C 417      -7.963 124.740 126.327  1.00  0.33           O  
ATOM   2248  N   PRO C 418      -9.566 124.500 127.830  1.00  0.38           N  
ATOM   2249  CA  PRO C 418     -10.302 123.539 127.019  1.00  0.38           C  
ATOM   2250  C   PRO C 418     -10.983 124.207 125.828  1.00  0.38           C  
ATOM   2251  O   PRO C 418     -11.368 125.361 125.956  1.00  0.38           O  
ATOM   2252  CB  PRO C 418     -11.352 122.963 127.985  1.00  0.38           C  
ATOM   2253  CG  PRO C 418     -10.872 123.314 129.398  1.00  0.38           C  
ATOM   2254  CD  PRO C 418     -10.080 124.604 129.199  1.00  0.38           C  
ATOM   2255  N   PHE C 419     -11.152 123.517 124.683  1.00  0.37           N  
ATOM   2256  CA  PHE C 419     -11.962 124.031 123.587  1.00  0.37           C  
ATOM   2257  C   PHE C 419     -13.141 123.124 123.355  1.00  0.37           C  
ATOM   2258  O   PHE C 419     -14.064 123.455 122.627  1.00  0.37           O  
ATOM   2259  CB  PHE C 419     -11.126 124.175 122.281  1.00  0.37           C  
ATOM   2260  CG  PHE C 419      -9.951 125.057 122.620  1.00  0.37           C  
ATOM   2261  CD1 PHE C 419     -10.192 126.399 122.944  1.00  0.37           C  
ATOM   2262  CD2 PHE C 419      -8.658 124.538 122.807  1.00  0.37           C  
ATOM   2263  CE1 PHE C 419      -9.191 127.193 123.508  1.00  0.37           C  
ATOM   2264  CE2 PHE C 419      -7.651 125.337 123.365  1.00  0.37           C  
ATOM   2265  CZ  PHE C 419      -7.918 126.662 123.722  1.00  0.37           C  
ATOM   2266  N   GLY C 420     -13.151 121.910 123.953  1.00  0.36           N  
ATOM   2267  CA  GLY C 420     -14.121 120.843 123.658  1.00  0.36           C  
ATOM   2268  C   GLY C 420     -14.084 120.323 122.223  1.00  0.36           C  
ATOM   2269  O   GLY C 420     -14.404 119.171 121.953  1.00  0.36           O  
ATOM   2270  N   ASP C 421     -13.663 121.175 121.278  1.00  0.34           N  
ATOM   2271  CA  ASP C 421     -13.467 120.951 119.882  1.00  0.34           C  
ATOM   2272  C   ASP C 421     -12.053 120.433 119.611  1.00  0.34           C  
ATOM   2273  O   ASP C 421     -11.082 120.715 120.314  1.00  0.34           O  
ATOM   2274  CB  ASP C 421     -13.582 122.288 119.116  1.00  0.34           C  
ATOM   2275  CG  ASP C 421     -14.956 122.933 119.046  1.00  0.34           C  
ATOM   2276  OD1 ASP C 421     -15.950 122.312 118.588  1.00  0.34           O  
ATOM   2277  OD2 ASP C 421     -15.003 124.154 119.314  1.00  0.34           O  
ATOM   2278  N   ILE C 422     -11.906 119.670 118.519  1.00  0.33           N  
ATOM   2279  CA  ILE C 422     -10.657 119.073 118.076  1.00  0.33           C  
ATOM   2280  C   ILE C 422      -9.918 120.044 117.153  1.00  0.33           C  
ATOM   2281  O   ILE C 422      -9.912 119.883 115.935  1.00  0.33           O  
ATOM   2282  CB  ILE C 422     -10.947 117.742 117.385  1.00  0.33           C  
ATOM   2283  CG1 ILE C 422     -11.844 116.839 118.273  1.00  0.33           C  
ATOM   2284  CG2 ILE C 422      -9.627 117.025 117.024  1.00  0.33           C  
ATOM   2285  CD1 ILE C 422     -12.345 115.581 117.556  1.00  0.33           C  
ATOM   2286  N   TYR C 423      -9.323 121.124 117.724  1.00  0.22           N  
ATOM   2287  CA  TYR C 423      -8.547 122.148 117.014  1.00  0.22           C  
ATOM   2288  C   TYR C 423      -9.383 122.983 116.036  1.00  0.22           C  
ATOM   2289  O   TYR C 423      -8.853 123.697 115.189  1.00  0.22           O  
ATOM   2290  CB  TYR C 423      -7.302 121.543 116.306  1.00  0.22           C  
ATOM   2291  CG  TYR C 423      -6.389 120.822 117.274  1.00  0.22           C  
ATOM   2292  CD1 TYR C 423      -5.476 121.555 118.049  1.00  0.22           C  
ATOM   2293  CD2 TYR C 423      -6.394 119.418 117.392  1.00  0.22           C  
ATOM   2294  CE1 TYR C 423      -4.591 120.904 118.924  1.00  0.22           C  
ATOM   2295  CE2 TYR C 423      -5.518 118.766 118.277  1.00  0.22           C  
ATOM   2296  CZ  TYR C 423      -4.617 119.513 119.044  1.00  0.22           C  
ATOM   2297  OH  TYR C 423      -3.729 118.873 119.934  1.00  0.22           O  
ATOM   2298  N   ARG C 424     -10.726 122.883 116.170  1.00  0.27           N  
ATOM   2299  CA  ARG C 424     -11.795 123.398 115.321  1.00  0.27           C  
ATOM   2300  C   ARG C 424     -11.436 124.075 113.998  1.00  0.27           C  
ATOM   2301  O   ARG C 424     -11.082 123.439 113.010  1.00  0.27           O  
ATOM   2302  CB  ARG C 424     -12.769 124.291 116.130  1.00  0.27           C  
ATOM   2303  CG  ARG C 424     -14.158 124.472 115.474  1.00  0.27           C  
ATOM   2304  CD  ARG C 424     -15.089 125.365 116.297  1.00  0.27           C  
ATOM   2305  NE  ARG C 424     -16.291 125.677 115.456  1.00  0.27           N  
ATOM   2306  CZ  ARG C 424     -16.393 126.766 114.689  1.00  0.27           C  
ATOM   2307  NH1 ARG C 424     -17.468 126.927 113.918  1.00  0.27           N  
ATOM   2308  NH2 ARG C 424     -15.431 127.678 114.626  1.00  0.27           N  
ATOM   2309  N   HIS C 425     -11.588 125.411 113.979  1.00  0.27           N  
ATOM   2310  CA  HIS C 425     -11.262 126.309 112.907  1.00  0.27           C  
ATOM   2311  C   HIS C 425     -10.820 127.579 113.592  1.00  0.27           C  
ATOM   2312  O   HIS C 425     -11.620 128.498 113.787  1.00  0.27           O  
ATOM   2313  CB  HIS C 425     -12.456 126.687 111.990  1.00  0.27           C  
ATOM   2314  CG  HIS C 425     -12.989 125.549 111.189  1.00  0.27           C  
ATOM   2315  ND1 HIS C 425     -12.290 125.146 110.073  1.00  0.27           N  
ATOM   2316  CD2 HIS C 425     -14.043 124.724 111.417  1.00  0.27           C  
ATOM   2317  CE1 HIS C 425     -12.914 124.062 109.654  1.00  0.27           C  
ATOM   2318  NE2 HIS C 425     -13.989 123.768 110.426  1.00  0.27           N  
ATOM   2319  N   ASP C 426      -9.539 127.655 113.978  1.00  0.32           N  
ATOM   2320  CA  ASP C 426      -8.954 128.802 114.639  1.00  0.32           C  
ATOM   2321  C   ASP C 426      -8.400 129.738 113.571  1.00  0.32           C  
ATOM   2322  O   ASP C 426      -7.198 129.870 113.347  1.00  0.32           O  
ATOM   2323  CB  ASP C 426      -7.872 128.347 115.642  1.00  0.32           C  
ATOM   2324  CG  ASP C 426      -8.509 127.551 116.772  1.00  0.32           C  
ATOM   2325  OD1 ASP C 426      -9.688 127.837 117.107  1.00  0.32           O  
ATOM   2326  OD2 ASP C 426      -7.816 126.654 117.311  1.00  0.32           O  
ATOM   2327  N   LYS C 427      -9.322 130.379 112.823  1.00  0.27           N  
ATOM   2328  CA  LYS C 427      -9.001 131.268 111.722  1.00  0.27           C  
ATOM   2329  C   LYS C 427      -8.698 132.673 112.219  1.00  0.27           C  
ATOM   2330  O   LYS C 427      -7.965 132.879 113.176  1.00  0.27           O  
ATOM   2331  CB  LYS C 427     -10.143 131.357 110.684  1.00  0.27           C  
ATOM   2332  CG  LYS C 427     -10.479 130.060 109.951  1.00  0.27           C  
ATOM   2333  CD  LYS C 427     -11.625 130.332 108.967  1.00  0.27           C  
ATOM   2334  CE  LYS C 427     -11.998 129.101 108.146  1.00  0.27           C  
ATOM   2335  NZ  LYS C 427     -13.130 129.411 107.245  1.00  0.27           N  
ATOM   2336  N   ARG C 428      -9.258 133.715 111.555  1.00  0.24           N  
ATOM   2337  CA  ARG C 428      -9.047 135.077 111.986  1.00  0.24           C  
ATOM   2338  C   ARG C 428     -10.203 135.632 112.804  1.00  0.24           C  
ATOM   2339  O   ARG C 428     -10.242 136.809 113.148  1.00  0.24           O  
ATOM   2340  CB  ARG C 428      -8.761 136.055 110.844  1.00  0.24           C  
ATOM   2341  CG  ARG C 428      -7.449 135.713 110.139  1.00  0.24           C  
ATOM   2342  CD  ARG C 428      -7.137 136.742 109.072  1.00  0.24           C  
ATOM   2343  NE  ARG C 428      -5.927 136.249 108.363  1.00  0.24           N  
ATOM   2344  CZ  ARG C 428      -5.419 136.880 107.300  1.00  0.24           C  
ATOM   2345  NH1 ARG C 428      -4.354 136.377 106.686  1.00  0.24           N  
ATOM   2346  NH2 ARG C 428      -5.967 138.005 106.851  1.00  0.24           N  
ATOM   2347  N   GLN C 429     -11.175 134.789 113.149  1.00  0.23           N  
ATOM   2348  CA  GLN C 429     -12.323 135.182 113.928  1.00  0.23           C  
ATOM   2349  C   GLN C 429     -12.157 134.652 115.347  1.00  0.23           C  
ATOM   2350  O   GLN C 429     -11.480 133.634 115.508  1.00  0.23           O  
ATOM   2351  CB  GLN C 429     -13.580 134.566 113.284  1.00  0.23           C  
ATOM   2352  CG  GLN C 429     -13.853 135.054 111.841  1.00  0.23           C  
ATOM   2353  CD  GLN C 429     -14.129 136.559 111.807  1.00  0.23           C  
ATOM   2354  OE1 GLN C 429     -15.023 137.057 112.489  1.00  0.23           O  
ATOM   2355  NE2 GLN C 429     -13.354 137.315 110.996  1.00  0.23           N  
ATOM   2356  N   PRO C 430     -12.707 135.264 116.392  1.00  0.31           N  
ATOM   2357  CA  PRO C 430     -12.498 134.788 117.755  1.00  0.31           C  
ATOM   2358  C   PRO C 430     -13.292 133.528 118.079  1.00  0.31           C  
ATOM   2359  O   PRO C 430     -14.482 133.465 117.778  1.00  0.31           O  
ATOM   2360  CB  PRO C 430     -12.964 135.966 118.624  1.00  0.31           C  
ATOM   2361  CG  PRO C 430     -13.932 136.776 117.754  1.00  0.31           C  
ATOM   2362  CD  PRO C 430     -13.416 136.546 116.337  1.00  0.31           C  
ATOM   2363  N   PHE C 431     -12.653 132.539 118.745  1.00  0.40           N  
ATOM   2364  CA  PHE C 431     -13.286 131.269 119.066  1.00  0.40           C  
ATOM   2365  C   PHE C 431     -12.682 130.550 120.299  1.00  0.40           C  
ATOM   2366  O   PHE C 431     -13.088 129.441 120.572  1.00  0.40           O  
ATOM   2367  CB  PHE C 431     -13.250 130.289 117.827  1.00  0.40           C  
ATOM   2368  CG  PHE C 431     -14.273 130.602 116.737  1.00  0.40           C  
ATOM   2369  CD1 PHE C 431     -15.636 130.331 116.958  1.00  0.40           C  
ATOM   2370  CD2 PHE C 431     -13.903 131.137 115.483  1.00  0.40           C  
ATOM   2371  CE1 PHE C 431     -16.608 130.644 115.997  1.00  0.40           C  
ATOM   2372  CE2 PHE C 431     -14.873 131.418 114.506  1.00  0.40           C  
ATOM   2373  CZ  PHE C 431     -16.228 131.193 114.769  1.00  0.40           C  
ATOM   2374  N   ALA C 432     -11.761 131.096 121.148  1.00  0.42           N  
ATOM   2375  CA  ALA C 432     -11.189 130.345 122.295  1.00  0.42           C  
ATOM   2376  C   ALA C 432     -11.827 130.778 123.588  1.00  0.42           C  
ATOM   2377  O   ALA C 432     -11.348 130.489 124.681  1.00  0.42           O  
ATOM   2378  CB  ALA C 432      -9.683 130.576 122.564  1.00  0.42           C  
ATOM   2379  N   ALA C 433     -12.932 131.506 123.507  1.00  0.44           N  
ATOM   2380  CA  ALA C 433     -13.572 132.049 124.671  1.00  0.44           C  
ATOM   2381  C   ALA C 433     -15.027 131.610 124.665  1.00  0.44           C  
ATOM   2382  O   ALA C 433     -15.904 132.238 125.248  1.00  0.44           O  
ATOM   2383  CB  ALA C 433     -13.335 133.561 124.610  1.00  0.44           C  
ATOM   2384  N   GLU C 434     -15.308 130.476 123.985  1.00  0.41           N  
ATOM   2385  CA  GLU C 434     -16.598 129.819 124.025  1.00  0.41           C  
ATOM   2386  C   GLU C 434     -16.870 129.135 125.370  1.00  0.41           C  
ATOM   2387  O   GLU C 434     -16.072 129.132 126.307  1.00  0.41           O  
ATOM   2388  CB  GLU C 434     -16.843 128.799 122.882  1.00  0.41           C  
ATOM   2389  CG  GLU C 434     -16.524 129.274 121.444  1.00  0.41           C  
ATOM   2390  CD  GLU C 434     -17.194 128.380 120.399  1.00  0.41           C  
ATOM   2391  OE1 GLU C 434     -17.665 128.935 119.373  1.00  0.41           O  
ATOM   2392  OE2 GLU C 434     -17.312 127.152 120.628  1.00  0.41           O  
ATOM   2393  N   GLY C 435     -18.062 128.531 125.520  1.00  0.48           N  
ATOM   2394  CA  GLY C 435     -18.422 127.825 126.741  1.00  0.48           C  
ATOM   2395  C   GLY C 435     -17.838 126.435 126.862  1.00  0.48           C  
ATOM   2396  O   GLY C 435     -18.463 125.452 126.469  1.00  0.48           O  
ATOM   2397  N   TYR C 436     -16.644 126.324 127.470  1.00  0.26           N  
ATOM   2398  CA  TYR C 436     -15.872 125.101 127.578  1.00  0.26           C  
ATOM   2399  C   TYR C 436     -15.852 124.520 128.937  1.00  0.26           C  
ATOM   2400  O   TYR C 436     -15.409 125.153 129.891  1.00  0.26           O  
ATOM   2401  CB  TYR C 436     -14.385 125.335 127.342  1.00  0.26           C  
ATOM   2402  CG  TYR C 436     -14.277 126.075 126.107  1.00  0.26           C  
ATOM   2403  CD1 TYR C 436     -14.803 125.533 124.931  1.00  0.26           C  
ATOM   2404  CD2 TYR C 436     -13.645 127.314 126.115  1.00  0.26           C  
ATOM   2405  CE1 TYR C 436     -14.565 126.178 123.729  1.00  0.26           C  
ATOM   2406  CE2 TYR C 436     -13.419 127.959 124.904  1.00  0.26           C  
ATOM   2407  CZ  TYR C 436     -13.817 127.345 123.711  1.00  0.26           C  
ATOM   2408  OH  TYR C 436     -13.459 127.720 122.426  1.00  0.26           O  
ATOM   2409  N   VAL C 437     -16.297 123.266 129.034  1.00  0.33           N  
ATOM   2410  CA  VAL C 437     -16.302 122.571 130.272  1.00  0.33           C  
ATOM   2411  C   VAL C 437     -15.780 121.180 130.061  1.00  0.33           C  
ATOM   2412  O   VAL C 437     -16.369 120.421 129.298  1.00  0.33           O  
ATOM   2413  CB  VAL C 437     -17.689 122.531 130.873  1.00  0.33           C  
ATOM   2414  CG1 VAL C 437     -17.467 121.907 132.221  1.00  0.33           C  
ATOM   2415  CG2 VAL C 437     -18.163 123.964 130.979  1.00  0.33           C  
ATOM   2416  N   ASP C 438     -14.673 120.799 130.732  1.00  0.35           N  
ATOM   2417  CA  ASP C 438     -14.211 119.431 130.712  1.00  0.35           C  
ATOM   2418  C   ASP C 438     -14.647 118.728 132.002  1.00  0.35           C  
ATOM   2419  O   ASP C 438     -14.044 118.902 133.065  1.00  0.35           O  
ATOM   2420  CB  ASP C 438     -12.691 119.418 130.447  1.00  0.35           C  
ATOM   2421  CG  ASP C 438     -12.235 118.017 130.073  1.00  0.35           C  
ATOM   2422  OD1 ASP C 438     -13.096 117.101 130.024  1.00  0.35           O  
ATOM   2423  OD2 ASP C 438     -11.020 117.862 129.804  1.00  0.35           O  
ATOM   2424  N   ILE C 439     -15.771 117.972 131.926  1.00  0.26           N  
ATOM   2425  CA  ILE C 439     -16.424 117.340 133.073  1.00  0.26           C  
ATOM   2426  C   ILE C 439     -17.057 115.959 132.670  1.00  0.26           C  
ATOM   2427  O   ILE C 439     -18.011 115.910 131.897  1.00  0.26           O  
ATOM   2428  CB  ILE C 439     -17.429 118.344 133.739  1.00  0.26           C  
ATOM   2429  CG1 ILE C 439     -16.822 119.618 134.380  1.00  0.26           C  
ATOM   2430  CG2 ILE C 439     -18.265 117.731 134.852  1.00  0.26           C  
ATOM   2431  CD1 ILE C 439     -16.095 119.418 135.711  1.00  0.26           C  
ATOM   2432  N   HIS C 440     -16.570 114.792 133.227  1.00  0.19           N  
ATOM   2433  CA  HIS C 440     -17.141 113.415 133.105  1.00  0.19           C  
ATOM   2434  C   HIS C 440     -18.239 112.865 134.112  1.00  0.19           C  
ATOM   2435  O   HIS C 440     -18.067 111.741 134.599  1.00  0.19           O  
ATOM   2436  CB  HIS C 440     -15.969 112.376 133.117  1.00  0.19           C  
ATOM   2437  CG  HIS C 440     -14.957 112.542 132.012  1.00  0.19           C  
ATOM   2438  ND1 HIS C 440     -15.240 112.048 130.753  1.00  0.19           N  
ATOM   2439  CD2 HIS C 440     -13.750 113.168 132.007  1.00  0.19           C  
ATOM   2440  CE1 HIS C 440     -14.209 112.392 130.006  1.00  0.19           C  
ATOM   2441  NE2 HIS C 440     -13.278 113.075 130.715  1.00  0.19           N  
ATOM   2442  N   PRO C 441     -19.355 113.507 134.501  1.00  0.22           N  
ATOM   2443  CA  PRO C 441     -20.420 112.906 135.303  1.00  0.22           C  
ATOM   2444  C   PRO C 441     -21.687 112.707 134.509  1.00  0.22           C  
ATOM   2445  O   PRO C 441     -21.676 112.743 133.280  1.00  0.22           O  
ATOM   2446  CB  PRO C 441     -20.734 113.956 136.414  1.00  0.22           C  
ATOM   2447  CG  PRO C 441     -19.520 114.856 136.404  1.00  0.22           C  
ATOM   2448  CD  PRO C 441     -19.249 114.853 134.913  1.00  0.22           C  
ATOM   2449  N   ASP C 442     -22.801 112.524 135.247  1.00  0.24           N  
ATOM   2450  CA  ASP C 442     -24.128 112.291 134.738  1.00  0.24           C  
ATOM   2451  C   ASP C 442     -25.048 113.527 134.828  1.00  0.24           C  
ATOM   2452  O   ASP C 442     -25.152 114.183 135.867  1.00  0.24           O  
ATOM   2453  CB  ASP C 442     -24.706 111.091 135.537  1.00  0.24           C  
ATOM   2454  CG  ASP C 442     -25.835 110.381 134.808  1.00  0.24           C  
ATOM   2455  OD1 ASP C 442     -26.250 110.857 133.718  1.00  0.24           O  
ATOM   2456  OD2 ASP C 442     -26.282 109.334 135.341  1.00  0.24           O  
ATOM   2457  N   ASP C 443     -25.715 113.799 133.687  1.00  0.30           N  
ATOM   2458  CA  ASP C 443     -26.722 114.793 133.327  1.00  0.30           C  
ATOM   2459  C   ASP C 443     -26.854 114.555 131.814  1.00  0.30           C  
ATOM   2460  O   ASP C 443     -26.325 115.278 130.972  1.00  0.30           O  
ATOM   2461  CB  ASP C 443     -26.408 116.279 133.704  1.00  0.30           C  
ATOM   2462  CG  ASP C 443     -27.645 117.180 133.637  1.00  0.30           C  
ATOM   2463  OD1 ASP C 443     -27.471 118.427 133.644  1.00  0.30           O  
ATOM   2464  OD2 ASP C 443     -28.787 116.644 133.629  1.00  0.30           O  
ATOM   2465  N   ALA C 444     -27.446 113.386 131.457  1.00  0.20           N  
ATOM   2466  CA  ALA C 444     -27.563 112.809 130.121  1.00  0.20           C  
ATOM   2467  C   ALA C 444     -27.784 113.700 128.883  1.00  0.20           C  
ATOM   2468  O   ALA C 444     -28.393 114.760 128.907  1.00  0.20           O  
ATOM   2469  CB  ALA C 444     -28.632 111.692 130.128  1.00  0.20           C  
ATOM   2470  N   LYS C 445     -27.326 113.209 127.703  1.00  0.30           N  
ATOM   2471  CA  LYS C 445     -27.397 113.888 126.412  1.00  0.30           C  
ATOM   2472  C   LYS C 445     -28.800 114.246 125.918  1.00  0.30           C  
ATOM   2473  O   LYS C 445     -29.010 115.253 125.240  1.00  0.30           O  
ATOM   2474  CB  LYS C 445     -26.733 113.007 125.317  1.00  0.30           C  
ATOM   2475  CG  LYS C 445     -25.215 112.830 125.484  1.00  0.30           C  
ATOM   2476  CD  LYS C 445     -24.626 111.923 124.388  1.00  0.30           C  
ATOM   2477  CE  LYS C 445     -23.105 111.771 124.478  1.00  0.30           C  
ATOM   2478  NZ  LYS C 445     -22.611 110.875 123.407  1.00  0.30           N  
ATOM   2479  N   ALA C 446     -29.799 113.394 126.210  1.00  0.31           N  
ATOM   2480  CA  ALA C 446     -31.168 113.550 125.756  1.00  0.31           C  
ATOM   2481  C   ALA C 446     -31.948 114.665 126.459  1.00  0.31           C  
ATOM   2482  O   ALA C 446     -32.887 114.426 127.213  1.00  0.31           O  
ATOM   2483  CB  ALA C 446     -31.914 112.208 125.881  1.00  0.31           C  
ATOM   2484  N   LEU C 447     -31.574 115.925 126.175  1.00  0.37           N  
ATOM   2485  CA  LEU C 447     -32.184 117.117 126.735  1.00  0.37           C  
ATOM   2486  C   LEU C 447     -32.388 118.157 125.637  1.00  0.37           C  
ATOM   2487  O   LEU C 447     -32.478 119.354 125.895  1.00  0.37           O  
ATOM   2488  CB  LEU C 447     -31.263 117.721 127.824  1.00  0.37           C  
ATOM   2489  CG  LEU C 447     -31.089 116.869 129.097  1.00  0.37           C  
ATOM   2490  CD1 LEU C 447     -30.007 117.481 130.001  1.00  0.37           C  
ATOM   2491  CD2 LEU C 447     -32.407 116.701 129.864  1.00  0.37           C  
ATOM   2492  N   ASN C 448     -32.440 117.697 124.366  1.00  0.45           N  
ATOM   2493  CA  ASN C 448     -32.491 118.509 123.150  1.00  0.45           C  
ATOM   2494  C   ASN C 448     -31.149 119.147 122.818  1.00  0.45           C  
ATOM   2495  O   ASN C 448     -31.074 120.225 122.241  1.00  0.45           O  
ATOM   2496  CB  ASN C 448     -33.634 119.558 123.123  1.00  0.45           C  
ATOM   2497  CG  ASN C 448     -34.951 118.856 123.415  1.00  0.45           C  
ATOM   2498  OD1 ASN C 448     -35.300 117.866 122.772  1.00  0.45           O  
ATOM   2499  ND2 ASN C 448     -35.712 119.350 124.418  1.00  0.45           N  
ATOM   2500  N   ILE C 449     -30.037 118.468 123.161  1.00  0.48           N  
ATOM   2501  CA  ILE C 449     -28.705 119.026 123.011  1.00  0.48           C  
ATOM   2502  C   ILE C 449     -27.941 118.191 122.003  1.00  0.48           C  
ATOM   2503  O   ILE C 449     -27.468 117.092 122.290  1.00  0.48           O  
ATOM   2504  CB  ILE C 449     -27.958 119.071 124.348  1.00  0.48           C  
ATOM   2505  CG1 ILE C 449     -28.891 119.642 125.449  1.00  0.48           C  
ATOM   2506  CG2 ILE C 449     -26.643 119.869 124.162  1.00  0.48           C  
ATOM   2507  CD1 ILE C 449     -28.250 119.863 126.823  1.00  0.48           C  
ATOM   2508  N   GLU C 450     -27.807 118.703 120.770  1.00  0.45           N  
ATOM   2509  CA  GLU C 450     -27.083 118.047 119.702  1.00  0.45           C  
ATOM   2510  C   GLU C 450     -25.565 118.183 119.824  1.00  0.45           C  
ATOM   2511  O   GLU C 450     -25.031 118.992 120.587  1.00  0.45           O  
ATOM   2512  CB  GLU C 450     -27.575 118.586 118.343  1.00  0.45           C  
ATOM   2513  CG  GLU C 450     -29.061 118.268 118.048  1.00  0.45           C  
ATOM   2514  CD  GLU C 450     -29.526 118.772 116.680  1.00  0.45           C  
ATOM   2515  OE1 GLU C 450     -30.759 118.691 116.440  1.00  0.45           O  
ATOM   2516  OE2 GLU C 450     -28.669 119.184 115.860  1.00  0.45           O  
ATOM   2517  N   ASP C 451     -24.819 117.342 119.074  1.00  0.41           N  
ATOM   2518  CA  ASP C 451     -23.370 117.368 119.032  1.00  0.41           C  
ATOM   2519  C   ASP C 451     -22.873 118.614 118.287  1.00  0.41           C  
ATOM   2520  O   ASP C 451     -23.205 118.851 117.128  1.00  0.41           O  
ATOM   2521  CB  ASP C 451     -22.845 116.048 118.406  1.00  0.41           C  
ATOM   2522  CG  ASP C 451     -21.357 115.831 118.641  1.00  0.41           C  
ATOM   2523  OD1 ASP C 451     -20.702 116.738 119.216  1.00  0.41           O  
ATOM   2524  OD2 ASP C 451     -20.882 114.725 118.283  1.00  0.41           O  
ATOM   2525  N   GLY C 452     -22.100 119.483 118.976  1.00  0.50           N  
ATOM   2526  CA  GLY C 452     -21.505 120.682 118.391  1.00  0.50           C  
ATOM   2527  C   GLY C 452     -22.461 121.771 117.978  1.00  0.50           C  
ATOM   2528  O   GLY C 452     -22.087 122.667 117.220  1.00  0.50           O  
ATOM   2529  N   ASP C 453     -23.709 121.735 118.478  1.00  0.56           N  
ATOM   2530  CA  ASP C 453     -24.738 122.681 118.100  1.00  0.56           C  
ATOM   2531  C   ASP C 453     -24.624 123.983 118.893  1.00  0.56           C  
ATOM   2532  O   ASP C 453     -24.259 123.970 120.064  1.00  0.56           O  
ATOM   2533  CB  ASP C 453     -26.128 122.034 118.267  1.00  0.56           C  
ATOM   2534  CG  ASP C 453     -27.194 123.018 117.837  1.00  0.56           C  
ATOM   2535  OD1 ASP C 453     -28.091 123.302 118.667  1.00  0.56           O  
ATOM   2536  OD2 ASP C 453     -27.018 123.613 116.737  1.00  0.56           O  
ATOM   2537  N   TYR C 454     -24.945 125.140 118.279  1.00  0.50           N  
ATOM   2538  CA  TYR C 454     -24.867 126.436 118.932  1.00  0.50           C  
ATOM   2539  C   TYR C 454     -26.147 126.824 119.658  1.00  0.50           C  
ATOM   2540  O   TYR C 454     -27.152 127.198 119.060  1.00  0.50           O  
ATOM   2541  CB  TYR C 454     -24.569 127.570 117.926  1.00  0.50           C  
ATOM   2542  CG  TYR C 454     -23.121 127.644 117.576  1.00  0.50           C  
ATOM   2543  CD1 TYR C 454     -22.166 127.964 118.558  1.00  0.50           C  
ATOM   2544  CD2 TYR C 454     -22.721 127.519 116.240  1.00  0.50           C  
ATOM   2545  CE1 TYR C 454     -20.820 128.157 118.199  1.00  0.50           C  
ATOM   2546  CE2 TYR C 454     -21.391 127.738 115.877  1.00  0.50           C  
ATOM   2547  CZ  TYR C 454     -20.446 128.028 116.854  1.00  0.50           C  
ATOM   2548  OH  TYR C 454     -19.124 128.104 116.407  1.00  0.50           O  
ATOM   2549  N   VAL C 455     -26.079 126.825 120.999  1.00  0.53           N  
ATOM   2550  CA  VAL C 455     -27.224 126.913 121.891  1.00  0.53           C  
ATOM   2551  C   VAL C 455     -27.123 128.155 122.748  1.00  0.53           C  
ATOM   2552  O   VAL C 455     -26.101 128.829 122.729  1.00  0.53           O  
ATOM   2553  CB  VAL C 455     -27.362 125.689 122.803  1.00  0.53           C  
ATOM   2554  CG1 VAL C 455     -27.249 124.413 121.947  1.00  0.53           C  
ATOM   2555  CG2 VAL C 455     -26.352 125.649 123.967  1.00  0.53           C  
ATOM   2556  N   TRP C 456     -28.170 128.475 123.542  1.00  0.46           N  
ATOM   2557  CA  TRP C 456     -28.252 129.613 124.446  1.00  0.46           C  
ATOM   2558  C   TRP C 456     -28.449 129.117 125.873  1.00  0.46           C  
ATOM   2559  O   TRP C 456     -29.145 128.134 126.108  1.00  0.46           O  
ATOM   2560  CB  TRP C 456     -29.481 130.508 124.124  1.00  0.46           C  
ATOM   2561  CG  TRP C 456     -29.568 130.964 122.678  1.00  0.46           C  
ATOM   2562  CD1 TRP C 456     -29.160 132.146 122.125  1.00  0.46           C  
ATOM   2563  CD2 TRP C 456     -30.109 130.174 121.599  1.00  0.46           C  
ATOM   2564  NE1 TRP C 456     -29.359 132.129 120.763  1.00  0.46           N  
ATOM   2565  CE2 TRP C 456     -29.928 130.922 120.417  1.00  0.46           C  
ATOM   2566  CE3 TRP C 456     -30.714 128.914 121.567  1.00  0.46           C  
ATOM   2567  CZ2 TRP C 456     -30.323 130.416 119.185  1.00  0.46           C  
ATOM   2568  CZ3 TRP C 456     -31.120 128.412 120.321  1.00  0.46           C  
ATOM   2569  CH2 TRP C 456     -30.918 129.147 119.146  1.00  0.46           C  
ATOM   2570  N   ILE C 457     -27.851 129.778 126.881  1.00  0.45           N  
ATOM   2571  CA  ILE C 457     -28.014 129.406 128.278  1.00  0.45           C  
ATOM   2572  C   ILE C 457     -28.130 130.635 129.139  1.00  0.45           C  
ATOM   2573  O   ILE C 457     -27.444 131.619 128.911  1.00  0.45           O  
ATOM   2574  CB  ILE C 457     -26.836 128.606 128.825  1.00  0.45           C  
ATOM   2575  CG1 ILE C 457     -25.474 129.299 128.543  1.00  0.45           C  
ATOM   2576  CG2 ILE C 457     -26.935 127.212 128.195  1.00  0.45           C  
ATOM   2577  CD1 ILE C 457     -24.313 128.856 129.430  1.00  0.45           C  
ATOM   2578  N   ASP C 458     -28.979 130.621 130.167  1.00  0.52           N  
ATOM   2579  CA  ASP C 458     -29.115 131.724 131.091  1.00  0.52           C  
ATOM   2580  C   ASP C 458     -28.712 131.116 132.420  1.00  0.52           C  
ATOM   2581  O   ASP C 458     -28.896 129.921 132.655  1.00  0.52           O  
ATOM   2582  CB  ASP C 458     -30.579 132.236 131.030  1.00  0.52           C  
ATOM   2583  CG  ASP C 458     -30.830 133.653 131.383  1.00  0.52           C  
ATOM   2584  OD1 ASP C 458     -30.729 134.153 132.511  1.00  0.52           O  
ATOM   2585  OD2 ASP C 458     -31.211 134.403 130.449  1.00  0.52           O  
ATOM   2586  N   SER C 459     -28.094 131.918 133.286  1.00  0.49           N  
ATOM   2587  CA  SER C 459     -27.777 131.532 134.636  1.00  0.49           C  
ATOM   2588  C   SER C 459     -27.799 132.855 135.355  1.00  0.49           C  
ATOM   2589  O   SER C 459     -27.788 133.898 134.708  1.00  0.49           O  
ATOM   2590  CB  SER C 459     -26.350 130.941 134.809  1.00  0.49           C  
ATOM   2591  OG  SER C 459     -26.184 129.678 134.161  1.00  0.49           O  
ATOM   2592  N   ASP C 460     -27.787 132.891 136.698  1.00  0.43           N  
ATOM   2593  CA  ASP C 460     -27.674 134.146 137.429  1.00  0.43           C  
ATOM   2594  C   ASP C 460     -26.509 135.079 137.003  1.00  0.43           C  
ATOM   2595  O   ASP C 460     -26.736 136.292 136.867  1.00  0.43           O  
ATOM   2596  CB  ASP C 460     -27.550 133.834 138.941  1.00  0.43           C  
ATOM   2597  CG  ASP C 460     -28.784 133.126 139.473  1.00  0.43           C  
ATOM   2598  OD1 ASP C 460     -29.887 133.348 138.922  1.00  0.43           O  
ATOM   2599  OD2 ASP C 460     -28.624 132.359 140.450  1.00  0.43           O  
ATOM   2600  N   PRO C 461     -25.258 134.651 136.757  1.00  0.43           N  
ATOM   2601  CA  PRO C 461     -24.299 135.438 136.011  1.00  0.43           C  
ATOM   2602  C   PRO C 461     -24.588 135.647 134.552  1.00  0.43           C  
ATOM   2603  O   PRO C 461     -25.304 134.913 133.885  1.00  0.43           O  
ATOM   2604  CB  PRO C 461     -22.963 134.684 136.129  1.00  0.43           C  
ATOM   2605  CG  PRO C 461     -23.222 133.647 137.214  1.00  0.43           C  
ATOM   2606  CD  PRO C 461     -24.698 133.335 137.016  1.00  0.43           C  
ATOM   2607  N   SER C 462     -23.923 136.677 134.065  1.00  0.29           N  
ATOM   2608  CA  SER C 462     -23.983 137.262 132.765  1.00  0.29           C  
ATOM   2609  C   SER C 462     -22.605 137.273 132.160  1.00  0.29           C  
ATOM   2610  O   SER C 462     -21.673 136.656 132.676  1.00  0.29           O  
ATOM   2611  CB  SER C 462     -24.399 138.720 132.971  1.00  0.29           C  
ATOM   2612  OG  SER C 462     -23.539 139.331 133.947  1.00  0.29           O  
ATOM   2613  N   ASP C 463     -22.443 138.016 131.060  1.00  0.28           N  
ATOM   2614  CA  ASP C 463     -21.199 138.111 130.358  1.00  0.28           C  
ATOM   2615  C   ASP C 463     -20.795 139.549 129.985  1.00  0.28           C  
ATOM   2616  O   ASP C 463     -20.839 140.462 130.814  1.00  0.28           O  
ATOM   2617  CB  ASP C 463     -21.346 137.135 129.183  1.00  0.28           C  
ATOM   2618  CG  ASP C 463     -22.330 137.586 128.116  1.00  0.28           C  
ATOM   2619  OD1 ASP C 463     -22.235 137.023 126.998  1.00  0.28           O  
ATOM   2620  OD2 ASP C 463     -23.104 138.533 128.390  1.00  0.28           O  
ATOM   2621  N   ARG C 464     -20.289 139.757 128.753  1.00  0.29           N  
ATOM   2622  CA  ARG C 464     -19.853 141.033 128.212  1.00  0.29           C  
ATOM   2623  C   ARG C 464     -20.244 141.212 126.728  1.00  0.29           C  
ATOM   2624  O   ARG C 464     -20.515 142.360 126.370  1.00  0.29           O  
ATOM   2625  CB  ARG C 464     -18.303 141.214 128.327  1.00  0.29           C  
ATOM   2626  CG  ARG C 464     -17.718 141.209 129.761  1.00  0.29           C  
ATOM   2627  CD  ARG C 464     -18.136 142.421 130.612  1.00  0.29           C  
ATOM   2628  NE  ARG C 464     -17.522 142.287 131.974  1.00  0.29           N  
ATOM   2629  CZ  ARG C 464     -18.085 141.640 133.002  1.00  0.29           C  
ATOM   2630  NH1 ARG C 464     -17.448 141.628 134.171  1.00  0.29           N  
ATOM   2631  NH2 ARG C 464     -19.246 140.997 132.916  1.00  0.29           N  
ATOM   2632  N   PRO C 465     -20.317 140.200 125.835  1.00  0.34           N  
ATOM   2633  CA  PRO C 465     -20.929 140.297 124.513  1.00  0.34           C  
ATOM   2634  C   PRO C 465     -22.430 140.362 124.535  1.00  0.34           C  
ATOM   2635  O   PRO C 465     -23.046 140.075 125.550  1.00  0.34           O  
ATOM   2636  CB  PRO C 465     -20.593 138.953 123.824  1.00  0.34           C  
ATOM   2637  CG  PRO C 465     -19.344 138.461 124.536  1.00  0.34           C  
ATOM   2638  CD  PRO C 465     -19.632 138.922 125.957  1.00  0.34           C  
ATOM   2639  N   PHE C 466     -23.019 140.624 123.359  1.00  0.29           N  
ATOM   2640  CA  PHE C 466     -24.428 140.517 123.080  1.00  0.29           C  
ATOM   2641  C   PHE C 466     -24.447 139.638 121.831  1.00  0.29           C  
ATOM   2642  O   PHE C 466     -23.404 139.357 121.244  1.00  0.29           O  
ATOM   2643  CB  PHE C 466     -25.139 141.917 122.984  1.00  0.29           C  
ATOM   2644  CG  PHE C 466     -24.808 142.683 124.263  1.00  0.29           C  
ATOM   2645  CD1 PHE C 466     -25.104 142.102 125.512  1.00  0.29           C  
ATOM   2646  CD2 PHE C 466     -23.885 143.755 124.222  1.00  0.29           C  
ATOM   2647  CE1 PHE C 466     -24.322 142.415 126.629  1.00  0.29           C  
ATOM   2648  CE2 PHE C 466     -23.121 144.081 125.356  1.00  0.29           C  
ATOM   2649  CZ  PHE C 466     -23.330 143.392 126.551  1.00  0.29           C  
ATOM   2650  N   ARG C 467     -25.609 139.111 121.409  1.00  0.25           N  
ATOM   2651  CA  ARG C 467     -25.749 138.259 120.229  1.00  0.25           C  
ATOM   2652  C   ARG C 467     -25.090 138.745 118.939  1.00  0.25           C  
ATOM   2653  O   ARG C 467     -24.534 137.956 118.174  1.00  0.25           O  
ATOM   2654  CB  ARG C 467     -27.260 138.197 119.945  1.00  0.25           C  
ATOM   2655  CG  ARG C 467     -27.736 137.381 118.729  1.00  0.25           C  
ATOM   2656  CD  ARG C 467     -27.890 135.894 118.950  1.00  0.25           C  
ATOM   2657  NE  ARG C 467     -28.569 135.407 117.704  1.00  0.25           N  
ATOM   2658  CZ  ARG C 467     -28.738 134.118 117.389  1.00  0.25           C  
ATOM   2659  NH1 ARG C 467     -29.387 133.800 116.271  1.00  0.25           N  
ATOM   2660  NH2 ARG C 467     -28.254 133.148 118.150  1.00  0.25           N  
ATOM   2661  N   GLY C 468     -25.198 140.053 118.651  1.00  0.35           N  
ATOM   2662  CA  GLY C 468     -24.407 140.717 117.631  1.00  0.35           C  
ATOM   2663  C   GLY C 468     -23.687 141.862 118.287  1.00  0.35           C  
ATOM   2664  O   GLY C 468     -23.268 141.782 119.435  1.00  0.35           O  
ATOM   2665  N   TRP C 469     -23.535 142.991 117.576  1.00  0.29           N  
ATOM   2666  CA  TRP C 469     -22.909 144.180 118.129  1.00  0.29           C  
ATOM   2667  C   TRP C 469     -23.800 144.921 119.111  1.00  0.29           C  
ATOM   2668  O   TRP C 469     -23.345 145.443 120.127  1.00  0.29           O  
ATOM   2669  CB  TRP C 469     -22.482 145.138 116.998  1.00  0.29           C  
ATOM   2670  CG  TRP C 469     -21.422 144.530 116.105  1.00  0.29           C  
ATOM   2671  CD1 TRP C 469     -21.547 143.987 114.856  1.00  0.29           C  
ATOM   2672  CD2 TRP C 469     -20.038 144.395 116.474  1.00  0.29           C  
ATOM   2673  NE1 TRP C 469     -20.323 143.542 114.406  1.00  0.29           N  
ATOM   2674  CE2 TRP C 469     -19.382 143.789 115.382  1.00  0.29           C  
ATOM   2675  CE3 TRP C 469     -19.343 144.747 117.630  1.00  0.29           C  
ATOM   2676  CZ2 TRP C 469     -18.016 143.542 115.419  1.00  0.29           C  
ATOM   2677  CZ3 TRP C 469     -17.962 144.499 117.665  1.00  0.29           C  
ATOM   2678  CH2 TRP C 469     -17.306 143.913 116.572  1.00  0.29           C  
ATOM   2679  N   GLN C 470     -25.109 144.988 118.816  1.00  0.38           N  
ATOM   2680  CA  GLN C 470     -26.083 145.611 119.677  1.00  0.38           C  
ATOM   2681  C   GLN C 470     -26.964 144.557 120.309  1.00  0.38           C  
ATOM   2682  O   GLN C 470     -27.096 143.428 119.837  1.00  0.38           O  
ATOM   2683  CB  GLN C 470     -26.985 146.581 118.889  1.00  0.38           C  
ATOM   2684  CG  GLN C 470     -26.213 147.644 118.079  1.00  0.38           C  
ATOM   2685  CD  GLN C 470     -25.540 148.631 119.023  1.00  0.38           C  
ATOM   2686  OE1 GLN C 470     -26.174 149.184 119.923  1.00  0.38           O  
ATOM   2687  NE2 GLN C 470     -24.220 148.858 118.845  1.00  0.38           N  
ATOM   2688  N   LYS C 471     -27.616 144.916 121.426  1.00  0.36           N  
ATOM   2689  CA  LYS C 471     -28.586 144.049 122.046  1.00  0.36           C  
ATOM   2690  C   LYS C 471     -29.962 144.205 121.415  1.00  0.36           C  
ATOM   2691  O   LYS C 471     -30.706 143.244 121.376  1.00  0.36           O  
ATOM   2692  CB  LYS C 471     -28.601 144.317 123.562  1.00  0.36           C  
ATOM   2693  CG  LYS C 471     -29.472 143.324 124.343  1.00  0.36           C  
ATOM   2694  CD  LYS C 471     -29.556 143.593 125.851  1.00  0.36           C  
ATOM   2695  CE  LYS C 471     -30.243 144.919 126.175  1.00  0.36           C  
ATOM   2696  NZ  LYS C 471     -30.089 145.214 127.599  1.00  0.36           N  
ATOM   2697  N   ASN C 472     -30.297 145.386 120.846  1.00  0.44           N  
ATOM   2698  CA  ASN C 472     -31.580 145.652 120.185  1.00  0.44           C  
ATOM   2699  C   ASN C 472     -31.662 145.115 118.769  1.00  0.44           C  
ATOM   2700  O   ASN C 472     -32.741 144.961 118.204  1.00  0.44           O  
ATOM   2701  CB  ASN C 472     -31.808 147.162 119.993  1.00  0.44           C  
ATOM   2702  CG  ASN C 472     -31.972 147.860 121.328  1.00  0.44           C  
ATOM   2703  OD1 ASN C 472     -32.365 147.287 122.342  1.00  0.44           O  
ATOM   2704  ND2 ASN C 472     -31.663 149.176 121.331  1.00  0.44           N  
ATOM   2705  N   ASP C 473     -30.504 144.798 118.167  1.00  0.28           N  
ATOM   2706  CA  ASP C 473     -30.410 144.125 116.888  1.00  0.28           C  
ATOM   2707  C   ASP C 473     -31.045 142.723 116.951  1.00  0.28           C  
ATOM   2708  O   ASP C 473     -31.347 142.091 115.936  1.00  0.28           O  
ATOM   2709  CB  ASP C 473     -28.907 143.948 116.541  1.00  0.28           C  
ATOM   2710  CG  ASP C 473     -28.269 145.186 115.932  1.00  0.28           C  
ATOM   2711  OD1 ASP C 473     -28.977 146.184 115.662  1.00  0.28           O  
ATOM   2712  OD2 ASP C 473     -27.016 145.140 115.798  1.00  0.28           O  
ATOM   2713  N   LYS C 474     -31.189 142.182 118.182  1.00  0.34           N  
ATOM   2714  CA  LYS C 474     -31.530 140.819 118.502  1.00  0.34           C  
ATOM   2715  C   LYS C 474     -32.375 140.810 119.798  1.00  0.34           C  
ATOM   2716  O   LYS C 474     -32.657 141.860 120.352  1.00  0.34           O  
ATOM   2717  CB  LYS C 474     -30.198 140.040 118.684  1.00  0.34           C  
ATOM   2718  CG  LYS C 474     -29.282 140.013 117.438  1.00  0.34           C  
ATOM   2719  CD  LYS C 474     -29.870 139.150 116.316  1.00  0.34           C  
ATOM   2720  CE  LYS C 474     -28.890 138.918 115.170  1.00  0.34           C  
ATOM   2721  NZ  LYS C 474     -29.615 138.373 114.004  1.00  0.34           N  
ATOM   2722  N   ASP C 475     -32.830 139.640 120.314  1.00  0.33           N  
ATOM   2723  CA  ASP C 475     -33.645 139.545 121.539  1.00  0.33           C  
ATOM   2724  C   ASP C 475     -32.828 139.130 122.758  1.00  0.33           C  
ATOM   2725  O   ASP C 475     -33.323 138.887 123.863  1.00  0.33           O  
ATOM   2726  CB  ASP C 475     -34.719 138.447 121.378  1.00  0.33           C  
ATOM   2727  CG  ASP C 475     -35.591 138.761 120.187  1.00  0.33           C  
ATOM   2728  OD1 ASP C 475     -36.255 139.824 120.207  1.00  0.33           O  
ATOM   2729  OD2 ASP C 475     -35.584 137.937 119.234  1.00  0.33           O  
ATOM   2730  N   TYR C 476     -31.510 138.989 122.561  1.00  0.33           N  
ATOM   2731  CA  TYR C 476     -30.534 138.717 123.587  1.00  0.33           C  
ATOM   2732  C   TYR C 476     -30.600 139.639 124.807  1.00  0.33           C  
ATOM   2733  O   TYR C 476     -31.184 140.719 124.800  1.00  0.33           O  
ATOM   2734  CB  TYR C 476     -29.164 138.755 122.901  1.00  0.33           C  
ATOM   2735  CG  TYR C 476     -28.084 138.058 123.688  1.00  0.33           C  
ATOM   2736  CD1 TYR C 476     -27.142 138.757 124.456  1.00  0.33           C  
ATOM   2737  CD2 TYR C 476     -28.004 136.664 123.650  1.00  0.33           C  
ATOM   2738  CE1 TYR C 476     -26.058 138.089 125.077  1.00  0.33           C  
ATOM   2739  CE2 TYR C 476     -26.942 136.011 124.313  1.00  0.33           C  
ATOM   2740  CZ  TYR C 476     -25.971 136.727 124.991  1.00  0.33           C  
ATOM   2741  OH  TYR C 476     -24.905 136.029 125.585  1.00  0.33           O  
ATOM   2742  N   LYS C 477     -30.012 139.208 125.927  1.00  0.39           N  
ATOM   2743  CA  LYS C 477     -30.135 139.893 127.187  1.00  0.39           C  
ATOM   2744  C   LYS C 477     -28.765 140.050 127.787  1.00  0.39           C  
ATOM   2745  O   LYS C 477     -27.767 139.670 127.197  1.00  0.39           O  
ATOM   2746  CB  LYS C 477     -31.106 139.156 128.128  1.00  0.39           C  
ATOM   2747  CG  LYS C 477     -32.520 139.112 127.532  1.00  0.39           C  
ATOM   2748  CD  LYS C 477     -33.549 138.626 128.553  1.00  0.39           C  
ATOM   2749  CE  LYS C 477     -34.945 138.447 127.964  1.00  0.39           C  
ATOM   2750  NZ  LYS C 477     -35.849 137.928 129.013  1.00  0.39           N  
ATOM   2751  N   PHE C 478     -28.662 140.699 128.954  1.00  0.31           N  
ATOM   2752  CA  PHE C 478     -27.392 140.774 129.640  1.00  0.31           C  
ATOM   2753  C   PHE C 478     -26.930 139.443 130.220  1.00  0.31           C  
ATOM   2754  O   PHE C 478     -25.873 138.913 129.902  1.00  0.31           O  
ATOM   2755  CB  PHE C 478     -27.584 141.741 130.825  1.00  0.31           C  
ATOM   2756  CG  PHE C 478     -26.378 141.802 131.724  1.00  0.31           C  
ATOM   2757  CD1 PHE C 478     -25.049 141.759 131.245  1.00  0.31           C  
ATOM   2758  CD2 PHE C 478     -26.611 141.856 133.102  1.00  0.31           C  
ATOM   2759  CE1 PHE C 478     -23.975 141.857 132.143  1.00  0.31           C  
ATOM   2760  CE2 PHE C 478     -25.548 141.936 134.003  1.00  0.31           C  
ATOM   2761  CZ  PHE C 478     -24.231 141.977 133.521  1.00  0.31           C  
ATOM   2762  N   SER C 479     -27.719 138.882 131.152  1.00  0.39           N  
ATOM   2763  CA  SER C 479     -27.490 137.543 131.625  1.00  0.39           C  
ATOM   2764  C   SER C 479     -27.914 136.607 130.540  1.00  0.39           C  
ATOM   2765  O   SER C 479     -29.008 136.815 130.010  1.00  0.39           O  
ATOM   2766  CB  SER C 479     -28.147 137.250 132.990  1.00  0.39           C  
ATOM   2767  OG  SER C 479     -29.516 137.643 132.984  1.00  0.39           O  
ATOM   2768  N   ARG C 480     -26.978 135.678 130.174  1.00  0.43           N  
ATOM   2769  CA  ARG C 480     -27.039 134.664 129.113  1.00  0.43           C  
ATOM   2770  C   ARG C 480     -25.789 134.522 128.281  1.00  0.43           C  
ATOM   2771  O   ARG C 480     -25.062 135.494 128.124  1.00  0.43           O  
ATOM   2772  CB  ARG C 480     -28.257 134.847 128.202  1.00  0.43           C  
ATOM   2773  CG  ARG C 480     -28.704 133.790 127.180  1.00  0.43           C  
ATOM   2774  CD  ARG C 480     -30.039 134.190 126.560  1.00  0.43           C  
ATOM   2775  NE  ARG C 480     -30.976 134.406 127.710  1.00  0.43           N  
ATOM   2776  CZ  ARG C 480     -32.182 134.956 127.633  1.00  0.43           C  
ATOM   2777  NH1 ARG C 480     -32.834 135.209 128.752  1.00  0.43           N  
ATOM   2778  NH2 ARG C 480     -32.714 135.247 126.463  1.00  0.43           N  
ATOM   2779  N   LEU C 481     -25.465 133.315 127.776  1.00  0.58           N  
ATOM   2780  CA  LEU C 481     -24.363 133.109 126.851  1.00  0.58           C  
ATOM   2781  C   LEU C 481     -24.722 132.043 125.829  1.00  0.58           C  
ATOM   2782  O   LEU C 481     -25.664 131.279 126.027  1.00  0.58           O  
ATOM   2783  CB  LEU C 481     -23.009 132.899 127.580  1.00  0.58           C  
ATOM   2784  CG  LEU C 481     -21.769 132.625 126.700  1.00  0.58           C  
ATOM   2785  CD1 LEU C 481     -21.484 133.775 125.719  1.00  0.58           C  
ATOM   2786  CD2 LEU C 481     -20.547 132.312 127.574  1.00  0.58           C  
ATOM   2787  N   LEU C 482     -24.014 131.990 124.676  1.00  0.51           N  
ATOM   2788  CA  LEU C 482     -24.166 130.978 123.643  1.00  0.51           C  
ATOM   2789  C   LEU C 482     -22.945 130.073 123.619  1.00  0.51           C  
ATOM   2790  O   LEU C 482     -21.809 130.506 123.803  1.00  0.51           O  
ATOM   2791  CB  LEU C 482     -24.363 131.496 122.185  1.00  0.51           C  
ATOM   2792  CG  LEU C 482     -25.708 132.166 121.862  1.00  0.51           C  
ATOM   2793  CD1 LEU C 482     -25.900 133.448 122.644  1.00  0.51           C  
ATOM   2794  CD2 LEU C 482     -25.829 132.489 120.371  1.00  0.51           C  
ATOM   2795  N   CYS C 483     -23.170 128.762 123.415  1.00  0.49           N  
ATOM   2796  CA  CYS C 483     -22.144 127.750 123.592  1.00  0.49           C  
ATOM   2797  C   CYS C 483     -22.459 126.545 122.732  1.00  0.49           C  
ATOM   2798  O   CYS C 483     -23.500 126.499 122.085  1.00  0.49           O  
ATOM   2799  CB  CYS C 483     -22.043 127.214 125.051  1.00  0.49           C  
ATOM   2800  SG  CYS C 483     -22.073 128.433 126.406  1.00  0.49           S  
ATOM   2801  N   ARG C 484     -21.596 125.510 122.733  1.00  0.43           N  
ATOM   2802  CA  ARG C 484     -21.823 124.327 121.929  1.00  0.43           C  
ATOM   2803  C   ARG C 484     -21.414 123.063 122.649  1.00  0.43           C  
ATOM   2804  O   ARG C 484     -20.406 123.073 123.351  1.00  0.43           O  
ATOM   2805  CB  ARG C 484     -20.986 124.409 120.642  1.00  0.43           C  
ATOM   2806  CG  ARG C 484     -19.507 124.739 120.946  1.00  0.43           C  
ATOM   2807  CD  ARG C 484     -18.500 124.328 119.876  1.00  0.43           C  
ATOM   2808  NE  ARG C 484     -18.961 125.020 118.638  1.00  0.43           N  
ATOM   2809  CZ  ARG C 484     -18.675 124.581 117.418  1.00  0.43           C  
ATOM   2810  NH1 ARG C 484     -17.854 123.557 117.233  1.00  0.43           N  
ATOM   2811  NH2 ARG C 484     -19.205 125.208 116.373  1.00  0.43           N  
ATOM   2812  N   ALA C 485     -22.219 121.961 122.585  1.00  0.41           N  
ATOM   2813  CA  ALA C 485     -21.956 120.675 123.260  1.00  0.41           C  
ATOM   2814  C   ALA C 485     -21.624 120.799 124.732  1.00  0.41           C  
ATOM   2815  O   ALA C 485     -21.053 119.903 125.346  1.00  0.41           O  
ATOM   2816  CB  ALA C 485     -20.841 119.858 122.574  1.00  0.41           C  
ATOM   2817  N   ARG C 486     -21.970 121.968 125.302  1.00  0.32           N  
ATOM   2818  CA  ARG C 486     -21.462 122.505 126.524  1.00  0.32           C  
ATOM   2819  C   ARG C 486     -21.761 121.533 127.615  1.00  0.32           C  
ATOM   2820  O   ARG C 486     -22.904 121.341 128.023  1.00  0.32           O  
ATOM   2821  CB  ARG C 486     -22.084 123.911 126.748  1.00  0.32           C  
ATOM   2822  CG  ARG C 486     -23.634 123.895 126.710  1.00  0.32           C  
ATOM   2823  CD  ARG C 486     -24.382 125.143 127.146  1.00  0.32           C  
ATOM   2824  NE  ARG C 486     -23.831 125.520 128.485  1.00  0.32           N  
ATOM   2825  CZ  ARG C 486     -24.359 125.142 129.656  1.00  0.32           C  
ATOM   2826  NH1 ARG C 486     -24.029 125.813 130.753  1.00  0.32           N  
ATOM   2827  NH2 ARG C 486     -25.232 124.151 129.767  1.00  0.32           N  
ATOM   2828  N   TYR C 487     -20.716 120.825 128.083  1.00  0.43           N  
ATOM   2829  CA  TYR C 487     -20.890 119.731 129.007  1.00  0.43           C  
ATOM   2830  C   TYR C 487     -21.602 120.285 130.244  1.00  0.43           C  
ATOM   2831  O   TYR C 487     -22.543 119.706 130.770  1.00  0.43           O  
ATOM   2832  CB  TYR C 487     -19.493 119.098 129.284  1.00  0.43           C  
ATOM   2833  CG  TYR C 487     -19.070 118.175 128.138  1.00  0.43           C  
ATOM   2834  CD1 TYR C 487     -19.787 116.985 127.900  1.00  0.43           C  
ATOM   2835  CD2 TYR C 487     -17.947 118.432 127.322  1.00  0.43           C  
ATOM   2836  CE1 TYR C 487     -19.395 116.085 126.895  1.00  0.43           C  
ATOM   2837  CE2 TYR C 487     -17.554 117.534 126.313  1.00  0.43           C  
ATOM   2838  CZ  TYR C 487     -18.282 116.360 126.097  1.00  0.43           C  
ATOM   2839  OH  TYR C 487     -17.899 115.444 125.091  1.00  0.43           O  
ATOM   2840  N   TYR C 488     -21.178 121.511 130.630  1.00  0.40           N  
ATOM   2841  CA  TYR C 488     -21.672 122.356 131.695  1.00  0.40           C  
ATOM   2842  C   TYR C 488     -21.387 123.846 131.267  1.00  0.40           C  
ATOM   2843  O   TYR C 488     -21.182 124.080 130.073  1.00  0.40           O  
ATOM   2844  CB  TYR C 488     -20.883 121.954 132.967  1.00  0.40           C  
ATOM   2845  CG  TYR C 488     -21.236 120.644 133.640  1.00  0.40           C  
ATOM   2846  CD1 TYR C 488     -20.843 119.411 133.099  1.00  0.40           C  
ATOM   2847  CD2 TYR C 488     -21.830 120.624 134.914  1.00  0.40           C  
ATOM   2848  CE1 TYR C 488     -21.152 118.206 133.733  1.00  0.40           C  
ATOM   2849  CE2 TYR C 488     -22.006 119.425 135.627  1.00  0.40           C  
ATOM   2850  CZ  TYR C 488     -21.666 118.214 135.028  1.00  0.40           C  
ATOM   2851  OH  TYR C 488     -21.728 116.994 135.724  1.00  0.40           O  
ATOM   2852  N   PRO C 489     -21.335 124.912 132.109  1.00  0.43           N  
ATOM   2853  CA  PRO C 489     -20.980 126.273 131.656  1.00  0.43           C  
ATOM   2854  C   PRO C 489     -19.495 126.583 131.650  1.00  0.43           C  
ATOM   2855  O   PRO C 489     -18.867 126.523 132.704  1.00  0.43           O  
ATOM   2856  CB  PRO C 489     -21.565 127.235 132.721  1.00  0.43           C  
ATOM   2857  CG  PRO C 489     -22.546 126.432 133.554  1.00  0.43           C  
ATOM   2858  CD  PRO C 489     -22.275 124.970 133.220  1.00  0.43           C  
ATOM   2859  N   GLY C 490     -18.904 126.920 130.483  1.00  0.51           N  
ATOM   2860  CA  GLY C 490     -17.570 127.524 130.439  1.00  0.51           C  
ATOM   2861  C   GLY C 490     -17.664 128.955 130.872  1.00  0.51           C  
ATOM   2862  O   GLY C 490     -18.729 129.554 130.715  1.00  0.51           O  
ATOM   2863  N   THR C 491     -16.600 129.534 131.469  1.00  0.51           N  
ATOM   2864  CA  THR C 491     -16.749 130.729 132.302  1.00  0.51           C  
ATOM   2865  C   THR C 491     -15.695 131.801 132.112  1.00  0.51           C  
ATOM   2866  O   THR C 491     -14.764 131.665 131.319  1.00  0.51           O  
ATOM   2867  CB  THR C 491     -16.872 130.441 133.809  1.00  0.51           C  
ATOM   2868  OG1 THR C 491     -15.690 129.943 134.408  1.00  0.51           O  
ATOM   2869  CG2 THR C 491     -17.965 129.403 133.961  1.00  0.51           C  
ATOM   2870  N   PRO C 492     -15.847 132.938 132.793  1.00  0.50           N  
ATOM   2871  CA  PRO C 492     -14.824 133.960 132.759  1.00  0.50           C  
ATOM   2872  C   PRO C 492     -14.081 133.945 134.081  1.00  0.50           C  
ATOM   2873  O   PRO C 492     -13.833 132.907 134.682  1.00  0.50           O  
ATOM   2874  CB  PRO C 492     -15.668 135.253 132.555  1.00  0.50           C  
ATOM   2875  CG  PRO C 492     -17.091 134.767 132.240  1.00  0.50           C  
ATOM   2876  CD  PRO C 492     -17.150 133.536 133.097  1.00  0.50           C  
ATOM   2877  N   ARG C 493     -13.727 135.130 134.575  1.00  0.41           N  
ATOM   2878  CA  ARG C 493     -13.021 135.305 135.811  1.00  0.41           C  
ATOM   2879  C   ARG C 493     -13.947 135.302 137.020  1.00  0.41           C  
ATOM   2880  O   ARG C 493     -14.865 136.112 137.106  1.00  0.41           O  
ATOM   2881  CB  ARG C 493     -12.312 136.680 135.723  1.00  0.41           C  
ATOM   2882  CG  ARG C 493     -11.528 137.099 136.976  1.00  0.41           C  
ATOM   2883  CD  ARG C 493     -10.803 138.431 136.794  1.00  0.41           C  
ATOM   2884  NE  ARG C 493     -10.011 138.654 138.041  1.00  0.41           N  
ATOM   2885  CZ  ARG C 493      -9.250 139.732 138.266  1.00  0.41           C  
ATOM   2886  NH1 ARG C 493      -8.654 139.876 139.446  1.00  0.41           N  
ATOM   2887  NH2 ARG C 493      -9.085 140.677 137.345  1.00  0.41           N  
ATOM   2888  N   GLY C 494     -13.663 134.447 138.026  1.00  0.44           N  
ATOM   2889  CA  GLY C 494     -14.212 134.644 139.368  1.00  0.44           C  
ATOM   2890  C   GLY C 494     -15.441 133.856 139.733  1.00  0.44           C  
ATOM   2891  O   GLY C 494     -16.295 134.341 140.470  1.00  0.44           O  
ATOM   2892  N   ILE C 495     -15.553 132.596 139.267  1.00  0.42           N  
ATOM   2893  CA  ILE C 495     -16.756 131.816 139.496  1.00  0.42           C  
ATOM   2894  C   ILE C 495     -16.567 130.333 139.211  1.00  0.42           C  
ATOM   2895  O   ILE C 495     -16.099 129.926 138.152  1.00  0.42           O  
ATOM   2896  CB  ILE C 495     -17.950 132.375 138.731  1.00  0.42           C  
ATOM   2897  CG1 ILE C 495     -19.272 131.659 139.065  1.00  0.42           C  
ATOM   2898  CG2 ILE C 495     -17.664 132.440 137.213  1.00  0.42           C  
ATOM   2899  CD1 ILE C 495     -20.430 132.520 138.580  1.00  0.42           C  
ATOM   2900  N   THR C 496     -16.920 129.483 140.203  1.00  0.40           N  
ATOM   2901  CA  THR C 496     -16.777 128.023 140.149  1.00  0.40           C  
ATOM   2902  C   THR C 496     -17.896 127.346 140.898  1.00  0.40           C  
ATOM   2903  O   THR C 496     -17.792 126.241 141.424  1.00  0.40           O  
ATOM   2904  CB  THR C 496     -15.477 127.466 140.695  1.00  0.40           C  
ATOM   2905  OG1 THR C 496     -15.143 128.050 141.950  1.00  0.40           O  
ATOM   2906  CG2 THR C 496     -14.368 127.799 139.699  1.00  0.40           C  
ATOM   2907  N   ARG C 497     -19.030 128.039 140.981  1.00  0.26           N  
ATOM   2908  CA  ARG C 497     -20.155 127.636 141.779  1.00  0.26           C  
ATOM   2909  C   ARG C 497     -21.148 126.850 140.936  1.00  0.26           C  
ATOM   2910  O   ARG C 497     -21.090 126.819 139.704  1.00  0.26           O  
ATOM   2911  CB  ARG C 497     -20.871 128.894 142.304  1.00  0.26           C  
ATOM   2912  CG  ARG C 497     -20.038 129.920 143.099  1.00  0.26           C  
ATOM   2913  CD  ARG C 497     -19.571 129.446 144.470  1.00  0.26           C  
ATOM   2914  NE  ARG C 497     -20.790 129.194 145.297  1.00  0.26           N  
ATOM   2915  CZ  ARG C 497     -20.760 128.545 146.464  1.00  0.26           C  
ATOM   2916  NH1 ARG C 497     -21.884 128.434 147.154  1.00  0.26           N  
ATOM   2917  NH2 ARG C 497     -19.633 128.034 146.949  1.00  0.26           N  
ATOM   2918  N   MET C 498     -22.111 126.199 141.602  1.00  0.34           N  
ATOM   2919  CA  MET C 498     -23.273 125.642 140.955  1.00  0.34           C  
ATOM   2920  C   MET C 498     -24.299 126.771 140.691  1.00  0.34           C  
ATOM   2921  O   MET C 498     -24.407 127.660 141.529  1.00  0.34           O  
ATOM   2922  CB  MET C 498     -23.843 124.507 141.850  1.00  0.34           C  
ATOM   2923  CG  MET C 498     -22.835 123.382 142.207  1.00  0.34           C  
ATOM   2924  SD  MET C 498     -23.284 122.397 143.675  1.00  0.34           S  
ATOM   2925  CE  MET C 498     -24.690 121.504 142.960  1.00  0.34           C  
ATOM   2926  N   TRP C 499     -25.074 126.810 139.569  1.00  0.31           N  
ATOM   2927  CA  TRP C 499     -26.097 127.849 139.372  1.00  0.31           C  
ATOM   2928  C   TRP C 499     -27.322 127.367 138.631  1.00  0.31           C  
ATOM   2929  O   TRP C 499     -27.379 126.253 138.101  1.00  0.31           O  
ATOM   2930  CB  TRP C 499     -25.619 129.120 138.633  1.00  0.31           C  
ATOM   2931  CG  TRP C 499     -24.571 129.866 139.391  1.00  0.31           C  
ATOM   2932  CD1 TRP C 499     -23.229 129.797 139.215  1.00  0.31           C  
ATOM   2933  CD2 TRP C 499     -24.772 130.703 140.554  1.00  0.31           C  
ATOM   2934  NE1 TRP C 499     -22.586 130.638 140.081  1.00  0.31           N  
ATOM   2935  CE2 TRP C 499     -23.516 131.158 140.946  1.00  0.31           C  
ATOM   2936  CE3 TRP C 499     -25.919 131.042 141.266  1.00  0.31           C  
ATOM   2937  CZ2 TRP C 499     -23.342 131.972 142.062  1.00  0.31           C  
ATOM   2938  CZ3 TRP C 499     -25.756 131.855 142.402  1.00  0.31           C  
ATOM   2939  CH2 TRP C 499     -24.492 132.318 142.790  1.00  0.31           C  
ATOM   2940  N   PHE C 500     -28.369 128.208 138.625  1.00  0.37           N  
ATOM   2941  CA  PHE C 500     -29.678 127.918 138.063  1.00  0.37           C  
ATOM   2942  C   PHE C 500     -29.690 127.386 136.625  1.00  0.37           C  
ATOM   2943  O   PHE C 500     -28.927 127.793 135.754  1.00  0.37           O  
ATOM   2944  CB  PHE C 500     -30.631 129.136 138.275  1.00  0.37           C  
ATOM   2945  CG  PHE C 500     -32.058 128.906 137.820  1.00  0.37           C  
ATOM   2946  CD1 PHE C 500     -32.810 127.805 138.273  1.00  0.37           C  
ATOM   2947  CD2 PHE C 500     -32.646 129.791 136.899  1.00  0.37           C  
ATOM   2948  CE1 PHE C 500     -34.088 127.552 137.753  1.00  0.37           C  
ATOM   2949  CE2 PHE C 500     -33.933 129.556 136.401  1.00  0.37           C  
ATOM   2950  CZ  PHE C 500     -34.647 128.425 136.813  1.00  0.37           C  
ATOM   2951  N   ASN C 501     -30.568 126.384 136.385  1.00  0.48           N  
ATOM   2952  CA  ASN C 501     -30.763 125.789 135.082  1.00  0.48           C  
ATOM   2953  C   ASN C 501     -31.549 126.711 134.169  1.00  0.48           C  
ATOM   2954  O   ASN C 501     -32.486 127.357 134.617  1.00  0.48           O  
ATOM   2955  CB  ASN C 501     -31.379 124.350 135.148  1.00  0.48           C  
ATOM   2956  CG  ASN C 501     -32.820 124.283 135.658  1.00  0.48           C  
ATOM   2957  OD1 ASN C 501     -33.758 124.754 135.025  1.00  0.48           O  
ATOM   2958  ND2 ASN C 501     -33.048 123.598 136.807  1.00  0.48           N  
ATOM   2959  N   MET C 502     -31.206 126.743 132.871  1.00  0.45           N  
ATOM   2960  CA  MET C 502     -31.958 127.505 131.898  1.00  0.45           C  
ATOM   2961  C   MET C 502     -31.254 127.376 130.574  1.00  0.45           C  
ATOM   2962  O   MET C 502     -30.336 128.121 130.241  1.00  0.45           O  
ATOM   2963  CB  MET C 502     -32.110 129.029 132.197  1.00  0.45           C  
ATOM   2964  CG  MET C 502     -33.095 129.795 131.284  1.00  0.45           C  
ATOM   2965  SD  MET C 502     -34.798 129.174 131.239  1.00  0.45           S  
ATOM   2966  CE  MET C 502     -35.094 129.603 132.973  1.00  0.45           C  
ATOM   2967  N   TYR C 503     -31.663 126.404 129.751  1.00  0.43           N  
ATOM   2968  CA  TYR C 503     -31.275 126.381 128.357  1.00  0.43           C  
ATOM   2969  C   TYR C 503     -32.502 126.843 127.590  1.00  0.43           C  
ATOM   2970  O   TYR C 503     -33.320 126.052 127.128  1.00  0.43           O  
ATOM   2971  CB  TYR C 503     -30.694 124.982 127.977  1.00  0.43           C  
ATOM   2972  CG  TYR C 503     -30.152 124.780 126.575  1.00  0.43           C  
ATOM   2973  CD1 TYR C 503     -30.640 125.491 125.462  1.00  0.43           C  
ATOM   2974  CD2 TYR C 503     -29.307 123.674 126.338  1.00  0.43           C  
ATOM   2975  CE1 TYR C 503     -30.522 124.972 124.180  1.00  0.43           C  
ATOM   2976  CE2 TYR C 503     -29.108 123.206 125.026  1.00  0.43           C  
ATOM   2977  CZ  TYR C 503     -29.804 123.804 123.967  1.00  0.43           C  
ATOM   2978  OH  TYR C 503     -29.894 123.253 122.675  1.00  0.43           O  
ATOM   2979  N   GLY C 504     -32.642 128.182 127.458  1.00  0.42           N  
ATOM   2980  CA  GLY C 504     -33.625 128.829 126.592  1.00  0.42           C  
ATOM   2981  C   GLY C 504     -33.583 128.356 125.156  1.00  0.42           C  
ATOM   2982  O   GLY C 504     -32.515 128.287 124.551  1.00  0.42           O  
ATOM   2983  N   ALA C 505     -34.763 128.046 124.606  1.00  0.32           N  
ATOM   2984  CA  ALA C 505     -34.966 127.555 123.265  1.00  0.32           C  
ATOM   2985  C   ALA C 505     -35.615 128.643 122.365  1.00  0.32           C  
ATOM   2986  O   ALA C 505     -35.929 129.752 122.882  1.00  0.32           O  
ATOM   2987  CB  ALA C 505     -35.919 126.343 123.339  1.00  0.32           C  
ATOM   2988  OXT ALA C 505     -35.823 128.356 121.154  1.00  0.32           O  
TER    2989      ALA C 505                                                      
END   
