# Supplementary material for: Metabolic capacity is maintained despite shifts in microbial diversity in estuary sediments
Source: ISME Commun. 2025 Oct 11;5(1):ycaf182. doi: 10.1093/ismeco/ycaf182 (PMC12687941; doi:10.1093/ismeco/ycaf182)
Supplement: Supplementary_Data_1_ycaf182 [file supplementary_data_1_ycaf182.zip › SWISS-MODEL/13_July_SF_Bin2_scaffold_20759_c1_11143024_1/models/05/report.json]

{"modelling":{"id":"bd9ab9a5c8549c6a344550f76cc9112d05fe04ee","trg_seq":"LARDIAKVPGTTLFAIGMGPNQFFNNDNKDRTQFLLAALTGNIGKIAGNIGSYAGNYRVAMFNGVPQYIAENPFDIELDGAKPARPKLYWRAEPAHYYNHEDHPLKMGKTMITGKTHMPTPTKSLWFANANSILGNVKWHFNTVVNVLPKMEMIAVQEWWWSTSCEWADIVFAVDAWSELKHPDMCSSVTNPFLTVFPRTPLERPFDTRGDIECLDLVGKQLAKRTG-------------DRRFADMW-KFVEEKKV---EVYLQRILDHSSNTKGFKFPELEEKAKK-GIPALMMTRTNPKTVGYEQVYD-SRPWY-------------TKTGRLEFYREEDEFIEAGENLPVHRE--------PIDSTFYEPNVIVAPAHPFIKAKGPEAYGVKVDDFDNETRQGRNIVKTWEETKKTVHPLAKDGYKFVFHTPKYRHGAHTMPVDTDMVAMLFGPFGDIYRHDKRQPFAAEGYVDIHPDDAKALNIEDGDYVWIDSDPSDRPFRGWQKNDKDYKFSRLLCRARYYPGTPRGITRMWFNMYGATPGSVEGHESRKDGLAKNPRTGYQAMFRSGSHQSATRGWLKPTWMTDSLVRKELFGHAVNKGFLPDVHCPTGAPREAIVKITKAEPGGLNAKGLWRPAALGLRPKYENDKMKDYLAGKFTLAANPKKGGKK","tpl_seq":"--------------------------------------------------------------------------------------------------------------------------------------------------LFPKLKMIFALETRMSSSAMYADIVLPC-AWYYEKHEMTTPCSGNPFFTFVDRS-VAPPGECREEWDAIALILKKVGERAAARGLTEFNDHNGRKRRYDELYKKFTMDGHLLTNEDCLKEMVDINRAVGVFAKDYTYEKFKKEGQTRFLSMGTGVSRYAHANEVDVTKPIYPMRWHFDDKKVFPTHTRRAQFYLDHDWYLEAGESLPTHKDTPMVGGDHPFKITGGHPRVSIHSTH------------------------------------------------------------------------------------------------------------------------------------------------------------------------------------------------------------------------------------------------------------------------------------------------------","pdb_id":"2ivf","chain":"A","method":"X-RAY DIFFRACTION","short_method":"X-ray","coverage":0.3050314486026764,"resolution":1.8799999952316284,"description":"ETHYLBENZENE DEHYDROGENASE ALPHA-SUBUNIT","seq_sim":0.35670116543769836,"assembly_id":1,"score":0.4815414845943451,"pred_lddt":0.12130806595087051,"seq_id":30.92783546447754,"found_by":"BLAST","oligo_state":"monomer","comment":"e_value=2.05383e-06, bit_score=52.373, score=124, gmqe_dist_const=0.587891697883606, gmqe_reduced=0.2952846884727478, gmqe_cb_packing=0.0669175535440445, gmqe_torsion=0.166152223944664, gmqe_ss_agreement=0.30321675539016724, gmqe_coverage=0.3050314486026764, gmqe_seq_id=30.92783546447754, gmqe_seq_sim=0.3567010164260864, gmqe_n_insertions=2, gmqe_n_deletions=7, gmqe_seqres_length=636, gmqe_seqres_coverage=0.3050314465408805, gmqe_profile_aln_score=111.4578857421875, gmqe_avg_entropy=1.9861364364624023","offset":624,"starttime":"29-03-23 (20:16:23)","QMean":{"global_scores":{"qmean4_norm_score":0.58636091354312,"qmean4_z_score":-4.851649751562611,"qmean6_norm_score":0.5365016188989715,"qmean6_z_score":-5.3281088105793195,"interaction_norm_score":-0.00520690878180844,"interaction_z_score":-3.3885116099393957,"cbeta_norm_score":0.0011417153640043882,"cbeta_z_score":-3.2404454090843755,"packing_norm_score":-0.3563349369978081,"packing_z_score":-0.23183473132072815,"torsion_norm_score":0.12572194671398998,"torsion_z_score":-3.9868985318225683,"ss_agreement_norm_score":0.38333731961949746,"ss_agreement_z_score":-2.037753743522469,"acc_agreement_norm_score":0.45918367346938777,"acc_agreement_z_score":-2.0159283701153514,"avg_local_score":0.44062340320157656,"avg_local_score_error":0.06},"local_scores":{"A":[null,null,null,null,null,null,null,null,null,null,null,null,null,null,null,null,null,null,null,null,null,null,null,null,null,null,null,null,null,null,null,null,null,null,null,null,null,null,null,null,null,null,null,null,null,null,null,null,null,null,null,null,null,null,null,null,null,null,null,null,null,null,null,null,null,null,null,null,null,null,null,null,null,null,null,null,null,null,null,null,null,null,null,null,null,null,null,null,null,null,null,null,null,null,null,null,null,null,null,null,null,null,null,null,null,null,null,null,null,null,null,null,null,null,null,null,null,null,null,null,null,null,null,null,null,null,null,null,null,null,null,null,null,null,null,null,null,null,null,null,null,null,null,null,null,null,0.2877776152554151,0.6814372020844246,0.5809446796935485,0.5918632754839729,0.6316089059889592,0.6411197557430341,0.6290990752343764,0.6737221617245409,0.7147396224446733,0.7003120961118149,0.6457284967666734,0.6451440500859457,0.6367292299783193,0.6076138761172007,0.630344369731749,0.6750047749021075,0.5544650873774368,0.6431548348552928,0.6978400669130856,0.6415402164130644,0.6665148708865221,0.7223376191044791,0.6852802178075711,0.6992432180459127,0.7328168119445427,0.705376992155422,0.7210461886729569,0.7138643225352708,0.630589113364943,0.5042820140966688,0.36734593726012577,0.4090417828198464,0.2259410918587834,0.38061543357878697,0.48386475065751683,0.37769498334010004,0.41300610396565834,0.38342819832936115,0.3396103962922638,0.37655781300031077,0.3945106416941274,0.41967735240133996,0.32588768272745944,0.421174601904523,0.4932280639871906,0.42411475235399826,0.4441614879650806,0.4830072205754108,0.4791363174393998,0.491707051656444,0.38879423017788034,0.4100218730390503,0.4379845060710396,0.2997163297899954,0.23941556483884072,0.32234924296348944,0.5172277086705819,0.506908258590792,0.4726303217431202,0.5120427469725137,0.5645512850791912,0.6288538586100109,0.5850882554787913,0.6190564556646413,0.5575858513251004,0.5017447551848822,0.5135866645707508,0.640074354626186,0.5989799431063249,0.5951816355491768,0.5959706089963198,0.6990256115429339,0.643690848568813,0.5541916871775868,0.6265635186460543,0.5441582756147358,0.5538117720191257,0.5265303896491835,0.46307036285155423,0.5034469517426414,0.3354749355321768,0.38056874581220257,0.308337989188264,0.46934769122689773,0.4129254107662485,0.3653496691984096,0.49323191455348875,0.403727247636118,0.3130281395874045,0.42795725360445175,0.4010262949396857,0.4381227483983927,0.32001476527661193,0.3658876418091919,0.37847818086110824,0.34369231169444286,0.4446179496708124,0.44260031122805493,0.4805988162993245,0.378441728906602,0.4167994691538538,0.4292379013156534,0.37745556917545925,0.45737051983292265,0.44405609924399025,0.43589483236253596,0.43825731981746346,0.467240401152245,0.37873228225347766,0.40746870668788693,0.37702887229114224,0.3980738314568477,0.4271787683695129,0.3994763529730594,0.3262726137292239,0.24079729796603183,0.34234519773770095,0.39255176659002505,0.32890836932179823,0.3161799553302088,0.3903158713730397,0.4782891824327063,0.36507558288120967,0.30054021717331414,0.3728350449646761,0.4333197419889347,0.48471601354860583,0.5001653277498019,0.4846982228393542,0.4417697733765282,0.41163738798935984,0.3659447365385141,0.35650247558796855,0.34068874910518465,0.29111236105102667,0.3400601766146139,0.2660451626522814,0.3112128746276368,0.3725663187840476,0.382987487305324,0.2985764622560468,0.27208627183400136,0.2765070853073509,0.3112904306750144,0.3345511099032075,0.2897907973648597,0.32758229831468094,0.2904179624782185,0.3425984238178536,0.3255181615140955,0.2679053642603956,0.2586803925789417,0.28141407784080563,0.234134737412422,0.21104345742725145,0.21606253404044898,0.1963237707714463,0.3254308829311547,0.3775894246006108,0.31996925102269036,0.5168079721380772,0.489706213446177,0.5733224782268305,0.5721697117425888,0.555169615687625,0.5392017971775696,0.49670257419542385,0.5868989309382945,0.5454340106976965,0.6134178878096884,0.6580221318279698,0.6003713123353253,0.6224857341820781,0.6234342509808942,0.6015753065745106,0.5953191580305442,0.37090440893700133,0.2202493775811667,0.27692590511480775,0.2184556981293168,0.3118203374371362,0.1922052677072554,0.22082129943394085,0.23235234142877909,0.2584992103047738,0.22006587198209226,0.2788904887242559,0.2994215762372542,0.3084917206018549,0.28471566526129155,0.18157878496062724,0.2481543228698706,0.270578767910394,0.18433517870627839,0.2128895482568871,0.18057439785726098,null,null,null,null,null,null,null,null,null,null,null,null,null,null,null,null,null,null,null,null,null,null,null,null,null,null,null,null,null,null,null,null,null,null,null,null,null,null,null,null,null,null,null,null,null,null,null,null,null,null,null,null,null,null,null,null,null,null,null,null,null,null,null,null,null,null,null,null,null,null,null,null,null,null,null,null,null,null,null,null,null,null,null,null,null,null,null,null,null,null,null,null,null,null,null,null,null,null,null,null,null,null,null,null,null,null,null,null,null,null,null,null,null,null,null,null,null,null,null,null,null,null,null,null,null,null,null,null,null,null,null,null,null,null,null,null,null,null,null,null,null,null,null,null,null,null,null,null,null,null,null,null,null,null,null,null,null,null,null,null,null,null,null,null,null,null,null,null,null,null,null,null,null,null,null,null,null,null,null,null,null,null,null,null,null,null,null,null,null,null,null,null,null,null,null,null,null,null,null,null,null,null,null,null,null,null,null,null,null,null,null,null,null,null,null,null,null,null,null,null,null,null,null,null,null,null,null,null,null,null,null,null,null,null,null,null,null,null,null,null,null,null,null,null,null,null,null,null,null,null,null,null,null,null,null,null,null,null,null,null,null,null,null,null,null,null,null,null,null,null,null,null,null,null,null,null,null,null,null,null,null,null,null,null,null,null,null,null,null,null,null,null,null,null]},"qmean_version":"4.3.0"},"title":"Modelling","endtime":"29-03-23 (20:17:16)","mod_engine":["ProMod3"],"ProMod3":{"version":"3.2.1"},"ProMod":null,"MODELLER":null,"SPDBV":null}}
