# Supplementary material for: Metabolic capacity is maintained despite shifts in microbial diversity in estuary sediments
Source: ISME Commun. 2025 Oct 11;5(1):ycaf182. doi: 10.1093/ismeco/ycaf182 (PMC12687941; doi:10.1093/ismeco/ycaf182)
Supplement: Supplementary_Data_1_ycaf182 [file supplementary_data_1_ycaf182.zip › SWISS-MODEL/13_July_SF_Bin2_scaffold_20759_c1_11143024_1/models/05/coords.js]

let model_05=`ATOM      1  N   VAL A 147      96.239  93.278  56.303  1.00  0.29           N  
ATOM      2  CA  VAL A 147      95.228  93.485  57.414  1.00  0.29           C  
ATOM      3  C   VAL A 147      94.379  94.707  57.226  1.00  0.29           C  
ATOM      4  O   VAL A 147      93.179  94.547  57.050  1.00  0.29           O  
ATOM      5  CB  VAL A 147      95.873  93.502  58.794  1.00  0.29           C  
ATOM      6  CG1 VAL A 147      94.836  93.856  59.896  1.00  0.29           C  
ATOM      7  CG2 VAL A 147      96.447  92.098  59.062  1.00  0.29           C  
ATOM      8  N   LEU A 148      94.969  95.932  57.201  1.00  0.68           N  
ATOM      9  CA  LEU A 148      94.257  97.202  57.082  1.00  0.68           C  
ATOM     10  C   LEU A 148      93.170  97.225  56.008  1.00  0.68           C  
ATOM     11  O   LEU A 148      92.064  97.614  56.362  1.00  0.68           O  
ATOM     12  CB  LEU A 148      95.265  98.383  56.937  1.00  0.68           C  
ATOM     13  CG  LEU A 148      94.659  99.809  56.998  1.00  0.68           C  
ATOM     14  CD1 LEU A 148      95.739 100.811  57.432  1.00  0.68           C  
ATOM     15  CD2 LEU A 148      94.003 100.329  55.703  1.00  0.68           C  
ATOM     16  N   PRO A 149      93.332  96.763  54.758  1.00  0.58           N  
ATOM     17  CA  PRO A 149      92.241  96.715  53.780  1.00  0.58           C  
ATOM     18  C   PRO A 149      90.977  95.946  54.176  1.00  0.58           C  
ATOM     19  O   PRO A 149      89.949  96.145  53.542  1.00  0.58           O  
ATOM     20  CB  PRO A 149      92.898  96.072  52.546  1.00  0.58           C  
ATOM     21  CG  PRO A 149      94.361  96.505  52.649  1.00  0.58           C  
ATOM     22  CD  PRO A 149      94.609  96.385  54.145  1.00  0.58           C  
ATOM     23  N   LYS A 150      91.038  95.024  55.166  1.00  0.59           N  
ATOM     24  CA  LYS A 150      89.885  94.290  55.662  1.00  0.59           C  
ATOM     25  C   LYS A 150      89.216  95.016  56.815  1.00  0.59           C  
ATOM     26  O   LYS A 150      88.099  94.685  57.196  1.00  0.59           O  
ATOM     27  CB  LYS A 150      90.341  92.936  56.278  1.00  0.59           C  
ATOM     28  CG  LYS A 150      90.968  91.967  55.267  1.00  0.59           C  
ATOM     29  CD  LYS A 150      91.790  90.865  55.956  1.00  0.59           C  
ATOM     30  CE  LYS A 150      92.217  89.768  54.973  1.00  0.59           C  
ATOM     31  NZ  LYS A 150      92.732  88.579  55.692  1.00  0.59           N  
ATOM     32  N   MET A 151      89.902  95.999  57.430  1.00  0.63           N  
ATOM     33  CA  MET A 151      89.440  96.627  58.646  1.00  0.63           C  
ATOM     34  C   MET A 151      88.537  97.802  58.334  1.00  0.63           C  
ATOM     35  O   MET A 151      88.911  98.726  57.621  1.00  0.63           O  
ATOM     36  CB  MET A 151      90.629  97.110  59.520  1.00  0.63           C  
ATOM     37  CG  MET A 151      91.503  95.958  60.062  1.00  0.63           C  
ATOM     38  SD  MET A 151      90.624  94.720  61.072  1.00  0.63           S  
ATOM     39  CE  MET A 151      90.205  95.821  62.454  1.00  0.63           C  
ATOM     40  N   GLU A 152      87.305  97.786  58.876  1.00  0.64           N  
ATOM     41  CA  GLU A 152      86.381  98.898  58.768  1.00  0.64           C  
ATOM     42  C   GLU A 152      86.676 100.024  59.734  1.00  0.64           C  
ATOM     43  O   GLU A 152      86.340 101.180  59.481  1.00  0.64           O  
ATOM     44  CB  GLU A 152      84.959  98.411  59.098  1.00  0.64           C  
ATOM     45  CG  GLU A 152      84.403  97.399  58.075  1.00  0.64           C  
ATOM     46  CD  GLU A 152      82.990  96.959  58.445  1.00  0.64           C  
ATOM     47  OE1 GLU A 152      82.502  97.346  59.539  1.00  0.64           O  
ATOM     48  OE2 GLU A 152      82.390  96.220  57.624  1.00  0.64           O  
ATOM     49  N   MET A 153      87.279  99.697  60.889  1.00  0.63           N  
ATOM     50  CA  MET A 153      87.596 100.673  61.900  1.00  0.63           C  
ATOM     51  C   MET A 153      88.898 100.287  62.563  1.00  0.63           C  
ATOM     52  O   MET A 153      89.065  99.183  63.081  1.00  0.63           O  
ATOM     53  CB  MET A 153      86.475 100.749  62.977  1.00  0.63           C  
ATOM     54  CG  MET A 153      86.781 101.642  64.209  1.00  0.63           C  
ATOM     55  SD  MET A 153      87.163 103.390  63.859  1.00  0.63           S  
ATOM     56  CE  MET A 153      85.551 103.844  63.166  1.00  0.63           C  
ATOM     57  N   ILE A 154      89.846 101.228  62.580  1.00  0.67           N  
ATOM     58  CA  ILE A 154      91.052 101.203  63.366  1.00  0.67           C  
ATOM     59  C   ILE A 154      90.992 102.398  64.285  1.00  0.67           C  
ATOM     60  O   ILE A 154      90.966 103.550  63.860  1.00  0.67           O  
ATOM     61  CB  ILE A 154      92.304 101.299  62.506  1.00  0.67           C  
ATOM     62  CG1 ILE A 154      92.260 100.196  61.424  1.00  0.67           C  
ATOM     63  CG2 ILE A 154      93.564 101.199  63.408  1.00  0.67           C  
ATOM     64  CD1 ILE A 154      93.407 100.297  60.423  1.00  0.67           C  
ATOM     65  N   ALA A 155      90.971 102.165  65.606  1.00  0.71           N  
ATOM     66  CA  ALA A 155      90.937 103.257  66.538  1.00  0.71           C  
ATOM     67  C   ALA A 155      91.972 103.023  67.591  1.00  0.71           C  
ATOM     68  O   ALA A 155      92.306 101.892  67.938  1.00  0.71           O  
ATOM     69  CB  ALA A 155      89.549 103.456  67.177  1.00  0.71           C  
ATOM     70  N   VAL A 156      92.550 104.121  68.082  1.00  0.70           N  
ATOM     71  CA  VAL A 156      93.657 104.057  69.005  1.00  0.70           C  
ATOM     72  C   VAL A 156      93.260 104.831  70.233  1.00  0.70           C  
ATOM     73  O   VAL A 156      92.536 105.827  70.179  1.00  0.70           O  
ATOM     74  CB  VAL A 156      94.969 104.574  68.410  1.00  0.70           C  
ATOM     75  CG1 VAL A 156      95.097 104.069  66.964  1.00  0.70           C  
ATOM     76  CG2 VAL A 156      94.946 106.096  68.332  1.00  0.70           C  
ATOM     77  N   GLN A 157      93.739 104.383  71.394  1.00  0.65           N  
ATOM     78  CA  GLN A 157      93.707 105.160  72.600  1.00  0.65           C  
ATOM     79  C   GLN A 157      95.139 105.522  72.858  1.00  0.65           C  
ATOM     80  O   GLN A 157      95.945 104.651  73.169  1.00  0.65           O  
ATOM     81  CB  GLN A 157      93.152 104.299  73.740  1.00  0.65           C  
ATOM     82  CG  GLN A 157      91.689 103.934  73.460  1.00  0.65           C  
ATOM     83  CD  GLN A 157      91.211 103.086  74.616  1.00  0.65           C  
ATOM     84  OE1 GLN A 157      91.636 101.948  74.818  1.00  0.65           O  
ATOM     85  NE2 GLN A 157      90.297 103.658  75.419  1.00  0.65           N  
ATOM     86  N   GLU A 158      95.499 106.802  72.669  1.00  0.65           N  
ATOM     87  CA  GLU A 158      96.894 107.177  72.666  1.00  0.65           C  
ATOM     88  C   GLU A 158      97.153 108.517  73.273  1.00  0.65           C  
ATOM     89  O   GLU A 158      96.343 109.444  73.245  1.00  0.65           O  
ATOM     90  CB  GLU A 158      97.456 107.291  71.242  1.00  0.65           C  
ATOM     91  CG  GLU A 158      98.338 106.097  70.836  1.00  0.65           C  
ATOM     92  CD  GLU A 158      99.677 105.933  71.551  1.00  0.65           C  
ATOM     93  OE1 GLU A 158      99.980 106.749  72.456  1.00  0.65           O  
ATOM     94  OE2 GLU A 158     100.438 105.034  71.097  1.00  0.65           O  
ATOM     95  N   TRP A 159      98.376 108.648  73.803  1.00  0.64           N  
ATOM     96  CA  TRP A 159      98.881 109.878  74.355  1.00  0.64           C  
ATOM     97  C   TRP A 159      99.735 110.542  73.311  1.00  0.64           C  
ATOM     98  O   TRP A 159     100.044 111.730  73.389  1.00  0.64           O  
ATOM     99  CB  TRP A 159      99.766 109.608  75.608  1.00  0.64           C  
ATOM    100  CG  TRP A 159     100.968 108.674  75.458  1.00  0.64           C  
ATOM    101  CD1 TRP A 159     102.282 109.015  75.290  1.00  0.64           C  
ATOM    102  CD2 TRP A 159     100.914 107.238  75.440  1.00  0.64           C  
ATOM    103  NE1 TRP A 159     103.044 107.889  75.072  1.00  0.64           N  
ATOM    104  CE2 TRP A 159     102.229 106.781  75.166  1.00  0.64           C  
ATOM    105  CE3 TRP A 159      99.866 106.339  75.603  1.00  0.64           C  
ATOM    106  CZ2 TRP A 159     102.495 105.425  75.032  1.00  0.64           C  
ATOM    107  CZ3 TRP A 159     100.139 104.970  75.487  1.00  0.64           C  
ATOM    108  CH2 TRP A 159     101.437 104.516  75.203  1.00  0.64           C  
ATOM    109  N   TRP A 160     100.128 109.768  72.294  1.00  0.61           N  
ATOM    110  CA  TRP A 160     101.168 110.155  71.401  1.00  0.61           C  
ATOM    111  C   TRP A 160     100.791 109.745  70.003  1.00  0.61           C  
ATOM    112  O   TRP A 160     100.092 108.766  69.750  1.00  0.61           O  
ATOM    113  CB  TRP A 160     102.449 109.439  71.885  1.00  0.61           C  
ATOM    114  CG  TRP A 160     103.733 109.758  71.162  1.00  0.61           C  
ATOM    115  CD1 TRP A 160     104.354 109.069  70.162  1.00  0.61           C  
ATOM    116  CD2 TRP A 160     104.567 110.884  71.476  1.00  0.61           C  
ATOM    117  NE1 TRP A 160     105.508 109.722  69.793  1.00  0.61           N  
ATOM    118  CE2 TRP A 160     105.669 110.828  70.593  1.00  0.61           C  
ATOM    119  CE3 TRP A 160     104.458 111.894  72.431  1.00  0.61           C  
ATOM    120  CZ2 TRP A 160     106.670 111.783  70.651  1.00  0.61           C  
ATOM    121  CZ3 TRP A 160     105.469 112.865  72.479  1.00  0.61           C  
ATOM    122  CH2 TRP A 160     106.559 112.813  71.597  1.00  0.61           C  
ATOM    123  N   TRP A 161     101.252 110.510  69.004  1.00  0.63           N  
ATOM    124  CA  TRP A 161     101.050 110.133  67.626  1.00  0.63           C  
ATOM    125  C   TRP A 161     102.092 109.095  67.260  1.00  0.63           C  
ATOM    126  O   TRP A 161     103.164 109.403  66.748  1.00  0.63           O  
ATOM    127  CB  TRP A 161     101.081 111.361  66.688  1.00  0.63           C  
ATOM    128  CG  TRP A 161      99.900 112.294  66.931  1.00  0.63           C  
ATOM    129  CD1 TRP A 161      99.844 113.471  67.627  1.00  0.63           C  
ATOM    130  CD2 TRP A 161      98.575 112.049  66.431  1.00  0.63           C  
ATOM    131  NE1 TRP A 161      98.562 113.979  67.596  1.00  0.63           N  
ATOM    132  CE2 TRP A 161      97.765 113.130  66.866  1.00  0.63           C  
ATOM    133  CE3 TRP A 161      98.047 111.033  65.643  1.00  0.63           C  
ATOM    134  CZ2 TRP A 161      96.424 113.194  66.519  1.00  0.63           C  
ATOM    135  CZ3 TRP A 161      96.714 111.146  65.232  1.00  0.63           C  
ATOM    136  CH2 TRP A 161      95.899 112.193  65.690  1.00  0.63           C  
ATOM    137  N   SER A 162     101.798 107.813  67.587  1.00  0.68           N  
ATOM    138  CA  SER A 162     102.577 106.661  67.163  1.00  0.68           C  
ATOM    139  C   SER A 162     102.486 106.459  65.665  1.00  0.68           C  
ATOM    140  O   SER A 162     101.516 106.857  65.031  1.00  0.68           O  
ATOM    141  CB  SER A 162     102.285 105.312  67.913  1.00  0.68           C  
ATOM    142  OG  SER A 162     101.217 104.505  67.408  1.00  0.68           O  
ATOM    143  N   THR A 163     103.488 105.774  65.078  1.00  0.55           N  
ATOM    144  CA  THR A 163     103.498 105.362  63.673  1.00  0.55           C  
ATOM    145  C   THR A 163     102.271 104.550  63.291  1.00  0.55           C  
ATOM    146  O   THR A 163     101.702 104.679  62.209  1.00  0.55           O  
ATOM    147  CB  THR A 163     104.721 104.495  63.391  1.00  0.55           C  
ATOM    148  OG1 THR A 163     105.901 105.213  63.715  1.00  0.55           O  
ATOM    149  CG2 THR A 163     104.797 104.090  61.911  1.00  0.55           C  
ATOM    150  N   SER A 164     101.792 103.671  64.189  1.00  0.64           N  
ATOM    151  CA  SER A 164     100.576 102.897  63.973  1.00  0.64           C  
ATOM    152  C   SER A 164      99.322 103.745  64.031  1.00  0.64           C  
ATOM    153  O   SER A 164      98.364 103.517  63.297  1.00  0.64           O  
ATOM    154  CB  SER A 164     100.433 101.708  64.946  1.00  0.64           C  
ATOM    155  OG  SER A 164     101.628 100.926  64.920  1.00  0.64           O  
ATOM    156  N   CYS A 165      99.285 104.773  64.893  1.00  0.70           N  
ATOM    157  CA  CYS A 165      98.168 105.697  65.002  1.00  0.70           C  
ATOM    158  C   CYS A 165      97.982 106.644  63.865  1.00  0.70           C  
ATOM    159  O   CYS A 165      96.876 107.116  63.625  1.00  0.70           O  
ATOM    160  CB  CYS A 165      98.332 106.558  66.242  1.00  0.70           C  
ATOM    161  SG  CYS A 165      98.292 105.413  67.609  1.00  0.70           S  
ATOM    162  N   GLU A 166      99.045 106.888  63.097  1.00  0.64           N  
ATOM    163  CA  GLU A 166      98.967 107.591  61.841  1.00  0.64           C  
ATOM    164  C   GLU A 166      98.143 106.851  60.779  1.00  0.64           C  
ATOM    165  O   GLU A 166      97.650 107.464  59.836  1.00  0.64           O  
ATOM    166  CB  GLU A 166     100.396 107.827  61.323  1.00  0.64           C  
ATOM    167  CG  GLU A 166     101.184 108.847  62.182  1.00  0.64           C  
ATOM    168  CD  GLU A 166     102.599 109.079  61.656  1.00  0.64           C  
ATOM    169  OE1 GLU A 166     103.032 108.357  60.723  1.00  0.64           O  
ATOM    170  OE2 GLU A 166     103.255 110.004  62.199  1.00  0.64           O  
ATOM    171  N   TRP A 167      97.928 105.521  60.935  1.00  0.67           N  
ATOM    172  CA  TRP A 167      97.093 104.725  60.051  1.00  0.67           C  
ATOM    173  C   TRP A 167      95.707 104.479  60.619  1.00  0.67           C  
ATOM    174  O   TRP A 167      94.920 103.745  60.028  1.00  0.67           O  
ATOM    175  CB  TRP A 167      97.705 103.320  59.829  1.00  0.67           C  
ATOM    176  CG  TRP A 167      99.012 103.353  59.083  1.00  0.67           C  
ATOM    177  CD1 TRP A 167     100.279 103.159  59.549  1.00  0.67           C  
ATOM    178  CD2 TRP A 167      99.119 103.647  57.684  1.00  0.67           C  
ATOM    179  NE1 TRP A 167     101.182 103.277  58.517  1.00  0.67           N  
ATOM    180  CE2 TRP A 167     100.496 103.586  57.363  1.00  0.67           C  
ATOM    181  CE3 TRP A 167      98.165 103.957  56.717  1.00  0.67           C  
ATOM    182  CZ2 TRP A 167     100.929 103.832  56.071  1.00  0.67           C  
ATOM    183  CZ3 TRP A 167      98.607 104.200  55.409  1.00  0.67           C  
ATOM    184  CH2 TRP A 167      99.973 104.135  55.089  1.00  0.67           C  
ATOM    185  N   ALA A 168      95.374 105.055  61.787  1.00  0.72           N  
ATOM    186  CA  ALA A 168      94.063 104.908  62.376  1.00  0.72           C  
ATOM    187  C   ALA A 168      93.002 105.798  61.749  1.00  0.72           C  
ATOM    188  O   ALA A 168      93.287 106.873  61.228  1.00  0.72           O  
ATOM    189  CB  ALA A 168      94.134 105.237  63.874  1.00  0.72           C  
ATOM    190  N   ASP A 169      91.729 105.373  61.841  1.00  0.69           N  
ATOM    191  CA  ASP A 169      90.583 106.149  61.426  1.00  0.69           C  
ATOM    192  C   ASP A 169      90.229 107.159  62.510  1.00  0.69           C  
ATOM    193  O   ASP A 169      89.807 108.284  62.255  1.00  0.69           O  
ATOM    194  CB  ASP A 169      89.375 105.213  61.190  1.00  0.69           C  
ATOM    195  CG  ASP A 169      89.768 104.142  60.193  1.00  0.69           C  
ATOM    196  OD1 ASP A 169      90.187 104.493  59.065  1.00  0.69           O  
ATOM    197  OD2 ASP A 169      89.663 102.952  60.578  1.00  0.69           O  
ATOM    198  N   ILE A 170      90.403 106.747  63.785  1.00  0.70           N  
ATOM    199  CA  ILE A 170      90.039 107.540  64.947  1.00  0.70           C  
ATOM    200  C   ILE A 170      91.158 107.486  65.973  1.00  0.70           C  
ATOM    201  O   ILE A 170      91.660 106.426  66.342  1.00  0.70           O  
ATOM    202  CB  ILE A 170      88.745 107.044  65.605  1.00  0.70           C  
ATOM    203  CG1 ILE A 170      87.516 107.143  64.661  1.00  0.70           C  
ATOM    204  CG2 ILE A 170      88.455 107.787  66.930  1.00  0.70           C  
ATOM    205  CD1 ILE A 170      87.105 108.580  64.295  1.00  0.70           C  
ATOM    206  N   VAL A 171      91.574 108.655  66.501  1.00  0.73           N  
ATOM    207  CA  VAL A 171      92.535 108.719  67.587  1.00  0.73           C  
ATOM    208  C   VAL A 171      91.879 109.405  68.759  1.00  0.73           C  
ATOM    209  O   VAL A 171      91.371 110.519  68.661  1.00  0.73           O  
ATOM    210  CB  VAL A 171      93.849 109.386  67.164  1.00  0.73           C  
ATOM    211  CG1 VAL A 171      94.853 109.585  68.332  1.00  0.73           C  
ATOM    212  CG2 VAL A 171      94.435 108.588  65.969  1.00  0.73           C  
ATOM    213  N   PHE A 172      91.851 108.700  69.907  1.00  0.71           N  
ATOM    214  CA  PHE A 172      91.270 109.160  71.144  1.00  0.71           C  
ATOM    215  C   PHE A 172      92.408 109.532  72.055  1.00  0.71           C  
ATOM    216  O   PHE A 172      93.293 108.720  72.328  1.00  0.71           O  
ATOM    217  CB  PHE A 172      90.454 108.036  71.835  1.00  0.71           C  
ATOM    218  CG  PHE A 172      89.175 107.771  71.102  1.00  0.71           C  
ATOM    219  CD1 PHE A 172      88.154 108.733  71.123  1.00  0.71           C  
ATOM    220  CD2 PHE A 172      88.957 106.553  70.435  1.00  0.71           C  
ATOM    221  CE1 PHE A 172      86.927 108.483  70.498  1.00  0.71           C  
ATOM    222  CE2 PHE A 172      87.722 106.290  69.826  1.00  0.71           C  
ATOM    223  CZ  PHE A 172      86.706 107.256  69.860  1.00  0.71           C  
ATOM    224  N   ALA A 173      92.411 110.798  72.513  1.00  0.72           N  
ATOM    225  CA  ALA A 173      93.436 111.352  73.352  1.00  0.72           C  
ATOM    226  C   ALA A 173      93.323 110.822  74.772  1.00  0.72           C  
ATOM    227  O   ALA A 173      92.253 110.766  75.364  1.00  0.72           O  
ATOM    228  CB  ALA A 173      93.386 112.896  73.302  1.00  0.72           C  
ATOM    229  N   VAL A 174      94.459 110.403  75.349  1.00  0.71           N  
ATOM    230  CA  VAL A 174      94.502 109.856  76.692  1.00  0.71           C  
ATOM    231  C   VAL A 174      95.418 110.714  77.523  1.00  0.71           C  
ATOM    232  O   VAL A 174      96.103 111.599  77.020  1.00  0.71           O  
ATOM    233  CB  VAL A 174      94.927 108.393  76.772  1.00  0.71           C  
ATOM    234  CG1 VAL A 174      94.172 107.599  75.691  1.00  0.71           C  
ATOM    235  CG2 VAL A 174      96.438 108.220  76.585  1.00  0.71           C  
ATOM    236  N   ASP A 175      95.457 110.503  78.850  1.00  0.63           N  
ATOM    237  CA  ASP A 175      96.455 111.135  79.688  1.00  0.63           C  
ATOM    238  C   ASP A 175      97.883 110.845  79.284  1.00  0.63           C  
ATOM    239  O   ASP A 175      98.267 109.698  79.138  1.00  0.63           O  
ATOM    240  CB  ASP A 175      96.409 110.547  81.095  1.00  0.63           C  
ATOM    241  CG  ASP A 175      95.103 110.883  81.743  1.00  0.63           C  
ATOM    242  OD1 ASP A 175      94.182 110.045  81.854  1.00  0.63           O  
ATOM    243  OD2 ASP A 175      94.997 112.034  82.200  1.00  0.63           O  
ATOM    244  N   ALA A 176      98.732 111.891  79.210  1.00  0.50           N  
ATOM    245  CA  ALA A 176     100.033 111.770  78.604  1.00  0.50           C  
ATOM    246  C   ALA A 176     100.990 110.961  79.437  1.00  0.50           C  
ATOM    247  O   ALA A 176     102.001 110.489  78.939  1.00  0.50           O  
ATOM    248  CB  ALA A 176     100.650 113.149  78.274  1.00  0.50           C  
ATOM    249  N   TRP A 177     100.666 110.747  80.721  1.00  0.37           N  
ATOM    250  CA  TRP A 177     101.530 110.049  81.613  1.00  0.37           C  
ATOM    251  C   TRP A 177     100.707 109.584  82.793  1.00  0.37           C  
ATOM    252  O   TRP A 177      99.509 109.841  82.892  1.00  0.37           O  
ATOM    253  CB  TRP A 177     102.704 110.950  82.069  1.00  0.37           C  
ATOM    254  CG  TRP A 177     103.932 110.171  82.508  1.00  0.37           C  
ATOM    255  CD1 TRP A 177     104.409 109.986  83.771  1.00  0.37           C  
ATOM    256  CD2 TRP A 177     104.808 109.434  81.635  1.00  0.37           C  
ATOM    257  NE1 TRP A 177     105.582 109.277  83.742  1.00  0.37           N  
ATOM    258  CE2 TRP A 177     105.842 108.915  82.445  1.00  0.37           C  
ATOM    259  CE3 TRP A 177     104.787 109.183  80.263  1.00  0.37           C  
ATOM    260  CZ2 TRP A 177     106.867 108.161  81.892  1.00  0.37           C  
ATOM    261  CZ3 TRP A 177     105.799 108.382  79.713  1.00  0.37           C  
ATOM    262  CH2 TRP A 177     106.824 107.873  80.520  1.00  0.37           C  
ATOM    263  N   SER A 178     101.367 108.878  83.726  1.00  0.41           N  
ATOM    264  CA  SER A 178     100.863 108.542  85.040  1.00  0.41           C  
ATOM    265  C   SER A 178     100.769 109.713  85.988  1.00  0.41           C  
ATOM    266  O   SER A 178     100.067 109.607  86.972  1.00  0.41           O  
ATOM    267  CB  SER A 178     101.754 107.498  85.755  1.00  0.41           C  
ATOM    268  OG  SER A 178     103.091 107.948  85.964  1.00  0.41           O  
ATOM    269  N   GLU A 179     101.429 110.849  85.693  1.00  0.23           N  
ATOM    270  CA  GLU A 179     101.247 112.118  86.368  1.00  0.23           C  
ATOM    271  C   GLU A 179      99.825 112.648  86.215  1.00  0.23           C  
ATOM    272  O   GLU A 179      99.325 113.393  87.078  1.00  0.23           O  
ATOM    273  CB  GLU A 179     102.307 113.121  85.829  1.00  0.23           C  
ATOM    274  CG  GLU A 179     103.766 112.803  86.256  1.00  0.23           C  
ATOM    275  CD  GLU A 179     104.789 113.652  85.504  1.00  0.23           C  
ATOM    276  OE1 GLU A 179     104.359 114.524  84.709  1.00  0.23           O  
ATOM    277  OE2 GLU A 179     106.002 113.416  85.725  1.00  0.23           O  
ATOM    278  N   LEU A 180      99.075 112.356  85.153  1.00  0.38           N  
ATOM    279  CA  LEU A 180      97.833 113.047  84.878  1.00  0.38           C  
ATOM    280  C   LEU A 180      96.588 112.271  85.289  1.00  0.38           C  
ATOM    281  O   LEU A 180      95.470 112.768  85.198  1.00  0.38           O  
ATOM    282  CB  LEU A 180      97.835 113.390  83.377  1.00  0.38           C  
ATOM    283  CG  LEU A 180      98.966 114.358  82.954  1.00  0.38           C  
ATOM    284  CD1 LEU A 180      98.953 114.466  81.433  1.00  0.38           C  
ATOM    285  CD2 LEU A 180      98.842 115.748  83.585  1.00  0.38           C  
ATOM    286  N   LYS A 181      96.761 111.058  85.848  1.00  0.48           N  
ATOM    287  CA  LYS A 181      95.688 110.180  86.231  1.00  0.48           C  
ATOM    288  C   LYS A 181      96.179 109.539  87.531  1.00  0.48           C  
ATOM    289  O   LYS A 181      97.294 109.743  87.918  1.00  0.48           O  
ATOM    290  CB  LYS A 181      95.361 109.168  85.073  1.00  0.48           C  
ATOM    291  CG  LYS A 181      96.521 108.263  84.571  1.00  0.48           C  
ATOM    292  CD  LYS A 181      96.230 107.596  83.197  1.00  0.48           C  
ATOM    293  CE  LYS A 181      97.438 106.932  82.491  1.00  0.48           C  
ATOM    294  NZ  LYS A 181      97.210 106.665  81.033  1.00  0.48           N  
ATOM    295  N   HIS A 182      95.358 108.760  88.252  1.00  0.38           N  
ATOM    296  CA  HIS A 182      95.817 107.834  89.271  1.00  0.38           C  
ATOM    297  C   HIS A 182      96.067 106.400  88.763  1.00  0.38           C  
ATOM    298  O   HIS A 182      95.184 105.710  88.314  1.00  0.38           O  
ATOM    299  CB  HIS A 182      94.779 107.723  90.398  1.00  0.38           C  
ATOM    300  CG  HIS A 182      94.350 109.057  90.922  1.00  0.38           C  
ATOM    301  ND1 HIS A 182      93.387 109.803  90.261  1.00  0.38           N  
ATOM    302  CD2 HIS A 182      94.701 109.663  92.088  1.00  0.38           C  
ATOM    303  CE1 HIS A 182      93.162 110.836  91.047  1.00  0.38           C  
ATOM    304  NE2 HIS A 182      93.931 110.801  92.158  1.00  0.38           N  
ATOM    305  N   PRO A 183      97.316 105.972  88.821  1.00  0.41           N  
ATOM    306  CA  PRO A 183      97.639 104.553  88.713  1.00  0.41           C  
ATOM    307  C   PRO A 183      98.627 104.067  89.754  1.00  0.41           C  
ATOM    308  O   PRO A 183      99.007 104.781  90.679  1.00  0.41           O  
ATOM    309  CB  PRO A 183      98.327 104.463  87.343  1.00  0.41           C  
ATOM    310  CG  PRO A 183      99.066 105.796  87.216  1.00  0.41           C  
ATOM    311  CD  PRO A 183      98.303 106.773  88.113  1.00  0.41           C  
ATOM    312  N   ASP A 184      99.068 102.815  89.554  1.00  0.38           N  
ATOM    313  CA  ASP A 184     100.036 102.108  90.324  1.00  0.38           C  
ATOM    314  C   ASP A 184     101.027 101.507  89.319  1.00  0.38           C  
ATOM    315  O   ASP A 184     100.704 101.321  88.157  1.00  0.38           O  
ATOM    316  CB  ASP A 184      99.211 101.133  91.187  1.00  0.38           C  
ATOM    317  CG  ASP A 184      98.565  99.960  90.475  1.00  0.38           C  
ATOM    318  OD1 ASP A 184      97.536 100.222  89.808  1.00  0.38           O  
ATOM    319  OD2 ASP A 184      99.050  98.814  90.632  1.00  0.38           O  
ATOM    320  N   MET A 185     102.310 101.294  89.691  1.00  0.34           N  
ATOM    321  CA  MET A 185     103.241 100.588  88.800  1.00  0.34           C  
ATOM    322  C   MET A 185     103.049  99.076  88.768  1.00  0.34           C  
ATOM    323  O   MET A 185     102.343  98.475  89.551  1.00  0.34           O  
ATOM    324  CB  MET A 185     104.739 100.908  89.042  1.00  0.34           C  
ATOM    325  CG  MET A 185     105.274 100.381  90.377  1.00  0.34           C  
ATOM    326  SD  MET A 185     107.065 100.533  90.634  1.00  0.34           S  
ATOM    327  CE  MET A 185     107.440  99.238  89.433  1.00  0.34           C  
ATOM    328  N   CYS A 186     103.687  98.355  87.847  1.00  0.38           N  
ATOM    329  CA  CYS A 186     103.442  96.923  87.786  1.00  0.38           C  
ATOM    330  C   CYS A 186     104.766  96.249  87.959  1.00  0.38           C  
ATOM    331  O   CYS A 186     105.482  95.945  87.010  1.00  0.38           O  
ATOM    332  CB  CYS A 186     102.729  96.537  86.477  1.00  0.38           C  
ATOM    333  SG  CYS A 186     101.093  97.332  86.340  1.00  0.38           S  
ATOM    334  N   SER A 187     105.149  96.071  89.236  1.00  0.39           N  
ATOM    335  CA  SER A 187     106.422  95.510  89.617  1.00  0.39           C  
ATOM    336  C   SER A 187     106.537  94.025  89.375  1.00  0.39           C  
ATOM    337  O   SER A 187     105.569  93.262  89.360  1.00  0.39           O  
ATOM    338  CB  SER A 187     106.818  95.834  91.078  1.00  0.39           C  
ATOM    339  OG  SER A 187     105.935  95.257  92.036  1.00  0.39           O  
ATOM    340  N   SER A 188     107.776  93.564  89.185  1.00  0.42           N  
ATOM    341  CA  SER A 188     108.100  92.161  89.250  1.00  0.42           C  
ATOM    342  C   SER A 188     109.084  92.020  90.383  1.00  0.42           C  
ATOM    343  O   SER A 188     109.287  92.932  91.174  1.00  0.42           O  
ATOM    344  CB  SER A 188     108.674  91.587  87.916  1.00  0.42           C  
ATOM    345  OG  SER A 188     109.978  92.094  87.617  1.00  0.42           O  
ATOM    346  N   VAL A 189     109.728  90.856  90.484  1.00  0.33           N  
ATOM    347  CA  VAL A 189     110.694  90.496  91.494  1.00  0.33           C  
ATOM    348  C   VAL A 189     111.913  91.391  91.592  1.00  0.33           C  
ATOM    349  O   VAL A 189     112.496  91.538  92.664  1.00  0.33           O  
ATOM    350  CB  VAL A 189     111.186  89.085  91.233  1.00  0.33           C  
ATOM    351  CG1 VAL A 189     109.971  88.159  91.074  1.00  0.33           C  
ATOM    352  CG2 VAL A 189     112.126  88.893  90.019  1.00  0.33           C  
ATOM    353  N   THR A 190     112.336  91.961  90.443  1.00  0.42           N  
ATOM    354  CA  THR A 190     113.564  92.717  90.246  1.00  0.42           C  
ATOM    355  C   THR A 190     113.641  93.934  91.124  1.00  0.42           C  
ATOM    356  O   THR A 190     114.580  94.121  91.888  1.00  0.42           O  
ATOM    357  CB  THR A 190     113.649  93.192  88.798  1.00  0.42           C  
ATOM    358  OG1 THR A 190     113.704  92.065  87.941  1.00  0.42           O  
ATOM    359  CG2 THR A 190     114.903  94.035  88.527  1.00  0.42           C  
ATOM    360  N   ASN A 191     112.573  94.749  91.080  1.00  0.49           N  
ATOM    361  CA  ASN A 191     112.405  95.895  91.940  1.00  0.49           C  
ATOM    362  C   ASN A 191     111.061  95.651  92.618  1.00  0.49           C  
ATOM    363  O   ASN A 191     110.040  96.001  92.023  1.00  0.49           O  
ATOM    364  CB  ASN A 191     112.326  97.216  91.121  1.00  0.49           C  
ATOM    365  CG  ASN A 191     113.696  97.681  90.648  1.00  0.49           C  
ATOM    366  OD1 ASN A 191     114.701  96.965  90.629  1.00  0.49           O  
ATOM    367  ND2 ASN A 191     113.782  98.962  90.234  1.00  0.49           N  
ATOM    368  N   PRO A 192     110.956  95.068  93.813  1.00  0.42           N  
ATOM    369  CA  PRO A 192     109.749  94.321  94.150  1.00  0.42           C  
ATOM    370  C   PRO A 192     108.887  95.178  95.044  1.00  0.42           C  
ATOM    371  O   PRO A 192     108.572  94.817  96.178  1.00  0.42           O  
ATOM    372  CB  PRO A 192     110.273  93.065  94.871  1.00  0.42           C  
ATOM    373  CG  PRO A 192     111.600  93.501  95.500  1.00  0.42           C  
ATOM    374  CD  PRO A 192     112.123  94.558  94.536  1.00  0.42           C  
ATOM    375  N   PHE A 193     108.467  96.333  94.525  1.00  0.44           N  
ATOM    376  CA  PHE A 193     107.681  97.295  95.253  1.00  0.44           C  
ATOM    377  C   PHE A 193     106.712  97.919  94.299  1.00  0.44           C  
ATOM    378  O   PHE A 193     107.020  98.201  93.146  1.00  0.44           O  
ATOM    379  CB  PHE A 193     108.524  98.387  95.989  1.00  0.44           C  
ATOM    380  CG  PHE A 193     109.846  98.662  95.316  1.00  0.44           C  
ATOM    381  CD1 PHE A 193     109.955  99.592  94.270  1.00  0.44           C  
ATOM    382  CD2 PHE A 193     110.999  97.969  95.732  1.00  0.44           C  
ATOM    383  CE1 PHE A 193     111.197  99.845  93.670  1.00  0.44           C  
ATOM    384  CE2 PHE A 193     112.239  98.215  95.131  1.00  0.44           C  
ATOM    385  CZ  PHE A 193     112.339  99.153  94.098  1.00  0.44           C  
ATOM    386  N   LEU A 194     105.474  98.119  94.768  1.00  0.48           N  
ATOM    387  CA  LEU A 194     104.487  98.866  94.037  1.00  0.48           C  
ATOM    388  C   LEU A 194     104.719 100.332  94.360  1.00  0.48           C  
ATOM    389  O   LEU A 194     105.147 100.663  95.446  1.00  0.48           O  
ATOM    390  CB  LEU A 194     103.034  98.468  94.422  1.00  0.48           C  
ATOM    391  CG  LEU A 194     101.987  99.316  93.682  1.00  0.48           C  
ATOM    392  CD1 LEU A 194     102.111  98.985  92.208  1.00  0.48           C  
ATOM    393  CD2 LEU A 194     100.556  99.159  94.165  1.00  0.48           C  
ATOM    394  N   THR A 195     104.426 101.241  93.418  1.00  0.48           N  
ATOM    395  CA  THR A 195     104.623 102.671  93.551  1.00  0.48           C  
ATOM    396  C   THR A 195     103.405 103.373  93.055  1.00  0.48           C  
ATOM    397  O   THR A 195     102.887 103.064  91.984  1.00  0.48           O  
ATOM    398  CB  THR A 195     105.829 103.196  92.781  1.00  0.48           C  
ATOM    399  OG1 THR A 195     106.997 102.658  93.376  1.00  0.48           O  
ATOM    400  CG2 THR A 195     105.997 104.727  92.761  1.00  0.48           C  
ATOM    401  N   VAL A 196     102.914 104.325  93.868  1.00  0.49           N  
ATOM    402  CA  VAL A 196     101.765 105.153  93.605  1.00  0.49           C  
ATOM    403  C   VAL A 196     102.160 106.238  92.668  1.00  0.49           C  
ATOM    404  O   VAL A 196     103.225 106.839  92.780  1.00  0.49           O  
ATOM    405  CB  VAL A 196     101.297 105.819  94.882  1.00  0.49           C  
ATOM    406  CG1 VAL A 196     100.132 106.823  94.704  1.00  0.49           C  
ATOM    407  CG2 VAL A 196     100.849 104.678  95.793  1.00  0.49           C  
ATOM    408  N   PHE A 197     101.278 106.549  91.730  1.00  0.39           N  
ATOM    409  CA  PHE A 197     101.428 107.696  90.915  1.00  0.39           C  
ATOM    410  C   PHE A 197     100.181 108.518  91.243  1.00  0.39           C  
ATOM    411  O   PHE A 197      99.097 107.948  91.345  1.00  0.39           O  
ATOM    412  CB  PHE A 197     101.430 107.188  89.478  1.00  0.39           C  
ATOM    413  CG  PHE A 197     102.650 106.384  89.132  1.00  0.39           C  
ATOM    414  CD1 PHE A 197     103.935 106.949  89.144  1.00  0.39           C  
ATOM    415  CD2 PHE A 197     102.500 105.043  88.745  1.00  0.39           C  
ATOM    416  CE1 PHE A 197     105.056 106.162  88.840  1.00  0.39           C  
ATOM    417  CE2 PHE A 197     103.606 104.280  88.377  1.00  0.39           C  
ATOM    418  CZ  PHE A 197     104.892 104.820  88.469  1.00  0.39           C  
ATOM    419  N   PRO A 198     100.259 109.809  91.496  1.00  0.41           N  
ATOM    420  CA  PRO A 198      99.090 110.635  91.740  1.00  0.41           C  
ATOM    421  C   PRO A 198      98.691 111.329  90.464  1.00  0.41           C  
ATOM    422  O   PRO A 198      99.510 111.510  89.571  1.00  0.41           O  
ATOM    423  CB  PRO A 198      99.593 111.678  92.756  1.00  0.41           C  
ATOM    424  CG  PRO A 198     101.106 111.804  92.498  1.00  0.41           C  
ATOM    425  CD  PRO A 198     101.507 110.500  91.800  1.00  0.41           C  
ATOM    426  N   ARG A 199      97.423 111.769  90.388  1.00  0.44           N  
ATOM    427  CA  ARG A 199      97.031 112.791  89.454  1.00  0.44           C  
ATOM    428  C   ARG A 199      97.609 114.137  89.910  1.00  0.44           C  
ATOM    429  O   ARG A 199      97.617 114.437  91.100  1.00  0.44           O  
ATOM    430  CB  ARG A 199      95.488 112.842  89.389  1.00  0.44           C  
ATOM    431  CG  ARG A 199      94.952 113.818  88.334  1.00  0.44           C  
ATOM    432  CD  ARG A 199      93.436 113.731  88.213  1.00  0.44           C  
ATOM    433  NE  ARG A 199      93.025 114.662  87.118  1.00  0.44           N  
ATOM    434  CZ  ARG A 199      91.757 114.859  86.734  1.00  0.44           C  
ATOM    435  NH1 ARG A 199      91.470 115.706  85.751  1.00  0.44           N  
ATOM    436  NH2 ARG A 199      90.747 114.282  87.375  1.00  0.44           N  
ATOM    437  N   THR A 200      98.118 114.973  88.978  1.00  0.30           N  
ATOM    438  CA  THR A 200      98.675 116.299  89.242  1.00  0.30           C  
ATOM    439  C   THR A 200      97.579 117.343  89.413  1.00  0.30           C  
ATOM    440  O   THR A 200      96.431 117.109  89.028  1.00  0.30           O  
ATOM    441  CB  THR A 200      99.639 116.798  88.151  1.00  0.30           C  
ATOM    442  OG1 THR A 200      99.046 116.727  86.864  1.00  0.30           O  
ATOM    443  CG2 THR A 200     100.930 115.971  88.188  1.00  0.30           C  
ATOM    444  N   PRO A 201      97.867 118.529  89.964  1.00  0.24           N  
ATOM    445  CA  PRO A 201      96.860 119.574  90.154  1.00  0.24           C  
ATOM    446  C   PRO A 201      96.321 120.178  88.867  1.00  0.24           C  
ATOM    447  O   PRO A 201      95.311 120.869  88.925  1.00  0.24           O  
ATOM    448  CB  PRO A 201      97.603 120.678  90.937  1.00  0.24           C  
ATOM    449  CG  PRO A 201      98.790 119.983  91.608  1.00  0.24           C  
ATOM    450  CD  PRO A 201      99.120 118.831  90.667  1.00  0.24           C  
ATOM    451  N   LEU A 202      97.011 120.015  87.718  1.00  0.32           N  
ATOM    452  CA  LEU A 202      96.649 120.732  86.502  1.00  0.32           C  
ATOM    453  C   LEU A 202      95.655 120.009  85.651  1.00  0.32           C  
ATOM    454  O   LEU A 202      95.063 120.622  84.760  1.00  0.32           O  
ATOM    455  CB  LEU A 202      97.859 120.929  85.561  1.00  0.32           C  
ATOM    456  CG  LEU A 202      98.934 121.862  86.123  1.00  0.32           C  
ATOM    457  CD1 LEU A 202     100.119 121.877  85.149  1.00  0.32           C  
ATOM    458  CD2 LEU A 202      98.383 123.285  86.335  1.00  0.32           C  
ATOM    459  N   GLU A 203      95.487 118.700  85.895  1.00  0.52           N  
ATOM    460  CA  GLU A 203      94.670 117.835  85.092  1.00  0.52           C  
ATOM    461  C   GLU A 203      95.360 117.504  83.796  1.00  0.52           C  
ATOM    462  O   GLU A 203      96.378 118.059  83.386  1.00  0.52           O  
ATOM    463  CB  GLU A 203      93.206 118.312  84.867  1.00  0.52           C  
ATOM    464  CG  GLU A 203      92.496 118.685  86.189  1.00  0.52           C  
ATOM    465  CD  GLU A 203      91.084 119.211  85.957  1.00  0.52           C  
ATOM    466  OE1 GLU A 203      90.702 119.435  84.785  1.00  0.52           O  
ATOM    467  OE2 GLU A 203      90.337 119.249  86.966  1.00  0.52           O  
ATOM    468  N   ARG A 204      94.841 116.487  83.134  1.00  0.51           N  
ATOM    469  CA  ARG A 204      95.161 116.156  81.796  1.00  0.51           C  
ATOM    470  C   ARG A 204      94.817 117.269  80.782  1.00  0.51           C  
ATOM    471  O   ARG A 204      93.826 117.971  80.979  1.00  0.51           O  
ATOM    472  CB  ARG A 204      94.344 114.881  81.674  1.00  0.51           C  
ATOM    473  CG  ARG A 204      92.823 115.075  81.593  1.00  0.51           C  
ATOM    474  CD  ARG A 204      92.131 113.823  81.080  1.00  0.51           C  
ATOM    475  NE  ARG A 204      92.390 112.681  81.995  1.00  0.51           N  
ATOM    476  CZ  ARG A 204      91.632 112.338  83.036  1.00  0.51           C  
ATOM    477  NH1 ARG A 204      91.975 111.232  83.682  1.00  0.51           N  
ATOM    478  NH2 ARG A 204      90.570 113.059  83.373  1.00  0.51           N  
ATOM    479  N   PRO A 205      95.588 117.536  79.724  1.00  0.47           N  
ATOM    480  CA  PRO A 205      95.422 118.767  78.949  1.00  0.47           C  
ATOM    481  C   PRO A 205      94.397 118.543  77.854  1.00  0.47           C  
ATOM    482  O   PRO A 205      94.161 117.400  77.501  1.00  0.47           O  
ATOM    483  CB  PRO A 205      96.806 118.958  78.302  1.00  0.47           C  
ATOM    484  CG  PRO A 205      97.352 117.533  78.124  1.00  0.47           C  
ATOM    485  CD  PRO A 205      96.779 116.781  79.329  1.00  0.47           C  
ATOM    486  N   PHE A 206      93.800 119.596  77.255  1.00  0.51           N  
ATOM    487  CA  PHE A 206      92.868 119.419  76.140  1.00  0.51           C  
ATOM    488  C   PHE A 206      91.609 118.630  76.526  1.00  0.51           C  
ATOM    489  O   PHE A 206      90.926 118.969  77.487  1.00  0.51           O  
ATOM    490  CB  PHE A 206      93.565 118.816  74.868  1.00  0.51           C  
ATOM    491  CG  PHE A 206      94.777 119.610  74.472  1.00  0.51           C  
ATOM    492  CD1 PHE A 206      94.625 120.826  73.793  1.00  0.51           C  
ATOM    493  CD2 PHE A 206      96.073 119.147  74.760  1.00  0.51           C  
ATOM    494  CE1 PHE A 206      95.746 121.577  73.416  1.00  0.51           C  
ATOM    495  CE2 PHE A 206      97.197 119.910  74.416  1.00  0.51           C  
ATOM    496  CZ  PHE A 206      97.032 121.124  73.737  1.00  0.51           C  
ATOM    497  N   ASP A 207      91.271 117.581  75.753  1.00  0.56           N  
ATOM    498  CA  ASP A 207      90.191 116.660  75.988  1.00  0.56           C  
ATOM    499  C   ASP A 207      90.728 115.250  76.089  1.00  0.56           C  
ATOM    500  O   ASP A 207      90.024 114.281  75.785  1.00  0.56           O  
ATOM    501  CB  ASP A 207      89.160 116.702  74.826  1.00  0.56           C  
ATOM    502  CG  ASP A 207      89.723 116.295  73.459  1.00  0.56           C  
ATOM    503  OD1 ASP A 207      90.971 116.233  73.295  1.00  0.56           O  
ATOM    504  OD2 ASP A 207      88.876 116.047  72.565  1.00  0.56           O  
ATOM    505  N   THR A 208      91.993 115.070  76.523  1.00  0.63           N  
ATOM    506  CA  THR A 208      92.526 113.767  76.898  1.00  0.63           C  
ATOM    507  C   THR A 208      91.558 113.042  77.851  1.00  0.63           C  
ATOM    508  O   THR A 208      90.711 113.646  78.475  1.00  0.63           O  
ATOM    509  CB  THR A 208      93.893 113.905  77.551  1.00  0.63           C  
ATOM    510  OG1 THR A 208      93.822 114.880  78.564  1.00  0.63           O  
ATOM    511  CG2 THR A 208      94.969 114.400  76.568  1.00  0.63           C  
ATOM    512  N   ARG A 209      91.632 111.710  78.015  1.00  0.59           N  
ATOM    513  CA  ARG A 209      90.823 111.074  79.047  1.00  0.59           C  
ATOM    514  C   ARG A 209      91.622 109.973  79.688  1.00  0.59           C  
ATOM    515  O   ARG A 209      92.605 109.497  79.143  1.00  0.59           O  
ATOM    516  CB  ARG A 209      89.534 110.461  78.459  1.00  0.59           C  
ATOM    517  CG  ARG A 209      88.427 111.488  78.157  1.00  0.59           C  
ATOM    518  CD  ARG A 209      87.161 110.762  77.709  1.00  0.59           C  
ATOM    519  NE  ARG A 209      86.164 111.799  77.298  1.00  0.59           N  
ATOM    520  CZ  ARG A 209      85.006 112.040  77.922  1.00  0.59           C  
ATOM    521  NH1 ARG A 209      84.650 111.421  79.041  1.00  0.59           N  
ATOM    522  NH2 ARG A 209      84.191 112.976  77.436  1.00  0.59           N  
ATOM    523  N   GLY A 210      91.211 109.503  80.886  1.00  0.62           N  
ATOM    524  CA  GLY A 210      91.728 108.221  81.358  1.00  0.62           C  
ATOM    525  C   GLY A 210      91.197 107.081  80.519  1.00  0.62           C  
ATOM    526  O   GLY A 210      90.055 107.114  80.076  1.00  0.62           O  
ATOM    527  N   ASP A 211      92.004 106.025  80.278  1.00  0.56           N  
ATOM    528  CA  ASP A 211      91.696 104.973  79.308  1.00  0.56           C  
ATOM    529  C   ASP A 211      90.473 104.201  79.657  1.00  0.56           C  
ATOM    530  O   ASP A 211      89.634 103.856  78.825  1.00  0.56           O  
ATOM    531  CB  ASP A 211      92.852 103.948  79.174  1.00  0.56           C  
ATOM    532  CG  ASP A 211      94.119 104.685  78.797  1.00  0.56           C  
ATOM    533  OD1 ASP A 211      94.003 105.826  78.301  1.00  0.56           O  
ATOM    534  OD2 ASP A 211      95.223 104.185  79.126  1.00  0.56           O  
ATOM    535  N   ILE A 212      90.329 103.966  80.952  1.00  0.50           N  
ATOM    536  CA  ILE A 212      89.149 103.455  81.556  1.00  0.50           C  
ATOM    537  C   ILE A 212      87.891 104.237  81.163  1.00  0.50           C  
ATOM    538  O   ILE A 212      86.945 103.668  80.629  1.00  0.50           O  
ATOM    539  CB  ILE A 212      89.449 103.522  83.023  1.00  0.50           C  
ATOM    540  CG1 ILE A 212      90.297 102.283  83.447  1.00  0.50           C  
ATOM    541  CG2 ILE A 212      88.103 103.607  83.698  1.00  0.50           C  
ATOM    542  CD1 ILE A 212      90.846 102.248  84.885  1.00  0.50           C  
ATOM    543  N   GLU A 213      87.891 105.566  81.388  1.00  0.51           N  
ATOM    544  CA  GLU A 213      86.782 106.452  81.147  1.00  0.51           C  
ATOM    545  C   GLU A 213      86.468 106.521  79.665  1.00  0.51           C  
ATOM    546  O   GLU A 213      85.313 106.534  79.242  1.00  0.51           O  
ATOM    547  CB  GLU A 213      87.153 107.844  81.688  1.00  0.51           C  
ATOM    548  CG  GLU A 213      86.042 108.885  81.470  1.00  0.51           C  
ATOM    549  CD  GLU A 213      86.480 110.285  81.872  1.00  0.51           C  
ATOM    550  OE1 GLU A 213      87.575 110.463  82.468  1.00  0.51           O  
ATOM    551  OE2 GLU A 213      85.731 111.213  81.469  1.00  0.51           O  
ATOM    552  N   CYS A 214      87.519 106.527  78.817  1.00  0.64           N  
ATOM    553  CA  CYS A 214      87.369 106.421  77.376  1.00  0.64           C  
ATOM    554  C   CYS A 214      86.696 105.109  76.951  1.00  0.64           C  
ATOM    555  O   CYS A 214      85.733 105.123  76.185  1.00  0.64           O  
ATOM    556  CB  CYS A 214      88.760 106.547  76.678  1.00  0.64           C  
ATOM    557  SG  CYS A 214      88.712 106.620  74.848  1.00  0.64           S  
ATOM    558  N   LEU A 215      87.137 103.942  77.473  1.00  0.60           N  
ATOM    559  CA  LEU A 215      86.522 102.644  77.200  1.00  0.60           C  
ATOM    560  C   LEU A 215      85.098 102.512  77.717  1.00  0.60           C  
ATOM    561  O   LEU A 215      84.237 101.959  77.026  1.00  0.60           O  
ATOM    562  CB  LEU A 215      87.347 101.464  77.778  1.00  0.60           C  
ATOM    563  CG  LEU A 215      88.693 101.237  77.067  1.00  0.60           C  
ATOM    564  CD1 LEU A 215      89.565 100.208  77.798  1.00  0.60           C  
ATOM    565  CD2 LEU A 215      88.523 100.849  75.584  1.00  0.60           C  
ATOM    566  N   ASP A 216      84.808 103.038  78.926  1.00  0.60           N  
ATOM    567  CA  ASP A 216      83.481 103.128  79.511  1.00  0.60           C  
ATOM    568  C   ASP A 216      82.541 103.954  78.634  1.00  0.60           C  
ATOM    569  O   ASP A 216      81.385 103.591  78.398  1.00  0.60           O  
ATOM    570  CB  ASP A 216      83.552 103.816  80.907  1.00  0.60           C  
ATOM    571  CG  ASP A 216      83.939 102.886  82.046  1.00  0.60           C  
ATOM    572  OD1 ASP A 216      84.000 101.649  81.836  1.00  0.60           O  
ATOM    573  OD2 ASP A 216      84.095 103.434  83.173  1.00  0.60           O  
ATOM    574  N   LEU A 217      83.024 105.089  78.089  1.00  0.60           N  
ATOM    575  CA  LEU A 217      82.297 105.898  77.134  1.00  0.60           C  
ATOM    576  C   LEU A 217      81.999 105.194  75.816  1.00  0.60           C  
ATOM    577  O   LEU A 217      80.868 105.235  75.345  1.00  0.60           O  
ATOM    578  CB  LEU A 217      83.042 107.222  76.864  1.00  0.60           C  
ATOM    579  CG  LEU A 217      82.319 108.210  75.922  1.00  0.60           C  
ATOM    580  CD1 LEU A 217      80.858 108.496  76.331  1.00  0.60           C  
ATOM    581  CD2 LEU A 217      83.130 109.511  75.871  1.00  0.60           C  
ATOM    582  N   VAL A 218      82.989 104.471  75.229  1.00  0.70           N  
ATOM    583  CA  VAL A 218      82.790 103.619  74.054  1.00  0.70           C  
ATOM    584  C   VAL A 218      81.717 102.579  74.328  1.00  0.70           C  
ATOM    585  O   VAL A 218      80.787 102.414  73.536  1.00  0.70           O  
ATOM    586  CB  VAL A 218      84.079 102.890  73.639  1.00  0.70           C  
ATOM    587  CG1 VAL A 218      83.813 101.845  72.527  1.00  0.70           C  
ATOM    588  CG2 VAL A 218      85.125 103.905  73.130  1.00  0.70           C  
ATOM    589  N   GLY A 219      81.752 101.900  75.493  1.00  0.64           N  
ATOM    590  CA  GLY A 219      80.755 100.905  75.879  1.00  0.64           C  
ATOM    591  C   GLY A 219      79.367 101.447  76.137  1.00  0.64           C  
ATOM    592  O   GLY A 219      78.368 100.822  75.798  1.00  0.64           O  
ATOM    593  N   LYS A 220      79.268 102.662  76.712  1.00  0.55           N  
ATOM    594  CA  LYS A 220      78.027 103.408  76.845  1.00  0.55           C  
ATOM    595  C   LYS A 220      77.434 103.837  75.508  1.00  0.55           C  
ATOM    596  O   LYS A 220      76.228 103.816  75.297  1.00  0.55           O  
ATOM    597  CB  LYS A 220      78.261 104.713  77.645  1.00  0.55           C  
ATOM    598  CG  LYS A 220      76.987 105.529  77.954  1.00  0.55           C  
ATOM    599  CD  LYS A 220      77.361 106.869  78.613  1.00  0.55           C  
ATOM    600  CE  LYS A 220      76.191 107.791  78.971  1.00  0.55           C  
ATOM    601  NZ  LYS A 220      75.812 108.583  77.788  1.00  0.55           N  
ATOM    602  N   GLN A 221      78.293 104.286  74.569  1.00  0.63           N  
ATOM    603  CA  GLN A 221      77.933 104.567  73.198  1.00  0.63           C  
ATOM    604  C   GLN A 221      77.500 103.339  72.437  1.00  0.63           C  
ATOM    605  O   GLN A 221      76.527 103.413  71.706  1.00  0.63           O  
ATOM    606  CB  GLN A 221      79.073 105.255  72.425  1.00  0.63           C  
ATOM    607  CG  GLN A 221      79.322 106.697  72.899  1.00  0.63           C  
ATOM    608  CD  GLN A 221      80.503 107.270  72.128  1.00  0.63           C  
ATOM    609  OE1 GLN A 221      81.344 106.572  71.563  1.00  0.63           O  
ATOM    610  NE2 GLN A 221      80.559 108.616  72.049  1.00  0.63           N  
ATOM    611  N   LEU A 222      78.165 102.174  72.612  1.00  0.54           N  
ATOM    612  CA  LEU A 222      77.736 100.916  72.019  1.00  0.54           C  
ATOM    613  C   LEU A 222      76.325 100.544  72.445  1.00  0.54           C  
ATOM    614  O   LEU A 222      75.512 100.191  71.607  1.00  0.54           O  
ATOM    615  CB  LEU A 222      78.679  99.743  72.406  1.00  0.54           C  
ATOM    616  CG  LEU A 222      80.083  99.767  71.766  1.00  0.54           C  
ATOM    617  CD1 LEU A 222      80.968  98.693  72.420  1.00  0.54           C  
ATOM    618  CD2 LEU A 222      80.039  99.563  70.242  1.00  0.54           C  
ATOM    619  N   ALA A 223      75.988 100.674  73.742  1.00  0.55           N  
ATOM    620  CA  ALA A 223      74.628 100.533  74.249  1.00  0.55           C  
ATOM    621  C   ALA A 223      73.638 101.587  73.785  1.00  0.55           C  
ATOM    622  O   ALA A 223      72.453 101.283  73.524  1.00  0.55           O  
ATOM    623  CB  ALA A 223      74.673 100.609  75.789  1.00  0.55           C  
ATOM    624  N   LYS A 224      74.009 102.860  73.680  1.00  0.53           N  
ATOM    625  CA  LYS A 224      73.139 103.919  73.215  1.00  0.53           C  
ATOM    626  C   LYS A 224      72.834 103.884  71.718  1.00  0.53           C  
ATOM    627  O   LYS A 224      71.725 104.155  71.285  1.00  0.53           O  
ATOM    628  CB  LYS A 224      73.746 105.292  73.563  1.00  0.53           C  
ATOM    629  CG  LYS A 224      72.838 106.467  73.170  1.00  0.53           C  
ATOM    630  CD  LYS A 224      73.442 107.818  73.573  1.00  0.53           C  
ATOM    631  CE  LYS A 224      72.561 108.999  73.144  1.00  0.53           C  
ATOM    632  NZ  LYS A 224      73.168 110.291  73.542  1.00  0.53           N  
ATOM    633  N   ARG A 225      73.861 103.579  70.893  1.00  0.46           N  
ATOM    634  CA  ARG A 225      73.767 103.448  69.449  1.00  0.46           C  
ATOM    635  C   ARG A 225      73.012 102.192  69.053  1.00  0.46           C  
ATOM    636  O   ARG A 225      72.474 102.108  67.946  1.00  0.46           O  
ATOM    637  CB  ARG A 225      75.195 103.358  68.835  1.00  0.46           C  
ATOM    638  CG  ARG A 225      75.989 104.681  68.899  1.00  0.46           C  
ATOM    639  CD  ARG A 225      77.424 104.516  68.388  1.00  0.46           C  
ATOM    640  NE  ARG A 225      78.081 105.863  68.509  1.00  0.46           N  
ATOM    641  CZ  ARG A 225      79.371 106.103  68.238  1.00  0.46           C  
ATOM    642  NH1 ARG A 225      79.858 107.338  68.354  1.00  0.46           N  
ATOM    643  NH2 ARG A 225      80.189 105.136  67.843  1.00  0.46           N  
ATOM    644  N   THR A 226      72.957 101.187  69.943  1.00  0.50           N  
ATOM    645  CA  THR A 226      72.462  99.863  69.613  1.00  0.50           C  
ATOM    646  C   THR A 226      71.434  99.358  70.592  1.00  0.50           C  
ATOM    647  O   THR A 226      71.763  99.033  71.742  1.00  0.50           O  
ATOM    648  CB  THR A 226      73.578  98.830  69.624  1.00  0.50           C  
ATOM    649  OG1 THR A 226      74.584  99.129  68.673  1.00  0.50           O  
ATOM    650  CG2 THR A 226      73.068  97.450  69.238  1.00  0.50           C  
ATOM    651  N   GLY A 227      70.164  99.172  70.182  1.00  0.34           N  
ATOM    652  CA  GLY A 227      69.065  98.731  71.044  1.00  0.34           C  
ATOM    653  C   GLY A 227      69.021  97.251  71.315  1.00  0.34           C  
ATOM    654  O   GLY A 227      68.070  96.749  71.907  1.00  0.34           O  
ATOM    655  N   ASP A 228      70.048  96.515  70.846  1.00  0.38           N  
ATOM    656  CA  ASP A 228      70.264  95.110  71.100  1.00  0.38           C  
ATOM    657  C   ASP A 228      70.341  94.859  72.601  1.00  0.38           C  
ATOM    658  O   ASP A 228      70.928  95.616  73.371  1.00  0.38           O  
ATOM    659  CB  ASP A 228      71.544  94.585  70.388  1.00  0.38           C  
ATOM    660  CG  ASP A 228      71.687  93.083  70.568  1.00  0.38           C  
ATOM    661  OD1 ASP A 228      72.125  92.659  71.672  1.00  0.38           O  
ATOM    662  OD2 ASP A 228      71.299  92.342  69.640  1.00  0.38           O  
ATOM    663  N   ARG A 229      69.715  93.755  73.033  1.00  0.31           N  
ATOM    664  CA  ARG A 229      69.580  93.420  74.429  1.00  0.31           C  
ATOM    665  C   ARG A 229      70.898  93.173  75.143  1.00  0.31           C  
ATOM    666  O   ARG A 229      71.094  93.633  76.261  1.00  0.31           O  
ATOM    667  CB  ARG A 229      68.674  92.180  74.583  1.00  0.31           C  
ATOM    668  CG  ARG A 229      67.216  92.454  74.162  1.00  0.31           C  
ATOM    669  CD  ARG A 229      66.265  91.328  74.581  1.00  0.31           C  
ATOM    670  NE  ARG A 229      66.671  90.083  73.834  1.00  0.31           N  
ATOM    671  CZ  ARG A 229      66.247  89.750  72.607  1.00  0.31           C  
ATOM    672  NH1 ARG A 229      66.721  88.656  72.011  1.00  0.31           N  
ATOM    673  NH2 ARG A 229      65.362  90.493  71.954  1.00  0.31           N  
ATOM    674  N   ARG A 230      71.848  92.457  74.508  1.00  0.47           N  
ATOM    675  CA  ARG A 230      73.146  92.169  75.097  1.00  0.47           C  
ATOM    676  C   ARG A 230      74.040  93.396  75.137  1.00  0.47           C  
ATOM    677  O   ARG A 230      74.827  93.578  76.064  1.00  0.47           O  
ATOM    678  CB  ARG A 230      73.869  91.058  74.308  1.00  0.47           C  
ATOM    679  CG  ARG A 230      73.189  89.687  74.447  1.00  0.47           C  
ATOM    680  CD  ARG A 230      73.917  88.637  73.614  1.00  0.47           C  
ATOM    681  NE  ARG A 230      73.198  87.342  73.840  1.00  0.47           N  
ATOM    682  CZ  ARG A 230      73.482  86.207  73.187  1.00  0.47           C  
ATOM    683  NH1 ARG A 230      72.783  85.103  73.442  1.00  0.47           N  
ATOM    684  NH2 ARG A 230      74.455  86.154  72.286  1.00  0.47           N  
ATOM    685  N   PHE A 231      73.927  94.270  74.113  1.00  0.41           N  
ATOM    686  CA  PHE A 231      74.656  95.528  74.026  1.00  0.41           C  
ATOM    687  C   PHE A 231      74.374  96.476  75.173  1.00  0.41           C  
ATOM    688  O   PHE A 231      75.288  97.146  75.669  1.00  0.41           O  
ATOM    689  CB  PHE A 231      74.313  96.297  72.729  1.00  0.41           C  
ATOM    690  CG  PHE A 231      75.225  95.893  71.610  1.00  0.41           C  
ATOM    691  CD1 PHE A 231      75.035  94.716  70.873  1.00  0.41           C  
ATOM    692  CD2 PHE A 231      76.282  96.743  71.257  1.00  0.41           C  
ATOM    693  CE1 PHE A 231      75.767  94.484  69.702  1.00  0.41           C  
ATOM    694  CE2 PHE A 231      77.094  96.461  70.154  1.00  0.41           C  
ATOM    695  CZ  PHE A 231      76.804  95.353  69.349  1.00  0.41           C  
ATOM    696  N   ALA A 232      73.109  96.554  75.634  1.00  0.37           N  
ATOM    697  CA  ALA A 232      72.672  97.526  76.613  1.00  0.37           C  
ATOM    698  C   ALA A 232      73.209  97.300  78.017  1.00  0.37           C  
ATOM    699  O   ALA A 232      73.210  98.239  78.808  1.00  0.37           O  
ATOM    700  CB  ALA A 232      71.133  97.660  76.638  1.00  0.37           C  
ATOM    701  N   ASP A 233      73.750  96.103  78.330  1.00  0.49           N  
ATOM    702  CA  ASP A 233      74.327  95.799  79.621  1.00  0.49           C  
ATOM    703  C   ASP A 233      75.853  95.811  79.558  1.00  0.49           C  
ATOM    704  O   ASP A 233      76.521  95.479  80.526  1.00  0.49           O  
ATOM    705  CB  ASP A 233      73.871  94.411  80.139  1.00  0.49           C  
ATOM    706  CG  ASP A 233      72.376  94.405  80.410  1.00  0.49           C  
ATOM    707  OD1 ASP A 233      71.862  95.423  80.937  1.00  0.49           O  
ATOM    708  OD2 ASP A 233      71.756  93.345  80.140  1.00  0.49           O  
ATOM    709  N   MET A 234      76.502  96.229  78.441  1.00  0.40           N  
ATOM    710  CA  MET A 234      77.964  96.308  78.362  1.00  0.40           C  
ATOM    711  C   MET A 234      78.596  97.348  79.272  1.00  0.40           C  
ATOM    712  O   MET A 234      79.786  97.273  79.571  1.00  0.40           O  
ATOM    713  CB  MET A 234      78.474  96.563  76.923  1.00  0.40           C  
ATOM    714  CG  MET A 234      78.327  95.341  75.996  1.00  0.40           C  
ATOM    715  SD  MET A 234      79.219  93.840  76.547  1.00  0.40           S  
ATOM    716  CE  MET A 234      80.914  94.480  76.379  1.00  0.40           C  
ATOM    717  N   TRP A 235      77.811  98.288  79.830  1.00  0.31           N  
ATOM    718  CA  TRP A 235      78.287  99.195  80.850  1.00  0.31           C  
ATOM    719  C   TRP A 235      78.410  98.482  82.203  1.00  0.31           C  
ATOM    720  O   TRP A 235      78.904  99.050  83.166  1.00  0.31           O  
ATOM    721  CB  TRP A 235      77.444 100.508  80.900  1.00  0.31           C  
ATOM    722  CG  TRP A 235      75.946 100.366  81.135  1.00  0.31           C  
ATOM    723  CD1 TRP A 235      74.938 100.377  80.213  1.00  0.31           C  
ATOM    724  CD2 TRP A 235      75.317 100.177  82.416  1.00  0.31           C  
ATOM    725  NE1 TRP A 235      73.725 100.185  80.831  1.00  0.31           N  
ATOM    726  CE2 TRP A 235      73.932 100.044  82.179  1.00  0.31           C  
ATOM    727  CE3 TRP A 235      75.830 100.090  83.707  1.00  0.31           C  
ATOM    728  CZ2 TRP A 235      73.052  99.790  83.219  1.00  0.31           C  
ATOM    729  CZ3 TRP A 235      74.944  99.814  84.758  1.00  0.31           C  
ATOM    730  CH2 TRP A 235      73.571  99.663  84.515  1.00  0.31           C  
ATOM    731  N   LYS A 236      78.118  97.155  82.293  1.00  0.43           N  
ATOM    732  CA  LYS A 236      78.549  96.289  83.388  1.00  0.43           C  
ATOM    733  C   LYS A 236      80.062  96.332  83.635  1.00  0.43           C  
ATOM    734  O   LYS A 236      80.555  96.000  84.706  1.00  0.43           O  
ATOM    735  CB  LYS A 236      78.132  94.820  83.113  1.00  0.43           C  
ATOM    736  CG  LYS A 236      78.928  94.175  81.962  1.00  0.43           C  
ATOM    737  CD  LYS A 236      78.416  92.778  81.605  1.00  0.43           C  
ATOM    738  CE  LYS A 236      79.247  92.135  80.494  1.00  0.43           C  
ATOM    739  NZ  LYS A 236      78.702  90.799  80.180  1.00  0.43           N  
ATOM    740  N   PHE A 237      80.820  96.837  82.637  1.00  0.40           N  
ATOM    741  CA  PHE A 237      82.190  97.296  82.725  1.00  0.40           C  
ATOM    742  C   PHE A 237      82.510  98.196  83.900  1.00  0.40           C  
ATOM    743  O   PHE A 237      83.602  98.079  84.454  1.00  0.40           O  
ATOM    744  CB  PHE A 237      82.516  98.083  81.421  1.00  0.40           C  
ATOM    745  CG  PHE A 237      82.995  97.226  80.278  1.00  0.40           C  
ATOM    746  CD1 PHE A 237      83.325  95.859  80.386  1.00  0.40           C  
ATOM    747  CD2 PHE A 237      83.167  97.859  79.037  1.00  0.40           C  
ATOM    748  CE1 PHE A 237      83.833  95.156  79.288  1.00  0.40           C  
ATOM    749  CE2 PHE A 237      83.663  97.157  77.932  1.00  0.40           C  
ATOM    750  CZ  PHE A 237      84.002  95.804  78.062  1.00  0.40           C  
ATOM    751  N   VAL A 238      81.565  99.063  84.329  1.00  0.44           N  
ATOM    752  CA  VAL A 238      81.723 100.097  85.346  1.00  0.44           C  
ATOM    753  C   VAL A 238      82.484  99.643  86.584  1.00  0.44           C  
ATOM    754  O   VAL A 238      83.369 100.348  87.061  1.00  0.44           O  
ATOM    755  CB  VAL A 238      80.346 100.647  85.767  1.00  0.44           C  
ATOM    756  CG1 VAL A 238      80.355 101.370  87.137  1.00  0.44           C  
ATOM    757  CG2 VAL A 238      79.864 101.637  84.688  1.00  0.44           C  
ATOM    758  N   GLU A 239      82.170  98.448  87.132  1.00  0.32           N  
ATOM    759  CA  GLU A 239      82.688  97.981  88.407  1.00  0.32           C  
ATOM    760  C   GLU A 239      84.207  97.880  88.451  1.00  0.32           C  
ATOM    761  O   GLU A 239      84.839  98.315  89.413  1.00  0.32           O  
ATOM    762  CB  GLU A 239      82.029  96.638  88.803  1.00  0.32           C  
ATOM    763  CG  GLU A 239      80.520  96.803  89.118  1.00  0.32           C  
ATOM    764  CD  GLU A 239      79.844  95.491  89.516  1.00  0.32           C  
ATOM    765  OE1 GLU A 239      80.487  94.417  89.434  1.00  0.32           O  
ATOM    766  OE2 GLU A 239      78.653  95.576  89.912  1.00  0.32           O  
ATOM    767  N   GLU A 240      84.823  97.381  87.359  1.00  0.37           N  
ATOM    768  CA  GLU A 240      86.250  97.111  87.298  1.00  0.37           C  
ATOM    769  C   GLU A 240      86.982  98.144  86.457  1.00  0.37           C  
ATOM    770  O   GLU A 240      88.148  97.984  86.104  1.00  0.37           O  
ATOM    771  CB  GLU A 240      86.537  95.707  86.706  1.00  0.37           C  
ATOM    772  CG  GLU A 240      85.908  94.529  87.520  1.00  0.37           C  
ATOM    773  CD  GLU A 240      86.198  94.443  89.040  1.00  0.37           C  
ATOM    774  OE1 GLU A 240      87.068  95.172  89.582  1.00  0.37           O  
ATOM    775  OE2 GLU A 240      85.536  93.613  89.726  1.00  0.37           O  
ATOM    776  N   LYS A 241      86.315  99.247  86.080  1.00  0.38           N  
ATOM    777  CA  LYS A 241      86.869 100.197  85.143  1.00  0.38           C  
ATOM    778  C   LYS A 241      86.848 101.586  85.671  1.00  0.38           C  
ATOM    779  O   LYS A 241      85.956 102.360  85.366  1.00  0.38           O  
ATOM    780  CB  LYS A 241      86.008 100.267  83.872  1.00  0.38           C  
ATOM    781  CG  LYS A 241      86.151  99.084  82.953  1.00  0.38           C  
ATOM    782  CD  LYS A 241      87.591  98.922  82.512  1.00  0.38           C  
ATOM    783  CE  LYS A 241      87.600  97.815  81.490  1.00  0.38           C  
ATOM    784  NZ  LYS A 241      88.979  97.514  81.100  1.00  0.38           N  
ATOM    785  N   LYS A 242      87.825 102.005  86.490  1.00  0.34           N  
ATOM    786  CA  LYS A 242      87.832 103.392  86.984  1.00  0.34           C  
ATOM    787  C   LYS A 242      89.162 104.146  87.287  1.00  0.34           C  
ATOM    788  O   LYS A 242      89.971 103.549  88.053  1.00  0.34           O  
ATOM    789  CB  LYS A 242      87.160 103.198  88.306  1.00  0.34           C  
ATOM    790  CG  LYS A 242      85.687 102.860  88.324  1.00  0.34           C  
ATOM    791  CD  LYS A 242      84.902 104.042  87.818  1.00  0.34           C  
ATOM    792  CE  LYS A 242      83.461 103.628  87.771  1.00  0.34           C  
ATOM    793  NZ  LYS A 242      82.746 104.577  86.923  1.00  0.34           N  
ATOM    794  N   VAL A 243      89.647 105.380  87.008  1.00  0.44           N  
ATOM    795  CA  VAL A 243      91.020 105.794  87.420  1.00  0.44           C  
ATOM    796  C   VAL A 243      91.443 105.788  88.917  1.00  0.44           C  
ATOM    797  O   VAL A 243      92.334 105.051  89.314  1.00  0.44           O  
ATOM    798  CB  VAL A 243      91.260 107.177  86.854  1.00  0.44           C  
ATOM    799  CG1 VAL A 243      92.623 107.772  87.252  1.00  0.44           C  
ATOM    800  CG2 VAL A 243      91.169 107.047  85.321  1.00  0.44           C  
ATOM    801  N   GLU A 244      90.797 106.596  89.786  1.00  0.44           N  
ATOM    802  CA  GLU A 244      90.983 106.610  91.235  1.00  0.44           C  
ATOM    803  C   GLU A 244      90.224 105.478  91.904  1.00  0.44           C  
ATOM    804  O   GLU A 244      90.764 104.709  92.691  1.00  0.44           O  
ATOM    805  CB  GLU A 244      90.606 108.025  91.761  1.00  0.44           C  
ATOM    806  CG  GLU A 244      91.073 108.336  93.210  1.00  0.44           C  
ATOM    807  CD  GLU A 244      90.087 108.048  94.344  1.00  0.44           C  
ATOM    808  OE1 GLU A 244      88.932 107.646  94.056  1.00  0.44           O  
ATOM    809  OE2 GLU A 244      90.492 108.347  95.506  1.00  0.44           O  
ATOM    810  N   VAL A 245      88.957 105.249  91.492  1.00  0.48           N  
ATOM    811  CA  VAL A 245      88.110 104.239  92.056  1.00  0.48           C  
ATOM    812  C   VAL A 245      88.700 102.761  91.818  1.00  0.48           C  
ATOM    813  O   VAL A 245      88.543 101.891  92.563  1.00  0.48           O  
ATOM    814  CB  VAL A 245      86.616 104.402  91.581  1.00  0.48           C  
ATOM    815  CG1 VAL A 245      85.730 103.177  91.875  1.00  0.48           C  
ATOM    816  CG2 VAL A 245      85.867 105.793  91.516  1.00  0.48           C  
ATOM    817  N   TYR A 246      89.400 102.510  90.603  1.00  0.38           N  
ATOM    818  CA  TYR A 246      90.018 101.186  90.282  1.00  0.38           C  
ATOM    819  C   TYR A 246      91.264 101.081  91.036  1.00  0.38           C  
ATOM    820  O   TYR A 246      91.597 100.002  91.494  1.00  0.38           O  
ATOM    821  CB  TYR A 246      90.518 101.055  88.792  1.00  0.38           C  
ATOM    822  CG  TYR A 246      91.044  99.772  88.218  1.00  0.38           C  
ATOM    823  CD1 TYR A 246      90.333  98.579  88.343  1.00  0.38           C  
ATOM    824  CD2 TYR A 246      92.175  99.816  87.378  1.00  0.38           C  
ATOM    825  CE1 TYR A 246      90.823  97.401  87.760  1.00  0.38           C  
ATOM    826  CE2 TYR A 246      92.636  98.653  86.755  1.00  0.38           C  
ATOM    827  CZ  TYR A 246      91.998  97.438  87.000  1.00  0.38           C  
ATOM    828  OH  TYR A 246      92.610  96.272  86.510  1.00  0.38           O  
ATOM    829  N   LEU A 247      92.007 102.182  91.203  1.00  0.42           N  
ATOM    830  CA  LEU A 247      93.194 102.154  92.008  1.00  0.42           C  
ATOM    831  C   LEU A 247      92.873 101.726  93.437  1.00  0.42           C  
ATOM    832  O   LEU A 247      93.506 100.830  93.993  1.00  0.42           O  
ATOM    833  CB  LEU A 247      93.892 103.526  92.011  1.00  0.42           C  
ATOM    834  CG  LEU A 247      95.211 103.490  92.794  1.00  0.42           C  
ATOM    835  CD1 LEU A 247      96.126 102.379  92.285  1.00  0.42           C  
ATOM    836  CD2 LEU A 247      95.930 104.838  92.707  1.00  0.42           C  
ATOM    837  N   GLN A 248      91.775 102.268  94.004  1.00  0.43           N  
ATOM    838  CA  GLN A 248      91.209 101.797  95.250  1.00  0.43           C  
ATOM    839  C   GLN A 248      90.833 100.309  95.217  1.00  0.43           C  
ATOM    840  O   GLN A 248      91.222  99.529  96.079  1.00  0.43           O  
ATOM    841  CB  GLN A 248      89.976 102.659  95.605  1.00  0.43           C  
ATOM    842  CG  GLN A 248      89.405 102.330  97.002  1.00  0.43           C  
ATOM    843  CD  GLN A 248      88.248 103.257  97.348  1.00  0.43           C  
ATOM    844  OE1 GLN A 248      87.092 102.856  97.486  1.00  0.43           O  
ATOM    845  NE2 GLN A 248      88.574 104.560  97.487  1.00  0.43           N  
ATOM    846  N   ARG A 249      90.147  99.856  94.143  1.00  0.38           N  
ATOM    847  CA  ARG A 249      89.824  98.453  93.911  1.00  0.38           C  
ATOM    848  C   ARG A 249      91.045  97.531  93.765  1.00  0.38           C  
ATOM    849  O   ARG A 249      91.064  96.418  94.296  1.00  0.38           O  
ATOM    850  CB  ARG A 249      88.918  98.304  92.658  1.00  0.38           C  
ATOM    851  CG  ARG A 249      88.436  96.870  92.363  1.00  0.38           C  
ATOM    852  CD  ARG A 249      87.579  96.282  93.480  1.00  0.38           C  
ATOM    853  NE  ARG A 249      86.838  95.147  92.850  1.00  0.38           N  
ATOM    854  CZ  ARG A 249      86.096  94.266  93.524  1.00  0.38           C  
ATOM    855  NH1 ARG A 249      85.407  93.359  92.835  1.00  0.38           N  
ATOM    856  NH2 ARG A 249      86.021  94.306  94.856  1.00  0.38           N  
ATOM    857  N   ILE A 250      92.111  97.964  93.060  1.00  0.46           N  
ATOM    858  CA  ILE A 250      93.406  97.314  92.920  1.00  0.46           C  
ATOM    859  C   ILE A 250      94.066  97.145  94.273  1.00  0.46           C  
ATOM    860  O   ILE A 250      94.571  96.077  94.602  1.00  0.46           O  
ATOM    861  CB  ILE A 250      94.349  98.057  91.960  1.00  0.46           C  
ATOM    862  CG1 ILE A 250      93.861  97.905  90.501  1.00  0.46           C  
ATOM    863  CG2 ILE A 250      95.807  97.533  92.084  1.00  0.46           C  
ATOM    864  CD1 ILE A 250      94.666  98.810  89.566  1.00  0.46           C  
ATOM    865  N   LEU A 251      94.034  98.184  95.129  1.00  0.44           N  
ATOM    866  CA  LEU A 251      94.546  98.115  96.485  1.00  0.44           C  
ATOM    867  C   LEU A 251      93.813  97.114  97.352  1.00  0.44           C  
ATOM    868  O   LEU A 251      94.455  96.301  98.021  1.00  0.44           O  
ATOM    869  CB  LEU A 251      94.542  99.510  97.116  1.00  0.44           C  
ATOM    870  CG  LEU A 251      95.805 100.341  96.788  1.00  0.44           C  
ATOM    871  CD1 LEU A 251      96.523 100.131  95.446  1.00  0.44           C  
ATOM    872  CD2 LEU A 251      95.391 101.788  96.832  1.00  0.44           C  
ATOM    873  N   ASP A 252      92.467  97.073  97.275  1.00  0.44           N  
ATOM    874  CA  ASP A 252      91.665  96.023  97.876  1.00  0.44           C  
ATOM    875  C   ASP A 252      92.035  94.642  97.338  1.00  0.44           C  
ATOM    876  O   ASP A 252      92.258  93.704  98.095  1.00  0.44           O  
ATOM    877  CB  ASP A 252      90.157  96.276  97.613  1.00  0.44           C  
ATOM    878  CG  ASP A 252      89.554  97.268  98.593  1.00  0.44           C  
ATOM    879  OD1 ASP A 252      90.280  97.802  99.465  1.00  0.44           O  
ATOM    880  OD2 ASP A 252      88.315  97.450  98.471  1.00  0.44           O  
ATOM    881  N   HIS A 253      92.197  94.479  96.008  1.00  0.44           N  
ATOM    882  CA  HIS A 253      92.629  93.227  95.404  1.00  0.44           C  
ATOM    883  C   HIS A 253      93.995  92.764  95.896  1.00  0.44           C  
ATOM    884  O   HIS A 253      94.180  91.606  96.243  1.00  0.44           O  
ATOM    885  CB  HIS A 253      92.697  93.361  93.867  1.00  0.44           C  
ATOM    886  CG  HIS A 253      93.134  92.109  93.175  1.00  0.44           C  
ATOM    887  ND1 HIS A 253      92.247  91.063  93.072  1.00  0.44           N  
ATOM    888  CD2 HIS A 253      94.312  91.795  92.569  1.00  0.44           C  
ATOM    889  CE1 HIS A 253      92.884  90.133  92.394  1.00  0.44           C  
ATOM    890  NE2 HIS A 253      94.140  90.523  92.065  1.00  0.44           N  
ATOM    891  N   SER A 254      94.977  93.688  95.980  1.00  0.47           N  
ATOM    892  CA  SER A 254      96.292  93.431  96.563  1.00  0.47           C  
ATOM    893  C   SER A 254      96.240  93.054  98.033  1.00  0.47           C  
ATOM    894  O   SER A 254      96.988  92.171  98.447  1.00  0.47           O  
ATOM    895  CB  SER A 254      97.290  94.620  96.445  1.00  0.47           C  
ATOM    896  OG  SER A 254      97.751  94.849  95.110  1.00  0.47           O  
ATOM    897  N   SER A 255      95.385  93.698  98.860  1.00  0.38           N  
ATOM    898  CA  SER A 255      95.128  93.343 100.260  1.00  0.38           C  
ATOM    899  C   SER A 255      94.523  91.948 100.394  1.00  0.38           C  
ATOM    900  O   SER A 255      95.016  91.101 101.137  1.00  0.38           O  
ATOM    901  CB  SER A 255      94.174  94.394 100.908  1.00  0.38           C  
ATOM    902  OG  SER A 255      93.871  94.085 102.267  1.00  0.38           O  
ATOM    903  N   ASN A 256      93.485  91.648  99.583  1.00  0.41           N  
ATOM    904  CA  ASN A 256      92.761  90.384  99.577  1.00  0.41           C  
ATOM    905  C   ASN A 256      93.645  89.187  99.224  1.00  0.41           C  
ATOM    906  O   ASN A 256      93.490  88.095  99.769  1.00  0.41           O  
ATOM    907  CB  ASN A 256      91.591  90.432  98.552  1.00  0.41           C  
ATOM    908  CG  ASN A 256      90.478  91.348  99.043  1.00  0.41           C  
ATOM    909  OD1 ASN A 256      90.291  91.597 100.235  1.00  0.41           O  
ATOM    910  ND2 ASN A 256      89.659  91.852  98.092  1.00  0.41           N  
ATOM    911  N   THR A 257      94.593  89.367  98.279  1.00  0.38           N  
ATOM    912  CA  THR A 257      95.466  88.305  97.774  1.00  0.38           C  
ATOM    913  C   THR A 257      96.852  88.276  98.391  1.00  0.38           C  
ATOM    914  O   THR A 257      97.724  87.570  97.883  1.00  0.38           O  
ATOM    915  CB  THR A 257      95.683  88.328  96.261  1.00  0.38           C  
ATOM    916  OG1 THR A 257      96.241  89.539  95.771  1.00  0.38           O  
ATOM    917  CG2 THR A 257      94.339  88.117  95.554  1.00  0.38           C  
ATOM    918  N   LYS A 258      97.111  89.033  99.478  1.00  0.40           N  
ATOM    919  CA  LYS A 258      98.357  89.007 100.248  1.00  0.40           C  
ATOM    920  C   LYS A 258      99.509  89.747  99.597  1.00  0.40           C  
ATOM    921  O   LYS A 258     100.638  89.703 100.085  1.00  0.40           O  
ATOM    922  CB  LYS A 258      98.873  87.596 100.647  1.00  0.40           C  
ATOM    923  CG  LYS A 258      97.913  86.815 101.536  1.00  0.40           C  
ATOM    924  CD  LYS A 258      98.450  85.393 101.722  1.00  0.40           C  
ATOM    925  CE  LYS A 258      97.553  84.555 102.626  1.00  0.40           C  
ATOM    926  NZ  LYS A 258      98.133  83.207 102.793  1.00  0.40           N  
ATOM    927  N   GLY A 259      99.276  90.493  98.499  1.00  0.43           N  
ATOM    928  CA  GLY A 259     100.331  91.270  97.858  1.00  0.43           C  
ATOM    929  C   GLY A 259     100.642  92.480  98.675  1.00  0.43           C  
ATOM    930  O   GLY A 259     101.791  92.881  98.814  1.00  0.43           O  
ATOM    931  N   PHE A 260      99.592  93.055  99.274  1.00  0.40           N  
ATOM    932  CA  PHE A 260      99.679  94.061 100.299  1.00  0.40           C  
ATOM    933  C   PHE A 260      99.298  93.425 101.585  1.00  0.40           C  
ATOM    934  O   PHE A 260      98.588  92.426 101.635  1.00  0.40           O  
ATOM    935  CB  PHE A 260      98.694  95.232 100.064  1.00  0.40           C  
ATOM    936  CG  PHE A 260      99.146  96.123  98.945  1.00  0.40           C  
ATOM    937  CD1 PHE A 260     100.385  95.999  98.287  1.00  0.40           C  
ATOM    938  CD2 PHE A 260      98.329  97.213  98.632  1.00  0.40           C  
ATOM    939  CE1 PHE A 260     100.832  96.976  97.413  1.00  0.40           C  
ATOM    940  CE2 PHE A 260      98.781  98.207  97.766  1.00  0.40           C  
ATOM    941  CZ  PHE A 260     100.078  98.129  97.254  1.00  0.40           C  
ATOM    942  N   LYS A 261      99.763  94.027 102.688  1.00  0.33           N  
ATOM    943  CA  LYS A 261      99.241  93.699 103.989  1.00  0.33           C  
ATOM    944  C   LYS A 261      97.753  94.019 104.097  1.00  0.33           C  
ATOM    945  O   LYS A 261      97.294  95.012 103.539  1.00  0.33           O  
ATOM    946  CB  LYS A 261      99.975  94.487 105.097  1.00  0.33           C  
ATOM    947  CG  LYS A 261     101.453  94.142 105.261  1.00  0.33           C  
ATOM    948  CD  LYS A 261     102.060  94.954 106.417  1.00  0.33           C  
ATOM    949  CE  LYS A 261     103.529  94.595 106.644  1.00  0.33           C  
ATOM    950  NZ  LYS A 261     104.111  95.411 107.734  1.00  0.33           N  
ATOM    951  N   PHE A 262      96.976  93.229 104.865  1.00  0.24           N  
ATOM    952  CA  PHE A 262      95.546  93.462 105.078  1.00  0.24           C  
ATOM    953  C   PHE A 262      95.137  94.900 105.524  1.00  0.24           C  
ATOM    954  O   PHE A 262      94.194  95.455 104.966  1.00  0.24           O  
ATOM    955  CB  PHE A 262      94.945  92.333 105.977  1.00  0.24           C  
ATOM    956  CG  PHE A 262      93.437  92.403 106.018  1.00  0.24           C  
ATOM    957  CD1 PHE A 262      92.798  92.970 107.134  1.00  0.24           C  
ATOM    958  CD2 PHE A 262      92.651  91.958 104.939  1.00  0.24           C  
ATOM    959  CE1 PHE A 262      91.402  93.063 107.190  1.00  0.24           C  
ATOM    960  CE2 PHE A 262      91.251  92.044 104.995  1.00  0.24           C  
ATOM    961  CZ  PHE A 262      90.627  92.589 106.124  1.00  0.24           C  
ATOM    962  N   PRO A 263      95.809  95.600 106.443  1.00  0.34           N  
ATOM    963  CA  PRO A 263      95.501  96.980 106.778  1.00  0.34           C  
ATOM    964  C   PRO A 263      96.295  97.971 105.920  1.00  0.34           C  
ATOM    965  O   PRO A 263      96.387  99.129 106.324  1.00  0.34           O  
ATOM    966  CB  PRO A 263      95.934  97.039 108.259  1.00  0.34           C  
ATOM    967  CG  PRO A 263      97.136  96.096 108.370  1.00  0.34           C  
ATOM    968  CD  PRO A 263      96.896  95.081 107.258  1.00  0.34           C  
ATOM    969  N   GLU A 264      96.904  97.595 104.766  1.00  0.39           N  
ATOM    970  CA  GLU A 264      97.586  98.547 103.896  1.00  0.39           C  
ATOM    971  C   GLU A 264      96.573  99.147 102.931  1.00  0.39           C  
ATOM    972  O   GLU A 264      96.325  98.670 101.825  1.00  0.39           O  
ATOM    973  CB  GLU A 264      98.789  97.907 103.152  1.00  0.39           C  
ATOM    974  CG  GLU A 264      99.635  98.894 102.310  1.00  0.39           C  
ATOM    975  CD  GLU A 264     100.248  99.974 103.194  1.00  0.39           C  
ATOM    976  OE1 GLU A 264     100.523  99.698 104.397  1.00  0.39           O  
ATOM    977  OE2 GLU A 264     100.394 101.108 102.681  1.00  0.39           O  
ATOM    978  N   LEU A 265      95.904 100.219 103.394  1.00  0.33           N  
ATOM    979  CA  LEU A 265      94.846 100.889 102.676  1.00  0.33           C  
ATOM    980  C   LEU A 265      95.363 101.843 101.631  1.00  0.33           C  
ATOM    981  O   LEU A 265      96.525 102.237 101.604  1.00  0.33           O  
ATOM    982  CB  LEU A 265      93.968 101.729 103.641  1.00  0.33           C  
ATOM    983  CG  LEU A 265      93.286 100.914 104.753  1.00  0.33           C  
ATOM    984  CD1 LEU A 265      92.585 101.886 105.713  1.00  0.33           C  
ATOM    985  CD2 LEU A 265      92.282  99.891 104.189  1.00  0.33           C  
ATOM    986  N   GLU A 266      94.446 102.320 100.777  1.00  0.32           N  
ATOM    987  CA  GLU A 266      94.716 103.366  99.830  1.00  0.32           C  
ATOM    988  C   GLU A 266      95.243 104.652 100.424  1.00  0.32           C  
ATOM    989  O   GLU A 266      96.185 105.245  99.906  1.00  0.32           O  
ATOM    990  CB  GLU A 266      93.433 103.635  99.032  1.00  0.32           C  
ATOM    991  CG  GLU A 266      93.744 104.619  97.903  1.00  0.32           C  
ATOM    992  CD  GLU A 266      92.530 104.980  97.081  1.00  0.32           C  
ATOM    993  OE1 GLU A 266      91.406 104.979  97.636  1.00  0.32           O  
ATOM    994  OE2 GLU A 266      92.767 105.370  95.914  1.00  0.32           O  
ATOM    995  N   GLU A 267      94.703 105.075 101.572  1.00  0.39           N  
ATOM    996  CA  GLU A 267      95.208 106.199 102.329  1.00  0.39           C  
ATOM    997  C   GLU A 267      96.684 106.060 102.722  1.00  0.39           C  
ATOM    998  O   GLU A 267      97.483 106.985 102.564  1.00  0.39           O  
ATOM    999  CB  GLU A 267      94.352 106.285 103.613  1.00  0.39           C  
ATOM   1000  CG  GLU A 267      94.706 107.481 104.527  1.00  0.39           C  
ATOM   1001  CD  GLU A 267      94.178 108.809 103.983  1.00  0.39           C  
ATOM   1002  OE1 GLU A 267      93.692 108.849 102.822  1.00  0.39           O  
ATOM   1003  OE2 GLU A 267      94.256 109.799 104.752  1.00  0.39           O  
ATOM   1004  N   LYS A 268      97.106 104.862 103.193  1.00  0.48           N  
ATOM   1005  CA  LYS A 268      98.503 104.574 103.477  1.00  0.48           C  
ATOM   1006  C   LYS A 268      99.354 104.537 102.229  1.00  0.48           C  
ATOM   1007  O   LYS A 268     100.449 105.099 102.209  1.00  0.48           O  
ATOM   1008  CB  LYS A 268      98.713 103.223 104.183  1.00  0.48           C  
ATOM   1009  CG  LYS A 268      98.124 103.126 105.586  1.00  0.48           C  
ATOM   1010  CD  LYS A 268      98.761 101.932 106.303  1.00  0.48           C  
ATOM   1011  CE  LYS A 268      98.011 101.536 107.564  1.00  0.48           C  
ATOM   1012  NZ  LYS A 268      98.642 100.325 108.104  1.00  0.48           N  
ATOM   1013  N   ALA A 269      98.850 103.911 101.143  1.00  0.37           N  
ATOM   1014  CA  ALA A 269      99.523 103.848  99.868  1.00  0.37           C  
ATOM   1015  C   ALA A 269      99.770 105.220  99.261  1.00  0.37           C  
ATOM   1016  O   ALA A 269     100.888 105.485  98.837  1.00  0.37           O  
ATOM   1017  CB  ALA A 269      98.734 102.985  98.859  1.00  0.37           C  
ATOM   1018  N   LYS A 270      98.779 106.156  99.278  1.00  0.30           N  
ATOM   1019  CA  LYS A 270      98.906 107.549  98.835  1.00  0.30           C  
ATOM   1020  C   LYS A 270     100.020 108.301  99.571  1.00  0.30           C  
ATOM   1021  O   LYS A 270     100.552 109.295  99.074  1.00  0.30           O  
ATOM   1022  CB  LYS A 270      97.557 108.338  98.961  1.00  0.30           C  
ATOM   1023  CG  LYS A 270      96.423 107.896  98.000  1.00  0.30           C  
ATOM   1024  CD  LYS A 270      95.097 108.687  98.204  1.00  0.30           C  
ATOM   1025  CE  LYS A 270      93.947 108.262  97.246  1.00  0.30           C  
ATOM   1026  NZ  LYS A 270      92.612 108.875  97.512  1.00  0.30           N  
ATOM   1027  N   LYS A 271     100.429 107.774 100.742  1.00  0.37           N  
ATOM   1028  CA  LYS A 271     101.713 107.960 101.385  1.00  0.37           C  
ATOM   1029  C   LYS A 271     102.960 107.914 100.489  1.00  0.37           C  
ATOM   1030  O   LYS A 271     103.796 108.813 100.430  1.00  0.37           O  
ATOM   1031  CB  LYS A 271     101.668 109.063 102.455  1.00  0.37           C  
ATOM   1032  CG  LYS A 271     102.936 109.125 103.311  1.00  0.37           C  
ATOM   1033  CD  LYS A 271     102.870 110.264 104.320  1.00  0.37           C  
ATOM   1034  CE  LYS A 271     104.196 110.399 105.058  1.00  0.37           C  
ATOM   1035  NZ  LYS A 271     104.110 111.528 105.999  1.00  0.37           N  
ATOM   1036  N   GLY A 272     103.135 106.812  99.744  1.00  0.43           N  
ATOM   1037  CA  GLY A 272     104.333 106.664  98.949  1.00  0.43           C  
ATOM   1038  C   GLY A 272     104.324 105.392  98.182  1.00  0.43           C  
ATOM   1039  O   GLY A 272     103.776 105.310  97.087  1.00  0.43           O  
ATOM   1040  N   ILE A 273     105.000 104.363  98.717  1.00  0.48           N  
ATOM   1041  CA  ILE A 273     105.207 103.116  98.011  1.00  0.48           C  
ATOM   1042  C   ILE A 273     105.292 102.010  99.030  1.00  0.48           C  
ATOM   1043  O   ILE A 273     105.761 102.245 100.132  1.00  0.48           O  
ATOM   1044  CB  ILE A 273     106.486 103.058  97.165  1.00  0.48           C  
ATOM   1045  CG1 ILE A 273     107.830 103.000  97.925  1.00  0.48           C  
ATOM   1046  CG2 ILE A 273     106.467 104.255  96.209  1.00  0.48           C  
ATOM   1047  CD1 ILE A 273     108.982 102.675  96.963  1.00  0.48           C  
ATOM   1048  N   PRO A 274     104.882 100.791  98.675  1.00  0.50           N  
ATOM   1049  CA  PRO A 274     105.315  99.656  99.474  1.00  0.50           C  
ATOM   1050  C   PRO A 274     105.892  98.462  98.709  1.00  0.50           C  
ATOM   1051  O   PRO A 274     105.475  98.153  97.591  1.00  0.50           O  
ATOM   1052  CB  PRO A 274     104.015  99.248 100.178  1.00  0.50           C  
ATOM   1053  CG  PRO A 274     102.866  99.637  99.219  1.00  0.50           C  
ATOM   1054  CD  PRO A 274     103.501 100.589  98.194  1.00  0.50           C  
ATOM   1055  N   ALA A 275     106.851  97.725  99.345  1.00  0.48           N  
ATOM   1056  CA  ALA A 275     107.269  96.375  98.976  1.00  0.48           C  
ATOM   1057  C   ALA A 275     106.081  95.417  98.970  1.00  0.48           C  
ATOM   1058  O   ALA A 275     105.255  95.433  99.880  1.00  0.48           O  
ATOM   1059  CB  ALA A 275     108.336  95.815  99.954  1.00  0.48           C  
ATOM   1060  N   LEU A 276     105.966  94.560  97.932  1.00  0.44           N  
ATOM   1061  CA  LEU A 276     104.917  93.555  97.879  1.00  0.44           C  
ATOM   1062  C   LEU A 276     105.291  92.385  98.768  1.00  0.44           C  
ATOM   1063  O   LEU A 276     106.463  92.048  98.906  1.00  0.44           O  
ATOM   1064  CB  LEU A 276     104.632  93.050  96.437  1.00  0.44           C  
ATOM   1065  CG  LEU A 276     104.027  94.132  95.522  1.00  0.44           C  
ATOM   1066  CD1 LEU A 276     104.093  93.714  94.052  1.00  0.44           C  
ATOM   1067  CD2 LEU A 276     102.568  94.413  95.896  1.00  0.44           C  
ATOM   1068  N   MET A 277     104.298  91.747  99.407  1.00  0.41           N  
ATOM   1069  CA  MET A 277     104.518  90.736 100.423  1.00  0.41           C  
ATOM   1070  C   MET A 277     104.284  89.331  99.905  1.00  0.41           C  
ATOM   1071  O   MET A 277     104.532  88.345 100.594  1.00  0.41           O  
ATOM   1072  CB  MET A 277     103.537  91.003 101.593  1.00  0.41           C  
ATOM   1073  CG  MET A 277     103.804  92.343 102.311  1.00  0.41           C  
ATOM   1074  SD  MET A 277     105.466  92.518 103.046  1.00  0.41           S  
ATOM   1075  CE  MET A 277     105.320  91.191 104.278  1.00  0.41           C  
ATOM   1076  N   MET A 278     103.829  89.197  98.650  1.00  0.37           N  
ATOM   1077  CA  MET A 278     103.619  87.916  98.030  1.00  0.37           C  
ATOM   1078  C   MET A 278     103.519  88.186  96.545  1.00  0.37           C  
ATOM   1079  O   MET A 278     103.408  89.324  96.093  1.00  0.37           O  
ATOM   1080  CB  MET A 278     102.342  87.184  98.569  1.00  0.37           C  
ATOM   1081  CG  MET A 278     102.181  85.684  98.208  1.00  0.37           C  
ATOM   1082  SD  MET A 278     103.649  84.649  98.528  1.00  0.37           S  
ATOM   1083  CE  MET A 278     103.578  84.786 100.336  1.00  0.37           C  
ATOM   1084  N   THR A 279     103.534  87.120  95.747  1.00  0.36           N  
ATOM   1085  CA  THR A 279     103.365  87.071  94.314  1.00  0.36           C  
ATOM   1086  C   THR A 279     101.904  86.895  93.904  1.00  0.36           C  
ATOM   1087  O   THR A 279     101.627  86.666  92.723  1.00  0.36           O  
ATOM   1088  CB  THR A 279     104.068  85.822  93.832  1.00  0.36           C  
ATOM   1089  OG1 THR A 279     103.720  84.748  94.685  1.00  0.36           O  
ATOM   1090  CG2 THR A 279     105.577  85.922  94.019  1.00  0.36           C  
ATOM   1091  N   ARG A 280     100.947  87.035  94.853  1.00  0.34           N  
ATOM   1092  CA  ARG A 280      99.501  86.981  94.661  1.00  0.34           C  
ATOM   1093  C   ARG A 280      98.903  85.573  94.626  1.00  0.34           C  
ATOM   1094  O   ARG A 280      99.210  84.711  95.464  1.00  0.34           O  
ATOM   1095  CB  ARG A 280      98.990  87.875  93.489  1.00  0.34           C  
ATOM   1096  CG  ARG A 280      99.403  89.349  93.632  1.00  0.34           C  
ATOM   1097  CD  ARG A 280      99.064  90.128  92.362  1.00  0.34           C  
ATOM   1098  NE  ARG A 280      99.842  91.405  92.394  1.00  0.34           N  
ATOM   1099  CZ  ARG A 280      99.460  92.510  93.044  1.00  0.34           C  
ATOM   1100  NH1 ARG A 280     100.251  93.580  93.047  1.00  0.34           N  
ATOM   1101  NH2 ARG A 280      98.298  92.571  93.677  1.00  0.34           N  
ATOM   1102  N   THR A 281      97.980  85.295  93.692  1.00  0.29           N  
ATOM   1103  CA  THR A 281      97.253  84.036  93.557  1.00  0.29           C  
ATOM   1104  C   THR A 281      97.408  83.424  92.172  1.00  0.29           C  
ATOM   1105  O   THR A 281      96.761  82.431  91.856  1.00  0.29           O  
ATOM   1106  CB  THR A 281      95.757  84.250  93.777  1.00  0.29           C  
ATOM   1107  OG1 THR A 281      95.256  85.332  92.997  1.00  0.29           O  
ATOM   1108  CG2 THR A 281      95.529  84.659  95.235  1.00  0.29           C  
ATOM   1109  N   ASN A 282      98.257  84.007  91.297  1.00  0.34           N  
ATOM   1110  CA  ASN A 282      98.328  83.680  89.879  1.00  0.34           C  
ATOM   1111  C   ASN A 282      99.426  82.608  89.593  1.00  0.34           C  
ATOM   1112  O   ASN A 282      99.912  82.014  90.555  1.00  0.34           O  
ATOM   1113  CB  ASN A 282      98.408  85.045  89.103  1.00  0.34           C  
ATOM   1114  CG  ASN A 282      99.764  85.727  89.188  1.00  0.34           C  
ATOM   1115  OD1 ASN A 282     100.746  85.201  89.707  1.00  0.34           O  
ATOM   1116  ND2 ASN A 282      99.867  86.942  88.607  1.00  0.34           N  
ATOM   1117  N   PRO A 283      99.898  82.264  88.377  1.00  0.27           N  
ATOM   1118  CA  PRO A 283     100.976  81.283  88.200  1.00  0.27           C  
ATOM   1119  C   PRO A 283     102.280  81.586  88.913  1.00  0.27           C  
ATOM   1120  O   PRO A 283     102.978  80.646  89.252  1.00  0.27           O  
ATOM   1121  CB  PRO A 283     101.242  81.262  86.689  1.00  0.27           C  
ATOM   1122  CG  PRO A 283      99.939  81.730  86.033  1.00  0.27           C  
ATOM   1123  CD  PRO A 283      99.203  82.530  87.118  1.00  0.27           C  
ATOM   1124  N   LYS A 284     102.649  82.873  89.127  1.00  0.31           N  
ATOM   1125  CA  LYS A 284     103.878  83.278  89.802  1.00  0.31           C  
ATOM   1126  C   LYS A 284     103.960  82.748  91.209  1.00  0.31           C  
ATOM   1127  O   LYS A 284     105.045  82.404  91.664  1.00  0.31           O  
ATOM   1128  CB  LYS A 284     104.075  84.811  89.847  1.00  0.31           C  
ATOM   1129  CG  LYS A 284     104.418  85.389  88.473  1.00  0.31           C  
ATOM   1130  CD  LYS A 284     104.699  86.898  88.565  1.00  0.31           C  
ATOM   1131  CE  LYS A 284     104.975  87.582  87.221  1.00  0.31           C  
ATOM   1132  NZ  LYS A 284     105.912  86.760  86.419  1.00  0.31           N  
ATOM   1133  N   THR A 285     102.834  82.625  91.926  1.00  0.37           N  
ATOM   1134  CA  THR A 285     102.730  82.056  93.265  1.00  0.37           C  
ATOM   1135  C   THR A 285     103.283  80.675  93.397  1.00  0.37           C  
ATOM   1136  O   THR A 285     103.980  80.359  94.352  1.00  0.37           O  
ATOM   1137  CB  THR A 285     101.295  82.072  93.744  1.00  0.37           C  
ATOM   1138  OG1 THR A 285     100.825  83.401  93.602  1.00  0.37           O  
ATOM   1139  CG2 THR A 285     101.203  81.706  95.229  1.00  0.37           C  
ATOM   1140  N   VAL A 286     103.008  79.834  92.405  1.00  0.38           N  
ATOM   1141  CA  VAL A 286     103.478  78.478  92.398  1.00  0.38           C  
ATOM   1142  C   VAL A 286     104.748  78.395  91.592  1.00  0.38           C  
ATOM   1143  O   VAL A 286     105.719  77.768  91.985  1.00  0.38           O  
ATOM   1144  CB  VAL A 286     102.377  77.622  91.823  1.00  0.38           C  
ATOM   1145  CG1 VAL A 286     102.865  76.166  91.766  1.00  0.38           C  
ATOM   1146  CG2 VAL A 286     101.145  77.769  92.746  1.00  0.38           C  
ATOM   1147  N   GLY A 287     104.820  79.081  90.437  1.00  0.30           N  
ATOM   1148  CA  GLY A 287     105.932  78.924  89.519  1.00  0.30           C  
ATOM   1149  C   GLY A 287     107.221  79.456  90.030  1.00  0.30           C  
ATOM   1150  O   GLY A 287     108.278  78.929  89.736  1.00  0.30           O  
ATOM   1151  N   TYR A 288     107.188  80.517  90.836  1.00  0.27           N  
ATOM   1152  CA  TYR A 288     108.375  80.991  91.488  1.00  0.27           C  
ATOM   1153  C   TYR A 288     108.865  80.100  92.616  1.00  0.27           C  
ATOM   1154  O   TYR A 288     110.065  80.124  92.906  1.00  0.27           O  
ATOM   1155  CB  TYR A 288     108.092  82.408  92.005  1.00  0.27           C  
ATOM   1156  CG  TYR A 288     108.125  83.504  90.918  1.00  0.27           C  
ATOM   1157  CD1 TYR A 288     108.752  83.397  89.652  1.00  0.27           C  
ATOM   1158  CD2 TYR A 288     107.597  84.761  91.243  1.00  0.27           C  
ATOM   1159  CE1 TYR A 288     108.813  84.498  88.769  1.00  0.27           C  
ATOM   1160  CE2 TYR A 288     107.664  85.856  90.388  1.00  0.27           C  
ATOM   1161  CZ  TYR A 288     108.218  85.713  89.126  1.00  0.27           C  
ATOM   1162  OH  TYR A 288     108.165  86.840  88.278  1.00  0.27           O  
ATOM   1163  N   GLU A 289     107.996  79.286  93.249  1.00  0.28           N  
ATOM   1164  CA  GLU A 289     108.401  78.193  94.119  1.00  0.28           C  
ATOM   1165  C   GLU A 289     109.291  78.623  95.281  1.00  0.28           C  
ATOM   1166  O   GLU A 289     110.301  78.035  95.670  1.00  0.28           O  
ATOM   1167  CB  GLU A 289     108.934  77.048  93.241  1.00  0.28           C  
ATOM   1168  CG  GLU A 289     109.116  75.685  93.944  1.00  0.28           C  
ATOM   1169  CD  GLU A 289     107.811  75.001  94.346  1.00  0.28           C  
ATOM   1170  OE1 GLU A 289     107.900  74.098  95.219  1.00  0.28           O  
ATOM   1171  OE2 GLU A 289     106.730  75.349  93.809  1.00  0.28           O  
ATOM   1172  N   GLN A 290     108.895  79.752  95.879  1.00  0.31           N  
ATOM   1173  CA  GLN A 290     109.490  80.264  97.072  1.00  0.31           C  
ATOM   1174  C   GLN A 290     108.481  81.267  97.600  1.00  0.31           C  
ATOM   1175  O   GLN A 290     107.695  81.814  96.825  1.00  0.31           O  
ATOM   1176  CB  GLN A 290     110.848  80.952  96.752  1.00  0.31           C  
ATOM   1177  CG  GLN A 290     111.623  81.466  97.976  1.00  0.31           C  
ATOM   1178  CD  GLN A 290     112.023  80.361  98.951  1.00  0.31           C  
ATOM   1179  OE1 GLN A 290     111.228  79.935  99.788  1.00  0.31           O  
ATOM   1180  NE2 GLN A 290     113.313  79.957  98.920  1.00  0.31           N  
ATOM   1181  N   VAL A 291     108.460  81.550  98.920  1.00  0.33           N  
ATOM   1182  CA  VAL A 291     107.645  82.617  99.500  1.00  0.33           C  
ATOM   1183  C   VAL A 291     108.430  83.906  99.632  1.00  0.33           C  
ATOM   1184  O   VAL A 291     109.663  83.905  99.670  1.00  0.33           O  
ATOM   1185  CB  VAL A 291     107.098  82.314 100.889  1.00  0.33           C  
ATOM   1186  CG1 VAL A 291     106.228  81.047 100.811  1.00  0.33           C  
ATOM   1187  CG2 VAL A 291     108.239  82.175 101.926  1.00  0.33           C  
ATOM   1188  N   TYR A 292     107.740  85.073  99.672  1.00  0.29           N  
ATOM   1189  CA  TYR A 292     108.408  86.365  99.704  1.00  0.29           C  
ATOM   1190  C   TYR A 292     108.734  86.732 101.141  1.00  0.29           C  
ATOM   1191  O   TYR A 292     107.885  86.642 102.020  1.00  0.29           O  
ATOM   1192  CB  TYR A 292     107.572  87.448  98.947  1.00  0.29           C  
ATOM   1193  CG  TYR A 292     108.356  88.710  98.684  1.00  0.29           C  
ATOM   1194  CD1 TYR A 292     108.543  89.634  99.725  1.00  0.29           C  
ATOM   1195  CD2 TYR A 292     108.902  88.999  97.416  1.00  0.29           C  
ATOM   1196  CE1 TYR A 292     109.301  90.790  99.527  1.00  0.29           C  
ATOM   1197  CE2 TYR A 292     109.662  90.163  97.216  1.00  0.29           C  
ATOM   1198  CZ  TYR A 292     109.867  91.048  98.283  1.00  0.29           C  
ATOM   1199  OH  TYR A 292     110.638  92.212  98.139  1.00  0.29           O  
ATOM   1200  N   ASP A 293     110.001  87.128 101.393  1.00  0.33           N  
ATOM   1201  CA  ASP A 293     110.486  87.406 102.724  1.00  0.33           C  
ATOM   1202  C   ASP A 293     111.323  88.694 102.745  1.00  0.33           C  
ATOM   1203  O   ASP A 293     111.338  89.482 101.805  1.00  0.33           O  
ATOM   1204  CB  ASP A 293     111.234  86.157 103.280  1.00  0.33           C  
ATOM   1205  CG  ASP A 293     110.926  86.003 104.756  1.00  0.33           C  
ATOM   1206  OD1 ASP A 293     110.213  85.040 105.119  1.00  0.33           O  
ATOM   1207  OD2 ASP A 293     111.420  86.865 105.521  1.00  0.33           O  
ATOM   1208  N   SER A 294     112.018  88.945 103.865  1.00  0.29           N  
ATOM   1209  CA  SER A 294     112.870  90.089 104.164  1.00  0.29           C  
ATOM   1210  C   SER A 294     114.330  89.876 103.793  1.00  0.29           C  
ATOM   1211  O   SER A 294     115.271  90.241 104.490  1.00  0.29           O  
ATOM   1212  CB  SER A 294     112.735  90.431 105.667  1.00  0.29           C  
ATOM   1213  OG  SER A 294     113.232  89.376 106.493  1.00  0.29           O  
ATOM   1214  N   ARG A 295     114.565  89.300 102.614  1.00  0.34           N  
ATOM   1215  CA  ARG A 295     115.880  88.937 102.161  1.00  0.34           C  
ATOM   1216  C   ARG A 295     115.766  89.095 100.660  1.00  0.34           C  
ATOM   1217  O   ARG A 295     114.640  89.286 100.198  1.00  0.34           O  
ATOM   1218  CB  ARG A 295     116.211  87.462 102.550  1.00  0.34           C  
ATOM   1219  CG  ARG A 295     115.222  86.446 101.947  1.00  0.34           C  
ATOM   1220  CD  ARG A 295     115.537  85.000 102.320  1.00  0.34           C  
ATOM   1221  NE  ARG A 295     114.462  84.177 101.689  1.00  0.34           N  
ATOM   1222  CZ  ARG A 295     114.484  83.721 100.432  1.00  0.34           C  
ATOM   1223  NH1 ARG A 295     113.409  83.101  99.970  1.00  0.34           N  
ATOM   1224  NH2 ARG A 295     115.507  83.918  99.607  1.00  0.34           N  
ATOM   1225  N   PRO A 296     116.785  89.042  99.817  1.00  0.33           N  
ATOM   1226  CA  PRO A 296     116.586  88.961  98.378  1.00  0.33           C  
ATOM   1227  C   PRO A 296     115.668  87.851  97.917  1.00  0.33           C  
ATOM   1228  O   PRO A 296     115.806  86.697  98.331  1.00  0.33           O  
ATOM   1229  CB  PRO A 296     117.983  88.800  97.778  1.00  0.33           C  
ATOM   1230  CG  PRO A 296     118.899  89.386  98.860  1.00  0.33           C  
ATOM   1231  CD  PRO A 296     118.197  89.013 100.172  1.00  0.33           C  
ATOM   1232  N   TRP A 297     114.717  88.191  97.043  1.00  0.27           N  
ATOM   1233  CA  TRP A 297     113.904  87.235  96.362  1.00  0.27           C  
ATOM   1234  C   TRP A 297     114.738  86.337  95.445  1.00  0.27           C  
ATOM   1235  O   TRP A 297     115.551  86.797  94.657  1.00  0.27           O  
ATOM   1236  CB  TRP A 297     112.847  88.029  95.582  1.00  0.27           C  
ATOM   1237  CG  TRP A 297     111.980  87.159  94.754  1.00  0.27           C  
ATOM   1238  CD1 TRP A 297     112.154  86.819  93.450  1.00  0.27           C  
ATOM   1239  CD2 TRP A 297     110.886  86.368  95.228  1.00  0.27           C  
ATOM   1240  NE1 TRP A 297     111.098  86.071  93.023  1.00  0.27           N  
ATOM   1241  CE2 TRP A 297     110.341  85.762  94.105  1.00  0.27           C  
ATOM   1242  CE3 TRP A 297     110.360  86.155  96.498  1.00  0.27           C  
ATOM   1243  CZ2 TRP A 297     109.240  84.957  94.197  1.00  0.27           C  
ATOM   1244  CZ3 TRP A 297     109.253  85.293  96.563  1.00  0.27           C  
ATOM   1245  CH2 TRP A 297     108.691  84.699  95.442  1.00  0.27           C  
ATOM   1246  N   TYR A 298     114.520  85.012  95.527  1.00  0.26           N  
ATOM   1247  CA  TYR A 298     115.156  84.099  94.610  1.00  0.26           C  
ATOM   1248  C   TYR A 298     114.176  82.954  94.434  1.00  0.26           C  
ATOM   1249  O   TYR A 298     113.553  82.523  95.401  1.00  0.26           O  
ATOM   1250  CB  TYR A 298     116.546  83.622  95.133  1.00  0.26           C  
ATOM   1251  CG  TYR A 298     117.201  82.687  94.155  1.00  0.26           C  
ATOM   1252  CD1 TYR A 298     117.158  81.299  94.369  1.00  0.26           C  
ATOM   1253  CD2 TYR A 298     117.821  83.182  92.995  1.00  0.26           C  
ATOM   1254  CE1 TYR A 298     117.760  80.422  93.459  1.00  0.26           C  
ATOM   1255  CE2 TYR A 298     118.427  82.303  92.084  1.00  0.26           C  
ATOM   1256  CZ  TYR A 298     118.408  80.924  92.330  1.00  0.26           C  
ATOM   1257  OH  TYR A 298     119.049  80.028  91.455  1.00  0.26           O  
ATOM   1258  N   THR A 299     114.018  82.483  93.179  1.00  0.28           N  
ATOM   1259  CA  THR A 299     113.016  81.529  92.737  1.00  0.28           C  
ATOM   1260  C   THR A 299     113.678  80.276  92.270  1.00  0.28           C  
ATOM   1261  O   THR A 299     114.498  80.284  91.359  1.00  0.28           O  
ATOM   1262  CB  THR A 299     112.175  82.052  91.575  1.00  0.28           C  
ATOM   1263  OG1 THR A 299     112.907  82.678  90.534  1.00  0.28           O  
ATOM   1264  CG2 THR A 299     111.393  83.176  92.197  1.00  0.28           C  
ATOM   1265  N   LYS A 300     113.348  79.138  92.900  1.00  0.23           N  
ATOM   1266  CA  LYS A 300     113.895  77.870  92.491  1.00  0.23           C  
ATOM   1267  C   LYS A 300     112.782  76.890  92.208  1.00  0.23           C  
ATOM   1268  O   LYS A 300     112.159  76.385  93.137  1.00  0.23           O  
ATOM   1269  CB  LYS A 300     114.771  77.260  93.606  1.00  0.23           C  
ATOM   1270  CG  LYS A 300     115.333  75.891  93.197  1.00  0.23           C  
ATOM   1271  CD  LYS A 300     116.210  75.301  94.297  1.00  0.23           C  
ATOM   1272  CE  LYS A 300     116.781  73.939  93.907  1.00  0.23           C  
ATOM   1273  NZ  LYS A 300     117.631  73.430  95.002  1.00  0.23           N  
ATOM   1274  N   THR A 301     112.535  76.535  90.942  1.00  0.21           N  
ATOM   1275  CA  THR A 301     111.360  75.784  90.517  1.00  0.21           C  
ATOM   1276  C   THR A 301     111.444  74.296  90.763  1.00  0.21           C  
ATOM   1277  O   THR A 301     110.450  73.581  90.716  1.00  0.21           O  
ATOM   1278  CB  THR A 301     111.131  75.937  89.019  1.00  0.21           C  
ATOM   1279  OG1 THR A 301     112.278  75.584  88.261  1.00  0.21           O  
ATOM   1280  CG2 THR A 301     110.915  77.409  88.695  1.00  0.21           C  
ATOM   1281  N   GLY A 302     112.667  73.785  90.997  1.00  0.22           N  
ATOM   1282  CA  GLY A 302     112.930  72.364  91.129  1.00  0.22           C  
ATOM   1283  C   GLY A 302     113.768  71.878  89.983  1.00  0.22           C  
ATOM   1284  O   GLY A 302     114.595  72.611  89.445  1.00  0.22           O  
ATOM   1285  N   ARG A 303     113.623  70.585  89.632  1.00  0.20           N  
ATOM   1286  CA  ARG A 303     114.282  69.952  88.500  1.00  0.20           C  
ATOM   1287  C   ARG A 303     113.811  70.476  87.156  1.00  0.20           C  
ATOM   1288  O   ARG A 303     112.654  70.850  86.978  1.00  0.20           O  
ATOM   1289  CB  ARG A 303     114.116  68.410  88.490  1.00  0.20           C  
ATOM   1290  CG  ARG A 303     114.776  67.719  89.695  1.00  0.20           C  
ATOM   1291  CD  ARG A 303     114.607  66.200  89.630  1.00  0.20           C  
ATOM   1292  NE  ARG A 303     115.254  65.639  90.859  1.00  0.20           N  
ATOM   1293  CZ  ARG A 303     115.246  64.339  91.183  1.00  0.20           C  
ATOM   1294  NH1 ARG A 303     115.846  63.933  92.301  1.00  0.20           N  
ATOM   1295  NH2 ARG A 303     114.652  63.435  90.413  1.00  0.20           N  
ATOM   1296  N   LEU A 304     114.706  70.463  86.161  1.00  0.33           N  
ATOM   1297  CA  LEU A 304     114.377  70.810  84.807  1.00  0.33           C  
ATOM   1298  C   LEU A 304     114.626  69.533  84.027  1.00  0.33           C  
ATOM   1299  O   LEU A 304     115.722  68.981  84.088  1.00  0.33           O  
ATOM   1300  CB  LEU A 304     115.269  72.002  84.359  1.00  0.33           C  
ATOM   1301  CG  LEU A 304     115.055  72.505  82.918  1.00  0.33           C  
ATOM   1302  CD1 LEU A 304     113.600  72.936  82.667  1.00  0.33           C  
ATOM   1303  CD2 LEU A 304     116.001  73.681  82.623  1.00  0.33           C  
ATOM   1304  N   GLU A 305     113.619  68.966  83.333  1.00  0.38           N  
ATOM   1305  CA  GLU A 305     113.819  67.835  82.443  1.00  0.38           C  
ATOM   1306  C   GLU A 305     114.553  68.262  81.171  1.00  0.38           C  
ATOM   1307  O   GLU A 305     114.094  69.125  80.422  1.00  0.38           O  
ATOM   1308  CB  GLU A 305     112.470  67.146  82.095  1.00  0.38           C  
ATOM   1309  CG  GLU A 305     112.615  65.918  81.166  1.00  0.38           C  
ATOM   1310  CD  GLU A 305     113.490  64.864  81.830  1.00  0.38           C  
ATOM   1311  OE1 GLU A 305     114.691  64.788  81.445  1.00  0.38           O  
ATOM   1312  OE2 GLU A 305     113.006  64.215  82.794  1.00  0.38           O  
ATOM   1313  N   PHE A 306     115.741  67.673  80.911  1.00  0.32           N  
ATOM   1314  CA  PHE A 306     116.582  68.052  79.792  1.00  0.32           C  
ATOM   1315  C   PHE A 306     116.354  67.131  78.617  1.00  0.32           C  
ATOM   1316  O   PHE A 306     116.740  67.459  77.500  1.00  0.32           O  
ATOM   1317  CB  PHE A 306     118.088  67.980  80.173  1.00  0.32           C  
ATOM   1318  CG  PHE A 306     118.384  69.038  81.205  1.00  0.32           C  
ATOM   1319  CD1 PHE A 306     118.520  70.382  80.817  1.00  0.32           C  
ATOM   1320  CD2 PHE A 306     118.431  68.723  82.574  1.00  0.32           C  
ATOM   1321  CE1 PHE A 306     118.681  71.392  81.775  1.00  0.32           C  
ATOM   1322  CE2 PHE A 306     118.587  69.732  83.535  1.00  0.32           C  
ATOM   1323  CZ  PHE A 306     118.703  71.068  83.137  1.00  0.32           C  
ATOM   1324  N   TYR A 307     115.690  65.975  78.802  1.00  0.52           N  
ATOM   1325  CA  TYR A 307     115.413  65.085  77.706  1.00  0.52           C  
ATOM   1326  C   TYR A 307     113.937  65.232  77.373  1.00  0.52           C  
ATOM   1327  O   TYR A 307     113.072  64.923  78.175  1.00  0.52           O  
ATOM   1328  CB  TYR A 307     115.802  63.641  78.111  1.00  0.52           C  
ATOM   1329  CG  TYR A 307     115.720  62.680  76.963  1.00  0.52           C  
ATOM   1330  CD1 TYR A 307     116.562  62.851  75.856  1.00  0.52           C  
ATOM   1331  CD2 TYR A 307     114.872  61.564  77.011  1.00  0.52           C  
ATOM   1332  CE1 TYR A 307     116.594  61.893  74.841  1.00  0.52           C  
ATOM   1333  CE2 TYR A 307     114.852  60.643  75.952  1.00  0.52           C  
ATOM   1334  CZ  TYR A 307     115.697  60.825  74.850  1.00  0.52           C  
ATOM   1335  OH  TYR A 307     115.639  59.964  73.736  1.00  0.52           O  
ATOM   1336  N   ARG A 308     113.599  65.756  76.180  1.00  0.49           N  
ATOM   1337  CA  ARG A 308     112.221  65.837  75.733  1.00  0.49           C  
ATOM   1338  C   ARG A 308     112.023  64.765  74.683  1.00  0.49           C  
ATOM   1339  O   ARG A 308     112.431  64.912  73.534  1.00  0.49           O  
ATOM   1340  CB  ARG A 308     111.893  67.221  75.102  1.00  0.49           C  
ATOM   1341  CG  ARG A 308     112.017  68.383  76.109  1.00  0.49           C  
ATOM   1342  CD  ARG A 308     111.735  69.766  75.507  1.00  0.49           C  
ATOM   1343  NE  ARG A 308     112.847  70.041  74.526  1.00  0.49           N  
ATOM   1344  CZ  ARG A 308     113.032  71.193  73.865  1.00  0.49           C  
ATOM   1345  NH1 ARG A 308     114.012  71.285  72.964  1.00  0.49           N  
ATOM   1346  NH2 ARG A 308     112.225  72.229  74.062  1.00  0.49           N  
ATOM   1347  N   GLU A 309     111.372  63.653  75.055  1.00  0.57           N  
ATOM   1348  CA  GLU A 309     111.217  62.468  74.250  1.00  0.57           C  
ATOM   1349  C   GLU A 309     109.902  62.417  73.501  1.00  0.57           C  
ATOM   1350  O   GLU A 309     109.429  61.375  73.065  1.00  0.57           O  
ATOM   1351  CB  GLU A 309     111.382  61.207  75.134  1.00  0.57           C  
ATOM   1352  CG  GLU A 309     110.236  60.874  76.136  1.00  0.57           C  
ATOM   1353  CD  GLU A 309     110.247  61.656  77.450  1.00  0.57           C  
ATOM   1354  OE1 GLU A 309     109.692  61.107  78.435  1.00  0.57           O  
ATOM   1355  OE2 GLU A 309     110.766  62.796  77.472  1.00  0.57           O  
ATOM   1356  N   GLU A 310     109.273  63.579  73.299  1.00  0.57           N  
ATOM   1357  CA  GLU A 310     108.216  63.757  72.328  1.00  0.57           C  
ATOM   1358  C   GLU A 310     108.711  63.558  70.890  1.00  0.57           C  
ATOM   1359  O   GLU A 310     109.818  63.981  70.553  1.00  0.57           O  
ATOM   1360  CB  GLU A 310     107.709  65.192  72.504  1.00  0.57           C  
ATOM   1361  CG  GLU A 310     106.442  65.597  71.728  1.00  0.57           C  
ATOM   1362  CD  GLU A 310     106.016  67.002  72.155  1.00  0.57           C  
ATOM   1363  OE1 GLU A 310     106.774  67.656  72.922  1.00  0.57           O  
ATOM   1364  OE2 GLU A 310     104.903  67.404  71.748  1.00  0.57           O  
ATOM   1365  N   ASP A 311     107.898  62.931  70.002  1.00  0.56           N  
ATOM   1366  CA  ASP A 311     108.273  62.530  68.651  1.00  0.56           C  
ATOM   1367  C   ASP A 311     108.827  63.664  67.794  1.00  0.56           C  
ATOM   1368  O   ASP A 311     109.863  63.517  67.146  1.00  0.56           O  
ATOM   1369  CB  ASP A 311     107.044  61.898  67.940  1.00  0.56           C  
ATOM   1370  CG  ASP A 311     106.673  60.562  68.568  1.00  0.56           C  
ATOM   1371  OD1 ASP A 311     107.539  59.953  69.242  1.00  0.56           O  
ATOM   1372  OD2 ASP A 311     105.495  60.158  68.397  1.00  0.56           O  
ATOM   1373  N   GLU A 312     108.206  64.864  67.842  1.00  0.54           N  
ATOM   1374  CA  GLU A 312     108.670  66.043  67.129  1.00  0.54           C  
ATOM   1375  C   GLU A 312     110.085  66.450  67.520  1.00  0.54           C  
ATOM   1376  O   GLU A 312     110.945  66.666  66.667  1.00  0.54           O  
ATOM   1377  CB  GLU A 312     107.724  67.239  67.403  1.00  0.54           C  
ATOM   1378  CG  GLU A 312     106.319  67.080  66.772  1.00  0.54           C  
ATOM   1379  CD  GLU A 312     105.442  68.311  67.005  1.00  0.54           C  
ATOM   1380  OE1 GLU A 312     105.906  69.269  67.668  1.00  0.54           O  
ATOM   1381  OE2 GLU A 312     104.311  68.308  66.454  1.00  0.54           O  
ATOM   1382  N   PHE A 313     110.395  66.497  68.832  1.00  0.50           N  
ATOM   1383  CA  PHE A 313     111.718  66.808  69.349  1.00  0.50           C  
ATOM   1384  C   PHE A 313     112.745  65.736  69.028  1.00  0.50           C  
ATOM   1385  O   PHE A 313     113.878  66.053  68.669  1.00  0.50           O  
ATOM   1386  CB  PHE A 313     111.705  67.047  70.883  1.00  0.50           C  
ATOM   1387  CG  PHE A 313     111.079  68.379  71.202  1.00  0.50           C  
ATOM   1388  CD1 PHE A 313     111.648  69.565  70.712  1.00  0.50           C  
ATOM   1389  CD2 PHE A 313     109.919  68.475  71.982  1.00  0.50           C  
ATOM   1390  CE1 PHE A 313     111.081  70.813  70.993  1.00  0.50           C  
ATOM   1391  CE2 PHE A 313     109.321  69.713  72.241  1.00  0.50           C  
ATOM   1392  CZ  PHE A 313     109.910  70.888  71.757  1.00  0.50           C  
ATOM   1393  N   ILE A 314     112.373  64.438  69.120  1.00  0.59           N  
ATOM   1394  CA  ILE A 314     113.191  63.303  68.692  1.00  0.59           C  
ATOM   1395  C   ILE A 314     113.597  63.405  67.225  1.00  0.59           C  
ATOM   1396  O   ILE A 314     114.783  63.350  66.902  1.00  0.59           O  
ATOM   1397  CB  ILE A 314     112.434  61.986  68.917  1.00  0.59           C  
ATOM   1398  CG1 ILE A 314     112.306  61.677  70.428  1.00  0.59           C  
ATOM   1399  CG2 ILE A 314     113.073  60.790  68.158  1.00  0.59           C  
ATOM   1400  CD1 ILE A 314     111.322  60.532  70.699  1.00  0.59           C  
ATOM   1401  N   GLU A 315     112.624  63.612  66.313  1.00  0.55           N  
ATOM   1402  CA  GLU A 315     112.839  63.765  64.884  1.00  0.55           C  
ATOM   1403  C   GLU A 315     113.586  65.030  64.492  1.00  0.55           C  
ATOM   1404  O   GLU A 315     114.429  65.019  63.600  1.00  0.55           O  
ATOM   1405  CB  GLU A 315     111.501  63.658  64.128  1.00  0.55           C  
ATOM   1406  CG  GLU A 315     110.965  62.204  64.101  1.00  0.55           C  
ATOM   1407  CD  GLU A 315     109.687  62.065  63.276  1.00  0.55           C  
ATOM   1408  OE1 GLU A 315     109.210  63.085  62.715  1.00  0.55           O  
ATOM   1409  OE2 GLU A 315     109.199  60.910  63.177  1.00  0.55           O  
ATOM   1410  N   ALA A 316     113.327  66.162  65.179  1.00  0.61           N  
ATOM   1411  CA  ALA A 316     113.983  67.426  64.916  1.00  0.61           C  
ATOM   1412  C   ALA A 316     115.437  67.462  65.387  1.00  0.61           C  
ATOM   1413  O   ALA A 316     116.205  68.336  64.990  1.00  0.61           O  
ATOM   1414  CB  ALA A 316     113.189  68.555  65.611  1.00  0.61           C  
ATOM   1415  N   GLY A 317     115.868  66.498  66.232  1.00  0.66           N  
ATOM   1416  CA  GLY A 317     117.217  66.481  66.787  1.00  0.66           C  
ATOM   1417  C   GLY A 317     117.391  67.292  68.048  1.00  0.66           C  
ATOM   1418  O   GLY A 317     118.506  67.654  68.401  1.00  0.66           O  
ATOM   1419  N   GLU A 318     116.287  67.591  68.756  1.00  0.60           N  
ATOM   1420  CA  GLU A 318     116.246  68.500  69.889  1.00  0.60           C  
ATOM   1421  C   GLU A 318     115.703  67.829  71.142  1.00  0.60           C  
ATOM   1422  O   GLU A 318     115.161  68.477  72.048  1.00  0.60           O  
ATOM   1423  CB  GLU A 318     115.331  69.692  69.584  1.00  0.60           C  
ATOM   1424  CG  GLU A 318     115.827  70.625  68.463  1.00  0.60           C  
ATOM   1425  CD  GLU A 318     115.031  71.928  68.492  1.00  0.60           C  
ATOM   1426  OE1 GLU A 318     114.550  72.312  69.600  1.00  0.60           O  
ATOM   1427  OE2 GLU A 318     114.898  72.556  67.416  1.00  0.60           O  
ATOM   1428  N   ASN A 319     115.823  66.487  71.219  1.00  0.62           N  
ATOM   1429  CA  ASN A 319     115.510  65.710  72.405  1.00  0.62           C  
ATOM   1430  C   ASN A 319     116.359  66.140  73.606  1.00  0.62           C  
ATOM   1431  O   ASN A 319     115.823  66.389  74.677  1.00  0.62           O  
ATOM   1432  CB  ASN A 319     115.544  64.166  72.135  1.00  0.62           C  
ATOM   1433  CG  ASN A 319     116.882  63.631  71.624  1.00  0.62           C  
ATOM   1434  OD1 ASN A 319     117.830  64.348  71.323  1.00  0.62           O  
ATOM   1435  ND2 ASN A 319     116.986  62.282  71.548  1.00  0.62           N  
ATOM   1436  N   LEU A 320     117.677  66.331  73.421  1.00  0.62           N  
ATOM   1437  CA  LEU A 320     118.587  66.933  74.373  1.00  0.62           C  
ATOM   1438  C   LEU A 320     118.813  68.387  73.977  1.00  0.62           C  
ATOM   1439  O   LEU A 320     118.588  68.740  72.818  1.00  0.62           O  
ATOM   1440  CB  LEU A 320     119.950  66.188  74.358  1.00  0.62           C  
ATOM   1441  CG  LEU A 320     119.920  64.853  75.122  1.00  0.62           C  
ATOM   1442  CD1 LEU A 320     121.262  64.134  74.934  1.00  0.62           C  
ATOM   1443  CD2 LEU A 320     119.627  65.059  76.621  1.00  0.62           C  
ATOM   1444  N   PRO A 321     119.248  69.289  74.865  1.00  0.60           N  
ATOM   1445  CA  PRO A 321     119.855  70.557  74.479  1.00  0.60           C  
ATOM   1446  C   PRO A 321     120.983  70.428  73.467  1.00  0.60           C  
ATOM   1447  O   PRO A 321     121.873  69.595  73.619  1.00  0.60           O  
ATOM   1448  CB  PRO A 321     120.326  71.209  75.800  1.00  0.60           C  
ATOM   1449  CG  PRO A 321     119.710  70.354  76.918  1.00  0.60           C  
ATOM   1450  CD  PRO A 321     119.513  68.989  76.262  1.00  0.60           C  
ATOM   1451  N   VAL A 322     120.960  71.262  72.419  1.00  0.60           N  
ATOM   1452  CA  VAL A 322     121.832  71.069  71.282  1.00  0.60           C  
ATOM   1453  C   VAL A 322     122.029  72.403  70.598  1.00  0.60           C  
ATOM   1454  O   VAL A 322     122.652  72.491  69.545  1.00  0.60           O  
ATOM   1455  CB  VAL A 322     121.218  70.040  70.323  1.00  0.60           C  
ATOM   1456  CG1 VAL A 322     119.887  70.568  69.735  1.00  0.60           C  
ATOM   1457  CG2 VAL A 322     122.220  69.568  69.240  1.00  0.60           C  
ATOM   1458  N   HIS A 323     121.540  73.511  71.213  1.00  0.37           N  
ATOM   1459  CA  HIS A 323     121.652  74.875  70.715  1.00  0.37           C  
ATOM   1460  C   HIS A 323     123.002  75.209  70.066  1.00  0.37           C  
ATOM   1461  O   HIS A 323     124.075  74.883  70.572  1.00  0.37           O  
ATOM   1462  CB  HIS A 323     121.260  75.896  71.819  1.00  0.37           C  
ATOM   1463  CG  HIS A 323     121.092  77.306  71.343  1.00  0.37           C  
ATOM   1464  ND1 HIS A 323     122.221  78.051  71.106  1.00  0.37           N  
ATOM   1465  CD2 HIS A 323     119.977  78.046  71.101  1.00  0.37           C  
ATOM   1466  CE1 HIS A 323     121.787  79.234  70.724  1.00  0.37           C  
ATOM   1467  NE2 HIS A 323     120.436  79.285  70.703  1.00  0.37           N  
ATOM   1468  N   ARG A 324     122.961  75.816  68.868  1.00  0.22           N  
ATOM   1469  CA  ARG A 324     124.125  76.363  68.226  1.00  0.22           C  
ATOM   1470  C   ARG A 324     123.694  77.767  67.917  1.00  0.22           C  
ATOM   1471  O   ARG A 324     122.662  77.952  67.287  1.00  0.22           O  
ATOM   1472  CB  ARG A 324     124.464  75.603  66.912  1.00  0.22           C  
ATOM   1473  CG  ARG A 324     124.847  74.125  67.135  1.00  0.22           C  
ATOM   1474  CD  ARG A 324     126.184  73.960  67.862  1.00  0.22           C  
ATOM   1475  NE  ARG A 324     126.449  72.487  67.965  1.00  0.22           N  
ATOM   1476  CZ  ARG A 324     126.090  71.726  69.009  1.00  0.22           C  
ATOM   1477  NH1 ARG A 324     126.307  70.412  68.961  1.00  0.22           N  
ATOM   1478  NH2 ARG A 324     125.499  72.229  70.083  1.00  0.22           N  
ATOM   1479  N   GLU A 325     124.436  78.778  68.413  1.00  0.28           N  
ATOM   1480  CA  GLU A 325     124.073  80.170  68.280  1.00  0.28           C  
ATOM   1481  C   GLU A 325     124.222  80.669  66.837  1.00  0.28           C  
ATOM   1482  O   GLU A 325     125.339  80.652  66.312  1.00  0.28           O  
ATOM   1483  CB  GLU A 325     124.918  81.026  69.254  1.00  0.28           C  
ATOM   1484  CG  GLU A 325     124.507  82.518  69.299  1.00  0.28           C  
ATOM   1485  CD  GLU A 325     125.304  83.314  70.333  1.00  0.28           C  
ATOM   1486  OE1 GLU A 325     126.152  82.712  71.039  1.00  0.28           O  
ATOM   1487  OE2 GLU A 325     125.046  84.542  70.427  1.00  0.28           O  
ATOM   1488  N   PRO A 326     123.186  81.087  66.115  1.00  0.22           N  
ATOM   1489  CA  PRO A 326     123.363  81.796  64.861  1.00  0.22           C  
ATOM   1490  C   PRO A 326     123.527  83.279  65.138  1.00  0.22           C  
ATOM   1491  O   PRO A 326     123.132  83.767  66.193  1.00  0.22           O  
ATOM   1492  CB  PRO A 326     122.053  81.480  64.122  1.00  0.22           C  
ATOM   1493  CG  PRO A 326     120.994  81.386  65.234  1.00  0.22           C  
ATOM   1494  CD  PRO A 326     121.776  80.998  66.499  1.00  0.22           C  
ATOM   1495  N   ILE A 327     124.157  84.005  64.201  1.00  0.31           N  
ATOM   1496  CA  ILE A 327     124.400  85.425  64.301  1.00  0.31           C  
ATOM   1497  C   ILE A 327     123.761  86.068  63.093  1.00  0.31           C  
ATOM   1498  O   ILE A 327     123.815  85.531  61.986  1.00  0.31           O  
ATOM   1499  CB  ILE A 327     125.894  85.771  64.334  1.00  0.31           C  
ATOM   1500  CG1 ILE A 327     126.646  85.235  63.084  1.00  0.31           C  
ATOM   1501  CG2 ILE A 327     126.470  85.206  65.654  1.00  0.31           C  
ATOM   1502  CD1 ILE A 327     128.096  85.713  62.995  1.00  0.31           C  
ATOM   1503  N   ASP A 328     123.140  87.240  63.286  1.00  0.19           N  
ATOM   1504  CA  ASP A 328     122.527  88.010  62.240  1.00  0.19           C  
ATOM   1505  C   ASP A 328     122.362  89.438  62.790  1.00  0.19           C  
ATOM   1506  O   ASP A 328     122.986  89.803  63.774  1.00  0.19           O  
ATOM   1507  CB  ASP A 328     121.256  87.327  61.620  1.00  0.19           C  
ATOM   1508  CG  ASP A 328     120.235  86.843  62.642  1.00  0.19           C  
ATOM   1509  OD1 ASP A 328     119.593  85.797  62.365  1.00  0.19           O  
ATOM   1510  OD2 ASP A 328     120.071  87.524  63.679  1.00  0.19           O  
ATOM   1511  N   SER A 329     121.552  90.289  62.120  1.00  0.22           N  
ATOM   1512  CA  SER A 329     120.956  91.533  62.634  1.00  0.22           C  
ATOM   1513  C   SER A 329     120.281  91.410  64.002  1.00  0.22           C  
ATOM   1514  O   SER A 329     119.193  90.868  64.147  1.00  0.22           O  
ATOM   1515  CB  SER A 329     119.873  92.096  61.661  1.00  0.22           C  
ATOM   1516  OG  SER A 329     119.453  93.417  62.011  1.00  0.22           O  
ATOM   1517  N   THR A 330     120.917  91.973  65.045  1.00  0.23           N  
ATOM   1518  CA  THR A 330     120.463  91.888  66.420  1.00  0.23           C  
ATOM   1519  C   THR A 330     119.905  93.223  66.815  1.00  0.23           C  
ATOM   1520  O   THR A 330     120.067  94.239  66.140  1.00  0.23           O  
ATOM   1521  CB  THR A 330     121.505  91.457  67.462  1.00  0.23           C  
ATOM   1522  OG1 THR A 330     122.623  92.327  67.529  1.00  0.23           O  
ATOM   1523  CG2 THR A 330     122.067  90.084  67.091  1.00  0.23           C  
ATOM   1524  N   PHE A 331     119.190  93.244  67.939  1.00  0.26           N  
ATOM   1525  CA  PHE A 331     118.525  94.413  68.425  1.00  0.26           C  
ATOM   1526  C   PHE A 331     118.742  94.427  69.914  1.00  0.26           C  
ATOM   1527  O   PHE A 331     119.478  93.615  70.474  1.00  0.26           O  
ATOM   1528  CB  PHE A 331     117.012  94.461  68.032  1.00  0.26           C  
ATOM   1529  CG  PHE A 331     116.217  93.323  68.643  1.00  0.26           C  
ATOM   1530  CD1 PHE A 331     116.211  92.061  68.029  1.00  0.26           C  
ATOM   1531  CD2 PHE A 331     115.528  93.482  69.863  1.00  0.26           C  
ATOM   1532  CE1 PHE A 331     115.544  90.978  68.617  1.00  0.26           C  
ATOM   1533  CE2 PHE A 331     114.895  92.391  70.474  1.00  0.26           C  
ATOM   1534  CZ  PHE A 331     114.893  91.142  69.845  1.00  0.26           C  
ATOM   1535  N   TYR A 332     118.112  95.406  70.561  1.00  0.22           N  
ATOM   1536  CA  TYR A 332     118.019  95.496  71.986  1.00  0.22           C  
ATOM   1537  C   TYR A 332     116.917  96.498  72.230  1.00  0.22           C  
ATOM   1538  O   TYR A 332     116.567  97.255  71.322  1.00  0.22           O  
ATOM   1539  CB  TYR A 332     119.363  95.970  72.585  1.00  0.22           C  
ATOM   1540  CG  TYR A 332     119.461  95.559  74.009  1.00  0.22           C  
ATOM   1541  CD1 TYR A 332     119.426  96.529  75.014  1.00  0.22           C  
ATOM   1542  CD2 TYR A 332     119.617  94.207  74.348  1.00  0.22           C  
ATOM   1543  CE1 TYR A 332     119.558  96.161  76.355  1.00  0.22           C  
ATOM   1544  CE2 TYR A 332     119.784  93.839  75.691  1.00  0.22           C  
ATOM   1545  CZ  TYR A 332     119.760  94.821  76.691  1.00  0.22           C  
ATOM   1546  OH  TYR A 332     119.982  94.478  78.036  1.00  0.22           O  
ATOM   1547  N   GLU A 333     116.338  96.532  73.445  1.00  0.28           N  
ATOM   1548  CA  GLU A 333     115.459  97.603  73.858  1.00  0.28           C  
ATOM   1549  C   GLU A 333     116.234  98.906  73.980  1.00  0.28           C  
ATOM   1550  O   GLU A 333     117.395  98.894  74.385  1.00  0.28           O  
ATOM   1551  CB  GLU A 333     114.711  97.278  75.162  1.00  0.28           C  
ATOM   1552  CG  GLU A 333     113.762  96.087  74.923  1.00  0.28           C  
ATOM   1553  CD  GLU A 333     112.954  95.714  76.156  1.00  0.28           C  
ATOM   1554  OE1 GLU A 333     113.197  96.293  77.244  1.00  0.28           O  
ATOM   1555  OE2 GLU A 333     112.070  94.836  75.994  1.00  0.28           O  
ATOM   1556  N   PRO A 334     115.703 100.041  73.602  1.00  0.30           N  
ATOM   1557  CA  PRO A 334     116.505 101.246  73.469  1.00  0.30           C  
ATOM   1558  C   PRO A 334     116.925 101.803  74.825  1.00  0.30           C  
ATOM   1559  O   PRO A 334     116.124 101.833  75.749  1.00  0.30           O  
ATOM   1560  CB  PRO A 334     115.581 102.242  72.750  1.00  0.30           C  
ATOM   1561  CG  PRO A 334     114.173 101.646  72.910  1.00  0.30           C  
ATOM   1562  CD  PRO A 334     114.374 100.158  73.026  1.00  0.30           C  
ATOM   1563  N   ASN A 335     118.168 102.316  74.942  1.00  0.31           N  
ATOM   1564  CA  ASN A 335     118.609 103.143  76.063  1.00  0.31           C  
ATOM   1565  C   ASN A 335     117.821 104.433  76.178  1.00  0.31           C  
ATOM   1566  O   ASN A 335     117.632 104.988  77.258  1.00  0.31           O  
ATOM   1567  CB  ASN A 335     120.068 103.631  75.839  1.00  0.31           C  
ATOM   1568  CG  ASN A 335     121.064 102.498  75.985  1.00  0.31           C  
ATOM   1569  OD1 ASN A 335     120.809 101.451  76.578  1.00  0.31           O  
ATOM   1570  ND2 ASN A 335     122.283 102.713  75.441  1.00  0.31           N  
ATOM   1571  N   VAL A 336     117.428 104.986  75.021  1.00  0.28           N  
ATOM   1572  CA  VAL A 336     117.045 106.368  74.894  1.00  0.28           C  
ATOM   1573  C   VAL A 336     115.569 106.601  75.152  1.00  0.28           C  
ATOM   1574  O   VAL A 336     115.151 107.746  75.293  1.00  0.28           O  
ATOM   1575  CB  VAL A 336     117.448 106.906  73.514  1.00  0.28           C  
ATOM   1576  CG1 VAL A 336     118.984 106.827  73.390  1.00  0.28           C  
ATOM   1577  CG2 VAL A 336     116.794 106.158  72.326  1.00  0.28           C  
ATOM   1578  N   ILE A 337     114.756 105.527  75.251  1.00  0.18           N  
ATOM   1579  CA  ILE A 337     113.305 105.616  75.318  1.00  0.18           C  
ATOM   1580  C   ILE A 337     112.815 104.351  76.030  1.00  0.18           C  
ATOM   1581  O   ILE A 337     113.479 103.319  76.001  1.00  0.18           O  
ATOM   1582  CB  ILE A 337     112.620 105.740  73.924  1.00  0.18           C  
ATOM   1583  CG1 ILE A 337     113.013 104.606  72.967  1.00  0.18           C  
ATOM   1584  CG2 ILE A 337     113.018 107.014  73.171  1.00  0.18           C  
ATOM   1585  CD1 ILE A 337     112.433 104.683  71.547  1.00  0.18           C  
ATOM   1586  N   VAL A 338     111.638 104.370  76.693  1.00  0.25           N  
ATOM   1587  CA  VAL A 338     110.976 103.152  77.161  1.00  0.25           C  
ATOM   1588  C   VAL A 338     109.947 102.775  76.104  1.00  0.25           C  
ATOM   1589  O   VAL A 338     108.897 103.407  76.003  1.00  0.25           O  
ATOM   1590  CB  VAL A 338     110.224 103.332  78.485  1.00  0.25           C  
ATOM   1591  CG1 VAL A 338     109.497 102.022  78.881  1.00  0.25           C  
ATOM   1592  CG2 VAL A 338     111.214 103.739  79.594  1.00  0.25           C  
ATOM   1593  N   ALA A 339     110.202 101.740  75.267  1.00  0.27           N  
ATOM   1594  CA  ALA A 339     109.407 101.460  74.067  1.00  0.27           C  
ATOM   1595  C   ALA A 339     109.232 102.741  73.170  1.00  0.27           C  
ATOM   1596  O   ALA A 339     110.175 103.509  73.226  1.00  0.27           O  
ATOM   1597  CB  ALA A 339     108.144 100.638  74.455  1.00  0.27           C  
ATOM   1598  N   PRO A 340     108.259 103.166  72.351  1.00  0.18           N  
ATOM   1599  CA  PRO A 340     108.357 104.443  71.634  1.00  0.18           C  
ATOM   1600  C   PRO A 340     107.807 105.604  72.452  1.00  0.18           C  
ATOM   1601  O   PRO A 340     107.409 106.595  71.855  1.00  0.18           O  
ATOM   1602  CB  PRO A 340     107.455 104.208  70.421  1.00  0.18           C  
ATOM   1603  CG  PRO A 340     106.320 103.335  70.976  1.00  0.18           C  
ATOM   1604  CD  PRO A 340     106.947 102.562  72.154  1.00  0.18           C  
ATOM   1605  N   ALA A 341     107.716 105.507  73.798  1.00  0.21           N  
ATOM   1606  CA  ALA A 341     107.129 106.541  74.628  1.00  0.21           C  
ATOM   1607  C   ALA A 341     107.852 107.884  74.608  1.00  0.21           C  
ATOM   1608  O   ALA A 341     107.231 108.930  74.814  1.00  0.21           O  
ATOM   1609  CB  ALA A 341     107.082 106.051  76.091  1.00  0.21           C  
ATOM   1610  N   HIS A 342     109.177 107.866  74.414  1.00  0.18           N  
ATOM   1611  CA  HIS A 342     110.020 109.036  74.414  1.00  0.18           C  
ATOM   1612  C   HIS A 342     110.688 109.254  73.033  1.00  0.18           C  
ATOM   1613  O   HIS A 342     110.382 108.503  72.069  1.00  0.18           O  
ATOM   1614  CB  HIS A 342     111.075 108.925  75.549  1.00  0.18           C  
ATOM   1615  CG  HIS A 342     110.522 108.460  76.864  1.00  0.18           C  
ATOM   1616  ND1 HIS A 342     110.429 107.107  77.162  1.00  0.18           N  
ATOM   1617  CD2 HIS A 342     110.083 109.201  77.914  1.00  0.18           C  
ATOM   1618  CE1 HIS A 342     109.930 107.056  78.378  1.00  0.18           C  
ATOM   1619  NE2 HIS A 342     109.706 108.294  78.878  1.00  0.18           N  
ATOM   1620  OXT HIS A 342     111.521 110.197  72.939  1.00  0.18           O  
TER    1621      HIS A 342                                                      
END   
`;
