# Supplementary material for: Metabolic capacity is maintained despite shifts in microbial diversity in estuary sediments
Source: ISME Commun. 2025 Oct 11;5(1):ycaf182. doi: 10.1093/ismeco/ycaf182 (PMC12687941; doi:10.1093/ismeco/ycaf182)
Supplement: Supplementary_Data_1_ycaf182 [file supplementary_data_1_ycaf182.zip › SWISS-MODEL/13_July_SF_Bin2_scaffold_20759_c1_11143024_1/models/05/model.pdb]

TITLE     SWISS-MODEL SERVER (https://swissmodel.expasy.org)
TITLE    2 13_July_SF_Bin2_scaffold_20759_c1_1114-3024_1
EXPDTA    THEORETICAL MODEL (SWISS-MODEL SERVER)
AUTHOR    SWISS-MODEL SERVER (SEE REFERENCE IN JRNL Records)
REVDAT   1   29-MAR-23 1MOD    1       20:17
JRNL        AUTH   A.WATERHOUSE,M.BERTONI,S.BIENERT,G.STUDER,G.TAURIELLO,
JRNL        AUTH 2 R.GUMIENNY,F.T.HEER,T.A.P.DE BEER,C.REMPFER,L.BORDOLI,
JRNL        AUTH 3 R.LEPORE,T.SCHWEDE
JRNL        TITL   SWISS-MODEL: HOMOLOGY MODELLING OF PROTEIN STRUCTURES AND
JRNL        TITL 2 COMPLEXES
JRNL        REF    NUCLEIC.ACIDS.RES..           V.  46 W296  2018
JRNL        PMID   29788355
JRNL        DOI    10.1093/nar/gky427
REMARK   1
REMARK   1 REFERENCE 1
REMARK   1  AUTH   S.BIENERT,A.WATERHOUSE,T.A.P.DE BEER,G.TAURIELLO,G.STUDER,
REMARK   1  AUTH 2 L.BORDOLI,T.SCHWEDE
REMARK   1  TITL   THE SWISS-MODEL REPOSITORY - NEW FEATURES AND FUNCTIONALITY
REMARK   1  REF    NUCLEIC.ACIDS.RES..           V.  45       2017
REMARK   1  REFN                   ISSN 0305-1048
REMARK   1  PMID   27899672
REMARK   1  DOI    10.1093/nar/gkw1132
REMARK   1
REMARK   1 REFERENCE 2
REMARK   1  AUTH   N.GUEX,M.C.PEITSCH,T.SCHWEDE
REMARK   1  TITL   AUTOMATED COMPARATIVE PROTEIN STRUCTURE MODELING WITH
REMARK   1  TITL 2 SWISS-MODEL AND SWISS-PDBVIEWER: A HISTORICAL PERSPECTIVE
REMARK   1  REF    ELECTROPHORESIS               V.  30       2009
REMARK   1  REFN                   ISSN 0173-0835
REMARK   1  PMID   19517507
REMARK   1  DOI    10.1002/elps.200900140
REMARK   1
REMARK   1 REFERENCE 3
REMARK   1  AUTH   G.STUDER,G.TAURIELLO,S.BIENERT,M.BIASINI,N.JOHNER,T.SCHWEDE
REMARK   1  TITL   PROMOD3 - A VERSATILE HOMOLOGY MODELLING TOOLBOX
REMARK   1  REF    PLOS COMP. BIOL.              V.  17       2021
REMARK   1  REFN                   ISSN 
REMARK   1  PMID   33507980
REMARK   1  DOI    https://doi.org/10.1371/journal.pcbi.1008667
REMARK   1
REMARK   1 REFERENCE 4
REMARK   1  AUTH   G.STUDER,C.REMPFER,A.WATERHOUSE,R.GUMIENNY,J.HAAS,T.SCHWEDE
REMARK   1  TITL   QMEANDISCO - DISTANCE CONSTRAINTS APPLIED ON MODEL QUALITY 
REMARK   1  TITL 2 ESTIMATION
REMARK   1  REF    BIOINFORMATICS                V.  36       2020
REMARK   1  REFN                   ISSN 
REMARK   1  PMID   31697312
REMARK   1  DOI    https://doi.org/10.1093/bioinformatics/btz828
REMARK   1
REMARK   1 REFERENCE 5
REMARK   1  AUTH   P.BENKERT,M.BIASINI,T.SCHWEDE
REMARK   1  TITL   TOWARD THE ESTIMATION OF THE ABSOLUTE QUALITY OF INDIVIDUAL
REMARK   1  TITL 2 PROTEIN STRUCTURE MODELS
REMARK   1  REF    BIOINFORMATICS                V.  27       2011
REMARK   1  REFN                   ISSN 1367-4803
REMARK   1  PMID   21134891
REMARK   1  DOI    10.1093/bioinformatics/btq662
REMARK   1
REMARK   1 REFERENCE 6
REMARK   1  AUTH   M.BERTONI,F.KIEFER,M.BIASINI,L.BORDOLI,T.SCHWEDE
REMARK   1  TITL   MODELING PROTEIN QUATERNARY STRUCTURE OF HOMO- AND
REMARK   1  TITL 2 HETERO-OLIGOMERS BEYOND BINARY INTERACTIONS BY HOMOLOGY
REMARK   1  REF    SCI.REP.                      V.   7       2017
REMARK   1  REFN                   ISSN
REMARK   1  PMID   28874689
REMARK   1  DOI    10.1038/s41598-017-09654-8
REMARK   1
REMARK   1 DISCLAIMER
REMARK   1 The SWISS-MODEL SERVER produces theoretical models for proteins.
REMARK   1 The results of any theoretical modelling procedure is
REMARK   1 NON-EXPERIMENTAL and MUST be considered with care. These models may
REMARK   1 contain significant errors. This is especially true for automated
REMARK   1 modeling since there is no human intervention during model
REMARK   1 building. Please read the header section and the logfile carefully
REMARK   1 to know what templates and alignments were used during the model
REMARK   1 building process. All information by the SWISS-MODEL SERVER is
REMARK   1 provided "AS-IS", without any warranty, expressed or implied.
REMARK   2
REMARK   2 COPYRIGHT NOTICE
REMARK   2 This SWISS-MODEL protein model is copyright. It is produced by the
REMARK   2 SWISS-MODEL server, developed by the Computational Structural
REMARK   2 Biology Group at the SIB Swiss Institute of Bioinformatics at the
REMARK   2 Biozentrum, University of Basel (https://swissmodel.expasy.org). This
REMARK   2 model is licensed under the CC BY-SA 4.0 Creative Commons
REMARK   2 Attribution-ShareAlike 4.0 International License
REMARK   2 (https://creativecommons.org/licenses/by-sa/4.0/legalcode), i.e. you
REMARK   2 can copy and redistribute the model in any medium or format,
REMARK   2 transform and build upon the model for any purpose, even
REMARK   2 commercially, under the following terms:
REMARK   2 Attribution - You must give appropriate credit, provide a link to
REMARK   2 the license, and indicate if changes were made. You may do so in any
REMARK   2 reasonable manner, but not in any way that suggests the licensor
REMARK   2 endorses you or your use. When you publish, patent or distribute
REMARK   2 results that were fully or partially based on the model, please cite
REMARK   2 the corresponding papers mentioned under JRNL.
REMARK   2 ShareAlike - If you remix, transform, or build upon the material,
REMARK   2 you must distribute your contributions under the same license as the
REMARK   2 original.
REMARK   2 No additional restrictions - you may not apply legal terms or
REMARK   2 technological measures that legally restrict others from doing
REMARK   2 anything the license permits.
REMARK   2 Find a human-readable summary of (and not a substitute for) the
REMARK   2 CC BY-SA 4.0 license at this link:
REMARK   2 https://creativecommons.org/licenses/by-sa/4.0/
REMARK   3 
REMARK   3 MODEL INFORMATION
REMARK   3  ENGIN   PROMOD3
REMARK   3  VERSN   3.2.1
REMARK   3  OSTAT   monomer
REMARK   3  OSRSN   PREDICTION
REMARK   3  QSPRD   0.000
REMARK   3  GMQE    0.13
REMARK   3  QMNV    4.3.0
REMARK   3  QMNDG   0.44
REMARK   3  MODT    FALSE
REMARK   3 
REMARK   3 TEMPLATE 1
REMARK   3  PDBID   2ivf
REMARK   3  CHAIN   A
REMARK   3  MMCIF   A
REMARK   3  PDBV    2023-03-17
REMARK   3  SMTLE   2ivf.1.A
REMARK   3  SMTLV   2023-03-23
REMARK   3  MTHD    X-RAY DIFFRACTION 1.88 A
REMARK   3  FOUND   BLAST
REMARK   3  GMQE    0.12
REMARK   3  SIM     0.36
REMARK   3  SID     30.93
REMARK   3  OSTAT   monomer
REMARK   3  LIGND   MES
REMARK   3  LIGND 2 SF4
REMARK   3  LIGND 3 SF4
REMARK   3  LIGND 4 SF4
REMARK   3  LIGND 5 SF4
REMARK   3  LIGND 6 MO
REMARK   3  LIGND 7 MGD
REMARK   3  LIGND 8 MD1
REMARK   3  LIGND 9 F3S
REMARK   3  LIGND 10 HEM
REMARK   3  ALN A TRG LARDIAKVPGTTLFAIGMGPNQFFNNDNKDRTQFLLAALTGNIGKIAGNIGSYAGNYR
REMARK   3  ALN A TRG VAMFNGVPQYIAENPFDIELDGAKPARPKLYWRAEPAHYYNHEDHPLKMGKTMITGKT
REMARK   3  ALN A TRG HMPTPTKSLWFANANSILGNVKWHFNTVVNVLPKMEMIAVQEWWWSTSCEWADIVFAV
REMARK   3  ALN A TRG DAWSELKHPDMCSSVTNPFLTVFPRTPLERPFDTRGDIECLDLVGKQLAKRTG-----
REMARK   3  ALN A TRG --------DRRFADMW-KFVEEKKV---EVYLQRILDHSSNTKGFKFPELEEKAKK-G
REMARK   3  ALN A TRG IPALMMTRTNPKTVGYEQVYD-SRPWY-------------TKTGRLEFYREEDEFIEA
REMARK   3  ALN A TRG GENLPVHRE--------PIDSTFYEPNVIVAPAHPFIKAKGPEAYGVKVDDFDNETRQ
REMARK   3  ALN A TRG GRNIVKTWEETKKTVHPLAKDGYKFVFHTPKYRHGAHTMPVDTDMVAMLFGPFGDIYR
REMARK   3  ALN A TRG HDKRQPFAAEGYVDIHPDDAKALNIEDGDYVWIDSDPSDRPFRGWQKNDKDYKFSRLL
REMARK   3  ALN A TRG CRARYYPGTPRGITRMWFNMYGATPGSVEGHESRKDGLAKNPRTGYQAMFRSGSHQSA
REMARK   3  ALN A TRG TRGWLKPTWMTDSLVRKELFGHAVNKGFLPDVHCPTGAPREAIVKITKAEPGGLNAKG
REMARK   3  ALN A TRG LWRPAALGLRPKYENDKMKDYLAGKFTLAANPKKGGKK
REMARK   3  ALN A TPL ----------------------------------------------------------
REMARK   3  ALN A TPL ----------------------------------------------------------
REMARK   3  ALN A TPL ------------------------------LFPKLKMIFALETRMSSSAMYADIVLPC
REMARK   3  ALN A TPL -AWYYEKHEMTTPCSGNPFFTFVDRS-VAPPGECREEWDAIALILKKVGERAAARGLT
REMARK   3  ALN A TPL EFNDHNGRKRRYDELYKKFTMDGHLLTNEDCLKEMVDINRAVGVFAKDYTYEKFKKEG
REMARK   3  ALN A TPL QTRFLSMGTGVSRYAHANEVDVTKPIYPMRWHFDDKKVFPTHTRRAQFYLDHDWYLEA
REMARK   3  ALN A TPL GESLPTHKDTPMVGGDHPFKITGGHPRVSIHSTH------------------------
REMARK   3  ALN A TPL ----------------------------------------------------------
REMARK   3  ALN A TPL ----------------------------------------------------------
REMARK   3  ALN A TPL ----------------------------------------------------------
REMARK   3  ALN A TPL ----------------------------------------------------------
REMARK   3  ALN A TPL --------------------------------------
REMARK   3  ALN A OFF 624
ATOM      1  N   VAL A 147       3.374  32.545  19.648  1.00  0.29           N  
ATOM      2  CA  VAL A 147       3.724  34.019  19.725  1.00  0.29           C  
ATOM      3  C   VAL A 147       2.789  34.895  18.947  1.00  0.29           C  
ATOM      4  O   VAL A 147       2.103  35.694  19.570  1.00  0.29           O  
ATOM      5  CB  VAL A 147       5.165  34.298  19.317  1.00  0.29           C  
ATOM      6  CG1 VAL A 147       5.452  35.825  19.271  1.00  0.29           C  
ATOM      7  CG2 VAL A 147       6.086  33.635  20.359  1.00  0.29           C  
ATOM      8  N   LEU A 148       2.692  34.737  17.599  1.00  0.68           N  
ATOM      9  CA  LEU A 148       1.866  35.558  16.718  1.00  0.68           C  
ATOM     10  C   LEU A 148       0.446  35.808  17.225  1.00  0.68           C  
ATOM     11  O   LEU A 148       0.076  36.975  17.252  1.00  0.68           O  
ATOM     12  CB  LEU A 148       1.890  34.993  15.264  1.00  0.68           C  
ATOM     13  CG  LEU A 148       1.217  35.873  14.179  1.00  0.68           C  
ATOM     14  CD1 LEU A 148       1.803  35.533  12.801  1.00  0.68           C  
ATOM     15  CD2 LEU A 148      -0.321  35.790  14.089  1.00  0.68           C  
ATOM     16  N   PRO A 149      -0.359  34.855  17.720  1.00  0.58           N  
ATOM     17  CA  PRO A 149      -1.681  35.144  18.284  1.00  0.58           C  
ATOM     18  C   PRO A 149      -1.748  36.157  19.430  1.00  0.58           C  
ATOM     19  O   PRO A 149      -2.832  36.656  19.706  1.00  0.58           O  
ATOM     20  CB  PRO A 149      -2.176  33.765  18.754  1.00  0.58           C  
ATOM     21  CG  PRO A 149      -1.502  32.790  17.788  1.00  0.58           C  
ATOM     22  CD  PRO A 149      -0.120  33.410  17.645  1.00  0.58           C  
ATOM     23  N   LYS A 150      -0.633  36.430  20.148  1.00  0.59           N  
ATOM     24  CA  LYS A 150      -0.575  37.422  21.210  1.00  0.59           C  
ATOM     25  C   LYS A 150      -0.177  38.786  20.676  1.00  0.59           C  
ATOM     26  O   LYS A 150      -0.315  39.790  21.365  1.00  0.59           O  
ATOM     27  CB  LYS A 150       0.557  37.061  22.214  1.00  0.59           C  
ATOM     28  CG  LYS A 150       0.328  35.747  22.972  1.00  0.59           C  
ATOM     29  CD  LYS A 150       1.624  35.206  23.597  1.00  0.59           C  
ATOM     30  CE  LYS A 150       1.357  34.031  24.546  1.00  0.59           C  
ATOM     31  NZ  LYS A 150       2.554  33.725  25.365  1.00  0.59           N  
ATOM     32  N   MET A 151       0.370  38.852  19.446  1.00  0.63           N  
ATOM     33  CA  MET A 151       0.950  40.064  18.917  1.00  0.63           C  
ATOM     34  C   MET A 151      -0.099  40.900  18.215  1.00  0.63           C  
ATOM     35  O   MET A 151      -0.775  40.444  17.299  1.00  0.63           O  
ATOM     36  CB  MET A 151       2.106  39.752  17.927  1.00  0.63           C  
ATOM     37  CG  MET A 151       3.322  39.075  18.594  1.00  0.63           C  
ATOM     38  SD  MET A 151       4.086  40.012  19.959  1.00  0.63           S  
ATOM     39  CE  MET A 151       4.683  41.407  18.961  1.00  0.63           C  
ATOM     40  N   GLU A 152      -0.256  42.167  18.642  1.00  0.64           N  
ATOM     41  CA  GLU A 152      -1.131  43.118  17.985  1.00  0.64           C  
ATOM     42  C   GLU A 152      -0.532  43.726  16.736  1.00  0.64           C  
ATOM     43  O   GLU A 152      -1.249  44.147  15.829  1.00  0.64           O  
ATOM     44  CB  GLU A 152      -1.414  44.292  18.939  1.00  0.64           C  
ATOM     45  CG  GLU A 152      -2.222  43.886  20.189  1.00  0.64           C  
ATOM     46  CD  GLU A 152      -2.482  45.087  21.093  1.00  0.64           C  
ATOM     47  OE1 GLU A 152      -1.943  46.188  20.807  1.00  0.64           O  
ATOM     48  OE2 GLU A 152      -3.228  44.901  22.087  1.00  0.64           O  
ATOM     49  N   MET A 153       0.807  43.821  16.683  1.00  0.63           N  
ATOM     50  CA  MET A 153       1.499  44.398  15.559  1.00  0.63           C  
ATOM     51  C   MET A 153       2.796  43.653  15.347  1.00  0.63           C  
ATOM     52  O   MET A 153       3.632  43.528  16.242  1.00  0.63           O  
ATOM     53  CB  MET A 153       1.807  45.904  15.803  1.00  0.63           C  
ATOM     54  CG  MET A 153       2.698  46.593  14.735  1.00  0.63           C  
ATOM     55  SD  MET A 153       2.078  46.550  13.021  1.00  0.63           S  
ATOM     56  CE  MET A 153       0.584  47.539  13.293  1.00  0.63           C  
ATOM     57  N   ILE A 154       2.995  43.165  14.119  1.00  0.67           N  
ATOM     58  CA  ILE A 154       4.239  42.658  13.599  1.00  0.67           C  
ATOM     59  C   ILE A 154       4.604  43.535  12.427  1.00  0.67           C  
ATOM     60  O   ILE A 154       3.900  43.615  11.424  1.00  0.67           O  
ATOM     61  CB  ILE A 154       4.121  41.217  13.125  1.00  0.67           C  
ATOM     62  CG1 ILE A 154       3.544  40.353  14.269  1.00  0.67           C  
ATOM     63  CG2 ILE A 154       5.508  40.714  12.640  1.00  0.67           C  
ATOM     64  CD1 ILE A 154       3.258  38.916  13.845  1.00  0.67           C  
ATOM     65  N   ALA A 155       5.744  44.237  12.509  1.00  0.71           N  
ATOM     66  CA  ALA A 155       6.164  45.074  11.420  1.00  0.71           C  
ATOM     67  C   ALA A 155       7.604  44.798  11.129  1.00  0.71           C  
ATOM     68  O   ALA A 155       8.390  44.439  12.003  1.00  0.71           O  
ATOM     69  CB  ALA A 155       5.946  46.574  11.699  1.00  0.71           C  
ATOM     70  N   VAL A 156       7.962  44.908   9.848  1.00  0.70           N  
ATOM     71  CA  VAL A 156       9.280  44.547   9.387  1.00  0.70           C  
ATOM     72  C   VAL A 156       9.859  45.753   8.697  1.00  0.70           C  
ATOM     73  O   VAL A 156       9.162  46.548   8.064  1.00  0.70           O  
ATOM     74  CB  VAL A 156       9.284  43.318   8.475  1.00  0.70           C  
ATOM     75  CG1 VAL A 156       8.314  42.269   9.043  1.00  0.70           C  
ATOM     76  CG2 VAL A 156       8.754  43.687   7.094  1.00  0.70           C  
ATOM     77  N   GLN A 157      11.178  45.917   8.803  1.00  0.65           N  
ATOM     78  CA  GLN A 157      11.917  46.826   7.974  1.00  0.65           C  
ATOM     79  C   GLN A 157      12.724  45.944   7.068  1.00  0.65           C  
ATOM     80  O   GLN A 157      13.634  45.263   7.527  1.00  0.65           O  
ATOM     81  CB  GLN A 157      12.834  47.681   8.855  1.00  0.65           C  
ATOM     82  CG  GLN A 157      11.995  48.573   9.778  1.00  0.65           C  
ATOM     83  CD  GLN A 157      12.959  49.380  10.616  1.00  0.65           C  
ATOM     84  OE1 GLN A 157      13.673  48.866  11.478  1.00  0.65           O  
ATOM     85  NE2 GLN A 157      12.996  50.698  10.354  1.00  0.65           N  
ATOM     86  N   GLU A 158      12.364  45.888   5.775  1.00  0.65           N  
ATOM     87  CA  GLU A 158      12.935  44.892   4.899  1.00  0.65           C  
ATOM     88  C   GLU A 158      13.159  45.380   3.505  1.00  0.65           C  
ATOM     89  O   GLU A 158      12.461  46.239   2.966  1.00  0.65           O  
ATOM     90  CB  GLU A 158      12.012  43.677   4.731  1.00  0.65           C  
ATOM     91  CG  GLU A 158      12.470  42.446   5.534  1.00  0.65           C  
ATOM     92  CD  GLU A 158      13.761  41.759   5.099  1.00  0.65           C  
ATOM     93  OE1 GLU A 158      14.407  42.245   4.138  1.00  0.65           O  
ATOM     94  OE2 GLU A 158      14.032  40.673   5.682  1.00  0.65           O  
ATOM     95  N   TRP A 159      14.154  44.756   2.862  1.00  0.64           N  
ATOM     96  CA  TRP A 159      14.487  44.992   1.482  1.00  0.64           C  
ATOM     97  C   TRP A 159      13.854  43.906   0.657  1.00  0.64           C  
ATOM     98  O   TRP A 159      13.715  44.017  -0.560  1.00  0.64           O  
ATOM     99  CB  TRP A 159      16.028  44.937   1.259  1.00  0.64           C  
ATOM    100  CG  TRP A 159      16.774  43.668   1.675  1.00  0.64           C  
ATOM    101  CD1 TRP A 159      17.181  42.633   0.878  1.00  0.64           C  
ATOM    102  CD2 TRP A 159      17.162  43.327   3.016  1.00  0.64           C  
ATOM    103  NE1 TRP A 159      17.713  41.621   1.645  1.00  0.64           N  
ATOM    104  CE2 TRP A 159      17.720  42.024   2.963  1.00  0.64           C  
ATOM    105  CE3 TRP A 159      17.049  44.006   4.224  1.00  0.64           C  
ATOM    106  CZ2 TRP A 159      18.146  41.388   4.121  1.00  0.64           C  
ATOM    107  CZ3 TRP A 159      17.496  43.371   5.389  1.00  0.64           C  
ATOM    108  CH2 TRP A 159      18.037  42.076   5.341  1.00  0.64           C  
ATOM    109  N   TRP A 160      13.446  42.822   1.326  1.00  0.61           N  
ATOM    110  CA  TRP A 160      13.111  41.604   0.668  1.00  0.61           C  
ATOM    111  C   TRP A 160      11.904  41.003   1.337  1.00  0.61           C  
ATOM    112  O   TRP A 160      11.646  41.153   2.529  1.00  0.61           O  
ATOM    113  CB  TRP A 160      14.350  40.688   0.786  1.00  0.61           C  
ATOM    114  CG  TRP A 160      14.294  39.358   0.080  1.00  0.61           C  
ATOM    115  CD1 TRP A 160      13.987  38.127   0.582  1.00  0.61           C  
ATOM    116  CD2 TRP A 160      14.625  39.175  -1.305  1.00  0.61           C  
ATOM    117  NE1 TRP A 160      14.057  37.185  -0.418  1.00  0.61           N  
ATOM    118  CE2 TRP A 160      14.461  37.798  -1.580  1.00  0.61           C  
ATOM    119  CE3 TRP A 160      15.051  40.062  -2.292  1.00  0.61           C  
ATOM    120  CZ2 TRP A 160      14.715  37.295  -2.845  1.00  0.61           C  
ATOM    121  CZ3 TRP A 160      15.297  39.550  -3.575  1.00  0.61           C  
ATOM    122  CH2 TRP A 160      15.127  38.184  -3.849  1.00  0.61           C  
ATOM    123  N   TRP A 161      11.085  40.276   0.565  1.00  0.63           N  
ATOM    124  CA  TRP A 161       9.971  39.558   1.134  1.00  0.63           C  
ATOM    125  C   TRP A 161      10.493  38.265   1.729  1.00  0.63           C  
ATOM    126  O   TRP A 161      10.509  37.217   1.091  1.00  0.63           O  
ATOM    127  CB  TRP A 161       8.852  39.323   0.094  1.00  0.63           C  
ATOM    128  CG  TRP A 161       8.192  40.627  -0.338  1.00  0.63           C  
ATOM    129  CD1 TRP A 161       8.383  41.370  -1.472  1.00  0.63           C  
ATOM    130  CD2 TRP A 161       7.205  41.319   0.445  1.00  0.63           C  
ATOM    131  NE1 TRP A 161       7.576  42.489  -1.446  1.00  0.63           N  
ATOM    132  CE2 TRP A 161       6.840  42.479  -0.285  1.00  0.63           C  
ATOM    133  CE3 TRP A 161       6.604  41.022   1.663  1.00  0.63           C  
ATOM    134  CZ2 TRP A 161       5.878  43.350   0.205  1.00  0.63           C  
ATOM    135  CZ3 TRP A 161       5.579  41.863   2.111  1.00  0.63           C  
ATOM    136  CH2 TRP A 161       5.241  43.032   1.412  1.00  0.63           C  
ATOM    137  N   SER A 162      10.999  38.347   2.983  1.00  0.68           N  
ATOM    138  CA  SER A 162      11.379  37.198   3.789  1.00  0.68           C  
ATOM    139  C   SER A 162      10.169  36.370   4.168  1.00  0.68           C  
ATOM    140  O   SER A 162       9.055  36.875   4.240  1.00  0.68           O  
ATOM    141  CB  SER A 162      12.252  37.500   5.060  1.00  0.68           C  
ATOM    142  OG  SER A 162      11.554  37.841   6.262  1.00  0.68           O  
ATOM    143  N   THR A 163      10.385  35.076   4.477  1.00  0.55           N  
ATOM    144  CA  THR A 163       9.364  34.167   5.001  1.00  0.55           C  
ATOM    145  C   THR A 163       8.691  34.701   6.255  1.00  0.55           C  
ATOM    146  O   THR A 163       7.487  34.568   6.468  1.00  0.55           O  
ATOM    147  CB  THR A 163       9.993  32.825   5.361  1.00  0.55           C  
ATOM    148  OG1 THR A 163      10.623  32.270   4.217  1.00  0.55           O  
ATOM    149  CG2 THR A 163       8.940  31.824   5.861  1.00  0.55           C  
ATOM    150  N   SER A 164       9.452  35.355   7.150  1.00  0.64           N  
ATOM    151  CA  SER A 164       8.909  35.984   8.347  1.00  0.64           C  
ATOM    152  C   SER A 164       8.087  37.219   8.041  1.00  0.64           C  
ATOM    153  O   SER A 164       7.084  37.495   8.693  1.00  0.64           O  
ATOM    154  CB  SER A 164       9.990  36.337   9.390  1.00  0.64           C  
ATOM    155  OG  SER A 164      10.789  35.183   9.656  1.00  0.64           O  
ATOM    156  N   CYS A 165       8.468  38.002   7.019  1.00  0.70           N  
ATOM    157  CA  CYS A 165       7.732  39.179   6.585  1.00  0.70           C  
ATOM    158  C   CYS A 165       6.428  38.928   5.907  1.00  0.70           C  
ATOM    159  O   CYS A 165       5.547  39.781   5.921  1.00  0.70           O  
ATOM    160  CB  CYS A 165       8.570  39.975   5.600  1.00  0.70           C  
ATOM    161  SG  CYS A 165      10.011  40.481   6.522  1.00  0.70           S  
ATOM    162  N   GLU A 166       6.249  37.725   5.359  1.00  0.64           N  
ATOM    163  CA  GLU A 166       4.973  37.259   4.876  1.00  0.64           C  
ATOM    164  C   GLU A 166       3.920  37.112   5.982  1.00  0.64           C  
ATOM    165  O   GLU A 166       2.723  37.124   5.707  1.00  0.64           O  
ATOM    166  CB  GLU A 166       5.181  35.909   4.169  1.00  0.64           C  
ATOM    167  CG  GLU A 166       5.966  36.042   2.841  1.00  0.64           C  
ATOM    168  CD  GLU A 166       6.162  34.698   2.144  1.00  0.64           C  
ATOM    169  OE1 GLU A 166       5.827  33.643   2.741  1.00  0.64           O  
ATOM    170  OE2 GLU A 166       6.653  34.731   0.987  1.00  0.64           O  
ATOM    171  N   TRP A 167       4.339  37.023   7.269  1.00  0.67           N  
ATOM    172  CA  TRP A 167       3.443  36.970   8.413  1.00  0.67           C  
ATOM    173  C   TRP A 167       3.300  38.312   9.107  1.00  0.67           C  
ATOM    174  O   TRP A 167       2.649  38.404  10.144  1.00  0.67           O  
ATOM    175  CB  TRP A 167       3.982  36.000   9.493  1.00  0.67           C  
ATOM    176  CG  TRP A 167       4.003  34.564   9.043  1.00  0.67           C  
ATOM    177  CD1 TRP A 167       5.065  33.785   8.689  1.00  0.67           C  
ATOM    178  CD2 TRP A 167       2.824  33.766   8.881  1.00  0.67           C  
ATOM    179  NE1 TRP A 167       4.629  32.525   8.346  1.00  0.67           N  
ATOM    180  CE2 TRP A 167       3.256  32.491   8.446  1.00  0.67           C  
ATOM    181  CE3 TRP A 167       1.471  34.047   9.063  1.00  0.67           C  
ATOM    182  CZ2 TRP A 167       2.338  31.485   8.192  1.00  0.67           C  
ATOM    183  CZ3 TRP A 167       0.546  33.025   8.809  1.00  0.67           C  
ATOM    184  CH2 TRP A 167       0.974  31.758   8.382  1.00  0.67           C  
ATOM    185  N   ALA A 168       3.920  39.383   8.581  1.00  0.72           N  
ATOM    186  CA  ALA A 168       3.802  40.704   9.153  1.00  0.72           C  
ATOM    187  C   ALA A 168       2.502  41.412   8.807  1.00  0.72           C  
ATOM    188  O   ALA A 168       1.895  41.174   7.766  1.00  0.72           O  
ATOM    189  CB  ALA A 168       4.964  41.580   8.665  1.00  0.72           C  
ATOM    190  N   ASP A 169       2.078  42.350   9.673  1.00  0.69           N  
ATOM    191  CA  ASP A 169       0.944  43.215   9.442  1.00  0.69           C  
ATOM    192  C   ASP A 169       1.356  44.367   8.534  1.00  0.69           C  
ATOM    193  O   ASP A 169       0.604  44.846   7.689  1.00  0.69           O  
ATOM    194  CB  ASP A 169       0.437  43.784  10.787  1.00  0.69           C  
ATOM    195  CG  ASP A 169       0.134  42.635  11.726  1.00  0.69           C  
ATOM    196  OD1 ASP A 169      -0.688  41.760  11.364  1.00  0.69           O  
ATOM    197  OD2 ASP A 169       0.753  42.625  12.818  1.00  0.69           O  
ATOM    198  N   ILE A 170       2.608  44.844   8.711  1.00  0.70           N  
ATOM    199  CA  ILE A 170       3.143  45.992   7.998  1.00  0.70           C  
ATOM    200  C   ILE A 170       4.548  45.682   7.512  1.00  0.70           C  
ATOM    201  O   ILE A 170       5.413  45.221   8.255  1.00  0.70           O  
ATOM    202  CB  ILE A 170       3.193  47.248   8.877  1.00  0.70           C  
ATOM    203  CG1 ILE A 170       1.787  47.703   9.355  1.00  0.70           C  
ATOM    204  CG2 ILE A 170       3.913  48.417   8.165  1.00  0.70           C  
ATOM    205  CD1 ILE A 170       0.857  48.191   8.231  1.00  0.70           C  
ATOM    206  N   VAL A 171       4.835  45.958   6.224  1.00  0.73           N  
ATOM    207  CA  VAL A 171       6.177  45.836   5.684  1.00  0.73           C  
ATOM    208  C   VAL A 171       6.609  47.190   5.180  1.00  0.73           C  
ATOM    209  O   VAL A 171       5.946  47.822   4.361  1.00  0.73           O  
ATOM    210  CB  VAL A 171       6.278  44.741   4.615  1.00  0.73           C  
ATOM    211  CG1 VAL A 171       7.667  44.667   3.926  1.00  0.73           C  
ATOM    212  CG2 VAL A 171       5.826  43.400   5.251  1.00  0.73           C  
ATOM    213  N   PHE A 172       7.745  47.677   5.716  1.00  0.71           N  
ATOM    214  CA  PHE A 172       8.334  48.951   5.384  1.00  0.71           C  
ATOM    215  C   PHE A 172       9.528  48.671   4.512  1.00  0.71           C  
ATOM    216  O   PHE A 172      10.428  47.921   4.891  1.00  0.71           O  
ATOM    217  CB  PHE A 172       8.834  49.688   6.654  1.00  0.71           C  
ATOM    218  CG  PHE A 172       7.685  50.207   7.463  1.00  0.71           C  
ATOM    219  CD1 PHE A 172       6.913  51.268   6.967  1.00  0.71           C  
ATOM    220  CD2 PHE A 172       7.396  49.684   8.735  1.00  0.71           C  
ATOM    221  CE1 PHE A 172       5.874  51.811   7.731  1.00  0.71           C  
ATOM    222  CE2 PHE A 172       6.369  50.238   9.512  1.00  0.71           C  
ATOM    223  CZ  PHE A 172       5.609  51.304   9.009  1.00  0.71           C  
ATOM    224  N   ALA A 173       9.526  49.257   3.300  1.00  0.72           N  
ATOM    225  CA  ALA A 173      10.551  49.072   2.311  1.00  0.72           C  
ATOM    226  C   ALA A 173      11.815  49.825   2.690  1.00  0.72           C  
ATOM    227  O   ALA A 173      11.791  50.983   3.087  1.00  0.72           O  
ATOM    228  CB  ALA A 173      10.024  49.484   0.917  1.00  0.72           C  
ATOM    229  N   VAL A 174      12.971  49.153   2.581  1.00  0.71           N  
ATOM    230  CA  VAL A 174      14.254  49.736   2.924  1.00  0.71           C  
ATOM    231  C   VAL A 174      15.128  49.711   1.699  1.00  0.71           C  
ATOM    232  O   VAL A 174      14.788  49.121   0.678  1.00  0.71           O  
ATOM    233  CB  VAL A 174      14.965  49.068   4.097  1.00  0.71           C  
ATOM    234  CG1 VAL A 174      13.947  48.842   5.229  1.00  0.71           C  
ATOM    235  CG2 VAL A 174      15.606  47.734   3.700  1.00  0.71           C  
ATOM    236  N   ASP A 175      16.296  50.376   1.737  1.00  0.63           N  
ATOM    237  CA  ASP A 175      17.283  50.232   0.687  1.00  0.63           C  
ATOM    238  C   ASP A 175      17.741  48.810   0.452  1.00  0.63           C  
ATOM    239  O   ASP A 175      18.152  48.129   1.374  1.00  0.63           O  
ATOM    240  CB  ASP A 175      18.587  50.910   1.095  1.00  0.63           C  
ATOM    241  CG  ASP A 175      18.375  52.386   1.216  1.00  0.63           C  
ATOM    242  OD1 ASP A 175      18.264  52.953   2.325  1.00  0.63           O  
ATOM    243  OD2 ASP A 175      18.354  53.027   0.151  1.00  0.63           O  
ATOM    244  N   ALA A 176      17.785  48.375  -0.825  1.00  0.50           N  
ATOM    245  CA  ALA A 176      17.965  46.983  -1.146  1.00  0.50           C  
ATOM    246  C   ALA A 176      19.358  46.494  -0.856  1.00  0.50           C  
ATOM    247  O   ALA A 176      19.588  45.298  -0.755  1.00  0.50           O  
ATOM    248  CB  ALA A 176      17.586  46.672  -2.612  1.00  0.50           C  
ATOM    249  N   TRP A 177      20.313  47.417  -0.672  1.00  0.37           N  
ATOM    250  CA  TRP A 177      21.676  47.064  -0.455  1.00  0.37           C  
ATOM    251  C   TRP A 177      22.376  48.254   0.161  1.00  0.37           C  
ATOM    252  O   TRP A 177      21.791  49.315   0.371  1.00  0.37           O  
ATOM    253  CB  TRP A 177      22.357  46.636  -1.779  1.00  0.37           C  
ATOM    254  CG  TRP A 177      23.552  45.720  -1.578  1.00  0.37           C  
ATOM    255  CD1 TRP A 177      24.875  46.012  -1.724  1.00  0.37           C  
ATOM    256  CD2 TRP A 177      23.488  44.349  -1.143  1.00  0.37           C  
ATOM    257  NE1 TRP A 177      25.639  44.893  -1.517  1.00  0.37           N  
ATOM    258  CE2 TRP A 177      24.814  43.862  -1.146  1.00  0.37           C  
ATOM    259  CE3 TRP A 177      22.430  43.525  -0.759  1.00  0.37           C  
ATOM    260  CZ2 TRP A 177      25.090  42.552  -0.786  1.00  0.37           C  
ATOM    261  CZ3 TRP A 177      22.716  42.214  -0.351  1.00  0.37           C  
ATOM    262  CH2 TRP A 177      24.032  41.735  -0.360  1.00  0.37           C  
ATOM    263  N   SER A 178      23.674  48.081   0.459  1.00  0.41           N  
ATOM    264  CA  SER A 178      24.602  49.131   0.820  1.00  0.41           C  
ATOM    265  C   SER A 178      24.982  50.045  -0.320  1.00  0.41           C  
ATOM    266  O   SER A 178      25.474  51.123  -0.059  1.00  0.41           O  
ATOM    267  CB  SER A 178      25.936  48.566   1.363  1.00  0.41           C  
ATOM    268  OG  SER A 178      26.630  47.754   0.418  1.00  0.41           O  
ATOM    269  N   GLU A 179      24.726  49.656  -1.584  1.00  0.23           N  
ATOM    270  CA  GLU A 179      24.810  50.510  -2.751  1.00  0.23           C  
ATOM    271  C   GLU A 179      23.828  51.675  -2.680  1.00  0.23           C  
ATOM    272  O   GLU A 179      24.066  52.748  -3.264  1.00  0.23           O  
ATOM    273  CB  GLU A 179      24.590  49.636  -4.019  1.00  0.23           C  
ATOM    274  CG  GLU A 179      25.751  48.652  -4.329  1.00  0.23           C  
ATOM    275  CD  GLU A 179      25.385  47.647  -5.419  1.00  0.23           C  
ATOM    276  OE1 GLU A 179      24.263  47.761  -5.972  1.00  0.23           O  
ATOM    277  OE2 GLU A 179      26.233  46.761  -5.688  1.00  0.23           O  
ATOM    278  N   LEU A 180      22.677  51.586  -2.013  1.00  0.38           N  
ATOM    279  CA  LEU A 180      21.636  52.583  -2.145  1.00  0.38           C  
ATOM    280  C   LEU A 180      21.592  53.588  -1.001  1.00  0.38           C  
ATOM    281  O   LEU A 180      20.820  54.542  -1.021  1.00  0.38           O  
ATOM    282  CB  LEU A 180      20.307  51.822  -2.301  1.00  0.38           C  
ATOM    283  CG  LEU A 180      20.227  50.949  -3.576  1.00  0.38           C  
ATOM    284  CD1 LEU A 180      18.944  50.128  -3.509  1.00  0.38           C  
ATOM    285  CD2 LEU A 180      20.267  51.764  -4.873  1.00  0.38           C  
ATOM    286  N   LYS A 181      22.497  53.453  -0.012  1.00  0.48           N  
ATOM    287  CA  LYS A 181      22.545  54.282   1.163  1.00  0.48           C  
ATOM    288  C   LYS A 181      24.041  54.465   1.426  1.00  0.48           C  
ATOM    289  O   LYS A 181      24.845  53.864   0.773  1.00  0.48           O  
ATOM    290  CB  LYS A 181      21.739  53.620   2.340  1.00  0.48           C  
ATOM    291  CG  LYS A 181      22.168  52.193   2.782  1.00  0.48           C  
ATOM    292  CD  LYS A 181      21.100  51.471   3.651  1.00  0.48           C  
ATOM    293  CE  LYS A 181      21.314  49.954   3.875  1.00  0.48           C  
ATOM    294  NZ  LYS A 181      20.089  49.239   4.362  1.00  0.48           N  
ATOM    295  N   HIS A 182      24.460  55.313   2.378  1.00  0.38           N  
ATOM    296  CA  HIS A 182      25.796  55.289   2.946  1.00  0.38           C  
ATOM    297  C   HIS A 182      25.931  54.433   4.221  1.00  0.38           C  
ATOM    298  O   HIS A 182      25.336  54.692   5.239  1.00  0.38           O  
ATOM    299  CB  HIS A 182      26.241  56.709   3.324  1.00  0.38           C  
ATOM    300  CG  HIS A 182      26.061  57.688   2.207  1.00  0.38           C  
ATOM    301  ND1 HIS A 182      24.824  58.263   1.959  1.00  0.38           N  
ATOM    302  CD2 HIS A 182      27.006  58.230   1.393  1.00  0.38           C  
ATOM    303  CE1 HIS A 182      25.048  59.152   1.013  1.00  0.38           C  
ATOM    304  NE2 HIS A 182      26.346  59.168   0.634  1.00  0.38           N  
ATOM    305  N   PRO A 183      26.720  53.377   4.132  1.00  0.41           N  
ATOM    306  CA  PRO A 183      27.214  52.694   5.323  1.00  0.41           C  
ATOM    307  C   PRO A 183      28.696  52.382   5.282  1.00  0.41           C  
ATOM    308  O   PRO A 183      29.427  52.793   4.383  1.00  0.41           O  
ATOM    309  CB  PRO A 183      26.458  51.357   5.289  1.00  0.41           C  
ATOM    310  CG  PRO A 183      26.319  51.054   3.796  1.00  0.41           C  
ATOM    311  CD  PRO A 183      26.387  52.412   3.095  1.00  0.41           C  
ATOM    312  N   ASP A 184      29.123  51.598   6.285  1.00  0.38           N  
ATOM    313  CA  ASP A 184      30.440  51.092   6.484  1.00  0.38           C  
ATOM    314  C   ASP A 184      30.284  49.592   6.764  1.00  0.38           C  
ATOM    315  O   ASP A 184      29.230  49.140   7.181  1.00  0.38           O  
ATOM    316  CB  ASP A 184      31.032  51.972   7.602  1.00  0.38           C  
ATOM    317  CG  ASP A 184      30.482  51.771   9.001  1.00  0.38           C  
ATOM    318  OD1 ASP A 184      29.352  52.268   9.224  1.00  0.38           O  
ATOM    319  OD2 ASP A 184      31.190  51.182   9.852  1.00  0.38           O  
ATOM    320  N   MET A 185      31.282  48.742   6.431  1.00  0.34           N  
ATOM    321  CA  MET A 185      31.221  47.326   6.819  1.00  0.34           C  
ATOM    322  C   MET A 185      31.552  47.065   8.284  1.00  0.34           C  
ATOM    323  O   MET A 185      32.025  47.904   9.022  1.00  0.34           O  
ATOM    324  CB  MET A 185      32.060  46.373   5.928  1.00  0.34           C  
ATOM    325  CG  MET A 185      33.572  46.571   6.066  1.00  0.34           C  
ATOM    326  SD  MET A 185      34.617  45.354   5.217  1.00  0.34           S  
ATOM    327  CE  MET A 185      34.205  44.045   6.390  1.00  0.34           C  
ATOM    328  N   CYS A 186      31.327  45.858   8.801  1.00  0.38           N  
ATOM    329  CA  CYS A 186      31.585  45.643  10.215  1.00  0.38           C  
ATOM    330  C   CYS A 186      32.578  44.529  10.311  1.00  0.38           C  
ATOM    331  O   CYS A 186      32.244  43.353  10.418  1.00  0.38           O  
ATOM    332  CB  CYS A 186      30.278  45.361  10.980  1.00  0.38           C  
ATOM    333  SG  CYS A 186      29.125  46.771  10.889  1.00  0.38           S  
ATOM    334  N   SER A 187      33.864  44.904  10.193  1.00  0.39           N  
ATOM    335  CA  SER A 187      34.969  43.977  10.182  1.00  0.39           C  
ATOM    336  C   SER A 187      35.270  43.364  11.528  1.00  0.39           C  
ATOM    337  O   SER A 187      35.010  43.915  12.599  1.00  0.39           O  
ATOM    338  CB  SER A 187      36.262  44.577   9.579  1.00  0.39           C  
ATOM    339  OG  SER A 187      36.784  45.659  10.344  1.00  0.39           O  
ATOM    340  N   SER A 188      35.861  42.167  11.499  1.00  0.42           N  
ATOM    341  CA  SER A 188      36.493  41.585  12.657  1.00  0.42           C  
ATOM    342  C   SER A 188      37.945  41.418  12.291  1.00  0.42           C  
ATOM    343  O   SER A 188      38.420  41.943  11.292  1.00  0.42           O  
ATOM    344  CB  SER A 188      35.855  40.233  13.107  1.00  0.42           C  
ATOM    345  OG  SER A 188      36.099  39.174  12.175  1.00  0.42           O  
ATOM    346  N   VAL A 189      38.692  40.669  13.104  1.00  0.33           N  
ATOM    347  CA  VAL A 189      40.100  40.389  12.959  1.00  0.33           C  
ATOM    348  C   VAL A 189      40.512  39.723  11.662  1.00  0.33           C  
ATOM    349  O   VAL A 189      41.632  39.910  11.191  1.00  0.33           O  
ATOM    350  CB  VAL A 189      40.550  39.490  14.095  1.00  0.33           C  
ATOM    351  CG1 VAL A 189      40.099  40.111  15.425  1.00  0.33           C  
ATOM    352  CG2 VAL A 189      40.075  38.018  14.041  1.00  0.33           C  
ATOM    353  N   THR A 190      39.610  38.891  11.099  1.00  0.42           N  
ATOM    354  CA  THR A 190      39.826  38.014   9.957  1.00  0.42           C  
ATOM    355  C   THR A 190      40.219  38.766   8.717  1.00  0.42           C  
ATOM    356  O   THR A 190      41.250  38.511   8.106  1.00  0.42           O  
ATOM    357  CB  THR A 190      38.542  37.253   9.642  1.00  0.42           C  
ATOM    358  OG1 THR A 190      38.204  36.432  10.747  1.00  0.42           O  
ATOM    359  CG2 THR A 190      38.684  36.337   8.418  1.00  0.42           C  
ATOM    360  N   ASN A 191      39.415  39.789   8.380  1.00  0.49           N  
ATOM    361  CA  ASN A 191      39.694  40.705   7.301  1.00  0.49           C  
ATOM    362  C   ASN A 191      39.661  42.077   7.966  1.00  0.49           C  
ATOM    363  O   ASN A 191      38.568  42.631   8.097  1.00  0.49           O  
ATOM    364  CB  ASN A 191      38.591  40.647   6.205  1.00  0.49           C  
ATOM    365  CG  ASN A 191      38.738  39.428   5.306  1.00  0.49           C  
ATOM    366  OD1 ASN A 191      39.430  38.444   5.582  1.00  0.49           O  
ATOM    367  ND2 ASN A 191      38.059  39.460   4.140  1.00  0.49           N  
ATOM    368  N   PRO A 192      40.762  42.683   8.414  1.00  0.42           N  
ATOM    369  CA  PRO A 192      40.667  43.624   9.525  1.00  0.42           C  
ATOM    370  C   PRO A 192      40.720  45.027   8.972  1.00  0.42           C  
ATOM    371  O   PRO A 192      41.600  45.821   9.303  1.00  0.42           O  
ATOM    372  CB  PRO A 192      41.889  43.295  10.402  1.00  0.42           C  
ATOM    373  CG  PRO A 192      42.926  42.724   9.429  1.00  0.42           C  
ATOM    374  CD  PRO A 192      42.079  42.045   8.361  1.00  0.42           C  
ATOM    375  N   PHE A 193      39.744  45.363   8.126  1.00  0.44           N  
ATOM    376  CA  PHE A 193      39.666  46.640   7.465  1.00  0.44           C  
ATOM    377  C   PHE A 193      38.223  47.022   7.363  1.00  0.44           C  
ATOM    378  O   PHE A 193      37.347  46.202   7.109  1.00  0.44           O  
ATOM    379  CB  PHE A 193      40.356  46.679   6.063  1.00  0.44           C  
ATOM    380  CG  PHE A 193      40.373  45.335   5.378  1.00  0.44           C  
ATOM    381  CD1 PHE A 193      39.293  44.901   4.593  1.00  0.44           C  
ATOM    382  CD2 PHE A 193      41.487  44.488   5.530  1.00  0.44           C  
ATOM    383  CE1 PHE A 193      39.337  43.655   3.951  1.00  0.44           C  
ATOM    384  CE2 PHE A 193      41.531  43.241   4.895  1.00  0.44           C  
ATOM    385  CZ  PHE A 193      40.455  42.823   4.105  1.00  0.44           C  
ATOM    386  N   LEU A 194      37.939  48.308   7.602  1.00  0.48           N  
ATOM    387  CA  LEU A 194      36.632  48.862   7.370  1.00  0.48           C  
ATOM    388  C   LEU A 194      36.573  49.244   5.901  1.00  0.48           C  
ATOM    389  O   LEU A 194      37.573  49.608   5.318  1.00  0.48           O  
ATOM    390  CB  LEU A 194      36.352  50.114   8.249  1.00  0.48           C  
ATOM    391  CG  LEU A 194      34.979  50.736   7.948  1.00  0.48           C  
ATOM    392  CD1 LEU A 194      33.933  49.720   8.360  1.00  0.48           C  
ATOM    393  CD2 LEU A 194      34.718  52.088   8.586  1.00  0.48           C  
ATOM    394  N   THR A 195      35.387  49.177   5.278  1.00  0.48           N  
ATOM    395  CA  THR A 195      35.166  49.470   3.875  1.00  0.48           C  
ATOM    396  C   THR A 195      33.952  50.326   3.748  1.00  0.48           C  
ATOM    397  O   THR A 195      32.913  50.046   4.343  1.00  0.48           O  
ATOM    398  CB  THR A 195      34.972  48.227   3.015  1.00  0.48           C  
ATOM    399  OG1 THR A 195      36.193  47.509   3.000  1.00  0.48           O  
ATOM    400  CG2 THR A 195      34.581  48.482   1.547  1.00  0.48           C  
ATOM    401  N   VAL A 196      34.092  51.417   2.974  1.00  0.49           N  
ATOM    402  CA  VAL A 196      33.065  52.383   2.680  1.00  0.49           C  
ATOM    403  C   VAL A 196      32.168  51.827   1.632  1.00  0.49           C  
ATOM    404  O   VAL A 196      32.604  51.212   0.662  1.00  0.49           O  
ATOM    405  CB  VAL A 196      33.681  53.645   2.112  1.00  0.49           C  
ATOM    406  CG1 VAL A 196      32.663  54.717   1.653  1.00  0.49           C  
ATOM    407  CG2 VAL A 196      34.547  54.214   3.234  1.00  0.49           C  
ATOM    408  N   PHE A 197      30.875  52.068   1.782  1.00  0.39           N  
ATOM    409  CA  PHE A 197      29.939  51.788   0.758  1.00  0.39           C  
ATOM    410  C   PHE A 197      29.349  53.164   0.444  1.00  0.39           C  
ATOM    411  O   PHE A 197      29.070  53.922   1.370  1.00  0.39           O  
ATOM    412  CB  PHE A 197      28.916  50.843   1.377  1.00  0.39           C  
ATOM    413  CG  PHE A 197      29.472  49.483   1.686  1.00  0.39           C  
ATOM    414  CD1 PHE A 197      29.945  48.630   0.676  1.00  0.39           C  
ATOM    415  CD2 PHE A 197      29.482  49.033   3.016  1.00  0.39           C  
ATOM    416  CE1 PHE A 197      30.482  47.376   1.004  1.00  0.39           C  
ATOM    417  CE2 PHE A 197      29.952  47.761   3.334  1.00  0.39           C  
ATOM    418  CZ  PHE A 197      30.498  46.946   2.338  1.00  0.39           C  
ATOM    419  N   PRO A 198      29.209  53.581  -0.798  1.00  0.41           N  
ATOM    420  CA  PRO A 198      28.588  54.849  -1.137  1.00  0.41           C  
ATOM    421  C   PRO A 198      27.141  54.621  -1.486  1.00  0.41           C  
ATOM    422  O   PRO A 198      26.758  53.522  -1.870  1.00  0.41           O  
ATOM    423  CB  PRO A 198      29.355  55.300  -2.394  1.00  0.41           C  
ATOM    424  CG  PRO A 198      29.850  54.003  -3.059  1.00  0.41           C  
ATOM    425  CD  PRO A 198      29.865  52.955  -1.941  1.00  0.41           C  
ATOM    426  N   ARG A 199      26.324  55.685  -1.399  1.00  0.44           N  
ATOM    427  CA  ARG A 199      25.062  55.730  -2.089  1.00  0.44           C  
ATOM    428  C   ARG A 199      25.318  55.885  -3.594  1.00  0.44           C  
ATOM    429  O   ARG A 199      26.206  56.629  -3.999  1.00  0.44           O  
ATOM    430  CB  ARG A 199      24.236  56.915  -1.540  1.00  0.44           C  
ATOM    431  CG  ARG A 199      22.818  56.992  -2.120  1.00  0.44           C  
ATOM    432  CD  ARG A 199      22.000  58.088  -1.449  1.00  0.44           C  
ATOM    433  NE  ARG A 199      20.624  58.033  -2.032  1.00  0.44           N  
ATOM    434  CZ  ARG A 199      19.628  58.860  -1.688  1.00  0.44           C  
ATOM    435  NH1 ARG A 199      18.430  58.750  -2.252  1.00  0.44           N  
ATOM    436  NH2 ARG A 199      19.828  59.863  -0.841  1.00  0.44           N  
ATOM    437  N   THR A 200      24.556  55.177  -4.457  1.00  0.30           N  
ATOM    438  CA  THR A 200      24.649  55.235  -5.915  1.00  0.30           C  
ATOM    439  C   THR A 200      23.939  56.461  -6.474  1.00  0.30           C  
ATOM    440  O   THR A 200      23.130  57.081  -5.780  1.00  0.30           O  
ATOM    441  CB  THR A 200      24.081  53.993  -6.625  1.00  0.30           C  
ATOM    442  OG1 THR A 200      22.758  53.712  -6.197  1.00  0.30           O  
ATOM    443  CG2 THR A 200      24.993  52.788  -6.362  1.00  0.30           C  
ATOM    444  N   PRO A 201      24.177  56.855  -7.731  1.00  0.24           N  
ATOM    445  CA  PRO A 201      23.526  58.023  -8.327  1.00  0.24           C  
ATOM    446  C   PRO A 201      22.028  57.874  -8.540  1.00  0.24           C  
ATOM    447  O   PRO A 201      21.373  58.878  -8.795  1.00  0.24           O  
ATOM    448  CB  PRO A 201      24.202  58.170  -9.707  1.00  0.24           C  
ATOM    449  CG  PRO A 201      25.542  57.439  -9.593  1.00  0.24           C  
ATOM    450  CD  PRO A 201      25.278  56.350  -8.561  1.00  0.24           C  
ATOM    451  N   LEU A 202      21.476  56.642  -8.531  1.00  0.32           N  
ATOM    452  CA  LEU A 202      20.089  56.425  -8.923  1.00  0.32           C  
ATOM    453  C   LEU A 202      19.120  56.534  -7.789  1.00  0.32           C  
ATOM    454  O   LEU A 202      17.917  56.654  -8.032  1.00  0.32           O  
ATOM    455  CB  LEU A 202      19.855  54.997  -9.465  1.00  0.32           C  
ATOM    456  CG  LEU A 202      20.564  54.715 -10.792  1.00  0.32           C  
ATOM    457  CD1 LEU A 202      20.345  53.241 -11.154  1.00  0.32           C  
ATOM    458  CD2 LEU A 202      20.042  55.636 -11.911  1.00  0.32           C  
ATOM    459  N   GLU A 203      19.628  56.464  -6.549  1.00  0.52           N  
ATOM    460  CA  GLU A 203      18.827  56.425  -5.358  1.00  0.52           C  
ATOM    461  C   GLU A 203      18.205  55.066  -5.180  1.00  0.52           C  
ATOM    462  O   GLU A 203      18.204  54.182  -6.034  1.00  0.52           O  
ATOM    463  CB  GLU A 203      17.782  57.568  -5.214  1.00  0.52           C  
ATOM    464  CG  GLU A 203      18.403  58.968  -5.426  1.00  0.52           C  
ATOM    465  CD  GLU A 203      17.362  60.079  -5.346  1.00  0.52           C  
ATOM    466  OE1 GLU A 203      16.149  59.774  -5.282  1.00  0.52           O  
ATOM    467  OE2 GLU A 203      17.810  61.244  -5.203  1.00  0.52           O  
ATOM    468  N   ARG A 204      17.712  54.834  -3.978  1.00  0.51           N  
ATOM    469  CA  ARG A 204      16.873  53.741  -3.654  1.00  0.51           C  
ATOM    470  C   ARG A 204      15.542  53.727  -4.437  1.00  0.51           C  
ATOM    471  O   ARG A 204      15.007  54.797  -4.725  1.00  0.51           O  
ATOM    472  CB  ARG A 204      16.752  53.981  -2.158  1.00  0.51           C  
ATOM    473  CG  ARG A 204      15.881  55.176  -1.748  1.00  0.51           C  
ATOM    474  CD  ARG A 204      15.495  55.103  -0.280  1.00  0.51           C  
ATOM    475  NE  ARG A 204      16.712  55.121   0.573  1.00  0.51           N  
ATOM    476  CZ  ARG A 204      17.293  56.213   1.067  1.00  0.51           C  
ATOM    477  NH1 ARG A 204      18.321  56.022   1.883  1.00  0.51           N  
ATOM    478  NH2 ARG A 204      16.832  57.422   0.774  1.00  0.51           N  
ATOM    479  N   PRO A 205      14.976  52.595  -4.864  1.00  0.47           N  
ATOM    480  CA  PRO A 205      13.893  52.607  -5.849  1.00  0.47           C  
ATOM    481  C   PRO A 205      12.560  52.733  -5.137  1.00  0.47           C  
ATOM    482  O   PRO A 205      12.496  52.421  -3.959  1.00  0.47           O  
ATOM    483  CB  PRO A 205      13.986  51.207  -6.484  1.00  0.47           C  
ATOM    484  CG  PRO A 205      14.534  50.309  -5.364  1.00  0.47           C  
ATOM    485  CD  PRO A 205      15.463  51.243  -4.583  1.00  0.47           C  
ATOM    486  N   PHE A 206      11.462  53.135  -5.813  1.00  0.51           N  
ATOM    487  CA  PHE A 206      10.145  53.189  -5.176  1.00  0.51           C  
ATOM    488  C   PHE A 206      10.077  54.188  -4.012  1.00  0.51           C  
ATOM    489  O   PHE A 206      10.427  55.354  -4.165  1.00  0.51           O  
ATOM    490  CB  PHE A 206       9.626  51.768  -4.753  1.00  0.51           C  
ATOM    491  CG  PHE A 206       9.661  50.802  -5.903  1.00  0.51           C  
ATOM    492  CD1 PHE A 206       8.668  50.853  -6.890  1.00  0.51           C  
ATOM    493  CD2 PHE A 206      10.672  49.829  -6.002  1.00  0.51           C  
ATOM    494  CE1 PHE A 206       8.686  49.957  -7.967  1.00  0.51           C  
ATOM    495  CE2 PHE A 206      10.715  48.953  -7.095  1.00  0.51           C  
ATOM    496  CZ  PHE A 206       9.716  49.014  -8.075  1.00  0.51           C  
ATOM    497  N   ASP A 207       9.592  53.743  -2.838  1.00  0.56           N  
ATOM    498  CA  ASP A 207       9.528  54.482  -1.606  1.00  0.56           C  
ATOM    499  C   ASP A 207      10.296  53.752  -0.526  1.00  0.56           C  
ATOM    500  O   ASP A 207       9.991  53.880   0.664  1.00  0.56           O  
ATOM    501  CB  ASP A 207       8.058  54.644  -1.128  1.00  0.56           C  
ATOM    502  CG  ASP A 207       7.338  53.325  -0.824  1.00  0.56           C  
ATOM    503  OD1 ASP A 207       7.836  52.239  -1.225  1.00  0.56           O  
ATOM    504  OD2 ASP A 207       6.265  53.418  -0.178  1.00  0.56           O  
ATOM    505  N   THR A 208      11.326  52.960  -0.889  1.00  0.63           N  
ATOM    506  CA  THR A 208      12.284  52.416   0.064  1.00  0.63           C  
ATOM    507  C   THR A 208      12.805  53.524   0.998  1.00  0.63           C  
ATOM    508  O   THR A 208      12.718  54.697   0.700  1.00  0.63           O  
ATOM    509  CB  THR A 208      13.449  51.751  -0.653  1.00  0.63           C  
ATOM    510  OG1 THR A 208      13.952  52.632  -1.629  1.00  0.63           O  
ATOM    511  CG2 THR A 208      13.025  50.481  -1.414  1.00  0.63           C  
ATOM    512  N   ARG A 209      13.373  53.213   2.176  1.00  0.59           N  
ATOM    513  CA  ARG A 209      14.009  54.264   2.959  1.00  0.59           C  
ATOM    514  C   ARG A 209      15.255  53.715   3.597  1.00  0.59           C  
ATOM    515  O   ARG A 209      15.434  52.513   3.717  1.00  0.59           O  
ATOM    516  CB  ARG A 209      13.078  54.782   4.076  1.00  0.59           C  
ATOM    517  CG  ARG A 209      11.980  55.745   3.587  1.00  0.59           C  
ATOM    518  CD  ARG A 209      11.209  56.294   4.784  1.00  0.59           C  
ATOM    519  NE  ARG A 209      10.073  57.112   4.255  1.00  0.59           N  
ATOM    520  CZ  ARG A 209       9.942  58.434   4.409  1.00  0.59           C  
ATOM    521  NH1 ARG A 209      10.868  59.184   4.995  1.00  0.59           N  
ATOM    522  NH2 ARG A 209       8.865  59.041   3.912  1.00  0.59           N  
ATOM    523  N   GLY A 210      16.174  54.591   4.059  1.00  0.62           N  
ATOM    524  CA  GLY A 210      17.197  54.120   4.989  1.00  0.62           C  
ATOM    525  C   GLY A 210      16.589  53.765   6.327  1.00  0.62           C  
ATOM    526  O   GLY A 210      15.656  54.418   6.779  1.00  0.62           O  
ATOM    527  N   ASP A 211      17.104  52.722   7.015  1.00  0.56           N  
ATOM    528  CA  ASP A 211      16.473  52.142   8.201  1.00  0.56           C  
ATOM    529  C   ASP A 211      16.388  53.096   9.339  1.00  0.56           C  
ATOM    530  O   ASP A 211      15.398  53.193  10.064  1.00  0.56           O  
ATOM    531  CB  ASP A 211      17.237  50.895   8.716  1.00  0.56           C  
ATOM    532  CG  ASP A 211      17.332  49.881   7.596  1.00  0.56           C  
ATOM    533  OD1 ASP A 211      16.528  49.988   6.645  1.00  0.56           O  
ATOM    534  OD2 ASP A 211      18.292  49.073   7.599  1.00  0.56           O  
ATOM    535  N   ILE A 212      17.447  53.880   9.473  1.00  0.50           N  
ATOM    536  CA  ILE A 212      17.514  55.012  10.328  1.00  0.50           C  
ATOM    537  C   ILE A 212      16.341  55.978  10.131  1.00  0.50           C  
ATOM    538  O   ILE A 212      15.609  56.270  11.071  1.00  0.50           O  
ATOM    539  CB  ILE A 212      18.842  55.624   9.996  1.00  0.50           C  
ATOM    540  CG1 ILE A 212      19.975  54.877  10.766  1.00  0.50           C  
ATOM    541  CG2 ILE A 212      18.707  57.081  10.360  1.00  0.50           C  
ATOM    542  CD1 ILE A 212      21.432  55.251  10.436  1.00  0.50           C  
ATOM    543  N   GLU A 213      16.128  56.451   8.887  1.00  0.51           N  
ATOM    544  CA  GLU A 213      15.122  57.413   8.522  1.00  0.51           C  
ATOM    545  C   GLU A 213      13.734  56.840   8.735  1.00  0.51           C  
ATOM    546  O   GLU A 213      12.817  57.509   9.209  1.00  0.51           O  
ATOM    547  CB  GLU A 213      15.331  57.790   7.045  1.00  0.51           C  
ATOM    548  CG  GLU A 213      14.296  58.808   6.535  1.00  0.51           C  
ATOM    549  CD  GLU A 213      14.422  59.056   5.040  1.00  0.51           C  
ATOM    550  OE1 GLU A 213      15.395  58.581   4.396  1.00  0.51           O  
ATOM    551  OE2 GLU A 213      13.448  59.656   4.516  1.00  0.51           O  
ATOM    552  N   CYS A 214      13.555  55.539   8.419  1.00  0.64           N  
ATOM    553  CA  CYS A 214      12.334  54.815   8.726  1.00  0.64           C  
ATOM    554  C   CYS A 214      12.047  54.761  10.233  1.00  0.64           C  
ATOM    555  O   CYS A 214      10.943  55.086  10.668  1.00  0.64           O  
ATOM    556  CB  CYS A 214      12.409  53.364   8.154  1.00  0.64           C  
ATOM    557  SG  CYS A 214      10.866  52.387   8.299  1.00  0.64           S  
ATOM    558  N   LEU A 215      13.039  54.407  11.081  1.00  0.60           N  
ATOM    559  CA  LEU A 215      12.901  54.397  12.536  1.00  0.60           C  
ATOM    560  C   LEU A 215      12.664  55.770  13.146  1.00  0.60           C  
ATOM    561  O   LEU A 215      11.841  55.910  14.055  1.00  0.60           O  
ATOM    562  CB  LEU A 215      14.132  53.771  13.244  1.00  0.60           C  
ATOM    563  CG  LEU A 215      14.279  52.256  13.015  1.00  0.60           C  
ATOM    564  CD1 LEU A 215      15.613  51.719  13.550  1.00  0.60           C  
ATOM    565  CD2 LEU A 215      13.098  51.451  13.593  1.00  0.60           C  
ATOM    566  N   ASP A 216      13.354  56.817  12.645  1.00  0.60           N  
ATOM    567  CA  ASP A 216      13.153  58.210  13.007  1.00  0.60           C  
ATOM    568  C   ASP A 216      11.727  58.665  12.700  1.00  0.60           C  
ATOM    569  O   ASP A 216      11.075  59.342  13.499  1.00  0.60           O  
ATOM    570  CB  ASP A 216      14.125  59.122  12.200  1.00  0.60           C  
ATOM    571  CG  ASP A 216      15.525  59.221  12.785  1.00  0.60           C  
ATOM    572  OD1 ASP A 216      15.752  58.733  13.920  1.00  0.60           O  
ATOM    573  OD2 ASP A 216      16.360  59.878  12.103  1.00  0.60           O  
ATOM    574  N   LEU A 217      11.180  58.274  11.531  1.00  0.60           N  
ATOM    575  CA  LEU A 217       9.800  58.514  11.166  1.00  0.60           C  
ATOM    576  C   LEU A 217       8.785  57.819  12.066  1.00  0.60           C  
ATOM    577  O   LEU A 217       7.832  58.449  12.510  1.00  0.60           O  
ATOM    578  CB  LEU A 217       9.550  58.122   9.695  1.00  0.60           C  
ATOM    579  CG  LEU A 217       8.129  58.413   9.163  1.00  0.60           C  
ATOM    580  CD1 LEU A 217       7.660  59.862   9.415  1.00  0.60           C  
ATOM    581  CD2 LEU A 217       8.097  58.087   7.665  1.00  0.60           C  
ATOM    582  N   VAL A 218       9.007  56.525  12.415  1.00  0.70           N  
ATOM    583  CA  VAL A 218       8.202  55.795  13.398  1.00  0.70           C  
ATOM    584  C   VAL A 218       8.210  56.520  14.733  1.00  0.70           C  
ATOM    585  O   VAL A 218       7.154  56.757  15.323  1.00  0.70           O  
ATOM    586  CB  VAL A 218       8.714  54.361  13.620  1.00  0.70           C  
ATOM    587  CG1 VAL A 218       7.985  53.670  14.799  1.00  0.70           C  
ATOM    588  CG2 VAL A 218       8.508  53.519  12.343  1.00  0.70           C  
ATOM    589  N   GLY A 219       9.383  56.974  15.220  1.00  0.64           N  
ATOM    590  CA  GLY A 219       9.506  57.714  16.473  1.00  0.64           C  
ATOM    591  C   GLY A 219       8.873  59.088  16.477  1.00  0.64           C  
ATOM    592  O   GLY A 219       8.292  59.516  17.468  1.00  0.64           O  
ATOM    593  N   LYS A 220       8.932  59.806  15.338  1.00  0.55           N  
ATOM    594  CA  LYS A 220       8.208  61.047  15.112  1.00  0.55           C  
ATOM    595  C   LYS A 220       6.695  60.867  15.086  1.00  0.55           C  
ATOM    596  O   LYS A 220       5.936  61.687  15.588  1.00  0.55           O  
ATOM    597  CB  LYS A 220       8.589  61.655  13.739  1.00  0.55           C  
ATOM    598  CG  LYS A 220       7.972  63.039  13.443  1.00  0.55           C  
ATOM    599  CD  LYS A 220       8.295  63.467  12.000  1.00  0.55           C  
ATOM    600  CE  LYS A 220       7.738  64.825  11.562  1.00  0.55           C  
ATOM    601  NZ  LYS A 220       6.347  64.659  11.104  1.00  0.55           N  
ATOM    602  N   GLN A 221       6.215  59.781  14.446  1.00  0.63           N  
ATOM    603  CA  GLN A 221       4.832  59.361  14.470  1.00  0.63           C  
ATOM    604  C   GLN A 221       4.364  58.951  15.844  1.00  0.63           C  
ATOM    605  O   GLN A 221       3.265  59.319  16.224  1.00  0.63           O  
ATOM    606  CB  GLN A 221       4.555  58.210  13.486  1.00  0.63           C  
ATOM    607  CG  GLN A 221       4.635  58.658  12.016  1.00  0.63           C  
ATOM    608  CD  GLN A 221       4.413  57.447  11.121  1.00  0.63           C  
ATOM    609  OE1 GLN A 221       4.572  56.287  11.502  1.00  0.63           O  
ATOM    610  NE2 GLN A 221       3.974  57.708   9.872  1.00  0.63           N  
ATOM    611  N   LEU A 222       5.181  58.226  16.641  1.00  0.54           N  
ATOM    612  CA  LEU A 222       4.861  57.900  18.023  1.00  0.54           C  
ATOM    613  C   LEU A 222       4.627  59.149  18.858  1.00  0.54           C  
ATOM    614  O   LEU A 222       3.648  59.220  19.581  1.00  0.54           O  
ATOM    615  CB  LEU A 222       5.991  57.075  18.700  1.00  0.54           C  
ATOM    616  CG  LEU A 222       6.150  55.621  18.210  1.00  0.54           C  
ATOM    617  CD1 LEU A 222       7.441  55.018  18.790  1.00  0.54           C  
ATOM    618  CD2 LEU A 222       4.943  54.741  18.576  1.00  0.54           C  
ATOM    619  N   ALA A 223       5.484  60.179  18.729  1.00  0.55           N  
ATOM    620  CA  ALA A 223       5.273  61.494  19.324  1.00  0.55           C  
ATOM    621  C   ALA A 223       4.092  62.281  18.782  1.00  0.55           C  
ATOM    622  O   ALA A 223       3.387  62.983  19.541  1.00  0.55           O  
ATOM    623  CB  ALA A 223       6.532  62.349  19.073  1.00  0.55           C  
ATOM    624  N   LYS A 224       3.808  62.262  17.483  1.00  0.53           N  
ATOM    625  CA  LYS A 224       2.684  62.956  16.892  1.00  0.53           C  
ATOM    626  C   LYS A 224       1.320  62.339  17.199  1.00  0.53           C  
ATOM    627  O   LYS A 224       0.340  63.034  17.419  1.00  0.53           O  
ATOM    628  CB  LYS A 224       2.857  63.034  15.362  1.00  0.53           C  
ATOM    629  CG  LYS A 224       1.739  63.828  14.671  1.00  0.53           C  
ATOM    630  CD  LYS A 224       1.962  63.934  13.158  1.00  0.53           C  
ATOM    631  CE  LYS A 224       0.826  64.689  12.455  1.00  0.53           C  
ATOM    632  NZ  LYS A 224       1.064  64.774  10.994  1.00  0.53           N  
ATOM    633  N   ARG A 225       1.241  60.990  17.175  1.00  0.46           N  
ATOM    634  CA  ARG A 225       0.052  60.213  17.484  1.00  0.46           C  
ATOM    635  C   ARG A 225      -0.268  60.255  18.967  1.00  0.46           C  
ATOM    636  O   ARG A 225      -1.413  60.028  19.367  1.00  0.46           O  
ATOM    637  CB  ARG A 225       0.278  58.725  17.087  1.00  0.46           C  
ATOM    638  CG  ARG A 225       0.326  58.483  15.563  1.00  0.46           C  
ATOM    639  CD  ARG A 225       0.662  57.028  15.221  1.00  0.46           C  
ATOM    640  NE  ARG A 225       0.682  56.932  13.721  1.00  0.46           N  
ATOM    641  CZ  ARG A 225       1.022  55.831  13.037  1.00  0.46           C  
ATOM    642  NH1 ARG A 225       0.988  55.837  11.705  1.00  0.46           N  
ATOM    643  NH2 ARG A 225       1.390  54.716  13.655  1.00  0.46           N  
ATOM    644  N   THR A 226       0.733  60.539  19.817  1.00  0.50           N  
ATOM    645  CA  THR A 226       0.615  60.396  21.256  1.00  0.50           C  
ATOM    646  C   THR A 226       1.062  61.623  22.008  1.00  0.50           C  
ATOM    647  O   THR A 226       2.261  61.931  22.060  1.00  0.50           O  
ATOM    648  CB  THR A 226       1.481  59.260  21.778  1.00  0.50           C  
ATOM    649  OG1 THR A 226       1.108  58.013  21.221  1.00  0.50           O  
ATOM    650  CG2 THR A 226       1.326  59.083  23.281  1.00  0.50           C  
ATOM    651  N   GLY A 227       0.158  62.338  22.707  1.00  0.34           N  
ATOM    652  CA  GLY A 227       0.455  63.571  23.440  1.00  0.34           C  
ATOM    653  C   GLY A 227       1.097  63.374  24.787  1.00  0.34           C  
ATOM    654  O   GLY A 227       1.264  64.322  25.548  1.00  0.34           O  
ATOM    655  N   ASP A 228       1.437  62.113  25.121  1.00  0.38           N  
ATOM    656  CA  ASP A 228       2.171  61.722  26.302  1.00  0.38           C  
ATOM    657  C   ASP A 228       3.512  62.445  26.344  1.00  0.38           C  
ATOM    658  O   ASP A 228       4.204  62.617  25.343  1.00  0.38           O  
ATOM    659  CB  ASP A 228       2.374  60.181  26.371  1.00  0.38           C  
ATOM    660  CG  ASP A 228       3.040  59.781  27.677  1.00  0.38           C  
ATOM    661  OD1 ASP A 228       4.285  59.951  27.782  1.00  0.38           O  
ATOM    662  OD2 ASP A 228       2.311  59.368  28.604  1.00  0.38           O  
ATOM    663  N   ARG A 229       3.887  62.892  27.551  1.00  0.31           N  
ATOM    664  CA  ARG A 229       5.063  63.700  27.762  1.00  0.31           C  
ATOM    665  C   ARG A 229       6.369  63.007  27.410  1.00  0.31           C  
ATOM    666  O   ARG A 229       7.242  63.605  26.795  1.00  0.31           O  
ATOM    667  CB  ARG A 229       5.114  64.174  29.230  1.00  0.31           C  
ATOM    668  CG  ARG A 229       3.971  65.149  29.579  1.00  0.31           C  
ATOM    669  CD  ARG A 229       4.183  65.838  30.931  1.00  0.31           C  
ATOM    670  NE  ARG A 229       4.143  64.774  31.998  1.00  0.31           N  
ATOM    671  CZ  ARG A 229       3.030  64.326  32.596  1.00  0.31           C  
ATOM    672  NH1 ARG A 229       3.102  63.334  33.483  1.00  0.31           N  
ATOM    673  NH2 ARG A 229       1.839  64.843  32.320  1.00  0.31           N  
ATOM    674  N   ARG A 230       6.530  61.718  27.773  1.00  0.47           N  
ATOM    675  CA  ARG A 230       7.735  60.960  27.480  1.00  0.47           C  
ATOM    676  C   ARG A 230       7.841  60.601  26.008  1.00  0.47           C  
ATOM    677  O   ARG A 230       8.932  60.556  25.442  1.00  0.47           O  
ATOM    678  CB  ARG A 230       7.777  59.659  28.308  1.00  0.47           C  
ATOM    679  CG  ARG A 230       7.965  59.914  29.812  1.00  0.47           C  
ATOM    680  CD  ARG A 230       7.955  58.600  30.586  1.00  0.47           C  
ATOM    681  NE  ARG A 230       8.173  58.954  32.026  1.00  0.47           N  
ATOM    682  CZ  ARG A 230       8.117  58.068  33.029  1.00  0.47           C  
ATOM    683  NH1 ARG A 230       8.312  58.472  34.283  1.00  0.47           N  
ATOM    684  NH2 ARG A 230       7.874  56.783  32.802  1.00  0.47           N  
ATOM    685  N   PHE A 231       6.687  60.338  25.357  1.00  0.41           N  
ATOM    686  CA  PHE A 231       6.598  60.045  23.933  1.00  0.41           C  
ATOM    687  C   PHE A 231       7.115  61.161  23.048  1.00  0.41           C  
ATOM    688  O   PHE A 231       7.770  60.899  22.032  1.00  0.41           O  
ATOM    689  CB  PHE A 231       5.139  59.781  23.495  1.00  0.41           C  
ATOM    690  CG  PHE A 231       4.792  58.330  23.637  1.00  0.41           C  
ATOM    691  CD1 PHE A 231       4.447  57.756  24.868  1.00  0.41           C  
ATOM    692  CD2 PHE A 231       4.769  57.523  22.491  1.00  0.41           C  
ATOM    693  CE1 PHE A 231       3.918  56.461  24.926  1.00  0.41           C  
ATOM    694  CE2 PHE A 231       4.349  56.191  22.557  1.00  0.41           C  
ATOM    695  CZ  PHE A 231       3.879  55.675  23.770  1.00  0.41           C  
ATOM    696  N   ALA A 232       6.847  62.432  23.410  1.00  0.37           N  
ATOM    697  CA  ALA A 232       7.143  63.580  22.580  1.00  0.37           C  
ATOM    698  C   ALA A 232       8.624  63.894  22.434  1.00  0.37           C  
ATOM    699  O   ALA A 232       8.991  64.584  21.488  1.00  0.37           O  
ATOM    700  CB  ALA A 232       6.368  64.834  23.041  1.00  0.37           C  
ATOM    701  N   ASP A 233       9.503  63.336  23.294  1.00  0.49           N  
ATOM    702  CA  ASP A 233      10.933  63.535  23.216  1.00  0.49           C  
ATOM    703  C   ASP A 233      11.628  62.307  22.630  1.00  0.49           C  
ATOM    704  O   ASP A 233      12.847  62.245  22.577  1.00  0.49           O  
ATOM    705  CB  ASP A 233      11.547  63.824  24.610  1.00  0.49           C  
ATOM    706  CG  ASP A 233      11.036  65.146  25.157  1.00  0.49           C  
ATOM    707  OD1 ASP A 233      10.911  66.111  24.362  1.00  0.49           O  
ATOM    708  OD2 ASP A 233      10.827  65.204  26.395  1.00  0.49           O  
ATOM    709  N   MET A 234      10.908  61.277  22.117  1.00  0.40           N  
ATOM    710  CA  MET A 234      11.538  60.108  21.495  1.00  0.40           C  
ATOM    711  C   MET A 234      12.283  60.397  20.203  1.00  0.40           C  
ATOM    712  O   MET A 234      13.135  59.615  19.786  1.00  0.40           O  
ATOM    713  CB  MET A 234      10.535  58.962  21.219  1.00  0.40           C  
ATOM    714  CG  MET A 234      10.070  58.235  22.496  1.00  0.40           C  
ATOM    715  SD  MET A 234      11.407  57.458  23.476  1.00  0.40           S  
ATOM    716  CE  MET A 234      11.911  56.203  22.259  1.00  0.40           C  
ATOM    717  N   TRP A 235      12.073  61.572  19.580  1.00  0.31           N  
ATOM    718  CA  TRP A 235      12.871  62.011  18.457  1.00  0.31           C  
ATOM    719  C   TRP A 235      14.251  62.494  18.922  1.00  0.31           C  
ATOM    720  O   TRP A 235      15.112  62.799  18.110  1.00  0.31           O  
ATOM    721  CB  TRP A 235      12.106  63.041  17.567  1.00  0.31           C  
ATOM    722  CG  TRP A 235      11.604  64.310  18.244  1.00  0.31           C  
ATOM    723  CD1 TRP A 235      10.351  64.581  18.717  1.00  0.31           C  
ATOM    724  CD2 TRP A 235      12.400  65.477  18.522  1.00  0.31           C  
ATOM    725  NE1 TRP A 235      10.318  65.830  19.290  1.00  0.31           N  
ATOM    726  CE2 TRP A 235      11.565  66.393  19.197  1.00  0.31           C  
ATOM    727  CE3 TRP A 235      13.734  65.782  18.269  1.00  0.31           C  
ATOM    728  CZ2 TRP A 235      12.059  67.604  19.656  1.00  0.31           C  
ATOM    729  CZ3 TRP A 235      14.241  66.998  18.749  1.00  0.31           C  
ATOM    730  CH2 TRP A 235      13.413  67.897  19.437  1.00  0.31           C  
ATOM    731  N   LYS A 236      14.577  62.429  20.242  1.00  0.43           N  
ATOM    732  CA  LYS A 236      15.944  62.485  20.757  1.00  0.43           C  
ATOM    733  C   LYS A 236      16.876  61.451  20.114  1.00  0.43           C  
ATOM    734  O   LYS A 236      18.094  61.584  20.117  1.00  0.43           O  
ATOM    735  CB  LYS A 236      15.952  62.274  22.294  1.00  0.43           C  
ATOM    736  CG  LYS A 236      15.594  60.833  22.705  1.00  0.43           C  
ATOM    737  CD  LYS A 236      15.468  60.669  24.221  1.00  0.43           C  
ATOM    738  CE  LYS A 236      15.159  59.223  24.612  1.00  0.43           C  
ATOM    739  NZ  LYS A 236      15.033  59.125  26.080  1.00  0.43           N  
ATOM    740  N   PHE A 237      16.282  60.425  19.467  1.00  0.40           N  
ATOM    741  CA  PHE A 237      16.890  59.521  18.514  1.00  0.40           C  
ATOM    742  C   PHE A 237      17.740  60.168  17.441  1.00  0.40           C  
ATOM    743  O   PHE A 237      18.765  59.596  17.073  1.00  0.40           O  
ATOM    744  CB  PHE A 237      15.748  58.734  17.805  1.00  0.40           C  
ATOM    745  CG  PHE A 237      15.304  57.490  18.531  1.00  0.40           C  
ATOM    746  CD1 PHE A 237      15.963  56.937  19.649  1.00  0.40           C  
ATOM    747  CD2 PHE A 237      14.184  56.818  18.015  1.00  0.40           C  
ATOM    748  CE1 PHE A 237      15.524  55.736  20.217  1.00  0.40           C  
ATOM    749  CE2 PHE A 237      13.734  55.623  18.588  1.00  0.40           C  
ATOM    750  CZ  PHE A 237      14.410  55.079  19.687  1.00  0.40           C  
ATOM    751  N   VAL A 238      17.368  61.376  16.959  1.00  0.44           N  
ATOM    752  CA  VAL A 238      17.969  62.096  15.842  1.00  0.44           C  
ATOM    753  C   VAL A 238      19.491  62.081  15.837  1.00  0.44           C  
ATOM    754  O   VAL A 238      20.106  61.841  14.802  1.00  0.44           O  
ATOM    755  CB  VAL A 238      17.472  63.555  15.817  1.00  0.44           C  
ATOM    756  CG1 VAL A 238      18.382  64.510  15.005  1.00  0.44           C  
ATOM    757  CG2 VAL A 238      16.057  63.580  15.206  1.00  0.44           C  
ATOM    758  N   GLU A 239      20.142  62.327  16.996  1.00  0.32           N  
ATOM    759  CA  GLU A 239      21.579  62.520  17.092  1.00  0.32           C  
ATOM    760  C   GLU A 239      22.392  61.329  16.601  1.00  0.32           C  
ATOM    761  O   GLU A 239      23.359  61.491  15.859  1.00  0.32           O  
ATOM    762  CB  GLU A 239      21.980  62.911  18.535  1.00  0.32           C  
ATOM    763  CG  GLU A 239      21.447  64.313  18.926  1.00  0.32           C  
ATOM    764  CD  GLU A 239      21.832  64.726  20.346  1.00  0.32           C  
ATOM    765  OE1 GLU A 239      22.402  63.897  21.096  1.00  0.32           O  
ATOM    766  OE2 GLU A 239      21.545  65.905  20.680  1.00  0.32           O  
ATOM    767  N   GLU A 240      21.950  60.100  16.940  1.00  0.37           N  
ATOM    768  CA  GLU A 240      22.681  58.878  16.651  1.00  0.37           C  
ATOM    769  C   GLU A 240      22.045  58.098  15.512  1.00  0.37           C  
ATOM    770  O   GLU A 240      22.377  56.944  15.251  1.00  0.37           O  
ATOM    771  CB  GLU A 240      22.757  57.954  17.893  1.00  0.37           C  
ATOM    772  CG  GLU A 240      23.466  58.600  19.128  1.00  0.37           C  
ATOM    773  CD  GLU A 240      24.878  59.210  18.936  1.00  0.37           C  
ATOM    774  OE1 GLU A 240      25.531  59.024  17.877  1.00  0.37           O  
ATOM    775  OE2 GLU A 240      25.362  59.900  19.878  1.00  0.37           O  
ATOM    776  N   LYS A 241      21.079  58.694  14.794  1.00  0.38           N  
ATOM    777  CA  LYS A 241      20.301  57.978  13.809  1.00  0.38           C  
ATOM    778  C   LYS A 241      20.308  58.653  12.485  1.00  0.38           C  
ATOM    779  O   LYS A 241      19.389  59.381  12.147  1.00  0.38           O  
ATOM    780  CB  LYS A 241      18.817  57.952  14.208  1.00  0.38           C  
ATOM    781  CG  LYS A 241      18.489  57.013  15.337  1.00  0.38           C  
ATOM    782  CD  LYS A 241      18.884  55.594  14.984  1.00  0.38           C  
ATOM    783  CE  LYS A 241      18.383  54.722  16.105  1.00  0.38           C  
ATOM    784  NZ  LYS A 241      18.831  53.343  15.897  1.00  0.38           N  
ATOM    785  N   LYS A 242      21.333  58.460  11.641  1.00  0.34           N  
ATOM    786  CA  LYS A 242      21.327  59.094  10.312  1.00  0.34           C  
ATOM    787  C   LYS A 242      22.004  58.420   9.081  1.00  0.34           C  
ATOM    788  O   LYS A 242      23.206  58.064   9.239  1.00  0.34           O  
ATOM    789  CB  LYS A 242      22.137  60.317  10.607  1.00  0.34           C  
ATOM    790  CG  LYS A 242      21.528  61.393  11.477  1.00  0.34           C  
ATOM    791  CD  LYS A 242      20.376  62.029  10.744  1.00  0.34           C  
ATOM    792  CE  LYS A 242      19.753  63.023  11.679  1.00  0.34           C  
ATOM    793  NZ  LYS A 242      18.424  63.350  11.170  1.00  0.34           N  
ATOM    794  N   VAL A 243      21.645  58.204   7.792  1.00  0.44           N  
ATOM    795  CA  VAL A 243      22.533  57.469   6.845  1.00  0.44           C  
ATOM    796  C   VAL A 243      23.968  57.982   6.530  1.00  0.44           C  
ATOM    797  O   VAL A 243      24.950  57.317   6.825  1.00  0.44           O  
ATOM    798  CB  VAL A 243      21.775  57.321   5.543  1.00  0.44           C  
ATOM    799  CG1 VAL A 243      22.593  56.633   4.435  1.00  0.44           C  
ATOM    800  CG2 VAL A 243      20.515  56.492   5.860  1.00  0.44           C  
ATOM    801  N   GLU A 244      24.120  59.189   5.943  1.00  0.44           N  
ATOM    802  CA  GLU A 244      25.393  59.866   5.705  1.00  0.44           C  
ATOM    803  C   GLU A 244      25.905  60.544   6.963  1.00  0.44           C  
ATOM    804  O   GLU A 244      27.044  60.365   7.380  1.00  0.44           O  
ATOM    805  CB  GLU A 244      25.216  60.826   4.494  1.00  0.44           C  
ATOM    806  CG  GLU A 244      26.538  61.360   3.876  1.00  0.44           C  
ATOM    807  CD  GLU A 244      27.067  62.698   4.397  1.00  0.44           C  
ATOM    808  OE1 GLU A 244      26.384  63.335   5.237  1.00  0.44           O  
ATOM    809  OE2 GLU A 244      28.127  63.115   3.844  1.00  0.44           O  
ATOM    810  N   VAL A 245      25.014  61.244   7.700  1.00  0.48           N  
ATOM    811  CA  VAL A 245      25.361  61.963   8.891  1.00  0.48           C  
ATOM    812  C   VAL A 245      25.897  60.982  10.048  1.00  0.48           C  
ATOM    813  O   VAL A 245      26.689  61.300  10.828  1.00  0.48           O  
ATOM    814  CB  VAL A 245      24.189  62.907   9.361  1.00  0.48           C  
ATOM    815  CG1 VAL A 245      24.360  63.448  10.793  1.00  0.48           C  
ATOM    816  CG2 VAL A 245      23.353  63.818   8.376  1.00  0.48           C  
ATOM    817  N   TYR A 246      25.322  59.682  10.141  1.00  0.38           N  
ATOM    818  CA  TYR A 246      25.758  58.673  11.155  1.00  0.38           C  
ATOM    819  C   TYR A 246      27.019  58.096  10.696  1.00  0.38           C  
ATOM    820  O   TYR A 246      27.879  57.813  11.512  1.00  0.38           O  
ATOM    821  CB  TYR A 246      24.824  57.405  11.243  1.00  0.38           C  
ATOM    822  CG  TYR A 246      24.995  56.336  12.281  1.00  0.38           C  
ATOM    823  CD1 TYR A 246      25.105  56.653  13.634  1.00  0.38           C  
ATOM    824  CD2 TYR A 246      24.851  54.987  11.898  1.00  0.38           C  
ATOM    825  CE1 TYR A 246      25.220  55.634  14.591  1.00  0.38           C  
ATOM    826  CE2 TYR A 246      24.915  53.971  12.857  1.00  0.38           C  
ATOM    827  CZ  TYR A 246      25.164  54.294  14.190  1.00  0.38           C  
ATOM    828  OH  TYR A 246      25.412  53.235  15.079  1.00  0.38           O  
ATOM    829  N   LEU A 247      27.192  57.895   9.384  1.00  0.42           N  
ATOM    830  CA  LEU A 247      28.442  57.413   8.872  1.00  0.42           C  
ATOM    831  C   LEU A 247      29.581  58.360   9.236  1.00  0.42           C  
ATOM    832  O   LEU A 247      30.615  57.946   9.758  1.00  0.42           O  
ATOM    833  CB  LEU A 247      28.378  57.225   7.346  1.00  0.42           C  
ATOM    834  CG  LEU A 247      29.677  56.625   6.793  1.00  0.42           C  
ATOM    835  CD1 LEU A 247      30.042  55.332   7.518  1.00  0.42           C  
ATOM    836  CD2 LEU A 247      29.557  56.363   5.290  1.00  0.42           C  
ATOM    837  N   GLN A 248      29.344  59.681   9.097  1.00  0.43           N  
ATOM    838  CA  GLN A 248      30.226  60.706   9.613  1.00  0.43           C  
ATOM    839  C   GLN A 248      30.458  60.595  11.126  1.00  0.43           C  
ATOM    840  O   GLN A 248      31.588  60.575  11.603  1.00  0.43           O  
ATOM    841  CB  GLN A 248      29.653  62.096   9.254  1.00  0.43           C  
ATOM    842  CG  GLN A 248      30.614  63.247   9.626  1.00  0.43           C  
ATOM    843  CD  GLN A 248      30.051  64.590   9.179  1.00  0.43           C  
ATOM    844  OE1 GLN A 248      29.716  65.469   9.974  1.00  0.43           O  
ATOM    845  NE2 GLN A 248      29.936  64.752   7.843  1.00  0.43           N  
ATOM    846  N   ARG A 249      29.378  60.408  11.918  1.00  0.38           N  
ATOM    847  CA  ARG A 249      29.448  60.165  13.354  1.00  0.38           C  
ATOM    848  C   ARG A 249      30.204  58.887  13.751  1.00  0.38           C  
ATOM    849  O   ARG A 249      30.979  58.883  14.709  1.00  0.38           O  
ATOM    850  CB  ARG A 249      28.022  60.128  13.969  1.00  0.38           C  
ATOM    851  CG  ARG A 249      27.972  59.966  15.501  1.00  0.38           C  
ATOM    852  CD  ARG A 249      28.640  61.115  16.250  1.00  0.38           C  
ATOM    853  NE  ARG A 249      28.099  61.044  17.641  1.00  0.38           N  
ATOM    854  CZ  ARG A 249      28.550  61.777  18.662  1.00  0.38           C  
ATOM    855  NH1 ARG A 249      27.918  61.692  19.830  1.00  0.38           N  
ATOM    856  NH2 ARG A 249      29.590  62.599  18.512  1.00  0.38           N  
ATOM    857  N   ILE A 250      30.021  57.766  13.021  1.00  0.46           N  
ATOM    858  CA  ILE A 250      30.737  56.504  13.139  1.00  0.46           C  
ATOM    859  C   ILE A 250      32.219  56.708  12.899  1.00  0.46           C  
ATOM    860  O   ILE A 250      33.055  56.221  13.653  1.00  0.46           O  
ATOM    861  CB  ILE A 250      30.193  55.417  12.199  1.00  0.46           C  
ATOM    862  CG1 ILE A 250      28.805  54.935  12.679  1.00  0.46           C  
ATOM    863  CG2 ILE A 250      31.167  54.209  12.111  1.00  0.46           C  
ATOM    864  CD1 ILE A 250      28.165  54.011  11.640  1.00  0.46           C  
ATOM    865  N   LEU A 251      32.593  57.487  11.867  1.00  0.44           N  
ATOM    866  CA  LEU A 251      33.975  57.834  11.591  1.00  0.44           C  
ATOM    867  C   LEU A 251      34.623  58.638  12.698  1.00  0.44           C  
ATOM    868  O   LEU A 251      35.729  58.302  13.128  1.00  0.44           O  
ATOM    869  CB  LEU A 251      34.073  58.557  10.244  1.00  0.44           C  
ATOM    870  CG  LEU A 251      34.177  57.598   9.034  1.00  0.44           C  
ATOM    871  CD1 LEU A 251      33.494  56.223   9.096  1.00  0.44           C  
ATOM    872  CD2 LEU A 251      33.578  58.323   7.859  1.00  0.44           C  
ATOM    873  N   ASP A 252      33.911  59.638  13.257  1.00  0.44           N  
ATOM    874  CA  ASP A 252      34.322  60.332  14.463  1.00  0.44           C  
ATOM    875  C   ASP A 252      34.476  59.380  15.647  1.00  0.44           C  
ATOM    876  O   ASP A 252      35.485  59.389  16.343  1.00  0.44           O  
ATOM    877  CB  ASP A 252      33.290  61.430  14.834  1.00  0.44           C  
ATOM    878  CG  ASP A 252      33.500  62.714  14.049  1.00  0.44           C  
ATOM    879  OD1 ASP A 252      34.411  62.777  13.189  1.00  0.44           O  
ATOM    880  OD2 ASP A 252      32.737  63.663  14.367  1.00  0.44           O  
ATOM    881  N   HIS A 253      33.516  58.459  15.876  1.00  0.44           N  
ATOM    882  CA  HIS A 253      33.608  57.454  16.925  1.00  0.44           C  
ATOM    883  C   HIS A 253      34.820  56.542  16.777  1.00  0.44           C  
ATOM    884  O   HIS A 253      35.540  56.292  17.733  1.00  0.44           O  
ATOM    885  CB  HIS A 253      32.343  56.567  16.939  1.00  0.44           C  
ATOM    886  CG  HIS A 253      32.366  55.508  17.996  1.00  0.44           C  
ATOM    887  ND1 HIS A 253      32.158  55.873  19.306  1.00  0.44           N  
ATOM    888  CD2 HIS A 253      32.543  54.162  17.899  1.00  0.44           C  
ATOM    889  CE1 HIS A 253      32.194  54.749  19.988  1.00  0.44           C  
ATOM    890  NE2 HIS A 253      32.425  53.681  19.186  1.00  0.44           N  
ATOM    891  N   SER A 254      35.095  56.061  15.545  1.00  0.47           N  
ATOM    892  CA  SER A 254      36.295  55.294  15.218  1.00  0.47           C  
ATOM    893  C   SER A 254      37.585  56.067  15.428  1.00  0.47           C  
ATOM    894  O   SER A 254      38.555  55.486  15.910  1.00  0.47           O  
ATOM    895  CB  SER A 254      36.334  54.755  13.758  1.00  0.47           C  
ATOM    896  OG  SER A 254      35.400  53.699  13.514  1.00  0.47           O  
ATOM    897  N   SER A 255      37.649  57.371  15.075  1.00  0.38           N  
ATOM    898  CA  SER A 255      38.774  58.271  15.351  1.00  0.38           C  
ATOM    899  C   SER A 255      39.003  58.458  16.848  1.00  0.38           C  
ATOM    900  O   SER A 255      40.106  58.272  17.359  1.00  0.38           O  
ATOM    901  CB  SER A 255      38.522  59.658  14.681  1.00  0.38           C  
ATOM    902  OG  SER A 255      39.577  60.582  14.936  1.00  0.38           O  
ATOM    903  N   ASN A 256      37.919  58.735  17.606  1.00  0.41           N  
ATOM    904  CA  ASN A 256      37.935  58.970  19.043  1.00  0.41           C  
ATOM    905  C   ASN A 256      38.438  57.767  19.843  1.00  0.41           C  
ATOM    906  O   ASN A 256      39.134  57.912  20.847  1.00  0.41           O  
ATOM    907  CB  ASN A 256      36.508  59.319  19.554  1.00  0.41           C  
ATOM    908  CG  ASN A 256      36.089  60.706  19.085  1.00  0.41           C  
ATOM    909  OD1 ASN A 256      36.898  61.591  18.802  1.00  0.41           O  
ATOM    910  ND2 ASN A 256      34.758  60.941  19.036  1.00  0.41           N  
ATOM    911  N   THR A 257      38.077  56.537  19.416  1.00  0.38           N  
ATOM    912  CA  THR A 257      38.410  55.293  20.112  1.00  0.38           C  
ATOM    913  C   THR A 257      39.605  54.548  19.545  1.00  0.38           C  
ATOM    914  O   THR A 257      39.828  53.395  19.915  1.00  0.38           O  
ATOM    915  CB  THR A 257      37.272  54.273  20.169  1.00  0.38           C  
ATOM    916  OG1 THR A 257      36.784  53.874  18.896  1.00  0.38           O  
ATOM    917  CG2 THR A 257      36.096  54.871  20.950  1.00  0.38           C  
ATOM    918  N   LYS A 258      40.395  55.156  18.635  1.00  0.40           N  
ATOM    919  CA  LYS A 258      41.645  54.609  18.103  1.00  0.40           C  
ATOM    920  C   LYS A 258      41.458  53.531  17.053  1.00  0.40           C  
ATOM    921  O   LYS A 258      42.425  52.912  16.611  1.00  0.40           O  
ATOM    922  CB  LYS A 258      42.646  54.064  19.159  1.00  0.40           C  
ATOM    923  CG  LYS A 258      43.135  55.115  20.149  1.00  0.40           C  
ATOM    924  CD  LYS A 258      43.976  54.430  21.230  1.00  0.40           C  
ATOM    925  CE  LYS A 258      44.525  55.425  22.245  1.00  0.40           C  
ATOM    926  NZ  LYS A 258      45.349  54.715  23.245  1.00  0.40           N  
ATOM    927  N   GLY A 259      40.222  53.287  16.573  1.00  0.43           N  
ATOM    928  CA  GLY A 259      39.984  52.301  15.525  1.00  0.43           C  
ATOM    929  C   GLY A 259      40.444  52.834  14.209  1.00  0.43           C  
ATOM    930  O   GLY A 259      41.003  52.117  13.388  1.00  0.43           O  
ATOM    931  N   PHE A 260      40.247  54.144  14.018  1.00  0.40           N  
ATOM    932  CA  PHE A 260      40.828  54.916  12.952  1.00  0.40           C  
ATOM    933  C   PHE A 260      41.883  55.776  13.545  1.00  0.40           C  
ATOM    934  O   PHE A 260      41.873  56.100  14.728  1.00  0.40           O  
ATOM    935  CB  PHE A 260      39.802  55.859  12.277  1.00  0.40           C  
ATOM    936  CG  PHE A 260      38.843  55.105  11.405  1.00  0.40           C  
ATOM    937  CD1 PHE A 260      38.950  53.730  11.116  1.00  0.40           C  
ATOM    938  CD2 PHE A 260      37.860  55.851  10.749  1.00  0.40           C  
ATOM    939  CE1 PHE A 260      38.163  53.141  10.141  1.00  0.40           C  
ATOM    940  CE2 PHE A 260      37.077  55.266   9.755  1.00  0.40           C  
ATOM    941  CZ  PHE A 260      37.318  53.941   9.387  1.00  0.40           C  
ATOM    942  N   LYS A 261      42.834  56.192  12.698  1.00  0.33           N  
ATOM    943  CA  LYS A 261      43.740  57.251  13.060  1.00  0.33           C  
ATOM    944  C   LYS A 261      43.001  58.560  13.322  1.00  0.33           C  
ATOM    945  O   LYS A 261      42.023  58.862  12.644  1.00  0.33           O  
ATOM    946  CB  LYS A 261      44.772  57.507  11.939  1.00  0.33           C  
ATOM    947  CG  LYS A 261      45.735  56.352  11.675  1.00  0.33           C  
ATOM    948  CD  LYS A 261      46.737  56.741  10.575  1.00  0.33           C  
ATOM    949  CE  LYS A 261      47.752  55.626  10.320  1.00  0.33           C  
ATOM    950  NZ  LYS A 261      48.686  55.998   9.234  1.00  0.33           N  
ATOM    951  N   PHE A 262      43.484  59.397  14.263  1.00  0.24           N  
ATOM    952  CA  PHE A 262      42.886  60.698  14.571  1.00  0.24           C  
ATOM    953  C   PHE A 262      42.621  61.644  13.359  1.00  0.24           C  
ATOM    954  O   PHE A 262      41.535  62.211  13.269  1.00  0.24           O  
ATOM    955  CB  PHE A 262      43.663  61.383  15.742  1.00  0.24           C  
ATOM    956  CG  PHE A 262      42.935  62.605  16.248  1.00  0.24           C  
ATOM    957  CD1 PHE A 262      43.365  63.883  15.853  1.00  0.24           C  
ATOM    958  CD2 PHE A 262      41.799  62.495  17.071  1.00  0.24           C  
ATOM    959  CE1 PHE A 262      42.697  65.032  16.294  1.00  0.24           C  
ATOM    960  CE2 PHE A 262      41.131  63.645  17.520  1.00  0.24           C  
ATOM    961  CZ  PHE A 262      41.586  64.913  17.138  1.00  0.24           C  
ATOM    962  N   PRO A 263      43.494  61.819  12.363  1.00  0.34           N  
ATOM    963  CA  PRO A 263      43.205  62.608  11.178  1.00  0.34           C  
ATOM    964  C   PRO A 263      42.597  61.759  10.056  1.00  0.34           C  
ATOM    965  O   PRO A 263      42.627  62.216   8.914  1.00  0.34           O  
ATOM    966  CB  PRO A 263      44.612  63.121  10.801  1.00  0.34           C  
ATOM    967  CG  PRO A 263      45.575  61.997  11.197  1.00  0.34           C  
ATOM    968  CD  PRO A 263      44.850  61.293  12.338  1.00  0.34           C  
ATOM    969  N   GLU A 264      42.064  60.532  10.291  1.00  0.39           N  
ATOM    970  CA  GLU A 264      41.403  59.754   9.249  1.00  0.39           C  
ATOM    971  C   GLU A 264      39.937  60.158   9.187  1.00  0.39           C  
ATOM    972  O   GLU A 264      39.053  59.603   9.836  1.00  0.39           O  
ATOM    973  CB  GLU A 264      41.577  58.225   9.457  1.00  0.39           C  
ATOM    974  CG  GLU A 264      41.009  57.344   8.317  1.00  0.39           C  
ATOM    975  CD  GLU A 264      41.711  57.644   6.998  1.00  0.39           C  
ATOM    976  OE1 GLU A 264      42.913  58.036   7.019  1.00  0.39           O  
ATOM    977  OE2 GLU A 264      41.025  57.534   5.955  1.00  0.39           O  
ATOM    978  N   LEU A 265      39.667  61.222   8.408  1.00  0.33           N  
ATOM    979  CA  LEU A 265      38.360  61.819   8.272  1.00  0.33           C  
ATOM    980  C   LEU A 265      37.474  61.072   7.310  1.00  0.33           C  
ATOM    981  O   LEU A 265      37.905  60.249   6.508  1.00  0.33           O  
ATOM    982  CB  LEU A 265      38.467  63.270   7.734  1.00  0.33           C  
ATOM    983  CG  LEU A 265      39.285  64.220   8.624  1.00  0.33           C  
ATOM    984  CD1 LEU A 265      39.436  65.564   7.897  1.00  0.33           C  
ATOM    985  CD2 LEU A 265      38.636  64.422  10.006  1.00  0.33           C  
ATOM    986  N   GLU A 266      36.182  61.431   7.312  1.00  0.32           N  
ATOM    987  CA  GLU A 266      35.228  60.956   6.349  1.00  0.32           C  
ATOM    988  C   GLU A 266      35.589  61.213   4.904  1.00  0.32           C  
ATOM    989  O   GLU A 266      35.451  60.337   4.055  1.00  0.32           O  
ATOM    990  CB  GLU A 266      33.864  61.580   6.676  1.00  0.32           C  
ATOM    991  CG  GLU A 266      32.800  60.954   5.773  1.00  0.32           C  
ATOM    992  CD  GLU A 266      31.423  61.534   5.992  1.00  0.32           C  
ATOM    993  OE1 GLU A 266      31.325  62.728   6.363  1.00  0.32           O  
ATOM    994  OE2 GLU A 266      30.468  60.791   5.667  1.00  0.32           O  
ATOM    995  N   GLU A 267      36.137  62.395   4.600  1.00  0.39           N  
ATOM    996  CA  GLU A 267      36.669  62.719   3.295  1.00  0.39           C  
ATOM    997  C   GLU A 267      37.757  61.750   2.818  1.00  0.39           C  
ATOM    998  O   GLU A 267      37.744  61.275   1.681  1.00  0.39           O  
ATOM    999  CB  GLU A 267      37.273  64.138   3.406  1.00  0.39           C  
ATOM   1000  CG  GLU A 267      37.838  64.688   2.076  1.00  0.39           C  
ATOM   1001  CD  GLU A 267      36.737  65.139   1.115  1.00  0.39           C  
ATOM   1002  OE1 GLU A 267      35.536  64.874   1.387  1.00  0.39           O  
ATOM   1003  OE2 GLU A 267      37.109  65.770   0.095  1.00  0.39           O  
ATOM   1004  N   LYS A 268      38.707  61.374   3.707  1.00  0.48           N  
ATOM   1005  CA  LYS A 268      39.712  60.366   3.409  1.00  0.48           C  
ATOM   1006  C   LYS A 268      39.120  58.984   3.251  1.00  0.48           C  
ATOM   1007  O   LYS A 268      39.474  58.262   2.319  1.00  0.48           O  
ATOM   1008  CB  LYS A 268      40.796  60.249   4.495  1.00  0.48           C  
ATOM   1009  CG  LYS A 268      41.684  61.478   4.660  1.00  0.48           C  
ATOM   1010  CD  LYS A 268      42.940  61.074   5.437  1.00  0.48           C  
ATOM   1011  CE  LYS A 268      43.721  62.270   5.953  1.00  0.48           C  
ATOM   1012  NZ  LYS A 268      44.835  61.767   6.767  1.00  0.48           N  
ATOM   1013  N   ALA A 269      38.171  58.603   4.133  1.00  0.37           N  
ATOM   1014  CA  ALA A 269      37.477  57.339   4.069  1.00  0.37           C  
ATOM   1015  C   ALA A 269      36.692  57.159   2.780  1.00  0.37           C  
ATOM   1016  O   ALA A 269      36.816  56.113   2.155  1.00  0.37           O  
ATOM   1017  CB  ALA A 269      36.522  57.162   5.270  1.00  0.37           C  
ATOM   1018  N   LYS A 270      35.940  58.188   2.296  1.00  0.30           N  
ATOM   1019  CA  LYS A 270      35.224  58.200   1.015  1.00  0.30           C  
ATOM   1020  C   LYS A 270      36.149  57.939  -0.178  1.00  0.30           C  
ATOM   1021  O   LYS A 270      35.707  57.500  -1.241  1.00  0.30           O  
ATOM   1022  CB  LYS A 270      34.429  59.533   0.792  1.00  0.30           C  
ATOM   1023  CG  LYS A 270      33.217  59.763   1.732  1.00  0.30           C  
ATOM   1024  CD  LYS A 270      32.496  61.122   1.490  1.00  0.30           C  
ATOM   1025  CE  LYS A 270      31.274  61.371   2.420  1.00  0.30           C  
ATOM   1026  NZ  LYS A 270      30.653  62.726   2.338  1.00  0.30           N  
ATOM   1027  N   LYS A 271      37.465  58.144   0.026  1.00  0.37           N  
ATOM   1028  CA  LYS A 271      38.567  57.550  -0.703  1.00  0.37           C  
ATOM   1029  C   LYS A 271      38.460  56.055  -1.041  1.00  0.37           C  
ATOM   1030  O   LYS A 271      38.554  55.601  -2.179  1.00  0.37           O  
ATOM   1031  CB  LYS A 271      39.091  58.477  -1.812  1.00  0.37           C  
ATOM   1032  CG  LYS A 271      40.396  57.984  -2.443  1.00  0.37           C  
ATOM   1033  CD  LYS A 271      40.849  58.901  -3.571  1.00  0.37           C  
ATOM   1034  CE  LYS A 271      42.064  58.315  -4.279  1.00  0.37           C  
ATOM   1035  NZ  LYS A 271      42.455  59.208  -5.383  1.00  0.37           N  
ATOM   1036  N   GLY A 272      38.266  55.211  -0.017  1.00  0.43           N  
ATOM   1037  CA  GLY A 272      38.248  53.785  -0.254  1.00  0.43           C  
ATOM   1038  C   GLY A 272      37.996  53.028   0.999  1.00  0.43           C  
ATOM   1039  O   GLY A 272      36.855  52.817   1.400  1.00  0.43           O  
ATOM   1040  N   ILE A 273      39.073  52.534   1.630  1.00  0.48           N  
ATOM   1041  CA  ILE A 273      38.969  51.649   2.771  1.00  0.48           C  
ATOM   1042  C   ILE A 273      40.175  51.870   3.646  1.00  0.48           C  
ATOM   1043  O   ILE A 273      41.237  52.187   3.134  1.00  0.48           O  
ATOM   1044  CB  ILE A 273      38.922  50.154   2.426  1.00  0.48           C  
ATOM   1045  CG1 ILE A 273      40.222  49.516   1.886  1.00  0.48           C  
ATOM   1046  CG2 ILE A 273      37.774  49.940   1.436  1.00  0.48           C  
ATOM   1047  CD1 ILE A 273      40.098  47.986   1.847  1.00  0.48           C  
ATOM   1048  N   PRO A 274      40.047  51.674   4.959  1.00  0.50           N  
ATOM   1049  CA  PRO A 274      41.252  51.491   5.752  1.00  0.50           C  
ATOM   1050  C   PRO A 274      41.266  50.297   6.710  1.00  0.50           C  
ATOM   1051  O   PRO A 274      40.239  49.911   7.271  1.00  0.50           O  
ATOM   1052  CB  PRO A 274      41.311  52.801   6.548  1.00  0.50           C  
ATOM   1053  CG  PRO A 274      39.846  53.260   6.730  1.00  0.50           C  
ATOM   1054  CD  PRO A 274      39.035  52.431   5.723  1.00  0.50           C  
ATOM   1055  N   ALA A 275      42.477  49.714   6.953  1.00  0.48           N  
ATOM   1056  CA  ALA A 275      42.784  48.827   8.073  1.00  0.48           C  
ATOM   1057  C   ALA A 275      42.481  49.505   9.406  1.00  0.48           C  
ATOM   1058  O   ALA A 275      42.815  50.670   9.610  1.00  0.48           O  
ATOM   1059  CB  ALA A 275      44.276  48.399   8.076  1.00  0.48           C  
ATOM   1060  N   LEU A 276      41.831  48.786  10.347  1.00  0.44           N  
ATOM   1061  CA  LEU A 276      41.573  49.316  11.676  1.00  0.44           C  
ATOM   1062  C   LEU A 276      42.833  49.221  12.513  1.00  0.44           C  
ATOM   1063  O   LEU A 276      43.623  48.294  12.361  1.00  0.44           O  
ATOM   1064  CB  LEU A 276      40.404  48.593  12.401  1.00  0.44           C  
ATOM   1065  CG  LEU A 276      39.034  48.831  11.735  1.00  0.44           C  
ATOM   1066  CD1 LEU A 276      37.989  47.840  12.250  1.00  0.44           C  
ATOM   1067  CD2 LEU A 276      38.540  50.258  11.994  1.00  0.44           C  
ATOM   1068  N   MET A 277      43.058  50.194  13.410  1.00  0.41           N  
ATOM   1069  CA  MET A 277      44.300  50.333  14.147  1.00  0.41           C  
ATOM   1070  C   MET A 277      44.180  49.858  15.581  1.00  0.41           C  
ATOM   1071  O   MET A 277      45.160  49.797  16.319  1.00  0.41           O  
ATOM   1072  CB  MET A 277      44.695  51.832  14.152  1.00  0.41           C  
ATOM   1073  CG  MET A 277      45.014  52.377  12.743  1.00  0.41           C  
ATOM   1074  SD  MET A 277      46.380  51.536  11.871  1.00  0.41           S  
ATOM   1075  CE  MET A 277      47.712  52.002  13.014  1.00  0.41           C  
ATOM   1076  N   MET A 278      42.970  49.471  16.011  1.00  0.37           N  
ATOM   1077  CA  MET A 278      42.742  48.952  17.333  1.00  0.37           C  
ATOM   1078  C   MET A 278      41.397  48.261  17.281  1.00  0.37           C  
ATOM   1079  O   MET A 278      40.633  48.389  16.326  1.00  0.37           O  
ATOM   1080  CB  MET A 278      42.774  50.066  18.435  1.00  0.37           C  
ATOM   1081  CG  MET A 278      42.847  49.598  19.912  1.00  0.37           C  
ATOM   1082  SD  MET A 278      44.139  48.361  20.269  1.00  0.37           S  
ATOM   1083  CE  MET A 278      45.543  49.474  19.979  1.00  0.37           C  
ATOM   1084  N   THR A 279      41.070  47.522  18.339  1.00  0.36           N  
ATOM   1085  CA  THR A 279      39.829  46.831  18.600  1.00  0.36           C  
ATOM   1086  C   THR A 279      38.828  47.698  19.362  1.00  0.36           C  
ATOM   1087  O   THR A 279      37.794  47.188  19.803  1.00  0.36           O  
ATOM   1088  CB  THR A 279      40.153  45.684  19.530  1.00  0.36           C  
ATOM   1089  OG1 THR A 279      41.000  46.159  20.558  1.00  0.36           O  
ATOM   1090  CG2 THR A 279      41.017  44.634  18.843  1.00  0.36           C  
ATOM   1091  N   ARG A 280      39.093  49.020  19.498  1.00  0.34           N  
ATOM   1092  CA  ARG A 280      38.241  50.030  20.119  1.00  0.34           C  
ATOM   1093  C   ARG A 280      38.339  50.112  21.644  1.00  0.34           C  
ATOM   1094  O   ARG A 280      39.433  50.121  22.230  1.00  0.34           O  
ATOM   1095  CB  ARG A 280      36.764  50.000  19.617  1.00  0.34           C  
ATOM   1096  CG  ARG A 280      36.644  50.140  18.091  1.00  0.34           C  
ATOM   1097  CD  ARG A 280      35.206  49.891  17.640  1.00  0.34           C  
ATOM   1098  NE  ARG A 280      35.233  49.631  16.167  1.00  0.34           N  
ATOM   1099  CZ  ARG A 280      35.247  50.585  15.229  1.00  0.34           C  
ATOM   1100  NH1 ARG A 280      35.319  50.246  13.944  1.00  0.34           N  
ATOM   1101  NH2 ARG A 280      35.176  51.869  15.549  1.00  0.34           N  
ATOM   1102  N   THR A 281      37.204  50.235  22.350  1.00  0.29           N  
ATOM   1103  CA  THR A 281      37.112  50.401  23.798  1.00  0.29           C  
ATOM   1104  C   THR A 281      36.238  49.338  24.448  1.00  0.29           C  
ATOM   1105  O   THR A 281      35.958  49.408  25.640  1.00  0.29           O  
ATOM   1106  CB  THR A 281      36.493  51.752  24.149  1.00  0.29           C  
ATOM   1107  OG1 THR A 281      35.286  51.985  23.429  1.00  0.29           O  
ATOM   1108  CG2 THR A 281      37.452  52.861  23.706  1.00  0.29           C  
ATOM   1109  N   ASN A 282      35.765  48.330  23.682  1.00  0.34           N  
ATOM   1110  CA  ASN A 282      34.737  47.388  24.105  1.00  0.34           C  
ATOM   1111  C   ASN A 282      35.363  46.088  24.701  1.00  0.34           C  
ATOM   1112  O   ASN A 282      36.566  46.097  24.959  1.00  0.34           O  
ATOM   1113  CB  ASN A 282      33.734  47.242  22.903  1.00  0.34           C  
ATOM   1114  CG  ASN A 282      34.267  46.405  21.751  1.00  0.34           C  
ATOM   1115  OD1 ASN A 282      35.331  45.793  21.804  1.00  0.34           O  
ATOM   1116  ND2 ASN A 282      33.479  46.312  20.657  1.00  0.34           N  
ATOM   1117  N   PRO A 283      34.703  44.942  24.966  1.00  0.27           N  
ATOM   1118  CA  PRO A 283      35.380  43.743  25.475  1.00  0.27           C  
ATOM   1119  C   PRO A 283      36.514  43.203  24.623  1.00  0.27           C  
ATOM   1120  O   PRO A 283      37.415  42.604  25.184  1.00  0.27           O  
ATOM   1121  CB  PRO A 283      34.281  42.675  25.552  1.00  0.27           C  
ATOM   1122  CG  PRO A 283      32.964  43.447  25.689  1.00  0.27           C  
ATOM   1123  CD  PRO A 283      33.251  44.844  25.120  1.00  0.27           C  
ATOM   1124  N   LYS A 284      36.486  43.370  23.278  1.00  0.31           N  
ATOM   1125  CA  LYS A 284      37.521  42.894  22.366  1.00  0.31           C  
ATOM   1126  C   LYS A 284      38.871  43.487  22.672  1.00  0.31           C  
ATOM   1127  O   LYS A 284      39.879  42.805  22.526  1.00  0.31           O  
ATOM   1128  CB  LYS A 284      37.197  43.164  20.878  1.00  0.31           C  
ATOM   1129  CG  LYS A 284      36.069  42.269  20.362  1.00  0.31           C  
ATOM   1130  CD  LYS A 284      35.832  42.493  18.860  1.00  0.31           C  
ATOM   1131  CE  LYS A 284      34.664  41.696  18.269  1.00  0.31           C  
ATOM   1132  NZ  LYS A 284      34.713  40.295  18.751  1.00  0.31           N  
ATOM   1133  N   THR A 285      38.941  44.742  23.139  1.00  0.37           N  
ATOM   1134  CA  THR A 285      40.156  45.432  23.559  1.00  0.37           C  
ATOM   1135  C   THR A 285      40.947  44.715  24.602  1.00  0.37           C  
ATOM   1136  O   THR A 285      42.166  44.627  24.525  1.00  0.37           O  
ATOM   1137  CB  THR A 285      39.838  46.831  24.040  1.00  0.37           C  
ATOM   1138  OG1 THR A 285      39.094  47.464  23.014  1.00  0.37           O  
ATOM   1139  CG2 THR A 285      41.117  47.647  24.254  1.00  0.37           C  
ATOM   1140  N   VAL A 286      40.252  44.151  25.584  1.00  0.38           N  
ATOM   1141  CA  VAL A 286      40.882  43.427  26.651  1.00  0.38           C  
ATOM   1142  C   VAL A 286      40.871  41.955  26.328  1.00  0.38           C  
ATOM   1143  O   VAL A 286      41.857  41.254  26.492  1.00  0.38           O  
ATOM   1144  CB  VAL A 286      40.126  43.741  27.918  1.00  0.38           C  
ATOM   1145  CG1 VAL A 286      40.754  42.949  29.075  1.00  0.38           C  
ATOM   1146  CG2 VAL A 286      40.232  45.266  28.155  1.00  0.38           C  
ATOM   1147  N   GLY A 287      39.757  41.425  25.794  1.00  0.30           N  
ATOM   1148  CA  GLY A 287      39.599  39.994  25.611  1.00  0.30           C  
ATOM   1149  C   GLY A 287      40.492  39.412  24.577  1.00  0.30           C  
ATOM   1150  O   GLY A 287      40.928  38.281  24.689  1.00  0.30           O  
ATOM   1151  N   TYR A 288      40.818  40.169  23.530  1.00  0.27           N  
ATOM   1152  CA  TYR A 288      41.793  39.731  22.572  1.00  0.27           C  
ATOM   1153  C   TYR A 288      43.223  39.754  23.084  1.00  0.27           C  
ATOM   1154  O   TYR A 288      44.043  38.984  22.574  1.00  0.27           O  
ATOM   1155  CB  TYR A 288      41.654  40.613  21.324  1.00  0.27           C  
ATOM   1156  CG  TYR A 288      40.454  40.258  20.420  1.00  0.27           C  
ATOM   1157  CD1 TYR A 288      39.758  39.024  20.414  1.00  0.27           C  
ATOM   1158  CD2 TYR A 288      40.085  41.182  19.433  1.00  0.27           C  
ATOM   1159  CE1 TYR A 288      38.737  38.764  19.473  1.00  0.27           C  
ATOM   1160  CE2 TYR A 288      39.092  40.931  18.492  1.00  0.27           C  
ATOM   1161  CZ  TYR A 288      38.374  39.747  18.547  1.00  0.27           C  
ATOM   1162  OH  TYR A 288      37.318  39.602  17.622  1.00  0.27           O  
ATOM   1163  N   GLU A 289      43.557  40.580  24.096  1.00  0.28           N  
ATOM   1164  CA  GLU A 289      44.794  40.471  24.853  1.00  0.28           C  
ATOM   1165  C   GLU A 289      46.054  40.542  23.995  1.00  0.28           C  
ATOM   1166  O   GLU A 289      47.044  39.818  24.109  1.00  0.28           O  
ATOM   1167  CB  GLU A 289      44.679  39.259  25.794  1.00  0.28           C  
ATOM   1168  CG  GLU A 289      45.751  39.160  26.902  1.00  0.28           C  
ATOM   1169  CD  GLU A 289      45.643  40.231  27.985  1.00  0.28           C  
ATOM   1170  OE1 GLU A 289      46.670  40.420  28.688  1.00  0.28           O  
ATOM   1171  OE2 GLU A 289      44.568  40.864  28.135  1.00  0.28           O  
ATOM   1172  N   GLN A 290      46.011  41.483  23.046  1.00  0.31           N  
ATOM   1173  CA  GLN A 290      47.127  41.824  22.223  1.00  0.31           C  
ATOM   1174  C   GLN A 290      46.764  43.174  21.630  1.00  0.31           C  
ATOM   1175  O   GLN A 290      45.580  43.493  21.510  1.00  0.31           O  
ATOM   1176  CB  GLN A 290      47.327  40.759  21.107  1.00  0.31           C  
ATOM   1177  CG  GLN A 290      48.556  40.978  20.210  1.00  0.31           C  
ATOM   1178  CD  GLN A 290      49.880  40.928  20.969  1.00  0.31           C  
ATOM   1179  OE1 GLN A 290      50.301  41.913  21.574  1.00  0.31           O  
ATOM   1180  NE2 GLN A 290      50.609  39.795  20.851  1.00  0.31           N  
ATOM   1181  N   VAL A 291      47.749  44.009  21.239  1.00  0.33           N  
ATOM   1182  CA  VAL A 291      47.505  45.253  20.508  1.00  0.33           C  
ATOM   1183  C   VAL A 291      47.613  45.048  19.011  1.00  0.33           C  
ATOM   1184  O   VAL A 291      48.251  44.104  18.538  1.00  0.33           O  
ATOM   1185  CB  VAL A 291      48.463  46.387  20.848  1.00  0.33           C  
ATOM   1186  CG1 VAL A 291      48.350  46.695  22.351  1.00  0.33           C  
ATOM   1187  CG2 VAL A 291      49.913  46.044  20.430  1.00  0.33           C  
ATOM   1188  N   TYR A 292      46.959  45.914  18.198  1.00  0.29           N  
ATOM   1189  CA  TYR A 292      46.928  45.745  16.754  1.00  0.29           C  
ATOM   1190  C   TYR A 292      48.154  46.397  16.140  1.00  0.29           C  
ATOM   1191  O   TYR A 292      48.483  47.535  16.453  1.00  0.29           O  
ATOM   1192  CB  TYR A 292      45.574  46.253  16.158  1.00  0.29           C  
ATOM   1193  CG  TYR A 292      45.367  45.819  14.728  1.00  0.29           C  
ATOM   1194  CD1 TYR A 292      46.035  46.501  13.698  1.00  0.29           C  
ATOM   1195  CD2 TYR A 292      44.512  44.750  14.389  1.00  0.29           C  
ATOM   1196  CE1 TYR A 292      45.900  46.096  12.368  1.00  0.29           C  
ATOM   1197  CE2 TYR A 292      44.374  44.344  13.051  1.00  0.29           C  
ATOM   1198  CZ  TYR A 292      45.084  45.017  12.047  1.00  0.29           C  
ATOM   1199  OH  TYR A 292      44.998  44.634  10.700  1.00  0.29           O  
ATOM   1200  N   ASP A 293      48.864  45.650  15.266  1.00  0.33           N  
ATOM   1201  CA  ASP A 293      50.109  46.095  14.685  1.00  0.33           C  
ATOM   1202  C   ASP A 293      50.153  45.786  13.181  1.00  0.33           C  
ATOM   1203  O   ASP A 293      49.156  45.448  12.551  1.00  0.33           O  
ATOM   1204  CB  ASP A 293      51.304  45.499  15.488  1.00  0.33           C  
ATOM   1205  CG  ASP A 293      52.406  46.534  15.590  1.00  0.33           C  
ATOM   1206  OD1 ASP A 293      52.640  47.047  16.708  1.00  0.33           O  
ATOM   1207  OD2 ASP A 293      53.018  46.803  14.529  1.00  0.33           O  
ATOM   1208  N   SER A 294      51.336  45.940  12.566  1.00  0.29           N  
ATOM   1209  CA  SER A 294      51.658  45.739  11.159  1.00  0.29           C  
ATOM   1210  C   SER A 294      52.135  44.331  10.837  1.00  0.29           C  
ATOM   1211  O   SER A 294      53.059  44.083  10.070  1.00  0.29           O  
ATOM   1212  CB  SER A 294      52.719  46.783  10.737  1.00  0.29           C  
ATOM   1213  OG  SER A 294      53.954  46.586  11.429  1.00  0.29           O  
ATOM   1214  N   ARG A 295      51.458  43.331  11.402  1.00  0.34           N  
ATOM   1215  CA  ARG A 295      51.841  41.951  11.282  1.00  0.34           C  
ATOM   1216  C   ARG A 295      50.510  41.233  11.339  1.00  0.34           C  
ATOM   1217  O   ARG A 295      49.522  41.903  11.642  1.00  0.34           O  
ATOM   1218  CB  ARG A 295      52.763  41.528  12.469  1.00  0.34           C  
ATOM   1219  CG  ARG A 295      52.087  41.698  13.843  1.00  0.34           C  
ATOM   1220  CD  ARG A 295      52.978  41.286  15.011  1.00  0.34           C  
ATOM   1221  NE  ARG A 295      52.180  41.557  16.244  1.00  0.34           N  
ATOM   1222  CZ  ARG A 295      51.298  40.711  16.787  1.00  0.34           C  
ATOM   1223  NH1 ARG A 295      50.577  41.131  17.816  1.00  0.34           N  
ATOM   1224  NH2 ARG A 295      51.067  39.495  16.304  1.00  0.34           N  
ATOM   1225  N   PRO A 296      50.337  39.945  11.089  1.00  0.33           N  
ATOM   1226  CA  PRO A 296      49.086  39.267  11.392  1.00  0.33           C  
ATOM   1227  C   PRO A 296      48.589  39.436  12.810  1.00  0.33           C  
ATOM   1228  O   PRO A 296      49.340  39.262  13.773  1.00  0.33           O  
ATOM   1229  CB  PRO A 296      49.330  37.792  11.070  1.00  0.33           C  
ATOM   1230  CG  PRO A 296      50.490  37.838  10.068  1.00  0.33           C  
ATOM   1231  CD  PRO A 296      51.330  39.032  10.539  1.00  0.33           C  
ATOM   1232  N   TRP A 297      47.305  39.776  12.953  1.00  0.27           N  
ATOM   1233  CA  TRP A 297      46.634  39.779  14.213  1.00  0.27           C  
ATOM   1234  C   TRP A 297      46.562  38.374  14.817  1.00  0.27           C  
ATOM   1235  O   TRP A 297      46.179  37.412  14.168  1.00  0.27           O  
ATOM   1236  CB  TRP A 297      45.239  40.372  13.970  1.00  0.27           C  
ATOM   1237  CG  TRP A 297      44.396  40.357  15.187  1.00  0.27           C  
ATOM   1238  CD1 TRP A 297      43.516  39.396  15.571  1.00  0.27           C  
ATOM   1239  CD2 TRP A 297      44.482  41.276  16.280  1.00  0.27           C  
ATOM   1240  NE1 TRP A 297      42.870  39.787  16.706  1.00  0.27           N  
ATOM   1241  CE2 TRP A 297      43.476  40.911  17.164  1.00  0.27           C  
ATOM   1242  CE3 TRP A 297      45.326  42.350  16.542  1.00  0.27           C  
ATOM   1243  CZ2 TRP A 297      43.251  41.616  18.313  1.00  0.27           C  
ATOM   1244  CZ3 TRP A 297      45.093  43.030  17.749  1.00  0.27           C  
ATOM   1245  CH2 TRP A 297      44.077  42.682  18.627  1.00  0.27           C  
ATOM   1246  N   TYR A 298      46.917  38.247  16.108  1.00  0.26           N  
ATOM   1247  CA  TYR A 298      46.752  36.994  16.801  1.00  0.26           C  
ATOM   1248  C   TYR A 298      46.468  37.364  18.245  1.00  0.26           C  
ATOM   1249  O   TYR A 298      47.082  38.286  18.776  1.00  0.26           O  
ATOM   1250  CB  TYR A 298      48.005  36.077  16.654  1.00  0.26           C  
ATOM   1251  CG  TYR A 298      47.806  34.768  17.366  1.00  0.26           C  
ATOM   1252  CD1 TYR A 298      48.374  34.562  18.635  1.00  0.26           C  
ATOM   1253  CD2 TYR A 298      47.014  33.756  16.798  1.00  0.26           C  
ATOM   1254  CE1 TYR A 298      48.187  33.348  19.307  1.00  0.26           C  
ATOM   1255  CE2 TYR A 298      46.829  32.538  17.471  1.00  0.26           C  
ATOM   1256  CZ  TYR A 298      47.432  32.333  18.719  1.00  0.26           C  
ATOM   1257  OH  TYR A 298      47.299  31.104  19.390  1.00  0.26           O  
ATOM   1258  N   THR A 299      45.504  36.656  18.871  1.00  0.28           N  
ATOM   1259  CA  THR A 299      44.935  36.943  20.176  1.00  0.28           C  
ATOM   1260  C   THR A 299      45.252  35.835  21.124  1.00  0.28           C  
ATOM   1261  O   THR A 299      44.907  34.680  20.901  1.00  0.28           O  
ATOM   1262  CB  THR A 299      43.415  37.081  20.140  1.00  0.28           C  
ATOM   1263  OG1 THR A 299      42.736  36.082  19.396  1.00  0.28           O  
ATOM   1264  CG2 THR A 299      43.204  38.337  19.340  1.00  0.28           C  
ATOM   1265  N   LYS A 300      45.945  36.153  22.228  1.00  0.23           N  
ATOM   1266  CA  LYS A 300      46.258  35.164  23.227  1.00  0.23           C  
ATOM   1267  C   LYS A 300      45.772  35.621  24.581  1.00  0.23           C  
ATOM   1268  O   LYS A 300      46.377  36.503  25.184  1.00  0.23           O  
ATOM   1269  CB  LYS A 300      47.783  34.950  23.335  1.00  0.23           C  
ATOM   1270  CG  LYS A 300      48.133  33.923  24.421  1.00  0.23           C  
ATOM   1271  CD  LYS A 300      49.640  33.705  24.512  1.00  0.23           C  
ATOM   1272  CE  LYS A 300      50.008  32.683  25.586  1.00  0.23           C  
ATOM   1273  NZ  LYS A 300      51.474  32.504  25.614  1.00  0.23           N  
ATOM   1274  N   THR A 301      44.721  35.007  25.136  1.00  0.21           N  
ATOM   1275  CA  THR A 301      44.020  35.492  26.319  1.00  0.21           C  
ATOM   1276  C   THR A 301      44.707  35.178  27.627  1.00  0.21           C  
ATOM   1277  O   THR A 301      44.393  35.744  28.668  1.00  0.21           O  
ATOM   1278  CB  THR A 301      42.636  34.864  26.424  1.00  0.21           C  
ATOM   1279  OG1 THR A 301      42.685  33.446  26.392  1.00  0.21           O  
ATOM   1280  CG2 THR A 301      41.825  35.233  25.190  1.00  0.21           C  
ATOM   1281  N   GLY A 302      45.651  34.220  27.605  1.00  0.22           N  
ATOM   1282  CA  GLY A 302      46.313  33.719  28.796  1.00  0.22           C  
ATOM   1283  C   GLY A 302      45.932  32.289  29.044  1.00  0.22           C  
ATOM   1284  O   GLY A 302      45.680  31.528  28.113  1.00  0.22           O  
ATOM   1285  N   ARG A 303      45.960  31.868  30.324  1.00  0.20           N  
ATOM   1286  CA  ARG A 303      45.546  30.548  30.774  1.00  0.20           C  
ATOM   1287  C   ARG A 303      44.059  30.294  30.615  1.00  0.20           C  
ATOM   1288  O   ARG A 303      43.233  31.196  30.732  1.00  0.20           O  
ATOM   1289  CB  ARG A 303      45.917  30.272  32.255  1.00  0.20           C  
ATOM   1290  CG  ARG A 303      47.433  30.256  32.510  1.00  0.20           C  
ATOM   1291  CD  ARG A 303      47.750  29.957  33.976  1.00  0.20           C  
ATOM   1292  NE  ARG A 303      49.242  29.999  34.114  1.00  0.20           N  
ATOM   1293  CZ  ARG A 303      49.891  29.851  35.277  1.00  0.20           C  
ATOM   1294  NH1 ARG A 303      51.222  29.907  35.302  1.00  0.20           N  
ATOM   1295  NH2 ARG A 303      49.239  29.646  36.415  1.00  0.20           N  
ATOM   1296  N   LEU A 304      43.688  29.027  30.391  1.00  0.33           N  
ATOM   1297  CA  LEU A 304      42.315  28.610  30.342  1.00  0.33           C  
ATOM   1298  C   LEU A 304      42.181  27.642  31.502  1.00  0.33           C  
ATOM   1299  O   LEU A 304      42.934  26.675  31.584  1.00  0.33           O  
ATOM   1300  CB  LEU A 304      42.031  27.968  28.954  1.00  0.33           C  
ATOM   1301  CG  LEU A 304      40.597  27.452  28.727  1.00  0.33           C  
ATOM   1302  CD1 LEU A 304      39.548  28.562  28.912  1.00  0.33           C  
ATOM   1303  CD2 LEU A 304      40.469  26.850  27.317  1.00  0.33           C  
ATOM   1304  N   GLU A 305      41.287  27.891  32.480  1.00  0.38           N  
ATOM   1305  CA  GLU A 305      40.995  26.938  33.537  1.00  0.38           C  
ATOM   1306  C   GLU A 305      40.187  25.755  33.000  1.00  0.38           C  
ATOM   1307  O   GLU A 305      39.091  25.916  32.462  1.00  0.38           O  
ATOM   1308  CB  GLU A 305      40.253  27.619  34.721  1.00  0.38           C  
ATOM   1309  CG  GLU A 305      39.931  26.661  35.892  1.00  0.38           C  
ATOM   1310  CD  GLU A 305      41.219  26.077  36.456  1.00  0.38           C  
ATOM   1311  OE1 GLU A 305      41.516  24.899  36.108  1.00  0.38           O  
ATOM   1312  OE2 GLU A 305      41.963  26.832  37.134  1.00  0.38           O  
ATOM   1313  N   PHE A 306      40.734  24.525  33.115  1.00  0.32           N  
ATOM   1314  CA  PHE A 306      40.119  23.333  32.565  1.00  0.32           C  
ATOM   1315  C   PHE A 306      39.320  22.608  33.623  1.00  0.32           C  
ATOM   1316  O   PHE A 306      38.498  21.760  33.293  1.00  0.32           O  
ATOM   1317  CB  PHE A 306      41.192  22.350  32.016  1.00  0.32           C  
ATOM   1318  CG  PHE A 306      41.866  22.976  30.823  1.00  0.32           C  
ATOM   1319  CD1 PHE A 306      41.214  23.000  29.578  1.00  0.32           C  
ATOM   1320  CD2 PHE A 306      43.103  23.631  30.949  1.00  0.32           C  
ATOM   1321  CE1 PHE A 306      41.775  23.678  28.487  1.00  0.32           C  
ATOM   1322  CE2 PHE A 306      43.665  24.314  29.861  1.00  0.32           C  
ATOM   1323  CZ  PHE A 306      42.997  24.346  28.632  1.00  0.32           C  
ATOM   1324  N   TYR A 307      39.491  22.932  34.918  1.00  0.52           N  
ATOM   1325  CA  TYR A 307      38.724  22.298  35.957  1.00  0.52           C  
ATOM   1326  C   TYR A 307      37.682  23.304  36.420  1.00  0.52           C  
ATOM   1327  O   TYR A 307      38.005  24.354  36.949  1.00  0.52           O  
ATOM   1328  CB  TYR A 307      39.677  21.847  37.091  1.00  0.52           C  
ATOM   1329  CG  TYR A 307      38.984  21.013  38.127  1.00  0.52           C  
ATOM   1330  CD1 TYR A 307      38.441  19.773  37.766  1.00  0.52           C  
ATOM   1331  CD2 TYR A 307      38.940  21.414  39.470  1.00  0.52           C  
ATOM   1332  CE1 TYR A 307      37.912  18.925  38.742  1.00  0.52           C  
ATOM   1333  CE2 TYR A 307      38.338  20.592  40.436  1.00  0.52           C  
ATOM   1334  CZ  TYR A 307      37.798  19.355  40.063  1.00  0.52           C  
ATOM   1335  OH  TYR A 307      37.115  18.547  40.994  1.00  0.52           O  
ATOM   1336  N   ARG A 308      36.383  23.031  36.194  1.00  0.49           N  
ATOM   1337  CA  ARG A 308      35.316  23.878  36.693  1.00  0.49           C  
ATOM   1338  C   ARG A 308      34.680  23.161  37.864  1.00  0.49           C  
ATOM   1339  O   ARG A 308      33.896  22.231  37.695  1.00  0.49           O  
ATOM   1340  CB  ARG A 308      34.226  24.138  35.614  1.00  0.49           C  
ATOM   1341  CG  ARG A 308      34.763  24.912  34.393  1.00  0.49           C  
ATOM   1342  CD  ARG A 308      33.720  25.152  33.294  1.00  0.49           C  
ATOM   1343  NE  ARG A 308      33.381  23.799  32.721  1.00  0.49           N  
ATOM   1344  CZ  ARG A 308      32.587  23.580  31.663  1.00  0.49           C  
ATOM   1345  NH1 ARG A 308      32.304  22.327  31.300  1.00  0.49           N  
ATOM   1346  NH2 ARG A 308      32.043  24.592  30.998  1.00  0.49           N  
ATOM   1347  N   GLU A 309      34.996  23.592  39.094  1.00  0.57           N  
ATOM   1348  CA  GLU A 309      34.615  22.950  40.327  1.00  0.57           C  
ATOM   1349  C   GLU A 309      33.371  23.544  40.954  1.00  0.57           C  
ATOM   1350  O   GLU A 309      33.093  23.397  42.138  1.00  0.57           O  
ATOM   1351  CB  GLU A 309      35.796  22.993  41.328  1.00  0.57           C  
ATOM   1352  CG  GLU A 309      36.152  24.370  41.964  1.00  0.57           C  
ATOM   1353  CD  GLU A 309      36.999  25.308  41.103  1.00  0.57           C  
ATOM   1354  OE1 GLU A 309      37.696  26.156  41.714  1.00  0.57           O  
ATOM   1355  OE2 GLU A 309      36.932  25.210  39.856  1.00  0.57           O  
ATOM   1356  N   GLU A 310      32.550  24.224  40.148  1.00  0.57           N  
ATOM   1357  CA  GLU A 310      31.183  24.549  40.491  1.00  0.57           C  
ATOM   1358  C   GLU A 310      30.309  23.297  40.638  1.00  0.57           C  
ATOM   1359  O   GLU A 310      30.451  22.350  39.863  1.00  0.57           O  
ATOM   1360  CB  GLU A 310      30.650  25.419  39.348  1.00  0.57           C  
ATOM   1361  CG  GLU A 310      29.271  26.078  39.542  1.00  0.57           C  
ATOM   1362  CD  GLU A 310      28.992  27.018  38.369  1.00  0.57           C  
ATOM   1363  OE1 GLU A 310      29.797  27.028  37.398  1.00  0.57           O  
ATOM   1364  OE2 GLU A 310      27.992  27.764  38.467  1.00  0.57           O  
ATOM   1365  N   ASP A 311      29.370  23.269  41.617  1.00  0.56           N  
ATOM   1366  CA  ASP A 311      28.569  22.108  41.986  1.00  0.56           C  
ATOM   1367  C   ASP A 311      27.801  21.485  40.824  1.00  0.56           C  
ATOM   1368  O   ASP A 311      27.824  20.269  40.633  1.00  0.56           O  
ATOM   1369  CB  ASP A 311      27.572  22.505  43.111  1.00  0.56           C  
ATOM   1370  CG  ASP A 311      28.302  22.803  44.412  1.00  0.56           C  
ATOM   1371  OD1 ASP A 311      29.461  22.347  44.570  1.00  0.56           O  
ATOM   1372  OD2 ASP A 311      27.704  23.523  45.251  1.00  0.56           O  
ATOM   1373  N   GLU A 312      27.177  22.310  39.954  1.00  0.54           N  
ATOM   1374  CA  GLU A 312      26.470  21.851  38.770  1.00  0.54           C  
ATOM   1375  C   GLU A 312      27.364  21.069  37.815  1.00  0.54           C  
ATOM   1376  O   GLU A 312      27.024  19.970  37.379  1.00  0.54           O  
ATOM   1377  CB  GLU A 312      25.872  23.057  38.003  1.00  0.54           C  
ATOM   1378  CG  GLU A 312      24.713  23.759  38.752  1.00  0.54           C  
ATOM   1379  CD  GLU A 312      24.105  24.897  37.931  1.00  0.54           C  
ATOM   1380  OE1 GLU A 312      24.590  25.158  36.804  1.00  0.54           O  
ATOM   1381  OE2 GLU A 312      23.099  25.471  38.424  1.00  0.54           O  
ATOM   1382  N   PHE A 313      28.576  21.580  37.515  1.00  0.50           N  
ATOM   1383  CA  PHE A 313      29.556  20.917  36.670  1.00  0.50           C  
ATOM   1384  C   PHE A 313      30.118  19.653  37.297  1.00  0.50           C  
ATOM   1385  O   PHE A 313      30.286  18.645  36.611  1.00  0.50           O  
ATOM   1386  CB  PHE A 313      30.733  21.856  36.293  1.00  0.50           C  
ATOM   1387  CG  PHE A 313      30.289  22.873  35.274  1.00  0.50           C  
ATOM   1388  CD1 PHE A 313      29.813  22.459  34.020  1.00  0.50           C  
ATOM   1389  CD2 PHE A 313      30.328  24.247  35.546  1.00  0.50           C  
ATOM   1390  CE1 PHE A 313      29.392  23.386  33.060  1.00  0.50           C  
ATOM   1391  CE2 PHE A 313      29.877  25.183  34.609  1.00  0.50           C  
ATOM   1392  CZ  PHE A 313      29.420  24.754  33.357  1.00  0.50           C  
ATOM   1393  N   ILE A 314      30.398  19.659  38.621  1.00  0.59           N  
ATOM   1394  CA  ILE A 314      30.788  18.481  39.396  1.00  0.59           C  
ATOM   1395  C   ILE A 314      29.757  17.361  39.303  1.00  0.59           C  
ATOM   1396  O   ILE A 314      30.092  16.236  38.936  1.00  0.59           O  
ATOM   1397  CB  ILE A 314      30.993  18.859  40.871  1.00  0.59           C  
ATOM   1398  CG1 ILE A 314      32.259  19.732  41.043  1.00  0.59           C  
ATOM   1399  CG2 ILE A 314      31.043  17.619  41.806  1.00  0.59           C  
ATOM   1400  CD1 ILE A 314      32.339  20.359  42.441  1.00  0.59           C  
ATOM   1401  N   GLU A 315      28.471  17.661  39.581  1.00  0.55           N  
ATOM   1402  CA  GLU A 315      27.362  16.725  39.510  1.00  0.55           C  
ATOM   1403  C   GLU A 315      27.030  16.248  38.105  1.00  0.55           C  
ATOM   1404  O   GLU A 315      26.718  15.081  37.888  1.00  0.55           O  
ATOM   1405  CB  GLU A 315      26.117  17.318  40.199  1.00  0.55           C  
ATOM   1406  CG  GLU A 315      26.266  17.345  41.741  1.00  0.55           C  
ATOM   1407  CD  GLU A 315      25.005  17.843  42.444  1.00  0.55           C  
ATOM   1408  OE1 GLU A 315      24.007  18.165  41.749  1.00  0.55           O  
ATOM   1409  OE2 GLU A 315      25.028  17.869  43.701  1.00  0.55           O  
ATOM   1410  N   ALA A 316      27.127  17.133  37.092  1.00  0.61           N  
ATOM   1411  CA  ALA A 316      26.857  16.799  35.708  1.00  0.61           C  
ATOM   1412  C   ALA A 316      27.946  15.936  35.071  1.00  0.61           C  
ATOM   1413  O   ALA A 316      27.738  15.338  34.018  1.00  0.61           O  
ATOM   1414  CB  ALA A 316      26.698  18.107  34.901  1.00  0.61           C  
ATOM   1415  N   GLY A 317      29.137  15.826  35.702  1.00  0.66           N  
ATOM   1416  CA  GLY A 317      30.259  15.078  35.145  1.00  0.66           C  
ATOM   1417  C   GLY A 317      31.134  15.865  34.200  1.00  0.66           C  
ATOM   1418  O   GLY A 317      31.863  15.286  33.405  1.00  0.66           O  
ATOM   1419  N   GLU A 318      31.081  17.208  34.271  1.00  0.60           N  
ATOM   1420  CA  GLU A 318      31.717  18.116  33.332  1.00  0.60           C  
ATOM   1421  C   GLU A 318      32.676  19.075  34.022  1.00  0.60           C  
ATOM   1422  O   GLU A 318      32.958  20.180  33.538  1.00  0.60           O  
ATOM   1423  CB  GLU A 318      30.662  18.970  32.619  1.00  0.60           C  
ATOM   1424  CG  GLU A 318      29.710  18.191  31.691  1.00  0.60           C  
ATOM   1425  CD  GLU A 318      28.954  19.170  30.795  1.00  0.60           C  
ATOM   1426  OE1 GLU A 318      29.510  20.272  30.509  1.00  0.60           O  
ATOM   1427  OE2 GLU A 318      27.821  18.829  30.383  1.00  0.60           O  
ATOM   1428  N   ASN A 319      33.198  18.676  35.201  1.00  0.62           N  
ATOM   1429  CA  ASN A 319      34.247  19.389  35.908  1.00  0.62           C  
ATOM   1430  C   ASN A 319      35.519  19.515  35.062  1.00  0.62           C  
ATOM   1431  O   ASN A 319      36.057  20.604  34.924  1.00  0.62           O  
ATOM   1432  CB  ASN A 319      34.504  18.809  37.341  1.00  0.62           C  
ATOM   1433  CG  ASN A 319      34.903  17.333  37.377  1.00  0.62           C  
ATOM   1434  OD1 ASN A 319      34.908  16.607  36.389  1.00  0.62           O  
ATOM   1435  ND2 ASN A 319      35.295  16.858  38.584  1.00  0.62           N  
ATOM   1436  N   LEU A 320      35.958  18.428  34.403  1.00  0.62           N  
ATOM   1437  CA  LEU A 320      37.004  18.410  33.403  1.00  0.62           C  
ATOM   1438  C   LEU A 320      36.357  18.387  32.023  1.00  0.62           C  
ATOM   1439  O   LEU A 320      35.193  18.000  31.908  1.00  0.62           O  
ATOM   1440  CB  LEU A 320      37.884  17.140  33.569  1.00  0.62           C  
ATOM   1441  CG  LEU A 320      38.893  17.249  34.725  1.00  0.62           C  
ATOM   1442  CD1 LEU A 320      39.613  15.905  34.894  1.00  0.62           C  
ATOM   1443  CD2 LEU A 320      39.914  18.379  34.489  1.00  0.62           C  
ATOM   1444  N   PRO A 321      37.028  18.782  30.935  1.00  0.60           N  
ATOM   1445  CA  PRO A 321      36.632  18.419  29.580  1.00  0.60           C  
ATOM   1446  C   PRO A 321      36.397  16.930  29.375  1.00  0.60           C  
ATOM   1447  O   PRO A 321      37.207  16.103  29.785  1.00  0.60           O  
ATOM   1448  CB  PRO A 321      37.750  18.966  28.661  1.00  0.60           C  
ATOM   1449  CG  PRO A 321      38.617  19.858  29.563  1.00  0.60           C  
ATOM   1450  CD  PRO A 321      38.391  19.287  30.961  1.00  0.60           C  
ATOM   1451  N   VAL A 322      35.279  16.573  28.730  1.00  0.60           N  
ATOM   1452  CA  VAL A 322      34.835  15.197  28.695  1.00  0.60           C  
ATOM   1453  C   VAL A 322      33.974  15.003  27.467  1.00  0.60           C  
ATOM   1454  O   VAL A 322      33.392  13.943  27.260  1.00  0.60           O  
ATOM   1455  CB  VAL A 322      34.056  14.869  29.976  1.00  0.60           C  
ATOM   1456  CG1 VAL A 322      32.763  15.716  30.061  1.00  0.60           C  
ATOM   1457  CG2 VAL A 322      33.803  13.350  30.142  1.00  0.60           C  
ATOM   1458  N   HIS A 323      33.906  16.021  26.571  1.00  0.37           N  
ATOM   1459  CA  HIS A 323      33.146  16.007  25.329  1.00  0.37           C  
ATOM   1460  C   HIS A 323      33.179  14.670  24.576  1.00  0.37           C  
ATOM   1461  O   HIS A 323      34.218  14.031  24.412  1.00  0.37           O  
ATOM   1462  CB  HIS A 323      33.552  17.203  24.423  1.00  0.37           C  
ATOM   1463  CG  HIS A 323      32.659  17.432  23.243  1.00  0.37           C  
ATOM   1464  ND1 HIS A 323      32.798  16.608  22.153  1.00  0.37           N  
ATOM   1465  CD2 HIS A 323      31.692  18.361  23.014  1.00  0.37           C  
ATOM   1466  CE1 HIS A 323      31.919  17.039  21.273  1.00  0.37           C  
ATOM   1467  NE2 HIS A 323      31.223  18.099  21.744  1.00  0.37           N  
ATOM   1468  N   ARG A 324      31.998  14.183  24.161  1.00  0.22           N  
ATOM   1469  CA  ARG A 324      31.881  13.051  23.283  1.00  0.22           C  
ATOM   1470  C   ARG A 324      30.997  13.579  22.191  1.00  0.22           C  
ATOM   1471  O   ARG A 324      29.919  14.079  22.481  1.00  0.22           O  
ATOM   1472  CB  ARG A 324      31.199  11.845  23.991  1.00  0.22           C  
ATOM   1473  CG  ARG A 324      32.011  11.287  25.178  1.00  0.22           C  
ATOM   1474  CD  ARG A 324      33.312  10.608  24.743  1.00  0.22           C  
ATOM   1475  NE  ARG A 324      33.966  10.076  25.984  1.00  0.22           N  
ATOM   1476  CZ  ARG A 324      34.871  10.749  26.709  1.00  0.22           C  
ATOM   1477  NH1 ARG A 324      35.331  10.211  27.838  1.00  0.22           N  
ATOM   1478  NH2 ARG A 324      35.309  11.950  26.358  1.00  0.22           N  
ATOM   1479  N   GLU A 325      31.466  13.541  20.927  1.00  0.28           N  
ATOM   1480  CA  GLU A 325      30.763  14.112  19.801  1.00  0.28           C  
ATOM   1481  C   GLU A 325      29.507  13.309  19.439  1.00  0.28           C  
ATOM   1482  O   GLU A 325      29.631  12.134  19.084  1.00  0.28           O  
ATOM   1483  CB  GLU A 325      31.720  14.223  18.589  1.00  0.28           C  
ATOM   1484  CG  GLU A 325      31.109  14.958  17.371  1.00  0.28           C  
ATOM   1485  CD  GLU A 325      32.109  15.125  16.226  1.00  0.28           C  
ATOM   1486  OE1 GLU A 325      33.283  14.703  16.381  1.00  0.28           O  
ATOM   1487  OE2 GLU A 325      31.693  15.699  15.187  1.00  0.28           O  
ATOM   1488  N   PRO A 326      28.282  13.821  19.526  1.00  0.22           N  
ATOM   1489  CA  PRO A 326      27.131  13.158  18.941  1.00  0.22           C  
ATOM   1490  C   PRO A 326      26.996  13.572  17.487  1.00  0.22           C  
ATOM   1491  O   PRO A 326      27.519  14.604  17.078  1.00  0.22           O  
ATOM   1492  CB  PRO A 326      25.977  13.684  19.809  1.00  0.22           C  
ATOM   1493  CG  PRO A 326      26.395  15.118  20.181  1.00  0.22           C  
ATOM   1494  CD  PRO A 326      27.930  15.119  20.105  1.00  0.22           C  
ATOM   1495  N   ILE A 327      26.322  12.738  16.680  1.00  0.31           N  
ATOM   1496  CA  ILE A 327      26.100  12.973  15.272  1.00  0.31           C  
ATOM   1497  C   ILE A 327      24.605  12.958  15.053  1.00  0.31           C  
ATOM   1498  O   ILE A 327      23.886  12.150  15.643  1.00  0.31           O  
ATOM   1499  CB  ILE A 327      26.757  11.912  14.381  1.00  0.31           C  
ATOM   1500  CG1 ILE A 327      26.264  10.477  14.719  1.00  0.31           C  
ATOM   1501  CG2 ILE A 327      28.289  12.060  14.540  1.00  0.31           C  
ATOM   1502  CD1 ILE A 327      26.761   9.416  13.737  1.00  0.31           C  
ATOM   1503  N   ASP A 328      24.108  13.858  14.194  1.00  0.19           N  
ATOM   1504  CA  ASP A 328      22.721  13.947  13.831  1.00  0.19           C  
ATOM   1505  C   ASP A 328      22.664  14.758  12.524  1.00  0.19           C  
ATOM   1506  O   ASP A 328      23.667  14.920  11.847  1.00  0.19           O  
ATOM   1507  CB  ASP A 328      21.793  14.414  15.009  1.00  0.19           C  
ATOM   1508  CG  ASP A 328      22.272  15.665  15.734  1.00  0.19           C  
ATOM   1509  OD1 ASP A 328      22.042  15.740  16.969  1.00  0.19           O  
ATOM   1510  OD2 ASP A 328      22.837  16.557  15.061  1.00  0.19           O  
ATOM   1511  N   SER A 329      21.464  15.235  12.123  1.00  0.22           N  
ATOM   1512  CA  SER A 329      21.220  16.316  11.153  1.00  0.22           C  
ATOM   1513  C   SER A 329      22.044  17.585  11.379  1.00  0.22           C  
ATOM   1514  O   SER A 329      21.790  18.378  12.276  1.00  0.22           O  
ATOM   1515  CB  SER A 329      19.723  16.760  11.152  1.00  0.22           C  
ATOM   1516  OG  SER A 329      19.409  17.630  10.062  1.00  0.22           O  
ATOM   1517  N   THR A 330      23.042  17.823  10.508  1.00  0.23           N  
ATOM   1518  CA  THR A 330      23.969  18.933  10.614  1.00  0.23           C  
ATOM   1519  C   THR A 330      23.620  19.940   9.559  1.00  0.23           C  
ATOM   1520  O   THR A 330      22.844  19.696   8.635  1.00  0.23           O  
ATOM   1521  CB  THR A 330      25.462  18.594  10.502  1.00  0.23           C  
ATOM   1522  OG1 THR A 330      25.807  17.982   9.269  1.00  0.23           O  
ATOM   1523  CG2 THR A 330      25.845  17.587  11.587  1.00  0.23           C  
ATOM   1524  N   PHE A 331      24.182  21.141   9.693  1.00  0.26           N  
ATOM   1525  CA  PHE A 331      23.904  22.240   8.821  1.00  0.26           C  
ATOM   1526  C   PHE A 331      25.225  22.915   8.568  1.00  0.26           C  
ATOM   1527  O   PHE A 331      26.287  22.444   8.973  1.00  0.26           O  
ATOM   1528  CB  PHE A 331      22.824  23.215   9.396  1.00  0.26           C  
ATOM   1529  CG  PHE A 331      23.274  23.887  10.679  1.00  0.26           C  
ATOM   1530  CD1 PHE A 331      23.145  23.217  11.906  1.00  0.26           C  
ATOM   1531  CD2 PHE A 331      23.886  25.157  10.667  1.00  0.26           C  
ATOM   1532  CE1 PHE A 331      23.621  23.790  13.092  1.00  0.26           C  
ATOM   1533  CE2 PHE A 331      24.400  25.715  11.845  1.00  0.26           C  
ATOM   1534  CZ  PHE A 331      24.257  25.036  13.060  1.00  0.26           C  
ATOM   1535  N   TYR A 332      25.152  24.028   7.840  1.00  0.22           N  
ATOM   1536  CA  TYR A 332      26.245  24.930   7.642  1.00  0.22           C  
ATOM   1537  C   TYR A 332      25.605  26.191   7.116  1.00  0.22           C  
ATOM   1538  O   TYR A 332      24.464  26.149   6.651  1.00  0.22           O  
ATOM   1539  CB  TYR A 332      27.254  24.339   6.631  1.00  0.22           C  
ATOM   1540  CG  TYR A 332      28.590  24.960   6.820  1.00  0.22           C  
ATOM   1541  CD1 TYR A 332      29.106  25.808   5.836  1.00  0.22           C  
ATOM   1542  CD2 TYR A 332      29.348  24.678   7.966  1.00  0.22           C  
ATOM   1543  CE1 TYR A 332      30.378  26.366   5.981  1.00  0.22           C  
ATOM   1544  CE2 TYR A 332      30.639  25.211   8.098  1.00  0.22           C  
ATOM   1545  CZ  TYR A 332      31.152  26.050   7.099  1.00  0.22           C  
ATOM   1546  OH  TYR A 332      32.464  26.547   7.187  1.00  0.22           O  
ATOM   1547  N   GLU A 333      26.304  27.340   7.177  1.00  0.28           N  
ATOM   1548  CA  GLU A 333      25.890  28.540   6.485  1.00  0.28           C  
ATOM   1549  C   GLU A 333      25.982  28.340   4.980  1.00  0.28           C  
ATOM   1550  O   GLU A 333      26.887  27.657   4.505  1.00  0.28           O  
ATOM   1551  CB  GLU A 333      26.687  29.778   6.930  1.00  0.28           C  
ATOM   1552  CG  GLU A 333      26.380  30.076   8.411  1.00  0.28           C  
ATOM   1553  CD  GLU A 333      27.104  31.309   8.931  1.00  0.28           C  
ATOM   1554  OE1 GLU A 333      27.940  31.884   8.192  1.00  0.28           O  
ATOM   1555  OE2 GLU A 333      26.799  31.681  10.092  1.00  0.28           O  
ATOM   1556  N   PRO A 334      25.073  28.838   4.180  1.00  0.30           N  
ATOM   1557  CA  PRO A 334      24.999  28.448   2.782  1.00  0.30           C  
ATOM   1558  C   PRO A 334      26.148  29.030   1.967  1.00  0.30           C  
ATOM   1559  O   PRO A 334      26.501  30.187   2.146  1.00  0.30           O  
ATOM   1560  CB  PRO A 334      23.659  29.024   2.296  1.00  0.30           C  
ATOM   1561  CG  PRO A 334      23.276  30.062   3.363  1.00  0.30           C  
ATOM   1562  CD  PRO A 334      23.914  29.583   4.641  1.00  0.30           C  
ATOM   1563  N   ASN A 335      26.702  28.256   1.009  1.00  0.31           N  
ATOM   1564  CA  ASN A 335      27.588  28.759  -0.038  1.00  0.31           C  
ATOM   1565  C   ASN A 335      26.910  29.776  -0.934  1.00  0.31           C  
ATOM   1566  O   ASN A 335      27.536  30.679  -1.486  1.00  0.31           O  
ATOM   1567  CB  ASN A 335      27.976  27.617  -1.018  1.00  0.31           C  
ATOM   1568  CG  ASN A 335      28.924  26.625  -0.373  1.00  0.31           C  
ATOM   1569  OD1 ASN A 335      29.596  26.888   0.623  1.00  0.31           O  
ATOM   1570  ND2 ASN A 335      29.013  25.419  -0.978  1.00  0.31           N  
ATOM   1571  N   VAL A 336      25.605  29.574  -1.169  1.00  0.28           N  
ATOM   1572  CA  VAL A 336      24.901  30.162  -2.279  1.00  0.28           C  
ATOM   1573  C   VAL A 336      24.317  31.523  -1.957  1.00  0.28           C  
ATOM   1574  O   VAL A 336      23.885  32.228  -2.864  1.00  0.28           O  
ATOM   1575  CB  VAL A 336      23.809  29.206  -2.780  1.00  0.28           C  
ATOM   1576  CG1 VAL A 336      24.486  27.913  -3.280  1.00  0.28           C  
ATOM   1577  CG2 VAL A 336      22.739  28.852  -1.718  1.00  0.28           C  
ATOM   1578  N   ILE A 337      24.319  31.937  -0.671  1.00  0.18           N  
ATOM   1579  CA  ILE A 337      23.635  33.134  -0.207  1.00  0.18           C  
ATOM   1580  C   ILE A 337      24.354  33.591   1.066  1.00  0.18           C  
ATOM   1581  O   ILE A 337      24.965  32.787   1.764  1.00  0.18           O  
ATOM   1582  CB  ILE A 337      22.120  32.915   0.088  1.00  0.18           C  
ATOM   1583  CG1 ILE A 337      21.869  31.772   1.081  1.00  0.18           C  
ATOM   1584  CG2 ILE A 337      21.319  32.509  -1.153  1.00  0.18           C  
ATOM   1585  CD1 ILE A 337      20.399  31.444   1.382  1.00  0.18           C  
ATOM   1586  N   VAL A 338      24.312  34.893   1.427  1.00  0.25           N  
ATOM   1587  CA  VAL A 338      24.734  35.359   2.749  1.00  0.25           C  
ATOM   1588  C   VAL A 338      23.476  35.469   3.599  1.00  0.25           C  
ATOM   1589  O   VAL A 338      22.688  36.399   3.430  1.00  0.25           O  
ATOM   1590  CB  VAL A 338      25.394  36.743   2.730  1.00  0.25           C  
ATOM   1591  CG1 VAL A 338      25.751  37.195   4.168  1.00  0.25           C  
ATOM   1592  CG2 VAL A 338      26.666  36.700   1.861  1.00  0.25           C  
ATOM   1593  N   ALA A 339      23.225  34.528   4.541  1.00  0.27           N  
ATOM   1594  CA  ALA A 339      21.936  34.399   5.229  1.00  0.27           C  
ATOM   1595  C   ALA A 339      20.734  34.362   4.214  1.00  0.27           C  
ATOM   1596  O   ALA A 339      21.014  33.855   3.143  1.00  0.27           O  
ATOM   1597  CB  ALA A 339      21.878  35.394   6.424  1.00  0.27           C  
ATOM   1598  N   PRO A 340      19.459  34.772   4.282  1.00  0.18           N  
ATOM   1599  CA  PRO A 340      18.539  34.622   3.148  1.00  0.18           C  
ATOM   1600  C   PRO A 340      18.592  35.817   2.205  1.00  0.18           C  
ATOM   1601  O   PRO A 340      17.612  36.049   1.510  1.00  0.18           O  
ATOM   1602  CB  PRO A 340      17.173  34.582   3.836  1.00  0.18           C  
ATOM   1603  CG  PRO A 340      17.331  35.557   5.012  1.00  0.18           C  
ATOM   1604  CD  PRO A 340      18.833  35.531   5.358  1.00  0.18           C  
ATOM   1605  N   ALA A 341      19.677  36.623   2.186  1.00  0.21           N  
ATOM   1606  CA  ALA A 341      19.759  37.821   1.372  1.00  0.21           C  
ATOM   1607  C   ALA A 341      19.697  37.592  -0.135  1.00  0.21           C  
ATOM   1608  O   ALA A 341      19.248  38.467  -0.880  1.00  0.21           O  
ATOM   1609  CB  ALA A 341      21.079  38.557   1.685  1.00  0.21           C  
ATOM   1610  N   HIS A 342      20.195  36.440  -0.603  1.00  0.18           N  
ATOM   1611  CA  HIS A 342      20.260  36.085  -1.999  1.00  0.18           C  
ATOM   1612  C   HIS A 342      19.393  34.838  -2.308  1.00  0.18           C  
ATOM   1613  O   HIS A 342      18.678  34.338  -1.399  1.00  0.18           O  
ATOM   1614  CB  HIS A 342      21.740  35.871  -2.420  1.00  0.18           C  
ATOM   1615  CG  HIS A 342      22.683  36.926  -1.921  1.00  0.18           C  
ATOM   1616  ND1 HIS A 342      23.285  36.816  -0.675  1.00  0.18           N  
ATOM   1617  CD2 HIS A 342      23.105  38.056  -2.546  1.00  0.18           C  
ATOM   1618  CE1 HIS A 342      24.050  37.881  -0.567  1.00  0.18           C  
ATOM   1619  NE2 HIS A 342      23.979  38.660  -1.671  1.00  0.18           N  
ATOM   1620  OXT HIS A 342      19.444  34.377  -3.481  1.00  0.18           O  
TER    1621      HIS A 342                                                      
END   
