# Supplementary material for: Metabolic capacity is maintained despite shifts in microbial diversity in estuary sediments
Source: ISME Commun. 2025 Oct 11;5(1):ycaf182. doi: 10.1093/ismeco/ycaf182 (PMC12687941; doi:10.1093/ismeco/ycaf182)
Supplement: Supplementary_Data_1_ycaf182 [file supplementary_data_1_ycaf182.zip › SWISS-MODEL/13_July_SF_Bin2_scaffold_20759_c1_11143024_1/models/02/report.json]

{"modelling":{"id":"785394e5ff35b6d8b733e43374e725758b22f39b","trg_seq":"LARDIAKVP----GTTLFAIGMGPNQFFNNDNKDRTQFLLAALTGNIGKIAGNIGSYAGNYRVAMFNGVPQY--IAE--NPF----------------------DIELDGAKPARPKLYWRA--------EPAHYYN----HEDHPL-----------K----MGKTMITGKT--------HMPTPTKSLWFANANSILGNVKWHFNT--------------------------------VVNVLPKMEMIAVQEWWWSTSCEWADIVFAVDAWSELKHPDMCSSVTNPFLTVFPRTPLERPFDTRGDIECLDLVGKQLAKRTG----DRR----F---------------ADMWK----------------------------FVE------------------EKKVEVY-------------------------LQRILDHSSNTKGF----KFPELEEKAKKGIPALMMT-----------R------------------TNPKTVGYEQVYDSRPWYTKTGRLEFYREEDEFIEAGENLPVHREPIDSTFYEPNVIVAPAHPFIKAKGPEAYGVKVDDFDNETRQGRNIVKTWEETKKTVHPLAKDGYKFVFHTPKYRHGAHTMPVDTDMVAMLFGPFGDIYRHDKRQPFAAEGYVDIHPDDAKALNIEDGDYVWIDSDPSDRPFRGWQKNDKDYKFSRLLCRARYYPGTPRGITRMWFNMYGATPGSVEGHESRKDGLAKNPRTGYQAMFRSGSHQSATRGWLKPTWMTDSLVRKELFGHAVNKGFLPDVHCPTGAPREAIVKITKAEPGGLNAKGLWRPAALGLRPKYENDKMKDYLAGKFTLAANPKKGGKK","tpl_seq":"IAREFADNADKTHGRSMIIVGAGLNHWYHLDMNYRGLINMLIFCGCVGQSGGGWAHYVGQEKLRPQTGWQPLAFALDWQRPARHMNSTSYFYNHSSQWRYETVTAEELLSP-MADKSRYTGHLIDFNVRAERMGWLPSAPQLGTNPLTIAGEAEKAGMNPVDYTVKSLKEGSIRFAAEQPENGKNHPRNLFIWRSNLLGSSG--KGHEFMLKYLLGTEHGIQGKDLGQQGGVKPEEVDWQDNGLEGKLDLVVTLDFRLSSTCLYSDIILPTATWYEKD--DMNTSDMHPFIHPLS-AAVDPAWEAKSDWEIYKAIAKKFSEVCVGHLGKETDIVTLPIQHDSAAELAQPLDVKDWKKGECDLIPGKTAPHIMVVERDYPATYERFTSIGPLMEKIGNGGKGIAWNTQSEMDLLRKLNYTKAEGPAKGQPMLNTAIDAAEMILTLAPETNGQVAVKAWAALSEFTGRDHTHLALNKEDEKIRFRDIQAQPRKIISSPTWSGLEDEHVSYNAGYTNVHELIPWRTLSGRQQLYQDHQWMRDFGESLLVYRPPIDTRSVKE---------------------------------------VIGQ----KSNGNQEKALNFLTPHQKWGIHSTYSDNLLMLTL---------------GRGGPVVWLSEADAKDLGIADNDWIEVFNSN-----------------GALTARAVVSQRVPAGMTMMYHAQERI------------VNLPGSEIT----QQRGGIHNSVTRITPKPTHMIGGY---------AHLAYGFNYYGTVGSNRDEFVVVRKMKNIDWL-----------------------------------------","pdb_id":"1r27","chain":"A","method":"X-RAY DIFFRACTION","short_method":"X-ray","coverage":0.7688679099082947,"resolution":2.0,"description":"Respiratory nitrate reductase 1 alpha chain","seq_sim":0.3098837435245514,"assembly_id":4,"score":1.1431814432144165,"pred_lddt":0.374552845954895,"seq_id":21.881391525268555,"found_by":"HHblits","oligo_state":"homo-dimer","comment":"e_value=4.6e-55, p_value=3e-59, score=530.2, ss_score=42.7, prob=100, gmqe_dist_const=0.7157560586929321, gmqe_reduced=0.2902255356311798, gmqe_cb_packing=0.10966713726520538, gmqe_torsion=0.12429766356945038, gmqe_ss_agreement=0.4296138882637024, gmqe_coverage=0.7688679099082947, gmqe_seq_id=21.881391525268555, gmqe_seq_sim=0.30988413095474243, gmqe_n_insertions=11, gmqe_n_deletions=19, gmqe_seqres_length=636, gmqe_seqres_coverage=0.7688679245283019, gmqe_profile_aln_score=530.2, gmqe_avg_entropy=1.9861364364624023","offset":520,"starttime":"29-03-23 (19:56:56)","QMean":{"global_scores":{"qmean4_norm_score":0.4830004277410521,"qmean4_z_score":-7.937537027931196,"qmean6_norm_score":0.49211926275210627,"qmean6_z_score":-6.376007593740053,"interaction_norm_score":-0.006087259150061974,"interaction_z_score":-3.717497611873905,"cbeta_norm_score":0.002275555133172951,"cbeta_z_score":-4.799000253705466,"packing_norm_score":-0.21140993904760655,"packing_z_score":-2.920660133945654,"torsion_norm_score":0.3297187083641791,"torsion_z_score":-6.076805264410598,"ss_agreement_norm_score":0.5120821736690377,"ss_agreement_z_score":-0.9937893082930028,"acc_agreement_norm_score":0.5697478991596638,"acc_agreement_z_score":-1.290834906140721,"avg_local_score":0.47714881012435684,"avg_local_score_error":0.053},"local_scores":{"A":[0.6094882391668758,0.6845246567824873,0.5812828467665297,0.6213152531540876,0.6185305306161947,0.6729963821154893,0.6588135480825514,0.6848552875957006,0.57041852353987,0.5683002675010513,0.5007952004596709,0.6640981932629365,0.6318531076440238,0.6509310841174003,0.6945688410339929,0.6598522152165359,0.6691109649421357,0.6110267702643555,0.7224969291671783,0.6635488274493553,0.6323855517942429,0.6194481527391149,0.6535075323456945,0.6508684765178196,0.6665162248641994,0.677400894060474,0.6379508431179995,0.6189061030289323,0.6293121826032914,0.6651103173245235,0.6012979580696727,0.6576782408102942,0.6153380522240817,0.6587113441384662,0.6873295769994928,0.6652995570053807,0.7050177222484344,0.7364304101157216,0.6631286177656229,0.68478162453437,0.7122370307475956,0.6628270392790543,0.672427684462467,0.6831283139195505,0.6019113646931739,0.5846169634899289,0.6599528394506957,0.6630275930206853,0.6434063300082065,0.6248957882126118,0.609276336786937,0.5695882151707581,0.5596881830846414,0.6077402755403155,0.6181171077499668,0.5742103616679715,0.4778399372443602,0.44367040519734213,0.4403420314834076,0.40817730601814645,0.410770100775993,0.4280145680778619,0.49892401262681213,0.43148648128235356,0.5011298461753512,0.473515724159323,0.3084524679561361,0.3508469496294978,0.40872808456081755,0.4179031291478096,0.2635876918886863,0.34211950865122603,0.28207154720755934,0.3342924258138039,0.3371514999598929,0.3098023619549062,0.2645066286140937,0.24403500222547928,0.22323735732851635,0.21748920078551598,0.21962784688391246,0.1887662758019092,0.2089151325690265,0.17682605790891906,0.23702507464711103,0.43854556279459767,0.3315846681029383,0.33501593799868745,0.21615857266801888,0.16397699655335501,0.19176152389844725,0.21719346914952783,0.3828653905619601,0.3441949762413513,0.4396860451761403,0.28972113353201945,0.21930388200661155,0.21733871274040018,0.229063536109149,0.21193624419031593,0.29155534708196823,0.27505528813307845,0.2634629044224229,0.2562835825722957,0.26329101271516275,0.2575106359254984,0.26094727929879225,0.3232494109479963,0.30456380089789165,0.3383926503982523,0.233242423636429,0.34573124240465186,0.37336810190947767,0.422956692923443,0.33584090713274356,0.34041176027516745,0.24045060824920622,0.239592342200143,0.332038173556882,0.37529811828087306,0.4944248041287012,0.5436198459541441,0.6016977164110314,0.710343563609914,0.6774920327352452,0.6754430908444211,0.6260473720671704,0.6831226074657339,0.6735484797162353,0.6166178719415593,0.6364930384183856,0.5653419852491555,0.550867499700415,0.5213583409385771,0.6177365623355718,0.4438685808358739,0.2881373261001883,0.29312036791436136,0.2876753752791563,0.4811455822967376,0.31349650684654523,0.4640359358195889,0.31633330289181727,0.25708633435831696,0.4282752656217899,0.39756854147962023,0.3496243253794819,0.19772097192389898,0.4555483730102113,0.5160126853750512,0.6164811593410531,0.6545695706505261,0.6914385277776351,0.6970521552385811,0.7539908908662315,0.7904581223718359,0.7279062902456652,0.7139282466617722,0.681680447668834,0.633572923493579,0.6324232783558648,0.6514546192763053,0.5263442809100206,0.6030575293232368,0.6519490355289042,0.6221967959443214,0.5113103353870933,0.6493823428858406,0.7294360228255656,0.7921593259827027,0.799462159948613,0.752224319498475,0.7770306001272167,0.7486510073036058,0.7495173147828246,0.7498021833415333,0.5976468849392919,0.6414290738762746,0.6940040860996379,0.5085682047083364,0.47618556926342775,0.433198524114844,0.47308462084706115,0.6131253036480908,0.5825363891858887,0.6271057939698982,0.6219306093315273,0.5301207975811177,0.49052229448997275,0.5466522821821964,0.5258067451983077,0.5480411724987915,0.6017638477010655,0.5597568630713279,0.6180912177012929,0.6552404095975544,0.5435070699395453,0.49739307118520354,0.47492704414859954,0.3644013613765401,0.590283497152461,0.7083651677919903,0.6408386858369275,0.503562971607733,0.6161240596698936,0.6280170299154235,0.7229097331678638,0.7249380544529003,0.6779867606047676,0.7267869217428562,0.7206222286076933,0.609564575660444,0.6391395506023624,0.7382997422469972,0.6782983355246959,0.5777555465252935,0.6381686197143186,0.6979571365620193,0.6297990506427734,0.5574537424472834,0.5897330956206057,0.42003292510608714,0.4064885682011131,0.2427879122270913,0.2385976042234182,0.2914009100070886,0.2445358548915207,0.26616370315880356,0.2837074198494015,0.21884369633197961,0.3310740101595709,0.2757151364700357,0.29686046609273503,0.3115519182236709,0.24365791080683508,0.3067799699926077,0.3003559874627537,0.31531092891934687,0.31624746644121193,0.2659297106593073,0.34277236901712105,0.24393531089573778,0.26151264813491876,0.26674366220507456,0.2659496692873137,0.43840912425810946,0.47325991883799495,0.5105019781579252,0.4606268040860009,0.557408024982212,0.6112040725439664,0.536742616533879,0.5494361068926283,0.6157127426685656,0.5104279985798215,0.49645756665789054,0.5106583709221582,0.4677952234711014,0.38448263623979306,0.38347528170695133,0.38115443575719776,0.48419487939304084,0.531971694779105,0.5514367113065319,0.5058320373869225,0.5215087962474354,0.5328909377258613,0.5416228742629248,0.5604938021126447,0.33751943583809096,0.46718575273069435,0.49685845760002223,0.4146968227298735,0.36681416732929545,0.3830042637593949,0.3600013770878106,0.33342849696563204,0.27332378979736005,0.28567819225903957,0.2525785748303233,0.2977835354619287,0.37272464773422354,0.3490724605893642,0.3610219622302796,0.4132991028823215,0.60184803768012,0.6102309074470118,0.5438560972325908,0.5572095801022738,0.582809281878208,0.6534328374440703,0.5016597937776881,0.5454290931374133,0.5867813289960497,0.5363645562866639,0.626920722787135,0.5324880344029352,0.48855411751001393,0.48270972315659505,0.4780106402469234,0.5258407721158752,0.5846736893864248,0.5508974378326729,0.6207531880177751,0.5244513268856665,0.5258119681190365,0.5454686598263814,0.5525609689382728,0.5979526044969067,0.5797881119379913,0.5556645472602468,0.5080536467189103,0.5739969799174763,0.5988826814861327,0.5800365239576865,0.6780626047180209,0.6880843904868615,0.6816572969092755,0.6668758139648964,0.6539801591491866,0.6599224706290568,0.6689659080462237,0.5908853108749853,0.5519263094232718,0.5778133351233699,0.504894662492914,0.5390192672372183,0.27689671400063653,0.3409369927758497,0.32869221228784956,0.3582975503837973,0.3496724353246595,0.3130482935067829,0.28157934772929,0.2610981312848004,0.2535473913544019,0.2663165743427476,0.24861405946879755,0.2327060142795424,0.165357910337339,0.192469583051807,0.17943467061453816,0.21781401483737556,0.1303247669180219,0.15220934721323792,0.2765421677161134,0.29566360317931806,0.14204879360345346,0.19225673443324431,0.14157196990195164,0.14702713424918973,0.22451820661877073,0.21933660037776656,0.3533980046914539,0.2011468008822153,0.2268751394700113,0.19735265017629539,0.2095956196715045,0.2348491657694958,0.21114354179587014,0.2845880603550321,0.2247258745625886,0.2693567573717326,0.2421088785975756,0.23205397779242865,0.23710193217340167,0.33437970020465774,0.23388595293191128,0.25477236907639855,0.22126339293735403,0.21713709197357478,0.21594306059088758,0.23001150986052832,0.3337996087605575,0.38687674166407465,0.42519488212174794,0.3885788458294619,0.27316075222079605,0.26906424293930165,0.3378600565466663,0.26137144951328944,0.2833578955837592,0.37966648469035097,0.4872175032437666,0.5567182026327172,0.5134040820813809,0.43473146110423144,0.43889981405691125,0.3830333839086669,0.4711819009620257,0.6622421661547399,0.6785256002424609,0.6407689064529839,0.6989576981684975,0.7111459265215807,0.6962853391771522,0.6422570952227236,0.5348749717735213,0.5060147806469015,0.5370699642958998,0.6560274278855419,0.6694557059148543,0.6281149649532864,0.6565096736298498,0.6106378897774964,0.5914473859396595,0.6127035895571291,0.5544055876449692,0.6267940698069366,0.5874860419613371,0.5780961245039268,0.5833037555482581,0.49715790671717,0.402152093795721,0.456791053971746,0.37596214719374044,0.3799860061770652,0.40831564603375237,0.37125636386277394,0.3903159348826132,0.3429082588364799,0.3044269406639102,0.30318327022679303,0.24033810520652893,0.3038971229577646,0.3590159574431708,0.27039635245343446,0.2735593477634616,0.2656901930633595,0.29815055656510464,0.34842729036094006,0.43404520336908264,0.4907236541159374,0.48483911676017605,0.5625892245755353,0.5801402082689857,0.7023699463292984,0.7217517258571154,0.7360957652345261,0.73642753080701,0.7052911594787877,0.7386784299277129,0.722675184180951,0.7321450729780161,0.6829313575120096,0.7339737374550339,0.6521178568856559,0.7221753980907378,0.7085246850292851,0.6851669638313163,0.6464640220075145,0.578784054122695,0.6192703969454986,0.6380674990469044,0.6833789722763933,0.6138866804113476,0.6806143071715571,0.5217580196723457,0.5085991597483311,0.36482588231627844,0.27134653997257463,0.3232438649745294,0.22703149877447187,0.2270022603075514,0.2388137947835667,0.22718291214907352,0.27242813809543504,0.3304935115656097,0.27250132106042985,0.3487284117301329,0.3813651932204121,0.4373865012599216,0.37938200228210545,0.3283955648274187,0.2940390024961361,0.29965171681854075,0.27911065623773307,0.2656751496362947,0.4225742996156764,0.47599356946613924,0.6378104054762276,0.6414631873847457,0.6412885359191826,0.6012714544217141,0.7103796516357297,0.6141423728705289,0.6005244551539477,0.5842435328274772,0.6612750054672162,0.7177425834610383,0.6955223451890645,0.7122621589235203,0.6922610067162239,0.7635006886381188,0.7284359984549853,0.7452938139100467,0.6795890753728394,0.667179647917769,0.5477344298581561,0.6610347430900364,0.6307616528243396,0.5399021389444127,0.4364965726404897,0.524163149996057,0.5511199059384454,0.4062794872047741,0.3373522425360895,0.39200738508190464,0.27776435148669765,0.39684218087092604,0.3237936158789962,0.3452469050713576,0.43135742397935417,0.37846000407627434,0.3431481148793458,0.295327603530003,0.36156663931869004,0.5417437416777273,0.521931869710162,0.502035651779567,0.5027486836661076,0.47099891815619077,0.545423132466399,0.542874482088261,0.48288565492897184,0.5519688251802619,0.29515001329520857,0.1913805141158948,0.23453207078705668,0.26120782043133967,0.23192417282714822,0.3336539804234473,0.3797799653440042,0.5348714297859332,0.5571924407580549,0.6298125702345451,0.6445642181619384,0.649227444373757,0.5871168758884989,0.6162953219847417,0.6358304684408937,0.4998766944420094,0.5525695217179265,0.28586449064534125,0.5078493696523214,0.5220060833585141,0.5442982858095082,0.4797430812768204,0.4661683506809265,0.5043715222457706,0.5582701110995044,0.5247030728964198,0.4312206570549655,0.31503621137009297,0.3601954156693694,0.23674411379534105,0.2396378355898997,0.2121294967945181,0.16954115088296268,0.1311501524252027,0.20228077960375818,0.2244483062344314,0.30016968541979727,0.42458723714661506,0.44174594646433135,0.4303445027425931,0.5057587862828612,0.33514656719255503,0.4061686581700954,0.4275300600706181,0.43891434302119814,0.5026486333874971,0.48717737703079117,0.4657156038586201,0.530492974942273,0.5188618282452238,0.5828672364168298,0.6741250100064777,0.6417464396122046,0.5766634650493817,0.5323408656611307,0.6523154128083923,0.6314611551773447,0.6341765236898872,0.5797556390746211,0.6403170533839114,0.6086408909206352,0.6198238414699558,0.6421781037900347,0.45392902337204005,0.5156321678982931,0.4957570632137935,0.5287938786554661,0.4673078038902218,0.38222205604539033,null,null,null,null,null,null,null,null,null,null,null,null,null,null,null,null,null,null,null,null,null,null,null,null,null,null,null,null,null,null,null,null,null,null,null,null,null,null,null,null,null]},"qmean_version":"4.3.0"},"title":"Modelling","endtime":"29-03-23 (20:02:32)","mod_engine":["ProMod3"],"ProMod3":{"version":"3.2.1"},"ProMod":null,"MODELLER":null,"SPDBV":null}}
