# Supplementary material for: Metabolic capacity is maintained despite shifts in microbial diversity in estuary sediments
Source: ISME Commun. 2025 Oct 11;5(1):ycaf182. doi: 10.1093/ismeco/ycaf182 (PMC12687941; doi:10.1093/ismeco/ycaf182)
Supplement: Supplementary_Data_1_ycaf182 [file supplementary_data_1_ycaf182.zip › SWISS-MODEL/13_July_SF_Bin2_scaffold_20759_c1_11143024_1/models/02/coords.js]

let model_02=`ATOM      1  N   LEU A   1     137.042  80.338  82.957  1.00  0.61           N  
ATOM      2  CA  LEU A   1     135.592  80.574  83.224  1.00  0.61           C  
ATOM      3  C   LEU A   1     134.761  79.383  83.664  1.00  0.61           C  
ATOM      4  O   LEU A   1     134.252  79.403  84.772  1.00  0.61           O  
ATOM      5  CB  LEU A   1     134.939  81.352  82.067  1.00  0.61           C  
ATOM      6  CG  LEU A   1     135.588  82.720  81.770  1.00  0.61           C  
ATOM      7  CD1 LEU A   1     134.847  83.404  80.616  1.00  0.61           C  
ATOM      8  CD2 LEU A   1     135.590  83.649  82.996  1.00  0.61           C  
ATOM      9  N   ALA A   2     134.579  78.299  82.868  1.00  0.68           N  
ATOM     10  CA  ALA A   2     133.709  77.193  83.273  1.00  0.68           C  
ATOM     11  C   ALA A   2     134.102  76.510  84.586  1.00  0.68           C  
ATOM     12  O   ALA A   2     133.257  76.209  85.426  1.00  0.68           O  
ATOM     13  CB  ALA A   2     133.632  76.131  82.160  1.00  0.68           C  
ATOM     14  N   ARG A   3     135.417  76.307  84.810  1.00  0.58           N  
ATOM     15  CA  ARG A   3     135.943  75.857  86.087  1.00  0.58           C  
ATOM     16  C   ARG A   3     135.649  76.810  87.225  1.00  0.58           C  
ATOM     17  O   ARG A   3     135.195  76.395  88.279  1.00  0.58           O  
ATOM     18  CB  ARG A   3     137.482  75.709  86.026  1.00  0.58           C  
ATOM     19  CG  ARG A   3     137.957  74.503  85.199  1.00  0.58           C  
ATOM     20  CD  ARG A   3     139.482  74.426  85.142  1.00  0.58           C  
ATOM     21  NE  ARG A   3     139.831  73.180  84.387  1.00  0.58           N  
ATOM     22  CZ  ARG A   3     141.052  72.914  83.904  1.00  0.58           C  
ATOM     23  NH1 ARG A   3     142.049  73.785  84.014  1.00  0.58           N  
ATOM     24  NH2 ARG A   3     141.283  71.750  83.299  1.00  0.58           N  
ATOM     25  N   ASP A   4     135.873  78.114  87.024  1.00  0.62           N  
ATOM     26  CA  ASP A   4     135.687  79.175  87.990  1.00  0.62           C  
ATOM     27  C   ASP A   4     134.222  79.295  88.393  1.00  0.62           C  
ATOM     28  O   ASP A   4     133.882  79.343  89.564  1.00  0.62           O  
ATOM     29  CB  ASP A   4     136.239  80.494  87.392  1.00  0.62           C  
ATOM     30  CG  ASP A   4     137.508  80.160  86.640  1.00  0.62           C  
ATOM     31  OD1 ASP A   4     138.591  79.957  87.214  1.00  0.62           O  
ATOM     32  OD2 ASP A   4     137.384  79.941  85.409  1.00  0.62           O  
ATOM     33  N   ILE A   5     133.308  79.226  87.408  1.00  0.62           N  
ATOM     34  CA  ILE A   5     131.860  79.197  87.570  1.00  0.62           C  
ATOM     35  C   ILE A   5     131.386  78.013  88.413  1.00  0.62           C  
ATOM     36  O   ILE A   5     130.531  78.154  89.287  1.00  0.62           O  
ATOM     37  CB  ILE A   5     131.232  79.182  86.171  1.00  0.62           C  
ATOM     38  CG1 ILE A   5     131.379  80.583  85.526  1.00  0.62           C  
ATOM     39  CG2 ILE A   5     129.750  78.761  86.173  1.00  0.62           C  
ATOM     40  CD1 ILE A   5     131.031  80.610  84.032  1.00  0.62           C  
ATOM     41  N   ALA A   6     131.943  76.805  88.184  1.00  0.67           N  
ATOM     42  CA  ALA A   6     131.613  75.625  88.961  1.00  0.67           C  
ATOM     43  C   ALA A   6     132.349  75.515  90.305  1.00  0.67           C  
ATOM     44  O   ALA A   6     131.875  74.864  91.233  1.00  0.67           O  
ATOM     45  CB  ALA A   6     131.937  74.385  88.105  1.00  0.67           C  
ATOM     46  N   LYS A   7     133.514  76.183  90.451  1.00  0.66           N  
ATOM     47  CA  LYS A   7     134.355  76.205  91.647  1.00  0.66           C  
ATOM     48  C   LYS A   7     134.002  77.406  92.522  1.00  0.66           C  
ATOM     49  O   LYS A   7     134.580  77.670  93.576  1.00  0.66           O  
ATOM     50  CB  LYS A   7     135.866  76.239  91.261  1.00  0.66           C  
ATOM     51  CG  LYS A   7     136.842  75.983  92.423  1.00  0.66           C  
ATOM     52  CD  LYS A   7     138.292  76.392  92.126  1.00  0.66           C  
ATOM     53  CE  LYS A   7     139.076  76.543  93.432  1.00  0.66           C  
ATOM     54  NZ  LYS A   7     140.452  77.000  93.158  1.00  0.66           N  
ATOM     55  N   VAL A   8     132.945  78.123  92.138  1.00  0.68           N  
ATOM     56  CA  VAL A   8     132.252  79.110  92.936  1.00  0.68           C  
ATOM     57  C   VAL A   8     130.899  78.478  93.339  1.00  0.68           C  
ATOM     58  O   VAL A   8     129.850  78.837  92.798  1.00  0.68           O  
ATOM     59  CB  VAL A   8     132.210  80.401  92.101  1.00  0.68           C  
ATOM     60  CG1 VAL A   8     131.272  81.507  92.591  1.00  0.68           C  
ATOM     61  CG2 VAL A   8     133.618  81.036  92.095  1.00  0.68           C  
ATOM     62  N   PRO A   9     130.825  77.480  94.251  1.00  0.57           N  
ATOM     63  CA  PRO A   9     129.594  76.739  94.463  1.00  0.57           C  
ATOM     64  C   PRO A   9     128.638  77.537  95.307  1.00  0.57           C  
ATOM     65  O   PRO A   9     128.995  78.082  96.350  1.00  0.57           O  
ATOM     66  CB  PRO A   9     130.034  75.466  95.213  1.00  0.57           C  
ATOM     67  CG  PRO A   9     131.292  75.897  95.968  1.00  0.57           C  
ATOM     68  CD  PRO A   9     131.937  76.854  94.967  1.00  0.57           C  
ATOM     69  N   GLY A  10     127.363  77.585  94.897  1.00  0.57           N  
ATOM     70  CA  GLY A  10     126.364  78.293  95.665  1.00  0.57           C  
ATOM     71  C   GLY A  10     126.313  79.787  95.469  1.00  0.57           C  
ATOM     72  O   GLY A  10     125.578  80.457  96.194  1.00  0.57           O  
ATOM     73  N   THR A  11     127.084  80.336  94.519  1.00  0.50           N  
ATOM     74  CA  THR A  11     127.322  81.774  94.395  1.00  0.50           C  
ATOM     75  C   THR A  11     127.418  82.181  92.931  1.00  0.50           C  
ATOM     76  O   THR A  11     128.006  83.206  92.596  1.00  0.50           O  
ATOM     77  CB  THR A  11     128.607  82.225  95.119  1.00  0.50           C  
ATOM     78  OG1 THR A  11     129.606  81.212  95.121  1.00  0.50           O  
ATOM     79  CG2 THR A  11     128.327  82.500  96.602  1.00  0.50           C  
ATOM     80  N   THR A  12     126.824  81.398  92.008  1.00  0.66           N  
ATOM     81  CA  THR A  12     126.929  81.632  90.566  1.00  0.66           C  
ATOM     82  C   THR A  12     125.581  81.944  89.948  1.00  0.66           C  
ATOM     83  O   THR A  12     124.618  81.184  90.045  1.00  0.66           O  
ATOM     84  CB  THR A  12     127.524  80.419  89.856  1.00  0.66           C  
ATOM     85  OG1 THR A  12     128.934  80.429  90.022  1.00  0.66           O  
ATOM     86  CG2 THR A  12     127.279  80.385  88.337  1.00  0.66           C  
ATOM     87  N   LEU A  13     125.484  83.075  89.227  1.00  0.63           N  
ATOM     88  CA  LEU A  13     124.291  83.473  88.509  1.00  0.63           C  
ATOM     89  C   LEU A  13     124.650  83.739  87.066  1.00  0.63           C  
ATOM     90  O   LEU A  13     125.810  83.975  86.732  1.00  0.63           O  
ATOM     91  CB  LEU A  13     123.616  84.719  89.153  1.00  0.63           C  
ATOM     92  CG  LEU A  13     124.460  86.016  89.244  1.00  0.63           C  
ATOM     93  CD1 LEU A  13     124.431  86.882  87.972  1.00  0.63           C  
ATOM     94  CD2 LEU A  13     123.976  86.871  90.423  1.00  0.63           C  
ATOM     95  N   PHE A  14     123.650  83.709  86.168  1.00  0.65           N  
ATOM     96  CA  PHE A  14     123.826  84.141  84.795  1.00  0.65           C  
ATOM     97  C   PHE A  14     122.730  85.132  84.485  1.00  0.65           C  
ATOM     98  O   PHE A  14     121.549  84.798  84.567  1.00  0.65           O  
ATOM     99  CB  PHE A  14     123.694  82.987  83.769  1.00  0.65           C  
ATOM    100  CG  PHE A  14     124.799  81.994  83.944  1.00  0.65           C  
ATOM    101  CD1 PHE A  14     126.022  82.175  83.279  1.00  0.65           C  
ATOM    102  CD2 PHE A  14     124.616  80.856  84.746  1.00  0.65           C  
ATOM    103  CE1 PHE A  14     127.039  81.220  83.392  1.00  0.65           C  
ATOM    104  CE2 PHE A  14     125.631  79.899  84.864  1.00  0.65           C  
ATOM    105  CZ  PHE A  14     126.838  80.079  84.178  1.00  0.65           C  
ATOM    106  N   ALA A  15     123.083  86.376  84.112  1.00  0.69           N  
ATOM    107  CA  ALA A  15     122.119  87.361  83.670  1.00  0.69           C  
ATOM    108  C   ALA A  15     122.054  87.344  82.150  1.00  0.69           C  
ATOM    109  O   ALA A  15     123.064  87.509  81.469  1.00  0.69           O  
ATOM    110  CB  ALA A  15     122.487  88.767  84.183  1.00  0.69           C  
ATOM    111  N   ILE A  16     120.859  87.111  81.579  1.00  0.66           N  
ATOM    112  CA  ILE A  16     120.686  86.937  80.148  1.00  0.66           C  
ATOM    113  C   ILE A  16     119.491  87.754  79.701  1.00  0.66           C  
ATOM    114  O   ILE A  16     118.659  88.186  80.497  1.00  0.66           O  
ATOM    115  CB  ILE A  16     120.527  85.478  79.710  1.00  0.66           C  
ATOM    116  CG1 ILE A  16     119.318  84.787  80.380  1.00  0.66           C  
ATOM    117  CG2 ILE A  16     121.848  84.725  79.989  1.00  0.66           C  
ATOM    118  CD1 ILE A  16     119.023  83.410  79.781  1.00  0.66           C  
ATOM    119  N   GLY A  17     119.393  88.033  78.387  1.00  0.67           N  
ATOM    120  CA  GLY A  17     118.312  88.864  77.886  1.00  0.67           C  
ATOM    121  C   GLY A  17     118.110  88.723  76.404  1.00  0.67           C  
ATOM    122  O   GLY A  17     118.283  87.665  75.806  1.00  0.67           O  
ATOM    123  N   MET A  18     117.762  89.833  75.731  1.00  0.61           N  
ATOM    124  CA  MET A  18     117.397  89.835  74.324  1.00  0.61           C  
ATOM    125  C   MET A  18     118.547  89.694  73.338  1.00  0.61           C  
ATOM    126  O   MET A  18     118.325  89.544  72.139  1.00  0.61           O  
ATOM    127  CB  MET A  18     116.632  91.123  73.952  1.00  0.61           C  
ATOM    128  CG  MET A  18     115.214  91.193  74.541  1.00  0.61           C  
ATOM    129  SD  MET A  18     114.192  92.502  73.795  1.00  0.61           S  
ATOM    130  CE  MET A  18     115.173  93.910  74.388  1.00  0.61           C  
ATOM    131  N   GLY A  19     119.819  89.764  73.771  1.00  0.72           N  
ATOM    132  CA  GLY A  19     120.939  89.341  72.926  1.00  0.72           C  
ATOM    133  C   GLY A  19     120.865  87.875  72.522  1.00  0.72           C  
ATOM    134  O   GLY A  19     120.812  87.595  71.328  1.00  0.72           O  
ATOM    135  N   PRO A  20     120.810  86.925  73.452  1.00  0.66           N  
ATOM    136  CA  PRO A  20     120.545  85.522  73.122  1.00  0.66           C  
ATOM    137  C   PRO A  20     119.114  85.176  72.724  1.00  0.66           C  
ATOM    138  O   PRO A  20     118.935  84.373  71.810  1.00  0.66           O  
ATOM    139  CB  PRO A  20     120.916  84.767  74.408  1.00  0.66           C  
ATOM    140  CG  PRO A  20     121.977  85.646  75.069  1.00  0.66           C  
ATOM    141  CD  PRO A  20     121.501  87.058  74.740  1.00  0.66           C  
ATOM    142  N   ASN A  21     118.079  85.728  73.399  1.00  0.63           N  
ATOM    143  CA  ASN A  21     116.710  85.229  73.277  1.00  0.63           C  
ATOM    144  C   ASN A  21     115.985  85.695  72.004  1.00  0.63           C  
ATOM    145  O   ASN A  21     114.878  85.264  71.704  1.00  0.63           O  
ATOM    146  CB  ASN A  21     115.885  85.582  74.553  1.00  0.63           C  
ATOM    147  CG  ASN A  21     114.574  84.792  74.596  1.00  0.63           C  
ATOM    148  OD1 ASN A  21     114.534  83.575  74.439  1.00  0.63           O  
ATOM    149  ND2 ASN A  21     113.427  85.493  74.748  1.00  0.63           N  
ATOM    150  N   GLN A  22     116.576  86.605  71.211  1.00  0.62           N  
ATOM    151  CA  GLN A  22     115.959  87.077  69.981  1.00  0.62           C  
ATOM    152  C   GLN A  22     116.516  86.380  68.736  1.00  0.62           C  
ATOM    153  O   GLN A  22     116.260  86.784  67.609  1.00  0.62           O  
ATOM    154  CB  GLN A  22     116.087  88.619  69.884  1.00  0.62           C  
ATOM    155  CG  GLN A  22     115.332  89.385  70.996  1.00  0.62           C  
ATOM    156  CD  GLN A  22     113.819  89.205  70.913  1.00  0.62           C  
ATOM    157  OE1 GLN A  22     113.200  89.503  69.897  1.00  0.62           O  
ATOM    158  NE2 GLN A  22     113.194  88.750  72.023  1.00  0.62           N  
ATOM    159  N   PHE A  23     117.280  85.285  68.880  1.00  0.65           N  
ATOM    160  CA  PHE A  23     117.629  84.443  67.742  1.00  0.65           C  
ATOM    161  C   PHE A  23     116.555  83.392  67.487  1.00  0.65           C  
ATOM    162  O   PHE A  23     115.873  82.962  68.411  1.00  0.65           O  
ATOM    163  CB  PHE A  23     118.965  83.697  68.002  1.00  0.65           C  
ATOM    164  CG  PHE A  23     120.128  84.620  67.796  1.00  0.65           C  
ATOM    165  CD1 PHE A  23     120.606  84.860  66.497  1.00  0.65           C  
ATOM    166  CD2 PHE A  23     120.755  85.250  68.882  1.00  0.65           C  
ATOM    167  CE1 PHE A  23     121.685  85.728  66.285  1.00  0.65           C  
ATOM    168  CE2 PHE A  23     121.855  86.092  68.677  1.00  0.65           C  
ATOM    169  CZ  PHE A  23     122.310  86.343  67.378  1.00  0.65           C  
ATOM    170  N   PHE A  24     116.415  82.893  66.234  1.00  0.65           N  
ATOM    171  CA  PHE A  24     115.532  81.775  65.895  1.00  0.65           C  
ATOM    172  C   PHE A  24     115.741  80.509  66.745  1.00  0.65           C  
ATOM    173  O   PHE A  24     114.800  79.822  67.129  1.00  0.65           O  
ATOM    174  CB  PHE A  24     115.722  81.421  64.390  1.00  0.65           C  
ATOM    175  CG  PHE A  24     114.769  80.344  63.930  1.00  0.65           C  
ATOM    176  CD1 PHE A  24     115.193  79.007  63.839  1.00  0.65           C  
ATOM    177  CD2 PHE A  24     113.431  80.655  63.648  1.00  0.65           C  
ATOM    178  CE1 PHE A  24     114.303  77.999  63.443  1.00  0.65           C  
ATOM    179  CE2 PHE A  24     112.533  79.649  63.269  1.00  0.65           C  
ATOM    180  CZ  PHE A  24     112.974  78.325  63.146  1.00  0.65           C  
ATOM    181  N   ASN A  25     117.003  80.166  67.070  1.00  0.67           N  
ATOM    182  CA  ASN A  25     117.299  79.076  67.985  1.00  0.67           C  
ATOM    183  C   ASN A  25     117.556  79.592  69.390  1.00  0.67           C  
ATOM    184  O   ASN A  25     118.570  79.258  70.007  1.00  0.67           O  
ATOM    185  CB  ASN A  25     118.509  78.234  67.512  1.00  0.67           C  
ATOM    186  CG  ASN A  25     118.113  77.526  66.227  1.00  0.67           C  
ATOM    187  OD1 ASN A  25     117.113  76.802  66.197  1.00  0.67           O  
ATOM    188  ND2 ASN A  25     118.917  77.701  65.154  1.00  0.67           N  
ATOM    189  N   ASN A  26     116.618  80.387  69.949  1.00  0.68           N  
ATOM    190  CA  ASN A  26     116.670  80.863  71.322  1.00  0.68           C  
ATOM    191  C   ASN A  26     116.637  79.716  72.324  1.00  0.68           C  
ATOM    192  O   ASN A  26     117.345  79.736  73.327  1.00  0.68           O  
ATOM    193  CB  ASN A  26     115.608  81.952  71.631  1.00  0.68           C  
ATOM    194  CG  ASN A  26     114.170  81.446  71.577  1.00  0.68           C  
ATOM    195  OD1 ASN A  26     113.697  80.942  70.561  1.00  0.68           O  
ATOM    196  ND2 ASN A  26     113.449  81.570  72.713  1.00  0.68           N  
ATOM    197  N   ASP A  27     115.882  78.637  72.003  1.00  0.64           N  
ATOM    198  CA  ASP A  27     115.770  77.414  72.774  1.00  0.64           C  
ATOM    199  C   ASP A  27     117.119  76.845  73.203  1.00  0.64           C  
ATOM    200  O   ASP A  27     117.348  76.480  74.351  1.00  0.64           O  
ATOM    201  CB  ASP A  27     115.121  76.307  71.896  1.00  0.64           C  
ATOM    202  CG  ASP A  27     113.863  76.762  71.191  1.00  0.64           C  
ATOM    203  OD1 ASP A  27     112.787  76.629  71.814  1.00  0.64           O  
ATOM    204  OD2 ASP A  27     113.981  77.184  70.010  1.00  0.64           O  
ATOM    205  N   ASN A  28     118.060  76.771  72.250  1.00  0.62           N  
ATOM    206  CA  ASN A  28     119.378  76.202  72.455  1.00  0.62           C  
ATOM    207  C   ASN A  28     120.362  77.175  73.083  1.00  0.62           C  
ATOM    208  O   ASN A  28     121.283  76.759  73.786  1.00  0.62           O  
ATOM    209  CB  ASN A  28     119.924  75.677  71.112  1.00  0.62           C  
ATOM    210  CG  ASN A  28     118.982  74.561  70.671  1.00  0.62           C  
ATOM    211  OD1 ASN A  28     118.756  73.597  71.406  1.00  0.62           O  
ATOM    212  ND2 ASN A  28     118.363  74.721  69.480  1.00  0.62           N  
ATOM    213  N   LYS A  29     120.173  78.500  72.898  1.00  0.63           N  
ATOM    214  CA  LYS A  29     120.942  79.505  73.616  1.00  0.63           C  
ATOM    215  C   LYS A  29     120.649  79.486  75.108  1.00  0.63           C  
ATOM    216  O   LYS A  29     121.558  79.394  75.935  1.00  0.63           O  
ATOM    217  CB  LYS A  29     120.615  80.934  73.108  1.00  0.63           C  
ATOM    218  CG  LYS A  29     121.045  81.246  71.665  1.00  0.63           C  
ATOM    219  CD  LYS A  29     122.573  81.307  71.497  1.00  0.63           C  
ATOM    220  CE  LYS A  29     122.995  81.846  70.128  1.00  0.63           C  
ATOM    221  NZ  LYS A  29     124.471  81.882  70.033  1.00  0.63           N  
ATOM    222  N   ASP A  30     119.355  79.507  75.459  1.00  0.67           N  
ATOM    223  CA  ASP A  30     118.882  79.458  76.818  1.00  0.67           C  
ATOM    224  C   ASP A  30     119.133  78.110  77.490  1.00  0.67           C  
ATOM    225  O   ASP A  30     119.679  78.049  78.588  1.00  0.67           O  
ATOM    226  CB  ASP A  30     117.383  79.835  76.817  1.00  0.67           C  
ATOM    227  CG  ASP A  30     117.200  81.349  76.790  1.00  0.67           C  
ATOM    228  OD1 ASP A  30     118.141  82.081  76.387  1.00  0.67           O  
ATOM    229  OD2 ASP A  30     116.104  81.785  77.227  1.00  0.67           O  
ATOM    230  N   ARG A  31     118.839  76.962  76.831  1.00  0.60           N  
ATOM    231  CA  ARG A  31     119.087  75.642  77.414  1.00  0.60           C  
ATOM    232  C   ARG A  31     120.548  75.369  77.734  1.00  0.60           C  
ATOM    233  O   ARG A  31     120.848  74.707  78.726  1.00  0.60           O  
ATOM    234  CB  ARG A  31     118.576  74.472  76.543  1.00  0.60           C  
ATOM    235  CG  ARG A  31     117.043  74.341  76.524  1.00  0.60           C  
ATOM    236  CD  ARG A  31     116.544  73.389  75.433  1.00  0.60           C  
ATOM    237  NE  ARG A  31     116.585  71.984  75.967  1.00  0.60           N  
ATOM    238  CZ  ARG A  31     116.134  70.934  75.266  1.00  0.60           C  
ATOM    239  NH1 ARG A  31     115.803  71.066  73.987  1.00  0.60           N  
ATOM    240  NH2 ARG A  31     115.993  69.744  75.841  1.00  0.60           N  
ATOM    241  N   THR A  32     121.486  75.891  76.914  1.00  0.66           N  
ATOM    242  CA  THR A  32     122.929  75.856  77.178  1.00  0.66           C  
ATOM    243  C   THR A  32     123.281  76.525  78.503  1.00  0.66           C  
ATOM    244  O   THR A  32     123.959  75.946  79.350  1.00  0.66           O  
ATOM    245  CB  THR A  32     123.723  76.557  76.066  1.00  0.66           C  
ATOM    246  OG1 THR A  32     123.651  75.823  74.847  1.00  0.66           O  
ATOM    247  CG2 THR A  32     125.217  76.716  76.399  1.00  0.66           C  
ATOM    248  N   GLN A  33     122.766  77.747  78.762  1.00  0.62           N  
ATOM    249  CA  GLN A  33     122.952  78.446  80.027  1.00  0.62           C  
ATOM    250  C   GLN A  33     122.248  77.768  81.197  1.00  0.62           C  
ATOM    251  O   GLN A  33     122.781  77.636  82.299  1.00  0.62           O  
ATOM    252  CB  GLN A  33     122.453  79.911  79.920  1.00  0.62           C  
ATOM    253  CG  GLN A  33     123.191  80.759  78.855  1.00  0.62           C  
ATOM    254  CD  GLN A  33     124.675  80.907  79.186  1.00  0.62           C  
ATOM    255  OE1 GLN A  33     125.061  81.291  80.289  1.00  0.62           O  
ATOM    256  NE2 GLN A  33     125.554  80.608  78.203  1.00  0.62           N  
ATOM    257  N   PHE A  34     121.008  77.295  80.976  1.00  0.66           N  
ATOM    258  CA  PHE A  34     120.187  76.644  81.984  1.00  0.66           C  
ATOM    259  C   PHE A  34     120.790  75.336  82.459  1.00  0.66           C  
ATOM    260  O   PHE A  34     120.778  75.032  83.650  1.00  0.66           O  
ATOM    261  CB  PHE A  34     118.732  76.397  81.494  1.00  0.66           C  
ATOM    262  CG  PHE A  34     117.968  77.647  81.106  1.00  0.66           C  
ATOM    263  CD1 PHE A  34     118.450  78.963  81.277  1.00  0.66           C  
ATOM    264  CD2 PHE A  34     116.710  77.477  80.502  1.00  0.66           C  
ATOM    265  CE1 PHE A  34     117.720  80.058  80.812  1.00  0.66           C  
ATOM    266  CE2 PHE A  34     115.956  78.580  80.077  1.00  0.66           C  
ATOM    267  CZ  PHE A  34     116.465  79.874  80.231  1.00  0.66           C  
ATOM    268  N   LEU A  35     121.383  74.546  81.538  1.00  0.69           N  
ATOM    269  CA  LEU A  35     122.133  73.350  81.870  1.00  0.69           C  
ATOM    270  C   LEU A  35     123.341  73.643  82.758  1.00  0.69           C  
ATOM    271  O   LEU A  35     123.535  72.986  83.775  1.00  0.69           O  
ATOM    272  CB  LEU A  35     122.564  72.608  80.578  1.00  0.69           C  
ATOM    273  CG  LEU A  35     123.251  71.240  80.795  1.00  0.69           C  
ATOM    274  CD1 LEU A  35     122.347  70.229  81.517  1.00  0.69           C  
ATOM    275  CD2 LEU A  35     123.724  70.650  79.458  1.00  0.69           C  
ATOM    276  N   LEU A  36     124.137  74.698  82.460  1.00  0.67           N  
ATOM    277  CA  LEU A  36     125.257  75.115  83.301  1.00  0.67           C  
ATOM    278  C   LEU A  36     124.846  75.499  84.720  1.00  0.67           C  
ATOM    279  O   LEU A  36     125.490  75.129  85.704  1.00  0.67           O  
ATOM    280  CB  LEU A  36     125.978  76.357  82.715  1.00  0.67           C  
ATOM    281  CG  LEU A  36     126.718  76.139  81.384  1.00  0.67           C  
ATOM    282  CD1 LEU A  36     127.173  77.500  80.836  1.00  0.67           C  
ATOM    283  CD2 LEU A  36     127.923  75.199  81.537  1.00  0.67           C  
ATOM    284  N   ALA A  37     123.737  76.254  84.851  1.00  0.71           N  
ATOM    285  CA  ALA A  37     123.147  76.623  86.119  1.00  0.71           C  
ATOM    286  C   ALA A  37     122.586  75.446  86.912  1.00  0.71           C  
ATOM    287  O   ALA A  37     122.701  75.390  88.135  1.00  0.71           O  
ATOM    288  CB  ALA A  37     122.047  77.677  85.889  1.00  0.71           C  
ATOM    289  N   ALA A  38     121.944  74.482  86.229  1.00  0.74           N  
ATOM    290  CA  ALA A  38     121.434  73.267  86.823  1.00  0.74           C  
ATOM    291  C   ALA A  38     122.497  72.277  87.287  1.00  0.74           C  
ATOM    292  O   ALA A  38     122.406  71.743  88.389  1.00  0.74           O  
ATOM    293  CB  ALA A  38     120.501  72.574  85.826  1.00  0.74           C  
ATOM    294  N   LEU A  39     123.560  72.042  86.480  1.00  0.66           N  
ATOM    295  CA  LEU A  39     124.675  71.157  86.816  1.00  0.66           C  
ATOM    296  C   LEU A  39     125.424  71.593  88.070  1.00  0.66           C  
ATOM    297  O   LEU A  39     125.954  70.777  88.818  1.00  0.66           O  
ATOM    298  CB  LEU A  39     125.710  71.057  85.658  1.00  0.66           C  
ATOM    299  CG  LEU A  39     125.241  70.306  84.392  1.00  0.66           C  
ATOM    300  CD1 LEU A  39     126.271  70.476  83.263  1.00  0.66           C  
ATOM    301  CD2 LEU A  39     124.983  68.812  84.641  1.00  0.66           C  
ATOM    302  N   THR A  40     125.477  72.910  88.328  1.00  0.68           N  
ATOM    303  CA  THR A  40     126.141  73.481  89.490  1.00  0.68           C  
ATOM    304  C   THR A  40     125.175  73.768  90.634  1.00  0.68           C  
ATOM    305  O   THR A  40     125.587  74.237  91.693  1.00  0.68           O  
ATOM    306  CB  THR A  40     126.863  74.777  89.135  1.00  0.68           C  
ATOM    307  OG1 THR A  40     126.038  75.666  88.398  1.00  0.68           O  
ATOM    308  CG2 THR A  40     128.040  74.498  88.200  1.00  0.68           C  
ATOM    309  N   GLY A  41     123.865  73.452  90.488  1.00  0.71           N  
ATOM    310  CA  GLY A  41     122.898  73.569  91.582  1.00  0.71           C  
ATOM    311  C   GLY A  41     122.443  74.966  91.932  1.00  0.71           C  
ATOM    312  O   GLY A  41     121.989  75.221  93.044  1.00  0.71           O  
ATOM    313  N   ASN A  42     122.562  75.933  91.005  1.00  0.66           N  
ATOM    314  CA  ASN A  42     122.245  77.323  91.300  1.00  0.66           C  
ATOM    315  C   ASN A  42     120.762  77.667  91.312  1.00  0.66           C  
ATOM    316  O   ASN A  42     120.342  78.640  91.938  1.00  0.66           O  
ATOM    317  CB  ASN A  42     122.871  78.258  90.249  1.00  0.66           C  
ATOM    318  CG  ASN A  42     124.385  78.194  90.333  1.00  0.66           C  
ATOM    319  OD1 ASN A  42     124.996  78.188  91.403  1.00  0.66           O  
ATOM    320  ND2 ASN A  42     125.016  78.203  89.142  1.00  0.66           N  
ATOM    321  N   ILE A  43     119.927  76.900  90.584  1.00  0.67           N  
ATOM    322  CA  ILE A  43     118.498  77.168  90.463  1.00  0.67           C  
ATOM    323  C   ILE A  43     117.780  76.968  91.788  1.00  0.67           C  
ATOM    324  O   ILE A  43     117.848  75.909  92.401  1.00  0.67           O  
ATOM    325  CB  ILE A  43     117.847  76.362  89.336  1.00  0.67           C  
ATOM    326  CG1 ILE A  43     118.481  76.768  87.981  1.00  0.67           C  
ATOM    327  CG2 ILE A  43     116.310  76.571  89.315  1.00  0.67           C  
ATOM    328  CD1 ILE A  43     118.101  75.843  86.823  1.00  0.67           C  
ATOM    329  N   GLY A  44     117.067  78.011  92.269  1.00  0.68           N  
ATOM    330  CA  GLY A  44     116.391  77.976  93.560  1.00  0.68           C  
ATOM    331  C   GLY A  44     117.223  78.343  94.751  1.00  0.68           C  
ATOM    332  O   GLY A  44     116.763  78.262  95.886  1.00  0.68           O  
ATOM    333  N   LYS A  45     118.465  78.803  94.543  1.00  0.60           N  
ATOM    334  CA  LYS A  45     119.309  79.249  95.625  1.00  0.60           C  
ATOM    335  C   LYS A  45     119.501  80.755  95.566  1.00  0.60           C  
ATOM    336  O   LYS A  45     119.792  81.330  94.520  1.00  0.60           O  
ATOM    337  CB  LYS A  45     120.687  78.553  95.566  1.00  0.60           C  
ATOM    338  CG  LYS A  45     121.555  78.852  96.795  1.00  0.60           C  
ATOM    339  CD  LYS A  45     122.888  78.103  96.763  1.00  0.60           C  
ATOM    340  CE  LYS A  45     123.706  78.254  98.049  1.00  0.60           C  
ATOM    341  NZ  LYS A  45     124.060  79.675  98.268  1.00  0.60           N  
ATOM    342  N   ILE A  46     119.368  81.453  96.720  1.00  0.58           N  
ATOM    343  CA  ILE A  46     119.720  82.866  96.834  1.00  0.58           C  
ATOM    344  C   ILE A  46     121.190  83.090  96.488  1.00  0.58           C  
ATOM    345  O   ILE A  46     122.076  82.423  97.032  1.00  0.58           O  
ATOM    346  CB  ILE A  46     119.438  83.448  98.222  1.00  0.58           C  
ATOM    347  CG1 ILE A  46     117.942  83.305  98.583  1.00  0.58           C  
ATOM    348  CG2 ILE A  46     119.869  84.936  98.298  1.00  0.58           C  
ATOM    349  CD1 ILE A  46     117.655  83.560 100.067  1.00  0.58           C  
ATOM    350  N   ALA A  47     121.415  84.021  95.537  1.00  0.66           N  
ATOM    351  CA  ALA A  47     122.680  84.462  94.979  1.00  0.66           C  
ATOM    352  C   ALA A  47     123.123  83.627  93.788  1.00  0.66           C  
ATOM    353  O   ALA A  47     124.203  83.831  93.241  1.00  0.66           O  
ATOM    354  CB  ALA A  47     123.822  84.616  96.006  1.00  0.66           C  
ATOM    355  N   GLY A  48     122.258  82.713  93.309  1.00  0.66           N  
ATOM    356  CA  GLY A  48     122.436  82.057  92.030  1.00  0.66           C  
ATOM    357  C   GLY A  48     121.221  82.269  91.182  1.00  0.66           C  
ATOM    358  O   GLY A  48     120.375  83.094  91.512  1.00  0.66           O  
ATOM    359  N   ASN A  49     121.144  81.498  90.075  1.00  0.64           N  
ATOM    360  CA  ASN A  49     119.980  81.262  89.228  1.00  0.64           C  
ATOM    361  C   ASN A  49     120.125  81.864  87.821  1.00  0.64           C  
ATOM    362  O   ASN A  49     121.009  82.660  87.507  1.00  0.64           O  
ATOM    363  CB  ASN A  49     118.591  81.567  89.906  1.00  0.64           C  
ATOM    364  CG  ASN A  49     117.370  81.051  89.153  1.00  0.64           C  
ATOM    365  OD1 ASN A  49     117.243  79.860  88.878  1.00  0.64           O  
ATOM    366  ND2 ASN A  49     116.480  81.970  88.728  1.00  0.64           N  
ATOM    367  N   ILE A  50     119.224  81.416  86.927  1.00  0.62           N  
ATOM    368  CA  ILE A  50     118.835  81.996  85.656  1.00  0.62           C  
ATOM    369  C   ILE A  50     118.215  83.383  85.841  1.00  0.62           C  
ATOM    370  O   ILE A  50     117.070  83.529  86.268  1.00  0.62           O  
ATOM    371  CB  ILE A  50     117.805  81.068  85.004  1.00  0.62           C  
ATOM    372  CG1 ILE A  50     118.376  79.639  84.804  1.00  0.62           C  
ATOM    373  CG2 ILE A  50     117.304  81.676  83.675  1.00  0.62           C  
ATOM    374  CD1 ILE A  50     117.297  78.600  84.469  1.00  0.62           C  
ATOM    375  N   GLY A  51     118.953  84.455  85.507  1.00  0.61           N  
ATOM    376  CA  GLY A  51     118.468  85.826  85.578  1.00  0.61           C  
ATOM    377  C   GLY A  51     118.046  86.314  84.225  1.00  0.61           C  
ATOM    378  O   GLY A  51     118.776  87.045  83.565  1.00  0.61           O  
ATOM    379  N   SER A  52     116.850  85.912  83.762  1.00  0.57           N  
ATOM    380  CA  SER A  52     116.332  86.347  82.468  1.00  0.57           C  
ATOM    381  C   SER A  52     115.553  87.641  82.603  1.00  0.57           C  
ATOM    382  O   SER A  52     114.532  87.701  83.288  1.00  0.57           O  
ATOM    383  CB  SER A  52     115.427  85.277  81.799  1.00  0.57           C  
ATOM    384  OG  SER A  52     115.058  85.652  80.468  1.00  0.57           O  
ATOM    385  N   TYR A  53     116.032  88.721  81.953  1.00  0.56           N  
ATOM    386  CA  TYR A  53     115.401  90.025  82.012  1.00  0.56           C  
ATOM    387  C   TYR A  53     115.137  90.545  80.605  1.00  0.56           C  
ATOM    388  O   TYR A  53     115.977  90.471  79.708  1.00  0.56           O  
ATOM    389  CB  TYR A  53     116.248  91.062  82.800  1.00  0.56           C  
ATOM    390  CG  TYR A  53     116.503  90.584  84.207  1.00  0.56           C  
ATOM    391  CD1 TYR A  53     115.440  90.357  85.100  1.00  0.56           C  
ATOM    392  CD2 TYR A  53     117.816  90.336  84.641  1.00  0.56           C  
ATOM    393  CE1 TYR A  53     115.686  89.881  86.397  1.00  0.56           C  
ATOM    394  CE2 TYR A  53     118.065  89.867  85.940  1.00  0.56           C  
ATOM    395  CZ  TYR A  53     116.997  89.637  86.814  1.00  0.56           C  
ATOM    396  OH  TYR A  53     117.233  89.152  88.115  1.00  0.56           O  
ATOM    397  N   ALA A  54     113.923  91.081  80.366  1.00  0.61           N  
ATOM    398  CA  ALA A  54     113.551  91.579  79.060  1.00  0.61           C  
ATOM    399  C   ALA A  54     112.617  92.781  79.169  1.00  0.61           C  
ATOM    400  O   ALA A  54     113.037  93.908  79.421  1.00  0.61           O  
ATOM    401  CB  ALA A  54     112.914  90.423  78.253  1.00  0.61           C  
ATOM    402  N   GLY A  55     111.302  92.573  78.960  1.00  0.62           N  
ATOM    403  CA  GLY A  55     110.271  93.576  79.190  1.00  0.62           C  
ATOM    404  C   GLY A  55     109.701  93.470  80.576  1.00  0.62           C  
ATOM    405  O   GLY A  55     110.061  92.589  81.354  1.00  0.62           O  
ATOM    406  N   ASN A  56     108.741  94.354  80.911  1.00  0.57           N  
ATOM    407  CA  ASN A  56     108.049  94.328  82.186  1.00  0.57           C  
ATOM    408  C   ASN A  56     106.954  93.251  82.217  1.00  0.57           C  
ATOM    409  O   ASN A  56     105.763  93.542  82.272  1.00  0.57           O  
ATOM    410  CB  ASN A  56     107.465  95.736  82.501  1.00  0.57           C  
ATOM    411  CG  ASN A  56     107.169  95.823  83.993  1.00  0.57           C  
ATOM    412  OD1 ASN A  56     107.779  95.085  84.767  1.00  0.57           O  
ATOM    413  ND2 ASN A  56     106.249  96.714  84.414  1.00  0.57           N  
ATOM    414  N   TYR A  57     107.350  91.967  82.142  1.00  0.48           N  
ATOM    415  CA  TYR A  57     106.429  90.848  82.025  1.00  0.48           C  
ATOM    416  C   TYR A  57     105.786  90.425  83.336  1.00  0.48           C  
ATOM    417  O   TYR A  57     104.735  89.788  83.352  1.00  0.48           O  
ATOM    418  CB  TYR A  57     107.179  89.612  81.456  1.00  0.48           C  
ATOM    419  CG  TYR A  57     107.476  89.798  79.994  1.00  0.48           C  
ATOM    420  CD1 TYR A  57     106.427  89.723  79.064  1.00  0.48           C  
ATOM    421  CD2 TYR A  57     108.787  90.000  79.529  1.00  0.48           C  
ATOM    422  CE1 TYR A  57     106.676  89.869  77.692  1.00  0.48           C  
ATOM    423  CE2 TYR A  57     109.038  90.136  78.153  1.00  0.48           C  
ATOM    424  CZ  TYR A  57     107.980  90.085  77.239  1.00  0.48           C  
ATOM    425  OH  TYR A  57     108.230  90.241  75.863  1.00  0.48           O  
ATOM    426  N   ARG A  58     106.388  90.755  84.493  1.00  0.44           N  
ATOM    427  CA  ARG A  58     105.903  90.228  85.751  1.00  0.44           C  
ATOM    428  C   ARG A  58     104.894  91.149  86.410  1.00  0.44           C  
ATOM    429  O   ARG A  58     105.227  91.989  87.245  1.00  0.44           O  
ATOM    430  CB  ARG A  58     107.050  89.910  86.740  1.00  0.44           C  
ATOM    431  CG  ARG A  58     106.565  89.160  88.000  1.00  0.44           C  
ATOM    432  CD  ARG A  58     107.683  88.846  88.988  1.00  0.44           C  
ATOM    433  NE  ARG A  58     107.023  88.092  90.103  1.00  0.44           N  
ATOM    434  CZ  ARG A  58     107.680  87.427  91.060  1.00  0.44           C  
ATOM    435  NH1 ARG A  58     106.999  86.619  91.870  1.00  0.44           N  
ATOM    436  NH2 ARG A  58     108.992  87.570  91.228  1.00  0.44           N  
ATOM    437  N   VAL A  59     103.601  90.936  86.108  1.00  0.44           N  
ATOM    438  CA  VAL A  59     102.503  91.550  86.833  1.00  0.44           C  
ATOM    439  C   VAL A  59     102.312  90.779  88.134  1.00  0.44           C  
ATOM    440  O   VAL A  59     101.643  89.750  88.197  1.00  0.44           O  
ATOM    441  CB  VAL A  59     101.210  91.589  86.021  1.00  0.44           C  
ATOM    442  CG1 VAL A  59     100.126  92.391  86.774  1.00  0.44           C  
ATOM    443  CG2 VAL A  59     101.500  92.248  84.657  1.00  0.44           C  
ATOM    444  N   ALA A  60     102.968  91.241  89.219  1.00  0.41           N  
ATOM    445  CA  ALA A  60     103.137  90.491  90.455  1.00  0.41           C  
ATOM    446  C   ALA A  60     101.857  90.075  91.166  1.00  0.41           C  
ATOM    447  O   ALA A  60     101.758  88.987  91.726  1.00  0.41           O  
ATOM    448  CB  ALA A  60     104.013  91.297  91.431  1.00  0.41           C  
ATOM    449  N   MET A  61     100.832  90.934  91.143  1.00  0.41           N  
ATOM    450  CA  MET A  61      99.528  90.688  91.714  1.00  0.41           C  
ATOM    451  C   MET A  61      98.610  89.913  90.771  1.00  0.41           C  
ATOM    452  O   MET A  61      97.456  90.275  90.539  1.00  0.41           O  
ATOM    453  CB  MET A  61      98.918  92.037  92.167  1.00  0.41           C  
ATOM    454  CG  MET A  61      98.932  93.150  91.106  1.00  0.41           C  
ATOM    455  SD  MET A  61      98.597  94.762  91.843  1.00  0.41           S  
ATOM    456  CE  MET A  61      98.738  95.650  90.275  1.00  0.41           C  
ATOM    457  N   PHE A  62      99.130  88.793  90.217  1.00  0.43           N  
ATOM    458  CA  PHE A  62      98.536  88.077  89.105  1.00  0.43           C  
ATOM    459  C   PHE A  62      97.118  87.607  89.323  1.00  0.43           C  
ATOM    460  O   PHE A  62      96.325  87.825  88.433  1.00  0.43           O  
ATOM    461  CB  PHE A  62      99.435  86.930  88.530  1.00  0.43           C  
ATOM    462  CG  PHE A  62      98.789  86.234  87.336  1.00  0.43           C  
ATOM    463  CD1 PHE A  62      98.050  85.055  87.546  1.00  0.43           C  
ATOM    464  CD2 PHE A  62      98.809  86.788  86.041  1.00  0.43           C  
ATOM    465  CE1 PHE A  62      97.353  84.441  86.499  1.00  0.43           C  
ATOM    466  CE2 PHE A  62      98.124  86.167  84.985  1.00  0.43           C  
ATOM    467  CZ  PHE A  62      97.400  84.991  85.214  1.00  0.43           C  
ATOM    468  N   ASN A  63      96.661  87.002  90.436  1.00  0.50           N  
ATOM    469  CA  ASN A  63      95.293  86.484  90.388  1.00  0.50           C  
ATOM    470  C   ASN A  63      94.202  87.562  90.490  1.00  0.50           C  
ATOM    471  O   ASN A  63      93.043  87.308  90.167  1.00  0.50           O  
ATOM    472  CB  ASN A  63      95.048  85.302  91.359  1.00  0.50           C  
ATOM    473  CG  ASN A  63      95.276  85.718  92.804  1.00  0.50           C  
ATOM    474  OD1 ASN A  63      96.365  86.143  93.183  1.00  0.50           O  
ATOM    475  ND2 ASN A  63      94.224  85.617  93.642  1.00  0.50           N  
ATOM    476  N   GLY A  64      94.552  88.803  90.903  1.00  0.43           N  
ATOM    477  CA  GLY A  64      93.599  89.904  91.013  1.00  0.43           C  
ATOM    478  C   GLY A  64      93.285  90.605  89.715  1.00  0.43           C  
ATOM    479  O   GLY A  64      92.173  91.088  89.512  1.00  0.43           O  
ATOM    480  N   VAL A  65      94.267  90.707  88.805  1.00  0.50           N  
ATOM    481  CA  VAL A  65      94.125  91.412  87.530  1.00  0.50           C  
ATOM    482  C   VAL A  65      93.280  90.692  86.433  1.00  0.50           C  
ATOM    483  O   VAL A  65      92.398  91.346  85.884  1.00  0.50           O  
ATOM    484  CB  VAL A  65      95.476  91.914  86.991  1.00  0.50           C  
ATOM    485  CG1 VAL A  65      95.231  93.085  86.029  1.00  0.50           C  
ATOM    486  CG2 VAL A  65      96.358  92.500  88.106  1.00  0.50           C  
ATOM    487  N   PRO A  66      93.389  89.397  86.070  1.00  0.47           N  
ATOM    488  CA  PRO A  66      92.724  88.734  84.938  1.00  0.47           C  
ATOM    489  C   PRO A  66      91.236  88.824  84.935  1.00  0.47           C  
ATOM    490  O   PRO A  66      90.632  88.931  83.878  1.00  0.47           O  
ATOM    491  CB  PRO A  66      93.130  87.258  85.076  1.00  0.47           C  
ATOM    492  CG  PRO A  66      94.533  87.344  85.652  1.00  0.47           C  
ATOM    493  CD  PRO A  66      94.453  88.565  86.558  1.00  0.47           C  
ATOM    494  N   GLN A  67      90.627  88.775  86.122  1.00  0.31           N  
ATOM    495  CA  GLN A  67      89.190  88.840  86.246  1.00  0.31           C  
ATOM    496  C   GLN A  67      88.657  90.274  86.174  1.00  0.31           C  
ATOM    497  O   GLN A  67      87.453  90.491  86.142  1.00  0.31           O  
ATOM    498  CB  GLN A  67      88.738  88.245  87.586  1.00  0.31           C  
ATOM    499  CG  GLN A  67      89.132  86.786  87.876  1.00  0.31           C  
ATOM    500  CD  GLN A  67      88.616  86.464  89.274  1.00  0.31           C  
ATOM    501  OE1 GLN A  67      88.092  87.339  89.970  1.00  0.31           O  
ATOM    502  NE2 GLN A  67      88.738  85.193  89.705  1.00  0.31           N  
ATOM    503  N   TYR A  68      89.554  91.288  86.194  1.00  0.35           N  
ATOM    504  CA  TYR A  68      89.266  92.655  85.787  1.00  0.35           C  
ATOM    505  C   TYR A  68      89.430  92.792  84.276  1.00  0.35           C  
ATOM    506  O   TYR A  68      88.616  93.410  83.601  1.00  0.35           O  
ATOM    507  CB  TYR A  68      90.264  93.616  86.515  1.00  0.35           C  
ATOM    508  CG  TYR A  68      90.168  95.060  86.102  1.00  0.35           C  
ATOM    509  CD1 TYR A  68      91.253  95.673  85.449  1.00  0.35           C  
ATOM    510  CD2 TYR A  68      88.988  95.788  86.297  1.00  0.35           C  
ATOM    511  CE1 TYR A  68      91.156  96.998  84.999  1.00  0.35           C  
ATOM    512  CE2 TYR A  68      88.883  97.107  85.826  1.00  0.35           C  
ATOM    513  CZ  TYR A  68      89.969  97.712  85.191  1.00  0.35           C  
ATOM    514  OH  TYR A  68      89.835  99.025  84.705  1.00  0.35           O  
ATOM    515  N   ILE A  69      90.520  92.212  83.728  1.00  0.41           N  
ATOM    516  CA  ILE A  69      90.882  92.268  82.315  1.00  0.41           C  
ATOM    517  C   ILE A  69      89.864  91.592  81.417  1.00  0.41           C  
ATOM    518  O   ILE A  69      89.506  92.108  80.358  1.00  0.41           O  
ATOM    519  CB  ILE A  69      92.257  91.618  82.078  1.00  0.41           C  
ATOM    520  CG1 ILE A  69      93.373  92.424  82.776  1.00  0.41           C  
ATOM    521  CG2 ILE A  69      92.586  91.483  80.571  1.00  0.41           C  
ATOM    522  CD1 ILE A  69      94.718  91.681  82.811  1.00  0.41           C  
ATOM    523  N   ALA A  70      89.393  90.394  81.804  1.00  0.42           N  
ATOM    524  CA  ALA A  70      88.645  89.567  80.902  1.00  0.42           C  
ATOM    525  C   ALA A  70      87.621  88.699  81.607  1.00  0.42           C  
ATOM    526  O   ALA A  70      87.817  88.161  82.697  1.00  0.42           O  
ATOM    527  CB  ALA A  70      89.618  88.668  80.116  1.00  0.42           C  
ATOM    528  N   GLU A  71      86.478  88.515  80.930  1.00  0.26           N  
ATOM    529  CA  GLU A  71      85.419  87.620  81.321  1.00  0.26           C  
ATOM    530  C   GLU A  71      85.803  86.198  80.970  1.00  0.26           C  
ATOM    531  O   GLU A  71      85.964  85.867  79.803  1.00  0.26           O  
ATOM    532  CB  GLU A  71      84.149  88.029  80.550  1.00  0.26           C  
ATOM    533  CG  GLU A  71      83.525  89.321  81.130  1.00  0.26           C  
ATOM    534  CD  GLU A  71      82.618  89.053  82.331  1.00  0.26           C  
ATOM    535  OE1 GLU A  71      82.076  87.920  82.457  1.00  0.26           O  
ATOM    536  OE2 GLU A  71      82.419  89.980  83.154  1.00  0.26           O  
ATOM    537  N   ASN A  72      85.997  85.319  81.973  1.00  0.34           N  
ATOM    538  CA  ASN A  72      86.391  83.934  81.764  1.00  0.34           C  
ATOM    539  C   ASN A  72      85.150  83.067  81.488  1.00  0.34           C  
ATOM    540  O   ASN A  72      84.288  83.005  82.368  1.00  0.34           O  
ATOM    541  CB  ASN A  72      87.171  83.444  83.025  1.00  0.34           C  
ATOM    542  CG  ASN A  72      87.848  82.082  82.860  1.00  0.34           C  
ATOM    543  OD1 ASN A  72      87.468  81.233  82.060  1.00  0.34           O  
ATOM    544  ND2 ASN A  72      88.908  81.835  83.664  1.00  0.34           N  
ATOM    545  N   PRO A  73      84.975  82.400  80.341  1.00  0.28           N  
ATOM    546  CA  PRO A  73      86.004  82.107  79.337  1.00  0.28           C  
ATOM    547  C   PRO A  73      86.093  83.194  78.280  1.00  0.28           C  
ATOM    548  O   PRO A  73      85.101  83.539  77.641  1.00  0.28           O  
ATOM    549  CB  PRO A  73      85.528  80.789  78.699  1.00  0.28           C  
ATOM    550  CG  PRO A  73      84.006  80.828  78.861  1.00  0.28           C  
ATOM    551  CD  PRO A  73      83.834  81.491  80.225  1.00  0.28           C  
ATOM    552  N   PHE A  74      87.301  83.754  78.079  1.00  0.33           N  
ATOM    553  CA  PHE A  74      87.520  84.855  77.166  1.00  0.33           C  
ATOM    554  C   PHE A  74      87.967  84.353  75.809  1.00  0.33           C  
ATOM    555  O   PHE A  74      88.541  83.273  75.675  1.00  0.33           O  
ATOM    556  CB  PHE A  74      88.517  85.905  77.741  1.00  0.33           C  
ATOM    557  CG  PHE A  74      89.817  85.287  78.183  1.00  0.33           C  
ATOM    558  CD1 PHE A  74      90.005  84.866  79.511  1.00  0.33           C  
ATOM    559  CD2 PHE A  74      90.852  85.097  77.256  1.00  0.33           C  
ATOM    560  CE1 PHE A  74      91.191  84.228  79.893  1.00  0.33           C  
ATOM    561  CE2 PHE A  74      92.040  84.457  77.630  1.00  0.33           C  
ATOM    562  CZ  PHE A  74      92.205  84.018  78.950  1.00  0.33           C  
ATOM    563  N   ASP A  75      87.704  85.152  74.766  1.00  0.34           N  
ATOM    564  CA  ASP A  75      88.053  84.823  73.409  1.00  0.34           C  
ATOM    565  C   ASP A  75      89.484  85.271  73.101  1.00  0.34           C  
ATOM    566  O   ASP A  75      89.941  86.326  73.548  1.00  0.34           O  
ATOM    567  CB  ASP A  75      86.993  85.465  72.476  1.00  0.34           C  
ATOM    568  CG  ASP A  75      86.924  84.790  71.117  1.00  0.34           C  
ATOM    569  OD1 ASP A  75      87.668  83.800  70.900  1.00  0.34           O  
ATOM    570  OD2 ASP A  75      86.093  85.255  70.298  1.00  0.34           O  
ATOM    571  N   ILE A  76      90.222  84.435  72.347  1.00  0.31           N  
ATOM    572  CA  ILE A  76      91.558  84.701  71.843  1.00  0.31           C  
ATOM    573  C   ILE A  76      91.682  84.021  70.496  1.00  0.31           C  
ATOM    574  O   ILE A  76      91.226  82.901  70.277  1.00  0.31           O  
ATOM    575  CB  ILE A  76      92.744  84.237  72.706  1.00  0.31           C  
ATOM    576  CG1 ILE A  76      92.680  82.739  73.092  1.00  0.31           C  
ATOM    577  CG2 ILE A  76      92.866  85.139  73.950  1.00  0.31           C  
ATOM    578  CD1 ILE A  76      94.002  82.232  73.672  1.00  0.31           C  
ATOM    579  N   GLU A  77      92.331  84.698  69.536  1.00  0.26           N  
ATOM    580  CA  GLU A  77      92.559  84.162  68.214  1.00  0.26           C  
ATOM    581  C   GLU A  77      93.731  83.182  68.213  1.00  0.26           C  
ATOM    582  O   GLU A  77      94.639  83.258  69.042  1.00  0.26           O  
ATOM    583  CB  GLU A  77      92.757  85.316  67.202  1.00  0.26           C  
ATOM    584  CG  GLU A  77      91.525  86.266  67.118  1.00  0.26           C  
ATOM    585  CD  GLU A  77      91.769  87.535  66.293  1.00  0.26           C  
ATOM    586  OE1 GLU A  77      92.948  87.836  65.989  1.00  0.26           O  
ATOM    587  OE2 GLU A  77      90.775  88.242  65.977  1.00  0.26           O  
ATOM    588  N   LEU A  78      93.712  82.197  67.297  1.00  0.24           N  
ATOM    589  CA  LEU A  78      94.710  81.150  67.224  1.00  0.24           C  
ATOM    590  C   LEU A  78      95.092  80.936  65.774  1.00  0.24           C  
ATOM    591  O   LEU A  78      94.231  80.664  64.945  1.00  0.24           O  
ATOM    592  CB  LEU A  78      94.153  79.793  67.734  1.00  0.24           C  
ATOM    593  CG  LEU A  78      93.853  79.725  69.244  1.00  0.24           C  
ATOM    594  CD1 LEU A  78      92.874  78.577  69.508  1.00  0.24           C  
ATOM    595  CD2 LEU A  78      95.124  79.520  70.081  1.00  0.24           C  
ATOM    596  N   ASP A  79      96.398  81.003  65.461  1.00  0.22           N  
ATOM    597  CA  ASP A  79      96.941  80.641  64.170  1.00  0.22           C  
ATOM    598  C   ASP A  79      97.898  79.481  64.379  1.00  0.22           C  
ATOM    599  O   ASP A  79      98.666  79.448  65.343  1.00  0.22           O  
ATOM    600  CB  ASP A  79      97.769  81.789  63.551  1.00  0.22           C  
ATOM    601  CG  ASP A  79      96.871  82.931  63.126  1.00  0.22           C  
ATOM    602  OD1 ASP A  79      96.245  82.804  62.043  1.00  0.22           O  
ATOM    603  OD2 ASP A  79      96.863  83.958  63.850  1.00  0.22           O  
ATOM    604  N   GLY A  80      97.888  78.480  63.477  1.00  0.22           N  
ATOM    605  CA  GLY A  80      98.826  77.370  63.549  1.00  0.22           C  
ATOM    606  C   GLY A  80      99.367  76.975  62.202  1.00  0.22           C  
ATOM    607  O   GLY A  80      98.630  76.784  61.240  1.00  0.22           O  
ATOM    608  N   ALA A  81     100.696  76.795  62.103  1.00  0.22           N  
ATOM    609  CA  ALA A  81     101.364  76.397  60.880  1.00  0.22           C  
ATOM    610  C   ALA A  81     101.723  74.914  60.936  1.00  0.22           C  
ATOM    611  O   ALA A  81     101.562  74.258  61.961  1.00  0.22           O  
ATOM    612  CB  ALA A  81     102.577  77.310  60.612  1.00  0.22           C  
ATOM    613  N   LYS A  82     102.139  74.316  59.801  1.00  0.19           N  
ATOM    614  CA  LYS A  82     102.320  72.877  59.707  1.00  0.19           C  
ATOM    615  C   LYS A  82     103.622  72.512  59.012  1.00  0.19           C  
ATOM    616  O   LYS A  82     103.880  73.035  57.928  1.00  0.19           O  
ATOM    617  CB  LYS A  82     101.186  72.231  58.887  1.00  0.19           C  
ATOM    618  CG  LYS A  82      99.814  72.430  59.538  1.00  0.19           C  
ATOM    619  CD  LYS A  82      98.735  71.650  58.784  1.00  0.19           C  
ATOM    620  CE  LYS A  82      97.331  71.897  59.331  1.00  0.19           C  
ATOM    621  NZ  LYS A  82      96.336  71.212  58.477  1.00  0.19           N  
ATOM    622  N   PRO A  83     104.451  71.624  59.551  1.00  0.21           N  
ATOM    623  CA  PRO A  83     105.646  71.178  58.844  1.00  0.21           C  
ATOM    624  C   PRO A  83     105.520  69.713  58.449  1.00  0.21           C  
ATOM    625  O   PRO A  83     104.837  68.940  59.122  1.00  0.21           O  
ATOM    626  CB  PRO A  83     106.722  71.348  59.921  1.00  0.21           C  
ATOM    627  CG  PRO A  83     106.004  70.925  61.205  1.00  0.21           C  
ATOM    628  CD  PRO A  83     104.592  71.474  61.007  1.00  0.21           C  
ATOM    629  N   ALA A  84     106.190  69.294  57.357  1.00  0.18           N  
ATOM    630  CA  ALA A  84     106.240  67.910  56.930  1.00  0.18           C  
ATOM    631  C   ALA A  84     107.683  67.436  56.906  1.00  0.18           C  
ATOM    632  O   ALA A  84     108.557  68.107  56.361  1.00  0.18           O  
ATOM    633  CB  ALA A  84     105.620  67.769  55.528  1.00  0.18           C  
ATOM    634  N   ARG A  85     107.985  66.284  57.538  1.00  0.24           N  
ATOM    635  CA  ARG A  85     109.354  65.830  57.697  1.00  0.24           C  
ATOM    636  C   ARG A  85     109.356  64.315  57.944  1.00  0.24           C  
ATOM    637  O   ARG A  85     108.339  63.802  58.392  1.00  0.24           O  
ATOM    638  CB  ARG A  85     110.034  66.660  58.824  1.00  0.24           C  
ATOM    639  CG  ARG A  85     109.407  66.444  60.216  1.00  0.24           C  
ATOM    640  CD  ARG A  85     110.054  67.254  61.342  1.00  0.24           C  
ATOM    641  NE  ARG A  85     109.369  66.825  62.601  1.00  0.24           N  
ATOM    642  CZ  ARG A  85     108.237  67.319  63.108  1.00  0.24           C  
ATOM    643  NH1 ARG A  85     107.675  66.692  64.131  1.00  0.24           N  
ATOM    644  NH2 ARG A  85     107.609  68.360  62.581  1.00  0.24           N  
ATOM    645  N   PRO A  86     110.396  63.540  57.596  1.00  0.44           N  
ATOM    646  CA  PRO A  86     110.250  62.106  57.305  1.00  0.44           C  
ATOM    647  C   PRO A  86     108.926  61.539  56.789  1.00  0.44           C  
ATOM    648  O   PRO A  86     108.465  60.540  57.334  1.00  0.44           O  
ATOM    649  CB  PRO A  86     110.613  61.487  58.658  1.00  0.44           C  
ATOM    650  CG  PRO A  86     111.752  62.363  59.191  1.00  0.44           C  
ATOM    651  CD  PRO A  86     111.633  63.674  58.389  1.00  0.44           C  
ATOM    652  N   LYS A  87     108.314  62.133  55.739  1.00  0.33           N  
ATOM    653  CA  LYS A  87     106.966  61.839  55.240  1.00  0.33           C  
ATOM    654  C   LYS A  87     105.805  62.211  56.172  1.00  0.33           C  
ATOM    655  O   LYS A  87     104.687  62.437  55.715  1.00  0.33           O  
ATOM    656  CB  LYS A  87     106.775  60.362  54.792  1.00  0.33           C  
ATOM    657  CG  LYS A  87     107.831  59.841  53.807  1.00  0.33           C  
ATOM    658  CD  LYS A  87     107.663  58.329  53.596  1.00  0.33           C  
ATOM    659  CE  LYS A  87     108.734  57.724  52.687  1.00  0.33           C  
ATOM    660  NZ  LYS A  87     108.523  56.264  52.548  1.00  0.33           N  
ATOM    661  N   LEU A  88     106.041  62.319  57.489  1.00  0.34           N  
ATOM    662  CA  LEU A  88     105.044  62.608  58.492  1.00  0.34           C  
ATOM    663  C   LEU A  88     104.879  64.110  58.667  1.00  0.34           C  
ATOM    664  O   LEU A  88     105.829  64.889  58.736  1.00  0.34           O  
ATOM    665  CB  LEU A  88     105.427  61.907  59.822  1.00  0.34           C  
ATOM    666  CG  LEU A  88     104.426  62.035  60.990  1.00  0.34           C  
ATOM    667  CD1 LEU A  88     103.022  61.508  60.651  1.00  0.34           C  
ATOM    668  CD2 LEU A  88     104.965  61.292  62.221  1.00  0.34           C  
ATOM    669  N   TYR A  89     103.629  64.588  58.707  1.00  0.22           N  
ATOM    670  CA  TYR A  89     103.361  65.989  58.906  1.00  0.22           C  
ATOM    671  C   TYR A  89     102.460  66.141  60.107  1.00  0.22           C  
ATOM    672  O   TYR A  89     101.661  65.262  60.429  1.00  0.22           O  
ATOM    673  CB  TYR A  89     102.835  66.682  57.616  1.00  0.22           C  
ATOM    674  CG  TYR A  89     101.376  66.459  57.372  1.00  0.22           C  
ATOM    675  CD1 TYR A  89     100.916  65.345  56.657  1.00  0.22           C  
ATOM    676  CD2 TYR A  89     100.451  67.368  57.907  1.00  0.22           C  
ATOM    677  CE1 TYR A  89      99.541  65.162  56.450  1.00  0.22           C  
ATOM    678  CE2 TYR A  89      99.077  67.166  57.733  1.00  0.22           C  
ATOM    679  CZ  TYR A  89      98.624  66.077  56.986  1.00  0.22           C  
ATOM    680  OH  TYR A  89      97.247  65.944  56.715  1.00  0.22           O  
ATOM    681  N   TRP A  90     102.582  67.277  60.802  1.00  0.16           N  
ATOM    682  CA  TRP A  90     101.851  67.517  62.024  1.00  0.16           C  
ATOM    683  C   TRP A  90     100.838  68.626  61.829  1.00  0.16           C  
ATOM    684  O   TRP A  90     100.794  69.315  60.808  1.00  0.16           O  
ATOM    685  CB  TRP A  90     102.818  67.788  63.195  1.00  0.16           C  
ATOM    686  CG  TRP A  90     103.653  66.561  63.533  1.00  0.16           C  
ATOM    687  CD1 TRP A  90     104.781  66.084  62.919  1.00  0.16           C  
ATOM    688  CD2 TRP A  90     103.313  65.605  64.554  1.00  0.16           C  
ATOM    689  NE1 TRP A  90     105.208  64.929  63.535  1.00  0.16           N  
ATOM    690  CE2 TRP A  90     104.309  64.603  64.522  1.00  0.16           C  
ATOM    691  CE3 TRP A  90     102.254  65.542  65.460  1.00  0.16           C  
ATOM    692  CZ2 TRP A  90     104.262  63.527  65.392  1.00  0.16           C  
ATOM    693  CZ3 TRP A  90     102.204  64.444  66.333  1.00  0.16           C  
ATOM    694  CH2 TRP A  90     103.191  63.449  66.294  1.00  0.16           C  
ATOM    695  N   ARG A  91      99.925  68.787  62.799  1.00  0.19           N  
ATOM    696  CA  ARG A  91      98.887  69.787  62.744  1.00  0.19           C  
ATOM    697  C   ARG A  91      98.889  70.522  64.061  1.00  0.19           C  
ATOM    698  O   ARG A  91      99.171  69.929  65.095  1.00  0.19           O  
ATOM    699  CB  ARG A  91      97.468  69.187  62.542  1.00  0.19           C  
ATOM    700  CG  ARG A  91      97.305  68.318  61.278  1.00  0.19           C  
ATOM    701  CD  ARG A  91      95.861  67.836  61.086  1.00  0.19           C  
ATOM    702  NE  ARG A  91      95.826  67.034  59.817  1.00  0.19           N  
ATOM    703  CZ  ARG A  91      94.704  66.547  59.266  1.00  0.19           C  
ATOM    704  NH1 ARG A  91      94.790  65.734  58.218  1.00  0.19           N  
ATOM    705  NH2 ARG A  91      93.496  66.841  59.734  1.00  0.19           N  
ATOM    706  N   ALA A  92      98.548  71.819  64.043  1.00  0.22           N  
ATOM    707  CA  ALA A  92      98.311  72.595  65.238  1.00  0.22           C  
ATOM    708  C   ALA A  92      96.794  72.747  65.384  1.00  0.22           C  
ATOM    709  O   ALA A  92      96.061  71.876  64.920  1.00  0.22           O  
ATOM    710  CB  ALA A  92      99.049  73.939  65.073  1.00  0.22           C  
ATOM    711  N   GLU A  93      96.314  73.854  66.001  1.00  0.38           N  
ATOM    712  CA  GLU A  93      94.947  74.399  66.025  1.00  0.38           C  
ATOM    713  C   GLU A  93      93.755  73.418  66.022  1.00  0.38           C  
ATOM    714  O   GLU A  93      93.190  73.272  67.102  1.00  0.38           O  
ATOM    715  CB  GLU A  93      94.786  75.617  65.066  1.00  0.38           C  
ATOM    716  CG  GLU A  93      93.387  76.308  65.071  1.00  0.38           C  
ATOM    717  CD  GLU A  93      92.941  76.785  63.684  1.00  0.38           C  
ATOM    718  OE1 GLU A  93      93.692  76.567  62.699  1.00  0.38           O  
ATOM    719  OE2 GLU A  93      91.795  77.293  63.595  1.00  0.38           O  
ATOM    720  N   PRO A  94      93.293  72.686  64.985  1.00  0.34           N  
ATOM    721  CA  PRO A  94      92.327  71.594  65.130  1.00  0.34           C  
ATOM    722  C   PRO A  94      92.623  70.521  66.181  1.00  0.34           C  
ATOM    723  O   PRO A  94      91.714  69.773  66.534  1.00  0.34           O  
ATOM    724  CB  PRO A  94      92.276  70.952  63.731  1.00  0.34           C  
ATOM    725  CG  PRO A  94      92.681  72.049  62.743  1.00  0.34           C  
ATOM    726  CD  PRO A  94      93.482  73.054  63.575  1.00  0.34           C  
ATOM    727  N   ALA A  95      93.877  70.370  66.657  1.00  0.44           N  
ATOM    728  CA  ALA A  95      94.169  69.569  67.827  1.00  0.44           C  
ATOM    729  C   ALA A  95      93.958  70.436  69.066  1.00  0.44           C  
ATOM    730  O   ALA A  95      94.591  71.471  69.226  1.00  0.44           O  
ATOM    731  CB  ALA A  95      95.615  69.030  67.781  1.00  0.44           C  
ATOM    732  N   HIS A  96      92.993  70.055  69.931  1.00  0.29           N  
ATOM    733  CA  HIS A  96      92.708  70.676  71.221  1.00  0.29           C  
ATOM    734  C   HIS A  96      92.074  72.062  71.181  1.00  0.29           C  
ATOM    735  O   HIS A  96      91.646  72.583  72.210  1.00  0.29           O  
ATOM    736  CB  HIS A  96      93.885  70.575  72.225  1.00  0.29           C  
ATOM    737  CG  HIS A  96      94.077  69.165  72.707  1.00  0.29           C  
ATOM    738  ND1 HIS A  96      94.618  68.207  71.873  1.00  0.29           N  
ATOM    739  CD2 HIS A  96      93.798  68.619  73.920  1.00  0.29           C  
ATOM    740  CE1 HIS A  96      94.681  67.109  72.590  1.00  0.29           C  
ATOM    741  NE2 HIS A  96      94.191  67.297  73.840  1.00  0.29           N  
ATOM    742  N   TYR A  97      91.901  72.643  69.983  1.00  0.22           N  
ATOM    743  CA  TYR A  97      91.203  73.890  69.750  1.00  0.22           C  
ATOM    744  C   TYR A  97      90.315  73.664  68.545  1.00  0.22           C  
ATOM    745  O   TYR A  97      90.224  72.566  68.001  1.00  0.22           O  
ATOM    746  CB  TYR A  97      92.107  75.137  69.516  1.00  0.22           C  
ATOM    747  CG  TYR A  97      93.161  75.201  70.573  1.00  0.22           C  
ATOM    748  CD1 TYR A  97      92.922  75.832  71.808  1.00  0.22           C  
ATOM    749  CD2 TYR A  97      94.372  74.526  70.370  1.00  0.22           C  
ATOM    750  CE1 TYR A  97      93.855  75.719  72.854  1.00  0.22           C  
ATOM    751  CE2 TYR A  97      95.279  74.386  71.417  1.00  0.22           C  
ATOM    752  CZ  TYR A  97      95.012  74.953  72.658  1.00  0.22           C  
ATOM    753  OH  TYR A  97      95.923  74.628  73.671  1.00  0.22           O  
ATOM    754  N   TYR A  98      89.576  74.700  68.121  1.00  0.22           N  
ATOM    755  CA  TYR A  98      88.665  74.596  67.008  1.00  0.22           C  
ATOM    756  C   TYR A  98      88.800  75.888  66.241  1.00  0.22           C  
ATOM    757  O   TYR A  98      89.216  76.902  66.801  1.00  0.22           O  
ATOM    758  CB  TYR A  98      87.186  74.432  67.458  1.00  0.22           C  
ATOM    759  CG  TYR A  98      86.991  73.130  68.186  1.00  0.22           C  
ATOM    760  CD1 TYR A  98      86.682  71.958  67.478  1.00  0.22           C  
ATOM    761  CD2 TYR A  98      87.138  73.059  69.583  1.00  0.22           C  
ATOM    762  CE1 TYR A  98      86.504  70.742  68.151  1.00  0.22           C  
ATOM    763  CE2 TYR A  98      86.983  71.840  70.258  1.00  0.22           C  
ATOM    764  CZ  TYR A  98      86.655  70.684  69.539  1.00  0.22           C  
ATOM    765  OH  TYR A  98      86.484  69.458  70.210  1.00  0.22           O  
ATOM    766  N   ASN A  99      88.450  75.869  64.943  1.00  0.23           N  
ATOM    767  CA  ASN A  99      88.529  77.022  64.071  1.00  0.23           C  
ATOM    768  C   ASN A  99      87.258  77.864  64.200  1.00  0.23           C  
ATOM    769  O   ASN A  99      86.359  77.537  64.969  1.00  0.23           O  
ATOM    770  CB  ASN A  99      88.869  76.603  62.609  1.00  0.23           C  
ATOM    771  CG  ASN A  99      87.801  75.749  61.942  1.00  0.23           C  
ATOM    772  OD1 ASN A  99      86.636  75.707  62.344  1.00  0.23           O  
ATOM    773  ND2 ASN A  99      88.191  75.087  60.835  1.00  0.23           N  
ATOM    774  N   HIS A 100      87.141  78.984  63.462  1.00  0.21           N  
ATOM    775  CA  HIS A 100      85.920  79.778  63.492  1.00  0.21           C  
ATOM    776  C   HIS A 100      85.573  80.292  62.130  1.00  0.21           C  
ATOM    777  O   HIS A 100      85.840  81.436  61.778  1.00  0.21           O  
ATOM    778  CB  HIS A 100      86.050  81.012  64.382  1.00  0.21           C  
ATOM    779  CG  HIS A 100      85.987  80.657  65.810  1.00  0.21           C  
ATOM    780  ND1 HIS A 100      84.757  80.358  66.361  1.00  0.21           N  
ATOM    781  CD2 HIS A 100      86.940  80.733  66.765  1.00  0.21           C  
ATOM    782  CE1 HIS A 100      84.987  80.273  67.653  1.00  0.21           C  
ATOM    783  NE2 HIS A 100      86.291  80.490  67.952  1.00  0.21           N  
ATOM    784  N   GLU A 101      84.945  79.438  61.315  1.00  0.29           N  
ATOM    785  CA  GLU A 101      84.686  79.751  59.927  1.00  0.29           C  
ATOM    786  C   GLU A 101      83.264  80.251  59.698  1.00  0.29           C  
ATOM    787  O   GLU A 101      82.831  80.442  58.568  1.00  0.29           O  
ATOM    788  CB  GLU A 101      85.018  78.543  59.010  1.00  0.29           C  
ATOM    789  CG  GLU A 101      86.201  77.654  59.491  1.00  0.29           C  
ATOM    790  CD  GLU A 101      86.672  76.550  58.535  1.00  0.29           C  
ATOM    791  OE1 GLU A 101      86.390  75.361  58.835  1.00  0.29           O  
ATOM    792  OE2 GLU A 101      87.412  76.883  57.580  1.00  0.29           O  
ATOM    793  N   ASP A 102      82.517  80.507  60.784  1.00  0.28           N  
ATOM    794  CA  ASP A 102      81.152  80.958  60.773  1.00  0.28           C  
ATOM    795  C   ASP A 102      81.060  82.008  61.852  1.00  0.28           C  
ATOM    796  O   ASP A 102      81.878  82.047  62.767  1.00  0.28           O  
ATOM    797  CB  ASP A 102      80.200  79.817  61.196  1.00  0.28           C  
ATOM    798  CG  ASP A 102      79.735  79.030  59.996  1.00  0.28           C  
ATOM    799  OD1 ASP A 102      79.033  79.624  59.152  1.00  0.28           O  
ATOM    800  OD2 ASP A 102      80.027  77.814  59.928  1.00  0.28           O  
ATOM    801  N   HIS A 103      80.035  82.873  61.769  1.00  0.26           N  
ATOM    802  CA  HIS A 103      79.565  83.671  62.891  1.00  0.26           C  
ATOM    803  C   HIS A 103      78.835  82.866  63.985  1.00  0.26           C  
ATOM    804  O   HIS A 103      79.047  83.161  65.162  1.00  0.26           O  
ATOM    805  CB  HIS A 103      78.698  84.855  62.402  1.00  0.26           C  
ATOM    806  CG  HIS A 103      78.435  85.863  63.472  1.00  0.26           C  
ATOM    807  ND1 HIS A 103      79.334  86.888  63.650  1.00  0.26           N  
ATOM    808  CD2 HIS A 103      77.491  85.887  64.448  1.00  0.26           C  
ATOM    809  CE1 HIS A 103      78.935  87.518  64.729  1.00  0.26           C  
ATOM    810  NE2 HIS A 103      77.822  86.952  65.261  1.00  0.26           N  
ATOM    811  N   PRO A 104      77.963  81.874  63.744  1.00  0.26           N  
ATOM    812  CA  PRO A 104      77.673  80.815  64.715  1.00  0.26           C  
ATOM    813  C   PRO A 104      78.859  80.077  65.333  1.00  0.26           C  
ATOM    814  O   PRO A 104      79.842  79.800  64.650  1.00  0.26           O  
ATOM    815  CB  PRO A 104      76.788  79.819  63.951  1.00  0.26           C  
ATOM    816  CG  PRO A 104      76.123  80.637  62.842  1.00  0.26           C  
ATOM    817  CD  PRO A 104      77.141  81.737  62.531  1.00  0.26           C  
ATOM    818  N   LEU A 105      78.742  79.684  66.620  1.00  0.26           N  
ATOM    819  CA  LEU A 105      79.683  78.805  67.293  1.00  0.26           C  
ATOM    820  C   LEU A 105      79.792  77.426  66.644  1.00  0.26           C  
ATOM    821  O   LEU A 105      78.816  76.841  66.173  1.00  0.26           O  
ATOM    822  CB  LEU A 105      79.317  78.601  68.788  1.00  0.26           C  
ATOM    823  CG  LEU A 105      79.218  79.892  69.627  1.00  0.26           C  
ATOM    824  CD1 LEU A 105      78.716  79.555  71.040  1.00  0.26           C  
ATOM    825  CD2 LEU A 105      80.559  80.637  69.714  1.00  0.26           C  
ATOM    826  N   LYS A 106      81.014  76.872  66.594  1.00  0.26           N  
ATOM    827  CA  LYS A 106      81.261  75.541  66.084  1.00  0.26           C  
ATOM    828  C   LYS A 106      80.715  74.411  66.950  1.00  0.26           C  
ATOM    829  O   LYS A 106      80.682  74.481  68.176  1.00  0.26           O  
ATOM    830  CB  LYS A 106      82.765  75.335  65.811  1.00  0.26           C  
ATOM    831  CG  LYS A 106      83.367  76.281  64.752  1.00  0.26           C  
ATOM    832  CD  LYS A 106      82.922  75.992  63.306  1.00  0.26           C  
ATOM    833  CE  LYS A 106      81.743  76.819  62.806  1.00  0.26           C  
ATOM    834  NZ  LYS A 106      81.335  76.318  61.495  1.00  0.26           N  
ATOM    835  N   MET A 107      80.276  73.317  66.298  1.00  0.26           N  
ATOM    836  CA  MET A 107      79.672  72.175  66.945  1.00  0.26           C  
ATOM    837  C   MET A 107      80.494  70.956  66.592  1.00  0.26           C  
ATOM    838  O   MET A 107      80.979  70.835  65.471  1.00  0.26           O  
ATOM    839  CB  MET A 107      78.227  71.937  66.433  1.00  0.26           C  
ATOM    840  CG  MET A 107      77.257  73.097  66.734  1.00  0.26           C  
ATOM    841  SD  MET A 107      76.943  73.377  68.504  1.00  0.26           S  
ATOM    842  CE  MET A 107      75.988  71.861  68.805  1.00  0.26           C  
ATOM    843  N   GLY A 108      80.673  69.997  67.530  1.00  0.32           N  
ATOM    844  CA  GLY A 108      81.406  68.748  67.280  1.00  0.32           C  
ATOM    845  C   GLY A 108      81.022  68.007  66.017  1.00  0.32           C  
ATOM    846  O   GLY A 108      81.862  67.663  65.196  1.00  0.32           O  
ATOM    847  N   LYS A 109      79.711  67.790  65.805  1.00  0.30           N  
ATOM    848  CA  LYS A 109      79.182  67.161  64.606  1.00  0.30           C  
ATOM    849  C   LYS A 109      79.462  67.926  63.312  1.00  0.30           C  
ATOM    850  O   LYS A 109      79.759  67.324  62.284  1.00  0.30           O  
ATOM    851  CB  LYS A 109      77.652  66.953  64.744  1.00  0.30           C  
ATOM    852  CG  LYS A 109      77.028  66.104  63.620  1.00  0.30           C  
ATOM    853  CD  LYS A 109      75.500  65.997  63.752  1.00  0.30           C  
ATOM    854  CE  LYS A 109      74.832  65.004  62.791  1.00  0.30           C  
ATOM    855  NZ  LYS A 109      75.129  65.366  61.387  1.00  0.30           N  
ATOM    856  N   THR A 110      79.356  69.275  63.324  1.00  0.34           N  
ATOM    857  CA  THR A 110      79.625  70.111  62.151  1.00  0.34           C  
ATOM    858  C   THR A 110      81.088  70.157  61.785  1.00  0.34           C  
ATOM    859  O   THR A 110      81.431  70.149  60.608  1.00  0.34           O  
ATOM    860  CB  THR A 110      79.065  71.536  62.186  1.00  0.34           C  
ATOM    861  OG1 THR A 110      79.546  72.335  63.257  1.00  0.34           O  
ATOM    862  CG2 THR A 110      77.543  71.467  62.350  1.00  0.34           C  
ATOM    863  N   MET A 111      81.987  70.172  62.785  1.00  0.23           N  
ATOM    864  CA  MET A 111      83.421  70.044  62.591  1.00  0.23           C  
ATOM    865  C   MET A 111      83.852  68.710  61.997  1.00  0.23           C  
ATOM    866  O   MET A 111      84.691  68.669  61.102  1.00  0.23           O  
ATOM    867  CB  MET A 111      84.172  70.276  63.924  1.00  0.23           C  
ATOM    868  CG  MET A 111      84.087  71.735  64.408  1.00  0.23           C  
ATOM    869  SD  MET A 111      84.787  72.946  63.243  1.00  0.23           S  
ATOM    870  CE  MET A 111      86.534  72.455  63.302  1.00  0.23           C  
ATOM    871  N   ILE A 112      83.261  67.586  62.456  1.00  0.35           N  
ATOM    872  CA  ILE A 112      83.505  66.252  61.906  1.00  0.35           C  
ATOM    873  C   ILE A 112      83.091  66.135  60.442  1.00  0.35           C  
ATOM    874  O   ILE A 112      83.794  65.536  59.630  1.00  0.35           O  
ATOM    875  CB  ILE A 112      82.817  65.168  62.747  1.00  0.35           C  
ATOM    876  CG1 ILE A 112      83.477  65.083  64.145  1.00  0.35           C  
ATOM    877  CG2 ILE A 112      82.871  63.782  62.056  1.00  0.35           C  
ATOM    878  CD1 ILE A 112      82.631  64.311  65.166  1.00  0.35           C  
ATOM    879  N   THR A 113      81.934  66.714  60.049  1.00  0.37           N  
ATOM    880  CA  THR A 113      81.433  66.567  58.684  1.00  0.37           C  
ATOM    881  C   THR A 113      81.830  67.697  57.761  1.00  0.37           C  
ATOM    882  O   THR A 113      81.543  67.646  56.567  1.00  0.37           O  
ATOM    883  CB  THR A 113      79.911  66.451  58.586  1.00  0.37           C  
ATOM    884  OG1 THR A 113      79.216  67.568  59.139  1.00  0.37           O  
ATOM    885  CG2 THR A 113      79.446  65.214  59.364  1.00  0.37           C  
ATOM    886  N   GLY A 114      82.503  68.748  58.268  1.00  0.42           N  
ATOM    887  CA  GLY A 114      82.946  69.866  57.441  1.00  0.42           C  
ATOM    888  C   GLY A 114      81.866  70.858  57.083  1.00  0.42           C  
ATOM    889  O   GLY A 114      81.989  71.596  56.111  1.00  0.42           O  
ATOM    890  N   LYS A 115      80.758  70.920  57.850  1.00  0.34           N  
ATOM    891  CA  LYS A 115      79.692  71.877  57.583  1.00  0.34           C  
ATOM    892  C   LYS A 115      80.021  73.237  58.194  1.00  0.34           C  
ATOM    893  O   LYS A 115      79.774  73.501  59.374  1.00  0.34           O  
ATOM    894  CB  LYS A 115      78.304  71.393  58.084  1.00  0.34           C  
ATOM    895  CG  LYS A 115      77.174  72.386  57.745  1.00  0.34           C  
ATOM    896  CD  LYS A 115      75.782  71.954  58.235  1.00  0.34           C  
ATOM    897  CE  LYS A 115      74.718  73.004  57.890  1.00  0.34           C  
ATOM    898  NZ  LYS A 115      73.375  72.579  58.348  1.00  0.34           N  
ATOM    899  N   THR A 116      80.627  74.128  57.391  1.00  0.34           N  
ATOM    900  CA  THR A 116      81.237  75.353  57.877  1.00  0.34           C  
ATOM    901  C   THR A 116      81.455  76.249  56.663  1.00  0.34           C  
ATOM    902  O   THR A 116      81.488  75.747  55.539  1.00  0.34           O  
ATOM    903  CB  THR A 116      82.539  74.971  58.605  1.00  0.34           C  
ATOM    904  OG1 THR A 116      83.110  75.974  59.421  1.00  0.34           O  
ATOM    905  CG2 THR A 116      83.621  74.516  57.632  1.00  0.34           C  
ATOM    906  N   HIS A 117      81.576  77.586  56.831  1.00  0.24           N  
ATOM    907  CA  HIS A 117      81.974  78.508  55.768  1.00  0.24           C  
ATOM    908  C   HIS A 117      83.520  78.603  55.717  1.00  0.24           C  
ATOM    909  O   HIS A 117      84.200  77.589  55.778  1.00  0.24           O  
ATOM    910  CB  HIS A 117      81.214  79.863  55.869  1.00  0.24           C  
ATOM    911  CG  HIS A 117      79.905  79.841  55.131  1.00  0.24           C  
ATOM    912  ND1 HIS A 117      78.864  79.042  55.550  1.00  0.24           N  
ATOM    913  CD2 HIS A 117      79.556  80.500  53.996  1.00  0.24           C  
ATOM    914  CE1 HIS A 117      77.901  79.230  54.680  1.00  0.24           C  
ATOM    915  NE2 HIS A 117      78.264  80.108  53.715  1.00  0.24           N  
ATOM    916  N   MET A 118      84.133  79.807  55.574  1.00  0.24           N  
ATOM    917  CA  MET A 118      85.585  80.040  55.550  1.00  0.24           C  
ATOM    918  C   MET A 118      85.891  81.161  56.552  1.00  0.24           C  
ATOM    919  O   MET A 118      85.058  82.065  56.648  1.00  0.24           O  
ATOM    920  CB  MET A 118      86.047  80.494  54.130  1.00  0.24           C  
ATOM    921  CG  MET A 118      87.558  80.806  53.976  1.00  0.24           C  
ATOM    922  SD  MET A 118      88.113  81.354  52.332  1.00  0.24           S  
ATOM    923  CE  MET A 118      88.154  79.704  51.581  1.00  0.24           C  
ATOM    924  N   PRO A 119      86.982  81.202  57.342  1.00  0.33           N  
ATOM    925  CA  PRO A 119      87.109  82.156  58.436  1.00  0.33           C  
ATOM    926  C   PRO A 119      87.349  83.562  57.967  1.00  0.33           C  
ATOM    927  O   PRO A 119      88.046  83.810  56.983  1.00  0.33           O  
ATOM    928  CB  PRO A 119      88.243  81.608  59.320  1.00  0.33           C  
ATOM    929  CG  PRO A 119      89.072  80.721  58.391  1.00  0.33           C  
ATOM    930  CD  PRO A 119      88.059  80.210  57.360  1.00  0.33           C  
ATOM    931  N   THR A 120      86.736  84.523  58.669  1.00  0.38           N  
ATOM    932  CA  THR A 120      86.872  85.918  58.350  1.00  0.38           C  
ATOM    933  C   THR A 120      88.144  86.418  59.008  1.00  0.38           C  
ATOM    934  O   THR A 120      88.491  85.972  60.101  1.00  0.38           O  
ATOM    935  CB  THR A 120      85.672  86.750  58.789  1.00  0.38           C  
ATOM    936  OG1 THR A 120      85.368  86.540  60.160  1.00  0.38           O  
ATOM    937  CG2 THR A 120      84.442  86.285  57.996  1.00  0.38           C  
ATOM    938  N   PRO A 121      88.911  87.305  58.403  1.00  0.49           N  
ATOM    939  CA  PRO A 121      90.001  87.955  59.097  1.00  0.49           C  
ATOM    940  C   PRO A 121      89.471  89.126  59.901  1.00  0.49           C  
ATOM    941  O   PRO A 121      88.432  89.687  59.551  1.00  0.49           O  
ATOM    942  CB  PRO A 121      90.881  88.428  57.936  1.00  0.49           C  
ATOM    943  CG  PRO A 121      89.887  88.776  56.819  1.00  0.49           C  
ATOM    944  CD  PRO A 121      88.752  87.770  57.026  1.00  0.49           C  
ATOM    945  N   THR A 122      90.170  89.498  60.988  1.00  0.54           N  
ATOM    946  CA  THR A 122      89.968  90.684  61.814  1.00  0.54           C  
ATOM    947  C   THR A 122      89.561  91.943  61.056  1.00  0.54           C  
ATOM    948  O   THR A 122      90.221  92.358  60.104  1.00  0.54           O  
ATOM    949  CB  THR A 122      91.213  90.992  62.637  1.00  0.54           C  
ATOM    950  OG1 THR A 122      91.869  89.788  63.023  1.00  0.54           O  
ATOM    951  CG2 THR A 122      90.884  91.829  63.883  1.00  0.54           C  
ATOM    952  N   LYS A 123      88.435  92.576  61.449  1.00  0.60           N  
ATOM    953  CA  LYS A 123      87.894  93.712  60.718  1.00  0.60           C  
ATOM    954  C   LYS A 123      87.943  95.010  61.503  1.00  0.60           C  
ATOM    955  O   LYS A 123      87.904  96.090  60.922  1.00  0.60           O  
ATOM    956  CB  LYS A 123      86.416  93.424  60.318  1.00  0.60           C  
ATOM    957  CG  LYS A 123      86.243  92.347  59.223  1.00  0.60           C  
ATOM    958  CD  LYS A 123      86.927  92.821  57.941  1.00  0.60           C  
ATOM    959  CE  LYS A 123      86.689  92.096  56.629  1.00  0.60           C  
ATOM    960  NZ  LYS A 123      87.310  92.935  55.593  1.00  0.60           N  
ATOM    961  N   SER A 124      88.082  94.952  62.835  1.00  0.71           N  
ATOM    962  CA  SER A 124      88.162  96.136  63.673  1.00  0.71           C  
ATOM    963  C   SER A 124      89.292  95.879  64.624  1.00  0.71           C  
ATOM    964  O   SER A 124      89.399  94.771  65.149  1.00  0.71           O  
ATOM    965  CB  SER A 124      86.872  96.378  64.502  1.00  0.71           C  
ATOM    966  OG  SER A 124      86.958  97.578  65.276  1.00  0.71           O  
ATOM    967  N   LEU A 125      90.180  96.861  64.845  1.00  0.68           N  
ATOM    968  CA  LEU A 125      91.310  96.647  65.719  1.00  0.68           C  
ATOM    969  C   LEU A 125      91.629  97.879  66.551  1.00  0.68           C  
ATOM    970  O   LEU A 125      91.717  99.007  66.063  1.00  0.68           O  
ATOM    971  CB  LEU A 125      92.527  96.188  64.887  1.00  0.68           C  
ATOM    972  CG  LEU A 125      93.789  95.787  65.675  1.00  0.68           C  
ATOM    973  CD1 LEU A 125      93.565  94.707  66.743  1.00  0.68           C  
ATOM    974  CD2 LEU A 125      94.838  95.250  64.699  1.00  0.68           C  
ATOM    975  N   TRP A 126      91.813  97.660  67.867  1.00  0.68           N  
ATOM    976  CA  TRP A 126      92.091  98.686  68.846  1.00  0.68           C  
ATOM    977  C   TRP A 126      93.539  98.571  69.292  1.00  0.68           C  
ATOM    978  O   TRP A 126      93.996  97.499  69.686  1.00  0.68           O  
ATOM    979  CB  TRP A 126      91.200  98.516  70.111  1.00  0.68           C  
ATOM    980  CG  TRP A 126      89.718  98.767  69.894  1.00  0.68           C  
ATOM    981  CD1 TRP A 126      88.725  97.881  69.574  1.00  0.68           C  
ATOM    982  CD2 TRP A 126      89.083 100.051  70.038  1.00  0.68           C  
ATOM    983  NE1 TRP A 126      87.510  98.531  69.498  1.00  0.68           N  
ATOM    984  CE2 TRP A 126      87.709  99.865  69.773  1.00  0.68           C  
ATOM    985  CE3 TRP A 126      89.590 101.309  70.366  1.00  0.68           C  
ATOM    986  CZ2 TRP A 126      86.823 100.934  69.817  1.00  0.68           C  
ATOM    987  CZ3 TRP A 126      88.692 102.388  70.413  1.00  0.68           C  
ATOM    988  CH2 TRP A 126      87.328 102.204  70.138  1.00  0.68           C  
ATOM    989  N   PHE A 127      94.294  99.683  69.265  1.00  0.63           N  
ATOM    990  CA  PHE A 127      95.646  99.727  69.791  1.00  0.63           C  
ATOM    991  C   PHE A 127      95.708 100.769  70.892  1.00  0.63           C  
ATOM    992  O   PHE A 127      95.272 101.904  70.720  1.00  0.63           O  
ATOM    993  CB  PHE A 127      96.705 100.153  68.742  1.00  0.63           C  
ATOM    994  CG  PHE A 127      96.732  99.243  67.546  1.00  0.63           C  
ATOM    995  CD1 PHE A 127      97.667  98.197  67.457  1.00  0.63           C  
ATOM    996  CD2 PHE A 127      95.848  99.454  66.476  1.00  0.63           C  
ATOM    997  CE1 PHE A 127      97.769  97.432  66.287  1.00  0.63           C  
ATOM    998  CE2 PHE A 127      95.957  98.698  65.306  1.00  0.63           C  
ATOM    999  CZ  PHE A 127      96.947  97.718  65.193  1.00  0.63           C  
ATOM   1000  N   ALA A 128      96.274 100.419  72.054  1.00  0.68           N  
ATOM   1001  CA  ALA A 128      96.541 101.369  73.105  1.00  0.68           C  
ATOM   1002  C   ALA A 128      97.711 100.798  73.869  1.00  0.68           C  
ATOM   1003  O   ALA A 128      97.878  99.577  73.892  1.00  0.68           O  
ATOM   1004  CB  ALA A 128      95.332 101.526  74.044  1.00  0.68           C  
ATOM   1005  N   ASN A 129      98.578 101.655  74.454  1.00  0.67           N  
ATOM   1006  CA  ASN A 129      99.801 101.260  75.156  1.00  0.67           C  
ATOM   1007  C   ASN A 129     100.731 100.413  74.297  1.00  0.67           C  
ATOM   1008  O   ASN A 129     101.423  99.505  74.760  1.00  0.67           O  
ATOM   1009  CB  ASN A 129      99.514 100.529  76.493  1.00  0.67           C  
ATOM   1010  CG  ASN A 129      98.787 101.487  77.423  1.00  0.67           C  
ATOM   1011  OD1 ASN A 129      99.394 102.461  77.866  1.00  0.67           O  
ATOM   1012  ND2 ASN A 129      97.498 101.222  77.729  1.00  0.67           N  
ATOM   1013  N   ALA A 130     100.749 100.685  72.987  1.00  0.62           N  
ATOM   1014  CA  ALA A 130     101.434  99.830  72.072  1.00  0.62           C  
ATOM   1015  C   ALA A 130     101.630 100.579  70.794  1.00  0.62           C  
ATOM   1016  O   ALA A 130     100.783 101.347  70.346  1.00  0.62           O  
ATOM   1017  CB  ALA A 130     100.599  98.567  71.766  1.00  0.62           C  
ATOM   1018  N   ASN A 131     102.756 100.320  70.128  1.00  0.64           N  
ATOM   1019  CA  ASN A 131     103.125 101.087  68.973  1.00  0.64           C  
ATOM   1020  C   ASN A 131     103.363 100.177  67.800  1.00  0.64           C  
ATOM   1021  O   ASN A 131     104.160 100.448  66.907  1.00  0.64           O  
ATOM   1022  CB  ASN A 131     104.346 101.930  69.376  1.00  0.64           C  
ATOM   1023  CG  ASN A 131     104.281 103.363  68.883  1.00  0.64           C  
ATOM   1024  OD1 ASN A 131     105.236 104.129  69.070  1.00  0.64           O  
ATOM   1025  ND2 ASN A 131     103.210 103.771  68.188  1.00  0.64           N  
ATOM   1026  N   SER A 132     102.597  99.068  67.831  1.00  0.57           N  
ATOM   1027  CA  SER A 132     102.607  97.930  66.929  1.00  0.57           C  
ATOM   1028  C   SER A 132     102.994  98.210  65.499  1.00  0.57           C  
ATOM   1029  O   SER A 132     104.123  97.933  65.133  1.00  0.57           O  
ATOM   1030  CB  SER A 132     101.268  97.155  67.001  1.00  0.57           C  
ATOM   1031  OG  SER A 132     101.392  95.856  66.427  1.00  0.57           O  
ATOM   1032  N   ILE A 133     102.126  98.835  64.671  1.00  0.55           N  
ATOM   1033  CA  ILE A 133     102.269  98.860  63.221  1.00  0.55           C  
ATOM   1034  C   ILE A 133     103.528  99.544  62.682  1.00  0.55           C  
ATOM   1035  O   ILE A 133     103.868  99.465  61.503  1.00  0.55           O  
ATOM   1036  CB  ILE A 133     100.991  99.420  62.600  1.00  0.55           C  
ATOM   1037  CG1 ILE A 133      99.721  98.571  62.876  1.00  0.55           C  
ATOM   1038  CG2 ILE A 133     101.080  99.689  61.083  1.00  0.55           C  
ATOM   1039  CD1 ILE A 133      99.581  97.192  62.234  1.00  0.55           C  
ATOM   1040  N   LEU A 134     104.304 100.208  63.547  1.00  0.52           N  
ATOM   1041  CA  LEU A 134     105.448 100.936  63.093  1.00  0.52           C  
ATOM   1042  C   LEU A 134     106.599 100.900  64.120  1.00  0.52           C  
ATOM   1043  O   LEU A 134     107.383 101.837  64.301  1.00  0.52           O  
ATOM   1044  CB  LEU A 134     104.936 102.290  62.588  1.00  0.52           C  
ATOM   1045  CG  LEU A 134     105.999 103.080  61.836  1.00  0.52           C  
ATOM   1046  CD1 LEU A 134     106.297 102.461  60.479  1.00  0.52           C  
ATOM   1047  CD2 LEU A 134     105.584 104.541  61.705  1.00  0.52           C  
ATOM   1048  N   GLY A 135     106.774  99.753  64.820  1.00  0.62           N  
ATOM   1049  CA  GLY A 135     107.949  99.518  65.670  1.00  0.62           C  
ATOM   1050  C   GLY A 135     107.878  98.283  66.560  1.00  0.62           C  
ATOM   1051  O   GLY A 135     106.889  98.080  67.252  1.00  0.62           O  
ATOM   1052  N   ASN A 136     108.955  97.429  66.548  1.00  0.44           N  
ATOM   1053  CA  ASN A 136     109.227  96.186  67.324  1.00  0.44           C  
ATOM   1054  C   ASN A 136     108.724  96.215  68.783  1.00  0.44           C  
ATOM   1055  O   ASN A 136     108.511  97.275  69.356  1.00  0.44           O  
ATOM   1056  CB  ASN A 136     110.758  95.902  67.165  1.00  0.44           C  
ATOM   1057  CG  ASN A 136     111.348  94.509  67.411  1.00  0.44           C  
ATOM   1058  OD1 ASN A 136     111.166  93.566  66.656  1.00  0.44           O  
ATOM   1059  ND2 ASN A 136     112.194  94.391  68.455  1.00  0.44           N  
ATOM   1060  N   VAL A 137     108.482  95.116  69.524  1.00  0.29           N  
ATOM   1061  CA  VAL A 137     108.804  93.707  69.353  1.00  0.29           C  
ATOM   1062  C   VAL A 137     107.562  92.832  69.316  1.00  0.29           C  
ATOM   1063  O   VAL A 137     107.597  91.619  69.147  1.00  0.29           O  
ATOM   1064  CB  VAL A 137     109.719  93.321  70.513  1.00  0.29           C  
ATOM   1065  CG1 VAL A 137     108.988  93.495  71.862  1.00  0.29           C  
ATOM   1066  CG2 VAL A 137     110.312  91.911  70.333  1.00  0.29           C  
ATOM   1067  N   LYS A 138     106.371  93.456  69.364  1.00  0.29           N  
ATOM   1068  CA  LYS A 138     105.158  92.764  68.949  1.00  0.29           C  
ATOM   1069  C   LYS A 138     104.979  92.975  67.468  1.00  0.29           C  
ATOM   1070  O   LYS A 138     104.076  92.445  66.823  1.00  0.29           O  
ATOM   1071  CB  LYS A 138     103.937  93.349  69.679  1.00  0.29           C  
ATOM   1072  CG  LYS A 138     104.049  93.133  71.189  1.00  0.29           C  
ATOM   1073  CD  LYS A 138     102.837  93.673  71.958  1.00  0.29           C  
ATOM   1074  CE  LYS A 138     102.938  93.340  73.449  1.00  0.29           C  
ATOM   1075  NZ  LYS A 138     101.747  93.808  74.193  1.00  0.29           N  
ATOM   1076  N   TRP A 139     105.909  93.764  66.932  1.00  0.29           N  
ATOM   1077  CA  TRP A 139     106.067  94.049  65.565  1.00  0.29           C  
ATOM   1078  C   TRP A 139     107.305  93.454  64.998  1.00  0.29           C  
ATOM   1079  O   TRP A 139     108.411  93.569  65.510  1.00  0.29           O  
ATOM   1080  CB  TRP A 139     106.206  95.563  65.406  1.00  0.29           C  
ATOM   1081  CG  TRP A 139     106.015  96.039  64.023  1.00  0.29           C  
ATOM   1082  CD1 TRP A 139     106.732  96.851  63.195  1.00  0.29           C  
ATOM   1083  CD2 TRP A 139     104.779  95.764  63.387  1.00  0.29           C  
ATOM   1084  NE1 TRP A 139     106.017  97.094  62.049  1.00  0.29           N  
ATOM   1085  CE2 TRP A 139     104.822  96.411  62.155  1.00  0.29           C  
ATOM   1086  CE3 TRP A 139     103.640  95.102  63.854  1.00  0.29           C  
ATOM   1087  CZ2 TRP A 139     103.723  96.389  61.328  1.00  0.29           C  
ATOM   1088  CZ3 TRP A 139     102.519  95.114  63.046  1.00  0.29           C  
ATOM   1089  CH2 TRP A 139     102.574  95.744  61.810  1.00  0.29           C  
ATOM   1090  N   HIS A 140     107.112  92.897  63.830  1.00  0.48           N  
ATOM   1091  CA  HIS A 140     108.129  92.457  62.964  1.00  0.48           C  
ATOM   1092  C   HIS A 140     107.393  92.698  61.698  1.00  0.48           C  
ATOM   1093  O   HIS A 140     106.161  92.771  61.728  1.00  0.48           O  
ATOM   1094  CB  HIS A 140     108.515  90.971  63.186  1.00  0.48           C  
ATOM   1095  CG  HIS A 140     107.372  90.073  63.603  1.00  0.48           C  
ATOM   1096  ND1 HIS A 140     107.025  90.008  64.937  1.00  0.48           N  
ATOM   1097  CD2 HIS A 140     106.548  89.272  62.875  1.00  0.48           C  
ATOM   1098  CE1 HIS A 140     106.005  89.188  65.002  1.00  0.48           C  
ATOM   1099  NE2 HIS A 140     105.672  88.706  63.781  1.00  0.48           N  
ATOM   1100  N   PHE A 141     108.100  92.857  60.572  1.00  0.31           N  
ATOM   1101  CA  PHE A 141     107.444  92.760  59.288  1.00  0.31           C  
ATOM   1102  C   PHE A 141     106.563  93.954  58.850  1.00  0.31           C  
ATOM   1103  O   PHE A 141     105.433  93.820  58.380  1.00  0.31           O  
ATOM   1104  CB  PHE A 141     106.710  91.398  59.286  1.00  0.31           C  
ATOM   1105  CG  PHE A 141     106.259  90.953  57.973  1.00  0.31           C  
ATOM   1106  CD1 PHE A 141     107.046  91.089  56.826  1.00  0.31           C  
ATOM   1107  CD2 PHE A 141     104.981  90.396  57.912  1.00  0.31           C  
ATOM   1108  CE1 PHE A 141     106.545  90.653  55.604  1.00  0.31           C  
ATOM   1109  CE2 PHE A 141     104.483  89.940  56.702  1.00  0.31           C  
ATOM   1110  CZ  PHE A 141     105.273  90.063  55.551  1.00  0.31           C  
ATOM   1111  N   ASN A 142     107.115  95.174  58.942  1.00  0.46           N  
ATOM   1112  CA  ASN A 142     106.439  96.452  58.796  1.00  0.46           C  
ATOM   1113  C   ASN A 142     105.673  96.712  57.507  1.00  0.46           C  
ATOM   1114  O   ASN A 142     104.566  97.245  57.496  1.00  0.46           O  
ATOM   1115  CB  ASN A 142     107.563  97.502  58.939  1.00  0.46           C  
ATOM   1116  CG  ASN A 142     107.042  98.910  59.118  1.00  0.46           C  
ATOM   1117  OD1 ASN A 142     106.522  99.194  60.195  1.00  0.46           O  
ATOM   1118  ND2 ASN A 142     107.217  99.800  58.120  1.00  0.46           N  
ATOM   1119  N   THR A 143     106.264  96.358  56.364  1.00  0.32           N  
ATOM   1120  CA  THR A 143     105.682  96.599  55.053  1.00  0.32           C  
ATOM   1121  C   THR A 143     104.406  95.875  54.793  1.00  0.32           C  
ATOM   1122  O   THR A 143     103.468  96.418  54.215  1.00  0.32           O  
ATOM   1123  CB  THR A 143     106.636  96.130  53.995  1.00  0.32           C  
ATOM   1124  OG1 THR A 143     107.717  97.020  54.016  1.00  0.32           O  
ATOM   1125  CG2 THR A 143     106.099  96.178  52.561  1.00  0.32           C  
ATOM   1126  N   VAL A 144     104.341  94.590  55.173  1.00  0.26           N  
ATOM   1127  CA  VAL A 144     103.276  93.759  54.646  1.00  0.26           C  
ATOM   1128  C   VAL A 144     102.042  93.827  55.461  1.00  0.26           C  
ATOM   1129  O   VAL A 144     100.956  93.513  54.998  1.00  0.26           O  
ATOM   1130  CB  VAL A 144     103.691  92.335  54.441  1.00  0.26           C  
ATOM   1131  CG1 VAL A 144     102.571  91.246  54.448  1.00  0.26           C  
ATOM   1132  CG2 VAL A 144     104.531  92.294  53.162  1.00  0.26           C  
ATOM   1133  N   VAL A 145     102.106  94.322  56.693  1.00  0.43           N  
ATOM   1134  CA  VAL A 145     100.927  94.301  57.525  1.00  0.43           C  
ATOM   1135  C   VAL A 145      99.734  95.094  56.976  1.00  0.43           C  
ATOM   1136  O   VAL A 145      98.566  94.812  57.231  1.00  0.43           O  
ATOM   1137  CB  VAL A 145     101.340  94.815  58.872  1.00  0.43           C  
ATOM   1138  CG1 VAL A 145     101.279  96.370  58.850  1.00  0.43           C  
ATOM   1139  CG2 VAL A 145     100.520  93.999  59.897  1.00  0.43           C  
ATOM   1140  N   ASN A 146     100.089  96.094  56.145  1.00  0.40           N  
ATOM   1141  CA  ASN A 146      99.256  97.088  55.536  1.00  0.40           C  
ATOM   1142  C   ASN A 146      98.940  96.679  54.114  1.00  0.40           C  
ATOM   1143  O   ASN A 146      98.364  97.454  53.359  1.00  0.40           O  
ATOM   1144  CB  ASN A 146     100.025  98.441  55.492  1.00  0.40           C  
ATOM   1145  CG  ASN A 146     100.190  98.982  56.908  1.00  0.40           C  
ATOM   1146  OD1 ASN A 146      99.220  99.076  57.657  1.00  0.40           O  
ATOM   1147  ND2 ASN A 146     101.431  99.339  57.314  1.00  0.40           N  
ATOM   1148  N   VAL A 147      99.313  95.461  53.669  1.00  0.35           N  
ATOM   1149  CA  VAL A 147      99.146  95.155  52.257  1.00  0.35           C  
ATOM   1150  C   VAL A 147      97.795  94.664  51.866  1.00  0.35           C  
ATOM   1151  O   VAL A 147      97.441  94.652  50.690  1.00  0.35           O  
ATOM   1152  CB  VAL A 147     100.095  94.128  51.717  1.00  0.35           C  
ATOM   1153  CG1 VAL A 147     101.506  94.699  51.857  1.00  0.35           C  
ATOM   1154  CG2 VAL A 147      99.936  92.704  52.278  1.00  0.35           C  
ATOM   1155  N   LEU A 148      97.004  94.230  52.846  1.00  0.20           N  
ATOM   1156  CA  LEU A 148      95.698  93.714  52.572  1.00  0.20           C  
ATOM   1157  C   LEU A 148      94.771  94.628  53.315  1.00  0.20           C  
ATOM   1158  O   LEU A 148      94.939  94.759  54.531  1.00  0.20           O  
ATOM   1159  CB  LEU A 148      95.559  92.243  53.039  1.00  0.20           C  
ATOM   1160  CG  LEU A 148      96.546  91.331  52.303  1.00  0.20           C  
ATOM   1161  CD1 LEU A 148      96.847  90.034  53.070  1.00  0.20           C  
ATOM   1162  CD2 LEU A 148      96.139  91.142  50.832  1.00  0.20           C  
ATOM   1163  N   PRO A 149      93.788  95.276  52.693  1.00  0.46           N  
ATOM   1164  CA  PRO A 149      92.876  96.184  53.377  1.00  0.46           C  
ATOM   1165  C   PRO A 149      91.816  95.341  54.078  1.00  0.46           C  
ATOM   1166  O   PRO A 149      90.623  95.460  53.827  1.00  0.46           O  
ATOM   1167  CB  PRO A 149      92.346  97.033  52.206  1.00  0.46           C  
ATOM   1168  CG  PRO A 149      92.269  96.054  51.033  1.00  0.46           C  
ATOM   1169  CD  PRO A 149      93.496  95.173  51.258  1.00  0.46           C  
ATOM   1170  N   LYS A 150      92.268  94.422  54.956  1.00  0.52           N  
ATOM   1171  CA  LYS A 150      91.441  93.547  55.748  1.00  0.52           C  
ATOM   1172  C   LYS A 150      90.730  94.317  56.834  1.00  0.52           C  
ATOM   1173  O   LYS A 150      89.542  94.105  57.045  1.00  0.52           O  
ATOM   1174  CB  LYS A 150      92.248  92.375  56.376  1.00  0.52           C  
ATOM   1175  CG  LYS A 150      92.710  91.322  55.354  1.00  0.52           C  
ATOM   1176  CD  LYS A 150      93.552  90.191  55.984  1.00  0.52           C  
ATOM   1177  CE  LYS A 150      93.913  89.084  54.980  1.00  0.52           C  
ATOM   1178  NZ  LYS A 150      94.970  88.162  55.480  1.00  0.52           N  
ATOM   1179  N   MET A 151      91.449  95.231  57.513  1.00  0.62           N  
ATOM   1180  CA  MET A 151      90.932  96.057  58.584  1.00  0.62           C  
ATOM   1181  C   MET A 151      90.087  97.207  58.057  1.00  0.62           C  
ATOM   1182  O   MET A 151      90.572  98.045  57.303  1.00  0.62           O  
ATOM   1183  CB  MET A 151      92.096  96.644  59.422  1.00  0.62           C  
ATOM   1184  CG  MET A 151      92.988  95.581  60.089  1.00  0.62           C  
ATOM   1185  SD  MET A 151      92.171  94.712  61.452  1.00  0.62           S  
ATOM   1186  CE  MET A 151      93.616  93.658  61.754  1.00  0.62           C  
ATOM   1187  N   GLU A 152      88.802  97.261  58.457  1.00  0.65           N  
ATOM   1188  CA  GLU A 152      87.865  98.315  58.099  1.00  0.65           C  
ATOM   1189  C   GLU A 152      88.020  99.523  58.996  1.00  0.65           C  
ATOM   1190  O   GLU A 152      87.728 100.654  58.619  1.00  0.65           O  
ATOM   1191  CB  GLU A 152      86.396  97.851  58.291  1.00  0.65           C  
ATOM   1192  CG  GLU A 152      86.064  96.472  57.672  1.00  0.65           C  
ATOM   1193  CD  GLU A 152      85.917  96.425  56.153  1.00  0.65           C  
ATOM   1194  OE1 GLU A 152      85.681  97.483  55.530  1.00  0.65           O  
ATOM   1195  OE2 GLU A 152      86.022  95.280  55.615  1.00  0.65           O  
ATOM   1196  N   MET A 153      88.443  99.283  60.252  1.00  0.69           N  
ATOM   1197  CA  MET A 153      88.621 100.354  61.200  1.00  0.69           C  
ATOM   1198  C   MET A 153      89.774 100.085  62.135  1.00  0.69           C  
ATOM   1199  O   MET A 153      89.904  99.023  62.751  1.00  0.69           O  
ATOM   1200  CB  MET A 153      87.342 100.590  62.039  1.00  0.69           C  
ATOM   1201  CG  MET A 153      87.424 101.831  62.953  1.00  0.69           C  
ATOM   1202  SD  MET A 153      85.926 102.157  63.928  1.00  0.69           S  
ATOM   1203  CE  MET A 153      84.902 102.700  62.532  1.00  0.69           C  
ATOM   1204  N   ILE A 154      90.629 101.099  62.268  1.00  0.70           N  
ATOM   1205  CA  ILE A 154      91.752 101.158  63.158  1.00  0.70           C  
ATOM   1206  C   ILE A 154      91.555 102.293  64.139  1.00  0.70           C  
ATOM   1207  O   ILE A 154      91.411 103.461  63.771  1.00  0.70           O  
ATOM   1208  CB  ILE A 154      92.995 101.435  62.341  1.00  0.70           C  
ATOM   1209  CG1 ILE A 154      93.207 100.315  61.291  1.00  0.70           C  
ATOM   1210  CG2 ILE A 154      94.217 101.690  63.249  1.00  0.70           C  
ATOM   1211  CD1 ILE A 154      93.396  98.911  61.876  1.00  0.70           C  
ATOM   1212  N   ALA A 155      91.585 101.979  65.444  1.00  0.75           N  
ATOM   1213  CA  ALA A 155      91.479 102.983  66.474  1.00  0.75           C  
ATOM   1214  C   ALA A 155      92.704 102.928  67.368  1.00  0.75           C  
ATOM   1215  O   ALA A 155      93.015 101.904  67.976  1.00  0.75           O  
ATOM   1216  CB  ALA A 155      90.194 102.754  67.284  1.00  0.75           C  
ATOM   1217  N   VAL A 156      93.450 104.046  67.460  1.00  0.79           N  
ATOM   1218  CA  VAL A 156      94.673 104.112  68.243  1.00  0.79           C  
ATOM   1219  C   VAL A 156      94.500 105.131  69.350  1.00  0.79           C  
ATOM   1220  O   VAL A 156      94.030 106.247  69.137  1.00  0.79           O  
ATOM   1221  CB  VAL A 156      95.910 104.433  67.407  1.00  0.79           C  
ATOM   1222  CG1 VAL A 156      97.183 104.456  68.281  1.00  0.79           C  
ATOM   1223  CG2 VAL A 156      96.049 103.357  66.313  1.00  0.79           C  
ATOM   1224  N   GLN A 157      94.866 104.748  70.582  1.00  0.73           N  
ATOM   1225  CA  GLN A 157      94.823 105.597  71.750  1.00  0.73           C  
ATOM   1226  C   GLN A 157      96.245 105.858  72.225  1.00  0.73           C  
ATOM   1227  O   GLN A 157      97.001 104.915  72.453  1.00  0.73           O  
ATOM   1228  CB  GLN A 157      94.040 104.881  72.868  1.00  0.73           C  
ATOM   1229  CG  GLN A 157      92.559 104.619  72.528  1.00  0.73           C  
ATOM   1230  CD  GLN A 157      91.787 104.165  73.763  1.00  0.73           C  
ATOM   1231  OE1 GLN A 157      91.691 104.890  74.751  1.00  0.73           O  
ATOM   1232  NE2 GLN A 157      91.162 102.969  73.703  1.00  0.73           N  
ATOM   1233  N   GLU A 158      96.650 107.143  72.336  1.00  0.71           N  
ATOM   1234  CA  GLU A 158      98.028 107.505  72.638  1.00  0.71           C  
ATOM   1235  C   GLU A 158      98.081 108.955  73.122  1.00  0.71           C  
ATOM   1236  O   GLU A 158      97.134 109.714  72.907  1.00  0.71           O  
ATOM   1237  CB  GLU A 158      98.885 107.327  71.354  1.00  0.71           C  
ATOM   1238  CG  GLU A 158     100.420 107.424  71.487  1.00  0.71           C  
ATOM   1239  CD  GLU A 158     101.007 106.450  72.490  1.00  0.71           C  
ATOM   1240  OE1 GLU A 158     100.976 106.806  73.693  1.00  0.71           O  
ATOM   1241  OE2 GLU A 158     101.527 105.393  72.045  1.00  0.71           O  
ATOM   1242  N   TRP A 159      99.167 109.396  73.803  1.00  0.68           N  
ATOM   1243  CA  TRP A 159      99.310 110.793  74.241  1.00  0.68           C  
ATOM   1244  C   TRP A 159     100.301 111.619  73.410  1.00  0.68           C  
ATOM   1245  O   TRP A 159     100.356 112.841  73.526  1.00  0.68           O  
ATOM   1246  CB  TRP A 159      99.645 110.906  75.760  1.00  0.68           C  
ATOM   1247  CG  TRP A 159     100.864 110.151  76.232  1.00  0.68           C  
ATOM   1248  CD1 TRP A 159     102.162 110.559  76.319  1.00  0.68           C  
ATOM   1249  CD2 TRP A 159     100.839 108.764  76.599  1.00  0.68           C  
ATOM   1250  NE1 TRP A 159     102.975 109.486  76.625  1.00  0.68           N  
ATOM   1251  CE2 TRP A 159     102.180 108.370  76.786  1.00  0.68           C  
ATOM   1252  CE3 TRP A 159      99.792 107.856  76.734  1.00  0.68           C  
ATOM   1253  CZ2 TRP A 159     102.495 107.048  77.058  1.00  0.68           C  
ATOM   1254  CZ3 TRP A 159     100.109 106.529  77.046  1.00  0.68           C  
ATOM   1255  CH2 TRP A 159     101.446 106.123  77.181  1.00  0.68           C  
ATOM   1256  N   TRP A 160     101.049 110.990  72.484  1.00  0.63           N  
ATOM   1257  CA  TRP A 160     101.807 111.666  71.440  1.00  0.63           C  
ATOM   1258  C   TRP A 160     101.226 111.199  70.125  1.00  0.63           C  
ATOM   1259  O   TRP A 160     100.617 110.138  70.031  1.00  0.63           O  
ATOM   1260  CB  TRP A 160     103.328 111.321  71.447  1.00  0.63           C  
ATOM   1261  CG  TRP A 160     104.084 111.941  72.603  1.00  0.63           C  
ATOM   1262  CD1 TRP A 160     104.191 111.470  73.878  1.00  0.63           C  
ATOM   1263  CD2 TRP A 160     104.799 113.191  72.570  1.00  0.63           C  
ATOM   1264  NE1 TRP A 160     104.824 112.398  74.679  1.00  0.63           N  
ATOM   1265  CE2 TRP A 160     105.212 113.459  73.894  1.00  0.63           C  
ATOM   1266  CE3 TRP A 160     105.112 114.062  71.528  1.00  0.63           C  
ATOM   1267  CZ2 TRP A 160     105.901 114.624  74.203  1.00  0.63           C  
ATOM   1268  CZ3 TRP A 160     105.836 115.226  71.838  1.00  0.63           C  
ATOM   1269  CH2 TRP A 160     106.206 115.514  73.162  1.00  0.63           C  
ATOM   1270  N   TRP A 161     101.395 111.953  69.020  1.00  0.63           N  
ATOM   1271  CA  TRP A 161     101.094 111.406  67.704  1.00  0.63           C  
ATOM   1272  C   TRP A 161     102.271 110.572  67.259  1.00  0.63           C  
ATOM   1273  O   TRP A 161     103.140 110.995  66.493  1.00  0.63           O  
ATOM   1274  CB  TRP A 161     100.748 112.461  66.637  1.00  0.63           C  
ATOM   1275  CG  TRP A 161      99.498 113.290  66.865  1.00  0.63           C  
ATOM   1276  CD1 TRP A 161      98.642 113.366  67.932  1.00  0.63           C  
ATOM   1277  CD2 TRP A 161      99.034 114.257  65.904  1.00  0.63           C  
ATOM   1278  NE1 TRP A 161      97.697 114.347  67.714  1.00  0.63           N  
ATOM   1279  CE2 TRP A 161      97.925 114.911  66.478  1.00  0.63           C  
ATOM   1280  CE3 TRP A 161      99.485 114.590  64.627  1.00  0.63           C  
ATOM   1281  CZ2 TRP A 161      97.258 115.919  65.794  1.00  0.63           C  
ATOM   1282  CZ3 TRP A 161      98.816 115.613  63.939  1.00  0.63           C  
ATOM   1283  CH2 TRP A 161      97.718 116.271  64.515  1.00  0.63           C  
ATOM   1284  N   SER A 162     102.298 109.365  67.838  1.00  0.65           N  
ATOM   1285  CA  SER A 162     103.199 108.279  67.604  1.00  0.65           C  
ATOM   1286  C   SER A 162     103.150 107.717  66.225  1.00  0.65           C  
ATOM   1287  O   SER A 162     102.385 108.094  65.343  1.00  0.65           O  
ATOM   1288  CB  SER A 162     102.963 107.115  68.611  1.00  0.65           C  
ATOM   1289  OG  SER A 162     101.761 106.377  68.347  1.00  0.65           O  
ATOM   1290  N   THR A 163     103.988 106.688  66.089  1.00  0.53           N  
ATOM   1291  CA  THR A 163     104.176 105.860  64.917  1.00  0.53           C  
ATOM   1292  C   THR A 163     102.847 105.236  64.503  1.00  0.53           C  
ATOM   1293  O   THR A 163     102.497 105.225  63.304  1.00  0.53           O  
ATOM   1294  CB  THR A 163     105.264 104.784  65.110  1.00  0.53           C  
ATOM   1295  OG1 THR A 163     104.921 103.756  66.008  1.00  0.53           O  
ATOM   1296  CG2 THR A 163     106.628 105.266  65.562  1.00  0.53           C  
ATOM   1297  N   SER A 164     102.009 104.765  65.449  1.00  0.60           N  
ATOM   1298  CA  SER A 164     100.760 104.075  65.161  1.00  0.60           C  
ATOM   1299  C   SER A 164      99.575 104.985  64.953  1.00  0.60           C  
ATOM   1300  O   SER A 164      98.576 104.600  64.372  1.00  0.60           O  
ATOM   1301  CB  SER A 164     100.309 103.035  66.222  1.00  0.60           C  
ATOM   1302  OG  SER A 164     101.200 101.923  66.206  1.00  0.60           O  
ATOM   1303  N   CYS A 165      99.644 106.240  65.407  1.00  0.65           N  
ATOM   1304  CA  CYS A 165      98.572 107.196  65.187  1.00  0.65           C  
ATOM   1305  C   CYS A 165      98.442 107.596  63.726  1.00  0.65           C  
ATOM   1306  O   CYS A 165      97.354 107.810  63.208  1.00  0.65           O  
ATOM   1307  CB  CYS A 165      98.802 108.441  66.069  1.00  0.65           C  
ATOM   1308  SG  CYS A 165      98.733 108.005  67.833  1.00  0.65           S  
ATOM   1309  N   GLU A 166      99.580 107.678  63.028  1.00  0.62           N  
ATOM   1310  CA  GLU A 166      99.706 108.157  61.670  1.00  0.62           C  
ATOM   1311  C   GLU A 166      98.988 107.398  60.545  1.00  0.62           C  
ATOM   1312  O   GLU A 166      98.510 107.983  59.578  1.00  0.62           O  
ATOM   1313  CB  GLU A 166     101.217 108.206  61.403  1.00  0.62           C  
ATOM   1314  CG  GLU A 166     101.607 108.992  60.140  1.00  0.62           C  
ATOM   1315  CD  GLU A 166     101.111 110.422  60.243  1.00  0.62           C  
ATOM   1316  OE1 GLU A 166     100.555 110.919  59.239  1.00  0.62           O  
ATOM   1317  OE2 GLU A 166     101.376 111.041  61.303  1.00  0.62           O  
ATOM   1318  N   TRP A 167      98.886 106.056  60.612  1.00  0.51           N  
ATOM   1319  CA  TRP A 167      98.163 105.292  59.596  1.00  0.51           C  
ATOM   1320  C   TRP A 167      96.748 104.958  60.066  1.00  0.51           C  
ATOM   1321  O   TRP A 167      95.993 104.296  59.360  1.00  0.51           O  
ATOM   1322  CB  TRP A 167      98.891 103.957  59.251  1.00  0.51           C  
ATOM   1323  CG  TRP A 167      99.076 103.065  60.469  1.00  0.51           C  
ATOM   1324  CD1 TRP A 167      99.874 103.257  61.561  1.00  0.51           C  
ATOM   1325  CD2 TRP A 167      98.156 102.028  60.797  1.00  0.51           C  
ATOM   1326  NE1 TRP A 167      99.397 102.493  62.590  1.00  0.51           N  
ATOM   1327  CE2 TRP A 167      98.314 101.794  62.201  1.00  0.51           C  
ATOM   1328  CE3 TRP A 167      97.226 101.318  60.062  1.00  0.51           C  
ATOM   1329  CZ2 TRP A 167      97.488 100.920  62.856  1.00  0.51           C  
ATOM   1330  CZ3 TRP A 167      96.576 100.257  60.695  1.00  0.51           C  
ATOM   1331  CH2 TRP A 167      96.687 100.073  62.084  1.00  0.51           C  
ATOM   1332  N   ALA A 168      96.361 105.387  61.282  1.00  0.65           N  
ATOM   1333  CA  ALA A 168      95.095 105.020  61.869  1.00  0.65           C  
ATOM   1334  C   ALA A 168      93.945 105.862  61.341  1.00  0.65           C  
ATOM   1335  O   ALA A 168      94.090 107.056  61.095  1.00  0.65           O  
ATOM   1336  CB  ALA A 168      95.174 105.192  63.399  1.00  0.65           C  
ATOM   1337  N   ASP A 169      92.746 105.264  61.188  1.00  0.73           N  
ATOM   1338  CA  ASP A 169      91.537 105.989  60.843  1.00  0.73           C  
ATOM   1339  C   ASP A 169      91.113 106.969  61.933  1.00  0.73           C  
ATOM   1340  O   ASP A 169      90.712 108.104  61.678  1.00  0.73           O  
ATOM   1341  CB  ASP A 169      90.370 104.995  60.635  1.00  0.73           C  
ATOM   1342  CG  ASP A 169      90.783 103.897  59.680  1.00  0.73           C  
ATOM   1343  OD1 ASP A 169      91.035 104.193  58.492  1.00  0.73           O  
ATOM   1344  OD2 ASP A 169      90.866 102.742  60.170  1.00  0.73           O  
ATOM   1345  N   ILE A 170      91.184 106.522  63.206  1.00  0.79           N  
ATOM   1346  CA  ILE A 170      90.814 107.330  64.354  1.00  0.79           C  
ATOM   1347  C   ILE A 170      91.937 107.329  65.381  1.00  0.79           C  
ATOM   1348  O   ILE A 170      92.442 106.291  65.814  1.00  0.79           O  
ATOM   1349  CB  ILE A 170      89.490 106.891  64.990  1.00  0.79           C  
ATOM   1350  CG1 ILE A 170      88.346 106.959  63.943  1.00  0.79           C  
ATOM   1351  CG2 ILE A 170      89.168 107.783  66.212  1.00  0.79           C  
ATOM   1352  CD1 ILE A 170      86.998 106.419  64.435  1.00  0.79           C  
ATOM   1353  N   VAL A 171      92.335 108.541  65.815  1.00  0.80           N  
ATOM   1354  CA  VAL A 171      93.305 108.766  66.868  1.00  0.80           C  
ATOM   1355  C   VAL A 171      92.551 109.343  68.048  1.00  0.80           C  
ATOM   1356  O   VAL A 171      91.841 110.338  67.926  1.00  0.80           O  
ATOM   1357  CB  VAL A 171      94.397 109.751  66.452  1.00  0.80           C  
ATOM   1358  CG1 VAL A 171      95.423 109.937  67.592  1.00  0.80           C  
ATOM   1359  CG2 VAL A 171      95.097 109.223  65.188  1.00  0.80           C  
ATOM   1360  N   PHE A 172      92.684 108.724  69.232  1.00  0.75           N  
ATOM   1361  CA  PHE A 172      92.069 109.194  70.454  1.00  0.75           C  
ATOM   1362  C   PHE A 172      93.164 109.657  71.391  1.00  0.75           C  
ATOM   1363  O   PHE A 172      94.175 108.987  71.597  1.00  0.75           O  
ATOM   1364  CB  PHE A 172      91.273 108.068  71.154  1.00  0.75           C  
ATOM   1365  CG  PHE A 172      89.948 107.832  70.491  1.00  0.75           C  
ATOM   1366  CD1 PHE A 172      88.949 108.818  70.548  1.00  0.75           C  
ATOM   1367  CD2 PHE A 172      89.667 106.613  69.850  1.00  0.75           C  
ATOM   1368  CE1 PHE A 172      87.694 108.595  69.971  1.00  0.75           C  
ATOM   1369  CE2 PHE A 172      88.408 106.381  69.282  1.00  0.75           C  
ATOM   1370  CZ  PHE A 172      87.421 107.375  69.341  1.00  0.75           C  
ATOM   1371  N   ALA A 173      92.979 110.855  71.967  1.00  0.78           N  
ATOM   1372  CA  ALA A 173      93.947 111.484  72.826  1.00  0.78           C  
ATOM   1373  C   ALA A 173      93.853 110.953  74.256  1.00  0.78           C  
ATOM   1374  O   ALA A 173      92.838 111.104  74.936  1.00  0.78           O  
ATOM   1375  CB  ALA A 173      93.702 113.005  72.758  1.00  0.78           C  
ATOM   1376  N   VAL A 174      94.922 110.295  74.742  1.00  0.75           N  
ATOM   1377  CA  VAL A 174      94.955 109.687  76.064  1.00  0.75           C  
ATOM   1378  C   VAL A 174      95.755 110.544  77.015  1.00  0.75           C  
ATOM   1379  O   VAL A 174      96.630 111.312  76.623  1.00  0.75           O  
ATOM   1380  CB  VAL A 174      95.436 108.237  76.004  1.00  0.75           C  
ATOM   1381  CG1 VAL A 174      95.853 107.612  77.352  1.00  0.75           C  
ATOM   1382  CG2 VAL A 174      94.257 107.418  75.472  1.00  0.75           C  
ATOM   1383  N   ASP A 175      95.422 110.489  78.315  1.00  0.75           N  
ATOM   1384  CA  ASP A 175      96.169 111.115  79.382  1.00  0.75           C  
ATOM   1385  C   ASP A 175      97.589 110.561  79.521  1.00  0.75           C  
ATOM   1386  O   ASP A 175      97.825 109.362  79.412  1.00  0.75           O  
ATOM   1387  CB  ASP A 175      95.453 110.887  80.732  1.00  0.75           C  
ATOM   1388  CG  ASP A 175      94.037 111.415  80.781  1.00  0.75           C  
ATOM   1389  OD1 ASP A 175      93.643 112.128  79.831  1.00  0.75           O  
ATOM   1390  OD2 ASP A 175      93.310 111.119  81.769  1.00  0.75           O  
ATOM   1391  N   ALA A 176      98.597 111.406  79.811  1.00  0.75           N  
ATOM   1392  CA  ALA A 176      99.924 110.891  80.078  1.00  0.75           C  
ATOM   1393  C   ALA A 176     100.027 110.329  81.490  1.00  0.75           C  
ATOM   1394  O   ALA A 176      99.134 110.488  82.318  1.00  0.75           O  
ATOM   1395  CB  ALA A 176     100.979 111.991  79.890  1.00  0.75           C  
ATOM   1396  N   TRP A 177     101.151 109.674  81.836  1.00  0.60           N  
ATOM   1397  CA  TRP A 177     101.326 109.007  83.124  1.00  0.60           C  
ATOM   1398  C   TRP A 177     101.309 109.938  84.336  1.00  0.60           C  
ATOM   1399  O   TRP A 177     101.139 109.496  85.469  1.00  0.60           O  
ATOM   1400  CB  TRP A 177     102.668 108.231  83.158  1.00  0.60           C  
ATOM   1401  CG  TRP A 177     102.902 107.311  81.977  1.00  0.60           C  
ATOM   1402  CD1 TRP A 177     102.006 106.518  81.313  1.00  0.60           C  
ATOM   1403  CD2 TRP A 177     104.167 107.149  81.306  1.00  0.60           C  
ATOM   1404  NE1 TRP A 177     102.624 105.888  80.258  1.00  0.60           N  
ATOM   1405  CE2 TRP A 177     103.950 106.256  80.235  1.00  0.60           C  
ATOM   1406  CE3 TRP A 177     105.427 107.697  81.544  1.00  0.60           C  
ATOM   1407  CZ2 TRP A 177     104.986 105.904  79.381  1.00  0.60           C  
ATOM   1408  CZ3 TRP A 177     106.474 107.337  80.681  1.00  0.60           C  
ATOM   1409  CH2 TRP A 177     106.256 106.458  79.609  1.00  0.60           C  
ATOM   1410  N   SER A 178     101.478 111.254  84.103  1.00  0.64           N  
ATOM   1411  CA  SER A 178     101.396 112.291  85.120  1.00  0.64           C  
ATOM   1412  C   SER A 178     100.083 113.044  85.079  1.00  0.64           C  
ATOM   1413  O   SER A 178      99.874 113.935  85.898  1.00  0.64           O  
ATOM   1414  CB  SER A 178     102.462 113.393  84.909  1.00  0.64           C  
ATOM   1415  OG  SER A 178     103.788 112.881  85.015  1.00  0.64           O  
ATOM   1416  N   GLU A 179      99.170 112.712  84.141  1.00  0.69           N  
ATOM   1417  CA  GLU A 179      97.884 113.382  84.049  1.00  0.69           C  
ATOM   1418  C   GLU A 179      96.672 112.441  84.092  1.00  0.69           C  
ATOM   1419  O   GLU A 179      95.529 112.900  84.177  1.00  0.69           O  
ATOM   1420  CB  GLU A 179      97.798 114.306  82.813  1.00  0.69           C  
ATOM   1421  CG  GLU A 179      98.693 115.570  82.940  1.00  0.69           C  
ATOM   1422  CD  GLU A 179     100.123 115.371  82.454  1.00  0.69           C  
ATOM   1423  OE1 GLU A 179     101.068 115.724  83.202  1.00  0.69           O  
ATOM   1424  OE2 GLU A 179     100.281 114.880  81.307  1.00  0.69           O  
ATOM   1425  N   LEU A 180      96.885 111.106  84.048  1.00  0.51           N  
ATOM   1426  CA  LEU A 180      95.846 110.076  84.015  1.00  0.51           C  
ATOM   1427  C   LEU A 180      94.959 109.947  85.240  1.00  0.51           C  
ATOM   1428  O   LEU A 180      95.376 110.105  86.388  1.00  0.51           O  
ATOM   1429  CB  LEU A 180      96.434 108.711  83.559  1.00  0.51           C  
ATOM   1430  CG  LEU A 180      95.433 107.661  83.009  1.00  0.51           C  
ATOM   1431  CD1 LEU A 180      96.095 106.812  81.913  1.00  0.51           C  
ATOM   1432  CD2 LEU A 180      94.901 106.704  84.084  1.00  0.51           C  
ATOM   1433  N   LYS A 181      93.655 109.670  85.017  1.00  0.48           N  
ATOM   1434  CA  LYS A 181      92.722 109.543  86.109  1.00  0.48           C  
ATOM   1435  C   LYS A 181      91.626 108.488  85.859  1.00  0.48           C  
ATOM   1436  O   LYS A 181      91.087 108.426  84.760  1.00  0.48           O  
ATOM   1437  CB  LYS A 181      92.227 110.985  86.450  1.00  0.48           C  
ATOM   1438  CG  LYS A 181      91.106 111.700  85.676  1.00  0.48           C  
ATOM   1439  CD  LYS A 181      90.656 112.888  86.563  1.00  0.48           C  
ATOM   1440  CE  LYS A 181      89.495 113.735  86.043  1.00  0.48           C  
ATOM   1441  NZ  LYS A 181      88.996 114.640  87.095  1.00  0.48           N  
ATOM   1442  N   HIS A 182      91.193 107.612  86.822  1.00  0.43           N  
ATOM   1443  CA  HIS A 182      91.719 107.138  88.125  1.00  0.43           C  
ATOM   1444  C   HIS A 182      93.200 106.721  88.211  1.00  0.43           C  
ATOM   1445  O   HIS A 182      93.828 106.723  87.159  1.00  0.43           O  
ATOM   1446  CB  HIS A 182      90.652 106.299  88.898  1.00  0.43           C  
ATOM   1447  CG  HIS A 182      90.564 104.859  88.555  1.00  0.43           C  
ATOM   1448  ND1 HIS A 182      91.508 104.023  89.094  1.00  0.43           N  
ATOM   1449  CD2 HIS A 182      89.845 104.218  87.605  1.00  0.43           C  
ATOM   1450  CE1 HIS A 182      91.384 102.895  88.440  1.00  0.43           C  
ATOM   1451  NE2 HIS A 182      90.381 102.954  87.539  1.00  0.43           N  
ATOM   1452  N   PRO A 183      93.908 106.485  89.344  1.00  0.47           N  
ATOM   1453  CA  PRO A 183      95.310 106.089  89.249  1.00  0.47           C  
ATOM   1454  C   PRO A 183      95.507 104.734  88.580  1.00  0.47           C  
ATOM   1455  O   PRO A 183      94.576 103.939  88.519  1.00  0.47           O  
ATOM   1456  CB  PRO A 183      95.828 106.104  90.706  1.00  0.47           C  
ATOM   1457  CG  PRO A 183      94.604 106.085  91.632  1.00  0.47           C  
ATOM   1458  CD  PRO A 183      93.397 106.329  90.715  1.00  0.47           C  
ATOM   1459  N   ASP A 184      96.730 104.446  88.113  1.00  0.61           N  
ATOM   1460  CA  ASP A 184      97.114 103.115  87.691  1.00  0.61           C  
ATOM   1461  C   ASP A 184      98.131 102.574  88.684  1.00  0.61           C  
ATOM   1462  O   ASP A 184      98.616 103.280  89.568  1.00  0.61           O  
ATOM   1463  CB  ASP A 184      97.702 103.085  86.265  1.00  0.61           C  
ATOM   1464  CG  ASP A 184      96.606 103.224  85.229  1.00  0.61           C  
ATOM   1465  OD1 ASP A 184      95.631 102.434  85.299  1.00  0.61           O  
ATOM   1466  OD2 ASP A 184      96.784 104.074  84.324  1.00  0.61           O  
ATOM   1467  N   MET A 185      98.469 101.275  88.585  1.00  0.58           N  
ATOM   1468  CA  MET A 185      99.460 100.641  89.437  1.00  0.58           C  
ATOM   1469  C   MET A 185     100.531  99.953  88.618  1.00  0.58           C  
ATOM   1470  O   MET A 185     100.298  99.508  87.497  1.00  0.58           O  
ATOM   1471  CB  MET A 185      98.837  99.591  90.379  1.00  0.58           C  
ATOM   1472  CG  MET A 185      97.960 100.213  91.472  1.00  0.58           C  
ATOM   1473  SD  MET A 185      97.373  99.030  92.718  1.00  0.58           S  
ATOM   1474  CE  MET A 185      96.294  97.958  91.724  1.00  0.58           C  
ATOM   1475  N   CYS A 186     101.750  99.852  89.180  1.00  0.63           N  
ATOM   1476  CA  CYS A 186     102.904  99.320  88.482  1.00  0.63           C  
ATOM   1477  C   CYS A 186     103.728  98.416  89.382  1.00  0.63           C  
ATOM   1478  O   CYS A 186     104.026  98.741  90.530  1.00  0.63           O  
ATOM   1479  CB  CYS A 186     103.801 100.482  87.989  1.00  0.63           C  
ATOM   1480  SG  CYS A 186     105.030  99.999  86.726  1.00  0.63           S  
ATOM   1481  N   SER A 187     104.117  97.243  88.856  1.00  0.62           N  
ATOM   1482  CA  SER A 187     104.994  96.291  89.512  1.00  0.62           C  
ATOM   1483  C   SER A 187     105.951  95.789  88.461  1.00  0.62           C  
ATOM   1484  O   SER A 187     105.813  96.116  87.282  1.00  0.62           O  
ATOM   1485  CB  SER A 187     104.264  95.108  90.216  1.00  0.62           C  
ATOM   1486  OG  SER A 187     103.446  94.326  89.337  1.00  0.62           O  
ATOM   1487  N   SER A 188     106.991  95.039  88.869  1.00  0.53           N  
ATOM   1488  CA  SER A 188     108.039  94.631  87.956  1.00  0.53           C  
ATOM   1489  C   SER A 188     108.650  93.325  88.413  1.00  0.53           C  
ATOM   1490  O   SER A 188     108.414  92.822  89.514  1.00  0.53           O  
ATOM   1491  CB  SER A 188     109.139  95.737  87.813  1.00  0.53           C  
ATOM   1492  OG  SER A 188     110.242  95.380  86.968  1.00  0.53           O  
ATOM   1493  N   VAL A 189     109.465  92.727  87.527  1.00  0.49           N  
ATOM   1494  CA  VAL A 189     110.345  91.614  87.812  1.00  0.49           C  
ATOM   1495  C   VAL A 189     111.480  92.011  88.753  1.00  0.49           C  
ATOM   1496  O   VAL A 189     111.890  91.229  89.608  1.00  0.49           O  
ATOM   1497  CB  VAL A 189     110.833  90.947  86.521  1.00  0.49           C  
ATOM   1498  CG1 VAL A 189     111.877  91.795  85.767  1.00  0.49           C  
ATOM   1499  CG2 VAL A 189     111.367  89.534  86.829  1.00  0.49           C  
ATOM   1500  N   THR A 190     111.984  93.262  88.627  1.00  0.55           N  
ATOM   1501  CA  THR A 190     113.219  93.739  89.246  1.00  0.55           C  
ATOM   1502  C   THR A 190     113.146  94.003  90.735  1.00  0.55           C  
ATOM   1503  O   THR A 190     114.174  94.031  91.406  1.00  0.55           O  
ATOM   1504  CB  THR A 190     113.763  95.027  88.613  1.00  0.55           C  
ATOM   1505  OG1 THR A 190     112.805  96.081  88.601  1.00  0.55           O  
ATOM   1506  CG2 THR A 190     114.143  94.772  87.148  1.00  0.55           C  
ATOM   1507  N   ASN A 191     111.948  94.208  91.314  1.00  0.53           N  
ATOM   1508  CA  ASN A 191     111.840  94.548  92.720  1.00  0.53           C  
ATOM   1509  C   ASN A 191     110.530  93.997  93.316  1.00  0.53           C  
ATOM   1510  O   ASN A 191     109.741  93.365  92.602  1.00  0.53           O  
ATOM   1511  CB  ASN A 191     112.125  96.073  92.945  1.00  0.53           C  
ATOM   1512  CG  ASN A 191     111.060  96.990  92.356  1.00  0.53           C  
ATOM   1513  OD1 ASN A 191     109.906  96.951  92.778  1.00  0.53           O  
ATOM   1514  ND2 ASN A 191     111.449  97.876  91.413  1.00  0.53           N  
ATOM   1515  N   PRO A 192     110.256  94.111  94.618  1.00  0.55           N  
ATOM   1516  CA  PRO A 192     109.040  93.531  95.173  1.00  0.55           C  
ATOM   1517  C   PRO A 192     107.979  94.574  95.392  1.00  0.55           C  
ATOM   1518  O   PRO A 192     106.936  94.221  95.935  1.00  0.55           O  
ATOM   1519  CB  PRO A 192     109.516  92.937  96.507  1.00  0.55           C  
ATOM   1520  CG  PRO A 192     110.597  93.908  96.970  1.00  0.55           C  
ATOM   1521  CD  PRO A 192     111.281  94.294  95.658  1.00  0.55           C  
ATOM   1522  N   PHE A 193     108.189  95.836  94.990  1.00  0.60           N  
ATOM   1523  CA  PHE A 193     107.267  96.897  95.321  1.00  0.60           C  
ATOM   1524  C   PHE A 193     106.118  96.970  94.334  1.00  0.60           C  
ATOM   1525  O   PHE A 193     106.216  96.600  93.163  1.00  0.60           O  
ATOM   1526  CB  PHE A 193     107.965  98.280  95.426  1.00  0.60           C  
ATOM   1527  CG  PHE A 193     109.196  98.183  96.289  1.00  0.60           C  
ATOM   1528  CD1 PHE A 193     109.116  97.792  97.637  1.00  0.60           C  
ATOM   1529  CD2 PHE A 193     110.458  98.453  95.736  1.00  0.60           C  
ATOM   1530  CE1 PHE A 193     110.276  97.660  98.411  1.00  0.60           C  
ATOM   1531  CE2 PHE A 193     111.621  98.322  96.504  1.00  0.60           C  
ATOM   1532  CZ  PHE A 193     111.529  97.925  97.844  1.00  0.60           C  
ATOM   1533  N   LEU A 194     104.973  97.467  94.818  1.00  0.56           N  
ATOM   1534  CA  LEU A 194     103.854  97.831  93.994  1.00  0.56           C  
ATOM   1535  C   LEU A 194     103.585  99.278  94.317  1.00  0.56           C  
ATOM   1536  O   LEU A 194     103.373  99.637  95.475  1.00  0.56           O  
ATOM   1537  CB  LEU A 194     102.613  96.985  94.348  1.00  0.56           C  
ATOM   1538  CG  LEU A 194     101.341  97.359  93.569  1.00  0.56           C  
ATOM   1539  CD1 LEU A 194     101.456  97.007  92.084  1.00  0.56           C  
ATOM   1540  CD2 LEU A 194     100.140  96.645  94.181  1.00  0.56           C  
ATOM   1541  N   THR A 195     103.622 100.156  93.307  1.00  0.62           N  
ATOM   1542  CA  THR A 195     103.451 101.586  93.508  1.00  0.62           C  
ATOM   1543  C   THR A 195     102.479 102.089  92.474  1.00  0.62           C  
ATOM   1544  O   THR A 195     102.106 101.389  91.533  1.00  0.62           O  
ATOM   1545  CB  THR A 195     104.741 102.412  93.479  1.00  0.62           C  
ATOM   1546  OG1 THR A 195     105.456 102.249  92.263  1.00  0.62           O  
ATOM   1547  CG2 THR A 195     105.670 101.948  94.610  1.00  0.62           C  
ATOM   1548  N   VAL A 196     101.972 103.316  92.671  1.00  0.66           N  
ATOM   1549  CA  VAL A 196     100.939 103.896  91.842  1.00  0.66           C  
ATOM   1550  C   VAL A 196     101.523 104.849  90.825  1.00  0.66           C  
ATOM   1551  O   VAL A 196     102.555 105.480  91.047  1.00  0.66           O  
ATOM   1552  CB  VAL A 196      99.872 104.637  92.657  1.00  0.66           C  
ATOM   1553  CG1 VAL A 196      99.131 103.621  93.543  1.00  0.66           C  
ATOM   1554  CG2 VAL A 196     100.477 105.766  93.519  1.00  0.66           C  
ATOM   1555  N   PHE A 197     100.816 105.015  89.694  1.00  0.54           N  
ATOM   1556  CA  PHE A 197     100.934 106.179  88.849  1.00  0.54           C  
ATOM   1557  C   PHE A 197      99.926 107.172  89.426  1.00  0.54           C  
ATOM   1558  O   PHE A 197      98.732 106.866  89.423  1.00  0.54           O  
ATOM   1559  CB  PHE A 197     100.573 105.870  87.375  1.00  0.54           C  
ATOM   1560  CG  PHE A 197     101.645 105.027  86.742  1.00  0.54           C  
ATOM   1561  CD1 PHE A 197     102.908 105.580  86.477  1.00  0.54           C  
ATOM   1562  CD2 PHE A 197     101.402 103.691  86.382  1.00  0.54           C  
ATOM   1563  CE1 PHE A 197     103.910 104.813  85.866  1.00  0.54           C  
ATOM   1564  CE2 PHE A 197     102.388 102.931  85.742  1.00  0.54           C  
ATOM   1565  CZ  PHE A 197     103.648 103.489  85.494  1.00  0.54           C  
ATOM   1566  N   PRO A 198     100.325 108.304  89.997  1.00  0.50           N  
ATOM   1567  CA  PRO A 198      99.432 109.228  90.689  1.00  0.50           C  
ATOM   1568  C   PRO A 198      98.192 109.713  89.956  1.00  0.50           C  
ATOM   1569  O   PRO A 198      98.324 110.244  88.861  1.00  0.50           O  
ATOM   1570  CB  PRO A 198     100.362 110.415  90.961  1.00  0.50           C  
ATOM   1571  CG  PRO A 198     101.711 109.777  91.253  1.00  0.50           C  
ATOM   1572  CD  PRO A 198     101.734 108.664  90.212  1.00  0.50           C  
ATOM   1573  N   ARG A 199      96.996 109.648  90.588  1.00  0.47           N  
ATOM   1574  CA  ARG A 199      95.890 110.493  90.197  1.00  0.47           C  
ATOM   1575  C   ARG A 199      95.808 111.713  91.108  1.00  0.47           C  
ATOM   1576  O   ARG A 199      95.533 111.592  92.299  1.00  0.47           O  
ATOM   1577  CB  ARG A 199      94.490 109.839  90.265  1.00  0.47           C  
ATOM   1578  CG  ARG A 199      93.371 110.893  90.058  1.00  0.47           C  
ATOM   1579  CD  ARG A 199      91.927 110.449  89.905  1.00  0.47           C  
ATOM   1580  NE  ARG A 199      91.525 109.691  91.107  1.00  0.47           N  
ATOM   1581  CZ  ARG A 199      90.442 110.002  91.829  1.00  0.47           C  
ATOM   1582  NH1 ARG A 199      90.421 109.606  93.096  1.00  0.47           N  
ATOM   1583  NH2 ARG A 199      89.438 110.720  91.335  1.00  0.47           N  
ATOM   1584  N   THR A 200      95.961 112.933  90.581  1.00  0.36           N  
ATOM   1585  CA  THR A 200      96.748 113.190  89.399  1.00  0.36           C  
ATOM   1586  C   THR A 200      97.449 114.490  89.720  1.00  0.36           C  
ATOM   1587  O   THR A 200      96.818 115.348  90.340  1.00  0.36           O  
ATOM   1588  CB  THR A 200      96.039 113.182  88.040  1.00  0.36           C  
ATOM   1589  OG1 THR A 200      96.956 113.564  87.046  1.00  0.36           O  
ATOM   1590  CG2 THR A 200      94.805 114.080  87.938  1.00  0.36           C  
ATOM   1591  N   PRO A 201      98.735 114.671  89.398  1.00  0.59           N  
ATOM   1592  CA  PRO A 201      99.449 115.928  89.570  1.00  0.59           C  
ATOM   1593  C   PRO A 201      98.794 117.078  88.839  1.00  0.59           C  
ATOM   1594  O   PRO A 201      98.870 118.214  89.303  1.00  0.59           O  
ATOM   1595  CB  PRO A 201     100.854 115.636  89.013  1.00  0.59           C  
ATOM   1596  CG  PRO A 201     101.061 114.135  89.224  1.00  0.59           C  
ATOM   1597  CD  PRO A 201      99.650 113.563  89.125  1.00  0.59           C  
ATOM   1598  N   LEU A 202      98.161 116.799  87.690  1.00  0.71           N  
ATOM   1599  CA  LEU A 202      97.382 117.773  86.976  1.00  0.71           C  
ATOM   1600  C   LEU A 202      96.267 117.039  86.265  1.00  0.71           C  
ATOM   1601  O   LEU A 202      96.445 115.926  85.777  1.00  0.71           O  
ATOM   1602  CB  LEU A 202      98.278 118.515  85.959  1.00  0.71           C  
ATOM   1603  CG  LEU A 202      97.616 119.701  85.235  1.00  0.71           C  
ATOM   1604  CD1 LEU A 202      97.214 120.809  86.220  1.00  0.71           C  
ATOM   1605  CD2 LEU A 202      98.569 120.253  84.166  1.00  0.71           C  
ATOM   1606  N   GLU A 203      95.042 117.598  86.189  1.00  0.64           N  
ATOM   1607  CA  GLU A 203      94.031 117.004  85.340  1.00  0.64           C  
ATOM   1608  C   GLU A 203      94.395 117.014  83.867  1.00  0.64           C  
ATOM   1609  O   GLU A 203      94.900 118.004  83.345  1.00  0.64           O  
ATOM   1610  CB  GLU A 203      92.636 117.645  85.491  1.00  0.64           C  
ATOM   1611  CG  GLU A 203      92.052 117.491  86.906  1.00  0.64           C  
ATOM   1612  CD  GLU A 203      90.549 117.276  86.895  1.00  0.64           C  
ATOM   1613  OE1 GLU A 203      89.857 117.333  85.849  1.00  0.64           O  
ATOM   1614  OE2 GLU A 203      90.078 116.782  87.953  1.00  0.64           O  
ATOM   1615  N   ARG A 204      94.116 115.880  83.196  1.00  0.50           N  
ATOM   1616  CA  ARG A 204      94.142 115.651  81.766  1.00  0.50           C  
ATOM   1617  C   ARG A 204      94.106 116.883  80.835  1.00  0.50           C  
ATOM   1618  O   ARG A 204      93.131 117.643  80.851  1.00  0.50           O  
ATOM   1619  CB  ARG A 204      93.013 114.658  81.449  1.00  0.50           C  
ATOM   1620  CG  ARG A 204      91.588 115.206  81.564  1.00  0.50           C  
ATOM   1621  CD  ARG A 204      90.576 114.085  81.782  1.00  0.50           C  
ATOM   1622  NE  ARG A 204      89.195 114.638  81.533  1.00  0.50           N  
ATOM   1623  CZ  ARG A 204      88.552 115.482  82.355  1.00  0.50           C  
ATOM   1624  NH1 ARG A 204      87.310 115.866  82.073  1.00  0.50           N  
ATOM   1625  NH2 ARG A 204      89.147 115.966  83.432  1.00  0.50           N  
ATOM   1626  N   PRO A 205      95.134 117.162  80.041  1.00  0.62           N  
ATOM   1627  CA  PRO A 205      95.232 118.431  79.341  1.00  0.62           C  
ATOM   1628  C   PRO A 205      94.418 118.406  78.059  1.00  0.62           C  
ATOM   1629  O   PRO A 205      94.388 117.398  77.359  1.00  0.62           O  
ATOM   1630  CB  PRO A 205      96.740 118.568  79.066  1.00  0.62           C  
ATOM   1631  CG  PRO A 205      97.225 117.123  78.929  1.00  0.62           C  
ATOM   1632  CD  PRO A 205      96.377 116.396  79.964  1.00  0.62           C  
ATOM   1633  N   PHE A 206      93.755 119.525  77.710  1.00  0.63           N  
ATOM   1634  CA  PHE A 206      92.916 119.614  76.521  1.00  0.63           C  
ATOM   1635  C   PHE A 206      91.689 118.701  76.592  1.00  0.63           C  
ATOM   1636  O   PHE A 206      90.873 118.787  77.512  1.00  0.63           O  
ATOM   1637  CB  PHE A 206      93.715 119.445  75.188  1.00  0.63           C  
ATOM   1638  CG  PHE A 206      94.878 120.400  75.143  1.00  0.63           C  
ATOM   1639  CD1 PHE A 206      94.672 121.751  74.821  1.00  0.63           C  
ATOM   1640  CD2 PHE A 206      96.182 119.963  75.439  1.00  0.63           C  
ATOM   1641  CE1 PHE A 206      95.744 122.652  74.803  1.00  0.63           C  
ATOM   1642  CE2 PHE A 206      97.256 120.862  75.432  1.00  0.63           C  
ATOM   1643  CZ  PHE A 206      97.036 122.208  75.112  1.00  0.63           C  
ATOM   1644  N   ASP A 207      91.494 117.823  75.598  1.00  0.72           N  
ATOM   1645  CA  ASP A 207      90.361 116.944  75.487  1.00  0.72           C  
ATOM   1646  C   ASP A 207      90.685 115.508  75.886  1.00  0.72           C  
ATOM   1647  O   ASP A 207      89.789 114.660  75.881  1.00  0.72           O  
ATOM   1648  CB  ASP A 207      89.783 117.018  74.047  1.00  0.72           C  
ATOM   1649  CG  ASP A 207      90.792 116.736  72.935  1.00  0.72           C  
ATOM   1650  OD1 ASP A 207      92.022 116.733  73.200  1.00  0.72           O  
ATOM   1651  OD2 ASP A 207      90.315 116.546  71.791  1.00  0.72           O  
ATOM   1652  N   THR A 208      91.930 115.213  76.327  1.00  0.72           N  
ATOM   1653  CA  THR A 208      92.399 113.869  76.669  1.00  0.72           C  
ATOM   1654  C   THR A 208      91.550 113.124  77.693  1.00  0.72           C  
ATOM   1655  O   THR A 208      90.855 113.711  78.528  1.00  0.72           O  
ATOM   1656  CB  THR A 208      93.860 113.772  77.120  1.00  0.72           C  
ATOM   1657  OG1 THR A 208      94.142 114.534  78.278  1.00  0.72           O  
ATOM   1658  CG2 THR A 208      94.818 114.278  76.043  1.00  0.72           C  
ATOM   1659  N   ARG A 209      91.535 111.780  77.636  1.00  0.68           N  
ATOM   1660  CA  ARG A 209      90.882 110.968  78.647  1.00  0.68           C  
ATOM   1661  C   ARG A 209      91.731 109.732  78.894  1.00  0.68           C  
ATOM   1662  O   ARG A 209      92.321 109.182  77.972  1.00  0.68           O  
ATOM   1663  CB  ARG A 209      89.468 110.495  78.189  1.00  0.68           C  
ATOM   1664  CG  ARG A 209      88.425 111.597  77.908  1.00  0.68           C  
ATOM   1665  CD  ARG A 209      87.992 112.357  79.160  1.00  0.68           C  
ATOM   1666  NE  ARG A 209      87.038 113.446  78.732  1.00  0.68           N  
ATOM   1667  CZ  ARG A 209      87.392 114.693  78.390  1.00  0.68           C  
ATOM   1668  NH1 ARG A 209      86.472 115.527  77.904  1.00  0.68           N  
ATOM   1669  NH2 ARG A 209      88.620 115.163  78.559  1.00  0.68           N  
ATOM   1670  N   GLY A 210      91.852 109.261  80.156  1.00  0.73           N  
ATOM   1671  CA  GLY A 210      92.501 107.994  80.499  1.00  0.73           C  
ATOM   1672  C   GLY A 210      91.949 106.798  79.766  1.00  0.73           C  
ATOM   1673  O   GLY A 210      90.780 106.794  79.389  1.00  0.73           O  
ATOM   1674  N   ASP A 211      92.740 105.712  79.602  1.00  0.72           N  
ATOM   1675  CA  ASP A 211      92.329 104.530  78.850  1.00  0.72           C  
ATOM   1676  C   ASP A 211      91.034 103.909  79.373  1.00  0.72           C  
ATOM   1677  O   ASP A 211      90.146 103.508  78.621  1.00  0.72           O  
ATOM   1678  CB  ASP A 211      93.423 103.440  78.941  1.00  0.72           C  
ATOM   1679  CG  ASP A 211      94.658 103.837  78.159  1.00  0.72           C  
ATOM   1680  OD1 ASP A 211      94.545 103.999  76.920  1.00  0.72           O  
ATOM   1681  OD2 ASP A 211      95.737 103.923  78.793  1.00  0.72           O  
ATOM   1682  N   ILE A 212      90.902 103.874  80.713  1.00  0.61           N  
ATOM   1683  CA  ILE A 212      89.727 103.449  81.455  1.00  0.61           C  
ATOM   1684  C   ILE A 212      88.488 104.253  81.083  1.00  0.61           C  
ATOM   1685  O   ILE A 212      87.529 103.705  80.549  1.00  0.61           O  
ATOM   1686  CB  ILE A 212      90.058 103.547  82.944  1.00  0.61           C  
ATOM   1687  CG1 ILE A 212      91.219 102.561  83.246  1.00  0.61           C  
ATOM   1688  CG2 ILE A 212      88.806 103.293  83.820  1.00  0.61           C  
ATOM   1689  CD1 ILE A 212      91.798 102.694  84.650  1.00  0.61           C  
ATOM   1690  N   GLU A 213      88.537 105.597  81.220  1.00  0.64           N  
ATOM   1691  CA  GLU A 213      87.451 106.494  80.860  1.00  0.64           C  
ATOM   1692  C   GLU A 213      87.108 106.410  79.375  1.00  0.64           C  
ATOM   1693  O   GLU A 213      85.942 106.372  78.989  1.00  0.64           O  
ATOM   1694  CB  GLU A 213      87.809 107.963  81.206  1.00  0.64           C  
ATOM   1695  CG  GLU A 213      88.062 108.263  82.709  1.00  0.64           C  
ATOM   1696  CD  GLU A 213      86.797 108.384  83.561  1.00  0.64           C  
ATOM   1697  OE1 GLU A 213      85.846 109.066  83.099  1.00  0.64           O  
ATOM   1698  OE2 GLU A 213      86.831 107.889  84.717  1.00  0.64           O  
ATOM   1699  N   CYS A 214      88.118 106.324  78.479  1.00  0.74           N  
ATOM   1700  CA  CYS A 214      87.889 106.141  77.052  1.00  0.74           C  
ATOM   1701  C   CYS A 214      87.112 104.878  76.716  1.00  0.74           C  
ATOM   1702  O   CYS A 214      86.120 104.918  75.990  1.00  0.74           O  
ATOM   1703  CB  CYS A 214      89.228 106.026  76.279  1.00  0.74           C  
ATOM   1704  SG  CYS A 214      90.125 107.589  76.117  1.00  0.74           S  
ATOM   1705  N   LEU A 215      87.523 103.718  77.259  1.00  0.68           N  
ATOM   1706  CA  LEU A 215      86.847 102.458  77.021  1.00  0.68           C  
ATOM   1707  C   LEU A 215      85.468 102.372  77.662  1.00  0.68           C  
ATOM   1708  O   LEU A 215      84.531 101.867  77.044  1.00  0.68           O  
ATOM   1709  CB  LEU A 215      87.737 101.259  77.421  1.00  0.68           C  
ATOM   1710  CG  LEU A 215      88.991 101.088  76.531  1.00  0.68           C  
ATOM   1711  CD1 LEU A 215      89.892  99.975  77.080  1.00  0.68           C  
ATOM   1712  CD2 LEU A 215      88.635 100.787  75.064  1.00  0.68           C  
ATOM   1713  N   ASP A 216      85.291 102.913  78.882  1.00  0.58           N  
ATOM   1714  CA  ASP A 216      84.001 103.009  79.547  1.00  0.58           C  
ATOM   1715  C   ASP A 216      82.999 103.878  78.781  1.00  0.58           C  
ATOM   1716  O   ASP A 216      81.825 103.525  78.635  1.00  0.58           O  
ATOM   1717  CB  ASP A 216      84.193 103.499  81.007  1.00  0.58           C  
ATOM   1718  CG  ASP A 216      84.731 102.372  81.883  1.00  0.58           C  
ATOM   1719  OD1 ASP A 216      84.489 101.184  81.543  1.00  0.58           O  
ATOM   1720  OD2 ASP A 216      85.348 102.686  82.931  1.00  0.58           O  
ATOM   1721  N   LEU A 217      83.436 105.017  78.197  1.00  0.64           N  
ATOM   1722  CA  LEU A 217      82.609 105.800  77.288  1.00  0.64           C  
ATOM   1723  C   LEU A 217      82.201 105.040  76.026  1.00  0.64           C  
ATOM   1724  O   LEU A 217      81.035 105.074  75.633  1.00  0.64           O  
ATOM   1725  CB  LEU A 217      83.292 107.130  76.879  1.00  0.64           C  
ATOM   1726  CG  LEU A 217      83.455 108.151  78.027  1.00  0.64           C  
ATOM   1727  CD1 LEU A 217      84.366 109.308  77.585  1.00  0.64           C  
ATOM   1728  CD2 LEU A 217      82.115 108.691  78.551  1.00  0.64           C  
ATOM   1729  N   VAL A 218      83.131 104.289  75.390  1.00  0.70           N  
ATOM   1730  CA  VAL A 218      82.836 103.428  74.242  1.00  0.70           C  
ATOM   1731  C   VAL A 218      81.835 102.334  74.594  1.00  0.70           C  
ATOM   1732  O   VAL A 218      80.869 102.096  73.869  1.00  0.70           O  
ATOM   1733  CB  VAL A 218      84.106 102.804  73.649  1.00  0.70           C  
ATOM   1734  CG1 VAL A 218      83.788 101.791  72.526  1.00  0.70           C  
ATOM   1735  CG2 VAL A 218      84.989 103.922  73.061  1.00  0.70           C  
ATOM   1736  N   GLY A 219      81.998 101.668  75.760  1.00  0.63           N  
ATOM   1737  CA  GLY A 219      81.073 100.640  76.234  1.00  0.63           C  
ATOM   1738  C   GLY A 219      79.689 101.152  76.550  1.00  0.63           C  
ATOM   1739  O   GLY A 219      78.687 100.492  76.288  1.00  0.63           O  
ATOM   1740  N   LYS A 220      79.596 102.383  77.083  1.00  0.56           N  
ATOM   1741  CA  LYS A 220      78.345 103.087  77.297  1.00  0.56           C  
ATOM   1742  C   LYS A 220      77.598 103.457  76.012  1.00  0.56           C  
ATOM   1743  O   LYS A 220      76.369 103.395  75.958  1.00  0.56           O  
ATOM   1744  CB  LYS A 220      78.604 104.357  78.146  1.00  0.56           C  
ATOM   1745  CG  LYS A 220      77.342 105.178  78.460  1.00  0.56           C  
ATOM   1746  CD  LYS A 220      77.636 106.334  79.428  1.00  0.56           C  
ATOM   1747  CE  LYS A 220      76.504 107.356  79.570  1.00  0.56           C  
ATOM   1748  NZ  LYS A 220      75.287 106.685  80.073  1.00  0.56           N  
ATOM   1749  N   GLN A 221      78.322 103.885  74.959  1.00  0.59           N  
ATOM   1750  CA  GLN A 221      77.775 104.149  73.634  1.00  0.59           C  
ATOM   1751  C   GLN A 221      77.354 102.902  72.860  1.00  0.59           C  
ATOM   1752  O   GLN A 221      76.349 102.910  72.143  1.00  0.59           O  
ATOM   1753  CB  GLN A 221      78.784 104.955  72.785  1.00  0.59           C  
ATOM   1754  CG  GLN A 221      78.999 106.390  73.316  1.00  0.59           C  
ATOM   1755  CD  GLN A 221      80.038 107.130  72.476  1.00  0.59           C  
ATOM   1756  OE1 GLN A 221      80.874 106.550  71.786  1.00  0.59           O  
ATOM   1757  NE2 GLN A 221      79.986 108.482  72.522  1.00  0.59           N  
ATOM   1758  N   LEU A 222      78.141 101.811  72.987  1.00  0.42           N  
ATOM   1759  CA  LEU A 222      77.873 100.490  72.436  1.00  0.42           C  
ATOM   1760  C   LEU A 222      76.608  99.858  73.004  1.00  0.42           C  
ATOM   1761  O   LEU A 222      75.790  99.274  72.291  1.00  0.42           O  
ATOM   1762  CB  LEU A 222      79.079  99.564  72.743  1.00  0.42           C  
ATOM   1763  CG  LEU A 222      78.995  98.126  72.188  1.00  0.42           C  
ATOM   1764  CD1 LEU A 222      78.956  98.103  70.654  1.00  0.42           C  
ATOM   1765  CD2 LEU A 222      80.179  97.294  72.698  1.00  0.42           C  
ATOM   1766  N   ALA A 223      76.412  99.993  74.332  1.00  0.41           N  
ATOM   1767  CA  ALA A 223      75.199  99.619  75.024  1.00  0.41           C  
ATOM   1768  C   ALA A 223      73.949 100.328  74.496  1.00  0.41           C  
ATOM   1769  O   ALA A 223      74.021 101.434  73.967  1.00  0.41           O  
ATOM   1770  CB  ALA A 223      75.351  99.825  76.546  1.00  0.41           C  
ATOM   1771  N   LYS A 224      72.785  99.634  74.604  1.00  0.24           N  
ATOM   1772  CA  LYS A 224      71.447  99.962  74.102  1.00  0.24           C  
ATOM   1773  C   LYS A 224      71.101  99.159  72.858  1.00  0.24           C  
ATOM   1774  O   LYS A 224      69.928  98.979  72.549  1.00  0.24           O  
ATOM   1775  CB  LYS A 224      71.133 101.454  73.776  1.00  0.24           C  
ATOM   1776  CG  LYS A 224      71.220 102.417  74.969  1.00  0.24           C  
ATOM   1777  CD  LYS A 224      71.354 103.867  74.476  1.00  0.24           C  
ATOM   1778  CE  LYS A 224      71.348 104.897  75.603  1.00  0.24           C  
ATOM   1779  NZ  LYS A 224      71.421 106.260  75.031  1.00  0.24           N  
ATOM   1780  N   ARG A 225      72.101  98.644  72.113  1.00  0.24           N  
ATOM   1781  CA  ARG A 225      71.863  98.046  70.803  1.00  0.24           C  
ATOM   1782  C   ARG A 225      72.112  96.547  70.759  1.00  0.24           C  
ATOM   1783  O   ARG A 225      72.055  95.928  69.699  1.00  0.24           O  
ATOM   1784  CB  ARG A 225      72.784  98.725  69.764  1.00  0.24           C  
ATOM   1785  CG  ARG A 225      72.417 100.199  69.521  1.00  0.24           C  
ATOM   1786  CD  ARG A 225      73.408 100.905  68.597  1.00  0.24           C  
ATOM   1787  NE  ARG A 225      72.882 102.290  68.371  1.00  0.24           N  
ATOM   1788  CZ  ARG A 225      73.103 103.327  69.190  1.00  0.24           C  
ATOM   1789  NH1 ARG A 225      72.590 104.515  68.867  1.00  0.24           N  
ATOM   1790  NH2 ARG A 225      73.820 103.213  70.304  1.00  0.24           N  
ATOM   1791  N   THR A 226      72.369  95.919  71.916  1.00  0.29           N  
ATOM   1792  CA  THR A 226      72.746  94.512  71.999  1.00  0.29           C  
ATOM   1793  C   THR A 226      71.724  93.799  72.851  1.00  0.29           C  
ATOM   1794  O   THR A 226      71.432  94.223  73.967  1.00  0.29           O  
ATOM   1795  CB  THR A 226      74.123  94.309  72.624  1.00  0.29           C  
ATOM   1796  OG1 THR A 226      75.107  94.973  71.848  1.00  0.29           O  
ATOM   1797  CG2 THR A 226      74.543  92.834  72.666  1.00  0.29           C  
ATOM   1798  N   GLY A 227      71.127  92.703  72.330  1.00  0.24           N  
ATOM   1799  CA  GLY A 227      70.222  91.828  73.079  1.00  0.24           C  
ATOM   1800  C   GLY A 227      70.956  90.718  73.789  1.00  0.24           C  
ATOM   1801  O   GLY A 227      72.181  90.706  73.857  1.00  0.24           O  
ATOM   1802  N   ASP A 228      70.235  89.701  74.300  1.00  0.27           N  
ATOM   1803  CA  ASP A 228      70.899  88.517  74.809  1.00  0.27           C  
ATOM   1804  C   ASP A 228      71.221  87.585  73.642  1.00  0.27           C  
ATOM   1805  O   ASP A 228      70.375  87.225  72.824  1.00  0.27           O  
ATOM   1806  CB  ASP A 228      70.094  87.804  75.927  1.00  0.27           C  
ATOM   1807  CG  ASP A 228      70.946  86.787  76.683  1.00  0.27           C  
ATOM   1808  OD1 ASP A 228      72.142  86.587  76.320  1.00  0.27           O  
ATOM   1809  OD2 ASP A 228      70.408  86.190  77.644  1.00  0.27           O  
ATOM   1810  N   ARG A 229      72.503  87.213  73.532  1.00  0.28           N  
ATOM   1811  CA  ARG A 229      73.002  86.290  72.543  1.00  0.28           C  
ATOM   1812  C   ARG A 229      73.621  85.065  73.188  1.00  0.28           C  
ATOM   1813  O   ARG A 229      74.374  84.357  72.521  1.00  0.28           O  
ATOM   1814  CB  ARG A 229      74.018  86.972  71.594  1.00  0.28           C  
ATOM   1815  CG  ARG A 229      73.358  88.065  70.727  1.00  0.28           C  
ATOM   1816  CD  ARG A 229      74.064  88.320  69.392  1.00  0.28           C  
ATOM   1817  NE  ARG A 229      73.883  87.059  68.594  1.00  0.28           N  
ATOM   1818  CZ  ARG A 229      74.367  86.840  67.365  1.00  0.28           C  
ATOM   1819  NH1 ARG A 229      74.209  85.648  66.793  1.00  0.28           N  
ATOM   1820  NH2 ARG A 229      74.994  87.791  66.683  1.00  0.28           N  
ATOM   1821  N   ARG A 230      73.292  84.802  74.478  1.00  0.22           N  
ATOM   1822  CA  ARG A 230      73.742  83.694  75.321  1.00  0.22           C  
ATOM   1823  C   ARG A 230      75.008  84.056  76.072  1.00  0.22           C  
ATOM   1824  O   ARG A 230      75.759  83.194  76.522  1.00  0.22           O  
ATOM   1825  CB  ARG A 230      73.956  82.322  74.618  1.00  0.22           C  
ATOM   1826  CG  ARG A 230      72.757  81.818  73.799  1.00  0.22           C  
ATOM   1827  CD  ARG A 230      73.146  80.645  72.902  1.00  0.22           C  
ATOM   1828  NE  ARG A 230      71.926  80.294  72.108  1.00  0.22           N  
ATOM   1829  CZ  ARG A 230      71.843  79.253  71.270  1.00  0.22           C  
ATOM   1830  NH1 ARG A 230      70.695  79.009  70.641  1.00  0.22           N  
ATOM   1831  NH2 ARG A 230      72.880  78.453  71.048  1.00  0.22           N  
ATOM   1832  N   PHE A 231      75.259  85.363  76.246  1.00  0.33           N  
ATOM   1833  CA  PHE A 231      76.517  85.860  76.768  1.00  0.33           C  
ATOM   1834  C   PHE A 231      76.236  87.019  77.705  1.00  0.33           C  
ATOM   1835  O   PHE A 231      77.062  87.909  77.892  1.00  0.33           O  
ATOM   1836  CB  PHE A 231      77.500  86.344  75.662  1.00  0.33           C  
ATOM   1837  CG  PHE A 231      77.923  85.242  74.734  1.00  0.33           C  
ATOM   1838  CD1 PHE A 231      78.903  84.309  75.116  1.00  0.33           C  
ATOM   1839  CD2 PHE A 231      77.386  85.173  73.441  1.00  0.33           C  
ATOM   1840  CE1 PHE A 231      79.347  83.332  74.212  1.00  0.33           C  
ATOM   1841  CE2 PHE A 231      77.819  84.196  72.537  1.00  0.33           C  
ATOM   1842  CZ  PHE A 231      78.807  83.281  72.921  1.00  0.33           C  
ATOM   1843  N   ALA A 232      75.060  87.031  78.367  1.00  0.28           N  
ATOM   1844  CA  ALA A 232      74.664  88.060  79.316  1.00  0.28           C  
ATOM   1845  C   ALA A 232      75.638  88.240  80.484  1.00  0.28           C  
ATOM   1846  O   ALA A 232      75.813  89.336  81.015  1.00  0.28           O  
ATOM   1847  CB  ALA A 232      73.257  87.741  79.846  1.00  0.28           C  
ATOM   1848  N   ASP A 233      76.357  87.161  80.851  1.00  0.30           N  
ATOM   1849  CA  ASP A 233      77.453  87.160  81.795  1.00  0.30           C  
ATOM   1850  C   ASP A 233      78.565  88.166  81.505  1.00  0.30           C  
ATOM   1851  O   ASP A 233      79.093  88.753  82.447  1.00  0.30           O  
ATOM   1852  CB  ASP A 233      78.057  85.730  81.869  1.00  0.30           C  
ATOM   1853  CG  ASP A 233      77.579  84.992  83.101  1.00  0.30           C  
ATOM   1854  OD1 ASP A 233      77.377  85.675  84.140  1.00  0.30           O  
ATOM   1855  OD2 ASP A 233      77.573  83.745  83.063  1.00  0.30           O  
ATOM   1856  N   MET A 234      78.917  88.409  80.221  1.00  0.31           N  
ATOM   1857  CA  MET A 234      79.991  89.321  79.854  1.00  0.31           C  
ATOM   1858  C   MET A 234      79.483  90.705  79.485  1.00  0.31           C  
ATOM   1859  O   MET A 234      80.232  91.570  79.038  1.00  0.31           O  
ATOM   1860  CB  MET A 234      80.876  88.765  78.700  1.00  0.31           C  
ATOM   1861  CG  MET A 234      80.218  88.693  77.310  1.00  0.31           C  
ATOM   1862  SD  MET A 234      81.287  88.029  75.997  1.00  0.31           S  
ATOM   1863  CE  MET A 234      82.302  89.520  75.786  1.00  0.31           C  
ATOM   1864  N   TRP A 235      78.178  90.977  79.678  1.00  0.24           N  
ATOM   1865  CA  TRP A 235      77.576  92.264  79.381  1.00  0.24           C  
ATOM   1866  C   TRP A 235      77.735  93.237  80.556  1.00  0.24           C  
ATOM   1867  O   TRP A 235      76.767  93.749  81.118  1.00  0.24           O  
ATOM   1868  CB  TRP A 235      76.091  92.051  78.972  1.00  0.24           C  
ATOM   1869  CG  TRP A 235      75.350  93.288  78.489  1.00  0.24           C  
ATOM   1870  CD1 TRP A 235      74.342  93.966  79.117  1.00  0.24           C  
ATOM   1871  CD2 TRP A 235      75.659  94.028  77.296  1.00  0.24           C  
ATOM   1872  NE1 TRP A 235      73.990  95.082  78.388  1.00  0.24           N  
ATOM   1873  CE2 TRP A 235      74.796  95.144  77.273  1.00  0.24           C  
ATOM   1874  CE3 TRP A 235      76.601  93.823  76.289  1.00  0.24           C  
ATOM   1875  CZ2 TRP A 235      74.864  96.075  76.247  1.00  0.24           C  
ATOM   1876  CZ3 TRP A 235      76.679  94.773  75.260  1.00  0.24           C  
ATOM   1877  CH2 TRP A 235      75.827  95.887  75.241  1.00  0.24           C  
ATOM   1878  N   LYS A 236      78.986  93.500  80.981  1.00  0.31           N  
ATOM   1879  CA  LYS A 236      79.281  94.307  82.148  1.00  0.31           C  
ATOM   1880  C   LYS A 236      80.581  95.059  81.937  1.00  0.31           C  
ATOM   1881  O   LYS A 236      81.439  94.647  81.165  1.00  0.31           O  
ATOM   1882  CB  LYS A 236      79.405  93.458  83.444  1.00  0.31           C  
ATOM   1883  CG  LYS A 236      78.093  92.770  83.848  1.00  0.31           C  
ATOM   1884  CD  LYS A 236      78.184  92.051  85.198  1.00  0.31           C  
ATOM   1885  CE  LYS A 236      76.853  91.409  85.588  1.00  0.31           C  
ATOM   1886  NZ  LYS A 236      76.931  90.891  86.968  1.00  0.31           N  
ATOM   1887  N   PHE A 237      80.735  96.207  82.630  1.00  0.30           N  
ATOM   1888  CA  PHE A 237      81.940  97.025  82.588  1.00  0.30           C  
ATOM   1889  C   PHE A 237      82.151  97.651  83.954  1.00  0.30           C  
ATOM   1890  O   PHE A 237      83.127  97.383  84.643  1.00  0.30           O  
ATOM   1891  CB  PHE A 237      81.869  98.170  81.534  1.00  0.30           C  
ATOM   1892  CG  PHE A 237      82.138  97.628  80.160  1.00  0.30           C  
ATOM   1893  CD1 PHE A 237      83.452  97.308  79.785  1.00  0.30           C  
ATOM   1894  CD2 PHE A 237      81.096  97.419  79.242  1.00  0.30           C  
ATOM   1895  CE1 PHE A 237      83.723  96.778  78.518  1.00  0.30           C  
ATOM   1896  CE2 PHE A 237      81.361  96.889  77.972  1.00  0.30           C  
ATOM   1897  CZ  PHE A 237      82.676  96.570  77.610  1.00  0.30           C  
ATOM   1898  N   VAL A 238      81.197  98.489  84.405  1.00  0.32           N  
ATOM   1899  CA  VAL A 238      81.352  99.361  85.563  1.00  0.32           C  
ATOM   1900  C   VAL A 238      80.928  98.731  86.890  1.00  0.32           C  
ATOM   1901  O   VAL A 238      80.771  99.426  87.892  1.00  0.32           O  
ATOM   1902  CB  VAL A 238      80.538 100.645  85.369  1.00  0.32           C  
ATOM   1903  CG1 VAL A 238      81.104 101.442  84.177  1.00  0.32           C  
ATOM   1904  CG2 VAL A 238      79.036 100.340  85.167  1.00  0.32           C  
ATOM   1905  N   GLU A 239      80.737  97.402  86.923  1.00  0.32           N  
ATOM   1906  CA  GLU A 239      80.293  96.656  88.084  1.00  0.32           C  
ATOM   1907  C   GLU A 239      80.970  95.311  88.013  1.00  0.32           C  
ATOM   1908  O   GLU A 239      81.106  94.711  86.944  1.00  0.32           O  
ATOM   1909  CB  GLU A 239      78.765  96.386  88.097  1.00  0.32           C  
ATOM   1910  CG  GLU A 239      78.222  95.586  89.322  1.00  0.32           C  
ATOM   1911  CD  GLU A 239      76.830  95.003  89.067  1.00  0.32           C  
ATOM   1912  OE1 GLU A 239      76.262  94.389  90.003  1.00  0.32           O  
ATOM   1913  OE2 GLU A 239      76.344  95.084  87.907  1.00  0.32           O  
ATOM   1914  N   GLU A 240      81.427  94.816  89.160  1.00  0.27           N  
ATOM   1915  CA  GLU A 240      82.038  93.544  89.390  1.00  0.27           C  
ATOM   1916  C   GLU A 240      81.313  92.261  89.051  1.00  0.27           C  
ATOM   1917  O   GLU A 240      80.122  92.042  89.243  1.00  0.27           O  
ATOM   1918  CB  GLU A 240      82.528  93.451  90.852  1.00  0.27           C  
ATOM   1919  CG  GLU A 240      81.518  93.744  91.996  1.00  0.27           C  
ATOM   1920  CD  GLU A 240      81.348  95.234  92.302  1.00  0.27           C  
ATOM   1921  OE1 GLU A 240      80.828  95.538  93.398  1.00  0.27           O  
ATOM   1922  OE2 GLU A 240      81.833  96.065  91.486  1.00  0.27           O  
ATOM   1923  N   LYS A 241      82.118  91.298  88.558  1.00  0.34           N  
ATOM   1924  CA  LYS A 241      81.680  89.929  88.475  1.00  0.34           C  
ATOM   1925  C   LYS A 241      82.067  89.105  89.698  1.00  0.34           C  
ATOM   1926  O   LYS A 241      81.403  88.122  90.016  1.00  0.34           O  
ATOM   1927  CB  LYS A 241      82.281  89.272  87.221  1.00  0.34           C  
ATOM   1928  CG  LYS A 241      81.562  87.971  86.844  1.00  0.34           C  
ATOM   1929  CD  LYS A 241      82.182  87.383  85.577  1.00  0.34           C  
ATOM   1930  CE  LYS A 241      81.395  86.266  84.883  1.00  0.34           C  
ATOM   1931  NZ  LYS A 241      80.200  86.824  84.233  1.00  0.34           N  
ATOM   1932  N   LYS A 242      83.155  89.478  90.416  1.00  0.24           N  
ATOM   1933  CA  LYS A 242      83.584  88.727  91.595  1.00  0.24           C  
ATOM   1934  C   LYS A 242      83.936  89.615  92.798  1.00  0.24           C  
ATOM   1935  O   LYS A 242      83.608  89.260  93.923  1.00  0.24           O  
ATOM   1936  CB  LYS A 242      84.818  87.821  91.280  1.00  0.24           C  
ATOM   1937  CG  LYS A 242      84.696  86.856  90.077  1.00  0.24           C  
ATOM   1938  CD  LYS A 242      83.694  85.709  90.309  1.00  0.24           C  
ATOM   1939  CE  LYS A 242      83.634  84.703  89.154  1.00  0.24           C  
ATOM   1940  NZ  LYS A 242      82.621  83.662  89.446  1.00  0.24           N  
ATOM   1941  N   VAL A 243      84.573  90.796  92.590  1.00  0.26           N  
ATOM   1942  CA  VAL A 243      84.982  91.740  93.639  1.00  0.26           C  
ATOM   1943  C   VAL A 243      85.143  93.124  92.986  1.00  0.26           C  
ATOM   1944  O   VAL A 243      85.398  93.176  91.778  1.00  0.26           O  
ATOM   1945  CB  VAL A 243      86.307  91.385  94.323  1.00  0.26           C  
ATOM   1946  CG1 VAL A 243      86.206  90.164  95.256  1.00  0.26           C  
ATOM   1947  CG2 VAL A 243      87.369  91.055  93.275  1.00  0.26           C  
ATOM   1948  N   GLU A 244      84.980  94.241  93.753  1.00  0.27           N  
ATOM   1949  CA  GLU A 244      84.785  95.631  93.297  1.00  0.27           C  
ATOM   1950  C   GLU A 244      85.682  96.187  92.195  1.00  0.27           C  
ATOM   1951  O   GLU A 244      86.872  96.394  92.390  1.00  0.27           O  
ATOM   1952  CB  GLU A 244      84.827  96.629  94.478  1.00  0.27           C  
ATOM   1953  CG  GLU A 244      84.527  98.097  94.070  1.00  0.27           C  
ATOM   1954  CD  GLU A 244      84.697  99.058  95.241  1.00  0.27           C  
ATOM   1955  OE1 GLU A 244      84.738 100.287  94.971  1.00  0.27           O  
ATOM   1956  OE2 GLU A 244      84.831  98.582  96.396  1.00  0.27           O  
ATOM   1957  N   VAL A 245      85.131  96.481  90.997  1.00  0.27           N  
ATOM   1958  CA  VAL A 245      85.889  96.749  89.766  1.00  0.27           C  
ATOM   1959  C   VAL A 245      86.630  98.083  89.676  1.00  0.27           C  
ATOM   1960  O   VAL A 245      86.081  99.065  89.204  1.00  0.27           O  
ATOM   1961  CB  VAL A 245      85.009  96.446  88.539  1.00  0.27           C  
ATOM   1962  CG1 VAL A 245      85.434  97.025  87.180  1.00  0.27           C  
ATOM   1963  CG2 VAL A 245      85.028  94.928  88.316  1.00  0.27           C  
ATOM   1964  N   TYR A 246      87.935  98.105  90.075  1.00  0.44           N  
ATOM   1965  CA  TYR A 246      88.879  99.227  89.999  1.00  0.44           C  
ATOM   1966  C   TYR A 246      90.269  98.745  90.430  1.00  0.44           C  
ATOM   1967  O   TYR A 246      90.536  97.550  90.454  1.00  0.44           O  
ATOM   1968  CB  TYR A 246      88.470 100.464  90.879  1.00  0.44           C  
ATOM   1969  CG  TYR A 246      87.446 101.306  90.173  1.00  0.44           C  
ATOM   1970  CD1 TYR A 246      87.662 101.694  88.839  1.00  0.44           C  
ATOM   1971  CD2 TYR A 246      86.195 101.561  90.760  1.00  0.44           C  
ATOM   1972  CE1 TYR A 246      86.629 102.244  88.071  1.00  0.44           C  
ATOM   1973  CE2 TYR A 246      85.147 102.076  89.982  1.00  0.44           C  
ATOM   1974  CZ  TYR A 246      85.365 102.401  88.640  1.00  0.44           C  
ATOM   1975  OH  TYR A 246      84.278 102.793  87.845  1.00  0.44           O  
ATOM   1976  N   LEU A 247      91.219  99.643  90.796  1.00  0.47           N  
ATOM   1977  CA  LEU A 247      92.505  99.259  91.385  1.00  0.47           C  
ATOM   1978  C   LEU A 247      92.373  98.510  92.697  1.00  0.47           C  
ATOM   1979  O   LEU A 247      93.080  97.540  92.961  1.00  0.47           O  
ATOM   1980  CB  LEU A 247      93.396 100.477  91.708  1.00  0.47           C  
ATOM   1981  CG  LEU A 247      93.945 101.256  90.507  1.00  0.47           C  
ATOM   1982  CD1 LEU A 247      94.928 102.294  91.055  1.00  0.47           C  
ATOM   1983  CD2 LEU A 247      94.618 100.405  89.417  1.00  0.47           C  
ATOM   1984  N   GLN A 248      91.414  98.938  93.538  1.00  0.51           N  
ATOM   1985  CA  GLN A 248      91.079  98.319  94.804  1.00  0.51           C  
ATOM   1986  C   GLN A 248      90.675  96.855  94.640  1.00  0.51           C  
ATOM   1987  O   GLN A 248      91.032  96.004  95.450  1.00  0.51           O  
ATOM   1988  CB  GLN A 248      89.983  99.160  95.501  1.00  0.51           C  
ATOM   1989  CG  GLN A 248      89.716  98.760  96.970  1.00  0.51           C  
ATOM   1990  CD  GLN A 248      90.963  98.959  97.829  1.00  0.51           C  
ATOM   1991  OE1 GLN A 248      91.738  99.902  97.646  1.00  0.51           O  
ATOM   1992  NE2 GLN A 248      91.187  98.048  98.797  1.00  0.51           N  
ATOM   1993  N   ARG A 249      90.022  96.513  93.500  1.00  0.46           N  
ATOM   1994  CA  ARG A 249      89.744  95.146  93.079  1.00  0.46           C  
ATOM   1995  C   ARG A 249      90.940  94.246  93.093  1.00  0.46           C  
ATOM   1996  O   ARG A 249      90.946  93.130  93.604  1.00  0.46           O  
ATOM   1997  CB  ARG A 249      89.358  95.066  91.570  1.00  0.46           C  
ATOM   1998  CG  ARG A 249      88.635  93.755  91.271  1.00  0.46           C  
ATOM   1999  CD  ARG A 249      88.174  93.559  89.837  1.00  0.46           C  
ATOM   2000  NE  ARG A 249      87.451  92.264  89.790  1.00  0.46           N  
ATOM   2001  CZ  ARG A 249      88.061  91.073  89.812  1.00  0.46           C  
ATOM   2002  NH1 ARG A 249      87.311  89.982  89.918  1.00  0.46           N  
ATOM   2003  NH2 ARG A 249      89.381  90.957  89.769  1.00  0.46           N  
ATOM   2004  N   ILE A 250      91.993  94.746  92.441  1.00  0.56           N  
ATOM   2005  CA  ILE A 250      93.202  94.030  92.186  1.00  0.56           C  
ATOM   2006  C   ILE A 250      93.920  93.788  93.498  1.00  0.56           C  
ATOM   2007  O   ILE A 250      94.369  92.678  93.786  1.00  0.56           O  
ATOM   2008  CB  ILE A 250      94.044  94.817  91.198  1.00  0.56           C  
ATOM   2009  CG1 ILE A 250      93.304  95.025  89.847  1.00  0.56           C  
ATOM   2010  CG2 ILE A 250      95.354  94.045  91.003  1.00  0.56           C  
ATOM   2011  CD1 ILE A 250      94.024  95.988  88.894  1.00  0.56           C  
ATOM   2012  N   LEU A 251      93.974  94.836  94.343  1.00  0.61           N  
ATOM   2013  CA  LEU A 251      94.567  94.789  95.657  1.00  0.61           C  
ATOM   2014  C   LEU A 251      93.880  93.848  96.624  1.00  0.61           C  
ATOM   2015  O   LEU A 251      94.557  93.022  97.230  1.00  0.61           O  
ATOM   2016  CB  LEU A 251      94.620  96.202  96.281  1.00  0.61           C  
ATOM   2017  CG  LEU A 251      95.541  97.182  95.531  1.00  0.61           C  
ATOM   2018  CD1 LEU A 251      95.485  98.576  96.167  1.00  0.61           C  
ATOM   2019  CD2 LEU A 251      96.992  96.686  95.507  1.00  0.61           C  
ATOM   2020  N   ASP A 252      92.537  93.902  96.749  1.00  0.54           N  
ATOM   2021  CA  ASP A 252      91.776  93.000  97.590  1.00  0.54           C  
ATOM   2022  C   ASP A 252      91.754  91.553  97.106  1.00  0.54           C  
ATOM   2023  O   ASP A 252      91.757  90.620  97.904  1.00  0.54           O  
ATOM   2024  CB  ASP A 252      90.342  93.546  97.826  1.00  0.54           C  
ATOM   2025  CG  ASP A 252      90.384  94.629  98.896  1.00  0.54           C  
ATOM   2026  OD1 ASP A 252      91.092  94.438  99.927  1.00  0.54           O  
ATOM   2027  OD2 ASP A 252      89.689  95.661  98.757  1.00  0.54           O  
ATOM   2028  N   HIS A 253      91.719  91.311  95.784  1.00  0.55           N  
ATOM   2029  CA  HIS A 253      91.556  89.956  95.277  1.00  0.55           C  
ATOM   2030  C   HIS A 253      92.835  89.151  95.137  1.00  0.55           C  
ATOM   2031  O   HIS A 253      92.828  87.922  95.076  1.00  0.55           O  
ATOM   2032  CB  HIS A 253      90.940  90.017  93.871  1.00  0.55           C  
ATOM   2033  CG  HIS A 253      90.247  88.754  93.476  1.00  0.55           C  
ATOM   2034  ND1 HIS A 253      89.121  88.369  94.171  1.00  0.55           N  
ATOM   2035  CD2 HIS A 253      90.551  87.832  92.531  1.00  0.55           C  
ATOM   2036  CE1 HIS A 253      88.760  87.222  93.645  1.00  0.55           C  
ATOM   2037  NE2 HIS A 253      89.593  86.850  92.643  1.00  0.55           N  
ATOM   2038  N   SER A 254      93.988  89.831  95.035  1.00  0.62           N  
ATOM   2039  CA  SER A 254      95.258  89.166  94.786  1.00  0.62           C  
ATOM   2040  C   SER A 254      95.912  88.665  96.052  1.00  0.62           C  
ATOM   2041  O   SER A 254      95.911  89.306  97.100  1.00  0.62           O  
ATOM   2042  CB  SER A 254      96.257  90.087  94.051  1.00  0.62           C  
ATOM   2043  OG  SER A 254      97.559  89.516  93.886  1.00  0.62           O  
ATOM   2044  N   SER A 255      96.561  87.492  95.963  1.00  0.51           N  
ATOM   2045  CA  SER A 255      97.210  86.871  97.102  1.00  0.51           C  
ATOM   2046  C   SER A 255      98.496  87.542  97.538  1.00  0.51           C  
ATOM   2047  O   SER A 255      98.928  87.365  98.672  1.00  0.51           O  
ATOM   2048  CB  SER A 255      97.524  85.378  96.848  1.00  0.51           C  
ATOM   2049  OG  SER A 255      98.245  85.181  95.630  1.00  0.51           O  
ATOM   2050  N   ASN A 256      99.107  88.360  96.657  1.00  0.50           N  
ATOM   2051  CA  ASN A 256     100.351  89.066  96.937  1.00  0.50           C  
ATOM   2052  C   ASN A 256     100.107  90.498  97.400  1.00  0.50           C  
ATOM   2053  O   ASN A 256     101.041  91.285  97.536  1.00  0.50           O  
ATOM   2054  CB  ASN A 256     101.252  89.112  95.671  1.00  0.50           C  
ATOM   2055  CG  ASN A 256     101.753  87.712  95.341  1.00  0.50           C  
ATOM   2056  OD1 ASN A 256     102.045  86.890  96.206  1.00  0.50           O  
ATOM   2057  ND2 ASN A 256     101.910  87.406  94.033  1.00  0.50           N  
ATOM   2058  N   THR A 257      98.840  90.887  97.635  1.00  0.51           N  
ATOM   2059  CA  THR A 257      98.501  92.204  98.162  1.00  0.51           C  
ATOM   2060  C   THR A 257      97.382  92.115  99.182  1.00  0.51           C  
ATOM   2061  O   THR A 257      96.934  93.129  99.712  1.00  0.51           O  
ATOM   2062  CB  THR A 257      98.020  93.165  97.072  1.00  0.51           C  
ATOM   2063  OG1 THR A 257      97.115  92.544  96.169  1.00  0.51           O  
ATOM   2064  CG2 THR A 257      99.183  93.593  96.177  1.00  0.51           C  
ATOM   2065  N   LYS A 258      96.926  90.893  99.521  1.00  0.47           N  
ATOM   2066  CA  LYS A 258      95.881  90.694 100.505  1.00  0.47           C  
ATOM   2067  C   LYS A 258      96.161  89.460 101.352  1.00  0.47           C  
ATOM   2068  O   LYS A 258      97.082  89.443 102.164  1.00  0.47           O  
ATOM   2069  CB  LYS A 258      94.478  90.638  99.840  1.00  0.47           C  
ATOM   2070  CG  LYS A 258      93.294  90.771 100.817  1.00  0.47           C  
ATOM   2071  CD  LYS A 258      93.171  92.186 101.394  1.00  0.47           C  
ATOM   2072  CE  LYS A 258      91.895  92.365 102.212  1.00  0.47           C  
ATOM   2073  NZ  LYS A 258      91.657  93.803 102.424  1.00  0.47           N  
ATOM   2074  N   GLY A 259      95.347  88.392 101.212  1.00  0.38           N  
ATOM   2075  CA  GLY A 259      95.462  87.155 101.963  1.00  0.38           C  
ATOM   2076  C   GLY A 259      95.896  86.056 101.045  1.00  0.38           C  
ATOM   2077  O   GLY A 259      95.554  86.014  99.869  1.00  0.38           O  
ATOM   2078  N   PHE A 260      96.692  85.128 101.568  1.00  0.38           N  
ATOM   2079  CA  PHE A 260      97.440  84.183 100.779  1.00  0.38           C  
ATOM   2080  C   PHE A 260      96.704  83.008 100.133  1.00  0.38           C  
ATOM   2081  O   PHE A 260      95.752  82.440 100.660  1.00  0.38           O  
ATOM   2082  CB  PHE A 260      98.627  83.699 101.631  1.00  0.38           C  
ATOM   2083  CG  PHE A 260      98.201  83.056 102.930  1.00  0.38           C  
ATOM   2084  CD1 PHE A 260      98.028  83.794 104.119  1.00  0.38           C  
ATOM   2085  CD2 PHE A 260      98.037  81.667 102.971  1.00  0.38           C  
ATOM   2086  CE1 PHE A 260      97.679  83.150 105.313  1.00  0.38           C  
ATOM   2087  CE2 PHE A 260      97.700  81.018 104.163  1.00  0.38           C  
ATOM   2088  CZ  PHE A 260      97.508  81.761 105.333  1.00  0.38           C  
ATOM   2089  N   LYS A 261      97.202  82.568  98.958  1.00  0.38           N  
ATOM   2090  CA  LYS A 261      96.665  81.440  98.221  1.00  0.38           C  
ATOM   2091  C   LYS A 261      97.583  80.229  98.341  1.00  0.38           C  
ATOM   2092  O   LYS A 261      98.161  79.741  97.372  1.00  0.38           O  
ATOM   2093  CB  LYS A 261      96.441  81.796  96.734  1.00  0.38           C  
ATOM   2094  CG  LYS A 261      95.639  80.716  95.997  1.00  0.38           C  
ATOM   2095  CD  LYS A 261      95.484  80.957  94.492  1.00  0.38           C  
ATOM   2096  CE  LYS A 261      94.636  79.821  93.918  1.00  0.38           C  
ATOM   2097  NZ  LYS A 261      94.435  79.905  92.462  1.00  0.38           N  
ATOM   2098  N   PHE A 262      97.744  79.710  99.568  1.00  0.48           N  
ATOM   2099  CA  PHE A 262      98.577  78.543  99.831  1.00  0.48           C  
ATOM   2100  C   PHE A 262      97.827  77.335 100.411  1.00  0.48           C  
ATOM   2101  O   PHE A 262      98.314  76.236 100.147  1.00  0.48           O  
ATOM   2102  CB  PHE A 262      99.803  78.907 100.725  1.00  0.48           C  
ATOM   2103  CG  PHE A 262     100.807  79.838 100.077  1.00  0.48           C  
ATOM   2104  CD1 PHE A 262     101.020  79.907  98.684  1.00  0.48           C  
ATOM   2105  CD2 PHE A 262     101.649  80.594 100.911  1.00  0.48           C  
ATOM   2106  CE1 PHE A 262     101.985  80.764  98.140  1.00  0.48           C  
ATOM   2107  CE2 PHE A 262     102.656  81.400 100.367  1.00  0.48           C  
ATOM   2108  CZ  PHE A 262     102.813  81.502  98.984  1.00  0.48           C  
ATOM   2109  N   PRO A 263      96.677  77.343 101.118  1.00  0.53           N  
ATOM   2110  CA  PRO A 263      96.021  76.102 101.549  1.00  0.53           C  
ATOM   2111  C   PRO A 263      95.538  75.242 100.396  1.00  0.53           C  
ATOM   2112  O   PRO A 263      95.636  74.025 100.459  1.00  0.53           O  
ATOM   2113  CB  PRO A 263      94.856  76.565 102.439  1.00  0.53           C  
ATOM   2114  CG  PRO A 263      95.313  77.918 102.988  1.00  0.53           C  
ATOM   2115  CD  PRO A 263      96.139  78.499 101.840  1.00  0.53           C  
ATOM   2116  N   GLU A 264      95.052  75.853  99.304  1.00  0.55           N  
ATOM   2117  CA  GLU A 264      94.655  75.143  98.098  1.00  0.55           C  
ATOM   2118  C   GLU A 264      95.797  74.367  97.445  1.00  0.55           C  
ATOM   2119  O   GLU A 264      95.636  73.271  96.915  1.00  0.55           O  
ATOM   2120  CB  GLU A 264      94.122  76.141  97.051  1.00  0.55           C  
ATOM   2121  CG  GLU A 264      92.865  76.934  97.478  1.00  0.55           C  
ATOM   2122  CD  GLU A 264      92.461  77.915  96.378  1.00  0.55           C  
ATOM   2123  OE1 GLU A 264      93.009  77.808  95.247  1.00  0.55           O  
ATOM   2124  OE2 GLU A 264      91.637  78.814  96.666  1.00  0.55           O  
ATOM   2125  N   LEU A 265      97.016  74.940  97.469  1.00  0.51           N  
ATOM   2126  CA  LEU A 265      98.210  74.284  96.980  1.00  0.51           C  
ATOM   2127  C   LEU A 265      98.686  73.144  97.880  1.00  0.51           C  
ATOM   2128  O   LEU A 265      99.245  72.152  97.410  1.00  0.51           O  
ATOM   2129  CB  LEU A 265      99.333  75.325  96.794  1.00  0.51           C  
ATOM   2130  CG  LEU A 265     100.620  74.771  96.150  1.00  0.51           C  
ATOM   2131  CD1 LEU A 265     100.398  74.253  94.720  1.00  0.51           C  
ATOM   2132  CD2 LEU A 265     101.704  75.846  96.170  1.00  0.51           C  
ATOM   2133  N   GLU A 266      98.448  73.258  99.204  1.00  0.52           N  
ATOM   2134  CA  GLU A 266      98.797  72.271 100.213  1.00  0.52           C  
ATOM   2135  C   GLU A 266      98.138  70.924  99.973  1.00  0.52           C  
ATOM   2136  O   GLU A 266      98.818  69.901  99.963  1.00  0.52           O  
ATOM   2137  CB  GLU A 266      98.466  72.833 101.612  1.00  0.52           C  
ATOM   2138  CG  GLU A 266      98.998  71.992 102.791  1.00  0.52           C  
ATOM   2139  CD  GLU A 266      97.979  71.077 103.459  1.00  0.52           C  
ATOM   2140  OE1 GLU A 266      96.979  71.629 103.980  1.00  0.52           O  
ATOM   2141  OE2 GLU A 266      98.262  69.856 103.536  1.00  0.52           O  
ATOM   2142  N   GLU A 267      96.837  70.926  99.606  1.00  0.53           N  
ATOM   2143  CA  GLU A 267      96.063  69.762  99.187  1.00  0.53           C  
ATOM   2144  C   GLU A 267      96.738  68.961  98.065  1.00  0.53           C  
ATOM   2145  O   GLU A 267      96.812  67.733  98.081  1.00  0.53           O  
ATOM   2146  CB  GLU A 267      94.683  70.251  98.660  1.00  0.53           C  
ATOM   2147  CG  GLU A 267      93.758  70.896  99.728  1.00  0.53           C  
ATOM   2148  CD  GLU A 267      92.957  69.897 100.567  1.00  0.53           C  
ATOM   2149  OE1 GLU A 267      92.906  68.695 100.200  1.00  0.53           O  
ATOM   2150  OE2 GLU A 267      92.323  70.359 101.551  1.00  0.53           O  
ATOM   2151  N   LYS A 268      97.300  69.657  97.051  1.00  0.54           N  
ATOM   2152  CA  LYS A 268      98.054  69.026  95.978  1.00  0.54           C  
ATOM   2153  C   LYS A 268      99.380  68.410  96.418  1.00  0.54           C  
ATOM   2154  O   LYS A 268      99.747  67.314  95.994  1.00  0.54           O  
ATOM   2155  CB  LYS A 268      98.339  70.034  94.826  1.00  0.54           C  
ATOM   2156  CG  LYS A 268      99.095  69.415  93.630  1.00  0.54           C  
ATOM   2157  CD  LYS A 268      99.298  70.382  92.452  1.00  0.54           C  
ATOM   2158  CE  LYS A 268     100.092  69.744  91.303  1.00  0.54           C  
ATOM   2159  NZ  LYS A 268     100.075  70.613  90.104  1.00  0.54           N  
ATOM   2160  N   ALA A 269     100.157  69.122  97.256  1.00  0.56           N  
ATOM   2161  CA  ALA A 269     101.521  68.732  97.562  1.00  0.56           C  
ATOM   2162  C   ALA A 269     101.650  67.849  98.795  1.00  0.56           C  
ATOM   2163  O   ALA A 269     102.666  67.178  98.980  1.00  0.56           O  
ATOM   2164  CB  ALA A 269     102.358  70.007  97.798  1.00  0.56           C  
ATOM   2165  N   LYS A 270     100.614  67.831  99.661  1.00  0.34           N  
ATOM   2166  CA  LYS A 270     100.545  67.130 100.936  1.00  0.34           C  
ATOM   2167  C   LYS A 270     101.561  67.670 101.946  1.00  0.34           C  
ATOM   2168  O   LYS A 270     102.092  66.937 102.784  1.00  0.34           O  
ATOM   2169  CB  LYS A 270     100.698  65.590 100.787  1.00  0.34           C  
ATOM   2170  CG  LYS A 270      99.818  64.954  99.697  1.00  0.34           C  
ATOM   2171  CD  LYS A 270     100.223  63.495  99.443  1.00  0.34           C  
ATOM   2172  CE  LYS A 270      99.458  62.859  98.283  1.00  0.34           C  
ATOM   2173  NZ  LYS A 270      99.927  61.470  98.078  1.00  0.34           N  
ATOM   2174  N   LYS A 271     101.872  68.981 101.857  1.00  0.47           N  
ATOM   2175  CA  LYS A 271     102.900  69.642 102.641  1.00  0.47           C  
ATOM   2176  C   LYS A 271     102.469  71.051 103.003  1.00  0.47           C  
ATOM   2177  O   LYS A 271     102.160  71.863 102.133  1.00  0.47           O  
ATOM   2178  CB  LYS A 271     104.244  69.791 101.870  1.00  0.47           C  
ATOM   2179  CG  LYS A 271     104.937  68.484 101.454  1.00  0.47           C  
ATOM   2180  CD  LYS A 271     105.354  67.604 102.643  1.00  0.47           C  
ATOM   2181  CE  LYS A 271     106.068  66.325 102.209  1.00  0.47           C  
ATOM   2182  NZ  LYS A 271     106.323  65.478 103.393  1.00  0.47           N  
ATOM   2183  N   GLY A 272     102.483  71.374 104.317  1.00  0.50           N  
ATOM   2184  CA  GLY A 272     102.023  72.633 104.902  1.00  0.50           C  
ATOM   2185  C   GLY A 272     102.713  73.908 104.489  1.00  0.50           C  
ATOM   2186  O   GLY A 272     103.552  74.445 105.204  1.00  0.50           O  
ATOM   2187  N   ILE A 273     102.294  74.474 103.348  1.00  0.41           N  
ATOM   2188  CA  ILE A 273     102.745  75.758 102.840  1.00  0.41           C  
ATOM   2189  C   ILE A 273     102.034  77.022 103.422  1.00  0.41           C  
ATOM   2190  O   ILE A 273     102.591  78.108 103.246  1.00  0.41           O  
ATOM   2191  CB  ILE A 273     102.797  75.690 101.306  1.00  0.41           C  
ATOM   2192  CG1 ILE A 273     103.531  76.902 100.689  1.00  0.41           C  
ATOM   2193  CG2 ILE A 273     101.399  75.426 100.714  1.00  0.41           C  
ATOM   2194  CD1 ILE A 273     103.767  76.830  99.178  1.00  0.41           C  
ATOM   2195  N   PRO A 274     100.899  77.080 104.167  1.00  0.37           N  
ATOM   2196  CA  PRO A 274     100.399  78.323 104.786  1.00  0.37           C  
ATOM   2197  C   PRO A 274     101.359  79.137 105.642  1.00  0.37           C  
ATOM   2198  O   PRO A 274     101.150  80.337 105.802  1.00  0.37           O  
ATOM   2199  CB  PRO A 274      99.218  77.847 105.641  1.00  0.37           C  
ATOM   2200  CG  PRO A 274      98.629  76.701 104.824  1.00  0.37           C  
ATOM   2201  CD  PRO A 274      99.872  76.030 104.237  1.00  0.37           C  
ATOM   2202  N   ALA A 275     102.411  78.514 106.204  1.00  0.38           N  
ATOM   2203  CA  ALA A 275     103.405  79.140 107.053  1.00  0.38           C  
ATOM   2204  C   ALA A 275     104.169  80.285 106.391  1.00  0.38           C  
ATOM   2205  O   ALA A 275     104.589  81.223 107.061  1.00  0.38           O  
ATOM   2206  CB  ALA A 275     104.391  78.069 107.556  1.00  0.38           C  
ATOM   2207  N   LEU A 276     104.320  80.257 105.051  1.00  0.36           N  
ATOM   2208  CA  LEU A 276     105.016  81.283 104.295  1.00  0.36           C  
ATOM   2209  C   LEU A 276     104.359  82.666 104.330  1.00  0.36           C  
ATOM   2210  O   LEU A 276     105.032  83.668 104.104  1.00  0.36           O  
ATOM   2211  CB  LEU A 276     105.158  80.840 102.819  1.00  0.36           C  
ATOM   2212  CG  LEU A 276     106.058  79.618 102.548  1.00  0.36           C  
ATOM   2213  CD1 LEU A 276     106.084  79.337 101.039  1.00  0.36           C  
ATOM   2214  CD2 LEU A 276     107.504  79.804 103.022  1.00  0.36           C  
ATOM   2215  N   MET A 277     103.038  82.769 104.614  1.00  0.33           N  
ATOM   2216  CA  MET A 277     102.360  84.061 104.662  1.00  0.33           C  
ATOM   2217  C   MET A 277     101.438  84.210 105.870  1.00  0.33           C  
ATOM   2218  O   MET A 277     100.770  85.231 106.031  1.00  0.33           O  
ATOM   2219  CB  MET A 277     101.468  84.222 103.414  1.00  0.33           C  
ATOM   2220  CG  MET A 277     102.201  84.319 102.056  1.00  0.33           C  
ATOM   2221  SD  MET A 277     102.758  85.942 101.480  1.00  0.33           S  
ATOM   2222  CE  MET A 277     101.175  86.826 101.372  1.00  0.33           C  
ATOM   2223  N   MET A 278     101.405  83.233 106.805  1.00  0.27           N  
ATOM   2224  CA  MET A 278     100.603  83.293 108.027  1.00  0.27           C  
ATOM   2225  C   MET A 278     100.986  84.473 108.921  1.00  0.27           C  
ATOM   2226  O   MET A 278     100.184  85.045 109.658  1.00  0.27           O  
ATOM   2227  CB  MET A 278     100.759  81.966 108.815  1.00  0.27           C  
ATOM   2228  CG  MET A 278      99.892  81.855 110.090  1.00  0.27           C  
ATOM   2229  SD  MET A 278      98.095  81.906 109.801  1.00  0.27           S  
ATOM   2230  CE  MET A 278      97.933  80.188 109.238  1.00  0.27           C  
ATOM   2231  N   THR A 279     102.253  84.904 108.806  1.00  0.29           N  
ATOM   2232  CA  THR A 279     102.867  85.979 109.562  1.00  0.29           C  
ATOM   2233  C   THR A 279     102.633  87.339 108.925  1.00  0.29           C  
ATOM   2234  O   THR A 279     103.126  88.345 109.429  1.00  0.29           O  
ATOM   2235  CB  THR A 279     104.378  85.776 109.644  1.00  0.29           C  
ATOM   2236  OG1 THR A 279     104.926  85.476 108.366  1.00  0.29           O  
ATOM   2237  CG2 THR A 279     104.682  84.555 110.523  1.00  0.29           C  
ATOM   2238  N   ARG A 280     101.840  87.400 107.828  1.00  0.25           N  
ATOM   2239  CA  ARG A 280     101.441  88.611 107.118  1.00  0.25           C  
ATOM   2240  C   ARG A 280     102.599  89.312 106.423  1.00  0.25           C  
ATOM   2241  O   ARG A 280     102.715  90.537 106.417  1.00  0.25           O  
ATOM   2242  CB  ARG A 280     100.691  89.638 108.001  1.00  0.25           C  
ATOM   2243  CG  ARG A 280      99.507  89.072 108.802  1.00  0.25           C  
ATOM   2244  CD  ARG A 280      98.993  90.119 109.785  1.00  0.25           C  
ATOM   2245  NE  ARG A 280      97.878  89.489 110.553  1.00  0.25           N  
ATOM   2246  CZ  ARG A 280      97.167  90.131 111.488  1.00  0.25           C  
ATOM   2247  NH1 ARG A 280      96.188  89.493 112.123  1.00  0.25           N  
ATOM   2248  NH2 ARG A 280      97.420  91.399 111.802  1.00  0.25           N  
ATOM   2249  N   THR A 281     103.484  88.531 105.799  1.00  0.30           N  
ATOM   2250  CA  THR A 281     104.696  89.003 105.158  1.00  0.30           C  
ATOM   2251  C   THR A 281     104.517  88.793 103.673  1.00  0.30           C  
ATOM   2252  O   THR A 281     103.493  88.281 103.250  1.00  0.30           O  
ATOM   2253  CB  THR A 281     105.929  88.257 105.660  1.00  0.30           C  
ATOM   2254  OG1 THR A 281     105.764  86.854 105.516  1.00  0.30           O  
ATOM   2255  CG2 THR A 281     106.105  88.538 107.157  1.00  0.30           C  
ATOM   2256  N   ASN A 282     105.477  89.219 102.824  1.00  0.37           N  
ATOM   2257  CA  ASN A 282     105.427  88.929 101.392  1.00  0.37           C  
ATOM   2258  C   ASN A 282     106.806  88.511 100.850  1.00  0.37           C  
ATOM   2259  O   ASN A 282     107.296  89.157  99.920  1.00  0.37           O  
ATOM   2260  CB  ASN A 282     104.942  90.167 100.582  1.00  0.37           C  
ATOM   2261  CG  ASN A 282     103.484  90.500 100.876  1.00  0.37           C  
ATOM   2262  OD1 ASN A 282     102.574  89.953 100.257  1.00  0.37           O  
ATOM   2263  ND2 ASN A 282     103.233  91.444 101.812  1.00  0.37           N  
ATOM   2264  N   PRO A 283     107.524  87.504 101.362  1.00  0.35           N  
ATOM   2265  CA  PRO A 283     108.785  87.068 100.777  1.00  0.35           C  
ATOM   2266  C   PRO A 283     108.560  86.273  99.496  1.00  0.35           C  
ATOM   2267  O   PRO A 283     107.585  85.536  99.381  1.00  0.35           O  
ATOM   2268  CB  PRO A 283     109.389  86.197 101.890  1.00  0.35           C  
ATOM   2269  CG  PRO A 283     108.176  85.527 102.542  1.00  0.35           C  
ATOM   2270  CD  PRO A 283     107.081  86.593 102.423  1.00  0.35           C  
ATOM   2271  N   LYS A 284     109.440  86.423  98.493  1.00  0.36           N  
ATOM   2272  CA  LYS A 284     109.336  85.669  97.263  1.00  0.36           C  
ATOM   2273  C   LYS A 284     110.741  85.452  96.725  1.00  0.36           C  
ATOM   2274  O   LYS A 284     111.550  86.376  96.700  1.00  0.36           O  
ATOM   2275  CB  LYS A 284     108.466  86.424  96.210  1.00  0.36           C  
ATOM   2276  CG  LYS A 284     109.017  87.817  95.833  1.00  0.36           C  
ATOM   2277  CD  LYS A 284     108.204  88.591  94.780  1.00  0.36           C  
ATOM   2278  CE  LYS A 284     108.950  89.855  94.310  1.00  0.36           C  
ATOM   2279  NZ  LYS A 284     108.207  90.657  93.298  1.00  0.36           N  
ATOM   2280  N   THR A 285     111.071  84.234  96.257  1.00  0.41           N  
ATOM   2281  CA  THR A 285     112.392  83.967  95.689  1.00  0.41           C  
ATOM   2282  C   THR A 285     112.196  82.958  94.576  1.00  0.41           C  
ATOM   2283  O   THR A 285     111.506  81.954  94.742  1.00  0.41           O  
ATOM   2284  CB  THR A 285     113.413  83.416  96.691  1.00  0.41           C  
ATOM   2285  OG1 THR A 285     113.621  84.305  97.777  1.00  0.41           O  
ATOM   2286  CG2 THR A 285     114.794  83.230  96.044  1.00  0.41           C  
ATOM   2287  N   VAL A 286     112.766  83.194  93.374  1.00  0.60           N  
ATOM   2288  CA  VAL A 286     112.623  82.313  92.216  1.00  0.60           C  
ATOM   2289  C   VAL A 286     113.243  80.927  92.378  1.00  0.60           C  
ATOM   2290  O   VAL A 286     114.398  80.758  92.761  1.00  0.60           O  
ATOM   2291  CB  VAL A 286     113.137  82.938  90.923  1.00  0.60           C  
ATOM   2292  CG1 VAL A 286     112.285  84.171  90.573  1.00  0.60           C  
ATOM   2293  CG2 VAL A 286     114.623  83.326  91.045  1.00  0.60           C  
ATOM   2294  N   GLY A 287     112.443  79.868  92.119  1.00  0.61           N  
ATOM   2295  CA  GLY A 287     112.859  78.464  92.172  1.00  0.61           C  
ATOM   2296  C   GLY A 287     113.005  77.917  93.570  1.00  0.61           C  
ATOM   2297  O   GLY A 287     113.258  76.735  93.777  1.00  0.61           O  
ATOM   2298  N   TYR A 288     112.858  78.792  94.573  1.00  0.54           N  
ATOM   2299  CA  TYR A 288     113.166  78.547  95.959  1.00  0.54           C  
ATOM   2300  C   TYR A 288     112.135  77.673  96.628  1.00  0.54           C  
ATOM   2301  O   TYR A 288     112.485  76.732  97.326  1.00  0.54           O  
ATOM   2302  CB  TYR A 288     113.259  79.930  96.625  1.00  0.54           C  
ATOM   2303  CG  TYR A 288     113.910  79.938  97.977  1.00  0.54           C  
ATOM   2304  CD1 TYR A 288     115.290  80.175  98.106  1.00  0.54           C  
ATOM   2305  CD2 TYR A 288     113.132  79.785  99.134  1.00  0.54           C  
ATOM   2306  CE1 TYR A 288     115.880  80.251  99.375  1.00  0.54           C  
ATOM   2307  CE2 TYR A 288     113.723  79.848 100.404  1.00  0.54           C  
ATOM   2308  CZ  TYR A 288     115.098  80.083 100.520  1.00  0.54           C  
ATOM   2309  OH  TYR A 288     115.709  80.144 101.786  1.00  0.54           O  
ATOM   2310  N   GLU A 289     110.834  77.919  96.374  1.00  0.56           N  
ATOM   2311  CA  GLU A 289     109.748  77.085  96.867  1.00  0.56           C  
ATOM   2312  C   GLU A 289     109.847  75.664  96.333  1.00  0.56           C  
ATOM   2313  O   GLU A 289     109.591  74.672  97.010  1.00  0.56           O  
ATOM   2314  CB  GLU A 289     108.369  77.642  96.450  1.00  0.56           C  
ATOM   2315  CG  GLU A 289     108.007  79.029  97.028  1.00  0.56           C  
ATOM   2316  CD  GLU A 289     106.669  79.521  96.466  1.00  0.56           C  
ATOM   2317  OE1 GLU A 289     105.999  78.766  95.698  1.00  0.56           O  
ATOM   2318  OE2 GLU A 289     106.322  80.691  96.766  1.00  0.56           O  
ATOM   2319  N   GLN A 290     110.259  75.521  95.064  1.00  0.58           N  
ATOM   2320  CA  GLN A 290     110.522  74.234  94.467  1.00  0.58           C  
ATOM   2321  C   GLN A 290     111.661  73.463  95.128  1.00  0.58           C  
ATOM   2322  O   GLN A 290     111.544  72.272  95.401  1.00  0.58           O  
ATOM   2323  CB  GLN A 290     110.787  74.377  92.948  1.00  0.58           C  
ATOM   2324  CG  GLN A 290     109.609  74.986  92.142  1.00  0.58           C  
ATOM   2325  CD  GLN A 290     109.655  76.511  91.993  1.00  0.58           C  
ATOM   2326  OE1 GLN A 290     109.918  77.286  92.914  1.00  0.58           O  
ATOM   2327  NE2 GLN A 290     109.375  76.995  90.759  1.00  0.58           N  
ATOM   2328  N   VAL A 291     112.788  74.138  95.426  1.00  0.65           N  
ATOM   2329  CA  VAL A 291     113.920  73.553  96.134  1.00  0.65           C  
ATOM   2330  C   VAL A 291     113.692  73.330  97.632  1.00  0.65           C  
ATOM   2331  O   VAL A 291     114.040  72.279  98.166  1.00  0.65           O  
ATOM   2332  CB  VAL A 291     115.183  74.378  95.873  1.00  0.65           C  
ATOM   2333  CG1 VAL A 291     116.381  73.912  96.727  1.00  0.65           C  
ATOM   2334  CG2 VAL A 291     115.540  74.226  94.381  1.00  0.65           C  
ATOM   2335  N   TYR A 292     113.107  74.302  98.362  1.00  0.50           N  
ATOM   2336  CA  TYR A 292     113.081  74.287  99.819  1.00  0.50           C  
ATOM   2337  C   TYR A 292     111.764  73.816 100.420  1.00  0.50           C  
ATOM   2338  O   TYR A 292     111.768  73.185 101.475  1.00  0.50           O  
ATOM   2339  CB  TYR A 292     113.394  75.703 100.379  1.00  0.50           C  
ATOM   2340  CG  TYR A 292     114.872  75.966 100.311  1.00  0.50           C  
ATOM   2341  CD1 TYR A 292     115.716  75.440 101.303  1.00  0.50           C  
ATOM   2342  CD2 TYR A 292     115.434  76.731  99.277  1.00  0.50           C  
ATOM   2343  CE1 TYR A 292     117.096  75.694 101.277  1.00  0.50           C  
ATOM   2344  CE2 TYR A 292     116.812  76.983  99.243  1.00  0.50           C  
ATOM   2345  CZ  TYR A 292     117.639  76.473 100.250  1.00  0.50           C  
ATOM   2346  OH  TYR A 292     119.019  76.749 100.213  1.00  0.50           O  
ATOM   2347  N   ASP A 293     110.614  74.051  99.755  1.00  0.55           N  
ATOM   2348  CA  ASP A 293     109.317  73.608 100.247  1.00  0.55           C  
ATOM   2349  C   ASP A 293     108.885  72.340  99.510  1.00  0.55           C  
ATOM   2350  O   ASP A 293     107.848  71.738  99.793  1.00  0.55           O  
ATOM   2351  CB  ASP A 293     108.261  74.725 100.045  1.00  0.55           C  
ATOM   2352  CG  ASP A 293     108.663  75.952 100.842  1.00  0.55           C  
ATOM   2353  OD1 ASP A 293     108.511  75.916 102.088  1.00  0.55           O  
ATOM   2354  OD2 ASP A 293     109.124  76.938 100.213  1.00  0.55           O  
ATOM   2355  N   SER A 294     109.716  71.890  98.543  1.00  0.59           N  
ATOM   2356  CA  SER A 294     109.546  70.690  97.729  1.00  0.59           C  
ATOM   2357  C   SER A 294     108.299  70.713  96.875  1.00  0.59           C  
ATOM   2358  O   SER A 294     107.633  69.699  96.658  1.00  0.59           O  
ATOM   2359  CB  SER A 294     109.617  69.363  98.524  1.00  0.59           C  
ATOM   2360  OG  SER A 294     110.919  69.204  99.088  1.00  0.59           O  
ATOM   2361  N   ARG A 295     107.962  71.887  96.317  1.00  0.54           N  
ATOM   2362  CA  ARG A 295     106.857  72.017  95.397  1.00  0.54           C  
ATOM   2363  C   ARG A 295     107.287  71.587  93.992  1.00  0.54           C  
ATOM   2364  O   ARG A 295     108.270  72.134  93.497  1.00  0.54           O  
ATOM   2365  CB  ARG A 295     106.377  73.487  95.351  1.00  0.54           C  
ATOM   2366  CG  ARG A 295     105.137  73.723  94.472  1.00  0.54           C  
ATOM   2367  CD  ARG A 295     104.920  75.207  94.178  1.00  0.54           C  
ATOM   2368  NE  ARG A 295     103.692  75.267  93.325  1.00  0.54           N  
ATOM   2369  CZ  ARG A 295     103.141  76.413  92.914  1.00  0.54           C  
ATOM   2370  NH1 ARG A 295     102.072  76.361  92.117  1.00  0.54           N  
ATOM   2371  NH2 ARG A 295     103.628  77.596  93.280  1.00  0.54           N  
ATOM   2372  N   PRO A 296     106.652  70.669  93.267  1.00  0.63           N  
ATOM   2373  CA  PRO A 296     107.149  70.275  91.953  1.00  0.63           C  
ATOM   2374  C   PRO A 296     107.079  71.392  90.928  1.00  0.63           C  
ATOM   2375  O   PRO A 296     106.118  72.167  90.927  1.00  0.63           O  
ATOM   2376  CB  PRO A 296     106.243  69.102  91.540  1.00  0.63           C  
ATOM   2377  CG  PRO A 296     105.746  68.528  92.868  1.00  0.63           C  
ATOM   2378  CD  PRO A 296     105.610  69.765  93.755  1.00  0.63           C  
ATOM   2379  N   TRP A 297     108.070  71.475  90.018  1.00  0.53           N  
ATOM   2380  CA  TRP A 297     107.937  72.230  88.787  1.00  0.53           C  
ATOM   2381  C   TRP A 297     106.819  71.627  87.946  1.00  0.53           C  
ATOM   2382  O   TRP A 297     106.604  70.418  87.949  1.00  0.53           O  
ATOM   2383  CB  TRP A 297     109.255  72.264  87.966  1.00  0.53           C  
ATOM   2384  CG  TRP A 297     110.337  73.175  88.530  1.00  0.53           C  
ATOM   2385  CD1 TRP A 297     110.551  74.501  88.267  1.00  0.53           C  
ATOM   2386  CD2 TRP A 297     111.380  72.769  89.435  1.00  0.53           C  
ATOM   2387  NE1 TRP A 297     111.656  74.955  88.957  1.00  0.53           N  
ATOM   2388  CE2 TRP A 297     112.187  73.905  89.672  1.00  0.53           C  
ATOM   2389  CE3 TRP A 297     111.665  71.549  90.040  1.00  0.53           C  
ATOM   2390  CZ2 TRP A 297     113.292  73.833  90.513  1.00  0.53           C  
ATOM   2391  CZ3 TRP A 297     112.784  71.474  90.883  1.00  0.53           C  
ATOM   2392  CH2 TRP A 297     113.587  72.601  91.117  1.00  0.53           C  
ATOM   2393  N   TYR A 298     106.030  72.449  87.227  1.00  0.49           N  
ATOM   2394  CA  TYR A 298     104.847  71.963  86.529  1.00  0.49           C  
ATOM   2395  C   TYR A 298     105.204  71.319  85.193  1.00  0.49           C  
ATOM   2396  O   TYR A 298     104.759  71.749  84.137  1.00  0.49           O  
ATOM   2397  CB  TYR A 298     103.789  73.095  86.363  1.00  0.49           C  
ATOM   2398  CG  TYR A 298     102.922  73.312  87.591  1.00  0.49           C  
ATOM   2399  CD1 TYR A 298     103.312  72.991  88.908  1.00  0.49           C  
ATOM   2400  CD2 TYR A 298     101.638  73.853  87.395  1.00  0.49           C  
ATOM   2401  CE1 TYR A 298     102.437  73.182  89.985  1.00  0.49           C  
ATOM   2402  CE2 TYR A 298     100.760  74.049  88.470  1.00  0.49           C  
ATOM   2403  CZ  TYR A 298     101.162  73.705  89.763  1.00  0.49           C  
ATOM   2404  OH  TYR A 298     100.274  73.832  90.849  1.00  0.49           O  
ATOM   2405  N   THR A 299     106.027  70.257  85.242  1.00  0.48           N  
ATOM   2406  CA  THR A 299     106.599  69.525  84.125  1.00  0.48           C  
ATOM   2407  C   THR A 299     106.137  68.089  84.181  1.00  0.48           C  
ATOM   2408  O   THR A 299     105.400  67.672  85.067  1.00  0.48           O  
ATOM   2409  CB  THR A 299     108.136  69.530  84.086  1.00  0.48           C  
ATOM   2410  OG1 THR A 299     108.686  68.877  85.224  1.00  0.48           O  
ATOM   2411  CG2 THR A 299     108.655  70.975  84.079  1.00  0.48           C  
ATOM   2412  N   LYS A 300     106.571  67.282  83.197  1.00  0.48           N  
ATOM   2413  CA  LYS A 300     106.286  65.865  83.121  1.00  0.48           C  
ATOM   2414  C   LYS A 300     106.811  64.998  84.253  1.00  0.48           C  
ATOM   2415  O   LYS A 300     106.215  63.991  84.619  1.00  0.48           O  
ATOM   2416  CB  LYS A 300     106.826  65.323  81.786  1.00  0.48           C  
ATOM   2417  CG  LYS A 300     108.315  65.037  81.649  1.00  0.48           C  
ATOM   2418  CD  LYS A 300     108.571  64.545  80.229  1.00  0.48           C  
ATOM   2419  CE  LYS A 300     110.052  64.463  79.924  1.00  0.48           C  
ATOM   2420  NZ  LYS A 300     110.223  64.639  78.484  1.00  0.48           N  
ATOM   2421  N   THR A 301     107.986  65.352  84.806  1.00  0.53           N  
ATOM   2422  CA  THR A 301     108.641  64.570  85.844  1.00  0.53           C  
ATOM   2423  C   THR A 301     108.473  65.231  87.193  1.00  0.53           C  
ATOM   2424  O   THR A 301     108.848  64.668  88.219  1.00  0.53           O  
ATOM   2425  CB  THR A 301     110.154  64.444  85.615  1.00  0.53           C  
ATOM   2426  OG1 THR A 301     110.748  65.709  85.332  1.00  0.53           O  
ATOM   2427  CG2 THR A 301     110.457  63.537  84.413  1.00  0.53           C  
ATOM   2428  N   GLY A 302     107.937  66.470  87.226  1.00  0.58           N  
ATOM   2429  CA  GLY A 302     107.877  67.296  88.428  1.00  0.58           C  
ATOM   2430  C   GLY A 302     109.190  67.971  88.754  1.00  0.58           C  
ATOM   2431  O   GLY A 302     109.336  68.652  89.766  1.00  0.58           O  
ATOM   2432  N   ARG A 303     110.199  67.792  87.884  1.00  0.55           N  
ATOM   2433  CA  ARG A 303     111.559  68.250  88.072  1.00  0.55           C  
ATOM   2434  C   ARG A 303     111.950  69.117  86.894  1.00  0.55           C  
ATOM   2435  O   ARG A 303     111.232  69.237  85.903  1.00  0.55           O  
ATOM   2436  CB  ARG A 303     112.564  67.069  88.177  1.00  0.55           C  
ATOM   2437  CG  ARG A 303     112.394  66.220  89.454  1.00  0.55           C  
ATOM   2438  CD  ARG A 303     112.183  64.732  89.161  1.00  0.55           C  
ATOM   2439  NE  ARG A 303     112.085  64.001  90.468  1.00  0.55           N  
ATOM   2440  CZ  ARG A 303     113.133  63.529  91.159  1.00  0.55           C  
ATOM   2441  NH1 ARG A 303     114.382  63.732  90.754  1.00  0.55           N  
ATOM   2442  NH2 ARG A 303     112.929  62.838  92.278  1.00  0.55           N  
ATOM   2443  N   LEU A 304     113.122  69.771  86.966  1.00  0.62           N  
ATOM   2444  CA  LEU A 304     113.669  70.505  85.842  1.00  0.62           C  
ATOM   2445  C   LEU A 304     113.896  69.623  84.606  1.00  0.62           C  
ATOM   2446  O   LEU A 304     114.613  68.623  84.633  1.00  0.62           O  
ATOM   2447  CB  LEU A 304     114.965  71.223  86.275  1.00  0.62           C  
ATOM   2448  CG  LEU A 304     115.523  72.239  85.262  1.00  0.62           C  
ATOM   2449  CD1 LEU A 304     114.566  73.416  85.019  1.00  0.62           C  
ATOM   2450  CD2 LEU A 304     116.868  72.766  85.769  1.00  0.62           C  
ATOM   2451  N   GLU A 305     113.215  69.947  83.488  1.00  0.52           N  
ATOM   2452  CA  GLU A 305     113.132  69.057  82.348  1.00  0.52           C  
ATOM   2453  C   GLU A 305     114.273  69.276  81.358  1.00  0.52           C  
ATOM   2454  O   GLU A 305     114.214  70.094  80.439  1.00  0.52           O  
ATOM   2455  CB  GLU A 305     111.758  69.188  81.642  1.00  0.52           C  
ATOM   2456  CG  GLU A 305     111.569  68.189  80.473  1.00  0.52           C  
ATOM   2457  CD  GLU A 305     110.318  68.443  79.642  1.00  0.52           C  
ATOM   2458  OE1 GLU A 305     109.684  67.430  79.242  1.00  0.52           O  
ATOM   2459  OE2 GLU A 305     110.003  69.632  79.353  1.00  0.52           O  
ATOM   2460  N   PHE A 306     115.371  68.512  81.521  1.00  0.53           N  
ATOM   2461  CA  PHE A 306     116.478  68.466  80.576  1.00  0.53           C  
ATOM   2462  C   PHE A 306     116.128  67.839  79.235  1.00  0.53           C  
ATOM   2463  O   PHE A 306     116.534  68.314  78.172  1.00  0.53           O  
ATOM   2464  CB  PHE A 306     117.661  67.653  81.156  1.00  0.53           C  
ATOM   2465  CG  PHE A 306     118.081  68.253  82.459  1.00  0.53           C  
ATOM   2466  CD1 PHE A 306     118.684  69.520  82.484  1.00  0.53           C  
ATOM   2467  CD2 PHE A 306     117.836  67.583  83.667  1.00  0.53           C  
ATOM   2468  CE1 PHE A 306     119.025  70.116  83.702  1.00  0.53           C  
ATOM   2469  CE2 PHE A 306     118.180  68.174  84.888  1.00  0.53           C  
ATOM   2470  CZ  PHE A 306     118.773  69.441  84.905  1.00  0.53           C  
ATOM   2471  N   TYR A 307     115.361  66.735  79.289  1.00  0.55           N  
ATOM   2472  CA  TYR A 307     115.070  65.857  78.180  1.00  0.55           C  
ATOM   2473  C   TYR A 307     113.606  66.005  77.788  1.00  0.55           C  
ATOM   2474  O   TYR A 307     112.714  65.567  78.513  1.00  0.55           O  
ATOM   2475  CB  TYR A 307     115.359  64.394  78.629  1.00  0.55           C  
ATOM   2476  CG  TYR A 307     115.156  63.413  77.515  1.00  0.55           C  
ATOM   2477  CD1 TYR A 307     116.118  63.294  76.504  1.00  0.55           C  
ATOM   2478  CD2 TYR A 307     113.992  62.634  77.448  1.00  0.55           C  
ATOM   2479  CE1 TYR A 307     115.905  62.450  75.409  1.00  0.55           C  
ATOM   2480  CE2 TYR A 307     113.787  61.774  76.366  1.00  0.55           C  
ATOM   2481  CZ  TYR A 307     114.714  61.728  75.316  1.00  0.55           C  
ATOM   2482  OH  TYR A 307     114.427  61.032  74.129  1.00  0.55           O  
ATOM   2483  N   ARG A 308     113.334  66.589  76.609  1.00  0.55           N  
ATOM   2484  CA  ARG A 308     112.013  66.758  76.025  1.00  0.55           C  
ATOM   2485  C   ARG A 308     111.696  65.509  75.191  1.00  0.55           C  
ATOM   2486  O   ARG A 308     112.520  65.081  74.397  1.00  0.55           O  
ATOM   2487  CB  ARG A 308     111.977  68.056  75.167  1.00  0.55           C  
ATOM   2488  CG  ARG A 308     112.271  69.349  75.963  1.00  0.55           C  
ATOM   2489  CD  ARG A 308     112.183  70.608  75.087  1.00  0.55           C  
ATOM   2490  NE  ARG A 308     112.538  71.799  75.940  1.00  0.55           N  
ATOM   2491  CZ  ARG A 308     112.660  73.054  75.475  1.00  0.55           C  
ATOM   2492  NH1 ARG A 308     112.955  74.045  76.315  1.00  0.55           N  
ATOM   2493  NH2 ARG A 308     112.508  73.355  74.189  1.00  0.55           N  
ATOM   2494  N   GLU A 309     110.527  64.860  75.391  1.00  0.60           N  
ATOM   2495  CA  GLU A 309     110.205  63.547  74.803  1.00  0.60           C  
ATOM   2496  C   GLU A 309     108.939  63.650  73.976  1.00  0.60           C  
ATOM   2497  O   GLU A 309     108.388  62.688  73.458  1.00  0.60           O  
ATOM   2498  CB  GLU A 309     110.029  62.447  75.902  1.00  0.60           C  
ATOM   2499  CG  GLU A 309     109.781  60.969  75.453  1.00  0.60           C  
ATOM   2500  CD  GLU A 309     110.905  60.275  74.684  1.00  0.60           C  
ATOM   2501  OE1 GLU A 309     110.860  59.024  74.615  1.00  0.60           O  
ATOM   2502  OE2 GLU A 309     111.857  60.958  74.236  1.00  0.60           O  
ATOM   2503  N   GLU A 310     108.400  64.859  73.796  1.00  0.58           N  
ATOM   2504  CA  GLU A 310     107.303  65.074  72.900  1.00  0.58           C  
ATOM   2505  C   GLU A 310     107.703  64.797  71.452  1.00  0.58           C  
ATOM   2506  O   GLU A 310     108.764  65.249  71.021  1.00  0.58           O  
ATOM   2507  CB  GLU A 310     106.778  66.530  73.030  1.00  0.58           C  
ATOM   2508  CG  GLU A 310     106.585  67.097  74.474  1.00  0.58           C  
ATOM   2509  CD  GLU A 310     107.805  67.615  75.237  1.00  0.58           C  
ATOM   2510  OE1 GLU A 310     108.932  67.098  75.086  1.00  0.58           O  
ATOM   2511  OE2 GLU A 310     107.622  68.545  76.058  1.00  0.58           O  
ATOM   2512  N   ASP A 311     106.869  64.082  70.666  1.00  0.56           N  
ATOM   2513  CA  ASP A 311     107.132  63.625  69.306  1.00  0.56           C  
ATOM   2514  C   ASP A 311     107.751  64.693  68.402  1.00  0.56           C  
ATOM   2515  O   ASP A 311     108.805  64.519  67.790  1.00  0.56           O  
ATOM   2516  CB  ASP A 311     105.791  63.155  68.671  1.00  0.56           C  
ATOM   2517  CG  ASP A 311     105.065  62.099  69.494  1.00  0.56           C  
ATOM   2518  OD1 ASP A 311     105.662  61.562  70.454  1.00  0.56           O  
ATOM   2519  OD2 ASP A 311     103.868  61.866  69.193  1.00  0.56           O  
ATOM   2520  N   GLU A 312     107.138  65.887  68.380  1.00  0.51           N  
ATOM   2521  CA  GLU A 312     107.651  67.055  67.699  1.00  0.51           C  
ATOM   2522  C   GLU A 312     108.990  67.586  68.193  1.00  0.51           C  
ATOM   2523  O   GLU A 312     109.843  67.960  67.392  1.00  0.51           O  
ATOM   2524  CB  GLU A 312     106.602  68.176  67.700  1.00  0.51           C  
ATOM   2525  CG  GLU A 312     105.334  67.757  66.930  1.00  0.51           C  
ATOM   2526  CD  GLU A 312     104.450  68.971  66.722  1.00  0.51           C  
ATOM   2527  OE1 GLU A 312     104.361  69.416  65.547  1.00  0.51           O  
ATOM   2528  OE2 GLU A 312     103.917  69.480  67.740  1.00  0.51           O  
ATOM   2529  N   PHE A 313     109.247  67.606  69.520  1.00  0.57           N  
ATOM   2530  CA  PHE A 313     110.561  67.937  70.061  1.00  0.57           C  
ATOM   2531  C   PHE A 313     111.626  66.921  69.651  1.00  0.57           C  
ATOM   2532  O   PHE A 313     112.724  67.304  69.247  1.00  0.57           O  
ATOM   2533  CB  PHE A 313     110.556  68.102  71.613  1.00  0.57           C  
ATOM   2534  CG  PHE A 313     110.123  69.494  72.003  1.00  0.57           C  
ATOM   2535  CD1 PHE A 313     110.976  70.587  71.778  1.00  0.57           C  
ATOM   2536  CD2 PHE A 313     108.871  69.742  72.583  1.00  0.57           C  
ATOM   2537  CE1 PHE A 313     110.587  71.886  72.128  1.00  0.57           C  
ATOM   2538  CE2 PHE A 313     108.451  71.040  72.884  1.00  0.57           C  
ATOM   2539  CZ  PHE A 313     109.319  72.115  72.674  1.00  0.57           C  
ATOM   2540  N   ILE A 314     111.319  65.607  69.690  1.00  0.60           N  
ATOM   2541  CA  ILE A 314     112.209  64.550  69.211  1.00  0.60           C  
ATOM   2542  C   ILE A 314     112.524  64.670  67.726  1.00  0.60           C  
ATOM   2543  O   ILE A 314     113.683  64.731  67.317  1.00  0.60           O  
ATOM   2544  CB  ILE A 314     111.595  63.173  69.460  1.00  0.60           C  
ATOM   2545  CG1 ILE A 314     111.444  62.910  70.971  1.00  0.60           C  
ATOM   2546  CG2 ILE A 314     112.415  62.040  68.789  1.00  0.60           C  
ATOM   2547  CD1 ILE A 314     110.548  61.700  71.245  1.00  0.60           C  
ATOM   2548  N   GLU A 315     111.489  64.777  66.868  1.00  0.58           N  
ATOM   2549  CA  GLU A 315     111.659  64.757  65.426  1.00  0.58           C  
ATOM   2550  C   GLU A 315     112.196  66.057  64.847  1.00  0.58           C  
ATOM   2551  O   GLU A 315     112.687  66.095  63.720  1.00  0.58           O  
ATOM   2552  CB  GLU A 315     110.325  64.479  64.724  1.00  0.58           C  
ATOM   2553  CG  GLU A 315     109.745  63.066  64.915  1.00  0.58           C  
ATOM   2554  CD  GLU A 315     108.428  62.965  64.156  1.00  0.58           C  
ATOM   2555  OE1 GLU A 315     107.966  64.025  63.639  1.00  0.58           O  
ATOM   2556  OE2 GLU A 315     107.867  61.851  64.088  1.00  0.58           O  
ATOM   2557  N   ALA A 316     112.140  67.166  65.609  1.00  0.68           N  
ATOM   2558  CA  ALA A 316     112.733  68.424  65.206  1.00  0.68           C  
ATOM   2559  C   ALA A 316     114.149  68.567  65.755  1.00  0.68           C  
ATOM   2560  O   ALA A 316     114.824  69.568  65.498  1.00  0.68           O  
ATOM   2561  CB  ALA A 316     111.854  69.595  65.686  1.00  0.68           C  
ATOM   2562  N   GLY A 317     114.637  67.529  66.476  1.00  0.69           N  
ATOM   2563  CA  GLY A 317     116.017  67.390  66.927  1.00  0.69           C  
ATOM   2564  C   GLY A 317     116.341  68.115  68.201  1.00  0.69           C  
ATOM   2565  O   GLY A 317     117.492  68.460  68.441  1.00  0.69           O  
ATOM   2566  N   GLU A 318     115.330  68.394  69.041  1.00  0.68           N  
ATOM   2567  CA  GLU A 318     115.474  69.249  70.206  1.00  0.68           C  
ATOM   2568  C   GLU A 318     115.057  68.539  71.481  1.00  0.68           C  
ATOM   2569  O   GLU A 318     114.641  69.166  72.460  1.00  0.68           O  
ATOM   2570  CB  GLU A 318     114.697  70.582  70.049  1.00  0.68           C  
ATOM   2571  CG  GLU A 318     114.942  71.248  68.676  1.00  0.68           C  
ATOM   2572  CD  GLU A 318     114.863  72.761  68.688  1.00  0.68           C  
ATOM   2573  OE1 GLU A 318     113.877  73.335  69.203  1.00  0.68           O  
ATOM   2574  OE2 GLU A 318     115.782  73.395  68.087  1.00  0.68           O  
ATOM   2575  N   ASN A 319     115.174  67.193  71.534  1.00  0.67           N  
ATOM   2576  CA  ASN A 319     114.976  66.436  72.763  1.00  0.67           C  
ATOM   2577  C   ASN A 319     115.985  66.820  73.849  1.00  0.67           C  
ATOM   2578  O   ASN A 319     115.614  67.144  74.979  1.00  0.67           O  
ATOM   2579  CB  ASN A 319     114.893  64.893  72.538  1.00  0.67           C  
ATOM   2580  CG  ASN A 319     116.113  64.248  71.890  1.00  0.67           C  
ATOM   2581  OD1 ASN A 319     116.993  64.906  71.336  1.00  0.67           O  
ATOM   2582  ND2 ASN A 319     116.174  62.897  71.968  1.00  0.67           N  
ATOM   2583  N   LEU A 320     117.274  66.914  73.484  1.00  0.65           N  
ATOM   2584  CA  LEU A 320     118.360  67.416  74.302  1.00  0.65           C  
ATOM   2585  C   LEU A 320     118.826  68.772  73.774  1.00  0.65           C  
ATOM   2586  O   LEU A 320     118.450  69.151  72.665  1.00  0.65           O  
ATOM   2587  CB  LEU A 320     119.525  66.397  74.322  1.00  0.65           C  
ATOM   2588  CG  LEU A 320     119.223  65.169  75.203  1.00  0.65           C  
ATOM   2589  CD1 LEU A 320     120.317  64.105  75.058  1.00  0.65           C  
ATOM   2590  CD2 LEU A 320     119.067  65.560  76.684  1.00  0.65           C  
ATOM   2591  N   PRO A 321     119.577  69.575  74.531  1.00  0.66           N  
ATOM   2592  CA  PRO A 321     120.350  70.699  74.002  1.00  0.66           C  
ATOM   2593  C   PRO A 321     121.346  70.327  72.913  1.00  0.66           C  
ATOM   2594  O   PRO A 321     122.187  69.460  73.145  1.00  0.66           O  
ATOM   2595  CB  PRO A 321     121.085  71.271  75.232  1.00  0.66           C  
ATOM   2596  CG  PRO A 321     120.283  70.762  76.433  1.00  0.66           C  
ATOM   2597  CD  PRO A 321     119.807  69.392  75.964  1.00  0.66           C  
ATOM   2598  N   VAL A 322     121.306  70.996  71.751  1.00  0.67           N  
ATOM   2599  CA  VAL A 322     122.265  70.781  70.683  1.00  0.67           C  
ATOM   2600  C   VAL A 322     122.578  72.137  70.085  1.00  0.67           C  
ATOM   2601  O   VAL A 322     121.760  73.057  70.102  1.00  0.67           O  
ATOM   2602  CB  VAL A 322     121.783  69.829  69.580  1.00  0.67           C  
ATOM   2603  CG1 VAL A 322     121.760  68.380  70.106  1.00  0.67           C  
ATOM   2604  CG2 VAL A 322     120.386  70.229  69.063  1.00  0.67           C  
ATOM   2605  N   HIS A 323     123.804  72.337  69.551  1.00  0.59           N  
ATOM   2606  CA  HIS A 323     124.116  73.549  68.809  1.00  0.59           C  
ATOM   2607  C   HIS A 323     123.359  73.581  67.490  1.00  0.59           C  
ATOM   2608  O   HIS A 323     123.332  72.606  66.740  1.00  0.59           O  
ATOM   2609  CB  HIS A 323     125.637  73.739  68.578  1.00  0.59           C  
ATOM   2610  CG  HIS A 323     126.045  75.097  68.072  1.00  0.59           C  
ATOM   2611  ND1 HIS A 323     125.770  75.430  66.764  1.00  0.59           N  
ATOM   2612  CD2 HIS A 323     126.759  76.090  68.666  1.00  0.59           C  
ATOM   2613  CE1 HIS A 323     126.325  76.606  66.573  1.00  0.59           C  
ATOM   2614  NE2 HIS A 323     126.939  77.056  67.694  1.00  0.59           N  
ATOM   2615  N   ARG A 324     122.689  74.708  67.199  1.00  0.55           N  
ATOM   2616  CA  ARG A 324     122.059  74.920  65.922  1.00  0.55           C  
ATOM   2617  C   ARG A 324     122.411  76.322  65.473  1.00  0.55           C  
ATOM   2618  O   ARG A 324     122.053  77.309  66.124  1.00  0.55           O  
ATOM   2619  CB  ARG A 324     120.519  74.748  65.995  1.00  0.55           C  
ATOM   2620  CG  ARG A 324     120.081  73.380  66.553  1.00  0.55           C  
ATOM   2621  CD  ARG A 324     118.572  73.128  66.522  1.00  0.55           C  
ATOM   2622  NE  ARG A 324     118.204  72.823  65.103  1.00  0.55           N  
ATOM   2623  CZ  ARG A 324     117.081  72.165  64.796  1.00  0.55           C  
ATOM   2624  NH1 ARG A 324     116.114  71.989  65.687  1.00  0.55           N  
ATOM   2625  NH2 ARG A 324     116.926  71.634  63.585  1.00  0.55           N  
ATOM   2626  N   GLU A 325     123.135  76.423  64.345  1.00  0.58           N  
ATOM   2627  CA  GLU A 325     123.559  77.647  63.698  1.00  0.58           C  
ATOM   2628  C   GLU A 325     122.406  78.601  63.350  1.00  0.58           C  
ATOM   2629  O   GLU A 325     121.260  78.153  63.239  1.00  0.58           O  
ATOM   2630  CB  GLU A 325     124.429  77.291  62.470  1.00  0.58           C  
ATOM   2631  CG  GLU A 325     125.734  76.559  62.880  1.00  0.58           C  
ATOM   2632  CD  GLU A 325     126.615  76.183  61.689  1.00  0.58           C  
ATOM   2633  OE1 GLU A 325     127.741  75.692  61.955  1.00  0.58           O  
ATOM   2634  OE2 GLU A 325     126.181  76.387  60.528  1.00  0.58           O  
ATOM   2635  N   PRO A 326     122.605  79.925  63.233  1.00  0.50           N  
ATOM   2636  CA  PRO A 326     121.636  80.841  62.622  1.00  0.50           C  
ATOM   2637  C   PRO A 326     121.046  80.334  61.318  1.00  0.50           C  
ATOM   2638  O   PRO A 326     121.789  79.842  60.473  1.00  0.50           O  
ATOM   2639  CB  PRO A 326     122.425  82.150  62.435  1.00  0.50           C  
ATOM   2640  CG  PRO A 326     123.512  82.081  63.510  1.00  0.50           C  
ATOM   2641  CD  PRO A 326     123.875  80.597  63.501  1.00  0.50           C  
ATOM   2642  N   ILE A 327     119.714  80.407  61.137  1.00  0.54           N  
ATOM   2643  CA  ILE A 327     119.074  79.903  59.940  1.00  0.54           C  
ATOM   2644  C   ILE A 327     119.474  80.701  58.717  1.00  0.54           C  
ATOM   2645  O   ILE A 327     119.613  81.923  58.779  1.00  0.54           O  
ATOM   2646  CB  ILE A 327     117.550  79.815  60.075  1.00  0.54           C  
ATOM   2647  CG1 ILE A 327     116.897  81.162  60.463  1.00  0.54           C  
ATOM   2648  CG2 ILE A 327     117.233  78.736  61.130  1.00  0.54           C  
ATOM   2649  CD1 ILE A 327     115.362  81.164  60.384  1.00  0.54           C  
ATOM   2650  N   ASP A 328     119.641  80.036  57.546  1.00  0.28           N  
ATOM   2651  CA  ASP A 328     119.606  80.788  56.317  1.00  0.28           C  
ATOM   2652  C   ASP A 328     118.155  81.063  56.052  1.00  0.28           C  
ATOM   2653  O   ASP A 328     117.318  80.209  55.758  1.00  0.28           O  
ATOM   2654  CB  ASP A 328     120.274  80.164  55.074  1.00  0.28           C  
ATOM   2655  CG  ASP A 328     120.446  81.224  53.982  1.00  0.28           C  
ATOM   2656  OD1 ASP A 328     120.072  82.409  54.213  1.00  0.28           O  
ATOM   2657  OD2 ASP A 328     120.941  80.854  52.894  1.00  0.28           O  
ATOM   2658  N   SER A 329     117.859  82.335  56.230  1.00  0.34           N  
ATOM   2659  CA  SER A 329     116.559  82.869  56.065  1.00  0.34           C  
ATOM   2660  C   SER A 329     116.330  83.220  54.598  1.00  0.34           C  
ATOM   2661  O   SER A 329     115.189  83.486  54.219  1.00  0.34           O  
ATOM   2662  CB  SER A 329     116.469  84.140  56.924  1.00  0.34           C  
ATOM   2663  OG  SER A 329     116.645  83.889  58.309  1.00  0.34           O  
ATOM   2664  N   THR A 330     117.433  83.235  53.792  1.00  0.33           N  
ATOM   2665  CA  THR A 330     117.605  83.438  52.342  1.00  0.33           C  
ATOM   2666  C   THR A 330     117.606  84.897  51.916  1.00  0.33           C  
ATOM   2667  O   THR A 330     117.575  85.224  50.736  1.00  0.33           O  
ATOM   2668  CB  THR A 330     116.806  82.552  51.373  1.00  0.33           C  
ATOM   2669  OG1 THR A 330     115.401  82.753  51.437  1.00  0.33           O  
ATOM   2670  CG2 THR A 330     117.068  81.075  51.704  1.00  0.33           C  
ATOM   2671  N   PHE A 331     117.701  85.843  52.885  1.00  0.36           N  
ATOM   2672  CA  PHE A 331     117.270  87.239  52.768  1.00  0.36           C  
ATOM   2673  C   PHE A 331     118.188  88.195  51.993  1.00  0.36           C  
ATOM   2674  O   PHE A 331     118.406  89.328  52.422  1.00  0.36           O  
ATOM   2675  CB  PHE A 331     117.016  87.904  54.197  1.00  0.36           C  
ATOM   2676  CG  PHE A 331     115.995  87.322  55.187  1.00  0.36           C  
ATOM   2677  CD1 PHE A 331     115.059  86.365  54.791  1.00  0.36           C  
ATOM   2678  CD2 PHE A 331     115.922  87.769  56.534  1.00  0.36           C  
ATOM   2679  CE1 PHE A 331     114.020  85.933  55.632  1.00  0.36           C  
ATOM   2680  CE2 PHE A 331     114.914  87.311  57.408  1.00  0.36           C  
ATOM   2681  CZ  PHE A 331     113.936  86.421  56.944  1.00  0.36           C  
ATOM   2682  N   TYR A 332     118.751  87.790  50.834  1.00  0.35           N  
ATOM   2683  CA  TYR A 332     119.809  88.579  50.246  1.00  0.35           C  
ATOM   2684  C   TYR A 332     120.190  88.351  48.761  1.00  0.35           C  
ATOM   2685  O   TYR A 332     120.278  89.331  48.024  1.00  0.35           O  
ATOM   2686  CB  TYR A 332     121.037  88.403  51.180  1.00  0.35           C  
ATOM   2687  CG  TYR A 332     122.101  89.287  50.717  1.00  0.35           C  
ATOM   2688  CD1 TYR A 332     121.820  90.649  50.600  1.00  0.35           C  
ATOM   2689  CD2 TYR A 332     123.227  88.730  50.111  1.00  0.35           C  
ATOM   2690  CE1 TYR A 332     122.693  91.457  49.891  1.00  0.35           C  
ATOM   2691  CE2 TYR A 332     124.109  89.555  49.410  1.00  0.35           C  
ATOM   2692  CZ  TYR A 332     123.869  90.927  49.363  1.00  0.35           C  
ATOM   2693  OH  TYR A 332     124.822  91.744  48.764  1.00  0.35           O  
ATOM   2694  N   GLU A 333     120.492  87.099  48.334  1.00  0.31           N  
ATOM   2695  CA  GLU A 333     121.009  86.627  47.029  1.00  0.31           C  
ATOM   2696  C   GLU A 333     120.500  87.334  45.741  1.00  0.31           C  
ATOM   2697  O   GLU A 333     119.531  88.034  45.905  1.00  0.31           O  
ATOM   2698  CB  GLU A 333     120.566  85.147  47.022  1.00  0.31           C  
ATOM   2699  CG  GLU A 333     120.833  84.281  45.772  1.00  0.31           C  
ATOM   2700  CD  GLU A 333     120.188  82.902  45.926  1.00  0.31           C  
ATOM   2701  OE1 GLU A 333     120.184  82.157  44.913  1.00  0.31           O  
ATOM   2702  OE2 GLU A 333     119.670  82.600  47.029  1.00  0.31           O  
ATOM   2703  N   PRO A 334     120.939  87.320  44.463  1.00  0.28           N  
ATOM   2704  CA  PRO A 334     120.266  88.051  43.361  1.00  0.28           C  
ATOM   2705  C   PRO A 334     119.797  87.194  42.176  1.00  0.28           C  
ATOM   2706  O   PRO A 334     120.148  86.025  42.068  1.00  0.28           O  
ATOM   2707  CB  PRO A 334     121.368  88.962  42.889  1.00  0.28           C  
ATOM   2708  CG  PRO A 334     122.617  88.089  42.976  1.00  0.28           C  
ATOM   2709  CD  PRO A 334     122.352  87.165  44.174  1.00  0.28           C  
ATOM   2710  N   ASN A 335     118.920  87.775  41.308  1.00  0.26           N  
ATOM   2711  CA  ASN A 335     118.135  87.172  40.226  1.00  0.26           C  
ATOM   2712  C   ASN A 335     117.170  88.291  39.741  1.00  0.26           C  
ATOM   2713  O   ASN A 335     117.621  89.420  39.565  1.00  0.26           O  
ATOM   2714  CB  ASN A 335     117.427  85.841  40.652  1.00  0.26           C  
ATOM   2715  CG  ASN A 335     117.683  84.683  39.702  1.00  0.26           C  
ATOM   2716  OD1 ASN A 335     117.792  84.856  38.491  1.00  0.26           O  
ATOM   2717  ND2 ASN A 335     117.733  83.455  40.265  1.00  0.26           N  
ATOM   2718  N   VAL A 336     115.852  88.056  39.503  1.00  0.25           N  
ATOM   2719  CA  VAL A 336     114.969  89.001  38.797  1.00  0.25           C  
ATOM   2720  C   VAL A 336     113.626  89.216  39.498  1.00  0.25           C  
ATOM   2721  O   VAL A 336     112.675  88.463  39.303  1.00  0.25           O  
ATOM   2722  CB  VAL A 336     114.627  88.474  37.404  1.00  0.25           C  
ATOM   2723  CG1 VAL A 336     113.760  89.455  36.581  1.00  0.25           C  
ATOM   2724  CG2 VAL A 336     115.899  88.120  36.616  1.00  0.25           C  
ATOM   2725  N   ILE A 337     113.493  90.308  40.263  1.00  0.27           N  
ATOM   2726  CA  ILE A 337     112.264  90.746  40.902  1.00  0.27           C  
ATOM   2727  C   ILE A 337     112.327  92.224  40.683  1.00  0.27           C  
ATOM   2728  O   ILE A 337     113.228  92.719  40.006  1.00  0.27           O  
ATOM   2729  CB  ILE A 337     112.179  90.384  42.398  1.00  0.27           C  
ATOM   2730  CG1 ILE A 337     110.812  90.529  43.127  1.00  0.27           C  
ATOM   2731  CG2 ILE A 337     113.355  90.975  43.200  1.00  0.27           C  
ATOM   2732  CD1 ILE A 337     110.798  89.841  44.504  1.00  0.27           C  
ATOM   2733  N   VAL A 338     111.362  92.957  41.245  1.00  0.25           N  
ATOM   2734  CA  VAL A 338     111.438  94.384  41.483  1.00  0.25           C  
ATOM   2735  C   VAL A 338     111.721  95.226  40.250  1.00  0.25           C  
ATOM   2736  O   VAL A 338     112.447  96.218  40.249  1.00  0.25           O  
ATOM   2737  CB  VAL A 338     112.324  94.762  42.670  1.00  0.25           C  
ATOM   2738  CG1 VAL A 338     111.795  94.214  43.996  1.00  0.25           C  
ATOM   2739  CG2 VAL A 338     113.840  94.488  42.532  1.00  0.25           C  
ATOM   2740  N   ALA A 339     111.110  94.832  39.133  1.00  0.23           N  
ATOM   2741  CA  ALA A 339     111.538  95.244  37.835  1.00  0.23           C  
ATOM   2742  C   ALA A 339     110.709  96.427  37.358  1.00  0.23           C  
ATOM   2743  O   ALA A 339     109.526  96.528  37.696  1.00  0.23           O  
ATOM   2744  CB  ALA A 339     111.432  94.015  36.914  1.00  0.23           C  
ATOM   2745  N   PRO A 340     111.266  97.373  36.612  1.00  0.17           N  
ATOM   2746  CA  PRO A 340     110.471  98.410  35.984  1.00  0.17           C  
ATOM   2747  C   PRO A 340     109.585  97.831  34.894  1.00  0.17           C  
ATOM   2748  O   PRO A 340     110.066  97.033  34.093  1.00  0.17           O  
ATOM   2749  CB  PRO A 340     111.537  99.358  35.416  1.00  0.17           C  
ATOM   2750  CG  PRO A 340     112.700  98.432  35.043  1.00  0.17           C  
ATOM   2751  CD  PRO A 340     112.650  97.367  36.138  1.00  0.17           C  
ATOM   2752  N   ALA A 341     108.296  98.235  34.882  1.00  0.19           N  
ATOM   2753  CA  ALA A 341     107.276  97.968  33.879  1.00  0.19           C  
ATOM   2754  C   ALA A 341     107.417  96.710  33.023  1.00  0.19           C  
ATOM   2755  O   ALA A 341     107.624  96.799  31.818  1.00  0.19           O  
ATOM   2756  CB  ALA A 341     107.093  99.215  32.991  1.00  0.19           C  
ATOM   2757  N   HIS A 342     107.294  95.513  33.638  1.00  0.18           N  
ATOM   2758  CA  HIS A 342     107.435  94.219  32.981  1.00  0.18           C  
ATOM   2759  C   HIS A 342     106.409  93.987  31.863  1.00  0.18           C  
ATOM   2760  O   HIS A 342     105.237  93.777  32.191  1.00  0.18           O  
ATOM   2761  CB  HIS A 342     107.294  93.093  34.039  1.00  0.18           C  
ATOM   2762  CG  HIS A 342     107.521  91.709  33.520  1.00  0.18           C  
ATOM   2763  ND1 HIS A 342     108.777  91.351  33.073  1.00  0.18           N  
ATOM   2764  CD2 HIS A 342     106.644  90.689  33.334  1.00  0.18           C  
ATOM   2765  CE1 HIS A 342     108.638  90.127  32.614  1.00  0.18           C  
ATOM   2766  NE2 HIS A 342     107.367  89.674  32.747  1.00  0.18           N  
ATOM   2767  N   PRO A 343     106.733  94.015  30.568  1.00  0.22           N  
ATOM   2768  CA  PRO A 343     105.725  94.018  29.527  1.00  0.22           C  
ATOM   2769  C   PRO A 343     105.547  92.610  28.995  1.00  0.22           C  
ATOM   2770  O   PRO A 343     106.425  91.766  29.160  1.00  0.22           O  
ATOM   2771  CB  PRO A 343     106.350  94.932  28.466  1.00  0.22           C  
ATOM   2772  CG  PRO A 343     107.851  94.621  28.543  1.00  0.22           C  
ATOM   2773  CD  PRO A 343     108.074  94.254  30.019  1.00  0.22           C  
ATOM   2774  N   PHE A 344     104.388  92.356  28.364  1.00  0.13           N  
ATOM   2775  CA  PHE A 344     103.967  91.072  27.831  1.00  0.13           C  
ATOM   2776  C   PHE A 344     102.503  91.253  27.464  1.00  0.13           C  
ATOM   2777  O   PHE A 344     102.046  90.872  26.390  1.00  0.13           O  
ATOM   2778  CB  PHE A 344     104.109  89.913  28.875  1.00  0.13           C  
ATOM   2779  CG  PHE A 344     103.767  88.558  28.321  1.00  0.13           C  
ATOM   2780  CD1 PHE A 344     102.604  87.894  28.739  1.00  0.13           C  
ATOM   2781  CD2 PHE A 344     104.630  87.921  27.414  1.00  0.13           C  
ATOM   2782  CE1 PHE A 344     102.305  86.612  28.261  1.00  0.13           C  
ATOM   2783  CE2 PHE A 344     104.336  86.637  26.936  1.00  0.13           C  
ATOM   2784  CZ  PHE A 344     103.174  85.982  27.362  1.00  0.13           C  
ATOM   2785  N   ILE A 345     101.743  91.898  28.370  1.00  0.15           N  
ATOM   2786  CA  ILE A 345     100.314  92.103  28.264  1.00  0.15           C  
ATOM   2787  C   ILE A 345      99.953  93.162  29.300  1.00  0.15           C  
ATOM   2788  O   ILE A 345     100.823  93.650  30.018  1.00  0.15           O  
ATOM   2789  CB  ILE A 345      99.526  90.796  28.419  1.00  0.15           C  
ATOM   2790  CG1 ILE A 345      98.087  90.886  27.851  1.00  0.15           C  
ATOM   2791  CG2 ILE A 345      99.601  90.277  29.873  1.00  0.15           C  
ATOM   2792  CD1 ILE A 345      97.471  89.509  27.589  1.00  0.15           C  
ATOM   2793  N   LYS A 346      98.674  93.575  29.394  1.00  0.28           N  
ATOM   2794  CA  LYS A 346      98.169  94.418  30.461  1.00  0.28           C  
ATOM   2795  C   LYS A 346      97.784  93.570  31.671  1.00  0.28           C  
ATOM   2796  O   LYS A 346      97.183  92.507  31.534  1.00  0.28           O  
ATOM   2797  CB  LYS A 346      96.915  95.201  29.992  1.00  0.28           C  
ATOM   2798  CG  LYS A 346      97.192  96.148  28.813  1.00  0.28           C  
ATOM   2799  CD  LYS A 346      95.918  96.865  28.334  1.00  0.28           C  
ATOM   2800  CE  LYS A 346      96.176  97.828  27.170  1.00  0.28           C  
ATOM   2801  NZ  LYS A 346      94.917  98.480  26.742  1.00  0.28           N  
ATOM   2802  N   ALA A 347      98.133  94.018  32.893  1.00  0.30           N  
ATOM   2803  CA  ALA A 347      97.843  93.308  34.124  1.00  0.30           C  
ATOM   2804  C   ALA A 347      96.354  93.276  34.473  1.00  0.30           C  
ATOM   2805  O   ALA A 347      95.706  94.314  34.594  1.00  0.30           O  
ATOM   2806  CB  ALA A 347      98.625  93.963  35.283  1.00  0.30           C  
ATOM   2807  N   LYS A 348      95.775  92.075  34.665  1.00  0.14           N  
ATOM   2808  CA  LYS A 348      94.373  91.923  34.994  1.00  0.14           C  
ATOM   2809  C   LYS A 348      94.245  91.311  36.377  1.00  0.14           C  
ATOM   2810  O   LYS A 348      94.417  90.106  36.545  1.00  0.14           O  
ATOM   2811  CB  LYS A 348      93.679  90.975  33.980  1.00  0.14           C  
ATOM   2812  CG  LYS A 348      92.187  90.713  34.260  1.00  0.14           C  
ATOM   2813  CD  LYS A 348      91.580  89.710  33.266  1.00  0.14           C  
ATOM   2814  CE  LYS A 348      90.104  89.417  33.552  1.00  0.14           C  
ATOM   2815  NZ  LYS A 348      89.567  88.434  32.584  1.00  0.14           N  
ATOM   2816  N   GLY A 349      93.876  92.135  37.386  1.00  0.19           N  
ATOM   2817  CA  GLY A 349      93.578  91.727  38.766  1.00  0.19           C  
ATOM   2818  C   GLY A 349      94.539  90.768  39.437  1.00  0.19           C  
ATOM   2819  O   GLY A 349      95.757  90.887  39.304  1.00  0.19           O  
ATOM   2820  N   PRO A 350      94.020  89.802  40.174  1.00  0.14           N  
ATOM   2821  CA  PRO A 350      94.665  88.522  40.316  1.00  0.14           C  
ATOM   2822  C   PRO A 350      94.111  87.625  39.225  1.00  0.14           C  
ATOM   2823  O   PRO A 350      92.896  87.464  39.088  1.00  0.14           O  
ATOM   2824  CB  PRO A 350      94.252  88.064  41.724  1.00  0.14           C  
ATOM   2825  CG  PRO A 350      92.867  88.693  41.953  1.00  0.14           C  
ATOM   2826  CD  PRO A 350      92.831  89.921  41.024  1.00  0.14           C  
ATOM   2827  N   GLU A 351      94.997  87.026  38.412  1.00  0.15           N  
ATOM   2828  CA  GLU A 351      94.654  85.980  37.473  1.00  0.15           C  
ATOM   2829  C   GLU A 351      93.920  84.841  38.192  1.00  0.15           C  
ATOM   2830  O   GLU A 351      94.272  84.451  39.303  1.00  0.15           O  
ATOM   2831  CB  GLU A 351      95.969  85.511  36.799  1.00  0.15           C  
ATOM   2832  CG  GLU A 351      95.859  84.535  35.601  1.00  0.15           C  
ATOM   2833  CD  GLU A 351      97.237  84.173  35.027  1.00  0.15           C  
ATOM   2834  OE1 GLU A 351      97.261  83.527  33.950  1.00  0.15           O  
ATOM   2835  OE2 GLU A 351      98.276  84.515  35.652  1.00  0.15           O  
ATOM   2836  N   ALA A 352      92.821  84.331  37.609  1.00  0.22           N  
ATOM   2837  CA  ALA A 352      91.985  83.334  38.242  1.00  0.22           C  
ATOM   2838  C   ALA A 352      92.105  82.031  37.468  1.00  0.22           C  
ATOM   2839  O   ALA A 352      92.523  82.040  36.317  1.00  0.22           O  
ATOM   2840  CB  ALA A 352      90.511  83.796  38.272  1.00  0.22           C  
ATOM   2841  N   TYR A 353      91.733  80.893  38.101  1.00  0.22           N  
ATOM   2842  CA  TYR A 353      91.684  79.525  37.566  1.00  0.22           C  
ATOM   2843  C   TYR A 353      92.500  79.164  36.325  1.00  0.22           C  
ATOM   2844  O   TYR A 353      92.023  79.256  35.197  1.00  0.22           O  
ATOM   2845  CB  TYR A 353      90.236  79.088  37.239  1.00  0.22           C  
ATOM   2846  CG  TYR A 353      89.380  79.007  38.458  1.00  0.22           C  
ATOM   2847  CD1 TYR A 353      89.387  77.845  39.245  1.00  0.22           C  
ATOM   2848  CD2 TYR A 353      88.507  80.055  38.781  1.00  0.22           C  
ATOM   2849  CE1 TYR A 353      88.515  77.726  40.335  1.00  0.22           C  
ATOM   2850  CE2 TYR A 353      87.634  79.938  39.872  1.00  0.22           C  
ATOM   2851  CZ  TYR A 353      87.635  78.769  40.641  1.00  0.22           C  
ATOM   2852  OH  TYR A 353      86.732  78.621  41.709  1.00  0.22           O  
ATOM   2853  N   GLY A 354      93.748  78.694  36.507  1.00  0.35           N  
ATOM   2854  CA  GLY A 354      94.708  78.594  35.410  1.00  0.35           C  
ATOM   2855  C   GLY A 354      95.818  79.583  35.597  1.00  0.35           C  
ATOM   2856  O   GLY A 354      96.854  79.491  34.944  1.00  0.35           O  
ATOM   2857  N   VAL A 355      95.656  80.485  36.598  1.00  0.20           N  
ATOM   2858  CA  VAL A 355      96.747  81.122  37.325  1.00  0.20           C  
ATOM   2859  C   VAL A 355      97.740  80.064  37.768  1.00  0.20           C  
ATOM   2860  O   VAL A 355      97.388  79.122  38.474  1.00  0.20           O  
ATOM   2861  CB  VAL A 355      96.264  81.964  38.516  1.00  0.20           C  
ATOM   2862  CG1 VAL A 355      95.477  81.174  39.590  1.00  0.20           C  
ATOM   2863  CG2 VAL A 355      97.434  82.736  39.157  1.00  0.20           C  
ATOM   2864  N   LYS A 356      98.994  80.146  37.273  1.00  0.23           N  
ATOM   2865  CA  LYS A 356      99.956  79.047  37.269  1.00  0.23           C  
ATOM   2866  C   LYS A 356     100.143  78.405  38.629  1.00  0.23           C  
ATOM   2867  O   LYS A 356     100.177  77.190  38.800  1.00  0.23           O  
ATOM   2868  CB  LYS A 356     101.325  79.641  36.838  1.00  0.23           C  
ATOM   2869  CG  LYS A 356     101.386  79.981  35.344  1.00  0.23           C  
ATOM   2870  CD  LYS A 356     102.660  80.749  34.953  1.00  0.23           C  
ATOM   2871  CE  LYS A 356     102.742  80.968  33.439  1.00  0.23           C  
ATOM   2872  NZ  LYS A 356     103.953  81.738  33.078  1.00  0.23           N  
ATOM   2873  N   VAL A 357     100.251  79.301  39.603  1.00  0.20           N  
ATOM   2874  CA  VAL A 357     100.354  79.095  41.009  1.00  0.20           C  
ATOM   2875  C   VAL A 357      99.705  80.358  41.573  1.00  0.20           C  
ATOM   2876  O   VAL A 357      99.959  81.447  41.060  1.00  0.20           O  
ATOM   2877  CB  VAL A 357     101.830  78.988  41.379  1.00  0.20           C  
ATOM   2878  CG1 VAL A 357     102.298  77.534  41.257  1.00  0.20           C  
ATOM   2879  CG2 VAL A 357     102.698  79.854  40.426  1.00  0.20           C  
ATOM   2880  N   ASP A 358      98.833  80.285  42.615  1.00  0.21           N  
ATOM   2881  CA  ASP A 358      98.185  81.452  43.230  1.00  0.21           C  
ATOM   2882  C   ASP A 358      99.193  82.444  43.791  1.00  0.21           C  
ATOM   2883  O   ASP A 358      99.024  83.666  43.828  1.00  0.21           O  
ATOM   2884  CB  ASP A 358      97.348  81.050  44.471  1.00  0.21           C  
ATOM   2885  CG  ASP A 358      96.120  80.224  44.164  1.00  0.21           C  
ATOM   2886  OD1 ASP A 358      95.944  79.765  43.014  1.00  0.21           O  
ATOM   2887  OD2 ASP A 358      95.344  80.055  45.141  1.00  0.21           O  
ATOM   2888  N   ASP A 359     100.272  81.852  44.299  1.00  0.23           N  
ATOM   2889  CA  ASP A 359     101.499  82.483  44.646  1.00  0.23           C  
ATOM   2890  C   ASP A 359     102.421  82.511  43.464  1.00  0.23           C  
ATOM   2891  O   ASP A 359     102.419  81.623  42.632  1.00  0.23           O  
ATOM   2892  CB  ASP A 359     102.157  81.617  45.747  1.00  0.23           C  
ATOM   2893  CG  ASP A 359     103.178  82.407  46.523  1.00  0.23           C  
ATOM   2894  OD1 ASP A 359     103.440  83.580  46.156  1.00  0.23           O  
ATOM   2895  OD2 ASP A 359     103.621  81.931  47.603  1.00  0.23           O  
ATOM   2896  N   PHE A 360     103.340  83.463  43.419  1.00  0.21           N  
ATOM   2897  CA  PHE A 360     104.630  83.258  42.802  1.00  0.21           C  
ATOM   2898  C   PHE A 360     105.291  81.960  43.308  1.00  0.21           C  
ATOM   2899  O   PHE A 360     105.626  81.837  44.482  1.00  0.21           O  
ATOM   2900  CB  PHE A 360     105.516  84.472  43.163  1.00  0.21           C  
ATOM   2901  CG  PHE A 360     105.310  85.689  42.286  1.00  0.21           C  
ATOM   2902  CD1 PHE A 360     104.055  86.308  42.112  1.00  0.21           C  
ATOM   2903  CD2 PHE A 360     106.441  86.333  41.756  1.00  0.21           C  
ATOM   2904  CE1 PHE A 360     103.948  87.550  41.470  1.00  0.21           C  
ATOM   2905  CE2 PHE A 360     106.341  87.566  41.103  1.00  0.21           C  
ATOM   2906  CZ  PHE A 360     105.092  88.181  40.972  1.00  0.21           C  
ATOM   2907  N   ASP A 361     105.406  80.978  42.385  1.00  0.28           N  
ATOM   2908  CA  ASP A 361     105.770  79.568  42.488  1.00  0.28           C  
ATOM   2909  C   ASP A 361     106.697  79.217  43.658  1.00  0.28           C  
ATOM   2910  O   ASP A 361     107.713  79.859  43.825  1.00  0.28           O  
ATOM   2911  CB  ASP A 361     106.394  79.229  41.096  1.00  0.28           C  
ATOM   2912  CG  ASP A 361     106.256  77.781  40.678  1.00  0.28           C  
ATOM   2913  OD1 ASP A 361     105.788  76.968  41.507  1.00  0.28           O  
ATOM   2914  OD2 ASP A 361     106.599  77.520  39.496  1.00  0.28           O  
ATOM   2915  N   ASN A 362     106.473  78.212  44.527  1.00  0.22           N  
ATOM   2916  CA  ASN A 362     107.392  78.063  45.671  1.00  0.22           C  
ATOM   2917  C   ASN A 362     108.631  77.200  45.378  1.00  0.22           C  
ATOM   2918  O   ASN A 362     109.190  76.557  46.263  1.00  0.22           O  
ATOM   2919  CB  ASN A 362     106.678  77.592  46.958  1.00  0.22           C  
ATOM   2920  CG  ASN A 362     105.722  78.685  47.422  1.00  0.22           C  
ATOM   2921  OD1 ASN A 362     106.076  79.852  47.577  1.00  0.22           O  
ATOM   2922  ND2 ASN A 362     104.457  78.295  47.694  1.00  0.22           N  
ATOM   2923  N   GLU A 363     109.074  77.210  44.110  1.00  0.27           N  
ATOM   2924  CA  GLU A 363     110.178  76.474  43.531  1.00  0.27           C  
ATOM   2925  C   GLU A 363     111.464  77.313  43.481  1.00  0.27           C  
ATOM   2926  O   GLU A 363     111.896  77.943  44.444  1.00  0.27           O  
ATOM   2927  CB  GLU A 363     109.722  76.103  42.090  1.00  0.27           C  
ATOM   2928  CG  GLU A 363     108.657  74.982  42.064  1.00  0.27           C  
ATOM   2929  CD  GLU A 363     109.272  73.651  42.482  1.00  0.27           C  
ATOM   2930  OE1 GLU A 363     110.446  73.404  42.089  1.00  0.27           O  
ATOM   2931  OE2 GLU A 363     108.594  72.876  43.202  1.00  0.27           O  
ATOM   2932  N   THR A 364     112.100  77.366  42.293  1.00  0.24           N  
ATOM   2933  CA  THR A 364     113.101  78.343  41.876  1.00  0.24           C  
ATOM   2934  C   THR A 364     112.669  78.746  40.475  1.00  0.24           C  
ATOM   2935  O   THR A 364     112.609  77.889  39.598  1.00  0.24           O  
ATOM   2936  CB  THR A 364     114.508  77.749  41.782  1.00  0.24           C  
ATOM   2937  OG1 THR A 364     114.992  77.433  43.074  1.00  0.24           O  
ATOM   2938  CG2 THR A 364     115.550  78.714  41.192  1.00  0.24           C  
ATOM   2939  N   ARG A 365     112.364  80.037  40.175  1.00  0.23           N  
ATOM   2940  CA  ARG A 365     111.764  80.483  38.900  1.00  0.23           C  
ATOM   2941  C   ARG A 365     112.788  80.592  37.762  1.00  0.23           C  
ATOM   2942  O   ARG A 365     112.879  81.584  37.049  1.00  0.23           O  
ATOM   2943  CB  ARG A 365     111.042  81.847  39.131  1.00  0.23           C  
ATOM   2944  CG  ARG A 365     110.325  82.649  38.017  1.00  0.23           C  
ATOM   2945  CD  ARG A 365     108.877  82.355  37.665  1.00  0.23           C  
ATOM   2946  NE  ARG A 365     108.630  83.439  36.655  1.00  0.23           N  
ATOM   2947  CZ  ARG A 365     107.435  83.792  36.180  1.00  0.23           C  
ATOM   2948  NH1 ARG A 365     107.326  84.881  35.422  1.00  0.23           N  
ATOM   2949  NH2 ARG A 365     106.361  83.084  36.496  1.00  0.23           N  
ATOM   2950  N   GLN A 366     113.592  79.534  37.573  1.00  0.24           N  
ATOM   2951  CA  GLN A 366     114.524  79.262  36.486  1.00  0.24           C  
ATOM   2952  C   GLN A 366     115.057  80.452  35.660  1.00  0.24           C  
ATOM   2953  O   GLN A 366     114.638  80.709  34.532  1.00  0.24           O  
ATOM   2954  CB  GLN A 366     113.949  78.113  35.615  1.00  0.24           C  
ATOM   2955  CG  GLN A 366     113.571  76.835  36.417  1.00  0.24           C  
ATOM   2956  CD  GLN A 366     114.781  76.204  37.109  1.00  0.24           C  
ATOM   2957  OE1 GLN A 366     115.659  75.624  36.476  1.00  0.24           O  
ATOM   2958  NE2 GLN A 366     114.848  76.319  38.455  1.00  0.24           N  
ATOM   2959  N   GLY A 367     116.002  81.233  36.244  1.00  0.33           N  
ATOM   2960  CA  GLY A 367     116.492  82.489  35.660  1.00  0.33           C  
ATOM   2961  C   GLY A 367     115.837  83.739  36.210  1.00  0.33           C  
ATOM   2962  O   GLY A 367     116.013  84.831  35.680  1.00  0.33           O  
ATOM   2963  N   ARG A 368     115.022  83.604  37.265  1.00  0.23           N  
ATOM   2964  CA  ARG A 368     114.364  84.678  37.980  1.00  0.23           C  
ATOM   2965  C   ARG A 368     114.204  84.156  39.397  1.00  0.23           C  
ATOM   2966  O   ARG A 368     114.556  83.012  39.691  1.00  0.23           O  
ATOM   2967  CB  ARG A 368     112.918  85.001  37.503  1.00  0.23           C  
ATOM   2968  CG  ARG A 368     112.658  85.671  36.142  1.00  0.23           C  
ATOM   2969  CD  ARG A 368     112.682  84.719  34.957  1.00  0.23           C  
ATOM   2970  NE  ARG A 368     112.063  85.503  33.845  1.00  0.23           N  
ATOM   2971  CZ  ARG A 368     112.179  85.157  32.561  1.00  0.23           C  
ATOM   2972  NH1 ARG A 368     111.766  86.009  31.624  1.00  0.23           N  
ATOM   2973  NH2 ARG A 368     112.728  84.002  32.206  1.00  0.23           N  
ATOM   2974  N   ASN A 369     113.662  84.958  40.333  1.00  0.25           N  
ATOM   2975  CA  ASN A 369     113.478  84.511  41.691  1.00  0.25           C  
ATOM   2976  C   ASN A 369     112.056  84.236  42.043  1.00  0.25           C  
ATOM   2977  O   ASN A 369     111.104  84.818  41.548  1.00  0.25           O  
ATOM   2978  CB  ASN A 369     114.007  85.505  42.726  1.00  0.25           C  
ATOM   2979  CG  ASN A 369     113.447  86.904  42.558  1.00  0.25           C  
ATOM   2980  OD1 ASN A 369     112.580  87.188  41.739  1.00  0.25           O  
ATOM   2981  ND2 ASN A 369     114.033  87.833  43.317  1.00  0.25           N  
ATOM   2982  N   ILE A 370     111.910  83.305  42.967  1.00  0.22           N  
ATOM   2983  CA  ILE A 370     110.611  82.994  43.483  1.00  0.22           C  
ATOM   2984  C   ILE A 370     110.728  82.697  44.954  1.00  0.22           C  
ATOM   2985  O   ILE A 370     109.784  82.785  45.733  1.00  0.22           O  
ATOM   2986  CB  ILE A 370     110.149  81.852  42.643  1.00  0.22           C  
ATOM   2987  CG1 ILE A 370     108.678  82.054  42.256  1.00  0.22           C  
ATOM   2988  CG2 ILE A 370     110.498  80.498  43.286  1.00  0.22           C  
ATOM   2989  CD1 ILE A 370     108.347  83.266  41.383  1.00  0.22           C  
ATOM   2990  N   VAL A 371     112.003  82.484  45.340  1.00  0.22           N  
ATOM   2991  CA  VAL A 371     112.561  82.803  46.617  1.00  0.22           C  
ATOM   2992  C   VAL A 371     112.747  84.319  46.595  1.00  0.22           C  
ATOM   2993  O   VAL A 371     111.900  85.091  46.144  1.00  0.22           O  
ATOM   2994  CB  VAL A 371     113.889  82.073  46.885  1.00  0.22           C  
ATOM   2995  CG1 VAL A 371     114.107  81.990  48.411  1.00  0.22           C  
ATOM   2996  CG2 VAL A 371     113.840  80.653  46.288  1.00  0.22           C  
ATOM   2997  N   LYS A 372     113.888  84.809  47.059  1.00  0.22           N  
ATOM   2998  CA  LYS A 372     114.031  86.189  47.357  1.00  0.22           C  
ATOM   2999  C   LYS A 372     115.396  86.627  47.044  1.00  0.22           C  
ATOM   3000  O   LYS A 372     116.403  86.126  47.534  1.00  0.22           O  
ATOM   3001  CB  LYS A 372     113.698  86.360  48.807  1.00  0.22           C  
ATOM   3002  CG  LYS A 372     114.662  85.778  49.824  1.00  0.22           C  
ATOM   3003  CD  LYS A 372     114.038  85.706  51.208  1.00  0.22           C  
ATOM   3004  CE  LYS A 372     113.607  87.106  51.613  1.00  0.22           C  
ATOM   3005  NZ  LYS A 372     112.810  87.169  52.828  1.00  0.22           N  
ATOM   3006  N   THR A 373     115.465  87.505  46.055  1.00  0.23           N  
ATOM   3007  CA  THR A 373     116.747  87.779  45.529  1.00  0.23           C  
ATOM   3008  C   THR A 373     116.766  89.191  45.029  1.00  0.23           C  
ATOM   3009  O   THR A 373     115.894  89.636  44.284  1.00  0.23           O  
ATOM   3010  CB  THR A 373     117.211  86.769  44.471  1.00  0.23           C  
ATOM   3011  OG1 THR A 373     116.715  87.080  43.192  1.00  0.23           O  
ATOM   3012  CG2 THR A 373     116.903  85.282  44.717  1.00  0.23           C  
ATOM   3013  N   TRP A 374     117.752  89.978  45.423  1.00  0.33           N  
ATOM   3014  CA  TRP A 374     117.642  91.363  45.143  1.00  0.33           C  
ATOM   3015  C   TRP A 374     118.976  92.042  44.987  1.00  0.33           C  
ATOM   3016  O   TRP A 374     119.009  93.085  44.343  1.00  0.33           O  
ATOM   3017  CB  TRP A 374     116.801  91.964  46.279  1.00  0.33           C  
ATOM   3018  CG  TRP A 374     117.462  91.866  47.617  1.00  0.33           C  
ATOM   3019  CD1 TRP A 374     117.405  90.943  48.619  1.00  0.33           C  
ATOM   3020  CD2 TRP A 374     118.361  92.875  48.060  1.00  0.33           C  
ATOM   3021  NE1 TRP A 374     117.994  91.446  49.758  1.00  0.33           N  
ATOM   3022  CE2 TRP A 374     118.600  92.632  49.406  1.00  0.33           C  
ATOM   3023  CE3 TRP A 374     118.895  93.975  47.396  1.00  0.33           C  
ATOM   3024  CZ2 TRP A 374     119.331  93.533  50.153  1.00  0.33           C  
ATOM   3025  CZ3 TRP A 374     119.649  94.871  48.120  1.00  0.33           C  
ATOM   3026  CH2 TRP A 374     119.794  94.666  49.472  1.00  0.33           C  
ATOM   3027  N   GLU A 375     120.123  91.539  45.515  1.00  0.39           N  
ATOM   3028  CA  GLU A 375     121.353  92.326  45.430  1.00  0.39           C  
ATOM   3029  C   GLU A 375     121.722  92.669  43.987  1.00  0.39           C  
ATOM   3030  O   GLU A 375     121.407  91.937  43.056  1.00  0.39           O  
ATOM   3031  CB  GLU A 375     122.546  91.745  46.233  1.00  0.39           C  
ATOM   3032  CG  GLU A 375     123.207  90.506  45.589  1.00  0.39           C  
ATOM   3033  CD  GLU A 375     124.575  90.136  46.146  1.00  0.39           C  
ATOM   3034  OE1 GLU A 375     125.373  91.075  46.427  1.00  0.39           O  
ATOM   3035  OE2 GLU A 375     124.822  88.929  46.387  1.00  0.39           O  
ATOM   3036  N   GLU A 376     122.257  93.871  43.741  1.00  0.43           N  
ATOM   3037  CA  GLU A 376     122.514  94.353  42.393  1.00  0.43           C  
ATOM   3038  C   GLU A 376     121.271  94.660  41.512  1.00  0.43           C  
ATOM   3039  O   GLU A 376     121.360  95.408  40.540  1.00  0.43           O  
ATOM   3040  CB  GLU A 376     123.603  93.446  41.758  1.00  0.43           C  
ATOM   3041  CG  GLU A 376     124.365  94.007  40.543  1.00  0.43           C  
ATOM   3042  CD  GLU A 376     125.520  93.085  40.150  1.00  0.43           C  
ATOM   3043  OE1 GLU A 376     126.048  92.367  41.040  1.00  0.43           O  
ATOM   3044  OE2 GLU A 376     125.902  93.118  38.953  1.00  0.43           O  
ATOM   3045  N   THR A 377     120.040  94.177  41.841  1.00  0.39           N  
ATOM   3046  CA  THR A 377     118.816  94.435  41.066  1.00  0.39           C  
ATOM   3047  C   THR A 377     118.355  95.879  41.073  1.00  0.39           C  
ATOM   3048  O   THR A 377     118.599  96.644  42.004  1.00  0.39           O  
ATOM   3049  CB  THR A 377     117.585  93.559  41.346  1.00  0.39           C  
ATOM   3050  OG1 THR A 377     116.931  93.883  42.562  1.00  0.39           O  
ATOM   3051  CG2 THR A 377     117.985  92.084  41.420  1.00  0.39           C  
ATOM   3052  N   LYS A 378     117.633  96.269  40.003  1.00  0.27           N  
ATOM   3053  CA  LYS A 378     117.255  97.625  39.640  1.00  0.27           C  
ATOM   3054  C   LYS A 378     116.541  98.487  40.686  1.00  0.27           C  
ATOM   3055  O   LYS A 378     116.628  99.707  40.642  1.00  0.27           O  
ATOM   3056  CB  LYS A 378     116.368  97.555  38.371  1.00  0.27           C  
ATOM   3057  CG  LYS A 378     117.120  97.091  37.109  1.00  0.27           C  
ATOM   3058  CD  LYS A 378     116.173  96.989  35.900  1.00  0.27           C  
ATOM   3059  CE  LYS A 378     116.869  96.666  34.572  1.00  0.27           C  
ATOM   3060  NZ  LYS A 378     115.874  96.567  33.475  1.00  0.27           N  
ATOM   3061  N   LYS A 379     115.809  97.887  41.639  1.00  0.27           N  
ATOM   3062  CA  LYS A 379     115.053  98.595  42.663  1.00  0.27           C  
ATOM   3063  C   LYS A 379     115.813  98.659  43.957  1.00  0.27           C  
ATOM   3064  O   LYS A 379     115.274  98.907  45.029  1.00  0.27           O  
ATOM   3065  CB  LYS A 379     113.822  97.731  42.945  1.00  0.27           C  
ATOM   3066  CG  LYS A 379     112.614  98.278  43.704  1.00  0.27           C  
ATOM   3067  CD  LYS A 379     111.728  99.155  42.823  1.00  0.27           C  
ATOM   3068  CE  LYS A 379     110.408  99.437  43.530  1.00  0.27           C  
ATOM   3069  NZ  LYS A 379     109.708 100.535  42.854  1.00  0.27           N  
ATOM   3070  N   THR A 380     117.103  98.340  43.929  1.00  0.34           N  
ATOM   3071  CA  THR A 380     117.889  98.290  45.136  1.00  0.34           C  
ATOM   3072  C   THR A 380     118.872  99.404  45.046  1.00  0.34           C  
ATOM   3073  O   THR A 380     118.904 100.104  44.049  1.00  0.34           O  
ATOM   3074  CB  THR A 380     118.487  96.938  45.423  1.00  0.34           C  
ATOM   3075  OG1 THR A 380     119.602  96.573  44.613  1.00  0.34           O  
ATOM   3076  CG2 THR A 380     117.343  95.911  45.327  1.00  0.34           C  
ATOM   3077  N   VAL A 381     119.679  99.682  46.078  1.00  0.26           N  
ATOM   3078  CA  VAL A 381     120.643 100.770  45.958  1.00  0.26           C  
ATOM   3079  C   VAL A 381     121.934 100.305  45.346  1.00  0.26           C  
ATOM   3080  O   VAL A 381     122.746 101.072  44.845  1.00  0.26           O  
ATOM   3081  CB  VAL A 381     120.934 101.347  47.312  1.00  0.26           C  
ATOM   3082  CG1 VAL A 381     122.116 102.330  47.330  1.00  0.26           C  
ATOM   3083  CG2 VAL A 381     119.693 102.123  47.731  1.00  0.26           C  
ATOM   3084  N   HIS A 382     122.172  98.996  45.287  1.00  0.28           N  
ATOM   3085  CA  HIS A 382     123.405  98.510  44.710  1.00  0.28           C  
ATOM   3086  C   HIS A 382     123.669  98.929  43.239  1.00  0.28           C  
ATOM   3087  O   HIS A 382     124.830  99.179  42.924  1.00  0.28           O  
ATOM   3088  CB  HIS A 382     123.490  97.005  44.974  1.00  0.28           C  
ATOM   3089  CG  HIS A 382     124.852  96.411  44.811  1.00  0.28           C  
ATOM   3090  ND1 HIS A 382     124.917  95.038  44.742  1.00  0.28           N  
ATOM   3091  CD2 HIS A 382     126.069  96.956  44.555  1.00  0.28           C  
ATOM   3092  CE1 HIS A 382     126.164  94.763  44.398  1.00  0.28           C  
ATOM   3093  NE2 HIS A 382     126.905  95.892  44.287  1.00  0.28           N  
ATOM   3094  N   PRO A 383     122.706  99.120  42.324  1.00  0.38           N  
ATOM   3095  CA  PRO A 383     122.973  99.751  41.037  1.00  0.38           C  
ATOM   3096  C   PRO A 383     122.729 101.262  41.066  1.00  0.38           C  
ATOM   3097  O   PRO A 383     122.711 101.872  40.003  1.00  0.38           O  
ATOM   3098  CB  PRO A 383     121.957  99.065  40.123  1.00  0.38           C  
ATOM   3099  CG  PRO A 383     120.730  98.927  41.014  1.00  0.38           C  
ATOM   3100  CD  PRO A 383     121.349  98.565  42.360  1.00  0.38           C  
ATOM   3101  N   LEU A 384     122.607 101.925  42.241  1.00  0.49           N  
ATOM   3102  CA  LEU A 384     122.504 103.388  42.352  1.00  0.49           C  
ATOM   3103  C   LEU A 384     123.910 103.994  42.402  1.00  0.49           C  
ATOM   3104  O   LEU A 384     124.094 105.153  42.765  1.00  0.49           O  
ATOM   3105  CB  LEU A 384     121.757 103.871  43.640  1.00  0.49           C  
ATOM   3106  CG  LEU A 384     120.208 103.855  43.647  1.00  0.49           C  
ATOM   3107  CD1 LEU A 384     119.629 105.221  43.257  1.00  0.49           C  
ATOM   3108  CD2 LEU A 384     119.567 102.760  42.795  1.00  0.49           C  
ATOM   3109  N   ALA A 385     124.918 103.183  42.019  1.00  0.56           N  
ATOM   3110  CA  ALA A 385     126.301 103.521  41.739  1.00  0.56           C  
ATOM   3111  C   ALA A 385     127.222 103.415  42.943  1.00  0.56           C  
ATOM   3112  O   ALA A 385     128.368 103.860  42.895  1.00  0.56           O  
ATOM   3113  CB  ALA A 385     126.462 104.893  41.042  1.00  0.56           C  
ATOM   3114  N   LYS A 386     126.771 102.786  44.045  1.00  0.51           N  
ATOM   3115  CA  LYS A 386     127.571 102.640  45.245  1.00  0.51           C  
ATOM   3116  C   LYS A 386     127.703 101.195  45.651  1.00  0.51           C  
ATOM   3117  O   LYS A 386     126.717 100.467  45.779  1.00  0.51           O  
ATOM   3118  CB  LYS A 386     126.985 103.432  46.442  1.00  0.51           C  
ATOM   3119  CG  LYS A 386     126.888 104.944  46.201  1.00  0.51           C  
ATOM   3120  CD  LYS A 386     128.227 105.619  45.853  1.00  0.51           C  
ATOM   3121  CE  LYS A 386     127.978 107.077  45.497  1.00  0.51           C  
ATOM   3122  NZ  LYS A 386     129.156 107.739  44.907  1.00  0.51           N  
ATOM   3123  N   ASP A 387     128.963 100.764  45.882  1.00  0.43           N  
ATOM   3124  CA  ASP A 387     129.372  99.522  46.511  1.00  0.43           C  
ATOM   3125  C   ASP A 387     128.463  99.030  47.622  1.00  0.43           C  
ATOM   3126  O   ASP A 387     127.887  99.794  48.396  1.00  0.43           O  
ATOM   3127  CB  ASP A 387     130.843  99.588  46.977  1.00  0.43           C  
ATOM   3128  CG  ASP A 387     131.679  99.927  45.762  1.00  0.43           C  
ATOM   3129  OD1 ASP A 387     131.461  99.273  44.712  1.00  0.43           O  
ATOM   3130  OD2 ASP A 387     132.484 100.884  45.848  1.00  0.43           O  
ATOM   3131  N   GLY A 388     128.248  97.707  47.689  1.00  0.44           N  
ATOM   3132  CA  GLY A 388     127.198  97.192  48.542  1.00  0.44           C  
ATOM   3133  C   GLY A 388     127.487  95.817  49.038  1.00  0.44           C  
ATOM   3134  O   GLY A 388     127.834  94.937  48.259  1.00  0.44           O  
ATOM   3135  N   TYR A 389     127.258  95.556  50.333  1.00  0.38           N  
ATOM   3136  CA  TYR A 389     127.702  94.331  50.968  1.00  0.38           C  
ATOM   3137  C   TYR A 389     126.646  93.812  51.952  1.00  0.38           C  
ATOM   3138  O   TYR A 389     125.907  94.604  52.533  1.00  0.38           O  
ATOM   3139  CB  TYR A 389     129.012  94.719  51.691  1.00  0.38           C  
ATOM   3140  CG  TYR A 389     129.886  93.561  52.030  1.00  0.38           C  
ATOM   3141  CD1 TYR A 389     129.563  92.719  53.098  1.00  0.38           C  
ATOM   3142  CD2 TYR A 389     131.091  93.360  51.343  1.00  0.38           C  
ATOM   3143  CE1 TYR A 389     130.417  91.682  53.481  1.00  0.38           C  
ATOM   3144  CE2 TYR A 389     131.951  92.315  51.713  1.00  0.38           C  
ATOM   3145  CZ  TYR A 389     131.611  91.481  52.788  1.00  0.38           C  
ATOM   3146  OH  TYR A 389     132.479  90.452  53.193  1.00  0.38           O  
ATOM   3147  N   LYS A 390     126.533  92.471  52.130  1.00  0.47           N  
ATOM   3148  CA  LYS A 390     125.610  91.818  53.055  1.00  0.47           C  
ATOM   3149  C   LYS A 390     126.107  91.718  54.486  1.00  0.47           C  
ATOM   3150  O   LYS A 390     127.232  91.303  54.749  1.00  0.47           O  
ATOM   3151  CB  LYS A 390     125.259  90.370  52.618  1.00  0.47           C  
ATOM   3152  CG  LYS A 390     126.446  89.396  52.449  1.00  0.47           C  
ATOM   3153  CD  LYS A 390     126.026  88.023  51.895  1.00  0.47           C  
ATOM   3154  CE  LYS A 390     127.171  87.014  51.793  1.00  0.47           C  
ATOM   3155  NZ  LYS A 390     126.694  85.784  51.119  1.00  0.47           N  
ATOM   3156  N   PHE A 391     125.250  92.048  55.466  1.00  0.66           N  
ATOM   3157  CA  PHE A 391     125.626  92.016  56.863  1.00  0.66           C  
ATOM   3158  C   PHE A 391     124.510  91.459  57.710  1.00  0.66           C  
ATOM   3159  O   PHE A 391     123.336  91.479  57.345  1.00  0.66           O  
ATOM   3160  CB  PHE A 391     125.957  93.425  57.405  1.00  0.66           C  
ATOM   3161  CG  PHE A 391     127.151  93.969  56.689  1.00  0.66           C  
ATOM   3162  CD1 PHE A 391     128.404  93.358  56.826  1.00  0.66           C  
ATOM   3163  CD2 PHE A 391     127.025  95.069  55.834  1.00  0.66           C  
ATOM   3164  CE1 PHE A 391     129.522  93.862  56.156  1.00  0.66           C  
ATOM   3165  CE2 PHE A 391     128.144  95.597  55.187  1.00  0.66           C  
ATOM   3166  CZ  PHE A 391     129.397  94.999  55.351  1.00  0.66           C  
ATOM   3167  N   VAL A 392     124.872  90.947  58.897  1.00  0.68           N  
ATOM   3168  CA  VAL A 392     123.938  90.442  59.890  1.00  0.68           C  
ATOM   3169  C   VAL A 392     123.276  91.591  60.641  1.00  0.68           C  
ATOM   3170  O   VAL A 392     123.951  92.410  61.266  1.00  0.68           O  
ATOM   3171  CB  VAL A 392     124.656  89.549  60.889  1.00  0.68           C  
ATOM   3172  CG1 VAL A 392     123.669  88.965  61.916  1.00  0.68           C  
ATOM   3173  CG2 VAL A 392     125.391  88.413  60.149  1.00  0.68           C  
ATOM   3174  N   PHE A 393     121.933  91.691  60.588  1.00  0.64           N  
ATOM   3175  CA  PHE A 393     121.186  92.828  61.089  1.00  0.64           C  
ATOM   3176  C   PHE A 393     120.716  92.625  62.523  1.00  0.64           C  
ATOM   3177  O   PHE A 393     119.655  92.062  62.789  1.00  0.64           O  
ATOM   3178  CB  PHE A 393     119.978  93.085  60.149  1.00  0.64           C  
ATOM   3179  CG  PHE A 393     119.287  94.404  60.394  1.00  0.64           C  
ATOM   3180  CD1 PHE A 393     119.942  95.625  60.162  1.00  0.64           C  
ATOM   3181  CD2 PHE A 393     117.953  94.425  60.824  1.00  0.64           C  
ATOM   3182  CE1 PHE A 393     119.279  96.844  60.352  1.00  0.64           C  
ATOM   3183  CE2 PHE A 393     117.285  95.639  61.016  1.00  0.64           C  
ATOM   3184  CZ  PHE A 393     117.944  96.848  60.772  1.00  0.64           C  
ATOM   3185  N   HIS A 394     121.489  93.120  63.508  1.00  0.70           N  
ATOM   3186  CA  HIS A 394     121.095  93.012  64.900  1.00  0.70           C  
ATOM   3187  C   HIS A 394     120.349  94.231  65.384  1.00  0.70           C  
ATOM   3188  O   HIS A 394     120.664  95.366  65.039  1.00  0.70           O  
ATOM   3189  CB  HIS A 394     122.292  92.845  65.847  1.00  0.70           C  
ATOM   3190  CG  HIS A 394     122.955  91.541  65.670  1.00  0.70           C  
ATOM   3191  ND1 HIS A 394     122.300  90.385  66.035  1.00  0.70           N  
ATOM   3192  CD2 HIS A 394     124.156  91.262  65.121  1.00  0.70           C  
ATOM   3193  CE1 HIS A 394     123.121  89.414  65.684  1.00  0.70           C  
ATOM   3194  NE2 HIS A 394     124.265  89.892  65.131  1.00  0.70           N  
ATOM   3195  N   THR A 395     119.357  94.017  66.269  1.00  0.71           N  
ATOM   3196  CA  THR A 395     118.516  95.082  66.806  1.00  0.71           C  
ATOM   3197  C   THR A 395     118.496  95.132  68.339  1.00  0.71           C  
ATOM   3198  O   THR A 395     117.419  95.021  68.933  1.00  0.71           O  
ATOM   3199  CB  THR A 395     117.087  94.984  66.263  1.00  0.71           C  
ATOM   3200  OG1 THR A 395     116.522  93.687  66.464  1.00  0.71           O  
ATOM   3201  CG2 THR A 395     117.110  95.223  64.742  1.00  0.71           C  
ATOM   3202  N   PRO A 396     119.614  95.279  69.073  1.00  0.70           N  
ATOM   3203  CA  PRO A 396     119.615  95.419  70.540  1.00  0.70           C  
ATOM   3204  C   PRO A 396     118.943  96.715  70.987  1.00  0.70           C  
ATOM   3205  O   PRO A 396     119.008  97.682  70.257  1.00  0.70           O  
ATOM   3206  CB  PRO A 396     121.114  95.425  70.882  1.00  0.70           C  
ATOM   3207  CG  PRO A 396     121.762  96.100  69.671  1.00  0.70           C  
ATOM   3208  CD  PRO A 396     120.936  95.571  68.503  1.00  0.70           C  
ATOM   3209  N   LYS A 397     118.235  96.776  72.127  1.00  0.64           N  
ATOM   3210  CA  LYS A 397     117.432  97.939  72.512  1.00  0.64           C  
ATOM   3211  C   LYS A 397     118.169  99.276  72.751  1.00  0.64           C  
ATOM   3212  O   LYS A 397     119.238  99.304  73.354  1.00  0.64           O  
ATOM   3213  CB  LYS A 397     116.598  97.535  73.744  1.00  0.64           C  
ATOM   3214  CG  LYS A 397     115.576  98.582  74.183  1.00  0.64           C  
ATOM   3215  CD  LYS A 397     114.688  98.070  75.324  1.00  0.64           C  
ATOM   3216  CE  LYS A 397     113.783  99.189  75.824  1.00  0.64           C  
ATOM   3217  NZ  LYS A 397     112.877  98.731  76.896  1.00  0.64           N  
ATOM   3218  N   TYR A 398     117.611 100.433  72.278  1.00  0.53           N  
ATOM   3219  CA  TYR A 398     118.275 101.735  72.371  1.00  0.53           C  
ATOM   3220  C   TYR A 398     118.285 102.481  73.723  1.00  0.53           C  
ATOM   3221  O   TYR A 398     117.442 102.312  74.595  1.00  0.53           O  
ATOM   3222  CB  TYR A 398     118.065 102.652  71.110  1.00  0.53           C  
ATOM   3223  CG  TYR A 398     119.212 103.631  70.893  1.00  0.53           C  
ATOM   3224  CD1 TYR A 398     119.086 104.926  71.397  1.00  0.53           C  
ATOM   3225  CD2 TYR A 398     120.479 103.255  70.420  1.00  0.53           C  
ATOM   3226  CE1 TYR A 398     120.233 105.687  71.689  1.00  0.53           C  
ATOM   3227  CE2 TYR A 398     121.616 104.032  70.625  1.00  0.53           C  
ATOM   3228  CZ  TYR A 398     121.492 105.204  71.342  1.00  0.53           C  
ATOM   3229  OH  TYR A 398     122.648 105.888  71.693  1.00  0.53           O  
ATOM   3230  N   ARG A 399     119.322 103.336  73.905  1.00  0.51           N  
ATOM   3231  CA  ARG A 399     119.704 104.117  75.071  1.00  0.51           C  
ATOM   3232  C   ARG A 399     118.964 105.463  75.227  1.00  0.51           C  
ATOM   3233  O   ARG A 399     118.989 106.073  76.299  1.00  0.51           O  
ATOM   3234  CB  ARG A 399     121.241 104.365  74.913  1.00  0.51           C  
ATOM   3235  CG  ARG A 399     121.943 105.269  75.948  1.00  0.51           C  
ATOM   3236  CD  ARG A 399     121.926 104.717  77.373  1.00  0.51           C  
ATOM   3237  NE  ARG A 399     122.514 105.774  78.263  1.00  0.51           N  
ATOM   3238  CZ  ARG A 399     121.804 106.777  78.801  1.00  0.51           C  
ATOM   3239  NH1 ARG A 399     122.391 107.582  79.688  1.00  0.51           N  
ATOM   3240  NH2 ARG A 399     120.534 107.010  78.482  1.00  0.51           N  
ATOM   3241  N   HIS A 400     118.290 105.952  74.157  1.00  0.54           N  
ATOM   3242  CA  HIS A 400     117.570 107.228  74.067  1.00  0.54           C  
ATOM   3243  C   HIS A 400     116.075 106.998  74.225  1.00  0.54           C  
ATOM   3244  O   HIS A 400     115.290 107.926  74.345  1.00  0.54           O  
ATOM   3245  CB  HIS A 400     117.898 108.078  72.764  1.00  0.54           C  
ATOM   3246  CG  HIS A 400     117.307 107.746  71.398  1.00  0.54           C  
ATOM   3247  ND1 HIS A 400     116.017 108.154  71.179  1.00  0.54           N  
ATOM   3248  CD2 HIS A 400     117.853 107.349  70.215  1.00  0.54           C  
ATOM   3249  CE1 HIS A 400     115.798 108.016  69.893  1.00  0.54           C  
ATOM   3250  NE2 HIS A 400     116.873 107.510  69.259  1.00  0.54           N  
ATOM   3251  N   GLY A 401     115.622 105.738  74.321  1.00  0.66           N  
ATOM   3252  CA  GLY A 401     114.196 105.487  74.401  1.00  0.66           C  
ATOM   3253  C   GLY A 401     113.924 104.168  75.025  1.00  0.66           C  
ATOM   3254  O   GLY A 401     114.817 103.371  75.289  1.00  0.66           O  
ATOM   3255  N   ALA A 402     112.648 103.874  75.257  1.00  0.67           N  
ATOM   3256  CA  ALA A 402     112.244 102.658  75.911  1.00  0.67           C  
ATOM   3257  C   ALA A 402     111.194 102.019  75.043  1.00  0.67           C  
ATOM   3258  O   ALA A 402     109.998 102.153  75.282  1.00  0.67           O  
ATOM   3259  CB  ALA A 402     111.696 102.948  77.316  1.00  0.67           C  
ATOM   3260  N   HIS A 403     111.657 101.317  73.984  1.00  0.63           N  
ATOM   3261  CA  HIS A 403     110.875 101.004  72.796  1.00  0.63           C  
ATOM   3262  C   HIS A 403     110.657 102.300  72.043  1.00  0.63           C  
ATOM   3263  O   HIS A 403     111.417 103.236  72.267  1.00  0.63           O  
ATOM   3264  CB  HIS A 403     109.598 100.193  73.079  1.00  0.63           C  
ATOM   3265  CG  HIS A 403     109.847  99.127  74.106  1.00  0.63           C  
ATOM   3266  ND1 HIS A 403     110.673  98.061  73.810  1.00  0.63           N  
ATOM   3267  CD2 HIS A 403     109.283  98.948  75.326  1.00  0.63           C  
ATOM   3268  CE1 HIS A 403     110.572  97.240  74.828  1.00  0.63           C  
ATOM   3269  NE2 HIS A 403     109.749  97.732  75.785  1.00  0.63           N  
ATOM   3270  N   THR A 404     109.686 102.445  71.122  1.00  0.66           N  
ATOM   3271  CA  THR A 404     109.543 103.692  70.353  1.00  0.66           C  
ATOM   3272  C   THR A 404     109.101 104.870  71.208  1.00  0.66           C  
ATOM   3273  O   THR A 404     109.129 106.021  70.796  1.00  0.66           O  
ATOM   3274  CB  THR A 404     108.540 103.556  69.232  1.00  0.66           C  
ATOM   3275  OG1 THR A 404     107.419 102.838  69.720  1.00  0.66           O  
ATOM   3276  CG2 THR A 404     109.117 102.704  68.095  1.00  0.66           C  
ATOM   3277  N   MET A 405     108.692 104.612  72.454  1.00  0.61           N  
ATOM   3278  CA  MET A 405     108.533 105.606  73.487  1.00  0.61           C  
ATOM   3279  C   MET A 405     109.852 106.282  73.934  1.00  0.61           C  
ATOM   3280  O   MET A 405     110.955 105.774  73.733  1.00  0.61           O  
ATOM   3281  CB  MET A 405     107.834 104.971  74.707  1.00  0.61           C  
ATOM   3282  CG  MET A 405     106.536 104.194  74.425  1.00  0.61           C  
ATOM   3283  SD  MET A 405     105.733 103.630  75.963  1.00  0.61           S  
ATOM   3284  CE  MET A 405     107.026 102.499  76.564  1.00  0.61           C  
ATOM   3285  N   PRO A 406     109.732 107.453  74.544  1.00  0.59           N  
ATOM   3286  CA  PRO A 406     110.564 108.608  74.222  1.00  0.59           C  
ATOM   3287  C   PRO A 406     111.239 108.911  72.890  1.00  0.59           C  
ATOM   3288  O   PRO A 406     111.936 109.918  72.910  1.00  0.59           O  
ATOM   3289  CB  PRO A 406     111.670 108.582  75.300  1.00  0.59           C  
ATOM   3290  CG  PRO A 406     111.081 107.846  76.504  1.00  0.59           C  
ATOM   3291  CD  PRO A 406     109.694 107.409  76.021  1.00  0.59           C  
ATOM   3292  N   VAL A 407     111.103 108.185  71.759  1.00  0.61           N  
ATOM   3293  CA  VAL A 407     111.967 108.377  70.588  1.00  0.61           C  
ATOM   3294  C   VAL A 407     111.918 109.771  69.962  1.00  0.61           C  
ATOM   3295  O   VAL A 407     112.927 110.282  69.478  1.00  0.61           O  
ATOM   3296  CB  VAL A 407     111.725 107.281  69.552  1.00  0.61           C  
ATOM   3297  CG1 VAL A 407     110.551 107.579  68.600  1.00  0.61           C  
ATOM   3298  CG2 VAL A 407     112.983 107.025  68.718  1.00  0.61           C  
ATOM   3299  N   ASP A 408     110.735 110.415  70.020  1.00  0.55           N  
ATOM   3300  CA  ASP A 408     110.413 111.714  69.475  1.00  0.55           C  
ATOM   3301  C   ASP A 408     110.554 112.830  70.520  1.00  0.55           C  
ATOM   3302  O   ASP A 408     110.252 113.998  70.286  1.00  0.55           O  
ATOM   3303  CB  ASP A 408     108.974 111.650  68.859  1.00  0.55           C  
ATOM   3304  CG  ASP A 408     107.845 111.212  69.791  1.00  0.55           C  
ATOM   3305  OD1 ASP A 408     108.080 110.330  70.662  1.00  0.55           O  
ATOM   3306  OD2 ASP A 408     106.704 111.725  69.601  1.00  0.55           O  
ATOM   3307  N   THR A 409     111.067 112.512  71.728  1.00  0.63           N  
ATOM   3308  CA  THR A 409     111.321 113.499  72.778  1.00  0.63           C  
ATOM   3309  C   THR A 409     112.588 114.295  72.497  1.00  0.63           C  
ATOM   3310  O   THR A 409     113.684 113.740  72.502  1.00  0.63           O  
ATOM   3311  CB  THR A 409     111.514 112.845  74.155  1.00  0.63           C  
ATOM   3312  OG1 THR A 409     110.330 112.207  74.604  1.00  0.63           O  
ATOM   3313  CG2 THR A 409     111.875 113.816  75.290  1.00  0.63           C  
ATOM   3314  N   ASP A 410     112.514 115.636  72.329  1.00  0.59           N  
ATOM   3315  CA  ASP A 410     113.665 116.495  72.060  1.00  0.59           C  
ATOM   3316  C   ASP A 410     114.881 116.313  72.970  1.00  0.59           C  
ATOM   3317  O   ASP A 410     116.014 116.358  72.522  1.00  0.59           O  
ATOM   3318  CB  ASP A 410     113.285 117.993  72.125  1.00  0.59           C  
ATOM   3319  CG  ASP A 410     112.284 118.336  71.042  1.00  0.59           C  
ATOM   3320  OD1 ASP A 410     112.405 117.773  69.932  1.00  0.59           O  
ATOM   3321  OD2 ASP A 410     111.392 119.173  71.330  1.00  0.59           O  
ATOM   3322  N   MET A 411     114.714 116.066  74.284  1.00  0.58           N  
ATOM   3323  CA  MET A 411     115.844 115.784  75.162  1.00  0.58           C  
ATOM   3324  C   MET A 411     116.637 114.540  74.783  1.00  0.58           C  
ATOM   3325  O   MET A 411     117.865 114.543  74.765  1.00  0.58           O  
ATOM   3326  CB  MET A 411     115.381 115.581  76.619  1.00  0.58           C  
ATOM   3327  CG  MET A 411     114.799 116.849  77.264  1.00  0.58           C  
ATOM   3328  SD  MET A 411     114.161 116.577  78.945  1.00  0.58           S  
ATOM   3329  CE  MET A 411     115.747 116.202  79.750  1.00  0.58           C  
ATOM   3330  N   VAL A 412     115.948 113.438  74.429  1.00  0.58           N  
ATOM   3331  CA  VAL A 412     116.591 112.231  73.937  1.00  0.58           C  
ATOM   3332  C   VAL A 412     117.192 112.476  72.570  1.00  0.58           C  
ATOM   3333  O   VAL A 412     118.286 112.005  72.263  1.00  0.58           O  
ATOM   3334  CB  VAL A 412     115.710 110.987  73.969  1.00  0.58           C  
ATOM   3335  CG1 VAL A 412     114.833 110.985  75.233  1.00  0.58           C  
ATOM   3336  CG2 VAL A 412     114.883 110.722  72.694  1.00  0.58           C  
ATOM   3337  N   ALA A 413     116.489 113.317  71.775  1.00  0.50           N  
ATOM   3338  CA  ALA A 413     116.814 113.687  70.423  1.00  0.50           C  
ATOM   3339  C   ALA A 413     117.763 114.881  70.305  1.00  0.50           C  
ATOM   3340  O   ALA A 413     117.996 115.409  69.219  1.00  0.50           O  
ATOM   3341  CB  ALA A 413     115.552 113.943  69.588  1.00  0.50           C  
ATOM   3342  N   MET A 414     118.391 115.271  71.427  1.00  0.40           N  
ATOM   3343  CA  MET A 414     119.563 116.120  71.475  1.00  0.40           C  
ATOM   3344  C   MET A 414     120.736 115.469  72.195  1.00  0.40           C  
ATOM   3345  O   MET A 414     121.841 115.991  72.142  1.00  0.40           O  
ATOM   3346  CB  MET A 414     119.240 117.434  72.227  1.00  0.40           C  
ATOM   3347  CG  MET A 414     118.335 118.390  71.422  1.00  0.40           C  
ATOM   3348  SD  MET A 414     118.974 118.909  69.796  1.00  0.40           S  
ATOM   3349  CE  MET A 414     120.491 119.726  70.362  1.00  0.40           C  
ATOM   3350  N   LEU A 415     120.561 114.312  72.870  1.00  0.46           N  
ATOM   3351  CA  LEU A 415     121.654 113.679  73.598  1.00  0.46           C  
ATOM   3352  C   LEU A 415     122.271 112.587  72.756  1.00  0.46           C  
ATOM   3353  O   LEU A 415     123.272 112.757  72.076  1.00  0.46           O  
ATOM   3354  CB  LEU A 415     121.172 113.046  74.936  1.00  0.46           C  
ATOM   3355  CG  LEU A 415     120.892 114.059  76.059  1.00  0.46           C  
ATOM   3356  CD1 LEU A 415     120.239 113.339  77.247  1.00  0.46           C  
ATOM   3357  CD2 LEU A 415     122.169 114.784  76.508  1.00  0.46           C  
ATOM   3358  N   PHE A 416     121.676 111.389  72.831  1.00  0.38           N  
ATOM   3359  CA  PHE A 416     122.095 110.185  72.142  1.00  0.38           C  
ATOM   3360  C   PHE A 416     123.384 109.528  72.577  1.00  0.38           C  
ATOM   3361  O   PHE A 416     123.599 108.391  72.178  1.00  0.38           O  
ATOM   3362  CB  PHE A 416     122.195 110.306  70.618  1.00  0.38           C  
ATOM   3363  CG  PHE A 416     120.899 110.627  70.018  1.00  0.38           C  
ATOM   3364  CD1 PHE A 416     120.540 111.943  69.760  1.00  0.38           C  
ATOM   3365  CD2 PHE A 416     120.099 109.584  69.563  1.00  0.38           C  
ATOM   3366  CE1 PHE A 416     119.381 112.197  69.038  1.00  0.38           C  
ATOM   3367  CE2 PHE A 416     119.017 109.840  68.723  1.00  0.38           C  
ATOM   3368  CZ  PHE A 416     118.626 111.154  68.490  1.00  0.38           C  
ATOM   3369  N   GLY A 417     124.233 110.178  73.399  1.00  0.38           N  
ATOM   3370  CA  GLY A 417     125.366 109.607  74.136  1.00  0.38           C  
ATOM   3371  C   GLY A 417     126.319 108.681  73.401  1.00  0.38           C  
ATOM   3372  O   GLY A 417     127.358 109.129  72.935  1.00  0.38           O  
ATOM   3373  N   PRO A 418     126.082 107.389  73.287  1.00  0.41           N  
ATOM   3374  CA  PRO A 418     126.776 106.535  72.333  1.00  0.41           C  
ATOM   3375  C   PRO A 418     126.750 107.013  70.877  1.00  0.41           C  
ATOM   3376  O   PRO A 418     127.779 107.092  70.211  1.00  0.41           O  
ATOM   3377  CB  PRO A 418     126.025 105.192  72.483  1.00  0.41           C  
ATOM   3378  CG  PRO A 418     125.374 105.180  73.871  1.00  0.41           C  
ATOM   3379  CD  PRO A 418     125.226 106.656  74.214  1.00  0.41           C  
ATOM   3380  N   PHE A 419     125.566 107.273  70.332  1.00  0.37           N  
ATOM   3381  CA  PHE A 419     125.295 107.499  68.935  1.00  0.37           C  
ATOM   3382  C   PHE A 419     125.002 108.974  68.703  1.00  0.37           C  
ATOM   3383  O   PHE A 419     123.940 109.397  68.261  1.00  0.37           O  
ATOM   3384  CB  PHE A 419     124.117 106.594  68.514  1.00  0.37           C  
ATOM   3385  CG  PHE A 419     124.443 105.109  68.313  1.00  0.37           C  
ATOM   3386  CD1 PHE A 419     125.315 104.313  69.092  1.00  0.37           C  
ATOM   3387  CD2 PHE A 419     123.771 104.464  67.265  1.00  0.37           C  
ATOM   3388  CE1 PHE A 419     125.420 102.929  68.893  1.00  0.37           C  
ATOM   3389  CE2 PHE A 419     123.855 103.088  67.058  1.00  0.37           C  
ATOM   3390  CZ  PHE A 419     124.648 102.317  67.907  1.00  0.37           C  
ATOM   3391  N   GLY A 420     126.018 109.802  68.938  1.00  0.39           N  
ATOM   3392  CA  GLY A 420     125.970 111.233  68.756  1.00  0.39           C  
ATOM   3393  C   GLY A 420     127.189 111.704  69.435  1.00  0.39           C  
ATOM   3394  O   GLY A 420     127.847 110.897  70.075  1.00  0.39           O  
ATOM   3395  N   ASP A 421     127.579 112.972  69.237  1.00  0.34           N  
ATOM   3396  CA  ASP A 421     128.729 113.575  69.901  1.00  0.34           C  
ATOM   3397  C   ASP A 421     130.104 112.948  69.573  1.00  0.34           C  
ATOM   3398  O   ASP A 421     131.151 113.364  70.059  1.00  0.34           O  
ATOM   3399  CB  ASP A 421     128.442 113.652  71.420  1.00  0.34           C  
ATOM   3400  CG  ASP A 421     127.106 114.338  71.679  1.00  0.34           C  
ATOM   3401  OD1 ASP A 421     126.687 115.157  70.817  1.00  0.34           O  
ATOM   3402  OD2 ASP A 421     126.490 114.019  72.725  1.00  0.34           O  
ATOM   3403  N   ILE A 422     130.117 111.953  68.662  1.00  0.30           N  
ATOM   3404  CA  ILE A 422     131.279 111.233  68.156  1.00  0.30           C  
ATOM   3405  C   ILE A 422     131.606 111.770  66.766  1.00  0.30           C  
ATOM   3406  O   ILE A 422     132.667 111.549  66.186  1.00  0.30           O  
ATOM   3407  CB  ILE A 422     130.924 109.730  68.117  1.00  0.30           C  
ATOM   3408  CG1 ILE A 422     130.632 109.153  69.528  1.00  0.30           C  
ATOM   3409  CG2 ILE A 422     131.981 108.867  67.395  1.00  0.30           C  
ATOM   3410  CD1 ILE A 422     131.726 109.378  70.578  1.00  0.30           C  
ATOM   3411  N   TYR A 423     130.681 112.571  66.218  1.00  0.30           N  
ATOM   3412  CA  TYR A 423     130.623 112.893  64.817  1.00  0.30           C  
ATOM   3413  C   TYR A 423     130.977 114.316  64.578  1.00  0.30           C  
ATOM   3414  O   TYR A 423     131.009 115.157  65.469  1.00  0.30           O  
ATOM   3415  CB  TYR A 423     129.204 112.783  64.235  1.00  0.30           C  
ATOM   3416  CG  TYR A 423     128.802 111.380  64.121  1.00  0.30           C  
ATOM   3417  CD1 TYR A 423     128.651 110.554  65.250  1.00  0.30           C  
ATOM   3418  CD2 TYR A 423     128.434 110.915  62.852  1.00  0.30           C  
ATOM   3419  CE1 TYR A 423     128.231 109.237  65.103  1.00  0.30           C  
ATOM   3420  CE2 TYR A 423     127.955 109.620  62.719  1.00  0.30           C  
ATOM   3421  CZ  TYR A 423     127.887 108.811  63.834  1.00  0.30           C  
ATOM   3422  OH  TYR A 423     127.171 107.669  63.693  1.00  0.30           O  
ATOM   3423  N   ARG A 424     131.219 114.613  63.301  1.00  0.24           N  
ATOM   3424  CA  ARG A 424     131.665 115.903  62.898  1.00  0.24           C  
ATOM   3425  C   ARG A 424     130.703 116.455  61.888  1.00  0.24           C  
ATOM   3426  O   ARG A 424     130.452 115.843  60.852  1.00  0.24           O  
ATOM   3427  CB  ARG A 424     133.064 115.771  62.273  1.00  0.24           C  
ATOM   3428  CG  ARG A 424     134.064 115.119  63.253  1.00  0.24           C  
ATOM   3429  CD  ARG A 424     135.495 115.038  62.730  1.00  0.24           C  
ATOM   3430  NE  ARG A 424     135.904 116.453  62.519  1.00  0.24           N  
ATOM   3431  CZ  ARG A 424     137.000 116.891  61.898  1.00  0.24           C  
ATOM   3432  NH1 ARG A 424     137.126 118.206  61.760  1.00  0.24           N  
ATOM   3433  NH2 ARG A 424     137.927 116.071  61.430  1.00  0.24           N  
ATOM   3434  N   HIS A 425     130.179 117.660  62.152  1.00  0.30           N  
ATOM   3435  CA  HIS A 425     129.388 118.410  61.199  1.00  0.30           C  
ATOM   3436  C   HIS A 425     130.288 119.325  60.371  1.00  0.30           C  
ATOM   3437  O   HIS A 425     129.812 120.142  59.591  1.00  0.30           O  
ATOM   3438  CB  HIS A 425     128.328 119.261  61.940  1.00  0.30           C  
ATOM   3439  CG  HIS A 425     128.907 120.144  62.998  1.00  0.30           C  
ATOM   3440  ND1 HIS A 425     129.163 119.615  64.249  1.00  0.30           N  
ATOM   3441  CD2 HIS A 425     129.325 121.433  62.934  1.00  0.30           C  
ATOM   3442  CE1 HIS A 425     129.731 120.596  64.923  1.00  0.30           C  
ATOM   3443  NE2 HIS A 425     129.856 121.717  64.173  1.00  0.30           N  
ATOM   3444  N   ASP A 426     131.625 119.194  60.545  1.00  0.36           N  
ATOM   3445  CA  ASP A 426     132.651 119.954  59.853  1.00  0.36           C  
ATOM   3446  C   ASP A 426     132.809 119.623  58.361  1.00  0.36           C  
ATOM   3447  O   ASP A 426     132.778 120.489  57.493  1.00  0.36           O  
ATOM   3448  CB  ASP A 426     134.040 119.658  60.493  1.00  0.36           C  
ATOM   3449  CG  ASP A 426     134.059 119.760  62.007  1.00  0.36           C  
ATOM   3450  OD1 ASP A 426     133.519 120.726  62.578  1.00  0.36           O  
ATOM   3451  OD2 ASP A 426     134.673 118.832  62.604  1.00  0.36           O  
ATOM   3452  N   LYS A 427     132.995 118.323  58.035  1.00  0.27           N  
ATOM   3453  CA  LYS A 427     133.110 117.836  56.663  1.00  0.27           C  
ATOM   3454  C   LYS A 427     131.905 116.988  56.328  1.00  0.27           C  
ATOM   3455  O   LYS A 427     131.476 116.886  55.180  1.00  0.27           O  
ATOM   3456  CB  LYS A 427     134.367 116.920  56.506  1.00  0.27           C  
ATOM   3457  CG  LYS A 427     134.555 116.281  55.107  1.00  0.27           C  
ATOM   3458  CD  LYS A 427     135.697 115.245  55.054  1.00  0.27           C  
ATOM   3459  CE  LYS A 427     135.893 114.576  53.682  1.00  0.27           C  
ATOM   3460  NZ  LYS A 427     134.751 113.691  53.372  1.00  0.27           N  
ATOM   3461  N   ARG A 428     131.345 116.323  57.343  1.00  0.27           N  
ATOM   3462  CA  ARG A 428     130.277 115.377  57.186  1.00  0.27           C  
ATOM   3463  C   ARG A 428     129.049 115.893  57.875  1.00  0.27           C  
ATOM   3464  O   ARG A 428     128.927 117.073  58.181  1.00  0.27           O  
ATOM   3465  CB  ARG A 428     130.700 114.020  57.768  1.00  0.27           C  
ATOM   3466  CG  ARG A 428     131.897 113.469  56.993  1.00  0.27           C  
ATOM   3467  CD  ARG A 428     132.161 112.007  57.291  1.00  0.27           C  
ATOM   3468  NE  ARG A 428     132.741 111.844  58.661  1.00  0.27           N  
ATOM   3469  CZ  ARG A 428     134.037 111.609  58.904  1.00  0.27           C  
ATOM   3470  NH1 ARG A 428     134.424 111.336  60.152  1.00  0.27           N  
ATOM   3471  NH2 ARG A 428     134.950 111.600  57.931  1.00  0.27           N  
ATOM   3472  N   GLN A 429     128.077 115.007  58.114  1.00  0.27           N  
ATOM   3473  CA  GLN A 429     126.876 115.348  58.823  1.00  0.27           C  
ATOM   3474  C   GLN A 429     126.930 114.695  60.187  1.00  0.27           C  
ATOM   3475  O   GLN A 429     127.519 113.622  60.325  1.00  0.27           O  
ATOM   3476  CB  GLN A 429     125.642 114.857  58.036  1.00  0.27           C  
ATOM   3477  CG  GLN A 429     125.519 115.521  56.645  1.00  0.27           C  
ATOM   3478  CD  GLN A 429     125.416 117.042  56.777  1.00  0.27           C  
ATOM   3479  OE1 GLN A 429     124.521 117.556  57.449  1.00  0.27           O  
ATOM   3480  NE2 GLN A 429     126.351 117.786  56.145  1.00  0.27           N  
ATOM   3481  N   PRO A 430     126.384 115.285  61.242  1.00  0.30           N  
ATOM   3482  CA  PRO A 430     126.470 114.706  62.567  1.00  0.30           C  
ATOM   3483  C   PRO A 430     125.390 113.653  62.740  1.00  0.30           C  
ATOM   3484  O   PRO A 430     124.600 113.414  61.825  1.00  0.30           O  
ATOM   3485  CB  PRO A 430     126.211 115.912  63.473  1.00  0.30           C  
ATOM   3486  CG  PRO A 430     125.205 116.755  62.683  1.00  0.30           C  
ATOM   3487  CD  PRO A 430     125.643 116.551  61.231  1.00  0.30           C  
ATOM   3488  N   PHE A 431     125.310 113.012  63.918  1.00  0.35           N  
ATOM   3489  CA  PHE A 431     124.402 111.893  64.107  1.00  0.35           C  
ATOM   3490  C   PHE A 431     123.347 112.075  65.157  1.00  0.35           C  
ATOM   3491  O   PHE A 431     122.211 111.646  64.970  1.00  0.35           O  
ATOM   3492  CB  PHE A 431     125.234 110.733  64.607  1.00  0.35           C  
ATOM   3493  CG  PHE A 431     124.671 109.389  64.317  1.00  0.35           C  
ATOM   3494  CD1 PHE A 431     124.325 109.004  63.018  1.00  0.35           C  
ATOM   3495  CD2 PHE A 431     124.803 108.420  65.310  1.00  0.35           C  
ATOM   3496  CE1 PHE A 431     124.240 107.646  62.724  1.00  0.35           C  
ATOM   3497  CE2 PHE A 431     124.681 107.061  65.023  1.00  0.35           C  
ATOM   3498  CZ  PHE A 431     124.425 106.670  63.712  1.00  0.35           C  
ATOM   3499  N   ALA A 432     123.682 112.729  66.286  1.00  0.43           N  
ATOM   3500  CA  ALA A 432     122.701 113.145  67.260  1.00  0.43           C  
ATOM   3501  C   ALA A 432     121.632 114.028  66.632  1.00  0.43           C  
ATOM   3502  O   ALA A 432     121.911 115.090  66.080  1.00  0.43           O  
ATOM   3503  CB  ALA A 432     123.333 113.869  68.459  1.00  0.43           C  
ATOM   3504  N   ALA A 433     120.418 113.469  66.684  1.00  0.49           N  
ATOM   3505  CA  ALA A 433     119.181 113.779  66.022  1.00  0.49           C  
ATOM   3506  C   ALA A 433     118.959 112.706  64.957  1.00  0.49           C  
ATOM   3507  O   ALA A 433     119.588 112.763  63.907  1.00  0.49           O  
ATOM   3508  CB  ALA A 433     119.035 115.230  65.506  1.00  0.49           C  
ATOM   3509  N   GLU A 434     118.039 111.736  65.202  1.00  0.48           N  
ATOM   3510  CA  GLU A 434     117.245 110.986  64.214  1.00  0.48           C  
ATOM   3511  C   GLU A 434     117.739 109.586  63.830  1.00  0.48           C  
ATOM   3512  O   GLU A 434     118.841 109.180  64.181  1.00  0.48           O  
ATOM   3513  CB  GLU A 434     116.825 111.794  62.954  1.00  0.48           C  
ATOM   3514  CG  GLU A 434     116.398 113.264  63.233  1.00  0.48           C  
ATOM   3515  CD  GLU A 434     115.133 113.432  64.060  1.00  0.48           C  
ATOM   3516  OE1 GLU A 434     115.088 112.892  65.193  1.00  0.48           O  
ATOM   3517  OE2 GLU A 434     114.235 114.160  63.569  1.00  0.48           O  
ATOM   3518  N   GLY A 435     116.896 108.783  63.122  1.00  0.56           N  
ATOM   3519  CA  GLY A 435     117.124 107.377  62.738  1.00  0.56           C  
ATOM   3520  C   GLY A 435     118.453 106.963  62.132  1.00  0.56           C  
ATOM   3521  O   GLY A 435     118.998 107.608  61.232  1.00  0.56           O  
ATOM   3522  N   TYR A 436     119.006 105.822  62.601  1.00  0.58           N  
ATOM   3523  CA  TYR A 436     120.414 105.540  62.393  1.00  0.58           C  
ATOM   3524  C   TYR A 436     120.925 104.083  62.578  1.00  0.58           C  
ATOM   3525  O   TYR A 436     120.209 103.229  63.088  1.00  0.58           O  
ATOM   3526  CB  TYR A 436     121.231 106.584  63.161  1.00  0.58           C  
ATOM   3527  CG  TYR A 436     121.082 106.602  64.647  1.00  0.58           C  
ATOM   3528  CD1 TYR A 436     120.881 105.427  65.373  1.00  0.58           C  
ATOM   3529  CD2 TYR A 436     121.263 107.795  65.366  1.00  0.58           C  
ATOM   3530  CE1 TYR A 436     120.696 105.428  66.744  1.00  0.58           C  
ATOM   3531  CE2 TYR A 436     121.132 107.797  66.762  1.00  0.58           C  
ATOM   3532  CZ  TYR A 436     120.832 106.612  67.437  1.00  0.58           C  
ATOM   3533  OH  TYR A 436     120.851 106.550  68.827  1.00  0.58           O  
ATOM   3534  N   VAL A 437     122.186 103.745  62.182  1.00  0.70           N  
ATOM   3535  CA  VAL A 437     122.736 102.373  62.262  1.00  0.70           C  
ATOM   3536  C   VAL A 437     124.250 102.304  62.515  1.00  0.70           C  
ATOM   3537  O   VAL A 437     124.991 103.066  61.913  1.00  0.70           O  
ATOM   3538  CB  VAL A 437     122.468 101.645  60.946  1.00  0.70           C  
ATOM   3539  CG1 VAL A 437     123.086 100.241  60.927  1.00  0.70           C  
ATOM   3540  CG2 VAL A 437     120.951 101.510  60.795  1.00  0.70           C  
ATOM   3541  N   ASP A 438     124.770 101.372  63.366  1.00  0.72           N  
ATOM   3542  CA  ASP A 438     126.193 101.181  63.677  1.00  0.72           C  
ATOM   3543  C   ASP A 438     126.899 100.134  62.797  1.00  0.72           C  
ATOM   3544  O   ASP A 438     126.350  99.067  62.524  1.00  0.72           O  
ATOM   3545  CB  ASP A 438     126.318 100.870  65.211  1.00  0.72           C  
ATOM   3546  CG  ASP A 438     127.673 101.105  65.874  1.00  0.72           C  
ATOM   3547  OD1 ASP A 438     128.709 100.859  65.219  1.00  0.72           O  
ATOM   3548  OD2 ASP A 438     127.721 101.474  67.082  1.00  0.72           O  
ATOM   3549  N   ILE A 439     128.135 100.440  62.330  1.00  0.74           N  
ATOM   3550  CA  ILE A 439     128.916  99.699  61.348  1.00  0.74           C  
ATOM   3551  C   ILE A 439     130.419  99.680  61.727  1.00  0.74           C  
ATOM   3552  O   ILE A 439     130.997 100.662  62.194  1.00  0.74           O  
ATOM   3553  CB  ILE A 439     128.687 100.251  59.922  1.00  0.74           C  
ATOM   3554  CG1 ILE A 439     129.340  99.374  58.829  1.00  0.74           C  
ATOM   3555  CG2 ILE A 439     129.115 101.733  59.806  1.00  0.74           C  
ATOM   3556  CD1 ILE A 439     128.900  99.755  57.409  1.00  0.74           C  
ATOM   3557  N   HIS A 440     131.108  98.519  61.566  1.00  0.74           N  
ATOM   3558  CA  HIS A 440     132.546  98.346  61.818  1.00  0.74           C  
ATOM   3559  C   HIS A 440     133.496  99.212  60.941  1.00  0.74           C  
ATOM   3560  O   HIS A 440     133.154  99.486  59.784  1.00  0.74           O  
ATOM   3561  CB  HIS A 440     132.934  96.841  61.702  1.00  0.74           C  
ATOM   3562  CG  HIS A 440     134.337  96.457  62.147  1.00  0.74           C  
ATOM   3563  ND1 HIS A 440     135.217  96.211  61.121  1.00  0.74           N  
ATOM   3564  CD2 HIS A 440     134.966  96.249  63.346  1.00  0.74           C  
ATOM   3565  CE1 HIS A 440     136.349  95.848  61.690  1.00  0.74           C  
ATOM   3566  NE2 HIS A 440     136.252  95.854  63.038  1.00  0.74           N  
ATOM   3567  N   PRO A 441     134.690  99.656  61.404  1.00  0.71           N  
ATOM   3568  CA  PRO A 441     135.792 100.178  60.586  1.00  0.71           C  
ATOM   3569  C   PRO A 441     136.082  99.549  59.237  1.00  0.71           C  
ATOM   3570  O   PRO A 441     136.355 100.301  58.300  1.00  0.71           O  
ATOM   3571  CB  PRO A 441     137.009 100.318  61.530  1.00  0.71           C  
ATOM   3572  CG  PRO A 441     136.633  99.489  62.755  1.00  0.71           C  
ATOM   3573  CD  PRO A 441     135.113  99.565  62.799  1.00  0.71           C  
ATOM   3574  N   ASP A 442     136.067  98.215  59.094  1.00  0.74           N  
ATOM   3575  CA  ASP A 442     136.365  97.600  57.823  1.00  0.74           C  
ATOM   3576  C   ASP A 442     135.194  97.716  56.869  1.00  0.74           C  
ATOM   3577  O   ASP A 442     135.332  98.094  55.707  1.00  0.74           O  
ATOM   3578  CB  ASP A 442     136.615  96.102  58.048  1.00  0.74           C  
ATOM   3579  CG  ASP A 442     137.896  95.841  58.809  1.00  0.74           C  
ATOM   3580  OD1 ASP A 442     138.714  96.776  58.987  1.00  0.74           O  
ATOM   3581  OD2 ASP A 442     138.063  94.661  59.216  1.00  0.74           O  
ATOM   3582  N   ASP A 443     133.990  97.407  57.369  1.00  0.72           N  
ATOM   3583  CA  ASP A 443     132.789  97.317  56.569  1.00  0.72           C  
ATOM   3584  C   ASP A 443     132.338  98.644  55.989  1.00  0.72           C  
ATOM   3585  O   ASP A 443     131.989  98.738  54.815  1.00  0.72           O  
ATOM   3586  CB  ASP A 443     131.666  96.656  57.384  1.00  0.72           C  
ATOM   3587  CG  ASP A 443     132.024  95.208  57.652  1.00  0.72           C  
ATOM   3588  OD1 ASP A 443     132.713  94.561  56.809  1.00  0.72           O  
ATOM   3589  OD2 ASP A 443     131.609  94.716  58.729  1.00  0.72           O  
ATOM   3590  N   ALA A 444     132.386  99.740  56.771  1.00  0.73           N  
ATOM   3591  CA  ALA A 444     132.123 101.063  56.239  1.00  0.73           C  
ATOM   3592  C   ALA A 444     133.155 101.515  55.212  1.00  0.73           C  
ATOM   3593  O   ALA A 444     132.822 102.113  54.193  1.00  0.73           O  
ATOM   3594  CB  ALA A 444     132.062 102.087  57.374  1.00  0.73           C  
ATOM   3595  N   LYS A 445     134.446 101.186  55.443  1.00  0.68           N  
ATOM   3596  CA  LYS A 445     135.525 101.436  54.503  1.00  0.68           C  
ATOM   3597  C   LYS A 445     135.342 100.698  53.183  1.00  0.68           C  
ATOM   3598  O   LYS A 445     135.538 101.263  52.113  1.00  0.68           O  
ATOM   3599  CB  LYS A 445     136.879 101.034  55.142  1.00  0.68           C  
ATOM   3600  CG  LYS A 445     138.109 101.285  54.251  1.00  0.68           C  
ATOM   3601  CD  LYS A 445     139.460 100.888  54.881  1.00  0.68           C  
ATOM   3602  CE  LYS A 445     140.124 101.953  55.766  1.00  0.68           C  
ATOM   3603  NZ  LYS A 445     139.349 102.165  57.007  1.00  0.68           N  
ATOM   3604  N   ALA A 446     134.910  99.424  53.242  1.00  0.73           N  
ATOM   3605  CA  ALA A 446     134.584  98.597  52.098  1.00  0.73           C  
ATOM   3606  C   ALA A 446     133.436  99.139  51.246  1.00  0.73           C  
ATOM   3607  O   ALA A 446     133.364  98.896  50.046  1.00  0.73           O  
ATOM   3608  CB  ALA A 446     134.230  97.181  52.599  1.00  0.73           C  
ATOM   3609  N   LEU A 447     132.503  99.886  51.861  1.00  0.65           N  
ATOM   3610  CA  LEU A 447     131.356 100.461  51.183  1.00  0.65           C  
ATOM   3611  C   LEU A 447     131.512 101.923  50.805  1.00  0.65           C  
ATOM   3612  O   LEU A 447     130.598 102.527  50.242  1.00  0.65           O  
ATOM   3613  CB  LEU A 447     130.160 100.417  52.150  1.00  0.65           C  
ATOM   3614  CG  LEU A 447     129.647  99.007  52.434  1.00  0.65           C  
ATOM   3615  CD1 LEU A 447     128.524  99.079  53.460  1.00  0.65           C  
ATOM   3616  CD2 LEU A 447     129.075  98.383  51.172  1.00  0.65           C  
ATOM   3617  N   ASN A 448     132.664 102.539  51.130  1.00  0.72           N  
ATOM   3618  CA  ASN A 448     132.930 103.965  50.985  1.00  0.72           C  
ATOM   3619  C   ASN A 448     131.979 104.846  51.793  1.00  0.72           C  
ATOM   3620  O   ASN A 448     131.575 105.928  51.362  1.00  0.72           O  
ATOM   3621  CB  ASN A 448     132.953 104.450  49.515  1.00  0.72           C  
ATOM   3622  CG  ASN A 448     133.929 103.619  48.695  1.00  0.72           C  
ATOM   3623  OD1 ASN A 448     135.139 103.840  48.742  1.00  0.72           O  
ATOM   3624  ND2 ASN A 448     133.384 102.676  47.898  1.00  0.72           N  
ATOM   3625  N   ILE A 449     131.624 104.395  53.008  1.00  0.71           N  
ATOM   3626  CA  ILE A 449     130.738 105.084  53.925  1.00  0.71           C  
ATOM   3627  C   ILE A 449     131.607 105.754  54.948  1.00  0.71           C  
ATOM   3628  O   ILE A 449     132.396 105.114  55.644  1.00  0.71           O  
ATOM   3629  CB  ILE A 449     129.780 104.129  54.644  1.00  0.71           C  
ATOM   3630  CG1 ILE A 449     128.771 103.554  53.632  1.00  0.71           C  
ATOM   3631  CG2 ILE A 449     129.037 104.824  55.813  1.00  0.71           C  
ATOM   3632  CD1 ILE A 449     127.908 102.434  54.216  1.00  0.71           C  
ATOM   3633  N   GLU A 450     131.470 107.078  55.085  1.00  0.69           N  
ATOM   3634  CA  GLU A 450     132.087 107.785  56.169  1.00  0.69           C  
ATOM   3635  C   GLU A 450     131.071 107.981  57.292  1.00  0.69           C  
ATOM   3636  O   GLU A 450     129.862 107.803  57.147  1.00  0.69           O  
ATOM   3637  CB  GLU A 450     132.637 109.164  55.742  1.00  0.69           C  
ATOM   3638  CG  GLU A 450     133.649 109.217  54.569  1.00  0.69           C  
ATOM   3639  CD  GLU A 450     134.066 110.654  54.234  1.00  0.69           C  
ATOM   3640  OE1 GLU A 450     134.594 111.385  55.128  1.00  0.69           O  
ATOM   3641  OE2 GLU A 450     133.858 111.115  53.083  1.00  0.69           O  
ATOM   3642  N   ASP A 451     131.562 108.350  58.485  1.00  0.65           N  
ATOM   3643  CA  ASP A 451     130.760 108.607  59.659  1.00  0.65           C  
ATOM   3644  C   ASP A 451     129.732 109.739  59.491  1.00  0.65           C  
ATOM   3645  O   ASP A 451     130.085 110.915  59.381  1.00  0.65           O  
ATOM   3646  CB  ASP A 451     131.762 108.909  60.791  1.00  0.65           C  
ATOM   3647  CG  ASP A 451     131.130 108.741  62.153  1.00  0.65           C  
ATOM   3648  OD1 ASP A 451     130.427 107.718  62.358  1.00  0.65           O  
ATOM   3649  OD2 ASP A 451     131.375 109.648  62.984  1.00  0.65           O  
ATOM   3650  N   GLY A 452     128.430 109.387  59.465  1.00  0.58           N  
ATOM   3651  CA  GLY A 452     127.322 110.333  59.344  1.00  0.58           C  
ATOM   3652  C   GLY A 452     126.784 110.485  57.963  1.00  0.58           C  
ATOM   3653  O   GLY A 452     125.827 111.227  57.747  1.00  0.58           O  
ATOM   3654  N   ASP A 453     127.340 109.742  56.989  1.00  0.62           N  
ATOM   3655  CA  ASP A 453     126.745 109.585  55.680  1.00  0.62           C  
ATOM   3656  C   ASP A 453     125.346 108.967  55.788  1.00  0.62           C  
ATOM   3657  O   ASP A 453     125.084 108.089  56.614  1.00  0.62           O  
ATOM   3658  CB  ASP A 453     127.621 108.667  54.780  1.00  0.62           C  
ATOM   3659  CG  ASP A 453     128.838 109.347  54.181  1.00  0.62           C  
ATOM   3660  OD1 ASP A 453     128.909 110.595  54.119  1.00  0.62           O  
ATOM   3661  OD2 ASP A 453     129.693 108.594  53.630  1.00  0.62           O  
ATOM   3662  N   TYR A 454     124.398 109.427  54.946  1.00  0.64           N  
ATOM   3663  CA  TYR A 454     123.135 108.747  54.728  1.00  0.64           C  
ATOM   3664  C   TYR A 454     123.382 107.381  54.100  1.00  0.64           C  
ATOM   3665  O   TYR A 454     124.202 107.238  53.193  1.00  0.64           O  
ATOM   3666  CB  TYR A 454     122.185 109.563  53.811  1.00  0.64           C  
ATOM   3667  CG  TYR A 454     121.751 110.844  54.459  1.00  0.64           C  
ATOM   3668  CD1 TYR A 454     120.619 110.867  55.288  1.00  0.64           C  
ATOM   3669  CD2 TYR A 454     122.442 112.042  54.211  1.00  0.64           C  
ATOM   3670  CE1 TYR A 454     120.193 112.067  55.875  1.00  0.64           C  
ATOM   3671  CE2 TYR A 454     122.028 113.242  54.810  1.00  0.64           C  
ATOM   3672  CZ  TYR A 454     120.911 113.247  55.653  1.00  0.64           C  
ATOM   3673  OH  TYR A 454     120.507 114.431  56.296  1.00  0.64           O  
ATOM   3674  N   VAL A 455     122.690 106.338  54.580  1.00  0.68           N  
ATOM   3675  CA  VAL A 455     122.862 104.985  54.092  1.00  0.68           C  
ATOM   3676  C   VAL A 455     121.498 104.358  53.980  1.00  0.68           C  
ATOM   3677  O   VAL A 455     120.508 104.836  54.537  1.00  0.68           O  
ATOM   3678  CB  VAL A 455     123.771 104.094  54.947  1.00  0.68           C  
ATOM   3679  CG1 VAL A 455     125.166 104.720  55.049  1.00  0.68           C  
ATOM   3680  CG2 VAL A 455     123.200 103.872  56.354  1.00  0.68           C  
ATOM   3681  N   TRP A 456     121.410 103.264  53.210  1.00  0.61           N  
ATOM   3682  CA  TRP A 456     120.141 102.633  52.954  1.00  0.61           C  
ATOM   3683  C   TRP A 456     120.225 101.124  53.120  1.00  0.61           C  
ATOM   3684  O   TRP A 456     120.880 100.414  52.354  1.00  0.61           O  
ATOM   3685  CB  TRP A 456     119.683 102.983  51.525  1.00  0.61           C  
ATOM   3686  CG  TRP A 456     119.368 104.435  51.245  1.00  0.61           C  
ATOM   3687  CD1 TRP A 456     118.429 105.217  51.837  1.00  0.61           C  
ATOM   3688  CD2 TRP A 456     119.816 105.159  50.090  1.00  0.61           C  
ATOM   3689  NE1 TRP A 456     118.252 106.375  51.111  1.00  0.61           N  
ATOM   3690  CE2 TRP A 456     119.089 106.355  50.031  1.00  0.61           C  
ATOM   3691  CE3 TRP A 456     120.724 104.838  49.110  1.00  0.61           C  
ATOM   3692  CZ2 TRP A 456     119.237 107.237  48.965  1.00  0.61           C  
ATOM   3693  CZ3 TRP A 456     120.825 105.665  47.981  1.00  0.61           C  
ATOM   3694  CH2 TRP A 456     120.102 106.866  47.923  1.00  0.61           C  
ATOM   3695  N   ILE A 457     119.469 100.587  54.093  1.00  0.68           N  
ATOM   3696  CA  ILE A 457     119.491  99.190  54.506  1.00  0.68           C  
ATOM   3697  C   ILE A 457     118.202  98.555  54.095  1.00  0.68           C  
ATOM   3698  O   ILE A 457     117.167  99.216  54.063  1.00  0.68           O  
ATOM   3699  CB  ILE A 457     119.632  99.045  56.014  1.00  0.68           C  
ATOM   3700  CG1 ILE A 457     120.898  99.797  56.446  1.00  0.68           C  
ATOM   3701  CG2 ILE A 457     119.656  97.561  56.447  1.00  0.68           C  
ATOM   3702  CD1 ILE A 457     121.257  99.531  57.896  1.00  0.68           C  
ATOM   3703  N   ASP A 458     118.242  97.282  53.703  1.00  0.52           N  
ATOM   3704  CA  ASP A 458     117.093  96.584  53.234  1.00  0.52           C  
ATOM   3705  C   ASP A 458     117.318  95.113  53.198  1.00  0.52           C  
ATOM   3706  O   ASP A 458     118.417  94.588  53.376  1.00  0.52           O  
ATOM   3707  CB  ASP A 458     116.695  97.042  51.808  1.00  0.52           C  
ATOM   3708  CG  ASP A 458     117.740  96.740  50.768  1.00  0.52           C  
ATOM   3709  OD1 ASP A 458     118.939  96.985  51.047  1.00  0.52           O  
ATOM   3710  OD2 ASP A 458     117.353  96.444  49.609  1.00  0.52           O  
ATOM   3711  N   SER A 459     116.223  94.469  52.837  1.00  0.51           N  
ATOM   3712  CA  SER A 459     116.240  93.197  52.201  1.00  0.51           C  
ATOM   3713  C   SER A 459     115.076  93.246  51.232  1.00  0.51           C  
ATOM   3714  O   SER A 459     114.276  94.177  51.238  1.00  0.51           O  
ATOM   3715  CB  SER A 459     116.289  92.009  53.201  1.00  0.51           C  
ATOM   3716  OG  SER A 459     115.557  92.260  54.402  1.00  0.51           O  
ATOM   3717  N   ASP A 460     114.996  92.297  50.300  1.00  0.36           N  
ATOM   3718  CA  ASP A 460     113.938  91.999  49.342  1.00  0.36           C  
ATOM   3719  C   ASP A 460     112.853  93.021  49.077  1.00  0.36           C  
ATOM   3720  O   ASP A 460     111.751  92.946  49.637  1.00  0.36           O  
ATOM   3721  CB  ASP A 460     113.317  90.633  49.609  1.00  0.36           C  
ATOM   3722  CG  ASP A 460     114.491  89.713  49.737  1.00  0.36           C  
ATOM   3723  OD1 ASP A 460     114.897  89.183  48.682  1.00  0.36           O  
ATOM   3724  OD2 ASP A 460     115.035  89.567  50.864  1.00  0.36           O  
ATOM   3725  N   PRO A 461     113.109  94.010  48.236  1.00  0.27           N  
ATOM   3726  CA  PRO A 461     112.160  95.061  48.004  1.00  0.27           C  
ATOM   3727  C   PRO A 461     111.008  94.563  47.170  1.00  0.27           C  
ATOM   3728  O   PRO A 461     110.907  93.384  46.853  1.00  0.27           O  
ATOM   3729  CB  PRO A 461     112.953  96.164  47.268  1.00  0.27           C  
ATOM   3730  CG  PRO A 461     114.414  95.731  47.339  1.00  0.27           C  
ATOM   3731  CD  PRO A 461     114.359  94.224  47.517  1.00  0.27           C  
ATOM   3732  N   SER A 462     110.149  95.513  46.804  1.00  0.32           N  
ATOM   3733  CA  SER A 462     108.868  95.348  46.172  1.00  0.32           C  
ATOM   3734  C   SER A 462     107.954  96.166  47.021  1.00  0.32           C  
ATOM   3735  O   SER A 462     108.006  96.123  48.251  1.00  0.32           O  
ATOM   3736  CB  SER A 462     108.267  93.913  46.035  1.00  0.32           C  
ATOM   3737  OG  SER A 462     106.897  93.966  45.641  1.00  0.32           O  
ATOM   3738  N   ASP A 463     107.046  96.907  46.393  1.00  0.23           N  
ATOM   3739  CA  ASP A 463     106.027  97.636  47.102  1.00  0.23           C  
ATOM   3740  C   ASP A 463     104.674  97.008  46.829  1.00  0.23           C  
ATOM   3741  O   ASP A 463     103.673  97.301  47.469  1.00  0.23           O  
ATOM   3742  CB  ASP A 463     106.080  99.085  46.637  1.00  0.23           C  
ATOM   3743  CG  ASP A 463     107.513  99.549  46.764  1.00  0.23           C  
ATOM   3744  OD1 ASP A 463     108.062  99.429  47.893  1.00  0.23           O  
ATOM   3745  OD2 ASP A 463     108.109  99.995  45.746  1.00  0.23           O  
ATOM   3746  N   ARG A 464     104.656  96.008  45.930  1.00  0.23           N  
ATOM   3747  CA  ARG A 464     103.479  95.262  45.564  1.00  0.23           C  
ATOM   3748  C   ARG A 464     103.677  93.805  45.952  1.00  0.23           C  
ATOM   3749  O   ARG A 464     104.398  93.075  45.277  1.00  0.23           O  
ATOM   3750  CB  ARG A 464     103.291  95.347  44.042  1.00  0.23           C  
ATOM   3751  CG  ARG A 464     102.898  96.762  43.572  1.00  0.23           C  
ATOM   3752  CD  ARG A 464     101.537  97.261  44.084  1.00  0.23           C  
ATOM   3753  NE  ARG A 464     100.475  96.330  43.576  1.00  0.23           N  
ATOM   3754  CZ  ARG A 464      99.964  96.375  42.339  1.00  0.23           C  
ATOM   3755  NH1 ARG A 464      99.064  95.467  41.967  1.00  0.23           N  
ATOM   3756  NH2 ARG A 464     100.334  97.304  41.464  1.00  0.23           N  
ATOM   3757  N   PRO A 465     103.119  93.339  47.051  1.00  0.24           N  
ATOM   3758  CA  PRO A 465     103.237  91.952  47.480  1.00  0.24           C  
ATOM   3759  C   PRO A 465     102.522  91.003  46.558  1.00  0.24           C  
ATOM   3760  O   PRO A 465     101.642  91.398  45.793  1.00  0.24           O  
ATOM   3761  CB  PRO A 465     102.598  91.936  48.862  1.00  0.24           C  
ATOM   3762  CG  PRO A 465     101.552  93.026  48.742  1.00  0.24           C  
ATOM   3763  CD  PRO A 465     102.202  94.095  47.892  1.00  0.24           C  
ATOM   3764  N   PHE A 466     102.940  89.742  46.613  1.00  0.23           N  
ATOM   3765  CA  PHE A 466     102.470  88.667  45.792  1.00  0.23           C  
ATOM   3766  C   PHE A 466     101.534  87.877  46.674  1.00  0.23           C  
ATOM   3767  O   PHE A 466     101.765  87.814  47.884  1.00  0.23           O  
ATOM   3768  CB  PHE A 466     103.641  87.729  45.396  1.00  0.23           C  
ATOM   3769  CG  PHE A 466     104.836  88.409  44.761  1.00  0.23           C  
ATOM   3770  CD1 PHE A 466     104.824  89.719  44.238  1.00  0.23           C  
ATOM   3771  CD2 PHE A 466     106.047  87.695  44.723  1.00  0.23           C  
ATOM   3772  CE1 PHE A 466     105.994  90.313  43.755  1.00  0.23           C  
ATOM   3773  CE2 PHE A 466     107.213  88.270  44.200  1.00  0.23           C  
ATOM   3774  CZ  PHE A 466     107.184  89.585  43.728  1.00  0.23           C  
ATOM   3775  N   ARG A 467     100.493  87.261  46.082  1.00  0.27           N  
ATOM   3776  CA  ARG A 467      99.319  86.672  46.733  1.00  0.27           C  
ATOM   3777  C   ARG A 467      98.397  87.673  47.416  1.00  0.27           C  
ATOM   3778  O   ARG A 467      98.778  88.769  47.797  1.00  0.27           O  
ATOM   3779  CB  ARG A 467      99.577  85.595  47.824  1.00  0.27           C  
ATOM   3780  CG  ARG A 467     100.171  84.241  47.370  1.00  0.27           C  
ATOM   3781  CD  ARG A 467     100.740  83.331  48.489  1.00  0.27           C  
ATOM   3782  NE  ARG A 467     100.098  81.989  48.687  1.00  0.27           N  
ATOM   3783  CZ  ARG A 467     100.543  81.086  49.586  1.00  0.27           C  
ATOM   3784  NH1 ARG A 467      99.731  80.072  49.883  1.00  0.27           N  
ATOM   3785  NH2 ARG A 467     101.718  81.207  50.197  1.00  0.27           N  
ATOM   3786  N   GLY A 468      97.115  87.285  47.619  1.00  0.33           N  
ATOM   3787  CA  GLY A 468      96.214  88.132  48.394  1.00  0.33           C  
ATOM   3788  C   GLY A 468      96.245  87.810  49.862  1.00  0.33           C  
ATOM   3789  O   GLY A 468      97.138  88.199  50.592  1.00  0.33           O  
ATOM   3790  N   TRP A 469      95.244  87.084  50.387  1.00  0.27           N  
ATOM   3791  CA  TRP A 469      95.155  86.840  51.822  1.00  0.27           C  
ATOM   3792  C   TRP A 469      96.223  85.919  52.392  1.00  0.27           C  
ATOM   3793  O   TRP A 469      96.464  85.920  53.602  1.00  0.27           O  
ATOM   3794  CB  TRP A 469      93.755  86.297  52.192  1.00  0.27           C  
ATOM   3795  CG  TRP A 469      93.380  85.035  51.438  1.00  0.27           C  
ATOM   3796  CD1 TRP A 469      92.765  84.928  50.221  1.00  0.27           C  
ATOM   3797  CD2 TRP A 469      93.723  83.698  51.845  1.00  0.27           C  
ATOM   3798  NE1 TRP A 469      92.744  83.613  49.816  1.00  0.27           N  
ATOM   3799  CE2 TRP A 469      93.320  82.841  50.799  1.00  0.27           C  
ATOM   3800  CE3 TRP A 469      94.328  83.193  52.997  1.00  0.27           C  
ATOM   3801  CZ2 TRP A 469      93.519  81.471  50.884  1.00  0.27           C  
ATOM   3802  CZ3 TRP A 469      94.520  81.806  53.086  1.00  0.27           C  
ATOM   3803  CH2 TRP A 469      94.124  80.957  52.041  1.00  0.27           C  
ATOM   3804  N   GLN A 470      96.834  85.137  51.494  1.00  0.35           N  
ATOM   3805  CA  GLN A 470      97.866  84.161  51.694  1.00  0.35           C  
ATOM   3806  C   GLN A 470      99.227  84.851  51.469  1.00  0.35           C  
ATOM   3807  O   GLN A 470      99.259  86.012  51.092  1.00  0.35           O  
ATOM   3808  CB  GLN A 470      97.527  82.922  50.796  1.00  0.35           C  
ATOM   3809  CG  GLN A 470      97.032  83.209  49.344  1.00  0.35           C  
ATOM   3810  CD  GLN A 470      96.758  81.943  48.504  1.00  0.35           C  
ATOM   3811  OE1 GLN A 470      97.442  80.931  48.677  1.00  0.35           O  
ATOM   3812  NE2 GLN A 470      95.834  82.035  47.524  1.00  0.35           N  
ATOM   3813  N   LYS A 471     100.378  84.180  51.720  1.00  0.38           N  
ATOM   3814  CA  LYS A 471     101.745  84.744  51.689  1.00  0.38           C  
ATOM   3815  C   LYS A 471     102.114  85.195  53.062  1.00  0.38           C  
ATOM   3816  O   LYS A 471     102.575  86.301  53.352  1.00  0.38           O  
ATOM   3817  CB  LYS A 471     102.141  85.802  50.609  1.00  0.38           C  
ATOM   3818  CG  LYS A 471     103.606  85.878  50.103  1.00  0.38           C  
ATOM   3819  CD  LYS A 471     104.148  84.620  49.372  1.00  0.38           C  
ATOM   3820  CE  LYS A 471     105.126  84.834  48.193  1.00  0.38           C  
ATOM   3821  NZ  LYS A 471     105.820  83.596  47.752  1.00  0.38           N  
ATOM   3822  N   ASN A 472     102.016  84.212  53.971  1.00  0.44           N  
ATOM   3823  CA  ASN A 472     102.632  84.321  55.257  1.00  0.44           C  
ATOM   3824  C   ASN A 472     104.051  83.799  55.168  1.00  0.44           C  
ATOM   3825  O   ASN A 472     104.705  83.629  56.192  1.00  0.44           O  
ATOM   3826  CB  ASN A 472     101.873  83.567  56.358  1.00  0.44           C  
ATOM   3827  CG  ASN A 472     100.559  84.293  56.565  1.00  0.44           C  
ATOM   3828  OD1 ASN A 472     100.557  85.514  56.736  1.00  0.44           O  
ATOM   3829  ND2 ASN A 472      99.439  83.546  56.557  1.00  0.44           N  
ATOM   3830  N   ASP A 473     104.556  83.653  53.932  1.00  0.38           N  
ATOM   3831  CA  ASP A 473     105.880  83.275  53.552  1.00  0.38           C  
ATOM   3832  C   ASP A 473     106.489  84.518  52.899  1.00  0.38           C  
ATOM   3833  O   ASP A 473     106.252  84.877  51.751  1.00  0.38           O  
ATOM   3834  CB  ASP A 473     105.752  82.112  52.540  1.00  0.38           C  
ATOM   3835  CG  ASP A 473     104.779  81.062  53.050  1.00  0.38           C  
ATOM   3836  OD1 ASP A 473     105.050  80.482  54.128  1.00  0.38           O  
ATOM   3837  OD2 ASP A 473     103.689  80.914  52.418  1.00  0.38           O  
ATOM   3838  N   LYS A 474     107.287  85.287  53.650  1.00  0.33           N  
ATOM   3839  CA  LYS A 474     107.778  86.582  53.244  1.00  0.33           C  
ATOM   3840  C   LYS A 474     109.223  86.400  52.940  1.00  0.33           C  
ATOM   3841  O   LYS A 474     110.075  87.286  53.011  1.00  0.33           O  
ATOM   3842  CB  LYS A 474     107.534  87.665  54.300  1.00  0.33           C  
ATOM   3843  CG  LYS A 474     106.432  87.392  55.353  1.00  0.33           C  
ATOM   3844  CD  LYS A 474     106.359  86.235  56.363  1.00  0.33           C  
ATOM   3845  CE  LYS A 474     105.344  86.471  57.504  1.00  0.33           C  
ATOM   3846  NZ  LYS A 474     104.041  86.844  56.921  1.00  0.33           N  
ATOM   3847  N   ASP A 475     109.519  85.181  52.507  1.00  0.29           N  
ATOM   3848  CA  ASP A 475     110.712  84.720  51.888  1.00  0.29           C  
ATOM   3849  C   ASP A 475     110.719  85.191  50.432  1.00  0.29           C  
ATOM   3850  O   ASP A 475     111.014  84.451  49.505  1.00  0.29           O  
ATOM   3851  CB  ASP A 475     110.998  83.222  52.141  1.00  0.29           C  
ATOM   3852  CG  ASP A 475     109.790  82.318  52.022  1.00  0.29           C  
ATOM   3853  OD1 ASP A 475     108.740  82.780  51.519  1.00  0.29           O  
ATOM   3854  OD2 ASP A 475     109.899  81.198  52.578  1.00  0.29           O  
ATOM   3855  N   TYR A 476     110.446  86.517  50.293  1.00  0.30           N  
ATOM   3856  CA  TYR A 476     110.541  87.382  49.132  1.00  0.30           C  
ATOM   3857  C   TYR A 476     110.187  88.842  49.432  1.00  0.30           C  
ATOM   3858  O   TYR A 476     110.325  89.696  48.565  1.00  0.30           O  
ATOM   3859  CB  TYR A 476     109.726  86.827  47.932  1.00  0.30           C  
ATOM   3860  CG  TYR A 476     108.311  87.267  48.066  1.00  0.30           C  
ATOM   3861  CD1 TYR A 476     107.591  86.963  49.228  1.00  0.30           C  
ATOM   3862  CD2 TYR A 476     107.882  88.314  47.247  1.00  0.30           C  
ATOM   3863  CE1 TYR A 476     106.409  87.651  49.517  1.00  0.30           C  
ATOM   3864  CE2 TYR A 476     106.685  88.979  47.514  1.00  0.30           C  
ATOM   3865  CZ  TYR A 476     105.914  88.588  48.607  1.00  0.30           C  
ATOM   3866  OH  TYR A 476     104.692  89.217  48.858  1.00  0.30           O  
ATOM   3867  N   LYS A 477     109.700  89.178  50.644  1.00  0.28           N  
ATOM   3868  CA  LYS A 477     109.109  90.483  50.811  1.00  0.28           C  
ATOM   3869  C   LYS A 477     109.549  91.130  52.060  1.00  0.28           C  
ATOM   3870  O   LYS A 477     109.171  90.763  53.168  1.00  0.28           O  
ATOM   3871  CB  LYS A 477     107.587  90.397  50.816  1.00  0.28           C  
ATOM   3872  CG  LYS A 477     106.810  91.703  50.920  1.00  0.28           C  
ATOM   3873  CD  LYS A 477     106.859  92.556  49.653  1.00  0.28           C  
ATOM   3874  CE  LYS A 477     105.998  93.787  49.879  1.00  0.28           C  
ATOM   3875  NZ  LYS A 477     105.782  94.526  48.638  1.00  0.28           N  
ATOM   3876  N   PHE A 478     110.326  92.179  51.867  1.00  0.27           N  
ATOM   3877  CA  PHE A 478     110.609  93.076  52.925  1.00  0.27           C  
ATOM   3878  C   PHE A 478     110.376  94.403  52.326  1.00  0.27           C  
ATOM   3879  O   PHE A 478     109.237  94.832  52.113  1.00  0.27           O  
ATOM   3880  CB  PHE A 478     112.065  92.991  53.369  1.00  0.27           C  
ATOM   3881  CG  PHE A 478     112.283  91.704  54.017  1.00  0.27           C  
ATOM   3882  CD1 PHE A 478     111.898  91.442  55.333  1.00  0.27           C  
ATOM   3883  CD2 PHE A 478     113.053  90.791  53.313  1.00  0.27           C  
ATOM   3884  CE1 PHE A 478     112.389  90.290  55.947  1.00  0.27           C  
ATOM   3885  CE2 PHE A 478     113.608  89.704  53.955  1.00  0.27           C  
ATOM   3886  CZ  PHE A 478     113.212  89.419  55.250  1.00  0.27           C  
ATOM   3887  N   SER A 479     111.487  95.107  52.094  1.00  0.42           N  
ATOM   3888  CA  SER A 479     111.535  96.488  52.421  1.00  0.42           C  
ATOM   3889  C   SER A 479     112.903  96.906  52.857  1.00  0.42           C  
ATOM   3890  O   SER A 479     113.877  96.176  52.887  1.00  0.42           O  
ATOM   3891  CB  SER A 479     110.642  96.932  53.598  1.00  0.42           C  
ATOM   3892  OG  SER A 479     110.109  98.254  53.451  1.00  0.42           O  
ATOM   3893  N   ARG A 480     112.970  98.164  53.237  1.00  0.48           N  
ATOM   3894  CA  ARG A 480     114.140  98.957  53.254  1.00  0.48           C  
ATOM   3895  C   ARG A 480     113.908 100.089  54.218  1.00  0.48           C  
ATOM   3896  O   ARG A 480     112.773 100.410  54.569  1.00  0.48           O  
ATOM   3897  CB  ARG A 480     114.406  99.512  51.826  1.00  0.48           C  
ATOM   3898  CG  ARG A 480     113.411 100.574  51.330  1.00  0.48           C  
ATOM   3899  CD  ARG A 480     111.917 100.238  51.272  1.00  0.48           C  
ATOM   3900  NE  ARG A 480     111.763  99.190  50.222  1.00  0.48           N  
ATOM   3901  CZ  ARG A 480     110.570  98.693  49.884  1.00  0.48           C  
ATOM   3902  NH1 ARG A 480     110.465  97.846  48.873  1.00  0.48           N  
ATOM   3903  NH2 ARG A 480     109.470  98.966  50.562  1.00  0.48           N  
ATOM   3904  N   LEU A 481     114.991 100.735  54.640  1.00  0.64           N  
ATOM   3905  CA  LEU A 481     114.981 101.853  55.533  1.00  0.64           C  
ATOM   3906  C   LEU A 481     116.059 102.810  55.071  1.00  0.64           C  
ATOM   3907  O   LEU A 481     116.830 102.534  54.150  1.00  0.64           O  
ATOM   3908  CB  LEU A 481     115.143 101.382  56.999  1.00  0.64           C  
ATOM   3909  CG  LEU A 481     116.467 100.681  57.339  1.00  0.64           C  
ATOM   3910  CD1 LEU A 481     117.492 101.671  57.886  1.00  0.64           C  
ATOM   3911  CD2 LEU A 481     116.263  99.562  58.364  1.00  0.64           C  
ATOM   3912  N   LEU A 482     116.087 104.004  55.661  1.00  0.64           N  
ATOM   3913  CA  LEU A 482     117.087 105.018  55.427  1.00  0.64           C  
ATOM   3914  C   LEU A 482     117.492 105.403  56.789  1.00  0.64           C  
ATOM   3915  O   LEU A 482     116.682 105.395  57.713  1.00  0.64           O  
ATOM   3916  CB  LEU A 482     116.545 106.292  54.743  1.00  0.64           C  
ATOM   3917  CG  LEU A 482     117.477 107.503  54.555  1.00  0.64           C  
ATOM   3918  CD1 LEU A 482     117.000 108.266  53.330  1.00  0.64           C  
ATOM   3919  CD2 LEU A 482     117.383 108.492  55.726  1.00  0.64           C  
ATOM   3920  N   CYS A 483     118.763 105.720  56.936  1.00  0.64           N  
ATOM   3921  CA  CYS A 483     119.306 106.029  58.208  1.00  0.64           C  
ATOM   3922  C   CYS A 483     120.596 106.754  57.928  1.00  0.64           C  
ATOM   3923  O   CYS A 483     121.021 106.868  56.780  1.00  0.64           O  
ATOM   3924  CB  CYS A 483     119.478 104.701  58.978  1.00  0.64           C  
ATOM   3925  SG  CYS A 483     120.330 103.406  58.035  1.00  0.64           S  
ATOM   3926  N   ARG A 484     121.252 107.295  58.957  1.00  0.60           N  
ATOM   3927  CA  ARG A 484     122.646 107.673  58.846  1.00  0.60           C  
ATOM   3928  C   ARG A 484     123.480 106.573  59.484  1.00  0.60           C  
ATOM   3929  O   ARG A 484     122.957 105.726  60.209  1.00  0.60           O  
ATOM   3930  CB  ARG A 484     122.883 109.077  59.450  1.00  0.60           C  
ATOM   3931  CG  ARG A 484     122.379 110.184  58.494  1.00  0.60           C  
ATOM   3932  CD  ARG A 484     121.374 111.176  59.083  1.00  0.60           C  
ATOM   3933  NE  ARG A 484     122.030 111.863  60.227  1.00  0.60           N  
ATOM   3934  CZ  ARG A 484     121.408 112.098  61.386  1.00  0.60           C  
ATOM   3935  NH1 ARG A 484     120.336 111.428  61.776  1.00  0.60           N  
ATOM   3936  NH2 ARG A 484     121.883 113.057  62.165  1.00  0.60           N  
ATOM   3937  N   ALA A 485     124.801 106.544  59.232  1.00  0.71           N  
ATOM   3938  CA  ALA A 485     125.683 105.480  59.685  1.00  0.71           C  
ATOM   3939  C   ALA A 485     126.626 105.851  60.836  1.00  0.71           C  
ATOM   3940  O   ALA A 485     127.134 106.969  60.901  1.00  0.71           O  
ATOM   3941  CB  ALA A 485     126.551 105.074  58.486  1.00  0.71           C  
ATOM   3942  N   ARG A 486     126.885 104.902  61.767  1.00  0.61           N  
ATOM   3943  CA  ARG A 486     127.834 104.998  62.865  1.00  0.61           C  
ATOM   3944  C   ARG A 486     129.063 104.206  62.652  1.00  0.61           C  
ATOM   3945  O   ARG A 486     129.064 102.984  62.665  1.00  0.61           O  
ATOM   3946  CB  ARG A 486     127.246 104.606  64.255  1.00  0.61           C  
ATOM   3947  CG  ARG A 486     127.898 105.296  65.469  1.00  0.61           C  
ATOM   3948  CD  ARG A 486     128.051 104.382  66.672  1.00  0.61           C  
ATOM   3949  NE  ARG A 486     128.611 105.188  67.800  1.00  0.61           N  
ATOM   3950  CZ  ARG A 486     129.233 104.595  68.823  1.00  0.61           C  
ATOM   3951  NH1 ARG A 486     129.839 105.325  69.752  1.00  0.61           N  
ATOM   3952  NH2 ARG A 486     129.235 103.271  68.927  1.00  0.61           N  
ATOM   3953  N   TYR A 487     130.176 104.908  62.477  1.00  0.60           N  
ATOM   3954  CA  TYR A 487     131.443 104.296  62.254  1.00  0.60           C  
ATOM   3955  C   TYR A 487     132.119 104.084  63.602  1.00  0.60           C  
ATOM   3956  O   TYR A 487     132.577 105.038  64.229  1.00  0.60           O  
ATOM   3957  CB  TYR A 487     132.184 105.308  61.361  1.00  0.60           C  
ATOM   3958  CG  TYR A 487     133.522 104.836  60.975  1.00  0.60           C  
ATOM   3959  CD1 TYR A 487     134.712 105.381  61.481  1.00  0.60           C  
ATOM   3960  CD2 TYR A 487     133.560 103.791  60.064  1.00  0.60           C  
ATOM   3961  CE1 TYR A 487     135.945 104.878  61.037  1.00  0.60           C  
ATOM   3962  CE2 TYR A 487     134.779 103.357  59.556  1.00  0.60           C  
ATOM   3963  CZ  TYR A 487     135.972 103.898  60.038  1.00  0.60           C  
ATOM   3964  OH  TYR A 487     137.191 103.378  59.562  1.00  0.60           O  
ATOM   3965  N   TYR A 488     132.196 102.834  64.121  1.00  0.58           N  
ATOM   3966  CA  TYR A 488     132.763 102.658  65.451  1.00  0.58           C  
ATOM   3967  C   TYR A 488     133.595 101.386  65.614  1.00  0.58           C  
ATOM   3968  O   TYR A 488     133.098 100.298  65.314  1.00  0.58           O  
ATOM   3969  CB  TYR A 488     131.652 102.667  66.531  1.00  0.58           C  
ATOM   3970  CG  TYR A 488     132.228 102.965  67.895  1.00  0.58           C  
ATOM   3971  CD1 TYR A 488     132.803 104.219  68.161  1.00  0.58           C  
ATOM   3972  CD2 TYR A 488     132.230 101.988  68.903  1.00  0.58           C  
ATOM   3973  CE1 TYR A 488     133.407 104.477  69.399  1.00  0.58           C  
ATOM   3974  CE2 TYR A 488     132.841 102.240  70.142  1.00  0.58           C  
ATOM   3975  CZ  TYR A 488     133.435 103.486  70.383  1.00  0.58           C  
ATOM   3976  OH  TYR A 488     134.065 103.766  71.610  1.00  0.58           O  
ATOM   3977  N   PRO A 489     134.834 101.427  66.145  1.00  0.66           N  
ATOM   3978  CA  PRO A 489     135.669 100.243  66.379  1.00  0.66           C  
ATOM   3979  C   PRO A 489     135.053  99.113  67.194  1.00  0.66           C  
ATOM   3980  O   PRO A 489     135.503  97.979  67.075  1.00  0.66           O  
ATOM   3981  CB  PRO A 489     136.936 100.807  67.046  1.00  0.66           C  
ATOM   3982  CG  PRO A 489     137.053 102.234  66.507  1.00  0.66           C  
ATOM   3983  CD  PRO A 489     135.595 102.667  66.375  1.00  0.66           C  
ATOM   3984  N   GLY A 490     134.051  99.407  68.045  1.00  0.72           N  
ATOM   3985  CA  GLY A 490     133.392  98.455  68.936  1.00  0.72           C  
ATOM   3986  C   GLY A 490     132.230  97.670  68.362  1.00  0.72           C  
ATOM   3987  O   GLY A 490     131.561  96.938  69.086  1.00  0.72           O  
ATOM   3988  N   THR A 491     131.918  97.819  67.063  1.00  0.70           N  
ATOM   3989  CA  THR A 491     130.958  96.961  66.358  1.00  0.70           C  
ATOM   3990  C   THR A 491     131.796  96.016  65.545  1.00  0.70           C  
ATOM   3991  O   THR A 491     132.420  96.529  64.629  1.00  0.70           O  
ATOM   3992  CB  THR A 491     130.061  97.720  65.377  1.00  0.70           C  
ATOM   3993  OG1 THR A 491     129.143  98.497  66.125  1.00  0.70           O  
ATOM   3994  CG2 THR A 491     129.194  96.797  64.501  1.00  0.70           C  
ATOM   3995  N   PRO A 492     131.941  94.712  65.776  1.00  0.71           N  
ATOM   3996  CA  PRO A 492     132.837  93.867  64.987  1.00  0.71           C  
ATOM   3997  C   PRO A 492     132.404  93.696  63.539  1.00  0.71           C  
ATOM   3998  O   PRO A 492     131.239  93.898  63.206  1.00  0.71           O  
ATOM   3999  CB  PRO A 492     132.834  92.527  65.738  1.00  0.71           C  
ATOM   4000  CG  PRO A 492     131.459  92.493  66.406  1.00  0.71           C  
ATOM   4001  CD  PRO A 492     131.227  93.952  66.802  1.00  0.71           C  
ATOM   4002  N   ARG A 493     133.354  93.339  62.655  1.00  0.69           N  
ATOM   4003  CA  ARG A 493     133.108  93.131  61.244  1.00  0.69           C  
ATOM   4004  C   ARG A 493     132.079  92.053  60.923  1.00  0.69           C  
ATOM   4005  O   ARG A 493     132.039  90.989  61.539  1.00  0.69           O  
ATOM   4006  CB  ARG A 493     134.429  92.801  60.508  1.00  0.69           C  
ATOM   4007  CG  ARG A 493     134.269  92.941  58.992  1.00  0.69           C  
ATOM   4008  CD  ARG A 493     135.494  92.642  58.162  1.00  0.69           C  
ATOM   4009  NE  ARG A 493     135.076  93.028  56.783  1.00  0.69           N  
ATOM   4010  CZ  ARG A 493     135.900  92.962  55.737  1.00  0.69           C  
ATOM   4011  NH1 ARG A 493     135.409  93.117  54.514  1.00  0.69           N  
ATOM   4012  NH2 ARG A 493     137.202  92.754  55.916  1.00  0.69           N  
ATOM   4013  N   GLY A 494     131.217  92.309  59.921  1.00  0.76           N  
ATOM   4014  CA  GLY A 494     130.244  91.356  59.411  1.00  0.76           C  
ATOM   4015  C   GLY A 494     128.888  91.520  60.030  1.00  0.76           C  
ATOM   4016  O   GLY A 494     127.901  90.945  59.564  1.00  0.76           O  
ATOM   4017  N   ILE A 495     128.785  92.347  61.081  1.00  0.73           N  
ATOM   4018  CA  ILE A 495     127.526  92.627  61.733  1.00  0.73           C  
ATOM   4019  C   ILE A 495     127.241  94.104  61.698  1.00  0.73           C  
ATOM   4020  O   ILE A 495     128.123  94.958  61.674  1.00  0.73           O  
ATOM   4021  CB  ILE A 495     127.379  92.095  63.161  1.00  0.73           C  
ATOM   4022  CG1 ILE A 495     128.180  92.874  64.231  1.00  0.73           C  
ATOM   4023  CG2 ILE A 495     127.739  90.594  63.177  1.00  0.73           C  
ATOM   4024  CD1 ILE A 495     127.813  92.471  65.665  1.00  0.73           C  
ATOM   4025  N   THR A 496     125.949  94.443  61.690  1.00  0.75           N  
ATOM   4026  CA  THR A 496     125.498  95.812  61.761  1.00  0.75           C  
ATOM   4027  C   THR A 496     124.515  95.900  62.898  1.00  0.75           C  
ATOM   4028  O   THR A 496     123.842  94.926  63.244  1.00  0.75           O  
ATOM   4029  CB  THR A 496     124.899  96.280  60.448  1.00  0.75           C  
ATOM   4030  OG1 THR A 496     124.504  97.635  60.503  1.00  0.75           O  
ATOM   4031  CG2 THR A 496     123.662  95.466  60.058  1.00  0.75           C  
ATOM   4032  N   ARG A 497     124.432  97.066  63.557  1.00  0.68           N  
ATOM   4033  CA  ARG A 497     123.493  97.244  64.639  1.00  0.68           C  
ATOM   4034  C   ARG A 497     122.633  98.472  64.421  1.00  0.68           C  
ATOM   4035  O   ARG A 497     123.025  99.601  64.711  1.00  0.68           O  
ATOM   4036  CB  ARG A 497     124.209  97.345  66.007  1.00  0.68           C  
ATOM   4037  CG  ARG A 497     124.872  96.039  66.483  1.00  0.68           C  
ATOM   4038  CD  ARG A 497     125.488  96.143  67.883  1.00  0.68           C  
ATOM   4039  NE  ARG A 497     126.671  97.062  67.816  1.00  0.68           N  
ATOM   4040  CZ  ARG A 497     127.379  97.445  68.887  1.00  0.68           C  
ATOM   4041  NH1 ARG A 497     128.461  98.193  68.722  1.00  0.68           N  
ATOM   4042  NH2 ARG A 497     127.034  97.093  70.121  1.00  0.68           N  
ATOM   4043  N   MET A 498     121.376  98.264  63.980  1.00  0.67           N  
ATOM   4044  CA  MET A 498     120.331  99.257  64.132  1.00  0.67           C  
ATOM   4045  C   MET A 498     119.637  98.959  65.421  1.00  0.67           C  
ATOM   4046  O   MET A 498     118.761  98.102  65.492  1.00  0.67           O  
ATOM   4047  CB  MET A 498     119.257  99.223  63.023  1.00  0.67           C  
ATOM   4048  CG  MET A 498     118.286 100.425  63.093  1.00  0.67           C  
ATOM   4049  SD  MET A 498     117.443 100.759  61.518  1.00  0.67           S  
ATOM   4050  CE  MET A 498     117.143 102.534  61.744  1.00  0.67           C  
ATOM   4051  N   TRP A 499     120.029  99.639  66.504  1.00  0.55           N  
ATOM   4052  CA  TRP A 499     119.465  99.358  67.804  1.00  0.55           C  
ATOM   4053  C   TRP A 499     117.933  99.535  67.835  1.00  0.55           C  
ATOM   4054  O   TRP A 499     117.316 100.351  67.165  1.00  0.55           O  
ATOM   4055  CB  TRP A 499     120.171 100.173  68.926  1.00  0.55           C  
ATOM   4056  CG  TRP A 499     121.665  99.905  69.289  1.00  0.55           C  
ATOM   4057  CD1 TRP A 499     122.641  99.426  68.464  1.00  0.55           C  
ATOM   4058  CD2 TRP A 499     122.348 100.174  70.553  1.00  0.55           C  
ATOM   4059  NE1 TRP A 499     123.839  99.273  69.144  1.00  0.55           N  
ATOM   4060  CE2 TRP A 499     123.686  99.747  70.420  1.00  0.55           C  
ATOM   4061  CE3 TRP A 499     121.947 100.757  71.750  1.00  0.55           C  
ATOM   4062  CZ2 TRP A 499     124.599  99.887  71.466  1.00  0.55           C  
ATOM   4063  CZ3 TRP A 499     122.850 100.908  72.808  1.00  0.55           C  
ATOM   4064  CH2 TRP A 499     124.168 100.466  72.672  1.00  0.55           C  
ATOM   4065  N   PHE A 500     117.217  98.691  68.565  1.00  0.66           N  
ATOM   4066  CA  PHE A 500     115.777  98.727  68.551  1.00  0.66           C  
ATOM   4067  C   PHE A 500     115.215 100.020  69.155  1.00  0.66           C  
ATOM   4068  O   PHE A 500     115.471 100.288  70.338  1.00  0.66           O  
ATOM   4069  CB  PHE A 500     115.219  97.403  69.178  1.00  0.66           C  
ATOM   4070  CG  PHE A 500     113.774  97.405  69.630  1.00  0.66           C  
ATOM   4071  CD1 PHE A 500     112.790  98.169  68.985  1.00  0.66           C  
ATOM   4072  CD2 PHE A 500     113.402  96.666  70.766  1.00  0.66           C  
ATOM   4073  CE1 PHE A 500     111.528  98.354  69.551  1.00  0.66           C  
ATOM   4074  CE2 PHE A 500     112.089  96.721  71.249  1.00  0.66           C  
ATOM   4075  CZ  PHE A 500     111.174  97.605  70.673  1.00  0.66           C  
ATOM   4076  N   ASN A 501     114.343 100.683  68.345  1.00  0.63           N  
ATOM   4077  CA  ASN A 501     113.314 101.687  68.644  1.00  0.63           C  
ATOM   4078  C   ASN A 501     113.175 102.936  67.808  1.00  0.63           C  
ATOM   4079  O   ASN A 501     112.266 103.745  68.074  1.00  0.63           O  
ATOM   4080  CB  ASN A 501     113.305 102.152  70.109  1.00  0.63           C  
ATOM   4081  CG  ASN A 501     114.496 103.016  70.506  1.00  0.63           C  
ATOM   4082  OD1 ASN A 501     115.323 103.466  69.713  1.00  0.63           O  
ATOM   4083  ND2 ASN A 501     114.565 103.265  71.830  1.00  0.63           N  
ATOM   4084  N   MET A 502     113.955 103.159  66.773  1.00  0.54           N  
ATOM   4085  CA  MET A 502     114.098 104.490  66.225  1.00  0.54           C  
ATOM   4086  C   MET A 502     112.979 105.119  65.416  1.00  0.54           C  
ATOM   4087  O   MET A 502     113.164 106.260  65.017  1.00  0.54           O  
ATOM   4088  CB  MET A 502     115.321 104.502  65.337  1.00  0.54           C  
ATOM   4089  CG  MET A 502     116.572 104.340  66.175  1.00  0.54           C  
ATOM   4090  SD  MET A 502     117.919 104.077  65.044  1.00  0.54           S  
ATOM   4091  CE  MET A 502     118.698 102.921  66.156  1.00  0.54           C  
ATOM   4092  N   TYR A 503     111.844 104.426  65.150  1.00  0.44           N  
ATOM   4093  CA  TYR A 503     110.728 104.979  64.375  1.00  0.44           C  
ATOM   4094  C   TYR A 503     111.089 105.018  62.878  1.00  0.44           C  
ATOM   4095  O   TYR A 503     112.077 105.608  62.460  1.00  0.44           O  
ATOM   4096  CB  TYR A 503     110.187 106.318  65.031  1.00  0.44           C  
ATOM   4097  CG  TYR A 503     109.057 107.139  64.436  1.00  0.44           C  
ATOM   4098  CD1 TYR A 503     108.505 106.960  63.159  1.00  0.44           C  
ATOM   4099  CD2 TYR A 503     108.408 108.058  65.293  1.00  0.44           C  
ATOM   4100  CE1 TYR A 503     107.308 107.568  62.778  1.00  0.44           C  
ATOM   4101  CE2 TYR A 503     107.189 108.659  64.929  1.00  0.44           C  
ATOM   4102  CZ  TYR A 503     106.626 108.365  63.680  1.00  0.44           C  
ATOM   4103  OH  TYR A 503     105.332 108.758  63.312  1.00  0.44           O  
ATOM   4104  N   GLY A 504     110.307 104.347  61.991  1.00  0.52           N  
ATOM   4105  CA  GLY A 504     110.487 104.527  60.546  1.00  0.52           C  
ATOM   4106  C   GLY A 504     109.230 104.958  59.834  1.00  0.52           C  
ATOM   4107  O   GLY A 504     108.260 105.366  60.450  1.00  0.52           O  
ATOM   4108  N   ALA A 505     109.165 104.918  58.496  1.00  0.55           N  
ATOM   4109  CA  ALA A 505     107.966 105.318  57.776  1.00  0.55           C  
ATOM   4110  C   ALA A 505     106.797 104.354  57.768  1.00  0.55           C  
ATOM   4111  O   ALA A 505     106.936 103.141  57.622  1.00  0.55           O  
ATOM   4112  CB  ALA A 505     108.238 105.577  56.294  1.00  0.55           C  
ATOM   4113  N   THR A 506     105.602 104.957  57.855  1.00  0.41           N  
ATOM   4114  CA  THR A 506     104.293 104.352  57.929  1.00  0.41           C  
ATOM   4115  C   THR A 506     103.550 104.611  56.653  1.00  0.41           C  
ATOM   4116  O   THR A 506     103.246 105.759  56.345  1.00  0.41           O  
ATOM   4117  CB  THR A 506     103.518 104.932  59.098  1.00  0.41           C  
ATOM   4118  OG1 THR A 506     102.144 104.621  59.122  1.00  0.41           O  
ATOM   4119  CG2 THR A 506     103.678 106.445  59.314  1.00  0.41           C  
ATOM   4120  N   PRO A 507     103.251 103.605  55.864  1.00  0.34           N  
ATOM   4121  CA  PRO A 507     102.292 103.729  54.778  1.00  0.34           C  
ATOM   4122  C   PRO A 507     100.905 104.216  55.206  1.00  0.34           C  
ATOM   4123  O   PRO A 507     100.271 103.587  56.046  1.00  0.34           O  
ATOM   4124  CB  PRO A 507     102.295 102.332  54.154  1.00  0.34           C  
ATOM   4125  CG  PRO A 507     103.736 101.869  54.375  1.00  0.34           C  
ATOM   4126  CD  PRO A 507     104.064 102.393  55.761  1.00  0.34           C  
ATOM   4127  N   GLY A 508     100.402 105.327  54.636  1.00  0.39           N  
ATOM   4128  CA  GLY A 508      99.168 105.954  55.090  1.00  0.39           C  
ATOM   4129  C   GLY A 508      99.229 107.395  54.681  1.00  0.39           C  
ATOM   4130  O   GLY A 508      99.495 107.683  53.522  1.00  0.39           O  
ATOM   4131  N   SER A 509      99.090 108.362  55.614  1.00  0.28           N  
ATOM   4132  CA  SER A 509      99.086 109.800  55.295  1.00  0.28           C  
ATOM   4133  C   SER A 509     100.473 110.362  55.043  1.00  0.28           C  
ATOM   4134  O   SER A 509     100.729 111.554  54.964  1.00  0.28           O  
ATOM   4135  CB  SER A 509      98.520 110.643  56.456  1.00  0.28           C  
ATOM   4136  OG  SER A 509      97.208 110.200  56.793  1.00  0.28           O  
ATOM   4137  N   VAL A 510     101.427 109.463  54.832  1.00  0.40           N  
ATOM   4138  CA  VAL A 510     102.807 109.696  54.510  1.00  0.40           C  
ATOM   4139  C   VAL A 510     103.014 110.249  53.098  1.00  0.40           C  
ATOM   4140  O   VAL A 510     104.080 110.758  52.745  1.00  0.40           O  
ATOM   4141  CB  VAL A 510     103.457 108.345  54.707  1.00  0.40           C  
ATOM   4142  CG1 VAL A 510     103.089 107.372  53.580  1.00  0.40           C  
ATOM   4143  CG2 VAL A 510     104.970 108.444  54.773  1.00  0.40           C  
ATOM   4144  N   GLU A 511     101.962 110.178  52.263  1.00  0.32           N  
ATOM   4145  CA  GLU A 511     101.836 110.739  50.936  1.00  0.32           C  
ATOM   4146  C   GLU A 511     101.811 112.266  50.928  1.00  0.32           C  
ATOM   4147  O   GLU A 511     100.770 112.901  50.809  1.00  0.32           O  
ATOM   4148  CB  GLU A 511     100.546 110.181  50.293  1.00  0.32           C  
ATOM   4149  CG  GLU A 511     100.590 108.638  50.171  1.00  0.32           C  
ATOM   4150  CD  GLU A 511      99.425 108.008  49.411  1.00  0.32           C  
ATOM   4151  OE1 GLU A 511      98.545 108.743  48.904  1.00  0.32           O  
ATOM   4152  OE2 GLU A 511      99.460 106.753  49.303  1.00  0.32           O  
ATOM   4153  N   GLY A 512     103.000 112.892  51.042  1.00  0.35           N  
ATOM   4154  CA  GLY A 512     103.164 114.334  51.218  1.00  0.35           C  
ATOM   4155  C   GLY A 512     104.134 114.673  52.319  1.00  0.35           C  
ATOM   4156  O   GLY A 512     104.397 115.838  52.586  1.00  0.35           O  
ATOM   4157  N   HIS A 513     104.678 113.645  53.015  1.00  0.43           N  
ATOM   4158  CA  HIS A 513     105.652 113.769  54.097  1.00  0.43           C  
ATOM   4159  C   HIS A 513     105.021 114.382  55.329  1.00  0.43           C  
ATOM   4160  O   HIS A 513     105.680 114.953  56.191  1.00  0.43           O  
ATOM   4161  CB  HIS A 513     106.973 114.477  53.711  1.00  0.43           C  
ATOM   4162  CG  HIS A 513     108.169 114.068  54.513  1.00  0.43           C  
ATOM   4163  ND1 HIS A 513     108.676 112.776  54.423  1.00  0.43           N  
ATOM   4164  CD2 HIS A 513     108.990 114.846  55.261  1.00  0.43           C  
ATOM   4165  CE1 HIS A 513     109.800 112.813  55.115  1.00  0.43           C  
ATOM   4166  NE2 HIS A 513     110.035 114.036  55.645  1.00  0.43           N  
ATOM   4167  N   GLU A 514     103.688 114.211  55.436  1.00  0.38           N  
ATOM   4168  CA  GLU A 514     102.860 114.695  56.518  1.00  0.38           C  
ATOM   4169  C   GLU A 514     102.993 113.792  57.723  1.00  0.38           C  
ATOM   4170  O   GLU A 514     102.637 114.147  58.845  1.00  0.38           O  
ATOM   4171  CB  GLU A 514     101.388 114.762  56.054  1.00  0.38           C  
ATOM   4172  CG  GLU A 514     101.206 115.695  54.830  1.00  0.38           C  
ATOM   4173  CD  GLU A 514      99.758 115.875  54.379  1.00  0.38           C  
ATOM   4174  OE1 GLU A 514      98.840 115.260  54.978  1.00  0.38           O  
ATOM   4175  OE2 GLU A 514      99.569 116.667  53.418  1.00  0.38           O  
ATOM   4176  N   SER A 515     103.591 112.604  57.491  1.00  0.34           N  
ATOM   4177  CA  SER A 515     103.941 111.656  58.522  1.00  0.34           C  
ATOM   4178  C   SER A 515     104.858 112.186  59.589  1.00  0.34           C  
ATOM   4179  O   SER A 515     105.795 112.949  59.377  1.00  0.34           O  
ATOM   4180  CB  SER A 515     104.558 110.315  58.035  1.00  0.34           C  
ATOM   4181  OG  SER A 515     105.805 110.490  57.355  1.00  0.34           O  
ATOM   4182  N   ARG A 516     104.632 111.700  60.806  1.00  0.30           N  
ATOM   4183  CA  ARG A 516     105.374 112.101  61.970  1.00  0.30           C  
ATOM   4184  C   ARG A 516     106.720 111.404  62.126  1.00  0.30           C  
ATOM   4185  O   ARG A 516     107.207 111.267  63.236  1.00  0.30           O  
ATOM   4186  CB  ARG A 516     104.452 111.774  63.164  1.00  0.30           C  
ATOM   4187  CG  ARG A 516     103.180 112.638  63.194  1.00  0.30           C  
ATOM   4188  CD  ARG A 516     103.381 114.013  63.801  1.00  0.30           C  
ATOM   4189  NE  ARG A 516     103.732 113.736  65.229  1.00  0.30           N  
ATOM   4190  CZ  ARG A 516     103.963 114.664  66.159  1.00  0.30           C  
ATOM   4191  NH1 ARG A 516     104.361 114.285  67.370  1.00  0.30           N  
ATOM   4192  NH2 ARG A 516     103.788 115.956  65.893  1.00  0.30           N  
ATOM   4193  N   LYS A 517     107.357 110.941  61.026  1.00  0.36           N  
ATOM   4194  CA  LYS A 517     108.601 110.193  61.099  1.00  0.36           C  
ATOM   4195  C   LYS A 517     109.833 111.078  61.207  1.00  0.36           C  
ATOM   4196  O   LYS A 517     110.195 111.854  60.317  1.00  0.36           O  
ATOM   4197  CB  LYS A 517     108.729 109.140  59.963  1.00  0.36           C  
ATOM   4198  CG  LYS A 517     108.980 109.752  58.585  1.00  0.36           C  
ATOM   4199  CD  LYS A 517     109.205 108.747  57.467  1.00  0.36           C  
ATOM   4200  CE  LYS A 517     109.849 109.473  56.296  1.00  0.36           C  
ATOM   4201  NZ  LYS A 517     110.798 108.577  55.630  1.00  0.36           N  
ATOM   4202  N   ASP A 518     110.512 110.971  62.351  1.00  0.54           N  
ATOM   4203  CA  ASP A 518     111.561 111.882  62.730  1.00  0.54           C  
ATOM   4204  C   ASP A 518     112.830 111.744  61.875  1.00  0.54           C  
ATOM   4205  O   ASP A 518     113.449 110.683  61.748  1.00  0.54           O  
ATOM   4206  CB  ASP A 518     111.783 111.761  64.252  1.00  0.54           C  
ATOM   4207  CG  ASP A 518     110.442 111.946  64.949  1.00  0.54           C  
ATOM   4208  OD1 ASP A 518     109.870 113.063  64.878  1.00  0.54           O  
ATOM   4209  OD2 ASP A 518     109.940 110.926  65.490  1.00  0.54           O  
ATOM   4210  N   GLY A 519     113.186 112.855  61.188  1.00  0.52           N  
ATOM   4211  CA  GLY A 519     114.341 113.054  60.313  1.00  0.52           C  
ATOM   4212  C   GLY A 519     114.691 112.009  59.315  1.00  0.52           C  
ATOM   4213  O   GLY A 519     115.857 111.718  59.052  1.00  0.52           O  
ATOM   4214  N   LEU A 520     113.678 111.435  58.685  1.00  0.50           N  
ATOM   4215  CA  LEU A 520     113.881 110.359  57.767  1.00  0.50           C  
ATOM   4216  C   LEU A 520     113.563 110.819  56.368  1.00  0.50           C  
ATOM   4217  O   LEU A 520     112.425 111.110  56.010  1.00  0.50           O  
ATOM   4218  CB  LEU A 520     112.935 109.225  58.164  1.00  0.50           C  
ATOM   4219  CG  LEU A 520     113.486 108.195  59.157  1.00  0.50           C  
ATOM   4220  CD1 LEU A 520     112.480 107.060  59.240  1.00  0.50           C  
ATOM   4221  CD2 LEU A 520     114.844 107.575  58.815  1.00  0.50           C  
ATOM   4222  N   ALA A 521     114.576 110.881  55.504  1.00  0.50           N  
ATOM   4223  CA  ALA A 521     114.402 111.104  54.090  1.00  0.50           C  
ATOM   4224  C   ALA A 521     113.594 110.041  53.300  1.00  0.50           C  
ATOM   4225  O   ALA A 521     112.838 109.218  53.830  1.00  0.50           O  
ATOM   4226  CB  ALA A 521     115.783 111.481  53.516  1.00  0.50           C  
ATOM   4227  N   LYS A 522     113.683 110.070  51.963  1.00  0.47           N  
ATOM   4228  CA  LYS A 522     113.139 109.047  51.089  1.00  0.47           C  
ATOM   4229  C   LYS A 522     114.060 107.887  50.789  1.00  0.47           C  
ATOM   4230  O   LYS A 522     115.285 107.982  50.793  1.00  0.47           O  
ATOM   4231  CB  LYS A 522     112.690 109.643  49.745  1.00  0.47           C  
ATOM   4232  CG  LYS A 522     113.776 110.229  48.824  1.00  0.47           C  
ATOM   4233  CD  LYS A 522     114.265 109.288  47.722  1.00  0.47           C  
ATOM   4234  CE  LYS A 522     115.196 109.984  46.746  1.00  0.47           C  
ATOM   4235  NZ  LYS A 522     115.886 108.945  45.972  1.00  0.47           N  
ATOM   4236  N   ASN A 523     113.469 106.733  50.442  1.00  0.55           N  
ATOM   4237  CA  ASN A 523     114.228 105.646  49.888  1.00  0.55           C  
ATOM   4238  C   ASN A 523     114.302 105.785  48.383  1.00  0.55           C  
ATOM   4239  O   ASN A 523     113.411 106.355  47.763  1.00  0.55           O  
ATOM   4240  CB  ASN A 523     113.523 104.311  50.082  1.00  0.55           C  
ATOM   4241  CG  ASN A 523     113.499 103.874  51.521  1.00  0.55           C  
ATOM   4242  OD1 ASN A 523     112.473 103.358  51.961  1.00  0.55           O  
ATOM   4243  ND2 ASN A 523     114.634 103.973  52.250  1.00  0.55           N  
ATOM   4244  N   PRO A 524     115.327 105.250  47.758  1.00  0.54           N  
ATOM   4245  CA  PRO A 524     115.432 105.237  46.311  1.00  0.54           C  
ATOM   4246  C   PRO A 524     114.994 103.882  45.824  1.00  0.54           C  
ATOM   4247  O   PRO A 524     114.746 103.727  44.635  1.00  0.54           O  
ATOM   4248  CB  PRO A 524     116.939 105.390  46.085  1.00  0.54           C  
ATOM   4249  CG  PRO A 524     117.531 104.627  47.264  1.00  0.54           C  
ATOM   4250  CD  PRO A 524     116.593 104.944  48.413  1.00  0.54           C  
ATOM   4251  N   ARG A 525     114.964 102.871  46.718  1.00  0.48           N  
ATOM   4252  CA  ARG A 525     114.552 101.538  46.381  1.00  0.48           C  
ATOM   4253  C   ARG A 525     113.077 101.479  46.110  1.00  0.48           C  
ATOM   4254  O   ARG A 525     112.607 100.992  45.096  1.00  0.48           O  
ATOM   4255  CB  ARG A 525     114.849 100.561  47.546  1.00  0.48           C  
ATOM   4256  CG  ARG A 525     116.349 100.427  47.860  1.00  0.48           C  
ATOM   4257  CD  ARG A 525     116.654  99.137  48.617  1.00  0.48           C  
ATOM   4258  NE  ARG A 525     118.133  98.867  48.687  1.00  0.48           N  
ATOM   4259  CZ  ARG A 525     118.964  99.406  49.588  1.00  0.48           C  
ATOM   4260  NH1 ARG A 525     120.197  98.918  49.720  1.00  0.48           N  
ATOM   4261  NH2 ARG A 525     118.527 100.122  50.611  1.00  0.48           N  
ATOM   4262  N   THR A 526     112.274 102.034  47.013  1.00  0.55           N  
ATOM   4263  CA  THR A 526     110.845 102.057  46.817  1.00  0.55           C  
ATOM   4264  C   THR A 526     110.432 103.326  46.120  1.00  0.55           C  
ATOM   4265  O   THR A 526     111.098 104.354  46.173  1.00  0.55           O  
ATOM   4266  CB  THR A 526     110.091 101.845  48.100  1.00  0.55           C  
ATOM   4267  OG1 THR A 526     108.690 101.991  47.967  1.00  0.55           O  
ATOM   4268  CG2 THR A 526     110.585 102.794  49.171  1.00  0.55           C  
ATOM   4269  N   GLY A 527     109.294 103.237  45.417  1.00  0.30           N  
ATOM   4270  CA  GLY A 527     108.753 104.329  44.636  1.00  0.30           C  
ATOM   4271  C   GLY A 527     107.259 104.294  44.666  1.00  0.30           C  
ATOM   4272  O   GLY A 527     106.589 104.814  43.782  1.00  0.30           O  
ATOM   4273  N   TYR A 528     106.683 103.627  45.681  1.00  0.19           N  
ATOM   4274  CA  TYR A 528     105.246 103.554  45.861  1.00  0.19           C  
ATOM   4275  C   TYR A 528     104.702 104.835  46.439  1.00  0.19           C  
ATOM   4276  O   TYR A 528     105.437 105.622  47.014  1.00  0.19           O  
ATOM   4277  CB  TYR A 528     104.923 102.443  46.879  1.00  0.19           C  
ATOM   4278  CG  TYR A 528     103.536 101.874  46.781  1.00  0.19           C  
ATOM   4279  CD1 TYR A 528     102.644 101.936  47.868  1.00  0.19           C  
ATOM   4280  CD2 TYR A 528     103.133 101.229  45.605  1.00  0.19           C  
ATOM   4281  CE1 TYR A 528     101.377 101.341  47.783  1.00  0.19           C  
ATOM   4282  CE2 TYR A 528     101.853 100.669  45.507  1.00  0.19           C  
ATOM   4283  CZ  TYR A 528     100.985 100.706  46.603  1.00  0.19           C  
ATOM   4284  OH  TYR A 528      99.722 100.088  46.526  1.00  0.19           O  
ATOM   4285  N   GLN A 529     103.382 105.052  46.371  1.00  0.23           N  
ATOM   4286  CA  GLN A 529     102.743 106.238  46.907  1.00  0.23           C  
ATOM   4287  C   GLN A 529     103.030 106.424  48.395  1.00  0.23           C  
ATOM   4288  O   GLN A 529     103.572 107.442  48.829  1.00  0.23           O  
ATOM   4289  CB  GLN A 529     101.230 106.092  46.622  1.00  0.23           C  
ATOM   4290  CG  GLN A 529     100.945 106.041  45.100  1.00  0.23           C  
ATOM   4291  CD  GLN A 529      99.508 105.625  44.786  1.00  0.23           C  
ATOM   4292  OE1 GLN A 529      99.054 104.547  45.167  1.00  0.23           O  
ATOM   4293  NE2 GLN A 529      98.796 106.450  43.987  1.00  0.23           N  
ATOM   4294  N   ALA A 530     102.803 105.361  49.184  1.00  0.26           N  
ATOM   4295  CA  ALA A 530     103.000 105.422  50.608  1.00  0.26           C  
ATOM   4296  C   ALA A 530     104.315 104.804  51.089  1.00  0.26           C  
ATOM   4297  O   ALA A 530     104.849 105.182  52.128  1.00  0.26           O  
ATOM   4298  CB  ALA A 530     101.797 104.704  51.233  1.00  0.26           C  
ATOM   4299  N   MET A 531     104.920 103.866  50.328  1.00  0.23           N  
ATOM   4300  CA  MET A 531     106.161 103.224  50.750  1.00  0.23           C  
ATOM   4301  C   MET A 531     107.409 104.061  50.471  1.00  0.23           C  
ATOM   4302  O   MET A 531     108.424 103.817  51.109  1.00  0.23           O  
ATOM   4303  CB  MET A 531     106.408 101.835  50.095  1.00  0.23           C  
ATOM   4304  CG  MET A 531     105.324 100.748  50.255  1.00  0.23           C  
ATOM   4305  SD  MET A 531     105.082 100.063  51.910  1.00  0.23           S  
ATOM   4306  CE  MET A 531     106.781  99.592  52.315  1.00  0.23           C  
ATOM   4307  N   PHE A 532     107.367 105.085  49.569  1.00  0.33           N  
ATOM   4308  CA  PHE A 532     108.501 105.905  49.097  1.00  0.33           C  
ATOM   4309  C   PHE A 532     109.361 106.464  50.219  1.00  0.33           C  
ATOM   4310  O   PHE A 532     110.589 106.575  50.170  1.00  0.33           O  
ATOM   4311  CB  PHE A 532     107.929 107.119  48.298  1.00  0.33           C  
ATOM   4312  CG  PHE A 532     108.920 107.960  47.529  1.00  0.33           C  
ATOM   4313  CD1 PHE A 532     109.648 108.992  48.142  1.00  0.33           C  
ATOM   4314  CD2 PHE A 532     109.046 107.789  46.142  1.00  0.33           C  
ATOM   4315  CE1 PHE A 532     110.501 109.806  47.383  1.00  0.33           C  
ATOM   4316  CE2 PHE A 532     109.940 108.562  45.392  1.00  0.33           C  
ATOM   4317  CZ  PHE A 532     110.669 109.577  46.016  1.00  0.33           C  
ATOM   4318  N   ARG A 533     108.681 106.873  51.291  1.00  0.38           N  
ATOM   4319  CA  ARG A 533     109.309 107.268  52.513  1.00  0.38           C  
ATOM   4320  C   ARG A 533     110.002 106.125  53.242  1.00  0.38           C  
ATOM   4321  O   ARG A 533     109.424 105.087  53.524  1.00  0.38           O  
ATOM   4322  CB  ARG A 533     108.239 107.887  53.421  1.00  0.38           C  
ATOM   4323  CG  ARG A 533     107.614 109.203  52.921  1.00  0.38           C  
ATOM   4324  CD  ARG A 533     108.469 110.216  52.160  1.00  0.38           C  
ATOM   4325  NE  ARG A 533     107.541 111.333  51.815  1.00  0.38           N  
ATOM   4326  CZ  ARG A 533     106.610 111.286  50.850  1.00  0.38           C  
ATOM   4327  NH1 ARG A 533     105.952 112.379  50.508  1.00  0.38           N  
ATOM   4328  NH2 ARG A 533     106.376 110.180  50.149  1.00  0.38           N  
ATOM   4329  N   SER A 534     111.268 106.326  53.638  1.00  0.53           N  
ATOM   4330  CA  SER A 534     112.032 105.351  54.395  1.00  0.53           C  
ATOM   4331  C   SER A 534     111.449 104.612  55.576  1.00  0.53           C  
ATOM   4332  O   SER A 534     111.122 105.207  56.596  1.00  0.53           O  
ATOM   4333  CB  SER A 534     113.366 105.930  54.837  1.00  0.53           C  
ATOM   4334  OG  SER A 534     113.221 107.020  55.742  1.00  0.53           O  
ATOM   4335  N   GLY A 535     111.364 103.272  55.452  1.00  0.56           N  
ATOM   4336  CA  GLY A 535     110.945 102.321  56.475  1.00  0.56           C  
ATOM   4337  C   GLY A 535     111.700 102.290  57.784  1.00  0.56           C  
ATOM   4338  O   GLY A 535     112.576 103.100  58.062  1.00  0.56           O  
ATOM   4339  N   SER A 536     111.341 101.326  58.651  1.00  0.63           N  
ATOM   4340  CA  SER A 536     111.928 101.155  59.973  1.00  0.63           C  
ATOM   4341  C   SER A 536     112.927 100.022  59.987  1.00  0.63           C  
ATOM   4342  O   SER A 536     113.220  99.390  58.983  1.00  0.63           O  
ATOM   4343  CB  SER A 536     110.829 100.891  61.049  1.00  0.63           C  
ATOM   4344  OG  SER A 536     110.147  99.647  60.852  1.00  0.63           O  
ATOM   4345  N   HIS A 537     113.463  99.661  61.157  1.00  0.64           N  
ATOM   4346  CA  HIS A 537     114.252  98.455  61.325  1.00  0.64           C  
ATOM   4347  C   HIS A 537     113.453  97.176  61.087  1.00  0.64           C  
ATOM   4348  O   HIS A 537     113.990  96.172  60.637  1.00  0.64           O  
ATOM   4349  CB  HIS A 537     114.906  98.433  62.722  1.00  0.64           C  
ATOM   4350  CG  HIS A 537     113.955  98.364  63.871  1.00  0.64           C  
ATOM   4351  ND1 HIS A 537     112.841  99.185  63.944  1.00  0.64           N  
ATOM   4352  CD2 HIS A 537     113.993  97.535  64.935  1.00  0.64           C  
ATOM   4353  CE1 HIS A 537     112.225  98.833  65.045  1.00  0.64           C  
ATOM   4354  NE2 HIS A 537     112.881  97.837  65.683  1.00  0.64           N  
ATOM   4355  N   GLN A 538     112.124  97.192  61.330  1.00  0.65           N  
ATOM   4356  CA  GLN A 538     111.271  96.035  61.097  1.00  0.65           C  
ATOM   4357  C   GLN A 538     110.683  96.035  59.710  1.00  0.65           C  
ATOM   4358  O   GLN A 538     109.921  95.153  59.328  1.00  0.65           O  
ATOM   4359  CB  GLN A 538     110.095  95.941  62.094  1.00  0.65           C  
ATOM   4360  CG  GLN A 538     110.535  95.790  63.559  1.00  0.65           C  
ATOM   4361  CD  GLN A 538     111.501  94.623  63.775  1.00  0.65           C  
ATOM   4362  OE1 GLN A 538     111.172  93.447  63.653  1.00  0.65           O  
ATOM   4363  NE2 GLN A 538     112.771  94.927  64.106  1.00  0.65           N  
ATOM   4364  N   SER A 539     111.071  97.013  58.880  1.00  0.59           N  
ATOM   4365  CA  SER A 539     110.893  96.940  57.444  1.00  0.59           C  
ATOM   4366  C   SER A 539     111.698  95.789  56.854  1.00  0.59           C  
ATOM   4367  O   SER A 539     111.202  95.055  56.006  1.00  0.59           O  
ATOM   4368  CB  SER A 539     111.163  98.314  56.776  1.00  0.59           C  
ATOM   4369  OG  SER A 539     110.017  99.162  56.896  1.00  0.59           O  
ATOM   4370  N   ALA A 540     112.928  95.553  57.349  1.00  0.62           N  
ATOM   4371  CA  ALA A 540     113.801  94.492  56.884  1.00  0.62           C  
ATOM   4372  C   ALA A 540     113.736  93.232  57.756  1.00  0.62           C  
ATOM   4373  O   ALA A 540     114.653  92.412  57.771  1.00  0.62           O  
ATOM   4374  CB  ALA A 540     115.244  95.029  56.827  1.00  0.62           C  
ATOM   4375  N   THR A 541     112.633  93.024  58.510  1.00  0.64           N  
ATOM   4376  CA  THR A 541     112.449  91.825  59.328  1.00  0.64           C  
ATOM   4377  C   THR A 541     111.168  91.121  58.982  1.00  0.64           C  
ATOM   4378  O   THR A 541     110.352  91.566  58.178  1.00  0.64           O  
ATOM   4379  CB  THR A 541     112.391  92.022  60.830  1.00  0.64           C  
ATOM   4380  OG1 THR A 541     111.258  92.799  61.191  1.00  0.64           O  
ATOM   4381  CG2 THR A 541     113.666  92.729  61.283  1.00  0.64           C  
ATOM   4382  N   ARG A 542     110.987  89.927  59.563  1.00  0.50           N  
ATOM   4383  CA  ARG A 542     109.926  89.062  59.163  1.00  0.50           C  
ATOM   4384  C   ARG A 542     109.595  88.057  60.241  1.00  0.50           C  
ATOM   4385  O   ARG A 542     110.479  87.576  60.932  1.00  0.50           O  
ATOM   4386  CB  ARG A 542     110.460  88.317  57.932  1.00  0.50           C  
ATOM   4387  CG  ARG A 542     109.689  87.071  57.539  1.00  0.50           C  
ATOM   4388  CD  ARG A 542     110.204  86.451  56.260  1.00  0.50           C  
ATOM   4389  NE  ARG A 542     110.811  85.128  56.478  1.00  0.50           N  
ATOM   4390  CZ  ARG A 542     110.220  83.965  56.217  1.00  0.50           C  
ATOM   4391  NH1 ARG A 542     108.912  83.787  56.215  1.00  0.50           N  
ATOM   4392  NH2 ARG A 542     111.019  82.955  55.888  1.00  0.50           N  
ATOM   4393  N   GLY A 543     108.313  87.638  60.352  1.00  0.55           N  
ATOM   4394  CA  GLY A 543     107.981  86.415  61.079  1.00  0.55           C  
ATOM   4395  C   GLY A 543     108.266  85.149  60.305  1.00  0.55           C  
ATOM   4396  O   GLY A 543     107.777  84.952  59.188  1.00  0.55           O  
ATOM   4397  N   TRP A 544     109.028  84.237  60.918  1.00  0.29           N  
ATOM   4398  CA  TRP A 544     109.115  82.849  60.536  1.00  0.29           C  
ATOM   4399  C   TRP A 544     108.902  82.087  61.822  1.00  0.29           C  
ATOM   4400  O   TRP A 544     109.539  82.359  62.835  1.00  0.29           O  
ATOM   4401  CB  TRP A 544     110.489  82.513  59.908  1.00  0.29           C  
ATOM   4402  CG  TRP A 544     110.715  81.092  59.386  1.00  0.29           C  
ATOM   4403  CD1 TRP A 544     111.626  80.181  59.836  1.00  0.29           C  
ATOM   4404  CD2 TRP A 544     110.156  80.534  58.180  1.00  0.29           C  
ATOM   4405  NE1 TRP A 544     111.736  79.129  58.948  1.00  0.29           N  
ATOM   4406  CE2 TRP A 544     110.870  79.349  57.898  1.00  0.29           C  
ATOM   4407  CE3 TRP A 544     109.148  80.972  57.336  1.00  0.29           C  
ATOM   4408  CZ2 TRP A 544     110.633  78.638  56.724  1.00  0.29           C  
ATOM   4409  CZ3 TRP A 544     108.938  80.290  56.128  1.00  0.29           C  
ATOM   4410  CH2 TRP A 544     109.680  79.143  55.823  1.00  0.29           C  
ATOM   4411  N   LEU A 545     107.938  81.158  61.834  1.00  0.51           N  
ATOM   4412  CA  LEU A 545     107.549  80.470  63.043  1.00  0.51           C  
ATOM   4413  C   LEU A 545     108.316  79.164  63.163  1.00  0.51           C  
ATOM   4414  O   LEU A 545     108.761  78.585  62.175  1.00  0.51           O  
ATOM   4415  CB  LEU A 545     106.028  80.180  63.043  1.00  0.51           C  
ATOM   4416  CG  LEU A 545     105.122  81.383  62.696  1.00  0.51           C  
ATOM   4417  CD1 LEU A 545     103.656  80.928  62.702  1.00  0.51           C  
ATOM   4418  CD2 LEU A 545     105.285  82.570  63.655  1.00  0.51           C  
ATOM   4419  N   LYS A 546     108.486  78.645  64.392  1.00  0.52           N  
ATOM   4420  CA  LYS A 546     109.215  77.415  64.621  1.00  0.52           C  
ATOM   4421  C   LYS A 546     108.252  76.365  65.182  1.00  0.52           C  
ATOM   4422  O   LYS A 546     107.542  76.680  66.140  1.00  0.52           O  
ATOM   4423  CB  LYS A 546     110.373  77.666  65.609  1.00  0.52           C  
ATOM   4424  CG  LYS A 546     111.284  76.449  65.828  1.00  0.52           C  
ATOM   4425  CD  LYS A 546     112.526  76.769  66.682  1.00  0.52           C  
ATOM   4426  CE  LYS A 546     113.418  75.542  66.886  1.00  0.52           C  
ATOM   4427  NZ  LYS A 546     114.553  75.825  67.779  1.00  0.52           N  
ATOM   4428  N   PRO A 547     108.147  75.133  64.656  1.00  0.54           N  
ATOM   4429  CA  PRO A 547     107.111  74.166  65.045  1.00  0.54           C  
ATOM   4430  C   PRO A 547     107.094  73.763  66.496  1.00  0.54           C  
ATOM   4431  O   PRO A 547     106.032  73.481  67.036  1.00  0.54           O  
ATOM   4432  CB  PRO A 547     107.392  72.951  64.161  1.00  0.54           C  
ATOM   4433  CG  PRO A 547     107.931  73.579  62.879  1.00  0.54           C  
ATOM   4434  CD  PRO A 547     108.781  74.738  63.393  1.00  0.54           C  
ATOM   4435  N   THR A 548     108.254  73.741  67.162  1.00  0.48           N  
ATOM   4436  CA  THR A 548     108.400  73.320  68.550  1.00  0.48           C  
ATOM   4437  C   THR A 548     107.797  74.299  69.539  1.00  0.48           C  
ATOM   4438  O   THR A 548     107.583  73.982  70.704  1.00  0.48           O  
ATOM   4439  CB  THR A 548     109.856  73.091  68.923  1.00  0.48           C  
ATOM   4440  OG1 THR A 548     110.698  74.139  68.462  1.00  0.48           O  
ATOM   4441  CG2 THR A 548     110.350  71.801  68.256  1.00  0.48           C  
ATOM   4442  N   TRP A 549     107.449  75.513  69.077  1.00  0.47           N  
ATOM   4443  CA  TRP A 549     106.722  76.485  69.863  1.00  0.47           C  
ATOM   4444  C   TRP A 549     105.226  76.428  69.590  1.00  0.47           C  
ATOM   4445  O   TRP A 549     104.447  77.201  70.144  1.00  0.47           O  
ATOM   4446  CB  TRP A 549     107.234  77.898  69.519  1.00  0.47           C  
ATOM   4447  CG  TRP A 549     108.580  78.218  70.133  1.00  0.47           C  
ATOM   4448  CD1 TRP A 549     109.835  78.164  69.595  1.00  0.47           C  
ATOM   4449  CD2 TRP A 549     108.741  78.611  71.505  1.00  0.47           C  
ATOM   4450  NE1 TRP A 549     110.770  78.537  70.532  1.00  0.47           N  
ATOM   4451  CE2 TRP A 549     110.122  78.818  71.709  1.00  0.47           C  
ATOM   4452  CE3 TRP A 549     107.827  78.772  72.544  1.00  0.47           C  
ATOM   4453  CZ2 TRP A 549     110.608  79.200  72.948  1.00  0.47           C  
ATOM   4454  CZ3 TRP A 549     108.319  79.154  73.800  1.00  0.47           C  
ATOM   4455  CH2 TRP A 549     109.692  79.375  73.998  1.00  0.47           C  
ATOM   4456  N   MET A 550     104.768  75.485  68.744  1.00  0.50           N  
ATOM   4457  CA  MET A 550     103.354  75.268  68.516  1.00  0.50           C  
ATOM   4458  C   MET A 550     102.845  74.075  69.305  1.00  0.50           C  
ATOM   4459  O   MET A 550     101.642  73.848  69.344  1.00  0.50           O  
ATOM   4460  CB  MET A 550     103.078  74.996  67.017  1.00  0.50           C  
ATOM   4461  CG  MET A 550     103.599  76.096  66.080  1.00  0.50           C  
ATOM   4462  SD  MET A 550     103.402  75.660  64.333  1.00  0.50           S  
ATOM   4463  CE  MET A 550     104.648  76.835  63.747  1.00  0.50           C  
ATOM   4464  N   THR A 551     103.738  73.308  69.975  1.00  0.56           N  
ATOM   4465  CA  THR A 551     103.385  72.125  70.763  1.00  0.56           C  
ATOM   4466  C   THR A 551     102.380  72.410  71.864  1.00  0.56           C  
ATOM   4467  O   THR A 551     102.610  73.254  72.732  1.00  0.56           O  
ATOM   4468  CB  THR A 551     104.586  71.462  71.439  1.00  0.56           C  
ATOM   4469  OG1 THR A 551     105.625  71.190  70.499  1.00  0.56           O  
ATOM   4470  CG2 THR A 551     104.215  70.116  72.086  1.00  0.56           C  
ATOM   4471  N   ASP A 552     101.251  71.679  71.874  1.00  0.52           N  
ATOM   4472  CA  ASP A 552     100.259  71.795  72.911  1.00  0.52           C  
ATOM   4473  C   ASP A 552      99.830  70.418  73.426  1.00  0.52           C  
ATOM   4474  O   ASP A 552     100.277  69.372  72.954  1.00  0.52           O  
ATOM   4475  CB  ASP A 552      99.100  72.747  72.510  1.00  0.52           C  
ATOM   4476  CG  ASP A 552      98.243  72.208  71.383  1.00  0.52           C  
ATOM   4477  OD1 ASP A 552      98.180  72.863  70.316  1.00  0.52           O  
ATOM   4478  OD2 ASP A 552      97.556  71.192  71.650  1.00  0.52           O  
ATOM   4479  N   SER A 553      98.946  70.429  74.446  1.00  0.43           N  
ATOM   4480  CA  SER A 553      98.354  69.270  75.098  1.00  0.43           C  
ATOM   4481  C   SER A 553      99.274  68.326  75.870  1.00  0.43           C  
ATOM   4482  O   SER A 553     100.423  68.628  76.182  1.00  0.43           O  
ATOM   4483  CB  SER A 553      97.377  68.519  74.149  1.00  0.43           C  
ATOM   4484  OG  SER A 553      98.030  67.597  73.278  1.00  0.43           O  
ATOM   4485  N   LEU A 554      98.741  67.162  76.296  1.00  0.32           N  
ATOM   4486  CA  LEU A 554      99.481  66.189  77.072  1.00  0.32           C  
ATOM   4487  C   LEU A 554     100.143  65.178  76.173  1.00  0.32           C  
ATOM   4488  O   LEU A 554      99.487  64.436  75.443  1.00  0.32           O  
ATOM   4489  CB  LEU A 554      98.605  65.431  78.096  1.00  0.32           C  
ATOM   4490  CG  LEU A 554      98.597  66.109  79.477  1.00  0.32           C  
ATOM   4491  CD1 LEU A 554      97.882  67.467  79.513  1.00  0.32           C  
ATOM   4492  CD2 LEU A 554      98.018  65.175  80.543  1.00  0.32           C  
ATOM   4493  N   VAL A 555     101.480  65.107  76.233  1.00  0.36           N  
ATOM   4494  CA  VAL A 555     102.233  64.240  75.355  1.00  0.36           C  
ATOM   4495  C   VAL A 555     102.790  63.064  76.123  1.00  0.36           C  
ATOM   4496  O   VAL A 555     103.587  63.194  77.052  1.00  0.36           O  
ATOM   4497  CB  VAL A 555     103.352  64.962  74.640  1.00  0.36           C  
ATOM   4498  CG1 VAL A 555     103.952  64.016  73.585  1.00  0.36           C  
ATOM   4499  CG2 VAL A 555     102.802  66.236  73.970  1.00  0.36           C  
ATOM   4500  N   ARG A 556     102.348  61.855  75.750  1.00  0.24           N  
ATOM   4501  CA  ARG A 556     102.692  60.626  76.418  1.00  0.24           C  
ATOM   4502  C   ARG A 556     104.148  60.203  76.276  1.00  0.24           C  
ATOM   4503  O   ARG A 556     104.651  59.996  75.180  1.00  0.24           O  
ATOM   4504  CB  ARG A 556     101.770  59.510  75.887  1.00  0.24           C  
ATOM   4505  CG  ARG A 556     101.917  58.195  76.660  1.00  0.24           C  
ATOM   4506  CD  ARG A 556     100.968  57.082  76.215  1.00  0.24           C  
ATOM   4507  NE  ARG A 556      99.564  57.488  76.574  1.00  0.24           N  
ATOM   4508  CZ  ARG A 556      99.015  57.257  77.776  1.00  0.24           C  
ATOM   4509  NH1 ARG A 556      97.716  57.491  77.962  1.00  0.24           N  
ATOM   4510  NH2 ARG A 556      99.750  56.812  78.789  1.00  0.24           N  
ATOM   4511  N   LYS A 557     104.852  60.021  77.410  1.00  0.24           N  
ATOM   4512  CA  LYS A 557     106.186  59.452  77.430  1.00  0.24           C  
ATOM   4513  C   LYS A 557     106.134  57.937  77.552  1.00  0.24           C  
ATOM   4514  O   LYS A 557     106.897  57.203  76.934  1.00  0.24           O  
ATOM   4515  CB  LYS A 557     106.976  60.060  78.620  1.00  0.24           C  
ATOM   4516  CG  LYS A 557     108.354  59.417  78.837  1.00  0.24           C  
ATOM   4517  CD  LYS A 557     109.257  60.184  79.812  1.00  0.24           C  
ATOM   4518  CE  LYS A 557     110.687  59.633  79.766  1.00  0.24           C  
ATOM   4519  NZ  LYS A 557     111.483  60.126  80.911  1.00  0.24           N  
ATOM   4520  N   GLU A 558     105.209  57.429  78.381  1.00  0.21           N  
ATOM   4521  CA  GLU A 558     105.143  56.025  78.719  1.00  0.21           C  
ATOM   4522  C   GLU A 558     103.733  55.738  79.195  1.00  0.21           C  
ATOM   4523  O   GLU A 558     102.835  56.575  79.092  1.00  0.21           O  
ATOM   4524  CB  GLU A 558     106.223  55.606  79.751  1.00  0.21           C  
ATOM   4525  CG  GLU A 558     106.151  56.357  81.100  1.00  0.21           C  
ATOM   4526  CD  GLU A 558     107.410  56.181  81.948  1.00  0.21           C  
ATOM   4527  OE1 GLU A 558     107.533  56.961  82.927  1.00  0.21           O  
ATOM   4528  OE2 GLU A 558     108.257  55.323  81.610  1.00  0.21           O  
ATOM   4529  N   LEU A 559     103.445  54.521  79.693  1.00  0.17           N  
ATOM   4530  CA  LEU A 559     102.103  54.140  80.120  1.00  0.17           C  
ATOM   4531  C   LEU A 559     101.501  55.049  81.192  1.00  0.17           C  
ATOM   4532  O   LEU A 559     100.327  55.417  81.118  1.00  0.17           O  
ATOM   4533  CB  LEU A 559     102.081  52.683  80.639  1.00  0.17           C  
ATOM   4534  CG  LEU A 559     102.368  51.609  79.570  1.00  0.17           C  
ATOM   4535  CD1 LEU A 559     102.478  50.231  80.237  1.00  0.17           C  
ATOM   4536  CD2 LEU A 559     101.285  51.571  78.478  1.00  0.17           C  
ATOM   4537  N   PHE A 560     102.310  55.473  82.180  1.00  0.13           N  
ATOM   4538  CA  PHE A 560     101.843  56.292  83.286  1.00  0.13           C  
ATOM   4539  C   PHE A 560     102.405  57.713  83.259  1.00  0.13           C  
ATOM   4540  O   PHE A 560     102.052  58.534  84.100  1.00  0.13           O  
ATOM   4541  CB  PHE A 560     102.232  55.612  84.626  1.00  0.13           C  
ATOM   4542  CG  PHE A 560     101.647  54.222  84.684  1.00  0.13           C  
ATOM   4543  CD1 PHE A 560     100.264  54.045  84.854  1.00  0.13           C  
ATOM   4544  CD2 PHE A 560     102.462  53.088  84.527  1.00  0.13           C  
ATOM   4545  CE1 PHE A 560      99.704  52.761  84.865  1.00  0.13           C  
ATOM   4546  CE2 PHE A 560     101.906  51.801  84.532  1.00  0.13           C  
ATOM   4547  CZ  PHE A 560     100.526  51.639  84.702  1.00  0.13           C  
ATOM   4548  N   GLY A 561     103.268  58.062  82.277  1.00  0.20           N  
ATOM   4549  CA  GLY A 561     103.977  59.345  82.262  1.00  0.20           C  
ATOM   4550  C   GLY A 561     103.613  60.217  81.085  1.00  0.20           C  
ATOM   4551  O   GLY A 561     103.543  59.757  79.946  1.00  0.20           O  
ATOM   4552  N   HIS A 562     103.422  61.530  81.330  1.00  0.22           N  
ATOM   4553  CA  HIS A 562     102.924  62.486  80.351  1.00  0.22           C  
ATOM   4554  C   HIS A 562     103.576  63.835  80.519  1.00  0.22           C  
ATOM   4555  O   HIS A 562     103.774  64.302  81.635  1.00  0.22           O  
ATOM   4556  CB  HIS A 562     101.426  62.779  80.561  1.00  0.22           C  
ATOM   4557  CG  HIS A 562     100.562  61.703  80.031  1.00  0.22           C  
ATOM   4558  ND1 HIS A 562     100.261  61.719  78.687  1.00  0.22           N  
ATOM   4559  CD2 HIS A 562      99.944  60.667  80.648  1.00  0.22           C  
ATOM   4560  CE1 HIS A 562      99.459  60.699  78.505  1.00  0.22           C  
ATOM   4561  NE2 HIS A 562      99.232  60.025  79.659  1.00  0.22           N  
ATOM   4562  N   ALA A 563     103.890  64.520  79.405  1.00  0.30           N  
ATOM   4563  CA  ALA A 563     104.359  65.886  79.414  1.00  0.30           C  
ATOM   4564  C   ALA A 563     103.234  66.887  79.393  1.00  0.30           C  
ATOM   4565  O   ALA A 563     102.435  66.933  78.464  1.00  0.30           O  
ATOM   4566  CB  ALA A 563     105.354  66.153  78.271  1.00  0.30           C  
ATOM   4567  N   VAL A 564     103.152  67.694  80.472  1.00  0.42           N  
ATOM   4568  CA  VAL A 564     102.040  68.589  80.728  1.00  0.42           C  
ATOM   4569  C   VAL A 564     102.445  70.055  80.653  1.00  0.42           C  
ATOM   4570  O   VAL A 564     101.609  70.950  80.738  1.00  0.42           O  
ATOM   4571  CB  VAL A 564     101.412  68.294  82.100  1.00  0.42           C  
ATOM   4572  CG1 VAL A 564     101.249  66.771  82.298  1.00  0.42           C  
ATOM   4573  CG2 VAL A 564     102.231  68.855  83.283  1.00  0.42           C  
ATOM   4574  N   ASN A 565     103.747  70.361  80.454  1.00  0.44           N  
ATOM   4575  CA  ASN A 565     104.252  71.726  80.492  1.00  0.44           C  
ATOM   4576  C   ASN A 565     104.273  72.381  79.132  1.00  0.44           C  
ATOM   4577  O   ASN A 565     104.574  73.565  79.021  1.00  0.44           O  
ATOM   4578  CB  ASN A 565     105.703  71.822  81.055  1.00  0.44           C  
ATOM   4579  CG  ASN A 565     106.710  70.887  80.390  1.00  0.44           C  
ATOM   4580  OD1 ASN A 565     106.393  69.836  79.834  1.00  0.44           O  
ATOM   4581  ND2 ASN A 565     108.004  71.270  80.468  1.00  0.44           N  
ATOM   4582  N   LYS A 566     103.954  71.629  78.070  1.00  0.43           N  
ATOM   4583  CA  LYS A 566     103.824  72.152  76.731  1.00  0.43           C  
ATOM   4584  C   LYS A 566     102.354  72.196  76.423  1.00  0.43           C  
ATOM   4585  O   LYS A 566     101.842  71.455  75.597  1.00  0.43           O  
ATOM   4586  CB  LYS A 566     104.556  71.283  75.691  1.00  0.43           C  
ATOM   4587  CG  LYS A 566     106.019  71.000  76.039  1.00  0.43           C  
ATOM   4588  CD  LYS A 566     106.949  72.204  76.278  1.00  0.43           C  
ATOM   4589  CE  LYS A 566     108.417  71.794  76.500  1.00  0.43           C  
ATOM   4590  NZ  LYS A 566     108.491  70.595  77.350  1.00  0.43           N  
ATOM   4591  N   GLY A 567     101.623  73.058  77.142  1.00  0.51           N  
ATOM   4592  CA  GLY A 567     100.215  73.304  76.917  1.00  0.51           C  
ATOM   4593  C   GLY A 567     100.050  74.782  76.790  1.00  0.51           C  
ATOM   4594  O   GLY A 567     100.870  75.553  77.283  1.00  0.51           O  
ATOM   4595  N   PHE A 568      98.987  75.240  76.114  1.00  0.34           N  
ATOM   4596  CA  PHE A 568      98.775  76.654  75.909  1.00  0.34           C  
ATOM   4597  C   PHE A 568      98.276  77.364  77.157  1.00  0.34           C  
ATOM   4598  O   PHE A 568      97.374  76.909  77.855  1.00  0.34           O  
ATOM   4599  CB  PHE A 568      97.777  76.891  74.751  1.00  0.34           C  
ATOM   4600  CG  PHE A 568      97.773  78.322  74.293  1.00  0.34           C  
ATOM   4601  CD1 PHE A 568      96.889  79.263  74.850  1.00  0.34           C  
ATOM   4602  CD2 PHE A 568      98.704  78.742  73.337  1.00  0.34           C  
ATOM   4603  CE1 PHE A 568      96.960  80.611  74.476  1.00  0.34           C  
ATOM   4604  CE2 PHE A 568      98.746  80.080  72.929  1.00  0.34           C  
ATOM   4605  CZ  PHE A 568      97.882  81.018  73.504  1.00  0.34           C  
ATOM   4606  N   LEU A 569      98.841  78.550  77.409  1.00  0.41           N  
ATOM   4607  CA  LEU A 569      98.397  79.471  78.414  1.00  0.41           C  
ATOM   4608  C   LEU A 569      98.723  80.836  77.791  1.00  0.41           C  
ATOM   4609  O   LEU A 569      99.762  80.919  77.126  1.00  0.41           O  
ATOM   4610  CB  LEU A 569      99.225  79.299  79.719  1.00  0.41           C  
ATOM   4611  CG  LEU A 569      98.895  78.112  80.653  1.00  0.41           C  
ATOM   4612  CD1 LEU A 569     100.068  77.798  81.608  1.00  0.41           C  
ATOM   4613  CD2 LEU A 569      97.628  78.411  81.458  1.00  0.41           C  
ATOM   4614  N   PRO A 570      97.924  81.902  77.919  1.00  0.43           N  
ATOM   4615  CA  PRO A 570      98.228  83.241  77.398  1.00  0.43           C  
ATOM   4616  C   PRO A 570      99.582  83.787  77.817  1.00  0.43           C  
ATOM   4617  O   PRO A 570      99.872  83.782  79.010  1.00  0.43           O  
ATOM   4618  CB  PRO A 570      97.084  84.129  77.916  1.00  0.43           C  
ATOM   4619  CG  PRO A 570      95.924  83.158  78.152  1.00  0.43           C  
ATOM   4620  CD  PRO A 570      96.606  81.847  78.541  1.00  0.43           C  
ATOM   4621  N   ASP A 571     100.416  84.205  76.841  1.00  0.44           N  
ATOM   4622  CA  ASP A 571     101.745  84.766  77.028  1.00  0.44           C  
ATOM   4623  C   ASP A 571     102.791  83.796  77.596  1.00  0.44           C  
ATOM   4624  O   ASP A 571     103.902  84.187  77.952  1.00  0.44           O  
ATOM   4625  CB  ASP A 571     101.698  86.105  77.808  1.00  0.44           C  
ATOM   4626  CG  ASP A 571     100.843  87.107  77.054  1.00  0.44           C  
ATOM   4627  OD1 ASP A 571     101.137  87.338  75.852  1.00  0.44           O  
ATOM   4628  OD2 ASP A 571      99.885  87.652  77.659  1.00  0.44           O  
ATOM   4629  N   VAL A 572     102.490  82.482  77.644  1.00  0.50           N  
ATOM   4630  CA  VAL A 572     103.395  81.497  78.226  1.00  0.50           C  
ATOM   4631  C   VAL A 572     104.004  80.606  77.158  1.00  0.50           C  
ATOM   4632  O   VAL A 572     105.193  80.298  77.190  1.00  0.50           O  
ATOM   4633  CB  VAL A 572     102.608  80.620  79.193  1.00  0.50           C  
ATOM   4634  CG1 VAL A 572     103.424  79.427  79.728  1.00  0.50           C  
ATOM   4635  CG2 VAL A 572     102.087  81.467  80.372  1.00  0.50           C  
ATOM   4636  N   HIS A 573     103.206  80.188  76.159  1.00  0.49           N  
ATOM   4637  CA  HIS A 573     103.673  79.350  75.071  1.00  0.49           C  
ATOM   4638  C   HIS A 573     102.916  79.755  73.839  1.00  0.49           C  
ATOM   4639  O   HIS A 573     101.716  80.007  73.908  1.00  0.49           O  
ATOM   4640  CB  HIS A 573     103.377  77.844  75.259  1.00  0.49           C  
ATOM   4641  CG  HIS A 573     104.257  77.177  76.251  1.00  0.49           C  
ATOM   4642  ND1 HIS A 573     105.582  76.942  75.938  1.00  0.49           N  
ATOM   4643  CD2 HIS A 573     103.952  76.643  77.456  1.00  0.49           C  
ATOM   4644  CE1 HIS A 573     106.057  76.272  76.965  1.00  0.49           C  
ATOM   4645  NE2 HIS A 573     105.111  76.058  77.910  1.00  0.49           N  
ATOM   4646  N   CYS A 574     103.611  79.787  72.691  1.00  0.47           N  
ATOM   4647  CA  CYS A 574     103.116  80.216  71.400  1.00  0.47           C  
ATOM   4648  C   CYS A 574     104.345  80.415  70.533  1.00  0.47           C  
ATOM   4649  O   CYS A 574     105.441  80.524  71.085  1.00  0.47           O  
ATOM   4650  CB  CYS A 574     102.279  81.542  71.381  1.00  0.47           C  
ATOM   4651  SG  CYS A 574     103.095  82.990  72.153  1.00  0.47           S  
ATOM   4652  N   PRO A 575     104.264  80.439  69.207  1.00  0.53           N  
ATOM   4653  CA  PRO A 575     105.334  80.942  68.354  1.00  0.53           C  
ATOM   4654  C   PRO A 575     105.857  82.328  68.687  1.00  0.53           C  
ATOM   4655  O   PRO A 575     105.066  83.243  68.895  1.00  0.53           O  
ATOM   4656  CB  PRO A 575     104.732  80.911  66.952  1.00  0.53           C  
ATOM   4657  CG  PRO A 575     103.703  79.784  67.004  1.00  0.53           C  
ATOM   4658  CD  PRO A 575     103.148  79.898  68.424  1.00  0.53           C  
ATOM   4659  N   THR A 576     107.183  82.517  68.714  1.00  0.52           N  
ATOM   4660  CA  THR A 576     107.802  83.784  69.052  1.00  0.52           C  
ATOM   4661  C   THR A 576     108.138  84.551  67.786  1.00  0.52           C  
ATOM   4662  O   THR A 576     108.256  83.994  66.697  1.00  0.52           O  
ATOM   4663  CB  THR A 576     109.059  83.591  69.897  1.00  0.52           C  
ATOM   4664  OG1 THR A 576     109.959  82.695  69.259  1.00  0.52           O  
ATOM   4665  CG2 THR A 576     108.664  82.948  71.235  1.00  0.52           C  
ATOM   4666  N   GLY A 577     108.283  85.888  67.894  1.00  0.58           N  
ATOM   4667  CA  GLY A 577     108.673  86.740  66.774  1.00  0.58           C  
ATOM   4668  C   GLY A 577     110.151  86.997  66.790  1.00  0.58           C  
ATOM   4669  O   GLY A 577     110.586  88.105  67.080  1.00  0.58           O  
ATOM   4670  N   ALA A 578     110.963  85.958  66.517  1.00  0.67           N  
ATOM   4671  CA  ALA A 578     112.410  86.055  66.404  1.00  0.67           C  
ATOM   4672  C   ALA A 578     112.906  86.970  65.257  1.00  0.67           C  
ATOM   4673  O   ALA A 578     112.309  86.946  64.179  1.00  0.67           O  
ATOM   4674  CB  ALA A 578     113.016  84.643  66.262  1.00  0.67           C  
ATOM   4675  N   PRO A 579     113.968  87.782  65.440  1.00  0.64           N  
ATOM   4676  CA  PRO A 579     114.447  88.562  64.299  1.00  0.64           C  
ATOM   4677  C   PRO A 579     115.970  88.716  64.192  1.00  0.64           C  
ATOM   4678  O   PRO A 579     116.397  89.503  63.349  1.00  0.64           O  
ATOM   4679  CB  PRO A 579     113.817  89.933  64.600  1.00  0.64           C  
ATOM   4680  CG  PRO A 579     114.017  90.099  66.110  1.00  0.64           C  
ATOM   4681  CD  PRO A 579     113.888  88.661  66.625  1.00  0.64           C  
ATOM   4682  N   ARG A 580     116.842  88.035  64.976  1.00  0.58           N  
ATOM   4683  CA  ARG A 580     118.288  88.312  64.932  1.00  0.58           C  
ATOM   4684  C   ARG A 580     119.095  87.445  63.980  1.00  0.58           C  
ATOM   4685  O   ARG A 580     120.300  87.631  63.826  1.00  0.58           O  
ATOM   4686  CB  ARG A 580     118.959  88.186  66.324  1.00  0.58           C  
ATOM   4687  CG  ARG A 580     118.438  89.208  67.343  1.00  0.58           C  
ATOM   4688  CD  ARG A 580     118.837  90.651  67.029  1.00  0.58           C  
ATOM   4689  NE  ARG A 580     118.034  91.576  67.902  1.00  0.58           N  
ATOM   4690  CZ  ARG A 580     118.180  91.692  69.226  1.00  0.58           C  
ATOM   4691  NH1 ARG A 580     119.210  91.159  69.871  1.00  0.58           N  
ATOM   4692  NH2 ARG A 580     117.287  92.392  69.917  1.00  0.58           N  
ATOM   4693  N   GLU A 581     118.463  86.506  63.269  1.00  0.53           N  
ATOM   4694  CA  GLU A 581     119.087  85.785  62.178  1.00  0.53           C  
ATOM   4695  C   GLU A 581     119.121  86.592  60.888  1.00  0.53           C  
ATOM   4696  O   GLU A 581     119.780  86.213  59.920  1.00  0.53           O  
ATOM   4697  CB  GLU A 581     118.318  84.475  61.879  1.00  0.53           C  
ATOM   4698  CG  GLU A 581     116.826  84.684  61.508  1.00  0.53           C  
ATOM   4699  CD  GLU A 581     115.901  84.889  62.703  1.00  0.53           C  
ATOM   4700  OE1 GLU A 581     114.709  85.156  62.435  1.00  0.53           O  
ATOM   4701  OE2 GLU A 581     116.371  84.799  63.872  1.00  0.53           O  
ATOM   4702  N   ALA A 582     118.372  87.713  60.820  1.00  0.65           N  
ATOM   4703  CA  ALA A 582     118.193  88.480  59.610  1.00  0.65           C  
ATOM   4704  C   ALA A 582     119.479  89.021  58.991  1.00  0.65           C  
ATOM   4705  O   ALA A 582     120.351  89.581  59.653  1.00  0.65           O  
ATOM   4706  CB  ALA A 582     117.203  89.640  59.849  1.00  0.65           C  
ATOM   4707  N   ILE A 583     119.597  88.888  57.661  1.00  0.63           N  
ATOM   4708  CA  ILE A 583     120.689  89.455  56.904  1.00  0.63           C  
ATOM   4709  C   ILE A 583     120.090  90.528  56.033  1.00  0.63           C  
ATOM   4710  O   ILE A 583     118.956  90.422  55.566  1.00  0.63           O  
ATOM   4711  CB  ILE A 583     121.501  88.453  56.082  1.00  0.63           C  
ATOM   4712  CG1 ILE A 583     120.650  87.650  55.072  1.00  0.63           C  
ATOM   4713  CG2 ILE A 583     122.234  87.528  57.077  1.00  0.63           C  
ATOM   4714  CD1 ILE A 583     121.480  86.718  54.181  1.00  0.63           C  
ATOM   4715  N   VAL A 584     120.844  91.617  55.863  1.00  0.63           N  
ATOM   4716  CA  VAL A 584     120.463  92.791  55.113  1.00  0.63           C  
ATOM   4717  C   VAL A 584     121.684  93.193  54.328  1.00  0.63           C  
ATOM   4718  O   VAL A 584     122.763  92.629  54.483  1.00  0.63           O  
ATOM   4719  CB  VAL A 584     120.045  93.978  55.985  1.00  0.63           C  
ATOM   4720  CG1 VAL A 584     118.755  93.629  56.754  1.00  0.63           C  
ATOM   4721  CG2 VAL A 584     121.200  94.426  56.908  1.00  0.63           C  
ATOM   4722  N   LYS A 585     121.562  94.197  53.461  1.00  0.58           N  
ATOM   4723  CA  LYS A 585     122.668  94.803  52.755  1.00  0.58           C  
ATOM   4724  C   LYS A 585     122.814  96.220  53.188  1.00  0.58           C  
ATOM   4725  O   LYS A 585     121.843  96.893  53.527  1.00  0.58           O  
ATOM   4726  CB  LYS A 585     122.222  94.900  51.313  1.00  0.58           C  
ATOM   4727  CG  LYS A 585     122.990  95.640  50.195  1.00  0.58           C  
ATOM   4728  CD  LYS A 585     124.070  94.781  49.535  1.00  0.58           C  
ATOM   4729  CE  LYS A 585     124.234  95.013  48.029  1.00  0.58           C  
ATOM   4730  NZ  LYS A 585     125.236  94.123  47.394  1.00  0.58           N  
ATOM   4731  N   ILE A 586     124.044  96.724  53.162  1.00  0.64           N  
ATOM   4732  CA  ILE A 586     124.303  98.096  53.480  1.00  0.64           C  
ATOM   4733  C   ILE A 586     125.050  98.684  52.305  1.00  0.64           C  
ATOM   4734  O   ILE A 586     125.813  97.997  51.624  1.00  0.64           O  
ATOM   4735  CB  ILE A 586     125.042  98.169  54.801  1.00  0.64           C  
ATOM   4736  CG1 ILE A 586     124.127  97.555  55.890  1.00  0.64           C  
ATOM   4737  CG2 ILE A 586     125.370  99.632  55.136  1.00  0.64           C  
ATOM   4738  CD1 ILE A 586     124.654  97.620  57.318  1.00  0.64           C  
ATOM   4739  N   THR A 587     124.776  99.964  51.994  1.00  0.61           N  
ATOM   4740  CA  THR A 587     125.437 100.723  50.949  1.00  0.61           C  
ATOM   4741  C   THR A 587     125.152 102.187  51.245  1.00  0.61           C  
ATOM   4742  O   THR A 587     124.186 102.512  51.944  1.00  0.61           O  
ATOM   4743  CB  THR A 587     124.979 100.317  49.548  1.00  0.61           C  
ATOM   4744  OG1 THR A 587     125.389 101.203  48.513  1.00  0.61           O  
ATOM   4745  CG2 THR A 587     123.454 100.244  49.518  1.00  0.61           C  
ATOM   4746  N   LYS A 588     126.028 103.089  50.763  1.00  0.62           N  
ATOM   4747  CA  LYS A 588     125.932 104.531  50.897  1.00  0.62           C  
ATOM   4748  C   LYS A 588     124.811 105.158  50.074  1.00  0.62           C  
ATOM   4749  O   LYS A 588     124.488 104.708  48.977  1.00  0.62           O  
ATOM   4750  CB  LYS A 588     127.276 105.193  50.500  1.00  0.62           C  
ATOM   4751  CG  LYS A 588     127.299 106.713  50.713  1.00  0.62           C  
ATOM   4752  CD  LYS A 588     128.676 107.350  50.526  1.00  0.62           C  
ATOM   4753  CE  LYS A 588     128.608 108.863  50.735  1.00  0.62           C  
ATOM   4754  NZ  LYS A 588     129.924 109.375  51.144  1.00  0.62           N  
ATOM   4755  N   ALA A 589     124.185 106.242  50.575  1.00  0.64           N  
ATOM   4756  CA  ALA A 589     123.271 107.029  49.785  1.00  0.64           C  
ATOM   4757  C   ALA A 589     123.852 107.915  48.683  1.00  0.64           C  
ATOM   4758  O   ALA A 589     124.916 108.515  48.819  1.00  0.64           O  
ATOM   4759  CB  ALA A 589     122.314 107.832  50.678  1.00  0.64           C  
ATOM   4760  N   GLU A 590     123.088 108.014  47.570  1.00  0.45           N  
ATOM   4761  CA  GLU A 590     123.303 108.924  46.454  1.00  0.45           C  
ATOM   4762  C   GLU A 590     122.173 109.994  46.459  1.00  0.45           C  
ATOM   4763  O   GLU A 590     122.390 110.980  47.167  1.00  0.45           O  
ATOM   4764  CB  GLU A 590     123.570 108.116  45.150  1.00  0.45           C  
ATOM   4765  CG  GLU A 590     124.007 108.973  43.931  1.00  0.45           C  
ATOM   4766  CD  GLU A 590     125.442 109.504  43.999  1.00  0.45           C  
ATOM   4767  OE1 GLU A 590     125.837 110.212  43.043  1.00  0.45           O  
ATOM   4768  OE2 GLU A 590     126.183 109.203  44.971  1.00  0.45           O  
ATOM   4769  N   PRO A 591     120.943 109.987  45.874  1.00  0.52           N  
ATOM   4770  CA  PRO A 591     120.086 111.174  45.979  1.00  0.52           C  
ATOM   4771  C   PRO A 591     119.219 111.136  47.232  1.00  0.52           C  
ATOM   4772  O   PRO A 591     118.294 110.326  47.333  1.00  0.52           O  
ATOM   4773  CB  PRO A 591     119.181 111.118  44.727  1.00  0.52           C  
ATOM   4774  CG  PRO A 591     119.156 109.642  44.326  1.00  0.52           C  
ATOM   4775  CD  PRO A 591     120.546 109.154  44.732  1.00  0.52           C  
ATOM   4776  N   GLY A 592     119.493 112.066  48.172  1.00  0.50           N  
ATOM   4777  CA  GLY A 592     118.724 112.350  49.379  1.00  0.50           C  
ATOM   4778  C   GLY A 592     117.612 113.328  49.123  1.00  0.50           C  
ATOM   4779  O   GLY A 592     117.797 114.536  49.203  1.00  0.50           O  
ATOM   4780  N   GLY A 593     116.404 112.827  48.813  1.00  0.53           N  
ATOM   4781  CA  GLY A 593     115.212 113.663  48.696  1.00  0.53           C  
ATOM   4782  C   GLY A 593     114.379 113.518  49.932  1.00  0.53           C  
ATOM   4783  O   GLY A 593     114.544 112.564  50.685  1.00  0.53           O  
ATOM   4784  N   LEU A 594     113.417 114.417  50.161  1.00  0.47           N  
ATOM   4785  CA  LEU A 594     112.511 114.265  51.288  1.00  0.47           C  
ATOM   4786  C   LEU A 594     111.122 113.855  50.820  1.00  0.47           C  
ATOM   4787  O   LEU A 594     110.499 112.994  51.442  1.00  0.47           O  
ATOM   4788  CB  LEU A 594     112.529 115.565  52.130  1.00  0.47           C  
ATOM   4789  CG  LEU A 594     113.932 115.837  52.731  1.00  0.47           C  
ATOM   4790  CD1 LEU A 594     114.027 117.208  53.402  1.00  0.47           C  
ATOM   4791  CD2 LEU A 594     114.342 114.759  53.740  1.00  0.47           C  
ATOM   4792  N   ASN A 595     110.697 114.383  49.647  1.00  0.38           N  
ATOM   4793  CA  ASN A 595     109.358 114.285  49.086  1.00  0.38           C  
ATOM   4794  C   ASN A 595     108.382 115.086  49.989  1.00  0.38           C  
ATOM   4795  O   ASN A 595     108.728 116.256  50.300  1.00  0.38           O  
ATOM   4796  CB  ASN A 595     108.989 112.802  48.780  1.00  0.38           C  
ATOM   4797  CG  ASN A 595     107.801 112.525  47.850  1.00  0.38           C  
ATOM   4798  OD1 ASN A 595     106.653 112.948  47.979  1.00  0.38           O  
ATOM   4799  ND2 ASN A 595     108.035 111.618  46.873  1.00  0.38           N  
ATOM   4800  OXT ASN A 595     107.314 114.557  50.384  1.00  0.38           O  
TER    4801      ASN A 595                                                      
END   
`;
