# Supplementary material for: Metabolic capacity is maintained despite shifts in microbial diversity in estuary sediments
Source: ISME Commun. 2025 Oct 11;5(1):ycaf182. doi: 10.1093/ismeco/ycaf182 (PMC12687941; doi:10.1093/ismeco/ycaf182)
Supplement: Supplementary_Data_1_ycaf182 [file supplementary_data_1_ycaf182.zip › SWISS-MODEL/13_July_SF_Bin2_scaffold_20759_c1_11143024_1/models/02/model.pdb]

TITLE     SWISS-MODEL SERVER (https://swissmodel.expasy.org)
TITLE    2 13_July_SF_Bin2_scaffold_20759_c1_1114-3024_1
EXPDTA    THEORETICAL MODEL (SWISS-MODEL SERVER)
AUTHOR    SWISS-MODEL SERVER (SEE REFERENCE IN JRNL Records)
REVDAT   1   29-MAR-23 1MOD    1       20:02
JRNL        AUTH   A.WATERHOUSE,M.BERTONI,S.BIENERT,G.STUDER,G.TAURIELLO,
JRNL        AUTH 2 R.GUMIENNY,F.T.HEER,T.A.P.DE BEER,C.REMPFER,L.BORDOLI,
JRNL        AUTH 3 R.LEPORE,T.SCHWEDE
JRNL        TITL   SWISS-MODEL: HOMOLOGY MODELLING OF PROTEIN STRUCTURES AND
JRNL        TITL 2 COMPLEXES
JRNL        REF    NUCLEIC.ACIDS.RES..           V.  46 W296  2018
JRNL        PMID   29788355
JRNL        DOI    10.1093/nar/gky427
REMARK   1
REMARK   1 REFERENCE 1
REMARK   1  AUTH   S.BIENERT,A.WATERHOUSE,T.A.P.DE BEER,G.TAURIELLO,G.STUDER,
REMARK   1  AUTH 2 L.BORDOLI,T.SCHWEDE
REMARK   1  TITL   THE SWISS-MODEL REPOSITORY - NEW FEATURES AND FUNCTIONALITY
REMARK   1  REF    NUCLEIC.ACIDS.RES..           V.  45       2017
REMARK   1  REFN                   ISSN 0305-1048
REMARK   1  PMID   27899672
REMARK   1  DOI    10.1093/nar/gkw1132
REMARK   1
REMARK   1 REFERENCE 2
REMARK   1  AUTH   N.GUEX,M.C.PEITSCH,T.SCHWEDE
REMARK   1  TITL   AUTOMATED COMPARATIVE PROTEIN STRUCTURE MODELING WITH
REMARK   1  TITL 2 SWISS-MODEL AND SWISS-PDBVIEWER: A HISTORICAL PERSPECTIVE
REMARK   1  REF    ELECTROPHORESIS               V.  30       2009
REMARK   1  REFN                   ISSN 0173-0835
REMARK   1  PMID   19517507
REMARK   1  DOI    10.1002/elps.200900140
REMARK   1
REMARK   1 REFERENCE 3
REMARK   1  AUTH   G.STUDER,G.TAURIELLO,S.BIENERT,M.BIASINI,N.JOHNER,T.SCHWEDE
REMARK   1  TITL   PROMOD3 - A VERSATILE HOMOLOGY MODELLING TOOLBOX
REMARK   1  REF    PLOS COMP. BIOL.              V.  17       2021
REMARK   1  REFN                   ISSN 
REMARK   1  PMID   33507980
REMARK   1  DOI    https://doi.org/10.1371/journal.pcbi.1008667
REMARK   1
REMARK   1 REFERENCE 4
REMARK   1  AUTH   G.STUDER,C.REMPFER,A.WATERHOUSE,R.GUMIENNY,J.HAAS,T.SCHWEDE
REMARK   1  TITL   QMEANDISCO - DISTANCE CONSTRAINTS APPLIED ON MODEL QUALITY 
REMARK   1  TITL 2 ESTIMATION
REMARK   1  REF    BIOINFORMATICS                V.  36       2020
REMARK   1  REFN                   ISSN 
REMARK   1  PMID   31697312
REMARK   1  DOI    https://doi.org/10.1093/bioinformatics/btz828
REMARK   1
REMARK   1 REFERENCE 5
REMARK   1  AUTH   P.BENKERT,M.BIASINI,T.SCHWEDE
REMARK   1  TITL   TOWARD THE ESTIMATION OF THE ABSOLUTE QUALITY OF INDIVIDUAL
REMARK   1  TITL 2 PROTEIN STRUCTURE MODELS
REMARK   1  REF    BIOINFORMATICS                V.  27       2011
REMARK   1  REFN                   ISSN 1367-4803
REMARK   1  PMID   21134891
REMARK   1  DOI    10.1093/bioinformatics/btq662
REMARK   1
REMARK   1 REFERENCE 6
REMARK   1  AUTH   M.BERTONI,F.KIEFER,M.BIASINI,L.BORDOLI,T.SCHWEDE
REMARK   1  TITL   MODELING PROTEIN QUATERNARY STRUCTURE OF HOMO- AND
REMARK   1  TITL 2 HETERO-OLIGOMERS BEYOND BINARY INTERACTIONS BY HOMOLOGY
REMARK   1  REF    SCI.REP.                      V.   7       2017
REMARK   1  REFN                   ISSN
REMARK   1  PMID   28874689
REMARK   1  DOI    10.1038/s41598-017-09654-8
REMARK   1
REMARK   1 DISCLAIMER
REMARK   1 The SWISS-MODEL SERVER produces theoretical models for proteins.
REMARK   1 The results of any theoretical modelling procedure is
REMARK   1 NON-EXPERIMENTAL and MUST be considered with care. These models may
REMARK   1 contain significant errors. This is especially true for automated
REMARK   1 modeling since there is no human intervention during model
REMARK   1 building. Please read the header section and the logfile carefully
REMARK   1 to know what templates and alignments were used during the model
REMARK   1 building process. All information by the SWISS-MODEL SERVER is
REMARK   1 provided "AS-IS", without any warranty, expressed or implied.
REMARK   2
REMARK   2 COPYRIGHT NOTICE
REMARK   2 This SWISS-MODEL protein model is copyright. It is produced by the
REMARK   2 SWISS-MODEL server, developed by the Computational Structural
REMARK   2 Biology Group at the SIB Swiss Institute of Bioinformatics at the
REMARK   2 Biozentrum, University of Basel (https://swissmodel.expasy.org). This
REMARK   2 model is licensed under the CC BY-SA 4.0 Creative Commons
REMARK   2 Attribution-ShareAlike 4.0 International License
REMARK   2 (https://creativecommons.org/licenses/by-sa/4.0/legalcode), i.e. you
REMARK   2 can copy and redistribute the model in any medium or format,
REMARK   2 transform and build upon the model for any purpose, even
REMARK   2 commercially, under the following terms:
REMARK   2 Attribution - You must give appropriate credit, provide a link to
REMARK   2 the license, and indicate if changes were made. You may do so in any
REMARK   2 reasonable manner, but not in any way that suggests the licensor
REMARK   2 endorses you or your use. When you publish, patent or distribute
REMARK   2 results that were fully or partially based on the model, please cite
REMARK   2 the corresponding papers mentioned under JRNL.
REMARK   2 ShareAlike - If you remix, transform, or build upon the material,
REMARK   2 you must distribute your contributions under the same license as the
REMARK   2 original.
REMARK   2 No additional restrictions - you may not apply legal terms or
REMARK   2 technological measures that legally restrict others from doing
REMARK   2 anything the license permits.
REMARK   2 Find a human-readable summary of (and not a substitute for) the
REMARK   2 CC BY-SA 4.0 license at this link:
REMARK   2 https://creativecommons.org/licenses/by-sa/4.0/
REMARK   3 
REMARK   3 MODEL INFORMATION
REMARK   3  ENGIN   PROMOD3
REMARK   3  VERSN   3.2.1
REMARK   3  OSTAT   monomer
REMARK   3  OSRSN   PREDICTION
REMARK   3  QSPRD   NA
REMARK   3  GMQE    0.41
REMARK   3  QMNV    4.3.0
REMARK   3  QMNDG   0.48
REMARK   3  MODT    FALSE
REMARK   3 
REMARK   3 TEMPLATE 1
REMARK   3  PDBID   1r27
REMARK   3  CHAIN   A
REMARK   3  MMCIF   A
REMARK   3  PDBV    2023-03-17
REMARK   3  SMTLE   1r27.4.A
REMARK   3  SMTLV   2023-03-23
REMARK   3  MTHD    X-RAY DIFFRACTION 2.00 A
REMARK   3  FOUND   HHblits
REMARK   3  GMQE    0.37
REMARK   3  SIM     0.31
REMARK   3  SID     21.88
REMARK   3  OSTAT   homo-dimer
REMARK   3  LIGND   MO
REMARK   3  LIGND 2 MO
REMARK   3  LIGND 3 MO
REMARK   3  LIGND 4 MO
REMARK   3  LIGND 5 SF4
REMARK   3  LIGND 6 SF4
REMARK   3  LIGND 7 SF4
REMARK   3  LIGND 8 SF4
REMARK   3  LIGND 9 SF4
REMARK   3  LIGND 10 SF4
REMARK   3  LIGND 11 SF4
REMARK   3  LIGND 12 SF4
REMARK   3  LIGND 13 SF4
REMARK   3  LIGND 14 SF4
REMARK   3  LIGND 15 SF4
REMARK   3  LIGND 16 SF4
REMARK   3  LIGND 17 SF4
REMARK   3  LIGND 18 SF4
REMARK   3  LIGND 19 SF4
REMARK   3  LIGND 20 SF4
REMARK   3  LIGND 21 MGD
REMARK   3  LIGND 22 MGD
REMARK   3  LIGND 23 MGD
REMARK   3  LIGND 24 MGD
REMARK   3  LIGND 25 MGD
REMARK   3  LIGND 26 MGD
REMARK   3  LIGND 27 MGD
REMARK   3  LIGND 28 MGD
REMARK   3  LIGND 29 F3S
REMARK   3  LIGND 30 F3S
REMARK   3  LIGND 31 F3S
REMARK   3  LIGND 32 F3S
REMARK   3  ALN A TRG LARDIAKVP----GTTLFAIGMGPNQFFNNDNKDRTQFLLAALTGNIGKIAGNIGSYA
REMARK   3  ALN A TRG GNYRVAMFNGVPQY--IAE--NPF----------------------DIELDGAKPARP
REMARK   3  ALN A TRG KLYWRA--------EPAHYYN----HEDHPL-----------K----MGKTMITGKT-
REMARK   3  ALN A TRG -------HMPTPTKSLWFANANSILGNVKWHFNT------------------------
REMARK   3  ALN A TRG --------VVNVLPKMEMIAVQEWWWSTSCEWADIVFAVDAWSELKHPDMCSSVTNPF
REMARK   3  ALN A TRG LTVFPRTPLERPFDTRGDIECLDLVGKQLAKRTG----DRR----F------------
REMARK   3  ALN A TRG ---ADMWK----------------------------FVE------------------E
REMARK   3  ALN A TRG KKVEVY-------------------------LQRILDHSSNTKGF----KFPELEEKA
REMARK   3  ALN A TRG KKGIPALMMT-----------R------------------TNPKTVGYEQVYDSRPWY
REMARK   3  ALN A TRG TKTGRLEFYREEDEFIEAGENLPVHREPIDSTFYEPNVIVAPAHPFIKAKGPEAYGVK
REMARK   3  ALN A TRG VDDFDNETRQGRNIVKTWEETKKTVHPLAKDGYKFVFHTPKYRHGAHTMPVDTDMVAM
REMARK   3  ALN A TRG LFGPFGDIYRHDKRQPFAAEGYVDIHPDDAKALNIEDGDYVWIDSDPSDRPFRGWQKN
REMARK   3  ALN A TRG DKDYKFSRLLCRARYYPGTPRGITRMWFNMYGATPGSVEGHESRKDGLAKNPRTGYQA
REMARK   3  ALN A TRG MFRSGSHQSATRGWLKPTWMTDSLVRKELFGHAVNKGFLPDVHCPTGAPREAIVKITK
REMARK   3  ALN A TRG AEPGGLNAKGLWRPAALGLRPKYENDKMKDYLAGKFTLAANPKKGGKK
REMARK   3  ALN A TPL IAREFADNADKTHGRSMIIVGAGLNHWYHLDMNYRGLINMLIFCGCVGQSGGGWAHYV
REMARK   3  ALN A TPL GQEKLRPQTGWQPLAFALDWQRPARHMNSTSYFYNHSSQWRYETVTAEELLSP-MADK
REMARK   3  ALN A TPL SRYTGHLIDFNVRAERMGWLPSAPQLGTNPLTIAGEAEKAGMNPVDYTVKSLKEGSIR
REMARK   3  ALN A TPL FAAEQPENGKNHPRNLFIWRSNLLGSSG--KGHEFMLKYLLGTEHGIQGKDLGQQGGV
REMARK   3  ALN A TPL KPEEVDWQDNGLEGKLDLVVTLDFRLSSTCLYSDIILPTATWYEKD--DMNTSDMHPF
REMARK   3  ALN A TPL IHPLS-AAVDPAWEAKSDWEIYKAIAKKFSEVCVGHLGKETDIVTLPIQHDSAAELAQ
REMARK   3  ALN A TPL PLDVKDWKKGECDLIPGKTAPHIMVVERDYPATYERFTSIGPLMEKIGNGGKGIAWNT
REMARK   3  ALN A TPL QSEMDLLRKLNYTKAEGPAKGQPMLNTAIDAAEMILTLAPETNGQVAVKAWAALSEFT
REMARK   3  ALN A TPL GRDHTHLALNKEDEKIRFRDIQAQPRKIISSPTWSGLEDEHVSYNAGYTNVHELIPWR
REMARK   3  ALN A TPL TLSGRQQLYQDHQWMRDFGESLLVYRPPIDTRSVKE----------------------
REMARK   3  ALN A TPL -----------------VIGQ----KSNGNQEKALNFLTPHQKWGIHSTYSDNLLMLT
REMARK   3  ALN A TPL L---------------GRGGPVVWLSEADAKDLGIADNDWIEVFNSN-----------
REMARK   3  ALN A TPL ------GALTARAVVSQRVPAGMTMMYHAQERI------------VNLPGSEIT----
REMARK   3  ALN A TPL QQRGGIHNSVTRITPKPTHMIGGY---------AHLAYGFNYYGTVGSNRDEFVVVRK
REMARK   3  ALN A TPL MKNIDWL-----------------------------------------
REMARK   3  ALN A OFF 520
ATOM      1  N   LEU A   1      25.184  80.563 102.844  1.00  0.61           N  
ATOM      2  CA  LEU A   1      23.901  80.874 102.146  1.00  0.61           C  
ATOM      3  C   LEU A   1      23.032  79.702 101.728  1.00  0.61           C  
ATOM      4  O   LEU A   1      21.925  79.589 102.226  1.00  0.61           O  
ATOM      5  CB  LEU A   1      24.127  81.877 101.000  1.00  0.61           C  
ATOM      6  CG  LEU A   1      24.758  83.216 101.438  1.00  0.61           C  
ATOM      7  CD1 LEU A   1      24.919  84.133 100.221  1.00  0.61           C  
ATOM      8  CD2 LEU A   1      23.925  83.936 102.512  1.00  0.61           C  
ATOM      9  N   ALA A   2      23.456  78.777 100.830  1.00  0.68           N  
ATOM     10  CA  ALA A   2      22.576  77.698 100.376  1.00  0.68           C  
ATOM     11  C   ALA A   2      22.048  76.785 101.486  1.00  0.68           C  
ATOM     12  O   ALA A   2      20.873  76.427 101.512  1.00  0.68           O  
ATOM     13  CB  ALA A   2      23.285  76.835  99.314  1.00  0.68           C  
ATOM     14  N   ARG A   3      22.908  76.440 102.467  1.00  0.58           N  
ATOM     15  CA  ARG A   3      22.494  75.751 103.677  1.00  0.58           C  
ATOM     16  C   ARG A   3      21.493  76.533 104.499  1.00  0.58           C  
ATOM     17  O   ARG A   3      20.480  75.996 104.916  1.00  0.58           O  
ATOM     18  CB  ARG A   3      23.707  75.486 104.601  1.00  0.58           C  
ATOM     19  CG  ARG A   3      24.653  74.391 104.083  1.00  0.58           C  
ATOM     20  CD  ARG A   3      25.851  74.197 105.013  1.00  0.58           C  
ATOM     21  NE  ARG A   3      26.656  73.061 104.460  1.00  0.58           N  
ATOM     22  CZ  ARG A   3      27.907  72.774 104.844  1.00  0.58           C  
ATOM     23  NH1 ARG A   3      28.557  73.530 105.722  1.00  0.58           N  
ATOM     24  NH2 ARG A   3      28.522  71.705 104.341  1.00  0.58           N  
ATOM     25  N   ASP A   4      21.741  77.829 104.721  1.00  0.62           N  
ATOM     26  CA  ASP A   4      20.929  78.736 105.504  1.00  0.62           C  
ATOM     27  C   ASP A   4      19.551  78.913 104.877  1.00  0.62           C  
ATOM     28  O   ASP A   4      18.529  78.803 105.536  1.00  0.62           O  
ATOM     29  CB  ASP A   4      21.684  80.082 105.646  1.00  0.62           C  
ATOM     30  CG  ASP A   4      23.149  79.766 105.850  1.00  0.62           C  
ATOM     31  OD1 ASP A   4      23.605  79.385 106.941  1.00  0.62           O  
ATOM     32  OD2 ASP A   4      23.864  79.756 104.817  1.00  0.62           O  
ATOM     33  N   ILE A   5      19.501  79.077 103.543  1.00  0.62           N  
ATOM     34  CA  ILE A   5      18.299  79.144 102.723  1.00  0.62           C  
ATOM     35  C   ILE A   5      17.439  77.886 102.836  1.00  0.62           C  
ATOM     36  O   ILE A   5      16.216  77.958 102.957  1.00  0.62           O  
ATOM     37  CB  ILE A   5      18.733  79.403 101.274  1.00  0.62           C  
ATOM     38  CG1 ILE A   5      19.208  80.871 101.135  1.00  0.62           C  
ATOM     39  CG2 ILE A   5      17.624  79.113 100.245  1.00  0.62           C  
ATOM     40  CD1 ILE A   5      19.915  81.163  99.805  1.00  0.62           C  
ATOM     41  N   ALA A   6      18.058  76.687 102.815  1.00  0.67           N  
ATOM     42  CA  ALA A   6      17.350  75.431 102.973  1.00  0.67           C  
ATOM     43  C   ALA A   6      17.038  75.048 104.428  1.00  0.67           C  
ATOM     44  O   ALA A   6      16.101  74.300 104.698  1.00  0.67           O  
ATOM     45  CB  ALA A   6      18.202  74.319 102.331  1.00  0.67           C  
ATOM     46  N   LYS A   7      17.800  75.585 105.406  1.00  0.66           N  
ATOM     47  CA  LYS A   7      17.659  75.347 106.842  1.00  0.66           C  
ATOM     48  C   LYS A   7      16.774  76.420 107.473  1.00  0.66           C  
ATOM     49  O   LYS A   7      16.516  76.464 108.676  1.00  0.66           O  
ATOM     50  CB  LYS A   7      19.055  75.315 107.537  1.00  0.66           C  
ATOM     51  CG  LYS A   7      19.050  74.798 108.987  1.00  0.66           C  
ATOM     52  CD  LYS A   7      20.326  75.126 109.775  1.00  0.66           C  
ATOM     53  CE  LYS A   7      20.065  75.002 111.278  1.00  0.66           C  
ATOM     54  NZ  LYS A   7      21.269  75.380 112.044  1.00  0.66           N  
ATOM     55  N   VAL A   8      16.194  77.274 106.630  1.00  0.68           N  
ATOM     56  CA  VAL A   8      15.109  78.177 106.947  1.00  0.68           C  
ATOM     57  C   VAL A   8      13.846  77.605 106.262  1.00  0.68           C  
ATOM     58  O   VAL A   8      13.388  78.131 105.244  1.00  0.68           O  
ATOM     59  CB  VAL A   8      15.569  79.583 106.525  1.00  0.68           C  
ATOM     60  CG1 VAL A   8      14.494  80.672 106.475  1.00  0.68           C  
ATOM     61  CG2 VAL A   8      16.615  80.091 107.541  1.00  0.68           C  
ATOM     62  N   PRO A   9      13.237  76.485 106.717  1.00  0.57           N  
ATOM     63  CA  PRO A   9      12.195  75.825 105.950  1.00  0.57           C  
ATOM     64  C   PRO A   9      10.889  76.557 106.099  1.00  0.57           C  
ATOM     65  O   PRO A   9      10.459  76.898 107.199  1.00  0.57           O  
ATOM     66  CB  PRO A   9      12.092  74.417 106.570  1.00  0.57           C  
ATOM     67  CG  PRO A   9      12.538  74.617 108.019  1.00  0.57           C  
ATOM     68  CD  PRO A   9      13.640  75.663 107.859  1.00  0.57           C  
ATOM     69  N   GLY A  10      10.187  76.775 104.978  1.00  0.57           N  
ATOM     70  CA  GLY A  10       8.901  77.434 105.026  1.00  0.57           C  
ATOM     71  C   GLY A  10       8.930  78.939 105.108  1.00  0.57           C  
ATOM     72  O   GLY A  10       7.874  79.545 105.289  1.00  0.57           O  
ATOM     73  N   THR A  11      10.111  79.565 104.997  1.00  0.50           N  
ATOM     74  CA  THR A  11      10.314  80.980 105.309  1.00  0.50           C  
ATOM     75  C   THR A  11      11.323  81.604 104.355  1.00  0.50           C  
ATOM     76  O   THR A  11      11.946  82.616 104.665  1.00  0.50           O  
ATOM     77  CB  THR A  11      10.800  81.201 106.756  1.00  0.50           C  
ATOM     78  OG1 THR A  11      11.597  80.121 107.227  1.00  0.50           O  
ATOM     79  CG2 THR A  11       9.612  81.261 107.725  1.00  0.50           C  
ATOM     80  N   THR A  12      11.504  81.029 103.148  1.00  0.66           N  
ATOM     81  CA  THR A  12      12.513  81.479 102.186  1.00  0.66           C  
ATOM     82  C   THR A  12      11.879  81.996 100.910  1.00  0.66           C  
ATOM     83  O   THR A  12      11.116  81.314 100.227  1.00  0.66           O  
ATOM     84  CB  THR A  12      13.474  80.348 101.831  1.00  0.66           C  
ATOM     85  OG1 THR A  12      14.435  80.213 102.868  1.00  0.66           O  
ATOM     86  CG2 THR A  12      14.278  80.575 100.539  1.00  0.66           C  
ATOM     87  N   LEU A  13      12.229  83.231 100.509  1.00  0.63           N  
ATOM     88  CA  LEU A  13      11.776  83.836  99.274  1.00  0.63           C  
ATOM     89  C   LEU A  13      12.976  84.296  98.481  1.00  0.63           C  
ATOM     90  O   LEU A  13      14.064  84.484  99.023  1.00  0.63           O  
ATOM     91  CB  LEU A  13      10.795  85.016  99.533  1.00  0.63           C  
ATOM     92  CG  LEU A  13      11.324  86.207 100.373  1.00  0.63           C  
ATOM     93  CD1 LEU A  13      12.094  87.263  99.560  1.00  0.63           C  
ATOM     94  CD2 LEU A  13      10.155  86.903 101.085  1.00  0.63           C  
ATOM     95  N   PHE A  14      12.803  84.492  97.162  1.00  0.65           N  
ATOM     96  CA  PHE A  14      13.812  85.119  96.331  1.00  0.65           C  
ATOM     97  C   PHE A  14      13.142  86.235  95.565  1.00  0.65           C  
ATOM     98  O   PHE A  14      12.207  85.992  94.805  1.00  0.65           O  
ATOM     99  CB  PHE A  14      14.426  84.158  95.282  1.00  0.65           C  
ATOM    100  CG  PHE A  14      15.190  83.060  95.953  1.00  0.65           C  
ATOM    101  CD1 PHE A  14      16.542  83.241  96.281  1.00  0.65           C  
ATOM    102  CD2 PHE A  14      14.575  81.829  96.232  1.00  0.65           C  
ATOM    103  CE1 PHE A  14      17.279  82.199  96.856  1.00  0.65           C  
ATOM    104  CE2 PHE A  14      15.306  80.784  96.809  1.00  0.65           C  
ATOM    105  CZ  PHE A  14      16.661  80.969  97.111  1.00  0.65           C  
ATOM    106  N   ALA A  15      13.603  87.489  95.733  1.00  0.69           N  
ATOM    107  CA  ALA A  15      13.120  88.608  94.953  1.00  0.69           C  
ATOM    108  C   ALA A  15      14.060  88.837  93.779  1.00  0.69           C  
ATOM    109  O   ALA A  15      15.262  89.023  93.955  1.00  0.69           O  
ATOM    110  CB  ALA A  15      13.009  89.880  95.817  1.00  0.69           C  
ATOM    111  N   ILE A  16      13.534  88.799  92.542  1.00  0.66           N  
ATOM    112  CA  ILE A  16      14.341  88.868  91.337  1.00  0.66           C  
ATOM    113  C   ILE A  16      13.693  89.843  90.375  1.00  0.66           C  
ATOM    114  O   ILE A  16      12.526  90.211  90.504  1.00  0.66           O  
ATOM    115  CB  ILE A  16      14.564  87.515  90.654  1.00  0.66           C  
ATOM    116  CG1 ILE A  16      13.239  86.831  90.250  1.00  0.66           C  
ATOM    117  CG2 ILE A  16      15.415  86.620  91.584  1.00  0.66           C  
ATOM    118  CD1 ILE A  16      13.460  85.595  89.374  1.00  0.66           C  
ATOM    119  N   GLY A  17      14.462  90.333  89.384  1.00  0.67           N  
ATOM    120  CA  GLY A  17      13.934  91.321  88.458  1.00  0.67           C  
ATOM    121  C   GLY A  17      14.751  91.433  87.202  1.00  0.67           C  
ATOM    122  O   GLY A  17      15.313  90.472  86.685  1.00  0.67           O  
ATOM    123  N   MET A  18      14.880  92.661  86.671  1.00  0.61           N  
ATOM    124  CA  MET A  18      15.518  92.916  85.390  1.00  0.61           C  
ATOM    125  C   MET A  18      17.038  92.837  85.376  1.00  0.61           C  
ATOM    126  O   MET A  18      17.655  92.897  84.316  1.00  0.61           O  
ATOM    127  CB  MET A  18      15.129  94.306  84.844  1.00  0.61           C  
ATOM    128  CG  MET A  18      13.667  94.400  84.377  1.00  0.61           C  
ATOM    129  SD  MET A  18      13.324  95.892  83.391  1.00  0.61           S  
ATOM    130  CE  MET A  18      13.627  97.101  84.711  1.00  0.61           C  
ATOM    131  N   GLY A  19      17.718  92.731  86.532  1.00  0.72           N  
ATOM    132  CA  GLY A  19      19.134  92.354  86.555  1.00  0.72           C  
ATOM    133  C   GLY A  19      19.399  90.982  85.951  1.00  0.72           C  
ATOM    134  O   GLY A  19      20.147  90.900  84.981  1.00  0.72           O  
ATOM    135  N   PRO A  20      18.791  89.905  86.440  1.00  0.66           N  
ATOM    136  CA  PRO A  20      18.861  88.599  85.779  1.00  0.66           C  
ATOM    137  C   PRO A  20      18.048  88.441  84.499  1.00  0.66           C  
ATOM    138  O   PRO A  20      18.539  87.811  83.564  1.00  0.66           O  
ATOM    139  CB  PRO A  20      18.336  87.622  86.843  1.00  0.66           C  
ATOM    140  CG  PRO A  20      18.675  88.293  88.173  1.00  0.66           C  
ATOM    141  CD  PRO A  20      18.472  89.775  87.867  1.00  0.66           C  
ATOM    142  N   ASN A  21      16.802  88.964  84.427  1.00  0.63           N  
ATOM    143  CA  ASN A  21      15.863  88.607  83.365  1.00  0.63           C  
ATOM    144  C   ASN A  21      16.122  89.328  82.032  1.00  0.63           C  
ATOM    145  O   ASN A  21      15.495  89.044  81.018  1.00  0.63           O  
ATOM    146  CB  ASN A  21      14.393  88.822  83.841  1.00  0.63           C  
ATOM    147  CG  ASN A  21      13.403  88.147  82.888  1.00  0.63           C  
ATOM    148  OD1 ASN A  21      13.523  86.978  82.533  1.00  0.63           O  
ATOM    149  ND2 ASN A  21      12.405  88.909  82.382  1.00  0.63           N  
ATOM    150  N   GLN A  22      17.050  90.299  81.984  1.00  0.62           N  
ATOM    151  CA  GLN A  22      17.363  91.010  80.753  1.00  0.62           C  
ATOM    152  C   GLN A  22      18.623  90.474  80.067  1.00  0.62           C  
ATOM    153  O   GLN A  22      19.146  91.071  79.134  1.00  0.62           O  
ATOM    154  CB  GLN A  22      17.461  92.531  81.033  1.00  0.62           C  
ATOM    155  CG  GLN A  22      16.135  93.172  81.505  1.00  0.62           C  
ATOM    156  CD  GLN A  22      15.048  93.135  80.434  1.00  0.62           C  
ATOM    157  OE1 GLN A  22      15.228  93.641  79.331  1.00  0.62           O  
ATOM    158  NE2 GLN A  22      13.871  92.564  80.775  1.00  0.62           N  
ATOM    159  N   PHE A  23      19.153  89.310  80.476  1.00  0.65           N  
ATOM    160  CA  PHE A  23      20.192  88.633  79.710  1.00  0.65           C  
ATOM    161  C   PHE A  23      19.585  87.729  78.643  1.00  0.65           C  
ATOM    162  O   PHE A  23      18.484  87.217  78.814  1.00  0.65           O  
ATOM    163  CB  PHE A  23      21.066  87.746  80.636  1.00  0.65           C  
ATOM    164  CG  PHE A  23      22.045  88.589  81.396  1.00  0.65           C  
ATOM    165  CD1 PHE A  23      23.243  88.991  80.782  1.00  0.65           C  
ATOM    166  CD2 PHE A  23      21.789  88.985  82.718  1.00  0.65           C  
ATOM    167  CE1 PHE A  23      24.164  89.788  81.473  1.00  0.65           C  
ATOM    168  CE2 PHE A  23      22.723  89.754  83.423  1.00  0.65           C  
ATOM    169  CZ  PHE A  23      23.903  90.168  82.796  1.00  0.65           C  
ATOM    170  N   PHE A  24      20.314  87.448  77.535  1.00  0.65           N  
ATOM    171  CA  PHE A  24      19.910  86.475  76.517  1.00  0.65           C  
ATOM    172  C   PHE A  24      19.566  85.078  77.063  1.00  0.65           C  
ATOM    173  O   PHE A  24      18.630  84.420  76.620  1.00  0.65           O  
ATOM    174  CB  PHE A  24      21.047  86.349  75.460  1.00  0.65           C  
ATOM    175  CG  PHE A  24      20.666  85.442  74.315  1.00  0.65           C  
ATOM    176  CD1 PHE A  24      21.100  84.105  74.288  1.00  0.65           C  
ATOM    177  CD2 PHE A  24      19.822  85.904  73.295  1.00  0.65           C  
ATOM    178  CE1 PHE A  24      20.723  83.251  73.243  1.00  0.65           C  
ATOM    179  CE2 PHE A  24      19.428  85.050  72.258  1.00  0.65           C  
ATOM    180  CZ  PHE A  24      19.896  83.730  72.220  1.00  0.65           C  
ATOM    181  N   ASN A  25      20.325  84.583  78.060  1.00  0.67           N  
ATOM    182  CA  ASN A  25      19.998  83.341  78.741  1.00  0.67           C  
ATOM    183  C   ASN A  25      19.259  83.605  80.041  1.00  0.67           C  
ATOM    184  O   ASN A  25      19.640  83.094  81.097  1.00  0.67           O  
ATOM    185  CB  ASN A  25      21.258  82.487  79.025  1.00  0.67           C  
ATOM    186  CG  ASN A  25      21.822  82.026  77.691  1.00  0.67           C  
ATOM    187  OD1 ASN A  25      21.111  81.402  76.896  1.00  0.67           O  
ATOM    188  ND2 ASN A  25      23.122  82.301  77.444  1.00  0.67           N  
ATOM    189  N   ASN A  26      18.152  84.377  79.989  1.00  0.68           N  
ATOM    190  CA  ASN A  26      17.279  84.624  81.125  1.00  0.68           C  
ATOM    191  C   ASN A  26      16.648  83.340  81.648  1.00  0.68           C  
ATOM    192  O   ASN A  26      16.532  83.142  82.854  1.00  0.68           O  
ATOM    193  CB  ASN A  26      16.229  85.736  80.858  1.00  0.68           C  
ATOM    194  CG  ASN A  26      15.194  85.367  79.801  1.00  0.68           C  
ATOM    195  OD1 ASN A  26      15.516  85.071  78.652  1.00  0.68           O  
ATOM    196  ND2 ASN A  26      13.903  85.369  80.200  1.00  0.68           N  
ATOM    197  N   ASP A  27      16.328  82.392  80.734  1.00  0.64           N  
ATOM    198  CA  ASP A  27      15.790  81.077  81.021  1.00  0.64           C  
ATOM    199  C   ASP A  27      16.557  80.336  82.112  1.00  0.64           C  
ATOM    200  O   ASP A  27      15.999  79.776  83.049  1.00  0.64           O  
ATOM    201  CB  ASP A  27      15.914  80.181  79.756  1.00  0.64           C  
ATOM    202  CG  ASP A  27      15.400  80.845  78.499  1.00  0.64           C  
ATOM    203  OD1 ASP A  27      14.183  80.706  78.243  1.00  0.64           O  
ATOM    204  OD2 ASP A  27      16.241  81.437  77.771  1.00  0.64           O  
ATOM    205  N   ASN A  28      17.894  80.335  82.000  1.00  0.62           N  
ATOM    206  CA  ASN A  28      18.783  79.633  82.904  1.00  0.62           C  
ATOM    207  C   ASN A  28      19.082  80.408  84.177  1.00  0.62           C  
ATOM    208  O   ASN A  28      19.340  79.811  85.222  1.00  0.62           O  
ATOM    209  CB  ASN A  28      20.092  79.283  82.168  1.00  0.62           C  
ATOM    210  CG  ASN A  28      19.709  78.334  81.037  1.00  0.62           C  
ATOM    211  OD1 ASN A  28      19.098  77.288  81.269  1.00  0.62           O  
ATOM    212  ND2 ASN A  28      20.008  78.731  79.780  1.00  0.62           N  
ATOM    213  N   LYS A  29      19.006  81.757  84.148  1.00  0.63           N  
ATOM    214  CA  LYS A  29      19.082  82.568  85.354  1.00  0.63           C  
ATOM    215  C   LYS A  29      17.890  82.338  86.269  1.00  0.63           C  
ATOM    216  O   LYS A  29      18.045  82.040  87.455  1.00  0.63           O  
ATOM    217  CB  LYS A  29      19.107  84.082  85.014  1.00  0.63           C  
ATOM    218  CG  LYS A  29      20.359  84.581  84.275  1.00  0.63           C  
ATOM    219  CD  LYS A  29      21.625  84.540  85.148  1.00  0.63           C  
ATOM    220  CE  LYS A  29      22.814  85.251  84.497  1.00  0.63           C  
ATOM    221  NZ  LYS A  29      23.994  85.178  85.387  1.00  0.63           N  
ATOM    222  N   ASP A  30      16.679  82.411  85.697  1.00  0.67           N  
ATOM    223  CA  ASP A  30      15.438  82.187  86.393  1.00  0.67           C  
ATOM    224  C   ASP A  30      15.246  80.734  86.819  1.00  0.67           C  
ATOM    225  O   ASP A  30      14.948  80.455  87.977  1.00  0.67           O  
ATOM    226  CB  ASP A  30      14.287  82.684  85.489  1.00  0.67           C  
ATOM    227  CG  ASP A  30      14.105  84.193  85.615  1.00  0.67           C  
ATOM    228  OD1 ASP A  30      15.052  84.898  86.051  1.00  0.67           O  
ATOM    229  OD2 ASP A  30      12.972  84.645  85.307  1.00  0.67           O  
ATOM    230  N   ARG A  31      15.497  79.733  85.939  1.00  0.60           N  
ATOM    231  CA  ARG A  31      15.359  78.322  86.303  1.00  0.60           C  
ATOM    232  C   ARG A  31      16.270  77.880  87.437  1.00  0.60           C  
ATOM    233  O   ARG A  31      15.879  77.047  88.252  1.00  0.60           O  
ATOM    234  CB  ARG A  31      15.585  77.351  85.121  1.00  0.60           C  
ATOM    235  CG  ARG A  31      14.440  77.353  84.094  1.00  0.60           C  
ATOM    236  CD  ARG A  31      14.809  76.631  82.794  1.00  0.60           C  
ATOM    237  NE  ARG A  31      14.549  75.161  82.973  1.00  0.60           N  
ATOM    238  CZ  ARG A  31      14.705  74.277  81.977  1.00  0.60           C  
ATOM    239  NH1 ARG A  31      15.281  74.636  80.836  1.00  0.60           N  
ATOM    240  NH2 ARG A  31      14.272  73.027  82.106  1.00  0.60           N  
ATOM    241  N   THR A  32      17.494  78.445  87.525  1.00  0.66           N  
ATOM    242  CA  THR A  32      18.418  78.248  88.648  1.00  0.66           C  
ATOM    243  C   THR A  32      17.796  78.667  89.976  1.00  0.66           C  
ATOM    244  O   THR A  32      17.783  77.907  90.942  1.00  0.66           O  
ATOM    245  CB  THR A  32      19.716  79.047  88.457  1.00  0.66           C  
ATOM    246  OG1 THR A  32      20.483  78.524  87.377  1.00  0.66           O  
ATOM    247  CG2 THR A  32      20.626  79.026  89.698  1.00  0.66           C  
ATOM    248  N   GLN A  33      17.188  79.872  90.049  1.00  0.62           N  
ATOM    249  CA  GLN A  33      16.479  80.344  91.231  1.00  0.62           C  
ATOM    250  C   GLN A  33      15.211  79.550  91.527  1.00  0.62           C  
ATOM    251  O   GLN A  33      14.904  79.202  92.667  1.00  0.62           O  
ATOM    252  CB  GLN A  33      16.111  81.844  91.084  1.00  0.62           C  
ATOM    253  CG  GLN A  33      17.329  82.785  90.918  1.00  0.62           C  
ATOM    254  CD  GLN A  33      18.234  82.754  92.149  1.00  0.62           C  
ATOM    255  OE1 GLN A  33      17.794  82.925  93.284  1.00  0.62           O  
ATOM    256  NE2 GLN A  33      19.552  82.542  91.934  1.00  0.62           N  
ATOM    257  N   PHE A  34      14.433  79.224  90.478  1.00  0.66           N  
ATOM    258  CA  PHE A  34      13.181  78.493  90.583  1.00  0.66           C  
ATOM    259  C   PHE A  34      13.382  77.080  91.098  1.00  0.66           C  
ATOM    260  O   PHE A  34      12.610  76.594  91.922  1.00  0.66           O  
ATOM    261  CB  PHE A  34      12.406  78.449  89.236  1.00  0.66           C  
ATOM    262  CG  PHE A  34      12.029  79.804  88.672  1.00  0.66           C  
ATOM    263  CD1 PHE A  34      12.230  81.031  89.340  1.00  0.66           C  
ATOM    264  CD2 PHE A  34      11.474  79.838  87.380  1.00  0.66           C  
ATOM    265  CE1 PHE A  34      11.935  82.243  88.713  1.00  0.66           C  
ATOM    266  CE2 PHE A  34      11.134  81.053  86.770  1.00  0.66           C  
ATOM    267  CZ  PHE A  34      11.368  82.259  87.439  1.00  0.66           C  
ATOM    268  N   LEU A  35      14.462  76.399  90.659  1.00  0.69           N  
ATOM    269  CA  LEU A  35      14.863  75.107  91.182  1.00  0.69           C  
ATOM    270  C   LEU A  35      15.190  75.154  92.673  1.00  0.69           C  
ATOM    271  O   LEU A  35      14.702  74.330  93.440  1.00  0.69           O  
ATOM    272  CB  LEU A  35      16.060  74.545  90.371  1.00  0.69           C  
ATOM    273  CG  LEU A  35      16.495  73.108  90.738  1.00  0.69           C  
ATOM    274  CD1 LEU A  35      15.380  72.074  90.514  1.00  0.69           C  
ATOM    275  CD2 LEU A  35      17.747  72.699  89.947  1.00  0.69           C  
ATOM    276  N   LEU A  36      15.945  76.172  93.150  1.00  0.67           N  
ATOM    277  CA  LEU A  36      16.231  76.356  94.572  1.00  0.67           C  
ATOM    278  C   LEU A  36      14.981  76.544  95.427  1.00  0.67           C  
ATOM    279  O   LEU A  36      14.844  75.970  96.510  1.00  0.67           O  
ATOM    280  CB  LEU A  36      17.109  77.610  94.819  1.00  0.67           C  
ATOM    281  CG  LEU A  36      18.545  77.544  94.271  1.00  0.67           C  
ATOM    282  CD1 LEU A  36      19.192  78.932  94.395  1.00  0.67           C  
ATOM    283  CD2 LEU A  36      19.397  76.494  94.999  1.00  0.67           C  
ATOM    284  N   ALA A  37      14.024  77.358  94.939  1.00  0.71           N  
ATOM    285  CA  ALA A  37      12.737  77.570  95.565  1.00  0.71           C  
ATOM    286  C   ALA A  37      11.843  76.334  95.586  1.00  0.71           C  
ATOM    287  O   ALA A  37      11.137  76.076  96.559  1.00  0.71           O  
ATOM    288  CB  ALA A  37      12.010  78.736  94.867  1.00  0.71           C  
ATOM    289  N   ALA A  38      11.839  75.547  94.495  1.00  0.74           N  
ATOM    290  CA  ALA A  38      11.114  74.300  94.395  1.00  0.74           C  
ATOM    291  C   ALA A  38      11.659  73.164  95.254  1.00  0.74           C  
ATOM    292  O   ALA A  38      10.894  72.472  95.921  1.00  0.74           O  
ATOM    293  CB  ALA A  38      11.083  73.854  92.930  1.00  0.74           C  
ATOM    294  N   LEU A  39      12.999  72.971  95.301  1.00  0.66           N  
ATOM    295  CA  LEU A  39      13.662  71.954  96.117  1.00  0.66           C  
ATOM    296  C   LEU A  39      13.397  72.122  97.608  1.00  0.66           C  
ATOM    297  O   LEU A  39      13.345  71.157  98.364  1.00  0.66           O  
ATOM    298  CB  LEU A  39      15.204  71.953  95.908  1.00  0.66           C  
ATOM    299  CG  LEU A  39      15.702  71.453  94.533  1.00  0.66           C  
ATOM    300  CD1 LEU A  39      17.211  71.713  94.390  1.00  0.66           C  
ATOM    301  CD2 LEU A  39      15.404  69.966  94.291  1.00  0.66           C  
ATOM    302  N   THR A  40      13.216  73.373  98.064  1.00  0.68           N  
ATOM    303  CA  THR A  40      12.941  73.695  99.456  1.00  0.68           C  
ATOM    304  C   THR A  40      11.453  73.877  99.732  1.00  0.68           C  
ATOM    305  O   THR A  40      11.058  74.137 100.866  1.00  0.68           O  
ATOM    306  CB  THR A  40      13.668  74.966  99.885  1.00  0.68           C  
ATOM    307  OG1 THR A  40      13.486  76.026  98.959  1.00  0.68           O  
ATOM    308  CG2 THR A  40      15.180  74.741  99.902  1.00  0.68           C  
ATOM    309  N   GLY A  41      10.567  73.699  98.721  1.00  0.71           N  
ATOM    310  CA  GLY A  41       9.117  73.722  98.929  1.00  0.71           C  
ATOM    311  C   GLY A  41       8.489  75.079  99.139  1.00  0.71           C  
ATOM    312  O   GLY A  41       7.411  75.192  99.716  1.00  0.71           O  
ATOM    313  N   ASN A  42       9.143  76.167  98.696  1.00  0.66           N  
ATOM    314  CA  ASN A  42       8.655  77.515  98.953  1.00  0.66           C  
ATOM    315  C   ASN A  42       7.508  77.975  98.063  1.00  0.66           C  
ATOM    316  O   ASN A  42       6.744  78.869  98.426  1.00  0.66           O  
ATOM    317  CB  ASN A  42       9.776  78.549  98.739  1.00  0.66           C  
ATOM    318  CG  ASN A  42      10.872  78.346  99.769  1.00  0.66           C  
ATOM    319  OD1 ASN A  42      10.640  78.119 100.958  1.00  0.66           O  
ATOM    320  ND2 ASN A  42      12.125  78.490  99.293  1.00  0.66           N  
ATOM    321  N   ILE A  43       7.379  77.406  96.849  1.00  0.67           N  
ATOM    322  CA  ILE A  43       6.364  77.808  95.882  1.00  0.67           C  
ATOM    323  C   ILE A  43       4.965  77.462  96.367  1.00  0.67           C  
ATOM    324  O   ILE A  43       4.661  76.317  96.682  1.00  0.67           O  
ATOM    325  CB  ILE A  43       6.635  77.248  94.483  1.00  0.67           C  
ATOM    326  CG1 ILE A  43       7.981  77.809  93.957  1.00  0.67           C  
ATOM    327  CG2 ILE A  43       5.474  77.586  93.511  1.00  0.67           C  
ATOM    328  CD1 ILE A  43       8.483  77.114  92.690  1.00  0.67           C  
ATOM    329  N   GLY A  44       4.070  78.472  96.446  1.00  0.68           N  
ATOM    330  CA  GLY A  44       2.718  78.290  96.962  1.00  0.68           C  
ATOM    331  C   GLY A  44       2.560  78.393  98.449  1.00  0.68           C  
ATOM    332  O   GLY A  44       1.476  78.172  98.980  1.00  0.68           O  
ATOM    333  N   LYS A  45       3.619  78.774  99.177  1.00  0.60           N  
ATOM    334  CA  LYS A  45       3.537  78.971 100.604  1.00  0.60           C  
ATOM    335  C   LYS A  45       3.661  80.446 100.947  1.00  0.60           C  
ATOM    336  O   LYS A  45       4.539  81.153 100.458  1.00  0.60           O  
ATOM    337  CB  LYS A  45       4.649  78.181 101.329  1.00  0.60           C  
ATOM    338  CG  LYS A  45       4.496  78.208 102.855  1.00  0.60           C  
ATOM    339  CD  LYS A  45       5.558  77.364 103.562  1.00  0.60           C  
ATOM    340  CE  LYS A  45       5.336  77.241 105.073  1.00  0.60           C  
ATOM    341  NZ  LYS A  45       5.405  78.575 105.712  1.00  0.60           N  
ATOM    342  N   ILE A  46       2.782  80.962 101.840  1.00  0.58           N  
ATOM    343  CA  ILE A  46       2.918  82.304 102.399  1.00  0.58           C  
ATOM    344  C   ILE A  46       4.249  82.456 103.130  1.00  0.58           C  
ATOM    345  O   ILE A  46       4.594  81.640 103.991  1.00  0.58           O  
ATOM    346  CB  ILE A  46       1.778  82.681 103.349  1.00  0.58           C  
ATOM    347  CG1 ILE A  46       0.414  82.608 102.625  1.00  0.58           C  
ATOM    348  CG2 ILE A  46       1.996  84.097 103.943  1.00  0.58           C  
ATOM    349  CD1 ILE A  46      -0.779  82.648 103.587  1.00  0.58           C  
ATOM    350  N   ALA A  47       5.001  83.504 102.732  1.00  0.66           N  
ATOM    351  CA  ALA A  47       6.306  83.920 103.212  1.00  0.66           C  
ATOM    352  C   ALA A  47       7.450  83.250 102.468  1.00  0.66           C  
ATOM    353  O   ALA A  47       8.617  83.447 102.795  1.00  0.66           O  
ATOM    354  CB  ALA A  47       6.498  83.814 104.740  1.00  0.66           C  
ATOM    355  N   GLY A  48       7.142  82.499 101.394  1.00  0.66           N  
ATOM    356  CA  GLY A  48       8.135  82.041 100.444  1.00  0.66           C  
ATOM    357  C   GLY A  48       7.757  82.485  99.066  1.00  0.66           C  
ATOM    358  O   GLY A  48       6.867  83.316  98.908  1.00  0.66           O  
ATOM    359  N   ASN A  49       8.449  81.908  98.059  1.00  0.64           N  
ATOM    360  CA  ASN A  49       8.127  81.908  96.636  1.00  0.64           C  
ATOM    361  C   ASN A  49       9.128  82.710  95.790  1.00  0.64           C  
ATOM    362  O   ASN A  49       9.971  83.469  96.267  1.00  0.64           O  
ATOM    363  CB  ASN A  49       6.620  82.216  96.296  1.00  0.64           C  
ATOM    364  CG  ASN A  49       6.204  81.930  94.857  1.00  0.64           C  
ATOM    365  OD1 ASN A  49       6.335  80.813  94.363  1.00  0.64           O  
ATOM    366  ND2 ASN A  49       5.769  82.976  94.127  1.00  0.64           N  
ATOM    367  N   ILE A  50       9.044  82.486  94.465  1.00  0.62           N  
ATOM    368  CA  ILE A  50       9.552  83.290  93.371  1.00  0.62           C  
ATOM    369  C   ILE A  50       8.906  84.678  93.349  1.00  0.62           C  
ATOM    370  O   ILE A  50       7.754  84.850  92.952  1.00  0.62           O  
ATOM    371  CB  ILE A  50       9.232  82.567  92.059  1.00  0.62           C  
ATOM    372  CG1 ILE A  50       9.853  81.145  92.030  1.00  0.62           C  
ATOM    373  CG2 ILE A  50       9.692  83.417  90.854  1.00  0.62           C  
ATOM    374  CD1 ILE A  50       9.294  80.266  90.903  1.00  0.62           C  
ATOM    375  N   GLY A  51       9.640  85.724  93.765  1.00  0.61           N  
ATOM    376  CA  GLY A  51       9.171  87.102  93.744  1.00  0.61           C  
ATOM    377  C   GLY A  51       9.712  87.831  92.551  1.00  0.61           C  
ATOM    378  O   GLY A  51      10.665  88.594  92.660  1.00  0.61           O  
ATOM    379  N   SER A  52       9.122  87.609  91.364  1.00  0.57           N  
ATOM    380  CA  SER A  52       9.553  88.285  90.144  1.00  0.57           C  
ATOM    381  C   SER A  52       8.822  89.602  89.966  1.00  0.57           C  
ATOM    382  O   SER A  52       7.600  89.638  89.825  1.00  0.57           O  
ATOM    383  CB  SER A  52       9.345  87.414  88.875  1.00  0.57           C  
ATOM    384  OG  SER A  52       9.915  88.024  87.713  1.00  0.57           O  
ATOM    385  N   TYR A  53       9.566  90.727  89.981  1.00  0.56           N  
ATOM    386  CA  TYR A  53       8.996  92.054  89.844  1.00  0.56           C  
ATOM    387  C   TYR A  53       9.690  92.810  88.719  1.00  0.56           C  
ATOM    388  O   TYR A  53      10.914  92.809  88.583  1.00  0.56           O  
ATOM    389  CB  TYR A  53       9.085  92.878  91.158  1.00  0.56           C  
ATOM    390  CG  TYR A  53       8.382  92.164  92.285  1.00  0.56           C  
ATOM    391  CD1 TYR A  53       7.004  91.888  92.222  1.00  0.56           C  
ATOM    392  CD2 TYR A  53       9.105  91.742  93.413  1.00  0.56           C  
ATOM    393  CE1 TYR A  53       6.366  91.195  93.261  1.00  0.56           C  
ATOM    394  CE2 TYR A  53       8.468  91.054  94.457  1.00  0.56           C  
ATOM    395  CZ  TYR A  53       7.099  90.779  94.376  1.00  0.56           C  
ATOM    396  OH  TYR A  53       6.451  90.076  95.410  1.00  0.56           O  
ATOM    397  N   ALA A  54       8.903  93.477  87.851  1.00  0.61           N  
ATOM    398  CA  ALA A  54       9.451  94.204  86.727  1.00  0.61           C  
ATOM    399  C   ALA A  54       8.623  95.448  86.414  1.00  0.61           C  
ATOM    400  O   ALA A  54       8.733  96.482  87.069  1.00  0.61           O  
ATOM    401  CB  ALA A  54       9.539  93.248  85.514  1.00  0.61           C  
ATOM    402  N   GLY A  55       7.770  95.386  85.372  1.00  0.62           N  
ATOM    403  CA  GLY A  55       6.798  96.423  85.052  1.00  0.62           C  
ATOM    404  C   GLY A  55       5.469  96.147  85.695  1.00  0.62           C  
ATOM    405  O   GLY A  55       5.271  95.127  86.351  1.00  0.62           O  
ATOM    406  N   ASN A  56       4.487  97.044  85.477  1.00  0.57           N  
ATOM    407  CA  ASN A  56       3.134  96.875  85.972  1.00  0.57           C  
ATOM    408  C   ASN A  56       2.327  95.902  85.100  1.00  0.57           C  
ATOM    409  O   ASN A  56       1.376  96.279  84.422  1.00  0.57           O  
ATOM    410  CB  ASN A  56       2.430  98.259  86.075  1.00  0.57           C  
ATOM    411  CG  ASN A  56       1.231  98.133  87.007  1.00  0.57           C  
ATOM    412  OD1 ASN A  56       1.220  97.234  87.848  1.00  0.57           O  
ATOM    413  ND2 ASN A  56       0.224  99.020  86.880  1.00  0.57           N  
ATOM    414  N   TYR A  57       2.727  94.617  85.076  1.00  0.48           N  
ATOM    415  CA  TYR A  57       2.150  93.612  84.199  1.00  0.48           C  
ATOM    416  C   TYR A  57       0.826  93.042  84.684  1.00  0.48           C  
ATOM    417  O   TYR A  57       0.044  92.501  83.905  1.00  0.48           O  
ATOM    418  CB  TYR A  57       3.138  92.423  84.045  1.00  0.48           C  
ATOM    419  CG  TYR A  57       4.307  92.812  83.184  1.00  0.48           C  
ATOM    420  CD1 TYR A  57       4.119  92.974  81.802  1.00  0.48           C  
ATOM    421  CD2 TYR A  57       5.596  92.975  83.721  1.00  0.48           C  
ATOM    422  CE1 TYR A  57       5.194  93.313  80.969  1.00  0.48           C  
ATOM    423  CE2 TYR A  57       6.675  93.306  82.885  1.00  0.48           C  
ATOM    424  CZ  TYR A  57       6.469  93.488  81.513  1.00  0.48           C  
ATOM    425  OH  TYR A  57       7.548  93.839  80.679  1.00  0.48           O  
ATOM    426  N   ARG A  58       0.517  93.133  85.990  1.00  0.44           N  
ATOM    427  CA  ARG A  58      -0.648  92.457  86.519  1.00  0.44           C  
ATOM    428  C   ARG A  58      -1.879  93.343  86.517  1.00  0.44           C  
ATOM    429  O   ARG A  58      -2.203  94.009  87.499  1.00  0.44           O  
ATOM    430  CB  ARG A  58      -0.409  91.891  87.940  1.00  0.44           C  
ATOM    431  CG  ARG A  58      -1.566  90.995  88.431  1.00  0.44           C  
ATOM    432  CD  ARG A  58      -1.348  90.436  89.833  1.00  0.44           C  
ATOM    433  NE  ARG A  58      -2.544  89.573  90.104  1.00  0.44           N  
ATOM    434  CZ  ARG A  58      -2.641  88.712  91.123  1.00  0.44           C  
ATOM    435  NH1 ARG A  58      -3.652  87.846  91.144  1.00  0.44           N  
ATOM    436  NH2 ARG A  58      -1.761  88.717  92.121  1.00  0.44           N  
ATOM    437  N   VAL A  59      -2.655  93.289  85.420  1.00  0.44           N  
ATOM    438  CA  VAL A  59      -3.984  93.870  85.356  1.00  0.44           C  
ATOM    439  C   VAL A  59      -4.944  92.922  86.064  1.00  0.44           C  
ATOM    440  O   VAL A  59      -5.451  91.956  85.500  1.00  0.44           O  
ATOM    441  CB  VAL A  59      -4.438  94.145  83.924  1.00  0.44           C  
ATOM    442  CG1 VAL A  59      -5.782  94.906  83.923  1.00  0.44           C  
ATOM    443  CG2 VAL A  59      -3.357  94.985  83.213  1.00  0.44           C  
ATOM    444  N   ALA A  60      -5.171  93.150  87.375  1.00  0.41           N  
ATOM    445  CA  ALA A  60      -5.816  92.203  88.272  1.00  0.41           C  
ATOM    446  C   ALA A  60      -7.233  91.788  87.900  1.00  0.41           C  
ATOM    447  O   ALA A  60      -7.629  90.637  88.062  1.00  0.41           O  
ATOM    448  CB  ALA A  60      -5.819  92.768  89.704  1.00  0.41           C  
ATOM    449  N   MET A  61      -8.030  92.722  87.371  1.00  0.41           N  
ATOM    450  CA  MET A  61      -9.381  92.499  86.909  1.00  0.41           C  
ATOM    451  C   MET A  61      -9.432  91.963  85.480  1.00  0.41           C  
ATOM    452  O   MET A  61     -10.172  92.452  84.625  1.00  0.41           O  
ATOM    453  CB  MET A  61     -10.192  93.806  87.087  1.00  0.41           C  
ATOM    454  CG  MET A  61      -9.536  95.068  86.501  1.00  0.41           C  
ATOM    455  SD  MET A  61     -10.334  96.565  87.113  1.00  0.41           S  
ATOM    456  CE  MET A  61      -9.243  97.675  86.195  1.00  0.41           C  
ATOM    457  N   PHE A  62      -8.633  90.905  85.209  1.00  0.43           N  
ATOM    458  CA  PHE A  62      -8.331  90.426  83.874  1.00  0.43           C  
ATOM    459  C   PHE A  62      -9.530  90.048  83.038  1.00  0.43           C  
ATOM    460  O   PHE A  62      -9.561  90.469  81.902  1.00  0.43           O  
ATOM    461  CB  PHE A  62      -7.229  89.313  83.828  1.00  0.43           C  
ATOM    462  CG  PHE A  62      -6.915  88.871  82.402  1.00  0.43           C  
ATOM    463  CD1 PHE A  62      -7.565  87.740  81.875  1.00  0.43           C  
ATOM    464  CD2 PHE A  62      -6.080  89.620  81.550  1.00  0.43           C  
ATOM    465  CE1 PHE A  62      -7.388  87.360  80.540  1.00  0.43           C  
ATOM    466  CE2 PHE A  62      -5.887  89.233  80.214  1.00  0.43           C  
ATOM    467  CZ  PHE A  62      -6.538  88.100  79.711  1.00  0.43           C  
ATOM    468  N   ASN A  63     -10.576  89.315  83.464  1.00  0.50           N  
ATOM    469  CA  ASN A  63     -11.562  88.927  82.454  1.00  0.50           C  
ATOM    470  C   ASN A  63     -12.499  90.063  82.012  1.00  0.50           C  
ATOM    471  O   ASN A  63     -13.158  89.961  80.979  1.00  0.50           O  
ATOM    472  CB  ASN A  63     -12.332  87.631  82.811  1.00  0.50           C  
ATOM    473  CG  ASN A  63     -13.116  87.793  84.104  1.00  0.50           C  
ATOM    474  OD1 ASN A  63     -12.553  88.060  85.164  1.00  0.50           O  
ATOM    475  ND2 ASN A  63     -14.455  87.649  84.029  1.00  0.50           N  
ATOM    476  N   GLY A  64     -12.552  91.189  82.762  1.00  0.43           N  
ATOM    477  CA  GLY A  64     -13.390  92.335  82.420  1.00  0.43           C  
ATOM    478  C   GLY A  64     -12.812  93.256  81.375  1.00  0.43           C  
ATOM    479  O   GLY A  64     -13.543  93.856  80.589  1.00  0.43           O  
ATOM    480  N   VAL A  65     -11.479  93.418  81.351  1.00  0.50           N  
ATOM    481  CA  VAL A  65     -10.786  94.325  80.435  1.00  0.50           C  
ATOM    482  C   VAL A  65     -10.685  93.861  78.948  1.00  0.50           C  
ATOM    483  O   VAL A  65     -11.023  94.665  78.084  1.00  0.50           O  
ATOM    484  CB  VAL A  65      -9.431  94.792  80.995  1.00  0.50           C  
ATOM    485  CG1 VAL A  65      -9.038  96.116  80.326  1.00  0.50           C  
ATOM    486  CG2 VAL A  65      -9.511  95.118  82.496  1.00  0.50           C  
ATOM    487  N   PRO A  66     -10.314  92.636  78.523  1.00  0.47           N  
ATOM    488  CA  PRO A  66     -10.055  92.218  77.137  1.00  0.47           C  
ATOM    489  C   PRO A  66     -11.186  92.431  76.189  1.00  0.47           C  
ATOM    490  O   PRO A  66     -10.961  92.754  75.032  1.00  0.47           O  
ATOM    491  CB  PRO A  66      -9.778  90.710  77.245  1.00  0.47           C  
ATOM    492  CG  PRO A  66      -9.092  90.586  78.594  1.00  0.47           C  
ATOM    493  CD  PRO A  66      -9.791  91.651  79.429  1.00  0.47           C  
ATOM    494  N   GLN A  67     -12.418  92.246  76.668  1.00  0.31           N  
ATOM    495  CA  GLN A  67     -13.591  92.411  75.843  1.00  0.31           C  
ATOM    496  C   GLN A  67     -14.006  93.878  75.696  1.00  0.31           C  
ATOM    497  O   GLN A  67     -14.907  94.197  74.931  1.00  0.31           O  
ATOM    498  CB  GLN A  67     -14.782  91.651  76.443  1.00  0.31           C  
ATOM    499  CG  GLN A  67     -14.613  90.137  76.659  1.00  0.31           C  
ATOM    500  CD  GLN A  67     -15.901  89.642  77.307  1.00  0.31           C  
ATOM    501  OE1 GLN A  67     -16.786  90.437  77.639  1.00  0.31           O  
ATOM    502  NE2 GLN A  67     -16.038  88.313  77.485  1.00  0.31           N  
ATOM    503  N   TYR A  68     -13.379  94.797  76.467  1.00  0.35           N  
ATOM    504  CA  TYR A  68     -13.388  96.230  76.217  1.00  0.35           C  
ATOM    505  C   TYR A  68     -12.286  96.591  75.224  1.00  0.35           C  
ATOM    506  O   TYR A  68     -12.489  97.374  74.304  1.00  0.35           O  
ATOM    507  CB  TYR A  68     -13.143  96.977  77.570  1.00  0.35           C  
ATOM    508  CG  TYR A  68     -13.005  98.471  77.453  1.00  0.35           C  
ATOM    509  CD1 TYR A  68     -11.782  99.087  77.776  1.00  0.35           C  
ATOM    510  CD2 TYR A  68     -14.056  99.256  76.962  1.00  0.35           C  
ATOM    511  CE1 TYR A  68     -11.616 100.470  77.610  1.00  0.35           C  
ATOM    512  CE2 TYR A  68     -13.882 100.636  76.775  1.00  0.35           C  
ATOM    513  CZ  TYR A  68     -12.669 101.241  77.110  1.00  0.35           C  
ATOM    514  OH  TYR A  68     -12.508 102.621  76.891  1.00  0.35           O  
ATOM    515  N   ILE A  69     -11.080  96.015  75.420  1.00  0.41           N  
ATOM    516  CA  ILE A  69      -9.888  96.264  74.614  1.00  0.41           C  
ATOM    517  C   ILE A  69     -10.049  95.826  73.171  1.00  0.41           C  
ATOM    518  O   ILE A  69      -9.653  96.531  72.243  1.00  0.41           O  
ATOM    519  CB  ILE A  69      -8.665  95.547  75.214  1.00  0.41           C  
ATOM    520  CG1 ILE A  69      -8.305  96.136  76.594  1.00  0.41           C  
ATOM    521  CG2 ILE A  69      -7.430  95.625  74.283  1.00  0.41           C  
ATOM    522  CD1 ILE A  69      -7.278  95.287  77.360  1.00  0.41           C  
ATOM    523  N   ALA A  70     -10.610  94.625  72.946  1.00  0.42           N  
ATOM    524  CA  ALA A  70     -10.558  94.017  71.648  1.00  0.42           C  
ATOM    525  C   ALA A  70     -11.758  93.137  71.358  1.00  0.42           C  
ATOM    526  O   ALA A  70     -12.297  92.419  72.201  1.00  0.42           O  
ATOM    527  CB  ALA A  70      -9.272  93.175  71.536  1.00  0.42           C  
ATOM    528  N   GLU A  71     -12.177  93.159  70.085  1.00  0.26           N  
ATOM    529  CA  GLU A  71     -13.199  92.305  69.535  1.00  0.26           C  
ATOM    530  C   GLU A  71     -12.622  90.929  69.274  1.00  0.26           C  
ATOM    531  O   GLU A  71     -11.728  90.775  68.453  1.00  0.26           O  
ATOM    532  CB  GLU A  71     -13.677  92.936  68.212  1.00  0.26           C  
ATOM    533  CG  GLU A  71     -14.580  94.167  68.465  1.00  0.26           C  
ATOM    534  CD  GLU A  71     -16.038  93.790  68.724  1.00  0.26           C  
ATOM    535  OE1 GLU A  71     -16.485  92.700  68.270  1.00  0.26           O  
ATOM    536  OE2 GLU A  71     -16.761  94.588  69.369  1.00  0.26           O  
ATOM    537  N   ASN A  72     -13.092  89.890  69.991  1.00  0.34           N  
ATOM    538  CA  ASN A  72     -12.602  88.527  69.849  1.00  0.34           C  
ATOM    539  C   ASN A  72     -13.329  87.822  68.691  1.00  0.34           C  
ATOM    540  O   ASN A  72     -14.553  87.694  68.777  1.00  0.34           O  
ATOM    541  CB  ASN A  72     -12.811  87.780  71.205  1.00  0.34           C  
ATOM    542  CG  ASN A  72     -12.136  86.410  71.282  1.00  0.34           C  
ATOM    543  OD1 ASN A  72     -11.870  85.733  70.294  1.00  0.34           O  
ATOM    544  ND2 ASN A  72     -11.845  85.951  72.521  1.00  0.34           N  
ATOM    545  N   PRO A  73     -12.689  87.362  67.609  1.00  0.28           N  
ATOM    546  CA  PRO A  73     -11.244  87.146  67.477  1.00  0.28           C  
ATOM    547  C   PRO A  73     -10.532  88.375  66.939  1.00  0.28           C  
ATOM    548  O   PRO A  73     -10.883  88.899  65.884  1.00  0.28           O  
ATOM    549  CB  PRO A  73     -11.137  85.990  66.466  1.00  0.28           C  
ATOM    550  CG  PRO A  73     -12.398  86.130  65.609  1.00  0.28           C  
ATOM    551  CD  PRO A  73     -13.443  86.581  66.627  1.00  0.28           C  
ATOM    552  N   PHE A  74      -9.508  88.857  67.668  1.00  0.33           N  
ATOM    553  CA  PHE A  74      -8.792  90.066  67.323  1.00  0.33           C  
ATOM    554  C   PHE A  74      -7.550  89.749  66.517  1.00  0.33           C  
ATOM    555  O   PHE A  74      -6.984  88.660  66.600  1.00  0.33           O  
ATOM    556  CB  PHE A  74      -8.452  90.925  68.578  1.00  0.33           C  
ATOM    557  CG  PHE A  74      -7.728  90.138  69.639  1.00  0.33           C  
ATOM    558  CD1 PHE A  74      -8.433  89.498  70.673  1.00  0.33           C  
ATOM    559  CD2 PHE A  74      -6.333  90.011  69.586  1.00  0.33           C  
ATOM    560  CE1 PHE A  74      -7.756  88.711  71.613  1.00  0.33           C  
ATOM    561  CE2 PHE A  74      -5.650  89.223  70.520  1.00  0.33           C  
ATOM    562  CZ  PHE A  74      -6.365  88.569  71.531  1.00  0.33           C  
ATOM    563  N   ASP A  75      -7.103  90.723  65.711  1.00  0.34           N  
ATOM    564  CA  ASP A  75      -5.943  90.584  64.871  1.00  0.34           C  
ATOM    565  C   ASP A  75      -4.675  90.954  65.646  1.00  0.34           C  
ATOM    566  O   ASP A  75      -4.661  91.883  66.457  1.00  0.34           O  
ATOM    567  CB  ASP A  75      -6.166  91.452  63.605  1.00  0.34           C  
ATOM    568  CG  ASP A  75      -5.307  91.009  62.433  1.00  0.34           C  
ATOM    569  OD1 ASP A  75      -4.562  90.007  62.580  1.00  0.34           O  
ATOM    570  OD2 ASP A  75      -5.423  91.665  61.369  1.00  0.34           O  
ATOM    571  N   ILE A  76      -3.591  90.189  65.417  1.00  0.31           N  
ATOM    572  CA  ILE A  76      -2.261  90.419  65.952  1.00  0.31           C  
ATOM    573  C   ILE A  76      -1.263  89.953  64.913  1.00  0.31           C  
ATOM    574  O   ILE A  76      -1.422  88.923  64.260  1.00  0.31           O  
ATOM    575  CB  ILE A  76      -1.904  89.727  67.279  1.00  0.31           C  
ATOM    576  CG1 ILE A  76      -2.143  88.197  67.263  1.00  0.31           C  
ATOM    577  CG2 ILE A  76      -2.657  90.407  68.439  1.00  0.31           C  
ATOM    578  CD1 ILE A  76      -1.498  87.496  68.460  1.00  0.31           C  
ATOM    579  N   GLU A  77      -0.174  90.716  64.737  1.00  0.26           N  
ATOM    580  CA  GLU A  77       0.881  90.379  63.809  1.00  0.26           C  
ATOM    581  C   GLU A  77       1.810  89.317  64.395  1.00  0.26           C  
ATOM    582  O   GLU A  77       1.956  89.184  65.611  1.00  0.26           O  
ATOM    583  CB  GLU A  77       1.643  91.658  63.387  1.00  0.26           C  
ATOM    584  CG  GLU A  77       0.725  92.709  62.694  1.00  0.26           C  
ATOM    585  CD  GLU A  77       1.396  94.067  62.460  1.00  0.26           C  
ATOM    586  OE1 GLU A  77       2.476  94.313  63.048  1.00  0.26           O  
ATOM    587  OE2 GLU A  77       0.819  94.896  61.705  1.00  0.26           O  
ATOM    588  N   LEU A  78       2.431  88.494  63.530  1.00  0.24           N  
ATOM    589  CA  LEU A  78       3.277  87.392  63.938  1.00  0.24           C  
ATOM    590  C   LEU A  78       4.518  87.379  63.071  1.00  0.24           C  
ATOM    591  O   LEU A  78       4.416  87.315  61.851  1.00  0.24           O  
ATOM    592  CB  LEU A  78       2.577  86.023  63.721  1.00  0.24           C  
ATOM    593  CG  LEU A  78       1.370  85.742  64.636  1.00  0.24           C  
ATOM    594  CD1 LEU A  78       0.502  84.653  64.000  1.00  0.24           C  
ATOM    595  CD2 LEU A  78       1.798  85.302  66.044  1.00  0.24           C  
ATOM    596  N   ASP A  79       5.710  87.385  63.694  1.00  0.22           N  
ATOM    597  CA  ASP A  79       6.976  87.188  63.023  1.00  0.22           C  
ATOM    598  C   ASP A  79       7.612  85.933  63.594  1.00  0.22           C  
ATOM    599  O   ASP A  79       7.569  85.684  64.801  1.00  0.22           O  
ATOM    600  CB  ASP A  79       7.961  88.346  63.298  1.00  0.22           C  
ATOM    601  CG  ASP A  79       7.510  89.612  62.601  1.00  0.22           C  
ATOM    602  OD1 ASP A  79       7.745  89.711  61.370  1.00  0.22           O  
ATOM    603  OD2 ASP A  79       6.992  90.508  63.313  1.00  0.22           O  
ATOM    604  N   GLY A  80       8.231  85.092  62.743  1.00  0.22           N  
ATOM    605  CA  GLY A  80       8.941  83.910  63.209  1.00  0.22           C  
ATOM    606  C   GLY A  80      10.243  83.689  62.489  1.00  0.22           C  
ATOM    607  O   GLY A  80      10.318  83.715  61.265  1.00  0.22           O  
ATOM    608  N   ALA A  81      11.323  83.417  63.243  1.00  0.22           N  
ATOM    609  CA  ALA A  81      12.641  83.163  62.697  1.00  0.22           C  
ATOM    610  C   ALA A  81      12.936  81.665  62.712  1.00  0.22           C  
ATOM    611  O   ALA A  81      12.173  80.871  63.255  1.00  0.22           O  
ATOM    612  CB  ALA A  81      13.699  84.002  63.441  1.00  0.22           C  
ATOM    613  N   LYS A  82      14.014  81.221  62.034  1.00  0.19           N  
ATOM    614  CA  LYS A  82      14.270  79.805  61.830  1.00  0.19           C  
ATOM    615  C   LYS A  82      15.724  79.447  62.091  1.00  0.19           C  
ATOM    616  O   LYS A  82      16.604  80.111  61.544  1.00  0.19           O  
ATOM    617  CB  LYS A  82      13.969  79.394  60.375  1.00  0.19           C  
ATOM    618  CG  LYS A  82      12.497  79.602  60.007  1.00  0.19           C  
ATOM    619  CD  LYS A  82      12.200  79.044  58.613  1.00  0.19           C  
ATOM    620  CE  LYS A  82      10.770  79.318  58.155  1.00  0.19           C  
ATOM    621  NZ  LYS A  82      10.598  78.862  56.758  1.00  0.19           N  
ATOM    622  N   PRO A  83      16.038  78.419  62.873  1.00  0.21           N  
ATOM    623  CA  PRO A  83      17.422  77.992  63.042  1.00  0.21           C  
ATOM    624  C   PRO A  83      17.642  76.623  62.411  1.00  0.21           C  
ATOM    625  O   PRO A  83      16.717  75.814  62.335  1.00  0.21           O  
ATOM    626  CB  PRO A  83      17.531  77.899  64.567  1.00  0.21           C  
ATOM    627  CG  PRO A  83      16.168  77.339  64.983  1.00  0.21           C  
ATOM    628  CD  PRO A  83      15.204  78.029  64.019  1.00  0.21           C  
ATOM    629  N   ALA A  84      18.877  76.328  61.960  1.00  0.18           N  
ATOM    630  CA  ALA A  84      19.249  75.030  61.434  1.00  0.18           C  
ATOM    631  C   ALA A  84      20.378  74.446  62.266  1.00  0.18           C  
ATOM    632  O   ALA A  84      21.368  75.119  62.543  1.00  0.18           O  
ATOM    633  CB  ALA A  84      19.696  75.164  59.967  1.00  0.18           C  
ATOM    634  N   ARG A  85      20.242  73.188  62.730  1.00  0.24           N  
ATOM    635  CA  ARG A  85      21.195  72.601  63.653  1.00  0.24           C  
ATOM    636  C   ARG A  85      21.096  71.071  63.574  1.00  0.24           C  
ATOM    637  O   ARG A  85      20.054  70.581  63.160  1.00  0.24           O  
ATOM    638  CB  ARG A  85      20.945  73.183  65.075  1.00  0.24           C  
ATOM    639  CG  ARG A  85      19.572  72.802  65.666  1.00  0.24           C  
ATOM    640  CD  ARG A  85      19.298  73.367  67.062  1.00  0.24           C  
ATOM    641  NE  ARG A  85      17.977  72.803  67.480  1.00  0.24           N  
ATOM    642  CZ  ARG A  85      16.768  73.304  67.211  1.00  0.24           C  
ATOM    643  NH1 ARG A  85      15.702  72.572  67.498  1.00  0.24           N  
ATOM    644  NH2 ARG A  85      16.593  74.464  66.595  1.00  0.24           N  
ATOM    645  N   PRO A  86      22.143  70.277  63.852  1.00  0.44           N  
ATOM    646  CA  PRO A  86      22.279  68.924  63.292  1.00  0.44           C  
ATOM    647  C   PRO A  86      21.633  68.559  61.954  1.00  0.44           C  
ATOM    648  O   PRO A  86      20.969  67.528  61.887  1.00  0.44           O  
ATOM    649  CB  PRO A  86      21.699  68.071  64.423  1.00  0.44           C  
ATOM    650  CG  PRO A  86      22.181  68.753  65.709  1.00  0.44           C  
ATOM    651  CD  PRO A  86      22.560  70.180  65.264  1.00  0.44           C  
ATOM    652  N   LYS A  87      21.828  69.361  60.882  1.00  0.33           N  
ATOM    653  CA  LYS A  87      21.142  69.263  59.589  1.00  0.33           C  
ATOM    654  C   LYS A  87      19.640  69.579  59.596  1.00  0.33           C  
ATOM    655  O   LYS A  87      19.080  69.967  58.573  1.00  0.33           O  
ATOM    656  CB  LYS A  87      21.347  67.897  58.875  1.00  0.33           C  
ATOM    657  CG  LYS A  87      22.810  67.452  58.735  1.00  0.33           C  
ATOM    658  CD  LYS A  87      22.881  66.011  58.206  1.00  0.33           C  
ATOM    659  CE  LYS A  87      24.308  65.470  58.117  1.00  0.33           C  
ATOM    660  NZ  LYS A  87      24.298  64.074  57.623  1.00  0.33           N  
ATOM    661  N   LEU A  88      18.958  69.457  60.745  1.00  0.34           N  
ATOM    662  CA  LEU A  88      17.538  69.666  60.896  1.00  0.34           C  
ATOM    663  C   LEU A  88      17.239  71.130  61.182  1.00  0.34           C  
ATOM    664  O   LEU A  88      17.883  71.806  61.983  1.00  0.34           O  
ATOM    665  CB  LEU A  88      16.992  68.734  62.010  1.00  0.34           C  
ATOM    666  CG  LEU A  88      15.467  68.759  62.253  1.00  0.34           C  
ATOM    667  CD1 LEU A  88      14.644  68.411  61.002  1.00  0.34           C  
ATOM    668  CD2 LEU A  88      15.105  67.788  63.386  1.00  0.34           C  
ATOM    669  N   TYR A  89      16.246  71.699  60.487  1.00  0.22           N  
ATOM    670  CA  TYR A  89      15.857  73.068  60.706  1.00  0.22           C  
ATOM    671  C   TYR A  89      14.386  73.103  61.042  1.00  0.22           C  
ATOM    672  O   TYR A  89      13.606  72.254  60.612  1.00  0.22           O  
ATOM    673  CB  TYR A  89      16.269  73.998  59.529  1.00  0.22           C  
ATOM    674  CG  TYR A  89      15.330  73.939  58.365  1.00  0.22           C  
ATOM    675  CD1 TYR A  89      15.491  72.995  57.343  1.00  0.22           C  
ATOM    676  CD2 TYR A  89      14.244  74.826  58.323  1.00  0.22           C  
ATOM    677  CE1 TYR A  89      14.590  72.962  56.268  1.00  0.22           C  
ATOM    678  CE2 TYR A  89      13.323  74.770  57.271  1.00  0.22           C  
ATOM    679  CZ  TYR A  89      13.509  73.854  56.234  1.00  0.22           C  
ATOM    680  OH  TYR A  89      12.646  73.882  55.119  1.00  0.22           O  
ATOM    681  N   TRP A  90      13.981  74.100  61.836  1.00  0.16           N  
ATOM    682  CA  TRP A  90      12.622  74.204  62.313  1.00  0.16           C  
ATOM    683  C   TRP A  90      11.936  75.411  61.707  1.00  0.16           C  
ATOM    684  O   TRP A  90      12.539  76.254  61.040  1.00  0.16           O  
ATOM    685  CB  TRP A  90      12.583  74.205  63.855  1.00  0.16           C  
ATOM    686  CG  TRP A  90      13.046  72.874  64.432  1.00  0.16           C  
ATOM    687  CD1 TRP A  90      14.320  72.408  64.622  1.00  0.16           C  
ATOM    688  CD2 TRP A  90      12.162  71.801  64.804  1.00  0.16           C  
ATOM    689  NE1 TRP A  90      14.289  71.138  65.154  1.00  0.16           N  
ATOM    690  CE2 TRP A  90      12.978  70.737  65.249  1.00  0.16           C  
ATOM    691  CE3 TRP A  90      10.772  71.684  64.782  1.00  0.16           C  
ATOM    692  CZ2 TRP A  90      12.420  69.544  65.677  1.00  0.16           C  
ATOM    693  CZ3 TRP A  90      10.210  70.470  65.206  1.00  0.16           C  
ATOM    694  CH2 TRP A  90      11.024  69.414  65.642  1.00  0.16           C  
ATOM    695  N   ARG A  91      10.606  75.492  61.865  1.00  0.19           N  
ATOM    696  CA  ARG A  91       9.815  76.572  61.328  1.00  0.19           C  
ATOM    697  C   ARG A  91       8.930  77.086  62.436  1.00  0.19           C  
ATOM    698  O   ARG A  91       8.495  76.316  63.283  1.00  0.19           O  
ATOM    699  CB  ARG A  91       8.894  76.132  60.156  1.00  0.19           C  
ATOM    700  CG  ARG A  91       9.627  75.491  58.960  1.00  0.19           C  
ATOM    701  CD  ARG A  91       8.676  75.168  57.801  1.00  0.19           C  
ATOM    702  NE  ARG A  91       9.507  74.582  56.695  1.00  0.19           N  
ATOM    703  CZ  ARG A  91       9.034  74.284  55.476  1.00  0.19           C  
ATOM    704  NH1 ARG A  91       9.813  73.643  54.611  1.00  0.19           N  
ATOM    705  NH2 ARG A  91       7.802  74.600  55.094  1.00  0.19           N  
ATOM    706  N   ALA A  92       8.631  78.394  62.429  1.00  0.22           N  
ATOM    707  CA  ALA A  92       7.643  78.988  63.298  1.00  0.22           C  
ATOM    708  C   ALA A  92       6.391  79.241  62.453  1.00  0.22           C  
ATOM    709  O   ALA A  92       6.172  78.519  61.482  1.00  0.22           O  
ATOM    710  CB  ALA A  92       8.256  80.275  63.887  1.00  0.22           C  
ATOM    711  N   GLU A  93       5.582  80.273  62.794  1.00  0.38           N  
ATOM    712  CA  GLU A  93       4.507  80.920  62.023  1.00  0.38           C  
ATOM    713  C   GLU A  93       3.644  80.055  61.080  1.00  0.38           C  
ATOM    714  O   GLU A  93       2.519  79.788  61.491  1.00  0.38           O  
ATOM    715  CB  GLU A  93       4.960  82.283  61.420  1.00  0.38           C  
ATOM    716  CG  GLU A  93       3.868  83.079  60.640  1.00  0.38           C  
ATOM    717  CD  GLU A  93       4.413  83.806  59.404  1.00  0.38           C  
ATOM    718  OE1 GLU A  93       5.632  83.684  59.120  1.00  0.38           O  
ATOM    719  OE2 GLU A  93       3.581  84.415  58.686  1.00  0.38           O  
ATOM    720  N   PRO A  94       3.998  79.538  59.883  1.00  0.34           N  
ATOM    721  CA  PRO A  94       3.215  78.521  59.176  1.00  0.34           C  
ATOM    722  C   PRO A  94       2.799  77.274  59.961  1.00  0.34           C  
ATOM    723  O   PRO A  94       1.909  76.559  59.505  1.00  0.34           O  
ATOM    724  CB  PRO A  94       4.111  78.115  57.992  1.00  0.34           C  
ATOM    725  CG  PRO A  94       5.018  79.317  57.711  1.00  0.34           C  
ATOM    726  CD  PRO A  94       5.043  80.107  59.022  1.00  0.34           C  
ATOM    727  N   ALA A  95       3.446  76.945  61.099  1.00  0.44           N  
ATOM    728  CA  ALA A  95       2.938  75.948  62.017  1.00  0.44           C  
ATOM    729  C   ALA A  95       1.938  76.623  62.952  1.00  0.44           C  
ATOM    730  O   ALA A  95       2.272  77.563  63.661  1.00  0.44           O  
ATOM    731  CB  ALA A  95       4.087  75.304  62.823  1.00  0.44           C  
ATOM    732  N   HIS A  96       0.658  76.192  62.905  1.00  0.29           N  
ATOM    733  CA  HIS A  96      -0.421  76.622  63.787  1.00  0.29           C  
ATOM    734  C   HIS A  96      -0.932  78.046  63.589  1.00  0.29           C  
ATOM    735  O   HIS A  96      -1.947  78.431  64.168  1.00  0.29           O  
ATOM    736  CB  HIS A  96      -0.178  76.266  65.276  1.00  0.29           C  
ATOM    737  CG  HIS A  96      -0.289  74.786  65.512  1.00  0.29           C  
ATOM    738  ND1 HIS A  96       0.702  73.930  65.076  1.00  0.29           N  
ATOM    739  CD2 HIS A  96      -1.268  74.080  66.138  1.00  0.29           C  
ATOM    740  CE1 HIS A  96       0.327  72.731  65.457  1.00  0.29           C  
ATOM    741  NE2 HIS A  96      -0.865  72.760  66.102  1.00  0.29           N  
ATOM    742  N   TYR A  97      -0.307  78.821  62.689  1.00  0.22           N  
ATOM    743  CA  TYR A  97      -0.735  80.143  62.282  1.00  0.22           C  
ATOM    744  C   TYR A  97      -0.616  80.186  60.774  1.00  0.22           C  
ATOM    745  O   TYR A  97      -0.287  79.199  60.119  1.00  0.22           O  
ATOM    746  CB  TYR A  97       0.053  81.331  62.910  1.00  0.22           C  
ATOM    747  CG  TYR A  97       0.162  81.139  64.388  1.00  0.22           C  
ATOM    748  CD1 TYR A  97      -0.848  81.584  65.261  1.00  0.22           C  
ATOM    749  CD2 TYR A  97       1.239  80.406  64.902  1.00  0.22           C  
ATOM    750  CE1 TYR A  97      -0.816  81.230  66.621  1.00  0.22           C  
ATOM    751  CE2 TYR A  97       1.252  80.027  66.241  1.00  0.22           C  
ATOM    752  CZ  TYR A  97       0.220  80.410  67.090  1.00  0.22           C  
ATOM    753  OH  TYR A  97       0.265  79.854  68.374  1.00  0.22           O  
ATOM    754  N   TYR A  98      -0.942  81.334  60.162  1.00  0.22           N  
ATOM    755  CA  TYR A  98      -0.905  81.484  58.728  1.00  0.22           C  
ATOM    756  C   TYR A  98      -0.356  82.865  58.471  1.00  0.22           C  
ATOM    757  O   TYR A  98      -0.445  83.739  59.332  1.00  0.22           O  
ATOM    758  CB  TYR A  98      -2.313  81.375  58.078  1.00  0.22           C  
ATOM    759  CG  TYR A  98      -2.882  79.995  58.266  1.00  0.22           C  
ATOM    760  CD1 TYR A  98      -2.609  78.980  57.336  1.00  0.22           C  
ATOM    761  CD2 TYR A  98      -3.677  79.692  59.386  1.00  0.22           C  
ATOM    762  CE1 TYR A  98      -3.133  77.692  57.508  1.00  0.22           C  
ATOM    763  CE2 TYR A  98      -4.184  78.399  59.575  1.00  0.22           C  
ATOM    764  CZ  TYR A  98      -3.919  77.403  58.627  1.00  0.22           C  
ATOM    765  OH  TYR A  98      -4.436  76.105  58.801  1.00  0.22           O  
ATOM    766  N   ASN A  99       0.224  83.081  57.277  1.00  0.23           N  
ATOM    767  CA  ASN A  99       0.805  84.347  56.882  1.00  0.23           C  
ATOM    768  C   ASN A  99      -0.277  85.261  56.303  1.00  0.23           C  
ATOM    769  O   ASN A  99      -1.446  84.893  56.236  1.00  0.23           O  
ATOM    770  CB  ASN A  99       2.031  84.137  55.942  1.00  0.23           C  
ATOM    771  CG  ASN A  99       1.689  83.492  54.607  1.00  0.23           C  
ATOM    772  OD1 ASN A  99       0.545  83.484  54.146  1.00  0.23           O  
ATOM    773  ND2 ASN A  99       2.731  82.983  53.921  1.00  0.23           N  
ATOM    774  N   HIS A 100       0.070  86.489  55.874  1.00  0.21           N  
ATOM    775  CA  HIS A 100      -0.908  87.368  55.246  1.00  0.21           C  
ATOM    776  C   HIS A 100      -0.306  88.118  54.099  1.00  0.21           C  
ATOM    777  O   HIS A 100       0.080  89.277  54.210  1.00  0.21           O  
ATOM    778  CB  HIS A 100      -1.437  88.430  56.206  1.00  0.21           C  
ATOM    779  CG  HIS A 100      -2.400  87.861  57.164  1.00  0.21           C  
ATOM    780  ND1 HIS A 100      -3.679  87.582  56.727  1.00  0.21           N  
ATOM    781  CD2 HIS A 100      -2.301  87.705  58.503  1.00  0.21           C  
ATOM    782  CE1 HIS A 100      -4.342  87.275  57.820  1.00  0.21           C  
ATOM    783  NE2 HIS A 100      -3.556  87.332  58.923  1.00  0.21           N  
ATOM    784  N   GLU A 101      -0.218  87.459  52.939  1.00  0.29           N  
ATOM    785  CA  GLU A 101       0.476  88.009  51.795  1.00  0.29           C  
ATOM    786  C   GLU A 101      -0.473  88.656  50.793  1.00  0.29           C  
ATOM    787  O   GLU A 101      -0.075  89.059  49.707  1.00  0.29           O  
ATOM    788  CB  GLU A 101       1.373  86.937  51.118  1.00  0.29           C  
ATOM    789  CG  GLU A 101       1.993  85.888  52.084  1.00  0.29           C  
ATOM    790  CD  GLU A 101       3.016  84.913  51.486  1.00  0.29           C  
ATOM    791  OE1 GLU A 101       2.655  83.720  51.319  1.00  0.29           O  
ATOM    792  OE2 GLU A 101       4.186  85.330  51.313  1.00  0.29           O  
ATOM    793  N   ASP A 102      -1.757  88.798  51.162  1.00  0.28           N  
ATOM    794  CA  ASP A 102      -2.803  89.358  50.350  1.00  0.28           C  
ATOM    795  C   ASP A 102      -3.617  90.228  51.275  1.00  0.28           C  
ATOM    796  O   ASP A 102      -3.593  90.053  52.491  1.00  0.28           O  
ATOM    797  CB  ASP A 102      -3.754  88.248  49.850  1.00  0.28           C  
ATOM    798  CG  ASP A 102      -3.295  87.702  48.521  1.00  0.28           C  
ATOM    799  OD1 ASP A 102      -3.302  88.479  47.544  1.00  0.28           O  
ATOM    800  OD2 ASP A 102      -2.981  86.492  48.447  1.00  0.28           O  
ATOM    801  N   HIS A 103      -4.375  91.178  50.702  1.00  0.26           N  
ATOM    802  CA  HIS A 103      -5.493  91.825  51.371  1.00  0.26           C  
ATOM    803  C   HIS A 103      -6.726  90.921  51.572  1.00  0.26           C  
ATOM    804  O   HIS A 103      -7.343  91.007  52.634  1.00  0.26           O  
ATOM    805  CB  HIS A 103      -5.880  93.140  50.654  1.00  0.26           C  
ATOM    806  CG  HIS A 103      -6.816  93.984  51.455  1.00  0.26           C  
ATOM    807  ND1 HIS A 103      -6.291  94.889  52.346  1.00  0.26           N  
ATOM    808  CD2 HIS A 103      -8.168  93.932  51.574  1.00  0.26           C  
ATOM    809  CE1 HIS A 103      -7.321  95.372  53.000  1.00  0.26           C  
ATOM    810  NE2 HIS A 103      -8.488  94.824  52.577  1.00  0.26           N  
ATOM    811  N   PRO A 104      -7.191  90.056  50.656  1.00  0.26           N  
ATOM    812  CA  PRO A 104      -8.000  88.885  51.005  1.00  0.26           C  
ATOM    813  C   PRO A 104      -7.473  87.962  52.102  1.00  0.26           C  
ATOM    814  O   PRO A 104      -6.272  87.715  52.181  1.00  0.26           O  
ATOM    815  CB  PRO A 104      -8.135  88.100  49.692  1.00  0.26           C  
ATOM    816  CG  PRO A 104      -7.950  89.136  48.581  1.00  0.26           C  
ATOM    817  CD  PRO A 104      -7.020  90.182  49.200  1.00  0.26           C  
ATOM    818  N   LEU A 105      -8.383  87.381  52.914  1.00  0.26           N  
ATOM    819  CA  LEU A 105      -8.072  86.331  53.869  1.00  0.26           C  
ATOM    820  C   LEU A 105      -7.512  85.068  53.217  1.00  0.26           C  
ATOM    821  O   LEU A 105      -7.922  84.649  52.134  1.00  0.26           O  
ATOM    822  CB  LEU A 105      -9.314  85.925  54.707  1.00  0.26           C  
ATOM    823  CG  LEU A 105      -9.986  87.070  55.492  1.00  0.26           C  
ATOM    824  CD1 LEU A 105     -11.272  86.557  56.158  1.00  0.26           C  
ATOM    825  CD2 LEU A 105      -9.055  87.677  56.553  1.00  0.26           C  
ATOM    826  N   LYS A 106      -6.530  84.429  53.873  1.00  0.26           N  
ATOM    827  CA  LYS A 106      -5.958  83.179  53.421  1.00  0.26           C  
ATOM    828  C   LYS A 106      -6.890  81.976  53.515  1.00  0.26           C  
ATOM    829  O   LYS A 106      -7.715  81.854  54.416  1.00  0.26           O  
ATOM    830  CB  LYS A 106      -4.631  82.894  54.154  1.00  0.26           C  
ATOM    831  CG  LYS A 106      -3.524  83.942  53.922  1.00  0.26           C  
ATOM    832  CD  LYS A 106      -2.909  83.923  52.510  1.00  0.26           C  
ATOM    833  CE  LYS A 106      -3.511  84.915  51.521  1.00  0.26           C  
ATOM    834  NZ  LYS A 106      -2.948  84.663  50.195  1.00  0.26           N  
ATOM    835  N   MET A 107      -6.755  81.040  52.556  1.00  0.26           N  
ATOM    836  CA  MET A 107      -7.588  79.864  52.447  1.00  0.26           C  
ATOM    837  C   MET A 107      -6.686  78.652  52.504  1.00  0.26           C  
ATOM    838  O   MET A 107      -5.584  78.670  51.963  1.00  0.26           O  
ATOM    839  CB  MET A 107      -8.342  79.832  51.091  1.00  0.26           C  
ATOM    840  CG  MET A 107      -9.319  81.007  50.890  1.00  0.26           C  
ATOM    841  SD  MET A 107     -10.720  81.029  52.051  1.00  0.26           S  
ATOM    842  CE  MET A 107     -11.579  79.569  51.393  1.00  0.26           C  
ATOM    843  N   GLY A 108      -7.122  77.545  53.148  1.00  0.32           N  
ATOM    844  CA  GLY A 108      -6.353  76.294  53.219  1.00  0.32           C  
ATOM    845  C   GLY A 108      -5.793  75.797  51.903  1.00  0.32           C  
ATOM    846  O   GLY A 108      -4.608  75.519  51.776  1.00  0.32           O  
ATOM    847  N   LYS A 109      -6.641  75.727  50.860  1.00  0.30           N  
ATOM    848  CA  LYS A 109      -6.237  75.342  49.518  1.00  0.30           C  
ATOM    849  C   LYS A 109      -5.214  76.276  48.871  1.00  0.30           C  
ATOM    850  O   LYS A 109      -4.296  75.822  48.194  1.00  0.30           O  
ATOM    851  CB  LYS A 109      -7.479  75.244  48.596  1.00  0.30           C  
ATOM    852  CG  LYS A 109      -7.187  74.638  47.209  1.00  0.30           C  
ATOM    853  CD  LYS A 109      -8.428  74.640  46.301  1.00  0.30           C  
ATOM    854  CE  LYS A 109      -8.270  73.871  44.982  1.00  0.30           C  
ATOM    855  NZ  LYS A 109      -7.146  74.424  44.194  1.00  0.30           N  
ATOM    856  N   THR A 110      -5.356  77.610  49.047  1.00  0.34           N  
ATOM    857  CA  THR A 110      -4.423  78.596  48.495  1.00  0.34           C  
ATOM    858  C   THR A 110      -3.077  78.577  49.177  1.00  0.34           C  
ATOM    859  O   THR A 110      -2.051  78.726  48.523  1.00  0.34           O  
ATOM    860  CB  THR A 110      -4.927  80.039  48.408  1.00  0.34           C  
ATOM    861  OG1 THR A 110      -5.291  80.615  49.654  1.00  0.34           O  
ATOM    862  CG2 THR A 110      -6.186  80.073  47.534  1.00  0.34           C  
ATOM    863  N   MET A 111      -3.046  78.358  50.504  1.00  0.23           N  
ATOM    864  CA  MET A 111      -1.827  78.143  51.264  1.00  0.23           C  
ATOM    865  C   MET A 111      -1.060  76.888  50.868  1.00  0.23           C  
ATOM    866  O   MET A 111       0.160  76.919  50.738  1.00  0.23           O  
ATOM    867  CB  MET A 111      -2.134  78.097  52.780  1.00  0.23           C  
ATOM    868  CG  MET A 111      -2.571  79.463  53.339  1.00  0.23           C  
ATOM    869  SD  MET A 111      -1.331  80.780  53.137  1.00  0.23           S  
ATOM    870  CE  MET A 111      -0.025  80.142  54.224  1.00  0.23           C  
ATOM    871  N   ILE A 112      -1.762  75.759  50.631  1.00  0.35           N  
ATOM    872  CA  ILE A 112      -1.166  74.513  50.148  1.00  0.35           C  
ATOM    873  C   ILE A 112      -0.523  74.664  48.772  1.00  0.35           C  
ATOM    874  O   ILE A 112       0.562  74.145  48.519  1.00  0.35           O  
ATOM    875  CB  ILE A 112      -2.191  73.371  50.139  1.00  0.35           C  
ATOM    876  CG1 ILE A 112      -2.596  73.011  51.589  1.00  0.35           C  
ATOM    877  CG2 ILE A 112      -1.645  72.112  49.419  1.00  0.35           C  
ATOM    878  CD1 ILE A 112      -3.871  72.161  51.666  1.00  0.35           C  
ATOM    879  N   THR A 113      -1.168  75.393  47.834  1.00  0.37           N  
ATOM    880  CA  THR A 113      -0.654  75.506  46.470  1.00  0.37           C  
ATOM    881  C   THR A 113       0.202  76.731  46.238  1.00  0.37           C  
ATOM    882  O   THR A 113       0.763  76.893  45.157  1.00  0.37           O  
ATOM    883  CB  THR A 113      -1.740  75.535  45.393  1.00  0.37           C  
ATOM    884  OG1 THR A 113      -2.672  76.604  45.550  1.00  0.37           O  
ATOM    885  CG2 THR A 113      -2.549  74.234  45.455  1.00  0.37           C  
ATOM    886  N   GLY A 114       0.341  77.628  47.233  1.00  0.42           N  
ATOM    887  CA  GLY A 114       1.170  78.822  47.100  1.00  0.42           C  
ATOM    888  C   GLY A 114       0.544  79.945  46.309  1.00  0.42           C  
ATOM    889  O   GLY A 114       1.240  80.814  45.795  1.00  0.42           O  
ATOM    890  N   LYS A 115      -0.798  79.977  46.173  1.00  0.34           N  
ATOM    891  CA  LYS A 115      -1.471  81.050  45.453  1.00  0.34           C  
ATOM    892  C   LYS A 115      -1.674  82.264  46.357  1.00  0.34           C  
ATOM    893  O   LYS A 115      -2.639  82.358  47.120  1.00  0.34           O  
ATOM    894  CB  LYS A 115      -2.831  80.611  44.844  1.00  0.34           C  
ATOM    895  CG  LYS A 115      -3.507  81.736  44.034  1.00  0.34           C  
ATOM    896  CD  LYS A 115      -4.864  81.350  43.424  1.00  0.34           C  
ATOM    897  CE  LYS A 115      -5.489  82.527  42.663  1.00  0.34           C  
ATOM    898  NZ  LYS A 115      -6.788  82.148  42.061  1.00  0.34           N  
ATOM    899  N   THR A 116      -0.727  83.217  46.307  1.00  0.34           N  
ATOM    900  CA  THR A 116      -0.630  84.294  47.276  1.00  0.34           C  
ATOM    901  C   THR A 116       0.289  85.350  46.671  1.00  0.34           C  
ATOM    902  O   THR A 116       1.065  85.031  45.770  1.00  0.34           O  
ATOM    903  CB  THR A 116      -0.101  83.694  48.592  1.00  0.34           C  
ATOM    904  OG1 THR A 116      -0.239  84.504  49.742  1.00  0.34           O  
ATOM    905  CG2 THR A 116       1.371  83.310  48.489  1.00  0.34           C  
ATOM    906  N   HIS A 117       0.218  86.628  47.108  1.00  0.24           N  
ATOM    907  CA  HIS A 117       1.174  87.670  46.736  1.00  0.24           C  
ATOM    908  C   HIS A 117       2.376  87.643  47.714  1.00  0.24           C  
ATOM    909  O   HIS A 117       2.893  86.578  48.022  1.00  0.24           O  
ATOM    910  CB  HIS A 117       0.478  89.051  46.556  1.00  0.24           C  
ATOM    911  CG  HIS A 117      -0.034  89.256  45.158  1.00  0.24           C  
ATOM    912  ND1 HIS A 117      -1.064  88.491  44.657  1.00  0.24           N  
ATOM    913  CD2 HIS A 117       0.413  90.113  44.204  1.00  0.24           C  
ATOM    914  CE1 HIS A 117      -1.236  88.894  43.421  1.00  0.24           C  
ATOM    915  NE2 HIS A 117      -0.368  89.880  43.092  1.00  0.24           N  
ATOM    916  N   MET A 118       2.886  88.798  48.214  1.00  0.24           N  
ATOM    917  CA  MET A 118       3.993  88.910  49.175  1.00  0.24           C  
ATOM    918  C   MET A 118       3.529  89.829  50.313  1.00  0.24           C  
ATOM    919  O   MET A 118       2.799  90.773  50.003  1.00  0.24           O  
ATOM    920  CB  MET A 118       5.249  89.543  48.498  1.00  0.24           C  
ATOM    921  CG  MET A 118       6.483  89.748  49.414  1.00  0.24           C  
ATOM    922  SD  MET A 118       7.952  90.500  48.647  1.00  0.24           S  
ATOM    923  CE  MET A 118       8.537  88.992  47.828  1.00  0.24           C  
ATOM    924  N   PRO A 119       3.841  89.653  51.611  1.00  0.33           N  
ATOM    925  CA  PRO A 119       3.187  90.408  52.673  1.00  0.33           C  
ATOM    926  C   PRO A 119       3.618  91.845  52.725  1.00  0.33           C  
ATOM    927  O   PRO A 119       4.777  92.187  52.488  1.00  0.33           O  
ATOM    928  CB  PRO A 119       3.494  89.634  53.967  1.00  0.33           C  
ATOM    929  CG  PRO A 119       4.763  88.839  53.658  1.00  0.33           C  
ATOM    930  CD  PRO A 119       4.686  88.584  52.148  1.00  0.33           C  
ATOM    931  N   THR A 120       2.658  92.731  53.018  1.00  0.38           N  
ATOM    932  CA  THR A 120       2.913  94.143  53.112  1.00  0.38           C  
ATOM    933  C   THR A 120       3.430  94.424  54.510  1.00  0.38           C  
ATOM    934  O   THR A 120       3.000  93.783  55.468  1.00  0.38           O  
ATOM    935  CB  THR A 120       1.684  94.992  52.808  1.00  0.38           C  
ATOM    936  OG1 THR A 120       0.570  94.594  53.593  1.00  0.38           O  
ATOM    937  CG2 THR A 120       1.285  94.763  51.342  1.00  0.38           C  
ATOM    938  N   PRO A 121       4.369  95.328  54.711  1.00  0.49           N  
ATOM    939  CA  PRO A 121       4.719  95.767  56.044  1.00  0.49           C  
ATOM    940  C   PRO A 121       3.747  96.836  56.503  1.00  0.49           C  
ATOM    941  O   PRO A 121       3.164  97.530  55.669  1.00  0.49           O  
ATOM    942  CB  PRO A 121       6.122  96.342  55.833  1.00  0.49           C  
ATOM    943  CG  PRO A 121       6.081  96.944  54.422  1.00  0.49           C  
ATOM    944  CD  PRO A 121       5.126  96.017  53.666  1.00  0.49           C  
ATOM    945  N   THR A 122       3.555  96.972  57.827  1.00  0.54           N  
ATOM    946  CA  THR A 122       2.817  98.025  58.518  1.00  0.54           C  
ATOM    947  C   THR A 122       2.951  99.417  57.911  1.00  0.54           C  
ATOM    948  O   THR A 122       4.054  99.921  57.703  1.00  0.54           O  
ATOM    949  CB  THR A 122       3.213  98.093  59.987  1.00  0.54           C  
ATOM    950  OG1 THR A 122       3.508  96.793  60.488  1.00  0.54           O  
ATOM    951  CG2 THR A 122       2.120  98.747  60.846  1.00  0.54           C  
ATOM    952  N   LYS A 123       1.816 100.072  57.585  1.00  0.60           N  
ATOM    953  CA  LYS A 123       1.835 101.351  56.891  1.00  0.60           C  
ATOM    954  C   LYS A 123       1.310 102.499  57.732  1.00  0.60           C  
ATOM    955  O   LYS A 123       1.615 103.657  57.464  1.00  0.60           O  
ATOM    956  CB  LYS A 123       0.986 101.254  55.588  1.00  0.60           C  
ATOM    957  CG  LYS A 123       1.610 100.382  54.475  1.00  0.60           C  
ATOM    958  CD  LYS A 123       2.944 100.994  54.048  1.00  0.60           C  
ATOM    959  CE  LYS A 123       3.646 100.508  52.793  1.00  0.60           C  
ATOM    960  NZ  LYS A 123       4.757 101.446  52.570  1.00  0.60           N  
ATOM    961  N   SER A 124       0.551 102.220  58.801  1.00  0.71           N  
ATOM    962  CA  SER A 124       0.020 103.246  59.682  1.00  0.71           C  
ATOM    963  C   SER A 124       0.268 102.748  61.074  1.00  0.71           C  
ATOM    964  O   SER A 124       0.052 101.566  61.340  1.00  0.71           O  
ATOM    965  CB  SER A 124      -1.508 103.461  59.507  1.00  0.71           C  
ATOM    966  OG  SER A 124      -1.994 104.512  60.346  1.00  0.71           O  
ATOM    967  N   LEU A 125       0.759 103.605  61.983  1.00  0.68           N  
ATOM    968  CA  LEU A 125       1.056 103.161  63.326  1.00  0.68           C  
ATOM    969  C   LEU A 125       0.707 104.215  64.365  1.00  0.68           C  
ATOM    970  O   LEU A 125       1.046 105.395  64.256  1.00  0.68           O  
ATOM    971  CB  LEU A 125       2.539 102.740  63.414  1.00  0.68           C  
ATOM    972  CG  LEU A 125       2.999 102.115  64.745  1.00  0.68           C  
ATOM    973  CD1 LEU A 125       2.178 100.902  65.205  1.00  0.68           C  
ATOM    974  CD2 LEU A 125       4.451 101.653  64.604  1.00  0.68           C  
ATOM    975  N   TRP A 126      -0.000 103.776  65.423  1.00  0.68           N  
ATOM    976  CA  TRP A 126      -0.468 104.608  66.509  1.00  0.68           C  
ATOM    977  C   TRP A 126       0.345 104.303  67.756  1.00  0.68           C  
ATOM    978  O   TRP A 126       0.479 103.148  68.157  1.00  0.68           O  
ATOM    979  CB  TRP A 126      -1.959 104.315  66.843  1.00  0.68           C  
ATOM    980  CG  TRP A 126      -2.953 104.720  65.768  1.00  0.68           C  
ATOM    981  CD1 TRP A 126      -3.462 103.982  64.734  1.00  0.68           C  
ATOM    982  CD2 TRP A 126      -3.579 106.014  65.689  1.00  0.68           C  
ATOM    983  NE1 TRP A 126      -4.360 104.735  64.006  1.00  0.68           N  
ATOM    984  CE2 TRP A 126      -4.441 105.988  64.571  1.00  0.68           C  
ATOM    985  CE3 TRP A 126      -3.458 107.157  66.479  1.00  0.68           C  
ATOM    986  CZ2 TRP A 126      -5.185 107.106  64.218  1.00  0.68           C  
ATOM    987  CZ3 TRP A 126      -4.213 108.286  66.122  1.00  0.68           C  
ATOM    988  CH2 TRP A 126      -5.061 108.263  65.004  1.00  0.68           C  
ATOM    989  N   PHE A 127       0.891 105.338  68.418  1.00  0.63           N  
ATOM    990  CA  PHE A 127       1.573 105.185  69.690  1.00  0.63           C  
ATOM    991  C   PHE A 127       0.862 106.031  70.730  1.00  0.63           C  
ATOM    992  O   PHE A 127       0.597 107.211  70.518  1.00  0.63           O  
ATOM    993  CB  PHE A 127       3.041 105.681  69.669  1.00  0.63           C  
ATOM    994  CG  PHE A 127       3.876 104.973  68.640  1.00  0.63           C  
ATOM    995  CD1 PHE A 127       4.685 103.880  68.996  1.00  0.63           C  
ATOM    996  CD2 PHE A 127       3.893 105.424  67.310  1.00  0.63           C  
ATOM    997  CE1 PHE A 127       5.554 103.304  68.059  1.00  0.63           C  
ATOM    998  CE2 PHE A 127       4.767 104.856  66.380  1.00  0.63           C  
ATOM    999  CZ  PHE A 127       5.631 103.827  66.765  1.00  0.63           C  
ATOM   1000  N   ALA A 128       0.549 105.455  71.898  1.00  0.68           N  
ATOM   1001  CA  ALA A 128       0.030 106.201  73.017  1.00  0.68           C  
ATOM   1002  C   ALA A 128       0.443 105.421  74.241  1.00  0.68           C  
ATOM   1003  O   ALA A 128       0.604 104.202  74.153  1.00  0.68           O  
ATOM   1004  CB  ALA A 128      -1.504 106.308  72.960  1.00  0.68           C  
ATOM   1005  N   ASN A 129       0.686 106.099  75.386  1.00  0.67           N  
ATOM   1006  CA  ASN A 129       1.173 105.497  76.628  1.00  0.67           C  
ATOM   1007  C   ASN A 129       2.471 104.722  76.444  1.00  0.67           C  
ATOM   1008  O   ASN A 129       2.731 103.697  77.077  1.00  0.67           O  
ATOM   1009  CB  ASN A 129       0.115 104.590  77.309  1.00  0.67           C  
ATOM   1010  CG  ASN A 129      -1.080 105.446  77.697  1.00  0.67           C  
ATOM   1011  OD1 ASN A 129      -0.946 106.284  78.588  1.00  0.67           O  
ATOM   1012  ND2 ASN A 129      -2.246 105.245  77.045  1.00  0.67           N  
ATOM   1013  N   ALA A 130       3.326 105.195  75.529  1.00  0.62           N  
ATOM   1014  CA  ALA A 130       4.475 104.441  75.143  1.00  0.62           C  
ATOM   1015  C   ALA A 130       5.425 105.364  74.451  1.00  0.62           C  
ATOM   1016  O   ALA A 130       5.043 106.261  73.705  1.00  0.62           O  
ATOM   1017  CB  ALA A 130       4.091 103.317  74.156  1.00  0.62           C  
ATOM   1018  N   ASN A 131       6.723 105.120  74.639  1.00  0.64           N  
ATOM   1019  CA  ASN A 131       7.723 106.027  74.153  1.00  0.64           C  
ATOM   1020  C   ASN A 131       8.703 105.297  73.277  1.00  0.64           C  
ATOM   1021  O   ASN A 131       9.877 105.638  73.176  1.00  0.64           O  
ATOM   1022  CB  ASN A 131       8.353 106.690  75.389  1.00  0.64           C  
ATOM   1023  CG  ASN A 131       8.567 108.183  75.231  1.00  0.64           C  
ATOM   1024  OD1 ASN A 131       9.139 108.828  76.120  1.00  0.64           O  
ATOM   1025  ND2 ASN A 131       8.190 108.784  74.093  1.00  0.64           N  
ATOM   1026  N   SER A 132       8.146 104.265  72.612  1.00  0.57           N  
ATOM   1027  CA  SER A 132       8.786 103.287  71.750  1.00  0.57           C  
ATOM   1028  C   SER A 132       9.998 103.757  70.986  1.00  0.57           C  
ATOM   1029  O   SER A 132      11.104 103.448  71.395  1.00  0.57           O  
ATOM   1030  CB  SER A 132       7.755 102.625  70.802  1.00  0.57           C  
ATOM   1031  OG  SER A 132       8.274 101.428  70.229  1.00  0.57           O  
ATOM   1032  N   ILE A 133       9.853 104.575  69.919  1.00  0.55           N  
ATOM   1033  CA  ILE A 133      10.904 104.817  68.938  1.00  0.55           C  
ATOM   1034  C   ILE A 133      12.182 105.470  69.471  1.00  0.55           C  
ATOM   1035  O   ILE A 133      13.210 105.550  68.801  1.00  0.55           O  
ATOM   1036  CB  ILE A 133      10.316 105.573  67.749  1.00  0.55           C  
ATOM   1037  CG1 ILE A 133       9.208 104.800  66.985  1.00  0.55           C  
ATOM   1038  CG2 ILE A 133      11.360 106.070  66.726  1.00  0.55           C  
ATOM   1039  CD1 ILE A 133       9.574 103.557  66.177  1.00  0.55           C  
ATOM   1040  N   LEU A 134      12.182 105.921  70.731  1.00  0.52           N  
ATOM   1041  CA  LEU A 134      13.316 106.614  71.260  1.00  0.52           C  
ATOM   1042  C   LEU A 134      13.522 106.320  72.761  1.00  0.52           C  
ATOM   1043  O   LEU A 134      13.961 107.147  73.565  1.00  0.52           O  
ATOM   1044  CB  LEU A 134      13.201 108.069  70.790  1.00  0.52           C  
ATOM   1045  CG  LEU A 134      14.465 108.876  71.056  1.00  0.52           C  
ATOM   1046  CD1 LEU A 134      15.599 108.457  70.133  1.00  0.52           C  
ATOM   1047  CD2 LEU A 134      14.177 110.369  70.946  1.00  0.52           C  
ATOM   1048  N   GLY A 135      13.245 105.066  73.194  1.00  0.62           N  
ATOM   1049  CA  GLY A 135      13.593 104.602  74.544  1.00  0.62           C  
ATOM   1050  C   GLY A 135      13.010 103.252  74.944  1.00  0.62           C  
ATOM   1051  O   GLY A 135      11.818 103.026  74.783  1.00  0.62           O  
ATOM   1052  N   ASN A 136      13.869 102.323  75.482  1.00  0.44           N  
ATOM   1053  CA  ASN A 136      13.620 100.955  76.017  1.00  0.44           C  
ATOM   1054  C   ASN A 136      12.288 100.795  76.781  1.00  0.44           C  
ATOM   1055  O   ASN A 136      11.712 101.765  77.254  1.00  0.44           O  
ATOM   1056  CB  ASN A 136      14.896 100.573  76.839  1.00  0.44           C  
ATOM   1057  CG  ASN A 136      15.239  99.114  77.160  1.00  0.44           C  
ATOM   1058  OD1 ASN A 136      15.630  98.321  76.317  1.00  0.44           O  
ATOM   1059  ND2 ASN A 136      15.207  98.762  78.462  1.00  0.44           N  
ATOM   1060  N   VAL A 137      11.667  99.617  76.984  1.00  0.29           N  
ATOM   1061  CA  VAL A 137      12.079  98.230  76.819  1.00  0.29           C  
ATOM   1062  C   VAL A 137      11.196  97.479  75.836  1.00  0.29           C  
ATOM   1063  O   VAL A 137      11.381  96.310  75.522  1.00  0.29           O  
ATOM   1064  CB  VAL A 137      12.034  97.591  78.205  1.00  0.29           C  
ATOM   1065  CG1 VAL A 137      10.595  97.610  78.765  1.00  0.29           C  
ATOM   1066  CG2 VAL A 137      12.657  96.182  78.208  1.00  0.29           C  
ATOM   1067  N   LYS A 138      10.236  98.185  75.211  1.00  0.29           N  
ATOM   1068  CA  LYS A 138       9.614  97.672  73.998  1.00  0.29           C  
ATOM   1069  C   LYS A 138      10.433  98.128  72.819  1.00  0.29           C  
ATOM   1070  O   LYS A 138      10.189  97.785  71.664  1.00  0.29           O  
ATOM   1071  CB  LYS A 138       8.190  98.234  73.853  1.00  0.29           C  
ATOM   1072  CG  LYS A 138       7.301  97.773  75.010  1.00  0.29           C  
ATOM   1073  CD  LYS A 138       5.860  98.284  74.891  1.00  0.29           C  
ATOM   1074  CE  LYS A 138       4.980  97.712  76.007  1.00  0.29           C  
ATOM   1075  NZ  LYS A 138       3.574  98.155  75.871  1.00  0.29           N  
ATOM   1076  N   TRP A 139      11.456  98.912  73.159  1.00  0.29           N  
ATOM   1077  CA  TRP A 139      12.453  99.395  72.296  1.00  0.29           C  
ATOM   1078  C   TRP A 139      13.785  98.796  72.571  1.00  0.29           C  
ATOM   1079  O   TRP A 139      14.286  98.736  73.686  1.00  0.29           O  
ATOM   1080  CB  TRP A 139      12.601 100.898  72.531  1.00  0.29           C  
ATOM   1081  CG  TRP A 139      13.337 101.601  71.463  1.00  0.29           C  
ATOM   1082  CD1 TRP A 139      14.387 102.471  71.453  1.00  0.29           C  
ATOM   1083  CD2 TRP A 139      12.824 101.535  70.144  1.00  0.29           C  
ATOM   1084  NE1 TRP A 139      14.580 102.951  70.182  1.00  0.29           N  
ATOM   1085  CE2 TRP A 139      13.632 102.363  69.370  1.00  0.29           C  
ATOM   1086  CE3 TRP A 139      11.683 100.905  69.640  1.00  0.29           C  
ATOM   1087  CZ2 TRP A 139      13.337 102.564  68.041  1.00  0.29           C  
ATOM   1088  CZ3 TRP A 139      11.358 101.138  68.317  1.00  0.29           C  
ATOM   1089  CH2 TRP A 139      12.178 101.949  67.544  1.00  0.29           C  
ATOM   1090  N   HIS A 140      14.420  98.449  71.481  1.00  0.48           N  
ATOM   1091  CA  HIS A 140      15.773  98.068  71.418  1.00  0.48           C  
ATOM   1092  C   HIS A 140      16.028  98.567  70.044  1.00  0.48           C  
ATOM   1093  O   HIS A 140      15.071  98.737  69.283  1.00  0.48           O  
ATOM   1094  CB  HIS A 140      15.981  96.538  71.573  1.00  0.48           C  
ATOM   1095  CG  HIS A 140      14.879  95.685  70.988  1.00  0.48           C  
ATOM   1096  ND1 HIS A 140      13.750  95.439  71.743  1.00  0.48           N  
ATOM   1097  CD2 HIS A 140      14.759  95.081  69.775  1.00  0.48           C  
ATOM   1098  CE1 HIS A 140      12.967  94.707  70.989  1.00  0.48           C  
ATOM   1099  NE2 HIS A 140      13.528  94.454  69.783  1.00  0.48           N  
ATOM   1100  N   PHE A 141      17.291  98.842  69.692  1.00  0.31           N  
ATOM   1101  CA  PHE A 141      17.632  99.005  68.298  1.00  0.31           C  
ATOM   1102  C   PHE A 141      17.201 100.322  67.611  1.00  0.31           C  
ATOM   1103  O   PHE A 141      16.655 100.359  66.508  1.00  0.31           O  
ATOM   1104  CB  PHE A 141      17.131  97.726  67.584  1.00  0.31           C  
ATOM   1105  CG  PHE A 141      17.661  97.534  66.240  1.00  0.31           C  
ATOM   1106  CD1 PHE A 141      18.999  97.783  65.920  1.00  0.31           C  
ATOM   1107  CD2 PHE A 141      16.754  97.103  65.271  1.00  0.31           C  
ATOM   1108  CE1 PHE A 141      19.431  97.590  64.612  1.00  0.31           C  
ATOM   1109  CE2 PHE A 141      17.181  96.887  63.971  1.00  0.31           C  
ATOM   1110  CZ  PHE A 141      18.524  97.124  63.648  1.00  0.31           C  
ATOM   1111  N   ASN A 142      17.511 101.462  68.249  1.00  0.46           N  
ATOM   1112  CA  ASN A 142      17.042 102.799  67.926  1.00  0.46           C  
ATOM   1113  C   ASN A 142      17.289 103.323  66.519  1.00  0.46           C  
ATOM   1114  O   ASN A 142      16.435 103.942  65.888  1.00  0.46           O  
ATOM   1115  CB  ASN A 142      17.759 103.715  68.942  1.00  0.46           C  
ATOM   1116  CG  ASN A 142      17.191 105.116  68.984  1.00  0.46           C  
ATOM   1117  OD1 ASN A 142      16.085 105.269  69.497  1.00  0.46           O  
ATOM   1118  ND2 ASN A 142      17.937 106.135  68.511  1.00  0.46           N  
ATOM   1119  N   THR A 143      18.495 103.106  65.990  1.00  0.32           N  
ATOM   1120  CA  THR A 143      18.896 103.599  64.682  1.00  0.32           C  
ATOM   1121  C   THR A 143      18.127 103.035  63.538  1.00  0.32           C  
ATOM   1122  O   THR A 143      17.770 103.739  62.597  1.00  0.32           O  
ATOM   1123  CB  THR A 143      20.327 103.225  64.431  1.00  0.32           C  
ATOM   1124  OG1 THR A 143      21.098 104.007  65.300  1.00  0.32           O  
ATOM   1125  CG2 THR A 143      20.851 103.544  63.027  1.00  0.32           C  
ATOM   1126  N   VAL A 144      17.882 101.716  63.554  1.00  0.26           N  
ATOM   1127  CA  VAL A 144      17.450 101.071  62.329  1.00  0.26           C  
ATOM   1128  C   VAL A 144      15.981 101.112  62.149  1.00  0.26           C  
ATOM   1129  O   VAL A 144      15.471 100.967  61.049  1.00  0.26           O  
ATOM   1130  CB  VAL A 144      17.955  99.667  62.197  1.00  0.26           C  
ATOM   1131  CG1 VAL A 144      17.145  98.688  61.289  1.00  0.26           C  
ATOM   1132  CG2 VAL A 144      19.426  99.759  61.782  1.00  0.26           C  
ATOM   1133  N   VAL A 145      15.209 101.399  63.192  1.00  0.43           N  
ATOM   1134  CA  VAL A 145      13.774 101.345  63.045  1.00  0.43           C  
ATOM   1135  C   VAL A 145      13.195 102.312  62.004  1.00  0.43           C  
ATOM   1136  O   VAL A 145      12.154 102.092  61.389  1.00  0.43           O  
ATOM   1137  CB  VAL A 145      13.191 101.603  64.402  1.00  0.43           C  
ATOM   1138  CG1 VAL A 145      13.096 103.142  64.617  1.00  0.43           C  
ATOM   1139  CG2 VAL A 145      11.934 100.707  64.491  1.00  0.43           C  
ATOM   1140  N   ASN A 146      13.964 103.397  61.790  1.00  0.40           N  
ATOM   1141  CA  ASN A 146      13.689 104.541  60.973  1.00  0.40           C  
ATOM   1142  C   ASN A 146      14.390 104.390  59.641  1.00  0.40           C  
ATOM   1143  O   ASN A 146      14.414 105.320  58.843  1.00  0.40           O  
ATOM   1144  CB  ASN A 146      14.246 105.815  61.673  1.00  0.40           C  
ATOM   1145  CG  ASN A 146      13.429 106.110  62.926  1.00  0.40           C  
ATOM   1146  OD1 ASN A 146      12.202 106.165  62.872  1.00  0.40           O  
ATOM   1147  ND2 ASN A 146      14.092 106.293  64.092  1.00  0.40           N  
ATOM   1148  N   VAL A 147      15.011 103.231  59.339  1.00  0.35           N  
ATOM   1149  CA  VAL A 147      15.816 103.167  58.129  1.00  0.35           C  
ATOM   1150  C   VAL A 147      15.065 102.859  56.880  1.00  0.35           C  
ATOM   1151  O   VAL A 147      15.562 103.063  55.775  1.00  0.35           O  
ATOM   1152  CB  VAL A 147      16.928 102.163  58.162  1.00  0.35           C  
ATOM   1153  CG1 VAL A 147      17.884 102.585  59.277  1.00  0.35           C  
ATOM   1154  CG2 VAL A 147      16.499 100.687  58.228  1.00  0.35           C  
ATOM   1155  N   LEU A 148      13.845 102.343  57.021  1.00  0.20           N  
ATOM   1156  CA  LEU A 148      13.053 101.988  55.883  1.00  0.20           C  
ATOM   1157  C   LEU A 148      11.830 102.848  55.996  1.00  0.20           C  
ATOM   1158  O   LEU A 148      11.161 102.770  57.030  1.00  0.20           O  
ATOM   1159  CB  LEU A 148      12.703 100.479  55.884  1.00  0.20           C  
ATOM   1160  CG  LEU A 148      13.967  99.615  55.816  1.00  0.20           C  
ATOM   1161  CD1 LEU A 148      13.748  98.193  56.354  1.00  0.20           C  
ATOM   1162  CD2 LEU A 148      14.623  99.696  54.427  1.00  0.20           C  
ATOM   1163  N   PRO A 149      11.463 103.666  55.011  1.00  0.46           N  
ATOM   1164  CA  PRO A 149      10.290 104.527  55.088  1.00  0.46           C  
ATOM   1165  C   PRO A 149       9.064 103.676  54.777  1.00  0.46           C  
ATOM   1166  O   PRO A 149       8.318 103.932  53.840  1.00  0.46           O  
ATOM   1167  CB  PRO A 149      10.616 105.592  54.024  1.00  0.46           C  
ATOM   1168  CG  PRO A 149      11.360 104.821  52.932  1.00  0.46           C  
ATOM   1169  CD  PRO A 149      12.179 103.816  53.738  1.00  0.46           C  
ATOM   1170  N   LYS A 150       8.873 102.595  55.561  1.00  0.52           N  
ATOM   1171  CA  LYS A 150       7.765 101.678  55.462  1.00  0.52           C  
ATOM   1172  C   LYS A 150       6.489 102.323  55.944  1.00  0.52           C  
ATOM   1173  O   LYS A 150       5.459 102.180  55.296  1.00  0.52           O  
ATOM   1174  CB  LYS A 150       8.016 100.358  56.246  1.00  0.52           C  
ATOM   1175  CG  LYS A 150       9.073  99.445  55.601  1.00  0.52           C  
ATOM   1176  CD  LYS A 150       9.347  98.162  56.417  1.00  0.52           C  
ATOM   1177  CE  LYS A 150      10.318  97.202  55.711  1.00  0.52           C  
ATOM   1178  NZ  LYS A 150      10.832  96.127  56.605  1.00  0.52           N  
ATOM   1179  N   MET A 151       6.556 103.055  57.072  1.00  0.62           N  
ATOM   1180  CA  MET A 151       5.434 103.741  57.678  1.00  0.62           C  
ATOM   1181  C   MET A 151       5.090 105.027  56.941  1.00  0.62           C  
ATOM   1182  O   MET A 151       5.914 105.930  56.840  1.00  0.62           O  
ATOM   1183  CB  MET A 151       5.748 104.089  59.155  1.00  0.62           C  
ATOM   1184  CG  MET A 151       6.033 102.863  60.042  1.00  0.62           C  
ATOM   1185  SD  MET A 151       4.562 101.861  60.375  1.00  0.62           S  
ATOM   1186  CE  MET A 151       5.504 100.655  61.349  1.00  0.62           C  
ATOM   1187  N   GLU A 152       3.852 105.124  56.417  1.00  0.65           N  
ATOM   1188  CA  GLU A 152       3.332 106.296  55.729  1.00  0.65           C  
ATOM   1189  C   GLU A 152       2.818 107.330  56.706  1.00  0.65           C  
ATOM   1190  O   GLU A 152       2.797 108.527  56.435  1.00  0.65           O  
ATOM   1191  CB  GLU A 152       2.112 105.932  54.842  1.00  0.65           C  
ATOM   1192  CG  GLU A 152       2.318 104.701  53.927  1.00  0.65           C  
ATOM   1193  CD  GLU A 152       3.196 104.907  52.695  1.00  0.65           C  
ATOM   1194  OE1 GLU A 152       3.380 106.067  52.264  1.00  0.65           O  
ATOM   1195  OE2 GLU A 152       3.672 103.857  52.163  1.00  0.65           O  
ATOM   1196  N   MET A 153       2.332 106.860  57.871  1.00  0.69           N  
ATOM   1197  CA  MET A 153       1.807 107.748  58.877  1.00  0.69           C  
ATOM   1198  C   MET A 153       2.084 107.239  60.270  1.00  0.69           C  
ATOM   1199  O   MET A 153       1.825 106.086  60.626  1.00  0.69           O  
ATOM   1200  CB  MET A 153       0.282 107.955  58.715  1.00  0.69           C  
ATOM   1201  CG  MET A 153      -0.300 109.025  59.663  1.00  0.69           C  
ATOM   1202  SD  MET A 153      -2.084 109.316  59.476  1.00  0.69           S  
ATOM   1203  CE  MET A 153      -1.974 110.157  57.872  1.00  0.69           C  
ATOM   1204  N   ILE A 154       2.606 108.145  61.098  1.00  0.70           N  
ATOM   1205  CA  ILE A 154       2.876 107.968  62.496  1.00  0.70           C  
ATOM   1206  C   ILE A 154       2.043 108.946  63.295  1.00  0.70           C  
ATOM   1207  O   ILE A 154       2.126 110.165  63.132  1.00  0.70           O  
ATOM   1208  CB  ILE A 154       4.339 108.266  62.740  1.00  0.70           C  
ATOM   1209  CG1 ILE A 154       5.228 107.312  61.902  1.00  0.70           C  
ATOM   1210  CG2 ILE A 154       4.665 108.271  64.249  1.00  0.70           C  
ATOM   1211  CD1 ILE A 154       5.047 105.822  62.213  1.00  0.70           C  
ATOM   1212  N   ALA A 155       1.229 108.428  64.229  1.00  0.75           N  
ATOM   1213  CA  ALA A 155       0.439 109.262  65.101  1.00  0.75           C  
ATOM   1214  C   ALA A 155       0.789 108.964  66.547  1.00  0.75           C  
ATOM   1215  O   ALA A 155       0.670 107.834  67.021  1.00  0.75           O  
ATOM   1216  CB  ALA A 155      -1.053 109.016  64.832  1.00  0.75           C  
ATOM   1217  N   VAL A 156       1.250 109.987  67.292  1.00  0.79           N  
ATOM   1218  CA  VAL A 156       1.665 109.825  68.676  1.00  0.79           C  
ATOM   1219  C   VAL A 156       0.774 110.667  69.564  1.00  0.79           C  
ATOM   1220  O   VAL A 156       0.511 111.838  69.297  1.00  0.79           O  
ATOM   1221  CB  VAL A 156       3.135 110.170  68.910  1.00  0.79           C  
ATOM   1222  CG1 VAL A 156       3.531 109.948  70.387  1.00  0.79           C  
ATOM   1223  CG2 VAL A 156       3.995 109.273  68.000  1.00  0.79           C  
ATOM   1224  N   GLN A 157       0.265 110.065  70.649  1.00  0.73           N  
ATOM   1225  CA  GLN A 157      -0.561 110.719  71.637  1.00  0.73           C  
ATOM   1226  C   GLN A 157       0.198 110.782  72.955  1.00  0.73           C  
ATOM   1227  O   GLN A 157       0.661 109.755  73.448  1.00  0.73           O  
ATOM   1228  CB  GLN A 157      -1.854 109.903  71.837  1.00  0.73           C  
ATOM   1229  CG  GLN A 157      -2.745 109.823  70.581  1.00  0.73           C  
ATOM   1230  CD  GLN A 157      -4.116 109.246  70.921  1.00  0.73           C  
ATOM   1231  OE1 GLN A 157      -4.860 109.811  71.719  1.00  0.73           O  
ATOM   1232  NE2 GLN A 157      -4.503 108.131  70.264  1.00  0.73           N  
ATOM   1233  N   GLU A 158       0.382 111.995  73.523  1.00  0.71           N  
ATOM   1234  CA  GLU A 158       1.216 112.188  74.701  1.00  0.71           C  
ATOM   1235  C   GLU A 158       0.883 113.533  75.348  1.00  0.71           C  
ATOM   1236  O   GLU A 158       0.274 114.393  74.708  1.00  0.71           O  
ATOM   1237  CB  GLU A 158       2.708 112.144  74.270  1.00  0.71           C  
ATOM   1238  CG  GLU A 158       3.782 112.090  75.378  1.00  0.71           C  
ATOM   1239  CD  GLU A 158       3.614 110.924  76.332  1.00  0.71           C  
ATOM   1240  OE1 GLU A 158       2.793 111.086  77.268  1.00  0.71           O  
ATOM   1241  OE2 GLU A 158       4.340 109.911  76.153  1.00  0.71           O  
ATOM   1242  N   TRP A 159       1.246 113.769  76.633  1.00  0.68           N  
ATOM   1243  CA  TRP A 159       1.013 115.062  77.294  1.00  0.68           C  
ATOM   1244  C   TRP A 159       2.273 115.923  77.461  1.00  0.68           C  
ATOM   1245  O   TRP A 159       2.190 117.102  77.796  1.00  0.68           O  
ATOM   1246  CB  TRP A 159       0.275 114.905  78.658  1.00  0.68           C  
ATOM   1247  CG  TRP A 159       0.923 113.985  79.665  1.00  0.68           C  
ATOM   1248  CD1 TRP A 159       1.835 114.264  80.640  1.00  0.68           C  
ATOM   1249  CD2 TRP A 159       0.721 112.565  79.680  1.00  0.68           C  
ATOM   1250  NE1 TRP A 159       2.295 113.092  81.206  1.00  0.68           N  
ATOM   1251  CE2 TRP A 159       1.632 112.035  80.617  1.00  0.68           C  
ATOM   1252  CE3 TRP A 159      -0.125 111.738  78.945  1.00  0.68           C  
ATOM   1253  CZ2 TRP A 159       1.747 110.665  80.792  1.00  0.68           C  
ATOM   1254  CZ3 TRP A 159      -0.034 110.356  79.151  1.00  0.68           C  
ATOM   1255  CH2 TRP A 159       0.908 109.823  80.044  1.00  0.68           C  
ATOM   1256  N   TRP A 160       3.467 115.388  77.147  1.00  0.63           N  
ATOM   1257  CA  TRP A 160       4.694 116.155  76.979  1.00  0.63           C  
ATOM   1258  C   TRP A 160       5.128 115.952  75.545  1.00  0.63           C  
ATOM   1259  O   TRP A 160       4.770 114.974  74.897  1.00  0.63           O  
ATOM   1260  CB  TRP A 160       5.857 115.687  77.907  1.00  0.63           C  
ATOM   1261  CG  TRP A 160       5.654 116.051  79.363  1.00  0.63           C  
ATOM   1262  CD1 TRP A 160       4.925 115.377  80.297  1.00  0.63           C  
ATOM   1263  CD2 TRP A 160       6.168 117.226  80.018  1.00  0.63           C  
ATOM   1264  NE1 TRP A 160       4.847 116.110  81.463  1.00  0.63           N  
ATOM   1265  CE2 TRP A 160       5.609 117.246  81.316  1.00  0.63           C  
ATOM   1266  CE3 TRP A 160       7.048 118.222  79.599  1.00  0.63           C  
ATOM   1267  CZ2 TRP A 160       5.884 118.286  82.193  1.00  0.63           C  
ATOM   1268  CZ3 TRP A 160       7.349 119.257  80.500  1.00  0.63           C  
ATOM   1269  CH2 TRP A 160       6.757 119.300  81.772  1.00  0.63           C  
ATOM   1270  N   TRP A 161       5.944 116.855  74.965  1.00  0.63           N  
ATOM   1271  CA  TRP A 161       6.594 116.550  73.698  1.00  0.63           C  
ATOM   1272  C   TRP A 161       7.810 115.701  73.982  1.00  0.63           C  
ATOM   1273  O   TRP A 161       8.950 116.166  74.048  1.00  0.63           O  
ATOM   1274  CB  TRP A 161       6.984 117.785  72.865  1.00  0.63           C  
ATOM   1275  CG  TRP A 161       5.854 118.670  72.371  1.00  0.63           C  
ATOM   1276  CD1 TRP A 161       4.507 118.647  72.624  1.00  0.63           C  
ATOM   1277  CD2 TRP A 161       6.088 119.812  71.526  1.00  0.63           C  
ATOM   1278  NE1 TRP A 161       3.893 119.726  72.022  1.00  0.63           N  
ATOM   1279  CE2 TRP A 161       4.847 120.457  71.350  1.00  0.63           C  
ATOM   1280  CE3 TRP A 161       7.247 120.304  70.927  1.00  0.63           C  
ATOM   1281  CZ2 TRP A 161       4.746 121.613  70.587  1.00  0.63           C  
ATOM   1282  CZ3 TRP A 161       7.146 121.475  70.162  1.00  0.63           C  
ATOM   1283  CH2 TRP A 161       5.913 122.123  69.995  1.00  0.63           C  
ATOM   1284  N   SER A 162       7.502 114.420  74.219  1.00  0.65           N  
ATOM   1285  CA  SER A 162       8.381 113.313  74.438  1.00  0.65           C  
ATOM   1286  C   SER A 162       9.264 112.982  73.284  1.00  0.65           C  
ATOM   1287  O   SER A 162       9.242 113.557  72.200  1.00  0.65           O  
ATOM   1288  CB  SER A 162       7.594 112.028  74.831  1.00  0.65           C  
ATOM   1289  OG  SER A 162       6.883 111.444  73.729  1.00  0.65           O  
ATOM   1290  N   THR A 163      10.029 111.921  73.545  1.00  0.53           N  
ATOM   1291  CA  THR A 163      10.967 111.276  72.652  1.00  0.53           C  
ATOM   1292  C   THR A 163      10.253 110.839  71.376  1.00  0.53           C  
ATOM   1293  O   THR A 163      10.768 111.047  70.258  1.00  0.53           O  
ATOM   1294  CB  THR A 163      11.710 110.096  73.311  1.00  0.53           C  
ATOM   1295  OG1 THR A 163      10.907 108.971  73.577  1.00  0.53           O  
ATOM   1296  CG2 THR A 163      12.431 110.385  74.612  1.00  0.53           C  
ATOM   1297  N   SER A 164       9.021 110.296  71.456  1.00  0.60           N  
ATOM   1298  CA  SER A 164       8.289 109.767  70.314  1.00  0.60           C  
ATOM   1299  C   SER A 164       7.489 110.795  69.552  1.00  0.60           C  
ATOM   1300  O   SER A 164       7.124 110.591  68.408  1.00  0.60           O  
ATOM   1301  CB  SER A 164       7.298 108.614  70.629  1.00  0.60           C  
ATOM   1302  OG  SER A 164       8.029 107.448  70.999  1.00  0.60           O  
ATOM   1303  N   CYS A 165       7.195 111.952  70.153  1.00  0.65           N  
ATOM   1304  CA  CYS A 165       6.487 113.017  69.463  1.00  0.65           C  
ATOM   1305  C   CYS A 165       7.323 113.652  68.364  1.00  0.65           C  
ATOM   1306  O   CYS A 165       6.826 114.036  67.313  1.00  0.65           O  
ATOM   1307  CB  CYS A 165       6.038 114.083  70.485  1.00  0.65           C  
ATOM   1308  SG  CYS A 165       4.856 113.381  71.674  1.00  0.65           S  
ATOM   1309  N   GLU A 166       8.637 113.748  68.595  1.00  0.62           N  
ATOM   1310  CA  GLU A 166       9.596 114.424  67.751  1.00  0.62           C  
ATOM   1311  C   GLU A 166       9.814 113.915  66.319  1.00  0.62           C  
ATOM   1312  O   GLU A 166      10.057 114.684  65.394  1.00  0.62           O  
ATOM   1313  CB  GLU A 166      10.914 114.388  68.538  1.00  0.62           C  
ATOM   1314  CG  GLU A 166      12.000 115.328  67.989  1.00  0.62           C  
ATOM   1315  CD  GLU A 166      11.500 116.760  67.994  1.00  0.62           C  
ATOM   1316  OE1 GLU A 166      11.711 117.455  66.976  1.00  0.62           O  
ATOM   1317  OE2 GLU A 166      10.986 117.179  69.061  1.00  0.62           O  
ATOM   1318  N   TRP A 167       9.747 112.593  66.069  1.00  0.51           N  
ATOM   1319  CA  TRP A 167       9.890 112.062  64.714  1.00  0.51           C  
ATOM   1320  C   TRP A 167       8.525 111.778  64.090  1.00  0.51           C  
ATOM   1321  O   TRP A 167       8.437 111.301  62.962  1.00  0.51           O  
ATOM   1322  CB  TRP A 167      10.720 110.742  64.695  1.00  0.51           C  
ATOM   1323  CG  TRP A 167      10.104 109.657  65.564  1.00  0.51           C  
ATOM   1324  CD1 TRP A 167       9.991 109.606  66.924  1.00  0.51           C  
ATOM   1325  CD2 TRP A 167       9.234 108.661  65.032  1.00  0.51           C  
ATOM   1326  NE1 TRP A 167       8.991 108.732  67.247  1.00  0.51           N  
ATOM   1327  CE2 TRP A 167       8.450 108.196  66.136  1.00  0.51           C  
ATOM   1328  CE3 TRP A 167       9.035 108.157  63.761  1.00  0.51           C  
ATOM   1329  CZ2 TRP A 167       7.433 107.301  65.937  1.00  0.51           C  
ATOM   1330  CZ3 TRP A 167       8.173 107.067  63.626  1.00  0.51           C  
ATOM   1331  CH2 TRP A 167       7.361 106.657  64.698  1.00  0.51           C  
ATOM   1332  N   ALA A 168       7.423 112.040  64.818  1.00  0.65           N  
ATOM   1333  CA  ALA A 168       6.095 111.692  64.372  1.00  0.65           C  
ATOM   1334  C   ALA A 168       5.533 112.700  63.383  1.00  0.65           C  
ATOM   1335  O   ALA A 168       5.755 113.901  63.502  1.00  0.65           O  
ATOM   1336  CB  ALA A 168       5.153 111.612  65.590  1.00  0.65           C  
ATOM   1337  N   ASP A 169       4.747 112.236  62.390  1.00  0.73           N  
ATOM   1338  CA  ASP A 169       4.025 113.105  61.479  1.00  0.73           C  
ATOM   1339  C   ASP A 169       2.955 113.932  62.186  1.00  0.73           C  
ATOM   1340  O   ASP A 169       2.771 115.123  61.935  1.00  0.73           O  
ATOM   1341  CB  ASP A 169       3.315 112.258  60.397  1.00  0.73           C  
ATOM   1342  CG  ASP A 169       4.293 111.294  59.763  1.00  0.73           C  
ATOM   1343  OD1 ASP A 169       5.246 111.752  59.095  1.00  0.73           O  
ATOM   1344  OD2 ASP A 169       4.084 110.073  59.979  1.00  0.73           O  
ATOM   1345  N   ILE A 170       2.199 113.285  63.100  1.00  0.79           N  
ATOM   1346  CA  ILE A 170       1.139 113.929  63.854  1.00  0.79           C  
ATOM   1347  C   ILE A 170       1.323 113.672  65.342  1.00  0.79           C  
ATOM   1348  O   ILE A 170       1.466 112.540  65.810  1.00  0.79           O  
ATOM   1349  CB  ILE A 170      -0.261 113.508  63.394  1.00  0.79           C  
ATOM   1350  CG1 ILE A 170      -0.450 113.836  61.889  1.00  0.79           C  
ATOM   1351  CG2 ILE A 170      -1.336 114.219  64.249  1.00  0.79           C  
ATOM   1352  CD1 ILE A 170      -1.771 113.340  61.289  1.00  0.79           C  
ATOM   1353  N   VAL A 171       1.294 114.762  66.134  1.00  0.80           N  
ATOM   1354  CA  VAL A 171       1.336 114.736  67.582  1.00  0.80           C  
ATOM   1355  C   VAL A 171      -0.027 115.180  68.072  1.00  0.80           C  
ATOM   1356  O   VAL A 171      -0.526 116.238  67.696  1.00  0.80           O  
ATOM   1357  CB  VAL A 171       2.395 115.680  68.151  1.00  0.80           C  
ATOM   1358  CG1 VAL A 171       2.424 115.597  69.693  1.00  0.80           C  
ATOM   1359  CG2 VAL A 171       3.770 115.302  67.572  1.00  0.80           C  
ATOM   1360  N   PHE A 172      -0.671 114.373  68.930  1.00  0.75           N  
ATOM   1361  CA  PHE A 172      -1.951 114.693  69.522  1.00  0.75           C  
ATOM   1362  C   PHE A 172      -1.749 114.909  71.006  1.00  0.75           C  
ATOM   1363  O   PHE A 172      -1.089 114.133  71.696  1.00  0.75           O  
ATOM   1364  CB  PHE A 172      -2.965 113.542  69.331  1.00  0.75           C  
ATOM   1365  CG  PHE A 172      -3.529 113.525  67.941  1.00  0.75           C  
ATOM   1366  CD1 PHE A 172      -4.364 114.570  67.510  1.00  0.75           C  
ATOM   1367  CD2 PHE A 172      -3.277 112.451  67.071  1.00  0.75           C  
ATOM   1368  CE1 PHE A 172      -4.932 114.547  66.231  1.00  0.75           C  
ATOM   1369  CE2 PHE A 172      -3.853 112.418  65.794  1.00  0.75           C  
ATOM   1370  CZ  PHE A 172      -4.680 113.469  65.374  1.00  0.75           C  
ATOM   1371  N   ALA A 173      -2.312 116.012  71.524  1.00  0.78           N  
ATOM   1372  CA  ALA A 173      -2.162 116.414  72.897  1.00  0.78           C  
ATOM   1373  C   ALA A 173      -3.142 115.673  73.806  1.00  0.78           C  
ATOM   1374  O   ALA A 173      -4.360 115.799  73.681  1.00  0.78           O  
ATOM   1375  CB  ALA A 173      -2.364 117.942  72.954  1.00  0.78           C  
ATOM   1376  N   VAL A 174      -2.621 114.860  74.743  1.00  0.75           N  
ATOM   1377  CA  VAL A 174      -3.431 114.050  75.641  1.00  0.75           C  
ATOM   1378  C   VAL A 174      -3.477 114.675  77.014  1.00  0.75           C  
ATOM   1379  O   VAL A 174      -2.590 115.420  77.422  1.00  0.75           O  
ATOM   1380  CB  VAL A 174      -2.969 112.592  75.654  1.00  0.75           C  
ATOM   1381  CG1 VAL A 174      -3.504 111.729  76.816  1.00  0.75           C  
ATOM   1382  CG2 VAL A 174      -3.485 111.969  74.354  1.00  0.75           C  
ATOM   1383  N   ASP A 175      -4.573 114.444  77.755  1.00  0.75           N  
ATOM   1384  CA  ASP A 175      -4.726 114.828  79.139  1.00  0.75           C  
ATOM   1385  C   ASP A 175      -3.717 114.142  80.064  1.00  0.75           C  
ATOM   1386  O   ASP A 175      -3.419 112.960  79.926  1.00  0.75           O  
ATOM   1387  CB  ASP A 175      -6.138 114.450  79.640  1.00  0.75           C  
ATOM   1388  CG  ASP A 175      -7.265 115.080  78.853  1.00  0.75           C  
ATOM   1389  OD1 ASP A 175      -6.974 115.965  78.017  1.00  0.75           O  
ATOM   1390  OD2 ASP A 175      -8.447 114.694  79.065  1.00  0.75           O  
ATOM   1391  N   ALA A 176      -3.175 114.843  81.078  1.00  0.75           N  
ATOM   1392  CA  ALA A 176      -2.321 114.184  82.044  1.00  0.75           C  
ATOM   1393  C   ALA A 176      -3.139 113.399  83.062  1.00  0.75           C  
ATOM   1394  O   ALA A 176      -4.361 113.499  83.127  1.00  0.75           O  
ATOM   1395  CB  ALA A 176      -1.443 115.207  82.778  1.00  0.75           C  
ATOM   1396  N   TRP A 177      -2.485 112.605  83.931  1.00  0.60           N  
ATOM   1397  CA  TRP A 177      -3.164 111.731  84.884  1.00  0.60           C  
ATOM   1398  C   TRP A 177      -4.002 112.457  85.936  1.00  0.60           C  
ATOM   1399  O   TRP A 177      -4.851 111.857  86.591  1.00  0.60           O  
ATOM   1400  CB  TRP A 177      -2.137 110.850  85.642  1.00  0.60           C  
ATOM   1401  CG  TRP A 177      -1.154 110.112  84.755  1.00  0.60           C  
ATOM   1402  CD1 TRP A 177      -1.370 109.512  83.545  1.00  0.60           C  
ATOM   1403  CD2 TRP A 177       0.248 109.953  85.046  1.00  0.60           C  
ATOM   1404  NE1 TRP A 177      -0.190 109.007  83.050  1.00  0.60           N  
ATOM   1405  CE2 TRP A 177       0.816 109.262  83.955  1.00  0.60           C  
ATOM   1406  CE3 TRP A 177       1.027 110.349  86.133  1.00  0.60           C  
ATOM   1407  CZ2 TRP A 177       2.172 108.964  83.928  1.00  0.60           C  
ATOM   1408  CZ3 TRP A 177       2.397 110.044  86.105  1.00  0.60           C  
ATOM   1409  CH2 TRP A 177       2.964 109.367  85.015  1.00  0.60           C  
ATOM   1410  N   SER A 178      -3.775 113.774  86.102  1.00  0.64           N  
ATOM   1411  CA  SER A 178      -4.541 114.640  86.985  1.00  0.64           C  
ATOM   1412  C   SER A 178      -5.540 115.497  86.238  1.00  0.64           C  
ATOM   1413  O   SER A 178      -6.267 116.262  86.866  1.00  0.64           O  
ATOM   1414  CB  SER A 178      -3.639 115.669  87.709  1.00  0.64           C  
ATOM   1415  OG  SER A 178      -2.682 115.037  88.556  1.00  0.64           O  
ATOM   1416  N   GLU A 179      -5.609 115.396  84.893  1.00  0.69           N  
ATOM   1417  CA  GLU A 179      -6.552 116.177  84.110  1.00  0.69           C  
ATOM   1418  C   GLU A 179      -7.461 115.346  83.195  1.00  0.69           C  
ATOM   1419  O   GLU A 179      -8.401 115.879  82.599  1.00  0.69           O  
ATOM   1420  CB  GLU A 179      -5.850 117.289  83.297  1.00  0.69           C  
ATOM   1421  CG  GLU A 179      -5.304 118.437  84.191  1.00  0.69           C  
ATOM   1422  CD  GLU A 179      -3.896 118.199  84.719  1.00  0.69           C  
ATOM   1423  OE1 GLU A 179      -3.679 118.349  85.947  1.00  0.69           O  
ATOM   1424  OE2 GLU A 179      -3.010 117.884  83.884  1.00  0.69           O  
ATOM   1425  N   LEU A 180      -7.217 114.021  83.067  1.00  0.51           N  
ATOM   1426  CA  LEU A 180      -7.942 113.100  82.191  1.00  0.51           C  
ATOM   1427  C   LEU A 180      -9.407 112.854  82.506  1.00  0.51           C  
ATOM   1428  O   LEU A 180      -9.844 112.793  83.655  1.00  0.51           O  
ATOM   1429  CB  LEU A 180      -7.145 111.780  81.994  1.00  0.51           C  
ATOM   1430  CG  LEU A 180      -7.505 110.918  80.756  1.00  0.51           C  
ATOM   1431  CD1 LEU A 180      -6.256 110.201  80.221  1.00  0.51           C  
ATOM   1432  CD2 LEU A 180      -8.569 109.851  81.044  1.00  0.51           C  
ATOM   1433  N   LYS A 181     -10.240 112.725  81.449  1.00  0.48           N  
ATOM   1434  CA  LYS A 181     -11.653 112.506  81.635  1.00  0.48           C  
ATOM   1435  C   LYS A 181     -12.279 111.599  80.557  1.00  0.48           C  
ATOM   1436  O   LYS A 181     -11.971 111.757  79.381  1.00  0.48           O  
ATOM   1437  CB  LYS A 181     -12.308 113.912  81.819  1.00  0.48           C  
ATOM   1438  CG  LYS A 181     -12.683 114.832  80.645  1.00  0.48           C  
ATOM   1439  CD  LYS A 181     -13.649 115.898  81.220  1.00  0.48           C  
ATOM   1440  CE  LYS A 181     -14.226 116.911  80.231  1.00  0.48           C  
ATOM   1441  NZ  LYS A 181     -15.325 117.676  80.848  1.00  0.48           N  
ATOM   1442  N   HIS A 182     -13.199 110.621  80.840  1.00  0.43           N  
ATOM   1443  CA  HIS A 182     -13.629 109.905  82.065  1.00  0.43           C  
ATOM   1444  C   HIS A 182     -12.544 109.357  83.013  1.00  0.43           C  
ATOM   1445  O   HIS A 182     -11.384 109.473  82.638  1.00  0.43           O  
ATOM   1446  CB  HIS A 182     -14.907 109.046  81.803  1.00  0.43           C  
ATOM   1447  CG  HIS A 182     -14.693 107.691  81.240  1.00  0.43           C  
ATOM   1448  ND1 HIS A 182     -14.294 106.704  82.105  1.00  0.43           N  
ATOM   1449  CD2 HIS A 182     -14.594 107.271  79.958  1.00  0.43           C  
ATOM   1450  CE1 HIS A 182     -13.917 105.708  81.342  1.00  0.43           C  
ATOM   1451  NE2 HIS A 182     -14.095 105.993  80.035  1.00  0.43           N  
ATOM   1452  N   PRO A 183     -12.735 108.886  84.271  1.00  0.47           N  
ATOM   1453  CA  PRO A 183     -11.594 108.394  85.038  1.00  0.47           C  
ATOM   1454  C   PRO A 183     -10.955 107.151  84.432  1.00  0.47           C  
ATOM   1455  O   PRO A 183     -11.589 106.456  83.646  1.00  0.47           O  
ATOM   1456  CB  PRO A 183     -12.149 108.135  86.457  1.00  0.47           C  
ATOM   1457  CG  PRO A 183     -13.679 108.073  86.351  1.00  0.47           C  
ATOM   1458  CD  PRO A 183     -14.008 108.559  84.932  1.00  0.47           C  
ATOM   1459  N   ASP A 184      -9.712 106.839  84.825  1.00  0.61           N  
ATOM   1460  CA  ASP A 184      -9.093 105.564  84.527  1.00  0.61           C  
ATOM   1461  C   ASP A 184      -8.946 104.789  85.828  1.00  0.61           C  
ATOM   1462  O   ASP A 184      -9.181 105.304  86.921  1.00  0.61           O  
ATOM   1463  CB  ASP A 184      -7.718 105.711  83.843  1.00  0.61           C  
ATOM   1464  CG  ASP A 184      -7.881 106.103  82.389  1.00  0.61           C  
ATOM   1465  OD1 ASP A 184      -8.635 105.396  81.673  1.00  0.61           O  
ATOM   1466  OD2 ASP A 184      -7.192 107.068  81.980  1.00  0.61           O  
ATOM   1467  N   MET A 185      -8.573 103.499  85.747  1.00  0.58           N  
ATOM   1468  CA  MET A 185      -8.350 102.657  86.909  1.00  0.58           C  
ATOM   1469  C   MET A 185      -6.977 102.020  86.873  1.00  0.58           C  
ATOM   1470  O   MET A 185      -6.407 101.779  85.812  1.00  0.58           O  
ATOM   1471  CB  MET A 185      -9.393 101.528  87.023  1.00  0.58           C  
ATOM   1472  CG  MET A 185     -10.794 102.040  87.377  1.00  0.58           C  
ATOM   1473  SD  MET A 185     -12.002 100.728  87.717  1.00  0.58           S  
ATOM   1474  CE  MET A 185     -12.131  99.921  86.094  1.00  0.58           C  
ATOM   1475  N   CYS A 186      -6.414 101.730  88.061  1.00  0.63           N  
ATOM   1476  CA  CYS A 186      -5.064 101.221  88.195  1.00  0.63           C  
ATOM   1477  C   CYS A 186      -4.988 100.120  89.239  1.00  0.63           C  
ATOM   1478  O   CYS A 186      -5.522 100.233  90.341  1.00  0.63           O  
ATOM   1479  CB  CYS A 186      -4.109 102.367  88.611  1.00  0.63           C  
ATOM   1480  SG  CYS A 186      -2.336 101.989  88.383  1.00  0.63           S  
ATOM   1481  N   SER A 187      -4.304  99.016  88.895  1.00  0.62           N  
ATOM   1482  CA  SER A 187      -4.027  97.903  89.783  1.00  0.62           C  
ATOM   1483  C   SER A 187      -2.597  97.495  89.533  1.00  0.62           C  
ATOM   1484  O   SER A 187      -1.948  98.015  88.625  1.00  0.62           O  
ATOM   1485  CB  SER A 187      -4.991  96.689  89.628  1.00  0.62           C  
ATOM   1486  OG  SER A 187      -5.009  96.127  88.310  1.00  0.62           O  
ATOM   1487  N   SER A 188      -2.044  96.606  90.377  1.00  0.53           N  
ATOM   1488  CA  SER A 188      -0.639  96.261  90.305  1.00  0.53           C  
ATOM   1489  C   SER A 188      -0.420  94.853  90.812  1.00  0.53           C  
ATOM   1490  O   SER A 188      -1.295  94.203  91.390  1.00  0.53           O  
ATOM   1491  CB  SER A 188       0.244  97.280  91.103  1.00  0.53           C  
ATOM   1492  OG  SER A 188       1.645  96.970  91.126  1.00  0.53           O  
ATOM   1493  N   VAL A 189       0.798  94.336  90.576  1.00  0.49           N  
ATOM   1494  CA  VAL A 189       1.325  93.122  91.163  1.00  0.49           C  
ATOM   1495  C   VAL A 189       1.558  93.269  92.665  1.00  0.49           C  
ATOM   1496  O   VAL A 189       1.344  92.330  93.428  1.00  0.49           O  
ATOM   1497  CB  VAL A 189       2.561  92.630  90.403  1.00  0.49           C  
ATOM   1498  CG1 VAL A 189       3.810  93.496  90.665  1.00  0.49           C  
ATOM   1499  CG2 VAL A 189       2.823  91.146  90.730  1.00  0.49           C  
ATOM   1500  N   THR A 190       1.972  94.478  93.115  1.00  0.55           N  
ATOM   1501  CA  THR A 190       2.487  94.746  94.456  1.00  0.55           C  
ATOM   1502  C   THR A 190       1.452  94.776  95.561  1.00  0.55           C  
ATOM   1503  O   THR A 190       1.795  94.612  96.729  1.00  0.55           O  
ATOM   1504  CB  THR A 190       3.260  96.068  94.562  1.00  0.55           C  
ATOM   1505  OG1 THR A 190       2.498  97.187  94.118  1.00  0.55           O  
ATOM   1506  CG2 THR A 190       4.511  96.017  93.675  1.00  0.55           C  
ATOM   1507  N   ASN A 191       0.159  94.987  95.253  1.00  0.53           N  
ATOM   1508  CA  ASN A 191      -0.851  95.108  96.287  1.00  0.53           C  
ATOM   1509  C   ASN A 191      -2.210  94.581  95.787  1.00  0.53           C  
ATOM   1510  O   ASN A 191      -2.319  94.138  94.636  1.00  0.53           O  
ATOM   1511  CB  ASN A 191      -0.843  96.549  96.904  1.00  0.53           C  
ATOM   1512  CG  ASN A 191      -1.304  97.633  95.938  1.00  0.53           C  
ATOM   1513  OD1 ASN A 191      -2.452  97.625  95.499  1.00  0.53           O  
ATOM   1514  ND2 ASN A 191      -0.431  98.622  95.643  1.00  0.53           N  
ATOM   1515  N   PRO A 192      -3.270  94.510  96.597  1.00  0.55           N  
ATOM   1516  CA  PRO A 192      -4.530  93.953  96.122  1.00  0.55           C  
ATOM   1517  C   PRO A 192      -5.519  95.034  95.781  1.00  0.55           C  
ATOM   1518  O   PRO A 192      -6.649  94.688  95.448  1.00  0.55           O  
ATOM   1519  CB  PRO A 192      -5.012  93.118  97.317  1.00  0.55           C  
ATOM   1520  CG  PRO A 192      -4.533  93.910  98.529  1.00  0.55           C  
ATOM   1521  CD  PRO A 192      -3.176  94.440  98.064  1.00  0.55           C  
ATOM   1522  N   PHE A 193      -5.148  96.321  95.838  1.00  0.60           N  
ATOM   1523  CA  PHE A 193      -6.106  97.390  95.673  1.00  0.60           C  
ATOM   1524  C   PHE A 193      -6.338  97.714  94.210  1.00  0.60           C  
ATOM   1525  O   PHE A 193      -5.488  97.527  93.339  1.00  0.60           O  
ATOM   1526  CB  PHE A 193      -5.700  98.676  96.443  1.00  0.60           C  
ATOM   1527  CG  PHE A 193      -5.324  98.341  97.863  1.00  0.60           C  
ATOM   1528  CD1 PHE A 193      -6.246  97.749  98.745  1.00  0.60           C  
ATOM   1529  CD2 PHE A 193      -4.018  98.588  98.315  1.00  0.60           C  
ATOM   1530  CE1 PHE A 193      -5.864  97.400 100.047  1.00  0.60           C  
ATOM   1531  CE2 PHE A 193      -3.630  98.241  99.614  1.00  0.60           C  
ATOM   1532  CZ  PHE A 193      -4.555  97.646 100.481  1.00  0.60           C  
ATOM   1533  N   LEU A 194      -7.541  98.222  93.916  1.00  0.56           N  
ATOM   1534  CA  LEU A 194      -7.869  98.804  92.644  1.00  0.56           C  
ATOM   1535  C   LEU A 194      -8.341 100.199  92.963  1.00  0.56           C  
ATOM   1536  O   LEU A 194      -9.269 100.387  93.749  1.00  0.56           O  
ATOM   1537  CB  LEU A 194      -9.006  98.020  91.958  1.00  0.56           C  
ATOM   1538  CG  LEU A 194      -9.479  98.617  90.622  1.00  0.56           C  
ATOM   1539  CD1 LEU A 194      -8.412  98.496  89.532  1.00  0.56           C  
ATOM   1540  CD2 LEU A 194     -10.760  97.919  90.176  1.00  0.56           C  
ATOM   1541  N   THR A 195      -7.691 101.220  92.390  1.00  0.62           N  
ATOM   1542  CA  THR A 195      -8.009 102.609  92.678  1.00  0.62           C  
ATOM   1543  C   THR A 195      -8.094 103.349  91.369  1.00  0.62           C  
ATOM   1544  O   THR A 195      -7.736 102.840  90.307  1.00  0.62           O  
ATOM   1545  CB  THR A 195      -7.045 103.319  93.634  1.00  0.62           C  
ATOM   1546  OG1 THR A 195      -5.705 103.291  93.164  1.00  0.62           O  
ATOM   1547  CG2 THR A 195      -7.057 102.605  94.994  1.00  0.62           C  
ATOM   1548  N   VAL A 196      -8.655 104.568  91.402  1.00  0.66           N  
ATOM   1549  CA  VAL A 196      -8.923 105.356  90.219  1.00  0.66           C  
ATOM   1550  C   VAL A 196      -7.857 106.405  90.008  1.00  0.66           C  
ATOM   1551  O   VAL A 196      -7.244 106.905  90.950  1.00  0.66           O  
ATOM   1552  CB  VAL A 196     -10.292 106.045  90.265  1.00  0.66           C  
ATOM   1553  CG1 VAL A 196     -11.390 104.967  90.267  1.00  0.66           C  
ATOM   1554  CG2 VAL A 196     -10.439 106.969  91.493  1.00  0.66           C  
ATOM   1555  N   PHE A 197      -7.664 106.807  88.740  1.00  0.54           N  
ATOM   1556  CA  PHE A 197      -7.071 108.076  88.391  1.00  0.54           C  
ATOM   1557  C   PHE A 197      -8.251 109.046  88.341  1.00  0.54           C  
ATOM   1558  O   PHE A 197      -9.142 108.845  87.514  1.00  0.54           O  
ATOM   1559  CB  PHE A 197      -6.374 108.035  87.009  1.00  0.54           C  
ATOM   1560  CG  PHE A 197      -5.116 107.216  87.084  1.00  0.54           C  
ATOM   1561  CD1 PHE A 197      -4.007 107.696  87.800  1.00  0.54           C  
ATOM   1562  CD2 PHE A 197      -5.012 105.979  86.427  1.00  0.54           C  
ATOM   1563  CE1 PHE A 197      -2.819 106.955  87.860  1.00  0.54           C  
ATOM   1564  CE2 PHE A 197      -3.818 105.250  86.456  1.00  0.54           C  
ATOM   1565  CZ  PHE A 197      -2.723 105.733  87.183  1.00  0.54           C  
ATOM   1566  N   PRO A 198      -8.365 110.036  89.221  1.00  0.50           N  
ATOM   1567  CA  PRO A 198      -9.530 110.910  89.319  1.00  0.50           C  
ATOM   1568  C   PRO A 198     -10.013 111.607  88.058  1.00  0.50           C  
ATOM   1569  O   PRO A 198      -9.222 112.292  87.422  1.00  0.50           O  
ATOM   1570  CB  PRO A 198      -9.049 111.957  90.329  1.00  0.50           C  
ATOM   1571  CG  PRO A 198      -8.190 111.170  91.306  1.00  0.50           C  
ATOM   1572  CD  PRO A 198      -7.451 110.238  90.354  1.00  0.50           C  
ATOM   1573  N   ARG A 199     -11.329 111.543  87.743  1.00  0.47           N  
ATOM   1574  CA  ARG A 199     -11.947 112.529  86.885  1.00  0.47           C  
ATOM   1575  C   ARG A 199     -12.651 113.592  87.721  1.00  0.47           C  
ATOM   1576  O   ARG A 199     -13.629 113.307  88.407  1.00  0.47           O  
ATOM   1577  CB  ARG A 199     -13.027 111.992  85.916  1.00  0.47           C  
ATOM   1578  CG  ARG A 199     -13.783 113.155  85.223  1.00  0.47           C  
ATOM   1579  CD  ARG A 199     -14.761 112.863  84.099  1.00  0.47           C  
ATOM   1580  NE  ARG A 199     -15.818 111.961  84.600  1.00  0.47           N  
ATOM   1581  CZ  ARG A 199     -17.121 112.243  84.491  1.00  0.47           C  
ATOM   1582  NH1 ARG A 199     -17.945 111.655  85.349  1.00  0.47           N  
ATOM   1583  NH2 ARG A 199     -17.590 113.112  83.600  1.00  0.47           N  
ATOM   1584  N   THR A 200     -12.241 114.863  87.641  1.00  0.36           N  
ATOM   1585  CA  THR A 200     -10.885 115.237  87.317  1.00  0.36           C  
ATOM   1586  C   THR A 200     -10.615 116.406  88.235  1.00  0.36           C  
ATOM   1587  O   THR A 200     -11.531 117.205  88.437  1.00  0.36           O  
ATOM   1588  CB  THR A 200     -10.539 115.503  85.848  1.00  0.36           C  
ATOM   1589  OG1 THR A 200      -9.212 115.960  85.768  1.00  0.36           O  
ATOM   1590  CG2 THR A 200     -11.444 116.506  85.131  1.00  0.36           C  
ATOM   1591  N   PRO A 201      -9.437 116.528  88.858  1.00  0.59           N  
ATOM   1592  CA  PRO A 201      -9.058 117.678  89.667  1.00  0.59           C  
ATOM   1593  C   PRO A 201      -9.125 118.979  88.901  1.00  0.59           C  
ATOM   1594  O   PRO A 201      -9.415 120.017  89.493  1.00  0.59           O  
ATOM   1595  CB  PRO A 201      -7.618 117.361  90.111  1.00  0.59           C  
ATOM   1596  CG  PRO A 201      -7.538 115.833  90.139  1.00  0.59           C  
ATOM   1597  CD  PRO A 201      -8.521 115.404  89.054  1.00  0.59           C  
ATOM   1598  N   LEU A 202      -8.847 118.940  87.590  1.00  0.71           N  
ATOM   1599  CA  LEU A 202      -9.012 120.076  86.726  1.00  0.71           C  
ATOM   1600  C   LEU A 202      -9.366 119.560  85.349  1.00  0.71           C  
ATOM   1601  O   LEU A 202      -8.869 118.527  84.907  1.00  0.71           O  
ATOM   1602  CB  LEU A 202      -7.701 120.892  86.679  1.00  0.71           C  
ATOM   1603  CG  LEU A 202      -7.780 122.229  85.920  1.00  0.71           C  
ATOM   1604  CD1 LEU A 202      -8.770 123.197  86.585  1.00  0.71           C  
ATOM   1605  CD2 LEU A 202      -6.384 122.861  85.838  1.00  0.71           C  
ATOM   1606  N   GLU A 203     -10.268 120.224  84.599  1.00  0.64           N  
ATOM   1607  CA  GLU A 203     -10.459 119.858  83.211  1.00  0.64           C  
ATOM   1608  C   GLU A 203      -9.225 120.071  82.354  1.00  0.64           C  
ATOM   1609  O   GLU A 203      -8.542 121.085  82.465  1.00  0.64           O  
ATOM   1610  CB  GLU A 203     -11.641 120.582  82.533  1.00  0.64           C  
ATOM   1611  CG  GLU A 203     -12.998 120.256  83.180  1.00  0.64           C  
ATOM   1612  CD  GLU A 203     -14.122 120.171  82.163  1.00  0.64           C  
ATOM   1613  OE1 GLU A 203     -13.969 120.451  80.949  1.00  0.64           O  
ATOM   1614  OE2 GLU A 203     -15.148 119.558  82.558  1.00  0.64           O  
ATOM   1615  N   ARG A 204      -8.955 119.085  81.477  1.00  0.50           N  
ATOM   1616  CA  ARG A 204      -7.996 119.083  80.391  1.00  0.50           C  
ATOM   1617  C   ARG A 204      -7.467 120.446  79.891  1.00  0.50           C  
ATOM   1618  O   ARG A 204      -8.247 121.273  79.406  1.00  0.50           O  
ATOM   1619  CB  ARG A 204      -8.606 118.251  79.253  1.00  0.50           C  
ATOM   1620  CG  ARG A 204      -9.784 118.891  78.513  1.00  0.50           C  
ATOM   1621  CD  ARG A 204     -10.648 117.839  77.825  1.00  0.50           C  
ATOM   1622  NE  ARG A 204     -11.556 118.538  76.844  1.00  0.50           N  
ATOM   1623  CZ  ARG A 204     -12.612 119.292  77.186  1.00  0.50           C  
ATOM   1624  NH1 ARG A 204     -13.386 119.818  76.241  1.00  0.50           N  
ATOM   1625  NH2 ARG A 204     -12.881 119.548  78.456  1.00  0.50           N  
ATOM   1626  N   PRO A 205      -6.182 120.760  80.014  1.00  0.62           N  
ATOM   1627  CA  PRO A 205      -5.703 122.111  79.779  1.00  0.62           C  
ATOM   1628  C   PRO A 205      -5.485 122.357  78.296  1.00  0.62           C  
ATOM   1629  O   PRO A 205      -5.013 121.479  77.581  1.00  0.62           O  
ATOM   1630  CB  PRO A 205      -4.386 122.163  80.573  1.00  0.62           C  
ATOM   1631  CG  PRO A 205      -3.871 120.723  80.533  1.00  0.62           C  
ATOM   1632  CD  PRO A 205      -5.158 119.914  80.627  1.00  0.62           C  
ATOM   1633  N   PHE A 206      -5.806 123.569  77.804  1.00  0.63           N  
ATOM   1634  CA  PHE A 206      -5.673 123.915  76.394  1.00  0.63           C  
ATOM   1635  C   PHE A 206      -6.613 123.108  75.494  1.00  0.63           C  
ATOM   1636  O   PHE A 206      -7.834 123.115  75.665  1.00  0.63           O  
ATOM   1637  CB  PHE A 206      -4.193 123.892  75.890  1.00  0.63           C  
ATOM   1638  CG  PHE A 206      -3.320 124.742  76.775  1.00  0.63           C  
ATOM   1639  CD1 PHE A 206      -3.321 126.139  76.638  1.00  0.63           C  
ATOM   1640  CD2 PHE A 206      -2.506 124.156  77.761  1.00  0.63           C  
ATOM   1641  CE1 PHE A 206      -2.532 126.939  77.475  1.00  0.63           C  
ATOM   1642  CE2 PHE A 206      -1.723 124.952  78.607  1.00  0.63           C  
ATOM   1643  CZ  PHE A 206      -1.735 126.345  78.462  1.00  0.63           C  
ATOM   1644  N   ASP A 207      -6.079 122.418  74.477  1.00  0.72           N  
ATOM   1645  CA  ASP A 207      -6.831 121.665  73.509  1.00  0.72           C  
ATOM   1646  C   ASP A 207      -6.788 120.162  73.764  1.00  0.72           C  
ATOM   1647  O   ASP A 207      -7.430 119.404  73.033  1.00  0.72           O  
ATOM   1648  CB  ASP A 207      -6.336 122.014  72.078  1.00  0.72           C  
ATOM   1649  CG  ASP A 207      -4.836 121.828  71.855  1.00  0.72           C  
ATOM   1650  OD1 ASP A 207      -4.075 121.680  72.846  1.00  0.72           O  
ATOM   1651  OD2 ASP A 207      -4.446 121.862  70.663  1.00  0.72           O  
ATOM   1652  N   THR A 208      -6.118 119.698  74.845  1.00  0.72           N  
ATOM   1653  CA  THR A 208      -5.931 118.282  75.168  1.00  0.72           C  
ATOM   1654  C   THR A 208      -7.211 117.458  75.249  1.00  0.72           C  
ATOM   1655  O   THR A 208      -8.305 117.962  75.523  1.00  0.72           O  
ATOM   1656  CB  THR A 208      -5.112 117.993  76.430  1.00  0.72           C  
ATOM   1657  OG1 THR A 208      -5.682 118.536  77.605  1.00  0.72           O  
ATOM   1658  CG2 THR A 208      -3.705 118.581  76.337  1.00  0.72           C  
ATOM   1659  N   ARG A 209      -7.132 116.146  74.963  1.00  0.68           N  
ATOM   1660  CA  ARG A 209      -8.252 115.242  75.150  1.00  0.68           C  
ATOM   1661  C   ARG A 209      -7.719 113.916  75.667  1.00  0.68           C  
ATOM   1662  O   ARG A 209      -6.650 113.471  75.268  1.00  0.68           O  
ATOM   1663  CB  ARG A 209      -9.007 114.968  73.814  1.00  0.68           C  
ATOM   1664  CG  ARG A 209      -9.660 116.184  73.123  1.00  0.68           C  
ATOM   1665  CD  ARG A 209     -10.833 116.769  73.906  1.00  0.68           C  
ATOM   1666  NE  ARG A 209     -11.322 117.988  73.162  1.00  0.68           N  
ATOM   1667  CZ  ARG A 209     -10.881 119.240  73.354  1.00  0.68           C  
ATOM   1668  NH1 ARG A 209     -11.296 120.214  72.544  1.00  0.68           N  
ATOM   1669  NH2 ARG A 209     -10.078 119.573  74.355  1.00  0.68           N  
ATOM   1670  N   GLY A 210      -8.429 113.243  76.601  1.00  0.73           N  
ATOM   1671  CA  GLY A 210      -8.109 111.888  77.054  1.00  0.73           C  
ATOM   1672  C   GLY A 210      -8.003 110.873  75.944  1.00  0.73           C  
ATOM   1673  O   GLY A 210      -8.644 111.027  74.908  1.00  0.73           O  
ATOM   1674  N   ASP A 211      -7.253 109.765  76.144  1.00  0.72           N  
ATOM   1675  CA  ASP A 211      -7.028 108.755  75.114  1.00  0.72           C  
ATOM   1676  C   ASP A 211      -8.326 108.170  74.557  1.00  0.72           C  
ATOM   1677  O   ASP A 211      -8.494 107.968  73.355  1.00  0.72           O  
ATOM   1678  CB  ASP A 211      -6.214 107.577  75.698  1.00  0.72           C  
ATOM   1679  CG  ASP A 211      -4.785 107.987  75.985  1.00  0.72           C  
ATOM   1680  OD1 ASP A 211      -4.071 108.352  75.020  1.00  0.72           O  
ATOM   1681  OD2 ASP A 211      -4.382 107.882  77.168  1.00  0.72           O  
ATOM   1682  N   ILE A 212      -9.296 107.934  75.461  1.00  0.61           N  
ATOM   1683  CA  ILE A 212     -10.653 107.497  75.179  1.00  0.61           C  
ATOM   1684  C   ILE A 212     -11.383 108.450  74.242  1.00  0.61           C  
ATOM   1685  O   ILE A 212     -11.741 108.076  73.130  1.00  0.61           O  
ATOM   1686  CB  ILE A 212     -11.375 107.330  76.516  1.00  0.61           C  
ATOM   1687  CG1 ILE A 212     -10.651 106.215  77.319  1.00  0.61           C  
ATOM   1688  CG2 ILE A 212     -12.884 107.046  76.313  1.00  0.61           C  
ATOM   1689  CD1 ILE A 212     -11.130 106.076  78.759  1.00  0.61           C  
ATOM   1690  N   GLU A 213     -11.489 109.747  74.610  1.00  0.64           N  
ATOM   1691  CA  GLU A 213     -12.114 110.777  73.797  1.00  0.64           C  
ATOM   1692  C   GLU A 213     -11.405 110.958  72.457  1.00  0.64           C  
ATOM   1693  O   GLU A 213     -12.037 111.079  71.411  1.00  0.64           O  
ATOM   1694  CB  GLU A 213     -12.127 112.138  74.542  1.00  0.64           C  
ATOM   1695  CG  GLU A 213     -12.925 112.174  75.874  1.00  0.64           C  
ATOM   1696  CD  GLU A 213     -14.443 112.264  75.710  1.00  0.64           C  
ATOM   1697  OE1 GLU A 213     -14.891 113.088  74.872  1.00  0.64           O  
ATOM   1698  OE2 GLU A 213     -15.149 111.592  76.505  1.00  0.64           O  
ATOM   1699  N   CYS A 214     -10.053 110.931  72.429  1.00  0.74           N  
ATOM   1700  CA  CYS A 214      -9.291 110.996  71.189  1.00  0.74           C  
ATOM   1701  C   CYS A 214      -9.611 109.871  70.217  1.00  0.74           C  
ATOM   1702  O   CYS A 214      -9.893 110.108  69.044  1.00  0.74           O  
ATOM   1703  CB  CYS A 214      -7.768 110.893  71.460  1.00  0.74           C  
ATOM   1704  SG  CYS A 214      -7.045 112.381  72.192  1.00  0.74           S  
ATOM   1705  N   LEU A 215      -9.606 108.610  70.684  1.00  0.68           N  
ATOM   1706  CA  LEU A 215      -9.914 107.464  69.851  1.00  0.68           C  
ATOM   1707  C   LEU A 215     -11.373 107.394  69.421  1.00  0.68           C  
ATOM   1708  O   LEU A 215     -11.662 107.073  68.268  1.00  0.68           O  
ATOM   1709  CB  LEU A 215      -9.451 106.147  70.514  1.00  0.68           C  
ATOM   1710  CG  LEU A 215      -7.914 106.015  70.633  1.00  0.68           C  
ATOM   1711  CD1 LEU A 215      -7.543 104.757  71.429  1.00  0.68           C  
ATOM   1712  CD2 LEU A 215      -7.217 105.980  69.261  1.00  0.68           C  
ATOM   1713  N   ASP A 216     -12.323 107.748  70.307  1.00  0.58           N  
ATOM   1714  CA  ASP A 216     -13.737 107.845  69.984  1.00  0.58           C  
ATOM   1715  C   ASP A 216     -14.034 108.905  68.919  1.00  0.58           C  
ATOM   1716  O   ASP A 216     -14.815 108.679  67.990  1.00  0.58           O  
ATOM   1717  CB  ASP A 216     -14.561 108.080  71.278  1.00  0.58           C  
ATOM   1718  CG  ASP A 216     -14.678 106.788  72.080  1.00  0.58           C  
ATOM   1719  OD1 ASP A 216     -14.593 105.693  71.464  1.00  0.58           O  
ATOM   1720  OD2 ASP A 216     -14.904 106.879  73.312  1.00  0.58           O  
ATOM   1721  N   LEU A 217     -13.368 110.081  68.966  1.00  0.64           N  
ATOM   1722  CA  LEU A 217     -13.436 111.065  67.893  1.00  0.64           C  
ATOM   1723  C   LEU A 217     -12.894 110.551  66.559  1.00  0.64           C  
ATOM   1724  O   LEU A 217     -13.524 110.744  65.519  1.00  0.64           O  
ATOM   1725  CB  LEU A 217     -12.705 112.381  68.263  1.00  0.64           C  
ATOM   1726  CG  LEU A 217     -13.369 113.190  69.399  1.00  0.64           C  
ATOM   1727  CD1 LEU A 217     -12.437 114.322  69.861  1.00  0.64           C  
ATOM   1728  CD2 LEU A 217     -14.748 113.751  69.016  1.00  0.64           C  
ATOM   1729  N   VAL A 218     -11.745 109.835  66.557  1.00  0.70           N  
ATOM   1730  CA  VAL A 218     -11.187 109.194  65.363  1.00  0.70           C  
ATOM   1731  C   VAL A 218     -12.132 108.145  64.787  1.00  0.70           C  
ATOM   1732  O   VAL A 218     -12.383 108.107  63.582  1.00  0.70           O  
ATOM   1733  CB  VAL A 218      -9.813 108.567  65.635  1.00  0.70           C  
ATOM   1734  CG1 VAL A 218      -9.283 107.775  64.418  1.00  0.70           C  
ATOM   1735  CG2 VAL A 218      -8.806 109.687  65.963  1.00  0.70           C  
ATOM   1736  N   GLY A 219     -12.740 107.292  65.642  1.00  0.63           N  
ATOM   1737  CA  GLY A 219     -13.708 106.283  65.217  1.00  0.63           C  
ATOM   1738  C   GLY A 219     -14.984 106.853  64.647  1.00  0.63           C  
ATOM   1739  O   GLY A 219     -15.547 106.329  63.690  1.00  0.63           O  
ATOM   1740  N   LYS A 220     -15.451 107.987  65.197  1.00  0.56           N  
ATOM   1741  CA  LYS A 220     -16.567 108.751  64.671  1.00  0.56           C  
ATOM   1742  C   LYS A 220     -16.313 109.380  63.298  1.00  0.56           C  
ATOM   1743  O   LYS A 220     -17.207 109.431  62.453  1.00  0.56           O  
ATOM   1744  CB  LYS A 220     -16.974 109.844  65.690  1.00  0.56           C  
ATOM   1745  CG  LYS A 220     -18.168 110.708  65.251  1.00  0.56           C  
ATOM   1746  CD  LYS A 220     -18.621 111.668  66.362  1.00  0.56           C  
ATOM   1747  CE  LYS A 220     -19.613 112.745  65.914  1.00  0.56           C  
ATOM   1748  NZ  LYS A 220     -20.836 112.107  65.384  1.00  0.56           N  
ATOM   1749  N   GLN A 221     -15.096 109.908  63.058  1.00  0.59           N  
ATOM   1750  CA  GLN A 221     -14.659 110.423  61.766  1.00  0.59           C  
ATOM   1751  C   GLN A 221     -14.425 109.353  60.702  1.00  0.59           C  
ATOM   1752  O   GLN A 221     -14.721 109.559  59.521  1.00  0.59           O  
ATOM   1753  CB  GLN A 221     -13.374 111.266  61.928  1.00  0.59           C  
ATOM   1754  CG  GLN A 221     -13.614 112.575  62.712  1.00  0.59           C  
ATOM   1755  CD  GLN A 221     -12.309 113.350  62.888  1.00  0.59           C  
ATOM   1756  OE1 GLN A 221     -11.203 112.818  62.815  1.00  0.59           O  
ATOM   1757  NE2 GLN A 221     -12.433 114.677  63.125  1.00  0.59           N  
ATOM   1758  N   LEU A 222     -13.867 108.194  61.114  1.00  0.42           N  
ATOM   1759  CA  LEU A 222     -13.659 107.004  60.302  1.00  0.42           C  
ATOM   1760  C   LEU A 222     -14.963 106.398  59.796  1.00  0.42           C  
ATOM   1761  O   LEU A 222     -15.096 106.005  58.635  1.00  0.42           O  
ATOM   1762  CB  LEU A 222     -12.907 105.944  61.148  1.00  0.42           C  
ATOM   1763  CG  LEU A 222     -12.552 104.624  60.430  1.00  0.42           C  
ATOM   1764  CD1 LEU A 222     -11.583 104.847  59.261  1.00  0.42           C  
ATOM   1765  CD2 LEU A 222     -11.952 103.625  61.429  1.00  0.42           C  
ATOM   1766  N   ALA A 223     -15.981 106.337  60.679  1.00  0.41           N  
ATOM   1767  CA  ALA A 223     -17.336 105.961  60.344  1.00  0.41           C  
ATOM   1768  C   ALA A 223     -17.969 106.847  59.267  1.00  0.41           C  
ATOM   1769  O   ALA A 223     -17.615 108.013  59.114  1.00  0.41           O  
ATOM   1770  CB  ALA A 223     -18.219 105.911  61.609  1.00  0.41           C  
ATOM   1771  N   LYS A 224     -18.894 106.245  58.475  1.00  0.24           N  
ATOM   1772  CA  LYS A 224     -19.595 106.759  57.294  1.00  0.24           C  
ATOM   1773  C   LYS A 224     -19.017 106.194  56.006  1.00  0.24           C  
ATOM   1774  O   LYS A 224     -19.698 106.164  54.987  1.00  0.24           O  
ATOM   1775  CB  LYS A 224     -19.682 108.304  57.109  1.00  0.24           C  
ATOM   1776  CG  LYS A 224     -20.430 109.056  58.220  1.00  0.24           C  
ATOM   1777  CD  LYS A 224     -20.066 110.549  58.193  1.00  0.24           C  
ATOM   1778  CE  LYS A 224     -20.845 111.385  59.206  1.00  0.24           C  
ATOM   1779  NZ  LYS A 224     -20.472 112.810  59.066  1.00  0.24           N  
ATOM   1780  N   ARG A 225     -17.753 105.722  56.009  1.00  0.24           N  
ATOM   1781  CA  ARG A 225     -17.058 105.361  54.778  1.00  0.24           C  
ATOM   1782  C   ARG A 225     -16.780 103.872  54.645  1.00  0.24           C  
ATOM   1783  O   ARG A 225     -16.109 103.436  53.712  1.00  0.24           O  
ATOM   1784  CB  ARG A 225     -15.710 106.116  54.720  1.00  0.24           C  
ATOM   1785  CG  ARG A 225     -15.889 107.635  54.559  1.00  0.24           C  
ATOM   1786  CD  ARG A 225     -14.565 108.393  54.636  1.00  0.24           C  
ATOM   1787  NE  ARG A 225     -14.873 109.836  54.370  1.00  0.24           N  
ATOM   1788  CZ  ARG A 225     -15.280 110.708  55.302  1.00  0.24           C  
ATOM   1789  NH1 ARG A 225     -15.506 111.971  54.938  1.00  0.24           N  
ATOM   1790  NH2 ARG A 225     -15.456 110.359  56.573  1.00  0.24           N  
ATOM   1791  N   THR A 226     -17.312 103.050  55.561  1.00  0.29           N  
ATOM   1792  CA  THR A 226     -17.024 101.621  55.621  1.00  0.29           C  
ATOM   1793  C   THR A 226     -18.325 100.870  55.469  1.00  0.29           C  
ATOM   1794  O   THR A 226     -19.289 101.135  56.183  1.00  0.29           O  
ATOM   1795  CB  THR A 226     -16.378 101.207  56.940  1.00  0.29           C  
ATOM   1796  OG1 THR A 226     -15.153 101.901  57.115  1.00  0.29           O  
ATOM   1797  CG2 THR A 226     -16.027  99.714  56.985  1.00  0.29           C  
ATOM   1798  N   GLY A 227     -18.395  99.924  54.505  1.00  0.24           N  
ATOM   1799  CA  GLY A 227     -19.533  99.020  54.324  1.00  0.24           C  
ATOM   1800  C   GLY A 227     -19.394  97.755  55.132  1.00  0.24           C  
ATOM   1801  O   GLY A 227     -18.509  97.629  55.972  1.00  0.24           O  
ATOM   1802  N   ASP A 228     -20.232  96.733  54.868  1.00  0.27           N  
ATOM   1803  CA  ASP A 228     -20.012  95.432  55.469  1.00  0.27           C  
ATOM   1804  C   ASP A 228     -18.972  94.673  54.648  1.00  0.27           C  
ATOM   1805  O   ASP A 228     -19.067  94.519  53.430  1.00  0.27           O  
ATOM   1806  CB  ASP A 228     -21.321  94.622  55.655  1.00  0.27           C  
ATOM   1807  CG  ASP A 228     -21.127  93.430  56.590  1.00  0.27           C  
ATOM   1808  OD1 ASP A 228     -19.975  93.191  57.059  1.00  0.27           O  
ATOM   1809  OD2 ASP A 228     -22.135  92.736  56.852  1.00  0.27           O  
ATOM   1810  N   ARG A 229     -17.913  94.217  55.330  1.00  0.28           N  
ATOM   1811  CA  ARG A 229     -16.854  93.424  54.756  1.00  0.28           C  
ATOM   1812  C   ARG A 229     -16.755  92.065  55.422  1.00  0.28           C  
ATOM   1813  O   ARG A 229     -15.722  91.411  55.290  1.00  0.28           O  
ATOM   1814  CB  ARG A 229     -15.494  94.160  54.827  1.00  0.28           C  
ATOM   1815  CG  ARG A 229     -15.474  95.428  53.947  1.00  0.28           C  
ATOM   1816  CD  ARG A 229     -14.080  95.831  53.456  1.00  0.28           C  
ATOM   1817  NE  ARG A 229     -13.648  94.732  52.526  1.00  0.28           N  
ATOM   1818  CZ  ARG A 229     -12.473  94.670  51.888  1.00  0.28           C  
ATOM   1819  NH1 ARG A 229     -12.173  93.601  51.153  1.00  0.28           N  
ATOM   1820  NH2 ARG A 229     -11.592  95.661  51.952  1.00  0.28           N  
ATOM   1821  N   ARG A 230     -17.833  91.630  56.122  1.00  0.22           N  
ATOM   1822  CA  ARG A 230     -17.996  90.368  56.846  1.00  0.22           C  
ATOM   1823  C   ARG A 230     -17.538  90.500  58.285  1.00  0.22           C  
ATOM   1824  O   ARG A 230     -17.227  89.518  58.955  1.00  0.22           O  
ATOM   1825  CB  ARG A 230     -17.321  89.112  56.223  1.00  0.22           C  
ATOM   1826  CG  ARG A 230     -17.678  88.846  54.751  1.00  0.22           C  
ATOM   1827  CD  ARG A 230     -16.752  87.801  54.132  1.00  0.22           C  
ATOM   1828  NE  ARG A 230     -17.147  87.684  52.692  1.00  0.22           N  
ATOM   1829  CZ  ARG A 230     -16.623  86.799  51.834  1.00  0.22           C  
ATOM   1830  NH1 ARG A 230     -17.075  86.754  50.583  1.00  0.22           N  
ATOM   1831  NH2 ARG A 230     -15.660  85.960  52.200  1.00  0.22           N  
ATOM   1832  N   PHE A 231     -17.514  91.737  58.804  1.00  0.33           N  
ATOM   1833  CA  PHE A 231     -16.919  92.038  60.092  1.00  0.33           C  
ATOM   1834  C   PHE A 231     -17.788  93.054  60.809  1.00  0.33           C  
ATOM   1835  O   PHE A 231     -17.319  93.831  61.636  1.00  0.33           O  
ATOM   1836  CB  PHE A 231     -15.474  92.607  59.990  1.00  0.33           C  
ATOM   1837  CG  PHE A 231     -14.505  91.635  59.382  1.00  0.33           C  
ATOM   1838  CD1 PHE A 231     -13.972  90.574  60.136  1.00  0.33           C  
ATOM   1839  CD2 PHE A 231     -14.068  91.816  58.062  1.00  0.33           C  
ATOM   1840  CE1 PHE A 231     -13.009  89.719  59.581  1.00  0.33           C  
ATOM   1841  CE2 PHE A 231     -13.112  90.962  57.500  1.00  0.33           C  
ATOM   1842  CZ  PHE A 231     -12.576  89.918  58.264  1.00  0.33           C  
ATOM   1843  N   ALA A 232     -19.111  93.060  60.542  1.00  0.28           N  
ATOM   1844  CA  ALA A 232     -20.070  93.955  61.171  1.00  0.28           C  
ATOM   1845  C   ALA A 232     -20.098  93.866  62.699  1.00  0.28           C  
ATOM   1846  O   ALA A 232     -20.355  94.845  63.398  1.00  0.28           O  
ATOM   1847  CB  ALA A 232     -21.469  93.675  60.600  1.00  0.28           C  
ATOM   1848  N   ASP A 233     -19.748  92.686  63.249  1.00  0.30           N  
ATOM   1849  CA  ASP A 233     -19.531  92.444  64.658  1.00  0.30           C  
ATOM   1850  C   ASP A 233     -18.539  93.387  65.337  1.00  0.30           C  
ATOM   1851  O   ASP A 233     -18.775  93.771  66.480  1.00  0.30           O  
ATOM   1852  CB  ASP A 233     -19.063  90.975  64.854  1.00  0.30           C  
ATOM   1853  CG  ASP A 233     -20.198  90.094  65.331  1.00  0.30           C  
ATOM   1854  OD1 ASP A 233     -21.055  90.618  66.092  1.00  0.30           O  
ATOM   1855  OD2 ASP A 233     -20.128  88.874  65.082  1.00  0.30           O  
ATOM   1856  N   MET A 234     -17.447  93.799  64.653  1.00  0.31           N  
ATOM   1857  CA  MET A 234     -16.430  94.665  65.234  1.00  0.31           C  
ATOM   1858  C   MET A 234     -16.631  96.127  64.872  1.00  0.31           C  
ATOM   1859  O   MET A 234     -15.806  96.986  65.175  1.00  0.31           O  
ATOM   1860  CB  MET A 234     -14.986  94.226  64.851  1.00  0.31           C  
ATOM   1861  CG  MET A 234     -14.578  94.430  63.380  1.00  0.31           C  
ATOM   1862  SD  MET A 234     -12.886  93.895  62.980  1.00  0.31           S  
ATOM   1863  CE  MET A 234     -12.039  95.311  63.739  1.00  0.31           C  
ATOM   1864  N   TRP A 235     -17.757  96.474  64.220  1.00  0.24           N  
ATOM   1865  CA  TRP A 235     -18.072  97.837  63.835  1.00  0.24           C  
ATOM   1866  C   TRP A 235     -18.755  98.595  64.980  1.00  0.24           C  
ATOM   1867  O   TRP A 235     -19.875  99.091  64.861  1.00  0.24           O  
ATOM   1868  CB  TRP A 235     -18.924  97.816  62.534  1.00  0.24           C  
ATOM   1869  CG  TRP A 235     -19.221  99.172  61.912  1.00  0.24           C  
ATOM   1870  CD1 TRP A 235     -20.421  99.824  61.845  1.00  0.24           C  
ATOM   1871  CD2 TRP A 235     -18.240 100.063  61.354  1.00  0.24           C  
ATOM   1872  NE1 TRP A 235     -20.259 101.067  61.271  1.00  0.24           N  
ATOM   1873  CE2 TRP A 235     -18.925 101.237  60.974  1.00  0.24           C  
ATOM   1874  CE3 TRP A 235     -16.863  99.942  61.179  1.00  0.24           C  
ATOM   1875  CZ2 TRP A 235     -18.243 102.309  60.418  1.00  0.24           C  
ATOM   1876  CZ3 TRP A 235     -16.173 101.033  60.631  1.00  0.24           C  
ATOM   1877  CH2 TRP A 235     -16.851 102.203  60.260  1.00  0.24           C  
ATOM   1878  N   LYS A 236     -18.093  98.682  66.150  1.00  0.31           N  
ATOM   1879  CA  LYS A 236     -18.661  99.267  67.348  1.00  0.31           C  
ATOM   1880  C   LYS A 236     -17.567  99.931  68.163  1.00  0.31           C  
ATOM   1881  O   LYS A 236     -16.398  99.576  68.072  1.00  0.31           O  
ATOM   1882  CB  LYS A 236     -19.375  98.216  68.243  1.00  0.31           C  
ATOM   1883  CG  LYS A 236     -20.606  97.585  67.575  1.00  0.31           C  
ATOM   1884  CD  LYS A 236     -21.386  96.657  68.512  1.00  0.31           C  
ATOM   1885  CE  LYS A 236     -22.623  96.075  67.829  1.00  0.31           C  
ATOM   1886  NZ  LYS A 236     -23.441  95.340  68.814  1.00  0.31           N  
ATOM   1887  N   PHE A 237     -17.947 100.938  68.977  1.00  0.30           N  
ATOM   1888  CA  PHE A 237     -17.039 101.649  69.867  1.00  0.30           C  
ATOM   1889  C   PHE A 237     -17.792 102.031  71.128  1.00  0.30           C  
ATOM   1890  O   PHE A 237     -17.490 101.577  72.224  1.00  0.30           O  
ATOM   1891  CB  PHE A 237     -16.453 102.948  69.238  1.00  0.30           C  
ATOM   1892  CG  PHE A 237     -15.334 102.610  68.297  1.00  0.30           C  
ATOM   1893  CD1 PHE A 237     -14.080 102.244  68.812  1.00  0.30           C  
ATOM   1894  CD2 PHE A 237     -15.519 102.636  66.905  1.00  0.30           C  
ATOM   1895  CE1 PHE A 237     -13.029 101.901  67.953  1.00  0.30           C  
ATOM   1896  CE2 PHE A 237     -14.470 102.294  66.041  1.00  0.30           C  
ATOM   1897  CZ  PHE A 237     -13.224 101.927  66.566  1.00  0.30           C  
ATOM   1898  N   VAL A 238     -18.843 102.864  70.992  1.00  0.32           N  
ATOM   1899  CA  VAL A 238     -19.514 103.526  72.105  1.00  0.32           C  
ATOM   1900  C   VAL A 238     -20.673 102.732  72.707  1.00  0.32           C  
ATOM   1901  O   VAL A 238     -21.472 103.270  73.471  1.00  0.32           O  
ATOM   1902  CB  VAL A 238     -20.056 104.888  71.659  1.00  0.32           C  
ATOM   1903  CG1 VAL A 238     -18.883 105.813  71.278  1.00  0.32           C  
ATOM   1904  CG2 VAL A 238     -21.052 104.745  70.485  1.00  0.32           C  
ATOM   1905  N   GLU A 239     -20.786 101.435  72.376  1.00  0.32           N  
ATOM   1906  CA  GLU A 239     -21.848 100.554  72.822  1.00  0.32           C  
ATOM   1907  C   GLU A 239     -21.234  99.186  72.972  1.00  0.32           C  
ATOM   1908  O   GLU A 239     -20.412  98.753  72.161  1.00  0.32           O  
ATOM   1909  CB  GLU A 239     -23.005 100.414  71.797  1.00  0.32           C  
ATOM   1910  CG  GLU A 239     -24.181  99.479  72.216  1.00  0.32           C  
ATOM   1911  CD  GLU A 239     -25.048  99.062  71.026  1.00  0.32           C  
ATOM   1912  OE1 GLU A 239     -26.063  98.357  71.247  1.00  0.32           O  
ATOM   1913  OE2 GLU A 239     -24.665  99.366  69.864  1.00  0.32           O  
ATOM   1914  N   GLU A 240     -21.614  98.479  74.033  1.00  0.27           N  
ATOM   1915  CA  GLU A 240     -21.249  97.140  74.377  1.00  0.27           C  
ATOM   1916  C   GLU A 240     -21.527  95.992  73.433  1.00  0.27           C  
ATOM   1917  O   GLU A 240     -22.547  95.846  72.768  1.00  0.27           O  
ATOM   1918  CB  GLU A 240     -21.825  96.776  75.763  1.00  0.27           C  
ATOM   1919  CG  GLU A 240     -23.347  96.968  76.012  1.00  0.27           C  
ATOM   1920  CD  GLU A 240     -23.734  98.400  76.389  1.00  0.27           C  
ATOM   1921  OE1 GLU A 240     -24.854  98.569  76.920  1.00  0.27           O  
ATOM   1922  OE2 GLU A 240     -22.869  99.306  76.241  1.00  0.27           O  
ATOM   1923  N   LYS A 241     -20.558  95.055  73.419  1.00  0.34           N  
ATOM   1924  CA  LYS A 241     -20.781  93.758  72.835  1.00  0.34           C  
ATOM   1925  C   LYS A 241     -21.250  92.722  73.850  1.00  0.34           C  
ATOM   1926  O   LYS A 241     -21.921  91.760  73.486  1.00  0.34           O  
ATOM   1927  CB  LYS A 241     -19.483  93.260  72.178  1.00  0.34           C  
ATOM   1928  CG  LYS A 241     -19.731  92.099  71.206  1.00  0.34           C  
ATOM   1929  CD  LYS A 241     -18.413  91.670  70.563  1.00  0.34           C  
ATOM   1930  CE  LYS A 241     -18.514  90.746  69.344  1.00  0.34           C  
ATOM   1931  NZ  LYS A 241     -19.020  91.498  68.186  1.00  0.34           N  
ATOM   1932  N   LYS A 242     -20.906  92.884  75.152  1.00  0.24           N  
ATOM   1933  CA  LYS A 242     -21.318  91.923  76.174  1.00  0.24           C  
ATOM   1934  C   LYS A 242     -21.869  92.577  77.450  1.00  0.24           C  
ATOM   1935  O   LYS A 242     -22.835  92.077  78.012  1.00  0.24           O  
ATOM   1936  CB  LYS A 242     -20.141  90.978  76.580  1.00  0.24           C  
ATOM   1937  CG  LYS A 242     -19.412  90.229  75.439  1.00  0.24           C  
ATOM   1938  CD  LYS A 242     -20.277  89.148  74.763  1.00  0.24           C  
ATOM   1939  CE  LYS A 242     -19.531  88.346  73.691  1.00  0.24           C  
ATOM   1940  NZ  LYS A 242     -20.447  87.360  73.072  1.00  0.24           N  
ATOM   1941  N   VAL A 243     -21.298  93.718  77.913  1.00  0.26           N  
ATOM   1942  CA  VAL A 243     -21.708  94.447  79.121  1.00  0.26           C  
ATOM   1943  C   VAL A 243     -21.217  95.898  78.982  1.00  0.26           C  
ATOM   1944  O   VAL A 243     -20.239  96.119  78.258  1.00  0.26           O  
ATOM   1945  CB  VAL A 243     -21.134  93.878  80.424  1.00  0.26           C  
ATOM   1946  CG1 VAL A 243     -21.768  92.538  80.839  1.00  0.26           C  
ATOM   1947  CG2 VAL A 243     -19.633  93.631  80.274  1.00  0.26           C  
ATOM   1948  N   GLU A 244     -21.884  96.889  79.641  1.00  0.27           N  
ATOM   1949  CA  GLU A 244     -21.791  98.345  79.419  1.00  0.27           C  
ATOM   1950  C   GLU A 244     -20.416  98.992  79.277  1.00  0.27           C  
ATOM   1951  O   GLU A 244     -19.649  99.065  80.227  1.00  0.27           O  
ATOM   1952  CB  GLU A 244     -22.567  99.137  80.497  1.00  0.27           C  
ATOM   1953  CG  GLU A 244     -22.588 100.671  80.256  1.00  0.27           C  
ATOM   1954  CD  GLU A 244     -23.259 101.417  81.404  1.00  0.27           C  
ATOM   1955  OE1 GLU A 244     -23.102 102.665  81.444  1.00  0.27           O  
ATOM   1956  OE2 GLU A 244     -23.890 100.755  82.266  1.00  0.27           O  
ATOM   1957  N   VAL A 245     -20.066  99.517  78.082  1.00  0.27           N  
ATOM   1958  CA  VAL A 245     -18.702  99.912  77.704  1.00  0.27           C  
ATOM   1959  C   VAL A 245     -18.134 101.176  78.349  1.00  0.27           C  
ATOM   1960  O   VAL A 245     -18.283 102.263  77.815  1.00  0.27           O  
ATOM   1961  CB  VAL A 245     -18.559  99.881  76.171  1.00  0.27           C  
ATOM   1962  CG1 VAL A 245     -17.375 100.630  75.537  1.00  0.27           C  
ATOM   1963  CG2 VAL A 245     -18.338  98.421  75.753  1.00  0.27           C  
ATOM   1964  N   TYR A 246     -17.405 101.026  79.493  1.00  0.44           N  
ATOM   1965  CA  TYR A 246     -16.685 102.063  80.242  1.00  0.44           C  
ATOM   1966  C   TYR A 246     -15.891 101.404  81.376  1.00  0.44           C  
ATOM   1967  O   TYR A 246     -15.656 100.202  81.358  1.00  0.44           O  
ATOM   1968  CB  TYR A 246     -17.617 103.175  80.847  1.00  0.44           C  
ATOM   1969  CG  TYR A 246     -17.968 104.200  79.807  1.00  0.44           C  
ATOM   1970  CD1 TYR A 246     -16.952 104.775  79.024  1.00  0.44           C  
ATOM   1971  CD2 TYR A 246     -19.309 104.463  79.479  1.00  0.44           C  
ATOM   1972  CE1 TYR A 246     -17.258 105.524  77.882  1.00  0.44           C  
ATOM   1973  CE2 TYR A 246     -19.618 105.180  78.314  1.00  0.44           C  
ATOM   1974  CZ  TYR A 246     -18.593 105.694  77.515  1.00  0.44           C  
ATOM   1975  OH  TYR A 246     -18.916 106.297  76.290  1.00  0.44           O  
ATOM   1976  N   LEU A 247     -15.445 102.150  82.419  1.00  0.47           N  
ATOM   1977  CA  LEU A 247     -14.837 101.572  83.620  1.00  0.47           C  
ATOM   1978  C   LEU A 247     -15.761 100.638  84.379  1.00  0.47           C  
ATOM   1979  O   LEU A 247     -15.357  99.583  84.863  1.00  0.47           O  
ATOM   1980  CB  LEU A 247     -14.420 102.644  84.649  1.00  0.47           C  
ATOM   1981  CG  LEU A 247     -13.254 103.555  84.247  1.00  0.47           C  
ATOM   1982  CD1 LEU A 247     -12.906 104.407  85.471  1.00  0.47           C  
ATOM   1983  CD2 LEU A 247     -12.000 102.833  83.724  1.00  0.47           C  
ATOM   1984  N   GLN A 248     -17.052 101.006  84.459  1.00  0.51           N  
ATOM   1985  CA  GLN A 248     -18.105 100.225  85.075  1.00  0.51           C  
ATOM   1986  C   GLN A 248     -18.246  98.844  84.437  1.00  0.51           C  
ATOM   1987  O   GLN A 248     -18.468  97.849  85.120  1.00  0.51           O  
ATOM   1988  CB  GLN A 248     -19.423 101.034  85.031  1.00  0.51           C  
ATOM   1989  CG  GLN A 248     -20.565 100.430  85.880  1.00  0.51           C  
ATOM   1990  CD  GLN A 248     -20.186 100.386  87.359  1.00  0.51           C  
ATOM   1991  OE1 GLN A 248     -19.517 101.278  87.888  1.00  0.51           O  
ATOM   1992  NE2 GLN A 248     -20.609  99.318  88.064  1.00  0.51           N  
ATOM   1993  N   ARG A 249     -17.986  98.743  83.108  1.00  0.46           N  
ATOM   1994  CA  ARG A 249     -17.868  97.488  82.377  1.00  0.46           C  
ATOM   1995  C   ARG A 249     -16.934  96.500  83.004  1.00  0.46           C  
ATOM   1996  O   ARG A 249     -17.217  95.321  83.193  1.00  0.46           O  
ATOM   1997  CB  ARG A 249     -17.176  97.680  80.993  1.00  0.46           C  
ATOM   1998  CG  ARG A 249     -17.478  96.498  80.075  1.00  0.46           C  
ATOM   1999  CD  ARG A 249     -16.887  96.571  78.677  1.00  0.46           C  
ATOM   2000  NE  ARG A 249     -17.353  95.364  77.949  1.00  0.46           N  
ATOM   2001  CZ  ARG A 249     -16.857  94.138  78.152  1.00  0.46           C  
ATOM   2002  NH1 ARG A 249     -17.451  93.111  77.556  1.00  0.46           N  
ATOM   2003  NH2 ARG A 249     -15.823  93.920  78.953  1.00  0.46           N  
ATOM   2004  N   ILE A 250     -15.732  97.007  83.287  1.00  0.56           N  
ATOM   2005  CA  ILE A 250     -14.620  96.242  83.754  1.00  0.56           C  
ATOM   2006  C   ILE A 250     -14.919  95.736  85.150  1.00  0.56           C  
ATOM   2007  O   ILE A 250     -14.721  94.561  85.461  1.00  0.56           O  
ATOM   2008  CB  ILE A 250     -13.370  97.102  83.702  1.00  0.56           C  
ATOM   2009  CG1 ILE A 250     -13.061  97.582  82.256  1.00  0.56           C  
ATOM   2010  CG2 ILE A 250     -12.219  96.264  84.269  1.00  0.56           C  
ATOM   2011  CD1 ILE A 250     -11.933  98.620  82.181  1.00  0.56           C  
ATOM   2012  N   LEU A 251     -15.470  96.629  85.996  1.00  0.61           N  
ATOM   2013  CA  LEU A 251     -15.873  96.325  87.347  1.00  0.61           C  
ATOM   2014  C   LEU A 251     -16.985  95.304  87.457  1.00  0.61           C  
ATOM   2015  O   LEU A 251     -16.833  94.339  88.201  1.00  0.61           O  
ATOM   2016  CB  LEU A 251     -16.295  97.612  88.091  1.00  0.61           C  
ATOM   2017  CG  LEU A 251     -15.148  98.618  88.300  1.00  0.61           C  
ATOM   2018  CD1 LEU A 251     -15.660  99.894  88.980  1.00  0.61           C  
ATOM   2019  CD2 LEU A 251     -14.012  98.013  89.134  1.00  0.61           C  
ATOM   2020  N   ASP A 252     -18.087  95.450  86.692  1.00  0.54           N  
ATOM   2021  CA  ASP A 252     -19.175  94.493  86.667  1.00  0.54           C  
ATOM   2022  C   ASP A 252     -18.819  93.148  86.041  1.00  0.54           C  
ATOM   2023  O   ASP A 252     -19.298  92.103  86.473  1.00  0.54           O  
ATOM   2024  CB  ASP A 252     -20.438  95.113  86.011  1.00  0.54           C  
ATOM   2025  CG  ASP A 252     -21.146  96.006  87.022  1.00  0.54           C  
ATOM   2026  OD1 ASP A 252     -21.272  95.595  88.212  1.00  0.54           O  
ATOM   2027  OD2 ASP A 252     -21.624  97.101  86.650  1.00  0.54           O  
ATOM   2028  N   HIS A 253     -17.976  93.122  84.995  1.00  0.55           N  
ATOM   2029  CA  HIS A 253     -17.716  91.882  84.276  1.00  0.55           C  
ATOM   2030  C   HIS A 253     -16.622  91.006  84.858  1.00  0.55           C  
ATOM   2031  O   HIS A 253     -16.538  89.807  84.594  1.00  0.55           O  
ATOM   2032  CB  HIS A 253     -17.271  92.216  82.844  1.00  0.55           C  
ATOM   2033  CG  HIS A 253     -17.489  91.094  81.882  1.00  0.55           C  
ATOM   2034  ND1 HIS A 253     -18.779  90.700  81.604  1.00  0.55           N  
ATOM   2035  CD2 HIS A 253     -16.606  90.311  81.216  1.00  0.55           C  
ATOM   2036  CE1 HIS A 253     -18.665  89.685  80.780  1.00  0.55           C  
ATOM   2037  NE2 HIS A 253     -17.367  89.407  80.509  1.00  0.55           N  
ATOM   2038  N   SER A 254     -15.708  91.594  85.646  1.00  0.62           N  
ATOM   2039  CA  SER A 254     -14.557  90.873  86.166  1.00  0.62           C  
ATOM   2040  C   SER A 254     -14.864  90.125  87.442  1.00  0.62           C  
ATOM   2041  O   SER A 254     -15.572  90.590  88.332  1.00  0.62           O  
ATOM   2042  CB  SER A 254     -13.358  91.812  86.426  1.00  0.62           C  
ATOM   2043  OG  SER A 254     -12.240  91.167  87.045  1.00  0.62           O  
ATOM   2044  N   SER A 255     -14.267  88.931  87.591  1.00  0.51           N  
ATOM   2045  CA  SER A 255     -14.491  88.085  88.748  1.00  0.51           C  
ATOM   2046  C   SER A 255     -13.825  88.569  90.020  1.00  0.51           C  
ATOM   2047  O   SER A 255     -14.228  88.179  91.111  1.00  0.51           O  
ATOM   2048  CB  SER A 255     -14.027  86.630  88.502  1.00  0.51           C  
ATOM   2049  OG  SER A 255     -12.680  86.569  88.029  1.00  0.51           O  
ATOM   2050  N   ASN A 256     -12.822  89.462  89.903  1.00  0.50           N  
ATOM   2051  CA  ASN A 256     -12.089  90.008  91.038  1.00  0.50           C  
ATOM   2052  C   ASN A 256     -12.632  91.364  91.474  1.00  0.50           C  
ATOM   2053  O   ASN A 256     -12.044  92.039  92.316  1.00  0.50           O  
ATOM   2054  CB  ASN A 256     -10.584  90.178  90.688  1.00  0.50           C  
ATOM   2055  CG  ASN A 256      -9.933  88.811  90.523  1.00  0.50           C  
ATOM   2056  OD1 ASN A 256     -10.241  87.841  91.210  1.00  0.50           O  
ATOM   2057  ND2 ASN A 256      -8.951  88.704  89.599  1.00  0.50           N  
ATOM   2058  N   THR A 257     -13.762  91.816  90.898  1.00  0.51           N  
ATOM   2059  CA  THR A 257     -14.415  93.057  91.300  1.00  0.51           C  
ATOM   2060  C   THR A 257     -15.923  92.901  91.319  1.00  0.51           C  
ATOM   2061  O   THR A 257     -16.649  93.853  91.600  1.00  0.51           O  
ATOM   2062  CB  THR A 257     -14.109  94.215  90.347  1.00  0.51           C  
ATOM   2063  OG1 THR A 257     -14.183  93.822  88.983  1.00  0.51           O  
ATOM   2064  CG2 THR A 257     -12.662  94.680  90.508  1.00  0.51           C  
ATOM   2065  N   LYS A 258     -16.441  91.684  91.063  1.00  0.47           N  
ATOM   2066  CA  LYS A 258     -17.865  91.420  91.084  1.00  0.47           C  
ATOM   2067  C   LYS A 258     -18.154  90.048  91.679  1.00  0.47           C  
ATOM   2068  O   LYS A 258     -17.983  89.826  92.874  1.00  0.47           O  
ATOM   2069  CB  LYS A 258     -18.495  91.587  89.673  1.00  0.47           C  
ATOM   2070  CG  LYS A 258     -20.034  91.662  89.657  1.00  0.47           C  
ATOM   2071  CD  LYS A 258     -20.559  92.974  90.253  1.00  0.47           C  
ATOM   2072  CE  LYS A 258     -22.066  93.127  90.067  1.00  0.47           C  
ATOM   2073  NZ  LYS A 258     -22.442  94.528  90.321  1.00  0.47           N  
ATOM   2074  N   GLY A 259     -18.638  89.088  90.862  1.00  0.38           N  
ATOM   2075  CA  GLY A 259     -18.989  87.742  91.279  1.00  0.38           C  
ATOM   2076  C   GLY A 259     -18.019  86.770  90.686  1.00  0.38           C  
ATOM   2077  O   GLY A 259     -17.512  86.943  89.584  1.00  0.38           O  
ATOM   2078  N   PHE A 260     -17.718  85.707  91.427  1.00  0.38           N  
ATOM   2079  CA  PHE A 260     -16.600  84.840  91.160  1.00  0.38           C  
ATOM   2080  C   PHE A 260     -16.691  83.848  89.999  1.00  0.38           C  
ATOM   2081  O   PHE A 260     -17.733  83.285  89.676  1.00  0.38           O  
ATOM   2082  CB  PHE A 260     -16.234  84.130  92.475  1.00  0.38           C  
ATOM   2083  CG  PHE A 260     -17.377  83.327  93.053  1.00  0.38           C  
ATOM   2084  CD1 PHE A 260     -18.311  83.880  93.953  1.00  0.38           C  
ATOM   2085  CD2 PHE A 260     -17.472  81.968  92.735  1.00  0.38           C  
ATOM   2086  CE1 PHE A 260     -19.327  83.086  94.502  1.00  0.38           C  
ATOM   2087  CE2 PHE A 260     -18.477  81.169  93.289  1.00  0.38           C  
ATOM   2088  CZ  PHE A 260     -19.414  81.731  94.164  1.00  0.38           C  
ATOM   2089  N   LYS A 261     -15.531  83.559  89.371  1.00  0.38           N  
ATOM   2090  CA  LYS A 261     -15.414  82.611  88.280  1.00  0.38           C  
ATOM   2091  C   LYS A 261     -14.747  81.324  88.751  1.00  0.38           C  
ATOM   2092  O   LYS A 261     -13.659  80.948  88.320  1.00  0.38           O  
ATOM   2093  CB  LYS A 261     -14.631  83.215  87.092  1.00  0.38           C  
ATOM   2094  CG  LYS A 261     -14.717  82.336  85.838  1.00  0.38           C  
ATOM   2095  CD  LYS A 261     -13.865  82.824  84.662  1.00  0.38           C  
ATOM   2096  CE  LYS A 261     -14.089  81.868  83.490  1.00  0.38           C  
ATOM   2097  NZ  LYS A 261     -13.298  82.198  82.292  1.00  0.38           N  
ATOM   2098  N   PHE A 262     -15.402  80.605  89.676  1.00  0.48           N  
ATOM   2099  CA  PHE A 262     -14.895  79.346  90.206  1.00  0.48           C  
ATOM   2100  C   PHE A 262     -15.793  78.128  89.942  1.00  0.48           C  
ATOM   2101  O   PHE A 262     -15.208  77.048  89.869  1.00  0.48           O  
ATOM   2102  CB  PHE A 262     -14.561  79.460  91.726  1.00  0.48           C  
ATOM   2103  CG  PHE A 262     -13.415  80.394  92.056  1.00  0.48           C  
ATOM   2104  CD1 PHE A 262     -12.350  80.665  91.171  1.00  0.48           C  
ATOM   2105  CD2 PHE A 262     -13.350  80.936  93.352  1.00  0.48           C  
ATOM   2106  CE1 PHE A 262     -11.299  81.513  91.540  1.00  0.48           C  
ATOM   2107  CE2 PHE A 262     -12.264  81.731  93.739  1.00  0.48           C  
ATOM   2108  CZ  PHE A 262     -11.250  82.037  92.831  1.00  0.48           C  
ATOM   2109  N   PRO A 263     -17.125  78.121  89.725  1.00  0.53           N  
ATOM   2110  CA  PRO A 263     -17.853  76.886  89.405  1.00  0.53           C  
ATOM   2111  C   PRO A 263     -17.435  76.263  88.086  1.00  0.53           C  
ATOM   2112  O   PRO A 263     -17.353  75.047  87.984  1.00  0.53           O  
ATOM   2113  CB  PRO A 263     -19.334  77.299  89.394  1.00  0.53           C  
ATOM   2114  CG  PRO A 263     -19.399  78.505  90.333  1.00  0.53           C  
ATOM   2115  CD  PRO A 263     -18.049  79.189  90.116  1.00  0.53           C  
ATOM   2116  N   GLU A 264     -17.118  77.078  87.067  1.00  0.55           N  
ATOM   2117  CA  GLU A 264     -16.606  76.603  85.791  1.00  0.55           C  
ATOM   2118  C   GLU A 264     -15.284  75.847  85.909  1.00  0.55           C  
ATOM   2119  O   GLU A 264     -15.017  74.866  85.220  1.00  0.55           O  
ATOM   2120  CB  GLU A 264     -16.370  77.795  84.843  1.00  0.55           C  
ATOM   2121  CG  GLU A 264     -17.632  78.613  84.486  1.00  0.55           C  
ATOM   2122  CD  GLU A 264     -17.263  79.786  83.579  1.00  0.55           C  
ATOM   2123  OE1 GLU A 264     -16.107  79.814  83.074  1.00  0.55           O  
ATOM   2124  OE2 GLU A 264     -18.111  80.694  83.417  1.00  0.55           O  
ATOM   2125  N   LEU A 265     -14.398  76.305  86.814  1.00  0.51           N  
ATOM   2126  CA  LEU A 265     -13.148  75.637  87.108  1.00  0.51           C  
ATOM   2127  C   LEU A 265     -13.327  74.333  87.886  1.00  0.51           C  
ATOM   2128  O   LEU A 265     -12.557  73.385  87.725  1.00  0.51           O  
ATOM   2129  CB  LEU A 265     -12.217  76.597  87.878  1.00  0.51           C  
ATOM   2130  CG  LEU A 265     -10.800  76.046  88.134  1.00  0.51           C  
ATOM   2131  CD1 LEU A 265     -10.017  75.781  86.838  1.00  0.51           C  
ATOM   2132  CD2 LEU A 265     -10.034  77.010  89.037  1.00  0.51           C  
ATOM   2133  N   GLU A 266     -14.373  74.256  88.736  1.00  0.52           N  
ATOM   2134  CA  GLU A 266     -14.725  73.096  89.539  1.00  0.52           C  
ATOM   2135  C   GLU A 266     -15.015  71.864  88.699  1.00  0.52           C  
ATOM   2136  O   GLU A 266     -14.452  70.802  88.953  1.00  0.52           O  
ATOM   2137  CB  GLU A 266     -15.909  73.456  90.462  1.00  0.52           C  
ATOM   2138  CG  GLU A 266     -16.238  72.397  91.535  1.00  0.52           C  
ATOM   2139  CD  GLU A 266     -17.409  71.477  91.213  1.00  0.52           C  
ATOM   2140  OE1 GLU A 266     -18.528  72.021  91.050  1.00  0.52           O  
ATOM   2141  OE2 GLU A 266     -17.195  70.239  91.240  1.00  0.52           O  
ATOM   2142  N   GLU A 267     -15.763  72.033  87.586  1.00  0.53           N  
ATOM   2143  CA  GLU A 267     -16.031  71.019  86.572  1.00  0.53           C  
ATOM   2144  C   GLU A 267     -14.757  70.352  86.035  1.00  0.53           C  
ATOM   2145  O   GLU A 267     -14.662  69.135  85.881  1.00  0.53           O  
ATOM   2146  CB  GLU A 267     -16.754  71.699  85.374  1.00  0.53           C  
ATOM   2147  CG  GLU A 267     -18.177  72.242  85.682  1.00  0.53           C  
ATOM   2148  CD  GLU A 267     -19.290  71.193  85.613  1.00  0.53           C  
ATOM   2149  OE1 GLU A 267     -19.042  70.073  85.098  1.00  0.53           O  
ATOM   2150  OE2 GLU A 267     -20.429  71.545  86.015  1.00  0.53           O  
ATOM   2151  N   LYS A 268     -13.699  71.150  85.766  1.00  0.54           N  
ATOM   2152  CA  LYS A 268     -12.404  70.636  85.346  1.00  0.54           C  
ATOM   2153  C   LYS A 268     -11.660  69.849  86.423  1.00  0.54           C  
ATOM   2154  O   LYS A 268     -11.062  68.807  86.154  1.00  0.54           O  
ATOM   2155  CB  LYS A 268     -11.479  71.786  84.851  1.00  0.54           C  
ATOM   2156  CG  LYS A 268     -10.103  71.303  84.343  1.00  0.54           C  
ATOM   2157  CD  LYS A 268      -9.221  72.424  83.767  1.00  0.54           C  
ATOM   2158  CE  LYS A 268      -7.846  71.911  83.316  1.00  0.54           C  
ATOM   2159  NZ  LYS A 268      -7.114  72.957  82.565  1.00  0.54           N  
ATOM   2160  N   ALA A 269     -11.644  70.352  87.672  1.00  0.56           N  
ATOM   2161  CA  ALA A 269     -10.793  69.806  88.712  1.00  0.56           C  
ATOM   2162  C   ALA A 269     -11.462  68.731  89.558  1.00  0.56           C  
ATOM   2163  O   ALA A 269     -10.785  67.957  90.235  1.00  0.56           O  
ATOM   2164  CB  ALA A 269     -10.362  70.953  89.651  1.00  0.56           C  
ATOM   2165  N   LYS A 270     -12.810  68.663  89.528  1.00  0.34           N  
ATOM   2166  CA  LYS A 270     -13.664  67.778  90.309  1.00  0.34           C  
ATOM   2167  C   LYS A 270     -13.572  68.064  91.810  1.00  0.34           C  
ATOM   2168  O   LYS A 270     -13.684  67.166  92.648  1.00  0.34           O  
ATOM   2169  CB  LYS A 270     -13.389  66.273  90.028  1.00  0.34           C  
ATOM   2170  CG  LYS A 270     -13.322  65.894  88.539  1.00  0.34           C  
ATOM   2171  CD  LYS A 270     -12.791  64.464  88.357  1.00  0.34           C  
ATOM   2172  CE  LYS A 270     -12.591  64.086  86.890  1.00  0.34           C  
ATOM   2173  NZ  LYS A 270     -12.046  62.713  86.799  1.00  0.34           N  
ATOM   2174  N   LYS A 271     -13.330  69.342  92.173  1.00  0.47           N  
ATOM   2175  CA  LYS A 271     -13.087  69.782  93.535  1.00  0.47           C  
ATOM   2176  C   LYS A 271     -13.706  71.147  93.772  1.00  0.47           C  
ATOM   2177  O   LYS A 271     -13.407  72.110  93.067  1.00  0.47           O  
ATOM   2178  CB  LYS A 271     -11.572  69.939  93.857  1.00  0.47           C  
ATOM   2179  CG  LYS A 271     -10.723  68.660  93.768  1.00  0.47           C  
ATOM   2180  CD  LYS A 271     -11.145  67.572  94.768  1.00  0.47           C  
ATOM   2181  CE  LYS A 271     -10.270  66.322  94.683  1.00  0.47           C  
ATOM   2182  NZ  LYS A 271     -10.813  65.280  95.580  1.00  0.47           N  
ATOM   2183  N   GLY A 272     -14.563  71.256  94.813  1.00  0.50           N  
ATOM   2184  CA  GLY A 272     -15.343  72.441  95.170  1.00  0.50           C  
ATOM   2185  C   GLY A 272     -14.602  73.703  95.531  1.00  0.50           C  
ATOM   2186  O   GLY A 272     -14.452  74.048  96.698  1.00  0.50           O  
ATOM   2187  N   ILE A 273     -14.200  74.475  94.512  1.00  0.41           N  
ATOM   2188  CA  ILE A 273     -13.579  75.781  94.650  1.00  0.41           C  
ATOM   2189  C   ILE A 273     -14.547  76.992  94.843  1.00  0.41           C  
ATOM   2190  O   ILE A 273     -14.054  78.042  95.262  1.00  0.41           O  
ATOM   2191  CB  ILE A 273     -12.539  75.952  93.532  1.00  0.41           C  
ATOM   2192  CG1 ILE A 273     -11.630  77.181  93.759  1.00  0.41           C  
ATOM   2193  CG2 ILE A 273     -13.204  75.903  92.143  1.00  0.41           C  
ATOM   2194  CD1 ILE A 273     -10.465  77.330  92.777  1.00  0.41           C  
ATOM   2195  N   PRO A 274     -15.896  77.026  94.673  1.00  0.37           N  
ATOM   2196  CA  PRO A 274     -16.727  78.193  95.026  1.00  0.37           C  
ATOM   2197  C   PRO A 274     -16.588  78.778  96.425  1.00  0.37           C  
ATOM   2198  O   PRO A 274     -16.899  79.951  96.618  1.00  0.37           O  
ATOM   2199  CB  PRO A 274     -18.160  77.688  94.815  1.00  0.37           C  
ATOM   2200  CG  PRO A 274     -18.030  76.739  93.628  1.00  0.37           C  
ATOM   2201  CD  PRO A 274     -16.678  76.068  93.878  1.00  0.37           C  
ATOM   2202  N   ALA A 275     -16.131  77.988  97.414  1.00  0.38           N  
ATOM   2203  CA  ALA A 275     -15.954  78.387  98.796  1.00  0.38           C  
ATOM   2204  C   ALA A 275     -14.990  79.554  98.998  1.00  0.38           C  
ATOM   2205  O   ALA A 275     -15.145  80.336  99.931  1.00  0.38           O  
ATOM   2206  CB  ALA A 275     -15.491  77.171  99.620  1.00  0.38           C  
ATOM   2207  N   LEU A 276     -14.003  79.726  98.095  1.00  0.36           N  
ATOM   2208  CA  LEU A 276     -13.025  80.797  98.162  1.00  0.36           C  
ATOM   2209  C   LEU A 276     -13.601  82.207  98.004  1.00  0.36           C  
ATOM   2210  O   LEU A 276     -12.984  83.172  98.446  1.00  0.36           O  
ATOM   2211  CB  LEU A 276     -11.939  80.583  97.080  1.00  0.36           C  
ATOM   2212  CG  LEU A 276     -11.031  79.348  97.247  1.00  0.36           C  
ATOM   2213  CD1 LEU A 276     -10.019  79.308  96.094  1.00  0.36           C  
ATOM   2214  CD2 LEU A 276     -10.250  79.335  98.567  1.00  0.36           C  
ATOM   2215  N   MET A 277     -14.792  82.374  97.380  1.00  0.33           N  
ATOM   2216  CA  MET A 277     -15.389  83.694  97.202  1.00  0.33           C  
ATOM   2217  C   MET A 277     -16.880  83.727  97.530  1.00  0.33           C  
ATOM   2218  O   MET A 277     -17.532  84.762  97.396  1.00  0.33           O  
ATOM   2219  CB  MET A 277     -15.260  84.125  95.727  1.00  0.33           C  
ATOM   2220  CG  MET A 277     -13.825  84.373  95.209  1.00  0.33           C  
ATOM   2221  SD  MET A 277     -13.093  86.015  95.424  1.00  0.33           S  
ATOM   2222  CE  MET A 277     -14.259  87.034  94.475  1.00  0.33           C  
ATOM   2223  N   MET A 278     -17.474  82.620  98.033  1.00  0.27           N  
ATOM   2224  CA  MET A 278     -18.880  82.553  98.433  1.00  0.27           C  
ATOM   2225  C   MET A 278     -19.218  83.541  99.551  1.00  0.27           C  
ATOM   2226  O   MET A 278     -20.329  84.054  99.679  1.00  0.27           O  
ATOM   2227  CB  MET A 278     -19.221  81.110  98.888  1.00  0.27           C  
ATOM   2228  CG  MET A 278     -20.703  80.872  99.255  1.00  0.27           C  
ATOM   2229  SD  MET A 278     -21.880  81.118  97.888  1.00  0.27           S  
ATOM   2230  CE  MET A 278     -21.568  79.530  97.066  1.00  0.27           C  
ATOM   2231  N   THR A 279     -18.200  83.877 100.359  1.00  0.29           N  
ATOM   2232  CA  THR A 279     -18.269  84.764 101.505  1.00  0.29           C  
ATOM   2233  C   THR A 279     -18.086  86.222 101.118  1.00  0.29           C  
ATOM   2234  O   THR A 279     -18.080  87.091 101.986  1.00  0.29           O  
ATOM   2235  CB  THR A 279     -17.168  84.424 102.507  1.00  0.29           C  
ATOM   2236  OG1 THR A 279     -15.909  84.286 101.859  1.00  0.29           O  
ATOM   2237  CG2 THR A 279     -17.460  83.059 103.143  1.00  0.29           C  
ATOM   2238  N   ARG A 280     -17.977  86.522  99.801  1.00  0.25           N  
ATOM   2239  CA  ARG A 280     -17.866  87.859  99.227  1.00  0.25           C  
ATOM   2240  C   ARG A 280     -16.564  88.562  99.581  1.00  0.25           C  
ATOM   2241  O   ARG A 280     -16.521  89.758  99.865  1.00  0.25           O  
ATOM   2242  CB  ARG A 280     -19.051  88.792  99.577  1.00  0.25           C  
ATOM   2243  CG  ARG A 280     -20.447  88.208  99.308  1.00  0.25           C  
ATOM   2244  CD  ARG A 280     -21.518  89.126  99.889  1.00  0.25           C  
ATOM   2245  NE  ARG A 280     -22.838  88.478  99.629  1.00  0.25           N  
ATOM   2246  CZ  ARG A 280     -24.011  89.021  99.976  1.00  0.25           C  
ATOM   2247  NH1 ARG A 280     -25.141  88.374  99.704  1.00  0.25           N  
ATOM   2248  NH2 ARG A 280     -24.074  90.197 100.594  1.00  0.25           N  
ATOM   2249  N   THR A 281     -15.455  87.818  99.553  1.00  0.30           N  
ATOM   2250  CA  THR A 281     -14.138  88.282  99.943  1.00  0.30           C  
ATOM   2251  C   THR A 281     -13.299  88.326  98.687  1.00  0.30           C  
ATOM   2252  O   THR A 281     -13.780  87.974  97.622  1.00  0.30           O  
ATOM   2253  CB  THR A 281     -13.499  87.366 100.982  1.00  0.30           C  
ATOM   2254  OG1 THR A 281     -13.474  86.022 100.524  1.00  0.30           O  
ATOM   2255  CG2 THR A 281     -14.351  87.391 102.257  1.00  0.30           C  
ATOM   2256  N   ASN A 282     -12.036  88.799  98.751  1.00  0.37           N  
ATOM   2257  CA  ASN A 282     -11.131  88.744  97.605  1.00  0.37           C  
ATOM   2258  C   ASN A 282      -9.716  88.303  98.020  1.00  0.37           C  
ATOM   2259  O   ASN A 282      -8.765  89.045  97.759  1.00  0.37           O  
ATOM   2260  CB  ASN A 282     -11.021  90.131  96.905  1.00  0.37           C  
ATOM   2261  CG  ASN A 282     -12.332  90.534  96.239  1.00  0.37           C  
ATOM   2262  OD1 ASN A 282     -12.598  90.170  95.096  1.00  0.37           O  
ATOM   2263  ND2 ASN A 282     -13.169  91.336  96.937  1.00  0.37           N  
ATOM   2264  N   PRO A 283      -9.464  87.171  98.689  1.00  0.35           N  
ATOM   2265  CA  PRO A 283      -8.109  86.730  98.993  1.00  0.35           C  
ATOM   2266  C   PRO A 283      -7.415  86.169  97.757  1.00  0.35           C  
ATOM   2267  O   PRO A 283      -8.050  85.544  96.913  1.00  0.35           O  
ATOM   2268  CB  PRO A 283      -8.340  85.646 100.059  1.00  0.35           C  
ATOM   2269  CG  PRO A 283      -9.658  84.985  99.642  1.00  0.35           C  
ATOM   2270  CD  PRO A 283     -10.453  86.144  99.032  1.00  0.35           C  
ATOM   2271  N   LYS A 284      -6.101  86.402  97.607  1.00  0.36           N  
ATOM   2272  CA  LYS A 284      -5.350  85.863  96.495  1.00  0.36           C  
ATOM   2273  C   LYS A 284      -3.925  85.617  96.965  1.00  0.36           C  
ATOM   2274  O   LYS A 284      -3.332  86.462  97.631  1.00  0.36           O  
ATOM   2275  CB  LYS A 284      -5.355  86.845  95.282  1.00  0.36           C  
ATOM   2276  CG  LYS A 284      -4.747  88.229  95.601  1.00  0.36           C  
ATOM   2277  CD  LYS A 284      -4.710  89.225  94.428  1.00  0.36           C  
ATOM   2278  CE  LYS A 284      -3.889  90.481  94.782  1.00  0.36           C  
ATOM   2279  NZ  LYS A 284      -3.827  91.492  93.690  1.00  0.36           N  
ATOM   2280  N   THR A 285      -3.322  84.465  96.619  1.00  0.41           N  
ATOM   2281  CA  THR A 285      -1.940  84.182  97.004  1.00  0.41           C  
ATOM   2282  C   THR A 285      -1.324  83.381  95.874  1.00  0.41           C  
ATOM   2283  O   THR A 285      -1.915  82.425  95.377  1.00  0.41           O  
ATOM   2284  CB  THR A 285      -1.795  83.396  98.312  1.00  0.41           C  
ATOM   2285  OG1 THR A 285      -2.379  84.081  99.408  1.00  0.41           O  
ATOM   2286  CG2 THR A 285      -0.319  83.200  98.691  1.00  0.41           C  
ATOM   2287  N   VAL A 286      -0.119  83.756  95.391  1.00  0.60           N  
ATOM   2288  CA  VAL A 286       0.561  83.084  94.285  1.00  0.60           C  
ATOM   2289  C   VAL A 286       0.981  81.643  94.564  1.00  0.60           C  
ATOM   2290  O   VAL A 286       1.615  81.320  95.565  1.00  0.60           O  
ATOM   2291  CB  VAL A 286       1.767  83.861  93.765  1.00  0.60           C  
ATOM   2292  CG1 VAL A 286       1.299  85.201  93.170  1.00  0.60           C  
ATOM   2293  CG2 VAL A 286       2.799  84.099  94.884  1.00  0.60           C  
ATOM   2294  N   GLY A 287       0.585  80.709  93.670  1.00  0.61           N  
ATOM   2295  CA  GLY A 287       0.923  79.285  93.733  1.00  0.61           C  
ATOM   2296  C   GLY A 287       0.146  78.513  94.771  1.00  0.61           C  
ATOM   2297  O   GLY A 287       0.251  77.296  94.882  1.00  0.61           O  
ATOM   2298  N   TYR A 288      -0.653  79.228  95.573  1.00  0.54           N  
ATOM   2299  CA  TYR A 288      -1.311  78.742  96.760  1.00  0.54           C  
ATOM   2300  C   TYR A 288      -2.493  77.862  96.438  1.00  0.54           C  
ATOM   2301  O   TYR A 288      -2.644  76.797  97.018  1.00  0.54           O  
ATOM   2302  CB  TYR A 288      -1.729  79.989  97.556  1.00  0.54           C  
ATOM   2303  CG  TYR A 288      -2.115  79.729  98.982  1.00  0.54           C  
ATOM   2304  CD1 TYR A 288      -1.162  79.826 100.011  1.00  0.54           C  
ATOM   2305  CD2 TYR A 288      -3.452  79.460  99.312  1.00  0.54           C  
ATOM   2306  CE1 TYR A 288      -1.543  79.651 101.348  1.00  0.54           C  
ATOM   2307  CE2 TYR A 288      -3.832  79.272 100.648  1.00  0.54           C  
ATOM   2308  CZ  TYR A 288      -2.874  79.370 101.664  1.00  0.54           C  
ATOM   2309  OH  TYR A 288      -3.236  79.178 103.010  1.00  0.54           O  
ATOM   2310  N   GLU A 289      -3.324  78.253  95.451  1.00  0.56           N  
ATOM   2311  CA  GLU A 289      -4.436  77.446  94.970  1.00  0.56           C  
ATOM   2312  C   GLU A 289      -3.956  76.124  94.390  1.00  0.56           C  
ATOM   2313  O   GLU A 289      -4.551  75.062  94.554  1.00  0.56           O  
ATOM   2314  CB  GLU A 289      -5.232  78.175  93.866  1.00  0.56           C  
ATOM   2315  CG  GLU A 289      -5.939  79.478  94.303  1.00  0.56           C  
ATOM   2316  CD  GLU A 289      -6.608  80.163  93.107  1.00  0.56           C  
ATOM   2317  OE1 GLU A 289      -6.586  79.598  91.972  1.00  0.56           O  
ATOM   2318  OE2 GLU A 289      -7.113  81.296  93.310  1.00  0.56           O  
ATOM   2319  N   GLN A 290      -2.812  76.149  93.688  1.00  0.58           N  
ATOM   2320  CA  GLN A 290      -2.173  74.956  93.190  1.00  0.58           C  
ATOM   2321  C   GLN A 290      -1.708  73.997  94.283  1.00  0.58           C  
ATOM   2322  O   GLN A 290      -1.927  72.792  94.202  1.00  0.58           O  
ATOM   2323  CB  GLN A 290      -0.990  75.314  92.258  1.00  0.58           C  
ATOM   2324  CG  GLN A 290      -1.383  76.140  91.004  1.00  0.58           C  
ATOM   2325  CD  GLN A 290      -1.313  77.660  91.189  1.00  0.58           C  
ATOM   2326  OE1 GLN A 290      -1.743  78.254  92.178  1.00  0.58           O  
ATOM   2327  NE2 GLN A 290      -0.742  78.354  90.176  1.00  0.58           N  
ATOM   2328  N   VAL A 291      -1.074  74.520  95.350  1.00  0.65           N  
ATOM   2329  CA  VAL A 291      -0.653  73.738  96.506  1.00  0.65           C  
ATOM   2330  C   VAL A 291      -1.791  73.300  97.433  1.00  0.65           C  
ATOM   2331  O   VAL A 291      -1.832  72.153  97.871  1.00  0.65           O  
ATOM   2332  CB  VAL A 291       0.442  74.485  97.272  1.00  0.65           C  
ATOM   2333  CG1 VAL A 291       0.814  73.791  98.599  1.00  0.65           C  
ATOM   2334  CG2 VAL A 291       1.689  74.541  96.368  1.00  0.65           C  
ATOM   2335  N   TYR A 292      -2.748  74.190  97.766  1.00  0.50           N  
ATOM   2336  CA  TYR A 292      -3.716  73.947  98.829  1.00  0.50           C  
ATOM   2337  C   TYR A 292      -5.086  73.499  98.342  1.00  0.50           C  
ATOM   2338  O   TYR A 292      -5.744  72.711  99.019  1.00  0.50           O  
ATOM   2339  CB  TYR A 292      -3.899  75.225  99.694  1.00  0.50           C  
ATOM   2340  CG  TYR A 292      -2.744  75.371 100.645  1.00  0.50           C  
ATOM   2341  CD1 TYR A 292      -2.728  74.626 101.836  1.00  0.50           C  
ATOM   2342  CD2 TYR A 292      -1.676  76.241 100.373  1.00  0.50           C  
ATOM   2343  CE1 TYR A 292      -1.675  74.765 102.752  1.00  0.50           C  
ATOM   2344  CE2 TYR A 292      -0.619  76.378 101.283  1.00  0.50           C  
ATOM   2345  CZ  TYR A 292      -0.626  75.648 102.476  1.00  0.50           C  
ATOM   2346  OH  TYR A 292       0.434  75.810 103.389  1.00  0.50           O  
ATOM   2347  N   ASP A 293      -5.535  73.931  97.146  1.00  0.55           N  
ATOM   2348  CA  ASP A 293      -6.821  73.526  96.596  1.00  0.55           C  
ATOM   2349  C   ASP A 293      -6.619  72.431  95.548  1.00  0.55           C  
ATOM   2350  O   ASP A 293      -7.566  71.881  94.983  1.00  0.55           O  
ATOM   2351  CB  ASP A 293      -7.536  74.745  95.958  1.00  0.55           C  
ATOM   2352  CG  ASP A 293      -7.799  75.793  97.024  1.00  0.55           C  
ATOM   2353  OD1 ASP A 293      -8.723  75.573  97.845  1.00  0.55           O  
ATOM   2354  OD2 ASP A 293      -7.079  76.824  97.027  1.00  0.55           O  
ATOM   2355  N   SER A 294      -5.342  72.072  95.288  1.00  0.59           N  
ATOM   2356  CA  SER A 294      -4.893  71.035  94.364  1.00  0.59           C  
ATOM   2357  C   SER A 294      -5.284  71.296  92.928  1.00  0.59           C  
ATOM   2358  O   SER A 294      -5.608  70.389  92.160  1.00  0.59           O  
ATOM   2359  CB  SER A 294      -5.303  69.597  94.769  1.00  0.59           C  
ATOM   2360  OG  SER A 294      -4.676  69.243  96.002  1.00  0.59           O  
ATOM   2361  N   ARG A 295      -5.224  72.568  92.501  1.00  0.54           N  
ATOM   2362  CA  ARG A 295      -5.469  72.934  91.125  1.00  0.54           C  
ATOM   2363  C   ARG A 295      -4.212  72.697  90.285  1.00  0.54           C  
ATOM   2364  O   ARG A 295      -3.166  73.231  90.648  1.00  0.54           O  
ATOM   2365  CB  ARG A 295      -5.862  74.427  91.038  1.00  0.54           C  
ATOM   2366  CG  ARG A 295      -6.240  74.903  89.624  1.00  0.54           C  
ATOM   2367  CD  ARG A 295      -6.273  76.427  89.524  1.00  0.54           C  
ATOM   2368  NE  ARG A 295      -6.652  76.724  88.108  1.00  0.54           N  
ATOM   2369  CZ  ARG A 295      -6.848  77.963  87.646  1.00  0.54           C  
ATOM   2370  NH1 ARG A 295      -7.139  78.127  86.354  1.00  0.54           N  
ATOM   2371  NH2 ARG A 295      -6.765  79.028  88.439  1.00  0.54           N  
ATOM   2372  N   PRO A 296      -4.185  71.962  89.176  1.00  0.63           N  
ATOM   2373  CA  PRO A 296      -2.938  71.740  88.452  1.00  0.63           C  
ATOM   2374  C   PRO A 296      -2.369  73.007  87.840  1.00  0.63           C  
ATOM   2375  O   PRO A 296      -3.128  73.850  87.354  1.00  0.63           O  
ATOM   2376  CB  PRO A 296      -3.309  70.727  87.355  1.00  0.63           C  
ATOM   2377  CG  PRO A 296      -4.527  69.994  87.920  1.00  0.63           C  
ATOM   2378  CD  PRO A 296      -5.256  71.082  88.707  1.00  0.63           C  
ATOM   2379  N   TRP A 297      -1.028  73.150  87.819  1.00  0.53           N  
ATOM   2380  CA  TRP A 297      -0.359  74.099  86.950  1.00  0.53           C  
ATOM   2381  C   TRP A 297      -0.636  73.732  85.498  1.00  0.53           C  
ATOM   2382  O   TRP A 297      -0.752  72.560  85.150  1.00  0.53           O  
ATOM   2383  CB  TRP A 297       1.174  74.152  87.198  1.00  0.53           C  
ATOM   2384  CG  TRP A 297       1.591  74.868  88.475  1.00  0.53           C  
ATOM   2385  CD1 TRP A 297       1.871  76.197  88.649  1.00  0.53           C  
ATOM   2386  CD2 TRP A 297       1.810  74.238  89.751  1.00  0.53           C  
ATOM   2387  NE1 TRP A 297       2.242  76.442  89.955  1.00  0.53           N  
ATOM   2388  CE2 TRP A 297       2.222  75.251  90.647  1.00  0.53           C  
ATOM   2389  CE3 TRP A 297       1.681  72.918  90.172  1.00  0.53           C  
ATOM   2390  CZ2 TRP A 297       2.516  74.955  91.973  1.00  0.53           C  
ATOM   2391  CZ3 TRP A 297       1.985  72.618  91.508  1.00  0.53           C  
ATOM   2392  CH2 TRP A 297       2.396  73.622  92.397  1.00  0.53           C  
ATOM   2393  N   TYR A 298      -0.799  74.720  84.597  1.00  0.49           N  
ATOM   2394  CA  TYR A 298      -1.223  74.452  83.229  1.00  0.49           C  
ATOM   2395  C   TYR A 298      -0.058  73.999  82.355  1.00  0.49           C  
ATOM   2396  O   TYR A 298       0.274  74.627  81.358  1.00  0.49           O  
ATOM   2397  CB  TYR A 298      -1.963  75.680  82.619  1.00  0.49           C  
ATOM   2398  CG  TYR A 298      -3.428  75.772  83.009  1.00  0.49           C  
ATOM   2399  CD1 TYR A 298      -3.976  75.215  84.184  1.00  0.49           C  
ATOM   2400  CD2 TYR A 298      -4.296  76.443  82.128  1.00  0.49           C  
ATOM   2401  CE1 TYR A 298      -5.348  75.306  84.452  1.00  0.49           C  
ATOM   2402  CE2 TYR A 298      -5.669  76.539  82.394  1.00  0.49           C  
ATOM   2403  CZ  TYR A 298      -6.192  75.962  83.554  1.00  0.49           C  
ATOM   2404  OH  TYR A 298      -7.576  75.990  83.809  1.00  0.49           O  
ATOM   2405  N   THR A 299       0.577  72.878  82.738  1.00  0.48           N  
ATOM   2406  CA  THR A 299       1.767  72.287  82.151  1.00  0.48           C  
ATOM   2407  C   THR A 299       1.438  70.904  81.643  1.00  0.48           C  
ATOM   2408  O   THR A 299       0.319  70.415  81.752  1.00  0.48           O  
ATOM   2409  CB  THR A 299       2.958  72.169  83.116  1.00  0.48           C  
ATOM   2410  OG1 THR A 299       2.661  71.301  84.203  1.00  0.48           O  
ATOM   2411  CG2 THR A 299       3.298  73.548  83.698  1.00  0.48           C  
ATOM   2412  N   LYS A 300       2.439  70.229  81.052  1.00  0.48           N  
ATOM   2413  CA  LYS A 300       2.329  68.871  80.564  1.00  0.48           C  
ATOM   2414  C   LYS A 300       2.026  67.795  81.593  1.00  0.48           C  
ATOM   2415  O   LYS A 300       1.376  66.796  81.304  1.00  0.48           O  
ATOM   2416  CB  LYS A 300       3.629  68.503  79.827  1.00  0.48           C  
ATOM   2417  CG  LYS A 300       4.859  68.119  80.637  1.00  0.48           C  
ATOM   2418  CD  LYS A 300       5.997  67.838  79.662  1.00  0.48           C  
ATOM   2419  CE  LYS A 300       7.322  67.682  80.378  1.00  0.48           C  
ATOM   2420  NZ  LYS A 300       8.381  68.069  79.450  1.00  0.48           N  
ATOM   2421  N   THR A 301       2.544  67.957  82.825  1.00  0.53           N  
ATOM   2422  CA  THR A 301       2.397  66.969  83.883  1.00  0.53           C  
ATOM   2423  C   THR A 301       1.365  67.420  84.892  1.00  0.53           C  
ATOM   2424  O   THR A 301       1.005  66.672  85.798  1.00  0.53           O  
ATOM   2425  CB  THR A 301       3.698  66.755  84.669  1.00  0.53           C  
ATOM   2426  OG1 THR A 301       4.282  67.994  85.063  1.00  0.53           O  
ATOM   2427  CG2 THR A 301       4.746  66.027  83.813  1.00  0.53           C  
ATOM   2428  N   GLY A 302       0.887  68.679  84.786  1.00  0.58           N  
ATOM   2429  CA  GLY A 302       0.027  69.306  85.784  1.00  0.58           C  
ATOM   2430  C   GLY A 302       0.784  69.809  86.993  1.00  0.58           C  
ATOM   2431  O   GLY A 302       0.209  70.306  87.958  1.00  0.58           O  
ATOM   2432  N   ARG A 303       2.122  69.686  86.967  1.00  0.55           N  
ATOM   2433  CA  ARG A 303       3.013  69.993  88.066  1.00  0.55           C  
ATOM   2434  C   ARG A 303       4.041  71.000  87.595  1.00  0.55           C  
ATOM   2435  O   ARG A 303       4.136  71.334  86.415  1.00  0.55           O  
ATOM   2436  CB  ARG A 303       3.754  68.730  88.587  1.00  0.55           C  
ATOM   2437  CG  ARG A 303       2.829  67.707  89.278  1.00  0.55           C  
ATOM   2438  CD  ARG A 303       2.919  66.307  88.664  1.00  0.55           C  
ATOM   2439  NE  ARG A 303       2.024  65.389  89.445  1.00  0.55           N  
ATOM   2440  CZ  ARG A 303       2.388  64.728  90.553  1.00  0.55           C  
ATOM   2441  NH1 ARG A 303       3.591  64.887  91.095  1.00  0.55           N  
ATOM   2442  NH2 ARG A 303       1.533  63.888  91.132  1.00  0.55           N  
ATOM   2443  N   LEU A 304       4.857  71.534  88.520  1.00  0.62           N  
ATOM   2444  CA  LEU A 304       5.974  72.388  88.166  1.00  0.62           C  
ATOM   2445  C   LEU A 304       6.985  71.697  87.241  1.00  0.62           C  
ATOM   2446  O   LEU A 304       7.551  70.648  87.550  1.00  0.62           O  
ATOM   2447  CB  LEU A 304       6.646  72.917  89.450  1.00  0.62           C  
ATOM   2448  CG  LEU A 304       7.688  74.030  89.236  1.00  0.62           C  
ATOM   2449  CD1 LEU A 304       7.073  75.307  88.642  1.00  0.62           C  
ATOM   2450  CD2 LEU A 304       8.357  74.356  90.574  1.00  0.62           C  
ATOM   2451  N   GLU A 305       7.183  72.249  86.027  1.00  0.52           N  
ATOM   2452  CA  GLU A 305       7.897  71.561  84.971  1.00  0.52           C  
ATOM   2453  C   GLU A 305       9.398  71.837  85.011  1.00  0.52           C  
ATOM   2454  O   GLU A 305       9.918  72.792  84.433  1.00  0.52           O  
ATOM   2455  CB  GLU A 305       7.309  71.916  83.581  1.00  0.52           C  
ATOM   2456  CG  GLU A 305       7.966  71.134  82.417  1.00  0.52           C  
ATOM   2457  CD  GLU A 305       7.547  71.620  81.035  1.00  0.52           C  
ATOM   2458  OE1 GLU A 305       7.367  70.740  80.151  1.00  0.52           O  
ATOM   2459  OE2 GLU A 305       7.449  72.862  80.824  1.00  0.52           O  
ATOM   2460  N   PHE A 306      10.155  70.968  85.709  1.00  0.53           N  
ATOM   2461  CA  PHE A 306      11.611  70.980  85.714  1.00  0.53           C  
ATOM   2462  C   PHE A 306      12.243  70.604  84.382  1.00  0.53           C  
ATOM   2463  O   PHE A 306      13.223  71.206  83.938  1.00  0.53           O  
ATOM   2464  CB  PHE A 306      12.164  69.989  86.768  1.00  0.53           C  
ATOM   2465  CG  PHE A 306      11.611  70.338  88.112  1.00  0.53           C  
ATOM   2466  CD1 PHE A 306      12.001  71.530  88.741  1.00  0.53           C  
ATOM   2467  CD2 PHE A 306      10.666  69.508  88.734  1.00  0.53           C  
ATOM   2468  CE1 PHE A 306      11.444  71.895  89.970  1.00  0.53           C  
ATOM   2469  CE2 PHE A 306      10.109  69.868  89.966  1.00  0.53           C  
ATOM   2470  CZ  PHE A 306      10.497  71.062  90.583  1.00  0.53           C  
ATOM   2471  N   TYR A 307      11.670  69.574  83.734  1.00  0.55           N  
ATOM   2472  CA  TYR A 307      12.206  68.910  82.569  1.00  0.55           C  
ATOM   2473  C   TYR A 307      11.345  69.240  81.357  1.00  0.55           C  
ATOM   2474  O   TYR A 307      10.214  68.769  81.243  1.00  0.55           O  
ATOM   2475  CB  TYR A 307      12.192  67.375  82.834  1.00  0.55           C  
ATOM   2476  CG  TYR A 307      12.802  66.603  81.704  1.00  0.55           C  
ATOM   2477  CD1 TYR A 307      14.194  66.565  81.554  1.00  0.55           C  
ATOM   2478  CD2 TYR A 307      11.994  65.944  80.767  1.00  0.55           C  
ATOM   2479  CE1 TYR A 307      14.778  65.926  80.456  1.00  0.55           C  
ATOM   2480  CE2 TYR A 307      12.577  65.287  79.680  1.00  0.55           C  
ATOM   2481  CZ  TYR A 307      13.965  65.330  79.491  1.00  0.55           C  
ATOM   2482  OH  TYR A 307      14.547  64.857  78.302  1.00  0.55           O  
ATOM   2483  N   ARG A 308      11.882  70.024  80.407  1.00  0.55           N  
ATOM   2484  CA  ARG A 308      11.253  70.393  79.150  1.00  0.55           C  
ATOM   2485  C   ARG A 308      11.605  69.322  78.107  1.00  0.55           C  
ATOM   2486  O   ARG A 308      12.764  68.958  77.975  1.00  0.55           O  
ATOM   2487  CB  ARG A 308      11.732  71.808  78.715  1.00  0.55           C  
ATOM   2488  CG  ARG A 308      11.386  72.930  79.722  1.00  0.55           C  
ATOM   2489  CD  ARG A 308      11.838  74.315  79.234  1.00  0.55           C  
ATOM   2490  NE  ARG A 308      11.505  75.322  80.305  1.00  0.55           N  
ATOM   2491  CZ  ARG A 308      11.850  76.620  80.257  1.00  0.55           C  
ATOM   2492  NH1 ARG A 308      11.487  77.437  81.245  1.00  0.55           N  
ATOM   2493  NH2 ARG A 308      12.559  77.132  79.256  1.00  0.55           N  
ATOM   2494  N   GLU A 309      10.615  68.750  77.387  1.00  0.60           N  
ATOM   2495  CA  GLU A 309      10.805  67.578  76.513  1.00  0.60           C  
ATOM   2496  C   GLU A 309      10.379  67.916  75.098  1.00  0.60           C  
ATOM   2497  O   GLU A 309      10.336  67.098  74.190  1.00  0.60           O  
ATOM   2498  CB  GLU A 309      10.001  66.337  77.024  1.00  0.60           C  
ATOM   2499  CG  GLU A 309      10.164  64.974  76.272  1.00  0.60           C  
ATOM   2500  CD  GLU A 309      11.545  64.319  76.306  1.00  0.60           C  
ATOM   2501  OE1 GLU A 309      11.606  63.103  76.008  1.00  0.60           O  
ATOM   2502  OE2 GLU A 309      12.531  64.982  76.708  1.00  0.60           O  
ATOM   2503  N   GLU A 310      10.039  69.179  74.827  1.00  0.58           N  
ATOM   2504  CA  GLU A 310       9.781  69.624  73.490  1.00  0.58           C  
ATOM   2505  C   GLU A 310      11.037  69.547  72.625  1.00  0.58           C  
ATOM   2506  O   GLU A 310      12.104  69.971  73.069  1.00  0.58           O  
ATOM   2507  CB  GLU A 310       9.240  71.080  73.501  1.00  0.58           C  
ATOM   2508  CG  GLU A 310       8.131  71.426  74.548  1.00  0.58           C  
ATOM   2509  CD  GLU A 310       8.540  71.713  75.994  1.00  0.58           C  
ATOM   2510  OE1 GLU A 310       9.513  71.133  76.520  1.00  0.58           O  
ATOM   2511  OE2 GLU A 310       7.830  72.513  76.648  1.00  0.58           O  
ATOM   2512  N   ASP A 311      10.945  69.038  71.377  1.00  0.56           N  
ATOM   2513  CA  ASP A 311      12.047  68.781  70.457  1.00  0.56           C  
ATOM   2514  C   ASP A 311      13.062  69.923  70.372  1.00  0.56           C  
ATOM   2515  O   ASP A 311      14.266  69.761  70.568  1.00  0.56           O  
ATOM   2516  CB  ASP A 311      11.462  68.532  69.037  1.00  0.56           C  
ATOM   2517  CG  ASP A 311      10.418  67.423  68.994  1.00  0.56           C  
ATOM   2518  OD1 ASP A 311      10.268  66.693  70.000  1.00  0.56           O  
ATOM   2519  OD2 ASP A 311       9.715  67.342  67.957  1.00  0.56           O  
ATOM   2520  N   GLU A 312      12.563  71.153  70.168  1.00  0.51           N  
ATOM   2521  CA  GLU A 312      13.348  72.367  70.197  1.00  0.51           C  
ATOM   2522  C   GLU A 312      14.021  72.699  71.522  1.00  0.51           C  
ATOM   2523  O   GLU A 312      15.174  73.122  71.543  1.00  0.51           O  
ATOM   2524  CB  GLU A 312      12.507  73.557  69.715  1.00  0.51           C  
ATOM   2525  CG  GLU A 312      12.063  73.373  68.251  1.00  0.51           C  
ATOM   2526  CD  GLU A 312      11.479  74.674  67.736  1.00  0.51           C  
ATOM   2527  OE1 GLU A 312      12.158  75.305  66.883  1.00  0.51           O  
ATOM   2528  OE2 GLU A 312      10.393  75.059  68.237  1.00  0.51           O  
ATOM   2529  N   PHE A 313      13.353  72.487  72.677  1.00  0.57           N  
ATOM   2530  CA  PHE A 313      13.984  72.618  73.986  1.00  0.57           C  
ATOM   2531  C   PHE A 313      15.099  71.594  74.192  1.00  0.57           C  
ATOM   2532  O   PHE A 313      16.179  71.942  74.669  1.00  0.57           O  
ATOM   2533  CB  PHE A 313      12.964  72.535  75.165  1.00  0.57           C  
ATOM   2534  CG  PHE A 313      12.326  73.879  75.417  1.00  0.57           C  
ATOM   2535  CD1 PHE A 313      13.075  74.918  75.992  1.00  0.57           C  
ATOM   2536  CD2 PHE A 313      10.989  74.136  75.082  1.00  0.57           C  
ATOM   2537  CE1 PHE A 313      12.501  76.174  76.227  1.00  0.57           C  
ATOM   2538  CE2 PHE A 313      10.423  75.400  75.261  1.00  0.57           C  
ATOM   2539  CZ  PHE A 313      11.175  76.419  75.853  1.00  0.57           C  
ATOM   2540  N   ILE A 314      14.894  70.320  73.794  1.00  0.60           N  
ATOM   2541  CA  ILE A 314      15.923  69.282  73.829  1.00  0.60           C  
ATOM   2542  C   ILE A 314      17.123  69.608  72.950  1.00  0.60           C  
ATOM   2543  O   ILE A 314      18.265  69.636  73.406  1.00  0.60           O  
ATOM   2544  CB  ILE A 314      15.350  67.939  73.377  1.00  0.60           C  
ATOM   2545  CG1 ILE A 314      14.263  67.454  74.356  1.00  0.60           C  
ATOM   2546  CG2 ILE A 314      16.454  66.862  73.211  1.00  0.60           C  
ATOM   2547  CD1 ILE A 314      13.454  66.295  73.769  1.00  0.60           C  
ATOM   2548  N   GLU A 315      16.891  69.936  71.663  1.00  0.58           N  
ATOM   2549  CA  GLU A 315      17.959  70.130  70.698  1.00  0.58           C  
ATOM   2550  C   GLU A 315      18.691  71.456  70.842  1.00  0.58           C  
ATOM   2551  O   GLU A 315      19.795  71.630  70.328  1.00  0.58           O  
ATOM   2552  CB  GLU A 315      17.415  70.079  69.266  1.00  0.58           C  
ATOM   2553  CG  GLU A 315      16.907  68.707  68.786  1.00  0.58           C  
ATOM   2554  CD  GLU A 315      16.406  68.838  67.354  1.00  0.58           C  
ATOM   2555  OE1 GLU A 315      16.350  70.002  66.856  1.00  0.58           O  
ATOM   2556  OE2 GLU A 315      16.070  67.800  66.746  1.00  0.58           O  
ATOM   2557  N   ALA A 316      18.108  72.431  71.565  1.00  0.68           N  
ATOM   2558  CA  ALA A 316      18.770  73.683  71.868  1.00  0.68           C  
ATOM   2559  C   ALA A 316      19.481  73.618  73.216  1.00  0.68           C  
ATOM   2560  O   ALA A 316      20.120  74.587  73.636  1.00  0.68           O  
ATOM   2561  CB  ALA A 316      17.744  74.833  71.861  1.00  0.68           C  
ATOM   2562  N   GLY A 317      19.424  72.442  73.886  1.00  0.69           N  
ATOM   2563  CA  GLY A 317      20.183  72.119  75.089  1.00  0.69           C  
ATOM   2564  C   GLY A 317      19.571  72.603  76.371  1.00  0.69           C  
ATOM   2565  O   GLY A 317      20.274  72.809  77.353  1.00  0.69           O  
ATOM   2566  N   GLU A 318      18.246  72.830  76.390  1.00  0.68           N  
ATOM   2567  CA  GLU A 318      17.563  73.474  77.498  1.00  0.68           C  
ATOM   2568  C   GLU A 318      16.446  72.609  78.052  1.00  0.68           C  
ATOM   2569  O   GLU A 318      15.469  73.106  78.619  1.00  0.68           O  
ATOM   2570  CB  GLU A 318      17.023  74.876  77.112  1.00  0.68           C  
ATOM   2571  CG  GLU A 318      18.075  75.728  76.366  1.00  0.68           C  
ATOM   2572  CD  GLU A 318      17.947  77.221  76.588  1.00  0.68           C  
ATOM   2573  OE1 GLU A 318      16.841  77.787  76.433  1.00  0.68           O  
ATOM   2574  OE2 GLU A 318      19.009  77.863  76.846  1.00  0.68           O  
ATOM   2575  N   ASN A 319      16.554  71.267  77.932  1.00  0.67           N  
ATOM   2576  CA  ASN A 319      15.635  70.344  78.585  1.00  0.67           C  
ATOM   2577  C   ASN A 319      15.679  70.466  80.111  1.00  0.67           C  
ATOM   2578  O   ASN A 319      14.650  70.637  80.767  1.00  0.67           O  
ATOM   2579  CB  ASN A 319      15.781  68.868  78.095  1.00  0.67           C  
ATOM   2580  CG  ASN A 319      17.153  68.234  78.290  1.00  0.67           C  
ATOM   2581  OD1 ASN A 319      18.155  68.896  78.562  1.00  0.67           O  
ATOM   2582  ND2 ASN A 319      17.203  66.888  78.152  1.00  0.67           N  
ATOM   2583  N   LEU A 320      16.890  70.508  80.689  1.00  0.65           N  
ATOM   2584  CA  LEU A 320      17.162  70.782  82.086  1.00  0.65           C  
ATOM   2585  C   LEU A 320      17.804  72.160  82.232  1.00  0.65           C  
ATOM   2586  O   LEU A 320      18.225  72.740  81.231  1.00  0.65           O  
ATOM   2587  CB  LEU A 320      18.073  69.678  82.676  1.00  0.65           C  
ATOM   2588  CG  LEU A 320      17.320  68.356  82.921  1.00  0.65           C  
ATOM   2589  CD1 LEU A 320      18.287  67.241  83.336  1.00  0.65           C  
ATOM   2590  CD2 LEU A 320      16.223  68.520  83.989  1.00  0.65           C  
ATOM   2591  N   PRO A 321      17.849  72.768  83.419  1.00  0.66           N  
ATOM   2592  CA  PRO A 321      18.735  73.893  83.722  1.00  0.66           C  
ATOM   2593  C   PRO A 321      20.213  73.615  83.492  1.00  0.66           C  
ATOM   2594  O   PRO A 321      20.735  72.656  84.056  1.00  0.66           O  
ATOM   2595  CB  PRO A 321      18.469  74.199  85.211  1.00  0.66           C  
ATOM   2596  CG  PRO A 321      17.100  73.576  85.496  1.00  0.66           C  
ATOM   2597  CD  PRO A 321      17.099  72.342  84.601  1.00  0.66           C  
ATOM   2598  N   VAL A 322      20.912  74.461  82.719  1.00  0.67           N  
ATOM   2599  CA  VAL A 322      22.343  74.338  82.508  1.00  0.67           C  
ATOM   2600  C   VAL A 322      22.915  75.741  82.503  1.00  0.67           C  
ATOM   2601  O   VAL A 322      22.246  76.711  82.147  1.00  0.67           O  
ATOM   2602  CB  VAL A 322      22.733  73.616  81.211  1.00  0.67           C  
ATOM   2603  CG1 VAL A 322      22.431  72.109  81.335  1.00  0.67           C  
ATOM   2604  CG2 VAL A 322      21.993  74.208  79.994  1.00  0.67           C  
ATOM   2605  N   HIS A 323      24.184  75.919  82.933  1.00  0.59           N  
ATOM   2606  CA  HIS A 323      24.855  77.203  82.795  1.00  0.59           C  
ATOM   2607  C   HIS A 323      25.137  77.506  81.331  1.00  0.59           C  
ATOM   2608  O   HIS A 323      25.644  76.668  80.587  1.00  0.59           O  
ATOM   2609  CB  HIS A 323      26.151  77.299  83.640  1.00  0.59           C  
ATOM   2610  CG  HIS A 323      26.735  78.681  83.764  1.00  0.59           C  
ATOM   2611  ND1 HIS A 323      27.364  79.239  82.673  1.00  0.59           N  
ATOM   2612  CD2 HIS A 323      26.851  79.504  84.840  1.00  0.59           C  
ATOM   2613  CE1 HIS A 323      27.862  80.379  83.095  1.00  0.59           C  
ATOM   2614  NE2 HIS A 323      27.580  80.593  84.403  1.00  0.59           N  
ATOM   2615  N   ARG A 324      24.773  78.717  80.879  1.00  0.55           N  
ATOM   2616  CA  ARG A 324      25.117  79.181  79.560  1.00  0.55           C  
ATOM   2617  C   ARG A 324      25.620  80.601  79.699  1.00  0.55           C  
ATOM   2618  O   ARG A 324      24.886  81.500  80.123  1.00  0.55           O  
ATOM   2619  CB  ARG A 324      23.909  79.129  78.589  1.00  0.55           C  
ATOM   2620  CG  ARG A 324      23.268  77.731  78.482  1.00  0.55           C  
ATOM   2621  CD  ARG A 324      22.154  77.614  77.439  1.00  0.55           C  
ATOM   2622  NE  ARG A 324      22.810  77.569  76.095  1.00  0.55           N  
ATOM   2623  CZ  ARG A 324      22.184  77.065  75.026  1.00  0.55           C  
ATOM   2624  NH1 ARG A 324      20.879  76.831  75.032  1.00  0.55           N  
ATOM   2625  NH2 ARG A 324      22.876  76.747  73.934  1.00  0.55           N  
ATOM   2626  N   GLU A 325      26.899  80.819  79.346  1.00  0.58           N  
ATOM   2627  CA  GLU A 325      27.592  82.090  79.353  1.00  0.58           C  
ATOM   2628  C   GLU A 325      26.906  83.180  78.516  1.00  0.58           C  
ATOM   2629  O   GLU A 325      26.127  82.853  77.614  1.00  0.58           O  
ATOM   2630  CB  GLU A 325      29.065  81.861  78.941  1.00  0.58           C  
ATOM   2631  CG  GLU A 325      29.818  80.967  79.961  1.00  0.58           C  
ATOM   2632  CD  GLU A 325      31.276  80.712  79.580  1.00  0.58           C  
ATOM   2633  OE1 GLU A 325      31.976  80.092  80.420  1.00  0.58           O  
ATOM   2634  OE2 GLU A 325      31.694  81.132  78.473  1.00  0.58           O  
ATOM   2635  N   PRO A 326      27.080  84.484  78.788  1.00  0.50           N  
ATOM   2636  CA  PRO A 326      26.706  85.563  77.868  1.00  0.50           C  
ATOM   2637  C   PRO A 326      27.127  85.320  76.429  1.00  0.50           C  
ATOM   2638  O   PRO A 326      28.259  84.908  76.196  1.00  0.50           O  
ATOM   2639  CB  PRO A 326      27.373  86.815  78.467  1.00  0.50           C  
ATOM   2640  CG  PRO A 326      27.501  86.486  79.956  1.00  0.50           C  
ATOM   2641  CD  PRO A 326      27.842  84.997  79.926  1.00  0.50           C  
ATOM   2642  N   ILE A 327      26.231  85.532  75.447  1.00  0.54           N  
ATOM   2643  CA  ILE A 327      26.545  85.279  74.056  1.00  0.54           C  
ATOM   2644  C   ILE A 327      27.611  86.224  73.545  1.00  0.54           C  
ATOM   2645  O   ILE A 327      27.628  87.405  73.894  1.00  0.54           O  
ATOM   2646  CB  ILE A 327      25.304  85.299  73.156  1.00  0.54           C  
ATOM   2647  CG1 ILE A 327      24.503  86.617  73.257  1.00  0.54           C  
ATOM   2648  CG2 ILE A 327      24.421  84.097  73.547  1.00  0.54           C  
ATOM   2649  CD1 ILE A 327      23.390  86.760  72.207  1.00  0.54           C  
ATOM   2650  N   ASP A 328      28.526  85.741  72.667  1.00  0.28           N  
ATOM   2651  CA  ASP A 328      29.269  86.678  71.863  1.00  0.28           C  
ATOM   2652  C   ASP A 328      28.330  87.112  70.776  1.00  0.28           C  
ATOM   2653  O   ASP A 328      27.921  86.389  69.868  1.00  0.28           O  
ATOM   2654  CB  ASP A 328      30.609  86.205  71.262  1.00  0.28           C  
ATOM   2655  CG  ASP A 328      31.408  87.406  70.747  1.00  0.28           C  
ATOM   2656  OD1 ASP A 328      30.926  88.567  70.883  1.00  0.28           O  
ATOM   2657  OD2 ASP A 328      32.506  87.173  70.194  1.00  0.28           O  
ATOM   2658  N   SER A 329      27.939  88.360  70.939  1.00  0.34           N  
ATOM   2659  CA  SER A 329      27.039  89.021  70.069  1.00  0.34           C  
ATOM   2660  C   SER A 329      27.805  89.617  68.892  1.00  0.34           C  
ATOM   2661  O   SER A 329      27.176  90.034  67.920  1.00  0.34           O  
ATOM   2662  CB  SER A 329      26.361  90.143  70.871  1.00  0.34           C  
ATOM   2663  OG  SER A 329      25.603  89.662  71.970  1.00  0.34           O  
ATOM   2664  N   THR A 330      29.165  89.667  69.009  1.00  0.33           N  
ATOM   2665  CA  THR A 330      30.231  90.082  68.079  1.00  0.33           C  
ATOM   2666  C   THR A 330      30.450  91.585  68.017  1.00  0.33           C  
ATOM   2667  O   THR A 330      31.181  92.095  67.178  1.00  0.33           O  
ATOM   2668  CB  THR A 330      30.291  89.430  66.688  1.00  0.33           C  
ATOM   2669  OG1 THR A 330      29.175  89.735  65.862  1.00  0.33           O  
ATOM   2670  CG2 THR A 330      30.333  87.903  66.846  1.00  0.33           C  
ATOM   2671  N   PHE A 331      29.854  92.354  68.964  1.00  0.36           N  
ATOM   2672  CA  PHE A 331      29.547  93.782  68.841  1.00  0.36           C  
ATOM   2673  C   PHE A 331      30.709  94.768  69.026  1.00  0.36           C  
ATOM   2674  O   PHE A 331      30.550  95.797  69.683  1.00  0.36           O  
ATOM   2675  CB  PHE A 331      28.398  94.232  69.855  1.00  0.36           C  
ATOM   2676  CG  PHE A 331      27.003  93.588  69.829  1.00  0.36           C  
ATOM   2677  CD1 PHE A 331      26.589  92.787  68.763  1.00  0.36           C  
ATOM   2678  CD2 PHE A 331      26.054  93.820  70.861  1.00  0.36           C  
ATOM   2679  CE1 PHE A 331      25.272  92.316  68.641  1.00  0.36           C  
ATOM   2680  CE2 PHE A 331      24.739  93.316  70.778  1.00  0.36           C  
ATOM   2681  CZ  PHE A 331      24.335  92.596  69.646  1.00  0.36           C  
ATOM   2682  N   TYR A 332      31.907  94.506  68.458  1.00  0.35           N  
ATOM   2683  CA  TYR A 332      33.060  95.287  68.843  1.00  0.35           C  
ATOM   2684  C   TYR A 332      34.324  95.266  67.946  1.00  0.35           C  
ATOM   2685  O   TYR A 332      34.831  96.339  67.626  1.00  0.35           O  
ATOM   2686  CB  TYR A 332      33.391  94.863  70.299  1.00  0.35           C  
ATOM   2687  CG  TYR A 332      34.464  95.717  70.797  1.00  0.35           C  
ATOM   2688  CD1 TYR A 332      34.272  97.099  70.766  1.00  0.35           C  
ATOM   2689  CD2 TYR A 332      35.734  95.171  70.978  1.00  0.35           C  
ATOM   2690  CE1 TYR A 332      35.363  97.933  70.945  1.00  0.35           C  
ATOM   2691  CE2 TYR A 332      36.826  96.020  71.171  1.00  0.35           C  
ATOM   2692  CZ  TYR A 332      36.620  97.397  71.220  1.00  0.35           C  
ATOM   2693  OH  TYR A 332      37.699  98.216  71.533  1.00  0.35           O  
ATOM   2694  N   GLU A 333      34.881  94.076  67.605  1.00  0.31           N  
ATOM   2695  CA  GLU A 333      36.141  93.775  66.888  1.00  0.31           C  
ATOM   2696  C   GLU A 333      36.564  94.717  65.725  1.00  0.31           C  
ATOM   2697  O   GLU A 333      35.694  95.461  65.343  1.00  0.31           O  
ATOM   2698  CB  GLU A 333      35.869  92.357  66.338  1.00  0.31           C  
ATOM   2699  CG  GLU A 333      36.919  91.680  65.431  1.00  0.31           C  
ATOM   2700  CD  GLU A 333      36.385  90.353  64.888  1.00  0.31           C  
ATOM   2701  OE1 GLU A 333      37.071  89.781  64.003  1.00  0.31           O  
ATOM   2702  OE2 GLU A 333      35.286  89.925  65.320  1.00  0.31           O  
ATOM   2703  N   PRO A 334      37.729  94.869  65.057  1.00  0.28           N  
ATOM   2704  CA  PRO A 334      37.906  95.818  63.931  1.00  0.28           C  
ATOM   2705  C   PRO A 334      38.355  95.202  62.598  1.00  0.28           C  
ATOM   2706  O   PRO A 334      38.739  94.039  62.541  1.00  0.28           O  
ATOM   2707  CB  PRO A 334      39.012  96.697  64.451  1.00  0.28           C  
ATOM   2708  CG  PRO A 334      39.938  95.720  65.171  1.00  0.28           C  
ATOM   2709  CD  PRO A 334      38.995  94.643  65.729  1.00  0.28           C  
ATOM   2710  N   ASN A 335      38.231  95.984  61.488  1.00  0.26           N  
ATOM   2711  CA  ASN A 335      38.364  95.628  60.071  1.00  0.26           C  
ATOM   2712  C   ASN A 335      37.903  96.886  59.283  1.00  0.26           C  
ATOM   2713  O   ASN A 335      38.314  97.987  59.640  1.00  0.26           O  
ATOM   2714  CB  ASN A 335      37.603  94.310  59.698  1.00  0.26           C  
ATOM   2715  CG  ASN A 335      38.462  93.300  58.956  1.00  0.26           C  
ATOM   2716  OD1 ASN A 335      39.325  93.652  58.157  1.00  0.26           O  
ATOM   2717  ND2 ASN A 335      38.183  91.998  59.192  1.00  0.26           N  
ATOM   2718  N   VAL A 336      37.067  96.803  58.213  1.00  0.25           N  
ATOM   2719  CA  VAL A 336      36.819  97.918  57.283  1.00  0.25           C  
ATOM   2720  C   VAL A 336      35.335  98.131  56.973  1.00  0.25           C  
ATOM   2721  O   VAL A 336      34.771  97.501  56.082  1.00  0.25           O  
ATOM   2722  CB  VAL A 336      37.486  97.649  55.935  1.00  0.25           C  
ATOM   2723  CG1 VAL A 336      37.325  98.817  54.934  1.00  0.25           C  
ATOM   2724  CG2 VAL A 336      38.978  97.319  56.110  1.00  0.25           C  
ATOM   2725  N   ILE A 337      34.693  99.096  57.646  1.00  0.27           N  
ATOM   2726  CA  ILE A 337      33.328  99.528  57.402  1.00  0.27           C  
ATOM   2727  C   ILE A 337      33.459 101.012  57.538  1.00  0.27           C  
ATOM   2728  O   ILE A 337      34.563 101.531  57.704  1.00  0.27           O  
ATOM   2729  CB  ILE A 337      32.305  98.943  58.396  1.00  0.27           C  
ATOM   2730  CG1 ILE A 337      30.788  99.084  58.079  1.00  0.27           C  
ATOM   2731  CG2 ILE A 337      32.651  99.299  59.855  1.00  0.27           C  
ATOM   2732  CD1 ILE A 337      29.909  98.191  58.973  1.00  0.27           C  
ATOM   2733  N   VAL A 338      32.332 101.725  57.460  1.00  0.25           N  
ATOM   2734  CA  VAL A 338      32.178 103.085  57.935  1.00  0.25           C  
ATOM   2735  C   VAL A 338      33.161 104.085  57.349  1.00  0.25           C  
ATOM   2736  O   VAL A 338      33.672 105.000  57.990  1.00  0.25           O  
ATOM   2737  CB  VAL A 338      32.063 103.195  59.455  1.00  0.25           C  
ATOM   2738  CG1 VAL A 338      30.821 102.490  60.003  1.00  0.25           C  
ATOM   2739  CG2 VAL A 338      33.313 102.820  60.284  1.00  0.25           C  
ATOM   2740  N   ALA A 339      33.440 103.925  56.055  1.00  0.23           N  
ATOM   2741  CA  ALA A 339      34.592 104.500  55.439  1.00  0.23           C  
ATOM   2742  C   ALA A 339      34.226 105.808  54.755  1.00  0.23           C  
ATOM   2743  O   ALA A 339      33.105 105.953  54.260  1.00  0.23           O  
ATOM   2744  CB  ALA A 339      35.160 103.445  54.472  1.00  0.23           C  
ATOM   2745  N   PRO A 340      35.096 106.810  54.726  1.00  0.17           N  
ATOM   2746  CA  PRO A 340      34.860 107.997  53.927  1.00  0.17           C  
ATOM   2747  C   PRO A 340      34.920 107.674  52.443  1.00  0.17           C  
ATOM   2748  O   PRO A 340      35.838 106.975  52.020  1.00  0.17           O  
ATOM   2749  CB  PRO A 340      36.000 108.930  54.359  1.00  0.17           C  
ATOM   2750  CG  PRO A 340      37.162 107.981  54.672  1.00  0.17           C  
ATOM   2751  CD  PRO A 340      36.454 106.764  55.268  1.00  0.17           C  
ATOM   2752  N   ALA A 341      33.934 108.181  51.672  1.00  0.19           N  
ATOM   2753  CA  ALA A 341      33.824 108.162  50.221  1.00  0.19           C  
ATOM   2754  C   ALA A 341      34.538 107.048  49.457  1.00  0.19           C  
ATOM   2755  O   ALA A 341      35.475 107.309  48.711  1.00  0.19           O  
ATOM   2756  CB  ALA A 341      34.212 109.545  49.660  1.00  0.19           C  
ATOM   2757  N   HIS A 342      34.092 105.783  49.625  1.00  0.18           N  
ATOM   2758  CA  HIS A 342      34.678 104.602  49.003  1.00  0.18           C  
ATOM   2759  C   HIS A 342      34.636 104.637  47.469  1.00  0.18           C  
ATOM   2760  O   HIS A 342      33.543 104.476  46.918  1.00  0.18           O  
ATOM   2761  CB  HIS A 342      33.928 103.339  49.501  1.00  0.18           C  
ATOM   2762  CG  HIS A 342      34.493 102.040  49.021  1.00  0.18           C  
ATOM   2763  ND1 HIS A 342      35.751 101.654  49.438  1.00  0.18           N  
ATOM   2764  CD2 HIS A 342      33.990 101.140  48.138  1.00  0.18           C  
ATOM   2765  CE1 HIS A 342      35.993 100.534  48.794  1.00  0.18           C  
ATOM   2766  NE2 HIS A 342      34.961 100.173  47.993  1.00  0.18           N  
ATOM   2767  N   PRO A 343      35.723 104.842  46.721  1.00  0.22           N  
ATOM   2768  CA  PRO A 343      35.636 105.094  45.297  1.00  0.22           C  
ATOM   2769  C   PRO A 343      35.903 103.808  44.541  1.00  0.22           C  
ATOM   2770  O   PRO A 343      36.496 102.878  45.084  1.00  0.22           O  
ATOM   2771  CB  PRO A 343      36.764 106.109  45.072  1.00  0.22           C  
ATOM   2772  CG  PRO A 343      37.864 105.665  46.045  1.00  0.22           C  
ATOM   2773  CD  PRO A 343      37.088 105.052  47.221  1.00  0.22           C  
ATOM   2774  N   PHE A 344      35.445 103.755  43.279  1.00  0.13           N  
ATOM   2775  CA  PHE A 344      35.524 102.611  42.387  1.00  0.13           C  
ATOM   2776  C   PHE A 344      34.645 102.969  41.199  1.00  0.13           C  
ATOM   2777  O   PHE A 344      35.012 102.803  40.040  1.00  0.13           O  
ATOM   2778  CB  PHE A 344      34.999 101.293  43.052  1.00  0.13           C  
ATOM   2779  CG  PHE A 344      35.154 100.077  42.183  1.00  0.13           C  
ATOM   2780  CD1 PHE A 344      34.027  99.455  41.626  1.00  0.13           C  
ATOM   2781  CD2 PHE A 344      36.424  99.521  41.956  1.00  0.13           C  
ATOM   2782  CE1 PHE A 344      34.162  98.294  40.854  1.00  0.13           C  
ATOM   2783  CE2 PHE A 344      36.564  98.358  41.187  1.00  0.13           C  
ATOM   2784  CZ  PHE A 344      35.431  97.743  40.638  1.00  0.13           C  
ATOM   2785  N   ILE A 345      33.453 103.524  41.494  1.00  0.15           N  
ATOM   2786  CA  ILE A 345      32.430 103.862  40.527  1.00  0.15           C  
ATOM   2787  C   ILE A 345      31.440 104.771  41.248  1.00  0.15           C  
ATOM   2788  O   ILE A 345      31.613 105.064  42.429  1.00  0.15           O  
ATOM   2789  CB  ILE A 345      31.784 102.618  39.906  1.00  0.15           C  
ATOM   2790  CG1 ILE A 345      31.058 102.917  38.569  1.00  0.15           C  
ATOM   2791  CG2 ILE A 345      30.916 101.871  40.944  1.00  0.15           C  
ATOM   2792  CD1 ILE A 345      30.817 101.655  37.736  1.00  0.15           C  
ATOM   2793  N   LYS A 346      30.392 105.269  40.564  1.00  0.28           N  
ATOM   2794  CA  LYS A 346      29.281 105.972  41.177  1.00  0.28           C  
ATOM   2795  C   LYS A 346      28.236 104.978  41.679  1.00  0.28           C  
ATOM   2796  O   LYS A 346      27.912 104.004  41.004  1.00  0.28           O  
ATOM   2797  CB  LYS A 346      28.604 106.921  40.155  1.00  0.28           C  
ATOM   2798  CG  LYS A 346      29.543 108.016  39.623  1.00  0.28           C  
ATOM   2799  CD  LYS A 346      28.859 108.904  38.569  1.00  0.28           C  
ATOM   2800  CE  LYS A 346      29.774 110.014  38.039  1.00  0.28           C  
ATOM   2801  NZ  LYS A 346      29.071 110.829  37.021  1.00  0.28           N  
ATOM   2802  N   ALA A 347      27.688 105.197  42.891  1.00  0.30           N  
ATOM   2803  CA  ALA A 347      26.696 104.328  43.494  1.00  0.30           C  
ATOM   2804  C   ALA A 347      25.341 104.366  42.785  1.00  0.30           C  
ATOM   2805  O   ALA A 347      24.729 105.422  42.637  1.00  0.30           O  
ATOM   2806  CB  ALA A 347      26.509 104.723  44.974  1.00  0.30           C  
ATOM   2807  N   LYS A 348      24.825 103.202  42.344  1.00  0.14           N  
ATOM   2808  CA  LYS A 348      23.554 103.118  41.656  1.00  0.14           C  
ATOM   2809  C   LYS A 348      22.581 102.307  42.494  1.00  0.14           C  
ATOM   2810  O   LYS A 348      22.651 101.081  42.520  1.00  0.14           O  
ATOM   2811  CB  LYS A 348      23.725 102.403  40.289  1.00  0.14           C  
ATOM   2812  CG  LYS A 348      22.422 102.226  39.487  1.00  0.14           C  
ATOM   2813  CD  LYS A 348      22.648 101.447  38.181  1.00  0.14           C  
ATOM   2814  CE  LYS A 348      21.354 101.237  37.389  1.00  0.14           C  
ATOM   2815  NZ  LYS A 348      21.616 100.468  36.151  1.00  0.14           N  
ATOM   2816  N   GLY A 349      21.612 102.989  43.149  1.00  0.19           N  
ATOM   2817  CA  GLY A 349      20.505 102.395  43.910  1.00  0.19           C  
ATOM   2818  C   GLY A 349      20.836 101.265  44.863  1.00  0.19           C  
ATOM   2819  O   GLY A 349      21.841 101.301  45.572  1.00  0.19           O  
ATOM   2820  N   PRO A 350      20.001 100.241  44.906  1.00  0.14           N  
ATOM   2821  CA  PRO A 350      20.450  98.905  45.205  1.00  0.14           C  
ATOM   2822  C   PRO A 350      20.775  98.242  43.880  1.00  0.14           C  
ATOM   2823  O   PRO A 350      19.949  98.207  42.965  1.00  0.14           O  
ATOM   2824  CB  PRO A 350      19.239  98.267  45.904  1.00  0.14           C  
ATOM   2825  CG  PRO A 350      18.014  98.965  45.289  1.00  0.14           C  
ATOM   2826  CD  PRO A 350      18.542 100.323  44.790  1.00  0.14           C  
ATOM   2827  N   GLU A 351      22.000  97.707  43.745  1.00  0.15           N  
ATOM   2828  CA  GLU A 351      22.392  96.855  42.643  1.00  0.15           C  
ATOM   2829  C   GLU A 351      21.414  95.682  42.504  1.00  0.15           C  
ATOM   2830  O   GLU A 351      20.974  95.093  43.489  1.00  0.15           O  
ATOM   2831  CB  GLU A 351      23.847  96.390  42.910  1.00  0.15           C  
ATOM   2832  CG  GLU A 351      24.582  95.629  41.779  1.00  0.15           C  
ATOM   2833  CD  GLU A 351      26.015  95.248  42.180  1.00  0.15           C  
ATOM   2834  OE1 GLU A 351      26.760  94.781  41.283  1.00  0.15           O  
ATOM   2835  OE2 GLU A 351      26.383  95.399  43.375  1.00  0.15           O  
ATOM   2836  N   ALA A 352      20.980  95.364  41.272  1.00  0.22           N  
ATOM   2837  CA  ALA A 352      19.974  94.353  41.027  1.00  0.22           C  
ATOM   2838  C   ALA A 352      20.620  93.184  40.303  1.00  0.22           C  
ATOM   2839  O   ALA A 352      21.686  93.340  39.720  1.00  0.22           O  
ATOM   2840  CB  ALA A 352      18.818  94.926  40.178  1.00  0.22           C  
ATOM   2841  N   TYR A 353      19.972  91.995  40.334  1.00  0.22           N  
ATOM   2842  CA  TYR A 353      20.338  90.738  39.667  1.00  0.22           C  
ATOM   2843  C   TYR A 353      21.779  90.511  39.209  1.00  0.22           C  
ATOM   2844  O   TYR A 353      22.147  90.820  38.079  1.00  0.22           O  
ATOM   2845  CB  TYR A 353      19.470  90.481  38.412  1.00  0.22           C  
ATOM   2846  CG  TYR A 353      18.031  90.280  38.750  1.00  0.22           C  
ATOM   2847  CD1 TYR A 353      17.571  89.011  39.137  1.00  0.22           C  
ATOM   2848  CD2 TYR A 353      17.117  91.333  38.608  1.00  0.22           C  
ATOM   2849  CE1 TYR A 353      16.205  88.795  39.362  1.00  0.22           C  
ATOM   2850  CE2 TYR A 353      15.750  91.118  38.834  1.00  0.22           C  
ATOM   2851  CZ  TYR A 353      15.297  89.846  39.202  1.00  0.22           C  
ATOM   2852  OH  TYR A 353      13.923  89.607  39.386  1.00  0.22           O  
ATOM   2853  N   GLY A 354      22.626  89.915  40.069  1.00  0.35           N  
ATOM   2854  CA  GLY A 354      24.071  89.910  39.857  1.00  0.35           C  
ATOM   2855  C   GLY A 354      24.752  90.761  40.886  1.00  0.35           C  
ATOM   2856  O   GLY A 354      25.966  90.687  41.054  1.00  0.35           O  
ATOM   2857  N   VAL A 355      23.942  91.503  41.682  1.00  0.20           N  
ATOM   2858  CA  VAL A 355      24.271  91.924  43.039  1.00  0.20           C  
ATOM   2859  C   VAL A 355      24.778  90.730  43.825  1.00  0.20           C  
ATOM   2860  O   VAL A 355      24.090  89.721  43.957  1.00  0.20           O  
ATOM   2861  CB  VAL A 355      23.096  92.604  43.758  1.00  0.20           C  
ATOM   2862  CG1 VAL A 355      21.832  91.723  43.909  1.00  0.20           C  
ATOM   2863  CG2 VAL A 355      23.536  93.164  45.125  1.00  0.20           C  
ATOM   2864  N   LYS A 356      26.048  90.784  44.282  1.00  0.23           N  
ATOM   2865  CA  LYS A 356      26.825  89.623  44.709  1.00  0.23           C  
ATOM   2866  C   LYS A 356      26.108  88.760  45.728  1.00  0.23           C  
ATOM   2867  O   LYS A 356      26.071  87.535  45.665  1.00  0.23           O  
ATOM   2868  CB  LYS A 356      28.120  90.161  45.377  1.00  0.23           C  
ATOM   2869  CG  LYS A 356      29.124  90.726  44.366  1.00  0.23           C  
ATOM   2870  CD  LYS A 356      30.314  91.437  45.033  1.00  0.23           C  
ATOM   2871  CE  LYS A 356      31.352  91.885  43.999  1.00  0.23           C  
ATOM   2872  NZ  LYS A 356      32.474  92.599  44.648  1.00  0.23           N  
ATOM   2873  N   VAL A 357      25.520  89.479  46.678  1.00  0.20           N  
ATOM   2874  CA  VAL A 357      24.692  89.045  47.753  1.00  0.20           C  
ATOM   2875  C   VAL A 357      23.782  90.253  47.972  1.00  0.20           C  
ATOM   2876  O   VAL A 357      24.265  91.384  47.946  1.00  0.20           O  
ATOM   2877  CB  VAL A 357      25.575  88.758  48.963  1.00  0.20           C  
ATOM   2878  CG1 VAL A 357      26.068  87.307  48.921  1.00  0.20           C  
ATOM   2879  CG2 VAL A 357      26.818  89.688  48.967  1.00  0.20           C  
ATOM   2880  N   ASP A 358      22.446  90.089  48.170  1.00  0.21           N  
ATOM   2881  CA  ASP A 358      21.508  91.194  48.412  1.00  0.21           C  
ATOM   2882  C   ASP A 358      21.867  91.997  49.653  1.00  0.21           C  
ATOM   2883  O   ASP A 358      21.666  93.207  49.785  1.00  0.21           O  
ATOM   2884  CB  ASP A 358      20.082  90.672  48.723  1.00  0.21           C  
ATOM   2885  CG  ASP A 358      19.383  90.011  47.557  1.00  0.21           C  
ATOM   2886  OD1 ASP A 358      20.016  89.756  46.509  1.00  0.21           O  
ATOM   2887  OD2 ASP A 358      18.165  89.755  47.752  1.00  0.21           O  
ATOM   2888  N   ASP A 359      22.379  91.244  50.625  1.00  0.23           N  
ATOM   2889  CA  ASP A 359      23.059  91.707  51.786  1.00  0.23           C  
ATOM   2890  C   ASP A 359      24.526  91.844  51.508  1.00  0.23           C  
ATOM   2891  O   ASP A 359      25.101  91.103  50.734  1.00  0.23           O  
ATOM   2892  CB  ASP A 359      22.876  90.626  52.878  1.00  0.23           C  
ATOM   2893  CG  ASP A 359      23.114  91.195  54.252  1.00  0.23           C  
ATOM   2894  OD1 ASP A 359      23.505  92.385  54.353  1.00  0.23           O  
ATOM   2895  OD2 ASP A 359      22.767  90.519  55.257  1.00  0.23           O  
ATOM   2896  N   PHE A 360      25.214  92.711  52.235  1.00  0.21           N  
ATOM   2897  CA  PHE A 360      26.602  92.499  52.574  1.00  0.21           C  
ATOM   2898  C   PHE A 360      26.826  91.087  53.151  1.00  0.21           C  
ATOM   2899  O   PHE A 360      26.322  90.752  54.218  1.00  0.21           O  
ATOM   2900  CB  PHE A 360      26.991  93.562  53.627  1.00  0.21           C  
ATOM   2901  CG  PHE A 360      27.356  94.916  53.054  1.00  0.21           C  
ATOM   2902  CD1 PHE A 360      26.492  95.657  52.222  1.00  0.21           C  
ATOM   2903  CD2 PHE A 360      28.533  95.539  53.504  1.00  0.21           C  
ATOM   2904  CE1 PHE A 360      26.779  96.990  51.892  1.00  0.21           C  
ATOM   2905  CE2 PHE A 360      28.832  96.863  53.169  1.00  0.21           C  
ATOM   2906  CZ  PHE A 360      27.946  97.594  52.372  1.00  0.21           C  
ATOM   2907  N   ASP A 361      27.553  90.257  52.368  1.00  0.28           N  
ATOM   2908  CA  ASP A 361      27.819  88.823  52.434  1.00  0.28           C  
ATOM   2909  C   ASP A 361      27.775  88.215  53.841  1.00  0.28           C  
ATOM   2910  O   ASP A 361      28.411  88.735  54.734  1.00  0.28           O  
ATOM   2911  CB  ASP A 361      29.211  88.658  51.744  1.00  0.28           C  
ATOM   2912  CG  ASP A 361      29.436  87.311  51.092  1.00  0.28           C  
ATOM   2913  OD1 ASP A 361      28.575  86.419  51.264  1.00  0.28           O  
ATOM   2914  OD2 ASP A 361      30.476  87.212  50.390  1.00  0.28           O  
ATOM   2915  N   ASN A 362      27.080  87.108  54.167  1.00  0.22           N  
ATOM   2916  CA  ASN A 362      27.039  86.703  55.585  1.00  0.22           C  
ATOM   2917  C   ASN A 362      28.204  85.797  56.017  1.00  0.22           C  
ATOM   2918  O   ASN A 362      28.078  84.977  56.924  1.00  0.22           O  
ATOM   2919  CB  ASN A 362      25.679  86.096  55.997  1.00  0.22           C  
ATOM   2920  CG  ASN A 362      24.608  87.178  55.915  1.00  0.22           C  
ATOM   2921  OD1 ASN A 362      24.729  88.272  56.462  1.00  0.22           O  
ATOM   2922  ND2 ASN A 362      23.488  86.857  55.231  1.00  0.22           N  
ATOM   2923  N   GLU A 363      29.364  85.970  55.363  1.00  0.27           N  
ATOM   2924  CA  GLU A 363      30.608  85.245  55.518  1.00  0.27           C  
ATOM   2925  C   GLU A 363      31.582  85.971  56.459  1.00  0.27           C  
ATOM   2926  O   GLU A 363      31.258  86.402  57.563  1.00  0.27           O  
ATOM   2927  CB  GLU A 363      31.214  85.146  54.088  1.00  0.27           C  
ATOM   2928  CG  GLU A 363      30.468  84.137  53.186  1.00  0.27           C  
ATOM   2929  CD  GLU A 363      30.716  82.710  53.662  1.00  0.27           C  
ATOM   2930  OE1 GLU A 363      31.872  82.431  54.085  1.00  0.27           O  
ATOM   2931  OE2 GLU A 363      29.764  81.890  53.623  1.00  0.27           O  
ATOM   2932  N   THR A 364      32.835  86.158  55.997  1.00  0.24           N  
ATOM   2933  CA  THR A 364      33.827  87.101  56.504  1.00  0.24           C  
ATOM   2934  C   THR A 364      34.394  87.756  55.255  1.00  0.24           C  
ATOM   2935  O   THR A 364      34.953  87.056  54.415  1.00  0.24           O  
ATOM   2936  CB  THR A 364      34.979  86.414  57.240  1.00  0.24           C  
ATOM   2937  OG1 THR A 364      34.518  85.858  58.457  1.00  0.24           O  
ATOM   2938  CG2 THR A 364      36.114  87.370  57.644  1.00  0.24           C  
ATOM   2939  N   ARG A 365      34.306  89.099  55.060  1.00  0.23           N  
ATOM   2940  CA  ARG A 365      34.662  89.790  53.802  1.00  0.23           C  
ATOM   2941  C   ARG A 365      36.175  89.991  53.638  1.00  0.23           C  
ATOM   2942  O   ARG A 365      36.668  91.072  53.340  1.00  0.23           O  
ATOM   2943  CB  ARG A 365      33.910  91.155  53.745  1.00  0.23           C  
ATOM   2944  CG  ARG A 365      34.058  92.181  52.594  1.00  0.23           C  
ATOM   2945  CD  ARG A 365      33.201  92.068  51.346  1.00  0.23           C  
ATOM   2946  NE  ARG A 365      33.627  93.315  50.624  1.00  0.23           N  
ATOM   2947  CZ  ARG A 365      33.016  93.838  49.561  1.00  0.23           C  
ATOM   2948  NH1 ARG A 365      33.382  95.038  49.117  1.00  0.23           N  
ATOM   2949  NH2 ARG A 365      32.024  93.181  48.978  1.00  0.23           N  
ATOM   2950  N   GLN A 366      36.950  88.913  53.832  1.00  0.24           N  
ATOM   2951  CA  GLN A 366      38.375  88.739  53.580  1.00  0.24           C  
ATOM   2952  C   GLN A 366      39.269  89.996  53.518  1.00  0.24           C  
ATOM   2953  O   GLN A 366      39.674  90.462  52.454  1.00  0.24           O  
ATOM   2954  CB  GLN A 366      38.551  87.795  52.361  1.00  0.24           C  
ATOM   2955  CG  GLN A 366      37.794  86.442  52.489  1.00  0.24           C  
ATOM   2956  CD  GLN A 366      38.287  85.611  53.675  1.00  0.24           C  
ATOM   2957  OE1 GLN A 366      39.388  85.066  53.672  1.00  0.24           O  
ATOM   2958  NE2 GLN A 366      37.458  85.505  54.739  1.00  0.24           N  
ATOM   2959  N   GLY A 367      39.574  90.593  54.699  1.00  0.33           N  
ATOM   2960  CA  GLY A 367      40.276  91.880  54.801  1.00  0.33           C  
ATOM   2961  C   GLY A 367      39.371  93.078  55.004  1.00  0.33           C  
ATOM   2962  O   GLY A 367      39.805  94.221  54.915  1.00  0.33           O  
ATOM   2963  N   ARG A 368      38.072  92.846  55.238  1.00  0.23           N  
ATOM   2964  CA  ARG A 368      37.064  93.845  55.531  1.00  0.23           C  
ATOM   2965  C   ARG A 368      36.043  93.120  56.389  1.00  0.23           C  
ATOM   2966  O   ARG A 368      36.164  91.919  56.636  1.00  0.23           O  
ATOM   2967  CB  ARG A 368      36.265  94.359  54.298  1.00  0.23           C  
ATOM   2968  CG  ARG A 368      36.926  95.255  53.236  1.00  0.23           C  
ATOM   2969  CD  ARG A 368      37.754  94.504  52.205  1.00  0.23           C  
ATOM   2970  NE  ARG A 368      37.976  95.503  51.116  1.00  0.23           N  
ATOM   2971  CZ  ARG A 368      38.913  95.356  50.176  1.00  0.23           C  
ATOM   2972  NH1 ARG A 368      39.175  96.377  49.362  1.00  0.23           N  
ATOM   2973  NH2 ARG A 368      39.607  94.230  50.066  1.00  0.23           N  
ATOM   2974  N   ASN A 369      34.990  93.807  56.874  1.00  0.25           N  
ATOM   2975  CA  ASN A 369      33.985  93.168  57.686  1.00  0.25           C  
ATOM   2976  C   ASN A 369      32.689  92.960  56.981  1.00  0.25           C  
ATOM   2977  O   ASN A 369      32.265  93.691  56.099  1.00  0.25           O  
ATOM   2978  CB  ASN A 369      33.674  93.938  58.970  1.00  0.25           C  
ATOM   2979  CG  ASN A 369      33.302  95.387  58.727  1.00  0.25           C  
ATOM   2980  OD1 ASN A 369      33.166  95.869  57.608  1.00  0.25           O  
ATOM   2981  ND2 ASN A 369      33.216  96.132  59.832  1.00  0.25           N  
ATOM   2982  N   ILE A 370      32.014  91.910  57.410  1.00  0.22           N  
ATOM   2983  CA  ILE A 370      30.706  91.631  56.900  1.00  0.22           C  
ATOM   2984  C   ILE A 370      29.850  91.097  58.017  1.00  0.22           C  
ATOM   2985  O   ILE A 370      28.624  91.139  58.000  1.00  0.22           O  
ATOM   2986  CB  ILE A 370      30.948  90.679  55.778  1.00  0.22           C  
ATOM   2987  CG1 ILE A 370      30.076  91.062  54.575  1.00  0.22           C  
ATOM   2988  CG2 ILE A 370      30.848  89.216  56.245  1.00  0.22           C  
ATOM   2989  CD1 ILE A 370      30.344  92.421  53.924  1.00  0.22           C  
ATOM   2990  N   VAL A 371      30.575  90.719  59.090  1.00  0.22           N  
ATOM   2991  CA  VAL A 371      30.154  90.785  60.455  1.00  0.22           C  
ATOM   2992  C   VAL A 371      30.249  92.264  60.823  1.00  0.22           C  
ATOM   2993  O   VAL A 371      29.869  93.166  60.075  1.00  0.22           O  
ATOM   2994  CB  VAL A 371      31.017  89.913  61.385  1.00  0.22           C  
ATOM   2995  CG1 VAL A 371      30.193  89.572  62.645  1.00  0.22           C  
ATOM   2996  CG2 VAL A 371      31.425  88.614  60.662  1.00  0.22           C  
ATOM   2997  N   LYS A 372      30.793  92.577  61.991  1.00  0.22           N  
ATOM   2998  CA  LYS A 372      30.652  93.876  62.545  1.00  0.22           C  
ATOM   2999  C   LYS A 372      31.874  94.242  63.271  1.00  0.22           C  
ATOM   3000  O   LYS A 372      32.339  93.587  64.199  1.00  0.22           O  
ATOM   3001  CB  LYS A 372      29.449  93.843  63.437  1.00  0.22           C  
ATOM   3002  CG  LYS A 372      29.543  93.029  64.714  1.00  0.22           C  
ATOM   3003  CD  LYS A 372      28.172  92.791  65.327  1.00  0.22           C  
ATOM   3004  CE  LYS A 372      27.526  94.140  65.593  1.00  0.22           C  
ATOM   3005  NZ  LYS A 372      26.128  94.077  65.991  1.00  0.22           N  
ATOM   3006  N   THR A 373      32.534  95.257  62.735  1.00  0.23           N  
ATOM   3007  CA  THR A 373      33.838  95.502  63.220  1.00  0.23           C  
ATOM   3008  C   THR A 373      34.120  96.969  63.107  1.00  0.23           C  
ATOM   3009  O   THR A 373      33.926  97.597  62.068  1.00  0.23           O  
ATOM   3010  CB  THR A 373      34.918  94.637  62.558  1.00  0.23           C  
ATOM   3011  OG1 THR A 373      35.361  95.187  61.341  1.00  0.23           O  
ATOM   3012  CG2 THR A 373      34.584  93.161  62.282  1.00  0.23           C  
ATOM   3013  N   TRP A 374      34.581  97.598  64.174  1.00  0.33           N  
ATOM   3014  CA  TRP A 374      34.624  99.014  64.137  1.00  0.33           C  
ATOM   3015  C   TRP A 374      35.710  99.596  65.001  1.00  0.33           C  
ATOM   3016  O   TRP A 374      36.112 100.721  64.726  1.00  0.33           O  
ATOM   3017  CB  TRP A 374      33.223  99.496  64.542  1.00  0.33           C  
ATOM   3018  CG  TRP A 374      32.858  99.133  65.946  1.00  0.33           C  
ATOM   3019  CD1 TRP A 374      32.200  98.071  66.493  1.00  0.33           C  
ATOM   3020  CD2 TRP A 374      33.211  99.981  67.032  1.00  0.33           C  
ATOM   3021  NE1 TRP A 374      31.885  98.337  67.807  1.00  0.33           N  
ATOM   3022  CE2 TRP A 374      32.527  99.509  68.144  1.00  0.33           C  
ATOM   3023  CE3 TRP A 374      34.004 101.123  67.075  1.00  0.33           C  
ATOM   3024  CZ2 TRP A 374      32.559 100.216  69.329  1.00  0.33           C  
ATOM   3025  CZ3 TRP A 374      34.069 101.827  68.257  1.00  0.33           C  
ATOM   3026  CH2 TRP A 374      33.308 101.400  69.319  1.00  0.33           C  
ATOM   3027  N   GLU A 375      36.256  98.921  66.047  1.00  0.39           N  
ATOM   3028  CA  GLU A 375      37.213  99.606  66.916  1.00  0.39           C  
ATOM   3029  C   GLU A 375      38.418 100.141  66.142  1.00  0.39           C  
ATOM   3030  O   GLU A 375      38.814  99.594  65.120  1.00  0.39           O  
ATOM   3031  CB  GLU A 375      37.619  98.808  68.182  1.00  0.39           C  
ATOM   3032  CG  GLU A 375      38.589  97.635  67.915  1.00  0.39           C  
ATOM   3033  CD  GLU A 375      39.279  97.069  69.149  1.00  0.39           C  
ATOM   3034  OE1 GLU A 375      39.664  97.881  70.036  1.00  0.39           O  
ATOM   3035  OE2 GLU A 375      39.358  95.822  69.277  1.00  0.39           O  
ATOM   3036  N   GLU A 376      38.936 101.318  66.515  1.00  0.43           N  
ATOM   3037  CA  GLU A 376      39.988 101.984  65.764  1.00  0.43           C  
ATOM   3038  C   GLU A 376      39.606 102.529  64.359  1.00  0.43           C  
ATOM   3039  O   GLU A 376      40.276 103.411  63.825  1.00  0.43           O  
ATOM   3040  CB  GLU A 376      41.263 101.101  65.838  1.00  0.43           C  
ATOM   3041  CG  GLU A 376      42.609 101.781  65.525  1.00  0.43           C  
ATOM   3042  CD  GLU A 376      43.778 100.839  65.819  1.00  0.43           C  
ATOM   3043  OE1 GLU A 376      43.628  99.948  66.696  1.00  0.43           O  
ATOM   3044  OE2 GLU A 376      44.845 101.029  65.182  1.00  0.43           O  
ATOM   3045  N   THR A 377      38.478 102.105  63.724  1.00  0.39           N  
ATOM   3046  CA  THR A 377      38.043 102.584  62.403  1.00  0.39           C  
ATOM   3047  C   THR A 377      37.631 104.042  62.361  1.00  0.39           C  
ATOM   3048  O   THR A 377      37.180 104.627  63.344  1.00  0.39           O  
ATOM   3049  CB  THR A 377      36.962 101.780  61.662  1.00  0.39           C  
ATOM   3050  OG1 THR A 377      35.662 101.962  62.199  1.00  0.39           O  
ATOM   3051  CG2 THR A 377      37.277 100.284  61.718  1.00  0.39           C  
ATOM   3052  N   LYS A 378      37.764 104.655  61.168  1.00  0.27           N  
ATOM   3053  CA  LYS A 378      37.659 106.078  60.890  1.00  0.27           C  
ATOM   3054  C   LYS A 378      36.402 106.821  61.356  1.00  0.27           C  
ATOM   3055  O   LYS A 378      36.448 108.021  61.593  1.00  0.27           O  
ATOM   3056  CB  LYS A 378      37.814 106.284  59.362  1.00  0.27           C  
ATOM   3057  CG  LYS A 378      39.224 105.965  58.830  1.00  0.27           C  
ATOM   3058  CD  LYS A 378      39.296 106.135  57.302  1.00  0.27           C  
ATOM   3059  CE  LYS A 378      40.701 105.969  56.709  1.00  0.27           C  
ATOM   3060  NZ  LYS A 378      40.664 106.128  55.233  1.00  0.27           N  
ATOM   3061  N   LYS A 379      35.251 106.141  61.487  1.00  0.27           N  
ATOM   3062  CA  LYS A 379      33.983 106.739  61.882  1.00  0.27           C  
ATOM   3063  C   LYS A 379      33.716 106.533  63.346  1.00  0.27           C  
ATOM   3064  O   LYS A 379      32.599 106.653  63.837  1.00  0.27           O  
ATOM   3065  CB  LYS A 379      32.901 105.947  61.145  1.00  0.27           C  
ATOM   3066  CG  LYS A 379      31.469 106.466  61.024  1.00  0.27           C  
ATOM   3067  CD  LYS A 379      31.335 107.543  59.950  1.00  0.27           C  
ATOM   3068  CE  LYS A 379      29.863 107.819  59.671  1.00  0.27           C  
ATOM   3069  NZ  LYS A 379      29.727 109.064  58.908  1.00  0.27           N  
ATOM   3070  N   THR A 380      34.725 106.116  64.103  1.00  0.34           N  
ATOM   3071  CA  THR A 380      34.538 105.810  65.499  1.00  0.34           C  
ATOM   3072  C   THR A 380      35.298 106.838  66.262  1.00  0.34           C  
ATOM   3073  O   THR A 380      35.942 107.682  65.664  1.00  0.34           O  
ATOM   3074  CB  THR A 380      34.859 104.385  65.863  1.00  0.34           C  
ATOM   3075  OG1 THR A 380      36.246 104.060  65.918  1.00  0.34           O  
ATOM   3076  CG2 THR A 380      34.095 103.485  64.873  1.00  0.34           C  
ATOM   3077  N   VAL A 381      35.227 106.881  67.598  1.00  0.26           N  
ATOM   3078  CA  VAL A 381      35.993 107.890  68.322  1.00  0.26           C  
ATOM   3079  C   VAL A 381      37.389 107.421  68.621  1.00  0.26           C  
ATOM   3080  O   VAL A 381      38.300 108.187  68.907  1.00  0.26           O  
ATOM   3081  CB  VAL A 381      35.310 108.219  69.617  1.00  0.26           C  
ATOM   3082  CG1 VAL A 381      36.155 109.084  70.565  1.00  0.26           C  
ATOM   3083  CG2 VAL A 381      34.065 109.020  69.261  1.00  0.26           C  
ATOM   3084  N   HIS A 382      37.660 106.123  68.502  1.00  0.28           N  
ATOM   3085  CA  HIS A 382      38.990 105.633  68.786  1.00  0.28           C  
ATOM   3086  C   HIS A 382      40.130 106.255  67.937  1.00  0.28           C  
ATOM   3087  O   HIS A 382      41.206 106.454  68.497  1.00  0.28           O  
ATOM   3088  CB  HIS A 382      38.943 104.103  68.774  1.00  0.28           C  
ATOM   3089  CG  HIS A 382      40.106 103.430  69.430  1.00  0.28           C  
ATOM   3090  ND1 HIS A 382      40.255 102.085  69.181  1.00  0.28           N  
ATOM   3091  CD2 HIS A 382      41.174 103.905  70.121  1.00  0.28           C  
ATOM   3092  CE1 HIS A 382      41.436 101.765  69.684  1.00  0.28           C  
ATOM   3093  NE2 HIS A 382      42.025 102.831  70.277  1.00  0.28           N  
ATOM   3094  N   PRO A 383      39.988 106.669  66.668  1.00  0.38           N  
ATOM   3095  CA  PRO A 383      41.002 107.471  65.995  1.00  0.38           C  
ATOM   3096  C   PRO A 383      40.737 108.973  66.122  1.00  0.38           C  
ATOM   3097  O   PRO A 383      41.391 109.743  65.427  1.00  0.38           O  
ATOM   3098  CB  PRO A 383      40.853 107.025  64.539  1.00  0.38           C  
ATOM   3099  CG  PRO A 383      39.349 106.851  64.384  1.00  0.38           C  
ATOM   3100  CD  PRO A 383      38.957 106.230  65.721  1.00  0.38           C  
ATOM   3101  N   LEU A 384      39.854 109.450  67.032  1.00  0.49           N  
ATOM   3102  CA  LEU A 384      39.645 110.880  67.303  1.00  0.49           C  
ATOM   3103  C   LEU A 384      40.655 111.351  68.354  1.00  0.49           C  
ATOM   3104  O   LEU A 384      40.512 112.418  68.945  1.00  0.49           O  
ATOM   3105  CB  LEU A 384      38.221 111.214  67.861  1.00  0.49           C  
ATOM   3106  CG  LEU A 384      37.043 111.327  66.862  1.00  0.49           C  
ATOM   3107  CD1 LEU A 384      36.802 112.781  66.436  1.00  0.49           C  
ATOM   3108  CD2 LEU A 384      37.155 110.438  65.624  1.00  0.49           C  
ATOM   3109  N   ALA A 385      41.701 110.529  68.580  1.00  0.56           N  
ATOM   3110  CA  ALA A 385      42.918 110.790  69.324  1.00  0.56           C  
ATOM   3111  C   ALA A 385      42.838 110.419  70.795  1.00  0.56           C  
ATOM   3112  O   ALA A 385      43.721 110.768  71.578  1.00  0.56           O  
ATOM   3113  CB  ALA A 385      43.439 112.237  69.150  1.00  0.56           C  
ATOM   3114  N   LYS A 386      41.805 109.663  71.213  1.00  0.51           N  
ATOM   3115  CA  LYS A 386      41.637 109.263  72.596  1.00  0.51           C  
ATOM   3116  C   LYS A 386      41.531 107.766  72.731  1.00  0.51           C  
ATOM   3117  O   LYS A 386      40.728 107.112  72.062  1.00  0.51           O  
ATOM   3118  CB  LYS A 386      40.382 109.902  73.245  1.00  0.51           C  
ATOM   3119  CG  LYS A 386      40.404 111.435  73.267  1.00  0.51           C  
ATOM   3120  CD  LYS A 386      41.619 112.043  73.991  1.00  0.51           C  
ATOM   3121  CE  LYS A 386      41.604 113.554  73.820  1.00  0.51           C  
ATOM   3122  NZ  LYS A 386      42.854 114.200  74.258  1.00  0.51           N  
ATOM   3123  N   ASP A 387      42.353 107.200  73.642  1.00  0.43           N  
ATOM   3124  CA  ASP A 387      42.304 105.844  74.157  1.00  0.43           C  
ATOM   3125  C   ASP A 387      40.912 105.260  74.309  1.00  0.43           C  
ATOM   3126  O   ASP A 387      39.941 105.938  74.645  1.00  0.43           O  
ATOM   3127  CB  ASP A 387      43.114 105.712  75.465  1.00  0.43           C  
ATOM   3128  CG  ASP A 387      44.525 106.168  75.162  1.00  0.43           C  
ATOM   3129  OD1 ASP A 387      45.069 105.709  74.127  1.00  0.43           O  
ATOM   3130  OD2 ASP A 387      45.041 107.029  75.913  1.00  0.43           O  
ATOM   3131  N   GLY A 388      40.758 103.966  73.989  1.00  0.44           N  
ATOM   3132  CA  GLY A 388      39.427 103.412  73.854  1.00  0.44           C  
ATOM   3133  C   GLY A 388      39.379 101.957  74.170  1.00  0.44           C  
ATOM   3134  O   GLY A 388      40.184 101.185  73.662  1.00  0.44           O  
ATOM   3135  N   TYR A 389      38.373 101.514  74.938  1.00  0.38           N  
ATOM   3136  CA  TYR A 389      38.346 100.172  75.483  1.00  0.38           C  
ATOM   3137  C   TYR A 389      36.926  99.594  75.441  1.00  0.38           C  
ATOM   3138  O   TYR A 389      35.956 100.343  75.533  1.00  0.38           O  
ATOM   3139  CB  TYR A 389      38.854 100.329  76.934  1.00  0.38           C  
ATOM   3140  CG  TYR A 389      39.343  99.063  77.550  1.00  0.38           C  
ATOM   3141  CD1 TYR A 389      38.437  98.093  77.987  1.00  0.38           C  
ATOM   3142  CD2 TYR A 389      40.712  98.873  77.783  1.00  0.38           C  
ATOM   3143  CE1 TYR A 389      38.877  96.941  78.643  1.00  0.38           C  
ATOM   3144  CE2 TYR A 389      41.165  97.715  78.431  1.00  0.38           C  
ATOM   3145  CZ  TYR A 389      40.242  96.753  78.865  1.00  0.38           C  
ATOM   3146  OH  TYR A 389      40.678  95.604  79.547  1.00  0.38           O  
ATOM   3147  N   LYS A 390      36.778  98.256  75.267  1.00  0.47           N  
ATOM   3148  CA  LYS A 390      35.503  97.544  75.243  1.00  0.47           C  
ATOM   3149  C   LYS A 390      34.953  97.178  76.610  1.00  0.47           C  
ATOM   3150  O   LYS A 390      35.652  96.634  77.460  1.00  0.47           O  
ATOM   3151  CB  LYS A 390      35.579  96.218  74.439  1.00  0.47           C  
ATOM   3152  CG  LYS A 390      36.628  95.187  74.911  1.00  0.47           C  
ATOM   3153  CD  LYS A 390      36.725  93.959  73.988  1.00  0.47           C  
ATOM   3154  CE  LYS A 390      37.700  92.887  74.477  1.00  0.47           C  
ATOM   3155  NZ  LYS A 390      37.826  91.823  73.453  1.00  0.47           N  
ATOM   3156  N   PHE A 391      33.652  97.419  76.842  1.00  0.66           N  
ATOM   3157  CA  PHE A 391      33.030  97.135  78.117  1.00  0.66           C  
ATOM   3158  C   PHE A 391      31.655  96.547  77.928  1.00  0.66           C  
ATOM   3159  O   PHE A 391      31.001  96.722  76.901  1.00  0.66           O  
ATOM   3160  CB  PHE A 391      32.872  98.408  78.980  1.00  0.66           C  
ATOM   3161  CG  PHE A 391      34.222  98.957  79.314  1.00  0.66           C  
ATOM   3162  CD1 PHE A 391      35.108  98.229  80.119  1.00  0.66           C  
ATOM   3163  CD2 PHE A 391      34.638 100.185  78.789  1.00  0.66           C  
ATOM   3164  CE1 PHE A 391      36.371  98.737  80.432  1.00  0.66           C  
ATOM   3165  CE2 PHE A 391      35.887 100.713  79.124  1.00  0.66           C  
ATOM   3166  CZ  PHE A 391      36.754  99.994  79.951  1.00  0.66           C  
ATOM   3167  N   VAL A 392      31.178  95.825  78.955  1.00  0.68           N  
ATOM   3168  CA  VAL A 392      29.844  95.249  79.000  1.00  0.68           C  
ATOM   3169  C   VAL A 392      28.807  96.316  79.331  1.00  0.68           C  
ATOM   3170  O   VAL A 392      28.880  96.967  80.374  1.00  0.68           O  
ATOM   3171  CB  VAL A 392      29.775  94.152  80.051  1.00  0.68           C  
ATOM   3172  CG1 VAL A 392      28.381  93.498  80.074  1.00  0.68           C  
ATOM   3173  CG2 VAL A 392      30.859  93.090  79.778  1.00  0.68           C  
ATOM   3174  N   PHE A 393      27.819  96.535  78.441  1.00  0.64           N  
ATOM   3175  CA  PHE A 393      26.881  97.637  78.529  1.00  0.64           C  
ATOM   3176  C   PHE A 393      25.600  97.250  79.255  1.00  0.64           C  
ATOM   3177  O   PHE A 393      24.645  96.743  78.669  1.00  0.64           O  
ATOM   3178  CB  PHE A 393      26.566  98.140  77.095  1.00  0.64           C  
ATOM   3179  CG  PHE A 393      25.830  99.456  77.060  1.00  0.64           C  
ATOM   3180  CD1 PHE A 393      26.428 100.640  77.524  1.00  0.64           C  
ATOM   3181  CD2 PHE A 393      24.537  99.521  76.521  1.00  0.64           C  
ATOM   3182  CE1 PHE A 393      25.753 101.864  77.449  1.00  0.64           C  
ATOM   3183  CE2 PHE A 393      23.857 100.741  76.443  1.00  0.64           C  
ATOM   3184  CZ  PHE A 393      24.467 101.914  76.899  1.00  0.64           C  
ATOM   3185  N   HIS A 394      25.526  97.516  80.572  1.00  0.70           N  
ATOM   3186  CA  HIS A 394      24.326  97.223  81.333  1.00  0.70           C  
ATOM   3187  C   HIS A 394      23.396  98.408  81.423  1.00  0.70           C  
ATOM   3188  O   HIS A 394      23.814  99.553  81.568  1.00  0.70           O  
ATOM   3189  CB  HIS A 394      24.624  96.809  82.781  1.00  0.70           C  
ATOM   3190  CG  HIS A 394      25.295  95.498  82.851  1.00  0.70           C  
ATOM   3191  ND1 HIS A 394      24.607  94.358  82.497  1.00  0.70           N  
ATOM   3192  CD2 HIS A 394      26.574  95.210  83.171  1.00  0.70           C  
ATOM   3193  CE1 HIS A 394      25.497  93.389  82.597  1.00  0.70           C  
ATOM   3194  NE2 HIS A 394      26.705  93.852  83.009  1.00  0.70           N  
ATOM   3195  N   THR A 395      22.077  98.140  81.402  1.00  0.71           N  
ATOM   3196  CA  THR A 395      21.047  99.174  81.443  1.00  0.71           C  
ATOM   3197  C   THR A 395      20.032  98.982  82.578  1.00  0.71           C  
ATOM   3198  O   THR A 395      18.834  98.869  82.304  1.00  0.71           O  
ATOM   3199  CB  THR A 395      20.320  99.283  80.099  1.00  0.71           C  
ATOM   3200  OG1 THR A 395      19.813  98.022  79.657  1.00  0.71           O  
ATOM   3201  CG2 THR A 395      21.317  99.757  79.026  1.00  0.71           C  
ATOM   3202  N   PRO A 396      20.397  98.917  83.871  1.00  0.70           N  
ATOM   3203  CA  PRO A 396      19.438  98.823  84.986  1.00  0.70           C  
ATOM   3204  C   PRO A 396      18.586 100.083  85.110  1.00  0.70           C  
ATOM   3205  O   PRO A 396      19.071 101.145  84.778  1.00  0.70           O  
ATOM   3206  CB  PRO A 396      20.353  98.649  86.210  1.00  0.70           C  
ATOM   3207  CG  PRO A 396      21.605  99.451  85.847  1.00  0.70           C  
ATOM   3208  CD  PRO A 396      21.759  99.184  84.353  1.00  0.70           C  
ATOM   3209  N   LYS A 397      17.305 100.022  85.510  1.00  0.64           N  
ATOM   3210  CA  LYS A 397      16.399 101.173  85.480  1.00  0.64           C  
ATOM   3211  C   LYS A 397      16.748 102.389  86.367  1.00  0.64           C  
ATOM   3212  O   LYS A 397      17.166 102.231  87.511  1.00  0.64           O  
ATOM   3213  CB  LYS A 397      14.981 100.650  85.786  1.00  0.64           C  
ATOM   3214  CG  LYS A 397      13.878 101.696  85.634  1.00  0.64           C  
ATOM   3215  CD  LYS A 397      12.483 101.086  85.818  1.00  0.64           C  
ATOM   3216  CE  LYS A 397      11.426 102.184  85.800  1.00  0.64           C  
ATOM   3217  NZ  LYS A 397      10.061 101.640  85.931  1.00  0.64           N  
ATOM   3218  N   TYR A 398      16.587 103.648  85.857  1.00  0.53           N  
ATOM   3219  CA  TYR A 398      16.978 104.859  86.582  1.00  0.53           C  
ATOM   3220  C   TYR A 398      16.076 105.378  87.723  1.00  0.53           C  
ATOM   3221  O   TYR A 398      14.876 105.145  87.796  1.00  0.53           O  
ATOM   3222  CB  TYR A 398      17.602 105.979  85.669  1.00  0.53           C  
ATOM   3223  CG  TYR A 398      18.574 106.880  86.420  1.00  0.53           C  
ATOM   3224  CD1 TYR A 398      18.098 108.085  86.939  1.00  0.53           C  
ATOM   3225  CD2 TYR A 398      19.857 106.479  86.822  1.00  0.53           C  
ATOM   3226  CE1 TYR A 398      18.748 108.691  88.030  1.00  0.53           C  
ATOM   3227  CE2 TYR A 398      20.555 107.116  87.845  1.00  0.53           C  
ATOM   3228  CZ  TYR A 398      19.948 108.166  88.502  1.00  0.53           C  
ATOM   3229  OH  TYR A 398      20.569 108.686  89.629  1.00  0.53           O  
ATOM   3230  N   ARG A 399      16.710 106.104  88.677  1.00  0.51           N  
ATOM   3231  CA  ARG A 399      16.210 106.656  89.927  1.00  0.51           C  
ATOM   3232  C   ARG A 399      15.493 108.018  89.799  1.00  0.51           C  
ATOM   3233  O   ARG A 399      14.791 108.446  90.718  1.00  0.51           O  
ATOM   3234  CB  ARG A 399      17.468 106.796  90.846  1.00  0.51           C  
ATOM   3235  CG  ARG A 399      17.292 107.463  92.226  1.00  0.51           C  
ATOM   3236  CD  ARG A 399      16.374 106.696  93.178  1.00  0.51           C  
ATOM   3237  NE  ARG A 399      16.198 107.546  94.403  1.00  0.51           N  
ATOM   3238  CZ  ARG A 399      15.270 108.507  94.519  1.00  0.51           C  
ATOM   3239  NH1 ARG A 399      15.106 109.110  95.697  1.00  0.51           N  
ATOM   3240  NH2 ARG A 399      14.505 108.893  93.502  1.00  0.51           N  
ATOM   3241  N   HIS A 400      15.658 108.724  88.654  1.00  0.54           N  
ATOM   3242  CA  HIS A 400      15.120 110.054  88.344  1.00  0.54           C  
ATOM   3243  C   HIS A 400      13.892 109.928  87.455  1.00  0.54           C  
ATOM   3244  O   HIS A 400      13.181 110.888  87.199  1.00  0.54           O  
ATOM   3245  CB  HIS A 400      16.182 111.069  87.737  1.00  0.54           C  
ATOM   3246  CG  HIS A 400      16.635 111.008  86.282  1.00  0.54           C  
ATOM   3247  ND1 HIS A 400      15.783 111.552  85.357  1.00  0.54           N  
ATOM   3248  CD2 HIS A 400      17.835 110.759  85.687  1.00  0.54           C  
ATOM   3249  CE1 HIS A 400      16.459 111.638  84.235  1.00  0.54           C  
ATOM   3250  NE2 HIS A 400      17.707 111.151  84.371  1.00  0.54           N  
ATOM   3251  N   GLY A 401      13.536 108.711  87.014  1.00  0.66           N  
ATOM   3252  CA  GLY A 401      12.413 108.571  86.108  1.00  0.66           C  
ATOM   3253  C   GLY A 401      11.854 107.197  86.166  1.00  0.66           C  
ATOM   3254  O   GLY A 401      12.391 106.297  86.800  1.00  0.66           O  
ATOM   3255  N   ALA A 402      10.747 106.978  85.462  1.00  0.67           N  
ATOM   3256  CA  ALA A 402      10.064 105.712  85.475  1.00  0.67           C  
ATOM   3257  C   ALA A 402       9.858 105.308  84.040  1.00  0.67           C  
ATOM   3258  O   ALA A 402       8.790 105.502  83.468  1.00  0.67           O  
ATOM   3259  CB  ALA A 402       8.722 105.821  86.215  1.00  0.67           C  
ATOM   3260  N   HIS A 403      10.925 104.746  83.430  1.00  0.63           N  
ATOM   3261  CA  HIS A 403      11.118 104.692  81.988  1.00  0.63           C  
ATOM   3262  C   HIS A 403      11.390 106.104  81.513  1.00  0.63           C  
ATOM   3263  O   HIS A 403      11.783 106.926  82.334  1.00  0.63           O  
ATOM   3264  CB  HIS A 403       9.998 103.956  81.231  1.00  0.63           C  
ATOM   3265  CG  HIS A 403       9.561 102.724  81.969  1.00  0.63           C  
ATOM   3266  ND1 HIS A 403      10.423 101.653  82.097  1.00  0.63           N  
ATOM   3267  CD2 HIS A 403       8.347 102.402  82.480  1.00  0.63           C  
ATOM   3268  CE1 HIS A 403       9.717 100.693  82.645  1.00  0.63           C  
ATOM   3269  NE2 HIS A 403       8.451 101.094  82.910  1.00  0.63           N  
ATOM   3270  N   THR A 404      11.247 106.474  80.227  1.00  0.66           N  
ATOM   3271  CA  THR A 404      11.589 107.834  79.781  1.00  0.66           C  
ATOM   3272  C   THR A 404      10.650 108.895  80.335  1.00  0.66           C  
ATOM   3273  O   THR A 404      10.893 110.090  80.248  1.00  0.66           O  
ATOM   3274  CB  THR A 404      11.563 107.962  78.276  1.00  0.66           C  
ATOM   3275  OG1 THR A 404      10.424 107.272  77.789  1.00  0.66           O  
ATOM   3276  CG2 THR A 404      12.774 107.255  77.655  1.00  0.66           C  
ATOM   3277  N   MET A 405       9.540 108.478  80.952  1.00  0.61           N  
ATOM   3278  CA  MET A 405       8.707 109.306  81.790  1.00  0.61           C  
ATOM   3279  C   MET A 405       9.390 109.790  83.092  1.00  0.61           C  
ATOM   3280  O   MET A 405      10.378 109.230  83.567  1.00  0.61           O  
ATOM   3281  CB  MET A 405       7.409 108.547  82.134  1.00  0.61           C  
ATOM   3282  CG  MET A 405       6.639 107.936  80.950  1.00  0.61           C  
ATOM   3283  SD  MET A 405       5.052 107.205  81.475  1.00  0.61           S  
ATOM   3284  CE  MET A 405       5.687 105.889  82.560  1.00  0.61           C  
ATOM   3285  N   PRO A 406       8.855 110.856  83.672  1.00  0.59           N  
ATOM   3286  CA  PRO A 406       9.649 111.974  84.172  1.00  0.59           C  
ATOM   3287  C   PRO A 406      11.016 112.426  83.672  1.00  0.59           C  
ATOM   3288  O   PRO A 406      11.491 113.355  84.312  1.00  0.59           O  
ATOM   3289  CB  PRO A 406       9.788 111.685  85.683  1.00  0.59           C  
ATOM   3290  CG  PRO A 406       8.588 110.820  86.069  1.00  0.59           C  
ATOM   3291  CD  PRO A 406       7.867 110.582  84.737  1.00  0.59           C  
ATOM   3292  N   VAL A 407      11.677 111.902  82.617  1.00  0.61           N  
ATOM   3293  CA  VAL A 407      13.086 112.204  82.339  1.00  0.61           C  
ATOM   3294  C   VAL A 407      13.401 113.678  82.085  1.00  0.61           C  
ATOM   3295  O   VAL A 407      14.460 114.173  82.467  1.00  0.61           O  
ATOM   3296  CB  VAL A 407      13.621 111.310  81.222  1.00  0.61           C  
ATOM   3297  CG1 VAL A 407      13.338 111.852  79.808  1.00  0.61           C  
ATOM   3298  CG2 VAL A 407      15.128 111.084  81.371  1.00  0.61           C  
ATOM   3299  N   ASP A 408      12.440 114.402  81.476  1.00  0.55           N  
ATOM   3300  CA  ASP A 408      12.498 115.793  81.090  1.00  0.55           C  
ATOM   3301  C   ASP A 408      11.881 116.714  82.152  1.00  0.55           C  
ATOM   3302  O   ASP A 408      11.757 117.925  81.986  1.00  0.55           O  
ATOM   3303  CB  ASP A 408      11.810 115.948  79.691  1.00  0.55           C  
ATOM   3304  CG  ASP A 408      10.365 115.464  79.577  1.00  0.55           C  
ATOM   3305  OD1 ASP A 408      10.012 114.439  80.223  1.00  0.55           O  
ATOM   3306  OD2 ASP A 408       9.602 116.094  78.788  1.00  0.55           O  
ATOM   3307  N   THR A 409      11.497 116.167  83.325  1.00  0.63           N  
ATOM   3308  CA  THR A 409      10.967 116.951  84.442  1.00  0.63           C  
ATOM   3309  C   THR A 409      12.079 117.672  85.190  1.00  0.63           C  
ATOM   3310  O   THR A 409      12.929 117.034  85.806  1.00  0.63           O  
ATOM   3311  CB  THR A 409      10.244 116.073  85.475  1.00  0.63           C  
ATOM   3312  OG1 THR A 409       9.079 115.474  84.932  1.00  0.63           O  
ATOM   3313  CG2 THR A 409       9.740 116.819  86.721  1.00  0.63           C  
ATOM   3314  N   ASP A 410      12.078 119.024  85.252  1.00  0.59           N  
ATOM   3315  CA  ASP A 410      13.092 119.816  85.946  1.00  0.59           C  
ATOM   3316  C   ASP A 410      13.429 119.391  87.376  1.00  0.59           C  
ATOM   3317  O   ASP A 410      14.579 119.411  87.783  1.00  0.59           O  
ATOM   3318  CB  ASP A 410      12.701 121.311  86.009  1.00  0.59           C  
ATOM   3319  CG  ASP A 410      12.632 121.904  84.618  1.00  0.59           C  
ATOM   3320  OD1 ASP A 410      13.469 121.515  83.773  1.00  0.59           O  
ATOM   3321  OD2 ASP A 410      11.735 122.756  84.401  1.00  0.59           O  
ATOM   3322  N   MET A 411      12.458 118.954  88.201  1.00  0.58           N  
ATOM   3323  CA  MET A 411      12.755 118.443  89.534  1.00  0.58           C  
ATOM   3324  C   MET A 411      13.653 117.213  89.548  1.00  0.58           C  
ATOM   3325  O   MET A 411      14.596 117.116  90.329  1.00  0.58           O  
ATOM   3326  CB  MET A 411      11.464 118.052  90.282  1.00  0.58           C  
ATOM   3327  CG  MET A 411      10.553 119.246  90.606  1.00  0.58           C  
ATOM   3328  SD  MET A 411       8.986 118.766  91.395  1.00  0.58           S  
ATOM   3329  CE  MET A 411       9.681 118.137  92.953  1.00  0.58           C  
ATOM   3330  N   VAL A 412      13.405 116.242  88.648  1.00  0.58           N  
ATOM   3331  CA  VAL A 412      14.261 115.079  88.488  1.00  0.58           C  
ATOM   3332  C   VAL A 412      15.596 115.486  87.903  1.00  0.58           C  
ATOM   3333  O   VAL A 412      16.645 114.980  88.300  1.00  0.58           O  
ATOM   3334  CB  VAL A 412      13.622 113.924  87.725  1.00  0.58           C  
ATOM   3335  CG1 VAL A 412      12.135 113.795  88.097  1.00  0.58           C  
ATOM   3336  CG2 VAL A 412      13.834 113.934  86.197  1.00  0.58           C  
ATOM   3337  N   ALA A 413      15.546 116.498  87.005  1.00  0.50           N  
ATOM   3338  CA  ALA A 413      16.658 117.049  86.275  1.00  0.50           C  
ATOM   3339  C   ALA A 413      17.406 118.163  87.009  1.00  0.50           C  
ATOM   3340  O   ALA A 413      18.268 118.834  86.445  1.00  0.50           O  
ATOM   3341  CB  ALA A 413      16.233 117.538  84.884  1.00  0.50           C  
ATOM   3342  N   MET A 414      17.137 118.316  88.316  1.00  0.40           N  
ATOM   3343  CA  MET A 414      17.961 119.046  89.258  1.00  0.40           C  
ATOM   3344  C   MET A 414      18.408 118.193  90.437  1.00  0.40           C  
ATOM   3345  O   MET A 414      19.260 118.623  91.203  1.00  0.40           O  
ATOM   3346  CB  MET A 414      17.174 120.247  89.837  1.00  0.40           C  
ATOM   3347  CG  MET A 414      16.973 121.390  88.820  1.00  0.40           C  
ATOM   3348  SD  MET A 414      18.494 122.105  88.116  1.00  0.40           S  
ATOM   3349  CE  MET A 414      19.244 122.692  89.659  1.00  0.40           C  
ATOM   3350  N   LEU A 415      17.883 116.963  90.623  1.00  0.46           N  
ATOM   3351  CA  LEU A 415      18.264 116.134  91.760  1.00  0.46           C  
ATOM   3352  C   LEU A 415      19.323 115.141  91.343  1.00  0.46           C  
ATOM   3353  O   LEU A 415      20.518 115.332  91.515  1.00  0.46           O  
ATOM   3354  CB  LEU A 415      17.053 115.340  92.332  1.00  0.46           C  
ATOM   3355  CG  LEU A 415      16.070 116.182  93.162  1.00  0.46           C  
ATOM   3356  CD1 LEU A 415      14.831 115.340  93.497  1.00  0.46           C  
ATOM   3357  CD2 LEU A 415      16.717 116.717  94.448  1.00  0.46           C  
ATOM   3358  N   PHE A 416      18.871 114.000  90.805  1.00  0.38           N  
ATOM   3359  CA  PHE A 416      19.685 112.889  90.354  1.00  0.38           C  
ATOM   3360  C   PHE A 416      20.407 112.066  91.396  1.00  0.38           C  
ATOM   3361  O   PHE A 416      20.875 110.993  91.040  1.00  0.38           O  
ATOM   3362  CB  PHE A 416      20.748 113.241  89.308  1.00  0.38           C  
ATOM   3363  CG  PHE A 416      20.142 113.760  88.080  1.00  0.38           C  
ATOM   3364  CD1 PHE A 416      19.985 115.126  87.886  1.00  0.38           C  
ATOM   3365  CD2 PHE A 416      19.873 112.873  87.044  1.00  0.38           C  
ATOM   3366  CE1 PHE A 416      19.565 115.587  86.645  1.00  0.38           C  
ATOM   3367  CE2 PHE A 416      19.588 113.348  85.765  1.00  0.38           C  
ATOM   3368  CZ  PHE A 416      19.391 114.711  85.568  1.00  0.38           C  
ATOM   3369  N   GLY A 417      20.490 112.505  92.669  1.00  0.38           N  
ATOM   3370  CA  GLY A 417      20.893 111.732  93.849  1.00  0.38           C  
ATOM   3371  C   GLY A 417      22.131 110.857  93.757  1.00  0.38           C  
ATOM   3372  O   GLY A 417      23.204 111.285  94.161  1.00  0.38           O  
ATOM   3373  N   PRO A 418      22.077 109.624  93.294  1.00  0.41           N  
ATOM   3374  CA  PRO A 418      23.258 108.877  92.885  1.00  0.41           C  
ATOM   3375  C   PRO A 418      24.166 109.579  91.870  1.00  0.41           C  
ATOM   3376  O   PRO A 418      25.377 109.676  92.054  1.00  0.41           O  
ATOM   3377  CB  PRO A 418      22.645 107.594  92.277  1.00  0.41           C  
ATOM   3378  CG  PRO A 418      21.248 107.417  92.885  1.00  0.41           C  
ATOM   3379  CD  PRO A 418      20.854 108.828  93.302  1.00  0.41           C  
ATOM   3380  N   PHE A 419      23.612 110.020  90.745  1.00  0.37           N  
ATOM   3381  CA  PHE A 419      24.306 110.486  89.571  1.00  0.37           C  
ATOM   3382  C   PHE A 419      24.176 111.999  89.467  1.00  0.37           C  
ATOM   3383  O   PHE A 419      23.641 112.574  88.526  1.00  0.37           O  
ATOM   3384  CB  PHE A 419      23.723 109.761  88.340  1.00  0.37           C  
ATOM   3385  CG  PHE A 419      24.160 108.305  88.142  1.00  0.37           C  
ATOM   3386  CD1 PHE A 419      24.347 107.325  89.146  1.00  0.37           C  
ATOM   3387  CD2 PHE A 419      24.358 107.892  86.817  1.00  0.37           C  
ATOM   3388  CE1 PHE A 419      24.611 105.986  88.824  1.00  0.37           C  
ATOM   3389  CE2 PHE A 419      24.612 106.564  86.477  1.00  0.37           C  
ATOM   3390  CZ  PHE A 419      24.692 105.605  87.486  1.00  0.37           C  
ATOM   3391  N   GLY A 420      24.760 112.691  90.443  1.00  0.39           N  
ATOM   3392  CA  GLY A 420      24.785 114.132  90.526  1.00  0.39           C  
ATOM   3393  C   GLY A 420      25.249 114.386  91.900  1.00  0.39           C  
ATOM   3394  O   GLY A 420      25.364 113.436  92.660  1.00  0.39           O  
ATOM   3395  N   ASP A 421      25.623 115.632  92.227  1.00  0.34           N  
ATOM   3396  CA  ASP A 421      26.039 116.024  93.568  1.00  0.34           C  
ATOM   3397  C   ASP A 421      27.320 115.344  94.104  1.00  0.34           C  
ATOM   3398  O   ASP A 421      27.782 115.589  95.214  1.00  0.34           O  
ATOM   3399  CB  ASP A 421      24.830 115.884  94.525  1.00  0.34           C  
ATOM   3400  CG  ASP A 421      23.621 116.629  93.973  1.00  0.34           C  
ATOM   3401  OD1 ASP A 421      23.831 117.607  93.205  1.00  0.34           O  
ATOM   3402  OD2 ASP A 421      22.486 116.202  94.296  1.00  0.34           O  
ATOM   3403  N   ILE A 422      27.962 114.508  93.262  1.00  0.30           N  
ATOM   3404  CA  ILE A 422      29.202 113.783  93.512  1.00  0.30           C  
ATOM   3405  C   ILE A 422      30.333 114.504  92.784  1.00  0.30           C  
ATOM   3406  O   ILE A 422      31.524 114.289  93.000  1.00  0.30           O  
ATOM   3407  CB  ILE A 422      29.018 112.340  92.991  1.00  0.30           C  
ATOM   3408  CG1 ILE A 422      27.902 111.573  93.750  1.00  0.30           C  
ATOM   3409  CG2 ILE A 422      30.324 111.517  92.987  1.00  0.30           C  
ATOM   3410  CD1 ILE A 422      28.040 111.537  95.276  1.00  0.30           C  
ATOM   3411  N   TYR A 423      29.955 115.456  91.919  1.00  0.30           N  
ATOM   3412  CA  TYR A 423      30.810 115.999  90.897  1.00  0.30           C  
ATOM   3413  C   TYR A 423      31.177 117.407  91.196  1.00  0.30           C  
ATOM   3414  O   TYR A 423      30.588 118.091  92.025  1.00  0.30           O  
ATOM   3415  CB  TYR A 423      30.116 116.101  89.528  1.00  0.30           C  
ATOM   3416  CG  TYR A 423      29.942 114.773  88.939  1.00  0.30           C  
ATOM   3417  CD1 TYR A 423      29.126 113.794  89.536  1.00  0.30           C  
ATOM   3418  CD2 TYR A 423      30.507 114.547  87.677  1.00  0.30           C  
ATOM   3419  CE1 TYR A 423      28.956 112.557  88.926  1.00  0.30           C  
ATOM   3420  CE2 TYR A 423      30.282 113.334  87.043  1.00  0.30           C  
ATOM   3421  CZ  TYR A 423      29.537 112.367  87.686  1.00  0.30           C  
ATOM   3422  OH  TYR A 423      29.132 111.326  86.920  1.00  0.30           O  
ATOM   3423  N   ARG A 424      32.179 117.881  90.456  1.00  0.24           N  
ATOM   3424  CA  ARG A 424      32.728 119.177  90.669  1.00  0.24           C  
ATOM   3425  C   ARG A 424      32.633 119.960  89.393  1.00  0.24           C  
ATOM   3426  O   ARG A 424      33.141 119.543  88.355  1.00  0.24           O  
ATOM   3427  CB  ARG A 424      34.201 119.029  91.086  1.00  0.24           C  
ATOM   3428  CG  ARG A 424      34.348 118.148  92.347  1.00  0.24           C  
ATOM   3429  CD  ARG A 424      35.776 118.032  92.869  1.00  0.24           C  
ATOM   3430  NE  ARG A 424      36.167 119.423  93.223  1.00  0.24           N  
ATOM   3431  CZ  ARG A 424      37.385 119.861  93.547  1.00  0.24           C  
ATOM   3432  NH1 ARG A 424      37.518 121.166  93.755  1.00  0.24           N  
ATOM   3433  NH2 ARG A 424      38.426 119.050  93.655  1.00  0.24           N  
ATOM   3434  N   HIS A 425      32.015 121.148  89.461  1.00  0.30           N  
ATOM   3435  CA  HIS A 425      32.005 122.102  88.373  1.00  0.30           C  
ATOM   3436  C   HIS A 425      33.190 123.058  88.499  1.00  0.30           C  
ATOM   3437  O   HIS A 425      33.303 124.025  87.754  1.00  0.30           O  
ATOM   3438  CB  HIS A 425      30.685 122.911  88.387  1.00  0.30           C  
ATOM   3439  CG  HIS A 425      30.401 123.564  89.701  1.00  0.30           C  
ATOM   3440  ND1 HIS A 425      29.802 122.824  90.703  1.00  0.30           N  
ATOM   3441  CD2 HIS A 425      30.708 124.808  90.148  1.00  0.30           C  
ATOM   3442  CE1 HIS A 425      29.755 123.635  91.742  1.00  0.30           C  
ATOM   3443  NE2 HIS A 425      30.293 124.847  91.461  1.00  0.30           N  
ATOM   3444  N   ASP A 426      34.096 122.790  89.470  1.00  0.36           N  
ATOM   3445  CA  ASP A 426      35.294 123.562  89.751  1.00  0.36           C  
ATOM   3446  C   ASP A 426      36.397 123.459  88.687  1.00  0.36           C  
ATOM   3447  O   ASP A 426      36.904 124.451  88.173  1.00  0.36           O  
ATOM   3448  CB  ASP A 426      35.943 123.053  91.072  1.00  0.36           C  
ATOM   3449  CG  ASP A 426      34.968 122.912  92.227  1.00  0.36           C  
ATOM   3450  OD1 ASP A 426      34.149 123.817  92.471  1.00  0.36           O  
ATOM   3451  OD2 ASP A 426      35.083 121.853  92.906  1.00  0.36           O  
ATOM   3452  N   LYS A 427      36.803 122.216  88.338  1.00  0.27           N  
ATOM   3453  CA  LYS A 427      37.802 121.944  87.308  1.00  0.27           C  
ATOM   3454  C   LYS A 427      37.140 121.263  86.133  1.00  0.27           C  
ATOM   3455  O   LYS A 427      37.565 121.380  84.985  1.00  0.27           O  
ATOM   3456  CB  LYS A 427      38.894 120.962  87.844  1.00  0.27           C  
ATOM   3457  CG  LYS A 427      39.972 120.539  86.815  1.00  0.27           C  
ATOM   3458  CD  LYS A 427      40.914 119.433  87.333  1.00  0.27           C  
ATOM   3459  CE  LYS A 427      41.982 118.975  86.324  1.00  0.27           C  
ATOM   3460  NZ  LYS A 427      41.353 118.249  85.201  1.00  0.27           N  
ATOM   3461  N   ARG A 428      36.081 120.495  86.409  1.00  0.27           N  
ATOM   3462  CA  ARG A 428      35.411 119.679  85.437  1.00  0.27           C  
ATOM   3463  C   ARG A 428      34.011 120.180  85.245  1.00  0.27           C  
ATOM   3464  O   ARG A 428      33.672 121.303  85.600  1.00  0.27           O  
ATOM   3465  CB  ARG A 428      35.408 118.216  85.906  1.00  0.27           C  
ATOM   3466  CG  ARG A 428      36.842 117.697  86.008  1.00  0.27           C  
ATOM   3467  CD  ARG A 428      36.907 116.189  86.145  1.00  0.27           C  
ATOM   3468  NE  ARG A 428      36.463 115.763  87.509  1.00  0.27           N  
ATOM   3469  CZ  ARG A 428      37.297 115.385  88.486  1.00  0.27           C  
ATOM   3470  NH1 ARG A 428      36.790 114.887  89.616  1.00  0.27           N  
ATOM   3471  NH2 ARG A 428      38.622 115.454  88.352  1.00  0.27           N  
ATOM   3472  N   GLN A 429      33.154 119.352  84.640  1.00  0.27           N  
ATOM   3473  CA  GLN A 429      31.768 119.676  84.450  1.00  0.27           C  
ATOM   3474  C   GLN A 429      30.948 118.813  85.385  1.00  0.27           C  
ATOM   3475  O   GLN A 429      31.348 117.686  85.681  1.00  0.27           O  
ATOM   3476  CB  GLN A 429      31.364 119.421  82.982  1.00  0.27           C  
ATOM   3477  CG  GLN A 429      32.149 120.304  81.985  1.00  0.27           C  
ATOM   3478  CD  GLN A 429      31.923 121.788  82.282  1.00  0.27           C  
ATOM   3479  OE1 GLN A 429      30.787 122.263  82.292  1.00  0.27           O  
ATOM   3480  NE2 GLN A 429      33.014 122.542  82.546  1.00  0.27           N  
ATOM   3481  N   PRO A 430      29.824 119.273  85.918  1.00  0.30           N  
ATOM   3482  CA  PRO A 430      29.051 118.486  86.857  1.00  0.30           C  
ATOM   3483  C   PRO A 430      28.161 117.513  86.104  1.00  0.30           C  
ATOM   3484  O   PRO A 430      28.167 117.489  84.872  1.00  0.30           O  
ATOM   3485  CB  PRO A 430      28.217 119.551  87.573  1.00  0.30           C  
ATOM   3486  CG  PRO A 430      27.934 120.589  86.483  1.00  0.30           C  
ATOM   3487  CD  PRO A 430      29.219 120.582  85.652  1.00  0.30           C  
ATOM   3488  N   PHE A 431      27.360 116.703  86.816  1.00  0.35           N  
ATOM   3489  CA  PHE A 431      26.593 115.648  86.174  1.00  0.35           C  
ATOM   3490  C   PHE A 431      25.102 115.749  86.304  1.00  0.35           C  
ATOM   3491  O   PHE A 431      24.380 115.452  85.356  1.00  0.35           O  
ATOM   3492  CB  PHE A 431      26.946 114.358  86.881  1.00  0.35           C  
ATOM   3493  CG  PHE A 431      26.761 113.129  86.067  1.00  0.35           C  
ATOM   3494  CD1 PHE A 431      27.359 112.984  84.812  1.00  0.35           C  
ATOM   3495  CD2 PHE A 431      26.254 112.007  86.721  1.00  0.35           C  
ATOM   3496  CE1 PHE A 431      27.540 111.702  84.302  1.00  0.35           C  
ATOM   3497  CE2 PHE A 431      26.403 110.726  86.192  1.00  0.35           C  
ATOM   3498  CZ  PHE A 431      27.077 110.570  84.985  1.00  0.35           C  
ATOM   3499  N   ALA A 432      24.596 116.186  87.473  1.00  0.43           N  
ATOM   3500  CA  ALA A 432      23.202 116.523  87.635  1.00  0.43           C  
ATOM   3501  C   ALA A 432      22.764 117.581  86.632  1.00  0.43           C  
ATOM   3502  O   ALA A 432      23.292 118.690  86.587  1.00  0.43           O  
ATOM   3503  CB  ALA A 432      22.872 116.993  89.061  1.00  0.43           C  
ATOM   3504  N   ALA A 433      21.832 117.124  85.788  1.00  0.49           N  
ATOM   3505  CA  ALA A 433      21.312 117.637  84.551  1.00  0.49           C  
ATOM   3506  C   ALA A 433      21.879 116.769  83.430  1.00  0.49           C  
ATOM   3507  O   ALA A 433      23.037 116.938  83.066  1.00  0.49           O  
ATOM   3508  CB  ALA A 433      21.479 119.159  84.327  1.00  0.49           C  
ATOM   3509  N   GLU A 434      21.061 115.852  82.848  1.00  0.48           N  
ATOM   3510  CA  GLU A 434      21.131 115.337  81.470  1.00  0.48           C  
ATOM   3511  C   GLU A 434      21.812 113.979  81.260  1.00  0.48           C  
ATOM   3512  O   GLU A 434      22.436 113.432  82.162  1.00  0.48           O  
ATOM   3513  CB  GLU A 434      21.600 116.367  80.404  1.00  0.48           C  
ATOM   3514  CG  GLU A 434      21.036 117.805  80.591  1.00  0.48           C  
ATOM   3515  CD  GLU A 434      19.531 117.945  80.417  1.00  0.48           C  
ATOM   3516  OE1 GLU A 434      18.782 117.238  81.136  1.00  0.48           O  
ATOM   3517  OE2 GLU A 434      19.140 118.814  79.599  1.00  0.48           O  
ATOM   3518  N   GLY A 435      21.665 113.372  80.049  1.00  0.56           N  
ATOM   3519  CA  GLY A 435      22.144 112.030  79.666  1.00  0.56           C  
ATOM   3520  C   GLY A 435      23.563 111.608  80.002  1.00  0.56           C  
ATOM   3521  O   GLY A 435      24.536 112.339  79.798  1.00  0.56           O  
ATOM   3522  N   TYR A 436      23.723 110.365  80.509  1.00  0.58           N  
ATOM   3523  CA  TYR A 436      24.938 110.002  81.215  1.00  0.58           C  
ATOM   3524  C   TYR A 436      25.264 108.497  81.429  1.00  0.58           C  
ATOM   3525  O   TYR A 436      24.423 107.636  81.196  1.00  0.58           O  
ATOM   3526  CB  TYR A 436      25.016 110.839  82.496  1.00  0.58           C  
ATOM   3527  CG  TYR A 436      23.936 110.635  83.507  1.00  0.58           C  
ATOM   3528  CD1 TYR A 436      23.358 109.381  83.711  1.00  0.58           C  
ATOM   3529  CD2 TYR A 436      23.558 111.679  84.366  1.00  0.58           C  
ATOM   3530  CE1 TYR A 436      22.326 109.180  84.611  1.00  0.58           C  
ATOM   3531  CE2 TYR A 436      22.550 111.472  85.319  1.00  0.58           C  
ATOM   3532  CZ  TYR A 436      21.931 110.224  85.419  1.00  0.58           C  
ATOM   3533  OH  TYR A 436      21.044 109.941  86.454  1.00  0.58           O  
ATOM   3534  N   VAL A 437      26.491 108.121  81.891  1.00  0.70           N  
ATOM   3535  CA  VAL A 437      26.911 106.713  82.067  1.00  0.70           C  
ATOM   3536  C   VAL A 437      27.898 106.478  83.221  1.00  0.70           C  
ATOM   3537  O   VAL A 437      28.821 107.261  83.385  1.00  0.70           O  
ATOM   3538  CB  VAL A 437      27.593 106.227  80.788  1.00  0.70           C  
ATOM   3539  CG1 VAL A 437      28.130 104.797  80.929  1.00  0.70           C  
ATOM   3540  CG2 VAL A 437      26.546 106.245  79.673  1.00  0.70           C  
ATOM   3541  N   ASP A 438      27.776 105.383  84.026  1.00  0.72           N  
ATOM   3542  CA  ASP A 438      28.660 105.027  85.144  1.00  0.72           C  
ATOM   3543  C   ASP A 438      29.810 104.077  84.764  1.00  0.72           C  
ATOM   3544  O   ASP A 438      29.614 103.116  84.020  1.00  0.72           O  
ATOM   3545  CB  ASP A 438      27.770 104.468  86.310  1.00  0.72           C  
ATOM   3546  CG  ASP A 438      28.357 104.481  87.719  1.00  0.72           C  
ATOM   3547  OD1 ASP A 438      29.579 104.256  87.859  1.00  0.72           O  
ATOM   3548  OD2 ASP A 438      27.593 104.649  88.712  1.00  0.72           O  
ATOM   3549  N   ILE A 439      31.039 104.348  85.269  1.00  0.74           N  
ATOM   3550  CA  ILE A 439      32.300 103.709  84.915  1.00  0.74           C  
ATOM   3551  C   ILE A 439      33.194 103.505  86.165  1.00  0.74           C  
ATOM   3552  O   ILE A 439      33.290 104.349  87.057  1.00  0.74           O  
ATOM   3553  CB  ILE A 439      33.032 104.497  83.804  1.00  0.74           C  
ATOM   3554  CG1 ILE A 439      34.273 103.753  83.261  1.00  0.74           C  
ATOM   3555  CG2 ILE A 439      33.373 105.938  84.253  1.00  0.74           C  
ATOM   3556  CD1 ILE A 439      34.848 104.389  81.988  1.00  0.74           C  
ATOM   3557  N   HIS A 440      33.868 102.331  86.288  1.00  0.74           N  
ATOM   3558  CA  HIS A 440      34.802 102.000  87.374  1.00  0.74           C  
ATOM   3559  C   HIS A 440      36.058 102.911  87.488  1.00  0.74           C  
ATOM   3560  O   HIS A 440      36.541 103.393  86.455  1.00  0.74           O  
ATOM   3561  CB  HIS A 440      35.232 100.505  87.277  1.00  0.74           C  
ATOM   3562  CG  HIS A 440      36.022  99.940  88.447  1.00  0.74           C  
ATOM   3563  ND1 HIS A 440      37.367  99.786  88.211  1.00  0.74           N  
ATOM   3564  CD2 HIS A 440      35.728  99.493  89.708  1.00  0.74           C  
ATOM   3565  CE1 HIS A 440      37.870  99.245  89.302  1.00  0.74           C  
ATOM   3566  NE2 HIS A 440      36.919  99.045  90.241  1.00  0.74           N  
ATOM   3567  N   PRO A 441      36.645 103.175  88.681  1.00  0.71           N  
ATOM   3568  CA  PRO A 441      37.992 103.726  88.877  1.00  0.71           C  
ATOM   3569  C   PRO A 441      39.115 103.296  87.952  1.00  0.71           C  
ATOM   3570  O   PRO A 441      39.901 104.161  87.564  1.00  0.71           O  
ATOM   3571  CB  PRO A 441      38.295 103.613  90.389  1.00  0.71           C  
ATOM   3572  CG  PRO A 441      37.247 102.635  90.911  1.00  0.71           C  
ATOM   3573  CD  PRO A 441      36.062 102.830  89.975  1.00  0.71           C  
ATOM   3574  N   ASP A 442      39.250 102.008  87.604  1.00  0.74           N  
ATOM   3575  CA  ASP A 442      40.327 101.579  86.745  1.00  0.74           C  
ATOM   3576  C   ASP A 442      40.055 101.942  85.300  1.00  0.74           C  
ATOM   3577  O   ASP A 442      40.900 102.486  84.591  1.00  0.74           O  
ATOM   3578  CB  ASP A 442      40.430 100.048  86.812  1.00  0.74           C  
ATOM   3579  CG  ASP A 442      40.918  99.564  88.160  1.00  0.74           C  
ATOM   3580  OD1 ASP A 442      41.385 100.387  88.984  1.00  0.74           O  
ATOM   3581  OD2 ASP A 442      40.827  98.325  88.365  1.00  0.74           O  
ATOM   3582  N   ASP A 443      38.829 101.659  84.839  1.00  0.72           N  
ATOM   3583  CA  ASP A 443      38.442 101.798  83.453  1.00  0.72           C  
ATOM   3584  C   ASP A 443      38.424 103.233  82.962  1.00  0.72           C  
ATOM   3585  O   ASP A 443      38.919 103.540  81.880  1.00  0.72           O  
ATOM   3586  CB  ASP A 443      37.087 101.113  83.217  1.00  0.72           C  
ATOM   3587  CG  ASP A 443      37.242  99.616  83.395  1.00  0.72           C  
ATOM   3588  OD1 ASP A 443      38.339  99.055  83.101  1.00  0.72           O  
ATOM   3589  OD2 ASP A 443      36.246  98.996  83.841  1.00  0.72           O  
ATOM   3590  N   ALA A 444      37.908 104.183  83.765  1.00  0.73           N  
ATOM   3591  CA  ALA A 444      38.001 105.591  83.430  1.00  0.73           C  
ATOM   3592  C   ALA A 444      39.434 106.112  83.413  1.00  0.73           C  
ATOM   3593  O   ALA A 444      39.820 106.890  82.545  1.00  0.73           O  
ATOM   3594  CB  ALA A 444      37.176 106.424  84.413  1.00  0.73           C  
ATOM   3595  N   LYS A 445      40.276 105.644  84.362  1.00  0.68           N  
ATOM   3596  CA  LYS A 445      41.696 105.948  84.404  1.00  0.68           C  
ATOM   3597  C   LYS A 445      42.445 105.446  83.177  1.00  0.68           C  
ATOM   3598  O   LYS A 445      43.267 106.155  82.607  1.00  0.68           O  
ATOM   3599  CB  LYS A 445      42.323 105.338  85.684  1.00  0.68           C  
ATOM   3600  CG  LYS A 445      43.826 105.623  85.861  1.00  0.68           C  
ATOM   3601  CD  LYS A 445      44.457 105.020  87.133  1.00  0.68           C  
ATOM   3602  CE  LYS A 445      44.342 105.872  88.405  1.00  0.68           C  
ATOM   3603  NZ  LYS A 445      42.938 105.949  88.863  1.00  0.68           N  
ATOM   3604  N   ALA A 446      42.130 104.220  82.719  1.00  0.73           N  
ATOM   3605  CA  ALA A 446      42.660 103.614  81.514  1.00  0.73           C  
ATOM   3606  C   ALA A 446      42.322 104.378  80.234  1.00  0.73           C  
ATOM   3607  O   ALA A 446      43.058 104.335  79.254  1.00  0.73           O  
ATOM   3608  CB  ALA A 446      42.123 102.171  81.411  1.00  0.73           C  
ATOM   3609  N   LEU A 447      41.184 105.094  80.218  1.00  0.65           N  
ATOM   3610  CA  LEU A 447      40.732 105.863  79.074  1.00  0.65           C  
ATOM   3611  C   LEU A 447      41.038 107.348  79.148  1.00  0.65           C  
ATOM   3612  O   LEU A 447      40.686 108.108  78.245  1.00  0.65           O  
ATOM   3613  CB  LEU A 447      39.198 105.767  79.011  1.00  0.65           C  
ATOM   3614  CG  LEU A 447      38.681 104.377  78.645  1.00  0.65           C  
ATOM   3615  CD1 LEU A 447      37.158 104.380  78.694  1.00  0.65           C  
ATOM   3616  CD2 LEU A 447      39.093 104.011  77.229  1.00  0.65           C  
ATOM   3617  N   ASN A 448      41.675 107.806  80.242  1.00  0.72           N  
ATOM   3618  CA  ASN A 448      41.915 109.210  80.555  1.00  0.72           C  
ATOM   3619  C   ASN A 448      40.632 110.029  80.694  1.00  0.72           C  
ATOM   3620  O   ASN A 448      40.563 111.195  80.302  1.00  0.72           O  
ATOM   3621  CB  ASN A 448      42.869 109.918  79.562  1.00  0.72           C  
ATOM   3622  CG  ASN A 448      44.176 109.148  79.439  1.00  0.72           C  
ATOM   3623  OD1 ASN A 448      45.054 109.257  80.294  1.00  0.72           O  
ATOM   3624  ND2 ASN A 448      44.318 108.392  78.330  1.00  0.72           N  
ATOM   3625  N   ILE A 449      39.591 109.422  81.289  1.00  0.71           N  
ATOM   3626  CA  ILE A 449      38.295 110.029  81.517  1.00  0.71           C  
ATOM   3627  C   ILE A 449      38.262 110.454  82.956  1.00  0.71           C  
ATOM   3628  O   ILE A 449      38.433 109.648  83.871  1.00  0.71           O  
ATOM   3629  CB  ILE A 449      37.139 109.056  81.266  1.00  0.71           C  
ATOM   3630  CG1 ILE A 449      37.055 108.735  79.762  1.00  0.71           C  
ATOM   3631  CG2 ILE A 449      35.787 109.617  81.775  1.00  0.71           C  
ATOM   3632  CD1 ILE A 449      36.065 107.613  79.442  1.00  0.71           C  
ATOM   3633  N   GLU A 450      38.015 111.746  83.200  1.00  0.69           N  
ATOM   3634  CA  GLU A 450      37.750 112.219  84.528  1.00  0.69           C  
ATOM   3635  C   GLU A 450      36.241 112.319  84.739  1.00  0.69           C  
ATOM   3636  O   GLU A 450      35.426 112.268  83.819  1.00  0.69           O  
ATOM   3637  CB  GLU A 450      38.390 113.597  84.806  1.00  0.69           C  
ATOM   3638  CG  GLU A 450      39.918 113.750  84.598  1.00  0.69           C  
ATOM   3639  CD  GLU A 450      40.395 115.182  84.869  1.00  0.69           C  
ATOM   3640  OE1 GLU A 450      40.184 115.716  86.002  1.00  0.69           O  
ATOM   3641  OE2 GLU A 450      40.967 115.835  83.960  1.00  0.69           O  
ATOM   3642  N   ASP A 451      35.823 112.452  86.007  1.00  0.65           N  
ATOM   3643  CA  ASP A 451      34.441 112.587  86.406  1.00  0.65           C  
ATOM   3644  C   ASP A 451      33.725 113.813  85.814  1.00  0.65           C  
ATOM   3645  O   ASP A 451      34.017 114.958  86.166  1.00  0.65           O  
ATOM   3646  CB  ASP A 451      34.452 112.621  87.947  1.00  0.65           C  
ATOM   3647  CG  ASP A 451      33.093 112.293  88.521  1.00  0.65           C  
ATOM   3648  OD1 ASP A 451      32.468 111.313  88.040  1.00  0.65           O  
ATOM   3649  OD2 ASP A 451      32.702 113.033  89.455  1.00  0.65           O  
ATOM   3650  N   GLY A 452      32.768 113.580  84.892  1.00  0.58           N  
ATOM   3651  CA  GLY A 452      31.969 114.622  84.251  1.00  0.58           C  
ATOM   3652  C   GLY A 452      32.453 115.035  82.904  1.00  0.58           C  
ATOM   3653  O   GLY A 452      31.837 115.879  82.254  1.00  0.58           O  
ATOM   3654  N   ASP A 453      33.537 114.412  82.410  1.00  0.62           N  
ATOM   3655  CA  ASP A 453      33.944 114.514  81.026  1.00  0.62           C  
ATOM   3656  C   ASP A 453      32.837 114.006  80.094  1.00  0.62           C  
ATOM   3657  O   ASP A 453      32.137 113.033  80.385  1.00  0.62           O  
ATOM   3658  CB  ASP A 453      35.231 113.680  80.763  1.00  0.62           C  
ATOM   3659  CG  ASP A 453      36.516 114.342  81.223  1.00  0.62           C  
ATOM   3660  OD1 ASP A 453      36.560 115.574  81.441  1.00  0.62           O  
ATOM   3661  OD2 ASP A 453      37.553 113.617  81.235  1.00  0.62           O  
ATOM   3662  N   TYR A 454      32.648 114.671  78.936  1.00  0.64           N  
ATOM   3663  CA  TYR A 454      31.859 114.142  77.839  1.00  0.64           C  
ATOM   3664  C   TYR A 454      32.509 112.877  77.294  1.00  0.64           C  
ATOM   3665  O   TYR A 454      33.727 112.811  77.125  1.00  0.64           O  
ATOM   3666  CB  TYR A 454      31.702 115.170  76.686  1.00  0.64           C  
ATOM   3667  CG  TYR A 454      30.900 116.364  77.110  1.00  0.64           C  
ATOM   3668  CD1 TYR A 454      29.501 116.350  76.999  1.00  0.64           C  
ATOM   3669  CD2 TYR A 454      31.537 117.524  77.582  1.00  0.64           C  
ATOM   3670  CE1 TYR A 454      28.748 117.473  77.369  1.00  0.64           C  
ATOM   3671  CE2 TYR A 454      30.786 118.644  77.968  1.00  0.64           C  
ATOM   3672  CZ  TYR A 454      29.390 118.609  77.873  1.00  0.64           C  
ATOM   3673  OH  TYR A 454      28.618 119.706  78.297  1.00  0.64           O  
ATOM   3674  N   VAL A 455      31.714 111.833  77.021  1.00  0.68           N  
ATOM   3675  CA  VAL A 455      32.216 110.564  76.534  1.00  0.68           C  
ATOM   3676  C   VAL A 455      31.280 110.079  75.460  1.00  0.68           C  
ATOM   3677  O   VAL A 455      30.147 110.544  75.317  1.00  0.68           O  
ATOM   3678  CB  VAL A 455      32.385 109.477  77.601  1.00  0.68           C  
ATOM   3679  CG1 VAL A 455      33.352 109.959  78.688  1.00  0.68           C  
ATOM   3680  CG2 VAL A 455      31.046 109.083  78.239  1.00  0.68           C  
ATOM   3681  N   TRP A 456      31.758 109.132  74.640  1.00  0.61           N  
ATOM   3682  CA  TRP A 456      30.987 108.658  73.520  1.00  0.61           C  
ATOM   3683  C   TRP A 456      31.003 107.140  73.434  1.00  0.61           C  
ATOM   3684  O   TRP A 456      32.027 106.508  73.165  1.00  0.61           O  
ATOM   3685  CB  TRP A 456      31.555 109.267  72.223  1.00  0.61           C  
ATOM   3686  CG  TRP A 456      31.440 110.766  72.065  1.00  0.61           C  
ATOM   3687  CD1 TRP A 456      30.311 111.520  72.034  1.00  0.61           C  
ATOM   3688  CD2 TRP A 456      32.502 111.623  71.623  1.00  0.61           C  
ATOM   3689  NE1 TRP A 456      30.603 112.789  71.583  1.00  0.61           N  
ATOM   3690  CE2 TRP A 456      31.941 112.870  71.317  1.00  0.61           C  
ATOM   3691  CE3 TRP A 456      33.841 111.387  71.426  1.00  0.61           C  
ATOM   3692  CZ2 TRP A 456      32.711 113.894  70.775  1.00  0.61           C  
ATOM   3693  CZ3 TRP A 456      34.619 112.371  70.796  1.00  0.61           C  
ATOM   3694  CH2 TRP A 456      34.060 113.622  70.496  1.00  0.61           C  
ATOM   3695  N   ILE A 457      29.818 106.521  73.575  1.00  0.68           N  
ATOM   3696  CA  ILE A 457      29.622 105.080  73.652  1.00  0.68           C  
ATOM   3697  C   ILE A 457      28.937 104.628  72.403  1.00  0.68           C  
ATOM   3698  O   ILE A 457      28.147 105.369  71.826  1.00  0.68           O  
ATOM   3699  CB  ILE A 457      28.754 104.687  74.838  1.00  0.68           C  
ATOM   3700  CG1 ILE A 457      29.403 105.252  76.109  1.00  0.68           C  
ATOM   3701  CG2 ILE A 457      28.550 103.156  74.917  1.00  0.68           C  
ATOM   3702  CD1 ILE A 457      28.743 104.731  77.372  1.00  0.68           C  
ATOM   3703  N   ASP A 458      29.274 103.434  71.916  1.00  0.52           N  
ATOM   3704  CA  ASP A 458      28.735 102.917  70.703  1.00  0.52           C  
ATOM   3705  C   ASP A 458      28.988 101.457  70.565  1.00  0.52           C  
ATOM   3706  O   ASP A 458      29.727 100.820  71.316  1.00  0.52           O  
ATOM   3707  CB  ASP A 458      29.343 103.627  69.466  1.00  0.52           C  
ATOM   3708  CG  ASP A 458      30.824 103.407  69.316  1.00  0.52           C  
ATOM   3709  OD1 ASP A 458      31.542 103.503  70.341  1.00  0.52           O  
ATOM   3710  OD2 ASP A 458      31.296 103.331  68.153  1.00  0.52           O  
ATOM   3711  N   SER A 459      28.419 100.972  69.477  1.00  0.51           N  
ATOM   3712  CA  SER A 459      28.896  99.820  68.794  1.00  0.51           C  
ATOM   3713  C   SER A 459      28.641 100.119  67.330  1.00  0.51           C  
ATOM   3714  O   SER A 459      27.993 101.101  66.980  1.00  0.51           O  
ATOM   3715  CB  SER A 459      28.331  98.489  69.361  1.00  0.51           C  
ATOM   3716  OG  SER A 459      26.984  98.607  69.824  1.00  0.51           O  
ATOM   3717  N   ASP A 460      29.225  99.339  66.421  1.00  0.36           N  
ATOM   3718  CA  ASP A 460      29.057  99.286  64.973  1.00  0.36           C  
ATOM   3719  C   ASP A 460      28.366 100.424  64.253  1.00  0.36           C  
ATOM   3720  O   ASP A 460      27.169 100.354  63.944  1.00  0.36           O  
ATOM   3721  CB  ASP A 460      28.468  97.952  64.532  1.00  0.36           C  
ATOM   3722  CG  ASP A 460      29.312  96.928  65.225  1.00  0.36           C  
ATOM   3723  OD1 ASP A 460      30.327  96.540  64.611  1.00  0.36           O  
ATOM   3724  OD2 ASP A 460      28.997  96.561  66.388  1.00  0.36           O  
ATOM   3725  N   PRO A 461      29.068 101.509  63.966  1.00  0.27           N  
ATOM   3726  CA  PRO A 461      28.457 102.659  63.364  1.00  0.27           C  
ATOM   3727  C   PRO A 461      28.145 102.397  61.913  1.00  0.27           C  
ATOM   3728  O   PRO A 461      28.322 101.296  61.406  1.00  0.27           O  
ATOM   3729  CB  PRO A 461      29.492 103.794  63.522  1.00  0.27           C  
ATOM   3730  CG  PRO A 461      30.572 103.235  64.444  1.00  0.27           C  
ATOM   3731  CD  PRO A 461      30.475 101.729  64.277  1.00  0.27           C  
ATOM   3732  N   SER A 462      27.694 103.462  61.252  1.00  0.32           N  
ATOM   3733  CA  SER A 462      27.140 103.507  59.925  1.00  0.32           C  
ATOM   3734  C   SER A 462      25.861 104.253  60.108  1.00  0.32           C  
ATOM   3735  O   SER A 462      25.103 104.012  61.048  1.00  0.32           O  
ATOM   3736  CB  SER A 462      26.830 102.167  59.185  1.00  0.32           C  
ATOM   3737  OG  SER A 462      26.046 102.396  58.016  1.00  0.32           O  
ATOM   3738  N   ASP A 463      25.552 105.158  59.184  1.00  0.23           N  
ATOM   3739  CA  ASP A 463      24.288 105.848  59.179  1.00  0.23           C  
ATOM   3740  C   ASP A 463      23.465 105.387  57.992  1.00  0.23           C  
ATOM   3741  O   ASP A 463      22.278 105.657  57.872  1.00  0.23           O  
ATOM   3742  CB  ASP A 463      24.573 107.343  59.121  1.00  0.23           C  
ATOM   3743  CG  ASP A 463      25.559 107.659  60.222  1.00  0.23           C  
ATOM   3744  OD1 ASP A 463      25.245 107.317  61.395  1.00  0.23           O  
ATOM   3745  OD2 ASP A 463      26.655 108.209  59.929  1.00  0.23           O  
ATOM   3746  N   ARG A 464      24.076 104.547  57.138  1.00  0.23           N  
ATOM   3747  CA  ARG A 464      23.451 103.969  55.976  1.00  0.23           C  
ATOM   3748  C   ARG A 464      23.407 102.457  56.138  1.00  0.23           C  
ATOM   3749  O   ARG A 464      24.423 101.786  55.975  1.00  0.23           O  
ATOM   3750  CB  ARG A 464      24.295 104.309  54.738  1.00  0.23           C  
ATOM   3751  CG  ARG A 464      24.246 105.808  54.382  1.00  0.23           C  
ATOM   3752  CD  ARG A 464      22.861 106.332  53.970  1.00  0.23           C  
ATOM   3753  NE  ARG A 464      22.423 105.585  52.744  1.00  0.23           N  
ATOM   3754  CZ  ARG A 464      22.838 105.868  51.502  1.00  0.23           C  
ATOM   3755  NH1 ARG A 464      22.434 105.109  50.486  1.00  0.23           N  
ATOM   3756  NH2 ARG A 464      23.651 106.890  51.254  1.00  0.23           N  
ATOM   3757  N   PRO A 465      22.288 101.872  56.513  1.00  0.24           N  
ATOM   3758  CA  PRO A 465      22.154 100.430  56.665  1.00  0.24           C  
ATOM   3759  C   PRO A 465      22.249  99.701  55.353  1.00  0.24           C  
ATOM   3760  O   PRO A 465      22.064 100.285  54.285  1.00  0.24           O  
ATOM   3761  CB  PRO A 465      20.771 100.249  57.277  1.00  0.24           C  
ATOM   3762  CG  PRO A 465      20.012 101.428  56.701  1.00  0.24           C  
ATOM   3763  CD  PRO A 465      21.015 102.559  56.676  1.00  0.24           C  
ATOM   3764  N   PHE A 466      22.581  98.417  55.444  1.00  0.23           N  
ATOM   3765  CA  PHE A 466      22.802  97.529  54.343  1.00  0.23           C  
ATOM   3766  C   PHE A 466      21.550  96.690  54.255  1.00  0.23           C  
ATOM   3767  O   PHE A 466      20.941  96.418  55.293  1.00  0.23           O  
ATOM   3768  CB  PHE A 466      23.985  96.571  54.642  1.00  0.23           C  
ATOM   3769  CG  PHE A 466      25.278  97.240  55.061  1.00  0.23           C  
ATOM   3770  CD1 PHE A 466      25.556  98.613  54.894  1.00  0.23           C  
ATOM   3771  CD2 PHE A 466      26.249  96.442  55.691  1.00  0.23           C  
ATOM   3772  CE1 PHE A 466      26.734  99.176  55.394  1.00  0.23           C  
ATOM   3773  CE2 PHE A 466      27.451  96.993  56.156  1.00  0.23           C  
ATOM   3774  CZ  PHE A 466      27.683  98.364  56.016  1.00  0.23           C  
ATOM   3775  N   ARG A 467      21.170  96.265  53.035  1.00  0.27           N  
ATOM   3776  CA  ARG A 467      19.880  95.681  52.658  1.00  0.27           C  
ATOM   3777  C   ARG A 467      18.696  96.635  52.744  1.00  0.27           C  
ATOM   3778  O   ARG A 467      18.693  97.621  53.464  1.00  0.27           O  
ATOM   3779  CB  ARG A 467      19.409  94.427  53.447  1.00  0.27           C  
ATOM   3780  CG  ARG A 467      20.209  93.117  53.257  1.00  0.27           C  
ATOM   3781  CD  ARG A 467      19.949  91.997  54.298  1.00  0.27           C  
ATOM   3782  NE  ARG A 467      19.387  90.699  53.796  1.00  0.27           N  
ATOM   3783  CZ  ARG A 467      19.176  89.631  54.594  1.00  0.27           C  
ATOM   3784  NH1 ARG A 467      18.408  88.655  54.113  1.00  0.27           N  
ATOM   3785  NH2 ARG A 467      19.665  89.555  55.828  1.00  0.27           N  
ATOM   3786  N   GLY A 468      17.607  96.328  51.998  1.00  0.33           N  
ATOM   3787  CA  GLY A 468      16.386  97.114  52.139  1.00  0.33           C  
ATOM   3788  C   GLY A 468      15.467  96.563  53.194  1.00  0.33           C  
ATOM   3789  O   GLY A 468      15.654  96.755  54.381  1.00  0.33           O  
ATOM   3790  N   TRP A 469      14.396  95.849  52.810  1.00  0.27           N  
ATOM   3791  CA  TRP A 469      13.405  95.389  53.776  1.00  0.27           C  
ATOM   3792  C   TRP A 469      13.881  94.304  54.729  1.00  0.27           C  
ATOM   3793  O   TRP A 469      13.277  94.093  55.784  1.00  0.27           O  
ATOM   3794  CB  TRP A 469      12.124  94.914  53.052  1.00  0.27           C  
ATOM   3795  CG  TRP A 469      12.381  93.823  52.029  1.00  0.27           C  
ATOM   3796  CD1 TRP A 469      12.710  93.961  50.709  1.00  0.27           C  
ATOM   3797  CD2 TRP A 469      12.429  92.414  52.320  1.00  0.27           C  
ATOM   3798  NE1 TRP A 469      13.010  92.734  50.165  1.00  0.27           N  
ATOM   3799  CE2 TRP A 469      12.838  91.770  51.133  1.00  0.27           C  
ATOM   3800  CE3 TRP A 469      12.159  91.685  53.479  1.00  0.27           C  
ATOM   3801  CZ2 TRP A 469      12.989  90.392  51.086  1.00  0.27           C  
ATOM   3802  CZ3 TRP A 469      12.302  90.290  53.427  1.00  0.27           C  
ATOM   3803  CH2 TRP A 469      12.716  89.653  52.247  1.00  0.27           C  
ATOM   3804  N   GLN A 470      14.960  93.625  54.321  1.00  0.35           N  
ATOM   3805  CA  GLN A 470      15.652  92.547  54.966  1.00  0.35           C  
ATOM   3806  C   GLN A 470      16.802  93.148  55.799  1.00  0.35           C  
ATOM   3807  O   GLN A 470      17.026  94.347  55.742  1.00  0.35           O  
ATOM   3808  CB  GLN A 470      16.028  91.498  53.864  1.00  0.35           C  
ATOM   3809  CG  GLN A 470      16.586  92.052  52.515  1.00  0.35           C  
ATOM   3810  CD  GLN A 470      16.975  90.962  51.494  1.00  0.35           C  
ATOM   3811  OE1 GLN A 470      17.422  89.882  51.888  1.00  0.35           O  
ATOM   3812  NE2 GLN A 470      16.908  91.285  50.184  1.00  0.35           N  
ATOM   3813  N   LYS A 471      17.539  92.352  56.612  1.00  0.38           N  
ATOM   3814  CA  LYS A 471      18.574  92.797  57.571  1.00  0.38           C  
ATOM   3815  C   LYS A 471      17.942  92.993  58.908  1.00  0.38           C  
ATOM   3816  O   LYS A 471      18.059  93.996  59.615  1.00  0.38           O  
ATOM   3817  CB  LYS A 471      19.534  93.976  57.209  1.00  0.38           C  
ATOM   3818  CG  LYS A 471      20.971  94.008  57.793  1.00  0.38           C  
ATOM   3819  CD  LYS A 471      21.908  92.840  57.381  1.00  0.38           C  
ATOM   3820  CE  LYS A 471      23.408  93.156  57.175  1.00  0.38           C  
ATOM   3821  NZ  LYS A 471      24.271  91.949  57.080  1.00  0.38           N  
ATOM   3822  N   ASN A 472      17.316  91.890  59.349  1.00  0.44           N  
ATOM   3823  CA  ASN A 472      16.942  91.742  60.721  1.00  0.44           C  
ATOM   3824  C   ASN A 472      18.098  91.124  61.481  1.00  0.44           C  
ATOM   3825  O   ASN A 472      17.934  90.740  62.635  1.00  0.44           O  
ATOM   3826  CB  ASN A 472      15.681  90.890  60.917  1.00  0.44           C  
ATOM   3827  CG  ASN A 472      14.520  91.681  60.348  1.00  0.44           C  
ATOM   3828  OD1 ASN A 472      14.359  92.856  60.687  1.00  0.44           O  
ATOM   3829  ND2 ASN A 472      13.706  91.041  59.488  1.00  0.44           N  
ATOM   3830  N   ASP A 473      19.290  91.134  60.864  1.00  0.38           N  
ATOM   3831  CA  ASP A 473      20.557  90.711  61.371  1.00  0.38           C  
ATOM   3832  C   ASP A 473      21.394  91.986  61.496  1.00  0.38           C  
ATOM   3833  O   ASP A 473      21.946  92.541  60.553  1.00  0.38           O  
ATOM   3834  CB  ASP A 473      21.165  89.738  60.334  1.00  0.38           C  
ATOM   3835  CG  ASP A 473      20.137  88.705  59.901  1.00  0.38           C  
ATOM   3836  OD1 ASP A 473      19.665  87.941  60.776  1.00  0.38           O  
ATOM   3837  OD2 ASP A 473      19.728  88.751  58.701  1.00  0.38           O  
ATOM   3838  N   LYS A 474      21.480  92.557  62.704  1.00  0.33           N  
ATOM   3839  CA  LYS A 474      22.064  93.854  62.946  1.00  0.33           C  
ATOM   3840  C   LYS A 474      23.365  93.603  63.622  1.00  0.33           C  
ATOM   3841  O   LYS A 474      23.930  94.392  64.380  1.00  0.33           O  
ATOM   3842  CB  LYS A 474      21.149  94.774  63.761  1.00  0.33           C  
ATOM   3843  CG  LYS A 474      19.639  94.430  63.784  1.00  0.33           C  
ATOM   3844  CD  LYS A 474      18.973  93.139  64.285  1.00  0.33           C  
ATOM   3845  CE  LYS A 474      17.452  93.275  64.518  1.00  0.33           C  
ATOM   3846  NZ  LYS A 474      16.828  93.843  63.308  1.00  0.33           N  
ATOM   3847  N   ASP A 475      23.920  92.447  63.279  1.00  0.29           N  
ATOM   3848  CA  ASP A 475      25.247  91.992  63.510  1.00  0.29           C  
ATOM   3849  C   ASP A 475      26.180  92.685  62.515  1.00  0.29           C  
ATOM   3850  O   ASP A 475      27.036  92.079  61.888  1.00  0.29           O  
ATOM   3851  CB  ASP A 475      25.359  90.454  63.622  1.00  0.29           C  
ATOM   3852  CG  ASP A 475      24.556  89.684  62.595  1.00  0.29           C  
ATOM   3853  OD1 ASP A 475      24.068  90.306  61.623  1.00  0.29           O  
ATOM   3854  OD2 ASP A 475      24.322  88.485  62.883  1.00  0.29           O  
ATOM   3855  N   TYR A 476      26.010  94.034  62.466  1.00  0.30           N  
ATOM   3856  CA  TYR A 476      26.803  95.061  61.816  1.00  0.30           C  
ATOM   3857  C   TYR A 476      26.281  96.480  62.065  1.00  0.30           C  
ATOM   3858  O   TYR A 476      26.915  97.445  61.659  1.00  0.30           O  
ATOM   3859  CB  TYR A 476      26.987  94.773  60.301  1.00  0.30           C  
ATOM   3860  CG  TYR A 476      25.809  95.303  59.563  1.00  0.30           C  
ATOM   3861  CD1 TYR A 476      24.519  94.880  59.908  1.00  0.30           C  
ATOM   3862  CD2 TYR A 476      25.974  96.498  58.860  1.00  0.30           C  
ATOM   3863  CE1 TYR A 476      23.407  95.610  59.479  1.00  0.30           C  
ATOM   3864  CE2 TYR A 476      24.866  97.211  58.401  1.00  0.30           C  
ATOM   3865  CZ  TYR A 476      23.586  96.718  58.646  1.00  0.30           C  
ATOM   3866  OH  TYR A 476      22.471  97.399  58.152  1.00  0.30           O  
ATOM   3867  N   LYS A 477      25.109  96.659  62.709  1.00  0.28           N  
ATOM   3868  CA  LYS A 477      24.500  97.966  62.679  1.00  0.28           C  
ATOM   3869  C   LYS A 477      23.996  98.368  64.004  1.00  0.28           C  
ATOM   3870  O   LYS A 477      23.003  97.864  64.519  1.00  0.28           O  
ATOM   3871  CB  LYS A 477      23.346  98.008  61.684  1.00  0.28           C  
ATOM   3872  CG  LYS A 477      22.637  99.341  61.487  1.00  0.28           C  
ATOM   3873  CD  LYS A 477      23.464 100.377  60.726  1.00  0.28           C  
ATOM   3874  CE  LYS A 477      22.614 101.624  60.552  1.00  0.28           C  
ATOM   3875  NZ  LYS A 477      23.228 102.566  59.620  1.00  0.28           N  
ATOM   3876  N   PHE A 478      24.668  99.366  64.546  1.00  0.27           N  
ATOM   3877  CA  PHE A 478      24.159 100.057  65.671  1.00  0.27           C  
ATOM   3878  C   PHE A 478      24.319 101.477  65.307  1.00  0.27           C  
ATOM   3879  O   PHE A 478      23.576 102.028  64.487  1.00  0.27           O  
ATOM   3880  CB  PHE A 478      24.978  99.782  66.927  1.00  0.27           C  
ATOM   3881  CG  PHE A 478      24.773  98.395  67.325  1.00  0.27           C  
ATOM   3882  CD1 PHE A 478      23.636  97.961  68.008  1.00  0.27           C  
ATOM   3883  CD2 PHE A 478      25.852  97.543  67.140  1.00  0.27           C  
ATOM   3884  CE1 PHE A 478      23.655  96.689  68.580  1.00  0.27           C  
ATOM   3885  CE2 PHE A 478      25.899  96.326  67.786  1.00  0.27           C  
ATOM   3886  CZ  PHE A 478      24.767  95.874  68.443  1.00  0.27           C  
ATOM   3887  N   SER A 479      25.284 102.114  65.975  1.00  0.42           N  
ATOM   3888  CA  SER A 479      25.052 103.417  66.490  1.00  0.42           C  
ATOM   3889  C   SER A 479      25.790 103.644  67.771  1.00  0.42           C  
ATOM   3890  O   SER A 479      26.538 102.840  68.295  1.00  0.42           O  
ATOM   3891  CB  SER A 479      23.592 103.742  66.865  1.00  0.42           C  
ATOM   3892  OG  SER A 479      23.230 105.110  66.642  1.00  0.42           O  
ATOM   3893  N   ARG A 480      25.543 104.816  68.316  1.00  0.48           N  
ATOM   3894  CA  ARG A 480      26.387 105.496  69.223  1.00  0.48           C  
ATOM   3895  C   ARG A 480      25.539 106.477  69.987  1.00  0.48           C  
ATOM   3896  O   ARG A 480      24.437 106.832  69.570  1.00  0.48           O  
ATOM   3897  CB  ARG A 480      27.496 106.246  68.431  1.00  0.48           C  
ATOM   3898  CG  ARG A 480      27.021 107.452  67.605  1.00  0.48           C  
ATOM   3899  CD  ARG A 480      25.939 107.256  66.538  1.00  0.48           C  
ATOM   3900  NE  ARG A 480      26.547 106.404  65.475  1.00  0.48           N  
ATOM   3901  CZ  ARG A 480      25.882 106.068  64.366  1.00  0.48           C  
ATOM   3902  NH1 ARG A 480      26.494 105.403  63.400  1.00  0.48           N  
ATOM   3903  NH2 ARG A 480      24.596 106.321  64.207  1.00  0.48           N  
ATOM   3904  N   LEU A 481      26.060 106.955  71.113  1.00  0.64           N  
ATOM   3905  CA  LEU A 481      25.427 107.914  71.965  1.00  0.64           C  
ATOM   3906  C   LEU A 481      26.507 108.839  72.485  1.00  0.64           C  
ATOM   3907  O   LEU A 481      27.702 108.648  72.251  1.00  0.64           O  
ATOM   3908  CB  LEU A 481      24.615 107.206  73.076  1.00  0.64           C  
ATOM   3909  CG  LEU A 481      25.426 106.351  74.062  1.00  0.64           C  
ATOM   3910  CD1 LEU A 481      25.808 107.153  75.304  1.00  0.64           C  
ATOM   3911  CD2 LEU A 481      24.650 105.105  74.497  1.00  0.64           C  
ATOM   3912  N   LEU A 482      26.096 109.918  73.150  1.00  0.64           N  
ATOM   3913  CA  LEU A 482      26.966 110.869  73.799  1.00  0.64           C  
ATOM   3914  C   LEU A 482      26.372 110.998  75.140  1.00  0.64           C  
ATOM   3915  O   LEU A 482      25.157 110.912  75.301  1.00  0.64           O  
ATOM   3916  CB  LEU A 482      26.949 112.276  73.163  1.00  0.64           C  
ATOM   3917  CG  LEU A 482      27.730 113.419  73.837  1.00  0.64           C  
ATOM   3918  CD1 LEU A 482      28.134 114.403  72.752  1.00  0.64           C  
ATOM   3919  CD2 LEU A 482      26.857 114.215  74.818  1.00  0.64           C  
ATOM   3920  N   CYS A 483      27.228 111.181  76.126  1.00  0.64           N  
ATOM   3921  CA  CYS A 483      26.800 111.238  77.476  1.00  0.64           C  
ATOM   3922  C   CYS A 483      27.931 111.888  78.228  1.00  0.64           C  
ATOM   3923  O   CYS A 483      28.996 112.146  77.670  1.00  0.64           O  
ATOM   3924  CB  CYS A 483      26.483 109.795  77.927  1.00  0.64           C  
ATOM   3925  SG  CYS A 483      27.794 108.599  77.551  1.00  0.64           S  
ATOM   3926  N   ARG A 484      27.738 112.202  79.511  1.00  0.60           N  
ATOM   3927  CA  ARG A 484      28.852 112.475  80.395  1.00  0.60           C  
ATOM   3928  C   ARG A 484      29.114 111.222  81.216  1.00  0.60           C  
ATOM   3929  O   ARG A 484      28.280 110.318  81.269  1.00  0.60           O  
ATOM   3930  CB  ARG A 484      28.583 113.741  81.241  1.00  0.60           C  
ATOM   3931  CG  ARG A 484      28.778 115.024  80.399  1.00  0.60           C  
ATOM   3932  CD  ARG A 484      27.593 115.990  80.360  1.00  0.60           C  
ATOM   3933  NE  ARG A 484      27.319 116.430  81.754  1.00  0.60           N  
ATOM   3934  CZ  ARG A 484      26.084 116.531  82.253  1.00  0.60           C  
ATOM   3935  NH1 ARG A 484      25.044 115.899  81.734  1.00  0.60           N  
ATOM   3936  NH2 ARG A 484      25.899 117.311  83.307  1.00  0.60           N  
ATOM   3937  N   ALA A 485      30.281 111.123  81.878  1.00  0.71           N  
ATOM   3938  CA  ALA A 485      30.698 109.931  82.599  1.00  0.71           C  
ATOM   3939  C   ALA A 485      30.650 110.035  84.128  1.00  0.71           C  
ATOM   3940  O   ALA A 485      30.948 111.082  84.699  1.00  0.71           O  
ATOM   3941  CB  ALA A 485      32.152 109.648  82.198  1.00  0.71           C  
ATOM   3942  N   ARG A 486      30.279 108.932  84.821  1.00  0.61           N  
ATOM   3943  CA  ARG A 486      30.280 108.773  86.267  1.00  0.61           C  
ATOM   3944  C   ARG A 486      31.383 107.925  86.765  1.00  0.61           C  
ATOM   3945  O   ARG A 486      31.424 106.721  86.562  1.00  0.61           O  
ATOM   3946  CB  ARG A 486      28.946 108.217  86.851  1.00  0.61           C  
ATOM   3947  CG  ARG A 486      28.623 108.649  88.295  1.00  0.61           C  
ATOM   3948  CD  ARG A 486      27.993 107.547  89.128  1.00  0.61           C  
ATOM   3949  NE  ARG A 486      27.652 108.115  90.469  1.00  0.61           N  
ATOM   3950  CZ  ARG A 486      27.482 107.317  91.527  1.00  0.61           C  
ATOM   3951  NH1 ARG A 486      27.308 107.838  92.736  1.00  0.61           N  
ATOM   3952  NH2 ARG A 486      27.469 105.998  91.375  1.00  0.61           N  
ATOM   3953  N   TYR A 487      32.313 108.550  87.477  1.00  0.60           N  
ATOM   3954  CA  TYR A 487      33.443 107.878  88.023  1.00  0.60           C  
ATOM   3955  C   TYR A 487      33.088 107.399  89.425  1.00  0.60           C  
ATOM   3956  O   TYR A 487      32.989 108.200  90.353  1.00  0.60           O  
ATOM   3957  CB  TYR A 487      34.546 108.952  88.015  1.00  0.60           C  
ATOM   3958  CG  TYR A 487      35.831 108.437  88.511  1.00  0.60           C  
ATOM   3959  CD1 TYR A 487      36.382 108.794  89.751  1.00  0.60           C  
ATOM   3960  CD2 TYR A 487      36.494 107.550  87.676  1.00  0.60           C  
ATOM   3961  CE1 TYR A 487      37.626 108.266  90.130  1.00  0.60           C  
ATOM   3962  CE2 TYR A 487      37.766 107.101  88.011  1.00  0.60           C  
ATOM   3963  CZ  TYR A 487      38.336 107.458  89.235  1.00  0.60           C  
ATOM   3964  OH  TYR A 487      39.591 106.919  89.578  1.00  0.60           O  
ATOM   3965  N   TYR A 488      32.859 106.081  89.642  1.00  0.58           N  
ATOM   3966  CA  TYR A 488      32.431 105.650  90.966  1.00  0.58           C  
ATOM   3967  C   TYR A 488      33.007 104.303  91.403  1.00  0.58           C  
ATOM   3968  O   TYR A 488      32.869 103.322  90.669  1.00  0.58           O  
ATOM   3969  CB  TYR A 488      30.885 105.581  91.052  1.00  0.58           C  
ATOM   3970  CG  TYR A 488      30.423 105.610  92.489  1.00  0.58           C  
ATOM   3971  CD1 TYR A 488      30.636 106.754  93.277  1.00  0.58           C  
ATOM   3972  CD2 TYR A 488      29.808 104.489  93.069  1.00  0.58           C  
ATOM   3973  CE1 TYR A 488      30.278 106.761  94.632  1.00  0.58           C  
ATOM   3974  CE2 TYR A 488      29.456 104.490  94.428  1.00  0.58           C  
ATOM   3975  CZ  TYR A 488      29.699 105.628  95.208  1.00  0.58           C  
ATOM   3976  OH  TYR A 488      29.368 105.657  96.576  1.00  0.58           O  
ATOM   3977  N   PRO A 489      33.600 104.156  92.605  1.00  0.66           N  
ATOM   3978  CA  PRO A 489      34.128 102.884  93.112  1.00  0.66           C  
ATOM   3979  C   PRO A 489      33.176 101.695  93.122  1.00  0.66           C  
ATOM   3980  O   PRO A 489      33.640 100.560  93.127  1.00  0.66           O  
ATOM   3981  CB  PRO A 489      34.633 103.227  94.525  1.00  0.66           C  
ATOM   3982  CG  PRO A 489      35.015 104.707  94.449  1.00  0.66           C  
ATOM   3983  CD  PRO A 489      33.978 105.276  93.484  1.00  0.66           C  
ATOM   3984  N   GLY A 490      31.851 101.933  93.158  1.00  0.72           N  
ATOM   3985  CA  GLY A 490      30.809 100.911  93.228  1.00  0.72           C  
ATOM   3986  C   GLY A 490      30.333 100.326  91.914  1.00  0.72           C  
ATOM   3987  O   GLY A 490      29.384  99.548  91.892  1.00  0.72           O  
ATOM   3988  N   THR A 491      30.935 100.705  90.773  1.00  0.70           N  
ATOM   3989  CA  THR A 491      30.700 100.052  89.479  1.00  0.70           C  
ATOM   3990  C   THR A 491      31.902  99.181  89.252  1.00  0.70           C  
ATOM   3991  O   THR A 491      32.951  99.779  89.064  1.00  0.70           O  
ATOM   3992  CB  THR A 491      30.627 101.029  88.303  1.00  0.70           C  
ATOM   3993  OG1 THR A 491      29.414 101.752  88.401  1.00  0.70           O  
ATOM   3994  CG2 THR A 491      30.576 100.332  86.931  1.00  0.70           C  
ATOM   3995  N   PRO A 492      31.914  97.849  89.290  1.00  0.71           N  
ATOM   3996  CA  PRO A 492      33.141  97.068  89.135  1.00  0.71           C  
ATOM   3997  C   PRO A 492      33.761  97.165  87.750  1.00  0.71           C  
ATOM   3998  O   PRO A 492      33.086  97.514  86.785  1.00  0.71           O  
ATOM   3999  CB  PRO A 492      32.704  95.631  89.458  1.00  0.71           C  
ATOM   4000  CG  PRO A 492      31.228  95.607  89.059  1.00  0.71           C  
ATOM   4001  CD  PRO A 492      30.736  96.999  89.458  1.00  0.71           C  
ATOM   4002  N   ARG A 493      35.071  96.874  87.645  1.00  0.69           N  
ATOM   4003  CA  ARG A 493      35.811  96.913  86.402  1.00  0.69           C  
ATOM   4004  C   ARG A 493      35.282  95.989  85.310  1.00  0.69           C  
ATOM   4005  O   ARG A 493      34.894  94.848  85.557  1.00  0.69           O  
ATOM   4006  CB  ARG A 493      37.305  96.595  86.651  1.00  0.69           C  
ATOM   4007  CG  ARG A 493      38.164  96.985  85.446  1.00  0.69           C  
ATOM   4008  CD  ARG A 493      39.645  96.720  85.569  1.00  0.69           C  
ATOM   4009  NE  ARG A 493      40.209  97.353  84.342  1.00  0.69           N  
ATOM   4010  CZ  ARG A 493      41.517  97.384  84.086  1.00  0.69           C  
ATOM   4011  NH1 ARG A 493      41.934  97.771  82.887  1.00  0.69           N  
ATOM   4012  NH2 ARG A 493      42.397  97.043  85.024  1.00  0.69           N  
ATOM   4013  N   GLY A 494      35.270  96.472  84.054  1.00  0.76           N  
ATOM   4014  CA  GLY A 494      34.902  95.696  82.880  1.00  0.76           C  
ATOM   4015  C   GLY A 494      33.464  95.873  82.491  1.00  0.76           C  
ATOM   4016  O   GLY A 494      33.042  95.464  81.407  1.00  0.76           O  
ATOM   4017  N   ILE A 495      32.669  96.529  83.350  1.00  0.73           N  
ATOM   4018  CA  ILE A 495      31.279  96.807  83.069  1.00  0.73           C  
ATOM   4019  C   ILE A 495      31.026  98.290  83.117  1.00  0.73           C  
ATOM   4020  O   ILE A 495      31.677  99.060  83.818  1.00  0.73           O  
ATOM   4021  CB  ILE A 495      30.260  96.070  83.942  1.00  0.73           C  
ATOM   4022  CG1 ILE A 495      30.140  96.600  85.391  1.00  0.73           C  
ATOM   4023  CG2 ILE A 495      30.583  94.561  83.925  1.00  0.73           C  
ATOM   4024  CD1 ILE A 495      28.945  96.007  86.149  1.00  0.73           C  
ATOM   4025  N   THR A 496      30.038  98.732  82.335  1.00  0.75           N  
ATOM   4026  CA  THR A 496      29.595 100.106  82.335  1.00  0.75           C  
ATOM   4027  C   THR A 496      28.106 100.095  82.560  1.00  0.75           C  
ATOM   4028  O   THR A 496      27.410  99.138  82.212  1.00  0.75           O  
ATOM   4029  CB  THR A 496      29.976 100.824  81.054  1.00  0.75           C  
ATOM   4030  OG1 THR A 496      29.586 102.182  81.076  1.00  0.75           O  
ATOM   4031  CG2 THR A 496      29.324 100.188  79.823  1.00  0.75           C  
ATOM   4032  N   ARG A 497      27.568 101.145  83.199  1.00  0.68           N  
ATOM   4033  CA  ARG A 497      26.145 101.227  83.427  1.00  0.68           C  
ATOM   4034  C   ARG A 497      25.585 102.542  82.923  1.00  0.68           C  
ATOM   4035  O   ARG A 497      25.649 103.574  83.589  1.00  0.68           O  
ATOM   4036  CB  ARG A 497      25.794 101.050  84.924  1.00  0.68           C  
ATOM   4037  CG  ARG A 497      26.039  99.635  85.478  1.00  0.68           C  
ATOM   4038  CD  ARG A 497      25.592  99.464  86.934  1.00  0.68           C  
ATOM   4039  NE  ARG A 497      26.496 100.280  87.810  1.00  0.68           N  
ATOM   4040  CZ  ARG A 497      26.321 100.428  89.130  1.00  0.68           C  
ATOM   4041  NH1 ARG A 497      27.219 101.099  89.837  1.00  0.68           N  
ATOM   4042  NH2 ARG A 497      25.271  99.915  89.762  1.00  0.68           N  
ATOM   4043  N   MET A 498      24.927 102.512  81.747  1.00  0.67           N  
ATOM   4044  CA  MET A 498      23.995 103.552  81.358  1.00  0.67           C  
ATOM   4045  C   MET A 498      22.643 103.113  81.815  1.00  0.67           C  
ATOM   4046  O   MET A 498      21.966 102.332  81.152  1.00  0.67           O  
ATOM   4047  CB  MET A 498      23.904 103.784  79.834  1.00  0.67           C  
ATOM   4048  CG  MET A 498      23.073 105.037  79.468  1.00  0.67           C  
ATOM   4049  SD  MET A 498      23.445 105.685  77.811  1.00  0.67           S  
ATOM   4050  CE  MET A 498      22.999 107.421  78.095  1.00  0.67           C  
ATOM   4051  N   TRP A 499      22.208 103.578  82.991  1.00  0.55           N  
ATOM   4052  CA  TRP A 499      20.946 103.143  83.544  1.00  0.55           C  
ATOM   4053  C   TRP A 499      19.757 103.441  82.608  1.00  0.55           C  
ATOM   4054  O   TRP A 499      19.692 104.401  81.853  1.00  0.55           O  
ATOM   4055  CB  TRP A 499      20.719 103.709  84.976  1.00  0.55           C  
ATOM   4056  CG  TRP A 499      21.627 103.263  86.164  1.00  0.55           C  
ATOM   4057  CD1 TRP A 499      22.923 102.840  86.099  1.00  0.55           C  
ATOM   4058  CD2 TRP A 499      21.312 103.270  87.592  1.00  0.55           C  
ATOM   4059  NE1 TRP A 499      23.396 102.482  87.351  1.00  0.55           N  
ATOM   4060  CE2 TRP A 499      22.430 102.759  88.283  1.00  0.55           C  
ATOM   4061  CE3 TRP A 499      20.206 103.688  88.323  1.00  0.55           C  
ATOM   4062  CZ2 TRP A 499      22.437 102.655  89.675  1.00  0.55           C  
ATOM   4063  CZ3 TRP A 499      20.197 103.594  89.719  1.00  0.55           C  
ATOM   4064  CH2 TRP A 499      21.302 103.070  90.393  1.00  0.55           C  
ATOM   4065  N   PHE A 500      18.773 102.555  82.540  1.00  0.66           N  
ATOM   4066  CA  PHE A 500      17.688 102.713  81.605  1.00  0.66           C  
ATOM   4067  C   PHE A 500      16.817 103.937  81.916  1.00  0.66           C  
ATOM   4068  O   PHE A 500      16.231 103.992  83.007  1.00  0.66           O  
ATOM   4069  CB  PHE A 500      16.910 101.358  81.479  1.00  0.66           C  
ATOM   4070  CG  PHE A 500      15.520 101.409  80.882  1.00  0.66           C  
ATOM   4071  CD1 PHE A 500      15.163 102.345  79.900  1.00  0.66           C  
ATOM   4072  CD2 PHE A 500      14.529 100.534  81.356  1.00  0.66           C  
ATOM   4073  CE1 PHE A 500      13.830 102.543  79.537  1.00  0.66           C  
ATOM   4074  CE2 PHE A 500      13.217 100.621  80.876  1.00  0.66           C  
ATOM   4075  CZ  PHE A 500      12.862 101.659  80.011  1.00  0.66           C  
ATOM   4076  N   ASN A 501      16.656 104.790  80.866  1.00  0.63           N  
ATOM   4077  CA  ASN A 501      15.641 105.816  80.599  1.00  0.63           C  
ATOM   4078  C   ASN A 501      16.029 107.189  80.105  1.00  0.63           C  
ATOM   4079  O   ASN A 501      15.134 108.019  79.857  1.00  0.63           O  
ATOM   4080  CB  ASN A 501      14.663 106.043  81.762  1.00  0.63           C  
ATOM   4081  CG  ASN A 501      15.273 106.731  82.978  1.00  0.63           C  
ATOM   4082  OD1 ASN A 501      16.398 107.230  83.001  1.00  0.63           O  
ATOM   4083  ND2 ASN A 501      14.454 106.760  84.049  1.00  0.63           N  
ATOM   4084  N   MET A 502      17.285 107.507  79.880  1.00  0.54           N  
ATOM   4085  CA  MET A 502      17.697 108.891  79.797  1.00  0.54           C  
ATOM   4086  C   MET A 502      17.349 109.732  78.582  1.00  0.54           C  
ATOM   4087  O   MET A 502      17.703 110.902  78.605  1.00  0.54           O  
ATOM   4088  CB  MET A 502      19.201 108.941  79.930  1.00  0.54           C  
ATOM   4089  CG  MET A 502      19.612 108.545  81.333  1.00  0.54           C  
ATOM   4090  SD  MET A 502      21.380 108.352  81.317  1.00  0.54           S  
ATOM   4091  CE  MET A 502      21.294 106.974  82.445  1.00  0.54           C  
ATOM   4092  N   TYR A 503      16.689 109.187  77.530  1.00  0.44           N  
ATOM   4093  CA  TYR A 503      16.324 109.947  76.330  1.00  0.44           C  
ATOM   4094  C   TYR A 503      17.570 110.192  75.458  1.00  0.44           C  
ATOM   4095  O   TYR A 503      18.568 110.756  75.889  1.00  0.44           O  
ATOM   4096  CB  TYR A 503      15.434 111.206  76.701  1.00  0.44           C  
ATOM   4097  CG  TYR A 503      14.930 112.202  75.672  1.00  0.44           C  
ATOM   4098  CD1 TYR A 503      15.350 112.274  74.335  1.00  0.44           C  
ATOM   4099  CD2 TYR A 503      13.844 113.025  76.049  1.00  0.44           C  
ATOM   4100  CE1 TYR A 503      14.665 113.033  73.385  1.00  0.44           C  
ATOM   4101  CE2 TYR A 503      13.132 113.776  75.096  1.00  0.44           C  
ATOM   4102  CZ  TYR A 503      13.529 113.731  73.753  1.00  0.44           C  
ATOM   4103  OH  TYR A 503      12.772 114.285  72.712  1.00  0.44           O  
ATOM   4104  N   GLY A 504      17.581 109.737  74.177  1.00  0.52           N  
ATOM   4105  CA  GLY A 504      18.650 110.128  73.251  1.00  0.52           C  
ATOM   4106  C   GLY A 504      18.143 110.770  71.985  1.00  0.52           C  
ATOM   4107  O   GLY A 504      16.990 111.155  71.887  1.00  0.52           O  
ATOM   4108  N   ALA A 505      18.965 110.948  70.942  1.00  0.55           N  
ATOM   4109  CA  ALA A 505      18.508 111.555  69.702  1.00  0.55           C  
ATOM   4110  C   ALA A 505      17.666 110.706  68.772  1.00  0.55           C  
ATOM   4111  O   ALA A 505      17.914 109.524  68.542  1.00  0.55           O  
ATOM   4112  CB  ALA A 505      19.668 112.022  68.822  1.00  0.55           C  
ATOM   4113  N   THR A 506      16.678 111.386  68.170  1.00  0.41           N  
ATOM   4114  CA  THR A 506      15.661 110.888  67.273  1.00  0.41           C  
ATOM   4115  C   THR A 506      15.918 111.407  65.890  1.00  0.41           C  
ATOM   4116  O   THR A 506      15.841 112.611  65.665  1.00  0.41           O  
ATOM   4117  CB  THR A 506      14.290 111.339  67.742  1.00  0.41           C  
ATOM   4118  OG1 THR A 506      13.245 111.144  66.817  1.00  0.41           O  
ATOM   4119  CG2 THR A 506      14.210 112.780  68.269  1.00  0.41           C  
ATOM   4120  N   PRO A 507      16.244 110.567  64.935  1.00  0.34           N  
ATOM   4121  CA  PRO A 507      16.218 110.941  63.530  1.00  0.34           C  
ATOM   4122  C   PRO A 507      14.868 111.468  63.037  1.00  0.34           C  
ATOM   4123  O   PRO A 507      13.866 110.770  63.141  1.00  0.34           O  
ATOM   4124  CB  PRO A 507      16.682 109.665  62.825  1.00  0.34           C  
ATOM   4125  CG  PRO A 507      17.650 109.054  63.840  1.00  0.34           C  
ATOM   4126  CD  PRO A 507      16.976 109.323  65.173  1.00  0.34           C  
ATOM   4127  N   GLY A 508      14.813 112.694  62.482  1.00  0.39           N  
ATOM   4128  CA  GLY A 508      13.557 113.342  62.131  1.00  0.39           C  
ATOM   4129  C   GLY A 508      13.811 114.819  62.118  1.00  0.39           C  
ATOM   4130  O   GLY A 508      14.755 115.264  61.479  1.00  0.39           O  
ATOM   4131  N   SER A 509      13.060 115.635  62.890  1.00  0.28           N  
ATOM   4132  CA  SER A 509      13.207 117.101  62.901  1.00  0.28           C  
ATOM   4133  C   SER A 509      14.400 117.577  63.708  1.00  0.28           C  
ATOM   4134  O   SER A 509      14.598 118.741  64.023  1.00  0.28           O  
ATOM   4135  CB  SER A 509      11.989 117.794  63.545  1.00  0.28           C  
ATOM   4136  OG  SER A 509      10.792 117.414  62.870  1.00  0.28           O  
ATOM   4137  N   VAL A 510      15.297 116.646  64.011  1.00  0.40           N  
ATOM   4138  CA  VAL A 510      16.544 116.811  64.705  1.00  0.40           C  
ATOM   4139  C   VAL A 510      17.597 117.561  63.886  1.00  0.40           C  
ATOM   4140  O   VAL A 510      18.615 118.029  64.401  1.00  0.40           O  
ATOM   4141  CB  VAL A 510      16.963 115.396  65.036  1.00  0.40           C  
ATOM   4142  CG1 VAL A 510      17.456 114.648  63.791  1.00  0.40           C  
ATOM   4143  CG2 VAL A 510      18.064 115.357  66.080  1.00  0.40           C  
ATOM   4144  N   GLU A 511      17.345 117.711  62.573  1.00  0.32           N  
ATOM   4145  CA  GLU A 511      18.090 118.484  61.604  1.00  0.32           C  
ATOM   4146  C   GLU A 511      18.016 119.990  61.848  1.00  0.32           C  
ATOM   4147  O   GLU A 511      17.278 120.720  61.198  1.00  0.32           O  
ATOM   4148  CB  GLU A 511      17.553 118.144  60.195  1.00  0.32           C  
ATOM   4149  CG  GLU A 511      17.727 116.642  59.864  1.00  0.32           C  
ATOM   4150  CD  GLU A 511      17.363 116.240  58.437  1.00  0.32           C  
ATOM   4151  OE1 GLU A 511      16.996 117.117  57.619  1.00  0.32           O  
ATOM   4152  OE2 GLU A 511      17.510 115.019  58.160  1.00  0.32           O  
ATOM   4153  N   GLY A 512      18.818 120.488  62.811  1.00  0.35           N  
ATOM   4154  CA  GLY A 512      18.770 121.865  63.299  1.00  0.35           C  
ATOM   4155  C   GLY A 512      18.776 121.943  64.803  1.00  0.35           C  
ATOM   4156  O   GLY A 512      18.756 123.025  65.374  1.00  0.35           O  
ATOM   4157  N   HIS A 513      18.777 120.776  65.492  1.00  0.43           N  
ATOM   4158  CA  HIS A 513      18.807 120.646  66.947  1.00  0.43           C  
ATOM   4159  C   HIS A 513      17.503 121.107  67.561  1.00  0.43           C  
ATOM   4160  O   HIS A 513      17.419 121.477  68.727  1.00  0.43           O  
ATOM   4161  CB  HIS A 513      20.032 121.293  67.638  1.00  0.43           C  
ATOM   4162  CG  HIS A 513      20.434 120.663  68.935  1.00  0.43           C  
ATOM   4163  ND1 HIS A 513      20.929 119.364  68.970  1.00  0.43           N  
ATOM   4164  CD2 HIS A 513      20.539 121.242  70.157  1.00  0.43           C  
ATOM   4165  CE1 HIS A 513      21.330 119.197  70.217  1.00  0.43           C  
ATOM   4166  NE2 HIS A 513      21.114 120.297  70.976  1.00  0.43           N  
ATOM   4167  N   GLU A 514      16.429 121.033  66.749  1.00  0.38           N  
ATOM   4168  CA  GLU A 514      15.078 121.407  67.102  1.00  0.38           C  
ATOM   4169  C   GLU A 514      14.431 120.317  67.926  1.00  0.38           C  
ATOM   4170  O   GLU A 514      13.417 120.519  68.592  1.00  0.38           O  
ATOM   4171  CB  GLU A 514      14.261 121.670  65.818  1.00  0.38           C  
ATOM   4172  CG  GLU A 514      14.881 122.797  64.954  1.00  0.38           C  
ATOM   4173  CD  GLU A 514      14.069 123.166  63.714  1.00  0.38           C  
ATOM   4174  OE1 GLU A 514      13.008 122.543  63.459  1.00  0.38           O  
ATOM   4175  OE2 GLU A 514      14.519 124.113  63.017  1.00  0.38           O  
ATOM   4176  N   SER A 515      15.083 119.135  67.933  1.00  0.34           N  
ATOM   4177  CA  SER A 515      14.716 118.010  68.760  1.00  0.34           C  
ATOM   4178  C   SER A 515      14.696 118.286  70.238  1.00  0.34           C  
ATOM   4179  O   SER A 515      15.514 118.992  70.819  1.00  0.34           O  
ATOM   4180  CB  SER A 515      15.555 116.716  68.563  1.00  0.34           C  
ATOM   4181  OG  SER A 515      16.936 116.891  68.894  1.00  0.34           O  
ATOM   4182  N   ARG A 516      13.753 117.634  70.911  1.00  0.30           N  
ATOM   4183  CA  ARG A 516      13.542 117.782  72.325  1.00  0.30           C  
ATOM   4184  C   ARG A 516      14.490 116.959  73.189  1.00  0.30           C  
ATOM   4185  O   ARG A 516      14.143 116.608  74.305  1.00  0.30           O  
ATOM   4186  CB  ARG A 516      12.079 117.349  72.559  1.00  0.30           C  
ATOM   4187  CG  ARG A 516      11.060 118.301  71.910  1.00  0.30           C  
ATOM   4188  CD  ARG A 516      10.763 119.541  72.731  1.00  0.30           C  
ATOM   4189  NE  ARG A 516      10.112 119.013  73.970  1.00  0.30           N  
ATOM   4190  CZ  ARG A 516       9.645 119.760  74.972  1.00  0.30           C  
ATOM   4191  NH1 ARG A 516       9.174 119.162  76.063  1.00  0.30           N  
ATOM   4192  NH2 ARG A 516       9.633 121.087  74.887  1.00  0.30           N  
ATOM   4193  N   LYS A 517      15.707 116.625  72.703  1.00  0.36           N  
ATOM   4194  CA  LYS A 517      16.633 115.773  73.431  1.00  0.36           C  
ATOM   4195  C   LYS A 517      17.462 116.524  74.462  1.00  0.36           C  
ATOM   4196  O   LYS A 517      18.284 117.398  74.170  1.00  0.36           O  
ATOM   4197  CB  LYS A 517      17.511 114.906  72.486  1.00  0.36           C  
ATOM   4198  CG  LYS A 517      18.573 115.705  71.731  1.00  0.36           C  
ATOM   4199  CD  LYS A 517      19.512 114.874  70.871  1.00  0.36           C  
ATOM   4200  CE  LYS A 517      20.733 115.720  70.544  1.00  0.36           C  
ATOM   4201  NZ  LYS A 517      21.922 114.864  70.506  1.00  0.36           N  
ATOM   4202  N   ASP A 518      17.237 116.181  75.732  1.00  0.54           N  
ATOM   4203  CA  ASP A 518      17.749 116.929  76.850  1.00  0.54           C  
ATOM   4204  C   ASP A 518      19.274 116.822  77.011  1.00  0.54           C  
ATOM   4205  O   ASP A 518      19.868 115.747  77.132  1.00  0.54           O  
ATOM   4206  CB  ASP A 518      16.933 116.551  78.103  1.00  0.54           C  
ATOM   4207  CG  ASP A 518      15.455 116.735  77.787  1.00  0.54           C  
ATOM   4208  OD1 ASP A 518      15.022 117.893  77.559  1.00  0.54           O  
ATOM   4209  OD2 ASP A 518      14.763 115.688  77.686  1.00  0.54           O  
ATOM   4210  N   GLY A 519      19.946 117.994  76.924  1.00  0.52           N  
ATOM   4211  CA  GLY A 519      21.383 118.232  77.056  1.00  0.52           C  
ATOM   4212  C   GLY A 519      22.340 117.332  76.358  1.00  0.52           C  
ATOM   4213  O   GLY A 519      23.407 116.990  76.866  1.00  0.52           O  
ATOM   4214  N   LEU A 520      22.004 116.952  75.135  1.00  0.50           N  
ATOM   4215  CA  LEU A 520      22.798 116.022  74.397  1.00  0.50           C  
ATOM   4216  C   LEU A 520      23.449 116.722  73.232  1.00  0.50           C  
ATOM   4217  O   LEU A 520      22.807 117.160  72.282  1.00  0.50           O  
ATOM   4218  CB  LEU A 520      21.868 114.922  73.883  1.00  0.50           C  
ATOM   4219  CG  LEU A 520      21.682 113.706  74.797  1.00  0.50           C  
ATOM   4220  CD1 LEU A 520      20.910 112.660  74.011  1.00  0.50           C  
ATOM   4221  CD2 LEU A 520      22.959 113.036  75.312  1.00  0.50           C  
ATOM   4222  N   ALA A 521      24.776 116.835  73.256  1.00  0.50           N  
ATOM   4223  CA  ALA A 521      25.555 117.293  72.132  1.00  0.50           C  
ATOM   4224  C   ALA A 521      25.499 116.439  70.838  1.00  0.50           C  
ATOM   4225  O   ALA A 521      24.614 115.609  70.599  1.00  0.50           O  
ATOM   4226  CB  ALA A 521      26.961 117.639  72.664  1.00  0.50           C  
ATOM   4227  N   LYS A 522      26.435 116.672  69.907  1.00  0.47           N  
ATOM   4228  CA  LYS A 522      26.632 115.849  68.728  1.00  0.47           C  
ATOM   4229  C   LYS A 522      27.572 114.678  68.898  1.00  0.47           C  
ATOM   4230  O   LYS A 522      28.495 114.669  69.709  1.00  0.47           O  
ATOM   4231  CB  LYS A 522      27.142 116.686  67.543  1.00  0.47           C  
ATOM   4232  CG  LYS A 522      28.541 117.317  67.663  1.00  0.47           C  
ATOM   4233  CD  LYS A 522      29.666 116.525  66.996  1.00  0.47           C  
ATOM   4234  CE  LYS A 522      30.980 117.286  66.994  1.00  0.47           C  
ATOM   4235  NZ  LYS A 522      32.048 116.328  66.684  1.00  0.47           N  
ATOM   4236  N   ASN A 523      27.396 113.647  68.057  1.00  0.55           N  
ATOM   4237  CA  ASN A 523      28.376 112.602  67.946  1.00  0.55           C  
ATOM   4238  C   ASN A 523      29.405 112.971  66.900  1.00  0.55           C  
ATOM   4239  O   ASN A 523      29.110 113.704  65.963  1.00  0.55           O  
ATOM   4240  CB  ASN A 523      27.768 111.317  67.402  1.00  0.55           C  
ATOM   4241  CG  ASN A 523      26.831 110.661  68.379  1.00  0.55           C  
ATOM   4242  OD1 ASN A 523      25.788 110.170  67.953  1.00  0.55           O  
ATOM   4243  ND2 ASN A 523      27.214 110.549  69.671  1.00  0.55           N  
ATOM   4244  N   PRO A 524      30.610 112.457  67.005  1.00  0.54           N  
ATOM   4245  CA  PRO A 524      31.632 112.665  65.996  1.00  0.54           C  
ATOM   4246  C   PRO A 524      31.671 111.445  65.114  1.00  0.54           C  
ATOM   4247  O   PRO A 524      32.262 111.502  64.044  1.00  0.54           O  
ATOM   4248  CB  PRO A 524      32.916 112.725  66.828  1.00  0.54           C  
ATOM   4249  CG  PRO A 524      32.628 111.738  67.954  1.00  0.54           C  
ATOM   4250  CD  PRO A 524      31.157 111.947  68.256  1.00  0.54           C  
ATOM   4251  N   ARG A 525      31.107 110.312  65.583  1.00  0.48           N  
ATOM   4252  CA  ARG A 525      31.067 109.088  64.834  1.00  0.48           C  
ATOM   4253  C   ARG A 525      30.127 109.196  63.669  1.00  0.48           C  
ATOM   4254  O   ARG A 525      30.449 108.917  62.527  1.00  0.48           O  
ATOM   4255  CB  ARG A 525      30.574 107.918  65.721  1.00  0.48           C  
ATOM   4256  CG  ARG A 525      31.512 107.611  66.900  1.00  0.48           C  
ATOM   4257  CD  ARG A 525      31.303 106.196  67.434  1.00  0.48           C  
ATOM   4258  NE  ARG A 525      32.390 105.796  68.395  1.00  0.48           N  
ATOM   4259  CZ  ARG A 525      32.413 106.114  69.696  1.00  0.48           C  
ATOM   4260  NH1 ARG A 525      33.282 105.510  70.506  1.00  0.48           N  
ATOM   4261  NH2 ARG A 525      31.387 106.693  70.298  1.00  0.48           N  
ATOM   4262  N   THR A 526      28.908 109.667  63.918  1.00  0.55           N  
ATOM   4263  CA  THR A 526      27.951 109.840  62.852  1.00  0.55           C  
ATOM   4264  C   THR A 526      28.040 111.233  62.289  1.00  0.55           C  
ATOM   4265  O   THR A 526      28.470 112.180  62.938  1.00  0.55           O  
ATOM   4266  CB  THR A 526      26.553 109.491  63.281  1.00  0.55           C  
ATOM   4267  OG1 THR A 526      25.571 109.773  62.303  1.00  0.55           O  
ATOM   4268  CG2 THR A 526      26.193 110.214  64.561  1.00  0.55           C  
ATOM   4269  N   GLY A 527      27.638 111.352  61.016  1.00  0.30           N  
ATOM   4270  CA  GLY A 527      27.692 112.595  60.276  1.00  0.30           C  
ATOM   4271  C   GLY A 527      26.540 112.681  59.327  1.00  0.30           C  
ATOM   4272  O   GLY A 527      26.586 113.388  58.328  1.00  0.30           O  
ATOM   4273  N   TYR A 528      25.470 111.912  59.592  1.00  0.19           N  
ATOM   4274  CA  TYR A 528      24.266 111.932  58.785  1.00  0.19           C  
ATOM   4275  C   TYR A 528      23.426 113.147  59.086  1.00  0.19           C  
ATOM   4276  O   TYR A 528      23.578 113.769  60.125  1.00  0.19           O  
ATOM   4277  CB  TYR A 528      23.403 110.705  59.138  1.00  0.19           C  
ATOM   4278  CG  TYR A 528      22.438 110.277  58.070  1.00  0.19           C  
ATOM   4279  CD1 TYR A 528      21.052 110.241  58.312  1.00  0.19           C  
ATOM   4280  CD2 TYR A 528      22.923 109.862  56.823  1.00  0.19           C  
ATOM   4281  CE1 TYR A 528      20.170 109.775  57.326  1.00  0.19           C  
ATOM   4282  CE2 TYR A 528      22.038 109.434  55.826  1.00  0.19           C  
ATOM   4283  CZ  TYR A 528      20.666 109.369  56.085  1.00  0.19           C  
ATOM   4284  OH  TYR A 528      19.783 108.879  55.104  1.00  0.19           O  
ATOM   4285  N   GLN A 529      22.460 113.481  58.220  1.00  0.23           N  
ATOM   4286  CA  GLN A 529      21.580 114.617  58.412  1.00  0.23           C  
ATOM   4287  C   GLN A 529      20.822 114.541  59.735  1.00  0.23           C  
ATOM   4288  O   GLN A 529      20.910 115.428  60.586  1.00  0.23           O  
ATOM   4289  CB  GLN A 529      20.623 114.645  57.197  1.00  0.23           C  
ATOM   4290  CG  GLN A 529      21.399 114.859  55.873  1.00  0.23           C  
ATOM   4291  CD  GLN A 529      20.530 114.620  54.639  1.00  0.23           C  
ATOM   4292  OE1 GLN A 529      19.981 113.537  54.440  1.00  0.23           O  
ATOM   4293  NE2 GLN A 529      20.476 115.618  53.729  1.00  0.23           N  
ATOM   4294  N   ALA A 530      20.179 113.389  59.990  1.00  0.26           N  
ATOM   4295  CA  ALA A 530      19.400 113.207  61.185  1.00  0.26           C  
ATOM   4296  C   ALA A 530      20.109 112.413  62.285  1.00  0.26           C  
ATOM   4297  O   ALA A 530      19.823 112.576  63.468  1.00  0.26           O  
ATOM   4298  CB  ALA A 530      18.110 112.502  60.747  1.00  0.26           C  
ATOM   4299  N   MET A 531      21.101 111.560  61.947  1.00  0.23           N  
ATOM   4300  CA  MET A 531      21.793 110.758  62.950  1.00  0.23           C  
ATOM   4301  C   MET A 531      22.888 111.521  63.696  1.00  0.23           C  
ATOM   4302  O   MET A 531      23.252 111.095  64.783  1.00  0.23           O  
ATOM   4303  CB  MET A 531      22.462 109.474  62.381  1.00  0.23           C  
ATOM   4304  CG  MET A 531      21.580 108.470  61.610  1.00  0.23           C  
ATOM   4305  SD  MET A 531      20.347 107.554  62.564  1.00  0.23           S  
ATOM   4306  CE  MET A 531      21.391 106.885  63.880  1.00  0.23           C  
ATOM   4307  N   PHE A 532      23.401 112.675  63.177  1.00  0.33           N  
ATOM   4308  CA  PHE A 532      24.536 113.461  63.702  1.00  0.33           C  
ATOM   4309  C   PHE A 532      24.436 113.762  65.189  1.00  0.33           C  
ATOM   4310  O   PHE A 532      25.395 113.776  65.966  1.00  0.33           O  
ATOM   4311  CB  PHE A 532      24.573 114.830  62.951  1.00  0.33           C  
ATOM   4312  CG  PHE A 532      25.791 115.696  63.167  1.00  0.33           C  
ATOM   4313  CD1 PHE A 532      25.903 116.553  64.272  1.00  0.33           C  
ATOM   4314  CD2 PHE A 532      26.796 115.737  62.188  1.00  0.33           C  
ATOM   4315  CE1 PHE A 532      27.011 117.403  64.402  1.00  0.33           C  
ATOM   4316  CE2 PHE A 532      27.931 116.541  62.343  1.00  0.33           C  
ATOM   4317  CZ  PHE A 532      28.037 117.380  63.455  1.00  0.33           C  
ATOM   4318  N   ARG A 533      23.206 114.051  65.617  1.00  0.38           N  
ATOM   4319  CA  ARG A 533      22.872 114.194  67.000  1.00  0.38           C  
ATOM   4320  C   ARG A 533      22.969 112.896  67.790  1.00  0.38           C  
ATOM   4321  O   ARG A 533      22.389 111.879  67.445  1.00  0.38           O  
ATOM   4322  CB  ARG A 533      21.445 114.749  67.091  1.00  0.38           C  
ATOM   4323  CG  ARG A 533      21.244 116.175  66.545  1.00  0.38           C  
ATOM   4324  CD  ARG A 533      22.346 117.221  66.709  1.00  0.38           C  
ATOM   4325  NE  ARG A 533      21.822 118.452  66.047  1.00  0.38           N  
ATOM   4326  CZ  ARG A 533      21.746 118.636  64.721  1.00  0.38           C  
ATOM   4327  NH1 ARG A 533      21.425 119.821  64.232  1.00  0.38           N  
ATOM   4328  NH2 ARG A 533      22.068 117.678  63.856  1.00  0.38           N  
ATOM   4329  N   SER A 534      23.664 112.926  68.937  1.00  0.53           N  
ATOM   4330  CA  SER A 534      23.790 111.783  69.824  1.00  0.53           C  
ATOM   4331  C   SER A 534      22.609 110.918  70.195  1.00  0.53           C  
ATOM   4332  O   SER A 534      21.674 111.369  70.846  1.00  0.53           O  
ATOM   4333  CB  SER A 534      24.491 112.171  71.115  1.00  0.53           C  
ATOM   4334  OG  SER A 534      23.749 113.112  71.884  1.00  0.53           O  
ATOM   4335  N   GLY A 535      22.679 109.626  69.815  1.00  0.56           N  
ATOM   4336  CA  GLY A 535      21.734 108.563  70.138  1.00  0.56           C  
ATOM   4337  C   GLY A 535      21.456 108.263  71.593  1.00  0.56           C  
ATOM   4338  O   GLY A 535      21.908 108.942  72.507  1.00  0.56           O  
ATOM   4339  N   SER A 536      20.659 107.207  71.837  1.00  0.63           N  
ATOM   4340  CA  SER A 536      20.251 106.781  73.168  1.00  0.63           C  
ATOM   4341  C   SER A 536      21.045 105.580  73.627  1.00  0.63           C  
ATOM   4342  O   SER A 536      21.946 105.093  72.960  1.00  0.63           O  
ATOM   4343  CB  SER A 536      18.728 106.443  73.211  1.00  0.63           C  
ATOM   4344  OG  SER A 536      18.389 105.307  72.408  1.00  0.63           O  
ATOM   4345  N   HIS A 537      20.705 104.995  74.780  1.00  0.64           N  
ATOM   4346  CA  HIS A 537      21.242 103.716  75.204  1.00  0.64           C  
ATOM   4347  C   HIS A 537      20.843 102.562  74.288  1.00  0.64           C  
ATOM   4348  O   HIS A 537      21.583 101.601  74.125  1.00  0.64           O  
ATOM   4349  CB  HIS A 537      20.831 103.419  76.661  1.00  0.64           C  
ATOM   4350  CG  HIS A 537      19.365 103.249  76.887  1.00  0.64           C  
ATOM   4351  ND1 HIS A 537      18.440 104.138  76.365  1.00  0.64           N  
ATOM   4352  CD2 HIS A 537      18.735 102.261  77.558  1.00  0.64           C  
ATOM   4353  CE1 HIS A 537      17.270 103.669  76.723  1.00  0.64           C  
ATOM   4354  NE2 HIS A 537      17.393 102.533  77.447  1.00  0.64           N  
ATOM   4355  N   GLN A 538      19.676 102.651  73.612  1.00  0.65           N  
ATOM   4356  CA  GLN A 538      19.227 101.621  72.686  1.00  0.65           C  
ATOM   4357  C   GLN A 538      19.683 101.889  71.276  1.00  0.65           C  
ATOM   4358  O   GLN A 538      19.389 101.146  70.345  1.00  0.65           O  
ATOM   4359  CB  GLN A 538      17.690 101.469  72.650  1.00  0.65           C  
ATOM   4360  CG  GLN A 538      17.077 101.052  73.997  1.00  0.65           C  
ATOM   4361  CD  GLN A 538      17.716  99.788  74.578  1.00  0.65           C  
ATOM   4362  OE1 GLN A 538      17.593  98.678  74.070  1.00  0.65           O  
ATOM   4363  NE2 GLN A 538      18.452  99.929  75.698  1.00  0.65           N  
ATOM   4364  N   SER A 539      20.478 102.950  71.080  1.00  0.59           N  
ATOM   4365  CA  SER A 539      21.280 103.120  69.885  1.00  0.59           C  
ATOM   4366  C   SER A 539      22.320 102.014  69.767  1.00  0.59           C  
ATOM   4367  O   SER A 539      22.525 101.467  68.688  1.00  0.59           O  
ATOM   4368  CB  SER A 539      21.864 104.555  69.803  1.00  0.59           C  
ATOM   4369  OG  SER A 539      20.883 105.466  69.300  1.00  0.59           O  
ATOM   4370  N   ALA A 540      22.941 101.601  70.888  1.00  0.62           N  
ATOM   4371  CA  ALA A 540      23.948 100.557  70.922  1.00  0.62           C  
ATOM   4372  C   ALA A 540      23.382  99.185  71.308  1.00  0.62           C  
ATOM   4373  O   ALA A 540      24.101  98.299  71.769  1.00  0.62           O  
ATOM   4374  CB  ALA A 540      25.058 100.974  71.906  1.00  0.62           C  
ATOM   4375  N   THR A 541      22.064  98.953  71.119  1.00  0.64           N  
ATOM   4376  CA  THR A 541      21.440  97.660  71.399  1.00  0.64           C  
ATOM   4377  C   THR A 541      20.721  97.129  70.191  1.00  0.64           C  
ATOM   4378  O   THR A 541      20.608  97.762  69.144  1.00  0.64           O  
ATOM   4379  CB  THR A 541      20.411  97.621  72.512  1.00  0.64           C  
ATOM   4380  OG1 THR A 541      19.285  98.423  72.183  1.00  0.64           O  
ATOM   4381  CG2 THR A 541      21.055  98.138  73.796  1.00  0.64           C  
ATOM   4382  N   ARG A 542      20.254  95.878  70.297  1.00  0.50           N  
ATOM   4383  CA  ARG A 542      19.744  95.178  69.164  1.00  0.50           C  
ATOM   4384  C   ARG A 542      18.832  94.047  69.575  1.00  0.50           C  
ATOM   4385  O   ARG A 542      19.073  93.390  70.576  1.00  0.50           O  
ATOM   4386  CB  ARG A 542      20.980  94.596  68.465  1.00  0.50           C  
ATOM   4387  CG  ARG A 542      20.701  93.496  67.457  1.00  0.50           C  
ATOM   4388  CD  ARG A 542      21.948  93.046  66.731  1.00  0.50           C  
ATOM   4389  NE  ARG A 542      22.320  91.659  67.055  1.00  0.50           N  
ATOM   4390  CZ  ARG A 542      22.088  90.605  66.276  1.00  0.50           C  
ATOM   4391  NH1 ARG A 542      21.104  90.540  65.399  1.00  0.50           N  
ATOM   4392  NH2 ARG A 542      22.948  89.597  66.372  1.00  0.50           N  
ATOM   4393  N   GLY A 543      17.804  93.724  68.756  1.00  0.55           N  
ATOM   4394  CA  GLY A 543      17.129  92.434  68.869  1.00  0.55           C  
ATOM   4395  C   GLY A 543      17.899  91.287  68.257  1.00  0.55           C  
ATOM   4396  O   GLY A 543      18.263  91.311  67.077  1.00  0.55           O  
ATOM   4397  N   TRP A 544      18.115  90.229  69.046  1.00  0.29           N  
ATOM   4398  CA  TRP A 544      18.485  88.916  68.576  1.00  0.29           C  
ATOM   4399  C   TRP A 544      17.518  87.981  69.261  1.00  0.29           C  
ATOM   4400  O   TRP A 544      17.331  88.035  70.473  1.00  0.29           O  
ATOM   4401  CB  TRP A 544      19.949  88.570  68.939  1.00  0.29           C  
ATOM   4402  CG  TRP A 544      20.517  87.236  68.449  1.00  0.29           C  
ATOM   4403  CD1 TRP A 544      20.952  86.192  69.214  1.00  0.29           C  
ATOM   4404  CD2 TRP A 544      20.900  86.924  67.095  1.00  0.29           C  
ATOM   4405  NE1 TRP A 544      21.655  85.289  68.441  1.00  0.29           N  
ATOM   4406  CE2 TRP A 544      21.672  85.743  67.140  1.00  0.29           C  
ATOM   4407  CE3 TRP A 544      20.667  87.573  65.893  1.00  0.29           C  
ATOM   4408  CZ2 TRP A 544      22.285  85.249  65.991  1.00  0.29           C  
ATOM   4409  CZ3 TRP A 544      21.320  87.111  64.741  1.00  0.29           C  
ATOM   4410  CH2 TRP A 544      22.128  85.968  64.794  1.00  0.29           C  
ATOM   4411  N   LEU A 545      16.816  87.146  68.485  1.00  0.51           N  
ATOM   4412  CA  LEU A 545      15.762  86.310  69.011  1.00  0.51           C  
ATOM   4413  C   LEU A 545      16.318  84.942  69.369  1.00  0.51           C  
ATOM   4414  O   LEU A 545      17.321  84.492  68.821  1.00  0.51           O  
ATOM   4415  CB  LEU A 545      14.620  86.152  67.978  1.00  0.51           C  
ATOM   4416  CG  LEU A 545      14.110  87.467  67.344  1.00  0.51           C  
ATOM   4417  CD1 LEU A 545      13.013  87.141  66.322  1.00  0.51           C  
ATOM   4418  CD2 LEU A 545      13.562  88.469  68.369  1.00  0.51           C  
ATOM   4419  N   LYS A 546      15.668  84.223  70.301  1.00  0.52           N  
ATOM   4420  CA  LYS A 546      16.121  82.916  70.728  1.00  0.52           C  
ATOM   4421  C   LYS A 546      15.068  81.874  70.339  1.00  0.52           C  
ATOM   4422  O   LYS A 546      13.894  82.092  70.647  1.00  0.52           O  
ATOM   4423  CB  LYS A 546      16.347  82.909  72.254  1.00  0.52           C  
ATOM   4424  CG  LYS A 546      16.945  81.601  72.793  1.00  0.52           C  
ATOM   4425  CD  LYS A 546      17.318  81.677  74.286  1.00  0.52           C  
ATOM   4426  CE  LYS A 546      17.911  80.363  74.800  1.00  0.52           C  
ATOM   4427  NZ  LYS A 546      18.180  80.405  76.246  1.00  0.52           N  
ATOM   4428  N   PRO A 547      15.380  80.754  69.665  1.00  0.54           N  
ATOM   4429  CA  PRO A 547      14.380  79.828  69.116  1.00  0.54           C  
ATOM   4430  C   PRO A 547      13.439  79.203  70.113  1.00  0.54           C  
ATOM   4431  O   PRO A 547      12.294  78.929  69.779  1.00  0.54           O  
ATOM   4432  CB  PRO A 547      15.217  78.749  68.429  1.00  0.54           C  
ATOM   4433  CG  PRO A 547      16.435  79.525  67.935  1.00  0.54           C  
ATOM   4434  CD  PRO A 547      16.698  80.512  69.068  1.00  0.54           C  
ATOM   4435  N   THR A 548      13.887  78.979  71.354  1.00  0.48           N  
ATOM   4436  CA  THR A 548      13.112  78.333  72.406  1.00  0.48           C  
ATOM   4437  C   THR A 548      11.972  79.191  72.921  1.00  0.48           C  
ATOM   4438  O   THR A 548      11.065  78.712  73.593  1.00  0.48           O  
ATOM   4439  CB  THR A 548      13.983  77.927  73.584  1.00  0.48           C  
ATOM   4440  OG1 THR A 548      14.879  78.961  73.968  1.00  0.48           O  
ATOM   4441  CG2 THR A 548      14.843  76.722  73.182  1.00  0.48           C  
ATOM   4442  N   TRP A 549      11.960  80.487  72.565  1.00  0.47           N  
ATOM   4443  CA  TRP A 549      10.858  81.380  72.849  1.00  0.47           C  
ATOM   4444  C   TRP A 549       9.903  81.492  71.669  1.00  0.47           C  
ATOM   4445  O   TRP A 549       8.921  82.230  71.712  1.00  0.47           O  
ATOM   4446  CB  TRP A 549      11.414  82.782  73.170  1.00  0.47           C  
ATOM   4447  CG  TRP A 549      12.022  82.887  74.552  1.00  0.47           C  
ATOM   4448  CD1 TRP A 549      13.326  82.814  74.954  1.00  0.47           C  
ATOM   4449  CD2 TRP A 549      11.237  83.043  75.744  1.00  0.47           C  
ATOM   4450  NE1 TRP A 549      13.411  82.954  76.320  1.00  0.47           N  
ATOM   4451  CE2 TRP A 549      12.143  83.099  76.824  1.00  0.47           C  
ATOM   4452  CE3 TRP A 549       9.861  83.114  75.953  1.00  0.47           C  
ATOM   4453  CZ2 TRP A 549      11.690  83.238  78.125  1.00  0.47           C  
ATOM   4454  CZ3 TRP A 549       9.402  83.250  77.271  1.00  0.47           C  
ATOM   4455  CH2 TRP A 549      10.306  83.321  78.344  1.00  0.47           C  
ATOM   4456  N   MET A 550      10.144  80.737  70.580  1.00  0.50           N  
ATOM   4457  CA  MET A 550       9.229  80.678  69.459  1.00  0.50           C  
ATOM   4458  C   MET A 550       8.377  79.422  69.508  1.00  0.50           C  
ATOM   4459  O   MET A 550       7.448  79.293  68.720  1.00  0.50           O  
ATOM   4460  CB  MET A 550      10.005  80.670  68.120  1.00  0.50           C  
ATOM   4461  CG  MET A 550      10.966  81.857  67.952  1.00  0.50           C  
ATOM   4462  SD  MET A 550      11.970  81.721  66.451  1.00  0.50           S  
ATOM   4463  CE  MET A 550      13.249  82.865  67.026  1.00  0.50           C  
ATOM   4464  N   THR A 551       8.650  78.486  70.449  1.00  0.56           N  
ATOM   4465  CA  THR A 551       7.917  77.227  70.600  1.00  0.56           C  
ATOM   4466  C   THR A 551       6.427  77.418  70.818  1.00  0.56           C  
ATOM   4467  O   THR A 551       6.003  78.091  71.759  1.00  0.56           O  
ATOM   4468  CB  THR A 551       8.414  76.367  71.763  1.00  0.56           C  
ATOM   4469  OG1 THR A 551       9.825  76.162  71.689  1.00  0.56           O  
ATOM   4470  CG2 THR A 551       7.766  74.972  71.769  1.00  0.56           C  
ATOM   4471  N   ASP A 552       5.593  76.791  69.968  1.00  0.52           N  
ATOM   4472  CA  ASP A 552       4.161  76.824  70.118  1.00  0.52           C  
ATOM   4473  C   ASP A 552       3.556  75.424  69.983  1.00  0.52           C  
ATOM   4474  O   ASP A 552       4.244  74.432  69.739  1.00  0.52           O  
ATOM   4475  CB  ASP A 552       3.505  77.921  69.237  1.00  0.52           C  
ATOM   4476  CG  ASP A 552       3.610  77.641  67.752  1.00  0.52           C  
ATOM   4477  OD1 ASP A 552       4.230  78.459  67.033  1.00  0.52           O  
ATOM   4478  OD2 ASP A 552       2.956  76.657  67.329  1.00  0.52           O  
ATOM   4479  N   SER A 553       2.222  75.347  70.171  1.00  0.43           N  
ATOM   4480  CA  SER A 553       1.395  74.154  70.071  1.00  0.43           C  
ATOM   4481  C   SER A 553       1.629  73.026  71.075  1.00  0.43           C  
ATOM   4482  O   SER A 553       2.285  73.177  72.102  1.00  0.43           O  
ATOM   4483  CB  SER A 553       1.302  73.646  68.604  1.00  0.43           C  
ATOM   4484  OG  SER A 553       2.400  72.822  68.218  1.00  0.43           O  
ATOM   4485  N   LEU A 554       0.994  71.858  70.843  1.00  0.32           N  
ATOM   4486  CA  LEU A 554       1.090  70.716  71.729  1.00  0.32           C  
ATOM   4487  C   LEU A 554       2.217  69.808  71.312  1.00  0.32           C  
ATOM   4488  O   LEU A 554       2.224  69.248  70.216  1.00  0.32           O  
ATOM   4489  CB  LEU A 554      -0.210  69.881  71.791  1.00  0.32           C  
ATOM   4490  CG  LEU A 554      -1.142  70.331  72.930  1.00  0.32           C  
ATOM   4491  CD1 LEU A 554      -1.762  71.721  72.732  1.00  0.32           C  
ATOM   4492  CD2 LEU A 554      -2.237  69.291  73.185  1.00  0.32           C  
ATOM   4493  N   VAL A 555       3.195  69.617  72.209  1.00  0.36           N  
ATOM   4494  CA  VAL A 555       4.372  68.839  71.892  1.00  0.36           C  
ATOM   4495  C   VAL A 555       4.342  67.514  72.617  1.00  0.36           C  
ATOM   4496  O   VAL A 555       4.337  67.429  73.845  1.00  0.36           O  
ATOM   4497  CB  VAL A 555       5.657  69.569  72.210  1.00  0.36           C  
ATOM   4498  CG1 VAL A 555       6.836  68.755  71.649  1.00  0.36           C  
ATOM   4499  CG2 VAL A 555       5.624  70.975  71.579  1.00  0.36           C  
ATOM   4500  N   ARG A 556       4.298  66.421  71.844  1.00  0.24           N  
ATOM   4501  CA  ARG A 556       4.173  65.077  72.348  1.00  0.24           C  
ATOM   4502  C   ARG A 556       5.387  64.562  73.110  1.00  0.24           C  
ATOM   4503  O   ARG A 556       6.490  64.489  72.584  1.00  0.24           O  
ATOM   4504  CB  ARG A 556       3.864  64.140  71.163  1.00  0.24           C  
ATOM   4505  CG  ARG A 556       3.526  62.712  71.603  1.00  0.24           C  
ATOM   4506  CD  ARG A 556       3.140  61.767  70.465  1.00  0.24           C  
ATOM   4507  NE  ARG A 556       1.825  62.227  69.895  1.00  0.24           N  
ATOM   4508  CZ  ARG A 556       0.636  61.855  70.393  1.00  0.24           C  
ATOM   4509  NH1 ARG A 556      -0.479  62.165  69.732  1.00  0.24           N  
ATOM   4510  NH2 ARG A 556       0.553  61.196  71.543  1.00  0.24           N  
ATOM   4511  N   LYS A 557       5.191  64.145  74.375  1.00  0.24           N  
ATOM   4512  CA  LYS A 557       6.213  63.470  75.153  1.00  0.24           C  
ATOM   4513  C   LYS A 557       6.154  61.964  74.946  1.00  0.24           C  
ATOM   4514  O   LYS A 557       7.165  61.276  74.852  1.00  0.24           O  
ATOM   4515  CB  LYS A 557       6.013  63.814  76.654  1.00  0.24           C  
ATOM   4516  CG  LYS A 557       6.943  63.032  77.593  1.00  0.24           C  
ATOM   4517  CD  LYS A 557       6.963  63.556  79.035  1.00  0.24           C  
ATOM   4518  CE  LYS A 557       8.100  62.902  79.829  1.00  0.24           C  
ATOM   4519  NZ  LYS A 557       7.939  63.139  81.280  1.00  0.24           N  
ATOM   4520  N   GLU A 558       4.934  61.411  74.875  1.00  0.21           N  
ATOM   4521  CA  GLU A 558       4.720  59.982  74.839  1.00  0.21           C  
ATOM   4522  C   GLU A 558       3.353  59.742  74.231  1.00  0.21           C  
ATOM   4523  O   GLU A 558       2.705  60.657  73.721  1.00  0.21           O  
ATOM   4524  CB  GLU A 558       4.885  59.316  76.230  1.00  0.21           C  
ATOM   4525  CG  GLU A 558       3.923  59.847  77.317  1.00  0.21           C  
ATOM   4526  CD  GLU A 558       4.333  59.435  78.730  1.00  0.21           C  
ATOM   4527  OE1 GLU A 558       3.759  60.037  79.673  1.00  0.21           O  
ATOM   4528  OE2 GLU A 558       5.230  58.573  78.877  1.00  0.21           O  
ATOM   4529  N   LEU A 559       2.859  58.490  74.203  1.00  0.17           N  
ATOM   4530  CA  LEU A 559       1.579  58.160  73.586  1.00  0.17           C  
ATOM   4531  C   LEU A 559       0.388  58.935  74.152  1.00  0.17           C  
ATOM   4532  O   LEU A 559      -0.469  59.407  73.403  1.00  0.17           O  
ATOM   4533  CB  LEU A 559       1.283  56.646  73.704  1.00  0.17           C  
ATOM   4534  CG  LEU A 559       2.239  55.734  72.907  1.00  0.17           C  
ATOM   4535  CD1 LEU A 559       1.944  54.264  73.234  1.00  0.17           C  
ATOM   4536  CD2 LEU A 559       2.129  55.960  71.390  1.00  0.17           C  
ATOM   4537  N   PHE A 560       0.342  59.128  75.483  1.00  0.13           N  
ATOM   4538  CA  PHE A 560      -0.764  59.798  76.145  1.00  0.13           C  
ATOM   4539  C   PHE A 560      -0.377  61.153  76.737  1.00  0.13           C  
ATOM   4540  O   PHE A 560      -1.225  61.858  77.276  1.00  0.13           O  
ATOM   4541  CB  PHE A 560      -1.313  58.884  77.274  1.00  0.13           C  
ATOM   4542  CG  PHE A 560      -1.739  57.557  76.696  1.00  0.13           C  
ATOM   4543  CD1 PHE A 560      -2.892  57.471  75.898  1.00  0.13           C  
ATOM   4544  CD2 PHE A 560      -0.973  56.397  76.909  1.00  0.13           C  
ATOM   4545  CE1 PHE A 560      -3.272  56.253  75.320  1.00  0.13           C  
ATOM   4546  CE2 PHE A 560      -1.347  55.177  76.329  1.00  0.13           C  
ATOM   4547  CZ  PHE A 560      -2.498  55.106  75.535  1.00  0.13           C  
ATOM   4548  N   GLY A 561       0.902  61.580  76.626  1.00  0.20           N  
ATOM   4549  CA  GLY A 561       1.398  62.785  77.296  1.00  0.20           C  
ATOM   4550  C   GLY A 561       1.853  63.860  76.339  1.00  0.20           C  
ATOM   4551  O   GLY A 561       2.559  63.593  75.367  1.00  0.20           O  
ATOM   4552  N   HIS A 562       1.496  65.129  76.626  1.00  0.22           N  
ATOM   4553  CA  HIS A 562       1.717  66.266  75.744  1.00  0.22           C  
ATOM   4554  C   HIS A 562       2.048  67.512  76.525  1.00  0.22           C  
ATOM   4555  O   HIS A 562       1.453  67.778  77.564  1.00  0.22           O  
ATOM   4556  CB  HIS A 562       0.432  66.646  74.983  1.00  0.22           C  
ATOM   4557  CG  HIS A 562       0.165  65.744  73.843  1.00  0.22           C  
ATOM   4558  ND1 HIS A 562       0.810  65.997  72.653  1.00  0.22           N  
ATOM   4559  CD2 HIS A 562      -0.664  64.679  73.721  1.00  0.22           C  
ATOM   4560  CE1 HIS A 562       0.361  65.089  71.822  1.00  0.22           C  
ATOM   4561  NE2 HIS A 562      -0.535  64.263  72.415  1.00  0.22           N  
ATOM   4562  N   ALA A 563       2.983  68.336  76.020  1.00  0.30           N  
ATOM   4563  CA  ALA A 563       3.278  69.639  76.568  1.00  0.30           C  
ATOM   4564  C   ALA A 563       2.398  70.721  76.000  1.00  0.30           C  
ATOM   4565  O   ALA A 563       2.395  70.980  74.802  1.00  0.30           O  
ATOM   4566  CB  ALA A 563       4.766  69.999  76.409  1.00  0.30           C  
ATOM   4567  N   VAL A 564       1.602  71.352  76.889  1.00  0.42           N  
ATOM   4568  CA  VAL A 564       0.556  72.285  76.517  1.00  0.42           C  
ATOM   4569  C   VAL A 564       0.853  73.705  76.979  1.00  0.42           C  
ATOM   4570  O   VAL A 564       0.128  74.642  76.658  1.00  0.42           O  
ATOM   4571  CB  VAL A 564      -0.801  71.830  77.079  1.00  0.42           C  
ATOM   4572  CG1 VAL A 564      -0.992  70.314  76.855  1.00  0.42           C  
ATOM   4573  CG2 VAL A 564      -0.971  72.126  78.585  1.00  0.42           C  
ATOM   4574  N   ASN A 565       1.958  73.928  77.726  1.00  0.44           N  
ATOM   4575  CA  ASN A 565       2.262  75.223  78.319  1.00  0.44           C  
ATOM   4576  C   ASN A 565       3.136  76.081  77.436  1.00  0.44           C  
ATOM   4577  O   ASN A 565       3.389  77.238  77.754  1.00  0.44           O  
ATOM   4578  CB  ASN A 565       2.992  75.107  79.691  1.00  0.44           C  
ATOM   4579  CG  ASN A 565       4.226  74.208  79.685  1.00  0.44           C  
ATOM   4580  OD1 ASN A 565       4.390  73.289  78.884  1.00  0.44           O  
ATOM   4581  ND2 ASN A 565       5.142  74.464  80.646  1.00  0.44           N  
ATOM   4582  N   LYS A 566       3.615  75.536  76.310  1.00  0.43           N  
ATOM   4583  CA  LYS A 566       4.367  76.273  75.322  1.00  0.43           C  
ATOM   4584  C   LYS A 566       3.450  76.488  74.151  1.00  0.43           C  
ATOM   4585  O   LYS A 566       3.629  75.933  73.077  1.00  0.43           O  
ATOM   4586  CB  LYS A 566       5.633  75.521  74.871  1.00  0.43           C  
ATOM   4587  CG  LYS A 566       6.528  75.065  76.026  1.00  0.43           C  
ATOM   4588  CD  LYS A 566       7.029  76.134  77.014  1.00  0.43           C  
ATOM   4589  CE  LYS A 566       8.015  75.573  78.056  1.00  0.43           C  
ATOM   4590  NZ  LYS A 566       7.566  74.253  78.527  1.00  0.43           N  
ATOM   4591  N   GLY A 567       2.394  77.284  74.363  1.00  0.51           N  
ATOM   4592  CA  GLY A 567       1.462  77.679  73.329  1.00  0.51           C  
ATOM   4593  C   GLY A 567       1.360  79.167  73.386  1.00  0.51           C  
ATOM   4594  O   GLY A 567       1.631  79.779  74.416  1.00  0.51           O  
ATOM   4595  N   PHE A 568       0.975  79.813  72.276  1.00  0.34           N  
ATOM   4596  CA  PHE A 568       0.891  81.255  72.233  1.00  0.34           C  
ATOM   4597  C   PHE A 568      -0.327  81.798  72.962  1.00  0.34           C  
ATOM   4598  O   PHE A 568      -1.448  81.315  72.818  1.00  0.34           O  
ATOM   4599  CB  PHE A 568       0.878  81.755  70.770  1.00  0.34           C  
ATOM   4600  CG  PHE A 568       1.115  83.235  70.676  1.00  0.34           C  
ATOM   4601  CD1 PHE A 568       0.045  84.147  70.683  1.00  0.34           C  
ATOM   4602  CD2 PHE A 568       2.427  83.722  70.641  1.00  0.34           C  
ATOM   4603  CE1 PHE A 568       0.288  85.526  70.686  1.00  0.34           C  
ATOM   4604  CE2 PHE A 568       2.670  85.099  70.598  1.00  0.34           C  
ATOM   4605  CZ  PHE A 568       1.603  86.003  70.631  1.00  0.34           C  
ATOM   4606  N   LEU A 569      -0.111  82.877  73.721  1.00  0.41           N  
ATOM   4607  CA  LEU A 569      -1.138  83.662  74.341  1.00  0.41           C  
ATOM   4608  C   LEU A 569      -0.540  85.076  74.328  1.00  0.41           C  
ATOM   4609  O   LEU A 569       0.677  85.176  74.519  1.00  0.41           O  
ATOM   4610  CB  LEU A 569      -1.352  83.217  75.816  1.00  0.41           C  
ATOM   4611  CG  LEU A 569      -2.162  81.929  76.090  1.00  0.41           C  
ATOM   4612  CD1 LEU A 569      -1.881  81.371  77.502  1.00  0.41           C  
ATOM   4613  CD2 LEU A 569      -3.659  82.202  75.921  1.00  0.41           C  
ATOM   4614  N   PRO A 570      -1.272  86.171  74.092  1.00  0.43           N  
ATOM   4615  CA  PRO A 570      -0.756  87.546  74.135  1.00  0.43           C  
ATOM   4616  C   PRO A 570      -0.024  87.903  75.416  1.00  0.43           C  
ATOM   4617  O   PRO A 570      -0.580  87.685  76.489  1.00  0.43           O  
ATOM   4618  CB  PRO A 570      -1.997  88.433  73.935  1.00  0.43           C  
ATOM   4619  CG  PRO A 570      -2.991  87.537  73.192  1.00  0.43           C  
ATOM   4620  CD  PRO A 570      -2.674  86.129  73.693  1.00  0.43           C  
ATOM   4621  N   ASP A 571       1.227  88.399  75.303  1.00  0.44           N  
ATOM   4622  CA  ASP A 571       2.091  88.810  76.399  1.00  0.44           C  
ATOM   4623  C   ASP A 571       2.554  87.679  77.328  1.00  0.44           C  
ATOM   4624  O   ASP A 571       3.149  87.914  78.378  1.00  0.44           O  
ATOM   4625  CB  ASP A 571       1.494  90.008  77.182  1.00  0.44           C  
ATOM   4626  CG  ASP A 571       1.296  91.185  76.244  1.00  0.44           C  
ATOM   4627  OD1 ASP A 571       2.292  91.578  75.581  1.00  0.44           O  
ATOM   4628  OD2 ASP A 571       0.154  91.706  76.169  1.00  0.44           O  
ATOM   4629  N   VAL A 572       2.347  86.403  76.940  1.00  0.50           N  
ATOM   4630  CA  VAL A 572       2.694  85.267  77.785  1.00  0.50           C  
ATOM   4631  C   VAL A 572       3.887  84.508  77.230  1.00  0.50           C  
ATOM   4632  O   VAL A 572       4.780  84.100  77.969  1.00  0.50           O  
ATOM   4633  CB  VAL A 572       1.503  84.317  77.842  1.00  0.50           C  
ATOM   4634  CG1 VAL A 572       1.822  82.990  78.559  1.00  0.50           C  
ATOM   4635  CG2 VAL A 572       0.307  85.007  78.529  1.00  0.50           C  
ATOM   4636  N   HIS A 573       3.948  84.322  75.899  1.00  0.49           N  
ATOM   4637  CA  HIS A 573       5.043  83.630  75.247  1.00  0.49           C  
ATOM   4638  C   HIS A 573       5.254  84.287  73.913  1.00  0.49           C  
ATOM   4639  O   HIS A 573       4.289  84.624  73.233  1.00  0.49           O  
ATOM   4640  CB  HIS A 573       4.757  82.143  74.932  1.00  0.49           C  
ATOM   4641  CG  HIS A 573       4.806  81.257  76.122  1.00  0.49           C  
ATOM   4642  ND1 HIS A 573       6.024  80.964  76.705  1.00  0.49           N  
ATOM   4643  CD2 HIS A 573       3.812  80.566  76.726  1.00  0.49           C  
ATOM   4644  CE1 HIS A 573       5.743  80.103  77.658  1.00  0.49           C  
ATOM   4645  NE2 HIS A 573       4.419  79.822  77.711  1.00  0.49           N  
ATOM   4646  N   CYS A 574       6.527  84.442  73.515  1.00  0.47           N  
ATOM   4647  CA  CYS A 574       6.974  85.109  72.310  1.00  0.47           C  
ATOM   4648  C   CYS A 574       8.462  85.340  72.495  1.00  0.47           C  
ATOM   4649  O   CYS A 574       8.930  85.268  73.633  1.00  0.47           O  
ATOM   4650  CB  CYS A 574       6.298  86.487  71.987  1.00  0.47           C  
ATOM   4651  SG  CYS A 574       6.357  87.721  73.340  1.00  0.47           S  
ATOM   4652  N   PRO A 575       9.262  85.580  71.462  1.00  0.53           N  
ATOM   4653  CA  PRO A 575      10.608  86.120  71.608  1.00  0.53           C  
ATOM   4654  C   PRO A 575      10.733  87.387  72.435  1.00  0.53           C  
ATOM   4655  O   PRO A 575       9.961  88.321  72.238  1.00  0.53           O  
ATOM   4656  CB  PRO A 575      11.065  86.362  70.172  1.00  0.53           C  
ATOM   4657  CG  PRO A 575      10.296  85.331  69.349  1.00  0.53           C  
ATOM   4658  CD  PRO A 575       8.947  85.265  70.065  1.00  0.53           C  
ATOM   4659  N   THR A 576      11.713  87.458  73.345  1.00  0.52           N  
ATOM   4660  CA  THR A 576      11.913  88.599  74.217  1.00  0.52           C  
ATOM   4661  C   THR A 576      12.960  89.526  73.628  1.00  0.52           C  
ATOM   4662  O   THR A 576      13.780  89.140  72.797  1.00  0.52           O  
ATOM   4663  CB  THR A 576      12.324  88.170  75.624  1.00  0.52           C  
ATOM   4664  OG1 THR A 576      13.458  87.315  75.575  1.00  0.52           O  
ATOM   4665  CG2 THR A 576      11.180  87.359  76.250  1.00  0.52           C  
ATOM   4666  N   GLY A 577      12.946  90.812  74.034  1.00  0.58           N  
ATOM   4667  CA  GLY A 577      13.936  91.795  73.603  1.00  0.58           C  
ATOM   4668  C   GLY A 577      15.037  91.922  74.615  1.00  0.58           C  
ATOM   4669  O   GLY A 577      15.134  92.929  75.305  1.00  0.58           O  
ATOM   4670  N   ALA A 578      15.872  90.875  74.756  1.00  0.67           N  
ATOM   4671  CA  ALA A 578      17.039  90.867  75.624  1.00  0.67           C  
ATOM   4672  C   ALA A 578      18.124  91.907  75.252  1.00  0.67           C  
ATOM   4673  O   ALA A 578      18.374  92.104  74.061  1.00  0.67           O  
ATOM   4674  CB  ALA A 578      17.647  89.449  75.664  1.00  0.67           C  
ATOM   4675  N   PRO A 579      18.779  92.588  76.216  1.00  0.64           N  
ATOM   4676  CA  PRO A 579      19.853  93.496  75.814  1.00  0.64           C  
ATOM   4677  C   PRO A 579      21.071  93.537  76.746  1.00  0.64           C  
ATOM   4678  O   PRO A 579      21.912  94.409  76.533  1.00  0.64           O  
ATOM   4679  CB  PRO A 579      19.124  94.850  75.870  1.00  0.64           C  
ATOM   4680  CG  PRO A 579      18.287  94.758  77.150  1.00  0.64           C  
ATOM   4681  CD  PRO A 579      17.912  93.272  77.198  1.00  0.64           C  
ATOM   4682  N   ARG A 580      21.250  92.670  77.773  1.00  0.58           N  
ATOM   4683  CA  ARG A 580      22.364  92.828  78.723  1.00  0.58           C  
ATOM   4684  C   ARG A 580      23.630  92.059  78.386  1.00  0.58           C  
ATOM   4685  O   ARG A 580      24.637  92.165  79.083  1.00  0.58           O  
ATOM   4686  CB  ARG A 580      21.973  92.428  80.169  1.00  0.58           C  
ATOM   4687  CG  ARG A 580      20.874  93.316  80.767  1.00  0.58           C  
ATOM   4688  CD  ARG A 580      21.323  94.752  81.044  1.00  0.58           C  
ATOM   4689  NE  ARG A 580      20.109  95.591  81.334  1.00  0.58           N  
ATOM   4690  CZ  ARG A 580      19.354  95.484  82.433  1.00  0.58           C  
ATOM   4691  NH1 ARG A 580      19.737  94.771  83.484  1.00  0.58           N  
ATOM   4692  NH2 ARG A 580      18.199  96.138  82.491  1.00  0.58           N  
ATOM   4693  N   GLU A 581      23.651  91.300  77.286  1.00  0.53           N  
ATOM   4694  CA  GLU A 581      24.863  90.711  76.753  1.00  0.53           C  
ATOM   4695  C   GLU A 581      25.696  91.706  75.957  1.00  0.53           C  
ATOM   4696  O   GLU A 581      26.840  91.431  75.598  1.00  0.53           O  
ATOM   4697  CB  GLU A 581      24.527  89.534  75.805  1.00  0.53           C  
ATOM   4698  CG  GLU A 581      23.628  89.923  74.602  1.00  0.53           C  
ATOM   4699  CD  GLU A 581      22.141  90.013  74.927  1.00  0.53           C  
ATOM   4700  OE1 GLU A 581      21.400  90.418  74.005  1.00  0.53           O  
ATOM   4701  OE2 GLU A 581      21.741  89.700  76.084  1.00  0.53           O  
ATOM   4702  N   ALA A 582      25.127  92.883  75.618  1.00  0.65           N  
ATOM   4703  CA  ALA A 582      25.747  93.844  74.737  1.00  0.65           C  
ATOM   4704  C   ALA A 582      27.103  94.366  75.203  1.00  0.65           C  
ATOM   4705  O   ALA A 582      27.312  94.739  76.356  1.00  0.65           O  
ATOM   4706  CB  ALA A 582      24.794  95.030  74.477  1.00  0.65           C  
ATOM   4707  N   ILE A 583      28.064  94.436  74.268  1.00  0.63           N  
ATOM   4708  CA  ILE A 583      29.361  95.022  74.510  1.00  0.63           C  
ATOM   4709  C   ILE A 583      29.431  96.266  73.663  1.00  0.63           C  
ATOM   4710  O   ILE A 583      28.878  96.330  72.565  1.00  0.63           O  
ATOM   4711  CB  ILE A 583      30.552  94.098  74.249  1.00  0.63           C  
ATOM   4712  CG1 ILE A 583      30.596  93.539  72.809  1.00  0.63           C  
ATOM   4713  CG2 ILE A 583      30.498  92.970  75.301  1.00  0.63           C  
ATOM   4714  CD1 ILE A 583      31.842  92.694  72.521  1.00  0.63           C  
ATOM   4715  N   VAL A 584      30.070  97.301  74.214  1.00  0.63           N  
ATOM   4716  CA  VAL A 584      30.221  98.606  73.615  1.00  0.63           C  
ATOM   4717  C   VAL A 584      31.642  99.024  73.892  1.00  0.63           C  
ATOM   4718  O   VAL A 584      32.382  98.354  74.606  1.00  0.63           O  
ATOM   4719  CB  VAL A 584      29.289  99.671  74.200  1.00  0.63           C  
ATOM   4720  CG1 VAL A 584      27.825  99.314  73.877  1.00  0.63           C  
ATOM   4721  CG2 VAL A 584      29.547  99.869  75.710  1.00  0.63           C  
ATOM   4722  N   LYS A 585      32.073 100.159  73.344  1.00  0.58           N  
ATOM   4723  CA  LYS A 585      33.347 100.774  73.640  1.00  0.58           C  
ATOM   4724  C   LYS A 585      33.119 102.088  74.303  1.00  0.58           C  
ATOM   4725  O   LYS A 585      32.135 102.778  74.045  1.00  0.58           O  
ATOM   4726  CB  LYS A 585      33.942 101.135  72.297  1.00  0.58           C  
ATOM   4727  CG  LYS A 585      35.223 101.976  72.092  1.00  0.58           C  
ATOM   4728  CD  LYS A 585      36.506 101.145  72.150  1.00  0.58           C  
ATOM   4729  CE  LYS A 585      37.600 101.598  71.178  1.00  0.58           C  
ATOM   4730  NZ  LYS A 585      38.809 100.739  71.198  1.00  0.58           N  
ATOM   4731  N   ILE A 586      34.049 102.485  75.166  1.00  0.64           N  
ATOM   4732  CA  ILE A 586      33.983 103.763  75.809  1.00  0.64           C  
ATOM   4733  C   ILE A 586      35.291 104.465  75.522  1.00  0.64           C  
ATOM   4734  O   ILE A 586      36.340 103.833  75.389  1.00  0.64           O  
ATOM   4735  CB  ILE A 586      33.682 103.564  77.281  1.00  0.64           C  
ATOM   4736  CG1 ILE A 586      32.304 102.864  77.392  1.00  0.64           C  
ATOM   4737  CG2 ILE A 586      33.654 104.923  77.997  1.00  0.64           C  
ATOM   4738  CD1 ILE A 586      31.772 102.658  78.804  1.00  0.64           C  
ATOM   4739  N   THR A 587      35.234 105.796  75.337  1.00  0.61           N  
ATOM   4740  CA  THR A 587      36.385 106.653  75.120  1.00  0.61           C  
ATOM   4741  C   THR A 587      35.917 108.070  75.411  1.00  0.61           C  
ATOM   4742  O   THR A 587      34.717 108.360  75.363  1.00  0.61           O  
ATOM   4743  CB  THR A 587      36.965 106.513  73.712  1.00  0.61           C  
ATOM   4744  OG1 THR A 587      37.913 107.515  73.363  1.00  0.61           O  
ATOM   4745  CG2 THR A 587      35.830 106.574  72.692  1.00  0.61           C  
ATOM   4746  N   LYS A 588      36.859 108.961  75.776  1.00  0.62           N  
ATOM   4747  CA  LYS A 588      36.641 110.366  76.065  1.00  0.62           C  
ATOM   4748  C   LYS A 588      36.301 111.207  74.839  1.00  0.62           C  
ATOM   4749  O   LYS A 588      36.788 110.965  73.737  1.00  0.62           O  
ATOM   4750  CB  LYS A 588      37.892 110.968  76.755  1.00  0.62           C  
ATOM   4751  CG  LYS A 588      37.710 112.428  77.193  1.00  0.62           C  
ATOM   4752  CD  LYS A 588      38.851 112.969  78.055  1.00  0.62           C  
ATOM   4753  CE  LYS A 588      38.603 114.430  78.430  1.00  0.62           C  
ATOM   4754  NZ  LYS A 588      39.314 114.759  79.674  1.00  0.62           N  
ATOM   4755  N   ALA A 589      35.457 112.247  74.995  1.00  0.64           N  
ATOM   4756  CA  ALA A 589      35.246 113.222  73.955  1.00  0.64           C  
ATOM   4757  C   ALA A 589      36.368 114.220  73.666  1.00  0.64           C  
ATOM   4758  O   ALA A 589      37.063 114.700  74.560  1.00  0.64           O  
ATOM   4759  CB  ALA A 589      33.907 113.951  74.140  1.00  0.64           C  
ATOM   4760  N   GLU A 590      36.508 114.557  72.363  1.00  0.45           N  
ATOM   4761  CA  GLU A 590      37.361 115.611  71.832  1.00  0.45           C  
ATOM   4762  C   GLU A 590      36.458 116.758  71.292  1.00  0.45           C  
ATOM   4763  O   GLU A 590      36.122 117.597  72.130  1.00  0.45           O  
ATOM   4764  CB  GLU A 590      38.444 115.000  70.894  1.00  0.45           C  
ATOM   4765  CG  GLU A 590      39.534 115.999  70.421  1.00  0.45           C  
ATOM   4766  CD  GLU A 590      40.557 116.391  71.492  1.00  0.45           C  
ATOM   4767  OE1 GLU A 590      41.450 117.206  71.160  1.00  0.45           O  
ATOM   4768  OE2 GLU A 590      40.499 115.879  72.640  1.00  0.45           O  
ATOM   4769  N   PRO A 591      35.906 116.946  70.061  1.00  0.52           N  
ATOM   4770  CA  PRO A 591      35.140 118.169  69.792  1.00  0.52           C  
ATOM   4771  C   PRO A 591      33.669 118.006  70.156  1.00  0.52           C  
ATOM   4772  O   PRO A 591      32.934 117.270  69.492  1.00  0.52           O  
ATOM   4773  CB  PRO A 591      35.270 118.388  68.267  1.00  0.52           C  
ATOM   4774  CG  PRO A 591      35.571 117.001  67.696  1.00  0.52           C  
ATOM   4775  CD  PRO A 591      36.381 116.340  68.811  1.00  0.52           C  
ATOM   4776  N   GLY A 592      33.228 118.749  71.194  1.00  0.50           N  
ATOM   4777  CA  GLY A 592      31.848 118.902  71.643  1.00  0.50           C  
ATOM   4778  C   GLY A 592      31.132 119.998  70.904  1.00  0.50           C  
ATOM   4779  O   GLY A 592      31.172 121.158  71.294  1.00  0.50           O  
ATOM   4780  N   GLY A 593      30.437 119.655  69.806  1.00  0.53           N  
ATOM   4781  CA  GLY A 593      29.576 120.596  69.095  1.00  0.53           C  
ATOM   4782  C   GLY A 593      28.146 120.327  69.449  1.00  0.53           C  
ATOM   4783  O   GLY A 593      27.819 119.256  69.949  1.00  0.53           O  
ATOM   4784  N   LEU A 594      27.231 121.256  69.154  1.00  0.47           N  
ATOM   4785  CA  LEU A 594      25.817 121.004  69.379  1.00  0.47           C  
ATOM   4786  C   LEU A 594      25.084 120.791  68.063  1.00  0.47           C  
ATOM   4787  O   LEU A 594      24.242 119.898  67.972  1.00  0.47           O  
ATOM   4788  CB  LEU A 594      25.231 122.149  70.243  1.00  0.47           C  
ATOM   4789  CG  LEU A 594      25.893 122.204  71.644  1.00  0.47           C  
ATOM   4790  CD1 LEU A 594      25.474 123.438  72.443  1.00  0.47           C  
ATOM   4791  CD2 LEU A 594      25.591 120.949  72.471  1.00  0.47           C  
ATOM   4792  N   ASN A 595      25.504 121.531  67.009  1.00  0.38           N  
ATOM   4793  CA  ASN A 595      24.857 121.636  65.710  1.00  0.38           C  
ATOM   4794  C   ASN A 595      23.497 122.363  65.889  1.00  0.38           C  
ATOM   4795  O   ASN A 595      23.510 123.436  66.548  1.00  0.38           O  
ATOM   4796  CB  ASN A 595      24.835 120.256  64.985  1.00  0.38           C  
ATOM   4797  CG  ASN A 595      24.550 120.230  63.478  1.00  0.38           C  
ATOM   4798  OD1 ASN A 595      23.579 120.722  62.906  1.00  0.38           O  
ATOM   4799  ND2 ASN A 595      25.400 119.473  62.745  1.00  0.38           N  
ATOM   4800  OXT ASN A 595      22.452 121.869  65.400  1.00  0.38           O  
TER    4801      ASN A 595                                                      
END   
