# Supplementary material for: Metabolic capacity is maintained despite shifts in microbial diversity in estuary sediments
Source: ISME Commun. 2025 Oct 11;5(1):ycaf182. doi: 10.1093/ismeco/ycaf182 (PMC12687941; doi:10.1093/ismeco/ycaf182)
Supplement: Supplementary_Data_1_ycaf182 [file supplementary_data_1_ycaf182.zip › SWISS-MODEL/13_July_SF_Bin2_scaffold_20759_c1_11143024_1/models/01/info.json]

{"creation_date":"2023-03-29","ligands":[{"description":"IRON\/SULFUR CLUSTER","name":["SF4"],"number":"1","included":false,"model_binding_residues":[],"reason":{"bound":true,"relevant":true,"conserved_residues":false,"sterically_valid":false}},{"description":"IRON\/SULFUR CLUSTER","name":["SF4"],"number":"2","included":false,"model_binding_residues":[],"reason":{"bound":true,"relevant":true,"conserved_residues":false,"sterically_valid":false}},{"description":"IRON\/SULFUR CLUSTER","name":["SF4"],"number":"3","included":false,"model_binding_residues":[],"reason":{"bound":true,"relevant":true,"conserved_residues":false,"sterically_valid":false}},{"description":"IRON\/SULFUR CLUSTER","name":["SF4"],"number":"8","included":false,"model_binding_residues":[],"reason":{"bound":true,"relevant":true,"conserved_residues":false,"sterically_valid":false}},{"description":"FE3-S4 CLUSTER","name":["F3S"],"number":"4","included":false,"model_binding_residues":[],"reason":{"bound":true,"relevant":true,"conserved_residues":false,"sterically_valid":false}},{"description":"PHOSPHORIC ACID 4-(2-AMINO-4-OXO-3,4,5,6,-TETRAHYDRO-PTERIDIN-6-YL)-2-HYDROXY-3,4-DIMERCAPTO-BUT-3-EN-YL ESTER GUANYLATE ESTER","name":["MD1"],"number":"5","included":false,"model_binding_residues":[],"reason":{"bound":true,"relevant":true,"conserved_residues":false,"sterically_valid":false}},{"description":"PHOSPHORIC ACID 4-(2-AMINO-4-OXO-3,4,5,6,-TETRAHYDRO-PTERIDIN-6-YL)-2-HYDROXY-3,4-DIMERCAPTO-BUT-3-EN-YL ESTER GUANYLATE ESTER","name":["MD1"],"number":"6","included":false,"model_binding_residues":[],"reason":{"bound":true,"relevant":true,"conserved_residues":false,"sterically_valid":false}},{"description":"MOLYBDENUM ATOM","name":["MO"],"number":"7","included":false,"model_binding_residues":[],"reason":{"bound":true,"relevant":true,"conserved_residues":false,"sterically_valid":false}},{"description":"PROTOPORPHYRIN IX CONTAINING FE","name":["HEM"],"number":"9","included":false,"model_binding_residues":[],"reason":{"bound":true,"relevant":true,"conserved_residues":false,"sterically_valid":false}},{"description":"CALCIUM ION","name":["CA"],"number":"10","included":false,"model_binding_residues":[],"reason":{"bound":true,"relevant":true,"conserved_residues":false,"sterically_valid":false}},{"description":"CALCIUM ION","name":["CA"],"number":"11","included":false,"model_binding_residues":[],"reason":{"bound":true,"relevant":true,"conserved_residues":false,"sterically_valid":false}}],"mod_engine":"PROMOD3","pred_lddt":0.6862618828192,"mdlchain_butpl_map":{"B":"7b04.1.B"},"mdl_smtl_map":{"B":"B"},"tpl_info":{"7b04.1.B":{"origin":"reference database","label_asym_id":"B","label_smtl_id":"B","entity_type":"polymer","entity_id":"2"}},"major_issues":null,"oligo":{"based_on":"prediction","state":"monomer","state_bu":"hetero-1-1-1-mer","state_tpl":"monomer","qs_prediction":"0.000","qs_conserved":"not conserved","chains_to_mdl":1,"res_to_mdl":616},"modified_template":false,"residue_range":[{"chain_name":"B","residue_from":"1","residue_to":"624"}],"chain_subprj_list":null,"templates":["52e3cba5aab6129db91f33afaad0fd2db87ca337"],"aln_map":{"B":[["target","LARDIAKVPGTTLFAIGMGPNQFFNNDNKDRTQFLLAALTGNIGKIAGNIGSYAGNYRVAMFN-------GVPQYIAENPFDIELD---GAKPARPKLYWRAEPAHYYNHEDHPL-----KMGKTMITGKTHMPTPTKSLWFANANSILGNVKWHFNTVVNVLPKMEMIAVQEWWWSTSCEWADIVFAVDAWSELKHPDMCSSVTNPFLTVFPRTPLERPFDTRGDIECLDLVGKQLAKRTGDRRFADMWKFVEEKKVEVYLQRILDHSSNTKGFKFPELEEKAKKGIP--ALMMTRTNPKTVGYEQVYDSRPWYTKTGRLEFYREEDEFIEAGENLPVHREPIDSTFYEPNVIVAPAHPFIKAKGPEAYGVKVDDFDNETRQGRNIVKTWEETKKTVHPLAKDGYKFVFHTPKYRHGAHTMPVDTDMVAMLFGPFGDIYRHDKRQPFAAEGYVDIHPDDAKALNIEDGDYVWIDSDPSDRPFRGWQKNDKDYKFSRLLCRARYYPGTPRGITRMWFNMYGATPGSVEGHESRKDGLAKNPRTGYQAMFRSGSHQSATRGWLKPTWMTDSLVRKELFGHAVNKGFLPDVHCPTGAPREAIVKITKAEPGGLNAKGLWRPAALGLRPKYENDKMKDYLAGKFTLAANPKKGGKK",0],["pdb_id=7b04, chain=B, assembly_id=1, offset=510 atoms","LAKDIATIKPVAIH-YGEGVNHYFHATLMNRSYYLPVMLTGNVGYFGSGSHTWAGNYKAGNFQASKWSGPGFYGWVAEDVFKPNLDPYASAKDLNIKGRALDEEVAYWNHSERPLIVNTPKYGRKVFTGKTHMPSPTKVLWFTNVN-LINNAKHVYQMLKNVNPNIEQIMSTDIEITGSIEYADFAFPANSWVEFQEFEITNSCSNPFIQIWGKTGITPVYESKDDVKILAGMASKLGELLRDKRFEDNWKFAIEGRASVYINRLLDGSTTMKGYTCEDILN-GKYGEPGVAMLLFRTYPRHPFWEQVHESLPFYTPTGRLQAYNDEPEIIEYGENFIVHREGPEATPYLPNAIVS-TNPYIR---PDDYGIPENAEYWEDRTVRNIKKSWEETKKTKNFLWEKGYHFYCVTPKSRHTVHSQWAVTDWNFIWNNNFGDPYRMDKRMPGVGEHQIHIHPQAARDLGIEDGDYVYVDANPADRPYEGWKPNDSFYKVSRLMLRAKYNPAYPYNCTMMKHSAWISSDKTVQAHETRPDGRALSP-SGYQSSFRYGSQQSITRDWSMPMHQLDSLFHKAKIGMKFIFGFEADNHCINTVPKETLVKITKAENGGMGGKGVWDPVKTGYTAGNENDFMKKFLNGEL------------",483]]},"plip":{},"qmean_values":{"global_scores":{"qmean4_norm_score":0.5945680697057206,"qmean4_z_score":-4.830509215453781,"qmean6_norm_score":0.5787771896689199,"qmean6_z_score":-4.372304143157375,"interaction_norm_score":-0.007147130447690095,"interaction_z_score":-3.4383789856412035,"cbeta_norm_score":-0.0020865353079641815,"cbeta_z_score":-3.2989969368902368,"packing_norm_score":-0.2659928540962984,"packing_z_score":-1.8129251633102819,"torsion_norm_score":0.060676899503713716,"torsion_z_score":-3.51209868562993,"ss_agreement_norm_score":0.3714505021687215,"ss_agreement_z_score":-2.454787505494007,"acc_agreement_norm_score":0.6233974358974359,"acc_agreement_z_score":-0.8502452383347084,"avg_local_score":0.6448842833932623,"avg_local_score_error":0.053},"local_scores":{"B":[0.6963670131698529,0.7567369328656585,0.6002604226476314,0.6683590233998313,0.6798705886431964,0.7240984859032726,0.6331387658722935,0.6787363702063234,0.6692028679515459,0.649019808013178,0.4956896680469381,0.42583919892584227,0.36555044592629327,0.29897233724587535,0.3784428055043908,0.36320828189035903,0.40792638947391147,0.5635530354055451,0.7733994355531437,0.7655636933826698,0.7374185420654511,0.7414971518675656,0.7731338624932564,0.782511646211516,0.7763352541576225,0.7606090758687234,0.7876597573234261,0.7658195091131257,0.7364508597020657,0.7604450942735401,0.6989602996736298,0.7445631124520775,0.7082134452575758,0.6944444271186342,0.705572874724063,0.6874713200461373,0.7431638741324308,0.7344337205479571,0.6707776357732681,0.6971986417482836,0.7407865146556797,0.6846766908982604,0.6986146050641894,0.7032562137861547,0.626309895939704,0.5920890995462756,0.633215058256406,0.6946483007698661,0.6693995811576527,0.6701251816158277,0.692373798840052,0.677882279088973,0.6122874474464771,0.6378602557086244,0.6069119192440404,0.6235289678757197,0.6066419886769822,0.6055565296563328,0.6912047745083113,0.7462785128895092,0.615451063598671,0.612097017881713,0.6020740843157634,0.33626160431258567,0.6121295896903207,0.5173135469656874,0.5136182703544859,0.5049753175850453,0.4967591193392916,0.4402268993028852,0.4739375626615279,0.4272124070247039,0.4804218804403758,0.4526695871519379,0.5071107800673031,0.4770899355435023,0.42034189104074365,0.2912147529497847,0.296383327174466,0.3257738478520963,0.30290856080172607,0.29257864011502255,0.30142958152537347,0.312916119401426,0.28845788447614595,0.30794766853055067,0.28501781516091657,0.2120421322314976,0.19171172100437245,0.1725730458369822,0.16875385063636295,0.22771925710867064,0.2729789882316732,0.6556896802153842,0.5866756234776157,0.567415843111853,0.5685123725220134,0.505624698070521,0.5642031353774007,0.5871181354489657,0.5792888785661015,0.5636917128634304,0.6027707219644071,0.3327922151969134,0.24973206525229547,0.2308532837758846,0.16933732874512875,0.24105025611427253,0.4953447533958094,0.515892793621413,0.535542543536466,0.6014748466192508,0.6685170676532404,0.65708349381258,0.6027738412961656,0.6527630605587299,0.6243908007960773,0.6140794496815674,0.6705125772981606,0.6880515019272859,0.7050331192528216,0.7082819499145983,0.6837589383231242,0.74209179667204,0.7158215400678151,0.7152848923162008,0.7454846184545707,0.7617136856710197,0.5879851055632602,0.38812659236529384,0.34127677742778983,0.44209849538363355,0.45227706225355707,0.33862589775467283,0.40616724053069986,0.3844260646520569,0.40883595309788,0.3164540929937979,0.3076167924558173,0.34567327626062805,0.3481267581212181,0.34359286127129995,0.4313142597892834,0.41900520364852517,0.42444313539397,0.4723863066904458,0.36173297671920246,0.6768337358293591,0.7386542266430695,0.6528493022527486,0.6738152140310982,0.6664024964344716,0.7121826322836071,0.7344972876281555,0.7871354558480622,0.7849695126233643,0.772758264795686,0.7486268828865018,0.735324938124799,0.730374711971068,0.7317155812532019,0.7446618185265188,0.6914003918524408,0.7213036141027331,0.750784933592212,0.71190558951305,0.6854895732661676,0.738712452428911,0.7467178552108849,0.7787193005027363,0.8197891344170701,0.7956831038435594,0.8260104769809463,0.8019173409068789,0.7588729028728873,0.7416799057860417,0.6613579795522091,0.6620437855081142,0.6593203744493878,0.717958727573061,0.6817074307469521,0.6108184119911324,0.6212099961002966,0.739724363184156,0.6844686065767284,0.7073566276947464,0.7213322688956603,0.7117929982669828,0.6542082972344007,0.647882120920102,0.6677218084563432,0.692166136665342,0.6374857528188183,0.6901583406484341,0.696716242355151,0.7289192641270307,0.6272261128650577,0.622004490572891,0.5171901027155923,0.5802581852467715,0.6080780754612272,0.6658349396053935,0.660152500627522,0.6374036772840803,0.6938870301243233,0.6942215021531216,0.7469705478899181,0.7554014870187032,0.7018225298362362,0.7907299952683647,0.7861723578477722,0.7671034980084459,0.7603880709242695,0.8106489462180173,0.8055046293182268,0.7847054310718543,0.7747397953052504,0.76955836789445,0.7768860711946414,0.729995379955861,0.7678949071437088,0.739653734425161,0.7129066899056903,0.7088640954357341,0.595356309584648,0.7077041801863602,0.6929742771280547,0.6733578765808816,0.5980329459996953,0.5636917223678036,0.6246438108447265,0.6571147634060674,0.5803278656774081,0.5450744806378292,0.6001252392110974,0.6611182973143661,0.6313349932616706,0.7134386037239698,0.63486358519835,0.6292890927062775,0.6199018728565828,0.686697188753427,0.7470362725953933,0.7081244683673157,0.7146211756077107,0.6493478222327536,0.7194636045652799,0.6893122678615544,0.5828516978196552,0.6693511850375277,0.6944381080151398,0.6188895726295884,0.5552661138434615,0.6498733876536801,0.6629333022686613,0.6365404446632373,0.6549629909704467,0.617762787345653,0.7137050761774532,0.6523051745121583,0.6782740706055926,0.7032398492701571,0.6889914188358605,0.6160518051660205,0.632551806477319,0.5779855146901475,0.5231668443158226,0.4428985616543829,0.3603162195027279,0.18935293938071862,0.2065077551818812,0.25683656226585105,0.3817754553799359,0.4706232598586896,0.3774068184106543,0.41032229797082886,0.4403509873133612,0.3766728870025055,0.3249876609439725,0.5108397659377475,0.58248491432466,0.5589895098960069,0.5908369156336194,0.5658461093910936,0.581594520472523,0.6142874091788212,0.6718476534883153,0.5860881571621476,0.6002749987708031,0.626711735296506,0.6656933189359755,0.5636119405952427,0.6130677810136739,0.6519289912205066,0.5982562245363403,0.7340844230732284,0.6201405397177946,0.6289528349232592,0.7057633096775173,0.7029994038174087,0.7545018259624123,0.761506253240612,0.6283920697987624,0.6535426334365949,0.6606571829588695,0.6402031114776926,0.6444358174790906,0.629009403840118,0.6482497230818589,0.6721446081055573,0.6487275446003966,0.6011211773757866,0.6566139438945836,0.6092424652802292,0.603437180067518,0.7126849050321796,0.6878475225598414,0.7116274254752141,0.6650675631679215,0.6895722284899144,0.6792934477638012,0.7288824493780468,0.6799659505396726,0.6690842973090123,0.7114394555926797,0.7664381358155894,0.7397404772604954,0.7414144893166937,0.7027791649502314,0.6978546313039734,0.6052875360617036,0.614658281170527,0.6609162482946991,0.708926310361718,0.7072906580102467,0.6970226893536303,0.7020300533492918,0.6794907138501229,0.5597871261910774,0.21192630857311612,0.3172815227033492,0.4958769097022836,0.46905573785748567,0.5497817064513663,0.3176821489210949,0.32317344975655976,0.32126567091887365,0.3207086703600581,0.36510542266369633,0.6331916291291964,0.625638121835182,0.6908081071702925,0.5937385033329705,0.640869007592538,0.6324408827509688,0.5996420150604352,0.6183304993209613,0.6225402546610358,0.6089623124614493,0.5979085468964074,0.6191856077956795,0.6522910310046217,0.6617594060571101,0.6522667206490513,0.6233146652885048,0.708619606174648,0.700514388378512,0.6221707184788681,0.6266482635474762,0.6141041625283915,0.6347897641870665,0.5684126835486164,0.5553611997998886,0.5136256308415228,0.594746587376363,0.5720909960771154,0.6297286042921874,0.6023309967395624,0.6026009940901238,0.6664288419205157,0.6125367322638576,0.5895864675267487,0.6113760954256984,0.7194844767312093,0.6945411394871316,0.6646193078968686,0.7156342621930462,0.7784563130209606,0.7313478101602716,0.7141935738295601,0.7587907405015775,0.7828925533239642,0.7583468325240915,0.7617564886372101,0.7731588039160526,0.7627858891582984,0.6743080198205592,0.6486657119958523,0.5805813879866668,0.6131893173962749,0.6730072951328492,0.6838791758284432,0.6419478394124296,0.7132654814483943,0.644740879473102,0.6722334072621683,0.7056764372315558,0.6939433463116131,0.6526646315263033,0.6572002227803457,0.6226325211449675,0.6852854672221463,0.6913211144592653,0.6371686278636755,0.6132014318786557,0.621179326966533,0.7002525460967193,0.7006911423970871,0.6906936739016314,0.6568114076449323,0.6342296982616457,0.5463855049581147,0.5648549855861538,0.6150509890618887,0.6144192670517621,0.6697379504405339,0.6674232449246843,0.681900757743006,0.6633153579472367,0.6959233688243273,0.6574998025088337,0.6967047911422375,0.7178457183526843,0.7644756551936902,0.8368848189397363,0.8448117312561997,0.8311802200662597,0.8249641750144281,0.8002722396163845,0.7791484937919647,0.8055072940226337,0.7626410235773003,0.7539821739156342,0.8154898330766771,0.7059517556936403,0.8051628137590424,0.7389106915018667,0.7466718012220449,0.7713460782461358,0.7795315830250791,0.8303464645394351,0.8448673969379062,0.841990739874158,0.8455755297493257,0.8404512289220181,0.7896461371306221,0.7924225835352096,0.7697067417171543,0.7722213911070109,0.7248054552878718,0.7503503042638572,0.6983179115366215,0.7204789949043422,0.6858251482471093,0.7514179950609816,0.7081724711826377,0.6358744736316786,0.6580293796499045,0.611435603079835,0.6646345523126495,0.6299610204105199,0.6681628599213717,0.6382724746070683,0.6383430586532739,0.6732026148861251,0.6498464020140828,0.6915473584231844,0.7119862116563906,0.7226487926523704,0.6940651693903359,0.8184386263213718,0.8248302554473624,0.8187563769115739,0.7880038576898402,0.8558749733324594,0.7854255794321865,0.8048741182191417,0.7735390477011016,0.7556245429454453,0.8146616322878448,0.7884839141357931,0.793867950288286,0.701819812597079,0.782932534885544,0.7865504139859336,0.8158459188857496,0.7707055478522504,0.7965383445145416,0.7354749304664676,0.7209749064031798,0.6581053336436579,0.7325168461985572,0.6945290288996254,0.7375028380223261,0.7381209130635022,0.6844884719938252,0.7006657998560405,0.7285843084560952,0.6775032103566905,0.7528614295314954,0.7023160998512776,0.7279898278472775,0.7209330254461939,0.7142573119641323,0.6945902228676645,0.6702905208809985,0.7189681503387766,0.6792277380085389,0.7290694882166854,0.7207967227621893,0.7853263371242968,0.7060285313468373,0.6392831742451697,0.5036821034818344,0.20017165343843574,0.646930554385517,0.7002029148910472,0.6871925561754301,0.7096311537048509,0.7683033848642187,0.7219230626633455,0.7397842356474543,0.7193780476967224,0.7830421168945779,0.783146482813063,0.7735906537244982,0.7532609956659432,0.744158691458227,0.7663009501539149,0.7824843100196123,0.7635653890142411,0.6690353714379963,0.7272636835663402,0.6892048401291813,0.7386761969083665,0.7318161906821007,0.7164708089440515,0.7438318004661715,0.7104175022356406,0.7014923014682282,0.7328373199663332,0.7158101091079627,0.7133805270794062,0.7215545244947402,0.691531917572071,0.6236237658156737,0.6506738138876115,0.6649269545415164,0.7086645932320037,0.6794287079577097,0.6435133247273148,0.610835500154554,0.6441484087808392,0.6524367199753142,0.6199566080866283,0.6583061500397842,0.7167897983035486,0.6549728144259301,0.6531759889474568,0.6056972046303256,0.6323731020240092,0.6914183888549342,0.7009591078204122,0.7138330024647177,0.7389632555568576,0.7450531081112359,0.6988738171028142,0.7786713115021325,0.7407270864652542,0.6970400867807953,0.7556466443151906,0.763417099123168,0.73334554015897,0.792172566709107,0.7599491270382506,0.7723311164262796,0.7657976918544009,0.7469659294979305,0.7910631731316666,0.7576766786868915,0.7123035532513671,0.734707243639132,0.7180425812357961,0.6569803619641466,0.6257085667414456,0.7102668734648048,0.6522021562496048,0.720180165058243,0.7133575788664863,0.6680156567287995,0.6188831157291925,0.6763778253845006,0.7104304623764386,0.6842330772150415,0.660999810553529,0.6972103138244546,0.6911441194747675,0.6402100428820247,0.6939293590538345,0.6586846959836486,0.6469861194377685,0.6732631096106425,0.7461093473472921,0.7917505537340537,0.7540357621021904,0.7381730675650076,0.7249514075877785,0.7001015314160016,0.690803948168348,0.7153668739158389,0.7328515956377303,0.6715760591327444,0.5429093882662197,0.4977180139624429,null,null,null,null,null,null,null,null,null,null,null,null]},"qmean_version":"4.3.0"},"membrane":{"is_transmem":false,"mem_param":{},"transfer":{"biounit_is_transmem":false,"coverage":0.0}}}
