# Supplementary material for: Metabolic capacity is maintained despite shifts in microbial diversity in estuary sediments
Source: ISME Commun. 2025 Oct 11;5(1):ycaf182. doi: 10.1093/ismeco/ycaf182 (PMC12687941; doi:10.1093/ismeco/ycaf182)
Supplement: Supplementary_Data_1_ycaf182 [file supplementary_data_1_ycaf182.zip › SWISS-MODEL/13_July_SF_Bin2_scaffold_20759_c1_11143024_1/models/01/model.pdb]

TITLE     SWISS-MODEL SERVER (https://swissmodel.expasy.org)
TITLE    2 13_July_SF_Bin2_scaffold_20759_c1_1114-3024_1
EXPDTA    THEORETICAL MODEL (SWISS-MODEL SERVER)
AUTHOR    SWISS-MODEL SERVER (SEE REFERENCE IN JRNL Records)
REVDAT   1   29-MAR-23 1MOD    1       19:56
JRNL        AUTH   A.WATERHOUSE,M.BERTONI,S.BIENERT,G.STUDER,G.TAURIELLO,
JRNL        AUTH 2 R.GUMIENNY,F.T.HEER,T.A.P.DE BEER,C.REMPFER,L.BORDOLI,
JRNL        AUTH 3 R.LEPORE,T.SCHWEDE
JRNL        TITL   SWISS-MODEL: HOMOLOGY MODELLING OF PROTEIN STRUCTURES AND
JRNL        TITL 2 COMPLEXES
JRNL        REF    NUCLEIC.ACIDS.RES..           V.  46 W296  2018
JRNL        PMID   29788355
JRNL        DOI    10.1093/nar/gky427
REMARK   1
REMARK   1 REFERENCE 1
REMARK   1  AUTH   S.BIENERT,A.WATERHOUSE,T.A.P.DE BEER,G.TAURIELLO,G.STUDER,
REMARK   1  AUTH 2 L.BORDOLI,T.SCHWEDE
REMARK   1  TITL   THE SWISS-MODEL REPOSITORY - NEW FEATURES AND FUNCTIONALITY
REMARK   1  REF    NUCLEIC.ACIDS.RES..           V.  45       2017
REMARK   1  REFN                   ISSN 0305-1048
REMARK   1  PMID   27899672
REMARK   1  DOI    10.1093/nar/gkw1132
REMARK   1
REMARK   1 REFERENCE 2
REMARK   1  AUTH   N.GUEX,M.C.PEITSCH,T.SCHWEDE
REMARK   1  TITL   AUTOMATED COMPARATIVE PROTEIN STRUCTURE MODELING WITH
REMARK   1  TITL 2 SWISS-MODEL AND SWISS-PDBVIEWER: A HISTORICAL PERSPECTIVE
REMARK   1  REF    ELECTROPHORESIS               V.  30       2009
REMARK   1  REFN                   ISSN 0173-0835
REMARK   1  PMID   19517507
REMARK   1  DOI    10.1002/elps.200900140
REMARK   1
REMARK   1 REFERENCE 3
REMARK   1  AUTH   G.STUDER,G.TAURIELLO,S.BIENERT,M.BIASINI,N.JOHNER,T.SCHWEDE
REMARK   1  TITL   PROMOD3 - A VERSATILE HOMOLOGY MODELLING TOOLBOX
REMARK   1  REF    PLOS COMP. BIOL.              V.  17       2021
REMARK   1  REFN                   ISSN 
REMARK   1  PMID   33507980
REMARK   1  DOI    https://doi.org/10.1371/journal.pcbi.1008667
REMARK   1
REMARK   1 REFERENCE 4
REMARK   1  AUTH   G.STUDER,C.REMPFER,A.WATERHOUSE,R.GUMIENNY,J.HAAS,T.SCHWEDE
REMARK   1  TITL   QMEANDISCO - DISTANCE CONSTRAINTS APPLIED ON MODEL QUALITY 
REMARK   1  TITL 2 ESTIMATION
REMARK   1  REF    BIOINFORMATICS                V.  36       2020
REMARK   1  REFN                   ISSN 
REMARK   1  PMID   31697312
REMARK   1  DOI    https://doi.org/10.1093/bioinformatics/btz828
REMARK   1
REMARK   1 REFERENCE 5
REMARK   1  AUTH   P.BENKERT,M.BIASINI,T.SCHWEDE
REMARK   1  TITL   TOWARD THE ESTIMATION OF THE ABSOLUTE QUALITY OF INDIVIDUAL
REMARK   1  TITL 2 PROTEIN STRUCTURE MODELS
REMARK   1  REF    BIOINFORMATICS                V.  27       2011
REMARK   1  REFN                   ISSN 1367-4803
REMARK   1  PMID   21134891
REMARK   1  DOI    10.1093/bioinformatics/btq662
REMARK   1
REMARK   1 REFERENCE 6
REMARK   1  AUTH   M.BERTONI,F.KIEFER,M.BIASINI,L.BORDOLI,T.SCHWEDE
REMARK   1  TITL   MODELING PROTEIN QUATERNARY STRUCTURE OF HOMO- AND
REMARK   1  TITL 2 HETERO-OLIGOMERS BEYOND BINARY INTERACTIONS BY HOMOLOGY
REMARK   1  REF    SCI.REP.                      V.   7       2017
REMARK   1  REFN                   ISSN
REMARK   1  PMID   28874689
REMARK   1  DOI    10.1038/s41598-017-09654-8
REMARK   1
REMARK   1 DISCLAIMER
REMARK   1 The SWISS-MODEL SERVER produces theoretical models for proteins.
REMARK   1 The results of any theoretical modelling procedure is
REMARK   1 NON-EXPERIMENTAL and MUST be considered with care. These models may
REMARK   1 contain significant errors. This is especially true for automated
REMARK   1 modeling since there is no human intervention during model
REMARK   1 building. Please read the header section and the logfile carefully
REMARK   1 to know what templates and alignments were used during the model
REMARK   1 building process. All information by the SWISS-MODEL SERVER is
REMARK   1 provided "AS-IS", without any warranty, expressed or implied.
REMARK   2
REMARK   2 COPYRIGHT NOTICE
REMARK   2 This SWISS-MODEL protein model is copyright. It is produced by the
REMARK   2 SWISS-MODEL server, developed by the Computational Structural
REMARK   2 Biology Group at the SIB Swiss Institute of Bioinformatics at the
REMARK   2 Biozentrum, University of Basel (https://swissmodel.expasy.org). This
REMARK   2 model is licensed under the CC BY-SA 4.0 Creative Commons
REMARK   2 Attribution-ShareAlike 4.0 International License
REMARK   2 (https://creativecommons.org/licenses/by-sa/4.0/legalcode), i.e. you
REMARK   2 can copy and redistribute the model in any medium or format,
REMARK   2 transform and build upon the model for any purpose, even
REMARK   2 commercially, under the following terms:
REMARK   2 Attribution - You must give appropriate credit, provide a link to
REMARK   2 the license, and indicate if changes were made. You may do so in any
REMARK   2 reasonable manner, but not in any way that suggests the licensor
REMARK   2 endorses you or your use. When you publish, patent or distribute
REMARK   2 results that were fully or partially based on the model, please cite
REMARK   2 the corresponding papers mentioned under JRNL.
REMARK   2 ShareAlike - If you remix, transform, or build upon the material,
REMARK   2 you must distribute your contributions under the same license as the
REMARK   2 original.
REMARK   2 No additional restrictions - you may not apply legal terms or
REMARK   2 technological measures that legally restrict others from doing
REMARK   2 anything the license permits.
REMARK   2 Find a human-readable summary of (and not a substitute for) the
REMARK   2 CC BY-SA 4.0 license at this link:
REMARK   2 https://creativecommons.org/licenses/by-sa/4.0/
REMARK   3 
REMARK   3 MODEL INFORMATION
REMARK   3  ENGIN   PROMOD3
REMARK   3  VERSN   3.2.1
REMARK   3  OSTAT   monomer
REMARK   3  OSRSN   PREDICTION
REMARK   3  QSPRD   0.000
REMARK   3  GMQE    0.69
REMARK   3  QMNV    4.3.0
REMARK   3  QMNDG   0.64
REMARK   3  MODT    FALSE
REMARK   3 
REMARK   3 TEMPLATE 1
REMARK   3  PDBID   7b04
REMARK   3  CHAIN   B
REMARK   3  MMCIF   B
REMARK   3  PDBV    2023-03-17
REMARK   3  SMTLE   7b04.1.B
REMARK   3  SMTLV   2023-03-23
REMARK   3  MTHD    X-RAY DIFFRACTION 2.97 A
REMARK   3  FOUND   BLAST
REMARK   3  GMQE    0.73
REMARK   3  SIM     0.40
REMARK   3  SID     41.23
REMARK   3  OSTAT   monomer
REMARK   3  LIGND   SF4
REMARK   3  LIGND 2 SF4
REMARK   3  LIGND 3 SF4
REMARK   3  LIGND 4 SF4
REMARK   3  LIGND 5 F3S
REMARK   3  LIGND 6 MD1
REMARK   3  LIGND 7 MD1
REMARK   3  LIGND 8 MO
REMARK   3  LIGND 9 HEM
REMARK   3  LIGND 10 CA
REMARK   3  LIGND 11 CA
REMARK   3  ALN B TRG LARDIAKVPGTTLFAIGMGPNQFFNNDNKDRTQFLLAALTGNIGKIAGNIGSYAGNYR
REMARK   3  ALN B TRG VAMFN-------GVPQYIAENPFDIELD---GAKPARPKLYWRAEPAHYYNHEDHPL-
REMARK   3  ALN B TRG ----KMGKTMITGKTHMPTPTKSLWFANANSILGNVKWHFNTVVNVLPKMEMIAVQEW
REMARK   3  ALN B TRG WWSTSCEWADIVFAVDAWSELKHPDMCSSVTNPFLTVFPRTPLERPFDTRGDIECLDL
REMARK   3  ALN B TRG VGKQLAKRTGDRRFADMWKFVEEKKVEVYLQRILDHSSNTKGFKFPELEEKAKKGIP-
REMARK   3  ALN B TRG -ALMMTRTNPKTVGYEQVYDSRPWYTKTGRLEFYREEDEFIEAGENLPVHREPIDSTF
REMARK   3  ALN B TRG YEPNVIVAPAHPFIKAKGPEAYGVKVDDFDNETRQGRNIVKTWEETKKTVHPLAKDGY
REMARK   3  ALN B TRG KFVFHTPKYRHGAHTMPVDTDMVAMLFGPFGDIYRHDKRQPFAAEGYVDIHPDDAKAL
REMARK   3  ALN B TRG NIEDGDYVWIDSDPSDRPFRGWQKNDKDYKFSRLLCRARYYPGTPRGITRMWFNMYGA
REMARK   3  ALN B TRG TPGSVEGHESRKDGLAKNPRTGYQAMFRSGSHQSATRGWLKPTWMTDSLVRKELFGHA
REMARK   3  ALN B TRG VNKGFLPDVHCPTGAPREAIVKITKAEPGGLNAKGLWRPAALGLRPKYENDKMKDYLA
REMARK   3  ALN B TRG GKFTLAANPKKGGKK
REMARK   3  ALN B TPL LAKDIATIKPVAIH-YGEGVNHYFHATLMNRSYYLPVMLTGNVGYFGSGSHTWAGNYK
REMARK   3  ALN B TPL AGNFQASKWSGPGFYGWVAEDVFKPNLDPYASAKDLNIKGRALDEEVAYWNHSERPLI
REMARK   3  ALN B TPL VNTPKYGRKVFTGKTHMPSPTKVLWFTNVN-LINNAKHVYQMLKNVNPNIEQIMSTDI
REMARK   3  ALN B TPL EITGSIEYADFAFPANSWVEFQEFEITNSCSNPFIQIWGKTGITPVYESKDDVKILAG
REMARK   3  ALN B TPL MASKLGELLRDKRFEDNWKFAIEGRASVYINRLLDGSTTMKGYTCEDILN-GKYGEPG
REMARK   3  ALN B TPL VAMLLFRTYPRHPFWEQVHESLPFYTPTGRLQAYNDEPEIIEYGENFIVHREGPEATP
REMARK   3  ALN B TPL YLPNAIVS-TNPYIR---PDDYGIPENAEYWEDRTVRNIKKSWEETKKTKNFLWEKGY
REMARK   3  ALN B TPL HFYCVTPKSRHTVHSQWAVTDWNFIWNNNFGDPYRMDKRMPGVGEHQIHIHPQAARDL
REMARK   3  ALN B TPL GIEDGDYVYVDANPADRPYEGWKPNDSFYKVSRLMLRAKYNPAYPYNCTMMKHSAWIS
REMARK   3  ALN B TPL SDKTVQAHETRPDGRALSP-SGYQSSFRYGSQQSITRDWSMPMHQLDSLFHKAKIGMK
REMARK   3  ALN B TPL FIFGFEADNHCINTVPKETLVKITKAENGGMGGKGVWDPVKTGYTAGNENDFMKKFLN
REMARK   3  ALN B TPL GEL------------
REMARK   3  ALN B OFF 510
ATOM      1  N   LEU B   1     135.875  80.258  81.740  1.00  0.70           N  
ATOM      2  CA  LEU B   1     134.467  80.260  82.255  1.00  0.70           C  
ATOM      3  C   LEU B   1     134.005  78.920  82.774  1.00  0.70           C  
ATOM      4  O   LEU B   1     133.408  78.857  83.838  1.00  0.70           O  
ATOM      5  CB  LEU B   1     133.499  80.734  81.145  1.00  0.70           C  
ATOM      6  CG  LEU B   1     132.060  80.977  81.649  1.00  0.70           C  
ATOM      7  CD1 LEU B   1     132.020  81.952  82.838  1.00  0.70           C  
ATOM      8  CD2 LEU B   1     131.176  81.491  80.506  1.00  0.70           C  
ATOM      9  N   ALA B   2     134.334  77.796  82.087  1.00  0.76           N  
ATOM     10  CA  ALA B   2     133.984  76.464  82.537  1.00  0.76           C  
ATOM     11  C   ALA B   2     134.541  76.130  83.911  1.00  0.76           C  
ATOM     12  O   ALA B   2     133.849  75.596  84.769  1.00  0.76           O  
ATOM     13  CB  ALA B   2     134.537  75.443  81.520  1.00  0.76           C  
ATOM     14  N   ARG B   3     135.805  76.516  84.174  1.00  0.60           N  
ATOM     15  CA  ARG B   3     136.362  76.413  85.498  1.00  0.60           C  
ATOM     16  C   ARG B   3     135.722  77.321  86.546  1.00  0.60           C  
ATOM     17  O   ARG B   3     135.480  76.880  87.662  1.00  0.60           O  
ATOM     18  CB  ARG B   3     137.858  76.757  85.436  1.00  0.60           C  
ATOM     19  CG  ARG B   3     138.590  76.553  86.763  1.00  0.60           C  
ATOM     20  CD  ARG B   3     139.881  77.352  86.834  1.00  0.60           C  
ATOM     21  NE  ARG B   3     139.518  78.792  86.986  1.00  0.60           N  
ATOM     22  CZ  ARG B   3     140.393  79.793  86.874  1.00  0.60           C  
ATOM     23  NH1 ARG B   3     139.938  81.039  86.957  1.00  0.60           N  
ATOM     24  NH2 ARG B   3     141.691  79.555  86.681  1.00  0.60           N  
ATOM     25  N   ASP B   4     135.449  78.608  86.223  1.00  0.67           N  
ATOM     26  CA  ASP B   4     134.848  79.569  87.136  1.00  0.67           C  
ATOM     27  C   ASP B   4     133.471  79.160  87.609  1.00  0.67           C  
ATOM     28  O   ASP B   4     133.173  79.254  88.793  1.00  0.67           O  
ATOM     29  CB  ASP B   4     134.777  80.977  86.497  1.00  0.67           C  
ATOM     30  CG  ASP B   4     136.167  81.589  86.421  1.00  0.67           C  
ATOM     31  OD1 ASP B   4     137.094  81.198  87.189  1.00  0.67           O  
ATOM     32  OD2 ASP B   4     136.356  82.348  85.437  1.00  0.67           O  
ATOM     33  N   ILE B   5     132.634  78.607  86.708  1.00  0.68           N  
ATOM     34  CA  ILE B   5     131.343  78.045  87.058  1.00  0.68           C  
ATOM     35  C   ILE B   5     131.465  76.896  88.056  1.00  0.68           C  
ATOM     36  O   ILE B   5     130.646  76.757  88.958  1.00  0.68           O  
ATOM     37  CB  ILE B   5     130.611  77.593  85.800  1.00  0.68           C  
ATOM     38  CG1 ILE B   5     130.315  78.801  84.899  1.00  0.68           C  
ATOM     39  CG2 ILE B   5     129.299  76.868  86.155  1.00  0.68           C  
ATOM     40  CD1 ILE B   5     129.819  78.378  83.524  1.00  0.68           C  
ATOM     41  N   ALA B   6     132.506  76.049  87.929  1.00  0.72           N  
ATOM     42  CA  ALA B   6     132.716  74.919  88.808  1.00  0.72           C  
ATOM     43  C   ALA B   6     133.410  75.245  90.133  1.00  0.72           C  
ATOM     44  O   ALA B   6     133.308  74.479  91.087  1.00  0.72           O  
ATOM     45  CB  ALA B   6     133.573  73.882  88.053  1.00  0.72           C  
ATOM     46  N   LYS B   7     134.137  76.377  90.254  1.00  0.63           N  
ATOM     47  CA  LYS B   7     134.831  76.713  91.493  1.00  0.63           C  
ATOM     48  C   LYS B   7     134.133  77.797  92.305  1.00  0.63           C  
ATOM     49  O   LYS B   7     134.529  78.046  93.443  1.00  0.63           O  
ATOM     50  CB  LYS B   7     136.289  77.188  91.224  1.00  0.63           C  
ATOM     51  CG  LYS B   7     137.219  76.105  90.654  1.00  0.63           C  
ATOM     52  CD  LYS B   7     138.672  76.577  90.497  1.00  0.63           C  
ATOM     53  CE  LYS B   7     139.614  75.471  90.012  1.00  0.63           C  
ATOM     54  NZ  LYS B   7     140.998  75.984  89.862  1.00  0.63           N  
ATOM     55  N   VAL B   8     133.073  78.448  91.777  1.00  0.68           N  
ATOM     56  CA  VAL B   8     132.399  79.557  92.436  1.00  0.68           C  
ATOM     57  C   VAL B   8     130.938  79.212  92.747  1.00  0.68           C  
ATOM     58  O   VAL B   8     130.186  78.751  91.893  1.00  0.68           O  
ATOM     59  CB  VAL B   8     132.472  80.846  91.610  1.00  0.68           C  
ATOM     60  CG1 VAL B   8     131.721  82.014  92.289  1.00  0.68           C  
ATOM     61  CG2 VAL B   8     133.947  81.260  91.405  1.00  0.68           C  
ATOM     62  N   PRO B   9     130.500  79.430  93.977  1.00  0.67           N  
ATOM     63  CA  PRO B   9     129.079  79.614  94.271  1.00  0.67           C  
ATOM     64  C   PRO B   9     128.776  80.972  94.923  1.00  0.67           C  
ATOM     65  O   PRO B   9     129.589  81.482  95.682  1.00  0.67           O  
ATOM     66  CB  PRO B   9     128.807  78.503  95.292  1.00  0.67           C  
ATOM     67  CG  PRO B   9     130.149  78.275  96.021  1.00  0.67           C  
ATOM     68  CD  PRO B   9     131.230  78.821  95.089  1.00  0.67           C  
ATOM     69  N   GLY B  10     127.612  81.630  94.712  1.00  0.65           N  
ATOM     70  CA  GLY B  10     126.620  81.382  93.672  1.00  0.65           C  
ATOM     71  C   GLY B  10     127.047  81.822  92.297  1.00  0.65           C  
ATOM     72  O   GLY B  10     127.705  82.843  92.136  1.00  0.65           O  
ATOM     73  N   THR B  11     126.613  81.074  91.271  1.00  0.50           N  
ATOM     74  CA  THR B  11     126.848  81.375  89.869  1.00  0.50           C  
ATOM     75  C   THR B  11     125.520  81.695  89.270  1.00  0.50           C  
ATOM     76  O   THR B  11     124.557  80.961  89.481  1.00  0.50           O  
ATOM     77  CB  THR B  11     127.442  80.199  89.111  1.00  0.50           C  
ATOM     78  OG1 THR B  11     128.759  80.013  89.576  1.00  0.50           O  
ATOM     79  CG2 THR B  11     127.611  80.454  87.612  1.00  0.50           C  
ATOM     80  N   THR B  12     125.420  82.815  88.533  1.00  0.43           N  
ATOM     81  CA  THR B  12     124.180  83.249  87.915  1.00  0.43           C  
ATOM     82  C   THR B  12     124.433  83.558  86.452  1.00  0.43           C  
ATOM     83  O   THR B  12     125.405  84.219  86.092  1.00  0.43           O  
ATOM     84  CB  THR B  12     123.502  84.414  88.638  1.00  0.43           C  
ATOM     85  OG1 THR B  12     122.282  84.756  88.011  1.00  0.43           O  
ATOM     86  CG2 THR B  12     124.378  85.676  88.680  1.00  0.43           C  
ATOM     87  N   LEU B  13     123.576  83.059  85.545  1.00  0.37           N  
ATOM     88  CA  LEU B  13     123.651  83.419  84.140  1.00  0.37           C  
ATOM     89  C   LEU B  13     122.452  84.248  83.802  1.00  0.37           C  
ATOM     90  O   LEU B  13     121.309  83.878  84.056  1.00  0.37           O  
ATOM     91  CB  LEU B  13     123.564  82.175  83.238  1.00  0.37           C  
ATOM     92  CG  LEU B  13     123.616  82.290  81.712  1.00  0.37           C  
ATOM     93  CD1 LEU B  13     124.899  82.922  81.216  1.00  0.37           C  
ATOM     94  CD2 LEU B  13     123.461  80.901  81.082  1.00  0.37           C  
ATOM     95  N   PHE B  14     122.694  85.402  83.192  1.00  0.30           N  
ATOM     96  CA  PHE B  14     121.655  86.322  82.833  1.00  0.30           C  
ATOM     97  C   PHE B  14     121.667  86.551  81.353  1.00  0.30           C  
ATOM     98  O   PHE B  14     122.658  87.000  80.781  1.00  0.30           O  
ATOM     99  CB  PHE B  14     121.880  87.648  83.598  1.00  0.30           C  
ATOM    100  CG  PHE B  14     121.518  87.514  85.062  1.00  0.30           C  
ATOM    101  CD1 PHE B  14     120.416  86.754  85.507  1.00  0.30           C  
ATOM    102  CD2 PHE B  14     122.234  88.256  86.012  1.00  0.30           C  
ATOM    103  CE1 PHE B  14     120.015  86.775  86.842  1.00  0.30           C  
ATOM    104  CE2 PHE B  14     121.853  88.259  87.359  1.00  0.30           C  
ATOM    105  CZ  PHE B  14     120.737  87.524  87.772  1.00  0.30           C  
ATOM    106  N   ALA B  15     120.537  86.244  80.693  1.00  0.38           N  
ATOM    107  CA  ALA B  15     120.367  86.510  79.293  1.00  0.38           C  
ATOM    108  C   ALA B  15     119.667  87.836  79.127  1.00  0.38           C  
ATOM    109  O   ALA B  15     118.461  87.957  79.341  1.00  0.38           O  
ATOM    110  CB  ALA B  15     119.527  85.399  78.661  1.00  0.38           C  
ATOM    111  N   ILE B  16     120.441  88.886  78.787  1.00  0.36           N  
ATOM    112  CA  ILE B  16     119.939  90.237  78.653  1.00  0.36           C  
ATOM    113  C   ILE B  16     118.923  90.374  77.545  1.00  0.36           C  
ATOM    114  O   ILE B  16     119.156  89.913  76.422  1.00  0.36           O  
ATOM    115  CB  ILE B  16     121.054  91.251  78.415  1.00  0.36           C  
ATOM    116  CG1 ILE B  16     121.954  91.344  79.664  1.00  0.36           C  
ATOM    117  CG2 ILE B  16     120.505  92.646  78.006  1.00  0.36           C  
ATOM    118  CD1 ILE B  16     123.210  92.179  79.409  1.00  0.36           C  
ATOM    119  N   GLY B  17     117.803  91.091  77.855  1.00  0.41           N  
ATOM    120  CA  GLY B  17     116.725  91.490  76.969  1.00  0.41           C  
ATOM    121  C   GLY B  17     116.466  90.533  75.874  1.00  0.41           C  
ATOM    122  O   GLY B  17     115.995  89.413  76.032  1.00  0.41           O  
ATOM    123  N   MET B  18     116.786  91.025  74.693  1.00  0.56           N  
ATOM    124  CA  MET B  18     116.490  90.358  73.506  1.00  0.56           C  
ATOM    125  C   MET B  18     117.720  90.030  72.708  1.00  0.56           C  
ATOM    126  O   MET B  18     117.668  89.941  71.485  1.00  0.56           O  
ATOM    127  CB  MET B  18     115.539  91.287  72.777  1.00  0.56           C  
ATOM    128  CG  MET B  18     114.129  91.463  73.374  1.00  0.56           C  
ATOM    129  SD  MET B  18     113.315  89.884  73.696  1.00  0.56           S  
ATOM    130  CE  MET B  18     111.911  90.610  74.573  1.00  0.56           C  
ATOM    131  N   GLY B  19     118.870  89.847  73.382  1.00  0.77           N  
ATOM    132  CA  GLY B  19     120.121  89.546  72.688  1.00  0.77           C  
ATOM    133  C   GLY B  19     120.214  88.167  72.083  1.00  0.77           C  
ATOM    134  O   GLY B  19     120.612  88.040  70.926  1.00  0.77           O  
ATOM    135  N   PRO B  20     119.805  87.139  72.791  1.00  0.77           N  
ATOM    136  CA  PRO B  20     119.712  85.802  72.219  1.00  0.77           C  
ATOM    137  C   PRO B  20     118.284  85.351  72.056  1.00  0.77           C  
ATOM    138  O   PRO B  20     118.083  84.446  71.244  1.00  0.77           O  
ATOM    139  CB  PRO B  20     120.448  84.934  73.244  1.00  0.77           C  
ATOM    140  CG  PRO B  20     120.345  85.678  74.589  1.00  0.77           C  
ATOM    141  CD  PRO B  20     120.034  87.124  74.240  1.00  0.77           C  
ATOM    142  N   ASN B  21     117.300  85.965  72.758  1.00  0.74           N  
ATOM    143  CA  ASN B  21     115.888  85.616  72.677  1.00  0.74           C  
ATOM    144  C   ASN B  21     115.244  86.031  71.375  1.00  0.74           C  
ATOM    145  O   ASN B  21     114.195  85.520  71.007  1.00  0.74           O  
ATOM    146  CB  ASN B  21     115.040  86.192  73.854  1.00  0.74           C  
ATOM    147  CG  ASN B  21     115.174  85.264  75.046  1.00  0.74           C  
ATOM    148  OD1 ASN B  21     115.434  84.087  74.836  1.00  0.74           O  
ATOM    149  ND2 ASN B  21     114.971  85.776  76.276  1.00  0.74           N  
ATOM    150  N   GLN B  22     115.891  86.929  70.609  1.00  0.74           N  
ATOM    151  CA  GLN B  22     115.369  87.356  69.316  1.00  0.74           C  
ATOM    152  C   GLN B  22     115.988  86.660  68.165  1.00  0.74           C  
ATOM    153  O   GLN B  22     115.965  87.161  67.044  1.00  0.74           O  
ATOM    154  CB  GLN B  22     115.601  88.831  69.025  1.00  0.74           C  
ATOM    155  CG  GLN B  22     114.756  89.653  69.999  1.00  0.74           C  
ATOM    156  CD  GLN B  22     113.230  89.624  70.176  1.00  0.74           C  
ATOM    157  OE1 GLN B  22     112.597  88.666  70.583  1.00  0.74           O  
ATOM    158  NE2 GLN B  22     112.596  90.810  70.033  1.00  0.74           N  
ATOM    159  N   PHE B  23     116.546  85.483  68.399  1.00  0.77           N  
ATOM    160  CA  PHE B  23     116.953  84.633  67.314  1.00  0.77           C  
ATOM    161  C   PHE B  23     116.066  83.416  67.337  1.00  0.77           C  
ATOM    162  O   PHE B  23     115.498  83.105  68.374  1.00  0.77           O  
ATOM    163  CB  PHE B  23     118.418  84.191  67.468  1.00  0.77           C  
ATOM    164  CG  PHE B  23     119.336  85.300  67.064  1.00  0.77           C  
ATOM    165  CD1 PHE B  23     119.742  85.401  65.727  1.00  0.77           C  
ATOM    166  CD2 PHE B  23     119.786  86.255  67.987  1.00  0.77           C  
ATOM    167  CE1 PHE B  23     120.614  86.410  65.323  1.00  0.77           C  
ATOM    168  CE2 PHE B  23     120.669  87.264  67.588  1.00  0.77           C  
ATOM    169  CZ  PHE B  23     121.081  87.336  66.253  1.00  0.77           C  
ATOM    170  N   PHE B  24     115.936  82.688  66.204  1.00  0.78           N  
ATOM    171  CA  PHE B  24     114.949  81.636  65.989  1.00  0.78           C  
ATOM    172  C   PHE B  24     115.057  80.466  66.960  1.00  0.78           C  
ATOM    173  O   PHE B  24     114.084  79.886  67.437  1.00  0.78           O  
ATOM    174  CB  PHE B  24     115.134  81.058  64.553  1.00  0.78           C  
ATOM    175  CG  PHE B  24     114.057  80.076  64.195  1.00  0.78           C  
ATOM    176  CD1 PHE B  24     112.799  80.515  63.773  1.00  0.78           C  
ATOM    177  CD2 PHE B  24     114.307  78.707  64.285  1.00  0.78           C  
ATOM    178  CE1 PHE B  24     111.801  79.595  63.427  1.00  0.78           C  
ATOM    179  CE2 PHE B  24     113.329  77.775  63.934  1.00  0.78           C  
ATOM    180  CZ  PHE B  24     112.074  78.223  63.503  1.00  0.78           C  
ATOM    181  N   ASN B  25     116.298  80.060  67.247  1.00  0.78           N  
ATOM    182  CA  ASN B  25     116.578  78.945  68.120  1.00  0.78           C  
ATOM    183  C   ASN B  25     116.830  79.414  69.530  1.00  0.78           C  
ATOM    184  O   ASN B  25     117.602  78.785  70.250  1.00  0.78           O  
ATOM    185  CB  ASN B  25     117.795  78.119  67.639  1.00  0.78           C  
ATOM    186  CG  ASN B  25     117.452  77.479  66.309  1.00  0.78           C  
ATOM    187  OD1 ASN B  25     116.365  76.911  66.183  1.00  0.78           O  
ATOM    188  ND2 ASN B  25     118.386  77.550  65.339  1.00  0.78           N  
ATOM    189  N   ASN B  26     116.158  80.502  69.974  1.00  0.76           N  
ATOM    190  CA  ASN B  26     116.149  80.956  71.350  1.00  0.76           C  
ATOM    191  C   ASN B  26     115.670  79.890  72.327  1.00  0.76           C  
ATOM    192  O   ASN B  26     116.238  79.757  73.399  1.00  0.76           O  
ATOM    193  CB  ASN B  26     115.306  82.241  71.527  1.00  0.76           C  
ATOM    194  CG  ASN B  26     113.816  82.049  71.239  1.00  0.76           C  
ATOM    195  OD1 ASN B  26     113.385  81.566  70.192  1.00  0.76           O  
ATOM    196  ND2 ASN B  26     112.983  82.357  72.254  1.00  0.76           N  
ATOM    197  N   ASP B  27     114.673  79.056  71.940  1.00  0.79           N  
ATOM    198  CA  ASP B  27     114.176  77.951  72.752  1.00  0.79           C  
ATOM    199  C   ASP B  27     115.295  76.981  73.158  1.00  0.79           C  
ATOM    200  O   ASP B  27     115.474  76.633  74.326  1.00  0.79           O  
ATOM    201  CB  ASP B  27     113.096  77.169  71.945  1.00  0.79           C  
ATOM    202  CG  ASP B  27     112.479  76.073  72.817  1.00  0.79           C  
ATOM    203  OD1 ASP B  27     113.040  74.943  72.846  1.00  0.79           O  
ATOM    204  OD2 ASP B  27     111.469  76.343  73.510  1.00  0.79           O  
ATOM    205  N   ASN B  28     116.138  76.590  72.177  1.00  0.77           N  
ATOM    206  CA  ASN B  28     117.311  75.781  72.424  1.00  0.77           C  
ATOM    207  C   ASN B  28     118.311  76.513  73.274  1.00  0.77           C  
ATOM    208  O   ASN B  28     118.827  75.944  74.227  1.00  0.77           O  
ATOM    209  CB  ASN B  28     118.063  75.404  71.127  1.00  0.77           C  
ATOM    210  CG  ASN B  28     117.278  74.350  70.389  1.00  0.77           C  
ATOM    211  OD1 ASN B  28     116.472  73.634  70.980  1.00  0.77           O  
ATOM    212  ND2 ASN B  28     117.546  74.240  69.072  1.00  0.77           N  
ATOM    213  N   LYS B  29     118.569  77.811  72.979  1.00  0.74           N  
ATOM    214  CA  LYS B  29     119.485  78.632  73.747  1.00  0.74           C  
ATOM    215  C   LYS B  29     119.093  78.763  75.203  1.00  0.74           C  
ATOM    216  O   LYS B  29     119.939  78.548  76.055  1.00  0.74           O  
ATOM    217  CB  LYS B  29     119.618  80.062  73.167  1.00  0.74           C  
ATOM    218  CG  LYS B  29     120.317  80.109  71.807  1.00  0.74           C  
ATOM    219  CD  LYS B  29     120.360  81.520  71.213  1.00  0.74           C  
ATOM    220  CE  LYS B  29     121.039  81.577  69.846  1.00  0.74           C  
ATOM    221  NZ  LYS B  29     121.014  82.953  69.307  1.00  0.74           N  
ATOM    222  N   ASP B  30     117.826  79.041  75.549  1.00  0.76           N  
ATOM    223  CA  ASP B  30     117.386  79.143  76.930  1.00  0.76           C  
ATOM    224  C   ASP B  30     117.478  77.824  77.682  1.00  0.76           C  
ATOM    225  O   ASP B  30     117.907  77.759  78.831  1.00  0.76           O  
ATOM    226  CB  ASP B  30     115.935  79.655  76.987  1.00  0.76           C  
ATOM    227  CG  ASP B  30     115.846  81.110  76.582  1.00  0.76           C  
ATOM    228  OD1 ASP B  30     116.907  81.782  76.504  1.00  0.76           O  
ATOM    229  OD2 ASP B  30     114.682  81.552  76.392  1.00  0.76           O  
ATOM    230  N   ARG B  31     117.143  76.697  77.026  1.00  0.70           N  
ATOM    231  CA  ARG B  31     117.416  75.372  77.569  1.00  0.70           C  
ATOM    232  C   ARG B  31     118.901  75.098  77.804  1.00  0.70           C  
ATOM    233  O   ARG B  31     119.286  74.530  78.826  1.00  0.70           O  
ATOM    234  CB  ARG B  31     116.890  74.276  76.626  1.00  0.70           C  
ATOM    235  CG  ARG B  31     115.361  74.247  76.511  1.00  0.70           C  
ATOM    236  CD  ARG B  31     114.856  73.408  75.339  1.00  0.70           C  
ATOM    237  NE  ARG B  31     115.207  71.979  75.632  1.00  0.70           N  
ATOM    238  CZ  ARG B  31     115.137  71.014  74.707  1.00  0.70           C  
ATOM    239  NH1 ARG B  31     114.699  71.272  73.481  1.00  0.70           N  
ATOM    240  NH2 ARG B  31     115.516  69.776  75.016  1.00  0.70           N  
ATOM    241  N   THR B  32     119.768  75.555  76.876  1.00  0.74           N  
ATOM    242  CA  THR B  32     121.229  75.537  76.958  1.00  0.74           C  
ATOM    243  C   THR B  32     121.728  76.325  78.141  1.00  0.74           C  
ATOM    244  O   THR B  32     122.712  75.957  78.784  1.00  0.74           O  
ATOM    245  CB  THR B  32     121.904  76.085  75.699  1.00  0.74           C  
ATOM    246  OG1 THR B  32     121.636  75.221  74.617  1.00  0.74           O  
ATOM    247  CG2 THR B  32     123.430  76.146  75.772  1.00  0.74           C  
ATOM    248  N   GLN B  33     121.023  77.416  78.507  1.00  0.71           N  
ATOM    249  CA  GLN B  33     121.394  78.291  79.593  1.00  0.71           C  
ATOM    250  C   GLN B  33     121.304  77.605  80.955  1.00  0.71           C  
ATOM    251  O   GLN B  33     122.018  77.979  81.877  1.00  0.71           O  
ATOM    252  CB  GLN B  33     120.591  79.622  79.526  1.00  0.71           C  
ATOM    253  CG  GLN B  33     121.000  80.524  78.342  1.00  0.71           C  
ATOM    254  CD  GLN B  33     120.186  81.806  78.311  1.00  0.71           C  
ATOM    255  OE1 GLN B  33     119.423  82.130  79.219  1.00  0.71           O  
ATOM    256  NE2 GLN B  33     120.394  82.589  77.230  1.00  0.71           N  
ATOM    257  N   PHE B  34     120.508  76.521  81.112  1.00  0.69           N  
ATOM    258  CA  PHE B  34     120.389  75.862  82.402  1.00  0.69           C  
ATOM    259  C   PHE B  34     121.376  74.742  82.600  1.00  0.69           C  
ATOM    260  O   PHE B  34     121.589  74.326  83.734  1.00  0.69           O  
ATOM    261  CB  PHE B  34     118.982  75.268  82.637  1.00  0.69           C  
ATOM    262  CG  PHE B  34     117.941  76.340  82.742  1.00  0.69           C  
ATOM    263  CD1 PHE B  34     117.795  77.088  83.918  1.00  0.69           C  
ATOM    264  CD2 PHE B  34     117.095  76.608  81.661  1.00  0.69           C  
ATOM    265  CE1 PHE B  34     116.809  78.079  84.014  1.00  0.69           C  
ATOM    266  CE2 PHE B  34     116.123  77.610  81.742  1.00  0.69           C  
ATOM    267  CZ  PHE B  34     115.985  78.349  82.920  1.00  0.69           C  
ATOM    268  N   LEU B  35     122.043  74.235  81.543  1.00  0.71           N  
ATOM    269  CA  LEU B  35     122.876  73.046  81.660  1.00  0.71           C  
ATOM    270  C   LEU B  35     124.056  73.154  82.608  1.00  0.71           C  
ATOM    271  O   LEU B  35     124.254  72.310  83.478  1.00  0.71           O  
ATOM    272  CB  LEU B  35     123.409  72.651  80.268  1.00  0.71           C  
ATOM    273  CG  LEU B  35     122.362  71.973  79.374  1.00  0.71           C  
ATOM    274  CD1 LEU B  35     122.922  71.824  77.955  1.00  0.71           C  
ATOM    275  CD2 LEU B  35     121.949  70.599  79.927  1.00  0.71           C  
ATOM    276  N   LEU B  36     124.828  74.248  82.516  1.00  0.69           N  
ATOM    277  CA  LEU B  36     125.935  74.497  83.406  1.00  0.69           C  
ATOM    278  C   LEU B  36     125.500  74.797  84.832  1.00  0.69           C  
ATOM    279  O   LEU B  36     126.239  74.514  85.763  1.00  0.69           O  
ATOM    280  CB  LEU B  36     126.792  75.666  82.881  1.00  0.69           C  
ATOM    281  CG  LEU B  36     127.510  75.367  81.550  1.00  0.69           C  
ATOM    282  CD1 LEU B  36     128.117  76.645  80.969  1.00  0.69           C  
ATOM    283  CD2 LEU B  36     128.613  74.310  81.708  1.00  0.69           C  
ATOM    284  N   ALA B  37     124.281  75.338  85.049  1.00  0.74           N  
ATOM    285  CA  ALA B  37     123.819  75.674  86.386  1.00  0.74           C  
ATOM    286  C   ALA B  37     122.974  74.625  87.069  1.00  0.74           C  
ATOM    287  O   ALA B  37     122.832  74.632  88.293  1.00  0.74           O  
ATOM    288  CB  ALA B  37     122.965  76.923  86.289  1.00  0.74           C  
ATOM    289  N   ALA B  38     122.414  73.670  86.302  1.00  0.73           N  
ATOM    290  CA  ALA B  38     121.769  72.499  86.843  1.00  0.73           C  
ATOM    291  C   ALA B  38     122.769  71.573  87.503  1.00  0.73           C  
ATOM    292  O   ALA B  38     122.510  70.999  88.556  1.00  0.73           O  
ATOM    293  CB  ALA B  38     121.005  71.734  85.739  1.00  0.73           C  
ATOM    294  N   LEU B  39     123.961  71.428  86.893  1.00  0.67           N  
ATOM    295  CA  LEU B  39     124.976  70.517  87.371  1.00  0.67           C  
ATOM    296  C   LEU B  39     125.763  71.040  88.552  1.00  0.67           C  
ATOM    297  O   LEU B  39     126.295  70.273  89.349  1.00  0.67           O  
ATOM    298  CB  LEU B  39     125.956  70.197  86.222  1.00  0.67           C  
ATOM    299  CG  LEU B  39     125.273  69.517  85.021  1.00  0.67           C  
ATOM    300  CD1 LEU B  39     126.246  69.378  83.843  1.00  0.67           C  
ATOM    301  CD2 LEU B  39     124.681  68.154  85.403  1.00  0.67           C  
ATOM    302  N   THR B  40     125.833  72.369  88.723  1.00  0.70           N  
ATOM    303  CA  THR B  40     126.648  72.983  89.760  1.00  0.70           C  
ATOM    304  C   THR B  40     125.861  73.354  90.986  1.00  0.70           C  
ATOM    305  O   THR B  40     126.411  73.827  91.978  1.00  0.70           O  
ATOM    306  CB  THR B  40     127.305  74.238  89.261  1.00  0.70           C  
ATOM    307  OG1 THR B  40     126.371  75.067  88.594  1.00  0.70           O  
ATOM    308  CG2 THR B  40     128.360  73.829  88.234  1.00  0.70           C  
ATOM    309  N   GLY B  41     124.534  73.114  90.981  1.00  0.74           N  
ATOM    310  CA  GLY B  41     123.711  73.358  92.156  1.00  0.74           C  
ATOM    311  C   GLY B  41     123.458  74.813  92.439  1.00  0.74           C  
ATOM    312  O   GLY B  41     123.492  75.259  93.589  1.00  0.74           O  
ATOM    313  N   ASN B  42     123.185  75.597  91.384  1.00  0.68           N  
ATOM    314  CA  ASN B  42     123.037  77.031  91.488  1.00  0.68           C  
ATOM    315  C   ASN B  42     121.688  77.478  90.991  1.00  0.68           C  
ATOM    316  O   ASN B  42     121.578  78.536  90.389  1.00  0.68           O  
ATOM    317  CB  ASN B  42     124.143  77.796  90.711  1.00  0.68           C  
ATOM    318  CG  ASN B  42     125.529  77.540  91.279  1.00  0.68           C  
ATOM    319  OD1 ASN B  42     126.479  77.261  90.552  1.00  0.68           O  
ATOM    320  ND2 ASN B  42     125.681  77.679  92.616  1.00  0.68           N  
ATOM    321  N   ILE B  43     120.617  76.711  91.258  1.00  0.70           N  
ATOM    322  CA  ILE B  43     119.253  77.123  90.972  1.00  0.70           C  
ATOM    323  C   ILE B  43     118.511  77.080  92.285  1.00  0.70           C  
ATOM    324  O   ILE B  43     118.637  76.115  93.029  1.00  0.70           O  
ATOM    325  CB  ILE B  43     118.595  76.225  89.934  1.00  0.70           C  
ATOM    326  CG1 ILE B  43     119.333  76.390  88.583  1.00  0.70           C  
ATOM    327  CG2 ILE B  43     117.084  76.534  89.805  1.00  0.70           C  
ATOM    328  CD1 ILE B  43     118.873  75.397  87.525  1.00  0.70           C  
ATOM    329  N   GLY B  44     117.766  78.157  92.638  1.00  0.70           N  
ATOM    330  CA  GLY B  44     116.947  78.212  93.847  1.00  0.70           C  
ATOM    331  C   GLY B  44     117.647  78.779  95.051  1.00  0.70           C  
ATOM    332  O   GLY B  44     117.062  78.916  96.115  1.00  0.70           O  
ATOM    333  N   LYS B  45     118.925  79.156  94.935  1.00  0.63           N  
ATOM    334  CA  LYS B  45     119.659  79.758  96.030  1.00  0.63           C  
ATOM    335  C   LYS B  45     119.869  81.207  95.696  1.00  0.63           C  
ATOM    336  O   LYS B  45     120.025  81.547  94.525  1.00  0.63           O  
ATOM    337  CB  LYS B  45     121.016  79.054  96.276  1.00  0.63           C  
ATOM    338  CG  LYS B  45     120.852  77.609  96.764  1.00  0.63           C  
ATOM    339  CD  LYS B  45     122.192  76.912  97.018  1.00  0.63           C  
ATOM    340  CE  LYS B  45     122.040  75.464  97.483  1.00  0.63           C  
ATOM    341  NZ  LYS B  45     123.365  74.845  97.700  1.00  0.63           N  
ATOM    342  N   ILE B  46     119.861  82.098  96.724  1.00  0.59           N  
ATOM    343  CA  ILE B  46     120.106  83.532  96.591  1.00  0.59           C  
ATOM    344  C   ILE B  46     121.428  83.759  95.881  1.00  0.59           C  
ATOM    345  O   ILE B  46     122.404  83.100  96.223  1.00  0.59           O  
ATOM    346  CB  ILE B  46     120.170  84.217  97.964  1.00  0.59           C  
ATOM    347  CG1 ILE B  46     118.785  84.164  98.644  1.00  0.59           C  
ATOM    348  CG2 ILE B  46     120.713  85.670  97.877  1.00  0.59           C  
ATOM    349  CD1 ILE B  46     118.808  84.632 100.103  1.00  0.59           C  
ATOM    350  N   ALA B  47     121.438  84.642  94.856  1.00  0.63           N  
ATOM    351  CA  ALA B  47     122.574  85.031  94.031  1.00  0.63           C  
ATOM    352  C   ALA B  47     122.873  84.058  92.903  1.00  0.63           C  
ATOM    353  O   ALA B  47     123.803  84.260  92.128  1.00  0.63           O  
ATOM    354  CB  ALA B  47     123.876  85.219  94.841  1.00  0.63           C  
ATOM    355  N   GLY B  48     122.071  82.994  92.744  1.00  0.69           N  
ATOM    356  CA  GLY B  48     122.276  82.010  91.700  1.00  0.69           C  
ATOM    357  C   GLY B  48     121.182  82.162  90.708  1.00  0.69           C  
ATOM    358  O   GLY B  48     120.446  83.142  90.796  1.00  0.69           O  
ATOM    359  N   ASN B  49     121.056  81.168  89.798  1.00  0.67           N  
ATOM    360  CA  ASN B  49     119.977  80.905  88.860  1.00  0.67           C  
ATOM    361  C   ASN B  49     120.388  81.179  87.426  1.00  0.67           C  
ATOM    362  O   ASN B  49     121.471  81.662  87.120  1.00  0.67           O  
ATOM    363  CB  ASN B  49     118.666  81.658  89.235  1.00  0.67           C  
ATOM    364  CG  ASN B  49     117.382  81.298  88.505  1.00  0.67           C  
ATOM    365  OD1 ASN B  49     117.139  80.166  88.094  1.00  0.67           O  
ATOM    366  ND2 ASN B  49     116.542  82.342  88.333  1.00  0.67           N  
ATOM    367  N   ILE B  50     119.499  80.843  86.491  1.00  0.67           N  
ATOM    368  CA  ILE B  50     119.610  81.214  85.115  1.00  0.67           C  
ATOM    369  C   ILE B  50     118.352  81.982  84.789  1.00  0.67           C  
ATOM    370  O   ILE B  50     117.239  81.484  84.946  1.00  0.67           O  
ATOM    371  CB  ILE B  50     119.717  79.977  84.284  1.00  0.67           C  
ATOM    372  CG1 ILE B  50     120.887  79.065  84.759  1.00  0.67           C  
ATOM    373  CG2 ILE B  50     119.698  80.357  82.789  1.00  0.67           C  
ATOM    374  CD1 ILE B  50     122.267  79.667  84.561  1.00  0.67           C  
ATOM    375  N   GLY B  51     118.496  83.258  84.397  1.00  0.69           N  
ATOM    376  CA  GLY B  51     117.373  84.177  84.301  1.00  0.69           C  
ATOM    377  C   GLY B  51     117.351  84.950  83.029  1.00  0.69           C  
ATOM    378  O   GLY B  51     118.387  85.360  82.515  1.00  0.69           O  
ATOM    379  N   SER B  52     116.142  85.230  82.522  1.00  0.68           N  
ATOM    380  CA  SER B  52     115.939  86.094  81.377  1.00  0.68           C  
ATOM    381  C   SER B  52     115.395  87.429  81.836  1.00  0.68           C  
ATOM    382  O   SER B  52     114.770  87.538  82.888  1.00  0.68           O  
ATOM    383  CB  SER B  52     114.990  85.456  80.325  1.00  0.68           C  
ATOM    384  OG  SER B  52     113.679  85.227  80.848  1.00  0.68           O  
ATOM    385  N   TYR B  53     115.662  88.497  81.067  1.00  0.61           N  
ATOM    386  CA  TYR B  53     115.196  89.831  81.386  1.00  0.61           C  
ATOM    387  C   TYR B  53     114.451  90.381  80.203  1.00  0.61           C  
ATOM    388  O   TYR B  53     114.782  90.101  79.058  1.00  0.61           O  
ATOM    389  CB  TYR B  53     116.357  90.787  81.749  1.00  0.61           C  
ATOM    390  CG  TYR B  53     116.838  90.507  83.137  1.00  0.61           C  
ATOM    391  CD1 TYR B  53     116.299  91.186  84.248  1.00  0.61           C  
ATOM    392  CD2 TYR B  53     117.845  89.559  83.342  1.00  0.61           C  
ATOM    393  CE1 TYR B  53     116.781  90.933  85.543  1.00  0.61           C  
ATOM    394  CE2 TYR B  53     118.326  89.324  84.627  1.00  0.61           C  
ATOM    395  CZ  TYR B  53     117.801  89.997  85.728  1.00  0.61           C  
ATOM    396  OH  TYR B  53     118.305  89.735  87.017  1.00  0.61           O  
ATOM    397  N   ALA B  54     113.388  91.157  80.455  1.00  0.64           N  
ATOM    398  CA  ALA B  54     112.518  91.636  79.419  1.00  0.64           C  
ATOM    399  C   ALA B  54     111.805  92.862  79.940  1.00  0.64           C  
ATOM    400  O   ALA B  54     112.221  93.460  80.927  1.00  0.64           O  
ATOM    401  CB  ALA B  54     111.525  90.521  79.011  1.00  0.64           C  
ATOM    402  N   GLY B  55     110.707  93.274  79.277  1.00  0.61           N  
ATOM    403  CA  GLY B  55     109.797  94.271  79.825  1.00  0.61           C  
ATOM    404  C   GLY B  55     108.980  93.772  80.986  1.00  0.61           C  
ATOM    405  O   GLY B  55     109.198  92.691  81.524  1.00  0.61           O  
ATOM    406  N   ASN B  56     107.977  94.555  81.406  1.00  0.62           N  
ATOM    407  CA  ASN B  56     107.174  94.192  82.544  1.00  0.62           C  
ATOM    408  C   ASN B  56     105.998  93.339  82.111  1.00  0.62           C  
ATOM    409  O   ASN B  56     105.054  93.830  81.505  1.00  0.62           O  
ATOM    410  CB  ASN B  56     106.680  95.488  83.210  1.00  0.62           C  
ATOM    411  CG  ASN B  56     106.414  95.212  84.666  1.00  0.62           C  
ATOM    412  OD1 ASN B  56     106.500  94.079  85.141  1.00  0.62           O  
ATOM    413  ND2 ASN B  56     106.087  96.306  85.376  1.00  0.62           N  
ATOM    414  N   TYR B  57     106.060  92.028  82.372  1.00  0.61           N  
ATOM    415  CA  TYR B  57     105.100  91.083  81.838  1.00  0.61           C  
ATOM    416  C   TYR B  57     104.247  90.461  82.916  1.00  0.61           C  
ATOM    417  O   TYR B  57     103.287  89.753  82.623  1.00  0.61           O  
ATOM    418  CB  TYR B  57     105.861  89.907  81.144  1.00  0.61           C  
ATOM    419  CG  TYR B  57     106.668  89.058  82.107  1.00  0.61           C  
ATOM    420  CD1 TYR B  57     107.943  89.459  82.516  1.00  0.61           C  
ATOM    421  CD2 TYR B  57     106.110  87.894  82.668  1.00  0.61           C  
ATOM    422  CE1 TYR B  57     108.668  88.687  83.427  1.00  0.61           C  
ATOM    423  CE2 TYR B  57     106.810  87.152  83.625  1.00  0.61           C  
ATOM    424  CZ  TYR B  57     108.092  87.545  84.001  1.00  0.61           C  
ATOM    425  OH  TYR B  57     108.780  86.819  84.997  1.00  0.61           O  
ATOM    426  N   ARG B  58     104.648  90.615  84.201  1.00  0.61           N  
ATOM    427  CA  ARG B  58     104.181  89.736  85.246  1.00  0.61           C  
ATOM    428  C   ARG B  58     102.787  90.079  85.729  1.00  0.61           C  
ATOM    429  O   ARG B  58     102.562  90.504  86.857  1.00  0.61           O  
ATOM    430  CB  ARG B  58     105.195  89.620  86.418  1.00  0.61           C  
ATOM    431  CG  ARG B  58     104.975  88.430  87.387  1.00  0.61           C  
ATOM    432  CD  ARG B  58     105.350  87.049  86.868  1.00  0.61           C  
ATOM    433  NE  ARG B  58     105.182  86.092  88.015  1.00  0.61           N  
ATOM    434  CZ  ARG B  58     105.327  84.762  87.910  1.00  0.61           C  
ATOM    435  NH1 ARG B  58     105.157  83.985  88.981  1.00  0.61           N  
ATOM    436  NH2 ARG B  58     105.608  84.193  86.742  1.00  0.61           N  
ATOM    437  N   VAL B  59     101.783  89.793  84.884  1.00  0.69           N  
ATOM    438  CA  VAL B  59     100.372  89.897  85.209  1.00  0.69           C  
ATOM    439  C   VAL B  59      99.976  88.805  86.194  1.00  0.69           C  
ATOM    440  O   VAL B  59      98.959  88.875  86.872  1.00  0.69           O  
ATOM    441  CB  VAL B  59      99.472  89.815  83.978  1.00  0.69           C  
ATOM    442  CG1 VAL B  59      99.766  90.990  83.024  1.00  0.69           C  
ATOM    443  CG2 VAL B  59      99.632  88.473  83.229  1.00  0.69           C  
ATOM    444  N   ALA B  60     100.861  87.799  86.366  1.00  0.75           N  
ATOM    445  CA  ALA B  60     100.733  86.752  87.351  1.00  0.75           C  
ATOM    446  C   ALA B  60     101.138  87.147  88.753  1.00  0.75           C  
ATOM    447  O   ALA B  60     101.179  86.335  89.673  1.00  0.75           O  
ATOM    448  CB  ALA B  60     101.742  85.660  87.013  1.00  0.75           C  
ATOM    449  N   MET B  61     101.495  88.421  88.974  1.00  0.62           N  
ATOM    450  CA  MET B  61     101.609  88.940  90.320  1.00  0.62           C  
ATOM    451  C   MET B  61     100.267  88.934  91.008  1.00  0.62           C  
ATOM    452  O   MET B  61     100.159  88.645  92.202  1.00  0.62           O  
ATOM    453  CB  MET B  61     102.154  90.375  90.324  1.00  0.62           C  
ATOM    454  CG  MET B  61     103.641  90.454  89.943  1.00  0.62           C  
ATOM    455  SD  MET B  61     104.782  89.421  90.927  1.00  0.62           S  
ATOM    456  CE  MET B  61     104.882  90.603  92.293  1.00  0.62           C  
ATOM    457  N   PHE B  62      99.205  89.174  90.220  1.00  0.61           N  
ATOM    458  CA  PHE B  62      97.870  88.887  90.644  1.00  0.61           C  
ATOM    459  C   PHE B  62      97.555  87.442  90.340  1.00  0.61           C  
ATOM    460  O   PHE B  62      97.138  87.080  89.241  1.00  0.61           O  
ATOM    461  CB  PHE B  62      96.809  89.805  89.972  1.00  0.61           C  
ATOM    462  CG  PHE B  62      97.180  91.258  90.085  1.00  0.61           C  
ATOM    463  CD1 PHE B  62      97.801  91.803  91.226  1.00  0.61           C  
ATOM    464  CD2 PHE B  62      96.882  92.115  89.016  1.00  0.61           C  
ATOM    465  CE1 PHE B  62      98.145  93.156  91.260  1.00  0.61           C  
ATOM    466  CE2 PHE B  62      97.236  93.459  89.036  1.00  0.61           C  
ATOM    467  CZ  PHE B  62      97.880  93.977  90.157  1.00  0.61           C  
ATOM    468  N   ASN B  63      97.703  86.552  91.338  1.00  0.60           N  
ATOM    469  CA  ASN B  63      97.132  85.222  91.212  1.00  0.60           C  
ATOM    470  C   ASN B  63      95.656  85.274  91.546  1.00  0.60           C  
ATOM    471  O   ASN B  63      95.243  84.796  92.594  1.00  0.60           O  
ATOM    472  CB  ASN B  63      97.793  84.180  92.128  1.00  0.60           C  
ATOM    473  CG  ASN B  63      99.234  83.938  91.729  1.00  0.60           C  
ATOM    474  OD1 ASN B  63      99.639  83.818  90.578  1.00  0.60           O  
ATOM    475  ND2 ASN B  63     100.078  83.776  92.766  1.00  0.60           N  
ATOM    476  N   GLY B  64      94.902  85.952  90.664  1.00  0.34           N  
ATOM    477  CA  GLY B  64      93.597  86.554  90.918  1.00  0.34           C  
ATOM    478  C   GLY B  64      93.330  87.705  89.986  1.00  0.34           C  
ATOM    479  O   GLY B  64      92.437  88.521  90.187  1.00  0.34           O  
ATOM    480  N   VAL B  65      94.077  87.715  88.867  1.00  0.61           N  
ATOM    481  CA  VAL B  65      93.893  88.522  87.686  1.00  0.61           C  
ATOM    482  C   VAL B  65      92.596  88.170  86.974  1.00  0.61           C  
ATOM    483  O   VAL B  65      92.009  89.095  86.410  1.00  0.61           O  
ATOM    484  CB  VAL B  65      95.116  88.380  86.747  1.00  0.61           C  
ATOM    485  CG1 VAL B  65      95.000  87.428  85.538  1.00  0.61           C  
ATOM    486  CG2 VAL B  65      95.540  89.727  86.168  1.00  0.61           C  
ATOM    487  N   PRO B  66      92.030  86.926  86.946  1.00  0.52           N  
ATOM    488  CA  PRO B  66      90.754  86.676  86.285  1.00  0.52           C  
ATOM    489  C   PRO B  66      89.597  87.473  86.831  1.00  0.52           C  
ATOM    490  O   PRO B  66      88.608  87.625  86.135  1.00  0.52           O  
ATOM    491  CB  PRO B  66      90.459  85.178  86.509  1.00  0.52           C  
ATOM    492  CG  PRO B  66      91.794  84.529  86.830  1.00  0.52           C  
ATOM    493  CD  PRO B  66      92.639  85.654  87.389  1.00  0.52           C  
ATOM    494  N   GLN B  67      89.653  87.997  88.063  1.00  0.51           N  
ATOM    495  CA  GLN B  67      88.587  88.824  88.574  1.00  0.51           C  
ATOM    496  C   GLN B  67      88.319  90.054  87.712  1.00  0.51           C  
ATOM    497  O   GLN B  67      87.176  90.427  87.483  1.00  0.51           O  
ATOM    498  CB  GLN B  67      88.929  89.249  90.022  1.00  0.51           C  
ATOM    499  CG  GLN B  67      87.974  90.321  90.588  1.00  0.51           C  
ATOM    500  CD  GLN B  67      88.373  91.723  90.121  1.00  0.51           C  
ATOM    501  OE1 GLN B  67      89.535  92.081  89.968  1.00  0.51           O  
ATOM    502  NE2 GLN B  67      87.373  92.589  89.882  1.00  0.51           N  
ATOM    503  N   TYR B  68      89.377  90.728  87.226  1.00  0.50           N  
ATOM    504  CA  TYR B  68      89.227  91.919  86.424  1.00  0.50           C  
ATOM    505  C   TYR B  68      88.932  91.579  84.973  1.00  0.50           C  
ATOM    506  O   TYR B  68      88.071  92.180  84.341  1.00  0.50           O  
ATOM    507  CB  TYR B  68      90.522  92.768  86.549  1.00  0.50           C  
ATOM    508  CG  TYR B  68      90.425  94.084  85.817  1.00  0.50           C  
ATOM    509  CD1 TYR B  68      91.103  94.267  84.603  1.00  0.50           C  
ATOM    510  CD2 TYR B  68      89.622  95.127  86.304  1.00  0.50           C  
ATOM    511  CE1 TYR B  68      90.991  95.462  83.886  1.00  0.50           C  
ATOM    512  CE2 TYR B  68      89.518  96.336  85.600  1.00  0.50           C  
ATOM    513  CZ  TYR B  68      90.205  96.496  84.391  1.00  0.50           C  
ATOM    514  OH  TYR B  68      90.114  97.696  83.667  1.00  0.50           O  
ATOM    515  N   ILE B  69      89.651  90.598  84.392  1.00  0.50           N  
ATOM    516  CA  ILE B  69      89.565  90.384  82.952  1.00  0.50           C  
ATOM    517  C   ILE B  69      88.609  89.280  82.579  1.00  0.50           C  
ATOM    518  O   ILE B  69      88.121  89.258  81.455  1.00  0.50           O  
ATOM    519  CB  ILE B  69      90.916  90.065  82.298  1.00  0.50           C  
ATOM    520  CG1 ILE B  69      91.606  88.806  82.878  1.00  0.50           C  
ATOM    521  CG2 ILE B  69      91.822  91.309  82.404  1.00  0.50           C  
ATOM    522  CD1 ILE B  69      92.884  88.408  82.131  1.00  0.50           C  
ATOM    523  N   ALA B  70      88.295  88.355  83.508  1.00  0.44           N  
ATOM    524  CA  ALA B  70      87.533  87.158  83.259  1.00  0.44           C  
ATOM    525  C   ALA B  70      86.317  87.082  84.135  1.00  0.44           C  
ATOM    526  O   ALA B  70      85.793  85.998  84.377  1.00  0.44           O  
ATOM    527  CB  ALA B  70      88.399  85.901  83.521  1.00  0.44           C  
ATOM    528  N   GLU B  71      85.821  88.226  84.630  1.00  0.47           N  
ATOM    529  CA  GLU B  71      84.531  88.278  85.279  1.00  0.47           C  
ATOM    530  C   GLU B  71      83.424  87.921  84.298  1.00  0.47           C  
ATOM    531  O   GLU B  71      83.529  88.224  83.110  1.00  0.47           O  
ATOM    532  CB  GLU B  71      84.284  89.671  85.889  1.00  0.47           C  
ATOM    533  CG  GLU B  71      83.469  89.646  87.209  1.00  0.47           C  
ATOM    534  CD  GLU B  71      82.860  91.007  87.525  1.00  0.47           C  
ATOM    535  OE1 GLU B  71      82.182  91.537  86.616  1.00  0.47           O  
ATOM    536  OE2 GLU B  71      83.060  91.537  88.658  1.00  0.47           O  
ATOM    537  N   ASN B  72      82.362  87.217  84.741  1.00  0.43           N  
ATOM    538  CA  ASN B  72      81.263  86.836  83.882  1.00  0.43           C  
ATOM    539  C   ASN B  72      80.571  88.081  83.301  1.00  0.43           C  
ATOM    540  O   ASN B  72      80.070  88.903  84.050  1.00  0.43           O  
ATOM    541  CB  ASN B  72      80.291  85.898  84.645  1.00  0.43           C  
ATOM    542  CG  ASN B  72      79.207  85.280  83.765  1.00  0.43           C  
ATOM    543  OD1 ASN B  72      78.760  85.789  82.739  1.00  0.43           O  
ATOM    544  ND2 ASN B  72      78.719  84.089  84.180  1.00  0.43           N  
ATOM    545  N   PRO B  73      80.475  88.316  82.016  1.00  0.48           N  
ATOM    546  CA  PRO B  73      79.893  89.557  81.518  1.00  0.48           C  
ATOM    547  C   PRO B  73      78.397  89.601  81.748  1.00  0.48           C  
ATOM    548  O   PRO B  73      77.813  90.668  81.917  1.00  0.48           O  
ATOM    549  CB  PRO B  73      80.235  89.532  80.016  1.00  0.48           C  
ATOM    550  CG  PRO B  73      80.674  88.097  79.669  1.00  0.48           C  
ATOM    551  CD  PRO B  73      81.098  87.487  80.995  1.00  0.48           C  
ATOM    552  N   PHE B  74      77.755  88.426  81.741  1.00  0.45           N  
ATOM    553  CA  PHE B  74      76.330  88.302  81.903  1.00  0.45           C  
ATOM    554  C   PHE B  74      75.962  88.107  83.369  1.00  0.45           C  
ATOM    555  O   PHE B  74      74.779  88.162  83.699  1.00  0.45           O  
ATOM    556  CB  PHE B  74      75.779  87.093  81.084  1.00  0.45           C  
ATOM    557  CG  PHE B  74      75.806  87.374  79.601  1.00  0.45           C  
ATOM    558  CD1 PHE B  74      74.634  87.721  78.921  1.00  0.45           C  
ATOM    559  CD2 PHE B  74      76.996  87.282  78.870  1.00  0.45           C  
ATOM    560  CE1 PHE B  74      74.651  87.959  77.540  1.00  0.45           C  
ATOM    561  CE2 PHE B  74      77.034  87.548  77.498  1.00  0.45           C  
ATOM    562  CZ  PHE B  74      75.852  87.881  76.832  1.00  0.45           C  
ATOM    563  N   ASP B  75      76.957  87.915  84.269  1.00  0.51           N  
ATOM    564  CA  ASP B  75      76.753  87.816  85.703  1.00  0.51           C  
ATOM    565  C   ASP B  75      77.790  88.632  86.471  1.00  0.51           C  
ATOM    566  O   ASP B  75      78.978  88.321  86.503  1.00  0.51           O  
ATOM    567  CB  ASP B  75      76.821  86.326  86.129  1.00  0.51           C  
ATOM    568  CG  ASP B  75      76.482  86.059  87.578  1.00  0.51           C  
ATOM    569  OD1 ASP B  75      76.258  87.039  88.312  1.00  0.51           O  
ATOM    570  OD2 ASP B  75      76.511  84.843  87.917  1.00  0.51           O  
ATOM    571  N   ILE B  76      77.330  89.673  87.166  1.00  0.48           N  
ATOM    572  CA  ILE B  76      78.184  90.618  87.833  1.00  0.48           C  
ATOM    573  C   ILE B  76      77.956  90.499  89.302  1.00  0.48           C  
ATOM    574  O   ILE B  76      76.833  90.641  89.775  1.00  0.48           O  
ATOM    575  CB  ILE B  76      77.831  92.033  87.423  1.00  0.48           C  
ATOM    576  CG1 ILE B  76      78.002  92.223  85.900  1.00  0.48           C  
ATOM    577  CG2 ILE B  76      78.663  93.052  88.230  1.00  0.48           C  
ATOM    578  CD1 ILE B  76      79.421  91.983  85.384  1.00  0.48           C  
ATOM    579  N   GLU B  77      79.038  90.294  90.063  1.00  0.42           N  
ATOM    580  CA  GLU B  77      78.954  90.138  91.485  1.00  0.42           C  
ATOM    581  C   GLU B  77      79.983  91.032  92.102  1.00  0.42           C  
ATOM    582  O   GLU B  77      81.126  91.139  91.662  1.00  0.42           O  
ATOM    583  CB  GLU B  77      79.263  88.710  91.908  1.00  0.42           C  
ATOM    584  CG  GLU B  77      78.266  87.635  91.430  1.00  0.42           C  
ATOM    585  CD  GLU B  77      76.958  87.664  92.213  1.00  0.42           C  
ATOM    586  OE1 GLU B  77      76.908  88.359  93.267  1.00  0.42           O  
ATOM    587  OE2 GLU B  77      76.010  86.950  91.802  1.00  0.42           O  
ATOM    588  N   LEU B  78      79.586  91.759  93.138  1.00  0.29           N  
ATOM    589  CA  LEU B  78      80.431  92.702  93.801  1.00  0.29           C  
ATOM    590  C   LEU B  78      80.838  92.079  95.099  1.00  0.29           C  
ATOM    591  O   LEU B  78      80.334  90.996  95.370  1.00  0.29           O  
ATOM    592  CB  LEU B  78      79.656  94.013  94.012  1.00  0.29           C  
ATOM    593  CG  LEU B  78      79.127  94.705  92.738  1.00  0.29           C  
ATOM    594  CD1 LEU B  78      78.120  94.039  91.803  1.00  0.29           C  
ATOM    595  CD2 LEU B  78      78.509  95.981  93.228  1.00  0.29           C  
ATOM    596  N   ASP B  79      81.773  92.740  95.844  1.00  0.30           N  
ATOM    597  CA  ASP B  79      82.174  92.462  97.212  1.00  0.30           C  
ATOM    598  C   ASP B  79      83.620  92.056  97.250  1.00  0.30           C  
ATOM    599  O   ASP B  79      84.439  92.642  96.531  1.00  0.30           O  
ATOM    600  CB  ASP B  79      81.183  91.487  97.905  1.00  0.30           C  
ATOM    601  CG  ASP B  79      81.170  91.547  99.404  1.00  0.30           C  
ATOM    602  OD1 ASP B  79      80.515  92.486  99.915  1.00  0.30           O  
ATOM    603  OD2 ASP B  79      81.854  90.695 100.027  1.00  0.30           O  
ATOM    604  N   GLY B  80      83.943  91.053  98.102  1.00  0.33           N  
ATOM    605  CA  GLY B  80      85.190  90.306  98.138  1.00  0.33           C  
ATOM    606  C   GLY B  80      85.600  89.883  96.772  1.00  0.33           C  
ATOM    607  O   GLY B  80      84.807  89.889  95.837  1.00  0.33           O  
ATOM    608  N   ALA B  81      86.799  89.380  96.562  1.00  0.30           N  
ATOM    609  CA  ALA B  81      86.996  88.873  95.229  1.00  0.30           C  
ATOM    610  C   ALA B  81      86.591  87.411  94.953  1.00  0.30           C  
ATOM    611  O   ALA B  81      86.412  86.983  93.817  1.00  0.30           O  
ATOM    612  CB  ALA B  81      88.450  89.022  95.068  1.00  0.30           C  
ATOM    613  N   LYS B  82      86.375  86.610  96.007  1.00  0.29           N  
ATOM    614  CA  LYS B  82      85.747  85.288  95.921  1.00  0.29           C  
ATOM    615  C   LYS B  82      84.214  85.223  95.714  1.00  0.29           C  
ATOM    616  O   LYS B  82      83.758  84.245  95.133  1.00  0.29           O  
ATOM    617  CB  LYS B  82      86.044  84.481  97.197  1.00  0.29           C  
ATOM    618  CG  LYS B  82      87.525  84.165  97.357  1.00  0.29           C  
ATOM    619  CD  LYS B  82      87.791  83.294  98.584  1.00  0.29           C  
ATOM    620  CE  LYS B  82      89.266  82.940  98.734  1.00  0.29           C  
ATOM    621  NZ  LYS B  82      89.487  82.103  99.930  1.00  0.29           N  
ATOM    622  N   PRO B  83      83.383  86.182  96.103  1.00  0.30           N  
ATOM    623  CA  PRO B  83      82.056  86.426  95.541  1.00  0.30           C  
ATOM    624  C   PRO B  83      81.976  86.796  94.062  1.00  0.30           C  
ATOM    625  O   PRO B  83      80.861  86.868  93.574  1.00  0.30           O  
ATOM    626  CB  PRO B  83      81.461  87.572  96.389  1.00  0.30           C  
ATOM    627  CG  PRO B  83      82.376  87.721  97.606  1.00  0.30           C  
ATOM    628  CD  PRO B  83      83.682  87.092  97.170  1.00  0.30           C  
ATOM    629  N   ALA B  84      83.067  87.008  93.292  1.00  0.31           N  
ATOM    630  CA  ALA B  84      82.946  87.330  91.879  1.00  0.31           C  
ATOM    631  C   ALA B  84      82.669  86.079  91.077  1.00  0.31           C  
ATOM    632  O   ALA B  84      83.177  85.018  91.421  1.00  0.31           O  
ATOM    633  CB  ALA B  84      84.230  88.015  91.369  1.00  0.31           C  
ATOM    634  N   ARG B  85      81.869  86.154  89.990  1.00  0.29           N  
ATOM    635  CA  ARG B  85      81.635  85.029  89.111  1.00  0.29           C  
ATOM    636  C   ARG B  85      82.729  84.983  88.036  1.00  0.29           C  
ATOM    637  O   ARG B  85      82.732  85.849  87.167  1.00  0.29           O  
ATOM    638  CB  ARG B  85      80.222  85.160  88.471  1.00  0.29           C  
ATOM    639  CG  ARG B  85      79.785  83.998  87.554  1.00  0.29           C  
ATOM    640  CD  ARG B  85      79.520  82.676  88.265  1.00  0.29           C  
ATOM    641  NE  ARG B  85      79.060  81.699  87.224  1.00  0.29           N  
ATOM    642  CZ  ARG B  85      78.801  80.408  87.463  1.00  0.29           C  
ATOM    643  NH1 ARG B  85      78.327  79.638  86.487  1.00  0.29           N  
ATOM    644  NH2 ARG B  85      78.992  79.878  88.662  1.00  0.29           N  
ATOM    645  N   PRO B  86      83.679  84.063  87.975  1.00  0.31           N  
ATOM    646  CA  PRO B  86      84.717  84.112  86.963  1.00  0.31           C  
ATOM    647  C   PRO B  86      84.319  83.244  85.802  1.00  0.31           C  
ATOM    648  O   PRO B  86      84.236  82.024  85.919  1.00  0.31           O  
ATOM    649  CB  PRO B  86      85.951  83.567  87.692  1.00  0.31           C  
ATOM    650  CG  PRO B  86      85.400  82.632  88.786  1.00  0.31           C  
ATOM    651  CD  PRO B  86      83.933  83.032  88.973  1.00  0.31           C  
ATOM    652  N   LYS B  87      84.093  83.861  84.643  1.00  0.29           N  
ATOM    653  CA  LYS B  87      84.011  83.155  83.404  1.00  0.29           C  
ATOM    654  C   LYS B  87      84.377  84.097  82.277  1.00  0.29           C  
ATOM    655  O   LYS B  87      83.617  84.997  81.927  1.00  0.29           O  
ATOM    656  CB  LYS B  87      82.590  82.601  83.190  1.00  0.29           C  
ATOM    657  CG  LYS B  87      82.381  81.979  81.812  1.00  0.29           C  
ATOM    658  CD  LYS B  87      80.995  81.365  81.667  1.00  0.29           C  
ATOM    659  CE  LYS B  87      80.718  80.951  80.228  1.00  0.29           C  
ATOM    660  NZ  LYS B  87      79.412  80.278  80.125  1.00  0.29           N  
ATOM    661  N   LEU B  88      85.554  83.884  81.658  1.00  0.21           N  
ATOM    662  CA  LEU B  88      85.998  84.637  80.508  1.00  0.21           C  
ATOM    663  C   LEU B  88      85.528  84.014  79.224  1.00  0.21           C  
ATOM    664  O   LEU B  88      85.546  82.799  79.054  1.00  0.21           O  
ATOM    665  CB  LEU B  88      87.539  84.710  80.467  1.00  0.21           C  
ATOM    666  CG  LEU B  88      88.213  85.400  79.278  1.00  0.21           C  
ATOM    667  CD1 LEU B  88      87.768  86.861  79.255  1.00  0.21           C  
ATOM    668  CD2 LEU B  88      89.734  85.369  79.441  1.00  0.21           C  
ATOM    669  N   TYR B  89      85.093  84.857  78.274  1.00  0.19           N  
ATOM    670  CA  TYR B  89      84.669  84.426  76.966  1.00  0.19           C  
ATOM    671  C   TYR B  89      85.483  85.110  75.872  1.00  0.19           C  
ATOM    672  O   TYR B  89      85.094  85.155  74.711  1.00  0.19           O  
ATOM    673  CB  TYR B  89      83.152  84.708  76.837  1.00  0.19           C  
ATOM    674  CG  TYR B  89      82.517  83.776  75.847  1.00  0.19           C  
ATOM    675  CD1 TYR B  89      81.929  84.287  74.684  1.00  0.19           C  
ATOM    676  CD2 TYR B  89      82.534  82.385  76.054  1.00  0.19           C  
ATOM    677  CE1 TYR B  89      81.336  83.428  73.753  1.00  0.19           C  
ATOM    678  CE2 TYR B  89      81.944  81.522  75.121  1.00  0.19           C  
ATOM    679  CZ  TYR B  89      81.336  82.051  73.979  1.00  0.19           C  
ATOM    680  OH  TYR B  89      80.719  81.210  73.039  1.00  0.19           O  
ATOM    681  N   TRP B  90      86.672  85.640  76.210  1.00  0.17           N  
ATOM    682  CA  TRP B  90      87.590  86.190  75.235  1.00  0.17           C  
ATOM    683  C   TRP B  90      88.694  85.185  75.049  1.00  0.17           C  
ATOM    684  O   TRP B  90      89.414  84.833  75.981  1.00  0.17           O  
ATOM    685  CB  TRP B  90      88.192  87.551  75.675  1.00  0.17           C  
ATOM    686  CG  TRP B  90      87.136  88.651  75.828  1.00  0.17           C  
ATOM    687  CD1 TRP B  90      86.277  88.966  76.854  1.00  0.17           C  
ATOM    688  CD2 TRP B  90      86.854  89.588  74.778  1.00  0.17           C  
ATOM    689  NE1 TRP B  90      85.500  90.052  76.518  1.00  0.17           N  
ATOM    690  CE2 TRP B  90      85.842  90.451  75.249  1.00  0.17           C  
ATOM    691  CE3 TRP B  90      87.401  89.742  73.510  1.00  0.17           C  
ATOM    692  CZ2 TRP B  90      85.369  91.489  74.462  1.00  0.17           C  
ATOM    693  CZ3 TRP B  90      86.923  90.789  72.713  1.00  0.17           C  
ATOM    694  CH2 TRP B  90      85.920  91.653  73.180  1.00  0.17           C  
ATOM    695  N   ARG B  91      88.832  84.666  73.818  1.00  0.17           N  
ATOM    696  CA  ARG B  91      89.813  83.664  73.510  1.00  0.17           C  
ATOM    697  C   ARG B  91      91.072  84.361  73.169  1.00  0.17           C  
ATOM    698  O   ARG B  91      91.129  85.181  72.261  1.00  0.17           O  
ATOM    699  CB  ARG B  91      89.385  82.801  72.309  1.00  0.17           C  
ATOM    700  CG  ARG B  91      90.360  81.666  71.943  1.00  0.17           C  
ATOM    701  CD  ARG B  91      89.825  80.772  70.823  1.00  0.17           C  
ATOM    702  NE  ARG B  91      90.980  80.143  70.101  1.00  0.17           N  
ATOM    703  CZ  ARG B  91      91.611  79.020  70.462  1.00  0.17           C  
ATOM    704  NH1 ARG B  91      92.645  78.601  69.738  1.00  0.17           N  
ATOM    705  NH2 ARG B  91      91.229  78.329  71.528  1.00  0.17           N  
ATOM    706  N   ALA B  92      92.112  84.075  73.932  1.00  0.23           N  
ATOM    707  CA  ALA B  92      93.355  84.684  73.662  1.00  0.23           C  
ATOM    708  C   ALA B  92      94.072  84.309  72.379  1.00  0.23           C  
ATOM    709  O   ALA B  92      93.961  83.190  71.880  1.00  0.23           O  
ATOM    710  CB  ALA B  92      94.253  84.298  74.765  1.00  0.23           C  
ATOM    711  N   GLU B  93      94.891  85.242  71.871  1.00  0.27           N  
ATOM    712  CA  GLU B  93      95.567  85.060  70.620  1.00  0.27           C  
ATOM    713  C   GLU B  93      96.962  85.694  70.645  1.00  0.27           C  
ATOM    714  O   GLU B  93      97.148  86.721  71.297  1.00  0.27           O  
ATOM    715  CB  GLU B  93      94.722  85.655  69.492  1.00  0.27           C  
ATOM    716  CG  GLU B  93      95.387  85.550  68.108  1.00  0.27           C  
ATOM    717  CD  GLU B  93      94.525  86.107  67.002  1.00  0.27           C  
ATOM    718  OE1 GLU B  93      93.336  86.405  67.265  1.00  0.27           O  
ATOM    719  OE2 GLU B  93      95.093  86.216  65.887  1.00  0.27           O  
ATOM    720  N   PRO B  94      97.995  85.126  70.017  1.00  0.66           N  
ATOM    721  CA  PRO B  94      99.262  85.808  69.786  1.00  0.66           C  
ATOM    722  C   PRO B  94      99.238  86.776  68.643  1.00  0.66           C  
ATOM    723  O   PRO B  94      98.731  86.484  67.570  1.00  0.66           O  
ATOM    724  CB  PRO B  94     100.273  84.696  69.446  1.00  0.66           C  
ATOM    725  CG  PRO B  94      99.597  83.426  69.944  1.00  0.66           C  
ATOM    726  CD  PRO B  94      98.094  83.695  69.798  1.00  0.66           C  
ATOM    727  N   ALA B  95      99.887  87.928  68.806  1.00  0.59           N  
ATOM    728  CA  ALA B  95      99.900  88.938  67.774  1.00  0.59           C  
ATOM    729  C   ALA B  95     100.757  88.609  66.553  1.00  0.59           C  
ATOM    730  O   ALA B  95     100.564  89.155  65.469  1.00  0.59           O  
ATOM    731  CB  ALA B  95     100.469  90.214  68.406  1.00  0.59           C  
ATOM    732  N   HIS B  96     101.737  87.686  66.692  1.00  0.57           N  
ATOM    733  CA  HIS B  96     102.669  87.332  65.635  1.00  0.57           C  
ATOM    734  C   HIS B  96     102.007  86.754  64.404  1.00  0.57           C  
ATOM    735  O   HIS B  96     102.479  86.977  63.301  1.00  0.57           O  
ATOM    736  CB  HIS B  96     103.776  86.377  66.134  1.00  0.57           C  
ATOM    737  CG  HIS B  96     104.874  86.152  65.152  1.00  0.57           C  
ATOM    738  ND1 HIS B  96     104.710  85.164  64.221  1.00  0.57           N  
ATOM    739  CD2 HIS B  96     106.077  86.754  64.993  1.00  0.57           C  
ATOM    740  CE1 HIS B  96     105.806  85.171  63.502  1.00  0.57           C  
ATOM    741  NE2 HIS B  96     106.671  86.115  63.934  1.00  0.57           N  
ATOM    742  N   TYR B  97     100.855  86.074  64.540  1.00  0.57           N  
ATOM    743  CA  TYR B  97     100.096  85.592  63.399  1.00  0.57           C  
ATOM    744  C   TYR B  97      99.656  86.701  62.460  1.00  0.57           C  
ATOM    745  O   TYR B  97      99.828  86.575  61.253  1.00  0.57           O  
ATOM    746  CB  TYR B  97      98.851  84.818  63.850  1.00  0.57           C  
ATOM    747  CG  TYR B  97      99.303  83.586  64.563  1.00  0.57           C  
ATOM    748  CD1 TYR B  97      99.788  82.465  63.857  1.00  0.57           C  
ATOM    749  CD2 TYR B  97      99.169  83.518  65.951  1.00  0.57           C  
ATOM    750  CE1 TYR B  97     100.157  81.301  64.552  1.00  0.57           C  
ATOM    751  CE2 TYR B  97      99.500  82.348  66.625  1.00  0.57           C  
ATOM    752  CZ  TYR B  97     100.055  81.281  65.939  1.00  0.57           C  
ATOM    753  OH  TYR B  97     100.516  80.187  66.668  1.00  0.57           O  
ATOM    754  N   TYR B  98      99.198  87.862  62.993  1.00  0.51           N  
ATOM    755  CA  TYR B  98      98.966  89.072  62.215  1.00  0.51           C  
ATOM    756  C   TYR B  98     100.244  89.551  61.523  1.00  0.51           C  
ATOM    757  O   TYR B  98     100.264  89.873  60.337  1.00  0.51           O  
ATOM    758  CB  TYR B  98      98.443  90.196  63.167  1.00  0.51           C  
ATOM    759  CG  TYR B  98      98.235  91.497  62.462  1.00  0.51           C  
ATOM    760  CD1 TYR B  98      99.216  92.506  62.531  1.00  0.51           C  
ATOM    761  CD2 TYR B  98      97.109  91.674  61.647  1.00  0.51           C  
ATOM    762  CE1 TYR B  98      99.057  93.687  61.805  1.00  0.51           C  
ATOM    763  CE2 TYR B  98      96.969  92.847  60.903  1.00  0.51           C  
ATOM    764  CZ  TYR B  98      97.956  93.828  60.972  1.00  0.51           C  
ATOM    765  OH  TYR B  98      97.890  94.919  60.120  1.00  0.51           O  
ATOM    766  N   ASN B  99     101.379  89.550  62.251  1.00  0.56           N  
ATOM    767  CA  ASN B  99     102.674  89.895  61.706  1.00  0.56           C  
ATOM    768  C   ASN B  99     103.138  88.915  60.617  1.00  0.56           C  
ATOM    769  O   ASN B  99     103.907  89.245  59.722  1.00  0.56           O  
ATOM    770  CB  ASN B  99     103.724  89.973  62.866  1.00  0.56           C  
ATOM    771  CG  ASN B  99     104.971  90.780  62.536  1.00  0.56           C  
ATOM    772  OD1 ASN B  99     105.818  91.036  63.395  1.00  0.56           O  
ATOM    773  ND2 ASN B  99     105.075  91.209  61.274  1.00  0.56           N  
ATOM    774  N   HIS B 100     102.641  87.683  60.627  1.00  0.59           N  
ATOM    775  CA  HIS B 100     103.016  86.688  59.664  1.00  0.59           C  
ATOM    776  C   HIS B 100     102.157  86.742  58.415  1.00  0.59           C  
ATOM    777  O   HIS B 100     101.878  85.720  57.797  1.00  0.59           O  
ATOM    778  CB  HIS B 100     102.852  85.300  60.265  1.00  0.59           C  
ATOM    779  CG  HIS B 100     103.683  84.371  59.472  1.00  0.59           C  
ATOM    780  ND1 HIS B 100     105.054  84.389  59.647  1.00  0.59           N  
ATOM    781  CD2 HIS B 100     103.314  83.392  58.612  1.00  0.59           C  
ATOM    782  CE1 HIS B 100     105.475  83.385  58.908  1.00  0.59           C  
ATOM    783  NE2 HIS B 100     104.472  82.758  58.264  1.00  0.59           N  
ATOM    784  N   GLU B 101     101.649  87.936  58.064  1.00  0.58           N  
ATOM    785  CA  GLU B 101     100.717  88.157  56.976  1.00  0.58           C  
ATOM    786  C   GLU B 101      99.370  87.492  57.223  1.00  0.58           C  
ATOM    787  O   GLU B 101      98.712  87.035  56.290  1.00  0.58           O  
ATOM    788  CB  GLU B 101     101.288  87.760  55.574  1.00  0.58           C  
ATOM    789  CG  GLU B 101     102.588  88.491  55.149  1.00  0.58           C  
ATOM    790  CD  GLU B 101     103.163  88.144  53.773  1.00  0.58           C  
ATOM    791  OE1 GLU B 101     104.068  87.270  53.638  1.00  0.58           O  
ATOM    792  OE2 GLU B 101     102.743  88.828  52.799  1.00  0.58           O  
ATOM    793  N   ASP B 102      98.929  87.453  58.505  1.00  0.56           N  
ATOM    794  CA  ASP B 102      97.664  86.881  58.936  1.00  0.56           C  
ATOM    795  C   ASP B 102      97.527  85.395  58.567  1.00  0.56           C  
ATOM    796  O   ASP B 102      96.490  84.898  58.132  1.00  0.56           O  
ATOM    797  CB  ASP B 102      96.499  87.779  58.423  1.00  0.56           C  
ATOM    798  CG  ASP B 102      95.201  87.566  59.177  1.00  0.56           C  
ATOM    799  OD1 ASP B 102      94.108  87.811  58.596  1.00  0.56           O  
ATOM    800  OD2 ASP B 102      95.313  87.228  60.379  1.00  0.56           O  
ATOM    801  N   HIS B 103      98.614  84.612  58.720  1.00  0.60           N  
ATOM    802  CA  HIS B 103      98.586  83.215  58.345  1.00  0.60           C  
ATOM    803  C   HIS B 103      99.272  82.415  59.431  1.00  0.60           C  
ATOM    804  O   HIS B 103     100.259  82.892  59.991  1.00  0.60           O  
ATOM    805  CB  HIS B 103      99.217  82.946  56.952  1.00  0.60           C  
ATOM    806  CG  HIS B 103      98.672  81.728  56.242  1.00  0.60           C  
ATOM    807  ND1 HIS B 103      99.103  80.477  56.605  1.00  0.60           N  
ATOM    808  CD2 HIS B 103      97.802  81.618  55.206  1.00  0.60           C  
ATOM    809  CE1 HIS B 103      98.516  79.638  55.801  1.00  0.60           C  
ATOM    810  NE2 HIS B 103      97.704  80.270  54.924  1.00  0.60           N  
ATOM    811  N   PRO B 104      98.804  81.246  59.838  1.00  0.33           N  
ATOM    812  CA  PRO B 104      99.594  80.314  60.621  1.00  0.33           C  
ATOM    813  C   PRO B 104     100.735  79.666  59.863  1.00  0.33           C  
ATOM    814  O   PRO B 104     100.931  79.896  58.683  1.00  0.33           O  
ATOM    815  CB  PRO B 104      98.576  79.241  61.053  1.00  0.33           C  
ATOM    816  CG  PRO B 104      97.197  79.819  60.730  1.00  0.33           C  
ATOM    817  CD  PRO B 104      97.474  80.730  59.553  1.00  0.33           C  
ATOM    818  N   LEU B 105     101.529  78.816  60.527  1.00  0.25           N  
ATOM    819  CA  LEU B 105     102.604  78.135  59.868  1.00  0.25           C  
ATOM    820  C   LEU B 105     102.097  76.951  59.100  1.00  0.25           C  
ATOM    821  O   LEU B 105     101.295  76.147  59.585  1.00  0.25           O  
ATOM    822  CB  LEU B 105     103.614  77.648  60.914  1.00  0.25           C  
ATOM    823  CG  LEU B 105     104.862  76.974  60.335  1.00  0.25           C  
ATOM    824  CD1 LEU B 105     105.688  77.897  59.477  1.00  0.25           C  
ATOM    825  CD2 LEU B 105     105.773  76.524  61.458  1.00  0.25           C  
ATOM    826  N   LYS B 106     102.569  76.809  57.864  1.00  0.23           N  
ATOM    827  CA  LYS B 106     102.189  75.705  57.054  1.00  0.23           C  
ATOM    828  C   LYS B 106     103.381  75.339  56.223  1.00  0.23           C  
ATOM    829  O   LYS B 106     104.127  76.196  55.766  1.00  0.23           O  
ATOM    830  CB  LYS B 106     100.972  76.093  56.189  1.00  0.23           C  
ATOM    831  CG  LYS B 106     100.336  74.906  55.470  1.00  0.23           C  
ATOM    832  CD  LYS B 106      99.180  75.309  54.552  1.00  0.23           C  
ATOM    833  CE  LYS B 106      97.957  75.782  55.329  1.00  0.23           C  
ATOM    834  NZ  LYS B 106      96.845  76.087  54.413  1.00  0.23           N  
ATOM    835  N   MET B 107     103.613  74.040  56.022  1.00  0.17           N  
ATOM    836  CA  MET B 107     104.677  73.590  55.172  1.00  0.17           C  
ATOM    837  C   MET B 107     104.055  72.663  54.164  1.00  0.17           C  
ATOM    838  O   MET B 107     103.559  71.590  54.491  1.00  0.17           O  
ATOM    839  CB  MET B 107     105.753  72.876  56.018  1.00  0.17           C  
ATOM    840  CG  MET B 107     107.004  72.482  55.203  1.00  0.17           C  
ATOM    841  SD  MET B 107     106.871  71.045  54.091  1.00  0.17           S  
ATOM    842  CE  MET B 107     106.283  69.855  55.326  1.00  0.17           C  
ATOM    843  N   GLY B 108     103.981  73.065  52.881  1.00  0.24           N  
ATOM    844  CA  GLY B 108     103.082  72.378  51.954  1.00  0.24           C  
ATOM    845  C   GLY B 108     101.638  72.504  52.373  1.00  0.24           C  
ATOM    846  O   GLY B 108     101.142  73.613  52.520  1.00  0.24           O  
ATOM    847  N   LYS B 109     100.917  71.387  52.589  1.00  0.50           N  
ATOM    848  CA  LYS B 109      99.613  71.466  53.225  1.00  0.50           C  
ATOM    849  C   LYS B 109      99.641  71.157  54.701  1.00  0.50           C  
ATOM    850  O   LYS B 109      98.681  71.488  55.395  1.00  0.50           O  
ATOM    851  CB  LYS B 109      98.630  70.474  52.594  1.00  0.50           C  
ATOM    852  CG  LYS B 109      98.397  70.780  51.120  1.00  0.50           C  
ATOM    853  CD  LYS B 109      97.406  69.803  50.501  1.00  0.50           C  
ATOM    854  CE  LYS B 109      97.145  70.082  49.027  1.00  0.50           C  
ATOM    855  NZ  LYS B 109      96.195  69.094  48.479  1.00  0.50           N  
ATOM    856  N   THR B 110     100.752  70.578  55.212  1.00  0.52           N  
ATOM    857  CA  THR B 110     100.995  70.264  56.615  1.00  0.52           C  
ATOM    858  C   THR B 110     100.912  71.493  57.463  1.00  0.52           C  
ATOM    859  O   THR B 110     101.655  72.438  57.230  1.00  0.52           O  
ATOM    860  CB  THR B 110     102.405  69.706  56.821  1.00  0.52           C  
ATOM    861  OG1 THR B 110     102.551  68.527  56.055  1.00  0.52           O  
ATOM    862  CG2 THR B 110     102.713  69.333  58.277  1.00  0.52           C  
ATOM    863  N   MET B 111     100.036  71.534  58.479  1.00  0.54           N  
ATOM    864  CA  MET B 111      99.953  72.683  59.350  1.00  0.54           C  
ATOM    865  C   MET B 111     100.738  72.378  60.604  1.00  0.54           C  
ATOM    866  O   MET B 111     100.505  71.367  61.253  1.00  0.54           O  
ATOM    867  CB  MET B 111      98.497  73.041  59.719  1.00  0.54           C  
ATOM    868  CG  MET B 111      97.638  73.471  58.517  1.00  0.54           C  
ATOM    869  SD  MET B 111      95.926  73.922  58.927  1.00  0.54           S  
ATOM    870  CE  MET B 111      96.299  75.415  59.891  1.00  0.54           C  
ATOM    871  N   ILE B 112     101.714  73.229  60.960  1.00  0.60           N  
ATOM    872  CA  ILE B 112     102.582  72.997  62.106  1.00  0.60           C  
ATOM    873  C   ILE B 112     102.050  73.768  63.311  1.00  0.60           C  
ATOM    874  O   ILE B 112     102.410  73.548  64.465  1.00  0.60           O  
ATOM    875  CB  ILE B 112     103.976  73.467  61.725  1.00  0.60           C  
ATOM    876  CG1 ILE B 112     104.661  72.556  60.676  1.00  0.60           C  
ATOM    877  CG2 ILE B 112     104.870  73.592  62.963  1.00  0.60           C  
ATOM    878  CD1 ILE B 112     105.997  73.107  60.142  1.00  0.60           C  
ATOM    879  N   THR B 113     101.091  74.670  63.084  1.00  0.67           N  
ATOM    880  CA  THR B 113     100.485  75.411  64.175  1.00  0.67           C  
ATOM    881  C   THR B 113      99.536  74.525  64.928  1.00  0.67           C  
ATOM    882  O   THR B 113      98.614  73.981  64.324  1.00  0.67           O  
ATOM    883  CB  THR B 113      99.727  76.620  63.667  1.00  0.67           C  
ATOM    884  OG1 THR B 113     100.645  77.587  63.197  1.00  0.67           O  
ATOM    885  CG2 THR B 113      98.871  77.302  64.745  1.00  0.67           C  
ATOM    886  N   GLY B 114      99.735  74.354  66.257  1.00  0.66           N  
ATOM    887  CA  GLY B 114      98.803  73.628  67.104  1.00  0.66           C  
ATOM    888  C   GLY B 114      97.438  74.244  67.161  1.00  0.66           C  
ATOM    889  O   GLY B 114      97.281  75.459  67.044  1.00  0.66           O  
ATOM    890  N   LYS B 115      96.396  73.437  67.413  1.00  0.60           N  
ATOM    891  CA  LYS B 115      95.022  73.916  67.490  1.00  0.60           C  
ATOM    892  C   LYS B 115      94.818  74.908  68.622  1.00  0.60           C  
ATOM    893  O   LYS B 115      94.056  75.873  68.510  1.00  0.60           O  
ATOM    894  CB  LYS B 115      94.022  72.758  67.687  1.00  0.60           C  
ATOM    895  CG  LYS B 115      93.866  71.882  66.444  1.00  0.60           C  
ATOM    896  CD  LYS B 115      92.875  70.735  66.663  1.00  0.60           C  
ATOM    897  CE  LYS B 115      92.708  69.847  65.433  1.00  0.60           C  
ATOM    898  NZ  LYS B 115      91.783  68.730  65.724  1.00  0.60           N  
ATOM    899  N   THR B 116      95.544  74.722  69.742  1.00  0.65           N  
ATOM    900  CA  THR B 116      95.518  75.620  70.885  1.00  0.65           C  
ATOM    901  C   THR B 116      96.009  77.003  70.529  1.00  0.65           C  
ATOM    902  O   THR B 116      95.503  77.999  71.032  1.00  0.65           O  
ATOM    903  CB  THR B 116      96.302  75.096  72.073  1.00  0.65           C  
ATOM    904  OG1 THR B 116      95.984  73.740  72.288  1.00  0.65           O  
ATOM    905  CG2 THR B 116      95.818  75.746  73.365  1.00  0.65           C  
ATOM    906  N   HIS B 117      96.950  77.098  69.571  1.00  0.62           N  
ATOM    907  CA  HIS B 117      97.566  78.337  69.154  1.00  0.62           C  
ATOM    908  C   HIS B 117      96.886  78.961  67.949  1.00  0.62           C  
ATOM    909  O   HIS B 117      97.411  79.927  67.401  1.00  0.62           O  
ATOM    910  CB  HIS B 117      99.019  78.079  68.696  1.00  0.62           C  
ATOM    911  CG  HIS B 117      99.907  77.497  69.721  1.00  0.62           C  
ATOM    912  ND1 HIS B 117     100.876  78.288  70.303  1.00  0.62           N  
ATOM    913  CD2 HIS B 117      99.907  76.258  70.263  1.00  0.62           C  
ATOM    914  CE1 HIS B 117     101.449  77.504  71.204  1.00  0.62           C  
ATOM    915  NE2 HIS B 117     100.889  76.267  71.219  1.00  0.62           N  
ATOM    916  N   MET B 118      95.734  78.419  67.480  1.00  0.61           N  
ATOM    917  CA  MET B 118      95.139  78.839  66.223  1.00  0.61           C  
ATOM    918  C   MET B 118      94.555  80.253  66.255  1.00  0.61           C  
ATOM    919  O   MET B 118      93.721  80.500  67.135  1.00  0.61           O  
ATOM    920  CB  MET B 118      94.044  77.851  65.753  1.00  0.61           C  
ATOM    921  CG  MET B 118      93.621  78.011  64.273  1.00  0.61           C  
ATOM    922  SD  MET B 118      94.948  77.815  63.044  1.00  0.61           S  
ATOM    923  CE  MET B 118      95.297  76.057  63.291  1.00  0.61           C  
ATOM    924  N   PRO B 119      94.935  81.182  65.370  1.00  0.67           N  
ATOM    925  CA  PRO B 119      94.403  82.534  65.361  1.00  0.67           C  
ATOM    926  C   PRO B 119      93.150  82.636  64.542  1.00  0.67           C  
ATOM    927  O   PRO B 119      92.711  81.648  63.953  1.00  0.67           O  
ATOM    928  CB  PRO B 119      95.519  83.336  64.682  1.00  0.67           C  
ATOM    929  CG  PRO B 119      96.154  82.367  63.690  1.00  0.67           C  
ATOM    930  CD  PRO B 119      96.046  81.038  64.425  1.00  0.67           C  
ATOM    931  N   THR B 120      92.559  83.835  64.484  1.00  0.69           N  
ATOM    932  CA  THR B 120      91.367  84.125  63.705  1.00  0.69           C  
ATOM    933  C   THR B 120      91.656  85.343  62.853  1.00  0.69           C  
ATOM    934  O   THR B 120      92.593  86.070  63.159  1.00  0.69           O  
ATOM    935  CB  THR B 120      90.114  84.392  64.552  1.00  0.69           C  
ATOM    936  OG1 THR B 120      90.320  85.445  65.472  1.00  0.69           O  
ATOM    937  CG2 THR B 120      89.781  83.156  65.395  1.00  0.69           C  
ATOM    938  N   PRO B 121      90.945  85.603  61.753  1.00  0.71           N  
ATOM    939  CA  PRO B 121      91.116  86.810  60.970  1.00  0.71           C  
ATOM    940  C   PRO B 121      90.920  88.097  61.711  1.00  0.71           C  
ATOM    941  O   PRO B 121      89.960  88.253  62.467  1.00  0.71           O  
ATOM    942  CB  PRO B 121      90.082  86.723  59.842  1.00  0.71           C  
ATOM    943  CG  PRO B 121      89.787  85.230  59.725  1.00  0.71           C  
ATOM    944  CD  PRO B 121      89.959  84.720  61.155  1.00  0.71           C  
ATOM    945  N   THR B 122      91.778  89.071  61.439  1.00  0.71           N  
ATOM    946  CA  THR B 122      91.673  90.343  62.103  1.00  0.71           C  
ATOM    947  C   THR B 122      90.962  91.343  61.216  1.00  0.71           C  
ATOM    948  O   THR B 122      91.402  91.662  60.115  1.00  0.71           O  
ATOM    949  CB  THR B 122      93.008  90.898  62.502  1.00  0.71           C  
ATOM    950  OG1 THR B 122      93.740  89.972  63.269  1.00  0.71           O  
ATOM    951  CG2 THR B 122      92.751  92.044  63.456  1.00  0.71           C  
ATOM    952  N   LYS B 123      89.815  91.875  61.674  1.00  0.68           N  
ATOM    953  CA  LYS B 123      89.024  92.824  60.906  1.00  0.68           C  
ATOM    954  C   LYS B 123      88.789  94.097  61.661  1.00  0.68           C  
ATOM    955  O   LYS B 123      88.718  95.157  61.055  1.00  0.68           O  
ATOM    956  CB  LYS B 123      87.654  92.210  60.544  1.00  0.68           C  
ATOM    957  CG  LYS B 123      87.758  91.092  59.502  1.00  0.68           C  
ATOM    958  CD  LYS B 123      88.241  91.618  58.147  1.00  0.68           C  
ATOM    959  CE  LYS B 123      88.266  90.557  57.068  1.00  0.68           C  
ATOM    960  NZ  LYS B 123      88.704  91.178  55.811  1.00  0.68           N  
ATOM    961  N   SER B 124      88.769  94.049  62.998  1.00  0.74           N  
ATOM    962  CA  SER B 124      88.717  95.248  63.811  1.00  0.74           C  
ATOM    963  C   SER B 124      89.809  95.129  64.828  1.00  0.74           C  
ATOM    964  O   SER B 124      90.095  94.026  65.280  1.00  0.74           O  
ATOM    965  CB  SER B 124      87.376  95.444  64.557  1.00  0.74           C  
ATOM    966  OG  SER B 124      86.331  95.619  63.605  1.00  0.74           O  
ATOM    967  N   LEU B 125      90.482  96.237  65.173  1.00  0.72           N  
ATOM    968  CA  LEU B 125      91.629  96.221  66.048  1.00  0.72           C  
ATOM    969  C   LEU B 125      91.642  97.476  66.871  1.00  0.72           C  
ATOM    970  O   LEU B 125      91.424  98.567  66.357  1.00  0.72           O  
ATOM    971  CB  LEU B 125      92.931  96.155  65.211  1.00  0.72           C  
ATOM    972  CG  LEU B 125      94.258  96.279  65.996  1.00  0.72           C  
ATOM    973  CD1 LEU B 125      94.383  95.209  67.090  1.00  0.72           C  
ATOM    974  CD2 LEU B 125      95.483  96.203  65.074  1.00  0.72           C  
ATOM    975  N   TRP B 126      91.910  97.354  68.182  1.00  0.72           N  
ATOM    976  CA  TRP B 126      92.024  98.491  69.047  1.00  0.72           C  
ATOM    977  C   TRP B 126      93.062  98.209  70.120  1.00  0.72           C  
ATOM    978  O   TRP B 126      93.080  97.129  70.701  1.00  0.72           O  
ATOM    979  CB  TRP B 126      90.636  98.827  69.640  1.00  0.72           C  
ATOM    980  CG  TRP B 126      90.593 100.058  70.516  1.00  0.72           C  
ATOM    981  CD1 TRP B 126      91.392 101.167  70.491  1.00  0.72           C  
ATOM    982  CD2 TRP B 126      89.656 100.258  71.580  1.00  0.72           C  
ATOM    983  NE1 TRP B 126      90.979 102.066  71.427  1.00  0.72           N  
ATOM    984  CE2 TRP B 126      89.944 101.517  72.136  1.00  0.72           C  
ATOM    985  CE3 TRP B 126      88.627  99.463  72.074  1.00  0.72           C  
ATOM    986  CZ2 TRP B 126      89.234 101.992  73.220  1.00  0.72           C  
ATOM    987  CZ3 TRP B 126      87.885  99.958  73.155  1.00  0.72           C  
ATOM    988  CH2 TRP B 126      88.195 101.203  73.723  1.00  0.72           C  
ATOM    989  N   PHE B 127      93.981  99.161  70.378  1.00  0.75           N  
ATOM    990  CA  PHE B 127      95.092  98.939  71.281  1.00  0.75           C  
ATOM    991  C   PHE B 127      95.470 100.197  72.048  1.00  0.75           C  
ATOM    992  O   PHE B 127      95.493 101.308  71.525  1.00  0.75           O  
ATOM    993  CB  PHE B 127      96.322  98.338  70.531  1.00  0.75           C  
ATOM    994  CG  PHE B 127      96.705  99.128  69.296  1.00  0.75           C  
ATOM    995  CD1 PHE B 127      96.065  98.887  68.076  1.00  0.75           C  
ATOM    996  CD2 PHE B 127      97.707 100.105  69.337  1.00  0.75           C  
ATOM    997  CE1 PHE B 127      96.414  99.590  66.919  1.00  0.75           C  
ATOM    998  CE2 PHE B 127      98.092 100.796  68.182  1.00  0.75           C  
ATOM    999  CZ  PHE B 127      97.439 100.539  66.970  1.00  0.75           C  
ATOM   1000  N   ALA B 128      95.768 100.027  73.344  1.00  0.76           N  
ATOM   1001  CA  ALA B 128      96.169 101.081  74.240  1.00  0.76           C  
ATOM   1002  C   ALA B 128      97.576 100.803  74.709  1.00  0.76           C  
ATOM   1003  O   ALA B 128      97.812 100.169  75.732  1.00  0.76           O  
ATOM   1004  CB  ALA B 128      95.204 101.127  75.441  1.00  0.76           C  
ATOM   1005  N   ASN B 129      98.568 101.231  73.919  1.00  0.59           N  
ATOM   1006  CA  ASN B 129      99.949 100.994  74.222  1.00  0.59           C  
ATOM   1007  C   ASN B 129     100.619 102.272  73.832  1.00  0.59           C  
ATOM   1008  O   ASN B 129     100.510 102.678  72.681  1.00  0.59           O  
ATOM   1009  CB  ASN B 129     100.462  99.792  73.369  1.00  0.59           C  
ATOM   1010  CG  ASN B 129     101.888  99.380  73.709  1.00  0.59           C  
ATOM   1011  OD1 ASN B 129     102.680 100.137  74.269  1.00  0.59           O  
ATOM   1012  ND2 ASN B 129     102.234  98.126  73.353  1.00  0.59           N  
ATOM   1013  N   ALA B 130     101.344 102.930  74.751  1.00  0.39           N  
ATOM   1014  CA  ALA B 130     101.999 104.178  74.441  1.00  0.39           C  
ATOM   1015  C   ALA B 130     103.170 103.989  73.529  1.00  0.39           C  
ATOM   1016  O   ALA B 130     103.522 104.879  72.760  1.00  0.39           O  
ATOM   1017  CB  ALA B 130     102.547 104.812  75.714  1.00  0.39           C  
ATOM   1018  N   ASN B 131     103.739 102.767  73.537  1.00  0.34           N  
ATOM   1019  CA  ASN B 131     104.732 102.436  72.564  1.00  0.34           C  
ATOM   1020  C   ASN B 131     104.123 102.124  71.226  1.00  0.34           C  
ATOM   1021  O   ASN B 131     104.829 102.031  70.231  1.00  0.34           O  
ATOM   1022  CB  ASN B 131     105.587 101.212  72.936  1.00  0.34           C  
ATOM   1023  CG  ASN B 131     106.386 101.691  74.099  1.00  0.34           C  
ATOM   1024  OD1 ASN B 131     107.104 102.669  73.913  1.00  0.34           O  
ATOM   1025  ND2 ASN B 131     106.319 101.000  75.247  1.00  0.34           N  
ATOM   1026  N   SER B 132     102.801 101.941  71.133  1.00  0.44           N  
ATOM   1027  CA  SER B 132     102.175 101.610  69.872  1.00  0.44           C  
ATOM   1028  C   SER B 132     102.341 100.161  69.454  1.00  0.44           C  
ATOM   1029  O   SER B 132     102.970  99.346  70.119  1.00  0.44           O  
ATOM   1030  CB  SER B 132     102.563 102.501  68.650  1.00  0.44           C  
ATOM   1031  OG  SER B 132     102.237 103.863  68.829  1.00  0.44           O  
ATOM   1032  N   ILE B 133     101.729  99.803  68.310  1.00  0.45           N  
ATOM   1033  CA  ILE B 133     101.737  98.462  67.776  1.00  0.45           C  
ATOM   1034  C   ILE B 133     102.232  98.508  66.389  1.00  0.45           C  
ATOM   1035  O   ILE B 133     103.188  97.810  66.105  1.00  0.45           O  
ATOM   1036  CB  ILE B 133     100.334  97.885  67.740  1.00  0.45           C  
ATOM   1037  CG1 ILE B 133      99.842  97.663  69.182  1.00  0.45           C  
ATOM   1038  CG2 ILE B 133     100.221  96.593  66.891  1.00  0.45           C  
ATOM   1039  CD1 ILE B 133     100.666  96.690  70.030  1.00  0.45           C  
ATOM   1040  N   LEU B 134     101.633  99.356  65.511  1.00  0.34           N  
ATOM   1041  CA  LEU B 134     101.987  99.395  64.107  1.00  0.34           C  
ATOM   1042  C   LEU B 134     103.378  99.950  63.886  1.00  0.34           C  
ATOM   1043  O   LEU B 134     104.194  99.343  63.221  1.00  0.34           O  
ATOM   1044  CB  LEU B 134     100.938 100.187  63.289  1.00  0.34           C  
ATOM   1045  CG  LEU B 134      99.527  99.567  63.240  1.00  0.34           C  
ATOM   1046  CD1 LEU B 134      98.551 100.559  62.594  1.00  0.34           C  
ATOM   1047  CD2 LEU B 134      99.494  98.243  62.463  1.00  0.34           C  
ATOM   1048  N   GLY B 135     103.755 101.072  64.528  1.00  0.41           N  
ATOM   1049  CA  GLY B 135     105.089 101.635  64.363  1.00  0.41           C  
ATOM   1050  C   GLY B 135     106.210 100.738  64.826  1.00  0.41           C  
ATOM   1051  O   GLY B 135     107.277 100.692  64.218  1.00  0.41           O  
ATOM   1052  N   ASN B 136     105.952  99.956  65.898  1.00  0.38           N  
ATOM   1053  CA  ASN B 136     106.914  98.998  66.428  1.00  0.38           C  
ATOM   1054  C   ASN B 136     106.740  97.617  65.918  1.00  0.38           C  
ATOM   1055  O   ASN B 136     107.534  96.745  66.280  1.00  0.38           O  
ATOM   1056  CB  ASN B 136     106.818  98.816  67.957  1.00  0.38           C  
ATOM   1057  CG  ASN B 136     107.300 100.129  68.475  1.00  0.38           C  
ATOM   1058  OD1 ASN B 136     107.961 100.862  67.743  1.00  0.38           O  
ATOM   1059  ND2 ASN B 136     106.954 100.452  69.726  1.00  0.38           N  
ATOM   1060  N   VAL B 137     105.734  97.379  65.059  1.00  0.41           N  
ATOM   1061  CA  VAL B 137     105.509  96.095  64.443  1.00  0.41           C  
ATOM   1062  C   VAL B 137     106.684  95.736  63.571  1.00  0.41           C  
ATOM   1063  O   VAL B 137     107.342  96.568  62.950  1.00  0.41           O  
ATOM   1064  CB  VAL B 137     104.178  95.962  63.690  1.00  0.41           C  
ATOM   1065  CG1 VAL B 137     104.280  96.427  62.227  1.00  0.41           C  
ATOM   1066  CG2 VAL B 137     103.659  94.516  63.758  1.00  0.41           C  
ATOM   1067  N   LYS B 138     107.036  94.459  63.534  1.00  0.32           N  
ATOM   1068  CA  LYS B 138     108.150  94.026  62.745  1.00  0.32           C  
ATOM   1069  C   LYS B 138     107.625  93.847  61.354  1.00  0.32           C  
ATOM   1070  O   LYS B 138     106.453  93.532  61.181  1.00  0.32           O  
ATOM   1071  CB  LYS B 138     108.757  92.768  63.382  1.00  0.32           C  
ATOM   1072  CG  LYS B 138     108.990  92.984  64.882  1.00  0.32           C  
ATOM   1073  CD  LYS B 138     109.105  91.675  65.654  1.00  0.32           C  
ATOM   1074  CE  LYS B 138     108.616  91.871  67.100  1.00  0.32           C  
ATOM   1075  NZ  LYS B 138     109.533  91.296  68.094  1.00  0.32           N  
ATOM   1076  N   TRP B 139     108.445  94.148  60.334  1.00  0.31           N  
ATOM   1077  CA  TRP B 139     108.049  94.008  58.967  1.00  0.31           C  
ATOM   1078  C   TRP B 139     106.944  95.023  58.626  1.00  0.31           C  
ATOM   1079  O   TRP B 139     105.933  94.796  57.961  1.00  0.31           O  
ATOM   1080  CB  TRP B 139     107.759  92.505  58.788  1.00  0.31           C  
ATOM   1081  CG  TRP B 139     106.989  92.119  57.587  1.00  0.31           C  
ATOM   1082  CD1 TRP B 139     107.543  91.897  56.375  1.00  0.31           C  
ATOM   1083  CD2 TRP B 139     105.619  91.913  57.543  1.00  0.31           C  
ATOM   1084  NE1 TRP B 139     106.568  91.456  55.531  1.00  0.31           N  
ATOM   1085  CE2 TRP B 139     105.357  91.375  56.223  1.00  0.31           C  
ATOM   1086  CE3 TRP B 139     104.600  92.076  58.450  1.00  0.31           C  
ATOM   1087  CZ2 TRP B 139     104.051  91.236  55.881  1.00  0.31           C  
ATOM   1088  CZ3 TRP B 139     103.322  91.701  58.127  1.00  0.31           C  
ATOM   1089  CH2 TRP B 139     103.031  91.325  56.804  1.00  0.31           C  
ATOM   1090  N   HIS B 140     107.140  96.253  59.117  1.00  0.35           N  
ATOM   1091  CA  HIS B 140     106.054  97.209  59.202  1.00  0.35           C  
ATOM   1092  C   HIS B 140     105.484  97.639  57.863  1.00  0.35           C  
ATOM   1093  O   HIS B 140     104.283  97.786  57.660  1.00  0.35           O  
ATOM   1094  CB  HIS B 140     106.525  98.436  59.997  1.00  0.35           C  
ATOM   1095  CG  HIS B 140     105.642  99.629  59.853  1.00  0.35           C  
ATOM   1096  ND1 HIS B 140     104.374  99.602  60.374  1.00  0.35           N  
ATOM   1097  CD2 HIS B 140     105.915 100.847  59.327  1.00  0.35           C  
ATOM   1098  CE1 HIS B 140     103.904 100.813  60.189  1.00  0.35           C  
ATOM   1099  NE2 HIS B 140     104.794 101.609  59.552  1.00  0.35           N  
ATOM   1100  N   PHE B 141     106.349  97.830  56.868  1.00  0.35           N  
ATOM   1101  CA  PHE B 141     105.907  98.305  55.584  1.00  0.35           C  
ATOM   1102  C   PHE B 141     105.095  97.320  54.768  1.00  0.35           C  
ATOM   1103  O   PHE B 141     104.173  97.695  54.063  1.00  0.35           O  
ATOM   1104  CB  PHE B 141     107.088  98.823  54.760  1.00  0.35           C  
ATOM   1105  CG  PHE B 141     107.563 100.114  55.365  1.00  0.35           C  
ATOM   1106  CD1 PHE B 141     106.807 101.288  55.206  1.00  0.35           C  
ATOM   1107  CD2 PHE B 141     108.765 100.175  56.081  1.00  0.35           C  
ATOM   1108  CE1 PHE B 141     107.261 102.506  55.723  1.00  0.35           C  
ATOM   1109  CE2 PHE B 141     109.222 101.389  56.603  1.00  0.35           C  
ATOM   1110  CZ  PHE B 141     108.473 102.554  56.417  1.00  0.35           C  
ATOM   1111  N   ASN B 142     105.342  96.001  54.840  1.00  0.34           N  
ATOM   1112  CA  ASN B 142     104.502  95.049  54.117  1.00  0.34           C  
ATOM   1113  C   ASN B 142     103.187  94.901  55.042  1.00  0.34           C  
ATOM   1114  O   ASN B 142     102.089  94.703  54.518  1.00  0.34           O  
ATOM   1115  CB  ASN B 142     105.498  93.776  53.911  1.00  0.34           C  
ATOM   1116  CG  ASN B 142     105.295  92.604  52.896  1.00  0.34           C  
ATOM   1117  OD1 ASN B 142     105.774  91.519  52.929  1.00  0.34           O  
ATOM   1118  ND2 ASN B 142     104.370  92.966  52.000  1.00  0.34           N  
ATOM   1119  N   THR B 143     103.179  95.140  56.426  1.00  0.43           N  
ATOM   1120  CA  THR B 143     101.955  95.339  57.279  1.00  0.43           C  
ATOM   1121  C   THR B 143     101.062  96.468  56.798  1.00  0.43           C  
ATOM   1122  O   THR B 143      99.868  96.285  56.579  1.00  0.43           O  
ATOM   1123  CB  THR B 143     102.202  95.614  58.789  1.00  0.43           C  
ATOM   1124  OG1 THR B 143     102.789  94.473  59.370  1.00  0.43           O  
ATOM   1125  CG2 THR B 143     100.934  95.828  59.634  1.00  0.43           C  
ATOM   1126  N   VAL B 144     101.626  97.659  56.554  1.00  0.42           N  
ATOM   1127  CA  VAL B 144     100.937  98.816  56.006  1.00  0.42           C  
ATOM   1128  C   VAL B 144     100.446  98.618  54.575  1.00  0.42           C  
ATOM   1129  O   VAL B 144      99.338  99.013  54.222  1.00  0.42           O  
ATOM   1130  CB  VAL B 144     101.865 100.023  56.098  1.00  0.42           C  
ATOM   1131  CG1 VAL B 144     101.384 101.189  55.228  1.00  0.42           C  
ATOM   1132  CG2 VAL B 144     101.911 100.489  57.567  1.00  0.42           C  
ATOM   1133  N   VAL B 145     101.267  97.999  53.710  1.00  0.42           N  
ATOM   1134  CA  VAL B 145     101.004  97.900  52.286  1.00  0.42           C  
ATOM   1135  C   VAL B 145     100.045  96.767  51.939  1.00  0.42           C  
ATOM   1136  O   VAL B 145      99.143  96.927  51.121  1.00  0.42           O  
ATOM   1137  CB  VAL B 145     102.325  97.745  51.530  1.00  0.42           C  
ATOM   1138  CG1 VAL B 145     102.136  97.348  50.063  1.00  0.42           C  
ATOM   1139  CG2 VAL B 145     103.110  99.067  51.549  1.00  0.42           C  
ATOM   1140  N   ASN B 146     100.206  95.562  52.526  1.00  0.47           N  
ATOM   1141  CA  ASN B 146      99.497  94.382  52.038  1.00  0.47           C  
ATOM   1142  C   ASN B 146      98.633  93.709  53.085  1.00  0.47           C  
ATOM   1143  O   ASN B 146      97.798  92.879  52.731  1.00  0.47           O  
ATOM   1144  CB  ASN B 146     100.479  93.307  51.484  1.00  0.47           C  
ATOM   1145  CG  ASN B 146     101.365  93.855  50.378  1.00  0.47           C  
ATOM   1146  OD1 ASN B 146     102.568  93.995  50.493  1.00  0.47           O  
ATOM   1147  ND2 ASN B 146     100.773  94.273  49.244  1.00  0.47           N  
ATOM   1148  N   VAL B 147      98.764  94.048  54.381  1.00  0.36           N  
ATOM   1149  CA  VAL B 147      97.977  93.369  55.417  1.00  0.36           C  
ATOM   1150  C   VAL B 147      96.891  94.220  55.991  1.00  0.36           C  
ATOM   1151  O   VAL B 147      95.708  93.872  55.964  1.00  0.36           O  
ATOM   1152  CB  VAL B 147      98.832  92.957  56.563  1.00  0.36           C  
ATOM   1153  CG1 VAL B 147      98.116  92.280  57.747  1.00  0.36           C  
ATOM   1154  CG2 VAL B 147      99.740  91.897  56.015  1.00  0.36           C  
ATOM   1155  N   LEU B 148      97.286  95.400  56.509  1.00  0.68           N  
ATOM   1156  CA  LEU B 148      96.419  96.359  57.122  1.00  0.68           C  
ATOM   1157  C   LEU B 148      95.322  96.908  56.244  1.00  0.68           C  
ATOM   1158  O   LEU B 148      94.264  97.125  56.820  1.00  0.68           O  
ATOM   1159  CB  LEU B 148      97.217  97.525  57.747  1.00  0.68           C  
ATOM   1160  CG  LEU B 148      96.454  98.300  58.826  1.00  0.68           C  
ATOM   1161  CD1 LEU B 148      96.119  97.372  59.972  1.00  0.68           C  
ATOM   1162  CD2 LEU B 148      97.291  99.432  59.405  1.00  0.68           C  
ATOM   1163  N   PRO B 149      95.400  97.113  54.923  1.00  0.74           N  
ATOM   1164  CA  PRO B 149      94.264  97.530  54.112  1.00  0.74           C  
ATOM   1165  C   PRO B 149      93.045  96.623  54.204  1.00  0.74           C  
ATOM   1166  O   PRO B 149      91.937  97.066  53.927  1.00  0.74           O  
ATOM   1167  CB  PRO B 149      94.815  97.550  52.677  1.00  0.74           C  
ATOM   1168  CG  PRO B 149      96.307  97.841  52.842  1.00  0.74           C  
ATOM   1169  CD  PRO B 149      96.641  97.141  54.152  1.00  0.74           C  
ATOM   1170  N   LYS B 150      93.216  95.332  54.555  1.00  0.65           N  
ATOM   1171  CA  LYS B 150      92.101  94.425  54.738  1.00  0.65           C  
ATOM   1172  C   LYS B 150      91.616  94.338  56.177  1.00  0.65           C  
ATOM   1173  O   LYS B 150      90.586  93.702  56.430  1.00  0.65           O  
ATOM   1174  CB  LYS B 150      92.487  92.988  54.324  1.00  0.65           C  
ATOM   1175  CG  LYS B 150      92.772  92.843  52.829  1.00  0.65           C  
ATOM   1176  CD  LYS B 150      93.108  91.401  52.440  1.00  0.65           C  
ATOM   1177  CE  LYS B 150      93.397  91.235  50.950  1.00  0.65           C  
ATOM   1178  NZ  LYS B 150      93.741  89.830  50.640  1.00  0.65           N  
ATOM   1179  N   MET B 151      92.304  94.991  57.140  1.00  0.67           N  
ATOM   1180  CA  MET B 151      91.740  95.251  58.446  1.00  0.67           C  
ATOM   1181  C   MET B 151      90.856  96.485  58.367  1.00  0.67           C  
ATOM   1182  O   MET B 151      91.299  97.583  58.058  1.00  0.67           O  
ATOM   1183  CB  MET B 151      92.866  95.466  59.463  1.00  0.67           C  
ATOM   1184  CG  MET B 151      92.465  95.658  60.923  1.00  0.67           C  
ATOM   1185  SD  MET B 151      93.984  96.050  61.836  1.00  0.67           S  
ATOM   1186  CE  MET B 151      94.407  94.392  62.217  1.00  0.67           C  
ATOM   1187  N   GLU B 152      89.554  96.307  58.612  1.00  0.67           N  
ATOM   1188  CA  GLU B 152      88.535  97.286  58.332  1.00  0.67           C  
ATOM   1189  C   GLU B 152      88.348  98.355  59.396  1.00  0.67           C  
ATOM   1190  O   GLU B 152      87.703  99.375  59.159  1.00  0.67           O  
ATOM   1191  CB  GLU B 152      87.197  96.536  58.143  1.00  0.67           C  
ATOM   1192  CG  GLU B 152      87.340  95.361  57.143  1.00  0.67           C  
ATOM   1193  CD  GLU B 152      86.052  94.688  56.696  1.00  0.67           C  
ATOM   1194  OE1 GLU B 152      84.954  95.127  57.111  1.00  0.67           O  
ATOM   1195  OE2 GLU B 152      86.215  93.667  55.960  1.00  0.67           O  
ATOM   1196  N   MET B 153      88.899  98.149  60.608  1.00  0.71           N  
ATOM   1197  CA  MET B 153      88.901  99.190  61.604  1.00  0.71           C  
ATOM   1198  C   MET B 153      90.126  99.125  62.480  1.00  0.71           C  
ATOM   1199  O   MET B 153      90.356  98.135  63.170  1.00  0.71           O  
ATOM   1200  CB  MET B 153      87.627  99.051  62.463  1.00  0.71           C  
ATOM   1201  CG  MET B 153      87.392 100.141  63.519  1.00  0.71           C  
ATOM   1202  SD  MET B 153      85.854  99.897  64.454  1.00  0.71           S  
ATOM   1203  CE  MET B 153      84.703 100.254  63.091  1.00  0.71           C  
ATOM   1204  N   ILE B 154      90.941 100.190  62.498  1.00  0.73           N  
ATOM   1205  CA  ILE B 154      92.121 100.270  63.342  1.00  0.73           C  
ATOM   1206  C   ILE B 154      92.007 101.400  64.300  1.00  0.73           C  
ATOM   1207  O   ILE B 154      91.737 102.536  63.931  1.00  0.73           O  
ATOM   1208  CB  ILE B 154      93.385 100.497  62.549  1.00  0.73           C  
ATOM   1209  CG1 ILE B 154      93.592  99.259  61.714  1.00  0.73           C  
ATOM   1210  CG2 ILE B 154      94.638 100.632  63.455  1.00  0.73           C  
ATOM   1211  CD1 ILE B 154      93.150  99.318  60.246  1.00  0.73           C  
ATOM   1212  N   ALA B 155      92.229 101.140  65.588  1.00  0.79           N  
ATOM   1213  CA  ALA B 155      92.025 102.149  66.580  1.00  0.79           C  
ATOM   1214  C   ALA B 155      93.177 102.135  67.540  1.00  0.79           C  
ATOM   1215  O   ALA B 155      93.758 101.095  67.833  1.00  0.79           O  
ATOM   1216  CB  ALA B 155      90.696 101.861  67.300  1.00  0.79           C  
ATOM   1217  N   VAL B 156      93.546 103.306  68.060  1.00  0.78           N  
ATOM   1218  CA  VAL B 156      94.650 103.401  68.982  1.00  0.78           C  
ATOM   1219  C   VAL B 156      94.312 104.403  70.061  1.00  0.78           C  
ATOM   1220  O   VAL B 156      93.824 105.501  69.810  1.00  0.78           O  
ATOM   1221  CB  VAL B 156      95.954 103.705  68.250  1.00  0.78           C  
ATOM   1222  CG1 VAL B 156      95.761 104.829  67.222  1.00  0.78           C  
ATOM   1223  CG2 VAL B 156      97.103 104.029  69.228  1.00  0.78           C  
ATOM   1224  N   GLN B 157      94.542 104.020  71.327  1.00  0.77           N  
ATOM   1225  CA  GLN B 157      94.581 104.957  72.433  1.00  0.77           C  
ATOM   1226  C   GLN B 157      96.013 105.311  72.736  1.00  0.77           C  
ATOM   1227  O   GLN B 157      96.859 104.421  72.815  1.00  0.77           O  
ATOM   1228  CB  GLN B 157      93.995 104.359  73.723  1.00  0.77           C  
ATOM   1229  CG  GLN B 157      92.515 104.020  73.595  1.00  0.77           C  
ATOM   1230  CD  GLN B 157      91.969 103.379  74.854  1.00  0.77           C  
ATOM   1231  OE1 GLN B 157      91.848 102.163  74.975  1.00  0.77           O  
ATOM   1232  NE2 GLN B 157      91.570 104.238  75.805  1.00  0.77           N  
ATOM   1233  N   GLU B 158      96.318 106.608  72.901  1.00  0.75           N  
ATOM   1234  CA  GLU B 158      97.664 107.065  73.134  1.00  0.75           C  
ATOM   1235  C   GLU B 158      97.668 108.432  73.753  1.00  0.75           C  
ATOM   1236  O   GLU B 158      96.627 108.970  74.102  1.00  0.75           O  
ATOM   1237  CB  GLU B 158      98.491 107.099  71.841  1.00  0.75           C  
ATOM   1238  CG  GLU B 158      97.820 107.724  70.579  1.00  0.75           C  
ATOM   1239  CD  GLU B 158      97.400 109.194  70.408  1.00  0.75           C  
ATOM   1240  OE1 GLU B 158      96.723 109.779  71.276  1.00  0.75           O  
ATOM   1241  OE2 GLU B 158      97.671 109.693  69.282  1.00  0.75           O  
ATOM   1242  N   TRP B 159      98.851 109.011  73.995  1.00  0.74           N  
ATOM   1243  CA  TRP B 159      98.945 110.395  74.416  1.00  0.74           C  
ATOM   1244  C   TRP B 159      99.674 111.262  73.361  1.00  0.74           C  
ATOM   1245  O   TRP B 159      99.727 112.481  73.481  1.00  0.74           O  
ATOM   1246  CB  TRP B 159      99.648 110.404  75.810  1.00  0.74           C  
ATOM   1247  CG  TRP B 159     100.960 109.619  75.837  1.00  0.74           C  
ATOM   1248  CD1 TRP B 159     101.931 109.650  74.886  1.00  0.74           C  
ATOM   1249  CD2 TRP B 159     101.439 108.691  76.826  1.00  0.74           C  
ATOM   1250  NE1 TRP B 159     103.026 108.947  75.272  1.00  0.74           N  
ATOM   1251  CE2 TRP B 159     102.762 108.361  76.456  1.00  0.74           C  
ATOM   1252  CE3 TRP B 159     100.848 108.122  77.944  1.00  0.74           C  
ATOM   1253  CZ2 TRP B 159     103.546 107.534  77.214  1.00  0.74           C  
ATOM   1254  CZ3 TRP B 159     101.589 107.136  78.626  1.00  0.74           C  
ATOM   1255  CH2 TRP B 159     102.922 106.849  78.259  1.00  0.74           C  
ATOM   1256  N   TRP B 160     100.258 110.666  72.288  1.00  0.73           N  
ATOM   1257  CA  TRP B 160     101.069 111.379  71.303  1.00  0.73           C  
ATOM   1258  C   TRP B 160     100.781 110.775  69.955  1.00  0.73           C  
ATOM   1259  O   TRP B 160     100.581 109.569  69.842  1.00  0.73           O  
ATOM   1260  CB  TRP B 160     102.631 111.244  71.482  1.00  0.73           C  
ATOM   1261  CG  TRP B 160     103.295 112.093  72.570  1.00  0.73           C  
ATOM   1262  CD1 TRP B 160     103.768 111.697  73.790  1.00  0.73           C  
ATOM   1263  CD2 TRP B 160     103.844 113.415  72.409  1.00  0.73           C  
ATOM   1264  NE1 TRP B 160     104.077 112.798  74.559  1.00  0.73           N  
ATOM   1265  CE2 TRP B 160     104.294 113.825  73.687  1.00  0.73           C  
ATOM   1266  CE3 TRP B 160     104.059 114.212  71.287  1.00  0.73           C  
ATOM   1267  CZ2 TRP B 160     104.963 115.026  73.865  1.00  0.73           C  
ATOM   1268  CZ3 TRP B 160     104.772 115.421  71.456  1.00  0.73           C  
ATOM   1269  CH2 TRP B 160     105.221 115.829  72.735  1.00  0.73           C  
ATOM   1270  N   TRP B 161     100.841 111.601  68.886  1.00  0.73           N  
ATOM   1271  CA  TRP B 161     100.626 111.127  67.537  1.00  0.73           C  
ATOM   1272  C   TRP B 161     101.834 110.342  67.107  1.00  0.73           C  
ATOM   1273  O   TRP B 161     102.929 110.880  66.984  1.00  0.73           O  
ATOM   1274  CB  TRP B 161     100.380 112.284  66.540  1.00  0.73           C  
ATOM   1275  CG  TRP B 161      99.054 112.971  66.767  1.00  0.73           C  
ATOM   1276  CD1 TRP B 161      98.753 114.015  67.598  1.00  0.73           C  
ATOM   1277  CD2 TRP B 161      97.827 112.591  66.121  1.00  0.73           C  
ATOM   1278  NE1 TRP B 161      97.417 114.334  67.488  1.00  0.73           N  
ATOM   1279  CE2 TRP B 161      96.833 113.475  66.585  1.00  0.73           C  
ATOM   1280  CE3 TRP B 161      97.530 111.593  65.193  1.00  0.73           C  
ATOM   1281  CZ2 TRP B 161      95.531 113.389  66.115  1.00  0.73           C  
ATOM   1282  CZ3 TRP B 161      96.216 111.515  64.708  1.00  0.73           C  
ATOM   1283  CH2 TRP B 161      95.237 112.421  65.142  1.00  0.73           C  
ATOM   1284  N   SER B 162     101.662 109.024  66.924  1.00  0.74           N  
ATOM   1285  CA  SER B 162     102.783 108.102  67.044  1.00  0.74           C  
ATOM   1286  C   SER B 162     102.996 107.240  65.827  1.00  0.74           C  
ATOM   1287  O   SER B 162     103.713 106.251  65.910  1.00  0.74           O  
ATOM   1288  CB  SER B 162     102.525 106.999  68.116  1.00  0.74           C  
ATOM   1289  OG  SER B 162     101.379 106.196  67.766  1.00  0.74           O  
ATOM   1290  N   THR B 163     102.372 107.527  64.666  1.00  0.69           N  
ATOM   1291  CA  THR B 163     102.587 106.808  63.377  1.00  0.69           C  
ATOM   1292  C   THR B 163     101.730 105.675  63.163  1.00  0.69           C  
ATOM   1293  O   THR B 163     101.213 105.407  62.086  1.00  0.69           O  
ATOM   1294  CB  THR B 163     103.924 106.283  62.924  1.00  0.69           C  
ATOM   1295  OG1 THR B 163     104.483 105.112  63.464  1.00  0.69           O  
ATOM   1296  CG2 THR B 163     104.789 107.383  63.346  1.00  0.69           C  
ATOM   1297  N   SER B 164     101.506 105.032  64.287  1.00  0.72           N  
ATOM   1298  CA  SER B 164     100.479 104.068  64.399  1.00  0.72           C  
ATOM   1299  C   SER B 164      99.159 104.722  64.293  1.00  0.72           C  
ATOM   1300  O   SER B 164      98.294 104.175  63.635  1.00  0.72           O  
ATOM   1301  CB  SER B 164     100.528 103.287  65.689  1.00  0.72           C  
ATOM   1302  OG  SER B 164     101.701 102.507  65.603  1.00  0.72           O  
ATOM   1303  N   CYS B 165      99.014 105.937  64.873  1.00  0.75           N  
ATOM   1304  CA  CYS B 165      97.852 106.781  64.645  1.00  0.75           C  
ATOM   1305  C   CYS B 165      97.730 107.307  63.234  1.00  0.75           C  
ATOM   1306  O   CYS B 165      96.636 107.377  62.694  1.00  0.75           O  
ATOM   1307  CB  CYS B 165      97.801 107.990  65.599  1.00  0.75           C  
ATOM   1308  SG  CYS B 165      97.997 107.415  67.290  1.00  0.75           S  
ATOM   1309  N   GLU B 166      98.864 107.652  62.588  1.00  0.71           N  
ATOM   1310  CA  GLU B 166      98.918 108.110  61.201  1.00  0.71           C  
ATOM   1311  C   GLU B 166      98.460 107.067  60.189  1.00  0.71           C  
ATOM   1312  O   GLU B 166      97.993 107.392  59.105  1.00  0.71           O  
ATOM   1313  CB  GLU B 166     100.366 108.499  60.834  1.00  0.71           C  
ATOM   1314  CG  GLU B 166     100.725 109.939  61.259  1.00  0.71           C  
ATOM   1315  CD  GLU B 166     100.715 110.834  60.028  1.00  0.71           C  
ATOM   1316  OE1 GLU B 166      99.623 111.321  59.654  1.00  0.71           O  
ATOM   1317  OE2 GLU B 166     101.819 111.013  59.446  1.00  0.71           O  
ATOM   1318  N   TRP B 167      98.582 105.772  60.530  1.00  0.69           N  
ATOM   1319  CA  TRP B 167      98.091 104.676  59.720  1.00  0.69           C  
ATOM   1320  C   TRP B 167      96.944 103.961  60.416  1.00  0.69           C  
ATOM   1321  O   TRP B 167      96.737 102.769  60.205  1.00  0.69           O  
ATOM   1322  CB  TRP B 167      99.235 103.678  59.397  1.00  0.69           C  
ATOM   1323  CG  TRP B 167     100.142 104.164  58.291  1.00  0.69           C  
ATOM   1324  CD1 TRP B 167     101.339 104.818  58.377  1.00  0.69           C  
ATOM   1325  CD2 TRP B 167      99.846 104.016  56.887  1.00  0.69           C  
ATOM   1326  NE1 TRP B 167     101.853 105.019  57.112  1.00  0.69           N  
ATOM   1327  CE2 TRP B 167     100.944 104.541  56.183  1.00  0.69           C  
ATOM   1328  CE3 TRP B 167      98.762 103.446  56.211  1.00  0.69           C  
ATOM   1329  CZ2 TRP B 167     100.984 104.481  54.793  1.00  0.69           C  
ATOM   1330  CZ3 TRP B 167      98.794 103.418  54.803  1.00  0.69           C  
ATOM   1331  CH2 TRP B 167      99.890 103.940  54.101  1.00  0.69           C  
ATOM   1332  N   ALA B 168      96.164 104.666  61.260  1.00  0.74           N  
ATOM   1333  CA  ALA B 168      95.002 104.111  61.924  1.00  0.74           C  
ATOM   1334  C   ALA B 168      93.752 104.862  61.516  1.00  0.74           C  
ATOM   1335  O   ALA B 168      93.828 105.870  60.821  1.00  0.74           O  
ATOM   1336  CB  ALA B 168      95.152 104.224  63.455  1.00  0.74           C  
ATOM   1337  N   ASP B 169      92.571 104.390  61.958  1.00  0.75           N  
ATOM   1338  CA  ASP B 169      91.300 104.993  61.620  1.00  0.75           C  
ATOM   1339  C   ASP B 169      90.758 105.811  62.778  1.00  0.75           C  
ATOM   1340  O   ASP B 169      89.969 106.737  62.599  1.00  0.75           O  
ATOM   1341  CB  ASP B 169      90.265 103.884  61.317  1.00  0.75           C  
ATOM   1342  CG  ASP B 169      90.666 103.088  60.100  1.00  0.75           C  
ATOM   1343  OD1 ASP B 169      91.178 103.693  59.128  1.00  0.75           O  
ATOM   1344  OD2 ASP B 169      90.453 101.849  60.169  1.00  0.75           O  
ATOM   1345  N   ILE B 170      91.178 105.509  64.021  1.00  0.78           N  
ATOM   1346  CA  ILE B 170      90.698 106.225  65.186  1.00  0.78           C  
ATOM   1347  C   ILE B 170      91.873 106.523  66.090  1.00  0.78           C  
ATOM   1348  O   ILE B 170      92.813 105.737  66.174  1.00  0.78           O  
ATOM   1349  CB  ILE B 170      89.677 105.425  65.988  1.00  0.78           C  
ATOM   1350  CG1 ILE B 170      88.469 104.925  65.164  1.00  0.78           C  
ATOM   1351  CG2 ILE B 170      89.150 106.286  67.140  1.00  0.78           C  
ATOM   1352  CD1 ILE B 170      87.523 103.978  65.927  1.00  0.78           C  
ATOM   1353  N   VAL B 171      91.822 107.656  66.819  1.00  0.82           N  
ATOM   1354  CA  VAL B 171      92.784 108.021  67.825  1.00  0.82           C  
ATOM   1355  C   VAL B 171      92.041 108.546  69.043  1.00  0.82           C  
ATOM   1356  O   VAL B 171      91.088 109.317  68.939  1.00  0.82           O  
ATOM   1357  CB  VAL B 171      93.765 109.022  67.265  1.00  0.82           C  
ATOM   1358  CG1 VAL B 171      93.042 110.296  66.798  1.00  0.82           C  
ATOM   1359  CG2 VAL B 171      94.843 109.356  68.298  1.00  0.82           C  
ATOM   1360  N   PHE B 172      92.406 108.080  70.244  1.00  0.80           N  
ATOM   1361  CA  PHE B 172      91.777 108.525  71.468  1.00  0.80           C  
ATOM   1362  C   PHE B 172      92.848 109.003  72.399  1.00  0.80           C  
ATOM   1363  O   PHE B 172      93.665 108.207  72.857  1.00  0.80           O  
ATOM   1364  CB  PHE B 172      91.050 107.378  72.195  1.00  0.80           C  
ATOM   1365  CG  PHE B 172      89.926 106.816  71.394  1.00  0.80           C  
ATOM   1366  CD1 PHE B 172      88.702 107.492  71.328  1.00  0.80           C  
ATOM   1367  CD2 PHE B 172      90.085 105.615  70.692  1.00  0.80           C  
ATOM   1368  CE1 PHE B 172      87.635 106.956  70.607  1.00  0.80           C  
ATOM   1369  CE2 PHE B 172      89.011 105.050  70.005  1.00  0.80           C  
ATOM   1370  CZ  PHE B 172      87.780 105.721  69.973  1.00  0.80           C  
ATOM   1371  N   ALA B 173      92.829 110.314  72.696  1.00  0.83           N  
ATOM   1372  CA  ALA B 173      93.766 110.967  73.557  1.00  0.83           C  
ATOM   1373  C   ALA B 173      93.542 110.592  75.025  1.00  0.83           C  
ATOM   1374  O   ALA B 173      92.483 110.840  75.607  1.00  0.83           O  
ATOM   1375  CB  ALA B 173      93.648 112.483  73.296  1.00  0.83           C  
ATOM   1376  N   VAL B 174      94.538 109.939  75.635  1.00  0.80           N  
ATOM   1377  CA  VAL B 174      94.500 109.458  76.996  1.00  0.80           C  
ATOM   1378  C   VAL B 174      95.279 110.370  77.888  1.00  0.80           C  
ATOM   1379  O   VAL B 174      96.120 111.148  77.437  1.00  0.80           O  
ATOM   1380  CB  VAL B 174      95.015 108.034  77.166  1.00  0.80           C  
ATOM   1381  CG1 VAL B 174      94.390 107.171  76.056  1.00  0.80           C  
ATOM   1382  CG2 VAL B 174      96.557 107.916  77.155  1.00  0.80           C  
ATOM   1383  N   ASP B 175      95.007 110.299  79.194  1.00  0.76           N  
ATOM   1384  CA  ASP B 175      95.758 111.015  80.186  1.00  0.76           C  
ATOM   1385  C   ASP B 175      97.113 110.351  80.412  1.00  0.76           C  
ATOM   1386  O   ASP B 175      97.207 109.136  80.582  1.00  0.76           O  
ATOM   1387  CB  ASP B 175      94.979 111.074  81.527  1.00  0.76           C  
ATOM   1388  CG  ASP B 175      93.596 111.694  81.428  1.00  0.76           C  
ATOM   1389  OD1 ASP B 175      93.338 112.433  80.450  1.00  0.76           O  
ATOM   1390  OD2 ASP B 175      92.767 111.419  82.341  1.00  0.76           O  
ATOM   1391  N   ALA B 176      98.221 111.117  80.422  1.00  0.74           N  
ATOM   1392  CA  ALA B 176      99.512 110.601  80.810  1.00  0.74           C  
ATOM   1393  C   ALA B 176      99.574 110.317  82.299  1.00  0.74           C  
ATOM   1394  O   ALA B 176      98.650 110.576  83.065  1.00  0.74           O  
ATOM   1395  CB  ALA B 176     100.652 111.560  80.406  1.00  0.74           C  
ATOM   1396  N   TRP B 177     100.710 109.788  82.784  1.00  0.66           N  
ATOM   1397  CA  TRP B 177     100.832 109.365  84.168  1.00  0.66           C  
ATOM   1398  C   TRP B 177     100.754 110.516  85.161  1.00  0.66           C  
ATOM   1399  O   TRP B 177     100.426 110.337  86.331  1.00  0.66           O  
ATOM   1400  CB  TRP B 177     102.179 108.648  84.403  1.00  0.66           C  
ATOM   1401  CG  TRP B 177     102.460 107.547  83.405  1.00  0.66           C  
ATOM   1402  CD1 TRP B 177     101.677 106.470  83.086  1.00  0.66           C  
ATOM   1403  CD2 TRP B 177     103.629 107.477  82.566  1.00  0.66           C  
ATOM   1404  NE1 TRP B 177     102.296 105.710  82.117  1.00  0.66           N  
ATOM   1405  CE2 TRP B 177     103.505 106.303  81.801  1.00  0.66           C  
ATOM   1406  CE3 TRP B 177     104.743 108.310  82.438  1.00  0.66           C  
ATOM   1407  CZ2 TRP B 177     104.507 105.933  80.917  1.00  0.66           C  
ATOM   1408  CZ3 TRP B 177     105.737 107.955  81.509  1.00  0.66           C  
ATOM   1409  CH2 TRP B 177     105.615 106.782  80.747  1.00  0.66           C  
ATOM   1410  N   SER B 178     101.024 111.743  84.679  1.00  0.66           N  
ATOM   1411  CA  SER B 178     100.876 112.968  85.423  1.00  0.66           C  
ATOM   1412  C   SER B 178      99.587 113.703  85.106  1.00  0.66           C  
ATOM   1413  O   SER B 178      99.494 114.902  85.360  1.00  0.66           O  
ATOM   1414  CB  SER B 178     102.004 113.990  85.161  1.00  0.66           C  
ATOM   1415  OG  SER B 178     102.001 114.448  83.806  1.00  0.66           O  
ATOM   1416  N   GLU B 179      98.557 113.048  84.542  1.00  0.66           N  
ATOM   1417  CA  GLU B 179      97.291 113.713  84.404  1.00  0.66           C  
ATOM   1418  C   GLU B 179      96.161 112.784  84.720  1.00  0.66           C  
ATOM   1419  O   GLU B 179      95.017 112.975  84.321  1.00  0.66           O  
ATOM   1420  CB  GLU B 179      97.133 114.283  83.003  1.00  0.66           C  
ATOM   1421  CG  GLU B 179      98.423 114.750  82.320  1.00  0.66           C  
ATOM   1422  CD  GLU B 179      98.145 114.574  80.840  1.00  0.66           C  
ATOM   1423  OE1 GLU B 179      98.900 113.766  80.282  1.00  0.66           O  
ATOM   1424  OE2 GLU B 179      97.189 115.124  80.264  1.00  0.66           O  
ATOM   1425  N   LEU B 180      96.459 111.745  85.517  1.00  0.72           N  
ATOM   1426  CA  LEU B 180      95.486 110.725  85.809  1.00  0.72           C  
ATOM   1427  C   LEU B 180      94.389 111.273  86.694  1.00  0.72           C  
ATOM   1428  O   LEU B 180      94.656 111.809  87.766  1.00  0.72           O  
ATOM   1429  CB  LEU B 180      96.125 109.514  86.514  1.00  0.72           C  
ATOM   1430  CG  LEU B 180      97.175 108.773  85.677  1.00  0.72           C  
ATOM   1431  CD1 LEU B 180      97.841 107.714  86.551  1.00  0.72           C  
ATOM   1432  CD2 LEU B 180      96.573 108.109  84.432  1.00  0.72           C  
ATOM   1433  N   LYS B 181      93.119 111.157  86.282  1.00  0.68           N  
ATOM   1434  CA  LYS B 181      91.994 111.611  87.077  1.00  0.68           C  
ATOM   1435  C   LYS B 181      91.342 110.454  87.799  1.00  0.68           C  
ATOM   1436  O   LYS B 181      90.290 110.569  88.431  1.00  0.68           O  
ATOM   1437  CB  LYS B 181      90.946 112.313  86.194  1.00  0.68           C  
ATOM   1438  CG  LYS B 181      91.467 113.603  85.538  1.00  0.68           C  
ATOM   1439  CD  LYS B 181      91.602 114.801  86.499  1.00  0.68           C  
ATOM   1440  CE  LYS B 181      90.267 115.382  86.970  1.00  0.68           C  
ATOM   1441  NZ  LYS B 181      90.476 116.594  87.802  1.00  0.68           N  
ATOM   1442  N   HIS B 182      91.979 109.286  87.820  1.00  0.61           N  
ATOM   1443  CA  HIS B 182      91.377 108.178  88.504  1.00  0.61           C  
ATOM   1444  C   HIS B 182      92.450 107.227  88.812  1.00  0.61           C  
ATOM   1445  O   HIS B 182      93.473 107.293  88.141  1.00  0.61           O  
ATOM   1446  CB  HIS B 182      90.402 107.361  87.653  1.00  0.61           C  
ATOM   1447  CG  HIS B 182      90.948 107.189  86.298  1.00  0.61           C  
ATOM   1448  ND1 HIS B 182      91.610 106.032  86.029  1.00  0.61           N  
ATOM   1449  CD2 HIS B 182      90.864 107.957  85.198  1.00  0.61           C  
ATOM   1450  CE1 HIS B 182      91.928 106.092  84.767  1.00  0.61           C  
ATOM   1451  NE2 HIS B 182      91.493 107.239  84.216  1.00  0.61           N  
ATOM   1452  N   PRO B 183      92.266 106.376  89.801  1.00  0.62           N  
ATOM   1453  CA  PRO B 183      93.355 105.466  90.124  1.00  0.62           C  
ATOM   1454  C   PRO B 183      93.863 104.269  89.378  1.00  0.62           C  
ATOM   1455  O   PRO B 183      93.144 103.544  88.703  1.00  0.62           O  
ATOM   1456  CB  PRO B 183      93.109 105.147  91.612  1.00  0.62           C  
ATOM   1457  CG  PRO B 183      92.018 106.056  92.194  1.00  0.62           C  
ATOM   1458  CD  PRO B 183      91.367 106.656  90.967  1.00  0.62           C  
ATOM   1459  N   ASP B 184      95.189 104.039  89.555  1.00  0.74           N  
ATOM   1460  CA  ASP B 184      95.853 103.039  88.787  1.00  0.74           C  
ATOM   1461  C   ASP B 184      96.852 102.260  89.610  1.00  0.74           C  
ATOM   1462  O   ASP B 184      97.504 102.772  90.520  1.00  0.74           O  
ATOM   1463  CB  ASP B 184      96.547 103.630  87.541  1.00  0.74           C  
ATOM   1464  CG  ASP B 184      95.510 104.177  86.584  1.00  0.74           C  
ATOM   1465  OD1 ASP B 184      94.801 103.318  85.998  1.00  0.74           O  
ATOM   1466  OD2 ASP B 184      95.443 105.416  86.413  1.00  0.74           O  
ATOM   1467  N   MET B 185      96.949 100.952  89.302  1.00  0.68           N  
ATOM   1468  CA  MET B 185      97.799  99.992  89.973  1.00  0.68           C  
ATOM   1469  C   MET B 185      98.804  99.405  89.028  1.00  0.68           C  
ATOM   1470  O   MET B 185      98.507  99.139  87.868  1.00  0.68           O  
ATOM   1471  CB  MET B 185      96.938  98.849  90.534  1.00  0.68           C  
ATOM   1472  CG  MET B 185      97.631  97.730  91.319  1.00  0.68           C  
ATOM   1473  SD  MET B 185      96.484  96.508  92.007  1.00  0.68           S  
ATOM   1474  CE  MET B 185      95.767  97.607  93.249  1.00  0.68           C  
ATOM   1475  N   CYS B 186     100.033  99.177  89.509  1.00  0.71           N  
ATOM   1476  CA  CYS B 186     101.051  98.549  88.705  1.00  0.71           C  
ATOM   1477  C   CYS B 186     101.988  97.749  89.573  1.00  0.71           C  
ATOM   1478  O   CYS B 186     102.132  98.006  90.760  1.00  0.71           O  
ATOM   1479  CB  CYS B 186     101.881  99.605  87.923  1.00  0.71           C  
ATOM   1480  SG  CYS B 186     102.799 100.791  88.967  1.00  0.71           S  
ATOM   1481  N   SER B 187     102.677  96.762  89.002  1.00  0.72           N  
ATOM   1482  CA  SER B 187     103.681  95.997  89.717  1.00  0.72           C  
ATOM   1483  C   SER B 187     104.862  95.877  88.819  1.00  0.72           C  
ATOM   1484  O   SER B 187     104.842  96.447  87.734  1.00  0.72           O  
ATOM   1485  CB  SER B 187     103.177  94.586  90.095  1.00  0.72           C  
ATOM   1486  OG  SER B 187     102.825  93.790  88.960  1.00  0.72           O  
ATOM   1487  N   SER B 188     105.925  95.171  89.241  1.00  0.71           N  
ATOM   1488  CA  SER B 188     107.051  94.873  88.382  1.00  0.71           C  
ATOM   1489  C   SER B 188     107.541  93.468  88.631  1.00  0.71           C  
ATOM   1490  O   SER B 188     107.174  92.804  89.597  1.00  0.71           O  
ATOM   1491  CB  SER B 188     108.199  95.914  88.551  1.00  0.71           C  
ATOM   1492  OG  SER B 188     109.349  95.671  87.726  1.00  0.71           O  
ATOM   1493  N   VAL B 189     108.370  92.964  87.708  1.00  0.65           N  
ATOM   1494  CA  VAL B 189     109.032  91.691  87.826  1.00  0.65           C  
ATOM   1495  C   VAL B 189     110.487  91.851  88.249  1.00  0.65           C  
ATOM   1496  O   VAL B 189     111.162  90.896  88.623  1.00  0.65           O  
ATOM   1497  CB  VAL B 189     108.947  90.975  86.494  1.00  0.65           C  
ATOM   1498  CG1 VAL B 189     109.881  91.575  85.408  1.00  0.65           C  
ATOM   1499  CG2 VAL B 189     109.232  89.492  86.767  1.00  0.65           C  
ATOM   1500  N   THR B 190     111.015  93.086  88.267  1.00  0.65           N  
ATOM   1501  CA  THR B 190     112.408  93.317  88.652  1.00  0.65           C  
ATOM   1502  C   THR B 190     112.481  93.930  90.027  1.00  0.65           C  
ATOM   1503  O   THR B 190     113.567  94.110  90.575  1.00  0.65           O  
ATOM   1504  CB  THR B 190     113.157  94.255  87.705  1.00  0.65           C  
ATOM   1505  OG1 THR B 190     112.475  95.491  87.547  1.00  0.65           O  
ATOM   1506  CG2 THR B 190     113.238  93.625  86.309  1.00  0.65           C  
ATOM   1507  N   ASN B 191     111.324  94.244  90.653  1.00  0.67           N  
ATOM   1508  CA  ASN B 191     111.300  94.794  91.987  1.00  0.67           C  
ATOM   1509  C   ASN B 191     110.062  94.283  92.728  1.00  0.67           C  
ATOM   1510  O   ASN B 191     109.126  93.840  92.068  1.00  0.67           O  
ATOM   1511  CB  ASN B 191     111.435  96.362  91.964  1.00  0.67           C  
ATOM   1512  CG  ASN B 191     110.262  97.125  91.345  1.00  0.67           C  
ATOM   1513  OD1 ASN B 191     109.101  96.933  91.690  1.00  0.67           O  
ATOM   1514  ND2 ASN B 191     110.549  98.094  90.448  1.00  0.67           N  
ATOM   1515  N   PRO B 192     110.004  94.292  94.060  1.00  0.69           N  
ATOM   1516  CA  PRO B 192     108.886  93.703  94.800  1.00  0.69           C  
ATOM   1517  C   PRO B 192     107.820  94.757  95.070  1.00  0.69           C  
ATOM   1518  O   PRO B 192     106.835  94.477  95.753  1.00  0.69           O  
ATOM   1519  CB  PRO B 192     109.552  93.265  96.124  1.00  0.69           C  
ATOM   1520  CG  PRO B 192     110.719  94.237  96.322  1.00  0.69           C  
ATOM   1521  CD  PRO B 192     111.190  94.497  94.900  1.00  0.69           C  
ATOM   1522  N   PHE B 193     108.006  95.993  94.577  1.00  0.64           N  
ATOM   1523  CA  PHE B 193     107.188  97.127  94.938  1.00  0.64           C  
ATOM   1524  C   PHE B 193     105.856  97.197  94.212  1.00  0.64           C  
ATOM   1525  O   PHE B 193     105.679  96.782  93.068  1.00  0.64           O  
ATOM   1526  CB  PHE B 193     107.911  98.492  94.753  1.00  0.64           C  
ATOM   1527  CG  PHE B 193     109.343  98.480  95.227  1.00  0.64           C  
ATOM   1528  CD1 PHE B 193     109.750  97.788  96.376  1.00  0.64           C  
ATOM   1529  CD2 PHE B 193     110.317  99.148  94.479  1.00  0.64           C  
ATOM   1530  CE1 PHE B 193     111.091  97.724  96.752  1.00  0.64           C  
ATOM   1531  CE2 PHE B 193     111.664  99.106  94.850  1.00  0.64           C  
ATOM   1532  CZ  PHE B 193     112.052  98.384  95.985  1.00  0.64           C  
ATOM   1533  N   LEU B 194     104.875  97.779  94.903  1.00  0.69           N  
ATOM   1534  CA  LEU B 194     103.587  98.119  94.385  1.00  0.69           C  
ATOM   1535  C   LEU B 194     103.469  99.616  94.409  1.00  0.69           C  
ATOM   1536  O   LEU B 194     103.768 100.245  95.420  1.00  0.69           O  
ATOM   1537  CB  LEU B 194     102.496  97.522  95.305  1.00  0.69           C  
ATOM   1538  CG  LEU B 194     101.043  97.875  94.946  1.00  0.69           C  
ATOM   1539  CD1 LEU B 194     100.709  97.545  93.507  1.00  0.69           C  
ATOM   1540  CD2 LEU B 194     100.066  97.101  95.816  1.00  0.69           C  
ATOM   1541  N   THR B 195     103.025 100.213  93.293  1.00  0.70           N  
ATOM   1542  CA  THR B 195     102.862 101.648  93.166  1.00  0.70           C  
ATOM   1543  C   THR B 195     101.450 101.902  92.740  1.00  0.70           C  
ATOM   1544  O   THR B 195     100.995 101.381  91.724  1.00  0.70           O  
ATOM   1545  CB  THR B 195     103.835 102.258  92.165  1.00  0.70           C  
ATOM   1546  OG1 THR B 195     105.158 102.099  92.628  1.00  0.70           O  
ATOM   1547  CG2 THR B 195     103.660 103.767  91.968  1.00  0.70           C  
ATOM   1548  N   VAL B 196     100.707 102.700  93.532  1.00  0.73           N  
ATOM   1549  CA  VAL B 196      99.383 103.160  93.188  1.00  0.73           C  
ATOM   1550  C   VAL B 196      99.433 104.682  93.075  1.00  0.73           C  
ATOM   1551  O   VAL B 196      99.989 105.372  93.924  1.00  0.73           O  
ATOM   1552  CB  VAL B 196      98.304 102.703  94.166  1.00  0.73           C  
ATOM   1553  CG1 VAL B 196      98.142 101.163  94.146  1.00  0.73           C  
ATOM   1554  CG2 VAL B 196      98.532 103.188  95.609  1.00  0.73           C  
ATOM   1555  N   PHE B 197      98.943 105.241  91.949  1.00  0.63           N  
ATOM   1556  CA  PHE B 197      99.153 106.653  91.608  1.00  0.63           C  
ATOM   1557  C   PHE B 197      98.096 107.165  90.650  1.00  0.63           C  
ATOM   1558  O   PHE B 197      97.987 106.765  89.506  1.00  0.63           O  
ATOM   1559  CB  PHE B 197     100.563 107.063  91.096  1.00  0.63           C  
ATOM   1560  CG  PHE B 197     100.875 106.331  89.823  1.00  0.63           C  
ATOM   1561  CD1 PHE B 197     100.999 104.935  89.820  1.00  0.63           C  
ATOM   1562  CD2 PHE B 197     100.734 106.991  88.593  1.00  0.63           C  
ATOM   1563  CE1 PHE B 197     101.056 104.213  88.636  1.00  0.63           C  
ATOM   1564  CE2 PHE B 197     100.821 106.279  87.393  1.00  0.63           C  
ATOM   1565  CZ  PHE B 197     101.023 104.892  87.415  1.00  0.63           C  
ATOM   1566  N   PRO B 198      97.405 108.140  91.275  1.00  0.62           N  
ATOM   1567  CA  PRO B 198      96.596 109.123  90.493  1.00  0.62           C  
ATOM   1568  C   PRO B 198      96.001 110.359  91.183  1.00  0.62           C  
ATOM   1569  O   PRO B 198      96.168 110.516  92.382  1.00  0.62           O  
ATOM   1570  CB  PRO B 198      95.352 108.343  90.311  1.00  0.62           C  
ATOM   1571  CG  PRO B 198      95.250 107.607  91.664  1.00  0.62           C  
ATOM   1572  CD  PRO B 198      96.586 107.535  92.353  1.00  0.62           C  
ATOM   1573  N   ARG B 199      95.295 111.259  90.423  1.00  0.52           N  
ATOM   1574  CA  ARG B 199      94.518 112.441  90.858  1.00  0.52           C  
ATOM   1575  C   ARG B 199      95.252 113.553  91.587  1.00  0.52           C  
ATOM   1576  O   ARG B 199      94.675 114.583  91.918  1.00  0.52           O  
ATOM   1577  CB  ARG B 199      93.300 112.109  91.748  1.00  0.52           C  
ATOM   1578  CG  ARG B 199      92.230 111.192  91.157  1.00  0.52           C  
ATOM   1579  CD  ARG B 199      91.031 111.054  92.093  1.00  0.52           C  
ATOM   1580  NE  ARG B 199      90.061 110.141  91.423  1.00  0.52           N  
ATOM   1581  CZ  ARG B 199      88.859 109.813  91.914  1.00  0.52           C  
ATOM   1582  NH1 ARG B 199      88.092 108.978  91.217  1.00  0.52           N  
ATOM   1583  NH2 ARG B 199      88.421 110.304  93.065  1.00  0.52           N  
ATOM   1584  N   THR B 200      96.540 113.343  91.829  1.00  0.58           N  
ATOM   1585  CA  THR B 200      97.477 114.225  92.501  1.00  0.58           C  
ATOM   1586  C   THR B 200      98.381 115.023  91.553  1.00  0.58           C  
ATOM   1587  O   THR B 200      99.049 115.937  92.027  1.00  0.58           O  
ATOM   1588  CB  THR B 200      98.349 113.387  93.455  1.00  0.58           C  
ATOM   1589  OG1 THR B 200      98.992 114.203  94.414  1.00  0.58           O  
ATOM   1590  CG2 THR B 200      99.444 112.528  92.771  1.00  0.58           C  
ATOM   1591  N   PRO B 201      98.475 114.814  90.239  1.00  0.61           N  
ATOM   1592  CA  PRO B 201      99.300 115.724  89.439  1.00  0.61           C  
ATOM   1593  C   PRO B 201      98.606 116.978  88.865  1.00  0.61           C  
ATOM   1594  O   PRO B 201      97.909 117.702  89.564  1.00  0.61           O  
ATOM   1595  CB  PRO B 201      99.568 114.803  88.239  1.00  0.61           C  
ATOM   1596  CG  PRO B 201      99.454 113.350  88.643  1.00  0.61           C  
ATOM   1597  CD  PRO B 201      98.346 113.468  89.626  1.00  0.61           C  
ATOM   1598  N   LEU B 202      98.781 117.258  87.556  1.00  0.67           N  
ATOM   1599  CA  LEU B 202      98.221 118.403  86.873  1.00  0.67           C  
ATOM   1600  C   LEU B 202      96.914 118.033  86.214  1.00  0.67           C  
ATOM   1601  O   LEU B 202      96.649 116.870  85.919  1.00  0.67           O  
ATOM   1602  CB  LEU B 202      99.203 118.960  85.807  1.00  0.67           C  
ATOM   1603  CG  LEU B 202     100.577 119.382  86.367  1.00  0.67           C  
ATOM   1604  CD1 LEU B 202     101.504 119.830  85.232  1.00  0.67           C  
ATOM   1605  CD2 LEU B 202     100.475 120.501  87.413  1.00  0.67           C  
ATOM   1606  N   GLU B 203      96.051 119.039  85.964  1.00  0.66           N  
ATOM   1607  CA  GLU B 203      94.881 118.882  85.129  1.00  0.66           C  
ATOM   1608  C   GLU B 203      95.304 118.614  83.714  1.00  0.66           C  
ATOM   1609  O   GLU B 203      96.357 119.090  83.299  1.00  0.66           O  
ATOM   1610  CB  GLU B 203      93.981 120.138  85.135  1.00  0.66           C  
ATOM   1611  CG  GLU B 203      93.385 120.436  86.532  1.00  0.66           C  
ATOM   1612  CD  GLU B 203      92.361 119.421  87.067  1.00  0.66           C  
ATOM   1613  OE1 GLU B 203      91.857 118.515  86.337  1.00  0.66           O  
ATOM   1614  OE2 GLU B 203      92.032 119.532  88.274  1.00  0.66           O  
ATOM   1615  N   ARG B 204      94.491 117.849  82.963  1.00  0.64           N  
ATOM   1616  CA  ARG B 204      94.712 117.521  81.574  1.00  0.64           C  
ATOM   1617  C   ARG B 204      95.067 118.792  80.712  1.00  0.64           C  
ATOM   1618  O   ARG B 204      94.216 119.675  80.563  1.00  0.64           O  
ATOM   1619  CB  ARG B 204      93.468 116.724  81.080  1.00  0.64           C  
ATOM   1620  CG  ARG B 204      92.181 117.551  80.952  1.00  0.64           C  
ATOM   1621  CD  ARG B 204      90.931 116.742  80.638  1.00  0.64           C  
ATOM   1622  NE  ARG B 204      89.811 117.722  80.412  1.00  0.64           N  
ATOM   1623  CZ  ARG B 204      89.111 118.326  81.380  1.00  0.64           C  
ATOM   1624  NH1 ARG B 204      88.186 119.229  81.062  1.00  0.64           N  
ATOM   1625  NH2 ARG B 204      89.336 118.061  82.661  1.00  0.64           N  
ATOM   1626  N   PRO B 205      96.288 118.986  80.165  1.00  0.69           N  
ATOM   1627  CA  PRO B 205      96.628 119.975  79.143  1.00  0.69           C  
ATOM   1628  C   PRO B 205      95.683 120.014  77.944  1.00  0.69           C  
ATOM   1629  O   PRO B 205      95.393 121.100  77.447  1.00  0.69           O  
ATOM   1630  CB  PRO B 205      98.090 119.626  78.711  1.00  0.69           C  
ATOM   1631  CG  PRO B 205      98.650 118.737  79.829  1.00  0.69           C  
ATOM   1632  CD  PRO B 205      97.388 118.082  80.381  1.00  0.69           C  
ATOM   1633  N   PHE B 206      95.206 118.859  77.426  1.00  0.69           N  
ATOM   1634  CA  PHE B 206      94.316 118.835  76.276  1.00  0.69           C  
ATOM   1635  C   PHE B 206      93.055 118.038  76.572  1.00  0.69           C  
ATOM   1636  O   PHE B 206      92.793 117.649  77.707  1.00  0.69           O  
ATOM   1637  CB  PHE B 206      95.020 118.334  74.977  1.00  0.69           C  
ATOM   1638  CG  PHE B 206      96.199 119.209  74.636  1.00  0.69           C  
ATOM   1639  CD1 PHE B 206      96.024 120.399  73.912  1.00  0.69           C  
ATOM   1640  CD2 PHE B 206      97.492 118.858  75.051  1.00  0.69           C  
ATOM   1641  CE1 PHE B 206      97.120 121.204  73.581  1.00  0.69           C  
ATOM   1642  CE2 PHE B 206      98.591 119.663  74.736  1.00  0.69           C  
ATOM   1643  CZ  PHE B 206      98.405 120.831  73.990  1.00  0.69           C  
ATOM   1644  N   ASP B 207      92.181 117.838  75.559  1.00  0.75           N  
ATOM   1645  CA  ASP B 207      90.945 117.091  75.689  1.00  0.75           C  
ATOM   1646  C   ASP B 207      91.210 115.591  75.769  1.00  0.75           C  
ATOM   1647  O   ASP B 207      91.079 114.839  74.807  1.00  0.75           O  
ATOM   1648  CB  ASP B 207      89.962 117.442  74.546  1.00  0.75           C  
ATOM   1649  CG  ASP B 207      88.554 116.942  74.843  1.00  0.75           C  
ATOM   1650  OD1 ASP B 207      87.723 117.006  73.908  1.00  0.75           O  
ATOM   1651  OD2 ASP B 207      88.273 116.535  76.013  1.00  0.75           O  
ATOM   1652  N   THR B 208      91.652 115.144  76.943  1.00  0.76           N  
ATOM   1653  CA  THR B 208      92.024 113.779  77.202  1.00  0.76           C  
ATOM   1654  C   THR B 208      91.088 113.228  78.242  1.00  0.76           C  
ATOM   1655  O   THR B 208      90.385 113.940  78.968  1.00  0.76           O  
ATOM   1656  CB  THR B 208      93.487 113.626  77.618  1.00  0.76           C  
ATOM   1657  OG1 THR B 208      93.899 114.595  78.543  1.00  0.76           O  
ATOM   1658  CG2 THR B 208      94.438 113.897  76.467  1.00  0.76           C  
ATOM   1659  N   ARG B 209      90.958 111.903  78.242  1.00  0.70           N  
ATOM   1660  CA  ARG B 209      90.231 111.210  79.263  1.00  0.70           C  
ATOM   1661  C   ARG B 209      91.098 110.101  79.712  1.00  0.70           C  
ATOM   1662  O   ARG B 209      92.025 109.668  79.039  1.00  0.70           O  
ATOM   1663  CB  ARG B 209      88.939 110.550  78.731  1.00  0.70           C  
ATOM   1664  CG  ARG B 209      87.896 111.534  78.193  1.00  0.70           C  
ATOM   1665  CD  ARG B 209      87.249 112.374  79.290  1.00  0.70           C  
ATOM   1666  NE  ARG B 209      86.221 113.248  78.637  1.00  0.70           N  
ATOM   1667  CZ  ARG B 209      86.443 114.486  78.173  1.00  0.70           C  
ATOM   1668  NH1 ARG B 209      85.467 115.128  77.536  1.00  0.70           N  
ATOM   1669  NH2 ARG B 209      87.632 115.071  78.213  1.00  0.70           N  
ATOM   1670  N   GLY B 210      90.776 109.561  80.873  1.00  0.79           N  
ATOM   1671  CA  GLY B 210      91.445 108.396  81.338  1.00  0.79           C  
ATOM   1672  C   GLY B 210      91.141 107.153  80.559  1.00  0.79           C  
ATOM   1673  O   GLY B 210      90.015 106.996  80.096  1.00  0.79           O  
ATOM   1674  N   ASP B 211      92.078 106.183  80.457  1.00  0.79           N  
ATOM   1675  CA  ASP B 211      91.880 104.983  79.657  1.00  0.79           C  
ATOM   1676  C   ASP B 211      90.692 104.160  80.066  1.00  0.79           C  
ATOM   1677  O   ASP B 211      89.928 103.658  79.244  1.00  0.79           O  
ATOM   1678  CB  ASP B 211      93.067 104.004  79.757  1.00  0.79           C  
ATOM   1679  CG  ASP B 211      94.292 104.696  79.252  1.00  0.79           C  
ATOM   1680  OD1 ASP B 211      95.203 104.980  80.058  1.00  0.79           O  
ATOM   1681  OD2 ASP B 211      94.274 104.967  78.029  1.00  0.79           O  
ATOM   1682  N   ILE B 212      90.500 104.081  81.387  1.00  0.77           N  
ATOM   1683  CA  ILE B 212      89.415 103.436  82.053  1.00  0.77           C  
ATOM   1684  C   ILE B 212      88.061 104.019  81.597  1.00  0.77           C  
ATOM   1685  O   ILE B 212      87.157 103.275  81.222  1.00  0.77           O  
ATOM   1686  CB  ILE B 212      89.717 103.573  83.549  1.00  0.77           C  
ATOM   1687  CG1 ILE B 212      90.826 102.611  84.035  1.00  0.77           C  
ATOM   1688  CG2 ILE B 212      88.456 103.243  84.291  1.00  0.77           C  
ATOM   1689  CD1 ILE B 212      91.070 102.685  85.552  1.00  0.77           C  
ATOM   1690  N   GLU B 213      87.925 105.362  81.516  1.00  0.76           N  
ATOM   1691  CA  GLU B 213      86.754 106.044  80.994  1.00  0.76           C  
ATOM   1692  C   GLU B 213      86.628 105.913  79.499  1.00  0.76           C  
ATOM   1693  O   GLU B 213      85.531 105.772  78.985  1.00  0.76           O  
ATOM   1694  CB  GLU B 213      86.756 107.539  81.352  1.00  0.76           C  
ATOM   1695  CG  GLU B 213      86.634 107.784  82.868  1.00  0.76           C  
ATOM   1696  CD  GLU B 213      86.669 109.261  83.230  1.00  0.76           C  
ATOM   1697  OE1 GLU B 213      86.892 110.096  82.310  1.00  0.76           O  
ATOM   1698  OE2 GLU B 213      86.515 109.553  84.446  1.00  0.76           O  
ATOM   1699  N   CYS B 214      87.730 105.897  78.724  1.00  0.81           N  
ATOM   1700  CA  CYS B 214      87.627 105.612  77.300  1.00  0.81           C  
ATOM   1701  C   CYS B 214      87.091 104.219  77.021  1.00  0.81           C  
ATOM   1702  O   CYS B 214      86.185 104.066  76.213  1.00  0.81           O  
ATOM   1703  CB  CYS B 214      88.981 105.810  76.607  1.00  0.81           C  
ATOM   1704  SG  CYS B 214      89.458 107.564  76.572  1.00  0.81           S  
ATOM   1705  N   LEU B 215      87.546 103.176  77.744  1.00  0.81           N  
ATOM   1706  CA  LEU B 215      86.952 101.851  77.647  1.00  0.81           C  
ATOM   1707  C   LEU B 215      85.479 101.790  78.046  1.00  0.81           C  
ATOM   1708  O   LEU B 215      84.664 101.211  77.326  1.00  0.81           O  
ATOM   1709  CB  LEU B 215      87.723 100.861  78.540  1.00  0.81           C  
ATOM   1710  CG  LEU B 215      89.185 100.630  78.128  1.00  0.81           C  
ATOM   1711  CD1 LEU B 215      89.926  99.874  79.230  1.00  0.81           C  
ATOM   1712  CD2 LEU B 215      89.298  99.872  76.803  1.00  0.81           C  
ATOM   1713  N   ASP B 216      85.092 102.440  79.166  1.00  0.78           N  
ATOM   1714  CA  ASP B 216      83.713 102.543  79.604  1.00  0.78           C  
ATOM   1715  C   ASP B 216      82.840 103.312  78.604  1.00  0.78           C  
ATOM   1716  O   ASP B 216      81.776 102.850  78.204  1.00  0.78           O  
ATOM   1717  CB  ASP B 216      83.700 103.183  81.017  1.00  0.78           C  
ATOM   1718  CG  ASP B 216      82.288 103.533  81.436  1.00  0.78           C  
ATOM   1719  OD1 ASP B 216      82.031 104.752  81.590  1.00  0.78           O  
ATOM   1720  OD2 ASP B 216      81.458 102.599  81.509  1.00  0.78           O  
ATOM   1721  N   LEU B 217      83.311 104.466  78.092  1.00  0.77           N  
ATOM   1722  CA  LEU B 217      82.601 105.281  77.128  1.00  0.77           C  
ATOM   1723  C   LEU B 217      82.316 104.529  75.841  1.00  0.77           C  
ATOM   1724  O   LEU B 217      81.223 104.625  75.279  1.00  0.77           O  
ATOM   1725  CB  LEU B 217      83.399 106.558  76.765  1.00  0.77           C  
ATOM   1726  CG  LEU B 217      83.353 107.678  77.818  1.00  0.77           C  
ATOM   1727  CD1 LEU B 217      84.360 108.770  77.440  1.00  0.77           C  
ATOM   1728  CD2 LEU B 217      81.953 108.275  77.981  1.00  0.77           C  
ATOM   1729  N   VAL B 218      83.289 103.716  75.370  1.00  0.77           N  
ATOM   1730  CA  VAL B 218      83.110 102.815  74.246  1.00  0.77           C  
ATOM   1731  C   VAL B 218      82.051 101.764  74.533  1.00  0.77           C  
ATOM   1732  O   VAL B 218      81.145 101.545  73.728  1.00  0.77           O  
ATOM   1733  CB  VAL B 218      84.419 102.144  73.848  1.00  0.77           C  
ATOM   1734  CG1 VAL B 218      84.212 101.086  72.744  1.00  0.77           C  
ATOM   1735  CG2 VAL B 218      85.380 103.222  73.308  1.00  0.77           C  
ATOM   1736  N   GLY B 219      82.078 101.142  75.734  1.00  0.78           N  
ATOM   1737  CA  GLY B 219      81.094 100.140  76.129  1.00  0.78           C  
ATOM   1738  C   GLY B 219      79.709 100.690  76.338  1.00  0.78           C  
ATOM   1739  O   GLY B 219      78.719 100.071  75.955  1.00  0.78           O  
ATOM   1740  N   LYS B 220      79.593 101.901  76.907  1.00  0.73           N  
ATOM   1741  CA  LYS B 220      78.337 102.589  77.106  1.00  0.73           C  
ATOM   1742  C   LYS B 220      77.651 102.957  75.810  1.00  0.73           C  
ATOM   1743  O   LYS B 220      76.440 102.848  75.649  1.00  0.73           O  
ATOM   1744  CB  LYS B 220      78.536 103.886  77.920  1.00  0.73           C  
ATOM   1745  CG  LYS B 220      77.223 104.617  78.239  1.00  0.73           C  
ATOM   1746  CD  LYS B 220      77.451 105.842  79.126  1.00  0.73           C  
ATOM   1747  CE  LYS B 220      76.202 106.679  79.384  1.00  0.73           C  
ATOM   1748  NZ  LYS B 220      75.504 106.157  80.572  1.00  0.73           N  
ATOM   1749  N   GLN B 221      78.414 103.415  74.815  1.00  0.77           N  
ATOM   1750  CA  GLN B 221      77.885 103.663  73.504  1.00  0.77           C  
ATOM   1751  C   GLN B 221      77.472 102.419  72.737  1.00  0.77           C  
ATOM   1752  O   GLN B 221      76.495 102.463  71.992  1.00  0.77           O  
ATOM   1753  CB  GLN B 221      78.892 104.435  72.665  1.00  0.77           C  
ATOM   1754  CG  GLN B 221      79.138 105.879  73.116  1.00  0.77           C  
ATOM   1755  CD  GLN B 221      80.125 106.540  72.164  1.00  0.77           C  
ATOM   1756  OE1 GLN B 221      80.096 106.267  70.957  1.00  0.77           O  
ATOM   1757  NE2 GLN B 221      80.951 107.448  72.724  1.00  0.77           N  
ATOM   1758  N   LEU B 222      78.182 101.279  72.908  1.00  0.74           N  
ATOM   1759  CA  LEU B 222      77.727  99.979  72.434  1.00  0.74           C  
ATOM   1760  C   LEU B 222      76.397  99.607  73.032  1.00  0.74           C  
ATOM   1761  O   LEU B 222      75.500  99.226  72.300  1.00  0.74           O  
ATOM   1762  CB  LEU B 222      78.752  98.864  72.746  1.00  0.74           C  
ATOM   1763  CG  LEU B 222      79.992  98.913  71.846  1.00  0.74           C  
ATOM   1764  CD1 LEU B 222      81.033  97.912  72.354  1.00  0.74           C  
ATOM   1765  CD2 LEU B 222      79.639  98.631  70.378  1.00  0.74           C  
ATOM   1766  N   ALA B 223      76.203  99.825  74.338  1.00  0.71           N  
ATOM   1767  CA  ALA B 223      74.937  99.665  75.010  1.00  0.71           C  
ATOM   1768  C   ALA B 223      73.812 100.559  74.620  1.00  0.71           C  
ATOM   1769  O   ALA B 223      72.652 100.172  74.554  1.00  0.71           O  
ATOM   1770  CB  ALA B 223      75.261  99.986  76.448  1.00  0.71           C  
ATOM   1771  N   LYS B 224      74.147 101.820  74.370  1.00  0.71           N  
ATOM   1772  CA  LYS B 224      73.208 102.802  73.919  1.00  0.71           C  
ATOM   1773  C   LYS B 224      72.676 102.469  72.540  1.00  0.71           C  
ATOM   1774  O   LYS B 224      71.481 102.565  72.284  1.00  0.71           O  
ATOM   1775  CB  LYS B 224      73.885 104.188  73.917  1.00  0.71           C  
ATOM   1776  CG  LYS B 224      72.933 105.315  73.514  1.00  0.71           C  
ATOM   1777  CD  LYS B 224      73.571 106.699  73.615  1.00  0.71           C  
ATOM   1778  CE  LYS B 224      72.622 107.819  73.194  1.00  0.71           C  
ATOM   1779  NZ  LYS B 224      73.284 109.136  73.311  1.00  0.71           N  
ATOM   1780  N   ARG B 225      73.562 102.023  71.627  1.00  0.60           N  
ATOM   1781  CA  ARG B 225      73.165 101.564  70.315  1.00  0.60           C  
ATOM   1782  C   ARG B 225      72.431 100.233  70.333  1.00  0.60           C  
ATOM   1783  O   ARG B 225      71.562 100.002  69.499  1.00  0.60           O  
ATOM   1784  CB  ARG B 225      74.382 101.429  69.370  1.00  0.60           C  
ATOM   1785  CG  ARG B 225      75.025 102.776  69.009  1.00  0.60           C  
ATOM   1786  CD  ARG B 225      76.215 102.641  68.061  1.00  0.60           C  
ATOM   1787  NE  ARG B 225      76.731 104.022  67.761  1.00  0.60           N  
ATOM   1788  CZ  ARG B 225      77.701 104.620  68.461  1.00  0.60           C  
ATOM   1789  NH1 ARG B 225      78.038 105.885  68.238  1.00  0.60           N  
ATOM   1790  NH2 ARG B 225      78.330 103.983  69.429  1.00  0.60           N  
ATOM   1791  N   THR B 226      72.759  99.318  71.268  1.00  0.71           N  
ATOM   1792  CA  THR B 226      72.149  97.988  71.308  1.00  0.71           C  
ATOM   1793  C   THR B 226      70.990  97.909  72.275  1.00  0.71           C  
ATOM   1794  O   THR B 226      70.409  96.840  72.433  1.00  0.71           O  
ATOM   1795  CB  THR B 226      73.124  96.861  71.666  1.00  0.71           C  
ATOM   1796  OG1 THR B 226      73.697  97.055  72.946  1.00  0.71           O  
ATOM   1797  CG2 THR B 226      74.288  96.831  70.659  1.00  0.71           C  
ATOM   1798  N   GLY B 227      70.606  99.034  72.931  1.00  0.69           N  
ATOM   1799  CA  GLY B 227      69.602  99.088  73.995  1.00  0.69           C  
ATOM   1800  C   GLY B 227      69.773  98.091  75.113  1.00  0.69           C  
ATOM   1801  O   GLY B 227      68.811  97.468  75.551  1.00  0.69           O  
ATOM   1802  N   ASP B 228      71.006  97.937  75.618  1.00  0.67           N  
ATOM   1803  CA  ASP B 228      71.343  96.908  76.575  1.00  0.67           C  
ATOM   1804  C   ASP B 228      71.918  97.600  77.803  1.00  0.67           C  
ATOM   1805  O   ASP B 228      72.741  98.500  77.701  1.00  0.67           O  
ATOM   1806  CB  ASP B 228      72.341  95.898  75.928  1.00  0.67           C  
ATOM   1807  CG  ASP B 228      72.245  94.522  76.554  1.00  0.67           C  
ATOM   1808  OD1 ASP B 228      71.749  93.560  75.916  1.00  0.67           O  
ATOM   1809  OD2 ASP B 228      72.674  94.390  77.728  1.00  0.67           O  
ATOM   1810  N   ARG B 229      71.503  97.249  79.030  1.00  0.60           N  
ATOM   1811  CA  ARG B 229      72.092  97.917  80.184  1.00  0.60           C  
ATOM   1812  C   ARG B 229      73.307  97.201  80.732  1.00  0.60           C  
ATOM   1813  O   ARG B 229      74.166  97.837  81.341  1.00  0.60           O  
ATOM   1814  CB  ARG B 229      71.045  98.034  81.294  1.00  0.60           C  
ATOM   1815  CG  ARG B 229      69.905  99.002  80.944  1.00  0.60           C  
ATOM   1816  CD  ARG B 229      68.850  99.051  82.041  1.00  0.60           C  
ATOM   1817  NE  ARG B 229      67.769  99.971  81.580  1.00  0.60           N  
ATOM   1818  CZ  ARG B 229      66.634 100.198  82.251  1.00  0.60           C  
ATOM   1819  NH1 ARG B 229      65.728 101.030  81.743  1.00  0.60           N  
ATOM   1820  NH2 ARG B 229      66.388  99.609  83.414  1.00  0.60           N  
ATOM   1821  N   ARG B 230      73.457  95.897  80.411  1.00  0.56           N  
ATOM   1822  CA  ARG B 230      74.517  95.024  80.892  1.00  0.56           C  
ATOM   1823  C   ARG B 230      75.921  95.448  80.502  1.00  0.56           C  
ATOM   1824  O   ARG B 230      76.900  95.087  81.144  1.00  0.56           O  
ATOM   1825  CB  ARG B 230      74.335  93.599  80.331  1.00  0.56           C  
ATOM   1826  CG  ARG B 230      73.039  92.914  80.787  1.00  0.56           C  
ATOM   1827  CD  ARG B 230      72.786  91.566  80.124  1.00  0.56           C  
ATOM   1828  NE  ARG B 230      72.496  91.794  78.671  1.00  0.56           N  
ATOM   1829  CZ  ARG B 230      72.136  90.818  77.834  1.00  0.56           C  
ATOM   1830  NH1 ARG B 230      71.922  89.593  78.302  1.00  0.56           N  
ATOM   1831  NH2 ARG B 230      71.988  91.062  76.542  1.00  0.56           N  
ATOM   1832  N   PHE B 231      76.090  96.251  79.445  1.00  0.62           N  
ATOM   1833  CA  PHE B 231      77.390  96.823  79.159  1.00  0.62           C  
ATOM   1834  C   PHE B 231      77.856  97.841  80.202  1.00  0.62           C  
ATOM   1835  O   PHE B 231      78.998  97.795  80.641  1.00  0.62           O  
ATOM   1836  CB  PHE B 231      77.260  97.623  77.873  1.00  0.62           C  
ATOM   1837  CG  PHE B 231      77.335  96.784  76.631  1.00  0.62           C  
ATOM   1838  CD1 PHE B 231      78.566  96.339  76.141  1.00  0.62           C  
ATOM   1839  CD2 PHE B 231      76.177  96.461  75.927  1.00  0.62           C  
ATOM   1840  CE1 PHE B 231      78.634  95.552  74.985  1.00  0.62           C  
ATOM   1841  CE2 PHE B 231      76.223  95.658  74.782  1.00  0.62           C  
ATOM   1842  CZ  PHE B 231      77.458  95.200  74.310  1.00  0.62           C  
ATOM   1843  N   ALA B 232      76.984  98.776  80.665  1.00  0.66           N  
ATOM   1844  CA  ALA B 232      77.366  99.741  81.684  1.00  0.66           C  
ATOM   1845  C   ALA B 232      77.502  99.093  83.053  1.00  0.66           C  
ATOM   1846  O   ALA B 232      78.200  99.599  83.922  1.00  0.66           O  
ATOM   1847  CB  ALA B 232      76.329 100.882  81.801  1.00  0.66           C  
ATOM   1848  N   ASP B 233      76.868  97.928  83.287  1.00  0.58           N  
ATOM   1849  CA  ASP B 233      77.047  97.159  84.504  1.00  0.58           C  
ATOM   1850  C   ASP B 233      78.455  96.604  84.656  1.00  0.58           C  
ATOM   1851  O   ASP B 233      79.042  96.656  85.737  1.00  0.58           O  
ATOM   1852  CB  ASP B 233      76.021  96.011  84.593  1.00  0.58           C  
ATOM   1853  CG  ASP B 233      74.607  96.559  84.635  1.00  0.58           C  
ATOM   1854  OD1 ASP B 233      74.438  97.763  84.976  1.00  0.58           O  
ATOM   1855  OD2 ASP B 233      73.681  95.767  84.328  1.00  0.58           O  
ATOM   1856  N   MET B 234      79.068  96.141  83.546  1.00  0.55           N  
ATOM   1857  CA  MET B 234      80.432  95.648  83.537  1.00  0.55           C  
ATOM   1858  C   MET B 234      81.462  96.751  83.762  1.00  0.55           C  
ATOM   1859  O   MET B 234      82.600  96.499  84.147  1.00  0.55           O  
ATOM   1860  CB  MET B 234      80.761  94.989  82.180  1.00  0.55           C  
ATOM   1861  CG  MET B 234      80.032  93.670  81.903  1.00  0.55           C  
ATOM   1862  SD  MET B 234      80.437  92.991  80.271  1.00  0.55           S  
ATOM   1863  CE  MET B 234      82.157  92.525  80.660  1.00  0.55           C  
ATOM   1864  N   TRP B 235      81.081  98.021  83.556  1.00  0.60           N  
ATOM   1865  CA  TRP B 235      81.958  99.148  83.776  1.00  0.60           C  
ATOM   1866  C   TRP B 235      81.369 100.094  84.794  1.00  0.60           C  
ATOM   1867  O   TRP B 235      81.714 101.269  84.853  1.00  0.60           O  
ATOM   1868  CB  TRP B 235      82.242  99.882  82.454  1.00  0.60           C  
ATOM   1869  CG  TRP B 235      82.918  99.021  81.408  1.00  0.60           C  
ATOM   1870  CD1 TRP B 235      82.323  98.281  80.430  1.00  0.60           C  
ATOM   1871  CD2 TRP B 235      84.328  98.771  81.308  1.00  0.60           C  
ATOM   1872  NE1 TRP B 235      83.271  97.576  79.718  1.00  0.60           N  
ATOM   1873  CE2 TRP B 235      84.512  97.867  80.248  1.00  0.60           C  
ATOM   1874  CE3 TRP B 235      85.404  99.254  82.038  1.00  0.60           C  
ATOM   1875  CZ2 TRP B 235      85.786  97.432  79.905  1.00  0.60           C  
ATOM   1876  CZ3 TRP B 235      86.696  98.813  81.705  1.00  0.60           C  
ATOM   1877  CH2 TRP B 235      86.885  97.905  80.648  1.00  0.60           C  
ATOM   1878  N   LYS B 236      80.499  99.598  85.697  1.00  0.66           N  
ATOM   1879  CA  LYS B 236      79.734 100.468  86.567  1.00  0.66           C  
ATOM   1880  C   LYS B 236      80.570 101.343  87.474  1.00  0.66           C  
ATOM   1881  O   LYS B 236      80.431 102.560  87.515  1.00  0.66           O  
ATOM   1882  CB  LYS B 236      78.807  99.604  87.459  1.00  0.66           C  
ATOM   1883  CG  LYS B 236      77.963 100.406  88.471  1.00  0.66           C  
ATOM   1884  CD  LYS B 236      77.104 101.492  87.803  1.00  0.66           C  
ATOM   1885  CE  LYS B 236      76.040 100.906  86.885  1.00  0.66           C  
ATOM   1886  NZ  LYS B 236      75.292 101.983  86.228  1.00  0.66           N  
ATOM   1887  N   PHE B 237      81.546 100.740  88.166  1.00  0.63           N  
ATOM   1888  CA  PHE B 237      82.370 101.484  89.096  1.00  0.63           C  
ATOM   1889  C   PHE B 237      83.381 102.369  88.405  1.00  0.63           C  
ATOM   1890  O   PHE B 237      83.839 103.378  88.938  1.00  0.63           O  
ATOM   1891  CB  PHE B 237      83.145 100.535  90.025  1.00  0.63           C  
ATOM   1892  CG  PHE B 237      82.219  99.737  90.778  1.00  0.63           C  
ATOM   1893  CD1 PHE B 237      81.592 100.375  91.835  1.00  0.63           C  
ATOM   1894  CD2 PHE B 237      81.948  98.405  90.464  1.00  0.63           C  
ATOM   1895  CE1 PHE B 237      80.676  99.687  92.595  1.00  0.63           C  
ATOM   1896  CE2 PHE B 237      80.971  97.731  91.188  1.00  0.63           C  
ATOM   1897  CZ  PHE B 237      80.312  98.406  92.228  1.00  0.63           C  
ATOM   1898  N   VAL B 238      83.715 102.006  87.151  1.00  0.71           N  
ATOM   1899  CA  VAL B 238      84.536 102.780  86.284  1.00  0.71           C  
ATOM   1900  C   VAL B 238      83.874 104.102  85.944  1.00  0.71           C  
ATOM   1901  O   VAL B 238      84.476 105.153  86.165  1.00  0.71           O  
ATOM   1902  CB  VAL B 238      84.825 101.991  85.019  1.00  0.71           C  
ATOM   1903  CG1 VAL B 238      85.415 103.010  84.066  1.00  0.71           C  
ATOM   1904  CG2 VAL B 238      85.862 100.879  85.293  1.00  0.71           C  
ATOM   1905  N   GLU B 239      82.606 104.051  85.477  1.00  0.63           N  
ATOM   1906  CA  GLU B 239      81.815 105.200  85.075  1.00  0.63           C  
ATOM   1907  C   GLU B 239      81.543 106.101  86.259  1.00  0.63           C  
ATOM   1908  O   GLU B 239      81.621 107.326  86.188  1.00  0.63           O  
ATOM   1909  CB  GLU B 239      80.458 104.742  84.449  1.00  0.63           C  
ATOM   1910  CG  GLU B 239      79.551 105.887  83.876  1.00  0.63           C  
ATOM   1911  CD  GLU B 239      78.250 105.470  83.152  1.00  0.63           C  
ATOM   1912  OE1 GLU B 239      77.887 104.266  83.188  1.00  0.63           O  
ATOM   1913  OE2 GLU B 239      77.524 106.351  82.582  1.00  0.63           O  
ATOM   1914  N   GLU B 240      81.277 105.494  87.434  1.00  0.63           N  
ATOM   1915  CA  GLU B 240      80.925 106.233  88.630  1.00  0.63           C  
ATOM   1916  C   GLU B 240      82.076 106.928  89.333  1.00  0.63           C  
ATOM   1917  O   GLU B 240      81.859 107.577  90.355  1.00  0.63           O  
ATOM   1918  CB  GLU B 240      80.330 105.314  89.713  1.00  0.63           C  
ATOM   1919  CG  GLU B 240      78.910 104.830  89.400  1.00  0.63           C  
ATOM   1920  CD  GLU B 240      78.371 103.932  90.499  1.00  0.63           C  
ATOM   1921  OE1 GLU B 240      79.142 103.585  91.436  1.00  0.63           O  
ATOM   1922  OE2 GLU B 240      77.161 103.597  90.398  1.00  0.63           O  
ATOM   1923  N   LYS B 241      83.321 106.779  88.835  1.00  0.62           N  
ATOM   1924  CA  LYS B 241      84.525 107.430  89.329  1.00  0.62           C  
ATOM   1925  C   LYS B 241      85.172 106.664  90.465  1.00  0.62           C  
ATOM   1926  O   LYS B 241      85.983 107.214  91.215  1.00  0.62           O  
ATOM   1927  CB  LYS B 241      84.360 108.924  89.744  1.00  0.62           C  
ATOM   1928  CG  LYS B 241      83.955 109.828  88.584  1.00  0.62           C  
ATOM   1929  CD  LYS B 241      83.618 111.223  89.095  1.00  0.62           C  
ATOM   1930  CE  LYS B 241      83.252 112.182  87.974  1.00  0.62           C  
ATOM   1931  NZ  LYS B 241      82.969 113.519  88.531  1.00  0.62           N  
ATOM   1932  N   LYS B 242      84.875 105.362  90.611  1.00  0.69           N  
ATOM   1933  CA  LYS B 242      85.378 104.556  91.702  1.00  0.69           C  
ATOM   1934  C   LYS B 242      86.071 103.315  91.186  1.00  0.69           C  
ATOM   1935  O   LYS B 242      85.590 102.195  91.291  1.00  0.69           O  
ATOM   1936  CB  LYS B 242      84.258 104.163  92.698  1.00  0.69           C  
ATOM   1937  CG  LYS B 242      83.683 105.359  93.469  1.00  0.69           C  
ATOM   1938  CD  LYS B 242      82.601 104.951  94.472  1.00  0.69           C  
ATOM   1939  CE  LYS B 242      81.994 106.140  95.212  1.00  0.69           C  
ATOM   1940  NZ  LYS B 242      80.933 105.681  96.130  1.00  0.69           N  
ATOM   1941  N   VAL B 243      87.290 103.453  90.644  1.00  0.75           N  
ATOM   1942  CA  VAL B 243      88.024 102.297  90.140  1.00  0.75           C  
ATOM   1943  C   VAL B 243      88.718 101.537  91.243  1.00  0.75           C  
ATOM   1944  O   VAL B 243      89.134 100.397  91.046  1.00  0.75           O  
ATOM   1945  CB  VAL B 243      89.061 102.664  89.111  1.00  0.75           C  
ATOM   1946  CG1 VAL B 243      88.361 103.407  87.967  1.00  0.75           C  
ATOM   1947  CG2 VAL B 243      90.126 103.575  89.715  1.00  0.75           C  
ATOM   1948  N   GLU B 244      88.782 102.124  92.463  1.00  0.71           N  
ATOM   1949  CA  GLU B 244      89.313 101.500  93.656  1.00  0.71           C  
ATOM   1950  C   GLU B 244      88.611 100.207  94.009  1.00  0.71           C  
ATOM   1951  O   GLU B 244      89.230  99.292  94.545  1.00  0.71           O  
ATOM   1952  CB  GLU B 244      89.216 102.445  94.870  1.00  0.71           C  
ATOM   1953  CG  GLU B 244      87.787 102.793  95.340  1.00  0.71           C  
ATOM   1954  CD  GLU B 244      87.765 103.763  96.509  1.00  0.71           C  
ATOM   1955  OE1 GLU B 244      88.854 104.108  97.021  1.00  0.71           O  
ATOM   1956  OE2 GLU B 244      86.622 104.152  96.868  1.00  0.71           O  
ATOM   1957  N   VAL B 245      87.313 100.076  93.643  1.00  0.71           N  
ATOM   1958  CA  VAL B 245      86.566  98.842  93.769  1.00  0.71           C  
ATOM   1959  C   VAL B 245      87.207  97.710  92.992  1.00  0.71           C  
ATOM   1960  O   VAL B 245      87.504  96.660  93.553  1.00  0.71           O  
ATOM   1961  CB  VAL B 245      85.141  99.028  93.253  1.00  0.71           C  
ATOM   1962  CG1 VAL B 245      84.420  97.677  93.020  1.00  0.71           C  
ATOM   1963  CG2 VAL B 245      84.364  99.867  94.287  1.00  0.71           C  
ATOM   1964  N   TYR B 246      87.513  97.911  91.691  1.00  0.65           N  
ATOM   1965  CA  TYR B 246      88.181  96.915  90.870  1.00  0.65           C  
ATOM   1966  C   TYR B 246      89.587  96.633  91.333  1.00  0.65           C  
ATOM   1967  O   TYR B 246      90.008  95.485  91.357  1.00  0.65           O  
ATOM   1968  CB  TYR B 246      88.262  97.304  89.380  1.00  0.65           C  
ATOM   1969  CG  TYR B 246      86.894  97.460  88.810  1.00  0.65           C  
ATOM   1970  CD1 TYR B 246      86.002  96.379  88.637  1.00  0.65           C  
ATOM   1971  CD2 TYR B 246      86.489  98.739  88.447  1.00  0.65           C  
ATOM   1972  CE1 TYR B 246      84.739  96.586  88.050  1.00  0.65           C  
ATOM   1973  CE2 TYR B 246      85.228  98.937  87.916  1.00  0.65           C  
ATOM   1974  CZ  TYR B 246      84.354  97.880  87.688  1.00  0.65           C  
ATOM   1975  OH  TYR B 246      83.068  98.149  87.175  1.00  0.65           O  
ATOM   1976  N   LEU B 247      90.334  97.672  91.757  1.00  0.72           N  
ATOM   1977  CA  LEU B 247      91.662  97.515  92.314  1.00  0.72           C  
ATOM   1978  C   LEU B 247      91.693  96.713  93.606  1.00  0.72           C  
ATOM   1979  O   LEU B 247      92.554  95.860  93.796  1.00  0.72           O  
ATOM   1980  CB  LEU B 247      92.287  98.891  92.601  1.00  0.72           C  
ATOM   1981  CG  LEU B 247      92.438  99.783  91.353  1.00  0.72           C  
ATOM   1982  CD1 LEU B 247      92.955 101.153  91.774  1.00  0.72           C  
ATOM   1983  CD2 LEU B 247      93.432  99.200  90.351  1.00  0.72           C  
ATOM   1984  N   GLN B 248      90.728  96.931  94.523  1.00  0.69           N  
ATOM   1985  CA  GLN B 248      90.556  96.130  95.720  1.00  0.69           C  
ATOM   1986  C   GLN B 248      90.200  94.695  95.437  1.00  0.69           C  
ATOM   1987  O   GLN B 248      90.679  93.797  96.119  1.00  0.69           O  
ATOM   1988  CB  GLN B 248      89.460  96.716  96.640  1.00  0.69           C  
ATOM   1989  CG  GLN B 248      89.309  95.981  97.998  1.00  0.69           C  
ATOM   1990  CD  GLN B 248      90.573  96.122  98.838  1.00  0.69           C  
ATOM   1991  OE1 GLN B 248      90.824  97.210  99.357  1.00  0.69           O  
ATOM   1992  NE2 GLN B 248      91.377  95.039  98.958  1.00  0.69           N  
ATOM   1993  N   ARG B 249      89.383  94.447  94.406  1.00  0.58           N  
ATOM   1994  CA  ARG B 249      89.070  93.110  93.965  1.00  0.58           C  
ATOM   1995  C   ARG B 249      90.204  92.392  93.222  1.00  0.58           C  
ATOM   1996  O   ARG B 249      90.122  91.187  93.000  1.00  0.58           O  
ATOM   1997  CB  ARG B 249      87.918  93.183  92.973  1.00  0.58           C  
ATOM   1998  CG  ARG B 249      86.536  93.566  93.484  1.00  0.58           C  
ATOM   1999  CD  ARG B 249      85.574  93.508  92.316  1.00  0.58           C  
ATOM   2000  NE  ARG B 249      84.303  93.988  92.798  1.00  0.58           N  
ATOM   2001  CZ  ARG B 249      83.355  94.354  91.938  1.00  0.58           C  
ATOM   2002  NH1 ARG B 249      83.349  94.045  90.636  1.00  0.58           N  
ATOM   2003  NH2 ARG B 249      82.288  94.918  92.458  1.00  0.58           N  
ATOM   2004  N   ILE B 250      91.251  93.128  92.796  1.00  0.67           N  
ATOM   2005  CA  ILE B 250      92.519  92.595  92.335  1.00  0.67           C  
ATOM   2006  C   ILE B 250      93.479  92.361  93.499  1.00  0.67           C  
ATOM   2007  O   ILE B 250      94.208  91.367  93.530  1.00  0.67           O  
ATOM   2008  CB  ILE B 250      93.148  93.565  91.337  1.00  0.67           C  
ATOM   2009  CG1 ILE B 250      92.408  93.502  89.987  1.00  0.67           C  
ATOM   2010  CG2 ILE B 250      94.642  93.275  91.151  1.00  0.67           C  
ATOM   2011  CD1 ILE B 250      92.859  94.572  88.987  1.00  0.67           C  
ATOM   2012  N   LEU B 251      93.563  93.296  94.482  1.00  0.69           N  
ATOM   2013  CA  LEU B 251      94.401  93.102  95.661  1.00  0.69           C  
ATOM   2014  C   LEU B 251      93.956  91.955  96.533  1.00  0.69           C  
ATOM   2015  O   LEU B 251      94.621  90.929  96.666  1.00  0.69           O  
ATOM   2016  CB  LEU B 251      94.409  94.332  96.585  1.00  0.69           C  
ATOM   2017  CG  LEU B 251      95.124  95.526  95.961  1.00  0.69           C  
ATOM   2018  CD1 LEU B 251      94.778  96.802  96.721  1.00  0.69           C  
ATOM   2019  CD2 LEU B 251      96.645  95.358  95.884  1.00  0.69           C  
ATOM   2020  N   ASP B 252      92.704  92.027  97.033  1.00  0.62           N  
ATOM   2021  CA  ASP B 252      92.029  90.861  97.525  1.00  0.62           C  
ATOM   2022  C   ASP B 252      91.909  89.926  96.333  1.00  0.62           C  
ATOM   2023  O   ASP B 252      91.572  90.395  95.259  1.00  0.62           O  
ATOM   2024  CB  ASP B 252      90.610  91.223  98.053  1.00  0.62           C  
ATOM   2025  CG  ASP B 252      90.087  90.066  98.871  1.00  0.62           C  
ATOM   2026  OD1 ASP B 252      90.704  89.840  99.938  1.00  0.62           O  
ATOM   2027  OD2 ASP B 252      89.188  89.305  98.419  1.00  0.62           O  
ATOM   2028  N   HIS B 253      92.289  88.644  96.527  1.00  0.56           N  
ATOM   2029  CA  HIS B 253      92.226  87.524  95.576  1.00  0.56           C  
ATOM   2030  C   HIS B 253      93.523  87.139  95.007  1.00  0.56           C  
ATOM   2031  O   HIS B 253      93.560  86.210  94.220  1.00  0.56           O  
ATOM   2032  CB  HIS B 253      91.371  87.749  94.334  1.00  0.56           C  
ATOM   2033  CG  HIS B 253      90.617  86.572  93.831  1.00  0.56           C  
ATOM   2034  ND1 HIS B 253      89.686  85.897  94.610  1.00  0.56           N  
ATOM   2035  CD2 HIS B 253      90.506  86.214  92.539  1.00  0.56           C  
ATOM   2036  CE1 HIS B 253      89.020  85.151  93.741  1.00  0.56           C  
ATOM   2037  NE2 HIS B 253      89.489  85.297  92.478  1.00  0.56           N  
ATOM   2038  N   SER B 254      94.614  87.783  95.406  1.00  0.65           N  
ATOM   2039  CA  SER B 254      95.874  87.454  94.789  1.00  0.65           C  
ATOM   2040  C   SER B 254      96.792  87.027  95.870  1.00  0.65           C  
ATOM   2041  O   SER B 254      96.785  87.582  96.963  1.00  0.65           O  
ATOM   2042  CB  SER B 254      96.514  88.675  94.140  1.00  0.65           C  
ATOM   2043  OG  SER B 254      95.830  89.054  92.956  1.00  0.65           O  
ATOM   2044  N   SER B 255      97.640  86.034  95.592  1.00  0.66           N  
ATOM   2045  CA  SER B 255      98.557  85.465  96.571  1.00  0.66           C  
ATOM   2046  C   SER B 255      99.544  86.451  97.114  1.00  0.66           C  
ATOM   2047  O   SER B 255      99.921  86.398  98.276  1.00  0.66           O  
ATOM   2048  CB  SER B 255      99.400  84.317  95.987  1.00  0.66           C  
ATOM   2049  OG  SER B 255      98.547  83.307  95.452  1.00  0.66           O  
ATOM   2050  N   ASN B 256      99.958  87.398  96.260  1.00  0.64           N  
ATOM   2051  CA  ASN B 256     100.923  88.380  96.640  1.00  0.64           C  
ATOM   2052  C   ASN B 256     100.273  89.660  97.160  1.00  0.64           C  
ATOM   2053  O   ASN B 256     100.980  90.560  97.594  1.00  0.64           O  
ATOM   2054  CB  ASN B 256     101.752  88.782  95.395  1.00  0.64           C  
ATOM   2055  CG  ASN B 256     102.562  87.658  94.764  1.00  0.64           C  
ATOM   2056  OD1 ASN B 256     103.504  87.085  95.303  1.00  0.64           O  
ATOM   2057  ND2 ASN B 256     102.266  87.351  93.488  1.00  0.64           N  
ATOM   2058  N   THR B 257      98.932  89.820  97.133  1.00  0.65           N  
ATOM   2059  CA  THR B 257      98.350  91.126  97.462  1.00  0.65           C  
ATOM   2060  C   THR B 257      97.070  91.049  98.260  1.00  0.65           C  
ATOM   2061  O   THR B 257      96.523  92.084  98.642  1.00  0.65           O  
ATOM   2062  CB  THR B 257      98.036  92.046  96.288  1.00  0.65           C  
ATOM   2063  OG1 THR B 257      97.273  91.436  95.288  1.00  0.65           O  
ATOM   2064  CG2 THR B 257      99.276  92.404  95.516  1.00  0.65           C  
ATOM   2065  N   LYS B 258      96.554  89.854  98.610  1.00  0.62           N  
ATOM   2066  CA  LYS B 258      95.436  89.795  99.532  1.00  0.62           C  
ATOM   2067  C   LYS B 258      95.809  90.274 100.926  1.00  0.62           C  
ATOM   2068  O   LYS B 258      96.830  89.883 101.480  1.00  0.62           O  
ATOM   2069  CB  LYS B 258      94.822  88.380  99.605  1.00  0.62           C  
ATOM   2070  CG  LYS B 258      93.529  88.339 100.427  1.00  0.62           C  
ATOM   2071  CD  LYS B 258      92.945  86.939 100.657  1.00  0.62           C  
ATOM   2072  CE  LYS B 258      91.498  86.756 100.189  1.00  0.62           C  
ATOM   2073  NZ  LYS B 258      91.444  86.842  98.728  1.00  0.62           N  
ATOM   2074  N   GLY B 259      94.992  91.168 101.514  1.00  0.71           N  
ATOM   2075  CA  GLY B 259      95.310  91.838 102.768  1.00  0.71           C  
ATOM   2076  C   GLY B 259      95.671  93.266 102.543  1.00  0.71           C  
ATOM   2077  O   GLY B 259      95.531  94.087 103.439  1.00  0.71           O  
ATOM   2078  N   PHE B 260      96.089  93.622 101.319  1.00  0.65           N  
ATOM   2079  CA  PHE B 260      96.341  94.991 100.970  1.00  0.65           C  
ATOM   2080  C   PHE B 260      95.062  95.665 100.519  1.00  0.65           C  
ATOM   2081  O   PHE B 260      94.202  95.060  99.881  1.00  0.65           O  
ATOM   2082  CB  PHE B 260      97.366  95.072  99.823  1.00  0.65           C  
ATOM   2083  CG  PHE B 260      98.752  94.666 100.255  1.00  0.65           C  
ATOM   2084  CD1 PHE B 260      99.557  95.562 100.945  1.00  0.65           C  
ATOM   2085  CD2 PHE B 260      99.236  93.379 100.075  1.00  0.65           C  
ATOM   2086  CE1 PHE B 260     100.879  95.244 101.300  1.00  0.65           C  
ATOM   2087  CE2 PHE B 260     100.524  93.007 100.450  1.00  0.65           C  
ATOM   2088  CZ  PHE B 260     101.366  93.946 101.062  1.00  0.65           C  
ATOM   2089  N   LYS B 261      94.909  96.961 100.828  1.00  0.68           N  
ATOM   2090  CA  LYS B 261      93.783  97.740 100.387  1.00  0.68           C  
ATOM   2091  C   LYS B 261      94.296  98.879  99.557  1.00  0.68           C  
ATOM   2092  O   LYS B 261      95.314  99.482  99.880  1.00  0.68           O  
ATOM   2093  CB  LYS B 261      92.955  98.268 101.579  1.00  0.68           C  
ATOM   2094  CG  LYS B 261      92.326  97.148 102.414  1.00  0.68           C  
ATOM   2095  CD  LYS B 261      91.316  97.668 103.437  1.00  0.68           C  
ATOM   2096  CE  LYS B 261      90.740  96.571 104.323  1.00  0.68           C  
ATOM   2097  NZ  LYS B 261      89.820  97.163 105.312  1.00  0.68           N  
ATOM   2098  N   PHE B 262      93.603  99.202  98.442  1.00  0.70           N  
ATOM   2099  CA  PHE B 262      93.920 100.327  97.586  1.00  0.70           C  
ATOM   2100  C   PHE B 262      93.882 101.648  98.387  1.00  0.70           C  
ATOM   2101  O   PHE B 262      94.899 102.339  98.381  1.00  0.70           O  
ATOM   2102  CB  PHE B 262      92.997 100.285  96.311  1.00  0.70           C  
ATOM   2103  CG  PHE B 262      93.331 101.444  95.463  1.00  0.70           C  
ATOM   2104  CD1 PHE B 262      92.559 102.609  95.447  1.00  0.70           C  
ATOM   2105  CD2 PHE B 262      94.522 101.398  94.753  1.00  0.70           C  
ATOM   2106  CE1 PHE B 262      93.003 103.740  94.769  1.00  0.70           C  
ATOM   2107  CE2 PHE B 262      94.930 102.513  94.024  1.00  0.70           C  
ATOM   2108  CZ  PHE B 262      94.262 103.732  94.155  1.00  0.70           C  
ATOM   2109  N   PRO B 263      92.846 101.967  99.177  1.00  0.69           N  
ATOM   2110  CA  PRO B 263      92.830 103.157 100.021  1.00  0.69           C  
ATOM   2111  C   PRO B 263      93.937 103.193 101.065  1.00  0.69           C  
ATOM   2112  O   PRO B 263      94.537 104.240 101.275  1.00  0.69           O  
ATOM   2113  CB  PRO B 263      91.443 103.102 100.709  1.00  0.69           C  
ATOM   2114  CG  PRO B 263      90.545 102.293  99.774  1.00  0.69           C  
ATOM   2115  CD  PRO B 263      91.505 101.398  99.022  1.00  0.69           C  
ATOM   2116  N   GLU B 264      94.237 102.057 101.735  1.00  0.62           N  
ATOM   2117  CA  GLU B 264      95.290 101.986 102.736  1.00  0.62           C  
ATOM   2118  C   GLU B 264      96.680 102.142 102.174  1.00  0.62           C  
ATOM   2119  O   GLU B 264      97.506 102.791 102.792  1.00  0.62           O  
ATOM   2120  CB  GLU B 264      95.268 100.671 103.545  1.00  0.62           C  
ATOM   2121  CG  GLU B 264      94.043 100.558 104.480  1.00  0.62           C  
ATOM   2122  CD  GLU B 264      93.934  99.218 105.190  1.00  0.62           C  
ATOM   2123  OE1 GLU B 264      94.730  98.306 104.862  1.00  0.62           O  
ATOM   2124  OE2 GLU B 264      92.955  99.068 105.979  1.00  0.62           O  
ATOM   2125  N   LEU B 265      96.987 101.554 100.996  1.00  0.63           N  
ATOM   2126  CA  LEU B 265      98.275 101.728 100.330  1.00  0.63           C  
ATOM   2127  C   LEU B 265      98.543 103.114  99.903  1.00  0.63           C  
ATOM   2128  O   LEU B 265      99.621 103.641 100.136  1.00  0.63           O  
ATOM   2129  CB  LEU B 265      98.359 100.809  99.081  1.00  0.63           C  
ATOM   2130  CG  LEU B 265      98.858  99.405  99.423  1.00  0.63           C  
ATOM   2131  CD1 LEU B 265      98.704  99.056 100.915  1.00  0.63           C  
ATOM   2132  CD2 LEU B 265      98.283  98.335  98.483  1.00  0.63           C  
ATOM   2133  N   GLU B 266      97.523 103.740  99.318  1.00  0.58           N  
ATOM   2134  CA  GLU B 266      97.571 105.090  98.830  1.00  0.58           C  
ATOM   2135  C   GLU B 266      97.765 106.118  99.937  1.00  0.58           C  
ATOM   2136  O   GLU B 266      98.342 107.190  99.745  1.00  0.58           O  
ATOM   2137  CB  GLU B 266      96.245 105.342  98.094  1.00  0.58           C  
ATOM   2138  CG  GLU B 266      96.198 106.691  97.357  1.00  0.58           C  
ATOM   2139  CD  GLU B 266      94.938 106.901  96.536  1.00  0.58           C  
ATOM   2140  OE1 GLU B 266      94.082 105.985  96.487  1.00  0.58           O  
ATOM   2141  OE2 GLU B 266      94.846 107.993  95.915  1.00  0.58           O  
ATOM   2142  N   GLU B 267      97.339 105.774 101.162  1.00  0.52           N  
ATOM   2143  CA  GLU B 267      97.630 106.546 102.333  1.00  0.52           C  
ATOM   2144  C   GLU B 267      98.949 106.101 102.924  1.00  0.52           C  
ATOM   2145  O   GLU B 267      99.257 104.926 103.050  1.00  0.52           O  
ATOM   2146  CB  GLU B 267      96.486 106.432 103.358  1.00  0.52           C  
ATOM   2147  CG  GLU B 267      96.629 107.379 104.567  1.00  0.52           C  
ATOM   2148  CD  GLU B 267      95.457 107.301 105.533  1.00  0.52           C  
ATOM   2149  OE1 GLU B 267      94.479 106.564 105.254  1.00  0.52           O  
ATOM   2150  OE2 GLU B 267      95.547 108.025 106.560  1.00  0.52           O  
ATOM   2151  N   LYS B 268      99.822 107.059 103.266  1.00  0.44           N  
ATOM   2152  CA  LYS B 268     101.138 106.744 103.772  1.00  0.44           C  
ATOM   2153  C   LYS B 268     101.222 105.773 104.959  1.00  0.44           C  
ATOM   2154  O   LYS B 268     100.633 105.980 106.014  1.00  0.44           O  
ATOM   2155  CB  LYS B 268     101.859 108.039 104.190  1.00  0.44           C  
ATOM   2156  CG  LYS B 268     102.209 108.953 103.016  1.00  0.44           C  
ATOM   2157  CD  LYS B 268     102.853 110.257 103.490  1.00  0.44           C  
ATOM   2158  CE  LYS B 268     103.173 111.218 102.350  1.00  0.44           C  
ATOM   2159  NZ  LYS B 268     103.760 112.471 102.873  1.00  0.44           N  
ATOM   2160  N   ALA B 269     102.034 104.714 104.833  1.00  0.36           N  
ATOM   2161  CA  ALA B 269     102.277 103.778 105.901  1.00  0.36           C  
ATOM   2162  C   ALA B 269     103.754 103.645 106.022  1.00  0.36           C  
ATOM   2163  O   ALA B 269     104.427 103.449 105.017  1.00  0.36           O  
ATOM   2164  CB  ALA B 269     101.715 102.390 105.557  1.00  0.36           C  
ATOM   2165  N   LYS B 270     104.315 103.843 107.237  1.00  0.19           N  
ATOM   2166  CA  LYS B 270     105.758 103.915 107.452  1.00  0.19           C  
ATOM   2167  C   LYS B 270     106.458 104.906 106.524  1.00  0.19           C  
ATOM   2168  O   LYS B 270     107.568 104.648 106.069  1.00  0.19           O  
ATOM   2169  CB  LYS B 270     106.450 102.537 107.278  1.00  0.19           C  
ATOM   2170  CG  LYS B 270     105.942 101.459 108.225  1.00  0.19           C  
ATOM   2171  CD  LYS B 270     106.679 100.140 108.000  1.00  0.19           C  
ATOM   2172  CE  LYS B 270     106.196  99.046 108.941  1.00  0.19           C  
ATOM   2173  NZ  LYS B 270     106.935  97.793 108.697  1.00  0.19           N  
ATOM   2174  N   LYS B 271     105.770 106.036 106.228  1.00  0.21           N  
ATOM   2175  CA  LYS B 271     106.169 107.131 105.352  1.00  0.21           C  
ATOM   2176  C   LYS B 271     105.876 106.957 103.879  1.00  0.21           C  
ATOM   2177  O   LYS B 271     106.123 107.882 103.105  1.00  0.21           O  
ATOM   2178  CB  LYS B 271     107.654 107.532 105.479  1.00  0.21           C  
ATOM   2179  CG  LYS B 271     107.963 108.090 106.858  1.00  0.21           C  
ATOM   2180  CD  LYS B 271     109.454 108.348 106.986  1.00  0.21           C  
ATOM   2181  CE  LYS B 271     109.833 108.910 108.344  1.00  0.21           C  
ATOM   2182  NZ  LYS B 271     111.278 109.196 108.386  1.00  0.21           N  
ATOM   2183  N   GLY B 272     105.294 105.832 103.431  1.00  0.26           N  
ATOM   2184  CA  GLY B 272     105.181 105.588 102.011  1.00  0.26           C  
ATOM   2185  C   GLY B 272     103.781 105.320 101.582  1.00  0.26           C  
ATOM   2186  O   GLY B 272     103.076 104.578 102.243  1.00  0.26           O  
ATOM   2187  N   ILE B 273     103.397 105.861 100.412  1.00  0.38           N  
ATOM   2188  CA  ILE B 273     102.270 105.405  99.614  1.00  0.38           C  
ATOM   2189  C   ILE B 273     102.568 104.129  98.777  1.00  0.38           C  
ATOM   2190  O   ILE B 273     101.618 103.590  98.222  1.00  0.38           O  
ATOM   2191  CB  ILE B 273     101.839 106.486  98.614  1.00  0.38           C  
ATOM   2192  CG1 ILE B 273     102.871 106.710  97.475  1.00  0.38           C  
ATOM   2193  CG2 ILE B 273     101.535 107.790  99.387  1.00  0.38           C  
ATOM   2194  CD1 ILE B 273     102.398 107.681  96.394  1.00  0.38           C  
ATOM   2195  N   PRO B 274     103.750 103.544  98.515  1.00  0.47           N  
ATOM   2196  CA  PRO B 274     103.845 102.233  97.909  1.00  0.47           C  
ATOM   2197  C   PRO B 274     103.716 101.153  98.946  1.00  0.47           C  
ATOM   2198  O   PRO B 274     103.622 101.409 100.140  1.00  0.47           O  
ATOM   2199  CB  PRO B 274     105.280 102.248  97.331  1.00  0.47           C  
ATOM   2200  CG  PRO B 274     106.100 103.138  98.262  1.00  0.47           C  
ATOM   2201  CD  PRO B 274     105.058 104.021  98.902  1.00  0.47           C  
ATOM   2202  N   ALA B 275     103.742  99.906  98.493  1.00  0.38           N  
ATOM   2203  CA  ALA B 275     103.687  98.753  99.343  1.00  0.38           C  
ATOM   2204  C   ALA B 275     104.506  97.689  98.698  1.00  0.38           C  
ATOM   2205  O   ALA B 275     105.018  97.894  97.606  1.00  0.38           O  
ATOM   2206  CB  ALA B 275     102.233  98.312  99.481  1.00  0.38           C  
ATOM   2207  N   LEU B 276     104.704  96.545  99.358  1.00  0.41           N  
ATOM   2208  CA  LEU B 276     105.480  95.473  98.796  1.00  0.41           C  
ATOM   2209  C   LEU B 276     104.586  94.283  98.709  1.00  0.41           C  
ATOM   2210  O   LEU B 276     104.027  93.847  99.706  1.00  0.41           O  
ATOM   2211  CB  LEU B 276     106.726  95.116  99.637  1.00  0.41           C  
ATOM   2212  CG  LEU B 276     107.860  96.155  99.552  1.00  0.41           C  
ATOM   2213  CD1 LEU B 276     107.602  97.439 100.353  1.00  0.41           C  
ATOM   2214  CD2 LEU B 276     109.190  95.550 100.013  1.00  0.41           C  
ATOM   2215  N   MET B 277     104.417  93.744  97.493  1.00  0.44           N  
ATOM   2216  CA  MET B 277     103.720  92.505  97.277  1.00  0.44           C  
ATOM   2217  C   MET B 277     104.387  91.294  97.940  1.00  0.44           C  
ATOM   2218  O   MET B 277     105.601  91.241  98.111  1.00  0.44           O  
ATOM   2219  CB  MET B 277     103.555  92.267  95.766  1.00  0.44           C  
ATOM   2220  CG  MET B 277     102.651  93.270  95.041  1.00  0.44           C  
ATOM   2221  SD  MET B 277     102.230  92.637  93.391  1.00  0.44           S  
ATOM   2222  CE  MET B 277     101.226  94.011  92.847  1.00  0.44           C  
ATOM   2223  N   MET B 278     103.579  90.301  98.355  1.00  0.38           N  
ATOM   2224  CA  MET B 278     104.003  89.209  99.205  1.00  0.38           C  
ATOM   2225  C   MET B 278     104.403  87.962  98.470  1.00  0.38           C  
ATOM   2226  O   MET B 278     103.617  87.044  98.258  1.00  0.38           O  
ATOM   2227  CB  MET B 278     102.894  88.817 100.207  1.00  0.38           C  
ATOM   2228  CG  MET B 278     102.530  89.970 101.151  1.00  0.38           C  
ATOM   2229  SD  MET B 278     103.848  90.603 102.217  1.00  0.38           S  
ATOM   2230  CE  MET B 278     103.928  89.141 103.275  1.00  0.38           C  
ATOM   2231  N   THR B 279     105.687  87.860  98.137  1.00  0.32           N  
ATOM   2232  CA  THR B 279     106.283  86.592  97.754  1.00  0.32           C  
ATOM   2233  C   THR B 279     106.756  85.864  98.996  1.00  0.32           C  
ATOM   2234  O   THR B 279     106.593  86.326 100.122  1.00  0.32           O  
ATOM   2235  CB  THR B 279     107.479  86.766  96.850  1.00  0.32           C  
ATOM   2236  OG1 THR B 279     108.446  87.562  97.491  1.00  0.32           O  
ATOM   2237  CG2 THR B 279     107.084  87.598  95.646  1.00  0.32           C  
ATOM   2238  N   ARG B 280     107.361  84.669  98.837  1.00  0.51           N  
ATOM   2239  CA  ARG B 280     107.969  84.009  99.967  1.00  0.51           C  
ATOM   2240  C   ARG B 280     109.240  84.652 100.512  1.00  0.51           C  
ATOM   2241  O   ARG B 280     109.515  84.549 101.704  1.00  0.51           O  
ATOM   2242  CB  ARG B 280     108.175  82.502  99.683  1.00  0.51           C  
ATOM   2243  CG  ARG B 280     107.557  81.701 100.825  1.00  0.51           C  
ATOM   2244  CD  ARG B 280     107.361  80.205 100.566  1.00  0.51           C  
ATOM   2245  NE  ARG B 280     108.097  79.393 101.601  1.00  0.51           N  
ATOM   2246  CZ  ARG B 280     107.900  79.447 102.927  1.00  0.51           C  
ATOM   2247  NH1 ARG B 280     108.692  78.736 103.724  1.00  0.51           N  
ATOM   2248  NH2 ARG B 280     106.950  80.210 103.462  1.00  0.51           N  
ATOM   2249  N   THR B 281     110.047  85.322  99.665  1.00  0.58           N  
ATOM   2250  CA  THR B 281     111.279  85.967 100.078  1.00  0.58           C  
ATOM   2251  C   THR B 281     111.349  87.402  99.605  1.00  0.58           C  
ATOM   2252  O   THR B 281     110.961  87.719  98.486  1.00  0.58           O  
ATOM   2253  CB  THR B 281     112.534  85.250  99.574  1.00  0.58           C  
ATOM   2254  OG1 THR B 281     112.612  85.129  98.164  1.00  0.58           O  
ATOM   2255  CG2 THR B 281     112.531  83.789 100.011  1.00  0.58           C  
ATOM   2256  N   ASN B 282     111.892  88.326 100.434  1.00  0.56           N  
ATOM   2257  CA  ASN B 282     112.072  89.712 100.013  1.00  0.56           C  
ATOM   2258  C   ASN B 282     112.983  89.855  98.776  1.00  0.56           C  
ATOM   2259  O   ASN B 282     112.546  90.509  97.829  1.00  0.56           O  
ATOM   2260  CB  ASN B 282     112.671  90.591 101.152  1.00  0.56           C  
ATOM   2261  CG  ASN B 282     111.699  90.855 102.282  1.00  0.56           C  
ATOM   2262  OD1 ASN B 282     110.486  90.730 102.176  1.00  0.56           O  
ATOM   2263  ND2 ASN B 282     112.281  91.227 103.447  1.00  0.56           N  
ATOM   2264  N   PRO B 283     114.186  89.263  98.632  1.00  0.59           N  
ATOM   2265  CA  PRO B 283     114.782  89.034  97.325  1.00  0.59           C  
ATOM   2266  C   PRO B 283     114.084  87.857  96.681  1.00  0.59           C  
ATOM   2267  O   PRO B 283     114.506  86.722  96.903  1.00  0.59           O  
ATOM   2268  CB  PRO B 283     116.273  88.710  97.627  1.00  0.59           C  
ATOM   2269  CG  PRO B 283     116.447  89.011  99.117  1.00  0.59           C  
ATOM   2270  CD  PRO B 283     115.059  88.751  99.682  1.00  0.59           C  
ATOM   2271  N   LYS B 284     112.999  88.089  95.909  1.00  0.57           N  
ATOM   2272  CA  LYS B 284     112.277  87.024  95.237  1.00  0.57           C  
ATOM   2273  C   LYS B 284     113.166  86.246  94.286  1.00  0.57           C  
ATOM   2274  O   LYS B 284     113.630  86.747  93.265  1.00  0.57           O  
ATOM   2275  CB  LYS B 284     111.010  87.510  94.476  1.00  0.57           C  
ATOM   2276  CG  LYS B 284     110.313  86.405  93.656  1.00  0.57           C  
ATOM   2277  CD  LYS B 284     109.125  86.888  92.822  1.00  0.57           C  
ATOM   2278  CE  LYS B 284     108.400  85.776  92.083  1.00  0.57           C  
ATOM   2279  NZ  LYS B 284     107.174  86.353  91.506  1.00  0.57           N  
ATOM   2280  N   THR B 285     113.392  84.973  94.620  1.00  0.58           N  
ATOM   2281  CA  THR B 285     114.285  84.101  93.898  1.00  0.58           C  
ATOM   2282  C   THR B 285     113.446  82.938  93.504  1.00  0.58           C  
ATOM   2283  O   THR B 285     112.862  82.281  94.359  1.00  0.58           O  
ATOM   2284  CB  THR B 285     115.441  83.609  94.753  1.00  0.58           C  
ATOM   2285  OG1 THR B 285     116.279  84.700  95.072  1.00  0.58           O  
ATOM   2286  CG2 THR B 285     116.359  82.638  94.007  1.00  0.58           C  
ATOM   2287  N   VAL B 286     113.322  82.687  92.187  1.00  0.61           N  
ATOM   2288  CA  VAL B 286     112.539  81.608  91.621  1.00  0.61           C  
ATOM   2289  C   VAL B 286     113.039  80.240  92.053  1.00  0.61           C  
ATOM   2290  O   VAL B 286     114.235  79.957  92.038  1.00  0.61           O  
ATOM   2291  CB  VAL B 286     112.536  81.714  90.101  1.00  0.61           C  
ATOM   2292  CG1 VAL B 286     111.792  80.549  89.414  1.00  0.61           C  
ATOM   2293  CG2 VAL B 286     111.891  83.056  89.699  1.00  0.61           C  
ATOM   2294  N   GLY B 287     112.123  79.346  92.475  1.00  0.67           N  
ATOM   2295  CA  GLY B 287     112.483  77.994  92.843  1.00  0.67           C  
ATOM   2296  C   GLY B 287     113.136  77.834  94.176  1.00  0.67           C  
ATOM   2297  O   GLY B 287     113.651  76.758  94.468  1.00  0.67           O  
ATOM   2298  N   TYR B 288     113.129  78.882  95.029  1.00  0.59           N  
ATOM   2299  CA  TYR B 288     113.702  78.838  96.364  1.00  0.59           C  
ATOM   2300  C   TYR B 288     113.020  77.797  97.243  1.00  0.59           C  
ATOM   2301  O   TYR B 288     113.671  76.938  97.837  1.00  0.59           O  
ATOM   2302  CB  TYR B 288     113.616  80.254  97.016  1.00  0.59           C  
ATOM   2303  CG  TYR B 288     114.176  80.285  98.420  1.00  0.59           C  
ATOM   2304  CD1 TYR B 288     113.319  80.182  99.529  1.00  0.59           C  
ATOM   2305  CD2 TYR B 288     115.560  80.331  98.640  1.00  0.59           C  
ATOM   2306  CE1 TYR B 288     113.836  80.157 100.831  1.00  0.59           C  
ATOM   2307  CE2 TYR B 288     116.084  80.293  99.938  1.00  0.59           C  
ATOM   2308  CZ  TYR B 288     115.215  80.227 101.030  1.00  0.59           C  
ATOM   2309  OH  TYR B 288     115.719  80.250 102.340  1.00  0.59           O  
ATOM   2310  N   GLU B 289     111.675  77.778  97.264  1.00  0.60           N  
ATOM   2311  CA  GLU B 289     110.911  76.817  98.020  1.00  0.60           C  
ATOM   2312  C   GLU B 289     110.963  75.420  97.401  1.00  0.60           C  
ATOM   2313  O   GLU B 289     110.634  74.416  98.025  1.00  0.60           O  
ATOM   2314  CB  GLU B 289     109.423  77.264  98.092  1.00  0.60           C  
ATOM   2315  CG  GLU B 289     108.665  77.357  96.726  1.00  0.60           C  
ATOM   2316  CD  GLU B 289     108.762  78.707  96.012  1.00  0.60           C  
ATOM   2317  OE1 GLU B 289     109.703  79.475  96.338  1.00  0.60           O  
ATOM   2318  OE2 GLU B 289     107.875  78.975  95.160  1.00  0.60           O  
ATOM   2319  N   GLN B 290     111.389  75.301  96.131  1.00  0.63           N  
ATOM   2320  CA  GLN B 290     111.544  74.025  95.466  1.00  0.63           C  
ATOM   2321  C   GLN B 290     112.782  73.277  95.880  1.00  0.63           C  
ATOM   2322  O   GLN B 290     112.754  72.061  96.047  1.00  0.63           O  
ATOM   2323  CB  GLN B 290     111.454  74.171  93.930  1.00  0.63           C  
ATOM   2324  CG  GLN B 290     110.016  73.981  93.382  1.00  0.63           C  
ATOM   2325  CD  GLN B 290     109.158  75.236  93.359  1.00  0.63           C  
ATOM   2326  OE1 GLN B 290     109.629  76.361  93.489  1.00  0.63           O  
ATOM   2327  NE2 GLN B 290     107.834  75.049  93.162  1.00  0.63           N  
ATOM   2328  N   VAL B 291     113.891  73.989  96.096  1.00  0.67           N  
ATOM   2329  CA  VAL B 291     115.131  73.372  96.508  1.00  0.67           C  
ATOM   2330  C   VAL B 291     115.260  73.275  98.013  1.00  0.67           C  
ATOM   2331  O   VAL B 291     115.810  72.303  98.520  1.00  0.67           O  
ATOM   2332  CB  VAL B 291     116.329  74.114  95.947  1.00  0.67           C  
ATOM   2333  CG1 VAL B 291     116.300  73.970  94.411  1.00  0.67           C  
ATOM   2334  CG2 VAL B 291     116.336  75.604  96.358  1.00  0.67           C  
ATOM   2335  N   TYR B 292     114.756  74.273  98.778  1.00  0.56           N  
ATOM   2336  CA  TYR B 292     114.908  74.305 100.221  1.00  0.56           C  
ATOM   2337  C   TYR B 292     113.888  73.425 100.924  1.00  0.56           C  
ATOM   2338  O   TYR B 292     114.191  72.821 101.948  1.00  0.56           O  
ATOM   2339  CB  TYR B 292     114.843  75.780 100.719  1.00  0.56           C  
ATOM   2340  CG  TYR B 292     115.195  75.914 102.180  1.00  0.56           C  
ATOM   2341  CD1 TYR B 292     114.190  76.161 103.128  1.00  0.56           C  
ATOM   2342  CD2 TYR B 292     116.516  75.733 102.625  1.00  0.56           C  
ATOM   2343  CE1 TYR B 292     114.500  76.263 104.489  1.00  0.56           C  
ATOM   2344  CE2 TYR B 292     116.830  75.831 103.988  1.00  0.56           C  
ATOM   2345  CZ  TYR B 292     115.820  76.110 104.914  1.00  0.56           C  
ATOM   2346  OH  TYR B 292     116.124  76.225 106.282  1.00  0.56           O  
ATOM   2347  N   ASP B 293     112.675  73.295 100.355  1.00  0.61           N  
ATOM   2348  CA  ASP B 293     111.614  72.537 100.978  1.00  0.61           C  
ATOM   2349  C   ASP B 293     111.279  71.301 100.157  1.00  0.61           C  
ATOM   2350  O   ASP B 293     110.320  70.597 100.471  1.00  0.61           O  
ATOM   2351  CB  ASP B 293     110.325  73.400 101.139  1.00  0.61           C  
ATOM   2352  CG  ASP B 293     110.490  74.578 102.087  1.00  0.61           C  
ATOM   2353  OD1 ASP B 293     111.073  74.370 103.174  1.00  0.61           O  
ATOM   2354  OD2 ASP B 293     109.959  75.686 101.770  1.00  0.61           O  
ATOM   2355  N   SER B 294     112.057  70.989  99.092  1.00  0.65           N  
ATOM   2356  CA  SER B 294     111.893  69.769  98.299  1.00  0.65           C  
ATOM   2357  C   SER B 294     110.544  69.656  97.622  1.00  0.65           C  
ATOM   2358  O   SER B 294     109.838  68.655  97.731  1.00  0.65           O  
ATOM   2359  CB  SER B 294     112.219  68.470  99.088  1.00  0.65           C  
ATOM   2360  OG  SER B 294     113.602  68.456  99.441  1.00  0.65           O  
ATOM   2361  N   ARG B 295     110.163  70.713  96.885  1.00  0.60           N  
ATOM   2362  CA  ARG B 295     108.910  70.789  96.161  1.00  0.60           C  
ATOM   2363  C   ARG B 295     109.175  70.568  94.678  1.00  0.60           C  
ATOM   2364  O   ARG B 295     110.268  70.885  94.216  1.00  0.60           O  
ATOM   2365  CB  ARG B 295     108.194  72.152  96.378  1.00  0.60           C  
ATOM   2366  CG  ARG B 295     107.746  72.399  97.825  1.00  0.60           C  
ATOM   2367  CD  ARG B 295     107.079  73.760  98.006  1.00  0.60           C  
ATOM   2368  NE  ARG B 295     106.651  73.854  99.431  1.00  0.60           N  
ATOM   2369  CZ  ARG B 295     105.981  74.886  99.956  1.00  0.60           C  
ATOM   2370  NH1 ARG B 295     105.660  74.866 101.247  1.00  0.60           N  
ATOM   2371  NH2 ARG B 295     105.618  75.926  99.215  1.00  0.60           N  
ATOM   2372  N   PRO B 296     108.264  70.029  93.879  1.00  0.73           N  
ATOM   2373  CA  PRO B 296     108.500  69.794  92.467  1.00  0.73           C  
ATOM   2374  C   PRO B 296     108.415  71.060  91.650  1.00  0.73           C  
ATOM   2375  O   PRO B 296     107.724  72.008  92.024  1.00  0.73           O  
ATOM   2376  CB  PRO B 296     107.395  68.805  92.074  1.00  0.73           C  
ATOM   2377  CG  PRO B 296     106.239  69.117  93.030  1.00  0.73           C  
ATOM   2378  CD  PRO B 296     106.952  69.561  94.307  1.00  0.73           C  
ATOM   2379  N   TRP B 297     109.142  71.083  90.524  1.00  0.62           N  
ATOM   2380  CA  TRP B 297     109.029  72.071  89.474  1.00  0.62           C  
ATOM   2381  C   TRP B 297     107.770  71.863  88.639  1.00  0.62           C  
ATOM   2382  O   TRP B 297     107.003  70.930  88.841  1.00  0.62           O  
ATOM   2383  CB  TRP B 297     110.282  72.062  88.553  1.00  0.62           C  
ATOM   2384  CG  TRP B 297     111.569  72.422  89.267  1.00  0.62           C  
ATOM   2385  CD1 TRP B 297     112.479  71.604  89.878  1.00  0.62           C  
ATOM   2386  CD2 TRP B 297     112.050  73.767  89.440  1.00  0.62           C  
ATOM   2387  NE1 TRP B 297     113.521  72.348  90.387  1.00  0.62           N  
ATOM   2388  CE2 TRP B 297     113.271  73.677  90.137  1.00  0.62           C  
ATOM   2389  CE3 TRP B 297     111.531  75.001  89.051  1.00  0.62           C  
ATOM   2390  CZ2 TRP B 297     113.999  74.815  90.447  1.00  0.62           C  
ATOM   2391  CZ3 TRP B 297     112.277  76.151  89.347  1.00  0.62           C  
ATOM   2392  CH2 TRP B 297     113.503  76.059  90.024  1.00  0.62           C  
ATOM   2393  N   TYR B 298     107.517  72.756  87.668  1.00  0.63           N  
ATOM   2394  CA  TYR B 298     106.299  72.778  86.874  1.00  0.63           C  
ATOM   2395  C   TYR B 298     106.510  72.133  85.518  1.00  0.63           C  
ATOM   2396  O   TYR B 298     106.015  72.588  84.487  1.00  0.63           O  
ATOM   2397  CB  TYR B 298     105.795  74.221  86.664  1.00  0.63           C  
ATOM   2398  CG  TYR B 298     105.577  74.899  87.987  1.00  0.63           C  
ATOM   2399  CD1 TYR B 298     104.437  74.627  88.761  1.00  0.63           C  
ATOM   2400  CD2 TYR B 298     106.526  75.810  88.473  1.00  0.63           C  
ATOM   2401  CE1 TYR B 298     104.232  75.293  89.979  1.00  0.63           C  
ATOM   2402  CE2 TYR B 298     106.327  76.470  89.690  1.00  0.63           C  
ATOM   2403  CZ  TYR B 298     105.172  76.225  90.432  1.00  0.63           C  
ATOM   2404  OH  TYR B 298     104.932  76.946  91.616  1.00  0.63           O  
ATOM   2405  N   THR B 299     107.316  71.073  85.486  1.00  0.71           N  
ATOM   2406  CA  THR B 299     107.571  70.255  84.325  1.00  0.71           C  
ATOM   2407  C   THR B 299     106.742  68.991  84.415  1.00  0.71           C  
ATOM   2408  O   THR B 299     106.139  68.707  85.447  1.00  0.71           O  
ATOM   2409  CB  THR B 299     109.038  69.895  84.236  1.00  0.71           C  
ATOM   2410  OG1 THR B 299     109.495  69.321  85.432  1.00  0.71           O  
ATOM   2411  CG2 THR B 299     109.922  71.140  84.075  1.00  0.71           C  
ATOM   2412  N   LYS B 300     106.720  68.176  83.337  1.00  0.70           N  
ATOM   2413  CA  LYS B 300     106.165  66.840  83.330  1.00  0.70           C  
ATOM   2414  C   LYS B 300     106.830  65.929  84.366  1.00  0.70           C  
ATOM   2415  O   LYS B 300     106.180  65.080  84.969  1.00  0.70           O  
ATOM   2416  CB  LYS B 300     106.359  66.238  81.916  1.00  0.70           C  
ATOM   2417  CG  LYS B 300     105.779  64.832  81.709  1.00  0.70           C  
ATOM   2418  CD  LYS B 300     105.934  64.357  80.260  1.00  0.70           C  
ATOM   2419  CE  LYS B 300     105.403  62.945  80.024  1.00  0.70           C  
ATOM   2420  NZ  LYS B 300     105.593  62.542  78.612  1.00  0.70           N  
ATOM   2421  N   THR B 301     108.147  66.087  84.618  1.00  0.75           N  
ATOM   2422  CA  THR B 301     108.848  65.278  85.614  1.00  0.75           C  
ATOM   2423  C   THR B 301     108.933  65.898  86.995  1.00  0.75           C  
ATOM   2424  O   THR B 301     109.434  65.264  87.924  1.00  0.75           O  
ATOM   2425  CB  THR B 301     110.289  65.001  85.200  1.00  0.75           C  
ATOM   2426  OG1 THR B 301     111.061  66.189  85.089  1.00  0.75           O  
ATOM   2427  CG2 THR B 301     110.280  64.309  83.829  1.00  0.75           C  
ATOM   2428  N   GLY B 302     108.505  67.168  87.172  1.00  0.76           N  
ATOM   2429  CA  GLY B 302     108.706  67.912  88.414  1.00  0.76           C  
ATOM   2430  C   GLY B 302     110.148  68.284  88.683  1.00  0.76           C  
ATOM   2431  O   GLY B 302     110.521  68.638  89.798  1.00  0.76           O  
ATOM   2432  N   ARG B 303     111.005  68.222  87.656  1.00  0.63           N  
ATOM   2433  CA  ARG B 303     112.428  68.451  87.746  1.00  0.63           C  
ATOM   2434  C   ARG B 303     112.861  69.361  86.636  1.00  0.63           C  
ATOM   2435  O   ARG B 303     112.161  69.540  85.649  1.00  0.63           O  
ATOM   2436  CB  ARG B 303     113.206  67.128  87.604  1.00  0.63           C  
ATOM   2437  CG  ARG B 303     113.026  66.183  88.796  1.00  0.63           C  
ATOM   2438  CD  ARG B 303     113.392  64.755  88.423  1.00  0.63           C  
ATOM   2439  NE  ARG B 303     113.455  63.943  89.682  1.00  0.63           N  
ATOM   2440  CZ  ARG B 303     114.582  63.653  90.345  1.00  0.63           C  
ATOM   2441  NH1 ARG B 303     114.530  62.880  91.426  1.00  0.63           N  
ATOM   2442  NH2 ARG B 303     115.760  64.109  89.939  1.00  0.63           N  
ATOM   2443  N   LEU B 304     114.055  69.961  86.763  1.00  0.65           N  
ATOM   2444  CA  LEU B 304     114.695  70.686  85.693  1.00  0.65           C  
ATOM   2445  C   LEU B 304     115.022  69.775  84.525  1.00  0.65           C  
ATOM   2446  O   LEU B 304     115.638  68.728  84.713  1.00  0.65           O  
ATOM   2447  CB  LEU B 304     116.013  71.283  86.209  1.00  0.65           C  
ATOM   2448  CG  LEU B 304     115.843  72.184  87.438  1.00  0.65           C  
ATOM   2449  CD1 LEU B 304     117.234  72.521  87.958  1.00  0.65           C  
ATOM   2450  CD2 LEU B 304     115.060  73.464  87.106  1.00  0.65           C  
ATOM   2451  N   GLU B 305     114.601  70.126  83.299  1.00  0.66           N  
ATOM   2452  CA  GLU B 305     114.668  69.190  82.202  1.00  0.66           C  
ATOM   2453  C   GLU B 305     115.664  69.633  81.165  1.00  0.66           C  
ATOM   2454  O   GLU B 305     115.594  70.730  80.613  1.00  0.66           O  
ATOM   2455  CB  GLU B 305     113.302  68.959  81.530  1.00  0.66           C  
ATOM   2456  CG  GLU B 305     112.256  68.251  82.418  1.00  0.66           C  
ATOM   2457  CD  GLU B 305     110.912  68.094  81.714  1.00  0.66           C  
ATOM   2458  OE1 GLU B 305     110.681  68.818  80.706  1.00  0.66           O  
ATOM   2459  OE2 GLU B 305     110.058  67.361  82.279  1.00  0.66           O  
ATOM   2460  N   PHE B 306     116.615  68.737  80.859  1.00  0.64           N  
ATOM   2461  CA  PHE B 306     117.582  68.913  79.803  1.00  0.64           C  
ATOM   2462  C   PHE B 306     117.123  68.154  78.558  1.00  0.64           C  
ATOM   2463  O   PHE B 306     117.764  68.193  77.516  1.00  0.64           O  
ATOM   2464  CB  PHE B 306     118.992  68.435  80.282  1.00  0.64           C  
ATOM   2465  CG  PHE B 306     119.009  66.996  80.735  1.00  0.64           C  
ATOM   2466  CD1 PHE B 306     118.839  66.671  82.088  1.00  0.64           C  
ATOM   2467  CD2 PHE B 306     119.174  65.957  79.806  1.00  0.64           C  
ATOM   2468  CE1 PHE B 306     118.834  65.336  82.507  1.00  0.64           C  
ATOM   2469  CE2 PHE B 306     119.160  64.620  80.213  1.00  0.64           C  
ATOM   2470  CZ  PHE B 306     118.996  64.311  81.568  1.00  0.64           C  
ATOM   2471  N   TYR B 307     115.962  67.474  78.610  1.00  0.64           N  
ATOM   2472  CA  TYR B 307     115.496  66.602  77.558  1.00  0.64           C  
ATOM   2473  C   TYR B 307     114.007  66.815  77.467  1.00  0.64           C  
ATOM   2474  O   TYR B 307     113.382  67.071  78.487  1.00  0.64           O  
ATOM   2475  CB  TYR B 307     115.785  65.120  77.926  1.00  0.64           C  
ATOM   2476  CG  TYR B 307     115.657  64.232  76.720  1.00  0.64           C  
ATOM   2477  CD1 TYR B 307     116.607  64.323  75.698  1.00  0.64           C  
ATOM   2478  CD2 TYR B 307     114.623  63.297  76.602  1.00  0.64           C  
ATOM   2479  CE1 TYR B 307     116.514  63.492  74.565  1.00  0.64           C  
ATOM   2480  CE2 TYR B 307     114.568  62.429  75.507  1.00  0.64           C  
ATOM   2481  CZ  TYR B 307     115.484  62.563  74.481  1.00  0.64           C  
ATOM   2482  OH  TYR B 307     115.313  61.715  73.385  1.00  0.64           O  
ATOM   2483  N   ARG B 308     113.412  66.768  76.262  1.00  0.63           N  
ATOM   2484  CA  ARG B 308     111.977  66.879  76.104  1.00  0.63           C  
ATOM   2485  C   ARG B 308     111.516  65.776  75.164  1.00  0.63           C  
ATOM   2486  O   ARG B 308     112.015  65.664  74.046  1.00  0.63           O  
ATOM   2487  CB  ARG B 308     111.587  68.283  75.567  1.00  0.63           C  
ATOM   2488  CG  ARG B 308     111.898  69.418  76.566  1.00  0.63           C  
ATOM   2489  CD  ARG B 308     111.441  70.796  76.090  1.00  0.63           C  
ATOM   2490  NE  ARG B 308     111.853  71.795  77.130  1.00  0.63           N  
ATOM   2491  CZ  ARG B 308     111.700  73.127  77.012  1.00  0.63           C  
ATOM   2492  NH1 ARG B 308     112.110  73.917  78.003  1.00  0.63           N  
ATOM   2493  NH2 ARG B 308     111.151  73.679  75.931  1.00  0.63           N  
ATOM   2494  N   GLU B 309     110.594  64.902  75.620  1.00  0.65           N  
ATOM   2495  CA  GLU B 309     110.194  63.694  74.919  1.00  0.65           C  
ATOM   2496  C   GLU B 309     108.872  63.805  74.223  1.00  0.65           C  
ATOM   2497  O   GLU B 309     108.403  62.812  73.678  1.00  0.65           O  
ATOM   2498  CB  GLU B 309     110.003  62.484  75.871  1.00  0.65           C  
ATOM   2499  CG  GLU B 309     111.318  62.034  76.485  1.00  0.65           C  
ATOM   2500  CD  GLU B 309     111.256  60.791  77.352  1.00  0.65           C  
ATOM   2501  OE1 GLU B 309     110.143  60.285  77.641  1.00  0.65           O  
ATOM   2502  OE2 GLU B 309     112.380  60.325  77.669  1.00  0.65           O  
ATOM   2503  N   GLU B 310     108.219  64.975  74.214  1.00  0.67           N  
ATOM   2504  CA  GLU B 310     106.985  65.153  73.489  1.00  0.67           C  
ATOM   2505  C   GLU B 310     107.168  64.942  71.989  1.00  0.67           C  
ATOM   2506  O   GLU B 310     108.220  65.239  71.414  1.00  0.67           O  
ATOM   2507  CB  GLU B 310     106.471  66.576  73.738  1.00  0.67           C  
ATOM   2508  CG  GLU B 310     105.985  66.941  75.163  1.00  0.67           C  
ATOM   2509  CD  GLU B 310     107.105  67.290  76.140  1.00  0.67           C  
ATOM   2510  OE1 GLU B 310     108.289  67.372  75.716  1.00  0.67           O  
ATOM   2511  OE2 GLU B 310     106.766  67.477  77.337  1.00  0.67           O  
ATOM   2512  N   ASP B 311     106.130  64.397  71.338  1.00  0.65           N  
ATOM   2513  CA  ASP B 311     106.182  63.830  70.016  1.00  0.65           C  
ATOM   2514  C   ASP B 311     106.635  64.817  68.948  1.00  0.65           C  
ATOM   2515  O   ASP B 311     107.527  64.515  68.151  1.00  0.65           O  
ATOM   2516  CB  ASP B 311     104.781  63.272  69.665  1.00  0.65           C  
ATOM   2517  CG  ASP B 311     104.478  62.016  70.461  1.00  0.65           C  
ATOM   2518  OD1 ASP B 311     105.437  61.399  70.990  1.00  0.65           O  
ATOM   2519  OD2 ASP B 311     103.273  61.668  70.551  1.00  0.65           O  
ATOM   2520  N   GLU B 312     106.103  66.061  68.965  1.00  0.60           N  
ATOM   2521  CA  GLU B 312     106.477  67.101  68.031  1.00  0.60           C  
ATOM   2522  C   GLU B 312     107.931  67.523  68.151  1.00  0.60           C  
ATOM   2523  O   GLU B 312     108.620  67.772  67.165  1.00  0.60           O  
ATOM   2524  CB  GLU B 312     105.602  68.364  68.205  1.00  0.60           C  
ATOM   2525  CG  GLU B 312     104.083  68.080  68.067  1.00  0.60           C  
ATOM   2526  CD  GLU B 312     103.402  67.666  69.368  1.00  0.60           C  
ATOM   2527  OE1 GLU B 312     104.124  67.501  70.389  1.00  0.60           O  
ATOM   2528  OE2 GLU B 312     102.156  67.512  69.360  1.00  0.60           O  
ATOM   2529  N   PHE B 313     108.458  67.594  69.389  1.00  0.66           N  
ATOM   2530  CA  PHE B 313     109.837  67.972  69.661  1.00  0.66           C  
ATOM   2531  C   PHE B 313     110.832  66.971  69.134  1.00  0.66           C  
ATOM   2532  O   PHE B 313     111.882  67.326  68.593  1.00  0.66           O  
ATOM   2533  CB  PHE B 313     110.099  68.142  71.172  1.00  0.66           C  
ATOM   2534  CG  PHE B 313     109.450  69.414  71.645  1.00  0.66           C  
ATOM   2535  CD1 PHE B 313     110.035  70.677  71.443  1.00  0.66           C  
ATOM   2536  CD2 PHE B 313     108.225  69.338  72.304  1.00  0.66           C  
ATOM   2537  CE1 PHE B 313     109.451  71.812  72.029  1.00  0.66           C  
ATOM   2538  CE2 PHE B 313     107.638  70.465  72.887  1.00  0.66           C  
ATOM   2539  CZ  PHE B 313     108.242  71.713  72.714  1.00  0.66           C  
ATOM   2540  N   ILE B 314     110.483  65.680  69.267  1.00  0.61           N  
ATOM   2541  CA  ILE B 314     111.168  64.579  68.694  1.00  0.61           C  
ATOM   2542  C   ILE B 314     111.164  64.725  67.176  1.00  0.61           C  
ATOM   2543  O   ILE B 314     112.224  64.917  66.595  1.00  0.61           O  
ATOM   2544  CB  ILE B 314     110.515  63.347  69.337  1.00  0.61           C  
ATOM   2545  CG1 ILE B 314     110.965  63.227  70.804  1.00  0.61           C  
ATOM   2546  CG2 ILE B 314     111.092  62.141  68.669  1.00  0.61           C  
ATOM   2547  CD1 ILE B 314     110.468  61.936  71.461  1.00  0.61           C  
ATOM   2548  N   GLU B 315     110.002  64.876  66.519  1.00  0.60           N  
ATOM   2549  CA  GLU B 315     109.889  65.061  65.074  1.00  0.60           C  
ATOM   2550  C   GLU B 315     110.693  66.221  64.509  1.00  0.60           C  
ATOM   2551  O   GLU B 315     111.271  66.166  63.421  1.00  0.60           O  
ATOM   2552  CB  GLU B 315     108.416  65.147  64.694  1.00  0.60           C  
ATOM   2553  CG  GLU B 315     108.187  65.102  63.166  1.00  0.60           C  
ATOM   2554  CD  GLU B 315     106.716  65.239  62.817  1.00  0.60           C  
ATOM   2555  OE1 GLU B 315     105.913  65.414  63.769  1.00  0.60           O  
ATOM   2556  OE2 GLU B 315     106.394  65.171  61.603  1.00  0.60           O  
ATOM   2557  N   ALA B 316     110.829  67.285  65.305  1.00  0.71           N  
ATOM   2558  CA  ALA B 316     111.646  68.415  64.978  1.00  0.71           C  
ATOM   2559  C   ALA B 316     113.153  68.224  65.162  1.00  0.71           C  
ATOM   2560  O   ALA B 316     113.953  68.991  64.628  1.00  0.71           O  
ATOM   2561  CB  ALA B 316     111.162  69.616  65.801  1.00  0.71           C  
ATOM   2562  N   GLY B 317     113.599  67.183  65.891  1.00  0.69           N  
ATOM   2563  CA  GLY B 317     115.013  66.906  66.107  1.00  0.69           C  
ATOM   2564  C   GLY B 317     115.631  67.683  67.244  1.00  0.69           C  
ATOM   2565  O   GLY B 317     116.845  67.856  67.284  1.00  0.69           O  
ATOM   2566  N   GLU B 318     114.801  68.189  68.180  1.00  0.71           N  
ATOM   2567  CA  GLU B 318     115.201  69.076  69.270  1.00  0.71           C  
ATOM   2568  C   GLU B 318     114.857  68.503  70.628  1.00  0.71           C  
ATOM   2569  O   GLU B 318     114.747  69.199  71.642  1.00  0.71           O  
ATOM   2570  CB  GLU B 318     114.543  70.474  69.124  1.00  0.71           C  
ATOM   2571  CG  GLU B 318     115.457  71.544  68.479  1.00  0.71           C  
ATOM   2572  CD  GLU B 318     114.652  72.698  67.882  1.00  0.71           C  
ATOM   2573  OE1 GLU B 318     113.817  72.367  67.007  1.00  0.71           O  
ATOM   2574  OE2 GLU B 318     114.881  73.907  68.156  1.00  0.71           O  
ATOM   2575  N   ASN B 319     114.713  67.181  70.720  1.00  0.67           N  
ATOM   2576  CA  ASN B 319     114.583  66.513  72.000  1.00  0.67           C  
ATOM   2577  C   ASN B 319     115.764  66.743  72.960  1.00  0.67           C  
ATOM   2578  O   ASN B 319     115.569  67.053  74.134  1.00  0.67           O  
ATOM   2579  CB  ASN B 319     114.411  65.012  71.745  1.00  0.67           C  
ATOM   2580  CG  ASN B 319     115.516  64.428  70.870  1.00  0.67           C  
ATOM   2581  OD1 ASN B 319     116.422  65.030  70.304  1.00  0.67           O  
ATOM   2582  ND2 ASN B 319     115.396  63.119  70.714  1.00  0.67           N  
ATOM   2583  N   LEU B 320     117.011  66.659  72.452  1.00  0.69           N  
ATOM   2584  CA  LEU B 320     118.242  66.997  73.135  1.00  0.69           C  
ATOM   2585  C   LEU B 320     118.490  68.503  73.050  1.00  0.69           C  
ATOM   2586  O   LEU B 320     117.962  69.151  72.150  1.00  0.69           O  
ATOM   2587  CB  LEU B 320     119.459  66.263  72.500  1.00  0.69           C  
ATOM   2588  CG  LEU B 320     119.439  64.731  72.621  1.00  0.69           C  
ATOM   2589  CD1 LEU B 320     120.504  64.108  71.740  1.00  0.69           C  
ATOM   2590  CD2 LEU B 320     119.724  64.242  74.034  1.00  0.69           C  
ATOM   2591  N   PRO B 321     119.265  69.150  73.895  1.00  0.68           N  
ATOM   2592  CA  PRO B 321     119.635  70.537  73.682  1.00  0.68           C  
ATOM   2593  C   PRO B 321     120.787  70.521  72.717  1.00  0.68           C  
ATOM   2594  O   PRO B 321     121.904  70.149  73.059  1.00  0.68           O  
ATOM   2595  CB  PRO B 321     120.065  71.021  75.074  1.00  0.68           C  
ATOM   2596  CG  PRO B 321     120.480  69.745  75.842  1.00  0.68           C  
ATOM   2597  CD  PRO B 321     119.850  68.569  75.089  1.00  0.68           C  
ATOM   2598  N   VAL B 322     120.495  70.882  71.467  1.00  0.73           N  
ATOM   2599  CA  VAL B 322     121.419  70.801  70.371  1.00  0.73           C  
ATOM   2600  C   VAL B 322     121.602  72.200  69.831  1.00  0.73           C  
ATOM   2601  O   VAL B 322     120.728  73.062  69.924  1.00  0.73           O  
ATOM   2602  CB  VAL B 322     120.926  69.822  69.301  1.00  0.73           C  
ATOM   2603  CG1 VAL B 322     119.647  70.333  68.600  1.00  0.73           C  
ATOM   2604  CG2 VAL B 322     122.042  69.508  68.283  1.00  0.73           C  
ATOM   2605  N   HIS B 323     122.781  72.485  69.260  1.00  0.68           N  
ATOM   2606  CA  HIS B 323     122.994  73.693  68.501  1.00  0.68           C  
ATOM   2607  C   HIS B 323     122.405  73.564  67.109  1.00  0.68           C  
ATOM   2608  O   HIS B 323     122.568  72.563  66.414  1.00  0.68           O  
ATOM   2609  CB  HIS B 323     124.494  74.046  68.440  1.00  0.68           C  
ATOM   2610  CG  HIS B 323     124.792  75.279  67.655  1.00  0.68           C  
ATOM   2611  ND1 HIS B 323     125.012  75.145  66.308  1.00  0.68           N  
ATOM   2612  CD2 HIS B 323     124.849  76.587  68.018  1.00  0.68           C  
ATOM   2613  CE1 HIS B 323     125.208  76.369  65.864  1.00  0.68           C  
ATOM   2614  NE2 HIS B 323     125.118  77.283  66.860  1.00  0.68           N  
ATOM   2615  N   ARG B 324     121.668  74.598  66.686  1.00  0.67           N  
ATOM   2616  CA  ARG B 324     121.143  74.668  65.356  1.00  0.67           C  
ATOM   2617  C   ARG B 324     121.397  76.026  64.805  1.00  0.67           C  
ATOM   2618  O   ARG B 324     121.270  77.035  65.507  1.00  0.67           O  
ATOM   2619  CB  ARG B 324     119.629  74.419  65.316  1.00  0.67           C  
ATOM   2620  CG  ARG B 324     119.235  73.011  65.759  1.00  0.67           C  
ATOM   2621  CD  ARG B 324     117.739  72.751  65.678  1.00  0.67           C  
ATOM   2622  NE  ARG B 324     117.363  72.839  64.242  1.00  0.67           N  
ATOM   2623  CZ  ARG B 324     116.135  72.564  63.811  1.00  0.67           C  
ATOM   2624  NH1 ARG B 324     115.918  72.438  62.508  1.00  0.67           N  
ATOM   2625  NH2 ARG B 324     115.102  72.391  64.631  1.00  0.67           N  
ATOM   2626  N   GLU B 325     121.753  76.065  63.511  1.00  0.71           N  
ATOM   2627  CA  GLU B 325     121.945  77.295  62.813  1.00  0.71           C  
ATOM   2628  C   GLU B 325     120.634  77.972  62.591  1.00  0.71           C  
ATOM   2629  O   GLU B 325     119.581  77.335  62.536  1.00  0.71           O  
ATOM   2630  CB  GLU B 325     122.664  77.148  61.465  1.00  0.71           C  
ATOM   2631  CG  GLU B 325     124.111  76.641  61.658  1.00  0.71           C  
ATOM   2632  CD  GLU B 325     124.998  77.640  62.381  1.00  0.71           C  
ATOM   2633  OE1 GLU B 325     124.643  78.848  62.364  1.00  0.71           O  
ATOM   2634  OE2 GLU B 325     126.045  77.206  62.916  1.00  0.71           O  
ATOM   2635  N   PRO B 326     120.617  79.245  62.488  1.00  0.77           N  
ATOM   2636  CA  PRO B 326     119.410  79.886  62.069  1.00  0.77           C  
ATOM   2637  C   PRO B 326     118.858  79.675  60.675  1.00  0.77           C  
ATOM   2638  O   PRO B 326     119.567  79.355  59.732  1.00  0.77           O  
ATOM   2639  CB  PRO B 326     119.762  81.316  62.186  1.00  0.77           C  
ATOM   2640  CG  PRO B 326     120.844  81.452  63.252  1.00  0.77           C  
ATOM   2641  CD  PRO B 326     121.604  80.158  63.079  1.00  0.77           C  
ATOM   2642  N   ILE B 327     117.557  79.919  60.518  1.00  0.74           N  
ATOM   2643  CA  ILE B 327     116.866  79.911  59.265  1.00  0.74           C  
ATOM   2644  C   ILE B 327     117.266  81.071  58.307  1.00  0.74           C  
ATOM   2645  O   ILE B 327     117.123  80.994  57.078  1.00  0.74           O  
ATOM   2646  CB  ILE B 327     115.405  79.994  59.614  1.00  0.74           C  
ATOM   2647  CG1 ILE B 327     114.956  78.745  60.378  1.00  0.74           C  
ATOM   2648  CG2 ILE B 327     114.638  80.095  58.298  1.00  0.74           C  
ATOM   2649  CD1 ILE B 327     113.501  78.876  60.752  1.00  0.74           C  
ATOM   2650  N   ASP B 328     117.782  82.196  58.823  1.00  0.74           N  
ATOM   2651  CA  ASP B 328     118.398  83.186  57.949  1.00  0.74           C  
ATOM   2652  C   ASP B 328     119.725  83.673  58.526  1.00  0.74           C  
ATOM   2653  O   ASP B 328     120.696  83.893  57.807  1.00  0.74           O  
ATOM   2654  CB  ASP B 328     117.335  84.316  57.750  1.00  0.74           C  
ATOM   2655  CG  ASP B 328     117.749  85.475  56.866  1.00  0.74           C  
ATOM   2656  OD1 ASP B 328     118.707  85.233  56.100  1.00  0.74           O  
ATOM   2657  OD2 ASP B 328     117.057  86.533  56.848  1.00  0.74           O  
ATOM   2658  N   SER B 329     119.864  83.750  59.859  1.00  0.70           N  
ATOM   2659  CA  SER B 329     121.031  84.420  60.439  1.00  0.70           C  
ATOM   2660  C   SER B 329     122.312  83.638  60.557  1.00  0.70           C  
ATOM   2661  O   SER B 329     122.956  83.623  61.605  1.00  0.70           O  
ATOM   2662  CB  SER B 329     120.738  84.988  61.825  1.00  0.70           C  
ATOM   2663  OG  SER B 329     119.961  86.136  61.601  1.00  0.70           O  
ATOM   2664  N   THR B 330     122.740  82.996  59.466  1.00  0.70           N  
ATOM   2665  CA  THR B 330     123.892  82.120  59.450  1.00  0.70           C  
ATOM   2666  C   THR B 330     124.543  82.229  58.127  1.00  0.70           C  
ATOM   2667  O   THR B 330     123.922  82.501  57.105  1.00  0.70           O  
ATOM   2668  CB  THR B 330     123.563  80.644  59.696  1.00  0.70           C  
ATOM   2669  OG1 THR B 330     124.648  79.725  59.657  1.00  0.70           O  
ATOM   2670  CG2 THR B 330     122.496  80.099  58.742  1.00  0.70           C  
ATOM   2671  N   PHE B 331     125.854  81.996  58.124  1.00  0.61           N  
ATOM   2672  CA  PHE B 331     126.601  81.862  56.908  1.00  0.61           C  
ATOM   2673  C   PHE B 331     126.413  80.493  56.251  1.00  0.61           C  
ATOM   2674  O   PHE B 331     126.624  80.342  55.047  1.00  0.61           O  
ATOM   2675  CB  PHE B 331     128.095  82.057  57.234  1.00  0.61           C  
ATOM   2676  CG  PHE B 331     128.337  83.489  57.613  1.00  0.61           C  
ATOM   2677  CD1 PHE B 331     128.403  84.466  56.612  1.00  0.61           C  
ATOM   2678  CD2 PHE B 331     128.490  83.879  58.952  1.00  0.61           C  
ATOM   2679  CE1 PHE B 331     128.661  85.800  56.939  1.00  0.61           C  
ATOM   2680  CE2 PHE B 331     128.743  85.215  59.284  1.00  0.61           C  
ATOM   2681  CZ  PHE B 331     128.834  86.176  58.273  1.00  0.61           C  
ATOM   2682  N   TYR B 332     125.980  79.474  57.019  1.00  0.61           N  
ATOM   2683  CA  TYR B 332     125.907  78.095  56.583  1.00  0.61           C  
ATOM   2684  C   TYR B 332     124.463  77.738  56.257  1.00  0.61           C  
ATOM   2685  O   TYR B 332     123.605  78.595  56.084  1.00  0.61           O  
ATOM   2686  CB  TYR B 332     126.512  77.160  57.679  1.00  0.61           C  
ATOM   2687  CG  TYR B 332     127.899  77.609  58.006  1.00  0.61           C  
ATOM   2688  CD1 TYR B 332     128.120  78.320  59.189  1.00  0.61           C  
ATOM   2689  CD2 TYR B 332     128.980  77.350  57.145  1.00  0.61           C  
ATOM   2690  CE1 TYR B 332     129.405  78.755  59.527  1.00  0.61           C  
ATOM   2691  CE2 TYR B 332     130.267  77.790  57.480  1.00  0.61           C  
ATOM   2692  CZ  TYR B 332     130.477  78.479  58.675  1.00  0.61           C  
ATOM   2693  OH  TYR B 332     131.773  78.893  59.024  1.00  0.61           O  
ATOM   2694  N   GLU B 333     124.152  76.445  56.094  1.00  0.66           N  
ATOM   2695  CA  GLU B 333     122.834  75.943  55.766  1.00  0.66           C  
ATOM   2696  C   GLU B 333     121.770  76.393  56.751  1.00  0.66           C  
ATOM   2697  O   GLU B 333     121.931  76.177  57.955  1.00  0.66           O  
ATOM   2698  CB  GLU B 333     122.787  74.407  55.677  1.00  0.66           C  
ATOM   2699  CG  GLU B 333     121.423  73.835  55.223  1.00  0.66           C  
ATOM   2700  CD  GLU B 333     121.440  72.324  55.154  1.00  0.66           C  
ATOM   2701  OE1 GLU B 333     122.531  71.734  55.360  1.00  0.66           O  
ATOM   2702  OE2 GLU B 333     120.345  71.757  54.907  1.00  0.66           O  
ATOM   2703  N   PRO B 334     120.689  77.032  56.331  1.00  0.71           N  
ATOM   2704  CA  PRO B 334     119.679  77.491  57.243  1.00  0.71           C  
ATOM   2705  C   PRO B 334     119.013  76.403  58.042  1.00  0.71           C  
ATOM   2706  O   PRO B 334     118.552  75.444  57.430  1.00  0.71           O  
ATOM   2707  CB  PRO B 334     118.654  78.213  56.378  1.00  0.71           C  
ATOM   2708  CG  PRO B 334     119.420  78.614  55.128  1.00  0.71           C  
ATOM   2709  CD  PRO B 334     120.435  77.492  54.971  1.00  0.71           C  
ATOM   2710  N   ASN B 335     118.930  76.532  59.379  1.00  0.71           N  
ATOM   2711  CA  ASN B 335     118.196  75.625  60.243  1.00  0.71           C  
ATOM   2712  C   ASN B 335     118.767  74.230  60.326  1.00  0.71           C  
ATOM   2713  O   ASN B 335     118.068  73.252  60.605  1.00  0.71           O  
ATOM   2714  CB  ASN B 335     116.706  75.621  59.855  1.00  0.71           C  
ATOM   2715  CG  ASN B 335     115.826  75.405  61.075  1.00  0.71           C  
ATOM   2716  OD1 ASN B 335     116.279  75.378  62.220  1.00  0.71           O  
ATOM   2717  ND2 ASN B 335     114.508  75.280  60.832  1.00  0.71           N  
ATOM   2718  N   VAL B 336     120.087  74.124  60.119  1.00  0.70           N  
ATOM   2719  CA  VAL B 336     120.749  72.848  60.128  1.00  0.70           C  
ATOM   2720  C   VAL B 336     120.969  72.392  61.551  1.00  0.70           C  
ATOM   2721  O   VAL B 336     121.246  73.186  62.450  1.00  0.70           O  
ATOM   2722  CB  VAL B 336     122.025  72.864  59.304  1.00  0.70           C  
ATOM   2723  CG1 VAL B 336     123.111  73.753  59.933  1.00  0.70           C  
ATOM   2724  CG2 VAL B 336     122.545  71.438  59.089  1.00  0.70           C  
ATOM   2725  N   ILE B 337     120.804  71.089  61.811  1.00  0.70           N  
ATOM   2726  CA  ILE B 337     121.036  70.521  63.116  1.00  0.70           C  
ATOM   2727  C   ILE B 337     122.444  70.006  63.162  1.00  0.70           C  
ATOM   2728  O   ILE B 337     122.785  69.023  62.505  1.00  0.70           O  
ATOM   2729  CB  ILE B 337     120.051  69.407  63.429  1.00  0.70           C  
ATOM   2730  CG1 ILE B 337     118.604  69.916  63.316  1.00  0.70           C  
ATOM   2731  CG2 ILE B 337     120.349  68.825  64.830  1.00  0.70           C  
ATOM   2732  CD1 ILE B 337     117.536  68.824  63.384  1.00  0.70           C  
ATOM   2733  N   VAL B 338     123.312  70.674  63.946  1.00  0.68           N  
ATOM   2734  CA  VAL B 338     124.704  70.310  64.045  1.00  0.68           C  
ATOM   2735  C   VAL B 338     124.855  69.248  65.103  1.00  0.68           C  
ATOM   2736  O   VAL B 338     124.991  69.510  66.296  1.00  0.68           O  
ATOM   2737  CB  VAL B 338     125.592  71.499  64.355  1.00  0.68           C  
ATOM   2738  CG1 VAL B 338     127.049  71.048  64.578  1.00  0.68           C  
ATOM   2739  CG2 VAL B 338     125.551  72.450  63.147  1.00  0.68           C  
ATOM   2740  N   ALA B 339     124.847  67.986  64.666  1.00  0.56           N  
ATOM   2741  CA  ALA B 339     124.958  66.889  65.597  1.00  0.56           C  
ATOM   2742  C   ALA B 339     125.032  65.557  64.935  1.00  0.56           C  
ATOM   2743  O   ALA B 339     124.034  64.849  64.788  1.00  0.56           O  
ATOM   2744  CB  ALA B 339     123.754  66.727  66.513  1.00  0.56           C  
ATOM   2745  N   PRO B 340     126.213  65.163  64.553  1.00  0.21           N  
ATOM   2746  CA  PRO B 340     126.281  64.098  63.578  1.00  0.21           C  
ATOM   2747  C   PRO B 340     126.530  62.799  64.195  1.00  0.21           C  
ATOM   2748  O   PRO B 340     126.296  61.757  63.593  1.00  0.21           O  
ATOM   2749  CB  PRO B 340     127.555  64.408  62.874  1.00  0.21           C  
ATOM   2750  CG  PRO B 340     128.450  65.280  63.788  1.00  0.21           C  
ATOM   2751  CD  PRO B 340     127.412  66.041  64.594  1.00  0.21           C  
ATOM   2752  N   ALA B 341     127.066  62.876  65.394  1.00  0.32           N  
ATOM   2753  CA  ALA B 341     127.459  61.742  66.140  1.00  0.32           C  
ATOM   2754  C   ALA B 341     126.298  61.371  67.030  1.00  0.32           C  
ATOM   2755  O   ALA B 341     126.450  60.547  67.920  1.00  0.32           O  
ATOM   2756  CB  ALA B 341     128.690  62.117  66.985  1.00  0.32           C  
ATOM   2757  N   HIS B 342     125.109  61.993  66.832  1.00  0.50           N  
ATOM   2758  CA  HIS B 342     123.945  61.721  67.644  1.00  0.50           C  
ATOM   2759  C   HIS B 342     122.931  60.815  66.930  1.00  0.50           C  
ATOM   2760  O   HIS B 342     122.014  61.328  66.287  1.00  0.50           O  
ATOM   2761  CB  HIS B 342     123.274  63.022  68.103  1.00  0.50           C  
ATOM   2762  CG  HIS B 342     124.133  63.814  69.045  1.00  0.50           C  
ATOM   2763  ND1 HIS B 342     123.665  65.044  69.431  1.00  0.50           N  
ATOM   2764  CD2 HIS B 342     125.358  63.589  69.596  1.00  0.50           C  
ATOM   2765  CE1 HIS B 342     124.603  65.556  70.188  1.00  0.50           C  
ATOM   2766  NE2 HIS B 342     125.654  64.718  70.328  1.00  0.50           N  
ATOM   2767  N   PRO B 343     122.977  59.481  67.020  1.00  0.47           N  
ATOM   2768  CA  PRO B 343     121.952  58.580  66.476  1.00  0.47           C  
ATOM   2769  C   PRO B 343     120.624  58.740  67.175  1.00  0.47           C  
ATOM   2770  O   PRO B 343     119.606  58.317  66.641  1.00  0.47           O  
ATOM   2771  CB  PRO B 343     122.510  57.163  66.742  1.00  0.47           C  
ATOM   2772  CG  PRO B 343     123.584  57.321  67.825  1.00  0.47           C  
ATOM   2773  CD  PRO B 343     124.068  58.751  67.668  1.00  0.47           C  
ATOM   2774  N   PHE B 344     120.599  59.350  68.371  1.00  0.55           N  
ATOM   2775  CA  PHE B 344     119.418  59.461  69.184  1.00  0.55           C  
ATOM   2776  C   PHE B 344     118.736  60.772  68.915  1.00  0.55           C  
ATOM   2777  O   PHE B 344     117.637  61.006  69.395  1.00  0.55           O  
ATOM   2778  CB  PHE B 344     119.754  59.439  70.691  1.00  0.55           C  
ATOM   2779  CG  PHE B 344     120.287  58.092  71.064  1.00  0.55           C  
ATOM   2780  CD1 PHE B 344     119.409  57.016  71.256  1.00  0.55           C  
ATOM   2781  CD2 PHE B 344     121.664  57.887  71.218  1.00  0.55           C  
ATOM   2782  CE1 PHE B 344     119.895  55.764  71.645  1.00  0.55           C  
ATOM   2783  CE2 PHE B 344     122.157  56.637  71.601  1.00  0.55           C  
ATOM   2784  CZ  PHE B 344     121.270  55.578  71.824  1.00  0.55           C  
ATOM   2785  N   ILE B 345     119.329  61.624  68.056  1.00  0.32           N  
ATOM   2786  CA  ILE B 345     118.552  62.634  67.376  1.00  0.32           C  
ATOM   2787  C   ILE B 345     117.968  61.870  66.208  1.00  0.32           C  
ATOM   2788  O   ILE B 345     116.791  61.588  66.247  1.00  0.32           O  
ATOM   2789  CB  ILE B 345     119.382  63.847  66.981  1.00  0.32           C  
ATOM   2790  CG1 ILE B 345     119.705  64.520  68.307  1.00  0.32           C  
ATOM   2791  CG2 ILE B 345     118.648  64.843  66.064  1.00  0.32           C  
ATOM   2792  CD1 ILE B 345     120.741  65.627  68.204  1.00  0.32           C  
ATOM   2793  N   LYS B 346     118.766  61.384  65.219  1.00  0.32           N  
ATOM   2794  CA  LYS B 346     118.363  60.873  63.906  1.00  0.32           C  
ATOM   2795  C   LYS B 346     117.229  59.866  63.906  1.00  0.32           C  
ATOM   2796  O   LYS B 346     116.489  59.766  62.939  1.00  0.32           O  
ATOM   2797  CB  LYS B 346     119.518  60.243  63.132  1.00  0.32           C  
ATOM   2798  CG  LYS B 346     120.587  61.233  62.670  1.00  0.32           C  
ATOM   2799  CD  LYS B 346     121.753  60.514  61.985  1.00  0.32           C  
ATOM   2800  CE  LYS B 346     122.863  61.461  61.530  1.00  0.32           C  
ATOM   2801  NZ  LYS B 346     123.985  60.708  60.930  1.00  0.32           N  
ATOM   2802  N   ALA B 347     117.078  59.117  64.999  1.00  0.32           N  
ATOM   2803  CA  ALA B 347     115.969  58.226  65.221  1.00  0.32           C  
ATOM   2804  C   ALA B 347     114.694  58.832  65.758  1.00  0.32           C  
ATOM   2805  O   ALA B 347     113.585  58.372  65.510  1.00  0.32           O  
ATOM   2806  CB  ALA B 347     116.421  57.298  66.353  1.00  0.32           C  
ATOM   2807  N   LYS B 348     114.821  59.853  66.591  1.00  0.32           N  
ATOM   2808  CA  LYS B 348     113.773  60.422  67.351  1.00  0.32           C  
ATOM   2809  C   LYS B 348     112.975  61.362  66.483  1.00  0.32           C  
ATOM   2810  O   LYS B 348     113.076  62.541  66.745  1.00  0.32           O  
ATOM   2811  CB  LYS B 348     114.505  61.159  68.507  1.00  0.32           C  
ATOM   2812  CG  LYS B 348     114.834  60.202  69.656  1.00  0.32           C  
ATOM   2813  CD  LYS B 348     113.566  59.627  70.262  1.00  0.32           C  
ATOM   2814  CE  LYS B 348     113.905  58.973  71.580  1.00  0.32           C  
ATOM   2815  NZ  LYS B 348     112.756  58.238  72.127  1.00  0.32           N  
ATOM   2816  N   GLY B 349     112.244  60.916  65.417  1.00  0.37           N  
ATOM   2817  CA  GLY B 349     111.815  61.734  64.264  1.00  0.37           C  
ATOM   2818  C   GLY B 349     112.887  62.121  63.220  1.00  0.37           C  
ATOM   2819  O   GLY B 349     112.968  61.447  62.210  1.00  0.37           O  
ATOM   2820  N   PRO B 350     113.685  63.215  63.497  1.00  0.63           N  
ATOM   2821  CA  PRO B 350     114.411  64.126  62.611  1.00  0.63           C  
ATOM   2822  C   PRO B 350     113.909  64.186  61.245  1.00  0.63           C  
ATOM   2823  O   PRO B 350     114.532  63.684  60.312  1.00  0.63           O  
ATOM   2824  CB  PRO B 350     115.869  63.694  62.648  1.00  0.63           C  
ATOM   2825  CG  PRO B 350     116.008  63.242  64.055  1.00  0.63           C  
ATOM   2826  CD  PRO B 350     114.628  62.983  64.550  1.00  0.63           C  
ATOM   2827  N   GLU B 351     112.736  64.774  61.120  1.00  0.63           N  
ATOM   2828  CA  GLU B 351     111.985  64.559  59.944  1.00  0.63           C  
ATOM   2829  C   GLU B 351     112.286  65.752  59.098  1.00  0.63           C  
ATOM   2830  O   GLU B 351     112.067  66.892  59.495  1.00  0.63           O  
ATOM   2831  CB  GLU B 351     110.507  64.462  60.352  1.00  0.63           C  
ATOM   2832  CG  GLU B 351     109.529  64.226  59.181  1.00  0.63           C  
ATOM   2833  CD  GLU B 351     109.682  62.878  58.489  1.00  0.63           C  
ATOM   2834  OE1 GLU B 351     109.522  62.868  57.236  1.00  0.63           O  
ATOM   2835  OE2 GLU B 351     109.980  61.874  59.179  1.00  0.63           O  
ATOM   2836  N   ALA B 352     112.894  65.552  57.924  1.00  0.69           N  
ATOM   2837  CA  ALA B 352     113.324  66.682  57.138  1.00  0.69           C  
ATOM   2838  C   ALA B 352     112.178  67.228  56.314  1.00  0.69           C  
ATOM   2839  O   ALA B 352     112.277  68.308  55.737  1.00  0.69           O  
ATOM   2840  CB  ALA B 352     114.481  66.284  56.205  1.00  0.69           C  
ATOM   2841  N   TYR B 353     111.073  66.453  56.246  1.00  0.59           N  
ATOM   2842  CA  TYR B 353     109.838  66.748  55.552  1.00  0.59           C  
ATOM   2843  C   TYR B 353     109.991  66.737  54.045  1.00  0.59           C  
ATOM   2844  O   TYR B 353     109.205  67.339  53.319  1.00  0.59           O  
ATOM   2845  CB  TYR B 353     109.150  68.068  55.990  1.00  0.59           C  
ATOM   2846  CG  TYR B 353     108.789  68.069  57.440  1.00  0.59           C  
ATOM   2847  CD1 TYR B 353     107.536  67.621  57.895  1.00  0.59           C  
ATOM   2848  CD2 TYR B 353     109.722  68.520  58.374  1.00  0.59           C  
ATOM   2849  CE1 TYR B 353     107.223  67.654  59.265  1.00  0.59           C  
ATOM   2850  CE2 TYR B 353     109.418  68.529  59.733  1.00  0.59           C  
ATOM   2851  CZ  TYR B 353     108.163  68.138  60.180  1.00  0.59           C  
ATOM   2852  OH  TYR B 353     107.850  68.301  61.542  1.00  0.59           O  
ATOM   2853  N   GLY B 354     111.026  66.035  53.536  1.00  0.64           N  
ATOM   2854  CA  GLY B 354     111.369  66.010  52.115  1.00  0.64           C  
ATOM   2855  C   GLY B 354     111.643  67.355  51.482  1.00  0.64           C  
ATOM   2856  O   GLY B 354     111.268  67.601  50.339  1.00  0.64           O  
ATOM   2857  N   VAL B 355     112.300  68.248  52.243  1.00  0.63           N  
ATOM   2858  CA  VAL B 355     112.541  69.624  51.911  1.00  0.63           C  
ATOM   2859  C   VAL B 355     113.995  69.707  51.514  1.00  0.63           C  
ATOM   2860  O   VAL B 355     114.883  69.373  52.297  1.00  0.63           O  
ATOM   2861  CB  VAL B 355     112.200  70.507  53.118  1.00  0.63           C  
ATOM   2862  CG1 VAL B 355     112.382  71.978  52.768  1.00  0.63           C  
ATOM   2863  CG2 VAL B 355     110.701  70.411  53.433  1.00  0.63           C  
ATOM   2864  N   LYS B 356     114.273  70.079  50.246  1.00  0.60           N  
ATOM   2865  CA  LYS B 356     115.605  70.186  49.690  1.00  0.60           C  
ATOM   2866  C   LYS B 356     116.474  71.235  50.392  1.00  0.60           C  
ATOM   2867  O   LYS B 356     116.010  72.209  50.990  1.00  0.60           O  
ATOM   2868  CB  LYS B 356     115.567  70.431  48.158  1.00  0.60           C  
ATOM   2869  CG  LYS B 356     114.913  69.284  47.371  1.00  0.60           C  
ATOM   2870  CD  LYS B 356     114.797  69.595  45.875  1.00  0.60           C  
ATOM   2871  CE  LYS B 356     114.153  68.468  45.070  1.00  0.60           C  
ATOM   2872  NZ  LYS B 356     114.044  68.851  43.647  1.00  0.60           N  
ATOM   2873  N   VAL B 357     117.806  71.062  50.347  1.00  0.62           N  
ATOM   2874  CA  VAL B 357     118.735  72.008  50.945  1.00  0.62           C  
ATOM   2875  C   VAL B 357     118.838  73.308  50.150  1.00  0.62           C  
ATOM   2876  O   VAL B 357     119.307  74.321  50.665  1.00  0.62           O  
ATOM   2877  CB  VAL B 357     120.120  71.412  51.141  1.00  0.62           C  
ATOM   2878  CG1 VAL B 357     120.032  70.172  52.051  1.00  0.62           C  
ATOM   2879  CG2 VAL B 357     120.779  71.042  49.800  1.00  0.62           C  
ATOM   2880  N   ASP B 358     118.312  73.327  48.903  1.00  0.62           N  
ATOM   2881  CA  ASP B 358     118.256  74.496  48.048  1.00  0.62           C  
ATOM   2882  C   ASP B 358     117.154  75.454  48.442  1.00  0.62           C  
ATOM   2883  O   ASP B 358     117.082  76.577  47.940  1.00  0.62           O  
ATOM   2884  CB  ASP B 358     117.980  74.097  46.575  1.00  0.62           C  
ATOM   2885  CG  ASP B 358     119.176  73.411  45.961  1.00  0.62           C  
ATOM   2886  OD1 ASP B 358     120.310  73.650  46.448  1.00  0.62           O  
ATOM   2887  OD2 ASP B 358     118.951  72.642  44.989  1.00  0.62           O  
ATOM   2888  N   ASP B 359     116.239  75.040  49.333  1.00  0.61           N  
ATOM   2889  CA  ASP B 359     115.058  75.820  49.587  1.00  0.61           C  
ATOM   2890  C   ASP B 359     115.273  77.189  50.188  1.00  0.61           C  
ATOM   2891  O   ASP B 359     115.917  77.384  51.221  1.00  0.61           O  
ATOM   2892  CB  ASP B 359     114.077  74.967  50.408  1.00  0.61           C  
ATOM   2893  CG  ASP B 359     113.552  73.854  49.512  1.00  0.61           C  
ATOM   2894  OD1 ASP B 359     113.763  73.966  48.286  1.00  0.61           O  
ATOM   2895  OD2 ASP B 359     112.955  72.883  50.015  1.00  0.61           O  
ATOM   2896  N   PHE B 360     114.723  78.192  49.496  1.00  0.60           N  
ATOM   2897  CA  PHE B 360     114.961  79.577  49.807  1.00  0.60           C  
ATOM   2898  C   PHE B 360     113.733  80.219  50.398  1.00  0.60           C  
ATOM   2899  O   PHE B 360     113.832  81.221  51.110  1.00  0.60           O  
ATOM   2900  CB  PHE B 360     115.443  80.344  48.545  1.00  0.60           C  
ATOM   2901  CG  PHE B 360     114.555  80.138  47.342  1.00  0.60           C  
ATOM   2902  CD1 PHE B 360     114.838  79.129  46.407  1.00  0.60           C  
ATOM   2903  CD2 PHE B 360     113.419  80.934  47.147  1.00  0.60           C  
ATOM   2904  CE1 PHE B 360     114.015  78.932  45.293  1.00  0.60           C  
ATOM   2905  CE2 PHE B 360     112.589  80.742  46.040  1.00  0.60           C  
ATOM   2906  CZ  PHE B 360     112.890  79.745  45.108  1.00  0.60           C  
ATOM   2907  N   ASP B 361     112.542  79.613  50.214  1.00  0.62           N  
ATOM   2908  CA  ASP B 361     111.333  80.129  50.804  1.00  0.62           C  
ATOM   2909  C   ASP B 361     111.459  80.146  52.317  1.00  0.62           C  
ATOM   2910  O   ASP B 361     112.116  79.317  52.942  1.00  0.62           O  
ATOM   2911  CB  ASP B 361     110.083  79.378  50.276  1.00  0.62           C  
ATOM   2912  CG  ASP B 361     109.821  79.719  48.818  1.00  0.62           C  
ATOM   2913  OD1 ASP B 361     110.357  80.752  48.350  1.00  0.62           O  
ATOM   2914  OD2 ASP B 361     109.040  78.962  48.192  1.00  0.62           O  
ATOM   2915  N   ASN B 362     110.944  81.178  52.992  1.00  0.65           N  
ATOM   2916  CA  ASN B 362     111.141  81.222  54.428  1.00  0.65           C  
ATOM   2917  C   ASN B 362     110.457  80.091  55.190  1.00  0.65           C  
ATOM   2918  O   ASN B 362     111.073  79.489  56.062  1.00  0.65           O  
ATOM   2919  CB  ASN B 362     110.829  82.629  54.967  1.00  0.65           C  
ATOM   2920  CG  ASN B 362     109.354  82.909  54.779  1.00  0.65           C  
ATOM   2921  OD1 ASN B 362     108.858  83.097  53.669  1.00  0.65           O  
ATOM   2922  ND2 ASN B 362     108.615  82.820  55.903  1.00  0.65           N  
ATOM   2923  N   GLU B 363     109.213  79.747  54.805  1.00  0.66           N  
ATOM   2924  CA  GLU B 363     108.408  78.715  55.413  1.00  0.66           C  
ATOM   2925  C   GLU B 363     108.993  77.330  55.221  1.00  0.66           C  
ATOM   2926  O   GLU B 363     108.936  76.466  56.092  1.00  0.66           O  
ATOM   2927  CB  GLU B 363     106.960  78.757  54.880  1.00  0.66           C  
ATOM   2928  CG  GLU B 363     106.281  80.148  55.009  1.00  0.66           C  
ATOM   2929  CD  GLU B 363     105.895  80.525  56.431  1.00  0.66           C  
ATOM   2930  OE1 GLU B 363     104.894  79.978  56.945  1.00  0.66           O  
ATOM   2931  OE2 GLU B 363     106.549  81.462  56.969  1.00  0.66           O  
ATOM   2932  N   THR B 364     109.644  77.086  54.063  1.00  0.65           N  
ATOM   2933  CA  THR B 364     110.379  75.840  53.836  1.00  0.65           C  
ATOM   2934  C   THR B 364     111.581  75.723  54.744  1.00  0.65           C  
ATOM   2935  O   THR B 364     111.813  74.694  55.374  1.00  0.65           O  
ATOM   2936  CB  THR B 364     110.889  75.648  52.416  1.00  0.65           C  
ATOM   2937  OG1 THR B 364     111.665  76.744  51.996  1.00  0.65           O  
ATOM   2938  CG2 THR B 364     109.736  75.626  51.423  1.00  0.65           C  
ATOM   2939  N   ARG B 365     112.356  76.814  54.903  1.00  0.62           N  
ATOM   2940  CA  ARG B 365     113.510  76.818  55.766  1.00  0.62           C  
ATOM   2941  C   ARG B 365     113.133  76.730  57.248  1.00  0.62           C  
ATOM   2942  O   ARG B 365     113.918  76.269  58.074  1.00  0.62           O  
ATOM   2943  CB  ARG B 365     114.319  78.102  55.539  1.00  0.62           C  
ATOM   2944  CG  ARG B 365     114.984  78.325  54.178  1.00  0.62           C  
ATOM   2945  CD  ARG B 365     115.720  79.674  54.115  1.00  0.62           C  
ATOM   2946  NE  ARG B 365     114.715  80.750  53.854  1.00  0.62           N  
ATOM   2947  CZ  ARG B 365     114.890  82.052  54.136  1.00  0.62           C  
ATOM   2948  NH1 ARG B 365     115.977  82.477  54.767  1.00  0.62           N  
ATOM   2949  NH2 ARG B 365     113.967  82.938  53.764  1.00  0.62           N  
ATOM   2950  N   GLN B 366     111.888  77.127  57.600  1.00  0.71           N  
ATOM   2951  CA  GLN B 366     111.298  77.015  58.929  1.00  0.71           C  
ATOM   2952  C   GLN B 366     111.206  75.640  59.486  1.00  0.71           C  
ATOM   2953  O   GLN B 366     111.421  75.434  60.681  1.00  0.71           O  
ATOM   2954  CB  GLN B 366     109.953  77.773  59.087  1.00  0.71           C  
ATOM   2955  CG  GLN B 366     110.147  79.300  59.197  1.00  0.71           C  
ATOM   2956  CD  GLN B 366     108.811  79.998  59.121  1.00  0.71           C  
ATOM   2957  OE1 GLN B 366     107.881  79.438  58.572  1.00  0.71           O  
ATOM   2958  NE2 GLN B 366     108.664  81.237  59.617  1.00  0.71           N  
ATOM   2959  N   GLY B 367     110.917  74.664  58.632  1.00  0.70           N  
ATOM   2960  CA  GLY B 367     110.673  73.313  59.078  1.00  0.70           C  
ATOM   2961  C   GLY B 367     111.676  72.335  58.581  1.00  0.70           C  
ATOM   2962  O   GLY B 367     111.513  71.142  58.811  1.00  0.70           O  
ATOM   2963  N   ARG B 368     112.750  72.784  57.900  1.00  0.62           N  
ATOM   2964  CA  ARG B 368     113.769  71.869  57.439  1.00  0.62           C  
ATOM   2965  C   ARG B 368     114.635  71.379  58.592  1.00  0.62           C  
ATOM   2966  O   ARG B 368     115.579  72.033  59.025  1.00  0.62           O  
ATOM   2967  CB  ARG B 368     114.650  72.493  56.335  1.00  0.62           C  
ATOM   2968  CG  ARG B 368     115.499  71.450  55.576  1.00  0.62           C  
ATOM   2969  CD  ARG B 368     116.736  72.011  54.874  1.00  0.62           C  
ATOM   2970  NE  ARG B 368     116.288  73.045  53.902  1.00  0.62           N  
ATOM   2971  CZ  ARG B 368     116.811  74.273  53.834  1.00  0.62           C  
ATOM   2972  NH1 ARG B 368     117.676  74.713  54.735  1.00  0.62           N  
ATOM   2973  NH2 ARG B 368     116.471  75.054  52.816  1.00  0.62           N  
ATOM   2974  N   ASN B 369     114.315  70.194  59.134  1.00  0.63           N  
ATOM   2975  CA  ASN B 369     115.015  69.633  60.266  1.00  0.63           C  
ATOM   2976  C   ASN B 369     115.962  68.561  59.771  1.00  0.63           C  
ATOM   2977  O   ASN B 369     115.660  67.372  59.783  1.00  0.63           O  
ATOM   2978  CB  ASN B 369     114.028  69.068  61.312  1.00  0.63           C  
ATOM   2979  CG  ASN B 369     113.128  70.181  61.842  1.00  0.63           C  
ATOM   2980  OD1 ASN B 369     113.523  71.295  62.191  1.00  0.63           O  
ATOM   2981  ND2 ASN B 369     111.821  69.884  61.935  1.00  0.63           N  
ATOM   2982  N   ILE B 370     117.147  68.978  59.292  1.00  0.61           N  
ATOM   2983  CA  ILE B 370     118.148  68.077  58.752  1.00  0.61           C  
ATOM   2984  C   ILE B 370     119.302  68.005  59.721  1.00  0.61           C  
ATOM   2985  O   ILE B 370     119.904  69.017  60.077  1.00  0.61           O  
ATOM   2986  CB  ILE B 370     118.631  68.504  57.368  1.00  0.61           C  
ATOM   2987  CG1 ILE B 370     117.529  68.182  56.334  1.00  0.61           C  
ATOM   2988  CG2 ILE B 370     119.962  67.812  56.979  1.00  0.61           C  
ATOM   2989  CD1 ILE B 370     117.899  68.582  54.902  1.00  0.61           C  
ATOM   2990  N   VAL B 371     119.627  66.776  60.174  1.00  0.63           N  
ATOM   2991  CA  VAL B 371     120.814  66.466  60.951  1.00  0.63           C  
ATOM   2992  C   VAL B 371     122.052  66.427  60.092  1.00  0.63           C  
ATOM   2993  O   VAL B 371     122.067  65.822  59.022  1.00  0.63           O  
ATOM   2994  CB  VAL B 371     120.654  65.167  61.720  1.00  0.63           C  
ATOM   2995  CG1 VAL B 371     121.906  64.857  62.562  1.00  0.63           C  
ATOM   2996  CG2 VAL B 371     119.438  65.282  62.651  1.00  0.63           C  
ATOM   2997  N   LYS B 372     123.132  67.095  60.538  1.00  0.57           N  
ATOM   2998  CA  LYS B 372     124.351  67.135  59.776  1.00  0.57           C  
ATOM   2999  C   LYS B 372     125.566  67.288  60.639  1.00  0.57           C  
ATOM   3000  O   LYS B 372     125.482  67.848  61.729  1.00  0.57           O  
ATOM   3001  CB  LYS B 372     124.283  68.299  58.778  1.00  0.57           C  
ATOM   3002  CG  LYS B 372     125.371  68.238  57.705  1.00  0.57           C  
ATOM   3003  CD  LYS B 372     125.180  69.296  56.622  1.00  0.57           C  
ATOM   3004  CE  LYS B 372     123.963  69.056  55.736  1.00  0.57           C  
ATOM   3005  NZ  LYS B 372     124.191  67.887  54.881  1.00  0.57           N  
ATOM   3006  N   THR B 373     126.738  66.755  60.194  1.00  0.56           N  
ATOM   3007  CA  THR B 373     128.017  66.995  60.905  1.00  0.56           C  
ATOM   3008  C   THR B 373     128.460  68.423  61.031  1.00  0.56           C  
ATOM   3009  O   THR B 373     128.219  69.215  60.142  1.00  0.56           O  
ATOM   3010  CB  THR B 373     129.304  66.092  60.608  1.00  0.56           C  
ATOM   3011  OG1 THR B 373     130.163  66.423  59.593  1.00  0.56           O  
ATOM   3012  CG2 THR B 373     129.145  64.546  60.431  1.00  0.56           C  
ATOM   3013  N   TRP B 374     129.155  68.803  62.142  1.00  0.51           N  
ATOM   3014  CA  TRP B 374     129.798  70.106  62.209  1.00  0.51           C  
ATOM   3015  C   TRP B 374     130.823  70.260  61.088  1.00  0.51           C  
ATOM   3016  O   TRP B 374     130.896  71.273  60.410  1.00  0.51           O  
ATOM   3017  CB  TRP B 374     130.448  70.474  63.576  1.00  0.51           C  
ATOM   3018  CG  TRP B 374     131.251  71.785  63.549  1.00  0.51           C  
ATOM   3019  CD1 TRP B 374     132.599  71.898  63.753  1.00  0.51           C  
ATOM   3020  CD2 TRP B 374     130.794  73.095  63.119  1.00  0.51           C  
ATOM   3021  NE1 TRP B 374     133.012  73.196  63.530  1.00  0.51           N  
ATOM   3022  CE2 TRP B 374     131.917  73.947  63.140  1.00  0.51           C  
ATOM   3023  CE3 TRP B 374     129.544  73.584  62.723  1.00  0.51           C  
ATOM   3024  CZ2 TRP B 374     131.800  75.293  62.792  1.00  0.51           C  
ATOM   3025  CZ3 TRP B 374     129.432  74.933  62.338  1.00  0.51           C  
ATOM   3026  CH2 TRP B 374     130.546  75.782  62.380  1.00  0.51           C  
ATOM   3027  N   GLU B 375     131.618  69.217  60.816  1.00  0.59           N  
ATOM   3028  CA  GLU B 375     132.536  69.260  59.702  1.00  0.59           C  
ATOM   3029  C   GLU B 375     131.856  69.413  58.338  1.00  0.59           C  
ATOM   3030  O   GLU B 375     132.234  70.239  57.510  1.00  0.59           O  
ATOM   3031  CB  GLU B 375     133.436  68.017  59.793  1.00  0.59           C  
ATOM   3032  CG  GLU B 375     134.484  67.912  58.659  1.00  0.59           C  
ATOM   3033  CD  GLU B 375     135.305  69.191  58.447  1.00  0.59           C  
ATOM   3034  OE1 GLU B 375     135.821  69.778  59.445  1.00  0.59           O  
ATOM   3035  OE2 GLU B 375     135.399  69.614  57.263  1.00  0.59           O  
ATOM   3036  N   GLU B 376     130.752  68.685  58.104  1.00  0.57           N  
ATOM   3037  CA  GLU B 376     129.968  68.792  56.901  1.00  0.57           C  
ATOM   3038  C   GLU B 376     129.238  70.121  56.784  1.00  0.57           C  
ATOM   3039  O   GLU B 376     129.114  70.659  55.685  1.00  0.57           O  
ATOM   3040  CB  GLU B 376     128.957  67.635  56.777  1.00  0.57           C  
ATOM   3041  CG  GLU B 376     129.615  66.245  56.594  1.00  0.57           C  
ATOM   3042  CD  GLU B 376     128.561  65.146  56.607  1.00  0.57           C  
ATOM   3043  OE1 GLU B 376     128.513  64.389  55.609  1.00  0.57           O  
ATOM   3044  OE2 GLU B 376     127.785  65.078  57.603  1.00  0.57           O  
ATOM   3045  N   THR B 377     128.742  70.700  57.906  1.00  0.63           N  
ATOM   3046  CA  THR B 377     128.067  71.997  57.950  1.00  0.63           C  
ATOM   3047  C   THR B 377     128.954  73.146  57.604  1.00  0.63           C  
ATOM   3048  O   THR B 377     128.479  74.102  57.008  1.00  0.63           O  
ATOM   3049  CB  THR B 377     127.389  72.395  59.245  1.00  0.63           C  
ATOM   3050  OG1 THR B 377     128.209  72.097  60.335  1.00  0.63           O  
ATOM   3051  CG2 THR B 377     126.116  71.573  59.394  1.00  0.63           C  
ATOM   3052  N   LYS B 378     130.261  73.102  57.921  1.00  0.60           N  
ATOM   3053  CA  LYS B 378     131.140  74.208  57.576  1.00  0.60           C  
ATOM   3054  C   LYS B 378     131.361  74.403  56.080  1.00  0.60           C  
ATOM   3055  O   LYS B 378     131.750  75.476  55.628  1.00  0.60           O  
ATOM   3056  CB  LYS B 378     132.540  74.014  58.171  1.00  0.60           C  
ATOM   3057  CG  LYS B 378     132.564  74.024  59.695  1.00  0.60           C  
ATOM   3058  CD  LYS B 378     133.994  73.948  60.243  1.00  0.60           C  
ATOM   3059  CE  LYS B 378     134.629  72.577  59.993  1.00  0.60           C  
ATOM   3060  NZ  LYS B 378     135.971  72.461  60.577  1.00  0.60           N  
ATOM   3061  N   LYS B 379     131.098  73.365  55.270  1.00  0.60           N  
ATOM   3062  CA  LYS B 379     131.220  73.431  53.828  1.00  0.60           C  
ATOM   3063  C   LYS B 379     129.907  73.801  53.155  1.00  0.60           C  
ATOM   3064  O   LYS B 379     129.837  73.893  51.931  1.00  0.60           O  
ATOM   3065  CB  LYS B 379     131.613  72.040  53.279  1.00  0.60           C  
ATOM   3066  CG  LYS B 379     133.011  71.587  53.703  1.00  0.60           C  
ATOM   3067  CD  LYS B 379     133.394  70.229  53.112  1.00  0.60           C  
ATOM   3068  CE  LYS B 379     134.790  69.780  53.535  1.00  0.60           C  
ATOM   3069  NZ  LYS B 379     135.096  68.452  52.968  1.00  0.60           N  
ATOM   3070  N   THR B 380     128.826  74.023  53.933  1.00  0.67           N  
ATOM   3071  CA  THR B 380     127.530  74.461  53.415  1.00  0.67           C  
ATOM   3072  C   THR B 380     127.500  75.952  53.102  1.00  0.67           C  
ATOM   3073  O   THR B 380     128.501  76.659  53.172  1.00  0.67           O  
ATOM   3074  CB  THR B 380     126.321  74.080  54.266  1.00  0.67           C  
ATOM   3075  OG1 THR B 380     126.244  74.817  55.459  1.00  0.67           O  
ATOM   3076  CG2 THR B 380     126.408  72.615  54.699  1.00  0.67           C  
ATOM   3077  N   VAL B 381     126.344  76.470  52.653  1.00  0.61           N  
ATOM   3078  CA  VAL B 381     126.262  77.842  52.215  1.00  0.61           C  
ATOM   3079  C   VAL B 381     124.854  78.363  52.415  1.00  0.61           C  
ATOM   3080  O   VAL B 381     123.875  77.758  51.985  1.00  0.61           O  
ATOM   3081  CB  VAL B 381     126.740  77.970  50.765  1.00  0.61           C  
ATOM   3082  CG1 VAL B 381     125.903  77.111  49.788  1.00  0.61           C  
ATOM   3083  CG2 VAL B 381     126.769  79.440  50.326  1.00  0.61           C  
ATOM   3084  N   HIS B 382     124.683  79.519  53.082  1.00  0.59           N  
ATOM   3085  CA  HIS B 382     123.416  80.229  53.031  1.00  0.59           C  
ATOM   3086  C   HIS B 382     123.262  80.962  51.695  1.00  0.59           C  
ATOM   3087  O   HIS B 382     124.187  81.692  51.336  1.00  0.59           O  
ATOM   3088  CB  HIS B 382     123.307  81.242  54.190  1.00  0.59           C  
ATOM   3089  CG  HIS B 382     121.994  81.941  54.327  1.00  0.59           C  
ATOM   3090  ND1 HIS B 382     120.835  81.418  53.788  1.00  0.59           N  
ATOM   3091  CD2 HIS B 382     121.717  83.062  55.026  1.00  0.59           C  
ATOM   3092  CE1 HIS B 382     119.880  82.234  54.183  1.00  0.59           C  
ATOM   3093  NE2 HIS B 382     120.362  83.246  54.935  1.00  0.59           N  
ATOM   3094  N   PRO B 383     122.207  80.864  50.887  1.00  0.61           N  
ATOM   3095  CA  PRO B 383     122.102  81.633  49.652  1.00  0.61           C  
ATOM   3096  C   PRO B 383     122.151  83.132  49.826  1.00  0.61           C  
ATOM   3097  O   PRO B 383     122.775  83.819  49.031  1.00  0.61           O  
ATOM   3098  CB  PRO B 383     120.770  81.202  49.025  1.00  0.61           C  
ATOM   3099  CG  PRO B 383     120.454  79.827  49.636  1.00  0.61           C  
ATOM   3100  CD  PRO B 383     121.251  79.763  50.942  1.00  0.61           C  
ATOM   3101  N   LEU B 384     121.540  83.688  50.871  1.00  0.72           N  
ATOM   3102  CA  LEU B 384     121.617  85.116  51.070  1.00  0.72           C  
ATOM   3103  C   LEU B 384     123.013  85.637  51.421  1.00  0.72           C  
ATOM   3104  O   LEU B 384     123.435  86.703  50.969  1.00  0.72           O  
ATOM   3105  CB  LEU B 384     120.665  85.504  52.187  1.00  0.72           C  
ATOM   3106  CG  LEU B 384     119.177  85.443  51.896  1.00  0.72           C  
ATOM   3107  CD1 LEU B 384     118.364  85.544  53.193  1.00  0.72           C  
ATOM   3108  CD2 LEU B 384     118.871  86.629  50.990  1.00  0.72           C  
ATOM   3109  N   ALA B 385     123.789  84.864  52.215  1.00  0.69           N  
ATOM   3110  CA  ALA B 385     125.146  85.205  52.596  1.00  0.69           C  
ATOM   3111  C   ALA B 385     126.095  85.326  51.405  1.00  0.69           C  
ATOM   3112  O   ALA B 385     126.998  86.163  51.391  1.00  0.69           O  
ATOM   3113  CB  ALA B 385     125.707  84.157  53.584  1.00  0.69           C  
ATOM   3114  N   LYS B 386     125.903  84.493  50.360  1.00  0.66           N  
ATOM   3115  CA  LYS B 386     126.777  84.480  49.202  1.00  0.66           C  
ATOM   3116  C   LYS B 386     126.456  85.538  48.154  1.00  0.66           C  
ATOM   3117  O   LYS B 386     127.322  85.863  47.348  1.00  0.66           O  
ATOM   3118  CB  LYS B 386     126.817  83.075  48.549  1.00  0.66           C  
ATOM   3119  CG  LYS B 386     125.540  82.677  47.798  1.00  0.66           C  
ATOM   3120  CD  LYS B 386     125.568  81.263  47.220  1.00  0.66           C  
ATOM   3121  CE  LYS B 386     124.298  80.915  46.447  1.00  0.66           C  
ATOM   3122  NZ  LYS B 386     124.369  79.518  45.970  1.00  0.66           N  
ATOM   3123  N   ASP B 387     125.257  86.165  48.185  1.00  0.72           N  
ATOM   3124  CA  ASP B 387     124.887  87.187  47.218  1.00  0.72           C  
ATOM   3125  C   ASP B 387     125.198  88.593  47.738  1.00  0.72           C  
ATOM   3126  O   ASP B 387     124.910  89.609  47.103  1.00  0.72           O  
ATOM   3127  CB  ASP B 387     123.372  87.112  46.903  1.00  0.72           C  
ATOM   3128  CG  ASP B 387     123.008  85.861  46.121  1.00  0.72           C  
ATOM   3129  OD1 ASP B 387     123.885  85.330  45.394  1.00  0.72           O  
ATOM   3130  OD2 ASP B 387     121.825  85.445  46.226  1.00  0.72           O  
ATOM   3131  N   GLY B 388     125.828  88.704  48.926  1.00  0.78           N  
ATOM   3132  CA  GLY B 388     126.273  89.986  49.468  1.00  0.78           C  
ATOM   3133  C   GLY B 388     125.571  90.436  50.698  1.00  0.78           C  
ATOM   3134  O   GLY B 388     125.933  91.466  51.260  1.00  0.78           O  
ATOM   3135  N   TYR B 389     124.584  89.677  51.191  1.00  0.73           N  
ATOM   3136  CA  TYR B 389     123.838  90.052  52.367  1.00  0.73           C  
ATOM   3137  C   TYR B 389     124.603  89.488  53.559  1.00  0.73           C  
ATOM   3138  O   TYR B 389     124.131  88.642  54.282  1.00  0.73           O  
ATOM   3139  CB  TYR B 389     122.330  89.611  52.281  1.00  0.73           C  
ATOM   3140  CG  TYR B 389     121.607  90.290  51.125  1.00  0.73           C  
ATOM   3141  CD1 TYR B 389     120.590  91.237  51.356  1.00  0.73           C  
ATOM   3142  CD2 TYR B 389     121.940  90.009  49.786  1.00  0.73           C  
ATOM   3143  CE1 TYR B 389     119.996  91.934  50.284  1.00  0.73           C  
ATOM   3144  CE2 TYR B 389     121.363  90.703  48.725  1.00  0.73           C  
ATOM   3145  CZ  TYR B 389     120.415  91.683  48.970  1.00  0.73           C  
ATOM   3146  OH  TYR B 389     119.972  92.393  47.835  1.00  0.73           O  
ATOM   3147  N   LYS B 390     125.866  89.864  53.813  1.00  0.71           N  
ATOM   3148  CA  LYS B 390     126.674  89.071  54.733  1.00  0.71           C  
ATOM   3149  C   LYS B 390     126.930  89.802  56.020  1.00  0.71           C  
ATOM   3150  O   LYS B 390     127.937  89.589  56.689  1.00  0.71           O  
ATOM   3151  CB  LYS B 390     127.954  88.587  54.047  1.00  0.71           C  
ATOM   3152  CG  LYS B 390     128.736  89.762  53.487  1.00  0.71           C  
ATOM   3153  CD  LYS B 390     129.997  89.309  52.779  1.00  0.71           C  
ATOM   3154  CE  LYS B 390     130.800  90.493  52.265  1.00  0.71           C  
ATOM   3155  NZ  LYS B 390     132.056  90.022  51.656  1.00  0.71           N  
ATOM   3156  N   PHE B 391     125.987  90.673  56.402  1.00  0.76           N  
ATOM   3157  CA  PHE B 391     126.084  91.451  57.607  1.00  0.76           C  
ATOM   3158  C   PHE B 391     124.916  91.083  58.480  1.00  0.76           C  
ATOM   3159  O   PHE B 391     123.772  91.207  58.055  1.00  0.76           O  
ATOM   3160  CB  PHE B 391     125.986  92.970  57.304  1.00  0.76           C  
ATOM   3161  CG  PHE B 391     127.265  93.477  56.709  1.00  0.76           C  
ATOM   3162  CD1 PHE B 391     128.385  93.658  57.526  1.00  0.76           C  
ATOM   3163  CD2 PHE B 391     127.365  93.790  55.344  1.00  0.76           C  
ATOM   3164  CE1 PHE B 391     129.573  94.162  56.999  1.00  0.76           C  
ATOM   3165  CE2 PHE B 391     128.552  94.309  54.812  1.00  0.76           C  
ATOM   3166  CZ  PHE B 391     129.658  94.494  55.647  1.00  0.76           C  
ATOM   3167  N   VAL B 392     125.163  90.651  59.736  1.00  0.78           N  
ATOM   3168  CA  VAL B 392     124.146  90.590  60.783  1.00  0.78           C  
ATOM   3169  C   VAL B 392     123.658  91.987  61.090  1.00  0.78           C  
ATOM   3170  O   VAL B 392     124.420  92.935  60.951  1.00  0.78           O  
ATOM   3171  CB  VAL B 392     124.677  89.991  62.084  1.00  0.78           C  
ATOM   3172  CG1 VAL B 392     123.631  89.971  63.219  1.00  0.78           C  
ATOM   3173  CG2 VAL B 392     125.149  88.556  61.821  1.00  0.78           C  
ATOM   3174  N   PHE B 393     122.393  92.153  61.516  1.00  0.76           N  
ATOM   3175  CA  PHE B 393     121.887  93.435  61.967  1.00  0.76           C  
ATOM   3176  C   PHE B 393     121.183  93.203  63.279  1.00  0.76           C  
ATOM   3177  O   PHE B 393     120.037  92.777  63.413  1.00  0.76           O  
ATOM   3178  CB  PHE B 393     121.101  94.185  60.880  1.00  0.76           C  
ATOM   3179  CG  PHE B 393     119.742  93.636  60.758  1.00  0.76           C  
ATOM   3180  CD1 PHE B 393     119.642  92.399  60.119  1.00  0.76           C  
ATOM   3181  CD2 PHE B 393     118.612  94.229  61.353  1.00  0.76           C  
ATOM   3182  CE1 PHE B 393     118.406  91.956  59.711  1.00  0.76           C  
ATOM   3183  CE2 PHE B 393     117.404  93.530  61.277  1.00  0.76           C  
ATOM   3184  CZ  PHE B 393     117.306  92.426  60.432  1.00  0.76           C  
ATOM   3185  N   HIS B 394     121.892  93.478  64.360  1.00  0.76           N  
ATOM   3186  CA  HIS B 394     121.189  93.447  65.611  1.00  0.76           C  
ATOM   3187  C   HIS B 394     120.359  94.707  65.771  1.00  0.76           C  
ATOM   3188  O   HIS B 394     120.783  95.799  65.394  1.00  0.76           O  
ATOM   3189  CB  HIS B 394     122.182  93.269  66.759  1.00  0.76           C  
ATOM   3190  CG  HIS B 394     122.896  91.946  66.739  1.00  0.76           C  
ATOM   3191  ND1 HIS B 394     122.305  90.808  67.239  1.00  0.76           N  
ATOM   3192  CD2 HIS B 394     124.139  91.658  66.302  1.00  0.76           C  
ATOM   3193  CE1 HIS B 394     123.193  89.851  67.086  1.00  0.76           C  
ATOM   3194  NE2 HIS B 394     124.331  90.311  66.524  1.00  0.76           N  
ATOM   3195  N   THR B 395     119.159  94.595  66.373  1.00  0.77           N  
ATOM   3196  CA  THR B 395     118.365  95.756  66.762  1.00  0.77           C  
ATOM   3197  C   THR B 395     118.155  95.774  68.260  1.00  0.77           C  
ATOM   3198  O   THR B 395     117.089  95.427  68.775  1.00  0.77           O  
ATOM   3199  CB  THR B 395     117.054  95.919  66.014  1.00  0.77           C  
ATOM   3200  OG1 THR B 395     116.215  94.784  66.146  1.00  0.77           O  
ATOM   3201  CG2 THR B 395     117.358  96.055  64.517  1.00  0.77           C  
ATOM   3202  N   PRO B 396     119.143  96.076  69.082  1.00  0.76           N  
ATOM   3203  CA  PRO B 396     118.924  96.042  70.509  1.00  0.76           C  
ATOM   3204  C   PRO B 396     118.192  97.273  70.999  1.00  0.76           C  
ATOM   3205  O   PRO B 396     117.815  98.123  70.209  1.00  0.76           O  
ATOM   3206  CB  PRO B 396     120.376  96.007  71.032  1.00  0.76           C  
ATOM   3207  CG  PRO B 396     121.326  95.777  69.846  1.00  0.76           C  
ATOM   3208  CD  PRO B 396     120.528  96.410  68.727  1.00  0.76           C  
ATOM   3209  N   LYS B 397     117.981  97.411  72.310  1.00  0.67           N  
ATOM   3210  CA  LYS B 397     117.338  98.579  72.865  1.00  0.67           C  
ATOM   3211  C   LYS B 397     118.335  99.493  73.509  1.00  0.67           C  
ATOM   3212  O   LYS B 397     119.436  99.088  73.858  1.00  0.67           O  
ATOM   3213  CB  LYS B 397     116.246  98.154  73.845  1.00  0.67           C  
ATOM   3214  CG  LYS B 397     115.204  97.354  73.072  1.00  0.67           C  
ATOM   3215  CD  LYS B 397     113.932  97.059  73.854  1.00  0.67           C  
ATOM   3216  CE  LYS B 397     112.970  96.201  73.040  1.00  0.67           C  
ATOM   3217  NZ  LYS B 397     113.496  94.831  72.965  1.00  0.67           N  
ATOM   3218  N   TYR B 398     117.967 100.770  73.614  1.00  0.65           N  
ATOM   3219  CA  TYR B 398     118.863 101.854  73.880  1.00  0.65           C  
ATOM   3220  C   TYR B 398     118.559 102.448  75.231  1.00  0.65           C  
ATOM   3221  O   TYR B 398     117.466 102.337  75.767  1.00  0.65           O  
ATOM   3222  CB  TYR B 398     118.791 102.947  72.762  1.00  0.65           C  
ATOM   3223  CG  TYR B 398     117.407 103.391  72.334  1.00  0.65           C  
ATOM   3224  CD1 TYR B 398     116.432 102.545  71.761  1.00  0.65           C  
ATOM   3225  CD2 TYR B 398     117.086 104.731  72.557  1.00  0.65           C  
ATOM   3226  CE1 TYR B 398     115.115 103.014  71.656  1.00  0.65           C  
ATOM   3227  CE2 TYR B 398     115.861 105.273  72.161  1.00  0.65           C  
ATOM   3228  CZ  TYR B 398     114.871 104.378  71.776  1.00  0.65           C  
ATOM   3229  OH  TYR B 398     113.570 104.824  71.720  1.00  0.65           O  
ATOM   3230  N   ARG B 399     119.550 103.132  75.810  1.00  0.58           N  
ATOM   3231  CA  ARG B 399     119.386 103.858  77.048  1.00  0.58           C  
ATOM   3232  C   ARG B 399     118.628 105.171  76.891  1.00  0.58           C  
ATOM   3233  O   ARG B 399     118.169 105.757  77.862  1.00  0.58           O  
ATOM   3234  CB  ARG B 399     120.787 104.208  77.600  1.00  0.58           C  
ATOM   3235  CG  ARG B 399     121.735 104.902  76.593  1.00  0.58           C  
ATOM   3236  CD  ARG B 399     122.957 105.573  77.224  1.00  0.58           C  
ATOM   3237  NE  ARG B 399     123.717 104.511  77.968  1.00  0.58           N  
ATOM   3238  CZ  ARG B 399     124.725 103.784  77.470  1.00  0.58           C  
ATOM   3239  NH1 ARG B 399     125.127 103.942  76.217  1.00  0.58           N  
ATOM   3240  NH2 ARG B 399     125.350 102.901  78.243  1.00  0.58           N  
ATOM   3241  N   HIS B 400     118.484 105.668  75.651  1.00  0.61           N  
ATOM   3242  CA  HIS B 400     117.902 106.964  75.369  1.00  0.61           C  
ATOM   3243  C   HIS B 400     116.398 106.799  75.083  1.00  0.61           C  
ATOM   3244  O   HIS B 400     115.713 107.673  74.586  1.00  0.61           O  
ATOM   3245  CB  HIS B 400     118.638 107.632  74.168  1.00  0.61           C  
ATOM   3246  CG  HIS B 400     120.132 107.574  74.275  1.00  0.61           C  
ATOM   3247  ND1 HIS B 400     120.769 108.486  75.080  1.00  0.61           N  
ATOM   3248  CD2 HIS B 400     121.048 106.766  73.671  1.00  0.61           C  
ATOM   3249  CE1 HIS B 400     122.052 108.239  74.944  1.00  0.61           C  
ATOM   3250  NE2 HIS B 400     122.283 107.199  74.106  1.00  0.61           N  
ATOM   3251  N   GLY B 401     115.769 105.644  75.326  1.00  0.67           N  
ATOM   3252  CA  GLY B 401     114.346 105.592  75.095  1.00  0.67           C  
ATOM   3253  C   GLY B 401     113.804 104.409  75.719  1.00  0.67           C  
ATOM   3254  O   GLY B 401     114.528 103.489  76.068  1.00  0.67           O  
ATOM   3255  N   ALA B 402     112.486 104.347  75.750  1.00  0.68           N  
ATOM   3256  CA  ALA B 402     111.851 103.115  76.057  1.00  0.68           C  
ATOM   3257  C   ALA B 402     111.000 102.814  74.856  1.00  0.68           C  
ATOM   3258  O   ALA B 402     109.906 103.339  74.718  1.00  0.68           O  
ATOM   3259  CB  ALA B 402     111.058 103.374  77.343  1.00  0.68           C  
ATOM   3260  N   HIS B 403     111.533 102.006  73.916  1.00  0.64           N  
ATOM   3261  CA  HIS B 403     110.856 101.705  72.661  1.00  0.64           C  
ATOM   3262  C   HIS B 403     110.484 102.950  71.869  1.00  0.64           C  
ATOM   3263  O   HIS B 403     111.336 103.628  71.352  1.00  0.64           O  
ATOM   3264  CB  HIS B 403     109.630 100.790  72.839  1.00  0.64           C  
ATOM   3265  CG  HIS B 403     109.853  99.759  73.869  1.00  0.64           C  
ATOM   3266  ND1 HIS B 403     109.177  99.814  75.066  1.00  0.64           N  
ATOM   3267  CD2 HIS B 403     110.704  98.713  73.856  1.00  0.64           C  
ATOM   3268  CE1 HIS B 403     109.625  98.805  75.761  1.00  0.64           C  
ATOM   3269  NE2 HIS B 403     110.557  98.096  75.080  1.00  0.64           N  
ATOM   3270  N   THR B 404     109.229 103.353  71.715  1.00  0.71           N  
ATOM   3271  CA  THR B 404     108.955 104.506  70.843  1.00  0.71           C  
ATOM   3272  C   THR B 404     108.643 105.707  71.648  1.00  0.71           C  
ATOM   3273  O   THR B 404     108.060 106.677  71.177  1.00  0.71           O  
ATOM   3274  CB  THR B 404     107.764 104.295  70.000  1.00  0.71           C  
ATOM   3275  OG1 THR B 404     106.810 103.633  70.770  1.00  0.71           O  
ATOM   3276  CG2 THR B 404     108.128 103.340  68.907  1.00  0.71           C  
ATOM   3277  N   MET B 405     109.052 105.668  72.902  1.00  0.64           N  
ATOM   3278  CA  MET B 405     108.944 106.765  73.786  1.00  0.64           C  
ATOM   3279  C   MET B 405     110.388 107.272  73.918  1.00  0.64           C  
ATOM   3280  O   MET B 405     111.326 106.588  73.534  1.00  0.64           O  
ATOM   3281  CB  MET B 405     108.297 106.242  75.092  1.00  0.64           C  
ATOM   3282  CG  MET B 405     106.873 105.679  75.040  1.00  0.64           C  
ATOM   3283  SD  MET B 405     106.286 105.153  76.699  1.00  0.64           S  
ATOM   3284  CE  MET B 405     107.416 103.765  76.970  1.00  0.64           C  
ATOM   3285  N   PRO B 406     110.513 108.516  74.413  1.00  0.67           N  
ATOM   3286  CA  PRO B 406     111.575 109.511  74.141  1.00  0.67           C  
ATOM   3287  C   PRO B 406     112.441 109.456  72.910  1.00  0.67           C  
ATOM   3288  O   PRO B 406     113.470 110.121  72.862  1.00  0.67           O  
ATOM   3289  CB  PRO B 406     112.435 109.425  75.397  1.00  0.67           C  
ATOM   3290  CG  PRO B 406     111.470 109.028  76.522  1.00  0.67           C  
ATOM   3291  CD  PRO B 406     110.190 108.585  75.837  1.00  0.67           C  
ATOM   3292  N   VAL B 407     112.041 108.740  71.872  1.00  0.71           N  
ATOM   3293  CA  VAL B 407     112.809 108.616  70.686  1.00  0.71           C  
ATOM   3294  C   VAL B 407     112.801 109.882  69.851  1.00  0.71           C  
ATOM   3295  O   VAL B 407     113.732 110.159  69.099  1.00  0.71           O  
ATOM   3296  CB  VAL B 407     112.245 107.446  69.961  1.00  0.71           C  
ATOM   3297  CG1 VAL B 407     110.799 107.593  69.422  1.00  0.71           C  
ATOM   3298  CG2 VAL B 407     113.204 107.183  68.841  1.00  0.71           C  
ATOM   3299  N   ASP B 408     111.767 110.724  70.015  1.00  0.69           N  
ATOM   3300  CA  ASP B 408     111.623 111.930  69.246  1.00  0.69           C  
ATOM   3301  C   ASP B 408     111.731 113.178  70.092  1.00  0.69           C  
ATOM   3302  O   ASP B 408     111.927 114.272  69.566  1.00  0.69           O  
ATOM   3303  CB  ASP B 408     110.252 111.878  68.537  1.00  0.69           C  
ATOM   3304  CG  ASP B 408     109.053 112.120  69.445  1.00  0.69           C  
ATOM   3305  OD1 ASP B 408     109.065 111.618  70.598  1.00  0.69           O  
ATOM   3306  OD2 ASP B 408     108.113 112.797  68.960  1.00  0.69           O  
ATOM   3307  N   THR B 409     111.648 113.033  71.431  1.00  0.65           N  
ATOM   3308  CA  THR B 409     111.720 114.131  72.372  1.00  0.65           C  
ATOM   3309  C   THR B 409     113.052 114.780  72.246  1.00  0.65           C  
ATOM   3310  O   THR B 409     114.046 114.093  72.447  1.00  0.65           O  
ATOM   3311  CB  THR B 409     111.608 113.691  73.822  1.00  0.65           C  
ATOM   3312  OG1 THR B 409     110.390 112.994  74.000  1.00  0.65           O  
ATOM   3313  CG2 THR B 409     111.561 114.902  74.767  1.00  0.65           C  
ATOM   3314  N   ASP B 410     113.117 116.084  71.914  1.00  0.66           N  
ATOM   3315  CA  ASP B 410     114.300 116.772  71.446  1.00  0.66           C  
ATOM   3316  C   ASP B 410     115.550 116.521  72.268  1.00  0.66           C  
ATOM   3317  O   ASP B 410     116.566 116.090  71.738  1.00  0.66           O  
ATOM   3318  CB  ASP B 410     114.019 118.301  71.346  1.00  0.66           C  
ATOM   3319  CG  ASP B 410     113.515 118.981  72.618  1.00  0.66           C  
ATOM   3320  OD1 ASP B 410     113.224 118.276  73.619  1.00  0.66           O  
ATOM   3321  OD2 ASP B 410     113.429 120.231  72.580  1.00  0.66           O  
ATOM   3322  N   MET B 411     115.471 116.689  73.595  1.00  0.62           N  
ATOM   3323  CA  MET B 411     116.602 116.511  74.481  1.00  0.62           C  
ATOM   3324  C   MET B 411     117.230 115.123  74.431  1.00  0.62           C  
ATOM   3325  O   MET B 411     118.438 114.957  74.280  1.00  0.62           O  
ATOM   3326  CB  MET B 411     116.158 116.771  75.937  1.00  0.62           C  
ATOM   3327  CG  MET B 411     115.805 118.233  76.247  1.00  0.62           C  
ATOM   3328  SD  MET B 411     115.145 118.473  77.925  1.00  0.62           S  
ATOM   3329  CE  MET B 411     116.656 118.036  78.835  1.00  0.62           C  
ATOM   3330  N   VAL B 412     116.396 114.080  74.496  1.00  0.69           N  
ATOM   3331  CA  VAL B 412     116.820 112.712  74.348  1.00  0.69           C  
ATOM   3332  C   VAL B 412     117.181 112.363  72.917  1.00  0.69           C  
ATOM   3333  O   VAL B 412     118.127 111.619  72.651  1.00  0.69           O  
ATOM   3334  CB  VAL B 412     115.708 111.824  74.819  1.00  0.69           C  
ATOM   3335  CG1 VAL B 412     116.106 110.385  74.615  1.00  0.69           C  
ATOM   3336  CG2 VAL B 412     115.462 112.002  76.325  1.00  0.69           C  
ATOM   3337  N   ALA B 413     116.457 112.952  71.945  1.00  0.69           N  
ATOM   3338  CA  ALA B 413     116.671 112.758  70.538  1.00  0.69           C  
ATOM   3339  C   ALA B 413     118.083 113.187  70.168  1.00  0.69           C  
ATOM   3340  O   ALA B 413     118.830 112.464  69.515  1.00  0.69           O  
ATOM   3341  CB  ALA B 413     115.536 113.421  69.717  1.00  0.69           C  
ATOM   3342  N   MET B 414     118.540 114.334  70.706  1.00  0.64           N  
ATOM   3343  CA  MET B 414     119.844 114.855  70.398  1.00  0.64           C  
ATOM   3344  C   MET B 414     120.973 113.930  70.833  1.00  0.64           C  
ATOM   3345  O   MET B 414     122.011 113.870  70.182  1.00  0.64           O  
ATOM   3346  CB  MET B 414     120.064 116.235  71.041  1.00  0.64           C  
ATOM   3347  CG  MET B 414     119.199 117.365  70.454  1.00  0.64           C  
ATOM   3348  SD  MET B 414     119.378 118.920  71.365  1.00  0.64           S  
ATOM   3349  CE  MET B 414     121.053 119.269  70.769  1.00  0.64           C  
ATOM   3350  N   LEU B 415     120.791 113.173  71.935  1.00  0.61           N  
ATOM   3351  CA  LEU B 415     121.859 112.396  72.527  1.00  0.61           C  
ATOM   3352  C   LEU B 415     121.921 110.964  72.066  1.00  0.61           C  
ATOM   3353  O   LEU B 415     122.934 110.294  72.278  1.00  0.61           O  
ATOM   3354  CB  LEU B 415     121.667 112.304  74.053  1.00  0.61           C  
ATOM   3355  CG  LEU B 415     121.765 113.644  74.794  1.00  0.61           C  
ATOM   3356  CD1 LEU B 415     121.446 113.434  76.276  1.00  0.61           C  
ATOM   3357  CD2 LEU B 415     123.150 114.290  74.652  1.00  0.61           C  
ATOM   3358  N   PHE B 416     120.873 110.438  71.393  1.00  0.62           N  
ATOM   3359  CA  PHE B 416     120.917 109.058  70.959  1.00  0.62           C  
ATOM   3360  C   PHE B 416     121.909 108.851  69.828  1.00  0.62           C  
ATOM   3361  O   PHE B 416     122.385 107.742  69.635  1.00  0.62           O  
ATOM   3362  CB  PHE B 416     119.487 108.464  70.669  1.00  0.62           C  
ATOM   3363  CG  PHE B 416     118.838 108.856  69.361  1.00  0.62           C  
ATOM   3364  CD1 PHE B 416     119.388 108.454  68.140  1.00  0.62           C  
ATOM   3365  CD2 PHE B 416     117.646 109.595  69.338  1.00  0.62           C  
ATOM   3366  CE1 PHE B 416     118.878 108.937  66.946  1.00  0.62           C  
ATOM   3367  CE2 PHE B 416     117.086 110.043  68.128  1.00  0.62           C  
ATOM   3368  CZ  PHE B 416     117.727 109.733  66.920  1.00  0.62           C  
ATOM   3369  N   GLY B 417     122.246 109.911  69.053  1.00  0.70           N  
ATOM   3370  CA  GLY B 417     123.029 109.778  67.837  1.00  0.70           C  
ATOM   3371  C   GLY B 417     124.244 110.669  67.816  1.00  0.70           C  
ATOM   3372  O   GLY B 417     124.264 111.685  68.495  1.00  0.70           O  
ATOM   3373  N   PRO B 418     125.263 110.413  67.015  1.00  0.70           N  
ATOM   3374  CA  PRO B 418     126.413 111.317  66.861  1.00  0.70           C  
ATOM   3375  C   PRO B 418     126.125 112.622  66.165  1.00  0.70           C  
ATOM   3376  O   PRO B 418     127.050 113.410  65.993  1.00  0.70           O  
ATOM   3377  CB  PRO B 418     127.396 110.556  65.968  1.00  0.70           C  
ATOM   3378  CG  PRO B 418     126.956 109.106  66.037  1.00  0.70           C  
ATOM   3379  CD  PRO B 418     125.496 109.090  66.456  1.00  0.70           C  
ATOM   3380  N   PHE B 419     124.899 112.835  65.672  1.00  0.69           N  
ATOM   3381  CA  PHE B 419     124.619 113.906  64.745  1.00  0.69           C  
ATOM   3382  C   PHE B 419     123.664 114.920  65.334  1.00  0.69           C  
ATOM   3383  O   PHE B 419     123.311 115.880  64.662  1.00  0.69           O  
ATOM   3384  CB  PHE B 419     124.007 113.351  63.429  1.00  0.69           C  
ATOM   3385  CG  PHE B 419     124.860 112.224  62.901  1.00  0.69           C  
ATOM   3386  CD1 PHE B 419     126.051 112.498  62.220  1.00  0.69           C  
ATOM   3387  CD2 PHE B 419     124.512 110.884  63.131  1.00  0.69           C  
ATOM   3388  CE1 PHE B 419     126.875 111.464  61.762  1.00  0.69           C  
ATOM   3389  CE2 PHE B 419     125.326 109.842  62.674  1.00  0.69           C  
ATOM   3390  CZ  PHE B 419     126.509 110.133  61.987  1.00  0.69           C  
ATOM   3391  N   GLY B 420     123.214 114.748  66.603  1.00  0.66           N  
ATOM   3392  CA  GLY B 420     122.246 115.649  67.229  1.00  0.66           C  
ATOM   3393  C   GLY B 420     122.566 117.121  67.209  1.00  0.66           C  
ATOM   3394  O   GLY B 420     123.655 117.542  67.580  1.00  0.66           O  
ATOM   3395  N   ASP B 421     121.579 117.939  66.818  1.00  0.63           N  
ATOM   3396  CA  ASP B 421     121.745 119.357  66.678  1.00  0.63           C  
ATOM   3397  C   ASP B 421     120.349 119.963  66.778  1.00  0.63           C  
ATOM   3398  O   ASP B 421     119.452 119.638  66.007  1.00  0.63           O  
ATOM   3399  CB  ASP B 421     122.486 119.685  65.350  1.00  0.63           C  
ATOM   3400  CG  ASP B 421     122.835 121.152  65.276  1.00  0.63           C  
ATOM   3401  OD1 ASP B 421     124.038 121.449  65.102  1.00  0.63           O  
ATOM   3402  OD2 ASP B 421     121.903 121.980  65.434  1.00  0.63           O  
ATOM   3403  N   ILE B 422     120.134 120.843  67.775  1.00  0.55           N  
ATOM   3404  CA  ILE B 422     118.904 121.561  68.029  1.00  0.55           C  
ATOM   3405  C   ILE B 422     118.565 122.601  66.953  1.00  0.55           C  
ATOM   3406  O   ILE B 422     117.399 122.866  66.664  1.00  0.55           O  
ATOM   3407  CB  ILE B 422     118.966 122.178  69.429  1.00  0.55           C  
ATOM   3408  CG1 ILE B 422     117.589 122.641  69.942  1.00  0.55           C  
ATOM   3409  CG2 ILE B 422     120.026 123.300  69.518  1.00  0.55           C  
ATOM   3410  CD1 ILE B 422     116.634 121.475  70.220  1.00  0.55           C  
ATOM   3411  N   TYR B 423     119.588 123.187  66.296  1.00  0.56           N  
ATOM   3412  CA  TYR B 423     119.464 124.233  65.303  1.00  0.56           C  
ATOM   3413  C   TYR B 423     119.372 123.644  63.903  1.00  0.56           C  
ATOM   3414  O   TYR B 423     118.980 124.353  62.978  1.00  0.56           O  
ATOM   3415  CB  TYR B 423     120.723 125.151  65.322  1.00  0.56           C  
ATOM   3416  CG  TYR B 423     120.947 125.757  66.678  1.00  0.56           C  
ATOM   3417  CD1 TYR B 423     120.051 126.710  67.179  1.00  0.56           C  
ATOM   3418  CD2 TYR B 423     122.035 125.361  67.474  1.00  0.56           C  
ATOM   3419  CE1 TYR B 423     120.247 127.278  68.445  1.00  0.56           C  
ATOM   3420  CE2 TYR B 423     122.236 125.927  68.740  1.00  0.56           C  
ATOM   3421  CZ  TYR B 423     121.342 126.888  69.220  1.00  0.56           C  
ATOM   3422  OH  TYR B 423     121.532 127.460  70.492  1.00  0.56           O  
ATOM   3423  N   ARG B 424     119.688 122.333  63.723  1.00  0.62           N  
ATOM   3424  CA  ARG B 424     119.623 121.616  62.458  1.00  0.62           C  
ATOM   3425  C   ARG B 424     120.405 122.260  61.332  1.00  0.62           C  
ATOM   3426  O   ARG B 424     119.860 122.591  60.278  1.00  0.62           O  
ATOM   3427  CB  ARG B 424     118.182 121.349  61.992  1.00  0.62           C  
ATOM   3428  CG  ARG B 424     117.415 120.426  62.940  1.00  0.62           C  
ATOM   3429  CD  ARG B 424     115.984 120.156  62.482  1.00  0.62           C  
ATOM   3430  NE  ARG B 424     116.033 119.399  61.172  1.00  0.62           N  
ATOM   3431  CZ  ARG B 424     115.736 119.916  59.974  1.00  0.62           C  
ATOM   3432  NH1 ARG B 424     115.785 119.170  58.880  1.00  0.62           N  
ATOM   3433  NH2 ARG B 424     115.405 121.185  59.818  1.00  0.62           N  
ATOM   3434  N   HIS B 425     121.726 122.445  61.527  1.00  0.61           N  
ATOM   3435  CA  HIS B 425     122.581 123.083  60.540  1.00  0.61           C  
ATOM   3436  C   HIS B 425     122.655 122.319  59.221  1.00  0.61           C  
ATOM   3437  O   HIS B 425     122.714 122.915  58.146  1.00  0.61           O  
ATOM   3438  CB  HIS B 425     124.016 123.302  61.068  1.00  0.61           C  
ATOM   3439  CG  HIS B 425     124.114 124.365  62.111  1.00  0.61           C  
ATOM   3440  ND1 HIS B 425     123.817 124.018  63.395  1.00  0.61           N  
ATOM   3441  CD2 HIS B 425     124.557 125.649  62.064  1.00  0.61           C  
ATOM   3442  CE1 HIS B 425     124.085 125.073  64.123  1.00  0.61           C  
ATOM   3443  NE2 HIS B 425     124.537 126.101  63.367  1.00  0.61           N  
ATOM   3444  N   ASP B 426     122.627 120.965  59.278  1.00  0.67           N  
ATOM   3445  CA  ASP B 426     122.423 120.134  58.107  1.00  0.67           C  
ATOM   3446  C   ASP B 426     120.949 119.889  57.924  1.00  0.67           C  
ATOM   3447  O   ASP B 426     120.312 119.156  58.673  1.00  0.67           O  
ATOM   3448  CB  ASP B 426     123.216 118.787  58.211  1.00  0.67           C  
ATOM   3449  CG  ASP B 426     123.338 118.008  56.900  1.00  0.67           C  
ATOM   3450  OD1 ASP B 426     122.723 118.392  55.871  1.00  0.67           O  
ATOM   3451  OD2 ASP B 426     124.114 117.014  56.872  1.00  0.67           O  
ATOM   3452  N   LYS B 427     120.358 120.504  56.886  1.00  0.67           N  
ATOM   3453  CA  LYS B 427     118.928 120.459  56.698  1.00  0.67           C  
ATOM   3454  C   LYS B 427     118.409 119.105  56.243  1.00  0.67           C  
ATOM   3455  O   LYS B 427     117.224 118.811  56.362  1.00  0.67           O  
ATOM   3456  CB  LYS B 427     118.481 121.535  55.688  1.00  0.67           C  
ATOM   3457  CG  LYS B 427     118.747 121.237  54.207  1.00  0.67           C  
ATOM   3458  CD  LYS B 427     118.075 122.297  53.338  1.00  0.67           C  
ATOM   3459  CE  LYS B 427     118.135 121.995  51.848  1.00  0.67           C  
ATOM   3460  NZ  LYS B 427     117.404 123.035  51.104  1.00  0.67           N  
ATOM   3461  N   ARG B 428     119.303 118.223  55.741  1.00  0.68           N  
ATOM   3462  CA  ARG B 428     118.960 116.857  55.405  1.00  0.68           C  
ATOM   3463  C   ARG B 428     118.621 116.010  56.615  1.00  0.68           C  
ATOM   3464  O   ARG B 428     117.950 114.987  56.477  1.00  0.68           O  
ATOM   3465  CB  ARG B 428     120.151 116.137  54.746  1.00  0.68           C  
ATOM   3466  CG  ARG B 428     120.538 116.676  53.362  1.00  0.68           C  
ATOM   3467  CD  ARG B 428     121.721 115.934  52.751  1.00  0.68           C  
ATOM   3468  NE  ARG B 428     122.913 116.232  53.605  1.00  0.68           N  
ATOM   3469  CZ  ARG B 428     123.968 115.415  53.642  1.00  0.68           C  
ATOM   3470  NH1 ARG B 428     124.078 114.369  52.833  1.00  0.68           N  
ATOM   3471  NH2 ARG B 428     124.962 115.692  54.472  1.00  0.68           N  
ATOM   3472  N   GLN B 429     119.088 116.420  57.817  1.00  0.66           N  
ATOM   3473  CA  GLN B 429     118.804 115.763  59.066  1.00  0.66           C  
ATOM   3474  C   GLN B 429     117.289 115.704  59.349  1.00  0.66           C  
ATOM   3475  O   GLN B 429     116.681 116.768  59.387  1.00  0.66           O  
ATOM   3476  CB  GLN B 429     119.514 116.534  60.205  1.00  0.66           C  
ATOM   3477  CG  GLN B 429     119.365 115.873  61.584  1.00  0.66           C  
ATOM   3478  CD  GLN B 429     120.316 116.504  62.601  1.00  0.66           C  
ATOM   3479  OE1 GLN B 429     121.529 116.512  62.419  1.00  0.66           O  
ATOM   3480  NE2 GLN B 429     119.766 117.059  63.696  1.00  0.66           N  
ATOM   3481  N   PRO B 430     116.603 114.594  59.571  1.00  0.70           N  
ATOM   3482  CA  PRO B 430     115.160 114.488  59.738  1.00  0.70           C  
ATOM   3483  C   PRO B 430     114.577 115.324  60.861  1.00  0.70           C  
ATOM   3484  O   PRO B 430     113.429 115.734  60.734  1.00  0.70           O  
ATOM   3485  CB  PRO B 430     114.894 113.008  60.061  1.00  0.70           C  
ATOM   3486  CG  PRO B 430     116.140 112.307  59.549  1.00  0.70           C  
ATOM   3487  CD  PRO B 430     117.228 113.338  59.799  1.00  0.70           C  
ATOM   3488  N   PHE B 431     115.329 115.535  61.975  1.00  0.66           N  
ATOM   3489  CA  PHE B 431     114.987 116.432  63.078  1.00  0.66           C  
ATOM   3490  C   PHE B 431     116.118 117.080  63.763  1.00  0.66           C  
ATOM   3491  O   PHE B 431     117.144 117.360  63.181  1.00  0.66           O  
ATOM   3492  CB  PHE B 431     114.111 115.698  64.105  1.00  0.66           C  
ATOM   3493  CG  PHE B 431     113.275 116.485  65.154  1.00  0.66           C  
ATOM   3494  CD1 PHE B 431     112.822 117.803  64.933  1.00  0.66           C  
ATOM   3495  CD2 PHE B 431     113.129 115.981  66.464  1.00  0.66           C  
ATOM   3496  CE1 PHE B 431     112.191 118.547  65.933  1.00  0.66           C  
ATOM   3497  CE2 PHE B 431     112.586 116.759  67.499  1.00  0.66           C  
ATOM   3498  CZ  PHE B 431     112.102 118.041  67.229  1.00  0.66           C  
ATOM   3499  N   ALA B 432     115.960 117.347  65.062  1.00  0.70           N  
ATOM   3500  CA  ALA B 432     117.003 117.689  65.970  1.00  0.70           C  
ATOM   3501  C   ALA B 432     117.892 116.467  66.195  1.00  0.70           C  
ATOM   3502  O   ALA B 432     118.952 116.546  66.808  1.00  0.70           O  
ATOM   3503  CB  ALA B 432     116.404 118.226  67.289  1.00  0.70           C  
ATOM   3504  N   ALA B 433     117.493 115.306  65.624  1.00  0.72           N  
ATOM   3505  CA  ALA B 433     118.308 114.140  65.548  1.00  0.72           C  
ATOM   3506  C   ALA B 433     117.974 113.264  64.353  1.00  0.72           C  
ATOM   3507  O   ALA B 433     116.962 113.454  63.682  1.00  0.72           O  
ATOM   3508  CB  ALA B 433     118.017 113.351  66.813  1.00  0.72           C  
ATOM   3509  N   GLU B 434     118.838 112.272  64.088  1.00  0.76           N  
ATOM   3510  CA  GLU B 434     118.598 111.211  63.142  1.00  0.76           C  
ATOM   3511  C   GLU B 434     119.159 109.920  63.625  1.00  0.76           C  
ATOM   3512  O   GLU B 434     120.223 109.881  64.241  1.00  0.76           O  
ATOM   3513  CB  GLU B 434     119.315 111.398  61.800  1.00  0.76           C  
ATOM   3514  CG  GLU B 434     120.624 112.235  61.812  1.00  0.76           C  
ATOM   3515  CD  GLU B 434     121.062 112.465  60.376  1.00  0.76           C  
ATOM   3516  OE1 GLU B 434     120.717 111.590  59.544  1.00  0.76           O  
ATOM   3517  OE2 GLU B 434     121.753 113.474  60.074  1.00  0.76           O  
ATOM   3518  N   GLY B 435     118.427 108.824  63.321  1.00  0.84           N  
ATOM   3519  CA  GLY B 435     118.833 107.453  63.597  1.00  0.84           C  
ATOM   3520  C   GLY B 435     120.068 107.019  62.867  1.00  0.84           C  
ATOM   3521  O   GLY B 435     120.312 107.418  61.733  1.00  0.84           O  
ATOM   3522  N   TYR B 436     120.879 106.157  63.501  1.00  0.84           N  
ATOM   3523  CA  TYR B 436     122.171 105.797  62.966  1.00  0.84           C  
ATOM   3524  C   TYR B 436     122.329 104.286  62.955  1.00  0.84           C  
ATOM   3525  O   TYR B 436     121.660 103.570  63.699  1.00  0.84           O  
ATOM   3526  CB  TYR B 436     123.319 106.526  63.748  1.00  0.84           C  
ATOM   3527  CG  TYR B 436     123.609 105.922  65.099  1.00  0.84           C  
ATOM   3528  CD1 TYR B 436     122.910 106.292  66.267  1.00  0.84           C  
ATOM   3529  CD2 TYR B 436     124.557 104.893  65.179  1.00  0.84           C  
ATOM   3530  CE1 TYR B 436     123.176 105.638  67.486  1.00  0.84           C  
ATOM   3531  CE2 TYR B 436     124.830 104.281  66.396  1.00  0.84           C  
ATOM   3532  CZ  TYR B 436     124.181 104.675  67.551  1.00  0.84           C  
ATOM   3533  OH  TYR B 436     124.591 104.073  68.750  1.00  0.84           O  
ATOM   3534  N   VAL B 437     123.239 103.783  62.108  1.00  0.83           N  
ATOM   3535  CA  VAL B 437     123.646 102.395  62.085  1.00  0.83           C  
ATOM   3536  C   VAL B 437     125.121 102.295  62.431  1.00  0.83           C  
ATOM   3537  O   VAL B 437     125.962 103.031  61.924  1.00  0.83           O  
ATOM   3538  CB  VAL B 437     123.321 101.728  60.747  1.00  0.83           C  
ATOM   3539  CG1 VAL B 437     124.040 102.393  59.560  1.00  0.83           C  
ATOM   3540  CG2 VAL B 437     123.649 100.227  60.775  1.00  0.83           C  
ATOM   3541  N   ASP B 438     125.484 101.385  63.348  1.00  0.82           N  
ATOM   3542  CA  ASP B 438     126.869 101.118  63.686  1.00  0.82           C  
ATOM   3543  C   ASP B 438     127.421 100.091  62.711  1.00  0.82           C  
ATOM   3544  O   ASP B 438     126.787  99.082  62.401  1.00  0.82           O  
ATOM   3545  CB  ASP B 438     127.013 100.535  65.116  1.00  0.82           C  
ATOM   3546  CG  ASP B 438     126.996 101.546  66.240  1.00  0.82           C  
ATOM   3547  OD1 ASP B 438     126.194 101.335  67.191  1.00  0.82           O  
ATOM   3548  OD2 ASP B 438     127.800 102.516  66.248  1.00  0.82           O  
ATOM   3549  N   ILE B 439     128.637 100.342  62.217  1.00  0.80           N  
ATOM   3550  CA  ILE B 439     129.325  99.469  61.300  1.00  0.80           C  
ATOM   3551  C   ILE B 439     130.773  99.526  61.682  1.00  0.80           C  
ATOM   3552  O   ILE B 439     131.300 100.560  62.101  1.00  0.80           O  
ATOM   3553  CB  ILE B 439     129.085  99.849  59.837  1.00  0.80           C  
ATOM   3554  CG1 ILE B 439     129.758  98.854  58.865  1.00  0.80           C  
ATOM   3555  CG2 ILE B 439     129.508 101.313  59.554  1.00  0.80           C  
ATOM   3556  CD1 ILE B 439     129.226  98.917  57.430  1.00  0.80           C  
ATOM   3557  N   HIS B 440     131.485  98.384  61.615  1.00  0.78           N  
ATOM   3558  CA  HIS B 440     132.896  98.394  61.856  1.00  0.78           C  
ATOM   3559  C   HIS B 440     133.586  99.203  60.778  1.00  0.78           C  
ATOM   3560  O   HIS B 440     133.159  99.245  59.620  1.00  0.78           O  
ATOM   3561  CB  HIS B 440     133.507  96.985  61.759  1.00  0.78           C  
ATOM   3562  CG  HIS B 440     134.953  96.807  62.131  1.00  0.78           C  
ATOM   3563  ND1 HIS B 440     135.925  96.929  61.154  1.00  0.78           N  
ATOM   3564  CD2 HIS B 440     135.533  96.468  63.308  1.00  0.78           C  
ATOM   3565  CE1 HIS B 440     137.063  96.648  61.750  1.00  0.78           C  
ATOM   3566  NE2 HIS B 440     136.883  96.363  63.060  1.00  0.78           N  
ATOM   3567  N   PRO B 441     134.633  99.869  61.093  1.00  0.81           N  
ATOM   3568  CA  PRO B 441     135.284 100.694  60.133  1.00  0.81           C  
ATOM   3569  C   PRO B 441     135.846 100.057  58.881  1.00  0.81           C  
ATOM   3570  O   PRO B 441     135.669 100.610  57.796  1.00  0.81           O  
ATOM   3571  CB  PRO B 441     136.391 101.255  60.957  1.00  0.81           C  
ATOM   3572  CG  PRO B 441     135.991 101.239  62.414  1.00  0.81           C  
ATOM   3573  CD  PRO B 441     135.182  99.986  62.441  1.00  0.81           C  
ATOM   3574  N   ASP B 442     136.552  98.928  58.980  1.00  0.76           N  
ATOM   3575  CA  ASP B 442     137.064  98.206  57.836  1.00  0.76           C  
ATOM   3576  C   ASP B 442     135.944  97.732  56.942  1.00  0.76           C  
ATOM   3577  O   ASP B 442     136.078  97.843  55.724  1.00  0.76           O  
ATOM   3578  CB  ASP B 442     137.870  96.973  58.275  1.00  0.76           C  
ATOM   3579  CG  ASP B 442     139.283  97.318  58.657  1.00  0.76           C  
ATOM   3580  OD1 ASP B 442     139.744  98.446  58.349  1.00  0.76           O  
ATOM   3581  OD2 ASP B 442     139.903  96.384  59.244  1.00  0.76           O  
ATOM   3582  N   ASP B 443     134.796  97.279  57.508  1.00  0.75           N  
ATOM   3583  CA  ASP B 443     133.647  96.910  56.691  1.00  0.75           C  
ATOM   3584  C   ASP B 443     133.128  98.048  55.871  1.00  0.75           C  
ATOM   3585  O   ASP B 443     132.939  97.919  54.672  1.00  0.75           O  
ATOM   3586  CB  ASP B 443     132.447  96.436  57.513  1.00  0.75           C  
ATOM   3587  CG  ASP B 443     132.939  95.158  58.096  1.00  0.75           C  
ATOM   3588  OD1 ASP B 443     133.094  95.174  59.323  1.00  0.75           O  
ATOM   3589  OD2 ASP B 443     133.258  94.208  57.341  1.00  0.75           O  
ATOM   3590  N   ALA B 444     132.955  99.243  56.455  1.00  0.82           N  
ATOM   3591  CA  ALA B 444     132.528 100.376  55.665  1.00  0.82           C  
ATOM   3592  C   ALA B 444     133.531 100.802  54.594  1.00  0.82           C  
ATOM   3593  O   ALA B 444     133.158 101.086  53.460  1.00  0.82           O  
ATOM   3594  CB  ALA B 444     132.228 101.533  56.607  1.00  0.82           C  
ATOM   3595  N   LYS B 445     134.846 100.774  54.892  1.00  0.71           N  
ATOM   3596  CA  LYS B 445     135.881 101.067  53.904  1.00  0.71           C  
ATOM   3597  C   LYS B 445     135.899 100.145  52.721  1.00  0.71           C  
ATOM   3598  O   LYS B 445     136.138 100.579  51.598  1.00  0.71           O  
ATOM   3599  CB  LYS B 445     137.281 101.009  54.531  1.00  0.71           C  
ATOM   3600  CG  LYS B 445     138.453 101.476  53.655  1.00  0.71           C  
ATOM   3601  CD  LYS B 445     139.777 101.585  54.424  1.00  0.71           C  
ATOM   3602  CE  LYS B 445     140.946 102.005  53.538  1.00  0.71           C  
ATOM   3603  NZ  LYS B 445     142.206 102.069  54.314  1.00  0.71           N  
ATOM   3604  N   ALA B 446     135.609  98.853  52.940  1.00  0.81           N  
ATOM   3605  CA  ALA B 446     135.537  97.888  51.872  1.00  0.81           C  
ATOM   3606  C   ALA B 446     134.374  98.137  50.920  1.00  0.81           C  
ATOM   3607  O   ALA B 446     134.400  97.718  49.767  1.00  0.81           O  
ATOM   3608  CB  ALA B 446     135.400  96.476  52.473  1.00  0.81           C  
ATOM   3609  N   LEU B 447     133.339  98.868  51.372  1.00  0.74           N  
ATOM   3610  CA  LEU B 447     132.222  99.255  50.543  1.00  0.74           C  
ATOM   3611  C   LEU B 447     132.213 100.727  50.218  1.00  0.74           C  
ATOM   3612  O   LEU B 447     131.182 101.254  49.801  1.00  0.74           O  
ATOM   3613  CB  LEU B 447     130.897  98.891  51.222  1.00  0.74           C  
ATOM   3614  CG  LEU B 447     130.706  97.371  51.256  1.00  0.74           C  
ATOM   3615  CD1 LEU B 447     130.886  96.813  52.659  1.00  0.74           C  
ATOM   3616  CD2 LEU B 447     129.334  96.996  50.733  1.00  0.74           C  
ATOM   3617  N   ASN B 448     133.360 101.425  50.374  1.00  0.75           N  
ATOM   3618  CA  ASN B 448     133.542 102.827  50.011  1.00  0.75           C  
ATOM   3619  C   ASN B 448     132.683 103.771  50.846  1.00  0.75           C  
ATOM   3620  O   ASN B 448     132.199 104.787  50.344  1.00  0.75           O  
ATOM   3621  CB  ASN B 448     133.220 103.108  48.509  1.00  0.75           C  
ATOM   3622  CG  ASN B 448     134.116 102.286  47.602  1.00  0.75           C  
ATOM   3623  OD1 ASN B 448     135.340 102.298  47.706  1.00  0.75           O  
ATOM   3624  ND2 ASN B 448     133.493 101.572  46.639  1.00  0.75           N  
ATOM   3625  N   ILE B 449     132.473 103.462  52.135  1.00  0.77           N  
ATOM   3626  CA  ILE B 449     131.605 104.222  53.010  1.00  0.77           C  
ATOM   3627  C   ILE B 449     132.499 104.819  54.050  1.00  0.77           C  
ATOM   3628  O   ILE B 449     133.238 104.089  54.708  1.00  0.77           O  
ATOM   3629  CB  ILE B 449     130.567 103.327  53.689  1.00  0.77           C  
ATOM   3630  CG1 ILE B 449     129.600 102.759  52.638  1.00  0.77           C  
ATOM   3631  CG2 ILE B 449     129.803 104.106  54.788  1.00  0.77           C  
ATOM   3632  CD1 ILE B 449     128.720 101.611  53.138  1.00  0.77           C  
ATOM   3633  N   GLU B 450     132.456 106.157  54.211  1.00  0.78           N  
ATOM   3634  CA  GLU B 450     133.162 106.857  55.252  1.00  0.78           C  
ATOM   3635  C   GLU B 450     132.214 107.080  56.428  1.00  0.78           C  
ATOM   3636  O   GLU B 450     130.991 107.050  56.282  1.00  0.78           O  
ATOM   3637  CB  GLU B 450     133.733 108.187  54.701  1.00  0.78           C  
ATOM   3638  CG  GLU B 450     134.748 108.892  55.647  1.00  0.78           C  
ATOM   3639  CD  GLU B 450     136.022 108.082  55.899  1.00  0.78           C  
ATOM   3640  OE1 GLU B 450     136.425 107.280  55.018  1.00  0.78           O  
ATOM   3641  OE2 GLU B 450     136.566 108.197  57.028  1.00  0.78           O  
ATOM   3642  N   ASP B 451     132.739 107.273  57.660  1.00  0.83           N  
ATOM   3643  CA  ASP B 451     131.929 107.622  58.818  1.00  0.83           C  
ATOM   3644  C   ASP B 451     131.147 108.898  58.618  1.00  0.83           C  
ATOM   3645  O   ASP B 451     131.655 109.960  58.257  1.00  0.83           O  
ATOM   3646  CB  ASP B 451     132.776 107.757  60.115  1.00  0.83           C  
ATOM   3647  CG  ASP B 451     132.032 107.896  61.440  1.00  0.83           C  
ATOM   3648  OD1 ASP B 451     132.725 107.934  62.490  1.00  0.83           O  
ATOM   3649  OD2 ASP B 451     130.782 107.884  61.441  1.00  0.83           O  
ATOM   3650  N   GLY B 452     129.843 108.784  58.861  1.00  0.84           N  
ATOM   3651  CA  GLY B 452     128.912 109.857  58.737  1.00  0.84           C  
ATOM   3652  C   GLY B 452     128.184 109.816  57.440  1.00  0.84           C  
ATOM   3653  O   GLY B 452     127.219 110.557  57.271  1.00  0.84           O  
ATOM   3654  N   ASP B 453     128.572 108.960  56.478  1.00  0.84           N  
ATOM   3655  CA  ASP B 453     127.836 108.871  55.238  1.00  0.84           C  
ATOM   3656  C   ASP B 453     126.460 108.235  55.415  1.00  0.84           C  
ATOM   3657  O   ASP B 453     126.252 107.378  56.270  1.00  0.84           O  
ATOM   3658  CB  ASP B 453     128.638 108.109  54.162  1.00  0.84           C  
ATOM   3659  CG  ASP B 453     129.888 108.816  53.668  1.00  0.84           C  
ATOM   3660  OD1 ASP B 453     129.989 110.062  53.803  1.00  0.84           O  
ATOM   3661  OD2 ASP B 453     130.707 108.105  53.024  1.00  0.84           O  
ATOM   3662  N   TYR B 454     125.466 108.650  54.605  1.00  0.85           N  
ATOM   3663  CA  TYR B 454     124.199 107.948  54.513  1.00  0.85           C  
ATOM   3664  C   TYR B 454     124.387 106.631  53.769  1.00  0.85           C  
ATOM   3665  O   TYR B 454     125.158 106.558  52.811  1.00  0.85           O  
ATOM   3666  CB  TYR B 454     123.120 108.814  53.819  1.00  0.85           C  
ATOM   3667  CG  TYR B 454     122.675 109.940  54.700  1.00  0.85           C  
ATOM   3668  CD1 TYR B 454     121.672 109.728  55.659  1.00  0.85           C  
ATOM   3669  CD2 TYR B 454     123.244 111.216  54.578  1.00  0.85           C  
ATOM   3670  CE1 TYR B 454     121.206 110.795  56.440  1.00  0.85           C  
ATOM   3671  CE2 TYR B 454     122.783 112.274  55.367  1.00  0.85           C  
ATOM   3672  CZ  TYR B 454     121.733 112.077  56.256  1.00  0.85           C  
ATOM   3673  OH  TYR B 454     121.167 113.201  56.880  1.00  0.85           O  
ATOM   3674  N   VAL B 455     123.687 105.563  54.193  1.00  0.84           N  
ATOM   3675  CA  VAL B 455     123.824 104.219  53.668  1.00  0.84           C  
ATOM   3676  C   VAL B 455     122.486 103.535  53.645  1.00  0.84           C  
ATOM   3677  O   VAL B 455     121.662 103.689  54.548  1.00  0.84           O  
ATOM   3678  CB  VAL B 455     124.723 103.330  54.517  1.00  0.84           C  
ATOM   3679  CG1 VAL B 455     126.158 103.869  54.466  1.00  0.84           C  
ATOM   3680  CG2 VAL B 455     124.251 103.249  55.989  1.00  0.84           C  
ATOM   3681  N   TRP B 456     122.228 102.759  52.582  1.00  0.79           N  
ATOM   3682  CA  TRP B 456     121.003 102.021  52.445  1.00  0.79           C  
ATOM   3683  C   TRP B 456     121.155 100.698  53.180  1.00  0.79           C  
ATOM   3684  O   TRP B 456     122.214 100.070  53.115  1.00  0.79           O  
ATOM   3685  CB  TRP B 456     120.646 101.770  50.954  1.00  0.79           C  
ATOM   3686  CG  TRP B 456     120.527 103.005  50.069  1.00  0.79           C  
ATOM   3687  CD1 TRP B 456     121.476 103.556  49.253  1.00  0.79           C  
ATOM   3688  CD2 TRP B 456     119.352 103.829  49.935  1.00  0.79           C  
ATOM   3689  NE1 TRP B 456     120.964 104.674  48.617  1.00  0.79           N  
ATOM   3690  CE2 TRP B 456     119.670 104.865  49.034  1.00  0.79           C  
ATOM   3691  CE3 TRP B 456     118.101 103.766  50.535  1.00  0.79           C  
ATOM   3692  CZ2 TRP B 456     118.752 105.870  48.747  1.00  0.79           C  
ATOM   3693  CZ3 TRP B 456     117.149 104.742  50.197  1.00  0.79           C  
ATOM   3694  CH2 TRP B 456     117.474 105.796  49.329  1.00  0.79           C  
ATOM   3695  N   ILE B 457     120.111 100.273  53.915  1.00  0.79           N  
ATOM   3696  CA  ILE B 457     120.082  99.016  54.623  1.00  0.79           C  
ATOM   3697  C   ILE B 457     119.070  98.140  53.926  1.00  0.79           C  
ATOM   3698  O   ILE B 457     117.868  98.314  54.116  1.00  0.79           O  
ATOM   3699  CB  ILE B 457     119.667  99.225  56.083  1.00  0.79           C  
ATOM   3700  CG1 ILE B 457     120.625 100.161  56.857  1.00  0.79           C  
ATOM   3701  CG2 ILE B 457     119.688  97.891  56.816  1.00  0.79           C  
ATOM   3702  CD1 ILE B 457     122.114  99.773  56.842  1.00  0.79           C  
ATOM   3703  N   ASP B 458     119.521  97.160  53.113  1.00  0.77           N  
ATOM   3704  CA  ASP B 458     118.618  96.372  52.303  1.00  0.77           C  
ATOM   3705  C   ASP B 458     118.699  94.929  52.721  1.00  0.77           C  
ATOM   3706  O   ASP B 458     119.761  94.381  52.986  1.00  0.77           O  
ATOM   3707  CB  ASP B 458     118.947  96.489  50.797  1.00  0.77           C  
ATOM   3708  CG  ASP B 458     118.623  97.887  50.335  1.00  0.77           C  
ATOM   3709  OD1 ASP B 458     119.561  98.584  49.869  1.00  0.77           O  
ATOM   3710  OD2 ASP B 458     117.440  98.300  50.396  1.00  0.77           O  
ATOM   3711  N   SER B 459     117.552  94.254  52.791  1.00  0.77           N  
ATOM   3712  CA  SER B 459     117.487  92.858  53.171  1.00  0.77           C  
ATOM   3713  C   SER B 459     116.950  92.107  51.995  1.00  0.77           C  
ATOM   3714  O   SER B 459     116.850  92.694  50.921  1.00  0.77           O  
ATOM   3715  CB  SER B 459     116.604  92.656  54.420  1.00  0.77           C  
ATOM   3716  OG  SER B 459     116.641  91.311  54.887  1.00  0.77           O  
ATOM   3717  N   ASP B 460     116.665  90.789  52.165  1.00  0.72           N  
ATOM   3718  CA  ASP B 460     116.186  89.872  51.144  1.00  0.72           C  
ATOM   3719  C   ASP B 460     115.116  90.536  50.270  1.00  0.72           C  
ATOM   3720  O   ASP B 460     114.068  90.900  50.814  1.00  0.72           O  
ATOM   3721  CB  ASP B 460     115.694  88.496  51.711  1.00  0.72           C  
ATOM   3722  CG  ASP B 460     115.341  87.444  50.648  1.00  0.72           C  
ATOM   3723  OD1 ASP B 460     114.911  87.843  49.540  1.00  0.72           O  
ATOM   3724  OD2 ASP B 460     115.490  86.233  50.941  1.00  0.72           O  
ATOM   3725  N   PRO B 461     115.336  90.727  48.967  1.00  0.75           N  
ATOM   3726  CA  PRO B 461     114.430  91.465  48.104  1.00  0.75           C  
ATOM   3727  C   PRO B 461     113.072  90.782  47.998  1.00  0.75           C  
ATOM   3728  O   PRO B 461     112.048  91.429  47.820  1.00  0.75           O  
ATOM   3729  CB  PRO B 461     115.162  91.450  46.738  1.00  0.75           C  
ATOM   3730  CG  PRO B 461     116.624  91.155  47.062  1.00  0.75           C  
ATOM   3731  CD  PRO B 461     116.489  90.203  48.225  1.00  0.75           C  
ATOM   3732  N   SER B 462     113.030  89.448  48.090  1.00  0.70           N  
ATOM   3733  CA  SER B 462     111.819  88.652  47.992  1.00  0.70           C  
ATOM   3734  C   SER B 462     110.865  88.880  49.142  1.00  0.70           C  
ATOM   3735  O   SER B 462     109.647  88.764  49.005  1.00  0.70           O  
ATOM   3736  CB  SER B 462     112.161  87.141  47.993  1.00  0.70           C  
ATOM   3737  OG  SER B 462     112.822  86.793  46.779  1.00  0.70           O  
ATOM   3738  N   ASP B 463     111.444  89.180  50.311  1.00  0.72           N  
ATOM   3739  CA  ASP B 463     110.800  89.335  51.583  1.00  0.72           C  
ATOM   3740  C   ASP B 463     110.449  90.802  51.903  1.00  0.72           C  
ATOM   3741  O   ASP B 463     109.323  91.186  52.225  1.00  0.72           O  
ATOM   3742  CB  ASP B 463     111.915  88.842  52.559  1.00  0.72           C  
ATOM   3743  CG  ASP B 463     111.528  87.660  53.422  1.00  0.72           C  
ATOM   3744  OD1 ASP B 463     110.335  87.608  53.802  1.00  0.72           O  
ATOM   3745  OD2 ASP B 463     112.414  86.875  53.841  1.00  0.72           O  
ATOM   3746  N   ARG B 464     111.487  91.655  51.856  1.00  0.69           N  
ATOM   3747  CA  ARG B 464     111.557  92.948  52.481  1.00  0.69           C  
ATOM   3748  C   ARG B 464     111.888  94.024  51.442  1.00  0.69           C  
ATOM   3749  O   ARG B 464     112.548  93.725  50.450  1.00  0.69           O  
ATOM   3750  CB  ARG B 464     112.662  92.957  53.579  1.00  0.69           C  
ATOM   3751  CG  ARG B 464     112.248  92.511  55.006  1.00  0.69           C  
ATOM   3752  CD  ARG B 464     112.336  91.029  55.441  1.00  0.69           C  
ATOM   3753  NE  ARG B 464     113.723  90.411  55.187  1.00  0.69           N  
ATOM   3754  CZ  ARG B 464     114.331  89.519  55.996  1.00  0.69           C  
ATOM   3755  NH1 ARG B 464     113.842  89.318  57.202  1.00  0.69           N  
ATOM   3756  NH2 ARG B 464     115.422  88.816  55.678  1.00  0.69           N  
ATOM   3757  N   PRO B 465     111.480  95.283  51.596  1.00  0.75           N  
ATOM   3758  CA  PRO B 465     110.763  95.851  52.733  1.00  0.75           C  
ATOM   3759  C   PRO B 465     109.325  95.399  52.762  1.00  0.75           C  
ATOM   3760  O   PRO B 465     108.765  95.233  53.843  1.00  0.75           O  
ATOM   3761  CB  PRO B 465     110.826  97.357  52.467  1.00  0.75           C  
ATOM   3762  CG  PRO B 465     110.960  97.484  50.941  1.00  0.75           C  
ATOM   3763  CD  PRO B 465     111.822  96.278  50.585  1.00  0.75           C  
ATOM   3764  N   PHE B 466     108.721  95.207  51.582  1.00  0.71           N  
ATOM   3765  CA  PHE B 466     107.416  94.678  51.407  1.00  0.71           C  
ATOM   3766  C   PHE B 466     107.382  93.850  50.157  1.00  0.71           C  
ATOM   3767  O   PHE B 466     107.981  94.251  49.170  1.00  0.71           O  
ATOM   3768  CB  PHE B 466     106.288  95.771  51.451  1.00  0.71           C  
ATOM   3769  CG  PHE B 466     106.373  96.738  50.329  1.00  0.71           C  
ATOM   3770  CD1 PHE B 466     107.192  97.859  50.438  1.00  0.71           C  
ATOM   3771  CD2 PHE B 466     105.666  96.507  49.144  1.00  0.71           C  
ATOM   3772  CE1 PHE B 466     107.302  98.753  49.373  1.00  0.71           C  
ATOM   3773  CE2 PHE B 466     105.755  97.408  48.082  1.00  0.71           C  
ATOM   3774  CZ  PHE B 466     106.576  98.535  48.196  1.00  0.71           C  
ATOM   3775  N   ARG B 467     106.675  92.707  50.153  1.00  0.64           N  
ATOM   3776  CA  ARG B 467     106.531  91.765  49.090  1.00  0.64           C  
ATOM   3777  C   ARG B 467     105.907  92.393  47.873  1.00  0.64           C  
ATOM   3778  O   ARG B 467     104.885  93.074  47.928  1.00  0.64           O  
ATOM   3779  CB  ARG B 467     105.642  90.578  49.541  1.00  0.64           C  
ATOM   3780  CG  ARG B 467     105.628  89.416  48.535  1.00  0.64           C  
ATOM   3781  CD  ARG B 467     104.489  88.415  48.742  1.00  0.64           C  
ATOM   3782  NE  ARG B 467     104.679  87.749  50.066  1.00  0.64           N  
ATOM   3783  CZ  ARG B 467     105.492  86.712  50.283  1.00  0.64           C  
ATOM   3784  NH1 ARG B 467     105.604  86.238  51.517  1.00  0.64           N  
ATOM   3785  NH2 ARG B 467     106.182  86.153  49.290  1.00  0.64           N  
ATOM   3786  N   GLY B 468     106.538  92.161  46.720  1.00  0.66           N  
ATOM   3787  CA  GLY B 468     106.048  92.699  45.471  1.00  0.66           C  
ATOM   3788  C   GLY B 468     106.425  94.124  45.241  1.00  0.66           C  
ATOM   3789  O   GLY B 468     105.886  94.735  44.327  1.00  0.66           O  
ATOM   3790  N   TRP B 469     107.362  94.682  46.041  1.00  0.61           N  
ATOM   3791  CA  TRP B 469     107.909  96.003  45.798  1.00  0.61           C  
ATOM   3792  C   TRP B 469     108.562  96.130  44.431  1.00  0.61           C  
ATOM   3793  O   TRP B 469     109.138  95.177  43.907  1.00  0.61           O  
ATOM   3794  CB  TRP B 469     108.924  96.429  46.909  1.00  0.61           C  
ATOM   3795  CG  TRP B 469     110.228  95.638  46.930  1.00  0.61           C  
ATOM   3796  CD1 TRP B 469     110.495  94.427  47.503  1.00  0.61           C  
ATOM   3797  CD2 TRP B 469     111.402  95.971  46.164  1.00  0.61           C  
ATOM   3798  NE1 TRP B 469     111.752  94.022  47.197  1.00  0.61           N  
ATOM   3799  CE2 TRP B 469     112.323  94.930  46.358  1.00  0.61           C  
ATOM   3800  CE3 TRP B 469     111.706  97.042  45.335  1.00  0.61           C  
ATOM   3801  CZ2 TRP B 469     113.558  94.946  45.740  1.00  0.61           C  
ATOM   3802  CZ3 TRP B 469     112.962  97.061  44.712  1.00  0.61           C  
ATOM   3803  CH2 TRP B 469     113.888  96.025  44.910  1.00  0.61           C  
ATOM   3804  N   GLN B 470     108.501  97.317  43.820  1.00  0.66           N  
ATOM   3805  CA  GLN B 470     109.251  97.604  42.637  1.00  0.66           C  
ATOM   3806  C   GLN B 470     109.961  98.905  42.936  1.00  0.66           C  
ATOM   3807  O   GLN B 470     109.675  99.624  43.890  1.00  0.66           O  
ATOM   3808  CB  GLN B 470     108.352  97.634  41.360  1.00  0.66           C  
ATOM   3809  CG  GLN B 470     107.564  96.326  41.110  1.00  0.66           C  
ATOM   3810  CD  GLN B 470     108.478  95.232  40.593  1.00  0.66           C  
ATOM   3811  OE1 GLN B 470     109.494  95.482  39.939  1.00  0.66           O  
ATOM   3812  NE2 GLN B 470     108.100  93.965  40.862  1.00  0.66           N  
ATOM   3813  N   LYS B 471     111.020  99.200  42.173  1.00  0.63           N  
ATOM   3814  CA  LYS B 471     111.861 100.351  42.426  1.00  0.63           C  
ATOM   3815  C   LYS B 471     111.164 101.698  42.227  1.00  0.63           C  
ATOM   3816  O   LYS B 471     111.534 102.693  42.842  1.00  0.63           O  
ATOM   3817  CB  LYS B 471     113.105 100.285  41.513  1.00  0.63           C  
ATOM   3818  CG  LYS B 471     114.066  99.151  41.884  1.00  0.63           C  
ATOM   3819  CD  LYS B 471     115.253  99.031  40.929  1.00  0.63           C  
ATOM   3820  CE  LYS B 471     116.222  97.908  41.299  1.00  0.63           C  
ATOM   3821  NZ  LYS B 471     117.319  97.828  40.310  1.00  0.63           N  
ATOM   3822  N   ASN B 472     110.125 101.739  41.370  1.00  0.67           N  
ATOM   3823  CA  ASN B 472     109.414 102.954  41.025  1.00  0.67           C  
ATOM   3824  C   ASN B 472     108.109 103.134  41.796  1.00  0.67           C  
ATOM   3825  O   ASN B 472     107.367 104.066  41.491  1.00  0.67           O  
ATOM   3826  CB  ASN B 472     109.067 102.968  39.510  1.00  0.67           C  
ATOM   3827  CG  ASN B 472     110.338 103.099  38.688  1.00  0.67           C  
ATOM   3828  OD1 ASN B 472     111.247 103.864  38.998  1.00  0.67           O  
ATOM   3829  ND2 ASN B 472     110.412 102.345  37.570  1.00  0.67           N  
ATOM   3830  N   ASP B 473     107.757 102.293  42.800  1.00  0.64           N  
ATOM   3831  CA  ASP B 473     106.578 102.539  43.618  1.00  0.64           C  
ATOM   3832  C   ASP B 473     106.774 103.759  44.497  1.00  0.64           C  
ATOM   3833  O   ASP B 473     107.839 103.986  45.073  1.00  0.64           O  
ATOM   3834  CB  ASP B 473     106.137 101.369  44.547  1.00  0.64           C  
ATOM   3835  CG  ASP B 473     105.949 100.098  43.761  1.00  0.64           C  
ATOM   3836  OD1 ASP B 473     104.838  99.525  43.797  1.00  0.64           O  
ATOM   3837  OD2 ASP B 473     106.949  99.680  43.142  1.00  0.64           O  
ATOM   3838  N   LYS B 474     105.711 104.561  44.684  1.00  0.64           N  
ATOM   3839  CA  LYS B 474     105.738 105.686  45.596  1.00  0.64           C  
ATOM   3840  C   LYS B 474     106.002 105.261  47.033  1.00  0.64           C  
ATOM   3841  O   LYS B 474     106.774 105.904  47.742  1.00  0.64           O  
ATOM   3842  CB  LYS B 474     104.411 106.476  45.509  1.00  0.64           C  
ATOM   3843  CG  LYS B 474     104.385 107.739  46.381  1.00  0.64           C  
ATOM   3844  CD  LYS B 474     103.109 108.569  46.199  1.00  0.64           C  
ATOM   3845  CE  LYS B 474     103.079 109.899  46.972  1.00  0.64           C  
ATOM   3846  NZ  LYS B 474     103.045 109.671  48.431  1.00  0.64           N  
ATOM   3847  N   ASP B 475     105.415 104.127  47.461  1.00  0.67           N  
ATOM   3848  CA  ASP B 475     105.588 103.601  48.794  1.00  0.67           C  
ATOM   3849  C   ASP B 475     106.947 102.948  49.006  1.00  0.67           C  
ATOM   3850  O   ASP B 475     107.456 102.928  50.119  1.00  0.67           O  
ATOM   3851  CB  ASP B 475     104.474 102.580  49.119  1.00  0.67           C  
ATOM   3852  CG  ASP B 475     103.130 103.273  49.233  1.00  0.67           C  
ATOM   3853  OD1 ASP B 475     103.110 104.518  49.429  1.00  0.67           O  
ATOM   3854  OD2 ASP B 475     102.110 102.552  49.125  1.00  0.67           O  
ATOM   3855  N   TYR B 476     107.639 102.463  47.944  1.00  0.65           N  
ATOM   3856  CA  TYR B 476     108.993 101.929  48.059  1.00  0.65           C  
ATOM   3857  C   TYR B 476     109.997 102.950  48.543  1.00  0.65           C  
ATOM   3858  O   TYR B 476     110.863 102.633  49.357  1.00  0.65           O  
ATOM   3859  CB  TYR B 476     109.473 101.313  46.720  1.00  0.65           C  
ATOM   3860  CG  TYR B 476     110.885 100.787  46.810  1.00  0.65           C  
ATOM   3861  CD1 TYR B 476     111.207  99.697  47.634  1.00  0.65           C  
ATOM   3862  CD2 TYR B 476     111.916 101.456  46.134  1.00  0.65           C  
ATOM   3863  CE1 TYR B 476     112.526  99.229  47.704  1.00  0.65           C  
ATOM   3864  CE2 TYR B 476     113.234 100.994  46.203  1.00  0.65           C  
ATOM   3865  CZ  TYR B 476     113.522  99.850  46.949  1.00  0.65           C  
ATOM   3866  OH  TYR B 476     114.808  99.286  46.911  1.00  0.65           O  
ATOM   3867  N   LYS B 477     109.864 104.212  48.106  1.00  0.69           N  
ATOM   3868  CA  LYS B 477     110.658 105.310  48.616  1.00  0.69           C  
ATOM   3869  C   LYS B 477     110.518 105.468  50.122  1.00  0.69           C  
ATOM   3870  O   LYS B 477     111.467 105.796  50.825  1.00  0.69           O  
ATOM   3871  CB  LYS B 477     110.219 106.612  47.911  1.00  0.69           C  
ATOM   3872  CG  LYS B 477     111.003 107.862  48.337  1.00  0.69           C  
ATOM   3873  CD  LYS B 477     110.405 109.160  47.789  1.00  0.69           C  
ATOM   3874  CE  LYS B 477     110.635 109.346  46.298  1.00  0.69           C  
ATOM   3875  NZ  LYS B 477     110.143 110.670  45.881  1.00  0.69           N  
ATOM   3876  N   PHE B 478     109.309 105.208  50.651  1.00  0.71           N  
ATOM   3877  CA  PHE B 478     108.987 105.346  52.051  1.00  0.71           C  
ATOM   3878  C   PHE B 478     109.526 104.180  52.833  1.00  0.71           C  
ATOM   3879  O   PHE B 478     109.940 104.314  53.982  1.00  0.71           O  
ATOM   3880  CB  PHE B 478     107.452 105.489  52.247  1.00  0.71           C  
ATOM   3881  CG  PHE B 478     106.890 106.688  51.456  1.00  0.71           C  
ATOM   3882  CD1 PHE B 478     107.630 107.537  50.587  1.00  0.71           C  
ATOM   3883  CD2 PHE B 478     105.519 106.957  51.589  1.00  0.71           C  
ATOM   3884  CE1 PHE B 478     107.032 108.598  49.922  1.00  0.71           C  
ATOM   3885  CE2 PHE B 478     104.899 108.005  50.882  1.00  0.71           C  
ATOM   3886  CZ  PHE B 478     105.694 108.876  50.141  1.00  0.71           C  
ATOM   3887  N   SER B 479     109.529 103.006  52.187  1.00  0.72           N  
ATOM   3888  CA  SER B 479     109.877 101.754  52.800  1.00  0.72           C  
ATOM   3889  C   SER B 479     111.359 101.474  52.840  1.00  0.72           C  
ATOM   3890  O   SER B 479     111.861 100.909  53.811  1.00  0.72           O  
ATOM   3891  CB  SER B 479     109.169 100.554  52.130  1.00  0.72           C  
ATOM   3892  OG  SER B 479     107.763 100.773  52.041  1.00  0.72           O  
ATOM   3893  N   ARG B 480     112.126 101.844  51.792  1.00  0.69           N  
ATOM   3894  CA  ARG B 480     113.554 101.591  51.788  1.00  0.69           C  
ATOM   3895  C   ARG B 480     114.323 102.443  52.794  1.00  0.69           C  
ATOM   3896  O   ARG B 480     114.207 103.664  52.796  1.00  0.69           O  
ATOM   3897  CB  ARG B 480     114.164 101.777  50.388  1.00  0.69           C  
ATOM   3898  CG  ARG B 480     115.433 100.934  50.171  1.00  0.69           C  
ATOM   3899  CD  ARG B 480     116.244 101.443  48.993  1.00  0.69           C  
ATOM   3900  NE  ARG B 480     117.547 100.728  48.926  1.00  0.69           N  
ATOM   3901  CZ  ARG B 480     118.470 100.989  47.998  1.00  0.69           C  
ATOM   3902  NH1 ARG B 480     118.260 101.882  47.038  1.00  0.69           N  
ATOM   3903  NH2 ARG B 480     119.616 100.331  48.008  1.00  0.69           N  
ATOM   3904  N   LEU B 481     115.126 101.820  53.682  1.00  0.82           N  
ATOM   3905  CA  LEU B 481     115.798 102.525  54.756  1.00  0.82           C  
ATOM   3906  C   LEU B 481     117.115 103.113  54.337  1.00  0.82           C  
ATOM   3907  O   LEU B 481     117.984 102.436  53.792  1.00  0.82           O  
ATOM   3908  CB  LEU B 481     115.948 101.619  56.009  1.00  0.82           C  
ATOM   3909  CG  LEU B 481     116.842 102.178  57.143  1.00  0.82           C  
ATOM   3910  CD1 LEU B 481     116.304 103.493  57.725  1.00  0.82           C  
ATOM   3911  CD2 LEU B 481     117.026 101.169  58.282  1.00  0.82           C  
ATOM   3912  N   LEU B 482     117.255 104.428  54.601  1.00  0.82           N  
ATOM   3913  CA  LEU B 482     118.443 105.186  54.384  1.00  0.82           C  
ATOM   3914  C   LEU B 482     118.802 105.942  55.633  1.00  0.82           C  
ATOM   3915  O   LEU B 482     118.164 106.934  55.983  1.00  0.82           O  
ATOM   3916  CB  LEU B 482     118.183 106.208  53.254  1.00  0.82           C  
ATOM   3917  CG  LEU B 482     119.389 107.063  52.877  1.00  0.82           C  
ATOM   3918  CD1 LEU B 482     120.534 106.168  52.501  1.00  0.82           C  
ATOM   3919  CD2 LEU B 482     119.143 108.008  51.698  1.00  0.82           C  
ATOM   3920  N   CYS B 483     119.864 105.516  56.330  1.00  0.82           N  
ATOM   3921  CA  CYS B 483     120.277 106.158  57.558  1.00  0.82           C  
ATOM   3922  C   CYS B 483     121.756 106.420  57.517  1.00  0.82           C  
ATOM   3923  O   CYS B 483     122.451 105.944  56.631  1.00  0.82           O  
ATOM   3924  CB  CYS B 483     119.924 105.288  58.794  1.00  0.82           C  
ATOM   3925  SG  CYS B 483     120.676 103.618  58.797  1.00  0.82           S  
ATOM   3926  N   ARG B 484     122.280 107.238  58.441  1.00  0.79           N  
ATOM   3927  CA  ARG B 484     123.705 107.465  58.553  1.00  0.79           C  
ATOM   3928  C   ARG B 484     124.482 106.328  59.183  1.00  0.79           C  
ATOM   3929  O   ARG B 484     124.018 105.688  60.124  1.00  0.79           O  
ATOM   3930  CB  ARG B 484     123.975 108.699  59.410  1.00  0.79           C  
ATOM   3931  CG  ARG B 484     123.757 110.024  58.684  1.00  0.79           C  
ATOM   3932  CD  ARG B 484     124.231 111.168  59.558  1.00  0.79           C  
ATOM   3933  NE  ARG B 484     123.934 112.465  58.907  1.00  0.79           N  
ATOM   3934  CZ  ARG B 484     124.799 113.211  58.219  1.00  0.79           C  
ATOM   3935  NH1 ARG B 484     126.042 112.815  57.996  1.00  0.79           N  
ATOM   3936  NH2 ARG B 484     124.416 114.377  57.714  1.00  0.79           N  
ATOM   3937  N   ALA B 485     125.718 106.103  58.706  1.00  0.86           N  
ATOM   3938  CA  ALA B 485     126.631 105.122  59.232  1.00  0.86           C  
ATOM   3939  C   ALA B 485     127.554 105.734  60.259  1.00  0.86           C  
ATOM   3940  O   ALA B 485     127.926 106.898  60.154  1.00  0.86           O  
ATOM   3941  CB  ALA B 485     127.455 104.513  58.082  1.00  0.86           C  
ATOM   3942  N   ARG B 486     127.908 104.953  61.290  1.00  0.79           N  
ATOM   3943  CA  ARG B 486     128.783 105.360  62.356  1.00  0.79           C  
ATOM   3944  C   ARG B 486     129.862 104.331  62.524  1.00  0.79           C  
ATOM   3945  O   ARG B 486     129.585 103.141  62.679  1.00  0.79           O  
ATOM   3946  CB  ARG B 486     127.984 105.497  63.671  1.00  0.79           C  
ATOM   3947  CG  ARG B 486     128.834 105.819  64.909  1.00  0.79           C  
ATOM   3948  CD  ARG B 486     127.991 105.892  66.176  1.00  0.79           C  
ATOM   3949  NE  ARG B 486     128.879 106.348  67.299  1.00  0.79           N  
ATOM   3950  CZ  ARG B 486     129.499 105.472  68.096  1.00  0.79           C  
ATOM   3951  NH1 ARG B 486     130.346 105.911  69.026  1.00  0.79           N  
ATOM   3952  NH2 ARG B 486     129.280 104.168  67.969  1.00  0.79           N  
ATOM   3953  N   TYR B 487     131.134 104.765  62.500  1.00  0.80           N  
ATOM   3954  CA  TYR B 487     132.251 103.904  62.817  1.00  0.80           C  
ATOM   3955  C   TYR B 487     132.294 103.514  64.276  1.00  0.80           C  
ATOM   3956  O   TYR B 487     132.413 104.324  65.194  1.00  0.80           O  
ATOM   3957  CB  TYR B 487     133.600 104.531  62.397  1.00  0.80           C  
ATOM   3958  CG  TYR B 487     133.830 104.499  60.903  1.00  0.80           C  
ATOM   3959  CD1 TYR B 487     132.937 103.971  59.939  1.00  0.80           C  
ATOM   3960  CD2 TYR B 487     134.962 105.188  60.441  1.00  0.80           C  
ATOM   3961  CE1 TYR B 487     133.254 104.046  58.572  1.00  0.80           C  
ATOM   3962  CE2 TYR B 487     135.259 105.262  59.079  1.00  0.80           C  
ATOM   3963  CZ  TYR B 487     134.501 104.562  58.167  1.00  0.80           C  
ATOM   3964  OH  TYR B 487     135.153 104.388  56.935  1.00  0.80           O  
ATOM   3965  N   TYR B 488     132.199 102.206  64.539  1.00  0.77           N  
ATOM   3966  CA  TYR B 488     132.392 101.720  65.877  1.00  0.77           C  
ATOM   3967  C   TYR B 488     133.241 100.469  65.787  1.00  0.77           C  
ATOM   3968  O   TYR B 488     132.710  99.439  65.412  1.00  0.77           O  
ATOM   3969  CB  TYR B 488     131.023 101.448  66.557  1.00  0.77           C  
ATOM   3970  CG  TYR B 488     131.160 101.081  68.015  1.00  0.77           C  
ATOM   3971  CD1 TYR B 488     130.826  99.788  68.441  1.00  0.77           C  
ATOM   3972  CD2 TYR B 488     131.649 102.002  68.960  1.00  0.77           C  
ATOM   3973  CE1 TYR B 488     130.932  99.432  69.790  1.00  0.77           C  
ATOM   3974  CE2 TYR B 488     131.768 101.643  70.312  1.00  0.77           C  
ATOM   3975  CZ  TYR B 488     131.399 100.359  70.722  1.00  0.77           C  
ATOM   3976  OH  TYR B 488     131.511  99.966  72.066  1.00  0.77           O  
ATOM   3977  N   PRO B 489     134.511 100.415  66.135  1.00  0.76           N  
ATOM   3978  CA  PRO B 489     135.315  99.202  65.991  1.00  0.76           C  
ATOM   3979  C   PRO B 489     135.092  98.263  67.154  1.00  0.76           C  
ATOM   3980  O   PRO B 489     135.775  97.251  67.239  1.00  0.76           O  
ATOM   3981  CB  PRO B 489     136.765  99.709  65.975  1.00  0.76           C  
ATOM   3982  CG  PRO B 489     136.713 101.086  66.651  1.00  0.76           C  
ATOM   3983  CD  PRO B 489     135.325 101.608  66.302  1.00  0.76           C  
ATOM   3984  N   GLY B 490     134.121  98.533  68.051  1.00  0.81           N  
ATOM   3985  CA  GLY B 490     133.749  97.559  69.076  1.00  0.81           C  
ATOM   3986  C   GLY B 490     132.905  96.423  68.544  1.00  0.81           C  
ATOM   3987  O   GLY B 490     132.668  95.436  69.231  1.00  0.81           O  
ATOM   3988  N   THR B 491     132.414  96.537  67.293  1.00  0.79           N  
ATOM   3989  CA  THR B 491     131.619  95.494  66.650  1.00  0.79           C  
ATOM   3990  C   THR B 491     132.527  94.620  65.779  1.00  0.79           C  
ATOM   3991  O   THR B 491     133.479  95.140  65.206  1.00  0.79           O  
ATOM   3992  CB  THR B 491     130.416  96.063  65.868  1.00  0.79           C  
ATOM   3993  OG1 THR B 491     129.484  95.093  65.443  1.00  0.79           O  
ATOM   3994  CG2 THR B 491     130.842  96.864  64.638  1.00  0.79           C  
ATOM   3995  N   PRO B 492     132.380  93.314  65.643  1.00  0.79           N  
ATOM   3996  CA  PRO B 492     133.035  92.530  64.600  1.00  0.79           C  
ATOM   3997  C   PRO B 492     132.610  92.900  63.213  1.00  0.79           C  
ATOM   3998  O   PRO B 492     131.647  93.633  63.017  1.00  0.79           O  
ATOM   3999  CB  PRO B 492     132.618  91.087  64.856  1.00  0.79           C  
ATOM   4000  CG  PRO B 492     131.318  91.251  65.603  1.00  0.79           C  
ATOM   4001  CD  PRO B 492     131.400  92.548  66.379  1.00  0.79           C  
ATOM   4002  N   ARG B 493     133.349  92.367  62.228  1.00  0.70           N  
ATOM   4003  CA  ARG B 493     133.220  92.778  60.858  1.00  0.70           C  
ATOM   4004  C   ARG B 493     131.803  92.547  60.293  1.00  0.70           C  
ATOM   4005  O   ARG B 493     131.076  93.393  59.782  1.00  0.70           O  
ATOM   4006  CB  ARG B 493     134.268  92.042  59.969  1.00  0.70           C  
ATOM   4007  CG  ARG B 493     135.723  92.498  60.195  1.00  0.70           C  
ATOM   4008  CD  ARG B 493     136.723  91.794  59.271  1.00  0.70           C  
ATOM   4009  NE  ARG B 493     138.087  91.832  59.903  1.00  0.70           N  
ATOM   4010  CZ  ARG B 493     138.966  92.839  59.786  1.00  0.70           C  
ATOM   4011  NH1 ARG B 493     140.106  92.792  60.467  1.00  0.70           N  
ATOM   4012  NH2 ARG B 493     138.729  93.903  59.033  1.00  0.70           N  
ATOM   4013  N   GLY B 494     131.272  91.342  60.519  1.00  0.78           N  
ATOM   4014  CA  GLY B 494     129.990  90.978  59.930  1.00  0.78           C  
ATOM   4015  C   GLY B 494     128.792  91.350  60.756  1.00  0.78           C  
ATOM   4016  O   GLY B 494     127.779  90.664  60.667  1.00  0.78           O  
ATOM   4017  N   ILE B 495     128.866  92.388  61.617  1.00  0.79           N  
ATOM   4018  CA  ILE B 495     127.801  92.728  62.544  1.00  0.79           C  
ATOM   4019  C   ILE B 495     127.520  94.221  62.529  1.00  0.79           C  
ATOM   4020  O   ILE B 495     128.386  95.063  62.759  1.00  0.79           O  
ATOM   4021  CB  ILE B 495     128.102  92.233  63.968  1.00  0.79           C  
ATOM   4022  CG1 ILE B 495     127.990  90.676  64.059  1.00  0.79           C  
ATOM   4023  CG2 ILE B 495     127.147  92.888  64.968  1.00  0.79           C  
ATOM   4024  CD1 ILE B 495     128.177  90.010  65.445  1.00  0.79           C  
ATOM   4025  N   THR B 496     126.250  94.596  62.278  1.00  0.82           N  
ATOM   4026  CA  THR B 496     125.802  95.977  62.272  1.00  0.82           C  
ATOM   4027  C   THR B 496     124.759  96.147  63.347  1.00  0.82           C  
ATOM   4028  O   THR B 496     124.162  95.183  63.830  1.00  0.82           O  
ATOM   4029  CB  THR B 496     125.276  96.453  60.916  1.00  0.82           C  
ATOM   4030  OG1 THR B 496     124.077  95.804  60.523  1.00  0.82           O  
ATOM   4031  CG2 THR B 496     126.352  96.167  59.853  1.00  0.82           C  
ATOM   4032  N   ARG B 497     124.562  97.384  63.826  1.00  0.77           N  
ATOM   4033  CA  ARG B 497     123.654  97.619  64.929  1.00  0.77           C  
ATOM   4034  C   ARG B 497     122.827  98.846  64.682  1.00  0.77           C  
ATOM   4035  O   ARG B 497     123.354  99.895  64.335  1.00  0.77           O  
ATOM   4036  CB  ARG B 497     124.438  97.760  66.259  1.00  0.77           C  
ATOM   4037  CG  ARG B 497     123.585  98.003  67.510  1.00  0.77           C  
ATOM   4038  CD  ARG B 497     124.398  98.062  68.803  1.00  0.77           C  
ATOM   4039  NE  ARG B 497     125.240  99.295  68.806  1.00  0.77           N  
ATOM   4040  CZ  ARG B 497     126.170  99.580  69.722  1.00  0.77           C  
ATOM   4041  NH1 ARG B 497     126.809 100.736  69.615  1.00  0.77           N  
ATOM   4042  NH2 ARG B 497     126.501  98.728  70.678  1.00  0.77           N  
ATOM   4043  N   MET B 498     121.503  98.748  64.868  1.00  0.80           N  
ATOM   4044  CA  MET B 498     120.646  99.909  64.914  1.00  0.80           C  
ATOM   4045  C   MET B 498     119.863  99.831  66.184  1.00  0.80           C  
ATOM   4046  O   MET B 498     119.329  98.780  66.506  1.00  0.80           O  
ATOM   4047  CB  MET B 498     119.651  99.933  63.738  1.00  0.80           C  
ATOM   4048  CG  MET B 498     120.351 100.055  62.381  1.00  0.80           C  
ATOM   4049  SD  MET B 498     119.239 100.314  60.977  1.00  0.80           S  
ATOM   4050  CE  MET B 498     118.522  98.646  60.939  1.00  0.80           C  
ATOM   4051  N   TRP B 499     119.772 100.907  66.980  1.00  0.74           N  
ATOM   4052  CA  TRP B 499     118.885 100.875  68.125  1.00  0.74           C  
ATOM   4053  C   TRP B 499     117.419 100.754  67.738  1.00  0.74           C  
ATOM   4054  O   TRP B 499     116.980 101.212  66.683  1.00  0.74           O  
ATOM   4055  CB  TRP B 499     119.157 102.056  69.079  1.00  0.74           C  
ATOM   4056  CG  TRP B 499     120.564 102.084  69.685  1.00  0.74           C  
ATOM   4057  CD1 TRP B 499     121.429 103.143  69.690  1.00  0.74           C  
ATOM   4058  CD2 TRP B 499     121.220 101.034  70.446  1.00  0.74           C  
ATOM   4059  NE1 TRP B 499     122.570 102.821  70.400  1.00  0.74           N  
ATOM   4060  CE2 TRP B 499     122.482 101.527  70.836  1.00  0.74           C  
ATOM   4061  CE3 TRP B 499     120.794  99.787  70.883  1.00  0.74           C  
ATOM   4062  CZ2 TRP B 499     123.379 100.736  71.552  1.00  0.74           C  
ATOM   4063  CZ3 TRP B 499     121.617  99.103  71.797  1.00  0.74           C  
ATOM   4064  CH2 TRP B 499     122.939  99.486  72.007  1.00  0.74           C  
ATOM   4065  N   PHE B 500     116.636 100.030  68.559  1.00  0.72           N  
ATOM   4066  CA  PHE B 500     115.286  99.686  68.217  1.00  0.72           C  
ATOM   4067  C   PHE B 500     114.430 100.901  68.409  1.00  0.72           C  
ATOM   4068  O   PHE B 500     114.711 101.700  69.279  1.00  0.72           O  
ATOM   4069  CB  PHE B 500     114.783  98.500  69.097  1.00  0.72           C  
ATOM   4070  CG  PHE B 500     113.570  97.822  68.537  1.00  0.72           C  
ATOM   4071  CD1 PHE B 500     113.555  97.408  67.201  1.00  0.72           C  
ATOM   4072  CD2 PHE B 500     112.427  97.608  69.321  1.00  0.72           C  
ATOM   4073  CE1 PHE B 500     112.431  96.793  66.659  1.00  0.72           C  
ATOM   4074  CE2 PHE B 500     111.293  96.984  68.785  1.00  0.72           C  
ATOM   4075  CZ  PHE B 500     111.297  96.576  67.450  1.00  0.72           C  
ATOM   4076  N   ASN B 501     113.375 101.058  67.613  1.00  0.66           N  
ATOM   4077  CA  ASN B 501     112.330 102.037  67.868  1.00  0.66           C  
ATOM   4078  C   ASN B 501     112.692 103.476  67.796  1.00  0.66           C  
ATOM   4079  O   ASN B 501     112.710 104.161  68.792  1.00  0.66           O  
ATOM   4080  CB  ASN B 501     111.476 101.718  69.080  1.00  0.66           C  
ATOM   4081  CG  ASN B 501     110.783 100.380  68.962  1.00  0.66           C  
ATOM   4082  OD1 ASN B 501     110.352  99.787  69.950  1.00  0.66           O  
ATOM   4083  ND2 ASN B 501     110.617  99.860  67.727  1.00  0.66           N  
ATOM   4084  N   MET B 502     112.901 103.937  66.562  1.00  0.73           N  
ATOM   4085  CA  MET B 502     112.639 105.262  66.097  1.00  0.73           C  
ATOM   4086  C   MET B 502     111.273 105.427  65.471  1.00  0.73           C  
ATOM   4087  O   MET B 502     110.627 104.469  65.054  1.00  0.73           O  
ATOM   4088  CB  MET B 502     113.829 105.756  65.294  1.00  0.73           C  
ATOM   4089  CG  MET B 502     115.166 105.951  66.034  1.00  0.73           C  
ATOM   4090  SD  MET B 502     116.007 104.400  66.430  1.00  0.73           S  
ATOM   4091  CE  MET B 502     117.584 105.111  66.919  1.00  0.73           C  
ATOM   4092  N   TYR B 503     110.757 106.671  65.436  1.00  0.69           N  
ATOM   4093  CA  TYR B 503     109.527 106.972  64.762  1.00  0.69           C  
ATOM   4094  C   TYR B 503     109.705 106.808  63.266  1.00  0.69           C  
ATOM   4095  O   TYR B 503     110.576 107.412  62.641  1.00  0.69           O  
ATOM   4096  CB  TYR B 503     108.987 108.364  65.175  1.00  0.69           C  
ATOM   4097  CG  TYR B 503     108.237 108.406  66.491  1.00  0.69           C  
ATOM   4098  CD1 TYR B 503     107.705 107.257  67.125  1.00  0.69           C  
ATOM   4099  CD2 TYR B 503     107.935 109.668  67.055  1.00  0.69           C  
ATOM   4100  CE1 TYR B 503     106.944 107.396  68.288  1.00  0.69           C  
ATOM   4101  CE2 TYR B 503     107.218 109.774  68.257  1.00  0.69           C  
ATOM   4102  CZ  TYR B 503     106.764 108.629  68.884  1.00  0.69           C  
ATOM   4103  OH  TYR B 503     106.013 108.736  70.060  1.00  0.69           O  
ATOM   4104  N   GLY B 504     108.938 105.853  62.703  1.00  0.74           N  
ATOM   4105  CA  GLY B 504     109.165 105.340  61.366  1.00  0.74           C  
ATOM   4106  C   GLY B 504     108.888 106.271  60.238  1.00  0.74           C  
ATOM   4107  O   GLY B 504     107.966 107.074  60.324  1.00  0.74           O  
ATOM   4108  N   ALA B 505     109.589 106.166  59.091  1.00  0.74           N  
ATOM   4109  CA  ALA B 505     109.149 107.012  58.002  1.00  0.74           C  
ATOM   4110  C   ALA B 505     107.724 106.713  57.486  1.00  0.74           C  
ATOM   4111  O   ALA B 505     107.370 105.573  57.208  1.00  0.74           O  
ATOM   4112  CB  ALA B 505     110.184 106.941  56.893  1.00  0.74           C  
ATOM   4113  N   THR B 506     106.843 107.732  57.388  1.00  0.68           N  
ATOM   4114  CA  THR B 506     105.459 107.564  56.920  1.00  0.68           C  
ATOM   4115  C   THR B 506     105.325 108.284  55.609  1.00  0.68           C  
ATOM   4116  O   THR B 506     106.281 108.948  55.211  1.00  0.68           O  
ATOM   4117  CB  THR B 506     104.377 108.164  57.833  1.00  0.68           C  
ATOM   4118  OG1 THR B 506     104.576 109.553  58.058  1.00  0.68           O  
ATOM   4119  CG2 THR B 506     104.424 107.440  59.174  1.00  0.68           C  
ATOM   4120  N   PRO B 507     104.213 108.227  54.882  1.00  0.70           N  
ATOM   4121  CA  PRO B 507     104.023 109.055  53.707  1.00  0.70           C  
ATOM   4122  C   PRO B 507     104.254 110.507  53.814  1.00  0.70           C  
ATOM   4123  O   PRO B 507     105.039 111.054  53.044  1.00  0.70           O  
ATOM   4124  CB  PRO B 507     102.570 108.757  53.264  1.00  0.70           C  
ATOM   4125  CG  PRO B 507     102.339 107.319  53.710  1.00  0.70           C  
ATOM   4126  CD  PRO B 507     103.279 107.104  54.896  1.00  0.70           C  
ATOM   4127  N   GLY B 508     103.592 111.145  54.776  1.00  0.73           N  
ATOM   4128  CA  GLY B 508     103.622 112.582  54.887  1.00  0.73           C  
ATOM   4129  C   GLY B 508     104.948 113.107  55.358  1.00  0.73           C  
ATOM   4130  O   GLY B 508     105.365 114.194  54.970  1.00  0.73           O  
ATOM   4131  N   SER B 509     105.678 112.325  56.181  1.00  0.68           N  
ATOM   4132  CA  SER B 509     107.026 112.679  56.600  1.00  0.68           C  
ATOM   4133  C   SER B 509     108.012 112.695  55.463  1.00  0.68           C  
ATOM   4134  O   SER B 509     108.816 113.617  55.361  1.00  0.68           O  
ATOM   4135  CB  SER B 509     107.607 111.757  57.696  1.00  0.68           C  
ATOM   4136  OG  SER B 509     106.798 111.892  58.856  1.00  0.68           O  
ATOM   4137  N   VAL B 510     107.943 111.698  54.549  1.00  0.75           N  
ATOM   4138  CA  VAL B 510     108.717 111.691  53.317  1.00  0.75           C  
ATOM   4139  C   VAL B 510     108.333 112.821  52.384  1.00  0.75           C  
ATOM   4140  O   VAL B 510     109.209 113.516  51.879  1.00  0.75           O  
ATOM   4141  CB  VAL B 510     108.599 110.369  52.587  1.00  0.75           C  
ATOM   4142  CG1 VAL B 510     109.351 110.425  51.235  1.00  0.75           C  
ATOM   4143  CG2 VAL B 510     109.211 109.269  53.476  1.00  0.75           C  
ATOM   4144  N   GLU B 511     107.018 113.101  52.196  1.00  0.70           N  
ATOM   4145  CA  GLU B 511     106.557 114.236  51.404  1.00  0.70           C  
ATOM   4146  C   GLU B 511     107.069 115.557  51.946  1.00  0.70           C  
ATOM   4147  O   GLU B 511     107.488 116.426  51.187  1.00  0.70           O  
ATOM   4148  CB  GLU B 511     105.008 114.329  51.351  1.00  0.70           C  
ATOM   4149  CG  GLU B 511     104.360 113.207  50.516  1.00  0.70           C  
ATOM   4150  CD  GLU B 511     102.844 113.181  50.505  1.00  0.70           C  
ATOM   4151  OE1 GLU B 511     102.197 113.987  51.214  1.00  0.70           O  
ATOM   4152  OE2 GLU B 511     102.362 112.258  49.774  1.00  0.70           O  
ATOM   4153  N   GLY B 512     107.075 115.715  53.292  1.00  0.73           N  
ATOM   4154  CA  GLY B 512     107.540 116.911  53.986  1.00  0.73           C  
ATOM   4155  C   GLY B 512     109.027 117.101  53.977  1.00  0.73           C  
ATOM   4156  O   GLY B 512     109.501 118.219  53.816  1.00  0.73           O  
ATOM   4157  N   HIS B 513     109.807 116.012  54.088  1.00  0.72           N  
ATOM   4158  CA  HIS B 513     111.264 116.010  54.005  1.00  0.72           C  
ATOM   4159  C   HIS B 513     111.775 116.470  52.639  1.00  0.72           C  
ATOM   4160  O   HIS B 513     112.854 117.043  52.510  1.00  0.72           O  
ATOM   4161  CB  HIS B 513     111.791 114.576  54.312  1.00  0.72           C  
ATOM   4162  CG  HIS B 513     113.266 114.392  54.241  1.00  0.72           C  
ATOM   4163  ND1 HIS B 513     114.052 114.958  55.209  1.00  0.72           N  
ATOM   4164  CD2 HIS B 513     114.036 113.859  53.263  1.00  0.72           C  
ATOM   4165  CE1 HIS B 513     115.286 114.792  54.803  1.00  0.72           C  
ATOM   4166  NE2 HIS B 513     115.337 114.123  53.623  1.00  0.72           N  
ATOM   4167  N   GLU B 514     110.985 116.243  51.573  1.00  0.71           N  
ATOM   4168  CA  GLU B 514     111.323 116.644  50.224  1.00  0.71           C  
ATOM   4169  C   GLU B 514     110.594 117.918  49.793  1.00  0.71           C  
ATOM   4170  O   GLU B 514     110.807 118.409  48.688  1.00  0.71           O  
ATOM   4171  CB  GLU B 514     110.948 115.500  49.239  1.00  0.71           C  
ATOM   4172  CG  GLU B 514     111.785 114.203  49.406  1.00  0.71           C  
ATOM   4173  CD  GLU B 514     111.394 113.021  48.503  1.00  0.71           C  
ATOM   4174  OE1 GLU B 514     110.351 113.040  47.791  1.00  0.71           O  
ATOM   4175  OE2 GLU B 514     112.176 112.032  48.485  1.00  0.71           O  
ATOM   4176  N   SER B 515     109.740 118.523  50.649  1.00  0.69           N  
ATOM   4177  CA  SER B 515     109.000 119.734  50.283  1.00  0.69           C  
ATOM   4178  C   SER B 515     109.366 120.919  51.130  1.00  0.69           C  
ATOM   4179  O   SER B 515     109.420 122.050  50.646  1.00  0.69           O  
ATOM   4180  CB  SER B 515     107.452 119.577  50.415  1.00  0.69           C  
ATOM   4181  OG  SER B 515     106.971 119.438  51.755  1.00  0.69           O  
ATOM   4182  N   ARG B 516     109.614 120.707  52.435  1.00  0.67           N  
ATOM   4183  CA  ARG B 516     109.968 121.770  53.326  1.00  0.67           C  
ATOM   4184  C   ARG B 516     111.334 122.349  53.018  1.00  0.67           C  
ATOM   4185  O   ARG B 516     112.300 121.645  52.739  1.00  0.67           O  
ATOM   4186  CB  ARG B 516     109.928 121.315  54.793  1.00  0.67           C  
ATOM   4187  CG  ARG B 516     108.529 120.963  55.334  1.00  0.67           C  
ATOM   4188  CD  ARG B 516     108.570 120.294  56.709  1.00  0.67           C  
ATOM   4189  NE  ARG B 516     109.167 121.260  57.705  1.00  0.67           N  
ATOM   4190  CZ  ARG B 516     108.462 122.057  58.511  1.00  0.67           C  
ATOM   4191  NH1 ARG B 516     109.099 122.849  59.366  1.00  0.67           N  
ATOM   4192  NH2 ARG B 516     107.136 122.108  58.402  1.00  0.67           N  
ATOM   4193  N   LYS B 517     111.458 123.684  53.106  1.00  0.72           N  
ATOM   4194  CA  LYS B 517     112.702 124.387  52.884  1.00  0.72           C  
ATOM   4195  C   LYS B 517     113.805 123.987  53.864  1.00  0.72           C  
ATOM   4196  O   LYS B 517     114.960 123.824  53.460  1.00  0.72           O  
ATOM   4197  CB  LYS B 517     112.459 125.907  52.991  1.00  0.72           C  
ATOM   4198  CG  LYS B 517     111.648 126.461  51.815  1.00  0.72           C  
ATOM   4199  CD  LYS B 517     111.343 127.953  51.970  1.00  0.72           C  
ATOM   4200  CE  LYS B 517     110.541 128.531  50.804  1.00  0.72           C  
ATOM   4201  NZ  LYS B 517     110.241 129.961  51.035  1.00  0.72           N  
ATOM   4202  N   ASP B 518     113.435 123.781  55.156  1.00  0.68           N  
ATOM   4203  CA  ASP B 518     114.289 123.327  56.232  1.00  0.68           C  
ATOM   4204  C   ASP B 518     114.561 121.827  56.191  1.00  0.68           C  
ATOM   4205  O   ASP B 518     115.385 121.330  56.959  1.00  0.68           O  
ATOM   4206  CB  ASP B 518     113.680 123.699  57.641  1.00  0.68           C  
ATOM   4207  CG  ASP B 518     112.333 123.052  58.010  1.00  0.68           C  
ATOM   4208  OD1 ASP B 518     111.781 122.299  57.172  1.00  0.68           O  
ATOM   4209  OD2 ASP B 518     111.800 123.259  59.131  1.00  0.68           O  
ATOM   4210  N   GLY B 519     113.828 121.055  55.357  1.00  0.73           N  
ATOM   4211  CA  GLY B 519     114.071 119.632  55.147  1.00  0.73           C  
ATOM   4212  C   GLY B 519     113.655 118.778  56.307  1.00  0.73           C  
ATOM   4213  O   GLY B 519     114.037 117.623  56.405  1.00  0.73           O  
ATOM   4214  N   LEU B 520     112.917 119.329  57.286  1.00  0.72           N  
ATOM   4215  CA  LEU B 520     112.460 118.537  58.406  1.00  0.72           C  
ATOM   4216  C   LEU B 520     111.444 117.463  58.031  1.00  0.72           C  
ATOM   4217  O   LEU B 520     110.447 117.737  57.372  1.00  0.72           O  
ATOM   4218  CB  LEU B 520     111.888 119.501  59.474  1.00  0.72           C  
ATOM   4219  CG  LEU B 520     111.508 118.828  60.781  1.00  0.72           C  
ATOM   4220  CD1 LEU B 520     112.772 118.482  61.494  1.00  0.72           C  
ATOM   4221  CD2 LEU B 520     110.679 119.686  61.734  1.00  0.72           C  
ATOM   4222  N   ALA B 521     111.616 116.201  58.468  1.00  0.79           N  
ATOM   4223  CA  ALA B 521     110.640 115.163  58.198  1.00  0.79           C  
ATOM   4224  C   ALA B 521     109.489 115.205  59.193  1.00  0.79           C  
ATOM   4225  O   ALA B 521     109.317 114.349  60.061  1.00  0.79           O  
ATOM   4226  CB  ALA B 521     111.329 113.792  58.199  1.00  0.79           C  
ATOM   4227  N   LYS B 522     108.675 116.262  59.095  1.00  0.71           N  
ATOM   4228  CA  LYS B 522     107.585 116.532  59.988  1.00  0.71           C  
ATOM   4229  C   LYS B 522     106.333 116.557  59.190  1.00  0.71           C  
ATOM   4230  O   LYS B 522     106.313 117.056  58.069  1.00  0.71           O  
ATOM   4231  CB  LYS B 522     107.754 117.915  60.656  1.00  0.71           C  
ATOM   4232  CG  LYS B 522     106.672 118.278  61.682  1.00  0.71           C  
ATOM   4233  CD  LYS B 522     106.940 119.612  62.380  1.00  0.71           C  
ATOM   4234  CE  LYS B 522     105.847 119.988  63.378  1.00  0.71           C  
ATOM   4235  NZ  LYS B 522     106.158 121.278  64.031  1.00  0.71           N  
ATOM   4236  N   ASN B 523     105.238 116.037  59.744  1.00  0.64           N  
ATOM   4237  CA  ASN B 523     103.963 116.143  59.100  1.00  0.64           C  
ATOM   4238  C   ASN B 523     103.352 117.517  59.252  1.00  0.64           C  
ATOM   4239  O   ASN B 523     103.026 117.891  60.378  1.00  0.64           O  
ATOM   4240  CB  ASN B 523     102.985 115.188  59.726  1.00  0.64           C  
ATOM   4241  CG  ASN B 523     103.464 113.829  59.337  1.00  0.64           C  
ATOM   4242  OD1 ASN B 523     104.212 113.216  60.081  1.00  0.64           O  
ATOM   4243  ND2 ASN B 523     103.027 113.351  58.162  1.00  0.64           N  
ATOM   4244  N   PRO B 524     103.144 118.293  58.209  1.00  0.50           N  
ATOM   4245  CA  PRO B 524     102.798 119.703  58.335  1.00  0.50           C  
ATOM   4246  C   PRO B 524     101.413 119.907  58.887  1.00  0.50           C  
ATOM   4247  O   PRO B 524     101.218 120.795  59.707  1.00  0.50           O  
ATOM   4248  CB  PRO B 524     102.903 120.237  56.893  1.00  0.50           C  
ATOM   4249  CG  PRO B 524     102.895 119.002  55.975  1.00  0.50           C  
ATOM   4250  CD  PRO B 524     103.466 117.899  56.839  1.00  0.50           C  
ATOM   4251  N   ARG B 525     100.444 119.088  58.456  1.00  0.20           N  
ATOM   4252  CA  ARG B 525      99.072 119.208  58.891  1.00  0.20           C  
ATOM   4253  C   ARG B 525      98.798 118.454  60.190  1.00  0.20           C  
ATOM   4254  O   ARG B 525      97.723 118.592  60.760  1.00  0.20           O  
ATOM   4255  CB  ARG B 525      98.116 118.646  57.798  1.00  0.20           C  
ATOM   4256  CG  ARG B 525      98.079 119.470  56.498  1.00  0.20           C  
ATOM   4257  CD  ARG B 525      97.136 118.890  55.443  1.00  0.20           C  
ATOM   4258  NE  ARG B 525      97.204 119.773  54.237  1.00  0.20           N  
ATOM   4259  CZ  ARG B 525      96.522 119.563  53.104  1.00  0.20           C  
ATOM   4260  NH1 ARG B 525      96.653 120.417  52.092  1.00  0.20           N  
ATOM   4261  NH2 ARG B 525      95.714 118.520  52.962  1.00  0.20           N  
ATOM   4262  N   THR B 526      99.754 117.637  60.680  1.00  0.65           N  
ATOM   4263  CA  THR B 526      99.482 116.672  61.751  1.00  0.65           C  
ATOM   4264  C   THR B 526     100.395 116.857  62.952  1.00  0.65           C  
ATOM   4265  O   THR B 526      99.945 116.832  64.092  1.00  0.65           O  
ATOM   4266  CB  THR B 526      99.769 115.254  61.254  1.00  0.65           C  
ATOM   4267  OG1 THR B 526      98.960 114.899  60.146  1.00  0.65           O  
ATOM   4268  CG2 THR B 526      99.721 114.123  62.295  1.00  0.65           C  
ATOM   4269  N   GLY B 527     101.729 117.044  62.758  1.00  0.70           N  
ATOM   4270  CA  GLY B 527     102.693 117.079  63.862  1.00  0.70           C  
ATOM   4271  C   GLY B 527     103.537 115.858  64.086  1.00  0.70           C  
ATOM   4272  O   GLY B 527     104.470 115.931  64.880  1.00  0.70           O  
ATOM   4273  N   TYR B 528     103.267 114.724  63.402  1.00  0.69           N  
ATOM   4274  CA  TYR B 528     104.060 113.522  63.474  1.00  0.69           C  
ATOM   4275  C   TYR B 528     105.467 113.773  62.903  1.00  0.69           C  
ATOM   4276  O   TYR B 528     105.701 114.520  61.962  1.00  0.69           O  
ATOM   4277  CB  TYR B 528     103.253 112.255  62.959  1.00  0.69           C  
ATOM   4278  CG  TYR B 528     104.242 111.142  62.730  1.00  0.69           C  
ATOM   4279  CD1 TYR B 528     104.902 110.650  63.870  1.00  0.69           C  
ATOM   4280  CD2 TYR B 528     104.681 110.711  61.450  1.00  0.69           C  
ATOM   4281  CE1 TYR B 528     106.067 109.910  63.766  1.00  0.69           C  
ATOM   4282  CE2 TYR B 528     105.837 109.930  61.339  1.00  0.69           C  
ATOM   4283  CZ  TYR B 528     106.514 109.569  62.499  1.00  0.69           C  
ATOM   4284  OH  TYR B 528     107.367 108.505  62.419  1.00  0.69           O  
ATOM   4285  N   GLN B 529     106.473 113.220  63.564  1.00  0.71           N  
ATOM   4286  CA  GLN B 529     107.824 113.390  63.184  1.00  0.71           C  
ATOM   4287  C   GLN B 529     108.483 112.050  62.970  1.00  0.71           C  
ATOM   4288  O   GLN B 529     108.485 111.215  63.864  1.00  0.71           O  
ATOM   4289  CB  GLN B 529     108.406 114.135  64.392  1.00  0.71           C  
ATOM   4290  CG  GLN B 529     109.884 113.883  64.575  1.00  0.71           C  
ATOM   4291  CD  GLN B 529     110.713 114.645  63.587  1.00  0.71           C  
ATOM   4292  OE1 GLN B 529     111.817 114.145  63.541  1.00  0.71           O  
ATOM   4293  NE2 GLN B 529     110.287 115.680  62.819  1.00  0.71           N  
ATOM   4294  N   ALA B 530     109.141 111.827  61.820  1.00  0.77           N  
ATOM   4295  CA  ALA B 530     109.955 110.644  61.645  1.00  0.77           C  
ATOM   4296  C   ALA B 530     111.400 110.870  62.050  1.00  0.77           C  
ATOM   4297  O   ALA B 530     111.969 111.937  61.886  1.00  0.77           O  
ATOM   4298  CB  ALA B 530     109.931 110.194  60.178  1.00  0.77           C  
ATOM   4299  N   MET B 531     112.073 109.837  62.551  1.00  0.72           N  
ATOM   4300  CA  MET B 531     113.474 109.938  62.921  1.00  0.72           C  
ATOM   4301  C   MET B 531     114.421 109.440  61.855  1.00  0.72           C  
ATOM   4302  O   MET B 531     115.638 109.406  62.046  1.00  0.72           O  
ATOM   4303  CB  MET B 531     113.645 108.988  64.082  1.00  0.72           C  
ATOM   4304  CG  MET B 531     113.071 109.451  65.421  1.00  0.72           C  
ATOM   4305  SD  MET B 531     113.971 110.868  66.079  1.00  0.72           S  
ATOM   4306  CE  MET B 531     112.747 112.072  65.531  1.00  0.72           C  
ATOM   4307  N   PHE B 532     113.877 109.050  60.697  1.00  0.74           N  
ATOM   4308  CA  PHE B 532     114.657 108.656  59.546  1.00  0.74           C  
ATOM   4309  C   PHE B 532     114.247 109.542  58.409  1.00  0.74           C  
ATOM   4310  O   PHE B 532     113.132 110.052  58.397  1.00  0.74           O  
ATOM   4311  CB  PHE B 532     114.410 107.207  59.058  1.00  0.74           C  
ATOM   4312  CG  PHE B 532     114.430 106.244  60.183  1.00  0.74           C  
ATOM   4313  CD1 PHE B 532     113.268 106.047  60.946  1.00  0.74           C  
ATOM   4314  CD2 PHE B 532     115.592 105.519  60.477  1.00  0.74           C  
ATOM   4315  CE1 PHE B 532     113.260 105.110  61.972  1.00  0.74           C  
ATOM   4316  CE2 PHE B 532     115.584 104.573  61.500  1.00  0.74           C  
ATOM   4317  CZ  PHE B 532     114.413 104.362  62.219  1.00  0.74           C  
ATOM   4318  N   ARG B 533     115.135 109.743  57.414  1.00  0.72           N  
ATOM   4319  CA  ARG B 533     114.743 110.391  56.176  1.00  0.72           C  
ATOM   4320  C   ARG B 533     113.808 109.513  55.355  1.00  0.72           C  
ATOM   4321  O   ARG B 533     112.728 109.928  54.946  1.00  0.72           O  
ATOM   4322  CB  ARG B 533     115.985 110.673  55.300  1.00  0.72           C  
ATOM   4323  CG  ARG B 533     117.004 111.621  55.952  1.00  0.72           C  
ATOM   4324  CD  ARG B 533     118.299 111.820  55.166  1.00  0.72           C  
ATOM   4325  NE  ARG B 533     117.943 112.559  53.928  1.00  0.72           N  
ATOM   4326  CZ  ARG B 533     118.801 112.835  52.937  1.00  0.72           C  
ATOM   4327  NH1 ARG B 533     120.041 112.375  52.979  1.00  0.72           N  
ATOM   4328  NH2 ARG B 533     118.453 113.548  51.867  1.00  0.72           N  
ATOM   4329  N   SER B 534     114.181 108.236  55.163  1.00  0.78           N  
ATOM   4330  CA  SER B 534     113.331 107.253  54.530  1.00  0.78           C  
ATOM   4331  C   SER B 534     113.486 105.949  55.260  1.00  0.78           C  
ATOM   4332  O   SER B 534     114.528 105.686  55.863  1.00  0.78           O  
ATOM   4333  CB  SER B 534     113.658 107.027  53.029  1.00  0.78           C  
ATOM   4334  OG  SER B 534     115.014 106.656  52.801  1.00  0.78           O  
ATOM   4335  N   GLY B 535     112.434 105.104  55.232  1.00  0.78           N  
ATOM   4336  CA  GLY B 535     112.413 103.801  55.868  1.00  0.78           C  
ATOM   4337  C   GLY B 535     112.471 103.781  57.365  1.00  0.78           C  
ATOM   4338  O   GLY B 535     112.312 104.783  58.053  1.00  0.78           O  
ATOM   4339  N   SER B 536     112.645 102.586  57.937  1.00  0.77           N  
ATOM   4340  CA  SER B 536     112.753 102.445  59.370  1.00  0.77           C  
ATOM   4341  C   SER B 536     113.601 101.239  59.627  1.00  0.77           C  
ATOM   4342  O   SER B 536     113.792 100.415  58.743  1.00  0.77           O  
ATOM   4343  CB  SER B 536     111.354 102.214  60.024  1.00  0.77           C  
ATOM   4344  OG  SER B 536     111.417 101.963  61.435  1.00  0.77           O  
ATOM   4345  N   HIS B 537     114.078 101.049  60.875  1.00  0.75           N  
ATOM   4346  CA  HIS B 537     114.795  99.853  61.337  1.00  0.75           C  
ATOM   4347  C   HIS B 537     113.963  98.579  61.164  1.00  0.75           C  
ATOM   4348  O   HIS B 537     114.503  97.479  61.147  1.00  0.75           O  
ATOM   4349  CB  HIS B 537     115.261  99.965  62.826  1.00  0.75           C  
ATOM   4350  CG  HIS B 537     114.179 100.341  63.782  1.00  0.75           C  
ATOM   4351  ND1 HIS B 537     113.165  99.468  64.098  1.00  0.75           N  
ATOM   4352  CD2 HIS B 537     113.912 101.558  64.294  1.00  0.75           C  
ATOM   4353  CE1 HIS B 537     112.293 100.176  64.771  1.00  0.75           C  
ATOM   4354  NE2 HIS B 537     112.689 101.458  64.894  1.00  0.75           N  
ATOM   4355  N   GLN B 538     112.638  98.711  60.919  1.00  0.74           N  
ATOM   4356  CA  GLN B 538     111.753  97.605  60.624  1.00  0.74           C  
ATOM   4357  C   GLN B 538     111.605  97.330  59.135  1.00  0.74           C  
ATOM   4358  O   GLN B 538     110.739  96.564  58.710  1.00  0.74           O  
ATOM   4359  CB  GLN B 538     110.335  97.854  61.191  1.00  0.74           C  
ATOM   4360  CG  GLN B 538     110.264  98.009  62.730  1.00  0.74           C  
ATOM   4361  CD  GLN B 538     110.720  96.790  63.536  1.00  0.74           C  
ATOM   4362  OE1 GLN B 538     111.773  96.173  63.378  1.00  0.74           O  
ATOM   4363  NE2 GLN B 538     109.881  96.394  64.511  1.00  0.74           N  
ATOM   4364  N   SER B 539     112.465  97.909  58.284  1.00  0.77           N  
ATOM   4365  CA  SER B 539     112.475  97.618  56.860  1.00  0.77           C  
ATOM   4366  C   SER B 539     113.277  96.386  56.527  1.00  0.77           C  
ATOM   4367  O   SER B 539     113.139  95.823  55.446  1.00  0.77           O  
ATOM   4368  CB  SER B 539     113.107  98.775  56.055  1.00  0.77           C  
ATOM   4369  OG  SER B 539     112.372  99.980  56.259  1.00  0.77           O  
ATOM   4370  N   ALA B 540     114.114  95.904  57.462  1.00  0.78           N  
ATOM   4371  CA  ALA B 540     114.963  94.758  57.225  1.00  0.78           C  
ATOM   4372  C   ALA B 540     114.629  93.604  58.139  1.00  0.78           C  
ATOM   4373  O   ALA B 540     115.437  92.710  58.327  1.00  0.78           O  
ATOM   4374  CB  ALA B 540     116.452  95.163  57.327  1.00  0.78           C  
ATOM   4375  N   THR B 541     113.401  93.535  58.677  1.00  0.76           N  
ATOM   4376  CA  THR B 541     113.079  92.588  59.744  1.00  0.76           C  
ATOM   4377  C   THR B 541     111.900  91.759  59.292  1.00  0.76           C  
ATOM   4378  O   THR B 541     111.219  92.116  58.335  1.00  0.76           O  
ATOM   4379  CB  THR B 541     112.764  93.304  61.055  1.00  0.76           C  
ATOM   4380  OG1 THR B 541     112.506  92.433  62.139  1.00  0.76           O  
ATOM   4381  CG2 THR B 541     111.479  94.093  60.890  1.00  0.76           C  
ATOM   4382  N   ARG B 542     111.632  90.616  59.941  1.00  0.67           N  
ATOM   4383  CA  ARG B 542     110.581  89.705  59.545  1.00  0.67           C  
ATOM   4384  C   ARG B 542     110.074  88.908  60.717  1.00  0.67           C  
ATOM   4385  O   ARG B 542     110.764  88.712  61.712  1.00  0.67           O  
ATOM   4386  CB  ARG B 542     111.133  88.748  58.465  1.00  0.67           C  
ATOM   4387  CG  ARG B 542     110.317  87.514  58.126  1.00  0.67           C  
ATOM   4388  CD  ARG B 542     110.820  86.589  57.029  1.00  0.67           C  
ATOM   4389  NE  ARG B 542     109.631  85.709  56.776  1.00  0.67           N  
ATOM   4390  CZ  ARG B 542     108.519  86.166  56.182  1.00  0.67           C  
ATOM   4391  NH1 ARG B 542     108.507  87.316  55.533  1.00  0.67           N  
ATOM   4392  NH2 ARG B 542     107.419  85.420  56.122  1.00  0.67           N  
ATOM   4393  N   GLY B 543     108.827  88.409  60.605  1.00  0.73           N  
ATOM   4394  CA  GLY B 543     108.300  87.394  61.488  1.00  0.73           C  
ATOM   4395  C   GLY B 543     108.679  85.975  61.122  1.00  0.73           C  
ATOM   4396  O   GLY B 543     108.617  85.554  59.972  1.00  0.73           O  
ATOM   4397  N   TRP B 544     109.032  85.168  62.137  1.00  0.69           N  
ATOM   4398  CA  TRP B 544     109.317  83.768  61.981  1.00  0.69           C  
ATOM   4399  C   TRP B 544     108.378  82.981  62.871  1.00  0.69           C  
ATOM   4400  O   TRP B 544     108.293  83.229  64.069  1.00  0.69           O  
ATOM   4401  CB  TRP B 544     110.788  83.479  62.377  1.00  0.69           C  
ATOM   4402  CG  TRP B 544     111.811  84.106  61.432  1.00  0.69           C  
ATOM   4403  CD1 TRP B 544     112.426  85.328  61.506  1.00  0.69           C  
ATOM   4404  CD2 TRP B 544     112.202  83.541  60.170  1.00  0.69           C  
ATOM   4405  NE1 TRP B 544     113.232  85.521  60.398  1.00  0.69           N  
ATOM   4406  CE2 TRP B 544     113.108  84.435  59.571  1.00  0.69           C  
ATOM   4407  CE3 TRP B 544     111.842  82.363  59.541  1.00  0.69           C  
ATOM   4408  CZ2 TRP B 544     113.707  84.133  58.358  1.00  0.69           C  
ATOM   4409  CZ3 TRP B 544     112.309  82.139  58.239  1.00  0.69           C  
ATOM   4410  CH2 TRP B 544     113.279  82.986  57.676  1.00  0.69           C  
ATOM   4411  N   LEU B 545     107.646  82.014  62.294  1.00  0.74           N  
ATOM   4412  CA  LEU B 545     106.728  81.158  62.996  1.00  0.74           C  
ATOM   4413  C   LEU B 545     107.471  79.924  63.416  1.00  0.74           C  
ATOM   4414  O   LEU B 545     107.829  79.067  62.615  1.00  0.74           O  
ATOM   4415  CB  LEU B 545     105.576  80.728  62.088  1.00  0.74           C  
ATOM   4416  CG  LEU B 545     104.567  81.839  61.800  1.00  0.74           C  
ATOM   4417  CD1 LEU B 545     103.512  81.291  60.872  1.00  0.74           C  
ATOM   4418  CD2 LEU B 545     103.791  82.433  62.973  1.00  0.74           C  
ATOM   4419  N   LYS B 546     107.781  79.835  64.711  1.00  0.73           N  
ATOM   4420  CA  LYS B 546     108.502  78.710  65.240  1.00  0.73           C  
ATOM   4421  C   LYS B 546     107.602  77.487  65.456  1.00  0.73           C  
ATOM   4422  O   LYS B 546     106.621  77.616  66.186  1.00  0.73           O  
ATOM   4423  CB  LYS B 546     109.130  79.131  66.576  1.00  0.73           C  
ATOM   4424  CG  LYS B 546     109.965  78.060  67.289  1.00  0.73           C  
ATOM   4425  CD  LYS B 546     111.307  77.727  66.612  1.00  0.73           C  
ATOM   4426  CE  LYS B 546     112.326  76.969  67.491  1.00  0.73           C  
ATOM   4427  NZ  LYS B 546     113.577  76.550  66.827  1.00  0.73           N  
ATOM   4428  N   PRO B 547     107.886  76.291  64.928  1.00  0.72           N  
ATOM   4429  CA  PRO B 547     107.166  75.059  65.260  1.00  0.72           C  
ATOM   4430  C   PRO B 547     107.215  74.672  66.728  1.00  0.72           C  
ATOM   4431  O   PRO B 547     106.250  74.160  67.280  1.00  0.72           O  
ATOM   4432  CB  PRO B 547     107.873  73.976  64.410  1.00  0.72           C  
ATOM   4433  CG  PRO B 547     108.500  74.743  63.237  1.00  0.72           C  
ATOM   4434  CD  PRO B 547     108.874  76.075  63.871  1.00  0.72           C  
ATOM   4435  N   THR B 548     108.348  74.937  67.386  1.00  0.74           N  
ATOM   4436  CA  THR B 548     108.619  74.659  68.797  1.00  0.74           C  
ATOM   4437  C   THR B 548     107.787  75.521  69.719  1.00  0.74           C  
ATOM   4438  O   THR B 548     107.543  75.173  70.871  1.00  0.74           O  
ATOM   4439  CB  THR B 548     110.081  74.963  69.075  1.00  0.74           C  
ATOM   4440  OG1 THR B 548     110.853  74.089  68.261  1.00  0.74           O  
ATOM   4441  CG2 THR B 548     110.602  74.762  70.476  1.00  0.74           C  
ATOM   4442  N   TRP B 549     107.274  76.674  69.230  1.00  0.71           N  
ATOM   4443  CA  TRP B 549     106.522  77.584  70.067  1.00  0.71           C  
ATOM   4444  C   TRP B 549     105.036  77.394  69.910  1.00  0.71           C  
ATOM   4445  O   TRP B 549     104.250  78.145  70.478  1.00  0.71           O  
ATOM   4446  CB  TRP B 549     106.874  79.068  69.754  1.00  0.71           C  
ATOM   4447  CG  TRP B 549     108.180  79.572  70.366  1.00  0.71           C  
ATOM   4448  CD1 TRP B 549     109.195  80.291  69.789  1.00  0.71           C  
ATOM   4449  CD2 TRP B 549     108.542  79.414  71.755  1.00  0.71           C  
ATOM   4450  NE1 TRP B 549     110.214  80.497  70.689  1.00  0.71           N  
ATOM   4451  CE2 TRP B 549     109.821  79.992  71.912  1.00  0.71           C  
ATOM   4452  CE3 TRP B 549     107.878  78.843  72.846  1.00  0.71           C  
ATOM   4453  CZ2 TRP B 549     110.450  79.997  73.151  1.00  0.71           C  
ATOM   4454  CZ3 TRP B 549     108.529  78.822  74.084  1.00  0.71           C  
ATOM   4455  CH2 TRP B 549     109.796  79.398  74.240  1.00  0.71           C  
ATOM   4456  N   MET B 550     104.608  76.366  69.156  1.00  0.70           N  
ATOM   4457  CA  MET B 550     103.220  76.183  68.802  1.00  0.70           C  
ATOM   4458  C   MET B 550     102.727  74.794  69.144  1.00  0.70           C  
ATOM   4459  O   MET B 550     101.906  74.215  68.441  1.00  0.70           O  
ATOM   4460  CB  MET B 550     102.939  76.486  67.334  1.00  0.70           C  
ATOM   4461  CG  MET B 550     103.186  77.941  66.951  1.00  0.70           C  
ATOM   4462  SD  MET B 550     103.241  78.035  65.165  1.00  0.70           S  
ATOM   4463  CE  MET B 550     103.711  79.758  65.083  1.00  0.70           C  
ATOM   4464  N   THR B 551     103.222  74.238  70.264  1.00  0.73           N  
ATOM   4465  CA  THR B 551     102.945  72.863  70.698  1.00  0.73           C  
ATOM   4466  C   THR B 551     101.613  72.736  71.415  1.00  0.73           C  
ATOM   4467  O   THR B 551     101.258  73.631  72.178  1.00  0.73           O  
ATOM   4468  CB  THR B 551     104.021  72.361  71.667  1.00  0.73           C  
ATOM   4469  OG1 THR B 551     105.294  72.470  71.081  1.00  0.73           O  
ATOM   4470  CG2 THR B 551     103.829  70.950  72.206  1.00  0.73           C  
ATOM   4471  N   ASP B 552     100.885  71.604  71.261  1.00  0.72           N  
ATOM   4472  CA  ASP B 552      99.617  71.346  71.937  1.00  0.72           C  
ATOM   4473  C   ASP B 552      99.769  70.429  73.170  1.00  0.72           C  
ATOM   4474  O   ASP B 552      98.853  70.262  73.973  1.00  0.72           O  
ATOM   4475  CB  ASP B 552      98.658  70.662  70.921  1.00  0.72           C  
ATOM   4476  CG  ASP B 552      98.093  71.643  69.902  1.00  0.72           C  
ATOM   4477  OD1 ASP B 552      98.044  72.862  70.216  1.00  0.72           O  
ATOM   4478  OD2 ASP B 552      97.640  71.199  68.813  1.00  0.72           O  
ATOM   4479  N   SER B 553     100.959  69.840  73.391  1.00  0.71           N  
ATOM   4480  CA  SER B 553     101.224  68.834  74.418  1.00  0.71           C  
ATOM   4481  C   SER B 553     102.283  69.268  75.402  1.00  0.71           C  
ATOM   4482  O   SER B 553     102.923  68.451  76.060  1.00  0.71           O  
ATOM   4483  CB  SER B 553     101.642  67.482  73.766  1.00  0.71           C  
ATOM   4484  OG  SER B 553     102.887  67.609  73.074  1.00  0.71           O  
ATOM   4485  N   LEU B 554     102.475  70.587  75.574  1.00  0.72           N  
ATOM   4486  CA  LEU B 554     103.490  71.057  76.481  1.00  0.72           C  
ATOM   4487  C   LEU B 554     102.892  71.301  77.859  1.00  0.72           C  
ATOM   4488  O   LEU B 554     102.257  72.325  78.089  1.00  0.72           O  
ATOM   4489  CB  LEU B 554     104.174  72.330  75.923  1.00  0.72           C  
ATOM   4490  CG  LEU B 554     105.389  72.738  76.774  1.00  0.72           C  
ATOM   4491  CD1 LEU B 554     106.480  71.659  76.845  1.00  0.72           C  
ATOM   4492  CD2 LEU B 554     105.976  74.093  76.355  1.00  0.72           C  
ATOM   4493  N   VAL B 555     103.084  70.348  78.799  1.00  0.69           N  
ATOM   4494  CA  VAL B 555     102.633  70.406  80.187  1.00  0.69           C  
ATOM   4495  C   VAL B 555     103.403  71.433  81.003  1.00  0.69           C  
ATOM   4496  O   VAL B 555     104.395  71.107  81.655  1.00  0.69           O  
ATOM   4497  CB  VAL B 555     102.776  69.040  80.869  1.00  0.69           C  
ATOM   4498  CG1 VAL B 555     102.293  69.065  82.340  1.00  0.69           C  
ATOM   4499  CG2 VAL B 555     101.975  67.985  80.084  1.00  0.69           C  
ATOM   4500  N   ARG B 556     102.980  72.714  80.980  1.00  0.62           N  
ATOM   4501  CA  ARG B 556     103.559  73.776  81.791  1.00  0.62           C  
ATOM   4502  C   ARG B 556     102.507  74.395  82.683  1.00  0.62           C  
ATOM   4503  O   ARG B 556     101.343  74.006  82.721  1.00  0.62           O  
ATOM   4504  CB  ARG B 556     104.273  74.903  80.975  1.00  0.62           C  
ATOM   4505  CG  ARG B 556     105.431  74.407  80.087  1.00  0.62           C  
ATOM   4506  CD  ARG B 556     106.480  73.500  80.746  1.00  0.62           C  
ATOM   4507  NE  ARG B 556     107.547  73.210  79.736  1.00  0.62           N  
ATOM   4508  CZ  ARG B 556     108.527  72.322  79.954  1.00  0.62           C  
ATOM   4509  NH1 ARG B 556     109.446  72.057  79.039  1.00  0.62           N  
ATOM   4510  NH2 ARG B 556     108.603  71.635  81.078  1.00  0.62           N  
ATOM   4511  N   LYS B 557     102.939  75.355  83.510  1.00  0.65           N  
ATOM   4512  CA  LYS B 557     102.071  76.023  84.441  1.00  0.65           C  
ATOM   4513  C   LYS B 557     101.410  77.237  83.829  1.00  0.65           C  
ATOM   4514  O   LYS B 557     102.053  78.047  83.162  1.00  0.65           O  
ATOM   4515  CB  LYS B 557     102.893  76.437  85.681  1.00  0.65           C  
ATOM   4516  CG  LYS B 557     102.127  77.258  86.718  1.00  0.65           C  
ATOM   4517  CD  LYS B 557     103.006  77.927  87.769  1.00  0.65           C  
ATOM   4518  CE  LYS B 557     102.208  78.714  88.814  1.00  0.65           C  
ATOM   4519  NZ  LYS B 557     101.501  79.858  88.196  1.00  0.65           N  
ATOM   4520  N   GLU B 558     100.105  77.424  84.118  1.00  0.66           N  
ATOM   4521  CA  GLU B 558      99.398  78.643  83.816  1.00  0.66           C  
ATOM   4522  C   GLU B 558      99.968  79.861  84.519  1.00  0.66           C  
ATOM   4523  O   GLU B 558     100.333  79.836  85.694  1.00  0.66           O  
ATOM   4524  CB  GLU B 558      97.895  78.551  84.149  1.00  0.66           C  
ATOM   4525  CG  GLU B 558      97.162  77.513  83.295  1.00  0.66           C  
ATOM   4526  CD  GLU B 558      95.668  77.445  83.542  1.00  0.66           C  
ATOM   4527  OE1 GLU B 558      95.176  78.136  84.467  1.00  0.66           O  
ATOM   4528  OE2 GLU B 558      95.022  76.741  82.726  1.00  0.66           O  
ATOM   4529  N   LEU B 559     100.074  81.002  83.810  1.00  0.71           N  
ATOM   4530  CA  LEU B 559     100.704  82.188  84.349  1.00  0.71           C  
ATOM   4531  C   LEU B 559      99.954  82.734  85.530  1.00  0.71           C  
ATOM   4532  O   LEU B 559     100.541  82.995  86.577  1.00  0.71           O  
ATOM   4533  CB  LEU B 559     100.938  83.248  83.235  1.00  0.71           C  
ATOM   4534  CG  LEU B 559     101.886  84.435  83.543  1.00  0.71           C  
ATOM   4535  CD1 LEU B 559     103.248  83.990  84.113  1.00  0.71           C  
ATOM   4536  CD2 LEU B 559     102.142  85.329  82.322  1.00  0.71           C  
ATOM   4537  N   PHE B 560      98.617  82.801  85.417  1.00  0.68           N  
ATOM   4538  CA  PHE B 560      97.843  83.591  86.333  1.00  0.68           C  
ATOM   4539  C   PHE B 560      97.392  82.800  87.542  1.00  0.68           C  
ATOM   4540  O   PHE B 560      97.102  83.354  88.592  1.00  0.68           O  
ATOM   4541  CB  PHE B 560      96.609  84.179  85.592  1.00  0.68           C  
ATOM   4542  CG  PHE B 560      95.617  83.136  85.125  1.00  0.68           C  
ATOM   4543  CD1 PHE B 560      95.681  82.604  83.829  1.00  0.68           C  
ATOM   4544  CD2 PHE B 560      94.641  82.643  86.008  1.00  0.68           C  
ATOM   4545  CE1 PHE B 560      94.788  81.607  83.422  1.00  0.68           C  
ATOM   4546  CE2 PHE B 560      93.752  81.640  85.613  1.00  0.68           C  
ATOM   4547  CZ  PHE B 560      93.824  81.128  84.315  1.00  0.68           C  
ATOM   4548  N   GLY B 561      97.286  81.468  87.420  1.00  0.64           N  
ATOM   4549  CA  GLY B 561      96.762  80.641  88.482  1.00  0.64           C  
ATOM   4550  C   GLY B 561      97.784  79.641  88.876  1.00  0.64           C  
ATOM   4551  O   GLY B 561      98.648  79.258  88.092  1.00  0.64           O  
ATOM   4552  N   HIS B 562      97.709  79.163  90.127  1.00  0.61           N  
ATOM   4553  CA  HIS B 562      98.467  78.015  90.591  1.00  0.61           C  
ATOM   4554  C   HIS B 562      97.876  76.721  90.063  1.00  0.61           C  
ATOM   4555  O   HIS B 562      97.293  75.940  90.808  1.00  0.61           O  
ATOM   4556  CB  HIS B 562      98.513  77.946  92.129  1.00  0.61           C  
ATOM   4557  CG  HIS B 562      99.210  79.116  92.723  1.00  0.61           C  
ATOM   4558  ND1 HIS B 562     100.586  79.181  92.665  1.00  0.61           N  
ATOM   4559  CD2 HIS B 562      98.717  80.140  93.463  1.00  0.61           C  
ATOM   4560  CE1 HIS B 562     100.904  80.230  93.392  1.00  0.61           C  
ATOM   4561  NE2 HIS B 562      99.813  80.849  93.891  1.00  0.61           N  
ATOM   4562  N   ALA B 563      98.001  76.492  88.747  1.00  0.64           N  
ATOM   4563  CA  ALA B 563      97.387  75.387  88.061  1.00  0.64           C  
ATOM   4564  C   ALA B 563      98.210  75.064  86.836  1.00  0.64           C  
ATOM   4565  O   ALA B 563      99.118  75.806  86.462  1.00  0.64           O  
ATOM   4566  CB  ALA B 563      95.948  75.746  87.623  1.00  0.64           C  
ATOM   4567  N   VAL B 564      97.923  73.921  86.203  1.00  0.65           N  
ATOM   4568  CA  VAL B 564      98.644  73.430  85.046  1.00  0.65           C  
ATOM   4569  C   VAL B 564      97.774  73.486  83.817  1.00  0.65           C  
ATOM   4570  O   VAL B 564      96.554  73.380  83.903  1.00  0.65           O  
ATOM   4571  CB  VAL B 564      99.132  71.994  85.218  1.00  0.65           C  
ATOM   4572  CG1 VAL B 564     100.124  71.911  86.393  1.00  0.65           C  
ATOM   4573  CG2 VAL B 564      97.961  71.011  85.441  1.00  0.65           C  
ATOM   4574  N   ASN B 565      98.402  73.628  82.635  1.00  0.62           N  
ATOM   4575  CA  ASN B 565      97.724  73.585  81.362  1.00  0.62           C  
ATOM   4576  C   ASN B 565      98.486  72.722  80.378  1.00  0.62           C  
ATOM   4577  O   ASN B 565      99.604  72.270  80.619  1.00  0.62           O  
ATOM   4578  CB  ASN B 565      97.434  75.002  80.788  1.00  0.62           C  
ATOM   4579  CG  ASN B 565      98.681  75.831  80.474  1.00  0.62           C  
ATOM   4580  OD1 ASN B 565      99.830  75.403  80.435  1.00  0.62           O  
ATOM   4581  ND2 ASN B 565      98.457  77.135  80.230  1.00  0.62           N  
ATOM   4582  N   LYS B 566      97.852  72.434  79.236  1.00  0.66           N  
ATOM   4583  CA  LYS B 566      98.518  71.826  78.115  1.00  0.66           C  
ATOM   4584  C   LYS B 566      98.362  72.727  76.923  1.00  0.66           C  
ATOM   4585  O   LYS B 566      97.286  73.270  76.692  1.00  0.66           O  
ATOM   4586  CB  LYS B 566      97.879  70.472  77.750  1.00  0.66           C  
ATOM   4587  CG  LYS B 566      98.032  69.415  78.846  1.00  0.66           C  
ATOM   4588  CD  LYS B 566      97.403  68.073  78.460  1.00  0.66           C  
ATOM   4589  CE  LYS B 566      97.534  67.012  79.551  1.00  0.66           C  
ATOM   4590  NZ  LYS B 566      96.919  65.737  79.118  1.00  0.66           N  
ATOM   4591  N   GLY B 567      99.435  72.908  76.130  1.00  0.72           N  
ATOM   4592  CA  GLY B 567      99.367  73.742  74.944  1.00  0.72           C  
ATOM   4593  C   GLY B 567      99.583  75.194  75.215  1.00  0.72           C  
ATOM   4594  O   GLY B 567     100.193  75.582  76.203  1.00  0.72           O  
ATOM   4595  N   PHE B 568      99.137  76.036  74.276  1.00  0.65           N  
ATOM   4596  CA  PHE B 568      99.263  77.466  74.343  1.00  0.65           C  
ATOM   4597  C   PHE B 568      98.651  78.159  75.557  1.00  0.65           C  
ATOM   4598  O   PHE B 568      97.554  77.857  76.019  1.00  0.65           O  
ATOM   4599  CB  PHE B 568      98.778  78.042  72.969  1.00  0.65           C  
ATOM   4600  CG  PHE B 568      98.088  79.364  72.899  1.00  0.65           C  
ATOM   4601  CD1 PHE B 568      96.829  79.550  73.477  1.00  0.65           C  
ATOM   4602  CD2 PHE B 568      98.738  80.447  72.297  1.00  0.65           C  
ATOM   4603  CE1 PHE B 568      96.229  80.808  73.479  1.00  0.65           C  
ATOM   4604  CE2 PHE B 568      98.226  81.730  72.460  1.00  0.65           C  
ATOM   4605  CZ  PHE B 568      96.935  81.894  72.955  1.00  0.65           C  
ATOM   4606  N   LEU B 569      99.349  79.191  76.038  1.00  0.65           N  
ATOM   4607  CA  LEU B 569      98.798  80.198  76.891  1.00  0.65           C  
ATOM   4608  C   LEU B 569      99.290  81.512  76.275  1.00  0.65           C  
ATOM   4609  O   LEU B 569     100.461  81.574  75.909  1.00  0.65           O  
ATOM   4610  CB  LEU B 569      99.350  79.945  78.316  1.00  0.65           C  
ATOM   4611  CG  LEU B 569      98.939  80.957  79.390  1.00  0.65           C  
ATOM   4612  CD1 LEU B 569      97.438  80.954  79.629  1.00  0.65           C  
ATOM   4613  CD2 LEU B 569      99.530  80.636  80.753  1.00  0.65           C  
ATOM   4614  N   PRO B 570      98.563  82.598  76.039  1.00  0.61           N  
ATOM   4615  CA  PRO B 570      99.200  83.850  75.652  1.00  0.61           C  
ATOM   4616  C   PRO B 570     100.119  84.342  76.719  1.00  0.61           C  
ATOM   4617  O   PRO B 570      99.800  84.245  77.900  1.00  0.61           O  
ATOM   4618  CB  PRO B 570      98.063  84.843  75.492  1.00  0.61           C  
ATOM   4619  CG  PRO B 570      97.030  84.340  76.501  1.00  0.61           C  
ATOM   4620  CD  PRO B 570      97.220  82.826  76.531  1.00  0.61           C  
ATOM   4621  N   ASP B 571     101.302  84.756  76.273  1.00  0.63           N  
ATOM   4622  CA  ASP B 571     102.409  85.215  77.062  1.00  0.63           C  
ATOM   4623  C   ASP B 571     103.135  84.067  77.760  1.00  0.63           C  
ATOM   4624  O   ASP B 571     104.037  84.294  78.565  1.00  0.63           O  
ATOM   4625  CB  ASP B 571     102.012  86.371  78.026  1.00  0.63           C  
ATOM   4626  CG  ASP B 571     101.322  87.502  77.280  1.00  0.63           C  
ATOM   4627  OD1 ASP B 571     101.553  87.637  76.049  1.00  0.63           O  
ATOM   4628  OD2 ASP B 571     100.550  88.238  77.948  1.00  0.63           O  
ATOM   4629  N   VAL B 572     102.793  82.794  77.430  1.00  0.69           N  
ATOM   4630  CA  VAL B 572     103.379  81.612  78.043  1.00  0.69           C  
ATOM   4631  C   VAL B 572     103.267  80.455  77.086  1.00  0.69           C  
ATOM   4632  O   VAL B 572     102.232  79.825  76.911  1.00  0.69           O  
ATOM   4633  CB  VAL B 572     102.642  81.215  79.298  1.00  0.69           C  
ATOM   4634  CG1 VAL B 572     102.968  79.810  79.878  1.00  0.69           C  
ATOM   4635  CG2 VAL B 572     102.861  82.199  80.429  1.00  0.69           C  
ATOM   4636  N   HIS B 573     104.364  80.119  76.411  1.00  0.70           N  
ATOM   4637  CA  HIS B 573     104.295  79.112  75.365  1.00  0.70           C  
ATOM   4638  C   HIS B 573     103.427  79.460  74.156  1.00  0.70           C  
ATOM   4639  O   HIS B 573     102.456  78.784  73.813  1.00  0.70           O  
ATOM   4640  CB  HIS B 573     103.956  77.688  75.883  1.00  0.70           C  
ATOM   4641  CG  HIS B 573     104.230  76.681  74.855  1.00  0.70           C  
ATOM   4642  ND1 HIS B 573     105.480  76.620  74.283  1.00  0.70           N  
ATOM   4643  CD2 HIS B 573     103.389  75.803  74.276  1.00  0.70           C  
ATOM   4644  CE1 HIS B 573     105.375  75.699  73.355  1.00  0.70           C  
ATOM   4645  NE2 HIS B 573     104.128  75.177  73.314  1.00  0.70           N  
ATOM   4646  N   CYS B 574     103.786  80.547  73.464  1.00  0.71           N  
ATOM   4647  CA  CYS B 574     103.208  80.870  72.183  1.00  0.71           C  
ATOM   4648  C   CYS B 574     104.284  81.503  71.320  1.00  0.71           C  
ATOM   4649  O   CYS B 574     105.399  81.582  71.826  1.00  0.71           O  
ATOM   4650  CB  CYS B 574     101.958  81.762  72.392  1.00  0.71           C  
ATOM   4651  SG  CYS B 574     102.228  83.376  73.196  1.00  0.71           S  
ATOM   4652  N   PRO B 575     104.132  81.915  70.056  1.00  0.74           N  
ATOM   4653  CA  PRO B 575     105.216  82.499  69.278  1.00  0.74           C  
ATOM   4654  C   PRO B 575     105.969  83.638  69.916  1.00  0.74           C  
ATOM   4655  O   PRO B 575     105.382  84.644  70.308  1.00  0.74           O  
ATOM   4656  CB  PRO B 575     104.589  82.945  67.954  1.00  0.74           C  
ATOM   4657  CG  PRO B 575     103.289  82.147  67.835  1.00  0.74           C  
ATOM   4658  CD  PRO B 575     102.958  81.652  69.239  1.00  0.74           C  
ATOM   4659  N   THR B 576     107.295  83.505  69.963  1.00  0.75           N  
ATOM   4660  CA  THR B 576     108.183  84.485  70.536  1.00  0.75           C  
ATOM   4661  C   THR B 576     108.868  85.081  69.352  1.00  0.75           C  
ATOM   4662  O   THR B 576     109.685  84.431  68.709  1.00  0.75           O  
ATOM   4663  CB  THR B 576     109.189  83.828  71.458  1.00  0.75           C  
ATOM   4664  OG1 THR B 576     108.493  83.300  72.569  1.00  0.75           O  
ATOM   4665  CG2 THR B 576     110.189  84.818  72.047  1.00  0.75           C  
ATOM   4666  N   GLY B 577     108.470  86.313  68.963  1.00  0.70           N  
ATOM   4667  CA  GLY B 577     108.955  86.935  67.732  1.00  0.70           C  
ATOM   4668  C   GLY B 577     110.413  87.271  67.731  1.00  0.70           C  
ATOM   4669  O   GLY B 577     110.906  87.751  68.733  1.00  0.70           O  
ATOM   4670  N   ALA B 578     111.112  87.145  66.591  1.00  0.78           N  
ATOM   4671  CA  ALA B 578     112.549  87.301  66.547  1.00  0.78           C  
ATOM   4672  C   ALA B 578     112.921  88.321  65.478  1.00  0.78           C  
ATOM   4673  O   ALA B 578     112.848  87.981  64.302  1.00  0.78           O  
ATOM   4674  CB  ALA B 578     113.166  85.931  66.210  1.00  0.78           C  
ATOM   4675  N   PRO B 579     113.311  89.564  65.793  1.00  0.74           N  
ATOM   4676  CA  PRO B 579     113.690  90.549  64.801  1.00  0.74           C  
ATOM   4677  C   PRO B 579     115.125  90.373  64.357  1.00  0.74           C  
ATOM   4678  O   PRO B 579     115.496  90.944  63.339  1.00  0.74           O  
ATOM   4679  CB  PRO B 579     113.547  91.920  65.520  1.00  0.74           C  
ATOM   4680  CG  PRO B 579     112.694  91.667  66.762  1.00  0.74           C  
ATOM   4681  CD  PRO B 579     112.991  90.205  67.047  1.00  0.74           C  
ATOM   4682  N   ARG B 580     115.972  89.643  65.115  1.00  0.70           N  
ATOM   4683  CA  ARG B 580     117.389  89.580  64.822  1.00  0.70           C  
ATOM   4684  C   ARG B 580     117.718  88.401  63.929  1.00  0.70           C  
ATOM   4685  O   ARG B 580     118.859  88.235  63.501  1.00  0.70           O  
ATOM   4686  CB  ARG B 580     118.210  89.419  66.119  1.00  0.70           C  
ATOM   4687  CG  ARG B 580     118.081  90.608  67.080  1.00  0.70           C  
ATOM   4688  CD  ARG B 580     119.178  90.560  68.124  1.00  0.70           C  
ATOM   4689  NE  ARG B 580     119.134  91.819  68.910  1.00  0.70           N  
ATOM   4690  CZ  ARG B 580     119.984  92.076  69.907  1.00  0.70           C  
ATOM   4691  NH1 ARG B 580     119.665  93.028  70.760  1.00  0.70           N  
ATOM   4692  NH2 ARG B 580     121.146  91.467  70.065  1.00  0.70           N  
ATOM   4693  N   GLU B 581     116.711  87.561  63.597  1.00  0.76           N  
ATOM   4694  CA  GLU B 581     116.830  86.561  62.549  1.00  0.76           C  
ATOM   4695  C   GLU B 581     116.757  87.083  61.172  1.00  0.76           C  
ATOM   4696  O   GLU B 581     115.723  86.950  60.506  1.00  0.76           O  
ATOM   4697  CB  GLU B 581     115.780  85.463  62.611  1.00  0.76           C  
ATOM   4698  CG  GLU B 581     116.306  84.431  63.580  1.00  0.76           C  
ATOM   4699  CD  GLU B 581     117.368  83.486  63.100  1.00  0.76           C  
ATOM   4700  OE1 GLU B 581     118.008  82.944  64.052  1.00  0.76           O  
ATOM   4701  OE2 GLU B 581     117.501  83.255  61.867  1.00  0.76           O  
ATOM   4702  N   ALA B 582     117.852  87.717  60.748  1.00  0.76           N  
ATOM   4703  CA  ALA B 582     117.931  88.327  59.488  1.00  0.76           C  
ATOM   4704  C   ALA B 582     119.389  88.780  59.205  1.00  0.76           C  
ATOM   4705  O   ALA B 582     120.210  88.958  60.105  1.00  0.76           O  
ATOM   4706  CB  ALA B 582     116.867  89.425  59.630  1.00  0.76           C  
ATOM   4707  N   ILE B 583     119.749  88.983  57.927  1.00  0.73           N  
ATOM   4708  CA  ILE B 583     121.036  89.510  57.472  1.00  0.73           C  
ATOM   4709  C   ILE B 583     120.769  90.579  56.433  1.00  0.73           C  
ATOM   4710  O   ILE B 583     119.674  90.675  55.881  1.00  0.73           O  
ATOM   4711  CB  ILE B 583     121.956  88.472  56.840  1.00  0.73           C  
ATOM   4712  CG1 ILE B 583     121.240  87.716  55.716  1.00  0.73           C  
ATOM   4713  CG2 ILE B 583     122.462  87.505  57.922  1.00  0.73           C  
ATOM   4714  CD1 ILE B 583     122.077  86.572  55.132  1.00  0.73           C  
ATOM   4715  N   VAL B 584     121.750  91.470  56.200  1.00  0.79           N  
ATOM   4716  CA  VAL B 584     121.542  92.702  55.473  1.00  0.79           C  
ATOM   4717  C   VAL B 584     122.663  92.993  54.506  1.00  0.79           C  
ATOM   4718  O   VAL B 584     123.797  92.540  54.654  1.00  0.79           O  
ATOM   4719  CB  VAL B 584     121.512  93.866  56.421  1.00  0.79           C  
ATOM   4720  CG1 VAL B 584     120.822  95.093  55.891  1.00  0.79           C  
ATOM   4721  CG2 VAL B 584     120.633  93.550  57.598  1.00  0.79           C  
ATOM   4722  N   LYS B 585     122.358  93.812  53.496  1.00  0.76           N  
ATOM   4723  CA  LYS B 585     123.289  94.368  52.565  1.00  0.76           C  
ATOM   4724  C   LYS B 585     123.397  95.855  52.795  1.00  0.76           C  
ATOM   4725  O   LYS B 585     122.392  96.534  52.987  1.00  0.76           O  
ATOM   4726  CB  LYS B 585     122.773  94.141  51.138  1.00  0.76           C  
ATOM   4727  CG  LYS B 585     123.850  94.343  50.074  1.00  0.76           C  
ATOM   4728  CD  LYS B 585     123.397  93.893  48.684  1.00  0.76           C  
ATOM   4729  CE  LYS B 585     122.327  94.807  48.087  1.00  0.76           C  
ATOM   4730  NZ  LYS B 585     122.039  94.403  46.702  1.00  0.76           N  
ATOM   4731  N   ILE B 586     124.627  96.392  52.790  1.00  0.77           N  
ATOM   4732  CA  ILE B 586     124.869  97.787  53.074  1.00  0.77           C  
ATOM   4733  C   ILE B 586     125.456  98.382  51.822  1.00  0.77           C  
ATOM   4734  O   ILE B 586     126.334  97.789  51.205  1.00  0.77           O  
ATOM   4735  CB  ILE B 586     125.828  97.988  54.247  1.00  0.77           C  
ATOM   4736  CG1 ILE B 586     125.600  96.962  55.404  1.00  0.77           C  
ATOM   4737  CG2 ILE B 586     125.700  99.453  54.739  1.00  0.77           C  
ATOM   4738  CD1 ILE B 586     124.439  97.329  56.335  1.00  0.77           C  
ATOM   4739  N   THR B 587     124.969  99.543  51.361  1.00  0.77           N  
ATOM   4740  CA  THR B 587     125.549 100.202  50.199  1.00  0.77           C  
ATOM   4741  C   THR B 587     125.553 101.673  50.509  1.00  0.77           C  
ATOM   4742  O   THR B 587     124.665 102.170  51.199  1.00  0.77           O  
ATOM   4743  CB  THR B 587     124.858  99.925  48.841  1.00  0.77           C  
ATOM   4744  OG1 THR B 587     123.628 100.602  48.642  1.00  0.77           O  
ATOM   4745  CG2 THR B 587     124.468  98.449  48.721  1.00  0.77           C  
ATOM   4746  N   LYS B 588     126.587 102.418  50.066  1.00  0.75           N  
ATOM   4747  CA  LYS B 588     126.615 103.857  50.218  1.00  0.75           C  
ATOM   4748  C   LYS B 588     125.492 104.564  49.490  1.00  0.75           C  
ATOM   4749  O   LYS B 588     125.114 104.199  48.382  1.00  0.75           O  
ATOM   4750  CB  LYS B 588     127.954 104.425  49.705  1.00  0.75           C  
ATOM   4751  CG  LYS B 588     128.084 105.950  49.809  1.00  0.75           C  
ATOM   4752  CD  LYS B 588     129.380 106.463  49.202  1.00  0.75           C  
ATOM   4753  CE  LYS B 588     129.434 107.985  49.191  1.00  0.75           C  
ATOM   4754  NZ  LYS B 588     130.681 108.436  48.557  1.00  0.75           N  
ATOM   4755  N   ALA B 589     124.946 105.622  50.093  1.00  0.79           N  
ATOM   4756  CA  ALA B 589     123.896 106.362  49.471  1.00  0.79           C  
ATOM   4757  C   ALA B 589     124.186 107.816  49.230  1.00  0.79           C  
ATOM   4758  O   ALA B 589     123.873 108.346  48.169  1.00  0.79           O  
ATOM   4759  CB  ALA B 589     122.829 106.363  50.516  1.00  0.79           C  
ATOM   4760  N   GLU B 590     124.779 108.522  50.212  1.00  0.76           N  
ATOM   4761  CA  GLU B 590     125.016 109.934  50.027  1.00  0.76           C  
ATOM   4762  C   GLU B 590     126.208 110.347  50.865  1.00  0.76           C  
ATOM   4763  O   GLU B 590     126.402 109.747  51.922  1.00  0.76           O  
ATOM   4764  CB  GLU B 590     123.756 110.782  50.383  1.00  0.76           C  
ATOM   4765  CG  GLU B 590     123.825 112.292  50.052  1.00  0.76           C  
ATOM   4766  CD  GLU B 590     122.586 113.088  50.432  1.00  0.76           C  
ATOM   4767  OE1 GLU B 590     121.599 112.526  50.961  1.00  0.76           O  
ATOM   4768  OE2 GLU B 590     122.682 114.337  50.347  1.00  0.76           O  
ATOM   4769  N   PRO B 591     127.048 111.306  50.487  1.00  0.71           N  
ATOM   4770  CA  PRO B 591     128.123 111.791  51.336  1.00  0.71           C  
ATOM   4771  C   PRO B 591     127.650 112.432  52.617  1.00  0.71           C  
ATOM   4772  O   PRO B 591     126.604 113.086  52.667  1.00  0.71           O  
ATOM   4773  CB  PRO B 591     128.898 112.799  50.468  1.00  0.71           C  
ATOM   4774  CG  PRO B 591     128.447 112.544  49.023  1.00  0.71           C  
ATOM   4775  CD  PRO B 591     127.079 111.898  49.151  1.00  0.71           C  
ATOM   4776  N   GLY B 592     128.425 112.231  53.689  1.00  0.73           N  
ATOM   4777  CA  GLY B 592     128.134 112.708  55.014  1.00  0.73           C  
ATOM   4778  C   GLY B 592     128.418 114.153  55.226  1.00  0.73           C  
ATOM   4779  O   GLY B 592     127.895 114.737  56.178  1.00  0.73           O  
ATOM   4780  N   GLY B 593     129.224 114.767  54.325  1.00  0.72           N  
ATOM   4781  CA  GLY B 593     129.519 116.189  54.319  1.00  0.72           C  
ATOM   4782  C   GLY B 593     128.291 117.006  54.166  1.00  0.72           C  
ATOM   4783  O   GLY B 593     127.386 116.632  53.422  1.00  0.72           O  
ATOM   4784  N   LEU B 594     128.230 118.162  54.861  1.00  0.66           N  
ATOM   4785  CA  LEU B 594     127.096 119.064  54.795  1.00  0.66           C  
ATOM   4786  C   LEU B 594     126.869 119.501  53.364  1.00  0.66           C  
ATOM   4787  O   LEU B 594     127.821 119.860  52.680  1.00  0.66           O  
ATOM   4788  CB  LEU B 594     127.373 120.322  55.658  1.00  0.66           C  
ATOM   4789  CG  LEU B 594     126.304 121.431  55.595  1.00  0.66           C  
ATOM   4790  CD1 LEU B 594     124.968 120.942  56.111  1.00  0.66           C  
ATOM   4791  CD2 LEU B 594     126.714 122.665  56.403  1.00  0.66           C  
ATOM   4792  N   ASN B 595     125.615 119.391  52.886  1.00  0.63           N  
ATOM   4793  CA  ASN B 595     125.176 119.696  51.529  1.00  0.63           C  
ATOM   4794  C   ASN B 595     125.514 118.611  50.520  1.00  0.63           C  
ATOM   4795  O   ASN B 595     125.413 118.879  49.329  1.00  0.63           O  
ATOM   4796  CB  ASN B 595     125.755 121.013  50.918  1.00  0.63           C  
ATOM   4797  CG  ASN B 595     125.393 122.174  51.813  1.00  0.63           C  
ATOM   4798  OD1 ASN B 595     124.244 122.344  52.218  1.00  0.63           O  
ATOM   4799  ND2 ASN B 595     126.404 123.003  52.145  1.00  0.63           N  
ATOM   4800  N   ALA B 596     125.962 117.408  50.958  1.00  0.71           N  
ATOM   4801  CA  ALA B 596     126.423 116.311  50.111  1.00  0.71           C  
ATOM   4802  C   ALA B 596     127.826 116.540  49.558  1.00  0.71           C  
ATOM   4803  O   ALA B 596     128.333 115.764  48.753  1.00  0.71           O  
ATOM   4804  CB  ALA B 596     125.465 115.979  48.939  1.00  0.71           C  
ATOM   4805  N   LYS B 597     128.535 117.593  49.996  1.00  0.65           N  
ATOM   4806  CA  LYS B 597     129.850 117.861  49.461  1.00  0.65           C  
ATOM   4807  C   LYS B 597     130.892 117.514  50.485  1.00  0.65           C  
ATOM   4808  O   LYS B 597     130.888 118.016  51.605  1.00  0.65           O  
ATOM   4809  CB  LYS B 597     129.978 119.337  49.032  1.00  0.65           C  
ATOM   4810  CG  LYS B 597     131.330 119.706  48.401  1.00  0.65           C  
ATOM   4811  CD  LYS B 597     131.387 121.165  47.937  1.00  0.65           C  
ATOM   4812  CE  LYS B 597     132.730 121.556  47.322  1.00  0.65           C  
ATOM   4813  NZ  LYS B 597     132.727 122.979  46.915  1.00  0.65           N  
ATOM   4814  N   GLY B 598     131.834 116.627  50.117  1.00  0.72           N  
ATOM   4815  CA  GLY B 598     132.892 116.214  51.024  1.00  0.72           C  
ATOM   4816  C   GLY B 598     132.464 115.264  52.097  1.00  0.72           C  
ATOM   4817  O   GLY B 598     131.431 114.608  52.008  1.00  0.72           O  
ATOM   4818  N   LEU B 599     133.305 115.126  53.129  1.00  0.71           N  
ATOM   4819  CA  LEU B 599     133.107 114.151  54.170  1.00  0.71           C  
ATOM   4820  C   LEU B 599     132.504 114.816  55.375  1.00  0.71           C  
ATOM   4821  O   LEU B 599     132.557 116.037  55.530  1.00  0.71           O  
ATOM   4822  CB  LEU B 599     134.436 113.469  54.554  1.00  0.71           C  
ATOM   4823  CG  LEU B 599     135.116 112.716  53.393  1.00  0.71           C  
ATOM   4824  CD1 LEU B 599     136.469 112.161  53.855  1.00  0.71           C  
ATOM   4825  CD2 LEU B 599     134.250 111.576  52.834  1.00  0.71           C  
ATOM   4826  N   TRP B 600     131.888 114.014  56.269  1.00  0.67           N  
ATOM   4827  CA  TRP B 600     131.361 114.482  57.529  1.00  0.67           C  
ATOM   4828  C   TRP B 600     132.434 115.185  58.352  1.00  0.67           C  
ATOM   4829  O   TRP B 600     133.559 114.709  58.483  1.00  0.67           O  
ATOM   4830  CB  TRP B 600     130.739 113.291  58.306  1.00  0.67           C  
ATOM   4831  CG  TRP B 600     130.027 113.639  59.606  1.00  0.67           C  
ATOM   4832  CD1 TRP B 600     129.059 114.582  59.837  1.00  0.67           C  
ATOM   4833  CD2 TRP B 600     130.315 113.025  60.878  1.00  0.67           C  
ATOM   4834  NE1 TRP B 600     128.732 114.605  61.180  1.00  0.67           N
[truncated: 16,370 more chars]
