# Supplementary material for: Metabolic capacity is maintained despite shifts in microbial diversity in estuary sediments
Source: ISME Commun. 2025 Oct 11;5(1):ycaf182. doi: 10.1093/ismeco/ycaf182 (PMC12687941; doi:10.1093/ismeco/ycaf182)
Supplement: Supplementary_Data_1_ycaf182 [file supplementary_data_1_ycaf182.zip › SWISS-MODEL/4_1_Oct_SF_Bin32_scaffold_7496_c1_22440_1/models/03/coords.js]

let model_03=`ATOM      1  N   ILE A  90      83.941  90.233  78.627  1.00  0.29           N  
ATOM      2  CA  ILE A  90      82.430  90.264  78.622  1.00  0.29           C  
ATOM      3  C   ILE A  90      81.718  89.988  77.292  1.00  0.29           C  
ATOM      4  O   ILE A  90      80.900  89.080  77.226  1.00  0.29           O  
ATOM      5  CB  ILE A  90      81.924  91.519  79.332  1.00  0.29           C  
ATOM      6  CG1 ILE A  90      80.427  91.428  79.720  1.00  0.29           C  
ATOM      7  CG2 ILE A  90      82.222  92.812  78.546  1.00  0.29           C  
ATOM      8  CD1 ILE A  90      80.141  90.376  80.799  1.00  0.29           C  
ATOM      9  N   LEU A  91      82.027  90.684  76.170  1.00  0.27           N  
ATOM     10  CA  LEU A  91      81.252  90.532  74.933  1.00  0.27           C  
ATOM     11  C   LEU A  91      81.737  89.419  74.012  1.00  0.27           C  
ATOM     12  O   LEU A  91      81.209  89.204  72.929  1.00  0.27           O  
ATOM     13  CB  LEU A  91      81.337  91.823  74.082  1.00  0.27           C  
ATOM     14  CG  LEU A  91      80.641  93.056  74.679  1.00  0.27           C  
ATOM     15  CD1 LEU A  91      80.956  94.285  73.816  1.00  0.27           C  
ATOM     16  CD2 LEU A  91      79.123  92.859  74.786  1.00  0.27           C  
ATOM     17  N   GLY A  92      82.752  88.656  74.438  1.00  0.34           N  
ATOM     18  CA  GLY A  92      83.209  87.493  73.696  1.00  0.34           C  
ATOM     19  C   GLY A  92      84.306  87.706  72.694  1.00  0.34           C  
ATOM     20  O   GLY A  92      84.645  86.816  71.915  1.00  0.34           O  
ATOM     21  N   SER A  93      84.893  88.909  72.683  1.00  0.37           N  
ATOM     22  CA  SER A  93      86.027  89.255  71.852  1.00  0.37           C  
ATOM     23  C   SER A  93      87.336  88.592  72.253  1.00  0.37           C  
ATOM     24  O   SER A  93      87.521  88.118  73.369  1.00  0.37           O  
ATOM     25  CB  SER A  93      86.231  90.784  71.781  1.00  0.37           C  
ATOM     26  OG  SER A  93      86.324  91.355  73.090  1.00  0.37           O  
ATOM     27  N   ARG A  94      88.294  88.509  71.305  1.00  0.27           N  
ATOM     28  CA  ARG A  94      89.567  87.865  71.563  1.00  0.27           C  
ATOM     29  C   ARG A  94      90.585  88.754  72.254  1.00  0.27           C  
ATOM     30  O   ARG A  94      90.843  89.885  71.845  1.00  0.27           O  
ATOM     31  CB  ARG A  94      90.229  87.341  70.264  1.00  0.27           C  
ATOM     32  CG  ARG A  94      89.447  86.199  69.597  1.00  0.27           C  
ATOM     33  CD  ARG A  94      90.158  85.576  68.392  1.00  0.27           C  
ATOM     34  NE  ARG A  94      90.063  86.567  67.274  1.00  0.27           N  
ATOM     35  CZ  ARG A  94      90.647  86.431  66.076  1.00  0.27           C  
ATOM     36  NH1 ARG A  94      90.453  87.363  65.144  1.00  0.27           N  
ATOM     37  NH2 ARG A  94      91.419  85.388  65.785  1.00  0.27           N  
ATOM     38  N   THR A  95      91.239  88.206  73.288  1.00  0.32           N  
ATOM     39  CA  THR A  95      92.321  88.872  73.993  1.00  0.32           C  
ATOM     40  C   THR A  95      93.626  88.303  73.484  1.00  0.32           C  
ATOM     41  O   THR A  95      93.953  87.142  73.713  1.00  0.32           O  
ATOM     42  CB  THR A  95      92.251  88.671  75.501  1.00  0.32           C  
ATOM     43  OG1 THR A  95      91.047  89.238  76.000  1.00  0.32           O  
ATOM     44  CG2 THR A  95      93.405  89.373  76.230  1.00  0.32           C  
ATOM     45  N   PHE A  96      94.407  89.106  72.741  1.00  0.33           N  
ATOM     46  CA  PHE A  96      95.653  88.660  72.143  1.00  0.33           C  
ATOM     47  C   PHE A  96      96.844  88.712  73.103  1.00  0.33           C  
ATOM     48  O   PHE A  96      97.043  89.678  73.840  1.00  0.33           O  
ATOM     49  CB  PHE A  96      95.999  89.516  70.897  1.00  0.33           C  
ATOM     50  CG  PHE A  96      95.031  89.263  69.772  1.00  0.33           C  
ATOM     51  CD1 PHE A  96      95.196  88.141  68.944  1.00  0.33           C  
ATOM     52  CD2 PHE A  96      93.972  90.150  69.507  1.00  0.33           C  
ATOM     53  CE1 PHE A  96      94.319  87.908  67.877  1.00  0.33           C  
ATOM     54  CE2 PHE A  96      93.095  89.921  68.437  1.00  0.33           C  
ATOM     55  CZ  PHE A  96      93.273  88.800  67.619  1.00  0.33           C  
ATOM     56  N   ASP A  97      97.677  87.652  73.100  1.00  0.41           N  
ATOM     57  CA  ASP A  97      98.893  87.551  73.886  1.00  0.41           C  
ATOM     58  C   ASP A  97     100.016  88.490  73.460  1.00  0.41           C  
ATOM     59  O   ASP A  97     100.096  88.952  72.327  1.00  0.41           O  
ATOM     60  CB  ASP A  97      99.491  86.127  73.830  1.00  0.41           C  
ATOM     61  CG  ASP A  97      98.629  85.095  74.533  1.00  0.41           C  
ATOM     62  OD1 ASP A  97      97.724  85.474  75.311  1.00  0.41           O  
ATOM     63  OD2 ASP A  97      98.933  83.896  74.301  1.00  0.41           O  
ATOM     64  N   ASN A  98     100.963  88.763  74.381  1.00  0.45           N  
ATOM     65  CA  ASN A  98     102.100  89.624  74.082  1.00  0.45           C  
ATOM     66  C   ASN A  98     103.439  88.947  74.350  1.00  0.45           C  
ATOM     67  O   ASN A  98     104.368  89.060  73.561  1.00  0.45           O  
ATOM     68  CB  ASN A  98     102.009  90.925  74.915  1.00  0.45           C  
ATOM     69  CG  ASN A  98     100.801  91.731  74.446  1.00  0.45           C  
ATOM     70  OD1 ASN A  98     100.857  92.417  73.427  1.00  0.45           O  
ATOM     71  ND2 ASN A  98      99.677  91.655  75.197  1.00  0.45           N  
ATOM     72  N   TYR A  99     103.576  88.159  75.438  1.00  0.46           N  
ATOM     73  CA  TYR A  99     104.870  87.641  75.887  1.00  0.46           C  
ATOM     74  C   TYR A  99     105.595  86.758  74.864  1.00  0.46           C  
ATOM     75  O   TYR A  99     106.791  86.895  74.618  1.00  0.46           O  
ATOM     76  CB  TYR A  99     104.670  86.886  77.238  1.00  0.46           C  
ATOM     77  CG  TYR A  99     105.960  86.680  77.992  1.00  0.46           C  
ATOM     78  CD1 TYR A  99     106.824  87.763  78.225  1.00  0.46           C  
ATOM     79  CD2 TYR A  99     106.318  85.411  78.485  1.00  0.46           C  
ATOM     80  CE1 TYR A  99     108.066  87.554  78.830  1.00  0.46           C  
ATOM     81  CE2 TYR A  99     107.554  85.213  79.123  1.00  0.46           C  
ATOM     82  CZ  TYR A  99     108.448  86.278  79.228  1.00  0.46           C  
ATOM     83  OH  TYR A  99     109.760  86.084  79.705  1.00  0.46           O  
ATOM     84  N   ALA A 100     104.862  85.843  74.203  1.00  0.54           N  
ATOM     85  CA  ALA A 100     105.368  85.105  73.065  1.00  0.54           C  
ATOM     86  C   ALA A 100     105.605  85.941  71.809  1.00  0.54           C  
ATOM     87  O   ALA A 100     106.617  85.785  71.140  1.00  0.54           O  
ATOM     88  CB  ALA A 100     104.403  83.947  72.774  1.00  0.54           C  
ATOM     89  N   TRP A 101     104.680  86.866  71.487  1.00  0.44           N  
ATOM     90  CA  TRP A 101     104.707  87.722  70.307  1.00  0.44           C  
ATOM     91  C   TRP A 101     105.905  88.658  70.242  1.00  0.44           C  
ATOM     92  O   TRP A 101     106.535  88.829  69.203  1.00  0.44           O  
ATOM     93  CB  TRP A 101     103.384  88.533  70.286  1.00  0.44           C  
ATOM     94  CG  TRP A 101     103.212  89.614  69.234  1.00  0.44           C  
ATOM     95  CD1 TRP A 101     102.864  90.920  69.443  1.00  0.44           C  
ATOM     96  CD2 TRP A 101     103.424  89.471  67.817  1.00  0.44           C  
ATOM     97  NE1 TRP A 101     102.840  91.605  68.248  1.00  0.44           N  
ATOM     98  CE2 TRP A 101     103.185  90.735  67.240  1.00  0.44           C  
ATOM     99  CE3 TRP A 101     103.806  88.385  67.031  1.00  0.44           C  
ATOM    100  CZ2 TRP A 101     103.325  90.935  65.874  1.00  0.44           C  
ATOM    101  CZ3 TRP A 101     103.958  88.589  65.651  1.00  0.44           C  
ATOM    102  CH2 TRP A 101     103.724  89.849  65.081  1.00  0.44           C  
ATOM    103  N   HIS A 102     106.268  89.259  71.385  1.00  0.51           N  
ATOM    104  CA  HIS A 102     107.437  90.107  71.510  1.00  0.51           C  
ATOM    105  C   HIS A 102     108.746  89.330  71.525  1.00  0.51           C  
ATOM    106  O   HIS A 102     109.820  89.919  71.423  1.00  0.51           O  
ATOM    107  CB  HIS A 102     107.343  90.963  72.797  1.00  0.51           C  
ATOM    108  CG  HIS A 102     106.433  92.147  72.640  1.00  0.51           C  
ATOM    109  ND1 HIS A 102     105.058  92.022  72.756  1.00  0.51           N  
ATOM    110  CD2 HIS A 102     106.760  93.428  72.329  1.00  0.51           C  
ATOM    111  CE1 HIS A 102     104.580  93.225  72.513  1.00  0.51           C  
ATOM    112  NE2 HIS A 102     105.568  94.116  72.250  1.00  0.51           N  
ATOM    113  N   THR A 103     108.677  87.988  71.678  1.00  0.53           N  
ATOM    114  CA  THR A 103     109.832  87.086  71.705  1.00  0.53           C  
ATOM    115  C   THR A 103     110.544  87.211  73.045  1.00  0.53           C  
ATOM    116  O   THR A 103     111.733  86.949  73.219  1.00  0.53           O  
ATOM    117  CB  THR A 103     110.772  87.196  70.499  1.00  0.53           C  
ATOM    118  OG1 THR A 103     110.017  87.248  69.297  1.00  0.53           O  
ATOM    119  CG2 THR A 103     111.678  85.966  70.355  1.00  0.53           C  
ATOM    120  N   ASP A 104     109.788  87.612  74.083  1.00  0.61           N  
ATOM    121  CA  ASP A 104     110.284  87.745  75.435  1.00  0.61           C  
ATOM    122  C   ASP A 104     110.108  86.435  76.189  1.00  0.61           C  
ATOM    123  O   ASP A 104     110.876  86.109  77.094  1.00  0.61           O  
ATOM    124  CB  ASP A 104     109.511  88.847  76.186  1.00  0.61           C  
ATOM    125  CG  ASP A 104     109.874  90.244  75.736  1.00  0.61           C  
ATOM    126  OD1 ASP A 104     109.211  91.170  76.269  1.00  0.61           O  
ATOM    127  OD2 ASP A 104     110.844  90.417  74.963  1.00  0.61           O  
ATOM    128  N   LEU A 105     109.096  85.623  75.812  1.00  0.56           N  
ATOM    129  CA  LEU A 105     108.959  84.230  76.215  1.00  0.56           C  
ATOM    130  C   LEU A 105     110.168  83.414  75.807  1.00  0.56           C  
ATOM    131  O   LEU A 105     110.493  83.400  74.620  1.00  0.56           O  
ATOM    132  CB  LEU A 105     107.691  83.590  75.589  1.00  0.56           C  
ATOM    133  CG  LEU A 105     107.461  82.074  75.815  1.00  0.56           C  
ATOM    134  CD1 LEU A 105     107.333  81.662  77.286  1.00  0.56           C  
ATOM    135  CD2 LEU A 105     106.201  81.615  75.072  1.00  0.56           C  
ATOM    136  N   PRO A 106     110.858  82.722  76.701  1.00  0.55           N  
ATOM    137  CA  PRO A 106     111.855  81.759  76.289  1.00  0.55           C  
ATOM    138  C   PRO A 106     111.169  80.399  76.322  1.00  0.55           C  
ATOM    139  O   PRO A 106     110.948  79.919  77.435  1.00  0.55           O  
ATOM    140  CB  PRO A 106     112.945  81.957  77.362  1.00  0.55           C  
ATOM    141  CG  PRO A 106     112.205  82.355  78.641  1.00  0.55           C  
ATOM    142  CD  PRO A 106     110.930  83.031  78.138  1.00  0.55           C  
ATOM    143  N   PRO A 107     110.806  79.717  75.224  1.00  0.50           N  
ATOM    144  CA  PRO A 107     110.098  78.434  75.273  1.00  0.50           C  
ATOM    145  C   PRO A 107     110.873  77.374  76.027  1.00  0.50           C  
ATOM    146  O   PRO A 107     110.270  76.522  76.675  1.00  0.50           O  
ATOM    147  CB  PRO A 107     109.811  78.091  73.809  1.00  0.50           C  
ATOM    148  CG  PRO A 107     109.788  79.448  73.104  1.00  0.50           C  
ATOM    149  CD  PRO A 107     110.863  80.234  73.853  1.00  0.50           C  
ATOM    150  N   GLY A 108     112.213  77.484  76.035  1.00  0.65           N  
ATOM    151  CA  GLY A 108     113.122  76.844  76.970  1.00  0.65           C  
ATOM    152  C   GLY A 108     112.653  76.794  78.402  1.00  0.65           C  
ATOM    153  O   GLY A 108     112.701  75.726  78.993  1.00  0.65           O  
ATOM    154  N   HIS A 109     112.159  77.902  79.004  1.00  0.57           N  
ATOM    155  CA  HIS A 109     111.625  77.882  80.369  1.00  0.57           C  
ATOM    156  C   HIS A 109     110.411  76.953  80.553  1.00  0.57           C  
ATOM    157  O   HIS A 109     110.498  76.101  81.442  1.00  0.57           O  
ATOM    158  CB  HIS A 109     111.296  79.298  80.937  1.00  0.57           C  
ATOM    159  CG  HIS A 109     112.436  80.135  81.465  1.00  0.57           C  
ATOM    160  ND1 HIS A 109     112.156  81.437  81.835  1.00  0.57           N  
ATOM    161  CD2 HIS A 109     113.726  79.841  81.782  1.00  0.57           C  
ATOM    162  CE1 HIS A 109     113.262  81.912  82.356  1.00  0.57           C  
ATOM    163  NE2 HIS A 109     114.249  80.989  82.350  1.00  0.57           N  
ATOM    164  N   PRO A 110     109.318  76.948  79.768  1.00  0.53           N  
ATOM    165  CA  PRO A 110     108.264  75.947  79.920  1.00  0.53           C  
ATOM    166  C   PRO A 110     108.744  74.535  79.685  1.00  0.53           C  
ATOM    167  O   PRO A 110     108.257  73.619  80.342  1.00  0.53           O  
ATOM    168  CB  PRO A 110     107.184  76.370  78.916  1.00  0.53           C  
ATOM    169  CG  PRO A 110     107.322  77.891  78.866  1.00  0.53           C  
ATOM    170  CD  PRO A 110     108.821  78.123  79.042  1.00  0.53           C  
ATOM    171  N   MET A 111     109.702  74.334  78.764  1.00  0.50           N  
ATOM    172  CA  MET A 111     110.308  73.039  78.537  1.00  0.50           C  
ATOM    173  C   MET A 111     111.096  72.499  79.726  1.00  0.50           C  
ATOM    174  O   MET A 111     110.991  71.324  80.062  1.00  0.50           O  
ATOM    175  CB  MET A 111     111.264  73.103  77.321  1.00  0.50           C  
ATOM    176  CG  MET A 111     110.568  73.366  75.973  1.00  0.50           C  
ATOM    177  SD  MET A 111     111.725  73.847  74.657  1.00  0.50           S  
ATOM    178  CE  MET A 111     112.483  72.217  74.456  1.00  0.50           C  
ATOM    179  N   VAL A 112     111.927  73.335  80.381  1.00  0.56           N  
ATOM    180  CA  VAL A 112     112.770  72.890  81.483  1.00  0.56           C  
ATOM    181  C   VAL A 112     112.099  72.874  82.848  1.00  0.56           C  
ATOM    182  O   VAL A 112     112.357  71.981  83.649  1.00  0.56           O  
ATOM    183  CB  VAL A 112     114.098  73.644  81.575  1.00  0.56           C  
ATOM    184  CG1 VAL A 112     114.902  73.455  80.274  1.00  0.56           C  
ATOM    185  CG2 VAL A 112     113.912  75.137  81.899  1.00  0.56           C  
ATOM    186  N   THR A 113     111.250  73.868  83.187  1.00  0.55           N  
ATOM    187  CA  THR A 113     110.686  73.960  84.539  1.00  0.55           C  
ATOM    188  C   THR A 113     109.182  73.910  84.574  1.00  0.55           C  
ATOM    189  O   THR A 113     108.595  73.853  85.653  1.00  0.55           O  
ATOM    190  CB  THR A 113     111.051  75.257  85.270  1.00  0.55           C  
ATOM    191  OG1 THR A 113     110.820  76.404  84.461  1.00  0.55           O  
ATOM    192  CG2 THR A 113     112.533  75.263  85.664  1.00  0.55           C  
ATOM    193  N   GLY A 114     108.492  73.960  83.420  1.00  0.52           N  
ATOM    194  CA  GLY A 114     107.030  74.014  83.405  1.00  0.52           C  
ATOM    195  C   GLY A 114     106.475  75.364  83.798  1.00  0.52           C  
ATOM    196  O   GLY A 114     105.283  75.524  84.037  1.00  0.52           O  
ATOM    197  N   SER A 115     107.347  76.384  83.885  1.00  0.57           N  
ATOM    198  CA  SER A 115     107.005  77.728  84.325  1.00  0.57           C  
ATOM    199  C   SER A 115     107.204  78.677  83.171  1.00  0.57           C  
ATOM    200  O   SER A 115     108.146  78.549  82.398  1.00  0.57           O  
ATOM    201  CB  SER A 115     107.884  78.207  85.514  1.00  0.57           C  
ATOM    202  OG  SER A 115     107.524  79.517  85.974  1.00  0.57           O  
ATOM    203  N   GLN A 116     106.311  79.673  83.012  1.00  0.53           N  
ATOM    204  CA  GLN A 116     106.405  80.651  81.944  1.00  0.53           C  
ATOM    205  C   GLN A 116     107.701  81.450  81.950  1.00  0.53           C  
ATOM    206  O   GLN A 116     108.310  81.623  80.902  1.00  0.53           O  
ATOM    207  CB  GLN A 116     105.181  81.597  82.037  1.00  0.53           C  
ATOM    208  CG  GLN A 116     105.302  82.888  81.193  1.00  0.53           C  
ATOM    209  CD  GLN A 116     104.105  83.832  81.295  1.00  0.53           C  
ATOM    210  OE1 GLN A 116     104.260  85.034  81.083  1.00  0.53           O  
ATOM    211  NE2 GLN A 116     102.908  83.326  81.662  1.00  0.53           N  
ATOM    212  N   THR A 117     108.119  81.881  83.155  1.00  0.56           N  
ATOM    213  CA  THR A 117     109.283  82.701  83.448  1.00  0.56           C  
ATOM    214  C   THR A 117     109.177  82.950  84.928  1.00  0.56           C  
ATOM    215  O   THR A 117     108.150  83.368  85.440  1.00  0.56           O  
ATOM    216  CB  THR A 117     109.398  84.091  82.803  1.00  0.56           C  
ATOM    217  OG1 THR A 117     109.717  83.986  81.426  1.00  0.56           O  
ATOM    218  CG2 THR A 117     110.544  84.895  83.430  1.00  0.56           C  
ATOM    219  N   VAL A 118     110.243  82.670  85.679  1.00  0.43           N  
ATOM    220  CA  VAL A 118     110.347  83.102  87.056  1.00  0.43           C  
ATOM    221  C   VAL A 118     111.814  83.390  87.241  1.00  0.43           C  
ATOM    222  O   VAL A 118     112.670  82.583  86.878  1.00  0.43           O  
ATOM    223  CB  VAL A 118     109.777  82.093  88.053  1.00  0.43           C  
ATOM    224  CG1 VAL A 118     110.402  80.694  87.898  1.00  0.43           C  
ATOM    225  CG2 VAL A 118     109.887  82.608  89.503  1.00  0.43           C  
ATOM    226  N   ASP A 119     112.149  84.580  87.756  1.00  0.57           N  
ATOM    227  CA  ASP A 119     113.514  85.042  87.804  1.00  0.57           C  
ATOM    228  C   ASP A 119     113.795  85.574  89.187  1.00  0.57           C  
ATOM    229  O   ASP A 119     112.906  85.752  90.015  1.00  0.57           O  
ATOM    230  CB  ASP A 119     113.920  85.990  86.637  1.00  0.57           C  
ATOM    231  CG  ASP A 119     112.905  87.039  86.260  1.00  0.57           C  
ATOM    232  OD1 ASP A 119     112.050  86.812  85.365  1.00  0.57           O  
ATOM    233  OD2 ASP A 119     113.011  88.160  86.805  1.00  0.57           O  
ATOM    234  N   PHE A 120     115.081  85.736  89.516  1.00  0.50           N  
ATOM    235  CA  PHE A 120     115.474  86.185  90.825  1.00  0.50           C  
ATOM    236  C   PHE A 120     115.488  87.695  90.787  1.00  0.50           C  
ATOM    237  O   PHE A 120     115.832  88.288  89.771  1.00  0.50           O  
ATOM    238  CB  PHE A 120     116.903  85.674  91.141  1.00  0.50           C  
ATOM    239  CG  PHE A 120     116.932  84.284  91.724  1.00  0.50           C  
ATOM    240  CD1 PHE A 120     116.064  83.250  91.322  1.00  0.50           C  
ATOM    241  CD2 PHE A 120     117.876  84.008  92.727  1.00  0.50           C  
ATOM    242  CE1 PHE A 120     116.118  81.986  91.924  1.00  0.50           C  
ATOM    243  CE2 PHE A 120     117.906  82.757  93.342  1.00  0.50           C  
ATOM    244  CZ  PHE A 120     117.033  81.743  92.948  1.00  0.50           C  
ATOM    245  N   ASP A 121     115.135  88.379  91.887  1.00  0.57           N  
ATOM    246  CA  ASP A 121     115.250  89.823  91.921  1.00  0.57           C  
ATOM    247  C   ASP A 121     116.687  90.321  91.790  1.00  0.57           C  
ATOM    248  O   ASP A 121     117.660  89.644  92.111  1.00  0.57           O  
ATOM    249  CB  ASP A 121     114.603  90.465  93.167  1.00  0.57           C  
ATOM    250  CG  ASP A 121     113.114  90.181  93.218  1.00  0.57           C  
ATOM    251  OD1 ASP A 121     112.457  90.264  92.152  1.00  0.57           O  
ATOM    252  OD2 ASP A 121     112.622  89.919  94.343  1.00  0.57           O  
ATOM    253  N   LEU A 122     116.862  91.557  91.300  1.00  0.66           N  
ATOM    254  CA  LEU A 122     118.148  92.186  91.040  1.00  0.66           C  
ATOM    255  C   LEU A 122     118.986  92.388  92.295  1.00  0.66           C  
ATOM    256  O   LEU A 122     120.209  92.302  92.256  1.00  0.66           O  
ATOM    257  CB  LEU A 122     117.912  93.525  90.290  1.00  0.66           C  
ATOM    258  CG  LEU A 122     117.593  93.447  88.768  1.00  0.66           C  
ATOM    259  CD1 LEU A 122     117.410  92.039  88.224  1.00  0.66           C  
ATOM    260  CD2 LEU A 122     116.365  94.274  88.390  1.00  0.66           C  
ATOM    261  N   PHE A 123     118.345  92.552  93.468  1.00  0.68           N  
ATOM    262  CA  PHE A 123     118.993  92.480  94.773  1.00  0.68           C  
ATOM    263  C   PHE A 123     119.731  91.150  94.983  1.00  0.68           C  
ATOM    264  O   PHE A 123     120.807  91.082  95.569  1.00  0.68           O  
ATOM    265  CB  PHE A 123     117.915  92.710  95.872  1.00  0.68           C  
ATOM    266  CG  PHE A 123     118.455  92.506  97.264  1.00  0.68           C  
ATOM    267  CD1 PHE A 123     118.207  91.300  97.938  1.00  0.68           C  
ATOM    268  CD2 PHE A 123     119.284  93.465  97.862  1.00  0.68           C  
ATOM    269  CE1 PHE A 123     118.798  91.044  99.180  1.00  0.68           C  
ATOM    270  CE2 PHE A 123     119.880  93.216  99.104  1.00  0.68           C  
ATOM    271  CZ  PHE A 123     119.644  92.000  99.760  1.00  0.68           C  
ATOM    272  N   SER A 124     119.193  90.042  94.454  1.00  0.70           N  
ATOM    273  CA  SER A 124     119.805  88.730  94.559  1.00  0.70           C  
ATOM    274  C   SER A 124     121.081  88.588  93.751  1.00  0.70           C  
ATOM    275  O   SER A 124     121.870  87.688  94.017  1.00  0.70           O  
ATOM    276  CB  SER A 124     118.837  87.598  94.147  1.00  0.70           C  
ATOM    277  OG  SER A 124     117.669  87.633  94.967  1.00  0.70           O  
ATOM    278  N   ALA A 125     121.364  89.509  92.800  1.00  0.74           N  
ATOM    279  CA  ALA A 125     122.643  89.587  92.108  1.00  0.74           C  
ATOM    280  C   ALA A 125     123.797  89.950  93.038  1.00  0.74           C  
ATOM    281  O   ALA A 125     124.941  89.560  92.836  1.00  0.74           O  
ATOM    282  CB  ALA A 125     122.569  90.617  90.968  1.00  0.74           C  
ATOM    283  N   GLU A 126     123.502  90.676  94.129  1.00  0.67           N  
ATOM    284  CA  GLU A 126     124.472  91.047  95.139  1.00  0.67           C  
ATOM    285  C   GLU A 126     124.863  89.877  96.030  1.00  0.67           C  
ATOM    286  O   GLU A 126     125.883  89.873  96.714  1.00  0.67           O  
ATOM    287  CB  GLU A 126     123.840  92.176  95.983  1.00  0.67           C  
ATOM    288  CG  GLU A 126     124.728  92.826  97.064  1.00  0.67           C  
ATOM    289  CD  GLU A 126     126.000  93.433  96.496  1.00  0.67           C  
ATOM    290  OE1 GLU A 126     127.079  93.091  97.043  1.00  0.67           O  
ATOM    291  OE2 GLU A 126     125.905  94.239  95.543  1.00  0.67           O  
ATOM    292  N   HIS A 127     124.080  88.788  96.029  1.00  0.69           N  
ATOM    293  CA  HIS A 127     124.461  87.580  96.738  1.00  0.69           C  
ATOM    294  C   HIS A 127     125.329  86.677  95.871  1.00  0.69           C  
ATOM    295  O   HIS A 127     125.998  85.781  96.368  1.00  0.69           O  
ATOM    296  CB  HIS A 127     123.201  86.845  97.233  1.00  0.69           C  
ATOM    297  CG  HIS A 127     122.530  87.576  98.367  1.00  0.69           C  
ATOM    298  ND1 HIS A 127     123.144  87.579  99.607  1.00  0.69           N  
ATOM    299  CD2 HIS A 127     121.353  88.257  98.429  1.00  0.69           C  
ATOM    300  CE1 HIS A 127     122.326  88.242 100.398  1.00  0.69           C  
ATOM    301  NE2 HIS A 127     121.229  88.679  99.736  1.00  0.69           N  
ATOM    302  N   THR A 128     125.387  86.937  94.555  1.00  0.72           N  
ATOM    303  CA  THR A 128     126.143  86.159  93.577  1.00  0.72           C  
ATOM    304  C   THR A 128     127.628  86.429  93.636  1.00  0.72           C  
ATOM    305  O   THR A 128     128.041  87.583  93.647  1.00  0.72           O  
ATOM    306  CB  THR A 128     125.722  86.522  92.154  1.00  0.72           C  
ATOM    307  OG1 THR A 128     124.317  86.434  91.976  1.00  0.72           O  
ATOM    308  CG2 THR A 128     126.336  85.614  91.093  1.00  0.72           C  
ATOM    309  N   LYS A 129     128.492  85.387  93.613  1.00  0.70           N  
ATOM    310  CA  LYS A 129     129.938  85.589  93.628  1.00  0.70           C  
ATOM    311  C   LYS A 129     130.591  85.434  92.262  1.00  0.70           C  
ATOM    312  O   LYS A 129     131.757  85.776  92.070  1.00  0.70           O  
ATOM    313  CB  LYS A 129     130.626  84.643  94.635  1.00  0.70           C  
ATOM    314  CG  LYS A 129     130.214  84.928  96.087  1.00  0.70           C  
ATOM    315  CD  LYS A 129     130.950  84.027  97.088  1.00  0.70           C  
ATOM    316  CE  LYS A 129     130.520  84.291  98.530  1.00  0.70           C  
ATOM    317  NZ  LYS A 129     131.222  83.349  99.427  1.00  0.70           N  
ATOM    318  N   LEU A 130     129.842  84.991  91.240  1.00  0.74           N  
ATOM    319  CA  LEU A 130     130.322  85.020  89.872  1.00  0.74           C  
ATOM    320  C   LEU A 130     129.164  85.260  88.920  1.00  0.74           C  
ATOM    321  O   LEU A 130     128.164  84.543  88.947  1.00  0.74           O  
ATOM    322  CB  LEU A 130     131.022  83.676  89.598  1.00  0.74           C  
ATOM    323  CG  LEU A 130     131.751  83.501  88.259  1.00  0.74           C  
ATOM    324  CD1 LEU A 130     133.040  82.700  88.485  1.00  0.74           C  
ATOM    325  CD2 LEU A 130     130.860  82.768  87.257  1.00  0.74           C  
ATOM    326  N   LEU A 131     129.247  86.292  88.056  1.00  0.78           N  
ATOM    327  CA  LEU A 131     128.147  86.631  87.164  1.00  0.78           C  
ATOM    328  C   LEU A 131     128.584  86.709  85.723  1.00  0.78           C  
ATOM    329  O   LEU A 131     129.562  87.359  85.363  1.00  0.78           O  
ATOM    330  CB  LEU A 131     127.463  87.970  87.539  1.00  0.78           C  
ATOM    331  CG  LEU A 131     126.282  88.406  86.634  1.00  0.78           C  
ATOM    332  CD1 LEU A 131     125.089  87.452  86.704  1.00  0.78           C  
ATOM    333  CD2 LEU A 131     125.810  89.806  87.006  1.00  0.78           C  
ATOM    334  N   LEU A 132     127.815  86.063  84.831  1.00  0.80           N  
ATOM    335  CA  LEU A 132     128.021  86.198  83.409  1.00  0.80           C  
ATOM    336  C   LEU A 132     126.865  86.989  82.857  1.00  0.80           C  
ATOM    337  O   LEU A 132     125.700  86.650  83.048  1.00  0.80           O  
ATOM    338  CB  LEU A 132     128.111  84.860  82.642  1.00  0.80           C  
ATOM    339  CG  LEU A 132     129.363  84.031  82.972  1.00  0.80           C  
ATOM    340  CD1 LEU A 132     129.250  83.315  84.316  1.00  0.80           C  
ATOM    341  CD2 LEU A 132     129.657  83.011  81.864  1.00  0.80           C  
ATOM    342  N   ILE A 133     127.160  88.081  82.148  1.00  0.79           N  
ATOM    343  CA  ILE A 133     126.163  88.876  81.476  1.00  0.79           C  
ATOM    344  C   ILE A 133     126.182  88.453  80.034  1.00  0.79           C  
ATOM    345  O   ILE A 133     127.119  88.726  79.286  1.00  0.79           O  
ATOM    346  CB  ILE A 133     126.417  90.366  81.589  1.00  0.79           C  
ATOM    347  CG1 ILE A 133     126.396  90.796  83.072  1.00  0.79           C  
ATOM    348  CG2 ILE A 133     125.340  91.087  80.778  1.00  0.79           C  
ATOM    349  CD1 ILE A 133     126.785  92.258  83.300  1.00  0.79           C  
ATOM    350  N   ILE A 134     125.137  87.735  79.609  1.00  0.78           N  
ATOM    351  CA  ILE A 134     125.131  87.042  78.343  1.00  0.78           C  
ATOM    352  C   ILE A 134     124.075  87.670  77.466  1.00  0.78           C  
ATOM    353  O   ILE A 134     122.872  87.464  77.626  1.00  0.78           O  
ATOM    354  CB  ILE A 134     124.854  85.559  78.572  1.00  0.78           C  
ATOM    355  CG1 ILE A 134     125.972  84.924  79.441  1.00  0.78           C  
ATOM    356  CG2 ILE A 134     124.656  84.838  77.224  1.00  0.78           C  
ATOM    357  CD1 ILE A 134     125.760  83.449  79.772  1.00  0.78           C  
ATOM    358  N   GLY A 135     124.507  88.497  76.487  1.00  0.75           N  
ATOM    359  CA  GLY A 135     123.616  89.149  75.531  1.00  0.75           C  
ATOM    360  C   GLY A 135     122.564  90.034  76.155  1.00  0.75           C  
ATOM    361  O   GLY A 135     121.482  90.249  75.613  1.00  0.75           O  
ATOM    362  N   MET A 136     122.881  90.548  77.350  1.00  0.76           N  
ATOM    363  CA  MET A 136     122.008  91.340  78.171  1.00  0.76           C  
ATOM    364  C   MET A 136     122.719  92.654  78.413  1.00  0.76           C  
ATOM    365  O   MET A 136     123.764  92.734  79.049  1.00  0.76           O  
ATOM    366  CB  MET A 136     121.733  90.617  79.510  1.00  0.76           C  
ATOM    367  CG  MET A 136     120.766  91.311  80.489  1.00  0.76           C  
ATOM    368  SD  MET A 136     119.019  91.126  80.070  1.00  0.76           S  
ATOM    369  CE  MET A 136     118.808  92.640  79.110  1.00  0.76           C  
ATOM    370  N   ASN A 137     122.188  93.762  77.884  1.00  0.77           N  
ATOM    371  CA  ASN A 137     122.876  95.038  77.932  1.00  0.77           C  
ATOM    372  C   ASN A 137     122.487  95.801  79.187  1.00  0.77           C  
ATOM    373  O   ASN A 137     121.925  96.889  79.110  1.00  0.77           O  
ATOM    374  CB  ASN A 137     122.606  95.858  76.646  1.00  0.77           C  
ATOM    375  CG  ASN A 137     123.678  96.927  76.426  1.00  0.77           C  
ATOM    376  OD1 ASN A 137     124.705  96.993  77.102  1.00  0.77           O  
ATOM    377  ND2 ASN A 137     123.454  97.807  75.424  1.00  0.77           N  
ATOM    378  N   TRP A 138     122.767  95.219  80.373  1.00  0.74           N  
ATOM    379  CA  TRP A 138     122.312  95.645  81.692  1.00  0.74           C  
ATOM    380  C   TRP A 138     122.275  97.127  81.956  1.00  0.74           C  
ATOM    381  O   TRP A 138     121.275  97.668  82.402  1.00  0.74           O  
ATOM    382  CB  TRP A 138     123.211  95.057  82.808  1.00  0.74           C  
ATOM    383  CG  TRP A 138     122.716  93.746  83.356  1.00  0.74           C  
ATOM    384  CD1 TRP A 138     122.943  92.505  82.864  1.00  0.74           C  
ATOM    385  CD2 TRP A 138     121.915  93.581  84.536  1.00  0.74           C  
ATOM    386  NE1 TRP A 138     122.395  91.558  83.687  1.00  0.74           N  
ATOM    387  CE2 TRP A 138     121.761  92.187  84.727  1.00  0.74           C  
ATOM    388  CE3 TRP A 138     121.360  94.493  85.425  1.00  0.74           C  
ATOM    389  CZ2 TRP A 138     121.056  91.690  85.810  1.00  0.74           C  
ATOM    390  CZ3 TRP A 138     120.668  93.990  86.533  1.00  0.74           C  
ATOM    391  CH2 TRP A 138     120.514  92.607  86.718  1.00  0.74           C  
ATOM    392  N   ILE A 139     123.363  97.841  81.675  1.00  0.70           N  
ATOM    393  CA  ILE A 139     123.450  99.263  81.930  1.00  0.70           C  
ATOM    394  C   ILE A 139     122.445 100.084  81.129  1.00  0.70           C  
ATOM    395  O   ILE A 139     121.959 101.117  81.582  1.00  0.70           O  
ATOM    396  CB  ILE A 139     124.898  99.660  81.696  1.00  0.70           C  
ATOM    397  CG1 ILE A 139     125.815  98.993  82.751  1.00  0.70           C  
ATOM    398  CG2 ILE A 139     125.085 101.188  81.662  1.00  0.70           C  
ATOM    399  CD1 ILE A 139     125.517  99.380  84.208  1.00  0.70           C  
ATOM    400  N   CYS A 140     122.075  99.610  79.929  1.00  0.69           N  
ATOM    401  CA  CYS A 140     121.141 100.304  79.065  1.00  0.69           C  
ATOM    402  C   CYS A 140     119.730  99.737  79.087  1.00  0.69           C  
ATOM    403  O   CYS A 140     118.767 100.473  78.905  1.00  0.69           O  
ATOM    404  CB  CYS A 140     121.667 100.218  77.616  1.00  0.69           C  
ATOM    405  SG  CYS A 140     123.056 101.368  77.367  1.00  0.69           S  
ATOM    406  N   THR A 141     119.542  98.422  79.315  1.00  0.70           N  
ATOM    407  CA  THR A 141     118.208  97.805  79.276  1.00  0.70           C  
ATOM    408  C   THR A 141     117.699  97.419  80.649  1.00  0.70           C  
ATOM    409  O   THR A 141     116.548  97.021  80.809  1.00  0.70           O  
ATOM    410  CB  THR A 141     118.141  96.568  78.385  1.00  0.70           C  
ATOM    411  OG1 THR A 141     119.194  95.662  78.676  1.00  0.70           O  
ATOM    412  CG2 THR A 141     118.316  96.979  76.917  1.00  0.70           C  
ATOM    413  N   LYS A 142     118.528  97.579  81.694  1.00  0.61           N  
ATOM    414  CA  LYS A 142     118.186  97.307  83.080  1.00  0.61           C  
ATOM    415  C   LYS A 142     118.787  98.418  83.936  1.00  0.61           C  
ATOM    416  O   LYS A 142     119.208  98.221  85.073  1.00  0.61           O  
ATOM    417  CB  LYS A 142     118.714  95.926  83.557  1.00  0.61           C  
ATOM    418  CG  LYS A 142     118.178  94.708  82.778  1.00  0.61           C  
ATOM    419  CD  LYS A 142     116.666  94.464  82.945  1.00  0.61           C  
ATOM    420  CE  LYS A 142     116.275  94.053  84.366  1.00  0.61           C  
ATOM    421  NZ  LYS A 142     114.818  93.827  84.446  1.00  0.61           N  
ATOM    422  N   MET A 143     118.823  99.645  83.372  1.00  0.63           N  
ATOM    423  CA  MET A 143     119.374 100.858  83.963  1.00  0.63           C  
ATOM    424  C   MET A 143     119.062 101.152  85.431  1.00  0.63           C  
ATOM    425  O   MET A 143     120.030 101.394  86.156  1.00  0.63           O  
ATOM    426  CB  MET A 143     118.969 102.082  83.096  1.00  0.63           C  
ATOM    427  CG  MET A 143     119.419 103.463  83.628  1.00  0.63           C  
ATOM    428  SD  MET A 143     118.729 104.872  82.710  1.00  0.63           S  
ATOM    429  CE  MET A 143     117.047 104.742  83.391  1.00  0.63           C  
ATOM    430  N   PRO A 144     117.840 101.138  85.980  1.00  0.67           N  
ATOM    431  CA  PRO A 144     117.600 101.480  87.387  1.00  0.67           C  
ATOM    432  C   PRO A 144     118.288 100.525  88.356  1.00  0.67           C  
ATOM    433  O   PRO A 144     118.453 100.861  89.527  1.00  0.67           O  
ATOM    434  CB  PRO A 144     116.064 101.437  87.526  1.00  0.67           C  
ATOM    435  CG  PRO A 144     115.574 100.606  86.338  1.00  0.67           C  
ATOM    436  CD  PRO A 144     116.584 100.932  85.250  1.00  0.67           C  
ATOM    437  N   ASP A 145     118.678  99.339  87.863  1.00  0.65           N  
ATOM    438  CA  ASP A 145     119.098  98.195  88.629  1.00  0.65           C  
ATOM    439  C   ASP A 145     120.562  97.852  88.375  1.00  0.65           C  
ATOM    440  O   ASP A 145     121.129  96.939  88.977  1.00  0.65           O  
ATOM    441  CB  ASP A 145     118.253  96.996  88.167  1.00  0.65           C  
ATOM    442  CG  ASP A 145     116.764  97.279  88.290  1.00  0.65           C  
ATOM    443  OD1 ASP A 145     116.313  97.551  89.430  1.00  0.65           O  
ATOM    444  OD2 ASP A 145     116.054  97.079  87.265  1.00  0.65           O  
ATOM    445  N   GLY A 146     121.246  98.616  87.491  1.00  0.70           N  
ATOM    446  CA  GLY A 146     122.616  98.330  87.065  1.00  0.70           C  
ATOM    447  C   GLY A 146     123.647  98.603  88.122  1.00  0.70           C  
ATOM    448  O   GLY A 146     124.786  98.151  88.027  1.00  0.70           O  
ATOM    449  N   HIS A 147     123.254  99.315  89.191  1.00  0.65           N  
ATOM    450  CA  HIS A 147     124.077  99.505  90.372  1.00  0.65           C  
ATOM    451  C   HIS A 147     124.386  98.211  91.103  1.00  0.65           C  
ATOM    452  O   HIS A 147     125.534  97.966  91.430  1.00  0.65           O  
ATOM    453  CB  HIS A 147     123.495 100.557  91.339  1.00  0.65           C  
ATOM    454  CG  HIS A 147     122.254 100.135  92.069  1.00  0.65           C  
ATOM    455  ND1 HIS A 147     122.396  99.524  93.293  1.00  0.65           N  
ATOM    456  CD2 HIS A 147     120.942 100.197  91.731  1.00  0.65           C  
ATOM    457  CE1 HIS A 147     121.184  99.223  93.684  1.00  0.65           C  
ATOM    458  NE2 HIS A 147     120.258  99.607  92.774  1.00  0.65           N  
ATOM    459  N   TRP A 148     123.408  97.289  91.269  1.00  0.68           N  
ATOM    460  CA  TRP A 148     123.620  96.003  91.928  1.00  0.68           C  
ATOM    461  C   TRP A 148     124.708  95.167  91.256  1.00  0.68           C  
ATOM    462  O   TRP A 148     125.501  94.474  91.882  1.00  0.68           O  
ATOM    463  CB  TRP A 148     122.308  95.165  91.967  1.00  0.68           C  
ATOM    464  CG  TRP A 148     121.173  95.736  92.803  1.00  0.68           C  
ATOM    465  CD1 TRP A 148     119.908  96.096  92.416  1.00  0.68           C  
ATOM    466  CD2 TRP A 148     121.237  95.955  94.224  1.00  0.68           C  
ATOM    467  NE1 TRP A 148     119.174  96.525  93.506  1.00  0.68           N  
ATOM    468  CE2 TRP A 148     119.980  96.460  94.622  1.00  0.68           C  
ATOM    469  CE3 TRP A 148     122.262  95.762  95.149  1.00  0.68           C  
ATOM    470  CZ2 TRP A 148     119.737  96.807  95.946  1.00  0.68           C  
ATOM    471  CZ3 TRP A 148     122.024  96.138  96.479  1.00  0.68           C  
ATOM    472  CH2 TRP A 148     120.785  96.665  96.872  1.00  0.68           C  
ATOM    473  N   ILE A 149     124.784  95.237  89.919  1.00  0.69           N  
ATOM    474  CA  ILE A 149     125.852  94.653  89.124  1.00  0.69           C  
ATOM    475  C   ILE A 149     127.194  95.352  89.301  1.00  0.69           C  
ATOM    476  O   ILE A 149     128.254  94.727  89.371  1.00  0.69           O  
ATOM    477  CB  ILE A 149     125.440  94.673  87.659  1.00  0.69           C  
ATOM    478  CG1 ILE A 149     124.042  94.037  87.473  1.00  0.69           C  
ATOM    479  CG2 ILE A 149     126.495  93.971  86.782  1.00  0.69           C  
ATOM    480  CD1 ILE A 149     123.904  92.624  88.046  1.00  0.69           C  
ATOM    481  N   GLY A 150     127.182  96.697  89.379  1.00  0.71           N  
ATOM    482  CA  GLY A 150     128.378  97.508  89.549  1.00  0.71           C  
ATOM    483  C   GLY A 150     129.001  97.369  90.907  1.00  0.71           C  
ATOM    484  O   GLY A 150     130.221  97.234  91.018  1.00  0.71           O  
ATOM    485  N   ASP A 151     128.155  97.390  91.941  1.00  0.66           N  
ATOM    486  CA  ASP A 151     128.488  97.335  93.344  1.00  0.66           C  
ATOM    487  C   ASP A 151     128.913  95.951  93.822  1.00  0.66           C  
ATOM    488  O   ASP A 151     129.918  95.838  94.523  1.00  0.66           O  
ATOM    489  CB  ASP A 151     127.316  97.937  94.155  1.00  0.66           C  
ATOM    490  CG  ASP A 151     127.184  99.438  93.894  1.00  0.66           C  
ATOM    491  OD1 ASP A 151     128.084 100.030  93.239  1.00  0.66           O  
ATOM    492  OD2 ASP A 151     126.178 100.020  94.366  1.00  0.66           O  
ATOM    493  N   ALA A 152     128.254  94.849  93.383  1.00  0.66           N  
ATOM    494  CA  ALA A 152     128.617  93.478  93.734  1.00  0.66           C  
ATOM    495  C   ALA A 152     130.072  93.123  93.412  1.00  0.66           C  
ATOM    496  O   ALA A 152     130.737  92.353  94.098  1.00  0.66           O  
ATOM    497  CB  ALA A 152     127.667  92.480  93.044  1.00  0.66           C  
ATOM    498  N   ARG A 153     130.652  93.754  92.377  1.00  0.59           N  
ATOM    499  CA  ARG A 153     132.070  93.681  92.066  1.00  0.59           C  
ATOM    500  C   ARG A 153     132.997  94.114  93.205  1.00  0.59           C  
ATOM    501  O   ARG A 153     134.074  93.558  93.408  1.00  0.59           O  
ATOM    502  CB  ARG A 153     132.346  94.585  90.855  1.00  0.59           C  
ATOM    503  CG  ARG A 153     131.714  94.058  89.554  1.00  0.59           C  
ATOM    504  CD  ARG A 153     131.480  95.120  88.481  1.00  0.59           C  
ATOM    505  NE  ARG A 153     132.798  95.746  88.163  1.00  0.59           N  
ATOM    506  CZ  ARG A 153     133.178  96.977  88.526  1.00  0.59           C  
ATOM    507  NH1 ARG A 153     132.456  97.741  89.345  1.00  0.59           N  
ATOM    508  NH2 ARG A 153     134.327  97.447  88.045  1.00  0.59           N  
ATOM    509  N   LEU A 154     132.585  95.098  94.030  1.00  0.73           N  
ATOM    510  CA  LEU A 154     133.342  95.547  95.188  1.00  0.73           C  
ATOM    511  C   LEU A 154     133.293  94.548  96.342  1.00  0.73           C  
ATOM    512  O   LEU A 154     134.072  94.628  97.289  1.00  0.73           O  
ATOM    513  CB  LEU A 154     132.836  96.919  95.701  1.00  0.73           C  
ATOM    514  CG  LEU A 154     133.042  98.101  94.732  1.00  0.73           C  
ATOM    515  CD1 LEU A 154     132.371  99.362  95.294  1.00  0.73           C  
ATOM    516  CD2 LEU A 154     134.527  98.381  94.463  1.00  0.73           C  
ATOM    517  N   LYS A 155     132.398  93.546  96.262  1.00  0.71           N  
ATOM    518  CA  LYS A 155     132.280  92.473  97.231  1.00  0.71           C  
ATOM    519  C   LYS A 155     133.151  91.278  96.835  1.00  0.71           C  
ATOM    520  O   LYS A 155     133.251  90.280  97.549  1.00  0.71           O  
ATOM    521  CB  LYS A 155     130.795  92.050  97.275  1.00  0.71           C  
ATOM    522  CG  LYS A 155     130.374  91.092  98.398  1.00  0.71           C  
ATOM    523  CD  LYS A 155     128.861  90.875  98.302  1.00  0.71           C  
ATOM    524  CE  LYS A 155     128.252  89.971  99.360  1.00  0.71           C  
ATOM    525  NZ  LYS A 155     126.792  89.973  99.176  1.00  0.71           N  
ATOM    526  N   GLY A 156     133.858  91.379  95.688  1.00  0.71           N  
ATOM    527  CA  GLY A 156     134.773  90.350  95.197  1.00  0.71           C  
ATOM    528  C   GLY A 156     134.214  89.500  94.091  1.00  0.71           C  
ATOM    529  O   GLY A 156     134.880  88.594  93.593  1.00  0.71           O  
ATOM    530  N   THR A 157     132.971  89.776  93.669  1.00  0.70           N  
ATOM    531  CA  THR A 157     132.309  89.121  92.547  1.00  0.70           C  
ATOM    532  C   THR A 157     132.939  89.417  91.206  1.00  0.70           C  
ATOM    533  O   THR A 157     133.097  90.569  90.816  1.00  0.70           O  
ATOM    534  CB  THR A 157     130.839  89.504  92.468  1.00  0.70           C  
ATOM    535  OG1 THR A 157     130.214  89.093  93.670  1.00  0.70           O  
ATOM    536  CG2 THR A 157     130.093  88.853  91.292  1.00  0.70           C  
ATOM    537  N   ARG A 158     133.281  88.368  90.433  1.00  0.67           N  
ATOM    538  CA  ARG A 158     133.808  88.536  89.089  1.00  0.67           C  
ATOM    539  C   ARG A 158     132.688  88.627  88.061  1.00  0.67           C  
ATOM    540  O   ARG A 158     131.701  87.887  88.118  1.00  0.67           O  
ATOM    541  CB  ARG A 158     134.742  87.365  88.703  1.00  0.67           C  
ATOM    542  CG  ARG A 158     135.990  87.262  89.602  1.00  0.67           C  
ATOM    543  CD  ARG A 158     136.937  86.138  89.178  1.00  0.67           C  
ATOM    544  NE  ARG A 158     138.095  86.164  90.128  1.00  0.67           N  
ATOM    545  CZ  ARG A 158     139.116  85.301  90.077  1.00  0.67           C  
ATOM    546  NH1 ARG A 158     140.090  85.397  90.979  1.00  0.67           N  
ATOM    547  NH2 ARG A 158     139.174  84.351  89.149  1.00  0.67           N  
ATOM    548  N   VAL A 159     132.814  89.546  87.089  1.00  0.78           N  
ATOM    549  CA  VAL A 159     131.804  89.789  86.080  1.00  0.78           C  
ATOM    550  C   VAL A 159     132.366  89.584  84.695  1.00  0.78           C  
ATOM    551  O   VAL A 159     133.392  90.135  84.300  1.00  0.78           O  
ATOM    552  CB  VAL A 159     131.199  91.186  86.164  1.00  0.78           C  
ATOM    553  CG1 VAL A 159     130.113  91.396  85.087  1.00  0.78           C  
ATOM    554  CG2 VAL A 159     130.572  91.370  87.557  1.00  0.78           C  
ATOM    555  N   ILE A 160     131.665  88.778  83.890  1.00  0.78           N  
ATOM    556  CA  ILE A 160     132.036  88.482  82.520  1.00  0.78           C  
ATOM    557  C   ILE A 160     130.929  88.966  81.622  1.00  0.78           C  
ATOM    558  O   ILE A 160     129.751  88.810  81.926  1.00  0.78           O  
ATOM    559  CB  ILE A 160     132.245  86.986  82.329  1.00  0.78           C  
ATOM    560  CG1 ILE A 160     133.374  86.516  83.274  1.00  0.78           C  
ATOM    561  CG2 ILE A 160     132.543  86.620  80.855  1.00  0.78           C  
ATOM    562  CD1 ILE A 160     133.528  85.006  83.350  1.00  0.78           C  
ATOM    563  N   VAL A 161     131.274  89.580  80.482  1.00  0.82           N  
ATOM    564  CA  VAL A 161     130.323  90.012  79.479  1.00  0.82           C  
ATOM    565  C   VAL A 161     130.518  89.152  78.248  1.00  0.82           C  
ATOM    566  O   VAL A 161     131.634  88.903  77.787  1.00  0.82           O  
ATOM    567  CB  VAL A 161     130.474  91.495  79.147  1.00  0.82           C  
ATOM    568  CG1 VAL A 161     131.946  91.816  78.932  1.00  0.82           C  
ATOM    569  CG2 VAL A 161     129.690  91.916  77.889  1.00  0.82           C  
ATOM    570  N   ILE A 162     129.411  88.641  77.692  1.00  0.78           N  
ATOM    571  CA  ILE A 162     129.430  87.909  76.448  1.00  0.78           C  
ATOM    572  C   ILE A 162     128.562  88.678  75.468  1.00  0.78           C  
ATOM    573  O   ILE A 162     127.339  88.769  75.617  1.00  0.78           O  
ATOM    574  CB  ILE A 162     128.966  86.474  76.640  1.00  0.78           C  
ATOM    575  CG1 ILE A 162     129.870  85.768  77.684  1.00  0.78           C  
ATOM    576  CG2 ILE A 162     128.982  85.754  75.282  1.00  0.78           C  
ATOM    577  CD1 ILE A 162     129.578  84.280  77.880  1.00  0.78           C  
ATOM    578  N   SER A 163     129.204  89.307  74.465  1.00  0.77           N  
ATOM    579  CA  SER A 163     128.545  90.167  73.489  1.00  0.77           C  
ATOM    580  C   SER A 163     129.354  90.221  72.222  1.00  0.77           C  
ATOM    581  O   SER A 163     130.561  90.353  72.287  1.00  0.77           O  
ATOM    582  CB  SER A 163     128.329  91.631  73.951  1.00  0.77           C  
ATOM    583  OG  SER A 163     129.569  92.296  74.347  1.00  0.77           O  
ATOM    584  N   ALA A 164     128.743  90.161  71.023  1.00  0.73           N  
ATOM    585  CA  ALA A 164     129.470  90.268  69.763  1.00  0.73           C  
ATOM    586  C   ALA A 164     130.159  91.609  69.542  1.00  0.73           C  
ATOM    587  O   ALA A 164     131.270  91.697  69.018  1.00  0.73           O  
ATOM    588  CB  ALA A 164     128.505  89.980  68.599  1.00  0.73           C  
ATOM    589  N   ASP A 165     129.488  92.689  69.949  1.00  0.72           N  
ATOM    590  CA  ASP A 165     129.966  94.039  69.899  1.00  0.72           C  
ATOM    591  C   ASP A 165     130.581  94.480  71.227  1.00  0.72           C  
ATOM    592  O   ASP A 165     130.414  93.852  72.274  1.00  0.72           O  
ATOM    593  CB  ASP A 165     128.785  94.950  69.493  1.00  0.72           C  
ATOM    594  CG  ASP A 165     127.676  94.934  70.541  1.00  0.72           C  
ATOM    595  OD1 ASP A 165     127.336  96.040  71.023  1.00  0.72           O  
ATOM    596  OD2 ASP A 165     127.186  93.824  70.888  1.00  0.72           O  
ATOM    597  N   TYR A 166     131.321  95.607  71.229  1.00  0.74           N  
ATOM    598  CA  TYR A 166     131.747  96.253  72.462  1.00  0.74           C  
ATOM    599  C   TYR A 166     130.599  97.053  73.096  1.00  0.74           C  
ATOM    600  O   TYR A 166     130.563  98.283  73.072  1.00  0.74           O  
ATOM    601  CB  TYR A 166     133.028  97.116  72.256  1.00  0.74           C  
ATOM    602  CG  TYR A 166     133.700  97.401  73.584  1.00  0.74           C  
ATOM    603  CD1 TYR A 166     133.432  98.590  74.283  1.00  0.74           C  
ATOM    604  CD2 TYR A 166     134.567  96.458  74.165  1.00  0.74           C  
ATOM    605  CE1 TYR A 166     133.994  98.821  75.546  1.00  0.74           C  
ATOM    606  CE2 TYR A 166     135.139  96.691  75.427  1.00  0.74           C  
ATOM    607  CZ  TYR A 166     134.846  97.874  76.118  1.00  0.74           C  
ATOM    608  OH  TYR A 166     135.399  98.123  77.390  1.00  0.74           O  
ATOM    609  N   MET A 167     129.607  96.343  73.665  1.00  0.73           N  
ATOM    610  CA  MET A 167     128.417  96.936  74.242  1.00  0.73           C  
ATOM    611  C   MET A 167     128.626  97.626  75.603  1.00  0.73           C  
ATOM    612  O   MET A 167     129.607  97.346  76.296  1.00  0.73           O  
ATOM    613  CB  MET A 167     127.264  95.895  74.318  1.00  0.73           C  
ATOM    614  CG  MET A 167     127.428  94.793  75.379  1.00  0.73           C  
ATOM    615  SD  MET A 167     125.908  93.888  75.851  1.00  0.73           S  
ATOM    616  CE  MET A 167     125.238  93.327  74.259  1.00  0.73           C  
ATOM    617  N   PRO A 168     127.729  98.519  76.064  1.00  0.75           N  
ATOM    618  CA  PRO A 168     127.840  99.232  77.340  1.00  0.75           C  
ATOM    619  C   PRO A 168     128.022  98.371  78.576  1.00  0.75           C  
ATOM    620  O   PRO A 168     128.609  98.839  79.556  1.00  0.75           O  
ATOM    621  CB  PRO A 168     126.533 100.025  77.432  1.00  0.75           C  
ATOM    622  CG  PRO A 168     126.163 100.331  75.979  1.00  0.75           C  
ATOM    623  CD  PRO A 168     126.789  99.194  75.172  1.00  0.75           C  
ATOM    624  N   THR A 169     127.524  97.121  78.560  1.00  0.75           N  
ATOM    625  CA  THR A 169     127.804  96.096  79.564  1.00  0.75           C  
ATOM    626  C   THR A 169     129.293  95.814  79.692  1.00  0.75           C  
ATOM    627  O   THR A 169     129.809  95.667  80.798  1.00  0.75           O  
ATOM    628  CB  THR A 169     127.093  94.783  79.237  1.00  0.75           C  
ATOM    629  OG1 THR A 169     125.708  94.879  79.501  1.00  0.75           O  
ATOM    630  CG2 THR A 169     127.547  93.595  80.074  1.00  0.75           C  
ATOM    631  N   ALA A 170     130.048  95.766  78.570  1.00  0.82           N  
ATOM    632  CA  ALA A 170     131.455  95.405  78.533  1.00  0.82           C  
ATOM    633  C   ALA A 170     132.355  96.324  79.320  1.00  0.82           C  
ATOM    634  O   ALA A 170     133.332  95.916  79.939  1.00  0.82           O  
ATOM    635  CB  ALA A 170     131.953  95.274  77.078  1.00  0.82           C  
ATOM    636  N   ASN A 171     131.957  97.594  79.377  1.00  0.70           N  
ATOM    637  CA  ASN A 171     132.571  98.630  80.166  1.00  0.70           C  
ATOM    638  C   ASN A 171     132.526  98.383  81.684  1.00  0.70           C  
ATOM    639  O   ASN A 171     133.255  99.019  82.437  1.00  0.70           O  
ATOM    640  CB  ASN A 171     131.808  99.922  79.781  1.00  0.70           C  
ATOM    641  CG  ASN A 171     132.356 101.188  80.422  1.00  0.70           C  
ATOM    642  OD1 ASN A 171     131.641 101.830  81.201  1.00  0.70           O  
ATOM    643  ND2 ASN A 171     133.612 101.543  80.077  1.00  0.70           N  
ATOM    644  N   LYS A 172     131.656  97.479  82.180  1.00  0.66           N  
ATOM    645  CA  LYS A 172     131.507  97.246  83.607  1.00  0.66           C  
ATOM    646  C   LYS A 172     132.042  95.903  84.065  1.00  0.66           C  
ATOM    647  O   LYS A 172     131.929  95.561  85.240  1.00  0.66           O  
ATOM    648  CB  LYS A 172     130.010  97.285  83.997  1.00  0.66           C  
ATOM    649  CG  LYS A 172     129.264  98.557  83.568  1.00  0.66           C  
ATOM    650  CD  LYS A 172     129.845  99.860  84.137  1.00  0.66           C  
ATOM    651  CE  LYS A 172     129.056 101.118  83.757  1.00  0.66           C  
ATOM    652  NZ  LYS A 172     129.180 101.390  82.309  1.00  0.66           N  
ATOM    653  N   ALA A 173     132.630  95.111  83.159  1.00  0.78           N  
ATOM    654  CA  ALA A 173     133.021  93.749  83.446  1.00  0.78           C  
ATOM    655  C   ALA A 173     134.524  93.552  83.435  1.00  0.78           C  
ATOM    656  O   ALA A 173     135.287  94.359  82.908  1.00  0.78           O  
ATOM    657  CB  ALA A 173     132.374  92.814  82.414  1.00  0.78           C  
ATOM    658  N   ASP A 174     134.982  92.447  84.044  1.00  0.76           N  
ATOM    659  CA  ASP A 174     136.386  92.131  84.175  1.00  0.76           C  
ATOM    660  C   ASP A 174     136.938  91.434  82.929  1.00  0.76           C  
ATOM    661  O   ASP A 174     138.130  91.492  82.633  1.00  0.76           O  
ATOM    662  CB  ASP A 174     136.568  91.218  85.412  1.00  0.76           C  
ATOM    663  CG  ASP A 174     135.865  91.822  86.617  1.00  0.76           C  
ATOM    664  OD1 ASP A 174     136.220  92.949  87.039  1.00  0.76           O  
ATOM    665  OD2 ASP A 174     134.922  91.155  87.114  1.00  0.76           O  
ATOM    666  N   GLU A 175     136.058  90.785  82.137  1.00  0.73           N  
ATOM    667  CA  GLU A 175     136.455  90.064  80.936  1.00  0.73           C  
ATOM    668  C   GLU A 175     135.425  90.209  79.839  1.00  0.73           C  
ATOM    669  O   GLU A 175     134.221  90.134  80.088  1.00  0.73           O  
ATOM    670  CB  GLU A 175     136.651  88.550  81.198  1.00  0.73           C  
ATOM    671  CG  GLU A 175     137.125  87.757  79.949  1.00  0.73           C  
ATOM    672  CD  GLU A 175     137.476  86.298  80.217  1.00  0.73           C  
ATOM    673  OE1 GLU A 175     136.830  85.428  79.579  1.00  0.73           O  
ATOM    674  OE2 GLU A 175     138.415  86.048  81.014  1.00  0.73           O  
ATOM    675  N   VAL A 176     135.883  90.418  78.579  1.00  0.76           N  
ATOM    676  CA  VAL A 176     135.003  90.602  77.438  1.00  0.76           C  
ATOM    677  C   VAL A 176     135.160  89.514  76.397  1.00  0.76           C  
ATOM    678  O   VAL A 176     136.184  89.407  75.724  1.00  0.76           O  
ATOM    679  CB  VAL A 176     135.143  91.975  76.774  1.00  0.76           C  
ATOM    680  CG1 VAL A 176     133.969  92.231  75.805  1.00  0.76           C  
ATOM    681  CG2 VAL A 176     135.190  93.086  77.844  1.00  0.76           C  
ATOM    682  N   ILE A 177     134.111  88.683  76.217  1.00  0.75           N  
ATOM    683  CA  ILE A 177     134.109  87.599  75.246  1.00  0.75           C  
ATOM    684  C   ILE A 177     133.234  87.977  74.070  1.00  0.75           C  
ATOM    685  O   ILE A 177     132.047  88.266  74.215  1.00  0.75           O  
ATOM    686  CB  ILE A 177     133.582  86.292  75.839  1.00  0.75           C  
ATOM    687  CG1 ILE A 177     134.521  85.774  76.952  1.00  0.75           C  
ATOM    688  CG2 ILE A 177     133.396  85.212  74.751  1.00  0.75           C  
ATOM    689  CD1 ILE A 177     133.978  84.555  77.712  1.00  0.75           C  
ATOM    690  N   ILE A 178     133.808  87.963  72.849  1.00  0.69           N  
ATOM    691  CA  ILE A 178     133.097  88.356  71.645  1.00  0.69           C  
ATOM    692  C   ILE A 178     132.758  87.163  70.743  1.00  0.69           C  
ATOM    693  O   ILE A 178     133.416  86.874  69.741  1.00  0.69           O  
ATOM    694  CB  ILE A 178     133.749  89.549  70.931  1.00  0.69           C  
ATOM    695  CG1 ILE A 178     135.196  89.315  70.434  1.00  0.69           C  
ATOM    696  CG2 ILE A 178     133.724  90.767  71.889  1.00  0.69           C  
ATOM    697  CD1 ILE A 178     135.672  90.400  69.455  1.00  0.69           C  
ATOM    698  N   LEU A 179     131.698  86.391  71.091  1.00  0.69           N  
ATOM    699  CA  LEU A 179     131.133  85.352  70.235  1.00  0.69           C  
ATOM    700  C   LEU A 179     130.555  85.936  68.947  1.00  0.69           C  
ATOM    701  O   LEU A 179     130.019  87.043  68.932  1.00  0.69           O  
ATOM    702  CB  LEU A 179     130.048  84.516  70.979  1.00  0.69           C  
ATOM    703  CG  LEU A 179     130.523  83.856  72.290  1.00  0.69           C  
ATOM    704  CD1 LEU A 179     129.360  83.303  73.093  1.00  0.69           C  
ATOM    705  CD2 LEU A 179     131.478  82.714  72.036  1.00  0.69           C  
ATOM    706  N   ARG A 180     130.657  85.221  67.804  1.00  0.63           N  
ATOM    707  CA  ARG A 180     129.940  85.595  66.589  1.00  0.63           C  
ATOM    708  C   ARG A 180     128.424  85.592  66.820  1.00  0.63           C  
ATOM    709  O   ARG A 180     127.939  84.671  67.469  1.00  0.63           O  
ATOM    710  CB  ARG A 180     130.309  84.636  65.421  1.00  0.63           C  
ATOM    711  CG  ARG A 180     129.715  85.003  64.040  1.00  0.63           C  
ATOM    712  CD  ARG A 180     130.098  84.032  62.914  1.00  0.63           C  
ATOM    713  NE  ARG A 180     129.464  84.556  61.656  1.00  0.63           N  
ATOM    714  CZ  ARG A 180     129.606  83.994  60.448  1.00  0.63           C  
ATOM    715  NH1 ARG A 180     129.002  84.549  59.397  1.00  0.63           N  
ATOM    716  NH2 ARG A 180     130.332  82.897  60.263  1.00  0.63           N  
ATOM    717  N   PRO A 181     127.616  86.556  66.386  1.00  0.71           N  
ATOM    718  CA  PRO A 181     126.225  86.621  66.809  1.00  0.71           C  
ATOM    719  C   PRO A 181     125.416  85.418  66.349  1.00  0.71           C  
ATOM    720  O   PRO A 181     125.465  85.069  65.169  1.00  0.71           O  
ATOM    721  CB  PRO A 181     125.717  87.965  66.259  1.00  0.71           C  
ATOM    722  CG  PRO A 181     126.703  88.365  65.160  1.00  0.71           C  
ATOM    723  CD  PRO A 181     128.013  87.733  65.618  1.00  0.71           C  
ATOM    724  N   GLY A 182     124.681  84.765  67.274  1.00  0.79           N  
ATOM    725  CA  GLY A 182     123.852  83.607  66.962  1.00  0.79           C  
ATOM    726  C   GLY A 182     124.572  82.299  67.067  1.00  0.79           C  
ATOM    727  O   GLY A 182     124.020  81.249  66.738  1.00  0.79           O  
ATOM    728  N   THR A 183     125.828  82.307  67.543  1.00  0.74           N  
ATOM    729  CA  THR A 183     126.603  81.086  67.741  1.00  0.74           C  
ATOM    730  C   THR A 183     126.702  80.694  69.191  1.00  0.74           C  
ATOM    731  O   THR A 183     127.245  79.637  69.508  1.00  0.74           O  
ATOM    732  CB  THR A 183     128.021  81.132  67.186  1.00  0.74           C  
ATOM    733  OG1 THR A 183     128.856  82.062  67.861  1.00  0.74           O  
ATOM    734  CG2 THR A 183     127.974  81.520  65.703  1.00  0.74           C  
ATOM    735  N   ASP A 184     126.124  81.491  70.111  1.00  0.74           N  
ATOM    736  CA  ASP A 184     126.266  81.391  71.550  1.00  0.74           C  
ATOM    737  C   ASP A 184     126.086  79.994  72.150  1.00  0.74           C  
ATOM    738  O   ASP A 184     126.831  79.579  73.038  1.00  0.74           O  
ATOM    739  CB  ASP A 184     125.319  82.415  72.226  1.00  0.74           C  
ATOM    740  CG  ASP A 184     125.594  83.827  71.731  1.00  0.74           C  
ATOM    741  OD1 ASP A 184     126.064  84.656  72.550  1.00  0.74           O  
ATOM    742  OD2 ASP A 184     125.321  84.100  70.529  1.00  0.74           O  
ATOM    743  N   ALA A 185     125.154  79.186  71.609  1.00  0.76           N  
ATOM    744  CA  ALA A 185     124.880  77.823  72.006  1.00  0.76           C  
ATOM    745  C   ALA A 185     126.109  76.911  71.950  1.00  0.76           C  
ATOM    746  O   ALA A 185     126.330  76.066  72.810  1.00  0.76           O  
ATOM    747  CB  ALA A 185     123.776  77.292  71.076  1.00  0.76           C  
ATOM    748  N   ALA A 186     126.972  77.105  70.938  1.00  0.73           N  
ATOM    749  CA  ALA A 186     128.220  76.388  70.794  1.00  0.73           C  
ATOM    750  C   ALA A 186     129.249  76.645  71.903  1.00  0.73           C  
ATOM    751  O   ALA A 186     129.885  75.715  72.401  1.00  0.73           O  
ATOM    752  CB  ALA A 186     128.792  76.699  69.403  1.00  0.73           C  
ATOM    753  N   PHE A 187     129.409  77.910  72.365  1.00  0.74           N  
ATOM    754  CA  PHE A 187     130.327  78.276  73.449  1.00  0.74           C  
ATOM    755  C   PHE A 187     129.961  77.569  74.733  1.00  0.74           C  
ATOM    756  O   PHE A 187     130.746  76.857  75.351  1.00  0.74           O  
ATOM    757  CB  PHE A 187     130.220  79.817  73.708  1.00  0.74           C  
ATOM    758  CG  PHE A 187     130.763  80.327  75.035  1.00  0.74           C  
ATOM    759  CD1 PHE A 187     129.851  80.701  76.025  1.00  0.74           C  
ATOM    760  CD2 PHE A 187     132.128  80.396  75.328  1.00  0.74           C  
ATOM    761  CE1 PHE A 187     130.270  81.035  77.318  1.00  0.74           C  
ATOM    762  CE2 PHE A 187     132.568  80.774  76.609  1.00  0.74           C  
ATOM    763  CZ  PHE A 187     131.636  81.068  77.613  1.00  0.74           C  
ATOM    764  N   PHE A 188     128.700  77.743  75.114  1.00  0.72           N  
ATOM    765  CA  PHE A 188     128.138  77.219  76.335  1.00  0.72           C  
ATOM    766  C   PHE A 188     128.079  75.683  76.317  1.00  0.72           C  
ATOM    767  O   PHE A 188     128.302  75.049  77.362  1.00  0.72           O  
ATOM    768  CB  PHE A 188     126.732  77.714  76.483  1.00  0.72           C  
ATOM    769  CG  PHE A 188     126.302  79.151  76.422  1.00  0.72           C  
ATOM    770  CD1 PHE A 188     126.843  80.207  77.169  1.00  0.72           C  
ATOM    771  CD2 PHE A 188     125.229  79.430  75.552  1.00  0.72           C  
ATOM    772  CE1 PHE A 188     126.435  81.526  76.902  1.00  0.72           C  
ATOM    773  CE2 PHE A 188     124.772  80.720  75.341  1.00  0.72           C  
ATOM    774  CZ  PHE A 188     125.405  81.772  75.988  1.00  0.72           C  
ATOM    775  N   LEU A 189     127.832  75.004  75.179  1.00  0.69           N  
ATOM    776  CA  LEU A 189     127.987  73.556  75.057  1.00  0.69           C  
ATOM    777  C   LEU A 189     129.419  73.114  75.371  1.00  0.69           C  
ATOM    778  O   LEU A 189     129.650  72.142  76.081  1.00  0.69           O  
ATOM    779  CB  LEU A 189     127.616  73.049  73.636  1.00  0.69           C  
ATOM    780  CG  LEU A 189     126.129  72.707  73.398  1.00  0.69           C  
ATOM    781  CD1 LEU A 189     125.872  72.481  71.902  1.00  0.69           C  
ATOM    782  CD2 LEU A 189     125.692  71.449  74.163  1.00  0.69           C  
ATOM    783  N   GLY A 190     130.432  73.871  74.881  1.00  0.71           N  
ATOM    784  CA  GLY A 190     131.830  73.657  75.253  1.00  0.71           C  
ATOM    785  C   GLY A 190     132.133  73.934  76.712  1.00  0.71           C  
ATOM    786  O   GLY A 190     132.940  73.247  77.331  1.00  0.71           O  
ATOM    787  N   VAL A 191     131.459  74.928  77.321  1.00  0.74           N  
ATOM    788  CA  VAL A 191     131.493  75.178  78.761  1.00  0.74           C  
ATOM    789  C   VAL A 191     130.875  74.037  79.555  1.00  0.74           C  
ATOM    790  O   VAL A 191     131.473  73.512  80.486  1.00  0.74           O  
ATOM    791  CB  VAL A 191     130.787  76.492  79.108  1.00  0.74           C  
ATOM    792  CG1 VAL A 191     130.584  76.707  80.621  1.00  0.74           C  
ATOM    793  CG2 VAL A 191     131.586  77.670  78.529  1.00  0.74           C  
ATOM    794  N   ALA A 192     129.678  73.562  79.151  1.00  0.67           N  
ATOM    795  CA  ALA A 192     128.996  72.436  79.755  1.00  0.67           C  
ATOM    796  C   ALA A 192     129.826  71.170  79.697  1.00  0.67           C  
ATOM    797  O   ALA A 192     129.915  70.421  80.664  1.00  0.67           O  
ATOM    798  CB  ALA A 192     127.640  72.214  79.062  1.00  0.67           C  
ATOM    799  N   ARG A 193     130.513  70.942  78.568  1.00  0.55           N  
ATOM    800  CA  ARG A 193     131.482  69.884  78.432  1.00  0.55           C  
ATOM    801  C   ARG A 193     132.616  69.874  79.467  1.00  0.55           C  
ATOM    802  O   ARG A 193     132.759  68.886  80.180  1.00  0.55           O  
ATOM    803  CB  ARG A 193     132.049  69.975  77.005  1.00  0.55           C  
ATOM    804  CG  ARG A 193     133.008  68.832  76.683  1.00  0.55           C  
ATOM    805  CD  ARG A 193     133.633  68.895  75.300  1.00  0.55           C  
ATOM    806  NE  ARG A 193     134.460  67.670  75.266  1.00  0.55           N  
ATOM    807  CZ  ARG A 193     134.132  66.547  74.622  1.00  0.55           C  
ATOM    808  NH1 ARG A 193     135.005  65.559  74.638  1.00  0.55           N  
ATOM    809  NH2 ARG A 193     132.965  66.343  74.021  1.00  0.55           N  
ATOM    810  N   GLU A 194     133.384  70.976  79.653  1.00  0.59           N  
ATOM    811  CA  GLU A 194     134.454  71.050  80.658  1.00  0.59           C  
ATOM    812  C   GLU A 194     133.908  70.867  82.076  1.00  0.59           C  
ATOM    813  O   GLU A 194     134.486  70.177  82.915  1.00  0.59           O  
ATOM    814  CB  GLU A 194     135.238  72.389  80.527  1.00  0.59           C  
ATOM    815  CG  GLU A 194     136.380  72.677  81.562  1.00  0.59           C  
ATOM    816  CD  GLU A 194     137.770  72.053  81.384  1.00  0.59           C  
ATOM    817  OE1 GLU A 194     138.458  71.855  82.430  1.00  0.59           O  
ATOM    818  OE2 GLU A 194     138.286  71.856  80.262  1.00  0.59           O  
ATOM    819  N   LEU A 195     132.718  71.436  82.366  1.00  0.65           N  
ATOM    820  CA  LEU A 195     132.010  71.242  83.623  1.00  0.65           C  
ATOM    821  C   LEU A 195     131.644  69.794  83.896  1.00  0.65           C  
ATOM    822  O   LEU A 195     131.855  69.280  84.993  1.00  0.65           O  
ATOM    823  CB  LEU A 195     130.689  72.052  83.617  1.00  0.65           C  
ATOM    824  CG  LEU A 195     130.786  73.442  84.252  1.00  0.65           C  
ATOM    825  CD1 LEU A 195     131.880  74.304  83.631  1.00  0.65           C  
ATOM    826  CD2 LEU A 195     129.441  74.159  84.143  1.00  0.65           C  
ATOM    827  N   ILE A 196     131.095  69.077  82.896  1.00  0.57           N  
ATOM    828  CA  ILE A 196     130.824  67.657  83.013  1.00  0.57           C  
ATOM    829  C   ILE A 196     132.106  66.865  83.181  1.00  0.57           C  
ATOM    830  O   ILE A 196     132.186  66.009  84.050  1.00  0.57           O  
ATOM    831  CB  ILE A 196     130.026  67.130  81.817  1.00  0.57           C  
ATOM    832  CG1 ILE A 196     128.594  67.714  81.771  1.00  0.57           C  
ATOM    833  CG2 ILE A 196     129.971  65.586  81.818  1.00  0.57           C  
ATOM    834  CD1 ILE A 196     127.891  67.500  80.427  1.00  0.57           C  
ATOM    835  N   GLU A 197     133.149  67.145  82.387  1.00  0.52           N  
ATOM    836  CA  GLU A 197     134.414  66.433  82.450  1.00  0.52           C  
ATOM    837  C   GLU A 197     135.131  66.585  83.790  1.00  0.52           C  
ATOM    838  O   GLU A 197     135.626  65.617  84.365  1.00  0.52           O  
ATOM    839  CB  GLU A 197     135.349  66.910  81.307  1.00  0.52           C  
ATOM    840  CG  GLU A 197     134.927  66.479  79.872  1.00  0.52           C  
ATOM    841  CD  GLU A 197     135.798  67.120  78.786  1.00  0.52           C  
ATOM    842  OE1 GLU A 197     136.774  67.830  79.135  1.00  0.52           O  
ATOM    843  OE2 GLU A 197     135.491  66.915  77.578  1.00  0.52           O  
ATOM    844  N   LYS A 198     135.193  67.809  84.344  1.00  0.54           N  
ATOM    845  CA  LYS A 198     135.950  68.061  85.556  1.00  0.54           C  
ATOM    846  C   LYS A 198     135.171  67.987  86.849  1.00  0.54           C  
ATOM    847  O   LYS A 198     135.704  67.543  87.861  1.00  0.54           O  
ATOM    848  CB  LYS A 198     136.604  69.455  85.456  1.00  0.54           C  
ATOM    849  CG  LYS A 198     137.628  69.551  84.319  1.00  0.54           C  
ATOM    850  CD  LYS A 198     138.891  68.701  84.519  1.00  0.54           C  
ATOM    851  CE  LYS A 198     139.664  68.459  83.218  1.00  0.54           C  
ATOM    852  NZ  LYS A 198     140.014  69.732  82.568  1.00  0.54           N  
ATOM    853  N   GLY A 199     133.898  68.416  86.869  1.00  0.47           N  
ATOM    854  CA  GLY A 199     133.132  68.527  88.110  1.00  0.47           C  
ATOM    855  C   GLY A 199     132.099  67.456  88.296  1.00  0.47           C  
ATOM    856  O   GLY A 199     131.208  67.591  89.128  1.00  0.47           O  
ATOM    857  N   LEU A 200     132.156  66.355  87.522  1.00  0.36           N  
ATOM    858  CA  LEU A 200     131.157  65.291  87.556  1.00  0.36           C  
ATOM    859  C   LEU A 200     130.963  64.648  88.916  1.00  0.36           C  
ATOM    860  O   LEU A 200     129.831  64.440  89.352  1.00  0.36           O  
ATOM    861  CB  LEU A 200     131.541  64.185  86.536  1.00  0.36           C  
ATOM    862  CG  LEU A 200     130.773  62.848  86.561  1.00  0.36           C  
ATOM    863  CD1 LEU A 200     129.269  63.024  86.382  1.00  0.36           C  
ATOM    864  CD2 LEU A 200     131.315  61.905  85.474  1.00  0.36           C  
ATOM    865  N   TYR A 201     132.058  64.341  89.629  1.00  0.21           N  
ATOM    866  CA  TYR A 201     132.015  63.703  90.931  1.00  0.21           C  
ATOM    867  C   TYR A 201     131.319  64.515  92.016  1.00  0.21           C  
ATOM    868  O   TYR A 201     130.612  63.968  92.858  1.00  0.21           O  
ATOM    869  CB  TYR A 201     133.452  63.351  91.383  1.00  0.21           C  
ATOM    870  CG  TYR A 201     134.023  62.248  90.526  1.00  0.21           C  
ATOM    871  CD1 TYR A 201     133.545  60.934  90.678  1.00  0.21           C  
ATOM    872  CD2 TYR A 201     135.042  62.492  89.586  1.00  0.21           C  
ATOM    873  CE1 TYR A 201     134.071  59.887  89.908  1.00  0.21           C  
ATOM    874  CE2 TYR A 201     135.571  61.444  88.814  1.00  0.21           C  
ATOM    875  CZ  TYR A 201     135.085  60.140  88.978  1.00  0.21           C  
ATOM    876  OH  TYR A 201     135.611  59.074  88.221  1.00  0.21           O  
ATOM    877  N   ASP A 202     131.464  65.851  91.984  1.00  0.23           N  
ATOM    878  CA  ASP A 202     130.923  66.724  93.005  1.00  0.23           C  
ATOM    879  C   ASP A 202     129.501  67.166  92.672  1.00  0.23           C  
ATOM    880  O   ASP A 202     128.806  67.828  93.446  1.00  0.23           O  
ATOM    881  CB  ASP A 202     131.826  67.973  93.092  1.00  0.23           C  
ATOM    882  CG  ASP A 202     133.207  67.605  93.607  1.00  0.23           C  
ATOM    883  OD1 ASP A 202     133.314  66.652  94.418  1.00  0.23           O  
ATOM    884  OD2 ASP A 202     134.170  68.295  93.189  1.00  0.23           O  
ATOM    885  N   ARG A 203     128.990  66.766  91.497  1.00  0.28           N  
ATOM    886  CA  ARG A 203     127.660  67.104  91.048  1.00  0.28           C  
ATOM    887  C   ARG A 203     126.584  66.164  91.574  1.00  0.28           C  
ATOM    888  O   ARG A 203     125.925  65.425  90.843  1.00  0.28           O  
ATOM    889  CB  ARG A 203     127.636  67.172  89.513  1.00  0.28           C  
ATOM    890  CG  ARG A 203     126.333  67.761  88.953  1.00  0.28           C  
ATOM    891  CD  ARG A 203     126.325  67.907  87.436  1.00  0.28           C  
ATOM    892  NE  ARG A 203     126.456  66.552  86.825  1.00  0.28           N  
ATOM    893  CZ  ARG A 203     127.136  66.329  85.695  1.00  0.28           C  
ATOM    894  NH1 ARG A 203     127.128  65.116  85.158  1.00  0.28           N  
ATOM    895  NH2 ARG A 203     127.857  67.289  85.118  1.00  0.28           N  
ATOM    896  N   ALA A 204     126.355  66.188  92.891  1.00  0.47           N  
ATOM    897  CA  ALA A 204     125.379  65.320  93.515  1.00  0.47           C  
ATOM    898  C   ALA A 204     123.974  65.910  93.567  1.00  0.47           C  
ATOM    899  O   ALA A 204     122.990  65.205  93.747  1.00  0.47           O  
ATOM    900  CB  ALA A 204     125.872  65.008  94.933  1.00  0.47           C  
ATOM    901  N   ALA A 205     123.823  67.225  93.348  1.00  0.56           N  
ATOM    902  CA  ALA A 205     122.537  67.900  93.361  1.00  0.56           C  
ATOM    903  C   ALA A 205     121.571  67.485  92.265  1.00  0.56           C  
ATOM    904  O   ALA A 205     120.355  67.421  92.439  1.00  0.56           O  
ATOM    905  CB  ALA A 205     122.789  69.391  93.209  1.00  0.56           C  
ATOM    906  N   VAL A 206     122.114  67.160  91.078  1.00  0.54           N  
ATOM    907  CA  VAL A 206     121.321  66.765  89.932  1.00  0.54           C  
ATOM    908  C   VAL A 206     120.658  65.407  90.113  1.00  0.54           C  
ATOM    909  O   VAL A 206     119.758  65.035  89.375  1.00  0.54           O  
ATOM    910  CB  VAL A 206     122.106  66.759  88.632  1.00  0.54           C  
ATOM    911  CG1 VAL A 206     122.665  68.157  88.322  1.00  0.54           C  
ATOM    912  CG2 VAL A 206     123.210  65.682  88.633  1.00  0.54           C  
ATOM    913  N   ILE A 207     121.060  64.632  91.137  1.00  0.43           N  
ATOM    914  CA  ILE A 207     120.381  63.403  91.521  1.00  0.43           C  
ATOM    915  C   ILE A 207     118.935  63.658  91.937  1.00  0.43           C  
ATOM    916  O   ILE A 207     118.025  62.929  91.552  1.00  0.43           O  
ATOM    917  CB  ILE A 207     121.135  62.718  92.666  1.00  0.43           C  
ATOM    918  CG1 ILE A 207     122.545  62.279  92.198  1.00  0.43           C  
ATOM    919  CG2 ILE A 207     120.335  61.526  93.244  1.00  0.43           C  
ATOM    920  CD1 ILE A 207     123.463  61.842  93.347  1.00  0.43           C  
ATOM    921  N   GLU A 208     118.695  64.725  92.724  1.00  0.38           N  
ATOM    922  CA  GLU A 208     117.393  64.971  93.312  1.00  0.38           C  
ATOM    923  C   GLU A 208     116.561  66.006  92.572  1.00  0.38           C  
ATOM    924  O   GLU A 208     115.347  66.066  92.745  1.00  0.38           O  
ATOM    925  CB  GLU A 208     117.595  65.509  94.750  1.00  0.38           C  
ATOM    926  CG  GLU A 208     118.178  64.481  95.750  1.00  0.38           C  
ATOM    927  CD  GLU A 208     118.346  65.078  97.149  1.00  0.38           C  
ATOM    928  OE1 GLU A 208     118.115  66.306  97.316  1.00  0.38           O  
ATOM    929  OE2 GLU A 208     118.718  64.297  98.060  1.00  0.38           O  
ATOM    930  N   ARG A 209     117.174  66.860  91.728  1.00  0.49           N  
ATOM    931  CA  ARG A 209     116.447  67.969  91.118  1.00  0.49           C  
ATOM    932  C   ARG A 209     116.391  67.976  89.604  1.00  0.49           C  
ATOM    933  O   ARG A 209     115.927  68.952  89.016  1.00  0.49           O  
ATOM    934  CB  ARG A 209     117.073  69.320  91.546  1.00  0.49           C  
ATOM    935  CG  ARG A 209     116.913  69.642  93.040  1.00  0.49           C  
ATOM    936  CD  ARG A 209     117.437  71.037  93.382  1.00  0.49           C  
ATOM    937  NE  ARG A 209     117.197  71.222  94.842  1.00  0.49           N  
ATOM    938  CZ  ARG A 209     117.496  72.349  95.499  1.00  0.49           C  
ATOM    939  NH1 ARG A 209     117.215  72.427  96.798  1.00  0.49           N  
ATOM    940  NH2 ARG A 209     118.050  73.391  94.887  1.00  0.49           N  
ATOM    941  N   THR A 210     116.838  66.919  88.913  1.00  0.56           N  
ATOM    942  CA  THR A 210     116.771  66.883  87.453  1.00  0.56           C  
ATOM    943  C   THR A 210     116.182  65.562  87.004  1.00  0.56           C  
ATOM    944  O   THR A 210     115.950  64.648  87.791  1.00  0.56           O  
ATOM    945  CB  THR A 210     118.093  67.117  86.707  1.00  0.56           C  
ATOM    946  OG1 THR A 210     118.975  66.014  86.827  1.00  0.56           O  
ATOM    947  CG2 THR A 210     118.854  68.330  87.257  1.00  0.56           C  
ATOM    948  N   ASP A 211     115.955  65.414  85.693  1.00  0.51           N  
ATOM    949  CA  ASP A 211     115.426  64.229  85.073  1.00  0.51           C  
ATOM    950  C   ASP A 211     116.536  63.278  84.653  1.00  0.51           C  
ATOM    951  O   ASP A 211     116.294  62.218  84.085  1.00  0.51           O  
ATOM    952  CB  ASP A 211     114.578  64.653  83.843  1.00  0.51           C  
ATOM    953  CG  ASP A 211     115.327  65.495  82.812  1.00  0.51           C  
ATOM    954  OD1 ASP A 211     116.257  66.256  83.198  1.00  0.51           O  
ATOM    955  OD2 ASP A 211     114.975  65.374  81.613  1.00  0.51           O  
ATOM    956  N   LEU A 212     117.799  63.587  85.001  1.00  0.49           N  
ATOM    957  CA  LEU A 212     118.955  62.785  84.658  1.00  0.49           C  
ATOM    958  C   LEU A 212     118.871  61.321  85.116  1.00  0.49           C  
ATOM    959  O   LEU A 212     119.177  60.464  84.285  1.00  0.49           O  
ATOM    960  CB  LEU A 212     120.272  63.439  85.165  1.00  0.49           C  
ATOM    961  CG  LEU A 212     120.674  64.793  84.514  1.00  0.49           C  
ATOM    962  CD1 LEU A 212     121.847  65.427  85.276  1.00  0.49           C  
ATOM    963  CD2 LEU A 212     120.997  64.745  83.020  1.00  0.49           C  
ATOM    964  N   PRO A 213     118.456  60.878  86.299  1.00  0.45           N  
ATOM    965  CA  PRO A 213     118.306  59.446  86.544  1.00  0.45           C  
ATOM    966  C   PRO A 213     117.086  58.828  85.865  1.00  0.45           C  
ATOM    967  O   PRO A 213     116.965  57.604  85.899  1.00  0.45           O  
ATOM    968  CB  PRO A 213     118.205  59.369  88.073  1.00  0.45           C  
ATOM    969  CG  PRO A 213     117.544  60.688  88.471  1.00  0.45           C  
ATOM    970  CD  PRO A 213     118.180  61.684  87.502  1.00  0.45           C  
ATOM    971  N   LEU A 214     116.154  59.606  85.273  1.00  0.38           N  
ATOM    972  CA  LEU A 214     114.980  59.053  84.612  1.00  0.38           C  
ATOM    973  C   LEU A 214     115.277  58.249  83.364  1.00  0.38           C  
ATOM    974  O   LEU A 214     116.092  58.622  82.522  1.00  0.38           O  
ATOM    975  CB  LEU A 214     113.935  60.113  84.194  1.00  0.38           C  
ATOM    976  CG  LEU A 214     113.362  60.968  85.337  1.00  0.38           C  
ATOM    977  CD1 LEU A 214     112.315  61.949  84.787  1.00  0.38           C  
ATOM    978  CD2 LEU A 214     112.796  60.114  86.480  1.00  0.38           C  
ATOM    979  N   LEU A 215     114.577  57.116  83.201  1.00  0.42           N  
ATOM    980  CA  LEU A 215     114.826  56.215  82.102  1.00  0.42           C  
ATOM    981  C   LEU A 215     114.138  56.587  80.802  1.00  0.42           C  
ATOM    982  O   LEU A 215     112.970  56.974  80.752  1.00  0.42           O  
ATOM    983  CB  LEU A 215     114.403  54.782  82.478  1.00  0.42           C  
ATOM    984  CG  LEU A 215     115.117  54.219  83.710  1.00  0.42           C  
ATOM    985  CD1 LEU A 215     114.447  52.899  84.115  1.00  0.42           C  
ATOM    986  CD2 LEU A 215     116.620  54.104  83.451  1.00  0.42           C  
ATOM    987  N   VAL A 216     114.884  56.430  79.700  1.00  0.43           N  
ATOM    988  CA  VAL A 216     114.478  56.711  78.344  1.00  0.43           C  
ATOM    989  C   VAL A 216     114.517  55.439  77.522  1.00  0.43           C  
ATOM    990  O   VAL A 216     115.520  54.725  77.502  1.00  0.43           O  
ATOM    991  CB  VAL A 216     115.399  57.734  77.696  1.00  0.43           C  
ATOM    992  CG1 VAL A 216     114.942  58.060  76.262  1.00  0.43           C  
ATOM    993  CG2 VAL A 216     115.433  59.009  78.560  1.00  0.43           C  
ATOM    994  N   ARG A 217     113.407  55.128  76.817  1.00  0.39           N  
ATOM    995  CA  ARG A 217     113.284  53.988  75.928  1.00  0.39           C  
ATOM    996  C   ARG A 217     114.039  54.110  74.616  1.00  0.39           C  
ATOM    997  O   ARG A 217     114.319  55.200  74.123  1.00  0.39           O  
ATOM    998  CB  ARG A 217     111.801  53.719  75.564  1.00  0.39           C  
ATOM    999  CG  ARG A 217     110.898  53.508  76.784  1.00  0.39           C  
ATOM   1000  CD  ARG A 217     109.436  53.192  76.464  1.00  0.39           C  
ATOM   1001  NE  ARG A 217     108.788  54.379  75.835  1.00  0.39           N  
ATOM   1002  CZ  ARG A 217     107.517  54.363  75.406  1.00  0.39           C  
ATOM   1003  NH1 ARG A 217     106.946  55.457  74.923  1.00  0.39           N  
ATOM   1004  NH2 ARG A 217     106.782  53.256  75.480  1.00  0.39           N  
ATOM   1005  N   LEU A 218     114.377  52.964  74.005  1.00  0.33           N  
ATOM   1006  CA  LEU A 218     115.064  52.967  72.730  1.00  0.33           C  
ATOM   1007  C   LEU A 218     114.277  52.427  71.577  1.00  0.33           C  
ATOM   1008  O   LEU A 218     114.246  53.075  70.555  1.00  0.33           O  
ATOM   1009  CB  LEU A 218     116.323  52.102  72.850  1.00  0.33           C  
ATOM   1010  CG  LEU A 218     117.330  52.659  73.836  1.00  0.33           C  
ATOM   1011  CD1 LEU A 218     118.646  51.870  73.823  1.00  0.33           C  
ATOM   1012  CD2 LEU A 218     117.590  54.074  73.412  1.00  0.33           C  
ATOM   1013  N   ASP A 219     113.613  51.262  71.695  1.00  0.31           N  
ATOM   1014  CA  ASP A 219     113.108  50.557  70.524  1.00  0.31           C  
ATOM   1015  C   ASP A 219     111.599  50.737  70.391  1.00  0.31           C  
ATOM   1016  O   ASP A 219     111.028  50.692  69.301  1.00  0.31           O  
ATOM   1017  CB  ASP A 219     113.532  49.072  70.711  1.00  0.31           C  
ATOM   1018  CG  ASP A 219     112.972  48.100  69.689  1.00  0.31           C  
ATOM   1019  OD1 ASP A 219     112.133  47.259  70.096  1.00  0.31           O  
ATOM   1020  OD2 ASP A 219     113.350  48.169  68.488  1.00  0.31           O  
ATOM   1021  N   THR A 220     110.885  51.008  71.513  1.00  0.30           N  
ATOM   1022  CA  THR A 220     109.429  51.162  71.492  1.00  0.30           C  
ATOM   1023  C   THR A 220     108.960  52.307  70.602  1.00  0.30           C  
ATOM   1024  O   THR A 220     109.032  53.476  70.975  1.00  0.30           O  
ATOM   1025  CB  THR A 220     108.716  51.468  72.818  1.00  0.30           C  
ATOM   1026  OG1 THR A 220     109.035  50.645  73.940  1.00  0.30           O  
ATOM   1027  CG2 THR A 220     107.209  51.284  72.612  1.00  0.30           C  
ATOM   1028  N   GLY A 221     108.370  51.978  69.431  1.00  0.28           N  
ATOM   1029  CA  GLY A 221     107.783  52.952  68.512  1.00  0.28           C  
ATOM   1030  C   GLY A 221     108.744  53.464  67.482  1.00  0.28           C  
ATOM   1031  O   GLY A 221     108.397  54.317  66.671  1.00  0.28           O  
ATOM   1032  N   GLU A 222     109.978  52.940  67.479  1.00  0.26           N  
ATOM   1033  CA  GLU A 222     110.970  53.262  66.481  1.00  0.26           C  
ATOM   1034  C   GLU A 222     110.656  52.881  65.050  1.00  0.26           C  
ATOM   1035  O   GLU A 222     109.964  51.914  64.729  1.00  0.26           O  
ATOM   1036  CB  GLU A 222     112.352  52.694  66.831  1.00  0.26           C  
ATOM   1037  CG  GLU A 222     113.028  53.487  67.963  1.00  0.26           C  
ATOM   1038  CD  GLU A 222     113.225  54.978  67.694  1.00  0.26           C  
ATOM   1039  OE1 GLU A 222     113.450  55.343  66.505  1.00  0.26           O  
ATOM   1040  OE2 GLU A 222     113.132  55.779  68.659  1.00  0.26           O  
ATOM   1041  N   ARG A 223     111.210  53.675  64.120  1.00  0.25           N  
ATOM   1042  CA  ARG A 223     111.147  53.375  62.708  1.00  0.25           C  
ATOM   1043  C   ARG A 223     112.309  52.488  62.272  1.00  0.25           C  
ATOM   1044  O   ARG A 223     113.412  52.559  62.800  1.00  0.25           O  
ATOM   1045  CB  ARG A 223     111.158  54.667  61.852  1.00  0.25           C  
ATOM   1046  CG  ARG A 223     109.935  55.591  62.067  1.00  0.25           C  
ATOM   1047  CD  ARG A 223     109.924  56.862  61.200  1.00  0.25           C  
ATOM   1048  NE  ARG A 223     111.069  57.730  61.636  1.00  0.25           N  
ATOM   1049  CZ  ARG A 223     112.213  57.855  60.948  1.00  0.25           C  
ATOM   1050  NH1 ARG A 223     113.239  58.529  61.449  1.00  0.25           N  
ATOM   1051  NH2 ARG A 223     112.379  57.288  59.762  1.00  0.25           N  
ATOM   1052  N   LEU A 224     112.112  51.660  61.224  1.00  0.21           N  
ATOM   1053  CA  LEU A 224     113.146  50.781  60.690  1.00  0.21           C  
ATOM   1054  C   LEU A 224     114.360  51.515  60.104  1.00  0.21           C  
ATOM   1055  O   LEU A 224     115.419  50.939  59.939  1.00  0.21           O  
ATOM   1056  CB  LEU A 224     112.545  49.879  59.576  1.00  0.21           C  
ATOM   1057  CG  LEU A 224     111.503  48.830  60.022  1.00  0.21           C  
ATOM   1058  CD1 LEU A 224     110.910  48.171  58.769  1.00  0.21           C  
ATOM   1059  CD2 LEU A 224     112.123  47.756  60.924  1.00  0.21           C  
ATOM   1060  N   ASP A 225     114.193  52.809  59.770  1.00  0.38           N  
ATOM   1061  CA  ASP A 225     115.233  53.713  59.308  1.00  0.38           C  
ATOM   1062  C   ASP A 225     116.066  54.264  60.469  1.00  0.38           C  
ATOM   1063  O   ASP A 225     117.288  54.320  60.433  1.00  0.38           O  
ATOM   1064  CB  ASP A 225     114.476  54.809  58.508  1.00  0.38           C  
ATOM   1065  CG  ASP A 225     115.229  56.112  58.297  1.00  0.38           C  
ATOM   1066  OD1 ASP A 225     114.885  57.075  59.047  1.00  0.38           O  
ATOM   1067  OD2 ASP A 225     116.050  56.190  57.362  1.00  0.38           O  
ATOM   1068  N   ALA A 226     115.398  54.683  61.560  1.00  0.26           N  
ATOM   1069  CA  ALA A 226     116.047  55.237  62.728  1.00  0.26           C  
ATOM   1070  C   ALA A 226     116.807  54.199  63.543  1.00  0.26           C  
ATOM   1071  O   ALA A 226     117.772  54.508  64.239  1.00  0.26           O  
ATOM   1072  CB  ALA A 226     114.965  55.872  63.615  1.00  0.26           C  
ATOM   1073  N   ARG A 227     116.349  52.938  63.453  1.00  0.25           N  
ATOM   1074  CA  ARG A 227     116.907  51.816  64.155  1.00  0.25           C  
ATOM   1075  C   ARG A 227     117.428  50.755  63.205  1.00  0.25           C  
ATOM   1076  O   ARG A 227     116.668  50.098  62.498  1.00  0.25           O  
ATOM   1077  CB  ARG A 227     115.804  51.123  64.969  1.00  0.25           C  
ATOM   1078  CG  ARG A 227     116.321  49.943  65.809  1.00  0.25           C  
ATOM   1079  CD  ARG A 227     115.208  49.012  66.257  1.00  0.25           C  
ATOM   1080  NE  ARG A 227     114.717  48.342  65.007  1.00  0.25           N  
ATOM   1081  CZ  ARG A 227     113.740  47.432  65.030  1.00  0.25           C  
ATOM   1082  NH1 ARG A 227     113.429  46.794  63.903  1.00  0.25           N  
ATOM   1083  NH2 ARG A 227     113.103  47.117  66.152  1.00  0.25           N  
ATOM   1084  N   ASP A 228     118.736  50.463  63.278  1.00  0.25           N  
ATOM   1085  CA  ASP A 228     119.331  49.372  62.550  1.00  0.25           C  
ATOM   1086  C   ASP A 228     119.749  48.260  63.522  1.00  0.25           C  
ATOM   1087  O   ASP A 228     120.751  48.351  64.225  1.00  0.25           O  
ATOM   1088  CB  ASP A 228     120.594  49.819  61.793  1.00  0.25           C  
ATOM   1089  CG  ASP A 228     120.359  50.906  60.771  1.00  0.25           C  
ATOM   1090  OD1 ASP A 228     119.846  50.543  59.684  1.00  0.25           O  
ATOM   1091  OD2 ASP A 228     120.812  52.048  61.025  1.00  0.25           O  
ATOM   1092  N   VAL A 229     119.007  47.131  63.569  1.00  0.20           N  
ATOM   1093  CA  VAL A 229     119.294  46.025  64.491  1.00  0.20           C  
ATOM   1094  C   VAL A 229     120.600  45.298  64.196  1.00  0.20           C  
ATOM   1095  O   VAL A 229     121.372  45.003  65.101  1.00  0.20           O  
ATOM   1096  CB  VAL A 229     118.136  45.030  64.561  1.00  0.20           C  
ATOM   1097  CG1 VAL A 229     118.415  43.880  65.551  1.00  0.20           C  
ATOM   1098  CG2 VAL A 229     116.876  45.774  65.032  1.00  0.20           C  
ATOM   1099  N   ILE A 230     120.919  45.016  62.911  1.00  0.20           N  
ATOM   1100  CA  ILE A 230     122.183  44.381  62.530  1.00  0.20           C  
ATOM   1101  C   ILE A 230     123.437  45.176  62.979  1.00  0.20           C  
ATOM   1102  O   ILE A 230     124.333  44.561  63.560  1.00  0.20           O  
ATOM   1103  CB  ILE A 230     122.210  44.095  61.013  1.00  0.20           C  
ATOM   1104  CG1 ILE A 230     121.172  43.060  60.541  1.00  0.20           C  
ATOM   1105  CG2 ILE A 230     123.617  43.693  60.526  1.00  0.20           C  
ATOM   1106  CD1 ILE A 230     120.923  43.169  59.027  1.00  0.20           C  
ATOM   1107  N   PRO A 231     123.576  46.497  62.807  1.00  0.27           N  
ATOM   1108  CA  PRO A 231     124.681  47.266  63.369  1.00  0.27           C  
ATOM   1109  C   PRO A 231     124.519  47.655  64.828  1.00  0.27           C  
ATOM   1110  O   PRO A 231     125.474  48.178  65.396  1.00  0.27           O  
ATOM   1111  CB  PRO A 231     124.723  48.545  62.501  1.00  0.27           C  
ATOM   1112  CG  PRO A 231     123.990  48.198  61.216  1.00  0.27           C  
ATOM   1113  CD  PRO A 231     122.927  47.264  61.760  1.00  0.27           C  
ATOM   1114  N   GLY A 232     123.338  47.479  65.461  1.00  0.26           N  
ATOM   1115  CA  GLY A 232     123.125  47.901  66.844  1.00  0.26           C  
ATOM   1116  C   GLY A 232     122.853  49.371  67.008  1.00  0.26           C  
ATOM   1117  O   GLY A 232     123.212  49.965  68.024  1.00  0.26           O  
ATOM   1118  N   TYR A 233     122.240  50.006  65.994  1.00  0.22           N  
ATOM   1119  CA  TYR A 233     122.011  51.439  65.981  1.00  0.22           C  
ATOM   1120  C   TYR A 233     120.597  51.741  66.420  1.00  0.22           C  
ATOM   1121  O   TYR A 233     119.636  51.229  65.859  1.00  0.22           O  
ATOM   1122  CB  TYR A 233     122.222  52.101  64.592  1.00  0.22           C  
ATOM   1123  CG  TYR A 233     123.603  51.952  64.006  1.00  0.22           C  
ATOM   1124  CD1 TYR A 233     124.708  51.426  64.704  1.00  0.22           C  
ATOM   1125  CD2 TYR A 233     123.797  52.394  62.684  1.00  0.22           C  
ATOM   1126  CE1 TYR A 233     125.968  51.340  64.099  1.00  0.22           C  
ATOM   1127  CE2 TYR A 233     125.060  52.322  62.080  1.00  0.22           C  
ATOM   1128  CZ  TYR A 233     126.146  51.801  62.793  1.00  0.22           C  
ATOM   1129  OH  TYR A 233     127.423  51.769  62.206  1.00  0.22           O  
ATOM   1130  N   GLU A 234     120.455  52.602  67.436  1.00  0.24           N  
ATOM   1131  CA  GLU A 234     119.196  52.908  68.074  1.00  0.24           C  
ATOM   1132  C   GLU A 234     119.029  54.416  68.105  1.00  0.24           C  
ATOM   1133  O   GLU A 234     119.990  55.174  67.945  1.00  0.24           O  
ATOM   1134  CB  GLU A 234     119.203  52.392  69.539  1.00  0.24           C  
ATOM   1135  CG  GLU A 234     119.398  50.858  69.658  1.00  0.24           C  
ATOM   1136  CD  GLU A 234     118.226  50.049  69.105  1.00  0.24           C  
ATOM   1137  OE1 GLU A 234     117.095  50.598  69.071  1.00  0.24           O  
ATOM   1138  OE2 GLU A 234     118.451  48.868  68.738  1.00  0.24           O  
ATOM   1139  N   LEU A 235     117.809  54.909  68.356  1.00  0.24           N  
ATOM   1140  CA  LEU A 235     117.538  56.324  68.543  1.00  0.24           C  
ATOM   1141  C   LEU A 235     117.048  56.479  69.976  1.00  0.24           C  
ATOM   1142  O   LEU A 235     116.855  55.492  70.674  1.00  0.24           O  
ATOM   1143  CB  LEU A 235     116.554  56.815  67.456  1.00  0.24           C  
ATOM   1144  CG  LEU A 235     116.222  58.322  67.395  1.00  0.24           C  
ATOM   1145  CD1 LEU A 235     117.450  59.202  67.132  1.00  0.24           C  
ATOM   1146  CD2 LEU A 235     115.177  58.571  66.297  1.00  0.24           C  
ATOM   1147  N   ALA A 236     116.922  57.698  70.535  1.00  0.27           N  
ATOM   1148  CA  ALA A 236     116.303  57.855  71.839  1.00  0.27           C  
ATOM   1149  C   ALA A 236     114.841  58.173  71.641  1.00  0.27           C  
ATOM   1150  O   ALA A 236     114.491  59.177  71.021  1.00  0.27           O  
ATOM   1151  CB  ALA A 236     116.949  58.965  72.692  1.00  0.27           C  
ATOM   1152  N   ALA A 237     113.960  57.315  72.171  1.00  0.24           N  
ATOM   1153  CA  ALA A 237     112.544  57.511  72.031  1.00  0.24           C  
ATOM   1154  C   ALA A 237     111.981  58.337  73.181  1.00  0.24           C  
ATOM   1155  O   ALA A 237     112.648  59.139  73.833  1.00  0.24           O  
ATOM   1156  CB  ALA A 237     111.875  56.126  71.966  1.00  0.24           C  
ATOM   1157  N   LEU A 238     110.689  58.142  73.492  1.00  0.20           N  
ATOM   1158  CA  LEU A 238     110.080  58.718  74.667  1.00  0.20           C  
ATOM   1159  C   LEU A 238     110.610  58.100  75.948  1.00  0.20           C  
ATOM   1160  O   LEU A 238     111.082  56.962  75.987  1.00  0.20           O  
ATOM   1161  CB  LEU A 238     108.552  58.527  74.675  1.00  0.20           C  
ATOM   1162  CG  LEU A 238     107.823  59.088  73.446  1.00  0.20           C  
ATOM   1163  CD1 LEU A 238     106.343  58.688  73.486  1.00  0.20           C  
ATOM   1164  CD2 LEU A 238     107.955  60.612  73.351  1.00  0.20           C  
ATOM   1165  N   THR A 239     110.481  58.833  77.061  1.00  0.33           N  
ATOM   1166  CA  THR A 239     110.745  58.314  78.392  1.00  0.33           C  
ATOM   1167  C   THR A 239     109.985  57.045  78.743  1.00  0.33           C  
ATOM   1168  O   THR A 239     108.894  56.743  78.255  1.00  0.33           O  
ATOM   1169  CB  THR A 239     110.534  59.331  79.501  1.00  0.33           C  
ATOM   1170  OG1 THR A 239     109.217  59.865  79.466  1.00  0.33           O  
ATOM   1171  CG2 THR A 239     111.499  60.502  79.289  1.00  0.33           C  
ATOM   1172  N   ASN A 240     110.585  56.199  79.595  1.00  0.40           N  
ATOM   1173  CA  ASN A 240     109.878  55.106  80.200  1.00  0.40           C  
ATOM   1174  C   ASN A 240     108.786  55.633  81.107  1.00  0.40           C  
ATOM   1175  O   ASN A 240     108.951  56.643  81.767  1.00  0.40           O  
ATOM   1176  CB  ASN A 240     110.835  54.242  81.044  1.00  0.40           C  
ATOM   1177  CG  ASN A 240     111.771  53.416  80.182  1.00  0.40           C  
ATOM   1178  OD1 ASN A 240     112.864  53.828  79.825  1.00  0.40           O  
ATOM   1179  ND2 ASN A 240     111.378  52.163  79.846  1.00  0.40           N  
ATOM   1180  N   TYR A 241     107.652  54.927  81.170  1.00  0.35           N  
ATOM   1181  CA  TYR A 241     106.558  55.268  82.054  1.00  0.35           C  
ATOM   1182  C   TYR A 241     106.232  54.035  82.831  1.00  0.35           C  
ATOM   1183  O   TYR A 241     106.461  52.924  82.352  1.00  0.35           O  
ATOM   1184  CB  TYR A 241     105.276  55.680  81.302  1.00  0.35           C  
ATOM   1185  CG  TYR A 241     105.448  57.047  80.724  1.00  0.35           C  
ATOM   1186  CD1 TYR A 241     105.094  58.179  81.475  1.00  0.35           C  
ATOM   1187  CD2 TYR A 241     105.962  57.219  79.430  1.00  0.35           C  
ATOM   1188  CE1 TYR A 241     105.251  59.464  80.942  1.00  0.35           C  
ATOM   1189  CE2 TYR A 241     106.111  58.503  78.890  1.00  0.35           C  
ATOM   1190  CZ  TYR A 241     105.754  59.624  79.649  1.00  0.35           C  
ATOM   1191  OH  TYR A 241     105.901  60.916  79.113  1.00  0.35           O  
ATOM   1192  N   VAL A 242     105.716  54.189  84.057  1.00  0.37           N  
ATOM   1193  CA  VAL A 242     105.280  53.102  84.921  1.00  0.37           C  
ATOM   1194  C   VAL A 242     104.406  52.059  84.245  1.00  0.37           C  
ATOM   1195  O   VAL A 242     104.722  50.876  84.288  1.00  0.37           O  
ATOM   1196  CB  VAL A 242     104.559  53.710  86.094  1.00  0.37           C  
ATOM   1197  CG1 VAL A 242     103.655  52.708  86.782  1.00  0.37           C  
ATOM   1198  CG2 VAL A 242     105.606  54.153  87.103  1.00  0.37           C  
ATOM   1199  N   THR A 243     103.363  52.495  83.519  1.00  0.34           N  
ATOM   1200  CA  THR A 243     102.437  51.706  82.702  1.00  0.34           C  
ATOM   1201  C   THR A 243     103.072  50.676  81.786  1.00  0.34           C  
ATOM   1202  O   THR A 243     102.494  49.643  81.472  1.00  0.34           O  
ATOM   1203  CB  THR A 243     101.653  52.670  81.828  1.00  0.34           C  
ATOM   1204  OG1 THR A 243     100.958  53.578  82.661  1.00  0.34           O  
ATOM   1205  CG2 THR A 243     100.606  52.013  80.926  1.00  0.34           C  
ATOM   1206  N   LEU A 244     104.317  50.911  81.338  1.00  0.34           N  
ATOM   1207  CA  LEU A 244     105.058  49.964  80.531  1.00  0.34           C  
ATOM   1208  C   LEU A 244     105.489  48.709  81.293  1.00  0.34           C  
ATOM   1209  O   LEU A 244     105.855  47.693  80.705  1.00  0.34           O  
ATOM   1210  CB  LEU A 244     106.327  50.712  80.043  1.00  0.34           C  
ATOM   1211  CG  LEU A 244     107.217  49.967  79.034  1.00  0.34           C  
ATOM   1212  CD1 LEU A 244     106.530  49.850  77.667  1.00  0.34           C  
ATOM   1213  CD2 LEU A 244     108.600  50.624  78.953  1.00  0.34           C  
ATOM   1214  N   LYS A 245     105.508  48.751  82.636  1.00  0.37           N  
ATOM   1215  CA  LYS A 245     105.993  47.652  83.445  1.00  0.37           C  
ATOM   1216  C   LYS A 245     104.886  46.730  83.912  1.00  0.37           C  
ATOM   1217  O   LYS A 245     103.766  47.192  84.115  1.00  0.37           O  
ATOM   1218  CB  LYS A 245     106.773  48.115  84.689  1.00  0.37           C  
ATOM   1219  CG  LYS A 245     108.087  48.777  84.321  1.00  0.37           C  
ATOM   1220  CD  LYS A 245     107.925  50.271  84.172  1.00  0.37           C  
ATOM   1221  CE  LYS A 245     109.246  50.893  83.848  1.00  0.37           C  
ATOM   1222  NZ  LYS A 245     108.958  51.969  82.925  1.00  0.37           N  
ATOM   1223  N   PRO A 246     105.160  45.430  84.098  1.00  0.31           N  
ATOM   1224  CA  PRO A 246     104.143  44.419  84.345  1.00  0.31           C  
ATOM   1225  C   PRO A 246     103.084  44.661  85.398  1.00  0.31           C  
ATOM   1226  O   PRO A 246     101.912  44.428  85.124  1.00  0.31           O  
ATOM   1227  CB  PRO A 246     104.955  43.170  84.704  1.00  0.31           C  
ATOM   1228  CG  PRO A 246     106.250  43.291  83.901  1.00  0.31           C  
ATOM   1229  CD  PRO A 246     106.439  44.799  83.731  1.00  0.31           C  
ATOM   1230  N   ASP A 247     103.454  45.095  86.610  1.00  0.29           N  
ATOM   1231  CA  ASP A 247     102.527  45.335  87.696  1.00  0.29           C  
ATOM   1232  C   ASP A 247     102.189  46.813  87.764  1.00  0.29           C  
ATOM   1233  O   ASP A 247     101.493  47.289  88.663  1.00  0.29           O  
ATOM   1234  CB  ASP A 247     103.152  44.869  89.036  1.00  0.29           C  
ATOM   1235  CG  ASP A 247     104.506  45.504  89.339  1.00  0.29           C  
ATOM   1236  OD1 ASP A 247     104.962  45.288  90.485  1.00  0.29           O  
ATOM   1237  OD2 ASP A 247     105.083  46.190  88.451  1.00  0.29           O  
ATOM   1238  N   ALA A 248     102.732  47.557  86.783  1.00  0.35           N  
ATOM   1239  CA  ALA A 248     102.748  48.984  86.680  1.00  0.35           C  
ATOM   1240  C   ALA A 248     103.327  49.648  87.913  1.00  0.35           C  
ATOM   1241  O   ALA A 248     102.766  50.611  88.415  1.00  0.35           O  
ATOM   1242  CB  ALA A 248     101.347  49.501  86.311  1.00  0.35           C  
ATOM   1243  N   GLU A 249     104.457  49.143  88.463  1.00  0.30           N  
ATOM   1244  CA  GLU A 249     105.155  49.672  89.637  1.00  0.30           C  
ATOM   1245  C   GLU A 249     104.221  50.118  90.777  1.00  0.30           C  
ATOM   1246  O   GLU A 249     104.460  51.126  91.445  1.00  0.30           O  
ATOM   1247  CB  GLU A 249     106.152  50.815  89.287  1.00  0.30           C  
ATOM   1248  CG  GLU A 249     107.132  50.563  88.109  1.00  0.30           C  
ATOM   1249  CD  GLU A 249     108.234  49.536  88.363  1.00  0.30           C  
ATOM   1250  OE1 GLU A 249     108.770  49.468  89.490  1.00  0.30           O  
ATOM   1251  OE2 GLU A 249     108.670  48.916  87.354  1.00  0.30           O  
ATOM   1252  N   ILE A 250     103.093  49.378  90.964  1.00  0.30           N  
ATOM   1253  CA  ILE A 250     101.995  49.623  91.902  1.00  0.30           C  
ATOM   1254  C   ILE A 250     101.080  50.836  91.605  1.00  0.30           C  
ATOM   1255  O   ILE A 250     100.061  51.084  92.255  1.00  0.30           O  
ATOM   1256  CB  ILE A 250     102.556  49.620  93.323  1.00  0.30           C  
ATOM   1257  CG1 ILE A 250     103.205  48.272  93.699  1.00  0.30           C  
ATOM   1258  CG2 ILE A 250     101.568  50.062  94.414  1.00  0.30           C  
ATOM   1259  CD1 ILE A 250     102.265  47.066  93.696  1.00  0.30           C  
ATOM   1260  N   LYS A 251     101.338  51.602  90.542  1.00  0.31           N  
ATOM   1261  CA  LYS A 251     100.492  52.700  90.122  1.00  0.31           C  
ATOM   1262  C   LYS A 251      99.904  52.404  88.743  1.00  0.31           C  
ATOM   1263  O   LYS A 251     100.608  52.285  87.752  1.00  0.31           O  
ATOM   1264  CB  LYS A 251     101.302  54.022  90.014  1.00  0.31           C  
ATOM   1265  CG  LYS A 251     101.955  54.558  91.304  1.00  0.31           C  
ATOM   1266  CD  LYS A 251     100.996  55.148  92.361  1.00  0.31           C  
ATOM   1267  CE  LYS A 251     100.315  56.459  91.940  1.00  0.31           C  
ATOM   1268  NZ  LYS A 251      99.759  57.152  93.111  1.00  0.31           N  
ATOM   1269  N   GLY A 252      98.558  52.346  88.597  1.00  0.24           N  
ATOM   1270  CA  GLY A 252      97.929  52.228  87.265  1.00  0.24           C  
ATOM   1271  C   GLY A 252      98.124  53.464  86.387  1.00  0.24           C  
ATOM   1272  O   GLY A 252      98.026  53.445  85.164  1.00  0.24           O  
ATOM   1273  N   ASN A 253      98.411  54.581  87.063  1.00  0.29           N  
ATOM   1274  CA  ASN A 253      98.933  55.850  86.611  1.00  0.29           C  
ATOM   1275  C   ASN A 253     100.345  55.824  86.008  1.00  0.29           C  
ATOM   1276  O   ASN A 253     101.190  55.102  86.526  1.00  0.29           O  
ATOM   1277  CB  ASN A 253      99.003  56.690  87.905  1.00  0.29           C  
ATOM   1278  CG  ASN A 253      97.676  57.365  88.203  1.00  0.29           C  
ATOM   1279  OD1 ASN A 253      96.704  57.233  87.466  1.00  0.29           O  
ATOM   1280  ND2 ASN A 253      97.634  58.120  89.322  1.00  0.29           N  
ATOM   1281  N   PRO A 254     100.694  56.638  84.993  1.00  0.32           N  
ATOM   1282  CA  PRO A 254     102.069  56.619  84.485  1.00  0.32           C  
ATOM   1283  C   PRO A 254     102.954  57.765  84.969  1.00  0.32           C  
ATOM   1284  O   PRO A 254     102.853  58.862  84.411  1.00  0.32           O  
ATOM   1285  CB  PRO A 254     101.902  56.739  82.960  1.00  0.32           C  
ATOM   1286  CG  PRO A 254     100.557  57.429  82.741  1.00  0.32           C  
ATOM   1287  CD  PRO A 254      99.733  56.959  83.932  1.00  0.32           C  
ATOM   1288  N   PRO A 255     103.842  57.586  85.932  1.00  0.31           N  
ATOM   1289  CA  PRO A 255     104.950  58.528  86.110  1.00  0.31           C  
ATOM   1290  C   PRO A 255     106.244  57.985  85.490  1.00  0.31           C  
ATOM   1291  O   PRO A 255     106.346  56.770  85.325  1.00  0.31           O  
ATOM   1292  CB  PRO A 255     105.077  58.689  87.631  1.00  0.31           C  
ATOM   1293  CG  PRO A 255     104.422  57.447  88.233  1.00  0.31           C  
ATOM   1294  CD  PRO A 255     103.405  57.003  87.202  1.00  0.31           C  
ATOM   1295  N   PRO A 256     107.226  58.799  85.098  1.00  0.32           N  
ATOM   1296  CA  PRO A 256     108.631  58.455  85.014  1.00  0.32           C  
ATOM   1297  C   PRO A 256     109.262  57.486  86.037  1.00  0.32           C  
ATOM   1298  O   PRO A 256     109.078  57.653  87.243  1.00  0.32           O  
ATOM   1299  CB  PRO A 256     109.401  59.761  84.995  1.00  0.32           C  
ATOM   1300  CG  PRO A 256     108.415  60.743  84.401  1.00  0.32           C  
ATOM   1301  CD  PRO A 256     107.079  60.215  84.916  1.00  0.32           C  
ATOM   1302  N   PRO A 257     110.024  56.515  85.564  1.00  0.31           N  
ATOM   1303  CA  PRO A 257     110.773  55.579  86.396  1.00  0.31           C  
ATOM   1304  C   PRO A 257     112.281  55.833  86.367  1.00  0.31           C  
ATOM   1305  O   PRO A 257     112.812  55.963  85.261  1.00  0.31           O  
ATOM   1306  CB  PRO A 257     110.549  54.196  85.733  1.00  0.31           C  
ATOM   1307  CG  PRO A 257     109.343  54.415  84.860  1.00  0.31           C  
ATOM   1308  CD  PRO A 257     109.513  55.831  84.418  1.00  0.31           C  
ATOM   1309  N   PRO A 258     112.992  55.868  87.476  1.00  0.32           N  
ATOM   1310  CA  PRO A 258     114.443  55.767  87.481  1.00  0.32           C  
ATOM   1311  C   PRO A 258     114.884  54.495  88.188  1.00  0.32           C  
ATOM   1312  O   PRO A 258     114.058  53.690  88.616  1.00  0.32           O  
ATOM   1313  CB  PRO A 258     114.867  57.004  88.281  1.00  0.32           C  
ATOM   1314  CG  PRO A 258     113.732  57.286  89.259  1.00  0.32           C  
ATOM   1315  CD  PRO A 258     112.509  56.668  88.599  1.00  0.32           C  
ATOM   1316  N   PHE A 259     116.210  54.311  88.326  1.00  0.32           N  
ATOM   1317  CA  PHE A 259     116.811  53.322  89.208  1.00  0.32           C  
ATOM   1318  C   PHE A 259     117.158  53.910  90.558  1.00  0.32           C  
ATOM   1319  O   PHE A 259     117.601  55.047  90.675  1.00  0.32           O  
ATOM   1320  CB  PHE A 259     118.150  52.737  88.660  1.00  0.32           C  
ATOM   1321  CG  PHE A 259     117.779  51.744  87.646  1.00  0.32           C  
ATOM   1322  CD1 PHE A 259     117.712  52.070  86.290  1.00  0.32           C  
ATOM   1323  CD2 PHE A 259     117.279  50.526  88.105  1.00  0.32           C  
ATOM   1324  CE1 PHE A 259     117.021  51.233  85.414  1.00  0.32           C  
ATOM   1325  CE2 PHE A 259     116.503  49.749  87.264  1.00  0.32           C  
ATOM   1326  CZ  PHE A 259     116.311  50.145  85.932  1.00  0.32           C  
ATOM   1327  N   THR A 260     117.019  53.101  91.628  1.00  0.27           N  
ATOM   1328  CA  THR A 260     117.712  53.359  92.883  1.00  0.27           C  
ATOM   1329  C   THR A 260     119.095  52.730  92.868  1.00  0.27           C  
ATOM   1330  O   THR A 260     119.443  51.909  92.022  1.00  0.27           O  
ATOM   1331  CB  THR A 260     116.959  52.918  94.141  1.00  0.27           C  
ATOM   1332  OG1 THR A 260     116.970  51.511  94.347  1.00  0.27           O  
ATOM   1333  CG2 THR A 260     115.494  53.362  94.062  1.00  0.27           C  
ATOM   1334  N   ALA A 261     119.940  53.075  93.859  1.00  0.17           N  
ATOM   1335  CA  ALA A 261     121.294  52.575  93.971  1.00  0.17           C  
ATOM   1336  C   ALA A 261     121.391  51.077  94.270  1.00  0.17           C  
ATOM   1337  O   ALA A 261     122.455  50.475  94.176  1.00  0.17           O  
ATOM   1338  CB  ALA A 261     121.998  53.390  95.069  1.00  0.17           C  
ATOM   1339  N   GLY A 262     120.254  50.429  94.607  1.00  0.19           N  
ATOM   1340  CA  GLY A 262     120.182  48.991  94.827  1.00  0.19           C  
ATOM   1341  C   GLY A 262     119.847  48.189  93.594  1.00  0.19           C  
ATOM   1342  O   GLY A 262     119.565  47.000  93.687  1.00  0.19           O  
ATOM   1343  N   GLY A 263     119.814  48.825  92.404  1.00  0.35           N  
ATOM   1344  CA  GLY A 263     119.506  48.162  91.132  1.00  0.35           C  
ATOM   1345  C   GLY A 263     118.035  47.999  90.857  1.00  0.35           C  
ATOM   1346  O   GLY A 263     117.613  47.437  89.850  1.00  0.35           O  
ATOM   1347  N   GLN A 264     117.212  48.524  91.766  1.00  0.34           N  
ATOM   1348  CA  GLN A 264     115.780  48.459  91.752  1.00  0.34           C  
ATOM   1349  C   GLN A 264     115.160  49.617  90.965  1.00  0.34           C  
ATOM   1350  O   GLN A 264     115.447  50.789  91.241  1.00  0.34           O  
ATOM   1351  CB  GLN A 264     115.326  48.489  93.239  1.00  0.34           C  
ATOM   1352  CG  GLN A 264     115.693  47.203  94.040  1.00  0.34           C  
ATOM   1353  CD  GLN A 264     114.982  47.145  95.399  1.00  0.34           C  
ATOM   1354  OE1 GLN A 264     113.848  47.589  95.560  1.00  0.34           O  
ATOM   1355  NE2 GLN A 264     115.640  46.549  96.419  1.00  0.34           N  
ATOM   1356  N   VAL A 265     114.299  49.339  89.961  1.00  0.36           N  
ATOM   1357  CA  VAL A 265     113.341  50.296  89.378  1.00  0.36           C  
ATOM   1358  C   VAL A 265     112.451  50.969  90.440  1.00  0.36           C  
ATOM   1359  O   VAL A 265     112.283  50.480  91.549  1.00  0.36           O  
ATOM   1360  CB  VAL A 265     112.495  49.658  88.257  1.00  0.36           C  
ATOM   1361  CG1 VAL A 265     111.392  50.567  87.694  1.00  0.36           C  
ATOM   1362  CG2 VAL A 265     113.367  49.270  87.056  1.00  0.36           C  
ATOM   1363  N   VAL A 266     111.913  52.168  90.169  1.00  0.32           N  
ATOM   1364  CA  VAL A 266     110.951  52.805  91.066  1.00  0.32           C  
ATOM   1365  C   VAL A 266     110.237  53.937  90.328  1.00  0.32           C  
ATOM   1366  O   VAL A 266     110.750  54.295  89.282  1.00  0.32           O  
ATOM   1367  CB  VAL A 266     111.646  53.324  92.325  1.00  0.32           C  
ATOM   1368  CG1 VAL A 266     112.756  54.329  91.958  1.00  0.32           C  
ATOM   1369  CG2 VAL A 266     110.669  53.867  93.382  1.00  0.32           C  
ATOM   1370  N   PRO A 267     109.093  54.528  90.738  1.00  0.34           N  
ATOM   1371  CA  PRO A 267     108.531  55.724  90.071  1.00  0.34           C  
ATOM   1372  C   PRO A 267     108.400  57.017  90.913  1.00  0.34           C  
ATOM   1373  O   PRO A 267     108.561  56.920  92.126  1.00  0.34           O  
ATOM   1374  CB  PRO A 267     107.122  55.218  89.788  1.00  0.34           C  
ATOM   1375  CG  PRO A 267     106.711  54.324  90.960  1.00  0.34           C  
ATOM   1376  CD  PRO A 267     108.042  53.698  91.361  1.00  0.34           C  
ATOM   1377  N   THR A 268     108.090  58.215  90.285  1.00  0.33           N  
ATOM   1378  CA  THR A 268     107.776  59.521  90.952  1.00  0.33           C  
ATOM   1379  C   THR A 268     107.668  60.724  89.988  1.00  0.33           C  
ATOM   1380  O   THR A 268     108.681  61.217  89.524  1.00  0.33           O  
ATOM   1381  CB  THR A 268     108.709  59.882  92.145  1.00  0.33           C  
ATOM   1382  OG1 THR A 268     108.439  61.129  92.770  1.00  0.33           O  
ATOM   1383  CG2 THR A 268     110.209  59.885  91.798  1.00  0.33           C  
ATOM   1384  N   GLU A 269     106.450  61.265  89.650  1.00  0.34           N  
ATOM   1385  CA  GLU A 269     106.362  62.525  88.864  1.00  0.34           C  
ATOM   1386  C   GLU A 269     104.970  63.119  88.740  1.00  0.34           C  
ATOM   1387  O   GLU A 269     104.027  62.553  89.346  1.00  0.34           O  
ATOM   1388  CB  GLU A 269     106.794  62.266  87.405  1.00  0.34           C  
ATOM   1389  CG  GLU A 269     107.166  63.353  86.346  1.00  0.34           C  
ATOM   1390  CD  GLU A 269     108.457  64.112  86.586  1.00  0.34           C  
ATOM   1391  OE1 GLU A 269     108.377  65.360  86.462  1.00  0.34           O  
ATOM   1392  OE2 GLU A 269     109.508  63.475  86.832  1.00  0.34           O  
ATOM   1393  N   LEU A 270     104.732  64.111  87.844  1.00  0.29           N  
ATOM   1394  CA  LEU A 270     103.602  64.968  87.460  1.00  0.29           C  
ATOM   1395  C   LEU A 270     102.246  64.313  87.407  1.00  0.29           C  
ATOM   1396  O   LEU A 270     101.193  64.937  87.372  1.00  0.29           O  
ATOM   1397  CB  LEU A 270     103.755  65.596  86.040  1.00  0.29           C  
ATOM   1398  CG  LEU A 270     104.974  66.507  85.853  1.00  0.29           C  
ATOM   1399  CD1 LEU A 270     105.038  66.955  84.389  1.00  0.29           C  
ATOM   1400  CD2 LEU A 270     104.995  67.700  86.818  1.00  0.29           C  
ATOM   1401  N   ARG A 271     102.269  62.988  87.395  1.00  0.21           N  
ATOM   1402  CA  ARG A 271     101.152  62.116  87.519  1.00  0.21           C  
ATOM   1403  C   ARG A 271     100.588  62.084  88.938  1.00  0.21           C  
ATOM   1404  O   ARG A 271      99.447  61.676  89.111  1.00  0.21           O  
ATOM   1405  CB  ARG A 271     101.642  60.730  87.057  1.00  0.21           C  
ATOM   1406  CG  ARG A 271     100.566  59.648  87.025  1.00  0.21           C  
ATOM   1407  CD  ARG A 271      99.258  60.014  86.321  1.00  0.21           C  
ATOM   1408  NE  ARG A 271      99.582  60.296  84.886  1.00  0.21           N  
ATOM   1409  CZ  ARG A 271      98.649  60.648  83.993  1.00  0.21           C  
ATOM   1410  NH1 ARG A 271      98.972  60.804  82.712  1.00  0.21           N  
ATOM   1411  NH2 ARG A 271      97.389  60.854  84.369  1.00  0.21           N  
ATOM   1412  N   ASP A 272     101.344  62.565  89.951  1.00  0.18           N  
ATOM   1413  CA  ASP A 272     100.898  62.651  91.331  1.00  0.18           C  
ATOM   1414  C   ASP A 272     100.148  63.954  91.625  1.00  0.18           C  
ATOM   1415  O   ASP A 272      99.570  64.168  92.689  1.00  0.18           O  
ATOM   1416  CB  ASP A 272     102.090  62.396  92.310  1.00  0.18           C  
ATOM   1417  CG  ASP A 272     103.126  63.501  92.512  1.00  0.18           C  
ATOM   1418  OD1 ASP A 272     103.989  63.294  93.415  1.00  0.18           O  
ATOM   1419  OD2 ASP A 272     103.095  64.521  91.780  1.00  0.18           O  
ATOM   1420  N   ALA A 273     100.128  64.858  90.624  1.00  0.15           N  
ATOM   1421  CA  ALA A 273      99.483  66.147  90.677  1.00  0.15           C  
ATOM   1422  C   ALA A 273      97.965  66.083  90.548  1.00  0.15           C  
ATOM   1423  O   ALA A 273      97.254  66.969  91.024  1.00  0.15           O  
ATOM   1424  CB  ALA A 273     100.052  67.014  89.532  1.00  0.15           C  
ATOM   1425  N   TRP A 274      97.421  65.042  89.880  1.00  0.15           N  
ATOM   1426  CA  TRP A 274      95.996  64.962  89.619  1.00  0.15           C  
ATOM   1427  C   TRP A 274      95.481  63.544  89.727  1.00  0.15           C  
ATOM   1428  O   TRP A 274      95.997  62.625  89.092  1.00  0.15           O  
ATOM   1429  CB  TRP A 274      95.600  65.447  88.195  1.00  0.15           C  
ATOM   1430  CG  TRP A 274      96.230  66.740  87.732  1.00  0.15           C  
ATOM   1431  CD1 TRP A 274      97.263  66.898  86.851  1.00  0.15           C  
ATOM   1432  CD2 TRP A 274      95.830  68.060  88.136  1.00  0.15           C  
ATOM   1433  NE1 TRP A 274      97.534  68.235  86.669  1.00  0.15           N  
ATOM   1434  CE2 TRP A 274      96.669  68.965  87.452  1.00  0.15           C  
ATOM   1435  CE3 TRP A 274      94.845  68.512  89.015  1.00  0.15           C  
ATOM   1436  CZ2 TRP A 274      96.541  70.333  87.635  1.00  0.15           C  
ATOM   1437  CZ3 TRP A 274      94.726  69.896  89.209  1.00  0.15           C  
ATOM   1438  CH2 TRP A 274      95.562  70.795  88.528  1.00  0.15           C  
ATOM   1439  N   GLY A 275      94.388  63.342  90.488  1.00  0.21           N  
ATOM   1440  CA  GLY A 275      93.783  62.029  90.701  1.00  0.21           C  
ATOM   1441  C   GLY A 275      94.171  61.404  92.010  1.00  0.21           C  
ATOM   1442  O   GLY A 275      93.533  60.461  92.468  1.00  0.21           O  
ATOM   1443  N   ASP A 276      95.191  61.955  92.675  1.00  0.21           N  
ATOM   1444  CA  ASP A 276      95.659  61.516  93.965  1.00  0.21           C  
ATOM   1445  C   ASP A 276      96.241  62.720  94.707  1.00  0.21           C  
ATOM   1446  O   ASP A 276      96.129  63.856  94.252  1.00  0.21           O  
ATOM   1447  CB  ASP A 276      96.527  60.221  93.929  1.00  0.21           C  
ATOM   1448  CG  ASP A 276      97.610  60.165  92.861  1.00  0.21           C  
ATOM   1449  OD1 ASP A 276      98.108  59.030  92.655  1.00  0.21           O  
ATOM   1450  OD2 ASP A 276      97.947  61.180  92.221  1.00  0.21           O  
ATOM   1451  N   PHE A 277      96.762  62.523  95.938  1.00  0.15           N  
ATOM   1452  CA  PHE A 277      97.207  63.642  96.769  1.00  0.15           C  
ATOM   1453  C   PHE A 277      98.266  63.248  97.787  1.00  0.15           C  
ATOM   1454  O   PHE A 277      98.755  64.081  98.548  1.00  0.15           O  
ATOM   1455  CB  PHE A 277      96.029  64.321  97.552  1.00  0.15           C  
ATOM   1456  CG  PHE A 277      95.347  63.399  98.537  1.00  0.15           C  
ATOM   1457  CD1 PHE A 277      94.259  62.612  98.135  1.00  0.15           C  
ATOM   1458  CD2 PHE A 277      95.812  63.294  99.862  1.00  0.15           C  
ATOM   1459  CE1 PHE A 277      93.680  61.693  99.020  1.00  0.15           C  
ATOM   1460  CE2 PHE A 277      95.245  62.371 100.746  1.00  0.15           C  
ATOM   1461  CZ  PHE A 277      94.183  61.562 100.321  1.00  0.15           C  
ATOM   1462  N   VAL A 278      98.670  61.968  97.839  1.00  0.15           N  
ATOM   1463  CA  VAL A 278      99.678  61.519  98.786  1.00  0.15           C  
ATOM   1464  C   VAL A 278     101.018  61.642  98.100  1.00  0.15           C  
ATOM   1465  O   VAL A 278     101.505  60.707  97.471  1.00  0.15           O  
ATOM   1466  CB  VAL A 278      99.452  60.090  99.270  1.00  0.15           C  
ATOM   1467  CG1 VAL A 278     100.534  59.685 100.293  1.00  0.15           C  
ATOM   1468  CG2 VAL A 278      98.064  59.969  99.929  1.00  0.15           C  
ATOM   1469  N   TRP A 279     101.628  62.837  98.191  1.00  0.12           N  
ATOM   1470  CA  TRP A 279     102.816  63.166  97.441  1.00  0.12           C  
ATOM   1471  C   TRP A 279     103.952  63.614  98.360  1.00  0.12           C  
ATOM   1472  O   TRP A 279     103.725  64.082  99.473  1.00  0.12           O  
ATOM   1473  CB  TRP A 279     102.527  64.202  96.321  1.00  0.12           C  
ATOM   1474  CG  TRP A 279     102.068  65.577  96.769  1.00  0.12           C  
ATOM   1475  CD1 TRP A 279     100.794  66.039  96.939  1.00  0.12           C  
ATOM   1476  CD2 TRP A 279     102.944  66.669  97.103  1.00  0.12           C  
ATOM   1477  NE1 TRP A 279     100.813  67.333  97.415  1.00  0.12           N  
ATOM   1478  CE2 TRP A 279     102.124  67.735  97.524  1.00  0.12           C  
ATOM   1479  CE3 TRP A 279     104.333  66.792  97.073  1.00  0.12           C  
ATOM   1480  CZ2 TRP A 279     102.679  68.933  97.953  1.00  0.12           C  
ATOM   1481  CZ3 TRP A 279     104.892  68.005  97.501  1.00  0.12           C  
ATOM   1482  CH2 TRP A 279     104.078  69.058  97.946  1.00  0.12           C  
ATOM   1483  N   TRP A 280     105.241  63.488  97.976  1.00  0.13           N  
ATOM   1484  CA  TRP A 280     105.802  62.922  96.757  1.00  0.13           C  
ATOM   1485  C   TRP A 280     105.459  61.457  96.570  1.00  0.13           C  
ATOM   1486  O   TRP A 280     105.796  60.618  97.408  1.00  0.13           O  
ATOM   1487  CB  TRP A 280     107.343  63.064  96.792  1.00  0.13           C  
ATOM   1488  CG  TRP A 280     107.837  64.495  96.701  1.00  0.13           C  
ATOM   1489  CD1 TRP A 280     108.374  65.322  97.653  1.00  0.13           C  
ATOM   1490  CD2 TRP A 280     107.850  65.231  95.468  1.00  0.13           C  
ATOM   1491  NE1 TRP A 280     108.736  66.530  97.086  1.00  0.13           N  
ATOM   1492  CE2 TRP A 280     108.426  66.489  95.742  1.00  0.13           C  
ATOM   1493  CE3 TRP A 280     107.427  64.893  94.186  1.00  0.13           C  
ATOM   1494  CZ2 TRP A 280     108.598  67.428  94.733  1.00  0.13           C  
ATOM   1495  CZ3 TRP A 280     107.603  65.839  93.168  1.00  0.13           C  
ATOM   1496  CH2 TRP A 280     108.184  67.088  93.434  1.00  0.13           C  
ATOM   1497  N   ASP A 281     104.718  61.126  95.490  1.00  0.14           N  
ATOM   1498  CA  ASP A 281     104.221  59.780  95.307  1.00  0.14           C  
ATOM   1499  C   ASP A 281     105.329  58.756  95.095  1.00  0.14           C  
ATOM   1500  O   ASP A 281     106.338  58.982  94.426  1.00  0.14           O  
ATOM   1501  CB  ASP A 281     103.167  59.741  94.185  1.00  0.14           C  
ATOM   1502  CG  ASP A 281     102.550  58.373  93.991  1.00  0.14           C  
ATOM   1503  OD1 ASP A 281     102.939  57.676  93.020  1.00  0.14           O  
ATOM   1504  OD2 ASP A 281     101.644  57.978  94.771  1.00  0.14           O  
ATOM   1505  N   ARG A 282     105.141  57.578  95.697  1.00  0.16           N  
ATOM   1506  CA  ARG A 282     106.017  56.468  95.488  1.00  0.16           C  
ATOM   1507  C   ARG A 282     105.289  55.232  95.924  1.00  0.16           C  
ATOM   1508  O   ARG A 282     104.390  55.261  96.762  1.00  0.16           O  
ATOM   1509  CB  ARG A 282     107.346  56.583  96.283  1.00  0.16           C  
ATOM   1510  CG  ARG A 282     107.174  56.631  97.816  1.00  0.16           C  
ATOM   1511  CD  ARG A 282     108.487  56.814  98.574  1.00  0.16           C  
ATOM   1512  NE  ARG A 282     108.139  56.781 100.031  1.00  0.16           N  
ATOM   1513  CZ  ARG A 282     109.031  56.897 101.021  1.00  0.16           C  
ATOM   1514  NH1 ARG A 282     108.616  56.856 102.285  1.00  0.16           N  
ATOM   1515  NH2 ARG A 282     110.327  57.053 100.772  1.00  0.16           N  
ATOM   1516  N   ALA A 283     105.713  54.085  95.398  1.00  0.20           N  
ATOM   1517  CA  ALA A 283     105.272  52.821  95.899  1.00  0.20           C  
ATOM   1518  C   ALA A 283     106.468  52.067  96.420  1.00  0.20           C  
ATOM   1519  O   ALA A 283     107.610  52.328  96.050  1.00  0.20           O  
ATOM   1520  CB  ALA A 283     104.590  52.045  94.782  1.00  0.20           C  
ATOM   1521  N   THR A 284     106.220  51.122  97.335  1.00  0.15           N  
ATOM   1522  CA  THR A 284     107.260  50.279  97.906  1.00  0.15           C  
ATOM   1523  C   THR A 284     107.104  48.855  97.440  1.00  0.15           C  
ATOM   1524  O   THR A 284     107.727  47.937  97.971  1.00  0.15           O  
ATOM   1525  CB  THR A 284     107.223  50.252  99.423  1.00  0.15           C  
ATOM   1526  OG1 THR A 284     105.912  49.959  99.900  1.00  0.15           O  
ATOM   1527  CG2 THR A 284     107.608  51.635  99.963  1.00  0.15           C  
ATOM   1528  N   GLY A 285     106.247  48.629  96.424  1.00  0.16           N  
ATOM   1529  CA  GLY A 285     106.140  47.340  95.756  1.00  0.16           C  
ATOM   1530  C   GLY A 285     107.405  46.896  95.082  1.00  0.16           C  
ATOM   1531  O   GLY A 285     108.390  47.623  95.008  1.00  0.16           O  
ATOM   1532  N   ARG A 286     107.432  45.662  94.560  1.00  0.18           N  
ATOM   1533  CA  ARG A 286     108.626  45.223  93.870  1.00  0.18           C  
ATOM   1534  C   ARG A 286     108.939  45.987  92.593  1.00  0.18           C  
ATOM   1535  O   ARG A 286     108.021  46.431  91.912  1.00  0.18           O  
ATOM   1536  CB  ARG A 286     108.619  43.730  93.537  1.00  0.18           C  
ATOM   1537  CG  ARG A 286     108.829  42.852  94.768  1.00  0.18           C  
ATOM   1538  CD  ARG A 286     108.992  41.414  94.320  1.00  0.18           C  
ATOM   1539  NE  ARG A 286     109.120  40.623  95.567  1.00  0.18           N  
ATOM   1540  CZ  ARG A 286     109.151  39.288  95.578  1.00  0.18           C  
ATOM   1541  NH1 ARG A 286     109.212  38.662  96.748  1.00  0.18           N  
ATOM   1542  NH2 ARG A 286     109.117  38.590  94.448  1.00  0.18           N  
ATOM   1543  N   PRO A 287     110.199  46.149  92.230  1.00  0.16           N  
ATOM   1544  CA  PRO A 287     110.516  46.928  91.064  1.00  0.16           C  
ATOM   1545  C   PRO A 287     110.742  46.006  89.887  1.00  0.16           C  
ATOM   1546  O   PRO A 287     111.125  44.843  90.055  1.00  0.16           O  
ATOM   1547  CB  PRO A 287     111.797  47.600  91.529  1.00  0.16           C  
ATOM   1548  CG  PRO A 287     112.530  46.580  92.377  1.00  0.16           C  
ATOM   1549  CD  PRO A 287     111.399  45.787  93.004  1.00  0.16           C  
ATOM   1550  N   ARG A 288     110.530  46.497  88.652  1.00  0.21           N  
ATOM   1551  CA  ARG A 288     111.001  45.813  87.460  1.00  0.21           C  
ATOM   1552  C   ARG A 288     112.531  45.636  87.492  1.00  0.21           C  
ATOM   1553  O   ARG A 288     113.224  46.492  88.040  1.00  0.21           O  
ATOM   1554  CB  ARG A 288     110.617  46.608  86.178  1.00  0.21           C  
ATOM   1555  CG  ARG A 288     110.854  45.843  84.852  1.00  0.21           C  
ATOM   1556  CD  ARG A 288     110.895  46.638  83.543  1.00  0.21           C  
ATOM   1557  NE  ARG A 288     112.049  47.583  83.613  1.00  0.21           N  
ATOM   1558  CZ  ARG A 288     112.285  48.572  82.742  1.00  0.21           C  
ATOM   1559  NH1 ARG A 288     113.358  49.335  82.914  1.00  0.21           N  
ATOM   1560  NH2 ARG A 288     111.488  48.797  81.699  1.00  0.21           N  
ATOM   1561  N   PRO A 289     113.164  44.601  86.962  1.00  0.21           N  
ATOM   1562  CA  PRO A 289     114.602  44.616  86.714  1.00  0.21           C  
ATOM   1563  C   PRO A 289     115.019  45.773  85.790  1.00  0.21           C  
ATOM   1564  O   PRO A 289     114.216  46.220  84.965  1.00  0.21           O  
ATOM   1565  CB  PRO A 289     114.854  43.232  86.080  1.00  0.21           C  
ATOM   1566  CG  PRO A 289     113.721  42.341  86.606  1.00  0.21           C  
ATOM   1567  CD  PRO A 289     112.546  43.308  86.683  1.00  0.21           C  
ATOM   1568  N   VAL A 290     116.256  46.305  85.842  1.00  0.20           N  
ATOM   1569  CA  VAL A 290     116.757  46.964  84.636  1.00  0.20           C  
ATOM   1570  C   VAL A 290     117.016  45.990  83.507  1.00  0.20           C  
ATOM   1571  O   VAL A 290     117.568  44.912  83.713  1.00  0.20           O  
ATOM   1572  CB  VAL A 290     117.972  47.854  84.850  1.00  0.20           C  
ATOM   1573  CG1 VAL A 290     119.238  47.087  85.187  1.00  0.20           C  
ATOM   1574  CG2 VAL A 290     118.118  48.858  83.678  1.00  0.20           C  
ATOM   1575  N   SER A 291     116.648  46.363  82.263  1.00  0.22           N  
ATOM   1576  CA  SER A 291     117.267  46.062  81.011  1.00  0.22           C  
ATOM   1577  C   SER A 291     118.806  45.857  81.194  1.00  0.22           C  
ATOM   1578  O   SER A 291     119.452  46.650  81.858  1.00  0.22           O  
ATOM   1579  CB  SER A 291     116.843  47.342  80.175  1.00  0.22           C  
ATOM   1580  OG  SER A 291     115.549  47.859  80.542  1.00  0.22           O  
ATOM   1581  N   ARG A 292     119.460  44.820  80.648  1.00  0.23           N  
ATOM   1582  CA  ARG A 292     120.899  44.524  80.666  1.00  0.23           C  
ATOM   1583  C   ARG A 292     121.985  45.634  80.580  1.00  0.23           C  
ATOM   1584  O   ARG A 292     121.705  46.817  80.456  1.00  0.23           O  
ATOM   1585  CB  ARG A 292     121.164  43.486  79.549  1.00  0.23           C  
ATOM   1586  CG  ARG A 292     120.121  42.345  79.483  1.00  0.23           C  
ATOM   1587  CD  ARG A 292     120.317  41.245  80.520  1.00  0.23           C  
ATOM   1588  NE  ARG A 292     119.324  40.171  80.191  1.00  0.23           N  
ATOM   1589  CZ  ARG A 292     119.166  39.054  80.910  1.00  0.23           C  
ATOM   1590  NH1 ARG A 292     118.255  38.163  80.529  1.00  0.23           N  
ATOM   1591  NH2 ARG A 292     119.897  38.816  81.997  1.00  0.23           N  
ATOM   1592  N   ASP A 293     123.279  45.261  80.678  1.00  0.22           N  
ATOM   1593  CA  ASP A 293     124.441  46.154  80.725  1.00  0.22           C  
ATOM   1594  C   ASP A 293     125.242  46.295  79.412  1.00  0.22           C  
ATOM   1595  O   ASP A 293     126.198  47.064  79.312  1.00  0.22           O  
ATOM   1596  CB  ASP A 293     125.397  45.687  81.866  1.00  0.22           C  
ATOM   1597  CG  ASP A 293     125.792  44.210  81.833  1.00  0.22           C  
ATOM   1598  OD1 ASP A 293     125.117  43.403  81.133  1.00  0.22           O  
ATOM   1599  OD2 ASP A 293     126.749  43.857  82.566  1.00  0.22           O  
ATOM   1600  N   GLU A 294     124.837  45.570  78.356  1.00  0.19           N  
ATOM   1601  CA  GLU A 294     125.426  45.563  77.021  1.00  0.19           C  
ATOM   1602  C   GLU A 294     125.501  46.916  76.291  1.00  0.19           C  
ATOM   1603  O   GLU A 294     124.694  47.829  76.446  1.00  0.19           O  
ATOM   1604  CB  GLU A 294     124.643  44.556  76.150  1.00  0.19           C  
ATOM   1605  CG  GLU A 294     125.190  44.284  74.729  1.00  0.19           C  
ATOM   1606  CD  GLU A 294     126.576  43.663  74.771  1.00  0.19           C  
ATOM   1607  OE1 GLU A 294     127.554  44.456  74.823  1.00  0.19           O  
ATOM   1608  OE2 GLU A 294     126.663  42.411  74.758  1.00  0.19           O  
ATOM   1609  N   VAL A 295     126.502  47.121  75.426  1.00  0.19           N  
ATOM   1610  CA  VAL A 295     126.690  48.437  74.835  1.00  0.19           C  
ATOM   1611  C   VAL A 295     125.886  48.632  73.558  1.00  0.19           C  
ATOM   1612  O   VAL A 295     126.003  47.903  72.576  1.00  0.19           O  
ATOM   1613  CB  VAL A 295     128.156  48.754  74.622  1.00  0.19           C  
ATOM   1614  CG1 VAL A 295     128.330  50.184  74.081  1.00  0.19           C  
ATOM   1615  CG2 VAL A 295     128.873  48.633  75.981  1.00  0.19           C  
ATOM   1616  N   GLY A 296     125.025  49.671  73.540  1.00  0.27           N  
ATOM   1617  CA  GLY A 296     124.249  50.029  72.362  1.00  0.27           C  
ATOM   1618  C   GLY A 296     124.687  51.298  71.745  1.00  0.27           C  
ATOM   1619  O   GLY A 296     125.031  52.256  72.439  1.00  0.27           O  
ATOM   1620  N   ALA A 297     124.610  51.383  70.412  1.00  0.23           N  
ATOM   1621  CA  ALA A 297     124.987  52.583  69.717  1.00  0.23           C  
ATOM   1622  C   ALA A 297     123.777  53.470  69.461  1.00  0.23           C  
ATOM   1623  O   ALA A 297     122.716  53.029  69.035  1.00  0.23           O  
ATOM   1624  CB  ALA A 297     125.714  52.229  68.413  1.00  0.23           C  
ATOM   1625  N   ARG A 298     123.892  54.778  69.733  1.00  0.23           N  
ATOM   1626  CA  ARG A 298     122.814  55.715  69.458  1.00  0.23           C  
ATOM   1627  C   ARG A 298     123.217  56.611  68.324  1.00  0.23           C  
ATOM   1628  O   ARG A 298     124.211  57.311  68.448  1.00  0.23           O  
ATOM   1629  CB  ARG A 298     122.534  56.631  70.672  1.00  0.23           C  
ATOM   1630  CG  ARG A 298     121.404  57.680  70.534  1.00  0.23           C  
ATOM   1631  CD  ARG A 298     121.501  58.788  71.600  1.00  0.23           C  
ATOM   1632  NE  ARG A 298     120.285  59.642  71.457  1.00  0.23           N  
ATOM   1633  CZ  ARG A 298     120.065  60.758  72.166  1.00  0.23           C  
ATOM   1634  NH1 ARG A 298     119.022  61.519  71.850  1.00  0.23           N  
ATOM   1635  NH2 ARG A 298     120.930  61.217  73.066  1.00  0.23           N  
ATOM   1636  N   PHE A 299     122.437  56.646  67.232  1.00  0.19           N  
ATOM   1637  CA  PHE A 299     122.547  57.635  66.175  1.00  0.19           C  
ATOM   1638  C   PHE A 299     121.806  58.898  66.622  1.00  0.19           C  
ATOM   1639  O   PHE A 299     120.633  58.836  66.983  1.00  0.19           O  
ATOM   1640  CB  PHE A 299     121.970  56.982  64.882  1.00  0.19           C  
ATOM   1641  CG  PHE A 299     121.795  57.843  63.667  1.00  0.19           C  
ATOM   1642  CD1 PHE A 299     120.741  58.769  63.604  1.00  0.19           C  
ATOM   1643  CD2 PHE A 299     122.509  57.546  62.494  1.00  0.19           C  
ATOM   1644  CE1 PHE A 299     120.425  59.410  62.401  1.00  0.19           C  
ATOM   1645  CE2 PHE A 299     122.215  58.199  61.295  1.00  0.19           C  
ATOM   1646  CZ  PHE A 299     121.175  59.138  61.250  1.00  0.19           C  
ATOM   1647  N   ASP A 300     122.479  60.068  66.651  1.00  0.22           N  
ATOM   1648  CA  ASP A 300     121.855  61.313  67.082  1.00  0.22           C  
ATOM   1649  C   ASP A 300     122.601  62.516  66.499  1.00  0.22           C  
ATOM   1650  O   ASP A 300     123.762  62.422  66.125  1.00  0.22           O  
ATOM   1651  CB  ASP A 300     121.817  61.394  68.638  1.00  0.22           C  
ATOM   1652  CG  ASP A 300     120.785  62.382  69.147  1.00  0.22           C  
ATOM   1653  OD1 ASP A 300     120.881  62.751  70.343  1.00  0.22           O  
ATOM   1654  OD2 ASP A 300     119.859  62.750  68.388  1.00  0.22           O  
ATOM   1655  N   GLY A 301     121.959  63.697  66.419  1.00  0.22           N  
ATOM   1656  CA  GLY A 301     122.576  64.920  65.887  1.00  0.22           C  
ATOM   1657  C   GLY A 301     122.636  65.062  64.378  1.00  0.22           C  
ATOM   1658  O   GLY A 301     122.129  64.230  63.631  1.00  0.22           O  
ATOM   1659  N   ASP A 302     123.239  66.173  63.896  1.00  0.22           N  
ATOM   1660  CA  ASP A 302     123.449  66.442  62.482  1.00  0.22           C  
ATOM   1661  C   ASP A 302     124.910  66.920  62.276  1.00  0.22           C  
ATOM   1662  O   ASP A 302     125.301  67.913  62.901  1.00  0.22           O  
ATOM   1663  CB  ASP A 302     122.411  67.480  61.988  1.00  0.22           C  
ATOM   1664  CG  ASP A 302     122.318  67.552  60.471  1.00  0.22           C  
ATOM   1665  OD1 ASP A 302     123.057  66.804  59.782  1.00  0.22           O  
ATOM   1666  OD2 ASP A 302     121.479  68.356  59.993  1.00  0.22           O  
ATOM   1667  N   PRO A 303     125.771  66.256  61.474  1.00  0.29           N  
ATOM   1668  CA  PRO A 303     125.550  64.910  60.959  1.00  0.29           C  
ATOM   1669  C   PRO A 303     125.405  63.917  62.087  1.00  0.29           C  
ATOM   1670  O   PRO A 303     125.835  64.178  63.208  1.00  0.29           O  
ATOM   1671  CB  PRO A 303     126.798  64.628  60.120  1.00  0.29           C  
ATOM   1672  CG  PRO A 303     127.908  65.344  60.890  1.00  0.29           C  
ATOM   1673  CD  PRO A 303     127.204  66.579  61.478  1.00  0.29           C  
ATOM   1674  N   ALA A 304     124.762  62.776  61.835  1.00  0.23           N  
ATOM   1675  CA  ALA A 304     124.451  61.871  62.905  1.00  0.23           C  
ATOM   1676  C   ALA A 304     125.667  61.190  63.520  1.00  0.23           C  
ATOM   1677  O   ALA A 304     126.415  60.443  62.888  1.00  0.23           O  
ATOM   1678  CB  ALA A 304     123.396  60.902  62.449  1.00  0.23           C  
ATOM   1679  N   LEU A 305     125.891  61.478  64.801  1.00  0.24           N  
ATOM   1680  CA  LEU A 305     127.017  61.032  65.564  1.00  0.24           C  
ATOM   1681  C   LEU A 305     126.598  59.826  66.354  1.00  0.24           C  
ATOM   1682  O   LEU A 305     125.607  59.844  67.082  1.00  0.24           O  
ATOM   1683  CB  LEU A 305     127.515  62.134  66.531  1.00  0.24           C  
ATOM   1684  CG  LEU A 305     127.987  63.414  65.809  1.00  0.24           C  
ATOM   1685  CD1 LEU A 305     128.308  64.549  66.793  1.00  0.24           C  
ATOM   1686  CD2 LEU A 305     129.168  63.153  64.862  1.00  0.24           C  
ATOM   1687  N   LEU A 306     127.344  58.718  66.219  1.00  0.24           N  
ATOM   1688  CA  LEU A 306     127.054  57.538  66.988  1.00  0.24           C  
ATOM   1689  C   LEU A 306     127.895  57.529  68.243  1.00  0.24           C  
ATOM   1690  O   LEU A 306     129.112  57.695  68.215  1.00  0.24           O  
ATOM   1691  CB  LEU A 306     127.190  56.223  66.196  1.00  0.24           C  
ATOM   1692  CG  LEU A 306     125.989  55.895  65.286  1.00  0.24           C  
ATOM   1693  CD1 LEU A 306     125.809  56.880  64.123  1.00  0.24           C  
ATOM   1694  CD2 LEU A 306     126.138  54.463  64.785  1.00  0.24           C  
ATOM   1695  N   GLY A 307     127.238  57.348  69.399  1.00  0.26           N  
ATOM   1696  CA  GLY A 307     127.923  57.154  70.664  1.00  0.26           C  
ATOM   1697  C   GLY A 307     127.565  55.816  71.208  1.00  0.26           C  
ATOM   1698  O   GLY A 307     126.521  55.258  70.876  1.00  0.26           O  
ATOM   1699  N   GLU A 308     128.412  55.304  72.099  1.00  0.27           N  
ATOM   1700  CA  GLU A 308     128.195  54.081  72.825  1.00  0.27           C  
ATOM   1701  C   GLU A 308     127.572  54.404  74.168  1.00  0.27           C  
ATOM   1702  O   GLU A 308     128.062  55.251  74.908  1.00  0.27           O  
ATOM   1703  CB  GLU A 308     129.556  53.398  73.043  1.00  0.27           C  
ATOM   1704  CG  GLU A 308     130.209  52.909  71.726  1.00  0.27           C  
ATOM   1705  CD  GLU A 308     131.563  52.239  71.948  1.00  0.27           C  
ATOM   1706  OE1 GLU A 308     132.181  51.865  70.919  1.00  0.27           O  
ATOM   1707  OE2 GLU A 308     131.989  52.111  73.123  1.00  0.27           O  
ATOM   1708  N   PHE A 309     126.433  53.769  74.496  1.00  0.26           N  
ATOM   1709  CA  PHE A 309     125.678  54.064  75.699  1.00  0.26           C  
ATOM   1710  C   PHE A 309     125.462  52.759  76.456  1.00  0.26           C  
ATOM   1711  O   PHE A 309     125.141  51.738  75.848  1.00  0.26           O  
ATOM   1712  CB  PHE A 309     124.291  54.688  75.352  1.00  0.26           C  
ATOM   1713  CG  PHE A 309     124.402  56.050  74.710  1.00  0.26           C  
ATOM   1714  CD1 PHE A 309     124.775  56.164  73.362  1.00  0.26           C  
ATOM   1715  CD2 PHE A 309     124.131  57.229  75.429  1.00  0.26           C  
ATOM   1716  CE1 PHE A 309     124.972  57.420  72.775  1.00  0.26           C  
ATOM   1717  CE2 PHE A 309     124.307  58.485  74.826  1.00  0.26           C  
ATOM   1718  CZ  PHE A 309     124.730  58.582  73.502  1.00  0.26           C  
ATOM   1719  N   GLU A 310     125.631  52.755  77.798  1.00  0.25           N  
ATOM   1720  CA  GLU A 310     125.420  51.577  78.632  1.00  0.25           C  
ATOM   1721  C   GLU A 310     123.946  51.337  78.883  1.00  0.25           C  
ATOM   1722  O   GLU A 310     123.254  52.153  79.494  1.00  0.25           O  
ATOM   1723  CB  GLU A 310     126.123  51.737  79.993  1.00  0.25           C  
ATOM   1724  CG  GLU A 310     126.022  50.494  80.916  1.00  0.25           C  
ATOM   1725  CD  GLU A 310     126.766  50.675  82.241  1.00  0.25           C  
ATOM   1726  OE1 GLU A 310     127.527  51.669  82.378  1.00  0.25           O  
ATOM   1727  OE2 GLU A 310     126.585  49.802  83.128  1.00  0.25           O  
ATOM   1728  N   VAL A 311     123.415  50.233  78.335  1.00  0.24           N  
ATOM   1729  CA  VAL A 311     121.994  49.996  78.207  1.00  0.24           C  
ATOM   1730  C   VAL A 311     121.816  48.513  78.071  1.00  0.24           C  
ATOM   1731  O   VAL A 311     122.750  47.733  78.132  1.00  0.24           O  
ATOM   1732  CB  VAL A 311     121.323  50.686  77.013  1.00  0.24           C  
ATOM   1733  CG1 VAL A 311     121.445  52.188  77.164  1.00  0.24           C  
ATOM   1734  CG2 VAL A 311     121.972  50.290  75.702  1.00  0.24           C  
ATOM   1735  N   GLU A 312     120.595  48.035  77.886  1.00  0.25           N  
ATOM   1736  CA  GLU A 312     120.388  46.649  77.553  1.00  0.25           C  
ATOM   1737  C   GLU A 312     120.447  46.387  76.087  1.00  0.25           C  
ATOM   1738  O   GLU A 312     119.691  46.997  75.370  1.00  0.25           O  
ATOM   1739  CB  GLU A 312     118.965  46.386  77.977  1.00  0.25           C  
ATOM   1740  CG  GLU A 312     118.388  44.964  77.838  1.00  0.25           C  
ATOM   1741  CD  GLU A 312     117.641  44.903  76.543  1.00  0.25           C  
ATOM   1742  OE1 GLU A 312     118.213  44.266  75.628  1.00  0.25           O  
ATOM   1743  OE2 GLU A 312     116.571  45.543  76.478  1.00  0.25           O  
ATOM   1744  N   LEU A 313     121.285  45.489  75.563  1.00  0.23           N  
ATOM   1745  CA  LEU A 313     121.135  45.078  74.167  1.00  0.23           C  
ATOM   1746  C   LEU A 313     121.138  43.554  74.100  1.00  0.23           C  
ATOM   1747  O   LEU A 313     121.460  42.947  73.084  1.00  0.23           O  
ATOM   1748  CB  LEU A 313     122.237  45.669  73.238  1.00  0.23           C  
ATOM   1749  CG  LEU A 313     121.926  46.988  72.496  1.00  0.23           C  
ATOM   1750  CD1 LEU A 313     120.682  46.931  71.612  1.00  0.23           C  
ATOM   1751  CD2 LEU A 313     121.815  48.169  73.427  1.00  0.23           C  
ATOM   1752  N   VAL A 314     120.789  42.892  75.222  1.00  0.25           N  
ATOM   1753  CA  VAL A 314     120.843  41.440  75.379  1.00  0.25           C  
ATOM   1754  C   VAL A 314     119.489  40.838  75.724  1.00  0.25           C  
ATOM   1755  O   VAL A 314     119.317  39.620  75.786  1.00  0.25           O  
ATOM   1756  CB  VAL A 314     121.904  41.094  76.431  1.00  0.25           C  
ATOM   1757  CG1 VAL A 314     121.752  39.718  77.113  1.00  0.25           C  
ATOM   1758  CG2 VAL A 314     123.252  41.125  75.709  1.00  0.25           C  
ATOM   1759  N   ASP A 315     118.440  41.644  75.905  1.00  0.26           N  
ATOM   1760  CA  ASP A 315     117.116  41.096  76.088  1.00  0.26           C  
ATOM   1761  C   ASP A 315     116.314  41.258  74.796  1.00  0.26           C  
ATOM   1762  O   ASP A 315     115.948  42.346  74.376  1.00  0.26           O  
ATOM   1763  CB  ASP A 315     116.387  41.745  77.287  1.00  0.26           C  
ATOM   1764  CG  ASP A 315     115.454  40.727  77.909  1.00  0.26           C  
ATOM   1765  OD1 ASP A 315     115.373  40.706  79.163  1.00  0.26           O  
ATOM   1766  OD2 ASP A 315     114.895  39.899  77.145  1.00  0.26           O  
ATOM   1767  N   GLY A 316     116.000  40.156  74.088  1.00  0.22           N  
ATOM   1768  CA  GLY A 316     115.227  40.249  72.848  1.00  0.22           C  
ATOM   1769  C   GLY A 316     113.739  40.330  73.048  1.00  0.22           C  
ATOM   1770  O   GLY A 316     112.996  40.398  72.074  1.00  0.22           O  
ATOM   1771  N   SER A 317     113.248  40.273  74.302  1.00  0.28           N  
ATOM   1772  CA  SER A 317     111.816  40.391  74.574  1.00  0.28           C  
ATOM   1773  C   SER A 317     111.423  41.649  75.325  1.00  0.28           C  
ATOM   1774  O   SER A 317     110.248  42.018  75.361  1.00  0.28           O  
ATOM   1775  CB  SER A 317     111.303  39.178  75.389  1.00  0.28           C  
ATOM   1776  OG  SER A 317     111.844  39.142  76.710  1.00  0.28           O  
ATOM   1777  N   THR A 318     112.410  42.350  75.903  1.00  0.28           N  
ATOM   1778  CA  THR A 318     112.235  43.573  76.680  1.00  0.28           C  
ATOM   1779  C   THR A 318     112.958  44.683  75.956  1.00  0.28           C  
ATOM   1780  O   THR A 318     113.988  44.462  75.347  1.00  0.28           O  
ATOM   1781  CB  THR A 318     112.805  43.495  78.096  1.00  0.28           C  
ATOM   1782  OG1 THR A 318     112.113  42.521  78.875  1.00  0.28           O  
ATOM   1783  CG2 THR A 318     112.657  44.829  78.849  1.00  0.28           C  
ATOM   1784  N   VAL A 319     112.416  45.920  75.957  1.00  0.22           N  
ATOM   1785  CA  VAL A 319     113.034  47.056  75.289  1.00  0.22           C  
ATOM   1786  C   VAL A 319     114.235  47.649  76.020  1.00  0.22           C  
ATOM   1787  O   VAL A 319     114.293  47.657  77.261  1.00  0.22           O  
ATOM   1788  CB  VAL A 319     112.045  48.185  74.990  1.00  0.22           C  
ATOM   1789  CG1 VAL A 319     111.007  47.639  73.991  1.00  0.22           C  
ATOM   1790  CG2 VAL A 319     111.449  48.731  76.307  1.00  0.22           C  
ATOM   1791  N   PRO A 320     115.176  48.241  75.280  1.00  0.28           N  
ATOM   1792  CA  PRO A 320     116.374  48.752  75.889  1.00  0.28           C  
ATOM   1793  C   PRO A 320     116.182  50.166  76.392  1.00  0.28           C  
ATOM   1794  O   PRO A 320     115.369  50.921  75.853  1.00  0.28           O  
ATOM   1795  CB  PRO A 320     117.375  48.485  74.772  1.00  0.28           C  
ATOM   1796  CG  PRO A 320     116.688  48.539  73.416  1.00  0.28           C  
ATOM   1797  CD  PRO A 320     115.229  48.331  73.801  1.00  0.28           C  
ATOM   1798  N   VAL A 321     116.847  50.519  77.515  1.00  0.31           N  
ATOM   1799  CA  VAL A 321     116.647  51.794  78.195  1.00  0.31           C  
ATOM   1800  C   VAL A 321     117.975  52.381  78.654  1.00  0.31           C  
ATOM   1801  O   VAL A 321     118.943  51.653  78.824  1.00  0.31           O  
ATOM   1802  CB  VAL A 321     115.716  51.732  79.420  1.00  0.31           C  
ATOM   1803  CG1 VAL A 321     114.412  50.983  79.106  1.00  0.31           C  
ATOM   1804  CG2 VAL A 321     116.373  51.144  80.684  1.00  0.31           C  
ATOM   1805  N   ARG A 322     118.050  53.708  78.904  1.00  0.31           N  
ATOM   1806  CA  ARG A 322     119.179  54.351  79.590  1.00  0.31           C  
ATOM   1807  C   ARG A 322     118.622  55.505  80.397  1.00  0.31           C  
ATOM   1808  O   ARG A 322     117.548  55.993  80.050  1.00  0.31           O  
ATOM   1809  CB  ARG A 322     120.300  55.013  78.731  1.00  0.31           C  
ATOM   1810  CG  ARG A 322     119.820  55.858  77.553  1.00  0.31           C  
ATOM   1811  CD  ARG A 322     119.093  55.118  76.440  1.00  0.31           C  
ATOM   1812  NE  ARG A 322     119.438  55.851  75.190  1.00  0.31           N  
ATOM   1813  CZ  ARG A 322     120.375  55.500  74.295  1.00  0.31           C  
ATOM   1814  NH1 ARG A 322     120.269  56.017  73.071  1.00  0.31           N  
ATOM   1815  NH2 ARG A 322     121.198  54.476  74.474  1.00  0.31           N  
ATOM   1816  N   PRO A 323     119.277  55.996  81.439  1.00  0.42           N  
ATOM   1817  CA  PRO A 323     119.042  57.326  81.973  1.00  0.42           C  
ATOM   1818  C   PRO A 323     119.248  58.480  80.996  1.00  0.42           C  
ATOM   1819  O   PRO A 323     120.097  58.406  80.106  1.00  0.42           O  
ATOM   1820  CB  PRO A 323     120.018  57.447  83.159  1.00  0.42           C  
ATOM   1821  CG  PRO A 323     120.440  56.017  83.499  1.00  0.42           C  
ATOM   1822  CD  PRO A 323     120.352  55.307  82.151  1.00  0.42           C  
ATOM   1823  N   ALA A 324     118.546  59.606  81.219  1.00  0.51           N  
ATOM   1824  CA  ALA A 324     118.807  60.901  80.610  1.00  0.51           C  
ATOM   1825  C   ALA A 324     120.215  61.404  80.922  1.00  0.51           C  
ATOM   1826  O   ALA A 324     120.858  62.081  80.124  1.00  0.51           O  
ATOM   1827  CB  ALA A 324     117.752  61.910  81.084  1.00  0.51           C  
ATOM   1828  N   PHE A 325     120.759  61.012  82.091  1.00  0.37           N  
ATOM   1829  CA  PHE A 325     122.130  61.254  82.497  1.00  0.37           C  
ATOM   1830  C   PHE A 325     123.120  60.714  81.500  1.00  0.37           C  
ATOM   1831  O   PHE A 325     124.024  61.407  81.026  1.00  0.37           O  
ATOM   1832  CB  PHE A 325     122.402  60.533  83.844  1.00  0.37           C  
ATOM   1833  CG  PHE A 325     123.673  60.993  84.501  1.00  0.37           C  
ATOM   1834  CD1 PHE A 325     123.857  62.348  84.783  1.00  0.37           C  
ATOM   1835  CD2 PHE A 325     124.678  60.086  84.864  1.00  0.37           C  
ATOM   1836  CE1 PHE A 325     124.978  62.797  85.476  1.00  0.37           C  
ATOM   1837  CE2 PHE A 325     125.801  60.519  85.584  1.00  0.37           C  
ATOM   1838  CZ  PHE A 325     125.941  61.876  85.903  1.00  0.37           C  
ATOM   1839  N   ASP A 326     122.900  59.444  81.120  1.00  0.44           N  
ATOM   1840  CA  ASP A 326     123.788  58.732  80.270  1.00  0.44           C  
ATOM   1841  C   ASP A 326     123.634  59.176  78.825  1.00  0.44           C  
ATOM   1842  O   ASP A 326     124.568  59.126  78.034  1.00  0.44           O  
ATOM   1843  CB  ASP A 326     123.612  57.211  80.491  1.00  0.44           C  
ATOM   1844  CG  ASP A 326     124.056  56.843  81.904  1.00  0.44           C  
ATOM   1845  OD1 ASP A 326     124.912  57.554  82.498  1.00  0.44           O  
ATOM   1846  OD2 ASP A 326     123.488  55.856  82.425  1.00  0.44           O  
ATOM   1847  N   LEU A 327     122.474  59.751  78.485  1.00  0.42           N  
ATOM   1848  CA  LEU A 327     122.221  60.402  77.223  1.00  0.42           C  
ATOM   1849  C   LEU A 327     122.922  61.726  77.024  1.00  0.42           C  
ATOM   1850  O   LEU A 327     122.985  62.223  75.899  1.00  0.42           O  
ATOM   1851  CB  LEU A 327     120.701  60.618  77.074  1.00  0.42           C  
ATOM   1852  CG  LEU A 327     119.954  59.305  76.809  1.00  0.42           C  
ATOM   1853  CD1 LEU A 327     118.435  59.444  76.867  1.00  0.42           C  
ATOM   1854  CD2 LEU A 327     120.374  58.824  75.432  1.00  0.42           C  
ATOM   1855  N   LEU A 328     123.446  62.337  78.094  1.00  0.49           N  
ATOM   1856  CA  LEU A 328     123.950  63.689  78.006  1.00  0.49           C  
ATOM   1857  C   LEU A 328     125.462  63.811  77.980  1.00  0.49           C  
ATOM   1858  O   LEU A 328     126.016  64.818  77.545  1.00  0.49           O  
ATOM   1859  CB  LEU A 328     123.416  64.409  79.258  1.00  0.49           C  
ATOM   1860  CG  LEU A 328     123.711  65.913  79.359  1.00  0.49           C  
ATOM   1861  CD1 LEU A 328     123.107  66.699  78.189  1.00  0.49           C  
ATOM   1862  CD2 LEU A 328     123.171  66.439  80.687  1.00  0.49           C  
ATOM   1863  N   LYS A 329     126.193  62.787  78.442  1.00  0.48           N  
ATOM   1864  CA  LYS A 329     127.631  62.888  78.593  1.00  0.48           C  
ATOM   1865  C   LYS A 329     128.435  62.267  77.459  1.00  0.48           C  
ATOM   1866  O   LYS A 329     127.962  61.490  76.634  1.00  0.48           O  
ATOM   1867  CB  LYS A 329     128.100  62.212  79.903  1.00  0.48           C  
ATOM   1868  CG  LYS A 329     127.554  62.828  81.204  1.00  0.48           C  
ATOM   1869  CD  LYS A 329     128.220  62.217  82.454  1.00  0.48           C  
ATOM   1870  CE  LYS A 329     127.995  60.699  82.538  1.00  0.48           C  
ATOM   1871  NZ  LYS A 329     128.591  60.127  83.765  1.00  0.48           N  
ATOM   1872  N   GLN A 330     129.738  62.601  77.430  1.00  0.23           N  
ATOM   1873  CA  GLN A 330     130.708  61.975  76.560  1.00  0.23           C  
ATOM   1874  C   GLN A 330     131.307  60.721  77.199  1.00  0.23           C  
ATOM   1875  O   GLN A 330     131.704  60.736  78.362  1.00  0.23           O  
ATOM   1876  CB  GLN A 330     131.842  62.986  76.276  1.00  0.23           C  
ATOM   1877  CG  GLN A 330     132.872  62.535  75.215  1.00  0.23           C  
ATOM   1878  CD  GLN A 330     132.228  62.527  73.833  1.00  0.23           C  
ATOM   1879  OE1 GLN A 330     131.738  63.555  73.365  1.00  0.23           O  
ATOM   1880  NE2 GLN A 330     132.174  61.338  73.187  1.00  0.23           N  
ATOM   1881  N   TYR A 331     131.385  59.595  76.454  1.00  0.19           N  
ATOM   1882  CA  TYR A 331     131.990  58.366  76.971  1.00  0.19           C  
ATOM   1883  C   TYR A 331     133.312  58.014  76.363  1.00  0.19           C  
ATOM   1884  O   TYR A 331     134.066  57.213  76.901  1.00  0.19           O  
ATOM   1885  CB  TYR A 331     131.129  57.144  76.590  1.00  0.19           C  
ATOM   1886  CG  TYR A 331     129.868  57.239  77.358  1.00  0.19           C  
ATOM   1887  CD1 TYR A 331     129.919  57.072  78.751  1.00  0.19           C  
ATOM   1888  CD2 TYR A 331     128.668  57.632  76.740  1.00  0.19           C  
ATOM   1889  CE1 TYR A 331     128.793  57.336  79.528  1.00  0.19           C  
ATOM   1890  CE2 TYR A 331     127.541  57.894  77.517  1.00  0.19           C  
ATOM   1891  CZ  TYR A 331     127.635  57.753  78.896  1.00  0.19           C  
ATOM   1892  OH  TYR A 331     126.588  58.127  79.691  1.00  0.19           O  
ATOM   1893  N   LEU A 332     133.601  58.582  75.197  1.00  0.17           N  
ATOM   1894  CA  LEU A 332     134.781  58.227  74.457  1.00  0.17           C  
ATOM   1895  C   LEU A 332     135.840  59.250  74.745  1.00  0.17           C  
ATOM   1896  O   LEU A 332     135.545  60.440  74.850  1.00  0.17           O  
ATOM   1897  CB  LEU A 332     134.494  58.198  72.939  1.00  0.17           C  
ATOM   1898  CG  LEU A 332     133.469  57.135  72.489  1.00  0.17           C  
ATOM   1899  CD1 LEU A 332     133.195  57.277  70.986  1.00  0.17           C  
ATOM   1900  CD2 LEU A 332     133.942  55.707  72.796  1.00  0.17           C  
ATOM   1901  N   ASP A 333     137.094  58.797  74.885  1.00  0.21           N  
ATOM   1902  CA  ASP A 333     138.226  59.651  75.134  1.00  0.21           C  
ATOM   1903  C   ASP A 333     138.410  60.735  74.078  1.00  0.21           C  
ATOM   1904  O   ASP A 333     138.416  60.486  72.872  1.00  0.21           O  
ATOM   1905  CB  ASP A 333     139.514  58.806  75.155  1.00  0.21           C  
ATOM   1906  CG  ASP A 333     139.549  57.845  76.329  1.00  0.21           C  
ATOM   1907  OD1 ASP A 333     138.735  58.005  77.272  1.00  0.21           O  
ATOM   1908  OD2 ASP A 333     140.411  56.933  76.279  1.00  0.21           O  
ATOM   1909  N   GLU A 334     138.575  61.978  74.545  1.00  0.28           N  
ATOM   1910  CA  GLU A 334     138.823  63.127  73.718  1.00  0.28           C  
ATOM   1911  C   GLU A 334     139.537  64.109  74.631  1.00  0.28           C  
ATOM   1912  O   GLU A 334     139.322  64.116  75.842  1.00  0.28           O  
ATOM   1913  CB  GLU A 334     137.471  63.659  73.180  1.00  0.28           C  
ATOM   1914  CG  GLU A 334     137.501  64.840  72.174  1.00  0.28           C  
ATOM   1915  CD  GLU A 334     136.105  65.316  71.775  1.00  0.28           C  
ATOM   1916  OE1 GLU A 334     135.997  66.392  71.139  1.00  0.28           O  
ATOM   1917  OE2 GLU A 334     135.115  64.652  72.192  1.00  0.28           O  
ATOM   1918  N   SER A 335     140.444  64.946  74.104  1.00  0.24           N  
ATOM   1919  CA  SER A 335     141.020  66.047  74.862  1.00  0.24           C  
ATOM   1920  C   SER A 335     140.207  67.277  74.527  1.00  0.24           C  
ATOM   1921  O   SER A 335     139.323  67.218  73.684  1.00  0.24           O  
ATOM   1922  CB  SER A 335     142.528  66.256  74.576  1.00  0.24           C  
ATOM   1923  OG  SER A 335     142.777  66.503  73.192  1.00  0.24           O  
ATOM   1924  N   PHE A 336     140.411  68.438  75.174  1.00  0.21           N  
ATOM   1925  CA  PHE A 336     139.638  69.618  74.807  1.00  0.21           C  
ATOM   1926  C   PHE A 336     139.983  70.144  73.400  1.00  0.21           C  
ATOM   1927  O   PHE A 336     140.908  70.935  73.206  1.00  0.21           O  
ATOM   1928  CB  PHE A 336     139.810  70.702  75.901  1.00  0.21           C  
ATOM   1929  CG  PHE A 336     138.862  71.860  75.734  1.00  0.21           C  
ATOM   1930  CD1 PHE A 336     139.335  73.087  75.247  1.00  0.21           C  
ATOM   1931  CD2 PHE A 336     137.501  71.739  76.071  1.00  0.21           C  
ATOM   1932  CE1 PHE A 336     138.462  74.165  75.086  1.00  0.21           C  
ATOM   1933  CE2 PHE A 336     136.631  72.831  75.926  1.00  0.21           C  
ATOM   1934  CZ  PHE A 336     137.114  74.047  75.431  1.00  0.21           C  
ATOM   1935  N   ASP A 337     139.234  69.672  72.383  1.00  0.28           N  
ATOM   1936  CA  ASP A 337     139.417  70.000  70.988  1.00  0.28           C  
ATOM   1937  C   ASP A 337     138.738  71.330  70.669  1.00  0.28           C  
ATOM   1938  O   ASP A 337     137.573  71.582  70.989  1.00  0.28           O  
ATOM   1939  CB  ASP A 337     138.884  68.850  70.087  1.00  0.28           C  
ATOM   1940  CG  ASP A 337     139.322  68.969  68.633  1.00  0.28           C  
ATOM   1941  OD1 ASP A 337     139.856  67.978  68.075  1.00  0.28           O  
ATOM   1942  OD2 ASP A 337     139.127  70.043  68.005  1.00  0.28           O  
ATOM   1943  N   LEU A 338     139.480  72.240  70.012  1.00  0.30           N  
ATOM   1944  CA  LEU A 338     139.024  73.575  69.691  1.00  0.30           C  
ATOM   1945  C   LEU A 338     137.908  73.627  68.667  1.00  0.30           C  
ATOM   1946  O   LEU A 338     137.107  74.560  68.646  1.00  0.30           O  
ATOM   1947  CB  LEU A 338     140.222  74.458  69.261  1.00  0.30           C  
ATOM   1948  CG  LEU A 338     140.911  74.139  67.913  1.00  0.30           C  
ATOM   1949  CD1 LEU A 338     140.227  74.829  66.721  1.00  0.30           C  
ATOM   1950  CD2 LEU A 338     142.381  74.581  67.960  1.00  0.30           C  
ATOM   1951  N   ARG A 339     137.807  72.612  67.792  1.00  0.43           N  
ATOM   1952  CA  ARG A 339     136.834  72.566  66.715  1.00  0.43           C  
ATOM   1953  C   ARG A 339     135.392  72.576  67.197  1.00  0.43           C  
ATOM   1954  O   ARG A 339     134.513  73.187  66.596  1.00  0.43           O  
ATOM   1955  CB  ARG A 339     137.099  71.335  65.833  1.00  0.43           C  
ATOM   1956  CG  ARG A 339     138.454  71.430  65.101  1.00  0.43           C  
ATOM   1957  CD  ARG A 339     138.784  70.207  64.251  1.00  0.43           C  
ATOM   1958  NE  ARG A 339     139.074  69.082  65.198  1.00  0.43           N  
ATOM   1959  CZ  ARG A 339     139.141  67.797  64.835  1.00  0.43           C  
ATOM   1960  NH1 ARG A 339     139.373  66.872  65.756  1.00  0.43           N  
ATOM   1961  NH2 ARG A 339     138.990  67.422  63.566  1.00  0.43           N  
ATOM   1962  N   THR A 340     135.131  71.949  68.357  1.00  0.41           N  
ATOM   1963  CA  THR A 340     133.824  71.901  69.005  1.00  0.41           C  
ATOM   1964  C   THR A 340     133.218  73.269  69.290  1.00  0.41           C  
ATOM   1965  O   THR A 340     132.012  73.464  69.152  1.00  0.41           O  
ATOM   1966  CB  THR A 340     133.946  71.143  70.325  1.00  0.41           C  
ATOM   1967  OG1 THR A 340     134.291  69.793  70.050  1.00  0.41           O  
ATOM   1968  CG2 THR A 340     132.641  71.123  71.137  1.00  0.41           C  
ATOM   1969  N   ALA A 341     134.025  74.262  69.713  1.00  0.62           N  
ATOM   1970  CA  ALA A 341     133.470  75.538  70.130  1.00  0.62           C  
ATOM   1971  C   ALA A 341     134.125  76.738  69.470  1.00  0.62           C  
ATOM   1972  O   ALA A 341     133.463  77.678  69.033  1.00  0.62           O  
ATOM   1973  CB  ALA A 341     133.645  75.633  71.656  1.00  0.62           C  
ATOM   1974  N   SER A 342     135.461  76.732  69.360  1.00  0.66           N  
ATOM   1975  CA  SER A 342     136.267  77.857  68.922  1.00  0.66           C  
ATOM   1976  C   SER A 342     136.083  78.170  67.462  1.00  0.66           C  
ATOM   1977  O   SER A 342     135.995  79.331  67.079  1.00  0.66           O  
ATOM   1978  CB  SER A 342     137.771  77.642  69.199  1.00  0.66           C  
ATOM   1979  OG  SER A 342     137.945  77.109  70.510  1.00  0.66           O  
ATOM   1980  N   GLU A 343     135.991  77.133  66.608  1.00  0.55           N  
ATOM   1981  CA  GLU A 343     135.742  77.276  65.182  1.00  0.55           C  
ATOM   1982  C   GLU A 343     134.380  77.874  64.854  1.00  0.55           C  
ATOM   1983  O   GLU A 343     134.257  78.817  64.074  1.00  0.55           O  
ATOM   1984  CB  GLU A 343     135.879  75.883  64.528  1.00  0.55           C  
ATOM   1985  CG  GLU A 343     135.763  75.858  62.984  1.00  0.55           C  
ATOM   1986  CD  GLU A 343     136.096  74.489  62.382  1.00  0.55           C  
ATOM   1987  OE1 GLU A 343     136.561  73.587  63.130  1.00  0.55           O  
ATOM   1988  OE2 GLU A 343     135.903  74.349  61.149  1.00  0.55           O  
ATOM   1989  N   VAL A 344     133.309  77.374  65.504  1.00  0.59           N  
ATOM   1990  CA  VAL A 344     131.965  77.919  65.352  1.00  0.59           C  
ATOM   1991  C   VAL A 344     131.833  79.342  65.884  1.00  0.59           C  
ATOM   1992  O   VAL A 344     131.273  80.237  65.246  1.00  0.59           O  
ATOM   1993  CB  VAL A 344     130.941  77.054  66.095  1.00  0.59           C  
ATOM   1994  CG1 VAL A 344     129.515  77.624  65.955  1.00  0.59           C  
ATOM   1995  CG2 VAL A 344     130.964  75.612  65.560  1.00  0.59           C  
ATOM   1996  N   CYS A 345     132.340  79.579  67.108  1.00  0.72           N  
ATOM   1997  CA  CYS A 345     132.097  80.813  67.817  1.00  0.72           C  
ATOM   1998  C   CYS A 345     133.063  81.925  67.549  1.00  0.72           C  
ATOM   1999  O   CYS A 345     132.622  83.073  67.561  1.00  0.72           O  
ATOM   2000  CB  CYS A 345     132.101  80.594  69.338  1.00  0.72           C  
ATOM   2001  SG  CYS A 345     130.587  79.763  69.871  1.00  0.72           S  
ATOM   2002  N   ARG A 346     134.367  81.594  67.377  1.00  0.61           N  
ATOM   2003  CA  ARG A 346     135.511  82.487  67.198  1.00  0.61           C  
ATOM   2004  C   ARG A 346     136.200  82.800  68.525  1.00  0.61           C  
ATOM   2005  O   ARG A 346     137.170  83.551  68.603  1.00  0.61           O  
ATOM   2006  CB  ARG A 346     135.124  83.780  66.433  1.00  0.61           C  
ATOM   2007  CG  ARG A 346     136.251  84.714  65.979  1.00  0.61           C  
ATOM   2008  CD  ARG A 346     135.688  85.925  65.236  1.00  0.61           C  
ATOM   2009  NE  ARG A 346     136.826  86.862  64.977  1.00  0.61           N  
ATOM   2010  CZ  ARG A 346     137.254  87.779  65.855  1.00  0.61           C  
ATOM   2011  NH1 ARG A 346     138.324  88.510  65.553  1.00  0.61           N  
ATOM   2012  NH2 ARG A 346     136.640  87.981  67.017  1.00  0.61           N  
ATOM   2013  N   VAL A 347     135.754  82.198  69.640  1.00  0.69           N  
ATOM   2014  CA  VAL A 347     136.326  82.529  70.942  1.00  0.69           C  
ATOM   2015  C   VAL A 347     137.523  81.610  71.246  1.00  0.69           C  
ATOM   2016  O   VAL A 347     137.413  80.406  71.000  1.00  0.69           O  
ATOM   2017  CB  VAL A 347     135.270  82.621  72.041  1.00  0.69           C  
ATOM   2018  CG1 VAL A 347     135.913  82.792  73.427  1.00  0.69           C  
ATOM   2019  CG2 VAL A 347     134.397  83.838  71.699  1.00  0.69           C  
ATOM   2020  N   PRO A 348     138.693  82.087  71.741  1.00  0.61           N  
ATOM   2021  CA  PRO A 348     139.826  81.256  72.142  1.00  0.61           C  
ATOM   2022  C   PRO A 348     139.469  80.064  73.020  1.00  0.61           C  
ATOM   2023  O   PRO A 348     138.820  80.302  74.041  1.00  0.61           O  
ATOM   2024  CB  PRO A 348     140.790  82.226  72.850  1.00  0.61           C  
ATOM   2025  CG  PRO A 348     140.556  83.555  72.128  1.00  0.61           C  
ATOM   2026  CD  PRO A 348     139.076  83.502  71.722  1.00  0.61           C  
ATOM   2027  N   PRO A 349     139.871  78.818  72.732  1.00  0.59           N  
ATOM   2028  CA  PRO A 349     139.448  77.639  73.484  1.00  0.59           C  
ATOM   2029  C   PRO A 349     139.847  77.736  74.941  1.00  0.59           C  
ATOM   2030  O   PRO A 349     139.098  77.311  75.815  1.00  0.59           O  
ATOM   2031  CB  PRO A 349     140.112  76.446  72.764  1.00  0.59           C  
ATOM   2032  CG  PRO A 349     141.200  77.036  71.857  1.00  0.59           C  
ATOM   2033  CD  PRO A 349     140.772  78.483  71.630  1.00  0.59           C  
ATOM   2034  N   GLN A 350     141.011  78.338  75.228  1.00  0.60           N  
ATOM   2035  CA  GLN A 350     141.462  78.596  76.574  1.00  0.60           C  
ATOM   2036  C   GLN A 350     140.559  79.523  77.373  1.00  0.60           C  
ATOM   2037  O   GLN A 350     140.347  79.312  78.561  1.00  0.60           O  
ATOM   2038  CB  GLN A 350     142.901  79.149  76.537  1.00  0.60           C  
ATOM   2039  CG  GLN A 350     143.595  79.205  77.917  1.00  0.60           C  
ATOM   2040  CD  GLN A 350     143.700  77.794  78.497  1.00  0.60           C  
ATOM   2041  OE1 GLN A 350     144.413  76.948  77.957  1.00  0.60           O  
ATOM   2042  NE2 GLN A 350     142.945  77.512  79.582  1.00  0.60           N  
ATOM   2043  N   ALA A 351     139.969  80.558  76.742  1.00  0.69           N  
ATOM   2044  CA  ALA A 351     138.992  81.415  77.392  1.00  0.69           C  
ATOM   2045  C   ALA A 351     137.740  80.656  77.813  1.00  0.69           C  
ATOM   2046  O   ALA A 351     137.283  80.747  78.950  1.00  0.69           O  
ATOM   2047  CB  ALA A 351     138.606  82.569  76.453  1.00  0.69           C  
ATOM   2048  N   ILE A 352     137.216  79.792  76.916  1.00  0.74           N  
ATOM   2049  CA  ILE A 352     136.086  78.920  77.208  1.00  0.74           C  
ATOM   2050  C   ILE A 352     136.377  78.004  78.374  1.00  0.74           C  
ATOM   2051  O   ILE A 352     135.616  77.930  79.337  1.00  0.74           O  
ATOM   2052  CB  ILE A 352     135.721  78.072  75.987  1.00  0.74           C  
ATOM   2053  CG1 ILE A 352     135.419  79.012  74.800  1.00  0.74           C  
ATOM   2054  CG2 ILE A 352     134.537  77.133  76.324  1.00  0.74           C  
ATOM   2055  CD1 ILE A 352     134.877  78.313  73.550  1.00  0.74           C  
ATOM   2056  N   GLN A 353     137.542  77.335  78.341  1.00  0.62           N  
ATOM   2057  CA  GLN A 353     137.969  76.464  79.409  1.00  0.62           C  
ATOM   2058  C   GLN A 353     138.183  77.156  80.746  1.00  0.62           C  
ATOM   2059  O   GLN A 353     137.721  76.688  81.787  1.00  0.62           O  
ATOM   2060  CB  GLN A 353     139.280  75.762  78.997  1.00  0.62           C  
ATOM   2061  CG  GLN A 353     139.725  74.753  80.066  1.00  0.62           C  
ATOM   2062  CD  GLN A 353     140.977  73.962  79.717  1.00  0.62           C  
ATOM   2063  OE1 GLN A 353     142.096  74.390  80.010  1.00  0.62           O  
ATOM   2064  NE2 GLN A 353     140.785  72.695  79.292  1.00  0.62           N  
ATOM   2065  N   SER A 354     138.877  78.308  80.758  1.00  0.63           N  
ATOM   2066  CA  SER A 354     139.149  79.058  81.972  1.00  0.63           C  
ATOM   2067  C   SER A 354     137.896  79.556  82.651  1.00  0.63           C  
ATOM   2068  O   SER A 354     137.724  79.385  83.857  1.00  0.63           O  
ATOM   2069  CB  SER A 354     140.030  80.301  81.692  1.00  0.63           C  
ATOM   2070  OG  SER A 354     141.362  79.915  81.347  1.00  0.63           O  
ATOM   2071  N   ILE A 355     136.960  80.150  81.888  1.00  0.75           N  
ATOM   2072  CA  ILE A 355     135.703  80.645  82.426  1.00  0.75           C  
ATOM   2073  C   ILE A 355     134.777  79.546  82.882  1.00  0.75           C  
ATOM   2074  O   ILE A 355     134.188  79.633  83.958  1.00  0.75           O  
ATOM   2075  CB  ILE A 355     135.023  81.594  81.454  1.00  0.75           C  
ATOM   2076  CG1 ILE A 355     135.934  82.819  81.188  1.00  0.75           C  
ATOM   2077  CG2 ILE A 355     133.628  82.009  81.966  1.00  0.75           C  
ATOM   2078  CD1 ILE A 355     136.617  83.429  82.420  1.00  0.75           C  
ATOM   2079  N   ALA A 356     134.678  78.439  82.121  1.00  0.77           N  
ATOM   2080  CA  ALA A 356     133.935  77.266  82.534  1.00  0.77           C  
ATOM   2081  C   ALA A 356     134.427  76.717  83.869  1.00  0.77           C  
ATOM   2082  O   ALA A 356     133.677  76.494  84.818  1.00  0.77           O  
ATOM   2083  CB  ALA A 356     134.128  76.185  81.454  1.00  0.77           C  
ATOM   2084  N   ARG A 357     135.752  76.582  83.997  1.00  0.61           N  
ATOM   2085  CA  ARG A 357     136.379  76.141  85.215  1.00  0.61           C  
ATOM   2086  C   ARG A 357     136.189  77.077  86.403  1.00  0.61           C  
ATOM   2087  O   ARG A 357     135.835  76.628  87.489  1.00  0.61           O  
ATOM   2088  CB  ARG A 357     137.868  75.910  84.917  1.00  0.61           C  
ATOM   2089  CG  ARG A 357     138.573  74.988  85.920  1.00  0.61           C  
ATOM   2090  CD  ARG A 357     140.026  74.713  85.532  1.00  0.61           C  
ATOM   2091  NE  ARG A 357     140.005  73.834  84.313  1.00  0.61           N  
ATOM   2092  CZ  ARG A 357     141.023  73.692  83.457  1.00  0.61           C  
ATOM   2093  NH1 ARG A 357     140.919  72.776  82.499  1.00  0.61           N  
ATOM   2094  NH2 ARG A 357     142.122  74.435  83.521  1.00  0.61           N  
ATOM   2095  N   GLN A 358     136.350  78.407  86.227  1.00  0.63           N  
ATOM   2096  CA  GLN A 358     136.072  79.382  87.274  1.00  0.63           C  
ATOM   2097  C   GLN A 358     134.614  79.388  87.715  1.00  0.63           C  
ATOM   2098  O   GLN A 358     134.313  79.420  88.906  1.00  0.63           O  
ATOM   2099  CB  GLN A 358     136.432  80.821  86.822  1.00  0.63           C  
ATOM   2100  CG  GLN A 358     137.950  81.101  86.718  1.00  0.63           C  
ATOM   2101  CD  GLN A 358     138.212  82.556  86.340  1.00  0.63           C  
ATOM   2102  OE1 GLN A 358     137.307  83.380  86.208  1.00  0.63           O  
ATOM   2103  NE2 GLN A 358     139.505  82.939  86.242  1.00  0.63           N  
ATOM   2104  N   LEU A 359     133.673  79.316  86.754  1.00  0.70           N  
ATOM   2105  CA  LEU A 359     132.245  79.309  87.004  1.00  0.70           C  
ATOM   2106  C   LEU A 359     131.814  78.151  87.882  1.00  0.70           C  
ATOM   2107  O   LEU A 359     131.064  78.314  88.847  1.00  0.70           O  
ATOM   2108  CB  LEU A 359     131.527  79.245  85.624  1.00  0.70           C  
ATOM   2109  CG  LEU A 359     129.993  79.199  85.640  1.00  0.70           C  
ATOM   2110  CD1 LEU A 359     129.394  79.754  84.345  1.00  0.70           C  
ATOM   2111  CD2 LEU A 359     129.405  77.797  85.852  1.00  0.70           C  
ATOM   2112  N   ALA A 360     132.304  76.946  87.548  1.00  0.67           N  
ATOM   2113  CA  ALA A 360     132.047  75.726  88.274  1.00  0.67           C  
ATOM   2114  C   ALA A 360     132.737  75.654  89.625  1.00  0.67           C  
ATOM   2115  O   ALA A 360     132.141  75.263  90.626  1.00  0.67           O  
ATOM   2116  CB  ALA A 360     132.441  74.552  87.370  1.00  0.67           C  
ATOM   2117  N   ALA A 361     134.010  76.094  89.701  1.00  0.61           N  
ATOM   2118  CA  ALA A 361     134.794  76.179  90.917  1.00  0.61           C  
ATOM   2119  C   ALA A 361     134.186  77.109  91.959  1.00  0.61           C  
ATOM   2120  O   ALA A 361     134.281  76.876  93.162  1.00  0.61           O  
ATOM   2121  CB  ALA A 361     136.218  76.619  90.543  1.00  0.61           C  
ATOM   2122  N   ASN A 362     133.487  78.164  91.505  1.00  0.64           N  
ATOM   2123  CA  ASN A 362     132.757  79.081  92.356  1.00  0.64           C  
ATOM   2124  C   ASN A 362     131.485  78.469  92.964  1.00  0.64           C  
ATOM   2125  O   ASN A 362     130.888  79.046  93.873  1.00  0.64           O  
ATOM   2126  CB  ASN A 362     132.445  80.352  91.532  1.00  0.64           C  
ATOM   2127  CG  ASN A 362     131.892  81.482  92.392  1.00  0.64           C  
ATOM   2128  OD1 ASN A 362     132.590  82.084  93.209  1.00  0.64           O  
ATOM   2129  ND2 ASN A 362     130.588  81.786  92.207  1.00  0.64           N  
ATOM   2130  N   LYS A 363     131.077  77.260  92.513  1.00  0.40           N  
ATOM   2131  CA  LYS A 363     129.977  76.492  93.074  1.00  0.40           C  
ATOM   2132  C   LYS A 363     128.603  77.127  92.866  1.00  0.40           C  
ATOM   2133  O   LYS A 363     128.345  77.752  91.843  1.00  0.40           O  
ATOM   2134  CB  LYS A 363     130.224  76.157  94.579  1.00  0.40           C  
ATOM   2135  CG  LYS A 363     131.594  75.517  94.865  1.00  0.40           C  
ATOM   2136  CD  LYS A 363     131.911  75.386  96.366  1.00  0.40           C  
ATOM   2137  CE  LYS A 363     133.266  74.715  96.618  1.00  0.40           C  
ATOM   2138  NZ  LYS A 363     133.499  74.554  98.072  1.00  0.40           N  
ATOM   2139  N   ARG A 364     127.694  76.967  93.855  1.00  0.37           N  
ATOM   2140  CA  ARG A 364     126.293  77.349  93.823  1.00  0.37           C  
ATOM   2141  C   ARG A 364     126.033  78.847  93.635  1.00  0.37           C  
ATOM   2142  O   ARG A 364     124.925  79.277  93.319  1.00  0.37           O  
ATOM   2143  CB  ARG A 364     125.665  76.916  95.174  1.00  0.37           C  
ATOM   2144  CG  ARG A 364     125.557  75.388  95.378  1.00  0.37           C  
ATOM   2145  CD  ARG A 364     124.915  75.040  96.728  1.00  0.37           C  
ATOM   2146  NE  ARG A 364     124.691  73.572  96.777  1.00  0.37           N  
ATOM   2147  CZ  ARG A 364     124.493  72.844  97.875  1.00  0.37           C  
ATOM   2148  NH1 ARG A 364     124.333  71.529  97.762  1.00  0.37           N  
ATOM   2149  NH2 ARG A 364     124.442  73.422  99.069  1.00  0.37           N  
ATOM   2150  N   GLU A 365     127.068  79.685  93.814  1.00  0.42           N  
ATOM   2151  CA  GLU A 365     126.965  81.132  93.864  1.00  0.42           C  
ATOM   2152  C   GLU A 365     127.198  81.790  92.504  1.00  0.42           C  
ATOM   2153  O   GLU A 365     127.689  82.918  92.396  1.00  0.42           O  
ATOM   2154  CB  GLU A 365     127.984  81.691  94.891  1.00  0.42           C  
ATOM   2155  CG  GLU A 365     127.878  81.097  96.323  1.00  0.42           C  
ATOM   2156  CD  GLU A 365     126.599  81.459  97.073  1.00  0.42           C  
ATOM   2157  OE1 GLU A 365     125.882  82.386  96.640  1.00  0.42           O  
ATOM   2158  OE2 GLU A 365     126.362  80.808  98.127  1.00  0.42           O  
ATOM   2159  N   THR A 366     126.871  81.078  91.413  1.00  0.47           N  
ATOM   2160  CA  THR A 366     127.089  81.517  90.042  1.00  0.47           C  
ATOM   2161  C   THR A 366     125.752  81.816  89.407  1.00  0.47           C  
ATOM   2162  O   THR A 366     124.822  81.013  89.418  1.00  0.47           O  
ATOM   2163  CB  THR A 366     127.830  80.469  89.219  1.00  0.47           C  
ATOM   2164  OG1 THR A 366     129.222  80.479  89.535  1.00  0.47           O  
ATOM   2165  CG2 THR A 366     127.677  80.647  87.697  1.00  0.47           C  
ATOM   2166  N   LEU A 367     125.620  82.995  88.779  1.00  0.34           N  
ATOM   2167  CA  LEU A 367     124.427  83.362  88.040  1.00  0.34           C  
ATOM   2168  C   LEU A 367     124.801  83.773  86.640  1.00  0.34           C  
ATOM   2169  O   LEU A 367     125.902  84.235  86.351  1.00  0.34           O  
ATOM   2170  CB  LEU A 367     123.668  84.502  88.763  1.00  0.34           C  
ATOM   2171  CG  LEU A 367     122.480  85.186  88.047  1.00  0.34           C  
ATOM   2172  CD1 LEU A 367     121.319  84.262  87.709  1.00  0.34           C  
ATOM   2173  CD2 LEU A 367     121.947  86.314  88.922  1.00  0.34           C  
ATOM   2174  N   LEU A 368     123.862  83.585  85.708  1.00  0.69           N  
ATOM   2175  CA  LEU A 368     124.003  83.993  84.339  1.00  0.69           C  
ATOM   2176  C   LEU A 368     122.798  84.865  84.022  1.00  0.69           C  
ATOM   2177  O   LEU A 368     121.651  84.443  84.179  1.00  0.69           O  
ATOM   2178  CB  LEU A 368     124.084  82.783  83.366  1.00  0.69           C  
ATOM   2179  CG  LEU A 368     125.182  81.732  83.690  1.00  0.69           C  
ATOM   2180  CD1 LEU A 368     124.675  80.662  84.669  1.00  0.69           C  
ATOM   2181  CD2 LEU A 368     125.750  81.030  82.444  1.00  0.69           C  
ATOM   2182  N   ALA A 369     123.025  86.123  83.603  1.00  0.77           N  
ATOM   2183  CA  ALA A 369     121.969  87.059  83.292  1.00  0.77           C  
ATOM   2184  C   ALA A 369     121.834  87.134  81.787  1.00  0.77           C  
ATOM   2185  O   ALA A 369     122.787  87.481  81.093  1.00  0.77           O  
ATOM   2186  CB  ALA A 369     122.266  88.461  83.855  1.00  0.77           C  
ATOM   2187  N   ALA A 370     120.649  86.796  81.251  1.00  0.78           N  
ATOM   2188  CA  ALA A 370     120.454  86.672  79.827  1.00  0.78           C  
ATOM   2189  C   ALA A 370     119.246  87.451  79.365  1.00  0.78           C  
ATOM   2190  O   ALA A 370     118.306  87.700  80.118  1.00  0.78           O  
ATOM   2191  CB  ALA A 370     120.305  85.200  79.418  1.00  0.78           C  
ATOM   2192  N   GLY A 371     119.269  87.879  78.092  1.00  0.75           N  
ATOM   2193  CA  GLY A 371     118.210  88.707  77.544  1.00  0.75           C  
ATOM   2194  C   GLY A 371     117.920  88.423  76.110  1.00  0.75           C  
ATOM   2195  O   GLY A 371     118.125  87.328  75.590  1.00  0.75           O  
ATOM   2196  N   MET A 372     117.447  89.460  75.401  1.00  0.68           N  
ATOM   2197  CA  MET A 372     117.010  89.368  74.027  1.00  0.68           C  
ATOM   2198  C   MET A 372     118.122  89.076  73.055  1.00  0.68           C  
ATOM   2199  O   MET A 372     117.856  88.533  71.988  1.00  0.68           O  
ATOM   2200  CB  MET A 372     116.271  90.653  73.608  1.00  0.68           C  
ATOM   2201  CG  MET A 372     117.135  91.929  73.596  1.00  0.68           C  
ATOM   2202  SD  MET A 372     116.221  93.413  73.084  1.00  0.68           S  
ATOM   2203  CE  MET A 372     116.175  93.017  71.312  1.00  0.68           C  
ATOM   2204  N   GLY A 373     119.402  89.361  73.427  1.00  0.76           N  
ATOM   2205  CA  GLY A 373     120.570  88.971  72.641  1.00  0.76           C  
ATOM   2206  C   GLY A 373     120.499  87.531  72.179  1.00  0.76           C  
ATOM   2207  O   GLY A 373     120.407  87.305  70.980  1.00  0.76           O  
ATOM   2208  N   PRO A 374     120.428  86.551  73.068  1.00  0.74           N  
ATOM   2209  CA  PRO A 374     120.148  85.191  72.657  1.00  0.74           C  
ATOM   2210  C   PRO A 374     118.689  84.944  72.358  1.00  0.74           C  
ATOM   2211  O   PRO A 374     118.384  84.145  71.475  1.00  0.74           O  
ATOM   2212  CB  PRO A 374     120.565  84.321  73.852  1.00  0.74           C  
ATOM   2213  CG  PRO A 374     121.583  85.148  74.630  1.00  0.74           C  
ATOM   2214  CD  PRO A 374     121.248  86.591  74.265  1.00  0.74           C  
ATOM   2215  N   ASN A 375     117.747  85.546  73.116  1.00  0.71           N  
ATOM   2216  CA  ASN A 375     116.374  85.067  73.086  1.00  0.71           C  
ATOM   2217  C   ASN A 375     115.597  85.446  71.835  1.00  0.71           C  
ATOM   2218  O   ASN A 375     114.552  84.866  71.567  1.00  0.71           O  
ATOM   2219  CB  ASN A 375     115.571  85.497  74.347  1.00  0.71           C  
ATOM   2220  CG  ASN A 375     114.449  84.497  74.629  1.00  0.71           C  
ATOM   2221  OD1 ASN A 375     114.719  83.318  74.864  1.00  0.71           O  
ATOM   2222  ND2 ASN A 375     113.176  84.947  74.598  1.00  0.71           N  
ATOM   2223  N   HIS A 376     116.078  86.406  71.026  1.00  0.68           N  
ATOM   2224  CA  HIS A 376     115.361  86.828  69.833  1.00  0.68           C  
ATOM   2225  C   HIS A 376     115.836  86.156  68.548  1.00  0.68           C  
ATOM   2226  O   HIS A 376     115.424  86.511  67.447  1.00  0.68           O  
ATOM   2227  CB  HIS A 376     115.394  88.364  69.699  1.00  0.68           C  
ATOM   2228  CG  HIS A 376     114.465  89.056  70.664  1.00  0.68           C  
ATOM   2229  ND1 HIS A 376     114.015  90.323  70.352  1.00  0.68           N  
ATOM   2230  CD2 HIS A 376     113.868  88.620  71.806  1.00  0.68           C  
ATOM   2231  CE1 HIS A 376     113.152  90.630  71.305  1.00  0.68           C  
ATOM   2232  NE2 HIS A 376     113.027  89.635  72.213  1.00  0.68           N  
ATOM   2233  N   TYR A 377     116.679  85.116  68.645  1.00  0.65           N  
ATOM   2234  CA  TYR A 377     116.981  84.255  67.517  1.00  0.65           C  
ATOM   2235  C   TYR A 377     115.940  83.148  67.378  1.00  0.65           C  
ATOM   2236  O   TYR A 377     115.272  82.762  68.330  1.00  0.65           O  
ATOM   2237  CB  TYR A 377     118.351  83.575  67.680  1.00  0.65           C  
ATOM   2238  CG  TYR A 377     119.502  84.505  67.449  1.00  0.65           C  
ATOM   2239  CD1 TYR A 377     120.005  84.743  66.155  1.00  0.65           C  
ATOM   2240  CD2 TYR A 377     120.121  85.121  68.543  1.00  0.65           C  
ATOM   2241  CE1 TYR A 377     121.070  85.636  65.965  1.00  0.65           C  
ATOM   2242  CE2 TYR A 377     121.200  85.992  68.353  1.00  0.65           C  
ATOM   2243  CZ  TYR A 377     121.644  86.275  67.064  1.00  0.65           C  
ATOM   2244  OH  TYR A 377     122.648  87.235  66.882  1.00  0.65           O  
ATOM   2245  N   PHE A 378     115.810  82.559  66.169  1.00  0.55           N  
ATOM   2246  CA  PHE A 378     114.901  81.450  65.896  1.00  0.55           C  
ATOM   2247  C   PHE A 378     115.182  80.215  66.760  1.00  0.55           C  
ATOM   2248  O   PHE A 378     114.282  79.512  67.195  1.00  0.55           O  
ATOM   2249  CB  PHE A 378     114.982  81.116  64.379  1.00  0.55           C  
ATOM   2250  CG  PHE A 378     113.974  80.077  63.960  1.00  0.55           C  
ATOM   2251  CD1 PHE A 378     114.369  78.741  63.792  1.00  0.55           C  
ATOM   2252  CD2 PHE A 378     112.626  80.418  63.764  1.00  0.55           C  
ATOM   2253  CE1 PHE A 378     113.432  77.753  63.462  1.00  0.55           C  
ATOM   2254  CE2 PHE A 378     111.685  79.435  63.431  1.00  0.55           C  
ATOM   2255  CZ  PHE A 378     112.087  78.101  63.288  1.00  0.55           C  
ATOM   2256  N   GLN A 379     116.466  79.930  67.038  1.00  0.61           N  
ATOM   2257  CA  GLN A 379     116.857  78.825  67.896  1.00  0.61           C  
ATOM   2258  C   GLN A 379     117.082  79.238  69.348  1.00  0.61           C  
ATOM   2259  O   GLN A 379     118.013  78.772  70.006  1.00  0.61           O  
ATOM   2260  CB  GLN A 379     118.121  78.143  67.326  1.00  0.61           C  
ATOM   2261  CG  GLN A 379     117.916  77.510  65.925  1.00  0.61           C  
ATOM   2262  CD  GLN A 379     116.983  76.293  65.964  1.00  0.61           C  
ATOM   2263  OE1 GLN A 379     116.989  75.501  66.902  1.00  0.61           O  
ATOM   2264  NE2 GLN A 379     116.176  76.099  64.897  1.00  0.61           N  
ATOM   2265  N   ASN A 380     116.218  80.110  69.902  1.00  0.64           N  
ATOM   2266  CA  ASN A 380     116.303  80.635  71.261  1.00  0.64           C  
ATOM   2267  C   ASN A 380     116.348  79.584  72.349  1.00  0.64           C  
ATOM   2268  O   ASN A 380     117.136  79.675  73.292  1.00  0.64           O  
ATOM   2269  CB  ASN A 380     115.246  81.727  71.545  1.00  0.64           C  
ATOM   2270  CG  ASN A 380     113.813  81.269  71.312  1.00  0.64           C  
ATOM   2271  OD1 ASN A 380     113.529  80.192  70.788  1.00  0.64           O  
ATOM   2272  ND2 ASN A 380     112.855  82.127  71.723  1.00  0.64           N  
ATOM   2273  N   ASP A 381     115.566  78.514  72.186  1.00  0.66           N  
ATOM   2274  CA  ASP A 381     115.600  77.351  73.035  1.00  0.66           C  
ATOM   2275  C   ASP A 381     116.950  76.666  73.107  1.00  0.66           C  
ATOM   2276  O   ASP A 381     117.379  76.257  74.184  1.00  0.66           O  
ATOM   2277  CB  ASP A 381     114.582  76.321  72.527  1.00  0.66           C  
ATOM   2278  CG  ASP A 381     113.184  76.848  72.729  1.00  0.66           C  
ATOM   2279  OD1 ASP A 381     113.028  77.798  73.539  1.00  0.66           O  
ATOM   2280  OD2 ASP A 381     112.259  76.274  72.111  1.00  0.66           O  
ATOM   2281  N   LEU A 382     117.695  76.533  71.989  1.00  0.63           N  
ATOM   2282  CA  LEU A 382     119.059  76.044  72.069  1.00  0.63           C  
ATOM   2283  C   LEU A 382     119.963  76.995  72.836  1.00  0.63           C  
ATOM   2284  O   LEU A 382     120.624  76.575  73.772  1.00  0.63           O  
ATOM   2285  CB  LEU A 382     119.668  75.751  70.679  1.00  0.63           C  
ATOM   2286  CG  LEU A 382     118.995  74.594  69.908  1.00  0.63           C  
ATOM   2287  CD1 LEU A 382     119.565  74.481  68.487  1.00  0.63           C  
ATOM   2288  CD2 LEU A 382     119.150  73.235  70.610  1.00  0.63           C  
ATOM   2289  N   PHE A 383     119.946  78.315  72.555  1.00  0.64           N  
ATOM   2290  CA  PHE A 383     120.763  79.277  73.293  1.00  0.64           C  
ATOM   2291  C   PHE A 383     120.478  79.265  74.809  1.00  0.64           C  
ATOM   2292  O   PHE A 383     121.387  79.226  75.639  1.00  0.64           O  
ATOM   2293  CB  PHE A 383     120.598  80.720  72.720  1.00  0.64           C  
ATOM   2294  CG  PHE A 383     120.882  80.781  71.235  1.00  0.64           C  
ATOM   2295  CD1 PHE A 383     119.903  81.163  70.310  1.00  0.64           C  
ATOM   2296  CD2 PHE A 383     122.153  80.465  70.739  1.00  0.64           C  
ATOM   2297  CE1 PHE A 383     120.135  81.070  68.936  1.00  0.64           C  
ATOM   2298  CE2 PHE A 383     122.396  80.369  69.360  1.00  0.64           C  
ATOM   2299  CZ  PHE A 383     121.366  80.636  68.455  1.00  0.64           C  
ATOM   2300  N   GLY A 384     119.186  79.217  75.198  1.00  0.67           N  
ATOM   2301  CA  GLY A 384     118.746  79.210  76.591  1.00  0.67           C  
ATOM   2302  C   GLY A 384     118.895  77.918  77.346  1.00  0.67           C  
ATOM   2303  O   GLY A 384     119.304  77.922  78.503  1.00  0.67           O  
ATOM   2304  N   ARG A 385     118.573  76.757  76.740  1.00  0.58           N  
ATOM   2305  CA  ARG A 385     118.717  75.460  77.391  1.00  0.58           C  
ATOM   2306  C   ARG A 385     120.157  75.134  77.677  1.00  0.58           C  
ATOM   2307  O   ARG A 385     120.510  74.584  78.713  1.00  0.58           O  
ATOM   2308  CB  ARG A 385     118.178  74.312  76.529  1.00  0.58           C  
ATOM   2309  CG  ARG A 385     116.644  74.248  76.527  1.00  0.58           C  
ATOM   2310  CD  ARG A 385     116.109  73.234  75.522  1.00  0.58           C  
ATOM   2311  NE  ARG A 385     116.497  71.880  76.031  1.00  0.58           N  
ATOM   2312  CZ  ARG A 385     116.130  70.738  75.439  1.00  0.58           C  
ATOM   2313  NH1 ARG A 385     115.463  70.744  74.289  1.00  0.58           N  
ATOM   2314  NH2 ARG A 385     116.438  69.578  76.012  1.00  0.58           N  
ATOM   2315  N   VAL A 386     121.027  75.490  76.737  1.00  0.62           N  
ATOM   2316  CA  VAL A 386     122.453  75.368  76.860  1.00  0.62           C  
ATOM   2317  C   VAL A 386     122.990  76.200  78.044  1.00  0.62           C  
ATOM   2318  O   VAL A 386     123.783  75.704  78.856  1.00  0.62           O  
ATOM   2319  CB  VAL A 386     123.000  75.805  75.521  1.00  0.62           C  
ATOM   2320  CG1 VAL A 386     124.437  76.077  75.626  1.00  0.62           C  
ATOM   2321  CG2 VAL A 386     122.802  74.769  74.414  1.00  0.62           C  
ATOM   2322  N   GLN A 387     122.532  77.462  78.230  1.00  0.60           N  
ATOM   2323  CA  GLN A 387     122.830  78.247  79.437  1.00  0.60           C  
ATOM   2324  C   GLN A 387     122.262  77.632  80.708  1.00  0.60           C  
ATOM   2325  O   GLN A 387     122.926  77.554  81.741  1.00  0.60           O  
ATOM   2326  CB  GLN A 387     122.296  79.714  79.379  1.00  0.60           C  
ATOM   2327  CG  GLN A 387     122.301  80.495  80.728  1.00  0.60           C  
ATOM   2328  CD  GLN A 387     121.920  81.964  80.552  1.00  0.60           C  
ATOM   2329  OE1 GLN A 387     122.513  82.697  79.768  1.00  0.60           O  
ATOM   2330  NE2 GLN A 387     120.903  82.415  81.325  1.00  0.60           N  
ATOM   2331  N   PHE A 388     121.003  77.155  80.652  1.00  0.69           N  
ATOM   2332  CA  PHE A 388     120.330  76.459  81.733  1.00  0.69           C  
ATOM   2333  C   PHE A 388     121.109  75.234  82.186  1.00  0.69           C  
ATOM   2334  O   PHE A 388     121.224  74.962  83.379  1.00  0.69           O  
ATOM   2335  CB  PHE A 388     118.915  76.047  81.224  1.00  0.69           C  
ATOM   2336  CG  PHE A 388     118.182  75.087  82.120  1.00  0.69           C  
ATOM   2337  CD1 PHE A 388     118.435  73.707  82.019  1.00  0.69           C  
ATOM   2338  CD2 PHE A 388     117.281  75.548  83.084  1.00  0.69           C  
ATOM   2339  CE1 PHE A 388     117.849  72.807  82.912  1.00  0.69           C  
ATOM   2340  CE2 PHE A 388     116.669  74.646  83.964  1.00  0.69           C  
ATOM   2341  CZ  PHE A 388     116.973  73.279  83.896  1.00  0.69           C  
ATOM   2342  N   LEU A 389     121.665  74.464  81.230  1.00  0.68           N  
ATOM   2343  CA  LEU A 389     122.427  73.278  81.530  1.00  0.68           C  
ATOM   2344  C   LEU A 389     123.650  73.591  82.360  1.00  0.68           C  
ATOM   2345  O   LEU A 389     123.855  72.977  83.396  1.00  0.68           O  
ATOM   2346  CB  LEU A 389     122.839  72.506  80.252  1.00  0.68           C  
ATOM   2347  CG  LEU A 389     123.548  71.164  80.532  1.00  0.68           C  
ATOM   2348  CD1 LEU A 389     122.655  70.222  81.350  1.00  0.68           C  
ATOM   2349  CD2 LEU A 389     124.017  70.471  79.246  1.00  0.68           C  
ATOM   2350  N   VAL A 390     124.425  74.635  82.007  1.00  0.71           N  
ATOM   2351  CA  VAL A 390     125.552  75.095  82.815  1.00  0.71           C  
ATOM   2352  C   VAL A 390     125.158  75.371  84.269  1.00  0.71           C  
ATOM   2353  O   VAL A 390     125.792  74.868  85.192  1.00  0.71           O  
ATOM   2354  CB  VAL A 390     126.159  76.356  82.194  1.00  0.71           C  
ATOM   2355  CG1 VAL A 390     127.255  76.981  83.077  1.00  0.71           C  
ATOM   2356  CG2 VAL A 390     126.747  76.016  80.811  1.00  0.71           C  
ATOM   2357  N   ALA A 391     124.055  76.112  84.499  1.00  0.73           N  
ATOM   2358  CA  ALA A 391     123.503  76.385  85.815  1.00  0.73           C  
ATOM   2359  C   ALA A 391     122.955  75.182  86.585  1.00  0.73           C  
ATOM   2360  O   ALA A 391     123.117  75.074  87.801  1.00  0.73           O  
ATOM   2361  CB  ALA A 391     122.407  77.456  85.669  1.00  0.73           C  
ATOM   2362  N   ALA A 392     122.265  74.250  85.906  1.00  0.72           N  
ATOM   2363  CA  ALA A 392     121.813  73.002  86.486  1.00  0.72           C  
ATOM   2364  C   ALA A 392     122.961  72.074  86.866  1.00  0.72           C  
ATOM   2365  O   ALA A 392     122.964  71.466  87.935  1.00  0.72           O  
ATOM   2366  CB  ALA A 392     120.844  72.296  85.520  1.00  0.72           C  
ATOM   2367  N   LEU A 393     124.001  71.971  86.011  1.00  0.60           N  
ATOM   2368  CA  LEU A 393     125.170  71.153  86.267  1.00  0.60           C  
ATOM   2369  C   LEU A 393     125.953  71.597  87.497  1.00  0.60           C  
ATOM   2370  O   LEU A 393     126.583  70.788  88.169  1.00  0.60           O  
ATOM   2371  CB  LEU A 393     126.149  71.101  85.065  1.00  0.60           C  
ATOM   2372  CG  LEU A 393     125.621  70.458  83.762  1.00  0.60           C  
ATOM   2373  CD1 LEU A 393     126.636  70.727  82.642  1.00  0.60           C  
ATOM   2374  CD2 LEU A 393     125.220  68.980  83.834  1.00  0.60           C  
ATOM   2375  N   THR A 394     125.945  72.892  87.821  1.00  0.60           N  
ATOM   2376  CA  THR A 394     126.677  73.435  88.959  1.00  0.60           C  
ATOM   2377  C   THR A 394     125.827  73.691  90.190  1.00  0.60           C  
ATOM   2378  O   THR A 394     126.352  74.192  91.182  1.00  0.60           O  
ATOM   2379  CB  THR A 394     127.354  74.735  88.590  1.00  0.60           C  
ATOM   2380  OG1 THR A 394     126.438  75.568  87.904  1.00  0.60           O  
ATOM   2381  CG2 THR A 394     128.492  74.432  87.611  1.00  0.60           C  
ATOM   2382  N   ASP A 395     124.524  73.318  90.167  1.00  0.65           N  
ATOM   2383  CA  ASP A 395     123.592  73.444  91.289  1.00  0.65           C  
ATOM   2384  C   ASP A 395     123.256  74.903  91.637  1.00  0.65           C  
ATOM   2385  O   ASP A 395     123.136  75.314  92.789  1.00  0.65           O  
ATOM   2386  CB  ASP A 395     124.098  72.597  92.490  1.00  0.65           C  
ATOM   2387  CG  ASP A 395     123.150  72.507  93.672  1.00  0.65           C  
ATOM   2388  OD1 ASP A 395     123.688  72.312  94.796  1.00  0.65           O  
ATOM   2389  OD2 ASP A 395     121.906  72.512  93.495  1.00  0.65           O  
ATOM   2390  N   ASN A 396     123.059  75.746  90.608  1.00  0.68           N  
ATOM   2391  CA  ASN A 396     122.812  77.159  90.844  1.00  0.68           C  
ATOM   2392  C   ASN A 396     121.328  77.502  90.872  1.00  0.68           C  
ATOM   2393  O   ASN A 396     120.903  78.480  91.484  1.00  0.68           O  
ATOM   2394  CB  ASN A 396     123.449  78.015  89.719  1.00  0.68           C  
ATOM   2395  CG  ASN A 396     124.964  77.926  89.723  1.00  0.68           C  
ATOM   2396  OD1 ASN A 396     125.621  77.692  90.729  1.00  0.68           O  
ATOM   2397  ND2 ASN A 396     125.587  78.187  88.551  1.00  0.68           N  
ATOM   2398  N   ILE A 397     120.468  76.712  90.204  1.00  0.69           N  
ATOM   2399  CA  ILE A 397     119.033  76.962  90.199  1.00  0.69           C  
ATOM   2400  C   ILE A 397     118.391  76.716  91.562  1.00  0.69           C  
ATOM   2401  O   ILE A 397     118.513  75.654  92.170  1.00  0.69           O  
ATOM   2402  CB  ILE A 397     118.311  76.195  89.092  1.00  0.69           C  
ATOM   2403  CG1 ILE A 397     118.849  76.655  87.713  1.00  0.69           C  
ATOM   2404  CG2 ILE A 397     116.778  76.392  89.195  1.00  0.69           C  
ATOM   2405  CD1 ILE A 397     118.259  75.904  86.519  1.00  0.69           C  
ATOM   2406  N   GLY A 398     117.652  77.725  92.075  1.00  0.74           N  
ATOM   2407  CA  GLY A 398     116.980  77.627  93.365  1.00  0.74           C  
ATOM   2408  C   GLY A 398     117.835  77.970  94.559  1.00  0.74           C  
ATOM   2409  O   GLY A 398     117.415  77.769  95.693  1.00  0.74           O  
ATOM   2410  N   HIS A 399     119.048  78.508  94.341  1.00  0.66           N  
ATOM   2411  CA  HIS A 399     119.938  78.952  95.404  1.00  0.66           C  
ATOM   2412  C   HIS A 399     120.132  80.453  95.310  1.00  0.66           C  
ATOM   2413  O   HIS A 399     120.382  80.983  94.230  1.00  0.66           O  
ATOM   2414  CB  HIS A 399     121.323  78.279  95.277  1.00  0.66           C  
ATOM   2415  CG  HIS A 399     122.303  78.697  96.331  1.00  0.66           C  
ATOM   2416  ND1 HIS A 399     122.156  78.258  97.636  1.00  0.66           N  
ATOM   2417  CD2 HIS A 399     123.344  79.562  96.235  1.00  0.66           C  
ATOM   2418  CE1 HIS A 399     123.121  78.873  98.303  1.00  0.66           C  
ATOM   2419  NE2 HIS A 399     123.868  79.666  97.502  1.00  0.66           N  
ATOM   2420  N   LEU A 400     120.006  81.200  96.431  1.00  0.71           N  
ATOM   2421  CA  LEU A 400     120.207  82.645  96.449  1.00  0.71           C  
ATOM   2422  C   LEU A 400     121.607  83.024  95.991  1.00  0.71           C  
ATOM   2423  O   LEU A 400     122.579  82.501  96.507  1.00  0.71           O  
ATOM   2424  CB  LEU A 400     119.944  83.230  97.857  1.00  0.71           C  
ATOM   2425  CG  LEU A 400     119.975  84.771  97.979  1.00  0.71           C  
ATOM   2426  CD1 LEU A 400     118.825  85.449  97.223  1.00  0.71           C  
ATOM   2427  CD2 LEU A 400     119.950  85.193  99.456  1.00  0.71           C  
ATOM   2428  N   GLY A 401     121.741  83.922  94.992  1.00  0.72           N  
ATOM   2429  CA  GLY A 401     123.045  84.206  94.395  1.00  0.72           C  
ATOM   2430  C   GLY A 401     123.452  83.293  93.265  1.00  0.72           C  
ATOM   2431  O   GLY A 401     124.498  83.477  92.652  1.00  0.72           O  
ATOM   2432  N   GLY A 402     122.616  82.317  92.885  1.00  0.74           N  
ATOM   2433  CA  GLY A 402     122.785  81.590  91.631  1.00  0.74           C  
ATOM   2434  C   GLY A 402     121.570  81.722  90.772  1.00  0.74           C  
ATOM   2435  O   GLY A 402     120.696  82.503  91.139  1.00  0.74           O  
ATOM   2436  N   ASN A 403     121.511  80.986  89.619  1.00  0.72           N  
ATOM   2437  CA  ASN A 403     120.320  80.640  88.827  1.00  0.72           C  
ATOM   2438  C   ASN A 403     120.453  81.100  87.370  1.00  0.72           C  
ATOM   2439  O   ASN A 403     121.545  81.327  86.846  1.00  0.72           O  
ATOM   2440  CB  ASN A 403     118.972  81.057  89.537  1.00  0.72           C  
ATOM   2441  CG  ASN A 403     117.654  80.724  88.861  1.00  0.72           C  
ATOM   2442  OD1 ASN A 403     117.464  79.617  88.358  1.00  0.72           O  
ATOM   2443  ND2 ASN A 403     116.812  81.757  88.647  1.00  0.72           N  
ATOM   2444  N   VAL A 404     119.316  81.198  86.670  1.00  0.71           N  
ATOM   2445  CA  VAL A 404     119.104  81.659  85.326  1.00  0.71           C  
ATOM   2446  C   VAL A 404     118.370  82.984  85.453  1.00  0.71           C  
ATOM   2447  O   VAL A 404     117.199  83.030  85.825  1.00  0.71           O  
ATOM   2448  CB  VAL A 404     118.184  80.664  84.602  1.00  0.71           C  
ATOM   2449  CG1 VAL A 404     117.711  81.144  83.214  1.00  0.71           C  
ATOM   2450  CG2 VAL A 404     118.858  79.283  84.490  1.00  0.71           C  
ATOM   2451  N   GLY A 405     119.027  84.121  85.170  1.00  0.58           N  
ATOM   2452  CA  GLY A 405     118.389  85.427  85.318  1.00  0.58           C  
ATOM   2453  C   GLY A 405     117.925  85.955  83.997  1.00  0.58           C  
ATOM   2454  O   GLY A 405     118.659  86.648  83.301  1.00  0.58           O  
ATOM   2455  N   SER A 406     116.685  85.629  83.600  1.00  0.64           N  
ATOM   2456  CA  SER A 406     116.151  86.023  82.303  1.00  0.64           C  
ATOM   2457  C   SER A 406     115.432  87.343  82.415  1.00  0.64           C  
ATOM   2458  O   SER A 406     114.423  87.455  83.106  1.00  0.64           O  
ATOM   2459  CB  SER A 406     115.142  84.978  81.764  1.00  0.64           C  
ATOM   2460  OG  SER A 406     114.693  85.277  80.441  1.00  0.64           O  
ATOM   2461  N   TYR A 407     115.929  88.390  81.736  1.00  0.63           N  
ATOM   2462  CA  TYR A 407     115.296  89.687  81.804  1.00  0.63           C  
ATOM   2463  C   TYR A 407     115.016  90.210  80.410  1.00  0.63           C  
ATOM   2464  O   TYR A 407     115.908  90.498  79.617  1.00  0.63           O  
ATOM   2465  CB  TYR A 407     116.145  90.731  82.567  1.00  0.63           C  
ATOM   2466  CG  TYR A 407     116.520  90.252  83.941  1.00  0.63           C  
ATOM   2467  CD1 TYR A 407     115.567  90.072  84.961  1.00  0.63           C  
ATOM   2468  CD2 TYR A 407     117.866  89.951  84.206  1.00  0.63           C  
ATOM   2469  CE1 TYR A 407     115.953  89.542  86.203  1.00  0.63           C  
ATOM   2470  CE2 TYR A 407     118.250  89.433  85.446  1.00  0.63           C  
ATOM   2471  CZ  TYR A 407     117.291  89.204  86.431  1.00  0.63           C  
ATOM   2472  OH  TYR A 407     117.690  88.626  87.646  1.00  0.63           O  
ATOM   2473  N   ALA A 408     113.727  90.380  80.099  1.00  0.66           N  
ATOM   2474  CA  ALA A 408     113.278  90.949  78.852  1.00  0.66           C  
ATOM   2475  C   ALA A 408     112.184  91.945  79.199  1.00  0.66           C  
ATOM   2476  O   ALA A 408     112.422  92.891  79.950  1.00  0.66           O  
ATOM   2477  CB  ALA A 408     112.799  89.827  77.915  1.00  0.66           C  
ATOM   2478  N   GLY A 409     110.947  91.764  78.696  1.00  0.62           N  
ATOM   2479  CA  GLY A 409     109.802  92.571  79.091  1.00  0.62           C  
ATOM   2480  C   GLY A 409     109.380  92.559  80.542  1.00  0.62           C  
ATOM   2481  O   GLY A 409     109.707  91.687  81.353  1.00  0.62           O  
ATOM   2482  N   ASN A 410     108.530  93.541  80.893  1.00  0.48           N  
ATOM   2483  CA  ASN A 410     107.942  93.643  82.216  1.00  0.48           C  
ATOM   2484  C   ASN A 410     106.591  92.944  82.312  1.00  0.48           C  
ATOM   2485  O   ASN A 410     105.730  93.426  83.039  1.00  0.48           O  
ATOM   2486  CB  ASN A 410     107.727  95.115  82.681  1.00  0.48           C  
ATOM   2487  CG  ASN A 410     109.038  95.885  82.702  1.00  0.48           C  
ATOM   2488  OD1 ASN A 410     110.087  95.345  83.056  1.00  0.48           O  
ATOM   2489  ND2 ASN A 410     108.992  97.188  82.337  1.00  0.48           N  
ATOM   2490  N   TYR A 411     106.355  91.802  81.625  1.00  0.40           N  
ATOM   2491  CA  TYR A 411     105.084  91.082  81.688  1.00  0.40           C  
ATOM   2492  C   TYR A 411     105.377  89.593  81.573  1.00  0.40           C  
ATOM   2493  O   TYR A 411     104.813  88.876  80.752  1.00  0.40           O  
ATOM   2494  CB  TYR A 411     104.051  91.532  80.605  1.00  0.40           C  
ATOM   2495  CG  TYR A 411     103.675  92.990  80.782  1.00  0.40           C  
ATOM   2496  CD1 TYR A 411     102.804  93.385  81.815  1.00  0.40           C  
ATOM   2497  CD2 TYR A 411     104.234  93.987  79.959  1.00  0.40           C  
ATOM   2498  CE1 TYR A 411     102.526  94.743  82.041  1.00  0.40           C  
ATOM   2499  CE2 TYR A 411     103.954  95.345  80.182  1.00  0.40           C  
ATOM   2500  CZ  TYR A 411     103.098  95.722  81.222  1.00  0.40           C  
ATOM   2501  OH  TYR A 411     102.817  97.085  81.451  1.00  0.40           O  
ATOM   2502  N   ARG A 412     106.314  89.104  82.409  1.00  0.32           N  
ATOM   2503  CA  ARG A 412     106.792  87.736  82.376  1.00  0.32           C  
ATOM   2504  C   ARG A 412     106.462  86.972  83.642  1.00  0.32           C  
ATOM   2505  O   ARG A 412     106.898  87.295  84.739  1.00  0.32           O  
ATOM   2506  CB  ARG A 412     108.315  87.697  82.078  1.00  0.32           C  
ATOM   2507  CG  ARG A 412     109.272  88.299  83.110  1.00  0.32           C  
ATOM   2508  CD  ARG A 412     110.696  88.561  82.604  1.00  0.32           C  
ATOM   2509  NE  ARG A 412     111.535  88.937  83.786  1.00  0.32           N  
ATOM   2510  CZ  ARG A 412     111.427  90.089  84.460  1.00  0.32           C  
ATOM   2511  NH1 ARG A 412     111.906  90.174  85.692  1.00  0.32           N  
ATOM   2512  NH2 ARG A 412     110.859  91.170  83.930  1.00  0.32           N  
ATOM   2513  N   GLY A 413     105.652  85.906  83.515  1.00  0.36           N  
ATOM   2514  CA  GLY A 413     105.402  84.949  84.588  1.00  0.36           C  
ATOM   2515  C   GLY A 413     104.832  85.514  85.860  1.00  0.36           C  
ATOM   2516  O   GLY A 413     103.666  85.885  85.923  1.00  0.36           O  
ATOM   2517  N   SER A 414     105.653  85.610  86.924  1.00  0.35           N  
ATOM   2518  CA  SER A 414     105.235  86.132  88.217  1.00  0.35           C  
ATOM   2519  C   SER A 414     105.479  87.624  88.370  1.00  0.35           C  
ATOM   2520  O   SER A 414     105.306  88.178  89.454  1.00  0.35           O  
ATOM   2521  CB  SER A 414     105.941  85.392  89.382  1.00  0.35           C  
ATOM   2522  OG  SER A 414     107.364  85.398  89.225  1.00  0.35           O  
ATOM   2523  N   VAL A 415     105.835  88.329  87.275  1.00  0.32           N  
ATOM   2524  CA  VAL A 415     106.042  89.777  87.248  1.00  0.32           C  
ATOM   2525  C   VAL A 415     104.865  90.578  87.733  1.00  0.32           C  
ATOM   2526  O   VAL A 415     105.009  91.495  88.542  1.00  0.32           O  
ATOM   2527  CB  VAL A 415     106.356  90.243  85.835  1.00  0.32           C  
ATOM   2528  CG1 VAL A 415     105.913  91.670  85.486  1.00  0.32           C  
ATOM   2529  CG2 VAL A 415     107.866  90.140  85.598  1.00  0.32           C  
ATOM   2530  N   PHE A 416     103.643  90.261  87.263  1.00  0.27           N  
ATOM   2531  CA  PHE A 416     102.478  90.995  87.683  1.00  0.27           C  
ATOM   2532  C   PHE A 416     101.994  90.341  88.961  1.00  0.27           C  
ATOM   2533  O   PHE A 416     101.044  89.566  88.977  1.00  0.27           O  
ATOM   2534  CB  PHE A 416     101.428  91.061  86.547  1.00  0.27           C  
ATOM   2535  CG  PHE A 416     100.381  92.139  86.729  1.00  0.27           C  
ATOM   2536  CD1 PHE A 416     100.588  93.310  87.493  1.00  0.27           C  
ATOM   2537  CD2 PHE A 416      99.158  91.997  86.050  1.00  0.27           C  
ATOM   2538  CE1 PHE A 416      99.596  94.291  87.588  1.00  0.27           C  
ATOM   2539  CE2 PHE A 416      98.165  92.980  86.139  1.00  0.27           C  
ATOM   2540  CZ  PHE A 416      98.384  94.126  86.913  1.00  0.27           C  
ATOM   2541  N   GLN A 417     102.725  90.617  90.061  1.00  0.32           N  
ATOM   2542  CA  GLN A 417     102.868  89.769  91.232  1.00  0.32           C  
ATOM   2543  C   GLN A 417     101.581  89.326  91.888  1.00  0.32           C  
ATOM   2544  O   GLN A 417     101.435  88.182  92.308  1.00  0.32           O  
ATOM   2545  CB  GLN A 417     103.744  90.505  92.276  1.00  0.32           C  
ATOM   2546  CG  GLN A 417     105.254  90.526  91.932  1.00  0.32           C  
ATOM   2547  CD  GLN A 417     106.043  91.307  92.986  1.00  0.32           C  
ATOM   2548  OE1 GLN A 417     105.541  92.252  93.596  1.00  0.32           O  
ATOM   2549  NE2 GLN A 417     107.314  90.907  93.217  1.00  0.32           N  
ATOM   2550  N   ALA A 418     100.569  90.202  91.945  1.00  0.31           N  
ATOM   2551  CA  ALA A 418      99.274  89.864  92.484  1.00  0.31           C  
ATOM   2552  C   ALA A 418      98.377  89.150  91.473  1.00  0.31           C  
ATOM   2553  O   ALA A 418      97.171  89.383  91.403  1.00  0.31           O  
ATOM   2554  CB  ALA A 418      98.643  91.159  93.012  1.00  0.31           C  
ATOM   2555  N   MET A 419      98.958  88.212  90.690  1.00  0.28           N  
ATOM   2556  CA  MET A 419      98.368  87.504  89.566  1.00  0.28           C  
ATOM   2557  C   MET A 419      96.928  87.077  89.749  1.00  0.28           C  
ATOM   2558  O   MET A 419      96.057  87.498  88.999  1.00  0.28           O  
ATOM   2559  CB  MET A 419      99.153  86.199  89.257  1.00  0.28           C  
ATOM   2560  CG  MET A 419     100.561  86.379  88.665  1.00  0.28           C  
ATOM   2561  SD  MET A 419     101.461  84.804  88.477  1.00  0.28           S  
ATOM   2562  CE  MET A 419     100.438  84.040  87.179  1.00  0.28           C  
ATOM   2563  N   GLY A 420      96.629  86.272  90.793  1.00  0.26           N  
ATOM   2564  CA  GLY A 420      95.314  85.661  90.982  1.00  0.26           C  
ATOM   2565  C   GLY A 420      94.245  86.602  91.455  1.00  0.26           C  
ATOM   2566  O   GLY A 420      93.065  86.277  91.430  1.00  0.26           O  
ATOM   2567  N   GLN A 421      94.635  87.813  91.871  1.00  0.20           N  
ATOM   2568  CA  GLN A 421      93.705  88.874  92.197  1.00  0.20           C  
ATOM   2569  C   GLN A 421      93.375  89.662  90.947  1.00  0.20           C  
ATOM   2570  O   GLN A 421      92.284  90.187  90.748  1.00  0.20           O  
ATOM   2571  CB  GLN A 421      94.371  89.814  93.225  1.00  0.20           C  
ATOM   2572  CG  GLN A 421      94.882  89.083  94.490  1.00  0.20           C  
ATOM   2573  CD  GLN A 421      93.728  88.427  95.249  1.00  0.20           C  
ATOM   2574  OE1 GLN A 421      92.725  89.057  95.577  1.00  0.20           O  
ATOM   2575  NE2 GLN A 421      93.862  87.117  95.556  1.00  0.20           N  
ATOM   2576  N   TRP A 422      94.354  89.723  90.038  1.00  0.19           N  
ATOM   2577  CA  TRP A 422      94.267  90.436  88.796  1.00  0.19           C  
ATOM   2578  C   TRP A 422      93.474  89.729  87.708  1.00  0.19           C  
ATOM   2579  O   TRP A 422      92.757  90.380  86.957  1.00  0.19           O  
ATOM   2580  CB  TRP A 422      95.694  90.856  88.377  1.00  0.19           C  
ATOM   2581  CG  TRP A 422      96.321  91.978  89.218  1.00  0.19           C  
ATOM   2582  CD1 TRP A 422      97.653  92.080  89.498  1.00  0.19           C  
ATOM   2583  CD2 TRP A 422      95.696  93.141  89.834  1.00  0.19           C  
ATOM   2584  NE1 TRP A 422      97.906  93.204  90.251  1.00  0.19           N  
ATOM   2585  CE2 TRP A 422      96.725  93.861  90.482  1.00  0.19           C  
ATOM   2586  CE3 TRP A 422      94.380  93.621  89.873  1.00  0.19           C  
ATOM   2587  CZ2 TRP A 422      96.458  95.038  91.172  1.00  0.19           C  
ATOM   2588  CZ3 TRP A 422      94.107  94.790  90.594  1.00  0.19           C  
ATOM   2589  CH2 TRP A 422      95.133  95.495  91.232  1.00  0.19           C  
ATOM   2590  N   ILE A 423      93.484  88.381  87.669  1.00  0.31           N  
ATOM   2591  CA  ILE A 423      92.733  87.518  86.742  1.00  0.31           C  
ATOM   2592  C   ILE A 423      91.310  87.982  86.405  1.00  0.31           C  
ATOM   2593  O   ILE A 423      90.868  87.910  85.255  1.00  0.31           O  
ATOM   2594  CB  ILE A 423      92.681  86.082  87.297  1.00  0.31           C  
ATOM   2595  CG1 ILE A 423      94.072  85.423  87.426  1.00  0.31           C  
ATOM   2596  CG2 ILE A 423      91.753  85.145  86.496  1.00  0.31           C  
ATOM   2597  CD1 ILE A 423      94.885  85.322  86.134  1.00  0.31           C  
ATOM   2598  N   ALA A 424      90.558  88.481  87.409  1.00  0.32           N  
ATOM   2599  CA  ALA A 424      89.208  88.958  87.232  1.00  0.32           C  
ATOM   2600  C   ALA A 424      88.960  90.429  87.528  1.00  0.32           C  
ATOM   2601  O   ALA A 424      87.816  90.857  87.512  1.00  0.32           O  
ATOM   2602  CB  ALA A 424      88.285  88.101  88.128  1.00  0.32           C  
ATOM   2603  N   GLU A 425      89.994  91.261  87.756  1.00  0.33           N  
ATOM   2604  CA  GLU A 425      89.732  92.635  88.202  1.00  0.33           C  
ATOM   2605  C   GLU A 425      90.886  93.602  87.922  1.00  0.33           C  
ATOM   2606  O   GLU A 425      90.910  94.762  88.331  1.00  0.33           O  
ATOM   2607  CB  GLU A 425      89.356  92.622  89.715  1.00  0.33           C  
ATOM   2608  CG  GLU A 425      88.827  93.956  90.317  1.00  0.33           C  
ATOM   2609  CD  GLU A 425      88.334  93.839  91.761  1.00  0.33           C  
ATOM   2610  OE1 GLU A 425      88.293  92.709  92.308  1.00  0.33           O  
ATOM   2611  OE2 GLU A 425      87.996  94.911  92.330  1.00  0.33           O  
ATOM   2612  N   ASP A 426      91.902  93.189  87.148  1.00  0.30           N  
ATOM   2613  CA  ASP A 426      92.960  94.095  86.738  1.00  0.30           C  
ATOM   2614  C   ASP A 426      92.554  95.076  85.626  1.00  0.30           C  
ATOM   2615  O   ASP A 426      91.465  94.932  85.065  1.00  0.30           O  
ATOM   2616  CB  ASP A 426      94.223  93.268  86.421  1.00  0.30           C  
ATOM   2617  CG  ASP A 426      94.402  92.865  84.978  1.00  0.30           C  
ATOM   2618  OD1 ASP A 426      93.872  91.817  84.552  1.00  0.30           O  
ATOM   2619  OD2 ASP A 426      95.090  93.651  84.280  1.00  0.30           O  
ATOM   2620  N   PRO A 427      93.380  96.070  85.248  1.00  0.26           N  
ATOM   2621  CA  PRO A 427      93.247  96.830  84.006  1.00  0.26           C  
ATOM   2622  C   PRO A 427      92.880  96.042  82.756  1.00  0.26           C  
ATOM   2623  O   PRO A 427      92.225  96.593  81.874  1.00  0.26           O  
ATOM   2624  CB  PRO A 427      94.587  97.570  83.853  1.00  0.26           C  
ATOM   2625  CG  PRO A 427      95.116  97.714  85.281  1.00  0.26           C  
ATOM   2626  CD  PRO A 427      94.581  96.470  85.989  1.00  0.26           C  
ATOM   2627  N   PHE A 428      93.324  94.785  82.644  1.00  0.26           N  
ATOM   2628  CA  PHE A 428      93.116  93.909  81.516  1.00  0.26           C  
ATOM   2629  C   PHE A 428      92.243  92.713  81.849  1.00  0.26           C  
ATOM   2630  O   PHE A 428      92.300  91.693  81.159  1.00  0.26           O  
ATOM   2631  CB  PHE A 428      94.473  93.380  81.002  1.00  0.26           C  
ATOM   2632  CG  PHE A 428      95.297  94.533  80.514  1.00  0.26           C  
ATOM   2633  CD1 PHE A 428      94.944  95.199  79.330  1.00  0.26           C  
ATOM   2634  CD2 PHE A 428      96.392  94.992  81.260  1.00  0.26           C  
ATOM   2635  CE1 PHE A 428      95.676  96.312  78.897  1.00  0.26           C  
ATOM   2636  CE2 PHE A 428      97.129  96.102  80.830  1.00  0.26           C  
ATOM   2637  CZ  PHE A 428      96.770  96.762  79.647  1.00  0.26           C  
ATOM   2638  N   ALA A 429      91.409  92.816  82.905  1.00  0.32           N  
ATOM   2639  CA  ALA A 429      90.599  91.733  83.426  1.00  0.32           C  
ATOM   2640  C   ALA A 429      89.802  90.935  82.403  1.00  0.32           C  
ATOM   2641  O   ALA A 429      89.193  91.451  81.468  1.00  0.32           O  
ATOM   2642  CB  ALA A 429      89.588  92.259  84.458  1.00  0.32           C  
ATOM   2643  N   ILE A 430      89.769  89.604  82.578  1.00  0.23           N  
ATOM   2644  CA  ILE A 430      89.125  88.726  81.616  1.00  0.23           C  
ATOM   2645  C   ILE A 430      87.588  88.730  81.733  1.00  0.23           C  
ATOM   2646  O   ILE A 430      86.876  88.340  80.814  1.00  0.23           O  
ATOM   2647  CB  ILE A 430      89.752  87.329  81.756  1.00  0.23           C  
ATOM   2648  CG1 ILE A 430      91.140  87.320  81.064  1.00  0.23           C  
ATOM   2649  CG2 ILE A 430      88.816  86.245  81.196  1.00  0.23           C  
ATOM   2650  CD1 ILE A 430      91.973  86.050  81.282  1.00  0.23           C  
ATOM   2651  N   GLU A 431      87.060  89.201  82.878  1.00  0.26           N  
ATOM   2652  CA  GLU A 431      85.730  88.969  83.444  1.00  0.26           C  
ATOM   2653  C   GLU A 431      85.411  87.519  83.937  1.00  0.26           C  
ATOM   2654  O   GLU A 431      84.280  87.069  83.730  1.00  0.26           O  
ATOM   2655  CB  GLU A 431      84.594  89.514  82.530  1.00  0.26           C  
ATOM   2656  CG  GLU A 431      84.844  90.926  81.926  1.00  0.26           C  
ATOM   2657  CD  GLU A 431      84.260  92.139  82.655  1.00  0.26           C  
ATOM   2658  OE1 GLU A 431      83.153  92.024  83.226  1.00  0.26           O  
ATOM   2659  OE2 GLU A 431      84.839  93.231  82.420  1.00  0.26           O  
ATOM   2660  N   PRO A 432      86.273  86.710  84.605  1.00  0.27           N  
ATOM   2661  CA  PRO A 432      85.931  85.411  85.186  1.00  0.27           C  
ATOM   2662  C   PRO A 432      85.128  85.471  86.467  1.00  0.27           C  
ATOM   2663  O   PRO A 432      84.761  84.414  86.981  1.00  0.27           O  
ATOM   2664  CB  PRO A 432      87.293  84.757  85.530  1.00  0.27           C  
ATOM   2665  CG  PRO A 432      88.335  85.569  84.785  1.00  0.27           C  
ATOM   2666  CD  PRO A 432      87.691  86.937  84.781  1.00  0.27           C  
ATOM   2667  N   ASP A 433      84.900  86.661  87.034  1.00  0.30           N  
ATOM   2668  CA  ASP A 433      84.056  86.895  88.183  1.00  0.30           C  
ATOM   2669  C   ASP A 433      82.594  86.768  87.789  1.00  0.30           C  
ATOM   2670  O   ASP A 433      81.735  86.377  88.578  1.00  0.30           O  
ATOM   2671  CB  ASP A 433      84.378  88.292  88.771  1.00  0.30           C  
ATOM   2672  CG  ASP A 433      84.282  89.393  87.720  1.00  0.30           C  
ATOM   2673  OD1 ASP A 433      83.456  90.309  87.933  1.00  0.30           O  
ATOM   2674  OD2 ASP A 433      84.987  89.272  86.681  1.00  0.30           O  
ATOM   2675  N   LEU A 434      82.320  87.056  86.509  1.00  0.25           N  
ATOM   2676  CA  LEU A 434      81.041  86.843  85.889  1.00  0.25           C  
ATOM   2677  C   LEU A 434      81.025  85.587  85.033  1.00  0.25           C  
ATOM   2678  O   LEU A 434      80.087  84.791  85.086  1.00  0.25           O  
ATOM   2679  CB  LEU A 434      80.712  88.066  84.994  1.00  0.25           C  
ATOM   2680  CG  LEU A 434      80.576  89.398  85.765  1.00  0.25           C  
ATOM   2681  CD1 LEU A 434      80.397  90.584  84.805  1.00  0.25           C  
ATOM   2682  CD2 LEU A 434      79.428  89.365  86.784  1.00  0.25           C  
ATOM   2683  N   THR A 435      82.058  85.381  84.183  1.00  0.29           N  
ATOM   2684  CA  THR A 435      81.881  84.521  83.014  1.00  0.29           C  
ATOM   2685  C   THR A 435      83.123  83.716  82.669  1.00  0.29           C  
ATOM   2686  O   THR A 435      84.102  84.197  82.110  1.00  0.29           O  
ATOM   2687  CB  THR A 435      81.424  85.340  81.796  1.00  0.29           C  
ATOM   2688  OG1 THR A 435      80.238  86.053  82.120  1.00  0.29           O  
ATOM   2689  CG2 THR A 435      81.081  84.512  80.558  1.00  0.29           C  
ATOM   2690  N   LYS A 436      83.086  82.394  82.928  1.00  0.30           N  
ATOM   2691  CA  LYS A 436      84.113  81.466  82.465  1.00  0.30           C  
ATOM   2692  C   LYS A 436      83.854  80.693  81.149  1.00  0.30           C  
ATOM   2693  O   LYS A 436      84.712  79.865  80.817  1.00  0.30           O  
ATOM   2694  CB  LYS A 436      84.417  80.409  83.560  1.00  0.30           C  
ATOM   2695  CG  LYS A 436      84.881  80.990  84.908  1.00  0.30           C  
ATOM   2696  CD  LYS A 436      85.180  79.888  85.945  1.00  0.30           C  
ATOM   2697  CE  LYS A 436      85.619  80.442  87.307  1.00  0.30           C  
ATOM   2698  NZ  LYS A 436      85.851  79.338  88.268  1.00  0.30           N  
ATOM   2699  N   PRO A 437      82.787  80.855  80.345  1.00  0.35           N  
ATOM   2700  CA  PRO A 437      82.742  80.370  78.969  1.00  0.35           C  
ATOM   2701  C   PRO A 437      83.874  80.836  78.065  1.00  0.35           C  
ATOM   2702  O   PRO A 437      84.462  81.888  78.297  1.00  0.35           O  
ATOM   2703  CB  PRO A 437      81.404  80.888  78.428  1.00  0.35           C  
ATOM   2704  CG  PRO A 437      80.493  80.983  79.651  1.00  0.35           C  
ATOM   2705  CD  PRO A 437      81.444  81.177  80.818  1.00  0.35           C  
ATOM   2706  N   ALA A 438      84.174  80.110  76.975  1.00  0.27           N  
ATOM   2707  CA  ALA A 438      85.292  80.417  76.109  1.00  0.27           C  
ATOM   2708  C   ALA A 438      85.162  81.687  75.287  1.00  0.27           C  
ATOM   2709  O   ALA A 438      86.132  82.138  74.694  1.00  0.27           O  
ATOM   2710  CB  ALA A 438      85.474  79.234  75.157  1.00  0.27           C  
ATOM   2711  N   THR A 439      83.971  82.304  75.216  1.00  0.25           N  
ATOM   2712  CA  THR A 439      83.843  83.618  74.608  1.00  0.25           C  
ATOM   2713  C   THR A 439      84.527  84.710  75.413  1.00  0.25           C  
ATOM   2714  O   THR A 439      85.360  85.452  74.909  1.00  0.25           O  
ATOM   2715  CB  THR A 439      82.382  84.016  74.424  1.00  0.25           C  
ATOM   2716  OG1 THR A 439      81.639  83.895  75.635  1.00  0.25           O  
ATOM   2717  CG2 THR A 439      81.714  83.101  73.391  1.00  0.25           C  
ATOM   2718  N   VAL A 440      84.213  84.834  76.709  1.00  0.24           N  
ATOM   2719  CA  VAL A 440      84.751  85.859  77.585  1.00  0.24           C  
ATOM   2720  C   VAL A 440      86.231  85.715  77.840  1.00  0.24           C  
ATOM   2721  O   VAL A 440      86.980  86.686  77.795  1.00  0.24           O  
ATOM   2722  CB  VAL A 440      83.943  85.884  78.871  1.00  0.24           C  
ATOM   2723  CG1 VAL A 440      84.680  86.530  80.047  1.00  0.24           C  
ATOM   2724  CG2 VAL A 440      82.657  86.667  78.575  1.00  0.24           C  
ATOM   2725  N   LYS A 441      86.695  84.480  78.065  1.00  0.26           N  
ATOM   2726  CA  LYS A 441      88.085  84.224  78.350  1.00  0.26           C  
ATOM   2727  C   LYS A 441      88.854  83.872  77.098  1.00  0.26           C  
ATOM   2728  O   LYS A 441      89.842  83.145  77.162  1.00  0.26           O  
ATOM   2729  CB  LYS A 441      88.214  83.101  79.407  1.00  0.26           C  
ATOM   2730  CG  LYS A 441      87.793  81.715  78.900  1.00  0.26           C  
ATOM   2731  CD  LYS A 441      87.989  80.607  79.935  1.00  0.26           C  
ATOM   2732  CE  LYS A 441      87.661  79.240  79.337  1.00  0.26           C  
ATOM   2733  NZ  LYS A 441      87.752  78.208  80.384  1.00  0.26           N  
ATOM   2734  N   ARG A 442      88.412  84.348  75.916  1.00  0.26           N  
ATOM   2735  CA  ARG A 442      88.991  83.967  74.645  1.00  0.26           C  
ATOM   2736  C   ARG A 442      90.384  84.499  74.376  1.00  0.26           C  
ATOM   2737  O   ARG A 442      90.617  85.429  73.602  1.00  0.26           O  
ATOM   2738  CB  ARG A 442      88.076  84.328  73.464  1.00  0.26           C  
ATOM   2739  CG  ARG A 442      88.408  83.519  72.196  1.00  0.26           C  
ATOM   2740  CD  ARG A 442      87.281  83.514  71.170  1.00  0.26           C  
ATOM   2741  NE  ARG A 442      87.875  82.919  69.929  1.00  0.26           N  
ATOM   2742  CZ  ARG A 442      87.196  82.755  68.788  1.00  0.26           C  
ATOM   2743  NH1 ARG A 442      87.819  82.266  67.719  1.00  0.26           N  
ATOM   2744  NH2 ARG A 442      85.912  83.085  68.703  1.00  0.26           N  
ATOM   2745  N   TYR A 443      91.357  83.869  75.032  1.00  0.28           N  
ATOM   2746  CA  TYR A 443      92.766  84.076  74.860  1.00  0.28           C  
ATOM   2747  C   TYR A 443      93.251  83.640  73.484  1.00  0.28           C  
ATOM   2748  O   TYR A 443      92.705  82.726  72.862  1.00  0.28           O  
ATOM   2749  CB  TYR A 443      93.570  83.440  76.028  1.00  0.28           C  
ATOM   2750  CG  TYR A 443      93.474  81.933  76.076  1.00  0.28           C  
ATOM   2751  CD1 TYR A 443      92.516  81.286  76.876  1.00  0.28           C  
ATOM   2752  CD2 TYR A 443      94.374  81.152  75.334  1.00  0.28           C  
ATOM   2753  CE1 TYR A 443      92.431  79.887  76.897  1.00  0.28           C  
ATOM   2754  CE2 TYR A 443      94.300  79.753  75.361  1.00  0.28           C  
ATOM   2755  CZ  TYR A 443      93.319  79.122  76.135  1.00  0.28           C  
ATOM   2756  OH  TYR A 443      93.227  77.718  76.165  1.00  0.28           O  
ATOM   2757  N   TYR A 444      94.281  84.307  72.947  1.00  0.28           N  
ATOM   2758  CA  TYR A 444      94.813  83.911  71.665  1.00  0.28           C  
ATOM   2759  C   TYR A 444      96.301  84.215  71.593  1.00  0.28           C  
ATOM   2760  O   TYR A 444      96.735  85.359  71.723  1.00  0.28           O  
ATOM   2761  CB  TYR A 444      94.008  84.591  70.507  1.00  0.28           C  
ATOM   2762  CG  TYR A 444      94.232  83.907  69.180  1.00  0.28           C  
ATOM   2763  CD1 TYR A 444      95.477  84.008  68.558  1.00  0.28           C  
ATOM   2764  CD2 TYR A 444      93.242  83.110  68.571  1.00  0.28           C  
ATOM   2765  CE1 TYR A 444      95.769  83.261  67.414  1.00  0.28           C  
ATOM   2766  CE2 TYR A 444      93.522  82.395  67.391  1.00  0.28           C  
ATOM   2767  CZ  TYR A 444      94.798  82.462  66.826  1.00  0.28           C  
ATOM   2768  OH  TYR A 444      95.138  81.712  65.685  1.00  0.28           O  
ATOM   2769  N   LYS A 445      97.132  83.192  71.295  1.00  0.29           N  
ATOM   2770  CA  LYS A 445      98.555  83.380  71.076  1.00  0.29           C  
ATOM   2771  C   LYS A 445      98.863  84.189  69.817  1.00  0.29           C  
ATOM   2772  O   LYS A 445      98.740  83.713  68.690  1.00  0.29           O  
ATOM   2773  CB  LYS A 445      99.306  82.029  71.061  1.00  0.29           C  
ATOM   2774  CG  LYS A 445     100.838  82.168  71.087  1.00  0.29           C  
ATOM   2775  CD  LYS A 445     101.553  80.807  71.111  1.00  0.29           C  
ATOM   2776  CE  LYS A 445     103.076  80.961  71.093  1.00  0.29           C  
ATOM   2777  NZ  LYS A 445     103.728  79.636  71.065  1.00  0.29           N  
ATOM   2778  N   ALA A 446      99.265  85.463  69.985  1.00  0.30           N  
ATOM   2779  CA  ALA A 446      99.348  86.440  68.916  1.00  0.30           C  
ATOM   2780  C   ALA A 446     100.256  86.154  67.729  1.00  0.30           C  
ATOM   2781  O   ALA A 446      99.915  86.500  66.606  1.00  0.30           O  
ATOM   2782  CB  ALA A 446      99.666  87.815  69.506  1.00  0.30           C  
ATOM   2783  N   GLU A 447     101.405  85.475  67.894  1.00  0.26           N  
ATOM   2784  CA  GLU A 447     102.249  85.124  66.754  1.00  0.26           C  
ATOM   2785  C   GLU A 447     101.522  84.315  65.682  1.00  0.26           C  
ATOM   2786  O   GLU A 447     101.556  84.647  64.505  1.00  0.26           O  
ATOM   2787  CB  GLU A 447     103.472  84.327  67.251  1.00  0.26           C  
ATOM   2788  CG  GLU A 447     104.506  83.961  66.160  1.00  0.26           C  
ATOM   2789  CD  GLU A 447     105.607  83.043  66.692  1.00  0.26           C  
ATOM   2790  OE1 GLU A 447     105.459  82.519  67.833  1.00  0.26           O  
ATOM   2791  OE2 GLU A 447     106.587  82.833  65.936  1.00  0.26           O  
ATOM   2792  N   SER A 448     100.742  83.294  66.088  1.00  0.23           N  
ATOM   2793  CA  SER A 448      99.885  82.538  65.186  1.00  0.23           C  
ATOM   2794  C   SER A 448      98.725  83.336  64.613  1.00  0.23           C  
ATOM   2795  O   SER A 448      98.181  82.990  63.574  1.00  0.23           O  
ATOM   2796  CB  SER A 448      99.247  81.302  65.874  1.00  0.23           C  
ATOM   2797  OG  SER A 448     100.225  80.523  66.567  1.00  0.23           O  
ATOM   2798  N   ALA A 449      98.286  84.407  65.302  1.00  0.28           N  
ATOM   2799  CA  ALA A 449      97.211  85.272  64.859  1.00  0.28           C  
ATOM   2800  C   ALA A 449      97.580  86.196  63.717  1.00  0.28           C  
ATOM   2801  O   ALA A 449      96.781  86.444  62.818  1.00  0.28           O  
ATOM   2802  CB  ALA A 449      96.749  86.163  66.022  1.00  0.28           C  
ATOM   2803  N   HIS A 450      98.794  86.769  63.781  1.00  0.21           N  
ATOM   2804  CA  HIS A 450      99.257  87.748  62.822  1.00  0.21           C  
ATOM   2805  C   HIS A 450     100.038  87.099  61.693  1.00  0.21           C  
ATOM   2806  O   HIS A 450     100.381  87.762  60.716  1.00  0.21           O  
ATOM   2807  CB  HIS A 450     100.198  88.760  63.533  1.00  0.21           C  
ATOM   2808  CG  HIS A 450      99.534  89.713  64.495  1.00  0.21           C  
ATOM   2809  ND1 HIS A 450      99.352  89.375  65.823  1.00  0.21           N  
ATOM   2810  CD2 HIS A 450      99.142  90.999  64.291  1.00  0.21           C  
ATOM   2811  CE1 HIS A 450      98.861  90.451  66.398  1.00  0.21           C  
ATOM   2812  NE2 HIS A 450      98.711  91.466  65.515  1.00  0.21           N  
ATOM   2813  N   TYR A 451     100.322  85.796  61.809  1.00  0.15           N  
ATOM   2814  CA  TYR A 451     100.914  84.990  60.767  1.00  0.15           C  
ATOM   2815  C   TYR A 451      99.845  84.526  59.731  1.00  0.15           C  
ATOM   2816  O   TYR A 451      98.627  84.559  60.049  1.00  0.15           O  
ATOM   2817  CB  TYR A 451     101.599  83.777  61.452  1.00  0.15           C  
ATOM   2818  CG  TYR A 451     102.382  82.894  60.522  1.00  0.15           C  
ATOM   2819  CD1 TYR A 451     102.176  81.504  60.525  1.00  0.15           C  
ATOM   2820  CD2 TYR A 451     103.344  83.439  59.658  1.00  0.15           C  
ATOM   2821  CE1 TYR A 451     102.901  80.675  59.658  1.00  0.15           C  
ATOM   2822  CE2 TYR A 451     104.063  82.615  58.783  1.00  0.15           C  
ATOM   2823  CZ  TYR A 451     103.834  81.235  58.779  1.00  0.15           C  
ATOM   2824  OH  TYR A 451     104.542  80.414  57.881  1.00  0.15           O  
ATOM   2825  OXT TYR A 451     100.252  84.135  58.602  1.00  0.15           O  
TER    2826      TYR A 451                                                      
END   
`;
