# Supplementary material for: Metabolic capacity is maintained despite shifts in microbial diversity in estuary sediments
Source: ISME Commun. 2025 Oct 11;5(1):ycaf182. doi: 10.1093/ismeco/ycaf182 (PMC12687941; doi:10.1093/ismeco/ycaf182)
Supplement: Supplementary_Data_1_ycaf182 [file supplementary_data_1_ycaf182.zip › SWISS-MODEL/4_1_Oct_SF_Bin32_scaffold_7496_c1_22440_1/models/03/info.json]

{"creation_date":"2023-03-29","ligands":[{"description":"PHOSPHORIC ACID 4-(2-AMINO-4-OXO-3,4,5,6,-TETRAHYDRO-PTERIDIN-6-YL)-2-HYDROXY-3,4-DIMERCAPTO-BUT-3-EN-YL ESTER GUANYLATE ESTER","name":["MD1"],"number":"1","included":false,"model_binding_residues":[],"reason":{"bound":true,"relevant":true,"conserved_residues":false,"sterically_valid":false}},{"description":"PHOSPHORIC ACID 4-(2-AMINO-4-OXO-3,4,5,6,-TETRAHYDRO-PTERIDIN-6-YL)-2-HYDROXY-3,4-DIMERCAPTO-BUT-3-EN-YL ESTER GUANYLATE ESTER","name":["MD1"],"number":"2","included":false,"model_binding_residues":[],"reason":{"bound":true,"relevant":true,"conserved_residues":false,"sterically_valid":false}},{"description":"IRON\/SULFUR CLUSTER","name":["SF4"],"number":"3","included":false,"model_binding_residues":[],"reason":{"bound":true,"relevant":true,"conserved_residues":false,"sterically_valid":false}},{"description":"IRON\/SULFUR CLUSTER","name":["SF4"],"number":"6","included":false,"model_binding_residues":[],"reason":{"bound":true,"relevant":true,"conserved_residues":false,"sterically_valid":false}},{"description":"IRON\/SULFUR CLUSTER","name":["SF4"],"number":"7","included":false,"model_binding_residues":[],"reason":{"bound":true,"relevant":true,"conserved_residues":false,"sterically_valid":false}},{"description":"IRON\/SULFUR CLUSTER","name":["SF4"],"number":"8","included":false,"model_binding_residues":[],"reason":{"bound":true,"relevant":true,"conserved_residues":false,"sterically_valid":false}},{"description":"MOLYBDENUM(VI) ION","name":["6MO"],"number":"4","included":false,"model_binding_residues":[],"reason":{"bound":true,"relevant":true,"conserved_residues":false,"sterically_valid":false}},{"description":"(1S)-2-{[{[(2S)-2,3-DIHYDROXYPROPYL]OXY}(HYDROXY)PHOSPHORYL]OXY}-1-[(PENTANOYLOXY)METHYL]ETHYL OCTANOATE","name":["AGA"],"number":"5","included":false,"model_binding_residues":[],"reason":{"bound":true,"relevant":true,"conserved_residues":false,"sterically_valid":false}},{"description":"FE3-S4 CLUSTER","name":["F3S"],"number":"9","included":false,"model_binding_residues":[],"reason":{"bound":true,"relevant":true,"conserved_residues":false,"sterically_valid":false}},{"description":"PROTOPORPHYRIN IX CONTAINING FE","name":["HEM"],"number":"10","included":false,"model_binding_residues":[],"reason":{"bound":true,"relevant":true,"conserved_residues":false,"sterically_valid":false}},{"description":"PROTOPORPHYRIN IX CONTAINING FE","name":["HEM"],"number":"11","included":false,"model_binding_residues":[],"reason":{"bound":true,"relevant":true,"conserved_residues":false,"sterically_valid":false}}],"mod_engine":"PROMOD3","pred_lddt":0.19856038120810007,"mdlchain_butpl_map":{"A":"3ir7.1.A"},"mdl_smtl_map":{"A":"A"},"tpl_info":{"3ir7.1.A":{"origin":"reference database","label_asym_id":"A","label_smtl_id":"A","entity_type":"polymer","entity_id":"1"}},"major_issues":null,"oligo":{"based_on":"prediction","state":"monomer","state_bu":"hetero-1-1-1-mer","state_tpl":"monomer","qs_prediction":"0.000","qs_conserved":"not conserved","chains_to_mdl":1,"res_to_mdl":344},"modified_template":false,"residue_range":[{"chain_name":"A","residue_from":"90","residue_to":"451"}],"chain_subprj_list":null,"templates":["22cd616e01dc4a4ce4bcb9db145d751af4f1aadb"],"aln_map":{"A":[["target","SWDEATTIAAKTMEDVARTFNGDEGARKLLAQGYHPEMVEVMHGAGVQALKLRGGMPLLGIGRIFGFYRFANMLALLDRKLRPDAPADEILGSRTFDNYAWHTDLPPGHPMVTGSQTVDFDLFSAEHTKLLLIIGMNWICTKMPDGHWIGDARLKGTRVIVISADYMPTANKADEVIILRPGTDAAFFLGVARELIEKGLYDRAA------VIERTDLPLLVRLDTGERLDARDVIPGYELAALTNYVTLKPDAEIKGNPP---PPPFTAGGQVVP--TELRDAWGDFVWW-----DRATGRPRPV------SRDEVGA----RFDGD-----------PALLGEFEV---ELVDGSTVPVRPAFDL------LKQYLDE-----SFDLRTA------SEVCRVPPQAIQSIARQLAANKRET----LLAAGMGPNHYFQNDLFGRVQFLVAALTDNIGHLGGNVGSYAGNYRGSVFQAMGQWIAEDPFAIEPDLTKPATVKRYYKAESAHYWNYGERPLRAVAKDDEGDLTKGEVLTGKSHMPTPTKLIWFGNSNSLLGNAKWSFDVVKNTLPRQDAVFCNEWHWTSSCEYADLVFPADSWAEFKLPDATASCTNPFLLAFPTTPLKRLYDTRSDYEALALTAKALGELIDEPRMEQYWRGILDGDPTPYLQRIFSGSNATRGITYDELHESSKRGVPLLMNMRTYPRSGGWEQRQEDKPWYTATGRLEFYRPEPEFQAAGESLPVWREPVDATFYEPNAILSNAAHPSIAPRAPEDYGVPESQLDVETRQYRNVVRTWAELQQTLHPLQERDPAFRFVFQTPKYRWGAHSTAVDADWISMLFGPFGDPYRRDPRMPWTGEAYLEINPKDAA",0],["pdb_id=3ir7, chain=A, assembly_id=1, offset=208 atoms","-----------------------------------------------------------------------------------------LIGGTCLSFYDWYCDLPPASPQTWGEQTDVPESADWYNSSYIIAWGSNVPQTRTPDAHFFTEVRYKGTKTVAVTPDYAEIAKLCDLWLAPKQGTDAAMALAMGHVMLREFHLDNPSQYFTDYVRRYTDMPMLVMLE------ERD---GYYAAGRMLRAADLVDALGQENNPEWKTVAFNTNGEMVAPNGSIGFRWGEKGKWNLEQRDGKTGEETELQLSLLGSQDEIAEVGFPYFGGDGTEHFNKVELENVLLHKLPVKRLQLADGSTALVTTVYDLTLANYGLERGLNDVNCATSYDDVKAYTPAWAEQITGVSRSQIIRIAREFADNADKTHGRSMIIVGAGLNHWYHLDMNYRGLINMLIFCGCVGQSGGGWAHYVGQEK---LRPQTGW---QPLAFALDWQRPA---RHMNSTSYFY-------------------------------------------------------------------------------------------------------------------------------------------------------------------------------------------------------------------------------------------------------------------------------------------------------------------------------------------------------------------------",205]]},"plip":{},"qmean_values":{"global_scores":{"qmean4_norm_score":0.6123554531932578,"qmean4_z_score":-4.594149126935103,"qmean6_norm_score":0.5786557560468351,"qmean6_z_score":-4.818969999381483,"interaction_norm_score":-0.004749084628856156,"interaction_z_score":-4.649695128741305,"cbeta_norm_score":0.0033121391793133185,"cbeta_z_score":-4.832591312204559,"packing_norm_score":-0.24452177868147498,"packing_z_score":-2.402609720014174,"torsion_norm_score":-0.04034571680363903,"torsion_z_score":-2.904828197282628,"ss_agreement_norm_score":0.359363799964564,"ss_agreement_z_score":-2.5071025974055106,"acc_agreement_norm_score":0.5497237569060773,"acc_agreement_z_score":-1.4220211820741222,"avg_local_score":0.4618294514726363,"avg_local_score_error":0.049},"local_scores":{"A":[null,null,null,null,null,null,null,null,null,null,null,null,null,null,null,null,null,null,null,null,null,null,null,null,null,null,null,null,null,null,null,null,null,null,null,null,null,null,null,null,null,null,null,null,null,null,null,null,null,null,null,null,null,null,null,null,null,null,null,null,null,null,null,null,null,null,null,null,null,null,null,null,null,null,null,null,null,null,null,null,null,null,null,null,null,null,null,null,null,0.2943901135429968,0.2664354105962037,0.3370957943056833,0.3672296625435301,0.26802265245090284,0.32236808249328364,0.3323259130137711,0.41218328074187827,0.4509036495606579,0.4589777955087589,0.54285172632626,0.4388049356126367,0.5095331032289829,0.5254006106460005,0.6059016085535572,0.5574835292150655,0.5527109543168388,0.4979343382784206,0.6460326085541426,0.57401421599193,0.5308754907623809,0.5028858487567651,0.5601408619256274,0.5521697707292595,0.5249826111175309,0.5707497968709101,0.5305977934369571,0.558395554957841,0.4330157995533529,0.5709393944235828,0.5034893315135922,0.5690783687802065,0.6567068939293127,0.6785675861675696,0.697684319975903,0.7427283949399962,0.6687620550753,0.6860007492439664,0.7218624623037553,0.6970939017232224,0.7351872895182656,0.783044373293804,0.8037088977287786,0.7935665920236966,0.7797084487374332,0.7521957947169262,0.7567702252790509,0.7703882617431415,0.7350933118064342,0.6987013467424719,0.6876020233913397,0.6952650601285202,0.6116064156684372,0.6330240345830098,0.6660049259713285,0.6455240202882103,0.6977249525505206,0.6530191195527212,0.6825542855149346,0.6903935750975182,0.7136640711033317,0.6629235167518835,0.66385763021236,0.5904164045148762,0.7343721328671283,0.7099020279567635,0.7135133949450861,0.6977180138402771,0.665867322152654,0.7798624095789455,0.7776724159767472,0.8163910909678805,0.7823451622486007,0.7703452466566135,0.7335094570358098,0.7187945939845395,0.736245011853551,0.7341805134077826,0.7544303787317765,0.7515411791042682,0.8162443732454233,0.7041852170720125,0.6567025543734744,0.7785207064818773,0.7573541642959537,0.7257292790575557,0.7598376486075865,0.7497872859670034,0.6904359584373078,0.6853420381677955,0.6324583729196013,0.7145027352100831,0.7877070841866205,0.7425026584801069,0.7416377254467549,0.7591747920401009,0.7262537348853874,0.7383599788521341,0.7211320475084143,0.6922681348798736,0.7109055457440667,0.7366626474289502,0.6652724793421225,0.5465849263309775,0.5857065631182043,0.6535828952175614,0.5728811964685137,0.5192773617934232,0.5357711614413465,0.47212355568176684,0.355853638361077,0.2077363533175466,0.23411860586795885,0.28121239915050045,0.4717757992291042,0.558887091706793,0.5446319412691061,0.4308743392728832,0.3761610487067905,0.4882095531189689,0.5639361204030513,0.5091250594746932,0.4862079406114138,0.4519352001845291,0.37548049448537374,0.41696512655774765,0.4255188549593127,0.3856276830141404,0.3315751462052956,0.3057074813818347,0.2971603949328548,0.28172924103071484,0.26058774945274316,0.25465830226484176,0.20910370579579157,0.37695082655829987,0.2570318564974771,0.24607051954950818,0.25278267973203367,0.20404812112076984,0.20359272448814936,0.2668564560717955,0.26376983398613585,0.21607124793486654,0.23772624214441002,0.23753800219243446,0.2692621537500891,0.24103501514314257,0.20401397517973072,0.3268051241534105,0.4035045400152249,0.3500048890452344,0.3725839495565532,0.33521481505624884,0.34188256989819943,0.366813068475307,0.31383158190701127,0.28970762929196653,0.345859186147916,0.3002364770032913,0.3044598687991664,0.31323226974686813,0.24046698984344714,0.2916014561237249,0.3182270332403653,0.3085748985977904,0.3231771115303227,0.3122765313842145,0.3241573757785741,0.31618966778042296,0.2709700672394195,0.16646496511316802,0.19414069903127648,0.34820089817163813,0.3413646940085479,0.3612111388456008,0.3181151391001428,0.3414025166640346,0.33378775749444345,0.3436901424187502,0.28570284353060826,0.21391123165651083,0.17571501155318187,0.14730053326108974,0.1476212786337584,0.20686754421144937,0.2051251652254733,0.15415262000723157,0.14979292114025977,0.1246199494864472,0.13111689404879048,0.13927830026308635,0.16396165650346892,0.20032468654264307,0.15163829812582516,0.15709618879635429,0.1841585394523677,0.1609845279197044,0.20771962412749032,0.21124920999462635,0.1981033395380312,0.22314631841295646,0.22783210157886669,0.2187847788333636,0.18947344067891597,0.1855346934462649,0.2738539122930621,0.22500719827003315,0.23101218694868364,0.19021535665966696,0.21500652107013918,0.2168345964454902,0.21799569046253198,0.29308479001878585,0.22886066473967054,0.24060743157609732,0.2422181961567916,0.26313668459645656,0.26632093689773906,0.2614964777543493,0.25435127292852827,0.23692004420136908,0.24636834988356165,0.23337954863255672,0.2458283106975312,0.25877975317536006,0.22203596982917154,0.2752459287013315,0.2752488657833455,0.22418219336922657,0.28197080852043716,0.3113182600216735,0.30684901071267445,0.4194361813535769,0.5064732128816145,0.37230436429781494,0.4369713401464995,0.4240371236224403,0.49264231809853254,0.48477694599259025,0.23200280840206242,0.18532637280267256,0.17205484499308896,0.2057824433426904,0.28007434405482223,0.23763396471826817,0.21043156983511552,0.27635500979827327,0.30290121885538723,0.431269540510126,0.41131629837081096,0.6187392394079636,0.6586894307525677,0.5521865650292457,0.5860710102624375,0.7244667317870784,0.606532111007753,0.6902266970103442,0.6111084167937542,0.5897545925377623,0.6013238114301769,0.6869020404355826,0.735216775832752,0.6185102834944124,0.6265406939391318,0.753720153234215,0.7660592571346163,0.6084767306356629,0.6279173614825875,0.6956229767756121,0.6735526164109902,0.6144950626838716,0.6351097523680572,0.40312764292521064,0.3702135400640781,0.41587333713286834,0.4667590212300078,0.34402371945411564,0.692329021911521,0.7672552564797707,0.7775272551190963,0.7466455437743975,0.6781545002203334,0.7634439201463903,0.7416663254374402,0.7120301856990512,0.6809553137968898,0.6493329593018364,0.5479829280554148,0.6092699717159548,0.6447803174974603,0.6613707346996416,0.6289762257185973,0.6364478164298596,0.6723641716841773,0.5796578767953183,0.620620381659992,0.6027509981652942,0.6885414222022466,0.6777535825883312,0.7071066961387303,0.7288753626950534,0.7169469568663932,0.5954878628175472,0.5964387136973578,0.6469894463860695,0.6773905287881792,0.6904295390069474,0.7373790773011794,0.6622970270358621,0.7115456382118001,0.7231768867610378,0.7443690445134399,0.7227783587396436,0.7099238095872697,0.5750767268012268,0.6428335144613478,0.6287221723381767,0.6636213584209599,0.6167766973487283,0.47990963263064995,0.404037395566501,0.3199885949456783,0.35747537200871726,0.3542204992137047,0.3196959156726203,0.26894279350994477,0.31855803815453326,0.3067787456740626,0.2769150799880453,0.26395189004949177,0.20386414784004858,0.19471461063149337,0.31211821841039106,0.3224457194214477,0.33204955526701985,0.3037203503393553,0.2582956128498596,0.2638469455256863,0.31546342780061876,0.22714848124468365,0.2550976122829152,0.2659549203395291,0.301442707362223,0.2499378879972582,0.28505743828142566,0.2968048745816736,0.3500113811616975,0.26557360692460363,0.24642504478988927,0.23615897493229396,0.26017981376662924,0.2630903005181564,0.2838901491664484,0.283714758570896,0.28838297668501295,0.2953822113580989,0.26331149178220015,0.23020268879637829,0.2786256983399668,0.21210906329237608,0.1518438486158792,null,null,null,null,null,null,null,null,null,null,null,null,null,null,null,null,null,null,null,null,null,null,null,null,null,null,null,null,null,null,null,null,null,null,null,null,null,null,null,null,null,null,null,null,null,null,null,null,null,null,null,null,null,null,null,null,null,null,null,null,null,null,null,null,null,null,null,null,null,null,null,null,null,null,null,null,null,null,null,null,null,null,null,null,null,null,null,null,null,null,null,null,null,null,null,null,null,null,null,null,null,null,null,null,null,null,null,null,null,null,null,null,null,null,null,null,null,null,null,null,null,null,null,null,null,null,null,null,null,null,null,null,null,null,null,null,null,null,null,null,null,null,null,null,null,null,null,null,null,null,null,null,null,null,null,null,null,null,null,null,null,null,null,null,null,null,null,null,null,null,null,null,null,null,null,null,null,null,null,null,null,null,null,null,null,null,null,null,null,null,null,null,null,null,null,null,null,null,null,null,null,null,null,null,null,null,null,null,null,null,null,null,null,null,null,null,null,null,null,null,null,null,null,null,null,null,null,null,null,null,null,null,null,null,null,null,null,null,null,null,null,null,null,null,null,null,null,null,null,null,null,null,null,null,null,null,null,null,null,null,null,null,null,null,null,null,null,null,null,null,null,null,null,null,null,null,null,null,null,null,null,null,null,null,null,null,null,null,null,null,null,null,null,null,null,null,null,null,null,null,null,null,null,null,null,null,null,null,null,null,null,null,null,null,null,null,null,null,null,null,null,null,null,null,null,null,null,null,null,null,null,null,null,null,null,null,null,null,null,null,null,null,null,null,null,null,null,null,null,null,null,null,null,null,null,null,null,null,null,null,null]},"qmean_version":"4.3.0"},"membrane":{"is_transmem":false,"mem_param":{},"transfer":{"biounit_is_transmem":true,"coverage":0.0}}}
