# Supplementary material for: Metabolic capacity is maintained despite shifts in microbial diversity in estuary sediments
Source: ISME Commun. 2025 Oct 11;5(1):ycaf182. doi: 10.1093/ismeco/ycaf182 (PMC12687941; doi:10.1093/ismeco/ycaf182)
Supplement: Supplementary_Data_1_ycaf182 [file supplementary_data_1_ycaf182.zip › SWISS-MODEL/4_1_Oct_SF_Bin32_scaffold_7496_c1_22440_1/models/03/model.pdb]

TITLE     SWISS-MODEL SERVER (https://swissmodel.expasy.org)
TITLE    2 4_1_Oct_SF_Bin32_scaffold_7496_c1_2-2440_1
EXPDTA    THEORETICAL MODEL (SWISS-MODEL SERVER)
AUTHOR    SWISS-MODEL SERVER (SEE REFERENCE IN JRNL Records)
REVDAT   1   29-MAR-23 1MOD    1       20:46
JRNL        AUTH   A.WATERHOUSE,M.BERTONI,S.BIENERT,G.STUDER,G.TAURIELLO,
JRNL        AUTH 2 R.GUMIENNY,F.T.HEER,T.A.P.DE BEER,C.REMPFER,L.BORDOLI,
JRNL        AUTH 3 R.LEPORE,T.SCHWEDE
JRNL        TITL   SWISS-MODEL: HOMOLOGY MODELLING OF PROTEIN STRUCTURES AND
JRNL        TITL 2 COMPLEXES
JRNL        REF    NUCLEIC.ACIDS.RES..           V.  46 W296  2018
JRNL        PMID   29788355
JRNL        DOI    10.1093/nar/gky427
REMARK   1
REMARK   1 REFERENCE 1
REMARK   1  AUTH   S.BIENERT,A.WATERHOUSE,T.A.P.DE BEER,G.TAURIELLO,G.STUDER,
REMARK   1  AUTH 2 L.BORDOLI,T.SCHWEDE
REMARK   1  TITL   THE SWISS-MODEL REPOSITORY - NEW FEATURES AND FUNCTIONALITY
REMARK   1  REF    NUCLEIC.ACIDS.RES..           V.  45       2017
REMARK   1  REFN                   ISSN 0305-1048
REMARK   1  PMID   27899672
REMARK   1  DOI    10.1093/nar/gkw1132
REMARK   1
REMARK   1 REFERENCE 2
REMARK   1  AUTH   N.GUEX,M.C.PEITSCH,T.SCHWEDE
REMARK   1  TITL   AUTOMATED COMPARATIVE PROTEIN STRUCTURE MODELING WITH
REMARK   1  TITL 2 SWISS-MODEL AND SWISS-PDBVIEWER: A HISTORICAL PERSPECTIVE
REMARK   1  REF    ELECTROPHORESIS               V.  30       2009
REMARK   1  REFN                   ISSN 0173-0835
REMARK   1  PMID   19517507
REMARK   1  DOI    10.1002/elps.200900140
REMARK   1
REMARK   1 REFERENCE 3
REMARK   1  AUTH   G.STUDER,G.TAURIELLO,S.BIENERT,M.BIASINI,N.JOHNER,T.SCHWEDE
REMARK   1  TITL   PROMOD3 - A VERSATILE HOMOLOGY MODELLING TOOLBOX
REMARK   1  REF    PLOS COMP. BIOL.              V.  17       2021
REMARK   1  REFN                   ISSN 
REMARK   1  PMID   33507980
REMARK   1  DOI    https://doi.org/10.1371/journal.pcbi.1008667
REMARK   1
REMARK   1 REFERENCE 4
REMARK   1  AUTH   G.STUDER,C.REMPFER,A.WATERHOUSE,R.GUMIENNY,J.HAAS,T.SCHWEDE
REMARK   1  TITL   QMEANDISCO - DISTANCE CONSTRAINTS APPLIED ON MODEL QUALITY 
REMARK   1  TITL 2 ESTIMATION
REMARK   1  REF    BIOINFORMATICS                V.  36       2020
REMARK   1  REFN                   ISSN 
REMARK   1  PMID   31697312
REMARK   1  DOI    https://doi.org/10.1093/bioinformatics/btz828
REMARK   1
REMARK   1 REFERENCE 5
REMARK   1  AUTH   P.BENKERT,M.BIASINI,T.SCHWEDE
REMARK   1  TITL   TOWARD THE ESTIMATION OF THE ABSOLUTE QUALITY OF INDIVIDUAL
REMARK   1  TITL 2 PROTEIN STRUCTURE MODELS
REMARK   1  REF    BIOINFORMATICS                V.  27       2011
REMARK   1  REFN                   ISSN 1367-4803
REMARK   1  PMID   21134891
REMARK   1  DOI    10.1093/bioinformatics/btq662
REMARK   1
REMARK   1 REFERENCE 6
REMARK   1  AUTH   M.BERTONI,F.KIEFER,M.BIASINI,L.BORDOLI,T.SCHWEDE
REMARK   1  TITL   MODELING PROTEIN QUATERNARY STRUCTURE OF HOMO- AND
REMARK   1  TITL 2 HETERO-OLIGOMERS BEYOND BINARY INTERACTIONS BY HOMOLOGY
REMARK   1  REF    SCI.REP.                      V.   7       2017
REMARK   1  REFN                   ISSN
REMARK   1  PMID   28874689
REMARK   1  DOI    10.1038/s41598-017-09654-8
REMARK   1
REMARK   1 DISCLAIMER
REMARK   1 The SWISS-MODEL SERVER produces theoretical models for proteins.
REMARK   1 The results of any theoretical modelling procedure is
REMARK   1 NON-EXPERIMENTAL and MUST be considered with care. These models may
REMARK   1 contain significant errors. This is especially true for automated
REMARK   1 modeling since there is no human intervention during model
REMARK   1 building. Please read the header section and the logfile carefully
REMARK   1 to know what templates and alignments were used during the model
REMARK   1 building process. All information by the SWISS-MODEL SERVER is
REMARK   1 provided "AS-IS", without any warranty, expressed or implied.
REMARK   2
REMARK   2 COPYRIGHT NOTICE
REMARK   2 This SWISS-MODEL protein model is copyright. It is produced by the
REMARK   2 SWISS-MODEL server, developed by the Computational Structural
REMARK   2 Biology Group at the SIB Swiss Institute of Bioinformatics at the
REMARK   2 Biozentrum, University of Basel (https://swissmodel.expasy.org). This
REMARK   2 model is licensed under the CC BY-SA 4.0 Creative Commons
REMARK   2 Attribution-ShareAlike 4.0 International License
REMARK   2 (https://creativecommons.org/licenses/by-sa/4.0/legalcode), i.e. you
REMARK   2 can copy and redistribute the model in any medium or format,
REMARK   2 transform and build upon the model for any purpose, even
REMARK   2 commercially, under the following terms:
REMARK   2 Attribution - You must give appropriate credit, provide a link to
REMARK   2 the license, and indicate if changes were made. You may do so in any
REMARK   2 reasonable manner, but not in any way that suggests the licensor
REMARK   2 endorses you or your use. When you publish, patent or distribute
REMARK   2 results that were fully or partially based on the model, please cite
REMARK   2 the corresponding papers mentioned under JRNL.
REMARK   2 ShareAlike - If you remix, transform, or build upon the material,
REMARK   2 you must distribute your contributions under the same license as the
REMARK   2 original.
REMARK   2 No additional restrictions - you may not apply legal terms or
REMARK   2 technological measures that legally restrict others from doing
REMARK   2 anything the license permits.
REMARK   2 Find a human-readable summary of (and not a substitute for) the
REMARK   2 CC BY-SA 4.0 license at this link:
REMARK   2 https://creativecommons.org/licenses/by-sa/4.0/
REMARK   3 
REMARK   3 MODEL INFORMATION
REMARK   3  ENGIN   PROMOD3
REMARK   3  VERSN   3.2.1
REMARK   3  OSTAT   monomer
REMARK   3  OSRSN   PREDICTION
REMARK   3  QSPRD   0.000
REMARK   3  GMQE    0.20
REMARK   3  QMNV    4.3.0
REMARK   3  QMNDG   0.46
REMARK   3  MODT    FALSE
REMARK   3 
REMARK   3 TEMPLATE 1
REMARK   3  PDBID   3ir7
REMARK   3  CHAIN   A
REMARK   3  MMCIF   A
REMARK   3  PDBV    2023-03-17
REMARK   3  SMTLE   3ir7.1.A
REMARK   3  SMTLV   2023-03-23
REMARK   3  MTHD    X-RAY DIFFRACTION 2.50 A
REMARK   3  FOUND   BLAST
REMARK   3  GMQE    0.19
REMARK   3  SIM     0.36
REMARK   3  SID     31.10
REMARK   3  OSTAT   monomer
REMARK   3  LIGND   MD1
REMARK   3  LIGND 2 MD1
REMARK   3  LIGND 3 SF4
REMARK   3  LIGND 4 SF4
REMARK   3  LIGND 5 SF4
REMARK   3  LIGND 6 SF4
REMARK   3  LIGND 7 6MO
REMARK   3  LIGND 8 AGA
REMARK   3  LIGND 9 F3S
REMARK   3  LIGND 10 HEM
REMARK   3  LIGND 11 HEM
REMARK   3  ALN A TRG SWDEATTIAAKTMEDVARTFNGDEGARKLLAQGYHPEMVEVMHGAGVQALKLRGGMPL
REMARK   3  ALN A TRG LGIGRIFGFYRFANMLALLDRKLRPDAPADEILGSRTFDNYAWHTDLPPGHPMVTGSQ
REMARK   3  ALN A TRG TVDFDLFSAEHTKLLLIIGMNWICTKMPDGHWIGDARLKGTRVIVISADYMPTANKAD
REMARK   3  ALN A TRG EVIILRPGTDAAFFLGVARELIEKGLYDRAA------VIERTDLPLLVRLDTGERLDA
REMARK   3  ALN A TRG RDVIPGYELAALTNYVTLKPDAEIKGNPP---PPPFTAGGQVVP--TELRDAWGDFVW
REMARK   3  ALN A TRG W-----DRATGRPRPV------SRDEVGA----RFDGD-----------PALLGEFEV
REMARK   3  ALN A TRG ---ELVDGSTVPVRPAFDL------LKQYLDE-----SFDLRTA------SEVCRVPP
REMARK   3  ALN A TRG QAIQSIARQLAANKRET----LLAAGMGPNHYFQNDLFGRVQFLVAALTDNIGHLGGN
REMARK   3  ALN A TRG VGSYAGNYRGSVFQAMGQWIAEDPFAIEPDLTKPATVKRYYKAESAHYWNYGERPLRA
REMARK   3  ALN A TRG VAKDDEGDLTKGEVLTGKSHMPTPTKLIWFGNSNSLLGNAKWSFDVVKNTLPRQDAVF
REMARK   3  ALN A TRG CNEWHWTSSCEYADLVFPADSWAEFKLPDATASCTNPFLLAFPTTPLKRLYDTRSDYE
REMARK   3  ALN A TRG ALALTAKALGELIDEPRMEQYWRGILDGDPTPYLQRIFSGSNATRGITYDELHESSKR
REMARK   3  ALN A TRG GVPLLMNMRTYPRSGGWEQRQEDKPWYTATGRLEFYRPEPEFQAAGESLPVWREPVDA
REMARK   3  ALN A TRG TFYEPNAILSNAAHPSIAPRAPEDYGVPESQLDVETRQYRNVVRTWAELQQTLHPLQE
REMARK   3  ALN A TRG RDPAFRFVFQTPKYRWGAHSTAVDADWISMLFGPFGDPYRRDPRMPWTGEAYLEINPK
REMARK   3  ALN A TRG DAA
REMARK   3  ALN A TPL ----------------------------------------------------------
REMARK   3  ALN A TPL -------------------------------LIGGTCLSFYDWYCDLPPASPQTWGEQ
REMARK   3  ALN A TPL TDVPESADWYNSSYIIAWGSNVPQTRTPDAHFFTEVRYKGTKTVAVTPDYAEIAKLCD
REMARK   3  ALN A TPL LWLAPKQGTDAAMALAMGHVMLREFHLDNPSQYFTDYVRRYTDMPMLVMLE------E
REMARK   3  ALN A TPL RD---GYYAAGRMLRAADLVDALGQENNPEWKTVAFNTNGEMVAPNGSIGFRWGEKGK
REMARK   3  ALN A TPL WNLEQRDGKTGEETELQLSLLGSQDEIAEVGFPYFGGDGTEHFNKVELENVLLHKLPV
REMARK   3  ALN A TPL KRLQLADGSTALVTTVYDLTLANYGLERGLNDVNCATSYDDVKAYTPAWAEQITGVSR
REMARK   3  ALN A TPL SQIIRIAREFADNADKTHGRSMIIVGAGLNHWYHLDMNYRGLINMLIFCGCVGQSGGG
REMARK   3  ALN A TPL WAHYVGQEK---LRPQTGW---QPLAFALDWQRPA---RHMNSTSYFY----------
REMARK   3  ALN A TPL ----------------------------------------------------------
REMARK   3  ALN A TPL ----------------------------------------------------------
REMARK   3  ALN A TPL ----------------------------------------------------------
REMARK   3  ALN A TPL ----------------------------------------------------------
REMARK   3  ALN A TPL ----------------------------------------------------------
REMARK   3  ALN A TPL ----------------------------------------------------------
REMARK   3  ALN A TPL ---
REMARK   3  ALN A OFF 208
ATOM      1  N   ILE A  90    -120.006 -75.271 -43.467  1.00  0.29           N  
ATOM      2  CA  ILE A  90    -119.486 -75.427 -44.878  1.00  0.29           C  
ATOM      3  C   ILE A  90    -117.975 -75.286 -45.099  1.00  0.29           C  
ATOM      4  O   ILE A  90    -117.357 -76.201 -45.626  1.00  0.29           O  
ATOM      5  CB  ILE A  90    -120.322 -74.590 -45.846  1.00  0.29           C  
ATOM      6  CG1 ILE A  90    -120.119 -75.001 -47.325  1.00  0.29           C  
ATOM      7  CG2 ILE A  90    -120.120 -73.073 -45.652  1.00  0.29           C  
ATOM      8  CD1 ILE A  90    -120.658 -76.400 -47.648  1.00  0.29           C  
ATOM      9  N   LEU A  91    -117.298 -74.196 -44.659  1.00  0.27           N  
ATOM     10  CA  LEU A  91    -115.885 -73.982 -44.993  1.00  0.27           C  
ATOM     11  C   LEU A  91    -114.899 -74.614 -44.019  1.00  0.27           C  
ATOM     12  O   LEU A  91    -113.689 -74.483 -44.153  1.00  0.27           O  
ATOM     13  CB  LEU A  91    -115.552 -72.470 -44.979  1.00  0.27           C  
ATOM     14  CG  LEU A  91    -116.214 -71.635 -46.086  1.00  0.27           C  
ATOM     15  CD1 LEU A  91    -115.931 -70.148 -45.839  1.00  0.27           C  
ATOM     16  CD2 LEU A  91    -115.723 -72.044 -47.481  1.00  0.27           C  
ATOM     17  N   GLY A  92    -115.397 -75.348 -43.016  1.00  0.34           N  
ATOM     18  CA  GLY A  92    -114.544 -76.094 -42.106  1.00  0.34           C  
ATOM     19  C   GLY A  92    -114.100 -75.397 -40.853  1.00  0.34           C  
ATOM     20  O   GLY A  92    -113.256 -75.893 -40.108  1.00  0.34           O  
ATOM     21  N   SER A  93    -114.659 -74.210 -40.589  1.00  0.37           N  
ATOM     22  CA  SER A  93    -114.421 -73.448 -39.381  1.00  0.37           C  
ATOM     23  C   SER A  93    -115.030 -74.044 -38.121  1.00  0.37           C  
ATOM     24  O   SER A  93    -115.940 -74.865 -38.153  1.00  0.37           O  
ATOM     25  CB  SER A  93    -114.893 -71.985 -39.533  1.00  0.37           C  
ATOM     26  OG  SER A  93    -116.260 -71.923 -39.951  1.00  0.37           O  
ATOM     27  N   ARG A  94    -114.496 -73.656 -36.943  1.00  0.27           N  
ATOM     28  CA  ARG A  94    -114.971 -74.187 -35.681  1.00  0.27           C  
ATOM     29  C   ARG A  94    -116.207 -73.492 -35.139  1.00  0.27           C  
ATOM     30  O   ARG A  94    -116.277 -72.267 -35.051  1.00  0.27           O  
ATOM     31  CB  ARG A  94    -113.889 -74.116 -34.574  1.00  0.27           C  
ATOM     32  CG  ARG A  94    -112.679 -75.024 -34.843  1.00  0.27           C  
ATOM     33  CD  ARG A  94    -111.667 -75.072 -33.694  1.00  0.27           C  
ATOM     34  NE  ARG A  94    -110.943 -73.762 -33.700  1.00  0.27           N  
ATOM     35  CZ  ARG A  94    -110.041 -73.379 -32.786  1.00  0.27           C  
ATOM     36  NH1 ARG A  94    -109.430 -72.203 -32.923  1.00  0.27           N  
ATOM     37  NH2 ARG A  94    -109.734 -74.140 -31.740  1.00  0.27           N  
ATOM     38  N   THR A  95    -117.185 -74.294 -34.694  1.00  0.32           N  
ATOM     39  CA  THR A  95    -118.389 -73.802 -34.045  1.00  0.32           C  
ATOM     40  C   THR A  95    -118.217 -73.980 -32.554  1.00  0.32           C  
ATOM     41  O   THR A  95    -118.181 -75.095 -32.040  1.00  0.32           O  
ATOM     42  CB  THR A  95    -119.641 -74.546 -34.489  1.00  0.32           C  
ATOM     43  OG1 THR A  95    -119.838 -74.353 -35.883  1.00  0.32           O  
ATOM     44  CG2 THR A  95    -120.902 -74.020 -33.788  1.00  0.32           C  
ATOM     45  N   PHE A  96    -118.072 -72.872 -31.807  1.00  0.33           N  
ATOM     46  CA  PHE A  96    -117.839 -72.912 -30.374  1.00  0.33           C  
ATOM     47  C   PHE A  96    -119.120 -73.066 -29.551  1.00  0.33           C  
ATOM     48  O   PHE A  96    -120.136 -72.418 -29.802  1.00  0.33           O  
ATOM     49  CB  PHE A  96    -117.113 -71.625 -29.902  1.00  0.33           C  
ATOM     50  CG  PHE A  96    -115.702 -71.568 -30.425  1.00  0.33           C  
ATOM     51  CD1 PHE A  96    -114.684 -72.282 -29.772  1.00  0.33           C  
ATOM     52  CD2 PHE A  96    -115.369 -70.784 -31.544  1.00  0.33           C  
ATOM     53  CE1 PHE A  96    -113.362 -72.217 -30.230  1.00  0.33           C  
ATOM     54  CE2 PHE A  96    -114.046 -70.714 -32.002  1.00  0.33           C  
ATOM     55  CZ  PHE A  96    -113.041 -71.429 -31.341  1.00  0.33           C  
ATOM     56  N   ASP A  97    -119.084 -73.940 -28.525  1.00  0.41           N  
ATOM     57  CA  ASP A  97    -120.173 -74.169 -27.593  1.00  0.41           C  
ATOM     58  C   ASP A  97    -120.470 -73.008 -26.650  1.00  0.41           C  
ATOM     59  O   ASP A  97    -119.633 -72.159 -26.365  1.00  0.41           O  
ATOM     60  CB  ASP A  97    -119.899 -75.389 -26.685  1.00  0.41           C  
ATOM     61  CG  ASP A  97    -119.910 -76.704 -27.441  1.00  0.41           C  
ATOM     62  OD1 ASP A  97    -120.401 -76.750 -28.592  1.00  0.41           O  
ATOM     63  OD2 ASP A  97    -119.446 -77.689 -26.810  1.00  0.41           O  
ATOM     64  N   ASN A  98    -121.699 -72.975 -26.095  1.00  0.45           N  
ATOM     65  CA  ASN A  98    -122.089 -71.930 -25.157  1.00  0.45           C  
ATOM     66  C   ASN A  98    -122.586 -72.487 -23.828  1.00  0.45           C  
ATOM     67  O   ASN A  98    -122.243 -71.981 -22.768  1.00  0.45           O  
ATOM     68  CB  ASN A  98    -123.192 -71.044 -25.784  1.00  0.45           C  
ATOM     69  CG  ASN A  98    -122.601 -70.279 -26.965  1.00  0.45           C  
ATOM     70  OD1 ASN A  98    -121.925 -69.267 -26.787  1.00  0.45           O  
ATOM     71  ND2 ASN A  98    -122.855 -70.762 -28.204  1.00  0.45           N  
ATOM     72  N   TYR A  99    -123.360 -73.594 -23.822  1.00  0.46           N  
ATOM     73  CA  TYR A  99    -124.050 -74.075 -22.624  1.00  0.46           C  
ATOM     74  C   TYR A  99    -123.126 -74.428 -21.452  1.00  0.46           C  
ATOM     75  O   TYR A  99    -123.364 -74.064 -20.303  1.00  0.46           O  
ATOM     76  CB  TYR A  99    -124.951 -75.289 -23.013  1.00  0.46           C  
ATOM     77  CG  TYR A  99    -126.005 -75.594 -21.979  1.00  0.46           C  
ATOM     78  CD1 TYR A  99    -126.840 -74.573 -21.497  1.00  0.46           C  
ATOM     79  CD2 TYR A  99    -126.181 -76.901 -21.485  1.00  0.46           C  
ATOM     80  CE1 TYR A  99    -127.744 -74.832 -20.464  1.00  0.46           C  
ATOM     81  CE2 TYR A  99    -127.116 -77.163 -20.470  1.00  0.46           C  
ATOM     82  CZ  TYR A  99    -127.843 -76.108 -19.920  1.00  0.46           C  
ATOM     83  OH  TYR A  99    -128.662 -76.298 -18.789  1.00  0.46           O  
ATOM     84  N   ALA A 100    -122.007 -75.122 -21.730  1.00  0.54           N  
ATOM     85  CA  ALA A 100    -120.949 -75.327 -20.764  1.00  0.54           C  
ATOM     86  C   ALA A 100    -120.170 -74.068 -20.386  1.00  0.54           C  
ATOM     87  O   ALA A 100    -119.881 -73.843 -19.219  1.00  0.54           O  
ATOM     88  CB  ALA A 100    -120.004 -76.409 -21.305  1.00  0.54           C  
ATOM     89  N   TRP A 101    -119.845 -73.212 -21.373  1.00  0.44           N  
ATOM     90  CA  TRP A 101    -119.067 -71.988 -21.217  1.00  0.44           C  
ATOM     91  C   TRP A 101    -119.709 -70.952 -20.305  1.00  0.44           C  
ATOM     92  O   TRP A 101    -119.058 -70.338 -19.466  1.00  0.44           O  
ATOM     93  CB  TRP A 101    -118.835 -71.396 -22.632  1.00  0.44           C  
ATOM     94  CG  TRP A 101    -118.170 -70.036 -22.750  1.00  0.44           C  
ATOM     95  CD1 TRP A 101    -118.631 -68.950 -23.441  1.00  0.44           C  
ATOM     96  CD2 TRP A 101    -116.943 -69.626 -22.118  1.00  0.44           C  
ATOM     97  NE1 TRP A 101    -117.771 -67.885 -23.287  1.00  0.44           N  
ATOM     98  CE2 TRP A 101    -116.732 -68.278 -22.476  1.00  0.44           C  
ATOM     99  CE3 TRP A 101    -116.049 -70.295 -21.284  1.00  0.44           C  
ATOM    100  CZ2 TRP A 101    -115.629 -67.579 -22.007  1.00  0.44           C  
ATOM    101  CZ3 TRP A 101    -114.939 -69.585 -20.801  1.00  0.44           C  
ATOM    102  CH2 TRP A 101    -114.734 -68.243 -21.155  1.00  0.44           C  
ATOM    103  N   HIS A 102    -121.032 -70.769 -20.433  1.00  0.51           N  
ATOM    104  CA  HIS A 102    -121.806 -69.887 -19.582  1.00  0.51           C  
ATOM    105  C   HIS A 102    -122.038 -70.448 -18.186  1.00  0.51           C  
ATOM    106  O   HIS A 102    -122.499 -69.734 -17.298  1.00  0.51           O  
ATOM    107  CB  HIS A 102    -123.175 -69.577 -20.235  1.00  0.51           C  
ATOM    108  CG  HIS A 102    -123.080 -68.540 -21.317  1.00  0.51           C  
ATOM    109  ND1 HIS A 102    -122.667 -68.868 -22.598  1.00  0.51           N  
ATOM    110  CD2 HIS A 102    -123.306 -67.204 -21.227  1.00  0.51           C  
ATOM    111  CE1 HIS A 102    -122.651 -67.728 -23.258  1.00  0.51           C  
ATOM    112  NE2 HIS A 102    -123.031 -66.687 -22.476  1.00  0.51           N  
ATOM    113  N   THR A 103    -121.742 -71.751 -17.976  1.00  0.53           N  
ATOM    114  CA  THR A 103    -121.893 -72.450 -16.697  1.00  0.53           C  
ATOM    115  C   THR A 103    -123.367 -72.735 -16.444  1.00  0.53           C  
ATOM    116  O   THR A 103    -123.854 -72.893 -15.325  1.00  0.53           O  
ATOM    117  CB  THR A 103    -121.182 -71.793 -15.508  1.00  0.53           C  
ATOM    118  OG1 THR A 103    -119.869 -71.401 -15.882  1.00  0.53           O  
ATOM    119  CG2 THR A 103    -120.995 -72.764 -14.335  1.00  0.53           C  
ATOM    120  N   ASP A 104    -124.147 -72.836 -17.535  1.00  0.61           N  
ATOM    121  CA  ASP A 104    -125.559 -73.145 -17.487  1.00  0.61           C  
ATOM    122  C   ASP A 104    -125.770 -74.650 -17.555  1.00  0.61           C  
ATOM    123  O   ASP A 104    -126.740 -75.186 -17.019  1.00  0.61           O  
ATOM    124  CB  ASP A 104    -126.292 -72.497 -18.678  1.00  0.61           C  
ATOM    125  CG  ASP A 104    -126.443 -70.998 -18.544  1.00  0.61           C  
ATOM    126  OD1 ASP A 104    -126.967 -70.420 -19.530  1.00  0.61           O  
ATOM    127  OD2 ASP A 104    -126.146 -70.437 -17.464  1.00  0.61           O  
ATOM    128  N   LEU A 105    -124.837 -75.388 -18.197  1.00  0.56           N  
ATOM    129  CA  LEU A 105    -124.725 -76.837 -18.109  1.00  0.56           C  
ATOM    130  C   LEU A 105    -124.535 -77.292 -16.677  1.00  0.56           C  
ATOM    131  O   LEU A 105    -123.590 -76.833 -16.036  1.00  0.56           O  
ATOM    132  CB  LEU A 105    -123.535 -77.357 -18.960  1.00  0.56           C  
ATOM    133  CG  LEU A 105    -123.195 -78.867 -18.879  1.00  0.56           C  
ATOM    134  CD1 LEU A 105    -124.331 -79.799 -19.317  1.00  0.56           C  
ATOM    135  CD2 LEU A 105    -121.959 -79.176 -19.732  1.00  0.56           C  
ATOM    136  N   PRO A 106    -125.357 -78.171 -16.125  1.00  0.55           N  
ATOM    137  CA  PRO A 106    -125.045 -78.787 -14.854  1.00  0.55           C  
ATOM    138  C   PRO A 106    -124.423 -80.139 -15.180  1.00  0.55           C  
ATOM    139  O   PRO A 106    -125.188 -81.015 -15.587  1.00  0.55           O  
ATOM    140  CB  PRO A 106    -126.435 -78.860 -14.191  1.00  0.55           C  
ATOM    141  CG  PRO A 106    -127.434 -79.050 -15.335  1.00  0.55           C  
ATOM    142  CD  PRO A 106    -126.751 -78.401 -16.537  1.00  0.55           C  
ATOM    143  N   PRO A 107    -123.116 -80.414 -15.046  1.00  0.50           N  
ATOM    144  CA  PRO A 107    -122.524 -81.703 -15.415  1.00  0.50           C  
ATOM    145  C   PRO A 107    -123.140 -82.860 -14.657  1.00  0.50           C  
ATOM    146  O   PRO A 107    -123.247 -83.957 -15.200  1.00  0.50           O  
ATOM    147  CB  PRO A 107    -121.021 -81.522 -15.187  1.00  0.50           C  
ATOM    148  CG  PRO A 107    -120.800 -80.016 -15.329  1.00  0.50           C  
ATOM    149  CD  PRO A 107    -122.076 -79.430 -14.727  1.00  0.50           C  
ATOM    150  N   GLY A 108    -123.646 -82.596 -13.440  1.00  0.65           N  
ATOM    151  CA  GLY A 108    -124.596 -83.415 -12.708  1.00  0.65           C  
ATOM    152  C   GLY A 108    -125.689 -84.040 -13.537  1.00  0.65           C  
ATOM    153  O   GLY A 108    -125.906 -85.236 -13.407  1.00  0.65           O  
ATOM    154  N   HIS A 109    -126.389 -83.298 -14.428  1.00  0.57           N  
ATOM    155  CA  HIS A 109    -127.408 -83.880 -15.306  1.00  0.57           C  
ATOM    156  C   HIS A 109    -126.868 -84.955 -16.267  1.00  0.57           C  
ATOM    157  O   HIS A 109    -127.429 -86.054 -16.236  1.00  0.57           O  
ATOM    158  CB  HIS A 109    -128.228 -82.820 -16.107  1.00  0.57           C  
ATOM    159  CG  HIS A 109    -129.347 -82.099 -15.394  1.00  0.57           C  
ATOM    160  ND1 HIS A 109    -129.973 -81.067 -16.066  1.00  0.57           N  
ATOM    161  CD2 HIS A 109    -129.986 -82.326 -14.215  1.00  0.57           C  
ATOM    162  CE1 HIS A 109    -130.963 -80.681 -15.298  1.00  0.57           C  
ATOM    163  NE2 HIS A 109    -131.020 -81.409 -14.160  1.00  0.57           N  
ATOM    164  N   PRO A 110    -125.791 -84.809 -17.060  1.00  0.53           N  
ATOM    165  CA  PRO A 110    -125.256 -85.918 -17.846  1.00  0.53           C  
ATOM    166  C   PRO A 110    -124.785 -87.077 -17.000  1.00  0.53           C  
ATOM    167  O   PRO A 110    -124.921 -88.222 -17.422  1.00  0.53           O  
ATOM    168  CB  PRO A 110    -124.119 -85.296 -18.667  1.00  0.53           C  
ATOM    169  CG  PRO A 110    -124.584 -83.857 -18.883  1.00  0.53           C  
ATOM    170  CD  PRO A 110    -125.331 -83.521 -17.594  1.00  0.53           C  
ATOM    171  N   MET A 111    -124.239 -86.808 -15.802  1.00  0.50           N  
ATOM    172  CA  MET A 111    -123.855 -87.846 -14.868  1.00  0.50           C  
ATOM    173  C   MET A 111    -125.020 -88.680 -14.344  1.00  0.50           C  
ATOM    174  O   MET A 111    -124.925 -89.900 -14.259  1.00  0.50           O  
ATOM    175  CB  MET A 111    -123.127 -87.226 -13.651  1.00  0.50           C  
ATOM    176  CG  MET A 111    -121.770 -86.578 -13.979  1.00  0.50           C  
ATOM    177  SD  MET A 111    -121.149 -85.511 -12.645  1.00  0.50           S  
ATOM    178  CE  MET A 111    -120.739 -86.849 -11.498  1.00  0.50           C  
ATOM    179  N   VAL A 112    -126.143 -88.044 -13.954  1.00  0.56           N  
ATOM    180  CA  VAL A 112    -127.278 -88.752 -13.377  1.00  0.56           C  
ATOM    181  C   VAL A 112    -128.252 -89.347 -14.383  1.00  0.56           C  
ATOM    182  O   VAL A 112    -128.781 -90.431 -14.159  1.00  0.56           O  
ATOM    183  CB  VAL A 112    -128.050 -87.925 -12.347  1.00  0.56           C  
ATOM    184  CG1 VAL A 112    -127.117 -87.526 -11.187  1.00  0.56           C  
ATOM    185  CG2 VAL A 112    -128.726 -86.688 -12.964  1.00  0.56           C  
ATOM    186  N   THR A 113    -128.560 -88.658 -15.503  1.00  0.55           N  
ATOM    187  CA  THR A 113    -129.592 -89.135 -16.432  1.00  0.55           C  
ATOM    188  C   THR A 113    -129.086 -89.380 -17.828  1.00  0.55           C  
ATOM    189  O   THR A 113    -129.822 -89.898 -18.665  1.00  0.55           O  
ATOM    190  CB  THR A 113    -130.761 -88.159 -16.605  1.00  0.55           C  
ATOM    191  OG1 THR A 113    -130.311 -86.834 -16.862  1.00  0.55           O  
ATOM    192  CG2 THR A 113    -131.627 -88.114 -15.340  1.00  0.55           C  
ATOM    193  N   GLY A 114    -127.837 -88.999 -18.155  1.00  0.52           N  
ATOM    194  CA  GLY A 114    -127.333 -89.125 -19.522  1.00  0.52           C  
ATOM    195  C   GLY A 114    -127.899 -88.090 -20.468  1.00  0.52           C  
ATOM    196  O   GLY A 114    -127.746 -88.177 -21.682  1.00  0.52           O  
ATOM    197  N   SER A 115    -128.589 -87.073 -19.923  1.00  0.57           N  
ATOM    198  CA  SER A 115    -129.268 -86.035 -20.683  1.00  0.57           C  
ATOM    199  C   SER A 115    -128.602 -84.714 -20.396  1.00  0.57           C  
ATOM    200  O   SER A 115    -128.204 -84.434 -19.271  1.00  0.57           O  
ATOM    201  CB  SER A 115    -130.774 -85.917 -20.315  1.00  0.57           C  
ATOM    202  OG  SER A 115    -131.455 -84.920 -21.089  1.00  0.57           O  
ATOM    203  N   GLN A 116    -128.453 -83.847 -21.416  1.00  0.53           N  
ATOM    204  CA  GLN A 116    -127.835 -82.544 -21.258  1.00  0.53           C  
ATOM    205  C   GLN A 116    -128.533 -81.648 -20.244  1.00  0.53           C  
ATOM    206  O   GLN A 116    -127.867 -81.031 -19.422  1.00  0.53           O  
ATOM    207  CB  GLN A 116    -127.780 -81.856 -22.646  1.00  0.53           C  
ATOM    208  CG  GLN A 116    -127.465 -80.342 -22.599  1.00  0.53           C  
ATOM    209  CD  GLN A 116    -127.427 -79.656 -23.964  1.00  0.53           C  
ATOM    210  OE1 GLN A 116    -127.658 -78.450 -24.044  1.00  0.53           O  
ATOM    211  NE2 GLN A 116    -127.184 -80.405 -25.061  1.00  0.53           N  
ATOM    212  N   THR A 117    -129.878 -81.637 -20.298  1.00  0.56           N  
ATOM    213  CA  THR A 117    -130.791 -80.843 -19.492  1.00  0.56           C  
ATOM    214  C   THR A 117    -132.143 -81.165 -20.068  1.00  0.56           C  
ATOM    215  O   THR A 117    -132.368 -81.093 -21.266  1.00  0.56           O  
ATOM    216  CB  THR A 117    -130.680 -79.311 -19.531  1.00  0.56           C  
ATOM    217  OG1 THR A 117    -129.537 -78.867 -18.820  1.00  0.56           O  
ATOM    218  CG2 THR A 117    -131.879 -78.655 -18.833  1.00  0.56           C  
ATOM    219  N   VAL A 118    -133.094 -81.566 -19.223  1.00  0.43           N  
ATOM    220  CA  VAL A 118    -134.483 -81.655 -19.618  1.00  0.43           C  
ATOM    221  C   VAL A 118    -135.244 -81.275 -18.374  1.00  0.43           C  
ATOM    222  O   VAL A 118    -134.974 -81.782 -17.285  1.00  0.43           O  
ATOM    223  CB  VAL A 118    -134.864 -83.020 -20.191  1.00  0.43           C  
ATOM    224  CG1 VAL A 118    -134.518 -84.178 -19.236  1.00  0.43           C  
ATOM    225  CG2 VAL A 118    -136.345 -83.060 -20.621  1.00  0.43           C  
ATOM    226  N   ASP A 119    -136.179 -80.323 -18.490  1.00  0.57           N  
ATOM    227  CA  ASP A 119    -136.835 -79.745 -17.343  1.00  0.57           C  
ATOM    228  C   ASP A 119    -138.321 -79.723 -17.599  1.00  0.57           C  
ATOM    229  O   ASP A 119    -138.802 -79.971 -18.701  1.00  0.57           O  
ATOM    230  CB  ASP A 119    -136.228 -78.395 -16.860  1.00  0.57           C  
ATOM    231  CG  ASP A 119    -135.860 -77.415 -17.945  1.00  0.57           C  
ATOM    232  OD1 ASP A 119    -134.700 -77.404 -18.433  1.00  0.57           O  
ATOM    233  OD2 ASP A 119    -136.721 -76.566 -18.265  1.00  0.57           O  
ATOM    234  N   PHE A 120    -139.109 -79.535 -16.535  1.00  0.50           N  
ATOM    235  CA  PHE A 120    -140.543 -79.548 -16.645  1.00  0.50           C  
ATOM    236  C   PHE A 120    -140.973 -78.139 -16.978  1.00  0.50           C  
ATOM    237  O   PHE A 120    -140.371 -77.179 -16.511  1.00  0.50           O  
ATOM    238  CB  PHE A 120    -141.164 -79.958 -15.285  1.00  0.50           C  
ATOM    239  CG  PHE A 120    -141.270 -81.450 -15.095  1.00  0.50           C  
ATOM    240  CD1 PHE A 120    -140.298 -82.365 -15.544  1.00  0.50           C  
ATOM    241  CD2 PHE A 120    -142.403 -81.953 -14.436  1.00  0.50           C  
ATOM    242  CE1 PHE A 120    -140.467 -83.745 -15.366  1.00  0.50           C  
ATOM    243  CE2 PHE A 120    -142.580 -83.328 -14.286  1.00  0.50           C  
ATOM    244  CZ  PHE A 120    -141.619 -84.229 -14.747  1.00  0.50           C  
ATOM    245  N   ASP A 121    -142.034 -77.952 -17.779  1.00  0.57           N  
ATOM    246  CA  ASP A 121    -142.543 -76.617 -18.023  1.00  0.57           C  
ATOM    247  C   ASP A 121    -143.076 -75.932 -16.767  1.00  0.57           C  
ATOM    248  O   ASP A 121    -143.493 -76.553 -15.794  1.00  0.57           O  
ATOM    249  CB  ASP A 121    -143.619 -76.558 -19.128  1.00  0.57           C  
ATOM    250  CG  ASP A 121    -143.061 -77.023 -20.460  1.00  0.57           C  
ATOM    251  OD1 ASP A 121    -141.912 -76.640 -20.789  1.00  0.57           O  
ATOM    252  OD2 ASP A 121    -143.809 -77.736 -21.173  1.00  0.57           O  
ATOM    253  N   LEU A 122    -143.078 -74.591 -16.758  1.00  0.66           N  
ATOM    254  CA  LEU A 122    -143.484 -73.756 -15.638  1.00  0.66           C  
ATOM    255  C   LEU A 122    -144.950 -73.923 -15.261  1.00  0.66           C  
ATOM    256  O   LEU A 122    -145.313 -73.837 -14.093  1.00  0.66           O  
ATOM    257  CB  LEU A 122    -143.143 -72.276 -15.961  1.00  0.66           C  
ATOM    258  CG  LEU A 122    -141.658 -71.833 -15.809  1.00  0.66           C  
ATOM    259  CD1 LEU A 122    -140.684 -72.958 -15.493  1.00  0.66           C  
ATOM    260  CD2 LEU A 122    -141.148 -71.085 -17.039  1.00  0.66           C  
ATOM    261  N   PHE A 123    -145.818 -74.279 -16.228  1.00  0.68           N  
ATOM    262  CA  PHE A 123    -147.179 -74.740 -15.977  1.00  0.68           C  
ATOM    263  C   PHE A 123    -147.218 -75.953 -15.036  1.00  0.68           C  
ATOM    264  O   PHE A 123    -148.090 -76.096 -14.185  1.00  0.68           O  
ATOM    265  CB  PHE A 123    -147.850 -75.062 -17.344  1.00  0.68           C  
ATOM    266  CG  PHE A 123    -149.210 -75.690 -17.188  1.00  0.68           C  
ATOM    267  CD1 PHE A 123    -149.356 -77.079 -17.324  1.00  0.68           C  
ATOM    268  CD2 PHE A 123    -150.320 -74.920 -16.813  1.00  0.68           C  
ATOM    269  CE1 PHE A 123    -150.586 -77.695 -17.065  1.00  0.68           C  
ATOM    270  CE2 PHE A 123    -151.553 -75.529 -16.551  1.00  0.68           C  
ATOM    271  CZ  PHE A 123    -151.684 -76.919 -16.669  1.00  0.68           C  
ATOM    272  N   SER A 124    -146.225 -76.850 -15.125  1.00  0.70           N  
ATOM    273  CA  SER A 124    -146.132 -78.023 -14.276  1.00  0.70           C  
ATOM    274  C   SER A 124    -145.815 -77.702 -12.828  1.00  0.70           C  
ATOM    275  O   SER A 124    -146.051 -78.532 -11.957  1.00  0.70           O  
ATOM    276  CB  SER A 124    -145.087 -79.038 -14.792  1.00  0.70           C  
ATOM    277  OG  SER A 124    -145.420 -79.449 -16.118  1.00  0.70           O  
ATOM    278  N   ALA A 125    -145.349 -76.470 -12.513  1.00  0.74           N  
ATOM    279  CA  ALA A 125    -145.203 -75.988 -11.147  1.00  0.74           C  
ATOM    280  C   ALA A 125    -146.538 -75.849 -10.423  1.00  0.74           C  
ATOM    281  O   ALA A 125    -146.638 -75.994  -9.210  1.00  0.74           O  
ATOM    282  CB  ALA A 125    -144.478 -74.631 -11.137  1.00  0.74           C  
ATOM    283  N   GLU A 126    -147.624 -75.613 -11.177  1.00  0.67           N  
ATOM    284  CA  GLU A 126    -148.970 -75.518 -10.649  1.00  0.67           C  
ATOM    285  C   GLU A 126    -149.541 -76.874 -10.261  1.00  0.67           C  
ATOM    286  O   GLU A 126    -150.501 -77.001  -9.505  1.00  0.67           O  
ATOM    287  CB  GLU A 126    -149.842 -74.862 -11.741  1.00  0.67           C  
ATOM    288  CG  GLU A 126    -151.307 -74.546 -11.375  1.00  0.67           C  
ATOM    289  CD  GLU A 126    -151.429 -73.621 -10.175  1.00  0.67           C  
ATOM    290  OE1 GLU A 126    -152.185 -74.002  -9.246  1.00  0.67           O  
ATOM    291  OE2 GLU A 126    -150.795 -72.542 -10.185  1.00  0.67           O  
ATOM    292  N   HIS A 127    -148.938 -77.976 -10.731  1.00  0.69           N  
ATOM    293  CA  HIS A 127    -149.332 -79.302 -10.292  1.00  0.69           C  
ATOM    294  C   HIS A 127    -148.590 -79.713  -9.027  1.00  0.69           C  
ATOM    295  O   HIS A 127    -148.991 -80.638  -8.333  1.00  0.69           O  
ATOM    296  CB  HIS A 127    -149.111 -80.317 -11.430  1.00  0.69           C  
ATOM    297  CG  HIS A 127    -150.106 -80.138 -12.547  1.00  0.69           C  
ATOM    298  ND1 HIS A 127    -151.421 -80.511 -12.327  1.00  0.69           N  
ATOM    299  CD2 HIS A 127    -149.960 -79.678 -13.819  1.00  0.69           C  
ATOM    300  CE1 HIS A 127    -152.040 -80.288 -13.468  1.00  0.69           C  
ATOM    301  NE2 HIS A 127    -151.205 -79.780 -14.404  1.00  0.69           N  
ATOM    302  N   THR A 128    -147.521 -78.986  -8.662  1.00  0.72           N  
ATOM    303  CA  THR A 128    -146.680 -79.254  -7.499  1.00  0.72           C  
ATOM    304  C   THR A 128    -147.329 -78.843  -6.199  1.00  0.72           C  
ATOM    305  O   THR A 128    -147.833 -77.731  -6.091  1.00  0.72           O  
ATOM    306  CB  THR A 128    -145.381 -78.453  -7.574  1.00  0.72           C  
ATOM    307  OG1 THR A 128    -144.709 -78.643  -8.809  1.00  0.72           O  
ATOM    308  CG2 THR A 128    -144.377 -78.829  -6.488  1.00  0.72           C  
ATOM    309  N   LYS A 129    -147.292 -79.689  -5.143  1.00  0.70           N  
ATOM    310  CA  LYS A 129    -147.869 -79.329  -3.851  1.00  0.70           C  
ATOM    311  C   LYS A 129    -146.836 -78.894  -2.821  1.00  0.70           C  
ATOM    312  O   LYS A 129    -147.174 -78.364  -1.763  1.00  0.70           O  
ATOM    313  CB  LYS A 129    -148.714 -80.484  -3.272  1.00  0.70           C  
ATOM    314  CG  LYS A 129    -149.946 -80.801  -4.133  1.00  0.70           C  
ATOM    315  CD  LYS A 129    -150.816 -81.906  -3.519  1.00  0.70           C  
ATOM    316  CE  LYS A 129    -152.026 -82.241  -4.389  1.00  0.70           C  
ATOM    317  NZ  LYS A 129    -152.780 -83.350  -3.768  1.00  0.70           N  
ATOM    318  N   LEU A 130    -145.535 -79.023  -3.123  1.00  0.74           N  
ATOM    319  CA  LEU A 130    -144.496 -78.439  -2.297  1.00  0.74           C  
ATOM    320  C   LEU A 130    -143.323 -78.014  -3.161  1.00  0.74           C  
ATOM    321  O   LEU A 130    -142.782 -78.809  -3.929  1.00  0.74           O  
ATOM    322  CB  LEU A 130    -144.088 -79.493  -1.251  1.00  0.74           C  
ATOM    323  CG  LEU A 130    -143.100 -79.077  -0.154  1.00  0.74           C  
ATOM    324  CD1 LEU A 130    -143.505 -79.739   1.170  1.00  0.74           C  
ATOM    325  CD2 LEU A 130    -141.679 -79.499  -0.526  1.00  0.74           C  
ATOM    326  N   LEU A 131    -142.898 -76.736  -3.084  1.00  0.78           N  
ATOM    327  CA  LEU A 131    -141.828 -76.235  -3.934  1.00  0.78           C  
ATOM    328  C   LEU A 131    -140.724 -75.584  -3.139  1.00  0.78           C  
ATOM    329  O   LEU A 131    -140.942 -74.732  -2.281  1.00  0.78           O  
ATOM    330  CB  LEU A 131    -142.330 -75.220  -4.992  1.00  0.78           C  
ATOM    331  CG  LEU A 131    -141.249 -74.634  -5.937  1.00  0.78           C  
ATOM    332  CD1 LEU A 131    -140.608 -75.688  -6.841  1.00  0.78           C  
ATOM    333  CD2 LEU A 131    -141.841 -73.536  -6.812  1.00  0.78           C  
ATOM    334  N   LEU A 132    -139.470 -75.950  -3.449  1.00  0.80           N  
ATOM    335  CA  LEU A 132    -138.321 -75.282  -2.887  1.00  0.80           C  
ATOM    336  C   LEU A 132    -137.670 -74.494  -3.993  1.00  0.80           C  
ATOM    337  O   LEU A 132    -137.332 -75.021  -5.050  1.00  0.80           O  
ATOM    338  CB  LEU A 132    -137.265 -76.227  -2.271  1.00  0.80           C  
ATOM    339  CG  LEU A 132    -137.741 -76.957  -1.004  1.00  0.80           C  
ATOM    340  CD1 LEU A 132    -138.677 -78.122  -1.320  1.00  0.80           C  
ATOM    341  CD2 LEU A 132    -136.550 -77.459  -0.177  1.00  0.80           C  
ATOM    342  N   ILE A 133    -137.475 -73.191  -3.776  1.00  0.79           N  
ATOM    343  CA  ILE A 133    -136.774 -72.336  -4.701  1.00  0.79           C  
ATOM    344  C   ILE A 133    -135.372 -72.199  -4.175  1.00  0.79           C  
ATOM    345  O   ILE A 133    -135.117 -71.559  -3.157  1.00  0.79           O  
ATOM    346  CB  ILE A 133    -137.415 -70.971  -4.848  1.00  0.79           C  
ATOM    347  CG1 ILE A 133    -138.854 -71.117  -5.389  1.00  0.79           C  
ATOM    348  CG2 ILE A 133    -136.540 -70.143  -5.790  1.00  0.79           C  
ATOM    349  CD1 ILE A 133    -139.635 -69.802  -5.437  1.00  0.79           C  
ATOM    350  N   ILE A 134    -134.415 -72.836  -4.857  1.00  0.78           N  
ATOM    351  CA  ILE A 134    -133.079 -73.016  -4.341  1.00  0.78           C  
ATOM    352  C   ILE A 134    -132.125 -72.247  -5.223  1.00  0.78           C  
ATOM    353  O   ILE A 134    -131.787 -72.644  -6.338  1.00  0.78           O  
ATOM    354  CB  ILE A 134    -132.736 -74.502  -4.313  1.00  0.78           C  
ATOM    355  CG1 ILE A 134    -133.702 -75.266  -3.369  1.00  0.78           C  
ATOM    356  CG2 ILE A 134    -131.252 -74.701  -3.946  1.00  0.78           C  
ATOM    357  CD1 ILE A 134    -133.474 -76.775  -3.311  1.00  0.78           C  
ATOM    358  N   GLY A 135    -131.657 -71.074  -4.740  1.00  0.75           N  
ATOM    359  CA  GLY A 135    -130.698 -70.234  -5.452  1.00  0.75           C  
ATOM    360  C   GLY A 135    -131.155 -69.774  -6.815  1.00  0.75           C  
ATOM    361  O   GLY A 135    -130.364 -69.513  -7.719  1.00  0.75           O  
ATOM    362  N   MET A 136    -132.481 -69.696  -6.980  1.00  0.76           N  
ATOM    363  CA  MET A 136    -133.147 -69.372  -8.211  1.00  0.76           C  
ATOM    364  C   MET A 136    -134.008 -68.160  -7.929  1.00  0.76           C  
ATOM    365  O   MET A 136    -134.959 -68.188  -7.156  1.00  0.76           O  
ATOM    366  CB  MET A 136    -134.021 -70.561  -8.674  1.00  0.76           C  
ATOM    367  CG  MET A 136    -134.764 -70.397 -10.014  1.00  0.76           C  
ATOM    368  SD  MET A 136    -133.730 -70.631 -11.476  1.00  0.76           S  
ATOM    369  CE  MET A 136    -133.265 -68.910 -11.758  1.00  0.76           C  
ATOM    370  N   ASN A 137    -133.691 -67.010  -8.534  1.00  0.77           N  
ATOM    371  CA  ASN A 137    -134.359 -65.764  -8.210  1.00  0.77           C  
ATOM    372  C   ASN A 137    -135.570 -65.565  -9.107  1.00  0.77           C  
ATOM    373  O   ASN A 137    -135.637 -64.602  -9.864  1.00  0.77           O  
ATOM    374  CB  ASN A 137    -133.374 -64.572  -8.291  1.00  0.77           C  
ATOM    375  CG  ASN A 137    -133.875 -63.373  -7.484  1.00  0.77           C  
ATOM    376  OD1 ASN A 137    -134.851 -63.431  -6.736  1.00  0.77           O  
ATOM    377  ND2 ASN A 137    -133.175 -62.223  -7.617  1.00  0.77           N  
ATOM    378  N   TRP A 138    -136.543 -66.500  -9.044  1.00  0.74           N  
ATOM    379  CA  TRP A 138    -137.684 -66.643  -9.941  1.00  0.74           C  
ATOM    380  C   TRP A 138    -138.356 -65.376 -10.400  1.00  0.74           C  
ATOM    381  O   TRP A 138    -138.569 -65.163 -11.583  1.00  0.74           O  
ATOM    382  CB  TRP A 138    -138.808 -67.481  -9.281  1.00  0.74           C  
ATOM    383  CG  TRP A 138    -138.725 -68.952  -9.587  1.00  0.74           C  
ATOM    384  CD1 TRP A 138    -137.990 -69.891  -8.944  1.00  0.74           C  
ATOM    385  CD2 TRP A 138    -139.444 -69.634 -10.626  1.00  0.74           C  
ATOM    386  NE1 TRP A 138    -138.243 -71.132  -9.462  1.00  0.74           N  
ATOM    387  CE2 TRP A 138    -139.136 -71.009 -10.494  1.00  0.74           C  
ATOM    388  CE3 TRP A 138    -140.317 -69.184 -11.609  1.00  0.74           C  
ATOM    389  CZ2 TRP A 138    -139.702 -71.949 -11.338  1.00  0.74           C  
ATOM    390  CZ3 TRP A 138    -140.907 -70.138 -12.447  1.00  0.74           C  
ATOM    391  CH2 TRP A 138    -140.598 -71.501 -12.316  1.00  0.74           C  
ATOM    392  N   ILE A 139    -138.701 -64.480  -9.477  1.00  0.70           N  
ATOM    393  CA  ILE A 139    -139.389 -63.250  -9.805  1.00  0.70           C  
ATOM    394  C   ILE A 139    -138.579 -62.324 -10.706  1.00  0.70           C  
ATOM    395  O   ILE A 139    -139.126 -61.596 -11.530  1.00  0.70           O  
ATOM    396  CB  ILE A 139    -139.804 -62.619  -8.486  1.00  0.70           C  
ATOM    397  CG1 ILE A 139    -140.856 -63.505  -7.774  1.00  0.70           C  
ATOM    398  CG2 ILE A 139    -140.303 -61.173  -8.663  1.00  0.70           C  
ATOM    399  CD1 ILE A 139    -142.163 -63.716  -8.555  1.00  0.70           C  
ATOM    400  N   CYS A 140    -137.242 -62.371 -10.599  1.00  0.69           N  
ATOM    401  CA  CYS A 140    -136.362 -61.531 -11.387  1.00  0.69           C  
ATOM    402  C   CYS A 140    -135.719 -62.237 -12.571  1.00  0.69           C  
ATOM    403  O   CYS A 140    -135.447 -61.610 -13.589  1.00  0.69           O  
ATOM    404  CB  CYS A 140    -135.232 -61.017 -10.468  1.00  0.69           C  
ATOM    405  SG  CYS A 140    -135.843 -59.693  -9.378  1.00  0.69           S  
ATOM    406  N   THR A 141    -135.457 -63.557 -12.500  1.00  0.70           N  
ATOM    407  CA  THR A 141    -134.772 -64.277 -13.583  1.00  0.70           C  
ATOM    408  C   THR A 141    -135.697 -65.197 -14.353  1.00  0.70           C  
ATOM    409  O   THR A 141    -135.318 -65.765 -15.374  1.00  0.70           O  
ATOM    410  CB  THR A 141    -133.583 -65.103 -13.101  1.00  0.70           C  
ATOM    411  OG1 THR A 141    -133.931 -65.915 -11.990  1.00  0.70           O  
ATOM    412  CG2 THR A 141    -132.466 -64.167 -12.621  1.00  0.70           C  
ATOM    413  N   LYS A 142    -136.960 -65.327 -13.916  1.00  0.61           N  
ATOM    414  CA  LYS A 142    -137.989 -66.125 -14.561  1.00  0.61           C  
ATOM    415  C   LYS A 142    -139.294 -65.337 -14.507  1.00  0.61           C  
ATOM    416  O   LYS A 142    -140.389 -65.881 -14.391  1.00  0.61           O  
ATOM    417  CB  LYS A 142    -138.176 -67.508 -13.879  1.00  0.61           C  
ATOM    418  CG  LYS A 142    -136.929 -68.415 -13.870  1.00  0.61           C  
ATOM    419  CD  LYS A 142    -136.478 -68.888 -15.265  1.00  0.61           C  
ATOM    420  CE  LYS A 142    -137.479 -69.834 -15.933  1.00  0.61           C  
ATOM    421  NZ  LYS A 142    -136.975 -70.252 -17.257  1.00  0.61           N  
ATOM    422  N   MET A 143    -139.179 -63.995 -14.604  1.00  0.63           N  
ATOM    423  CA  MET A 143    -140.263 -63.022 -14.546  1.00  0.63           C  
ATOM    424  C   MET A 143    -141.546 -63.324 -15.320  1.00  0.63           C  
ATOM    425  O   MET A 143    -142.599 -63.245 -14.682  1.00  0.63           O  
ATOM    426  CB  MET A 143    -139.724 -61.627 -14.966  1.00  0.63           C  
ATOM    427  CG  MET A 143    -140.772 -60.490 -15.024  1.00  0.63           C  
ATOM    428  SD  MET A 143    -140.146 -58.941 -15.739  1.00  0.63           S  
ATOM    429  CE  MET A 143    -140.127 -59.517 -17.464  1.00  0.63           C  
ATOM    430  N   PRO A 144    -141.605 -63.688 -16.608  1.00  0.67           N  
ATOM    431  CA  PRO A 144    -142.874 -63.915 -17.310  1.00  0.67           C  
ATOM    432  C   PRO A 144    -143.683 -65.064 -16.719  1.00  0.67           C  
ATOM    433  O   PRO A 144    -144.881 -65.160 -16.975  1.00  0.67           O  
ATOM    434  CB  PRO A 144    -142.452 -64.195 -18.767  1.00  0.67           C  
ATOM    435  CG  PRO A 144    -140.975 -64.590 -18.690  1.00  0.67           C  
ATOM    436  CD  PRO A 144    -140.459 -63.768 -17.521  1.00  0.67           C  
ATOM    437  N   ASP A 145    -143.021 -65.931 -15.936  1.00  0.65           N  
ATOM    438  CA  ASP A 145    -143.499 -67.214 -15.492  1.00  0.65           C  
ATOM    439  C   ASP A 145    -143.677 -67.257 -13.978  1.00  0.65           C  
ATOM    440  O   ASP A 145    -144.131 -68.249 -13.406  1.00  0.65           O  
ATOM    441  CB  ASP A 145    -142.432 -68.257 -15.864  1.00  0.65           C  
ATOM    442  CG  ASP A 145    -142.110 -68.225 -17.350  1.00  0.65           C  
ATOM    443  OD1 ASP A 145    -143.047 -68.445 -18.156  1.00  0.65           O  
ATOM    444  OD2 ASP A 145    -140.893 -68.124 -17.673  1.00  0.65           O  
ATOM    445  N   GLY A 146    -143.362 -66.145 -13.273  1.00  0.70           N  
ATOM    446  CA  GLY A 146    -143.373 -66.084 -11.811  1.00  0.70           C  
ATOM    447  C   GLY A 146    -144.751 -66.090 -11.216  1.00  0.70           C  
ATOM    448  O   GLY A 146    -144.925 -66.332 -10.024  1.00  0.70           O  
ATOM    449  N   HIS A 147    -145.780 -65.871 -12.052  1.00  0.65           N  
ATOM    450  CA  HIS A 147    -147.171 -66.024 -11.666  1.00  0.65           C  
ATOM    451  C   HIS A 147    -147.534 -67.446 -11.280  1.00  0.65           C  
ATOM    452  O   HIS A 147    -148.148 -67.649 -10.247  1.00  0.65           O  
ATOM    453  CB  HIS A 147    -148.147 -65.477 -12.729  1.00  0.65           C  
ATOM    454  CG  HIS A 147    -148.236 -66.286 -13.989  1.00  0.65           C  
ATOM    455  ND1 HIS A 147    -149.185 -67.278 -14.059  1.00  0.65           N  
ATOM    456  CD2 HIS A 147    -147.499 -66.268 -15.128  1.00  0.65           C  
ATOM    457  CE1 HIS A 147    -149.021 -67.848 -15.225  1.00  0.65           C  
ATOM    458  NE2 HIS A 147    -148.008 -67.277 -15.919  1.00  0.65           N  
ATOM    459  N   TRP A 148    -147.062 -68.479 -12.018  1.00  0.68           N  
ATOM    460  CA  TRP A 148    -147.330 -69.879 -11.703  1.00  0.68           C  
ATOM    461  C   TRP A 148    -146.857 -70.272 -10.304  1.00  0.68           C  
ATOM    462  O   TRP A 148    -147.478 -71.041  -9.581  1.00  0.68           O  
ATOM    463  CB  TRP A 148    -146.655 -70.830 -12.736  1.00  0.68           C  
ATOM    464  CG  TRP A 148    -147.176 -70.747 -14.163  1.00  0.68           C  
ATOM    465  CD1 TRP A 148    -146.503 -70.431 -15.314  1.00  0.68           C  
ATOM    466  CD2 TRP A 148    -148.526 -71.055 -14.557  1.00  0.68           C  
ATOM    467  NE1 TRP A 148    -147.346 -70.523 -16.406  1.00  0.68           N  
ATOM    468  CE2 TRP A 148    -148.596 -70.889 -15.957  1.00  0.68           C  
ATOM    469  CE3 TRP A 148    -149.643 -71.443 -13.820  1.00  0.68           C  
ATOM    470  CZ2 TRP A 148    -149.792 -71.081 -16.639  1.00  0.68           C  
ATOM    471  CZ3 TRP A 148    -150.855 -71.610 -14.506  1.00  0.68           C  
ATOM    472  CH2 TRP A 148    -150.934 -71.420 -15.893  1.00  0.68           C  
ATOM    473  N   ILE A 149    -145.719 -69.711  -9.872  1.00  0.69           N  
ATOM    474  CA  ILE A 149    -145.206 -69.828  -8.517  1.00  0.69           C  
ATOM    475  C   ILE A 149    -146.042 -69.081  -7.484  1.00  0.69           C  
ATOM    476  O   ILE A 149    -146.282 -69.552  -6.371  1.00  0.69           O  
ATOM    477  CB  ILE A 149    -143.770 -69.327  -8.490  1.00  0.69           C  
ATOM    478  CG1 ILE A 149    -142.926 -70.019  -9.587  1.00  0.69           C  
ATOM    479  CG2 ILE A 149    -143.144 -69.525  -7.095  1.00  0.69           C  
ATOM    480  CD1 ILE A 149    -142.958 -71.549  -9.544  1.00  0.69           C  
ATOM    481  N   GLY A 150    -146.515 -67.870  -7.835  1.00  0.71           N  
ATOM    482  CA  GLY A 150    -147.327 -67.035  -6.963  1.00  0.71           C  
ATOM    483  C   GLY A 150    -148.706 -67.581  -6.735  1.00  0.71           C  
ATOM    484  O   GLY A 150    -149.187 -67.595  -5.600  1.00  0.71           O  
ATOM    485  N   ASP A 151    -149.336 -68.043  -7.819  1.00  0.66           N  
ATOM    486  CA  ASP A 151    -150.680 -68.563  -7.893  1.00  0.66           C  
ATOM    487  C   ASP A 151    -150.832 -69.962  -7.306  1.00  0.66           C  
ATOM    488  O   ASP A 151    -151.768 -70.198  -6.543  1.00  0.66           O  
ATOM    489  CB  ASP A 151    -151.176 -68.448  -9.354  1.00  0.66           C  
ATOM    490  CG  ASP A 151    -151.354 -66.984  -9.757  1.00  0.66           C  
ATOM    491  OD1 ASP A 151    -151.265 -66.087  -8.875  1.00  0.66           O  
ATOM    492  OD2 ASP A 151    -151.601 -66.743 -10.964  1.00  0.66           O  
ATOM    493  N   ALA A 152    -149.879 -70.901  -7.534  1.00  0.66           N  
ATOM    494  CA  ALA A 152    -149.900 -72.250  -6.972  1.00  0.66           C  
ATOM    495  C   ALA A 152    -150.011 -72.280  -5.445  1.00  0.66           C  
ATOM    496  O   ALA A 152    -150.617 -73.158  -4.838  1.00  0.66           O  
ATOM    497  CB  ALA A 152    -148.655 -73.037  -7.425  1.00  0.66           C  
ATOM    498  N   ARG A 153    -149.486 -71.249  -4.762  1.00  0.59           N  
ATOM    499  CA  ARG A 153    -149.680 -71.027  -3.338  1.00  0.59           C  
ATOM    500  C   ARG A 153    -151.144 -70.928  -2.901  1.00  0.59           C  
ATOM    501  O   ARG A 153    -151.528 -71.382  -1.826  1.00  0.59           O  
ATOM    502  CB  ARG A 153    -148.975 -69.718  -2.953  1.00  0.59           C  
ATOM    503  CG  ARG A 153    -147.442 -69.808  -3.048  1.00  0.59           C  
ATOM    504  CD  ARG A 153    -146.731 -68.466  -3.213  1.00  0.59           C  
ATOM    505  NE  ARG A 153    -147.096 -67.609  -2.046  1.00  0.59           N  
ATOM    506  CZ  ARG A 153    -147.924 -66.559  -2.086  1.00  0.59           C  
ATOM    507  NH1 ARG A 153    -148.632 -66.241  -3.169  1.00  0.59           N  
ATOM    508  NH2 ARG A 153    -148.038 -65.807  -0.993  1.00  0.59           N  
ATOM    509  N   LEU A 154    -152.031 -70.371  -3.750  1.00  0.73           N  
ATOM    510  CA  LEU A 154    -153.458 -70.285  -3.479  1.00  0.73           C  
ATOM    511  C   LEU A 154    -154.162 -71.633  -3.615  1.00  0.73           C  
ATOM    512  O   LEU A 154    -155.296 -71.808  -3.178  1.00  0.73           O  
ATOM    513  CB  LEU A 154    -154.154 -69.268  -4.419  1.00  0.73           C  
ATOM    514  CG  LEU A 154    -153.725 -67.798  -4.233  1.00  0.73           C  
ATOM    515  CD1 LEU A 154    -154.374 -66.922  -5.313  1.00  0.73           C  
ATOM    516  CD2 LEU A 154    -154.086 -67.258  -2.842  1.00  0.73           C  
ATOM    517  N   LYS A 155    -153.476 -72.640  -4.188  1.00  0.71           N  
ATOM    518  CA  LYS A 155    -153.969 -73.998  -4.318  1.00  0.71           C  
ATOM    519  C   LYS A 155    -153.557 -74.849  -3.114  1.00  0.71           C  
ATOM    520  O   LYS A 155    -153.922 -76.017  -2.987  1.00  0.71           O  
ATOM    521  CB  LYS A 155    -153.364 -74.588  -5.611  1.00  0.71           C  
ATOM    522  CG  LYS A 155    -153.924 -75.933  -6.094  1.00  0.71           C  
ATOM    523  CD  LYS A 155    -153.248 -76.286  -7.422  1.00  0.71           C  
ATOM    524  CE  LYS A 155    -153.701 -77.581  -8.074  1.00  0.71           C  
ATOM    525  NZ  LYS A 155    -153.031 -77.693  -9.379  1.00  0.71           N  
ATOM    526  N   GLY A 156    -152.815 -74.250  -2.156  1.00  0.71           N  
ATOM    527  CA  GLY A 156    -152.385 -74.908  -0.924  1.00  0.71           C  
ATOM    528  C   GLY A 156    -150.951 -75.359  -0.930  1.00  0.71           C  
ATOM    529  O   GLY A 156    -150.465 -75.931   0.044  1.00  0.71           O  
ATOM    530  N   THR A 157    -150.229 -75.104  -2.032  1.00  0.70           N  
ATOM    531  CA  THR A 157    -148.805 -75.382  -2.175  1.00  0.70           C  
ATOM    532  C   THR A 157    -147.924 -74.542  -1.280  1.00  0.70           C  
ATOM    533  O   THR A 157    -147.982 -73.317  -1.295  1.00  0.70           O  
ATOM    534  CB  THR A 157    -148.341 -75.182  -3.610  1.00  0.70           C  
ATOM    535  OG1 THR A 157    -149.066 -76.076  -4.434  1.00  0.70           O  
ATOM    536  CG2 THR A 157    -146.841 -75.447  -3.817  1.00  0.70           C  
ATOM    537  N   ARG A 158    -147.037 -75.187  -0.496  1.00  0.67           N  
ATOM    538  CA  ARG A 158    -146.079 -74.477   0.334  1.00  0.67           C  
ATOM    539  C   ARG A 158    -144.806 -74.157  -0.438  1.00  0.67           C  
ATOM    540  O   ARG A 158    -144.289 -74.983  -1.196  1.00  0.67           O  
ATOM    541  CB  ARG A 158    -145.705 -75.302   1.589  1.00  0.67           C  
ATOM    542  CG  ARG A 158    -146.905 -75.570   2.519  1.00  0.67           C  
ATOM    543  CD  ARG A 158    -146.516 -76.336   3.785  1.00  0.67           C  
ATOM    544  NE  ARG A 158    -147.768 -76.514   4.586  1.00  0.67           N  
ATOM    545  CZ  ARG A 158    -147.816 -77.166   5.754  1.00  0.67           C  
ATOM    546  NH1 ARG A 158    -148.983 -77.285   6.382  1.00  0.67           N  
ATOM    547  NH2 ARG A 158    -146.724 -77.698   6.295  1.00  0.67           N  
ATOM    548  N   VAL A 159    -144.266 -72.939  -0.263  1.00  0.78           N  
ATOM    549  CA  VAL A 159    -143.094 -72.472  -0.974  1.00  0.78           C  
ATOM    550  C   VAL A 159    -141.998 -72.087  -0.011  1.00  0.78           C  
ATOM    551  O   VAL A 159    -142.171 -71.308   0.924  1.00  0.78           O  
ATOM    552  CB  VAL A 159    -143.383 -71.288  -1.890  1.00  0.78           C  
ATOM    553  CG1 VAL A 159    -142.114 -70.837  -2.645  1.00  0.78           C  
ATOM    554  CG2 VAL A 159    -144.457 -71.703  -2.910  1.00  0.78           C  
ATOM    555  N   ILE A 160    -140.795 -72.625  -0.245  1.00  0.78           N  
ATOM    556  CA  ILE A 160    -139.619 -72.353   0.557  1.00  0.78           C  
ATOM    557  C   ILE A 160    -138.585 -71.716  -0.332  1.00  0.78           C  
ATOM    558  O   ILE A 160    -138.398 -72.117  -1.476  1.00  0.78           O  
ATOM    559  CB  ILE A 160    -139.068 -73.639   1.159  1.00  0.78           C  
ATOM    560  CG1 ILE A 160    -140.155 -74.277   2.052  1.00  0.78           C  
ATOM    561  CG2 ILE A 160    -137.752 -73.403   1.939  1.00  0.78           C  
ATOM    562  CD1 ILE A 160    -139.818 -75.680   2.531  1.00  0.78           C  
ATOM    563  N   VAL A 161    -137.879 -70.692   0.166  1.00  0.82           N  
ATOM    564  CA  VAL A 161    -136.790 -70.045  -0.537  1.00  0.82           C  
ATOM    565  C   VAL A 161    -135.505 -70.367   0.196  1.00  0.82           C  
ATOM    566  O   VAL A 161    -135.407 -70.290   1.422  1.00  0.82           O  
ATOM    567  CB  VAL A 161    -136.998 -68.537  -0.653  1.00  0.82           C  
ATOM    568  CG1 VAL A 161    -137.416 -67.980   0.700  1.00  0.82           C  
ATOM    569  CG2 VAL A 161    -135.738 -67.787  -1.126  1.00  0.82           C  
ATOM    570  N   ILE A 162    -134.472 -70.773  -0.555  1.00  0.78           N  
ATOM    571  CA  ILE A 162    -133.153 -70.993  -0.013  1.00  0.78           C  
ATOM    572  C   ILE A 162    -132.215 -70.034  -0.725  1.00  0.78           C  
ATOM    573  O   ILE A 162    -131.951 -70.155  -1.925  1.00  0.78           O  
ATOM    574  CB  ILE A 162    -132.726 -72.445  -0.160  1.00  0.78           C  
ATOM    575  CG1 ILE A 162    -133.752 -73.365   0.552  1.00  0.78           C  
ATOM    576  CG2 ILE A 162    -131.308 -72.613   0.409  1.00  0.78           C  
ATOM    577  CD1 ILE A 162    -133.373 -74.846   0.577  1.00  0.78           C  
ATOM    578  N   SER A 163    -131.739 -69.008   0.007  1.00  0.77           N  
ATOM    579  CA  SER A 163    -130.905 -67.940  -0.533  1.00  0.77           C  
ATOM    580  C   SER A 163    -130.078 -67.329   0.565  1.00  0.77           C  
ATOM    581  O   SER A 163    -130.595 -67.082   1.637  1.00  0.77           O  
ATOM    582  CB  SER A 163    -131.685 -66.784  -1.210  1.00  0.77           C  
ATOM    583  OG  SER A 163    -132.669 -66.161  -0.326  1.00  0.77           O  
ATOM    584  N   ALA A 164    -128.784 -67.023   0.350  1.00  0.73           N  
ATOM    585  CA  ALA A 164    -127.951 -66.376   1.357  1.00  0.73           C  
ATOM    586  C   ALA A 164    -128.401 -64.972   1.743  1.00  0.73           C  
ATOM    587  O   ALA A 164    -128.348 -64.562   2.903  1.00  0.73           O  
ATOM    588  CB  ALA A 164    -126.496 -66.337   0.857  1.00  0.73           C  
ATOM    589  N   ASP A 165    -128.857 -64.206   0.749  1.00  0.72           N  
ATOM    590  CA  ASP A 165    -129.389 -62.883   0.889  1.00  0.72           C  
ATOM    591  C   ASP A 165    -130.914 -62.883   0.981  1.00  0.72           C  
ATOM    592  O   ASP A 165    -131.595 -63.865   0.678  1.00  0.72           O  
ATOM    593  CB  ASP A 165    -128.895 -62.040  -0.310  1.00  0.72           C  
ATOM    594  CG  ASP A 165    -129.435 -62.574  -1.633  1.00  0.72           C  
ATOM    595  OD1 ASP A 165    -130.081 -61.771  -2.347  1.00  0.72           O  
ATOM    596  OD2 ASP A 165    -129.236 -63.786  -1.924  1.00  0.72           O  
ATOM    597  N   TYR A 166    -131.515 -61.752   1.402  1.00  0.74           N  
ATOM    598  CA  TYR A 166    -132.953 -61.552   1.297  1.00  0.74           C  
ATOM    599  C   TYR A 166    -133.360 -61.187  -0.139  1.00  0.74           C  
ATOM    600  O   TYR A 166    -133.700 -60.047  -0.456  1.00  0.74           O  
ATOM    601  CB  TYR A 166    -133.477 -60.522   2.342  1.00  0.74           C  
ATOM    602  CG  TYR A 166    -134.975 -60.660   2.524  1.00  0.74           C  
ATOM    603  CD1 TYR A 166    -135.863 -59.850   1.797  1.00  0.74           C  
ATOM    604  CD2 TYR A 166    -135.505 -61.635   3.389  1.00  0.74           C  
ATOM    605  CE1 TYR A 166    -137.249 -60.027   1.907  1.00  0.74           C  
ATOM    606  CE2 TYR A 166    -136.894 -61.808   3.508  1.00  0.74           C  
ATOM    607  CZ  TYR A 166    -137.765 -61.005   2.761  1.00  0.74           C  
ATOM    608  OH  TYR A 166    -139.161 -61.169   2.857  1.00  0.74           O  
ATOM    609  N   MET A 167    -133.305 -62.172  -1.054  1.00  0.73           N  
ATOM    610  CA  MET A 167    -133.584 -61.982  -2.464  1.00  0.73           C  
ATOM    611  C   MET A 167    -135.074 -61.815  -2.817  1.00  0.73           C  
ATOM    612  O   MET A 167    -135.944 -62.205  -2.035  1.00  0.73           O  
ATOM    613  CB  MET A 167    -132.935 -63.114  -3.311  1.00  0.73           C  
ATOM    614  CG  MET A 167    -133.599 -64.497  -3.198  1.00  0.73           C  
ATOM    615  SD  MET A 167    -133.216 -65.693  -4.531  1.00  0.73           S  
ATOM    616  CE  MET A 167    -131.401 -65.713  -4.571  1.00  0.73           C  
ATOM    617  N   PRO A 168    -135.443 -61.270  -3.992  1.00  0.75           N  
ATOM    618  CA  PRO A 168    -136.830 -61.063  -4.418  1.00  0.75           C  
ATOM    619  C   PRO A 168    -137.729 -62.285  -4.395  1.00  0.75           C  
ATOM    620  O   PRO A 168    -138.944 -62.138  -4.237  1.00  0.75           O  
ATOM    621  CB  PRO A 168    -136.699 -60.526  -5.847  1.00  0.75           C  
ATOM    622  CG  PRO A 168    -135.374 -59.760  -5.852  1.00  0.75           C  
ATOM    623  CD  PRO A 168    -134.530 -60.438  -4.773  1.00  0.75           C  
ATOM    624  N   THR A 169    -137.162 -63.495  -4.558  1.00  0.75           N  
ATOM    625  CA  THR A 169    -137.839 -64.772  -4.340  1.00  0.75           C  
ATOM    626  C   THR A 169    -138.384 -64.895  -2.925  1.00  0.75           C  
ATOM    627  O   THR A 169    -139.500 -65.370  -2.723  1.00  0.75           O  
ATOM    628  CB  THR A 169    -136.904 -65.953  -4.598  1.00  0.75           C  
ATOM    629  OG1 THR A 169    -136.686 -66.132  -5.983  1.00  0.75           O  
ATOM    630  CG2 THR A 169    -137.443 -67.298  -4.132  1.00  0.75           C  
ATOM    631  N   ALA A 170    -137.635 -64.437  -1.895  1.00  0.82           N  
ATOM    632  CA  ALA A 170    -137.981 -64.583  -0.491  1.00  0.82           C  
ATOM    633  C   ALA A 170    -139.271 -63.910  -0.094  1.00  0.82           C  
ATOM    634  O   ALA A 170    -140.035 -64.391   0.736  1.00  0.82           O  
ATOM    635  CB  ALA A 170    -136.823 -64.112   0.414  1.00  0.82           C  
ATOM    636  N   ASN A 171    -139.569 -62.807  -0.780  1.00  0.70           N  
ATOM    637  CA  ASN A 171    -140.797 -62.063  -0.677  1.00  0.70           C  
ATOM    638  C   ASN A 171    -142.053 -62.849  -1.090  1.00  0.70           C  
ATOM    639  O   ASN A 171    -143.168 -62.446  -0.775  1.00  0.70           O  
ATOM    640  CB  ASN A 171    -140.583 -60.824  -1.583  1.00  0.70           C  
ATOM    641  CG  ASN A 171    -141.726 -59.821  -1.553  1.00  0.70           C  
ATOM    642  OD1 ASN A 171    -142.364 -59.601  -2.590  1.00  0.70           O  
ATOM    643  ND2 ASN A 171    -141.964 -59.213  -0.372  1.00  0.70           N  
ATOM    644  N   LYS A 172    -141.917 -63.972  -1.825  1.00  0.66           N  
ATOM    645  CA  LYS A 172    -143.061 -64.725  -2.312  1.00  0.66           C  
ATOM    646  C   LYS A 172    -143.245 -66.065  -1.627  1.00  0.66           C  
ATOM    647  O   LYS A 172    -144.145 -66.823  -1.984  1.00  0.66           O  
ATOM    648  CB  LYS A 172    -142.899 -65.016  -3.823  1.00  0.66           C  
ATOM    649  CG  LYS A 172    -142.646 -63.779  -4.696  1.00  0.66           C  
ATOM    650  CD  LYS A 172    -143.748 -62.711  -4.625  1.00  0.66           C  
ATOM    651  CE  LYS A 172    -143.519 -61.509  -5.548  1.00  0.66           C  
ATOM    652  NZ  LYS A 172    -142.360 -60.715  -5.087  1.00  0.66           N  
ATOM    653  N   ALA A 173    -142.405 -66.394  -0.637  1.00  0.78           N  
ATOM    654  CA  ALA A 173    -142.381 -67.707  -0.033  1.00  0.78           C  
ATOM    655  C   ALA A 173    -142.833 -67.699   1.414  1.00  0.78           C  
ATOM    656  O   ALA A 173    -142.876 -66.668   2.082  1.00  0.78           O  
ATOM    657  CB  ALA A 173    -140.957 -68.274  -0.122  1.00  0.78           C  
ATOM    658  N   ASP A 174    -143.197 -68.884   1.929  1.00  0.76           N  
ATOM    659  CA  ASP A 174    -143.705 -69.050   3.271  1.00  0.76           C  
ATOM    660  C   ASP A 174    -142.579 -69.171   4.302  1.00  0.76           C  
ATOM    661  O   ASP A 174    -142.748 -68.862   5.480  1.00  0.76           O  
ATOM    662  CB  ASP A 174    -144.588 -70.320   3.306  1.00  0.76           C  
ATOM    663  CG  ASP A 174    -145.597 -70.289   2.170  1.00  0.76           C  
ATOM    664  OD1 ASP A 174    -146.437 -69.358   2.114  1.00  0.76           O  
ATOM    665  OD2 ASP A 174    -145.509 -71.202   1.310  1.00  0.76           O  
ATOM    666  N   GLU A 175    -141.374 -69.590   3.861  1.00  0.73           N  
ATOM    667  CA  GLU A 175    -140.227 -69.769   4.739  1.00  0.73           C  
ATOM    668  C   GLU A 175    -138.940 -69.363   4.058  1.00  0.73           C  
ATOM    669  O   GLU A 175    -138.721 -69.672   2.886  1.00  0.73           O  
ATOM    670  CB  GLU A 175    -140.068 -71.238   5.205  1.00  0.73           C  
ATOM    671  CG  GLU A 175    -138.883 -71.456   6.186  1.00  0.73           C  
ATOM    672  CD  GLU A 175    -138.800 -72.857   6.782  1.00  0.73           C  
ATOM    673  OE1 GLU A 175    -137.745 -73.508   6.567  1.00  0.73           O  
ATOM    674  OE2 GLU A 175    -139.757 -73.262   7.488  1.00  0.73           O  
ATOM    675  N   VAL A 176    -138.045 -68.655   4.791  1.00  0.76           N  
ATOM    676  CA  VAL A 176    -136.783 -68.178   4.251  1.00  0.76           C  
ATOM    677  C   VAL A 176    -135.583 -68.784   4.949  1.00  0.76           C  
ATOM    678  O   VAL A 176    -135.309 -68.511   6.116  1.00  0.76           O  
ATOM    679  CB  VAL A 176    -136.659 -66.652   4.245  1.00  0.76           C  
ATOM    680  CG1 VAL A 176    -135.469 -66.208   3.367  1.00  0.76           C  
ATOM    681  CG2 VAL A 176    -137.962 -66.010   3.724  1.00  0.76           C  
ATOM    682  N   ILE A 177    -134.807 -69.615   4.221  1.00  0.75           N  
ATOM    683  CA  ILE A 177    -133.616 -70.262   4.750  1.00  0.75           C  
ATOM    684  C   ILE A 177    -132.383 -69.593   4.180  1.00  0.75           C  
ATOM    685  O   ILE A 177    -132.188 -69.526   2.967  1.00  0.75           O  
ATOM    686  CB  ILE A 177    -133.562 -71.750   4.401  1.00  0.75           C  
ATOM    687  CG1 ILE A 177    -134.718 -72.517   5.081  1.00  0.75           C  
ATOM    688  CG2 ILE A 177    -132.204 -72.373   4.791  1.00  0.75           C  
ATOM    689  CD1 ILE A 177    -134.834 -73.986   4.650  1.00  0.75           C  
ATOM    690  N   ILE A 178    -131.495 -69.091   5.062  1.00  0.69           N  
ATOM    691  CA  ILE A 178    -130.299 -68.377   4.648  1.00  0.69           C  
ATOM    692  C   ILE A 178    -129.018 -69.192   4.870  1.00  0.69           C  
ATOM    693  O   ILE A 178    -128.270 -69.012   5.833  1.00  0.69           O  
ATOM    694  CB  ILE A 178    -130.254 -66.935   5.174  1.00  0.69           C  
ATOM    695  CG1 ILE A 178    -130.244 -66.791   6.715  1.00  0.69           C  
ATOM    696  CG2 ILE A 178    -131.465 -66.163   4.593  1.00  0.69           C  
ATOM    697  CD1 ILE A 178    -129.870 -65.374   7.178  1.00  0.69           C  
ATOM    698  N   LEU A 179    -128.725 -70.162   3.969  1.00  0.69           N  
ATOM    699  CA  LEU A 179    -127.454 -70.879   3.931  1.00  0.69           C  
ATOM    700  C   LEU A 179    -126.288 -69.943   3.619  1.00  0.69           C  
ATOM    701  O   LEU A 179    -126.424 -68.982   2.864  1.00  0.69           O  
ATOM    702  CB  LEU A 179    -127.484 -72.056   2.909  1.00  0.69           C  
ATOM    703  CG  LEU A 179    -128.612 -73.084   3.136  1.00  0.69           C  
ATOM    704  CD1 LEU A 179    -128.752 -74.031   1.958  1.00  0.69           C  
ATOM    705  CD2 LEU A 179    -128.371 -73.928   4.365  1.00  0.69           C  
ATOM    706  N   ARG A 180    -125.092 -70.174   4.206  1.00  0.63           N  
ATOM    707  CA  ARG A 180    -123.878 -69.475   3.795  1.00  0.63           C  
ATOM    708  C   ARG A 180    -123.556 -69.749   2.321  1.00  0.63           C  
ATOM    709  O   ARG A 180    -123.684 -70.896   1.904  1.00  0.63           O  
ATOM    710  CB  ARG A 180    -122.679 -69.889   4.695  1.00  0.63           C  
ATOM    711  CG  ARG A 180    -121.359 -69.121   4.446  1.00  0.63           C  
ATOM    712  CD  ARG A 180    -120.198 -69.559   5.350  1.00  0.63           C  
ATOM    713  NE  ARG A 180    -119.021 -68.696   4.993  1.00  0.63           N  
ATOM    714  CZ  ARG A 180    -117.827 -68.757   5.599  1.00  0.63           C  
ATOM    715  NH1 ARG A 180    -116.854 -67.937   5.204  1.00  0.63           N  
ATOM    716  NH2 ARG A 180    -117.582 -69.612   6.586  1.00  0.63           N  
ATOM    717  N   PRO A 181    -123.184 -68.801   1.465  1.00  0.71           N  
ATOM    718  CA  PRO A 181    -123.096 -69.068   0.037  1.00  0.71           C  
ATOM    719  C   PRO A 181    -122.042 -70.111  -0.301  1.00  0.71           C  
ATOM    720  O   PRO A 181    -120.906 -69.997   0.161  1.00  0.71           O  
ATOM    721  CB  PRO A 181    -122.840 -67.690  -0.597  1.00  0.71           C  
ATOM    722  CG  PRO A 181    -122.328 -66.798   0.536  1.00  0.71           C  
ATOM    723  CD  PRO A 181    -122.997 -67.386   1.773  1.00  0.71           C  
ATOM    724  N   GLY A 182    -122.409 -71.141  -1.092  1.00  0.79           N  
ATOM    725  CA  GLY A 182    -121.493 -72.199  -1.500  1.00  0.79           C  
ATOM    726  C   GLY A 182    -121.439 -73.356  -0.552  1.00  0.79           C  
ATOM    727  O   GLY A 182    -120.637 -74.273  -0.724  1.00  0.79           O  
ATOM    728  N   THR A 183    -122.300 -73.366   0.479  1.00  0.74           N  
ATOM    729  CA  THR A 183    -122.374 -74.469   1.432  1.00  0.74           C  
ATOM    730  C   THR A 183    -123.576 -75.347   1.207  1.00  0.74           C  
ATOM    731  O   THR A 183    -123.724 -76.371   1.872  1.00  0.74           O  
ATOM    732  CB  THR A 183    -122.387 -74.049   2.897  1.00  0.74           C  
ATOM    733  OG1 THR A 183    -123.558 -73.333   3.262  1.00  0.74           O  
ATOM    734  CG2 THR A 183    -121.173 -73.157   3.180  1.00  0.74           C  
ATOM    735  N   ASP A 184    -124.433 -75.018   0.221  1.00  0.74           N  
ATOM    736  CA  ASP A 184    -125.729 -75.617  -0.030  1.00  0.74           C  
ATOM    737  C   ASP A 184    -125.775 -77.147  -0.037  1.00  0.74           C  
ATOM    738  O   ASP A 184    -126.695 -77.761   0.502  1.00  0.74           O  
ATOM    739  CB  ASP A 184    -126.311 -75.035  -1.343  1.00  0.74           C  
ATOM    740  CG  ASP A 184    -126.396 -73.517  -1.281  1.00  0.74           C  
ATOM    741  OD1 ASP A 184    -127.538 -72.992  -1.272  1.00  0.74           O  
ATOM    742  OD2 ASP A 184    -125.318 -72.862  -1.260  1.00  0.74           O  
ATOM    743  N   ALA A 185    -124.726 -77.811  -0.560  1.00  0.76           N  
ATOM    744  CA  ALA A 185    -124.569 -79.248  -0.605  1.00  0.76           C  
ATOM    745  C   ALA A 185    -124.669 -79.917   0.769  1.00  0.76           C  
ATOM    746  O   ALA A 185    -125.253 -80.983   0.931  1.00  0.76           O  
ATOM    747  CB  ALA A 185    -123.200 -79.536  -1.243  1.00  0.76           C  
ATOM    748  N   ALA A 186    -124.130 -79.263   1.812  1.00  0.73           N  
ATOM    749  CA  ALA A 186    -124.217 -79.718   3.182  1.00  0.73           C  
ATOM    750  C   ALA A 186    -125.637 -79.757   3.764  1.00  0.73           C  
ATOM    751  O   ALA A 186    -126.017 -80.718   4.434  1.00  0.73           O  
ATOM    752  CB  ALA A 186    -123.276 -78.853   4.033  1.00  0.73           C  
ATOM    753  N   PHE A 187    -126.486 -78.738   3.484  1.00  0.74           N  
ATOM    754  CA  PHE A 187    -127.878 -78.681   3.944  1.00  0.74           C  
ATOM    755  C   PHE A 187    -128.675 -79.847   3.408  1.00  0.74           C  
ATOM    756  O   PHE A 187    -129.280 -80.632   4.131  1.00  0.74           O  
ATOM    757  CB  PHE A 187    -128.538 -77.366   3.407  1.00  0.74           C  
ATOM    758  CG  PHE A 187    -130.059 -77.312   3.416  1.00  0.74           C  
ATOM    759  CD1 PHE A 187    -130.735 -77.440   2.200  1.00  0.74           C  
ATOM    760  CD2 PHE A 187    -130.814 -77.186   4.586  1.00  0.74           C  
ATOM    761  CE1 PHE A 187    -132.129 -77.551   2.145  1.00  0.74           C  
ATOM    762  CE2 PHE A 187    -132.218 -77.249   4.544  1.00  0.74           C  
ATOM    763  CZ  PHE A 187    -132.874 -77.459   3.324  1.00  0.74           C  
ATOM    764  N   PHE A 188    -128.629 -79.981   2.087  1.00  0.72           N  
ATOM    765  CA  PHE A 188    -129.358 -80.979   1.343  1.00  0.72           C  
ATOM    766  C   PHE A 188    -128.855 -82.397   1.656  1.00  0.72           C  
ATOM    767  O   PHE A 188    -129.667 -83.336   1.718  1.00  0.72           O  
ATOM    768  CB  PHE A 188    -129.152 -80.750  -0.123  1.00  0.72           C  
ATOM    769  CG  PHE A 188    -129.385 -79.455  -0.845  1.00  0.72           C  
ATOM    770  CD1 PHE A 188    -130.556 -78.685  -0.803  1.00  0.72           C  
ATOM    771  CD2 PHE A 188    -128.325 -79.013  -1.662  1.00  0.72           C  
ATOM    772  CE1 PHE A 188    -130.578 -77.421  -1.418  1.00  0.72           C  
ATOM    773  CE2 PHE A 188    -128.371 -77.802  -2.333  1.00  0.72           C  
ATOM    774  CZ  PHE A 188    -129.484 -76.988  -2.175  1.00  0.72           C  
ATOM    775  N   LEU A 189    -127.553 -82.640   1.908  1.00  0.69           N  
ATOM    776  CA  LEU A 189    -127.060 -83.913   2.429  1.00  0.69           C  
ATOM    777  C   LEU A 189    -127.701 -84.258   3.776  1.00  0.69           C  
ATOM    778  O   LEU A 189    -128.116 -85.386   4.019  1.00  0.69           O  
ATOM    779  CB  LEU A 189    -125.516 -83.910   2.606  1.00  0.69           C  
ATOM    780  CG  LEU A 189    -124.685 -84.323   1.371  1.00  0.69           C  
ATOM    781  CD1 LEU A 189    -123.200 -84.018   1.609  1.00  0.69           C  
ATOM    782  CD2 LEU A 189    -124.830 -85.817   1.046  1.00  0.69           C  
ATOM    783  N   GLY A 190    -127.847 -83.256   4.677  1.00  0.71           N  
ATOM    784  CA  GLY A 190    -128.597 -83.416   5.922  1.00  0.71           C  
ATOM    785  C   GLY A 190    -130.081 -83.654   5.726  1.00  0.71           C  
ATOM    786  O   GLY A 190    -130.702 -84.414   6.464  1.00  0.71           O  
ATOM    787  N   VAL A 191    -130.690 -83.042   4.692  1.00  0.74           N  
ATOM    788  CA  VAL A 191    -132.055 -83.331   4.258  1.00  0.74           C  
ATOM    789  C   VAL A 191    -132.199 -84.750   3.728  1.00  0.74           C  
ATOM    790  O   VAL A 191    -133.073 -85.500   4.145  1.00  0.74           O  
ATOM    791  CB  VAL A 191    -132.517 -82.332   3.193  1.00  0.74           C  
ATOM    792  CG1 VAL A 191    -133.855 -82.710   2.526  1.00  0.74           C  
ATOM    793  CG2 VAL A 191    -132.638 -80.935   3.821  1.00  0.74           C  
ATOM    794  N   ALA A 192    -131.281 -85.190   2.842  1.00  0.67           N  
ATOM    795  CA  ALA A 192    -131.238 -86.534   2.303  1.00  0.67           C  
ATOM    796  C   ALA A 192    -131.090 -87.578   3.390  1.00  0.67           C  
ATOM    797  O   ALA A 192    -131.752 -88.611   3.376  1.00  0.67           O  
ATOM    798  CB  ALA A 192    -130.085 -86.654   1.291  1.00  0.67           C  
ATOM    799  N   ARG A 193    -130.258 -87.293   4.402  1.00  0.55           N  
ATOM    800  CA  ARG A 193    -130.152 -88.100   5.591  1.00  0.55           C  
ATOM    801  C   ARG A 193    -131.461 -88.345   6.355  1.00  0.55           C  
ATOM    802  O   ARG A 193    -131.843 -89.499   6.520  1.00  0.55           O  
ATOM    803  CB  ARG A 193    -129.110 -87.426   6.500  1.00  0.55           C  
ATOM    804  CG  ARG A 193    -128.810 -88.245   7.753  1.00  0.55           C  
ATOM    805  CD  ARG A 193    -127.819 -87.606   8.710  1.00  0.55           C  
ATOM    806  NE  ARG A 193    -127.704 -88.621   9.778  1.00  0.55           N  
ATOM    807  CZ  ARG A 193    -126.678 -89.464   9.920  1.00  0.55           C  
ATOM    808  NH1 ARG A 193    -126.695 -90.274  10.961  1.00  0.55           N  
ATOM    809  NH2 ARG A 193    -125.677 -89.578   9.054  1.00  0.55           N  
ATOM    810  N   GLU A 194    -132.227 -87.301   6.756  1.00  0.59           N  
ATOM    811  CA  GLU A 194    -133.513 -87.466   7.449  1.00  0.59           C  
ATOM    812  C   GLU A 194    -134.526 -88.219   6.584  1.00  0.59           C  
ATOM    813  O   GLU A 194    -135.262 -89.090   7.047  1.00  0.59           O  
ATOM    814  CB  GLU A 194    -134.075 -86.086   7.899  1.00  0.59           C  
ATOM    815  CG  GLU A 194    -135.477 -86.055   8.600  1.00  0.59           C  
ATOM    816  CD  GLU A 194    -135.612 -86.395  10.090  1.00  0.59           C  
ATOM    817  OE1 GLU A 194    -136.719 -86.873  10.480  1.00  0.59           O  
ATOM    818  OE2 GLU A 194    -134.736 -86.104  10.933  1.00  0.59           O  
ATOM    819  N   LEU A 195    -134.543 -87.947   5.261  1.00  0.65           N  
ATOM    820  CA  LEU A 195    -135.354 -88.672   4.293  1.00  0.65           C  
ATOM    821  C   LEU A 195    -135.029 -90.153   4.218  1.00  0.65           C  
ATOM    822  O   LEU A 195    -135.920 -91.001   4.226  1.00  0.65           O  
ATOM    823  CB  LEU A 195    -135.136 -88.085   2.876  1.00  0.65           C  
ATOM    824  CG  LEU A 195    -136.155 -87.021   2.458  1.00  0.65           C  
ATOM    825  CD1 LEU A 195    -136.246 -85.864   3.447  1.00  0.65           C  
ATOM    826  CD2 LEU A 195    -135.809 -86.486   1.069  1.00  0.65           C  
ATOM    827  N   ILE A 196    -133.734 -90.518   4.160  1.00  0.57           N  
ATOM    828  CA  ILE A 196    -133.313 -91.905   4.210  1.00  0.57           C  
ATOM    829  C   ILE A 196    -133.666 -92.539   5.542  1.00  0.57           C  
ATOM    830  O   ILE A 196    -134.205 -93.636   5.573  1.00  0.57           O  
ATOM    831  CB  ILE A 196    -131.814 -92.055   3.931  1.00  0.57           C  
ATOM    832  CG1 ILE A 196    -131.454 -91.676   2.475  1.00  0.57           C  
ATOM    833  CG2 ILE A 196    -131.327 -93.487   4.244  1.00  0.57           C  
ATOM    834  CD1 ILE A 196    -129.952 -91.471   2.252  1.00  0.57           C  
ATOM    835  N   GLU A 197    -133.408 -91.862   6.670  1.00  0.52           N  
ATOM    836  CA  GLU A 197    -133.687 -92.386   7.996  1.00  0.52           C  
ATOM    837  C   GLU A 197    -135.171 -92.645   8.248  1.00  0.52           C  
ATOM    838  O   GLU A 197    -135.559 -93.686   8.774  1.00  0.52           O  
ATOM    839  CB  GLU A 197    -133.142 -91.413   9.076  1.00  0.52           C  
ATOM    840  CG  GLU A 197    -131.591 -91.341   9.191  1.00  0.52           C  
ATOM    841  CD  GLU A 197    -131.125 -90.246  10.156  1.00  0.52           C  
ATOM    842  OE1 GLU A 197    -131.989 -89.597  10.797  1.00  0.52           O  
ATOM    843  OE2 GLU A 197    -129.884 -90.033  10.261  1.00  0.52           O  
ATOM    844  N   LYS A 198    -136.056 -91.709   7.860  1.00  0.54           N  
ATOM    845  CA  LYS A 198    -137.471 -91.824   8.161  1.00  0.54           C  
ATOM    846  C   LYS A 198    -138.325 -92.460   7.089  1.00  0.54           C  
ATOM    847  O   LYS A 198    -139.273 -93.172   7.403  1.00  0.54           O  
ATOM    848  CB  LYS A 198    -138.032 -90.420   8.468  1.00  0.54           C  
ATOM    849  CG  LYS A 198    -137.408 -89.791   9.719  1.00  0.54           C  
ATOM    850  CD  LYS A 198    -137.765 -90.492  11.037  1.00  0.54           C  
ATOM    851  CE  LYS A 198    -136.806 -90.146  12.181  1.00  0.54           C  
ATOM    852  NZ  LYS A 198    -136.737 -88.691  12.389  1.00  0.54           N  
ATOM    853  N   GLY A 199    -138.031 -92.229   5.798  1.00  0.47           N  
ATOM    854  CA  GLY A 199    -138.900 -92.673   4.709  1.00  0.47           C  
ATOM    855  C   GLY A 199    -138.382 -93.857   3.949  1.00  0.47           C  
ATOM    856  O   GLY A 199    -138.852 -94.146   2.854  1.00  0.47           O  
ATOM    857  N   LEU A 200    -137.380 -94.585   4.481  1.00  0.36           N  
ATOM    858  CA  LEU A 200    -136.741 -95.703   3.794  1.00  0.36           C  
ATOM    859  C   LEU A 200    -137.685 -96.816   3.381  1.00  0.36           C  
ATOM    860  O   LEU A 200    -137.616 -97.306   2.255  1.00  0.36           O  
ATOM    861  CB  LEU A 200    -135.633 -96.304   4.701  1.00  0.36           C  
ATOM    862  CG  LEU A 200    -134.983 -97.643   4.296  1.00  0.36           C  
ATOM    863  CD1 LEU A 200    -134.355 -97.601   2.906  1.00  0.36           C  
ATOM    864  CD2 LEU A 200    -133.920 -98.050   5.330  1.00  0.36           C  
ATOM    865  N   TYR A 201    -138.604 -97.223   4.270  1.00  0.21           N  
ATOM    866  CA  TYR A 201    -139.551 -98.291   4.013  1.00  0.21           C  
ATOM    867  C   TYR A 201    -140.519 -98.023   2.867  1.00  0.21           C  
ATOM    868  O   TYR A 201    -140.855 -98.923   2.101  1.00  0.21           O  
ATOM    869  CB  TYR A 201    -140.344 -98.603   5.304  1.00  0.21           C  
ATOM    870  CG  TYR A 201    -139.447 -99.239   6.338  1.00  0.21           C  
ATOM    871  CD1 TYR A 201    -139.017-100.566   6.161  1.00  0.21           C  
ATOM    872  CD2 TYR A 201    -139.040 -98.545   7.493  1.00  0.21           C  
ATOM    873  CE1 TYR A 201    -138.198-101.187   7.115  1.00  0.21           C  
ATOM    874  CE2 TYR A 201    -138.221 -99.166   8.451  1.00  0.21           C  
ATOM    875  CZ  TYR A 201    -137.802-100.489   8.260  1.00  0.21           C  
ATOM    876  OH  TYR A 201    -136.989-101.133   9.215  1.00  0.21           O  
ATOM    877  N   ASP A 202    -140.946 -96.761   2.695  1.00  0.23           N  
ATOM    878  CA  ASP A 202    -141.930 -96.394   1.697  1.00  0.23           C  
ATOM    879  C   ASP A 202    -141.275 -96.041   0.365  1.00  0.23           C  
ATOM    880  O   ASP A 202    -141.922 -95.797  -0.656  1.00  0.23           O  
ATOM    881  CB  ASP A 202    -142.700 -95.161   2.217  1.00  0.23           C  
ATOM    882  CG  ASP A 202    -143.524 -95.517   3.442  1.00  0.23           C  
ATOM    883  OD1 ASP A 202    -143.992 -96.679   3.538  1.00  0.23           O  
ATOM    884  OD2 ASP A 202    -143.697 -94.609   4.293  1.00  0.23           O  
ATOM    885  N   ARG A 203    -139.934 -96.045   0.317  1.00  0.28           N  
ATOM    886  CA  ARG A 203    -139.176 -95.734  -0.872  1.00  0.28           C  
ATOM    887  C   ARG A 203    -138.984 -96.926  -1.799  1.00  0.28           C  
ATOM    888  O   ARG A 203    -137.882 -97.424  -2.031  1.00  0.28           O  
ATOM    889  CB  ARG A 203    -137.827 -95.115  -0.477  1.00  0.28           C  
ATOM    890  CG  ARG A 203    -137.056 -94.529  -1.669  1.00  0.28           C  
ATOM    891  CD  ARG A 203    -135.752 -93.842  -1.282  1.00  0.28           C  
ATOM    892  NE  ARG A 203    -134.844 -94.854  -0.667  1.00  0.28           N  
ATOM    893  CZ  ARG A 203    -134.009 -94.564   0.337  1.00  0.28           C  
ATOM    894  NH1 ARG A 203    -133.162 -95.489   0.768  1.00  0.28           N  
ATOM    895  NH2 ARG A 203    -134.039 -93.379   0.944  1.00  0.28           N  
ATOM    896  N   ALA A 204    -140.081 -97.412  -2.391  1.00  0.47           N  
ATOM    897  CA  ALA A 204    -140.032 -98.561  -3.269  1.00  0.47           C  
ATOM    898  C   ALA A 204    -139.770 -98.210  -4.729  1.00  0.47           C  
ATOM    899  O   ALA A 204    -139.374 -99.048  -5.529  1.00  0.47           O  
ATOM    900  CB  ALA A 204    -141.367 -99.305  -3.138  1.00  0.47           C  
ATOM    901  N   ALA A 205    -139.922 -96.935  -5.118  1.00  0.56           N  
ATOM    902  CA  ALA A 205    -139.693 -96.476  -6.477  1.00  0.56           C  
ATOM    903  C   ALA A 205    -138.259 -96.579  -6.967  1.00  0.56           C  
ATOM    904  O   ALA A 205    -137.972 -96.852  -8.132  1.00  0.56           O  
ATOM    905  CB  ALA A 205    -140.098 -95.013  -6.552  1.00  0.56           C  
ATOM    906  N   VAL A 206    -137.295 -96.379  -6.050  1.00  0.54           N  
ATOM    907  CA  VAL A 206    -135.883 -96.425  -6.370  1.00  0.54           C  
ATOM    908  C   VAL A 206    -135.402 -97.826  -6.717  1.00  0.54           C  
ATOM    909  O   VAL A 206    -134.321 -98.012  -7.257  1.00  0.54           O  
ATOM    910  CB  VAL A 206    -135.000 -95.860  -5.271  1.00  0.54           C  
ATOM    911  CG1 VAL A 206    -135.344 -94.387  -4.994  1.00  0.54           C  
ATOM    912  CG2 VAL A 206    -135.057 -96.717  -3.991  1.00  0.54           C  
ATOM    913  N   ILE A 207    -136.214 -98.865  -6.449  1.00  0.43           N  
ATOM    914  CA  ILE A 207    -135.946-100.223  -6.899  1.00  0.43           C  
ATOM    915  C   ILE A 207    -135.891-100.318  -8.421  1.00  0.43           C  
ATOM    916  O   ILE A 207    -135.012-100.964  -8.986  1.00  0.43           O  
ATOM    917  CB  ILE A 207    -137.016-101.179  -6.360  1.00  0.43           C  
ATOM    918  CG1 ILE A 207    -136.957-101.240  -4.813  1.00  0.43           C  
ATOM    919  CG2 ILE A 207    -136.889-102.589  -6.985  1.00  0.43           C  
ATOM    920  CD1 ILE A 207    -138.162-101.948  -4.181  1.00  0.43           C  
ATOM    921  N   GLU A 208    -136.830 -99.650  -9.119  1.00  0.38           N  
ATOM    922  CA  GLU A 208    -136.975 -99.798 -10.554  1.00  0.38           C  
ATOM    923  C   GLU A 208    -136.344 -98.676 -11.362  1.00  0.38           C  
ATOM    924  O   GLU A 208    -136.094 -98.834 -12.554  1.00  0.38           O  
ATOM    925  CB  GLU A 208    -138.484 -99.800 -10.899  1.00  0.38           C  
ATOM    926  CG  GLU A 208    -139.262-101.041 -10.397  1.00  0.38           C  
ATOM    927  CD  GLU A 208    -140.743-100.979 -10.778  1.00  0.38           C  
ATOM    928  OE1 GLU A 208    -141.183 -99.935 -11.330  1.00  0.38           O  
ATOM    929  OE2 GLU A 208    -141.443-101.986 -10.505  1.00  0.38           O  
ATOM    930  N   ARG A 209    -136.067 -97.505 -10.755  1.00  0.49           N  
ATOM    931  CA  ARG A 209    -135.610 -96.349 -11.521  1.00  0.49           C  
ATOM    932  C   ARG A 209    -134.249 -95.797 -11.146  1.00  0.49           C  
ATOM    933  O   ARG A 209    -133.863 -94.740 -11.642  1.00  0.49           O  
ATOM    934  CB  ARG A 209    -136.617 -95.180 -11.379  1.00  0.49           C  
ATOM    935  CG  ARG A 209    -137.985 -95.447 -12.026  1.00  0.49           C  
ATOM    936  CD  ARG A 209    -138.894 -94.219 -11.965  1.00  0.49           C  
ATOM    937  NE  ARG A 209    -140.162 -94.610 -12.645  1.00  0.49           N  
ATOM    938  CZ  ARG A 209    -141.191 -93.772 -12.819  1.00  0.49           C  
ATOM    939  NH1 ARG A 209    -142.270 -94.208 -13.466  1.00  0.49           N  
ATOM    940  NH2 ARG A 209    -141.157 -92.518 -12.377  1.00  0.49           N  
ATOM    941  N   THR A 210    -133.470 -96.466 -10.286  1.00  0.56           N  
ATOM    942  CA  THR A 210    -132.140 -95.976  -9.927  1.00  0.56           C  
ATOM    943  C   THR A 210    -131.137 -97.105 -10.035  1.00  0.56           C  
ATOM    944  O   THR A 210    -131.477 -98.264 -10.258  1.00  0.56           O  
ATOM    945  CB  THR A 210    -132.008 -95.325  -8.542  1.00  0.56           C  
ATOM    946  OG1 THR A 210    -132.086 -96.277  -7.496  1.00  0.56           O  
ATOM    947  CG2 THR A 210    -133.129 -94.311  -8.277  1.00  0.56           C  
ATOM    948  N   ASP A 211    -129.849 -96.792  -9.841  1.00  0.51           N  
ATOM    949  CA  ASP A 211    -128.756 -97.725  -9.877  1.00  0.51           C  
ATOM    950  C   ASP A 211    -128.480 -98.313  -8.502  1.00  0.51           C  
ATOM    951  O   ASP A 211    -127.570 -99.114  -8.316  1.00  0.51           O  
ATOM    952  CB  ASP A 211    -127.499 -96.991 -10.418  1.00  0.51           C  
ATOM    953  CG  ASP A 211    -127.100 -95.745  -9.629  1.00  0.51           C  
ATOM    954  OD1 ASP A 211    -127.996 -95.068  -9.053  1.00  0.51           O  
ATOM    955  OD2 ASP A 211    -125.877 -95.464  -9.589  1.00  0.51           O  
ATOM    956  N   LEU A 212    -129.321 -97.998  -7.499  1.00  0.49           N  
ATOM    957  CA  LEU A 212    -129.174 -98.470  -6.138  1.00  0.49           C  
ATOM    958  C   LEU A 212    -129.106 -99.999  -6.000  1.00  0.49           C  
ATOM    959  O   LEU A 212    -128.215-100.449  -5.278  1.00  0.49           O  
ATOM    960  CB  LEU A 212    -130.279 -97.888  -5.212  1.00  0.49           C  
ATOM    961  CG  LEU A 212    -130.252 -96.352  -4.974  1.00  0.49           C  
ATOM    962  CD1 LEU A 212    -131.528 -95.899  -4.248  1.00  0.49           C  
ATOM    963  CD2 LEU A 212    -129.024 -95.812  -4.239  1.00  0.49           C  
ATOM    964  N   PRO A 213    -129.878-100.890  -6.616  1.00  0.45           N  
ATOM    965  CA  PRO A 213    -129.608-102.320  -6.486  1.00  0.45           C  
ATOM    966  C   PRO A 213    -128.395-102.794  -7.282  1.00  0.45           C  
ATOM    967  O   PRO A 213    -128.011-103.951  -7.115  1.00  0.45           O  
ATOM    968  CB  PRO A 213    -130.907-102.960  -6.994  1.00  0.45           C  
ATOM    969  CG  PRO A 213    -131.431-101.969  -8.033  1.00  0.45           C  
ATOM    970  CD  PRO A 213    -131.094-100.618  -7.403  1.00  0.45           C  
ATOM    971  N   LEU A 214    -127.782-101.975  -8.165  1.00  0.38           N  
ATOM    972  CA  LEU A 214    -126.621-102.390  -8.939  1.00  0.38           C  
ATOM    973  C   LEU A 214    -125.372-102.641  -8.120  1.00  0.38           C  
ATOM    974  O   LEU A 214    -125.021-101.889  -7.212  1.00  0.38           O  
ATOM    975  CB  LEU A 214    -126.209-101.389 -10.043  1.00  0.38           C  
ATOM    976  CG  LEU A 214    -127.284-101.087 -11.101  1.00  0.38           C  
ATOM    977  CD1 LEU A 214    -126.730-100.110 -12.150  1.00  0.38           C  
ATOM    978  CD2 LEU A 214    -127.842-102.361 -11.748  1.00  0.38           C  
ATOM    979  N   LEU A 215    -124.640-103.714  -8.457  1.00  0.42           N  
ATOM    980  CA  LEU A 215    -123.478-104.115  -7.702  1.00  0.42           C  
ATOM    981  C   LEU A 215    -122.199-103.383  -8.062  1.00  0.42           C  
ATOM    982  O   LEU A 215    -121.867-103.152  -9.225  1.00  0.42           O  
ATOM    983  CB  LEU A 215    -123.230-105.627  -7.863  1.00  0.42           C  
ATOM    984  CG  LEU A 215    -124.400-106.507  -7.415  1.00  0.42           C  
ATOM    985  CD1 LEU A 215    -124.126-107.956  -7.840  1.00  0.42           C  
ATOM    986  CD2 LEU A 215    -124.657-106.333  -5.917  1.00  0.42           C  
ATOM    987  N   VAL A 216    -121.432-103.034  -7.020  1.00  0.43           N  
ATOM    988  CA  VAL A 216    -120.173-102.331  -7.080  1.00  0.43           C  
ATOM    989  C   VAL A 216    -119.071-103.201  -6.511  1.00  0.43           C  
ATOM    990  O   VAL A 216    -119.185-103.729  -5.404  1.00  0.43           O  
ATOM    991  CB  VAL A 216    -120.229-101.037  -6.282  1.00  0.43           C  
ATOM    992  CG1 VAL A 216    -118.896-100.270  -6.379  1.00  0.43           C  
ATOM    993  CG2 VAL A 216    -121.394-100.170  -6.796  1.00  0.43           C  
ATOM    994  N   ARG A 217    -117.966-103.368  -7.270  1.00  0.39           N  
ATOM    995  CA  ARG A 217    -116.788-104.112  -6.864  1.00  0.39           C  
ATOM    996  C   ARG A 217    -115.923-103.428  -5.820  1.00  0.39           C  
ATOM    997  O   ARG A 217    -115.914-102.208  -5.678  1.00  0.39           O  
ATOM    998  CB  ARG A 217    -115.869-104.411  -8.076  1.00  0.39           C  
ATOM    999  CG  ARG A 217    -116.574-105.162  -9.211  1.00  0.39           C  
ATOM   1000  CD  ARG A 217    -115.687-105.519 -10.405  1.00  0.39           C  
ATOM   1001  NE  ARG A 217    -115.264-104.274 -11.109  1.00  0.39           N  
ATOM   1002  CZ  ARG A 217    -114.438-104.290 -12.166  1.00  0.39           C  
ATOM   1003  NH1 ARG A 217    -114.143-103.175 -12.819  1.00  0.39           N  
ATOM   1004  NH2 ARG A 217    -113.912-105.429 -12.609  1.00  0.39           N  
ATOM   1005  N   LEU A 218    -115.150-104.222  -5.062  1.00  0.33           N  
ATOM   1006  CA  LEU A 218    -114.258-103.669  -4.064  1.00  0.33           C  
ATOM   1007  C   LEU A 218    -112.798-103.845  -4.342  1.00  0.33           C  
ATOM   1008  O   LEU A 218    -112.077-102.879  -4.235  1.00  0.33           O  
ATOM   1009  CB  LEU A 218    -114.539-104.356  -2.723  1.00  0.33           C  
ATOM   1010  CG  LEU A 218    -115.933-104.076  -2.197  1.00  0.33           C  
ATOM   1011  CD1 LEU A 218    -116.138-104.637  -0.783  1.00  0.33           C  
ATOM   1012  CD2 LEU A 218    -116.076-102.583  -2.170  1.00  0.33           C  
ATOM   1013  N   ASP A 219    -112.319-105.046  -4.717  1.00  0.31           N  
ATOM   1014  CA  ASP A 219    -110.890-105.332  -4.689  1.00  0.31           C  
ATOM   1015  C   ASP A 219    -110.303-105.305  -6.097  1.00  0.31           C  
ATOM   1016  O   ASP A 219    -109.124-105.020  -6.309  1.00  0.31           O  
ATOM   1017  CB  ASP A 219    -110.752-106.719  -3.997  1.00  0.31           C  
ATOM   1018  CG  ASP A 219    -109.356-107.313  -3.999  1.00  0.31           C  
ATOM   1019  OD1 ASP A 219    -109.171-108.341  -4.695  1.00  0.31           O  
ATOM   1020  OD2 ASP A 219    -108.443-106.765  -3.324  1.00  0.31           O  
ATOM   1021  N   THR A 220    -111.133-105.551  -7.142  1.00  0.30           N  
ATOM   1022  CA  THR A 220    -110.656-105.582  -8.526  1.00  0.30           C  
ATOM   1023  C   THR A 220    -110.051-104.259  -8.981  1.00  0.30           C  
ATOM   1024  O   THR A 220    -110.762-103.307  -9.295  1.00  0.30           O  
ATOM   1025  CB  THR A 220    -111.678-105.871  -9.636  1.00  0.30           C  
ATOM   1026  OG1 THR A 220    -112.535-107.000  -9.462  1.00  0.30           O  
ATOM   1027  CG2 THR A 220    -110.917-106.152 -10.935  1.00  0.30           C  
ATOM   1028  N   GLY A 221    -108.708-104.209  -9.120  1.00  0.28           N  
ATOM   1029  CA  GLY A 221    -107.984-103.048  -9.636  1.00  0.28           C  
ATOM   1030  C   GLY A 221    -107.559-102.081  -8.572  1.00  0.28           C  
ATOM   1031  O   GLY A 221    -106.978-101.041  -8.867  1.00  0.28           O  
ATOM   1032  N   GLU A 222    -107.826-102.411  -7.301  1.00  0.26           N  
ATOM   1033  CA  GLU A 222    -107.382-101.627  -6.172  1.00  0.26           C  
ATOM   1034  C   GLU A 222    -105.888-101.497  -5.970  1.00  0.26           C  
ATOM   1035  O   GLU A 222    -105.069-102.358  -6.294  1.00  0.26           O  
ATOM   1036  CB  GLU A 222    -108.000-102.108  -4.852  1.00  0.26           C  
ATOM   1037  CG  GLU A 222    -109.480-101.705  -4.732  1.00  0.26           C  
ATOM   1038  CD  GLU A 222    -109.762-100.206  -4.824  1.00  0.26           C  
ATOM   1039  OE1 GLU A 222    -108.896 -99.409  -4.365  1.00  0.26           O  
ATOM   1040  OE2 GLU A 222    -110.829 -99.830  -5.373  1.00  0.26           O  
ATOM   1041  N   ARG A 223    -105.496-100.357  -5.379  1.00  0.25           N  
ATOM   1042  CA  ARG A 223    -104.130-100.127  -4.968  1.00  0.25           C  
ATOM   1043  C   ARG A 223    -103.877-100.643  -3.555  1.00  0.25           C  
ATOM   1044  O   ARG A 223    -104.750-100.633  -2.695  1.00  0.25           O  
ATOM   1045  CB  ARG A 223    -103.766 -98.621  -5.021  1.00  0.25           C  
ATOM   1046  CG  ARG A 223    -103.813 -97.998  -6.437  1.00  0.25           C  
ATOM   1047  CD  ARG A 223    -103.426 -96.511  -6.502  1.00  0.25           C  
ATOM   1048  NE  ARG A 223    -104.474 -95.726  -5.766  1.00  0.25           N  
ATOM   1049  CZ  ARG A 223    -104.298 -95.219  -4.537  1.00  0.25           C  
ATOM   1050  NH1 ARG A 223    -105.304 -94.652  -3.884  1.00  0.25           N  
ATOM   1051  NH2 ARG A 223    -103.131 -95.290  -3.914  1.00  0.25           N  
ATOM   1052  N   LEU A 224    -102.627-101.050  -3.246  1.00  0.21           N  
ATOM   1053  CA  LEU A 224    -102.245-101.539  -1.926  1.00  0.21           C  
ATOM   1054  C   LEU A 224    -102.370-100.498  -0.805  1.00  0.21           C  
ATOM   1055  O   LEU A 224    -102.416-100.838   0.362  1.00  0.21           O  
ATOM   1056  CB  LEU A 224    -100.775-102.040  -1.957  1.00  0.21           C  
ATOM   1057  CG  LEU A 224    -100.490-103.300  -2.804  1.00  0.21           C  
ATOM   1058  CD1 LEU A 224     -98.972-103.525  -2.845  1.00  0.21           C  
ATOM   1059  CD2 LEU A 224    -101.180-104.543  -2.229  1.00  0.21           C  
ATOM   1060  N   ASP A 225    -102.408 -99.203  -1.172  1.00  0.38           N  
ATOM   1061  CA  ASP A 225    -102.634 -98.071  -0.288  1.00  0.38           C  
ATOM   1062  C   ASP A 225    -104.120 -97.882   0.028  1.00  0.38           C  
ATOM   1063  O   ASP A 225    -104.529 -97.666   1.161  1.00  0.38           O  
ATOM   1064  CB  ASP A 225    -101.994 -96.862  -1.024  1.00  0.38           C  
ATOM   1065  CG  ASP A 225    -102.464 -95.489  -0.572  1.00  0.38           C  
ATOM   1066  OD1 ASP A 225    -103.302 -94.916  -1.332  1.00  0.38           O  
ATOM   1067  OD2 ASP A 225    -101.942 -94.975   0.437  1.00  0.38           O  
ATOM   1068  N   ALA A 226    -104.984 -97.976  -1.000  1.00  0.26           N  
ATOM   1069  CA  ALA A 226    -106.414 -97.809  -0.858  1.00  0.26           C  
ATOM   1070  C   ALA A 226    -107.085 -98.970  -0.137  1.00  0.26           C  
ATOM   1071  O   ALA A 226    -108.132 -98.819   0.491  1.00  0.26           O  
ATOM   1072  CB  ALA A 226    -107.018 -97.680  -2.265  1.00  0.26           C  
ATOM   1073  N   ARG A 227    -106.464-100.158  -0.239  1.00  0.25           N  
ATOM   1074  CA  ARG A 227    -106.939-101.380   0.346  1.00  0.25           C  
ATOM   1075  C   ARG A 227    -105.955-101.949   1.350  1.00  0.25           C  
ATOM   1076  O   ARG A 227    -104.864-102.392   0.998  1.00  0.25           O  
ATOM   1077  CB  ARG A 227    -107.068-102.453  -0.746  1.00  0.25           C  
ATOM   1078  CG  ARG A 227    -107.635-103.784  -0.224  1.00  0.25           C  
ATOM   1079  CD  ARG A 227    -107.364-104.945  -1.165  1.00  0.25           C  
ATOM   1080  NE  ARG A 227    -105.881-105.168  -1.110  1.00  0.25           N  
ATOM   1081  CZ  ARG A 227    -105.286-106.138  -1.810  1.00  0.25           C  
ATOM   1082  NH1 ARG A 227    -103.984-106.355  -1.630  1.00  0.25           N  
ATOM   1083  NH2 ARG A 227    -105.964-106.916  -2.645  1.00  0.25           N  
ATOM   1084  N   ASP A 228    -106.385-102.083   2.614  1.00  0.25           N  
ATOM   1085  CA  ASP A 228    -105.614-102.752   3.631  1.00  0.25           C  
ATOM   1086  C   ASP A 228    -106.284-104.080   4.007  1.00  0.25           C  
ATOM   1087  O   ASP A 228    -107.283-104.128   4.718  1.00  0.25           O  
ATOM   1088  CB  ASP A 228    -105.517-101.907   4.913  1.00  0.25           C  
ATOM   1089  CG  ASP A 228    -104.858-100.561   4.727  1.00  0.25           C  
ATOM   1090  OD1 ASP A 228    -103.605-100.563   4.643  1.00  0.25           O  
ATOM   1091  OD2 ASP A 228    -105.588 -99.543   4.807  1.00  0.25           O  
ATOM   1092  N   VAL A 229    -105.726-105.232   3.571  1.00  0.20           N  
ATOM   1093  CA  VAL A 229    -106.308-106.553   3.838  1.00  0.20           C  
ATOM   1094  C   VAL A 229    -106.278-106.955   5.308  1.00  0.20           C  
ATOM   1095  O   VAL A 229    -107.260-107.461   5.839  1.00  0.20           O  
ATOM   1096  CB  VAL A 229    -105.666-107.640   2.977  1.00  0.20           C  
ATOM   1097  CG1 VAL A 229    -106.292-109.028   3.228  1.00  0.20           C  
ATOM   1098  CG2 VAL A 229    -105.872-107.281   1.497  1.00  0.20           C  
ATOM   1099  N   ILE A 230    -105.163-106.707   6.034  1.00  0.20           N  
ATOM   1100  CA  ILE A 230    -105.071-106.998   7.467  1.00  0.20           C  
ATOM   1101  C   ILE A 230    -106.146-106.273   8.318  1.00  0.20           C  
ATOM   1102  O   ILE A 230    -106.786-106.941   9.132  1.00  0.20           O  
ATOM   1103  CB  ILE A 230    -103.647-106.706   7.988  1.00  0.20           C  
ATOM   1104  CG1 ILE A 230    -102.554-107.618   7.401  1.00  0.20           C  
ATOM   1105  CG2 ILE A 230    -103.582-106.726   9.529  1.00  0.20           C  
ATOM   1106  CD1 ILE A 230    -101.157-106.997   7.572  1.00  0.20           C  
ATOM   1107  N   PRO A 231    -106.443-104.974   8.184  1.00  0.27           N  
ATOM   1108  CA  PRO A 231    -107.558-104.332   8.870  1.00  0.27           C  
ATOM   1109  C   PRO A 231    -108.915-104.525   8.215  1.00  0.27           C  
ATOM   1110  O   PRO A 231    -109.909-104.130   8.819  1.00  0.27           O  
ATOM   1111  CB  PRO A 231    -107.191-102.830   8.853  1.00  0.27           C  
ATOM   1112  CG  PRO A 231    -105.691-102.773   8.616  1.00  0.27           C  
ATOM   1113  CD  PRO A 231    -105.521-103.965   7.695  1.00  0.27           C  
ATOM   1114  N   GLY A 232    -109.013-105.063   6.980  1.00  0.26           N  
ATOM   1115  CA  GLY A 232    -110.295-105.204   6.291  1.00  0.26           C  
ATOM   1116  C   GLY A 232    -110.792-103.941   5.645  1.00  0.26           C  
ATOM   1117  O   GLY A 232    -111.999-103.718   5.551  1.00  0.26           O  
ATOM   1118  N   TYR A 233    -109.872-103.061   5.212  1.00  0.22           N  
ATOM   1119  CA  TYR A 233    -110.217-101.762   4.664  1.00  0.22           C  
ATOM   1120  C   TYR A 233    -110.207-101.818   3.154  1.00  0.22           C  
ATOM   1121  O   TYR A 233    -109.220-102.205   2.540  1.00  0.22           O  
ATOM   1122  CB  TYR A 233    -109.258-100.619   5.097  1.00  0.22           C  
ATOM   1123  CG  TYR A 233    -109.172-100.372   6.581  1.00  0.22           C  
ATOM   1124  CD1 TYR A 233    -110.015-100.975   7.535  1.00  0.22           C  
ATOM   1125  CD2 TYR A 233    -108.201 -99.459   7.031  1.00  0.22           C  
ATOM   1126  CE1 TYR A 233    -109.890-100.678   8.898  1.00  0.22           C  
ATOM   1127  CE2 TYR A 233    -108.081 -99.148   8.393  1.00  0.22           C  
ATOM   1128  CZ  TYR A 233    -108.932 -99.755   9.324  1.00  0.22           C  
ATOM   1129  OH  TYR A 233    -108.845 -99.412  10.685  1.00  0.22           O  
ATOM   1130  N   GLU A 234    -111.321-101.411   2.531  1.00  0.24           N  
ATOM   1131  CA  GLU A 234    -111.543-101.517   1.108  1.00  0.24           C  
ATOM   1132  C   GLU A 234    -111.970-100.157   0.588  1.00  0.24           C  
ATOM   1133  O   GLU A 234    -112.392 -99.280   1.347  1.00  0.24           O  
ATOM   1134  CB  GLU A 234    -112.688-102.526   0.822  1.00  0.24           C  
ATOM   1135  CG  GLU A 234    -112.396-103.961   1.332  1.00  0.24           C  
ATOM   1136  CD  GLU A 234    -111.253-104.651   0.590  1.00  0.24           C  
ATOM   1137  OE1 GLU A 234    -110.997-104.272  -0.581  1.00  0.24           O  
ATOM   1138  OE2 GLU A 234    -110.647-105.580   1.182  1.00  0.24           O  
ATOM   1139  N   LEU A 235    -111.919 -99.944  -0.734  1.00  0.24           N  
ATOM   1140  CA  LEU A 235    -112.421 -98.740  -1.373  1.00  0.24           C  
ATOM   1141  C   LEU A 235    -113.569 -99.179  -2.270  1.00  0.24           C  
ATOM   1142  O   LEU A 235    -113.822-100.368  -2.414  1.00  0.24           O  
ATOM   1143  CB  LEU A 235    -111.264 -98.012  -2.096  1.00  0.24           C  
ATOM   1144  CG  LEU A 235    -111.552 -96.640  -2.744  1.00  0.24           C  
ATOM   1145  CD1 LEU A 235    -112.012 -95.580  -1.735  1.00  0.24           C  
ATOM   1146  CD2 LEU A 235    -110.291 -96.140  -3.463  1.00  0.24           C  
ATOM   1147  N   ALA A 236    -114.392 -98.273  -2.833  1.00  0.27           N  
ATOM   1148  CA  ALA A 236    -115.382 -98.680  -3.815  1.00  0.27           C  
ATOM   1149  C   ALA A 236    -114.795 -98.495  -5.193  1.00  0.27           C  
ATOM   1150  O   ALA A 236    -114.428 -97.386  -5.580  1.00  0.27           O  
ATOM   1151  CB  ALA A 236    -116.700 -97.886  -3.717  1.00  0.27           C  
ATOM   1152  N   ALA A 237    -114.699 -99.589  -5.959  1.00  0.24           N  
ATOM   1153  CA  ALA A 237    -114.143 -99.532  -7.282  1.00  0.24           C  
ATOM   1154  C   ALA A 237    -115.219 -99.259  -8.326  1.00  0.24           C  
ATOM   1155  O   ALA A 237    -116.273 -98.673  -8.080  1.00  0.24           O  
ATOM   1156  CB  ALA A 237    -113.433-100.870  -7.559  1.00  0.24           C  
ATOM   1157  N   LEU A 238    -114.987 -99.712  -9.569  1.00  0.20           N  
ATOM   1158  CA  LEU A 238    -115.994 -99.683 -10.603  1.00  0.20           C  
ATOM   1159  C   LEU A 238    -117.127-100.655 -10.327  1.00  0.20           C  
ATOM   1160  O   LEU A 238    -116.979-101.661  -9.630  1.00  0.20           O  
ATOM   1161  CB  LEU A 238    -115.412-100.052 -11.981  1.00  0.20           C  
ATOM   1162  CG  LEU A 238    -114.239 -99.176 -12.444  1.00  0.20           C  
ATOM   1163  CD1 LEU A 238    -113.640 -99.743 -13.736  1.00  0.20           C  
ATOM   1164  CD2 LEU A 238    -114.663 -97.719 -12.654  1.00  0.20           C  
ATOM   1165  N   THR A 239    -118.292-100.400 -10.934  1.00  0.33           N  
ATOM   1166  CA  THR A 239    -119.407-101.331 -10.943  1.00  0.33           C  
ATOM   1167  C   THR A 239    -119.069-102.724 -11.449  1.00  0.33           C  
ATOM   1168  O   THR A 239    -118.166-102.960 -12.254  1.00  0.33           O  
ATOM   1169  CB  THR A 239    -120.627-100.822 -11.693  1.00  0.33           C  
ATOM   1170  OG1 THR A 239    -120.301-100.479 -13.033  1.00  0.33           O  
ATOM   1171  CG2 THR A 239    -121.129 -99.544 -11.012  1.00  0.33           C  
ATOM   1172  N   ASN A 240    -119.777-103.741 -10.932  1.00  0.40           N  
ATOM   1173  CA  ASN A 240    -119.737-105.058 -11.502  1.00  0.40           C  
ATOM   1174  C   ASN A 240    -120.323-105.037 -12.898  1.00  0.40           C  
ATOM   1175  O   ASN A 240    -121.272-104.324 -13.170  1.00  0.40           O  
ATOM   1176  CB  ASN A 240    -120.555-106.044 -10.647  1.00  0.40           C  
ATOM   1177  CG  ASN A 240    -119.864-106.377  -9.338  1.00  0.40           C  
ATOM   1178  OD1 ASN A 240    -120.052-105.731  -8.318  1.00  0.40           O  
ATOM   1179  ND2 ASN A 240    -119.049-107.460  -9.312  1.00  0.40           N  
ATOM   1180  N   TYR A 241    -119.770-105.852 -13.803  1.00  0.35           N  
ATOM   1181  CA  TYR A 241    -120.279-105.994 -15.151  1.00  0.35           C  
ATOM   1182  C   TYR A 241    -120.481-107.456 -15.383  1.00  0.35           C  
ATOM   1183  O   TYR A 241    -119.798-108.279 -14.772  1.00  0.35           O  
ATOM   1184  CB  TYR A 241    -119.292-105.499 -16.228  1.00  0.35           C  
ATOM   1185  CG  TYR A 241    -119.254-104.005 -16.227  1.00  0.35           C  
ATOM   1186  CD1 TYR A 241    -120.141-103.278 -17.036  1.00  0.35           C  
ATOM   1187  CD2 TYR A 241    -118.336-103.312 -15.424  1.00  0.35           C  
ATOM   1188  CE1 TYR A 241    -120.113-101.878 -17.043  1.00  0.35           C  
ATOM   1189  CE2 TYR A 241    -118.299-101.911 -15.436  1.00  0.35           C  
ATOM   1190  CZ  TYR A 241    -119.188-101.197 -16.247  1.00  0.35           C  
ATOM   1191  OH  TYR A 241    -119.156 -99.791 -16.264  1.00  0.35           O  
ATOM   1192  N   VAL A 242    -121.436-107.824 -16.245  1.00  0.37           N  
ATOM   1193  CA  VAL A 242    -121.722-109.196 -16.638  1.00  0.37           C  
ATOM   1194  C   VAL A 242    -120.502-110.021 -17.013  1.00  0.37           C  
ATOM   1195  O   VAL A 242    -120.290-111.089 -16.452  1.00  0.37           O  
ATOM   1196  CB  VAL A 242    -122.697-109.152 -17.784  1.00  0.37           C  
ATOM   1197  CG1 VAL A 242    -122.689-110.439 -18.582  1.00  0.37           C  
ATOM   1198  CG2 VAL A 242    -124.090-108.980 -17.200  1.00  0.37           C  
ATOM   1199  N   THR A 243    -119.628-109.483 -17.881  1.00  0.34           N  
ATOM   1200  CA  THR A 243    -118.342-110.028 -18.324  1.00  0.34           C  
ATOM   1201  C   THR A 243    -117.437-110.567 -17.232  1.00  0.34           C  
ATOM   1202  O   THR A 243    -116.644-111.477 -17.436  1.00  0.34           O  
ATOM   1203  CB  THR A 243    -117.587-108.917 -19.034  1.00  0.34           C  
ATOM   1204  OG1 THR A 243    -118.361-108.469 -20.130  1.00  0.34           O  
ATOM   1205  CG2 THR A 243    -116.224-109.325 -19.597  1.00  0.34           C  
ATOM   1206  N   LEU A 244    -117.543-110.033 -16.003  1.00  0.34           N  
ATOM   1207  CA  LEU A 244    -116.796-110.521 -14.862  1.00  0.34           C  
ATOM   1208  C   LEU A 244    -117.241-111.904 -14.380  1.00  0.34           C  
ATOM   1209  O   LEU A 244    -116.538-112.582 -13.634  1.00  0.34           O  
ATOM   1210  CB  LEU A 244    -117.031-109.496 -13.721  1.00  0.34           C  
ATOM   1211  CG  LEU A 244    -116.218-109.706 -12.432  1.00  0.34           C  
ATOM   1212  CD1 LEU A 244    -114.731-109.401 -12.657  1.00  0.34           C  
ATOM   1213  CD2 LEU A 244    -116.826-108.899 -11.279  1.00  0.34           C  
ATOM   1214  N   LYS A 245    -118.452-112.352 -14.752  1.00  0.37           N  
ATOM   1215  CA  LYS A 245    -119.004-113.601 -14.271  1.00  0.37           C  
ATOM   1216  C   LYS A 245    -118.755-114.759 -15.214  1.00  0.37           C  
ATOM   1217  O   LYS A 245    -118.687-114.545 -16.422  1.00  0.37           O  
ATOM   1218  CB  LYS A 245    -120.520-113.530 -14.007  1.00  0.37           C  
ATOM   1219  CG  LYS A 245    -120.850-112.622 -12.837  1.00  0.37           C  
ATOM   1220  CD  LYS A 245    -121.115-111.209 -13.299  1.00  0.37           C  
ATOM   1221  CE  LYS A 245    -121.475-110.353 -12.126  1.00  0.37           C  
ATOM   1222  NZ  LYS A 245    -120.883-109.060 -12.387  1.00  0.37           N  
ATOM   1223  N   PRO A 246    -118.620-115.993 -14.705  1.00  0.31           N  
ATOM   1224  CA  PRO A 246    -118.179-117.142 -15.481  1.00  0.31           C  
ATOM   1225  C   PRO A 246    -118.820-117.433 -16.821  1.00  0.31           C  
ATOM   1226  O   PRO A 246    -118.099-117.693 -17.778  1.00  0.31           O  
ATOM   1227  CB  PRO A 246    -118.400-118.325 -14.533  1.00  0.31           C  
ATOM   1228  CG  PRO A 246    -118.174-117.761 -13.131  1.00  0.31           C  
ATOM   1229  CD  PRO A 246    -118.547-116.283 -13.263  1.00  0.31           C  
ATOM   1230  N   ASP A 247    -120.156-117.428 -16.922  1.00  0.29           N  
ATOM   1231  CA  ASP A 247    -120.870-117.717 -18.147  1.00  0.29           C  
ATOM   1232  C   ASP A 247    -121.262-116.419 -18.830  1.00  0.29           C  
ATOM   1233  O   ASP A 247    -121.963-116.394 -19.844  1.00  0.29           O  
ATOM   1234  CB  ASP A 247    -122.135-118.558 -17.835  1.00  0.29           C  
ATOM   1235  CG  ASP A 247    -123.066-117.914 -16.812  1.00  0.29           C  
ATOM   1236  OD1 ASP A 247    -124.176-118.475 -16.661  1.00  0.29           O  
ATOM   1237  OD2 ASP A 247    -122.687-116.886 -16.187  1.00  0.29           O  
ATOM   1238  N   ALA A 248    -120.806-115.308 -18.224  1.00  0.35           N  
ATOM   1239  CA  ALA A 248    -121.153-113.951 -18.517  1.00  0.35           C  
ATOM   1240  C   ALA A 248    -122.650-113.716 -18.484  1.00  0.35           C  
ATOM   1241  O   ALA A 248    -123.193-113.079 -19.375  1.00  0.35           O  
ATOM   1242  CB  ALA A 248    -120.497-113.513 -19.837  1.00  0.35           C  
ATOM   1243  N   GLU A 249    -123.377-114.243 -17.470  1.00  0.30           N  
ATOM   1244  CA  GLU A 249    -124.821-114.095 -17.278  1.00  0.30           C  
ATOM   1245  C   GLU A 249    -125.644-114.215 -18.574  1.00  0.30           C  
ATOM   1246  O   GLU A 249    -126.626-113.498 -18.778  1.00  0.30           O  
ATOM   1247  CB  GLU A 249    -125.204-112.790 -16.522  1.00  0.30           C  
ATOM   1248  CG  GLU A 249    -124.422-112.472 -15.218  1.00  0.30           C  
ATOM   1249  CD  GLU A 249    -124.718-113.376 -14.023  1.00  0.30           C  
ATOM   1250  OE1 GLU A 249    -125.884-113.783 -13.827  1.00  0.30           O  
ATOM   1251  OE2 GLU A 249    -123.786-113.527 -13.186  1.00  0.30           O  
ATOM   1252  N   ILE A 250    -125.194-115.105 -19.500  1.00  0.30           N  
ATOM   1253  CA  ILE A 250    -125.720-115.357 -20.844  1.00  0.30           C  
ATOM   1254  C   ILE A 250    -125.507-114.242 -21.898  1.00  0.30           C  
ATOM   1255  O   ILE A 250    -125.805-114.376 -23.087  1.00  0.30           O  
ATOM   1256  CB  ILE A 250    -127.174-115.808 -20.724  1.00  0.30           C  
ATOM   1257  CG1 ILE A 250    -127.324-117.108 -19.908  1.00  0.30           C  
ATOM   1258  CG2 ILE A 250    -127.934-115.919 -22.055  1.00  0.30           C  
ATOM   1259  CD1 ILE A 250    -126.629-118.337 -20.497  1.00  0.30           C  
ATOM   1260  N   LYS A 251    -124.886-113.116 -21.538  1.00  0.31           N  
ATOM   1261  CA  LYS A 251    -124.553-112.054 -22.465  1.00  0.31           C  
ATOM   1262  C   LYS A 251    -123.035-111.898 -22.552  1.00  0.31           C  
ATOM   1263  O   LYS A 251    -122.364-111.560 -21.589  1.00  0.31           O  
ATOM   1264  CB  LYS A 251    -125.140-110.694 -21.994  1.00  0.31           C  
ATOM   1265  CG  LYS A 251    -126.674-110.589 -21.878  1.00  0.31           C  
ATOM   1266  CD  LYS A 251    -127.458-110.548 -23.208  1.00  0.31           C  
ATOM   1267  CE  LYS A 251    -127.246-109.269 -24.032  1.00  0.31           C  
ATOM   1268  NZ  LYS A 251    -128.303-109.124 -25.043  1.00  0.31           N  
ATOM   1269  N   GLY A 252    -122.421-112.065 -23.748  1.00  0.24           N  
ATOM   1270  CA  GLY A 252    -120.985-111.766 -23.928  1.00  0.24           C  
ATOM   1271  C   GLY A 252    -120.649-110.282 -23.791  1.00  0.24           C  
ATOM   1272  O   GLY A 252    -119.524-109.866 -23.532  1.00  0.24           O  
ATOM   1273  N   ASN A 253    -121.688-109.461 -23.979  1.00  0.29           N  
ATOM   1274  CA  ASN A 253    -121.853-108.061 -23.666  1.00  0.29           C  
ATOM   1275  C   ASN A 253    -121.800-107.690 -22.176  1.00  0.29           C  
ATOM   1276  O   ASN A 253    -122.334-108.441 -21.367  1.00  0.29           O  
ATOM   1277  CB  ASN A 253    -123.281-107.748 -24.165  1.00  0.29           C  
ATOM   1278  CG  ASN A 253    -123.289-107.398 -25.642  1.00  0.29           C  
ATOM   1279  OD1 ASN A 253    -122.258-107.371 -26.306  1.00  0.29           O  
ATOM   1280  ND2 ASN A 253    -124.497-107.114 -26.176  1.00  0.29           N  
ATOM   1281  N   PRO A 254    -121.268-106.526 -21.757  1.00  0.32           N  
ATOM   1282  CA  PRO A 254    -121.288-106.188 -20.331  1.00  0.32           C  
ATOM   1283  C   PRO A 254    -122.373-105.197 -19.916  1.00  0.32           C  
ATOM   1284  O   PRO A 254    -122.176-103.994 -20.111  1.00  0.32           O  
ATOM   1285  CB  PRO A 254    -119.913-105.543 -20.083  1.00  0.32           C  
ATOM   1286  CG  PRO A 254    -119.462-104.993 -21.435  1.00  0.32           C  
ATOM   1287  CD  PRO A 254    -120.090-105.962 -22.426  1.00  0.32           C  
ATOM   1288  N   PRO A 255    -123.481-105.603 -19.320  1.00  0.31           N  
ATOM   1289  CA  PRO A 255    -124.309-104.662 -18.563  1.00  0.31           C  
ATOM   1290  C   PRO A 255    -124.044-104.777 -17.056  1.00  0.31           C  
ATOM   1291  O   PRO A 255    -123.563-105.826 -16.628  1.00  0.31           O  
ATOM   1292  CB  PRO A 255    -125.752-105.051 -18.913  1.00  0.31           C  
ATOM   1293  CG  PRO A 255    -125.682-106.498 -19.399  1.00  0.31           C  
ATOM   1294  CD  PRO A 255    -124.279-106.658 -19.948  1.00  0.31           C  
ATOM   1295  N   PRO A 256    -124.284-103.761 -16.225  1.00  0.32           N  
ATOM   1296  CA  PRO A 256    -124.592-103.874 -14.814  1.00  0.32           C  
ATOM   1297  C   PRO A 256    -125.425-105.063 -14.288  1.00  0.32           C  
ATOM   1298  O   PRO A 256    -126.482-105.371 -14.839  1.00  0.32           O  
ATOM   1299  CB  PRO A 256    -125.239-102.566 -14.401  1.00  0.32           C  
ATOM   1300  CG  PRO A 256    -124.668-101.566 -15.382  1.00  0.32           C  
ATOM   1301  CD  PRO A 256    -124.501-102.406 -16.645  1.00  0.32           C  
ATOM   1302  N   PRO A 257    -124.975-105.693 -13.216  1.00  0.31           N  
ATOM   1303  CA  PRO A 257    -125.689-106.767 -12.534  1.00  0.31           C  
ATOM   1304  C   PRO A 257    -126.263-106.336 -11.184  1.00  0.31           C  
ATOM   1305  O   PRO A 257    -125.506-105.747 -10.408  1.00  0.31           O  
ATOM   1306  CB  PRO A 257    -124.603-107.830 -12.228  1.00  0.31           C  
ATOM   1307  CG  PRO A 257    -123.476-107.459 -13.154  1.00  0.31           C  
ATOM   1308  CD  PRO A 257    -123.573-105.970 -13.205  1.00  0.31           C  
ATOM   1309  N   PRO A 258    -127.505-106.619 -10.845  1.00  0.32           N  
ATOM   1310  CA  PRO A 258    -127.982-106.535  -9.473  1.00  0.32           C  
ATOM   1311  C   PRO A 258    -128.376-107.912  -8.963  1.00  0.32           C  
ATOM   1312  O   PRO A 258    -128.225-108.913  -9.661  1.00  0.32           O  
ATOM   1313  CB  PRO A 258    -129.215-105.632  -9.597  1.00  0.32           C  
ATOM   1314  CG  PRO A 258    -129.774-105.868 -10.996  1.00  0.32           C  
ATOM   1315  CD  PRO A 258    -128.576-106.350 -11.800  1.00  0.32           C  
ATOM   1316  N   PHE A 259    -128.903-107.968  -7.725  1.00  0.32           N  
ATOM   1317  CA  PHE A 259    -129.594-109.128  -7.182  1.00  0.32           C  
ATOM   1318  C   PHE A 259    -131.091-109.034  -7.381  1.00  0.32           C  
ATOM   1319  O   PHE A 259    -131.694-107.972  -7.270  1.00  0.32           O  
ATOM   1320  CB  PHE A 259    -129.395-109.302  -5.645  1.00  0.32           C  
ATOM   1321  CG  PHE A 259    -128.065-109.896  -5.468  1.00  0.32           C  
ATOM   1322  CD1 PHE A 259    -126.937-109.109  -5.224  1.00  0.32           C  
ATOM   1323  CD2 PHE A 259    -127.929-111.249  -5.775  1.00  0.32           C  
ATOM   1324  CE1 PHE A 259    -125.666-109.648  -5.421  1.00  0.32           C  
ATOM   1325  CE2 PHE A 259    -126.677-111.756  -6.075  1.00  0.32           C  
ATOM   1326  CZ  PHE A 259    -125.549-110.929  -5.971  1.00  0.32           C  
ATOM   1327  N   THR A 260    -131.747-110.187  -7.621  1.00  0.27           N  
ATOM   1328  CA  THR A 260    -133.179-110.321  -7.393  1.00  0.27           C  
ATOM   1329  C   THR A 260    -133.455-110.725  -5.954  1.00  0.27           C  
ATOM   1330  O   THR A 260    -132.575-111.131  -5.197  1.00  0.27           O  
ATOM   1331  CB  THR A 260    -133.900-111.279  -8.344  1.00  0.27           C  
ATOM   1332  OG1 THR A 260    -133.659-112.651  -8.060  1.00  0.27           O  
ATOM   1333  CG2 THR A 260    -133.456-111.022  -9.789  1.00  0.27           C  
ATOM   1334  N   ALA A 261    -134.732-110.662  -5.530  1.00  0.17           N  
ATOM   1335  CA  ALA A 261    -135.150-110.997  -4.185  1.00  0.17           C  
ATOM   1336  C   ALA A 261    -134.993-112.477  -3.826  1.00  0.17           C  
ATOM   1337  O   ALA A 261    -135.096-112.867  -2.668  1.00  0.17           O  
ATOM   1338  CB  ALA A 261    -136.615-110.558  -4.034  1.00  0.17           C  
ATOM   1339  N   GLY A 262    -134.701-113.338  -4.825  1.00  0.19           N  
ATOM   1340  CA  GLY A 262    -134.435-114.755  -4.614  1.00  0.19           C  
ATOM   1341  C   GLY A 262    -132.981-115.088  -4.388  1.00  0.19           C  
ATOM   1342  O   GLY A 262    -132.605-116.254  -4.395  1.00  0.19           O  
ATOM   1343  N   GLY A 263    -132.107-114.071  -4.232  1.00  0.35           N  
ATOM   1344  CA  GLY A 263    -130.670-114.258  -4.002  1.00  0.35           C  
ATOM   1345  C   GLY A 263    -129.866-114.490  -5.254  1.00  0.35           C  
ATOM   1346  O   GLY A 263    -128.655-114.694  -5.228  1.00  0.35           O  
ATOM   1347  N   GLN A 264    -130.546-114.439  -6.400  1.00  0.34           N  
ATOM   1348  CA  GLN A 264    -130.017-114.671  -7.712  1.00  0.34           C  
ATOM   1349  C   GLN A 264    -129.455-113.392  -8.339  1.00  0.34           C  
ATOM   1350  O   GLN A 264    -130.156-112.375  -8.427  1.00  0.34           O  
ATOM   1351  CB  GLN A 264    -131.188-115.241  -8.561  1.00  0.34           C  
ATOM   1352  CG  GLN A 264    -131.636-116.674  -8.143  1.00  0.34           C  
ATOM   1353  CD  GLN A 264    -132.577-117.311  -9.174  1.00  0.34           C  
ATOM   1354  OE1 GLN A 264    -132.461-117.100 -10.379  1.00  0.34           O  
ATOM   1355  NE2 GLN A 264    -133.530-118.151  -8.710  1.00  0.34           N  
ATOM   1356  N   VAL A 265    -128.181-113.389  -8.790  1.00  0.36           N  
ATOM   1357  CA  VAL A 265    -127.622-112.412  -9.742  1.00  0.36           C  
ATOM   1358  C   VAL A 265    -128.460-112.288 -11.028  1.00  0.36           C  
ATOM   1359  O   VAL A 265    -129.237-113.164 -11.383  1.00  0.36           O  
ATOM   1360  CB  VAL A 265    -126.140-112.698 -10.061  1.00  0.36           C  
ATOM   1361  CG1 VAL A 265    -125.533-111.790 -11.141  1.00  0.36           C  
ATOM   1362  CG2 VAL A 265    -125.259-112.510  -8.819  1.00  0.36           C  
ATOM   1363  N   VAL A 266    -128.397-111.149 -11.735  1.00  0.32           N  
ATOM   1364  CA  VAL A 266    -129.052-111.007 -13.033  1.00  0.32           C  
ATOM   1365  C   VAL A 266    -128.493-109.781 -13.756  1.00  0.32           C  
ATOM   1366  O   VAL A 266    -127.852-109.007 -13.068  1.00  0.32           O  
ATOM   1367  CB  VAL A 266    -130.568-110.900 -12.866  1.00  0.32           C  
ATOM   1368  CG1 VAL A 266    -130.933-109.702 -11.968  1.00  0.32           C  
ATOM   1369  CG2 VAL A 266    -131.332-110.905 -14.201  1.00  0.32           C  
ATOM   1370  N   PRO A 267    -128.639-109.527 -15.075  1.00  0.34           N  
ATOM   1371  CA  PRO A 267    -128.216-108.250 -15.691  1.00  0.34           C  
ATOM   1372  C   PRO A 267    -129.310-107.379 -16.357  1.00  0.34           C  
ATOM   1373  O   PRO A 267    -130.413-107.890 -16.527  1.00  0.34           O  
ATOM   1374  CB  PRO A 267    -127.322-108.788 -16.802  1.00  0.34           C  
ATOM   1375  CG  PRO A 267    -127.948-110.091 -17.304  1.00  0.34           C  
ATOM   1376  CD  PRO A 267    -128.575-110.650 -16.032  1.00  0.34           C  
ATOM   1377  N   THR A 268    -129.009-106.083 -16.750  1.00  0.33           N  
ATOM   1378  CA  THR A 268    -129.888-105.159 -17.539  1.00  0.33           C  
ATOM   1379  C   THR A 268    -129.361-103.711 -17.651  1.00  0.33           C  
ATOM   1380  O   THR A 268    -129.450-102.961 -16.695  1.00  0.33           O  
ATOM   1381  CB  THR A 268    -131.380-105.145 -17.094  1.00  0.33           C  
ATOM   1382  OG1 THR A 268    -132.220-104.255 -17.817  1.00  0.33           O  
ATOM   1383  CG2 THR A 268    -131.594-104.830 -15.603  1.00  0.33           C  
ATOM   1384  N   GLU A 269    -128.802-103.239 -18.816  1.00  0.34           N  
ATOM   1385  CA  GLU A 269    -128.457-101.801 -18.973  1.00  0.34           C  
ATOM   1386  C   GLU A 269    -128.044-101.379 -20.372  1.00  0.34           C  
ATOM   1387  O   GLU A 269    -128.083-102.240 -21.287  1.00  0.34           O  
ATOM   1388  CB  GLU A 269    -127.233-101.455 -18.098  1.00  0.34           C  
ATOM   1389  CG  GLU A 269    -126.753-100.020 -17.709  1.00  0.34           C  
ATOM   1390  CD  GLU A 269    -127.645 -99.247 -16.756  1.00  0.34           C  
ATOM   1391  OE1 GLU A 269    -127.886 -98.060 -17.090  1.00  0.34           O  
ATOM   1392  OE2 GLU A 269    -128.034 -99.794 -15.698  1.00  0.34           O  
ATOM   1393  N   LEU A 270    -127.468-100.167 -20.575  1.00  0.29           N  
ATOM   1394  CA  LEU A 270    -126.995 -99.376 -21.719  1.00  0.29           C  
ATOM   1395  C   LEU A 270    -126.278-100.129 -22.810  1.00  0.29           C  
ATOM   1396  O   LEU A 270    -126.072 -99.671 -23.926  1.00  0.29           O  
ATOM   1397  CB  LEU A 270    -125.979 -98.260 -21.324  1.00  0.29           C  
ATOM   1398  CG  LEU A 270    -126.513 -97.200 -20.353  1.00  0.29           C  
ATOM   1399  CD1 LEU A 270    -125.372 -96.245 -19.985  1.00  0.29           C  
ATOM   1400  CD2 LEU A 270    -127.738 -96.448 -20.888  1.00  0.29           C  
ATOM   1401  N   ARG A 271    -125.874-101.345 -22.472  1.00  0.21           N  
ATOM   1402  CA  ARG A 271    -125.331-102.333 -23.340  1.00  0.21           C  
ATOM   1403  C   ARG A 271    -126.385-102.949 -24.258  1.00  0.21           C  
ATOM   1404  O   ARG A 271    -126.019-103.530 -25.271  1.00  0.21           O  
ATOM   1405  CB  ARG A 271    -124.671-103.383 -22.426  1.00  0.21           C  
ATOM   1406  CG  ARG A 271    -123.940-104.504 -23.162  1.00  0.21           C  
ATOM   1407  CD  ARG A 271    -122.973-104.071 -24.265  1.00  0.21           C  
ATOM   1408  NE  ARG A 271    -121.897-103.248 -23.625  1.00  0.21           N  
ATOM   1409  CZ  ARG A 271    -120.888-102.713 -24.323  1.00  0.21           C  
ATOM   1410  NH1 ARG A 271    -119.911-102.063 -23.697  1.00  0.21           N  
ATOM   1411  NH2 ARG A 271    -120.847-102.816 -25.649  1.00  0.21           N  
ATOM   1412  N   ASP A 272    -127.692-102.781 -23.955  1.00  0.18           N  
ATOM   1413  CA  ASP A 272    -128.788-103.259 -24.780  1.00  0.18           C  
ATOM   1414  C   ASP A 272    -129.185-102.256 -25.868  1.00  0.18           C  
ATOM   1415  O   ASP A 272    -129.993-102.518 -26.757  1.00  0.18           O  
ATOM   1416  CB  ASP A 272    -129.993-103.703 -23.888  1.00  0.18           C  
ATOM   1417  CG  ASP A 272    -130.867-102.629 -23.243  1.00  0.18           C  
ATOM   1418  OD1 ASP A 272    -131.905-103.042 -22.648  1.00  0.18           O  
ATOM   1419  OD2 ASP A 272    -130.517-101.425 -23.306  1.00  0.18           O  
ATOM   1420  N   ALA A 273    -128.564-101.060 -25.817  1.00  0.15           N  
ATOM   1421  CA  ALA A 273    -128.778 -99.969 -26.736  1.00  0.15           C  
ATOM   1422  C   ALA A 273    -128.117-100.169 -28.096  1.00  0.15           C  
ATOM   1423  O   ALA A 273    -128.562 -99.613 -29.101  1.00  0.15           O  
ATOM   1424  CB  ALA A 273    -128.223 -98.681 -26.089  1.00  0.15           C  
ATOM   1425  N   TRP A 274    -127.020-100.954 -28.167  1.00  0.15           N  
ATOM   1426  CA  TRP A 274    -126.269-101.109 -29.399  1.00  0.15           C  
ATOM   1427  C   TRP A 274    -125.756-102.521 -29.573  1.00  0.15           C  
ATOM   1428  O   TRP A 274    -125.093-103.074 -28.697  1.00  0.15           O  
ATOM   1429  CB  TRP A 274    -125.016-100.192 -29.479  1.00  0.15           C  
ATOM   1430  CG  TRP A 274    -125.216 -98.752 -29.068  1.00  0.15           C  
ATOM   1431  CD1 TRP A 274    -124.841 -98.157 -27.896  1.00  0.15           C  
ATOM   1432  CD2 TRP A 274    -125.837 -97.730 -29.866  1.00  0.15           C  
ATOM   1433  NE1 TRP A 274    -125.179 -96.823 -27.908  1.00  0.15           N  
ATOM   1434  CE2 TRP A 274    -125.796 -96.542 -29.106  1.00  0.15           C  
ATOM   1435  CE3 TRP A 274    -126.412 -97.755 -31.137  1.00  0.15           C  
ATOM   1436  CZ2 TRP A 274    -126.329 -95.361 -29.600  1.00  0.15           C  
ATOM   1437  CZ3 TRP A 274    -126.963 -96.562 -31.629  1.00  0.15           C  
ATOM   1438  CH2 TRP A 274    -126.922 -95.381 -30.872  1.00  0.15           C  
ATOM   1439  N   GLY A 275    -125.991-103.120 -30.757  1.00  0.21           N  
ATOM   1440  CA  GLY A 275    -125.571-104.484 -31.069  1.00  0.21           C  
ATOM   1441  C   GLY A 275    -126.678-105.490 -30.931  1.00  0.21           C  
ATOM   1442  O   GLY A 275    -126.576-106.606 -31.431  1.00  0.21           O  
ATOM   1443  N   ASP A 276    -127.789-105.097 -30.301  1.00  0.21           N  
ATOM   1444  CA  ASP A 276    -128.963-105.915 -30.127  1.00  0.21           C  
ATOM   1445  C   ASP A 276    -130.189-105.002 -30.080  1.00  0.21           C  
ATOM   1446  O   ASP A 276    -130.091-103.801 -30.324  1.00  0.21           O  
ATOM   1447  CB  ASP A 276    -128.839-106.989 -29.004  1.00  0.21           C  
ATOM   1448  CG  ASP A 276    -128.250-106.518 -27.682  1.00  0.21           C  
ATOM   1449  OD1 ASP A 276    -127.895-107.429 -26.893  1.00  0.21           O  
ATOM   1450  OD2 ASP A 276    -128.107-105.306 -27.428  1.00  0.21           O  
ATOM   1451  N   PHE A 277    -131.402-105.567 -29.898  1.00  0.15           N  
ATOM   1452  CA  PHE A 277    -132.633-104.782 -29.983  1.00  0.15           C  
ATOM   1453  C   PHE A 277    -133.785-105.385 -29.193  1.00  0.15           C  
ATOM   1454  O   PHE A 277    -134.883-104.833 -29.151  1.00  0.15           O  
ATOM   1455  CB  PHE A 277    -133.126-104.586 -31.460  1.00  0.15           C  
ATOM   1456  CG  PHE A 277    -133.483-105.880 -32.155  1.00  0.15           C  
ATOM   1457  CD1 PHE A 277    -132.510-106.595 -32.867  1.00  0.15           C  
ATOM   1458  CD2 PHE A 277    -134.788-106.402 -32.072  1.00  0.15           C  
ATOM   1459  CE1 PHE A 277    -132.815-107.837 -33.438  1.00  0.15           C  
ATOM   1460  CE2 PHE A 277    -135.096-107.647 -32.631  1.00  0.15           C  
ATOM   1461  CZ  PHE A 277    -134.104-108.370 -33.307  1.00  0.15           C  
ATOM   1462  N   VAL A 278    -133.582-106.536 -28.530  1.00  0.15           N  
ATOM   1463  CA  VAL A 278    -134.636-107.170 -27.755  1.00  0.15           C  
ATOM   1464  C   VAL A 278    -134.530-106.641 -26.344  1.00  0.15           C  
ATOM   1465  O   VAL A 278    -133.857-107.215 -25.493  1.00  0.15           O  
ATOM   1466  CB  VAL A 278    -134.553-108.694 -27.764  1.00  0.15           C  
ATOM   1467  CG1 VAL A 278    -135.714-109.306 -26.952  1.00  0.15           C  
ATOM   1468  CG2 VAL A 278    -134.620-109.217 -29.212  1.00  0.15           C  
ATOM   1469  N   TRP A 279    -135.185-105.496 -26.085  1.00  0.12           N  
ATOM   1470  CA  TRP A 279    -135.032-104.772 -24.846  1.00  0.12           C  
ATOM   1471  C   TRP A 279    -136.377-104.553 -24.156  1.00  0.12           C  
ATOM   1472  O   TRP A 279    -137.428-104.554 -24.792  1.00  0.12           O  
ATOM   1473  CB  TRP A 279    -134.252-103.443 -25.043  1.00  0.12           C  
ATOM   1474  CG  TRP A 279    -134.908-102.394 -25.921  1.00  0.12           C  
ATOM   1475  CD1 TRP A 279    -134.757-102.188 -27.263  1.00  0.12           C  
ATOM   1476  CD2 TRP A 279    -135.840-101.400 -25.459  1.00  0.12           C  
ATOM   1477  NE1 TRP A 279    -135.579-101.164 -27.685  1.00  0.12           N  
ATOM   1478  CE2 TRP A 279    -136.253-100.670 -26.592  1.00  0.12           C  
ATOM   1479  CE3 TRP A 279    -136.333-101.103 -24.189  1.00  0.12           C  
ATOM   1480  CZ2 TRP A 279    -137.190 -99.652 -26.481  1.00  0.12           C  
ATOM   1481  CZ3 TRP A 279    -137.275-100.070 -24.076  1.00  0.12           C  
ATOM   1482  CH2 TRP A 279    -137.707 -99.361 -25.208  1.00  0.12           C  
ATOM   1483  N   TRP A 280    -136.446-104.370 -22.819  1.00  0.13           N  
ATOM   1484  CA  TRP A 280    -135.387-104.378 -21.819  1.00  0.13           C  
ATOM   1485  C   TRP A 280    -134.657-105.705 -21.739  1.00  0.13           C  
ATOM   1486  O   TRP A 280    -135.263-106.743 -21.465  1.00  0.13           O  
ATOM   1487  CB  TRP A 280    -135.996-104.070 -20.430  1.00  0.13           C  
ATOM   1488  CG  TRP A 280    -136.521-102.654 -20.283  1.00  0.13           C  
ATOM   1489  CD1 TRP A 280    -137.803-102.171 -20.248  1.00  0.13           C  
ATOM   1490  CD2 TRP A 280    -135.655-101.524 -20.096  1.00  0.13           C  
ATOM   1491  NE1 TRP A 280    -137.792-100.805 -20.037  1.00  0.13           N  
ATOM   1492  CE2 TRP A 280    -136.480-100.392 -19.935  1.00  0.13           C  
ATOM   1493  CE3 TRP A 280    -134.268-101.422 -20.047  1.00  0.13           C  
ATOM   1494  CZ2 TRP A 280    -135.930 -99.136 -19.712  1.00  0.13           C  
ATOM   1495  CZ3 TRP A 280    -133.713-100.156 -19.819  1.00  0.13           C  
ATOM   1496  CH2 TRP A 280    -134.530 -99.028 -19.649  1.00  0.13           C  
ATOM   1497  N   ASP A 281    -133.341-105.709 -22.044  1.00  0.14           N  
ATOM   1498  CA  ASP A 281    -132.598-106.946 -22.137  1.00  0.14           C  
ATOM   1499  C   ASP A 281    -132.483-107.677 -20.805  1.00  0.14           C  
ATOM   1500  O   ASP A 281    -132.308-107.100 -19.731  1.00  0.14           O  
ATOM   1501  CB  ASP A 281    -131.224-106.704 -22.790  1.00  0.14           C  
ATOM   1502  CG  ASP A 281    -130.423-107.973 -22.986  1.00  0.14           C  
ATOM   1503  OD1 ASP A 281    -129.484-108.214 -22.185  1.00  0.14           O  
ATOM   1504  OD2 ASP A 281    -130.681-108.733 -23.955  1.00  0.14           O  
ATOM   1505  N   ARG A 282    -132.594-109.007 -20.872  1.00  0.16           N  
ATOM   1506  CA  ARG A 282    -132.376-109.847 -19.736  1.00  0.16           C  
ATOM   1507  C   ARG A 282    -132.135-111.237 -20.244  1.00  0.16           C  
ATOM   1508  O   ARG A 282    -132.575-111.626 -21.324  1.00  0.16           O  
ATOM   1509  CB  ARG A 282    -133.577-109.866 -18.752  1.00  0.16           C  
ATOM   1510  CG  ARG A 282    -134.893-110.401 -19.357  1.00  0.16           C  
ATOM   1511  CD  ARG A 282    -136.077-110.346 -18.394  1.00  0.16           C  
ATOM   1512  NE  ARG A 282    -137.238-110.950 -19.122  1.00  0.16           N  
ATOM   1513  CZ  ARG A 282    -138.462-111.093 -18.600  1.00  0.16           C  
ATOM   1514  NH1 ARG A 282    -139.427-111.643 -19.333  1.00  0.16           N  
ATOM   1515  NH2 ARG A 282    -138.738-110.698 -17.361  1.00  0.16           N  
ATOM   1516  N   ALA A 283    -131.467-112.051 -19.430  1.00  0.20           N  
ATOM   1517  CA  ALA A 283    -131.375-113.455 -19.683  1.00  0.20           C  
ATOM   1518  C   ALA A 283    -132.023-114.193 -18.541  1.00  0.20           C  
ATOM   1519  O   ALA A 283    -132.170-113.676 -17.436  1.00  0.20           O  
ATOM   1520  CB  ALA A 283    -129.911-113.849 -19.818  1.00  0.20           C  
ATOM   1521  N   THR A 284    -132.462-115.429 -18.807  1.00  0.15           N  
ATOM   1522  CA  THR A 284    -133.074-116.287 -17.802  1.00  0.15           C  
ATOM   1523  C   THR A 284    -132.174-117.451 -17.479  1.00  0.15           C  
ATOM   1524  O   THR A 284    -132.582-118.414 -16.833  1.00  0.15           O  
ATOM   1525  CB  THR A 284    -134.399-116.869 -18.259  1.00  0.15           C  
ATOM   1526  OG1 THR A 284    -134.278-117.475 -19.544  1.00  0.15           O  
ATOM   1527  CG2 THR A 284    -135.431-115.741 -18.381  1.00  0.15           C  
ATOM   1528  N   GLY A 285    -130.906-117.395 -17.935  1.00  0.16           N  
ATOM   1529  CA  GLY A 285    -129.885-118.355 -17.541  1.00  0.16           C  
ATOM   1530  C   GLY A 285    -129.591-118.363 -16.070  1.00  0.16           C  
ATOM   1531  O   GLY A 285    -130.088-117.543 -15.305  1.00  0.16           O  
ATOM   1532  N   ARG A 286    -128.762-119.308 -15.606  1.00  0.18           N  
ATOM   1533  CA  ARG A 286    -128.431-119.314 -14.197  1.00  0.18           C  
ATOM   1534  C   ARG A 286    -127.639-118.105 -13.725  1.00  0.18           C  
ATOM   1535  O   ARG A 286    -126.851-117.561 -14.491  1.00  0.18           O  
ATOM   1536  CB  ARG A 286    -127.680-120.572 -13.757  1.00  0.18           C  
ATOM   1537  CG  ARG A 286    -128.579-121.805 -13.702  1.00  0.18           C  
ATOM   1538  CD  ARG A 286    -127.801-122.949 -13.084  1.00  0.18           C  
ATOM   1539  NE  ARG A 286    -128.712-124.117 -13.131  1.00  0.18           N  
ATOM   1540  CZ  ARG A 286    -128.327-125.350 -12.790  1.00  0.18           C  
ATOM   1541  NH1 ARG A 286    -129.196-126.346 -12.916  1.00  0.18           N  
ATOM   1542  NH2 ARG A 286    -127.100-125.587 -12.337  1.00  0.18           N  
ATOM   1543  N   PRO A 287    -127.803-117.668 -12.490  1.00  0.16           N  
ATOM   1544  CA  PRO A 287    -127.115-116.485 -12.049  1.00  0.16           C  
ATOM   1545  C   PRO A 287    -125.869-116.879 -11.289  1.00  0.16           C  
ATOM   1546  O   PRO A 287    -125.798-117.966 -10.705  1.00  0.16           O  
ATOM   1547  CB  PRO A 287    -128.176-115.875 -11.148  1.00  0.16           C  
ATOM   1548  CG  PRO A 287    -128.873-117.035 -10.466  1.00  0.16           C  
ATOM   1549  CD  PRO A 287    -128.796-118.135 -11.507  1.00  0.16           C  
ATOM   1550  N   ARG A 288    -124.849-116.002 -11.253  1.00  0.21           N  
ATOM   1551  CA  ARG A 288    -123.747-116.141 -10.316  1.00  0.21           C  
ATOM   1552  C   ARG A 288    -124.252-116.127  -8.861  1.00  0.21           C  
ATOM   1553  O   ARG A 288    -125.239-115.451  -8.574  1.00  0.21           O  
ATOM   1554  CB  ARG A 288    -122.717-114.988 -10.498  1.00  0.21           C  
ATOM   1555  CG  ARG A 288    -121.391-115.182  -9.722  1.00  0.21           C  
ATOM   1556  CD  ARG A 288    -120.484-113.966  -9.502  1.00  0.21           C  
ATOM   1557  NE  ARG A 288    -121.234-112.976  -8.672  1.00  0.21           N  
ATOM   1558  CZ  ARG A 288    -120.844-111.717  -8.440  1.00  0.21           C  
ATOM   1559  NH1 ARG A 288    -121.600-110.942  -7.671  1.00  0.21           N  
ATOM   1560  NH2 ARG A 288    -119.710-111.228  -8.939  1.00  0.21           N  
ATOM   1561  N   PRO A 289    -123.687-116.811  -7.878  1.00  0.21           N  
ATOM   1562  CA  PRO A 289    -123.971-116.529  -6.474  1.00  0.21           C  
ATOM   1563  C   PRO A 289    -123.647-115.073  -6.099  1.00  0.21           C  
ATOM   1564  O   PRO A 289    -122.772-114.459  -6.718  1.00  0.21           O  
ATOM   1565  CB  PRO A 289    -123.076-117.544  -5.734  1.00  0.21           C  
ATOM   1566  CG  PRO A 289    -122.879-118.698  -6.726  1.00  0.21           C  
ATOM   1567  CD  PRO A 289    -122.833-117.979  -8.068  1.00  0.21           C  
ATOM   1568  N   VAL A 290    -124.284-114.447  -5.089  1.00  0.20           N  
ATOM   1569  CA  VAL A 290    -123.588-113.338  -4.438  1.00  0.20           C  
ATOM   1570  C   VAL A 290    -122.380-113.793  -3.648  1.00  0.20           C  
ATOM   1571  O   VAL A 290    -122.427-114.795  -2.939  1.00  0.20           O  
ATOM   1572  CB  VAL A 290    -124.470-112.444  -3.579  1.00  0.20           C  
ATOM   1573  CG1 VAL A 290    -124.975-113.118  -2.316  1.00  0.20           C  
ATOM   1574  CG2 VAL A 290    -123.785-111.072  -3.349  1.00  0.20           C  
ATOM   1575  N   SER A 291    -121.262-113.042  -3.727  1.00  0.22           N  
ATOM   1576  CA  SER A 291    -120.274-112.787  -2.726  1.00  0.22           C  
ATOM   1577  C   SER A 291    -120.909-112.852  -1.299  1.00  0.22           C  
ATOM   1578  O   SER A 291    -121.963-112.282  -1.073  1.00  0.22           O  
ATOM   1579  CB  SER A 291    -119.774-111.353  -3.186  1.00  0.22           C  
ATOM   1580  OG  SER A 291    -119.807-111.170  -4.615  1.00  0.22           O  
ATOM   1581  N   ARG A 292    -120.336-113.529  -0.291  1.00  0.23           N  
ATOM   1582  CA  ARG A 292    -120.762-113.631   1.111  1.00  0.23           C  
ATOM   1583  C   ARG A 292    -121.399-112.441   1.883  1.00  0.23           C  
ATOM   1584  O   ARG A 292    -121.551-111.339   1.378  1.00  0.23           O  
ATOM   1585  CB  ARG A 292    -119.547-114.150   1.919  1.00  0.23           C  
ATOM   1586  CG  ARG A 292    -118.780-115.308   1.237  1.00  0.23           C  
ATOM   1587  CD  ARG A 292    -119.434-116.677   1.386  1.00  0.23           C  
ATOM   1588  NE  ARG A 292    -118.472-117.671   0.810  1.00  0.23           N  
ATOM   1589  CZ  ARG A 292    -118.716-118.984   0.723  1.00  0.23           C  
ATOM   1590  NH1 ARG A 292    -117.791-119.780   0.195  1.00  0.23           N  
ATOM   1591  NH2 ARG A 292    -119.862-119.509   1.152  1.00  0.23           N  
ATOM   1592  N   ASP A 293    -121.822-112.661   3.146  1.00  0.22           N  
ATOM   1593  CA  ASP A 293    -122.538-111.710   4.002  1.00  0.22           C  
ATOM   1594  C   ASP A 293    -121.694-111.003   5.085  1.00  0.22           C  
ATOM   1595  O   ASP A 293    -122.170-110.138   5.820  1.00  0.22           O  
ATOM   1596  CB  ASP A 293    -123.741-112.438   4.679  1.00  0.22           C  
ATOM   1597  CG  ASP A 293    -123.400-113.741   5.404  1.00  0.22           C  
ATOM   1598  OD1 ASP A 293    -122.299-114.314   5.165  1.00  0.22           O  
ATOM   1599  OD2 ASP A 293    -124.275-114.215   6.170  1.00  0.22           O  
ATOM   1600  N   GLU A 294    -120.396-111.337   5.178  1.00  0.19           N  
ATOM   1601  CA  GLU A 294    -119.414-110.784   6.105  1.00  0.19           C  
ATOM   1602  C   GLU A 294    -119.203-109.260   6.062  1.00  0.19           C  
ATOM   1603  O   GLU A 294    -119.337-108.574   5.052  1.00  0.19           O  
ATOM   1604  CB  GLU A 294    -118.063-111.493   5.861  1.00  0.19           C  
ATOM   1605  CG  GLU A 294    -116.910-111.159   6.836  1.00  0.19           C  
ATOM   1606  CD  GLU A 294    -117.239-111.576   8.259  1.00  0.19           C  
ATOM   1607  OE1 GLU A 294    -117.866-110.742   8.966  1.00  0.19           O  
ATOM   1608  OE2 GLU A 294    -116.878-112.717   8.639  1.00  0.19           O  
ATOM   1609  N   VAL A 295    -118.845-108.632   7.188  1.00  0.19           N  
ATOM   1610  CA  VAL A 295    -118.785-107.179   7.220  1.00  0.19           C  
ATOM   1611  C   VAL A 295    -117.432-106.633   6.787  1.00  0.19           C  
ATOM   1612  O   VAL A 295    -116.380-106.934   7.346  1.00  0.19           O  
ATOM   1613  CB  VAL A 295    -119.201-106.627   8.568  1.00  0.19           C  
ATOM   1614  CG1 VAL A 295    -119.216-105.089   8.545  1.00  0.19           C  
ATOM   1615  CG2 VAL A 295    -120.619-107.145   8.878  1.00  0.19           C  
ATOM   1616  N   GLY A 296    -117.433-105.774   5.746  1.00  0.27           N  
ATOM   1617  CA  GLY A 296    -116.227-105.111   5.273  1.00  0.27           C  
ATOM   1618  C   GLY A 296    -116.217-103.660   5.555  1.00  0.27           C  
ATOM   1619  O   GLY A 296    -117.243-102.986   5.452  1.00  0.27           O  
ATOM   1620  N   ALA A 297    -115.033-103.106   5.840  1.00  0.23           N  
ATOM   1621  CA  ALA A 297    -114.912-101.699   6.104  1.00  0.23           C  
ATOM   1622  C   ALA A 297    -114.534-100.936   4.842  1.00  0.23           C  
ATOM   1623  O   ALA A 297    -113.654-101.319   4.080  1.00  0.23           O  
ATOM   1624  CB  ALA A 297    -113.900-101.460   7.232  1.00  0.23           C  
ATOM   1625  N   ARG A 298    -115.212 -99.814   4.563  1.00  0.23           N  
ATOM   1626  CA  ARG A 298    -114.879 -98.982   3.417  1.00  0.23           C  
ATOM   1627  C   ARG A 298    -114.284 -97.692   3.901  1.00  0.23           C  
ATOM   1628  O   ARG A 298    -114.952 -96.968   4.625  1.00  0.23           O  
ATOM   1629  CB  ARG A 298    -116.137 -98.614   2.597  1.00  0.23           C  
ATOM   1630  CG  ARG A 298    -115.941 -97.735   1.338  1.00  0.23           C  
ATOM   1631  CD  ARG A 298    -117.257 -97.088   0.865  1.00  0.23           C  
ATOM   1632  NE  ARG A 298    -116.967 -96.398  -0.427  1.00  0.23           N  
ATOM   1633  CZ  ARG A 298    -117.859 -95.654  -1.095  1.00  0.23           C  
ATOM   1634  NH1 ARG A 298    -117.448 -94.965  -2.155  1.00  0.23           N  
ATOM   1635  NH2 ARG A 298    -119.097 -95.451  -0.654  1.00  0.23           N  
ATOM   1636  N   PHE A 299    -113.055 -97.359   3.476  1.00  0.19           N  
ATOM   1637  CA  PHE A 299    -112.456 -96.047   3.644  1.00  0.19           C  
ATOM   1638  C   PHE A 299    -112.979 -95.136   2.530  1.00  0.19           C  
ATOM   1639  O   PHE A 299    -112.873 -95.470   1.352  1.00  0.19           O  
ATOM   1640  CB  PHE A 299    -110.910 -96.250   3.627  1.00  0.19           C  
ATOM   1641  CG  PHE A 299    -110.033 -95.035   3.605  1.00  0.19           C  
ATOM   1642  CD1 PHE A 299    -109.892 -94.287   2.424  1.00  0.19           C  
ATOM   1643  CD2 PHE A 299    -109.150 -94.793   4.670  1.00  0.19           C  
ATOM   1644  CE1 PHE A 299    -108.910 -93.297   2.319  1.00  0.19           C  
ATOM   1645  CE2 PHE A 299    -108.182 -93.790   4.582  1.00  0.19           C  
ATOM   1646  CZ  PHE A 299    -108.066 -93.035   3.406  1.00  0.19           C  
ATOM   1647  N   ASP A 300    -113.594 -93.983   2.871  1.00  0.22           N  
ATOM   1648  CA  ASP A 300    -114.137 -93.068   1.875  1.00  0.22           C  
ATOM   1649  C   ASP A 300    -114.244 -91.653   2.450  1.00  0.22           C  
ATOM   1650  O   ASP A 300    -114.287 -91.460   3.657  1.00  0.22           O  
ATOM   1651  CB  ASP A 300    -115.529 -93.565   1.381  1.00  0.22           C  
ATOM   1652  CG  ASP A 300    -115.923 -92.966   0.044  1.00  0.22           C  
ATOM   1653  OD1 ASP A 300    -117.130 -93.049  -0.292  1.00  0.22           O  
ATOM   1654  OD2 ASP A 300    -115.040 -92.464  -0.689  1.00  0.22           O  
ATOM   1655  N   GLY A 301    -114.309 -90.613   1.596  1.00  0.22           N  
ATOM   1656  CA  GLY A 301    -114.423 -89.214   2.031  1.00  0.22           C  
ATOM   1657  C   GLY A 301    -113.147 -88.526   2.480  1.00  0.22           C  
ATOM   1658  O   GLY A 301    -112.056 -89.085   2.417  1.00  0.22           O  
ATOM   1659  N   ASP A 302    -113.266 -87.250   2.915  1.00  0.22           N  
ATOM   1660  CA  ASP A 302    -112.166 -86.461   3.446  1.00  0.22           C  
ATOM   1661  C   ASP A 302    -112.636 -85.764   4.750  1.00  0.22           C  
ATOM   1662  O   ASP A 302    -113.627 -85.027   4.702  1.00  0.22           O  
ATOM   1663  CB  ASP A 302    -111.683 -85.451   2.376  1.00  0.22           C  
ATOM   1664  CG  ASP A 302    -110.326 -84.844   2.701  1.00  0.22           C  
ATOM   1665  OD1 ASP A 302    -109.744 -85.192   3.760  1.00  0.22           O  
ATOM   1666  OD2 ASP A 302    -109.855 -84.032   1.866  1.00  0.22           O  
ATOM   1667  N   PRO A 303    -112.021 -85.978   5.934  1.00  0.29           N  
ATOM   1668  CA  PRO A 303    -111.079 -87.060   6.192  1.00  0.29           C  
ATOM   1669  C   PRO A 303    -111.728 -88.406   5.973  1.00  0.29           C  
ATOM   1670  O   PRO A 303    -112.951 -88.520   5.994  1.00  0.29           O  
ATOM   1671  CB  PRO A 303    -110.682 -86.861   7.656  1.00  0.29           C  
ATOM   1672  CG  PRO A 303    -111.967 -86.343   8.301  1.00  0.29           C  
ATOM   1673  CD  PRO A 303    -112.620 -85.504   7.189  1.00  0.29           C  
ATOM   1674  N   ALA A 304    -110.935 -89.447   5.716  1.00  0.23           N  
ATOM   1675  CA  ALA A 304    -111.502 -90.710   5.338  1.00  0.23           C  
ATOM   1676  C   ALA A 304    -112.262 -91.412   6.455  1.00  0.23           C  
ATOM   1677  O   ALA A 304    -111.734 -91.779   7.506  1.00  0.23           O  
ATOM   1678  CB  ALA A 304    -110.436 -91.569   4.715  1.00  0.23           C  
ATOM   1679  N   LEU A 305    -113.564 -91.585   6.233  1.00  0.24           N  
ATOM   1680  CA  LEU A 305    -114.496 -92.136   7.170  1.00  0.24           C  
ATOM   1681  C   LEU A 305    -114.686 -93.589   6.842  1.00  0.24           C  
ATOM   1682  O   LEU A 305    -114.993 -93.960   5.710  1.00  0.24           O  
ATOM   1683  CB  LEU A 305    -115.862 -91.409   7.099  1.00  0.24           C  
ATOM   1684  CG  LEU A 305    -115.774 -89.906   7.439  1.00  0.24           C  
ATOM   1685  CD1 LEU A 305    -117.103 -89.177   7.191  1.00  0.24           C  
ATOM   1686  CD2 LEU A 305    -115.264 -89.656   8.867  1.00  0.24           C  
ATOM   1687  N   LEU A 306    -114.488 -94.470   7.835  1.00  0.24           N  
ATOM   1688  CA  LEU A 306    -114.712 -95.875   7.627  1.00  0.24           C  
ATOM   1689  C   LEU A 306    -116.115 -96.236   8.056  1.00  0.24           C  
ATOM   1690  O   LEU A 306    -116.563 -95.922   9.156  1.00  0.24           O  
ATOM   1691  CB  LEU A 306    -113.657 -96.783   8.288  1.00  0.24           C  
ATOM   1692  CG  LEU A 306    -112.333 -96.903   7.506  1.00  0.24           C  
ATOM   1693  CD1 LEU A 306    -111.538 -95.593   7.435  1.00  0.24           C  
ATOM   1694  CD2 LEU A 306    -111.506 -98.024   8.124  1.00  0.24           C  
ATOM   1695  N   GLY A 307    -116.858 -96.906   7.161  1.00  0.26           N  
ATOM   1696  CA  GLY A 307    -118.159 -97.461   7.486  1.00  0.26           C  
ATOM   1697  C   GLY A 307    -118.111 -98.938   7.315  1.00  0.26           C  
ATOM   1698  O   GLY A 307    -117.285 -99.462   6.570  1.00  0.26           O  
ATOM   1699  N   GLU A 308    -119.040 -99.631   7.972  1.00  0.27           N  
ATOM   1700  CA  GLU A 308    -119.238-101.051   7.854  1.00  0.27           C  
ATOM   1701  C   GLU A 308    -120.311-101.319   6.818  1.00  0.27           C  
ATOM   1702  O   GLU A 308    -121.395-100.746   6.865  1.00  0.27           O  
ATOM   1703  CB  GLU A 308    -119.696-101.592   9.219  1.00  0.27           C  
ATOM   1704  CG  GLU A 308    -118.606-101.483  10.313  1.00  0.27           C  
ATOM   1705  CD  GLU A 308    -119.069-102.015  11.668  1.00  0.27           C  
ATOM   1706  OE1 GLU A 308    -118.257-101.909  12.622  1.00  0.27           O  
ATOM   1707  OE2 GLU A 308    -120.221-102.508  11.762  1.00  0.27           O  
ATOM   1708  N   PHE A 309    -120.014-102.165   5.817  1.00  0.26           N  
ATOM   1709  CA  PHE A 309    -120.909-102.425   4.705  1.00  0.26           C  
ATOM   1710  C   PHE A 309    -121.110-103.932   4.598  1.00  0.26           C  
ATOM   1711  O   PHE A 309    -120.149-104.693   4.713  1.00  0.26           O  
ATOM   1712  CB  PHE A 309    -120.310-101.894   3.366  1.00  0.26           C  
ATOM   1713  CG  PHE A 309    -120.192-100.389   3.329  1.00  0.26           C  
ATOM   1714  CD1 PHE A 309    -119.160 -99.747   4.030  1.00  0.26           C  
ATOM   1715  CD2 PHE A 309    -121.094 -99.597   2.596  1.00  0.26           C  
ATOM   1716  CE1 PHE A 309    -119.089 -98.350   4.083  1.00  0.26           C  
ATOM   1717  CE2 PHE A 309    -121.001 -98.196   2.633  1.00  0.26           C  
ATOM   1718  CZ  PHE A 309    -120.003 -97.572   3.378  1.00  0.26           C  
ATOM   1719  N   GLU A 310    -122.358-104.404   4.377  1.00  0.25           N  
ATOM   1720  CA  GLU A 310    -122.667-105.821   4.224  1.00  0.25           C  
ATOM   1721  C   GLU A 310    -122.306-106.316   2.839  1.00  0.25           C  
ATOM   1722  O   GLU A 310    -122.855-105.871   1.830  1.00  0.25           O  
ATOM   1723  CB  GLU A 310    -124.167-106.082   4.455  1.00  0.25           C  
ATOM   1724  CG  GLU A 310    -124.574-107.578   4.393  1.00  0.25           C  
ATOM   1725  CD  GLU A 310    -126.063-107.801   4.667  1.00  0.25           C  
ATOM   1726  OE1 GLU A 310    -126.750-106.840   5.101  1.00  0.25           O  
ATOM   1727  OE2 GLU A 310    -126.522-108.953   4.454  1.00  0.25           O  
ATOM   1728  N   VAL A 311    -121.300-107.201   2.761  1.00  0.24           N  
ATOM   1729  CA  VAL A 311    -120.621-107.549   1.532  1.00  0.24           C  
ATOM   1730  C   VAL A 311    -119.988-108.891   1.755  1.00  0.24           C  
ATOM   1731  O   VAL A 311    -120.130-109.517   2.790  1.00  0.24           O  
ATOM   1732  CB  VAL A 311    -119.538-106.560   1.083  1.00  0.24           C  
ATOM   1733  CG1 VAL A 311    -120.171-105.214   0.799  1.00  0.24           C  
ATOM   1734  CG2 VAL A 311    -118.480-106.368   2.150  1.00  0.24           C  
ATOM   1735  N   GLU A 312    -119.255-109.415   0.785  1.00  0.25           N  
ATOM   1736  CA  GLU A 312    -118.467-110.599   1.015  1.00  0.25           C  
ATOM   1737  C   GLU A 312    -117.107-110.300   1.546  1.00  0.25           C  
ATOM   1738  O   GLU A 312    -116.394-109.569   0.902  1.00  0.25           O  
ATOM   1739  CB  GLU A 312    -118.270-111.173  -0.366  1.00  0.25           C  
ATOM   1740  CG  GLU A 312    -117.514-112.506  -0.527  1.00  0.25           C  
ATOM   1741  CD  GLU A 312    -116.088-112.183  -0.841  1.00  0.25           C  
ATOM   1742  OE1 GLU A 312    -115.281-112.367   0.100  1.00  0.25           O  
ATOM   1743  OE2 GLU A 312    -115.853-111.701  -1.969  1.00  0.25           O  
ATOM   1744  N   LEU A 313    -116.661-110.834   2.685  1.00  0.23           N  
ATOM   1745  CA  LEU A 313    -115.245-110.724   3.037  1.00  0.23           C  
ATOM   1746  C   LEU A 313    -114.724-112.106   3.419  1.00  0.23           C  
ATOM   1747  O   LEU A 313    -113.750-112.256   4.149  1.00  0.23           O  
ATOM   1748  CB  LEU A 313    -114.982-109.703   4.185  1.00  0.23           C  
ATOM   1749  CG  LEU A 313    -114.617-108.254   3.794  1.00  0.23           C  
ATOM   1750  CD1 LEU A 313    -113.383-108.139   2.901  1.00  0.23           C  
ATOM   1751  CD2 LEU A 313    -115.763-107.517   3.149  1.00  0.23           C  
ATOM   1752  N   VAL A 314    -115.397-113.168   2.934  1.00  0.25           N  
ATOM   1753  CA  VAL A 314    -115.114-114.559   3.283  1.00  0.25           C  
ATOM   1754  C   VAL A 314    -114.768-115.408   2.069  1.00  0.25           C  
ATOM   1755  O   VAL A 314    -114.393-116.576   2.179  1.00  0.25           O  
ATOM   1756  CB  VAL A 314    -116.311-115.131   4.053  1.00  0.25           C  
ATOM   1757  CG1 VAL A 314    -116.445-116.668   4.044  1.00  0.25           C  
ATOM   1758  CG2 VAL A 314    -116.147-114.672   5.503  1.00  0.25           C  
ATOM   1759  N   ASP A 315    -114.809-114.860   0.852  1.00  0.26           N  
ATOM   1760  CA  ASP A 315    -114.346-115.596  -0.301  1.00  0.26           C  
ATOM   1761  C   ASP A 315    -112.970-115.075  -0.720  1.00  0.26           C  
ATOM   1762  O   ASP A 315    -112.801-113.963  -1.199  1.00  0.26           O  
ATOM   1763  CB  ASP A 315    -115.354-115.524  -1.472  1.00  0.26           C  
ATOM   1764  CG  ASP A 315    -115.273-116.806  -2.274  1.00  0.26           C  
ATOM   1765  OD1 ASP A 315    -116.351-117.292  -2.699  1.00  0.26           O  
ATOM   1766  OD2 ASP A 315    -114.149-117.361  -2.382  1.00  0.26           O  
ATOM   1767  N   GLY A 316    -111.898-115.873  -0.551  1.00  0.22           N  
ATOM   1768  CA  GLY A 316    -110.558-115.432  -0.941  1.00  0.22           C  
ATOM   1769  C   GLY A 316    -110.244-115.614  -2.400  1.00  0.22           C  
ATOM   1770  O   GLY A 316    -109.142-115.288  -2.832  1.00  0.22           O  
ATOM   1771  N   SER A 317    -111.169-116.184  -3.198  1.00  0.28           N  
ATOM   1772  CA  SER A 317    -110.949-116.351  -4.634  1.00  0.28           C  
ATOM   1773  C   SER A 317    -111.861-115.512  -5.509  1.00  0.28           C  
ATOM   1774  O   SER A 317    -111.597-115.330  -6.698  1.00  0.28           O  
ATOM   1775  CB  SER A 317    -111.126-117.831  -5.055  1.00  0.28           C  
ATOM   1776  OG  SER A 317    -112.475-118.279  -4.917  1.00  0.28           O  
ATOM   1777  N   THR A 318    -112.929-114.954  -4.920  1.00  0.28           N  
ATOM   1778  CA  THR A 318    -113.929-114.129  -5.591  1.00  0.28           C  
ATOM   1779  C   THR A 318    -113.875-112.752  -4.977  1.00  0.28           C  
ATOM   1780  O   THR A 318    -113.625-112.606  -3.795  1.00  0.28           O  
ATOM   1781  CB  THR A 318    -115.360-114.647  -5.444  1.00  0.28           C  
ATOM   1782  OG1 THR A 318    -115.515-115.915  -6.077  1.00  0.28           O  
ATOM   1783  CG2 THR A 318    -116.382-113.708  -6.109  1.00  0.28           C  
ATOM   1784  N   VAL A 319    -114.063-111.677  -5.773  1.00  0.22           N  
ATOM   1785  CA  VAL A 319    -114.030-110.309  -5.278  1.00  0.22           C  
ATOM   1786  C   VAL A 319    -115.275-109.879  -4.508  1.00  0.22           C  
ATOM   1787  O   VAL A 319    -116.399-110.317  -4.807  1.00  0.22           O  
ATOM   1788  CB  VAL A 319    -113.764-109.280  -6.380  1.00  0.22           C  
ATOM   1789  CG1 VAL A 319    -112.351-109.549  -6.933  1.00  0.22           C  
ATOM   1790  CG2 VAL A 319    -114.892-109.330  -7.435  1.00  0.22           C  
ATOM   1791  N   PRO A 320    -115.125-108.947  -3.564  1.00  0.28           N  
ATOM   1792  CA  PRO A 320    -116.236-108.549  -2.743  1.00  0.28           C  
ATOM   1793  C   PRO A 320    -117.045-107.450  -3.398  1.00  0.28           C  
ATOM   1794  O   PRO A 320    -116.514-106.658  -4.180  1.00  0.28           O  
ATOM   1795  CB  PRO A 320    -115.511-108.264  -1.434  1.00  0.28           C  
ATOM   1796  CG  PRO A 320    -114.086-107.806  -1.702  1.00  0.28           C  
ATOM   1797  CD  PRO A 320    -113.858-108.318  -3.118  1.00  0.28           C  
ATOM   1798  N   VAL A 321    -118.380-107.451  -3.181  1.00  0.31           N  
ATOM   1799  CA  VAL A 321    -119.301-106.547  -3.860  1.00  0.31           C  
ATOM   1800  C   VAL A 321    -120.347-106.008  -2.894  1.00  0.31           C  
ATOM   1801  O   VAL A 321    -120.613-106.622  -1.870  1.00  0.31           O  
ATOM   1802  CB  VAL A 321    -120.046-107.166  -5.057  1.00  0.31           C  
ATOM   1803  CG1 VAL A 321    -119.087-107.904  -6.004  1.00  0.31           C  
ATOM   1804  CG2 VAL A 321    -121.217-108.087  -4.665  1.00  0.31           C  
ATOM   1805  N   ARG A 322    -120.998-104.865  -3.208  1.00  0.31           N  
ATOM   1806  CA  ARG A 322    -122.194-104.382  -2.505  1.00  0.31           C  
ATOM   1807  C   ARG A 322    -123.067-103.679  -3.523  1.00  0.31           C  
ATOM   1808  O   ARG A 322    -122.535-103.235  -4.539  1.00  0.31           O  
ATOM   1809  CB  ARG A 322    -122.021-103.319  -1.376  1.00  0.31           C  
ATOM   1810  CG  ARG A 322    -121.066-102.169  -1.689  1.00  0.31           C  
ATOM   1811  CD  ARG A 322    -119.602-102.537  -1.875  1.00  0.31           C  
ATOM   1812  NE  ARG A 322    -118.835-101.362  -1.374  1.00  0.31           N  
ATOM   1813  CZ  ARG A 322    -118.259-101.244  -0.167  1.00  0.31           C  
ATOM   1814  NH1 ARG A 322    -117.293-100.334  -0.042  1.00  0.31           N  
ATOM   1815  NH2 ARG A 322    -118.393-102.153   0.789  1.00  0.31           N  
ATOM   1816  N   PRO A 323    -124.368-103.525  -3.325  1.00  0.42           N  
ATOM   1817  CA  PRO A 323    -125.164-102.520  -4.009  1.00  0.42           C  
ATOM   1818  C   PRO A 323    -124.719-101.074  -3.813  1.00  0.42           C  
ATOM   1819  O   PRO A 323    -124.201-100.713  -2.755  1.00  0.42           O  
ATOM   1820  CB  PRO A 323    -126.592-102.720  -3.465  1.00  0.42           C  
ATOM   1821  CG  PRO A 323    -126.606-104.112  -2.831  1.00  0.42           C  
ATOM   1822  CD  PRO A 323    -125.164-104.287  -2.364  1.00  0.42           C  
ATOM   1823  N   ALA A 324    -125.015-100.202  -4.795  1.00  0.51           N  
ATOM   1824  CA  ALA A 324    -124.959 -98.753  -4.686  1.00  0.51           C  
ATOM   1825  C   ALA A 324    -125.877 -98.228  -3.584  1.00  0.51           C  
ATOM   1826  O   ALA A 324    -125.597 -97.233  -2.921  1.00  0.51           O  
ATOM   1827  CB  ALA A 324    -125.320 -98.125  -6.039  1.00  0.51           C  
ATOM   1828  N   PHE A 325    -126.984 -98.949  -3.316  1.00  0.37           N  
ATOM   1829  CA  PHE A 325    -127.893 -98.703  -2.214  1.00  0.37           C  
ATOM   1830  C   PHE A 325    -127.188 -98.716  -0.884  1.00  0.37           C  
ATOM   1831  O   PHE A 325    -127.292 -97.792  -0.073  1.00  0.37           O  
ATOM   1832  CB  PHE A 325    -128.964 -99.826  -2.172  1.00  0.37           C  
ATOM   1833  CG  PHE A 325    -130.128 -99.483  -1.284  1.00  0.37           C  
ATOM   1834  CD1 PHE A 325    -130.853 -98.312  -1.513  1.00  0.37           C  
ATOM   1835  CD2 PHE A 325    -130.523-100.328  -0.238  1.00  0.37           C  
ATOM   1836  CE1 PHE A 325    -131.993 -98.012  -0.773  1.00  0.37           C  
ATOM   1837  CE2 PHE A 325    -131.683-100.052   0.500  1.00  0.37           C  
ATOM   1838  CZ  PHE A 325    -132.427 -98.898   0.219  1.00  0.37           C  
ATOM   1839  N   ASP A 326    -126.389 -99.777  -0.681  1.00  0.44           N  
ATOM   1840  CA  ASP A 326    -125.727-100.015   0.553  1.00  0.44           C  
ATOM   1841  C   ASP A 326    -124.526 -99.098   0.714  1.00  0.44           C  
ATOM   1842  O   ASP A 326    -124.133 -98.740   1.817  1.00  0.44           O  
ATOM   1843  CB  ASP A 326    -125.400-101.521   0.686  1.00  0.44           C  
ATOM   1844  CG  ASP A 326    -126.696-102.321   0.786  1.00  0.44           C  
ATOM   1845  OD1 ASP A 326    -127.736-101.775   1.246  1.00  0.44           O  
ATOM   1846  OD2 ASP A 326    -126.661-103.492   0.344  1.00  0.44           O  
ATOM   1847  N   LEU A 327    -123.996 -98.587  -0.404  1.00  0.42           N  
ATOM   1848  CA  LEU A 327    -122.986 -97.558  -0.437  1.00  0.42           C  
ATOM   1849  C   LEU A 327    -123.455 -96.176  -0.042  1.00  0.42           C  
ATOM   1850  O   LEU A 327    -122.630 -95.300   0.218  1.00  0.42           O  
ATOM   1851  CB  LEU A 327    -122.392 -97.492  -1.859  1.00  0.42           C  
ATOM   1852  CG  LEU A 327    -121.499 -98.700  -2.168  1.00  0.42           C  
ATOM   1853  CD1 LEU A 327    -121.066 -98.781  -3.629  1.00  0.42           C  
ATOM   1854  CD2 LEU A 327    -120.277 -98.590  -1.275  1.00  0.42           C  
ATOM   1855  N   LEU A 328    -124.772 -95.937  -0.001  1.00  0.49           N  
ATOM   1856  CA  LEU A 328    -125.279 -94.595   0.173  1.00  0.49           C  
ATOM   1857  C   LEU A 328    -125.818 -94.286   1.557  1.00  0.49           C  
ATOM   1858  O   LEU A 328    -125.930 -93.129   1.957  1.00  0.49           O  
ATOM   1859  CB  LEU A 328    -126.424 -94.452  -0.848  1.00  0.49           C  
ATOM   1860  CG  LEU A 328    -127.072 -93.064  -0.957  1.00  0.49           C  
ATOM   1861  CD1 LEU A 328    -126.063 -91.987  -1.374  1.00  0.49           C  
ATOM   1862  CD2 LEU A 328    -128.223 -93.129  -1.959  1.00  0.49           C  
ATOM   1863  N   LYS A 329    -126.171 -95.309   2.348  1.00  0.48           N  
ATOM   1864  CA  LYS A 329    -126.834 -95.092   3.618  1.00  0.48           C  
ATOM   1865  C   LYS A 329    -125.918 -95.153   4.833  1.00  0.48           C  
ATOM   1866  O   LYS A 329    -124.787 -95.628   4.810  1.00  0.48           O  
ATOM   1867  CB  LYS A 329    -127.954 -96.135   3.843  1.00  0.48           C  
ATOM   1868  CG  LYS A 329    -129.106 -96.108   2.822  1.00  0.48           C  
ATOM   1869  CD  LYS A 329    -130.261 -97.045   3.232  1.00  0.48           C  
ATOM   1870  CE  LYS A 329    -129.796 -98.505   3.358  1.00  0.48           C  
ATOM   1871  NZ  LYS A 329    -130.918 -99.406   3.700  1.00  0.48           N  
ATOM   1872  N   GLN A 330    -126.446 -94.673   5.974  1.00  0.23           N  
ATOM   1873  CA  GLN A 330    -125.821 -94.814   7.269  1.00  0.23           C  
ATOM   1874  C   GLN A 330    -126.215 -96.130   7.942  1.00  0.23           C  
ATOM   1875  O   GLN A 330    -127.389 -96.491   7.978  1.00  0.23           O  
ATOM   1876  CB  GLN A 330    -126.269 -93.637   8.165  1.00  0.23           C  
ATOM   1877  CG  GLN A 330    -125.549 -93.539   9.529  1.00  0.23           C  
ATOM   1878  CD  GLN A 330    -124.096 -93.123   9.323  1.00  0.23           C  
ATOM   1879  OE1 GLN A 330    -123.823 -92.064   8.757  1.00  0.23           O  
ATOM   1880  NE2 GLN A 330    -123.143 -93.992   9.736  1.00  0.23           N  
ATOM   1881  N   TYR A 331    -125.239 -96.888   8.491  1.00  0.19           N  
ATOM   1882  CA  TYR A 331    -125.535 -98.136   9.197  1.00  0.19           C  
ATOM   1883  C   TYR A 331    -125.347 -98.076  10.681  1.00  0.19           C  
ATOM   1884  O   TYR A 331    -125.843 -98.918  11.419  1.00  0.19           O  
ATOM   1885  CB  TYR A 331    -124.527 -99.232   8.793  1.00  0.19           C  
ATOM   1886  CG  TYR A 331    -124.799 -99.580   7.381  1.00  0.19           C  
ATOM   1887  CD1 TYR A 331    -126.003-100.235   7.074  1.00  0.19           C  
ATOM   1888  CD2 TYR A 331    -123.954 -99.141   6.348  1.00  0.19           C  
ATOM   1889  CE1 TYR A 331    -126.381-100.414   5.746  1.00  0.19           C  
ATOM   1890  CE2 TYR A 331    -124.332 -99.321   5.018  1.00  0.19           C  
ATOM   1891  CZ  TYR A 331    -125.545 -99.942   4.749  1.00  0.19           C  
ATOM   1892  OH  TYR A 331    -126.001-100.016   3.463  1.00  0.19           O  
ATOM   1893  N   LEU A 332    -124.585 -97.091  11.146  1.00  0.17           N  
ATOM   1894  CA  LEU A 332    -124.230 -97.003  12.536  1.00  0.17           C  
ATOM   1895  C   LEU A 332    -125.164 -96.033  13.197  1.00  0.17           C  
ATOM   1896  O   LEU A 332    -125.516 -95.009  12.612  1.00  0.17           O  
ATOM   1897  CB  LEU A 332    -122.775 -96.513  12.705  1.00  0.17           C  
ATOM   1898  CG  LEU A 332    -121.697 -97.457  12.130  1.00  0.17           C  
ATOM   1899  CD1 LEU A 332    -120.311 -96.812  12.267  1.00  0.17           C  
ATOM   1900  CD2 LEU A 332    -121.700 -98.828  12.820  1.00  0.17           C  
ATOM   1901  N   ASP A 333    -125.586 -96.347  14.430  1.00  0.21           N  
ATOM   1902  CA  ASP A 333    -126.459 -95.509  15.210  1.00  0.21           C  
ATOM   1903  C   ASP A 333    -125.915 -94.101  15.424  1.00  0.21           C  
ATOM   1904  O   ASP A 333    -124.771 -93.891  15.829  1.00  0.21           O  
ATOM   1905  CB  ASP A 333    -126.668 -96.138  16.601  1.00  0.21           C  
ATOM   1906  CG  ASP A 333    -127.430 -97.448  16.529  1.00  0.21           C  
ATOM   1907  OD1 ASP A 333    -128.033 -97.744  15.468  1.00  0.21           O  
ATOM   1908  OD2 ASP A 333    -127.408 -98.165  17.560  1.00  0.21           O  
ATOM   1909  N   GLU A 334    -126.764 -93.104  15.152  1.00  0.28           N  
ATOM   1910  CA  GLU A 334    -126.465 -91.711  15.345  1.00  0.28           C  
ATOM   1911  C   GLU A 334    -127.821 -91.049  15.518  1.00  0.28           C  
ATOM   1912  O   GLU A 334    -128.823 -91.510  14.975  1.00  0.28           O  
ATOM   1913  CB  GLU A 334    -125.680 -91.191  14.114  1.00  0.28           C  
ATOM   1914  CG  GLU A 334    -125.156 -89.731  14.148  1.00  0.28           C  
ATOM   1915  CD  GLU A 334    -124.462 -89.319  12.850  1.00  0.28           C  
ATOM   1916  OE1 GLU A 334    -124.187 -88.108  12.676  1.00  0.28           O  
ATOM   1917  OE2 GLU A 334    -124.287 -90.206  11.969  1.00  0.28           O  
ATOM   1918  N   SER A 335    -127.923 -89.972  16.313  1.00  0.24           N  
ATOM   1919  CA  SER A 335    -129.129 -89.161  16.374  1.00  0.24           C  
ATOM   1920  C   SER A 335    -128.923 -88.004  15.422  1.00  0.24           C  
ATOM   1921  O   SER A 335    -127.851 -87.861  14.853  1.00  0.24           O  
ATOM   1922  CB  SER A 335    -129.462 -88.677  17.807  1.00  0.24           C  
ATOM   1923  OG  SER A 335    -128.396 -87.914  18.372  1.00  0.24           O  
ATOM   1924  N   PHE A 336    -129.921 -87.143  15.155  1.00  0.21           N  
ATOM   1925  CA  PHE A 336    -129.685 -86.016  14.261  1.00  0.21           C  
ATOM   1926  C   PHE A 336    -128.716 -84.975  14.856  1.00  0.21           C  
ATOM   1927  O   PHE A 336    -129.105 -84.060  15.583  1.00  0.21           O  
ATOM   1928  CB  PHE A 336    -131.045 -85.392  13.856  1.00  0.21           C  
ATOM   1929  CG  PHE A 336    -130.919 -84.380  12.748  1.00  0.21           C  
ATOM   1930  CD1 PHE A 336    -131.024 -83.011  13.036  1.00  0.21           C  
ATOM   1931  CD2 PHE A 336    -130.709 -84.782  11.416  1.00  0.21           C  
ATOM   1932  CE1 PHE A 336    -130.905 -82.065  12.015  1.00  0.21           C  
ATOM   1933  CE2 PHE A 336    -130.610 -83.830  10.390  1.00  0.21           C  
ATOM   1934  CZ  PHE A 336    -130.707 -82.467  10.692  1.00  0.21           C  
ATOM   1935  N   ASP A 337    -127.410 -85.133  14.558  1.00  0.28           N  
ATOM   1936  CA  ASP A 337    -126.336 -84.299  15.045  1.00  0.28           C  
ATOM   1937  C   ASP A 337    -126.221 -83.039  14.190  1.00  0.28           C  
ATOM   1938  O   ASP A 337    -126.177 -83.067  12.957  1.00  0.28           O  
ATOM   1939  CB  ASP A 337    -125.002 -85.099  15.076  1.00  0.28           C  
ATOM   1940  CG  ASP A 337    -123.900 -84.405  15.866  1.00  0.28           C  
ATOM   1941  OD1 ASP A 337    -123.289 -85.050  16.755  1.00  0.28           O  
ATOM   1942  OD2 ASP A 337    -123.601 -83.209  15.609  1.00  0.28           O  
ATOM   1943  N   LEU A 338    -126.172 -81.868  14.851  1.00  0.30           N  
ATOM   1944  CA  LEU A 338    -126.134 -80.576  14.202  1.00  0.30           C  
ATOM   1945  C   LEU A 338    -124.854 -80.293  13.442  1.00  0.30           C  
ATOM   1946  O   LEU A 338    -124.840 -79.523  12.483  1.00  0.30           O  
ATOM   1947  CB  LEU A 338    -126.436 -79.456  15.229  1.00  0.30           C  
ATOM   1948  CG  LEU A 338    -125.382 -79.174  16.326  1.00  0.30           C  
ATOM   1949  CD1 LEU A 338    -124.297 -78.187  15.864  1.00  0.30           C  
ATOM   1950  CD2 LEU A 338    -126.068 -78.601  17.575  1.00  0.30           C  
ATOM   1951  N   ARG A 339    -123.734 -80.923  13.835  1.00  0.43           N  
ATOM   1952  CA  ARG A 339    -122.427 -80.694  13.246  1.00  0.43           C  
ATOM   1953  C   ARG A 339    -122.357 -81.039  11.767  1.00  0.43           C  
ATOM   1954  O   ARG A 339    -121.704 -80.365  10.975  1.00  0.43           O  
ATOM   1955  CB  ARG A 339    -121.362 -81.476  14.033  1.00  0.43           C  
ATOM   1956  CG  ARG A 339    -121.212 -80.954  15.477  1.00  0.43           C  
ATOM   1957  CD  ARG A 339    -120.201 -81.733  16.313  1.00  0.43           C  
ATOM   1958  NE  ARG A 339    -120.800 -83.080  16.581  1.00  0.43           N  
ATOM   1959  CZ  ARG A 339    -120.111 -84.126  17.049  1.00  0.43           C  
ATOM   1960  NH1 ARG A 339    -120.728 -85.286  17.223  1.00  0.43           N  
ATOM   1961  NH2 ARG A 339    -118.819 -84.028  17.356  1.00  0.43           N  
ATOM   1962  N   THR A 340    -123.105 -82.072  11.344  1.00  0.41           N  
ATOM   1963  CA  THR A 340    -123.212 -82.514   9.958  1.00  0.41           C  
ATOM   1964  C   THR A 340    -123.670 -81.430   8.990  1.00  0.41           C  
ATOM   1965  O   THR A 340    -123.189 -81.349   7.862  1.00  0.41           O  
ATOM   1966  CB  THR A 340    -124.196 -83.680   9.877  1.00  0.41           C  
ATOM   1967  OG1 THR A 340    -123.661 -84.783  10.594  1.00  0.41           O  
ATOM   1968  CG2 THR A 340    -124.457 -84.155   8.439  1.00  0.41           C  
ATOM   1969  N   ALA A 341    -124.627 -80.568   9.387  1.00  0.62           N  
ATOM   1970  CA  ALA A 341    -125.192 -79.611   8.451  1.00  0.62           C  
ATOM   1971  C   ALA A 341    -125.198 -78.182   8.963  1.00  0.62           C  
ATOM   1972  O   ALA A 341    -124.866 -77.237   8.249  1.00  0.62           O  
ATOM   1973  CB  ALA A 341    -126.636 -80.057   8.160  1.00  0.62           C  
ATOM   1974  N   SER A 342    -125.562 -77.982  10.238  1.00  0.66           N  
ATOM   1975  CA  SER A 342    -125.795 -76.684  10.845  1.00  0.66           C  
ATOM   1976  C   SER A 342    -124.531 -75.886  11.013  1.00  0.66           C  
ATOM   1977  O   SER A 342    -124.513 -74.686  10.765  1.00  0.66           O  
ATOM   1978  CB  SER A 342    -126.497 -76.797  12.216  1.00  0.66           C  
ATOM   1979  OG  SER A 342    -127.559 -77.745  12.133  1.00  0.66           O  
ATOM   1980  N   GLU A 343    -123.426 -76.544  11.414  1.00  0.55           N  
ATOM   1981  CA  GLU A 343    -122.118 -75.923  11.552  1.00  0.55           C  
ATOM   1982  C   GLU A 343    -121.535 -75.420  10.237  1.00  0.55           C  
ATOM   1983  O   GLU A 343    -121.087 -74.281  10.121  1.00  0.55           O  
ATOM   1984  CB  GLU A 343    -121.162 -76.954  12.193  1.00  0.55           C  
ATOM   1985  CG  GLU A 343    -119.744 -76.429  12.528  1.00  0.55           C  
ATOM   1986  CD  GLU A 343    -118.910 -77.432  13.331  1.00  0.55           C  
ATOM   1987  OE1 GLU A 343    -119.461 -78.479  13.765  1.00  0.55           O  
ATOM   1988  OE2 GLU A 343    -117.706 -77.136  13.533  1.00  0.55           O  
ATOM   1989  N   VAL A 344    -121.589 -76.251   9.176  1.00  0.59           N  
ATOM   1990  CA  VAL A 344    -121.153 -75.859   7.841  1.00  0.59           C  
ATOM   1991  C   VAL A 344    -122.011 -74.755   7.231  1.00  0.59           C  
ATOM   1992  O   VAL A 344    -121.523 -73.766   6.680  1.00  0.59           O  
ATOM   1993  CB  VAL A 344    -121.194 -77.055   6.883  1.00  0.59           C  
ATOM   1994  CG1 VAL A 344    -120.748 -76.654   5.462  1.00  0.59           C  
ATOM   1995  CG2 VAL A 344    -120.290 -78.188   7.396  1.00  0.59           C  
ATOM   1996  N   CYS A 345    -123.345 -74.920   7.301  1.00  0.72           N  
ATOM   1997  CA  CYS A 345    -124.265 -74.069   6.583  1.00  0.72           C  
ATOM   1998  C   CYS A 345    -124.700 -72.825   7.294  1.00  0.72           C  
ATOM   1999  O   CYS A 345    -124.906 -71.825   6.609  1.00  0.72           O  
ATOM   2000  CB  CYS A 345    -125.549 -74.825   6.208  1.00  0.72           C  
ATOM   2001  SG  CYS A 345    -125.245 -75.973   4.846  1.00  0.72           S  
ATOM   2002  N   ARG A 346    -124.899 -72.907   8.633  1.00  0.61           N  
ATOM   2003  CA  ARG A 346    -125.408 -71.876   9.536  1.00  0.61           C  
ATOM   2004  C   ARG A 346    -126.920 -71.985   9.728  1.00  0.61           C  
ATOM   2005  O   ARG A 346    -127.554 -71.200  10.430  1.00  0.61           O  
ATOM   2006  CB  ARG A 346    -124.988 -70.452   9.087  1.00  0.61           C  
ATOM   2007  CG  ARG A 346    -125.260 -69.285  10.043  1.00  0.61           C  
ATOM   2008  CD  ARG A 346    -124.773 -67.966   9.443  1.00  0.61           C  
ATOM   2009  NE  ARG A 346    -125.222 -66.866  10.353  1.00  0.61           N  
ATOM   2010  CZ  ARG A 346    -126.429 -66.286  10.286  1.00  0.61           C  
ATOM   2011  NH1 ARG A 346    -126.754 -65.369  11.194  1.00  0.61           N  
ATOM   2012  NH2 ARG A 346    -127.308 -66.599   9.339  1.00  0.61           N  
ATOM   2013  N   VAL A 347    -127.572 -73.002   9.140  1.00  0.69           N  
ATOM   2014  CA  VAL A 347    -129.026 -73.100   9.225  1.00  0.69           C  
ATOM   2015  C   VAL A 347    -129.432 -73.911  10.469  1.00  0.69           C  
ATOM   2016  O   VAL A 347    -128.811 -74.946  10.721  1.00  0.69           O  
ATOM   2017  CB  VAL A 347    -129.663 -73.546   7.911  1.00  0.69           C  
ATOM   2018  CG1 VAL A 347    -131.168 -73.814   8.077  1.00  0.69           C  
ATOM   2019  CG2 VAL A 347    -129.426 -72.406   6.909  1.00  0.69           C  
ATOM   2020  N   PRO A 348    -130.423 -73.506  11.304  1.00  0.61           N  
ATOM   2021  CA  PRO A 348    -130.919 -74.279  12.440  1.00  0.61           C  
ATOM   2022  C   PRO A 348    -131.213 -75.743  12.142  1.00  0.61           C  
ATOM   2023  O   PRO A 348    -131.965 -75.976  11.194  1.00  0.61           O  
ATOM   2024  CB  PRO A 348    -132.176 -73.522  12.907  1.00  0.61           C  
ATOM   2025  CG  PRO A 348    -131.858 -72.061  12.580  1.00  0.61           C  
ATOM   2026  CD  PRO A 348    -130.968 -72.146  11.332  1.00  0.61           C  
ATOM   2027  N   PRO A 349    -130.718 -76.739  12.891  1.00  0.59           N  
ATOM   2028  CA  PRO A 349    -130.881 -78.153  12.564  1.00  0.59           C  
ATOM   2029  C   PRO A 349    -132.341 -78.545  12.500  1.00  0.59           C  
ATOM   2030  O   PRO A 349    -132.728 -79.348  11.657  1.00  0.59           O  
ATOM   2031  CB  PRO A 349    -130.110 -78.910  13.667  1.00  0.59           C  
ATOM   2032  CG  PRO A 349    -129.862 -77.901  14.795  1.00  0.59           C  
ATOM   2033  CD  PRO A 349    -129.951 -76.535  14.120  1.00  0.59           C  
ATOM   2034  N   GLN A 350    -133.183 -77.950  13.359  1.00  0.60           N  
ATOM   2035  CA  GLN A 350    -134.612 -78.146  13.336  1.00  0.60           C  
ATOM   2036  C   GLN A 350    -135.289 -77.693  12.052  1.00  0.60           C  
ATOM   2037  O   GLN A 350    -136.206 -78.347  11.569  1.00  0.60           O  
ATOM   2038  CB  GLN A 350    -135.246 -77.444  14.554  1.00  0.60           C  
ATOM   2039  CG  GLN A 350    -136.729 -77.809  14.796  1.00  0.60           C  
ATOM   2040  CD  GLN A 350    -136.851 -79.310  15.063  1.00  0.60           C  
ATOM   2041  OE1 GLN A 350    -136.363 -79.806  16.078  1.00  0.60           O  
ATOM   2042  NE2 GLN A 350    -137.467 -80.059  14.121  1.00  0.60           N  
ATOM   2043  N   ALA A 351    -134.839 -76.581  11.437  1.00  0.69           N  
ATOM   2044  CA  ALA A 351    -135.336 -76.148  10.143  1.00  0.69           C  
ATOM   2045  C   ALA A 351    -135.045 -77.157   9.040  1.00  0.69           C  
ATOM   2046  O   ALA A 351    -135.923 -77.543   8.272  1.00  0.69           O  
ATOM   2047  CB  ALA A 351    -134.720 -74.788   9.777  1.00  0.69           C  
ATOM   2048  N   ILE A 352    -133.805 -77.692   9.010  1.00  0.74           N  
ATOM   2049  CA  ILE A 352    -133.407 -78.743   8.083  1.00  0.74           C  
ATOM   2050  C   ILE A 352    -134.265 -79.978   8.240  1.00  0.74           C  
ATOM   2051  O   ILE A 352    -134.833 -80.491   7.278  1.00  0.74           O  
ATOM   2052  CB  ILE A 352    -131.940 -79.127   8.289  1.00  0.74           C  
ATOM   2053  CG1 ILE A 352    -131.067 -77.864   8.122  1.00  0.74           C  
ATOM   2054  CG2 ILE A 352    -131.543 -80.263   7.315  1.00  0.74           C  
ATOM   2055  CD1 ILE A 352    -129.558 -78.121   8.137  1.00  0.74           C  
ATOM   2056  N   GLN A 353    -134.437 -80.439   9.490  1.00  0.62           N  
ATOM   2057  CA  GLN A 353    -135.268 -81.579   9.791  1.00  0.62           C  
ATOM   2058  C   GLN A 353    -136.739 -81.401   9.449  1.00  0.62           C  
ATOM   2059  O   GLN A 353    -137.360 -82.269   8.835  1.00  0.62           O  
ATOM   2060  CB  GLN A 353    -135.144 -81.915  11.293  1.00  0.62           C  
ATOM   2061  CG  GLN A 353    -135.941 -83.180  11.642  1.00  0.62           C  
ATOM   2062  CD  GLN A 353    -135.826 -83.629  13.092  1.00  0.62           C  
ATOM   2063  OE1 GLN A 353    -136.604 -83.202  13.948  1.00  0.62           O  
ATOM   2064  NE2 GLN A 353    -134.997 -84.667  13.333  1.00  0.62           N  
ATOM   2065  N   SER A 354    -137.340 -80.256   9.818  1.00  0.63           N  
ATOM   2066  CA  SER A 354    -138.740 -79.972   9.551  1.00  0.63           C  
ATOM   2067  C   SER A 354    -139.058 -79.915   8.076  1.00  0.63           C  
ATOM   2068  O   SER A 354    -140.017 -80.533   7.616  1.00  0.63           O  
ATOM   2069  CB  SER A 354    -139.174 -78.614  10.155  1.00  0.63           C  
ATOM   2070  OG  SER A 354    -139.213 -78.680  11.583  1.00  0.63           O  
ATOM   2071  N   ILE A 355    -138.237 -79.205   7.282  1.00  0.75           N  
ATOM   2072  CA  ILE A 355    -138.428 -79.099   5.844  1.00  0.75           C  
ATOM   2073  C   ILE A 355    -138.178 -80.394   5.114  1.00  0.75           C  
ATOM   2074  O   ILE A 355    -138.955 -80.779   4.241  1.00  0.75           O  
ATOM   2075  CB  ILE A 355    -137.618 -77.953   5.263  1.00  0.75           C  
ATOM   2076  CG1 ILE A 355    -138.070 -76.613   5.895  1.00  0.75           C  
ATOM   2077  CG2 ILE A 355    -137.714 -77.929   3.723  1.00  0.75           C  
ATOM   2078  CD1 ILE A 355    -139.586 -76.414   6.038  1.00  0.75           C  
ATOM   2079  N   ALA A 356    -137.132 -81.151   5.498  1.00  0.77           N  
ATOM   2080  CA  ALA A 356    -136.885 -82.476   4.968  1.00  0.77           C  
ATOM   2081  C   ALA A 356    -138.073 -83.408   5.178  1.00  0.77           C  
ATOM   2082  O   ALA A 356    -138.587 -84.053   4.265  1.00  0.77           O  
ATOM   2083  CB  ALA A 356    -135.665 -83.057   5.708  1.00  0.77           C  
ATOM   2084  N   ARG A 357    -138.605 -83.416   6.405  1.00  0.61           N  
ATOM   2085  CA  ARG A 357    -139.770 -84.189   6.748  1.00  0.61           C  
ATOM   2086  C   ARG A 357    -141.042 -83.781   6.014  1.00  0.61           C  
ATOM   2087  O   ARG A 357    -141.747 -84.635   5.484  1.00  0.61           O  
ATOM   2088  CB  ARG A 357    -139.952 -84.109   8.271  1.00  0.61           C  
ATOM   2089  CG  ARG A 357    -140.807 -85.238   8.860  1.00  0.61           C  
ATOM   2090  CD  ARG A 357    -140.884 -85.171  10.386  1.00  0.61           C  
ATOM   2091  NE  ARG A 357    -139.528 -85.541  10.919  1.00  0.61           N  
ATOM   2092  CZ  ARG A 357    -139.078 -85.234  12.141  1.00  0.61           C  
ATOM   2093  NH1 ARG A 357    -137.914 -85.744  12.531  1.00  0.61           N  
ATOM   2094  NH2 ARG A 357    -139.742 -84.436  12.969  1.00  0.61           N  
ATOM   2095  N   GLN A 358    -141.346 -82.469   5.899  1.00  0.63           N  
ATOM   2096  CA  GLN A 358    -142.475 -81.985   5.114  1.00  0.63           C  
ATOM   2097  C   GLN A 358    -142.362 -82.321   3.633  1.00  0.63           C  
ATOM   2098  O   GLN A 358    -143.324 -82.762   3.009  1.00  0.63           O  
ATOM   2099  CB  GLN A 358    -142.635 -80.448   5.237  1.00  0.63           C  
ATOM   2100  CG  GLN A 358    -143.155 -79.964   6.612  1.00  0.63           C  
ATOM   2101  CD  GLN A 358    -143.352 -78.450   6.618  1.00  0.63           C  
ATOM   2102  OE1 GLN A 358    -143.171 -77.754   5.620  1.00  0.63           O  
ATOM   2103  NE2 GLN A 358    -143.830 -77.901   7.758  1.00  0.63           N  
ATOM   2104  N   LEU A 359    -141.161 -82.154   3.047  1.00  0.70           N  
ATOM   2105  CA  LEU A 359    -140.885 -82.428   1.650  1.00  0.70           C  
ATOM   2106  C   LEU A 359    -141.163 -83.870   1.275  1.00  0.70           C  
ATOM   2107  O   LEU A 359    -141.808 -84.164   0.267  1.00  0.70           O  
ATOM   2108  CB  LEU A 359    -139.392 -82.073   1.388  1.00  0.70           C  
ATOM   2109  CG  LEU A 359    -138.860 -82.311  -0.032  1.00  0.70           C  
ATOM   2110  CD1 LEU A 359    -137.671 -81.401  -0.353  1.00  0.70           C  
ATOM   2111  CD2 LEU A 359    -138.418 -83.755  -0.307  1.00  0.70           C  
ATOM   2112  N   ALA A 360    -140.671 -84.800   2.110  1.00  0.67           N  
ATOM   2113  CA  ALA A 360    -140.855 -86.222   1.954  1.00  0.67           C  
ATOM   2114  C   ALA A 360    -142.272 -86.695   2.230  1.00  0.67           C  
ATOM   2115  O   ALA A 360    -142.834 -87.495   1.485  1.00  0.67           O  
ATOM   2116  CB  ALA A 360    -139.833 -86.928   2.853  1.00  0.67           C  
ATOM   2117  N   ALA A 361    -142.914 -86.159   3.288  1.00  0.61           N  
ATOM   2118  CA  ALA A 361    -144.291 -86.427   3.653  1.00  0.61           C  
ATOM   2119  C   ALA A 361    -145.287 -86.023   2.574  1.00  0.61           C  
ATOM   2120  O   ALA A 361    -146.317 -86.665   2.377  1.00  0.61           O  
ATOM   2121  CB  ALA A 361    -144.587 -85.708   4.979  1.00  0.61           C  
ATOM   2122  N   ASN A 362    -144.962 -84.970   1.803  1.00  0.64           N  
ATOM   2123  CA  ASN A 362    -145.742 -84.524   0.667  1.00  0.64           C  
ATOM   2124  C   ASN A 362    -145.655 -85.468  -0.543  1.00  0.64           C  
ATOM   2125  O   ASN A 362    -146.429 -85.340  -1.491  1.00  0.64           O  
ATOM   2126  CB  ASN A 362    -145.289 -83.090   0.310  1.00  0.64           C  
ATOM   2127  CG  ASN A 362    -146.203 -82.428  -0.714  1.00  0.64           C  
ATOM   2128  OD1 ASN A 362    -147.353 -82.084  -0.439  1.00  0.64           O  
ATOM   2129  ND2 ASN A 362    -145.679 -82.242  -1.946  1.00  0.64           N  
ATOM   2130  N   LYS A 363    -144.746 -86.470  -0.509  1.00  0.40           N  
ATOM   2131  CA  LYS A 363    -144.628 -87.520  -1.509  1.00  0.40           C  
ATOM   2132  C   LYS A 363    -144.160 -87.028  -2.877  1.00  0.40           C  
ATOM   2133  O   LYS A 363    -143.352 -86.110  -2.976  1.00  0.40           O  
ATOM   2134  CB  LYS A 363    -145.948 -88.347  -1.626  1.00  0.40           C  
ATOM   2135  CG  LYS A 363    -146.483 -88.872  -0.282  1.00  0.40           C  
ATOM   2136  CD  LYS A 363    -147.885 -89.500  -0.381  1.00  0.40           C  
ATOM   2137  CE  LYS A 363    -148.375 -90.044   0.967  1.00  0.40           C  
ATOM   2138  NZ  LYS A 363    -149.697 -90.693   0.810  1.00  0.40           N  
ATOM   2139  N   ARG A 364    -144.674 -87.648  -3.964  1.00  0.37           N  
ATOM   2140  CA  ARG A 364    -144.275 -87.457  -5.348  1.00  0.37           C  
ATOM   2141  C   ARG A 364    -144.473 -86.038  -5.891  1.00  0.37           C  
ATOM   2142  O   ARG A 364    -143.938 -85.663  -6.933  1.00  0.37           O  
ATOM   2143  CB  ARG A 364    -145.124 -88.427  -6.211  1.00  0.37           C  
ATOM   2144  CG  ARG A 364    -144.804 -89.925  -6.009  1.00  0.37           C  
ATOM   2145  CD  ARG A 364    -145.673 -90.817  -6.905  1.00  0.37           C  
ATOM   2146  NE  ARG A 364    -145.194 -92.218  -6.780  1.00  0.37           N  
ATOM   2147  CZ  ARG A 364    -145.878 -93.314  -7.103  1.00  0.37           C  
ATOM   2148  NH1 ARG A 364    -145.323 -94.507  -6.909  1.00  0.37           N  
ATOM   2149  NH2 ARG A 364    -147.095 -93.222  -7.624  1.00  0.37           N  
ATOM   2150  N   GLU A 365    -145.245 -85.202  -5.177  1.00  0.42           N  
ATOM   2151  CA  GLU A 365    -145.693 -83.897  -5.628  1.00  0.42           C  
ATOM   2152  C   GLU A 365    -144.767 -82.766  -5.183  1.00  0.42           C  
ATOM   2153  O   GLU A 365    -145.184 -81.624  -4.962  1.00  0.42           O  
ATOM   2154  CB  GLU A 365    -147.128 -83.629  -5.104  1.00  0.42           C  
ATOM   2155  CG  GLU A 365    -148.181 -84.712  -5.467  1.00  0.42           C  
ATOM   2156  CD  GLU A 365    -148.513 -84.809  -6.953  1.00  0.42           C  
ATOM   2157  OE1 GLU A 365    -148.161 -83.885  -7.716  1.00  0.42           O  
ATOM   2158  OE2 GLU A 365    -149.168 -85.824  -7.318  1.00  0.42           O  
ATOM   2159  N   THR A 366    -143.469 -83.066  -5.010  1.00  0.47           N  
ATOM   2160  CA  THR A 366    -142.462 -82.134  -4.523  1.00  0.47           C  
ATOM   2161  C   THR A 366    -141.525 -81.792  -5.657  1.00  0.47           C  
ATOM   2162  O   THR A 366    -140.968 -82.653  -6.335  1.00  0.47           O  
ATOM   2163  CB  THR A 366    -141.671 -82.710  -3.354  1.00  0.47           C  
ATOM   2164  OG1 THR A 366    -142.437 -82.644  -2.152  1.00  0.47           O  
ATOM   2165  CG2 THR A 366    -140.321 -82.010  -3.108  1.00  0.47           C  
ATOM   2166  N   LEU A 367    -141.280 -80.492  -5.881  1.00  0.34           N  
ATOM   2167  CA  LEU A 367    -140.322 -80.032  -6.868  1.00  0.34           C  
ATOM   2168  C   LEU A 367    -139.334 -79.096  -6.221  1.00  0.34           C  
ATOM   2169  O   LEU A 367    -139.600 -78.428  -5.225  1.00  0.34           O  
ATOM   2170  CB  LEU A 367    -141.046 -79.337  -8.047  1.00  0.34           C  
ATOM   2171  CG  LEU A 367    -140.206 -78.591  -9.111  1.00  0.34           C  
ATOM   2172  CD1 LEU A 367    -139.223 -79.465  -9.876  1.00  0.34           C  
ATOM   2173  CD2 LEU A 367    -141.140 -77.935 -10.120  1.00  0.34           C  
ATOM   2174  N   LEU A 368    -138.124 -79.046  -6.786  1.00  0.69           N  
ATOM   2175  CA  LEU A 368    -137.082 -78.154  -6.365  1.00  0.69           C  
ATOM   2176  C   LEU A 368    -136.648 -77.382  -7.601  1.00  0.69           C  
ATOM   2177  O   LEU A 368    -136.261 -77.971  -8.612  1.00  0.69           O  
ATOM   2178  CB  LEU A 368    -135.879 -78.906  -5.728  1.00  0.69           C  
ATOM   2179  CG  LEU A 368    -136.229 -79.858  -4.551  1.00  0.69           C  
ATOM   2180  CD1 LEU A 368    -136.597 -81.265  -5.046  1.00  0.69           C  
ATOM   2181  CD2 LEU A 368    -135.107 -79.982  -3.505  1.00  0.69           C  
ATOM   2182  N   ALA A 369    -136.736 -76.040  -7.569  1.00  0.77           N  
ATOM   2183  CA  ALA A 369    -136.378 -75.194  -8.684  1.00  0.77           C  
ATOM   2184  C   ALA A 369    -135.019 -74.593  -8.402  1.00  0.77           C  
ATOM   2185  O   ALA A 369    -134.839 -73.902  -7.401  1.00  0.77           O  
ATOM   2186  CB  ALA A 369    -137.406 -74.068  -8.898  1.00  0.77           C  
ATOM   2187  N   ALA A 370    -134.029 -74.856  -9.272  1.00  0.78           N  
ATOM   2188  CA  ALA A 370    -132.660 -74.476  -9.021  1.00  0.78           C  
ATOM   2189  C   ALA A 370    -132.068 -73.739 -10.197  1.00  0.78           C  
ATOM   2190  O   ALA A 370    -132.485 -73.899 -11.343  1.00  0.78           O  
ATOM   2191  CB  ALA A 370    -131.799 -75.705  -8.696  1.00  0.78           C  
ATOM   2192  N   GLY A 371    -131.076 -72.877  -9.917  1.00  0.75           N  
ATOM   2193  CA  GLY A 371    -130.474 -72.044 -10.943  1.00  0.75           C  
ATOM   2194  C   GLY A 371    -129.014 -71.820 -10.739  1.00  0.75           C  
ATOM   2195  O   GLY A 371    -128.292 -72.616 -10.143  1.00  0.75           O  
ATOM   2196  N   MET A 372    -128.536 -70.663 -11.224  1.00  0.68           N  
ATOM   2197  CA  MET A 372    -127.137 -70.302 -11.220  1.00  0.68           C  
ATOM   2198  C   MET A 372    -126.572 -70.079  -9.842  1.00  0.68           C  
ATOM   2199  O   MET A 372    -125.368 -70.225  -9.659  1.00  0.68           O  
ATOM   2200  CB  MET A 372    -126.899 -69.054 -12.092  1.00  0.68           C  
ATOM   2201  CG  MET A 372    -127.576 -67.765 -11.587  1.00  0.68           C  
ATOM   2202  SD  MET A 372    -127.255 -66.322 -12.642  1.00  0.68           S  
ATOM   2203  CE  MET A 372    -125.546 -66.048 -12.090  1.00  0.68           C  
ATOM   2204  N   GLY A 373    -127.433 -69.793  -8.825  1.00  0.76           N  
ATOM   2205  CA  GLY A 373    -127.022 -69.722  -7.424  1.00  0.76           C  
ATOM   2206  C   GLY A 373    -126.150 -70.892  -7.020  1.00  0.76           C  
ATOM   2207  O   GLY A 373    -124.986 -70.675  -6.713  1.00  0.76           O  
ATOM   2208  N   PRO A 374    -126.617 -72.129  -7.106  1.00  0.74           N  
ATOM   2209  CA  PRO A 374    -125.742 -73.269  -6.928  1.00  0.74           C  
ATOM   2210  C   PRO A 374    -124.895 -73.569  -8.142  1.00  0.74           C  
ATOM   2211  O   PRO A 374    -123.763 -74.023  -7.987  1.00  0.74           O  
ATOM   2212  CB  PRO A 374    -126.683 -74.456  -6.673  1.00  0.74           C  
ATOM   2213  CG  PRO A 374    -127.978 -73.850  -6.142  1.00  0.74           C  
ATOM   2214  CD  PRO A 374    -127.976 -72.427  -6.691  1.00  0.74           C  
ATOM   2215  N   ASN A 375    -125.424 -73.406  -9.374  1.00  0.71           N  
ATOM   2216  CA  ASN A 375    -124.775 -74.007 -10.529  1.00  0.71           C  
ATOM   2217  C   ASN A 375    -123.511 -73.298 -10.987  1.00  0.71           C  
ATOM   2218  O   ASN A 375    -122.734 -73.865 -11.746  1.00  0.71           O  
ATOM   2219  CB  ASN A 375    -125.746 -74.169 -11.733  1.00  0.71           C  
ATOM   2220  CG  ASN A 375    -125.304 -75.334 -12.620  1.00  0.71           C  
ATOM   2221  OD1 ASN A 375    -125.248 -76.474 -12.157  1.00  0.71           O  
ATOM   2222  ND2 ASN A 375    -124.971 -75.065 -13.901  1.00  0.71           N  
ATOM   2223  N   HIS A 376    -123.251 -72.058 -10.538  1.00  0.68           N  
ATOM   2224  CA  HIS A 376    -122.072 -71.322 -10.967  1.00  0.68           C  
ATOM   2225  C   HIS A 376    -120.893 -71.416 -10.003  1.00  0.68           C  
ATOM   2226  O   HIS A 376    -119.880 -70.738 -10.159  1.00  0.68           O  
ATOM   2227  CB  HIS A 376    -122.431 -69.852 -11.261  1.00  0.68           C  
ATOM   2228  CG  HIS A 376    -123.175 -69.679 -12.561  1.00  0.68           C  
ATOM   2229  ND1 HIS A 376    -123.127 -68.452 -13.191  1.00  0.68           N  
ATOM   2230  CD2 HIS A 376    -123.849 -70.572 -13.336  1.00  0.68           C  
ATOM   2231  CE1 HIS A 376    -123.766 -68.622 -14.335  1.00  0.68           C  
ATOM   2232  NE2 HIS A 376    -124.226 -69.887 -14.473  1.00  0.68           N  
ATOM   2233  N   TYR A 377    -120.956 -72.307  -9.001  1.00  0.65           N  
ATOM   2234  CA  TYR A 377    -119.798 -72.653  -8.198  1.00  0.65           C  
ATOM   2235  C   TYR A 377    -118.977 -73.753  -8.865  1.00  0.65           C  
ATOM   2236  O   TYR A 377    -119.473 -74.539  -9.664  1.00  0.65           O  
ATOM   2237  CB  TYR A 377    -120.211 -73.171  -6.810  1.00  0.65           C  
ATOM   2238  CG  TYR A 377    -120.688 -72.086  -5.894  1.00  0.65           C  
ATOM   2239  CD1 TYR A 377    -119.787 -71.332  -5.117  1.00  0.65           C  
ATOM   2240  CD2 TYR A 377    -122.061 -71.839  -5.774  1.00  0.65           C  
ATOM   2241  CE1 TYR A 377    -120.259 -70.307  -4.284  1.00  0.65           C  
ATOM   2242  CE2 TYR A 377    -122.531 -70.832  -4.923  1.00  0.65           C  
ATOM   2243  CZ  TYR A 377    -121.628 -70.047  -4.212  1.00  0.65           C  
ATOM   2244  OH  TYR A 377    -122.106 -68.970  -3.454  1.00  0.65           O  
ATOM   2245  N   PHE A 378    -117.680 -73.873  -8.505  1.00  0.55           N  
ATOM   2246  CA  PHE A 378    -116.786 -74.909  -9.011  1.00  0.55           C  
ATOM   2247  C   PHE A 378    -117.275 -76.329  -8.702  1.00  0.55           C  
ATOM   2248  O   PHE A 378    -117.135 -77.248  -9.496  1.00  0.55           O  
ATOM   2249  CB  PHE A 378    -115.367 -74.655  -8.428  1.00  0.55           C  
ATOM   2250  CG  PHE A 378    -114.330 -75.586  -9.001  1.00  0.55           C  
ATOM   2251  CD1 PHE A 378    -113.912 -76.709  -8.271  1.00  0.55           C  
ATOM   2252  CD2 PHE A 378    -113.791 -75.367 -10.279  1.00  0.55           C  
ATOM   2253  CE1 PHE A 378    -112.994 -77.617  -8.815  1.00  0.55           C  
ATOM   2254  CE2 PHE A 378    -112.871 -76.270 -10.828  1.00  0.55           C  
ATOM   2255  CZ  PHE A 378    -112.478 -77.399 -10.098  1.00  0.55           C  
ATOM   2256  N   GLN A 379    -117.881 -76.535  -7.520  1.00  0.61           N  
ATOM   2257  CA  GLN A 379    -118.442 -77.819  -7.138  1.00  0.61           C  
ATOM   2258  C   GLN A 379    -119.934 -77.939  -7.437  1.00  0.61           C  
ATOM   2259  O   GLN A 379    -120.700 -78.493  -6.647  1.00  0.61           O  
ATOM   2260  CB  GLN A 379    -118.168 -78.084  -5.641  1.00  0.61           C  
ATOM   2261  CG  GLN A 379    -116.662 -78.184  -5.286  1.00  0.61           C  
ATOM   2262  CD  GLN A 379    -116.003 -79.436  -5.876  1.00  0.61           C  
ATOM   2263  OE1 GLN A 379    -116.597 -80.509  -5.949  1.00  0.61           O  
ATOM   2264  NE2 GLN A 379    -114.717 -79.327  -6.279  1.00  0.61           N  
ATOM   2265  N   ASN A 380    -120.391 -77.443  -8.603  1.00  0.64           N  
ATOM   2266  CA  ASN A 380    -121.786 -77.442  -9.032  1.00  0.64           C  
ATOM   2267  C   ASN A 380    -122.448 -78.803  -9.050  1.00  0.64           C  
ATOM   2268  O   ASN A 380    -123.586 -78.965  -8.605  1.00  0.64           O  
ATOM   2269  CB  ASN A 380    -122.002 -76.669 -10.353  1.00  0.64           C  
ATOM   2270  CG  ASN A 380    -121.159 -77.184 -11.511  1.00  0.64           C  
ATOM   2271  OD1 ASN A 380    -120.269 -78.022 -11.373  1.00  0.64           O  
ATOM   2272  ND2 ASN A 380    -121.452 -76.660 -12.720  1.00  0.64           N  
ATOM   2273  N   ASP A 381    -121.707 -79.828  -9.478  1.00  0.66           N  
ATOM   2274  CA  ASP A 381    -122.119 -81.207  -9.411  1.00  0.66           C  
ATOM   2275  C   ASP A 381    -122.443 -81.698  -8.015  1.00  0.66           C  
ATOM   2276  O   ASP A 381    -123.423 -82.415  -7.824  1.00  0.66           O  
ATOM   2277  CB  ASP A 381    -121.002 -82.099  -9.971  1.00  0.66           C  
ATOM   2278  CG  ASP A 381    -120.856 -81.859 -11.452  1.00  0.66           C  
ATOM   2279  OD1 ASP A 381    -121.809 -81.296 -12.050  1.00  0.66           O  
ATOM   2280  OD2 ASP A 381    -119.812 -82.278 -12.002  1.00  0.66           O  
ATOM   2281  N   LEU A 382    -121.669 -81.322  -6.975  1.00  0.63           N  
ATOM   2282  CA  LEU A 382    -122.065 -81.633  -5.614  1.00  0.63           C  
ATOM   2283  C   LEU A 382    -123.348 -80.923  -5.215  1.00  0.63           C  
ATOM   2284  O   LEU A 382    -124.280 -81.570  -4.766  1.00  0.63           O  
ATOM   2285  CB  LEU A 382    -120.954 -81.322  -4.585  1.00  0.63           C  
ATOM   2286  CG  LEU A 382    -119.685 -82.193  -4.720  1.00  0.63           C  
ATOM   2287  CD1 LEU A 382    -118.588 -81.709  -3.761  1.00  0.63           C  
ATOM   2288  CD2 LEU A 382    -119.949 -83.683  -4.453  1.00  0.63           C  
ATOM   2289  N   PHE A 383    -123.494 -79.604  -5.463  1.00  0.64           N  
ATOM   2290  CA  PHE A 383    -124.724 -78.884  -5.139  1.00  0.64           C  
ATOM   2291  C   PHE A 383    -125.967 -79.483  -5.830  1.00  0.64           C  
ATOM   2292  O   PHE A 383    -127.007 -79.708  -5.211  1.00  0.64           O  
ATOM   2293  CB  PHE A 383    -124.597 -77.364  -5.472  1.00  0.64           C  
ATOM   2294  CG  PHE A 383    -123.396 -76.731  -4.802  1.00  0.64           C  
ATOM   2295  CD1 PHE A 383    -122.352 -76.163  -5.541  1.00  0.64           C  
ATOM   2296  CD2 PHE A 383    -123.301 -76.685  -3.406  1.00  0.64           C  
ATOM   2297  CE1 PHE A 383    -121.184 -75.720  -4.915  1.00  0.64           C  
ATOM   2298  CE2 PHE A 383    -122.133 -76.241  -2.767  1.00  0.64           C  
ATOM   2299  CZ  PHE A 383    -121.053 -75.793  -3.532  1.00  0.64           C  
ATOM   2300  N   GLY A 384    -125.849 -79.828  -7.130  1.00  0.67           N  
ATOM   2301  CA  GLY A 384    -126.930 -80.397  -7.931  1.00  0.67           C  
ATOM   2302  C   GLY A 384    -127.260 -81.846  -7.701  1.00  0.67           C  
ATOM   2303  O   GLY A 384    -128.430 -82.213  -7.649  1.00  0.67           O  
ATOM   2304  N   ARG A 385    -126.257 -82.737  -7.555  1.00  0.58           N  
ATOM   2305  CA  ARG A 385    -126.492 -84.153  -7.299  1.00  0.58           C  
ATOM   2306  C   ARG A 385    -127.146 -84.380  -5.964  1.00  0.58           C  
ATOM   2307  O   ARG A 385    -128.021 -85.222  -5.799  1.00  0.58           O  
ATOM   2308  CB  ARG A 385    -125.191 -84.966  -7.285  1.00  0.58           C  
ATOM   2309  CG  ARG A 385    -124.637 -85.214  -8.695  1.00  0.58           C  
ATOM   2310  CD  ARG A 385    -123.252 -85.850  -8.669  1.00  0.58           C  
ATOM   2311  NE  ARG A 385    -123.427 -87.237  -8.132  1.00  0.58           N  
ATOM   2312  CZ  ARG A 385    -122.428 -88.121  -8.036  1.00  0.58           C  
ATOM   2313  NH1 ARG A 385    -121.178 -87.779  -8.333  1.00  0.58           N  
ATOM   2314  NH2 ARG A 385    -122.691 -89.362  -7.638  1.00  0.58           N  
ATOM   2315  N   VAL A 386    -126.722 -83.601  -4.973  1.00  0.62           N  
ATOM   2316  CA  VAL A 386    -127.289 -83.582  -3.654  1.00  0.62           C  
ATOM   2317  C   VAL A 386    -128.779 -83.179  -3.686  1.00  0.62           C  
ATOM   2318  O   VAL A 386    -129.623 -83.835  -3.061  1.00  0.62           O  
ATOM   2319  CB  VAL A 386    -126.423 -82.624  -2.870  1.00  0.62           C  
ATOM   2320  CG1 VAL A 386    -127.098 -82.233  -1.628  1.00  0.62           C  
ATOM   2321  CG2 VAL A 386    -125.058 -83.201  -2.496  1.00  0.62           C  
ATOM   2322  N   GLN A 387    -129.168 -82.139  -4.462  1.00  0.60           N  
ATOM   2323  CA  GLN A 387    -130.581 -81.817  -4.712  1.00  0.60           C  
ATOM   2324  C   GLN A 387    -131.325 -82.918  -5.454  1.00  0.60           C  
ATOM   2325  O   GLN A 387    -132.448 -83.284  -5.110  1.00  0.60           O  
ATOM   2326  CB  GLN A 387    -130.789 -80.508  -5.538  1.00  0.60           C  
ATOM   2327  CG  GLN A 387    -132.225 -80.278  -6.100  1.00  0.60           C  
ATOM   2328  CD  GLN A 387    -132.383 -78.905  -6.751  1.00  0.60           C  
ATOM   2329  OE1 GLN A 387    -132.116 -77.869  -6.151  1.00  0.60           O  
ATOM   2330  NE2 GLN A 387    -132.853 -78.896  -8.022  1.00  0.60           N  
ATOM   2331  N   PHE A 388    -130.693 -83.494  -6.496  1.00  0.69           N  
ATOM   2332  CA  PHE A 388    -131.207 -84.613  -7.263  1.00  0.69           C  
ATOM   2333  C   PHE A 388    -131.508 -85.812  -6.377  1.00  0.69           C  
ATOM   2334  O   PHE A 388    -132.524 -86.484  -6.543  1.00  0.69           O  
ATOM   2335  CB  PHE A 388    -130.140 -84.983  -8.337  1.00  0.69           C  
ATOM   2336  CG  PHE A 388    -130.389 -86.286  -9.045  1.00  0.69           C  
ATOM   2337  CD1 PHE A 388    -129.968 -87.492  -8.455  1.00  0.69           C  
ATOM   2338  CD2 PHE A 388    -131.072 -86.323 -10.264  1.00  0.69           C  
ATOM   2339  CE1 PHE A 388    -130.284 -88.721  -9.040  1.00  0.69           C  
ATOM   2340  CE2 PHE A 388    -131.366 -87.552 -10.869  1.00  0.69           C  
ATOM   2341  CZ  PHE A 388    -130.996 -88.751 -10.244  1.00  0.69           C  
ATOM   2342  N   LEU A 389    -130.619 -86.106  -5.408  1.00  0.68           N  
ATOM   2343  CA  LEU A 389    -130.789 -87.216  -4.504  1.00  0.68           C  
ATOM   2344  C   LEU A 389    -132.045 -87.078  -3.676  1.00  0.68           C  
ATOM   2345  O   LEU A 389    -132.849 -87.996  -3.633  1.00  0.68           O  
ATOM   2346  CB  LEU A 389    -129.564 -87.412  -3.578  1.00  0.68           C  
ATOM   2347  CG  LEU A 389    -129.651 -88.665  -2.681  1.00  0.68           C  
ATOM   2348  CD1 LEU A 389    -129.780 -89.943  -3.520  1.00  0.68           C  
ATOM   2349  CD2 LEU A 389    -128.462 -88.778  -1.718  1.00  0.68           C  
ATOM   2350  N   VAL A 390    -132.318 -85.890  -3.102  1.00  0.71           N  
ATOM   2351  CA  VAL A 390    -133.566 -85.620  -2.392  1.00  0.71           C  
ATOM   2352  C   VAL A 390    -134.803 -85.944  -3.234  1.00  0.71           C  
ATOM   2353  O   VAL A 390    -135.689 -86.665  -2.787  1.00  0.71           O  
ATOM   2354  CB  VAL A 390    -133.608 -84.155  -1.950  1.00  0.71           C  
ATOM   2355  CG1 VAL A 390    -134.962 -83.764  -1.328  1.00  0.71           C  
ATOM   2356  CG2 VAL A 390    -132.482 -83.892  -0.932  1.00  0.71           C  
ATOM   2357  N   ALA A 391    -134.849 -85.480  -4.500  1.00  0.73           N  
ATOM   2358  CA  ALA A 391    -135.908 -85.776  -5.450  1.00  0.73           C  
ATOM   2359  C   ALA A 391    -136.036 -87.234  -5.893  1.00  0.73           C  
ATOM   2360  O   ALA A 391    -137.138 -87.757  -6.060  1.00  0.73           O  
ATOM   2361  CB  ALA A 391    -135.724 -84.869  -6.680  1.00  0.73           C  
ATOM   2362  N   ALA A 392    -134.911 -87.933  -6.122  1.00  0.72           N  
ATOM   2363  CA  ALA A 392    -134.890 -89.352  -6.411  1.00  0.72           C  
ATOM   2364  C   ALA A 392    -135.344 -90.205  -5.233  1.00  0.72           C  
ATOM   2365  O   ALA A 392    -136.109 -91.155  -5.388  1.00  0.72           O  
ATOM   2366  CB  ALA A 392    -133.482 -89.771  -6.872  1.00  0.72           C  
ATOM   2367  N   LEU A 393    -134.915 -89.860  -4.000  1.00  0.60           N  
ATOM   2368  CA  LEU A 393    -135.299 -90.563  -2.792  1.00  0.60           C  
ATOM   2369  C   LEU A 393    -136.797 -90.505  -2.517  1.00  0.60           C  
ATOM   2370  O   LEU A 393    -137.367 -91.418  -1.930  1.00  0.60           O  
ATOM   2371  CB  LEU A 393    -134.557 -90.052  -1.530  1.00  0.60           C  
ATOM   2372  CG  LEU A 393    -133.022 -90.237  -1.500  1.00  0.60           C  
ATOM   2373  CD1 LEU A 393    -132.462 -89.454  -0.303  1.00  0.60           C  
ATOM   2374  CD2 LEU A 393    -132.498 -91.677  -1.544  1.00  0.60           C  
ATOM   2375  N   THR A 394    -137.475 -89.428  -2.922  1.00  0.60           N  
ATOM   2376  CA  THR A 394    -138.904 -89.251  -2.691  1.00  0.60           C  
ATOM   2377  C   THR A 394    -139.779 -89.568  -3.890  1.00  0.60           C  
ATOM   2378  O   THR A 394    -140.993 -89.402  -3.801  1.00  0.60           O  
ATOM   2379  CB  THR A 394    -139.206 -87.833  -2.264  1.00  0.60           C  
ATOM   2380  OG1 THR A 394    -138.532 -86.927  -3.119  1.00  0.60           O  
ATOM   2381  CG2 THR A 394    -138.640 -87.615  -0.858  1.00  0.60           C  
ATOM   2382  N   ASP A 395    -139.193 -90.065  -5.007  1.00  0.65           N  
ATOM   2383  CA  ASP A 395    -139.903 -90.473  -6.220  1.00  0.65           C  
ATOM   2384  C   ASP A 395    -140.539 -89.295  -6.975  1.00  0.65           C  
ATOM   2385  O   ASP A 395    -141.644 -89.350  -7.510  1.00  0.65           O  
ATOM   2386  CB  ASP A 395    -140.887 -91.630  -5.889  1.00  0.65           C  
ATOM   2387  CG  ASP A 395    -141.580 -92.261  -7.083  1.00  0.65           C  
ATOM   2388  OD1 ASP A 395    -142.705 -92.783  -6.855  1.00  0.65           O  
ATOM   2389  OD2 ASP A 395    -140.993 -92.346  -8.191  1.00  0.65           O  
ATOM   2390  N   ASN A 396    -139.813 -88.166  -7.067  1.00  0.68           N  
ATOM   2391  CA  ASN A 396    -140.366 -86.978  -7.697  1.00  0.68           C  
ATOM   2392  C   ASN A 396    -139.980 -86.856  -9.165  1.00  0.68           C  
ATOM   2393  O   ASN A 396    -140.672 -86.228  -9.965  1.00  0.68           O  
ATOM   2394  CB  ASN A 396    -139.848 -85.700  -6.989  1.00  0.68           C  
ATOM   2395  CG  ASN A 396    -140.351 -85.596  -5.560  1.00  0.68           C  
ATOM   2396  OD1 ASN A 396    -141.400 -86.097  -5.179  1.00  0.68           O  
ATOM   2397  ND2 ASN A 396    -139.606 -84.851  -4.711  1.00  0.68           N  
ATOM   2398  N   ILE A 397    -138.849 -87.448  -9.589  1.00  0.69           N  
ATOM   2399  CA  ILE A 397    -138.422 -87.393 -10.981  1.00  0.69           C  
ATOM   2400  C   ILE A 397    -139.334 -88.196 -11.905  1.00  0.69           C  
ATOM   2401  O   ILE A 397    -139.594 -89.383 -11.713  1.00  0.69           O  
ATOM   2402  CB  ILE A 397    -136.957 -87.787 -11.158  1.00  0.69           C  
ATOM   2403  CG1 ILE A 397    -136.059 -86.793 -10.377  1.00  0.69           C  
ATOM   2404  CG2 ILE A 397    -136.576 -87.832 -12.659  1.00  0.69           C  
ATOM   2405  CD1 ILE A 397    -134.567 -87.125 -10.410  1.00  0.69           C  
ATOM   2406  N   GLY A 398    -139.839 -87.543 -12.975  1.00  0.74           N  
ATOM   2407  CA  GLY A 398    -140.721 -88.186 -13.942  1.00  0.74           C  
ATOM   2408  C   GLY A 398    -142.181 -88.199 -13.566  1.00  0.74           C  
ATOM   2409  O   GLY A 398    -142.981 -88.849 -14.229  1.00  0.74           O  
ATOM   2410  N   HIS A 399    -142.572 -87.473 -12.503  1.00  0.66           N  
ATOM   2411  CA  HIS A 399    -143.959 -87.340 -12.082  1.00  0.66           C  
ATOM   2412  C   HIS A 399    -144.399 -85.896 -12.229  1.00  0.66           C  
ATOM   2413  O   HIS A 399    -143.688 -84.983 -11.817  1.00  0.66           O  
ATOM   2414  CB  HIS A 399    -144.123 -87.744 -10.599  1.00  0.66           C  
ATOM   2415  CG  HIS A 399    -145.525 -87.620 -10.085  1.00  0.66           C  
ATOM   2416  ND1 HIS A 399    -146.499 -88.519 -10.487  1.00  0.66           N  
ATOM   2417  CD2 HIS A 399    -146.064 -86.658  -9.294  1.00  0.66           C  
ATOM   2418  CE1 HIS A 399    -147.612 -88.075  -9.923  1.00  0.66           C  
ATOM   2419  NE2 HIS A 399    -147.401 -86.959  -9.190  1.00  0.66           N  
ATOM   2420  N   LEU A 400    -145.577 -85.631 -12.840  1.00  0.71           N  
ATOM   2421  CA  LEU A 400    -146.101 -84.278 -12.999  1.00  0.71           C  
ATOM   2422  C   LEU A 400    -146.296 -83.589 -11.658  1.00  0.71           C  
ATOM   2423  O   LEU A 400    -146.932 -84.139 -10.776  1.00  0.71           O  
ATOM   2424  CB  LEU A 400    -147.437 -84.284 -13.780  1.00  0.71           C  
ATOM   2425  CG  LEU A 400    -148.024 -82.902 -14.150  1.00  0.71           C  
ATOM   2426  CD1 LEU A 400    -147.160 -82.143 -15.165  1.00  0.71           C  
ATOM   2427  CD2 LEU A 400    -149.454 -83.054 -14.690  1.00  0.71           C  
ATOM   2428  N   GLY A 401    -145.729 -82.379 -11.463  1.00  0.72           N  
ATOM   2429  CA  GLY A 401    -145.737 -81.738 -10.149  1.00  0.72           C  
ATOM   2430  C   GLY A 401    -144.599 -82.119  -9.235  1.00  0.72           C  
ATOM   2431  O   GLY A 401    -144.474 -81.597  -8.133  1.00  0.72           O  
ATOM   2432  N   GLY A 402    -143.675 -82.985  -9.674  1.00  0.74           N  
ATOM   2433  CA  GLY A 402    -142.400 -83.178  -8.991  1.00  0.74           C  
ATOM   2434  C   GLY A 402    -141.257 -82.894  -9.909  1.00  0.74           C  
ATOM   2435  O   GLY A 402    -141.516 -82.415 -11.010  1.00  0.74           O  
ATOM   2436  N   ASN A 403    -139.989 -83.161  -9.464  1.00  0.72           N  
ATOM   2437  CA  ASN A 403    -138.768 -83.339 -10.265  1.00  0.72           C  
ATOM   2438  C   ASN A 403    -137.661 -82.367  -9.838  1.00  0.72           C  
ATOM   2439  O   ASN A 403    -137.644 -81.832  -8.729  1.00  0.72           O  
ATOM   2440  CB  ASN A 403    -139.057 -83.379 -11.818  1.00  0.72           C  
ATOM   2441  CG  ASN A 403    -137.899 -83.604 -12.774  1.00  0.72           C  
ATOM   2442  OD1 ASN A 403    -137.050 -84.466 -12.546  1.00  0.72           O  
ATOM   2443  ND2 ASN A 403    -137.730 -82.676 -13.740  1.00  0.72           N  
ATOM   2444  N   VAL A 404    -136.675 -82.162 -10.721  1.00  0.71           N  
ATOM   2445  CA  VAL A 404    -135.549 -81.274 -10.647  1.00  0.71           C  
ATOM   2446  C   VAL A 404    -135.809 -80.188 -11.678  1.00  0.71           C  
ATOM   2447  O   VAL A 404    -135.747 -80.426 -12.883  1.00  0.71           O  
ATOM   2448  CB  VAL A 404    -134.285 -82.042 -11.062  1.00  0.71           C  
ATOM   2449  CG1 VAL A 404    -133.035 -81.152 -11.223  1.00  0.71           C  
ATOM   2450  CG2 VAL A 404    -134.000 -83.193 -10.078  1.00  0.71           C  
ATOM   2451  N   GLY A 405    -136.131 -78.954 -11.256  1.00  0.58           N  
ATOM   2452  CA  GLY A 405    -136.438 -77.881 -12.199  1.00  0.58           C  
ATOM   2453  C   GLY A 405    -135.265 -76.970 -12.382  1.00  0.58           C  
ATOM   2454  O   GLY A 405    -135.113 -75.986 -11.666  1.00  0.58           O  
ATOM   2455  N   SER A 406    -134.383 -77.280 -13.345  1.00  0.64           N  
ATOM   2456  CA  SER A 406    -133.167 -76.510 -13.568  1.00  0.64           C  
ATOM   2457  C   SER A 406    -133.418 -75.421 -14.580  1.00  0.64           C  
ATOM   2458  O   SER A 406    -133.715 -75.694 -15.740  1.00  0.64           O  
ATOM   2459  CB  SER A 406    -132.021 -77.403 -14.107  1.00  0.64           C  
ATOM   2460  OG  SER A 406    -130.782 -76.700 -14.221  1.00  0.64           O  
ATOM   2461  N   TYR A 407    -133.305 -74.146 -14.173  1.00  0.63           N  
ATOM   2462  CA  TYR A 407    -133.540 -73.052 -15.087  1.00  0.63           C  
ATOM   2463  C   TYR A 407    -132.365 -72.096 -15.077  1.00  0.63           C  
ATOM   2464  O   TYR A 407    -132.058 -71.431 -14.092  1.00  0.63           O  
ATOM   2465  CB  TYR A 407    -134.829 -72.261 -14.761  1.00  0.63           C  
ATOM   2466  CG  TYR A 407    -136.033 -73.157 -14.687  1.00  0.63           C  
ATOM   2467  CD1 TYR A 407    -136.552 -73.813 -15.819  1.00  0.63           C  
ATOM   2468  CD2 TYR A 407    -136.643 -73.365 -13.440  1.00  0.63           C  
ATOM   2469  CE1 TYR A 407    -137.627 -74.707 -15.686  1.00  0.63           C  
ATOM   2470  CE2 TYR A 407    -137.720 -74.247 -13.311  1.00  0.63           C  
ATOM   2471  CZ  TYR A 407    -138.191 -74.936 -14.427  1.00  0.63           C  
ATOM   2472  OH  TYR A 407    -139.232 -75.863 -14.263  1.00  0.63           O  
ATOM   2473  N   ALA A 408    -131.693 -71.985 -16.228  1.00  0.66           N  
ATOM   2474  CA  ALA A 408    -130.603 -71.061 -16.427  1.00  0.66           C  
ATOM   2475  C   ALA A 408    -130.834 -70.404 -17.777  1.00  0.66           C  
ATOM   2476  O   ALA A 408    -131.870 -69.775 -17.992  1.00  0.66           O  
ATOM   2477  CB  ALA A 408    -129.265 -71.815 -16.342  1.00  0.66           C  
ATOM   2478  N   GLY A 409    -129.904 -70.541 -18.742  1.00  0.62           N  
ATOM   2479  CA  GLY A 409    -130.102 -70.082 -20.109  1.00  0.62           C  
ATOM   2480  C   GLY A 409    -131.239 -70.673 -20.909  1.00  0.62           C  
ATOM   2481  O   GLY A 409    -131.808 -71.733 -20.628  1.00  0.62           O  
ATOM   2482  N   ASN A 410    -131.554 -70.000 -22.030  1.00  0.48           N  
ATOM   2483  CA  ASN A 410    -132.555 -70.460 -22.975  1.00  0.48           C  
ATOM   2484  C   ASN A 410    -131.959 -71.308 -24.093  1.00  0.48           C  
ATOM   2485  O   ASN A 410    -132.451 -71.234 -25.213  1.00  0.48           O  
ATOM   2486  CB  ASN A 410    -133.340 -69.298 -23.654  1.00  0.48           C  
ATOM   2487  CG  ASN A 410    -134.047 -68.432 -22.623  1.00  0.48           C  
ATOM   2488  OD1 ASN A 410    -134.561 -68.930 -21.620  1.00  0.48           O  
ATOM   2489  ND2 ASN A 410    -134.103 -67.102 -22.871  1.00  0.48           N  
ATOM   2490  N   TYR A 411    -130.921 -72.141 -23.848  1.00  0.40           N  
ATOM   2491  CA  TYR A 411    -130.317 -72.986 -24.878  1.00  0.40           C  
ATOM   2492  C   TYR A 411    -129.864 -74.282 -24.221  1.00  0.40           C  
ATOM   2493  O   TYR A 411    -128.722 -74.714 -24.344  1.00  0.40           O  
ATOM   2494  CB  TYR A 411    -129.134 -72.304 -25.638  1.00  0.40           C  
ATOM   2495  CG  TYR A 411    -129.603 -71.069 -26.382  1.00  0.40           C  
ATOM   2496  CD1 TYR A 411    -130.338 -71.188 -27.577  1.00  0.40           C  
ATOM   2497  CD2 TYR A 411    -129.370 -69.780 -25.865  1.00  0.40           C  
ATOM   2498  CE1 TYR A 411    -130.854 -70.051 -28.220  1.00  0.40           C  
ATOM   2499  CE2 TYR A 411    -129.883 -68.642 -26.509  1.00  0.40           C  
ATOM   2500  CZ  TYR A 411    -130.623 -68.779 -27.688  1.00  0.40           C  
ATOM   2501  OH  TYR A 411    -131.143 -67.639 -28.336  1.00  0.40           O  
ATOM   2502  N   ARG A 412    -130.783 -74.922 -23.471  1.00  0.32           N  
ATOM   2503  CA  ARG A 412    -130.504 -76.113 -22.694  1.00  0.32           C  
ATOM   2504  C   ARG A 412    -131.281 -77.320 -23.178  1.00  0.32           C  
ATOM   2505  O   ARG A 412    -132.504 -77.368 -23.160  1.00  0.32           O  
ATOM   2506  CB  ARG A 412    -130.756 -75.852 -21.185  1.00  0.32           C  
ATOM   2507  CG  ARG A 412    -132.187 -75.554 -20.729  1.00  0.32           C  
ATOM   2508  CD  ARG A 412    -132.312 -74.952 -19.324  1.00  0.32           C  
ATOM   2509  NE  ARG A 412    -133.766 -74.931 -18.967  1.00  0.32           N  
ATOM   2510  CZ  ARG A 412    -134.676 -74.127 -19.530  1.00  0.32           C  
ATOM   2511  NH1 ARG A 412    -135.961 -74.438 -19.453  1.00  0.32           N  
ATOM   2512  NH2 ARG A 412    -134.337 -73.007 -20.164  1.00  0.32           N  
ATOM   2513  N   GLY A 413    -130.563 -78.358 -23.644  1.00  0.36           N  
ATOM   2514  CA  GLY A 413    -131.138 -79.664 -23.953  1.00  0.36           C  
ATOM   2515  C   GLY A 413    -132.241 -79.676 -24.977  1.00  0.36           C  
ATOM   2516  O   GLY A 413    -132.004 -79.501 -26.166  1.00  0.36           O  
ATOM   2517  N   SER A 414    -133.499 -79.873 -24.537  1.00  0.35           N  
ATOM   2518  CA  SER A 414    -134.660 -79.914 -25.414  1.00  0.35           C  
ATOM   2519  C   SER A 414    -135.333 -78.563 -25.583  1.00  0.35           C  
ATOM   2520  O   SER A 414    -136.403 -78.467 -26.181  1.00  0.35           O  
ATOM   2521  CB  SER A 414    -135.714 -80.934 -24.912  1.00  0.35           C  
ATOM   2522  OG  SER A 414    -136.070 -80.695 -23.547  1.00  0.35           O  
ATOM   2523  N   VAL A 415    -134.699 -77.469 -25.109  1.00  0.32           N  
ATOM   2524  CA  VAL A 415    -135.187 -76.097 -25.251  1.00  0.32           C  
ATOM   2525  C   VAL A 415    -135.452 -75.680 -26.672  1.00  0.32           C  
ATOM   2526  O   VAL A 415    -136.498 -75.110 -26.983  1.00  0.32           O  
ATOM   2527  CB  VAL A 415    -134.183 -75.113 -24.670  1.00  0.32           C  
ATOM   2528  CG1 VAL A 415    -134.153 -73.724 -25.320  1.00  0.32           C  
ATOM   2529  CG2 VAL A 415    -134.466 -74.935 -23.175  1.00  0.32           C  
ATOM   2530  N   PHE A 416    -134.514 -75.952 -27.600  1.00  0.27           N  
ATOM   2531  CA  PHE A 416    -134.706 -75.572 -28.975  1.00  0.27           C  
ATOM   2532  C   PHE A 416    -135.473 -76.701 -29.632  1.00  0.27           C  
ATOM   2533  O   PHE A 416    -134.922 -77.540 -30.336  1.00  0.27           O  
ATOM   2534  CB  PHE A 416    -133.353 -75.227 -29.645  1.00  0.27           C  
ATOM   2535  CG  PHE A 416    -133.479 -74.428 -30.925  1.00  0.27           C  
ATOM   2536  CD1 PHE A 416    -134.584 -73.600 -31.225  1.00  0.27           C  
ATOM   2537  CD2 PHE A 416    -132.409 -74.463 -31.836  1.00  0.27           C  
ATOM   2538  CE1 PHE A 416    -134.622 -72.852 -32.406  1.00  0.27           C  
ATOM   2539  CE2 PHE A 416    -132.442 -73.711 -33.017  1.00  0.27           C  
ATOM   2540  CZ  PHE A 416    -133.552 -72.908 -33.303  1.00  0.27           C  
ATOM   2541  N   GLN A 417    -136.787 -76.757 -29.328  1.00  0.32           N  
ATOM   2542  CA  GLN A 417    -137.618 -77.948 -29.326  1.00  0.32           C  
ATOM   2543  C   GLN A 417    -137.619 -78.755 -30.604  1.00  0.32           C  
ATOM   2544  O   GLN A 417    -137.593 -79.982 -30.588  1.00  0.32           O  
ATOM   2545  CB  GLN A 417    -139.071 -77.541 -28.981  1.00  0.32           C  
ATOM   2546  CG  GLN A 417    -139.297 -77.209 -27.485  1.00  0.32           C  
ATOM   2547  CD  GLN A 417    -140.743 -76.775 -27.234  1.00  0.32           C  
ATOM   2548  OE1 GLN A 417    -141.397 -76.186 -28.096  1.00  0.32           O  
ATOM   2549  NE2 GLN A 417    -141.268 -77.071 -26.023  1.00  0.32           N  
ATOM   2550  N   ALA A 418    -137.584 -78.093 -31.767  1.00  0.31           N  
ATOM   2551  CA  ALA A 418    -137.511 -78.761 -33.044  1.00  0.31           C  
ATOM   2552  C   ALA A 418    -136.085 -79.163 -33.423  1.00  0.31           C  
ATOM   2553  O   ALA A 418    -135.675 -79.072 -34.579  1.00  0.31           O  
ATOM   2554  CB  ALA A 418    -138.153 -77.836 -34.086  1.00  0.31           C  
ATOM   2555  N   MET A 419    -135.307 -79.672 -32.440  1.00  0.28           N  
ATOM   2556  CA  MET A 419    -133.890 -79.989 -32.504  1.00  0.28           C  
ATOM   2557  C   MET A 419    -133.423 -80.628 -33.793  1.00  0.28           C  
ATOM   2558  O   MET A 419    -132.583 -80.074 -34.490  1.00  0.28           O  
ATOM   2559  CB  MET A 419    -133.492 -80.984 -31.378  1.00  0.28           C  
ATOM   2560  CG  MET A 419    -133.510 -80.428 -29.944  1.00  0.28           C  
ATOM   2561  SD  MET A 419    -133.177 -81.702 -28.682  1.00  0.28           S  
ATOM   2562  CE  MET A 419    -131.439 -82.061 -29.086  1.00  0.28           C  
ATOM   2563  N   GLY A 420    -134.002 -81.788 -34.176  1.00  0.26           N  
ATOM   2564  CA  GLY A 420    -133.527 -82.584 -35.308  1.00  0.26           C  
ATOM   2565  C   GLY A 420    -133.862 -82.020 -36.658  1.00  0.26           C  
ATOM   2566  O   GLY A 420    -133.331 -82.457 -37.671  1.00  0.26           O  
ATOM   2567  N   GLN A 421    -134.734 -81.005 -36.699  1.00  0.20           N  
ATOM   2568  CA  GLN A 421    -135.023 -80.260 -37.906  1.00  0.20           C  
ATOM   2569  C   GLN A 421    -134.038 -79.118 -38.046  1.00  0.20           C  
ATOM   2570  O   GLN A 421    -133.642 -78.696 -39.127  1.00  0.20           O  
ATOM   2571  CB  GLN A 421    -136.451 -79.684 -37.799  1.00  0.20           C  
ATOM   2572  CG  GLN A 421    -137.529 -80.756 -37.510  1.00  0.20           C  
ATOM   2573  CD  GLN A 421    -137.603 -81.781 -38.642  1.00  0.20           C  
ATOM   2574  OE1 GLN A 421    -137.737 -81.443 -39.816  1.00  0.20           O  
ATOM   2575  NE2 GLN A 421    -137.524 -83.086 -38.295  1.00  0.20           N  
ATOM   2576  N   TRP A 422    -133.590 -78.609 -36.893  1.00  0.19           N  
ATOM   2577  CA  TRP A 422    -132.674 -77.510 -36.791  1.00  0.19           C  
ATOM   2578  C   TRP A 422    -131.219 -77.864 -37.054  1.00  0.19           C  
ATOM   2579  O   TRP A 422    -130.501 -77.078 -37.662  1.00  0.19           O  
ATOM   2580  CB  TRP A 422    -132.925 -76.793 -35.445  1.00  0.19           C  
ATOM   2581  CG  TRP A 422    -134.229 -75.986 -35.365  1.00  0.19           C  
ATOM   2582  CD1 TRP A 422    -134.971 -75.829 -34.230  1.00  0.19           C  
ATOM   2583  CD2 TRP A 422    -134.912 -75.214 -36.395  1.00  0.19           C  
ATOM   2584  NE1 TRP A 422    -136.069 -75.034 -34.473  1.00  0.19           N  
ATOM   2585  CE2 TRP A 422    -136.063 -74.658 -35.792  1.00  0.19           C  
ATOM   2586  CE3 TRP A 422    -134.636 -74.948 -37.743  1.00  0.19           C  
ATOM   2587  CZ2 TRP A 422    -136.940 -73.856 -36.513  1.00  0.19           C  
ATOM   2588  CZ3 TRP A 422    -135.536 -74.165 -38.477  1.00  0.19           C  
ATOM   2589  CH2 TRP A 422    -136.672 -73.620 -37.870  1.00  0.19           C  
ATOM   2590  N   ILE A 423    -130.778 -79.093 -36.715  1.00  0.31           N  
ATOM   2591  CA  ILE A 423    -129.433 -79.645 -36.947  1.00  0.31           C  
ATOM   2592  C   ILE A 423    -128.781 -79.270 -38.284  1.00  0.31           C  
ATOM   2593  O   ILE A 423    -127.585 -78.972 -38.353  1.00  0.31           O  
ATOM   2594  CB  ILE A 423    -129.471 -81.179 -36.813  1.00  0.31           C  
ATOM   2595  CG1 ILE A 423    -129.869 -81.662 -35.401  1.00  0.31           C  
ATOM   2596  CG2 ILE A 423    -128.154 -81.867 -37.228  1.00  0.31           C  
ATOM   2597  CD1 ILE A 423    -128.974 -81.184 -34.256  1.00  0.31           C  
ATOM   2598  N   ALA A 424    -129.563 -79.268 -39.385  1.00  0.32           N  
ATOM   2599  CA  ALA A 424    -129.082 -78.930 -40.703  1.00  0.32           C  
ATOM   2600  C   ALA A 424    -129.705 -77.711 -41.364  1.00  0.32           C  
ATOM   2601  O   ALA A 424    -129.424 -77.452 -42.525  1.00  0.32           O  
ATOM   2602  CB  ALA A 424    -129.296 -80.162 -41.611  1.00  0.32           C  
ATOM   2603  N   GLU A 425    -130.519 -76.898 -40.664  1.00  0.33           N  
ATOM   2604  CA  GLU A 425    -131.241 -75.825 -41.358  1.00  0.33           C  
ATOM   2605  C   GLU A 425    -131.687 -74.687 -40.435  1.00  0.33           C  
ATOM   2606  O   GLU A 425    -132.410 -73.762 -40.802  1.00  0.33           O  
ATOM   2607  CB  GLU A 425    -132.449 -76.434 -42.133  1.00  0.33           C  
ATOM   2608  CG  GLU A 425    -133.204 -75.488 -43.110  1.00  0.33           C  
ATOM   2609  CD  GLU A 425    -134.279 -76.183 -43.949  1.00  0.33           C  
ATOM   2610  OE1 GLU A 425    -134.407 -77.430 -43.874  1.00  0.33           O  
ATOM   2611  OE2 GLU A 425    -134.993 -75.442 -44.677  1.00  0.33           O  
ATOM   2612  N   ASP A 426    -131.227 -74.661 -39.174  1.00  0.30           N  
ATOM   2613  CA  ASP A 426    -131.505 -73.544 -38.288  1.00  0.30           C  
ATOM   2614  C   ASP A 426    -130.675 -72.284 -38.583  1.00  0.30           C  
ATOM   2615  O   ASP A 426    -129.756 -72.347 -39.403  1.00  0.30           O  
ATOM   2616  CB  ASP A 426    -131.411 -74.036 -36.829  1.00  0.30           C  
ATOM   2617  CG  ASP A 426    -130.071 -73.860 -36.160  1.00  0.30           C  
ATOM   2618  OD1 ASP A 426    -129.190 -74.738 -36.284  1.00  0.30           O  
ATOM   2619  OD2 ASP A 426    -129.929 -72.795 -35.509  1.00  0.30           O  
ATOM   2620  N   PRO A 427    -130.929 -71.127 -37.943  1.00  0.26           N  
ATOM   2621  CA  PRO A 427    -130.011 -69.989 -37.895  1.00  0.26           C  
ATOM   2622  C   PRO A 427    -128.535 -70.307 -37.697  1.00  0.26           C  
ATOM   2623  O   PRO A 427    -127.693 -69.558 -38.186  1.00  0.26           O  
ATOM   2624  CB  PRO A 427    -130.565 -69.084 -36.781  1.00  0.26           C  
ATOM   2625  CG  PRO A 427    -132.060 -69.406 -36.727  1.00  0.26           C  
ATOM   2626  CD  PRO A 427    -132.124 -70.879 -37.131  1.00  0.26           C  
ATOM   2627  N   PHE A 428    -128.208 -71.371 -36.955  1.00  0.26           N  
ATOM   2628  CA  PHE A 428    -126.869 -71.794 -36.623  1.00  0.26           C  
ATOM   2629  C   PHE A 428    -126.499 -73.128 -37.246  1.00  0.26           C  
ATOM   2630  O   PHE A 428    -125.597 -73.811 -36.757  1.00  0.26           O  
ATOM   2631  CB  PHE A 428    -126.723 -71.928 -35.091  1.00  0.26           C  
ATOM   2632  CG  PHE A 428    -126.926 -70.584 -34.459  1.00  0.26           C  
ATOM   2633  CD1 PHE A 428    -125.956 -69.581 -34.610  1.00  0.26           C  
ATOM   2634  CD2 PHE A 428    -128.108 -70.296 -33.761  1.00  0.26           C  
ATOM   2635  CE1 PHE A 428    -126.163 -68.306 -34.070  1.00  0.26           C  
ATOM   2636  CE2 PHE A 428    -128.319 -69.024 -33.216  1.00  0.26           C  
ATOM   2637  CZ  PHE A 428    -127.345 -68.028 -33.371  1.00  0.26           C  
ATOM   2638  N   ALA A 429    -127.178 -73.521 -38.344  1.00  0.32           N  
ATOM   2639  CA  ALA A 429    -127.030 -74.810 -38.989  1.00  0.32           C  
ATOM   2640  C   ALA A 429    -125.603 -75.273 -39.252  1.00  0.32           C  
ATOM   2641  O   ALA A 429    -124.719 -74.532 -39.676  1.00  0.32           O  
ATOM   2642  CB  ALA A 429    -127.754 -74.826 -40.345  1.00  0.32           C  
ATOM   2643  N   ILE A 430    -125.343 -76.569 -39.018  1.00  0.23           N  
ATOM   2644  CA  ILE A 430    -123.999 -77.109 -39.137  1.00  0.23           C  
ATOM   2645  C   ILE A 430    -123.571 -77.338 -40.600  1.00  0.23           C  
ATOM   2646  O   ILE A 430    -122.390 -77.451 -40.910  1.00  0.23           O  
ATOM   2647  CB  ILE A 430    -123.917 -78.372 -38.264  1.00  0.23           C  
ATOM   2648  CG1 ILE A 430    -123.782 -77.956 -36.776  1.00  0.23           C  
ATOM   2649  CG2 ILE A 430    -122.766 -79.284 -38.720  1.00  0.23           C  
ATOM   2650  CD1 ILE A 430    -123.879 -79.105 -35.763  1.00  0.23           C  
ATOM   2651  N   GLU A 431    -124.547 -77.386 -41.526  1.00  0.26           N  
ATOM   2652  CA  GLU A 431    -124.517 -77.971 -42.868  1.00  0.26           C  
ATOM   2653  C   GLU A 431    -124.403 -79.528 -42.961  1.00  0.26           C  
ATOM   2654  O   GLU A 431    -123.691 -80.008 -43.848  1.00  0.26           O  
ATOM   2655  CB  GLU A 431    -123.477 -77.275 -43.794  1.00  0.26           C  
ATOM   2656  CG  GLU A 431    -123.457 -75.721 -43.724  1.00  0.26           C  
ATOM   2657  CD  GLU A 431    -124.269 -74.939 -44.760  1.00  0.26           C  
ATOM   2658  OE1 GLU A 431    -124.357 -75.390 -45.923  1.00  0.26           O  
ATOM   2659  OE2 GLU A 431    -124.593 -73.774 -44.413  1.00  0.26           O  
ATOM   2660  N   PRO A 432    -125.050 -80.412 -42.157  1.00  0.27           N  
ATOM   2661  CA  PRO A 432    -125.052 -81.865 -42.333  1.00  0.27           C  
ATOM   2662  C   PRO A 432    -125.928 -82.375 -43.456  1.00  0.27           C  
ATOM   2663  O   PRO A 432    -125.936 -83.583 -43.693  1.00  0.27           O  
ATOM   2664  CB  PRO A 432    -125.631 -82.425 -41.009  1.00  0.27           C  
ATOM   2665  CG  PRO A 432    -125.578 -81.275 -40.022  1.00  0.27           C  
ATOM   2666  CD  PRO A 432    -125.767 -80.091 -40.943  1.00  0.27           C  
ATOM   2667  N   ASP A 433    -126.714 -81.511 -44.109  1.00  0.30           N  
ATOM   2668  CA  ASP A 433    -127.511 -81.818 -45.274  1.00  0.30           C  
ATOM   2669  C   ASP A 433    -126.616 -81.973 -46.492  1.00  0.30           C  
ATOM   2670  O   ASP A 433    -126.899 -82.728 -47.421  1.00  0.30           O  
ATOM   2671  CB  ASP A 433    -128.569 -80.703 -45.471  1.00  0.30           C  
ATOM   2672  CG  ASP A 433    -127.937 -79.316 -45.523  1.00  0.30           C  
ATOM   2673  OD1 ASP A 433    -128.118 -78.650 -46.567  1.00  0.30           O  
ATOM   2674  OD2 ASP A 433    -127.223 -78.962 -44.545  1.00  0.30           O  
ATOM   2675  N   LEU A 434    -125.472 -81.275 -46.452  1.00  0.25           N  
ATOM   2676  CA  LEU A 434    -124.414 -81.404 -47.416  1.00  0.25           C  
ATOM   2677  C   LEU A 434    -123.267 -82.253 -46.892  1.00  0.25           C  
ATOM   2678  O   LEU A 434    -122.747 -83.124 -47.591  1.00  0.25           O  
ATOM   2679  CB  LEU A 434    -123.877 -79.990 -47.758  1.00  0.25           C  
ATOM   2680  CG  LEU A 434    -124.918 -79.058 -48.417  1.00  0.25           C  
ATOM   2681  CD1 LEU A 434    -124.364 -77.636 -48.592  1.00  0.25           C  
ATOM   2682  CD2 LEU A 434    -125.414 -79.602 -49.764  1.00  0.25           C  
ATOM   2683  N   THR A 435    -122.809 -82.006 -45.643  1.00  0.29           N  
ATOM   2684  CA  THR A 435    -121.449 -82.396 -45.274  1.00  0.29           C  
ATOM   2685  C   THR A 435    -121.330 -82.860 -43.831  1.00  0.29           C  
ATOM   2686  O   THR A 435    -121.319 -82.091 -42.877  1.00  0.29           O  
ATOM   2687  CB  THR A 435    -120.458 -81.253 -45.547  1.00  0.29           C  
ATOM   2688  OG1 THR A 435    -120.551 -80.860 -46.910  1.00  0.29           O  
ATOM   2689  CG2 THR A 435    -118.989 -81.609 -45.321  1.00  0.29           C  
ATOM   2690  N   LYS A 436    -121.145 -84.179 -43.626  1.00  0.30           N  
ATOM   2691  CA  LYS A 436    -120.809 -84.740 -42.322  1.00  0.30           C  
ATOM   2692  C   LYS A 436    -119.317 -85.006 -42.008  1.00  0.30           C  
ATOM   2693  O   LYS A 436    -119.068 -85.543 -40.921  1.00  0.30           O  
ATOM   2694  CB  LYS A 436    -121.565 -86.077 -42.099  1.00  0.30           C  
ATOM   2695  CG  LYS A 436    -123.099 -85.974 -42.186  1.00  0.30           C  
ATOM   2696  CD  LYS A 436    -123.788 -87.332 -41.941  1.00  0.30           C  
ATOM   2697  CE  LYS A 436    -125.317 -87.262 -42.049  1.00  0.30           C  
ATOM   2698  NZ  LYS A 436    -125.915 -88.603 -41.844  1.00  0.30           N  
ATOM   2699  N   PRO A 437    -118.282 -84.696 -42.811  1.00  0.35           N  
ATOM   2700  CA  PRO A 437    -116.898 -84.648 -42.349  1.00  0.35           C  
ATOM   2701  C   PRO A 437    -116.630 -83.748 -41.151  1.00  0.35           C  
ATOM   2702  O   PRO A 437    -117.360 -82.789 -40.919  1.00  0.35           O  
ATOM   2703  CB  PRO A 437    -116.111 -84.138 -43.562  1.00  0.35           C  
ATOM   2704  CG  PRO A 437    -116.909 -84.609 -44.777  1.00  0.35           C  
ATOM   2705  CD  PRO A 437    -118.334 -84.737 -44.269  1.00  0.35           C  
ATOM   2706  N   ALA A 438    -115.547 -83.984 -40.392  1.00  0.27           N  
ATOM   2707  CA  ALA A 438    -115.259 -83.247 -39.181  1.00  0.27           C  
ATOM   2708  C   ALA A 438    -114.871 -81.792 -39.369  1.00  0.27           C  
ATOM   2709  O   ALA A 438    -114.818 -81.039 -38.406  1.00  0.27           O  
ATOM   2710  CB  ALA A 438    -114.119 -83.970 -38.463  1.00  0.27           C  
ATOM   2711  N   THR A 439    -114.582 -81.344 -40.602  1.00  0.25           N  
ATOM   2712  CA  THR A 439    -114.397 -79.925 -40.860  1.00  0.25           C  
ATOM   2713  C   THR A 439    -115.680 -79.125 -40.709  1.00  0.25           C  
ATOM   2714  O   THR A 439    -115.747 -78.154 -39.967  1.00  0.25           O  
ATOM   2715  CB  THR A 439    -113.847 -79.671 -42.260  1.00  0.25           C  
ATOM   2716  OG1 THR A 439    -114.628 -80.316 -43.264  1.00  0.25           O  
ATOM   2717  CG2 THR A 439    -112.421 -80.222 -42.372  1.00  0.25           C  
ATOM   2718  N   VAL A 440    -116.759 -79.522 -41.397  1.00  0.24           N  
ATOM   2719  CA  VAL A 440    -118.034 -78.828 -41.386  1.00  0.24           C  
ATOM   2720  C   VAL A 440    -118.730 -78.871 -40.049  1.00  0.24           C  
ATOM   2721  O   VAL A 440    -119.245 -77.866 -39.569  1.00  0.24           O  
ATOM   2722  CB  VAL A 440    -118.902 -79.374 -42.507  1.00  0.24           C  
ATOM   2723  CG1 VAL A 440    -120.398 -79.115 -42.307  1.00  0.24           C  
ATOM   2724  CG2 VAL A 440    -118.431 -78.702 -43.804  1.00  0.24           C  
ATOM   2725  N   LYS A 441    -118.716 -80.036 -39.389  1.00  0.26           N  
ATOM   2726  CA  LYS A 441    -119.373 -80.204 -38.117  1.00  0.26           C  
ATOM   2727  C   LYS A 441    -118.423 -79.977 -36.965  1.00  0.26           C  
ATOM   2728  O   LYS A 441    -118.601 -80.549 -35.893  1.00  0.26           O  
ATOM   2729  CB  LYS A 441    -120.015 -81.609 -38.031  1.00  0.26           C  
ATOM   2730  CG  LYS A 441    -118.998 -82.756 -37.951  1.00  0.26           C  
ATOM   2731  CD  LYS A 441    -119.648 -84.131 -37.800  1.00  0.26           C  
ATOM   2732  CE  LYS A 441    -118.589 -85.216 -37.613  1.00  0.26           C  
ATOM   2733  NZ  LYS A 441    -119.236 -86.539 -37.581  1.00  0.26           N  
ATOM   2734  N   ARG A 442    -117.365 -79.162 -37.154  1.00  0.26           N  
ATOM   2735  CA  ARG A 442    -116.322 -78.979 -36.166  1.00  0.26           C  
ATOM   2736  C   ARG A 442    -116.728 -78.218 -34.921  1.00  0.26           C  
ATOM   2737  O   ARG A 442    -116.405 -77.049 -34.705  1.00  0.26           O  
ATOM   2738  CB  ARG A 442    -115.066 -78.329 -36.768  1.00  0.26           C  
ATOM   2739  CG  ARG A 442    -113.811 -78.573 -35.910  1.00  0.26           C  
ATOM   2740  CD  ARG A 442    -112.508 -78.343 -36.667  1.00  0.26           C  
ATOM   2741  NE  ARG A 442    -111.432 -78.367 -35.623  1.00  0.26           N  
ATOM   2742  CZ  ARG A 442    -110.134 -78.187 -35.893  1.00  0.26           C  
ATOM   2743  NH1 ARG A 442    -109.253 -78.172 -34.896  1.00  0.26           N  
ATOM   2744  NH2 ARG A 442    -109.713 -78.010 -37.140  1.00  0.26           N  
ATOM   2745  N   TYR A 443    -117.457 -78.918 -34.053  1.00  0.28           N  
ATOM   2746  CA  TYR A 443    -117.856 -78.490 -32.744  1.00  0.28           C  
ATOM   2747  C   TYR A 443    -116.671 -78.331 -31.801  1.00  0.28           C  
ATOM   2748  O   TYR A 443    -115.652 -79.016 -31.916  1.00  0.28           O  
ATOM   2749  CB  TYR A 443    -118.978 -79.403 -32.176  1.00  0.28           C  
ATOM   2750  CG  TYR A 443    -118.530 -80.823 -31.923  1.00  0.28           C  
ATOM   2751  CD1 TYR A 443    -118.711 -81.830 -32.887  1.00  0.28           C  
ATOM   2752  CD2 TYR A 443    -117.947 -81.162 -30.692  1.00  0.28           C  
ATOM   2753  CE1 TYR A 443    -118.275 -83.140 -32.641  1.00  0.28           C  
ATOM   2754  CE2 TYR A 443    -117.520 -82.473 -30.438  1.00  0.28           C  
ATOM   2755  CZ  TYR A 443    -117.675 -83.458 -31.420  1.00  0.28           C  
ATOM   2756  OH  TYR A 443    -117.243 -84.777 -31.182  1.00  0.28           O  
ATOM   2757  N   TYR A 444    -116.754 -77.392 -30.849  1.00  0.28           N  
ATOM   2758  CA  TYR A 444    -115.681 -77.225 -29.898  1.00  0.28           C  
ATOM   2759  C   TYR A 444    -116.226 -76.734 -28.566  1.00  0.28           C  
ATOM   2760  O   TYR A 444    -116.839 -75.672 -28.470  1.00  0.28           O  
ATOM   2761  CB  TYR A 444    -114.581 -76.275 -30.480  1.00  0.28           C  
ATOM   2762  CG  TYR A 444    -113.273 -76.395 -29.735  1.00  0.28           C  
ATOM   2763  CD1 TYR A 444    -113.184 -75.921 -28.425  1.00  0.28           C  
ATOM   2764  CD2 TYR A 444    -112.147 -77.032 -30.295  1.00  0.28           C  
ATOM   2765  CE1 TYR A 444    -112.044 -76.158 -27.654  1.00  0.28           C  
ATOM   2766  CE2 TYR A 444    -110.981 -77.227 -29.532  1.00  0.28           C  
ATOM   2767  CZ  TYR A 444    -110.942 -76.802 -28.202  1.00  0.28           C  
ATOM   2768  OH  TYR A 444    -109.820 -77.036 -27.386  1.00  0.28           O  
ATOM   2769  N   LYS A 445    -115.939 -77.467 -27.468  1.00  0.29           N  
ATOM   2770  CA  LYS A 445    -116.296 -77.038 -26.128  1.00  0.29           C  
ATOM   2771  C   LYS A 445    -115.531 -75.794 -25.676  1.00  0.29           C  
ATOM   2772  O   LYS A 445    -114.344 -75.838 -25.360  1.00  0.29           O  
ATOM   2773  CB  LYS A 445    -116.133 -78.186 -25.106  1.00  0.29           C  
ATOM   2774  CG  LYS A 445    -116.730 -77.878 -23.722  1.00  0.29           C  
ATOM   2775  CD  LYS A 445    -116.586 -79.054 -22.742  1.00  0.29           C  
ATOM   2776  CE  LYS A 445    -117.146 -78.717 -21.358  1.00  0.29           C  
ATOM   2777  NZ  LYS A 445    -116.945 -79.849 -20.431  1.00  0.29           N  
ATOM   2778  N   ALA A 446    -116.207 -74.630 -25.651  1.00  0.30           N  
ATOM   2779  CA  ALA A 446    -115.584 -73.328 -25.503  1.00  0.30           C  
ATOM   2780  C   ALA A 446    -114.759 -73.047 -24.255  1.00  0.30           C  
ATOM   2781  O   ALA A 446    -113.749 -72.361 -24.336  1.00  0.30           O  
ATOM   2782  CB  ALA A 446    -116.635 -72.234 -25.698  1.00  0.30           C  
ATOM   2783  N   GLU A 447    -115.098 -73.592 -23.073  1.00  0.26           N  
ATOM   2784  CA  GLU A 447    -114.272 -73.396 -21.883  1.00  0.26           C  
ATOM   2785  C   GLU A 447    -112.823 -73.843 -22.065  1.00  0.26           C  
ATOM   2786  O   GLU A 447    -111.891 -73.103 -21.779  1.00  0.26           O  
ATOM   2787  CB  GLU A 447    -114.896 -74.162 -20.699  1.00  0.26           C  
ATOM   2788  CG  GLU A 447    -114.175 -73.974 -19.342  1.00  0.26           C  
ATOM   2789  CD  GLU A 447    -114.751 -74.879 -18.252  1.00  0.26           C  
ATOM   2790  OE1 GLU A 447    -115.553 -75.797 -18.589  1.00  0.26           O  
ATOM   2791  OE2 GLU A 447    -114.356 -74.676 -17.078  1.00  0.26           O  
ATOM   2792  N   SER A 448    -112.603 -75.029 -22.664  1.00  0.23           N  
ATOM   2793  CA  SER A 448    -111.275 -75.505 -23.027  1.00  0.23           C  
ATOM   2794  C   SER A 448    -110.607 -74.703 -24.132  1.00  0.23           C  
ATOM   2795  O   SER A 448    -109.391 -74.711 -24.262  1.00  0.23           O  
ATOM   2796  CB  SER A 448    -111.289 -76.975 -23.522  1.00  0.23           C  
ATOM   2797  OG  SER A 448    -112.007 -77.826 -22.625  1.00  0.23           O  
ATOM   2798  N   ALA A 449    -111.391 -74.020 -24.988  1.00  0.28           N  
ATOM   2799  CA  ALA A 449    -110.887 -73.193 -26.066  1.00  0.28           C  
ATOM   2800  C   ALA A 449    -110.283 -71.878 -25.618  1.00  0.28           C  
ATOM   2801  O   ALA A 449    -109.283 -71.421 -26.165  1.00  0.28           O  
ATOM   2802  CB  ALA A 449    -112.030 -72.851 -27.035  1.00  0.28           C  
ATOM   2803  N   HIS A 450    -110.935 -71.223 -24.643  1.00  0.21           N  
ATOM   2804  CA  HIS A 450    -110.542 -69.912 -24.173  1.00  0.21           C  
ATOM   2805  C   HIS A 450    -109.614 -70.003 -22.974  1.00  0.21           C  
ATOM   2806  O   HIS A 450    -109.067 -68.993 -22.536  1.00  0.21           O  
ATOM   2807  CB  HIS A 450    -111.806 -69.121 -23.738  1.00  0.21           C  
ATOM   2808  CG  HIS A 450    -112.719 -68.674 -24.853  1.00  0.21           C  
ATOM   2809  ND1 HIS A 450    -113.732 -69.492 -25.317  1.00  0.21           N  
ATOM   2810  CD2 HIS A 450    -112.792 -67.461 -25.463  1.00  0.21           C  
ATOM   2811  CE1 HIS A 450    -114.398 -68.769 -26.191  1.00  0.21           C  
ATOM   2812  NE2 HIS A 450    -113.871 -67.529 -26.320  1.00  0.21           N  
ATOM   2813  N   TYR A 451    -109.420 -71.213 -22.435  1.00  0.15           N  
ATOM   2814  CA  TYR A 451    -108.456 -71.504 -21.400  1.00  0.15           C  
ATOM   2815  C   TYR A 451    -107.025 -71.688 -21.991  1.00  0.15           C  
ATOM   2816  O   TYR A 451    -106.894 -71.924 -23.221  1.00  0.15           O  
ATOM   2817  CB  TYR A 451    -108.933 -72.789 -20.670  1.00  0.15           C  
ATOM   2818  CG  TYR A 451    -108.111 -73.168 -19.471  1.00  0.15           C  
ATOM   2819  CD1 TYR A 451    -107.621 -74.478 -19.335  1.00  0.15           C  
ATOM   2820  CD2 TYR A 451    -107.844 -72.231 -18.461  1.00  0.15           C  
ATOM   2821  CE1 TYR A 451    -106.851 -74.837 -18.220  1.00  0.15           C  
ATOM   2822  CE2 TYR A 451    -107.067 -72.584 -17.350  1.00  0.15           C  
ATOM   2823  CZ  TYR A 451    -106.565 -73.885 -17.236  1.00  0.15           C  
ATOM   2824  OH  TYR A 451    -105.765 -74.228 -16.130  1.00  0.15           O  
ATOM   2825  OXT TYR A 451    -106.045 -71.587 -21.201  1.00  0.15           O  
TER    2826      TYR A 451                                                      
END   
