# Supplementary material for: Metabolic capacity is maintained despite shifts in microbial diversity in estuary sediments
Source: ISME Commun. 2025 Oct 11;5(1):ycaf182. doi: 10.1093/ismeco/ycaf182 (PMC12687941; doi:10.1093/ismeco/ycaf182)
Supplement: Supplementary_Data_1_ycaf182 [file supplementary_data_1_ycaf182.zip › SWISS-MODEL/4_1_Oct_SF_Bin32_scaffold_7496_c1_22440_1/models/04/report.json]

{"modelling":{"id":"4f1818ed5d4f5beacef6b00cd563f75cf6d61b41","trg_seq":"SWDEATTIAAKTMEDVARTFNGDEGARKLLAQGYHPEMVEVMHGAGVQALKLRGGMPLLGIGRIFGFYRFANMLALLDRKLRPDAPADEILGSRTFDNYAWHTDLPPGHPMVTGSQTVDFDLFSAEHTKLLLIIGMNWICTKMPDGHWIGDARLKGTRVIVISADYMPTANKADEVIILRPGTDAAFFLGVARELIEKGLYDRAAVIERTDLPLLVRLDTGERLDARDVIPGYELAALTNYVTLKPDAEIKGNPPPPPFTAGGQVVPTELRDAWGDFVWWDRATGRPRPVSRDEVGARFDGDPALLGEFEVELVDGSTVPVRPAFDLLKQYLDESFDLRTASEVCRVPPQAIQSIARQLAANKRETLLAAGMGPNHYFQNDLFGRVQFLVAALTDNIGHLGGNVGSYAGNYRGSVFQAMGQWIAEDPFAIEPDLTKPATVKRYYKAESAHYWNYGERPLRAVAKDDEGDLTKGEVLTGKSHMPTPTKLIWFGNSNSLLGNAKWSFDVVKNTLPRQDAVFCNEWHWTSSCEYADLVFPADSWAEFKLPDATASCTNPFLLAFPTTPLKRLYDTRSDYEALALTAKALGELIDEPRMEQYWRGILDGDPTPYLQRIFSGSNATRGITYDELHESSKRGVPLLMNMRTYPRSGGWEQRQEDKPWYTATGRLEFYRPEPEFQAAGESLPVWREPVDAT-------------FYEPNAILSNAAHPSIAPRAPED-------YGVPESQLDVETRQYRN-----VVRTWAELQQTLHPLQERDPAFRFVFQTPKYRWGAHSTAVDADWISMLFGPFGDPYRRDPRMPWTGEAYLEINPKDAA","tpl_seq":"-----------------------------------------------------------------------------------------------------------------------------------------------------------------------------------------------------------------------------------------------------------------------------------------------------------------------------------------------------------------------------------------------------------------------------------------------------------------------------------------------------------------------------------------------------------------------------------------------------------------------------------------------------------------------------NVHELIPWRTLSGRQQLYQDHQWMRDFGESLLVYRPPIDTRSVKEVIGQKSNGNQEKALNFLTPHQKWGIHSTYSDNLLMLTLGRGGPVVWLSEADAKDLGIADNDWIEVFNSNGALTARAVVSQRVPAGMTMMYHAQERI-------------------------------------------","pdb_id":"1r27","chain":"A","method":"X-RAY DIFFRACTION","short_method":"X-ray","coverage":0.1428571492433548,"resolution":2.0,"description":"Respiratory nitrate reductase 1 alpha chain","seq_sim":0.27126452326774597,"assembly_id":4,"score":0.20216086506843567,"pred_lddt":0.03229198232293129,"seq_id":17.241378784179688,"found_by":"HHblits","oligo_state":"monomer","comment":"e_value=4.1, p_value=0.00026, score=48.9, ss_score=4.4, prob=60.1, gmqe_dist_const=0.6896603107452393, gmqe_reduced=0.36767280101776123, gmqe_cb_packing=0.09954844415187836, gmqe_torsion=0.219532772898674, gmqe_ss_agreement=0.0005984730087220669, gmqe_coverage=0.1428571492433548, gmqe_seq_id=17.241378784179688, gmqe_seq_sim=0.27126437425613403, gmqe_n_insertions=0, gmqe_n_deletions=3, gmqe_seqres_length=812, gmqe_seqres_coverage=0.14285714285714285, gmqe_profile_aln_score=48.9, gmqe_avg_entropy=2.140866994857788","offset":1027,"starttime":"29-03-23 (20:46:16)","QMean":{"global_scores":{"qmean4_norm_score":0.5092808753359455,"qmean4_z_score":-5.079042171804658,"qmean6_norm_score":0.45270166365603765,"qmean6_z_score":-5.762814396691056,"interaction_norm_score":-0.003147489457252708,"interaction_z_score":-2.869537258312874,"cbeta_norm_score":0.012254136984351923,"cbeta_z_score":-4.139619005996154,"packing_norm_score":-0.253166338067566,"packing_z_score":-1.28388308530659,"torsion_norm_score":0.2193665058085961,"torsion_z_score":-3.848137238991073,"ss_agreement_norm_score":0.24065004012964922,"ss_agreement_z_score":-2.419030989267939,"acc_agreement_norm_score":0.4482758620689655,"acc_agreement_z_score":-2.827899926809093,"avg_local_score":0.41765318966643744,"avg_local_score_error":0.078},"local_scores":{"A":[null,null,null,null,null,null,null,null,null,null,null,null,null,null,null,null,null,null,null,null,null,null,null,null,null,null,null,null,null,null,null,null,null,null,null,null,null,null,null,null,null,null,null,null,null,null,null,null,null,null,null,null,null,null,null,null,null,null,null,null,null,null,null,null,null,null,null,null,null,null,null,null,null,null,null,null,null,null,null,null,null,null,null,null,null,null,null,null,null,null,null,null,null,null,null,null,null,null,null,null,null,null,null,null,null,null,null,null,null,null,null,null,null,null,null,null,null,null,null,null,null,null,null,null,null,null,null,null,null,null,null,null,null,null,null,null,null,null,null,null,null,null,null,null,null,null,null,null,null,null,null,null,null,null,null,null,null,null,null,null,null,null,null,null,null,null,null,null,null,null,null,null,null,null,null,null,null,null,null,null,null,null,null,null,null,null,null,null,null,null,null,null,null,null,null,null,null,null,null,null,null,null,null,null,null,null,null,null,null,null,null,null,null,null,null,null,null,null,null,null,null,null,null,null,null,null,null,null,null,null,null,null,null,null,null,null,null,null,null,null,null,null,null,null,null,null,null,null,null,null,null,null,null,null,null,null,null,null,null,null,null,null,null,null,null,null,null,null,null,null,null,null,null,null,null,null,null,null,null,null,null,null,null,null,null,null,null,null,null,null,null,null,null,null,null,null,null,null,null,null,null,null,null,null,null,null,null,null,null,null,null,null,null,null,null,null,null,null,null,null,null,null,null,null,null,null,null,null,null,null,null,null,null,null,null,null,null,null,null,null,null,null,null,null,null,null,null,null,null,null,null,null,null,null,null,null,null,null,null,null,null,null,null,null,null,null,null,null,null,null,null,null,null,null,null,null,null,null,null,null,null,null,null,null,null,null,null,null,null,null,null,null,null,null,null,null,null,null,null,null,null,null,null,null,null,null,null,null,null,null,null,null,null,null,null,null,null,null,null,null,null,null,null,null,null,null,null,null,null,null,null,null,null,null,null,null,null,null,null,null,null,null,null,null,null,null,null,null,null,null,null,null,null,null,null,null,null,null,null,null,null,null,null,null,null,null,null,null,null,null,null,null,null,null,null,null,null,null,null,null,null,null,null,null,null,null,null,null,null,null,null,null,null,null,null,null,null,null,null,null,null,null,null,null,null,null,null,null,null,null,null,null,null,null,null,null,null,null,null,null,null,null,null,null,null,null,null,null,null,null,null,null,null,null,null,null,null,null,null,null,null,null,null,null,null,null,null,null,null,null,null,null,null,null,null,null,null,null,null,null,null,null,null,null,null,null,null,null,null,null,null,null,null,null,null,null,null,null,null,null,null,null,null,null,null,null,null,null,null,null,null,null,null,null,null,null,null,null,null,null,null,null,null,null,null,null,null,null,null,null,null,null,null,null,null,null,null,null,null,null,null,null,null,null,null,null,null,null,null,null,null,null,null,null,null,null,null,null,null,null,null,null,null,null,null,null,null,null,null,null,null,null,null,0.7354069482817176,0.7698612324473084,0.7665136471152408,0.7556187809133482,0.5949448579025057,0.6037076251321697,0.6802880925328735,0.5941624703947118,0.41783504398778804,0.47044947039767676,0.46964052185932936,0.45887879103127444,0.5606463911134452,0.44532528685592154,0.4115703729685877,0.37853822579724306,0.27880813665792203,0.4166387048257379,0.5023341647353663,0.5443056577957844,0.5321974904566734,0.5280938674221403,0.5672747712703488,0.5739330115091539,0.5495908139483108,0.61329134448049,0.6321597493488494,0.5471339132628694,0.5373938915036489,0.6007387159480959,0.5302410210539334,0.4273702641814659,0.36692558571115896,0.2356478845838076,0.3317214325227259,0.2238330847010928,0.22073119943016467,0.2448348539866695,0.25843589367942543,0.23432729423361645,0.219729040053816,0.17471993996722035,0.26017479161030077,0.2886102528617515,0.2846834581288491,0.3645283525938436,0.3948109957993114,0.44386471680688877,0.48427502952203005,0.509749352885393,0.44305488235465446,0.45900402753807684,0.4970182437720162,0.3713062079535113,0.4180837801592088,0.41837223316792266,0.3186089636873469,0.38405650427576477,0.4029703067496621,0.2994678107418559,0.3702486473635585,0.3073522160744534,0.297139477138349,0.24635827168321595,0.20698657947013693,0.3525224161152648,0.32521380651669896,0.4543732845247138,0.4173393797195031,0.5170616682369662,0.4830453449885151,0.4875269750403723,0.5002115130345341,0.43588684591217586,0.4358319137095664,0.5080221043493511,0.37726549473372467,0.3768981622113586,0.25757104669863007,0.35589846176930223,0.28007414941302694,0.2480904545268486,0.41615429964933465,0.39732845297991204,0.44361154774420763,0.2717587315210801,0.30516297326839353,0.18336667428092007,0.17143449449291434,0.3087060049899772,0.3205398891398205,0.37974378034486567,0.3521389569053516,0.35690391438206026,0.40376631084710324,0.44637874837249797,0.40969121492878807,0.4238351903969831,0.3809012641720871,0.36085168283242286,0.37995007724361546,0.44478925136182557,0.34085928487369077,0.36898414836356647,0.3543553687106804,0.461706925687067,0.49520953854348704,0.5224564640281362,0.5795592335148094,0.5363712532539261,0.4992399405772402,0.41147104367151177,0.39323837048721866,0.3552061565285883,0.4137434947057413,0.2689977086666554,null,null,null,null,null,null,null,null,null,null,null,null,null,null,null,null,null,null,null,null,null,null,null,null,null,null,null,null,null,null,null,null,null,null,null,null,null,null,null,null,null,null,null]},"qmean_version":"4.3.0"},"title":"Modelling","endtime":"29-03-23 (20:46:23)","mod_engine":["ProMod3"],"ProMod3":{"version":"3.2.1"},"ProMod":null,"MODELLER":null,"SPDBV":null}}
