# Supplementary material for: Metabolic capacity is maintained despite shifts in microbial diversity in estuary sediments
Source: ISME Commun. 2025 Oct 11;5(1):ycaf182. doi: 10.1093/ismeco/ycaf182 (PMC12687941; doi:10.1093/ismeco/ycaf182)
Supplement: Supplementary_Data_1_ycaf182 [file supplementary_data_1_ycaf182.zip › SWISS-MODEL/4_1_Oct_SF_Bin32_scaffold_7496_c1_22440_1/models/04/coords.js]

let model_04=`ATOM      1  N   GLN A 654     107.586  76.135  96.665  1.00  0.74           N  
ATOM      2  CA  GLN A 654     108.345  74.865  96.936  1.00  0.74           C  
ATOM      3  C   GLN A 654     109.421  75.050  97.972  1.00  0.74           C  
ATOM      4  O   GLN A 654     109.373  74.423  99.011  1.00  0.74           O  
ATOM      5  CB  GLN A 654     108.952  74.252  95.641  1.00  0.74           C  
ATOM      6  CG  GLN A 654     107.950  73.843  94.526  1.00  0.74           C  
ATOM      7  CD  GLN A 654     107.574  75.002  93.601  1.00  0.74           C  
ATOM      8  OE1 GLN A 654     107.422  76.140  94.051  1.00  0.74           O  
ATOM      9  NE2 GLN A 654     107.400  74.730  92.293  1.00  0.74           N  
ATOM     10  N   ARG A 655     110.388  75.961  97.741  1.00  0.77           N  
ATOM     11  CA  ARG A 655     111.414  76.297  98.712  1.00  0.77           C  
ATOM     12  C   ARG A 655     110.962  76.944 100.024  1.00  0.77           C  
ATOM     13  O   ARG A 655     111.566  76.690 101.052  1.00  0.77           O  
ATOM     14  CB  ARG A 655     112.425  77.247  98.042  1.00  0.77           C  
ATOM     15  CG  ARG A 655     113.224  76.583  96.906  1.00  0.77           C  
ATOM     16  CD  ARG A 655     114.199  77.560  96.242  1.00  0.77           C  
ATOM     17  NE  ARG A 655     114.928  76.800  95.175  1.00  0.77           N  
ATOM     18  CZ  ARG A 655     115.778  77.361  94.300  1.00  0.77           C  
ATOM     19  NH1 ARG A 655     116.403  76.598  93.406  1.00  0.77           N  
ATOM     20  NH2 ARG A 655     116.028  78.666  94.301  1.00  0.77           N  
ATOM     21  N   GLN A 656     109.950  77.848 100.012  1.00  0.77           N  
ATOM     22  CA  GLN A 656     109.580  78.589 101.215  1.00  0.77           C  
ATOM     23  C   GLN A 656     108.312  78.109 101.920  1.00  0.77           C  
ATOM     24  O   GLN A 656     108.132  78.370 103.102  1.00  0.77           O  
ATOM     25  CB  GLN A 656     109.380  80.079 100.843  1.00  0.77           C  
ATOM     26  CG  GLN A 656     110.657  80.782 100.319  1.00  0.77           C  
ATOM     27  CD  GLN A 656     111.754  80.805 101.387  1.00  0.77           C  
ATOM     28  OE1 GLN A 656     111.553  81.280 102.502  1.00  0.77           O  
ATOM     29  NE2 GLN A 656     112.966  80.308 101.047  1.00  0.77           N  
ATOM     30  N   GLU A 657     107.422  77.378 101.214  1.00  0.76           N  
ATOM     31  CA  GLU A 657     106.211  76.801 101.784  1.00  0.76           C  
ATOM     32  C   GLU A 657     106.330  75.286 101.908  1.00  0.76           C  
ATOM     33  O   GLU A 657     105.370  74.603 102.254  1.00  0.76           O  
ATOM     34  CB  GLU A 657     104.979  77.083 100.872  1.00  0.76           C  
ATOM     35  CG  GLU A 657     104.524  78.561 100.827  1.00  0.76           C  
ATOM     36  CD  GLU A 657     103.936  79.005 102.167  1.00  0.76           C  
ATOM     37  OE1 GLU A 657     102.975  78.340 102.629  1.00  0.76           O  
ATOM     38  OE2 GLU A 657     104.423  80.032 102.698  1.00  0.76           O  
ATOM     39  N   ASP A 658     107.499  74.707 101.544  1.00  0.59           N  
ATOM     40  CA  ASP A 658     107.776  73.278 101.606  1.00  0.59           C  
ATOM     41  C   ASP A 658     106.796  72.390 100.838  1.00  0.59           C  
ATOM     42  O   ASP A 658     106.558  71.222 101.140  1.00  0.59           O  
ATOM     43  CB  ASP A 658     108.024  72.831 103.063  1.00  0.59           C  
ATOM     44  CG  ASP A 658     109.220  73.585 103.622  1.00  0.59           C  
ATOM     45  OD1 ASP A 658     110.200  73.763 102.851  1.00  0.59           O  
ATOM     46  OD2 ASP A 658     109.172  73.969 104.816  1.00  0.59           O  
ATOM     47  N   LYS A 659     106.234  72.925  99.735  1.00  0.60           N  
ATOM     48  CA  LYS A 659     105.343  72.169  98.883  1.00  0.60           C  
ATOM     49  C   LYS A 659     106.174  71.316  97.941  1.00  0.60           C  
ATOM     50  O   LYS A 659     106.995  71.915  97.237  1.00  0.60           O  
ATOM     51  CB  LYS A 659     104.419  73.088  98.049  1.00  0.60           C  
ATOM     52  CG  LYS A 659     103.351  72.318  97.256  1.00  0.60           C  
ATOM     53  CD  LYS A 659     102.414  73.272  96.502  1.00  0.60           C  
ATOM     54  CE  LYS A 659     101.324  72.534  95.721  1.00  0.60           C  
ATOM     55  NZ  LYS A 659     100.437  73.489  95.010  1.00  0.60           N  
ATOM     56  N   PRO A 660     106.062  69.987  97.857  1.00  0.68           N  
ATOM     57  CA  PRO A 660     106.941  69.196  97.013  1.00  0.68           C  
ATOM     58  C   PRO A 660     106.815  69.553  95.544  1.00  0.68           C  
ATOM     59  O   PRO A 660     105.763  70.017  95.099  1.00  0.68           O  
ATOM     60  CB  PRO A 660     106.542  67.734  97.291  1.00  0.68           C  
ATOM     61  CG  PRO A 660     105.889  67.796  98.673  1.00  0.68           C  
ATOM     62  CD  PRO A 660     105.159  69.136  98.632  1.00  0.68           C  
ATOM     63  N   TRP A 661     107.891  69.355  94.768  1.00  0.59           N  
ATOM     64  CA  TRP A 661     107.802  69.267  93.324  1.00  0.59           C  
ATOM     65  C   TRP A 661     107.086  67.972  92.964  1.00  0.59           C  
ATOM     66  O   TRP A 661     107.227  66.967  93.653  1.00  0.59           O  
ATOM     67  CB  TRP A 661     109.210  69.351  92.672  1.00  0.59           C  
ATOM     68  CG  TRP A 661     109.820  70.749  92.681  1.00  0.59           C  
ATOM     69  CD1 TRP A 661     109.628  71.745  91.766  1.00  0.59           C  
ATOM     70  CD2 TRP A 661     110.727  71.278  93.666  1.00  0.59           C  
ATOM     71  NE1 TRP A 661     110.353  72.866  92.110  1.00  0.59           N  
ATOM     72  CE2 TRP A 661     111.046  72.598  93.271  1.00  0.59           C  
ATOM     73  CE3 TRP A 661     111.258  70.732  94.825  1.00  0.59           C  
ATOM     74  CZ2 TRP A 661     111.912  73.379  94.030  1.00  0.59           C  
ATOM     75  CZ3 TRP A 661     112.136  71.515  95.584  1.00  0.59           C  
ATOM     76  CH2 TRP A 661     112.459  72.822  95.197  1.00  0.59           C  
ATOM     77  N   TYR A 662     106.272  67.954  91.890  1.00  0.42           N  
ATOM     78  CA  TYR A 662     105.470  66.793  91.531  1.00  0.42           C  
ATOM     79  C   TYR A 662     106.292  65.731  90.797  1.00  0.42           C  
ATOM     80  O   TYR A 662     106.006  65.368  89.659  1.00  0.42           O  
ATOM     81  CB  TYR A 662     104.243  67.190  90.668  1.00  0.42           C  
ATOM     82  CG  TYR A 662     103.272  67.989  91.479  1.00  0.42           C  
ATOM     83  CD1 TYR A 662     102.257  67.334  92.198  1.00  0.42           C  
ATOM     84  CD2 TYR A 662     103.348  69.388  91.523  1.00  0.42           C  
ATOM     85  CE1 TYR A 662     101.321  68.070  92.939  1.00  0.42           C  
ATOM     86  CE2 TYR A 662     102.417  70.122  92.265  1.00  0.42           C  
ATOM     87  CZ  TYR A 662     101.406  69.463  92.966  1.00  0.42           C  
ATOM     88  OH  TYR A 662     100.457  70.257  93.624  1.00  0.42           O  
ATOM     89  N   THR A 663     107.347  65.218  91.453  1.00  0.47           N  
ATOM     90  CA  THR A 663     108.306  64.253  90.934  1.00  0.47           C  
ATOM     91  C   THR A 663     108.203  63.011  91.791  1.00  0.47           C  
ATOM     92  O   THR A 663     107.528  63.000  92.816  1.00  0.47           O  
ATOM     93  CB  THR A 663     109.762  64.750  90.947  1.00  0.47           C  
ATOM     94  OG1 THR A 663     110.212  65.065  92.261  1.00  0.47           O  
ATOM     95  CG2 THR A 663     109.853  66.037  90.119  1.00  0.47           C  
ATOM     96  N   ALA A 664     108.884  61.915  91.400  1.00  0.47           N  
ATOM     97  CA  ALA A 664     108.933  60.679  92.162  1.00  0.47           C  
ATOM     98  C   ALA A 664     109.497  60.818  93.584  1.00  0.47           C  
ATOM     99  O   ALA A 664     109.005  60.209  94.531  1.00  0.47           O  
ATOM    100  CB  ALA A 664     109.826  59.687  91.391  1.00  0.47           C  
ATOM    101  N   THR A 665     110.563  61.633  93.758  1.00  0.46           N  
ATOM    102  CA  THR A 665     111.185  61.895  95.055  1.00  0.46           C  
ATOM    103  C   THR A 665     110.582  63.077  95.802  1.00  0.46           C  
ATOM    104  O   THR A 665     110.843  63.267  96.990  1.00  0.46           O  
ATOM    105  CB  THR A 665     112.681  62.208  94.948  1.00  0.46           C  
ATOM    106  OG1 THR A 665     112.943  63.343  94.127  1.00  0.46           O  
ATOM    107  CG2 THR A 665     113.408  61.011  94.326  1.00  0.46           C  
ATOM    108  N   GLY A 666     109.796  63.936  95.112  1.00  0.56           N  
ATOM    109  CA  GLY A 666     109.235  65.177  95.644  1.00  0.56           C  
ATOM    110  C   GLY A 666     110.197  66.347  95.649  1.00  0.56           C  
ATOM    111  O   GLY A 666     109.863  67.463  96.046  1.00  0.56           O  
ATOM    112  N   ARG A 667     111.433  66.119  95.179  1.00  0.45           N  
ATOM    113  CA  ARG A 667     112.502  67.096  95.121  1.00  0.45           C  
ATOM    114  C   ARG A 667     112.861  67.331  93.670  1.00  0.45           C  
ATOM    115  O   ARG A 667     112.343  66.689  92.759  1.00  0.45           O  
ATOM    116  CB  ARG A 667     113.773  66.644  95.889  1.00  0.45           C  
ATOM    117  CG  ARG A 667     113.573  66.591  97.417  1.00  0.45           C  
ATOM    118  CD  ARG A 667     113.766  65.189  98.006  1.00  0.45           C  
ATOM    119  NE  ARG A 667     113.640  65.277  99.502  1.00  0.45           N  
ATOM    120  CZ  ARG A 667     114.604  65.687 100.338  1.00  0.45           C  
ATOM    121  NH1 ARG A 667     115.782  66.118  99.896  1.00  0.45           N  
ATOM    122  NH2 ARG A 667     114.388  65.670 101.653  1.00  0.45           N  
ATOM    123  N   LEU A 668     113.763  68.295  93.401  1.00  0.41           N  
ATOM    124  CA  LEU A 668     114.312  68.490  92.072  1.00  0.41           C  
ATOM    125  C   LEU A 668     115.065  67.246  91.586  1.00  0.41           C  
ATOM    126  O   LEU A 668     116.097  66.851  92.130  1.00  0.41           O  
ATOM    127  CB  LEU A 668     115.178  69.774  92.041  1.00  0.41           C  
ATOM    128  CG  LEU A 668     115.629  70.240  90.642  1.00  0.41           C  
ATOM    129  CD1 LEU A 668     114.449  70.639  89.740  1.00  0.41           C  
ATOM    130  CD2 LEU A 668     116.615  71.414  90.767  1.00  0.41           C  
ATOM    131  N   GLU A 669     114.504  66.556  90.571  1.00  0.38           N  
ATOM    132  CA  GLU A 669     114.947  65.242  90.166  1.00  0.38           C  
ATOM    133  C   GLU A 669     116.155  65.316  89.236  1.00  0.38           C  
ATOM    134  O   GLU A 669     116.047  65.543  88.033  1.00  0.38           O  
ATOM    135  CB  GLU A 669     113.780  64.475  89.509  1.00  0.38           C  
ATOM    136  CG  GLU A 669     114.089  63.013  89.111  1.00  0.38           C  
ATOM    137  CD  GLU A 669     112.863  62.325  88.508  1.00  0.38           C  
ATOM    138  OE1 GLU A 669     112.983  61.123  88.156  1.00  0.38           O  
ATOM    139  OE2 GLU A 669     111.792  62.983  88.414  1.00  0.38           O  
ATOM    140  N   PHE A 670     117.372  65.147  89.801  1.00  0.28           N  
ATOM    141  CA  PHE A 670     118.610  65.062  89.037  1.00  0.28           C  
ATOM    142  C   PHE A 670     118.832  63.726  88.338  1.00  0.28           C  
ATOM    143  O   PHE A 670     119.461  63.666  87.284  1.00  0.28           O  
ATOM    144  CB  PHE A 670     119.845  65.329  89.931  1.00  0.28           C  
ATOM    145  CG  PHE A 670     119.878  66.761  90.374  1.00  0.28           C  
ATOM    146  CD1 PHE A 670     120.294  67.756  89.475  1.00  0.28           C  
ATOM    147  CD2 PHE A 670     119.529  67.130  91.682  1.00  0.28           C  
ATOM    148  CE1 PHE A 670     120.374  69.094  89.878  1.00  0.28           C  
ATOM    149  CE2 PHE A 670     119.608  68.468  92.088  1.00  0.28           C  
ATOM    150  CZ  PHE A 670     120.035  69.450  91.187  1.00  0.28           C  
ATOM    151  N   TYR A 671     118.322  62.624  88.922  1.00  0.42           N  
ATOM    152  CA  TYR A 671     118.521  61.277  88.440  1.00  0.42           C  
ATOM    153  C   TYR A 671     117.172  60.770  87.973  1.00  0.42           C  
ATOM    154  O   TYR A 671     116.251  60.698  88.778  1.00  0.42           O  
ATOM    155  CB  TYR A 671     119.024  60.351  89.586  1.00  0.42           C  
ATOM    156  CG  TYR A 671     119.345  58.955  89.108  1.00  0.42           C  
ATOM    157  CD1 TYR A 671     120.521  58.729  88.387  1.00  0.42           C  
ATOM    158  CD2 TYR A 671     118.504  57.865  89.383  1.00  0.42           C  
ATOM    159  CE1 TYR A 671     120.842  57.452  87.911  1.00  0.42           C  
ATOM    160  CE2 TYR A 671     118.861  56.573  88.968  1.00  0.42           C  
ATOM    161  CZ  TYR A 671     119.997  56.377  88.183  1.00  0.42           C  
ATOM    162  OH  TYR A 671     120.270  55.098  87.662  1.00  0.42           O  
ATOM    163  N   ARG A 672     117.043  60.393  86.686  1.00  0.50           N  
ATOM    164  CA  ARG A 672     115.832  59.856  86.092  1.00  0.50           C  
ATOM    165  C   ARG A 672     115.899  58.311  86.021  1.00  0.50           C  
ATOM    166  O   ARG A 672     116.671  57.801  85.204  1.00  0.50           O  
ATOM    167  CB  ARG A 672     115.709  60.384  84.635  1.00  0.50           C  
ATOM    168  CG  ARG A 672     115.529  61.909  84.517  1.00  0.50           C  
ATOM    169  CD  ARG A 672     115.437  62.397  83.065  1.00  0.50           C  
ATOM    170  NE  ARG A 672     115.262  63.887  83.129  1.00  0.50           N  
ATOM    171  CZ  ARG A 672     115.127  64.680  82.057  1.00  0.50           C  
ATOM    172  NH1 ARG A 672     114.997  65.995  82.228  1.00  0.50           N  
ATOM    173  NH2 ARG A 672     115.143  64.193  80.820  1.00  0.50           N  
ATOM    174  N   PRO A 673     115.156  57.487  86.779  1.00  0.54           N  
ATOM    175  CA  PRO A 673     115.411  56.050  86.845  1.00  0.54           C  
ATOM    176  C   PRO A 673     114.363  55.259  86.101  1.00  0.54           C  
ATOM    177  O   PRO A 673     114.315  54.042  86.270  1.00  0.54           O  
ATOM    178  CB  PRO A 673     115.327  55.713  88.336  1.00  0.54           C  
ATOM    179  CG  PRO A 673     114.339  56.732  88.905  1.00  0.54           C  
ATOM    180  CD  PRO A 673     114.418  57.938  87.956  1.00  0.54           C  
ATOM    181  N   GLU A 674     113.520  55.883  85.259  1.00  0.53           N  
ATOM    182  CA  GLU A 674     112.606  55.132  84.419  1.00  0.53           C  
ATOM    183  C   GLU A 674     113.378  54.213  83.450  1.00  0.53           C  
ATOM    184  O   GLU A 674     114.414  54.661  82.949  1.00  0.53           O  
ATOM    185  CB  GLU A 674     111.701  56.069  83.595  1.00  0.53           C  
ATOM    186  CG  GLU A 674     110.564  55.361  82.824  1.00  0.53           C  
ATOM    187  CD  GLU A 674     109.600  56.355  82.182  1.00  0.53           C  
ATOM    188  OE1 GLU A 674     109.844  57.582  82.297  1.00  0.53           O  
ATOM    189  OE2 GLU A 674     108.591  55.872  81.616  1.00  0.53           O  
ATOM    190  N   PRO A 675     112.981  52.973  83.142  1.00  0.53           N  
ATOM    191  CA  PRO A 675     113.714  52.067  82.254  1.00  0.53           C  
ATOM    192  C   PRO A 675     114.167  52.654  80.927  1.00  0.53           C  
ATOM    193  O   PRO A 675     115.314  52.450  80.528  1.00  0.53           O  
ATOM    194  CB  PRO A 675     112.742  50.897  82.050  1.00  0.53           C  
ATOM    195  CG  PRO A 675     111.892  50.844  83.328  1.00  0.53           C  
ATOM    196  CD  PRO A 675     111.959  52.261  83.908  1.00  0.53           C  
ATOM    197  N   GLU A 676     113.277  53.389  80.231  1.00  0.57           N  
ATOM    198  CA  GLU A 676     113.563  54.088  78.993  1.00  0.57           C  
ATOM    199  C   GLU A 676     114.598  55.190  79.147  1.00  0.57           C  
ATOM    200  O   GLU A 676     115.533  55.288  78.354  1.00  0.57           O  
ATOM    201  CB  GLU A 676     112.269  54.652  78.380  1.00  0.57           C  
ATOM    202  CG  GLU A 676     111.341  53.530  77.857  1.00  0.57           C  
ATOM    203  CD  GLU A 676     110.111  54.076  77.132  1.00  0.57           C  
ATOM    204  OE1 GLU A 676     109.974  55.320  77.028  1.00  0.57           O  
ATOM    205  OE2 GLU A 676     109.333  53.225  76.627  1.00  0.57           O  
ATOM    206  N   PHE A 677     114.511  56.014  80.217  1.00  0.57           N  
ATOM    207  CA  PHE A 677     115.517  57.025  80.517  1.00  0.57           C  
ATOM    208  C   PHE A 677     116.885  56.422  80.791  1.00  0.57           C  
ATOM    209  O   PHE A 677     117.897  56.901  80.285  1.00  0.57           O  
ATOM    210  CB  PHE A 677     115.130  57.943  81.718  1.00  0.57           C  
ATOM    211  CG  PHE A 677     113.975  58.873  81.436  1.00  0.57           C  
ATOM    212  CD1 PHE A 677     113.812  59.529  80.202  1.00  0.57           C  
ATOM    213  CD2 PHE A 677     113.030  59.116  82.446  1.00  0.57           C  
ATOM    214  CE1 PHE A 677     112.697  60.344  79.966  1.00  0.57           C  
ATOM    215  CE2 PHE A 677     111.913  59.922  82.213  1.00  0.57           C  
ATOM    216  CZ  PHE A 677     111.739  60.529  80.967  1.00  0.57           C  
ATOM    217  N   GLN A 678     116.953  55.322  81.563  1.00  0.55           N  
ATOM    218  CA  GLN A 678     118.192  54.600  81.771  1.00  0.55           C  
ATOM    219  C   GLN A 678     118.786  53.978  80.509  1.00  0.55           C  
ATOM    220  O   GLN A 678     119.964  54.165  80.215  1.00  0.55           O  
ATOM    221  CB  GLN A 678     117.961  53.489  82.811  1.00  0.55           C  
ATOM    222  CG  GLN A 678     117.638  54.037  84.214  1.00  0.55           C  
ATOM    223  CD  GLN A 678     117.344  52.878  85.159  1.00  0.55           C  
ATOM    224  OE1 GLN A 678     116.878  51.807  84.774  1.00  0.55           O  
ATOM    225  NE2 GLN A 678     117.629  53.099  86.461  1.00  0.55           N  
ATOM    226  N   ALA A 679     117.970  53.271  79.698  1.00  0.61           N  
ATOM    227  CA  ALA A 679     118.437  52.563  78.519  1.00  0.61           C  
ATOM    228  C   ALA A 679     118.731  53.464  77.319  1.00  0.61           C  
ATOM    229  O   ALA A 679     119.501  53.100  76.433  1.00  0.61           O  
ATOM    230  CB  ALA A 679     117.410  51.485  78.116  1.00  0.61           C  
ATOM    231  N   ALA A 680     118.175  54.695  77.283  1.00  0.63           N  
ATOM    232  CA  ALA A 680     118.479  55.681  76.263  1.00  0.63           C  
ATOM    233  C   ALA A 680     119.617  56.605  76.712  1.00  0.63           C  
ATOM    234  O   ALA A 680     119.986  57.549  76.007  1.00  0.63           O  
ATOM    235  CB  ALA A 680     117.197  56.469  75.900  1.00  0.63           C  
ATOM    236  N   GLY A 681     120.237  56.291  77.879  1.00  0.55           N  
ATOM    237  CA  GLY A 681     121.445  56.931  78.397  1.00  0.55           C  
ATOM    238  C   GLY A 681     121.266  58.274  79.067  1.00  0.55           C  
ATOM    239  O   GLY A 681     122.218  59.043  79.154  1.00  0.55           O  
ATOM    240  N   GLU A 682     120.045  58.595  79.546  1.00  0.54           N  
ATOM    241  CA  GLU A 682     119.662  59.907  80.055  1.00  0.54           C  
ATOM    242  C   GLU A 682     119.223  59.864  81.507  1.00  0.54           C  
ATOM    243  O   GLU A 682     118.440  60.692  81.977  1.00  0.54           O  
ATOM    244  CB  GLU A 682     118.523  60.565  79.243  1.00  0.54           C  
ATOM    245  CG  GLU A 682     118.742  60.442  77.721  1.00  0.54           C  
ATOM    246  CD  GLU A 682     118.425  61.712  76.945  1.00  0.54           C  
ATOM    247  OE1 GLU A 682     117.430  62.406  77.280  1.00  0.54           O  
ATOM    248  OE2 GLU A 682     119.213  61.970  75.987  1.00  0.54           O  
ATOM    249  N   SER A 683     119.703  58.872  82.282  1.00  0.60           N  
ATOM    250  CA  SER A 683     119.511  58.843  83.727  1.00  0.60           C  
ATOM    251  C   SER A 683     120.167  60.020  84.434  1.00  0.60           C  
ATOM    252  O   SER A 683     119.622  60.539  85.405  1.00  0.60           O  
ATOM    253  CB  SER A 683     119.947  57.511  84.394  1.00  0.60           C  
ATOM    254  OG  SER A 683     121.341  57.248  84.223  1.00  0.60           O  
ATOM    255  N   LEU A 684     121.329  60.478  83.924  1.00  0.53           N  
ATOM    256  CA  LEU A 684     122.055  61.645  84.374  1.00  0.53           C  
ATOM    257  C   LEU A 684     122.369  62.535  83.173  1.00  0.53           C  
ATOM    258  O   LEU A 684     122.412  62.033  82.050  1.00  0.53           O  
ATOM    259  CB  LEU A 684     123.402  61.224  85.011  1.00  0.53           C  
ATOM    260  CG  LEU A 684     123.252  60.664  86.433  1.00  0.53           C  
ATOM    261  CD1 LEU A 684     124.626  60.234  86.967  1.00  0.53           C  
ATOM    262  CD2 LEU A 684     122.603  61.687  87.385  1.00  0.53           C  
ATOM    263  N   PRO A 685     122.595  63.842  83.341  1.00  0.43           N  
ATOM    264  CA  PRO A 685     123.139  64.723  82.306  1.00  0.43           C  
ATOM    265  C   PRO A 685     124.446  64.283  81.667  1.00  0.43           C  
ATOM    266  O   PRO A 685     125.439  64.096  82.368  1.00  0.43           O  
ATOM    267  CB  PRO A 685     123.343  66.081  82.999  1.00  0.43           C  
ATOM    268  CG  PRO A 685     122.475  66.047  84.262  1.00  0.43           C  
ATOM    269  CD  PRO A 685     122.299  64.562  84.582  1.00  0.43           C  
ATOM    270  N   VAL A 686     124.480  64.183  80.329  1.00  0.37           N  
ATOM    271  CA  VAL A 686     125.638  63.777  79.575  1.00  0.37           C  
ATOM    272  C   VAL A 686     125.608  64.608  78.309  1.00  0.37           C  
ATOM    273  O   VAL A 686     124.545  64.999  77.827  1.00  0.37           O  
ATOM    274  CB  VAL A 686     125.648  62.278  79.232  1.00  0.37           C  
ATOM    275  CG1 VAL A 686     125.897  61.455  80.516  1.00  0.37           C  
ATOM    276  CG2 VAL A 686     124.329  61.832  78.558  1.00  0.37           C  
ATOM    277  N   TRP A 687     126.786  64.954  77.752  1.00  0.24           N  
ATOM    278  CA  TRP A 687     126.878  65.633  76.472  1.00  0.24           C  
ATOM    279  C   TRP A 687     126.479  64.723  75.327  1.00  0.24           C  
ATOM    280  O   TRP A 687     126.944  63.590  75.213  1.00  0.24           O  
ATOM    281  CB  TRP A 687     128.295  66.199  76.215  1.00  0.24           C  
ATOM    282  CG  TRP A 687     128.661  67.329  77.155  1.00  0.24           C  
ATOM    283  CD1 TRP A 687     129.481  67.319  78.249  1.00  0.24           C  
ATOM    284  CD2 TRP A 687     128.173  68.674  77.023  1.00  0.24           C  
ATOM    285  NE1 TRP A 687     129.545  68.578  78.808  1.00  0.24           N  
ATOM    286  CE2 TRP A 687     128.755  69.426  78.066  1.00  0.24           C  
ATOM    287  CE3 TRP A 687     127.313  69.268  76.101  1.00  0.24           C  
ATOM    288  CZ2 TRP A 687     128.496  70.782  78.191  1.00  0.24           C  
ATOM    289  CZ3 TRP A 687     127.048  70.638  76.237  1.00  0.24           C  
ATOM    290  CH2 TRP A 687     127.635  71.386  77.265  1.00  0.24           C  
ATOM    291  N   ARG A 688     125.581  65.203  74.450  1.00  0.33           N  
ATOM    292  CA  ARG A 688     125.185  64.473  73.272  1.00  0.33           C  
ATOM    293  C   ARG A 688     125.256  65.428  72.110  1.00  0.33           C  
ATOM    294  O   ARG A 688     124.573  66.449  72.084  1.00  0.33           O  
ATOM    295  CB  ARG A 688     123.759  63.873  73.396  1.00  0.33           C  
ATOM    296  CG  ARG A 688     123.591  63.015  74.667  1.00  0.33           C  
ATOM    297  CD  ARG A 688     122.293  62.211  74.760  1.00  0.33           C  
ATOM    298  NE  ARG A 688     122.436  61.085  73.785  1.00  0.33           N  
ATOM    299  CZ  ARG A 688     121.645  60.008  73.830  1.00  0.33           C  
ATOM    300  NH1 ARG A 688     120.598  59.950  74.648  1.00  0.33           N  
ATOM    301  NH2 ARG A 688     121.902  58.965  73.038  1.00  0.33           N  
ATOM    302  N   GLU A 689     126.130  65.100  71.145  1.00  0.22           N  
ATOM    303  CA  GLU A 689     126.383  65.849  69.934  1.00  0.22           C  
ATOM    304  C   GLU A 689     125.154  65.956  69.023  1.00  0.22           C  
ATOM    305  O   GLU A 689     124.311  65.056  69.069  1.00  0.22           O  
ATOM    306  CB  GLU A 689     127.574  65.210  69.178  1.00  0.22           C  
ATOM    307  CG  GLU A 689     128.899  65.287  69.978  1.00  0.22           C  
ATOM    308  CD  GLU A 689     129.379  66.732  70.107  1.00  0.22           C  
ATOM    309  OE1 GLU A 689     129.333  67.462  69.083  1.00  0.22           O  
ATOM    310  OE2 GLU A 689     129.768  67.115  71.239  1.00  0.22           O  
ATOM    311  N   PRO A 690     124.951  67.000  68.214  1.00  0.22           N  
ATOM    312  CA  PRO A 690     123.915  67.052  67.175  1.00  0.22           C  
ATOM    313  C   PRO A 690     123.732  65.800  66.324  1.00  0.22           C  
ATOM    314  O   PRO A 690     124.710  65.209  65.874  1.00  0.22           O  
ATOM    315  CB  PRO A 690     124.311  68.274  66.324  1.00  0.22           C  
ATOM    316  CG  PRO A 690     125.067  69.168  67.308  1.00  0.22           C  
ATOM    317  CD  PRO A 690     125.850  68.148  68.133  1.00  0.22           C  
ATOM    318  N   VAL A 691     122.473  65.381  66.081  1.00  0.24           N  
ATOM    319  CA  VAL A 691     122.174  64.185  65.320  1.00  0.24           C  
ATOM    320  C   VAL A 691     122.421  64.366  63.841  1.00  0.24           C  
ATOM    321  O   VAL A 691     122.336  65.463  63.287  1.00  0.24           O  
ATOM    322  CB  VAL A 691     120.761  63.641  65.554  1.00  0.24           C  
ATOM    323  CG1 VAL A 691     120.591  63.327  67.055  1.00  0.24           C  
ATOM    324  CG2 VAL A 691     119.689  64.631  65.051  1.00  0.24           C  
ATOM    325  N   ASP A 692     122.708  63.249  63.158  1.00  0.26           N  
ATOM    326  CA  ASP A 692     122.787  63.214  61.734  1.00  0.26           C  
ATOM    327  C   ASP A 692     121.370  62.902  61.251  1.00  0.26           C  
ATOM    328  O   ASP A 692     120.821  61.832  61.505  1.00  0.26           O  
ATOM    329  CB  ASP A 692     123.852  62.163  61.333  1.00  0.26           C  
ATOM    330  CG  ASP A 692     124.144  62.246  59.848  1.00  0.26           C  
ATOM    331  OD1 ASP A 692     123.371  62.947  59.143  1.00  0.26           O  
ATOM    332  OD2 ASP A 692     125.117  61.592  59.405  1.00  0.26           O  
ATOM    333  N   ALA A 693     120.726  63.880  60.577  1.00  0.23           N  
ATOM    334  CA  ALA A 693     119.420  63.690  59.983  1.00  0.23           C  
ATOM    335  C   ALA A 693     119.489  62.974  58.628  1.00  0.23           C  
ATOM    336  O   ALA A 693     118.442  62.641  58.082  1.00  0.23           O  
ATOM    337  CB  ALA A 693     118.682  65.037  59.773  1.00  0.23           C  
ATOM    338  N   THR A 694     120.702  62.800  58.035  1.00  0.22           N  
ATOM    339  CA  THR A 694     121.007  62.148  56.747  1.00  0.22           C  
ATOM    340  C   THR A 694     120.440  62.814  55.487  1.00  0.22           C  
ATOM    341  O   THR A 694     120.714  62.431  54.353  1.00  0.22           O  
ATOM    342  CB  THR A 694     120.922  60.618  56.739  1.00  0.22           C  
ATOM    343  OG1 THR A 694     119.609  60.107  56.904  1.00  0.22           O  
ATOM    344  CG2 THR A 694     121.753  60.100  57.923  1.00  0.22           C  
ATOM    345  N   PHE A 695     119.701  63.924  55.694  1.00  0.17           N  
ATOM    346  CA  PHE A 695     118.824  64.603  54.766  1.00  0.17           C  
ATOM    347  C   PHE A 695     118.917  66.095  55.048  1.00  0.17           C  
ATOM    348  O   PHE A 695     117.949  66.740  55.451  1.00  0.17           O  
ATOM    349  CB  PHE A 695     117.358  64.150  55.002  1.00  0.17           C  
ATOM    350  CG  PHE A 695     117.186  62.684  54.697  1.00  0.17           C  
ATOM    351  CD1 PHE A 695     117.690  62.108  53.518  1.00  0.17           C  
ATOM    352  CD2 PHE A 695     116.565  61.846  55.636  1.00  0.17           C  
ATOM    353  CE1 PHE A 695     117.549  60.740  53.269  1.00  0.17           C  
ATOM    354  CE2 PHE A 695     116.446  60.471  55.404  1.00  0.17           C  
ATOM    355  CZ  PHE A 695     116.927  59.919  54.212  1.00  0.17           C  
ATOM    356  N   TYR A 696     120.109  66.690  54.854  1.00  0.26           N  
ATOM    357  CA  TYR A 696     120.413  68.046  55.264  1.00  0.26           C  
ATOM    358  C   TYR A 696     121.182  68.783  54.172  1.00  0.26           C  
ATOM    359  O   TYR A 696     121.836  68.173  53.330  1.00  0.26           O  
ATOM    360  CB  TYR A 696     121.199  68.054  56.616  1.00  0.26           C  
ATOM    361  CG  TYR A 696     122.412  67.145  56.588  1.00  0.26           C  
ATOM    362  CD1 TYR A 696     122.307  65.788  56.934  1.00  0.26           C  
ATOM    363  CD2 TYR A 696     123.669  67.626  56.191  1.00  0.26           C  
ATOM    364  CE1 TYR A 696     123.402  64.928  56.775  1.00  0.26           C  
ATOM    365  CE2 TYR A 696     124.773  66.772  56.068  1.00  0.26           C  
ATOM    366  CZ  TYR A 696     124.627  65.415  56.334  1.00  0.26           C  
ATOM    367  OH  TYR A 696     125.710  64.533  56.164  1.00  0.26           O  
ATOM    368  N   GLU A 697     121.090  70.136  54.155  1.00  0.29           N  
ATOM    369  CA  GLU A 697     121.957  71.021  53.394  1.00  0.29           C  
ATOM    370  C   GLU A 697     123.385  70.911  53.921  1.00  0.29           C  
ATOM    371  O   GLU A 697     123.499  70.794  55.133  1.00  0.29           O  
ATOM    372  CB  GLU A 697     121.540  72.503  53.604  1.00  0.29           C  
ATOM    373  CG  GLU A 697     122.438  73.536  52.870  1.00  0.29           C  
ATOM    374  CD  GLU A 697     122.157  75.024  53.070  1.00  0.29           C  
ATOM    375  OE1 GLU A 697     122.545  75.770  52.132  1.00  0.29           O  
ATOM    376  OE2 GLU A 697     121.634  75.442  54.127  1.00  0.29           O  
ATOM    377  N   PRO A 698     124.480  70.971  53.154  1.00  0.28           N  
ATOM    378  CA  PRO A 698     125.861  71.016  53.654  1.00  0.28           C  
ATOM    379  C   PRO A 698     126.159  71.828  54.906  1.00  0.28           C  
ATOM    380  O   PRO A 698     126.965  71.403  55.728  1.00  0.28           O  
ATOM    381  CB  PRO A 698     126.648  71.584  52.455  1.00  0.28           C  
ATOM    382  CG  PRO A 698     125.860  71.173  51.204  1.00  0.28           C  
ATOM    383  CD  PRO A 698     124.423  70.978  51.691  1.00  0.28           C  
ATOM    384  N   ASN A 699     125.563  73.022  55.017  1.00  0.36           N  
ATOM    385  CA  ASN A 699     125.757  73.934  56.115  1.00  0.36           C  
ATOM    386  C   ASN A 699     124.663  73.734  57.137  1.00  0.36           C  
ATOM    387  O   ASN A 699     123.564  73.270  56.849  1.00  0.36           O  
ATOM    388  CB  ASN A 699     125.696  75.386  55.609  1.00  0.36           C  
ATOM    389  CG  ASN A 699     126.866  75.662  54.676  1.00  0.36           C  
ATOM    390  OD1 ASN A 699     127.944  76.113  55.065  1.00  0.36           O  
ATOM    391  ND2 ASN A 699     126.656  75.419  53.358  1.00  0.36           N  
ATOM    392  N   ALA A 700     124.944  74.075  58.399  1.00  0.39           N  
ATOM    393  CA  ALA A 700     123.966  73.937  59.447  1.00  0.39           C  
ATOM    394  C   ALA A 700     122.852  74.981  59.367  1.00  0.39           C  
ATOM    395  O   ALA A 700     123.097  76.185  59.429  1.00  0.39           O  
ATOM    396  CB  ALA A 700     124.692  74.050  60.793  1.00  0.39           C  
ATOM    397  N   ILE A 701     121.591  74.519  59.248  1.00  0.44           N  
ATOM    398  CA  ILE A 701     120.431  75.369  59.049  1.00  0.44           C  
ATOM    399  C   ILE A 701     119.837  75.718  60.397  1.00  0.44           C  
ATOM    400  O   ILE A 701     119.197  74.891  61.045  1.00  0.44           O  
ATOM    401  CB  ILE A 701     119.383  74.683  58.174  1.00  0.44           C  
ATOM    402  CG1 ILE A 701     119.990  74.392  56.789  1.00  0.44           C  
ATOM    403  CG2 ILE A 701     118.122  75.570  58.024  1.00  0.44           C  
ATOM    404  CD1 ILE A 701     119.048  73.583  55.893  1.00  0.44           C  
ATOM    405  N   LEU A 702     120.049  76.964  60.866  1.00  0.48           N  
ATOM    406  CA  LEU A 702     119.430  77.459  62.075  1.00  0.48           C  
ATOM    407  C   LEU A 702     118.287  78.404  61.736  1.00  0.48           C  
ATOM    408  O   LEU A 702     118.299  79.132  60.742  1.00  0.48           O  
ATOM    409  CB  LEU A 702     120.438  78.174  63.008  1.00  0.48           C  
ATOM    410  CG  LEU A 702     121.688  77.346  63.382  1.00  0.48           C  
ATOM    411  CD1 LEU A 702     122.584  78.171  64.321  1.00  0.48           C  
ATOM    412  CD2 LEU A 702     121.362  75.980  64.015  1.00  0.48           C  
ATOM    413  N   SER A 703     117.250  78.405  62.596  1.00  0.51           N  
ATOM    414  CA  SER A 703     116.026  79.154  62.377  1.00  0.51           C  
ATOM    415  C   SER A 703     115.626  79.839  63.668  1.00  0.51           C  
ATOM    416  O   SER A 703     114.537  79.628  64.198  1.00  0.51           O  
ATOM    417  CB  SER A 703     114.826  78.314  61.869  1.00  0.51           C  
ATOM    418  OG  SER A 703     115.162  77.646  60.653  1.00  0.51           O  
ATOM    419  N   ASN A 704     116.521  80.689  64.219  1.00  0.44           N  
ATOM    420  CA  ASN A 704     116.220  81.652  65.281  1.00  0.44           C  
ATOM    421  C   ASN A 704     115.120  82.638  64.907  1.00  0.44           C  
ATOM    422  O   ASN A 704     114.973  83.020  63.751  1.00  0.44           O  
ATOM    423  CB  ASN A 704     117.451  82.504  65.688  1.00  0.44           C  
ATOM    424  CG  ASN A 704     118.511  81.575  66.252  1.00  0.44           C  
ATOM    425  OD1 ASN A 704     118.212  80.488  66.744  1.00  0.44           O  
ATOM    426  ND2 ASN A 704     119.792  81.996  66.190  1.00  0.44           N  
ATOM    427  N   ALA A 705     114.302  83.063  65.886  1.00  0.46           N  
ATOM    428  CA  ALA A 705     113.183  83.958  65.686  1.00  0.46           C  
ATOM    429  C   ALA A 705     113.527  85.349  65.119  1.00  0.46           C  
ATOM    430  O   ALA A 705     114.486  86.002  65.524  1.00  0.46           O  
ATOM    431  CB  ALA A 705     112.434  84.001  67.030  1.00  0.46           C  
ATOM    432  N   ALA A 706     112.750  85.810  64.115  1.00  0.50           N  
ATOM    433  CA  ALA A 706     113.009  87.031  63.386  1.00  0.50           C  
ATOM    434  C   ALA A 706     112.675  88.360  64.070  1.00  0.50           C  
ATOM    435  O   ALA A 706     111.867  88.444  64.986  1.00  0.50           O  
ATOM    436  CB  ALA A 706     112.309  86.923  62.023  1.00  0.50           C  
ATOM    437  N   HIS A 707     113.355  89.435  63.601  1.00  0.37           N  
ATOM    438  CA  HIS A 707     113.136  90.842  63.946  1.00  0.37           C  
ATOM    439  C   HIS A 707     111.976  91.577  63.246  1.00  0.37           C  
ATOM    440  O   HIS A 707     111.390  92.449  63.888  1.00  0.37           O  
ATOM    441  CB  HIS A 707     114.424  91.665  63.703  1.00  0.37           C  
ATOM    442  CG  HIS A 707     115.620  91.149  64.434  1.00  0.37           C  
ATOM    443  ND1 HIS A 707     115.690  91.347  65.792  1.00  0.37           N  
ATOM    444  CD2 HIS A 707     116.738  90.514  63.991  1.00  0.37           C  
ATOM    445  CE1 HIS A 707     116.841  90.831  66.159  1.00  0.37           C  
ATOM    446  NE2 HIS A 707     117.521  90.313  65.107  1.00  0.37           N  
ATOM    447  N   PRO A 708     111.563  91.329  61.990  1.00  0.42           N  
ATOM    448  CA  PRO A 708     110.464  92.077  61.396  1.00  0.42           C  
ATOM    449  C   PRO A 708     109.193  91.221  61.365  1.00  0.42           C  
ATOM    450  O   PRO A 708     108.479  91.252  60.367  1.00  0.42           O  
ATOM    451  CB  PRO A 708     110.978  92.349  59.972  1.00  0.42           C  
ATOM    452  CG  PRO A 708     111.876  91.161  59.612  1.00  0.42           C  
ATOM    453  CD  PRO A 708     112.325  90.614  60.963  1.00  0.42           C  
ATOM    454  N   SER A 709     108.848  90.500  62.452  1.00  0.42           N  
ATOM    455  CA  SER A 709     107.638  89.682  62.522  1.00  0.42           C  
ATOM    456  C   SER A 709     107.580  88.934  63.832  1.00  0.42           C  
ATOM    457  O   SER A 709     108.588  88.808  64.521  1.00  0.42           O  
ATOM    458  CB  SER A 709     107.368  88.651  61.367  1.00  0.42           C  
ATOM    459  OG  SER A 709     108.418  87.700  61.151  1.00  0.42           O  
ATOM    460  N   ILE A 710     106.367  88.465  64.231  1.00  0.32           N  
ATOM    461  CA  ILE A 710     106.153  87.604  65.393  1.00  0.32           C  
ATOM    462  C   ILE A 710     105.462  86.361  64.907  1.00  0.32           C  
ATOM    463  O   ILE A 710     104.239  86.283  64.744  1.00  0.32           O  
ATOM    464  CB  ILE A 710     105.158  88.072  66.456  1.00  0.32           C  
ATOM    465  CG1 ILE A 710     105.426  89.497  66.956  1.00  0.32           C  
ATOM    466  CG2 ILE A 710     105.080  86.995  67.590  1.00  0.32           C  
ATOM    467  CD1 ILE A 710     106.687  89.605  67.797  1.00  0.32           C  
ATOM    468  N   ALA A 711     106.201  85.289  64.707  1.00  0.38           N  
ATOM    469  CA  ALA A 711     105.674  84.199  63.937  1.00  0.38           C  
ATOM    470  C   ALA A 711     105.323  84.621  62.492  1.00  0.38           C  
ATOM    471  O   ALA A 711     105.672  85.762  62.185  1.00  0.38           O  
ATOM    472  CB  ALA A 711     104.790  83.239  64.783  1.00  0.38           C  
ATOM    473  N   PRO A 712     104.736  83.945  61.507  1.00  0.40           N  
ATOM    474  CA  PRO A 712     104.302  84.630  60.302  1.00  0.40           C  
ATOM    475  C   PRO A 712     103.079  85.536  60.568  1.00  0.40           C  
ATOM    476  O   PRO A 712     102.191  85.609  59.753  1.00  0.40           O  
ATOM    477  CB  PRO A 712     104.034  83.442  59.350  1.00  0.40           C  
ATOM    478  CG  PRO A 712     103.322  82.468  60.283  1.00  0.40           C  
ATOM    479  CD  PRO A 712     104.026  82.683  61.636  1.00  0.40           C  
ATOM    480  N   ARG A 713     103.050  86.315  61.669  1.00  0.30           N  
ATOM    481  CA  ARG A 713     102.195  87.441  61.916  1.00  0.30           C  
ATOM    482  C   ARG A 713     103.073  88.672  61.882  1.00  0.30           C  
ATOM    483  O   ARG A 713     104.087  88.747  62.561  1.00  0.30           O  
ATOM    484  CB  ARG A 713     101.548  87.417  63.296  1.00  0.30           C  
ATOM    485  CG  ARG A 713     100.601  86.230  63.436  1.00  0.30           C  
ATOM    486  CD  ARG A 713      99.953  86.244  64.803  1.00  0.30           C  
ATOM    487  NE  ARG A 713     101.070  85.962  65.764  1.00  0.30           N  
ATOM    488  CZ  ARG A 713     100.942  86.077  67.091  1.00  0.30           C  
ATOM    489  NH1 ARG A 713     101.970  85.798  67.884  1.00  0.30           N  
ATOM    490  NH2 ARG A 713      99.799  86.483  67.634  1.00  0.30           N  
ATOM    491  N   ALA A 714     102.675  89.625  61.026  1.00  0.37           N  
ATOM    492  CA  ALA A 714     103.441  90.760  60.531  1.00  0.37           C  
ATOM    493  C   ALA A 714     104.453  90.570  59.336  1.00  0.37           C  
ATOM    494  O   ALA A 714     105.067  91.579  59.004  1.00  0.37           O  
ATOM    495  CB  ALA A 714     104.103  91.563  61.675  1.00  0.37           C  
ATOM    496  N   PRO A 715     104.689  89.467  58.565  1.00  0.31           N  
ATOM    497  CA  PRO A 715     105.857  89.326  57.689  1.00  0.31           C  
ATOM    498  C   PRO A 715     105.705  89.899  56.316  1.00  0.31           C  
ATOM    499  O   PRO A 715     106.676  89.900  55.557  1.00  0.31           O  
ATOM    500  CB  PRO A 715     106.090  87.812  57.550  1.00  0.31           C  
ATOM    501  CG  PRO A 715     104.695  87.220  57.723  1.00  0.31           C  
ATOM    502  CD  PRO A 715     104.057  88.175  58.727  1.00  0.31           C  
ATOM    503  N   GLU A 716     104.509  90.402  56.002  1.00  0.30           N  
ATOM    504  CA  GLU A 716     104.169  90.977  54.717  1.00  0.30           C  
ATOM    505  C   GLU A 716     104.716  92.409  54.668  1.00  0.30           C  
ATOM    506  O   GLU A 716     103.989  93.345  54.346  1.00  0.30           O  
ATOM    507  CB  GLU A 716     102.625  90.945  54.427  1.00  0.30           C  
ATOM    508  CG  GLU A 716     101.954  89.539  54.398  1.00  0.30           C  
ATOM    509  CD  GLU A 716     102.532  88.612  53.327  1.00  0.30           C  
ATOM    510  OE1 GLU A 716     103.307  89.103  52.474  1.00  0.30           O  
ATOM    511  OE2 GLU A 716     102.189  87.402  53.388  1.00  0.30           O  
ATOM    512  N   ASP A 717     106.017  92.586  55.044  1.00  0.25           N  
ATOM    513  CA  ASP A 717     106.620  93.870  55.373  1.00  0.25           C  
ATOM    514  C   ASP A 717     108.146  93.875  55.668  1.00  0.25           C  
ATOM    515  O   ASP A 717     108.627  94.631  56.506  1.00  0.25           O  
ATOM    516  CB  ASP A 717     105.892  94.513  56.592  1.00  0.25           C  
ATOM    517  CG  ASP A 717     106.068  96.028  56.640  1.00  0.25           C  
ATOM    518  OD1 ASP A 717     105.963  96.589  57.760  1.00  0.25           O  
ATOM    519  OD2 ASP A 717     106.288  96.638  55.558  1.00  0.25           O  
ATOM    520  N   TYR A 718     109.026  93.066  55.022  1.00  0.21           N  
ATOM    521  CA  TYR A 718     110.448  93.327  55.252  1.00  0.21           C  
ATOM    522  C   TYR A 718     111.278  93.033  54.053  1.00  0.21           C  
ATOM    523  O   TYR A 718     112.242  92.270  54.043  1.00  0.21           O  
ATOM    524  CB  TYR A 718     111.013  92.615  56.489  1.00  0.21           C  
ATOM    525  CG  TYR A 718     112.308  93.267  56.911  1.00  0.21           C  
ATOM    526  CD1 TYR A 718     113.532  92.594  56.773  1.00  0.21           C  
ATOM    527  CD2 TYR A 718     112.310  94.592  57.374  1.00  0.21           C  
ATOM    528  CE1 TYR A 718     114.733  93.219  57.127  1.00  0.21           C  
ATOM    529  CE2 TYR A 718     113.512  95.224  57.716  1.00  0.21           C  
ATOM    530  CZ  TYR A 718     114.722  94.529  57.616  1.00  0.21           C  
ATOM    531  OH  TYR A 718     115.927  95.151  57.995  1.00  0.21           O  
ATOM    532  N   GLY A 719     110.873  93.638  52.946  1.00  0.35           N  
ATOM    533  CA  GLY A 719     111.600  93.447  51.719  1.00  0.35           C  
ATOM    534  C   GLY A 719     111.137  92.151  51.020  1.00  0.35           C  
ATOM    535  O   GLY A 719     110.637  92.295  49.911  1.00  0.35           O  
ATOM    536  N   VAL A 720     111.250  90.932  51.696  1.00  0.33           N  
ATOM    537  CA  VAL A 720     110.823  89.513  51.380  1.00  0.33           C  
ATOM    538  C   VAL A 720     111.575  88.404  52.276  1.00  0.33           C  
ATOM    539  O   VAL A 720     112.535  88.833  52.912  1.00  0.33           O  
ATOM    540  CB  VAL A 720     110.861  89.288  49.858  1.00  0.33           C  
ATOM    541  CG1 VAL A 720     112.289  89.214  49.338  1.00  0.33           C  
ATOM    542  CG2 VAL A 720     109.790  88.410  49.177  1.00  0.33           C  
ATOM    543  N   PRO A 721     111.274  87.060  52.545  1.00  0.45           N  
ATOM    544  CA  PRO A 721     112.245  85.981  52.976  1.00  0.45           C  
ATOM    545  C   PRO A 721     113.717  86.107  52.613  1.00  0.45           C  
ATOM    546  O   PRO A 721     113.952  86.030  51.415  1.00  0.45           O  
ATOM    547  CB  PRO A 721     111.699  84.715  52.259  1.00  0.45           C  
ATOM    548  CG  PRO A 721     110.198  84.927  52.179  1.00  0.45           C  
ATOM    549  CD  PRO A 721     110.223  86.411  51.766  1.00  0.45           C  
ATOM    550  N   GLU A 722     114.709  86.178  53.532  1.00  0.42           N  
ATOM    551  CA  GLU A 722     116.143  86.245  53.229  1.00  0.42           C  
ATOM    552  C   GLU A 722     116.834  85.276  54.160  1.00  0.42           C  
ATOM    553  O   GLU A 722     116.236  84.797  55.128  1.00  0.42           O  
ATOM    554  CB  GLU A 722     116.795  87.661  53.423  1.00  0.42           C  
ATOM    555  CG  GLU A 722     116.704  88.110  54.907  1.00  0.42           C  
ATOM    556  CD  GLU A 722     116.975  89.552  55.343  1.00  0.42           C  
ATOM    557  OE1 GLU A 722     117.918  90.216  54.851  1.00  0.42           O  
ATOM    558  OE2 GLU A 722     116.223  89.936  56.294  1.00  0.42           O  
ATOM    559  N   SER A 723     118.104  84.966  53.865  1.00  0.52           N  
ATOM    560  CA  SER A 723     118.939  84.045  54.618  1.00  0.52           C  
ATOM    561  C   SER A 723     120.286  84.668  54.885  1.00  0.52           C  
ATOM    562  O   SER A 723     120.926  85.245  54.006  1.00  0.52           O  
ATOM    563  CB  SER A 723     119.164  82.735  53.842  1.00  0.52           C  
ATOM    564  OG  SER A 723     119.975  81.801  54.561  1.00  0.52           O  
ATOM    565  N   GLN A 724     120.755  84.568  56.135  1.00  0.48           N  
ATOM    566  CA  GLN A 724     122.018  85.097  56.568  1.00  0.48           C  
ATOM    567  C   GLN A 724     123.115  84.070  56.394  1.00  0.48           C  
ATOM    568  O   GLN A 724     123.035  82.940  56.882  1.00  0.48           O  
ATOM    569  CB  GLN A 724     121.968  85.548  58.041  1.00  0.48           C  
ATOM    570  CG  GLN A 724     123.280  86.213  58.512  1.00  0.48           C  
ATOM    571  CD  GLN A 724     123.139  86.765  59.926  1.00  0.48           C  
ATOM    572  OE1 GLN A 724     122.067  86.817  60.526  1.00  0.48           O  
ATOM    573  NE2 GLN A 724     124.277  87.208  60.509  1.00  0.48           N  
ATOM    574  N   LEU A 725     124.187  84.484  55.704  1.00  0.49           N  
ATOM    575  CA  LEU A 725     125.354  83.681  55.456  1.00  0.49           C  
ATOM    576  C   LEU A 725     126.541  84.436  56.033  1.00  0.49           C  
ATOM    577  O   LEU A 725     126.555  85.668  56.050  1.00  0.49           O  
ATOM    578  CB  LEU A 725     125.597  83.466  53.940  1.00  0.49           C  
ATOM    579  CG  LEU A 725     124.432  82.892  53.105  1.00  0.49           C  
ATOM    580  CD1 LEU A 725     124.970  82.695  51.689  1.00  0.49           C  
ATOM    581  CD2 LEU A 725     123.882  81.528  53.515  1.00  0.49           C  
ATOM    582  N   ASP A 726     127.562  83.711  56.527  1.00  0.50           N  
ATOM    583  CA  ASP A 726     128.896  84.231  56.751  1.00  0.50           C  
ATOM    584  C   ASP A 726     129.540  84.740  55.449  1.00  0.50           C  
ATOM    585  O   ASP A 726     129.195  84.314  54.344  1.00  0.50           O  
ATOM    586  CB  ASP A 726     129.753  83.148  57.458  1.00  0.50           C  
ATOM    587  CG  ASP A 726     131.143  83.652  57.816  1.00  0.50           C  
ATOM    588  OD1 ASP A 726     132.051  82.795  57.827  1.00  0.50           O  
ATOM    589  OD2 ASP A 726     131.342  84.879  57.961  1.00  0.50           O  
ATOM    590  N   VAL A 727     130.509  85.663  55.584  1.00  0.44           N  
ATOM    591  CA  VAL A 727     131.416  86.118  54.547  1.00  0.44           C  
ATOM    592  C   VAL A 727     132.208  84.938  53.994  1.00  0.44           C  
ATOM    593  O   VAL A 727     132.250  84.722  52.786  1.00  0.44           O  
ATOM    594  CB  VAL A 727     132.355  87.220  55.051  1.00  0.44           C  
ATOM    595  CG1 VAL A 727     133.325  87.664  53.936  1.00  0.44           C  
ATOM    596  CG2 VAL A 727     131.512  88.428  55.506  1.00  0.44           C  
ATOM    597  N   GLU A 728     132.796  84.065  54.847  1.00  0.44           N  
ATOM    598  CA  GLU A 728     133.637  82.965  54.383  1.00  0.44           C  
ATOM    599  C   GLU A 728     132.933  81.957  53.483  1.00  0.44           C  
ATOM    600  O   GLU A 728     133.404  81.578  52.409  1.00  0.44           O  
ATOM    601  CB  GLU A 728     134.203  82.181  55.595  1.00  0.44           C  
ATOM    602  CG  GLU A 728     135.222  82.996  56.436  1.00  0.44           C  
ATOM    603  CD  GLU A 728     135.878  82.199  57.567  1.00  0.44           C  
ATOM    604  OE1 GLU A 728     136.750  81.352  57.235  1.00  0.44           O  
ATOM    605  OE2 GLU A 728     135.554  82.368  58.776  1.00  0.44           O  
ATOM    606  N   THR A 729     131.735  81.522  53.894  1.00  0.51           N  
ATOM    607  CA  THR A 729     130.881  80.629  53.133  1.00  0.51           C  
ATOM    608  C   THR A 729     130.318  81.265  51.864  1.00  0.51           C  
ATOM    609  O   THR A 729     130.230  80.603  50.835  1.00  0.51           O  
ATOM    610  CB  THR A 729     129.709  80.131  53.944  1.00  0.51           C  
ATOM    611  OG1 THR A 729     129.067  81.234  54.543  1.00  0.51           O  
ATOM    612  CG2 THR A 729     130.113  79.225  55.114  1.00  0.51           C  
ATOM    613  N   ARG A 730     129.913  82.558  51.917  1.00  0.38           N  
ATOM    614  CA  ARG A 730     129.489  83.364  50.777  1.00  0.38           C  
ATOM    615  C   ARG A 730     130.558  83.598  49.726  1.00  0.38           C  
ATOM    616  O   ARG A 730     130.267  83.638  48.531  1.00  0.38           O  
ATOM    617  CB  ARG A 730     128.975  84.755  51.224  1.00  0.38           C  
ATOM    618  CG  ARG A 730     128.469  85.659  50.073  1.00  0.38           C  
ATOM    619  CD  ARG A 730     127.173  85.188  49.421  1.00  0.38           C  
ATOM    620  NE  ARG A 730     126.838  86.149  48.311  1.00  0.38           N  
ATOM    621  CZ  ARG A 730     126.157  87.293  48.456  1.00  0.38           C  
ATOM    622  NH1 ARG A 730     126.036  88.141  47.437  1.00  0.38           N  
ATOM    623  NH2 ARG A 730     125.655  87.661  49.624  1.00  0.38           N  
ATOM    624  N   GLN A 731     131.825  83.795  50.117  1.00  0.38           N  
ATOM    625  CA  GLN A 731     132.947  83.855  49.200  1.00  0.38           C  
ATOM    626  C   GLN A 731     133.236  82.520  48.529  1.00  0.38           C  
ATOM    627  O   GLN A 731     133.548  82.462  47.344  1.00  0.38           O  
ATOM    628  CB  GLN A 731     134.223  84.358  49.913  1.00  0.38           C  
ATOM    629  CG  GLN A 731     134.121  85.826  50.394  1.00  0.38           C  
ATOM    630  CD  GLN A 731     133.954  86.811  49.237  1.00  0.38           C  
ATOM    631  OE1 GLN A 731     134.706  86.786  48.261  1.00  0.38           O  
ATOM    632  NE2 GLN A 731     132.963  87.727  49.346  1.00  0.38           N  
ATOM    633  N   TYR A 732     133.123  81.404  49.286  1.00  0.26           N  
ATOM    634  CA  TYR A 732     133.232  80.048  48.766  1.00  0.26           C  
ATOM    635  C   TYR A 732     132.154  79.705  47.727  1.00  0.26           C  
ATOM    636  O   TYR A 732     132.404  78.975  46.768  1.00  0.26           O  
ATOM    637  CB  TYR A 732     133.203  79.027  49.947  1.00  0.26           C  
ATOM    638  CG  TYR A 732     133.534  77.618  49.516  1.00  0.26           C  
ATOM    639  CD1 TYR A 732     132.503  76.708  49.235  1.00  0.26           C  
ATOM    640  CD2 TYR A 732     134.865  77.205  49.342  1.00  0.26           C  
ATOM    641  CE1 TYR A 732     132.795  75.412  48.790  1.00  0.26           C  
ATOM    642  CE2 TYR A 732     135.159  75.898  48.920  1.00  0.26           C  
ATOM    643  CZ  TYR A 732     134.120  74.999  48.661  1.00  0.26           C  
ATOM    644  OH  TYR A 732     134.374  73.676  48.253  1.00  0.26           O  
ATOM    645  N   ARG A 733     130.910  80.193  47.906  1.00  0.36           N  
ATOM    646  CA  ARG A 733     129.829  79.879  46.996  1.00  0.36           C  
ATOM    647  C   ARG A 733     128.724  80.909  47.023  1.00  0.36           C  
ATOM    648  O   ARG A 733     128.405  81.511  48.044  1.00  0.36           O  
ATOM    649  CB  ARG A 733     129.158  78.533  47.374  1.00  0.36           C  
ATOM    650  CG  ARG A 733     128.451  78.595  48.748  1.00  0.36           C  
ATOM    651  CD  ARG A 733     127.745  77.328  49.177  1.00  0.36           C  
ATOM    652  NE  ARG A 733     128.855  76.379  49.467  1.00  0.36           N  
ATOM    653  CZ  ARG A 733     128.692  75.079  49.725  1.00  0.36           C  
ATOM    654  NH1 ARG A 733     129.753  74.309  49.950  1.00  0.36           N  
ATOM    655  NH2 ARG A 733     127.479  74.541  49.752  1.00  0.36           N  
ATOM    656  N   ASN A 734     128.027  81.087  45.893  1.00  0.28           N  
ATOM    657  CA  ASN A 734     126.924  81.997  45.777  1.00  0.28           C  
ATOM    658  C   ASN A 734     125.752  81.149  45.298  1.00  0.28           C  
ATOM    659  O   ASN A 734     125.792  80.562  44.217  1.00  0.28           O  
ATOM    660  CB  ASN A 734     127.335  83.137  44.804  1.00  0.28           C  
ATOM    661  CG  ASN A 734     126.324  84.268  44.808  1.00  0.28           C  
ATOM    662  OD1 ASN A 734     125.249  84.195  45.398  1.00  0.28           O  
ATOM    663  ND2 ASN A 734     126.683  85.384  44.130  1.00  0.28           N  
ATOM    664  N   VAL A 735     124.702  81.022  46.132  1.00  0.25           N  
ATOM    665  CA  VAL A 735     123.558  80.177  45.863  1.00  0.25           C  
ATOM    666  C   VAL A 735     122.303  80.958  46.189  1.00  0.25           C  
ATOM    667  O   VAL A 735     122.270  81.774  47.099  1.00  0.25           O  
ATOM    668  CB  VAL A 735     123.562  78.844  46.634  1.00  0.25           C  
ATOM    669  CG1 VAL A 735     124.798  78.021  46.213  1.00  0.25           C  
ATOM    670  CG2 VAL A 735     123.525  79.059  48.164  1.00  0.25           C  
ATOM    671  N   VAL A 736     121.220  80.729  45.432  1.00  0.42           N  
ATOM    672  CA  VAL A 736     119.951  81.421  45.600  1.00  0.42           C  
ATOM    673  C   VAL A 736     118.889  80.420  46.021  1.00  0.42           C  
ATOM    674  O   VAL A 736     117.687  80.643  45.898  1.00  0.42           O  
ATOM    675  CB  VAL A 736     119.560  82.164  44.320  1.00  0.42           C  
ATOM    676  CG1 VAL A 736     120.572  83.314  44.117  1.00  0.42           C  
ATOM    677  CG2 VAL A 736     119.519  81.222  43.095  1.00  0.42           C  
ATOM    678  N   ARG A 737     119.318  79.245  46.529  1.00  0.40           N  
ATOM    679  CA  ARG A 737     118.395  78.206  46.906  1.00  0.40           C  
ATOM    680  C   ARG A 737     119.009  77.356  47.992  1.00  0.40           C  
ATOM    681  O   ARG A 737     120.205  77.072  47.959  1.00  0.40           O  
ATOM    682  CB  ARG A 737     118.051  77.316  45.686  1.00  0.40           C  
ATOM    683  CG  ARG A 737     116.954  76.266  45.947  1.00  0.40           C  
ATOM    684  CD  ARG A 737     116.474  75.570  44.684  1.00  0.40           C  
ATOM    685  NE  ARG A 737     117.616  74.730  44.225  1.00  0.40           N  
ATOM    686  CZ  ARG A 737     117.630  74.041  43.079  1.00  0.40           C  
ATOM    687  NH1 ARG A 737     118.693  73.302  42.780  1.00  0.40           N  
ATOM    688  NH2 ARG A 737     116.598  74.070  42.243  1.00  0.40           N  
ATOM    689  N   THR A 738     118.178  76.907  48.948  1.00  0.44           N  
ATOM    690  CA  THR A 738     118.577  76.106  50.093  1.00  0.44           C  
ATOM    691  C   THR A 738     117.757  74.842  50.015  1.00  0.44           C  
ATOM    692  O   THR A 738     116.544  74.905  49.814  1.00  0.44           O  
ATOM    693  CB  THR A 738     118.250  76.800  51.405  1.00  0.44           C  
ATOM    694  OG1 THR A 738     119.022  77.976  51.560  1.00  0.44           O  
ATOM    695  CG2 THR A 738     118.621  75.953  52.616  1.00  0.44           C  
ATOM    696  N   TRP A 739     118.365  73.644  50.123  1.00  0.27           N  
ATOM    697  CA  TRP A 739     117.606  72.427  49.936  1.00  0.27           C  
ATOM    698  C   TRP A 739     118.273  71.227  50.561  1.00  0.27           C  
ATOM    699  O   TRP A 739     119.441  71.257  50.941  1.00  0.27           O  
ATOM    700  CB  TRP A 739     117.305  72.140  48.434  1.00  0.27           C  
ATOM    701  CG  TRP A 739     118.483  71.929  47.502  1.00  0.27           C  
ATOM    702  CD1 TRP A 739     119.236  72.864  46.851  1.00  0.27           C  
ATOM    703  CD2 TRP A 739     119.054  70.652  47.187  1.00  0.27           C  
ATOM    704  NE1 TRP A 739     120.246  72.255  46.134  1.00  0.27           N  
ATOM    705  CE2 TRP A 739     120.162  70.892  46.349  1.00  0.27           C  
ATOM    706  CE3 TRP A 739     118.714  69.362  47.577  1.00  0.27           C  
ATOM    707  CZ2 TRP A 739     120.964  69.842  45.920  1.00  0.27           C  
ATOM    708  CZ3 TRP A 739     119.538  68.308  47.169  1.00  0.27           C  
ATOM    709  CH2 TRP A 739     120.650  68.543  46.352  1.00  0.27           C  
ATOM    710  N   ALA A 740     117.491  70.142  50.686  1.00  0.31           N  
ATOM    711  CA  ALA A 740     117.939  68.847  51.114  1.00  0.31           C  
ATOM    712  C   ALA A 740     116.864  67.874  50.653  1.00  0.31           C  
ATOM    713  O   ALA A 740     116.010  68.255  49.860  1.00  0.31           O  
ATOM    714  CB  ALA A 740     118.151  68.822  52.634  1.00  0.31           C  
ATOM    715  N   GLU A 741     116.848  66.612  51.143  1.00  0.18           N  
ATOM    716  CA  GLU A 741     115.865  65.599  50.760  1.00  0.18           C  
ATOM    717  C   GLU A 741     114.443  65.969  51.158  1.00  0.18           C  
ATOM    718  O   GLU A 741     113.457  65.542  50.568  1.00  0.18           O  
ATOM    719  CB  GLU A 741     116.220  64.255  51.439  1.00  0.18           C  
ATOM    720  CG  GLU A 741     115.393  63.007  51.024  1.00  0.18           C  
ATOM    721  CD  GLU A 741     115.643  62.574  49.580  1.00  0.18           C  
ATOM    722  OE1 GLU A 741     114.839  61.751  49.076  1.00  0.18           O  
ATOM    723  OE2 GLU A 741     116.656  63.033  48.989  1.00  0.18           O  
ATOM    724  N   LEU A 742     114.292  66.814  52.200  1.00  0.17           N  
ATOM    725  CA  LEU A 742     112.985  67.252  52.645  1.00  0.17           C  
ATOM    726  C   LEU A 742     112.206  68.106  51.640  1.00  0.17           C  
ATOM    727  O   LEU A 742     110.996  67.938  51.507  1.00  0.17           O  
ATOM    728  CB  LEU A 742     113.054  67.955  54.023  1.00  0.17           C  
ATOM    729  CG  LEU A 742     113.481  67.019  55.177  1.00  0.17           C  
ATOM    730  CD1 LEU A 742     113.670  67.829  56.467  1.00  0.17           C  
ATOM    731  CD2 LEU A 742     112.465  65.880  55.403  1.00  0.17           C  
ATOM    732  N   GLN A 743     112.891  69.038  50.933  1.00  0.31           N  
ATOM    733  CA  GLN A 743     112.313  70.065  50.073  1.00  0.31           C  
ATOM    734  C   GLN A 743     113.370  71.113  49.748  1.00  0.31           C  
ATOM    735  O   GLN A 743     114.556  70.929  50.026  1.00  0.31           O  
ATOM    736  CB  GLN A 743     111.092  70.828  50.676  1.00  0.31           C  
ATOM    737  CG  GLN A 743     111.395  71.544  52.011  1.00  0.31           C  
ATOM    738  CD  GLN A 743     110.101  72.031  52.656  1.00  0.31           C  
ATOM    739  OE1 GLN A 743     109.311  72.766  52.067  1.00  0.31           O  
ATOM    740  NE2 GLN A 743     109.870  71.616  53.921  1.00  0.31           N  
ATOM    741  N   GLN A 744     112.946  72.258  49.166  1.00  0.32           N  
ATOM    742  CA  GLN A 744     113.799  73.358  48.782  1.00  0.32           C  
ATOM    743  C   GLN A 744     113.085  74.681  48.997  1.00  0.32           C  
ATOM    744  O   GLN A 744     111.860  74.756  48.931  1.00  0.32           O  
ATOM    745  CB  GLN A 744     114.207  73.255  47.287  1.00  0.32           C  
ATOM    746  CG  GLN A 744     113.047  73.319  46.268  1.00  0.32           C  
ATOM    747  CD  GLN A 744     113.593  73.165  44.852  1.00  0.32           C  
ATOM    748  OE1 GLN A 744     114.333  72.242  44.519  1.00  0.32           O  
ATOM    749  NE2 GLN A 744     113.245  74.118  43.957  1.00  0.32           N  
ATOM    750  N   THR A 745     113.850  75.761  49.256  1.00  0.38           N  
ATOM    751  CA  THR A 745     113.350  77.122  49.449  1.00  0.38           C  
ATOM    752  C   THR A 745     114.211  78.083  48.644  1.00  0.38           C  
ATOM    753  O   THR A 745     115.378  77.805  48.373  1.00  0.38           O  
ATOM    754  CB  THR A 745     113.352  77.596  50.913  1.00  0.38           C  
ATOM    755  OG1 THR A 745     114.641  77.567  51.514  1.00  0.38           O  
ATOM    756  CG2 THR A 745     112.480  76.661  51.756  1.00  0.38           C  
ATOM    757  N   LEU A 746     113.649  79.240  48.229  1.00  0.35           N  
ATOM    758  CA  LEU A 746     114.341  80.295  47.499  1.00  0.35           C  
ATOM    759  C   LEU A 746     114.298  81.564  48.348  1.00  0.35           C  
ATOM    760  O   LEU A 746     113.299  81.816  49.021  1.00  0.35           O  
ATOM    761  CB  LEU A 746     113.648  80.621  46.140  1.00  0.35           C  
ATOM    762  CG  LEU A 746     113.529  79.461  45.127  1.00  0.35           C  
ATOM    763  CD1 LEU A 746     112.697  79.894  43.909  1.00  0.35           C  
ATOM    764  CD2 LEU A 746     114.910  78.989  44.664  1.00  0.35           C  
ATOM    765  N   HIS A 747     115.381  82.372  48.366  1.00  0.36           N  
ATOM    766  CA  HIS A 747     115.477  83.600  49.135  1.00  0.36           C  
ATOM    767  C   HIS A 747     116.673  84.410  48.553  1.00  0.36           C  
ATOM    768  O   HIS A 747     117.499  83.806  47.864  1.00  0.36           O  
ATOM    769  CB  HIS A 747     115.582  83.261  50.658  1.00  0.36           C  
ATOM    770  CG  HIS A 747     116.513  82.151  50.994  1.00  0.36           C  
ATOM    771  ND1 HIS A 747     117.867  82.367  50.883  1.00  0.36           N  
ATOM    772  CD2 HIS A 747     116.264  80.862  51.350  1.00  0.36           C  
ATOM    773  CE1 HIS A 747     118.422  81.211  51.160  1.00  0.36           C  
ATOM    774  NE2 HIS A 747     117.498  80.267  51.446  1.00  0.36           N  
ATOM    775  N   PRO A 748     116.830  85.741  48.696  1.00  0.40           N  
ATOM    776  CA  PRO A 748     118.104  86.442  48.611  1.00  0.40           C  
ATOM    777  C   PRO A 748     118.944  86.300  49.870  1.00  0.40           C  
ATOM    778  O   PRO A 748     118.446  86.033  50.963  1.00  0.40           O  
ATOM    779  CB  PRO A 748     117.666  87.903  48.400  1.00  0.40           C  
ATOM    780  CG  PRO A 748     116.407  88.033  49.259  1.00  0.40           C  
ATOM    781  CD  PRO A 748     115.846  86.606  49.310  1.00  0.40           C  
ATOM    782  N   LEU A 749     120.267  86.465  49.714  1.00  0.45           N  
ATOM    783  CA  LEU A 749     121.222  86.308  50.774  1.00  0.45           C  
ATOM    784  C   LEU A 749     121.532  87.612  51.463  1.00  0.45           C  
ATOM    785  O   LEU A 749     121.585  88.678  50.854  1.00  0.45           O  
ATOM    786  CB  LEU A 749     122.537  85.772  50.190  1.00  0.45           C  
ATOM    787  CG  LEU A 749     122.357  84.463  49.409  1.00  0.45           C  
ATOM    788  CD1 LEU A 749     123.698  84.139  48.737  1.00  0.45           C  
ATOM    789  CD2 LEU A 749     121.774  83.333  50.286  1.00  0.45           C  
ATOM    790  N   GLN A 750     121.808  87.526  52.767  1.00  0.41           N  
ATOM    791  CA  GLN A 750     122.361  88.598  53.539  1.00  0.41           C  
ATOM    792  C   GLN A 750     123.740  88.142  53.992  1.00  0.41           C  
ATOM    793  O   GLN A 750     123.882  87.261  54.836  1.00  0.41           O  
ATOM    794  CB  GLN A 750     121.423  88.854  54.743  1.00  0.41           C  
ATOM    795  CG  GLN A 750     121.829  90.034  55.644  1.00  0.41           C  
ATOM    796  CD  GLN A 750     121.678  91.434  55.046  1.00  0.41           C  
ATOM    797  OE1 GLN A 750     122.370  92.341  55.522  1.00  0.41           O  
ATOM    798  NE2 GLN A 750     120.749  91.640  54.093  1.00  0.41           N  
ATOM    799  N   GLU A 751     124.820  88.718  53.432  1.00  0.42           N  
ATOM    800  CA  GLU A 751     126.165  88.321  53.795  1.00  0.42           C  
ATOM    801  C   GLU A 751     126.604  89.196  54.933  1.00  0.42           C  
ATOM    802  O   GLU A 751     126.458  90.417  54.877  1.00  0.42           O  
ATOM    803  CB  GLU A 751     127.139  88.516  52.633  1.00  0.42           C  
ATOM    804  CG  GLU A 751     128.600  88.075  52.887  1.00  0.42           C  
ATOM    805  CD  GLU A 751     129.453  88.449  51.669  1.00  0.42           C  
ATOM    806  OE1 GLU A 751     128.863  89.054  50.729  1.00  0.42           O  
ATOM    807  OE2 GLU A 751     130.644  88.054  51.603  1.00  0.42           O  
ATOM    808  N   ARG A 752     127.084  88.591  56.024  1.00  0.38           N  
ATOM    809  CA  ARG A 752     127.425  89.340  57.203  1.00  0.38           C  
ATOM    810  C   ARG A 752     128.557  88.665  57.944  1.00  0.38           C  
ATOM    811  O   ARG A 752     128.510  87.458  58.148  1.00  0.38           O  
ATOM    812  CB  ARG A 752     126.201  89.411  58.149  1.00  0.38           C  
ATOM    813  CG  ARG A 752     125.153  90.448  57.717  1.00  0.38           C  
ATOM    814  CD  ARG A 752     124.092  90.671  58.784  1.00  0.38           C  
ATOM    815  NE  ARG A 752     123.121  91.663  58.233  1.00  0.38           N  
ATOM    816  CZ  ARG A 752     122.002  92.051  58.858  1.00  0.38           C  
ATOM    817  NH1 ARG A 752     121.158  92.847  58.210  1.00  0.38           N  
ATOM    818  NH2 ARG A 752     121.705  91.636  60.085  1.00  0.38           N  
ATOM    819  N   ASP A 753     129.535  89.473  58.430  1.00  0.36           N  
ATOM    820  CA  ASP A 753     130.567  89.109  59.398  1.00  0.36           C  
ATOM    821  C   ASP A 753     130.061  88.590  60.761  1.00  0.36           C  
ATOM    822  O   ASP A 753     130.709  87.719  61.336  1.00  0.36           O  
ATOM    823  CB  ASP A 753     131.518  90.313  59.657  1.00  0.36           C  
ATOM    824  CG  ASP A 753     132.373  90.675  58.453  1.00  0.36           C  
ATOM    825  OD1 ASP A 753     132.208  91.825  57.968  1.00  0.36           O  
ATOM    826  OD2 ASP A 753     133.212  89.839  58.042  1.00  0.36           O  
ATOM    827  N   PRO A 754     128.953  89.037  61.371  1.00  0.38           N  
ATOM    828  CA  PRO A 754     128.500  88.438  62.628  1.00  0.38           C  
ATOM    829  C   PRO A 754     128.031  86.985  62.569  1.00  0.38           C  
ATOM    830  O   PRO A 754     127.774  86.415  63.626  1.00  0.38           O  
ATOM    831  CB  PRO A 754     127.301  89.309  63.041  1.00  0.38           C  
ATOM    832  CG  PRO A 754     127.474  90.667  62.355  1.00  0.38           C  
ATOM    833  CD  PRO A 754     128.472  90.419  61.225  1.00  0.38           C  
ATOM    834  N   ALA A 755     127.854  86.370  61.383  1.00  0.44           N  
ATOM    835  CA  ALA A 755     127.496  84.972  61.295  1.00  0.44           C  
ATOM    836  C   ALA A 755     128.799  84.223  61.228  1.00  0.44           C  
ATOM    837  O   ALA A 755     129.655  84.547  60.427  1.00  0.44           O  
ATOM    838  CB  ALA A 755     126.668  84.650  60.030  1.00  0.44           C  
ATOM    839  N   PHE A 756     129.004  83.226  62.093  1.00  0.34           N  
ATOM    840  CA  PHE A 756     130.176  82.379  62.018  1.00  0.34           C  
ATOM    841  C   PHE A 756     130.131  81.460  60.792  1.00  0.34           C  
ATOM    842  O   PHE A 756     129.057  81.000  60.399  1.00  0.34           O  
ATOM    843  CB  PHE A 756     130.316  81.562  63.332  1.00  0.34           C  
ATOM    844  CG  PHE A 756     130.624  82.508  64.463  1.00  0.34           C  
ATOM    845  CD1 PHE A 756     131.951  82.895  64.705  1.00  0.34           C  
ATOM    846  CD2 PHE A 756     129.604  83.072  65.250  1.00  0.34           C  
ATOM    847  CE1 PHE A 756     132.261  83.800  65.727  1.00  0.34           C  
ATOM    848  CE2 PHE A 756     129.908  83.989  66.265  1.00  0.34           C  
ATOM    849  CZ  PHE A 756     131.238  84.342  66.513  1.00  0.34           C  
ATOM    850  N   ARG A 757     131.289  81.133  60.154  1.00  0.37           N  
ATOM    851  CA  ARG A 757     131.370  80.108  59.109  1.00  0.37           C  
ATOM    852  C   ARG A 757     130.831  78.795  59.624  1.00  0.37           C  
ATOM    853  O   ARG A 757     130.988  78.541  60.817  1.00  0.37           O  
ATOM    854  CB  ARG A 757     132.818  79.844  58.587  1.00  0.37           C  
ATOM    855  CG  ARG A 757     133.733  79.110  59.587  1.00  0.37           C  
ATOM    856  CD  ARG A 757     135.191  79.064  59.136  1.00  0.37           C  
ATOM    857  NE  ARG A 757     136.036  78.765  60.334  1.00  0.37           N  
ATOM    858  CZ  ARG A 757     136.422  79.729  61.181  1.00  0.37           C  
ATOM    859  NH1 ARG A 757     137.186  79.388  62.218  1.00  0.37           N  
ATOM    860  NH2 ARG A 757     136.089  81.005  61.016  1.00  0.37           N  
ATOM    861  N   PHE A 758     130.183  77.984  58.747  1.00  0.35           N  
ATOM    862  CA  PHE A 758     129.640  76.647  59.004  1.00  0.35           C  
ATOM    863  C   PHE A 758     128.112  76.674  59.163  1.00  0.35           C  
ATOM    864  O   PHE A 758     127.421  75.708  58.835  1.00  0.35           O  
ATOM    865  CB  PHE A 758     130.357  75.909  60.190  1.00  0.35           C  
ATOM    866  CG  PHE A 758     129.867  74.551  60.535  1.00  0.35           C  
ATOM    867  CD1 PHE A 758     129.036  74.411  61.654  1.00  0.35           C  
ATOM    868  CD2 PHE A 758     130.269  73.413  59.828  1.00  0.35           C  
ATOM    869  CE1 PHE A 758     128.562  73.156  62.031  1.00  0.35           C  
ATOM    870  CE2 PHE A 758     129.819  72.147  60.221  1.00  0.35           C  
ATOM    871  CZ  PHE A 758     128.954  72.020  61.314  1.00  0.35           C  
ATOM    872  N   VAL A 759     127.539  77.805  59.626  1.00  0.46           N  
ATOM    873  CA  VAL A 759     126.133  77.904  59.984  1.00  0.46           C  
ATOM    874  C   VAL A 759     125.479  78.977  59.178  1.00  0.46           C  
ATOM    875  O   VAL A 759     126.094  79.986  58.835  1.00  0.46           O  
ATOM    876  CB  VAL A 759     125.853  78.222  61.459  1.00  0.46           C  
ATOM    877  CG1 VAL A 759     126.469  77.142  62.354  1.00  0.46           C  
ATOM    878  CG2 VAL A 759     126.460  79.572  61.886  1.00  0.46           C  
ATOM    879  N   PHE A 760     124.194  78.753  58.863  1.00  0.50           N  
ATOM    880  CA  PHE A 760     123.342  79.661  58.148  1.00  0.50           C  
ATOM    881  C   PHE A 760     122.103  79.886  58.955  1.00  0.50           C  
ATOM    882  O   PHE A 760     121.642  79.026  59.703  1.00  0.50           O  
ATOM    883  CB  PHE A 760     122.968  79.094  56.760  1.00  0.50           C  
ATOM    884  CG  PHE A 760     124.143  78.977  55.860  1.00  0.50           C  
ATOM    885  CD1 PHE A 760     125.244  79.827  55.993  1.00  0.50           C  
ATOM    886  CD2 PHE A 760     124.071  78.156  54.729  1.00  0.50           C  
ATOM    887  CE1 PHE A 760     126.260  79.844  55.060  1.00  0.50           C  
ATOM    888  CE2 PHE A 760     125.098  78.179  53.779  1.00  0.50           C  
ATOM    889  CZ  PHE A 760     126.219  78.996  53.956  1.00  0.50           C  
ATOM    890  N   GLN A 761     121.564  81.104  58.849  1.00  0.52           N  
ATOM    891  CA  GLN A 761     120.458  81.511  59.661  1.00  0.52           C  
ATOM    892  C   GLN A 761     119.402  82.084  58.753  1.00  0.52           C  
ATOM    893  O   GLN A 761     119.580  83.135  58.146  1.00  0.52           O  
ATOM    894  CB  GLN A 761     120.941  82.512  60.743  1.00  0.52           C  
ATOM    895  CG  GLN A 761     119.835  83.209  61.557  1.00  0.52           C  
ATOM    896  CD  GLN A 761     118.941  82.202  62.257  1.00  0.52           C  
ATOM    897  OE1 GLN A 761     119.329  81.464  63.159  1.00  0.52           O  
ATOM    898  NE2 GLN A 761     117.659  82.201  61.856  1.00  0.52           N  
ATOM    899  N   THR A 762     118.245  81.413  58.661  1.00  0.58           N  
ATOM    900  CA  THR A 762     117.091  81.928  57.937  1.00  0.58           C  
ATOM    901  C   THR A 762     116.161  82.273  59.039  1.00  0.58           C  
ATOM    902  O   THR A 762     115.583  81.334  59.590  1.00  0.58           O  
ATOM    903  CB  THR A 762     116.418  80.889  57.052  1.00  0.58           C  
ATOM    904  OG1 THR A 762     117.306  80.554  56.002  1.00  0.58           O  
ATOM    905  CG2 THR A 762     115.151  81.428  56.369  1.00  0.58           C  
ATOM    906  N   PRO A 763     115.983  83.536  59.490  1.00  0.54           N  
ATOM    907  CA  PRO A 763     115.160  83.822  60.639  1.00  0.54           C  
ATOM    908  C   PRO A 763     113.821  83.245  60.458  1.00  0.54           C  
ATOM    909  O   PRO A 763     113.256  83.424  59.375  1.00  0.54           O  
ATOM    910  CB  PRO A 763     115.179  85.332  60.826  1.00  0.54           C  
ATOM    911  CG  PRO A 763     116.561  85.704  60.318  1.00  0.54           C  
ATOM    912  CD  PRO A 763     116.823  84.692  59.188  1.00  0.54           C  
ATOM    913  N   LYS A 764     113.344  82.487  61.475  1.00  0.50           N  
ATOM    914  CA  LYS A 764     112.086  81.776  61.431  1.00  0.50           C  
ATOM    915  C   LYS A 764     111.051  82.805  61.025  1.00  0.50           C  
ATOM    916  O   LYS A 764     111.255  83.965  61.355  1.00  0.50           O  
ATOM    917  CB  LYS A 764     111.757  81.102  62.797  1.00  0.50           C  
ATOM    918  CG  LYS A 764     110.706  79.972  62.779  1.00  0.50           C  
ATOM    919  CD  LYS A 764     110.540  79.282  64.155  1.00  0.50           C  
ATOM    920  CE  LYS A 764     109.353  78.307  64.204  1.00  0.50           C  
ATOM    921  NZ  LYS A 764     109.288  77.591  65.503  1.00  0.50           N  
ATOM    922  N   TYR A 765     110.015  82.460  60.248  1.00  0.41           N  
ATOM    923  CA  TYR A 765     108.775  83.237  60.158  1.00  0.41           C  
ATOM    924  C   TYR A 765     108.519  83.973  58.856  1.00  0.41           C  
ATOM    925  O   TYR A 765     107.644  84.835  58.798  1.00  0.41           O  
ATOM    926  CB  TYR A 765     108.541  84.291  61.275  1.00  0.41           C  
ATOM    927  CG  TYR A 765     108.686  83.719  62.640  1.00  0.41           C  
ATOM    928  CD1 TYR A 765     108.315  82.408  62.987  1.00  0.41           C  
ATOM    929  CD2 TYR A 765     109.258  84.546  63.608  1.00  0.41           C  
ATOM    930  CE1 TYR A 765     108.474  81.968  64.300  1.00  0.41           C  
ATOM    931  CE2 TYR A 765     109.495  84.057  64.898  1.00  0.41           C  
ATOM    932  CZ  TYR A 765     109.119  82.757  65.232  1.00  0.41           C  
ATOM    933  OH  TYR A 765     109.405  82.198  66.485  1.00  0.41           O  
ATOM    934  N   ARG A 766     109.221  83.668  57.750  1.00  0.39           N  
ATOM    935  CA  ARG A 766     109.095  84.510  56.579  1.00  0.39           C  
ATOM    936  C   ARG A 766     108.042  84.106  55.556  1.00  0.39           C  
ATOM    937  O   ARG A 766     107.822  84.843  54.604  1.00  0.39           O  
ATOM    938  CB  ARG A 766     110.477  84.621  55.921  1.00  0.39           C  
ATOM    939  CG  ARG A 766     111.493  85.393  56.787  1.00  0.39           C  
ATOM    940  CD  ARG A 766     111.131  86.873  56.995  1.00  0.39           C  
ATOM    941  NE  ARG A 766     112.292  87.519  57.702  1.00  0.39           N  
ATOM    942  CZ  ARG A 766     113.308  88.115  57.056  1.00  0.39           C  
ATOM    943  NH1 ARG A 766     114.343  88.656  57.698  1.00  0.39           N  
ATOM    944  NH2 ARG A 766     113.314  88.225  55.734  1.00  0.39           N  
ATOM    945  N   TRP A 767     107.324  82.987  55.773  1.00  0.36           N  
ATOM    946  CA  TRP A 767     106.201  82.555  54.952  1.00  0.36           C  
ATOM    947  C   TRP A 767     106.495  82.267  53.459  1.00  0.36           C  
ATOM    948  O   TRP A 767     107.646  82.228  53.025  1.00  0.36           O  
ATOM    949  CB  TRP A 767     104.980  83.489  55.222  1.00  0.36           C  
ATOM    950  CG  TRP A 767     103.615  82.970  54.805  1.00  0.36           C  
ATOM    951  CD1 TRP A 767     102.791  83.507  53.861  1.00  0.36           C  
ATOM    952  CD2 TRP A 767     102.990  81.747  55.240  1.00  0.36           C  
ATOM    953  NE1 TRP A 767     101.730  82.665  53.620  1.00  0.36           N  
ATOM    954  CE2 TRP A 767     101.816  81.591  54.474  1.00  0.36           C  
ATOM    955  CE3 TRP A 767     103.349  80.804  56.200  1.00  0.36           C  
ATOM    956  CZ2 TRP A 767     100.985  80.493  54.659  1.00  0.36           C  
ATOM    957  CZ3 TRP A 767     102.497  79.709  56.402  1.00  0.36           C  
ATOM    958  CH2 TRP A 767     101.327  79.557  55.646  1.00  0.36           C  
ATOM    959  N   GLY A 768     105.431  81.947  52.681  1.00  0.41           N  
ATOM    960  CA  GLY A 768     105.452  81.610  51.257  1.00  0.41           C  
ATOM    961  C   GLY A 768     104.444  82.359  50.399  1.00  0.41           C  
ATOM    962  O   GLY A 768     103.974  81.790  49.416  1.00  0.41           O  
ATOM    963  N   ALA A 769     104.070  83.611  50.739  1.00  0.27           N  
ATOM    964  CA  ALA A 769     103.158  84.423  49.947  1.00  0.27           C  
ATOM    965  C   ALA A 769     103.902  85.638  49.321  1.00  0.27           C  
ATOM    966  O   ALA A 769     105.115  85.818  49.621  1.00  0.27           O  
ATOM    967  CB  ALA A 769     101.926  84.880  50.768  1.00  0.27           C  
ATOM    968  OXT ALA A 769     103.273  86.349  48.488  1.00  0.27           O  
TER     969      ALA A 769                                                      
END   
`;
