# Supplementary material for: Metabolic capacity is maintained despite shifts in microbial diversity in estuary sediments
Source: ISME Commun. 2025 Oct 11;5(1):ycaf182. doi: 10.1093/ismeco/ycaf182 (PMC12687941; doi:10.1093/ismeco/ycaf182)
Supplement: Supplementary_Data_1_ycaf182 [file supplementary_data_1_ycaf182.zip › SWISS-MODEL/4_1_Oct_SF_Bin32_scaffold_7496_c1_22440_1/models/04/model.pdb]

TITLE     SWISS-MODEL SERVER (https://swissmodel.expasy.org)
TITLE    2 4_1_Oct_SF_Bin32_scaffold_7496_c1_2-2440_1
EXPDTA    THEORETICAL MODEL (SWISS-MODEL SERVER)
AUTHOR    SWISS-MODEL SERVER (SEE REFERENCE IN JRNL Records)
REVDAT   1   29-MAR-23 1MOD    1       20:46
JRNL        AUTH   A.WATERHOUSE,M.BERTONI,S.BIENERT,G.STUDER,G.TAURIELLO,
JRNL        AUTH 2 R.GUMIENNY,F.T.HEER,T.A.P.DE BEER,C.REMPFER,L.BORDOLI,
JRNL        AUTH 3 R.LEPORE,T.SCHWEDE
JRNL        TITL   SWISS-MODEL: HOMOLOGY MODELLING OF PROTEIN STRUCTURES AND
JRNL        TITL 2 COMPLEXES
JRNL        REF    NUCLEIC.ACIDS.RES..           V.  46 W296  2018
JRNL        PMID   29788355
JRNL        DOI    10.1093/nar/gky427
REMARK   1
REMARK   1 REFERENCE 1
REMARK   1  AUTH   S.BIENERT,A.WATERHOUSE,T.A.P.DE BEER,G.TAURIELLO,G.STUDER,
REMARK   1  AUTH 2 L.BORDOLI,T.SCHWEDE
REMARK   1  TITL   THE SWISS-MODEL REPOSITORY - NEW FEATURES AND FUNCTIONALITY
REMARK   1  REF    NUCLEIC.ACIDS.RES..           V.  45       2017
REMARK   1  REFN                   ISSN 0305-1048
REMARK   1  PMID   27899672
REMARK   1  DOI    10.1093/nar/gkw1132
REMARK   1
REMARK   1 REFERENCE 2
REMARK   1  AUTH   N.GUEX,M.C.PEITSCH,T.SCHWEDE
REMARK   1  TITL   AUTOMATED COMPARATIVE PROTEIN STRUCTURE MODELING WITH
REMARK   1  TITL 2 SWISS-MODEL AND SWISS-PDBVIEWER: A HISTORICAL PERSPECTIVE
REMARK   1  REF    ELECTROPHORESIS               V.  30       2009
REMARK   1  REFN                   ISSN 0173-0835
REMARK   1  PMID   19517507
REMARK   1  DOI    10.1002/elps.200900140
REMARK   1
REMARK   1 REFERENCE 3
REMARK   1  AUTH   G.STUDER,G.TAURIELLO,S.BIENERT,M.BIASINI,N.JOHNER,T.SCHWEDE
REMARK   1  TITL   PROMOD3 - A VERSATILE HOMOLOGY MODELLING TOOLBOX
REMARK   1  REF    PLOS COMP. BIOL.              V.  17       2021
REMARK   1  REFN                   ISSN 
REMARK   1  PMID   33507980
REMARK   1  DOI    https://doi.org/10.1371/journal.pcbi.1008667
REMARK   1
REMARK   1 REFERENCE 4
REMARK   1  AUTH   G.STUDER,C.REMPFER,A.WATERHOUSE,R.GUMIENNY,J.HAAS,T.SCHWEDE
REMARK   1  TITL   QMEANDISCO - DISTANCE CONSTRAINTS APPLIED ON MODEL QUALITY 
REMARK   1  TITL 2 ESTIMATION
REMARK   1  REF    BIOINFORMATICS                V.  36       2020
REMARK   1  REFN                   ISSN 
REMARK   1  PMID   31697312
REMARK   1  DOI    https://doi.org/10.1093/bioinformatics/btz828
REMARK   1
REMARK   1 REFERENCE 5
REMARK   1  AUTH   P.BENKERT,M.BIASINI,T.SCHWEDE
REMARK   1  TITL   TOWARD THE ESTIMATION OF THE ABSOLUTE QUALITY OF INDIVIDUAL
REMARK   1  TITL 2 PROTEIN STRUCTURE MODELS
REMARK   1  REF    BIOINFORMATICS                V.  27       2011
REMARK   1  REFN                   ISSN 1367-4803
REMARK   1  PMID   21134891
REMARK   1  DOI    10.1093/bioinformatics/btq662
REMARK   1
REMARK   1 REFERENCE 6
REMARK   1  AUTH   M.BERTONI,F.KIEFER,M.BIASINI,L.BORDOLI,T.SCHWEDE
REMARK   1  TITL   MODELING PROTEIN QUATERNARY STRUCTURE OF HOMO- AND
REMARK   1  TITL 2 HETERO-OLIGOMERS BEYOND BINARY INTERACTIONS BY HOMOLOGY
REMARK   1  REF    SCI.REP.                      V.   7       2017
REMARK   1  REFN                   ISSN
REMARK   1  PMID   28874689
REMARK   1  DOI    10.1038/s41598-017-09654-8
REMARK   1
REMARK   1 DISCLAIMER
REMARK   1 The SWISS-MODEL SERVER produces theoretical models for proteins.
REMARK   1 The results of any theoretical modelling procedure is
REMARK   1 NON-EXPERIMENTAL and MUST be considered with care. These models may
REMARK   1 contain significant errors. This is especially true for automated
REMARK   1 modeling since there is no human intervention during model
REMARK   1 building. Please read the header section and the logfile carefully
REMARK   1 to know what templates and alignments were used during the model
REMARK   1 building process. All information by the SWISS-MODEL SERVER is
REMARK   1 provided "AS-IS", without any warranty, expressed or implied.
REMARK   2
REMARK   2 COPYRIGHT NOTICE
REMARK   2 This SWISS-MODEL protein model is copyright. It is produced by the
REMARK   2 SWISS-MODEL server, developed by the Computational Structural
REMARK   2 Biology Group at the SIB Swiss Institute of Bioinformatics at the
REMARK   2 Biozentrum, University of Basel (https://swissmodel.expasy.org). This
REMARK   2 model is licensed under the CC BY-SA 4.0 Creative Commons
REMARK   2 Attribution-ShareAlike 4.0 International License
REMARK   2 (https://creativecommons.org/licenses/by-sa/4.0/legalcode), i.e. you
REMARK   2 can copy and redistribute the model in any medium or format,
REMARK   2 transform and build upon the model for any purpose, even
REMARK   2 commercially, under the following terms:
REMARK   2 Attribution - You must give appropriate credit, provide a link to
REMARK   2 the license, and indicate if changes were made. You may do so in any
REMARK   2 reasonable manner, but not in any way that suggests the licensor
REMARK   2 endorses you or your use. When you publish, patent or distribute
REMARK   2 results that were fully or partially based on the model, please cite
REMARK   2 the corresponding papers mentioned under JRNL.
REMARK   2 ShareAlike - If you remix, transform, or build upon the material,
REMARK   2 you must distribute your contributions under the same license as the
REMARK   2 original.
REMARK   2 No additional restrictions - you may not apply legal terms or
REMARK   2 technological measures that legally restrict others from doing
REMARK   2 anything the license permits.
REMARK   2 Find a human-readable summary of (and not a substitute for) the
REMARK   2 CC BY-SA 4.0 license at this link:
REMARK   2 https://creativecommons.org/licenses/by-sa/4.0/
REMARK   3 
REMARK   3 MODEL INFORMATION
REMARK   3  ENGIN   PROMOD3
REMARK   3  VERSN   3.2.1
REMARK   3  OSTAT   monomer
REMARK   3  OSRSN   PREDICTION
REMARK   3  QSPRD   0.000
REMARK   3  GMQE    0.04
REMARK   3  QMNV    4.3.0
REMARK   3  QMNDG   0.42
REMARK   3  MODT    FALSE
REMARK   3 
REMARK   3 TEMPLATE 1
REMARK   3  PDBID   1r27
REMARK   3  CHAIN   A
REMARK   3  MMCIF   A
REMARK   3  PDBV    2023-03-17
REMARK   3  SMTLE   1r27.4.A
REMARK   3  SMTLV   2023-03-23
REMARK   3  MTHD    X-RAY DIFFRACTION 2.00 A
REMARK   3  FOUND   HHblits
REMARK   3  GMQE    0.03
REMARK   3  SIM     0.27
REMARK   3  SID     17.24
REMARK   3  OSTAT   monomer
REMARK   3  LIGND   MO
REMARK   3  LIGND 2 MO
REMARK   3  LIGND 3 MO
REMARK   3  LIGND 4 MO
REMARK   3  LIGND 5 SF4
REMARK   3  LIGND 6 SF4
REMARK   3  LIGND 7 SF4
REMARK   3  LIGND 8 SF4
REMARK   3  LIGND 9 SF4
REMARK   3  LIGND 10 SF4
REMARK   3  LIGND 11 SF4
REMARK   3  LIGND 12 SF4
REMARK   3  LIGND 13 SF4
REMARK   3  LIGND 14 SF4
REMARK   3  LIGND 15 SF4
REMARK   3  LIGND 16 SF4
REMARK   3  LIGND 17 SF4
REMARK   3  LIGND 18 SF4
REMARK   3  LIGND 19 SF4
REMARK   3  LIGND 20 SF4
REMARK   3  LIGND 21 MGD
REMARK   3  LIGND 22 MGD
REMARK   3  LIGND 23 MGD
REMARK   3  LIGND 24 MGD
REMARK   3  LIGND 25 MGD
REMARK   3  LIGND 26 MGD
REMARK   3  LIGND 27 MGD
REMARK   3  LIGND 28 MGD
REMARK   3  LIGND 29 F3S
REMARK   3  LIGND 30 F3S
REMARK   3  LIGND 31 F3S
REMARK   3  LIGND 32 F3S
REMARK   3  ALN A TRG SWDEATTIAAKTMEDVARTFNGDEGARKLLAQGYHPEMVEVMHGAGVQALKLRGGMPL
REMARK   3  ALN A TRG LGIGRIFGFYRFANMLALLDRKLRPDAPADEILGSRTFDNYAWHTDLPPGHPMVTGSQ
REMARK   3  ALN A TRG TVDFDLFSAEHTKLLLIIGMNWICTKMPDGHWIGDARLKGTRVIVISADYMPTANKAD
REMARK   3  ALN A TRG EVIILRPGTDAAFFLGVARELIEKGLYDRAAVIERTDLPLLVRLDTGERLDARDVIPG
REMARK   3  ALN A TRG YELAALTNYVTLKPDAEIKGNPPPPPFTAGGQVVPTELRDAWGDFVWWDRATGRPRPV
REMARK   3  ALN A TRG SRDEVGARFDGDPALLGEFEVELVDGSTVPVRPAFDLLKQYLDESFDLRTASEVCRVP
REMARK   3  ALN A TRG PQAIQSIARQLAANKRETLLAAGMGPNHYFQNDLFGRVQFLVAALTDNIGHLGGNVGS
REMARK   3  ALN A TRG YAGNYRGSVFQAMGQWIAEDPFAIEPDLTKPATVKRYYKAESAHYWNYGERPLRAVAK
REMARK   3  ALN A TRG DDEGDLTKGEVLTGKSHMPTPTKLIWFGNSNSLLGNAKWSFDVVKNTLPRQDAVFCNE
REMARK   3  ALN A TRG WHWTSSCEYADLVFPADSWAEFKLPDATASCTNPFLLAFPTTPLKRLYDTRSDYEALA
REMARK   3  ALN A TRG LTAKALGELIDEPRMEQYWRGILDGDPTPYLQRIFSGSNATRGITYDELHESSKRGVP
REMARK   3  ALN A TRG LLMNMRTYPRSGGWEQRQEDKPWYTATGRLEFYRPEPEFQAAGESLPVWREPVDAT--
REMARK   3  ALN A TRG -----------FYEPNAILSNAAHPSIAPRAPED-------YGVPESQLDVETRQYRN
REMARK   3  ALN A TRG -----VVRTWAELQQTLHPLQERDPAFRFVFQTPKYRWGAHSTAVDADWISMLFGPFG
REMARK   3  ALN A TRG DPYRRDPRMPWTGEAYLEINPKDAA
REMARK   3  ALN A TPL ----------------------------------------------------------
REMARK   3  ALN A TPL ----------------------------------------------------------
REMARK   3  ALN A TPL ----------------------------------------------------------
REMARK   3  ALN A TPL ----------------------------------------------------------
REMARK   3  ALN A TPL ----------------------------------------------------------
REMARK   3  ALN A TPL ----------------------------------------------------------
REMARK   3  ALN A TPL ----------------------------------------------------------
REMARK   3  ALN A TPL ----------------------------------------------------------
REMARK   3  ALN A TPL ----------------------------------------------------------
REMARK   3  ALN A TPL ----------------------------------------------------------
REMARK   3  ALN A TPL ----------------------------------------------------------
REMARK   3  ALN A TPL ---------------NVHELIPWRTLSGRQQLYQDHQWMRDFGESLLVYRPPIDTRSV
REMARK   3  ALN A TPL KEVIGQKSNGNQEKALNFLTPHQKWGIHSTYSDNLLMLTLGRGGPVVWLSEADAKDLG
REMARK   3  ALN A TPL IADNDWIEVFNSNGALTARAVVSQRVPAGMTMMYHAQERI------------------
REMARK   3  ALN A TPL -------------------------
REMARK   3  ALN A OFF 1027
ATOM      1  N   GLN A 654      -2.870  76.295  93.777  1.00  0.74           N  
ATOM      2  CA  GLN A 654      -2.221  75.043  93.256  1.00  0.74           C  
ATOM      3  C   GLN A 654      -1.826  74.099  94.360  1.00  0.74           C  
ATOM      4  O   GLN A 654      -2.319  72.991  94.413  1.00  0.74           O  
ATOM      5  CB  GLN A 654      -0.993  75.347  92.350  1.00  0.74           C  
ATOM      6  CG  GLN A 654      -1.262  76.175  91.064  1.00  0.74           C  
ATOM      7  CD  GLN A 654      -1.245  77.686  91.307  1.00  0.74           C  
ATOM      8  OE1 GLN A 654      -1.715  78.159  92.344  1.00  0.74           O  
ATOM      9  NE2 GLN A 654      -0.718  78.470  90.347  1.00  0.74           N  
ATOM     10  N   ARG A 655      -0.970  74.537  95.306  1.00  0.77           N  
ATOM     11  CA  ARG A 655      -0.601  73.753  96.471  1.00  0.77           C  
ATOM     12  C   ARG A 655      -1.708  73.409  97.472  1.00  0.77           C  
ATOM     13  O   ARG A 655      -1.671  72.340  98.056  1.00  0.77           O  
ATOM     14  CB  ARG A 655       0.506  74.505  97.233  1.00  0.77           C  
ATOM     15  CG  ARG A 655       1.827  74.604  96.447  1.00  0.77           C  
ATOM     16  CD  ARG A 655       2.897  75.381  97.218  1.00  0.77           C  
ATOM     17  NE  ARG A 655       4.133  75.393  96.369  1.00  0.77           N  
ATOM     18  CZ  ARG A 655       5.243  76.087  96.666  1.00  0.77           C  
ATOM     19  NH1 ARG A 655       6.303  76.011  95.864  1.00  0.77           N  
ATOM     20  NH2 ARG A 655       5.325  76.850  97.751  1.00  0.77           N  
ATOM     21  N   GLN A 656      -2.666  74.328  97.753  1.00  0.77           N  
ATOM     22  CA  GLN A 656      -3.657  74.094  98.800  1.00  0.77           C  
ATOM     23  C   GLN A 656      -5.052  73.704  98.312  1.00  0.77           C  
ATOM     24  O   GLN A 656      -5.820  73.114  99.059  1.00  0.77           O  
ATOM     25  CB  GLN A 656      -3.796  75.379  99.653  1.00  0.77           C  
ATOM     26  CG  GLN A 656      -2.507  75.785 100.409  1.00  0.77           C  
ATOM     27  CD  GLN A 656      -2.093  74.708 101.416  1.00  0.77           C  
ATOM     28  OE1 GLN A 656      -2.868  74.309 102.282  1.00  0.77           O  
ATOM     29  NE2 GLN A 656      -0.829  74.232 101.336  1.00  0.77           N  
ATOM     30  N   GLU A 657      -5.394  74.006  97.040  1.00  0.76           N  
ATOM     31  CA  GLU A 657      -6.663  73.628  96.430  1.00  0.76           C  
ATOM     32  C   GLU A 657      -6.468  72.524  95.396  1.00  0.76           C  
ATOM     33  O   GLU A 657      -7.398  72.153  94.686  1.00  0.76           O  
ATOM     34  CB  GLU A 657      -7.301  74.838  95.682  1.00  0.76           C  
ATOM     35  CG  GLU A 657      -7.822  75.971  96.598  1.00  0.76           C  
ATOM     36  CD  GLU A 657      -9.038  75.521  97.407  1.00  0.76           C  
ATOM     37  OE1 GLU A 657     -10.029  75.081  96.771  1.00  0.76           O  
ATOM     38  OE2 GLU A 657      -8.986  75.661  98.653  1.00  0.76           O  
ATOM     39  N   ASP A 658      -5.221  72.026  95.224  1.00  0.59           N  
ATOM     40  CA  ASP A 658      -4.868  70.970  94.285  1.00  0.59           C  
ATOM     41  C   ASP A 658      -5.241  71.242  92.827  1.00  0.59           C  
ATOM     42  O   ASP A 658      -5.478  70.354  92.010  1.00  0.59           O  
ATOM     43  CB  ASP A 658      -5.331  69.593  94.809  1.00  0.59           C  
ATOM     44  CG  ASP A 658      -4.654  69.310  96.140  1.00  0.59           C  
ATOM     45  OD1 ASP A 658      -3.445  69.642  96.253  1.00  0.59           O  
ATOM     46  OD2 ASP A 658      -5.327  68.747  97.038  1.00  0.59           O  
ATOM     47  N   LYS A 659      -5.233  72.531  92.433  1.00  0.60           N  
ATOM     48  CA  LYS A 659      -5.502  72.919  91.066  1.00  0.60           C  
ATOM     49  C   LYS A 659      -4.231  72.751  90.252  1.00  0.60           C  
ATOM     50  O   LYS A 659      -3.235  73.361  90.656  1.00  0.60           O  
ATOM     51  CB  LYS A 659      -5.978  74.387  90.961  1.00  0.60           C  
ATOM     52  CG  LYS A 659      -6.427  74.781  89.545  1.00  0.60           C  
ATOM     53  CD  LYS A 659      -6.958  76.221  89.504  1.00  0.60           C  
ATOM     54  CE  LYS A 659      -7.435  76.635  88.110  1.00  0.60           C  
ATOM     55  NZ  LYS A 659      -7.944  78.029  88.112  1.00  0.60           N  
ATOM     56  N   PRO A 660      -4.151  71.986  89.159  1.00  0.68           N  
ATOM     57  CA  PRO A 660      -2.894  71.775  88.462  1.00  0.68           C  
ATOM     58  C   PRO A 660      -2.310  73.062  87.911  1.00  0.68           C  
ATOM     59  O   PRO A 660      -3.044  74.009  87.617  1.00  0.68           O  
ATOM     60  CB  PRO A 660      -3.228  70.766  87.346  1.00  0.68           C  
ATOM     61  CG  PRO A 660      -4.483  70.060  87.863  1.00  0.68           C  
ATOM     62  CD  PRO A 660      -5.228  71.190  88.569  1.00  0.68           C  
ATOM     63  N   TRP A 661      -0.977  73.125  87.775  1.00  0.59           N  
ATOM     64  CA  TRP A 661      -0.328  74.095  86.915  1.00  0.59           C  
ATOM     65  C   TRP A 661      -0.636  73.737  85.468  1.00  0.59           C  
ATOM     66  O   TRP A 661      -0.754  72.565  85.125  1.00  0.59           O  
ATOM     67  CB  TRP A 661       1.200  74.147  87.187  1.00  0.59           C  
ATOM     68  CG  TRP A 661       1.580  74.849  88.487  1.00  0.59           C  
ATOM     69  CD1 TRP A 661       1.767  76.187  88.685  1.00  0.59           C  
ATOM     70  CD2 TRP A 661       1.820  74.218  89.759  1.00  0.59           C  
ATOM     71  NE1 TRP A 661       2.108  76.441  89.997  1.00  0.59           N  
ATOM     72  CE2 TRP A 661       2.157  75.242  90.674  1.00  0.59           C  
ATOM     73  CE3 TRP A 661       1.758  72.892  90.163  1.00  0.59           C  
ATOM     74  CZ2 TRP A 661       2.447  74.943  92.002  1.00  0.59           C  
ATOM     75  CZ3 TRP A 661       2.059  72.591  91.496  1.00  0.59           C  
ATOM     76  CH2 TRP A 661       2.397  73.600  92.407  1.00  0.59           C  
ATOM     77  N   TYR A 662      -0.803  74.730  84.572  1.00  0.42           N  
ATOM     78  CA  TYR A 662      -1.199  74.486  83.192  1.00  0.42           C  
ATOM     79  C   TYR A 662      -0.018  74.042  82.325  1.00  0.42           C  
ATOM     80  O   TYR A 662       0.337  74.686  81.342  1.00  0.42           O  
ATOM     81  CB  TYR A 662      -1.869  75.734  82.559  1.00  0.42           C  
ATOM     82  CG  TYR A 662      -3.189  76.002  83.209  1.00  0.42           C  
ATOM     83  CD1 TYR A 662      -4.355  75.408  82.695  1.00  0.42           C  
ATOM     84  CD2 TYR A 662      -3.288  76.852  84.320  1.00  0.42           C  
ATOM     85  CE1 TYR A 662      -5.604  75.673  83.274  1.00  0.42           C  
ATOM     86  CE2 TYR A 662      -4.533  77.113  84.900  1.00  0.42           C  
ATOM     87  CZ  TYR A 662      -5.686  76.528  84.374  1.00  0.42           C  
ATOM     88  OH  TYR A 662      -6.911  76.891  84.949  1.00  0.42           O  
ATOM     89  N   THR A 663       0.619  72.917  82.694  1.00  0.47           N  
ATOM     90  CA  THR A 663       1.801  72.343  82.068  1.00  0.47           C  
ATOM     91  C   THR A 663       1.413  70.981  81.538  1.00  0.47           C  
ATOM     92  O   THR A 663       0.323  70.482  81.804  1.00  0.47           O  
ATOM     93  CB  THR A 663       3.000  72.187  83.019  1.00  0.47           C  
ATOM     94  OG1 THR A 663       2.703  71.337  84.123  1.00  0.47           O  
ATOM     95  CG2 THR A 663       3.358  73.563  83.593  1.00  0.47           C  
ATOM     96  N   ALA A 664       2.305  70.323  80.771  1.00  0.47           N  
ATOM     97  CA  ALA A 664       2.095  68.981  80.256  1.00  0.47           C  
ATOM     98  C   ALA A 664       1.862  67.906  81.328  1.00  0.47           C  
ATOM     99  O   ALA A 664       1.030  67.016  81.172  1.00  0.47           O  
ATOM    100  CB  ALA A 664       3.348  68.586  79.450  1.00  0.47           C  
ATOM    101  N   THR A 665       2.612  67.970  82.452  1.00  0.46           N  
ATOM    102  CA  THR A 665       2.478  67.042  83.574  1.00  0.46           C  
ATOM    103  C   THR A 665       1.467  67.484  84.624  1.00  0.46           C  
ATOM    104  O   THR A 665       1.084  66.701  85.493  1.00  0.46           O  
ATOM    105  CB  THR A 665       3.789  66.837  84.340  1.00  0.46           C  
ATOM    106  OG1 THR A 665       4.307  68.055  84.869  1.00  0.46           O  
ATOM    107  CG2 THR A 665       4.846  66.259  83.392  1.00  0.46           C  
ATOM    108  N   GLY A 666       1.045  68.769  84.604  1.00  0.56           N  
ATOM    109  CA  GLY A 666       0.171  69.385  85.602  1.00  0.56           C  
ATOM    110  C   GLY A 666       0.879  69.828  86.865  1.00  0.56           C  
ATOM    111  O   GLY A 666       0.281  70.383  87.786  1.00  0.56           O  
ATOM    112  N   ARG A 667       2.202  69.608  86.929  1.00  0.45           N  
ATOM    113  CA  ARG A 667       3.053  69.936  88.055  1.00  0.45           C  
ATOM    114  C   ARG A 667       4.058  70.976  87.612  1.00  0.45           C  
ATOM    115  O   ARG A 667       4.129  71.357  86.446  1.00  0.45           O  
ATOM    116  CB  ARG A 667       3.814  68.703  88.614  1.00  0.45           C  
ATOM    117  CG  ARG A 667       2.888  67.677  89.298  1.00  0.45           C  
ATOM    118  CD  ARG A 667       2.905  66.301  88.623  1.00  0.45           C  
ATOM    119  NE  ARG A 667       2.045  65.364  89.425  1.00  0.45           N  
ATOM    120  CZ  ARG A 667       2.420  64.740  90.551  1.00  0.45           C  
ATOM    121  NH1 ARG A 667       3.611  64.946  91.105  1.00  0.45           N  
ATOM    122  NH2 ARG A 667       1.583  63.889  91.144  1.00  0.45           N  
ATOM    123  N   LEU A 668       4.872  71.495  88.552  1.00  0.41           N  
ATOM    124  CA  LEU A 668       5.985  72.363  88.217  1.00  0.41           C  
ATOM    125  C   LEU A 668       7.002  71.653  87.316  1.00  0.41           C  
ATOM    126  O   LEU A 668       7.662  70.689  87.706  1.00  0.41           O  
ATOM    127  CB  LEU A 668       6.617  72.937  89.510  1.00  0.41           C  
ATOM    128  CG  LEU A 668       7.652  74.060  89.304  1.00  0.41           C  
ATOM    129  CD1 LEU A 668       7.042  75.322  88.671  1.00  0.41           C  
ATOM    130  CD2 LEU A 668       8.321  74.416  90.643  1.00  0.41           C  
ATOM    131  N   GLU A 669       7.091  72.089  86.042  1.00  0.38           N  
ATOM    132  CA  GLU A 669       7.808  71.377  85.009  1.00  0.38           C  
ATOM    133  C   GLU A 669       9.304  71.679  85.049  1.00  0.38           C  
ATOM    134  O   GLU A 669       9.784  72.693  84.547  1.00  0.38           O  
ATOM    135  CB  GLU A 669       7.205  71.711  83.628  1.00  0.38           C  
ATOM    136  CG  GLU A 669       7.818  70.941  82.435  1.00  0.38           C  
ATOM    137  CD  GLU A 669       7.130  71.308  81.119  1.00  0.38           C  
ATOM    138  OE1 GLU A 669       7.530  70.735  80.072  1.00  0.38           O  
ATOM    139  OE2 GLU A 669       6.186  72.143  81.148  1.00  0.38           O  
ATOM    140  N   PHE A 670      10.090  70.787  85.694  1.00  0.28           N  
ATOM    141  CA  PHE A 670      11.545  70.863  85.713  1.00  0.28           C  
ATOM    142  C   PHE A 670      12.219  70.410  84.423  1.00  0.28           C  
ATOM    143  O   PHE A 670      13.290  70.898  84.070  1.00  0.28           O  
ATOM    144  CB  PHE A 670      12.139  70.019  86.867  1.00  0.28           C  
ATOM    145  CG  PHE A 670      11.802  70.629  88.195  1.00  0.28           C  
ATOM    146  CD1 PHE A 670      12.506  71.759  88.638  1.00  0.28           C  
ATOM    147  CD2 PHE A 670      10.815  70.075  89.024  1.00  0.28           C  
ATOM    148  CE1 PHE A 670      12.239  72.321  89.892  1.00  0.28           C  
ATOM    149  CE2 PHE A 670      10.545  70.634  90.280  1.00  0.28           C  
ATOM    150  CZ  PHE A 670      11.261  71.755  90.716  1.00  0.28           C  
ATOM    151  N   TYR A 671      11.601  69.458  83.697  1.00  0.42           N  
ATOM    152  CA  TYR A 671      12.149  68.856  82.503  1.00  0.42           C  
ATOM    153  C   TYR A 671      11.268  69.285  81.347  1.00  0.42           C  
ATOM    154  O   TYR A 671      10.082  68.979  81.355  1.00  0.42           O  
ATOM    155  CB  TYR A 671      12.108  67.303  82.601  1.00  0.42           C  
ATOM    156  CG  TYR A 671      12.763  66.628  81.421  1.00  0.42           C  
ATOM    157  CD1 TYR A 671      14.158  66.602  81.331  1.00  0.42           C  
ATOM    158  CD2 TYR A 671      12.012  66.003  80.412  1.00  0.42           C  
ATOM    159  CE1 TYR A 671      14.801  66.002  80.242  1.00  0.42           C  
ATOM    160  CE2 TYR A 671      12.657  65.340  79.357  1.00  0.42           C  
ATOM    161  CZ  TYR A 671      14.046  65.390  79.241  1.00  0.42           C  
ATOM    162  OH  TYR A 671      14.670  64.836  78.108  1.00  0.42           O  
ATOM    163  N   ARG A 672      11.834  69.973  80.336  1.00  0.50           N  
ATOM    164  CA  ARG A 672      11.139  70.427  79.145  1.00  0.50           C  
ATOM    165  C   ARG A 672      11.389  69.455  77.966  1.00  0.50           C  
ATOM    166  O   ARG A 672      12.512  69.442  77.453  1.00  0.50           O  
ATOM    167  CB  ARG A 672      11.703  71.815  78.731  1.00  0.50           C  
ATOM    168  CG  ARG A 672      11.451  72.941  79.752  1.00  0.50           C  
ATOM    169  CD  ARG A 672      12.043  74.290  79.322  1.00  0.50           C  
ATOM    170  NE  ARG A 672      11.709  75.266  80.414  1.00  0.50           N  
ATOM    171  CZ  ARG A 672      12.044  76.563  80.398  1.00  0.50           C  
ATOM    172  NH1 ARG A 672      11.713  77.338  81.431  1.00  0.50           N  
ATOM    173  NH2 ARG A 672      12.721  77.099  79.387  1.00  0.50           N  
ATOM    174  N   PRO A 673      10.456  68.637  77.450  1.00  0.54           N  
ATOM    175  CA  PRO A 673      10.789  67.580  76.498  1.00  0.54           C  
ATOM    176  C   PRO A 673      10.335  67.920  75.100  1.00  0.54           C  
ATOM    177  O   PRO A 673      10.333  67.032  74.250  1.00  0.54           O  
ATOM    178  CB  PRO A 673      10.011  66.358  76.993  1.00  0.54           C  
ATOM    179  CG  PRO A 673       8.773  66.941  77.676  1.00  0.54           C  
ATOM    180  CD  PRO A 673       9.190  68.352  78.121  1.00  0.54           C  
ATOM    181  N   GLU A 674       9.962  69.177  74.800  1.00  0.53           N  
ATOM    182  CA  GLU A 674       9.667  69.567  73.434  1.00  0.53           C  
ATOM    183  C   GLU A 674      10.907  69.394  72.532  1.00  0.53           C  
ATOM    184  O   GLU A 674      12.004  69.697  73.013  1.00  0.53           O  
ATOM    185  CB  GLU A 674       9.201  71.034  73.356  1.00  0.53           C  
ATOM    186  CG  GLU A 674       8.675  71.475  71.971  1.00  0.53           C  
ATOM    187  CD  GLU A 674       8.061  72.872  72.009  1.00  0.53           C  
ATOM    188  OE1 GLU A 674       8.090  73.507  73.092  1.00  0.53           O  
ATOM    189  OE2 GLU A 674       7.521  73.276  70.952  1.00  0.53           O  
ATOM    190  N   PRO A 675      10.844  68.933  71.278  1.00  0.53           N  
ATOM    191  CA  PRO A 675      12.008  68.725  70.414  1.00  0.53           C  
ATOM    192  C   PRO A 675      12.998  69.877  70.338  1.00  0.53           C  
ATOM    193  O   PRO A 675      14.205  69.652  70.423  1.00  0.53           O  
ATOM    194  CB  PRO A 675      11.390  68.422  69.042  1.00  0.53           C  
ATOM    195  CG  PRO A 675      10.028  67.778  69.340  1.00  0.53           C  
ATOM    196  CD  PRO A 675       9.654  68.272  70.742  1.00  0.53           C  
ATOM    197  N   GLU A 676      12.501  71.120  70.180  1.00  0.57           N  
ATOM    198  CA  GLU A 676      13.291  72.336  70.171  1.00  0.57           C  
ATOM    199  C   GLU A 676      13.995  72.609  71.489  1.00  0.57           C  
ATOM    200  O   GLU A 676      15.184  72.920  71.513  1.00  0.57           O  
ATOM    201  CB  GLU A 676      12.422  73.541  69.769  1.00  0.57           C  
ATOM    202  CG  GLU A 676      11.995  73.476  68.284  1.00  0.57           C  
ATOM    203  CD  GLU A 676      11.239  74.726  67.835  1.00  0.57           C  
ATOM    204  OE1 GLU A 676      11.046  75.646  68.667  1.00  0.57           O  
ATOM    205  OE2 GLU A 676      10.905  74.775  66.622  1.00  0.57           O  
ATOM    206  N   PHE A 677      13.305  72.430  72.640  1.00  0.57           N  
ATOM    207  CA  PHE A 677      13.921  72.553  73.955  1.00  0.57           C  
ATOM    208  C   PHE A 677      15.026  71.533  74.178  1.00  0.57           C  
ATOM    209  O   PHE A 677      16.101  71.867  74.670  1.00  0.57           O  
ATOM    210  CB  PHE A 677      12.899  72.440  75.128  1.00  0.57           C  
ATOM    211  CG  PHE A 677      11.948  73.608  75.232  1.00  0.57           C  
ATOM    212  CD1 PHE A 677      12.353  74.938  75.016  1.00  0.57           C  
ATOM    213  CD2 PHE A 677      10.607  73.371  75.576  1.00  0.57           C  
ATOM    214  CE1 PHE A 677      11.426  75.988  75.072  1.00  0.57           C  
ATOM    215  CE2 PHE A 677       9.678  74.413  75.626  1.00  0.57           C  
ATOM    216  CZ  PHE A 677      10.084  75.723  75.363  1.00  0.57           C  
ATOM    217  N   GLN A 678      14.813  70.266  73.778  1.00  0.55           N  
ATOM    218  CA  GLN A 678      15.852  69.256  73.826  1.00  0.55           C  
ATOM    219  C   GLN A 678      17.053  69.536  72.926  1.00  0.55           C  
ATOM    220  O   GLN A 678      18.196  69.481  73.374  1.00  0.55           O  
ATOM    221  CB  GLN A 678      15.249  67.893  73.442  1.00  0.55           C  
ATOM    222  CG  GLN A 678      14.219  67.381  74.467  1.00  0.55           C  
ATOM    223  CD  GLN A 678      13.614  66.073  73.971  1.00  0.55           C  
ATOM    224  OE1 GLN A 678      13.512  65.796  72.777  1.00  0.55           O  
ATOM    225  NE2 GLN A 678      13.191  65.223  74.933  1.00  0.55           N  
ATOM    226  N   ALA A 679      16.824  69.902  71.646  1.00  0.61           N  
ATOM    227  CA  ALA A 679      17.883  70.109  70.675  1.00  0.61           C  
ATOM    228  C   ALA A 679      18.641  71.427  70.841  1.00  0.61           C  
ATOM    229  O   ALA A 679      19.781  71.557  70.402  1.00  0.61           O  
ATOM    230  CB  ALA A 679      17.307  70.021  69.247  1.00  0.61           C  
ATOM    231  N   ALA A 680      18.054  72.427  71.535  1.00  0.63           N  
ATOM    232  CA  ALA A 680      18.723  73.672  71.864  1.00  0.63           C  
ATOM    233  C   ALA A 680      19.387  73.593  73.243  1.00  0.63           C  
ATOM    234  O   ALA A 680      19.959  74.572  73.731  1.00  0.63           O  
ATOM    235  CB  ALA A 680      17.717  74.845  71.768  1.00  0.63           C  
ATOM    236  N   GLY A 681      19.375  72.383  73.861  1.00  0.55           N  
ATOM    237  CA  GLY A 681      20.094  72.050  75.090  1.00  0.55           C  
ATOM    238  C   GLY A 681      19.471  72.513  76.387  1.00  0.55           C  
ATOM    239  O   GLY A 681      20.171  72.644  77.386  1.00  0.55           O  
ATOM    240  N   GLU A 682      18.148  72.782  76.403  1.00  0.54           N  
ATOM    241  CA  GLU A 682      17.432  73.402  77.512  1.00  0.54           C  
ATOM    242  C   GLU A 682      16.337  72.511  78.070  1.00  0.54           C  
ATOM    243  O   GLU A 682      15.345  72.973  78.637  1.00  0.54           O  
ATOM    244  CB  GLU A 682      16.786  74.756  77.138  1.00  0.54           C  
ATOM    245  CG  GLU A 682      17.742  75.658  76.332  1.00  0.54           C  
ATOM    246  CD  GLU A 682      17.725  77.118  76.761  1.00  0.54           C  
ATOM    247  OE1 GLU A 682      16.631  77.655  77.072  1.00  0.54           O  
ATOM    248  OE2 GLU A 682      18.854  77.693  76.761  1.00  0.54           O  
ATOM    249  N   SER A 683      16.467  71.179  77.915  1.00  0.60           N  
ATOM    250  CA  SER A 683      15.588  70.223  78.576  1.00  0.60           C  
ATOM    251  C   SER A 683      15.683  70.284  80.094  1.00  0.60           C  
ATOM    252  O   SER A 683      14.679  70.124  80.783  1.00  0.60           O  
ATOM    253  CB  SER A 683      15.768  68.760  78.090  1.00  0.60           C  
ATOM    254  OG  SER A 683      17.082  68.260  78.347  1.00  0.60           O  
ATOM    255  N   LEU A 684      16.892  70.559  80.627  1.00  0.53           N  
ATOM    256  CA  LEU A 684      17.176  70.769  82.029  1.00  0.53           C  
ATOM    257  C   LEU A 684      17.952  72.074  82.194  1.00  0.53           C  
ATOM    258  O   LEU A 684      18.598  72.512  81.242  1.00  0.53           O  
ATOM    259  CB  LEU A 684      18.064  69.622  82.572  1.00  0.53           C  
ATOM    260  CG  LEU A 684      17.286  68.325  82.837  1.00  0.53           C  
ATOM    261  CD1 LEU A 684      18.249  67.236  83.329  1.00  0.53           C  
ATOM    262  CD2 LEU A 684      16.150  68.537  83.856  1.00  0.53           C  
ATOM    263  N   PRO A 685      17.931  72.730  83.359  1.00  0.43           N  
ATOM    264  CA  PRO A 685      18.824  73.841  83.694  1.00  0.43           C  
ATOM    265  C   PRO A 685      20.313  73.577  83.538  1.00  0.43           C  
ATOM    266  O   PRO A 685      20.840  72.652  84.153  1.00  0.43           O  
ATOM    267  CB  PRO A 685      18.518  74.174  85.165  1.00  0.43           C  
ATOM    268  CG  PRO A 685      17.147  73.558  85.463  1.00  0.43           C  
ATOM    269  CD  PRO A 685      16.987  72.433  84.439  1.00  0.43           C  
ATOM    270  N   VAL A 686      21.016  74.427  82.773  1.00  0.37           N  
ATOM    271  CA  VAL A 686      22.430  74.314  82.523  1.00  0.37           C  
ATOM    272  C   VAL A 686      22.948  75.736  82.475  1.00  0.37           C  
ATOM    273  O   VAL A 686      22.231  76.664  82.102  1.00  0.37           O  
ATOM    274  CB  VAL A 686      22.761  73.578  81.214  1.00  0.37           C  
ATOM    275  CG1 VAL A 686      22.422  72.078  81.363  1.00  0.37           C  
ATOM    276  CG2 VAL A 686      22.003  74.180  80.007  1.00  0.37           C  
ATOM    277  N   TRP A 687      24.205  75.966  82.905  1.00  0.24           N  
ATOM    278  CA  TRP A 687      24.851  77.260  82.782  1.00  0.24           C  
ATOM    279  C   TRP A 687      25.167  77.592  81.337  1.00  0.24           C  
ATOM    280  O   TRP A 687      25.740  76.789  80.603  1.00  0.24           O  
ATOM    281  CB  TRP A 687      26.143  77.348  83.629  1.00  0.24           C  
ATOM    282  CG  TRP A 687      25.877  77.311  85.120  1.00  0.24           C  
ATOM    283  CD1 TRP A 687      26.042  76.284  86.008  1.00  0.24           C  
ATOM    284  CD2 TRP A 687      25.385  78.429  85.877  1.00  0.24           C  
ATOM    285  NE1 TRP A 687      25.692  76.691  87.278  1.00  0.24           N  
ATOM    286  CE2 TRP A 687      25.293  78.007  87.220  1.00  0.24           C  
ATOM    287  CE3 TRP A 687      25.041  79.728  85.506  1.00  0.24           C  
ATOM    288  CZ2 TRP A 687      24.870  78.880  88.210  1.00  0.24           C  
ATOM    289  CZ3 TRP A 687      24.606  80.605  86.509  1.00  0.24           C  
ATOM    290  CH2 TRP A 687      24.526  80.189  87.844  1.00  0.24           C  
ATOM    291  N   ARG A 688      24.779  78.798  80.889  1.00  0.33           N  
ATOM    292  CA  ARG A 688      25.096  79.268  79.564  1.00  0.33           C  
ATOM    293  C   ARG A 688      25.637  80.666  79.703  1.00  0.33           C  
ATOM    294  O   ARG A 688      24.957  81.564  80.194  1.00  0.33           O  
ATOM    295  CB  ARG A 688      23.866  79.253  78.617  1.00  0.33           C  
ATOM    296  CG  ARG A 688      23.178  77.873  78.570  1.00  0.33           C  
ATOM    297  CD  ARG A 688      22.094  77.707  77.503  1.00  0.33           C  
ATOM    298  NE  ARG A 688      22.815  77.607  76.196  1.00  0.33           N  
ATOM    299  CZ  ARG A 688      22.220  77.134  75.096  1.00  0.33           C  
ATOM    300  NH1 ARG A 688      20.918  76.868  75.073  1.00  0.33           N  
ATOM    301  NH2 ARG A 688      22.941  76.925  73.993  1.00  0.33           N  
ATOM    302  N   GLU A 689      26.903  80.840  79.291  1.00  0.22           N  
ATOM    303  CA  GLU A 689      27.646  82.081  79.320  1.00  0.22           C  
ATOM    304  C   GLU A 689      27.027  83.175  78.442  1.00  0.22           C  
ATOM    305  O   GLU A 689      26.369  82.833  77.456  1.00  0.22           O  
ATOM    306  CB  GLU A 689      29.113  81.807  78.906  1.00  0.22           C  
ATOM    307  CG  GLU A 689      29.850  80.877  79.902  1.00  0.22           C  
ATOM    308  CD  GLU A 689      30.054  81.568  81.250  1.00  0.22           C  
ATOM    309  OE1 GLU A 689      30.448  82.763  81.246  1.00  0.22           O  
ATOM    310  OE2 GLU A 689      29.789  80.908  82.286  1.00  0.22           O  
ATOM    311  N   PRO A 690      27.147  84.475  78.727  1.00  0.22           N  
ATOM    312  CA  PRO A 690      26.765  85.561  77.816  1.00  0.22           C  
ATOM    313  C   PRO A 690      27.156  85.399  76.351  1.00  0.22           C  
ATOM    314  O   PRO A 690      28.283  85.013  76.051  1.00  0.22           O  
ATOM    315  CB  PRO A 690      27.404  86.812  78.448  1.00  0.22           C  
ATOM    316  CG  PRO A 690      27.477  86.466  79.936  1.00  0.22           C  
ATOM    317  CD  PRO A 690      27.846  84.984  79.904  1.00  0.22           C  
ATOM    318  N   VAL A 691      26.234  85.701  75.414  1.00  0.24           N  
ATOM    319  CA  VAL A 691      26.475  85.550  73.994  1.00  0.24           C  
ATOM    320  C   VAL A 691      27.403  86.610  73.451  1.00  0.24           C  
ATOM    321  O   VAL A 691      27.494  87.730  73.956  1.00  0.24           O  
ATOM    322  CB  VAL A 691      25.196  85.491  73.153  1.00  0.24           C  
ATOM    323  CG1 VAL A 691      24.336  84.305  73.637  1.00  0.24           C  
ATOM    324  CG2 VAL A 691      24.420  86.824  73.218  1.00  0.24           C  
ATOM    325  N   ASP A 692      28.103  86.268  72.361  1.00  0.26           N  
ATOM    326  CA  ASP A 692      28.881  87.205  71.617  1.00  0.26           C  
ATOM    327  C   ASP A 692      27.931  87.793  70.574  1.00  0.26           C  
ATOM    328  O   ASP A 692      27.440  87.102  69.683  1.00  0.26           O  
ATOM    329  CB  ASP A 692      30.105  86.460  71.029  1.00  0.26           C  
ATOM    330  CG  ASP A 692      31.085  87.446  70.426  1.00  0.26           C  
ATOM    331  OD1 ASP A 692      30.697  88.636  70.284  1.00  0.26           O  
ATOM    332  OD2 ASP A 692      32.211  87.017  70.080  1.00  0.26           O  
ATOM    333  N   ALA A 693      27.611  89.099  70.707  1.00  0.23           N  
ATOM    334  CA  ALA A 693      26.799  89.807  69.741  1.00  0.23           C  
ATOM    335  C   ALA A 693      27.603  90.259  68.515  1.00  0.23           C  
ATOM    336  O   ALA A 693      27.005  90.758  67.568  1.00  0.23           O  
ATOM    337  CB  ALA A 693      26.130  91.061  70.361  1.00  0.23           C  
ATOM    338  N   THR A 694      28.961  90.166  68.547  1.00  0.22           N  
ATOM    339  CA  THR A 694      29.929  90.537  67.497  1.00  0.22           C  
ATOM    340  C   THR A 694      29.998  92.022  67.118  1.00  0.22           C  
ATOM    341  O   THR A 694      30.836  92.470  66.340  1.00  0.22           O  
ATOM    342  CB  THR A 694      30.015  89.581  66.303  1.00  0.22           C  
ATOM    343  OG1 THR A 694      28.853  89.559  65.490  1.00  0.22           O  
ATOM    344  CG2 THR A 694      30.197  88.159  66.858  1.00  0.22           C  
ATOM    345  N   PHE A 695      29.145  92.834  67.776  1.00  0.17           N  
ATOM    346  CA  PHE A 695      28.780  94.197  67.460  1.00  0.17           C  
ATOM    347  C   PHE A 695      28.569  94.937  68.772  1.00  0.17           C  
ATOM    348  O   PHE A 695      27.469  95.387  69.093  1.00  0.17           O  
ATOM    349  CB  PHE A 695      27.445  94.213  66.668  1.00  0.17           C  
ATOM    350  CG  PHE A 695      27.597  93.531  65.332  1.00  0.17           C  
ATOM    351  CD1 PHE A 695      28.675  93.812  64.475  1.00  0.17           C  
ATOM    352  CD2 PHE A 695      26.681  92.539  64.949  1.00  0.17           C  
ATOM    353  CE1 PHE A 695      28.816  93.145  63.255  1.00  0.17           C  
ATOM    354  CE2 PHE A 695      26.833  91.849  63.741  1.00  0.17           C  
ATOM    355  CZ  PHE A 695      27.895  92.162  62.886  1.00  0.17           C  
ATOM    356  N   TYR A 696      29.633  95.072  69.586  1.00  0.26           N  
ATOM    357  CA  TYR A 696      29.554  95.568  70.946  1.00  0.26           C  
ATOM    358  C   TYR A 696      30.684  96.552  71.230  1.00  0.26           C  
ATOM    359  O   TYR A 696      31.728  96.530  70.583  1.00  0.26           O  
ATOM    360  CB  TYR A 696      29.560  94.385  71.969  1.00  0.26           C  
ATOM    361  CG  TYR A 696      30.712  93.426  71.741  1.00  0.26           C  
ATOM    362  CD1 TYR A 696      30.588  92.343  70.856  1.00  0.26           C  
ATOM    363  CD2 TYR A 696      31.944  93.608  72.388  1.00  0.26           C  
ATOM    364  CE1 TYR A 696      31.698  91.545  70.550  1.00  0.26           C  
ATOM    365  CE2 TYR A 696      33.044  92.785  72.110  1.00  0.26           C  
ATOM    366  CZ  TYR A 696      32.924  91.770  71.166  1.00  0.26           C  
ATOM    367  OH  TYR A 696      34.031  90.969  70.834  1.00  0.26           O  
ATOM    368  N   GLU A 697      30.476  97.469  72.208  1.00  0.29           N  
ATOM    369  CA  GLU A 697      31.511  98.288  72.817  1.00  0.29           C  
ATOM    370  C   GLU A 697      32.492  97.393  73.568  1.00  0.29           C  
ATOM    371  O   GLU A 697      32.001  96.442  74.161  1.00  0.29           O  
ATOM    372  CB  GLU A 697      30.897  99.235  73.884  1.00  0.29           C  
ATOM    373  CG  GLU A 697      31.931 100.122  74.631  1.00  0.29           C  
ATOM    374  CD  GLU A 697      31.438 101.037  75.751  1.00  0.29           C  
ATOM    375  OE1 GLU A 697      32.162 102.043  75.974  1.00  0.29           O  
ATOM    376  OE2 GLU A 697      30.420 100.744  76.417  1.00  0.29           O  
ATOM    377  N   PRO A 698      33.811  97.610  73.640  1.00  0.28           N  
ATOM    378  CA  PRO A 698      34.749  96.849  74.476  1.00  0.28           C  
ATOM    379  C   PRO A 698      34.302  96.412  75.864  1.00  0.28           C  
ATOM    380  O   PRO A 698      34.633  95.309  76.289  1.00  0.28           O  
ATOM    381  CB  PRO A 698      35.965  97.792  74.584  1.00  0.28           C  
ATOM    382  CG  PRO A 698      35.948  98.645  73.308  1.00  0.28           C  
ATOM    383  CD  PRO A 698      34.487  98.644  72.855  1.00  0.28           C  
ATOM    384  N   ASN A 699      33.612  97.299  76.592  1.00  0.36           N  
ATOM    385  CA  ASN A 699      33.142  97.067  77.933  1.00  0.36           C  
ATOM    386  C   ASN A 699      31.712  96.583  77.891  1.00  0.36           C  
ATOM    387  O   ASN A 699      30.954  96.836  76.959  1.00  0.36           O  
ATOM    388  CB  ASN A 699      33.193  98.376  78.742  1.00  0.36           C  
ATOM    389  CG  ASN A 699      34.637  98.823  78.918  1.00  0.36           C  
ATOM    390  OD1 ASN A 699      35.328  98.499  79.885  1.00  0.36           O  
ATOM    391  ND2 ASN A 699      35.134  99.645  77.960  1.00  0.36           N  
ATOM    392  N   ALA A 700      31.293  95.841  78.921  1.00  0.39           N  
ATOM    393  CA  ALA A 700      29.944  95.341  78.984  1.00  0.39           C  
ATOM    394  C   ALA A 700      28.917  96.430  79.296  1.00  0.39           C  
ATOM    395  O   ALA A 700      28.975  97.087  80.334  1.00  0.39           O  
ATOM    396  CB  ALA A 700      29.891  94.250  80.060  1.00  0.39           C  
ATOM    397  N   ILE A 701      27.936  96.620  78.391  1.00  0.44           N  
ATOM    398  CA  ILE A 701      26.948  97.680  78.475  1.00  0.44           C  
ATOM    399  C   ILE A 701      25.732  97.165  79.215  1.00  0.44           C  
ATOM    400  O   ILE A 701      24.942  96.388  78.679  1.00  0.44           O  
ATOM    401  CB  ILE A 701      26.548  98.179  77.088  1.00  0.44           C  
ATOM    402  CG1 ILE A 701      27.788  98.753  76.378  1.00  0.44           C  
ATOM    403  CG2 ILE A 701      25.445  99.262  77.186  1.00  0.44           C  
ATOM    404  CD1 ILE A 701      27.503  99.153  74.928  1.00  0.44           C  
ATOM    405  N   LEU A 702      25.555  97.578  80.485  1.00  0.48           N  
ATOM    406  CA  LEU A 702      24.371  97.261  81.252  1.00  0.48           C  
ATOM    407  C   LEU A 702      23.458  98.475  81.342  1.00  0.48           C  
ATOM    408  O   LEU A 702      23.888  99.629  81.375  1.00  0.48           O  
ATOM    409  CB  LEU A 702      24.705  96.754  82.677  1.00  0.48           C  
ATOM    410  CG  LEU A 702      25.681  95.557  82.736  1.00  0.48           C  
ATOM    411  CD1 LEU A 702      25.904  95.153  84.203  1.00  0.48           C  
ATOM    412  CD2 LEU A 702      25.225  94.341  81.908  1.00  0.48           C  
ATOM    413  N   SER A 703      22.137  98.214  81.388  1.00  0.51           N  
ATOM    414  CA  SER A 703      21.114  99.244  81.361  1.00  0.51           C  
ATOM    415  C   SER A 703      20.059  98.923  82.400  1.00  0.51           C  
ATOM    416  O   SER A 703      18.879  98.770  82.093  1.00  0.51           O  
ATOM    417  CB  SER A 703      20.417  99.438  79.990  1.00  0.51           C  
ATOM    418  OG  SER A 703      21.378  99.739  78.978  1.00  0.51           O  
ATOM    419  N   ASN A 704      20.471  98.803  83.682  1.00  0.44           N  
ATOM    420  CA  ASN A 704      19.587  98.789  84.850  1.00  0.44           C  
ATOM    421  C   ASN A 704      18.724 100.039  84.969  1.00  0.44           C  
ATOM    422  O   ASN A 704      19.132 101.133  84.593  1.00  0.44           O  
ATOM    423  CB  ASN A 704      20.360  98.662  86.189  1.00  0.44           C  
ATOM    424  CG  ASN A 704      21.089  97.330  86.197  1.00  0.44           C  
ATOM    425  OD1 ASN A 704      20.697  96.383  85.517  1.00  0.44           O  
ATOM    426  ND2 ASN A 704      22.181  97.233  86.984  1.00  0.44           N  
ATOM    427  N   ALA A 705      17.490  99.900  85.484  1.00  0.46           N  
ATOM    428  CA  ALA A 705      16.533 100.977  85.618  1.00  0.46           C  
ATOM    429  C   ALA A 705      16.970 102.158  86.507  1.00  0.46           C  
ATOM    430  O   ALA A 705      17.530 101.992  87.588  1.00  0.46           O  
ATOM    431  CB  ALA A 705      15.216 100.317  86.063  1.00  0.46           C  
ATOM    432  N   ALA A 706      16.751 103.401  86.024  1.00  0.50           N  
ATOM    433  CA  ALA A 706      17.212 104.611  86.666  1.00  0.50           C  
ATOM    434  C   ALA A 706      16.450 105.105  87.899  1.00  0.50           C  
ATOM    435  O   ALA A 706      15.290 104.785  88.127  1.00  0.50           O  
ATOM    436  CB  ALA A 706      17.296 105.709  85.595  1.00  0.50           C  
ATOM    437  N   HIS A 707      17.160 105.905  88.731  1.00  0.37           N  
ATOM    438  CA  HIS A 707      16.657 106.647  89.890  1.00  0.37           C  
ATOM    439  C   HIS A 707      15.930 107.980  89.625  1.00  0.37           C  
ATOM    440  O   HIS A 707      15.017 108.288  90.392  1.00  0.37           O  
ATOM    441  CB  HIS A 707      17.805 106.933  90.889  1.00  0.37           C  
ATOM    442  CG  HIS A 707      18.526 105.709  91.350  1.00  0.37           C  
ATOM    443  ND1 HIS A 707      17.892 104.875  92.240  1.00  0.37           N  
ATOM    444  CD2 HIS A 707      19.774 105.245  91.075  1.00  0.37           C  
ATOM    445  CE1 HIS A 707      18.755 103.917  92.493  1.00  0.37           C  
ATOM    446  NE2 HIS A 707      19.916 104.091  91.815  1.00  0.37           N  
ATOM    447  N   PRO A 708      16.222 108.821  88.617  1.00  0.42           N  
ATOM    448  CA  PRO A 708      15.493 110.069  88.441  1.00  0.42           C  
ATOM    449  C   PRO A 708      14.500 109.946  87.280  1.00  0.42           C  
ATOM    450  O   PRO A 708      14.376 110.886  86.501  1.00  0.42           O  
ATOM    451  CB  PRO A 708      16.615 111.064  88.100  1.00  0.42           C  
ATOM    452  CG  PRO A 708      17.689 110.256  87.364  1.00  0.42           C  
ATOM    453  CD  PRO A 708      17.461 108.824  87.835  1.00  0.42           C  
ATOM    454  N   SER A 709      13.736 108.839  87.171  1.00  0.42           N  
ATOM    455  CA  SER A 709      12.741 108.651  86.116  1.00  0.42           C  
ATOM    456  C   SER A 709      12.117 107.280  86.215  1.00  0.42           C  
ATOM    457  O   SER A 709      12.657 106.398  86.876  1.00  0.42           O  
ATOM    458  CB  SER A 709      13.186 108.870  84.625  1.00  0.42           C  
ATOM    459  OG  SER A 709      14.295 108.067  84.203  1.00  0.42           O  
ATOM    460  N   ILE A 710      10.920 107.091  85.596  1.00  0.32           N  
ATOM    461  CA  ILE A 710      10.247 105.800  85.471  1.00  0.32           C  
ATOM    462  C   ILE A 710      10.018 105.555  84.006  1.00  0.32           C  
ATOM    463  O   ILE A 710       9.053 106.010  83.383  1.00  0.32           O  
ATOM    464  CB  ILE A 710       8.814 105.688  85.994  1.00  0.32           C  
ATOM    465  CG1 ILE A 710       8.652 106.177  87.438  1.00  0.32           C  
ATOM    466  CG2 ILE A 710       8.293 104.232  85.744  1.00  0.32           C  
ATOM    467  CD1 ILE A 710       9.311 105.259  88.455  1.00  0.32           C  
ATOM    468  N   ALA A 711      10.864 104.762  83.380  1.00  0.38           N  
ATOM    469  CA  ALA A 711      10.902 104.759  81.945  1.00  0.38           C  
ATOM    470  C   ALA A 711      11.273 106.144  81.369  1.00  0.38           C  
ATOM    471  O   ALA A 711      11.611 106.982  82.207  1.00  0.38           O  
ATOM    472  CB  ALA A 711       9.817 103.837  81.318  1.00  0.38           C  
ATOM    473  N   PRO A 712      11.325 106.577  80.111  1.00  0.40           N  
ATOM    474  CA  PRO A 712      11.479 107.993  79.827  1.00  0.40           C  
ATOM    475  C   PRO A 712      10.200 108.788  80.173  1.00  0.40           C  
ATOM    476  O   PRO A 712       9.832 109.685  79.453  1.00  0.40           O  
ATOM    477  CB  PRO A 712      11.841 107.969  78.324  1.00  0.40           C  
ATOM    478  CG  PRO A 712      10.863 106.923  77.799  1.00  0.40           C  
ATOM    479  CD  PRO A 712      10.776 105.900  78.947  1.00  0.40           C  
ATOM    480  N   ARG A 713       9.550 108.540  81.328  1.00  0.30           N  
ATOM    481  CA  ARG A 713       8.576 109.373  81.975  1.00  0.30           C  
ATOM    482  C   ARG A 713       9.225 109.909  83.231  1.00  0.30           C  
ATOM    483  O   ARG A 713       9.754 109.162  84.041  1.00  0.30           O  
ATOM    484  CB  ARG A 713       7.336 108.611  82.428  1.00  0.30           C  
ATOM    485  CG  ARG A 713       6.570 108.051  81.234  1.00  0.30           C  
ATOM    486  CD  ARG A 713       5.332 107.324  81.709  1.00  0.30           C  
ATOM    487  NE  ARG A 713       5.846 106.117  82.437  1.00  0.30           N  
ATOM    488  CZ  ARG A 713       5.066 105.315  83.170  1.00  0.30           C  
ATOM    489  NH1 ARG A 713       5.587 104.255  83.778  1.00  0.30           N  
ATOM    490  NH2 ARG A 713       3.770 105.570  83.315  1.00  0.30           N  
ATOM    491  N   ALA A 714       9.209 111.246  83.347  1.00  0.37           N  
ATOM    492  CA  ALA A 714      10.000 112.076  84.244  1.00  0.37           C  
ATOM    493  C   ALA A 714      11.485 112.453  83.869  1.00  0.37           C  
ATOM    494  O   ALA A 714      12.077 113.138  84.698  1.00  0.37           O  
ATOM    495  CB  ALA A 714       9.922 111.591  85.711  1.00  0.37           C  
ATOM    496  N   PRO A 715      12.183 112.197  82.723  1.00  0.31           N  
ATOM    497  CA  PRO A 715      13.639 112.336  82.613  1.00  0.31           C  
ATOM    498  C   PRO A 715      14.131 113.705  82.266  1.00  0.31           C  
ATOM    499  O   PRO A 715      15.345 113.918  82.248  1.00  0.31           O  
ATOM    500  CB  PRO A 715      14.063 111.379  81.487  1.00  0.31           C  
ATOM    501  CG  PRO A 715      12.834 111.325  80.585  1.00  0.31           C  
ATOM    502  CD  PRO A 715      11.689 111.454  81.584  1.00  0.31           C  
ATOM    503  N   GLU A 716      13.205 114.633  82.014  1.00  0.30           N  
ATOM    504  CA  GLU A 716      13.491 116.002  81.641  1.00  0.30           C  
ATOM    505  C   GLU A 716      13.841 116.786  82.912  1.00  0.30           C  
ATOM    506  O   GLU A 716      13.279 117.848  83.166  1.00  0.30           O  
ATOM    507  CB  GLU A 716      12.307 116.679  80.861  1.00  0.30           C  
ATOM    508  CG  GLU A 716      11.885 116.006  79.520  1.00  0.30           C  
ATOM    509  CD  GLU A 716      13.009 115.961  78.484  1.00  0.30           C  
ATOM    510  OE1 GLU A 716      14.051 116.619  78.710  1.00  0.30           O  
ATOM    511  OE2 GLU A 716      12.806 115.247  77.467  1.00  0.30           O  
ATOM    512  N   ASP A 717      14.759 116.222  83.752  1.00  0.25           N  
ATOM    513  CA  ASP A 717      14.985 116.631  85.131  1.00  0.25           C  
ATOM    514  C   ASP A 717      16.154 115.939  85.886  1.00  0.25           C  
ATOM    515  O   ASP A 717      16.076 115.693  87.086  1.00  0.25           O  
ATOM    516  CB  ASP A 717      13.687 116.438  85.972  1.00  0.25           C  
ATOM    517  CG  ASP A 717      13.661 117.328  87.212  1.00  0.25           C  
ATOM    518  OD1 ASP A 717      12.958 116.950  88.183  1.00  0.25           O  
ATOM    519  OD2 ASP A 717      14.326 118.399  87.191  1.00  0.25           O  
ATOM    520  N   TYR A 718      17.315 115.580  85.280  1.00  0.21           N  
ATOM    521  CA  TYR A 718      18.401 115.131  86.154  1.00  0.21           C  
ATOM    522  C   TYR A 718      19.741 115.503  85.627  1.00  0.21           C  
ATOM    523  O   TYR A 718      20.655 114.707  85.422  1.00  0.21           O  
ATOM    524  CB  TYR A 718      18.347 113.634  86.486  1.00  0.21           C  
ATOM    525  CG  TYR A 718      19.188 113.347  87.707  1.00  0.21           C  
ATOM    526  CD1 TYR A 718      20.380 112.613  87.604  1.00  0.21           C  
ATOM    527  CD2 TYR A 718      18.825 113.883  88.953  1.00  0.21           C  
ATOM    528  CE1 TYR A 718      21.176 112.386  88.733  1.00  0.21           C  
ATOM    529  CE2 TYR A 718      19.628 113.668  90.080  1.00  0.21           C  
ATOM    530  CZ  TYR A 718      20.791 112.898  89.975  1.00  0.21           C  
ATOM    531  OH  TYR A 718      21.579 112.651  91.115  1.00  0.21           O  
ATOM    532  N   GLY A 719      19.880 116.791  85.345  1.00  0.35           N  
ATOM    533  CA  GLY A 719      21.135 117.282  84.841  1.00  0.35           C  
ATOM    534  C   GLY A 719      21.214 117.076  83.313  1.00  0.35           C  
ATOM    535  O   GLY A 719      21.319 118.097  82.644  1.00  0.35           O  
ATOM    536  N   VAL A 720      21.100 115.784  82.790  1.00  0.33           N  
ATOM    537  CA  VAL A 720      21.032 115.222  81.385  1.00  0.33           C  
ATOM    538  C   VAL A 720      21.349 113.643  81.311  1.00  0.33           C  
ATOM    539  O   VAL A 720      21.818 113.172  82.344  1.00  0.33           O  
ATOM    540  CB  VAL A 720      21.843 116.117  80.431  1.00  0.33           C  
ATOM    541  CG1 VAL A 720      23.340 115.969  80.660  1.00  0.33           C  
ATOM    542  CG2 VAL A 720      21.347 116.365  78.990  1.00  0.33           C  
ATOM    543  N   PRO A 721      21.093 112.685  80.318  1.00  0.45           N  
ATOM    544  CA  PRO A 721      21.825 111.377  80.109  1.00  0.45           C  
ATOM    545  C   PRO A 721      23.262 111.236  80.589  1.00  0.45           C  
ATOM    546  O   PRO A 721      24.067 111.939  79.994  1.00  0.45           O  
ATOM    547  CB  PRO A 721      21.839 111.230  78.562  1.00  0.45           C  
ATOM    548  CG  PRO A 721      20.563 111.905  78.093  1.00  0.45           C  
ATOM    549  CD  PRO A 721      20.639 113.142  79.008  1.00  0.45           C  
ATOM    550  N   GLU A 722      23.654 110.327  81.513  1.00  0.42           N  
ATOM    551  CA  GLU A 722      25.034 110.118  81.965  1.00  0.42           C  
ATOM    552  C   GLU A 722      25.266 108.625  81.992  1.00  0.42           C  
ATOM    553  O   GLU A 722      24.319 107.839  81.904  1.00  0.42           O  
ATOM    554  CB  GLU A 722      25.356 110.690  83.393  1.00  0.42           C  
ATOM    555  CG  GLU A 722      24.496 109.983  84.476  1.00  0.42           C  
ATOM    556  CD  GLU A 722      24.367 110.527  85.901  1.00  0.42           C  
ATOM    557  OE1 GLU A 722      25.357 110.993  86.513  1.00  0.42           O  
ATOM    558  OE2 GLU A 722      23.208 110.360  86.396  1.00  0.42           O  
ATOM    559  N   SER A 723      26.539 108.220  82.099  1.00  0.52           N  
ATOM    560  CA  SER A 723      26.979 106.835  82.125  1.00  0.52           C  
ATOM    561  C   SER A 723      27.945 106.620  83.263  1.00  0.52           C  
ATOM    562  O   SER A 723      28.874 107.395  83.488  1.00  0.52           O  
ATOM    563  CB  SER A 723      27.691 106.452  80.815  1.00  0.52           C  
ATOM    564  OG  SER A 723      28.129 105.090  80.804  1.00  0.52           O  
ATOM    565  N   GLN A 724      27.739 105.540  84.027  1.00  0.48           N  
ATOM    566  CA  GLN A 724      28.560 105.176  85.148  1.00  0.48           C  
ATOM    567  C   GLN A 724      29.696 104.279  84.709  1.00  0.48           C  
ATOM    568  O   GLN A 724      29.500 103.237  84.080  1.00  0.48           O  
ATOM    569  CB  GLN A 724      27.740 104.465  86.243  1.00  0.48           C  
ATOM    570  CG  GLN A 724      28.570 104.147  87.506  1.00  0.48           C  
ATOM    571  CD  GLN A 724      27.691 103.572  88.610  1.00  0.48           C  
ATOM    572  OE1 GLN A 724      26.464 103.535  88.545  1.00  0.48           O  
ATOM    573  NE2 GLN A 724      28.338 103.088  89.696  1.00  0.48           N  
ATOM    574  N   LEU A 725      30.921 104.679  85.079  1.00  0.49           N  
ATOM    575  CA  LEU A 725      32.132 103.956  84.798  1.00  0.49           C  
ATOM    576  C   LEU A 725      32.792 103.663  86.136  1.00  0.49           C  
ATOM    577  O   LEU A 725      32.671 104.443  87.082  1.00  0.49           O  
ATOM    578  CB  LEU A 725      33.115 104.787  83.935  1.00  0.49           C  
ATOM    579  CG  LEU A 725      32.584 105.368  82.607  1.00  0.49           C  
ATOM    580  CD1 LEU A 725      33.770 106.047  81.925  1.00  0.49           C  
ATOM    581  CD2 LEU A 725      32.044 104.380  81.576  1.00  0.49           C  
ATOM    582  N   ASP A 726      33.501 102.524  86.247  1.00  0.50           N  
ATOM    583  CA  ASP A 726      34.488 102.276  87.279  1.00  0.50           C  
ATOM    584  C   ASP A 726      35.637 103.298  87.232  1.00  0.50           C  
ATOM    585  O   ASP A 726      35.931 103.898  86.195  1.00  0.50           O  
ATOM    586  CB  ASP A 726      34.986 100.811  87.167  1.00  0.50           C  
ATOM    587  CG  ASP A 726      35.956 100.442  88.279  1.00  0.50           C  
ATOM    588  OD1 ASP A 726      36.820  99.588  87.992  1.00  0.50           O  
ATOM    589  OD2 ASP A 726      35.930 101.071  89.361  1.00  0.50           O  
ATOM    590  N   VAL A 727      36.312 103.490  88.380  1.00  0.44           N  
ATOM    591  CA  VAL A 727      37.562 104.209  88.534  1.00  0.44           C  
ATOM    592  C   VAL A 727      38.640 103.574  87.662  1.00  0.44           C  
ATOM    593  O   VAL A 727      39.297 104.256  86.881  1.00  0.44           O  
ATOM    594  CB  VAL A 727      38.010 104.271  89.999  1.00  0.44           C  
ATOM    595  CG1 VAL A 727      39.355 105.017  90.129  1.00  0.44           C  
ATOM    596  CG2 VAL A 727      36.935 105.009  90.822  1.00  0.44           C  
ATOM    597  N   GLU A 728      38.812 102.230  87.679  1.00  0.44           N  
ATOM    598  CA  GLU A 728      39.879 101.569  86.933  1.00  0.44           C  
ATOM    599  C   GLU A 728      39.821 101.766  85.423  1.00  0.44           C  
ATOM    600  O   GLU A 728      40.798 102.112  84.757  1.00  0.44           O  
ATOM    601  CB  GLU A 728      39.845 100.042  87.198  1.00  0.44           C  
ATOM    602  CG  GLU A 728      40.224  99.659  88.654  1.00  0.44           C  
ATOM    603  CD  GLU A 728      40.309  98.151  88.902  1.00  0.44           C  
ATOM    604  OE1 GLU A 728      41.312  97.552  88.428  1.00  0.44           O  
ATOM    605  OE2 GLU A 728      39.413  97.528  89.538  1.00  0.44           O  
ATOM    606  N   THR A 729      38.628 101.586  84.842  1.00  0.51           N  
ATOM    607  CA  THR A 729      38.360 101.810  83.433  1.00  0.51           C  
ATOM    608  C   THR A 729      38.440 103.280  83.028  1.00  0.51           C  
ATOM    609  O   THR A 729      38.942 103.592  81.953  1.00  0.51           O  
ATOM    610  CB  THR A 729      36.998 101.304  83.024  1.00  0.51           C  
ATOM    611  OG1 THR A 729      36.035 101.810  83.921  1.00  0.51           O  
ATOM    612  CG2 THR A 729      36.857  99.779  83.111  1.00  0.51           C  
ATOM    613  N   ARG A 730      37.933 104.210  83.874  1.00  0.38           N  
ATOM    614  CA  ARG A 730      38.051 105.656  83.719  1.00  0.38           C  
ATOM    615  C   ARG A 730      39.471 106.190  83.763  1.00  0.38           C  
ATOM    616  O   ARG A 730      39.809 107.136  83.052  1.00  0.38           O  
ATOM    617  CB  ARG A 730      37.245 106.412  84.805  1.00  0.38           C  
ATOM    618  CG  ARG A 730      37.288 107.955  84.686  1.00  0.38           C  
ATOM    619  CD  ARG A 730      36.542 108.518  83.481  1.00  0.38           C  
ATOM    620  NE  ARG A 730      36.706 110.015  83.494  1.00  0.38           N  
ATOM    621  CZ  ARG A 730      35.931 110.874  84.169  1.00  0.38           C  
ATOM    622  NH1 ARG A 730      36.246 112.166  84.227  1.00  0.38           N  
ATOM    623  NH2 ARG A 730      34.881 110.466  84.864  1.00  0.38           N  
ATOM    624  N   GLN A 731      40.349 105.639  84.613  1.00  0.38           N  
ATOM    625  CA  GLN A 731      41.765 105.951  84.615  1.00  0.38           C  
ATOM    626  C   GLN A 731      42.483 105.459  83.367  1.00  0.38           C  
ATOM    627  O   GLN A 731      43.346 106.140  82.823  1.00  0.38           O  
ATOM    628  CB  GLN A 731      42.461 105.373  85.869  1.00  0.38           C  
ATOM    629  CG  GLN A 731      41.985 106.022  87.191  1.00  0.38           C  
ATOM    630  CD  GLN A 731      42.315 107.513  87.263  1.00  0.38           C  
ATOM    631  OE1 GLN A 731      43.451 107.930  87.026  1.00  0.38           O  
ATOM    632  NE2 GLN A 731      41.314 108.349  87.626  1.00  0.38           N  
ATOM    633  N   TYR A 732      42.123 104.250  82.876  1.00  0.26           N  
ATOM    634  CA  TYR A 732      42.613 103.697  81.621  1.00  0.26           C  
ATOM    635  C   TYR A 732      42.234 104.541  80.395  1.00  0.26           C  
ATOM    636  O   TYR A 732      42.999 104.652  79.437  1.00  0.26           O  
ATOM    637  CB  TYR A 732      42.106 102.230  81.458  1.00  0.26           C  
ATOM    638  CG  TYR A 732      42.748 101.510  80.296  1.00  0.26           C  
ATOM    639  CD1 TYR A 732      42.091 101.448  79.057  1.00  0.26           C  
ATOM    640  CD2 TYR A 732      44.024 100.935  80.413  1.00  0.26           C  
ATOM    641  CE1 TYR A 732      42.695 100.824  77.958  1.00  0.26           C  
ATOM    642  CE2 TYR A 732      44.619 100.287  79.318  1.00  0.26           C  
ATOM    643  CZ  TYR A 732      43.943 100.219  78.096  1.00  0.26           C  
ATOM    644  OH  TYR A 732      44.499  99.564  76.981  1.00  0.26           O  
ATOM    645  N   ARG A 733      41.023 105.133  80.371  1.00  0.36           N  
ATOM    646  CA  ARG A 733      40.574 105.908  79.233  1.00  0.36           C  
ATOM    647  C   ARG A 733      39.503 106.911  79.594  1.00  0.36           C  
ATOM    648  O   ARG A 733      38.660 106.696  80.460  1.00  0.36           O  
ATOM    649  CB  ARG A 733      39.945 104.992  78.152  1.00  0.36           C  
ATOM    650  CG  ARG A 733      38.647 104.309  78.644  1.00  0.36           C  
ATOM    651  CD  ARG A 733      37.954 103.420  77.635  1.00  0.36           C  
ATOM    652  NE  ARG A 733      38.864 102.249  77.504  1.00  0.36           N  
ATOM    653  CZ  ARG A 733      38.727 101.282  76.593  1.00  0.36           C  
ATOM    654  NH1 ARG A 733      39.608 100.287  76.543  1.00  0.36           N  
ATOM    655  NH2 ARG A 733      37.722 101.306  75.725  1.00  0.36           N  
ATOM    656  N   ASN A 734      39.445 108.031  78.863  1.00  0.28           N  
ATOM    657  CA  ASN A 734      38.459 109.055  79.059  1.00  0.28           C  
ATOM    658  C   ASN A 734      37.772 109.215  77.708  1.00  0.28           C  
ATOM    659  O   ASN A 734      38.403 109.570  76.712  1.00  0.28           O  
ATOM    660  CB  ASN A 734      39.181 110.333  79.570  1.00  0.28           C  
ATOM    661  CG  ASN A 734      38.192 111.387  80.032  1.00  0.28           C  
ATOM    662  OD1 ASN A 734      36.980 111.278  79.866  1.00  0.28           O  
ATOM    663  ND2 ASN A 734      38.725 112.462  80.660  1.00  0.28           N  
ATOM    664  N   VAL A 735      36.466 108.894  77.639  1.00  0.25           N  
ATOM    665  CA  VAL A 735      35.699 108.902  76.411  1.00  0.25           C  
ATOM    666  C   VAL A 735      34.376 109.585  76.682  1.00  0.25           C  
ATOM    667  O   VAL A 735      33.813 109.494  77.764  1.00  0.25           O  
ATOM    668  CB  VAL A 735      35.455 107.506  75.810  1.00  0.25           C  
ATOM    669  CG1 VAL A 735      36.813 106.866  75.450  1.00  0.25           C  
ATOM    670  CG2 VAL A 735      34.642 106.599  76.761  1.00  0.25           C  
ATOM    671  N   VAL A 736      33.841 110.309  75.688  1.00  0.42           N  
ATOM    672  CA  VAL A 736      32.593 111.049  75.803  1.00  0.42           C  
ATOM    673  C   VAL A 736      31.570 110.452  74.852  1.00  0.42           C  
ATOM    674  O   VAL A 736      30.572 111.068  74.486  1.00  0.42           O  
ATOM    675  CB  VAL A 736      32.815 112.541  75.540  1.00  0.42           C  
ATOM    676  CG1 VAL A 736      33.672 113.099  76.698  1.00  0.42           C  
ATOM    677  CG2 VAL A 736      33.483 112.792  74.169  1.00  0.42           C  
ATOM    678  N   ARG A 737      31.807 109.203  74.398  1.00  0.40           N  
ATOM    679  CA  ARG A 737      30.930 108.568  73.450  1.00  0.40           C  
ATOM    680  C   ARG A 737      31.007 107.069  73.617  1.00  0.40           C  
ATOM    681  O   ARG A 737      32.083 106.524  73.853  1.00  0.40           O  
ATOM    682  CB  ARG A 737      31.329 108.946  72.002  1.00  0.40           C  
ATOM    683  CG  ARG A 737      30.360 108.440  70.916  1.00  0.40           C  
ATOM    684  CD  ARG A 737      30.643 109.018  69.539  1.00  0.40           C  
ATOM    685  NE  ARG A 737      31.941 108.425  69.110  1.00  0.40           N  
ATOM    686  CZ  ARG A 737      32.592 108.767  67.993  1.00  0.40           C  
ATOM    687  NH1 ARG A 737      33.732 108.154  67.693  1.00  0.40           N  
ATOM    688  NH2 ARG A 737      32.114 109.696  67.172  1.00  0.40           N  
ATOM    689  N   THR A 738      29.861 106.385  73.455  1.00  0.44           N  
ATOM    690  CA  THR A 738      29.718 104.947  73.606  1.00  0.44           C  
ATOM    691  C   THR A 738      29.178 104.447  72.289  1.00  0.44           C  
ATOM    692  O   THR A 738      28.226 105.018  71.757  1.00  0.44           O  
ATOM    693  CB  THR A 738      28.715 104.594  74.692  1.00  0.44           C  
ATOM    694  OG1 THR A 738      29.184 104.999  75.964  1.00  0.44           O  
ATOM    695  CG2 THR A 738      28.520 103.089  74.832  1.00  0.44           C  
ATOM    696  N   TRP A 739      29.771 103.402  71.678  1.00  0.27           N  
ATOM    697  CA  TRP A 739      29.333 102.989  70.363  1.00  0.27           C  
ATOM    698  C   TRP A 739      29.719 101.566  70.045  1.00  0.27           C  
ATOM    699  O   TRP A 739      30.535 100.947  70.724  1.00  0.27           O  
ATOM    700  CB  TRP A 739      29.847 103.939  69.240  1.00  0.27           C  
ATOM    701  CG  TRP A 739      31.347 104.068  69.052  1.00  0.27           C  
ATOM    702  CD1 TRP A 739      32.224 104.880  69.711  1.00  0.27           C  
ATOM    703  CD2 TRP A 739      32.125 103.276  68.144  1.00  0.27           C  
ATOM    704  NE1 TRP A 739      33.513 104.657  69.270  1.00  0.27           N  
ATOM    705  CE2 TRP A 739      33.472 103.655  68.319  1.00  0.27           C  
ATOM    706  CE3 TRP A 739      31.769 102.282  67.241  1.00  0.27           C  
ATOM    707  CZ2 TRP A 739      34.483 103.014  67.614  1.00  0.27           C  
ATOM    708  CZ3 TRP A 739      32.789 101.617  66.552  1.00  0.27           C  
ATOM    709  CH2 TRP A 739      34.130 101.976  66.736  1.00  0.27           C  
ATOM    710  N   ALA A 740      29.093 101.030  68.984  1.00  0.31           N  
ATOM    711  CA  ALA A 740      29.399  99.752  68.405  1.00  0.31           C  
ATOM    712  C   ALA A 740      28.799  99.787  67.007  1.00  0.31           C  
ATOM    713  O   ALA A 740      28.417 100.857  66.545  1.00  0.31           O  
ATOM    714  CB  ALA A 740      28.830  98.616  69.267  1.00  0.31           C  
ATOM    715  N   GLU A 741      28.671  98.638  66.304  1.00  0.18           N  
ATOM    716  CA  GLU A 741      28.116  98.564  64.953  1.00  0.18           C  
ATOM    717  C   GLU A 741      26.654  98.985  64.885  1.00  0.18           C  
ATOM    718  O   GLU A 741      26.140  99.435  63.867  1.00  0.18           O  
ATOM    719  CB  GLU A 741      28.221  97.111  64.432  1.00  0.18           C  
ATOM    720  CG  GLU A 741      27.841  96.857  62.947  1.00  0.18           C  
ATOM    721  CD  GLU A 741      28.817  97.495  61.960  1.00  0.18           C  
ATOM    722  OE1 GLU A 741      28.457  97.570  60.758  1.00  0.18           O  
ATOM    723  OE2 GLU A 741      29.937  97.875  62.392  1.00  0.18           O  
ATOM    724  N   LEU A 742      25.921  98.860  66.012  1.00  0.17           N  
ATOM    725  CA  LEU A 742      24.529  99.256  66.066  1.00  0.17           C  
ATOM    726  C   LEU A 742      24.269 100.754  65.879  1.00  0.17           C  
ATOM    727  O   LEU A 742      23.309 101.127  65.209  1.00  0.17           O  
ATOM    728  CB  LEU A 742      23.833  98.735  67.347  1.00  0.17           C  
ATOM    729  CG  LEU A 742      23.724  97.195  67.412  1.00  0.17           C  
ATOM    730  CD1 LEU A 742      23.165  96.766  68.776  1.00  0.17           C  
ATOM    731  CD2 LEU A 742      22.852  96.629  66.273  1.00  0.17           C  
ATOM    732  N   GLN A 743      25.116 101.625  66.480  1.00  0.31           N  
ATOM    733  CA  GLN A 743      24.941 103.070  66.579  1.00  0.31           C  
ATOM    734  C   GLN A 743      25.907 103.632  67.614  1.00  0.31           C  
ATOM    735  O   GLN A 743      26.810 102.940  68.085  1.00  0.31           O  
ATOM    736  CB  GLN A 743      23.511 103.539  66.995  1.00  0.31           C  
ATOM    737  CG  GLN A 743      23.037 102.982  68.355  1.00  0.31           C  
ATOM    738  CD  GLN A 743      21.552 103.267  68.556  1.00  0.31           C  
ATOM    739  OE1 GLN A 743      21.088 104.404  68.494  1.00  0.31           O  
ATOM    740  NE2 GLN A 743      20.767 102.198  68.816  1.00  0.31           N  
ATOM    741  N   GLN A 744      25.714 104.912  68.009  1.00  0.32           N  
ATOM    742  CA  GLN A 744      26.528 105.614  68.972  1.00  0.32           C  
ATOM    743  C   GLN A 744      25.671 106.551  69.806  1.00  0.32           C  
ATOM    744  O   GLN A 744      24.640 107.039  69.349  1.00  0.32           O  
ATOM    745  CB  GLN A 744      27.632 106.450  68.269  1.00  0.32           C  
ATOM    746  CG  GLN A 744      27.131 107.569  67.329  1.00  0.32           C  
ATOM    747  CD  GLN A 744      28.320 108.273  66.683  1.00  0.32           C  
ATOM    748  OE1 GLN A 744      29.217 107.669  66.099  1.00  0.32           O  
ATOM    749  NE2 GLN A 744      28.367 109.621  66.797  1.00  0.32           N  
ATOM    750  N   THR A 745      26.093 106.824  71.058  1.00  0.38           N  
ATOM    751  CA  THR A 745      25.428 107.731  71.992  1.00  0.38           C  
ATOM    752  C   THR A 745      26.472 108.632  72.633  1.00  0.38           C  
ATOM    753  O   THR A 745      27.641 108.265  72.737  1.00  0.38           O  
ATOM    754  CB  THR A 745      24.655 107.025  73.120  1.00  0.38           C  
ATOM    755  OG1 THR A 745      25.471 106.176  73.917  1.00  0.38           O  
ATOM    756  CG2 THR A 745      23.580 106.118  72.514  1.00  0.38           C  
ATOM    757  N   LEU A 746      26.076 109.848  73.070  1.00  0.35           N  
ATOM    758  CA  LEU A 746      26.928 110.813  73.755  1.00  0.35           C  
ATOM    759  C   LEU A 746      26.340 111.060  75.143  1.00  0.35           C  
ATOM    760  O   LEU A 746      25.119 111.079  75.296  1.00  0.35           O  
ATOM    761  CB  LEU A 746      26.971 112.187  73.017  1.00  0.35           C  
ATOM    762  CG  LEU A 746      27.489 112.175  71.562  1.00  0.35           C  
ATOM    763  CD1 LEU A 746      27.332 113.565  70.924  1.00  0.35           C  
ATOM    764  CD2 LEU A 746      28.957 111.746  71.502  1.00  0.35           C  
ATOM    765  N   HIS A 747      27.183 111.222  76.187  1.00  0.36           N  
ATOM    766  CA  HIS A 747      26.760 111.453  77.557  1.00  0.36           C  
ATOM    767  C   HIS A 747      27.998 111.995  78.331  1.00  0.36           C  
ATOM    768  O   HIS A 747      29.113 111.815  77.836  1.00  0.36           O  
ATOM    769  CB  HIS A 747      26.129 110.147  78.140  1.00  0.36           C  
ATOM    770  CG  HIS A 747      26.878 108.897  77.842  1.00  0.36           C  
ATOM    771  ND1 HIS A 747      28.078 108.678  78.477  1.00  0.36           N  
ATOM    772  CD2 HIS A 747      26.617 107.898  76.957  1.00  0.36           C  
ATOM    773  CE1 HIS A 747      28.537 107.560  77.965  1.00  0.36           C  
ATOM    774  NE2 HIS A 747      27.694 107.050  77.040  1.00  0.36           N  
ATOM    775  N   PRO A 748      27.927 112.706  79.473  1.00  0.40           N  
ATOM    776  CA  PRO A 748      28.997 112.808  80.457  1.00  0.40           C  
ATOM    777  C   PRO A 748      29.111 111.575  81.339  1.00  0.40           C  
ATOM    778  O   PRO A 748      28.166 110.807  81.517  1.00  0.40           O  
ATOM    779  CB  PRO A 748      28.575 114.040  81.280  1.00  0.40           C  
ATOM    780  CG  PRO A 748      27.050 113.935  81.337  1.00  0.40           C  
ATOM    781  CD  PRO A 748      26.686 113.157  80.065  1.00  0.40           C  
ATOM    782  N   LEU A 749      30.312 111.364  81.900  1.00  0.45           N  
ATOM    783  CA  LEU A 749      30.625 110.222  82.711  1.00  0.45           C  
ATOM    784  C   LEU A 749      30.418 110.489  84.179  1.00  0.45           C  
ATOM    785  O   LEU A 749      30.658 111.583  84.686  1.00  0.45           O  
ATOM    786  CB  LEU A 749      32.103 109.856  82.513  1.00  0.45           C  
ATOM    787  CG  LEU A 749      32.469 109.608  81.043  1.00  0.45           C  
ATOM    788  CD1 LEU A 749      33.991 109.431  80.970  1.00  0.45           C  
ATOM    789  CD2 LEU A 749      31.646 108.458  80.421  1.00  0.45           C  
ATOM    790  N   GLN A 750      30.018 109.443  84.907  1.00  0.41           N  
ATOM    791  CA  GLN A 750      30.003 109.424  86.339  1.00  0.41           C  
ATOM    792  C   GLN A 750      31.014 108.372  86.771  1.00  0.41           C  
ATOM    793  O   GLN A 750      30.807 107.173  86.604  1.00  0.41           O  
ATOM    794  CB  GLN A 750      28.571 109.059  86.797  1.00  0.41           C  
ATOM    795  CG  GLN A 750      28.354 109.068  88.321  1.00  0.41           C  
ATOM    796  CD  GLN A 750      28.378 110.436  89.007  1.00  0.41           C  
ATOM    797  OE1 GLN A 750      28.647 110.471  90.213  1.00  0.41           O  
ATOM    798  NE2 GLN A 750      28.029 111.527  88.299  1.00  0.41           N  
ATOM    799  N   GLU A 751      32.164 108.785  87.335  1.00  0.42           N  
ATOM    800  CA  GLU A 751      33.184 107.844  87.751  1.00  0.42           C  
ATOM    801  C   GLU A 751      32.909 107.482  89.182  1.00  0.42           C  
ATOM    802  O   GLU A 751      32.687 108.357  90.018  1.00  0.42           O  
ATOM    803  CB  GLU A 751      34.581 108.460  87.670  1.00  0.42           C  
ATOM    804  CG  GLU A 751      35.759 107.529  88.041  1.00  0.42           C  
ATOM    805  CD  GLU A 751      37.061 108.339  88.018  1.00  0.42           C  
ATOM    806  OE1 GLU A 751      36.958 109.570  87.751  1.00  0.42           O  
ATOM    807  OE2 GLU A 751      38.161 107.746  88.151  1.00  0.42           O  
ATOM    808  N   ARG A 752      32.843 106.181  89.485  1.00  0.38           N  
ATOM    809  CA  ARG A 752      32.476 105.741  90.803  1.00  0.38           C  
ATOM    810  C   ARG A 752      33.153 104.427  91.125  1.00  0.38           C  
ATOM    811  O   ARG A 752      33.134 103.521  90.301  1.00  0.38           O  
ATOM    812  CB  ARG A 752      30.944 105.526  90.875  1.00  0.38           C  
ATOM    813  CG  ARG A 752      30.150 106.833  91.022  1.00  0.38           C  
ATOM    814  CD  ARG A 752      28.683 106.580  91.336  1.00  0.38           C  
ATOM    815  NE  ARG A 752      28.018 107.915  91.417  1.00  0.38           N  
ATOM    816  CZ  ARG A 752      26.704 108.094  91.601  1.00  0.38           C  
ATOM    817  NH1 ARG A 752      26.217 109.329  91.533  1.00  0.38           N  
ATOM    818  NH2 ARG A 752      25.881 107.073  91.815  1.00  0.38           N  
ATOM    819  N   ASP A 753      33.673 104.299  92.373  1.00  0.36           N  
ATOM    820  CA  ASP A 753      34.120 103.062  93.010  1.00  0.36           C  
ATOM    821  C   ASP A 753      33.060 101.947  93.135  1.00  0.36           C  
ATOM    822  O   ASP A 753      33.422 100.777  93.032  1.00  0.36           O  
ATOM    823  CB  ASP A 753      34.689 103.356  94.428  1.00  0.36           C  
ATOM    824  CG  ASP A 753      35.987 104.147  94.404  1.00  0.36           C  
ATOM    825  OD1 ASP A 753      35.968 105.279  94.954  1.00  0.36           O  
ATOM    826  OD2 ASP A 753      36.999 103.621  93.884  1.00  0.36           O  
ATOM    827  N   PRO A 754      31.756 102.171  93.360  1.00  0.38           N  
ATOM    828  CA  PRO A 754      30.803 101.060  93.390  1.00  0.38           C  
ATOM    829  C   PRO A 754      30.575 100.312  92.077  1.00  0.38           C  
ATOM    830  O   PRO A 754      29.887  99.295  92.100  1.00  0.38           O  
ATOM    831  CB  PRO A 754      29.476 101.723  93.796  1.00  0.38           C  
ATOM    832  CG  PRO A 754      29.828 103.020  94.530  1.00  0.38           C  
ATOM    833  CD  PRO A 754      31.274 103.320  94.140  1.00  0.38           C  
ATOM    834  N   ALA A 755      31.074 100.791  90.920  1.00  0.44           N  
ATOM    835  CA  ALA A 755      30.951 100.063  89.677  1.00  0.44           C  
ATOM    836  C   ALA A 755      32.183  99.206  89.585  1.00  0.44           C  
ATOM    837  O   ALA A 755      33.286  99.694  89.744  1.00  0.44           O  
ATOM    838  CB  ALA A 755      30.897 100.996  88.446  1.00  0.44           C  
ATOM    839  N   PHE A 756      32.032  97.897  89.366  1.00  0.34           N  
ATOM    840  CA  PHE A 756      33.166  97.024  89.144  1.00  0.34           C  
ATOM    841  C   PHE A 756      33.829  97.292  87.788  1.00  0.34           C  
ATOM    842  O   PHE A 756      33.144  97.612  86.815  1.00  0.34           O  
ATOM    843  CB  PHE A 756      32.718  95.542  89.271  1.00  0.34           C  
ATOM    844  CG  PHE A 756      32.326  95.272  90.701  1.00  0.34           C  
ATOM    845  CD1 PHE A 756      33.311  94.928  91.639  1.00  0.34           C  
ATOM    846  CD2 PHE A 756      30.999  95.421  91.141  1.00  0.34           C  
ATOM    847  CE1 PHE A 756      32.979  94.707  92.981  1.00  0.34           C  
ATOM    848  CE2 PHE A 756      30.664  95.215  92.486  1.00  0.34           C  
ATOM    849  CZ  PHE A 756      31.652  94.843  93.403  1.00  0.34           C  
ATOM    850  N   ARG A 757      35.177  97.149  87.660  1.00  0.37           N  
ATOM    851  CA  ARG A 757      35.869  97.183  86.368  1.00  0.37           C  
ATOM    852  C   ARG A 757      35.282  96.151  85.434  1.00  0.37           C  
ATOM    853  O   ARG A 757      34.851  95.111  85.930  1.00  0.37           O  
ATOM    854  CB  ARG A 757      37.404  96.907  86.460  1.00  0.37           C  
ATOM    855  CG  ARG A 757      37.771  95.447  86.788  1.00  0.37           C  
ATOM    856  CD  ARG A 757      39.257  95.259  87.087  1.00  0.37           C  
ATOM    857  NE  ARG A 757      39.421  93.966  87.820  1.00  0.37           N  
ATOM    858  CZ  ARG A 757      39.236  93.879  89.144  1.00  0.37           C  
ATOM    859  NH1 ARG A 757      39.415  92.695  89.730  1.00  0.37           N  
ATOM    860  NH2 ARG A 757      38.901  94.926  89.892  1.00  0.37           N  
ATOM    861  N   PHE A 758      35.241  96.442  84.107  1.00  0.35           N  
ATOM    862  CA  PHE A 758      34.781  95.574  83.019  1.00  0.35           C  
ATOM    863  C   PHE A 758      33.382  95.973  82.526  1.00  0.35           C  
ATOM    864  O   PHE A 758      33.047  95.798  81.353  1.00  0.35           O  
ATOM    865  CB  PHE A 758      34.886  94.046  83.365  1.00  0.35           C  
ATOM    866  CG  PHE A 758      34.430  93.087  82.327  1.00  0.35           C  
ATOM    867  CD1 PHE A 758      33.173  92.490  82.484  1.00  0.35           C  
ATOM    868  CD2 PHE A 758      35.243  92.711  81.253  1.00  0.35           C  
ATOM    869  CE1 PHE A 758      32.704  91.570  81.548  1.00  0.35           C  
ATOM    870  CE2 PHE A 758      34.789  91.765  80.326  1.00  0.35           C  
ATOM    871  CZ  PHE A 758      33.513  91.205  80.466  1.00  0.35           C  
ATOM    872  N   VAL A 759      32.543  96.569  83.400  1.00  0.46           N  
ATOM    873  CA  VAL A 759      31.143  96.838  83.113  1.00  0.46           C  
ATOM    874  C   VAL A 759      30.870  98.300  83.245  1.00  0.46           C  
ATOM    875  O   VAL A 759      31.468  98.991  84.068  1.00  0.46           O  
ATOM    876  CB  VAL A 759      30.138  96.114  84.018  1.00  0.46           C  
ATOM    877  CG1 VAL A 759      30.335  94.598  83.912  1.00  0.46           C  
ATOM    878  CG2 VAL A 759      30.312  96.496  85.500  1.00  0.46           C  
ATOM    879  N   PHE A 760      29.941  98.786  82.408  1.00  0.50           N  
ATOM    880  CA  PHE A 760      29.469 100.142  82.386  1.00  0.50           C  
ATOM    881  C   PHE A 760      27.978 100.128  82.495  1.00  0.50           C  
ATOM    882  O   PHE A 760      27.296  99.203  82.057  1.00  0.50           O  
ATOM    883  CB  PHE A 760      29.893 100.855  81.082  1.00  0.50           C  
ATOM    884  CG  PHE A 760      31.365 101.024  80.981  1.00  0.50           C  
ATOM    885  CD1 PHE A 760      32.162 101.127  82.124  1.00  0.50           C  
ATOM    886  CD2 PHE A 760      31.947 101.298  79.738  1.00  0.50           C  
ATOM    887  CE1 PHE A 760      33.499 101.457  82.044  1.00  0.50           C  
ATOM    888  CE2 PHE A 760      33.302 101.640  79.658  1.00  0.50           C  
ATOM    889  CZ  PHE A 760      34.098 101.685  80.807  1.00  0.50           C  
ATOM    890  N   GLN A 761      27.442 101.162  83.149  1.00  0.52           N  
ATOM    891  CA  GLN A 761      26.044 101.220  83.450  1.00  0.52           C  
ATOM    892  C   GLN A 761      25.526 102.558  82.994  1.00  0.52           C  
ATOM    893  O   GLN A 761      25.874 103.600  83.540  1.00  0.52           O  
ATOM    894  CB  GLN A 761      25.822 100.964  84.964  1.00  0.52           C  
ATOM    895  CG  GLN A 761      24.394 101.207  85.486  1.00  0.52           C  
ATOM    896  CD  GLN A 761      23.378 100.360  84.742  1.00  0.52           C  
ATOM    897  OE1 GLN A 761      23.339  99.134  84.810  1.00  0.52           O  
ATOM    898  NE2 GLN A 761      22.471 101.049  84.030  1.00  0.52           N  
ATOM    899  N   THR A 762      24.642 102.561  81.986  1.00  0.58           N  
ATOM    900  CA  THR A 762      23.954 103.765  81.544  1.00  0.58           C  
ATOM    901  C   THR A 762      22.570 103.526  82.020  1.00  0.58           C  
ATOM    902  O   THR A 762      21.894 102.724  81.373  1.00  0.58           O  
ATOM    903  CB  THR A 762      23.918 103.922  80.031  1.00  0.58           C  
ATOM    904  OG1 THR A 762      25.239 104.146  79.574  1.00  0.58           O  
ATOM    905  CG2 THR A 762      23.110 105.151  79.584  1.00  0.58           C  
ATOM    906  N   PRO A 763      22.065 104.088  83.141  1.00  0.54           N  
ATOM    907  CA  PRO A 763      20.756 103.743  83.639  1.00  0.54           C  
ATOM    908  C   PRO A 763      19.750 103.926  82.584  1.00  0.54           C  
ATOM    909  O   PRO A 763      19.782 104.972  81.930  1.00  0.54           O  
ATOM    910  CB  PRO A 763      20.526 104.584  84.886  1.00  0.54           C  
ATOM    911  CG  PRO A 763      21.932 104.731  85.441  1.00  0.54           C  
ATOM    912  CD  PRO A 763      22.822 104.774  84.185  1.00  0.54           C  
ATOM    913  N   LYS A 764      18.911 102.886  82.358  1.00  0.50           N  
ATOM    914  CA  LYS A 764      17.920 102.862  81.306  1.00  0.50           C  
ATOM    915  C   LYS A 764      17.125 104.141  81.466  1.00  0.50           C  
ATOM    916  O   LYS A 764      17.019 104.597  82.596  1.00  0.50           O  
ATOM    917  CB  LYS A 764      17.027 101.587  81.385  1.00  0.50           C  
ATOM    918  CG  LYS A 764      16.244 101.207  80.110  1.00  0.50           C  
ATOM    919  CD  LYS A 764      15.489  99.863  80.246  1.00  0.50           C  
ATOM    920  CE  LYS A 764      14.540  99.580  79.070  1.00  0.50           C  
ATOM    921  NZ  LYS A 764      13.912  98.240  79.185  1.00  0.50           N  
ATOM    922  N   TYR A 765      16.652 104.788  80.392  1.00  0.41           N  
ATOM    923  CA  TYR A 765      15.549 105.752  80.447  1.00  0.41           C  
ATOM    924  C   TYR A 765      15.899 107.211  80.220  1.00  0.41           C  
ATOM    925  O   TYR A 765      15.086 108.090  80.499  1.00  0.41           O  
ATOM    926  CB  TYR A 765      14.685 105.737  81.739  1.00  0.41           C  
ATOM    927  CG  TYR A 765      14.191 104.376  82.080  1.00  0.41           C  
ATOM    928  CD1 TYR A 765      13.832 103.408  81.126  1.00  0.41           C  
ATOM    929  CD2 TYR A 765      14.120 104.057  83.437  1.00  0.41           C  
ATOM    930  CE1 TYR A 765      13.363 102.164  81.544  1.00  0.41           C  
ATOM    931  CE2 TYR A 765      13.734 102.773  83.837  1.00  0.41           C  
ATOM    932  CZ  TYR A 765      13.376 101.822  82.883  1.00  0.41           C  
ATOM    933  OH  TYR A 765      13.058 100.502  83.230  1.00  0.41           O  
ATOM    934  N   ARG A 766      17.084 107.553  79.683  1.00  0.39           N  
ATOM    935  CA  ARG A 766      17.471 108.947  79.656  1.00  0.39           C  
ATOM    936  C   ARG A 766      17.112 109.733  78.402  1.00  0.39           C  
ATOM    937  O   ARG A 766      17.319 110.938  78.373  1.00  0.39           O  
ATOM    938  CB  ARG A 766      18.978 109.030  79.935  1.00  0.39           C  
ATOM    939  CG  ARG A 766      19.346 108.603  81.371  1.00  0.39           C  
ATOM    940  CD  ARG A 766      18.780 109.533  82.457  1.00  0.39           C  
ATOM    941  NE  ARG A 766      19.365 109.088  83.771  1.00  0.39           N  
ATOM    942  CZ  ARG A 766      20.501 109.593  84.280  1.00  0.39           C  
ATOM    943  NH1 ARG A 766      21.020 109.166  85.430  1.00  0.39           N  
ATOM    944  NH2 ARG A 766      21.151 110.577  83.671  1.00  0.39           N  
ATOM    945  N   TRP A 767      16.498 109.090  77.389  1.00  0.36           N  
ATOM    946  CA  TRP A 767      15.981 109.740  76.192  1.00  0.36           C  
ATOM    947  C   TRP A 767      17.005 110.491  75.306  1.00  0.36           C  
ATOM    948  O   TRP A 767      18.216 110.396  75.499  1.00  0.36           O  
ATOM    949  CB  TRP A 767      14.700 110.550  76.562  1.00  0.36           C  
ATOM    950  CG  TRP A 767      13.782 110.942  75.417  1.00  0.36           C  
ATOM    951  CD1 TRP A 767      13.486 112.207  75.006  1.00  0.36           C  
ATOM    952  CD2 TRP A 767      13.152 110.051  74.477  1.00  0.36           C  
ATOM    953  NE1 TRP A 767      12.776 112.171  73.828  1.00  0.36           N  
ATOM    954  CE2 TRP A 767      12.535 110.858  73.498  1.00  0.36           C  
ATOM    955  CE3 TRP A 767      13.081 108.662  74.408  1.00  0.36           C  
ATOM    956  CZ2 TRP A 767      11.839 110.288  72.440  1.00  0.36           C  
ATOM    957  CZ3 TRP A 767      12.357 108.089  73.353  1.00  0.36           C  
ATOM    958  CH2 TRP A 767      11.739 108.889  72.384  1.00  0.36           C  
ATOM    959  N   GLY A 768      16.506 111.165  74.239  1.00  0.41           N  
ATOM    960  CA  GLY A 768      17.265 111.925  73.246  1.00  0.41           C  
ATOM    961  C   GLY A 768      16.745 113.327  72.967  1.00  0.41           C  
ATOM    962  O   GLY A 768      16.885 113.790  71.837  1.00  0.41           O  
ATOM    963  N   ALA A 769      16.127 114.022  73.946  1.00  0.27           N  
ATOM    964  CA  ALA A 769      15.651 115.389  73.787  1.00  0.27           C  
ATOM    965  C   ALA A 769      16.480 116.367  74.668  1.00  0.27           C  
ATOM    966  O   ALA A 769      17.359 115.886  75.436  1.00  0.27           O  
ATOM    967  CB  ALA A 769      14.135 115.513  74.082  1.00  0.27           C  
ATOM    968  OXT ALA A 769      16.279 117.606  74.522  1.00  0.27           O  
TER     969      ALA A 769                                                      
END   
