# Supplementary material for: Metabolic capacity is maintained despite shifts in microbial diversity in estuary sediments
Source: ISME Commun. 2025 Oct 11;5(1):ycaf182. doi: 10.1093/ismeco/ycaf182 (PMC12687941; doi:10.1093/ismeco/ycaf182)
Supplement: Supplementary_Data_2_ycaf182 [file supplementary_data_2_ycaf182.zip]

Archive with 37 entries (36 files):
- NarG_NxrA_foldseek/
- NarG_NxrA_foldseek/13_July_SF_Bin2_scaffold_20759_c1_1114-3024_1_alis_afdb50.m8
- __MACOSX/NarG_NxrA_foldseek/._13_July_SF_Bin2_scaffold_20759_c1_1114-3024_1_alis_afdb50.m8
- NarG_NxrA_foldseek/4_1_Oct_SF_Bin32_scaffold_7496_c2_2-505_1_alis_afdb50.m8
- __MACOSX/NarG_NxrA_foldseek/._4_1_Oct_SF_Bin32_scaffold_7496_c2_2-505_1_alis_afdb50.m8
- NarG_NxrA_foldseek/.DS_Store
- __MACOSX/NarG_NxrA_foldseek/._.DS_Store
- NarG_NxrA_foldseek/4_1_May_SF_Bin52_scaffold_9609_c1_4099-4944_1_alis_afdb50.m8
- __MACOSX/NarG_NxrA_foldseek/._4_1_May_SF_Bin52_scaffold_9609_c1_4099-4944_1_alis_afdb50.m8
- NarG_NxrA_foldseek/13_May_SF_Bin61_scaffold_30185_c1_2261-3481_1_alis_afdb50.m8
- __MACOSX/NarG_NxrA_foldseek/._13_May_SF_Bin61_scaffold_30185_c1_2261-3481_1_alis_afdb50.m8
- NarG_NxrA_foldseek/4_1_Jan_SF_Bin61_scaffold_2525_c1_3-704_1_alis_afdb50.m8
- __MACOSX/NarG_NxrA_foldseek/._4_1_Jan_SF_Bin61_scaffold_2525_c1_3-704_1_alis_afdb50.m8
- NarG_NxrA_foldseek/21_Jan_SF_Bin67_scaffold_32672_c1_3-2330_1_alis_afdb50.m8
- __MACOSX/NarG_NxrA_foldseek/._21_Jan_SF_Bin67_scaffold_32672_c1_3-2330_1_alis_afdb50.m8
- NarG_NxrA_foldseek/13_May_SF_Bin61_scaffold_51921_c1_3-1277_1_alis_afdb50.m8
- __MACOSX/NarG_NxrA_foldseek/._13_May_SF_Bin61_scaffold_51921_c1_3-1277_1_alis_afdb50.m8
- NarG_NxrA_foldseek/4_1_Jan_SF_Bin61_scaffold_1987_c1_3-2501_1_alis_afdb50.m8
- __MACOSX/NarG_NxrA_foldseek/._4_1_Jan_SF_Bin61_scaffold_1987_c1_3-2501_1_alis_afdb50.m8
- NarG_NxrA_foldseek/4_1_Jan_SF_Bin18_scaffold_700_c1_6270-9776_1_alis_afdb50.m8
- __MACOSX/NarG_NxrA_foldseek/._4_1_Jan_SF_Bin18_scaffold_700_c1_6270-9776_1_alis_afdb50.m8
- NarG_NxrA_foldseek/4_1_Oct_SF_Bin32_scaffold_7496_c1_2-2440_1_alis_afdb50.m8
- __MACOSX/NarG_NxrA_foldseek/._4_1_Oct_SF_Bin32_scaffold_7496_c1_2-2440_1_alis_afdb50.m8
- NarG_NxrA_foldseek/4_1_Jan_SF_Bin21_scaffold_19364_c1_2-1714_1_alis_afdb50.m8
- __MACOSX/NarG_NxrA_foldseek/._4_1_Jan_SF_Bin21_scaffold_19364_c1_2-1714_1_alis_afdb50.m8
- NarG_NxrA_foldseek/4_1_May_SF_Bin55_scaffold_648_c1_1006-4512_1_alis_afdb50.m8
- __MACOSX/NarG_NxrA_foldseek/._4_1_May_SF_Bin55_scaffold_648_c1_1006-4512_1_alis_afdb50.m8
- NarG_NxrA_foldseek/13_July_SF_Bin2_scaffold_7244_c1_4398-5624_1_alis_afdb50.m8
- __MACOSX/NarG_NxrA_foldseek/._13_July_SF_Bin2_scaffold_7244_c1_4398-5624_1_alis_afdb50.m8
- NarG_NxrA_foldseek/8_1_May_SF_Bin5_scaffold_55982_c1_701-4138_1_alis_afdb50.m8
- __MACOSX/NarG_NxrA_foldseek/._8_1_May_SF_Bin5_scaffold_55982_c1_701-4138_1_alis_afdb50.m8
- NarG_NxrA_foldseek/4_1_May_SF_Bin52_scaffold_5716_c1_3776-6595_1_alis_afdb50.m8
- __MACOSX/NarG_NxrA_foldseek/._4_1_May_SF_Bin52_scaffold_5716_c1_3776-6595_1_alis_afdb50.m8
- NarG_NxrA_foldseek/13_July_SF_Bin2_scaffold_9994_c1_2-2545_1_alis_afdb50.m8
- __MACOSX/NarG_NxrA_foldseek/._13_July_SF_Bin2_scaffold_9994_c1_2-2545_1_alis_afdb50.m8
- NarG_NxrA_foldseek/4_1_Oct_SF_Bin14_scaffold_2633_c1_666-4172_1_alis_afdb50.m8
- __MACOSX/NarG_NxrA_foldseek/._4_1_Oct_SF_Bin14_scaffold_2633_c1_666-4172_1_alis_afdb50.m8
