# Supplementary material for: Metabolic capacity is maintained despite shifts in microbial diversity in estuary sediments
Source: ISME Commun. 2025 Oct 11;5(1):ycaf182. doi: 10.1093/ismeco/ycaf182 (PMC12687941; doi:10.1093/ismeco/ycaf182)
Supplement: Supplementary_Data_2_ycaf182 [file supplementary_data_2_ycaf182.zip › NarG_NxrA_foldseek/13_July_SF_Bin2_scaffold_20759_c1_1114-3024_1_alis_afdb50.m8]

job.pdb	AF-A0A7C2IUQ7-F1-model_v4 Molybdopterin oxidoreductase	70.800	398	116	0	2	399	48	445	1.000	3.877E-34	896	400	679	ARDIAKVPGTTLFAIGMGPNQFFNNDNKDRTQFLLAALTGNIGKIAGNIGSYAGNYRVAMFNGVPQYIAENPFDIELDGAKPARPKLYWRAEPAHYYNHEDHPLKMGKTMITGKTHMPTPTKSLWFANANSILGNVKWHFNTVVNVLPKMEMIAVQEWWWSTSCEWADIVFAVDAWSELKHPDMCSSVTNPFLTVFPRTPLERPFDTRGDIECLDLVGKQLAKRTGDRRFADMWKFVEEKKVEVYLQRILDHSSNTKGFKFPELEEKAKKGIPALMMTRTNPKTVGYEQVYDSRPWYTKTGRLEFYREEDEFIEAGENLPVHREPIDSTFYEPNVIVAPAHPFIKAKGPEAYGVKVDDFDNETRQGRNIVKTWEETKKTVHPLAKDGYKFVFHTPKYR	AREIAKDPGTTLFAIGMGPNQFFNSDNKDRTTLLVAALTGNIGRIGGNVGSYAGNYRLALFNGAPQWANENPFDIELDPSRPARIRQYWRPESAHYYNHEDHPLRVGNKLFTGKTHLPAPTKVLWFSNANSLLGNAKWHFNTVVNVLPRIEMIAASEWWWTASCEWADLVFGVDAWFELKHPDMTASPTNPFLVVFPRTPMERTFQTIGDIEILALVGERLAELTGEPRFRDYWKFVRDGRTDVYLQRILDHSTNTKGYRFAEVEEKARQGIPVLLNSRTTPKCVGYDQVADSTPWYTKSGRLEFYREEEEFIGAGENLPVHREPVDSTFYEPNVIIAPRHEALRPEQPEQYGVRRDDLSCEVRCARNVVLSWEEARKTKHPLLKDGFRFIFHTPKYR	-16.102,-18.371,34.353,-15.319,-21.988,35.338,-12.830,-23.376,37.882,-10.370,-25.848,36.335,-8.158,-28.132,38.423,-4.712,-28.363,36.785,-2.576,-31.518,36.682,-0.456,-30.024,39.508,-3.636,-29.842,41.671,-3.950,-26.014,41.497,-7.356,-24.515,40.639,-7.425,-21.779,37.964,-10.310,-19.542,36.850,-11.007,-19.958,33.107,-13.277,-18.058,30.694,-14.243,-18.885,27.098,-12.872,-16.454,24.530,-16.488,-15.666,…	AVDVRLADGKTVRCRPVFDLIKEYAAHFTPERVEEMTWTPAAAVESLAREIAKDPGTTLFAIGMGPNQFFNSDNKDRTTLLVAALTGNIGRIGGNVGSYAGNYRLALFNGAPQWANENPFDIELDPSRPARIRQYWRPESAHYYNHEDHPLRVGNKLFTGKTHLPAPTKVLWFSNANSLLGNAKWHFNTVVNVLPRIEMIAASEWWWTASCEWADLVFGVDAWFELKHPDMTASPTNPFLVVFPRTPMERTFQTIGDIEILALVGERLAELTGEPRFRDYWKFVRDGRTDVYLQRILDHSTNTKGYRFAEVEEKARQGIPVLLNSRTTPKCVGYDQVADSTPWYTKSGRLEFYREEEEFIGAGENLPVHREPVDSTFYEPNVIIAPRHEALRPEQPEQY…	2212468	Bryobacteraceae bacterium
job.pdb	AF-A0A7C4HQQ6-F1-model_v4 Molybdopterin oxidoreductase	72.600	398	109	0	2	399	154	551	1.000	2.362E-32	850	400	780	ARDIAKVPGTTLFAIGMGPNQFFNNDNKDRTQFLLAALTGNIGKIAGNIGSYAGNYRVAMFNGVPQYIAENPFDIELDGAKPARPKLYWRAEPAHYYNHEDHPLKMGKTMITGKTHMPTPTKSLWFANANSILGNVKWHFNTVVNVLPKMEMIAVQEWWWSTSCEWADIVFAVDAWSELKHPDMCSSVTNPFLTVFPRTPLERPFDTRGDIECLDLVGKQLAKRTGDRRFADMWKFVEEKKVEVYLQRILDHSSNTKGFKFPELEEKAKKGIPALMMTRTNPKTVGYEQVYDSRPWYTKTGRLEFYREEDEFIEAGENLPVHREPIDSTFYEPNVIVAPAHPFIKAKGPEAYGVKVDDFDNETRQGRNIVKTWEETKKTVHPLAKDGYKFVFHTPKYR	AREIAANNGKTLFAIGMGPNQFFNNDLKDRTQFLLASLTNNIGHVGGNIGSYAGNYRIALFNGLPQYMMENPFDIELDPAKPARPRQFWRAESAHYYNHEDHPLKVGKKMFTGKTHMPTPTKSLWFANANSILGNVKWHYNVVNNVLPRMEMVCVNEWWWSTSCEYADIVFAIDSWAEMKQPDMTASVTNPFLQVFPRTPLPRIFDTRGDAEAVALVAEKLAAITGDQRFNDYFKFVREKRMDVYLQRILTASSATKGYQIEKLEANAKNGIPALMMTRTSPRHGGYEQIQDSKPWYTRTGRLEFYRDEQEFIEYGENLPVYREPVDSTFYEPNVIVGEQHPCFRNEEPESFGVRNDDLSCEPRQVRNIVKPWPVVAKTQHPLAKDGYRFIFHTPKYR	-6.815,-15.098,25.996,-10.282,-14.107,27.273,-8.816,-11.476,29.650,-6.965,-9.619,26.850,-9.957,-9.883,24.477,-12.234,-8.244,27.093,-9.727,-5.530,28.125,-8.381,-4.332,24.755,-10.744,-5.318,21.883,-14.200,-4.296,20.600,-15.125,-8.032,20.561,-17.399,-7.806,23.666,-19.283,-4.805,22.327,-22.994,-5.207,21.492,-24.223,-4.874,17.881,-27.942,-4.112,17.360,-29.537,-6.780,15.120,-32.177,-4.316,13.771,-29.65…	DERVVKRFTGLPLLVRMDSLQLLRASDLDRSQPLATLANFTTVLPKGQTPPPPGVQQSQFIPAALREQWGDAVIWDRKKNAPATLTRDQVGDYFDRTGLDPALEGQFEVTLASGQRVACRTVFDLVKQYVLENFSPAATEEITWAPAAAIEKLAREIAANNGKTLFAIGMGPNQFFNNDLKDRTQFLLASLTNNIGHVGGNIGSYAGNYRIALFNGLPQYMMENPFDIELDPAKPARPRQFWRAESAHYYNHEDHPLKVGKKMFTGKTHMPTPTKSLWFANANSILGNVKWHYNVVNNVLPRMEMVCVNEWWWSTSCEYADIVFAIDSWAEMKQPDMTASVTNPFLQVFPRTPLPRIFDTRGDAEAVALVAEKLAAITGDQRFNDYFKFVREKRMDVYL…	2212473	Kiritimatiellae bacterium
job.pdb	AF-A0A539DK42-F1-model_v4 Nitrate reductase	64.400	399	135	2	2	399	19	411	1.000	1.601E-30	799	400	469	ARDIAKVPGTTLFAIGMGPNQFFNNDNKDRTQFLLAALTGNIGKIAGNIGSYAGNYRVAMFNGVPQYIAENPFDIELDGAKPARPKLYWRAEPAHYYNHEDHPLKMGKTMITGKTHMPTPTKSLWFANANSILGNVKWHFNTVVNVLPKMEMIAVQEWWWSTSCEWADIVFAVDAWSELKHPDMCSSVTNPFLTVFPRTPLERPFDTRGDIECLDLVGKQLAKRTGDRRFADMWKFVEEKKVEVYLQRILDHSSNTKGFKFPELEEKAKKGIPALMMTRTNPKTVGYEQVYDSRPWYTKTGRLEFYREEDEFIEAGENLPVHREPIDSTFYEPNVIVAPAHPFIKAKGPEAYGVKVDDFDNETRQGRNIVKTWEETKKTVHPL-AKDGYKFVFHTPKYR	ARDIAANKRQTLFAVGMGPNQFFNNDLKDRALFLVAALTDNVGHIGGNIGSYAGNYRVALFNGIPQYINENPFDLNLDPATPARVKQYWVAESAHYYNHEDKPLRAGDRMLTGRTHMPTPTKTMWFSNANSILGNVKWHYNVVNNVLPKMDLVCVNEWWWSTSCEYADVVFPVDSWAELRHPDMTASCTNSFLHVFPTSPIERVHDTHGDIEVAQLVTEKLAELTGDARFRDVFKFVRDGDVRPYLQRILNASSATKGYQFAQIEATAGEGTPTIMLNRTTPRCGGWEQTQESRPWYTKSGRLESYLA------AGENLPVHREPIDSTFYEPNVIVAEPHPAIRPDGPEVYGQDPSDVSVGKREARNVVKPWTEVGRTQHPLMAQEGYKFIFHTPKYR	25.600,3.095,-19.655,25.419,1.749,-23.152,23.687,-1.472,-22.042,21.273,0.574,-19.867,20.457,2.767,-22.906,19.834,-0.352,-25.024,17.442,-1.707,-22.337,15.610,1.451,-21.198,16.150,3.856,-24.142,17.509,6.347,-21.565,20.514,8.076,-23.208,23.751,6.658,-21.886,25.106,10.209,-21.419,22.047,11.146,-19.294,22.478,7.985,-17.164,26.168,8.861,-16.648,25.414,12.546,-15.922,22.757,11.564,-13.330,25.271,9.259,-…	PAQTEAITWAPAAAVEQLARDIAANKRQTLFAVGMGPNQFFNNDLKDRALFLVAALTDNVGHIGGNIGSYAGNYRVALFNGIPQYINENPFDLNLDPATPARVKQYWVAESAHYYNHEDKPLRAGDRMLTGRTHMPTPTKTMWFSNANSILGNVKWHYNVVNNVLPKMDLVCVNEWWWSTSCEYADVVFPVDSWAELRHPDMTASCTNSFLHVFPTSPIERVHDTHGDIEVAQLVTEKLAELTGDARFRDVFKFVRDGDVRPYLQRILNASSATKGYQFAQIEATAGEGTPTIMLNRTTPRCGGWEQTQESRPWYTKSGRLESYLAAGENLPVHREPIDSTFYEPNVIVAEPHPAIRPDGPEVYGQDPSDVSVGKREARNVVKPWTEVGRTQHPLMAQE…	2024894	Acidimicrobiaceae bacterium
job.pdb	AF-A0A3M1KXE0-F1-model_v4 Molybdopterin oxidoreductase	58.200	350	146	0	2	351	80	429	1.000	1.823E-26	752	400	430	ARDIAKVPGTTLFAIGMGPNQFFNNDNKDRTQFLLAALTGNIGKIAGNIGSYAGNYRVAMFNGVPQYIAENPFDIELDGAKPARPKLYWRAEPAHYYNHEDHPLKMGKTMITGKTHMPTPTKSLWFANANSILGNVKWHFNTVVNVLPKMEMIAVQEWWWSTSCEWADIVFAVDAWSELKHPDMCSSVTNPFLTVFPRTPLERPFDTRGDIECLDLVGKQLAKRTGDRRFADMWKFVEEKKVEVYLQRILDHSSNTKGFKFPELEEKAKKGIPALMMTRTNPKTVGYEQVYDSRPWYTKTGRLEFYREEDEFIEAGENLPVHREPIDSTFYEPNVIVAPAHPFIKAKGPE	ARLVAANAGRTKLTQGMGVNQYQHADLKDRAMYLLCALTDNVGGLEGNIGSYAGNYRLPLFNGAGQYLAENPFDAELDAGRPAHVKFYWKAESAHFYSHDDHPLVVGERMLTGKTHMPTPTKAIWFVDANSALGNAKWKYNIIMNTLPKIEMIVTNEWWWSLTCEYSDIILAVDAWNENKYWDIAGSVTNPFVYVWPKTGHRRFFDTRNDCETFALVAARLAELTADRRFHDYWKFALEGEPEVYTQRVIDASSNLRGYRLEEIAAKAQEGIPSLIMTRSYPKYVGMDQKLGSRPWYTKSGRLEFYREEPEFVEAGENLPVFREAVDSTHRAPNVIVARPHPLLRPASPR	-20.647,-11.417,27.058,-24.035,-12.888,26.102,-26.809,-10.732,27.631,-29.462,-13.474,27.363,-27.323,-16.258,28.863,-25.662,-13.760,31.282,-22.339,-15.517,30.618,-19.158,-15.342,28.496,-19.513,-17.048,25.166,-16.734,-18.134,22.787,-16.605,-16.251,19.466,-13.935,-17.217,16.902,-12.312,-15.254,14.067,-14.541,-17.009,11.498,-17.867,-16.512,13.343,-18.919,-13.494,11.187,-22.102,-12.653,9.230,-24.331,-…	WDTEANAPKVVTRDHVGVDFARLGIAPALEGSFTVTTVDGTEVEVQPLFQVYLRFLEENYRPELAEIVTGVPAAQIERLARLVAANAGRTKLTQGMGVNQYQHADLKDRAMYLLCALTDNVGGLEGNIGSYAGNYRLPLFNGAGQYLAENPFDAELDAGRPAHVKFYWKAESAHFYSHDDHPLVVGERMLTGKTHMPTPTKAIWFVDANSALGNAKWKYNIIMNTLPKIEMIVTNEWWWSLTCEYSDIILAVDAWNENKYWDIAGSVTNPFVYVWPKTGHRRFFDTRNDCETFALVAARLAELTADRRFHDYWKFALEGEPEVYTQRVIDASSNLRGYRLEEIAAKAQEGIPSLIMTRSYPKYVGMDQKLGSRPWYTKSGRLEFYREEPEFVEAGENLP…	2026735	Deltaproteobacteria bacterium
job.pdb	AF-A0A0F2IXX7-F1-model_v4 Nitrate reductase alpha subunit	58.000	400	164	3	3	399	244	642	1.000	2.795E-26	696	400	869	RDIAKVPGTTLFAIGMGPNQFFNNDNKDRTQFLLAALTGNIGKIAGNIGSYAGNYRVAMFNGVPQYIAENPFDIELDGAKPARPKLYWRAEPAHYYNHEDHPLKMGKTMITGKTHMPTPTKSLWFANANSILGNVKWHFNTVVNVLPKMEMIAVQEWWWSTSCEWADIVFAVDAWSELKHPDMCSSVTNPFLTVFPRTPLERPFDTRGDIECLDLVGKQLAKRTGDRRFADMWKFVEEKKVEVYLQRILDHSSNTKGFKFPELEEKAKKGIPALMMT-RTNPKTVGYEQVYDSRPWYTKTGRLEFYREEDEFIEAGENLPVHREPIDSTFYEPNVIVAPAHPFIKAKGPEAYGVKVDDFDNETRQGRNIVKTWEETKKTVHPLAKDG--YKFVFHTPKYR	KALTENKGSTFLAVGMGPNQFFNAALKDRGIFLLGALTSNIGRIGGSNGSYAGNYRVALYNGLPQYIAEDPFNIQLDPSEMAKPKPYFKFESAHYFSHGDKPLRHGNKLFTGQTHIPTPTKFLWFANSNSIIGNAKWSYDLVVNTIPKVEAIVMNEWWWTMSCEYSDVVFAVDSWADFKNPDLCGSVTNPFNQVFPRSPLNRIFDTIGDIETYAGVAKELSKSLDDKRFEDYWHFVYEKNVDVYLDRIIKASTSLKGYKFKDLEELAFNG-IPSMKNLRTYPKVIGWEQTQESKPWYTKTGRLEFYREEQEFIETGENLPVYREPIDATFYEPNVIVSAPMDMLKPMQPQDYGFSESDLDTESRQVRNVVRQWKDLKKTEHPLMKRKEGYRYIFLTPKYR	-9.821,2.352,8.081,-9.453,0.516,11.461,-7.285,2.946,13.481,-8.167,6.261,11.790,-4.396,6.638,11.087,-2.490,6.799,7.775,-0.588,3.521,8.382,0.778,1.251,11.135,4.581,0.853,10.775,7.270,-0.129,13.320,11.066,0.112,13.265,12.484,-3.133,11.799,14.664,-3.463,14.926,11.339,-4.655,16.427,12.490,-8.113,15.211,15.094,-8.205,18.031,12.277,-7.779,20.598,9.822,-10.294,19.047,9.372,-13.990,19.950,7.470,-14.636,16…	MVSGQQTSDCDLSMAEKSNLITLWGMNWICTKMPDSHWLTEARQRGSKVITIATEYQATANKCDEVLVIRPGTDHALILGLCRMLIDEKQYDEEYVKTFTDLPVLVRTDNLQYLKASDVDSSYINSTLKFASILKTGDKPPVPALQDVQYIPEEMRNNWGDYLMWDLNSNSARAVSRDDVGEHFKSKGINPALTGKFTVTTASGSTVEVRPVFDIVKEYLNEFGMETVSEITWAPQEGIKALYKALTENKGSTFLAVGMGPNQFFNAALKDRGIFLLGALTSNIGRIGGSNGSYAGNYRVALYNGLPQYIAEDPFNIQLDPSEMAKPKPYFKFESAHYFSHGDKPLRHGNKLFTGQTHIPTPTKFLWFANSNSIIGNAKWSYDLVVNTIPKVEAIVMNE…	1609970	Candidatus Magnetoovum chiemensis
job.pdb	AF-A0A6V8P545-F1-model_v4 Nitrate reductase / nitrite oxidoreductase, alpha subunit	61.500	333	110	2	3	326	518	841	1.000	1.507E-22	666	400	841	RDIAKVPGTTLFAIGMGPNQFFNNDNKDRTQFLLAALTGNIGKIAGNIGSYAGNYRVAMFNGVPQYIAENPFDIELDGAKPARPKLYWRAEP---------AHYYNHEDHPLKMGKTMITGKTHMPTPTKSLWFANANSILGNVKWHFNTVVNVLPKMEMIAVQEWWWSTSCEWADIVFAVDAWSELKHPDMCSSVTNPFLTVFPRTPLERPFDTRGDIECLDLVGKQLAKRTGDRRFADMWKFVEEKKVEVYLQRILDHSSNTKGFKFPELEEKAKKGIPALMMTRTNPKTVGYEQVYDSRPWYTKTGRLEFYREEDEFIEAGENLPVHREP	REIAKNKAKTLVPVGMGPNHFFNNDLKDRAIFLVCALTRNIGFHSGNIGSYAGSYRGAYFNGEPTYIGEDPFDIELDPSKASR---------VKFYYKMESAHYYNYGDRPLRLGNKLFTGKSHVPTPTKFVWFSNSNSILGNTKWHHDFVVNTLPKTECVVVSEWWWTASCEYADVVFAVDSWAELKYPDMTASPTNPFCQVFPRTPLKRVHDTQGDIEVLAGVGKALSRLTGDKRFEDYWKFVYDSKVEVYLQRIIDNSTTLKGYKIEELEENAKGGVPALLMTRTYPKIMGWEQSNENKPHYTKSGRMEFYRDEDEFIEHGENIPVHREP	-48.033,-43.382,15.863,-51.130,-45.455,14.983,-50.506,-48.620,12.921,-52.333,-48.277,9.574,-53.994,-51.593,8.686,-53.441,-53.203,5.244,-57.118,-52.467,4.431,-56.744,-48.748,5.300,-53.535,-48.643,3.195,-55.469,-50.062,0.201,-58.331,-47.568,0.760,-55.775,-44.708,0.902,-54.163,-46.235,-2.249,-57.494,-46.210,-4.140,-58.247,-42.613,-3.048,-54.754,-41.616,-4.289,-55.389,-43.424,-7.618,-58.616,-41.389,-…	MQEITRREFVKMGMASMAGLFLRGLELSSLQFVPEVDNPLDSYPERGWEKIYRDQFRYDSTFHFLCAPNDTHNCLLRAYVKNGVVTRIGPSYGYGKARDVYGNQASHRWDPRCCQKGLALVRRFYGPRRVKNHFVRKGFKEWYDAGFPRDEAGRIPPQYLNRGKEPFVKVSFEEACEIVAQTTVNIATTYSGDKGTELLRKQDYDEAMIEAMKGAGTQVLKLRGGMPLLGATRIFGLYRFANSLALLDAKMRQVDQEAALGARAWDNYSWHTDLPPGHTMTCGQQTIDFDLATAENAAMVVCWGMNWIVTKMPDGHWLTEARLKGTRVVTVACEYQATSNKADELILLRPGSDPAFALGLAQVIIQEKLYDAEFVKGHTDLPLLVRMDTLKLLKPQDLI…	2754717	Candidatus Hakubanella thermoalkaliphilus
job.pdb	AF-A0A7V3JKY2-F1-model_v4 Molybdopterin oxidoreductase	57.700	405	153	2	3	398	518	913	1.000	8.380E-23	606	400	1002	RDIAKVPGTTLFAIGMGPNQFFNNDNKDRTQFLLAALTGNIGKIAGNIGSYAGNYRVAMFNGVPQYIAENPFDIELDGAKPARPKLYWRAEP---------AHYYNHEDHPLKMGKTMITGKTHMPTPTKSLWFANANSILGNVKWHFNTVVNVLPKMEMIAVQEWWWSTSCEWADIVFAVDAWSELKHPDMCSSVTNPFLTVFPRTPLERPFDTRGDIECLDLVGKQLAKRTGDRRFADMWKFVEEKKVEVYLQRILDHSSNTKGFKFPELEEKAKKGIPALMMTRTNPKTVGYEQVYDSRPWYTKTGRLEFYREEDEFIEAGENLPVHREPIDSTFYEPNVIVAPAHPFIKAKGPEAYGVKVDDFDNETRQGRNIVKTWEETKKTVHPLAKDGYKFV…	RQIAHNRSRTLVPVGMGPNHFFNNDVKDRAIFLVCALTANVGFHSGNIGSYAGNYRGAYFNGLPQYITEDPFDIELDPAKPVR---------THYYYKAESAHYYNYGDRPLRVGNKLFTGKTHLPAPTKFVWFGNGNSILGNLKWHHDFVMNTLPPIECVVVNDWWWTASCEYADVVFAVDAWPEMKFPDMTAAVTNPFVQIFPRTPLKRTHETRGDIEVLAGVGRALARLTGDERFEHVWKFVYENRVEVYLQRIIDGSTSLRGYRIEELEANAQRGVPALLMTRTYPKIMGWEQAHENKPHYTRSGRLEFYRDEDEFLEYGENLPVHREPVDGTWYEPNVLVCGATDLIRPKGPEAYGLSRDDLSVEVRQVRNVVVRPADLTKTQHPRRKDGFSLI…	-58.460,-48.162,27.975,-59.513,-51.551,26.619,-59.188,-53.218,23.177,-60.885,-51.563,20.208,-60.587,-54.205,17.467,-59.425,-52.807,14.068,-62.880,-53.713,12.660,-64.715,-51.410,15.127,-62.253,-48.581,14.325,-62.967,-49.009,10.574,-66.740,-49.139,11.178,-66.326,-45.890,13.174,-64.465,-44.350,10.167,-67.245,-45.369,7.724,-69.954,-43.946,10.022,-67.942,-40.701,10.426,-67.303,-40.525,6.621,-71.064,-4…	MSDLARRDFLAGIMASLAGMATGGPLLAGLRSIPEIDNPLDHYPERDWERIYRDQFRHDSTFHFLCAPNDTHNCLLTAYVKNGVVTRLGPSYGYGEAKDIYGNQASHRWDPRCCNKGLAMIRRLYGPRRVKYPAVRKGFLEWVQAGFPRDSDGRMPEAYRHRGKEPFLKVPFEKACQLVAQAMENIARTYSGPKGQELLRRQGYDEAMIEATKQAGTQCLKFRGGMPLLGATRIMGFYRMANSLALLDAKIRGVDREHALGARGWDNYSWHTDLPPGHTMVCGHQTIDFDLATAENASLVVCWGMNWISTKMPDGHWLSEARLKGTTVVTVACEYQSTSNKADKVIVVRPGSDPALALGLAHVILREKLYDAEYVRGQTDLPFLVRMDTLKLLRPQDLF…	2026780	Planctomycetota bacterium
job.pdb	AF-A0A522W884-F1-model_v4 Molybdopterin oxidoreductase	60.600	402	148	4	3	399	484	880	1.000	2.310E-22	597	400	1108	RDIAKVPGTTLFAIGMGPNQFFNNDNKDRTQFLLAALTGNIGKIAGNIGSYAGNYRVAMFNGVPQYIAENPFDIELDGAKPARPKLYWRAE----PAHYYNHEDHPLKMGKTMITGKTHMPTPTKSLWFANANSILGNVKWHFNTVVNVLPKMEMIAVQEWWWSTSCEWADIVFAVDAWSELKHPDMCSSVTNPFLTVFPRTPLERPFDTRGDIECLDLVGKQLAKRTGDRRFADMWKFVEEKKVEVYLQRILDHSSNTKGFKFPELEEKAKKGIPALMMTRTNPKTVGYEQVYDSRPWYTKTGRLEFYREEDEFIEAGENLPVHREPIDSTFYEPNVIVAPAHPFIK-AKGPEAYGVKVDDFDNETRQGRNIVKTWEETKKTVHPLAKDGYKFVFHTP…	RQIAENRGKTLIPVGMGPNHFFNNDLKDRAIFLVCSLTRNIGTHGGNIGSYAGNYRVSYFDGVGQYIMEDPFAAELDETKPAK----VKQYFKYESAHYYNHGDKPLRVGNKLFTGKSHIPTPTKSLMFANANSILGNLKGHYNMVINVIPKIDMIAVSDWWWTASCEYADVVFPVDSWAELKFPDATASVTNAFLQVFPRTPLKRLHDTRSDVEVYAGVGAALGRILNDQRFNDYWKFVGESKVEAYLQRIFNASSMTKGYNILELEKNAKEGIPALLMSRTYPKIVGWEQMQENKKWYTKTGRLEFYRDEDEFIEYGENLPVYREPVDATIHEPNVIVAKPHPALKPAQ-PEQYGLSRDNLSTDVRQVRNVVMTPEEVVKSDHPLKKDGYTHVYITP…	43.009,-48.590,2.025,40.779,-45.557,1.474,40.385,-45.092,-2.305,41.936,-42.136,-3.979,40.071,-38.968,-2.872,41.552,-36.517,-5.430,38.105,-36.362,-7.099,37.006,-34.356,-3.988,39.254,-31.477,-5.192,36.601,-30.867,-7.902,33.874,-30.115,-5.303,36.269,-28.164,-3.023,37.246,-26.038,-6.061,33.552,-25.396,-6.883,32.849,-24.198,-3.298,36.036,-22.047,-3.112,35.753,-18.247,-3.605,38.348,-15.504,-4.330,36.65…	FYPDRDWEKIYRSQFKYDSTYHFLCAPNDTHNCLLKAYVKNDIITRIGPSYGYGKAKDIYGNQASSRWEPRLCNKGLVLNRRVFGPRRVKYPMVREGFKKWAEAGFPRDENGSPPREYFQRGKENFIKVSWDEIFDIAAKSLINIATTFSGDKGKELLARQGYDPASIDAVNGAGVQTLKFRGGMPLLGITRILGMYRLSNSMALLDSSIRGVSAADAVGARGWDNYSWHTDLPPGHPMVSGQQTVEFDLMDAENAKLIIPWGMNWISTKMPDGHWLTEARVKGTKVIAVTVEYSSVASKSDEVVIIRPGTDAAFALGIAGVIMKEKLYDEEYVLSSTDLPFLVRMDTLKLLRAEEAIPDFKPAEPAADVKVLKKGEKAPPPFKQGDNQYIPEALLKEW…	1869227	bacterium
job.pdb	AF-A0A3A0AYE0-F1-model_v4 Molybdopterin oxidoreductase	57.300	356	152	0	44	399	1	356	1.000	1.590E-22	593	400	585	GKIAGNIGSYAGNYRVAMFNGVPQYIAENPFDIELDGAKPARPKLYWRAEPAHYYNHEDHPLKMGKTMITGKTHMPTPTKSLWFANANSILGNVKWHFNTVVNVLPKMEMIAVQEWWWSTSCEWADIVFAVDAWSELKHPDMCSSVTNPFLTVFPRTPLERPFDTRGDIECLDLVGKQLAKRTGDRRFADMWKFVEEKKVEVYLQRILDHSSNTKGFKFPELEEKAKKGIPALMMTRTNPKTVGYEQVYDSRPWYTKTGRLEFYREEDEFIEAGENLPVHREPIDSTFYEPNVIVAPAHPFIKAKGPEAYGVKVDDFDNETRQGRNIVKTWEETKKTVHPLAKDGYKFVFHTPKYR	GYLGGSPGSYAGNYRGGIFNGLPRYVFENPFQQQLEPDGPVTTKTYLRYESAHYFNYGDRPLRVGTTLFTGKTHLSTPTKLGWWANSNSILGNAKWSYDLIHNTLPKVETIIVNEWWWTMTCEYADIVFGVDSWAEFKHPDMAGSVTNPFVTVFPRTPLPRIFETVADIETFAGVAGKLSELAGDQRFADHWHHVPEGRVDIYLQRIVDGSSSLSGYDFIQMEENAKRGIPTLKLMRTYPKVVGWEQTQESKPWYTRTGRLEFYRDEPEFIEHGENLPVYREPVDATPFEPNVIVTADHPAIRPTRPDAYGLSEDDLRTEVRQVRNVTRTWEEVRASEHPLTSSGYRFTFLTPKYR	3.271,-31.183,10.589,6.334,-30.677,12.817,7.793,-27.269,13.814,8.726,-25.337,10.664,8.894,-21.515,10.662,11.806,-19.144,9.981,12.883,-17.230,13.106,12.331,-13.652,12.133,9.617,-13.362,9.458,8.186,-9.894,10.142,4.576,-9.972,9.046,3.750,-6.454,10.358,0.039,-7.286,10.859,-1.858,-6.561,14.075,-4.031,-9.596,14.895,-7.619,-8.735,15.895,-8.099,-12.467,16.611,-6.070,-11.830,19.832,-8.768,-9.278,20.831,-1…	GYLGGSPGSYAGNYRGGIFNGLPRYVFENPFQQQLEPDGPVTTKTYLRYESAHYFNYGDRPLRVGTTLFTGKTHLSTPTKLGWWANSNSILGNAKWSYDLIHNTLPKVETIIVNEWWWTMTCEYADIVFGVDSWAEFKHPDMAGSVTNPFVTVFPRTPLPRIFETVADIETFAGVAGKLSELAGDQRFADHWHHVPEGRVDIYLQRIVDGSSSLSGYDFIQMEENAKRGIPTLKLMRTYPKVVGWEQTQESKPWYTRTGRLEFYRDEPEFIEHGENLPVYREPVDATPFEPNVIVTADHPAIRPTRPDAYGLSEDDLRTEVRQVRNVTRTWEEVRASEHPLTSSGYRFTFLTPKYRHGAHSTPVDLDTGALYFGPFGDPYRRDKRSPFVNEGYVDINPL…	2026724	Chloroflexi bacterium
job.pdb	AF-A0A7C4G893-F1-model_v4 Molybdopterin oxidoreductase	54.100	353	144	2	3	346	492	835	1.000	1.199E-20	591	400	840	RDIAKVPGTTLFAIGMGPNQFFNNDNKDRTQFLLAALTGNIGKIAGNIGSYAGNYRVAMFNGVPQYIAENPFDIELDGAKPAR---------PKLYWRAEPAHYYNHEDHPLKMGKTMITGKTHMPTPTKSLWFANANSILGNVKWHFNTVVNVLPKMEMIAVQEWWWSTSCEWADIVFAVDAWSELKHPDMCSSVTNPFLTVFPRTPLERPFDTRGDIECLDLVGKQLAKRTGDRRFADMWKFVEEKKVEVYLQRILDHSSNTKGFKFPELEEKAKKGIPALMMTRTNPKTVGYEQVYDSRPWYTKTGRLEFYREEDEFIEAGENLPVHREPIDSTFYEPNVIVAPAHPFIK	REIARHGGRTLFAMGMGPNQFFNNDLKDRAIFLVAALTGSIGRMGGNVGSYAGNYRTSLLSGVPRFAAEDPFNIQLGAAGPVAVRSTMRYESLHYYAAGEVIH---------RAGDKQFTAGAHVPTPTKAIWLTNSNSQIANTKYHYDVVFNTLPRQECLAINEWWWSGSCEYADIVYGVDSWMGLKYPDMTASNTNPFVQVFPRTPLRRNFPTVSDLDTYAGVAAALARLTGDGRFDDYWKFVRDNRVDVYLQRIIDGSAPLRGYNIADLEARAADGVPALMNTRTYPRTFSWEQVHESKPWYTKTGRLEFYRGEREFIEAGENMVVYREPVDSTFYDPNVIVARPHPALR	-47.986,-29.945,-52.542,-45.115,-27.915,-51.020,-42.931,-30.537,-49.274,-42.801,-30.086,-45.473,-39.837,-27.662,-45.001,-39.339,-29.236,-41.611,-39.051,-32.806,-43.020,-35.391,-32.227,-44.074,-32.724,-30.413,-42.017,-31.500,-27.516,-44.240,-28.020,-27.384,-45.696,-25.768,-26.392,-42.733,-22.539,-25.652,-44.707,-23.163,-21.909,-44.153,-22.636,-22.603,-40.396,-18.997,-23.538,-41.239,-18.374,-19.754…	RVANPLAEYPNRDWERLYRDIFRHDRTFTFLCAPNDTHNCLLRAFVKNNVLVRIEPTYGYGKATDLSGRRASPRWDPRCCQKGLVLGRRLYGDRRVKGAFVRRGFKEWVERGFPRDPVTGRAPAELMRRGWDSFVRVPYEEAYALHARALENIARTYSGPQGARYLLAQGYDPAMVEAAGGSGVRTIKVRGGMAKLGVTRIVGTYRFGNMLALLDAHVRGVGPDQALGAGFWDSYSWHTDLPPGHPMVHGDQTSDWELFAAEHAGLVLVWGMNWITTKMPDSHWLTEARLKGTRVVVITVEYSATANKGDEVIVIRPGTDPAFALGLAQVIIRERLYDAAFVKRYTDLPRLVRLDTLEPLLARDVFPGHREAPLGNWTRVLARGESAPPAPAQDGMLIP…	2026778	Phycisphaerae bacterium
job.pdb	AF-A0A2H6AU61-F1-model_v4 Perchlorate reductase subunit alpha	53.800	405	174	4	3	399	398	797	1.000	8.773E-22	579	400	1026	RDIAKVPGTTLFAIGMGPNQFFNNDNKDRTQFLLAALTGNIGKIAGNIGSYAGNYRVAMFNGVPQYIAENPFDIELDGAKPARPKLYWRAEP-----AHYYNHEDHPLKMGKTMITGKTHMPTPTKSLWFANANSILGNVKWHFNTVVNVLPKMEMIAVQEWWWSTSCEWADIVFAVDAWSELKHPDMCSSVTNPFLTVFPRTPLERPFDTRGDIECLDLVGKQLAKRTGDRRFADMWKFVEEKKVEVYLQRILDHSSNTKGFKFPELEEKAKKGIPALMMTRTNPKTVGYEQVYDSRPWYTKTGRLEFYREEDEFIEAGENLPVHREPIDSTFYEPNVIVAPAHPFIKAKGPEAYGVKVDD--FDNETRQGRNIVKTWEETKKTVHPLAKD-GYKFVF…	RLIAAHPRQTKLTQGMGVNQYQHADLKDRAMYLVCALTDNVGHLSGNIGSYAGNFRLPLFNGAGQYLAENPFDIETDPARPARVRFY-----WRGESAHFYSHDDHPLVVGEHVLTGKTHMPTPTKAIWFVDANSALGNAKWKYNIIMNTLPKIEMIVTNEWWWSLTCEYSDIVLGVDAWNENKYWDIAGSVTNPFVYVWPKTGHRRFFDTRNDTETFALVATRLSELTGDPRFREYWRFVIEGRPEVYTQRVIDASSNLRGYRLEEIAEKAQRGVPSLIMTRSYPKYVGMDQTLEHRPWYTKSGRLEFYREEPEFVDAGENLPVHREAVDSTHRAPNVIVARPHALHAPKRPEDYGVDPEEALRNTELRQARNVFVPPEELERTRHPLVESFGATHIV…	24.876,-7.340,-14.191,28.674,-6.884,-14.274,29.119,-3.629,-12.241,27.851,0.008,-12.201,26.278,1.356,-15.310,25.497,5.002,-16.246,23.137,6.125,-19.040,25.155,7.991,-21.715,23.083,11.226,-21.674,23.289,11.437,-17.851,27.065,10.860,-17.993,27.357,13.676,-20.592,25.270,16.033,-18.390,27.623,15.216,-15.491,30.709,15.826,-17.698,29.210,19.182,-18.830,29.022,20.299,-15.155,25.224,19.925,-14.768,24.035,2…	MHGPMVRRGFYEWYRAGFPRDPETGRPPAEYFRRGQDDWLQVTWDEVADIIAKAYIDIATTYSGDEGRRRLERQGHYHPAMLDAMNGAGTQVLKFRGSMPFLAVTRYTSPYRMANMMALLDSHIRGTDADTALGGRGWDNYAFHTDLAPGHPMVTGQQNTDFDLCLWEYSKLIVLWGMNPFTTKMPDSHWLTEARIKGSHVVLISNDYSPTARAADEVFIVRTATDTALALSLAYVIMKEKLYQKDYVVSFTDMPLLVRMDNRQLLRARDIVPDHRPLELRKAEVFDPGAKLPPFFKQDRQYIPRALREQDIDDYVVWDSHANAPKIISRDHVGVDFQMLGIEPALEGRFEVETVDGRKVEVRPLFDVYLEFFEQNYRPELAEKITGLPAAQIERLARL…	2035434	bacterium HR39
job.pdb	AF-A0A6V8PZ10-F1-model_v4 Nitrate reductase / nitrite oxidoreductase, alpha subunit	55.700	314	100	6	3	287	335	638	1.000	1.070E-19	576	400	640	RDIAKVPGTTLFAIGMGPNQFFNNDNKDRTQFLLAALTGNIGKIAGNIGSYAGNYRVAMFNGVPQYIAENPFDIELDGAKPARPKLYWRAEP---------AHYYNHEDHPLKMGKTMITGKTHMPTPTKSLWFANANSILGNVKWHFNTVVNVLPKMEMIAVQEWWWSTSCEWADIVFAVDAWSELKHPDMCSSVTNPFLTVFPRTPLERPFDTRGDIECLDLVGKQLAKRTGDRRFADMWKFVEEKKVEVYLQRILDHSSNTKG-----------------FKF--PELEEKAKKGIP-ALMMTRTNPKTVG	REIAKNKAKTLVPVGMGPNHFFNNDLKDRAIFLVCALTRNIGFHSGNIGSYAGNYRGAYFNGEPTYIGEDPFDIELDPSKASR---------VKFYYKMESAHYYNYGDRPLRLGNKLFTGKSHVPTPTKFVWFSNSNSILGNTKWHHDFVVNTLPKTECVVVSEWWWTASCEYADVVFAVDSWAELKYPDMTTSPTNPFCQVFPRTPLKRVHDTQGDIGVLAGVGKALSRLTGDKRFEDYWKFVYDSKVEVYLQRIIDNSTTLKGYKSPVHRGAPRRLKIGLFSREIEELEEKAKGGVRARLMT-RPYPKRLG	19.827,-10.919,-23.062,23.385,-11.994,-22.053,22.751,-11.664,-18.274,19.477,-13.622,-18.545,21.219,-16.354,-20.605,24.180,-16.540,-18.148,21.850,-17.033,-15.145,19.472,-19.584,-16.743,19.307,-23.285,-15.754,21.696,-25.340,-13.585,24.787,-23.429,-14.768,23.151,-20.141,-13.698,22.223,-21.719,-10.328,25.854,-22.840,-9.740,27.146,-19.353,-10.635,24.725,-17.756,-8.124,25.751,-20.228,-5.373,29.413,-19.…	MNIATTYSGDKGTELLRKQDYDEAMIEAMKGAGTQVLKLRGGMPLLGATRIFGLYRFANSLALLDAKMRQVDQEAALGARAWDNYSGHTDLPPGHTMTCGQQTIGFDLATAENAAMVVGWGMNWIVTKMPDGHWLTEARLKGTRVVTVACEYQATSNKADEVILLRPGSDPAFALGLAQVIIQEKLYDAEFVKGHTDLPLLVRMDTLKLLKPQDLIQDYKPKGLKDTQILKAEERAPLATKQDRQIITESLRNEWSDFVAWNLDTNQPEVITRDEAGLAKNLALEGEFTVDTLDGKKVKVRPVFDLLREHASYFTPEVVSNICHVNQEAVLWLAREIAKNKAKTLVPVGMGPNHFFNNDLKDRAIFLVCALTRNIGFHSGNIGSYAGNYRGAYFNGEPT…	2754717	Candidatus Hakubanella thermoalkaliphilus
job.pdb	AF-A0A3D3RQP7-F1-model_v4 Molybdopterin oxidoreductase	56.800	308	129	3	96	399	1	308	1.000	5.385E-21	570	400	535	HYYNHEDHPLKMGKTMITGKTHMPTPTKSLWFANANSILGNVKWHFNTVVNVLPKMEMIAVQEWWWSTSCEWADIVFAVDAWSELKHPDMCSSVTNPFLTVFPRTPLERPFDTRGDIECLDLVGKQLAKRTGDRRFADMWKFV-EEKKVEVYLQRILDHSSNTKGFKFPELEEKAKKGIPALMMTRTNPKTVGYEQVYDSRPWYTKTGRLEFYREEDEFIEAGENLPVHREPIDSTFYEPNVIVAPAHPFIKAKGPEAYGVKVDD--FDNETRQGRNIVKTWEETKKTVHPL-AKDGYKFVFHTPKYR	LYYSHDDHPQYMGEELITGKTHMPTPTKFIWFVDANSALGNAKWKYNIVMNTLPKIECIVTNEWWWSMTCEYSDIVLGVDAWNENKYWDIAGSVTNPFVYVWPKTGHRRLYDTKNDAETFALVANRLTELTGDERFRNYWKFVLEGKQDVVYVQRVINASSNLRGYKLEEIAKKAHEGIPSLIMTRTYPKYVGKDQTEESMPWYTKSGRLEFYREEPEFINAGENLPVYREPIDSTHYEPNVIVAKPHPLLRPKKPEDYKVKSEDALLNTEWRQARNVLVSPEKLPKTKHPLKVTFGATHIVHTPKYR	-0.068,9.261,3.801,2.591,11.994,4.157,3.790,9.647,6.932,4.950,7.288,4.154,6.738,10.236,2.453,8.741,11.162,5.592,6.223,13.879,6.609,7.629,16.280,3.969,5.572,18.377,1.529,5.938,18.130,-2.191,7.911,20.726,-4.206,8.625,21.571,-7.860,11.855,23.575,-7.840,11.258,26.178,-5.093,7.446,26.114,-5.535,5.354,24.371,-2.861,2.946,21.949,-4.579,1.325,20.597,-1.390,-1.791,22.688,-0.657,-2.103,24.570,2.663,-5.056,…	LYYSHDDHPQYMGEELITGKTHMPTPTKFIWFVDANSALGNAKWKYNIVMNTLPKIECIVTNEWWWSMTCEYSDIVLGVDAWNENKYWDIAGSVTNPFVYVWPKTGHRRLYDTKNDAETFALVANRLTELTGDERFRNYWKFVLEGKQDVVYVQRVINASSNLRGYKLEEIAKKAHEGIPSLIMTRTYPKYVGKDQTEESMPWYTKSGRLEFYREEPEFINAGENLPVYREPIDSTHYEPNVIVAKPHPLLRPKKPEDYKVKSEDALLNTEWRQARNVLVSPEKLPKTKHPLKVTFGATHIVHTPKYRHSAHTTTGDTDITTLLFGPFGDIYRHDKRMPFISEAYIDINPKDLEKLGIKDGDYVWVDADPQDRPFVGWKNRPEDYEVARLLLRARASNN…	2053503	Aquificaceae bacterium
job.pdb	AF-A0A0F8VZ39-F1-model_v4 Molybdopterin domain-containing protein	44.400	281	130	6	2	266	68	338	1.000	6.132E-17	512	400	339	ARDIAKVPGTTLFAIGMGPNQFFNNDNKDRTQFLLAALTGNIGKIAGNIGSYAGNYRVAMFNGVPQYIAENPFDIELDGAKPARP-----------KLYWRAEPAHYYNHEDHPL-----KMGKTMITGKTHMPTPTKSLWFANANSILGNVKWHFNTVVNVLPKMEMIAVQEWWWSTSCEWADIVFAVDAWSELKHPDMCSSVTNPFLTVFPRTPLERPFDTRGDIECLDLVGKQLAKRTGDRRFADMWKFVEEKKVEVYLQRILDHSSNTKGFKFPELE	ARDIAASEAVS-FICGMGMNMYFHNDLINRSYFVVASLTGNVGKPGGNVGSYAGNYKAPVFNGLPSYVAEDPFDQTLDPTVDGEKIKKKMYMHFESIHFW----A----HGDSPLIVNTPKEGRVVLTEKHHLPSPSKVVWTNNANQI-GNAKWAYDIIKNVLPGHELHVATDYEWCMNCEYADVVFPVDSWVEFAHPDMTASCTNPFLQIFPKGGIKRIHDTRHDIEIYAGVAKALTKLTGDKRFEQHYKFVDDDRVDVYMQRILDASGAFRGYKVKEIM	-10.064,1.329,-28.217,-9.789,5.112,-27.519,-6.632,5.744,-29.611,-7.902,3.585,-32.499,-11.306,5.347,-32.427,-9.531,8.742,-32.615,-7.284,7.577,-35.488,-10.296,6.128,-37.352,-12.054,9.536,-37.128,-9.029,10.876,-39.082,-8.942,7.940,-41.538,-5.789,6.611,-39.774,-4.888,3.372,-37.945,-2.100,2.242,-35.575,0.158,1.278,-38.525,0.117,4.947,-39.666,1.960,5.920,-36.439,5.587,6.825,-37.151,7.202,5.696,-33.893,…	EYVEEQLEKQGLNLADIDLDFDGAVQTSKGDVKVKSIFRLYRELIEHYAPKVAEEITGIPAGSIRRFARDIAASEAVSFICGMGMNMYFHNDLINRSYFVVASLTGNVGKPGGNVGSYAGNYKAPVFNGLPSYVAEDPFDQTLDPTVDGEKIKKKMYMHFESIHFWAHGDSPLIVNTPKEGRVVLTEKHHLPSPSKVVWTNNANQIGNAKWAYDIIKNVLPGHELHVATDYEWCMNCEYADVVFPVDSWVEFAHPDMTASCTNPFLQIFPKGGIKRIHDTRHDIEIYAGVAKALTKLTGDKRFEQHYKFVDDDRVDVYMQRILDASGAFRGYKVKEIMD	412755	marine sediment metagenome
job.pdb	AF-A0A3M1CHN6-F1-model_v4 Nitrate oxidoreductase subunit alpha	38.900	429	212	15	3	397	221	633	1.000	1.810E-18	486	400	640	RDI-----AKVPGTTLFAIGMGPNQFFNNDNKDRTQFLLAALTGNIGKIAGNIGSYAGNYRVAMFNGVPQ-------YIAENPFDIELD------------GAKPARPKLYWRAEPAHYYNHEDH---PLKMGK-TMITGKTHMPTPTKSLWFANANSILGNVKWHFNTVVNVLPKMEMIAVQEWWWSTSCEWADIVFAVDAWSELKHPDMCSSVTNPFLTVFPRTPLERPFDTRGDIECLDLVGKQLAKRTGDRRFADMWKFVEEKKVEVYLQRILDHSSNTKG----FKFPELEEKAKKGIP-A-LMMTRTNPKTVGYEQVYDSRPWYTKTGRLEFYREEDEFIEAGENLPVHREPIDSTFYEPNVIVAPAHPFIKAKGPEAYGVKVDDFDNETRQG…	RDIWETTQAGHP--VSIHIGEGINHYFHATLHNRASYLPLLLTGNIGKHGAGGYAWAGNYKGALFQASPWSGPGVGSYVAEDPFHPVLDENIRITKKHLRKTADVEDPSYW-----A---NGERTLTVDLPNGDRKCFTGKTHLPTPTKMIWYNNANFINQA-KWVYNLIVNVFPKMDMIVDQQIEWTGSAEYSDVVLPVNSWVEFEDWEMAAACSNPFLQIW-KGGIAPVHDSIDDAAVFAGVGRALAKKLNDRRFADYWKYVTEKKSRVYIQRVLDNSTTTRGVDGPYQFDKIIKGEYGGEPGQALMLHRTYPRVPFWEQIHDSIPFYTDSGRLHSYCDLPEAIEYGENLIVYREAVEATPYLPNVIVS-TSPFV---RPVDYGIPLDTTDPDLRQV…	11.961,-0.772,4.061,15.354,-2.268,3.188,15.714,-5.935,4.285,18.816,-5.063,6.363,16.406,-3.126,8.646,15.205,-6.535,9.960,18.507,-6.403,11.924,16.684,-4.192,14.473,13.505,-6.338,14.750,12.795,-8.327,17.953,9.432,-9.768,16.845,8.855,-10.544,13.141,5.361,-11.755,12.162,4.992,-13.249,8.648,1.418,-13.401,7.300,0.881,-15.207,3.974,4.524,-14.349,3.133,7.369,-16.718,2.250,10.531,-14.641,2.832,12.690,-17.8…	MDFNDLRFSKLVIQIGKNLIENKRPESHWLNEVMERGGKLVDIAPEYNAPATKADYWISVRPGLSDIAVLLGVTKLMIDNGWYVEDFCRRFTDFPLLVRTDTLRRLRPQDIDPNYRPRDLKGGPSYTIQALTDEQRERIGDFCVWNSETNKVAYIARDDVGKHMTVPAALFGTYQVRLADGKQVEVMPILEMYKRHLKDYDLKTVEEISGAPAHLVERLARDIWETTQAGHPVSIHIGEGINHYFHATLHNRASYLPLLLTGNIGKHGAGGYAWAGNYKGALFQASPWSGPGVGSYVAEDPFHPVLDENIRITKKHLRKTADVEDPSYWANGERTLTVDLPNGDRKCFTGKTHLPTPTKMIWYNNANFINQAKWVYNLIVNVFPKMDMIVDQQIEWTGS…	2053527	candidate division Zixibacteria bacterium
job.pdb	AF-A0A3D3KNP1-F1-model_v4 Nitrate oxidoreductase subunit alpha	46.300	207	104	4	110	314	4	205	1.000	2.692E-14	482	400	206	TMITGKTHMPTPTKSLWFANANSILGNVKWHFNTVVNVLPKMEMIAVQEWWWSTSCEWADIVFAVDAWSELKHPDMCSSVTNPFLTVFPRTPLERPFDTRGDIECLDLVGKQLAKRTGDRRFADMWKFV--EEKKVEVYLQRILDHSSNTKGFKFPELEEKAKKGIPALMMTRTNPKTVGYEQVYDSRPWYTKTGRLEFYREEDEFI	KSFTGKTHMPTPTKVIWFANVNLIN-NAKWAYEMILNTNKRVEMIVTQDWEWTGSAEVADVVLPVHSWMELTIPDMTASCSNPFLQLW-QGGIKPMYNSKQDNETFAGVAGKLAELTGDKRYRDYWRFYLDDTENKNVYLQRMLDGSSTSSGYV---VEDLLKKDRPVLCMFRTYPRITGWEQIHESKPFYNKTGRLEFYREEDEFI	-30.847,-6.743,-19.154,-30.045,-9.533,-16.682,-26.232,-9.559,-16.749,-24.685,-12.842,-17.896,-22.964,-14.285,-14.813,-19.405,-14.728,-16.106,-18.192,-16.182,-12.787,-19.343,-19.793,-13.431,-20.842,-22.364,-11.025,-17.890,-22.462,-8.585,-17.887,-18.716,-7.793,-19.729,-18.092,-4.541,-20.761,-14.412,-4.564,-19.626,-13.848,-1.014,-21.172,-10.383,-0.459,-18.548,-7.944,0.751,-19.264,-7.412,4.484,-16.30…	MKGKSFTGKTHMPTPTKVIWFANVNLINNAKWAYEMILNTNKRVEMIVTQDWEWTGSAEVADVVLPVHSWMELTIPDMTASCSNPFLQLWQGGIKPMYNSKQDNETFAGVAGKLAELTGDKRYRDYWRFYLDDTENKNVYLQRMLDGSSTSSGYVVEDLLKKDRPVLCMFRTYPRITGWEQIHESKPFYNKTGRLEFYREEDEFIE	2052181	Planctomycetia bacterium
job.pdb	AF-A0A3C0ZII2-F1-model_v4 Nitrate oxidoreductase subunit alpha	42.500	402	194	10	3	387	211	592	1.000	5.265E-18	480	400	834	RDIAKVPGTTLFAIGMGPNQFFNNDNKDRTQFLLAALTGNIGKIAGNIGSYAGNYRVAMFNGVPQYIAENPFDIELD------------GAKPARPKLYWRAEPAHYYNHEDHPL----KMGKTMITGKTHMPTPTKSLWFANANSILGNVKWHFNTVVNVLPKMEMIAVQEWWWSTSCEWADIVFAVDAWSELKHPDMCSSVTNPFLTVFPRTPLERPFDTRGDIECLDLVGKQLAKRTGDRRFADMWKFVEEKKVEVYLQRILDHSSNTKGFKFPELEEKAKKGIPA-LMMTRTNPKTVGYEQVYDSRPWYTKTGRLEFYREEDEFIEAGENLPVHREPIDSTFYEPNVIVAPAHPFIKAKGPEAYGVKVDDFDNETRQGRNIVKTWEETKKTVHPL…	RDLGSI-RPAAVHTGEGVNHYFHCDITTRGTFLWMALTGNIGKPGSGVGHWAGNYKFCVFDGLPKFNGEDPFNMTLDPSAHGTAVKSKKYYKPENPC---------YWNYEDRPLIVDTKEGRKVFTGKTHMPTPTKVEWTANVNLLN-NAKWAYNMAKNVDTKVEMICINEMEWTGSCEFADLVFPAECWAELTLPDMTASCSNPFLQAW-KGGVKPIFDNRNDATIMAGVAAKLSDLTGDGRYREFFKFILEGKADVYLQRVLDAGTTTAGYKIGELIAKD----AASLMMFRTYPRIPGWEQIHESQPFYNKTGRIEFYREEDEFIEYGENLIVHREPVEATPYLPNVIVA-SHSAIR---PKNYGLALNHPGADERSVNNVKMAWKKVKQTKSFL…	3.215,-15.803,13.408,0.899,-15.141,10.422,2.520,-14.039,7.121,-0.138,-12.531,4.823,0.957,-11.232,1.418,4.649,-10.760,2.303,7.676,-12.777,1.133,10.298,-12.390,3.893,12.778,-14.658,2.044,12.820,-12.327,-0.985,11.633,-8.869,0.121,13.067,-8.702,3.694,16.219,-10.848,3.420,18.130,-9.061,6.226,15.218,-9.641,8.667,14.238,-13.164,7.486,16.275,-14.890,10.242,13.953,-13.540,13.000,10.853,-15.412,11.788,12.9…	FIIQGVNFVENKMSDAHWWIETMERGGKIVVIAPEYSPTSQKADYWIPIRPGTDPALQLGVTHLLFKEKLYDAPFVKRFTDMPLLVRLDTLKLLRAADVFPDYKNRKLSGYSVQVQKIDAEAREQWGDFVIWDAKTNKPVAITREDVGKHIDENGIDPSLDGAFSVKGVNGKPIKVKTVFQLYKELCAEYDVDTTHEITGSPKDLIIRLARDLGSIRPAAVHTGEGVNHYFHCDITTRGTFLWMALTGNIGKPGSGVGHWAGNYKFCVFDGLPKFNGEDPFNMTLDPSAHGTAVKSKKYYKPENPCYWNYEDRPLIVDTKEGRKVFTGKTHMPTPTKVEWTANVNLLNNAKWAYNMAKNVDTKVEMICINEMEWTGSCEFADLVFPAECWAELTLPDMT…	1898104	Bacteroidetes bacterium
job.pdb	AF-A0A0F9CUR4-F1-model_v4 Molybdopterin domain-containing protein	34.400	424	236	12	3	397	154	564	1.000	1.703E-17	468	400	585	RDIAKVPGTTLFAIGMGPNQFFNNDNKDRTQFLLAALTGNIGKIAGNIGSYAGNYRVAMFNGVP-------QYIAENPFDIELD-------------GAKPARPKLYWRAEPA--HYYNHEDHPLKMGKTMITGKTHMPTPTKSLWFANANSILGNVKWHFNTVVNVLPKMEMIAVQEWWWSTSCEWADIVFAVDAWSELKHPDMCSSVTNPFLTVFPRTPLERPFDTRGDIECLDLVGKQLAKRTGDRRFADMWKFVEEKKVEVYLQRILDHSSNTKGFKFPELEEKAKK--GIPA-LMMTRTNPKTVGYEQVYDSRPWYTKTGRLEFYREEDEFIEAGENLPVHREPIDSTFYEPNVIVAPAHPFIK----AKGPEAYGVKVDDFDNETRQGRNIVK…	EDIATI-KPVAIHIGEGINHWFHATLHNRATYLPLMLTGNIGRLGAGCHTWAGNYKAALFQASPWSGPGFKGWIAEDPLRPNLDPNASGSTDIVVKGHARDEEPAYWDHGDRALIV------DTPKYGHKNFTGKTHMPTPTKVMWFNNVNIIN-NAKWAYGLIKNVNPKIDMIINQDIEMTATAEYSDVTLPANSWMEFQALEVTASCSNPFLQIWGKDGIKPVFDSKDDVTIIAEMAKKLGEQLDDPRMATYWKFALEGRPEIYLQRLLDGSTTTTGYKVDEI--MAGKYGEPGAALMMFRTYPRIPFYEQTHDNVPFFTDTGRMNAYCDIPEAIQYGENFVVHREGPEATPYMPNVIVS-SNPYIRPDNFGITPEMLQSEV--LDGDVRTVANNKM…	-8.878,-10.814,15.079,-9.133,-13.597,17.722,-5.537,-12.908,18.843,-6.348,-9.152,19.083,-9.413,-9.976,21.239,-7.330,-12.109,23.641,-4.704,-9.331,23.939,-7.326,-6.634,24.711,-9.546,-8.765,27.013,-6.521,-9.949,29.065,-4.766,-6.533,29.281,-1.796,-7.899,27.259,-0.858,-4.627,25.491,1.634,-1.711,25.649,-0.810,1.024,26.744,1.670,3.957,26.415,2.529,2.783,22.924,-1.148,2.283,21.971,-2.034,5.796,23.257,0.94…	LGVTKILMDRGLYDEPFVKAFTDFPLLVRTDTLKRLHAHEVFAGYQPGLTKEGASFALQGLTEEQYEKLGDFVVFDQKSGGLKAITRDEVGERMREKGLDPTLEYKETVKLADGSEVEVMTLWEMYKVHLQDYDLDTVHEITGAPKEFIERLAEDIATIKPVAIHIGEGINHWFHATLHNRATYLPLMLTGNIGRLGAGCHTWAGNYKAALFQASPWSGPGFKGWIAEDPLRPNLDPNASGSTDIVVKGHARDEEPAYWDHGDRALIVDTPKYGHKNFTGKTHMPTPTKVMWFNNVNIINNAKWAYGLIKNVNPKIDMIINQDIEMTATAEYSDVTLPANSWMEFQALEVTASCSNPFLQIWGKDGIKPVFDSKDDVTIIAEMAKKLGEQLDDPRMATY…	412755	marine sediment metagenome
job.pdb	AF-A0A1F7NJN9-F1-model_v4 Nitrate oxidoreductase subunit alpha	36.200	411	221	12	2	387	123	517	1.000	8.977E-18	468	400	758	ARDIAKV-PGTTLFAIGMGPNQFFNNDNKDRTQFLLAALTGNIGKIAGNIGSYAGNYRVAMFNGVPQ-------YIAENPFDIELDGAKPARPKLYWRAEPAHYYNHED--------------HPLKMGKTMITGKTHMPTPTKSLWFANANSILGNVKWHFNTVVNVLPKMEMIAVQEWWWSTSCEWADIVFAVDAWSELKHPDMCSSVTNPFLTVFPRTPLERPFDTRGDIECLDLVGKQLAKRTGDRRFADMWKFVEEKKVEVYLQRILDHSSNTKGFKFPELEEKAKK--GIPA-LMMTRTNPKTVGYEQVYDSRPWYTKTGRLEFYREEDEFIEAGENLPVHREPIDSTFYEPNVIVAPAHPFIKAKGPEAYGVKVDDFDNETRQGRNIVKTWE…	AQDIGTLRP--VGIHQGEGINHWFHATEMNRAAYLPVMLTGNIGKPGAGCHTWAGNYKAALFQGSPWTGPGFKGWVAEDPFQPALDPATPG------RDVETHAYTKDEEPAYWNHGDLALILNTPKFGRRNFTGETHMPTPSKAIIFSNVNLIN-NAKWAYGVIKNVNPNVEMIVAIDIQMTASIEYADLALPANSWLEFEGLEITASCSNPFLQIW-KGGIPPVFDSRDDLMILAGIAKALAEVTGDRRFADYFKFALEGRREIYLQRLLDTSTTTQGYKLQDI--MAGKYGPPGGALMLFRTYPRIPFYEQIHDSEPFHTDTGRLHAYADVPEAIEYGENFIVHREGPEATPYLPNVIVS-SNPYVR---PEDYGIPPTAEHWDERTIRNVKLPWS…	-11.779,24.502,23.103,-8.960,21.882,23.104,-10.291,19.979,20.048,-10.403,16.875,22.335,-13.402,14.711,23.243,-14.370,15.286,26.877,-13.698,12.431,29.339,-16.192,11.370,32.025,-13.674,11.944,34.861,-13.269,15.593,33.753,-17.047,16.115,34.165,-18.150,13.790,37.001,-16.361,14.200,40.346,-15.143,10.797,41.597,-16.203,9.067,38.331,-15.924,5.260,38.261,-16.204,3.340,34.984,-19.385,1.394,34.233,-17.340,…	DTLKRLHAHEVFAGYRTGLSASGPSVKIQGFTSAQHAKLGDYVVWDEKAKAMKAVTRDDVGATMAAKGIAPALAGSWKVRLVDGKEVEVATLWTLYLTHLKDYDLDTVAEITHAPKDLIRQLAQDIGTLRPVGIHQGEGINHWFHATEMNRAAYLPVMLTGNIGKPGAGCHTWAGNYKAALFQGSPWTGPGFKGWVAEDPFQPALDPATPGRDVETHAYTKDEEPAYWNHGDLALILNTPKFGRRNFTGETHMPTPSKAIIFSNVNLINNAKWAYGVIKNVNPNVEMIVAIDIQMTASIEYADLALPANSWLEFEGLEITASCSNPFLQIWKGGIPPVFDSRDDLMILAGIAKALAEVTGDRRFADYFKFALEGRREIYLQRLLDTSTTTQGYKLQDIM…	1802104	Candidatus Rokubacteria bacterium RIFCSPLOWO2_02_FULL_68_19
job.pdb	AF-A0A7C4UMU9-F1-model_v4 Nitrate oxidoreductase subunit alpha	33.400	350	196	8	2	324	296	635	1.000	8.842E-16	465	400	641	ARDIAKVPGTTLFAIGMGPNQFFNNDNKDRTQFLLAALTGNIGKIAGNIGSYAGNYRVAMFNGVPQ-------YIAENPFDIELDGAKPARP-----------KLYWRAEPAHYYNHEDHPL-----KMGKTMITGKTHMPTPTKSLWFANANSILGNVKWHFNTVVNVLPKMEMIAVQEWWWSTSCEWADIVFAVDAWSELKHPDMCSSVTNPFLTVFPRTPLERPFDTRGDIECLDLVGKQLAKRTGDRRFADMWKFVEEKK---VEVYLQRILDHSSNTKGFKFPELEEKAKKGIPA-LMMTRTNPKTVGYEQVYDSRPWYTKTGRLEFYREEDEFIEAGENLPVHR	IWEVSKAGHAVAIHVGEGINHWFHATLANRAQYLPIMLTGQLGRPGAGCYTWAGNYKAALFQGAPGVGPGFLGWIAEDPFAPNLDAKTDGKAIKVNKTTKDEEPAYW--------NHGERPLIVNTPKYGRKNFTGDTHMPTPTKFLWFANVNLFNNA-KHAYDMLFVVNPKIDCIIAQDVEMTSSCEYSDIVFPANTWMEFQTYEITASCSNPYLQIW-KGGIPPVHDSRDDVHILAETAEALSKETGDKRFADYWRFIVDDKANGVKTYIQRLMDGSTTTRGYRVADILEGKYGDSGVALMLFRTYPRIPFWENIHDGMPFWTDTGRLNSYCDIPEAILYGENFIVHR	-24.013,-2.041,10.782,-21.073,-0.028,9.358,-18.170,1.052,11.567,-15.082,3.263,11.121,-12.208,4.534,13.272,-10.392,7.629,11.910,-6.793,6.611,11.052,-6.940,3.877,13.694,-3.138,3.492,14.075,-3.211,6.880,15.875,-5.121,5.123,18.711,-5.169,1.323,18.413,-7.256,0.604,21.552,-9.740,3.480,21.044,-10.168,4.035,17.290,-9.539,0.440,16.136,-11.612,-0.684,19.156,-14.614,0.223,16.952,-13.656,-2.752,14.717,-13.60…	FKLRGGMGLLGVMGKYGLYRWSNMLAVVDQIVRKVDPKDALGGRLWSNYTWHGDQAPGHPFVHGLQTADCDFNDMRHAKLHIQCGKNLVENKMPDSHWFIEMMERGGRIVSITPEYSPVSTKCDYWIQVRPGCTDTALFLGLAKLMIDRGWYDEKFIKAYTDFPLLIRTDNLQRLHAKDVIADYRPGLKKDGPSYQVQHLTDEQYARLHDYVVYDEQAKSVRAITRDQMGPRMIQDGIAPALSFAGKVKLVDGSEVEVMTLWDAYKNHNLKDYDLATVAEITGADPSVIERLAKDIWEVSKAGHAVAIHVGEGINHWFHATLANRAQYLPIMLTGQLGRPGAGCYTWAGNYKAALFQGAPGVGPGFLGWIAEDPFAPNLDAKTDGKAIKVNKTTKDEEP…	2052164	Gemmataceae bacterium
job.pdb	AF-A0A7Y5LB89-F1-model_v4 Molybdopterin-dependent oxidoreductase	36.700	425	224	13	2	399	80	486	1.000	1.531E-17	464	400	594	ARDIAKV-PGTTLFAIGMGPNQFFNNDNKDRTQFLLAALTGNIGKIAGNIGSYAGNYRVAMFNGV-------PQYIAENPFDIELDGAKPARPKLYWRAEP--AHYYNHED--------------HPLKMGKTMITGKTHMPTPTKSLWFANANSILGNVKWHFNTVVNVLPKMEMIAVQEWWWSTSCEWADIVFAVDAWSELKHPDMCSSVTNPFLTVFPRTPLERPFDTRGDIECLDLVGKQLAKRTGDRRFADMWKFVEEKKVEVYLQRILDHSSNTKGFKFPELEEKAKK--GIPA-LMMTRTNPKTVGYEQVYDSRPWYTKTGRLEFYREEDEFIEAGENLPVHREPIDSTFYEPNVIVAPAHPFIKAKGPEAYGVKVDDFDNETRQGRNIVKT…	AQDIATMKP--VAIHQGEGINHWFHATEMNRAAYLPLMLTGNIGKPGAGCHTWAGNYKAALFQGSPWTGPGFKGWVAEDPFEPNLDPNAP--------GKNIHAHAYTKDEEPAYWNHGDKALIVETPKYGRKNFTGNSHMPTPTKALIFNNVNLIN-NAKWAYEMIKNVNPNIEMIVSFDIQMTASIEYADLALPANSWLEFEDLEVTASCSNPFLQIW-KGGIRPVFDSKDDLAILAGIGKALAKVTGDSRFTDYFKFEYEGKRSVYLQRLLDTSTTTAGYKLDDI--MAGKYGPPGGALMLFRTYPRIPFYEQIKDSEPFHTDTGRLHAYADIPEAIEYGENFIVHREGPEATPYLPNVIVS-SNPFIR---PDDYGIPLTAEHWDERTIRNAKMP…	31.875,10.503,-0.611,34.594,11.969,-2.868,35.291,15.537,-1.664,35.834,18.076,-4.489,37.958,20.468,-2.383,40.232,17.808,-0.866,40.189,15.578,-4.006,40.175,12.483,-1.758,37.613,10.123,-0.180,35.924,11.754,2.749,33.866,9.931,5.376,30.391,11.322,6.116,27.963,10.476,8.942,24.173,10.197,8.941,23.997,13.742,10.379,26.305,15.414,7.799,23.299,16.821,5.865,22.093,20.300,4.829,23.679,23.112,6.878,25.630,20.…	IWDAQENKPRAVTRDDVGETMAQQGIDPVLDGTFKIKLVDGKEVEVATLWTLYQVHLKDYDLNTVVEITHAPRNLIEQLAQDIATMKPVAIHQGEGINHWFHATEMNRAAYLPLMLTGNIGKPGAGCHTWAGNYKAALFQGSPWTGPGFKGWVAEDPFEPNLDPNAPGKNIHAHAYTKDEEPAYWNHGDKALIVETPKYGRKNFTGNSHMPTPTKALIFNNVNLINNAKWAYEMIKNVNPNIEMIVSFDIQMTASIEYADLALPANSWLEFEDLEVTASCSNPFLQIWKGGIRPVFDSKDDLAILAGIGKALAKVTGDSRFTDYFKFEYEGKRSVYLQRLLDTSTTTAGYKLDDIMAGKYGPPGGALMLFRTYPRIPFYEQIKDSEPFHTDTGRLHAYA…	2172550	candidate division KSB1 bacterium
job.pdb	AF-L0JXL5-F1-model_v4 Nitrate reductase alpha subunit	46.600	392	197	5	3	386	535	922	1.000	1.984E-16	454	400	1169	RDIAKVPGTTLFAIGMGPNQFFNNDNKDRTQFLLAALTGNIGKIAGNIGSYAGNYRVAMFNGVPQYIAENPFDIELDGAKPARPKLYWRAE----PAHYYNHEDHPLKMGKTMITGKTHMPTPTKSLWFANANSILGNVKWHFNTVVNVLPK--MEMIAVQEWWWSTSCEWADIVFAVDAWSELKHPDMCSSVTNPFLTVFPRTPLERPFDTRGDIECLDLVGKQLAKRTGDRRFADMWKFV-EEKKVEVYLQRILDHSSNTKGFKFPELEEKAKKGIPALMMTRTNPKTVGYEQVYDSRPWYTKTGRLEFYREEDEFIEAGENLPVHREPIDSTFYEPNVIV-APAHPFIKAKGPEAYGVKVDDFDNETRQGRNIVKTWEETKKTVHPLAK	ADVADNHEKTLILTGMGPNHYTNQDQKDRAVFLLASLTKNVGRHAGNVGSYAGNYRGAYFNGRDQWIYEDPFDPELDPDSDVD----IRNTTTAQSAHWYSNGDRPLKIEGEYHMGDSHMPTPTKLLWVSGSNSILGNAKGSYDIIENMLRNGRIEAFFTNEWWWTGTCEYSDIVFPADSWAEHNMNDITAAVTNPFVMAIPTTEIDRIYDTRNDAEIYAGVAEKLGELLDDDRFEDYWAFINEEDTARPYLQRIIDHSNTVKGYDIDDMLDEARDGTPKLIQTQTYPKKVGGRQAVDGDPWFTKTGRMEFFREEELFTEAGENIPLHREPMDGTFYEPNAIVSGDDHPIIDPETPEDLDWDEDRRDGDARQVRNRIYTPEELTDTEHPLKE	-24.674,65.280,-45.448,-24.291,62.935,-48.004,-22.797,60.480,-50.084,-20.982,57.897,-51.429,-18.338,56.346,-53.571,-18.844,52.577,-53.939,-16.120,49.952,-53.541,-17.551,46.404,-53.919,-16.713,44.403,-50.790,-16.717,40.684,-51.655,-17.068,38.413,-48.608,-14.811,35.347,-48.113,-17.991,33.329,-48.933,-18.346,34.962,-52.398,-14.628,34.338,-53.072,-15.246,30.660,-52.158,-18.214,30.450,-54.583,-16.041,…	MAEDDAGIEMTRRELGAAAAGVAGASGLGLLGYRRLSGDADETAEDGPMNPLEEYPNREWEEHYRDVWEPDDSYMLTCTPNDTHNCYLEASIKNGQVTRLGPSMNYGEATDLDGNQATQRWDPRVCNKGLAMIERFYSDQRVQAPMVREGFRQWVEDGFPREDDGSMPQEYANRGEDDWVEMEFDEAYELAAEAIYNIAENYNGDAGAQRLLEQEYDERVVEETEGIGTQVLKFRGGMPLLGMIRLMGMYRVANQMALVDQHIRDVDETEAVGGVGLDNYSWHTDLPPGHTMVTGQQTVDFDLVNVEYADHVILAGINFLTTKMADCHWLTEARLKGTKVTGVFTDYNATASKCDELVVLRPATDSALFLGAAKIIIEEEQYDEDYVRRFTDLPMLVRM…	694430	Natronococcus occultus SP4
job.pdb	AF-A0A3C1GLV3-F1-model_v4 Nitrate oxidoreductase subunit alpha	35.000	374	195	12	3	346	164	519	1.000	1.440E-16	452	400	520	RDIAKV-PGTTLFAIGMGPNQFFNNDNKDRTQFLLAALTGNIGKIAGNIGSYAGNYRVAMFNGVPQ-------YIAENPFDIELDGAKPARPKLYWRAEPA-----HYYNHED--------------HPLKMGKTMITGKTHMPTPTKSLWFANANSILGNVKWHFNTVVNVLPKMEMIAVQEWWWSTSCEWADIVFAVDAWSELKHPDMCSSVTNPFLTVFPRTPLERPFDTRGDIECLDLVGKQLAKRTGDRRFADMWKFVEEKKVEVYLQRILDHSSNTKGFKFPELEEKAKK--GIPALMM-TRTNPKTVGYEQVYDSRPWYTKTGRLEFYREEDEFIEAGENLPVHREPIDSTFYEPNVIVAPAHPFIK	RDIATIKPVAIHIGEGI--NHWFHATLVNRAAYLPLMLTGNVGVMGSGCHTWAGNYKAALFQGSEETGPGFKGWVAEDPFNPNLDPAAD-----------GKTIRERGYAYEEEVGYWAHGDKPLIVDTPRYGRKVFTGTTHMPTPTKVMWVTNVNLIN-NAKWVYELIKNVNPNVELIISTDIEMTASCEYSDIVLAANSWVEMERYEVTASCSNPFLQIW-KGGIKPVYDTRDDQLILAQMAAKLGELLNDRRFADYWKFSLEGKTEVYIQRLLDSSTTARGYKVSDI--LAGKYGEPGVALMLFRTYPREPFWEQVTESLPFYTPTGRLQAYNDEPEIIQYGENFIVHREGPEATPYLPNAIVS-TNPLIR	-4.840,-22.339,-11.713,-2.412,-23.981,-9.268,-2.509,-22.173,-5.872,0.162,-19.555,-5.486,1.057,-19.574,-9.225,-0.558,-16.188,-10.079,2.815,-14.348,-10.186,4.013,-16.654,-13.007,0.744,-16.033,-14.890,1.082,-12.209,-14.583,4.777,-12.295,-15.622,3.794,-14.521,-18.584,1.124,-11.971,-19.606,3.725,-9.157,-19.295,6.125,-11.146,-21.523,3.469,-11.626,-24.242,2.665,-7.871,-24.131,6.376,-6.996,-24.649,7.170,…	MRPNSDTALLLGLSRILIDEKWYDAPYVKRFTDLSLLVRTDTLKRLKPEEIIPGYTQPDISRGASMTRHGLTPEYRKRVGDFVVWDARTNAPRAITRDDVGDRLTEKGIDPVLEGRFTAKTVDGKSVEVMPLFEAYKIHLKDYDLDTVHEITHAPKELIRRLARDIATIKPVAIHIGEGINHWFHATLVNRAAYLPLMLTGNVGVMGSGCHTWAGNYKAALFQGSEETGPGFKGWVAEDPFNPNLDPAADGKTIRERGYAYEEEVGYWAHGDKPLIVDTPRYGRKVFTGTTHMPTPTKVMWVTNVNLINNAKWVYELIKNVNPNVELIISTDIEMTASCEYSDIVLAANSWVEMERYEVTASCSNPFLQIWKGGIKPVYDTRDDQLILAQMAAKLGELL…	2053607	Candidatus Rokubacteria bacterium
job.pdb	AF-A0A383A1Z1-F1-model_v4 Molybdopterin domain-containing protein	44.100	256	122	4	23	264	2	250	1.000	1.345E-14	444	400	252	FFNNDNKDRTQFLLAALTGNIGKIAGNIGSYAGNYRVAMFNGVPQYIAENPFDIELDGAKPARPKLYWRAEPAHYYN---------HEDHPL-----KMGKTMITGKTHMPTPTKSLWFANANSILGNVKWHFNTVVNVLPKMEMIAVQEWWWSTSCEWADIVFAVDAWSELKHPDMCSSVTNPFLTVFPRTPLERPFDTRGDIECLDLVGKQLAKRTGDRRFADMWKFVEEKKVEVYLQRILDHSSNTKGFKFPE	YFHNDLINRSYYIVATLSGNVGKPGGNVGSYAGNYKASIFNGMPSYVSEDPFNPTLDPTVDG------RDIKKKMYGLFESVHFWDHGDKPLIVNTPNEGRVVMTGPSHMPSPTKVVWHVNANLL-GVAKWHYNQIKNTLPRHELWIAQDKEWNMSCEYADIVLPVDSWVEFKYPDMTASCTNPFVQMFPRGGIPRIYDTRHDIETFADVAKALSKITGEQRFIDYWKFVHEGNVEIYLQRIIDGSNALRGYNARQ	6.870,2.699,-21.065,9.901,2.616,-23.387,13.399,1.313,-22.567,14.862,4.807,-23.264,11.922,6.810,-21.844,14.393,8.697,-19.578,16.152,10.139,-22.673,12.780,10.971,-24.269,11.594,12.782,-21.097,14.933,14.663,-20.832,14.452,15.854,-24.439,11.037,17.346,-23.524,12.600,19.231,-20.574,15.326,20.672,-22.861,12.621,22.159,-25.136,10.516,23.433,-22.190,13.623,25.015,-20.577,14.903,26.646,-23.813,11.421,28.0…	MYFHNDLINRSYYIVATLSGNVGKPGGNVGSYAGNYKASIFNGMPSYVSEDPFNPTLDPTVDGRDIKKKMYGLFESVHFWDHGDKPLIVNTPNEGRVVMTGPSHMPSPTKVVWHVNANLLGVAKWHYNQIKNTLPRHELWIAQDKEWNMSCEYADIVLPVDSWVEFKYPDMTASCTNPFVQMFPRGGIPRIYDTRHDIETFADVAKALSKITGEQRFIDYWKFVHEGNVEIYLQRIIDGSNALRGYNARQMI	408172	marine metagenome
job.pdb	AF-A0A833D7I0-F1-model_v4 Molybdopterin-dependent oxidoreductase	39.500	286	158	7	110	387	30	308	1.000	3.736E-15	431	400	551	TMITGKTHMPTPTKSLWFANANSILGNVKWHFNTVVNVLPKMEMIAVQEWWWSTSCEWADIVFAVDAWSELKHPDMCSSVTNPFLTVFPRTPLERPFDTRGDIECLDLVGKQLAKRTGDRRFADMWKFVEEKKVEVYLQRILDHSSNTKGFKFPELEEKAKK--GIPA-LMMTRTNPKTVGYEQVYDSRPWYTKTGRLEFYREEDEFIEAGENLPVHREPIDSTFYEPNVIVAPAHPFIKAKGPEAYGVKVDDFDN-----ETRQGRNIVKTWEETKKTVHPLAKD	KSFTGKTHLPSPTKVIWYNNANLLN-QAKWIYHLLVNVNPKIDLIVDQQVEWTGSAEYSDVILPANTWLEFQTLECGGSCSNPFLQIWGGNGIKPLYDSKDDGMIFALVSAKLAELTRDKRFRDHWKFMLEGRPEVYLDRVLANSTTTKGYTVADI--MAGKYGEPGAALMLFRTYPRVAFYEQVYDSIPFYTDTGRLCAYADIPEAIEYGENLVVHREAPEATPYLPNVIVS-TSPYIR---PNNYGIDAAALQREVLDADLRAVANNKLSWADVKKTVNPLWRE	-39.613,8.817,4.728,-36.169,7.901,6.062,-33.880,10.623,4.633,-30.440,9.181,3.838,-28.241,10.915,6.466,-25.098,8.849,5.694,-23.781,7.967,2.231,-20.885,5.492,2.229,-17.661,6.337,0.343,-14.585,4.221,-0.435,-11.273,5.552,0.964,-9.654,4.790,-2.421,-11.361,7.907,-3.888,-9.443,10.063,-1.375,-6.433,8.002,-2.548,-7.202,9.533,-5.994,-7.710,13.090,-4.600,-11.546,12.968,-4.302,-11.716,13.298,-8.098,-14.000,1…	NIRELLHGEEMSYWGMGDRPFIVDTPSGRKSFTGKTHLPSPTKVIWYNNANLLNQAKWIYHLLVNVNPKIDLIVDQQVEWTGSAEYSDVILPANTWLEFQTLECGGSCSNPFLQIWGGNGIKPLYDSKDDGMIFALVSAKLAELTRDKRFRDHWKFMLEGRPEVYLDRVLANSTTTKGYTVADIMAGKYGEPGAALMLFRTYPRVAFYEQVYDSIPFYTDTGRLCAYADIPEAIEYGENLVVHREAPEATPYLPNVIVSTSPYIRPNNYGIDAAALQREVLDADLRAVANNKLSWADVKKTVNPLWREGFTFYCMTPKSRHTTHSSWATVDWNWIWSTNFGDPYRADKRQPGVGDWQVHMNPDSAKKLGIEDGDYIYVDANPADRPFAGWKKSDPRYKA…	2015799	Hyphomicrobiaceae bacterium
job.pdb	AF-A0A0T6ARL8-F1-model_v4 Putative nitrate oxidoreductase subunit alpha, nitrate reductase 1, alpha subunit	36.900	422	219	13	3	396	223	625	1.000	1.038E-15	424	400	859	RDIAKVPGTTLFAIGMGPNQFFNNDNKDRTQFLLAALTGNIGKIAGNIGSYAGNYRVAMFNGVPQY---IAE----NPFDIELDGAKPARPKLYWRAEPA------HYYNHED-------------HPLKMGKTMITGKTHMPTPTKSLWFANANSILGNVKWHFNTVVNVLPKMEMIAVQEWWWSTSCEWADIVFAVDAWSELKHPDMCSSVTNPFLTVFPRTPLERPFDTRGDIECLDLVGKQLAKRTGDRRFADMWKFVEEKKVEVYLQRILDHSSNTKGFKFPELEEKAKKGIP-ALMM-TRTNPKTVGYEQVYDSRPWYTKTGRLEFYREEDEFIEAGENLPVHREPIDSTFYEPNVIVAPAHPFIKAKGPEAYGVKVDDFDNETRQGRNIVKT…	RDIATI-KPVSIHIGEGINHWFHATLANRAFYLPLMLTGNIGKPGAGCHTWAGNYKAGIFQGSPWTGPGITGWLFEDPFHAALDPATS-----------GTEIKVKKYLKDEEPAYWDHGDVPLIVNTPKAGRRVFTGTTHMPTPTKVMWYNNVNIIN-NAKWAYGVIKHVNPNVELIINQDIEMTASAEYADIILPANSWVEFETPELTASCSNPFLQIW-KGGIKPLFDTKDDGVIIAEVAAQLTAQTGDRRFRDYFKYLLERRPEVYIQRILDSSTSTVGYRVADV-VNGKYGEPGAALMLFRTYPRIPFYEQVHDSEPFYTDTGRLNSYCDIPEAIEYGENFIVHREGPEATPYLPNVIVT-TNPLVR---PEDYGIPLDALHWDQRTVRNVKLA…	6.611,-5.862,15.294,10.168,-7.070,14.634,10.634,-10.226,12.476,12.251,-12.175,15.366,8.758,-12.249,16.930,7.708,-14.830,14.265,9.409,-17.563,16.390,6.538,-17.281,18.916,3.692,-17.914,16.416,1.989,-21.353,16.398,-0.129,-20.543,13.327,1.475,-18.355,10.630,-0.721,-17.138,7.752,0.914,-15.460,4.728,-1.629,-13.471,2.685,-0.042,-12.189,-0.533,3.376,-12.204,1.232,6.603,-13.693,-0.156,9.016,-13.975,2.795,…	MDFNELRHARLHIQVGKNLIENKMPESHFFNELMERGAKIAVITPEYSPPAAKADYWMPIRPQTDAALFLGITRLMMDRRWYDEAFVKQFTDFPLLIRKDTLKRLRAAEVFPGYKPGLDPDGPSFKRHNLKLDQYEKLGDFVVFDRKTRKLQAITRDQVGERLAQAGLDPDLRWRGKVKLIDGREVECLTLWEAHRDHLRDYDLDTVAEITQTPRAMIERLARDIATIKPVSIHIGEGINHWFHATLANRAFYLPLMLTGNIGKPGAGCHTWAGNYKAGIFQGSPWTGPGITGWLFEDPFHAALDPATSGTEIKVKKYLKDEEPAYWDHGDVPLIVNTPKAGRRVFTGTTHMPTPTKVMWYNNVNIINNAKWAYGVIKHVNPNVELIINQDIEMTASAE…	1640515	Armatimonadetes bacterium CSP1-3
job.pdb	AF-A0A382PZ52-F1-model_v4 Molybdopterin domain-containing protein	39.600	275	159	5	126	399	2	270	1.000	8.776E-15	419	400	338	WFANANSILGNVKWHFNTVVNVLPKMEMIAVQEWWWSTSCEWADIVFAVDAWSELKHPDMCSSVTNPFLTVFPRTPLERPFDTRGDIECLDLVGKQLAKRTGDRRFADMWKFVEEKKVEVYLQRILDHSSNTKGFKFPELEEKAKKGIPA-LMMTRTNPKTVGYEQVYDSRPWYTKTGRLEFYREEDEFIEAGENLPVHREPIDSTFYEPNVIVAPAHPFIKAKGPEAYGVKVDDFDNETRQGRNIVKTWEETKKTVHPLAKDGYKFVFHTPKYR	WHNNVNLLN-NAKYHYEMVKNTNPGIEMIISQDIEMTATCEYADIVLPANSWAEQQSYELTGSCSNPFLQIW-NGGLKPVFDSKDDALIWANVAKRLGRILKDDRFEAYWKFVLEGKTEVYIDRLMDGSNTTKGYTTKGIMDGKYGEPGSALMLFRTYPRIPFYEQIKESTPFYTPTGRLQAYNDEPEIIEYGENFIVHREGPEATPYLPNVIVS-DNPLIR---PKDYGISENATSAEERQVRNLKLPWKKVKKTKNFLWEDGYSFYCLTPKSR	-10.049,-15.177,4.232,-11.677,-12.373,6.276,-10.607,-8.768,5.580,-11.718,-5.299,6.722,-10.589,-1.733,5.915,-8.937,-2.950,2.688,-10.215,-3.379,-0.869,-7.882,-6.342,-1.505,-8.781,-7.157,-5.137,-9.005,-3.533,-6.344,-5.541,-2.733,-4.921,-3.994,-6.106,-5.878,-1.383,-6.161,-8.613,-2.179,-8.845,-11.210,-5.935,-8.598,-10.495,-6.937,-11.234,-13.092,-4.634,-13.856,-11.497,-6.071,-13.016,-8.066,-9.667,-13.4…	IWHNNVNLLNNAKYHYEMVKNTNPGIEMIISQDIEMTATCEYADIVLPANSWAEQQSYELTGSCSNPFLQIWNGGLKPVFDSKDDALIWANVAKRLGRILKDDRFEAYWKFVLEGKTEVYIDRLMDGSNTTKGYTTKGIMDGKYGEPGSALMLFRTYPRIPFYEQIKESTPFYTPTGRLQAYNDEPEIIEYGENFIVHREGPEATPYLPNVIVSDNPLIRPKDYGISENATSAEERQVRNLKLPWKKVKKTKNFLWEDGYSFYCLTPKSRHTTHSSWAVMDWHFIWSNPFGDPYRQDKRQPGVGEHTMYMNSDAAKDLGIEDGDYVYVDSDPQNRPYR	408172	marine metagenome
job.pdb	AF-A0A455XF61-F1-model_v4 Nitrite oxidoreductase, alpha subunit	44.200	423	197	6	3	398	531	941	1.000	2.191E-15	417	400	1169	RDIAKVPGTTLFAIGMGPNQFFNNDNKDRTQFLLAALTGNIGKIAG-NIGSYAGNYRVAMFNGVPQYIAENPFDIELDGAK-------------PARPKLYWRAEPAHYYNHEDHPLKMGKTMITGKTHMPTPTKSLWFANANSILGNVKWHFNTVVNVLPKMEMIAVQEWWWSTSCEWADIVFAVDAWSELKHPDMCSSVTNPFLTVFPRTPLERPFDTRGDIECLDLVGKQLAKRTGDRRFADMWKF--------VEEKKVEVYLQRILDHSSNTKGFKFPELEEKAKKGIPALMMTRTNPKTVGYEQVYDS--RPWYTKTGRLEFYREEDEFIEAGENLPVHREPIDSTFYEPNVIVAPAHPFIKAKGPEAYGVK---VDDFDNETRQGRNIVKTW…	NLFHKHRGQGIISTGAGTNHYFNSTLKDRGFMLLSALSDNVGHIGGCTFGNYVGNYRQSVFGGFGQYLLEDPFNPELDGRKMVTKLAHYTDDESA------------HYYNYGDRPLRNGTRLLTDPGHMPAPTKVLWQANSNSSLGNAKGHYDMVVNTLPRWEAIFYSDWNWTASCEYSDIVWGVDSWLENKHTDMACSCSNPFLTVSPITPLRRFQDTVGDAEVPAGIFRAFTALTGDQRFADYFKFVGTNPAGNPADRDSEVYGQRVLNAGSATRGMVFAEIREKAKRGVPTIFMARTYPRISGWEQTAEGGGLPWYTKSGRLEFYMDDPRLIDGGENLTVYRTPIDSSHYEPNVIVGNSRAFALMETPEMRGLERMGNSLKIAENRQGRNVILTT…	38.231,-42.437,-44.577,36.451,-45.005,-43.610,33.066,-46.634,-42.965,31.517,-49.543,-41.580,27.682,-49.832,-41.842,25.463,-52.681,-40.649,22.089,-52.521,-42.477,19.082,-54.636,-41.460,16.712,-54.007,-44.399,12.863,-53.853,-44.323,12.704,-57.217,-46.220,14.452,-59.131,-43.371,12.013,-57.669,-40.803,8.961,-58.880,-42.810,10.380,-62.444,-43.073,10.703,-62.653,-39.248,7.120,-61.351,-38.792,5.678,-64.…	MMEIKNNIGRRSFLKLSATAGLAVMANNAFAASPFLKPYVVDNPLKSYPNRDWEKVYRDMFHVDSEFIFLCAPNDTHNCLLKAHVKNDVVIRISPSYGYGDAEDMDGNRSSHRWEPRICNKGMVMNRKAYSDRRPKGAMVRTGFKAWAEAGYPRTGANGFPDQKYLQRGKEPFIKLPWTEAYALAAGALENIARTYSGDKGAALLTRQGYDPEMIASMHGCGCKTMKFRAGMAALGVLRIYSLKRFSQGLALLDAYVRNIGPDEASGAKVLDSYSWHTDLAPGCPMVTGHQMLDYEFMVYEHAKLIVFWGNNFVCTKMPDLHWVSESRLKGCHIVDISIDYHATANKADDVIIIRPGTDPALGLGVCHLLIKNNQYDENYLRANTDMPLLIRTDNWKNL…	2559597	Candidatus Nitrotoga sp. AM1P
job.pdb	AF-A0A1F9LSV7-F1-model_v4 Molybdopterin domain-containing protein	34.700	412	224	13	3	387	192	585	1.000	2.861E-15	409	400	828	RDIAKVPGTTLFAIGMGPNQFFNNDNKDRTQFLLAALTGNIGKIAGNIGSYAGNYRVAMFNGVPQ-------YIAENPFDIELDGAKPARPKLYWRAEPAHYYNHED--------------HPLKMGKTMITGKTHMPTPTKSLWFANANSILGNVKWHFNTVVNVLPKMEMIAVQEWWWSTSCEWADIVFAVDAWSELKHPDMCSSVTNPFLTVFPRTPLERPFDTRGDIECLDLVGKQLAKRTGDRRFADMWKFVEEKKVEVYLQRILDHSSNTKGFKFPELEEKAKK--GIPALMMT-RTNPKTVGYEQVYDSRPWYTKTGRLEFYREEDEFIEAGENLPVHREPIDSTFYEPNVIVAPAHPFIKAKGPEAYGVKVDDFDNETRQGRNIV---KTW…	RDIATM-KPVSIHQGEGINHWFHATEMNRASYLPLMLTGNIGQRGAGSHTWAGNYKAALFQGSPWTGPGFKGWVAEDPFDINLDPKAPG------KAVKTHAYTKDEEPAYWNHGDMALIVNTPKFGRKNFTGDTHMPTPTKAIIFSNVNLIN-NAKWAYGMIKNVNPNVEMIVSIDIQMTASIEYSDLALPANSWVEFEGLEITASCSNPFLQIW-KGGIPPVFDSRDDLMILAGIANGLADVTGEKRFRDYFAFAAPDKRGVYIQRLLDTCTTTTGYKLEDI--MAGKYGPPGGCLLNFRTYPRIPFYEQVHDSEPFHTDTGRLHAYADVPEAIEYGENFIVHREGPEATPYLPNVIVS-ANPYIR---PEDYGIPL---NAEHWDERTIRNVKMPW…	5.171,-26.744,8.435,7.649,-28.930,10.413,6.167,-27.735,13.743,2.674,-28.990,12.689,1.249,-25.589,11.649,-1.274,-25.733,8.776,-0.510,-23.296,5.906,-3.145,-21.943,3.503,-2.335,-19.843,0.424,-5.006,-17.577,-1.106,-3.823,-16.380,-4.539,-5.085,-16.310,-8.169,-2.067,-18.371,-9.185,-0.345,-21.540,-7.940,2.738,-19.570,-6.868,5.923,-20.512,-4.953,4.168,-20.097,-1.595,1.447,-22.523,-2.751,4.107,-25.284,-3.…	MERGAKIVVIAPEYGPPSTKADYWIPIRPTTDAALWLGITKLMIDNKWYDEAFVKRFTDFPLLVRKDNLKRLRAHEIFPDYKTLATLSPDGPSIKIQGITPEQHVKLGDFVVWDRKRNGPVAVTRDDIGETMARKGLEPALEGSFKIRLIDGKEIEVATLWTLYQTHLKDYDLDTVAEITRAPKNLIEQLARDIATMKPVSIHQGEGINHWFHATEMNRASYLPLMLTGNIGQRGAGSHTWAGNYKAALFQGSPWTGPGFKGWVAEDPFDINLDPKAPGKAVKTHAYTKDEEPAYWNHGDMALIVNTPKFGRKNFTGDTHMPTPTKAIIFSNVNLINNAKWAYGMIKNVNPNVEMIVSIDIQMTASIEYSDLALPANSWVEFEGLEITASCSNPFLQIW…	1797898	Deltaproteobacteria bacterium RIFOXYA2_FULL_55_11
job.pdb	AF-A0A3C1GIH7-F1-model_v4 Nitrate oxidoreductase subunit alpha	35.900	406	218	11	13	392	359	748	1.000	9.764E-15	394	400	866	LFAIGMGPNQFFNNDNKDRTQFLLAALTGNIGKIAGNIGSYAGNYRVAMFNGVPQ-------YIAENPFDIELDGAKPARP-----------KLYWRAEPAHYYNHED-----HPLKMGKTMITGKTHMPTPTKSLWFANANSILGNVKWHFNTVVNVLPKMEMIAVQEWWWSTSCEWADIVFAVDAWSELKHPDMCSSVTNPFLTVFPRTPLERPFDTRGDIECLDLVGKQLAKRTGDRRFADMWKFVEEKKVEVYLQRILDHSSNTKGFKFPELEEKAKK--GIPA-LMMTRTNPKTVGYEQVYDSRPWYTKTGRLEFYREEDEFIEAGENLPVHREPIDSTFYEPNVIVAPAHPFIKAKGPEAYGVKVDDFDNETRQGRNIVKTWEETKKTVHPLA…	AIHQGEGINHWFHATEMNRAAYLPLMLTGNIGKPGAGCHTWAGNYKAALFQGSKETGPGFKGWVAEDPFQPNLDPGAHGRDVEAHAYTKDEEPAYW--------NHGDLALIVNTPKYGRRNFTGDTHMPTPSKAIIFTNVNLINNA-KWAYGVIKNVNPKVEMIVAIDIQMTASIEYADIALPANSWLEFEGLEVTASCSNPFLQIW-KGGIPPVFDSRDDLMILAGIAKALADVTGDRRFADYFKFALAGGREVYIQRLLDTSTTTAGYRLADI--MAGKYGPRGGALMLFRTYPRIPFWEQVHDSEPFHTDTGRLHAYADVPEAIEYGENFIVHREGPEATPYLPNVIVS-SNPLVR---PDDYGIPLTAEHWDERTIRNVKLPWSRVKGTKNFLW…	4.142,-10.756,-27.836,4.317,-14.286,-26.284,4.817,-16.037,-29.662,7.664,-13.850,-30.990,11.316,-14.897,-31.306,13.828,-12.601,-29.586,16.627,-11.360,-31.859,19.882,-10.333,-30.158,20.831,-6.690,-30.881,23.625,-4.361,-29.710,23.027,-2.220,-26.592,23.433,0.994,-28.642,20.736,-0.167,-31.094,18.414,-1.200,-28.217,18.824,2.205,-26.501,18.356,4.069,-29.810,15.171,2.047,-30.530,13.751,2.797,-27.036,14.6…	RGQDEFVQIAWEDAFACIAKALVKIAESYSGEDGKARLLAQGYQPEMVEAMGGAGTRTIKMRGGMGLLGVIGKYGMYRLNNSLALLDAAIRRVGSKDAKAGRNWSNYTWHGDQAPGHPWVHGLQASDCDFNDLRFSKLIIMDGKNLVENKLTDSHWFIECMERGAKIVVIAPEYGPPSTKADYWIPIRPQTDAALWLGVTRLMLENKWYDEGFVRAFTDFPLLVRTDTLRRLRAHEVFPGYRTTLAPDGPSVKVQGLTAEQHARLGDYVVWDAQAGALRALTRDDVGARMAAKGIRPALDGTWKVKLVDGAEVEVATLWTLYGTHLKDYDLDTVVEITQAPGDLIRQLAQDIGTMRPVAIHQGEGINHWFHATEMNRAAYLPLMLTGNIGKPGAGCHTW…	2053607	Candidatus Rokubacteria bacterium
job.pdb	AF-A0A0F9TSP8-F1-model_v4 4Fe-4S Mo/W bis-MGD-type domain-containing protein	44.100	392	185	12	15	386	471	848	1.000	6.720E-15	387	400	1091	AIG----MGPNQFFNNDNKDRTQFLLAALTGNIGKIAGNIGSYAGNYRVAMFNGVPQYIAENPFDIELDGAKPARPKLYWRAE---------PAHYYNHED-----HPLKMGKTMIT-GKTHMPTPTKSLWFANANSILGNVKWHFNTVVNVLPKMEMIAVQEWWWSTSCEWADIVFAVDAWSELKHPDMCSSVTNPFLTVFPRTPLERPFDTRGDIECLDLVGKQLAKRTGDRRFADMWKFVEEKKVEVYLQRILDHSSNTKGFKFPELEEKAKKGIPA-LMMTRTNPKTVGYEQVYDSRPWYTKTGRLEFYREEDEFIEAGENLPVHREPIDSTFYEPNVIVAPAHPFIKAKGPEAYGVKVDDFDNETRQGRNIVKTWEETKKTVHPLAK	SVGFVCGMGLNMYLHNDLINRAYFLVATLTANVGKSGGNVGSYAGNYKAPIFNGLPAYVAEDPFNLTLDENVD------GKDVKKRQYAHFESIHFWAHGDSPLIVDTPKEGRVVLTEAG-HMPSPSKVVWTNNANQI-GNAKWAYDIIKNVLPNHEMHVATDYEWSMNCEYADVVFPVDSWVEFAHRDMTASCTNPFMQVFPKGGIKRLHDTRHDIEVYLEVAKALTRLTGDERFVQHFKFVDEDKVEVYMQRILDGSHAFRGYK---IEDIIEQG-GSALSMFRTYPRIPGWEQIRESVPFYTKTGRLELYRDEDEWINQGENLIVHREPVEATPYQTNVIVIPSD-FD-AIRPKDYGVPKDELDGDLRCIFNEKWPWSQVKKSENPLTT	-39.424,-11.131,4.793,-36.320,-10.533,2.620,-34.074,-7.539,1.824,-30.886,-6.951,-0.216,-27.628,-5.508,1.190,-23.986,-5.078,0.101,-21.221,-7.180,1.667,-18.309,-4.719,1.323,-15.247,-5.787,3.314,-11.876,-4.983,1.837,-12.066,-8.050,-0.476,-12.684,-6.111,-3.769,-15.927,-8.010,-4.466,-18.569,-5.754,-2.828,-21.233,-8.433,-3.280,-24.986,-7.736,-3.416,-26.615,-10.339,-1.154,-30.175,-11.147,0.001,-30.955,-…	STFTFVCAPNDTHNCRLRAFVRNGVIVRIEQAYAVDTYTDLQGNKPTPTWHPRGCLKGYTYMRRVYNKFRVKYPTVRKGWKQWIEEGFPRDATTGRPDKKYFRRGEDEWVRVSWDQISDLVARTLLNIAKSYSGDQGANWLLAQGYPPEMIEPMKDPDGNVAGVRSMKFRGGMALLGITRLTGMYRFSNMMALVDDHIRGTGPEKSLGARSWDNYAWHTDLPPGHAMVHGTQTYDQEFHDFENSDMLVIAGLNLVENKMADPIWWHMAIEQKRKIVVIAPEHSPTVTKSDYWLQVRPGADAALMLGVAGVLIRENLCDTDYVKRFTDYPFLVRSDTLKELTAEELEDATILDPGLKYTYDDGKPVQKDAEKYAVNAVVAVKGGRQLLGVSRNCIGDHLN…	412755	marine sediment metagenome
job.pdb	AF-A0A357F446-F1-model_v4 Molybdopterin oxidoreductase	83.500	170	28	0	11	180	1	170	1.000	6.040E-15	383	400	170	TTLFAIGMGPNQFFNNDNKDRTQFLLAALTGNIGKIAGNIGSYAGNYRVAMFNGVPQYIAENPFDIELDGAKPARPKLYWRAEPAHYYNHEDHPLKMGKTMITGKTHMPTPTKSLWFANANSILGNVKWHFNTVVNVLPKMEMIAVQEWWWSTSCEWADIVFAVDAWSEL	TTLFAIGMGPNQFFNNDNKDRDTILLAALTGNIGKIGGNIGSYAGNYRVALFNGCPQYINEDPFDIELDPAKPARPKQYWKAESAHYYNHEDHPLRVGNKLLTGKTHMPCPTKSLWFANANSILGNVKWHYNTVINMLPKIEMICVQEWWWSTSCEWADVVFGVDSWAEL	-21.721,6.194,27.399,-19.342,7.988,25.012,-17.979,7.284,21.500,-14.313,8.132,20.849,-14.421,9.280,17.196,-10.854,9.317,15.799,-9.530,9.870,12.256,-6.161,9.857,10.484,-5.077,13.273,11.866,-3.793,11.861,15.200,-3.065,8.485,13.629,-0.441,9.875,11.187,2.013,10.812,13.984,5.142,8.829,14.961,3.820,7.999,18.473,0.214,7.383,17.347,0.396,3.899,18.972,0.837,5.450,22.436,-2.121,7.750,21.701,-4.197,4.674,20.…	TTLFAIGMGPNQFFNNDNKDRDTILLAALTGNIGKIGGNIGSYAGNYRVALFNGCPQYINEDPFDIELDPAKPARPKQYWKAESAHYYNHEDHPLRVGNKLLTGKTHMPCPTKSLWFANANSILGNVKWHYNTVINMLPKIEMICVQEWWWSTSCEWADVVFGVDSWAEL	2052146	Blastocatellia bacterium
job.pdb	AF-A0A354CX96-F1-model_v4 Nitrate oxidoreductase subunit alpha	34.000	394	216	12	21	387	2	378	1.000	2.061E-14	373	400	617	NQFFNNDNKDRTQFLLAALTGNIGKIAGNIGSYAGNYRVAMFNGVPQ-------YIAENPFDIELDGAKPARPKLYWRAEPAH---YYNHED-------------HPLKMGKTMITGKTHMPTPTKSLWFANANSILGNVKWHFNTVVNVLPKMEMIAVQEWWWSTSCEWADIVFAVDAWSELKHPDMCSSVTNPFLTVFPRTPLERPFDTRGDIECLDLVGKQLAKRTGDRRFADMWKFVEEKKVEVYLQRILDHSSNTKGFKFPELEEK-AKK--GIPA-LMMTRTNPKTVGYEQVYDSRPWYTKTGRLEFYREEDEFIEAGENLPVHREPIDSTFYEPNVIVAPAHPFIKAKGPEAYGVKVDDFDNETRQGRNIVKTWEETKKTVHPLAKD	NHWFHATRVNRATYLPLMLTGNVGVMGSGCHTWAGNYKAALFQGSPWTGPGFKGWVAEDPFAPNLDPAAH--------GKDIHAHAYFKDEEPAYWNHGDKPLIVDTPKAGRKVFTGATHMPTPTKAMLFTNVNLIN-NAKHVYEMVKNVNPNVEMILSVDIQMTATIEYSDIALPANSWLESEGLEVTASCSNPFLQIW-KGGIPPVFDSRDDLVILAQIADALGRIIGDQRVQDYWKFALEGKREVYIQRLLDSCTTTVGYR---LEDIMAGKYGPPGGALMLFRTYPRVPFWEQVHEDVPFYTDHGRLQAYTDVPEAIDYGENFIVHREGTEATPYLPNVIVS-SNPYIR---PNDYGIPLTAEHWDERTIRNVKLAWPEVKQTKNFLWER	1.732,10.446,7.893,1.618,8.956,4.339,-1.347,6.575,4.935,-3.933,9.326,5.628,-6.377,10.693,3.001,-4.781,14.181,3.185,-1.148,12.959,2.983,-0.317,15.483,0.179,-1.092,18.414,2.502,0.670,16.846,5.500,3.782,16.440,3.288,3.516,20.061,2.012,3.091,21.206,5.640,6.196,19.167,6.586,8.204,20.772,3.717,7.167,24.373,4.562,9.412,24.836,7.652,12.279,23.200,5.732,11.776,25.635,2.810,11.714,28.578,5.257,14.878,27.37…	INHWFHATRVNRATYLPLMLTGNVGVMGSGCHTWAGNYKAALFQGSPWTGPGFKGWVAEDPFAPNLDPAAHGKDIHAHAYFKDEEPAYWNHGDKPLIVDTPKAGRKVFTGATHMPTPTKAMLFTNVNLINNAKHVYEMVKNVNPNVEMILSVDIQMTATIEYSDIALPANSWLESEGLEVTASCSNPFLQIWKGGIPPVFDSRDDLVILAQIADALGRIIGDQRVQDYWKFALEGKREVYIQRLLDSCTTTVGYRLEDIMAGKYGPPGGALMLFRTYPRVPFWEQVHEDVPFYTDHGRLQAYTDVPEAIDYGENFIVHREGTEATPYLPNVIVSSNPYIRPNDYGIPLTAEHWDERTIRNVKLAWPEVKQTKNFLWERGFKFYCLTPKSRHRVHSLWSN…	2035772	Candidatus Omnitrophica bacterium
job.pdb	AF-A0A832UEX3-F1-model_v4 Molybdopterin-dependent oxidoreductase	46.800	252	118	4	5	248	452	695	1.000	1.062E-11	363	400	696	IAKVPGTTLFAIGMGPNQFFNNDNKDRTQFLLAALTGNIGKIAGNIGSYAGNYRVAMFNGVPQYIAENPFDIELDGA---KPARP-----KLYWRAEPAHYYNHEDHPLKMGKTMITGKTHMPTPTKSLWFANANSILGNVKWHFNTVVNVLPKMEMIAVQEWWWSTSCEWADIVFAVDAWSELKHPDMCSSVTNPFLTVFPRTPLERPFDTRGDIECLDLVGKQLAKRTGDRRFADMWKFVEEKKVEVYLQ	IAGSDGHTLIACGMGPNQFWNNDNKDRAIFLILALAGSLGRHGGNIGSYAGNYKNTLFSGVPKWIFEDPFNPVTDPAGEIKPRLALRPESMHYWAN--G------ERVMKAGNKKVTSGAHMPTPTKVIWQVNSNSSLGNQKGFYDVVFNTLPKAELVVYNEWWWTASCEFSDIVYGVDSWMEFKYPDLTGSNSNPFLQPYPVTPMRRSYQTISDNETYLGVARALTKLTGEARFEQMWHFIAQKQPNVYLQ	21.449,19.688,3.420,24.252,18.172,1.326,27.736,19.661,1.804,29.829,19.784,-1.374,33.609,20.066,-1.806,35.143,19.947,-5.313,31.743,18.926,-6.782,31.618,15.894,-4.441,29.037,15.403,-1.666,31.235,15.024,1.440,28.475,14.903,4.118,24.711,15.256,4.742,23.056,17.190,7.605,19.443,18.022,8.579,17.821,21.171,7.225,16.727,22.697,10.597,13.897,24.344,8.599,10.697,22.504,9.655,9.610,25.377,11.967,9.476,27.620…	NAFVKNDVVVRIEPTYGYGKATDLNGNQASHRWDPRCCQKGLVLARRFYGDRRVNGAFLRKGFKEWVDKGFPRDPKTGAAPKELMRRGWDTWVKVPHDVAHEYHAKTLVNVAKTYSGDAGKQRLLDQGYDPDMVAAAEGAGTRVMKHRGGMAKQGVLRIFGAFRFGNSLALLDANVRGVSPEDAKGSGSWDSYTFHTDLPPGHPMVTGDQTNDFDLFDTENAKVVVAWGMNWIATKMPDSHWLTEARLKGAKTVAVTVEYSATASKCDDVVVIRPGTDPAFALGIAQVMLSRKLYNVEFVKNFTDLPTLVRMDTLDRLSAKDVFPGYTNQALDNWTTIIPKDQKAPGTPKQNGIQIPEKLQGEFGDFVMWDASQGKPVAVSHNDLGENFGKLGLDPALE…	2026759	Magnetococcales bacterium
job.pdb	AF-A0A3A0ARF6-F1-model_v4 Nitrate oxidoreductase subunit alpha	37.400	411	216	11	3	388	381	775	1.000	5.069E-13	362	400	1016	RDIAKVPGTTLFAIGMGPNQFFNNDNKDRTQFLLAALTGNIGKIAGNIGSYAGNYRVAMFNGVPQ-------YIAENPFDIELDGAKPARPKLYWRAE------------PAHYYNHEDHPL-----KMGKTMITGKTHMPTPTKSLWFANANSILGNVKWHFNTVVNVLPKMEMIAVQEWWWSTSCEWADIVFAVDAWSELKHPDMCSSVTNPFLTVFPRTPLERPFDTRGDIECLDLVGKQLAKRTGDRRFADMWKFVEEKKVEVYLQRILDHSSNTKGFKFPELEEKAKKGIPA-LMMTRTNPKTVGYEQVYDSRPWYTKTGRLEFYREEDEFIEAGENLPVHREPIDSTFYEPNVIVAPAHPFIKAKGPEAYGVKVDDFDNETRQGRNIVKTWEE…	NDIATI-HPTAIHIGEGINHWFHATLANRAQFLPLMLTGDIGKRGAGCYTWAGNYKAALFQGSPQTGPGFKGWVAEDPFHPNLDPDTP--------GKEIIAHAYTKDEEPA-YWNHSERPLIVETPKYGRKVFTGQTHMPTPTKVQFFTNVNLLNNA-KHHYEMIKNVNPNIELIITVDIEMTATVEYADFALAANSWAEFETYEVTASCSNPFLQIW-KGGVPPLYDTRDDARIIAEVAAAIGDQLGDQRYRDYWKFVLEGRPEVYIQRLLDSSLTTSGYRFEDIIAGEYGEPGAALMLFRTYPRIPFWEQVHDSVPFYTDTGRLNSYCDIPEAIEYGENIISHREGPEATPYLPNVIVS-TSRFIR---PEDYGIPVDAMGWEERTVRNVAMAWEQ…	26.350,-5.639,-16.949,24.180,-2.586,-17.760,21.785,-2.230,-20.579,20.942,1.145,-22.202,18.012,1.834,-24.578,19.204,2.846,-28.064,16.534,5.513,-28.752,17.298,7.036,-25.326,21.022,7.142,-26.179,20.160,8.865,-29.501,17.951,11.328,-27.564,20.808,12.052,-25.133,23.374,12.393,-27.972,21.006,14.886,-29.690,21.192,16.999,-26.498,17.943,15.927,-24.755,15.369,17.649,-27.046,11.877,18.170,-25.646,9.505,15.1…	GPLMRKGWQEWADDGFPELTPENKSKYKFDARGLDELLPVSWETANDYIARGMIAIATRYSGEAGAELLRSQGYPEEMITAMGGAGTRTFKCRGGMGLLGVIGKYGMYRFANMLALLDTHVRGVDEHEARGGRIWSNYTWHGDQAPGHPFTTGLQTSDQDFNDLRNSQLHIQCGKNLVENKMAESHFFIEAMERGAKIVTITPEYSPPATKSDYWIPIRPATDTALFLGITRWLMDNEKYDAGFVKRFTDFPLLVRTDTLERLRAADLFADYEPGLDPSGPSFQQQQLTSEQYEKLGDYVVRDATTGEFVPLTRDDVGAAMDAKGIDPELDWSGTVELVDGSEVEVLTLWAMHREHLQEYDLDTVADITSAPKHLIERLANDIATIHPTAIHIGEGINH…	2026724	Chloroflexi bacterium
job.pdb	AF-A0A533ZB17-F1-model_v4 Nitrate oxidoreductase subunit alpha	32.300	420	227	14	3	391	489	882	1.000	7.710E-12	323	400	1120	RDIAKVPGTTLFAIGMGPNQFFNNDNKDRTQFLLAALTGNIGKIAGNIGSYAGNYRV-----AMFNGVPQYIA--ENPFDIELDGAKPARPKLYWRAEPAH----------------YYNHED-----HPLKMGKTMITGKTHMPTPTKSLWFANANSILGNVKWHFNTVVNVLPKMEMIAVQEWWWSTSCEWADIVFAVDAWSELKHPDMCSSVTNPFLTV-FPRT-PLERPFDTRGDIECLDLVGKQLAKRTGDRRFADMWKFVEEKKVEVYLQRILDHSSNTKGFKFPELEEKAKKGIPA-LMMTRTNPKTVGYEQVYDSRPWYTKTGRLEFYREEDEFIEAGENLPVHREPIDSTFYEPNVIVAPAHPFIKAKGPEAYGVKVDDFDNETRQGRNI…	RDNGTV-KPAQIHNGEGVCHYFHCTIMGRGAALVLTMTGNIGKFGTGCHTWSGNYKAGIWNSTPWSGGGLGVHTGEDPFNQTLDPN-------------AHGKEIKVKSYYYGEEVGYWNHGDTALIVNTPKYGRKVFTGKTHMPTASKLRWVANVNILNNS-KHHYDMVKNVDPNIECIVVQDIEMTSDVNHADIAFAVNTWMEFTYPEMTATVSNPWLQIWKGGIRPLY---DTRNDADTFAGVAAKLTEMTGDARMKNHFKFVYENRVDVYVQRVLDASATCYGYSADTMLKSEK----GWMVMTRTYPRQPLWEETNESKPQWTRSGRIETYRVEPEAIEYGENFISHREGPECTPYLPNAIMS-SNPYV---RPDDYGIPITAQHHDDKHVRNL…	2.024,-53.414,14.351,1.716,-51.787,10.840,5.453,-51.492,9.914,6.209,-55.237,9.556,4.459,-55.086,6.137,7.348,-52.971,4.692,10.174,-55.524,4.939,11.597,-55.621,1.381,11.225,-59.077,-0.034,14.976,-58.769,-0.881,17.639,-57.147,1.316,19.760,-55.472,-1.372,22.921,-54.523,0.569,24.208,-50.977,-0.144,25.403,-51.386,-3.782,27.882,-48.567,-3.118,29.332,-50.181,0.063,31.934,-52.250,-1.897,32.274,-50.142,-5.…	LALTALQPVIEVGNPLGEYPDRSWERVYHDQYRYDSSFTWCCSPNDTHACRIRAFVRNGVVMRVEQNYDHQTYEDLYGNRGTFAHNPRMCLKGYTFHRRVYGPYRLKGPLMRRGWKEWMDAGSPELTPEVKRKYKFDSRFLDDMVRVSWDTAYTYLAKAVIVVATRYSGEAGARRLREQGYPPEMIEMMKGAGVRCFKHRAGMPVLGIIGKMMNTRFNGGVLPLVDSWIRKVTPDQAQGGRYYSNYTWHGDQDPSQPWWNGTQNCDIDLSDMRFAKLNTSWGKNFVENKMPEAHWKLESIERGCRVVVITPEYNPTATRADYWIPVRPETDAALFLGATKIIIDENMHDVDYVKGYTDMPLLVRTDTLQYLDPRDVIKDFQFPDYSQRYSGRVQSLKPD…	2026887	Nitrospirae bacterium
job.pdb	AF-A0A3A0B097-F1-model_v4 Nitrate oxidoreductase subunit alpha	37.000	243	143	6	149	388	2	237	1.000	5.555E-11	313	400	478	PKMEMIAVQEWWWSTSCEWADIVFAVDAWSELKHPDMCSSVTNPFLTVFPRTPLERPFDTRGDIECLDLVGKQLAKRTGDRRFADMWKFVEEKKVEVYLQRILDHSSNTKGFKFPELEEKAKK--GIPA-LMMTRTNPKTVGYEQVYDSRPWYTKTGRLEFYREEDEFIEAGENLPVHREPIDSTFYEPNVIVAPAHPFIKAKGPEAYGVKVDDFDNETRQGRNIVKTWEETKKTVHPLAKDG	PNIELIITMDIEMTATVEYADFALAANSWAEFETYEITASCSNPFLQMW-KGGIPPLYDTRDDSRILAEVAAAIGDEIGDPRFRDYWKFLLEGRPEVYIQRLLDSSLTTSGYQFTDI--AAGKYGEPGAALMLFRTYPRIPFWEQINESTPFYTDTGRLNSYCDIPEAIEYGENIISHREGPEATPYLPNVIVS-RSRFVR---PDDYGIPLDAMGWEERTVRNVAMAWDEVKQSKNPLWEQG	14.801,-8.522,11.840,17.699,-9.883,13.978,18.972,-11.867,11.062,19.785,-8.907,8.751,23.441,-7.820,9.155,23.117,-4.685,6.977,20.232,-2.487,5.761,21.030,0.056,3.030,18.257,2.265,1.627,18.066,4.978,-1.045,15.364,7.635,-0.585,14.434,11.291,-1.131,12.373,11.278,2.113,13.270,10.369,5.715,10.958,7.317,5.699,10.598,4.615,8.379,12.796,2.418,6.145,15.491,5.155,6.311,15.094,5.352,10.119,15.703,1.574,10.437,…	NPNIELIITMDIEMTATVEYADFALAANSWAEFETYEITASCSNPFLQMWKGGIPPLYDTRDDSRILAEVAAAIGDEIGDPRFRDYWKFLLEGRPEVYIQRLLDSSLTTSGYQFTDIAAGKYGEPGAALMLFRTYPRIPFWEQINESTPFYTDTGRLNSYCDIPEAIEYGENIISHREGPEATPYLPNVIVSRSRFVRPDDYGIPLDAMGWEERTVRNVAMAWDEVKQSKNPLWEQGFHFYCMTPKTRHRVHSSWSTVDWTIILDSNFGDPYRTDKRLPGPGDHQLHMNPQAAKDLGIEDGDYVYVDANPADRPYVGWQPDDPFYKVARLMLRVKYNPAYPYNIVMLKHGPFMATEKSVKAHETRPDGLAKSEGTGYMANLRYGSQQSVTRDWSMPMHQ…	2026724	Chloroflexi bacterium
job.pdb	AF-A0A3M1LVC0-F1-model_v4 Nitrate oxidoreductase subunit alpha	34.000	402	224	14	15	387	423	812	1.000	4.733E-11	303	400	1055	AIGMGPNQFFNNDNKDRTQFLLAALTGNIGKIAGNIGSYAGNYRVAM-----FNGVPQ--YIAENPFDIELD-GAKPARP----------KLYW--RAEPAHYYNHEDHPLKMGKTMITGKTHMPTPTKSLWFANANSILGNVKWHFNTVVNVLPKMEMIAVQEWWWSTSCEWADIVFAVDAWSELKHPDMCSSVTNP-FLTVFPRTPLERPFDTRGDIECLDLVGKQLAKRTGDRRFADMWKFVEEKKVEVYLQRILDHSSNTKGFKFPELEEKAKK--GIPA-LMMTRTNPKTVGYEQVYDSRPWYTKTGRLEFYREEDEFIEAGENLPVHREPIDSTFYEPNVIVAPAHPFIKAKGPEAYGVKVDDFDNETRQGRNIV-----KTWEETKKTVHPL…	HYGEGINHYYHATLHNRATMLPLMLIGSIGVPGSGAHTWAGNYKGALMQASPWSGPGAGAWVREDPFNQVLDEDATIGRENLRELMHGEEMSYWGFGDRPMIV-----GTPGAGRKVFTGHTHLPSPTKAIWYCNANLINQA-KWAYHLITNVNPKIDLIVDQQVEWTGSAEYADVILPANSWMEFQDLECGASCSNPLFLQIWGGGGLRPLYDSKDDGMIFALVSEKLTELTGDERFRNHWKFVLEGKSRVWLQRVLDSSTTTKGYKVADI--MAGKYGEPGAALMLFRTYPRVPFYEQVHDDIPFYTDTGRLNAYCDIPEAIEYVENLIVHREAPDATPYLPNVIVS-SSPYIR---PQNYGVTPQMLQADLLDADLCAVANNKLPLAQVKATKNPL…	12.553,-22.339,-8.069,16.092,-22.679,-9.528,18.185,-19.852,-7.937,21.111,-20.750,-10.093,19.272,-19.434,-13.177,18.730,-16.067,-11.402,22.437,-15.721,-10.493,23.845,-17.019,-13.820,21.073,-15.504,-15.986,21.718,-13.218,-19.000,19.758,-10.501,-17.200,22.273,-10.227,-14.282,23.844,-6.763,-13.757,27.623,-7.261,-14.185,29.155,-3.829,-13.297,28.213,-0.150,-12.709,26.757,1.609,-15.717,26.110,5.289,-16.…	MNPARRVYGPYRAKGPMIRDGWKAWADAGFPSLSDNPELRTTYRFDSRGSDTLTRLSWDEATRYLAKGLMAISETYSGEEGRARLIDKDGYPEEMLAHWEGAGTRTIKLGSSLPIHGVIGKFGLFRMCNLLGLLDAHVRGVGPDEAKGGREWSEYTWRGDQAPGQPFVHGLQTSDIDLNDIRFTKFIVQVGKNLIENKMPDAHWLTELMERGARSVVIAPEYSPSATKADYWISVRPGLSDTSIFLYATRELMERGWYDADFVKQFTDFPTLVRTDSLKRLKPHEVIAGYVDKDISAGPSFRIQGMTAEQRRRLGDFLVHDQNSGTPQPISRDDVGRHRAEAGIDPALDWKGRLALADGSEVEAMTVWSMYREHLSDYDLATTAEITGAPEDLLERMVE…	1913988	Alphaproteobacteria bacterium
job.pdb	AF-L9YKC8-F1-model_v4 Uncharacterized protein	24.200	355	214	14	3	323	173	506	1.000	1.164E-09	277	400	774	RDIAKVPGTTLFAIGMGPNQFFNN-DNKDRTQFLLAALTGNIGKIAGNIGSYAGNYRVAMFNGVPQYIAENPFDIELDGAKPARPKLYW----------RAEPAHYYNHEDH-PLKMGKTMITGKTHMPT--------PTKSLWFANANSI------LGNVKWHFNTVVNVLPKMEMIAVQEWWWSTSCEWADIVFAVDAWSELKHPDMCSSVTNPFLTVFPRTPLERPFDTRGDIECLDLVGKQLAKR------TGDRRFADMWKFVE-EKKVEVYLQRILDHSSNTKGFKFPELEEKAKKGIPALMMT-RTNPKTVGYEQVYDSRPWYTKTGRLEFYREEDEFIEAGENLPVH	REFADA-EKAQWFTGEGINHWFHSNDSLQRTIFFIQSMLGNIGERGAGYYNYSGQYKIELLDGYP-----SYVNPDGNAAHGMYPGYAFAFFGGEQLDAHEIRGDFDRELDLVPQGDAEEP-----VMPTNAESYTMSKPTVLWTMNCNLLNQTKHQEHVIE---NFVKHPDTSNELSIVSDMHMTYSARHADIVLPVPSWLECDYPDITVGPENPFIHMD-HGVMDPLYDTKQDGEAVAMVAEKLDEKIPPEERNVDSYRAYFDKFLDDDKDVRDYIQETLDAGMTTRDIDVEDIED------GPERLQLKTYPRIPFYSQINEDRPFYTKTGRMEFHKEEDRFLELGRADLDH	-6.556,-20.283,0.975,-9.039,-17.814,-0.551,-7.969,-15.629,-3.507,-9.649,-12.210,-3.852,-8.595,-11.103,-7.358,-10.410,-9.483,-10.331,-8.681,-11.880,-12.681,-7.791,-15.599,-12.603,-4.202,-14.891,-11.572,-1.409,-17.478,-11.057,-2.049,-17.106,-7.364,-5.769,-17.975,-7.748,-4.674,-21.359,-9.225,-3.308,-22.185,-5.739,-6.483,-21.035,-3.908,-9.274,-23.245,-2.541,-11.713,-20.406,-3.424,-11.723,-17.418,-5.8…	MVGVYPDYSPTVQKCDRWLPVRPGSDPAFALGVAHVIIDEERYDEEFMRKFTTLPLLIRQDDGKYLRAHEVFPDHEPPAEDSEQRHEENDWGDFVALDENGDPVPVTREEVGEETPATPQLEVDTELELANGESVGVHTDFVRQKSNILENYDPETVEEITTIPADGLRKTAREFADAEKAQWFTGEGINHWFHSNDSLQRTIFFIQSMLGNIGERGAGYYNYSGQYKIELLDGYPSYVNPDGNAAHGMYPGYAFAFFGGEQLDAHEIRGDFDRELDLVPQGDAEEPVMPTNAESYTMSKPTVLWTMNCNLLNQTKHQEHVIENFVKHPDTSNELSIVSDMHMTYSARHADIVLPVPSWLECDYPDITVGPENPFIHMDHGVMDPLYDTKQDGEAVAMV…	797303	Natrinema pellirubrum DSM 15624
job.pdb	AF-A0A357F3E4-F1-model_v4 Molybdopterin oxidoreductase	68.400	184	58	0	216	399	2	185	1.000	5.597E-12	273	400	416	DLVGKQLAKRTGDRRFADMWKFVEEKKVEVYLQRILDHSSNTKGFKFPELEEKAKKGIPALMMTRTNPKTVGYEQVYDSRPWYTKTGRLEFYREEDEFIEAGENLPVHREPIDSTFYEPNVIVAPAHPFIKAKGPEAYGVKVDDFDNETRQGRNIVKTWEETKKTVHPLAKDGYKFVFHTPKYR	ALVSEKLAELTGDKRFIDYWKFVRENNADVYLQRILDNSTNTKGYSFKDLHDKALEGIPALMNSRTTPKSIGYDQLADSTPWYTKSGRLEFYREEDEFIEAGENLPVHREPVDSTFYEPNIIIAPPHEAMRPSGPEVYGAKRDDLSCETRSGRNVVYTWEEAKKTAHPLMKDGFKFIFHTPKYR	-15.657,-3.926,-25.411,-17.018,-6.078,-28.310,-20.550,-4.701,-27.710,-19.133,-1.153,-27.572,-17.267,-1.730,-30.872,-20.515,-3.016,-32.469,-22.268,0.208,-31.412,-19.310,2.228,-32.765,-19.595,0.346,-36.102,-23.315,1.269,-36.271,-22.668,4.928,-35.376,-19.661,5.371,-37.708,-20.358,2.858,-40.531,-16.805,1.507,-39.953,-16.892,-2.309,-40.113,-13.317,-2.561,-38.738,-14.778,-2.156,-35.228,-16.664,-5.470,-…	FALVSEKLAELTGDKRFIDYWKFVRENNADVYLQRILDNSTNTKGYSFKDLHDKALEGIPALMNSRTTPKSIGYDQLADSTPWYTKSGRLEFYREEDEFIEAGENLPVHREPVDSTFYEPNIIIAPPHEAMRPSGPEVYGAKRDDLSCETRSGRNVVYTWEEAKKTAHPLMKDGFKFIFHTPKYRHGAHTTPIDTDMVAILFGPFGDIYRRDKRSPFVTEGYVDINPADAQELGVNDGDYIWIDPDPEDRPFRGWEKNSKDYDFARLLCRARYYPGTPRGVTRMWFNMYGTTPGSRQGQKERKDGLARNPRTGYQAMFRSGSHQSATRGWLKPTWMTDSLVRKGLFGQGIGKGFLPDVHCPTGAPRESFIKITRAEPGGIDGKGMWRPVELGIRPRNES…	2052146	Blastocatellia bacterium
job.pdb	AF-A0A3M1MM49-F1-model_v4 Uncharacterized protein	51.500	196	95	0	204	399	34	229	1.000	6.825E-10	245	400	458	RPFDTRGDIECLDLVGKQLAKRTGDRRFADMWKFVEEKKVEVYLQRILDHSSNTKGFKFPELEEKAKKGIPALMMTRTNPKTVGYEQVYDSRPWYTKTGRLEFYREEDEFIEAGENLPVHREPIDSTFYEPNVIVAPAHPFIKAKGPEAYGVKVDDFDNETRQGRNIVKTWEETKKTVHPLAKDGYKFVFHTPKYR	CHADPRGDIEVAAGLCRAIGELIDEPRLTDYWKFVHEGTSRPYLQRILDFSNATRGYRMEDLEAKAAEGIPAILCTRTYPKIGAWEQTQESRPWYTRSGRLEFYRDEPEFMDAGENLVVHREPIDSTFYQPNVIVAQPHPLLRPKSPEDYGASRQDQSGDARQARNVIMSVDDVLKSHHPLHTYGYNLIFHTPKYR	-28.239,25.155,-57.717,-27.956,26.606,-54.456,-27.388,27.194,-51.363,-24.445,27.482,-48.959,-25.533,28.930,-45.579,-22.737,31.023,-44.010,-22.205,31.264,-40.309,-19.092,33.349,-39.756,-17.448,32.755,-36.424,-14.054,34.458,-36.283,-11.283,32.087,-35.282,-8.157,33.947,-36.358,-5.117,31.628,-36.383,-3.025,32.805,-33.490,0.361,33.001,-35.225,3.178,30.952,-33.706,4.993,33.623,-31.683,8.138,31.663,-30.…	MQLVGKRDRLLRPVANVGCPRRKEQSDYQGNPGCHADPRGDIEVAAGLCRAIGELIDEPRLTDYWKFVHEGTSRPYLQRILDFSNATRGYRMEDLEAKAAEGIPAILCTRTYPKIGAWEQTQESRPWYTRSGRLEFYRDEPEFMDAGENLVVHREPIDSTFYQPNVIVAQPHPLLRPKSPEDYGASRQDQSGDARQARNVIMSVDDVLKSHHPLHTYGYNLIFHTPKYRHGAHTTPTDLDIIAVWFGPFGDMTRRDRRMASVMDMYVDIHPADAKMLGIEDGDYVWIDADPHDRPFHHWQDNPKWYRVARLMARARYYPGTPRGVTRMWHNAHGASMGTVLGAQQNPTGLCKSQTTQYQALFRSGSHQSCTRGFIKPTHMTDSLNVKELLTHDMTQGFV…	2026780	Planctomycetota bacterium
job.pdb	AF-A0A7X9GPK1-F1-model_v4 Molybdopterin-dependent oxidoreductase	19.600	336	204	20	2	329	33	310	1.000	5.187E-09	236	400	442	ARDIAKV-PGTTLFAIGMGPNQFFNNDNKDRTQFLLAALTGNIGKIAGNIGSYA-GNYRVAMFNGVPQYIAENPFDIELDGAKPARPKLYWRAEPAHYYNHEDHPLKMGKTMITGKTHMPTPTKSLWFANANSILG-NVKWHFNTVVNVLPKMEMIAVQEWWWSTSCEWADIVFAVDAWSELKHP-----DMCSSVTNPFLTVFPRTPLERPFDTRGDIECLDLVGKQLAKRTGDRRFADMWKFVEEKKVEVYLQRILDHSSNTKGFKFPELEEKAKKGIPALMMTRTNPKTVGYEQVYDSRPWYTKTGRLEFYREEDEFIEAGENLPVHREPIDS	ALMYGETDPAMIRLT--QGIQRYYQGHLSCRALITLGAITGNIGKRGAGVSWAGGTLFKL--IGGLP-PSWAAP-NPNVETKKLPGTQLY---------------------DII-PNEDPYPVKSLWL--FSYGMGTQAPLLDRLYNEVFPALDLIVVSEQVMTPVTKYADYVLPVTSYFEEECDVVGAWS------NLYLQ-FRKQAIKPMWEAKTDWDCMR----EYAAKMG---YGEYWQMTQQESAEYIVKN--SPDPIISGTNLDELREK-----GVVWANQPE-DFVPFED----KKFNTAHGKIELYQ--DFLTDFGEALPVYKEPIES	-4.471,33.645,7.469,-3.427,30.030,7.315,-1.931,30.104,10.848,-5.137,31.584,12.338,-7.300,29.068,10.405,-5.121,26.275,11.867,-5.527,27.732,15.401,-9.320,27.934,14.891,-9.378,24.303,13.646,-7.253,22.867,16.506,-9.408,24.725,19.083,-12.159,22.280,18.003,-9.888,19.274,18.935,-9.273,19.461,22.689,-7.585,16.379,24.264,-11.008,15.463,25.663,-12.743,15.565,22.268,-9.766,13.789,20.656,-10.007,11.102,23.42…	PSHQLLLDLIAEYTPEKASEICEVPAEDIRKLALMYGETDPAMIRLTQGIQRYYQGHLSCRALITLGAITGNIGKRGAGVSWAGGTLFKLIGGLPPSWAAPNPNVETKKLPGTQLYDIIPNEDPYPVKSLWLFSYGMGTQAPLLDRLYNEVFPALDLIVVSEQVMTPVTKYADYVLPVTSYFEEECDVVGAWSNLYLQFRKQAIKPMWEAKTDWDCMREYAAKMGYGEYWQMTQQESAEYIVKNSPDPIISGTNLDELREKGVVWANQPEDFVPFEDKKFNTAHGKIELYQDFLTDFGEALPVYKEPIESNRNKKAEKYPLTFMNTHSVFSVHGQHVDLPWILEARPEPRMEMSPVDAKARNLEDGDLVEVFNDRGKFKVKIQISEGIKPGCLNLYQGW…	49981	Desulfitobacterium sp.
job.pdb	AF-A0A1F9KZ92-F1-model_v4 Uncharacterized protein	22.000	344	190	15	2	334	27	303	1.000	6.088E-09	234	400	429	ARDIAKVPGTTLFAIGMGPNQFFNNDNKDRTQFLLAALTGNIGKIAGNIGSYAGNY------RVAMFNGVPQYIAENPFDIELDGAKPARPKLYWRAEPAHYYNHEDHPLKMGKTMITGKTHMPTPTKSLWFANANSILGNVKWHFNTVVNVLPKMEMIAVQEWWWSTSCEWADIVFAVDAWSELKHPD----MCSSVTNPFLTVFPRTPLERPFDTRGDIECLDLVGKQLAKRTGDRRFADMWKFVEEKKVEVYLQRILD-HSSNTKGFKFPELEEKAKKGIPALMMTRTNPKTVGYEQVYDSRPWYTKTGRLEFYREEDEFIEAGENLPVHREPIDSTFYEP	AREFASR-KPASIRIGFGVDRWYYSDYTARAVANLVVATGNIGVPGGGISVHDGTYPPPLDQRGFRSPG------------GREAATLDVVSLV-------------SAIEHGT---------PYPVKALWISAANMFNQTAANRRRVMSSIVPQLELIVVVDHFMTDTAEAADIVLPACTIFER--LDLVPGM-------FLQL-QQKAVEPEGESKSDFDIL----AGLARRMGLDAY-------FDRNPEEYLREMLATDHPLLAGITMERLQRE-----HAVFLNRPQEPYVSFRD----RRFHTPSGRIEIYKE--ELIPYGAELPRYREPVEASPENP	-27.923,-24.928,-1.491,-28.753,-21.599,-3.184,-25.993,-19.398,-1.724,-27.535,-16.156,-3.094,-30.917,-17.081,-1.543,-29.147,-17.051,1.864,-28.301,-13.309,1.437,-31.606,-11.443,0.916,-31.419,-7.659,0.996,-32.929,-7.754,4.473,-30.076,-9.922,5.797,-27.509,-7.767,3.943,-29.145,-4.657,5.512,-28.567,-5.988,9.056,-24.914,-6.778,8.226,-23.968,-3.614,6.297,-26.331,-1.009,7.826,-27.398,-0.105,4.244,-31.224,…	MDLCGSYPPERASVITGVPARTIRDLAREFASRKPASIRIGFGVDRWYYSDYTARAVANLVVATGNIGVPGGGISVHDGTYPPPLDQRGFRSPGGREAATLDVVSLVSAIEHGTPYPVKALWISAANMFNQTAANRRRVMSSIVPQLELIVVVDHFMTDTAEAADIVLPACTIFERLDLVPGMFLQLQQKAVEPEGESKSDFDILAGLARRMGLDAYFDRNPEEYLREMLATDHPLLAGITMERLQREHAVFLNRPQEPYVSFRDRRFHTPSGRIEIYKEELIPYGAELPRYREPVEASPENPLYRRFPLVLLFSHSKHRIHSTFANMPMIKKIEPEPVVEIHPADARRRGIAPDQLVRVHNDRGSVALRCRFNPDLRAGVVVISEGSWVKDFPGGDPY…	1797892	Deltaproteobacteria bacterium RIFCSPLOWO2_12_FULL_57_22
job.pdb	AF-A0A7J2PY42-F1-model_v4 Uncharacterized protein	20.400	328	186	21	2	323	8	266	1.000	1.095E-08	226	400	404	ARDIAKVPGTTLFAIGMGPNQFFNNDNKDRTQFLLAALTGNIGKIAGNIGSYAGNYRVAMFNGVPQYIAENPFDIELDGAKPARPKLYWRAEPAHYYNHEDHPLKMGKTM--ITGKTHMPTPTKSLWFANANSILGNVK--WHFNTVVNVLPKMEMIAVQEWWWSTSCEWADIVFAVDAWSELKHPDMCS-SVTNPFLTVFPRTPLERPFDTRGDIECLDLVGKQLAKRTGDRRFADMWKFVEEKK-VEVYLQRILDHSSNTKGFKFPELEEKAKKGIPALMMTRTNPKTVGYEQVYDSRPWYTKTGRLEFYREEDEFIEAGENLPVH	AKRIGKS-KKINFLTHMGFTRTYHGDISLRGVISVAAIT---GNVTT---SVNSGYIPGILN-------WNPF-LKAIPDKPSF----------H---------RMGILNLYDAVISGNPYPIKVLWFAFINFL---NQCANSNKIIEKFYPSLEFIVQTELFMTPSARYADLILPVCSFLE--FSDFLAQP--YPYAQL-QQKVIEPLYESKSDVTIVT----ELAQRLGFGKYF--------KGGEEGLIDLI-MKSRSFEGTS------REKLKTQAYKLPPLPEGTEFPMN------FRTPSGKIELYAE--QLVEDGEALPVY	-11.197,27.128,15.334,-8.389,29.380,16.694,-5.551,27.011,15.697,-6.952,26.694,12.129,-7.270,30.498,11.760,-3.721,30.989,13.106,-2.329,28.373,10.672,-4.242,29.881,7.690,-2.927,33.369,8.576,0.618,31.945,8.787,0.201,30.224,5.381,-1.160,33.433,3.758,1.813,35.470,5.114,4.608,32.985,4.275,6.629,33.569,1.075,7.471,29.854,0.650,5.522,26.850,1.994,5.878,23.122,1.355,2.808,20.938,1.845,4.275,17.534,2.707,1…	KELITRLAKRIGKSKKINFLTHMGFTRTYHGDISLRGVISVAAITGNVTTSVNSGYIPGILNWNPFLKAIPDKPSFHRMGILNLYDAVISGNPYPIKVLWFAFINFLNQCANSNKIIEKFYPSLEFIVQTELFMTPSARYADLILPVCSFLEFSDFLAQPYPYAQLQQKVIEPLYESKSDVTIVTELAQRLGFGKYFKGGEEGLIDLIMKSRSFEGTSREKLKTQAYKLPPLPEGTEFPMNFRTPSGKIELYAEQLVEDGEALPVYLPPIEAPITPGEMKYPLTLINGHTRFRTHSMFANVESLLDLNPEPIVDINPIDAEKRKIINDDTVTVFNDRAQTTLKARITEGINPGVLNITEGWWIEQFKEGSLNHLTHDLINPVQDKVYEPNMHMNDVAVE…	1906665	archaeon
job.pdb	AF-A0A7X9BYM1-F1-model_v4 Molybdopterin-dependent oxidoreductase	18.700	341	199	18	3	322	151	434	1.000	1.678E-08	225	400	532	RDIAKVPGTTLFAIGMGPNQFFNNDNKDRTQFLLAALTGNIGKIAGNIGSYAGNYRVAMFNGVP-QYIAENPFDIELDGAKPARPKLYWRAEPAHYYNHEDHPLKMGKTMITGKTHMPTPTKSLWFANANSILGNVKWHFNTVVNVLPKMEMIAVQEWWWSTSCEWADIVFAVDAWSELKHPDMCSSVTNPFLTVFPRTPLERPFDTRGDIECLDLVGKQLAKRTGDRRF--ADMWKFVEEKKVEVYLQRILDHSS-NTKGFKFPELEEKAKKGIPALMMTRTNPKTVGYEQVYDSRPW-------YTKTGRLEFYR----------EEDEFIEAGENLPV	QTYLDGP--TMIYTNYGIDHYQNGHLWSQAAFIMASLTGNIGVKGAGFVG------LFVQN-IPLNYSGMYVTNRKFAAGKSIPQTEFYKA----------VREQAI------EGK-PYPLKAMYTTSSNSMS-NFAQQGSWFTDVLPNLEFIVVADTELTDTARYADIVLPASFWFEV--NELRIAYNNPYIYIQ-EKAIEPLYESKPDGEIISLI----ARKMGLEKYFPEGM-------DDLAWIKVLLDSDKLRKKGITFEKL-----MAEKVVRGTGTREK-----------PYIRGEKYFYTPTGRAQLYCENPKPRVNYGQDLTGIIEKERLPY	3.730,-12.385,21.144,3.429,-12.747,17.307,-0.108,-13.080,15.884,-0.715,-13.985,12.224,-4.110,-12.920,10.830,-4.318,-14.613,7.403,-6.826,-16.684,5.340,-3.963,-19.094,4.786,-2.060,-20.983,7.516,1.242,-19.733,6.083,4.844,-20.501,7.074,4.665,-17.230,9.042,1.487,-18.458,10.805,3.341,-21.693,11.746,6.078,-19.651,13.475,3.513,-17.373,15.183,2.335,-17.656,18.799,-1.208,-17.457,17.355,-2.983,-17.904,14.00…	KIITIDPIFSATANESDEYIPIVPGSDLMLVLAMIREIINENFINMEFVKRRTTASFLVRKDNGKVLRKRDFNPELPEEEDDYYVWDKVANAPALLKEGPKDVEIEGSFTIQGVEVETTFTLLKNHVQEYTLEKASEYTKIPVEKIQELIQTYLDGPTMIYTNYGIDHYQNGHLWSQAAFIMASLTGNIGVKGAGFVGLFVQNIPLNYSGMYVTNRKFAAGKSIPQTEFYKAVREQAIEGKPYPLKAMYTTSSNSMSNFAQQGSWFTDVLPNLEFIVVADTELTDTARYADIVLPASFWFEVNELRIAYNNPYIYIQEKAIEPLYESKPDGEIISLIARKMGLEKYFPEGMDDLAWIKVLLDSDKLRKKGITFEKLMAEKVVRGTGTREKPYIRGEKYF…	49981	Desulfitobacterium sp.
job.pdb	AF-A0A369P3X3-F1-model_v4 Uncharacterized protein	18.700	320	183	14	2	310	35	288	1.000	3.184E-08	221	400	446	ARDIAKVPGTTLFAIGMGPNQFFNNDNKDRTQFLLAALTGNIGKIAGNIGSYAGNYRVAMFNGVPQYIAENPFDIELDGAKPARPKLYWRAEPAHYYNHEDHPLKMGKTMITGKTHMPT---PTKSLWFANANSI------LGNVKWHFNTVVNVLPKMEMIAVQEWWWSTSCEWADIVFAVDAWSELKHPDMCSSVTNPFLTVFPRTPLERPFDTRGDIECLDLVGKQLAKRTGDRRFADMWKFVEEKKVEVYLQRILDHSSN--TKGFKFPELEEKAKKGIPALMMTRTNPKTVGYEQVYDSRPWYTKTGRLEFYREE	AIEESE--GEIWNIAGYASQAYDNGAEFGQALATLAILTGTVGRAGSCVGGS-----WYSFNTNPAFMAPTGTFVNTV------------------------PV-LSMTDIMDSGQYAGEDYPIKSLFVAAANPMSSGGSSNEILEW--------WNKIDFIVVSDLQYSDSVKYADIVLPCAHALEV--EDVLKGSYYPYVGI-TEKAVESPAEAKSDSDIARLI----SVEMGVGEYF-------EKTDEEYLRELVDESELGLERGITLDRL-----RVEKDICYDETDIK-------FYGGVFPTETGRANIYCET	-27.433,28.541,-12.820,-25.288,27.231,-9.936,-21.503,27.642,-10.276,-18.930,24.984,-9.278,-18.284,27.202,-6.229,-22.006,27.285,-5.305,-22.011,23.449,-5.459,-18.926,23.285,-3.201,-20.560,25.755,-0.761,-23.800,23.693,-0.685,-21.764,20.565,0.205,-19.486,22.265,2.772,-22.631,23.844,4.314,-23.451,20.328,5.658,-20.340,20.499,7.936,-20.716,23.089,10.699,-17.846,23.432,13.209,-19.995,21.566,15.798,-20.76…	MKTAFDMLCDELGKYSLERTSELTEVSVDDIRKLAIEESEGEIWNIAGYASQAYDNGAEFGQALATLAILTGTVGRAGSCVGGSWYSFNTNPAFMAPTGTFVNTVPVLSMTDIMDSGQYAGEDYPIKSLFVAAANPMSSGGSSNEILEWWNKIDFIVVSDLQYSDSVKYADIVLPCAHALEVEDVLKGSYYPYVGITEKAVESPAEAKSDSDIARLISVEMGVGEYFEKTDEEYLRELVDESELGLERGITLDRLRVEKDICYDETDIKFYGGVFPTETGRANIYCETVVPRIDWGQELDPDFGHVPTFSLPNEAWPRGEVAKKYPFTLMSHRLRTRWHTGEFENEWMREIAPEPIVKINPSDAIARSIEDNSYVELFNERGHAVVRAIYADDIRPGVL…	394340	Adlercreutzia equolifaciens subsp. celatus
job.pdb	AF-I9YJK9-F1-model_v4 Trimethylamine-N-oxide reductase	15.600	192	143	6	122	308	41	218	1.000	4.096E-06	215	400	284	TKSLWFANANSILGNVKWHFNTVVNVLPKMEMIAVQEWWWSTSCEWADIVFAVDAWSELKHPDMCSSVTNPFLTVFPRTPLERPFDTRGDIECLDLVGKQLAKRTGDRRFADMWKFVEEKKVEVYLQRILDHSSNTKGFKFPELEEKAKKGIPALM--MTRTNPKTVGYEQVYDSRP---WYTKTGRLEFYR	IKMIYNCGADLLGHEAD--TNELIRALRTLDCVIVHEPWWTPTAKFADIVFASTSTMERDDITFGGSYSKNVVYA-MRKVIEPVYESKDDYEIFRQLALRIGGNE------TEQKFTESKSYMEWIKGLYEKSDGPTLKSFDQFWRD-----GFVEFEIPENARKFVCHAKFRQDPINNKLDTESGKIQIFS	1.258,6.322,13.244,0.713,3.136,15.269,3.825,0.917,15.536,3.905,-1.687,12.725,6.036,-3.858,15.062,9.127,-5.780,13.897,8.762,-7.973,10.797,11.664,-10.478,10.883,11.027,-11.191,7.160,13.248,-8.812,5.150,12.346,-10.205,1.697,10.276,-7.783,-0.406,8.482,-9.268,-3.432,7.436,-6.799,-6.170,3.670,-6.532,-6.287,3.771,-7.273,-10.058,5.537,-10.598,-9.232,2.998,-12.205,-6.852,2.054,-14.943,-9.375,5.707,-15.572…	MISQGHNSVKSAIPASRISEAILNPDKEIDFMGKKLKLPKIKMIYNCGADLLGHEADTNELIRALRTLDCVIVHEPWWTPTAKFADIVFASTSTMERDDITFGGSYSKNVVYAMRKVIEPVYESKDDYEIFRQLALRIGGNETEQKFTESKSYMEWIKGLYEKSDGPTLKSFDQFWRDGFVEFEIPENARKFVCHAKFRQDPINNKLDTESGKIQIFSQKCADFKRADFKGHPTWFEPVEWLGSKMAETYPFHLISPHPKYRVNSQLVITLGLGMCIKFKAESL	992022	Helicobacter pylori CPY6311
job.pdb	AF-A0A7V2QJJ9-F1-model_v4 Molybdopterin-dependent oxidoreductase	24.700	335	184	20	2	325	37	314	1.000	3.543E-08	212	400	482	ARDIAKV-PGTTLFAIGMGPNQFFNNDNKDRTQFLLAALTGNIGKIAGNIGSYAGNYRV-AMFNGVPQYIAENPF---DIELDGAKPARPKLYWRAEPAHYYNHEDHPLKMGKTMITGKTHMPTPTKSLWFANANSILGNVKW-----HFNTVVNVLPKMEMIAVQEWWWSTSCEWADIVFAVDAWSELKHPDMCSSVTNPFLTVFPRTPLERPFDTRGDIECLDLVGKQLAKRTGDRRFADMWKFVEEKKVEVYLQRILD-HSSNTKGFKFPELEEKAKKGIPALMMTRTNPKTVGYEQVYDSRPWYTKTGRLEFYREEDEFIEAGENLPVHRE	AREYATAKPAAILACFGL---RYKNSGNAYRAMAALGAITGNIGVLGG--GPIMG-WHSQSMFNA-------PQLKFNDISMLFPNKARPQLVPSAKSF-------------QCMITSKPH---PIKALVLYGAN------LLHTFPNPRRWIDEIFPNLELIVVNDIFMTATAEYADYVLPDCTVFEREDIDIGY---GGHIVL-LEKAIEPMYECRPPIYFWS----ELAKRLGFGEYFD-------KTIEEWIEFRLDSKDPSIAGIDPPLTLERLKKE-KMVRA--NIPREIHHPFLD--KKFPTPSGRIEFYCE--ELVPAGDALPVFRE	-7.836,43.465,5.449,-7.389,41.286,8.547,-4.712,38.615,7.928,-3.557,35.624,10.045,-0.157,33.857,9.779,-0.353,30.241,8.759,1.795,29.305,11.792,-0.703,31.039,14.107,-3.527,29.030,12.464,-1.534,25.807,13.107,-0.936,26.852,16.746,-4.669,27.616,17.151,-5.458,24.142,15.707,-2.925,22.498,18.086,-4.577,24.294,21.041,-7.806,22.378,20.213,-5.881,19.056,20.670,-4.687,19.250,24.284,-2.776,16.113,25.477,-5.666…	IDCQPAFQMLADLANQHLPEKVAEMTGVSSEAIRKLAREYATAKPAAILACFGLRYKNSGNAYRAMAALGAITGNIGVLGGGPIMGWHSQSMFNAPQLKFNDISMLFPNKARPQLVPSAKSFQCMITSKPHPIKALVLYGANLLHTFPNPRRWIDEIFPNLELIVVNDIFMTATAEYADYVLPDCTVFEREDIDIGYGGHIVLLEKAIEPMYECRPPIYFWSELAKRLGFGEYFDKTIEEWIEFRLDSKDPSIAGIDPPLTLERLKKEKMVRANIPREIHHPFLDKKFPTPSGRIEFYCEELVPAGDALPVFREQLESPRSALAKKYPLVFNTANNRFFVHTMFANDSTVLKAYTAEPHLSINPHDAEKRDISNGDIVKVYNDRGSFKVKAMISEAVPP…	2026734	Dehalococcoidia bacterium
job.pdb	AF-A0A4U7D444-F1-model_v4 Molybdopterin domain-containing protein	43.400	92	52	0	150	241	4	95	1.000	2.496E-04	210	400	107	KMEMIAVQEWWWSTSCEWADIVFAVDAWSELKHPDMCSSVTNPFLTVFPRTPLERPFDTRGDIECLDLVGKQLAKRTGDRRFADMWKFVEEK	KIEAFFTNEWWWTMTCEYSDIVLPADSWAEHNVHDMTASVTNPFITTMPESEIDRIYDTRNDAQHYKGGAERLAEITGDDRFVDYWQFIDED	5.822,5.678,21.207,4.484,8.627,23.281,0.858,7.372,23.011,0.048,9.947,20.282,-0.468,7.347,17.502,-2.982,4.508,18.055,-1.963,2.474,14.976,0.921,2.655,12.484,0.686,0.748,9.183,3.382,0.494,6.502,3.315,-0.803,2.930,6.853,-1.890,2.011,8.737,-4.312,-0.259,11.882,-4.693,1.910,12.412,-4.605,5.703,13.011,-0.948,6.644,13.478,0.678,10.050,9.915,1.975,9.436,8.680,-1.662,9.284,10.391,-2.381,12.643,8.355,0.386,…	RNGKIEAFFTNEWWWTMTCEYSDIVLPADSWAEHNVHDMTASVTNPFITTMPESEIDRIYDTRNDAQHYKGGAERLAEITGDDRFVDYWQFIDEDEHRAKPYLQRPL	1537265	Halorubrum sp. SP3
job.pdb	AF-A0A7C1R5D8-F1-model_v4 DMSO reductase	20.800	206	132	9	118	323	40	214	1.000	2.047E-06	205	400	352	MPTPTKSLWFANANSILGNVKWHFNTVVNVLPKMEMIAVQEWWWSTSCEWADIVFAVDAWSELKHPDMCSSVTNPFLTVFPRTPLERPFDTRGDIECLDLVGKQLAKRTGDRRFADMWKFVEEKKVEVYLQRILDHSSNTKGFKFPELEEKAKKGIPALMMTRTNPKTVGYEQVYDSRPWYTKTGRLEFYREEDEFIEAGENLPVH	NPYPIKALWFAFINFLN-QCANSNKIIEKFYPSLEFIVQTELFMTPSARYADLILPVCSFLEFSDFLAQP---YPYAQL-QQKVIEPLYESKSDVT---IVA-ELAQRLGFGEY--------FKGGEEGLIDLIMKSRSFEGTS------REKLKTQAYKLPSLPEGANF------PMNFRTPSGKIELYAE--QLVEDGEALPVY	-0.028,7.641,17.385,-1.053,8.803,13.901,-0.540,6.215,11.141,-2.918,3.396,10.101,-2.052,0.274,12.142,-2.704,-3.260,10.859,-4.032,-4.768,14.020,-3.080,-8.463,14.053,-5.921,-10.053,16.057,-4.123,-12.741,18.018,-7.113,-14.703,19.408,-5.147,-16.363,22.265,-5.466,-13.086,24.251,-9.249,-13.273,23.846,-9.310,-16.851,25.233,-7.150,-15.707,28.205,-8.055,-12.004,28.574,-6.934,-11.111,32.101,-8.807,-7.851,32…	NSGYIPGILNWNPFLKAIPDKPSFHRMGILNLYDAVISGNPYPIKALWFAFINFLNQCANSNKIIEKFYPSLEFIVQTELFMTPSARYADLILPVCSFLEFSDFLAQPYPYAQLQQKVIEPLYESKSDVTIVAELAQRLGFGEYFKGGEEGLIDLIMKSRSFEGTSREKLKTQAYKLPSLPEGANFPMNFRTPSGKIELYAEQLVEDGEALPVYLPPIEAPITPGEMKYPLTLINGHTRFRTHSMFANVESLLDLNPEPIVDINPIDAEKRKIINNDIVTVFNDRAQTTLKARITEGVNPGVLNITEGWWIEQFKEGSLNHLTHDLINPVQDKVYEPNMHMNDVAVEIKKRG	1906665	archaeon
job.pdb	AF-A0A377N7X0-F1-model_v4 Dimethyl sulfoxide/trimethylamine N-oxide reductase	17.800	191	141	7	122	309	21	198	1.000	5.951E-06	202	400	232	TKSLWFANANSILGNVKWHFNTVVNVLPKMEMIAVQEWWWSTSCEWADIVFAVDAWSELKHPDMCSSVTNPFLTVFPRTPLERPFDTRGDIECLDLVGKQLAKRTGDRRFADMWKFVEEKKVEVYLQRILDHSSNTKGFKFPELEEKAKKGIPALMMTRTNPKTVGYEQVYDSRP---WYTKTGRLEFYRE	IHLVHWAGGNPFH--HHQQLNRLVEGWQRPDTIIVQDNVWTAAARMADIVLPATTSLE--RNDIGGSSRDRYVLA-MHQAIAPQHQARNDIDIFA----DLAERLGYREQFTLGRDENAWLRQIYQQCGVAQQGT--GAEWPDFDTFWQR--GSVELPMPEQDYVFFEEFRKSPRANPLATQSGKIELFSE	9.378,-8.201,-16.361,7.392,-11.508,-16.095,7.763,-12.423,-19.803,11.475,-11.486,-19.955,13.442,-12.754,-16.907,17.075,-11.844,-17.061,16.547,-9.216,-19.813,18.277,-5.861,-19.162,16.340,-2.722,-18.536,17.429,0.866,-17.822,16.092,2.954,-14.918,17.486,6.293,-13.670,20.754,5.923,-15.644,21.335,2.382,-14.280,21.131,-0.944,-16.119,19.407,-3.726,-14.128,17.953,-7.145,-15.074,14.407,-8.451,-14.611,14.174…	MLLNPGQPYEFQGKTSHYPDIHLVHWAGGNPFHHHQQLNRLVEGWQRPDTIIVQDNVWTAAARMADIVLPATTSLERNDIGGSSRDRYVLAMHQAIAPQHQARNDIDIFADLAERLGYREQFTLGRDENAWLRQIYQQCGVAQQGTGAEWPDFDTFWQRGSVELPMPEQDYVFFEEFRKSPRANPLATQSGKIELFSEKIAGYGYDDFAGHPEWQPPVEWLGPRRQKLGRCI	41202	Ewingella americana
job.pdb	AF-W4UJX0-F1-model_v4 Anaerobic dimethyl sulfoxide reductase chain A	19.400	211	136	14	121	319	50	238	1.000	2.277E-06	198	400	277	PTKSLWFANANSILGNVKWHFNTVVNVL---PKMEMIAVQEWWWSTSCEWADIVFAVDAWSELK--HPDMCSSVTNPFL--TVFPRTPLERPFDTRGDIECLDLVGKQLAKRTGDRRFADMWKFVEEKKVEVYLQRILDHSSNTKG---FKFPELEEKAKKGIPAL--MMTRTNPKTVGYEQVYDSRPWYTKTGRLEFYREEDEFIEAGEN	PIKMVWQYAGNSLVGQTGDNNRSV-EILRDDSKCELIVVCDIQYTTSARYADYVLPGTSTAEEEDIHPGENG---GPMAYGIVS-SQAIKPLYECRNIFDICA----GLAKRLGTEK-----EFTGGLTRSQWLERTIEE-TRKKDPSLPTYREWKK-----IGIFRKDMGPYVELDEFRKDPVA-NPLETPSGKIEIYSERLAAM-SEAW	-7.928,-13.516,-6.884,-7.489,-13.287,-3.077,-8.739,-10.228,-1.134,-7.208,-8.672,2.009,-10.617,-9.550,3.554,-9.602,-13.231,3.214,-6.799,-12.460,5.716,-9.537,-11.491,8.221,-11.827,-14.492,7.601,-9.315,-17.198,6.565,-5.892,-15.888,7.697,-5.006,-19.152,9.544,-5.343,-21.051,6.225,-3.393,-18.441,4.195,0.110,-19.301,2.950,2.496,-18.562,0.054,1.057,-21.405,-2.079,-2.664,-20.560,-1.739,-2.743,-16.770,-1.2…	MFSWLDAIDHGEQMDTFNSGVCEKPAPGIRANKVPIDEHGKPTNVKLSAPIKMVWQYAGNSLVGQTGDNNRSVEILRDDSKCELIVVCDIQYTTSARYADYVLPGTSTAEEEDIHPGENGGPMAYGIVSSQAIKPLYECRNIFDICAGLAKRLGTEKEFTGGLTRSQWLERTIEETRKKDPSLPTYREWKKIGIFRKDMGPYVELDEFRKDPVANPLETPSGKIEIYSERLAAMSEAWTFGTFRKKLAGDKLTALPEYVVTWEGPEEAKAPRNIHSR	1302244	Cutibacterium acnes JCM 18920
job.pdb	AF-A0A5C9AI01-F1-model_v4 Molybdopterin-dependent oxidoreductase	16.700	364	214	16	2	323	12	328	1.000	1.146E-07	198	400	482	ARDIAKVPGTTLFAIGMGPNQFFNNDNKDRTQFLLAALTGNIGKIAGNIGSYAGNYR--------------VAMFNGVPQYIAENPFDIELDGAKPARPKLYWRAEPAHYYNHEDHPLKMGKTMITGKTHMPTP---------------TKSLWFANANSILGNVKWH--FNTVVNVLPKMEMIAVQEWWWSTSCEWADIVFAVDAWSELKHPDMCSSVTNPFLTVFPRTPLERPFDTRGDIECLDLVGKQLAKRTGDRRFADMWKFV--EEKKVEVYLQRILDHSSNTK--GFKFPELEEKAKKGIPALMMTRTNP--KTVGYEQVYDSRP---WYTKTGRLEFYREEDEFIEAGE--NLPVH	AELMAANR--TMLMAGWGIQRQQYGEQKHWMLVTLAAMLGQIGTPGGGFGFSYHYSNGGNPTRVGGVLPEMSAAIAGHASEAAD-------DGGMTAIPVAR----------------------IVDA--LENPGGKYQHNGKEQTYPNIKMIWWAGG----GNFTHHQDTNRLIKAWQKPEMIVVSECYWTAAAKHADIVLPITTSFERNDLTMTGDYSNQHIVP-MKQAVAPQFEARNDFDVFADLAELLK-----PGGKEIYTEGKDEMAWLKFFYDAAQKGARAQRVTMPMFNAFWQQNK----LIEMRRSEKNEQYVRYGDFRADPVKNALGTPSGKIEIYSKTLEKFGYKDCPAHPTW	-7.285,-25.681,3.716,-10.834,-26.975,4.341,-11.086,-27.805,0.602,-11.899,-31.454,-0.289,-8.964,-33.462,-1.500,-10.727,-34.446,-4.749,-11.206,-30.737,-5.572,-7.484,-29.971,-4.953,-6.426,-32.870,-7.240,-8.923,-31.831,-9.937,-7.627,-28.224,-9.868,-3.994,-29.425,-10.270,-4.934,-31.677,-13.229,-6.896,-28.835,-14.869,-3.920,-26.436,-14.527,-1.490,-29.054,-15.959,-3.712,-30.071,-18.913,-4.372,-26.472,-2…	TGVPEAQIVKLAELMAANRTMLMAGWGIQRQQYGEQKHWMLVTLAAMLGQIGTPGGGFGFSYHYSNGGNPTRVGGVLPEMSAAIAGHASEAADDGGMTAIPVARIVDALENPGGKYQHNGKEQTYPNIKMIWWAGGGNFTHHQDTNRLIKAWQKPEMIVVSECYWTAAAKHADIVLPITTSFERNDLTMTGDYSNQHIVPMKQAVAPQFEARNDFDVFADLAELLKPGGKEIYTEGKDEMAWLKFFYDAAQKGARAQRVTMPMFNAFWQQNKLIEMRRSEKNEQYVRYGDFRADPVKNALGTPSGKIEIYSKTLEKFGYKDCPAHPTWLAPDEWKGTADEKQLQLLTAHPAHRLHSQLNYAELRKKYAIADREPITIHTEDAARFGIANGDLVRVWNKR…	562	Escherichia coli
job.pdb	AF-A0A101GR51-F1-model_v4 Formate dehydrogenase beta subunit	13.100	145	104	7	122	263	4	129	1.000	1.387E-04	195	400	615	TKSLWFANANSILG---NVKWHFNTVVNVLPKMEMIAVQEWWWSTSCEWADIVFAVDAWSELKHPDMCSSVTNPFLTVFPRTPLERPFDTRGDIECLDLVGKQLAKRTGDRRFADMWKFVEEKKVEVYLQRILDHSSNTKGFKFP	LKAMYIMGENPMLSDPDLTH-----VKHAIENLDFLVVQDIFLTETAQMADVVLPATCYAEKDGTQTST---ERRVQMW-RKAQDPPGEAKVDWKIICEV----AAAMG---YAEQFPY---QSAEEIFTEMASLTPSYHGMNYE	-5.260,1.514,-34.663,-2.410,0.661,-36.942,-0.286,3.814,-36.496,2.510,1.517,-35.260,3.604,-0.669,-38.213,6.678,-2.521,-36.894,7.941,-3.718,-33.498,11.292,-5.117,-32.312,10.773,-7.059,-29.053,13.969,-8.050,-27.185,13.946,-10.467,-24.218,10.193,-10.066,-23.492,7.005,-12.150,-23.845,4.015,-9.750,-23.995,1.737,-12.593,-25.101,1.983,-13.905,-21.516,3.257,-10.966,-19.420,0.999,-8.117,-20.600,-2.582,-7.3…	PGELKAMYIMGENPMLSDPDLTHVKHAIENLDFLVVQDIFLTETAQMADVVLPATCYAEKDGTQTSTERRVQMWRKAQDPPGEAKVDWKIICEVAAAMGYAEQFPYQSAEEIFTEMASLTPSYHGMNYERLNKPEALHWPCPTTEHPGTPILHIGKCSHPDGMGVMHAIEWKPPAEVPDAEFPYIFTTGRCIWHWHTGSMTRRSETLDAEVPTGWIEINTEDAKALGIQDKEMVRATSRRGTVDVPAKVTDEIKKGVMFMPFHFAECAANTLTNNALDPIAKIPEFKAQYLDGAKDMRIAVPVKGCDTMGLYELAKRNQVNLDNVLMVGLNCGGSVSPVAARKMIAEKFGVNPDDVVKEEIDKGQFIIQTKDGQHKGISMDELEEEGFGRRANCRRCKM…	2198	Methanoculleus marisnigri
job.pdb	AF-V0TKF9-F1-model_v4 Anaerobic dimethyl sulfoxide reductase, A subunit, DmsA/YnfE family	18.600	354	212	20	2	323	63	372	1.000	1.030E-07	194	400	510	ARDIAKV-PGTTLFAIGMGPNQFFNNDNKDRTQFLLAALTGNIGKIAGNIGSYAG--NYRVAMFNGVPQYIAENPFDIELDGAKPARPKLYWRAEPAHYYNHEDHPLKMGKT-MI-TGKTHMPTPTKSLWFANANSI--LGNVKWHFNTVVNVLPKMEMIAVQEWWWSTSCEWADIVFAVDAWSELKHPDMCSSVTN-PFLTVFPRTPLERPFDTRGDIECLDLVGKQLAKRTGDRRFADMWKFVEE--------KKVEVY-LQRILDHSSNTKGFKFPELEEKAKKGIPAL--MMTRTNPKTVGYEQVYDSRP---WYTKTGRLEFYREEDEFIEAGEN----------LPVH	AREIGSAKP--AYICQGWGPQRHSNGEQTSRAIAMLSVLTGNVGINGGNSGVREGSWDLGVEWFPML-------------ENPVKTQISVFTWTDAI------DHGTEMTATRDGVRGKEKLDVPIKFLWCYASNTLINQHGDINHTHEVLQDDSKCEMIVGIDHFMTASAKYCDILLPDLMPTEQEDLISHESAGNMGYVILA-QPATSAKFERKPIYWILSEVAKRLG--------PDVYQTFTEGRSQHEWIKYLHAKTKER------NPEMPDYEE-----MKTTGIFKKKCPEEH--YVAFRAFREDPQANPLKTPSGKIEIYSERLATI-ADTWELKKDEIIHPLPAY	-13.294,0.414,-30.021,-10.685,-2.126,-28.807,-7.265,-2.135,-30.557,-7.358,-5.730,-31.871,-3.975,-5.435,-33.701,-2.491,-4.402,-30.429,-4.131,-7.328,-28.578,-3.125,-9.951,-31.209,0.513,-8.783,-31.317,1.305,-7.742,-27.722,-1.060,-9.806,-25.498,-2.133,-13.340,-24.547,-5.637,-14.401,-23.413,-7.876,-11.681,-24.904,-9.633,-14.050,-27.366,-9.369,-17.689,-28.570,-6.556,-16.736,-31.011,-4.332,-15.377,-28.2…	MVDQPFLDKYCVGYDEKTLPANAPRNAHYKAYILGEGPDGIAKTPEWAAKITSIPAEKIIQLAREIGSAKPAYICQGWGPQRHSNGEQTSRAIAMLSVLTGNVGINGGNSGVREGSWDLGVEWFPMLENPVKTQISVFTWTDAIDHGTEMTATRDGVRGKEKLDVPIKFLWCYASNTLINQHGDINHTHEVLQDDSKCEMIVGIDHFMTASAKYCDILLPDLMPTEQEDLISHESAGNMGYVILAQPATSAKFERKPIYWILSEVAKRLGPDVYQTFTEGRSQHEWIKYLHAKTKERNPEMPDYEEMKTTGIFKKKCPEEHYVAFRAFREDPQANPLKTPSGKIEIYSERLATIADTWELKKDEIIHPLPAYTPGFDGWDDPLRKTYPLQLTGFHYKAR…	1268982	Escherichia coli 907672
job.pdb	AF-X0U7E4-F1-model_v4 Molybdopterin domain-containing protein	18.500	285	171	14	2	269	9	249	1.000	2.534E-06	193	400	264	ARDIAKV-PGTTLFAIGMGPNQFFNNDNKDRTQFLLAALTGNIGKIAGNIGSYAGNY---RVAMFNGVP----------QYIAENPFDIELDGAKPARPKLYWRAEPAHYYNHEDHPLKMGKT---MITGKTHMPTPTKSLWFANANSILGNVKWHFNTVVNVLPKMEMIAVQEWWWSTSCEWADIVFAVDAWSELKHPDMCSSVTNPFLTVFPRTPLERPFDTRGDIECLDLVGKQLAKRTGDRRFADMWKFVEEKKVEVYLQRILDHSSNTKGFKFPELEEKA	ARIYATTETASIIYS--MGITQHTTGTDNVLSLANLAMLTGNIGKESCGVNPLRGQNNVQGACDLGALPNVYPGYQSVEDPVIKEKF------------EKAWQ---------RKLPSNSGLTVIEMIHAIEERK--VKALYIMGENPALSDP--NLNRTREALSKIDFLVVQDIFLTETAEYADVVLPSFCFAEKNGTFTN---TERRIQR-VRKAADAPGNTRDDWQIIC----QLSAAMDYPMHYD--------SSEKIMDEIASVTPIYGGISF-DRIESA	-38.932,1.307,10.927,-38.364,4.289,13.153,-38.475,2.415,16.489,-35.822,-0.120,15.413,-33.448,2.805,14.651,-34.117,4.382,18.088,-33.594,0.993,19.784,-30.272,0.322,17.984,-29.064,3.877,18.808,-29.932,3.426,22.516,-28.191,0.014,22.634,-24.994,1.484,21.112,-25.015,4.673,23.257,-25.661,2.934,26.619,-23.112,0.130,26.062,-20.031,0.861,28.232,-17.643,-0.427,25.523,-18.804,-0.689,21.900,-16.907,-1.261,18.…	PAEAIREAARIYATTETASIIYSMGITQHTTGTDNVLSLANLAMLTGNIGKESCGVNPLRGQNNVQGACDLGALPNVYPGYQSVEDPVIKEKFEKAWQRKLPSNSGLTVIEMIHAIEERKVKALYIMGENPALSDPNLNRTREALSKIDFLVVQDIFLTETAEYADVVLPSFCFAEKNGTFTNTERRIQRVRKAADAPGNTRDDWQIICQLSAAMDYPMHYDSSEKIMDEIASVTPIYGGISFDRIESAGLQWPCPDKNQRANS	412755	marine sediment metagenome
job.pdb	AF-A0A376FI02-F1-model_v4 Molybdopterin guanine dinucleotide-containing S/N-oxide reductases	17.300	213	151	10	122	323	65	263	1.000	5.951E-06	193	400	313	TKSLWFANANSILGNVKWHFNTVVNVLPKMEMIAVQEWWWSTSCEWADIVFAVDAWSELKHPDMCSSVTNPFLTVFPRTPLERPFDTRGDIECLDLVGKQLAKRTGDR-RFAD-----MWKFVEEKKVEVYLQRILDHSSNTKGFKFPELEEKAKKGIPALMM--TRTNPKTVGYEQVYDSRP---WYTKTGRLEFYREEDEFIEAGENLPVH	IKFVWWAGGSNFTHH--QDTNRLIRAWQKPELVVISECFWTGSAKHADIVLPATTSFERNDLTMTGDYSNQHMVP-MKRVVAPRDEARDDFDVFAELSELWE--AGGRERFTEGKNDLQW-------LETFYQIAGQRGA-AQGVTLPAFAEFWEAN-QIVEMPESEQNAKFVRFADFRRDPESHPLKTESGKIVIYSERIASFGYADCPPHL	17.035,17.906,-1.371,14.304,17.744,-4.043,11.407,16.448,-1.934,9.246,14.108,-4.090,6.256,15.666,-2.464,5.130,17.984,-5.326,4.649,15.624,-8.312,0.976,14.686,-7.839,-0.467,17.283,-5.422,-2.782,18.641,-8.173,-1.660,22.227,-7.336,-2.400,21.974,-3.587,0.680,23.145,-1.585,2.274,20.922,1.001,1.337,21.952,4.579,3.567,21.998,7.618,2.240,18.682,8.937,2.299,16.193,11.772,2.332,13.146,9.473,0.930,9.892,10.90…	MVSPNHFANGGNPTRKAAVLASLQGSVQGGVDAVDKIPVARIVEALENPGGFYQHNGLDRHFPDIKFVWWAGGSNFTHHQDTNRLIRAWQKPELVVISECFWTGSAKHADIVLPATTSFERNDLTMTGDYSNQHMVPMKRVVAPRDEARDDFDVFAELSELWEAGGRERFTEGKNDLQWLETFYQIAGQRGAAQGVTLPAFAEFWEANQIVEMPESEQNAKFVRFADFRRDPESHPLKTESGKIVIYSERIASFGYADCPPHLCGSSRTSGTATPSRNSCRCCQRIPRTVCTASLTIPPFASSMRSPGESRSR	61645	Enterobacter asburiae
job.pdb	AF-A0A662IXD3-F1-model_v4 Uncharacterized protein	21.400	214	126	14	112	323	15	188	1.000	2.974E-06	191	400	337	ITGKTHMPTPTKSLWFANANSILGNVKW-HFNTVVNVLPKMEMIAVQEWWWSTSCEWADIVFAVDAWSELKHPDMC-SSVTNPFLTVFPRTPLERPFDTRGDIECLDLVGKQLAKRTGDRRFADMWKFVEEKKVEVYLQRILDHSSNTKGFKFPELEEKAKKGIPALMMTRTNPKTVGYEQVYDSRPWYTKTGRLEFYREEDEFIEAGENLPVH	LTG---EPYPVKAMVVFGSNPLL---TWPNSKLVKEALLKLDFLVVVDLFMTPTAELADYVLPAASWLEI--DDVAFYFYRAGYVMA-RRKAIEVE-ECWSDHKIII----ELAKRLGLRQ--AFW-----DSVEEYLDYVLA----PSGMKWKEFAE-----VGFLRAPLRYRK-------YEEEGFKTPSGKVELHSS---ILESWGFDPLP	-0.718,-0.632,-21.392,-0.461,-2.990,-18.393,-3.983,-3.730,-17.086,-3.950,-2.950,-13.341,-6.048,-5.732,-11.750,-7.504,-4.598,-8.380,-5.999,-6.728,-5.657,-9.252,-8.103,-4.374,-9.970,-9.702,-7.774,-6.647,-11.592,-7.448,-7.577,-12.590,-3.849,-10.993,-13.770,-5.124,-9.371,-15.778,-7.971,-6.947,-17.512,-5.539,-9.790,-18.334,-3.105,-12.523,-19.343,-5.587,-10.827,-20.318,-8.874,-13.033,-17.679,-10.577,-1…	MGSVVPPMHVVKAILTGEPYPVKAMVVFGSNPLLTWPNSKLVKEALLKLDFLVVVDLFMTPTAELADYVLPAASWLEIDDVAFYFYRAGYVMARRKAIEVEECWSDHKIIIELAKRLGLRQAFWDSVEEYLDYVLAPSGMKWKEFAEVGFLRAPLRYRKYEEEGFKTPSGKVELHSSILESWGFDPLPSYVEPPETPYSRPDLAEKYPLILTTGARSPYFFHSEYRQLSSLRELQPDPQVEIHPETAAALGIKDGDWVWIEAPRGRIKQRAKLTRGIHPKVVSAQHGWWFPEEPGPEHGCFKSNVNVLTSSDPPFDPCVGASILNSLLCRVYKVKEE	2250277	Thermoprotei archaeon
job.pdb	AF-A0A6N6S4T5-F1-model_v4 Molybdopterin-dependent oxidoreductase	19.000	242	166	8	2	226	132	360	1.000	3.681E-06	191	400	372	ARDIAKVPGTTLFAIGMGPNQFFNNDNKDRTQFLLAALTGNIGKIAGNIGSYAGNYRVAMFNGVPQYIAENPFDIELDGAKPARPKLYWRAEPAHYYNHEDHPLKMGKTMI-----------------TGKTHMPTPTKSLWFANANSILGNVKWHFNTVVNVLPKMEMIAVQEWWWSTSCEWADIVFAVDAWSELKHPDMCSSVTNPFLTVFPRTPLERPFDTRGDIECLDLVGKQLAKRT	AREFAST-KPARIIGGAGANHYYHNDLTNRSHILLAALTGNVGIPGGGFDHYVGQ--EKIWCEEGTFDLASPLGRTKQRYQP---TTLWTFIHSHITSDVD---NLWPRPVIDYIRESVHNGWMPLYPEGTLDSGKSPKILFVWGANFLN-QAKGFESLLANLWPKLDLIVDIDYRVNTTGLYADIILPAASMFEK--WDLSTADLHSYINPF-TPVIEPQMESKTDWQIWQALAMALQETK	-15.151,-11.516,11.820,-18.962,-11.517,12.433,-18.909,-14.975,14.064,-15.859,-14.153,16.259,-17.420,-10.858,17.477,-20.941,-12.304,17.987,-19.539,-15.163,20.129,-17.115,-12.966,22.152,-14.123,-14.944,20.794,-11.993,-11.791,20.288,-8.983,-10.528,22.287,-10.505,-7.464,24.001,-7.201,-6.356,25.601,-5.359,-6.520,22.267,-8.177,-4.660,20.459,-8.313,-1.837,23.059,-4.530,-1.274,22.975,-3.316,-1.958,19.425…	ANFIISKGLYDEAYIKQYTDMPMLIRMDNKKFLRESDMILNGSPEKFYFWDQNTGRPVLAPGTQGFLGSQDWTLNLGTINPALAGVFTAQTISGQIHVTPVFSLLKQKIAAYDPVTVSGITGVEGCLVEQIAREFASTKPARIIGGAGANHYYHNDLTNRSHILLAALTGNVGIPGGGFDHYVGQEKIWCEEGTFDLASPLGRTKQRYQPTTLWTFIHSHITSDVDNLWPRPVIDYIRESVHNGWMPLYPEGTLDSGKSPKILFVWGANFLNQAKGFESLLANLWPKLDLIVDIDYRVNTTGLYADIILPAASMFEKWDLSTADLHSYINPFTPVIEPQMESKTDWQIWQALAMALQETKFSFTDTLLDGTK	2172549	Candidatus Brocadia sp.
job.pdb	AF-A0A379GID0-F1-model_v4 Dimethyl sulfoxide reductase chain A	17.800	348	212	19	2	323	33	332	1.000	1.030E-07	191	400	383	ARDIAKVPGTTLFAIGMGPNQFFNNDNKDRTQFLLAALTGNI---GKIAGNIGSYAGNYRVAMFNGVPQYIAENPFDIELDGAKPARPKLYWRAEPAHYYNHEDHPLKM--GKTMITGKTHMPTPTKSLWFANANSI-------LGNVKWHFNTVVNVLPKMEMIAVQEWWWSTSCEWADIVFAVDAWSELKHPDMCSSVT-NPFLTVFPRTPLERPFDTRGDIECLDLVGKQLAKRTGDRRFADMWKFVE---EKKVEVYL-----QRILDHSSNTKGFKFPELEEKAKKGIPALMMTRTNPKTVGYEQVYDSRP---WYTKTGRLEFYREEDEFIEAGE--NLPVH	AREYAMT-KPAALIQGWGPQRHICGERTARGSTLLAAITGNVGKKGAWAAGYGGIGNRQSIRGPN----------IGKNPVTAQISIMNWMQAVEDASKVTPEDGLIGVDKLDSN----------IKMIFSLAGNYLVNQNPDVNAAAKLLEDE-----SKVEFIVVSDLYMSPSAKYADLVLPETSFLE--RWNIGNTWGTGNYFLL-SEKVVEPAFERRSDYEWISDV----AEKMGVKE-----AFTEGRTEKEWIAYLVNTNKERFKDRPD------FPTFDELLKT--RRYLFKDAP--FVAFEENIRDPENHPFPTPSGKIEIFSKRLYDMNNVDIPALSHY	18.878,-12.239,-26.016,16.764,-13.491,-28.996,14.035,-10.824,-28.499,16.559,-7.965,-28.098,18.426,-9.039,-31.266,15.166,-9.332,-33.298,15.589,-13.123,-33.706,12.048,-13.616,-32.289,10.047,-10.855,-34.059,12.355,-9.571,-36.849,12.964,-6.265,-34.979,16.197,-5.393,-33.154,15.498,-3.442,-29.923,17.966,-0.640,-30.745,17.953,2.929,-29.357,16.541,3.968,-32.748,13.677,1.480,-32.311,13.049,2.798,-28.773,1…	MAYLLGKKDGIAKTPEWATKITRVPANTIRQLAREYAMTKPAALIQGWGPQRHICGERTARGSTLLAAITGNVGKKGAWAAGYGGIGNRQSIRGPNIGKNPVTAQISIMNWMQAVEDASKVTPEDGLIGVDKLDSNIKMIFSLAGNYLVNQNPDVNAAAKLLEDESKVEFIVVSDLYMSPSAKYADLVLPETSFLERWNIGNTWGTGNYFLLSEKVVEPAFERRSDYEWISDVAEKMGVKEAFTEGRTEKEWIAYLVNTNKERFKDRPDFPTFDELLKTRRYLFKDAPFVAFEENIRDPENHPFPTPSGKIEIFSKRLYDMNNVDIPALSHYVPAIEGPEDKLTEKYPLQMLTWKGKNRANSTQYANPWLQEVQRQRNVDKPY	584	Proteus mirabilis
job.pdb	AF-A0A7C0X4Z8-F1-model_v4 Formate dehydrogenase subunit alpha	17.900	279	179	13	2	267	10	251	1.000	2.819E-06	191	400	411	ARDIAKVPGTTLFAIGMGPNQFFNNDNKDRTQFLLAALTGNIGKIAGNIGSYAGNY---RVAMFNGVP------QYIAENPFDIELDGAKPARPKLYWRAEPAHYYNHEDHPLKMGKTMITGKTHMP-TPTKSLWFANANSIL---GNVKWHFNTVVNVLPKMEMIAVQEWWWSTSCEWADIVFAVDAWSELKHPDMCSSVTNPFLTVFPRTPLERPFDTRGDIECLDLVGKQLAKRTGDRRFADMWKFVEEKKVEVYLQRILDHSSNTKGFKFPELEE	ARIFAGA-QRAMIIYSMGITQHTHGVDNVKSCANLAMLTGNVGKEGTGVNPLRGQNNVQGACDLGALPNVYSGYQKV---TDD-----------GVRAKFEKA--WGVQDLPGNVGLTVTTAINAAADGTLKALYVMGENPMMSDPDQ-----HHVRDALEKLDFLVVQDIFPTPTTKLADVVLPAACFAEKDGTFTS---TERRVQR-VRKACDPPGQARQDWEILA----DLARRMGYDGLT-------YSSPKEIMDEITRVTPIYGGMQYDRIDQ	24.057,6.461,-14.117,27.725,7.583,-13.896,29.674,8.481,-10.693,29.737,12.053,-11.787,25.927,12.074,-12.131,25.550,10.615,-8.592,27.946,13.240,-7.136,26.152,16.052,-9.004,22.687,15.007,-7.730,24.044,14.534,-4.163,25.529,18.076,-4.192,22.267,19.534,-5.577,20.214,17.802,-2.842,22.651,18.749,-0.022,23.019,22.378,-1.236,19.236,23.003,-1.391,17.766,25.232,1.357,14.623,23.056,1.217,14.625,19.562,-0.293,…	ITPAEVESVARIFAGAQRAMIIYSMGITQHTHGVDNVKSCANLAMLTGNVGKEGTGVNPLRGQNNVQGACDLGALPNVYSGYQKVTDDGVRAKFEKAWGVQDLPGNVGLTVTTAINAAADGTLKALYVMGENPMMSDPDQHHVRDALEKLDFLVVQDIFPTPTTKLADVVLPAACFAEKDGTFTSTERRVQRVRKACDPPGQARQDWEILADLARRMGYDGLTYSSPKEIMDEITRVTPIYGGMQYDRIDQVGLQWPCPNRDHPGTPVLHVGKFARGLGLFSPAEYRPSAELPDDEYPFVLSTGRCYFHFHTGTMTRRSRLLDREERFPYVEVHPDDAKRLNIHDRFPVMVSTRRGEVKALARVSDIVIPGHLFMTFHFEEGAANVLTNNALDPVAKIP…	1879010	Firmicutes bacterium
job.pdb	AF-A0A2T0AVP6-F1-model_v4 Dimethyl sulfoxide reductase DmsA	18.500	378	217	23	2	343	52	374	1.000	2.175E-07	189	400	377	ARDIAKVPGTTLFAIGMGPNQFFNNDNKDRTQFLLAALTGNIGKIAGN--IGSYAGNYRV----AMFNGV---------PQYIAENPFDIELDGAKPARPKLYWRAEPAHYYNHEDHPLKMGKTMITGKTHMPTPTKSLWFANANSIL---GNVKWHFNTVVNVLPKMEMIAVQEWWWSTSCEWADIVFAVDAWSELKHPD---MCSSVTNPFLTVFPRTPLERPFDTRGDIECLDLVGKQLAKRTGDRRFADMWKFVEEKKVEVYLQRILD--HSSNTKGFKFPELEEKAKKGIPALMMTRTNPKTVGYEQVYDSR---PWYTKTGRLEFYREEDEFIEAG---ENLPVH-------REPIDSTFYEPNVIVAPAHP	ARQIAGI-KPCCLLQGLGWQRHAYGEQPVRGLPVLAAMTGNIGIKGGGPGLRNGGHGVTVGWMPAGQNPVKASIPCFMWPEAVERWHELTAADGVKGV-------------------------DKLS------TDIKMIWNYGGNTLLNQHADINKTAKILAD-EKKCEFILVHDVFMTPSAKFADILLPDVTHFER--EDIVTFSSG--IGYAIY-HQKVVEPMYECRSIYEVCS----ELARRLG---FGDRY--TEGKSEQDWLREAVEVARQKDPNFPTFEEFRRK-----GIYKVAPKEP-VVAYEKQIKDPVNNPFKTPSGKIEIFSTQLWAMNKPKEIPAIPKYIPAWEGPQDPLREK-YLP-LRRAPVQP	-12.998,14.491,18.227,-16.116,12.325,17.644,-15.784,9.982,20.662,-18.966,11.072,22.541,-21.730,13.651,21.947,-19.841,16.447,23.778,-16.830,16.041,21.453,-18.766,15.867,18.135,-18.234,18.297,15.247,-20.852,21.015,15.093,-24.054,20.161,13.295,-23.796,16.357,13.718,-27.027,14.873,15.192,-26.869,13.004,18.484,-26.247,9.273,18.350,-23.560,9.509,15.628,-20.632,9.467,18.086,-18.405,6.388,18.381,-19.610,…	MGFDEEHMPPGIPPGNSYKSYVLGLGEDKTPKTPEWAEAITGVPKDTIIKLARQIAGIKPCCLLQGLGWQRHAYGEQPVRGLPVLAAMTGNIGIKGGGPGLRNGGHGVTVGWMPAGQNPVKASIPCFMWPEAVERWHELTAADGVKGVDKLSTDIKMIWNYGGNTLLNQHADINKTAKILADEKKCEFILVHDVFMTPSAKFADILLPDVTHFEREDIVTFSSGIGYAIYHQKVVEPMYECRSIYEVCSELARRLGFGDRYTEGKSEQDWLREAVEVARQKDPNFPTFEEFRRKGIYKVAPKEPVVAYEKQIKDPVNNPFKTPSGKIEIFSTQLWAMNKPKEIPAIPKYIPAWEGPQDPLREKYLPLRRAPVQPQDG	676965	Moorella humiferrea
job.pdb	AF-X1DF57-F1-model_v4 Molybdopterin domain-containing protein	18.500	296	165	14	2	283	8	241	1.000	2.534E-06	187	400	249	ARDIAKVPGTTLFAIGMGPNQFFNNDNKDRTQFLLAALTGNIGKIAGNIGSYAGNYRVAMFNGVPQYIAENPFDIELDGAKPARPKLYWRAEPAHYYNHEDHPLKMGKT------------MITGKTHMPTPTKSLWFANANSILG--NVKWHFNTVVNVLPKMEMIAVQEWWWSTSCEWADIVFAVDAWSELKHPDMCSSVTNPFLTVFPRTPLERPFDTRGDIECLDLVGKQLAKRTGDRRFADMWKFVEEKKVEVYLQRILDHSSNTKGFKFPELEEKAKKGIPALMMTRTNP	ARDYATS-KPAALCTGWAPGRTAFGEQFHRAAITLAAMTANIGVPGG---HVAGGTDR-MELGAL----------------------------AE-----SFPVPPGDKPAVHVSEIYDALLEGTAGGFPADIKLLYVVGCNLLNQFLNV----NKGIKALKKLEFIVVHDLFLTPTARFADIVLPISHYLEQEDIGQPWL-GAPYCIY-MNKVIEPLPETRSDL----AIFTDLARRLSVKNYND-------RSNRQWLKAFLDATP---HFP----DREKFKQIGVHRVEFKAP	-27.827,-11.637,26.280,-26.707,-10.260,29.678,-23.061,-9.855,28.570,-24.083,-7.816,25.471,-26.219,-5.511,27.662,-23.355,-5.219,30.170,-20.779,-4.371,27.443,-23.150,-1.795,25.864,-23.602,-0.097,29.271,-19.874,-0.310,30.109,-18.927,1.243,26.719,-21.621,3.950,27.016,-20.648,4.969,30.582,-16.840,4.489,30.594,-15.674,7.920,29.316,-13.587,8.327,27.242,-13.864,5.001,25.449,-11.991,3.856,22.320,-13.560,1…	AEDIIKLARDYATSKPAALCTGWAPGRTAFGEQFHRAAITLAAMTANIGVPGGHVAGGTDRMELGALAESFPVPPGDKPAVHVSEIYDALLEGTAGGFPADIKLLYVVGCNLLNQFLNVNKGIKALKKLEFIVVHDLFLTPTARFADIVLPISHYLEQEDIGQPWLGAPYCIYMNKVIEPLPETRSDLAIFTDLARRLSVKNYNDRSNRQWLKAFLDATPHFPDREKFKQIGVHRVEFKAPRVAFQDQI	412755	marine sediment metagenome
job.pdb	AF-A0A3D3YPU5-F1-model_v4 Uncharacterized protein	18.900	327	208	18	2	323	27	301	1.000	1.744E-06	187	400	426	ARDIAKVPGTTLFAIGMGPNQFFNNDNKDRTQFLLAALTGNIGKIAGNIGSYA---GNYRVAMFNGVPQYIAENPFDIELDGAKPARPKLYWRAEPAHYYNHEDHPLKMGKTMITGKTHMPTPTKSLWFANANSILGNVKW-HFNTVVNVLPKMEMIAVQEWWWSTSCEWADIVFAVDAWSELKHPDMCSSVTNPFLTVFPRTPLERPFDTRGDIECLDLVGKQLAKRTGDRRFADMWKFVEEKKVEVYLQRILDHSSNTKGFKFPELEEKAKKGIPALMMTRTNPKTVGYEQVYDSRPWYTKTGRLEFYREEDEFIEAGEN-LPVH	ARLYAAS-KPAAISQGVALDHCPSGVQTSRAISILIAITGNLDVNGGNIYNFPLRQTNLRVKGNVSVGDAIGAEY-------------PLFGKFT----SETTAMPVT--RAILTG---KPYPVKALIIQASNPAL---TWPNTGRVKEAFSKLDLLVVSDLFMTETARLADIFLPAVAFSEKRIVKDYVFDGLPLIALS-EQVVKPPAGPLEDWQ---LWG-ELGRKMG---YADYFPW---QSTDELLSHLLE----PSGITLKQLEESPG----GIMYHPPEQRRK-----YREKGLDTPSGKVELFSR--TMADYGYSPLPVF	0.215,28.739,13.895,-3.361,30.112,13.536,-4.479,26.980,11.625,-3.400,24.569,14.396,-5.344,26.636,16.992,-8.480,24.734,15.825,-6.911,21.394,16.904,-6.556,21.681,20.684,-5.638,18.435,22.509,-9.205,18.460,23.782,-10.628,18.594,20.235,-8.135,15.847,19.296,-9.307,13.722,22.292,-12.958,13.844,21.123,-11.852,12.682,17.651,-9.115,10.139,18.452,-10.224,8.846,21.898,-6.633,9.493,23.057,-6.667,11.539,26.307…	KEHVGKYSPEVVEEVTWVPAGVVREVARLYAASKPAAISQGVALDHCPSGVQTSRAISILIAITGNLDVNGGNIYNFPLRQTNLRVKGNVSVGDAIGAEYPLFGKFTSETTAMPVTRAILTGKPYPVKALIIQASNPALTWPNTGRVKEAFSKLDLLVVSDLFMTETARLADIFLPAVAFSEKRIVKDYVFDGLPLIALSEQVVKPPAGPLEDWQLWGELGRKMGYADYFPWQSTDELLSHLLEPSGITLKQLEESPGGIMYHPPEQRRKYREKGLDTPSGKVELFSRTMADYGYSPLPVFDMPETADGYPFVLVTGTRVVAFMHSQMRDVDRLRGLVPYPVVEINTATAGSLGIADGGWVTVKSPLGAIRLRARVTPDIHPRVLSLQHGWDEANANIL…	2026734	Dehalococcoidia bacterium
job.pdb	AF-A0A7Y3PKU9-F1-model_v4 Molybdopterin-dependent oxidoreductase	14.600	422	249	18	2	324	25	434	1.000	5.109E-07	187	400	586	ARDIAKVPGTTLFAIGMGPNQFFNNDNKDRTQFLLAALTGNIGKIAGNIGS-----------------------------YAGNYRVAMFN----GVP--QYIAENPFDIEL---DGAKP----ARPKLYWR-----AEPAHYYNHEDHPLKMG------KTMITGKTHM------PTPTKSLWFANANSI---LGNVKWHFNTVVNVLPKMEMIAVQEWWWSTSCEWADIVFAVDAWSELKHPDMCSSVTNPFLTVFPRTPLERPFDTRGDIECLDLVGKQLAKRTGDRRF----------------ADMWKF-VEEKKVEVYLQRIL----DHSSNTKGFKFPELEEKAKKGIPA----------------LMMTRTNPKTVGYEQVYDSRPWYTKT…	ARKAAKK--KVDIMLGWNSCKYYHGDLIERSMCLLLAVTGNWGKQGTGIRSWMIGMADGMFSMMVKTEPGVQGAEQLFGAQEAAIAALRMSDPSLTTDELAVREVARLLAQLGPLDGQEQRFQGSPPAFWWYWQGGFKERWEKEEWGDTSLPRKFEEYFQEAIDKGWWKGLDGPRPDAPPHMLIECGGNMLRRTRGGFTQLGE---NLWEKLDLIVSIDFRLNFTGLNSDIILPAAQHYEKVGFHIPTSHTM-NLT-FTDKNAEPAGEAKPEWIIYQLILKKLAERAKERGITEYENKFGAKYLPEGMWDAYTLNGYLEEEDKFADEIIRDSVYGGTLPERTDIKHM-----RKVGFERFIGWGSSPFALAQASPIFPDKTHSPFRDHFEKGAPFPTYA…	-4.463,-26.373,24.867,-3.983,-22.747,25.968,-6.716,-22.205,28.602,-6.919,-18.498,27.631,-8.445,-19.143,24.152,-11.664,-21.044,24.924,-14.835,-20.096,22.993,-16.002,-18.675,26.288,-12.866,-16.614,27.035,-13.180,-14.779,23.685,-16.884,-13.789,24.036,-16.053,-10.760,26.239,-13.467,-9.605,23.659,-15.281,-10.319,20.368,-18.969,-10.381,21.433,-19.180,-13.622,19.381,-21.274,-16.345,21.033,-19.126,-19.40…	LNANYTPEAQEEITSINPDVVRMIARKAAKKKVDIMLGWNSCKYYHGDLIERSMCLLLAVTGNWGKQGTGIRSWMIGMADGMFSMMVKTEPGVQGAEQLFGAQEAAIAALRMSDPSLTTDELAVREVARLLAQLGPLDGQEQRFQGSPPAFWWYWQGGFKERWEKEEWGDTSLPRKFEEYFQEAIDKGWWKGLDGPRPDAPPHMLIECGGNMLRRTRGGFTQLGENLWEKLDLIVSIDFRLNFTGLNSDIILPAAQHYEKVGFHIPTSHTMNLTFTDKNAEPAGEAKPEWIIYQLILKKLAERAKERGITEYENKFGAKYLPEGMWDAYTLNGYLEEEDKFADEIIRDSVYGGTLPERTDIKHMRKVGFERFIGWGSSPFALAQASPIFPDKTHSPFRD…	2201156	Acidimicrobiales bacterium
job.pdb	AF-A0A3M0ZAX9-F1-model_v4 Uncharacterized protein	17.800	398	239	17	4	325	149	534	1.000	7.038E-07	187	400	677	DIAKVPGTTLFAIGMGPNQFFNNDNKDRTQFLLAALTGNIGKIAGNIGS-----YAGNYRVAMFNG---------------------VPQYIAENPFDIELDGAKPARPKLYWRAEPAHYYNHEDHP-LKMGKTMITGKTHMP-----------TPTKSLWFANANSILGNVKWHFNTVVNVLPKMEMIAVQEWWWSTSCEWADIVFAVDAWSELKHPDMCS--SVTNPFLTVFPRTPLERPFDTRGDIECLDLVGK---QLAKRTG-----------------DRRFADMWKFVEEKKVEVYLQRILDHSSNTKGFKFPELEEKAKKGIPALMMTR--TNPKTVGYE------------QVYDSRP--WYTKTGRLEFYREEDEFIEAGENLPVHRE	EIVASARSLAGIAGSCIPKFYHGDLMMRAQILVFVLGGHLGRPGAGYDTCPFLRLDGLDRFGASQIEGLLAKLKMAPALVRKRLAGETKERVLADLMRDYMETANVFSSVLYWR-EHGHLKERTDAPWGRDLRRPVSAYVERSLASGWQRRPPAHGPRVLFLAGSNLVR-RLRSSDLLVERAFPSIDLIVTTDVRMTTSCLYSDILLPGATSYE--KDDVPNWFTLLSPFLHIT-QAAVPPRGEAKPEWTIHALLARAIERRARARGIKTYRDRSGKLRRLDDFYRRFTAGGKYGPEAQSEV-AAEVVEKTSFV-PATFDELRPK-----GFVRVSGIGSHPINLGNATDVRPDQPVVNRQWRRTRPGPWPTLTRRIQFYIDHPLYLELGEELPVHKE	1.601,-20.228,3.188,5.298,-21.242,3.190,5.756,-19.227,6.423,2.878,-21.063,8.174,5.122,-24.109,8.825,6.781,-21.965,11.542,3.482,-20.838,13.149,2.065,-22.212,16.425,-1.422,-21.302,15.140,-2.693,-21.217,11.557,-5.906,-19.172,11.176,-7.365,-20.091,7.752,-9.478,-17.141,6.717,-11.205,-16.486,3.389,-9.202,-13.908,1.387,-10.309,-10.378,2.203,-11.970,-11.186,5.585,-9.028,-10.081,7.793,-11.075,-7.058,8.981…	SASAIHADLYVPIRPGTDAALALAVARHMIATGRYDANFIRSQTDLPLLVREDGRFLRQADLQPGGRTDVFYALDERTGEIVEAPASHLDWGSARPALTGSARVATREGKVLVRPVFEILRERLERGYRLEQVAAICGTPAPVVERFAEIVASARSLAGIAGSCIPKFYHGDLMMRAQILVFVLGGHLGRPGAGYDTCPFLRLDGLDRFGASQIEGLLAKLKMAPALVRKRLAGETKERVLADLMRDYMETANVFSSVLYWREHGHLKERTDAPWGRDLRRPVSAYVERSLASGWQRRPPAHGPRVLFLAGSNLVRRLRSSDLLVERAFPSIDLIVTTDVRMTTSCLYSDILLPGATSYEKDDVPNWFTLLSPFLHITQAAVPPRGEAKPEWTIHALLA…	2080303	Candidatus Dadabacteria bacterium
job.pdb	AF-A0A2A5M4U4-F1-model_v4 Trimethylamine-N-oxide reductase TorA	16.100	198	148	9	122	309	20	209	1.000	1.256E-05	186	400	220	TKSLWFANANSILGNVKWHFNTVVNVLPKMEMIAVQEWWWSTSCEWADIVFAVDAWSELKHPDMCSSVTNPFLTVFPRTPLERPFDTRGDIECLDLVGKQLAKRTGDRRFAD----MWKFVEEKKVEVYLQRILDHSSNTKGFKFPELEEKAKKGIPALMMTRTNPKTVG---YEQVYDSRP---WYTKTGRLEFYRE	IDFIYWVGGNPLV--HHQDTNTNVKAWRKPRTVVVNEIYWTPTAKMADIVMPVTSSYERDDITMTGDYSNMHIAP-MKQAVEPVGESKDDYVIFSDICKIYGKDV-FNAYTENGKKAKDFIKEY--YNSALKQTQSFGEAFAIPMPSFEEFWAKN-EPITFEPTA-ESLEWTRFSEFIEDPILNALGTDSGLIEIYSE	-15.446,-3.828,18.005,-18.639,-5.425,19.437,-17.007,-8.254,21.456,-13.598,-7.235,22.876,-12.068,-10.067,24.798,-14.013,-12.762,22.878,-11.721,-15.687,21.974,-12.195,-17.492,18.627,-10.524,-20.280,16.658,-8.225,-18.814,13.977,-5.645,-20.626,11.792,-4.916,-23.452,14.283,-4.670,-20.960,17.190,-6.850,-18.960,19.594,-7.364,-15.274,18.750,-8.714,-12.935,21.450,-10.407,-9.838,20.011,-8.645,-6.597,21.026…	LLHPGKTIDHNGSKLTYPDIDFIYWVGGNPLVHHQDTNTNVKAWRKPRTVVVNEIYWTPTAKMADIVMPVTSSYERDDITMTGDYSNMHIAPMKQAVEPVGESKDDYVIFSDICKIYGKDVFNAYTENGKKAKDFIKEYYNSALKQTQSFGEAFAIPMPSFEEFWAKNEPITFEPTAESLEWTRFSEFIEDPILNALGTDSGLIEIYSEAIKNYNYDDCK	2040653	Campylobacter sp. BCW_8712
job.pdb	AF-X1NHM1-F1-model_v4 Molybdopterin domain-containing protein	19.200	218	139	9	121	334	15	199	1.000	9.621E-06	186	400	241	PTKSLWFANANSILGNVKWHFNTVVNVLPKMEMIAVQEWWWSTSCEWADIVFAVDAWSELKHPDMCSSVTNPFLTVFPRTPLERPFDTRGDIECLDLVGKQLAKRTGDRRFADMWKFVEEKKV----EVYLQRILDHSSNTKGFKFPELEEKAKKGIPALMMTRTNPKTVGYEQVYDSRPWYTKTGRLEFYREEDEFIEAGENLPVHREPIDSTFYEP	PVKAMWIEQANPMTSNP--NINLLARVMNKLELIVVADLFLTDTARMADIVLPAASMYE--YYDLISGYGHSYIQL-QQKIIDPPGECKHESEIYRLLGKKFG-------FS-------LDYLPENNLGTIEKVINDSSL--NTSVDELKEK------PYLHSNYQEIAFSDFK------FNTPTGKMEFYSQQTKERWRQNPLPFYYEPTENKYSSP	11.050,0.544,-8.181,8.427,-2.092,-7.249,9.998,-5.569,-7.669,6.912,-7.784,-6.991,6.931,-9.829,-10.243,10.731,-10.211,-10.311,10.857,-11.056,-6.569,8.153,-13.760,-6.824,9.769,-15.191,-10.000,13.170,-15.428,-8.236,11.717,-16.955,-5.032,12.318,-20.662,-5.765,12.825,-22.107,-2.244,10.280,-22.060,-0.802,8.429,-20.949,-3.923,5.639,-18.443,-3.566,2.466,-20.594,-3.737,-0.300,-18.172,-2.651,-1.090,-14.438,…	MAKLASGMNKQIDPPVKAMWIEQANPMTSNPNINLLARVMNKLELIVVADLFLTDTARMADIVLPAASMYEYYDLISGYGHSYIQLQQKIIDPPGECKHESEIYRLLGKKFGFSLDYLPENNLGTIEKVINDSSLNTSVDELKEKPYLHSNYQEIAFSDFKFNTPTGKMEFYSQQTKERWRQNPLPFYYEPTENKYSSPELYAKYPLTLISAHALNKMNSQFSSREISQEEPFIWINPDDV	412755	marine sediment metagenome
job.pdb	AF-A0A2D5JCM9-F1-model_v4 Uncharacterized protein	19.800	217	142	10	122	326	24	220	1.000	9.621E-06	186	400	379	TKSLWFANANSILGNVKWH---FNTVVNVLPKMEMIAVQEWWWSTSCEWADIVFAVDAWSELKHPDMCSSVTNPFLTVFPRTPLERPFDTRGDIECLDLVGKQLAKRTGDRRFADMWKFVEEKKVEVYLQRILDHSSNTKG--FKFPELEEKAKKGIPALMMTRTN--PKTVGYEQVYDSRP---WYTKTGRLEFYREEDEFIEAG--ENLPVHREP	VEFMLSAGGSPI-----GHQPNVNELIKAMRTLDTVVVIEPWWTPTAKMADIVFPATTTLERDDIASGMSYSNDRIFA-MRKVVDARYESKDDYEIFT----ELAKRFGTEK-----RFTRDRTPMQWIQRLYKRSYANKVMKIAFEDFWEK-----GSVHYDIPDEARKYVRHEAFRKDPVANALKTETGKIQIFSEKFESYKYKDFKGHPIWMEP	-5.882,10.664,-3.501,-9.149,11.980,-1.955,-7.700,15.531,-1.723,-6.943,15.592,-5.481,-10.538,14.584,-6.333,-12.363,16.682,-3.697,-10.353,19.943,-4.017,-10.054,20.906,-7.722,-8.312,24.218,-8.128,-6.879,24.307,-4.575,-3.097,24.609,-4.146,-0.720,22.280,-2.274,3.000,22.787,-1.565,5.426,19.959,-2.562,9.254,20.127,-2.382,9.298,23.970,-2.481,6.776,24.126,-5.386,3.088,25.091,-5.504,0.880,22.574,-7.362,-2.…	MSDLINKPGETVTYKGKTIKYPKVEFMLSAGGSPIGHQPNVNELIKAMRTLDTVVVIEPWWTPTAKMADIVFPATTTLERDDIASGMSYSNDRIFAMRKVVDARYESKDDYEIFTELAKRFGTEKRFTRDRTPMQWIQRLYKRSYANKVMKIAFEDFWEKGSVHYDIPDEARKYVRHEAFRKDPVANALKTETGKIQIFSEKFESYKYKDFKGHPIWMEPEEWLGNKELAKKYPLHLVSPHPTFRIHTQMDNTWVQNVHKVQGREPIRISPNDAKKFGVKDGEIVEVYNNRGSILAGVVVTNTIRDGVAAIEEGAWYSPEDSSKENSRCNSGQVNVLTSSRPTSQMANATTVNSTLVSIKKVDVVSPNVAYNPPKIQGA	1872629	Arcobacter sp.
job.pdb	AF-A0A1L5KI77-F1-model_v4 DmsA_ynfE: anaerobic dimethyl sulfoxide reductase, A subunit, DmsA/YnfE	18.900	349	217	21	2	323	71	380	1.000	4.127E-07	185	400	403	ARDIAKVPGTTLF-AIGMGPNQFFNNDNKDRTQFLLAALTGNIGKIAGNIGSYAGNYRVAMFNGVPQYIAENPFDIELDGAKPARPKLYWRAEPAHYYNHEDHPLKMGKTMI-TGKTHMPTPTKSLWFANANSILGN---VKWHFNTVVNVLPKMEMIAVQEWWWSTSCEWADIVFAVDAWSELKHPDMC-SSVTNP--FLTVFPRTPLERPFDTRGDIECLDLVGKQLAKRTGDRRFADMWKFVE----EKKVEV-YLQRILDHSSNTKGFKFPELEEKAKKGIPALMMTRTNPKTVGYEQVYDS---RPWYTKTGRLEFYREEDEFIE-AGEN----------LPVH	AREIGMT--KPAYICQGWGPQRQANGELSARAIAMLPILTGNVGINGGNSGARESTYTITIER----------LPVLENPVKTAISCFSWTD--A----IARGPEMTATRDGVRGKEKLAVPIKFLWNYAGNTIINQHSDINKTHDILQD-ESKCEMVVVIENFMTSSAKYADILLPDLMTVE--QEDIIPNDYAGNMGYLIFI-QPATTAKFERKPIYWILSEVAKRLGDD-------VHQRFTEGRTQEQWLQYLYAKMVAKDPA---LPGYDELKK-----MGIYKRKDPNGHFVAYRDFRRDPEANPLKTPSGKIEIYSS--RLADIAARWQLEKDEVINPLPVY	11.036,1.678,-21.657,11.822,0.143,-25.107,11.950,3.527,-26.902,14.038,5.094,-24.085,16.577,2.227,-24.323,16.845,2.053,-28.139,17.035,5.862,-28.556,19.630,6.101,-25.713,17.360,8.379,-23.629,18.200,6.543,-20.360,20.443,7.989,-17.603,23.112,5.258,-17.795,25.360,6.931,-15.137,22.371,6.934,-12.824,21.628,3.257,-13.584,25.273,2.104,-13.132,25.782,3.963,-9.830,22.392,3.786,-8.068,20.698,0.587,-9.367,21.…	AWVLINENLVDQPFLDKYCIGYDEKTLPADAPANGHYKAYILGQGDDATAKTPQWASRITGIPADRIIKLAREIGMTKPAYICQGWGPQRQANGELSARAIAMLPILTGNVGINGGNSGARESTYTITIERLPVLENPVKTAISCFSWTDAIARGPEMTATRDGVRGKEKLAVPIKFLWNYAGNTIINQHSDINKTHDILQDESKCEMVVVIENFMTSSAKYADILLPDLMTVEQEDIIPNDYAGNMGYLIFIQPATTAKFERKPIYWILSEVAKRLGDDVHQRFTEGRTQEQWLQYLYAKMVAKDPALPGYDELKKMGIYKRKDPNGHFVAYRDFRRDPEANPLKTPSGKIEIYSSRLADIAARWQLEKDEVINPLPVYASTFEGWDDPLRSQFPLQM…	77133	uncultured bacterium
job.pdb	AF-A0A2D8QCD8-F1-model_v4 Uncharacterized protein	17.600	215	142	11	122	324	94	285	1.000	1.071E-05	185	400	466	TKSLWFANANSILGNVKWH---FNTVVNVLPKMEMIAVQEWWWSTSCEWADIVFAVDAWSELKHPDMCSSVTNPFLTVFPRTPLERPFDTRGDIECLDLVGKQLAKRTGDRRFADMWKFVEEKKVEVYLQRILD--HSSNTKGFKFPELEEKAKKGIPALMMT------RTNPKTVGYEQVYDSR-PWYTKTGRLEFYREEDEFIEAGENLPVHR	IRLVWWAGGNPF-----HHHQDLNRLIRAWAVPRTIIVQDMVWTQAARRADLVLPATGPLE--RADIAGGLQGPTIIA-ADALVPPVAEARDDHAILAAI----ADRLGCRIAFD-----DGLDAEAWLARLWDRARSGTDDLPDLAGL-----RAAGRIDPTPLPDAARTRAGRLARFRADPAADPLPTPSGRIELASDRIAAMGLPGH-PCWQ	-5.013,7.921,-6.296,-7.419,7.385,-3.332,-10.525,8.077,-5.489,-10.079,4.740,-7.359,-9.397,2.497,-4.316,-13.112,1.798,-3.744,-15.774,-0.476,-5.274,-16.431,0.711,-8.871,-13.361,3.027,-8.631,-12.978,2.761,-12.450,-16.194,4.815,-12.819,-14.720,7.757,-10.859,-11.645,7.803,-13.145,-13.792,7.364,-16.298,-16.174,10.164,-15.211,-13.183,12.493,-14.630,-11.935,11.839,-18.199,-15.470,12.170,-19.643,-15.802,15…	WGVQRHQNGEMAVWAAHALAAALGQIGLPGGGVGIGYGAGGGFGLPQTGRRPGLIGALPNPNGMEVPVSRFADILLAPGATIDHDGRRITAPDIRLVWWAGGNPFHHHQDLNRLIRAWAVPRTIIVQDMVWTQAARRADLVLPATGPLERADIAGGLQGPTIIAADALVPPVAEARDDHAILAAIADRLGCRIAFDDGLDAEAWLARLWDRARSGTDDLPDLAGLRAAGRIDPTPLPDAARTRAGRLARFRADPAADPLPTPSGRIELASDRIAAMGLPGHPCWQPPAEWAGSDLTARFPLHLLSPQPATRLHGQLDHAAPSLAAKHDGRERVMLHPEDAAARGIADGDCVMIWNDRGACLAAARLSTDIMPGVAALPTGAWYDPSPTLTDAAGRPVCR…	2024861	Tistrella sp.
job.pdb	AF-A0A1E5AVK4-F1-model_v4 Trimethylamine N-oxide reductase I catalytic subunit	17.000	357	243	17	3	332	181	511	1.000	2.693E-07	185	400	654	RDIAKVPGTTLFAIGMGPNQFFNNDNKDRTQFLLAALTGNIGKIAGNIG-SYA---------GNYRVAMFNGV--PQYIAENPFDIELD-GAKPARPKLYWRAEPAHYYNHEDHPLKMGKTMITGKTHMPTPTKSLWFANANSILGNVKWH--FNTVVNVLPKMEMIAVQEWWWSTSCEWADIVFAVDAWSELKHPDMCSSVTNPFLTVFPRTPLERPFDTRGDIECLDLVGKQLAKRTGDRRFADMWKFVEEKKVEVYLQRILDHSSNTK--GFKFPELEEKAKKGIPALMM--TRTNPKTVGYEQVYDSR---PWYTKTGRLEFYREEDEFIEAGE--NLPVHREP---IDSTFY	KIFKEN--RTMLMAGWGMQRQQHGEQRHWMLTVLASMLGQVGLPGGGFGYSYHYSNGGNPTRDAGVLPAMSASLGGGSSAGNDWAVQGSVTAFPVARIVECLEKPGTQYQHNGHTL----TF--------PELKMIWWAGGA----NFTHHQDTNRLIKAWQKPKLIVISEPYWTAAAKHADIVLPITTSFERNDMTMTGDYSNQHLVP-MKQVVEPQHEARNDLDVFADMAEHLK---PGGRNVYMENKTEMEWLRNFYKTAQQGGRNARIPMMNF----SKFWEANQLIEMKWNAKNAEFVRFGDFRKDPIMNPLGTPSGKIEIFSKTIEGFKLDDCPPHPVWMEPTEWMFNYTD	34.956,-59.489,12.835,32.579,-58.384,15.551,31.316,-55.987,17.627,31.539,-54.296,20.930,28.575,-51.994,21.527,27.461,-48.362,22.176,27.195,-48.770,25.997,30.817,-49.263,27.068,32.892,-46.053,27.524,31.776,-42.979,29.444,35.049,-43.515,31.359,38.252,-41.816,30.142,39.162,-38.480,31.816,41.779,-35.882,31.224,43.056,-32.616,29.888,44.393,-30.183,28.110,44.436,-26.912,26.110,45.522,-25.280,22.940,44.…	MTNISRRGFLKGAGASAGALAITSIAPLSVNAATAGRTDSLVLTAGRMGPLLCEVKDGKLLSTKSGLAQTVPNSLQQTGPSQVYTKARVKYPMRSETAEFFGDNAQWIAPNPQSDVAMMMGIAHQLVKTQQHDTEFLAKYTVGFEQFEAYLMGKEDGIEKSPQWAEAICGVPAKQMELLAKIFKENRTMLMAGWGMQRQQHGEQRHWMLTVLASMLGQVGLPGGGFGYSYHYSNGGNPTRDAGVLPAMSASLGGGSSAGNDWAVQGSVTAFPVARIVECLEKPGTQYQHNGHTLTFPELKMIWWAGGANFTHHQDTNRLIKAWQKPKLIVISEPYWTAAAKHADIVLPITTSFERNDMTMTGDYSNQHLVPMKQVVEPQHEARNDLDVFADMAEHLKPG…	668	Aliivibrio fischeri
job.pdb	AF-A0A6D0ZVS8-F1-model_v4 Assimilatory nitrate reductase catalytic subunit	13.800	152	111	7	122	269	22	157	1.000	2.366E-04	184	400	187	TKSLWFANANSILGNVKWHFNTVVNVLPKMEMIAVQEWWWSTSCEWADIVFAVDAWSELKHPDMCSSVTNPFLTVFPRTPLERPFDTRGDIECLDLVGKQLAKRTGDRRFADMWKFVEEKKVEVYLQRILDHSSN----TKGFKFPELEEKA	IKGLFLMCSNPAV-SSPNA-NLVKKALRRLTFFVAIDLFISETAKYADVILPASSYLEDEGTMTNV---EGRVTL-REASRPCPGEAKHDWQIIC----DLASALGKGRYF------SYTSAEDIFNELREASRGGIADYSGISYGRLRREG	-6.795,-24.834,-0.944,-5.040,-22.904,1.902,-4.846,-19.497,0.142,-7.561,-16.883,0.850,-10.180,-16.549,-1.775,-11.243,-13.254,-3.394,-12.493,-10.772,-0.762,-15.237,-8.135,-1.113,-14.728,-4.626,-2.545,-14.269,-1.631,-0.199,-17.885,-0.642,-1.010,-19.386,-4.077,-0.225,-17.144,-4.154,2.888,-19.114,-1.196,4.357,-22.413,-3.023,3.720,-20.970,-6.155,5.395,-19.825,-4.050,8.391,-23.337,-2.541,8.589,-24.889,-…	DELPRKGVSAYEMMEKINDGDIKGLFLMCSNPAVSSPNANLVKKALRRLTFFVAIDLFISETAKYADVILPASSYLEDEGTMTNVEGRVTLREASRPCPGEAKHDWQIICDLASALGKGRYFSYTSAEDIFNELREASRGGIADYSGISYGRLRREGGIHWPCPESDHPGTGRLFTESFAHPDQKAA	562	Escherichia coli
job.pdb	AF-A0A447L1B3-F1-model_v4 Dimethyl sulfoxide reductase DmsA	17.400	350	219	20	2	323	27	334	1.000	2.996E-07	184	400	445	ARDIAKVPGTTLFAIGMGPNQFFNNDNKDRTQFLLAALTGNIGKIAGN--IGSYAGNYRVAMFNGVPQYIAENPFDIELDGAKPARPKLYWRAEPAHYYNHEDHPLKMGKTMI-TGKTHMPTPTKSLWFANANSI-------LGNVKWHFNTVVNVLPKMEMIAVQEWWWSTSCEWADIVFAVDAWSELKHPDMC-SSVTNPFLTV-FPRTPLERPFDTRGDIECLDLVGKQLAKRTGDRRFADMWKFVEEKKVEVYL-QRILDHSSNTKGF-KFPELEEKAKKGIPALMMTRTNPKTVGYEQVYDSRP---WYTKTGRLEFYREEDEFIE-AGEN----------LPVH	AREIGSS-KPAYICQGWGPQRHANGEITTRAIAMLAILTGNVGINGGNSGAREGSYSLPFVRMPTL------------ENPVKTSISMFLWTD--AIW----RGPEMTAKRDGVRGKDKLDVPIKFIWNYAGNCLINQHSDINRTHDILQDE-----QQCEMIVVIDNHMTSSAKYADLILPDCTASE--QMDFCLDASSGNMGYVIFANQAIKPRFECKTIYDMTS----EIARRMGVEQ-----QFTEGRSQEQWLRHLYQQSRDRIPGLPSFEQF-----LAQGIYKQRDPDGHHVAYRAFRADPQANPLTTPSGKIEIYSA--ALADLAANWELAKDDVIHPLPVY	-10.260,-33.682,13.968,-11.971,-30.271,14.310,-15.692,-30.922,13.732,-16.499,-28.129,11.243,-19.269,-26.394,13.221,-22.209,-25.894,10.822,-22.391,-22.247,9.622,-26.046,-21.890,8.496,-27.391,-18.646,7.102,-29.167,-18.085,10.391,-25.769,-18.165,12.144,-24.351,-15.587,9.684,-27.491,-13.397,10.116,-26.815,-13.039,13.869,-23.227,-11.893,13.164,-23.605,-9.760,10.015,-27.130,-8.381,10.635,-27.948,-9.397…	MTTASRKPPAWAEKITGIPAARIIKLAREIGSSKPAYICQGWGPQRHANGEITTRAIAMLAILTGNVGINGGNSGAREGSYSLPFVRMPTLENPVKTSISMFLWTDAIWRGPEMTAKRDGVRGKDKLDVPIKFIWNYAGNCLINQHSDINRTHDILQDEQQCEMIVVIDNHMTSSAKYADLILPDCTASEQMDFCLDASSGNMGYVIFANQAIKPRFECKTIYDMTSEIARRMGVEQQFTEGRSQEQWLRHLYQQSRDRIPGLPSFEQFLAQGIYKQRDPDGHHVAYRAFRADPQANPLTTPSGKIEIYSAALADLAANWELAKDDVIHPLPVYAAGFENYDDPLAGQYPLQLTGFHYKARTHSTYGNVDVLQAACRQEMWINPLDAKQRGINHGDLIR…	618	Serratia odorifera
job.pdb	AF-A0A1F9LBW7-F1-model_v4 Uncharacterized protein	16.000	418	230	18	3	325	140	531	1.000	6.672E-07	184	400	675	RDIAKVPGTTLFAIGM-GPNQFFNNDNKDRTQFLLAALTGNIGKIAGNIGS-------YAGNYRVAMFNGVPQYIAENPFDIELDGAKPARPKLYWRAE------------------------PAHYYNH---------EDHPLKMGKTMITGKTHMP-------------TPTKSLWFANANSI------LGNVKWHFNTVVNVLPKMEMIAVQEWWWSTSCEWADIVFAVDAWSELKHPDMCSSVTNPFLTVFPRTPLERPFDTRGDIECLDLVGKQL---AKRTGD----------RRFADMWKFVE------EKKVEVYLQRILDHSSNTKGFKFPELEEKAKKGIPA----------------LMMTRTNPKTVGYEQVYDSRPWYTKTGRLEF…	REMATAAG-VVN-ITTSNWGKFYHGDLIERAIILLFALCGHMGRKGATFSAFPALTPDTALG--ALERHG-HQMLLSASAN--------DPRYAAWKEDGYTTEMILYEYAKQAVASGAVGLTAMVHYVHGGLLDLTERHKGWDPHLKRPVNDYVKESLTKGWQVVVPSAQKKPRILFQVGGNVLRRGRATNQLLK-------TLLPKLKLIVTVDWRMSTTGLYSDYLLPTCGWYERTSTSMLGSSESPFIQVY-DKAAEPLYESLSDWTIFVRLARKLVERAKGRGMLTYRDKEGKERRLDNLEEKVTSGGLYTEDDEEGLARDAFLNSANLEKISWEEFRER-----GIAAYTGLGTAIRSIGNACDLELGEPLVPLTWHTEKKAPYPTLTRRLQF…	1.318,-17.892,15.560,0.276,-20.371,12.812,-2.613,-18.326,11.561,-4.867,-19.592,8.756,-4.176,-17.871,5.424,-5.650,-14.329,5.362,-7.293,-14.588,8.833,-4.859,-12.111,10.479,-7.724,-9.567,10.837,-9.785,-12.024,12.942,-6.731,-12.691,15.130,-6.004,-8.954,15.573,-9.669,-8.061,16.306,-9.841,-10.888,18.867,-6.691,-9.577,20.566,-8.338,-6.099,20.520,-11.437,-7.625,22.190,-9.256,-9.034,25.008,-7.334,-5.724,2…	MPVNIGTDAALALSMAEVIIREKLYREEFVREQTDMPLLVRVDNGKLLREKDLKAGGREDVFYFHDEVSGRITEAPRKSLALNGAAPALKGEYEAQTLAGRVQVRPVFELLRRRLNEHYTPDKAAPITGVPASQIEQLAREMATAAGVVNITTSNWGKFYHGDLIERAIILLFALCGHMGRKGATFSAFPALTPDTALGALERHGHQMLLSASANDPRYAAWKEDGYTTEMILYEYAKQAVASGAVGLTAMVHYVHGGLLDLTERHKGWDPHLKRPVNDYVKESLTKGWQVVVPSAQKKPRILFQVGGNVLRRGRATNQLLKTLLPKLKLIVTVDWRMSTTGLYSDYLLPTCGWYERTSTSMLGSSESPFIQVYDKAAEPLYESLSDWTIFVRLARKLV…	1797898	Deltaproteobacteria bacterium RIFOXYA2_FULL_55_11
job.pdb	AF-X1N2L9-F1-model_v4 Molybdopterin domain-containing protein	20.500	267	162	14	9	265	5	231	1.000	8.198E-06	183	400	231	PGTTLFAIGMGPNQFFNNDNKDRTQFLLAALTGNIGKIAGNIGSYAGNYRVAMFNGVPQYIAENPFDIELD----------GAKPARPKLYWRAEPAHYYNHEDHPLKMGKTMITGKTHMPTPTKSLWFANANSILGNVKWHFNTVVNVLPKMEMIAVQEWWWSTSCEWADIVFAVDAWSELKHPDMCSSVTNPFLTVFPRTPLERPFDTRGDIECLDLVGKQLAKRTGDRRFADMWKFVEEKKVEVYLQRILDHSSNTKGFKFPEL	RGCILYDQGMS--QHYVGTDNVRVHANLALLCGHAGKPGSGINSMRG-----QING------EGSGDMGCLCVFYPGFKRVGEESA--KFFEEA-----WGVTNLPTKPGFTYID----MLYKCPYLYIVGGDPMM-AVPDVNNLK-KTLEKANFIVVQDIFPTEISKLAHVVLPAATWVEREATHTW--IDRRVQKVNKV--VDPPGEAKPDWWIIC----ELAERMG---YKDNFSF---SSAEEIFEEIRSCVPQYKGITYERL	26.751,-11.794,-22.427,26.302,-13.935,-25.594,22.488,-14.271,-25.478,20.565,-11.844,-27.740,17.967,-11.571,-24.936,18.636,-12.231,-21.238,16.268,-12.003,-18.248,16.995,-12.159,-14.504,14.083,-13.450,-12.399,14.602,-13.163,-8.621,12.639,-13.209,-5.328,13.185,-13.198,-1.518,16.074,-15.690,-1.824,18.134,-12.675,-3.028,16.601,-9.811,-0.964,16.168,-11.547,2.445,19.915,-11.400,3.131,21.891,-8.749,5.065…	AKAERGCILYDQGMSQHYVGTDNVRVHANLALLCGHAGKPGSGINSMRGQINGEGSGDMGCLCVFYPGFKRVGEESAKFFEEAWGVTNLPTKPGFTYIDMLYKCPYLYIVGGDPMMAVPDVNNLKKTLEKANFIVVQDIFPTEISKLAHVVLPAATWVEREATHTWIDRRVQKVNKVVDPPGEAKPDWWIICELAERMGYKDNFSFSSAEEIFEEIRSCVPQYKGITYERL	412755	marine sediment metagenome
job.pdb	AF-A0A832ZKD2-F1-model_v4 Formate dehydrogenase subunit alpha	21.200	193	122	7	123	310	2	169	1.000	2.142E-05	183	400	293	KSLWFANANSI-----LGNVKWHFNTVVNVLPKMEMIAVQEWWWSTSCEWADIVFAVDAWSELKHPDMCSSVTNPFLTVFPRTPLERPFDTRGDIECLDLVGKQLAKRTGDRRFADMWKFVEEKKVEVYLQRILDHSSNTKGFKFPELEEKAKKGIPALMMTRTNPKTVGYEQVYDSRPWYTKTGRLEFYREE	KMMYIMGENPMRSDPNLSHVE-------KALKKLEFLVVQDIFPTETTELADIVLPAAAWAEKEGTFTAG---DRRVQWS-FKALEPPGEARPDLDIIVSIARALG----------LDTKLPYAGPEDVLREINTVIPTYAGIT-PERVKKTPGGIPWPCPSPDHP---GVKVMFTDRKFKTPSGKLTFHTVE	-9.760,-18.724,-8.829,-7.549,-21.768,-8.033,-4.057,-20.250,-7.622,-2.649,-16.848,-6.622,0.890,-15.434,-6.746,1.250,-12.504,-4.312,4.469,-10.479,-4.772,5.595,-7.747,-2.334,2.137,-7.484,-0.670,0.444,-8.447,2.618,-3.344,-8.468,1.982,-3.824,-10.137,5.356,-2.783,-6.707,6.749,-3.472,-4.095,4.041,-6.833,-5.172,2.588,-10.331,-4.331,3.916,-12.323,-6.902,5.889,-9.457,-9.256,6.762,-12.027,-12.007,7.576,-13.…	LKMMYIMGENPMRSDPNLSHVEKALKKLEFLVVQDIFPTETTELADIVLPAAAWAEKEGTFTAGDRRVQWSFKALEPPGEARPDLDIIVSIARALGLDTKLPYAGPEDVLREINTVIPTYAGITPERVKKTPGGIPWPCPSPDHPGVKVMFTDRKFKTPSGKLTFHTVEYVEPAEKPDKEYPLILTTTRLVGAYHGHSMTGRTPSLAKRWAPPGEVYINPETAKKYNIRPGQKVLIETRRGRYVAIAKITEAVKPIVIAVPWHYGANILTNDALDPISKEPELKVAAARIKPL	1970082	Pyrodictium sp.
job.pdb	AF-A0A354Q938-F1-model_v4 Formate dehydrogenase subunit alpha	15.300	189	136	8	122	310	5	169	1.000	7.713E-05	182	400	184	TKSLWFANANSILGNVKWHFNTVVNVLPKMEMIAVQEWWWSTSCEWADIVFAVDAWSELKHPDMCSSVTNPFLTVFPRTPLERPFDTRGDIECLDLVGKQLAKRTGDRRFADMWKFVEEKKVEVYLQRILDHSSNTKGFKFPELEEKAKKGIPALMMTRTNPKTVGYEQVYDSRPWYTKTGRLEFYREE	VRGMYVQGENPAMSDP--NLNHARGALSMLEHLVVQDIFLTETAGFADVIFPASAFPEKSGTFTNS---NRQVQLG-RQAIDPPGNARQDW----WIIQEVARRLGVD-----WSY---DGPEEIFSEIRKATPSMAGITWKRLQKE-----HSVTYPCNKEGDPG-EAIVFRKGFPTANKKARFVPAK	19.742,-11.171,-13.776,19.617,-14.345,-11.619,16.448,-15.871,-13.188,14.649,-16.692,-9.903,11.432,-14.699,-10.598,9.331,-15.811,-13.608,6.067,-13.922,-12.956,5.191,-10.576,-11.338,2.003,-8.755,-10.316,2.639,-4.980,-10.165,-0.131,-2.979,-8.451,-0.166,0.847,-8.624,3.634,1.109,-9.153,5.865,2.269,-12.049,9.296,0.598,-11.576,10.155,1.028,-15.269,10.305,4.787,-14.467,10.702,5.066,-10.679,13.394,2.463,-…	HSGGVRGMYVQGENPAMSDPNLNHARGALSMLEHLVVQDIFLTETAGFADVIFPASAFPEKSGTFTNSNRQVQLGRQAIDPPGNARQDWWIIQEVARRLGVDWSYDGPEEIFSEIRKATPSMAGITWKRLQKEHSVTYPCNKEGDPGEAIVFRKGFPTANKKARFVPAKYTHADEMPDEEFPFV	2026735	Deltaproteobacteria bacterium
job.pdb	AF-A0A7H4M9H5-F1-model_v4 Biotin sulfoxide reductase	16.300	202	143	11	121	310	7	194	1.000	3.284E-05	182	400	237	PTKSLWFANANSILGNVKWHFNTVVNVLPKMEMIAVQEWWWSTSCEWADIVFAVDAWSELKHPDMCSSVTNPFLTVFPRTPLERPFDTRGDIECLDLVGKQLAKRTGDR-RFAD-----MWKFVEEKKVEVYLQRILDHSSNTKGFKFPELEEKAKKGIPALMMTRT--NPKTVGYEQVYDSRP---WYTKTGRLEF-YREE	DIRFIWWPAGPTLL--IIRDTNRLIQAWQKPELIVISECFWTAAARHADIVLPATTSFERNDLTMTGDYSNQHLVP-MKQVVAPRDEARDDFAVFADLSERWE--VGGRERFTEGKSDLQW-------LETFYQIAAQRGAHQQ-VTLPPFAEFWQAN-QLIEMPEEPENARFARFAAFRADPQANPLKTASGKIEIHSRPS	-6.466,-35.061,13.922,-8.785,-32.295,15.233,-7.741,-28.999,13.630,-7.389,-26.436,16.446,-7.757,-22.869,15.131,-6.645,-19.803,17.127,-9.314,-18.178,19.195,-9.200,-14.647,17.737,-10.186,-12.062,20.394,-8.955,-8.868,18.650,-9.293,-7.572,15.063,-7.635,-4.458,13.674,-8.920,-3.917,10.104,-7.409,-1.103,8.001,-9.808,-0.004,5.239,-12.007,-2.304,3.144,-15.432,-3.654,2.023,-15.141,-6.824,4.119,-18.931,-7.28…	MARRFPDIRFIWWPAGPTLLIIRDTNRLIQAWQKPELIVISECFWTAAARHADIVLPATTSFERNDLTMTGDYSNQHLVPMKQVVAPRDEARDDFAVFADLSERWEVGGRERFTEGKSDLQWLETFYQIAAQRGAHQQVTLPPFAEFWQANQLIEMPEEPENARFARFAAFRADPQANPLKTASGKIEIHSRPSPPLATPIARRTRCGWSPTSGMATLRRGSCSCCRPIRPTVCTVN	244366	Klebsiella variicola
job.pdb	AF-X0ZJ38-F1-model_v4 Uncharacterized protein	15.800	101	79	3	122	222	19	113	1.000	1.452E-03	182	400	253	TKSLWFANANSILGNVKWHFNTVVNVLPKMEMIAVQEWWWSTSCEWADIVFAVDAWSELKHPDMCSSVTNPFLTVFPRTPLERPFDTRGDIECLDLVGKQL	IKAIYVMGENLMLSDPD--ILHVAEALEKLELFVVQDIFLTETGEFADVILPGACFAEKEGTFTNT---DRRVQRV-RKAVNAPGSALEDWKIICILSNKM	19.256,-16.504,0.519,16.838,-16.896,3.464,13.112,-16.093,3.146,12.551,-12.352,3.731,10.149,-11.112,6.450,6.579,-9.863,5.902,5.504,-6.476,7.385,3.843,-8.292,10.328,7.039,-10.309,10.934,9.098,-7.062,10.676,6.966,-5.380,13.406,7.445,-8.468,15.606,11.136,-8.294,14.608,11.330,-4.661,15.863,9.504,-5.571,19.103,11.913,-8.479,19.720,14.896,-6.221,18.788,15.884,-8.565,15.917,15.053,-5.694,13.511,16.938,-2…	MGKGLTVTEIIEGANSGSIKAIYVMGENLMLSDPDILHVAEALEKLELFVVQDIFLTETGEFADVILPGACFAEKEGTFTNTDRRVQRVRKAVNAPGSALEDWKIICILSNKMGYPMNYNNTAEIMDEIASLTPIYGGINYERLERRALQWPCRKYGDPGTSILHTKNFTRGKGRFIPVKYAPPAEVVSEKYPYILTTGRILHQFHTMTMTGKVKGLNEIAPSNLVQINTDDARSLGIKNRDRVKVESRRGAV	412755	marine sediment metagenome
job.pdb	AF-A0A659YWL7-F1-model_v4 Uncharacterized protein	19.500	246	145	14	105	343	2	201	1.000	1.335E-06	182	400	338	LKMGKTMITGKTHMPTPTKSLWFANANSIL-----GNVKWHFNTVVNVLPKMEMIAVQEWWWSTSCEWADIVFAVDAWSELKHPDMCSSVTNPFLTVFPRTPLERPFDTRGDIECLDLVGKQLAKRTGDRRFADMWKFVEEKKVEVYLQRILD--HSSNTKGFKFPELEEKAKKGIPALMMTRTNPKTVGYEQVYDSRPWYTKTGRLEFYREEDEFIEAGENLPVHREPIDSTFYEPNVIVAPAHP	IEVGRRE--------LPVRAVFCQ-GDWINQRMGDMNVSLHY------LKQLDFVVTVDHFFQTTTDWSDIILPACTFLEDTSPTRDALVFGNSIYL-RTKVIDPVGEARTDFE----IERDLANRFGLGEWF-------QGTSEDVVRRQIDGARDRAFSNVSYD---KVVQAG-GAMRLDVPTTPHVQYADLI----FTTKSGRAEFYCE--ELAELGEALPVF-VPDHEAL--------PAHP	-10.024,-2.126,-28.906,-9.906,-4.668,-26.090,-13.642,-4.597,-25.273,-13.394,-4.839,-21.456,-16.958,-6.091,-20.984,-17.847,-7.128,-17.404,-17.931,-10.878,-18.133,-18.096,-13.165,-15.095,-15.012,-15.149,-16.077,-14.273,-18.044,-13.668,-10.991,-16.637,-12.490,-9.026,-19.753,-11.449,-5.580,-18.292,-10.608,-3.886,-15.080,-9.421,-0.320,-13.829,-9.933,0.597,-11.268,-7.222,3.586,-9.019,-6.482,4.130,-7.54…	MIEVGRRELPVRAVFCQGDWINQRMGDMNVSLHYLKQLDFVVTVDHFFQTTTDWSDIILPACTFLEDTSPTRDALVFGNSIYLRTKVIDPVGEARTDFEIERDLANRFGLGEWFQGTSEDVVRRQIDGARDRAFSNVSYDKVVQAGGAMRLDVPTTPHVQYADLIFTTKSGRAEFYCEELAELGEALPVFVPDHEALPAHPLAERYPLVLVQTHARQRAHSTFFNTSWTLEVWPEPTLEMNPDDARERGLANGDMGEAYNGRGHVVAKVVCNPDFPPGMCNITEGWKQQQYADGNVQELTNSEINAGQTLIWGHANIPFFDTRVEIRPAAPAVRGTRP	1871066	Mesorhizobium sp.
job.pdb	AF-A0A843LJ80-F1-model_v4 Molybdopterin-dependent oxidoreductase	15.500	283	178	14	2	263	5	247	1.000	4.321E-06	181	400	418	ARDIAKVPGTTLFAIGMGPNQFFNNDNKDRTQFLLAALTGNIGKIAGNIGSYAG--NYRVAMFNGVPQYIAENPFDIELDGA---------KPARPKLYWR--AEPAHYYNHEDHPLKMGKTMITGKT---HMPTPTKSLWFANANSI-----LGNVKWHFNTVVNVLPKMEMIAVQEWWWSTSCEWADIVFAVDAWSELKHPDMCSSVTNPFLTVFPRTPLERPFDTRGDIECLDLVGKQLAKRTGDRRFADMWKFVEEKKVEVYLQRILDHSSNTKGFKFP	AEWFGKA-ESACILYSMGITQHTVGVDNVKSCANIQMLTGNLGRPGCGVNALRGQNN-------------VQGACDMGALPVVFTAYQKVIDPAAHKKFADAWGFPDGIAEGKN-----GYEVTTMMDVLADKPGELKCMYIMGENPMISDPDLHHVE-------KALKNLEFLVVQDIFLNETAELADVVLPACCYAEKDGTQTS---TERRVQMW-RKAVNPPGDAKLDWQIIA----DIAAKMG---YAKQFPW---KSAEDIFTEMAKLTPSYAGMSYA	3.774,21.467,20.773,6.187,24.477,21.081,8.749,22.374,22.968,8.619,19.593,20.332,9.113,22.119,17.481,12.093,23.616,19.363,13.602,20.146,19.914,13.095,19.212,16.232,14.423,22.557,14.877,17.523,22.487,17.150,18.457,18.839,16.449,21.782,18.330,14.620,20.024,15.519,12.708,16.290,14.748,12.668,14.249,12.222,10.670,10.503,11.956,10.096,9.300,8.343,10.030,5.669,8.239,8.838,3.109,5.762,7.478,-0.682,5.319,…	LKQAAEWFGKAESACILYSMGITQHTVGVDNVKSCANIQMLTGNLGRPGCGVNALRGQNNVQGACDMGALPVVFTAYQKVIDPAAHKKFADAWGFPDGIAEGKNGYEVTTMMDVLADKPGELKCMYIMGENPMISDPDLHHVEKALKNLEFLVVQDIFLNETAELADVVLPACCYAEKDGTQTSTERRVQMWRKAVNPPGDAKLDWQIIADIAAKMGYAKQFPWKSAEDIFTEMAKLTPSYAGMSYARLNKPEAAHWPCPTAEHPGTPILHKEKFSHPDGLGQFFAVEWKPPAEVPDAEYPFILTTGRCIWQWHTGTMTRRSESLENEEPTGWIEINPEDAKALNVKDKEMVKATTRRGTVNVPARVTKDIMKGVMFMPFHYKECAANVLTNNALDPIA…	2485498	Methanoregulaceae archaeon
job.pdb	AF-A0A7X7ZG72-F1-model_v4 Molybdopterin-dependent oxidoreductase	18.200	362	204	24	2	319	29	342	1.000	4.353E-07	180	400	509	ARDIAKVPGTTLFAIGMGPNQFFNNDNKDRTQFLLAALTGNIGKIAGNIGS--YAGNYR--VAMFNGV-------------PQYIAENPFDIELD-------GAKPARPKLYWRAEPAHYYNHEDHPLKMGKTMITGKTHMPT--------PTKSLWFANANSIL----GNVKWHFNTVVNVLPKMEMIAVQEWWWSTSCEWADIVFAVDAWSELK--HPDMCSSVTNP--FLTVFPRTPLERPFDTRGDIECLDLVGKQLAKRTGDRRFADMWKFVEEKKVEVYLQRILD--HSSNTKGFKFPELEEKAKKGIPAL--MMTRTNPKTVGYEQVYDSRPWYTKTGRLEFYREEDEFIEAGEN	AREIATA-KPCAITQGWGPQRRANGENEARAIFLLACATGNVGRPGGGTGGREAAASLSLVQPFNYGLQNPSNKIISVFSWLDAIDHGP----EMNTFNAGVGEKPA-----------PGVRAIKVPVDE----------DGNPTNIQLDVPIKMVWQYGGNSIVNQTGDNNR-SVEILQD-DSKCELIVDCDIQMTVSARYSDYVLPGTSAAEEFDLHPGENA---GPMAYGIIS-QQAIEPMYECRSIF---DICG-ELAKRLGTEDAY-----FEGKDREQWLREAVELSRAADPDLPDYDTWKQ-----MGLYRRNAGPVIPLADFRADPQA-HPLETPSGKIEIYSSRLAAM-AEKW	10.574,-9.347,31.165,14.017,-7.755,31.024,12.926,-4.996,28.605,12.113,-1.368,29.549,8.503,-2.095,30.291,9.328,-4.905,32.791,6.332,-6.892,31.366,6.790,-10.564,30.426,5.240,-11.263,26.998,3.467,-14.443,28.184,0.599,-16.221,26.365,-1.662,-14.799,29.065,-0.406,-11.270,28.346,-0.942,-11.815,24.599,-4.451,-13.265,25.234,-5.578,-10.035,26.973,-4.591,-8.014,23.883,-5.463,-10.379,21.003,-8.531,-12.153,22.…	GKGPDGIEKTPEWAAGITGIPAANIRRLAREIATAKPCAITQGWGPQRRANGENEARAIFLLACATGNVGRPGGGTGGREAAASLSLVQPFNYGLQNPSNKIISVFSWLDAIDHGPEMNTFNAGVGEKPAPGVRAIKVPVDEDGNPTNIQLDVPIKMVWQYGGNSIVNQTGDNNRSVEILQDDSKCELIVDCDIQMTVSARYSDYVLPGTSAAEEFDLHPGENAGPMAYGIISQQAIEPMYECRSIFDICGELAKRLGTEDAYFEGKDREQWLREAVELSRAADPDLPDYDTWKQMGLYRRNAGPVIPLADFRADPQAHPLETPSGKIEIYSSRLAAMAEKWTFGDFRPKRAGDVLKPLPEYVETWEGQLEAKESDKYPLQLIGHHFKARTHSTYGNVD…	2699740	Brooklawnia sp.
job.pdb	AF-A0A7J5T7L9-F1-model_v4 Molybdopterin-dependent oxidoreductase	17.300	335	188	20	10	323	130	396	1.000	9.190E-07	180	400	534	GTTLFAIGMG-PNQFFNNDNKDRTQFLLAALTGNIGKI--AGNIGSYAGNYR-------VAMFNGVPQYIAENPFDIELDGAKPARPKLYWRAEPAHYYNHEDHPLKMGKTMITGKTHMPTPTKSLWFANANSI-------LGNVKWHFNTVVNVLPKMEMIAVQEWWWSTSCEWADIVFAVDAWSELK-HPDMCSSVTNPFLTVFPRTPLERPFDTRGDIECLDLVGKQLAKRTGDRRFADMWKFVEEKKVEVYLQRILDHSS--NTKGFKFPELEEKAKKGIPALMMTRTNPKTVGYEQVYDSRPWYTKTGRL-EFYREEDEFIEAGENLPVH	GPSILSFGFGGGEKFYNADVAGHAAVLLATLVGSFGTDIPGWGAGAYVNAYQKIFGAGKLASW----------PLPSECKVASAPKASVDYRD---------------EES----------GIRFMWVQNGA-FQQIAGNQNRTNEW--------AKGLDFVVVQDIWHTPSVDWADIVLPVCSHFEVDEEIGFLRALRG-HVLL-QQKVLDPLFESKTDF----WIDREMAKRLG---YGDAL----PKSQEELARFQLDNATDKAVAGITLDEV----VAGNGVVALKNQPEIARSYSN----QTYKTTSGRIDLYY---EDLVEYGQALPQY	-9.871,-6.271,-15.718,-10.154,-2.464,-16.265,-6.398,-1.667,-16.326,-5.556,-4.739,-18.480,-8.220,-3.720,-21.025,-6.767,-0.175,-21.082,-3.225,-1.621,-21.477,-4.396,-3.834,-24.379,-6.068,-0.840,-26.081,-2.877,1.272,-25.674,-0.775,-1.574,-27.167,-3.201,-2.167,-30.083,-3.499,1.574,-30.876,0.282,2.097,-30.381,-0.402,4.877,-27.837,2.669,3.852,-25.776,5.842,6.008,-25.617,8.384,3.672,-27.278,11.494,5.937,…	ALYLGMISLILDKVWYNAPYLKAYTSMPFMVKRSDGSLLRKDPVDDIKQAGSENPFLVWDENASGLSPYDADGISPALDFETTIDGEAYATVFKLLKETQKQYSLSWAAEMTGIDEDVLVEITDKYANCGPSILSFGFGGGEKFYNADVAGHAAVLLATLVGSFGTDIPGWGAGAYVNAYQKIFGAGKLASWPLPSECKVASAPKASVDYRDEESGIRFMWVQNGAFQQIAGNQNRTNEWAKGLDFVVVQDIWHTPSVDWADIVLPVCSHFEVDEEIGFLRALRGHVLLQQKVLDPLFESKTDFWIDREMAKRLGYGDALPKSQEELARFQLDNATDKAVAGITLDEVVAGNGVVALKNQPEIARSYSNQTYKTTSGRIDLYYEDLVEYGQALPQYEAP…	216816	Bifidobacterium longum
job.pdb	AF-X1LQQ2-F1-model_v4 Molybdopterin domain-containing protein	18.200	285	179	13	16	290	4	244	1.000	1.071E-05	179	400	253	IGMGPNQFFNNDNKDRTQFLLAALTGNIGKIAGNIGSYAGNYR---VAMFNGVPQYIAENPFDIELDGAKPARPKLYWRAEPAHYYNHEDHPLKMGKTMITGKTHMPTPTKSLWFANANSILGNVKW-HFNTVVNVLPKMEMIAVQEWWWSTSCEWADIVFAVDAWSELKHPDMCSSVTNPFLTVFPRTPLERPFDTRGDIECLDLVGKQLAKRTGDRRFADMWKFVEEKKVEVYLQRILDHSSNTKGFKFPELEEKAKKGIPALMMTRT------NPKTVGYEQ	QGVSLDHCINGVQNSRAISVLIAITGNLDILGGNI--YNHPLRQASLRVKGMV-----------SVDEAIGASYPIFGK------FTGETTSMPVTDAIITG---KPYPVKALIVQGCNPAL---TWPDSHKVGQALERLDLLVVSDLFMTETAKLADIFLPATAFPERKIIRDYVFEGLPLITVS-NKVVEPPADCLEDWQLWSELGRKMG-------YADYFPW---QSAD----ELFAYLLEPSGITL----EQLEQNPGGIHSGKLPDFVGWNPGNLFYHL	25.102,10.643,-4.834,23.505,11.331,-1.430,21.075,8.560,-0.397,18.535,9.159,2.389,17.621,6.377,4.833,14.405,5.883,6.839,15.928,7.265,10.079,15.290,10.847,8.860,11.551,10.064,8.445,11.378,8.923,12.104,12.154,12.357,13.620,10.194,15.552,14.374,12.514,17.430,11.956,12.285,14.837,9.131,10.815,17.330,6.621,13.544,19.906,7.370,16.259,17.221,7.231,14.947,15.968,3.852,14.847,19.592,2.597,18.395,20.292,3.8…	AITQGVSLDHCINGVQNSRAISVLIAITGNLDILGGNIYNHPLRQASLRVKGMVSVDEAIGASYPIFGKFTGETTSMPVTDAIITGKPYPVKALIVQGCNPALTWPDSHKVGQALERLDLLVVSDLFMTETAKLADIFLPATAFPERKIIRDYVFEGLPLITVSNKVVEPPADCLEDWQLWSELGRKMGYADYFPWQSADELFAYLLEPSGITLEQLEQNPGGIHSGKLPDFVGWNPGNLFYHLRAIFFDLLL	412755	marine sediment metagenome
job.pdb	AF-A0A661YBU6-F1-model_v4 Molybdopterin oxidoreductase	17.800	213	129	12	122	323	45	222	1.000	3.490E-06	179	400	354	TKSLWFANANSI------LGNVKWHFNTVVNVLPKMEMIAVQEWWWSTSCEWADIVFAVDAWSELKHPDMCSSVTNPFLTVFPRTPLERPFDTRGDIECLDLVGKQLAKRTGDRRFADMWKFVEEKKVEVYLQRILDHSSNTKGFKFPELEEKAKKGIPALM---MTRT--NPKTVGYEQVYDSRPWYTKTGRLEFYREEDEFIEAGENLPVH	ISFLYNVGGNYIGQSSDNSKGLE--------AYKKMDFIVSHDYFMTPSCQWSDVVLPVTTFLER--EDILFSNTN-YLFY-SGQASEPLGEARTDYWIFA----ELSERLGFKNA-----FTEGRSESDWIEYFLKSSEIT--------DIEKFKKTGIYEAKDQMRVGLSKFISDPEK----YPLTTPSGKIEIDLP--LFPTIGGTSIPE	-8.412,1.667,-24.930,-9.269,3.780,-21.882,-6.876,6.794,-21.878,-3.661,4.787,-22.412,-0.754,6.930,-23.512,1.835,5.245,-25.665,3.902,3.622,-22.936,7.493,3.161,-24.131,8.236,-0.291,-25.299,9.820,-1.383,-22.039,10.962,-4.706,-23.520,9.722,-7.727,-21.569,12.220,-10.337,-20.499,10.552,-13.443,-21.965,9.906,-14.954,-18.547,8.771,-18.471,-19.341,6.334,-17.955,-16.470,5.176,-21.563,-16.451,1.372,-21.300,-…	QWNNLASPDCGSIAVSLNKSVKSVPVYEWADAAVGGMDAGYPSDISFLYNVGGNYIGQSSDNSKGLEAYKKMDFIVSHDYFMTPSCQWSDVVLPVTTFLEREDILFSNTNYLFYSGQASEPLGEARTDYWIFAELSERLGFKNAFTEGRSESDWIEYFLKSSEITDIEKFKKTGIYEAKDQMRVGLSKFISDPEKYPLTTPSGKIEIDLPLFPTIGGTSIPELTVMEVSEKYPLRLVTPHDKFRIHSQNDNLPVFKKLIDDKLWMNSLDAEQRGITDGMIVSILSELGQIKNEVKVTDKIATGTVSLNQGAWIKVSGKEELEGSVNILTSTKPAMPSRGARTHSTAVEVKYLEI	1898104	Bacteroidetes bacterium
job.pdb	AF-S5MS76-F1-model_v4 Trimethylamine-N-oxide reductase	17.000	205	151	8	124	323	2	192	1.000	1.926E-05	178	400	194	SLWFANANSILGNVKWHFNTVVNVLPKMEMIAVQEWWWSTSCEWADIVFAVDAWSELKHPDMCSSVTNPFLTVFPRTPLERPFDTRGDIECLDLVGKQLAKRTGDRRFADMWKFVEEKKVEVYLQRIL--DHSSNTKGFKFPELEEKAKKGIPALMM---TRTNPKTVGYEQVYDSRPWYTKTGRLEFYREEDEFIEAGENLPVH	AIY-SAANPFH--AQQDRNRMIEAWKKLETVVVLDHQWTASCRFADIVLPVTTRFERNDIEQFGTHSNKGLIA-LHQVVKPQFEARHDFDIFAGLCKRFDREATYRENRD-----EMQWINAIYDEGVKTGASLGVKLPDF----ASFWQGEGYIEYPAGQPWVRHSEFREQP-DLNPLGTPSGLIEIFSKTIAGFGYADCPGTP	-1.005,-16.776,-13.607,0.039,-14.872,-10.435,1.564,-11.386,-9.971,3.387,-10.265,-6.794,4.549,-6.677,-6.135,6.734,-5.644,-3.159,5.734,-8.955,-1.506,7.683,-12.055,-0.408,5.235,-14.999,-0.055,8.167,-17.362,0.251,8.956,-15.594,3.550,5.432,-14.774,4.797,3.460,-17.992,4.076,3.858,-21.198,6.191,5.169,-24.645,5.082,7.802,-23.981,2.393,7.798,-27.508,0.891,4.027,-27.525,0.358,4.245,-23.951,-0.982,6.906,-24…	MAIYSAANPFHAQQDRNRMIEAWKKLETVVVLDHQWTASCRFADIVLPVTTRFERNDIEQFGTHSNKGLIALHQVVKPQFEARHDFDIFAGLCKRFDREATYRENRDEMQWINAIYDEGVKTGASLGVKLPDFASFWQGEGYIEYPAGQPWVRHSEFREQPDLNPLGTPSGLIEIFSKTIAGFGYADCPGTPSG	1197719	Salmonella bongori N268-08
job.pdb	AF-A0A3M6I8L0-F1-model_v4 S/N-oxide reductase, molybdopterin guanine dinucleotide-containing	16.500	327	194	15	3	301	62	337	1.000	2.840E-07	178	400	338	RDIAKVPGTTLFAIGMGPNQFFNNDNKDRTQFLLAALTGNIGKIAGNIGS-YAGNYRVAMFNGVPQYIAENPFDIELDGAKPARPKLYWRAEPAH---YYNHEDHPLKMGKTMITGKTHMPTP---------------TKSLWFANANSILGNVKWHFNTVVNVLPKMEMIAVQEWWWSTSCEWADIVFAVDAWSELKHPDMCSSVTNPFLTVFPRTPLERPFDTRGDIECLDLVGKQLAKRTGDRR-F-----ADMWKFVEEKKVEVYLQRILDHSSNTKGFKFPELEEKAKKGIPALMMTRTNPKTVGYEQVYDSR---PWYTKT	RRMASKR--TMINVAYSLQRSIHGEQPFWMTVTLAALLGQIGLPGGGFGLGYGCMNNTG------------------SGRK------------AFSGPRFSQGSNPVKDFIPVARVTDMLLNPGTPFDYNGQQQTYPDIRLVYWAGGNIFHHH--QDLNRLLEAWQRPQTIIVHEQFWTAQARYADIVLPATTALER--NDIGSSASDRFMIA-MQQAISPVGESRDDYSILA----GLAERLGVAQAFTEGRDAQAWLHFIYDESRQRAE--------TFGITLPDFEQFWRD--GLLEIDYPQTDNVLLKSFRDDPDAHPLPTPS	15.348,-9.073,-17.054,15.618,-10.834,-20.468,13.087,-8.405,-21.992,15.384,-5.532,-20.896,18.422,-7.444,-22.242,16.846,-7.614,-25.737,15.932,-3.896,-25.590,19.568,-2.991,-24.771,21.395,-5.481,-27.054,19.240,-4.559,-30.097,19.368,-0.779,-29.391,15.561,-0.641,-28.894,15.638,1.157,-25.506,14.924,4.913,-25.311,18.417,6.378,-24.759,17.243,10.001,-24.250,14.725,8.932,-21.593,17.258,6.713,-19.784,19.907,…	MALAWVLISEGLHNEDFVQRYTVGYARFRDYLLGHVDGQPKDPQWAAALTDIPAQQIVDLARRMASKRTMINVAYSLQRSIHGEQPFWMTVTLAALLGQIGLPGGGFGLGYGCMNNTGSGRKAFSGPRFSQGSNPVKDFIPVARVTDMLLNPGTPFDYNGQQQTYPDIRLVYWAGGNIFHHHQDLNRLLEAWQRPQTIIVHEQFWTAQARYADIVLPATTALERNDIGSSASDRFMIAMQQAISPVGESRDDYSILAGLAERLGVAQAFTEGRDAQAWLHFIYDESRQRAETFGITLPDFEQFWRDGLLEIDYPQTDNVLLKSFRDDPDAHPLPTPSG	322	Pseudomonas amygdali pv. tabaci
job.pdb	AF-A0A7G3EP30-F1-model_v4 Trimethylamine-N-oxide reductase TorA	16.800	231	161	11	122	341	65	275	1.000	1.256E-05	177	400	275	TKSLWFANANSILGNVKWHFNTVVNVLPKMEMIAVQEWWWSTSCEWADIVFAVDAWSELKHPDMCSSVTNPFLTVFPRTPLERPFDTRGDIECLDLVGKQLAKRTGDR-RFAD-----MWKFVEEKKVEVYLQRILDHSSNTKGFKFPELEEKAKKGIPALMM--TRTNPKTVGYEQVYDSRP---WYTKTGRLEFYREEDEFIEAGENLPVHREPIDSTFYEPNVIVAPA	IKFVWWAGGANFTHH--QDTNRLIRAWQKPELVVISECFWTASAKHADIVLPATTSFERNDLTMTGDYSNQHMVP-MKRVVAPRDEARDDFDVFADLSEMWE--AGGRERFTEGKTDLQW-------LETFYQIASQRGA-AQGVTLPPFAEFWEAN-QLFEMPESEQNARFVRFADFRRDPENHPLKTESGKIVIYSERIACFGYADCPPHP------AWLEPDEWHGNA	7.476,11.045,-16.407,3.949,10.380,-15.111,0.983,12.774,-14.822,-2.090,11.972,-12.737,-4.680,14.755,-13.057,-7.714,12.768,-11.858,-6.645,9.660,-9.903,-7.109,10.188,-6.149,-7.628,13.983,-6.504,-4.378,14.635,-8.423,-4.261,18.248,-9.690,-5.800,19.683,-6.489,-3.406,22.019,-4.584,-1.823,20.436,-1.555,-3.109,21.938,1.730,-1.001,22.884,4.719,-1.612,19.560,6.466,-1.206,17.694,9.726,-0.706,14.326,8.001,-1.…	FGLSYHFANGGNPTRKAAVLASMQGSVQGGVDAVDKIPVARIVEALENPGGFYQHNGQDRHFPDIKFVWWAGGANFTHHQDTNRLIRAWQKPELVVISECFWTASAKHADIVLPATTSFERNDLTMTGDYSNQHMVPMKRVVAPRDEARDDFDVFADLSEMWEAGGRERFTEGKTDLQWLETFYQIASQRGAAQGVTLPPFAEFWEANQLFEMPESEQNARFVRFADFRRDPENHPLKTESGKIVIYSERIACFGYADCPPHPAWLEPDEWHGNA	550	Enterobacter cloacae
job.pdb	AF-A0A380ELC1-F1-model_v4 Formate dehydrogenase, alpha subunit	18.800	101	76	3	122	222	89	183	1.000	1.532E-03	176	400	316	TKSLWFANANSILGNVKWHFNTVVNVLPKMEMIAVQEWWWSTSCEWADIVFAVDAWSELKHPDMCSSVTNPFLTVFPRTPLERPFDTRGDIECLDLVGKQL	VHSLYLYGEDT--GIVDSNINFVQAAFEKLDFMVVQDEFLTFTATYADVVLPASPSLEKDGTFTN---TERRIQRL-YQALEPLGDSKPDWKIFQAIANRL	21.868,-7.516,7.433,20.180,-4.871,5.285,21.873,-2.027,3.374,19.178,0.187,4.994,20.664,-0.269,8.513,24.033,1.029,7.227,22.429,4.255,5.931,20.486,4.664,9.209,23.744,4.394,11.220,25.383,7.077,9.027,22.464,9.488,9.602,22.528,8.753,13.370,26.307,9.288,13.765,26.123,12.500,11.677,23.127,13.888,13.653,20.976,13.919,10.470,17.625,13.213,12.162,14.955,15.273,13.970,15.356,18.493,11.917,14.239,19.972,8.562…	MTQVQRFQNLLLVTGNYRRPGTGAYPLRGHNNVQGCSDMGSMPDKITGYQSIEADDIRAKFEKEYGVKLNPKAGKDNHEMVEGIHDGEVHSLYLYGEDTGIVDSNINFVQAAFEKLDFMVVQDEFLTFTATYADVVLPASPSLEKDGTFTNTERRIQRLYQALEPLGDSKPDWKIFQAIANRLGFDWNYKHPSEIMDEVARLTPLYAGVSYDRLEGFNSLQWPVQPDGTDEPILYLEGFNFDNGKAKLFPLSFDNYFKQDEIYDIHVNNGRLLEHFHEGNMTYQTPMIKYKVPRAFVEISPELLKIEAFMKVQKLS	1280	Staphylococcus aureus
job.pdb	AF-A0A6N7S227-F1-model_v4 Molybdopterin-dependent oxidoreductase	18.100	370	222	22	1	322	1	337	1.000	1.567E-06	176	400	356	LARDIAKVPGTTLFAIGMG--PNQFFNNDNKDRTQFLLAALTGNIGKIAGNIGS------YAGNYRVAMFNGVPQYIAENPFDIELDGAKPARPKLYWRAEPAHYYNHEDHPL-----------KMG-----KTMITGKTHMPTP----TKSLWFANANSIL---GNVKWHFNTVVNVL--PKMEMIAVQEWWWSTSCEWADIVFAVDAWSELKHPDMCSSVTNP------FLTVFPRTPLERPFDTRGDIECLDLVGKQLAKRTGDRRFADMW-KFVEEKKVEVYLQRILDHSSNTKGFKFPELEEKAKKGIPAL-MMTRTNPKTV--GYEQVYDSRP---WYTKTGRLEFYREED--EFIEAGENLPV	LARYWAAH--AVSIAHCNGGSYIRSCYAHEPARLEVALLGM-QGLGKPGANQFKFIEWTLYGMDTVTPL-----------PPSVEIPDCSPAY-RGWYRSFPKSFIPKTMIPEAIMNPPVSWYGHIGAGFPREDQFDGPYTFPLEGNERLHMIWSDTPCWETCWNGG-----NEMQEALRHPSIEFIVVQHPWMENDCFFADVILPTNTKFETEDIGTDS-----DNGQWNLVYY-ERQAIKPRLESKSDMEAVGEVAKALEKFGG--IYENLYERYMGGKTCEEYIQAGFENTGAAKKMDFEEFKEK-----QYYPFPTREGWEEMPAGLIQFYEDPEGHPLQTPSGKLEYYSTTLASQFPDDKERGPI	26.446,-15.405,-14.592,26.513,-12.928,-17.574,27.789,-15.557,-20.050,25.074,-17.934,-18.827,22.344,-15.263,-19.224,23.540,-14.359,-22.762,23.483,-18.043,-23.807,20.229,-19.171,-22.116,16.549,-18.281,-21.752,16.634,-16.219,-18.525,13.654,-14.276,-17.169,13.689,-12.185,-13.973,11.214,-12.634,-11.123,10.423,-10.266,-8.234,8.371,-9.882,-5.060,7.628,-6.143,-5.495,11.371,-5.697,-6.170,12.162,-7.146,-2.…	LARYWAAHAVSIAHCNGGSYIRSCYAHEPARLEVALLGMQGLGKPGANQFKFIEWTLYGMDTVTPLPPSVEIPDCSPAYRGWYRSFPKSFIPKTMIPEAIMNPPVSWYGHIGAGFPREDQFDGPYTFPLEGNERLHMIWSDTPCWETCWNGGNEMQEALRHPSIEFIVVQHPWMENDCFFADVILPTNTKFETEDIGTDSDNGQWNLVYYERQAIKPRLESKSDMEAVGEVAKALEKFGGIYENLYERYMGGKTCEEYIQAGFENTGAAKKMDFEEFKEKQYYPFPTREGWEEMPAGLIQFYEDPEGHPLQTPSGKLEYYSTTLASQFPDDKERGPIPHWIDEGAGHQERQYLERG	471189	Gordonibacter pamelaeae
job.pdb	AF-X0RFH3-F1-model_v4 Molybdopterin domain-containing protein	19.600	346	193	19	3	329	56	335	1.000	9.190E-07	176	400	358	RDIAKVPGTTLFAIGMGPNQFFNNDNKDRTQFLLAALTGN---IGKIAGNIGSYAGNYRVAMFNGVPQYIAENPFDIELDGAKPA-------RPKLYWRAEPAHYYNHEDHPLKMGKTMITGKT-------HMPTPTKSLWFANANSILGNVKWHFNTVVNVLPKMEMIAVQEWWWSTSCEWADIVFAVDAWSELKHPDMCSSVT-NPFLTVFPRTPLERPFDTRGDIECLDLVGKQLAKRTGDRRFADMWKFVEEKKVEVYLQRILDHSSNTKGFKFPELEEKAKKGIPALMMTRTNPKTVGYEQVYDSRPWYTKTGRLEFYREEDEFIEAGEN-LPVHREPIDS	RLYATT-QPAGIQWGVAIEQQVNCADNDRILMAMMGITGNLDVPGGQM--------LFRIPKINNVSTFGAHK-----MLAKDQAAKRLGGDRFRLAGNFG-----------------IINPKCVWDAIIEEKPYAVKMLFLISTNPML--TRANAKKVREALEHVEFMVVSDFFLTPTAELADIVLPAATWLEM--DYIGDFWKRHGYLLP-RRKAIEIG-ECRSDHEMLN----DLARRVGQGEYW--WDTFEGG---------LDYILEPMGITWQDFKE-----MDYIRGEVAYQK-------YKKNGFSTPTGKLEIYST--LLEKWGYDPLPQFREPPES	8.933,-3.817,-19.115,8.908,-2.470,-22.720,10.091,1.001,-21.642,12.841,-0.486,-19.410,14.044,-2.522,-22.433,14.648,0.696,-24.411,16.152,2.525,-21.387,18.599,-0.341,-20.639,19.652,-1.189,-24.227,20.044,2.485,-25.264,22.005,3.076,-22.000,19.620,5.898,-20.974,19.919,4.890,-17.279,22.019,6.551,-14.536,25.162,4.380,-14.651,26.544,5.817,-11.375,23.253,5.122,-9.577,23.061,1.558,-10.964,26.705,0.777,-10.0…	YGMLHVIVNEALYDKEFVTNYVHGWEPFVRRVNEYPPEKVAEITWVLKNKIIDAARLYATTQPAGIQWGVAIEQQVNCADNDRILMAMMGITGNLDVPGGQMLFRIPKINNVSTFGAHKMLAKDQAAKRLGGDRFRLAGNFGIINPKCVWDAIIEEKPYAVKMLFLISTNPMLTRANAKKVREALEHVEFMVVSDFFLTPTAELADIVLPAATWLEMDYIGDFWKRHGYLLPRRKAIEIGECRSDHEMLNDLARRVGQGEYWWDTFEGGLDYILEPMGITWQDFKEMDYIRGEVAYQKYKKNGFSTPTGKLEIYSTLLEKWGYDPLPQFREPPESPYGAPELNNDYPYILITGRRLPG	412755	marine sediment metagenome
job.pdb	AF-A0A2E4XVL1-F1-model_v4 Uncharacterized protein	16.200	345	197	17	2	322	20	296	1.000	9.190E-07	176	400	434	ARDIAKVPGTTLFAIGMGPNQFFNNDNKDRTQFLLAALTGNIGKIAGN--IGSYAGNYRVAMFNGVPQYIAENPFDIELDGAKPARPKLYWRAEPAHYYNHEDHPL---------KMGKTMITGKTHMPTPTKSLWFANANSI------LGNVKWHFNTVVNVLPKMEMIAVQEWWWSTSCEWADIVFAVDAWSELKHPDMCSSVTNPFLTVFPRTPLERPFDTRGDIECLDLVGKQLAKRTGDRRFADMWKFVEEKKVEVYL-QRILDHSSNTKGFKFPELEEKAKKGIPALMMTRTNPKTVGYEQVYDSRP--WYTKTGRLEFYREEDEF----IEAGENLPV	AIEFGSM-KPAALHCGYAPGRTLHGEQFHRAAYALAAMTGNIGIVGGNSGVSNGATGRYGI-------------------GSLPA------------GKNPIDSPISSPLLADCLEKGS---AGGYP---DIKLIYSMAGDIFNQAPNTGKTIK--------ALDNVEFIVGQDHFLTPTTRYADIVLPATTFWERNDVHTPWAGAGHYAIF-MKQALEPMYECRNDIDIL----ADLAERVG-------LEGYNDKSELEWLKDFTKSRVD-----DFDAFMEE-----GVARFPAPEDAVAFAKQIRDPENHKFSTPSGKIEIYSTDLGVNPDPFDLGEISAI	-5.914,24.307,20.753,-4.101,21.536,22.716,-7.187,21.271,24.828,-9.441,20.686,21.802,-6.933,18.164,20.396,-6.744,16.284,23.740,-10.509,15.589,23.635,-10.073,14.001,20.174,-6.767,12.084,20.371,-6.762,11.222,24.118,-3.273,12.782,24.555,-3.004,15.262,27.479,-3.033,18.867,26.357,0.183,19.512,28.345,1.966,16.708,26.437,0.721,18.060,23.071,1.948,21.562,24.029,5.336,20.258,25.271,5.982,18.211,22.092,5.04…	TPEWAAEICGIPAETIRRLAIEFGSMKPAALHCGYAPGRTLHGEQFHRAAYALAAMTGNIGIVGGNSGVSNGATGRYGIGSLPAGKNPIDSPISSPLLADCLEKGSAGGYPDIKLIYSMAGDIFNQAPNTGKTIKALDNVEFIVGQDHFLTPTTRYADIVLPATTFWERNDVHTPWAGAGHYAIFMKQALEPMYECRNDIDILADLAERVGLEGYNDKSELEWLKDFTKSRVDDFDAFMEEGVARFPAPEDAVAFAKQIRDPENHKFSTPSGKIEIYSTDLGVNPDPFDLGEISAIPKWVPHIETSDDYPLSMLSSKSRARTHSIHGNQEKLNRVDPDDVWVHPDDAVSRGIQDGQPVRVESAYGATILPVRVTEDIAHGCVSMKEGRWFTPDADGVDR…	1898112	Rhodospirillaceae bacterium
job.pdb	AF-A0A7V6WI39-F1-model_v4 Molybdopterin-dependent oxidoreductase	14.300	348	198	16	2	325	29	300	1.000	7.831E-07	176	400	434	ARDIAKVPGTTLFAIGMGPNQFFNNDNKDRTQFLLAALTGNIGKIAGNIGSYAGNYRVAMFNGVPQYIAENPFDIELDGAKPARPKLYWRAEPAHYYNHEDHPLKMGKTMITGK----THMPTPTKSLWFANANSILGN-VKWHFNTVVNVLPKMEMIAVQEWWWSTSCEWADIVFAVDAWSELKHPDMCSSVTNPFLTVFPRTPLERPFDTRGDIECLDLVGKQLAKRTGDRRFADMWKFVEEKKVEVYLQRILDHSS-------------NTKGFKF-PELEE----KAKKGIPALMMTRTNPKTVGYEQVYDSRPWYTKTGRLEFYREEDEFIEAGEN-LPVHRE	ARSYMES-KPCATWIGIGLQRHRNGGQNVRAIDALVALSGNLGLTGGGVYY---QH--------------------IKTCFPSLLENY----------AKDLSKPRQVNIIDFPRQSLALKDPPVKFLWVACRNPLTQDPEPQLWTK---LLEQLELTVTVDLFMTDMARLSDLVLPAASFFED--YDLHHSYWHNWVAL-NEKAIGPYYEAKSDLDIMRNLAERLN--------------------------LLSHGFTSFPVDLFSLDWVAGELNETVRHLLEVEKWQDFLSGPRKLKINGIPWQD--------EKFKTPSGKYELYSELAKGK--GLPALPVFRE	-13.884,27.136,9.857,-13.854,28.485,13.462,-17.697,28.606,13.478,-17.823,24.939,12.370,-15.471,23.891,15.206,-17.454,25.947,17.780,-20.958,24.929,16.596,-20.467,21.360,15.272,-17.596,19.853,17.340,-18.179,18.890,21.001,-15.385,17.458,23.185,-18.108,15.468,25.040,-19.238,13.912,21.745,-15.621,13.382,20.583,-14.699,11.734,23.929,-17.769,9.448,23.797,-17.020,8.372,20.191,-13.224,7.977,20.435,-13.080…	YRTYLEEKISLEKASSITGVPKEAMLELARSYMESKPCATWIGIGLQRHRNGGQNVRAIDALVALSGNLGLTGGGVYYQHIKTCFPSLLENYAKDLSKPRQVNIIDFPRQSLALKDPPVKFLWVACRNPLTQDPEPQLWTKLLEQLELTVTVDLFMTDMARLSDLVLPAASFFEDYDLHHSYWHNWVALNEKAIGPYYEAKSDLDIMRNLAERLNLLSHGFTSFPVDLFSLDWVAGELNETVRHLLEVEKWQDFLSGPRKLKINGIPWQDEKFKTPSGKYELYSELAKGKGLPALPVFRESNEPSSPYPFRLLTPQCLLKLHCQFGGLPWLRTGGDEGLFIELNEAVAWSRGLKTGDKVKVFNASGAVRARLKVNPFLPRQVVIMPQTSEINFSNRLIP…	2044939	Clostridia bacterium
job.pdb	AF-A0A6D0IHC1-F1-model_v4 Molybdopterin-dependent oxidoreductase	15.800	373	224	21	2	336	9	329	1.000	3.334E-07	176	400	435	ARDIAKVPGTTLFAIGMG-PNQFFNNDNKDRTQFLLAALTGNIGKIAGNIG-SYA---------GNYRVAMFNGVPQYIAENPFDIELDGAKPARPKLYWRAEPAHYYNHEDHPLKMGKTMITGK--------THMPT-----PTKSLWFANANSILGNVKWH--FNTVVNVLPKMEMIAVQEWWWSTSCEWADIVFAVDAWSELKHPDMCSSVTNPFLTVFPRTPLERPFDTRGDIECLDLVGKQLAKRTGDRRFAD-----MWKFVEEKKVEVYLQRILDHSSNTKGFKFPELEEKAKKGIPALMMTRTNP--KTVGYEQVYDSRP---WYTKTGRLEFYREEDEFIEAGE--NLPVHREPIDSTFYEPNV	AAIFHQNT--TMLMAGWGMQRQQF-GEQKHWMIVTLAAMLGQIGTPGGGFGLSYHFANGGNPTRRAAVLSSMQGS------------LPGGCDAV-------------------DKIPVARIVEALENPGGAYQHNGMDRHFPDIRFIWWAGGA----NFTHHQDTNRLIRAWQKPELVVISECFWTAAAKHADIVLPATTSFERNDLTMTGDYSNQHLVP-MKQVVPPRYEARNDFDVFAELSERWEK-GGYARFTEGKSELQW-------LETFYNVARQRGA-SQQVELPPFAEFWQAN-QLIEMPENPDSERFIRFADFCRDPQAHPLKTASGKIEIFSQRIADYAYPDCPGHPMWLEP---DEWQGNA	-22.618,19.495,15.753,-25.187,20.492,13.066,-24.181,24.185,13.050,-20.553,23.355,12.156,-21.704,21.087,9.265,-23.763,23.935,7.729,-20.855,26.347,8.256,-18.410,23.994,6.453,-20.870,23.490,3.546,-21.176,27.282,3.152,-17.366,27.653,3.278,-16.920,25.015,0.516,-19.541,26.730,-1.694,-18.218,30.290,-1.218,-14.540,29.449,-1.925,-12.388,27.676,-4.507,-12.207,24.263,-2.810,-10.057,21.168,-3.421,-11.344,17.…	GAAKIRELAAIFHQNTTMLMAGWGMQRQQFGEQKHWMIVTLAAMLGQIGTPGGGFGLSYHFANGGNPTRRAAVLSSMQGSLPGGCDAVDKIPVARIVEALENPGGAYQHNGMDRHFPDIRFIWWAGGANFTHHQDTNRLIRAWQKPELVVISECFWTAAAKHADIVLPATTSFERNDLTMTGDYSNQHLVPMKQVVPPRYEARNDFDVFAELSERWEKGGYARFTEGKSELQWLETFYNVARQRGASQQVELPPFAEFWQANQLIEMPENPDSERFIRFADFCRDPQAHPLKTASGKIEIFSQRIADYAYPDCPGHPMWLEPDEWQGNAEPEQLQVLSAHPAHRLHSQLNYSSLRELYAVANREPVTIHPDDAQARGIQDGDTVRLWNARGQILAGAVI…	562	Escherichia coli
job.pdb	AF-A0A0F9CNJ0-F1-model_v4 Molybdopterin domain-containing protein	15.800	335	219	17	13	322	104	400	1.000	4.592E-07	176	400	452	LFAIGMGPNQFFNNDNKDRTQFLLAALTGNIGKIA--GNIGSYAGN--------------YRVAMFNGVPQYIAENPFDIELDGAKPARPKLYWRAE---PAHYYNHEDHPLKMGKTMITGKTHMPTPTKSLWFANANSILGNVKWHFNTVVNVLPKMEMIAVQEWWWSTSCEWADIVFAVDAWSELKHPDMCSSVTNPFLTVFPRTPLERPFDTRGDIECLDLVGKQLAKRTGDRRF-----ADMWKFVEEKKVEVY-LQRILDHSSNTKGFKFPELEEKAKKGIPALMMTRTNPKTVGYEQVYDSRPWYTKTGRLEFYREEDEFIEAGENLPV	ALISGISPSRSAYGEQYTRATITLSAMTGNIGRKGGEASSRTYPGGKYQNAPFLFGLSAPFPLS-IGKSP-VMAKGPFQSHLIPDA----KLMAEGKVGINSH--QVADAILKGKA------GGYPADYKAIFIPCGNYLNQDC--NTNKTVKAFKSVDFIVTLDHFLTPSAQYSDIVLPVASLFERSAIMSTVN-GGPYWA-FAPKIIEPIGEAKTHLE----IAELLAKKMGITDFNEKTENEL------NEASYNTIKPVLSEFP-----DYESFKQQ-----GILKIDVPEPYIAFKRQIEQNAPFFTPSQKIEIYSQRLAELNNPKIPPI	5.422,20.227,-14.965,4.216,17.544,-17.401,1.903,14.958,-15.748,1.216,11.486,-17.166,-1.611,9.562,-15.447,-1.533,5.757,-15.846,-4.893,4.480,-14.526,-7.647,2.114,-15.815,-10.044,4.863,-14.800,-10.186,8.429,-16.124,-9.925,9.999,-12.664,-10.597,13.611,-11.611,-6.811,13.891,-11.264,-6.351,12.631,-14.859,-9.025,15.090,-16.118,-7.726,18.177,-14.275,-3.961,17.660,-14.023,-2.756,15.095,-16.609,-1.267,16.0…	VKIVCIDPKYTRTAAILADKWIPIKPTTDTAMLLAMAFVMIKEDLYDHEFIEKYTYGFDKFKVYVMGEEDRIPKDPKWAEKITSVKASDIEELAREYAATKPAALISGISPSRSAYGEQYTRATITLSAMTGNIGRKGGEASSRTYPGGKYQNAPFLFGLSAPFPLSIGKSPVMAKGPFQSHLIPDAKLMAEGKVGINSHQVADAILKGKAGGYPADYKAIFIPCGNYLNQDCNTNKTVKAFKSVDFIVTLDHFLTPSAQYSDIVLPVASLFERSAIMSTVNGGPYWAFAPKIIEPIGEAKTHLEIAELLAKKMGITDFNEKTENELNEASYNTIKPVLSEFPDYESFKQQGILKIDVPEPYIAFKRQIEQNAPFFTPSQKIEIYSQRLAELNNPKIPP…	412755	marine sediment metagenome
job.pdb	AF-A0A7W8M9W3-F1-model_v4 Molybdopterin guanine dinucleotide-containing S/N-oxide reductase-like protein	17.200	214	143	8	122	324	21	211	1.000	1.825E-05	176	400	454	TKSLWFANANS-----ILGNVKWHFNTVVNVLPKMEMIAVQEWWWSTSCEWADIVFAVDAWSELKHPDMCSSVTNPFLTVFPRTPLERPFDTRGDIECLDLVGKQLAKRTGDRRFADMWKFVEEKKVEVYLQRILDHSSNTKGFKFPELEEKAKKGIPALMMTRTN------PKTVGYEQVYDSRPWYTKTGRLEFYREEDEFIEAGENLPVHR	VKLIYNAGNNAFSHQQDL-------NELARAIGTVDTIVCQEPWWNGSARWADIVLAATTTLERNDISTAGTYSIDKVYA-MKQVIAPQHDALDDFEIFR----RLSVLCGVE-----YAFTEGKTQMDYVKAAYEACSAAKDTPFEKFWAD-----GTARIPVPPEAHKWVRHGDFRADPVK-NPLHTTSGKIEMYSSTIEKMNIPDMPPMPK	-13.121,8.880,-9.158,-15.007,5.608,-9.963,-18.458,6.783,-8.752,-18.095,10.160,-10.541,-17.145,9.748,-14.247,-17.144,13.075,-15.999,-17.073,15.048,-12.704,-14.532,17.890,-12.555,-11.746,18.013,-9.954,-8.781,20.295,-9.192,-5.218,18.938,-8.931,-2.065,21.086,-8.699,-3.825,24.271,-9.914,-5.291,22.462,-12.970,-8.837,21.206,-13.670,-9.426,17.606,-14.807,-12.385,15.240,-15.395,-12.651,11.692,-14.052,-12.…	MLLNPGKEFTYNGSKYTYPKVKLIYNAGNNAFSHQQDLNELARAIGTVDTIVCQEPWWNGSARWADIVLAATTTLERNDISTAGTYSIDKVYAMKQVIAPQHDALDDFEIFRRLSVLCGVEYAFTEGKTQMDYVKAAYEACSAAKDTPFEKFWADGTARIPVPPEAHKWVRHGDFRADPVKNPLHTTSGKIEMYSSTIEKMNIPDMPPMPKWQEPGEYLGNARKGQVHVVSPHPYWRLHSQLNNSATLRKRYTVQTREPLTLSVEDAKANGIRDGDLVELYNDRGAVVVGARVSDKIMPGVVSLFEGAWPQLDSKGRCNNGLVNFLTSSRSASGLTQATTANTCIASIRKCTNPDPGGTKAFDPPRIVKSDVKFDEAFYGLGRAAALREKAMASLSPAE…	1549638	Quisquiliibacterium transsilvanicum
job.pdb	AF-A0A6I1DWZ2-F1-model_v4 Molybdopterin-dependent oxidoreductase	20.500	102	76	3	121	222	4	100	1.000	1.616E-03	175	400	101	PTKSLWFANANSILGNVKWHFNTVVNVLPKMEMIAVQEWWWSTSCEWADIVFAVDAWSELKHPDMCSSVTNPFLTVFPRTPLERPFDTRGDIECLDLVGKQL	DIKMIYNGFANSHT--RQPQRESAIRAWQKPECIVVHEMFWTPTARMADIVLPISTPAEC--MDMTTSEDGRFL-IPMKPAIKPQYESKPTYDAFAFIAGKL	-17.330,17.907,16.616,-15.106,15.543,14.567,-16.529,12.691,12.445,-16.562,9.249,13.909,-14.125,7.648,11.444,-14.864,3.893,11.208,-12.383,2.915,8.463,-8.953,4.028,7.244,-7.739,3.069,3.774,-4.028,3.941,3.406,-2.308,3.660,0.019,1.421,4.530,0.013,1.936,6.570,3.230,4.142,5.465,6.135,1.994,7.607,8.446,3.711,6.422,11.683,7.180,7.657,10.642,5.836,10.971,9.304,3.288,11.856,12.030,4.574,14.064,14.883,3.520…	KYPDIKMIYNGFANSHTRQPQRESAIRAWQKPECIVVHEMFWTPTARMADIVLPISTPAECMDMTTSEDGRFLIPMKPAIKPQYESKPTYDAFAFIAGKLG	552546	Muricauda olearia
job.pdb	AF-A0A7J4F4N6-F1-model_v4 Molybdopterin domain-containing protein	20.100	332	179	18	2	310	32	300	1.000	5.349E-06	174	400	325	ARDIAKVPGTTLFAIGMGPNQFFNNDNKDRTQFLLAALTGNIGKIAGNI-GSYAG--NYRVA----------------MFNGVPQYIAENPFDIELDGAKPARPKLYWRAEPAHYYNHEDHPLKMGKTMITGKTHMPTP--TKSLWFANANSILGNVKWHFNTVVNVLPKMEMIAVQEWWWSTSCEWADIVFAVDAWSELKHPDMCSSVTNPFLTVFPRTPLERPFDTRGDIECLDLVGKQLAKRTGDRRFADMWKFVEEKKVEVYLQRILDHSSNTKGFKFPELEEKAKKGIPALMM--TRTNPKTVGYEQVYDSRPWYTKTGRLEFYREE	ARTMASA-GKGSLLWGMGVTQQVKGVKNATALATLAALLGWYGK-EGTCVGGVRGQNNVQGACDMGALANFYPGYVEVEDKEGRRRIAELWGVSELP-------------E------------EPGLTVV-EMGHAAETGKLKVLYVMGENLVVSNA--NSRRVERGLSKLEFLVVQDIFLTETARLADIVLPAAAMIEKEGSVTNTER---RVQWT-RKAVEPPGSSKADLEI--LVG--VAKMLGLERFF------QYGGPEDVLAEVNRVVPAYAGITPERLKSR-------LAGSCGHVRP------------PSILVQGSCTLLSSE	24.718,-10.145,-11.927,25.377,-8.794,-15.455,27.051,-11.896,-16.986,24.098,-14.047,-15.866,21.704,-11.565,-17.529,23.695,-11.644,-20.824,23.576,-15.482,-20.869,19.770,-15.398,-20.414,18.873,-12.566,-22.846,21.156,-13.884,-25.651,18.600,-16.723,-26.070,15.784,-14.177,-26.772,16.497,-12.762,-30.240,13.878,-10.312,-31.632,12.915,-12.936,-34.218,12.354,-15.551,-31.491,10.342,-13.030,-29.431,8.169,-12…	GFDGLVKVISKYTPERVESVCGTPAHLIRRAARTMASAGKGSLLWGMGVTQQVKGVKNATALATLAALLGWYGKEGTCVGGVRGQNNVQGACDMGALANFYPGYVEVEDKEGRRRIAELWGVSELPEEPGLTVVEMGHAAETGKLKVLYVMGENLVVSNANSRRVERGLSKLEFLVVQDIFLTETARLADIVLPAAAMIEKEGSVTNTERRVQWTRKAVEPPGSSKADLEILVGVAKMLGLERFFQYGGPEDVLAEVNRVVPAYAGITPERLKSRLAGSCGHVRPPSILVQGSCTLLSSERPQGGLSSHQWSTRTRRKDPMQRIR	2250274	Candidatus Micrarchaeota archaeon
job.pdb	AF-X1FN75-F1-model_v4 Uncharacterized protein	16.200	209	140	10	118	323	59	235	1.000	1.315E-04	174	400	349	MPTPTKSLWFANANSILGNVKW-HFNTVVNVLPKMEMIAVQEWWWSTSCEWADIVFAVDAWSELKHPDMCSSVTNPFLTVFPRTPLERPFDTRGDIECLDLVGKQLAKRTGDRRFADMWKFVEEKKVEVYLQRILDHSSNTKGFKFPELEEKAKKGIPALMMTRTNP--KTVGYEQVYDSRPWYTKTGRLEFYREEDEFIEAGENLPVH	EPYPVKALIVQGCNPLL---TWPDSHKARQAFEQLDLLVVSDLFMTETAKMADIFLPAAAFLEKKGIMDYATKGIPLIIMG-QKAVEPPPDCKEDWQLWSELGKKMG-------YADYFPW---QDTDELFAYLLK----PTGITLEQLEQNPG----GIFYGDYDHRRK-------YEEEGFNTPSGKVEIFSP---TLAAYGYDPLP	20.288,19.187,9.918,20.744,15.406,10.168,20.881,15.031,6.348,23.396,12.629,4.735,25.518,12.101,7.870,26.213,8.976,9.975,23.046,8.215,11.836,21.046,10.844,9.843,18.673,10.634,6.848,20.602,9.387,3.778,20.439,10.868,0.255,20.811,7.747,-1.893,20.344,7.682,-5.662,18.650,4.395,-6.647,20.553,2.319,-9.147,19.696,3.534,-12.691,17.485,0.901,-14.296,16.046,0.635,-17.804,12.451,1.907,-17.756,9.757,-0.632,-18…	GNLDIPGGDTYDSPLPQTSLRVKGRVAVDEAIGAQYPIFNKFVSETSAMPVADAIITGEPYPVKALIVQGCNPLLTWPDSHKARQAFEQLDLLVVSDLFMTETAKMADIFLPAAAFLEKKGIMDYATKGIPLIIMGQKAVEPPPDCKEDWQLWSELGKKMGYADYFPWQDTDELFAYLLKPTGITLEQLEQNPGGIFYGDYDHRRKYEEEGFNTPSGKVEIFSPTLAAYGYDPLPTFIPLEKPSEQYPFTLISGTRTIAYTHSRYRDIARLKKLAPQPLVEINPEPAEKLGIADSEPVIVESPKGSITLKAKITPDILPQVLSLQHGWEEANANLLTDNEPHDPISGYP	412755	marine sediment metagenome
job.pdb	AF-A0A382M5Z4-F1-model_v4 Uncharacterized protein	15.900	345	221	17	2	334	19	306	1.000	8.713E-07	174	400	389	ARDIAKVPGTTLFAIGMGPNQFFNNDNKDRTQFLLAALTGNIGKIAGNIGSYAGNYRVAM-FNGVPQYIAENPF---DIELDGAKPARPKLYWRAEPAHYYNHEDHPLKMGKTMITGK-----THMPTPTKSLWFANANSIL--GNVKWHFNTVVNVLPKMEMIAVQEWWWSTSCEWADIVFAVDAWSELKHPDMCSSVTNPFLTVFPRTPLERPFDTRGDIECLDLVGKQLAKRTGDRRFADMWKFVEEKKVEVYLQRILDHSSNTKGFKFPELEEKAKKGIPALMMTRTNPKTVGYEQVYDSRPWYTKTGRLEFYREEDEFIEAGEN-LPVHREPIDSTFYEP	ARLFAEI-KPSMMEWGCAIEHTPACFQTVRALLCLPSITGNIDQPGSWSFGMLPLPPFPQLFDKMPMDQQKKRLGYDDFKVLSGELA---------------------QLPSAHIPTIFNAIRTGEPYPVRTGFIFGNNALSTYGDVK----TVFETLMALDYLVVAELYMTPTAEIADLILPVSTWAEVDALPAVPFYGQNVIMA-QQK-TFQYAECKQDEDIMV----EICRRLGTEHGQESP-----QEVYDSMLRS------TLDFGWEEL-----KQMGFYEPEFK------WQKYKENG-FGTPTRKIELYST--RLQELGYDPLPYYEEPPESPYSTP	28.177,1.192,-9.294,29.535,-1.271,-11.758,27.866,-4.140,-9.856,24.447,-2.401,-10.068,24.695,-1.350,-13.758,23.935,-4.768,-15.339,21.147,-5.267,-12.848,19.420,-1.853,-12.989,20.212,-1.021,-16.645,21.427,2.365,-15.320,25.024,3.156,-16.314,27.490,3.276,-13.372,28.223,6.899,-14.380,24.552,7.978,-13.969,24.392,6.155,-10.596,27.541,8.000,-9.441,26.223,11.357,-10.755,22.853,10.880,-8.966,24.552,9.896,-5…	PEWAEPITWVTAEKIRKAARLFAEIKPSMMEWGCAIEHTPACFQTVRALLCLPSITGNIDQPGSWSFGMLPLPPFPQLFDKMPMDQQKKRLGYDDFKVLSGELAQLPSAHIPTIFNAIRTGEPYPVRTGFIFGNNALSTYGDVKTVFETLMALDYLVVAELYMTPTAEIADLILPVSTWAEVDALPAVPFYGQNVIMAQQKTFQYAECKQDEDIMVEICRRLGTEHGQESPQEVYDSMLRSTLDFGWEELKQMGFYEPEFKWQKYKENGFGTPTRKIELYSTRLQELGYDPLPYYEEPPESPYSTPELAHEFPLILITGARLPMFFQSEYRQLPKLRKGRPEPECELHPETAADLGVVTGDWVSIETKRGKCRQKVKLFEGIDPRVVHV	408172	marine metagenome
job.pdb	AF-A0A3M3UC19-F1-model_v4 S/N-oxide reductase, molybdopterin guanine dinucleotide-containing	17.000	357	203	17	3	323	63	362	1.000	2.840E-07	174	400	434	RDIAKVPGTTLFAIGMGPNQFFNNDNKDRTQFLLAALTGNIGKIAGNIGS-YAGNY-----RVAMFNGVPQYIAENPFDIELDGAKPARPKLYWRAEPAHYYNHEDHPLKMGKTMITGKTHMPTP---------------TKSLWFANANSILGNVKWH----FNTVVNVLPKMEMIAVQEWWWSTSCEWADIVFAVDAWSELKHPDMCSSVTNPFLTVFPRTPLERPFDTRGDIECLDLVGKQLAKRTGDRR-F-----ADMWKFVEEKKVEVYLQRILDHSSNTKGFKFPELEEKAKKGIPALMMTRTNPKTVGYEQVYDSRP---WYTKTGRLEFYRE-EDEFIEAG-ENLPVH	RRMASKR--TMINVAYSLQRSIHGEQPFWMTVTLAALLGQIGLPGGGFGLGYGCMNNTGSGRKAFSGPR--------------------------------FSQGSNPVKDFIPVARVTDMLLNPGTPFDYNGQQQTYPDIRLVYWAGGN------IFHHHQDLNRLLEAWQRPQTIIVHEQFWTAQARYADIVLPATTALER--NDIGSSASDRFMIA-MQQAIAPVGESRDDYSILA----GLAERLGVAQAFTEGRDAQAWLYFIYDESRQRAE--------TFGITLPDFEQFWRD--GLLEIDYPQTDNVLLKSFRDDPDAHPLPTPSGRIEIFSERIAGFAYADCPGHPVW	-13.038,0.582,17.408,-15.940,3.089,17.731,-17.463,1.157,20.669,-14.029,1.071,22.351,-13.853,4.889,22.030,-17.470,5.092,23.298,-16.554,3.208,26.510,-13.435,5.385,26.984,-15.572,8.568,26.758,-18.672,7.370,28.682,-16.577,6.055,31.614,-14.191,9.078,31.678,-11.196,6.854,30.787,-9.994,8.950,27.804,-6.996,11.288,28.282,-8.638,14.753,28.348,-5.338,16.712,28.555,-3.999,14.929,25.464,-7.250,15.417,23.503,-…	MMALAWVLISEGLHNEDFVQRYTVGYARFRDYLLGHVDGQPKDPQWAAALTDIPAQQIVDLARRMASKRTMINVAYSLQRSIHGEQPFWMTVTLAALLGQIGLPGGGFGLGYGCMNNTGSGRKAFSGPRFSQGSNPVKDFIPVARVTDMLLNPGTPFDYNGQQQTYPDIRLVYWAGGNIFHHHQDLNRLLEAWQRPQTIIVHEQFWTAQARYADIVLPATTALERNDIGSSASDRFMIAMQQAIAPVGESRDDYSILAGLAERLGVAQAFTEGRDAQAWLYFIYDESRQRAETFGITLPDFEQFWRDGLLEIDYPQTDNVLLKSFRDDPDAHPLPTPSGRIEIFSERIAGFAYADCPGHPVWLDKPAPTHALHLLSNQPKTRLHSQYDHGSYSRSSKTQ…	318	Pseudomonas savastanoi pv. glycinea
job.pdb	AF-A0A2I0NQR1-F1-model_v4 Formate dehydrogenase subunit alpha	17.100	268	180	12	9	266	60	295	1.000	7.772E-06	173	400	333	PGTTLFAIGMGPNQFFNNDNKDRTQFLLAALTGNIGKIAGNIGSYAG--NYRVAMFNGVPQYIAENPFDIEL-----DGAKP-ARPKLYWRAEPAHYYNHEDHPLKMG-KTMITGKTHMPTPTKSLWFANANSILGNVKWHFNTVVNVLPKMEMIAVQEWWWSTSCEWADIVFAVDAWSELKHPDMCSSVTNPFLTVFPRTPLERPFDTRGDIECLDLVGKQLAKRTG-DRRFADMWKFVEEKKVEVYLQRILDHSSNTKGFKFPELE	QSAILYS--MGITQHTTGVDNVKSVANIQMLTGNLGRPGTGICALRGQNN-------------VQGACDMGALANVYSGYQSVLVPEMKKKMEDAWGCTIAEGKVGLTVTTLVNTLADEPGKVKCVYIMGENPMLSDPDLH--HVEKGLKNTEFLVVQDIFLTETAQFANVVLPAACYAEKDGTQTS---TERRVQKW-RKAQDPPGEAKADWQ----IFCELAKVMGYEKQF-------PYKSAEEIFTEIAKVTPSYGGMDYARLE	18.760,-6.830,-23.874,17.382,-3.236,-23.882,20.839,-1.946,-22.819,22.732,-4.087,-25.372,20.584,-2.566,-28.158,20.595,1.066,-26.887,16.801,1.168,-26.303,17.174,2.749,-22.825,16.039,6.307,-22.046,19.467,7.847,-21.310,18.047,11.298,-20.443,15.511,9.824,-17.993,18.210,7.640,-16.359,20.623,10.608,-16.049,18.134,13.198,-14.760,15.507,11.159,-12.848,17.410,8.198,-11.307,20.475,7.017,-9.335,22.500,3.792,…	LILKNGWENKDFIKNRTKDFEKVKEVVMKDIYSPENVSKITGVPAADIITAAEWFGKSGQSAILYSMGITQHTTGVDNVKSVANIQMLTGNLGRPGTGICALRGQNNVQGACDMGALANVYSGYQSVLVPEMKKKMEDAWGCTIAEGKVGLTVTTLVNTLADEPGKVKCVYIMGENPMLSDPDLHHVEKGLKNTEFLVVQDIFLTETAQFANVVLPAACYAEKDGTQTSTERRVQKWRKAQDPPGEAKADWQIFCELAKVMGYEKQFPYKSAEEIFTEIAKVTPSYGGMDYARLEKPEALHWPCPTKEHPGTPILHKEKFTHPDGLGIFTPIE	2013821	Methanomicrobiales archaeon HGW-Methanomicrobiales-5
job.pdb	AF-A0A7C4M9J1-F1-model_v4 Uncharacterized protein	17.900	345	200	22	1	324	1	283	1.000	9.190E-07	173	400	415	LARDIAKVPGTTLFAIGMGPNQFFNNDNKDRTQFLLAALTG--NIGKIAGNIGSYAGNYRVA--MFNGVPQYIAENPFDIELDGAKPARPKLYWRAEPAHYYNHEDHPLKMGKTMITGKT-------HMPTPTKSLWFANANSILG---NVKWHFNTVVNVLPKMEMIAVQEWWWSTSCEWADIVFAVDAWSELKHPDMC-SSVTNPFLTVFPRTPLERPFDTRGDIECLDLVGKQLAKRTGDRRFADMWKFVEEKKVEVY----LQRILDHSSNTKGFKFPELEEKAKKGIPALM--MTRTNPKTVGYEQVYDSRPWYTKTGRLEFYREEDEFIEAGENLPVHR	VARLYAKN-KPGIIAWGNGLEQTSTAFQTCRAIAILRGITGNVNTPD-----GGEAES-EPAPMMRPGRFM----------LGGELKERLMEFPRSPDRTIGGEFKIALRS-AYVPT-QMLVKSVLEGKPYPVKAVIAILTNPLASYPDT-----ERVREAFMKLDFVVVVDIFHTPTTAFADVVLPAATFLE--HDDIGYWPEWFGDVRTYP-KLLDPPGEARPDT---VIIN-DLAKRV---------------GLEKYFFKDESEILDYWLKPANLTY----KEFAENVGAIHARSLYNPFKVIG---------YKTPSGKVEIYSQQLEEIG---ISPMPR	12.018,11.091,23.775,12.714,14.419,21.917,15.941,15.165,23.842,17.047,11.538,23.326,16.499,11.628,19.536,18.077,15.095,19.079,21.203,14.209,21.117,21.774,10.588,19.999,23.272,10.866,16.490,22.840,9.284,14.055,19.186,8.904,14.901,16.777,6.786,12.803,12.988,7.096,12.741,11.778,4.163,10.613,8.182,4.564,9.372,5.792,2.484,7.245,2.116,1.599,6.620,1.254,2.476,10.254,1.479,6.211,9.362,0.670,6.076,5.618,-…	VARLYAKNKPGIIAWGNGLEQTSTAFQTCRAIAILRGITGNVNTPDGGEAESEPAPMMRPGRFMLGGELKERLMEFPRSPDRTIGGEFKIALRSAYVPTQMLVKSVLEGKPYPVKAVIAILTNPLASYPDTERVREAFMKLDFVVVVDIFHTPTTAFADVVLPAATFLEHDDIGYWPEWFGDVRTYPKLLDPPGEARPDTVIINDLAKRVGLEKYFFKDESEILDYWLKPANLTYKEFAENVGAIHARSLYNPFKVIGYKTPSGKVEIYSQQLEEIGISPMPRFEEFAEALALFEPTEEYPLLMTNGKEELYILTGFRNLTKLNIQVRDPIARLNPETARKLGLEDGDWVYIETKKGRVKQKLITDPYVDPRVVLASFGWWEESCLNLITDSNPPYDPA…	2026714	Candidatus Bathyarchaeota archaeon
job.pdb	AF-E4HIJ8-F1-model_v4 Molybdopterin dinucleotide binding domain protein	19.800	202	129	13	120	309	84	264	1.000	2.652E-05	173	400	443	TPTKSLWFANANSILG----NVKWHFNTVVNVLPKMEMIAVQEWWWSTSCEWADIVFAVDAWSELK--HPDMCSSVTNP--FLTVFPRTPLERPFDTRGDIECLDLVGKQLAKRTGDRRFADMWKFVEEKKVEVYLQRILD--HSSNTKGFKFPELEEKAKKGIPAL--MMTRTNPKTVGYEQVYDSRPWYTKTGRLEFYRE	TPIKMVWQYSGNSLLGQTGDNNR-SAEILRD-DSKCELVVVCDIQYTTSARYADYILPGTSTAEEDDIHPGENGG---PMAYGIVS-SQAIRPLYECRNIYDICV----GLAKRLGTEK-----EFTGGLTRTQWLERTIAETRKDNPELPTYREWKK-----MGIFRKDMDPHVELAEFRKDP-GSNPLDTPSGKIEIYSE	27.439,-9.072,23.152,28.765,-8.579,19.598,25.477,-8.640,17.858,23.765,-5.336,17.108,22.432,-6.734,13.817,21.150,-3.998,11.434,17.891,-5.995,11.220,19.068,-6.979,7.705,19.170,-10.728,7.312,21.898,-11.931,4.932,21.089,-9.874,1.815,18.803,-11.377,-0.844,21.250,-12.748,-3.425,19.638,-12.529,-6.900,20.685,-12.547,-10.552,20.605,-9.153,-12.264,18.242,-9.576,-15.237,18.368,-7.309,-18.276,15.273,-5.080,-…	MPGGGTGAREGSQAFDFALPFNTGITNIHSNKIISVFSWLDAIDHGDQMDTFNSGVCKKAVPGVRANKVPIDEHGKPTNVKLTTPIKMVWQYSGNSLLGQTGDNNRSAEILRDDSKCELVVVCDIQYTTSARYADYILPGTSTAEEDDIHPGENGGPMAYGIVSSQAIRPLYECRNIYDICVGLAKRLGTEKEFTGGLTRTQWLERTIAETRKDNPELPTYREWKKMGIFRKDMDPHVELAEFRKDPGSNPLDTPSGKIEIYSERLAAMSKVWTFGTFHDKLRGDDLTALPEYVATWEGPEEAKASKKYPFQVIGHHFKGRTHSSYGNVDWLVDAHPQTVWINTKDARTKGITNGDEVFVYNDRGTIRLPARVTNRITPGVLSVPQGAWYRPSDARDIT…	765109	Cutibacterium modestum HL044PA1
job.pdb	AF-A0A7X6VR31-F1-model_v4 Molybdopterin-dependent oxidoreductase	19.400	340	186	19	9	329	180	450	1.000	9.190E-07	173	400	581	PGTTLFAIGMGPNQFFNNDNKDRTQFLLAALTGNIGKIAGNIGSYAGN---YRVAMFNGVPQYIAENPFDIELDGAKPARPKLYWRAEPAHYYNHEDHPLKMGKTMITGKTHMPTPTKSLWFANANSILGNVKW------HFNTVVNVLPKMEMIAVQEWWWSTSCEWADIVFAVDAWSELK--------HPDMCSSVTNPFLTVFPRTPLERPFDTRGDIECLDLVGKQLAKRTGDRRFADMWKFVEEKKVEVYLQRILD--HSSNTKGFKFPELEEKAKKGIPALMMTRTNPKTVGYEQVYDSRPWYTKTGRLEFYREEDEFIEAGENLPVHREPIDS	PAAIRISQGT--NRYWQGHQAFRNAILLGAICGNHGKPGGGV-SWAGGTLFKTIAAAPSCWLNPRES----EGYQSKSIVG--------SHIFE------------LLPKD-EPWPIRGIWFNHYN-------FGTQMPNYNTFVNEIVPKLELIVVSEQVMNDATTYADIVLPACSWYEQEGELVASWSNY---------YFQL-RKQCIKPMWESKQDHTIYA----EISERMG---YGKYW-----GSVEDSLNEIIDNFTEDKLR-----NINKKELWETGVTRALYPEDFIPFADQN-----YPTPSGKLEIYL--DYLHELGESLPVYEEPIES	-3.319,12.328,3.888,-0.195,13.480,5.802,-2.123,16.211,7.692,-4.116,13.475,9.503,-2.064,10.248,9.317,1.499,11.682,9.476,1.245,14.841,11.624,4.947,14.729,12.562,5.953,14.834,8.851,3.369,17.325,7.492,5.584,20.310,8.440,8.206,19.200,5.866,5.478,19.318,3.181,4.405,22.812,4.363,8.037,24.060,4.472,8.554,22.662,0.948,5.374,24.464,-0.254,6.634,27.742,1.304,9.928,27.104,-0.545,7.961,26.896,-3.844,7.102,23.…	NYAESSLNDMHFICDAIENGMKLVVVDPRFSNTAAKAHQWIPIRPGTDAALMLGMMNVIISRNLHDEQFLRDNTTGPYLVRTDNGKFLRPSDVMMGGSADENMVIDAVTNSVRVRGSAPHKLSGRVTVNLVDGTTVECRTAWDLIADYIKEWTPEKASEVTEVDVNVITELAITYATTKPAAIRISQGTNRYWQGHQAFRNAILLGAICGNHGKPGGGVSWAGGTLFKTIAAAPSCWLNPRESEGYQSKSIVGSHIFELLPKDEPWPIRGIWFNHYNFGTQMPNYNTFVNEIVPKLELIVVSEQVMNDATTYADIVLPACSWYEQEGELVASWSNYYFQLRKQCIKPMWESKQDHTIYAEISERMGYGKYWGSVEDSLNEIIDNFTEDKLRNINKKELW…	2093811	Syntrophomonadaceae bacterium
job.pdb	AF-A0A5C9ACA7-F1-model_v4 Molybdopterin-dependent oxidoreductase	15.500	167	123	7	122	283	62	215	1.000	2.366E-04	172	400	222	TKSLWFANANSILGNVKWHFNTVVNVLPKMEMIAVQEWWWSTSCEWADIVFAVDAWSELKHPDMCSSVTNPFLTVFPRTPLERPFDTRGDIECLDLVGKQLAKRTGDRRFAD-----MWKFVEEKKVEVYLQRILDHSSNTKGFKFPELEEKAKKGIPALMMTRTNP	IRFIWWAGGANFTHH--QDTNRLIRAWQKPELVVISECFWTAAAKHADIVLPATTSFERNDLTMTGDYSNQHLVP-MKQVVPPRYEARNDFDVFAELSERWEK-GGYARFTEGKSELQW-------LETFYNVARQRGA-SQQVELPPFAEFWQAN-QLIEMPENPD	-9.476,22.051,-1.231,-12.715,22.568,0.845,-14.328,19.618,-0.983,-11.378,17.185,-1.216,-10.855,14.601,1.548,-13.215,16.360,3.994,-11.187,19.614,3.889,-13.420,22.261,5.567,-14.761,19.971,8.315,-13.445,20.794,11.838,-10.484,18.736,12.838,-11.319,16.399,15.769,-9.167,15.791,18.834,-7.964,12.451,17.484,-6.060,9.244,18.197,-4.360,8.728,14.818,-3.456,5.190,13.688,0.186,4.444,12.992,1.243,2.331,9.985,4.0…	SYHFANGGNPTRRSAVLSSMQGSLPGGCDAVDKIPVARIVEALENPGGAYQHNGMNRHFPDIRFIWWAGGANFTHHQDTNRLIRAWQKPELVVISECFWTAAAKHADIVLPATTSFERNDLTMTGDYSNQHLVPMKQVVPPRYEARNDFDVFAELSERWEKGGYARFTEGKSELQWLETFYNVARQRGASQQVELPPFAEFWQANQLIEMPENPDSERFIRF	562	Escherichia coli
job.pdb	AF-A0A6N8QQ58-F1-model_v4 Molybdopterin-dependent oxidoreductase	17.900	351	196	19	13	323	5	303	1.000	2.277E-06	172	400	313	LF-AIGMGPNQFFNNDNKDRTQFLLAALTGNIGKIAGNIGSYAGNYRVA------MFNGV----PQYIAENPFDIELDGAKPARPKLYWRAEPAHYYNHEDHPLKMGKTMI-----TGKTHMPTPTKSLWFANANSI-------LGNVKWHFNTVVNVLPKMEMIAVQEWWWSTSCEWADIVFAVDAWSELKHPDMCSSVTNPFLTV-FPRTPLERPFDTRGDIECLDLVGKQLAKRTGDRRFADMWKFVEEKKVEVYLQRILDHSSNTKGFKFPELEEKAKKGIPAL--MMTRTNPKTVGYEQVYDSRP---WYTKTGRLEFYREEDEFIE-AGEN----------LPVH	AFISQGWGPQRHANGEIATRAISMLAILTGNVGINGGNSGAREGSYSLPFVRMPTLENPIQTSISMFMWTDAI--------------------------ERGP----EMTALRDGVRGKDKLDVPIKMIWNYAGNCLINQHSEINRTHEILQDD-----KKCELIVVIDCHMTSSAKYADILLPDCTASEQMDFALDASCGN-MSYVIFNDQVIKPRFECKTIYEMTS----ELAKRLGVEQQFTEGRTQEEWMRHLYAQSREAI---PELPTFEEFRKQ-----GIFKKRDPQGH--HVAYKAFREDPQANPLTTPSGKIEIY--SQALADIAATWELPEGDVIDPLPIY	32.504,13.007,-17.652,29.226,13.059,-15.637,30.016,9.960,-13.495,28.657,9.382,-10.935,25.165,10.326,-11.831,22.043,9.635,-9.725,19.031,9.125,-12.047,15.738,8.557,-10.157,12.048,9.310,-10.797,9.271,10.298,-8.423,5.964,8.381,-8.480,4.420,10.793,-11.042,5.630,9.218,-14.324,4.137,5.840,-13.454,0.630,7.392,-13.048,0.055,7.425,-16.834,-1.307,4.913,-19.406,2.321,4.003,-20.283,3.695,4.403,-16.736,5.637,1…	STKPAFISQGWGPQRHANGEIATRAISMLAILTGNVGINGGNSGAREGSYSLPFVRMPTLENPIQTSISMFMWTDAIERGPEMTALRDGVRGKDKLDVPIKMIWNYAGNCLINQHSEINRTHEILQDDKKCELIVVIDCHMTSSAKYADILLPDCTASEQMDFALDASCGNMSYVIFNDQVIKPRFECKTIYEMTSELAKRLGVEQQFTEGRTQEEWMRHLYAQSREAIPELPTFEEFRKQGIFKKRDPQGHHVAYKAFREDPQANPLTTPSGKIEIYSQALADIAATWELPEGDVIDPLPIYTPGFESYQDP	562	Escherichia coli
job.pdb	AF-A0A0S8C0M2-F1-model_v4 Uncharacterized protein	22.700	220	124	13	119	329	14	196	1.000	2.260E-05	172	400	321	PTPTKSLWFANANSIL----GNVKWHFNTVVNVLPKMEMIAVQEWWWSTSCEWADIVFAVDAWSELKHPDMCSSVTN--PFLTVFPRTPLERPFDTRGDIECLDLVGKQLAKRTGDRRFADMWKFVEEKKVEVYLQRILDHSSNTKGFKFPELEEKAKKGIPALMMTRTNPKTVGYEQVYDSRP--WYTKTGRLEFYREEDEFIEAGEN-LPVHREPIDS	PYPIKGLICTGGNPAVTLPDS------DRIREAMRALDFMVVFELFMTETAELADIVLPACSFLEKSGVGYVYGVTNCIPYTML-RKKVIEPIGESRPDWKIWT----DLATRLGYGEF-FPWK-TEEEIVDFFLKPS--------GLTREQLETEHPE---GMYYAETK-----------YRQGKYYTPSGKIELYSE--TLEENGYDPLPKHIEPSKS	-8.620,-2.915,-9.177,-6.703,-4.641,-6.321,-9.914,-4.711,-4.206,-11.388,-7.449,-6.465,-8.290,-9.711,-6.234,-9.626,-11.832,-3.337,-13.017,-12.359,-5.044,-11.412,-13.221,-8.415,-9.163,-15.857,-6.753,-11.490,-17.328,-4.091,-14.824,-17.070,-5.966,-13.608,-16.977,-9.602,-15.747,-13.827,-9.997,-15.712,-12.007,-12.362,-13.236,-14.620,-13.588,-10.581,-16.956,-12.073,-7.236,-15.533,-11.101,-4.848,-18.508,-…	QQMLFADAVLKEDPYPIKGLICTGGNPAVTLPDSDRIREAMRALDFMVVFELFMTETAELADIVLPACSFLEKSGVGYVYGVTNCIPYTMLRKKVIEPIGESRPDWKIWTDLATRLGYGEFFPWKTEEEIVDFFLKPSGLTREQLETEHPEGMYYAETKYRQGKYYTPSGKIELYSETLEENGYDPLPKHIEPSKSPMSTPALFKKYPVILTTGARILEYTHTQLRGVPSLEKTAPEPIAEIHPETAAQYGIGDGDMMRVETTKGAIEIKARTTEDLHPDVLSIPHGWAKANSNQLTELEPRDPVTGYTEMKALLCRISKA	1704023	Nitrospira bacterium SG8_3
job.pdb	AF-A0A8B4J6C9-F1-model_v4 Trimethylamine-N-oxide reductase 2	20.100	208	137	8	122	316	32	223	1.000	1.015E-05	172	400	386	TKSLWFANANSILGNVKWH--FNTVVNVLPKMEMIAVQEWWWSTSCEWADIVFAVDAWSELKHPDMCSSVTNPFLTVFPRTPLERPFDTRGDIECLDLVGKQL------AKRTGDRRFADMWKFVEEKKVEVYLQRILDHSSNTKGFKFPELEEKAKKGIPALMMTRT--NPKTVGYEQVYDSRP---WYTKTGRLEFYREEDEFIEA	IKMIWWAGG----GNFTHHQDTNRLIKAWQKPEMIVVSECYWTAAAKHADIVLPITTSFERNDLTMTGDYSNQHIVP-MKQVVAPQFEARNDFDVFADLAELLKPGGKEIYTEGKDEMAWLKFFYDAAQKGARAQR-------VTMPMFNAFWQQNK----LIEMRRSEKNEQYVRYGDFRADPVKNALGTPSGKIEIYSKTLEKFGY	4.323,7.308,22.231,7.284,7.295,19.811,5.807,7.298,16.285,7.777,6.655,13.086,6.497,7.309,9.551,5.404,3.952,8.305,7.533,4.350,5.144,10.620,4.497,7.458,10.121,1.086,9.148,13.161,-0.393,7.336,15.396,2.566,8.297,14.150,2.375,11.920,14.913,-1.375,12.065,18.266,-0.767,10.338,19.483,2.223,12.392,18.269,2.159,16.038,19.194,5.480,17.614,19.773,7.015,14.144,18.689,10.642,13.627,16.269,11.819,10.924,14.434,1…	MTAIPVARIVDALENPGGKYQHNGKEQTYPNIKMIWWAGGGNFTHHQDTNRLIKAWQKPEMIVVSECYWTAAAKHADIVLPITTSFERNDLTMTGDYSNQHIVPMKQVVAPQFEARNDFDVFADLAELLKPGGKEIYTEGKDEMAWLKFFYDAAQKGARAQRVTMPMFNAFWQQNKLIEMRRSEKNEQYVRYGDFRADPVKNALGTPSGKIEIYSKTLEKFGYKDCPAHPTWLAPDEWKGTADEKQLQLLTAHPAHRLHSQLNYAELRKKYAVADREPITIHTEDAARFGIANGDLVRVWNKRGQILTGAVVTDGIKKGVVCVHEGAWPDLENGLCKNGSANVLTADIPSSQLANACAGNSALVYIEKYTGNAPKLTAFDQPAIQA	562	Escherichia coli
job.pdb	AF-S1PWA1-F1-model_v4 Trimethylamine-N-oxide reductase 2	15.500	361	222	17	2	323	54	370	1.000	2.534E-06	172	400	524	ARDIAKVPGTTLFAIGMGPNQFFNNDNKDRTQFLLAALTGNIGKIAGNIGSYAGNYR----------VAMFNGVPQYIAENPFDIELDGAKPARPKLYWRAEPAHYYNHEDHPLKMG-KTMITGKTHMPTP---------------TKSLWFANANSILGNVKWH--FNTVVNVLPKMEMIAVQEWWWSTSCEWADIVFAVDAWSELKHPDMCSSVTNPFLTVFPRTPLERPFDTRGDIECLDLVGKQLAKRTGDRRFADMWKFV--EEKKVEVYLQRILDHSSNTK--GFKFPELEEKAKKGIPALMMTRTNPKTVG--YEQVYDSRP---WYTKTGRLEFYREEDEFIEAGEN--LPVH	AELMAANR--TMLMAGWGIQRQQYGEQKHWMLVTLAAMLGQIGTPGGGFGFSYHYSNGGNPTRVGGVLPEMSAA----------IAGQASEAA----------------DDGGMTAIPVARIVDA--LENPGSKYQHNGKEQTYPNIKMIWWAGG----GNFTHHQDTNRLIKAWQKPEMIVVSECYWTAAAKHADIVLPITTSFERNDLTMTGDYSNQHIVP-MKQAVAAQFEARNDFDVFADLAELLK-----PGGKEIYTEGKDEMAWLKFFYDAAQKGARAQRVTMPMFNAFWQQNK----LIEMRRSEKNEQYIRYGDFRADPVKNALGTPSGKIEIYSRTLEKFGYKDCPAHPTW	-12.584,5.009,30.082,-15.811,4.095,32.005,-13.934,1.545,34.173,-11.081,4.038,34.887,-8.606,1.769,32.997,-7.116,4.502,30.737,-3.723,6.098,31.552,-4.639,9.686,32.487,-1.014,10.569,33.365,0.129,9.471,29.898,-2.730,11.365,28.186,-2.035,14.632,30.099,1.756,14.457,29.702,2.269,13.033,26.185,-0.894,14.006,24.234,-3.099,16.959,23.238,-6.842,17.027,22.467,-8.050,14.047,24.552,-10.940,16.010,26.204,-12.462…	MTQGKHDKVFLEKYTTGYPQFEEYLTGKSDNTPKSAAWAAEITGVPEAQIVKLAELMAANRTMLMAGWGIQRQQYGEQKHWMLVTLAAMLGQIGTPGGGFGFSYHYSNGGNPTRVGGVLPEMSAAIAGQASEAADDGGMTAIPVARIVDALENPGSKYQHNGKEQTYPNIKMIWWAGGGNFTHHQDTNRLIKAWQKPEMIVVSECYWTAAAKHADIVLPITTSFERNDLTMTGDYSNQHIVPMKQAVAAQFEARNDFDVFADLAELLKPGGKEIYTEGKDEMAWLKFFYDAAQKGARAQRVTMPMFNAFWQQNKLIEMRRSEKNEQYIRYGDFRADPVKNALGTPSGKIEIYSRTLEKFGYKDCPAHPTWLAPDEWKGTADEKQLQLLTAHPAHRLHSQ…	1181728	Escherichia coli KTE182
job.pdb	AF-A0A486S8W4-F1-model_v4 Anaerobic dimethyl sulfoxide reductase subunit A	17.600	334	228	20	3	324	106	404	1.000	2.974E-06	172	400	552	RDIAKVPGTTLFAIGMGPNQFFNNDNKDRTQFLLAALTGNIGKIAGNIGSYAGNYRVAMFNGVPQYIAENPFDIELDGAKPARPKLYWRAEPAHYYNHEDHPLKMGKTMI-TGKTHMPTPTKSLWFANANSILGN---VKWHFNTVVNVLPKMEMIAVQEWWWSTSCEWADIVFAVDAWSELKHPDMC-SSVTNP--FLTVFPRTPLERPFDTRGDIECLDLVGKQLAKRTGDRRFADMWKFVEEKKVEV-YLQRILDHSSNTKGFKFPELEEKAKKGIPALMMTRTNPKTVGYEQVYDSRP---WYTKTGRLEFYREEDEFIE-AGENLPVHR	REIGMS-KPAYICQGWGPQRQANGELTARAIAMLPILTGNVGINGGNSGARESTYTITIER----------LPVLENPVKTAISCFTWTD--A----IARGPEMTASRDGVRGKEKLDVPIKFLWNYAGNTIINQHSDINKTHEILQD-ESKCETIVVIDNFMTSSAKYADLLLPDLMTVE--QEDIIPNDYAGNMGYLIFI-QPATSAKFERKPIYWILSEVAKRLGDDV-HQRFTE--GRTQEQWLQYLYAKMVAKDPA---LPAYEDLKR-----MGIYKRKDPNGHFVAYRDFRRDPEAHPLKTPSGKIEIYSS--RLAEIAARWQ-LEK	-19.391,12.579,2.061,-17.950,11.455,5.420,-14.116,11.176,5.477,-12.559,8.821,8.060,-8.799,9.590,8.126,-6.167,10.436,10.818,-5.378,13.428,8.656,-7.749,16.111,7.337,-6.888,15.465,3.683,-7.209,17.720,0.611,-10.042,15.490,-0.577,-11.844,16.708,2.572,-10.738,20.421,2.728,-14.369,21.682,2.908,-15.868,19.189,0.410,-16.741,16.669,3.149,-19.873,16.884,5.279,-17.703,15.481,8.105,-14.132,14.483,8.995,-13.81…	MIVIDPRYTDTAAGREDEWIPIRPGTDAALVAGIAWVLINEDLVDQPFLDKYCVGYDEKTLPAGAPANGHYKAYILGEGDDGIAKTPQWASRITGIPTERIIKLAREIGMSKPAYICQGWGPQRQANGELTARAIAMLPILTGNVGINGGNSGARESTYTITIERLPVLENPVKTAISCFTWTDAIARGPEMTASRDGVRGKEKLDVPIKFLWNYAGNTIINQHSDINKTHEILQDESKCETIVVIDNFMTSSAKYADLLLPDLMTVEQEDIIPNDYAGNMGYLIFIQPATSAKFERKPIYWILSEVAKRLGDDVHQRFTEGRTQEQWLQYLYAKMVAKDPALPAYEDLKRMGIYKRKDPNGHFVAYRDFRRDPEAHPLKTPSGKIEIYSSRLAEIAAR…	573	Klebsiella pneumoniae
job.pdb	AF-X0T8X6-F1-model_v4 Uncharacterized protein	14.200	168	120	6	122	285	15	162	1.000	1.112E-03	171	400	298	TKSLWFANANSIL----GNVKWHFNTVVNVLPKMEMIAVQEWWWSTSCEWADIVFAVDAWSELKHPDMCSSVTNPFLTVFPRTPLERPFDTRGDIECLDLVGKQLAKRTGDRRFADMWKFVEEKKVEVYLQRILDHSSNTKGFKFPELEEKAKKGIPALMMTRTNPKT	VKAMVVLGDNPLFVAPDK------AWVKTCLSSLDLLLVIDSLLSDTARLAQVVLPDVGVFGKDGTYTSA---DRRILR-LRGAVAPIGEARPAWRILTELGAALAQRLGLDGSAWQY-----AGPAQVMDEIAGLVPLYGQARYGELESGA-----QQDFAGLPPQT	10.964,-13.057,-0.786,7.582,-11.728,0.313,7.639,-8.158,1.714,7.760,-9.443,5.330,10.590,-11.895,4.516,12.550,-9.010,2.930,12.136,-6.894,6.117,13.158,-9.859,8.314,16.259,-10.170,6.088,16.956,-6.430,6.663,16.749,-6.914,10.461,19.117,-9.910,10.168,21.526,-7.623,8.203,21.294,-9.857,5.089,19.644,-7.011,3.112,21.531,-3.672,3.102,19.824,-1.841,0.207,16.177,-1.563,-0.911,14.460,0.118,-3.868,10.804,0.986,-…	LGFREALAAVQEGRVKAMVVLGDNPLFVAPDKAWVKTCLSSLDLLLVIDSLLSDTARLAQVVLPDVGVFGKDGTYTSADRRILRLRGAVAPIGEARPAWRILTELGAALAQRLGLDGSAWQYAGPAQVMDEIAGLVPLYGQARYGELESGAQQDFAGLPPQTPVLRPLALEPTAAGEGLVLTSSRTLYTSWEGAAIHSPEADKLHREEFVEMNAADAAALGVEDGQEVVLANERGELTIRVKISDSVLPGSAFVPLYYDGGAVTALFGHEDGALARVRITGKRLAPSLRADATGRGTT	412755	marine sediment metagenome
job.pdb	AF-A0A0W8F1Y0-F1-model_v4 Formate dehydrogenase alpha subunit	15.500	200	133	11	118	310	52	222	1.000	4.288E-05	171	400	352	MPTPTKSLWFANANSI------LGNVKWHFNTVVNVLPKMEMIAVQEWWWSTSCEWADIVFAVDAWSELKHPDMCSSVTNPFLTVFPRTPLERPFDTRGDIECLDLVGKQLAKRTGDR-RFADMWKFVEEKKVEVYLQRILDHSSNTKGFKFPELEEKAKKGIPALMMTRTNPKTVGYEQVYDSRPWYTKTGRLEFYREE	KPGELKCMYIMGENPMISDPDLHHVEK--------AIKNLEFLVVQDIFMNETAALADVVLPACCYAEKDGTQTST---ERRVQMW-RTAVSPPGQAKLDWQIIA----DIAKKMGYEKQFA--W-----KSAEDIFTEISKVTPSYGGMNY-ARLNRPE----ALHWPCPTAEHPGTPILHKEK-FAHPDGLGQFFAVE	7.858,1.296,-12.646,4.252,0.251,-13.432,3.253,-1.521,-10.187,-0.352,-0.870,-11.338,-2.521,-3.401,-13.242,-3.291,-0.982,-16.016,0.115,0.506,-16.971,3.694,-0.355,-17.817,6.412,1.919,-16.419,5.938,5.642,-17.168,2.093,5.409,-17.087,2.081,3.742,-20.542,-1.279,1.885,-20.699,-1.050,-1.907,-21.175,-4.040,-1.744,-23.581,-2.219,0.723,-25.882,-0.979,-1.312,-28.885,2.084,0.912,-29.452,3.085,0.682,-25.780,2.3…	MGALPVVFTGYQKVIDEAAHKKFSDAWGFPDGIAAAKNGYEVTTMMDVLADKPGELKCMYIMGENPMISDPDLHHVEKAIKNLEFLVVQDIFMNETAALADVVLPACCYAEKDGTQTSTERRVQMWRTAVSPPGQAKLDWQIIADIAKKMGYEKQFAWKSAEDIFTEISKVTPSYGGMNYARLNRPEALHWPCPTAEHPGTPILHKEKFAHPDGLGQFFAVEYKPPAEVPDAEYPFILTTGRCLWQWHTGTMTRRSESLESEEPTGWIEINPDDAKALNIKDKEMIKATTRRGTINVPARVTKDIMKGVMFMPFHYAECAANVLTNNALDPIAKIPEFKACAVKVEKIEGAK	938273	hydrocarbon metagenome
job.pdb	AF-A0A2X3EEP9-F1-model_v4 Biotin sulfoxide reductase	15.600	230	164	13	122	338	90	302	1.000	2.260E-05	171	400	382	TKSLWFANANSILGNVKWHFNTVVNVLPKMEMIAVQEWWWSTSCEWADIVFAVDAWSELKHPDMCSSVTNPFLTVFPRTPLERPFDTRGDIECLDLVGKQLAKRTGDR-RFAD-----MWKFVEEKKVEVYLQRILDHSSNTKGFKFPELEEKAKKGIPALMMTRTNPKTV--GYEQVYDSRP---WYTKTGRLEFYRE-EDEFIEAGEN-LPVHREPIDSTFYEPNVIV	IRFIWWAGGANFTHH--QDTNRLIQAWQKPELIVISECFWTAAARHADIVLPATTSFERNDLTMTGDYSNQHVVP-MKQVVAPRDEARDDFAVFADLSERWE--AGGRERFTEGKSDLQW-------LETFYQMAARRGA-QQQVTLPPFAEFWQAN-QLIEMPEEPENARFARFAAFRADPQANPLKTASGKIEIHSPTIAAFGYADCPPHPMWLEP---DEWHGNAEA	19.922,-9.904,-6.043,18.509,-7.146,-3.805,15.138,-5.787,-4.961,16.254,-2.333,-6.175,13.652,0.004,-4.677,13.334,2.151,-7.820,11.464,4.904,-6.072,10.423,6.765,-9.238,12.220,10.056,-8.479,10.362,12.080,-11.089,12.577,15.175,-11.287,9.797,17.504,-12.408,10.843,21.155,-13.015,11.261,22.933,-9.686,7.878,23.960,-8.408,8.961,26.284,-5.634,9.798,25.721,-1.980,12.610,27.655,-0.178,15.636,25.502,0.710,17.58…	MASRNTGCWSLWPPCWDRSAPPGGGFGLSYHFANGGKPDPPRAVLGSMQGSVAGGVDAVEKIPVARIVEALENPGAEYQHNGMARRFPDIRFIWWAGGANFTHHQDTNRLIQAWQKPELIVISECFWTAAARHADIVLPATTSFERNDLTMTGDYSNQHVVPMKQVVAPRDEARDDFAVFADLSERWEAGGRERFTEGKSDLQWLETFYQMAARRGAQQQVTLPPFAEFWQANQLIEMPEEPENARFARFAAFRADPQANPLKTASGKIEIHSPTIAAFGYADCPPHPMWLEPDEWHGNAEAGQLQLLSAHPAHRLHSQLNHTALRERYAVAGREPVTIHPQDAQARGIVDGDLVRGMERPRSGAGRRRGDGGDPPGGDLPA	573	Klebsiella pneumoniae
job.pdb	AF-A0A061N6Z4-F1-model_v4 Formate dehydrogenase related protein	19.600	107	76	4	122	228	48	144	1.000	4.995E-04	171	400	385	TKSLWFANANSILGNVKWHFNTVVNVLPKMEMIAVQEWWWSTSCEWADIVFAVDAWSELKHPDMCSSVTNPFLTVFPRTPLERPFDTRGDIECLDLVGKQLAKRTGD	LDVLYLKGED--MGIVDSNINYVQSALEKLSFFVVQDIFFTKTCQYADVVLPASPSLEKEGTFVNT---ERRFQRL-YQALEPLGDSKPDWQ----IISEIANRMGA	6.531,8.442,-7.318,5.358,9.560,-10.791,8.601,11.372,-11.349,10.889,8.378,-12.093,11.739,5.620,-14.583,13.031,2.239,-13.284,16.014,2.491,-11.026,15.276,5.929,-9.474,16.001,7.657,-12.815,14.189,11.011,-13.130,11.839,11.591,-16.081,13.193,15.192,-16.172,16.688,13.892,-17.160,17.163,14.068,-20.958,20.001,11.473,-21.010,17.827,9.021,-19.074,14.801,9.650,-21.341,16.886,9.405,-24.568,18.138,5.928,-23.54…	MPDRLPGYQYVTDDEVRSRFEANWGVSLSSVPGLNNHEMVDAIHEGNLDVLYLKGEDMGIVDSNINYVQSALEKLSFFVVQDIFFTKTCQYADVVLPASPSLEKEGTFVNTERRFQRLYQALEPLGDSKPDWQIISEIANRMGAGWAYNHPSEVMAEAASLTPLFAGVSYDRLEGYDSLQWPVKEDGTDTPLLFTDGFALPGGKARLWPVEWTKPLEFEDEYDLHVNNGRLLEHFHEGNMTYQTEGITKKTPNVFLEVSHELANERGLEDGTTVRLTSPYGAVKVDCVVTDRVVGKQVYLPMNSRGEGAINYLTSSHSDKDTDTPAYKEISAKMEILKQKGESPLPKTNHRYGNPQPQVGVNVEAKWARSDYTFPGDLVKKRRGM	1460649	Geomicrobium sp. JCM 19055
job.pdb	AF-A0A4B9BN52-F1-model_v4 Trimethylamine-N-oxide reductase TorA	17.300	167	116	6	121	280	20	171	1.000	9.549E-05	170	400	171	PTKSLWFANANSILGNVKWHFNTVVNVLPKMEMIAVQEWWWSTSCEWADIVFAVDAWSELKHPDMCSSVTNPFLTVFPRTPLERPFDTRGDIECLDLVGKQLAKRTGDRRFA-------DMWKFVEEKKVEVYLQRILDHSSNTKGFKFPELEEKAKKGIPALMMTR	NIKMIWWAGGGNF--THHQDTNRLIKAWQKPEMIVVSECYWTAAAKHADIVLPITTSFERNDLTMTGDYSNQHIVP-MKQAVAPQFEARNDFDVFAELAELL--KPGGKEIYTEGKDEMAWLKFFYDAAQKGARAQRVTMP------MFNAFWQQNK----LIEMRR	-3.065,2.065,23.077,-6.592,0.710,22.301,-7.130,-0.768,25.787,-5.605,2.079,27.860,-6.065,5.506,26.206,-4.391,8.126,28.312,-2.230,5.454,30.023,1.498,6.157,30.518,4.193,3.985,28.893,7.997,4.050,28.518,9.416,4.310,24.980,13.027,5.112,23.996,13.826,6.413,27.514,10.794,8.774,27.609,7.399,8.565,29.281,4.675,8.729,26.605,0.854,8.729,26.707,-1.329,6.309,24.728,-3.532,8.183,22.221,-7.293,7.840,22.162,-7.45…	ALENPGGKYQHNGKEQTYPNIKMIWWAGGGNFTHHQDTNRLIKAWQKPEMIVVSECYWTAAAKHADIVLPITTSFERNDLTMTGDYSNQHIVPMKQAVAPQFEARNDFDVFAELAELLKPGGKEIYTEGKDEMAWLKFFYDAAQKGARAQRVTMPMFNAFWQQNKLIEMRR	1639	Listeria monocytogenes
job.pdb	AF-A0A2I7YBT9-F1-model_v4 Respiratory nitrate reductase subunit 1	13.400	194	127	12	116	279	74	256	1.000	3.089E-04	170	400	283	THMPTPTKSLWFANANSILGNVKWHFNTVVNVLPKMEMIAVQEWWWSTSCEWADIVFAVDAWSELKHPDMCSSVTNPFLTVFPRTPLERPFDTRGDIECLDLVGK---QLAKRTG--------------DRRFADMW--KFVEE-----KKVEVYLQRILDHSSN--TKG----FKFPELEEKAKKGIPALMMT	GNRPDPS-VMFCWRGNYFN-QAKGNIAVEEELWPKLDLVVDINFRMDSTALNSDIVLPTAS-HYEKH-DLSVTDMHTYVHPF-TPAVEPLGESKTDWQIFRELAAKIQEVAEERGVEPVEDRKFDREIDLQSVHDDYTRDWLDDEPGALAEDKAAAEFILEHSEESNPEGSDEQLTFDDIEEQ------PRRIL	16.633,12.876,5.428,14.793,10.728,2.917,11.613,8.665,2.271,13.831,5.579,2.762,13.962,6.134,6.565,10.554,7.648,7.429,7.757,6.107,5.305,7.169,2.892,7.281,7.628,4.112,10.890,3.860,4.574,11.436,2.717,1.399,13.195,-0.622,0.166,11.854,-2.365,-0.680,15.134,-5.473,-2.343,13.575,-2.991,-4.748,12.031,-4.946,-7.976,11.364,-7.853,-6.313,9.493,-5.362,-4.176,7.528,-3.272,-7.299,6.738,-6.341,-9.291,5.574,-7.540…	TGLDHYVGQEKIWTYKGWQNLSFPTGSVRGVPTTLWTYYHAGIMENTDPETAERIQESVDKGWMPLYPSERDDGNRPDPSVMFCWRGNYFNQAKGNIAVEEELWPKLDLVVDINFRMDSTALNSDIVLPTASHYEKHDLSVTDMHTYVHPFTPAVEPLGESKTDWQIFRELAAKIQEVAEERGVEPVEDRKFDREIDLQSVHDDYTRDWLDDEPGALAEDKAAAEFILEHSEESNPEGSDEQLTFDDIEEQPRRILDTGDHWTSDVEDGEAYTPWKDYVQEKN	2073113	Halobaculum saliterrae
job.pdb	AF-A0A380MK96-F1-model_v4 Trimethylamine-N-oxide reductase	17.300	202	132	10	121	309	48	227	1.000	3.464E-05	170	400	362	PTKSLWFANANSILGNVKWH----FNTVVNVLPKMEMIAVQEWWWSTSCEWADIVFAVDAWSELKHPDMCSSVTNPFLTVFPRTPLERPFDTRGDIECLDLVGKQLAKRTGDRRFADMWKFV----EEKKVEVYLQRIL--DHSSNTKGFKFPELEEKAKKGIPALMMTRTNPKTVGYEQVYDSRP---WYTKTGRLEFYRE	PYKMAIFSGCN------QWHRHQDRNRMKKAYLELETVVAVDYNWTATCRFADLVLPACTPYERNDIDAYGSYSNRGIIA-MQKLVDPPYHSRSDFD----IWREFCKRMG-----RDEEYSRAMNEMQWVEHLYEECRADNGRKDFHIPPFEEFWQK-----GYALFPEGKP-WVRHADFREDPEVNALGTPSGFIEIYSR	15.993,-19.389,-29.698,15.173,-22.055,-27.117,12.236,-24.030,-28.588,9.131,-22.660,-26.790,8.382,-25.605,-24.482,4.590,-26.115,-24.415,3.048,-25.696,-20.927,2.426,-28.983,-19.253,-0.957,-27.421,-18.344,-2.181,-25.002,-21.059,-5.604,-24.643,-19.424,-7.479,-21.320,-19.629,-10.646,-23.144,-18.403,-11.324,-21.784,-14.900,-14.274,-24.257,-14.521,-16.763,-21.357,-14.640,-14.832,-19.334,-12.022,-13.349,…	MAARRKPRHDNSNYQGYSATIPVARVIDALLEPGKEIRFNGHTVKLPPYKMAIFSGCNQWHRHQDRNRMKKAYLELETVVAVDYNWTATCRFADLVLPACTPYERNDIDAYGSYSNRGIIAMQKLVDPPYHSRSDFDIWREFCKRMGRDEEYSRAMNEMQWVEHLYEECRADNGRKDFHIPPFEEFWQKGYALFPEGKPWVRHADFREDPEVNALGTPSGFIEIYSRKLASFGMSDCKGHPIWMEKTERSMGGRQSDKYPLWLQSAHPDTRLHSQTCESETRRAIYTVQGREPIYISPEDATKRGIQNGDLLRVFNDRGQLLAGAVVSDDFPANVVRIQEGAWYGPTGAEIGALDTSATPIP	13276	Suttonella indologenes
job.pdb	AF-A0A3S4DVW8-F1-model_v4 Biotin sulfoxide reductase	16.300	232	160	13	122	338	32	244	1.000	1.256E-05	170	400	387	TKSLWFANANSILGNVKWH--FNTVVNVLPKMEMIAVQEWWWSTSCEWADIVFAVDAWSELKHPDMCSSVTNPFLTVFPRTPLERPFDTRGDIECLDLVGKQLAKRTGDR-RFAD-----MWKFVEEKKVEVYLQRILDHSSNTKGFKFPELEEKAKKGIPALMMTRTNPKTV--GYEQVYDSRP---WYTKTGRLEFYREEDEFIEAGENLP--VHREPIDSTFYEPNVIV	IRFIWWAGGA----NFTHHQDTNRLIQAWQKPELIVISECFWTAAARHADIVLPATTSFERNDLTMTGDYSNQHLVP-MKRVVAPRDEARDDFDVFADLSERWE--AGGRERFTEGKNDLQW-------LETFYQIAAQRGA-QQQVTLPPFTEFWQAN-QLIEMPENPNNARFSRFAAFRADPQANPLKTASGKIEIHSPTIAGFGYADCPPHPMWLEP---DEWHGNAEV	2.707,-8.860,21.700,5.968,-8.930,19.740,5.880,-6.391,16.890,7.658,-6.886,13.561,7.914,-4.094,10.976,5.476,-5.013,8.282,8.201,-4.382,5.664,10.105,-7.310,7.293,7.246,-9.868,6.971,8.914,-11.862,4.150,12.270,-12.015,5.968,10.478,-12.967,9.229,8.666,-15.843,7.453,11.967,-16.799,5.789,14.174,-16.732,8.909,12.362,-17.583,12.196,14.512,-16.790,15.219,17.126,-14.887,13.150,18.399,-11.651,14.703,17.797,-8.…	MEKIPVARIVEALENPGASYQHNGMTRRFPDIRFIWWAGGANFTHHQDTNRLIQAWQKPELIVISECFWTAAARHADIVLPATTSFERNDLTMTGDYSNQHLVPMKRVVAPRDEARDDFDVFADLSERWEAGGRERFTEGKNDLQWLETFYQIAAQRGAQQQVTLPPFTEFWQANQLIEMPENPNNARFSRFAAFRADPQANPLKTASGKIEIHSPTIAGFGYADCPPHPMWLEPDEWHGNAEVGQLQILSAHPAHRLHSQLNQTSLRERYAVAGREPLSIHPLDAQARNIADGDLVRVWNSRGQVLAGAVVTEGIRPGVICLHEGAWPDIDPDAGICKNGAVNVLTKDIPTSRLGNGCAGNTALAWLEKYDGPALALSAFDPPANA	548	Klebsiella aerogenes
job.pdb	AF-A0A7C3NT05-F1-model_v4 NADH-quinone oxidoreductase subunit G	13.500	103	82	4	122	224	43	138	1.000	2.226E-03	170	400	388	TKSLWFANANSILGNVKWHFNTVVNVLPKMEMIAVQEWWWSTSCEWADIVFAVDAWSELKHPDMCSSVTNPFLTVFPRTPLERPFDTRGDIECLDLVGKQLAK	ADTVIVLENDLY---RRADAATVEQFLSAAKHLVVLDCLESATTQKAEVVLPAGTFAESEGTLV-SS--EGRAQRF-YSALACSEGVQESWRWLRDIGVAAGN	0.503,29.335,7.482,-2.442,27.269,6.096,-5.257,29.881,6.220,-5.153,33.712,5.983,-6.880,36.714,4.327,-5.196,35.816,1.094,-5.310,32.015,1.668,-8.888,30.740,2.127,-9.400,27.518,3.941,-9.842,24.744,1.333,-10.772,21.045,1.521,-8.417,18.345,0.189,-9.446,14.716,-0.391,-7.118,12.437,1.581,-7.056,8.829,0.323,-6.227,6.080,2.842,-3.208,4.488,1.177,-0.422,4.854,-1.398,-1.855,4.667,-4.944,-5.483,4.483,-3.689,-…	ALCGPDHPAELCITVPESNSLGLALMGGGDLRAAFQAAREGGADTVIVLENDLYRRADAATVEQFLSAAKHLVVLDCLESATTQKAEVVLPAGTFAESEGTLVSSEGRAQRFYSALACSEGVQESWRWLRDIGVAAGNSAAAAWRNLDALSAALAAALPLFKPITEIAPPAGFRIAGQKIPRAPHRYSGRTAMHANIEVSEPKPPDDPDSPLAFSMEGYSGQPPPALIPFFWAPGWNSIQSLNKFQAEVGGELRGGAPGKRLIEPRGRQKAEYFSAVPGPFQARDGRWLMIPIHHIFGSEELSARSGGIAELSPTPYVALNPRDVEKLNLEGGAEVEITVCGVRRKLPFKPWTSLPVGIAGVPAGLAGLPGLTLPAWAKLAAAARSPS	2026735	Deltaproteobacteria bacterium
job.pdb	AF-A0A0S4SEV1-F1-model_v4 Trimethylamine-N-oxide reductase 2	14.700	427	275	22	3	394	80	452	1.000	2.840E-07	170	400	456	RDIAKVPGTTLFAIGMGPNQFFNNDNKDRTQFLLAALTGNIGKIAGNIGS-----YAGNYRVA------MFNGVPQYIAENPFDIELDGAKPARPKLYWRAEPAHYYNHEDHPLKMGKTMITGKTHMPT-----PTKSLWFANANSILGNVKWH--FNTVVNVLPKMEMIAVQEWWWSTSCEWADIVFAVDAWSELKHPDMC---SSVTNPFLTVFPRTPLERPFDTRGDIECLDLVGKQLAKRTGDRRFADMWKFVEEKKVEVYLQRIL---DHSSNTKGFKFPELEEKAKKGIPALMMTRTNP--KTVGYEQVYDSRP---WYTKTGRLEFYREEDEFIEAGE--NLPVHREP----IDSTFYEPNVIVAPAHPFIKAKGPEAYGVKVDDFDNETRQ…	NLFVKDR--TFLAGNWAMQRAQHGEMADWCLIVLASMIGQIGLAGGGVGFSMHFGGGGQARAIVGTPAGISQGR----------NRVEDRIPASRIADAILNPGKKYS-----------------YKGKEKVYPTVKIAYVVGCSIV----GYHPDTNNIIKALRTLDTFVVQEPWWTSTAKMADIVLPACSTLERNDIAMGGVHGK--N-GVYA-MKKAIEPLYESKSDLEIFSLLAMRFGKK--------VYDKFTDEKPN-EMDKIKYEYDISPTAQLMSFEKFWEQ-----GYIELPRNEESYKFVRHAKFRNDPVANKLATISGKIQITVPKFSELKYKDFSRYPTWIEPDEWLDDKNRKYPLHLLSP-HPSYRVHSQGDNTYLRSFYKINDRE…	-2.919,-22.054,11.296,-1.673,-19.738,14.063,-3.283,-20.424,17.477,-5.078,-17.040,17.168,-8.627,-15.749,17.766,-10.094,-14.776,14.379,-12.696,-11.968,14.533,-14.684,-12.040,11.282,-15.612,-8.573,9.965,-17.895,-7.566,7.087,-15.489,-6.374,4.336,-14.903,-2.641,4.148,-16.348,-2.040,7.669,-13.079,-1.781,9.683,-13.585,1.990,10.195,-16.927,1.295,11.938,-15.254,-1.245,14.259,-12.476,1.245,15.140,-15.017,4…	MLKARWIKIRPNTDIALMLGMMHHLYTSGKYDKEFIAKYTDGFDQFLPYLLGKTDKTPKTPKWASSITEIDEKTIIELANLFVKDRTFLAGNWAMQRAQHGEMADWCLIVLASMIGQIGLAGGGVGFSMHFGGGGQARAIVGTPAGISQGRNRVEDRIPASRIADAILNPGKKYSYKGKEKVYPTVKIAYVVGCSIVGYHPDTNNIIKALRTLDTFVVQEPWWTSTAKMADIVLPACSTLERNDIAMGGVHGKNGVYAMKKAIEPLYESKSDLEIFSLLAMRFGKKVYDKFTDEKPNEMDKIKYEYDISPTAQLMSFEKFWEQGYIELPRNEESYKFVRHAKFRNDPVANKLATISGKIQITVPKFSELKYKDFSRYPTWIEPDEWLDDKNRKYPLHLL…	32019	Campylobacter fetus subsp. fetus
job.pdb	AF-A0A4Q2L5K3-F1-model_v4 Asp-tRNA(Asn)/Glu-tRNA(Gln) amidotransferase GatCAB subunit C	16.700	215	143	11	122	323	34	225	1.000	1.398E-05	169	400	273	TKSLWFANANSILGNVKWH----FNTVVNVLPKMEMIAVQEWWWSTSCEWADIVFAVDAWSELKHPDMCSSVTNPFLTVFPRTPLERPFDTRGDIECLDLVGKQLAKRTGDR-RF------ADMWKFVEEKKVEVYLQRILDHSSNTKGFKFPELEEKAKKGIPALMM-TRTNPKTVGYEQVYDS-RPWYTKTGRLEFYREEDEFIEAGENLPVH	TRLVYWAGGN------PFHHHQDLNRLRRASARPETIIVQEPMWTATARRADIVLPATTSIER--NDIAGNRRSSHLIA-MQKAIKPLGQARSDYDIFRAI----AQRLGVEAAFSEGRDEMDWLRHLYE-----ATREDVARRFQQQMPDFDTFWAE-----GAAEVPTRPHFTCLQSFRADPGAHPLNTESGRIVLWSQALEALGFDDCPPHP	-3.753,-19.600,-3.177,-2.776,-16.092,-3.902,-4.630,-14.959,-7.064,-3.240,-14.056,-10.528,-0.604,-11.461,-10.057,-0.589,-8.184,-12.039,1.860,-5.276,-11.565,0.092,-2.144,-10.483,2.153,-0.362,-13.186,0.331,-2.464,-15.853,-3.335,-1.754,-14.948,-3.870,0.138,-18.225,-2.365,-2.813,-20.136,-4.479,-5.328,-18.172,-7.786,-3.554,-18.900,-7.021,-2.760,-22.569,-5.429,-6.080,-23.573,-7.243,-9.082,-22.033,-5.605…	PNAPFIPVARIADLLLHPGDSFTYEGKVLRYPDTRLVYWAGGNPFHHHQDLNRLRRASARPETIIVQEPMWTATARRADIVLPATTSIERNDIAGNRRSSHLIAMQKAIKPLGQARSDYDIFRAIAQRLGVEAAFSEGRDEMDWLRHLYEATREDVARRFQQQMPDFDTFWAEGAAEVPTRPHFTCLQSFRADPGAHPLNTESGRIVLWSQALEALGFDDCPPHPAWIEPAEWLGAAGAGERNALHLISRQPEGKLHSQLDDAPASMAAKRHG	2509434	Verminephrobacter sp. Larva24
job.pdb	AF-A0A0D8LCU1-F1-model_v4 Trimethylamine N-oxide reductase I catalytic subunit	14.500	234	164	13	122	339	43	256	1.000	1.325E-05	169	400	292	TKSLWFANANSILGNVKWH---FNTVVNVLPKMEMIAVQEWWWSTSCEWADIVFAVDAWSELKHPDMCSSVTNPFLTVFPRTPLERPFDTRGDIECLDLVGKQLAKRTGDR-RFAD-----MWKFVEEKKVEVYLQRILDHSSNTKGFKFPELEEKAKKGIPALMMTRTNPKTV--GYEQVYDSRP---WYTKTGRLEFYREEDEFIEAGENLP--VHREPIDSTFYEPNVIVA	IRFIWWCGGANF-----THHQDTNRLIRAWQKPELIVISECFWTAAARHADIVLPATTSFERHDMTMTGDYSNQHLVP-MKRVVAPRDEARDDFDVFADLSERWEE--GGRARFTEGKTDLQW-------LETFYQIAAQR-GASQQVTLPPFDQFWQAN-QLIEMPENPENARFARFAAFRADPQASPLKTASGKIEIHSPTIAGFAYPDCPPHPMWLEP---DEWHGNAQPG	6.353,6.602,12.367,8.112,3.418,11.417,7.643,2.678,15.117,10.164,0.013,16.069,8.525,-1.531,19.142,10.936,-1.133,22.083,13.004,-4.348,21.833,11.264,-5.355,18.546,13.092,-6.939,15.578,12.926,-5.196,12.169,11.634,-6.874,8.999,14.775,-8.786,8.020,14.442,-8.670,4.200,12.631,-6.747,1.423,11.597,-8.314,-1.915,9.954,-6.311,-4.741,6.275,-7.199,-4.614,6.267,-7.929,-8.396,8.892,-10.675,-7.785,6.806,-12.700,-…	MQGCVAGGTEAVEKIPVARIVEALENPGAPYQHNGMDRHFPDIRFIWWCGGANFTHHQDTNRLIRAWQKPELIVISECFWTAAARHADIVLPATTSFERHDMTMTGDYSNQHLVPMKRVVAPRDEARDDFDVFADLSERWEEGGRARFTEGKTDLQWLETFYQIAAQRGASQQVTLPPFDQFWQANQLIEMPENPENARFARFAAFRADPQASPLKTASGKIEIHSPTIAGFAYPDCPPHPMWLEPDEWHGNAQPGQLQVLSAHPAHRLHSQLNHTSLREKYAVAGREPLTL	575	Raoultella planticola
job.pdb	AF-A0A351NQD9-F1-model_v4 Oxidoreductase	16.300	147	99	7	123	266	2	127	1.000	2.929E-04	169	400	339	KSLWFANANSILG---NVKWHFNTVVNVLPKMEMIAVQEWWWSTSCEWADIVFAVDAWSELKHPDMCSSVTNPFLTVFPRTPLERPFDTRGDIECLDLVGKQLAKRTGDRRFADMWKFVEEKKVEVYLQRILDHSSNTKGFKFPELE	RAMYVIGEETSFADADTTSVHEG-----FTNLDFLVVQDLFFSRTAQFADVVLPACPSVEKEGTYVNT---ERRIQRF-YEALKPLGDSRPDWRILT----ELAARMGHD-----WGYTHPSQIMAEAARI---APLFAGVSYERLE	-13.043,-12.568,-16.878,-12.091,-16.298,-17.132,-8.397,-16.267,-16.136,-6.228,-13.830,-14.144,-2.486,-13.405,-13.538,-1.759,-11.520,-10.286,1.840,-10.305,-9.802,3.172,-9.090,-6.426,-0.280,-8.094,-5.072,-2.258,-9.174,-1.976,-5.651,-8.381,-3.543,-7.704,-10.849,-1.419,-6.751,-8.815,1.695,-5.823,-5.321,0.473,-8.826,-4.570,-1.774,-12.180,-3.192,-0.605,-15.139,-5.583,-0.159,-13.019,-8.709,0.310,-16.191…	IRAMYVIGEETSFADADTTSVHEGFTNLDFLVVQDLFFSRTAQFADVVLPACPSVEKEGTYVNTERRIQRFYEALKPLGDSRPDWRILTELAARMGHDWGYTHPSQIMAEAARIAPLFAGVSYERLEGWNSQLWPVKPDGESTPLLYTDGFKFPDKRAVLYPLAWQPPQEVPDEQYDLTLNNGRMLEHFQATNQSGRGGRTTSLSPDWFVEISPELAAQRGLAEGDWVQLTSRRGSLEVPVVVTDRVAGGTLFISIHQGKPGINLLTGEHHDPDVNTPAYKEIAIRLEKLSREPHPSPLPRHNFRYGNRTPIPHVQVEEKWQRDDYRLPPEQAPHPEKF	1849603	Enterobacteriaceae bacterium
job.pdb	AF-A0A6B0Y167-F1-model_v4 Molybdopterin-dependent oxidoreductase	20.600	218	127	9	122	321	97	286	1.000	1.475E-05	169	400	368	TKSLWFANANSILGNVKWH----FNTVVNVLPKMEMIAVQEWWWSTSCEWADIVFAVDAWSELKHPDMCSSVTNPFLTVFPRTPLERPFDTRGDIECLDLVGKQLAKRTGDRRFADMWKFVEEKKVEVYLQRILDHSSNTKGFKFPELEEKAKKGIP-----------ALMMTRTNPKTVGYEQVYDSRP---WYTKTGRLEFYREEDEFIEAGENLP	CGLVWWAGGN------PFHHHQDLNRLRRAFQKPETVIVNEINWTATARHADIVLPVAAPQER--TDFGAGQTDNVLVP-MPKAVEPPGHARVEYEIYA----DLARRFGVER-----DFTEGRDEEAWLRRLWSDT----------RAAADAHGTPLPDWDVFMAGDIIELPDPSPTQVFLSEFRADPSKHPRATPSGRIELFSETVAGFGLGECAG	18.408,4.941,6.146,17.010,2.265,3.776,14.337,3.290,1.248,11.255,1.067,0.854,12.067,0.843,-2.892,15.079,-1.443,-2.245,12.826,-4.246,-0.926,10.545,-4.102,-4.014,12.970,-6.248,-6.053,14.434,-9.746,-6.249,16.108,-10.580,-2.909,14.458,-7.497,-1.320,14.859,-8.984,2.204,18.676,-9.002,1.820,18.841,-5.195,1.416,16.873,-4.704,4.664,18.859,-7.344,6.600,22.210,-5.937,5.390,21.101,-2.416,6.434,20.223,-3.536,9…	ACAAGLQRADWGEQALWACVSLAAVLGQIGLPGGGYTVGYAVNAHVGNVARPFRWGSLPQGENPVSAFIPVAMISEMLLNPGAPYRYDGRTLALPDCGLVWWAGGNPFHHHQDLNRLRRAFQKPETVIVNEINWTATARHADIVLPVAAPQERTDFGAGQTDNVLVPMPKAVEPPGHARVEYEIYADLARRFGVERDFTEGRDEEAWLRRLWSDTRAAADAHGTPLPDWDVFMAGDIIELPDPSPTQVFLSEFRADPSKHPRATPSGRIELFSETVAGFGLGECAGHATWNVPHDLTSPAAKTYPLALVSGQPGTRLHSQYDNGALSMAGKVGGREPALINPADAAERRISDGDVVELFNDRGRCLAG	2604844	Boseongicola sp. SB0664_bin_43
job.pdb	AF-A0A730KQ03-F1-model_v4 Molybdopterin-dependent oxidoreductase	16.900	360	211	18	2	323	13	322	1.000	7.038E-07	169	400	460	ARDIAKVPGTTLFAIGMGPNQFFNNDNKDRTQFLLAALTGNIGKIAGNIGSYA-----GNYRVAMFNGVPQYIAENPFDIELDGAKPARPKLYWRAEPAHYYNHEDHPL----KMGKTMITGKTHMPTPTKSLWFANANSILGN---VKWHFNTVVNVLPKMEMIAVQEWWWSTSCEWADIVFAVDAWSELKHPDMC-SSVTNP--FLTVFPRTPLERPFDTRGDIECLDLVGKQLAKRTGDRRFADMWKFVEEKKVEVYLQRILDHSSNTKGFKFPELEEKAK----------KGIPALMMTRTNPKTVGYEQVYDSRP---WYTKTGRLEFYREEDEFIEAGEN----------LPVH	AREIGSV-KPAYICQGWGPQRQANGEQTARAIAMLPILTGNVGIHGGNSGARESTYTITIERLPVLE---------------NPVKTAISCFSWTD--AIARGPEMTALRDGVRGKDKLD-------VPIKFLWNYAGNTLINQHSDINKTHEILQD-EAKCEMIVVIDNFMTSSAKYADILLPDLMTVE--QQDIIPNDYAGNMGYLIFI-QPATTPKFERKPIYWVLSEIARRLG--------DDVY------------QRFTEGRTQAQWLQYLYAKMQARDPALPAYDDLKKMGIYKRKDPNGHFVAYKKFREDPQANPLKTPSGKIEIYSSKLAHI-ASTWELAEGDVISPLPIY	-6.494,-4.825,27.105,-7.151,-7.665,24.596,-10.438,-9.077,25.956,-8.870,-12.585,25.696,-9.007,-14.812,28.826,-5.687,-15.347,30.489,-6.019,-19.174,30.418,-6.492,-19.053,26.616,-3.337,-16.894,26.222,-1.304,-19.334,28.383,-2.742,-22.326,26.474,-1.832,-20.834,23.061,1.710,-19.980,24.283,2.196,-23.608,25.441,0.825,-24.921,22.110,3.204,-22.619,20.160,6.179,-23.643,22.383,5.488,-27.422,22.308,4.641,-27.8…	ITGIPADRIIKLAREIGSVKPAYICQGWGPQRQANGEQTARAIAMLPILTGNVGIHGGNSGARESTYTITIERLPVLENPVKTAISCFSWTDAIARGPEMTALRDGVRGKDKLDVPIKFLWNYAGNTLINQHSDINKTHEILQDEAKCEMIVVIDNFMTSSAKYADILLPDLMTVEQQDIIPNDYAGNMGYLIFIQPATTPKFERKPIYWVLSEIARRLGDDVYQRFTEGRTQAQWLQYLYAKMQARDPALPAYDDLKKMGIYKRKDPNGHFVAYKKFREDPQANPLKTPSGKIEIYSSKLAHIASTWELAEGDVISPLPIYTPTFEGWDDPKRSTFPLQLFGFHYKSRTHSSYGNIDVLQAACRQEVWINPLDAQKRGIANGDKVRVFNDRGEVRLPA…	611	Salmonella enterica subsp. enterica serovar Heidelberg
job.pdb	AF-A0A3M1M747-F1-model_v4 Formate dehydrogenase subunit alpha	13.500	288	187	13	9	274	136	383	1.000	2.384E-05	169	400	543	PGTTLFAIGMGPNQFFNNDNKDRTQFLLAALTGNIGKIAGNIGSYAGNY---RVAMFNGVP------QYIAENPFDIELDGAKPARPKLYWRAEPAHYYNHEDHPLKMGKTMITGKTHMPTP--------TKSLWFANANSILGNVKWHFNTVVNVLPKMEMIAVQEWWWSTSCEWADIVFAVDAWSELKHPDMCSSVTNPFLTVFPRTPLERPFDTRGDIECLDLVGKQLAKRTG-----DRRFADMWKFVEEKKVEVYLQRILDHSSNTKGFKFPELEEKAKKGIP	PGAVLYAMGIT--QHTVGVANVMSVANLQMLLGNMGVPGGGVNPLRGQNNVQGACDMGSLPNVYPGYQRVT-----------DPAAREKFERA----------WGVPLSDQVGL---TVTEMLKAVEAGEVRCFYIIGEDPMVSDPD--LNHVRRALEKTEFMVVQDLFFTETAHFAQVVLPAVSFAEKEGTFTN---TERRVQR-VRQAIEPLGEAKPDTWIVAELAKRMIALGAVAPREDAPYAGW----DYATAAQVMDEINQLTPIYAGITY----RRLEAGEQ	-8.276,-1.888,-6.191,-11.054,-3.910,-7.893,-13.272,-0.871,-8.706,-12.483,2.703,-9.820,-12.508,5.686,-7.385,-15.321,7.142,-9.537,-17.411,3.950,-9.307,-16.952,3.610,-5.519,-17.839,7.272,-4.823,-20.725,7.595,-7.352,-22.401,4.148,-7.149,-21.686,2.646,-3.697,-24.502,2.599,-1.084,-22.127,1.713,1.791,-18.410,2.521,2.159,-16.510,0.475,4.760,-13.066,1.911,5.632,-10.749,-0.414,7.609,-7.080,0.236,8.466,-6.8…	MTNSIRDITEESRCIFIIGSNTTEQHPVIGAKIRRAKQFRGIKLIVADPRRIDIVEYADLHLRHKPGTDIALLNGLMHVILREGWHDRDFIAERTEGFEELETVVKKYTPEVVSRITGVPAEQIEEAARMLAENRPGAVLYAMGITQHTVGVANVMSVANLQMLLGNMGVPGGGVNPLRGQNNVQGACDMGSLPNVYPGYQRVTDPAAREKFERAWGVPLSDQVGLTVTEMLKAVEAGEVRCFYIIGEDPMVSDPDLNHVRRALEKTEFMVVQDLFFTETAHFAQVVLPAVSFAEKEGTFTNTERRVQRVRQAIEPLGEAKPDTWIVAELAKRMIALGAVAPREDAPYAGWDYATAAQVMDEINQLTPIYAGITYRRLEAGEQLHWPVPSEDHPGTPIL…	2026724	Chloroflexi bacterium
job.pdb	AF-A0A3M1U1Y7-F1-model_v4 Molybdopterin domain-containing protein	13.400	163	115	8	122	282	26	164	1.000	4.735E-04	168	400	175	TKSLWFANANSILGNVKWHFNTVVNVLPKMEMIAVQEWWWSTSCEWADIVFAVDAWSELKHPDMCSSVTNPFLTVFPRTPLERPFDTRGDIECLDLVGKQLAKRTGDRRFADMWKFVEEKKVEVYLQRILDHSSNTKGFKFPELEEKAKKGIPALM--MTRTN	IQALWLVDADPFA--LYPDRDLVERALESVEFLVVQDSIQGEAFEYASVVLPSTAFPEQDGTYVNA---ERRVQRI-AQILPPRGRAKPV---WRIGTEMLLRSEGIPPY---------FGVKDVLAEIARTVPAFEGVSW-DALDG-----EGIVLSTRRTS	9.383,10.310,-2.491,9.109,14.152,-2.205,12.045,14.816,-4.563,10.502,12.413,-7.115,7.120,14.233,-7.047,5.448,11.227,-5.335,4.097,13.168,-2.316,0.775,14.995,-2.870,0.715,18.602,-1.864,-1.920,18.376,0.907,-2.786,15.214,2.881,-2.600,13.780,6.434,0.564,11.978,7.573,0.337,8.594,9.374,-0.035,10.255,12.819,-2.749,12.663,11.605,-4.543,9.739,9.908,-4.539,7.682,13.155,-5.578,10.740,15.224,-8.258,11.407,12.5…	ARELGFLPSGGKNTRQILEGCCDGSIQALWLVDADPFALYPDRDLVERALESVEFLVVQDSIQGEAFEYASVVLPSTAFPEQDGTYVNAERRVQRIAQILPPRGRAKPVWRIGTEMLLRSEGIPPYFGVKDVLAEIARTVPAFEGVSWDALDGEGIVLSTRRTSEEAPEVTGRPL	2033014	Armatimonadetes bacterium
job.pdb	AF-X0VIC0-F1-model_v4 Molybdopterin domain-containing protein	18.500	183	116	12	112	290	39	192	1.000	2.632E-04	168	400	194	ITGKTHMPTPTKSLWFANANSILGNVKW-HFNTVVNVLPKMEMIAVQEWWWSTSCEWADIVFAVDAWSELKHPDMCSSVT---NPFLTVFPRTPLERPFDTRGDIECLDLVGKQLAKRTGDRRFADMWKFVEEKKVEVYLQRILDHSSNTKGFKFPELEEKAKKGIPALMMTRTNPKTVGYEQ	LTG---KPYPIKAMIISGSNPVL---TWPNSQKVKQALEKLDFLVVMDLFMSETARLADIVLPAATFFER--PELCDYYSLWGISYVML-RKKAIDYE-ECWPDLD----FWFELAERMGYK------EYFPWGSIEQAIDYVLE----PSGLTVKYLTEEVSS---GVHYASV--KYRGYEK	-12.704,-8.420,-12.518,-13.990,-9.603,-9.130,-17.479,-8.603,-8.289,-17.049,-5.004,-7.094,-18.412,-4.898,-3.536,-21.870,-3.257,-3.660,-20.951,-1.675,-0.304,-19.918,1.986,-0.315,-16.426,2.793,0.929,-16.066,4.646,4.242,-17.204,8.280,3.821,-18.404,7.970,0.166,-21.845,9.444,1.035,-20.318,12.281,3.095,-17.366,13.141,0.809,-18.543,12.216,-2.726,-15.908,14.409,-4.364,-13.183,12.339,-2.672,-14.895,9.026,-…	MPVRLEDKALGADKYPVFYGVLGREFGEGQAMLLPDALLTGKPYPIKAMIISGSNPVLTWPNSQKVKQALEKLDFLVVMDLFMSETARLADIVLPAATFFERPELCDYYSLWGISYVMLRKKAIDYEECWPDLDFWFELAERMGYKEYFPWGSIEQAIDYVLEPSGLTVKYLTEEVSSGVHYASVKYRGYEKEG	412755	marine sediment metagenome
job.pdb	AF-A0A6L7CQX1-F1-model_v4 Molybdopterin-dependent oxidoreductase	18.500	199	137	7	122	309	41	225	1.000	4.288E-05	168	400	232	TKSLWFANANSILGNVKWHFNTVVNVLPKMEMIAVQEWWWSTSCEWADIVFAVDAWSELKHPDMCSSVTNPFLTVFPRTPLERPFDTRGDIECLDLVGKQL------AKRTGDRRFADMWKFVEEKKVEVYLQRILDHSSNTKGFKFPELEEKAKKGIPALMM--TRTNPKTVGYEQVYDSRP---WYTKTGRLEFYRE	IKMIWWAGGGNFTHH--QDTNRLIKAWQKPEMIVVSECYWTAAAKHADIVLPITTSFERNDLTMTGDYSNQHIVP-MKQAVAPQFEARNDFDVFADLAELLKPGGKEIYTEGKDEMAWLKFFYDAAQKGARAQRV-------TMPMFNAFWQQNK----LIEMRSSEKNEQYVRYGDFRADPVKNALGTPSGKIEIYSK	1.722,-12.218,-3.921,1.987,-10.964,-0.345,3.661,-13.819,1.299,3.464,-11.699,4.440,6.967,-11.979,5.877,6.680,-14.217,8.970,7.854,-11.285,11.120,7.552,-13.053,14.516,4.481,-11.106,15.829,1.955,-10.368,13.027,-1.011,-12.757,12.822,-2.407,-12.256,9.308,-6.193,-12.643,8.884,-7.728,-12.683,5.378,-9.467,-9.332,5.029,-12.612,-11.168,3.807,-12.799,-12.793,7.310,-12.762,-9.574,9.408,-16.478,-10.023,10.299,…	ASEAADDGGMRAIPVARIVDALENPGGKYQHNGKEQTYPNIKMIWWAGGGNFTHHQDTNRLIKAWQKPEMIVVSECYWTAAAKHADIVLPITTSFERNDLTMTGDYSNQHIVPMKQAVAPQFEARNDFDVFADLAELLKPGGKEIYTEGKDEMAWLKFFYDAAQKGARAQRVTMPMFNAFWQQNKLIEMRSSEKNEQYVRYGDFRADPVKNALGTPSGKIEIYSKTLEKFGY	562	Escherichia coli
job.pdb	AF-X1TUG5-F1-model_v4 Molybdopterin domain-containing protein	20.000	195	124	10	118	309	63	228	1.000	8.136E-05	168	400	232	MPTPTKSLWFANANSILGNVKWHFNTVVNVLPKMEMIAVQEWWWSTSCEWADIVFAVDAWSELKHPDMCSSVTNPFLTVFPRTPLE-RP--FDTRGDIECLDLVGKQLAKRTGDRRFADMWKFVEEKKVEVYLQRILDHSSNTKGFKFPELEEKAKKGIPALMMTRTNPKTVGYEQVYDSRPWYTKTGRLEFYRE	DPYPIKAMISSASNPMVSHS--NTGMVYRALKKLDLYVVFDLMMNPSAQLADYVLPAASWLEREHLW-SYLGYKDTLFGC-HATVPVRTSNYDRRDDFTFWRELGVRLG-----------QEDYWPWKS---LKEACDERMKNCEISFDELCEK-----EYWRILEP-----GYQK-YESQSFNTPTGKIELYST	0.076,13.358,-1.845,-1.841,16.480,-2.987,-4.587,14.200,-4.388,-5.698,13.301,-0.809,-6.772,16.373,1.247,-5.781,16.661,4.856,-9.476,16.295,5.828,-9.504,12.854,4.140,-6.129,11.831,5.663,-7.589,12.622,9.134,-10.287,9.977,8.536,-7.590,7.245,8.819,-8.513,4.781,11.585,-6.481,5.508,14.747,-4.916,8.627,13.127,-3.818,10.263,16.437,-3.276,7.017,18.402,-0.336,5.476,16.498,1.255,8.738,15.314,4.510,7.264,13.94…	MDALPQSQRRKQIAYDKFRLHSWPGQELLEKYMSKNLGEKGSVHWYTGQAHQPSVYRAILSEDPYPIKAMISSASNPMVSHSNTGMVYRALKKLDLYVVFDLMMNPSAQLADYVLPAASWLEREHLWSYLGYKDTLFGCHATVPVRTSNYDRRDDFTFWRELGVRLGQEDYWPWKSLKEACDERMKNCEISFDELCEKEYWRILEPGYQKYESQSFNTPTGKIELYSTILEE	412755	marine sediment metagenome
job.pdb	AF-A0A3C2DYR4-F1-model_v4 Uncharacterized protein	17.900	106	73	4	122	223	23	118	1.000	1.532E-03	168	400	302	TKSLWFANANSIL----GNVKWHFNTVVNVLPKMEMIAVQEWWWSTSCEWADIVFAVDAWSELKHPDMCSSVTNPFLTVFPRTPLERPFDTRGDIECLDLVGKQLA	MEMLYVVGSDPLLSYPDGKLAES------ALSKCGLLIVQDAFLSATAHLADVVLPAAAFAEEAGTFTSN---EGRVQK-LRPVRRPAFEARSNMEIFALLASALG	12.543,6.718,-28.347,11.601,10.222,-27.102,9.524,10.311,-23.886,6.038,11.863,-24.252,6.105,15.472,-23.224,2.790,15.111,-21.478,2.595,13.889,-17.846,1.406,10.372,-17.416,-1.798,9.502,-15.538,-1.695,9.341,-11.718,-3.118,6.313,-9.834,-6.592,7.903,-9.469,-6.662,8.803,-13.178,-5.458,5.261,-14.045,-8.243,3.632,-11.947,-10.881,6.054,-13.298,-9.745,5.256,-16.860,-9.906,1.497,-16.076,-13.443,1.961,-14.654…	MSLPPQPGADVHQMLTRCEAGEMEMLYVVGSDPLLSYPDGKLAESALSKCGLLIVQDAFLSATAHLADVVLPAAAFAEEAGTFTSNEGRVQKLRPVRRPAFEARSNMEIFALLASALGHDLGSTAAPDVFSEITRLVPSYSGLGRDAIGSAEGAFTVPSVPSVVPAGNGGPAFGDMPVAAPGESQSHESGELELVTGDCLFHSGYISQNSTILETLAAEPYVEMSPREASALGLSDRDQVIVKSRHGEAKARLRVTRRFPDGVVFIPENFAEMRLNLLIKQGEHPCRVAVCKEEGIRDTIAT	1898112	Rhodospirillaceae bacterium
job.pdb	AF-A0A379CYB5-F1-model_v4 Formate dehydrogenase H	13.500	103	79	5	122	222	33	127	1.000	2.001E-03	168	400	321	TKSLWFANANSILGNVKWHFNTVVNVLPKMEMIAVQEWWWSTSCEWADIVFAVDAWSELKH--PDMCSSVTNPFLTVFPRTPLERPFDTRGDIECLDLVGKQL	VRAAYIMGEDPL--QTDAELPAVRQAFSDLELVIVQDIFMTKTAAAADVVLPATSWGE--HEGVYTAA---DRGFQRF-FKAVEPKWDLKTDWQIICEIATRM	27.706,24.402,-0.468,26.180,21.059,-1.557,23.038,20.797,0.622,23.269,17.959,3.196,19.487,17.381,2.860,18.024,13.841,2.830,15.503,12.791,0.134,12.608,15.151,0.366,14.787,18.169,1.243,14.615,17.460,5.012,17.392,17.633,7.614,16.524,14.156,8.969,14.284,11.100,8.456,13.287,8.768,11.345,15.548,5.770,11.718,13.161,3.845,14.029,10.444,1.664,12.426,6.975,3.146,12.790,3.900,1.440,14.290,1.963,-1.294,12.450…	MRSSLKPGGVESLPETPGYRISELPHRVAHGEVRAAYIMGEDPLQTDAELPAVRQAFSDLELVIVQDIFMTKTAAAADVVLPATSWGEHEGVYTAADRGFQRFFKAVEPKWDLKTDWQIICEIATRMGYPMHYDNTQQIWDELRHLCPNFLGATYEKMGELGYVQWPCRDESDADQGTSYLFAESFSTPNGLAQFFTCEWQPPLDKLSDEFPMVLSTVREVGHYSCPLNDRQLRGAGKACRRAGLRPDQHRRCPAAGDRRRGAGVGQLAQGPGHHPGEGQRPPQPRRGVYDLPVVDRRLQRAGHGEPQPDNQKRRSISTAR	61647	Pluralibacter gergoviae
job.pdb	AF-A0A349QIR7-F1-model_v4 Trimethylamine-N-oxide reductase TorA	16.500	212	151	10	122	323	14	209	1.000	3.854E-05	168	400	370	TKSLWFANANSILGNVKWHF---NTVVNVLPKMEMIAVQEWWWSTSCEWADIVFAVDAWSELKHPDMCSSVTNPFLTVFPRTPLERPFDTRGDIECLDLVGKQLAKRTGDRRFADMWKFV--EEKKVEVYLQRILDHSSNTKGFKFPELEEKAKKGIPALMMTRTN--PKTVGYEQVYDSRP---WYTKTGRLEFYREEDEFIEAGENLPVH	VKMVYWTGGNPF-----AHHQDRNRMIKAWQKLETVVVQDFQWTATARHADIVLPATTSYERNDIEHIGDYSLKAILA-MKKVIDPVFEARNDFDIFA----EIADRLGKK---DAFTEGKDELEWIKSFYDEAVKQ-GEAKNIEVPDFESFWKE--GIVEFPATDEAKAFVRYADYREDPLLEPLGTPSGKIEIYSKNIEKMGYDDCPPHP	-0.041,-26.334,2.461,2.079,-23.449,3.784,4.288,-22.927,6.844,3.765,-19.788,8.967,5.142,-18.960,12.424,5.803,-22.579,13.488,2.475,-23.843,12.029,1.535,-25.705,8.807,-1.835,-24.833,7.225,-3.901,-25.199,4.006,-4.969,-22.319,1.753,-8.756,-21.903,1.444,-10.377,-22.150,-1.958,-11.414,-18.481,-2.202,-14.064,-17.740,-4.880,-15.032,-14.087,-4.230,-13.136,-10.890,-3.372,-14.651,-7.625,-2.141,-12.030,-4.830…	DFDFNGTRSKFPDVKMVYWTGGNPFAHHQDRNRMIKAWQKLETVVVQDFQWTATARHADIVLPATTSYERNDIEHIGDYSLKAILAMKKVIDPVFEARNDFDIFAEIADRLGKKDAFTEGKDELEWIKSFYDEAVKQGEAKNIEVPDFESFWKEGIVEFPATDEAKAFVRYADYREDPLLEPLGTPSGKIEIYSKNIEKMGYDDCPPHPTWMEPIERIDGPDAKYPLHINSGHPQDRLHSQLCGTILREGYAIADREPCVINTEDAKTRGIASGDVVRVFNDRGQILTGAIVSDDIRPGVIRVYEGGWFDPVDAGQAGSLDAYGDVNCLTPDLGTSKLAQGNCGHTGIADVEKYVGGLPEVKVFKTPKEA	1909294	Hyphomicrobiales bacterium
job.pdb	AF-A0A2X4TN02-F1-model_v4 Anaerobic dimethyl sulfoxide reductase subunit A	14.500	213	146	13	122	319	47	238	1.000	2.384E-05	168	400	389	TKSLWFANANSILGN---VKWHFNTVVNVLPKMEMIAVQEWWWSTSCEWADIVFAVDAWSELKHPDMCSSVTNP--FLTVFPRTPLERPFDTRGDIECLDLVGKQLAKRTGDRRFADMWKFVE----EKKVEVYLQRILDHSSNTKGFKFPEL-EEKAKKGIPALMMT-RTNPKTVGYEQVYDSRP---WYTKTGRLEFYREEDEFIE-AGEN	IKLLFNQAGNTLLNQHGETNRTRQILAD-ESLCETIIVIENHMTPSARYADLLLPETSYLEAEDLVDSSYAAGSHNYIIA-IQKTVKPMWEVRSTYDICA----DIAGHLGLRE-----QYTEGRTQAQWAEMHYQQIREK--------RPYLPEWRVAKEMGVIDQRIATEQQSLAFADFRADAEANPLSTPSGKIEIYSQ--ALADLAQTW	-6.190,12.646,19.070,-9.479,10.930,19.949,-11.053,9.127,17.087,-14.727,9.162,16.110,-16.657,6.315,17.815,-16.168,3.301,15.620,-18.823,1.180,17.410,-18.554,-2.599,17.989,-18.290,-4.751,14.839,-20.040,-8.084,15.653,-18.142,-9.678,12.792,-14.824,-11.022,14.124,-13.788,-12.680,10.831,-10.949,-10.791,9.114,-8.509,-11.407,6.241,-5.005,-10.105,5.508,-5.599,-6.885,3.643,-3.321,-7.890,0.715,-5.430,-11.054…	MPLLPVGKNPIKASIPCYLWTDAIQHPEKMTATTMGVKGADRLKTGIKLLFNQAGNTLLNQHGETNRTRQILADESLCETIIVIENHMTPSARYADLLLPETSYLEAEDLVDSSYAAGSHNYIIAIQKTVKPMWEVRSTYDICADIAGHLGLREQYTEGRTQAQWAEMHYQQIREKRPYLPEWRVAKEMGVIDQRIATEQQSLAFADFRADAEANPLSTPSGKIEIYSQALADLAQTWTLPEGERIPALPEFCPAKESHLNKALTAKYPLQLSGFHTKGHTHSTYSNVLMLHEAVPDEVWINPIDASARQLKSGDRVHVFNDRGVVELPCKVTQRILPGVAAMPQGAWTRLDDNGIDVGGCINTLTSHHPSPLAKGNPQHTNLVEIKRV	59203	Salmonella enterica subsp. arizonae
job.pdb	AF-A0A3B9GGC0-F1-model_v4 Molybdopterin oxidoreductase	17.300	335	208	16	2	325	21	297	1.000	4.557E-06	168	400	430	ARDIAKVPGTTLFAIGMGPNQFFNNDNKDRTQFLLAALTGNIGKIAGNIGSYAGNY---RVAMFNGVPQYIAENPFDIELDGAKPARPKLYWRAEPAHYYNHEDHPLKMGKTMITGKTHMPTPTKSLWFANANS-----ILGNVKWHFNTVVNVLPKMEMIAVQEWWWSTSCEWADIVFAVDAWSELKHPDMCSSVTNPFLTVFPRTPLERPFDTRGDIECLDLVGKQLAKRTGDRRFADMWKFVEEKKVEVYLQRILDHSSNTKGFKFPELEEKAKKGIPALMMTRTN--PKTVGYEQVYDSRPWYTKTGRLEFYREEDEFIEAGEN-LPVHRE	AEAWLSA-KPAMLIPGYSIQRARAGEESYRLAAALQLASGSFGKIGGSTGSINNRLPKPRVGAIPDL------------ARGDEVSVPVLRWP----------DAIL------EGREGGYPSDIKAAYFSGCNFANQGADSGKSR-------RALLSLEFSICHELFLTPSAALCDIVLPASSPLEKEDIGLPWD--GSYLLYKP-QAALHEGEARDDYCIFA----ELAARLGFGT-----RFDEGRDAGAWIERFLRDSDIQDI--------RAFKESGIYRADCPERSGLDAFVADPRG-RPLSTPSGRVEIQSEAY-ARDTGAAALPFWEE	-26.421,-17.289,-7.183,-29.145,-14.751,-8.191,-29.874,-11.017,-7.639,-32.270,-11.701,-4.835,-29.517,-13.569,-2.958,-27.094,-10.666,-3.605,-29.597,-8.033,-2.347,-29.702,-9.642,1.129,-25.882,-9.384,1.367,-25.023,-6.137,-0.458,-28.170,-4.091,0.332,-28.311,-3.272,-3.420,-31.834,-3.894,-4.810,-31.971,-6.901,-7.102,-33.598,-4.719,-9.808,-30.623,-2.293,-9.753,-28.173,-5.226,-9.983,-30.006,-6.498,-13.101…	RNPAWAEVITGVPAAITRQLAEAWLSAKPAMLIPGYSIQRARAGEESYRLAAALQLASGSFGKIGGSTGSINNRLPKPRVGAIPDLARGDEVSVPVLRWPDAILEGREGGYPSDIKAAYFSGCNFANQGADSGKSRRALLSLEFSICHELFLTPSAALCDIVLPASSPLEKEDIGLPWDGSYLLYKPQAALHEGEARDDYCIFAELAARLGFGTRFDEGRDAGAWIERFLRDSDIQDIRAFKESGIYRADCPERSGLDAFVADPRGRPLSTPSGRVEIQSEAYARDTGAAALPFWEEAPRDESLPFLLISPKTLRRNHSQNGGGQSWSGARADLGEATINTGDARRLSIAEGDRIRIYNANGATEATALPSADIVPGVVCLHEGAWYAPGPDGVDTAGS…	1898206	Spirochaetaceae bacterium
job.pdb	AF-A0A3M1HP28-F1-model_v4 Formate dehydrogenase subunit alpha	19.000	288	176	14	9	277	136	385	1.000	2.142E-05	168	400	435	PGTTLFAIGMGPNQFFNNDNKDRTQFLLAALTGNIGKIAGNIGSYAGNY---RVAMFNGVP------QYIAENPFDIELDGAKPARPKLYWRAEPAHYYNHEDHPLKMGKTMITGKTHMPTP-----TKSLWFANANSILGNVKWHFNTVVNVLPKMEMIAVQEWWWSTSCEWADIVFAVDAWSELKHPDMCSSVTNPFLTVFPRTPLERPFDTRGDI-ECLDLVGKQLAKRT----GDRRFADMWKFVEEKKVEVYLQRILDHSSNTKGFKFPELEEKAKKGIPALM	PGALLYAMGIT--QHIVGVNNVMSCANLQMLLGNMGVPGGGVNPLRGQNNVQGACDMGALPNVFPGYQRVT-----------DPAVREKFERA----------WGVSLPETVGLTVTEMLKAAEEGKVRCLYIIGENPMVSDP--DLNHVRYSLSKTEFIVVQDLFFTETGQFADVIFPAASFAEKEGTFTN---TERRIQRV-RKAIDPPGEARPDDWIIIELANRMLALGAAEPDPDAPFADW----AYHCVKDVMDEINALTPIYAGVTY----QRLQKGE-TLQ	-2.987,5.814,2.708,-6.203,7.851,2.270,-4.855,10.920,4.161,-1.486,12.720,4.270,1.032,12.285,7.148,0.692,16.063,7.698,-3.122,15.888,7.879,-3.061,12.968,10.362,-0.486,14.737,12.585,-2.184,18.176,12.527,-5.906,17.291,12.490,-6.524,13.768,13.885,-8.186,13.737,17.360,-7.748,9.949,17.768,-4.872,7.946,16.224,-5.424,4.167,16.155,-2.331,2.081,15.289,-2.940,-1.633,14.579,-0.378,-4.181,13.328,2.418,-1.579,12…	MTNSIRDIAEESRCIFIIGSNTTEQHPVIGTKIRRAKRYRGAKLIVADPRRIDIADYADLHLRHKPGTDIALLNGIMHVILREGWQDDEFIRQRTEGFEEFKAVVEKYTPEVASEITGVPAEDIELAARMMAENRPGALLYAMGITQHIVGVNNVMSCANLQMLLGNMGVPGGGVNPLRGQNNVQGACDMGALPNVFPGYQRVTDPAVREKFERAWGVSLPETVGLTVTEMLKAAEEGKVRCLYIIGENPMVSDPDLNHVRYSLSKTEFIVVQDLFFTETGQFADVIFPAASFAEKEGTFTNTERRIQRVRKAIDPPGEARPDDWIIIELANRMLALGAAEPDPDAPFADWAYHCVKDVMDEINALTPIYAGVTYQRLQKGETLQWPVPDKHHPGTPIL…	2420332	Caldilineae bacterium
job.pdb	AF-A0A843KTZ2-F1-model_v4 Molybdopterin-dependent oxidoreductase	15.200	335	207	18	2	310	26	309	1.000	1.071E-05	168	400	439	ARDIAKV-PGTTLFAIGMGPNQFFNNDNKDRTQFLLAALTGNIGKIAGNIGSYAG--NYR-VAMFNGVP-------QYIAENPFDIELDGAKPARPKLYWRA---------EPAHYYNHEDHPLKMGKTMITGKTHMPTPTKSLWFANANSI------LGNVKWHFNTVVNVLPKMEMIAVQEWWWSTSCEWADIVFAVDAWSELKHPDMCSSVTNPFLTVFPRTPLERPFDTRGDIECLDLVGKQLAKRTGDRRFADMWKFVEEKKVEVYLQRILDHSSNTKGFKFPELEEKAKKGIPALMMTRTNPKTVGYEQVYDSRPWYTKTGRLEFYREE	AEWFGKAESACILYS--MGITQHTVGVDNVKSCANIQMLTGNLGRPGCGVNALRGQNNVQGACDMGALPVVYTAYQKVIDEAA------------RKKFADAWGFPDGIAEGKNGYEV---------TTMMDVLADKPGELKCMYIMGENPMISDPDLHHVEK--------ALKNLEFMVVQDIFLNETAELADVVLPACCYAEKDGTQTS---TERRVQMW-RKAVNPPGEAKLDWQIIA----DIAAKMG---YAKQFPW---KSAEDIFTEMAKLTPSYAGMSY-ARLNKPE----AAHWPCPTAEHPGTPILHKER-FAHPDGLGQFFAVE	-11.169,34.136,4.348,-11.600,31.165,6.741,-14.894,29.345,6.074,-17.032,29.206,9.282,-17.090,25.460,9.069,-13.283,25.514,9.608,-13.321,27.666,12.757,-11.362,26.015,15.603,-14.637,25.648,17.582,-16.368,23.785,14.718,-13.315,21.580,13.983,-13.144,20.831,17.750,-16.716,19.436,17.680,-15.875,17.147,14.716,-12.346,16.019,15.707,-12.881,15.810,19.498,-9.613,17.810,19.865,-9.868,20.975,22.036,-9.749,24.1…	VMKPDYSLENVSKISGIPAAQLKQAAEWFGKAESACILYSMGITQHTVGVDNVKSCANIQMLTGNLGRPGCGVNALRGQNNVQGACDMGALPVVYTAYQKVIDEAARKKFADAWGFPDGIAEGKNGYEVTTMMDVLADKPGELKCMYIMGENPMISDPDLHHVEKALKNLEFMVVQDIFLNETAELADVVLPACCYAEKDGTQTSTERRVQMWRKAVNPPGEAKLDWQIIADIAAKMGYAKQFPWKSAEDIFTEMAKLTPSYAGMSYARLNKPEAAHWPCPTAEHPGTPILHKERFAHPDGLGQFFAVEWKPPAEVPDAEYPFILTTGRCIWQWHTGTMTRRSESLENEEPTGWIEINPEDAKALNVKDKEMVKATTRRGTVNVPARVTKDIMKGVMFM…	2268143	Methanolinea sp.
job.pdb	AF-A0A3D0P5M4-F1-model_v4 Nitrite reductase	17.100	152	106	7	122	269	7	142	1.000	6.880E-04	167	400	155	TKSLWFANANSILGNVKWHFNTVVNVLPKMEMIAVQEWWWSTSCEWADIVFAVDAWSELKHPDMCSSVTNPFLTVFPRTPLERPFDTRGDIECLDLVGKQLAKRTGDRRFADMWKFVEEKKVEVYLQRILDHSSNTK----GFKFPELEEKA	IKGLLSICSNMMV-SLPDT-NQVRKSLEGLEFNVCIDFFLSESARYADVVLPGTTWSEDEGTTTSG---EGRVIK-INKAIDPPGEARQDWRTLQ----EIARRMG------RGKYFQFESPREIFDELRVASKGGKADYFGITYEKIDKQD	1.238,8.096,22.231,-2.128,6.377,21.429,-2.898,5.693,25.131,-1.660,9.209,25.964,-4.217,10.745,23.533,-1.464,12.170,21.294,-2.637,9.806,18.527,-6.455,10.009,18.351,-7.052,8.300,14.979,-5.812,5.064,13.355,-6.269,3.710,9.831,-4.982,0.095,9.869,-4.680,-1.816,6.559,-4.232,-5.633,6.409,-2.607,-5.725,9.882,-3.546,-7.871,12.910,-1.638,-6.088,15.703,-3.367,-8.175,18.446,-1.584,-11.275,17.050,1.573,-9.838,1…	KMREGEIKGLLSICSNMMVSLPDTNQVRKSLEGLEFNVCIDFFLSESARYADVVLPGTTWSEDEGTTTSGEGRVIKINKAIDPPGEARQDWRTLQEIARRMGRGKYFQFESPREIFDELRVASKGGKADYFGITYEKIDKQDGVFWPCPTEESTG	2052146	Blastocatellia bacterium
job.pdb	AF-A0A376W5D2-F1-model_v4 Trimethylamine-N-oxide reductase	18.700	112	84	3	121	232	53	157	1.000	1.305E-03	167	400	228	PTKSLWFANANSILGNVKWHFNTVVNVLPKMEMIAVQEWWWSTSCEWADIVFAVDAWSELKHPDMCSSVTNPFLTVFPRTPLERPFDTRGDIECLDLVGKQLAKRTGDRRFA	PLKMCIFAGTNPFHRH--QQINRIIEGWRKLETVIAIDNQWTSTCRFADIVLPATTQFERNDLDQYGNHSQSWHHR-HEKVVPPQFEARNDFDIFR----ELCRRFNREEAV	4.499,11.292,7.473,4.598,15.003,6.558,4.987,14.067,2.901,5.405,17.205,0.710,1.958,18.703,-0.036,2.330,19.752,-3.679,-1.229,19.889,-5.123,-2.096,18.572,-8.539,-3.478,21.579,-10.495,-6.651,19.439,-10.721,-8.772,19.965,-7.551,-9.916,16.930,-5.620,-13.345,15.714,-6.653,-14.036,15.259,-2.908,-12.533,17.968,-0.640,-13.023,16.235,2.706,-11.637,18.391,5.548,-14.088,16.703,7.993,-12.203,13.973,9.831,-15.4…	MSGFSGSTSIPPVHDNSDYKGYSSTIPIARFIDAILEPGKVINWNGKSVKLPPLKMCIFAGTNPFHRHQQINRIIEGWRKLETVIAIDNQWTSTCRFADIVLPATTQFERNDLDQYGNHSQSWHHRHEKVVPPQFEARNDFDIFRELCRRFNREEAVYRRAGRDGLAENASGRKVYNKAKDAAFICQRLMTSGITKSTSSLTIRRCLFATRHSAKIRISNRWARRVAD	562	Escherichia coli
job.pdb	AF-X0XMV4-F1-model_v4 Molybdopterin domain-containing protein	20.500	146	98	5	122	267	53	180	1.000	7.655E-04	167	400	239	TKSLWFANANSILGNVKWHFNTVVNVLPKMEMIAVQEWWWSTSCEWADIVFAVDAWSELKHPDMCSSVTNPFLTVFPRTPLERPFDTRGDIECLDLVGKQLAKRTGDRRFADMWKFVEEKKVEVYLQRILDHSSNTKGFKFPELEE	VKALYIMGENPMLSDPD--VNHVEAALRKLEFLVVQDIFLTETARLAHVVLPAAAFAEKDGTFTNT---ERRVQR-VRKAVEPIGLSRADWE----IVCDVARRTGYSMGYD--------CASSILEEIASLTPSYGGIAYDRLEK	2.609,3.386,4.465,0.100,4.803,6.977,-2.217,1.734,6.905,0.556,-0.868,7.364,0.723,-1.988,3.709,4.434,-2.612,4.448,5.926,-5.951,5.597,7.401,-4.560,8.779,4.703,-2.263,10.268,1.072,-2.138,11.411,-1.038,0.991,10.710,0.706,4.139,11.871,4.303,2.855,11.401,4.000,0.595,14.481,6.605,-2.178,14.114,5.632,-5.871,14.037,8.769,-6.736,16.070,7.583,-4.599,19.050,5.836,-7.012,21.483,3.729,-4.237,23.045,2.450,-3.127…	CDMGALPDVYPGYQKVDDPSVREKFEKAWGASLPAEPGLTVVEMINAAAEAEVKALYIMGENPMLSDPDVNHVEAALRKLEFLVVQDIFLTETARLAHVVLPAAAFAEKDGTFTNTERRVQRVRKAVEPIGLSRADWEIVCDVARRTGYSMGYDCASSILEEIASLTPSYGGIAYDRLEKGSLQWPCPARQHSGTPYLHKGRFARGLGKFHPVEFIEPKELPDADFPFLLCTGRILEHF	412755	marine sediment metagenome
job.pdb	AF-A0A7H4S921-F1-model_v4 Formate dehydrogenase-H	11.800	101	83	3	122	222	52	146	1.000	3.412E-03	167	400	247	TKSLWFANANSILGNVKWHFNTVVNVLPKMEMIAVQEWWWSTSCEWADIVFAVDAWSELKHPDMCSSVTNPFLTVFPRTPLERPFDTRGDIECLDLVGKQL	VRAAYIMGEDPL--QTDAELSAVRKAFDDLELVIVQDIFMTKTASAADVILPSTSWGEHEGVYTAA---DRGFQRF-FKAVEPKWDLKTDWQIISEIATRM	2.748,-3.148,-3.484,-1.032,-3.083,-4.145,-2.004,-1.706,-0.699,-5.262,-0.622,-2.417,-8.581,-2.542,-2.440,-8.832,-2.701,-6.203,-5.285,-3.415,-7.482,-2.354,-5.810,-7.202,1.222,-4.462,-7.242,2.075,-2.595,-10.394,-1.425,-1.052,-10.834,-2.716,-4.454,-12.015,-6.442,-4.244,-11.223,-8.108,-7.234,-9.524,-11.142,-6.985,-11.880,-9.035,-8.284,-14.821,-9.020,-12.127,-14.970,-5.575,-12.287,-16.611,-4.074,-10.51…	MGALPDTYPGYQYVKFPENREKFAKAWGVDSLPEHTGYRISELPHRAAHGEVRAAYIMGEDPLQTDAELSAVRKAFDDLELVIVQDIFMTKTASAADVILPSTSWGEHEGVYTAADRGFQRFFKAVEPKWDLKTDWQIISEIATRMGYPMHYNNTQEIWDELRHLCPDFYGATYEKMGELGYVMWPCRDESDADQGTSYLFKEKFDTPNGLAQFFTCDWVAPIDKLTTSTQWCCRRCAKSATTRVVQ	244366	Klebsiella variicola
job.pdb	AF-A0A379TYU9-F1-model_v4 Trimethylamine-N-oxide reductase 1	18.000	210	151	10	124	326	2	197	1.000	4.288E-05	167	400	255	SLWFANANSILGNVKWHFNTVVNVLPKMEMIAVQEWWWSTSCEWADIVFAVDAWSELKHPDMCSSVTNPFLTVFPRTPLERPFDTRGDIECLDLVGKQLAKRTGDRRFADMWKFVEEKKVEVYLQRIL--DHSSNTKGFKFPELEEKAKKGIPALMMTRTNPKTVGYEQVYDS---RPWYTKTGRLEFYRE-EDEFIEAG-ENLPVHREP	AIY-SAANPF--HAQQDRNRMIEAWEKLETVVVLDHQWTASCRFADIVLPVTTRFERNDIEQFGTHSNKGLMA-LHQVVKPQFEARHDFDIFAGLCKRFDREAAYRENRD-----EMQWINAIYDEGVKTGAALGVTLPDF----DSFWQGEGYIEYPAGQP-WVRHSEFREQPDLNPLGTPSGLIEIFSKTIAGFGYADCPGHPVWMEP	-15.166,-12.843,-7.612,-13.145,-9.663,-6.860,-12.786,-7.572,-3.670,-11.444,-3.987,-3.690,-10.631,-2.009,-0.519,-9.667,1.701,-0.640,-8.888,1.235,-4.370,-10.395,2.771,-7.533,-9.395,0.632,-10.564,-11.878,2.517,-12.712,-9.674,5.598,-12.159,-6.201,4.037,-12.366,-6.360,1.305,-15.049,-5.949,2.033,-18.826,-8.713,1.603,-21.486,-12.066,2.020,-19.734,-14.329,0.337,-22.328,-12.220,-2.833,-22.385,-12.190,-2.7…	MAIYSAANPFHAQQDRNRMIEAWEKLETVVVLDHQWTASCRFADIVLPVTTRFERNDIEQFGTHSNKGLMALHQVVKPQFEARHDFDIFAGLCKRFDREAAYRENRDEMQWINAIYDEGVKTGAALGVTLPDFDSFWQGEGYIEYPAGQPWVRHSEFREQPDLNPLGTPSGLIEIFSKTIAGFGYADCPGHPVWMEPFERSHSKAKQNIRYICNPAIRINGFILNFVPATRFAKRTPSQGGSRFICVSRMPGRAG	59204	Salmonella enterica subsp. diarizonae
job.pdb	AF-A0A0B8PZQ3-F1-model_v4 Anaerobic dimethyl sulfoxide reductase chain A	21.400	196	122	11	126	309	3	178	1.000	4.065E-05	167	400	340	WFANANSIL----GNVKWHFNTVVNVLPKMEMIAVQEWWWSTSCEWADIVFAVDAWSELKHPDMCSSVTN-PFLTVFPRTPLERPFDTRGDIECLDLVGKQLAKRTGDRRFADMWKFVE----EKKVEVYLQRILDHSSNTKGFKFPELEEKAKKGIPALMMTRTNPKTVGYEQVYDSRP---WYTKTGRLEFYRE	WNYAGNCIINQHADINRTHD--ILQDDKACEMIVVIDNHMTSSAKYADIILPDLTTSEQEDWAMDGKAANTPYFIY-AQKAIEPQFEAKSIYEMCS----QLAKRMGVEK-----EFTEGRTQEEWVEHLYAETRK--NDPELPTFEEM-----KEIGIYKRSYDH-HYIAYEDFRKDPEANPLNTPSGKIEIYSE	10.045,-19.607,0.742,9.207,-15.876,0.339,11.130,-13.283,-1.690,10.182,-9.726,-0.637,11.689,-6.990,-2.844,11.456,-3.217,-2.187,8.435,-3.890,0.023,7.175,-3.484,3.583,4.269,-5.731,2.556,4.783,-9.073,4.359,4.052,-7.591,7.824,3.359,-3.822,7.598,1.020,-3.219,4.637,-1.208,-6.324,4.972,-4.160,-6.596,7.366,-4.157,-8.656,10.596,-0.480,-8.181,11.462,-0.654,-10.439,14.560,-1.995,-13.424,12.588,0.574,-12.679,…	MIWNYAGNCIINQHADINRTHDILQDDKACEMIVVIDNHMTSSAKYADIILPDLTTSEQEDWAMDGKAANTPYFIYAQKAIEPQFEAKSIYEMCSQLAKRMGVEKEFTEGRTQEEWVEHLYAETRKNDPELPTFEEMKEIGIYKRSYDHHYIAYEDFRKDPEANPLNTPSGKIEIYSEALADIAATWKLPEGDVIHPLPIYVDSFEGHNDPLTAKYPLQLTGFHYKSRTHSTYGNVAEIKAAAPQEVWINPIDAKERGIENGDMVRIFNDRGETHIPAKVTPRILPRVVALGEGAWYAPDGQKIDRAGSINVLTTQRPSPLAKGNPQHSNLVQIQAVKKA	1481926	Vibrio sp. JCM 19236
job.pdb	AF-A0A842YDW3-F1-model_v4 Molybdopterin-dependent oxidoreductase	17.100	221	138	14	117	329	6	189	1.000	2.515E-05	167	400	428	HMPTPTKSLWFANANSILGNVKW-----HFNTVVNVLPKMEMIAVQEWWWSTSCEWADIVFAVDAWSELKHPDMCSSVTNPFLTVFPRTPLERPFDTRGDIECLDLVGKQLAKRTGDRRFADMWKFVEEKKVEVYLQRILDHSSNTKGFKFPELEEKAKKGIP-ALMMTRT-NPKTVGYEQVYDSRPWYTKTGRLEFYREEDEFIEAGEN-LPVHREPIDS	HQESPLKVLVVQAAS------PVTQWPNTKRTI-EAFEKIPFKICIDLELTDTAKLCDIVLPATFIFE--HDNLIHSELHRIVQ-FAPKIVEPRGEAKSEFD----IWKGIAERVGLEEYF-------QISELEAIKLVLD-SEEC-----RHISIEALRAHPEGIRTTNQGIPFKN--------RKFNTSSGKVELYSS--ELENLGYDPLPFYQEPLES	4.310,-16.199,3.270,2.628,-17.541,6.456,-0.672,-18.502,4.729,1.046,-20.027,1.655,3.511,-22.197,3.632,0.627,-24.254,5.122,-1.363,-26.973,3.301,-4.530,-25.513,4.874,-4.847,-21.819,5.753,-3.863,-21.126,9.372,-6.089,-18.087,9.081,-9.819,-18.947,9.199,-11.185,-15.367,8.989,-9.646,-12.248,7.390,-11.138,-8.755,7.760,-9.744,-6.125,5.350,-10.551,-2.495,6.246,-9.403,0.750,4.560,-6.857,-1.269,2.526,-6.401,-…	EYVLSHQESPLKVLVVQAASPVTQWPNTKRTIEAFEKIPFKICIDLELTDTAKLCDIVLPATFIFEHDNLIHSELHRIVQFAPKIVEPRGEAKSEFDIWKGIAERVGLEEYFQISELEAIKLVLDSEECRHISIEALRAHPEGIRTTNQGIPFKNRKFNTSSGKVELYSSELENLGYDPLPFYQEPLESLVSKPLLYEKYPLTMITGRLRERLHSQYTTVKVGGTVKSFAYCTSCKKCIEECPDEAISLVQPSPHLMQKDVELSGTSSAKLRIELGALVAGLAVTLPDEKLDIPVEMTSLMIPVWDATKCIGCRECQLDVCPYNVVTDTIQIPPKNMAGIHQTFLRMHPDTASNLELADGDRVTVESVRGKVENVRLELTEDVDPRVVWSSDGWWQDDG…	2053491	Candidatus Thorarchaeota archaeon
job.pdb	AF-A0A353YAS0-F1-model_v4 Formate dehydrogenase subunit alpha	14.100	170	115	9	122	283	58	204	1.000	1.718E-04	166	400	215	TKSLWFANANSILGNVKWHFNTVVNVLPKMEMIAVQEWWWSTSCEWADIVFAVDAWSELKHPDMCSSVTNPFLTVFPRTPLERPFDTRGDIECLDLVGKQLAKRTGDR-----RFADMWKFVEEKKVEVYLQRILDHSSNTKGFKFPELEEKAKKGIPALM---MTRTNP	IHGMYVEGENPAMSDPD--LNHARHALAELKHLVVQDIFMTETAWLADVILPATAWPEKTGTVSNT---DRMVQLG-QQAVTPPGDAKPDL----WIIQQIAQRMGLNWNYRGEHAGVAEVYEEMR-----QAMH---ASISGITWDRLQKE-----SSVTYPCLSTDDP	3.856,-1.638,9.848,0.461,-2.101,11.503,-1.230,-2.598,8.083,1.329,-5.103,6.697,3.377,-2.677,4.528,6.480,-4.809,5.299,7.361,-7.703,2.930,7.591,-10.247,5.711,4.416,-9.166,7.596,0.653,-9.428,7.298,-1.409,-6.818,9.187,-0.906,-6.662,12.920,2.780,-7.703,12.654,1.908,-11.337,11.812,4.731,-13.018,9.858,3.821,-14.445,6.437,5.793,-17.639,7.274,3.670,-18.204,10.414,1.391,-21.151,9.559,-1.561,-20.072,11.760,-…	SDAGLIPMMFPNYQRVDNQDAHQWFEKFWNTQLDDRPGYTVVEIMHKALVDDSDPHKIHGMYVEGENPAMSDPDLNHARHALAELKHLVVQDIFMTETAWLADVILPATAWPEKTGTVSNTDRMVQLGQQAVTPPGDAKPDLWIIQQIAQRMGLNWNYRGEHAGVAEVYEEMRQAMHASISGITWDRLQKESSVTYPCLSTDDPGQPIVFVDKFD	1888168	Curvibacter sp.
job.pdb	AF-A0A1V4RZT2-F1-model_v4 Uncharacterized protein	17.100	169	107	7	122	287	5	143	1.000	1.628E-04	166	400	288	TKSLWFANANSIL---GNVKWHFNTVVNVLPKMEMIAVQEWWWSTSCEWADIVFAVDAWSELKHPDMCSSVTNPFLTVFPRTPLERPFDTRGDIECLDLVGKQLAKRTGDRRFADMWKFVEEKKVEVYLQRILDHSSNTKGFKFPELEEKAKKGIPALMMTRTNPKTVG	LKALYILGENPVRSLPQPER-----VREALSRVEFLVAQDILTNETTQIADVVLPGAAFNEKAGSFTNM---EGRIQIF-EPGVPPPGDAKPDWQVLDL----LAAKLGHPRT--------YGSVEKIRREISEDI---------PLYATLGESRDVAWIKETSQKRLF	-16.212,4.367,-14.092,-16.820,6.798,-17.019,-15.566,4.203,-19.580,-12.939,6.646,-20.942,-10.007,4.359,-19.965,-9.710,1.379,-22.355,-6.408,-0.255,-21.342,-4.551,-0.145,-18.007,-1.123,-1.539,-17.069,-0.710,-1.934,-13.281,2.934,-2.495,-12.270,3.850,-3.602,-8.722,0.575,-2.282,-7.221,-2.624,-3.655,-5.646,-5.206,-0.830,-5.925,-8.070,-3.202,-5.094,-6.505,-3.639,-1.616,-4.631,-0.342,-1.156,-7.210,2.259,-…	ERGNLKALYILGENPVRSLPQPERVREALSRVEFLVAQDILTNETTQIADVVLPGAAFNEKAGSFTNMEGRIQIFEPGVPPPGDAKPDWQVLDLLAAKLGHPRTYGSVEKIRREISEDIPLYATLGESRDVAWIKETSQKRLFRPEGKGGPIQFSPVVSIEDEKPDDGYPFTAIFGSVRFHLGSGTRTNRSDRISEFALKGEVELSPEDANTLNLQDGDTIKIISPCGSIVREVIVKKGLKVGLVFVPTAFNNNDVQRLIGLSLLGEPGSPGWKECPVRLERHQSGGS	1956167	Desulfobacteraceae bacterium 4484_190.1
job.pdb	AF-A0A378BP35-F1-model_v4 Anaerobic dimethyl sulfoxide reductase subunit A	20.200	350	196	19	2	323	52	346	1.000	1.653E-06	166	400	369	ARDIAKV-PGTTLFAIGMGPNQFFNNDNKDRTQFLLAALTGNIGKIAGNIGSYAGNYRVA------MFNGVP----QYIAENPFDIELDGAKPARPKLYWRAEPAHYYNHEDHPLKMGKTMIT----GKTHMPTPTKSLWFANANSILGNVKWHFNTVVNVL---PKMEMIAVQEWWWSTSCEWADIVFAVDAWSELKHPDMCSSVTNPFLTV-FPRTPLERPFDTRGDIECLDLVGKQLAKRTGDR-RF-----ADMWKFVEEKKVEVYLQRILDHSSNTKGFKFPELEEKAKKGIPALMMTRTNPKTVGYEQVYDSRP---WYTKTGRLEFYREEDEFIEAGENLPVH	AREIATAKP--AYISQGWGPQRHANGEIATRAISMLAILTGNVGINGGNSGAREGSYSLPFERMPTLENPVETSISMFMWTDAI--------------------------ERGPEM---TALRDGVRGKDKLDVPIKMIWNYAGNCLI-NQHSEINRTHEILQDDKKCEMIVVIDCHMTSSAKYADILLPDCTASEQMDFALDASCGN-MSYVIFADQAIKPRFECKTIYEMTS----ELAKRLGVEEQFTEGRTQEGWMRYLYEQSR---KAIPDLP------DFDTFRQH-----GIYKQRDPQGHHVAYKAFCEDPQANPLTTPSARSKFTR----RIWRKSRPPGS	25.584,-9.170,-10.035,24.174,-11.753,-12.520,23.874,-9.613,-15.681,26.879,-11.252,-17.433,29.293,-14.150,-16.790,31.749,-11.854,-14.948,29.030,-10.785,-12.479,27.610,-14.289,-11.771,27.870,-15.555,-8.170,30.056,-18.547,-7.561,28.324,-21.844,-8.459,25.835,-20.247,-10.872,25.487,-22.256,-14.125,27.281,-20.960,-17.180,24.962,-18.660,-19.185,22.762,-18.488,-16.045,22.891,-14.659,-16.317,20.263,-12.23…	MGYDEKTLPAGAPANGHYKAYILGQGTDGIAKTPEWASTITGIPRERIVKLAREIATAKPAYISQGWGPQRHANGEIATRAISMLAILTGNVGINGGNSGAREGSYSLPFERMPTLENPVETSISMFMWTDAIERGPEMTALRDGVRGKDKLDVPIKMIWNYAGNCLINQHSEINRTHEILQDDKKCEMIVVIDCHMTSSAKYADILLPDCTASEQMDFALDASCGNMSYVIFADQAIKPRFECKTIYEMTSELAKRLGVEEQFTEGRTQEGWMRYLYEQSRKAIPDLPDFDTFRQHGIYKQRDPQGHHVAYKAFCEDPQANPLTTPSARSKFTRRIWRKSRPPGSCRKGMLSIRCRSTPRVSKTTTIR	574	Klebsiella pneumoniae subsp. ozaenae
job.pdb	AF-A0A2W5CXY7-F1-model_v4 Uncharacterized protein	22.000	209	133	13	121	319	36	224	1.000	3.464E-05	166	400	383	PTKSLWFANANSILGNVKWH--FNTVVNVL---PKMEMIAVQEWWWSTSCEWADIVFAVDAWSELKHPDMCSSVTN-PFLTVFPRTPLERPFDTRGDIECLDLVGKQLAKRTGDRRFADMWKFVEEKKVEVYLQRILDHSSNTKGFKFPEL-EEKAKKGIPAL--MMTRTNPKTVGYEQVYDSRPWYTKTGRLEFYREEDEFIE-AGEN	PIKMIWSYGGN---ANTNQHGDLNRTIELLRREDKAELIVVSDIQMSVSARYADYVLPDASTAEQEDVIQQGSAGNMEYTIL-ASKAIEPIHNTKPIYEVCA----ELAERLGVGK-----KFTEGRTQEQWVKHTIAESARE----IPELPSYEKLKEMGVWKRSGESVIPLKEFREDPAA-NPLETPSGLIEIYSE--ELAKLRKEW	-18.115,-10.521,13.343,-18.659,-7.634,10.902,-18.507,-8.421,7.164,-14.982,-7.632,5.911,-12.744,-8.211,2.874,-8.966,-8.253,2.317,-8.031,-4.725,1.488,-6.170,-5.829,-1.684,-9.468,-7.331,-2.976,-11.400,-4.009,-2.877,-11.206,-3.707,-6.701,-12.976,-7.089,-7.039,-15.571,-6.067,-4.425,-16.415,-3.131,-6.740,-16.254,-5.166,-9.982,-17.934,-8.433,-8.879,-18.705,-8.157,-5.140,-21.764,-10.493,-5.265,-19.450,-1…	METAIPVFGWTEAVERGEEMTATRDGVQGKDKLDVPIKMIWSYGGNANTNQHGDLNRTIELLRREDKAELIVVSDIQMSVSARYADYVLPDASTAEQEDVIQQGSAGNMEYTILASKAIEPIHNTKPIYEVCAELAERLGVGKKFTEGRTQEQWVKHTIAESAREIPELPSYEKLKEMGVWKRSGESVIPLKEFREDPAANPLETPSGLIEIYSEELAKLRKEWEFPNAAPGDEITALPEHVDTWEGPAEAHKAYTSGGKYPLQCIGHHTKGRTHSSYGNVDWLRDDAHPQVLWINPLDARKRGIKNDDEVYAFNDRGRIKSVARVSPRIAPGVISVPQGSWFAPDAKGVDAGASVNTLTSWHPSPLGKGNAQHTTLVEVEEA	43771	Corynebacterium urealyticum
job.pdb	AF-A0A379XJ44-F1-model_v4 Biotin sulfoxide reductase	15.700	210	144	10	122	317	81	271	1.000	5.308E-05	166	400	437	TKSLWFANANSILGNVKWH---FNTVVNVLPKMEMIAVQEWWWSTSCEWADIVFAVDAWSELKHPDMCSSVTNPFLTVFPRTPLERPFDTRGDIECLDLVGKQLAKRTGDRRFADMWKFVEEKK-----VEVYLQRILDHSSNTKGFKFPELEEKAKKGIPALMMTRTNP------KTVGYEQVYDSRPWYTKTGRLEFYREEDEFIEAG	IRFIWWAGGANF-----THHQDTNRLIRAWQKPELVVISECFWTAAAKHADIVLPATTSYERNDLTMTGDYSNQHLAP-MKQVVSPQWEARNDFDVFAELSERWE--------AGGYARFTEGKSELAWLEAFYNIAAQRGA-SQGVTLPPF-AAFWQANRLLEMPENPANAQFVRFADFRRDP-DNHPLKTASGKIEIYSA--RIASYG	11.405,-38.451,29.112,8.004,-36.688,29.197,6.193,-35.245,32.237,3.608,-37.853,33.363,0.647,-35.440,33.611,1.592,-33.992,30.184,1.968,-37.434,28.537,-1.414,-38.548,29.923,-3.166,-35.440,28.484,-1.038,-33.305,26.087,-3.822,-30.875,25.349,-4.818,-30.509,29.032,-1.687,-31.424,31.015,-2.403,-32.525,34.544,0.020,-31.913,37.463,2.460,-29.108,38.382,5.689,-28.305,36.489,8.618,-29.043,38.837,6.595,-31.440…	MVRKGFLASPDKPQGIRGQDEFVRVSWDDALDLIHAQHKRIRESYGPSSIFAGSYGWRSNGVLHKAATLLQRYMALAGGYIRFIWWAGGANFTHHQDTNRLIRAWQKPELVVISECFWTAAAKHADIVLPATTSYERNDLTMTGDYSNQHLAPMKQVVSPQWEARNDFDVFAELSERWEAGGYARFTEGKSELAWLEAFYNIAAQRGASQGVTLPPFAAFWQANRLLEMPENPANAQFVRFADFRRDPDNHPLKTASGKIEIYSARIASYGYADCPGHPMWLVPDEWHGNADAGQVQLLSAHPAHRLHSQLNYSSLRERYAVAGREPVTMHPQDATTRGIVDGDTVRVWNHRGQILAGAVVTAGIRPGVICIHEGAWPDPEPGAGGICKNGAVNVLTKD…	59207	Salmonella enterica subsp. indica
job.pdb	AF-A0A418HB93-F1-model_v4 Molybdopterin domain-containing protein	18.700	160	108	5	113	272	5	142	1.000	2.777E-04	165	400	152	TGKTHMPTPTKSLWFANANSILGNVKWHFNTVVNVLPKMEMIAVQEWWWSTSCEWADIVFAVDAWSELKHPDMCSSVTNPFLTVFPRTPLERPFDTRGDIECLDLVGKQLAKRTGDRRFADMWKFVEEKKVEVYLQRILDHSSNTKGFKFPELEEKAKKG	NGKSVKLPPLKMCIFAGTNPF--HRHQQINRIIEGWRKLETVIAIDNQWTSTCRFADIVLPATTQFERNDLDQYGNHSNRGIIA-MKQVVPPQFEARNDFDIFR----ELCRRFNREE-----AFTEGLDEMGWLKRIWQ----------EGVQQGKGRG	-8.557,21.322,22.457,-4.823,22.077,22.122,-2.887,25.330,22.530,-1.220,26.051,19.180,0.432,29.343,18.191,-1.462,31.402,20.810,-4.819,29.847,19.774,-7.126,27.159,21.196,-7.536,24.505,18.473,-10.292,21.861,18.684,-9.051,18.735,16.895,-11.747,16.723,15.068,-13.033,13.603,16.781,-11.180,10.712,15.210,-13.457,7.644,14.851,-11.521,5.408,12.418,-7.858,4.849,11.513,-6.244,2.820,8.711,-2.537,1.945,9.093,-0…	VINWNGKSVKLPPLKMCIFAGTNPFHRHQQINRIIEGWRKLETVIAIDNQWTSTCRFADIVLPATTQFERNDLDQYGNHSNRGIIAMKQVVPPQFEARNDFDIFRELCRRFNREEAFTEGLDEMGWLKRIWQEGVQQGKGRGVHLPAFDDFW	562	Escherichia coli
job.pdb	AF-A0A4U9HL26-F1-model_v4 Trimethylamine-N-oxide reductase 2	20.600	116	69	6	122	229	75	175	1.000	5.268E-04	165	400	187	TKSLWFANANSILGNVKWH----FNTVVNVLPKMEMIAVQEWWWSTSCEWADIVFAVDAWSELKHPDMC---SSVTNPFLTVFP-RTPLERPFDTRGDIECLDLVGKQLAKRTGDR	VKMVYVAGGNT------FHQHQDTNNLIKAWQHPDTIVVNEPYWTATAKYADIVLPATTSYERNDLEMGGDYSQ-----LYVFPMHQCVPPQHEARNDFDIFAAM----AAKLGVQ	26.504,17.021,13.887,29.562,19.362,13.707,27.622,22.665,13.917,28.397,23.806,10.317,24.815,24.835,9.418,24.873,28.193,7.561,28.581,28.379,6.559,29.553,28.304,2.837,30.302,24.686,2.109,28.964,23.697,5.574,25.852,21.479,5.677,24.445,17.942,5.834,23.195,16.006,2.783,21.107,12.823,2.593,20.886,10.087,-0.033,24.423,10.285,-1.519,24.841,6.486,-1.522,21.313,5.131,-2.190,19.855,7.810,-4.544,23.046,9.235,…	MLGQIGLPGGGFGFSYHYSSGGSPTAKGGIVAGISAGNAPRNSPTPIPVARIADCLANPGKTIQFNGADVTYPEVKMVYVAGGNTFHQHQDTNNLIKAWQHPDTIVVNEPYWTATAKYADIVLPATTSYERNDLEMGGDYSQLYVFPMHQCVPPQHEARNDFDIFAAMAAKLGVQDAFTEGKTKPSG	61652	Serratia rubidaea
job.pdb	AF-A0A376X3P6-F1-model_v4 Trimethylamine-N-oxide reductase	17.700	208	125	9	121	309	13	193	1.000	2.798E-05	165	400	324	PTKSLWFANANSILGNVKWH----FNTVVNVLPKMEMIAVQEWWWSTSCEWADIVFAVDAWSELKHPDMCSSVTNPFLTVFPRTPLERPFDTRGDIECLDLVGKQLAKRTGDRRFADMWKFVEEKKVEVYLQRILDHSSNTKGFKFPELEEKAKKGI------------PALMM---TRTNPKTVGYEQVYDSRPWYTKTGRLEFYRE	PLKMCIFAGTN------PFHRHQQINRIIEGLRKLETVIAIDNQWTSTCRFADIVLPATTQFERNDLDQYGNHSNRGIIA-MKQVVPPQFEARNDFDIFR----ELCRRFNREE-----AFTEGLDEMGWLKRIWQ----------EGVQQGKGRGVHLPAFDDFWNNKEYVEFDHPQMFVRHQAFREDP-DLEPLGTPSGLIEIYSK	-5.826,-2.171,-26.370,-3.160,-3.851,-24.207,-1.769,-7.394,-24.201,-2.873,-9.371,-21.117,-2.292,-13.122,-20.623,-2.193,-13.936,-24.383,-5.274,-11.709,-25.011,-6.031,-8.138,-26.149,-7.857,-6.024,-23.521,-9.551,-2.624,-23.975,-8.948,-0.337,-20.983,-12.141,1.413,-19.785,-12.423,5.171,-19.965,-11.666,6.447,-16.494,-13.524,9.597,-15.326,-12.964,9.558,-11.533,-10.270,8.343,-9.116,-10.276,7.971,-5.318,-6…	MINWNGKSVKLPPLKMCIFAGTNPFHRHQQINRIIEGLRKLETVIAIDNQWTSTCRFADIVLPATTQFERNDLDQYGNHSNRGIIAMKQVVPPQFEARNDFDIFRELCRRFNREEAFTEGLDEMGWLKRIWQEGVQQGKGRGVHLPAFDDFWNNKEYVEFDHPQMFVRHQAFREDPDLEPLGTPSGLIEIYSKTIADMNYDDCQGHPMWFEKIERSHGGPGSQKYPLHLQSVHPDFRLHSQLCESETLRQQYTVAGKEPVFITRRMPARAVFVTVMWYASLTLAVRCWQGQWFLTAMHPAWHEFTKGHGTIQIKAASLVRCAIR	562	Escherichia coli
job.pdb	AF-A0A6N6X9C2-F1-model_v4 Molybdopterin-dependent oxidoreductase	17.400	206	124	9	121	307	18	196	1.000	5.308E-05	164	400	196	PTKSLWFANANSILGNVKWH----FNTVVNVLPKMEMIAVQEWWWSTSCEWADIVFAVDAWSELKHPDMCSSVTNPFLTVFPRTPLERPFDTRGDIECLDLVGKQLAKRTGDRRFADMWKFVEEKKVEVYLQRILDHSSNTKGFKFPELEEKAKKG------------IPALMM---TRTNPKTVGYEQVYDSRPWYTKTGRLEFY	PLKMCVFAGTN------PFHRHQQINRIIEGWRKLETVIAIDNQWTSTCRFADIVLPATTQFERNDLDQYGNHSNRGIIA-MKQLVQPQFEARNDFDIFR----DLCRRFNREE-----AFTEGLDEMGWLKRIWQ----------EGSQQGKGRGVHLPAFDVFWNQQEYVEFEHPQMFVRHQAFREDP-DLEPLGTPSGLIEIY	-24.320,-1.051,8.781,-27.274,-3.393,8.034,-26.192,-6.957,8.968,-28.217,-9.709,7.445,-29.729,-7.468,4.712,-29.707,-9.039,1.236,-28.509,-6.794,-1.623,-28.186,-7.315,-5.377,-24.460,-6.941,-6.162,-22.770,-7.827,-9.467,-25.593,-10.131,-10.629,-25.644,-11.980,-7.257,-27.608,-11.735,-4.003,-25.175,-10.893,-1.171,-26.069,-11.029,2.543,-24.314,-8.283,4.535,-22.065,-9.680,7.311,-22.206,-8.554,10.938,-19.09…	LEPGKSINWNGKTVKLPPLKMCVFAGTNPFHRHQQINRIIEGWRKLETVIAIDNQWTSTCRFADIVLPATTQFERNDLDQYGNHSNRGIIAMKQLVQPQFEARNDFDIFRDLCRRFNREEAFTEGLDEMGWLKRIWQEGSQQGKGRGVHLPAFDVFWNQQEYVEFEHPQMFVRHQAFREDPDLEPLGTPSGLIEIY	562	Escherichia coli
job.pdb	AF-F5NV74-F1-model_v4 Putative dimethyl sulfoxide reductase chain ynfE domain protein	19.200	218	141	13	122	325	1	197	1.000	1.062E-04	164	400	207	TKSLWFANANSILGNVKWHFNTVVNVL---PKMEMIAVQEWWWSTSCEWADIVFAVDAWSELKHPDMC-SSVTNP--FLTVFPRTPLERPFDTRGDIECLDLVGKQLAKRTGDRRFADMW-KFVE----EKKVEVYLQRILDHSSNTKGFKFPELEEKAKKGIPALMMTRTNPKTVGYEQVYDSRP---WYTKTGRLEFYREEDEFIEAGENLPVHRE	MESIWNYAGNTLV-NQHSDINKTHEILQDESKCEMIVVIENFMTSSAKYADILLADLMTVE--QEDIIPNDYAGNMGYLIFL-QPVTSEKFERKPIYWILSEVAKRLG--------PDVYQKFTEGRTQEQWLQHLYAKMLAKDPALPSY--DELKK-----MGIYKRKDPNGHFVAYKAFRDDPEANPLKTPSGKIEIYSS--KLAEIARTWELEKD	-20.573,-12.757,11.280,-19.511,-11.785,7.807,-17.718,-8.410,8.026,-16.075,-5.846,5.719,-12.888,-3.971,6.634,-12.370,-0.985,4.293,-9.172,1.090,4.631,-8.381,4.390,2.845,-10.763,3.376,0.064,-13.875,4.614,-1.738,-14.110,1.033,-3.033,-17.515,0.161,-1.473,-19.474,2.573,-3.718,-17.230,4.740,-5.972,-14.787,2.210,-7.495,-17.280,-0.646,-8.035,-19.583,-0.983,-11.050,-23.333,-0.357,-10.483,-23.458,1.842,-7.3…	MESIWNYAGNTLVNQHSDINKTHEILQDESKCEMIVVIENFMTSSAKYADILLADLMTVEQEDIIPNDYAGNMGYLIFLQPVTSEKFERKPIYWILSEVAKRLGPDVYQKFTEGRTQEQWLQHLYAKMLAKDPALPSYDELKKMGIYKRKDPNGHFVAYKAFRDDPEANPLKTPSGKIEIYSSKLAEIARTWELEKDEVITTHSPWS	766147	Shigella flexneri K-227
job.pdb	AF-X1CH08-F1-model_v4 Molybdopterin domain-containing protein	19.300	269	169	13	2	250	36	276	1.000	4.557E-06	164	400	282	ARDIAKVPGTTLFAIGMGPNQFFNNDNKDRTQFLLAALTGNIGKIAGN-IGSYAGNYRVAMFNGVPQYIAENPF-----DIELDGAKPARPKLYWRAEPAHYYNHEDHPLKMGK-TMITGKTHMPTPTKSLWFANANSIL--GNVKWHFNTVVNVLPKMEMIAVQEWWWSTSCEWADIVFAVDAWSELKHPDMCSSVTNPFLTVFP-----RTPLERPFDTRGDIECLDLVGKQLAKRTGDRRF------ADMWKFVEEKKVEVYLQRI	TREYATT-KPAALEDAQGPARSQMGGQYNRAAITLSAMTGNIGKPGGSACGGLHG------------IPYAHMFRTIAIPPGVNKAYPKGPSLRGNINPRDRLGIKVHVNKVFDAILKGKAGGYPFDAKFAMFFQCNFLNQIGNANLSRKAMQR--EDL-FTVVPEIWMTPTAQYADIVLPVTSFAARSDLTRPWP-------SGPYFGHMNKAIDPLGECKDDIR----IAEELAKRLGVENFDLEYVLGEFSKGVHRS-VKEELEQI	-23.151,17.600,19.277,-23.936,16.320,15.724,-22.210,12.942,16.255,-24.227,12.448,19.472,-27.506,13.223,17.628,-26.606,10.565,15.006,-25.641,7.941,17.638,-28.802,8.665,19.685,-30.979,8.526,16.513,-32.105,12.189,16.728,-30.727,12.764,13.192,-31.871,9.595,11.335,-34.532,8.053,13.645,-32.279,5.004,14.337,-30.649,4.725,17.789,-27.304,2.959,17.416,-27.988,0.567,20.332,-26.175,-2.717,21.160,-29.269,-4.6…	DKYKAYVMGDEDGIPKTPEWAEKICGVKSSTIVELTREYATTKPAALEDAQGPARSQMGGQYNRAAITLSAMTGNIGKPGGSACGGLHGIPYAHMFRTIAIPPGVNKAYPKGPSLRGNINPRDRLGIKVHVNKVFDAILKGKAGGYPFDAKFAMFFQCNFLNQIGNANLSRKAMQREDLFTVVPEIWMTPTAQYADIVLPVTSFAARSDLTRPWPSGPYFGHMNKAIDPLGECKDDIRIAEELAKRLGVENFDLEYVLGEFSKGVHRSVKEELEQIDTIEEK	412755	marine sediment metagenome
job.pdb	AF-A0A349A5M8-F1-model_v4 Formate dehydrogenase subunit alpha	16.000	150	98	6	122	266	35	161	1.000	6.522E-04	164	400	322	TKSLWFANANSI-----LGNVKWHFNTVVNVLPKMEMIAVQEWWWSTSCEWADIVFAVDAWSELKHPDMCSSVTNPFLTVFPRTPLERPFDTRGDIECLDLVGKQLAKRTGDRRFADMWKFVEEKKVEVYLQRILDHSSNTKGFKFPELE	VRGLYIMGENPMLSDPDLAHVEA-------ALKHLDFLVVQDIFLNETAQLADVVLPSAAFAEKDGTFTNT---ERRIQRI-RKAVPPPGQARTDWEIIAGI----ASRMGYPM--------SYRDAEEIMAEIAQVTPSYAGITYERIE	6.448,14.118,-25.282,10.215,13.580,-24.812,9.702,10.933,-22.099,7.076,8.994,-24.113,9.281,9.096,-27.249,12.197,7.629,-25.247,10.054,4.696,-24.046,8.392,4.180,-27.470,11.882,4.034,-29.029,13.202,1.611,-26.369,10.166,-0.718,-26.438,9.322,-0.442,-30.170,5.629,0.307,-29.420,3.272,3.302,-29.381,2.310,4.330,-25.822,-0.977,5.876,-24.623,-0.673,9.613,-24.022,-3.415,9.613,-21.372,-2.956,8.779,-17.661,-4.4…	DEARGRFEKAWGVTLPPRPGLTVVEIMNAAHKGDVRGLYIMGENPMLSDPDLAHVEAALKHLDFLVVQDIFLNETAQLADVVLPSAAFAEKDGTFTNTERRIQRIRKAVPPPGQARTDWEIIAGIASRMGYPMSYRDAEEIMAEIAQVTPSYAGITYERIEREGLQWPCPTLDHPGTRFLHKEKFSRGLGLFHAIEYIPPAELPDREYPLILSTGRVLYHYHTGTMTRLAEGPSERCPESLIEIHPEDARAYGIADGQKVRVASRRGQVEAKAQVTKKSPAGTIFMNFHFREVAVNLLTNAALDPIGKIPEYKVCAVKVEAA	48412	Syntrophus sp. (in: Bacteria)
job.pdb	AF-A0A6G3LEJ0-F1-model_v4 Molybdopterin-dependent oxidoreductase	21.800	211	123	12	122	327	50	223	1.000	4.523E-05	164	400	353	TKSLWFANANSI----LGNVKWHFNTVVNVLPKMEMIAVQEWWWSTSCEWADIVFAVDAWSELKHPDMCSSVTNPFLTVFPRTPLERPFDTRGDIECLDLVGKQLAKRTGDRRFADMWKFVEEKKVEVYLQRILDHSSNTKGFKFPELEEKAKKGIPALMMTRTNPKTVGYEQVYDSRPWYTKTGRLEFYREEDEFIEAGEN-LPVHREPI	VRAMFIMGGNPALAIANS------SMAVEALKKVEFLAVADLFMSKTAELADIVLPSASWLEYDGLADSAQATYGHLRI-RRK-VAQVGEARSDTWIMI----ELAKRMNLKGFW--------GSEEEYLDYILK----PTGYTFKEFDEAG----GIIYHEPEV------GKRLK-KGFDTPSGKIELYSE--RLKEWGFDPLPFYREPF	5.665,-2.297,-22.934,1.872,-1.737,-23.322,2.418,-1.448,-27.113,3.177,-5.203,-27.324,0.058,-6.344,-25.392,-2.712,-7.495,-27.804,-5.898,-5.513,-27.489,-7.714,-8.786,-26.649,-5.387,-9.314,-23.668,-5.865,-5.669,-22.604,-9.669,-6.233,-22.664,-9.139,-9.073,-20.133,-7.740,-6.511,-17.613,-9.604,-7.166,-14.342,-11.713,-4.093,-13.447,-10.743,-2.159,-16.632,-14.422,-1.806,-17.715,-15.597,-0.578,-14.283,-12.…	MIEDLPEEMDRKRLGGDRYPLLGRYLKVNFPMAHYPTVLKAIIEGKPYKVRAMFIMGGNPALAIANSSMAVEALKKVEFLAVADLFMSKTAELADIVLPSASWLEYDGLADSAQATYGHLRIRRKVAQVGEARSDTWIMIELAKRMNLKGFWGSEEEYLDYILKPTGYTFKEFDEAGGIIYHEPEVGKRLKKGFDTPSGKIELYSERLKEWGFDPLPFYREPFESPYSTPDLAKDYPFVLTTGRRVPAYFHTAGRNIPGLRDLYPEPLAEINAETARELGIEDGDLVRIETPRGYVIMRAKLTHGIHPRVIGVQHGWEGEANDNRLTDNQRCSEGMGSTTLRGLLCRVRRVAQ	2480821	Desulfurococcales archaeon
job.pdb	AF-A0A376MUN0-F1-model_v4 Anaerobic dimethyl sulfoxide reductase chain A	18.800	356	207	20	2	323	62	369	1.000	3.490E-06	164	400	406	ARDIAKVPGTTLFAIGMGPNQFFNNDNKDRTQFLLAALTGNIGKIAGNIGSYAGNY---RVAMFNGVPQYIAENPFDIELDGAKPARPKLYWRAEPAHYYNHEDHPLK-------MGKTMITGKTHMPTPTKSLWFANANSI-------LGNVKWHFNTVVNVLPKMEMIAVQEWWWSTSCEWADIVFAVDAWSELKHPDMCSSVTNPFLTV-FPRTPLERPFDTRGDIECLDLVGKQLAKRTGDRRFADMWKFVEEKKVEVYLQRILDHSSNTKGFKFPELEEKAKKGIPAL--MMTRTNPKTVGYEQVYDSRP---WYTKTGRLEFYREEDEFIE-AGEN----------LPVH	AREIGST-KPAFISQGWGPQRHANGEIATRAISMLAILTGNVGINGGNSGAREGSYSLPFVRMPTLE-------------NPIQTSISMFMWTD--A----IERGPEMTALRDGVRGKDKLD------VPIKMIWNYAGNCLINQHSEINRTHEILQDD-----KKCELIVIIDCHMTSSAKYADILLPDCTASEQMDFALDASCGN-MSYVIFNDQVIKPRFECKTIYEMTS----ELAKRLGVEQQFTEGRTQEEWMRHLYAQSREAI---PELPTFEEFRKQ-----GIFKKRDPQGH--HVAYKAFREDPQANPLTTPSGKIEIY--SQALADIAATWELPEGDVIDPLPIY	18.413,7.985,-21.619,20.873,9.294,-18.974,23.668,6.670,-18.923,25.760,8.680,-16.413,22.806,8.537,-14.002,22.417,4.757,-14.483,26.151,3.942,-14.049,26.475,6.057,-10.886,23.123,5.577,-9.099,21.742,2.187,-10.294,22.474,-1.554,-10.479,21.167,-3.990,-13.140,20.568,-1.689,-16.136,23.443,-3.127,-18.240,26.294,-5.679,-17.903,28.527,-3.019,-16.263,26.049,-2.439,-13.413,24.631,-6.015,-13.181,25.361,-7.869,…	MDQAFLDKYCVGYDEKTLPASAPKNGHYKAYILGEGPDGVAKTPEWASQITGVPADKIIKLAREIGSTKPAFISQGWGPQRHANGEIATRAISMLAILTGNVGINGGNSGAREGSYSLPFVRMPTLENPIQTSISMFMWTDAIERGPEMTALRDGVRGKDKLDVPIKMIWNYAGNCLINQHSEINRTHEILQDDKKCELIVIIDCHMTSSAKYADILLPDCTASEQMDFALDASCGNMSYVIFNDQVIKPRFECKTIYEMTSELAKRLGVEQQFTEGRTQEEWMRHLYAQSREAIPELPTFEEFRKQGIFKKRDPQGHHVAYKAFREDPQANPLTTPSGKIEIYSQALADIAATWELPEGDVIDPLPIYTPGFESYQDPLNKQYPLQLTGFHYKSRVHS…	562	Escherichia coli
job.pdb	AF-A0A1F4AQR7-F1-model_v4 Uncharacterized protein	15.200	427	233	19	11	324	224	634	1.000	4.557E-06	164	400	779	TTLFAIGMGPNQFFNNDNKDRTQFLLAALTGNIGKIAGNIGS--------YAGNYRVAMFNGVPQYIAENPFDIELDGA----------------KPARPKLYWR-----AEPAHYYNHEDHPLKMGKTMITGKTHMP---------------TPTKSLWFANANSI---LGNVKWHFNTVVNVLPKMEMIAVQEWWWSTSCEWADIVFAVDAWSELKHPDMCSS--VTNPFLTVFPRTPLERPFDTRGDIECLDLVGKQLAKRTGDR--------------R------------------------FADMWKFVEEK--------KV--EVYLQRILDHSSNTKGFKFPELEEKAKKGIPALMM---------------TRTNP-KTVGYEQVYDSRP…	RTNILAGLNTPKVFHGDLIERSMCLLLALTGNWGRPGSGIGSWGVMPDPGVPYGY--GGKGGGSEALARRLIRKPNPTEEELAIRASMIQAKLYSPTVPPFFFWYFHCGYKKVWDAIPPDEMGLP---RRVSEYVDEALGAGWWEGFVRPDPSVEPKVLFIMGNNPLRRMRGGTRTMLE---ELWPKLRKVITVDVRWSTSALYSDLVLPAAFFYEK--EQFHSLTSNEVRFWAYG-QKAIDPVGDSRSEWRIVNGLARAIAQRASERGLTTYHVPHGVTPERCKAVLGRALSLPDALRPLLGARRRFNEIPDVLTMQGKYVEDDVEQALKDMVERCKDEGLFEPDES---LEKIRER--GFVKYHGLGTSVQARNIATEVQANDSVTALLLHTRDHIP…	6.562,9.358,-14.292,7.382,6.851,-11.552,4.896,3.961,-11.582,4.100,3.132,-7.923,1.265,0.677,-7.182,2.542,-0.439,-3.746,0.523,1.931,-1.521,-1.314,0.552,1.522,-4.265,2.911,0.945,-6.302,1.487,3.865,-3.355,2.170,6.186,-3.025,5.665,4.645,-6.768,6.231,5.299,-6.360,5.023,8.915,-3.027,6.590,9.964,-2.661,9.545,7.543,0.441,7.712,6.237,1.602,4.298,4.995,5.401,4.736,5.330,5.401,3.176,8.835,7.403,-0.048,8.467,…	MGEFSDISIGQYITFGKYHHAGTQDTWFKSGLNIVWHMNPVYTRIPGYHFLSENKYKGGELVAIAPDYSPSCVHADQYVPIRAATDAALALGMCRAILENGLEDRAFIKTQTDLPLLVRDDTRRFLRASDLEDRPSEEAFYIWDTNDSLVKAPQDTLKLGALEPDLDAVRDVPLKDGRRVRVRTVFSILVVTLRDDYSPERVREITGLHPDVVETLAKKVATRRTNILAGLNTPKVFHGDLIERSMCLLLALTGNWGRPGSGIGSWGVMPDPGVPYGYGGKGGGSEALARRLIRKPNPTEEELAIRASMIQAKLYSPTVPPFFFWYFHCGYKKVWDAIPPDEMGLPRRVSEYVDEALGAGWWEGFVRPDPSVEPKVLFIMGNNPLRRMRGGTRTMLEEL…	1797486	Betaproteobacteria bacterium RIFCSPLOWO2_02_FULL_63_19
job.pdb	AF-X1LSW1-F1-model_v4 Molybdopterin domain-containing protein	19.900	216	139	14	118	329	56	241	1.000	1.007E-04	163	400	266	MPTPTKSLWFANANSILGNVKWHFNTVVNVLPKMEMIAVQEWWWSTSCEWADIVFAVDAWSELKHP-DMC--SSVTNPFLTVFPRTPLERPFDTRGDIECLDLVGKQLAKRTGDRRFADMWKFVEEKKVEVYLQRILDHSSNTKGFKFPELEEKAKKGIPALMMTRTNPKTVGYEQVYDSRPWYTKTGRLEFYREEDEFIEAGEN-LPVHREPIDS	KPYPIKALIVTGGNPAL-TLPDS-KKIAEALNKLDLLVVITPFMTETAEMADIVLPACT-FLEKMGLGMVYGINAGLPYVLL-RKQVIEPPGEAWADWKFWT----ELARRMGLGGYF------PWDTDEEVVAHLLE----PSGVTL----EQLKENPCGVYYDAKN-----YNARETFG-FRTPSKKIEVYSK--TLEEAGFDPMPTHREPSQS	23.938,20.107,16.287,23.662,18.102,13.115,23.303,14.573,14.611,21.213,11.556,13.559,17.765,12.128,15.045,15.369,9.166,15.373,11.622,9.389,15.865,10.213,6.269,17.596,7.518,4.682,15.538,4.234,4.123,17.363,3.689,0.379,17.881,0.373,-0.636,16.264,-1.345,-4.038,16.187,-0.191,-6.258,13.299,-2.909,-8.096,11.332,-0.397,-9.821,9.000,-0.726,-13.603,8.803,2.544,-15.585,8.537,3.335,-16.447,4.921,5.853,-19.279…	PGGWAMTPLIRLSDLRLPVDEEAIGGAEYPIFYKLGGKAVPYGQTVVFPEVVLSEKPYPIKALIVTGGNPALTLPDSKKIAEALNKLDLLVVITPFMTETAEMADIVLPACTFLEKMGLGMVYGINAGLPYVLLRKQVIEPPGEAWADWKFWTELARRMGLGGYFPWDTDEEVVAHLLEPSGVTLEQLKENPCGVYYDAKNYNARETFGFRTPSKKIEVYSKTLEEAGFDPMPTHREPSQSPVRTPEVAKEYPLILITGARMREYT	412755	marine sediment metagenome
job.pdb	AF-A0A376KN48-F1-model_v4 Biotin sulfoxide reductase	15.300	299	201	14	2	283	30	293	1.000	8.647E-06	163	400	319	ARDIAKVPGTTLFAIGMGPNQFFNNDNKDRTQFLLAALTGNIGKIAGNIGSYAG----------NYRVAMFNGVPQYIAENPFDIELDGAKPARP-KLYWRAE-PAHYYNHEDHPLKMGKTMITGKTHMPTPTKSLWFANANSILGNVKWHFNTVVNVLPKMEMIAVQEWWWSTSCEWADIVFAVDAWSELKHPDMCSSVTNPFLTVFPRTPLERPFDTRGDIECLDLVGKQLAKRTGDRRFAD-----MWKFVEEKKVEVYLQRILDHSSNTKGFKFPELEEKAKKGIPALMMTRTNP	AALFHQNT--TMLMAGWGMQRQQFGEQKHWMIVTLAAMLGQIGTPGGGFGLSYHFANGGNPTRRSAVLSSMQGS--------LPGGCDAVDKIPVARIVEALENPGGAYQHN----GMNRHFPD--------IRFIWWAGGANFTHH--QDTNRLIRAWQKPELVVISECFWTAAAKHADIVLPATTSFERNDLTMTGDYSNQHLVP-MKQVVPPRYEARNDFDVFAELSERWEK-GGYARFTEGKSQLQW-------LETFYNVARQRGA-SQQVELPPFAEFWQAN-QLIEMPENPD	18.731,-11.096,-26.817,21.145,-12.521,-29.450,19.147,-15.726,-30.155,21.928,-18.072,-28.933,19.474,-20.148,-26.846,16.385,-20.117,-29.141,17.693,-19.386,-32.693,15.759,-16.060,-32.838,17.587,-12.724,-32.598,15.463,-10.192,-30.656,16.320,-7.306,-33.022,14.342,-4.132,-33.837,12.630,-5.772,-36.868,11.437,-8.682,-34.690,10.200,-6.246,-32.015,8.404,-4.018,-34.583,6.230,-6.936,-35.783,5.097,-7.553,-32.…	MLGESDGIAKNAEWAAEICGVNAAKIRELAALFHQNTTMLMAGWGMQRQQFGEQKHWMIVTLAAMLGQIGTPGGGFGLSYHFANGGNPTRRSAVLSSMQGSLPGGCDAVDKIPVARIVEALENPGGAYQHNGMNRHFPDIRFIWWAGGANFTHHQDTNRLIRAWQKPELVVISECFWTAAAKHADIVLPATTSFERNDLTMTGDYSNQHLVPMKQVVPPRYEARNDFDVFAELSERWEKGGYARFTEGKSQLQWLETFYNVARQRGASQQVELPPFAEFWQANQLIEMPENPDSERFIRFADFCPRSAGASVKNRQRQD	562	Escherichia coli
job.pdb	AF-A0A377E600-F1-model_v4 Anaerobic dimethyl sulfoxide reductase chain A	16.000	361	213	22	1	323	1	309	1.000	8.260E-07	163	400	445	LARDIAKVPGTTLFAIGMGPNQFFNNDNKDRTQFLLAALTGNI---GKIAGNIGSYAGNYRVAMFNGVPQYIAENPFDIELDGAKPARPKLYWRAEPAHYYNHEDHPLKMGKTMI-----TGKTHMPTPTKSLWFANANSI-------LGNVKWHFNTVVNVLPKMEMIAVQEWWWSTSCEWADIVFAVDAWSELKHPDMCSSVTNPFLTV-FPRTPLERPFDTRGDIECLDLVGKQLAKRTGDR-RF-----ADMWKFVEEKKVEVYLQRILDHSSNTKGFKFPELEEKAKKGIPAL--MMTRTNPKTVGYEQVYDSRP---WYTKTGRLEFYREEDEFIE-AGEN----------LPVH	MAREIGST-KPAFISQGWGPQRHANGEIATRAISMLAILTGNVGINGGNSG-AREGSYSLPFVRMPTL-------------ENPIQTSISMFMWTDAI-----ERGP----EMTALRDGVRGKDKLDVPIKMIWNYAGNCLINQHSEINRTHEILQDD-----KKCELIVVIDCHMTSSAKYADILLPDCTASEQMDFALDASCGN-MSYVIFNDQVIKPRFECKTIYEMTS----ELAKRLGVEQQFTEGRTQEEWMRHLYAQSREAIP---------ELPTFEEFRKQ-----GIFKKRDPQGH--HVAYKAFREDPQANPLTTPSGKIEIYSQ--ALADIAATWELPEGDVIDPLPIY	-26.553,16.242,-5.081,-28.366,13.375,-6.959,-30.159,15.771,-9.342,-26.922,17.779,-9.726,-24.816,14.669,-10.549,-27.481,13.468,-13.040,-27.909,16.896,-14.704,-24.183,17.813,-14.871,-22.763,16.701,-18.256,-19.965,15.713,-18.209,-19.711,14.740,-14.579,-16.286,13.484,-13.429,-16.711,11.117,-10.439,-13.338,10.169,-8.898,-12.647,8.072,-5.792,-9.376,7.992,-3.880,-8.075,4.717,-2.385,-9.479,5.426,1.116,-1…	MAREIGSTKPAFISQGWGPQRHANGEIATRAISMLAILTGNVGINGGNSGAREGSYSLPFVRMPTLENPIQTSISMFMWTDAIERGPEMTALRDGVRGKDKLDVPIKMIWNYAGNCLINQHSEINRTHEILQDDKKCELIVVIDCHMTSSAKYADILLPDCTASEQMDFALDASCGNMSYVIFNDQVIKPRFECKTIYEMTSELAKRLGVEQQFTEGRTQEEWMRHLYAQSREAIPELPTFEEFRKQGIFKKRDPQGHHVAYKAFREDPQANPLTTPSGKIEIYSQALADIAATWELPEGDVIDPLPIYTPGFESYQDPLNKQYPLQLTGFHYKSRVHSTYGNVDVLKAACRQEMWINPLDAQKRGIHNGDKVRIFNDRGEVHIEAKVTPRMMPGVVAL…	562	Escherichia coli
job.pdb	AF-A0A0F9JUB8-F1-model_v4 Uncharacterized protein	19.400	313	176	18	17	322	248	491	1.000	1.071E-05	163	400	634	GMGPNQFFNNDNKDRTQFLLAALTGNIGKIAGNIGSYAGNYRVAMFNGVPQYIAENPFDIELDGAKPA-----RPKLYWRAEPAHYYNHEDHPLKMGKTMITGKTHMPTPTKSLWFANANSILG--NVKWHFNTVVNVLPKMEMIAVQEWWWSTSCEWADIVFAVDAWSELKHPDMCSSVTNPFLTVFPRTPLERPFDTRGDIECLDLVGKQLAKRTGDRRFADMWKFVEEKKVEVYLQRILDHSSNTKGFKFPELEEKAKKGIPALMMTRTNPKTVGYEQVYDSRPWYTKTGRLEFYREEDEFIEAGENLPV	HMGFTRTYHGDISLRGLITVASITG------HVTTSFSSGYMPAVLNWDPF--------LKAIPEKPSFHRMGILNLY----------------------DAVISEKPYPIKAVWFAFINFLNQCANSNK---IINEFFPKLDFIVQTELFITPTARYADLLLPVCSFLEF-SDFLPHP--YPYLQL-QQKVINPLYESKSD---ATIVA-ELAERLE---FGEYFK----GGEEGLIDLIIDH-SSLKGVSRETLKK------GAVKLQHL-PEGANFPLSF-----RTPSGKIELYA--EQLVENGEALPV	17.569,11.523,-7.348,18.539,14.036,-10.045,17.331,11.476,-12.623,13.704,11.669,-11.408,14.000,15.442,-10.824,15.099,16.095,-14.441,11.874,14.634,-15.899,9.706,16.523,-13.356,11.526,19.772,-14.214,11.014,19.222,-17.970,7.343,18.292,-17.356,6.908,21.581,-15.433,8.551,23.607,-18.248,6.444,21.928,-20.963,3.267,21.723,-18.806,3.205,17.999,-19.653,1.197,15.310,-17.850,3.260,13.549,-15.170,1.858,10.072,…	TTKFGAYLRLASLTQSTRVSAWGYGDAGLPCGSRVIFGHQFPYMHLFGEFWQRKWPDLLVIWGSNPAESMPLQTMRKVLDAKENGTQVVVIDPRFTVTASKADEYIGLKPGTDSAFALGLMHVIFQKRIYDPEFVREFTNGSYLVRTDTGKFLRGKDIETKKENVYIIWHEPTDSYKVMRRSNVKEACLPGSFKVNGIECKPALQMLEDLTLQYTPKKTSEITGVQVDLIIKLAEKIATTKKVVFYTHMGFTRTYHGDISLRGLITVASITGHVTTSFSSGYMPAVLNWDPFLKAIPEKPSFHRMGILNLYDAVISEKPYPIKAVWFAFINFLNQCANSNKIINEFFPKLDFIVQTELFITPTARYADLLLPVCSFLEFSDFLPHPYPYLQLQQKVINP…	412755	marine sediment metagenome
job.pdb	AF-A0A2J0QUC1-F1-model_v4 Molybdopterin domain-containing protein	17.600	102	76	3	122	222	2	96	1.000	3.412E-03	162	400	119	TKSLWFANANSILGNVKWHFNTVVNVLPKMEMIAVQEWWWSTSCEWADIVFAVDAWSELKHPDMCSSVTNPFLTVF-PRTPLERPFDTRGDIECLDLVGKQL	VHSLYLYGEDT--GIVDSNINFVQAAFEKLDFMVVQDEFLTFTATYADVVLPASPSLEKDGTFTNTE-----RRIQRLYQALEPLGDSKPDWKIFQAIANRL	-23.028,3.554,2.635,-19.402,2.402,3.171,-19.034,-0.426,5.739,-15.321,-1.250,5.339,-12.082,0.486,4.308,-8.700,-0.819,3.176,-6.283,2.111,3.657,-2.709,1.800,2.341,0.323,4.075,2.772,-1.564,7.183,4.022,-2.062,9.013,7.355,-5.432,10.505,6.325,-6.556,10.886,9.994,-4.102,13.836,10.287,-3.178,14.924,6.748,-6.675,15.229,5.235,-8.703,18.437,5.284,-11.216,18.578,8.177,-9.684,15.778,10.295,-12.711,15.764,12.66…	EVHSLYLYGEDTGIVDSNINFVQAAFEKLDFMVVQDEFLTFTATYADVVLPASPSLEKDGTFTNTERRIQRLYQALEPLGDSKPDWKIFQAIANRLGFDWNYKHPSEIMDEVARLTPLY	158836	Enterobacter hormaechei
job.pdb	AF-W4L541-F1-model_v4 Uncharacterized protein	18.700	144	99	5	122	265	49	174	1.000	1.452E-03	162	400	274	TKSLWFANANSILGNVKWHFNTVVNVLPKMEMIAVQEWWWSTSCEWADIVFAVDAWSELKHPDMCSSVTNPFLTVFPRTPLERPFDTRGDIECLDLVGKQLAKRTGDRRFADMWKFVEEKKVEVYLQRILDHSSNTKGFKFPEL	IKAMYMMGENPFL--SDPNINKVKKCLAAMDFLAVQDIFITETAAYADVILPGSSFPEKNGTYTNT---DSRVQLA-RKAIESPGQVRVDWHIIA----DLATRMGYP--------MPYESEEQIWQEIVSLTPVFGGITYERL	0.407,-4.893,5.255,1.898,-4.516,8.791,0.678,-7.561,10.780,2.338,-6.619,14.011,0.692,-3.236,14.791,-2.668,-1.483,15.050,-3.216,2.087,13.818,-0.539,4.513,15.073,2.214,1.827,15.271,0.701,0.359,18.471,1.986,-3.214,19.001,-0.539,-6.082,18.897,1.561,-7.753,21.637,0.982,-4.853,24.096,-1.808,-5.846,26.551,-2.775,-2.256,27.313,-3.086,-1.558,23.583,-5.032,-4.827,23.053,-7.485,-4.081,25.914,-8.188,-0.619,24…	LIPMVYTGYQSVTDPEVQQKFEASWGVDLDPDPGLTVVEIMSEVLEGRIKAMYMMGENPFLSDPNINKVKKCLAAMDFLAVQDIFITETAAYADVILPGSSFPEKNGTYTNTDSRVQLARKAIESPGQVRVDWHIIADLATRMGYPMPYESEEQIWQEIVSLTPVFGGITYERLAHEGLPWPCPEPDHPGVPIRFTEDFPRGKAKFSPAEYAPAQELPDETYPLVLNTGRVLQHWHTGTMTRRAKALDAIAPEALLEMTPEDMEELGIAPDEYV	1429439	Candidatus Entotheonella gemina
job.pdb	AF-A0A7X7EGC2-F1-model_v4 Molybdopterin-dependent oxidoreductase	18.400	152	94	7	122	267	5	132	1.000	6.522E-04	162	400	293	TKSLWFANANSIL---GNVKWHFNTVVNVLPKMEMIAVQEWWWSTSCEWADIVFAVDAWSELKHPDMCSSVTNPFLTVFPRTPLERPFDTRGDIECLDLVGKQLAKRTGDR---RFADMWKFVEEKKVEVYLQRILDHSSNTKGFKFPELEE	IRCLYVMGENPMLSDPDI-----NHVEHALKKCEFLVVQDIFLTETAELADVVLPATTYAETNGTFTNT---ERRVQL-VCKAIEPVGDSREDWDIIN----EMMDRLGYKNNFRSA-----------SDILDELASTSPSYGGYSFERLKK	-20.703,3.585,-9.759,-21.239,5.265,-13.181,-20.208,2.070,-15.050,-17.603,3.970,-17.093,-14.953,1.383,-16.096,-15.867,-2.057,-17.513,-12.487,-3.838,-17.273,-9.940,-3.502,-14.443,-6.427,-4.980,-14.307,-5.079,-4.962,-10.724,-1.346,-5.787,-10.494,0.403,-6.346,-7.137,-2.336,-4.589,-5.093,-5.091,-5.583,-2.633,-7.728,-2.788,-2.623,-10.138,-5.050,-0.729,-7.950,-4.513,2.367,-5.788,-1.459,1.534,-8.361,1.00…	DSGDIRCLYVMGENPMLSDPDINHVEHALKKCEFLVVQDIFLTETAELADVVLPATTYAETNGTFTNTERRVQLVCKAIEPVGDSREDWDIINEMMDRLGYKNNFRSASDILDELASTSPSYGGYSFERLKKEQPQWPCPSKDHPGTPILHVGKFSRGERAIFKPSPYIPAAELPDEEYPFVFTTGRVLYQYHTRTMTGKSEGLNNIMGNSFVEINPTDAGKLNIANSDKVNVASRRGEVTVEAHVTDKVAEGVLFMPFHYKDGPANKLTNNVIDPIAKIPEYKVCAAKIEKA	1898204	Clostridiaceae bacterium
job.pdb	AF-A0A524ASE4-F1-model_v4 Uncharacterized protein	19.400	221	129	14	112	325	86	264	1.000	1.129E-05	162	400	410	ITGKTHMPTPTKSLWFANANSI-----LGNVKWHFNTVVNVLPKMEMIAVQEWWWSTSCEWADIVFAVDAWSELKHPDMCSSVT-NPFLTVFPRTPLERPFDTRGDIECLDLVGKQLAKRTGDRRFADMWKFVEEKKVEVYLQRILDHSSNTKGFKFPELEEKAKKGIPALMMTRTNPKTVGYEQVYDSRPWYTKTGRLEFYREEDEFIEAG-ENLPVHRE	ILEE--DPYPVRGLFLISTNPLITRANAREVK-------AALERVDFMVVADFFLTPTAQEADIVLPSATWLEV--DYVADLWKRHGLVMA-RQKAV-QVGDCWSDYQILN----ELGKRVGDAE--DWWPTVRD---------ALDYILSPSGLTWEEFCQR-----GVLRGDQTFRK-------YLRQGFSTSTKQVELYST--LFERLGCDPLPGYLE	-8.429,38.042,9.079,-7.281,35.018,7.052,-6.360,32.298,9.578,-6.625,29.387,7.145,-6.292,26.395,9.498,-3.825,24.209,7.573,-5.075,20.882,8.932,-2.921,18.017,7.526,0.007,15.752,8.526,3.197,16.776,6.653,4.615,13.216,6.634,7.129,14.527,4.064,8.438,17.067,6.637,8.673,14.348,9.331,10.802,12.435,6.791,12.948,15.546,6.168,13.304,16.187,9.953,14.283,12.515,10.555,17.114,12.758,7.962,18.440,16.196,9.027,20.4…	MGGGHRAGQELHQQHQAAHLPDGYHGESGRPGGNAFFNPPPVIKVSTLGLHKRLSPEQRKKRLGGSKFRLADFIAVLNPKAVWRAILEEDPYPVRGLFLISTNPLITRANAREVKAALERVDFMVVADFFLTPTAQEADIVLPSATWLEVDYVADLWKRHGLVMARQKAVQVGDCWSDYQILNELGKRVGDAEDWWPTVRDALDYILSPSGLTWEEFCQRGVLRGDQTFRKYLRQGFSTSTKQVELYSTLFERLGCDPLPGYLEPAESPRATPELLKEYPYILITGARIPYFFHSENRMVEPLRRRHPDPIVEINPRLAQEKGLRDGQWAMIVSRRGRCQQKVKVTERVPYGMVAAEHGWWFPEEKDGLGWDRSNINLLTENDMEGCDPAMGSTNLRTL…	2073117	Anaerolineales bacterium
job.pdb	AF-W1XHF8-F1-model_v4 Biotin sulfoxide reductase 2	22.000	100	75	2	122	221	31	127	1.000	4.004E-03	161	400	132	TKSLWFANANSILGNVKWHFNTVVNVLPKMEMIAVQEWWWSTSCEWADIVFAVDAWSELKHPDMCSSVTNPFLTVFPRTPLERPFDTRGDIECLDLVGKQ	IKMIWWAGGGNFTHH--QDTNRLIKAWQKPEMIVVSECYWTAAAKHADIVLPITTSFERNDLTMTGDYSNQHI-VPMKQAVAPQFEARNDFDVFADLAEL	-6.611,13.975,8.381,-3.348,12.030,8.763,-2.982,9.108,11.213,0.357,7.564,12.248,0.498,4.210,10.588,1.549,2.737,13.966,-1.911,3.809,15.299,-4.060,2.190,12.557,-5.382,-0.469,14.986,-6.199,2.165,17.641,-7.935,4.330,14.993,-10.005,1.391,13.659,-10.874,0.400,17.247,-11.790,3.858,18.606,-13.577,6.131,16.078,-14.030,9.527,17.709,-11.355,8.681,20.328,-8.845,11.406,21.255,-5.088,10.890,20.784,-1.876,12.918…	TAIPVARIVDALENPGGKYQHNGKEQTYPNIKMIWWAGGGNFTHHQDTNRLIKAWQKPEMIVVSECYWTAAAKHADIVLPITTSFERNDLTMTGDYSNQHIVPMKQAVAPQFEARNDFDVFADLAELLKPGG	408170	human gut metagenome
job.pdb	AF-A0A379LRL1-F1-model_v4 Dimethyl sulfoxide/trimethylamine N-oxide reductase	18.400	119	77	5	122	236	27	129	1.000	1.616E-03	161	400	132	TKSLWFANANSILGNVKWH----FNTVVNVLPKMEMIAVQEWWWSTSCEWADIVFAVDAWSELKHPDMCSSVTNPFLTVFPRTPLERPFDTRGDIECLDLVGKQLAKRTGDRRFADMWK	IRLVYWAGGNV------FHHHQDINKLIRAWQRPDTVIVHEQFWTAQAKFADIVLPATTSLER--EDIGSASNDGFIIAMP-QHLPPFAAAKSDYAIFAALSQRLG-------FADAFT	0.508,11.176,8.546,-0.198,12.704,12.009,-4.007,12.050,12.080,-4.432,8.533,10.608,-4.393,7.003,14.108,-6.840,9.668,15.403,-9.247,9.122,12.465,-9.277,5.315,12.877,-9.729,5.563,16.675,-12.475,8.263,16.624,-15.013,7.698,13.794,-17.616,10.444,13.948,-15.278,12.611,16.088,-14.870,16.328,15.269,-11.590,17.946,14.199,-10.465,21.409,13.109,-8.706,21.784,9.749,-8.153,25.091,7.913,-10.686,26.954,10.108,-13.…	MARIADMLLNPGGHYEFDGQQRVYPDIRLVYWAGGNVFHHHQDINKLIRAWQRPDTVIVHEQFWTAQAKFADIVLPATTSLEREDIGSASNDGFIIAMPQHLPPFAAAKSDYAIFAALSQRLGFADAFTQGA	549	Pantoea agglomerans
job.pdb	AF-A0A080KAI9-F1-model_v4 Anaerobic dehydrogenase	16.400	170	115	9	122	282	31	182	1.000	2.496E-04	161	400	183	TKSLWFANANSILGNVKWHFNTVVNVL---PKMEMIAVQEWWWSTSCEWADIVFAVDAWSELKHPDMCSSVTNP--FLTVFPRTPLERPFDTRGDIECLDLVGKQLAKRTGDRRFADMWKFVE----EKKVEVYLQRILDHSSNTKGFKFPELEEKAKKGIPALMMTRTN	IKFIWSYASNVI-GNQHADLNRTHQILQDESKCEFILVWDTHMTASAKYADLLLPDVSSVESNDLINNSYASGAYHYIIR-MQRAIKPLWENRSSYDVLT----DLSEKMGVKD-----KFTQGRTQDEWIEYCYEKLRK--QEPNLPSFDE-----TDGMGVIDRKLAN	-0.664,8.168,22.368,-1.716,7.000,18.864,-5.002,8.758,18.007,-6.328,6.184,15.487,-7.338,3.611,18.140,-9.154,6.436,19.987,-10.916,7.384,16.710,-12.339,3.822,16.699,-12.990,3.383,20.431,-14.064,6.882,21.606,-14.642,8.985,18.444,-17.059,11.431,20.027,-14.460,12.413,22.673,-12.068,13.567,19.892,-12.283,17.347,19.287,-10.423,20.151,17.467,-8.955,21.115,20.874,-7.811,17.714,22.177,-7.268,15.606,19.016,-…	FFLWTKAIDEPFSMTAKNSYIKGKDKLDVGIKFIWSYASNVIGNQHADLNRTHQILQDESKCEFILVWDTHMTASAKYADLLLPDVSSVESNDLINNSYASGAYHYIIRMQRAIKPLWENRSSYDVLTDLSEKMGVKDKFTQGRTQDEWIEYCYEKLRKQEPNLPSFDETDGMGVIDRKLANS	1445513	Gilliamella apicola SCGC AB-598-B02
job.pdb	AF-X1DMT1-F1-model_v4 Molybdopterin domain-containing protein	20.400	284	181	15	109	389	17	258	1.000	9.621E-06	161	400	259	KTMITGKTHMPTPTKSLWFANANSILGNVKWHFNTVVNVLPKMEMIAVQEWWWSTSCEWADIVFAVDAWSELKHPDMCSSVT-NPFLTVFPRTPLERPFDTRGDIECLDLVGKQLAKRTGDRRFADMWKFVEEKKVEVYLQRILDHSSNTKGFKFPELEEKAKKGIPALMMTRTNPKTVGYEQVYDSRPWYTKTGRLEFYREEDEFIEAGEN-LPVHREPIDSTFYEPNVIVAPAHPFIKAKGPEAYGVK-VDDFDNETRQGRNIVKTWEETKKTVHPLAKDGY	RAMLTG---KPYPVKGLVTLSSNPMV--TQANTKLVYEALKKLDLYVVADFFMTPSGQLADYVLPGTTYLE--RPWLWTYASVVGSDRAMPKT-VAGQYDRRDDYDVWRGLGLQMG-------QADDWP-------WETLEDVYDYRLAPVGMTFR---QFIDDG-GFLPVRKQYGR-------FEEDGFATPSGKIELYSN--VLKDLGYDPLPQHYEPAESPFSTPE--VAEEYPLILITGGRHQPFYHSEQRQVESMRERHPDPVMQ-----VHPETAEKY	-5.501,12.147,-25.495,-6.160,10.299,-22.210,-3.700,12.160,-19.939,-4.650,10.167,-16.793,-2.827,7.434,-14.954,-5.704,4.964,-14.441,-5.099,3.339,-11.060,-7.966,0.858,-10.589,-8.402,0.421,-6.826,-10.709,-2.166,-5.306,-12.369,-0.743,-2.183,-10.503,-2.860,0.399,-13.389,-3.221,2.932,-15.609,-4.439,0.111,-12.910,-6.942,-0.979,-12.475,-8.390,2.551,-16.275,-8.640,2.935,-16.411,-10.447,-0.460,-13.840,-13.0…	HQRGQHEIFAHAPTMYRAMLTGKPYPVKGLVTLSSNPMVTQANTKLVYEALKKLDLYVVADFFMTPSGQLADYVLPGTTYLERPWLWTYASVVGSDRAMPKTVAGQYDRRDDYDVWRGLGLQMGQADDWPWETLEDVYDYRLAPVGMTFRQFIDDGGFLPVRKQYGRFEEDGFATPSGKIELYSNVLKDLGYDPLPQHYEPAESPFSTPEVAEEYPLILITGGRHQPFYHSEQRQVESMRERHPDPVMQVHPETAEKYG	412755	marine sediment metagenome
job.pdb	AF-A0A379VZZ7-F1-model_v4 Trimethylamine-N-oxide reductase	17.000	247	168	12	121	346	41	271	1.000	2.515E-05	161	400	289	PTKSLWFANANSILGNVKWH----FNTVVNVLPKMEMIAVQEWWWSTSCEWADIVFAVDAWSELKHPDMCSSVTNPFLTVFPRTPLERPFDTRGDIECLDLVGKQLAKRTGDRRFADMWKFVEEKK-VEVYLQRILDHSSNTKGFKFPELEEKAKKGIPALMM---TRTNPKTVGYEQVYDSRPWYTKTGRLEFYREEDEFIEAG--ENLPVHREPIDST-----------FYEPNVIVAPAHPFIK	PLKMCVFAGTN------PFHRHQQINRIIEGWRKLETVIAIDNQWTSTCRFADIVLPATTQFERNDLDQFGNHSNRGIIA-MKQVVSPQFEARNDFDIFR----DLCRRFNRE--AAFTEGLDEMGWLKRIWQEGSQQ-GKGRGIHLPTFEVFWNQQ-EYIEFDHPQMFVRHQAFREDP-DLEPLGTPSGLIEIYSKTIADMQYDDCQGHPMWFEKIERSHGGRDRSAGRCTYSPSTLISVCIPTVR	2.408,-18.324,8.228,1.940,-19.669,4.673,5.688,-20.110,4.005,5.080,-21.101,0.364,8.049,-19.976,-1.754,6.623,-22.036,-4.663,5.462,-19.541,-7.308,5.016,-22.345,-9.927,7.760,-20.779,-12.075,6.165,-17.278,-12.033,7.755,-14.207,-10.437,7.094,-13.593,-6.725,6.649,-9.864,-7.496,5.071,-7.874,-10.341,5.165,-4.103,-10.987,1.992,-2.559,-9.626,0.910,-1.071,-13.000,1.291,-4.487,-14.749,-1.523,-6.315,-12.893,-3…	MHDSTDYKGYSSTIPIARFMDAILEPGKIINWNGKSVKLPPLKMCVFAGTNPFHRHQQINRIIEGWRKLETVIAIDNQWTSTCRFADIVLPATTQFERNDLDQFGNHSNRGIIAMKQVVSPQFEARNDFDIFRDLCRRFNREAAFTEGLDEMGWLKRIWQEGSQQGKGRGIHLPTFEVFWNQQEYIEFDHPQMFVRHQAFREDPDLEPLGTPSGLIEIYSKTIADMQYDDCQGHPMWFEKIERSHGGRDRSAGRCTYSPSTLISVCIPTVRVGNAASAICRWRQGAGLY	59201	Salmonella enterica subsp. enterica
job.pdb	AF-A0A0S7XRK6-F1-model_v4 Uncharacterized protein	15.700	222	136	14	112	325	90	268	1.000	2.798E-05	161	400	399	ITGKTHMPTPTKSLWFANANSI----LGNVKWHFNTVVNVLPKMEMIAVQEWWWSTSCEWADIVFAVDAWSELKHPDMCSSV-TNPFLTVFPRTPLERPFDTRGDIECLDLVGKQLAKRTGDRRFADMWKFVEEKKVEVYLQRILDHSSNTKGFKFPELEEKAKKGIPALM--MTRTNPKTVGYEQVYDSRPWYTKTGRLEFYREEDEFIEAGEN-LPVHRE	LTG---EPYPVRALFCQGNNMLVSYANT------KMVTDAVLSLDFFVVADFFMTPTTDVADIVLPAATWMERDAVTNFHQISYN-SAHL-QQKTVQLG-ECWSDFKIMNELGRRLG-------FGELMFPTDE--------AYFDFLLEPSGMTFEDF-----KGVGVISSSLTFKKYEVTG---------FQTPSGKIQLY--DQRLEDLGFDPLPSYRE	5.000,6.554,9.849,2.898,6.231,6.668,-0.852,6.715,6.092,-1.397,9.774,8.322,-2.275,13.490,7.953,1.294,14.342,6.805,3.155,11.241,5.668,5.847,13.277,3.827,6.790,15.485,6.817,6.839,12.405,9.083,9.003,10.403,6.626,11.352,13.371,6.003,11.769,14.034,9.761,12.798,10.394,10.378,15.224,10.391,7.400,16.678,13.774,8.504,17.293,12.398,12.019,19.276,9.540,10.410,21.191,12.098,8.270,22.035,14.498,11.136,23.102,1…	VDQNADTISTGRAITMLAAITGNIDVPGGNIIPMKINVRGLSDPALTLVNKLTTEHHQKRLGSKEYPLLSSKASLITPVAHNFTLWQAILTGEPYPVRALFCQGNNMLVSYANTKMVTDAVLSLDFFVVADFFMTPTTDVADIVLPAATWMERDAVTNFHQISYNSAHLQQKTVQLGECWSDFKIMNELGRRLGFGELMFPTDEAYFDFLLEPSGMTFEDFKGVGVISSSLTFKKYEVTGFQTPSGKIQLYDQRLEDLGFDPLPSYREPTESPMSAPEKTKEYPLIITTGGRVPVFRHSELRNIPILREIVPELLMSINPKKAQELGIEEGDSVLVESPRGSMEAKAHLTEAIDPRVVQIPSHWPGRNNVNLIMDNENCAPMIGSAQLRCQLCRVRKKD	1703775	candidate division WOR-1 bacterium DG_54_3
job.pdb	AF-A0A454D2X8-F1-model_v4 Molybdopterin dinucleotide binding domain protein	15.700	343	209	18	2	309	10	307	1.000	3.883E-06	161	400	485	ARDIAKVPGTTLFAIGMGPNQFFNNDNKDRTQFLLAALTGNIGKIAGNIGSYAGNYRVA------MFNGVPQYIAENPFDIELDGAKPARPKLYWRAEPAHYYNHEDHPLKMGKTM-----ITGKTHMPTPT--------------KSLWFANANSILGNVKWHF----NTVVNVLPKMEMIAVQEWWWSTSCEWADIVFAVDAWSELKHPDMCSSVTNPFLTVFPRTPLERPFDTRGDIECLDLVGKQLAKRTGDRRFADMWKFV--EEKKVEV-YLQRILDHSSNTKGFKFPELEEKAKKGIPALMMTRTNP---KTVGYEQVYDSRPWYTKTGRLEFYRE	ARMLVNGR--TQILMGWCIQRQEHGEQPYWAAAVVAAMVGQIGLPGGGISYGHHYSSIGVPSTGFAGPGG--------FPRNLDTGMK------------PKWDNNDF-NGYSRTIPVARWIDCLLE--PGKEINYNGGKVKLPDFKMMVISGCN------PWHHHQDRNRMKQAFQKLQTVVTVEFAWTATCRFSDIVLPACTQWERNDIDVYGSYSNKGLIA-MHRLVDPLFQSKPDFQIMS----ELTQRFGRR---DEYTRGMSEMEWIRSLYNDCKKANDGKFEMPEFDEFWEK-----SVLDFGQGKPWVRHADFRQDPEI-NPLGTPSGFIEITSR	-30.406,-5.177,-4.438,-33.769,-6.181,-5.992,-33.763,-8.996,-8.626,-34.965,-6.748,-11.478,-32.040,-4.343,-10.956,-29.590,-7.276,-11.378,-31.325,-8.260,-14.659,-31.284,-4.613,-15.807,-27.539,-4.333,-15.027,-26.779,-7.607,-16.901,-28.618,-6.314,-20.006,-26.809,-2.951,-19.724,-23.386,-4.697,-19.978,-24.248,-5.965,-23.512,-26.366,-3.053,-24.846,-23.276,-1.171,-26.148,-19.496,-0.794,-25.714,-18.667,-1.…	MKADKIREFARMLVNGRTQILMGWCIQRQEHGEQPYWAAAVVAAMVGQIGLPGGGISYGHHYSSIGVPSTGFAGPGGFPRNLDTGMKPKWDNNDFNGYSRTIPVARWIDCLLEPGKEINYNGGKVKLPDFKMMVISGCNPWHHHQDRNRMKQAFQKLQTVVTVEFAWTATCRFSDIVLPACTQWERNDIDVYGSYSNKGLIAMHRLVDPLFQSKPDFQIMSELTQRFGRRDEYTRGMSEMEWIRSLYNDCKKANDGKFEMPEFDEFWEKSVLDFGQGKPWVRHADFRQDPEINPLGTPSGFIEITSRKIGRYGYEHCQEHPMWFEKSERSHGGPGSDKHPYWLQSCHPDKRLHSQMCESEDFRATYAVQGREPVYINPADAKAKGIKDGDLVRVFNDRG…	669	Vibrio harveyi
job.pdb	AF-A0A661UWR8-F1-model_v4 Ethylbenzene dehydrogenase	16.000	423	236	21	6	324	183	590	1.000	7.772E-06	161	400	735	AKVPGTTLFAIGMGPNQFFNNDNKDRTQFLLAALTGNIGKIAGNIGSYAGNYRVAMFN-------------------GVPQYIAEN-----------------PFDIELDGAKPAR-----PKLYWRAEPAHYYNHEDHPL------KMGKT----------------MITGKTHMPTPTKSLWFANANSI---LGNVKWHFNTVVNVLPKMEMIAVQEWWWSTSCEWADIVFAVDAWSELKHPDMC---SSVTNPFLTVFPRTPLERPFDTRGDIECLDLVGK---QLAKRTG----------------DRRFADMWKFVEEKKVEVYLQRILD----HSSNTKGFKFPELEEK------------AKKGIPALMMTRTNPKTVGYEQVYDSRPWYTK…	VTRAKAIHILQGFSVCKYYHGDLMERSMALLLALTGNFGRKGTGMRGWN-SAQLVASNLLKTKPGLEGFLQFARNARKTEKRLLEEDPTLTEEMVLIGTERAEVRGETVAEGMPATPLMVPPAFYWY---HHAGYREVWNNPDWNDPEMKRTFDEYMDEAIDRGWWDGLVRPAANK-TPR-VYLGVAGSTLRRTRGGFK---QLLKYTWPNYKLIVSCDIRMSTTAAFSDIVLPAAAFYE--KVDFRFPTAH-TN-FLT-FTDKAVEPVGESKPEWEIFALLARKIQERARARGIERYEDDGGRQFDLHDLYDIFTMGGAIKEKDGEKLADEMVKDTVRVGALPEKTDLKKVREEGIIRFTGLGADAVGLGLA-TDIKPAETISPLKWHVERKVPYPTY…	3.533,-12.943,4.928,6.387,-15.292,3.816,9.656,-13.806,5.223,11.657,-16.847,4.298,10.931,-15.926,0.654,10.437,-12.160,0.860,12.727,-11.033,3.757,15.631,-13.543,3.637,18.259,-11.177,5.164,16.086,-10.328,8.136,14.096,-13.565,8.665,16.501,-14.618,11.476,14.935,-12.000,13.810,11.646,-13.970,13.713,13.422,-17.211,14.740,15.522,-15.381,17.385,12.394,-13.694,18.809,10.816,-17.183,19.003,13.823,-18.617,20…	MNPLYTRIPSAHYIAEARYHGTDIVSIAPDYNASSIHADLFVPVSPGSDAALALAICKIIVDEGLVNEEFVREQTDLSLLVRSDTQRFLRQEDLEEDGREDQLYWLDEKTAEVVKAPRASLELEGRAPALNGSTQVTLRDGATVTVRPAFEIMRERIAEYTVERAAEITGVRPGVIRSLAKKVTRAKAIHILQGFSVCKYYHGDLMERSMALLLALTGNFGRKGTGMRGWNSAQLVASNLLKTKPGLEGFLQFARNARKTEKRLLEEDPTLTEEMVLIGTERAEVRGETVAEGMPATPLMVPPAFYWYHHAGYREVWNNPDWNDPEMKRTFDEYMDEAIDRGWWDGLVRPAANKTPRVYLGVAGSTLRRTRGGFKQLLKYTWPNYKLIVSCDIRMSTTA…	2026724	Chloroflexi bacterium
job.pdb	AF-X1MN63-F1-model_v4 Molybdopterin domain-containing protein	26.300	110	72	4	118	227	14	114	1.000	1.377E-03	160	400	115	MPTPTKSLWFANANSILGNVKWHFNTVVNVLPKMEMIAVQEWWWSTSCEWADIVFAVDAWSELKHPDMCSSVTNPFLTVFPRTPLERPFDTRGDIECLDLVGKQLAKRTG	TPYPIKAIFGAGLNPMHFP---NTNRLVEKLKKLDFIVVSEYFHTPGTQLADIVLPVSSWLERHILAMPP-RTRGFASLI-EPAIEPIGESWPEWKIL----FELAKRLG	8.976,-2.985,22.413,5.291,-1.984,22.051,5.022,0.592,19.252,3.558,-0.145,15.841,2.227,3.324,15.011,0.009,2.038,12.157,-1.627,-0.570,14.440,-1.944,2.054,17.220,-3.743,4.474,14.842,-6.099,1.840,13.376,-6.986,0.876,16.978,-7.216,4.386,18.499,-9.002,6.101,15.572,-7.107,9.270,16.636,-6.866,11.891,15.229,-9.334,10.210,12.864,-10.368,6.618,12.018,-8.344,4.873,9.360,-10.899,3.084,7.139,-8.842,2.128,4.068,…	MKSNVLADRIESGTPYPIKAIFGAGLNPMHFPNTNRLVEKLKKLDFIVVSEYFHTPGTQLADIVLPVSSWLERHILAMPPRTRGFASLIEPAIEPIGESWPEWKILFELAKRLGL	412755	marine sediment metagenome
job.pdb	AF-A0A2A2XZN0-F1-model_v4 Molybdopterin domain-containing protein	11.400	140	102	4	126	265	2	119	1.000	2.756E-03	160	400	128	WFANANSILGNVKWHFNTVVNVLPKMEMIAVQEWWWSTSCEWADIVFAVDAWSELKHPDMCSSVTNPFLTVFPRTPLERPFDTRGDIECLDLVGKQLAKRTGDRRFADMWKFVEEKKVEVYLQRILDHSSNTKGFKFPEL	IVLGEDAVD------CGISEGALKKLEALVFAGILANKTSPYASVVLPTSAWAEKRGTMINI---KGRIQR-LNQAIQPPAQARDDWEVLRDLMQAVGGSNGVY------------SIEEIFKVMASEVPALQGLTISRV	-13.037,-1.999,7.101,-9.435,-1.339,5.953,-8.619,2.018,4.266,-5.209,2.223,2.529,-3.795,5.667,1.543,-7.320,6.986,0.743,-9.756,9.495,2.234,-12.966,7.432,2.469,-14.972,10.609,3.265,-13.763,12.292,0.055,-14.542,8.990,-1.722,-18.190,9.598,-0.638,-18.328,7.338,2.464,-20.320,9.397,4.987,-18.817,10.036,8.452,-22.038,8.563,9.901,-21.271,5.275,8.092,-17.635,5.289,9.321,-18.836,5.750,12.949,-21.000,2.599,12.…	MIVLGEDAVDCGISEGALKKLEALVFAGILANKTSPYASVVLPTSAWAEKRGTMINIKGRIQRLNQAIQPPAQARDDWEVLRDLMQAVGGSNGVYSIEEIFKVMASEVPALQGLTISRVGDLGVQLPV	1982326	Spartobacteria bacterium AMD-G5
job.pdb	AF-A0A7C4M359-F1-model_v4 Uncharacterized protein	15.600	223	156	10	122	324	110	320	1.000	1.628E-04	160	400	506	TKSLWFANANSILGNVKWHFNTVVNVL--PKMEMIAVQEWWWSTSCEWADIVFAVDAWSELKHPDMCSSVTNPFLTVFPRTPLERPFDTRGDIECLDLVGKQLAKRTGDRRFADMWKFVEEKKVEVYLQRILDHSSNTKGFKFPELEEKAKKGIPALMMTRTNPKTVGYEQ--------------VYDSR-PWYTKTGRLEFYREEDEFIEA---GENLPVHR	IRMIWNEN---ACYTTCWHGYKFIEALRNPKIEFHLVIHPWFENDALFADLVLPALTDHEVADLVVSARSEIVGIAYH-DKCIEPIGESKSDYEIHRMIAERLAKEFNKPELIEKFPDPEVI-LKEFYEKTLAFKKN--GISWEEFKTKK----KIMIYSHPTWEEWVEIKKKFGYDTYDSFMSKFYKAKSNLETPSGKIEYQSQLA-LKYAPTDNERPPVAR	-20.528,7.079,-17.251,-18.174,9.989,-18.173,-16.021,7.814,-20.504,-19.175,6.796,-22.438,-20.327,10.433,-22.732,-16.821,11.410,-23.956,-16.875,8.541,-26.501,-20.354,9.656,-27.696,-18.981,13.212,-28.184,-16.463,11.829,-30.753,-13.330,11.051,-28.709,-10.277,12.133,-30.770,-12.164,14.827,-32.770,-10.670,18.366,-32.806,-11.487,19.810,-29.405,-12.537,16.357,-28.043,-9.314,14.937,-26.567,-8.515,12.859,-…	MEAYVLAMQGLGKPGRQFLRFWVSSRLNMKDVSLLPSYPEVVEEARSYIERTKYAFKVQPPPAIPLIKTLVPDAILNPPVKWWCSGAQFNVVEDLFVKYRYPPTDDHPGIRMIWNENACYTTCWHGYKFIEALRNPKIEFHLVIHPWFENDALFADLVLPALTDHEVADLVVSARSEIVGIAYHDKCIEPIGESKSDYEIHRMIAERLAKEFNKPELIEKFPDPEVILKEFYEKTLAFKKNGISWEEFKTKKKIMIYSHPTWEEWVEIKKKFGYDTYDSFMSKFYKAKSNLETPSGKIEYQSQLALKYAPTDNERPPVARWIEHDELPISTKRRKYPFIVCSNHPRYRFHSQGDEIIWLREIYKVRGPDGYLYEGVWIHPSDAEKLGIKDGDIIMIYND…	2026714	Candidatus Bathyarchaeota archaeon
job.pdb	AF-A0A4U9CU25-F1-model_v4 Dimethyl sulfoxide reductase DmsA	17.900	362	201	23	3	322	126	433	1.000	2.402E-06	160	400	547	RDIAKV-PGTTLFAIGMGPNQFFNNDNKDRTQFLLAALTGNIGKIAGNIGSYAGNY-----RVAMFNGVPQYIAENPFDIELDGAKPARPKLYWRAEPAHYYNHEDHPLK-------MGKTMITGKTHMPTPTKSLWFANANSI-------LGNVKWHFNTVVNVLPKMEMIAVQEWWWSTSCEWADIVFAVDAWSELKHPDMC-SSVTNP--FLTVFPRTPLERPFDTRGDIECLDLVGKQLAKRTGDRRFADMWKFVE----EKKVEV-YLQRILDHSSNTKGFKFPELEEKAKKGIPALMMTRTNPKTVGYEQVYDSR---PWYTKTGRLEFYREEDEFIE-AGEN----------LPV	REIGSTRP--AYICQGWGPQRQANGELAARAIAMLPILTGNVGISGGNSGARESTYTITIERLPVLT---------------NPVKTAISCFSWTD--A----IARGPEMTALRDGVRGKDKLD------VPIKFLWNYAGNTIINQHSDINRTHEILQDD-----SRCETIVVIDNFMTSSAKYADILLPDLMTVE--QEDIIPNDYAGNMGYLIFI-QPATSPKFERKPIYWILSEVAKRLGDE-------VLQKFTEGRTQEQWLQHLYALMLAKDPA---LPAYDELK-----AMGIYKRKDPAGHFVAYRDFRRDPLANPLKTPSGKIEIYSS--RLANIAASWQLAADDTISLLPV	11.260,-8.844,-3.500,13.653,-10.453,-1.015,11.699,-12.143,1.817,13.699,-10.823,4.762,12.106,-13.039,7.427,9.693,-10.562,9.122,7.605,-13.537,10.343,10.792,-15.116,11.785,11.782,-11.808,13.439,8.227,-11.458,14.843,8.447,-14.943,16.426,11.916,-14.204,17.853,10.595,-10.890,19.226,7.671,-12.760,20.875,9.878,-15.550,22.340,11.999,-12.807,23.962,9.195,-10.452,25.072,6.259,-12.819,25.751,4.286,-10.100,23…	MSGGGITYYLEQARERSNARMIVIDPRYTDTAAGREDEWIPIRPGTDAALVAGIAWVLITENLVDQPFLDTCCVGYDEKTLPAGAPANSHYKAWILGEGDDGTAKTPQWASRICGIPVDRIVKLAREIGSTRPAYICQGWGPQRQANGELAARAIAMLPILTGNVGISGGNSGARESTYTITIERLPVLTNPVKTAISCFSWTDAIARGPEMTALRDGVRGKDKLDVPIKFLWNYAGNTIINQHSDINRTHEILQDDSRCETIVVIDNFMTSSAKYADILLPDLMTVEQEDIIPNDYAGNMGYLIFIQPATSPKFERKPIYWILSEVAKRLGDEVLQKFTEGRTQEQWLQHLYALMLAKDPALPAYDELKAMGIYKRKDPAGHFVAYRDFRRDPLANPL…	577	Raoultella terrigena
job.pdb	AF-D4E3Y4-F1-model_v4 Putative dimethyl sulfoxide reductase	14.100	361	216	20	3	323	93	399	1.000	4.557E-06	160	400	559	RDIAKVPGTTLFAIGMGPNQFFNNDNKDRTQFLLAALTGNIGKIAGNIG-SYAG------NYRVAMFNGVPQYIAENPFDIELDGAKPARPKLYWRAEPAHYYNHEDHPLKMGKTMITGKTHMPTP--------------TKSLWFANANSILGNVKWH----FNTVVNVLPKMEMIAVQEWWWSTSCEWADIVFAVDAWSELKHPDMCSSVTNPFLTVFPRTPLERPFDTRGDIECLDLVGKQLAKRTGDR-RFAD-----MWKFVEEKKVEVYLQRILDHSSNTK--GFKFPELEEKAKKGIPAL--MMTRTNPKTVGYEQVYDSR---PWYTKTGRLEFYREEDEFIEAGE--NLPVH	RDMAKNR--TMIMGGWGIQRQHHGEQQHWLLVTVAAMLGQVGLPGGGFGFSYHYSSGGSPTAKGGIIAGI--------------SAGNA-----------PKNSPSPIPV---ARIAECLAN--PGKTIHFNGADVTYPEVKMVYVAGGNT------FHQHQDTNNLIKAWQRPETIVVNEPYWTATAKYADIVLPATTSYERNDLEMGGDYSQLYVFP-MHQCVAPQHEARNDFDIFAAM----AAKLGVQDAFTEGKDETQW-------LKGMYDDMKQQARNARVALPPFDMFW----QSNNYVRFPVPEANQQWVRFADYRENPLLNPLGTPSGKIEIYSDAIAKMDYQDCKGIPTW	1.119,-6.810,22.641,-2.306,-6.293,21.002,-2.994,-7.060,17.311,-6.120,-5.522,15.758,-6.827,-7.307,12.448,-9.738,-9.356,10.955,-7.050,-11.958,10.414,-4.909,-13.583,13.145,-1.637,-12.739,11.401,1.725,-14.485,11.856,3.206,-11.573,13.832,0.331,-11.738,16.364,0.816,-15.535,16.730,4.630,-15.326,16.970,4.490,-12.908,19.924,1.272,-14.415,21.417,-0.487,-11.061,21.017,-4.081,-10.507,22.073,-6.063,-10.685,18…	MISIDPVHNDSAKFVNAQWIAPRPYTDSAMLIGIAHTLLSEKLHNPDFLKTYTVGFDRFAAYLLGEEDGTPKTAEWAADISGVDAEVLRQLARDMAKNRTMIMGGWGIQRQHHGEQQHWLLVTVAAMLGQVGLPGGGFGFSYHYSSGGSPTAKGGIIAGISAGNAPKNSPSPIPVARIAECLANPGKTIHFNGADVTYPEVKMVYVAGGNTFHQHQDTNNLIKAWQRPETIVVNEPYWTATAKYADIVLPATTSYERNDLEMGGDYSQLYVFPMHQCVAPQHEARNDFDIFAAMAAKLGVQDAFTEGKDETQWLKGMYDDMKQQARNARVALPPFDMFWQSNNYVRFPVPEANQQWVRFADYRENPLLNPLGTPSGKIEIYSDAIAKMDYQDCKGIPTW…	667129	Serratia odorifera DSM 4582
job.pdb	AF-A0A7Z1N773-F1-model_v4 Nitrite reductase	16.700	155	113	6	123	277	29	167	1.000	8.517E-04	159	400	169	KSLWFANANSILGNVKWHFNTVVNVLPKMEMIAVQEWWWSTSCEWADIVFAVDAWSELKHPDMCSSVTNPFLTVFPRTPLERPFDTRGDIECLDLVGKQLAKRTGDRRFADMWKFVEEKKVEVYLQRILDHSSNTKGFKFPELEEKAKKGIPALM	RGLYLLCSNPAV--SAPNQNYVRAVLKDLDFMVCSDLYLSESAEFADVVLPSSSWSEDEGTVTNLE---GRIIK-INKAQEPVGESKPDW----LIEVELAERLGRGQY-----FRHLKTAKDVADEFRLATKGGYADYYGATWEKIDRQ-NGGF	-5.050,5.015,-17.287,-8.383,3.874,-15.774,-10.706,5.534,-18.333,-12.539,7.485,-15.569,-13.331,11.216,-15.486,-11.482,13.495,-13.010,-14.737,13.989,-11.162,-14.858,10.223,-10.419,-11.480,10.493,-8.628,-11.471,10.660,-4.803,-10.983,14.020,-3.217,-7.689,14.832,-1.487,-7.294,12.838,1.743,-5.847,13.972,5.095,-2.403,13.231,6.567,-1.901,9.955,8.464,-1.817,11.878,11.784,-5.069,13.763,11.023,-6.622,10.382…	VWGISPEEMPEAGVSAYEMFELMEKKTIRGLYLLCSNPAVSAPNQNYVRAVLKDLDFMVCSDLYLSESAEFADVVLPSSSWSEDEGTVTNLEGRIIKINKAQEPVGESKPDWLIEVELAERLGRGQYFRHLKTAKDVADEFRLATKGGYADYYGATWEKIDRQNGGFSP	1283	Staphylococcus haemolyticus
job.pdb	AF-A0A484X709-F1-model_v4 Trimethylamine-N-oxide reductase 2	18.600	214	143	9	126	325	3	199	1.000	5.033E-05	159	400	202	WFANANSILGNVKWH--FNTVVNVLPKMEMIAVQEWWWSTSCEWADIVFAVDAWSELKHPDMCSSVTNPFLTVFPRTPLERPFDTRGDIECLDLVGKQLAKRTGDRRF-------ADMWKFVEEKKVEVYLQRILDHSSNTKGFKFPELEEKAKKGIPALMMTRT--NPKTVGYEQVYDSRP---WYTKTGRLEFYREEDEFIEAGENLPVHRE	WWAGGG----NFTHHQDTNRLIKAWQKPEMIVVSECYWTAAAKHADIVLPITTSFERNDLTMTGDYSNQHIVP-MKQAVAPQFEARNDFDVFADLAELL-KPGGKEIYTEGKDEMAWLKFFYDAAQKGARAQR-------VTMPMFNAFWQQNK----LIEMRRSEKNEQYIRYGDFRADPVKNALGTPSGKIEIYSRTLEKFGYKDCPAHPNL	-10.543,-15.910,11.590,-10.535,-13.202,8.873,-9.198,-9.683,9.461,-9.935,-7.166,6.676,-8.699,-3.553,6.349,-9.318,-1.002,3.568,-11.131,-3.162,0.957,-14.564,-4.035,-0.490,-15.045,-7.834,-0.269,-18.722,-7.594,-1.290,-17.895,-5.316,-4.274,-14.640,-6.734,-5.724,-15.393,-10.492,-5.452,-17.656,-12.320,-7.919,-20.904,-14.184,-7.106,-21.980,-12.237,-4.005,-24.604,-14.895,-3.091,-21.917,-17.590,-2.911,-19.6…	MIWWAGGGNFTHHQDTNRLIKAWQKPEMIVVSECYWTAAAKHADIVLPITTSFERNDLTMTGDYSNQHIVPMKQAVAPQFEARNDFDVFADLAELLKPGGKEIYTEGKDEMAWLKFFYDAAQKGARAQRVTMPMFNAFWQQNKLIEMRRSEKNEQYIRYGDFRADPVKNALGTPSGKIEIYSRTLEKFGYKDCPAHPNLACA	562	Escherichia coli
job.pdb	AF-A0A377ACG1-F1-model_v4 Biotin sulfoxide reductase	18.300	142	101	7	122	261	83	211	1.000	5.862E-04	159	400	227	TKSLWFANANSILGNVKWHFNTVVNVLPKMEMIAVQEWWWSTSCEWADIVFAVDAWSELKHPD--MCSSVTNPFLTVFPRTPLERPFDTRGDIECLDLVGKQLAKRTGDRRFADMWKFVEEKKVEVYLQRILDHSSNTKGFK	IRFIWWAGGANFTHH--QDTNRLIRAWQKPELVVISECFWTAAAKHADIVLPATTSFE--RNDLTMTGDYSNQHLVP-MKQVVPPRYEARNDFDVFAELSERWEK-GGYARF------TEGKVSCNGWKRFI-TLPGSAGQA	17.691,5.860,-20.194,20.248,8.331,-18.692,22.688,5.587,-17.551,22.638,3.989,-21.025,23.207,7.383,-22.703,26.156,8.226,-20.392,27.665,4.785,-21.140,27.213,5.168,-24.928,28.861,8.636,-24.834,31.814,7.255,-22.786,31.120,9.975,-20.169,31.157,7.611,-17.156,34.267,8.554,-15.122,35.281,11.701,-17.097,35.618,15.123,-15.363,32.183,16.735,-15.550,30.673,13.610,-17.204,28.541,10.668,-16.039,25.157,10.526,-1…	MIVTLAAMLGQIGTPGGGFGLSYHFANGGNPTRRSAVLSSMQGSLPGGCDAVDKIPVARIVEALENPGGAYQHNGMNRHFPDIRFIWWAGGANFTHHQDTNRLIRAWQKPELVVISECFWTAAAKHADIVLPATTSFERNDLTMTGDYSNQHLVPMKQVVPPRYEARNDFDVFAELSERWEKGGYARFTEGKVSCNGWKRFITLPGSAGQASRLNCRHLLSSGKPTS	562	Escherichia coli
job.pdb	AF-A0A2M8Q967-F1-model_v4 Formate dehydrogenase subunit alpha	19.000	263	167	14	2	239	52	293	1.000	1.256E-05	159	400	296	ARDIAKV-PGTTLFAIGMGPNQFFNNDNKDRTQFLLAALTGNIGKIAGNIGSYAGNYRVAMFNGVPQYIAENPFD----IELDGAKPARPKLYWRAEPAHYYNHEDHPLKMGKTMITG--KTHMPTP--TKSLWFANANSILGNVKWHFNTVVNVLPKMEMIAVQEWWWSTSCEWADIVFAVDAWSELKHPDMCSSVTNPFLTVF-PRTPLERPFDTRGDIECLDLVGKQLAKRTGD---------------RRFADMWKFVE	ARMYATARNGAIYWG--MGISQFSNGTASALGLIHLALLTGHIGRRGTGLNPLRGQN---NVQG-ASDAGAMPFHYPGYMEVD-----KEENARKWEQA--WNIEPGGLSRQRGLTTTEILSH-AHPGGVRALYIMGENPMM--TEPNLNVTRKHMEQLEFLVAQDIFINESGAFADVFLPAASWAEKDGTFTNTD-----RRVQRVRRAIAPRGQSRPDSEIICDLTKRIERRLGRPTSAGWDYASPEEVFREMASVATMFK	-16.210,5.366,21.126,-17.986,7.892,23.437,-20.651,5.331,24.489,-18.051,2.592,25.178,-15.991,4.940,27.410,-18.943,6.614,29.216,-20.534,3.229,30.054,-17.185,1.734,31.207,-17.341,-0.978,28.480,-13.568,-0.633,27.898,-10.885,-3.321,28.234,-8.902,-1.580,31.020,-6.228,-4.305,31.269,-5.593,-4.208,27.506,-5.518,-0.372,27.503,-3.022,-0.192,30.429,-0.728,-2.909,29.020,-0.866,-2.350,25.247,-1.902,1.283,24.56…	AHVIVKEGLINRQFIEQRTTGFEEYARSLEPFTPEYAEKISGVDRNLIIEAARMYATARNGAIYWGMGISQFSNGTASALGLIHLALLTGHIGRRGTGLNPLRGQNNVQGASDAGAMPFHYPGYMEVDKEENARKWEQAWNIEPGGLSRQRGLTTTEILSHAHPGGVRALYIMGENPMMTEPNLNVTRKHMEQLEFLVAQDIFINESGAFADVFLPAASWAEKDGTFTNTDRRVQRVRRAIAPRGQSRPDSEIICDLTKRIERRLGRPTSAGWDYASPEEVFREMASVATMFKGVT	2364212	Candidatus Thermofonsia Clade 3 bacterium
job.pdb	AF-A0A351ZBC2-F1-model_v4 Uncharacterized protein	19.300	212	129	12	123	329	1	175	1.000	2.798E-05	159	400	314	KSLWFANANSILG---NVKWHFNTVVNVLPKMEMIAVQEWWWSTSCEWADIVFAVDAWSELKHPDMCSSVTNPFLTVFPRTPLERPFDTRGDIECLDLVGKQLAKRTGDRRF--ADMWKFVEEKKVEVYLQRILDHSSNTKGFKFPELEEKAKKGIPALMMTRTNPKTVGYEQVYDSRPWYTKTGRLEFYREEDEFIEAGENLPVHREPIDS	KAALIFGSNALISYSNTPR-----VEEAMQKLEFIAVCDLFMTPTAQMADIVLPASSWLERDNLISSFQVCPTYTIA-QRKAVGLA-EARSD---VDIV-CDLARKLGLADHFWND-------------AGELYDFLIKPTGLTFEEFKEE-----KRIFAPLV------YRQFEKTG-FNTPSGKVELYSSLLEKNHC-SPLPAYTEPFES	-16.597,-17.658,1.000,-16.942,-13.858,1.398,-14.867,-10.656,1.717,-15.747,-7.294,3.304,-13.271,-4.569,2.238,-13.033,-1.083,3.816,-11.103,1.812,2.213,-8.745,-0.494,0.256,-8.085,-0.734,-3.489,-6.715,-4.269,-3.037,-6.586,-5.118,-6.787,-3.921,-2.457,-7.450,-2.270,-2.206,-4.004,-0.852,-5.742,-3.604,1.993,-7.283,-5.634,1.099,-9.743,-8.456,-2.197,-8.110,-9.499,-3.275,-11.050,-11.766,-3.074,-13.349,-8.76…	KAALIFGSNALISYSNTPRVEEAMQKLEFIAVCDLFMTPTAQMADIVLPASSWLERDNLISSFQVCPTYTIAQRKAVGLAEARSDVDIVCDLARKLGLADHFWNDAGELYDFLIKPTGLTFEEFKEEKRIFAPLVYRQFEKTGFNTPSGKVELYSSLLEKNHCSPLPAYTEPFESPAAAPDRPNEYPYILTTGWRLPVYRHTENRENPLLREIHPRPGVLIHPDTAARLDISEGDPIIIETATGNATLFAVLTLGIHPDVVQATPGWSGKANINRVIPWNRFAEGIGSVPMRGVLCRLEKGSIDGGDPQEGTLQ	48412	Syntrophus sp. (in: Bacteria)
job.pdb	AF-A0A6P2FU68-F1-model_v4 Acetylene hydratase	17.000	351	197	22	3	323	34	320	1.000	3.681E-06	159	400	470	RDIAKVPGT---TLFAIGMGPNQFFNNDNKDRTQFLLAALTGNIGKIAGNIG-------SYAGNYRVAMFNGVPQYIAENPFDIEL-----DGAKPARPKLYWRAEPAHYYNHEDHPLKMGKTMITGKTHMPTPTKSLWFANANSI------LGNVKWHFNTVVNVLPKMEMIAVQEWWWSTSCEWADIVFAVDAWSELKHPDM---CSSVTNPFLTVFPRTPLERPFDTRGDIECLDLVGKQLAKRTGDRRFADMWKFVEEKKVEVYLQRILDHSSNTKGFKFPELEEKAKKGIP-ALMMTR----TNPKTVGYEQVYDSRPWYTKTGRLEFYREEDEFIEAGEN-LPVH	RETAQLLFSNRPVSYYAWSGVGQHTNATQTDRAIALLYALTGSFDAPGGNVDFAHPPARKASG-KELLSKEQLKKCVGIGDLPIGPAAQGCIGS-----DALYRA-------------------ILGEE--PYAIRGVVGFGANLVLAHANPLRGEQ--------ALQKLEFFAHADVTLTPTARYADVVLPISTPWEREALRVGFEVTQAAEELVQLR-PQMVQAAGESRSDA---WVVF-ELAKRLG---LADM---FWNGSIDDGMRYILQ----PLGISLEDL-----RQNPGGVRYPLEMQYQKHCAPGFR-------FATDTGKIEIYSE--HLHRHHYDPLPVY	-34.804,11.946,-25.272,-33.735,14.433,-22.570,-29.918,14.182,-22.581,-28.412,15.095,-19.169,-24.783,16.318,-18.773,-22.524,14.157,-16.685,-21.707,17.251,-14.576,-25.429,17.849,-13.915,-25.846,14.213,-12.766,-22.822,14.642,-10.445,-24.127,17.978,-9.072,-27.414,16.206,-8.247,-25.482,13.391,-6.477,-23.468,16.018,-4.520,-26.755,17.703,-3.499,-27.608,14.476,-1.602,-24.467,15.084,0.568,-25.107,18.398,2…	MNCKPAFQTYAELCSEYPPERAEALCWVPAQQVRETAQLLFSNRPVSYYAWSGVGQHTNATQTDRAIALLYALTGSFDAPGGNVDFAHPPARKASGKELLSKEQLKKCVGIGDLPIGPAAQGCIGSDALYRAILGEEPYAIRGVVGFGANLVLAHANPLRGEQALQKLEFFAHADVTLTPTARYADVVLPISTPWEREALRVGFEVTQAAEELVQLRPQMVQAAGESRSDAWVVFELAKRLGLADMFWNGSIDDGMRYILQPLGISLEDLRQNPGGVRYPLEMQYQKHCAPGFRFATDTGKIEIYSEHLHRHHYDPLPVYVAPLPRLRQQEAAARYPLVLTSAKLPQYCHSQHRQIASLRSKAPEPLVALHPSAALARGIKAGTWVRVSTPTGSVRFNA…	662548	Variovorax sp. RA8
job.pdb	AF-A0A3M0ZAT4-F1-model_v4 Uncharacterized protein	15.800	462	231	20	2	324	127	569	1.000	3.309E-06	159	400	714	ARDIAKVPGTTLFAIGMGPNQFFNNDNKDRTQFLLAALTGNIGKIAGNIGS-------YAGNYRVAMF-NGVPQY--IAENPFDIELDGAKPARPKLYWRAEP-------------------------AHYYNHEDH------------PLKMG----------KTMITGKTHM--PTPTKSLWFANANSIL---GNVKWHFNTVVNVLPKMEMIAVQEWWWSTSCEWADIVFAVDAWSELKHPDMC-SSVTNPFLTVFPRTPLERPFDTRGDIECLDLVGKQLAKRTGDRRF---------------------ADMWKFVEEKKVEVYLQRILDHSSNTKG--FKFPE-----------------------LEEKAK-------------KGIPALMM…	ARLIAKK--RTMIILGWNSAKYYHGDLIERAQSLVLALSGNWGRSGT--GSAGWNESGHASHISIAREKDGDEEFERVTKNHWNF---------IKLLRQRDPTLTDEQAAIESERIIGRLTSMVPPAFYWYHHAGYREVWNKKEWGDPTMKRSFDEYVEEAKKKGWWEGLMRPGPDKSPQVLIGIAGSTLRRTRGGLN---RLLKHLWPKLKMIVCVDPRMSTTCLYADVVLPPAWFYE--REDFRFFTPTVSYNTYT-DRAVEPLGECITEWEIFGRLSEKIRERAKQRKVEHFRQEERMTSELVAVMPGYMRALHRIMGKALFERAVAVVLPGMARRLGIKRSYDDAHDLYSRKQPINREGYLKSLEVWVDDQRRIGLYDQNATLEDYKKNGFHRM…	-10.326,-14.637,16.557,-11.516,-11.237,17.918,-14.765,-12.911,19.092,-12.829,-15.506,21.139,-10.592,-12.822,22.706,-13.581,-10.617,23.695,-15.815,-13.470,24.955,-13.047,-15.260,26.919,-11.750,-12.074,28.646,-8.418,-12.295,26.763,-8.365,-8.610,25.691,-5.453,-6.425,26.832,-7.859,-3.763,28.143,-5.169,-1.265,29.280,-3.561,-1.307,25.826,-6.945,-1.142,24.034,-8.200,1.808,26.168,-4.972,3.752,25.509,-3.8…	MAHVMMTEGLVNEEFVKEQTDLPLLVRTDTGKYLRGPDVEGEKTREDQLYFLDAKSGKPVRAPLETLRLQGIDPQLDARAQVKLANGKTVEVRTVYSLLREMVERDYTPEKASKLCGTAPGVIRRLARLIAKKRTMIILGWNSAKYYHGDLIERAQSLVLALSGNWGRSGTGSAGWNESGHASHISIAREKDGDEEFERVTKNHWNFIKLLRQRDPTLTDEQAAIESERIIGRLTSMVPPAFYWYHHAGYREVWNKKEWGDPTMKRSFDEYVEEAKKKGWWEGLMRPGPDKSPQVLIGIAGSTLRRTRGGLNRLLKHLWPKLKMIVCVDPRMSTTCLYADVVLPPAWFYEREDFRFFTPTVSYNTYTDRAVEPLGECITEWEIFGRLSEKIRERAKQRK…	2080303	Candidatus Dadabacteria bacterium
job.pdb	AF-A0A844W8S4-F1-model_v4 Molybdopterin-dependent oxidoreductase	11.800	101	83	3	122	222	41	135	1.000	6.473E-03	158	400	142	TKSLWFANANSILGNVKWHFNTVVNVLPKMEMIAVQEWWWSTSCEWADIVFAVDAWSELKHPDMCSSVTNPFLTVFPRTPLERPFDTRGDIECLDLVGKQL	VRAAYIMGEDPL--QTDAELSAVRKAFEQLELVIVQDIFMTKTAAAADVILPSTSWGEHEGVYTAADRG---FQRF-FKAVEPKWDLKTDWQIISEIATRM	-8.707,7.484,-5.826,-12.341,7.597,-7.063,-13.298,8.198,-10.705,-15.772,11.100,-10.447,-16.335,11.279,-14.220,-18.667,8.552,-15.632,-16.681,8.390,-18.824,-13.556,7.525,-16.824,-15.451,4.879,-14.779,-16.722,3.274,-18.021,-13.199,3.320,-19.505,-11.642,1.660,-16.425,-14.537,-0.792,-15.764,-14.260,-1.962,-19.394,-10.442,-2.178,-19.234,-10.597,-4.211,-15.979,-13.553,-6.391,-17.121,-15.769,-5.368,-14.15…	QYVKFPENREKFARAWGVDSLPEHTGYRISELPHRAEHGEVRAAYIMGEDPLQTDAELSAVRKAFEQLELVIVQDIFMTKTAAAADVILPSTSWGEHEGVYTAADRGFQRFFKAVEPKWDLKTDWQIISEIATRMGYKMHYN	2684238	Enterobacteriaceae bacterium 8376wD7
job.pdb	AF-A0A192C7F8-F1-model_v4 YnfF	16.300	220	153	13	117	324	13	213	1.000	9.549E-05	158	400	245	HMPTPTKSLWFANANSI---LGNVKWHFNTVVNVLPKMEMIAVQEWWWSTSCEWADIVFAVDAWSELKHPDMCSSVTN-PFLTVFPRTPLERPFDTRGDIECLDLVGKQLAKRTGDRRFADMWKFV-----EEKKVEVYLQRILDHSSNTKGFKFPELEEKAKKGIPAL--MMTRTNPKTVGYEQVY-DSRPWYTKTGRLEFYREEDEFIEAGENLPVHR	KLDVPIKFLWCYASNTLINQHGDINHTHEVLQDD-SKCEMIVGIDHFMTASAKYCDILLPDLMPTEQEDLISHESAGNMGYVIL-AQPATSAKFERKPIYWMLSEVAKRLG--------PDVYQTFTEGRSQHEWIK-YLHAKTKE-RNPEMPDYEE-----MKTTGIFKKKCPEEHYVAFRAFRVDPQANPLKTPSGKIEIYSERLATI-ADTWE-LKK	-7.065,-16.465,-12.995,-3.853,-18.372,-13.971,-0.109,-18.037,-13.256,0.736,-17.314,-16.938,-2.253,-15.027,-17.760,-3.075,-13.241,-14.487,0.231,-13.565,-12.575,-1.143,-15.919,-9.882,1.658,-16.888,-7.464,2.138,-20.126,-5.503,-0.275,-22.111,-7.763,-1.239,-22.595,-11.446,-4.719,-21.029,-11.058,-7.170,-19.456,-8.609,-9.633,-22.285,-7.842,-12.036,-20.079,-5.821,-13.242,-16.515,-6.566,-12.629,-13.708,-4…	MTATRDGVRGKEKLDVPIKFLWCYASNTLINQHGDINHTHEVLQDDSKCEMIVGIDHFMTASAKYCDILLPDLMPTEQEDLISHESAGNMGYVILAQPATSAKFERKPIYWMLSEVAKRLGPDVYQTFTEGRSQHEWIKYLHAKTKERNPEMPDYEEMKTTGIFKKKCPEEHYVAFRAFRVDPQANPLKTPSGKIEIYSERLATIADTWELKKDEIIHPLPAYTPGFDGWNDPLRGTYPLQLTVF	941280	Escherichia coli O25b:H4
job.pdb	AF-A0A3E0KHI4-F1-model_v4 Uncharacterized protein	13.800	108	75	4	122	223	17	112	1.000	2.226E-03	158	400	271	TKSLWFANANSI------LGNVKWHFNTVVNVLPKMEMIAVQEWWWSTSCEWADIVFAVDAWSELKHPDMCSSVTNPFLTVFPRTPLERPFDTRGDIECLDLVGKQLA	LQALYLASANLAGTFPDELLVRE--------ALEKVPFLVVQDLFLTETAKYADVILPAAEFPAKSGSYTNF---EGRVQSV-ERAMDPAGETRTDGDIFRAVAEAMG	0.323,-14.440,19.099,-1.321,-12.581,16.168,-0.728,-13.217,12.434,1.353,-10.819,10.322,-0.115,-9.286,7.125,1.122,-12.100,4.820,-0.094,-14.840,7.203,-3.492,-13.055,7.485,-3.840,-12.946,3.655,-2.860,-16.637,3.418,-5.365,-17.404,6.215,-8.118,-15.528,4.281,-7.227,-17.330,1.009,-7.229,-20.691,2.845,-10.643,-19.954,4.483,-9.068,-19.840,7.979,-9.922,-16.107,8.357,-13.679,-15.368,8.528,-13.502,-11.542,8.6…	AGLDTRAMLEAARDGRLQALYLASANLAGTFPDELLVREALEKVPFLVVQDLFLTETAKYADVILPAAEFPAKSGSYTNFEGRVQSVERAMDPAGETRTDGDIFRAVAEAMGEKLVPSEQEFRWEMQELLGRVAPEGFVGGIPADVLAAAGDEAGADAAPADGALRLVPVDRLYGGGGTARFDRWFSYVQPKPEAFIHPDDARALSLADGDAVELGEGEAAIVCTVRVDADVLPGTVQVPRGVADAPVHRLQRGRAFPAVRLSRRVLEEVG	1879010	Firmicutes bacterium
job.pdb	AF-A0A7U6KKY9-F1-model_v4 Uncharacterized protein	11.900	226	154	11	102	318	6	195	1.000	7.713E-05	158	400	272	DHPLKMGKTMITGKTHMPTPTKSLWFANANSILGNVKWHFNTVVNVLPKMEMIAVQEWWWSTSCEWADIVFAVDAWSELKHPDMCSSVTNP--FLTVFPRTPLERPFDTRGDIECLDLVGKQLAK----RTGDRRFADMWKFVEEKKVEVYLQRILDHSSNTKGFKFPELEEKAKKGIPAL---MMTRTNPKTVGYEQVYDSRPWYTKTGRLEFYREEDEFIEAGE	DEMLVAGEGQ----------LKGFMSVAGNPVL--STPNGEKLDEALSGLEFMVSLDYFVTETSRHANIILPPVSPLERDHYDITFNGFAVHNVAKYSP-ALFSKTENEKHDWEIYLELADRLDKDAPEAVQKER-----AATKAFGPKFLLEQGLKYGPY-KDVTLDALIDNPH----GIDLGPLHRMLPEAI-----------KHADKQI--NLNVDFYQADLE	-12.812,-2.691,0.955,-15.945,-1.551,2.905,-18.030,-4.383,1.357,-15.180,-6.967,1.370,-16.351,-8.692,4.586,-19.929,-8.790,3.220,-18.773,-10.455,-0.031,-17.144,-13.184,2.147,-19.922,-13.644,4.766,-23.044,-13.437,2.564,-23.953,-16.918,1.281,-24.957,-17.198,-2.387,-23.746,-17.102,-5.974,-20.528,-15.043,-6.035,-19.617,-15.535,-2.325,-15.859,-14.971,-1.908,-14.251,-18.217,-0.657,-10.684,-17.266,-1.670,-…	MVAMADEMLVAGEGQLKGFMSVAGNPVLSTPNGEKLDEALSGLEFMVSLDYFVTETSRHANIILPPVSPLERDHYDITFNGFAVHNVAKYSPALFSKTENEKHDWEIYLELADRLDKDAPEAVQKERAATKAFGPKFLLEQGLKYGPYKDVTLDALIDNPHGIDLGPLHRMLPEAIKHADKQINLNVDFYQADLERIKEMMQQYDNQEILLIGRRHVRSNNSWLHNSYRLVKGKSRCTLMLHPETAAQHGIEDGQDVRVTSRRQCGYCSRGD	2517899	Psychrobacter sp. KH172YL61
job.pdb	AF-A0A2E4KC17-F1-model_v4 Uncharacterized protein	15.500	161	114	7	122	282	31	169	1.000	1.798E-03	158	400	295	TKSLWFANANSILGNVKWHFNTVVNVLPKMEMIAVQEWWWSTSCEWADIVFAVDAWSELKHPDMCSSVTNPFLTVFPRTPLERPFDTRGDIECLDLVGKQLAKRTGDRRFADMWKFVEEKKVEVYLQRILDHSSNTKGFKFPELEEKAKKGIPALMMTRTN	IDVLFLLGTDPI-GDYRNP-ELVQNALQRTETIIAVDLFVNPSVYQSDIIFPAASFIEINGSHTNT---EGRITP-VRQKVTSPGTARPDW----MIAAEIAGRLDQD--------LEIEKPEDVWNEIQTINLDHQKITLQDIESSPE----GVILEFGK	-0.674,-19.083,21.184,-4.486,-18.790,20.781,-4.924,-20.551,24.147,-5.539,-17.554,26.484,-7.982,-15.209,24.658,-10.667,-14.700,27.350,-12.122,-11.893,25.160,-14.329,-13.197,22.314,-16.517,-16.336,22.259,-16.861,-16.557,18.431,-13.257,-16.365,17.174,-12.310,-18.387,14.062,-10.041,-21.298,14.768,-8.425,-20.933,11.310,-5.835,-18.338,10.287,-7.128,-15.398,8.232,-5.973,-14.828,4.641,-3.005,-12.574,3.89…	NKTDSNGWSNLPDEEGMTTTQILESAADGDIDVLFLLGTDPIGDYRNPELVQNALQRTETIIAVDLFVNPSVYQSDIIFPAASFIEINGSHTNTEGRITPVRQKVTSPGTARPDWMIAAEIAGRLDQDLEIEKPEDVWNEIQTINLDHQKITLQDIESSPEGVILEFGKETEFKEANLNIDTRPFDSYSHRLVLAKKMFDNGTIIQMSPSLKNFTNESEVLINPADYAAMGITDGQLVTLINGEKKVNVVIRPDKKVPRSIAFAYLNQDGVDLRTLLTDGSESIDIRIDPTAKVI	2024894	Acidimicrobiaceae bacterium
job.pdb	AF-A0A356Z503-F1-model_v4 Dehydrogenase	20.900	330	200	22	12	326	2	285	1.000	8.198E-06	158	400	435	TLFAIGMGPNQFFNNDNKDRTQFLLAALTGNIGKIAGNIGSYAGNYRVAMFNGVPQYIAENPFDIEL-DGAKPARPKLYWRAEPAHYYNHEDHPLKMGKTMITGKTHMPTPTKSLWFANANSI------LGNVKWHFNTVVNVLPKMEMIAVQEWWWSTSCEW-ADIVFAVDAWSELKHPDMCSSVTN-PFLTVFPRTPLERPFDTRGDIECLDLVGKQLAKRTGDRRFADMWKFVEEKKVEVYLQRILDHSSNTK-GFKFPELEEKAKKGIPALMMTRTNPKTVGYEQV---YDSRP-WYTKTGRLEFYREEDEFIEAGEN-LPVHREP	STMGWGLAIDQNPNGVQLGHALLSIVAITGNLDVPGGV---TIGP--PASLVGKWRVETRAELSEELWDKRIGAKEWPALSTALAT-----THPDETLDTLETG---KPYKLRMGWFNSTNFITPTCSAAPDRWY------RALKNLEFCVVQDVFMTPTAMAFADIFLPLSSFAEHDGIVITHYGRNSVFLGA-MNKAIQVG-ECKSDVEMMI----ELGKRTNPK----AWPF---NSVE----EFFDFQLKPELGFGFAELKEK-----GLYQPDYEYEK---FKKGKLRADGEPGFNTVTGLVELCST--LFESWGEDPLPYFKEP	-4.241,25.794,-14.907,-5.217,23.669,-11.907,-3.540,20.523,-10.542,-5.155,17.573,-8.734,-3.357,15.450,-6.129,-4.094,11.704,-6.179,-4.675,10.399,-2.632,-4.724,6.780,-1.385,-8.373,7.228,-0.290,-9.284,6.884,-4.003,-7.530,3.480,-4.256,-8.732,2.339,-0.802,-12.416,2.337,-1.871,-14.410,-0.435,-3.663,-15.688,2.230,-6.067,-12.169,3.759,-6.272,-11.631,3.026,-10.003,-14.779,5.013,-10.925,-13.773,7.856,-8.590…	NSTMGWGLAIDQNPNGVQLGHALLSIVAITGNLDVPGGVTIGPPASLVGKWRVETRAELSEELWDKRIGAKEWPALSTALATTHPDETLDTLETGKPYKLRMGWFNSTNFITPTCSAAPDRWYRALKNLEFCVVQDVFMTPTAMAFADIFLPLSSFAEHDGIVITHYGRNSVFLGAMNKAIQVGECKSDVEMMIELGKRTNPKAWPFNSVEEFFDFQLKPELGFGFAELKEKGLYQPDYEYEKFKKGKLRADGEPGFNTVTGLVELCSTLFESWGEDPLPYFKEPPYSPYSTPDLYKEFPLVLTTGARNYASFHSEHKHVASLREIAPDPIMEIHPDTAKKLGISEGDWVVIENPFGKAKERAHVTPAIDPRVVHAEHGWWYPEKPADEPSLYGVWESN…	2053627	Syntrophomonas sp.
job.pdb	AF-A0A1G5S075-F1-model_v4 Molydopterin dinucleotide binding domain-containing protein	15.500	322	197	20	9	322	65	319	1.000	9.621E-06	158	400	448	PGTTLFAIGMGPNQFFNNDNKDRTQFLLAALTGNIGKIAGNIGSYAGNYRVAMFNG--VPQYIAENPFDIELDGAKPARPKLYWRAEPAHYYNHEDHPLKMGKTMITGKTHMPTPTKSLWFANANSI------LGNVKWHFNTVVNVLPKMEMIAVQEWWWSTSCEWADIVFAVDAWSELKHPDMCSSVTNPFLTVFPRTPLERPFDTRGDIECLDLVGKQLAKRTGDRRFADMWKFVEEKKVEVYLQRILDHSSNTKGFKFPELEEKAKKGIPALMMTRTNPKTVGYEQVYDSRPWYTKTGRLEFYREEDEFIEAGENLPV	PACILVGYGVQR--YTNGGETVRAIDALAAITGNIGIPGGGVNY---N--NDRMDGLVDEEVLSGKSLRV--FHRTYPRPMM------A------EFILTADEPK----------VKAIFCTRANPVTQYMDTGKMLR--------AFESVDFKVTIDHFMTDTALASDVVLPCAHFLETTDVILPPAV-HSYLTYC-SPVVKADPWIPSE----HWIFTALAKRLG---LAAFPSLSEEAWLELALRPFLK----AEGLSLEELKA------GPVLVSKE--GLVAWTDL----KFGTPSGRVELWSN--RAGMDG-FEPT	-20.849,-1.432,3.389,-20.644,-2.493,-0.320,-22.966,-5.530,0.117,-25.589,-3.255,1.737,-25.333,-0.814,-1.177,-25.893,-3.844,-3.471,-28.916,-4.822,-1.315,-30.589,-1.416,-1.775,-29.633,-1.211,-5.486,-31.225,-4.648,-6.145,-34.394,-4.099,-4.053,-35.021,-0.619,-5.545,-34.362,-1.810,-9.157,-31.371,0.553,-9.509,-29.371,-2.158,-11.362,-28.546,-2.403,-15.093,-30.580,-5.527,-15.931,-29.434,-5.426,-19.600,-25…	MALALAHVLIEEDLVDAAFIRKHVKGFLAFKEVAKVWTPEAAAEETGLEAEAIRRLARLYGQSKPACILVGYGVQRYTNGGETVRAIDALAAITGNIGIPGGGVNYNNDRMDGLVDEEVLSGKSLRVFHRTYPRPMMAEFILTADEPKVKAIFCTRANPVTQYMDTGKMLRAFESVDFKVTIDHFMTDTALASDVVLPCAHFLETTDVILPPAVHSYLTYCSPVVKADPWIPSEHWIFTALAKRLGLAAFPSLSEEAWLELALRPFLKAEGLSLEELKAGPVLVSKEGLVAWTDLKFGTPSGRVELWSNRAGMDGFEPTADYRRVVVRPSAKAPFYLLTPHIQGSLHSQHFLDLHEAGERPVVYLGLGAAKGLGIDSGDLVEVRTDTGRLACTAAVDEA…	1120920	Acidaminobacter hydrogenoformans DSM 2784
job.pdb	AF-A0A6D0F392-F1-model_v4 Molybdopterin-dependent oxidoreductase	17.200	365	239	18	11	344	167	499	1.000	6.622E-06	158	400	502	TTLFAIGMG-PNQFFNNDNKDRTQFLLAALTGNIGKIAGNIGSYAGNYR--------------VAMFNGVPQYIAENPFDIELDGAKPARPKLYWRAEPAHYYNHEDHPLKMGKTMITGKT-HMPTPTKSLWFANANSILGNVKWHFNTVVNVLPKMEMIAVQEWWWSTSCEWADIVFAVDAWSELKHPD--MCSSVTNPFLTVFPRTPLERPFDTRGDIECLDLVGKQLAKRTGDRRFADMWKFV--EEKKVEVYLQRILDHSSNTK--GFKFPELEEKAKKGIPALMM--TRTNPKTVGYEQVYDSRP---WYTKTGRLEFYREEDEFIEAGE--NLPVHREPI--DSTFYEPNVIVAPAHPF	RTMLMAGWGIQRQQY-GEQKHWMLVTLAAMLGQIGTPGGGFGFSYHYSNGGNPTRVGGVLPEMSAAIAGQASEAADDG----GMTAIPVARIVDALENPGGKYQH-------------NGKEQTYPNIKMIWWAGGGNFTHH--QDTNRLIKAWQKPEMIVVSECYWTAAAKHADIVLPITTSFE--RNDLTMTGDYSNQHIVP-MKQAVAPQFEARNDFDVFADLAELLK-----PGGKEIYTEGKDEMAWLKFFYDAAQKGARAQRVTMPMFNAFWQQNK----LIEMRSSEKNEQYVRYGDFRADPVKNALGTPSGKIEIYSKTLEKFGYKDCPAHPTWLAPDEWKGTADEKQLQLLTAHPA	-5.170,3.981,-0.322,-2.604,5.957,-2.432,-5.165,8.528,-3.666,-7.151,8.912,-0.419,-4.392,8.876,2.257,-2.851,12.176,1.018,-6.172,13.736,1.851,-6.422,11.932,5.240,-2.856,11.895,6.653,-0.940,14.016,4.110,1.151,11.102,2.751,0.698,7.931,0.675,1.135,5.982,3.984,1.137,2.482,2.389,4.854,2.811,1.449,5.955,4.701,4.590,8.241,3.327,7.297,6.064,1.918,10.107,6.563,1.904,13.887,9.489,-0.456,14.454,8.791,-4.123,15…	AQVIMPHVVGSVEVYEQQTSWPLILENSQAVVLWGMNPLNTLKIAWSSTDEQGLEYFHQLKKSGKPVIAIDPIRSETIEFFGDNATWIAPNMGTDVALMLGIAHTLMTQGKHDKVFLEKYTTGYPQFEEYLTGKSDNTPKSAAWAAEITGVPEAQIVKLAELMAANRTMLMAGWGIQRQQYGEQKHWMLVTLAAMLGQIGTPGGGFGFSYHYSNGGNPTRVGGVLPEMSAAIAGQASEAADDGGMTAIPVARIVDALENPGGKYQHNGKEQTYPNIKMIWWAGGGNFTHHQDTNRLIKAWQKPEMIVVSECYWTAAAKHADIVLPITTSFERNDLTMTGDYSNQHIVPMKQAVAPQFEARNDFDVFADLAELLKPGGKEIYTEGKDEMAWLKFFYDAAQ…	562	Escherichia coli
job.pdb	AF-A0A828S1H9-F1-model_v4 Putative dimethyl sulfoxide reductase chain ynfE	19.700	354	206	24	3	323	71	379	1.000	7.772E-06	158	400	517	RDIAKV-PGTTLFAIGMGPNQFFNNDNKDRTQFLLAALTGNIGKIAGNIGSYAGNYRVAMFNGVPQYIAENPFDIELDGAKPARPKLYWRAEPAHYYNHEDHPLKMGKTMI----TGKTHMPTPTKSLWFANANSILGN---VKWHFNTVVNVLPKMEMIAVQEWWWSTSCEWADIVFAVDAWSELKH---PDMCSSVTNP--FLTVFPRTPLERPFDTRGDIECLDLVGKQLAKRTGDRRFADMW-KFVE----EKKVEV-YLQRILDHSSNTKGFKFPELEEKAKKGIPALMMTRTNPKTVGYEQVYDSRP---WYTKTGRLEFYREEDEFIE-AGEN----------LPVH	REIGTAKP--AYICQGWGPQRQANGELTARAIAMLPILTGNVGISGGNSGARESTYTITIER----------LPVLDNPVKTSISCFSWTD--A-----IDHGPQM--TAIRDGVRGKDKLDVPIKFIWNYAGNTLVNQHSDINKTHEILQD-ESKCEMIVVIENFMTSSAKYADILLPDLMTVEQ-EDIIPNDYA---GNMGYLIF-LQPVTSEKFERKPIYWILSEVAKRLG--------PDVYQKFTEGRTQEQWLQHLYAKMLAKDPA---LPSYDELKK-----MGIYKRKDPNGHFIAYKAFRDDPETNPLKTPSGKIEIYSS--KLAEIARTWELEKDEVISPLPVY	5.541,-13.895,-24.519,3.674,-12.129,-27.389,5.989,-9.061,-27.305,9.084,-11.335,-27.379,7.934,-13.685,-30.167,6.813,-10.746,-32.361,10.111,-8.829,-31.754,8.213,-5.905,-30.167,10.763,-5.493,-27.319,13.349,-2.648,-27.276,16.467,-4.862,-27.207,18.892,-1.864,-27.451,17.218,-0.437,-24.390,17.403,-3.766,-22.514,21.105,-4.319,-23.403,22.202,-0.798,-22.386,19.984,0.079,-19.395,19.064,-3.285,-17.788,20.488…	MALINENLVDQPFLDKYCVGYDEKTLPADAPKNGHYKAYILGEGDDNTAKTPQWASQITGIPVDRIIKLAREIGTAKPAYICQGWGPQRQANGELTARAIAMLPILTGNVGISGGNSGARESTYTITIERLPVLDNPVKTSISCFSWTDAIDHGPQMTAIRDGVRGKDKLDVPIKFIWNYAGNTLVNQHSDINKTHEILQDESKCEMIVVIENFMTSSAKYADILLPDLMTVEQEDIIPNDYAGNMGYLIFLQPVTSEKFERKPIYWILSEVAKRLGPDVYQKFTEGRTQEQWLQHLYAKMLAKDPALPSYDELKKMGIYKRKDPNGHFIAYKAFRDDPETNPLKTPSGKIEIYSSKLAEIARTWELEKDEVISPLPVYASTFEGWDAPERSTFPLQLF…	754082	Escherichia coli STEC_7v
job.pdb	AF-V4KPQ0-F1-model_v4 Oxidoreductase	16.000	348	221	18	4	323	86	390	1.000	1.926E-05	158	400	564	DIAKV-PGTTLFAIGMGPNQFFNNDNKDRTQFLLAALTGNIGKIAGNI----GSYAGNYRVAMFNGVPQYIAENPFDIELDGAKPARPKLYWRAEPAHYYNHEDHPLKMG---KTMITGKTHMPTPTKSLWFANANSILG-NVKWHFNTVVNVLPKMEMIAVQEWWWSTSCEWADIVFAVDAWSELKHPDMCSSVTNPFLTVFPRTPLERPFDTRGDIECLDLVGKQLAKRTGDRRFADMWKFV---EEKKVEVYLQRILDHSSNTKGFKFPELEEKA--------KKGIPALMM--TRTNPKTVGYE---QVYDSRPWYTKTGRLEFYRE--EDEFIEAGEN-LPVH	EYASARPAAIFCNAGIS--HQLGAFDTYRTLAFLAAVTGNIGVAGGGCNFMHNTWPGALELPA------------LDVPLPEVR------------------EALPVGPDYFAESILTGD---PYRLKAVITQGNPLVSSANTTKVRE----AFEKLDFYVYTGLFMEEPAYYADIVLPVCSGLEMDGVYM--RRDDRAIRWQ-DQAVPRVGQSKPDWEIWIQLARTMA-RLDTRRPAGQWKKAFPARWDSYVNLWADFVDHTPGMGGMSRTRLRKRTEPLRWPCPTDQHPGVSTLFADHPSWYEAAESLSPAHQGKRFLTPSGKVEITTPELESALKASGHGALPVF	-6.898,-5.886,14.329,-8.951,-7.257,11.407,-12.762,-7.281,10.813,-12.194,-10.956,10.219,-10.604,-13.694,12.343,-7.814,-14.337,9.818,-5.200,-17.122,10.258,-3.110,-14.436,11.855,-6.019,-13.448,14.158,-6.454,-17.152,15.107,-2.813,-17.032,16.358,-3.001,-13.631,18.132,-3.437,-13.261,21.923,-6.258,-10.818,21.065,-8.486,-10.606,17.997,-10.330,-7.273,17.724,-12.824,-6.758,14.898,-13.337,-3.064,14.019,-15.…	MDPRLTPTGAKADRWVSPKPHTDYALVLAMLEHIIRNGLYDRRFVKRWVVGFSELERHLAQHGYTPAWASGVTGVPETTIIEMAEEYASARPAAIFCNAGISHQLGAFDTYRTLAFLAAVTGNIGVAGGGCNFMHNTWPGALELPALDVPLPEVREALPVGPDYFAESILTGDPYRLKAVITQGNPLVSSANTTKVREAFEKLDFYVYTGLFMEEPAYYADIVLPVCSGLEMDGVYMRRDDRAIRWQDQAVPRVGQSKPDWEIWIQLARTMARLDTRRPAGQWKKAFPARWDSYVNLWADFVDHTPGMGGMSRTRLRKRTEPLRWPCPTDQHPGVSTLFADHPSWYEAAESLSPAHQGKRFLTPSGKVEITTPELESALKASGHGALPVFYTHPEVTGA…	1225337	Streptomyces sp. PVA_94-07
job.pdb	AF-A0A7C1ASW8-F1-model_v4 Uncharacterized protein	11.900	167	115	8	122	282	16	156	1.000	1.377E-03	157	400	277	TKSLWFANANSI------LGNVKWHFNTVVNVLPKMEMIAVQEWWWSTSCEWADIVFAVDAWSELKHPDMCSSVTNPFLTVFPRTPLERPFDTRGDIECLDLVGKQLAKRTGDRRFADMWKFVEEKKVEVYLQRILDHSSNTKGFKFPELEEKAKKGIPALMMTRTN	LKALITLGSDPVANHPQPALAAE--------AVAAAQFVVCLDVLLNATSAEADVVLPVAGYGESEGTATNL---EGRVQK-LNRIVPPPGQARTAWSVLD----DLAQRMGGS--------LGAQHAEAIMKEIATVAPAYAGIGW-DLLDWG-EGRDGVVLPGPE	5.283,-6.176,17.370,6.381,-7.891,14.130,6.791,-5.716,11.008,4.873,-6.527,7.784,7.441,-8.955,6.285,7.917,-10.765,9.631,4.096,-11.121,9.900,3.911,-12.747,6.417,6.897,-15.037,7.131,5.264,-15.993,10.457,2.016,-16.965,8.661,4.116,-19.244,6.396,5.964,-20.724,9.403,2.606,-21.227,11.215,3.774,-19.072,14.159,0.907,-16.742,13.209,-2.423,-18.442,12.431,-4.724,-15.485,11.648,-4.417,-12.227,9.682,-6.593,-9.13…	GKHATEILESLRSGDLKALITLGSDPVANHPQPALAAEAVAAAQFVVCLDVLLNATSAEADVVLPVAGYGESEGTATNLEGRVQKLNRIVPPPGQARTAWSVLDDLAQRMGGSLGAQHAEAIMKEIATVAPAYAGIGWDLLDWGEGRDGVVLPGPEAVQPLQHMPVETSVTATTGRFTLHLGRVLFDNADVVRHSPSLDMLVQPAAAAFHPRDLAELAVQPGDIVRVAGDYGAVELPVRSDESLAEGTVYVQANLDKSRALGASLIVQVDAVRGDDS	1883427	Actinomycetia bacterium
job.pdb	AF-A0A418H7P6-F1-model_v4 Formate dehydrogenase subunit alpha	18.300	234	152	13	2	222	31	238	1.000	5.599E-05	157	400	337	ARDIAKV-PGTTLFAIGMGPNQFFNNDNKDRTQFLLAALTGNIGKIAGNIGSYAG--NYR-VAMFNGVP------QYIAENPFDIELDGAKPARPKLYWRAE--PAH-YYNHEDHPLKMGKTMITGKTHMPTPTKSLWFANANSILGNVKWHFNTVVNVLPKMEMIAVQEWWWSTSCEWADIVFAVDAWSELKHPDMCSSVTNPFLTVFPRTPLERPFDTRGDIECLDLVGKQL	ARMYAQAESAAILWG--MGVTQFYQGVETVRSLTSLAMLTGNLGKPHAGVNPVRGQNNVQGACDMGALPDTYPGYQYVK--------DPANREKFAKAWGVESLPAHTGYRISELPHR-----VAHGE-----VRAAYIMGEDPL--QTDAELSAVRKAFEDLELVIVQDIFMTKTASAADVILPSTSWGEHEGVFTA---ADRGFQRF-FKAVEPKWDLKTDWQIISEIATRM	-19.057,15.357,13.672,-22.883,15.639,14.089,-23.625,12.681,11.759,-21.042,10.561,13.622,-22.634,11.583,16.971,-26.103,10.376,15.846,-24.800,6.882,14.996,-22.708,6.377,18.166,-25.592,7.627,20.395,-27.332,4.249,19.796,-24.148,2.227,20.547,-24.237,2.367,24.350,-21.656,0.123,26.097,-24.609,-1.910,27.348,-26.186,-2.322,23.873,-23.021,-4.024,22.519,-22.038,-6.451,25.350,-23.574,-9.545,23.678,-22.139,-8…	FEEYRKIVEGYTPESVEDITGVSASEIRQAARMYAQAESAAILWGMGVTQFYQGVETVRSLTSLAMLTGNLGKPHAGVNPVRGQNNVQGACDMGALPDTYPGYQYVKDPANREKFAKAWGVESLPAHTGYRISELPHRVAHGEVRAAYIMGEDPLQTDAELSAVRKAFEDLELVIVQDIFMTKTASAADVILPSTSWGEHEGVFTAADRGFQRFFKAVEPKWDLKTDWQIISEIATRMGYPMHYNNTQEIWDELRHLCPDFYGATYEKMGELGFIQWPCRDTSDADQGTSYLFKEKFDTPNGLAQFFTCDWVAPIDKLTDEYPMVLSTVREVGHYSC	562	Escherichia coli
job.pdb	AF-A0A347Q3U7-F1-model_v4 Biotin sulfoxide reductase	16.300	368	221	19	2	335	6	320	1.000	5.071E-06	157	400	352	ARDIAKVPGTTLFAIGMGPNQFFNNDNKDRTQFLLAALTGNIGKIAGNIGSYAGNYRVAMF------NGVPQYIAENPFDIELDGAKPARPKLYWRAEPAHYYNHEDHPLKMGKTMITGKTHMPTP----------TKSLWFANANSILGNVKWH----FNTVVNVLPKMEMIAVQEWWWSTSCEWADIVFAVDAWSELKHPDMCSSVTNPFLTVFPRTPLERPFDTRGDIECLDLVGKQLAKRTGDRRFADMWKFVE----EKKVEVYLQRILDHSSNTKGFKFPELEEKAKKGIPAL----MMTRTNPKTVGYEQVYDSRPWYTKTGRLEFYREEDEFIEAGENLP------VHREPIDSTFYEPN	ARRMAR--GRTLVNVAYAAQRGERGEQAVFAAPTLAAFPGRIGSPGGGFAHGFG--SMGDYGVGVAGPPLPT------FPQGSNPVPDFIP----CARIS------DLLLDPGAT---------IPYDGGVVRFPDTRLVHWAGGN------PFHHHQDLKRLLRAMSTVDTTVVDETHWTATARHADVVLPAASSLER--DDLAAGAGDRRLRA-VRRVLEPVGQAREEF----WIHARLAERLGAGE-----AFTEGLDSRGWLERIHERWRAAPGPPPAPPFDRFWRD-----GGVDLRAEPYRDAVFTDFRADPER-FPLDTPSGKLELVSAVIAGFGLPDVAGHAGARPIKRTNPLSSDGEPR	3.136,-21.743,-31.431,5.674,-21.282,-28.527,8.828,-21.484,-30.712,7.342,-19.043,-33.234,6.467,-16.520,-30.489,10.051,-16.771,-29.126,11.472,-16.191,-32.635,9.079,-13.236,-33.128,10.181,-11.737,-29.767,13.872,-12.103,-30.759,13.381,-10.396,-34.156,11.128,-7.579,-32.870,11.164,-4.705,-30.434,9.413,-6.354,-27.465,8.301,-5.357,-23.960,7.616,-8.293,-21.601,4.725,-7.012,-19.449,3.545,-9.196,-16.533,0.1…	MIRDLARRMARGRTLVNVAYAAQRGERGEQAVFAAPTLAAFPGRIGSPGGGFAHGFGSMGDYGVGVAGPPLPTFPQGSNPVPDFIPCARISDLLLDPGATIPYDGGVVRFPDTRLVHWAGGNPFHHHQDLKRLLRAMSTVDTTVVDETHWTATARHADVVLPAASSLERDDLAAGAGDRRLRAVRRVLEPVGQAREEFWIHARLAERLGAGEAFTEGLDSRGWLERIHERWRAAPGPPPAPPFDRFWRDGGVDLRAEPYRDAVFTDFRADPERFPLDTPSGKLELVSAVIAGFGLPDVAGHAGARPIKRTNPLSSDGEPRCGGSWSRAAAQRGAGTGAAQPGRRPRARSARR	103721	Actinosynnema pretiosum subsp. pretiosum
job.pdb	AF-A0A377D3Z5-F1-model_v4 Putative dimethyl sulfoxide reductase, oxidoreductase subunit	18.200	219	142	14	121	324	72	268	1.000	1.062E-04	157	400	356	PTKSLWFANANSIL---GNVKWHFNTVVNVLPKMEMIAVQEWWWSTSCEWADIVFAVDAWSELKHPDMC-SSVTNP--FLTVFPRTPLERPFDTRGDIECLDLVGKQLAKRTGDRRFADMW-KFVE----EKKVEV-YLQRILDHSSNTKGFKFPELEEKAKKGIPALMMTRTNPKTVGYEQVYDS---RPWYTKTGRLEFYREEDEFIEAGENLPVHR	PIKFIWNYAGNTLVNQHSDINKTHEILQD-ESKCEMIVVIENFMTSSAKYADILLPDLMTVE--QEDIIPNDYAGNMGYLIFL-QPVTSEKFERKPIYWILSEVAKRLG--------PDVYQKFTEGRTQEQWLQHLYAKMLAKDPA---LPSYDELKK-----MGIYKRKDPNGHFVAYKAFRDDPEANPLKTPSGKIEIYSS--KLAEIARTWELEK	1.186,-19.778,17.656,-0.741,-23.019,16.897,1.495,-24.203,13.990,4.537,-23.603,16.083,3.018,-25.419,19.091,1.938,-28.360,16.882,5.382,-28.613,15.189,3.848,-28.053,11.697,6.422,-25.412,10.634,8.845,-26.695,7.950,6.778,-29.844,7.114,5.208,-30.710,3.733,1.425,-30.207,4.055,2.100,-28.325,7.328,1.148,-24.692,8.041,3.682,-21.950,8.947,1.036,-19.402,10.051,1.767,-17.384,6.853,0.003,-17.150,3.491,1.214,-1…	MLPILTGNVGISGGNSGARESTYTITIERLPVLDNPVKTSISCFSWTDAIDHGPQMTAIRDGVRGKDKLDVPIKFIWNYAGNTLVNQHSDINKTHEILQDESKCEMIVVIENFMTSSAKYADILLPDLMTVEQEDIIPNDYAGNMGYLIFLQPVTSEKFERKPIYWILSEVAKRLGPDVYQKFTEGRTQEQWLQHLYAKMLAKDPALPSYDELKKMGIYKRKDPNGHFVAYKAFRDDPEANPLKTPSGKIEIYSSKLAEIARTWELEKDEVISPLPVYASTFEGWDSPERSTFPLQLFGFHYKSRTHSTYGNIDVLKAACRQEVWINPIDAQKRGIANGDMVRVYNHRGEVRLQPK	562	Escherichia coli
job.pdb	AF-X1L7G1-F1-model_v4 Uncharacterized protein	20.800	216	127	12	122	328	61	241	1.000	2.951E-05	157	400	386	TKSLWFANANSIL----GNVKWHFNTVVNVL-PKMEMIAVQEWWWSTSCEWADIVFAVDAWSELKHPDMCSSVTNPFLTVFPRTPLERPFDTRGDIECLDLVGKQLAKRTGDRRFADMWKFVEEKKVEVY--LQRILDHSSNTKGFKFPELEEKAKKGIPALMMTRTNPKTVGYEQVYDS-RPWYTKTGRLEFYREEDEFIEAGEN-LPVHREPID	VRGLWCVCDNLIVAEIGNREIW------DVMKNKLDFTFVSDFFMTPTAELADIVLPAAFYQEIDLLAGAFGYPSNYIIATP-KLVEPLGKCKDDRE----VAIELARRMGM-------------DVTPWHSVKDWLDWRLKYLGITYDELYQKVG---SRITLPRE------FRRYERSQPPFGTASGKVELYSS--VFEAVGYDPLPVYQEPPD	29.606,8.773,-16.375,27.938,6.506,-19.004,28.572,3.426,-16.779,26.571,4.939,-13.882,23.714,6.196,-16.098,23.684,2.736,-17.764,23.501,0.876,-14.425,20.788,3.177,-13.006,18.744,3.234,-16.264,19.120,-0.550,-16.866,18.192,-1.721,-13.359,15.819,0.763,-11.677,12.473,-0.998,-12.116,11.074,1.424,-9.519,7.745,3.112,-10.215,9.481,5.732,-7.978,12.674,6.416,-10.041,11.057,7.602,-13.282,13.333,10.681,-12.872,…	MLYYRTYRDALFWHIYDMDKGIMGPAAVEAKRIGAKEYPFMHKGRVCDIPGTIRAMGRGEVRGLWCVCDNLIVAEIGNREIWDVMKNKLDFTFVSDFFMTPTAELADIVLPAAFYQEIDLLAGAFGYPSNYIIATPKLVEPLGKCKDDREVAIELARRMGMDVTPWHSVKDWLDWRLKYLGITYDELYQKVGSRITLPREFRRYERSQPPFGTASGKVELYSSVFEAVGYDPLPVYQEPPDGPVSTPELFKEFPLIYTHYRIWSYMHSEGRQIDRQRRLAPEAYLEINPETASKLGISEGDRVYLDTPKSKGEQPIKFKARLIPEMHPDVVAGPHGWWFPEKPGPEYGCFDSNINALLTLDPPYDPAIGVMQCRAFLCRVWKAESQ	412755	marine sediment metagenome
job.pdb	AF-R5Q7L0-F1-model_v4 Uncharacterized protein	15.900	213	151	10	122	323	24	219	1.000	1.463E-04	157	400	393	TKSLWFANANSILGNVKWH---FNTVVNVLPKMEMIAVQEWWWSTSCEWADIVFAVDAWSELKHPDMCSSVTNPFLTVFPRTPLERPFDTRGDIECLDLVGKQLAKRTGDRRFADMWKFVEEKKVEVYLQRILDHSS---NTKGFKFPELEEKAKKGIPALMMTRTNPKT--VGYEQVYDSRP---WYTKTGRLEFYREEDEFIEAGENLPVH	IRLVFWSGGNPF-----AHHPDTRALEAAWRRPETVIVTDAFWSATARHADIVLPAATTLERNDISPIGTSTNDGIVF-MRQVINPVGEARSDYEIYS----ELAKRLG---LGD--TFTEGLDEAGWIQRLYEEAAAAGAAQNAALPAFADFLRK--GVHLYAQNPAETRFTAFADFRADPEAHPLRTESGKIVIYSKRIEALHYADAPAHP	-7.297,8.954,-3.089,-10.637,9.210,-1.231,-10.248,13.027,-1.032,-9.635,13.528,-4.793,-12.658,11.351,-5.678,-14.864,13.031,-3.024,-13.924,16.681,-3.732,-13.567,17.603,-7.459,-12.376,21.166,-7.864,-10.843,21.293,-4.355,-7.513,23.183,-4.399,-4.683,21.867,-2.191,-1.137,23.045,-1.477,1.514,20.525,-2.626,5.303,21.043,-2.529,5.099,24.852,-2.984,2.492,24.575,-5.795,-1.324,24.473,-5.905,-3.191,21.538,-7.47…	MADVLACPGKVIDWNGSRIEYPDIRLVFWSGGNPFAHHPDTRALEAAWRRPETVIVTDAFWSATARHADIVLPAATTLERNDISPIGTSTNDGIVFMRQVINPVGEARSDYEIYSELAKRLGLGDTFTEGLDEAGWIQRLYEEAAAAGAAQNAALPAFADFLRKGVHLYAQNPAETRFTAFADFRADPEAHPLRTESGKIVIYSKRIEALHYADAPAHPTWIPPFAADQTSVHGQDAQAQEERKEGLGDWLELVSPKSGARLHSQLNPVTSARSNIAGREPCEMNSVDAAKRGIANGDVVKVSSLRGAILAGAVVTDGVRAGTIVVRHGGWFDPQESSDGAIDANGCANVLTPDDPASALSNGNIASTALVQVEKWRGELLEVRAFNAPHLGK	1263111	Sutterella wadsworthensis CAG:135
job.pdb	AF-A0A7X5DH28-F1-model_v4 Molybdopterin domain-containing protein	17.600	329	211	18	13	323	233	519	1.000	2.951E-05	157	400	537	LFAIGMGPNQFFNNDNKDRTQFLLAALTGNIGKIAGNIGSYAGN---YRVAMFNGVPQYIAENPFDIELDGAKPARPKLYWRAEPAHYYNHEDHPLKMGKTMITG--KTHMPTPTKSLWFANANSILGNVKWHFNTVVNVLPKMEMIAVQEWWWSTSCEWADIVFAVDAWSELKHPDMCSSVTNPFLTVFPRTPLERPFDTRGDIECLDLVGKQLAKRTGDRRFADMWKFVEEKKVEVYLQRILDHSSNTKGFKFPELEEKAKKGIPALMMTRTNPK---TVGYEQVYDSRPWYTKTGR--------LEFYR-EEDEFIEAG-ENLPVH	MAYTQFGIDHYRGSHLWGQTLAIIAALTNNLSRHGSGLGG--PGCPKGALAPLYVNP-VVSTGVSPVDIANMDPRLCSAAWL-----------------ETVRTGKYCGED-YPIKAFVGATGNP-ASNYPQQRLWLEDVVGNLDLIVTTDIEMTDTARYSDYVLPASFWLE--YPDIRGNFSNPYLV-YGGKAIEPLWECKNDSEITTLIAHGLGYEEHYPYFTD----------EEWIDIGLD-SDENRA---RGIDHATLKEKKAIRQLGTEEEPWMVGGFE--YDNE-FPTPSGRAEIYCEIPTACYEYGQDWQSEAKDQQFPVW	-1.119,-7.806,-9.992,1.442,-9.229,-7.554,3.386,-6.028,-6.662,0.756,-3.614,-5.224,-1.797,-5.729,-3.314,-0.634,-4.654,0.183,-0.395,-1.051,-1.096,-3.986,-1.223,-2.430,-4.958,-2.278,1.113,-3.229,0.644,2.851,-4.457,3.102,0.179,-8.012,2.372,1.396,-6.990,3.545,4.919,-4.354,6.298,4.490,-4.785,7.357,0.825,-1.358,5.895,-0.114,0.358,2.543,-0.724,2.996,1.038,1.652,5.624,1.354,-1.137,4.956,5.037,-2.022,3.535,…	MYDWAVGWGTNRVIGGGTFGYSNEPKDMVNSKYIIVWGTNPVLTTPQTWRIILQAKDNGAKLLCIDPMRSATSHYCDEWIQIKQGTDLYLALAMLNEIVKEDRIDVEYVKRATTAPFLIRQDTGLFLRRSDIEGGELADVRDAVTLNTAGSTKADPAYVMNEVTGEIALYTECDTPVLEGEFEVRGIKVKTAYSALKEHMAAYTVEDASELSGVPVETIRELVDIYTSGEPVMAYTQFGIDHYRGSHLWGQTLAIIAALTNNLSRHGSGLGGPGCPKGALAPLYVNPVVSTGVSPVDIANMDPRLCSAAWLETVRTGKYCGEDYPIKAFVGATGNPASNYPQQRLWLEDVVGNLDLIVTTDIEMTDTARYSDYVLPASFWLEYPDIRGNFSNPYLVYGG…	1898204	Clostridiaceae bacterium
job.pdb	AF-A0A6L3X9N5-F1-model_v4 Molybdopterin-dependent oxidoreductase	20.100	114	85	4	121	233	12	120	1.000	3.066E-03	156	400	132	PTKSLWFANANSILGNVKWHFNTVVNVLPKMEMIAVQEWWWSTSCEWADIVFAVDAWSELKHPDMCSSVTNPFLTVFPRTPLERPFDTRGDIECLDLVGKQLAKRTGDR-RFAD	DIKFVWWAGGANF--THHQDTNRLIRAWQKPELVVISECFWTASAKHADIVLPATTSFERNDLTMTGDYSNQHM-VPMKRVVAPRDEARDDFDVFADLSEMWE--AGGRERFTE	23.967,-16.523,-5.572,27.453,-15.694,-4.301,27.558,-13.187,-1.424,30.381,-12.566,1.081,32.120,-15.850,0.140,28.912,-17.916,0.576,26.690,-19.865,-1.829,23.198,-18.622,-0.892,19.728,-19.464,-2.263,16.958,-16.904,-2.675,13.795,-17.709,-0.697,10.909,-19.111,-2.679,8.695,-16.009,-2.461,5.023,-16.992,-2.970,3.312,-13.703,-2.021,4.014,-10.028,-2.794,2.104,-7.103,-1.302,3.329,-3.750,-2.679,2.112,-0.277,-…	YQHNGQDRHFPDIKFVWWAGGANFTHHQDTNRLIRAWQKPELVVISECFWTASAKHADIVLPATTSFERNDLTMTGDYSNQHMVPMKRVVAPRDEARDDFDVFADLSEMWEAGGRERFTEGKTDLQWLETFY	158836	Enterobacter hormaechei
job.pdb	AF-A0A1V5JGA5-F1-model_v4 Putative formate dehydrogenase	13.700	145	105	6	122	265	101	226	1.000	1.897E-03	156	400	262	TKSLWFANANSILGNVKWHFNTVVNVLPKMEMIAVQEWWWSTSCEWADIVFAVDAWSELKHPDM-CSSVTNPFLTVFPRTPLERPFDTRGDIECLDLVGKQLAKRTGDRRFADMWKFVEEKKVEVYLQRILDHSSNTKGFKFPEL	IRGLVLIGLNPF--ELGYPRTRVEGALARLDFLLCQDALRTPALEYAHVTLPGATFVEKDGTATNC----ERRVQP-MVRSLESPGDARQDF---DLLNSLLGLLHPGLEV---------PGRGAAFSQAAESMAELQGLQIESL	10.690,11.211,-6.084,9.611,10.289,-2.556,10.755,11.891,0.710,8.839,12.308,3.973,10.924,13.448,6.864,7.965,14.755,8.922,10.223,16.247,11.539,12.967,18.299,9.841,12.785,18.415,6.001,11.310,21.500,4.288,7.757,21.746,3.054,9.588,22.362,-0.262,8.905,20.145,-3.227,11.550,22.606,-4.535,14.378,20.707,-2.755,13.471,17.405,-4.458,13.013,19.276,-7.771,16.526,20.774,-7.367,17.935,17.290,-6.654,16.290,16.148,…	MYGIDPGTSPDHESFYRLCAMLPLLLGSIGTEGGGVHVLGAAGNAQGALDFGATAKYAPGLRPATSAAVRKHLSRLWGVEVAGKPGKNWPEIFASIEKGEIRGLVLIGLNPFELGYPRTRVEGALARLDFLLCQDALRTPALEYAHVTLPGATFVEKDGTATNCERRVQPMVRSLESPGDARQDFDLLNSLLGLLHPGLEVPGRGAAFSQAAESMAELQGLQIESLPVEGIQWPVSADGRGMERLLPPEEGKARFKFFPARI	1852915	Synergistetes bacterium ADurb.Bin520
job.pdb	AF-X0URC6-F1-model_v4 Molybdopterin domain-containing protein	16.900	259	158	11	2	252	57	266	1.000	1.926E-05	156	400	269	ARDIAKVPGTTLFAIGMGPNQFFNNDNKDRTQFLLAALTGNIGKIAGNIGSYAGNYRVAMFNGVPQYIAENPFDIELDGAKPARPKLYWRAEPAHYYNHEDHPLKMGKTMITGKTHMPTPTKSLWFANANSILGNVKWHFNTVVNVLPKMEMIAVQEWWWSTSCEWADIVFAVDAWSELKHPDMCSSVTNPFLT--------VFPRTPLERPFDTRGDIECLDLVGKQLAKRTGDRRFADMWKFVEEKKVEVYLQRILD	AREYAAA-RPAALMTGWAPGRTAYGEQFHRAASILAAITGNIGIEGG---FVSGGTDQIDIGR----IGQNIFLPDMGHNLIHKTEIYDAL---------IHGRSAGYAS---------DCRLLYITGCNMLNQFL--NLNKGKRALMSQDFIITHELFLTPTARFADIILPAAHFLE--YDD--------IGQPWIGGPYTIFMHKVSNNTSGPKSDLE----IFTEIAERMG-------IKYYNEKSDSQWLGEFLE	13.304,-1.446,-25.713,15.359,1.666,-26.647,17.966,1.182,-23.878,18.379,-2.543,-24.722,18.659,-2.265,-28.534,21.126,0.657,-28.245,23.228,-0.963,-25.444,22.456,1.914,-23.023,21.681,-0.406,-20.063,24.175,-1.404,-17.317,25.538,-4.819,-18.362,27.640,-5.103,-15.168,24.648,-4.552,-12.865,22.236,-6.702,-14.911,24.675,-9.665,-15.136,25.721,-9.523,-11.452,22.620,-8.437,-9.505,19.606,-9.487,-11.630,18.022,-…	HEMITNNLYDKGFTNKYTFGFDRFRDYVTGAEDGIAKDPEWASSICGISPESIKELAREYAAARPAALMTGWAPGRTAYGEQFHRAASILAAITGNIGIEGGFVSGGTDQIDIGRIGQNIFLPDMGHNLIHKTEIYDALIHGRSAGYASDCRLLYITGCNMLNQFLNLNKGKRALMSQDFIITHELFLTPTARFADIILPAAHFLEYDDIGQPWIGGPYTIFMHKVSNNTSGPKSDLEIFTEIAERMGIKYYNEKSDSQWLGEFLESEP	412755	marine sediment metagenome
job.pdb	AF-X1TCC8-F1-model_v4 Uncharacterized protein	19.300	248	150	17	83	323	4	208	1.000	8.647E-06	156	400	273	PARPKLYWRAEPAHYYNHEDHPLKMGKTMITGKTHMPTPTKSLWFANANSIL--GNVKWHFNTVVNVLPKMEMIAVQEWWWSTSCEWADIVFAVDAWSELKHPDMC-SSVTNPFLTVFPRTPLERPFDTRGDIECLDLVGKQLAKRTGDRRFADMWKFVEEKKVEVYLQRILDHSSNTKGFKFPELEEKAKKGIPALM----MTRTNPKTVGYEQVYDSRPWYTKTGRLEFYREEDEFIEAGENLPVH	PARSFSYYYL------GGVGHPPSMWRAIITG---RPYPIKGLLTICQNPLLNFANARLVYE----ALNKVEFSVNMDIFMTSACQLADYVLPAAGHLE--KSTMGHGGNMSPLVEAG-AKVVGPLYERRNEY---DVIR-ELGLRLG-QEGHWPWETLEQAF-DYRLEPM--------GVTF---EGFVKDMNGYGFDNPWLRHRKYDEPGFR-------FGTPTGKFELYST--LLEEVG-YDPLP	5.532,-39.100,17.136,6.155,-36.033,14.961,7.453,-33.119,17.057,4.804,-30.485,17.335,5.290,-28.086,14.531,6.461,-25.006,16.434,3.548,-22.736,15.427,5.592,-19.915,13.908,3.000,-17.309,14.891,2.135,-15.529,11.612,2.149,-12.346,13.795,5.835,-11.543,13.075,5.409,-11.346,9.276,2.491,-8.858,9.453,-0.230,-10.844,7.651,0.403,-9.524,4.095,-0.474,-11.868,1.233,2.250,-12.239,-1.413,0.789,-9.904,-4.098,1.853,…	RNPPARSFSYYYLGGVGHPPSMWRAIITGRPYPIKGLLTICQNPLLNFANARLVYEALNKVEFSVNMDIFMTSACQLADYVLPAAGHLEKSTMGHGGNMSPLVEAGAKVVGPLYERRNEYDVIRELGLRLGQEGHWPWETLEQAFDYRLEPMGVTFEGFVKDMNGYGFDNPWLRHRKYDEPGFRFGTPTGKFELYSTLLEEVGYDPLPGYVEAPHTLVSDPELAREYPLYLLSGPRARYHYHSQFHQIESFRKRYPEPIVQINPDKAHELGIG	412755	marine sediment metagenome
job.pdb	AF-A0A4P1ARE9-F1-model_v4 Dimethyl sulfoxide reductase DmsA	17.400	212	142	11	117	314	13	205	1.000	1.911E-04	156	400	336	HMPTPTKSLWFANANSI----LGNVKWHFNTVVNVLPKMEMIAVQEWWWSTSCEWADIVFAVDAWSELKHPDMC-SSVTNP--FLTVFPRTPLERPFDTRGDIECLDLVGKQLAKRTGDRRFADMWKFVE----EKKVEVYLQRILDHSSNTKGFKFPELEEKAKKGIPALMMTRTNPKTVGYEQVYDSR---PWYTKTGRLEFYREEDEFI	KLDVPIKFIWNYAGNTLVNQHSDINKTHEILKDE--KKCEMIVVIENFMTSSAKYADILLPDLMTVE--QEDIIPNDYAGNMGYLIFI-QPATAPKFERKPIYWILSEVAKRLGDD-------IHQRFTEGRTQEQWLQYLYAKMLARD---PALPTYE----ALKAMGIYKRKDPDGHFVAYRDFRADPIAHPLKTPSAKLRFTPVNWRIL	-24.550,-9.657,5.969,-24.861,-13.077,4.241,-22.594,-15.603,2.490,-24.433,-15.255,-0.857,-24.649,-11.415,-0.947,-21.807,-10.026,1.168,-19.148,-12.768,0.974,-19.451,-13.981,4.590,-17.242,-17.080,4.975,-17.790,-20.011,7.355,-21.454,-19.033,8.109,-24.681,-18.188,6.200,-24.865,-14.745,7.895,-23.183,-12.579,10.516,-24.872,-13.085,13.905,-23.608,-9.673,15.112,-23.129,-6.298,13.364,-19.660,-4.955,12.643,…	MTALRDGVRGKDKLDVPIKFIWNYAGNTLVNQHSDINKTHEILKDEKKCEMIVVIENFMTSSAKYADILLPDLMTVEQEDIIPNDYAGNMGYLIFIQPATAPKFERKPIYWILSEVAKRLGDDIHQRFTEGRTQEQWLQYLYAKMLARDPALPTYEALKAMGIYKRKDPDGHFVAYRDFRADPIAHPLKTPSAKLRFTPVNWRILLPVGSCRRMKRSARCRSTPPLSKAGMTRCATSSRCSFSVFTTKPEPTPATVTSMCYRPPAARRCGSIRLMPGSVELKTAIWCASSTRAANCVLRRKSRRVSCPALRPWAREHGMTPTWTVIASIAAPALIP	54291	Raoultella ornithinolytica
job.pdb	AF-A0A3N6HL54-F1-model_v4 Assimilatory nitrate reductase catalytic subunit	12.300	218	167	9	123	323	45	255	1.000	2.632E-04	156	400	431	KSLWFANANSILGNVKWHFNTVVNVLPKMEMIAVQEWWWSTSCEWADIVFAVDAWSELKHPDMCSSVTNPFLTVFPRTPLERPFDTRGDIECLDLVGKQLAKRTGDRRFADMWKF--VEEKKVEVYLQRILDHSSNTKGFKFPELEEKA--------KKGIPALMM--TRTNPKTVGYE---QVYDSRPWYTKTGRLEFYRE--EDEFIEAGENLPVH	KAVITQGNPLV---SSANTTKVREAFEKLDFYVYTGLFMEEPAYYADIVLPVCSGLEMDGVYMRR--DDRAIRWQ-DQAVPRVGQSKPDWEIWIQLARTMARLDTRRPAGQWKKAFPARWDSYVNLWADFVDHTPGMGGMSRTRLRKRTEPLRWPCPTDQHPGVSTLFADHPSWYEAAESLSPAHQGKRFLTPSGKVEITTPELESALKASG-HGALP	7.325,-4.144,-8.827,6.275,-2.130,-5.717,7.915,0.970,-4.214,11.627,0.075,-3.670,12.740,0.409,-7.312,15.413,3.190,-7.104,15.961,3.863,-10.782,14.334,4.336,-14.190,13.800,1.248,-16.298,16.403,2.457,-18.875,14.727,0.438,-21.614,15.334,1.881,-25.121,13.210,4.950,-25.638,10.071,4.370,-27.688,10.695,5.777,-31.217,7.129,7.172,-31.152,5.554,10.464,-29.961,4.512,9.906,-26.368,1.354,11.653,-25.100,1.995,14.…	MHNTWPGALELPALDVPLPEVREALPVGPDYFAESILTGDPYRLKAVITQGNPLVSSANTTKVREAFEKLDFYVYTGLFMEEPAYYADIVLPVCSGLEMDGVYMRRDDRAIRWQDQAVPRVGQSKPDWEIWIQLARTMARLDTRRPAGQWKKAFPARWDSYVNLWADFVDHTPGMGGMSRTRLRKRTEPLRWPCPTDQHPGVSTLFADHPSWYEAAESLSPAHQGKRFLTPSGKVEITTPELESALKASGHGALPVFYTHPEVTGAHPTVRFEKGFVPNPLTPRAVTHPVVLGVPGSDAVHRRFPLMGMTGRPSVVHFAEVTHWTRTGKQLNGVRFIQIHPRTARLNGIADGDEVKVESPRGSVTGRALLREGIRQDTVFVPNTFGPAQSVGDVFGAPR…	1522761	Streptomyces sp. ADI96-15
job.pdb	AF-A0A3G9HFA9-F1-model_v4 Respiratory nitrate reductase alpha chain	13.400	253	156	13	121	323	56	295	1.000	6.230E-05	156	400	442	PTKSLWFANANSILGNVKW-----HFNTVVNVLPKMEMIAVQEWWWSTSCEWADIVFAVDAWSELKHPDM-CSSVTNPFLTV-FPRTPLERPFDTRGDIECLDLVGK---QLAKRTGDRR-----------------FADMWKFV----EEKK---------VEVYLQRILDHSSNTKGFKFPELEEKAKKGIPALMM----------TRTNPKTVGYEQVYDSRPWYTKTGRLEFYREEDEFIEAGENLPVH	QPDTAIIVAD------SKFRRNKGSDYREA-FLKKTRFFCYVDFRMSEAAVYADILLPAKS--HYEVYDIRTSPGYHRFTNLAQPIANMKPVGEAMDEWSMFALLAKKLEEVANRPENIAKAKVKDLKKYAREGYHDLANFYKEFTNTDEESEAAAEPYLGTDKLAVEAALEKCEQYAPWT---MEKMYKAG-GFLQLNEKAGKTSPLYSDRPFFTFEDHLYKFERLETLSGRQTFYVDHPMFIKLGAATNTG	-2.759,-16.235,12.695,-1.687,-16.297,16.400,-3.345,-12.880,16.884,-6.562,-14.237,15.276,-6.702,-17.191,17.682,-5.955,-15.030,20.754,-8.327,-12.207,19.769,-11.549,-13.563,18.213,-13.996,-15.766,20.123,-15.957,-18.543,18.382,-19.053,-16.330,18.816,-17.343,-13.438,16.980,-16.325,-15.694,14.067,-19.755,-17.407,13.803,-21.514,-14.014,13.788,-19.290,-12.632,10.999,-18.829,-15.852,8.944,-22.471,-16.987,…	MKTFDRYFSDKDVRRAQNGMSKKDYMEIVQKLLEEGKNGKANNESHHGNVVKPWWQPDTAIIVADSKFRRNKGSDYREAFLKKTRFFCYVDFRMSEAAVYADILLPAKSHYEVYDIRTSPGYHRFTNLAQPIANMKPVGEAMDEWSMFALLAKKLEEVANRPENIAKAKVKDLKKYAREGYHDLANFYKEFTNTDEESEAAAEPYLGTDKLAVEAALEKCEQYAPWTMEKMYKAGGFLQLNEKAGKTSPLYSDRPFFTFEDHLYKFERLETLSGRQTFYVDHPMFIKLGAATNTGMEGIRPQGNRYPFVLMTPHARWSIHSNYKQSRILQRLQRGVPYIQVNRMVAEKKGIKDGDTIRIFNSLGEFYAMAKVSSSCPPDGLVMEHGWEPYMYKFKKGHN…	2231112	Hydrogenimonas sp.
job.pdb	AF-A0A356E8T6-F1-model_v4 Dimethyl sulfoxide reductase subunit A	18.800	340	209	21	3	320	152	446	1.000	8.647E-06	156	400	599	RDIAKVPGTTLFAIGMGPNQFFNNDNKDRTQFLLAALTGNIGKIAGNIGSYAGN--YRVAMFNGVPQYIAENPFDIELDGAKPARPKLYWRAEPAHYYNHEDHPLKMGKTMI-----TGKTHMPTPTKSLWFANANSILGN----VKWHFNTVVNVLPKMEMIAVQEWWWSTSCEWADIVFAVDAWSELKHPDMCSSVTNPFLTVF-PRTPLERPFDTRGDIECLDLVGKQLAKRTGDRRFADMWKFVE----EKKVEV-YLQRILDHSSNTKGFKFPELEEKAKKG-IPALMMTRTNPKTVGYEQVYDSRP---WYTKTGRLEFYREEDEFIE-AGENL	REIAQA-KAAWISQGWGVQRTQTGEHAARAIMTLPIMTGQFGKPGTNIGTWGGSVPYPVPGLS-IP------------NPVKTSIPTFLWT----------DAIVRGQQMTSKTDFVKGKEQLETSVKFLWSYASNVI-GNQHSDLNRTHQILED-ESLCEFILVWDTNMTASARYADLLLPDVLSLESDDLINNSYASGAYHYVIRMQQAIKPLWDNRPTYDVLSEV----AEKLGIKQ-----AFTEGRTYQEWIEHSYNALREKQPHI---PSFA---ESNNKGVIDRKLA--NSSDHIALKAFRDDPQTNPLKTPSGKIEIYSE--SLAQLAQEWV	9.617,9.272,5.189,10.589,12.085,2.780,7.769,12.496,0.186,7.306,15.048,-2.613,4.024,17.027,-2.377,1.741,16.523,-5.432,1.857,20.308,-6.038,5.440,19.768,-7.267,3.828,18.330,-10.468,3.574,22.024,-11.521,7.316,21.684,-12.294,7.046,18.312,-14.151,6.982,17.553,-17.912,6.069,13.858,-17.399,3.874,12.191,-14.727,3.989,8.364,-14.416,1.598,6.759,-11.888,1.659,3.041,-10.954,-1.694,1.781,-9.537,-2.452,5.313,-8…	EQQSLFLEIKNSDLVVMFGQNLAETRMSGGGQIAEIYHALEQSKAKVIIIDPRYTDSVTAFHGEWIPIRPGTDAALIAALGYVLIKENLIDEAMLEKYAIGWDENTLPASAPQHSSYKSYILGLGGDHTPKTPEWASHLTGIPAVRIIQLAREIAQAKAAWISQGWGVQRTQTGEHAARAIMTLPIMTGQFGKPGTNIGTWGGSVPYPVPGLSIPNPVKTSIPTFLWTDAIVRGQQMTSKTDFVKGKEQLETSVKFLWSYASNVIGNQHSDLNRTHQILEDESLCEFILVWDTNMTASARYADLLLPDVLSLESDDLINNSYASGAYHYVIRMQQAIKPLWDNRPTYDVLSEVAEKLGIKQAFTEGRTYQEWIEHSYNALREKQPHIPSFAESNNKGVI…	1938151	Pasteurellaceae bacterium
job.pdb	AF-A0A447X7V0-F1-model_v4 Formate dehydrogenase-H subunit alpha	12.800	101	82	4	122	222	79	173	1.000	8.014E-03	155	400	264	TKSLWFANANSILGNVKWHFNTVVNVLPKMEMIAVQEWWWSTSCEWADIVFAVDAWSELKHPDMCSSVTNPFLTVFPRTPLERPFDTRGDIECLDLVGKQL	VRAAYIMGEDPL--QTDAELSAVRKAFEDLELVIVQDIFMTKTASAADVILPSTSWGE--HEGVFTA-ADRGFQRF-FKAVEPKWDLKTDWQIISEIATRM	-3.584,12.704,-26.848,-4.349,15.510,-29.359,-0.656,16.532,-29.651,0.814,12.980,-29.621,2.714,13.815,-26.372,2.409,10.226,-24.994,4.439,7.000,-25.508,7.812,8.826,-25.869,10.544,10.131,-23.503,10.383,13.647,-22.166,6.604,13.800,-22.782,3.523,12.320,-21.064,0.904,13.132,-18.428,2.670,13.359,-15.061,0.513,13.501,-11.898,3.298,14.107,-9.404,1.896,12.483,-6.241,2.423,14.140,-2.843,3.387,11.638,-0.101,6…	MLTGNLGKPHAGVNPVRGQNNVQGACDMGALPDTYPGYQYVKDPANREKFAKAWGVESLPAHTGYRISELPHRAAHGEVRAAYIMGEDPLQTDAELSAVRKAFEDLELVIVQDIFMTKTASAADVILPSTSWGEHEGVFTAADRGFQRFFKAVEPKWDLKTDWQIISEIATRMGYPMHYNNTQEIWDELRHLCPDFYGATYEKMGELGFIQWPCRDTSDADQGTSYLFKEKFDTRTVWRSLHLRLGSANRQTHRRVSDGTVNGA	562	Escherichia coli
job.pdb	AF-A0A1H2VL27-F1-model_v4 Assimilatory nitrate reductase catalytic subunit	16.400	195	137	8	122	312	10	182	1.000	1.911E-04	155	400	308	TKSLWFANANSIL----GNVKWHFNTVVNVLPKMEMIAVQEWWWSTSCEWADIVFAVDAWSELKHPDMCSSVTNPFLTVFPRTPLERPFDTRGDIECLDLVGKQLAKRTGDRRFADMWKFVEEKKVEVYLQRILDHSSNTKGFKFPELEEKAKKGIPALMMTRTNPKTVGYEQVYDSRPWYTKTGRLEFYREEDE	IEALFVMGSNPIVSNPNATLVEE------ALEKVPFLAVADMFLSETARLADVVLPVSSYIENTGTLTNL---EGRVLL-REAVTPPPGNCRHDWEILR----ELAAALGK------GKYFDYTSAEEIFNELRIA-SKGGIADYYGITYDRLRREEGVYWPCPAEDEEGAGRIFEER-FAHADGRAVFTAEESE	-11.470,6.943,-6.645,-13.726,4.495,-4.735,-16.235,7.373,-4.357,-16.396,7.586,-8.185,-16.958,3.800,-8.306,-19.698,4.149,-5.629,-21.418,6.974,-7.569,-21.242,4.895,-10.808,-18.839,7.289,-12.582,-16.388,4.356,-12.888,-18.067,1.366,-14.592,-15.027,-0.962,-14.734,-12.136,-1.583,-12.314,-8.988,-3.658,-12.853,-7.212,-4.209,-9.503,-3.657,-5.628,-9.588,-1.740,-6.770,-6.474,-3.984,-4.802,-4.050,-6.747,-5.43…	MMELVHTGAIEALFVMGSNPIVSNPNATLVEEALEKVPFLAVADMFLSETARLADVVLPVSSYIENTGTLTNLEGRVLLREAVTPPPGNCRHDWEILRELAAALGKGKYFDYTSAEEIFNELRIASKGGIADYYGITYDRLRREEGVYWPCPAEDEEGAGRIFEERFAHADGRAVFTAEESEMVKERLSKEYPLMLTNGRVLSHYLTGVQTRLSPGLASRQVENFVEIHPDTARHYMIKEQSWVRITSRYGEFQVRCRFNEQIRKDTLFVPMHWGGVQNVNRATRGELDPFCKMPGFKTTAVRIEMSY	1884375	Paenibacillus sp. PDC88
job.pdb	AF-T0ZYU1-F1-model_v4 Formate dehydrogenase, alpha subunit	18.200	148	99	7	122	267	24	151	1.000	1.377E-03	155	400	314	TKSLWFANANSILGNVKWH--FNTVVNVLPKMEMIAVQEWWWSTSCEWADIVFAVDAWSELKHPDMCSSVTNPFLTVFPRTPLERPFDTRGDIECLDLVGKQLAKRTGDRRFADMWKFVEEKKVEVYLQRILDHSSNTKGFKFPELEE	IRAMYISGENS----VRTHPNSNEAMSALRDLDFLVVQDIFMTETAEFADIVLPAASSLENDGTFTNT---ERRVQLV-RKIAEPPGEAKPDW----LIYTELSRKLG----LDM----GFKSVPDIDDERASLVPSWAGISLNRLQN	6.284,-3.022,-31.979,3.040,-4.059,-30.252,-0.006,-1.773,-30.483,-0.686,-0.499,-26.942,-4.299,-0.332,-25.678,-5.714,3.120,-25.888,-8.215,2.549,-23.044,-7.028,3.441,-19.531,-6.819,0.310,-17.356,-8.752,-0.006,-14.082,-7.117,1.163,-10.834,-6.572,-1.341,-7.990,-9.653,-0.059,-6.078,-11.756,-0.214,-9.282,-10.465,-3.761,-9.960,-11.966,-4.947,-6.626,-15.366,-3.495,-7.597,-15.006,-4.906,-11.135,-14.387,-8.…	NVQLPKAIGLKSTEMIQAALDRKIRAMYISGENSVRTHPNSNEAMSALRDLDFLVVQDIFMTETAEFADIVLPAASSLENDGTFTNTERRVQLVRKIAEPPGEAKPDWLIYTELSRKLGLDMGFKSVPDIDDERASLVPSWAGISLNRLQNSSLQWPVTSKESMGTEILHVNGVMRGKARFRPLSWADVPISDYPYALITGRYREQYHTATMTSRSHVIQELSPGPYVEMNPQDMVKEGMLEDELINISSSNGSIRARVKSNENLHSGVMFTTFHFSNLPANILTTSELDPLTKTPAYKDTRVRISKDTNAVYV	410659	mine drainage metagenome
job.pdb	AF-A0A7X8UK31-F1-model_v4 Molybdopterin-dependent oxidoreductase	21.300	211	124	11	122	326	13	187	1.000	4.288E-05	155	400	329	TKSLWFANANSILGNVKW-HFNTVVNVLPKMEMIAVQEWWWSTSCEWADIVFAVDAWSELKHPDMCSSVTNPFLTVFPRTPLERPFDTRGDIECLDLVGKQLAKRTGDRRFADMWKFVEEKKVEVY----LQRILDHSSNTKGFKFPELEEKAKKGIPALMMTRTNPKTVGYEQVYDSRPWYTKTGRLEFYREEDEFIEAGEN-LPVHREP	VRALGIFGSNPL---ITWSNSRRVEKALRRVEFSFVVELVMTPTAALADIVLPAASYLETDAVVVARKATG-AVCLEPQVEVVRTGECRSDLEIIS----SLAHRLGLG---------------EYFASDLHGLLDDYLRPMGLTFDELRRR-----PGLVSSTLR-----YRKYLE-RGFNTPSGKVELYSS--LCERWGYEPLPVYHEP	-1.116,13.760,-7.968,-4.695,13.535,-6.526,-4.828,17.342,-6.097,-3.677,17.846,-9.726,-6.441,15.471,-10.953,-9.227,16.863,-8.734,-8.342,20.575,-8.518,-6.175,21.119,-11.656,-3.738,23.027,-9.423,-0.148,23.427,-10.667,-1.191,21.396,-13.779,-4.053,19.213,-15.098,-3.668,15.406,-15.058,-5.909,14.001,-17.829,-4.553,10.453,-18.365,-3.417,7.711,-15.943,-1.550,4.439,-16.566,-1.496,2.061,-13.555,0.742,-1.047,…	MLTAILEEKAYAVRALGIFGSNPLITWSNSRRVEKALRRVEFSFVVELVMTPTAALADIVLPAASYLETDAVVVARKATGAVCLEPQVEVVRTGECRSDLEIISSLAHRLGLGEYFASDLHGLLDDYLRPMGLTFDELRRRPGLVSSTLRYRKYLERGFNTPSGKVELYSSLCERWGYEPLPVYHEPEETPISAPEMLKEYPLVLTSTHEAEYVHSQDRYLQEIRRKKPEPLVSIHPETAAGLGIEEGDLVYVENRRGRITQKATLDAGIDPRVVSVGYGWWFPERGESGMFGWDEANLNVLTDDAPPYSPEMGSPKMRGFLCRVYKTQ	1883427	Actinomycetia bacterium
job.pdb	AF-A0A7V4ANA1-F1-model_v4 Formate dehydrogenase subunit alpha	15.300	111	78	4	122	227	52	151	1.000	2.477E-03	155	400	347	TKSLWFANANS-----ILGNVKWHFNTVVNVLPKMEMIAVQEWWWSTSCEWADIVFAVDAWSELKHPDMCSSVTNPFLTVFPRTPLERPFDTRGDIECLDLVGKQLAKRTG	VEAIYLIGEDPVTSEPYQDHLKAQ-------LEALPFLIVQDILENETTPFAHVVLPAASFLEKDGTFTNT---DRRVQRV-RKILDPPGEARPDWWITRELGKRLAQALG	4.259,-3.450,-6.267,7.099,-5.999,-5.770,6.953,-7.388,-9.358,7.969,-3.940,-10.719,10.595,-3.037,-8.075,8.143,-1.049,-5.894,10.319,-2.126,-2.902,13.557,-0.441,-1.742,15.689,-3.555,-1.967,14.745,-4.985,-5.411,14.569,-4.130,-9.110,11.710,-5.503,-11.256,11.363,-9.250,-11.024,12.446,-9.356,-7.341,16.116,-8.947,-8.387,18.059,-7.622,-5.371,19.850,-4.260,-5.682,22.778,-5.740,-3.691,23.317,-8.423,-6.401,25…	AGDMGGLPDVFPGYLKVAEEAARKRFEALWGVGLNPEPGLRMTEVFERIPEVEAIYLIGEDPVTSEPYQDHLKAQLEALPFLIVQDILENETTPFAHVVLPAASFLEKDGTFTNTDRRVQRVRKILDPPGEARPDWWITRELGKRLAQALGRPWTLHPGPEAIWEEIRQAVPEMVGGITYRRLEGEGVRWPCPQEDHPGEAVLFRQRFNTPSGKARFIPVHFTPPAETPSEEYPLVLSTGRVLYHWHGGTLSRNSRLQEAYPELKVEVNPKDAGRLGIHDGEIIQVVSRRGRIRARAWVTDRTPEGVVYAPFHFAEAPANRLTLDALDPTSRIPEYKVAAVRLEKLD	1214928	Thermus tengchongensis
job.pdb	AF-A0A3D0H6P6-F1-model_v4 Formate dehydrogenase subunit alpha	20.100	149	96	7	122	267	75	203	1.000	1.377E-03	155	400	364	TKSLWFANANSILG---NVKWHFNTVVNVLPKMEMIAVQEWWWSTSCEWADIVFAVDAWSELKHPDMCSSVTNPFLTVFPRTPLERPFDTRGDIECLDLVGKQLAKRTGDRRFADMWKFVEEKKVEVYLQRILDHSSNTKGFKFPELEE	IKALYIVGENPALTEPDLAK-----VRRGLEKVEFLVMHDIFPTESTVYADVVFPAAAAMEGDGTFSN---TERRVQWL-NQVVAPPGDSRPNW---WIVG-EVARQMGASGF-------EYASAKDVLREINALTPSFAGLTPERLQQ	15.724,22.699,5.561,16.269,20.981,2.154,19.330,19.656,0.251,21.553,19.002,3.327,22.187,16.277,5.968,19.890,16.260,8.928,17.224,18.107,6.877,14.463,17.425,4.308,10.780,16.583,4.030,10.730,12.847,4.788,7.485,10.942,4.096,7.765,7.813,6.165,6.664,5.222,3.593,4.745,2.347,5.190,5.288,-0.858,3.174,8.726,-2.435,2.668,8.523,-1.822,-1.104,5.822,0.844,-1.650,8.710,3.045,-2.823,9.829,0.333,-5.296,6.255,-0.44…	NIGKPGSGVNPLRGQNNVQGACDMGGLPNVFPGYQPITDATVRAKFEAAWKVSNLPDTVGLTIPQMYDAIDRGEIKALYIVGENPALTEPDLAKVRRGLEKVEFLVMHDIFPTESTVYADVVFPAAAAMEGDGTFSNTERRVQWLNQVVAPPGDSRPNWWIVGEVARQMGASGFEYASAKDVLREINALTPSFAGLTPERLQQGGLQWPCPDIHHPGTPILHKDRFTIGKGQFMLTQYRPPAELPDEAYPYHLSTVRRLFHYHTRTMTGRVPGLNQLMDRNWMDIHPADAEGLGIATGDKVRVSSRRGSIEGFARVTENCRQGMVYMDFHFGESPVNFLVNPVHDPICHVPEFKAAAVKVEKVR	2052185	Syntrophobacteraceae bacterium
job.pdb	AF-A0A7C4M3C3-F1-model_v4 Dehydrogenase	20.400	225	137	15	109	323	33	225	1.000	3.284E-05	155	400	389	KTMITGKTHMPTPTKSLWFANANS-----ILGNVKWHFNTVVNVLPKMEMIAVQEWWWSTSCEWADIVFAVDAWSELKHPDMC-SSVTNPFLTVFPRTPLERPFDTRGDIECLDLVGKQLAKRTGDRRFADMWKFVEEKKVEVYLQRILDHSSNTKGFKFPELEEKAKKGIPALMMTRTNPKTVGYEQV--YDSRP--WYTKTGRLEFYREEDEFIEAGENLPVH	RTIVTG---KPYPIKCLIIWVGNPAVWAPNTNMVYQALSS-----PNLELTVVIDRWMNPSCTFADYVLPAQT-KSLERPYVATFEDFHPGVTIWER-AIEPLGERKDEYWIFRELARRLLPEDKWRD-AFPWETLEEAD-NARLEPL--------GLTIEEAKD-----LYVISTWTPR----SYEQIDPETGRPRGFATPTGRAELWVT--IFKQLG-REPLP	10.852,16.887,-8.051,11.940,14.145,-10.539,13.193,16.771,-13.044,15.253,18.433,-10.278,16.873,15.096,-9.293,17.419,13.680,-12.824,20.447,15.841,-13.857,22.286,14.818,-10.748,21.632,11.089,-11.276,22.775,11.454,-14.911,25.918,13.307,-13.722,26.881,10.807,-10.989,25.479,7.442,-12.144,25.113,8.030,-15.929,21.562,6.626,-15.569,18.126,8.150,-15.196,16.947,8.140,-11.568,15.071,4.922,-11.001,11.381,5.63…	MFDLVKPHYKRVWKINPCVSGHMFGVNWPVLARTIVTGKPYPIKCLIIWVGNPAVWAPNTNMVYQALSSPNLELTVVIDRWMNPSCTFADYVLPAQTKSLERPYVATFEDFHPGVTIWERAIEPLGERKDEYWIFRELARRLLPEDKWRDAFPWETLEEADNARLEPLGLTIEEAKDLYVISTWTPRSYEQIDPETGRPRGFATPTGRAELWVTIFKQLGREPLPYYIEPYESPVTQPELAKEYPLILTTGGRFRPQFHSELRQWGMGMREQHPDPLVEIHPETARELGIAEGEWVWIETKRGRILMKAKISSAIHPKVVNAEASWWYPELPGDKHWWYGNWISNTNVLTPDELETLDPYTGSWQNRALLCKVYRAVGLTPFMQYPTQR	2026714	Candidatus Bathyarchaeota archaeon
job.pdb	AF-A0A7C6KSM5-F1-model_v4 Molybdopterin-dependent oxidoreductase	16.800	333	201	18	14	333	1	270	1.000	7.772E-06	155	400	470	FAIGMGPNQFFNNDNKDRTQFLLAALTGNIGKIAGNIGSYAGN-YRVAMFNGVPQYIAENPFDIELDGAKPARPKLYWRAEPAHYYNHEDHPLKMGKTMITGKTHMPTPTKSLWFANANSILG---NVKWHFNTVVNVLPKMEMIAVQEWWWSTSCEWADIVFAVDAWSELKHPDMCSSVTNPFLTVFPRTPLERPFDTRGDIECLDLVGKQLAKRTGDRRFADMWKFVEEKKVEVYLQRILDHSSNTKGFKFPELEEKAKKGIPALMMTRTNPKTVGYEQVYDSRPWYTKTGRLEFYREEDEFIEAGENLP---------VHREPIDSTFYE	FYLGYGLQRYVNGGRTVRAIDALAALSGNIGCSGG--GVFYAHQYHKENLN---------------SLLLP----------PGNYQNRTFPHATLAAELLKKENE--PRPELAFVTRTNPLVTQPDTDLWRK-----LWSAIPFKVTLERRWSETALQSDLVLPVTTIFEE--EDLLATSWSTFIH-YARPILKPRGEARSEAR----IFTELAQRLGLQAY---FPYTPTEWLEYILEPWRE-----AGLTLENLRQ------GPLRAPYIP--QVAWQD----KKFRTKSGKIELITK-EEFLST-EDGPVENYFRQIGLAGSNLFSTTRE	15.658,-5.551,12.947,12.915,-6.445,10.448,10.614,-3.413,10.128,7.112,-3.594,8.626,5.299,-0.593,7.110,2.968,-0.464,10.163,5.601,1.407,12.241,5.575,4.291,9.708,1.738,4.518,9.510,1.799,7.047,12.394,2.228,10.871,12.326,5.536,10.276,14.191,6.318,6.962,12.423,9.486,8.319,10.735,10.898,9.115,14.210,10.082,5.577,15.396,12.024,4.163,12.410,14.961,6.559,13.042,15.181,5.464,16.699,15.378,1.793,15.666,18.036…	FYLGYGLQRYVNGGRTVRAIDALAALSGNIGCSGGGVFYAHQYHKENLNSLLLPPGNYQNRTFPHATLAAELLKKENEPRPELAFVTRTNPLVTQPDTDLWRKLWSAIPFKVTLERRWSETALQSDLVLPVTTIFEEEDLLATSWSTFIHYARPILKPRGEARSEARIFTELAQRLGLQAYFPYTPTEWLEYILEPWREAGLTLENLRQGPLRAPYIPQVAWQDKKFRTKSGKIELITKEEFLSTEDGPVENYFRQIGLAGSNLFSTTREGYGSVNYDAKSSGKSDEVLIEKSNVNTHEYSHDNNIVDIGAKIDERINENIDENSAELQALNSKIFDFSSYTGRKCQVKKRAKEHCYVLLTPHPDMALHSQFQEEEIIRAYLHPATAAYQGIADGDEIV…	2052179	Peptococcaceae bacterium
job.pdb	AF-A0A7V2ALK5-F1-model_v4 Formate dehydrogenase subunit alpha	16.900	289	176	13	13	284	127	368	1.000	4.288E-05	155	400	519	LFAIGMGPNQFFNNDNKDRTQFLLAALTGNIGKIAGNIGSYAGNYRVAMFNGVPQYIAENPFDIEL------------DGAKPARPKLYWRAEPAHYYNHEDHPLKMGKTMITGKTHMPTPTKSLWFANANS-----ILGNVKWHFNTVVNVLPKMEMIAVQEWWWSTSCEWADIVFAVDAWSELKHPDMCSSVTNPFLTVFPRTPLERPFDTRGDIECLDLVGKQLAKRTGDRRFADMWKFVEEKKVEVYLQRILDHSSNTKGFKFPELEEKAKKGIPALMMTRTNPK	IIFWGMGISQHVHGTDNARCLIALAAITGQVGRPGTGLHPLRGQNNV-----------QGASDVGLIPMFYPDYASVTDDAVRQKFEDYWN------TSLDPEPGLTVVEIINAIHH--GPIRGMYIMGENPAMSDPNVGHVRQS-------LAMLDHLVVQDIFLTETAHFADVVLPATALPEKTGTFT-NS--NRQVQMG-RQVVEPPGQARPDW----WIIQEIANRMGLG-----WTY---QGPQDVFAEMRRIMPSIKGISWQRLQRE-----DVVTYPCTDED	2.027,1.025,23.839,-1.351,-0.072,22.399,-3.697,-2.108,24.659,-5.738,-3.240,21.618,-4.499,-3.887,18.065,-6.768,-4.455,15.062,-5.058,-5.979,11.987,-7.462,-5.628,9.030,-6.931,-6.389,5.330,-3.161,-6.904,5.831,-0.773,-9.829,6.472,2.213,-8.411,8.417,3.787,-11.826,8.955,4.237,-12.106,5.159,4.334,-8.504,3.950,6.046,-6.813,6.943,7.734,-9.565,9.048,9.548,-7.045,11.216,6.235,-5.240,11.882,4.673,-8.639,12.74…	DADVMIVIGCRPAQNHPVAATFIKNARKNGAKLIVMDPRGQELSRHADLMVQFRPGMDVALLNAILHVIIFEGLTNEDYIAKYTEGFETLKKSVERFPPQQMAAVCGVDAETIRAVARTYATAERAIIFWGMGISQHVHGTDNARCLIALAAITGQVGRPGTGLHPLRGQNNVQGASDVGLIPMFYPDYASVTDDAVRQKFEDYWNTSLDPEPGLTVVEIINAIHHGPIRGMYIMGENPAMSDPNVGHVRQSLAMLDHLVVQDIFLTETAHFADVVLPATALPEKTGTFTNSNRQVQMGRQVVEPPGQARPDWWIIQEIANRMGLGWTYQGPQDVFAEMRRIMPSIKGISWQRLQREDVVTYPCTDEDEPGQAVLFGDGFPTKNGKALLVATDMQPPGD…	2026786	Rhodospirillales bacterium
job.pdb	AF-X1MBS5-F1-model_v4 Uncharacterized protein	17.300	167	115	7	122	282	33	182	1.000	1.173E-03	154	400	259	TKSLWFANANSILGNVKWHFNTVVNVLPKMEMIAVQEWWWSTSCEWADIVFAVDAWSELKHPDMCSSVTNPFLTVFPRTPLERPFDTRGDIECLDLVGKQLAKRTGDRRFADMWKFVEEKKVEVYLQRILDHSSNTKGFKFPELEEK------AKKGIPALMMTRTN	IKAIYLIGENPAL--SEPDISHAEEALEKLEFLVVQDIFLSETALLADVVLPAVSFAERDGTFTNT---ERRVQR-LRKALEPVGDSRPDW---WITC-QLGSRMGGKGF-------DFEHPSQIMEEIASLTPSYGGISYERLEDGGLQWPCPTEDHPGTPILHAK	-3.078,-6.242,22.667,-5.311,-9.021,21.158,-7.828,-9.108,24.044,-8.433,-5.347,23.586,-9.566,-5.949,19.982,-11.487,-9.142,20.880,-13.383,-7.180,23.554,-14.089,-4.270,21.158,-15.171,-6.405,18.169,-16.953,-9.071,20.274,-15.101,-11.927,18.496,-12.096,-14.232,18.943,-9.036,-13.343,16.825,-6.593,-15.833,15.247,-3.417,-16.121,17.277,-1.219,-16.789,14.253,-0.058,-14.240,11.644,-1.713,-14.355,8.254,0.247,-…	IRGKFESAWGCSLPPSPGLPITEMIEAAHRGEIKAIYLIGENPALSEPDISHAEEALEKLEFLVVQDIFLSETALLADVVLPAVSFAERDGTFTNTERRVQRLRKALEPVGDSRPDWWITCQLGSRMGGKGFDFEHPSQIMEEIASLTPSYGGISYERLEDGGLQWPCPTEDHPGTPILHAKLFVRGKGRFIPLEYKPPMELPDNEYPLVLTTGRSLYHFHTGTLTRKVKGLNILKGEGEVEINPDDASSLGIADGEMV	412755	marine sediment metagenome
job.pdb	AF-A0A2X3EKW6-F1-model_v4 Anaerobic dimethyl sulfoxide reductase subunit A	17.700	299	197	17	2	283	57	323	1.000	2.260E-05	154	400	326	ARDIAKVPGTTLFAIGMGPNQFFNNDNKDRTQFLLAALTGNIGKIAGNIGSYAGNYRVAMFNGVPQYIAENPFDIELDGAKPARPKLYWRAEPAHYYNHEDHPLKMGKTMI-TGKTHMPTPTKSLWFANANSIL---GNVKWHFNTVVNVLPKMEMIAVQEWWWSTSCEWADIVFAVDAWSELKHPDMC-SSVTNP--FLTVFPRTPLERPFDTRGDIECLDLVGKQLAKRTGDRRFADMWKFVEEKKVEV-YLQRILDHSSNTKGFKFPELEEKAKKGIPA---------LMMTRTNP	AREIGMS-KPAYICQGWGPQRQANGELTARAIAMLPILTGNVGINGGNSGARESTYTITIER----------LPVLENPVKTAISCFTWTD--A----IARGPEMTASRDGVRGKEKLDVPIKFLWNYAGNTIINQHSDINKTHEILQD-ESKCETIVVIDNFMTSSAKYADLLLPDLMTVE--QEDIIPNDYAGNMGYLIFI-QPATSAKFERKPIYWILSEVAKRLGDDV-HQRFTE--GRTQEQWLQYLYAKMVAKDPA---LPAYEDLKR-----MGIYKRKDPNGHFVAYRGLP	28.730,8.683,-23.760,25.632,6.908,-22.393,26.154,7.265,-18.618,25.663,3.631,-17.562,25.145,2.930,-13.845,27.589,1.056,-11.584,27.972,-2.556,-12.815,26.819,-2.022,-16.435,30.253,-2.558,-18.075,33.812,-3.482,-17.015,34.637,0.214,-16.400,31.648,0.666,-14.048,32.093,-2.674,-12.190,32.794,-2.520,-8.413,36.216,-3.497,-7.151,36.364,-7.266,-6.474,33.463,-8.140,-8.802,34.213,-10.963,-11.293,35.363,-10.050…	MINTGVGYDEKTLPAGAPANGHYKAYILGEGDDGIAKTPQWASRITGIPTDRIIKLAREIGMSKPAYICQGWGPQRQANGELTARAIAMLPILTGNVGINGGNSGARESTYTITIERLPVLENPVKTAISCFTWTDAIARGPEMTASRDGVRGKEKLDVPIKFLWNYAGNTIINQHSDINKTHEILQDESKCETIVVIDNFMTSSAKYADLLLPDLMTVEQEDIIPNDYAGNMGYLIFIQPATSAKFERKPIYWILSEVAKRLGDDVHQRFTEGRTQEQWLQYLYAKMVAKDPALPAYEDLKRMGIYKRKDPNGHFVAYRGLPARS	573	Klebsiella pneumoniae
job.pdb	AF-G7YYG4-F1-model_v4 Biotin sulfoxide reductase	15.500	348	228	20	15	336	3	310	1.000	7.368E-06	154	400	387	AIGMGPNQFFNNDNKDRTQFLLAALTGNIGKIAGNIGSYAG----------NYRVAMFNGVPQYIAENPFDIEL---DGAKPARPKLYWRAE-PAHYYNHEDHPLKMGKTMITGKTHMPTPTKSLWFANANSILGNVKWHFNTVVNVLPKMEMIAVQEWWWSTSCEWADIVFAVDAWSELKHPDMCSSVTNPFLTVFPRTPLERPFDTRGDIECLDLVGKQLAKRTGDRRFAD-----MWKFVEEKKVEVYLQRILDHSSNTKGFKFPELEEKAKKGIPALMMTRTNP--KTVGYEQVYDSR---PWYTKTGRLEFYREEDEFIEAGE--NLPVHREPIDSTFYEPNV	GWGM-QRQQF-GEQKHWMIVTLAAMLGQIGTPGGGFGLSYHFANGGNPTRRSAVLSSMQGS----------LPGGCDAVDKIPVARIVEALENPGGAYQH--NG--MNRHFPD--------IRFIWWAGGANFTHHQD--TNRLIRAWQKPELVVISECFWTAAAKHADIVLPATTSFERNDLTMTGDYSNQHLVP-MKQVVPPRYEARNDFDVFAELSERWEK-GGYARFTEGKSELQW-------LETFYNVARQRGA-SQQVELPPFAEFWQAN-QLIEMPENPDSERFIRFADFCRDPLAHPLKTASGKIEIFSQRIADYGYPDCPGHPMWLEP---DEWQGNA	2.315,18.452,3.939,-0.392,15.821,4.607,-0.443,12.092,5.417,-2.960,9.498,4.175,-4.395,8.431,7.576,-7.051,11.196,7.529,-8.637,9.963,4.257,-8.931,6.380,5.602,-12.156,7.388,7.417,-15.802,8.210,6.587,-15.991,11.235,4.237,-12.229,10.832,3.655,-12.426,12.749,0.321,-13.400,15.966,2.170,-10.037,16.107,3.986,-7.641,16.365,1.012,-10.150,18.476,-0.976,-10.249,21.006,1.890,-6.419,20.936,2.142,-6.194,21.897,-1…	MAGWGMQRQQFGEQKHWMIVTLAAMLGQIGTPGGGFGLSYHFANGGNPTRRSAVLSSMQGSLPGGCDAVDKIPVARIVEALENPGGAYQHNGMNRHFPDIRFIWWAGGANFTHHQDTNRLIRAWQKPELVVISECFWTAAAKHADIVLPATTSFERNDLTMTGDYSNQHLVPMKQVVPPRYEARNDFDVFAELSERWEKGGYARFTEGKSELQWLETFYNVARQRGASQQVELPPFAEFWQANQLIEMPENPDSERFIRFADFCRDPLAHPLKTASGKIEIFSQRIADYGYPDCPGHPMWLEPDEWQGNAEPEQLQVLSAHPAHRLHSQLNYSSLRELYAVANREPVTIHPDDAQERGIQDGDTVRLWNARGQILAGAVISEGIKPG	79923	Clonorchis sinensis
job.pdb	AF-A0A7V0X8H8-F1-model_v4 Formate dehydrogenase subunit alpha	14.700	291	176	15	2	267	53	296	1.000	1.463E-04	154	400	458	ARDIAKVPGTTLFAIGMGPNQFFNNDNKDRTQFLLAALTGNIGKIAGNIGS--YAGNYR-VAMFNGVP---------------QYIAENPFDIELDGAKPARPKLYWRAEPAHYYNHEDHPLKMGKTMITGKTH-MPTPTKSLWFANANSI------LGNVKWHFNTVVNVLPKMEMIAVQEWWWSTSCEWADIVFAVDAWSELKHPDMCSSVTNPFLTVFPRTPLERPFDTRGDIECLDLVGKQLAKRTGDRRFADMWKFVEEKKVEVYLQRILDHSSNTKGFKFPELEE	ATTYANAP-TAMIATGMGMSQQTVGTNNVYSLINMCLISGQIGKELCGINPPRGQNNVQGATDVGASPVNYPGYIPVTDNDNRERIAK-LWNVD------------YESLDPN----------KGLTTLEIMDAIHSKDIKGLYIMGENPVITDPNQNHTIE--------ALENIDFLVVQDIFETETAYYADVILPAASLYEKDGTVVNS---DRRVLR-LRQAINPSSEVRQDWEIIL----QIAEKMG----YNIGKY---NNPEEIFDEISQAAPILGGINYKRIEK	5.326,11.429,26.066,5.867,15.247,26.107,4.205,15.955,29.501,6.041,13.061,31.195,9.350,14.476,29.804,10.003,11.167,27.975,11.413,12.957,24.895,14.863,12.485,23.334,15.996,16.126,23.453,19.439,15.213,22.031,17.943,13.404,19.018,15.456,16.261,18.387,18.203,18.949,18.460,20.610,17.068,16.182,18.420,14.907,13.899,15.166,16.945,13.528,14.769,20.062,11.335,14.148,23.209,13.453,14.827,20.978,16.522,12.99…	IIDNKLIDKHFIKNRVENGLKALKELQKITDKYTPEYTEKITGVRKELLFEAATTYANAPTAMIATGMGMSQQTVGTNNVYSLINMCLISGQIGKELCGINPPRGQNNVQGATDVGASPVNYPGYIPVTDNDNRERIAKLWNVDYESLDPNKGLTTLEIMDAIHSKDIKGLYIMGENPVITDPNQNHTIEALENIDFLVVQDIFETETAYYADVILPAASLYEKDGTVVNSDRRVLRLRQAINPSSEVRQDWEIILQIAEKMGYNIGKYNNPEEIFDEISQAAPILGGINYKRIEKEGIQWPCYDENHPGTSSLFLDKFNTISGKAKIIPVDYEAQSETVSEEYPFVMNSGRMLFHYHSATMSRKSDILTSYANESYVIINSNDAAKLGIIDGEEVAVI…	1898104	Bacteroidetes bacterium
job.pdb	AF-D6E957-F1-model_v4 Anaerobic dehydrogenases, typically selenocysteine-containing	16.600	337	188	22	13	323	261	530	1.000	2.384E-05	154	400	666	LFAIGMGPNQFFNNDNKDRTQFLLAALTGNIGKIAGNIGSYAGNYRVAMFNGVPQYIAENPFDIELDGAKPARPKLYWRAE-----PAHYYNHEDHPLKMGKTMITG--KTHMPTPTKSLWFANANSILGNVKW-----HFNTVVNVLPKMEMIAVQEWWWSTSCEWADIVFAVDAWSELKHPDMCS-SVTNPFLTVFPRTPLERPFDTRGDIECLDLVGKQLAKRTGDRRFADMWKFVEEKKVEVYLQRILDHSSNTK--GFKFPELEEKAKKGIPALMMTRTNPKTVGYEQVYDSRPWYTKTGRLEFY-----------REEDEFIEAGENLPVH	IHRLGWGSNSYTNGVHAAHANITMAALTGQIGYPGAGTGIGDFK------------PCWGI---------NALVKGMTAAKYPMISAL------FLP----EIMRTGKYKGQDY-PIKSLYVYSGN------PVCNQVNTNEYLRDIVGNLDFLVVADYTFTDTVKYADIVLPAAHWFEQ--QDVIAISATQ-CFI-YSEKAIDPLYESKSDLDILRLF----AEKMGHPDLLSL-------SDDQYMAQVI-NTPALEKLGITWENV-----KKNEDMYWYPSKPWIP-----WENAEFKTPSGRMEFYVENPTVQFDMGQEFD--VER-EHLPRY	10.617,11.530,22.589,9.080,8.043,23.145,12.027,6.296,21.426,14.512,8.204,23.663,12.791,6.743,26.735,12.177,3.243,25.305,15.760,2.940,23.976,17.036,3.797,27.490,15.091,0.876,29.027,15.895,-1.517,26.127,12.238,-1.751,25.047,11.268,-3.238,21.677,9.276,-1.159,19.178,6.172,-2.744,17.649,5.717,-1.463,14.066,2.237,-1.485,12.543,2.466,-3.339,9.190,-0.244,-1.344,7.369,-0.438,0.700,4.151,3.037,-0.433,2.960…	MFNVFFNKINATQIKIARDQANTRGVNRVVGSLGDWVLNDPSDFKNAKTLFVWGANITDAQMHDWHFIAEAQESGTKLVVIDPVLTQLAAKADKWVPIQPATDAALALSMMYVMVSEELENRPFLKEHTCAPFLVREDTGKFLRMSDLGVEPTVIEVSREQVSAASSSNKGAAVGQGSTITKIVDQPAVLEFDGKPVGADDAKDPRLSGTYNFNGVTCRTAYDLLVADIMDYSPEAASKICDIPADTIIELAHMAVDGPCIHRLGWGSNSYTNGVHAAHANITMAALTGQIGYPGAGTGIGDFKPCWGINALVKGMTAAKYPMISALFLPEIMRTGKYKGQDYPIKSLYVYSGNPVCNQVNTNEYLRDIVGNLDFLVVADYTFTDTVKYADIVLPAAHW…	657308	Gordonibacter pamelaeae 7-10-1-b
job.pdb	AF-A0A3N5QM48-F1-model_v4 Molybdopterin oxidoreductase	15.500	263	181	14	2	261	14	238	1.000	2.126E-04	153	400	239	ARDIAKVPGTTLFAIGMGPNQFFNNDNKDRTQFLLAALTGNIGKIAGNIGSYAGNYRVAMFNG--VPQYIAENPFDIELDGAKPARPKLYWRAEPAHYYNHEDHPLKMGKTMITGKTHMPTPTKSLWFANANSILGNVKWHFNTVVNVLPKMEMIAVQEWWWSTSCEWADIVFAVDAWSELKHPDMCSS-VTNPFLTVFPRTPLERPFDTRGDIECLDLVGKQLAKRTGDRRFADMWKFVEEKKVEVYLQRILDHSSNTKGFK	ARAYSRA-KPAALQWGNAIEQNHRCFDATRALVCLMAICGNLDVAGGNIQPL--DPRFIRLGELVRAERLPSKQKEM-----------LHAYH--GAIPRLMSVPPAYFRKAILEG--FPYPVKAAYLQGTNPLI--TYADSPLTYRALQALDFLVVADIFMTPTALLADLVLPAAT-TF-EFNDIGHCGLGHGFILARPKV-VNPPEECWPDIKILNELGKRVCS-------PDDW----FENHEELLDEILR----PGGLT	12.073,-18.825,-28.941,11.189,-17.603,-25.392,9.661,-14.141,-26.008,8.112,-14.686,-29.465,9.756,-11.349,-30.429,11.965,-11.163,-33.538,15.671,-11.094,-32.602,16.356,-7.979,-34.743,13.574,-6.067,-32.932,15.196,-6.948,-29.568,18.612,-5.768,-30.863,17.037,-2.610,-32.363,15.298,-1.767,-29.045,18.552,-2.313,-27.082,20.478,-0.098,-29.546,17.716,2.564,-29.462,17.678,2.682,-25.630,21.505,2.735,-25.312,21…	ATTWVDAELVRAAARAYSRAKPAALQWGNAIEQNHRCFDATRALVCLMAICGNLDVAGGNIQPLDPRFIRLGELVRAERLPSKQKEMLHAYHGAIPRLMSVPPAYFRKAILEGFPYPVKAAYLQGTNPLITYADSPLTYRALQALDFLVVADIFMTPTALLADLVLPAATTFEFNDIGHCGLGHGFILARPKVVNPPEECWPDIKILNELGKRVCSPDDWFENHEELLDEILRPGGLTW	2049433	Desulfobacteraceae bacterium
job.pdb	AF-A0A1Q8YD36-F1-model_v4 Trimethylamine N-oxide reductase	14.500	233	170	10	122	339	31	249	1.000	1.062E-04	153	400	284	TKSLWFANANSILGNVKWHF----NTVVNVLPKMEMIAVQEWWWSTSCEWADIVFAVDAWSELKHPDMCSSVTNPFLTVFPRTPLERPFDTRGDIECLDLVGKQLAKRTGDRRFADMWKFVEEKKVEVYLQRILDHSSNTKGFKFPELEEKAKKGIPALM--MTRTNPKTVGYEQVYDSRP---WYTKTGRLEFYREEDEFIEAGENLP--VHREPID----STFYEPNVIVA	IKLAYWVGGN------PFSYQQDRNEMLRACRELDTFIVHDVQWTASARHADIVLPATTSYERNDIEQVGDYAISHIVA-MKKIVEPLFEARSNFDIFADIAKKLG-----KGYAFTQGRDEMDWTRGFYEAAKIE-SRAKGMEMPVF-SVFWNSNKPLAFPLSDAQADCVRHADFRADPLLNVLGTASGKFELYIRAIEKYNYADCPAHATWIEPIERLDGPATKYPLHVAA	12.707,-12.961,4.452,11.443,-10.040,2.344,10.386,-10.589,-1.280,9.601,-7.702,-3.627,5.829,-7.141,-3.858,6.329,-7.139,-7.662,7.527,-10.790,-7.380,4.380,-12.194,-5.692,3.196,-14.174,-8.749,6.748,-15.409,-9.451,7.096,-16.568,-5.806,3.752,-18.434,-5.731,4.324,-20.128,-9.113,8.000,-21.030,-8.552,8.639,-22.345,-4.998,12.246,-23.410,-4.545,13.598,-21.535,-7.605,16.344,-18.927,-7.116,16.254,-15.236,-8.09…	MSISVSRLSETLLNPGKTMQFNGHQLKLPLIKLAYWVGGNPFSYQQDRNEMLRACRELDTFIVHDVQWTASARHADIVLPATTSYERNDIEQVGDYAISHIVAMKKIVEPLFEARSNFDIFADIAKKLGKGYAFTQGRDEMDWTRGFYEAAKIESRAKGMEMPVFSVFWNSNKPLAFPLSDAQADCVRHADFRADPLLNVLGTASGKFELYIRAIEKYNYADCPAHATWIEPIERLDGPATKYPLHVAANHSQMRLHSQLCGTVNRQSYAIAEREPCVMHPDDA	1111071	Rhodoferax antarcticus ANT.BR
job.pdb	AF-A0A7C7RWP5-F1-model_v4 Molybdopterin domain-containing protein	20.200	257	161	10	3	250	83	304	1.000	5.599E-05	153	400	307	RDIAKVPGTTLFAIGMGPNQFFNNDNKDRTQFLLAALTGNIGKIAGNIGSYAGNYRVAMFNGVPQYIAENPFDIE--LDGAKPARPKLYWRAEPAHYYNHEDHPLKMGKTMITGKT-------HMPTPTKSLWFANANSILGNVKWHFNTVVNVLPKMEMIAVQEWWWSTSCEWADIVFAVDAWSELKHPDMCSSVTNPFLTVFPRTPLERPFDTRGDIECLDLVGKQLAKRTGDRRFADMWKFVEEKKVEVYLQRI	RLFATS-KPAAIQWGVAIEQQVTCTDNNRALLALLGITGNIDVPGG-----QVIFRPPKVRTVGEFAAHHLLPKEQAEKRLGGDRFRLASNFA-----------------VINPKCVWDAILYEKPYPVKMLFFISSNPLL--TRANAREVYEALKKVDFMVVSDFFITPTAELADIVLPSATWLEM--DYIADYWKRH-GYIMPRRKVLQVGECRSDHEMLN----ELAKRVG---LAEHWWDRFEEALDWILEPL	-16.265,7.836,7.663,-15.387,10.601,5.163,-14.989,14.433,5.318,-16.953,14.485,2.105,-20.575,13.460,1.494,-19.819,10.774,-1.114,-22.337,8.453,-2.823,-21.297,5.798,-0.284,-21.665,8.227,2.652,-25.189,9.201,1.437,-26.215,5.531,1.950,-24.572,5.129,5.381,-26.612,4.750,8.578,-23.757,6.696,10.197,-21.762,9.348,8.332,-18.850,10.671,10.396,-17.542,13.920,8.862,-14.111,13.993,10.494,-11.284,16.514,10.083,-8.…	MDPRLTRIASRADLWLRLRPGTDTALALGMANVIVSEGLYDREFVEKYVHGWEPFCERVKEYPPERVSEITWVPAERIREAARLFATSKPAAIQWGVAIEQQVTCTDNNRALLALLGITGNIDVPGGQVIFRPPKVRTVGEFAAHHLLPKEQAEKRLGGDRFRLASNFAVINPKCVWDAILYEKPYPVKMLFFISSNPLLTRANAREVYEALKKVDFMVVSDFFITPTAELADIVLPSATWLEMDYIADYWKRHGYIMPRRKVLQVGECRSDHEMLNELAKRVGLAEHWWDRFEEALDWILEPLGIT	2306012	Candidatus Bipolaricaulota bacterium
job.pdb	AF-A0A1G3VC30-F1-model_v4 Uncharacterized protein	17.200	215	135	11	118	326	5	182	1.000	1.315E-04	153	400	312	MPTPTKSLWFANANSILGNVKWH-----FNTVVNVLPKMEMIAVQEWWWSTSCEWADIVFAVDAWSELKHPDMCSSVTNPFLTVFPRTPLERPFDTRGDIECLDLVGKQLAKRTGDRRFADMWKFVEEKKVEVYLQRILDHSSNTKGFKFPELEEKAKKGIPALMMTRTNPKTVGYEQVYDSRPWYTKTGRLEFYREEDEFIEAGEN-LPVHREP	EPYPVKGIYIHGTH-------LAVNVANTQQVTAALRALEFIVVVDILMNSTAELADILLPAATWLERDEVACHIQASYNAIQIG-QAAVRQG-ECRSNY----AIMNGLAKRLGAE------NMFPPESDEPFFDFMLE----KTGLTWKILKEK-----GGHTFPDLFRK-------YEKNGFNTPSRKVELVSS--KMKGLGVDPLPAHREP	-14.833,-9.911,-10.801,-17.605,-11.041,-8.389,-20.542,-9.258,-10.070,-19.480,-9.892,-13.695,-20.186,-6.150,-14.233,-19.551,-4.113,-16.293,-18.037,-7.194,-17.837,-16.673,-10.510,-16.475,-13.123,-10.605,-15.331,-12.033,-14.269,-15.640,-8.266,-14.077,-15.028,-5.563,-11.866,-13.513,-1.803,-11.348,-13.847,-0.362,-10.140,-10.514,3.272,-8.935,-10.392,5.099,-7.910,-7.198,1.886,-7.158,-5.262,0.292,-8.766,…	MLAGEPYPVKGIYIHGTHLAVNVANTQQVTAALRALEFIVVVDILMNSTAELADILLPAATWLERDEVACHIQASYNAIQIGQAAVRQGECRSNYAIMNGLAKRLGAENMFPPESDEPFFDFMLEKTGLTWKILKEKGGHTFPDLFRKYEKNGFNTPSRKVELVSSKMKGLGVDPLPAHREPSESPINTPELAKEYPLIITTGGRLSMYRHSEGRNIEILRELMPRPLMSIHPATAQGLGIKDGEEVVVETPRGSMEAWANLTEGIHPGVVQLPSHWSGMNNVNLVMDNQRCAPLVGSTELRCQLCRVKRKE	1802292	Syntrophus sp. RIFOXYC2_FULL_54_9
job.pdb	AF-A0A7C3WJS3-F1-model_v4 Uncharacterized protein	19.300	160	102	9	122	271	14	156	1.000	1.121E-04	153	400	382	TKSLWFANANSIL---GNVKWHFNTVVNVLPKMEMIAVQEWWWSTSCEWADIVFAVDAWS-ELKHPDMCSSVTNPFLTVFPRTPLERPFDTRGD-IECLDLVGK--QLAKRTGDRRFADMWKFVEEKKVEVYLQRILDHSSNTKGF---KFPELEEKAKK	IKGVWIVCTNPMVSFPNI-----NMVMEALKTAELVVVQDIYWNETAAFADVLLPAAALSGESTGTFINT---ERRVQIL-EKAVEPPGDSLPDEIIFLSIVYKYLKALEREG--------RLDEAKFVKFLLEPFIKGYEDLFENVQANIKRLREVTPE	-3.416,-13.112,-2.078,-4.005,-9.750,-3.800,-2.997,-11.589,-7.024,-5.627,-14.293,-6.402,-8.168,-11.549,-5.570,-7.691,-9.966,-9.041,-7.789,-13.447,-10.653,-11.098,-14.122,-8.838,-12.447,-10.707,-9.954,-11.493,-11.589,-13.571,-13.186,-15.007,-13.118,-16.334,-13.225,-11.808,-16.076,-14.970,-8.403,-15.508,-11.553,-6.781,-18.131,-9.044,-7.991,-16.915,-5.795,-6.389,-13.582,-4.279,-5.318,-12.891,-1.271,-…	TAVDMFKKIKEGAIKGVWIVCTNPMVSFPNINMVMEALKTAELVVVQDIYWNETAAFADVLLPAAALSGESTGTFINTERRVQILEKAVEPPGDSLPDEIIFLSIVYKYLKALEREGRLDEAKFVKFLLEPFIKGYEDLFENVQANIKRLREVTPEIQSRIFSELAMISKGVPCNDMSGLSYERLRKERDGKGLKGFQIPVPSPDHKGTERLYDESFEATYKVRFATPDGKVRCFLWDYIPPAEWPDAEYPFVLTLPRIYEHWHTRSRTGRCALPHKLKPEPWISINPADAEKLGVKDGDVVEVISRRGRVLAKVLIDKVRTPREGVVWMPWAYGFFGDMFMEKPESPPGTRTANVVSNDAYDPVSKQPELKFSAVRIRKVV	2268197	Nitrososphaerales archaeon
job.pdb	AF-A0A2N2G2B1-F1-model_v4 Molybdopterin dinucleotide-binding protein	15.900	245	149	12	126	323	2	236	1.000	5.308E-05	153	400	383	WFANANSILGN--VKWHFNTVVNVLPKMEMIAVQEWWWSTSCEWADIVFAVDAWSELKHPD-MCSSVTNPFLTV-FPRTPLERPFDTRGDIECLDLVGK---QLAKRTGDRRFA--------------DMWKFVEE-----KKVEVYL-----------QRILDHSSNTKGFKFPELEEKAKKGIPALMM----------TRTNPKTVGYEQVYDSRPWYTKTGRLEFYREEDEFIEAGENLPVH	ILIADSRFRRNKGSKYREAF----LKKMKHVTVVDFKMSETAVWADLLLPAKSHYE--VWDLRTSPGYHRYTNLAQPVANLKPVGEAMDEWSMFTLIAKKLEELANKPENIAKAKVADDERYARDGYHDLTIFHKEFTDTDEESEMNMEPYLGTDKQAVEAALEKCEQYQPHT---IEKMYKQG-GFLQINEKGGTSSTLYSDRPYNTMEHHIYKFTPFHTVSGRQQFYVDAPMFLRLGAQTNTG	13.170,-10.587,1.482,13.658,-7.034,0.178,10.754,-4.733,1.183,10.150,-1.369,-0.545,7.403,1.248,0.007,5.640,-1.189,2.396,5.132,-0.882,6.154,4.257,-4.590,5.939,3.781,-5.639,9.594,1.839,-2.450,10.402,-0.299,-2.820,7.239,-0.999,-6.549,7.701,-3.352,-7.556,10.541,-2.372,-9.862,13.439,0.899,-10.182,15.405,1.442,-13.889,14.622,1.898,-12.909,10.952,4.988,-10.758,11.704,6.583,-13.498,13.842,5.811,-16.205,11…	AILIADSRFRRNKGSKYREAFLKKMKHVTVVDFKMSETAVWADLLLPAKSHYEVWDLRTSPGYHRYTNLAQPVANLKPVGEAMDEWSMFTLIAKKLEELANKPENIAKAKVADDERYARDGYHDLTIFHKEFTDTDEESEMNMEPYLGTDKQAVEAALEKCEQYQPHTIEKMYKQGGFLQINEKGGTSSTLYSDRPYNTMEHHIYKFTPFHTVSGRQQFYVDAPMFLRLGAQTNTGLKGIRPDSKEYPFTLMTPHARWSIHSNYKTSRTLQRLQRGKPYVAINKKVAEIKGIKDGDEIRVYNQLGEFYAMAKVSSSAPMDSMVMEHGWEPYQYRELKGHNECVPTALNLLEMTHGWGHLNFGALWDGNQYAYDGAVNVEKAKA	2013752	Deltaproteobacteria bacterium HGW-Deltaproteobacteria-24
job.pdb	AF-A0A4U9HU32-F1-model_v4 Dimethyl sulfoxide reductase DmsA	17.600	227	139	14	121	323	72	274	1.000	5.033E-05	153	400	385	PTKSLWFANANSI-------LGNVKWHFNTVVNVLPKMEMIAVQEWWWSTSCEWADIVFAVDAWSELKHPDMCSSVTNPFLTV-FPRTPLERPFDTRGDIECLDLVGKQLAKRTGDRRFADMWKFVEEKKVEVYLQRILDHSSNT--KGFKFPELEEKAKKGIPAL--MMTRTNPKTVGYEQVYDSRP---WYTKTGRLEFYREEDEFIE-AGEN--------LPVH	PIKMIWNYAGNCLINQHSQINRTHEILQDD-----KKCELIVVVDCHMTSSAKYADILLPDCTASEQMDFALDASCGN-MSYVIFADQAIKPRFECKTIYEMTT----QIAKRMGVEE-----TFTEGRTQEGWMRHLYEQSRKAIPDLLPFDEFRK-----AGMFKQRDPEGH--HVAYKAFREDPVANPLTTPSGKIEIYSA--QLAEIAATWELEKGDVIDPLP	13.423,20.446,-8.483,11.373,22.586,-10.941,9.098,23.992,-8.177,12.184,25.006,-6.148,14.076,26.439,-9.154,11.014,28.488,-10.215,10.479,29.800,-6.644,6.907,28.347,-6.542,7.268,26.805,-3.045,5.187,28.668,-0.413,3.288,30.832,-2.982,-0.509,30.944,-3.444,-1.323,29.032,-6.672,2.295,27.768,-6.733,3.335,24.090,-6.667,5.633,22.709,-3.920,6.436,19.531,-5.924,4.300,17.484,-3.462,0.840,15.922,-3.837,-2.212,17…	MLAILTGNVGIHGGNSGAREGSYSLPFERMPTLENPVKTSISMFMWTDAIERGPAMTATRDGVRGKDKLDVPIKMIWNYAGNCLINQHSQINRTHEILQDDKKCELIVVVDCHMTSSAKYADILLPDCTASEQMDFALDASCGNMSYVIFADQAIKPRFECKTIYEMTTQIAKRMGVEETFTEGRTQEGWMRHLYEQSRKAIPDLLPFDEFRKAGMFKQRDPEGHHVAYKAFREDPVANPLTTPSGKIEIYSAQLAEIAATWELEKGDVIDPLPVYSPGFENYDDPQSKDYPLQLTGFHYKARTHSTYGNVDVLKAACRQEMWINPVDAHKRGIANGDRIRIFNSRGEVAYRSQSHAAHSAGRGGLRRGGLVQPGCEPCRSGGLH	83655	Leclercia adecarboxylata
job.pdb	AF-G9PS91-F1-model_v4 Molybdopterin domain-containing protein	18.300	272	161	14	13	267	138	365	1.000	5.033E-05	153	400	445	LFAIGMGPNQFFNNDNKDRTQFLLAALTGNIGKIAGNIGSYAG--NYRVAMFNGVPQYIAENPFDIEL------------DGAKPARPKLYWRAEPAHYYNHEDHPLKMGKT---MITGKTHMPTPTKSLWFANANSILGNVKWHFNTVVNVLPKMEMIAVQEWWWSTSCEWADIVFAVDAWSELKHPDMCSSVTNPFLTVFPRTPLERPFDTRGDIECLDLVGKQLAKRTGDRRFADMWKFVEEKKVEVYLQRILDHSSNTKGFKFPELEE	FYTMGIT--QHVTGTNNVRSLCNLALLCGNLGRPGTGVNPLRGQNN-------------VQGACDMGCLPATLPGYLKADTEAAAEKARAYWGCE---------LPSEAGLTVAAMMEAASEGK--IGALFIMGENPAVTDAD--TGHAVHTLKDLDFLAVQDIFLTETARLADVVLPAACWPEKEGTCTN---TTRAVQLL-RKASDAPGEARDDWRT--FVG--LARRFGHE-----WRF---DSPKDIFEEIRKLNPAYAGMSYERLEK	-5.690,-3.731,1.348,-6.512,-6.503,3.864,-10.114,-6.839,2.553,-11.985,-6.645,-0.796,-14.523,-4.051,-2.030,-17.555,-6.174,-0.992,-16.337,-5.884,2.612,-17.213,-2.128,2.436,-20.935,-3.087,2.284,-20.590,-5.020,5.583,-18.804,-2.361,7.693,-20.746,-0.870,10.661,-18.136,1.891,11.102,-15.857,3.237,8.340,-12.775,5.290,9.282,-11.255,7.310,6.406,-7.903,8.788,7.518,-5.370,10.769,5.453,-7.398,10.174,2.236,-9.62…	MTNDYESIKQADTIMVIGSNTTEAHPVIGAMIKERVRGGAKLIVCDPRLIELHRYADASVRQRSGSDVALVNAMMHVILKEGLHDEAFIAARAENFEALRTAVERYSPEYAREITGVPAETIVKAARLYGGAKNAAIFYTMGITQHVTGTNNVRSLCNLALLCGNLGRPGTGVNPLRGQNNVQGACDMGCLPATLPGYLKADTEAAAEKARAYWGCELPSEAGLTVAAMMEAASEGKIGALFIMGENPAVTDADTGHAVHTLKDLDFLAVQDIFLTETARLADVVLPAACWPEKEGTCTNTTRAVQLLRKASDAPGEARDDWRTFVGLARRFGHEWRFDSPKDIFEEIRKLNPAYAGMSYERLEKGYLQWPCPDEDHPGTPILHKDKFARAGGKAAFSP…	457415	Synergistes sp. 3_1_syn1
job.pdb	AF-A0A379VHH1-F1-model_v4 Trimethylamine-N-oxide reductase	16.400	364	226	19	4	332	22	342	1.000	1.825E-05	153	400	453	DIAKVPGTTLFAIGMGPNQFFNNDNKDRTQFLLAALTGNIGKIAGNIGSY-----AGN-----YRVAMFNGVPQYIAENPFDIELDGAKPARPKLYWRAEPAHYYNHE---------DHPLKMGKTMITGKTHMP------TPTKSLWFANANSILGNVKWH----FNTVVNVLPKMEMIAVQEWWWSTSCEWADIVFAVDAWSELKHPDMCSSVTNPFLTVFPRTPLERPFDTRGDIECLDLVGKQLAKRTGDRRFADMWKFVEEKK-VEVYLQRILDHSSNTKGFKFPELEEKAKKGIPALMMTRTNP---KTVGYEQVYDSRPWYTKTGRLEFYREEDEFIEAGE--NLPVHREPIDSTFY	KMAGDR--TQIIAGWCVQRMQHGEQWSWMVVVLAAMLGQIGLPGGGFGFGWHYNGAGTPGRKGIILSGFSGS-------------TTVPPVH-------DSTDYKGYSSTIPIARFMDAILEPGKVI-----NWNGKSVKLPPLKMCVFAGTNPF------HRHQQINRIIEGWRKLETVIAIDNQWTSTCRFADIVLPATTQFERNDLDQFGNHSNRGIIA-MKQVVSPQFEARNDFDIFR----DLCRRFNRE--AAFTEGLDEMGWLKRIWQEGSQQ-GKGRGIHLPTFEVFWNQQ-EYIEFDHPQMFVRHQAFREDP-DLEPLGTPSGLIEIYSKTIADMQYDDCQGHPMWFEKIERSHG	13.926,2.749,-39.913,15.138,1.889,-36.368,12.755,-0.312,-34.498,12.022,2.206,-31.804,10.104,4.537,-34.183,7.225,2.043,-34.680,6.367,1.538,-30.983,5.587,5.125,-29.852,3.569,7.327,-32.266,5.858,10.355,-31.804,5.492,11.986,-35.224,8.876,13.393,-36.376,12.554,13.453,-35.254,12.173,17.034,-34.041,10.245,16.702,-30.700,12.412,13.897,-29.367,15.715,15.622,-30.266,14.417,18.982,-28.927,13.306,17.369,-25.…	MPPGRKNCAVLTPTPSARWRGKMAGDRTQIIAGWCVQRMQHGEQWSWMVVVLAAMLGQIGLPGGGFGFGWHYNGAGTPGRKGIILSGFSGSTTVPPVHDSTDYKGYSSTIPIARFMDAILEPGKVINWNGKSVKLPPLKMCVFAGTNPFHRHQQINRIIEGWRKLETVIAIDNQWTSTCRFADIVLPATTQFERNDLDQFGNHSNRGIIAMKQVVSPQFEARNDFDIFRDLCRRFNREAAFTEGLDEMGWLKRIWQEGSQQGKGRGIHLPTFEVFWNQQEYIEFDHPQMFVRHQAFREDPDLEPLGTPSGLIEIYSKTIADMQYDDCQGHPMWFEKIERSHGGPGSQRWPLHLQSVHPDFRLHSNCASRKRCVSNMPLAARSRSLLTHRMPARAGSATV…	59201	Salmonella enterica subsp. enterica
job.pdb	AF-A0A6N8R6R6-F1-model_v4 Molybdopterin-dependent oxidoreductase	15.900	371	207	20	3	323	126	441	1.000	7.772E-06	153	400	595	RDIAKVPGTTLFAIGMGPNQFFNNDNKDRTQFLLAALTGNIGKIAGNIGSY-----AG-----NYRVAMFNGVPQYIAENPFDIELDGAKPARPKLYWRAEPAHYYNHEDHPLKMGKTMITGKTHMP---------TP---------------TKSLWFANANSILGNVKWH--FNTVVNVLPKMEMIAVQEWWWSTSCEWADIVFAVDAWSELKHPD--MCSSVTNPFLTVFPRTPLERPFDTRGDIECLDLVGKQLAKRTGDRRFAD-----MWKFVEEKKVEVYLQRILDHSSNTKGFKFPELEEKAKKGIPALMMTRTNP--KTVGYEQVYDSRP---WYTKTGRLEFYREEDEFIEAGE--NLPVH	ELMAANR--TMLMAGWGIQRQQYGEQKHWMLVTLAAMLGQIGTPGGGFGFSYHYSNGGNPTRVGGVLPEMS-------------------------------AAIAGHASEAADDGGMT-----AIPVARIVDALENPGGKYQHNGKEQTYPNIKMIWWAGG----GNFTHHQDTNRLIKAWQKPEMIVVSECYWTAAAKHADIVLPITTSFE--RNDLTMTGDYSNQHIVP-MKQAVAPQFEARNDFDVFADLAELL-KPGGKEIYTEGKDEMAW-------LKFFYDAAQKG-ARAQRVTMPMFNAFWQQN-KLIEMRRSEKNEQYVRYGDFRADPVKNALGTPSGKIEIYSKTLEKFGYKDCPAHPTW	-2.833,-6.896,7.164,-0.819,-10.064,6.320,2.845,-9.961,7.483,3.425,-13.580,6.625,2.989,-12.461,3.008,4.224,-8.880,3.095,7.408,-9.197,5.248,9.074,-10.944,2.267,8.639,-7.680,0.310,11.355,-4.990,0.395,12.254,-1.796,-1.470,15.852,-3.093,-1.416,16.497,-6.742,-0.402,14.564,-8.326,2.486,16.456,-9.209,5.691,13.678,-11.735,6.559,14.102,-10.973,10.296,10.599,-9.533,10.839,8.983,-13.016,10.955,11.063,-14.053…	MNPLNTLKIAWSSTDEQGLEYFHQLKKSGKPVIAIDPIRSETIEFFDDNATWIAPNMGTDVALMLGIAHTLMTQGKHDKVFLEKYTTGYPQFEEYLTGKSDNTPKSAVWAAEITGVPEAQIVKLAELMAANRTMLMAGWGIQRQQYGEQKHWMLVTLAAMLGQIGTPGGGFGFSYHYSNGGNPTRVGGVLPEMSAAIAGHASEAADDGGMTAIPVARIVDALENPGGKYQHNGKEQTYPNIKMIWWAGGGNFTHHQDTNRLIKAWQKPEMIVVSECYWTAAAKHADIVLPITTSFERNDLTMTGDYSNQHIVPMKQAVAPQFEARNDFDVFADLAELLKPGGKEIYTEGKDEMAWLKFFYDAAQKGARAQRVTMPMFNAFWQQNKLIEMRRSEKNEQYV…	562	Escherichia coli
job.pdb	AF-A0A3M1X7M6-F1-model_v4 Molybdopterin domain-containing protein	15.800	145	100	7	122	265	24	147	1.000	1.377E-03	152	400	158	TKSLW-FANANSILGNVKWHFNTVVNVLPKMEMIAVQEWWWSTSCEWADIVFAVDAWSELKHPDMCSSVTNPFLTVFPRTPLERPFDTRGDIECLDLVGKQLAKRTGDRRFADMWKFVEEKKVEVYLQRILDHSSNTKGFKFPEL	VKLLFVFGSC-----LGDLPADEVKELLSKAEYVVNIAPNESPVSEASTLVLPSASFAEKEGTYTNF---KGRVQRF-FRAFPPRYAAKDDLEIL----TRLARKLGAS-----WEF---KTAEEVFAELAGREPFFAGLSYQTV	-4.469,6.696,-15.217,-7.582,7.290,-13.054,-7.181,5.125,-9.941,-10.722,5.124,-8.477,-12.596,2.953,-5.949,-14.502,0.059,-7.320,-18.258,0.558,-7.916,-19.845,1.666,-4.606,-16.400,2.215,-3.007,-15.623,5.487,-1.207,-12.739,7.730,-2.281,-10.513,9.598,0.197,-13.118,12.280,1.077,-15.991,9.745,1.176,-13.898,7.567,3.537,-13.216,10.572,5.821,-16.980,11.318,5.900,-17.734,7.637,6.652,-15.191,7.770,9.515,-16.82…	MKIAPATGGKDFEGTLEALKRGDVKLLFVFGSCLGDLPADEVKELLSKAEYVVNIAPNESPVSEASTLVLPSASFAEKEGTYTNFKGRVQRFFRAFPPRYAAKDDLEILTRLARKLGASWEFKTAEEVFAELAGREPFFAGLSYQTVGYYGIQVGEKV	2026735	Deltaproteobacteria bacterium
job.pdb	AF-A0A7X9EWI4-F1-model_v4 Molybdopterin-dependent oxidoreductase	14.900	107	73	4	122	222	18	112	1.000	4.455E-03	152	400	306	TKSLWFANANSI------LGNVKWHFNTVVNVLPKMEMIAVQEWWWSTSCEWADIVFAVDAWSELKHPDMCSSVTNPFLTVFPRTPLERPFDTRGDIECLDLVGKQL	IKGLMVFGENPMVSDPDLHHVDE--------ALDKLELLIVLDIFLTETAQKADVVLPGVTFAEKDGTFSNT---ERRVQR-VRQAIRPKGDARPDWQILADLSTRI	-5.584,12.134,-21.810,-4.350,11.726,-18.240,-5.152,8.236,-16.872,-7.375,7.561,-13.825,-6.126,7.237,-10.224,-7.099,4.138,-8.162,-9.933,5.941,-6.278,-11.204,7.233,-9.557,-11.084,3.681,-11.034,-12.939,2.215,-7.993,-15.564,4.995,-8.080,-16.008,4.560,-11.868,-16.308,0.744,-11.469,-18.987,1.421,-8.812,-20.869,3.533,-11.400,-20.415,0.767,-14.049,-18.223,3.037,-16.244,-15.220,0.701,-15.814,-15.983,-2.838…	NNGLTIPQVVNKAHHGEIKGLMVFGENPMVSDPDLHHVDEALDKLELLIVLDIFLTETAQKADVVLPGVTFAEKDGTFSNTERRVQRVRQAIRPKGDARPDWQILADLSTRIGYPMNYSSPEEIFEEVRTLAPSYAGISYDRIDKGGIPWPCPTVDHPGTPILHGAQFSRGLGLFHPVEFKEPFELPDAEYPLILSTGRSLFHYHTGTMTRRSVALDEFMPSNVIQVNPALAADLGIADQEEVKVVTRRGNITVKAEVTDIVPPGVIFTYFHFSEAAANVLTQAEVFDPVAWIPEYKVCAARIEKI	2093811	Syntrophomonadaceae bacterium
job.pdb	AF-A0A2V9IQD4-F1-model_v4 Molybdopterin oxidoreductase	17.100	344	205	19	2	326	48	330	1.000	2.260E-05	152	400	371	ARDIAKVPGTTLFAIGMGPNQFFNNDNKDRTQFLLAALTGNIGKIAGNI----------------GSYAGNYRVAMFNGVPQYIAENPFDIELDGAKPARPKLYWRAEPAHYYNHEDHPLKMGKTMITGKTHMPTPTKSLWFANANSILGNVKWHFNTVVNVLPKMEMIAVQEWWWSTSCEWADIVFAVDAWSEL-KHPDMCSSVTNPFLTVFPRTPLERPFDTRGDIECLDLVGKQLAKRTGDRRFADMWKFVEEKKVEVYLQRILDHSSNTKGFKFPELEEKAKKGIPALMMTRTNPKTVGYEQVY-DSRPWYTKTGRLEFYREEDEFIEAGEN-LPVHREP	ARDFADAGPRGVYYAGRRSSWYRNDFQMRRAQAILNAIVGNWDRQGGMVPNASVELGEFLFLPWDDPAAPRV--------DEMDKNFPLSAKGDGAY-----LKLREN------------------VLAG--TPYPVKAWMIHKQDPL--NALPDQGKTLRMLEQMDFVGAVDIQMSDTAWYADVIFPESTYLERQDPVEVLAGI-WPVVVYR-QPVIQPLYDTKSTLE----IAQGLAKRLNLSQYFD-------YTIDQWV----AAQVKSLPLDVPL--EHLKKH-GVY-VPPGFPK---YGSTLNPEHRFVTKSGKIELFSE--RLQEAGYDPLPVYESP	-14.620,4.845,25.896,-17.844,4.433,27.986,-16.292,2.068,30.565,-13.037,4.091,30.906,-10.992,1.060,29.703,-8.743,3.073,27.348,-5.024,3.617,28.071,-5.307,6.989,29.858,-1.544,7.671,30.087,-0.946,6.822,26.415,-3.917,8.953,25.278,-2.901,11.976,27.426,0.750,11.783,26.320,0.630,10.784,22.635,-2.911,11.642,21.394,-5.010,14.740,20.612,-8.782,15.186,20.197,-9.860,12.523,22.744,-12.735,14.607,24.217,-14.057…	MGENRYNKEFVSTYCVGFEKLANHVKPFTPEWAEKETEIRAEDIVRIARDFADAGPRGVYYAGRRSSWYRNDFQMRRAQAILNAIVGNWDRQGGMVPNASVELGEFLFLPWDDPAAPRVDEMDKNFPLSAKGDGAYLKLRENVLAGTPYPVKAWMIHKQDPLNALPDQGKTLRMLEQMDFVGAVDIQMSDTAWYADVIFPESTYLERQDPVEVLAGIWPVVVYRQPVIQPLYDTKSTLEIAQGLAKRLNLSQYFDYTIDQWVAAQVKSLPLDVPLEHLKKHGVYVPPGFPKYGSTLNPEHRFVTKSGKIELFSERLQEAGYDPLPVYESPAQPPPGQFRLILGRKAYFTHANTTNNKWLNSFMPENRLWLH	1978231	Acidobacteria bacterium
job.pdb	AF-A0A6L7CJQ8-F1-model_v4 Molybdopterin-dependent oxidoreductase	17.300	335	212	17	3	316	139	429	1.000	1.325E-05	152	400	434	RDIAKVPGTTLFAIGMGPNQFFNNDNKDRTQFLLAALTGN---IGKIAGNIGSYAGNYRVAMFNGVPQYIAENPFDIELDGAKPARPKLYWRAEPAHYYNHEDHPLKMGKTMI-----TGKTHMPTPTKSLWFANANSI-------LGNVKWHFNTVVNVLPKMEMIAVQEWWWSTSCEWADIVFAVDAWSELKHPDMCSSVTNPFLTV-FPRTPLERPFDTRGDIECLDLVGKQLAKRTGDRRFADMWKFVEEKKVEVYLQRILDHSSNTKGFKFPELEEKAKKGIPAL--MMTRTNPKTVGYEQVYDSRP---WYTKTGRLEFYREEDEFIEA	REIGST-KPAFISQGWGPQRHANGEIATRAISMLAILTGNVGINGGNSG-AREGSYSLPFVRMPTL-------------ENPIQTSISMFMWTDAI-----ERGP----EMTALRDGVRGKDKLDVPIKMIWNYAGNCLINQHSEINRTHEILQDD-----KKCELIVVIDCHMTSSAKYADILLPDCTASEQMDFALDASCGN-MSYVIFNDQVIKPRFECKTIYEMTS----ELAKRLGVEQQFTEGRTQEEWMRHLYAQSREAI---PELPTFEEFRKQ-----GIFKKRDPQGH--HVAYKAFREDPQANPLTTPSGKIEIYSQALADIAA	16.855,11.289,-10.886,13.460,11.210,-9.097,10.562,9.417,-10.860,7.103,9.547,-9.239,4.240,7.283,-10.404,0.881,8.576,-9.087,2.750,9.828,-5.966,1.217,13.122,-4.779,2.536,14.015,-1.285,1.331,17.538,-2.016,-2.290,16.432,-1.548,-2.040,13.046,0.192,0.042,14.329,3.173,-1.734,17.573,4.200,-1.748,16.460,7.895,1.514,18.391,8.576,3.915,15.399,8.332,6.132,17.522,6.026,6.678,14.885,3.278,6.249,17.600,0.594,8.6…	LVVLFGNNPGETRMSGGGVTYYLEQARQKSNARMIIIDPRYTDTGAGREDEWIPIRPGTDAALVNGLAYVMITENLVDQAFLDKYCVGYDEKTLPASAPKNGHYKAYILGEGPDGVAKTPEWASQITGVPADKIIKLAREIGSTKPAFISQGWGPQRHANGEIATRAISMLAILTGNVGINGGNSGAREGSYSLPFVRMPTLENPIQTSISMFMWTDAIERGPEMTALRDGVRGKDKLDVPIKMIWNYAGNCLINQHSEINRTHEILQDDKKCELIVVIDCHMTSSAKYADILLPDCTASEQMDFALDASCGNMSYVIFNDQVIKPRFECKTIYEMTSELAKRLGVEQQFTEGRTQEEWMRHLYAQSREAIPELPTFEEFRKQGIFKKRDPQGHHVAYK…	562	Escherichia coli
job.pdb	AF-A0A2M6YM75-F1-model_v4 Formate dehydrogenase subunit alpha	19.400	304	192	16	2	287	30	298	1.000	2.031E-05	152	400	438	ARDIAKV-PGTTLFAIGMGPNQFFNNDNKDRTQFLLAALTGNIGKIAGNIGSYAG--NYR-VAMFNGVP------QYIAENPFDIELDGAKPARPKLYWRAEPAHYYNHEDHPLKMGKTMITGKTHMPT-PTKSLWFANANSILGNVKWHFNTVVNVLPKMEMIAVQEWWWSTSCEWADIVFAVDAWSELKHPDMCSSVTNPFLTVFPRTPLERPFDTRGDIECLDLVGKQLAKRTGDRRFADMWKFVEEKKVEVYLQRILDHSSNTKGFKFPELEEK------AKKGIPALMMTRTNPK-TVG	ARRLASVKPVMLCYTLGIT--EHTCGVNNVLTVANLQMLLGNMGVECGGVNPLRGQNNVQGACDMGALPNVFPGYQAVT-----------NPELREKFAKA-----WGVKDLPGKPGLMLPQMMEGLVTKKIRAFYIFGEN--LANTEPDIRKVEHELASAEFIVCQDIFQTETTRFAHVIFPAAAWSENDGTFS-NS--ERRVSRV-RTASPPPGLAKPNW----WIFKQIAKRMGHEWLSDSARELWDNEISVL-------APSMKGIKYSRLENNGLQWPCPNEDHPGTCFLHQGGEFTCG	7.047,30.910,5.585,3.732,29.488,4.265,4.052,26.435,6.550,4.766,28.748,9.540,1.647,30.846,8.793,-0.400,27.632,8.420,0.752,25.959,11.680,0.270,29.220,13.654,-3.479,28.761,12.979,-3.249,25.299,14.672,-2.627,26.004,18.360,-2.571,22.817,20.481,-5.764,24.055,22.123,-7.499,24.199,18.717,-6.009,20.834,17.686,-7.062,19.134,20.975,-10.738,19.624,19.983,-9.972,17.899,16.645,-7.793,14.960,17.772,-9.079,14.39…	DELKQKVMAYSPERVADICGIDPELIRTTARRLASVKPVMLCYTLGITEHTCGVNNVLTVANLQMLLGNMGVECGGVNPLRGQNNVQGACDMGALPNVFPGYQAVTNPELREKFAKAWGVKDLPGKPGLMLPQMMEGLVTKKIRAFYIFGENLANTEPDIRKVEHELASAEFIVCQDIFQTETTRFAHVIFPAAAWSENDGTFSNSERRVSRVRTASPPPGLAKPNWWIFKQIAKRMGHEWLSDSARELWDNEISVLAPSMKGIKYSRLENNGLQWPCPNEDHPGTCFLHQGGEFTCGLGRFRAVEWTPPAEVPDRDYPFVLSTGRRLYHYHTRTQTGRAVGMNQLLGEETADLAPVDAAAMGIANGEIIRLRSRRGEVKVKARLTDEVLPGTVWTAFH…	1974095	Syntrophobacteraceae bacterium CG07_land_8_20_14_0_80_61_8
job.pdb	AF-X1GE15-F1-model_v4 Molybdopterin domain-containing protein	20.600	213	138	11	123	322	266	460	1.000	1.121E-04	152	400	472	KSLWFANANSI----LGNVKWHFNTVVNVLPKMEMIAVQEWWWSTSCEWADIVFAVDAWSELKHPDMCSSVTNPFLTV-FPRTPLERPFDTRGDIECLDLVGKQLAKRTGDRRFADMWKFVEEKKVEVYLQRILDHSSNTKGFKFPELEEKAKKGIPAL---MMTRTNPKTVGYEQVYDSRP---WYTKTGRLEFYREEDE--FIEAGENLPV	HMIWTDTPCRTTCWNCGN--ETIEAMRN--PKIECIVAQHPWLENDCLFSDIILPANTTFEVKDIVTNCRGGLQFQSVALQEKAIEPIGESKSDFE---VVG-EVAKKLGMYE-----AFTEGKTTEDLIKSVFDGVGMQDFISWEKFKEN-----GYFVFPTAEDWEQDTPGLRKFYEDPETNPLPTPSGKLEFYSERLAKYFPDDKERPPL	-0.075,2.759,25.382,-1.128,0.257,22.681,-0.335,-0.504,19.013,-2.641,-2.584,16.802,-0.993,-4.565,13.968,-4.013,-5.123,11.714,-3.518,-7.269,8.590,0.282,-6.627,8.641,3.516,-8.535,9.374,6.494,-6.337,10.392,8.858,-9.322,10.371,8.130,-10.764,6.912,7.228,-7.806,4.749,10.096,-5.388,5.597,12.927,-7.405,3.970,12.418,-6.005,0.452,12.670,-2.296,1.342,13.648,-1.299,4.910,15.795,-4.062,6.499,15.109,-4.887,10.1…	DMILFWGCDPETTIWGFTGQCATRLCYFWSEVGIKQVYICPDLNYGAAVHADKWIPILPNTDAALQLAIAYVWITEGTYDKGYVATHTVGYDKFEDYVLGKEDGVPKTPEWASKKCGVPEWTIKALAREFAARTTSIAHHYGGSMIRGPFAHEPARLECILLGMQGLGKPGVHQSQMTQKGMPRTNGLQVRLILNPAFSKRLQRPIQATVMLAPVKQYLPKTLFHKAIPNPPVSYWGSGAIYAQTEDQFIKYTYPIPKEEGGSEIHMIWTDTPCRTTCWNCGNETIEAMRNPKIECIVAQHPWLENDCLFSDIILPANTTFEVKDIVTNCRGGLQFQSVALQEKAIEPIGESKSDFEVVGEVAKKLGMYEAFTEGKTTEDLIKSVFDGVGMQDFISWEK…	412755	marine sediment metagenome
job.pdb	AF-A0A3A9BCA2-F1-model_v4 Dehydrogenase	19.700	182	95	11	116	282	278	423	1.000	2.243E-04	152	400	622	THMPTPTKSLWFANANSILG---NVKWHFNTVVNVLPKMEMIAVQEWWWSTSCEWADIVFAVDAWSELKHPDMCSSVTNP-----------FLTVFPRTPLERPFDTRGD-IECLDLVGKQLAKRTGDRRFADMWKFVEEKKVEVYLQRILDHSSNTKGFKFPELEEKAKKGIPALMMTRTN	TEDPYPLRCIFAQSSNPMSATRQP-----KTVAEALKKLDYYVVMDVAWNSSCDYADIVLPATTQYES----------ADQFATKNSPAGTFIGI-NQVISEPMGECHSDWQYYLDLAVAM-----GYGE--DFW----NGDIDAMLSEQLDG----SGITLEELREK-----GYVFKERTD	7.214,-20.742,-12.962,3.968,-18.678,-13.226,4.076,-18.254,-9.508,5.644,-14.805,-9.213,4.855,-14.080,-5.543,3.769,-10.404,-5.645,2.168,-7.386,-3.955,-1.034,-8.544,-2.135,0.743,-6.621,0.696,1.259,-3.280,-1.143,0.068,-1.378,-4.251,-1.975,-3.984,-6.207,-5.130,-3.563,-4.069,-5.434,0.204,-4.694,-4.515,-0.129,-8.391,-6.906,-2.975,-9.329,-9.787,-1.519,-7.248,-9.304,1.850,-9.002,-9.135,0.109,-12.410,-12.4…	SPNYLHSAICNSQRMFSRLVTLGGPNHMGATNTEPGQLDKCKLLVVWGYNSENSAINQGNPNKRLDAQEGGMKVIDIRPMQEGLGSHADYWLPIIPGTDGALAMAILNVIIEEDLYDHDFVENWCLGFDELAEHIKQYPPSWAAPITGIPEEQIIEVARVMGTTSPMGINIGNGIGDQSADSHWTVACVCLIEAITGNLGIAGGGGAGMVMPEPLIKTKGVDVLSDRLPASEEDEANGWMAGVAKLVGPETPRWFQTMETQESGPTTAYNKGIQSILTEDPYPLRCIFAQSSNPMSATRQPKTVAEALKKLDYYVVMDVAWNSSCDYADIVLPATTQYESADQFATKNSPAGTFIGINQVISEPMGECHSDWQYYLDLAVAMGYGEDFWNGDIDAMLSE…	1796613	Bacteroides caecimuris
job.pdb	AF-A0A484WRS4-F1-model_v4 Trimethylamine-N-oxide reductase	19.200	104	77	3	126	229	3	99	1.000	3.599E-03	151	400	111	WFANANSILGNVKWHFNTVVNVLPKMEMIAVQEWWWSTSCEWADIVFAVDAWSELKHPDMCSSVTNPFLTVFPRTPLERPFDTRGDIECLDLVGKQLAKRTGDR	IFAGTNPFH--RHQQINRIIEGWRKLETVIAIDNQWTSTCRFADIVLPATTQFERNDLDQYGNHSNRGIIA-MKQVVPPQFEARNDFDIFR----ELCRRFNRE	-0.047,-7.538,-14.087,1.541,-7.035,-10.615,0.329,-5.022,-7.583,2.723,-3.832,-4.835,1.227,-2.419,-1.598,3.389,-0.932,1.200,6.556,-2.633,-0.156,9.756,-1.593,-1.969,11.407,-4.489,-3.876,14.035,-2.181,-5.328,15.358,-1.633,-1.777,14.620,-5.070,-0.275,15.605,-7.463,-3.098,19.227,-8.143,-4.108,20.641,-7.572,-7.635,18.734,-4.396,-8.612,19.736,-4.593,-12.316,18.176,-8.067,-12.617,15.017,-6.717,-10.947,14.…	MCIFAGTNPFHRHQQINRIIEGWRKLETVIAIDNQWTSTCRFADIVLPATTQFERNDLDQYGNHSNRGIIAMKQVVPPQFEARNDFDIFRELCRRFNREEAFTEGLDEMAG	562	Escherichia coli
job.pdb	AF-A0A176S0A6-F1-model_v4 Molybdopterin oxidoreductase	20.100	228	133	16	119	331	41	234	1.000	4.771E-05	151	400	235	PTPTKSLWFANANSILG---NVKWHFNTVVNVLPKMEMIAVQEWWWSTSCEWADIVFAVDAWSELKHPDMCSSVTNPFLTVFPRTPLERPFDTRGDIECLDLVGKQLAKRTGDRRFADMWKFVEEKKVEVYLQRILDHSSNTKGFKFPELEEKAKKGIPALMMTRTNPKTVGYEQVY--DSRP-----WYTKTGRLEFYREEDEFIEAG-ENLPVHRE----PIDSTF	PYPIKALIIHGASLLTSWPESQRWEE-----ALAKLDFIVSIDRQLTADAKYADIVLPATTMFEIDSYMSYG----PIFRL-REKMIEPVGEARNDY---IIMA-NLAERLG-------YGHLYPQTEEAVLKHVLEDS----NFT---LEQVREAG-GWVKISTP---MMEYKKWEKGSCRPDGKPGFDTPTGKFEIF--STILEDYGYEPLPKYTEPKEGPMDSWF	2.129,-16.316,-6.750,0.131,-14.156,-4.346,-1.755,-15.660,-1.407,-5.478,-15.193,-2.162,-7.128,-12.601,0.086,-8.579,-14.461,3.121,-12.198,-13.949,2.210,-13.173,-10.390,1.193,-16.580,-10.946,2.902,-14.687,-10.441,6.187,-13.354,-7.033,5.032,-13.641,-4.429,7.802,-16.328,-1.753,7.288,-17.686,-3.591,4.197,-21.227,-3.039,5.609,-20.550,0.727,5.523,-18.364,0.821,2.366,-19.577,-2.173,0.291,-18.753,-0.479,-3…	GNIENPNVDRAIARDRFPLYTHYREESHAIGLIDSVLKGEPYPIKALIIHGASLLTSWPESQRWEEALAKLDFIVSIDRQLTADAKYADIVLPATTMFEIDSYMSYGPIFRLREKMIEPVGEARNDYIIMANLAERLGYGHLYPQTEEAVLKHVLEDSNFTLEQVREAGGWVKISTPMMEYKKWEKGSCRPDGKPGFDTPTGKFEIFSTILEDYGYEPLPKYTEPKEGPMDSWFR	1003181	Candidatus Thiomargarita nelsonii
job.pdb	AF-A0A7J3B0T1-F1-model_v4 Molybdopterin oxidoreductase	21.500	218	129	11	122	334	3	183	1.000	6.932E-05	151	400	306	TKSLWFANANSI----LGNVKWHFNTVVNVLPKMEMIAVQEWWWSTSCEWADIVFAVDAWSELKHPDMCSSVTNPFLTVFPRTPLERPFDTRGDIECLDLVGKQLAKRTGDRRFADMWKFVEEKKVEVYLQRILDHSSNTKGFKFPELEEKAKKGIPALMMTRTNPKTVGYEQVYDSRPWYTKTGRLEFYREEDEFIEAGEN-LPVHREPIDSTFYEP	VRAMFIMGGNPALAIANS------SMAVEALKKVEFLAVADLFMSKTAELADIVLPSASWLE--YDGLADSAQATYGHLRIRRKVAQVGEARSDTWIMI----ELAKRMNLKGFWR--------SEEEYLDYILK----PTGYTFKEFDE-----AGGIIYHEPEVGK----RLKKG--FDTPSGKIELYSE--RLKEWGFDPLPFYREPFESPYSTP	-7.329,19.488,-14.573,-9.874,16.627,-14.989,-8.501,13.066,-15.128,-10.553,11.312,-17.854,-8.751,7.949,-18.252,-6.662,5.694,-15.976,-4.503,2.648,-16.717,-3.606,0.651,-13.572,-0.972,-2.125,-13.666,-0.392,-4.476,-10.687,-2.281,-2.082,-8.343,-5.444,-2.393,-6.204,-6.223,1.229,-5.168,-9.833,0.244,-4.472,-8.342,-1.460,-1.368,-4.781,-0.227,-0.941,-5.024,3.599,-0.780,-6.149,5.835,2.107,-9.903,6.631,2.227,…	YKVRAMFIMGGNPALAIANSSMAVEALKKVEFLAVADLFMSKTAELADIVLPSASWLEYDGLADSAQATYGHLRIRRKVAQVGEARSDTWIMIELAKRMNLKGFWRSEEEYLDYILKPTGYTFKEFDEAGGIIYHEPEVGKRLKKGFDTPSGKIELYSERLKEWGFDPLPFYREPFESPYSTPELAEDYPFVLTTGRRVPAYFHTAGRNIPGLRDLYPEPLAEMNAETARELGIEDGDLVRIETPRGYVIMRAKLTHGIHPRVIGVQHGWEGEANDNRLTDNQRCSEGMGSTTLRGLLCRVRRVAQ	2056630	Candidatus Korarchaeota archaeon
job.pdb	AF-K0W7I8-F1-model_v4 NADH-ubiquinone oxidoreductase subunit G	13.500	103	77	4	122	221	52	145	1.000	7.597E-03	151	400	325	TKSLWFANANSILG---NVKWHFNTVVNVLPKMEMIAVQEWWWSTSCEWADIVFAVDAWSELKHPDMCSSVTNPFLTVFPRTPLERPFDTRGDIECLDLVGKQ	MGALYIVGTDPLIAYPDR-----DFVTRALGAADLLIVQDAFLTDTAGLAEVVLPAAGYGEETGTFTNN---EGRTQT-VRKFREPAFEARSNLAIFDFVAAL	11.111,8.496,-8.177,10.318,5.522,-10.475,7.105,6.896,-12.063,4.659,4.763,-10.003,2.140,7.640,-10.320,-0.621,7.955,-12.971,0.391,11.461,-13.885,4.203,11.144,-13.590,7.114,9.521,-15.453,10.373,8.475,-13.749,11.983,11.417,-12.048,8.624,12.974,-11.018,8.193,14.440,-14.530,4.607,15.011,-15.721,3.405,12.599,-18.441,2.405,15.762,-20.361,6.109,16.814,-20.539,6.831,16.233,-24.256,10.628,16.370,-23.735,10.…	DMGVLPAALPGLRAVADDVARTTLARDWGAEIPSEPGADLDAILELCVGGRMGALYIVGTDPLIAYPDRDFVTRALGAADLLIVQDAFLTDTAGLAEVVLPAAGYGEETGTFTNNEGRTQTVRKFREPAFEARSNLAIFDFVAALRNQALRPSTQGEIFDEIARLVPAYQGLTWDGLGADGAFTKAVPTPPAAKFFAPPPVPTAGDRLMLITGDCLFHNGYLSERSDILNTVANDPYVAMSAEDTAQLGLSDGELVIVRSAQGELTAQLKVDRRFPKGLVFVPENYRALRLNSLMRRGEYPCPVGVQKVHATLEDDRTSRIWRGV	1223565	Rhizobium sp. Pop5
job.pdb	AF-A0A660ST80-F1-model_v4 Molybdopterin oxidoreductase	18.300	223	138	11	112	317	48	243	1.000	1.247E-04	151	400	360	ITGKTHMPTPTKSLWFANANSILGNVKWHFNTVVNVLPKMEMIAVQEWWWSTSCEWADIVFAVDAWSELKHPDMCSSVTNPFLTVFPRTPLERPFD-TRGDIECLDLVGKQLAKRTGDRRFADMWKFVEEKKVEVYLQRILDHSSNTKGFKFPELEEKAK-KGIPALMMTRTNPKTVGYEQVYDS---RPWYTKTG------------RLEFYREEDEFIEAG	EGRSGGYPSDIKGIYNIGTNYLIQGSD--VNKSRRALEAVDFLVTHDFFLTPTARWSDVVFPVSHYLERDDIVFPD---NNYLYY--SAQLQPPPEGVLDDYEVLRL----LSGRLGFEA-----DFTQDRSTREWLDYFLDDSD---------IEDKVEFRRTGIFDGGAHN--RVGLEDYISDPDRNPLETETGKIHLSAGDNPGFRDDYFLQLDEEARSG	-5.708,24.728,-7.989,-3.120,27.257,-9.231,-3.664,26.294,-12.910,-1.567,28.574,-15.181,0.793,29.872,-12.449,4.522,29.046,-12.010,4.854,26.338,-9.445,1.152,25.459,-9.995,2.095,22.054,-11.502,1.882,18.914,-9.341,5.408,18.117,-10.659,4.303,14.432,-10.893,1.911,11.849,-12.483,-1.265,13.963,-12.978,-2.089,16.869,-15.345,1.040,18.239,-17.078,3.663,15.924,-15.573,7.342,16.859,-15.839,9.148,15.269,-18.822…	GNIGIPGGTSGAHVWDAMPKPRCGSLSAQYRPEQPSIPVNIWPDAVLEGRSGGYPSDIKGIYNIGTNYLIQGSDVNKSRRALEAVDFLVTHDFFLTPTARWSDVVFPVSHYLERDDIVFPDNNYLYYSAQLQPPPEGVLDDYEVLRLLSGRLGFEADFTQDRSTREWLDYFLDDSDIEDKVEFRRTGIFDGGAHNRVGLEDYISDPDRNPLETETGKIHLSAGDNPGFRDDYFLQLDEEARSGFPLRLVSPHAKYRVNSTGSNLSWVKKREKDELSMHPLDGADRLLTDGQFVRVVSSQGEIRLNLHFDDDVMRGVVRAFNGGWNLESTVNNLTSTEPTTPSMGSRTHSVQVEVFPAAEL	2202144	Spirochaetes bacterium
job.pdb	AF-A0A377A2F2-F1-model_v4 Putative dimethyl sulfoxide reductase, olydopterin dinucleotide binding subunit	16.900	242	158	14	102	324	51	268	1.000	5.308E-05	151	400	416	DHPLKMGKT-MI-TGKTHMPTPTKSLWFANANSI--LGNVKWHFNTVVNVLPKMEMIAVQEWWWSTSCEWADIVFAVDAWSELKHPDMCSSVTN-PFLTVFPRTPLERPFDTRGDIECLDLVGKQLAKRTGDRRFADMWKFVEE--------KKVEVY-LQRILDHSSNTKGFKFPELEEKAKKGIPAL--MMTRTNPKTVGYEQVYDSRP---WYTKTGRLEFYREEDEFIEAGENLPVHR	DHGKEMTATRDGVRGKEKLDVPIKFLWCYASNTLINQHGDINHTHEVLQDDSKCEMIVGIDHFMTASAKYCDILLPDLMPTEQEDLISHESAGNMGYVILA-QPATSAKFERKPIYWMLSEVAKRLG--------PDVYQTFTEGRSQHEWIKYLHAKTKER------NPEMPDYEE-----MKTTGIFKKKCPEEH--YVAFRAFREDPQANPLKTPSGKIEIYSE--RLAKIADTWELKK	-20.656,8.565,-11.083,-21.227,12.348,-10.582,-18.692,13.211,-13.341,-20.548,10.949,-15.805,-23.981,12.349,-14.851,-22.739,15.970,-15.134,-21.117,15.354,-18.563,-17.610,16.299,-17.253,-15.840,13.335,-18.929,-13.590,14.325,-21.872,-13.764,18.131,-21.240,-10.892,20.509,-20.362,-11.158,21.364,-16.628,-13.567,18.409,-16.273,-12.994,15.328,-14.095,-13.494,11.733,-15.346,-13.883,10.315,-11.794,-10.289,8…	MLSVLTGNVGINGGNSGVREGSWDLGVEWFPMLENPVKTQISVFTWTDAIDHGKEMTATRDGVRGKEKLDVPIKFLWCYASNTLINQHGDINHTHEVLQDDSKCEMIVGIDHFMTASAKYCDILLPDLMPTEQEDLISHESAGNMGYVILAQPATSAKFERKPIYWMLSEVAKRLGPDVYQTFTEGRSQHEWIKYLHAKTKERNPEMPDYEEMKTTGIFKKKCPEEHYVAFRAFREDPQANPLKTPSGKIEIYSERLAKIADTWELKKDEIIHPLPAYTPGFDGWDDPLRKTYPLQLTGFHYKARTHSSYGNIDVLQQACPQEVWINPIDAQARGIRHGDTVRVFNNNGEMLIAAKVTPRILPGVTAIGQGAWLKADMFGDRVDHGGSINILTSHRPSP…	562	Escherichia coli
job.pdb	AF-A0A257GTQ3-F1-model_v4 Formate dehydrogenase	12.100	197	138	9	122	310	19	188	1.000	1.911E-04	150	400	215	TKSLWFANANSILGNVKWHFNTVVNVLPKMEMIAVQEWWWSTSCEWADIVFAVDAWSELKHPDMCSSVTNPFLTVFPRTPLERPFDTRGDIECLDLVGKQLAKRTG--------DRRFADMWKFVEEKKVEVYLQRILDHSSNTKGFKFPELEEKAKKGIPALMMTRTNPKTVGYEQVYDSRPWYTKTGRLEFYREE	VHGMYIMGENPAMSDPD--LNHARHALASLKHLVVQDIFMTETAWLADVVLPATTWPEKDGTVSNT---DRMVQLG-KKAIDPPGQAKPDL----WIIQQIARRMGLNWNYAGESDGVA-----AVYEEMRQAMH------AAISGITWERLQRE-----SSVTYPCLSAEDPGAPTVFLDH-FATDDGRVHLVPAD	8.742,-7.894,-2.593,7.115,-6.548,-5.815,10.402,-7.387,-7.594,10.435,-10.984,-6.280,6.835,-11.620,-7.456,7.852,-10.733,-11.063,10.876,-13.055,-11.113,8.444,-15.762,-9.932,6.059,-14.923,-12.835,8.976,-15.522,-15.249,10.209,-18.670,-13.432,10.372,-22.034,-15.247,7.111,-24.062,-15.298,8.922,-26.682,-13.166,9.340,-24.091,-10.372,6.701,-24.869,-7.691,6.814,-21.176,-6.764,5.998,-19.933,-10.306,3.330,-17…	TVVESRDKALADDSDPHKVHGMYIMGENPAMSDPDLNHARHALASLKHLVVQDIFMTETAWLADVVLPATTWPEKDGTVSNTDRMVQLGKKAIDPPGQAKPDLWIIQQIARRMGLNWNYAGESDGVAAVYEEMRQAMHAAISGITWERLQRESSVTYPCLSAEDPGAPTVFLDHFATDDGRVHLVPADIIPANARPDASFPFVLITGRQLEHWHT	2015566	Burkholderiales bacterium PBB4
job.pdb	AF-W4TXR7-F1-model_v4 Anaerobic dimethyl sulfoxide reductase chain A	19.400	221	106	14	121	323	67	233	1.000	2.951E-05	150	400	233	PTKSLWFANANSILGNVKWHFNTVVNVL---PKMEMIAVQEWWWSTSCEWADIVFAVDAWSELK--HPDMCSSVTNPFL--TVFPRTPLERPFDTRGDIECLDLVGKQLAKRTGDRRFA--------DMWKFVEEKKVEVYLQRILDHSSNTKGF-KFPELEEKAKKGIPAL--MMTRTNPKTVGYEQVYDSRPWYTKTGRLEFYREEDEFIEAGENLPVH	PIKMVWQYAGNSLVGQTGNN-NRSVEILRDDSKCELIVVCDIQYTTSARYADYVLPGTSTAEEEDIHPGENG---GPMAYGIVS-SQAIKPLYECRNIFDICA----GLAKRLGTEKEFTGGLTRSQWLERTIEETRKKDP------------GLPTYREWKK-----IGIFRKDMGP--------------------------YVELDEFRK--DRLPIH	5.058,5.458,16.427,2.530,4.708,13.640,2.391,1.310,12.107,5.691,0.025,10.647,7.579,3.359,10.432,10.942,1.872,11.533,11.535,-0.348,8.460,12.953,1.478,5.419,13.597,0.000,1.968,17.407,0.254,1.654,17.468,-1.613,-1.710,16.321,1.306,-3.912,16.782,5.058,-3.579,15.430,5.624,-7.131,12.075,7.405,-7.541,10.024,8.197,-10.667,7.212,10.713,-11.247,3.840,9.177,-10.489,2.707,9.700,-14.135,5.654,7.751,-15.691,4.90…	MPFNTEITNTKSNKIIPVFSWLDAIDHGEQMDTFNSGVCEKPAPGVRANKVPIDEHGKPTNVKLSAPIKMVWQYAGNSLVGQTGNNNRSVEILRDDSKCELIVVCDIQYTTSARYADYVLPGTSTAEEEDIHPGENGGPMAYGIVSSQAIKPLYECRNIFDICAGLAKRLGTEKEFTGGLTRSQWLERTIEETRKKDPGLPTYREWKKIGIFRKDMGPYVELDEFRKDRLPIH	1302242	Cutibacterium acnes JCM 18916
job.pdb	AF-A0A2X1KUP3-F1-model_v4 Trimethylamine-N-oxide reductase	15.100	198	134	9	122	308	73	247	1.000	1.062E-04	150	400	247	TKSLWFANANSILGNVKWH----FNTVVNVLPKMEMIAVQEWWWSTSCEWADIVFAVDAWSELKHPDMCSSVTNPFLTVFPRTPLERPFDTRGDIECLDLVGKQLAKRTGDR-RFA------DMWKFVEEKKVEVYLQRILDHSSNTKGFKFPELEEKAKKGIPALMMTRTNPKTVGYEQVYDSRPWYTKTGRLEFYR	LKMCIFAGTN------PFHRHQQINRIIEGWRKLETVIAIDNQWTSTCRFADIVLPATTQFERNDLDQYGNHSNRGIIA-MKQVVPPQFEARNDFDIFR----ELCRRFNREEAFTEGLDEMGWLKHIWQEGVQQGKGRG------VHLPAF----DDFWNNKEYVEFDHPQ--MFVRHQAFREESGSRTAGHAEWPD	22.828,7.639,11.922,20.436,5.255,10.154,21.398,1.593,9.587,20.282,2.164,5.936,23.747,2.034,4.317,23.806,-1.748,3.762,20.201,-2.819,3.000,18.736,-0.067,0.739,21.901,1.207,-1.015,22.062,4.497,0.952,25.382,6.080,-0.111,25.410,4.491,-3.601,25.494,7.103,-6.419,22.025,7.633,-7.797,21.517,6.577,-11.457,19.732,8.730,-14.042,16.531,6.678,-14.441,12.742,6.733,-14.241,10.681,6.377,-11.047,7.629,4.137,-11.49…	MGFGWHYNGAGTPGRKGVILSGFSGSTSIPPVHDNSDYKGYSSTIPIARFIDAILEPGKVINWNGKSVKLPQLKMCIFAGTNPFHRHQQINRIIEGWRKLETVIAIDNQWTSTCRFADIVLPATTQFERNDLDQYGNHSNRGIIAMKQVVPPQFEARNDFDIFRELCRRFNREEAFTEGLDEMGWLKHIWQEGVQQGKGRGVHLPAFDDFWNNKEYVEFDHPQMFVRHQAFREESGSRTAGHAEWPD	562	Escherichia coli
job.pdb	AF-X0VNE6-F1-model_v4 Molybdopterin domain-containing protein	20.500	112	83	5	122	231	148	255	1.000	1.604E-02	150	400	256	TKSLWFANANSILGNVKWHFN-TVVNVLPKMEMIAVQEWWWSTSCEWADIVFAVDAWSELKHPDMC-SSVTNPFLTVFPRTPLERPFDTRGDIECLDLVGKQLAKRTGDRRF	PRVYLGVAGSTLR-RTRGGFKQLLNDLWPKLDLIVSVELRMSTTAYFSDIVLPASGSYEK--TDFRFPTMHNNFLTF-TDKAVQPPGEAKPEWETFALLAKKLQERAKQREL	5.710,19.797,-20.034,4.730,22.138,-17.144,2.771,25.369,-17.765,0.789,25.045,-21.051,-2.805,26.342,-21.331,-4.922,23.169,-20.858,-2.224,21.245,-18.893,-3.661,22.146,-15.471,-2.611,20.028,-12.475,-5.061,17.107,-12.704,-3.145,15.873,-9.621,-3.880,16.050,-5.902,-2.401,19.370,-4.751,-0.218,17.856,-2.017,1.799,21.131,-2.192,0.100,22.200,1.085,0.431,18.770,2.787,4.154,18.132,2.325,3.547,16.375,5.696,0.7…	NFGRKGTGMRGWNTAQLFTSHLVKTHPGLEGFLEVGRGAREVEKRLLDEDDTLSEEMVAIEMEREEVRGSTFTKLPPTPMMVPPAFYWYYHCGYDKVWNKPEWNDPTMKRTFDEYMTEAVERSRKAEEGKGEKGWWEGLIRPAPDKAPRVYLGVAGSTLRRTRGGFKQLLNDLWPKLDLIVSVELRMSTTAYFSDIVLPASGSYEKTDFRFPTMHNNFLTFTDKAVQPPGEAKPEWETFALLAKKLQERAKQRELG	412755	marine sediment metagenome
job.pdb	AF-A0A2M9P175-F1-model_v4 Oxidoreductase	18.600	145	100	6	122	266	23	149	1.000	2.348E-03	150	400	296	TKSLWFANANSILGNVKWHFNTVVNVLPKMEMIAVQEWWWSTSCEWADIVFAVDAWSELKHPDMCSSVTNPFLTVFPRTPLERPFDTRGDIECLDLVGKQLAKRTGDRRFADMWKFVEEKKVEVYLQRILDHSSNTKGFKFPELE	LKSLYLFGED--MAFVDSNVNFVDTMLEDLEFFVVQDLFFSKTAQFADVILPAAPSLEKDGTFVNT---ERRIQRFYQV-LEPLGDSKPDW----LIFQELANHLGAN-----WTY---QHPSEIMDEAASLAGYFAGVSYERLE	0.030,6.671,-30.828,-1.000,10.133,-29.549,-0.917,10.105,-25.723,-3.805,11.718,-23.783,-3.049,15.159,-22.530,-5.496,15.061,-19.582,-4.643,13.097,-16.405,-6.264,9.786,-15.829,-8.691,9.149,-12.954,-7.234,8.630,-9.463,-8.560,5.813,-7.219,-11.331,7.944,-5.641,-12.301,9.284,-9.090,-12.371,5.693,-10.462,-14.851,4.530,-7.757,-16.988,7.639,-8.354,-16.540,6.887,-12.087,-18.093,3.397,-11.609,-21.038,4.897,-…	VSLPKDPGMDNHQMLEGVKKGKLKSLYLFGEDMAFVDSNVNFVDTMLEDLEFFVVQDLFFSKTAQFADVILPAAPSLEKDGTFVNTERRIQRFYQVLEPLGDSKPDWLIFQELANHLGANWTYQHPSEIMDEAASLAGYFAGVSYERLEGFNSQIWPVAKDGTDTPILFEEGFAFEDGKARLIPLEWTPPFEAGAEYDLHLNNGRLLEHFHEGNMTYKSEGLTHKVPHPWLEVSLELARERGIEDGSLVRLTSPYGHVKVRAIVTERVTGNELYLTMNTREDEEAVNRLTSSYHDT	2054913	Bacillus sp. mrc49
job.pdb	AF-A0A4D4KT27-F1-model_v4 Uncharacterized protein	18.200	208	139	13	122	323	1	183	1.000	2.496E-04	150	400	317	TKSLWFANANSILGNVKWHFNTVVNVLPKMEMIAVQEWWWSTSCEWADIVFAVDAWSEL---KHPDMCSSVTNPFLTVFPRTPLERPFDTRGDIECLDLVGKQLAKRTGDRRFADMWKFVEEKKVEVYLQRILDHSSNTKGFKFPELEEKAKKGIP-ALMMTRTNPKTVGYEQVYDSRP--WYTKTGRLEFYREEDEFIEAGENLPVH	MRALVSFGGNLLLSR-PDPVRTA-EALRRPEFGAHIDLFENPTARFADILLPANTPWEREGLRAGFEVSHRAQQRVQLRPR-MLDPLGESRSDL---GIVF-GLADRLG------LGDEFFGGDIQAAWNHQLE----PLGLTVDEL-----RAAPGGVDVPLPTPYRKYAETAPDGQVTTFATPTERVELYSQ--RLRDHG-YSPVP	-17.774,-3.953,-12.150,-18.349,-7.694,-12.829,-14.945,-9.158,-11.824,-12.306,-8.270,-9.193,-8.677,-9.443,-9.300,-6.796,-8.236,-6.198,-3.088,-8.487,-5.291,-1.407,-8.143,-1.869,-4.217,-6.000,-0.403,-6.623,-6.276,2.549,-9.360,-4.155,0.910,-11.825,-4.795,3.784,-9.447,-3.179,6.310,-7.777,-0.606,4.011,-11.040,1.231,3.162,-13.221,3.314,5.490,-16.502,1.637,6.415,-15.820,-2.134,6.440,-19.570,-2.884,6.236,…	MRALVSFGGNLLLSRPDPVRTAEALRRPEFGAHIDLFENPTARFADILLPANTPWEREGLRAGFEVSHRAQQRVQLRPRMLDPLGESRSDLGIVFGLADRLGLGDEFFGGDIQAAWNHQLEPLGLTVDELRAAPGGVDVPLPTPYRKYAETAPDGQVTTFATPTERVELYSQRLRDHGYSPVPTSAGPATDPDLSLTLSCARNGYFRHSQHRGLSSLRKRFPEPLVDIGEQAAADRGIAEGDLVEITTRNAVVRCPGRPRPALRHGGRRVRVVAERSRSRTTRIGAAGRRRTELQPAHRRHLARSDQRLGTDALDTL	68280	Streptomyces violaceusniger
job.pdb	AF-A0A3B9J2M8-F1-model_v4 Uncharacterized protein	13.100	167	113	8	122	282	81	221	1.000	1.452E-03	150	400	341	TKSLWFANANSILGNVKWHFNTVVNVLPKMEMIAVQEWWWSTSCEWADIVFAVDAWSELKHPDMCSSVTNPFLTVF------PRTPLERPFDTRGDIECLDLVGKQLAKRTGDRRFADMWKFVEEKKVEVYLQRILDHSSNTKGFKFPELEEKAKKGIPALMMTRTN	LDTLILVGADP-LSDFPDR-NLAAEAIQKVKTLIAVDTFITDSVAQADVVLPATAYGEQ-GG---------TTTNIEGRISRLTQKITATGSARDDW----MIATELAWRLGGD--------LRLGSKEEIWREIEQVAPSHSGVTLE--RVESSEAHEGILVQRSS	-15.452,1.751,-5.923,-16.793,4.362,-3.442,-14.277,6.991,-4.356,-15.061,6.805,-8.111,-18.785,6.923,-7.286,-18.180,10.112,-5.252,-16.093,11.647,-8.090,-18.937,10.785,-10.515,-21.490,12.528,-8.269,-19.205,15.591,-7.956,-18.794,15.835,-11.776,-22.563,15.471,-12.324,-23.095,18.657,-10.264,-19.734,20.325,-11.135,-18.700,19.385,-14.718,-15.507,21.442,-14.448,-14.350,19.802,-11.187,-10.825,18.347,-11.331…	EPTLSLAASIRAELPHATFLPALRRGNVRGALDMGLAPGILPGRTRLDQPSPALSANWNTVPTTKGLNTTEMLRAAASGDLDTLILVGADPLSDFPDRNLAAEAIQKVKTLIAVDTFITDSVAQADVVLPATAYGEQGGTTTNIEGRISRLTQKITATGSARDDWMIATELAWRLGGDLRLGSKEEIWREIEQVAPSHSGVTLERVESSEAHEGILVQRSSIELDLPAPGTPPVADGYGLRLVSGRKLWDAATTTTYSPSLQPLAEAAALRVHPNDLQRLGISSGTDVRVISTRSTEIITAIADDSIERGTAMLPFNQPGGGANRFIDAAAMVNDIRIETV	2024894	Acidimicrobiaceae bacterium
job.pdb	AF-A0A7C6GI44-F1-model_v4 Molybdopterin-dependent oxidoreductase	19.000	320	209	19	13	319	160	442	1.000	3.654E-05	150	400	597	LFAIGMGPNQFFNNDNKDRTQFLLAALTGNIGKIAG--NIGSYAGNYRVAMFNGVPQYIAENPFDIELDGAKPARPKLYWRAEPAHYYNHEDHPLKMGKT-MI-TGKTHMPTPTKSLWFANANSILGN---VKWHFNTVVNVLPKMEMIAVQEWWWSTSCEWADIVFAVDAWSELKHPDMCSSVTNP--FLTVFPRTPLERPFDTRGDIECLDLVGKQLAKRTGDRRFADMWKFVEEKKVEVYLQRILDHSSNTKGFKFPELEEKAK-KGIPAL--MMTRTNPKTVGYEQVYDSRPWYTKTGRLEFYREEDEFIE-AGEN	AITQGWGPQRHANGENQARAVFTLAAMLDHIGVPGGGTGGREASFGLPMVY-----------PFNSTENPVETSISVFSWTD--A-----VDHGEQMTATNGGVRGKDKLDVPIKMIWQYAGNALTNQHGDINRTVEILRD-ESKAELIVVSDIQMTVSARYADYLLPDLSTAEQEDVIQEGS-SGNLGYTIL-ASKAIEPLYDCRSIY----WVCSEIADRFGVKD-----KFTEGRTQEEWVEYTIEESRKE----IPELPSYAQLRDMGIWKKKGESVIPLADFREDP-EANPLDTPSGKIEIYSQ--QLAEMAETW	7.382,7.207,6.969,7.190,5.796,10.554,10.232,4.856,12.709,12.514,2.013,11.564,11.551,-1.398,13.023,14.797,-1.491,15.076,13.523,1.543,17.036,10.704,-0.590,18.548,13.331,-1.496,21.211,12.595,1.960,22.681,8.795,1.396,22.749,6.557,0.282,25.653,3.894,-0.999,23.205,3.973,-1.731,19.449,0.741,-1.537,17.402,0.814,-2.657,13.750,-2.066,-1.928,11.335,-2.087,-4.383,8.377,1.747,-4.611,8.569,3.211,-8.051,7.725,7…	ASNSLDDAKNAKLQVMFGNNPLETRMSGGGELFVTQRVREENGTKTIIIDPRYSDSAQLLADEWIALRPGTDAALVAGIAHVLITENLHDQAFLDKYCVGFDEDHMPEGAPKNASYRSYIEGKGEDGVEKTPEWAAKITGIPANTIRRLAREMGTAKPCAITQGWGPQRHANGENQARAVFTLAAMLDHIGVPGGGTGGREASFGLPMVYPFNSTENPVETSISVFSWTDAVDHGEQMTATNGGVRGKDKLDVPIKMIWQYAGNALTNQHGDINRTVEILRDESKAELIVVSDIQMTVSARYADYLLPDLSTAEQEDVIQEGSSGNLGYTILASKAIEPLYDCRSIYWVCSEIADRFGVKDKFTEGRTQEEWVEYTIEESRKEIPELPSYAQLRDMGIW…	29317	Actinomyces sp.
job.pdb	AF-A0A3B0SDA7-F1-model_v4 Cysteine desulfurase	16.100	352	200	24	2	325	7	291	1.000	9.121E-06	150	400	661	ARDIAKVPGTTLFAIGMGPNQFFNNDNKDRTQFLLAALTGNI---GKIAGNIGSYAGNY----RVAMFNGVPQY-IAENPFDIELDGAKPARPKLYWRA-------EPAHYYNHEDHPLKMGKTMITGKTHMPTPTKSLWFANANSILG---NVKWHFNTVVNVLPKMEMIAVQEWWWSTSCEWADIVFAVDAWSELKHPDMCSSVTNPFLTVFPRTPLERPFDTRGDIECLDLVGKQLAKRTGDRRF--ADMWKFVEEKKVEVYLQRILDHSSNTKGFKFPELEEKAKKGIPALMMTRTNPKTVGYEQVYDS--RP-----WYTKTGRLEFYREEDEFIEAG-ENLPVHRE	ARRLAAA-SGACPLMYTGLEYSNSGIQAIRAVHTLFALAGQLDVPGGIGLAM--PDTHFPINRSCNQPNPDVTTAVGFDKF------------PLYSKYRGEGHASSLVDAVLHDD----------------PYAIKALIIHGASILTSWPQTPIWEE-----TLSKLDFVVCIDRTLTADARYADVVLPATTMFEIDSYMTYG----PMFRL-RERVVEPVGEARNDY---LIMA-ELANRLGYGHLFPA---------TEDAMIRRALDG----SGYT---LEDVQEAG-GWVKLPTP---MMEYKKWQKGGLRPDGTPGFDTPTGKFEIWST--ILEEYGYEPLPKYTE	19.007,14.682,24.501,17.515,11.929,22.246,18.098,13.907,18.987,21.742,14.657,19.925,22.345,11.008,20.899,20.819,9.741,17.613,22.913,12.214,15.550,26.096,11.044,17.337,25.186,7.357,16.800,24.519,8.019,13.079,27.891,9.799,12.672,29.742,7.052,14.618,28.034,4.121,12.805,30.047,1.764,10.552,27.106,1.822,8.096,23.623,3.312,8.573,20.670,3.566,6.143,17.315,5.336,6.650,14.311,3.090,6.201,12.026,5.560,4.38…	DTIRDLARRLAAASGACPLMYTGLEYSNSGIQAIRAVHTLFALAGQLDVPGGIGLAMPDTHFPINRSCNQPNPDVTTAVGFDKFPLYSKYRGEGHASSLVDAVLHDDPYAIKALIIHGASILTSWPQTPIWEETLSKLDFVVCIDRTLTADARYADVVLPATTMFEIDSYMTYGPMFRLRERVVEPVGEARNDYLIMAELANRLGYGHLFPATEDAMIRRALDGSGYTLEDVQEAGGWVKLPTPMMEYKKWQKGGLRPDGTPGFDTPTGKFEIWSTILEEYGYEPLPKYTEPTEGPIAEPRLAAEYPLVFNSGARPNNDFRSQHHGVPGLVTDSPEPIVEINVQDAAERGIDAGDLVEVLTRRGAVTFRAVVTDRIVQGAIEANMGGGTAVGPAPWREW…	652676	hydrothermal vent metagenome
job.pdb	AF-A0A376UAP6-F1-model_v4 Oxidoreductase subunit	18.600	257	155	13	2	242	17	235	1.000	3.284E-05	149	400	251	ARDIAKVPGTTLFAIGMGPNQFFNNDNKDRTQFLLAALTGNIGKIAGN--IGSYAGNYRVAMFNGVPQYIAENPFDIELDGAKPARPKLYWRAEPAHYYNHEDHPLK---MGKTMITGKTHMPTPTKSLWFANANSIL---GNVKWHFNTVVNVLPKMEMIAVQEWWWSTSCEWADIVFAVDAWSELKHPDM-----CSSVTNPFLTVF---PRTPLERPFDTRGDIECLDLVGKQLAKRTGDRRFADMWKFVEEKK	AREIGSA-KPAYICQGWGPQRHSNGEQTSRAIAMLSVLTGNVGINGGNSGVREGSWDLGVEWFPML------------ENPVKTQISVFTWTD--AIDHGKEMTATRDGVRGKEKLD------VPIKFLWCYASNTLINQHGDIN-HTHEVLQDDSKCEMIVGIDHFMTASAKYCDILLPDLMPTE--QEDLISHESAGN------MGYVILAQPATSAKFERKPIYWMLSEVAKRLG--------PDVYQTFTEGR	15.686,-16.479,-30.934,14.145,-13.234,-29.512,12.663,-11.974,-32.824,10.448,-15.085,-33.155,8.962,-14.539,-29.653,8.595,-10.729,-29.543,7.682,-10.289,-33.241,10.324,-7.495,-33.283,12.654,-7.673,-36.333,16.038,-9.042,-35.419,17.730,-5.956,-36.939,15.770,-3.644,-34.576,16.765,-5.707,-31.507,20.441,-5.538,-32.583,20.113,-1.801,-33.385,18.666,-1.005,-29.923,21.314,-3.145,-28.162,24.093,-1.240,-30.008…	MGSKITSIPAEKIIQLAREIGSAKPAYICQGWGPQRHSNGEQTSRAIAMLSVLTGNVGINGGNSGVREGSWDLGVEWFPMLENPVKTQISVFTWTDAIDHGKEMTATRDGVRGKEKLDVPIKFLWCYASNTLINQHGDINHTHEVLQDDSKCEMIVGIDHFMTASAKYCDILLPDLMPTEQEDLISHESAGNMGYVILAQPATSAKFERKPIYWMLSEVAKRLGPDVYQTFTEGRSQHEWIKYLHGENEGT	562	Escherichia coli
job.pdb	AF-A0A3D5U157-F1-model_v4 Oxidoreductase	15.400	239	152	9	2	222	12	218	1.000	2.243E-04	149	400	276	ARDIAKVPGTTLFAIGMGPNQFFNNDNKDRTQFLLAALTGNIGKIAGNIGSYAGNY---RVAMFNGVP----------QYIAENPFDIELDGAKPARPKLYWRAEPAHYYNHEDHPLKMGKTMITGKTHMPTP-----TKSLWFANANSILGNVKWHFNTVVNVLPKMEMIAVQEWWWSTSCEWADIVFAVDAWSELKHPDMCSSVTNPFLTVFPRTPLERPFDTRGDIECLDLVGKQL	AEMIRDADG-TCILWGMGVTQNTGGSDTSAAISNLLLATGNYRRPGAGAYPLRGHNNVQGACDMGTLPGWLPGYQHVTNEMERAK---------------FETA----------YGVKIDSEPGLNNIEMLHAIDEGKMKAMYLVGEDMAL--VDSNANHVHEVLSSLDFFVVQDVFLSKTAQYADVVLPAAPSLEKEGTFTN---TERRVQRL-YQVLPTLGDAKPDWWIVQEVANKL	-1.963,18.918,26.685,-1.383,18.455,30.437,2.352,19.095,29.766,4.161,21.940,31.577,5.486,25.003,29.708,9.023,24.185,30.913,8.880,20.665,29.412,7.609,22.004,26.037,10.468,24.550,25.884,13.010,21.865,26.846,11.691,19.593,24.046,11.988,22.418,21.462,15.552,23.192,22.651,16.526,19.497,22.407,15.227,19.373,18.793,17.038,22.663,17.951,20.367,21.571,19.478,20.386,18.002,18.081,22.549,17.344,14.998,19.628…	TGISKETLIQMAEMIRDADGTCILWGMGVTQNTGGSDTSAAISNLLLATGNYRRPGAGAYPLRGHNNVQGACDMGTLPGWLPGYQHVTNEMERAKFETAYGVKIDSEPGLNNIEMLHAIDEGKMKAMYLVGEDMALVDSNANHVHEVLSSLDFFVVQDVFLSKTAQYADVVLPAAPSLEKEGTFTNTERRVQRLYQVLPTLGDAKPDWWIVQEVANKLGANWNYSHPSEIFAEMASLSPLFSQANYEVLEGWNSFHWGSFDGTNTPLLFQDGFNFP	1409	Bacillus sp. (in: Bacteria)
job.pdb	AF-A0A447LVI7-F1-model_v4 Trimethylamine-N-oxide reductase	14.400	333	218	13	12	318	6	297	1.000	5.033E-05	149	400	302	TLFAIGMGPNQFFNNDNKDRTQFLLAALTGNIGKIAGNIGSY-----AGN-----YRVAMFNGVPQYIAENPFDIELDGAKPARPKLYWRAEPAHYYNHEDHPLKMGKTMITGKTHMPTP-------------TKSLWFANANSILGNVKWHFNTVVNVLPKMEMIAVQEWWWSTSCEWADIVFAVDAWSELKHPDMCSSVTNPFLTVFPRTPLERPFDTRGDIECLDLVGKQLAKRTGDRRFADMWKFVEEKKVEVYLQRILDHSSNT---KGFKFPELEEKAKKGIPALMMTRTNPKTVGYEQVYDSRPWYTKTGRLEFYREEDEFIEAGE	TQIIAGWCVQRMQHGEQWSWMVVVLAAMLGQIGLPGGGFGFGWHYNGAGTPSRKGIILSGFSGS-------------TTVPPVH----------DSTDYKGYSSTIPIARFMDAILEPGKVINWNGKSVKLPSLKMCVFAGTNPFHRH--QQINRMIEGWRKLETVIAIDNQWTSTCRFADIVLPATTQFERNDLDQFGNHSNRGIIA-MKQVVPPQFEARNDFDIFR----DLCRRFNREAAF-----TEGLDEMGWLKRIWQEGSQQGKGRGIHLPTFEVFWNQQ-EYIEFEHPQ-MFVRHQAFREDP----DLEPLGTAKRLDRDLLQND	19.837,-4.194,-33.985,16.662,-2.045,-33.848,16.007,-0.093,-37.066,14.855,2.981,-35.059,14.369,4.462,-31.553,12.131,1.960,-29.707,10.494,2.139,-26.246,9.137,-1.078,-24.698,6.143,-0.358,-22.412,5.338,-3.526,-20.428,2.126,-4.059,-18.431,1.755,-6.031,-15.166,-0.895,-8.492,-16.425,1.502,-11.171,-17.734,3.543,-11.417,-14.484,0.324,-12.358,-12.602,0.567,-15.861,-14.123,2.432,-19.140,-13.556,6.157,-18.44…	MAGDRTQIIAGWCVQRMQHGEQWSWMVVVLAAMLGQIGLPGGGFGFGWHYNGAGTPSRKGIILSGFSGSTTVPPVHDSTDYKGYSSTIPIARFMDAILEPGKVINWNGKSVKLPSLKMCVFAGTNPFHRHQQINRMIEGWRKLETVIAIDNQWTSTCRFADIVLPATTQFERNDLDQFGNHSNRGIIAMKQVVPPQFEARNDFDIFRDLCRRFNREAAFTEGLDEMGWLKRIWQEGSQQGKGRGIHLPTFEVFWNQQEYIEFEHPQMFVRHQAFREDPDLEPLGTAKRLDRDLLQNDRRHEI	54736	Salmonella bongori
job.pdb	AF-A0A379FS20-F1-model_v4 Dimethyl sulfoxide reductase DmsA	14.900	362	215	17	2	323	26	334	1.000	1.256E-05	149	400	341	ARDIAKVPGTTLFAIGMGPNQFFNNDNKDRTQFLLAALTGNIGKIAGNIGSYAGN--YRVAMFNGVPQYIAENPFDIELDGAKPARPKLYWRAEPAHYYNHEDHPLKMGKTMIT-----GKTHMPTPTKSLWFANANSI-------LGNVKWHFNTVVNVLPKMEMIAVQEWWWSTSCEWADIVFAVDAWSELKHPDMCSSVTNPFLTVF-PRTPLERPFDTRGDIECLDLVGKQLAKRTGDRRFADMWKFVEEKKVEVYLQRILDHSSNTKGFKFPELEEKAKKGIP------------ALMMTRTNP--KTVGYEQVYDSRPWYTKTGRLEFYREEDEFIE-AGE----------NLPVH	ARELGNA-KAAWISQGWGLQRTASGEQAARAVMMLPIVTGHIGRPGTNAGGWGGNVAYSVPGFA-IP------------NPVKTKIPCFMWT----------NAIARGTEMTATNSTLLGKERLETNVKFLWHYASNVTGNQHSDLNKTHK-----ILTDESLCEFILVWDTHMTPSTKYADLILPDVTSVESNDLINNSYASGAYHYAIRLQNAITPLWECRQSYDVLT----DIAEKLGIKD-----------------QFTEGRTHEQWIEHCYNLMREKNPHLPTFEETNDMGIVDRKLANSADYIALKPFRDSP-ETAPLPTPSGKIEIYSE--RLAKIAKEWEYPTDQRIPAVPEY	11.750,-24.295,-30.513,13.093,-21.213,-32.334,12.622,-18.336,-29.864,9.849,-16.051,-31.200,11.692,-12.865,-32.291,10.194,-9.813,-30.510,10.340,-7.451,-33.529,8.463,-4.139,-34.019,6.393,-5.968,-36.586,5.489,-8.653,-34.022,4.659,-6.012,-31.372,2.576,-4.051,-33.934,0.316,-7.079,-34.544,-0.441,-7.279,-30.782,-0.532,-3.590,-29.773,-1.896,-1.927,-32.947,1.064,0.533,-32.764,2.879,0.928,-36.111,6.403,-0.…	MMALKKTPQWASQITGVSPVRIIQLARELGNAKAAWISQGWGLQRTASGEQAARAVMMLPIVTGHIGRPGTNAGGWGGNVAYSVPGFAIPNPVKTKIPCFMWTNAIARGTEMTATNSTLLGKERLETNVKFLWHYASNVTGNQHSDLNKTHKILTDESLCEFILVWDTHMTPSTKYADLILPDVTSVESNDLINNSYASGAYHYAIRLQNAITPLWECRQSYDVLTDIAEKLGIKDQFTEGRTHEQWIEHCYNLMREKNPHLPTFEETNDMGIVDRKLANSADYIALKPFRDSPETAPLPTPSGKIEIYSERLAKIAKEWEYPTDQRIPAVPEYCVNTGRR	587	Providencia rettgeri
job.pdb	AF-A0A3P8KHJ3-F1-model_v4 Dimethyl sulfoxide reductase DmsA	17.200	226	141	14	121	323	30	232	1.000	8.582E-05	149	400	370	PTKSLWFANANSI-------LGNVKWHFNTVVNVLPKMEMIAVQEWWWSTSCEWADIVFAVDAWSELKHPDMC-SSVTNPFLTV-FPRTPLERPFDTRGDIECLDLVGKQLAKRTGDRRFADMWKFVEEKKVEVYLQRILDHSSNT--KGFKFPELEEKAKKGIPALMMTRTNPKTVGYEQVYDSRP---WYTKTGRLEFYREEDEFIE-AGEN--------LPVH	PIKMIWNYAGNCLINQHSDINRTHE-----ILQDDKKCEMIVVIDCHMTSSAKYADILLPDCTASE--QMDFALDASCGNMSYVIFTDEAIKPRFECKTI---YDMTT-ALAKRMGVEP-----QFTEGRSQEGWMRYLHELSRKAIPDLPDFETFRKQ-----GIYKQRDPEGHHVAYKAFRENPQANPLTTPSGKIEIYSQ--ELAKIAATWELPEGDVIDPLP	1.386,9.112,-2.382,-1.148,8.925,0.470,-2.916,12.331,0.130,-4.274,11.525,-3.365,-7.906,11.737,-2.133,-7.114,15.246,-0.805,-5.530,16.128,-4.176,-8.907,15.255,-5.776,-11.075,17.173,-3.273,-8.908,20.182,-2.303,-5.922,20.079,-4.709,-5.756,23.910,-5.167,-5.538,24.277,-1.395,-2.632,21.796,-1.072,0.648,23.679,-0.460,4.393,22.984,-0.165,4.400,24.084,3.509,1.181,22.306,4.606,0.852,19.249,2.344,4.450,18.719…	MFMWTDAIERGPEMTALRDGVRGKDKLDVPIKMIWNYAGNCLINQHSDINRTHEILQDDKKCEMIVVIDCHMTSSAKYADILLPDCTASEQMDFALDASCGNMSYVIFTDEAIKPRFECKTIYDMTTALAKRMGVEPQFTEGRSQEGWMRYLHELSRKAIPDLPDFETFRKQGIYKQRDPEGHHVAYKAFRENPQANPLTTPSGKIEIYSQELAKIAATWELPEGDVIDPLPIYTPGFENYNDPLTEKFPLQLTGFHYKSRVHSTYGNVDVLQAACRQEMWINPLDAKTRGIANGDRIRIFNARGEVHIEAKVTPRMMPGVVALGEGAWYNPDAGRVDQAGSINVLTTQRPSPLAKGNPSHTNLVQVEKL	577	Raoultella terrigena
job.pdb	AF-A0A7X6SJ10-F1-model_v4 Molybdopterin-dependent oxidoreductase	15.800	170	110	7	122	285	169	311	1.000	1.173E-03	149	400	493	TKSLWFANANSI------LGNVKWHFNTVVNVLPKMEMIAVQEWWWSTSCEWADIVFAVDAWSELKHPDMCSSVTNPFLTVFPRTPLERPFDTRGDIECLDLVGKQLAKRTGDRRFADMWKFVEEKKVEVYLQRILDHSSNTKGFKFPELEEKAKKGIPALMMTRTNPKT	IDTLVLLGADPLADFPDRQLAER--------ALTGARAVIALDLFLNESSKRADVVLAASAAHESGGTHTN---LEGRVSL-VAQKVTPVGTTRADW----AIAVELADRLGHD--------LGLESVEEIWAEIEDLSGIHNGLT---LEALRANSTEGLLAPQPLPEL	12.811,12.861,11.551,9.192,13.868,12.497,9.923,13.649,16.260,13.133,15.678,15.788,11.266,18.358,13.787,8.699,18.688,16.625,11.100,18.597,19.593,14.188,20.387,18.212,12.984,22.368,15.166,9.710,23.674,16.733,7.383,22.036,14.162,3.710,21.581,15.161,2.040,18.211,14.500,-1.687,17.713,13.944,-2.284,13.941,13.952,-5.322,12.651,12.005,-5.593,8.871,12.556,-8.410,6.461,13.595,-6.415,5.557,16.710,-3.549,7.0…	RVKHAIVEDGARLIELTPQRTGLSRYAAATLAYRPGEAAAAVSALLGDGSGDAAGLDANALDAARAVLGATEGPVTVLLGRANLAESAATIVDAAALLNDRLAGVKFLSTLRRANVHGALDMGMAPGLLPGRVRRSDAAAWFGEAWSTVPESDGLDAAGILQAAADGKIDTLVLLGADPLADFPDRQLAERALTGARAVIALDLFLNESSKRADVVLAASAAHESGGTHTNLEGRVSLVAQKVTPVGTTRADWAIAVELADRLGHDLGLESVEEIWAEIEDLSGIHNGLTLEALRANSTEGLLAPQPLPELEASAPDAGEDDEGGEDGEGAAEATAEGADGTAVEGDAAEDAESDEATVDNDGPELVEAPEALVFVAPEATSVPPLDAYSLRVISTRRM…	1883427	Actinomycetia bacterium
job.pdb	AF-A0A7Y8LAF0-F1-model_v4 Molybdopterin-dependent oxidoreductase	13.200	408	233	22	2	323	80	452	1.000	1.191E-05	149	400	599	ARDIAKVPGTTLFAIGMGPNQFFNNDNKDRTQFLLAALTGNIGKIAGNIGSYAGNY-------RVAMFNG-----------VPQYIAENPFDIELDGAKPARPKLYWRAEPAHYYNHED---HPLKMGKTM----ITGKTHMPT-----------PTKSLWFANANSI-----LGNVKWHFNTVVNVLPKMEMIAVQEWWWSTSCEWADIVFAVDAWSELKHPD-MCSSVTNPFLTV-FPRTPLERPFDTRGDIECLDLVGKQLAK--------------------RTG---DRRFADMW-----KFVEEKK-----VEVYLQRILDHSSNTKGFKFPELEEKAKKGIPALMMT----RTNPKTVG------YEQVYDSRPWYTKTGRLEFYREEDEFI…	AKDIA-LPKVVEITTGFSLNKYFNGILTVWNIASLCGLSGRLGPY---GGLNTENEFTLSGLGALSGFSGKYNPRFGSGFVGEFVMGDGM-------------SVFDK-----YFSDEDVKRAQNGMSKKEYMTVLNEMLKGGENGKKSGYKPHWLPEVALIVADSKFRRNKSSTYKEQF-------LKRTSYYAYVDFKMSDAAIWADLLLPAKS--HYEVWDLRTSPGYHRFTNLAQPIANLKPIGEAMDEWSMFALIAKKLEEIANKPENIAKAKIPDDKKYAKTGFHDLTIAYKEFTNTDDESEADGEPYLGTDKQAVEAALEKCEQYEPWT---IEKMYKTG-GFLQINEKAAKSSPLYADRPFNSMEDHLYKFARFETMSGRQTFYVDHDLWI…	16.683,11.533,39.277,17.683,15.218,38.728,14.118,16.691,38.692,15.442,18.733,35.734,14.667,18.925,32.009,17.094,16.840,29.919,17.472,16.710,26.131,16.932,13.124,24.933,19.663,11.610,22.719,18.680,9.889,19.517,15.945,12.368,18.467,15.950,13.556,14.831,17.742,16.813,15.746,20.162,15.215,18.271,23.884,14.835,17.446,23.897,11.766,19.757,22.351,8.977,17.607,21.676,6.595,20.545,18.766,5.563,22.808,21.2…	KTSSIALLPGTEGSSEKTIRLKDFGIEPALEGKWTVKLLNGKEVEVTTAFEMLKENVQKFAPEKTKDITGVHPATVEQLAKDIALPKVVEITTGFSLNKYFNGILTVWNIASLCGLSGRLGPYGGLNTENEFTLSGLGALSGFSGKYNPRFGSGFVGEFVMGDGMSVFDKYFSDEDVKRAQNGMSKKEYMTVLNEMLKGGENGKKSGYKPHWLPEVALIVADSKFRRNKSSTYKEQFLKRTSYYAYVDFKMSDAAIWADLLLPAKSHYEVWDLRTSPGYHRFTNLAQPIANLKPIGEAMDEWSMFALIAKKLEEIANKPENIAKAKIPDDKKYAKTGFHDLTIAYKEFTNTDDESEADGEPYLGTDKQAVEAALEKCEQYEPWTIEKMYKTGGFLQINE…	2268180	Campylobacterales bacterium
job.pdb	AF-A0A377ATD2-F1-model_v4 Trimethylamine-N-oxide reductase	18.800	106	81	3	122	227	14	114	1.000	7.202E-03	148	400	126	TKSLWFANANSILGNVKWHFNTVVNVLPKMEMIAVQEWWWSTSCEWADIVFAVDAWSELKHPDMCSSVTNPFLTVFPRTPLERPFDTRGDIECLDLVGKQLAKRTG	LKMCIFAGTNPFH--RHQQINRIIEGWRKLETVIAIDNQWTSTCRFADIVLPATTQFERNDLDQYGNHSNRGIIA-MKQVVPPQFEARNDFDI--SASCAVALIAK	-5.207,12.793,26.560,-1.409,12.616,26.237,1.137,14.707,28.147,3.264,16.517,25.547,5.753,19.219,26.612,3.804,19.937,29.834,0.538,20.303,27.855,-2.418,17.892,27.891,-3.156,17.114,24.219,-6.289,15.382,22.896,-5.370,13.361,19.803,-8.075,13.040,17.120,-9.996,9.807,17.074,-8.635,7.767,14.154,-11.292,5.651,12.381,-9.464,4.619,9.182,-5.853,3.973,8.142,-4.254,3.350,4.733,-0.779,1.754,4.647,1.143,1.692,1.3…	MINWNGKSVKLPQLKMCIFAGTNPFHRHQQINRIIEGWRKLETVIAIDNQWTSTCRFADIVLPATTQFERNDLDQYGNHSNRGIIAMKQVVPPQFEARNDFDISASCAVALIAKKPLPKGWTKWAG	562	Escherichia coli
job.pdb	AF-A0A2H5YSG6-F1-model_v4 Formate dehydrogenase	16.500	151	98	6	122	267	10	137	1.000	2.001E-03	148	400	207	TKSLWFANANSILGNVKWHFNT-----VVNVLPKMEMIAVQEWWWSTSCEWADIVFAVDAWSELKHPDMCSSVTNPFLTVFPRTPLERPFDTRGDIECLDLVGKQLAKRTGDRRFADMWKFVEEKKVEVYLQRILDHSSNTKGFKFPELEE	IRAMYVAGSS-------HEFASPVEPRLLAALEKLEFLVVEDCFPSALTERAHVVLPAAMFMEKDGTFTNA---DRTVQRV-RLAIDPPGDARPSWWFIQ----EIARRLGYQ--------LALTHPSLVLQEVTHLTPIYRGIIFPRLER	-7.703,13.952,8.573,-7.200,13.956,12.395,-9.879,16.664,12.853,-12.338,14.636,10.725,-11.799,11.640,13.054,-12.039,13.925,16.128,-15.322,15.422,14.814,-16.763,11.952,13.953,-16.869,12.634,10.181,-14.452,9.698,9.744,-15.763,6.699,11.721,-13.801,3.896,10.000,-10.275,3.656,8.545,-8.144,1.135,6.643,-4.404,1.784,7.168,-1.882,0.030,4.879,1.871,-0.224,5.561,2.353,2.752,7.908,4.040,1.346,11.061,7.726,1.52…	MIEAIESGQIRAMYVAGSSHEFASPVEPRLLAALEKLEFLVVEDCFPSALTERAHVVLPAAMFMEKDGTFTNADRTVQRVRLAIDPPGDARPSWWFIQEIARRLGYQLALTHPSLVLQEVTHLTPIYRGIIFPRLERGPLTWPVHGLAGPAEGAVRLGASVPGGGWAIWMEQAFGGVEGALQIGDGLSRERVRFVMTNQDTRTDEER	2035421	bacterium HR26
job.pdb	AF-B9VHC1-F1-model_v4 Anaerobic dimethylsulfoxide reductase chain A	17.300	225	153	12	112	324	2	205	1.000	1.315E-04	148	400	270	ITGKTHMPTPTKSLWFANANSI---LGNVKWHFNTVVNVLPKMEMIAVQEWWWSTSCEWADIVFAVDAWSELKHPDMC-SSVTNPFLTV-FPRTPLERPFDTRGDIECLDLVGKQLAKRTGDRRFADMWKFVE----EKKVEVYLQRILDHSSNTKGFKFPELEEKAKKGIPALMMTRTNPKTVGYEQVYDSRP---WYTKTGRLEFYREEDEFIEAGENLPVHR	VQGKDKLDVPIKFIWNYASNCLVNQHSEINRTHDILQDD-KKCEMIVVIDNHMTSSAEYADIILPDCTASE--QMDFCLDASSGNMAYVIFADQVIKPRFECKNIYDITS----GLARHMGVEQ-----KFTEGRTQEEWMRHLYQQSQA--AIPELPSFEDFRAQ-----GMFKKRDPAGHHVAYHDFRTDPVANPLSTPSGKIEIYSA--ALAEIAATWELQK	13.487,-7.234,4.688,15.634,-10.318,5.377,17.941,-9.596,8.342,21.409,-11.146,8.762,21.327,-13.109,5.428,21.371,-12.376,1.670,18.120,-14.351,1.070,15.449,-16.536,2.693,16.725,-20.127,3.125,13.375,-21.257,4.636,9.715,-20.750,3.594,7.598,-18.084,5.201,5.767,-20.058,7.924,3.354,-17.340,9.166,1.474,-14.553,7.315,-0.094,-11.584,9.111,-2.280,-9.872,6.457,-4.001,-6.624,7.545,-6.275,-4.379,5.404,-4.816,-5.…	GVQGKDKLDVPIKFIWNYASNCLVNQHSEINRTHDILQDDKKCEMIVVIDNHMTSSAEYADIILPDCTASEQMDFCLDASSGNMAYVIFADQVIKPRFECKNIYDITSGLARHMGVEQKFTEGRTQEEWMRHLYQQSQAAIPELPSFEDFRAQGMFKKRDPAGHHVAYHDFRTDPVANPLSTPSGKIEIYSAALAEIAATWELQKDDVIDPLPVYAAGFESHVDPLIEQYPLQLTGFHYKARTHSTYGNVDVLKASCLQEMWINPMDAER	633	Yersinia pseudotuberculosis
job.pdb	AF-X1UDB9-F1-model_v4 Molybdopterin domain-containing protein	16.300	281	183	14	2	260	13	263	1.000	2.260E-05	148	400	276	ARDIAKVPGTTLFAIGMGPNQFFNNDNKDRTQFLLAALTGNIGKIAGNIGSYAGNYRVAMFNGVPQYIAENPFDIELDG----------AKPARPKLYWRAEPAHYYNHEDHPLKMGKTMITGKTHMPTP-TKSLWFANANSILGNVKWHFNTVVNVLPKMEMIAVQEWWWSTSCEWADIVFAVDAWSELKHPDMCSSVTNPFLT-VFPRTPLERPFDTRGDIECLDLVGKQLAKRTGDR----RFADMWKFVEE--KKVE----VYLQRILDHSSNTKGF	ARLYAEA-GRAAIVYDTGITQHATGTDGVGALANLALLTGNIGRKGGGVYALQ-----RENNG------QGACDMGTLPKFLPGYQSVTDAQARGRFEERWGASL-------PAEPGLTTLEIMEQVKKGKIKGMYIVGENPVL--SFPNSRLITEILTSLDFLVVQDLFLTETAKLANVVLSAASFAEKEGTFTN---FEGRVNRV--RKAIKPIGESLPDREIIL----RLADKMGSPMPYSSLQDVMSEIEELVPSYEDYTDSERQDELAYGEKGRTY	22.101,17.085,-21.539,22.404,13.643,-19.860,26.112,13.969,-18.967,26.696,10.643,-20.841,28.306,10.420,-24.307,26.340,9.195,-27.349,28.901,6.369,-27.728,28.351,5.055,-24.164,24.550,5.051,-24.704,24.919,3.030,-27.947,27.350,0.602,-26.249,24.990,-0.016,-23.285,21.997,-0.478,-25.643,23.840,-3.119,-27.733,25.093,-4.931,-24.605,21.510,-5.195,-23.275,20.035,-6.252,-26.664,22.726,-8.882,-27.450,23.062,-1…	TTGVTGQEIRTAARLYAEAGRAAIVYDTGITQHATGTDGVGALANLALLTGNIGRKGGGVYALQRENNGQGACDMGTLPKFLPGYQSVTDAQARGRFEERWGASLPAEPGLTTLEIMEQVKKGKIKGMYIVGENPVLSFPNSRLITEILTSLDFLVVQDLFLTETAKLANVVLSAASFAEKEGTFTNFEGRVNRVRKAIKPIGESLPDREIILRLADKMGSPMPYSSLQDVMSEIEELVPSYEDYTDSERQDELAYGEKGRTYGRQLLKGFARFSP	412755	marine sediment metagenome
job.pdb	AF-X1M567-F1-model_v4 Uncharacterized protein	17.600	187	124	9	102	283	6	167	1.000	1.054E-03	148	400	285	DHPLKMGKTMITGKTHMPTP--TKSLWFANANSILGNVKWHFNTVVNVLPKMEMIAVQEWWWSTSCEWADIVFAVDAWSELKHPDMCSSVTNPFLTVFPRTPLERPFDTRGDIECLDLVGKQLAKRTGDRRFADMWKFVEEKKVEVYLQRILDHSSNTKGFKFPELEEKAKKGIPALM---MTRTNP	DLPRKPGLTVI-EMIHAANEGKVRAMYIMGENPFLSDPN--SNLTRRALEKLDFLVVQDIFPTETSEYADVILPAASFAEKEGTFTNT---ERRVQR-LRRALEVPGQAKADWEIIS----DLAVKLGYPM--------RYSSPDKIMDEIASLTPIYGGITYERLDK------QGLQWPCLSRNHP	7.621,6.489,-30.588,9.616,3.852,-28.566,6.628,1.522,-27.948,5.209,1.687,-31.503,1.674,2.461,-30.177,-0.590,5.466,-29.597,-0.924,6.335,-25.893,-4.017,7.836,-24.207,-3.532,11.428,-23.251,-6.337,11.445,-20.638,-5.338,10.507,-17.064,-6.641,7.148,-15.997,-8.858,6.532,-12.950,-7.389,6.327,-9.436,-8.052,3.165,-7.365,-10.968,4.795,-5.471,-12.434,6.171,-8.728,-12.203,2.631,-10.197,-14.237,1.246,-7.231,-16…	QMWGVDLPRKPGLTVIEMIHAANEGKVRAMYIMGENPFLSDPNSNLTRRALEKLDFLVVQDIFPTETSEYADVILPAASFAEKEGTFTNTERRVQRLRRALEVPGQAKADWEIISDLAVKLGYPMRYSSPDKIMDEIASLTPIYGGITYERLDKQGLQWPCLSRNHPGTKFLHQGRFTRGLGKFHPTPYREAAELPDEEYPFILSTGRVLFHWHTGTMTRRVKGLEEIYPQGLLEIHPLDAQKLSLKDADSARVISRRGKVVIRVKVTDISPPGVVFMSFHFKEA	412755	marine sediment metagenome
job.pdb	AF-X1I4R2-F1-model_v4 Molybdopterin domain-containing protein	16.500	308	204	12	12	310	2	265	1.000	1.718E-04	148	400	286	TLFAIGMGPNQFFNNDNKDRTQFLLAALTGNIGKIAGNIGSYAGNYRVAMFNGVPQYIAENPFDIELDGAKPARPKLYWRAEPAHYYNHEDHPLKMGKTMITGKTHMPTPTKSLWFANANSILGNVKWHFNTVVNVLPKMEMIAVQEWWWSTSCEWADIVFAVDAWSELKHPDMCSSVTNPFLTVF-PRTPLERPFDTRGDIECLDLVGKQLAKRTGDRRFADMWKFVEEKKVEVYLQRILDHSSNTKGFKFPELEEKAK--------KGIPALMMTRTNPKTVGYEQVYDSRPWYTKTGRLEFYREE	ILYDEGIT--QHITGSDNVKLLANLVLLTGHIGKPGTGVNPMRGQI---SGEGSGDMGCVNVFYPGFKRVNKETAEHFQRL-----WGVENLPSKPGKTFMD----IINTCKVIYTVGVNPMISAPD--SNNVRKSLEELDFLVVEDIFMTETAELADVVLPAATWVEREGTHT--GIDR---RVYKINKIVEPPGQAKPDWWITMNIAKQMG-------FSDKFNY---NSSKDIFEEIRTCIPQYAGISYERLEKTTGGIHWPCPSEDHPGTPTMFTE-------------KFNTPDGKGHFQPVE	7.286,1.470,-22.570,4.623,-0.957,-21.318,1.781,0.643,-19.349,-0.707,-1.839,-17.849,-3.502,-1.879,-15.235,-6.412,-4.025,-13.950,-7.240,-5.278,-17.483,-4.060,-7.403,-17.046,-4.187,-8.125,-13.273,-7.945,-8.721,-12.633,-7.867,-12.149,-14.297,-7.267,-15.672,-12.942,-3.996,-15.465,-14.961,-3.152,-11.902,-13.780,0.251,-12.806,-12.271,1.069,-14.866,-15.398,0.114,-11.933,-17.668,2.452,-9.631,-15.661,5.301…	CILYDEGITQHITGSDNVKLLANLVLLTGHIGKPGTGVNPMRGQISGEGSGDMGCVNVFYPGFKRVNKETAEHFQRLWGVENLPSKPGKTFMDIINTCKVIYTVGVNPMISAPDSNNVRKSLEELDFLVVEDIFMTETAELADVVLPAATWVEREGTHTGIDRRVYKINKIVEPPGQAKPDWWITMNIAKQMGFSDKFNYNSSKDIFEEIRTCIPQYAGISYERLEKTTGGIHWPCPSEDHPGTPTMFTEKFNTPDGKGHFQPVEYKPSAEPSDREYPFILTTGRV	412755	marine sediment metagenome
job.pdb	AF-A0A377BME3-F1-model_v4 Trimethylamine-N-oxide reductase 2	16.300	257	152	10	3	232	95	315	1.000	1.398E-05	148	400	328	RDIAKVPGTTLFAIGMGPNQFFNNDNKDRTQFLLAALTGNIGKIAGNIGSYAGNYRVA---MFNGVPQYIAENPFDIELDGAKPARPKLYWRAEPAHYYNHEDHPLKMGKTMITGKTHMPTP---------------TKSLWFANANSILGNVKWHFNTVVNVLPKMEMIAVQEWWWSTSCEWADIVFAVDAWSELKHPDMCSSVTNPFLTVF---------PRTPLERPFDTRGDIECLDLVGKQLAKRTGDRRFA	ELMAANR--TMLMAGWGIQRQQYGEQKHWMLVTLAAMLGQIGTPGGGFGFSYHYSNGGNPTRVGGV---------LPEMSAAIAG-----------QASEAADDGGMTAIPVARIVDALENPGGKYQHNGKEQTYPNIKMIWWAGGGNFTHH--QDTNRLIKAWQKPEMIVVSECYWTAAAKHADIVLPITTSFE--RND--------LTMTGDYSNQHIVPMKQAVAPQFEARNDFDVFADLAELL--KPGGKRSI	-8.461,-14.845,14.915,-10.828,-12.257,13.352,-10.630,-11.670,9.575,-12.365,-8.531,8.261,-12.540,-9.115,4.493,-15.372,-9.008,1.886,-13.858,-12.200,0.553,-13.416,-15.494,2.413,-9.647,-15.902,1.902,-7.294,-18.913,2.152,-6.069,-17.410,5.452,-9.598,-17.808,6.912,-9.714,-21.418,5.618,-6.280,-22.179,7.131,-7.478,-21.021,10.576,-10.812,-22.929,10.166,-13.046,-22.741,13.277,-10.377,-20.570,14.964,-11.275,…	MIAIDPIRSETIEFFGDNATWIAPNMGTDVALMLGIAHTLMTQGKHDKVFLEKYTTGYPQFEEYLTGKSDNTPKSAAWAAEITGVPEAQIVKLAELMAANRTMLMAGWGIQRQQYGEQKHWMLVTLAAMLGQIGTPGGGFGFSYHYSNGGNPTRVGGVLPEMSAAIAGQASEAADDGGMTAIPVARIVDALENPGGKYQHNGKEQTYPNIKMIWWAGGGNFTHHQDTNRLIKAWQKPEMIVVSECYWTAAAKHADIVLPITTSFERNDLTMTGDYSNQHIVPMKQAVAPQFEARNDFDVFADLAELLKPGGKRSIPKVKMNGVAEIFL	562	Escherichia coli
job.pdb	AF-A0A3D2RIL6-F1-model_v4 Formate dehydrogenase subunit alpha	16.000	262	179	13	9	263	65	292	1.000	1.182E-04	148	400	344	PGTTLFAIGMGPNQFFNNDNKDRTQFLLAALTGNIGKIAGNIGSYAG--NYR-VAMFNGVPQYIAEN---PFDIELDGAKPARPKLYWRAEPAHYYNHEDHPLKMGKTMITGKTHMPTPTKSLWFANANSILGNV-KWHFNTVVNVLPKMEMIAVQEWWWSTSCEWADIVFAVDAWSELKHPDMCSSVTNPFLTVFPRTPLERPFDTRGDIECLDLVGKQLAKRTGDRRFADMWKFVEEKKVEVYLQRILDHSSNTKGFKFP	RGAIYYTLGIT--EHICGVDNVQSLCNLALMTGNIGREGTGINPMRGQNNIQGAGDVGAIP-----NNYPGFQPVTDPANQAKFEEAWG---------RKIDIDKGITKVRALELAGDKIRAMLIDGENTLVTDPDREHCE---HALKSLDFLVVCDLFMTETAGLADVVFPASGFAETDGTQTN---TERRVQR-LRRATPPPGEAKPDW---WIVS-RLAQRMGFQGF-------DYSEAKDVFNELCSLSPTYAGLDWD	-19.083,-8.057,13.120,-17.024,-4.792,13.350,-20.110,-2.517,13.467,-21.556,-4.724,16.247,-18.306,-4.322,18.205,-18.401,-0.519,17.687,-22.009,-0.529,18.974,-21.015,-2.332,22.207,-17.951,-0.091,22.794,-20.189,2.992,22.391,-23.072,1.563,24.488,-20.711,0.663,27.376,-18.985,4.100,27.395,-15.623,2.560,26.335,-14.862,5.509,24.006,-11.811,7.771,24.375,-13.814,11.026,24.554,-10.645,13.153,24.894,-9.017,11.…	LLLGMAHVIAREGLIDEAFLADRTTEAEAFLAHVKEFTPEWASNICDVPPELIEQAALLYGRADRGAIYYTLGITEHICGVDNVQSLCNLALMTGNIGREGTGINPMRGQNNIQGAGDVGAIPNNYPGFQPVTDPANQAKFEEAWGRKIDIDKGITKVRALELAGDKIRAMLIDGENTLVTDPDREHCEHALKSLDFLVVCDLFMTETAGLADVVFPASGFAETDGTQTNTERRVQRLRRATPPPGEAKPDWWIVSRLAQRMGFQGFDYSEAKDVFNELCSLSPTYAGLDWDRVEHGEYQWPVPEEGHPGTPRLHEDGFINGRGIFKLIRYRDPAETVDDEYPV	2053570	Candidatus Latescibacteria bacterium
job.pdb	AF-A0A7C7VMY1-F1-model_v4 Formate dehydrogenase subunit alpha	12.500	167	122	9	122	280	48	198	1.000	1.897E-03	148	400	348	TKSLWFANANSILGNVKWHFNTVVNVLPKMEMIAVQEWWWSTSCEWADIVFAVDAWSELKHPDMCSSVTNPFLT-VFPRTPLERPFDTRGDIECLDLVGKQLAKR---TGDRRFADMWKFVEEKKVEVYLQRILDHSSNTKGFKFPELEEKAKKGI----PALMMTR	TSALYVMAENPIM--SEPDTNHVRKSFEQLDFMVLQEIFLTETALYADVLLPGVSFAEKTGTFTNT---ERRVQMIAPV--ISPLGDSKPDWQITAEIARRMMAKRDANQDAPFVGW----DYQSPAEILDEAAALTPIYGGIN----HARILAGERIQWP-CTGTE	1.198,5.810,-8.557,-0.960,5.786,-11.727,0.404,9.013,-13.069,4.180,8.329,-13.373,6.650,5.861,-14.872,9.602,4.789,-12.658,11.450,7.651,-11.097,8.499,10.106,-11.012,8.539,10.487,-14.827,5.041,11.750,-15.728,3.083,9.501,-18.103,1.510,12.559,-19.828,4.950,13.844,-20.972,5.586,12.778,-24.599,9.391,12.649,-24.115,8.886,10.061,-21.353,6.365,8.071,-23.446,8.698,7.938,-26.501,11.605,6.781,-24.301,9.588,3.9…	LPNVYPGYQKVVEEKNQRKFEAAWGVPLSPRLGKTATELVPGILEGTTSALYVMAENPIMSEPDTNHVRKSFEQLDFMVLQEIFLTETALYADVLLPGVSFAEKTGTFTNTERRVQMIAPVISPLGDSKPDWQITAEIARRMMAKRDANQDAPFVGWDYQSPAEILDEAAALTPIYGGINHARILAGERIQWPCTGTEHPGTPILHVGKFARGLGKFHAVDYIPPAEQPDEDYPFVMSTGRVLYHWHGGEMTRRTNGLNKIYGEAMVEINPEDAEKLGATDESYLDITSRRGTIKARAWVTERVPPGMVYTNFHFPVSSANILTQAVLDPIAKIPEYKVTAVRVERVK	2073117	Anaerolineales bacterium
job.pdb	AF-A0A444J1V0-F1-model_v4 Molybdopterin dinucleotide binding domain-containing protein	14.500	151	101	6	122	267	64	191	1.000	2.348E-03	148	400	352	TKSLWFANANS-----ILGNVKWHFNTVVNVLPKMEMIAVQEWWWSTSCEWADIVFAVDAWSELKHPDMCSSVTNPFLTVFPRTPLERPFDTRGDIECLDLVGKQLAKRTGDRRFADMWKFVEEKKVEVYLQRILDHSSNTKGFKFPELEE	IRALYVFGEDPAIADANIGHVH-------KALDHLEFLVVQDLFLNDTAKAADVVLPAACFAEKDGTFTST---ERRVQRV-RKAVNPPGQAKPDWQIIS----ELAERMGYS--------MGIAGPEDVFNEVCELLPQYKGLSYARIED	4.663,13.667,1.875,5.818,10.888,4.092,5.285,7.800,1.899,4.345,4.710,3.928,5.722,1.576,2.189,9.434,0.947,1.481,8.935,1.132,-2.318,5.585,2.884,-2.888,7.689,5.675,-4.441,9.441,3.202,-6.797,6.217,1.299,-7.655,4.631,4.601,-8.728,7.868,5.528,-10.567,7.650,2.184,-12.471,4.036,2.847,-13.545,2.302,0.537,-11.031,-0.582,3.011,-11.516,-3.750,2.597,-13.594,-3.225,5.884,-15.513,0.527,6.376,-16.228,3.485,4.725,…	PLRGQNNVQGACDMGALFNTMPGYGKLDNDQLFDQYEERWQVKLPRHPGKPATEIWDNILQDEIRALYVFGEDPAIADANIGHVHKALDHLEFLVVQDLFLNDTAKAADVVLPAACFAEKDGTFTSTERRVQRVRKAVNPPGQAKPDWQIISELAERMGYSMGIAGPEDVFNEVCELLPQYKGLSYARIEDVGLQWPVPDADHPGTAVLHTESFTRGKGLFVPEEYMAPKEPVDDEYPMLFTTGRHYARYNFSSMTGKTEEIDDIAPEALAEVSPVDAEKMGIKTGDMLKLTSRRGEVIIKAEITERSQPGTIFTTYNYAETPVNLLTLDALDRLSRTPEYKLCAIRVEVLG	1859130	Candidatus Electrothrix marina
job.pdb	AF-A0A709FQF8-F1-model_v4 Molybdopterin-dependent oxidoreductase	15.200	230	143	12	121	323	32	236	1.000	6.230E-05	148	400	376	PTKSLWFANANSILGN---VKWHFNTVVNVLPKMEMIAVQEWWWSTSCEWADIVFAVDAWSELKHPDMC-SSVTNP--FLTVFPRTPLERPFDTRGDIECLDLVGKQLAKRTGDRRFADMWKFVEEKKVEVYLQRILDHSSNTKGFKFPELEEKAK----------KGIPALMMTRTNPKTVGYEQVYDSRP---WYTKTGRLEFYREEDEFIEAGEN--------LPVH	PIKFLWNYAGNTLINQHSDINKTHEILQD-EAKCEMIVVIDNFMTSSAKYADILLPDLMTVE--QEDIIPNDYAGNMGYLIFI-QPATTPKFERKPIYWVLSEIARRLG--------DDVY------------QRFTEGRTQAQWLQYLYAKMQARDPALPAYDDLKKMGIYKRKDPNGHFVAYKKFREDPQANPLKTPSGKIEIYSSKLAHI-ASTWELAEGDVISPLP	-10.603,-7.998,-8.553,-9.278,-5.063,-6.523,-5.690,-5.315,-5.261,-7.179,-5.035,-1.732,-9.571,-8.031,-2.079,-6.786,-10.619,-2.611,-7.481,-12.258,0.793,-11.129,-12.697,-0.291,-9.968,-14.165,-3.633,-7.992,-16.798,-1.672,-10.706,-17.502,0.920,-13.887,-17.324,-1.228,-12.708,-16.735,-4.836,-15.481,-18.765,-6.606,-18.078,-16.693,-4.775,-16.595,-13.333,-5.901,-18.782,-11.690,-8.594,-18.615,-8.690,-10.964,…	ISCFSWTDAIARGPEMTALRDGVRGKDKLDVPIKFLWNYAGNTLINQHSDINKTHEILQDEAKCEMIVVIDNFMTSSAKYADILLPDLMTVEQEDIIPNDYAGNMGYLIFIQPATTPKFERKPIYWVLSEIARRLGDDVYQRFTEGRTQAQWLQYLYAKMQARDPALPAYDDLKKMGIYKRKDPNGHFVAYKKFREDPQANPLKTPSGKIEIYSSKLAHIASTWELAEGDVISPLPIYTPTFEGWDDPKRSTFPLQLFGFHYKSRTHSSYGNIDVLQAACRQEVWINPLDAQKRGIANGDKVRVFNDRGEVRLPAKVTPRILPGVSAMGQGAWHNADMAGDKIDHGACINTLTTLRPSPLAKGNPQHTNLVEIEKI	90371	Salmonella enterica subsp. enterica serovar Typhimurium
job.pdb	AF-A0A0D7E1Z1-F1-model_v4 Trimethylamine N-oxide reductase I catalytic subunit	16.200	357	215	16	3	321	80	390	1.000	6.985E-06	148	400	413	RDIAKVPGTTLFAIGMGPNQFFNNDNKDRTQFLLAALTGNIGKIAGNIGSYAGNYRVAMFNGVPQYIAENPFDIELDGAKPARPKLYWRAEPAHYYNHEDHPLKMGK-------TMITGKTHMPTP---------------TKSLWFANANSILGNVKWHF----NTVVNVLPKMEMIAVQEWWWSTSCEWADIVFAVDAWSELKHPDMCSSVTNPFLTVFPRTPLERPFDTRGDIECLDLVGKQLAKRTGDRR-F------ADMWKFVEEKKVEVYLQRILDHSSNTKGFKFPELEEKAKKGIPALMMTRTNPKTV--GYEQVYDSRP---WYTKTGRLEFYREEDEFIEAGENLP	HQFVEN--RTMLASGWSCQRQHHGEQWPWAFVTLASMVGQVGMPGGGFCQNYHLYS----LGSP------------AGLAPA-------LAPGMSGGTRKANKPWPKEKGAQSIPVARIVDMLEKPGQTYEHNGETKIYPDVKMTYWVGGN------PFHHHQDRNRMRKAWRKFETVVVQDFQWTASARFADIVLPATTTTERDDIEMVGAVSKRAYIA-MKKVVDPVFESKTDYAIFT----ALAERLGVGQEFTGGKSEMDMV-----RDVYAAAKKTADAKKAVTLPSFEEFWEK-----GIVEFETPTKHLSWTKYADFREDPVENMLPTGTGRIELYSKPIEKMGYDDCPP	6.280,-18.978,19.084,3.240,-20.494,20.863,1.098,-17.426,20.047,-2.652,-17.272,20.720,-4.594,-17.369,17.434,-7.873,-15.421,17.326,-9.676,-16.805,14.255,-11.728,-13.769,13.195,-14.421,-14.100,10.514,-12.639,-12.798,7.366,-13.400,-9.247,6.346,-14.584,-8.283,9.873,-11.376,-6.769,11.339,-12.948,-3.273,11.300,-15.793,-4.521,13.538,-13.269,-6.017,15.986,-11.297,-2.731,16.109,-14.519,-0.715,16.645,-15.70…	LGAEWLAIRPNTDVALALAISHVLLTEKLYDAKFISDYTFGFEKVSDYLLGKGWDKVEKTPEWGESVTEIPAAVIRRLAHQFVENRTMLASGWSCQRQHHGEQWPWAFVTLASMVGQVGMPGGGFCQNYHLYSLGSPAGLAPALAPGMSGGTRKANKPWPKEKGAQSIPVARIVDMLEKPGQTYEHNGETKIYPDVKMTYWVGGNPFHHHQDRNRMRKAWRKFETVVVQDFQWTASARFADIVLPATTTTERDDIEMVGAVSKRAYIAMKKVVDPVFESKTDYAIFTALAERLGVGQEFTGGKSEMDMVRDVYAAAKKTADAKKAVTLPSFEEFWEKGIVEFETPTKHLSWTKYADFREDPVENMLPTGTGRIELYSKPIEKMGYDDCPPHASWLEPME…	1076	Rhodopseudomonas palustris
job.pdb	AF-A0A7Y5MZY2-F1-model_v4 Molybdopterin-dependent oxidoreductase	14.500	193	132	10	122	310	85	248	1.000	5.268E-04	148	400	414	TKSLWFANANSIL----GNVKWHFNTVVNVLPKMEMIAVQEWWWSTSCEWADIVFAVDAWSELKHPDMCSSVTNPFLTVFPRTPLERPFDTRGDIECLDLVGKQLAKRTGDRRFADMWKFVEEKKVEVYLQRILDHSSNTKGFKFPELEEKAKKGIPALMMTRTNPKTVGYEQVYDSRPWYTKTGRLEFYREE	LKFLWIIGEDILQSDPDSN---HVEA---ALDAAEFVVGQDLFLNETNKKAHVIFPAASFLEKEGTFTN---AERRIQRI-RKAVEPPGECKSDFE----IIQQVANVLGAN-----WNY----TPASIVSEIARVTKIWAGVTFDRL-----DASEGMQWPVWDGQHEGSRRLHTEK-SMHKDGLIKLHALE	2.840,19.303,1.486,3.011,21.168,4.875,5.823,18.884,6.142,7.804,19.527,2.924,7.403,23.304,3.354,8.708,23.001,6.947,11.744,20.946,5.840,12.392,23.466,3.024,12.031,26.582,5.246,14.314,24.990,7.885,16.923,24.057,5.217,16.484,20.329,6.097,16.665,19.108,2.474,19.555,17.816,0.324,22.083,17.253,3.190,23.223,14.345,5.441,20.900,13.801,8.393,18.087,15.787,6.692,15.197,14.441,4.592,11.441,14.368,4.168,11.14…	LCIANLATITGNVGKPGAAVIPMRGQNNVQGSSDMGALPQTVTEYQKHNDPVVRELYRAVWGTDLPTDPGLKLPQMFDAAVEGKLKFLWIIGEDILQSDPDSNHVEAALDAAEFVVGQDLFLNETNKKAHVIFPAASFLEKEGTFTNAERRIQRIRKAVEPPGECKSDFEIIQQVANVLGANWNYTPASIVSEIARVTKIWAGVTFDRLDASEGMQWPVWDGQHEGSRRLHTEKSMHKDGLIKLHALEYHPPGDELSEEYPFELTTGRKLEQYNVGTQTRRTGISVYDTEDRLEIHPEDAKRLGVLEDDWVEIKSRRDAIRLRAQVTNRIREGTVFTTFHFPETALNRITSGHHDGPTMCPEYKFTAVSVMRVGGREEPAEKHQHGAVPLSGEVPVESE…	2026779	Planctomycetaceae bacterium
[truncated: 720 more rows]
