# Supplementary material for: Metabolic capacity is maintained despite shifts in microbial diversity in estuary sediments
Source: ISME Commun. 2025 Oct 11;5(1):ycaf182. doi: 10.1093/ismeco/ycaf182 (PMC12687941; doi:10.1093/ismeco/ycaf182)
Supplement: Supplementary_Data_2_ycaf182 [file supplementary_data_2_ycaf182.zip › NarG_NxrA_foldseek/4_1_Oct_SF_Bin32_scaffold_7496_c2_2-505_1_alis_afdb50.m8]

job.pdb	AF-A0A2W5F8C1-F1-model_v4 Molybdopterin oxidoreductase	58.100	165	58	3	6	167	9	165	1.000	6.892E-15	397	167	359	SRRQLLGRALALGSGA--ALADLLGPARFLSPAGAATAGAVVPGNPLRVMPDRTWEQIYRNQFEDDSTFVFTCAPNDTHNCLLRAHVKNGVVVRISPTYGYGEATDLYGNRASHRWDPRTCQKGLILSRRFYSERRVKAPMIRKGFKDWVEAGYPRND-DGTPQM	SRRRFLKMAGAAGFGALASPADLFAQYRHL--------GPVTVANPLQFYPNRDWERMYRDIYRHDRTFVFMCCPNDTHNCLLNAYVKNNVVVRIEPTYGYGKAQDLYGNRASHRWDPRCCQKGLVLARRFYGDRRVKGAFIRKGFKEWADRGFPRDPVTGAPPR	-49.215,-29.047,-40.668,-47.874,-32.062,-38.685,-44.067,-32.098,-38.112,-42.685,-35.570,-39.036,-41.123,-37.198,-36.062,-38.184,-39.054,-37.679,-37.997,-42.401,-35.820,-34.308,-42.757,-34.823,-33.892,-46.536,-34.496,-30.755,-48.070,-32.891,-30.068,-49.788,-36.253,-29.998,-46.400,-38.054,-27.705,-44.960,-35.332,-25.284,-47.934,-35.662,-25.298,-47.594,-39.473,-24.568,-43.839,-39.152,-21.844,-44.398…	MKTPTVDFSRRRFLKMAGAAGFGALASPADLFAQYRHLGPVTVANPLQFYPNRDWERMYRDIYRHDRTFVFMCCPNDTHNCLLNAYVKNNVVVRIEPTYGYGKAQDLYGNRASHRWDPRCCQKGLVLARRFYGDRRVKGAFIRKGFKEWADRGFPRDPVTGAPPRELMRRGWDSWVKVSHEEAYRYHARALYDIAKTYSGEQGRKYLLAQGYDPDMVEALEGAGTRTFKFRGGMAFQGACRIVGAFRMGNTMALLDHHLRGVPPELAKGAGAWDSYSFHTDLPPGHPMVCGEQTNDFELFDTENAKLIVVWGMNWITTKMPDSHWLTEARLKGAKTVAVTVEYSATATKCDEVIVIRPG	146939	Azospira oryzae
job.pdb	AF-A0A800AK44-F1-model_v4 Molybdopterin oxidoreductase	55.500	162	61	3	5	165	4	155	1.000	2.942E-14	386	167	245	VSRRQLLGRALALGSGAAL-ADLLGPARFLSPAGAATAGAVVPGNPLRVMPDRTWEQIYRNQFEDDSTFVFTCAPNDTHNCLLRAHVKNGVVVRISPTYGYGEATDLYGNRASHRWDPRTCQKGLILSRRFYSERRVKAPMIRKGFKDWVEAGYPRNDDGTP	ITRRKFLSMSLASIGGLALSEPLLANLQF-------IPEID---NPLDFYPDRDWEKIYRDQFKYDDTFHFLCAPNDTHNCLLKAYVKNNIITRIGPSYGYGKAKDVYGNQSSSRWEPRLCQKGLALNRRIYGPRRVKYPMVREGFKKWVEAGFPRGDDGRP	43.376,-59.099,-16.550,43.989,-58.064,-20.186,47.376,-56.288,-20.187,47.149,-53.104,-22.281,50.142,-53.330,-24.627,52.274,-50.169,-25.069,51.130,-49.959,-28.728,47.432,-50.112,-27.717,48.027,-47.494,-24.974,49.786,-45.150,-27.452,47.000,-45.615,-30.040,44.303,-44.908,-27.407,46.217,-41.829,-26.117,46.569,-40.477,-29.690,42.829,-41.043,-30.293,42.011,-39.303,-26.961,44.241,-36.306,-27.870,42.641,-…	MNEITRRKFLSMSLASIGGLALSEPLLANLQFIPEIDNPLDFYPDRDWEKIYRDQFKYDDTFHFLCAPNDTHNCLLKAYVKNNIITRIGPSYGYGKAKDVYGNQSSSRWEPRLCQKGLALNRRIYGPRRVKYPMVREGFKKWVEAGFPRGDDGRPPEKYFQRGKENFVRVSWDEVFDIAAKAMTNIAATYSGKKGKRLLKKQGIYDPDSIEAMKGAGTQTLKFRGGMPMLGITRVFGMYRVANSM	2026781	Candidatus Poribacteria bacterium
job.pdb	AF-A0A0F9FAB1-F1-model_v4 4Fe-4S Mo/W bis-MGD-type domain-containing protein	54.900	162	62	2	5	165	3	154	1.000	3.134E-14	386	167	358	VSRRQLLGRALA-LGSGAALADLLGPARFLSPAGAATAGAVVPGNPLRVMPDRTWEQIYRNQFEDDSTFVFTCAPNDTHNCLLRAHVKNGVVVRISPTYGYGEATDLYGNRASHRWDPRTCQKGLILSRRFYSERRVKAPMIRKGFKDWVEAGYPRNDDGTP	VTRRQFLKISVASLGGMMISQPLLSELKFMTRID----------NPLDFYPERNWEKIYRSQFKHDYTFHFLCAPNDTHNCLLKAYVKNDVITRIGPSYGYGKATDVYGNQASSRWEPRLCNKGLVLNRRVYGPRRVKYPMMREGFKKWVEAGFPRGSNGRP	-98.049,5.883,19.313,-98.255,2.458,21.002,-95.334,0.248,19.889,-96.820,-3.243,19.578,-94.837,-6.176,21.074,-94.312,-7.370,17.465,-92.864,-3.988,16.363,-90.591,-3.934,19.454,-89.287,-7.453,18.654,-88.768,-6.546,14.963,-86.880,-3.346,15.910,-84.756,-5.141,18.581,-83.848,-7.957,16.132,-83.024,-5.363,13.427,-80.871,-3.441,15.976,-79.057,-6.645,17.072,-78.633,-7.634,13.394,-77.269,-4.127,12.626,-74.75…	MEVTRRQFLKISVASLGGMMISQPLLSELKFMTRIDNPLDFYPERNWEKIYRSQFKHDYTFHFLCAPNDTHNCLLKAYVKNDVITRIGPSYGYGKATDVYGNQASSRWEPRLCNKGLVLNRRVYGPRRVKYPMMREGFKKWVEAGFPRGSNGRPPQKYFQRGKENFVRVSWDEAFMYAAKGLVNIANTYAGGKGQRFLSAQGYDPSMVEMTKGAGTQVLKFRGGMPLLGATRVFGMYRLANSMALLDTHVRGVGEKDALGGRGWDNYSFHTDLPPGHPMVTGQQTVDFDLVDAENAGLIIPWGMNWISTKMPDSHWLTEARSKGAKVISITVEYSSVASKSDEAVILRPGTDTAYALG	412755	marine sediment metagenome
job.pdb	AF-A0A7V5N3G1-F1-model_v4 Molybdopterin oxidoreductase	53.900	165	65	1	1	165	1	154	1.000	4.034E-14	385	167	322	MAQGVSRRQLLGRALALGSGAALADLLGPARFLSPAGAATAGAVVPGNPLRVMPDRTWEQIYRNQFEDDSTFVFTCAPNDTHNCLLRAHVKNGVVVRISPTYGYGEATDLYGNRASHRWDPRTCQKGLILSRRFYSERRVKAPMIRKGFKDWVEAGYPRNDDGTP	MERGFSRRGFLKSLGAAGFGALAASAVKA-----------WGLEAVSNPLAVYPDRGWERAYRDLWKHDWSFTFLCAPNDTHNCLLRGYVRNGVLVRIGPTMRYGEARDLMGNRASHRWDPRICQKGLALTRRIYGDRRISGCMVRAGFKGWVEAGFPREARGLP	-2.378,-58.759,-69.096,-2.711,-55.419,-67.250,-0.355,-55.396,-64.237,-2.711,-53.401,-61.979,-0.762,-51.559,-59.235,-0.963,-53.900,-56.225,-2.249,-52.468,-52.897,1.170,-53.466,-51.475,2.869,-51.468,-54.281,0.627,-48.459,-53.463,1.420,-48.559,-49.705,5.165,-48.927,-50.436,5.020,-45.918,-52.814,3.047,-43.868,-50.222,5.566,-44.778,-47.478,8.511,-43.917,-49.775,6.867,-40.599,-50.798,6.018,-39.768,-47.…	MERGFSRRGFLKSLGAAGFGALAASAVKAWGLEAVSNPLAVYPDRGWERAYRDLWKHDWSFTFLCAPNDTHNCLLRGYVRNGVLVRIGPTMRYGEARDLMGNRASHRWDPRICQKGLALTRRIYGDRRISGCMVRAGFKGWVEAGFPREARGLPPREYFNRGRDEWIRVTHDEAARIVASAIKNIAETYSGQKGASLLKAQNYEDEVIAAMNGAGTQCLKFRGGMPLLGITRVFGFYRFANSLALLDHHIRGVGPEQALGGRGFDNYSWHTDLPPGHPMVTGQQTVEFDLSAVEHSKTILVWGMNWITTKMPDAHWLTEARL	2026735	Deltaproteobacteria bacterium
job.pdb	AF-A0A496VM82-F1-model_v4 Molybdopterin oxidoreductase	57.000	163	60	2	1	161	9	163	1.000	3.338E-14	378	167	550	MAQGVSRRQLLGRALALGSGAAL--ADLLGPARFLSPAGAATAGAVVPGNPLRVMPDRTWEQIYRNQFEDDSTFVFTCAPNDTHNCLLRAHVKNGVVVRISPTYGYGEATDLYGNRASHRWDPRTCQKGLILSRRFYSERRVKAPMIRKGFKDWVEAGYPRND	QATNVSRRRFLFQMAATGAGTALISQSAIGATNLLMP--------ESIDNPLANYPNRDWEKTYRDLYHYDSSFVFLCAPNDTHNCLLRGYVKNGVVTRIAPSYGYQKATDLNGNGASQRWDPRCCNKGLGLARRFYGDRRCKRPMIRKGFKDWVEAGFPRDP	-61.176,-32.132,-100.247,-62.815,-35.126,-99.933,-62.991,-38.566,-100.023,-62.980,-41.680,-101.349,-62.949,-44.987,-101.979,-63.555,-48.193,-100.016,-63.395,-51.924,-100.120,-62.357,-55.406,-100.525,-59.950,-58.157,-100.687,-59.745,-61.289,-98.531,-57.575,-62.642,-95.687,-54.307,-64.499,-96.204,-52.158,-64.162,-93.039,-48.765,-64.325,-94.753,-45.662,-65.778,-93.025,-44.511,-62.130,-92.769,-47.562…	MSEKVDKNQATNVSRRRFLFQMAATGAGTALISQSAIGATNLLMPESIDNPLANYPNRDWEKTYRDLYHYDSSFVFLCAPNDTHNCLLRGYVKNGVVTRIAPSYGYQKATDLNGNGASQRWDPRCCNKGLGLARRFYGDRRCKRPMIRKGFKDWVEAGFPRDPNTAAVDIKYLQRGKDPFVAATWDEAFELSAKALKNIAETYSNKKGQERLLAQGYDPLMVEKTQGAGTQVLKFRGGMPPLGMTRIFVQYREANGMALLDDKIRGTGPEKSLGGRGFDNYSWHTDLPPGHPMVTGQQTVDFDLCNVEHANMLIVWGMNWATTKMPDVHWLSEARMKGTKIVAIAAEYSATCNKADEVIIVRPGTTPALALGIAQVLISEKLFDDAYVKANTDLPLLVR…	1913989	Gammaproteobacteria bacterium
job.pdb	AF-A0A3E1D2S4-F1-model_v4 4Fe-4S Mo/W bis-MGD-type domain-containing protein	48.500	167	77	3	1	166	4	162	1.000	2.015E-14	377	167	199	MAQGVSRRQLLGRALALGSGAALADLLGPARFLSPAGAATAGAVVPGNPLRVMPDRTWEQIYRNQFEDDSTFVFTCAPNDTHNCLLRAHVKNGVVVRISPTYGYGEATDLYGNRASHRWDPRTCQKGLILSRRFYSERRVKAPMIRKGFKDWVEAGYPR-NDDGTPQ	IKNNIGRRSFLKLSATAGLAVMANNAFAASPFL------KPYVVD--NPLKSYPNRDWEKVYRDMFHVDSEFIFLCAPNDTHNCLLKAHVKNDVVIRISPSYGYGDAEDMDGNRSSHRWEPRICNKGMVMNRKAYSDRRPKGAMVRTGFKAWAEAGYPRTGANGFPD	25.401,-78.069,-20.747,28.572,-75.973,-20.220,28.124,-73.367,-17.451,30.389,-70.389,-18.208,31.064,-69.164,-14.652,32.011,-65.564,-15.529,33.021,-64.837,-11.919,34.162,-61.210,-12.359,36.267,-60.865,-9.194,35.566,-57.816,-6.955,38.907,-56.255,-8.026,38.040,-56.622,-11.741,34.573,-55.121,-11.111,36.107,-52.121,-9.259,38.574,-51.569,-12.135,35.799,-51.809,-14.766,33.515,-49.445,-12.769,36.363,-46.9…	MMEIKNNIGRRSFLKLSATAGLAVMANNAFAASPFLKPYVVDNPLKSYPNRDWEKVYRDMFHVDSEFIFLCAPNDTHNCLLKAHVKNDVVIRISPSYGYGDAEDMDGNRSSHRWEPRICNKGMVMNRKAYSDRRPKGAMVRTGFKAWAEAGYPRTGANGFPDQKYLQRGKEPFIKLPWTEAYALAAGVLENIARTYSGD	2184312	Candidatus Nitrotoga sp. SPKER
job.pdb	AF-A0A522W884-F1-model_v4 Molybdopterin oxidoreductase	64.200	112	40	0	54	165	3	114	1.000	2.681E-11	373	167	1108	PDRTWEQIYRNQFEDDSTFVFTCAPNDTHNCLLRAHVKNGVVVRISPTYGYGEATDLYGNRASHRWDPRTCQKGLILSRRFYSERRVKAPMIRKGFKDWVEAGYPRNDDGTP	PDRDWEKIYRSQFKYDSTYHFLCAPNDTHNCLLKAYVKNDIITRIGPSYGYGKAKDIYGNQASSRWEPRLCNKGLVLNRRVFGPRRVKYPMVREGFKKWAEAGFPRDENGSP	43.009,-48.590,2.025,40.779,-45.557,1.474,40.385,-45.092,-2.305,41.936,-42.136,-3.979,40.071,-38.968,-2.872,41.552,-36.517,-5.430,38.105,-36.362,-7.099,37.006,-34.356,-3.988,39.254,-31.477,-5.192,36.601,-30.867,-7.902,33.874,-30.115,-5.303,36.269,-28.164,-3.023,37.246,-26.038,-6.061,33.552,-25.396,-6.883,32.849,-24.198,-3.298,36.036,-22.047,-3.112,35.753,-18.247,-3.605,38.348,-15.504,-4.330,36.65…	FYPDRDWEKIYRSQFKYDSTYHFLCAPNDTHNCLLKAYVKNDIITRIGPSYGYGKAKDIYGNQASSRWEPRLCNKGLVLNRRVFGPRRVKYPMVREGFKKWAEAGFPRDENGSPPREYFQRGKENFIKVSWDEIFDIAAKSLINIATTFSGDKGKELLARQGYDPASIDAVNGAGVQTLKFRGGMPLLGITRILGMYRLSNSMALLDSSIRGVSAADAVGARGWDNYSWHTDLPPGHPMVSGQQTVEFDLMDAENAKLIIPWGMNWISTKMPDGHWLTEARVKGTKVIAVTVEYSSVASKSDEVVIIRPGTDAAFALGIAGVIMKEKLYDEEYVLSSTDLPFLVRMDTLKLLRAEEAIPDFKPAEPAADVKVLKKGEKAPPPFKQGDNQYIPEALLKEW…	1869227	bacterium
job.pdb	AF-A0A357F3P8-F1-model_v4 Molybdopterin oxidoreductase	51.200	166	70	2	1	166	1	155	1.000	5.530E-14	371	167	204	MAQGVSRRQLLGRALALGSGAALADLLGPARFLSPAGAATAGAVVPGNPLRVMPDRTWEQIYRNQFEDDSTFVFTCAPNDTHNCLLRAHVKNGVVVRISPTYGYGEATDLYGNRASHRWDPRTCQKGLILSRRFYSERRVKAPMIRKGFKDWVEAGYPRNDDGTPQ	MKNELSRREFLARISAAGFG-ALAASATNAWGLE----------AISNPLAVYPNRDWERVYRDLWNYDSKYTFTCAPNDTHNCLLNAYVRQGVITRIGPSMRYGEAKDLAGNGTTHRWDPRVCQKGLALTRRFYGDRRVNQTMVRAGFKRWYDDGFPRGADGKPD	57.869,-41.416,-39.360,54.434,-39.832,-38.797,53.033,-39.356,-42.328,51.392,-35.949,-41.787,49.442,-35.261,-44.994,49.770,-31.543,-45.764,46.475,-29.616,-46.207,47.369,-29.012,-49.885,47.983,-32.742,-50.472,44.761,-33.737,-48.640,42.674,-31.270,-50.712,44.388,-32.425,-53.932,43.607,-36.086,-53.086,39.947,-35.353,-52.136,39.485,-33.326,-55.345,41.134,-36.076,-57.438,38.854,-38.655,-55.719,35.768,-…	MKNELSRREFLARISAAGFGALAASATNAWGLEAISNPLAVYPNRDWERVYRDLWNYDSKYTFTCAPNDTHNCLLNAYVRQGVITRIGPSMRYGEAKDLAGNGTTHRWDPRVCQKGLALTRRFYGDRRVNQTMVRAGFKRWYDDGFPRGADGKPDTSYFQRARDEWVRMPHDEAATIVAAALKNIAETYTGDEGIKKLKAQHYD	2052146	Blastocatellia bacterium
job.pdb	AF-A0A849ZJX1-F1-model_v4 Molybdopterin-dependent oxidoreductase	51.500	165	69	2	1	165	10	163	1.000	3.038E-13	363	167	422	MAQGVSRRQLLGRALALGSGAALADLLGPARFLSPAGAATAGAVVPGNPLRVMPDRTWEQIYRNQFEDDSTFVFTCAPNDTHNCLLRAHVKNGVVVRISPTYGYGEATDLYGNRASHRWDPRTCQKGLILSRRFYSERRVKAPMIRKGFKDWVEAGYPRNDDGTP	RRLEVDRRRFLQLAAAAGLG-AFAASAQRAWGLD----------AIENPLAQYPSRDWERAYRDLWRFDSHFHFLCAPNDTHNCLLKAHVRSGVMVRLGPSMRYGEATDLEGHRASHRWDPRVCQKGLVLTRRFYGDRRIRHCRVREGFARWVEAGFPRDETGRP	41.766,-120.002,7.784,43.122,-116.968,7.839,44.408,-114.235,6.809,45.138,-111.111,7.115,44.999,-107.251,6.755,45.668,-104.219,4.942,44.692,-100.620,5.864,43.243,-98.076,3.397,41.672,-94.725,4.412,38.268,-94.595,2.666,38.181,-91.250,0.877,34.506,-90.252,0.711,34.160,-90.140,-3.081,31.596,-87.331,-3.439,30.046,-88.126,-6.821,29.088,-85.174,-9.069,25.363,-85.528,-8.106,26.185,-85.703,-4.346,28.410,-…	MSDERDSGARRLEVDRRRFLQLAAAAGLGAFAASAQRAWGLDAIENPLAQYPSRDWERAYRDLWRFDSHFHFLCAPNDTHNCLLKAHVRSGVMVRLGPSMRYGEATDLEGHRASHRWDPRVCQKGLVLTRRFYGDRRIRHCRVREGFARWVEAGFPRDETGRPPAELFQRARDEWRRVTHEEAAGFVARTLVNIAQTYSGEEGAALLRAQGYDEEMIEVMRGAGVQAMKFRGGMPLLGITRVFSLYRMANSMALLDAHVRGVSPEEAVGARGFDNYSWHTDLPPGHPMVTGQQTVEWDLSSIEHARMAVVWGMNWICTKMPDSHWLTEARLKGTRIVVIAAEYSATSTKGDDVIVVRPGMTPALALGLSHVVLREGLWDRDYVSRWTDLPTLVRMDTLK…	2715255	Candidatus Sumerlaeia bacterium
job.pdb	AF-A0A359LQ84-F1-model_v4 Molybdopterin oxidoreductase	52.900	168	62	2	1	165	1	154	1.000	1.338E-13	363	167	710	MAQGVSRRQLLGRALALGSG---AALADLLGPARFLSPAGAATAGAVVPGNPLRVMPDRTWEQIYRNQFEDDSTFVFTCAPNDTHNCLLRAHVKNGVVVRISPTYGYGEATDLYGNRASHRWDPRTCQKGLILSRRFYSERRVKAPMIRKGFKDWVEAGYPRNDDGTP	MKQRLERRDFLGMLSAAGFGGLVASTKDAWGLEAIR--------------NPLATYPDRGWEGVYRDLWKYDSVFTFTCAPNDTHNCILNAYVRNGVVVRIGPSMKYGEATDLLGNKVTHRWDPRVCQKGLALTRRFYGDRRVMGCVIRKGFKEWHDAGFPRGSDGLP	45.658,-97.955,-21.602,45.083,-94.184,-21.182,41.591,-93.501,-22.608,42.322,-91.010,-25.419,39.868,-88.098,-25.003,38.342,-87.874,-28.500,38.437,-84.378,-30.071,34.602,-84.378,-29.921,34.571,-84.942,-26.120,37.107,-82.116,-25.627,35.011,-79.767,-27.821,31.870,-80.942,-25.957,33.522,-80.058,-22.608,34.745,-76.667,-23.967,31.245,-75.861,-25.299,29.630,-76.938,-21.991,32.211,-74.890,-20.007,31.763,-…	MKQRLERRDFLGMLSAAGFGGLVASTKDAWGLEAIRNPLATYPDRGWEGVYRDLWKYDSVFTFTCAPNDTHNCILNAYVRNGVVVRIGPSMKYGEATDLLGNKVTHRWDPRVCQKGLALTRRFYGDRRVMGCVIRKGFKEWHDAGFPRGSDGLPPAKYYNRGRDEWLRITHDEGAKIAAAVLKNIAETYSGEEGKRRLREQHYDEVCVEATEGAGVRTMKFRGGMPLLGITRVFGMYRLANSMALLDARVRGVGPDKALGAKGFDNYSWHTDLPPGHPMVSGQQTVEFDLHAVEHCKTLVVWGMNWITTKMPDAHWLTEARLKGVKVVVIACEYSATSSKGDDAIIVRPGTTPALALGLANVILREKLYDAQYVNQWTDLPVLVRMDTLKYLRAQDVFG…	2026791	Bryobacterales bacterium
job.pdb	AF-A0A3A0A5C8-F1-model_v4 Molybdopterin oxidoreductase	56.000	164	58	5	1	161	1	153	1.000	1.039E-13	357	167	526	MAQGVSRRQLLG-RALALGSGAA--LADLLGPARFLSPAGAATAGAVVPGNPLRVMPDRTWEQIYRNQFEDDSTFVFTCAPNDTHNCLLRAHVKNGVVVRISPTYGYGEATDLYGNRASHRWDPRTCQKGLILSRRFYSERRVKAPMIRKGFKDWVEAGYPRND	MPR-LTRRRFLKLSAAALGSGAAAVLTRDLA---FLQ-------QIPEITNPLDYYPNRDWEHAYRDLNTFDSQFAFLCAPNDTHNCLLKASVRRGVVARIDASYGYGEAEDLYGNRASHRWDPRACQKGIGLARRFYGDRRVKGAFIRKGYLDWVEAGFPRDP	50.953,-36.299,-17.833,53.263,-35.243,-20.715,51.091,-34.059,-23.527,50.976,-36.995,-25.987,51.113,-35.141,-29.323,49.179,-36.650,-32.286,52.572,-37.161,-33.981,53.951,-39.005,-30.908,50.759,-41.134,-30.654,50.958,-42.167,-34.346,54.680,-42.955,-33.948,53.916,-45.108,-30.861,50.998,-46.862,-32.663,53.214,-47.521,-35.721,56.009,-48.800,-33.439,53.504,-51.159,-31.714,52.856,-52.877,-35.102,56.548,-…	MPRLTRRRFLKLSAAALGSGAAAVLTRDLAFLQQIPEITNPLDYYPNRDWEHAYRDLNTFDSQFAFLCAPNDTHNCLLKASVRRGVVARIDASYGYGEAEDLYGNRASHRWDPRACQKGIGLARRFYGDRRVKGAFIRKGYLDWVEAGFPRDPQTGLADAAYFQRGKDEWVKVSYDEAFSIAAQAMVDIARTYSGPEGAERLRQQGYDPAIIEAMHEAGVQTLKFRGGMPFLGATRTFGLYRFANMLALLDAEIRGVEPDDALGARGWDNYSWHTDLPPGHPMVTGQQTVDFDLFTAENAKLITLWGMNWISTKMPDGHWLAEARVHGAKVVVIATEYQSTANKADAVLVIRPGTDTALALGLARVIIDEGLLDTDYVRSFTDLPLLVRMDTLQLLHAA…	2026724	Chloroflexi bacterium
job.pdb	AF-A0A0F2ISJ1-F1-model_v4 Nitrate reductase alpha subunit	44.400	171	74	5	1	165	2	157	1.000	1.722E-13	354	167	278	MAQGVSRRQLLGRALA----LG-SGAALADLLGPARFLSPAGAATAGAVVPGNPLRVMPDRTWEQIYRNQFEDDSTFVFTCAPNDTHNCLLRAHVKNGVVVRISPTYGYGEATDLYGNRASHRWDPRTCQKGLILSRRFYSERRVKAPMIRKGFKDWVEAGYPRND-DGTP	DNNKFNRREFLKWSLAGVAGLAVNTPALAFL-------------EPLSIE--NPLDSYPNKDWEKVYRDKYKFDSTYTLTCAPNDTHNCILRAYVRNGIVVRVFPTYGFHKAKDFYGNQATARWEPRCCQKAIVLPRRFYGDRRVKSTMVRTGFYNWAKEGFPRDVATGKP	52.152,-64.272,-34.549,50.594,-61.453,-34.550,47.052,-60.037,-34.312,47.616,-56.364,-35.272,45.000,-55.089,-32.787,44.222,-51.467,-33.696,44.341,-50.086,-30.153,42.318,-47.242,-28.574,45.401,-44.942,-28.622,45.879,-45.504,-32.393,42.131,-44.923,-32.964,42.321,-41.647,-30.978,45.448,-40.485,-32.881,43.790,-41.215,-36.264,40.481,-39.642,-35.115,42.333,-36.466,-34.034,44.225,-36.447,-37.368,40.907,-…	MDNNKFNRREFLKWSLAGVAGLAVNTPALAFLEPLSIENPLDSYPNKDWEKVYRDKYKFDSTYTLTCAPNDTHNCILRAYVRNGIVVRVFPTYGFHKAKDFYGNQATARWEPRCCQKAIVLPRRFYGDRRVKSTMVRTGFYNWAKEGFPRDVATGKPPVKYFNRGQDTWEKVSHEEAFKLVADVLVNIAKTYNGDEGKAKLEKQGYDSAMMEAMKGAGVQALKFRGGMPFLGVTRLLGLMRLANTMALLDTHIRSTTAENAVGGRHFDNYSWHTDLPP	1609970	Candidatus Magnetoovum chiemensis
job.pdb	AF-A0A6V8P545-F1-model_v4 Nitrate reductase / nitrite oxidoreductase, alpha subunit	55.500	162	61	2	3	163	2	153	1.000	5.710E-13	354	167	841	QGVSRRQLLGRALALGSGAALADL-LGPARFLSPAGAATAGAVVPGNPLRVMPDRTWEQIYRNQFEDDSTFVFTCAPNDTHNCLLRAHVKNGVVVRISPTYGYGEATDLYGNRASHRWDPRTCQKGLILSRRFYSERRVKAPMIRKGFKDWVEAGYPRNDDG	QEITRREFVKMGMASMAGLFLRGLELSSLQFVPEVD----------NPLDSYPERGWEKIYRDQFRYDSTFHFLCAPNDTHNCLLRAYVKNGVVTRIGPSYGYGKARDVYGNQASHRWDPRCCQKGLALVRRFYGPRRVKNHFVRKGFKEWYDAGFPRDEAG	-48.033,-43.382,15.863,-51.130,-45.455,14.983,-50.506,-48.620,12.921,-52.333,-48.277,9.574,-53.994,-51.593,8.686,-53.441,-53.203,5.244,-57.118,-52.467,4.431,-56.744,-48.748,5.300,-53.535,-48.643,3.195,-55.469,-50.062,0.201,-58.331,-47.568,0.760,-55.775,-44.708,0.902,-54.163,-46.235,-2.249,-57.494,-46.210,-4.140,-58.247,-42.613,-3.048,-54.754,-41.616,-4.289,-55.389,-43.424,-7.618,-58.616,-41.389,-…	MQEITRREFVKMGMASMAGLFLRGLELSSLQFVPEVDNPLDSYPERGWEKIYRDQFRYDSTFHFLCAPNDTHNCLLRAYVKNGVVTRIGPSYGYGKARDVYGNQASHRWDPRCCQKGLALVRRFYGPRRVKNHFVRKGFKEWYDAGFPRDEAGRIPPQYLNRGKEPFVKVSFEEACEIVAQTTVNIATTYSGDKGTELLRKQDYDEAMIEAMKGAGTQVLKLRGGMPLLGATRIFGLYRFANSLALLDAKMRQVDQEAALGARAWDNYSWHTDLPPGHTMTCGQQTIDFDLATAENAAMVVCWGMNWIVTKMPDGHWLTEARLKGTRVVTVACEYQATSNKADELILLRPGSDPAFALGLAQVIIQEKLYDAEFVKGHTDLPLLVRMDTLKLLKPQDLI…	2754717	Candidatus Hakubanella thermoalkaliphilus
job.pdb	AF-E6N6W4-F1-model_v4 Molybdopterin oxidoreductase molybdopterin binding subunit, N-terminal	50.600	162	76	2	5	165	6	164	1.000	5.361E-13	350	167	446	VSRRQLLGRALALGSGAALADLLGPARFLSPAGAATAGAVVPGNPLRVMPDRTWEQIYRNQFEDDSTFVFTCAPNDTHNCLLRAHVKNGVVVRISPTYGYGEATDLYGNRASHRWDPRTCQKGLILSRRFYSERRVKAPMIRKGFKDWVEAGYPRN-DDGTP	LSRRDFLA---LVPSSALSAAVLAMLPDDILAFEYIEPIDPNINPLTTYPYRDWERVYRDIYTPDSTFHYLCAPNDTHGCLLRASVKNGVVIYADPSFGYGKATDIYGNRASSRWDPRACISGLSYVRRFYSDRRIKGAYVRAGFKKWVDAGYPRDPATGQP	34.171,-44.420,46.004,33.695,-42.622,42.675,32.140,-45.339,40.472,32.920,-45.089,36.738,29.782,-43.663,35.092,29.919,-45.406,31.689,27.125,-44.427,29.292,25.542,-47.280,27.277,27.279,-45.698,24.240,30.710,-45.737,25.952,30.066,-49.374,26.964,29.127,-50.239,23.342,32.232,-48.360,22.097,34.358,-50.381,24.582,32.962,-53.683,23.179,35.634,-54.633,20.582,34.462,-55.725,17.145,34.613,-59.514,17.172,38.…	MGGLRLSRRDFLALVPSSALSAAVLAMLPDDILAFEYIEPIDPNINPLTTYPYRDWERVYRDIYTPDSTFHYLCAPNDTHGCLLRASVKNGVVIYADPSFGYGKATDIYGNRASSRWDPRACISGLSYVRRFYSDRRIKGAYVRAGFKKWVDAGYPRDPATGQPPREYFSGRGKEEFVKVPFEEAFKIVAQTLLNIVATYSGQEGQARLLAQGYDPAMVESTEGAGTKTIKFRGGMPYNAGIRIGGFYRFANMMALLDAYVRGVGPDEAKGSRGWDNYAWHTDLPPGHPMVTGNKTLDFDLYTAENAKVIILWGKNWIATKMPDGHWLTEAKLKGAKIVTIAPEYQSSSSKADYVIVIRAGTDQAFALGLAHVLIRDRLYDEKFVKSFTDLPLLVRMDN…	311458	Candidatus Caldarchaeum subterraneum
job.pdb	AF-A0A7C4G893-F1-model_v4 Molybdopterin oxidoreductase	64.100	120	42	1	47	165	3	122	1.000	6.909E-11	350	167	840	GNPLRVMPDRTWEQIYRNQFEDDSTFVFTCAPNDTHNCLLRAHVKNGVVVRISPTYGYGEATDLYGNRASHRWDPRTCQKGLILSRRFYSERRVKAPMIRKGFKDWVEAGYPRND-DGTP	ANPLAEYPNRDWERLYRDIFRHDRTFTFLCAPNDTHNCLLRAFVKNNVLVRIEPTYGYGKATDLSGRRASPRWDPRCCQKGLVLGRRLYGDRRVKGAFVRRGFKEWVERGFPRDPVTGRA	-47.986,-29.945,-52.542,-45.115,-27.915,-51.020,-42.931,-30.537,-49.274,-42.801,-30.086,-45.473,-39.837,-27.662,-45.001,-39.339,-29.236,-41.611,-39.051,-32.806,-43.020,-35.391,-32.227,-44.074,-32.724,-30.413,-42.017,-31.500,-27.516,-44.240,-28.020,-27.384,-45.696,-25.768,-26.392,-42.733,-22.539,-25.652,-44.707,-23.163,-21.909,-44.153,-22.636,-22.603,-40.396,-18.997,-23.538,-41.239,-18.374,-19.754…	RVANPLAEYPNRDWERLYRDIFRHDRTFTFLCAPNDTHNCLLRAFVKNNVLVRIEPTYGYGKATDLSGRRASPRWDPRCCQKGLVLGRRLYGDRRVKGAFVRRGFKEWVERGFPRDPVTGRAPAELMRRGWDSFVRVPYEEAYALHARALENIARTYSGPQGARYLLAQGYDPAMVEAAGGSGVRTIKVRGGMAKLGVTRIVGTYRFGNMLALLDAHVRGVGPDQALGAGFWDSYSWHTDLPPGHPMVHGDQTSDWELFAAEHAGLVLVWGMNWITTKMPDSHWLTEARLKGTRVVVITVEYSATANKGDEVIVIRPGTDPAFALGLAQVIIRERLYDAAFVKRYTDLPRLVRLDTLEPLLARDVFPGHREAPLGNWTRVLARGESAPPAPAQDGMLIP…	2026778	Phycisphaerae bacterium
job.pdb	AF-A0A4Y7X8B8-F1-model_v4 4Fe-4S Mo/W bis-MGD-type domain-containing protein	49.100	177	69	7	1	167	1	166	1.000	4.874E-14	347	167	168	MAQGVSRRQLL---GRALALG-SGAALADLLGPARFLSPAGAATAGAVVPGNPLRVMPDRTWEQIYRNQFEDDSTFVFTCAPNDTHNCLLRAHVKNGVVVRISPTYGYGEATDLYGNRASHRWDPRTCQKGLILSRRFYSERRVKAPMIRKGFKDWVEAGYPR------NDDGTPQM	MA-NLSRRNFLKATGSGLLLTMAGGTEALAMH---ALEP----AVGVA---NPLSHYPARDWEKLYRDIYKADSSFVFMCTPNCTHNCYLRAYVKNGVVVRVGPSQNYHKATDVYGTKASQRWDPRHCNKGISLVRRFYGDRRVKSPMIRKGFLEWVEKGFPRDELENLSAAHRPKM	-7.175,-60.717,-11.681,-3.905,-62.202,-13.013,-1.066,-61.946,-10.449,1.666,-59.915,-12.207,4.895,-61.541,-11.000,7.908,-59.222,-10.441,9.690,-61.142,-13.239,6.830,-60.521,-15.716,6.791,-56.814,-14.733,10.577,-56.450,-15.277,10.300,-58.252,-18.641,7.357,-56.034,-19.715,9.121,-52.798,-18.609,12.488,-53.850,-20.134,10.816,-54.844,-23.431,8.763,-51.596,-23.365,11.958,-49.513,-22.903,13.708,-51.319,-2…	MANLSRRNFLKATGSGLLLTMAGGTEALAMHALEPAVGVANPLSHYPARDWEKLYRDIYKADSSFVFMCTPNCTHNCYLRAYVKNGVVVRVGPSQNYHKATDVYGTKASQRWDPRHCNKGISLVRRFYGDRRVKSPMIRKGFLEWVEKGFPRDELENLSAAHRPKMSI	2552947	Nitrospirales bacterium LBB_01
job.pdb	AF-A0A7Y5CQP4-F1-model_v4 Molybdopterin-dependent oxidoreductase	49.500	119	60	0	41	159	9	127	1.000	2.151E-10	329	167	317	AGAVVPGNPLRVMPDRTWEQIYRNQFEDDSTFVFTCAPNDTHNCLLRAHVKNGVVVRISPTYGYGEATDLYGNRASHRWDPRTCQKGLILSRRFYSERRVKAPMIRKGFKDWVEAGYPR	ATADPDQNPLAGQIDRNWEKIYRDQYKYDSFFDWVCSPNDTHACRVRAYVRNGIVTRLGSTYDYQNYADLYGNHASHNWNPRQCAKGFTFHRVIYGPYRLKHPIVRRGWKAWADAGFPE	22.461,-50.072,-19.792,25.711,-48.407,-20.908,25.464,-45.947,-23.812,27.427,-47.601,-26.655,30.868,-46.109,-26.897,30.262,-45.918,-30.688,28.603,-42.492,-30.080,32.061,-41.134,-29.013,33.876,-41.515,-32.344,36.246,-38.541,-32.853,34.608,-36.121,-35.308,36.585,-35.714,-38.550,38.893,-32.696,-37.871,38.062,-31.355,-41.323,34.284,-31.687,-40.732,32.827,-28.445,-39.315,29.804,-29.730,-37.323,28.267,-…	MGLPLNLLATADPDQNPLAGQIDRNWEKIYRDQYKYDSFFDWVCSPNDTHACRVRAYVRNGIVTRLGSTYDYQNYADLYGNHASHNWNPRQCAKGFTFHRVIYGPYRLKHPIVRRGWKAWADAGFPELTPELKAQYKFDSRGDDEFVQISWGDAFDCVAKALVAISTRYSGDAGKQRLLSQGYQPEMVEATQGAGTRCVKMRGGMGLLGVLGKYGMYRLNNSLALLDAKIRGVDHHHALAGRNWANYTWHGDQAPGQPWVHGLQASDCDFNDLRFSKLIIMDGKNLVENKLTDSHWFIETMERGAKIVVIAPEYGPP	2172550	candidate division KSB1 bacterium
job.pdb	AF-X0S0R5-F1-model_v4 4Fe-4S Mo/W bis-MGD-type domain-containing protein	49.500	115	58	0	48	162	5	119	1.000	2.769E-10	325	167	158	NPLRVMPDRTWEQIYRNQFEDDSTFVFTCAPNDTHNCLLRAHVKNGVVVRISPTYGYGEATDLYGNRASHRWDPRTCQKGLILSRRFYSERRVKAPMIRKGFKDWVEAGYPRNDD	NPLGKYPDREWEKVFLDQYRYDDTFTWVCAPNDTHMCRLRAFVRNGVIIRSEQNYDHDRCGDLYGNTATKSWNPRGCPKGFTMQRRVYGPYRLKGPVIRKGWKQWADAGFPSLSD	52.039,-24.576,-31.423,49.934,-21.812,-29.798,46.870,-23.075,-27.873,43.841,-21.135,-29.190,42.105,-19.117,-26.433,39.119,-21.278,-25.332,37.465,-18.138,-24.008,38.006,-16.135,-27.239,34.547,-17.231,-28.538,31.245,-18.190,-26.853,29.589,-20.210,-29.649,26.611,-21.140,-27.488,24.619,-18.115,-26.209,21.195,-19.784,-25.658,21.669,-19.402,-21.865,21.460,-15.578,-22.329,17.715,-15.962,-23.119,17.090,-…	MSVDNPLGKYPDREWEKVFLDQYRYDDTFTWVCAPNDTHMCRLRAFVRNGVIIRSEQNYDHDRCGDLYGNTATKSWNPRGCPKGFTMQRRVYGPYRLKGPVIRKGWKQWADAGFPSLSDQPDLRTKYKFDDRGNDAYVRVTWNEAYRYVASGLDATAR	412755	marine sediment metagenome
job.pdb	AF-A0A6V8NFL0-F1-model_v4 Nitrate reductase / nitrite oxidoreductase, alpha subunit	56.000	148	56	2	3	150	2	140	1.000	4.880E-12	320	167	141	QGVSRRQLLGRALALGSGAALADLLGPARFLSPAGAATAGAVVPGNPLRVMPDRTWEQIYRNQFEDDSTFVFTCAPNDTHNCLLRAHVKNGVVVRISPTYGYGEATDLYGNRASHRWDPRTCQKGLILSRRFYSERRVKAPMIRKGFK	QEITRREFVKMGMA-----SMAGLFLRGLELSSLQFVPEV----DNPLDSYPERGWEKIYRDQFRYDSTFHFLCAPNDTHNCLLRAYVKNGVVTRIGPSYGYGKARDVYGNQASHRWDPRCCQKGLALVRRFYGPRRVKNHFVRKGFK	-23.610,-6.424,54.743,-23.955,-10.121,55.652,-20.509,-11.522,56.524,-19.710,-14.505,54.270,-18.443,-17.303,56.530,-15.371,-19.369,55.550,-17.739,-22.353,55.056,-20.013,-20.422,52.636,-16.940,-19.208,50.701,-15.713,-22.820,50.296,-19.217,-23.994,49.258,-19.452,-21.191,46.658,-15.905,-21.988,45.398,-16.762,-25.691,44.928,-20.095,-24.853,43.221,-18.220,-22.467,40.863,-15.638,-25.198,40.099,-18.379,-…	MQEITRREFVKMGMASMAGLFLRGLELSSLQFVPEVDNPLDSYPERGWEKIYRDQFRYDSTFHFLCAPNDTHNCLLRAYVKNGVVTRIGPSYGYGKARDVYGNQASHRWDPRCCQKGLALVRRFYGPRRVKNHFVRKGFKE	2754717	Candidatus Hakubanella thermoalkaliphilus
job.pdb	AF-A0A7V3D4F7-F1-model_v4 Nitrate oxidoreductase subunit alpha	43.200	164	78	4	1	162	1	151	1.000	2.946E-12	316	167	219	MAQGVSRRQL--LGRALALGSGAALADLLGPARFLSPAGAATAGAVVPGNPLRVMPDRTWEQIYRNQFEDDSTFVFTCAPNDTHNCLLRAHVKNGVVVRISPTYGYGEATDLYGNRASHRWDPRTCQKGLILSRRFYSERRVKAPMIRKGFKDWVEAGYPRNDD	MSQ-ISRREFLRLSGSAALG-----WSIVRPELRLL-------QPLVVDNPLAAYPDRDWEQIYRDQYSYDSTFTFVCSPNDTHACRLRAFVRNGVILRAETNYDVERYADLYGNTATAHWHPRGCKKGQTFHRRVYGPHRLKGPLMRRGWQQWADAGFPELDE	23.425,-55.694,-20.621,26.267,-56.996,-22.838,29.634,-56.176,-21.207,31.697,-54.416,-23.912,35.221,-55.874,-23.767,38.196,-53.464,-23.492,39.200,-54.575,-27.023,35.738,-53.837,-28.479,35.755,-50.440,-26.691,39.185,-49.573,-28.185,38.039,-50.685,-31.668,34.776,-48.692,-31.371,36.615,-45.568,-30.094,39.292,-45.889,-32.829,36.608,-46.221,-35.540,34.653,-43.265,-34.054,37.797,-41.051,-33.978,38.546,-…	MSQISRREFLRLSGSAALGWSIVRPELRLLQPLVVDNPLAAYPDRDWEQIYRDQYSYDSTFTFVCSPNDTHACRLRAFVRNGVILRAETNYDVERYADLYGNTATAHWHPRGCKKGQTFHRRVYGPHRLKGPLMRRGWQQWADAGFPELDETNLSRFKFDSRGTDELLPVSWETAYDYIARGMIAIAQRYSGQAGAERLRAQGYPPEMIEAMGGAGTRT	2052164	Gemmataceae bacterium
job.pdb	AF-A0A7V3JKY2-F1-model_v4 Molybdopterin oxidoreductase	53.700	162	58	3	6	163	5	153	1.000	7.590E-12	315	167	1002	SRRQLLGRALA----LGSGAALADLLGPARFLSPAGAATAGAVVPGNPLRVMPDRTWEQIYRNQFEDDSTFVFTCAPNDTHNCLLRAHVKNGVVVRISPTYGYGEATDLYGNRASHRWDPRTCQKGLILSRRFYSERRVKAPMIRKGFKDWVEAGYPRNDDG	ARRDFLAGIMASLAGMATGGPL--LAGLRSIPEID-----------NPLDHYPERDWERIYRDQFRHDSTFHFLCAPNDTHNCLLTAYVKNGVVTRLGPSYGYGEAKDIYGNQASHRWDPRCCNKGLAMIRRLYGPRRVKYPAVRKGFLEWVQAGFPRDSDG	-58.460,-48.162,27.975,-59.513,-51.551,26.619,-59.188,-53.218,23.177,-60.885,-51.563,20.208,-60.587,-54.205,17.467,-59.425,-52.807,14.068,-62.880,-53.713,12.660,-64.715,-51.410,15.127,-62.253,-48.581,14.325,-62.967,-49.009,10.574,-66.740,-49.139,11.178,-66.326,-45.890,13.174,-64.465,-44.350,10.167,-67.245,-45.369,7.724,-69.954,-43.946,10.022,-67.942,-40.701,10.426,-67.303,-40.525,6.621,-71.064,-4…	MSDLARRDFLAGIMASLAGMATGGPLLAGLRSIPEIDNPLDHYPERDWERIYRDQFRHDSTFHFLCAPNDTHNCLLTAYVKNGVVTRLGPSYGYGEAKDIYGNQASHRWDPRCCNKGLAMIRRLYGPRRVKYPAVRKGFLEWVQAGFPRDSDGRMPEAYRHRGKEPFLKVPFEKACQLVAQAMENIARTYSGPKGQELLRRQGYDEAMIEATKQAGTQCLKFRGGMPLLGATRIMGFYRMANSLALLDAKIRGVDREHALGARGWDNYSWHTDLPPGHTMVCGHQTIDFDLATAENASLVVCWGMNWISTKMPDGHWLSEARLKGTTVVTVACEYQSTSNKADKVIVVRPGSDPALALGLAHVILREKLYDAEYVRGQTDLPFLVRMDTLKLLRPQDLF…	2026780	Planctomycetota bacterium
job.pdb	AF-A0A0F8WTP4-F1-model_v4 4Fe-4S Mo/W bis-MGD-type domain-containing protein	44.700	170	75	4	1	165	14	169	1.000	4.880E-12	313	167	204	MAQGVSRRQL----LGRALALGSGAALADLLGPARFLSPAGAATAGAVVPGNPLRVMPDRTWEQIYRNQFEDDSTFVFTCAPNDTHNCLLRAHVKNGVVVRISPTYGYGEATDLYGNRASHRWDPRTCQKGLILSRRFYSERRVKAPMIRKGFKDWVEAGYPRNDD-GTP	DKQGVDRRAFLQWGLGSAVLLHGGPLLASLK-----------LVDEVD---NPLEYYPKRKWEKLYRDQYRYDRSFTFVCAPNDTHNCRLRAFVRNDVIVRIEQAYDVADYTDLQGNKTTATWHPRGCLKGYTYMRRVYSKFRVKYPTVRKGWKDWIEAGFPRDSETARP	86.448,-83.007,6.483,83.029,-82.229,8.051,80.524,-79.831,8.319,76.923,-79.905,8.042,73.879,-78.657,7.605,70.420,-79.913,6.501,66.966,-78.850,5.475,64.147,-77.980,4.373,61.473,-78.238,1.663,58.351,-76.224,1.714,56.326,-76.065,-1.538,53.701,-73.898,-2.842,52.522,-72.211,-5.916,52.331,-68.711,-7.311,50.257,-67.742,-10.344,50.704,-65.656,-13.501,48.445,-62.682,-12.638,48.566,-59.268,-14.366,49.879,-5…	MAIKERGSHRTSDDKQGVDRRAFLQWGLGSAVLLHGGPLLASLKLVDEVDNPLEYYPKRKWEKLYRDQYRYDRSFTFVCAPNDTHNCRLRAFVRNDVIVRIEQAYDVADYTDLQGNKTTATWHPRGCLKGYTYMRRVYSKFRVKYPTVRKGWKDWIEAGFPRDSETARPPKKYFKRGEDTWVRVSWDEIFELVAKCLVNVAKTY	412755	marine sediment metagenome
job.pdb	AF-A0A455XF61-F1-model_v4 Nitrite oxidoreductase, alpha subunit	48.500	167	77	2	1	166	4	162	1.000	1.836E-11	313	167	1169	MAQGVSRRQLLGRALALGSGAALADLLGPARFLSPAGAATAGAVVPGNPLRVMPDRTWEQIYRNQFEDDSTFVFTCAPNDTHNCLLRAHVKNGVVVRISPTYGYGEATDLYGNRASHRWDPRTCQKGLILSRRFYSERRVKAPMIRKGFKDWVEAGYPR-NDDGTPQ	IKNNIGRRSFLKLSATAG--------LAVMANNAFAASPFLKPYVVDNPLKSYPNRDWEKVYRDMFHVDSEFIFLCAPNDTHNCLLKAHVKNDVVIRISPSYGYGDAEDMDGNRSSHRWEPRICNKGMVMNRKAYSDRRPKGAMVRTGFKAWAEAGYPRTGANGFPD	38.231,-42.437,-44.577,36.451,-45.005,-43.610,33.066,-46.634,-42.965,31.517,-49.543,-41.580,27.682,-49.832,-41.842,25.463,-52.681,-40.649,22.089,-52.521,-42.477,19.082,-54.636,-41.460,16.712,-54.007,-44.399,12.863,-53.853,-44.323,12.704,-57.217,-46.220,14.452,-59.131,-43.371,12.013,-57.669,-40.803,8.961,-58.880,-42.810,10.380,-62.444,-43.073,10.703,-62.653,-39.248,7.120,-61.351,-38.792,5.678,-64.…	MMEIKNNIGRRSFLKLSATAGLAVMANNAFAASPFLKPYVVDNPLKSYPNRDWEKVYRDMFHVDSEFIFLCAPNDTHNCLLKAHVKNDVVIRISPSYGYGDAEDMDGNRSSHRWEPRICNKGMVMNRKAYSDRRPKGAMVRTGFKAWAEAGYPRTGANGFPDQKYLQRGKEPFIKLPWTEAYALAAGALENIARTYSGDKGAALLTRQGYDPEMIASMHGCGCKTMKFRAGMAALGVLRIYSLKRFSQGLALLDAYVRNIGPDEASGAKVLDSYSWHTDLAPGCPMVTGHQMLDYEFMVYEHAKLIVFWGNNFVCTKMPDLHWVSESRLKGCHIVDISIDYHATANKADDVIIIRPGTDPALGLGVCHLLIKNNQYDENYLRANTDMPLLIRTDNWKNL…	2559597	Candidatus Nitrotoga sp. AM1P
job.pdb	AF-A0A382IPJ7-F1-model_v4 Uncharacterized protein	39.300	160	87	3	1	158	17	168	1.000	1.257E-11	311	167	193	MAQGVSRRQLLGRALALGSGAALADLL--GPARFLSPAGAATAGAVVPGNPLRVMPDRTWEQIYRNQFEDDSTFVFTCAPNDTHNCLLRAHVKNGVVVRISPTYGYGEATDLYGNRASHRWDPRTCQKGLILSRRFYSERRVKAPMIRKGFKDWVEAGYP	SNKLYSRRDFI-KVGTMGLGSAGLLWSMPGSMFFLK-------GISDIDNPLSHYPNRGWEKIYRNQYKSDDSFTFICSPNCTHECRMRGFTRNGVMIRTEQNYDSHKIKDLYGNQATHAWNPRGCSNGFTFHRRIYGSYRLKYPMVRKGWKQWADDGFP	89.118,-31.808,-60.602,87.128,-33.901,-58.762,85.038,-35.470,-56.809,81.827,-36.689,-55.905,79.867,-38.496,-53.500,78.168,-40.208,-51.189,76.256,-42.029,-48.514,74.692,-42.910,-45.562,75.148,-44.456,-42.193,71.840,-44.942,-40.387,72.252,-46.178,-36.808,68.945,-46.717,-35.057,69.450,-47.868,-31.491,66.071,-48.843,-29.969,64.755,-49.126,-26.440,63.616,-47.862,-23.453,60.385,-45.782,-23.154,59.353,-…	MSDKEKNMKKNKTENSSNKLYSRRDFIKVGTMGLGSAGLLWSMPGSMFFLKGISDIDNPLSHYPNRGWEKIYRNQYKSDDSFTFICSPNCTHECRMRGFTRNGVMIRTEQNYDSHKIKDLYGNQATHAWNPRGCSNGFTFHRRIYGSYRLKYPMVRKGWKQWADDGFPYLTPENRDKYKFNSRGEDTQVKISW	408172	marine metagenome
job.pdb	AF-A0A539DWB8-F1-model_v4 Molybdopterin oxidoreductase	46.100	169	71	3	6	165	18	175	1.000	9.769E-12	311	167	918	SRRQLLGRALALGSGAALADLLGPAR---------FLSPAGAATAGAVVPGNPLRVMPDRTWEQIYRNQFEDDSTFVFTCAPNDTHNCLLRAHVKNGVVVRISPTYGYGEATDLYGNRASHRWDPRTCQKGLILSRRFYSERRVKAPMIRKGFKDWVEAGYPRNDDGTP	SRRDLLAASPVL----MLAVLRGEIPAQRVTSGYTML-------RPIDPASNPLETYPNRDWEQVYRDLYTPDSTYHWMCGPNDTHGCLLKASVKNGVAVYSDPSFGYGKATDIYGNKASQRWDPRACVSGLAYVRRAYSDRRVKGCYVRAGFRQWIDDGLPREADGQP	61.540,-22.283,-25.062,58.392,-22.522,-23.950,56.427,-21.962,-20.718,54.933,-25.480,-21.190,57.215,-27.398,-18.783,55.843,-25.777,-15.590,52.314,-27.165,-16.236,53.355,-30.854,-15.920,54.983,-30.773,-12.444,51.907,-29.308,-10.662,49.621,-32.110,-11.979,51.189,-34.789,-9.706,49.920,-33.518,-6.300,46.184,-32.899,-6.987,44.495,-35.575,-9.162,41.901,-33.201,-10.740,41.986,-32.820,-14.529,39.303,-30.3…	MDDRDRSLEVATETGAVSRRDLLAASPVLMLAVLRGEIPAQRVTSGYTMLRPIDPASNPLETYPNRDWEQVYRDLYTPDSTYHWMCGPNDTHGCLLKASVKNGVAVYSDPSFGYGKATDIYGNKASQRWDPRACVSGLAYVRRAYSDRRVKGCYVRAGFRQWIDDGLPREADGQPPLRYRTGRGKEDFDKVTHEEAAALVAKVYTNIATTYSGDEGAELLRAQGQYEEEMIEAMHGAGVQTMKFRGGMPFNAPFRVGGFYRLANMMALLDVAVRGVEPADSVGGRHWDSYSWHTDLPPGHPMVTGQQTLDFDLFTAENAKLITLWGMNWIATKMPDAHWLTEARLHGAKVVTIAPEYQSSSCKADRAIIIRPGSDGALALGLAHVIVNEGLYDEQFVKT…	2024894	Acidimicrobiaceae bacterium
job.pdb	AF-N1LEQ9-F1-model_v4 Nitrite oxidoreductase, alpha subunit	43.900	107	59	1	58	163	1	107	1.000	5.374E-09	309	167	226	WEQIYRNQFEDDSTFVFTCAPNDTHNCLLRAHVKNGVVVRISPTYGYGEATDLYGNRASHRWDPRTCQKGLILSRRFYSERRVKAPMIRKGFKDWVEAGYPR-NDDG	WERVYHDQYRYDSSFTWVCSPNDTHACRVRAFVRNGVVMRVEQNYDHQTYEDLYGNRGTFAHNPRMCLKGFTFHRRVYGPYRLKGPLMRKGWKQWMDDGAPELTPET	30.015,-23.205,-29.406,29.476,-19.372,-29.848,25.787,-19.993,-30.659,25.345,-20.725,-26.928,26.448,-17.162,-25.935,24.314,-15.521,-28.657,21.380,-17.596,-27.415,22.108,-16.570,-23.775,21.945,-12.837,-24.734,18.848,-13.303,-26.956,15.411,-12.089,-25.788,11.861,-12.519,-27.156,10.589,-9.053,-26.107,11.584,-5.885,-24.208,9.784,-3.041,-22.388,10.707,0.178,-20.540,9.837,0.982,-16.896,10.894,3.465,-14.…	WERVYHDQYRYDSSFTWVCSPNDTHACRVRAFVRNGVVMRVEQNYDHQTYEDLYGNRGTFAHNPRMCLKGFTFHRRVYGPYRLKGPLMRKGWKQWMDDGAPELTPETKRKYKFDSRFLDDMLRVSWDTAFTYAAKAMIIIATRYSGEAGARRLREQGYAPEMIEMMKGAGTRCFKHRAGMPVLGIIGKMGNTRMNGGINALLDTWIRKVGPDQAQGGRYWSNYTWH	77133	uncultured bacterium
job.pdb	AF-L0JXL5-F1-model_v4 Nitrate reductase alpha subunit	53.700	158	70	3	6	163	11	165	1.000	1.956E-11	308	167	1169	SRRQLLGRALALGSGAALADLLGPARFLSPAGAATAGAVVPGNPLRVMPDRTWEQIYRNQFEDDSTFVFTCAPNDTHNCLLRAHVKNGVVVRISPTYGYGEATDLYGNRASHRWDPRTCQKGLILSRRFYSERRVKAPMIRKGFKDWVEAGYPRNDDG	TRRE-LGAAAAGVAGASGLGLLGY-RRLSGDADETAED-GPMNPLEEYPNREWEEHYRDVWEPDDSYMLTCTPNDTHNCYLEASIKNGQVTRLGPSMNYGEATDLDGNQATQRWDPRVCNKGLAMIERFYSDQRVQAPMVREGFRQWVEDGFPREDDG	-24.674,65.280,-45.448,-24.291,62.935,-48.004,-22.797,60.480,-50.084,-20.982,57.897,-51.429,-18.338,56.346,-53.571,-18.844,52.577,-53.939,-16.120,49.952,-53.541,-17.551,46.404,-53.919,-16.713,44.403,-50.790,-16.717,40.684,-51.655,-17.068,38.413,-48.608,-14.811,35.347,-48.113,-17.991,33.329,-48.933,-18.346,34.962,-52.398,-14.628,34.338,-53.072,-15.246,30.660,-52.158,-18.214,30.450,-54.583,-16.041,…	MAEDDAGIEMTRRELGAAAAGVAGASGLGLLGYRRLSGDADETAEDGPMNPLEEYPNREWEEHYRDVWEPDDSYMLTCTPNDTHNCYLEASIKNGQVTRLGPSMNYGEATDLDGNQATQRWDPRVCNKGLAMIERFYSDQRVQAPMVREGFRQWVEDGFPREDDGSMPQEYANRGEDDWVEMEFDEAYELAAEAIYNIAENYNGDAGAQRLLEQEYDERVVEETEGIGTQVLKFRGGMPLLGMIRLMGMYRVANQMALVDQHIRDVDETEAVGGVGLDNYSWHTDLPPGHTMVTGQQTVDFDLVNVEYADHVILAGINFLTTKMADCHWLTEARLKGTKVTGVFTDYNATASKCDELVVLRPATDSALFLGAAKIIIEEEQYDEDYVRRFTDLPMLVRM…	694430	Natronococcus occultus SP4
job.pdb	AF-A0A538RKN8-F1-model_v4 Twin-arginine translocation signal domain-containing protein	40.800	159	86	3	6	163	4	155	1.000	1.956E-11	307	167	201	SRRQLLGRALALGSGAALADLLGPARFLSPAGAATAGAVVPGNPLRVMPDRTWEQIYRNQFEDDSTFVFTCAPNDTHNCLLRAHVKNGVVVRISPTYGYGEATDLYGNRASHRWDPRTCQKGLILSRRFYSERRVKAPMIRKGFKDWVEAGYPR-NDDG	SRRQFLKVSAGTVAAVAVADQGLALTALQPV----VEV---GNPLGDYPDRSWERVYHDQYRYDSSFTWVCSPNDTHACRIRAFVRNGVVMRVEQNYDHQTYEDLYGNRGTFAHNPRMCLKGYTFHRRVYGPYRLKGPLMRKGWKEWMDAGSPELTPEA	81.826,-7.625,-30.718,81.386,-10.556,-33.160,78.612,-13.056,-32.274,79.693,-16.681,-32.725,77.432,-18.966,-34.829,76.658,-20.935,-31.631,75.596,-17.734,-29.803,73.441,-16.721,-32.815,71.689,-20.136,-32.871,71.111,-20.056,-29.081,69.651,-16.516,-29.229,67.449,-17.258,-32.297,66.141,-20.545,-30.815,65.476,-18.794,-27.472,63.589,-15.938,-29.228,61.448,-18.331,-31.347,60.580,-20.394,-28.240,59.740,-1…	MWLSRRQFLKVSAGTVAAVAVADQGLALTALQPVVEVGNPLGDYPDRSWERVYHDQYRYDSSFTWVCSPNDTHACRIRAFVRNGVVMRVEQNYDHQTYEDLYGNRGTFAHNPRMCLKGYTFHRRVYGPYRLKGPLMRKGWKEWMDAGSPELTPEAKRKYKFDSRFLDDMLRVSWDTAATYAAKACIIIATRYSGEAGARRL	2026887	Nitrospirae bacterium
job.pdb	AF-A0A833GQ97-F1-model_v4 Molybdopterin-dependent oxidoreductase	45.000	160	82	3	1	160	58	211	1.000	2.517E-11	307	167	384	MAQGVSRRQLLGRALALGSGAALADLLGPARFLSPAGAATAGAVVPGNPLRVMPDRTWEQIYRNQFEDDSTFVFTCAPNDTHNCLLRAHVKNGVVVRISPTYGYGEATDLYGNRASHRWDPRTCQKGLILSRRFYSERRVKAPMIRKGFKDWVEAGYPRN	TTDSLSRRDFIQRSGLAGAGLAAAQML-PLRFLQ---AQTTGAAA--NPLAVYPNRDWEKLYRDQYAYDHAFSWVCAPNDTHNCRITAHVRNGVIVRLGEEFDVASYSDLYGNRATSSWGNRHCAKGYTFHRILYGPYRLKHPIVRKGWKRWADAGFPEL	-26.002,35.921,-21.674,-26.561,32.129,-21.841,-25.985,29.587,-24.550,-26.477,25.955,-23.408,-26.173,23.024,-25.827,-28.850,20.415,-25.662,-28.888,17.093,-23.801,-29.535,14.198,-26.203,-31.025,11.190,-24.386,-29.846,7.889,-25.871,-32.192,5.009,-24.913,-31.482,1.332,-24.106,-28.572,-1.039,-23.316,-28.150,-4.227,-25.306,-27.571,-7.294,-23.050,-24.213,-8.459,-21.770,-22.798,-11.700,-23.266,-22.260,-1…	MCSSPSARRCQSPSPCGTVRTATATAARWSATGTNLCLNREPPRNRHPKPLISYSTMTTDSLSRRDFIQRSGLAGAGLAAAQMLPLRFLQAQTTGAAANPLAVYPNRDWEKLYRDQYAYDHAFSWVCAPNDTHNCRITAHVRNGVIVRLGEEFDVASYSDLYGNRATSSWGNRHCAKGYTFHRILYGPYRLKHPIVRKGWKRWADAGFPELTRELKALYKFDTRGTDKFERITWEQTFDYIARGTVAIAKRYSGDTGAKLLQKQGYVPEMIQEMGGAGTRTIKMRGGMGLLGVMGKYGMYRLCNSLALLDVHVRGVKPAEARAGRIWSNYTWHGDQAPGHPWVHGLQNSECDFNDLRFSKLIIMNGKNLVENKMADAHWFIECM	1917218	Dechloromonas sp.
job.pdb	AF-A0A381V6R4-F1-model_v4 Molybdopterin domain-containing protein	41.000	129	74	1	36	162	2	130	1.000	6.289E-10	306	167	351	AGAA--TAGAVVPGNPLRVMPDRTWEQIYRNQFEDDSTFVFTCAPNDTHNCLLRAHVKNGVVVRISPTYGYGEATDLYGNRASHRWDPRTCQKGLILSRRFYSERRVKAPMIRKGFKDWVEAGYPRNDD	PGSMFFLKGIPGIDNPLTHYPNRGWEKVYRNQYKFDDSFTFICSPNCTHECRLRGFKRNGVMIRTEQNYDSHKIKDLYGNQCTHAWNPRGCSNGFTFHRRIYGSYRLKYPLVRKGWKRWADDGFPYLTP	13.383,-62.648,-5.986,10.479,-61.246,-8.091,12.637,-59.713,-10.742,10.061,-59.393,-13.567,9.835,-55.842,-14.988,6.727,-57.101,-16.846,5.624,-53.438,-17.262,8.727,-52.587,-19.405,8.144,-54.709,-22.518,9.760,-52.951,-25.509,7.196,-52.137,-28.238,8.294,-53.957,-31.447,8.414,-51.899,-34.629,9.482,-48.453,-33.324,12.776,-47.577,-35.073,12.790,-44.055,-33.573,10.503,-43.307,-30.597,11.272,-39.575,-30.9…	MPGSMFFLKGIPGIDNPLTHYPNRGWEKVYRNQYKFDDSFTFICSPNCTHECRLRGFKRNGVMIRTEQNYDSHKIKDLYGNQCTHAWNPRGCSNGFTFHRRIYGSYRLKYPLVRKGWKRWADDGFPYLTPRNRDKYKFTSRGTDTLVKISWDKIENYIANGLINISTTYSGDIGKKRLLKQGYPEEMLTHWDGAGTRTIKLRGGMGLLGVIGKYGAYRFSNTLALVDQHVRGVSREDAKAGRNWSNYTWHGDQAPGFPFVHGLQASDVDMNEMRYSKLLVSIGKNLVENKRADNHFAAEIMERGGKLVNISPEYGASSSKADYWLTIRPNTDTALLLGVAKIIIDKNWHDK	408172	marine metagenome
job.pdb	AF-A0A533Y234-F1-model_v4 Twin-arginine translocation signal domain-containing protein	42.400	158	83	3	6	162	4	154	1.000	3.240E-11	305	167	243	SRRQLLGRALALGSGAALADLLGPARFLSPAGAATAGAVVPGNPLRVMPDRTWEQIYRNQFEDDSTFVFTCAPNDTHNCLLRAHVKNGVVVRISPTYGYGEATDLYGNRASHRWDPRTCQKGLILSRRFYSERRVKAPMIRKGFKDWVEAGYPR-NDD	TRRQFLKASAGTIAALAVADKALALTALQPV----IEV---GNPLGEYPDRSWERVYHDQYRYDSSFSYICTPNDTHACRVRAFVRNGVVMRVEQNYDHQTYEDLYGNRGTFAWNPRMCLKGYTFHRRVYGPYRLKGPMLRKGWKAWVDDGCPELTPD	79.324,0.956,-37.926,79.866,-2.735,-38.750,77.802,-5.074,-36.532,79.826,-8.086,-35.411,78.297,-11.507,-36.242,77.718,-11.976,-32.478,75.875,-8.620,-32.146,73.746,-9.498,-35.215,72.827,-12.895,-33.697,71.993,-11.329,-30.292,69.818,-8.593,-31.877,68.051,-11.141,-34.136,67.412,-13.560,-31.229,66.190,-10.679,-29.013,63.838,-9.419,-31.777,62.395,-12.919,-32.435,61.918,-13.438,-28.674,60.224,-10.008,-2…	MFLTRRQFLKASAGTIAALAVADKALALTALQPVIEVGNPLGEYPDRSWERVYHDQYRYDSSFSYICTPNDTHACRVRAFVRNGVVMRVEQNYDHQTYEDLYGNRGTFAWNPRMCLKGYTFHRRVYGPYRLKGPMLRKGWKAWVDDGCPELTPDVKSRYRFNSRGEDDMLRVSWDTIATYMAKAQIKIAERYSGEAGARRLREQGYPPEMIESMKGGGTRTFKYRPGMALLGLIGKIGCGRMS	2026887	Nitrospirae bacterium
job.pdb	AF-A0A357ELC2-F1-model_v4 Nitrate oxidoreductase subunit alpha	42.200	154	82	2	6	159	4	150	1.000	4.170E-11	303	167	458	SRRQLLGRALALGSGAALADLLGPARFLSPAGAATAGAVVPGNPLRVMPDRTWEQIYRNQFEDDSTFVFTCAPNDTHNCLLRAHVKNGVVVRISPTYGYGEATDLYGNRASHRWDPRTCQKGLILSRRFYSERRVKAPMIRKGFKDWVEAGYPR	SRRQFLKVSVGTVAAAAVADKVLALTALQPV----IEV---GNPLGDYPDRSWERVYHDQYRYDSSFTWVCSPNDTHACRVRAFVRNGVVMRVEQNYDHQTYEDLYGNRGTFAHNPRMCLKGFTFHRRVYGPYRLKGPLMRKGWKQWMDDGSPE	11.028,-52.743,-74.870,7.882,-50.832,-75.930,4.803,-52.721,-74.658,1.925,-52.469,-77.133,-1.363,-51.014,-75.786,-2.821,-54.558,-75.951,0.074,-56.044,-73.921,-0.315,-53.178,-71.398,-4.037,-54.007,-70.959,-3.324,-57.756,-70.554,-0.575,-57.080,-67.968,-2.786,-54.501,-66.146,-5.745,-56.940,-65.964,-3.395,-59.708,-64.715,-1.838,-57.337,-62.114,-5.281,-56.110,-60.914,-6.485,-59.728,-60.509,-3.292,-60.6…	MFLSRRQFLKVSVGTVAAAAVADKVLALTALQPVIEVGNPLGDYPDRSWERVYHDQYRYDSSFTWVCSPNDTHACRVRAFVRNGVVMRVEQNYDHQTYEDLYGNRGTFAHNPRMCLKGFTFHRRVYGPYRLKGPLMRKGWKQWMDDGSPELTPETKRKYKFDSRFLDDMLRVSWDTAFTYAAKAMIIIATRYSGEAGARRLREQGYAPEMIEMMKGAGTRCFKHRAGMPVLGIIGKMGNTRMNGGINALLDSWIRKVSPDQAQGGRYWSNYTWHGDQNPSQPFWSGVQGSDIDLSDMRFSKLNTSWGKNFVENKMPEAHWKLECIERGARVVVITPEYNPTAYRADYWMPLRPQSDGALFMGAMKIIIDENMHDVDFLKQFTDAPILIRTDTLQYLDPR…	70125	Nitrospira sp.
job.pdb	AF-A0A1Q7B1X3-F1-model_v4 4Fe-4S Mo/W bis-MGD-type domain-containing protein	42.000	157	84	2	6	162	4	153	1.000	4.731E-11	302	167	256	SRRQLLGRALALGSGAALADLLGPARFLSPAGAATAGAVVPGNPLRVMPDRTWEQIYRNQFEDDSTFVFTCAPNDTHNCLLRAHVKNGVVVRISPTYGYGEATDLYGNRASHRWDPRTCQKGLILSRRFYSERRVKAPMIRKGFKDWVEAGYPRNDD	TRRQFMKASAGTIAVLAIADKALALTALQPV----VEV---GNPLGEYPDRSWERVYHDQYRYDSSFTYCCSPNDTHQCRVRAFVRNGVVMRVEQNYDHQTYEDLYGNRGTFAWNPRMCLKGYTFHRRVYGPYRLKGPMIRKGWKAWVDDGCPELSP	83.814,-11.117,-24.108,83.549,-13.873,-26.760,80.392,-15.997,-26.292,81.203,-19.664,-26.930,78.960,-21.497,-29.452,77.660,-23.615,-26.523,76.737,-20.505,-24.467,74.957,-19.017,-27.519,72.937,-22.233,-28.065,72.020,-22.407,-24.342,70.931,-18.732,-24.324,68.874,-19.100,-27.552,67.225,-22.340,-26.329,66.444,-20.622,-22.991,64.904,-17.579,-24.767,62.751,-19.764,-27.087,61.539,-21.817,-24.091,60.699,-…	MFLTRRQFMKASAGTIAVLAIADKALALTALQPVVEVGNPLGEYPDRSWERVYHDQYRYDSSFTYCCSPNDTHQCRVRAFVRNGVVMRVEQNYDHQTYEDLYGNRGTFAWNPRMCLKGYTFHRRVYGPYRLKGPMIRKGWKAWVDDGCPELSPEVKAKYKYTSRGEDDMLRVSWDTCAAYLAKGMLKIAERYSGEAGARRLREQGYPPEMIETMKGAGVRTFATPGTAISPRTILFGTAFRPRTLTTPTCASRSCT	1805271	Nitrospirae bacterium 13_2_20CM_2_61_4
job.pdb	AF-A0A0S4LDG8-F1-model_v4 Nitrite oxidoreductase, alpha subunit (N-terminal)	42.200	154	82	1	6	159	4	150	1.000	7.359E-11	300	167	762	SRRQLLGRALALGSGAALADLLGPARFLSPAGAATAGAVVPGNPLRVMPDRTWEQIYRNQFEDDSTFVFTCAPNDTHNCLLRAHVKNGVVVRISPTYGYGEATDLYGNRASHRWDPRTCQKGLILSRRFYSERRVKAPMIRKGFKDWVEAGYPR	SRRQFLKVSAGTVAAAAVAD-------KVLALTALQPVIEVGNPLGDYPDRSWERVYHDQYRYDSSFTWVCSPNDTHACRVRAFVRNGVVMRVEQNYDHQTYEDLYGNRGTFAHNPRMCLKGFTFHRRVYGPYRLKGPLMRKGWKQWADDGSPE	26.920,-50.494,-45.174,25.948,-47.534,-47.421,25.036,-48.676,-50.958,25.491,-45.958,-53.587,22.372,-45.074,-55.660,23.974,-46.880,-58.638,24.626,-50.008,-56.524,21.010,-49.777,-55.215,19.685,-49.753,-58.823,21.940,-52.667,-59.868,20.957,-54.686,-56.761,17.245,-53.744,-57.258,17.314,-54.771,-60.955,19.039,-58.061,-60.029,16.572,-58.584,-57.119,13.497,-57.926,-59.349,14.850,-60.473,-61.866,15.365,-…	MFLSRRQFLKVSAGTVAAAAVADKVLALTALQPVIEVGNPLGDYPDRSWERVYHDQYRYDSSFTWVCSPNDTHACRVRAFVRNGVVMRVEQNYDHQTYEDLYGNRGTFAHNPRMCLKGFTFHRRVYGPYRLKGPLMRKGWKQWADDGSPELTPEAKRKYKFDSRFLDDMLRVSWDTAFTYAAKAMIVIATRYSGEAGARRLREQGYAPEMIEMMKGAGVRCFKHRAGMPILGFIGKHSNTRFNNSVLPLLDTWIRKVGPDQAQGGRYWNNYTWHGDQDPSQPFWNGTQNCDVDLSDMRFTKFNTSWGKNFVENKMPEAHWKLESIERGARIAVITPEYNPTAQRADYWIPLRPQSDGALFLGACKIILDENMQDIDYLKQFTDMPLLVRTDTLQYLDPR…	1742973	Candidatus Nitrospira nitrificans
job.pdb	AF-A0A679HJH3-F1-model_v4 4Fe-4S Mo/W bis-MGD-type domain-containing protein	37.500	157	89	2	5	160	3	151	1.000	4.170E-11	299	167	156	VSRRQLLG-RALALGSGAALADLLGPARFLSPAGAATAGAVVPGNPLRVMPDRTWEQIYRNQFEDDSTFVFTCAPNDTHNCLLRAHVKNGVVVRISPTYGYGEATDLYGNRASHRWDPRTCQKGLILSRRFYSERRVKAPMIRKGFKDWVEAGYPRN	LSRRRFFKIWAGSIAAVAVADKVLALTAL--------QPVIEAGNPFGDCPDRSWERVYHDQYRYDSSFTWVCSPNDTHACRIRAFVRNGVVMRVEQNYDHQTYEGLYGNRGTFARNPRMCLKGFTFHRRVYGPYRLKGPLMRKGWKEWMDAGSPDL	-57.841,27.353,39.737,-60.067,24.227,39.853,-59.541,21.871,36.989,-62.723,21.872,34.884,-63.863,18.531,33.369,-63.425,20.040,29.864,-59.820,21.127,30.620,-59.097,17.640,32.040,-60.339,15.960,28.814,-58.295,18.344,26.603,-55.096,17.603,28.572,-55.839,13.832,28.495,-56.503,13.852,24.718,-53.341,15.935,24.120,-51.222,13.536,26.252,-52.475,10.415,24.386,-51.780,12.120,21.035,-48.260,13.068,22.215,-47…	MPLSRRRFFKIWAGSIAAVAVADKVLALTALQPVIEAGNPFGDCPDRSWERVYHDQYRYDSSFTWVCSPNDTHACRIRAFVRNGVVMRVEQNYDHQTYEGLYGNRGTFARNPRMCLKGFTFHRRVYGPYRLKGPLMRKGWKEWMDAGSPDLTPETI	1936990	Nitrospira sp. KM1
job.pdb	AF-A0A533YB41-F1-model_v4 Twin-arginine translocation signal domain-containing protein	40.900	154	84	1	6	159	4	150	1.000	5.717E-11	299	167	177	SRRQLLGRALALGSGAALADLLGPARFLSPAGAATAGAVVPGNPLRVMPDRTWEQIYRNQFEDDSTFVFTCAPNDTHNCLLRAHVKNGVVVRISPTYGYGEATDLYGNRASHRWDPRTCQKGLILSRRFYSERRVKAPMIRKGFKDWVEAGYPR	SRRQFLKVSAGTVAAVAVADRALALTAL-------QPVIEVGNPLGDYPDRSWERVYHDQYRYDSSFTWVCSPNDTHACRVRAFVRNGVVMRVEQNYDHQTYEDLYGNRGTFAHNPRMCLKGYTFHRRVYGPYRLKGPLMRKGWKQWMDDGSPE	79.656,-25.990,-0.524,79.018,-29.747,-0.131,75.574,-30.539,1.345,75.877,-33.221,4.030,73.589,-36.280,3.652,71.679,-34.995,6.723,71.146,-31.548,5.126,69.966,-33.216,1.880,67.429,-35.363,3.798,66.147,-32.339,5.779,65.671,-30.234,2.617,63.997,-33.069,0.635,61.635,-33.916,3.536,60.826,-30.197,4.008,60.089,-29.707,0.269,57.842,-32.818,0.051,55.959,-31.699,3.188,55.583,-28.148,1.781,54.220,-29.432,-1.5…	MFLSRRQFLKVSAGTVAAVAVADRALALTALQPVIEVGNPLGDYPDRSWERVYHDQYRYDSSFTWVCSPNDTHACRVRAFVRNGVVMRVEQNYDHQTYEDLYGNRGTFAHNPRMCLKGYTFHRRVYGPYRLKGPLMRKGWKQWMDDGSPELTPEVKRKYKFDSRFLDDMLRVSWDTA	2026887	Nitrospirae bacterium
job.pdb	AF-A0A7C4UAC4-F1-model_v4 Nitrate oxidoreductase subunit alpha	44.200	156	75	2	7	162	3	146	1.000	5.717E-11	297	167	197	RRQLLGRALALGSGAALADLLGPARFLSPAGAATAGAVVPGNPLRVMPDRTWEQIYRNQFEDDSTFVFTCAPNDTHNCLLRAHVKNGVVVRISPTYGYGEATDLYGNRASHRWDPRTCQKGLILSRRFYSERRVKAPMIRKGFKDWVEAGYPRNDD	RRDFLQAAALGGAGLLASRLWG----FEPLSVA--------NPLGIYPNRGWEEIYRDQYRVDSTFTWVCAPNDTHNCRMKAFVRNGIVLRSEQAYEGGECKDLYGNSDTVHWNPRGCGKGFTQQRRLYGPYRLQFPMIRKGWKQWADDGFPSLSD	31.097,-65.016,-32.422,33.301,-64.770,-29.303,32.062,-62.448,-26.491,35.241,-60.371,-27.061,34.449,-59.726,-30.757,30.872,-58.693,-29.869,32.089,-56.227,-27.187,34.673,-54.758,-29.615,31.992,-54.353,-32.323,29.524,-52.825,-29.798,32.163,-50.340,-28.511,33.037,-49.234,-32.076,29.335,-48.999,-33.059,28.449,-47.033,-29.873,31.324,-44.519,-30.288,30.313,-43.741,-33.905,26.721,-42.940,-32.791,28.018,-…	MHRRDFLQAAALGGAGLLASRLWGFEPLSVANPLGIYPNRGWEEIYRDQYRVDSTFTWVCAPNDTHNCRMKAFVRNGIVLRSEQAYEGGECKDLYGNSDTVHWNPRGCGKGFTQQRRLYGPYRLQFPMIRKGWKQWADDGFPSLSDRPELRDQYKFNSRGTDTFVKATWEEAYRYHAKAVVAIAKTYSGDEGARRFK	2052164	Gemmataceae bacterium
job.pdb	AF-A0A7Y5W1A7-F1-model_v4 Molybdopterin-dependent oxidoreductase	45.200	157	73	4	5	158	3	149	1.000	6.486E-11	293	167	256	VSRRQL--LGRALALGSGA-ALADLLGPARFLSPAGAATAGAVVPGNPLRVMPDRTWEQIYRNQFEDDSTFVFTCAPNDTHNCLLRAHVKNGVVVRISPTYGYGEATDLYGNRASHRWDPRTCQKGLILSRRFYSERRVKAPMIRKGFKDWVEAGYP	LSRRGFLKLGTGTAVGATALYLETHLA---FL-------QSSTGIENPLAQYPARDWERIYRDQYRYDSSFAFICAPNDTHMCRLRAFVRNGVVMRIEQNYDGDAYRDPQGNRSSVAWNPRACLKGFTLHRRVYGPYRGKGPALRKGWKQWADDGFP	59.085,-55.754,-35.499,60.412,-55.602,-31.902,60.102,-51.902,-30.932,63.196,-50.856,-28.963,62.601,-49.025,-25.641,64.046,-45.901,-27.339,61.644,-46.332,-30.303,58.677,-46.682,-27.895,59.683,-43.511,-25.978,60.101,-41.536,-29.238,56.704,-42.770,-30.497,54.994,-42.108,-27.113,56.474,-38.577,-26.831,55.547,-37.801,-30.473,51.966,-39.067,-29.944,51.597,-37.224,-26.586,52.866,-33.932,-28.090,50.602,-…	MKLSRRGFLKLGTGTAVGATALYLETHLAFLQSSTGIENPLAQYPARDWERIYRDQYRYDSSFAFICAPNDTHMCRLRAFVRNGVVMRIEQNYDGDAYRDPQGNRSSVAWNPRACLKGFTLHRRVYGPYRGKGPALRKGWKQWADDGFPSLSDTPELRKKYRFDARGDDEFVRVSWDEANGYAARGLEAIAKAYSGEEGRRRLVEKDGYPEEMLHHWEEAGTRTMKFGSSLPPHGVAGKFGPFRFANMLALLDAKV	2026734	Dehalococcoidia bacterium
job.pdb	AF-A0A382B344-F1-model_v4 Molybdopterin domain-containing protein	36.600	169	87	2	1	162	18	173	1.000	1.569E-10	291	167	614	MAQGVSRRQL-------LGRALALGSGAALADLLGPARFLSPAGAATAGAVVPGNPLRVMPDRTWEQIYRNQFEDDSTFVFTCAPNDTHNCLLRAHVKNGVVVRISPTYGYGEATDLYGNRASHRWDPRTCQKGLILSRRFYSERRVKAPMIRKGFKDWVEAGYPRNDD	PRSGISRREFIKVGASGLGSAGLLWSMPGSMYFL-------------KGIPDIDNPLYHYPNRGWEKIYRNQYKFDDSFTYICSPNCTHECRMRGFNRNGVMIRSEQNYDSHKIKDLYGNQCTHAWNPRGCSNGFTFHRRIYGSYRLKYPMVRKGWKQWADDGFPYLTQ	69.957,34.135,-1.124,66.546,34.764,0.541,64.950,33.354,3.575,62.354,35.136,5.385,59.281,33.981,7.290,57.196,36.751,8.847,55.327,36.133,12.102,54.643,38.703,14.808,54.253,41.833,16.432,52.959,45.166,17.357,51.688,46.242,20.320,48.716,47.568,22.301,48.193,49.827,24.707,45.322,50.984,26.630,42.582,52.058,27.867,39.118,52.567,29.319,35.536,51.477,29.389,32.473,51.779,29.865,29.148,51.464,28.059,26.30…	MNKDNNKNGNANPENQNPRSGISRREFIKVGASGLGSAGLLWSMPGSMYFLKGIPDIDNPLYHYPNRGWEKIYRNQYKFDDSFTYICSPNCTHECRMRGFNRNGVMIRSEQNYDSHKIKDLYGNQCTHAWNPRGCSNGFTFHRRIYGSYRLKYPMVRKGWKQWADDGFPYLTQANRDKYKFNSRGHDTLVKISWDNIEKYIAKGLINISKTYSGDIGKKRLLEQGYPEEMLTHWEGAGTRTIKLRGGMGLLGVIGKYGAYRFSNTLALVDHHVRGVSRKDAKAGRNWSNYTWHGDQAPGFPFVHGLQASDVDMNEMRYSKLLVSIGKNLVENKRADNHFAAEIMERGGKLVNISPEYGPSSSKADYWLTIRPNTDTALLLGVAKIIIDNNWHDKIFLKE…	408172	marine metagenome
job.pdb	AF-A0A2E9NPG1-F1-model_v4 Nitrate oxidoreductase subunit alpha	41.900	143	75	1	18	160	4	138	1.000	4.043E-10	290	167	532	GSGAALADLLGPARFLSPAGAATAGAVVPGNPLRVMPDRTWEQIYRNQFEDDSTFVFTCAPNDTHNCLLRAHVKNGVVVRISPTYGYGEATDLYGNRASHRWDPRTCQKGLILSRRFYSERRVKAPMIRKGFKDWVEAGYPRN	GTAGSVLGLEAACTFLEP--------TDDGNPLGRSVSRDWEAIYHDQYRYDSMFDWVCSPNDTHACRIRAYVRNGIVVRTGSTYDYQDYADLYGNHATANWNPRQCAKGYTFHRVLYGPYRLRHPIVRRGWKAWAEAGFPEL	-59.768,-28.157,-69.976,-57.069,-29.851,-69.671,-54.250,-32.259,-69.173,-50.925,-31.475,-67.467,-50.327,-33.777,-64.423,-49.380,-37.282,-65.672,-45.925,-36.839,-67.286,-43.613,-36.087,-64.302,-44.151,-39.012,-61.857,-42.975,-41.918,-64.077,-39.549,-40.310,-64.742,-38.554,-40.048,-61.035,-39.192,-43.693,-60.000,-36.782,-45.019,-62.680,-34.024,-42.515,-61.730,-33.958,-43.592,-58.034,-33.378,-47.339…	MGIGTAGSVLGLEAACTFLEPTDDGNPLGRSVSRDWEAIYHDQYRYDSMFDWVCSPNDTHACRIRAYVRNGIVVRTGSTYDYQDYADLYGNHATANWNPRQCAKGYTFHRVLYGPYRLRHPIVRRGWKAWAEAGFPELTPELRSTYLFDRRGDDEFIQISWEEAFQNIAGALQSIARTYSGDEGAERLRAQGYQPEMVDAMGGAGTRTVKMRGGMGLLGVLGKYGMYRLNNSLALLDAQVRGVGPDEARAGRNFSNYTWHGDQAPGHPWVHGLQTSDCDFNDLRFSKLIIMDGKNLVENKLPDSHWFIECMERGGKIVVIAPEYSPPATKADYWIPIRPQTDAALFLGITRLLMERRQYDEDFVKRFTDFPLLVRTDTLRRLRASEVFADYQTSLAADG…	1978231	Acidobacteria bacterium
job.pdb	AF-A0A7Y5SFJ2-F1-model_v4 Molybdopterin-dependent oxidoreductase	45.900	159	73	3	6	161	4	152	1.000	1.075E-10	290	167	869	SRRQLL---GRALALGSGAALADLLGPARFLSPAGAATAGAVVPGNPLRVMPDRTWEQIYRNQFEDDSTFVFTCAPNDTHNCLLRAHVKNGVVVRISPTYGYGEATDLYGNRASHRWDPRTCQKGLILSRRFYSERRVKAPMIRKGFKDWVEAGYPRND	NRRGFLKLGGAAAAAGTAVYLETQMA---FL-------QPAPGIDNPLKTYPGRGWEKIYRDQYAYDSSFTFVCAPNCTHNCRLRAFVRNGVAIRIEQNYDGARTGDLYGNHASDHWNPRGCNKGATLTRRIYGPYRLKGPMIRAGWKQWADDGFPGLD	-47.300,32.490,-89.034,-45.174,35.054,-87.125,-45.271,34.152,-83.393,-46.172,37.276,-81.392,-44.036,38.305,-78.379,-46.811,37.175,-75.966,-46.951,33.697,-77.598,-43.147,33.368,-77.300,-43.216,34.381,-73.592,-46.072,31.935,-72.814,-44.297,29.075,-74.650,-40.918,30.058,-73.099,-42.486,30.262,-69.596,-44.243,26.881,-70.042,-41.053,25.279,-71.461,-38.976,26.784,-68.600,-41.510,25.579,-65.972,-41.619,…	MAMNRRGFLKLGGAAAAAGTAVYLETQMAFLQPAPGIDNPLKTYPGRGWEKIYRDQYAYDSSFTFVCAPNCTHNCRLRAFVRNGVAIRIEQNYDGARTGDLYGNHASDHWNPRGCNKGATLTRRIYGPYRLKGPMIRAGWKQWADDGFPGLDKANRTRYKFDSRGTDTFVKVGWDDAFSYAAKGLVAIAKRYSGEAGKKILLEEGYQPEMVDAMEGAGTRTMKFRGGMGLLGVLGKYGMYRLSNTMAMLDVHVRGVDHENAKGGRNWSNYTWHGDQAPGHPFVHGLQTSDTDFNELRHAKLHIGVGKNLIENKMADAHFYVEIMERGGKIVTITPEYSPPATKADYWIPVRPGLSDTAIFLGITKLLMDRNLYDAAFVKQFTDFPLLIRADNLKRLSAG…	2026734	Dehalococcoidia bacterium
job.pdb	AF-A0A1Q7GPQ7-F1-model_v4 Nitrate oxidoreductase subunit alpha	40.800	159	87	2	1	159	1	152	1.000	4.043E-10	289	167	910	MAQGVSRRQLLGRALALGSGAALADLLGPARFLSPAGAATAGAVVPGNPLRVMPDRTWEQIYRNQFEDDSTFVFTCAPNDTHNCLLRAHVKNGVVVRISPTYGYGEATDLYGNRASHRWDPRTCQKGLILSRRFYSERRVKAPMIRKGFKDWVEAGYPR	MTMFLSRRQFLKVSAGTVAAVAVADRALALTALQPV----IEV---GNPLGEYPDRSWERVYHDQYRYDSSFTWVCSPNDTHACRIRAFVRNGVVMRVEQNYDHQTYEDLYGNRGTFAHNPRMCLKGYTFHRRVYGPYRLKGPLMRRGWKEWMDAGSPE	-38.775,-69.907,-63.319,-38.332,-70.631,-59.577,-35.543,-73.250,-59.391,-36.272,-75.649,-56.527,-32.845,-76.925,-55.387,-33.060,-80.682,-54.762,-32.288,-81.961,-51.219,-29.102,-83.580,-52.636,-27.945,-80.287,-54.230,-28.712,-78.466,-50.940,-26.537,-80.961,-48.984,-23.674,-80.626,-51.523,-23.843,-76.803,-51.377,-24.112,-76.863,-47.527,-21.141,-79.284,-47.218,-19.179,-77.027,-49.616,-20.185,-73.947…	MTMFLSRRQFLKVSAGTVAAVAVADRALALTALQPVIEVGNPLGEYPDRSWERVYHDQYRYDSSFTWVCSPNDTHACRIRAFVRNGVVMRVEQNYDHQTYEDLYGNRGTFAHNPRMCLKGYTFHRRVYGPYRLKGPLMRRGWKEWMDAGSPELTPEVKRKYKFDSRFLDDMMRVSWDTAFTYVAKAYIIIATRYSGEAGARRLREQGYPPEMIEMMKGAGTRTMKHRSGMPVLGIVGKMGVTRMNGGVCALLDSWIRKVGADQAQGGRYWSNYTWHGDQNPSHPFWCGAQTSDIDLSDMRFSKLNTSWGKNFVENKMPEAHWKLESIERGARIVVITPEYNPTATRADYWMPVRPQSDGALFCGAMKIIIDENMHDVDFLKGYTDSPILIRTDTLQYLD…	1805269	Nitrospirae bacterium 13_1_40CM_4_62_6
job.pdb	AF-A0A7V1RIP4-F1-model_v4 Nitrate oxidoreductase subunit alpha	42.200	154	82	2	5	158	4	150	1.000	1.009E-10	288	167	391	VSRRQLLGRALALGSGAALADLLGPARFLSPAGAATAGAVVPGNPLRVMPDRTWEQIYRNQFEDDSTFVFTCAPNDTHNCLLRAHVKNGVVVRISPTYGYGEATDLYGNRASHRWDPRTCQKGLILSRRFYSERRVKAPMIRKGFKDWVEAGYP	ITRRGFLK--VAGGSAVGVAALGQAGLALRRLAPVSI-----PNPLERYPDRDWEQVYRDQYRYDSSFPYVCSPNDTHACRMRAFVRNGVVMRIEQNYDAGRIKDALGNSTTAHWNPRGCPKGMTMQRRIYGPYRLRYPMLRKGWKAWADDGYP	-61.506,-7.161,-30.172,-60.406,-5.699,-33.532,-57.843,-2.839,-33.186,-59.427,0.541,-33.485,-57.889,2.293,-36.500,-56.454,5.833,-36.048,-59.425,7.074,-38.150,-61.915,5.317,-35.825,-60.262,7.048,-32.827,-60.615,10.537,-34.405,-64.315,9.991,-35.249,-65.029,8.952,-31.636,-62.950,11.855,-30.197,-64.685,14.386,-32.510,-68.132,13.157,-31.363,-67.092,13.396,-27.670,-66.067,17.093,-27.947,-69.665,18.254,-…	MAPITRRGFLKVAGGSAVGVAALGQAGLALRRLAPVSIPNPLERYPDRDWEQVYRDQYRYDSSFPYVCSPNDTHACRMRAFVRNGVVMRIEQNYDAGRIKDALGNSTTAHWNPRGCPKGMTMQRRIYGPYRLRYPMLRKGWKAWADDGYPFLTPELRERYGFTSRGTDTFVRASWEEAYRYVAGALVATAEHYSGEEGKRRLLEEGYAPEMVDATGGAGTRTMKFRGGMGLLGVLGKYGMYRFSNLMALLDHHVRGVPPEEALGGRNWSNYTWHGDQAPGFPFVHGLQASDVDFNELRNARLHIQVGKNLVENKMPESHFFHEVMERGGKIVTVAPEYSPPATKSDYWIPVRPQTDAALFLGIARILIDEGWYDEDFVKRFTDLPLLVRTD	1883427	Actinomycetia bacterium
job.pdb	AF-A0A6A0QUK5-F1-model_v4 Nitrate oxidoreductase subunit alpha	39.200	153	88	1	6	158	5	152	1.000	7.599E-10	280	167	415	SRRQLLGRALALGSGAALADLLGPARFLSPAGAATAGAVVPGNPLRVMPDRTWEQIYRNQFEDDSTFVFTCAPNDTHNCLLRAHVKNGVVVRISPTYGYGEATDLYGNRASHRWDPRTCQKGLILSRRFYSERRVKAPMIRKGFKDWVEAGYP	TRRKFLKGSAVAAAGAYVASQAFDTAFTF-----FQAAPGIDNPLVFYPNRDWESIYRDQYAYDGSFPVVCAPNDTHMCRLRAFTRNGVVIRLEQNYDGDNYKDPAGNSSTVAWNPRGCLKGYTLHRRVYGPYRLRTPMLRAGWKQWADDGFP	93.889,15.563,7.277,95.052,12.547,9.375,96.617,9.947,7.016,94.539,6.723,7.181,96.998,3.818,7.529,96.555,0.716,5.310,95.743,-1.344,8.452,93.035,1.158,9.541,91.566,1.094,6.004,91.447,-2.742,5.914,89.919,-2.919,9.426,87.389,-0.183,8.533,86.512,-1.963,5.247,86.048,-5.343,7.011,83.826,-3.733,9.689,81.849,-1.875,6.978,81.433,-5.124,4.963,80.366,-7.074,8.086,77.978,-4.227,9.033,76.508,-4.176,5.486,76.04…	MKKVTRRKFLKGSAVAAAGAYVASQAFDTAFTFFQAAPGIDNPLVFYPNRDWESIYRDQYAYDGSFPVVCAPNDTHMCRLRAFTRNGVVIRLEQNYDGDNYKDPAGNSSTVAWNPRGCLKGYTLHRRVYGPYRLRTPMLRAGWKQWADDGFPSLSDNPELRVQYHFDSRSEDEFIPMETAEIDDYVARGLEAIATTYSGEEGHRRLIEEDGYEPEMLEFWEESGVRTMKFGSSLPVHGVAGKFGLGRFANMLSLLDARVRGVGEEEAVGAREWSEYTWRGDQAPGFPFVHGVQAAETDMSDLRQSRLLIQVGKNLVENKMPESHFFQEIIERGGKVVSIVPEYGPQASKADYWIPVRAGLSDTALFLGIAKALIDRRLYDTDFLKRFTDFPLLVRLDTL…	2033014	Armatimonadetes bacterium
job.pdb	AF-A0A2D6CYQ5-F1-model_v4 Nitrate oxidoreductase subunit alpha	36.900	157	92	2	6	162	4	153	1.000	6.289E-10	277	167	426	SRRQLLGRALALGSGAALADLLGPARFLSPAGAATAGAVVPGNPLRVMPDRTWEQIYRNQFEDDSTFVFTCAPNDTHNCLLRAHVKNGVVVRISPTYGYGEATDLYGNRASHRWDPRTCQKGLILSRRFYSERRVKAPMIRKGFKDWVEAGYPRNDD	KRREFLQAAGVLTGSLMLTPVKGRAQQLK----SVIDVP---NPLEHYPNRGWEAVYRDQYAYDRKFKWVCSPNCTHACRMWAFERNGIVTRIESAYDMQRYSDLYGNTATPNWNPRGCNKGYSFARRVYGPYRLRYPIMRKGWKRWADDGFPYLTE	-15.355,-21.752,-60.068,-13.973,-18.319,-61.147,-16.196,-16.657,-63.804,-14.084,-14.456,-66.116,-15.149,-10.754,-66.169,-16.011,-11.026,-69.903,-18.357,-13.999,-69.319,-19.968,-12.064,-66.426,-20.497,-8.980,-68.662,-21.974,-11.074,-71.507,-24.277,-12.898,-69.045,-25.268,-9.548,-67.423,-25.950,-7.986,-70.873,-28.224,-10.908,-71.844,-29.940,-10.834,-68.405,-30.516,-7.039,-68.622,-31.990,-7.325,-72.…	MSIKRREFLQAAGVLTGSLMLTPVKGRAQQLKSVIDVPNPLEHYPNRGWEAVYRDQYAYDRKFKWVCSPNCTHACRMWAFERNGIVTRIESAYDMQRYSDLYGNTATPNWNPRGCNKGYSFARRVYGPYRLRYPIMRKGWKRWADDGFPYLTEQLRSEYLFDARASDSFVRVKWDDAFQYIARGYEAIATTYSGDEGAKRLIEQGYEPEMVDEMGGAGTRTLKFRGGMGLLGVFGKYGMYRLANSTALLDSKIRQVGSDEARAGRTWSNYTWHGDQAPGHPWVHGLQASDCDFNDLRFSKLIIMSGKNLVENKMADSHFFIECMERGAKIVVISPEYGAPSTKADYWLPIRPNSDTALFLGITKWMIDNGKYDADFVKQFTDFPLLVRTDTLKRLKPQD…	2026781	Candidatus Poribacteria bacterium
job.pdb	AF-A0A533ZB17-F1-model_v4 Nitrate oxidoreductase subunit alpha	45.400	121	66	0	39	159	5	125	1.000	2.294E-08	277	167	1120	ATAGAVVPGNPLRVMPDRTWEQIYRNQFEDDSTFVFTCAPNDTHNCLLRAHVKNGVVVRISPTYGYGEATDLYGNRASHRWDPRTCQKGLILSRRFYSERRVKAPMIRKGFKDWVEAGYPR	ALQPVIEVGNPLGEYPDRSWERVYHDQYRYDSSFTWCCSPNDTHACRIRAFVRNGVVMRVEQNYDHQTYEDLYGNRGTFAHNPRMCLKGYTFHRRVYGPYRLKGPLMRRGWKEWMDAGSPE	2.024,-53.414,14.351,1.716,-51.787,10.840,5.453,-51.492,9.914,6.209,-55.237,9.556,4.459,-55.086,6.137,7.348,-52.971,4.692,10.174,-55.524,4.939,11.597,-55.621,1.381,11.225,-59.077,-0.034,14.976,-58.769,-0.881,17.639,-57.147,1.316,19.760,-55.472,-1.372,22.921,-54.523,0.569,24.208,-50.977,-0.144,25.403,-51.386,-3.782,27.882,-48.567,-3.118,29.332,-50.181,0.063,31.934,-52.250,-1.897,32.274,-50.142,-5.…	LALTALQPVIEVGNPLGEYPDRSWERVYHDQYRYDSSFTWCCSPNDTHACRIRAFVRNGVVMRVEQNYDHQTYEDLYGNRGTFAHNPRMCLKGYTFHRRVYGPYRLKGPLMRRGWKEWMDAGSPELTPEVKRKYKFDSRFLDDMVRVSWDTAYTYLAKAVIVVATRYSGEAGARRLREQGYPPEMIEMMKGAGVRCFKHRAGMPVLGIIGKMMNTRFNGGVLPLVDSWIRKVTPDQAQGGRYYSNYTWHGDQDPSQPWWNGTQNCDIDLSDMRFAKLNTSWGKNFVENKMPEAHWKLESIERGCRVVVITPEYNPTATRADYWIPVRPETDAALFLGATKIIIDENMHDVDYVKGYTDMPLLVRTDTLQYLDPRDVIKDFQFPDYSQRYSGRVQSLKPD…	2026887	Nitrospirae bacterium
job.pdb	AF-A0A1F7PNN0-F1-model_v4 Nitrate oxidoreductase subunit alpha	44.500	155	78	2	6	160	2	148	1.000	1.042E-09	274	167	1122	SRRQLLGRALALGSGAALADLLGPARFLSPAGAATAGAVVPGNPLRVMPDRTWEQIYRNQFEDDSTFVFTCAPNDTHNCLLRAHVKNGVVVRISPTYGYGEATDLYGNRASHRWDPRTCQKGLILSRRFYSERRVKAPMIRKGFKDWVEAGYPRN	ERREFL-RWIGVGAGTAAAELGLPLRLL-------AAADPDQNPLAGSVARDWERIYRDQYKYDTTFDWVCSPNDTHACRVRAFVRNGIVTRLGNTYDYQTYADLYGNHATANWNPRQCAKGYTFHRVLYGPYRLKHPIVRKGWKAWADAGFPEL	17.959,-56.227,6.572,14.750,-54.780,8.057,15.077,-52.027,10.730,13.776,-54.669,13.200,16.558,-57.164,12.329,19.272,-54.468,12.520,18.043,-53.406,15.999,18.049,-57.066,17.149,21.692,-57.457,16.035,22.690,-54.179,17.754,20.804,-55.308,20.910,22.749,-58.606,20.962,26.128,-56.914,20.255,25.579,-54.067,22.779,24.399,-56.581,25.428,27.655,-58.585,25.150,29.918,-55.489,25.327,28.073,-54.062,28.379,28.39…	MERREFLRWIGVGAGTAAAELGLPLRLLAAADPDQNPLAGSVARDWERIYRDQYKYDTTFDWVCSPNDTHACRVRAFVRNGIVTRLGNTYDYQTYADLYGNHATANWNPRQCAKGYTFHRVLYGPYRLKHPIVRKGWKAWADAGFPELTPELKSKYMFDSRGQDEFIQISWEDAFHDIAKALVAIAERYSGEKGKERLLAQGYQPEMVEATGGAGTRTIKMRGGMGLLGVIGKYGMYRLNNSLALLDAAIRRIRPEEAKAGRNWSNYTWHGDQAPGHPWVHGLQASDCDFNDLRFSKLIIMDGKNLVENKLTDSHWFIECMERGAKIVVIAPEYGPPSTKADYWIPIRPQTDAALWLGVTRLMVENKWYDEAFVKAFTDFPLLVRTDTLKRLHAHEVFA…	1802108	Candidatus Rokubacteria bacterium RIFCSPLOWO2_12_FULL_69_21
job.pdb	AF-A0A533ZQF0-F1-model_v4 Nitrate oxidoreductase subunit alpha	39.600	159	89	2	1	159	1	152	1.000	1.521E-09	267	167	1043	MAQGVSRRQLLGRALALGSGAALADLLGPARFLSPAGAATAGAVVPGNPLRVMPDRTWEQIYRNQFEDDSTFVFTCAPNDTHNCLLRAHVKNGVVVRISPTYGYGEATDLYGNRASHRWDPRTCQKGLILSRRFYSERRVKAPMIRKGFKDWVEAGYPR	MTMFLSRRQFLKVSAGT------VAAVAVAD-KALALTALQPVIEVGNPLGEYPDRSWERVYHDQYRYDSSFTWCCSPNDTHACRIRAFVRNGVVMRVEQNYDHQTYEDLYGNRGTFAHNPRMCLKGYTFHRRVYGPYRLKGPLMRRGWKEWMDAGSPE	-15.244,30.039,-63.285,-11.806,30.000,-61.553,-8.903,29.740,-64.054,-6.052,27.485,-62.847,-2.820,28.763,-64.464,-0.230,25.983,-64.858,3.402,26.535,-63.678,4.346,26.949,-67.377,1.729,29.706,-67.868,2.831,31.383,-64.585,6.452,31.536,-65.868,5.316,32.933,-69.252,3.256,35.654,-67.496,6.140,36.420,-65.042,8.592,36.761,-67.973,6.132,39.254,-69.526,5.803,41.140,-66.179,9.616,41.519,-65.750,9.703,43.407,…	MTMFLSRRQFLKVSAGTVAAVAVADKALALTALQPVIEVGNPLGEYPDRSWERVYHDQYRYDSSFTWCCSPNDTHACRIRAFVRNGVVMRVEQNYDHQTYEDLYGNRGTFAHNPRMCLKGYTFHRRVYGPYRLKGPLMRRGWKEWMDAGSPELTPEVKRKYKFDSRFLDDMVRVSWDTAYTYLAKAVIVVATRYSGEAGARRLREQGYPPEMIEMMKGAGVRCFKHRAGMPVLGIIGKMMNTRFNGGVLPLVDSWIRKVTPDQAQGGRYYSNYTWHGDQDPSQPWWNGTQNCDIDLSDMRFAKLNTSWGKNFVENKMPEAHWKLESIERGCRVVVITPEYNPTATRADYWIPVRPETDAALFLGATKIIIDENMHDVDYIKGYTDMPLLVRTDTLQYLD…	2026887	Nitrospirae bacterium
job.pdb	AF-A0A7C5R4J7-F1-model_v4 Nitrate oxidoreductase subunit alpha	40.500	153	81	3	6	158	4	146	1.000	1.300E-08	249	167	712	SRRQLLGRALALGSGAALADLLGPARFLSPAGAATAGAVVPGNPLRVMPDRTWEQIYRNQFEDDSTFVFTCAPNDTHNCLLRAHVKNGVVVRISPTYGYGEATDLYGNRASHRWDPRTCQKGLILSRRFYSERRVKAPMIRKGFKDWVEAGYP	SRRRFL-QSVAGGAAAAWAAGPQAWAFEP------VDVK---NPLGSYPQRDWERIYLDQYRYDGKFPWICHPNDTHMCRMMAYTRNGVMIRAEQNYDHQRAGDLYGNHATVAWNPRGCANGFTMQRRVYGPYRLKGPVLRKGWKEWVDAGCP	78.595,-22.587,-15.084,79.854,-24.601,-12.071,80.809,-22.112,-9.315,84.026,-23.338,-7.674,83.873,-23.904,-3.879,86.463,-21.089,-3.564,84.288,-18.589,-5.498,81.252,-19.681,-3.416,83.144,-19.122,-0.123,84.393,-15.709,-1.359,80.803,-14.741,-2.336,79.491,-15.950,1.071,82.288,-14.074,2.918,81.550,-10.952,0.813,77.776,-11.354,1.437,78.328,-11.922,5.198,80.636,-8.859,5.367,78.002,-6.796,3.478,75.262,-8.…	MTVSRRRFLQSVAGGAAAAWAAGPQAWAFEPVDVKNPLGSYPQRDWERIYLDQYRYDGKFPWICHPNDTHMCRMMAYTRNGVMIRAEQNYDHQRAGDLYGNHATVAWNPRGCANGFTMQRRVYGPYRLKGPVLRKGWKEWVDAGCPPLSDHPELRTRYKFDDRGNDSFVRMNWDQVFEYMAKALVAIAKTYSGPEGAERLRRDGYEPQMVEHVQGAGTRTMKIGSNLPVHGVVGKFGIYRFANMMALVDHHVRGVPPEKARGTREWNEYTWRGDQAPGHPFVHGLQTSDMDFNDLRFSKLVIQIGKNLIENKRPESHWLNEVMERGGKIVDIAPEYNAPATKANYWISVRPGLSDISVLLGVTKLMMDRGWYLEDFCRRFTDFPLLVRTDTLKRLRPQD…	2026779	Planctomycetaceae bacterium
job.pdb	AF-A0A0F9EKU9-F1-model_v4 4Fe-4S Mo/W bis-MGD-type domain-containing protein	53.600	97	44	1	70	165	1	97	1.000	1.077E-06	244	167	657	STFVFTCAPNDTHNCLLRAHVKNGVVVRISPTYGYGEATDLYGNRASHRWDPRTCQKGLILSRRFYSERRVKAPMIRKGFKDWVEAGYPRND-DGTP	RTFTFVCAPNDTHNCRLKAFVRNDVIVRIEQAYDVDGYTDLQGNKTTATWHPRGCLKGYTYMRRVYNKYRVKYPTVRKGWKDWVEADFPRDQATGRP	-30.179,-27.457,5.394,-27.515,-25.733,3.235,-26.548,-22.075,2.678,-23.797,-20.143,0.852,-21.302,-17.609,2.254,-18.056,-15.887,1.205,-14.860,-16.857,3.025,-13.165,-13.426,3.159,-9.815,-13.499,4.998,-6.946,-11.463,3.699,-6.145,-14.365,1.309,-6.967,-12.608,-2.038,-9.488,-15.282,-3.055,-12.815,-14.363,-1.365,-14.205,-17.756,-2.366,-17.947,-18.443,-2.280,-18.560,-21.655,-0.306,-21.536,-23.864,0.652,-2…	RTFTFVCAPNDTHNCRLKAFVRNDVIVRIEQAYDVDGYTDLQGNKTTATWHPRGCLKGYTYMRRVYNKYRVKYPTVRKGWKDWVEADFPRDQATGRPPKKYFRRGEDEWVRVSWDQIDELVAKALMNIAESYSGPKGARWLGAQGYPSEMIEPMKDADGKVAGVRTMKFRGGMAFLGATRLTGLYRFSNMMALLDHHVRKVGPDKALGARSWDNYAWHTDLPPGHAMVHGTQTFDQEFHDFDNADMLIISGLNLVENKMADPIWWHMAIERKKKIVVIAPEHSPTVTKSDYWLQIRPGTDAALMLATAGVLIRRKLYKSDYIKKFTDMPMLIRMDNLKMLRAGEVPGAAVMEPGLQYTYDDGKPVQKDAEKYAVNGVVAASGGRKFLGVSRNCMGEHLV…	412755	marine sediment metagenome
job.pdb	AF-A0A0F9TSP8-F1-model_v4 4Fe-4S Mo/W bis-MGD-type domain-containing protein	56.000	91	40	0	70	160	1	91	1.000	2.156E-06	235	167	1091	STFVFTCAPNDTHNCLLRAHVKNGVVVRISPTYGYGEATDLYGNRASHRWDPRTCQKGLILSRRFYSERRVKAPMIRKGFKDWVEAGYPRN	STFTFVCAPNDTHNCRLRAFVRNGVIVRIEQAYAVDTYTDLQGNKPTPTWHPRGCLKGYTYMRRVYNKFRVKYPTVRKGWKQWIEEGFPRD	-39.424,-11.131,4.793,-36.320,-10.533,2.620,-34.074,-7.539,1.824,-30.886,-6.951,-0.216,-27.628,-5.508,1.190,-23.986,-5.078,0.101,-21.221,-7.180,1.667,-18.309,-4.719,1.323,-15.247,-5.787,3.314,-11.876,-4.983,1.837,-12.066,-8.050,-0.476,-12.684,-6.111,-3.769,-15.927,-8.010,-4.466,-18.569,-5.754,-2.828,-21.233,-8.433,-3.280,-24.986,-7.736,-3.416,-26.615,-10.339,-1.154,-30.175,-11.147,0.001,-30.955,-…	STFTFVCAPNDTHNCRLRAFVRNGVIVRIEQAYAVDTYTDLQGNKPTPTWHPRGCLKGYTYMRRVYNKFRVKYPTVRKGWKQWIEEGFPRDATTGRPDKKYFRRGEDEWVRVSWDQISDLVARTLLNIAKSYSGDQGANWLLAQGYPPEMIEPMKDPDGNVAGVRSMKFRGGMALLGITRLTGMYRFSNMMALVDDHIRGTGPEKSLGARSWDNYAWHTDLPPGHAMVHGTQTYDQEFHDFENSDMLVIAGLNLVENKMADPIWWHMAIEQKRKIVVIAPEHSPTVTKSDYWLQVRPGADAALMLGVAGVLIRENLCDTDYVKRFTDYPFLVRSDTLKELTAEELEDATILDPGLKYTYDDGKPVQKDAEKYAVNAVVAVKGGRQLLGVSRNCIGDHLN…	412755	marine sediment metagenome
job.pdb	AF-L9YKH7-F1-model_v4 4Fe-4S Mo/W bis-MGD-type domain-containing protein	34.400	151	83	3	6	148	4	146	1.000	5.210E-08	217	167	258	SRRQLLGRALALGSGAALADLLGPARFLSPAGAATAGAVVPGNPLRVMPDRTWEQIYRNQFEDDSTFVFTCAPNDTHNCLLRAHVKNGVVVRISPTYGYGEATDLYGNRA--------SHRWDPRTCQKGLILSRRFYSERRVKAPMIRKG	SRRDFLAAAGTGTVGALLGSAWGATQ-------SVDSITQVDNPLKAYPNRDWEEVYHDIYEYDSVDWTVCHPNCTQSCALNFYMKNGVPIRAEQIYHEEEGSPGPGGPGGYEEAGVTRH-WNPRGCMKGLTLHRRTFEPSRIKYPMVRKG	85.760,-31.513,-72.352,87.545,-32.394,-69.078,85.493,-31.112,-66.102,87.792,-29.393,-63.589,87.725,-30.455,-59.907,86.423,-26.928,-59.136,83.456,-27.298,-61.538,82.568,-30.702,-60.018,82.632,-29.316,-56.437,80.539,-26.298,-57.515,78.013,-28.585,-59.282,77.938,-31.033,-56.318,77.493,-28.221,-53.731,74.697,-26.651,-55.815,73.041,-30.087,-56.284,73.150,-30.951,-52.536,71.767,-27.524,-51.524,69.028,-…	MSLSRRDFLAAAGTGTVGALLGSAWGATQSVDSITQVDNPLKAYPNRDWEEVYHDIYEYDSVDWTVCHPNCTQSCALNFYMKNGVPIRAEQIYHEEEGSPGPGGPGGYEEAGVTRHWNPRGCMKGLTLHRRTFEPSRIKYPMVRKGWSPDDPNPEGRGEDEFERVSWDEAIDLIAEKMASLEDEKRFHIFNAIKSDGLITRHGAGRRLASIFGGCEWTEYDWYADLPPGHVITTGYQTSDADASAWRAADYTIMQGKT	797303	Natrinema pellirubrum DSM 15624
job.pdb	AF-A0A7C5AZB9-F1-model_v4 Twin-arginine translocation signal domain-containing protein	41.400	123	65	2	6	128	4	119	1.000	1.260E-07	205	167	119	SRRQLLGRALALGSGAALADLLGPARFLSPAGAATAGAVVPGNPLRVMPDRTWEQIYRNQFEDDSTFVFTCAPNDTHNCLLRAHVKNGVVVRISPTYGYGEATDLYGNRASHRWDPRTCQKGL	SRRQFMKASAGTIAAAAVADKVLALTALQPV----IEV---GNPLGEYPDRSWERVYHDQYRYDSSFTWVCSPNDTHACRIRAFVRNGVVMRVEQNYDHQTYEDLYGNRGTFAHNPRMCLKGF	-31.482,24.493,55.933,-32.538,21.736,58.372,-33.244,18.516,56.404,-36.313,16.692,57.763,-36.099,12.961,58.625,-38.496,12.288,55.699,-36.292,14.225,53.228,-33.242,12.292,54.504,-35.002,8.927,53.959,-36.166,9.936,50.443,-32.654,11.105,49.463,-31.007,7.929,50.862,-33.517,5.634,49.086,-33.079,7.585,45.813,-29.251,7.377,46.018,-29.326,3.598,46.706,-31.751,3.032,43.798,-29.577,5.185,41.485,-26.366,3.33…	MLISRRQFMKASAGTIAAAAVADKVLALTALQPVIEVGNPLGEYPDRSWERVYHDQYRYDSSFTWVCSPNDTHACRIRAFVRNGVVMRVEQNYDHQTYEDLYGNRGTFAHNPRMCLKGF	2026887	Nitrospirae bacterium
job.pdb	AF-A0A4Q3Q0K1-F1-model_v4 Nitrate reductase subunit alpha	32.300	102	63	2	55	155	29	125	1.000	2.691E-05	194	167	129	DRTWEQIYRNQFEDDSTFVFTCAPNDTHNCLLRAHVKNGVVVRISPTYGYGEATDLYGNRASHRWDPRTCQKGLILSRRFYSERRVKAPMIR-KGFKDWVEA	DRTWEDAYRARWAHDKIVRSTHGVNCTGSCSWKIYVKGGIVTWETQQTDYPRTRWDMPNH-----EPRGCARGASYSWYLYSANRVKYPMVRGRLLERWRNA	-2.886,9.832,30.916,-0.693,7.665,33.196,-1.496,3.947,32.708,0.074,3.382,36.164,-2.437,5.654,37.966,-5.374,4.245,35.936,-4.687,0.819,37.527,-5.279,2.300,41.025,-8.932,3.075,40.074,-9.755,-0.578,39.143,-12.824,-0.828,41.448,-14.321,2.510,40.250,-14.341,1.592,36.527,-17.843,1.093,35.007,-18.636,-2.605,34.722,-21.866,-4.235,33.420,-22.576,-7.998,33.579,-24.328,-9.811,30.695,-25.427,-13.413,29.919,-26…	MSHFLDRLTHFRLPKENFSDGHGRTTGEDRTWEDAYRARWAHDKIVRSTHGVNCTGSCSWKIYVKGGIVTWETQQTDYPRTRWDMPNHEPRGCARGASYSWYLYSANRVKYPMVRGRLLERWRNALKVS	1871071	Comamonadaceae bacterium
job.pdb	AF-A0A7C5X8T8-F1-model_v4 Nitrate reductase subunit alpha	29.100	151	93	3	6	155	5	142	1.000	1.477E-06	192	167	252	SRRQLLGRALALGSGAALADLLGPARFLSPAGAATAGAVVPGNPLRV-MPDRTWEQIYRNQFEDDSTFVFTCAPNDTHNCLLRAHVKNGVVVRISPTYGYGEATDLYGNRASHRWDPRTCQKGLILSRRFYSERRVKAPMIRKGFKDWVEA	TRRRLLTATVAAGVSAGVVALAQNLEYLRP--------LAQFVDTRLQYPDRSWEEFYRRRWQYDKVVRSTHGVNCTGSCSWNVYVKDGLVVWELQATDYPDISPDIPN-----YEPRGCQRGASSSWYIYSPLRVKYPYVRGVLIDMYRR	78.599,-45.045,-87.408,75.074,-43.766,-86.651,75.179,-40.224,-88.103,73.068,-38.229,-85.608,71.908,-35.216,-87.666,71.569,-31.792,-85.947,67.844,-31.886,-86.858,67.153,-35.108,-84.872,69.057,-33.673,-81.866,66.894,-30.498,-82.000,63.628,-32.475,-82.290,64.624,-34.673,-79.305,65.620,-31.609,-77.200,62.324,-29.819,-78.013,60.280,-32.967,-77.250,62.166,-33.507,-73.945,61.825,-29.779,-73.037,58.053,-…	MLTTTRRRLLTATVAAGVSAGVVALAQNLEYLRPLAQFVDTRLQYPDRSWEEFYRRRWQYDKVVRSTHGVNCTGSCSWNVYVKDGLVVWELQATDYPDISPDIPNYEPRGCQRGASSSWYIYSPLRVKYPYVRGVLIDMYRRYKAETGDPVEAWRRIVEDPQNRAAYQKARGKAGWKRVSWDEVSELIAAALIYTIKKYGPDRIYGFTPIPAMSPVSYAAGARFIELIGGAMGSFYDWYCDLPPASPQMWGE	2004705	Pyrobaculum sp.
job.pdb	AF-A0A800MRE1-F1-model_v4 Nitrate reductase subunit alpha	30.600	101	65	2	55	155	29	124	1.000	3.929E-05	191	167	145	DRTWEQIYRNQFEDDSTFVFTCAPNDTHNCLLRAHVKNGVVVRISPTYGYGEATDLYGNRASHRWDPRTCQKGLILSRRFYSERRVKAPMIRKGFKDWVEA	DRSWEKSYRQRWQHDKIVRSTHGVNCTGSCSWKIYVKNGLVTWETQQTDYPET-RPDLPNH----EPRGCPRGASYSWYLYSANRLRYPLIRKRLLKLWRA	-34.745,13.738,10.039,-34.383,17.515,9.499,-31.332,18.840,11.405,-33.029,22.274,11.207,-36.190,21.133,13.047,-34.098,19.168,15.591,-32.465,22.486,16.652,-35.905,23.853,17.673,-35.981,21.134,20.394,-32.907,22.578,22.225,-34.370,22.630,25.774,-35.890,19.124,25.380,-32.467,17.496,24.722,-30.929,18.034,28.213,-31.443,14.968,30.456,-29.076,15.006,33.478,-26.220,16.987,35.041,-23.207,15.227,36.607,-20.…	MSHFLDRLQFFKKKQESFSDNHGEVSNEDRSWEKSYRQRWQHDKIVRSTHGVNCTGSCSWKIYVKNGLVTWETQQTDYPETRPDLPNHEPRGCPRGASYSWYLYSANRLRYPLIRKRLLKLWRAARAEMEPVDAWQSIVSSPEKT	1933926	Methylococcaceae bacterium
job.pdb	AF-A0A832UEX3-F1-model_v4 Molybdopterin-dependent oxidoreductase	70.200	74	22	0	88	161	2	75	1.000	3.053E-05	189	167	696	AHVKNGVVVRISPTYGYGEATDLYGNRASHRWDPRTCQKGLILSRRFYSERRVKAPMIRKGFKDWVEAGYPRND	AFVKNDVVVRIEPTYGYGKATDLNGNQASHRWDPRCCQKGLVLARRFYGDRRVNGAFLRKGFKEWVDKGFPRDP	21.449,19.688,3.420,24.252,18.172,1.326,27.736,19.661,1.804,29.829,19.784,-1.374,33.609,20.066,-1.806,35.143,19.947,-5.313,31.743,18.926,-6.782,31.618,15.894,-4.441,29.037,15.403,-1.666,31.235,15.024,1.440,28.475,14.903,4.118,24.711,15.256,4.742,23.056,17.190,7.605,19.443,18.022,8.579,17.821,21.171,7.225,16.727,22.697,10.597,13.897,24.344,8.599,10.697,22.504,9.655,9.610,25.377,11.967,9.476,27.620…	NAFVKNDVVVRIEPTYGYGKATDLNGNQASHRWDPRCCQKGLVLARRFYGDRRVNGAFLRKGFKEWVDKGFPRDPKTGAAPKELMRRGWDTWVKVPHDVAHEYHAKTLVNVAKTYSGDAGKQRLLDQGYDPDMVAAAEGAGTRVMKHRGGMAKQGVLRIFGAFRFGNSLALLDANVRGVSPEDAKGSGSWDSYTFHTDLPPGHPMVTGDQTNDFDLFDTENAKVVVAWGMNWIATKMPDSHWLTEARLKGAKTVAVTVEYSATASKCDDVVVIRPGTDPAFALGIAQVMLSRKLYNVEFVKNFTDLPTLVRMDTLDRLSAKDVFPGYTNQALDNWTTIIPKDQKAPGTPKQNGIQIPEKLQGEFGDFVMWDASQGKPVAVSHNDLGENFGKLGLDPALE…	2026759	Magnetococcales bacterium
job.pdb	AF-W1WLN7-F1-model_v4 Nitrate reductase, alpha subunit	33.300	102	62	3	55	155	28	124	1.000	5.738E-05	188	167	213	DRTWEQIYRNQFEDDSTFVFTCAPNDTHNCLLRAHVKNGVVVRISPTYGYGEATDLYGNRASHRWDPRTCQKGLILSRRFYSERRVKAPMIRKGFKD-WVEA	GREWENFYRDRWSYDKVVRTTHGVNCTGSCSWNIYVKNGVVAWENQAIDYPETPD-DMPD----YEPRGCPRGATFSWYLYSPLRVKYPYVRGELAELWREA	28.999,-26.806,-30.890,30.205,-29.583,-28.550,32.448,-28.234,-25.721,35.127,-30.555,-27.195,35.034,-28.845,-30.626,35.486,-25.420,-28.946,38.867,-26.561,-27.493,40.261,-26.819,-31.064,38.993,-23.327,-32.069,42.615,-22.009,-31.946,43.519,-24.188,-34.976,41.039,-22.321,-37.231,42.344,-19.751,-39.750,41.644,-16.237,-38.380,40.431,-13.178,-40.324,43.257,-10.652,-39.710,43.106,-6.943,-40.656,45.505,-5…	MSLLSQKFKFLRKKNVSPSGHQITEDGGREWENFYRDRWSYDKVVRTTHGVNCTGSCSWNIYVKNGVVAWENQAIDYPETPDDMPDYEPRGCPRGATFSWYLYSPLRVKYPYVRGELAELWREAKKHAKNPIEAWKSIVEDPEKAKKYKSARGMGGFVRSTWDEATEITAASLLYTAKTYGPDRNAGFSVIPAMSMLSYAAGARFLNLMGGTP	1403932	Veillonella sp. DORA_A_3_16_22
job.pdb	AF-A0A2X2E0M7-F1-model_v4 Respiratory nitrate reductase 1 alpha chain	32.300	102	63	2	55	155	29	125	1.000	6.111E-05	184	167	149	DRTWEQIYRNQFEDDSTFVFTCAPNDTHNCLLRAHVKNGVVVRISPTYGYGEATDLYGNRASHRWDPRTCQKGLILSRRFYSERRVKAPMIRKGFKD-WVEA	NRDWENSYRSRWQHDKIVRSTHGVNCTGSCSWKIYVKNGLVTWETQQTDYPRTRPDLPDH-----EPRGCPRGASYSWYLYSANRVKYPMVRKRLIKLWREA	9.823,-29.022,-23.154,12.464,-31.008,-21.187,15.321,-28.779,-19.928,17.402,-31.979,-19.603,16.959,-32.980,-23.274,17.558,-29.376,-24.449,21.186,-29.804,-23.246,21.720,-32.213,-26.184,21.138,-29.217,-28.533,24.402,-27.565,-27.310,26.073,-27.029,-30.718,22.739,-26.204,-32.433,22.264,-23.239,-30.032,25.548,-21.512,-31.043,24.897,-18.485,-33.290,27.530,-16.207,-34.874,30.731,-15.106,-33.148,31.338,-1…	MSKFLDRFRYFKQLGDTFSQDHGQELNVNRDWENSYRSRWQHDKIVRSTHGVNCTGSCSWKIYVKNGLVTWETQQTDYPRTRPDLPDHEPRGCPRGASYSWYLYSANRVKYPMVRKRLIKLWREAKAQHADPVDAWASIVNAPEKNEKL	584	Proteus mirabilis
job.pdb	AF-A0A3M1KVU5-F1-model_v4 Twin-arginine translocation signal domain-containing protein	23.800	168	100	5	1	167	2	142	1.000	1.302E-06	184	167	153	MAQGVSRRQLLGRALALGSGAALADLLGPARFLSPAGAATAGAVVPGNPLRVMPDRTWEQIYRNQFEDDSTFVFTCAPNDTH-NCLLRAHVKNGVVVRISPTYGYGEATDLYGNRASHRWDPRTCQKGLILSRRFYSERRVKAPMIRKGFKDWVEAGYPRNDDGTPQM	TSWNLSRRDFLKTSAVTVAGLTLARL-------APLSAEAAPAIAPSK-----PYESWQQLMAEKWSWDKTAKITHCVDCYPGNCSWTAYVKDGMVIREEQTGHYPQINPEMPD-----MNPRGCQKGASFGNVMYAKERIRYPIMR----------VGERGSGKWRR	-72.785,3.744,11.745,-71.140,7.170,11.185,-71.509,8.082,7.483,-68.521,10.237,6.429,-70.205,12.878,4.220,-67.143,14.154,2.325,-68.423,16.849,-0.056,-66.882,17.146,-3.554,-65.578,20.568,-2.411,-63.843,19.124,0.678,-62.256,16.367,-1.463,-60.919,18.946,-3.970,-59.556,21.113,-1.120,-57.852,18.162,0.621,-56.410,16.815,-2.682,-55.071,20.285,-3.641,-53.426,20.739,-0.214,-51.939,17.193,-0.288,-50.482,17.7…	MTSWNLSRRDFLKTSAVTVAGLTLARLAPLSAEAAPAIAPSKPYESWQQLMAEKWSWDKTAKITHCVDCYPGNCSWTAYVKDGMVIREEQTGHYPQINPEMPDMNPRGCQKGASFGNVMYAKERIRYPIMRVGERGSGKWRRVTWDEALTAVA	2026735	Deltaproteobacteria bacterium
job.pdb	AF-A0A3D3SEC1-F1-model_v4 4Fe-4S Mo/W bis-MGD-type domain-containing protein	35.800	92	54	1	55	146	29	115	1.000	1.078E-04	183	167	115	DRTWEQIYRNQFEDDSTFVFTCAPNDTHNCLLRAHVKNGVVVRISPTYGYGEATDLYGNRASHRWDPRTCQKGLILSRRFYSERRVKAPMIR	DRTWEQSYRDRWAHDKIVRSTHGVNCTGSCSWQVYVKDGIVVWETQETDYPPTPAGVPNH-----EPRGCPRGASYSWFLYSASRVKHPLIR	-24.431,-11.018,24.453,-26.802,-9.727,21.732,-26.345,-5.988,20.930,-29.895,-5.340,22.261,-28.828,-6.157,25.868,-25.898,-3.652,25.870,-28.253,-0.633,25.503,-29.788,-0.974,29.027,-26.356,-0.493,30.727,-26.088,3.299,30.110,-24.834,4.200,33.631,-22.293,1.329,33.893,-20.307,2.636,30.872,-18.665,5.653,32.615,-15.269,4.701,34.110,-13.784,8.175,34.828,-13.626,11.929,34.118,-10.749,14.208,33.005,-10.162,1…	MSGIMKSSLFFTKKVGSYSDGWGEVTGEDRTWEQSYRDRWAHDKIVRSTHGVNCTGSCSWQVYVKDGIVVWETQETDYPPTPAGVPNHEPRGCPRGASYSWFLYSASRVKHPLIR	2026794	Sutterellaceae bacterium
job.pdb	AF-Q739D6-F1-model_v4 Respiratory nitrate reductase, alpha subunit, degernerate	31.000	103	65	3	53	154	30	127	1.000	7.385E-05	183	167	138	MPDRTWEQIYRNQFEDDSTFVFTCAPNDTHNCLLRAHVKNGVVVRISPTYGYGEATDLYGNRASHRWDPRTCQKGLILSRRFYSERRVKAPMIRKGFKD-WVE	YEDREWENVYRKRWQHDKVIRSTHGVNCTGSCSRNIYVKDGIVTWEGQELNYP-TTGPDMPN----FEPRGCPRGASFSWYIYSPLRVKYPYVRGVFWNMWQE	-9.979,-8.002,-35.466,-8.486,-11.281,-36.807,-8.905,-14.105,-34.239,-5.536,-15.280,-32.858,-4.678,-18.943,-33.632,-5.261,-21.331,-30.799,-2.363,-22.365,-28.506,-2.362,-25.834,-30.165,-2.178,-24.325,-33.677,0.812,-22.198,-32.565,2.741,-25.326,-31.395,2.522,-26.810,-34.933,4.869,-24.027,-36.184,7.949,-25.551,-34.435,9.812,-26.265,-37.719,9.184,-22.805,-39.216,12.406,-21.121,-40.466,13.929,-18.728,-…	MKKKPSALMRCLKYFSPIDRYNDNHTQETYEDREWENVYRKRWQHDKVIRSTHGVNCTGSCSRNIYVKDGIVTWEGQELNYPTTGPDMPNFEPRGCPRGASFSWYIYSPLRVKYPYVRGVFWNMWQEELQNNESPLEA	222523	Bacillus cereus ATCC 10987
job.pdb	AF-A0A257TDY7-F1-model_v4 Nitrate reductase subunit alpha	32.000	103	65	2	53	155	27	124	1.000	6.933E-05	183	167	231	MPDRTWEQIYRNQFEDDSTFVFTCAPNDTHNCLLRAHVKNGVVVRISPTYGYGEATDLYGNRASHRWDPRTCQKGLILSRRFYSERRVKAPMIRKGFKDWVEA	QDDRLWEDAYRHRWRYDKVVRTTHGVNCTGGCSWNVHVKNGLVVFEMQAHDYPQT-RPDLPNH----EPRGCQRGASFSWYLYSPHRIKHPMIRGRLLELYRQ	11.018,-28.646,-40.768,12.901,-31.757,-39.543,16.057,-30.776,-37.611,17.269,-34.372,-38.225,17.003,-34.102,-42.043,18.574,-30.601,-42.037,21.748,-32.137,-40.513,22.117,-34.345,-43.641,22.646,-31.125,-45.673,26.083,-30.647,-43.974,28.102,-31.080,-47.217,25.735,-28.817,-49.225,25.843,-25.838,-46.815,26.697,-22.463,-48.370,29.834,-21.226,-46.533,31.506,-17.834,-47.134,34.976,-17.460,-45.567,36.074,-…	MSHLLDRLKFLVRRQESFADGHGIKLQDDRLWEDAYRHRWRYDKVVRTTHGVNCTGGCSWNVHVKNGLVVFEMQAHDYPQTRPDLPNHEPRGCQRGASFSWYLYSPHRIKHPMIRGRLLELYRQEKATGKDPVEAWRAIQENPHKRSSYVAVRGLGGFVRSNWDEVNEIIAAANIYTILRYGPDRIAGFSVIPAMSMISYAAGTRYLSLIGGVPLSFYDWYCDLPPSSPQV	160808	Acidithiobacillus ferrivorans
job.pdb	AF-A0A7Y5SSA1-F1-model_v4 Molybdopterin-dependent oxidoreductase	33.000	118	71	3	40	155	1	112	1.000	2.691E-05	182	167	158	TAGAVVPGNPLRVMPDRTWEQIYRNQFEDDSTFVFTCAPNDTHNCLLRAHVKNGVVVRISPTYGYGE-ATDLYGNRASHRWDPRTCQKGLILSRRFYSERRVKAPMIRKGFKD-WVEA	MRDAISWIKDERDPQLRGWEEFYRNRWQHDKVVRSTHGVNCTGGCTWMIHVKDGLVTWEMQGYDYPSLETGLPP------YEPRGCQRGISYSWYLYSPLRVKYPYIRGALVDLWKKA	51.692,-1.946,-26.686,51.597,-3.469,-23.184,52.471,-7.191,-23.320,49.555,-9.515,-22.513,49.956,-11.053,-19.040,51.029,-14.659,-19.762,48.663,-16.233,-17.172,45.481,-14.363,-18.292,43.721,-16.076,-21.221,41.427,-13.527,-22.944,39.096,-16.002,-24.696,36.565,-14.228,-26.957,34.188,-17.051,-27.912,30.582,-15.792,-28.314,29.352,-19.392,-28.206,30.555,-19.742,-24.580,28.431,-16.719,-23.474,25.315,-18.8…	MRDAISWIKDERDPQLRGWEEFYRNRWQHDKVVRSTHGVNCTGGCTWMIHVKDGLVTWEMQGYDYPSLETGLPPYEPRGCQRGISYSWYLYSPLRVKYPYIRGALVDLWKKARAQFDDPVDAWQSLVEDPEARQRWQKARGKGGFRRTNWATVLEIIS	2715253	Pirellulales bacterium
job.pdb	AF-A0A2Y5B148-F1-model_v4 Cryptic nitrate reductase 2 subunit alpha	28.700	101	67	2	55	155	29	124	1.000	1.078E-04	181	167	144	DRTWEQIYRNQFEDDSTFVFTCAPNDTHNCLLRAHVKNGVVVRISPTYGYGEATDLYGNRASHRWDPRTCQKGLILSRRFYSERRVKAPMIRKGFKDWVEA	NRDWEDSYRQRWQFDKIVRSTHGVNCTGSCSWKIYVKNGLVTWEIQQTDYPRT-RPDLPNH----EPRGCPRGASYSWYLYSANRLKYPLIRKRLIELSRR	3.686,4.956,32.890,5.324,1.739,34.203,3.586,-1.417,32.888,5.058,-3.250,35.923,3.435,-0.901,38.471,0.086,-0.969,36.613,-0.179,-4.706,37.507,-0.727,-3.699,41.169,-3.970,-1.963,40.034,-5.512,-5.353,39.035,-8.700,-5.136,41.157,-9.114,-1.381,40.486,-9.183,-2.070,36.707,-12.182,-4.470,36.956,-15.420,-2.712,35.917,-18.963,-4.158,35.841,-19.820,-7.779,35.095,-22.261,-8.494,32.231,-24.387,-11.440,31.007,-…	MSKLLDRFRYFKQKGETFADGHGQVMHSNRDWEDSYRQRWQFDKIVRSTHGVNCTGSCSWKIYVKNGLVTWEIQQTDYPRTRPDLPNHEPRGCPRGASYSWYLYSANRLKYPLIRKRLIELSRRCRWFLTPPERVICRCLAAPV	623	Shigella flexneri
job.pdb	AF-A0A3D4UDH8-F1-model_v4 Nitrate reductase subunit alpha	30.100	106	68	2	56	160	30	130	1.000	4.748E-05	181	167	167	RTWEQIYRNQFEDDSTFVFTCAPNDTHNCLLRAHVKNGVVVRISPTYGYGEATDLYGNRASHRWDPRTCQKGLILSRRFYSERRVKAPMIRKGFKD-WVEAGYPRN	RDWENVYRARWQYDKIVRSTHGVNCTGSCSWKIYVKNGLITWETQQTDYPRTRPDLPNH-----EPRGCPRGASYSWYIYSANRLKYPKVRKPLLKLWREARATLN	30.472,-24.937,-13.845,33.200,-24.406,-11.197,34.123,-20.712,-10.797,37.453,-21.864,-9.267,38.435,-24.030,-12.273,37.308,-21.296,-14.699,39.935,-18.915,-13.185,42.667,-21.301,-14.452,41.559,-20.358,-18.019,42.704,-16.698,-17.594,44.804,-16.414,-20.798,42.256,-18.372,-22.907,39.484,-15.801,-22.206,41.094,-12.856,-24.086,39.562,-12.620,-27.590,41.172,-9.386,-28.880,42.225,-5.774,-28.239,40.473,-2.6…	MSHLLDQLRFFKRKQGEFADGHGETRNESRDWENVYRARWQYDKIVRSTHGVNCTGSCSWKIYVKNGLITWETQQTDYPRTRPDLPNHEPRGCPRGASYSWYIYSANRLKYPKVRKPLLKLWREARATLNPVEAWASIVTDPVKAESYKSKRGMGGFIRSSWDEVNE	1889775	Moraxellaceae bacterium
job.pdb	AF-A0A354DE71-F1-model_v4 Nitrate reductase subunit alpha	32.000	100	62	3	56	154	32	126	1.000	1.078E-04	181	167	232	RTWEQIYRNQFEDDSTFVFTCAPNDTHNCLLRAHVKNGVVVRISPTYGYGEATDLYGNRASHRWDPRTCQKGLILSRRFYSERRVKAPMIRKGFKD-WVE	RDWETIYRNRWAHDKVVRSTHGVNCTGSCSWKIHVKDGIITWETQQTDYPSTGD-DFPE----YEPRGCTRGASFSWYTYSPTRVKYPYVRGDLYALWKE	3.971,-26.789,-41.949,5.997,-29.892,-42.969,7.405,-31.539,-39.787,11.170,-30.946,-40.229,12.845,-34.382,-40.021,14.495,-34.011,-36.590,17.280,-36.579,-37.269,19.000,-34.684,-40.125,18.661,-31.380,-38.236,20.558,-32.831,-35.231,23.507,-33.810,-37.539,24.113,-30.211,-38.735,26.741,-29.836,-35.948,29.047,-32.091,-38.053,29.010,-29.566,-40.936,32.071,-27.281,-40.745,31.593,-23.609,-41.651,33.812,-21.…	MKKKNNLFHSLKHLVRGERINEGWTEESHRPRDWETIYRNRWAHDKVVRSTHGVNCTGSCSWKIHVKDGIITWETQQTDYPSTGDDFPEYEPRGCTRGASFSWYTYSPTRVKYPYVRGDLYALWKEELKVADNPVQAWENIVSSEEKRNRYVKARGKGGFVRGTWEDVCQMIGAASIYTIKKYGPDRIVGFSPIPAMSMVSYSGGTRFLSLIGGTILSFYDWYADLPPASPQ	2003592	Paenibacillaceae bacterium
job.pdb	AF-A0A7V8AKW7-F1-model_v4 NarZH	50.000	78	39	0	38	115	1	78	1.000	4.598E-06	179	167	81	AATAGAVVPGNPLRVMPDRTWEQIYRNQFEDDSTFVFTCAPNDTHNCLLRAHVKNGVVVRISPTYGYGEATDLYGNRA	MGNLVPLAVDSPLQDCPDRNQEKIYCNLYAHDLAFTFLCAPNDTHNYLLNSFVKNGVITRIGPTYGFGKAMDLNGKAA	-27.796,29.079,54.267,-27.006,25.900,52.281,-23.365,25.727,51.116,-22.925,24.786,47.434,-20.625,21.779,46.899,-18.688,21.752,43.574,-19.521,18.995,41.177,-16.360,16.930,40.625,-16.450,15.377,37.118,-13.588,12.998,36.230,-11.523,13.838,33.129,-12.732,11.866,30.047,-9.079,11.508,29.007,-7.888,9.610,32.119,-8.885,6.207,30.638,-8.081,4.780,27.195,-11.479,3.613,25.836,-12.092,0.137,24.420,-10.310,-0.0…	MGNLVPLAVDSPLQDCPDRNQEKIYCNLYAHDLAFTFLCAPNDTHNYLLNSFVKNGVITRIGPTYGFGKAMDLNGKAASGR	1898112	Rhodospirillaceae bacterium
job.pdb	AF-A0A353NLJ9-F1-model_v4 Nitrate reductase subunit alpha	28.000	100	67	1	55	154	38	132	1.000	1.388E-04	179	167	133	DRTWEQIYRNQFEDDSTFVFTCAPNDTHNCLLRAHVKNGVVVRISPTYGYGEATDLYGNRASHRWDPRTCQKGLILSRRFYSERRVKAPMIRKGFKDWVE	QREWEHFYRDRWQYDKKVRSTHGVNCTGSCSWDVYVKDGIIVWETQATDYPACGEGFPNH-----EPRGCPRGATFSWYTYSPVRVRYPLIRASLLQYWR	2.038,-37.519,-21.738,2.812,-36.245,-25.262,6.394,-37.082,-26.395,7.168,-33.313,-26.438,6.805,-33.222,-22.612,9.401,-35.995,-22.109,12.094,-34.145,-24.134,11.417,-30.997,-22.050,12.552,-32.997,-18.971,15.959,-33.719,-20.601,17.503,-30.303,-19.781,20.473,-30.833,-22.172,18.448,-32.165,-25.153,15.532,-29.725,-24.760,14.639,-28.092,-28.116,16.047,-24.577,-28.397,13.169,-22.117,-28.915,12.634,-20.927…	MTGRDFLKRLRFFRPRSTEDGCREEKTSGGWAETRCGQREWEHFYRDRWQYDKKVRSTHGVNCTGSCSWDVYVKDGIIVWETQATDYPACGEGFPNHEPRGCPRGATFSWYTYSPVRVRYPLIRASLLQYWRS	2053307	Desulfobulbaceae bacterium
job.pdb	AF-D4S4X2-F1-model_v4 Nitrate reductase alpha chain	32.400	108	65	4	55	159	28	130	1.000	6.509E-05	179	167	293	DRTWEQIYRNQFEDDSTFVFTCAPNDTHNCLLRAHVKNGVVVRISPTYGYGEATDLYGNRASHRWDPRTCQKGLILSRRFYSERRVKAPMIRKGFKD-WVE--AGYPR	GRAWENMYRDRWSFDKTVRTTHGVNCTGSCSWNVHVKNGIVAWENQATDYPETAP-DMPD----FEPRGCPRGTTFSWYLYSPHRVKYPYMRGELAALWREARAAHPN	-4.652,-45.967,-34.980,-1.311,-44.085,-34.974,1.538,-46.642,-34.809,3.898,-46.331,-31.783,6.730,-46.069,-34.365,5.251,-42.869,-35.849,6.004,-41.228,-32.451,9.792,-41.840,-32.888,10.159,-40.585,-36.493,11.849,-37.433,-35.084,14.881,-39.576,-34.054,15.776,-39.771,-37.778,17.545,-36.595,-39.026,15.864,-34.840,-41.915,19.190,-33.253,-43.009,22.889,-33.010,-42.070,25.341,-30.131,-42.658,28.018,-30.604…	MSSIFQKFKYLIPTSKSADGHNETHEGGRAWENMYRDRWSFDKTVRTTHGVNCTGSCSWNVHVKNGIVAWENQATDYPETAPDMPDFEPRGCPRGTTFSWYLYSPHRVKYPYMRGELAALWREARAAHPNAYEAWKSIASDPAKKKQYKQARGMGGFVRSNWQEVSELIAASVLYTAYTYGSDRIFGFSVIPAMSMLSYAAGIRFMQLMGGVGLSFYDWYADLPPASPQIWGEQTDVPESSDWYNAGYLITWGSNVPLTRTPDAHFMAEVRYKGTKVVSIAPDYAESSMFADT	585503	Selenomonas noxia ATCC 43541
job.pdb	AF-A0A349BQC7-F1-model_v4 4Fe-4S Mo/W bis-MGD-type domain-containing protein	30.700	114	67	4	38	151	2	103	1.000	6.933E-05	178	167	105	AATAGAVVPGNPLRVMPDRTWEQIYRNQFEDDSTFVFTCAPNDTHNCLLRAHVKNGVVVRISPTYGYGEATDLYGNRASHRWDPRTCQKGLILSRRFYSERRVKAPMIRKGFKD	TWIQDIV---DPAK----RGWEEFYRNRWQYDKTVRSTHGNNCTGGCSWMVYVKDGVITWELQAVDYE-VLDNKIPP----YEPRGCQRGISASWYVYSPVRVKYPYIRGPLLD	-37.678,27.823,18.470,-34.736,25.862,16.999,-35.085,25.821,13.184,-33.214,22.461,12.975,-34.973,19.135,13.582,-32.487,16.340,14.372,-34.391,13.423,12.819,-32.806,10.185,14.102,-34.112,7.622,11.583,-31.609,4.745,11.097,-33.784,3.233,8.394,-33.040,6.267,6.153,-29.230,5.898,6.649,-28.830,3.154,3.992,-26.428,5.399,1.997,-23.776,4.837,4.724,-23.402,1.242,3.436,-21.492,2.688,0.446,-18.691,3.850,2.785,-…	MTWIQDIVDPAKRGWEEFYRNRWQYDKTVRSTHGNNCTGGCSWMVYVKDGVITWELQAVDYEVLDNKIPPYEPRGCQRGISASWYVYSPVRVKYPYIRGPLLDAW	2026770	Nitrospiraceae bacterium
job.pdb	AF-A0A353ZXB9-F1-model_v4 Nitrate reductase subunit alpha	23.700	101	72	2	55	155	25	120	1.000	1.677E-04	178	167	122	DRTWEQIYRNQFEDDSTFVFTCAPNDTHNCLLRAHVKNGVVVRISPTYGYGEATDLYGNRASHRWDPRTCQKGLILSRRFYSERRVKAPMIRKGFKDWVEA	GRKGDIFYRDRWSHDKVVRSTHGVNCTGSCSWKVYVKDGIITWESQQTDYP-SVGPDSPE----YEPRGCPRGAAFSWYTYSPTRVRFPYARGVLVEMYRE	37.359,26.742,-21.661,36.162,23.100,-22.162,39.430,22.043,-23.886,41.414,22.943,-20.731,39.178,20.777,-18.503,39.881,17.806,-20.832,43.631,18.000,-20.085,43.118,17.728,-16.300,40.271,15.162,-16.097,41.116,12.665,-18.912,37.500,11.386,-18.954,35.992,9.427,-21.860,34.034,11.879,-24.043,32.223,12.175,-27.378,34.305,13.406,-30.348,32.143,16.563,-30.472,32.876,17.101,-26.737,29.163,17.236,-25.740,29.0…	MLKLGRFFTKWDQTDDGRAVFREGGRKGDIFYRDRWSHDKVVRSTHGVNCTGSCSWKVYVKDGIITWESQQTDYPSVGPDSPEYEPRGCPRGAAFSWYTYSPTRVRFPYARGVLVEMYREAK	1667	Arthrobacter sp.
job.pdb	AF-A0A378R1U4-F1-model_v4 Respiratory nitrate reductase 1 alpha chain	32.300	102	63	2	55	155	29	125	1.000	1.149E-04	177	167	194	DRTWEQIYRNQFEDDSTFVFTCAPNDTHNCLLRAHVKNGVVVRISPTYGYGEATDLYGNRASHRWDPRTCQKGLILSRRFYSERRVKAPMIRKGFKD-WVEA	NRDWENSYRSRWQFDKIVRSTHGVNCTGSCSWKIYVKNGLVTWETQQTDYPRTRPDLPNH-----EPRGCPRGASYSWYMYSANRVKYPKVRKPLLKLWREA	-23.817,22.897,20.901,-21.732,25.909,22.059,-18.616,24.553,23.833,-18.135,27.880,25.697,-21.674,27.874,27.155,-21.356,24.172,28.083,-18.455,25.073,30.448,-20.916,27.021,32.660,-22.725,23.693,33.304,-19.650,22.304,35.189,-21.443,21.303,38.431,-24.537,19.942,36.614,-22.445,17.433,34.598,-21.314,15.424,37.668,-23.762,12.492,37.880,-22.077,10.261,40.516,-18.939,8.973,42.280,-17.393,5.477,42.338,-14.7…	MNHLLDQFRFFKKKTGEYADGHGEIRDENRDWENSYRSRWQFDKIVRSTHGVNCTGSCSWKIYVKNGLVTWETQQTDYPRTRPDLPNHEPRGCPRGASYSWYMYSANRVKYPKVRKPLLKLWREAKAVHKNPVDTWASIVTDPTKTEQYKSKRGMGALSVHHGMKWWKSSLPPTSTPPRPLVLTVSLVSRPFLP	90240	Moraxella caprae
job.pdb	AF-A0A7G3ENS3-F1-model_v4 Molybdopterin oxidoreductase	31.300	102	64	2	55	155	29	125	1.000	8.924E-05	176	167	126	DRTWEQIYRNQFEDDSTFVFTCAPNDTHNCLLRAHVKNGVVVRISPTYGYGEATDLYGNRASHRWDPRTCQKGLILSRRFYSERRVKAP-MIRKGFKDWVEA	NRDWEDGYRQRWQHDKVVRSTHGVNCTGSCSWKIFVKNGLVTWEMQQTDYPRTRPDMPNH-----EPRGCPRGASYSWYLYSANRLKYPLMRKRLMKMWREA	-6.523,23.103,21.247,-3.432,23.271,23.528,-2.186,19.773,24.500,-0.371,21.441,27.439,-3.530,23.064,28.880,-5.570,19.858,28.340,-3.364,18.227,31.043,-5.191,20.400,33.631,-8.383,18.411,32.808,-6.792,15.260,34.364,-9.601,14.373,36.825,-12.376,15.633,34.499,-11.309,13.070,31.841,-11.738,10.039,34.179,-14.938,8.137,33.298,-16.294,4.979,34.997,-14.116,2.288,36.564,-14.715,-1.322,35.443,-13.871,-4.862,36…	MSKFLDRFRYFKQKGETFADGHGQVLDTNRDWEDGYRQRWQHDKVVRSTHGVNCTGSCSWKIFVKNGLVTWEMQQTDYPRTRPDMPNHEPRGCPRGASYSWYLYSANRLKYPLMRKRLMKMWREAK	550	Enterobacter cloacae
job.pdb	AF-A0A142D0R7-F1-model_v4 4Fe-4S Mo/W bis-MGD-type domain-containing protein	33.300	102	62	3	55	155	32	128	1.000	1.388E-04	176	167	358	DRTWEQIYRNQFEDDSTFVFTCAPNDTHNCLLRAHVKNGVVVRISPTYGYGEATDLYGNRASHRWDPRTCQKGLILSRRFYSERRVKAPMIRKGFKD-WVEA	DRAWEDAYRRRWQHDKVVRSTHGVNCTGSCSWNIYVKNGIVTWEGQQLDYP-STGPDMPD----FEPRGCPRGASFSWYMYSPLRVKYPYVRGVLLDMWREA	18.748,-53.462,10.922,15.437,-54.991,12.144,13.952,-56.785,9.075,10.743,-54.935,8.040,7.977,-57.551,8.552,6.013,-58.444,5.382,2.804,-56.354,4.910,1.027,-59.687,4.714,2.245,-60.718,8.203,0.789,-57.477,9.636,-2.752,-58.501,8.464,-2.920,-61.439,10.957,-3.064,-58.902,13.837,-6.923,-59.021,13.667,-6.844,-62.210,15.826,-5.603,-60.218,18.856,-8.235,-59.273,21.500,-9.041,-55.573,21.224,-9.969,-53.326,24.…	MKRKRSPLANRFKYIRPIERQADGHSETTYGDRAWEDAYRRRWQHDKVVRSTHGVNCTGSCSWNIYVKNGIVTWEGQQLDYPSTGPDMPDFEPRGCPRGASFSWYMYSPLRVKYPYVRGVLLDMWREALAAHPNNPLEAWKSIVEDRDKAKRYKQARGKGGFVRVSWDEALTLVAASLLYTVVKYGPDRNIGFSPIPAMSMVSHAAGSRFMQLMGGPMLSFYDWYADLPPASPQIWGDQTDVPESSDWYNAGYIITWGSNVPLTRTPDAHFLAEVRYRGTKVVSVSPDYAESTKFADDWLSVKQRTDGALAMAMGHVILNEYYVKRTVPYFEQYAKTYTDFPFVVTLKQEGLFTTKCT	1813182	Geobacillus sp. JS12
job.pdb	AF-A0A7V7WP41-F1-model_v4 Nitrate reductase subunit alpha	33.000	103	64	1	53	155	27	124	1.000	1.303E-04	176	167	534	MPDRTWEQIYRNQFEDDSTFVFTCAPNDTHNCLLRAHVKNGVVVRISPTYGYGEATDLYGNRASHRWDPRTCQKGLILSRRFYSERRVKAPMIRKGFKDWVEA	QEDRQWEDVYRHRWQHDKVVRSTHGVNCTGGCSWKIFVKNGLVSFEMQQTDYPRTREDMPN-----HEPRGCQRGASFSWYLYSPHRVKHPLIRGRLLDLYRA	51.173,-28.014,-30.453,49.965,-30.662,-32.958,46.853,-32.409,-31.554,47.547,-35.100,-34.208,51.026,-35.911,-32.823,49.749,-35.833,-29.201,47.592,-38.904,-30.036,50.820,-40.950,-30.441,51.385,-40.579,-26.652,48.242,-42.699,-26.000,49.830,-45.192,-23.547,51.645,-42.445,-21.576,48.316,-40.711,-20.772,47.377,-42.866,-17.727,49.132,-41.489,-14.628,47.418,-43.650,-11.962,44.377,-45.893,-11.398,41.860,-…	MSHFLDRLKFFDKVKETFSNGHGIVTQEDRQWEDVYRHRWQHDKVVRSTHGVNCTGGCSWKIFVKNGLVSFEMQQTDYPRTREDMPNHEPRGCQRGASFSWYLYSPHRVKHPLIRGRLLDLYRAEKKSGKDPVEAWAAIQADAAKRDQYVAVRGLGGFVRTHWEEVTEIIAAANVHTIQKWGPDRIFGFSPIPAMSMISYAAGSRYLSLIGGACGSFYDWYCDLPAASPQTWGEQTDVPEAADWYNSTYLIICGANLPMTRTPDAHFAVEVRYKGAKVVSMAPDYAEYVKFADLWMPVRQGTDAAAFMAMAHVALKEFYVDRQDAYFQEYAKKYTDLPMQIVLRQDGENYVPDRNLRASDFADALGEKNNAEWKTIVFDETSKIFVAPNGSIGFRWGEE…	1891238	Burkholderiales bacterium
job.pdb	AF-A0A2N5A4F2-F1-model_v4 Nitrate reductase subunit alpha	31.300	102	64	2	55	155	29	125	1.000	1.078E-04	174	167	177	DRTWEQIYRNQFEDDSTFVFTCAPNDTHNCLLRAHVKNGVVVRISPTYGYGEATDLYGNRASHRWDPRTCQKGLILSRRFYSERRVKAP-MIRKGFKDWVEA	NRDWEDGYRQRWQHDKIVRSTHGVNCTGSCSWKIYVKNGLVTWETQQTDYPRTRPDLPNH-----EPRGCPRGASYSWYLYSANRLKYPLMRKRLMKMWREA	28.605,-25.131,-19.325,31.475,-25.250,-16.786,32.677,-21.729,-15.867,35.939,-23.360,-14.693,36.651,-25.063,-18.056,35.653,-21.891,-19.980,38.775,-20.248,-18.453,40.863,-22.524,-20.742,39.367,-20.612,-23.732,41.254,-17.455,-22.575,43.041,-16.661,-25.876,40.171,-17.981,-28.059,37.820,-15.354,-26.529,39.997,-12.338,-27.532,38.521,-10.471,-30.532,39.936,-7.384,-32.306,41.944,-4.679,-30.564,40.743,-1.…	MSKFLDRFRYFKQKGETFADGHGQLLNTNRDWEDGYRQRWQHDKIVRSTHGVNCTGSCSWKIYVKNGLVTWETQQTDYPRTRPDLPNHEPRGCPRGASYSWYLYSANRLKYPLMRKRLMKMWREAKVQHSDPVEAWASIIEDADKAKSFKQARGRGGFVRSSWQEVNELIAASNVYT	244366	Klebsiella variicola
job.pdb	AF-A0A380FKU1-F1-model_v4 Nitrate reductase subunit alpha	29.700	101	65	3	56	155	27	122	1.000	1.903E-04	174	167	181	RTWEQIYRNQFEDDSTFVFTCAPNDTHNCLLRAHVKNGVVVRISPTYGYGEATDLYGNRASHRWDPRTCQKGLILSRRFYSERRVKAPMIRKGFKD-WVEA	REWEKMYRERWSHDKVVRTTHGVNCTGSCSWKVFVKNGVITWENQQIDYPSC-GPDMPE----FEPRGCPRGASFSWYEYSPLRVRYPYIRGKLWELWTAA	21.448,-34.131,-29.760,22.701,-30.548,-30.333,25.606,-30.968,-32.804,28.590,-29.191,-31.199,30.123,-27.773,-34.390,33.961,-27.575,-34.204,33.852,-23.791,-34.821,36.909,-23.083,-32.591,39.419,-22.966,-35.502,37.328,-20.785,-37.842,39.357,-17.779,-39.112,38.455,-14.660,-37.182,38.690,-11.040,-38.393,41.459,-9.047,-36.647,41.486,-5.242,-36.279,43.850,-2.732,-34.602,46.762,-5.052,-35.466,46.684,-8.23…	MKKFGLKFFKPTEKFNGNWSILESKSREWEKMYRERWSHDKVVRTTHGVNCTGSCSWKVFVKNGVITWENQQIDYPSCGPDMPEFEPRGCPRGASFSWYEYSPLRVRYPYIRGKLWELWTAALKEYHDNTVAAWASIVEDEEKAKIYKQARGKGGLVRTNWKDVSQLISAQIIYTIKKIWT	1293	Staphylococcus gallinarum
job.pdb	AF-A0A259GIC4-F1-model_v4 4Fe-4S Mo/W bis-MGD-type domain-containing protein	31.300	102	64	3	55	155	29	125	1.000	1.677E-04	173	167	192	DRTWEQIYRNQFEDDSTFVFTCAPNDTHNCLLRAHVKNGVVVRISPTYGYGEATDLYGNRASHRWDPRTCQKGLILSRRFYSERRVKAPMIRKGFKD-WVEA	DRSWENAYRSRWQHDKVVRSTHGVNCTGSCSWKIFVKNGLITWEIQQTDYPRT-RADLPNH----EPRGCPRGASYSWYVYSAQRVKYPLIRGRLMEMWREA	30.706,-25.364,-23.586,33.646,-25.476,-21.134,34.876,-21.910,-20.441,38.215,-23.556,-19.492,38.699,-25.279,-22.879,37.500,-22.114,-24.696,40.705,-20.401,-23.432,42.857,-22.789,-25.534,41.439,-21.156,-28.713,42.768,-17.654,-27.765,44.475,-16.884,-31.118,41.331,-17.974,-33.041,39.074,-15.419,-31.269,40.234,-12.260,-33.126,38.346,-12.040,-36.448,39.639,-8.680,-37.784,41.412,-5.429,-36.827,40.098,-1.…	MSHFLDRLTFFKKTVSEFSDGHGAVSNEDRSWENAYRSRWQHDKVVRSTHGVNCTGSCSWKIFVKNGLITWEIQQTDYPRTRADLPNHEPRGCPRGASYSWYVYSAQRVKYPLIRGRLMEMWREARKSMDPVDAWKSISQNPEKARRYKSIRGQGGFVRAKWDEVTEMIAAANVFTIKEFGPDRIYGFSPIP	1970523	Hydrogenophilales bacterium 17-61-76
job.pdb	AF-A0A524NZT9-F1-model_v4 Nitrate reductase subunit alpha	30.700	117	72	3	40	155	2	110	1.000	5.738E-05	173	167	338	TAGAVVPGNPLRVMPDRTWEQIYRNQFEDDSTFVFTCAPNDTHNCLLRAHVKNGVVVRISPTYGYGEATDLYGNRASHRWDPRTCQKGLILSRRFYSERRVKAPMIRKGFKD-WVEA	SSGRI---KDDRTPADQGWEEFYRNRWQYDKVVRSSHGVNCTGGCSWMVHVKDGIVGWELQANDYPQFDGSIPN-----HEPRGCQRGISFSWYLYSPLRVKYPYMRGALIDLWKEA	-49.683,-23.609,-2.349,-47.514,-21.099,-4.201,-48.223,-20.641,-7.494,-47.256,-21.648,-11.041,-44.068,-20.396,-12.547,-44.956,-20.004,-16.238,-44.406,-23.420,-17.815,-43.285,-22.584,-21.335,-45.572,-25.239,-22.853,-44.053,-24.406,-26.278,-41.420,-26.756,-27.667,-38.883,-23.943,-28.222,-39.065,-22.918,-31.816,-35.360,-22.554,-32.806,-33.601,-21.072,-29.748,-30.352,-20.998,-31.814,-29.948,-17.273,-3…	MSSGRIKDDRTPADQGWEEFYRNRWQYDKVVRSSHGVNCTGGCSWMVHVKDGIVGWELQANDYPQFDGSIPNHEPRGCQRGISFSWYLYSPLRVKYPYMRGALIDLWKEARQRFPDPVDAWRSIVENPESRKSYTGKRGMGGFRRASWDDVVELIAASTLYTAKKYGPDRVIGFTPIPAMSMISYAAGTRFLQLFGGVAMSFYDWYCDLPPASPQVWGEQTDVNESADWYNASYIVLCGSNVPMTRTPDAHFLTEARYRGAKVVVMSPDYSQATKFADDWLPVTQGHDGAFWMAVNHVILKEYYVDRQVPFFEEYARKYTDLPFLVKLGEKDGVLLPG	2026735	Deltaproteobacteria bacterium
job.pdb	AF-A0A7C1U440-F1-model_v4 Nitrate reductase	22.600	168	104	4	1	167	67	209	1.000	1.302E-06	173	167	517	MAQGVSRRQLLGRALALGSGAALADLLGPARFLSPAGAATAGAVVPGNPLRVMPDRTWEQIYRNQFEDDSTFVFTCAPNDTHNCLLRAHVKNGVVVRISPTYGYGEATDLYGNRASHRWDPRTCQKGLILSRR-FYSERRVKAPMIRKGFKDWVEAGYPRNDDGTPQM	MGMAIERRTFLKLLAGTAASAASIRAFGLTNLNLQIVDDPFNY----------PYRGWEDFYRGEWTWDTVARSTHSQNCTGSCSWNVYVKDGIIMREEQAADYPDIDPSYPN-----VNPRGCQKGACYAAEYVNGDRRIKYPLIR----------TGARGEGLWRR	-14.697,47.516,4.143,-11.956,47.439,1.437,-10.607,44.162,0.019,-6.784,44.376,0.207,-4.977,42.005,-2.203,-2.270,39.727,-0.733,1.298,40.575,-1.484,3.440,39.558,-4.488,6.374,37.247,-3.769,9.479,38.418,-5.733,10.593,36.244,-8.605,14.243,35.049,-8.521,16.217,36.804,-11.233,17.851,34.822,-14.100,21.065,33.007,-13.285,23.581,33.392,-16.169,24.010,30.102,-18.029,26.224,30.742,-21.102,24.679,29.927,-24.49…	MNLTRPAHFPRPGPSAYSEARITATRGPAKGRSGRLRERHPQAHRSRVRASGGCAVRPGLTTTREEMGMAIERRTFLKLLAGTAASAASIRAFGLTNLNLQIVDDPFNYPYRGWEDFYRGEWTWDTVARSTHSQNCTGSCSWNVYVKDGIIMREEQAADYPDIDPSYPNVNPRGCQKGACYAAEYVNGDRRIKYPLIRTGARGEGLWRRATWDEALTLIADKVLDTIQNHGPDALTFFTPIPAMSPVSFSSGARLAHLLGGIVCSFYDWYCDLPPGSPITLGEQTDVAESTDWMNARYMILWGSNPLQTRIPDAHFVTEAKYRGCKVLAIYPDFTSSAIRADQWFSVNPGTDAALALAICQQLIANGTIDEAYLAEQTDMPLLMRTDTGKYLRESDMVA…	2026796	Thiotrichales bacterium
job.pdb	AF-A0A6N6X6A6-F1-model_v4 Molybdopterin-dependent oxidoreductase	31.300	102	64	2	55	155	2	98	1.000	1.223E-04	172	167	149	DRTWEQIYRNQFEDDSTFVFTCAPNDTHNCLLRAHVKNGVVVRISPTYGYGEATDLYGNRASHRWDPRTCQKGLILSRRFYSERRVKAP-MIRKGFKDWVEA	NRDWEDGYRQRWQHDKIVRSTHGVNCTGSCSWKIYVKNGLVTWETQQTDYPRTRPDMPNH-----EPRGCPRGASYSWYLYSANRLKYPLMRKRLMKMWREA	47.075,-3.007,-12.002,44.050,-4.934,-10.622,40.424,-3.657,-11.040,38.482,-6.176,-8.916,36.978,-3.337,-6.813,34.621,-2.700,-9.801,32.646,-5.836,-8.847,31.139,-3.793,-5.975,29.047,-1.775,-8.495,28.352,-4.803,-10.754,26.960,-6.747,-7.770,24.782,-3.724,-6.839,23.153,-3.746,-10.337,22.653,-7.534,-10.440,19.161,-8.596,-9.276,17.121,-11.767,-8.640,14.249,-11.065,-11.086,12.217,-8.470,-13.006,8.394,-8.32…	TNRDWEDGYRQRWQHDKIVRSTHGVNCTGSCSWKIYVKNGLVTWETQQTDYPRTRPDMPNHEPRGCPRGASYSWYLYSANRLKYPLMRKRLMKMWREAKRLHSDPVDAWASIIEDADKAKSFKQARGRGGFVRSSWQEVNELIADSNVY	562	Escherichia coli
job.pdb	AF-A0A4Z0LMR5-F1-model_v4 Nitrate reductase subunit alpha	31.300	102	64	2	55	155	29	125	1.000	1.677E-04	172	167	183	DRTWEQIYRNQFEDDSTFVFTCAPNDTHNCLLRAHVKNGVVVRISPTYGYGEATDLYGNRASHRWDPRTCQKGLILSRRFYSERRVKAPMIRKGFKD-WVEA	NRDWEDSYRQRWQFDKIVRSTHGVNCTGSCSWKIYVKNGLVTWETQQTDYPRTRPELPNH-----EPRGCPRGASYSWYLYSANRLKYPLVRKRLIELWREA	10.461,-27.375,-32.110,12.736,-29.901,-30.310,15.711,-28.190,-28.588,17.491,-31.595,-28.760,17.170,-31.913,-32.562,18.148,-28.243,-33.073,21.641,-29.160,-31.721,22.200,-31.170,-34.948,21.992,-27.854,-36.885,25.267,-26.695,-35.204,27.230,-25.798,-38.375,24.116,-24.548,-40.225,23.543,-21.942,-37.461,26.998,-20.297,-37.928,26.792,-17.048,-39.935,29.655,-14.690,-40.887,32.830,-14.157,-38.853,33.727,-…	MSKLLDRFRYFKQKGDTFADGHGQVMHTNRDWEDSYRQRWQFDKIVRSTHGVNCTGSCSWKIYVKNGLVTWETQQTDYPRTRPELPNHEPRGCPRGASYSWYLYSANRLKYPLVRKRLIELWREALSRHSDPVLAWESIMNDLHNCQSYKQVRGHGGFIRSNWKELNQLIADANFWTIKTYGP	436295	Salmonella enterica subsp. enterica serovar Poona
job.pdb	AF-A0A4P0Y7K6-F1-model_v4 Respiratory nitrate reductase subunit alpha	30.400	92	59	1	55	146	29	115	1.000	3.152E-04	171	167	117	DRTWEQIYRNQFEDDSTFVFTCAPNDTHNCLLRAHVKNGVVVRISPTYGYGEATDLYGNRASHRWDPRTCQKGLILSRRFYSERRVKAPMIR	NRDWEDSYRQRWQFDKIVRSTHGVNCTGSCSWKIYVKNGLVTWETQQTDYPRTRPDLPNH-----EPRGCPRGASYSWYLYSANRLKYPLAR	-14.146,-10.403,25.536,-17.796,-9.261,25.192,-18.043,-5.596,24.087,-21.578,-5.559,25.585,-20.423,-6.652,29.069,-17.439,-4.245,28.994,-19.975,-1.349,29.024,-20.834,-2.304,32.642,-17.228,-1.304,33.553,-17.977,2.375,32.681,-16.866,3.923,36.010,-14.000,1.431,36.562,-12.455,2.520,33.228,-12.192,6.238,34.180,-8.597,7.113,35.151,-7.219,10.452,36.416,-8.522,13.864,35.375,-6.004,16.367,33.948,-5.820,20.11…	MSKLLDRFRYFKQKGETFANGHGQVYNNNRDWEDSYRQRWQFDKIVRSTHGVNCTGSCSWKIYVKNGLVTWETQQTDYPRTRPDLPNHEPRGCPRGASYSWYLYSANRLKYPLARND	573	Klebsiella pneumoniae
job.pdb	AF-A0A3B0RRQ1-F1-model_v4 Respiratory nitrate reductase alpha chain	28.800	104	68	3	53	155	28	126	1.000	1.677E-04	171	167	215	MPDRTWEQIYRNQFEDDSTFVFTCAPNDTHNCLLRAHVKNGVVVRISPTYGYGEATDLYGNRASHRWDPRTCQKGLILSRRFYSERRVKAPMIRKGFKD-WVEA	SEDRGWERAYRGRWSHDKVVRSTHGVNCTGSCSWKIYVKGGLVTWETQQTDYPRT-RTDLPNH----EPRGCARGASYSWYLYSSARLKYPMIRSRLLKLWRDS	39.573,-15.885,-23.473,42.327,-14.670,-21.099,42.340,-10.836,-20.910,46.009,-11.178,-19.822,47.091,-13.047,-22.982,45.088,-10.622,-25.172,47.215,-7.706,-23.846,50.486,-9.515,-24.725,49.450,-9.452,-28.424,49.372,-5.608,-28.586,52.166,-5.291,-31.204,51.052,-8.360,-33.219,47.436,-7.213,-33.773,46.440,-5.569,-37.065,46.909,-1.780,-36.962,43.537,-0.056,-36.396,41.932,1.861,-39.232,42.562,5.614,-38.822…	MSHFLDKMTFFTREKPEVFSDGHGITTSEDRGWERAYRGRWSHDKVVRSTHGVNCTGSCSWKIYVKGGLVTWETQQTDYPRTRTDLPNHEPRGCARGASYSWYLYSSARLKYPMIRSRLLKLWRDSKNTYADPVTAWADIVENQDKAKSYKQIRGLGGMVRADWDEVNEIIAAANIYTAKTYGPDRVVGFSPIPAMSMVSYAAGSRYLSLIGGVC	652676	hydrothermal vent metagenome
job.pdb	AF-A0A7H4MX28-F1-model_v4 Respiratory nitrate reductase subunit alpha	30.700	104	66	2	53	155	27	125	1.000	1.303E-04	170	167	208	MPDRTWEQIYRNQFEDDSTFVFTCAPNDTHNCLLRAHVKNGVVVRISPTYGYGEATDLYGNRASHRWDPRTCQKGLILSRRFYSERRVKAP-MIRKGFKDWVEA	KTNRDWEDGYRQRWQHDKVVRSTHGVNCTGSCSWKIYVKNGLVTWETQQTDYPRTRPDMPNH-----EPRGCPRGASYSWYLYSANRLKYPLMRKRLMKMWREA	38.029,-15.692,-17.309,40.626,-14.047,-15.015,40.240,-10.233,-15.009,43.894,-10.086,-13.858,45.252,-12.059,-16.853,43.068,-10.073,-19.302,45.207,-6.998,-18.421,48.075,-8.624,-20.397,45.917,-8.214,-23.559,46.236,-4.382,-23.258,47.566,-3.658,-26.783,45.535,-6.478,-28.406,42.291,-4.792,-27.220,43.013,-1.432,-28.965,40.934,-1.010,-32.150,40.880,1.900,-34.638,41.503,5.512,-33.640,38.847,8.062,-34.682,…	MSKFLDRFRYFKQKGETFADGHGQLLKTNRDWEDGYRQRWQHDKVVRSTHGVNCTGSCSWKIYVKNGLVTWETQQTDYPRTRPDMPNHEPRGCPRGASYSWYLYSANRLKYPLMRKRLMKMWREAKVQHSDPVDAWASIIEDADKAKSFKQARGRGGFVRSSWQEVNELIAASNVYTVKTYGPDRVAASRLFRRCQWSPMPPARAICR	1134687	Klebsiella michiganensis
job.pdb	AF-A0A6D2G8G5-F1-model_v4 Respiratory nitrate reductase 2 subunit alpha	31.300	102	64	2	55	155	4	100	1.000	2.159E-04	170	167	211	DRTWEQIYRNQFEDDSTFVFTCAPNDTHNCLLRAHVKNGVVVRISPTYGYGEATDLYGNRASHRWDPRTCQKGLILSRRFYSERRVKAPMIRKGFKD-WVEA	NRDWEDSYRQRWQFDKIVRSTHGVNCTGSCSWKIYVKNGLVTWETQQTDYPRTRPDLPNH-----EPRGCPRGASYSWYLYSANRLKYPLVRKRLIELWREA	53.300,-11.845,-22.495,50.205,-13.912,-21.547,49.209,-13.350,-17.899,46.380,-14.920,-15.847,42.972,-13.125,-15.779,41.045,-15.290,-13.270,40.461,-12.223,-11.030,37.803,-11.150,-13.607,35.529,-13.966,-12.343,34.784,-11.774,-9.283,32.760,-9.359,-11.493,31.254,-12.199,-13.592,30.044,-13.969,-10.416,28.590,-10.645,-9.162,26.494,-10.296,-12.377,25.248,-13.925,-12.359,21.786,-14.402,-10.753,19.401,-17.…	MHTNRDWEDSYRQRWQFDKIVRSTHGVNCTGSCSWKIYVKNGLVTWETQQTDYPRTRPDLPNHEPRGCPRGASYSWYLYSANRLKYPLVRKRLIELWREALSRHSDPVLAWESIMNDPQKCQSYKQVRGHGGFIRSNWKELNQLIAAANVWTIKTYGPDRVAGFSPIPAMSMVSYAAGTRYLSLLGGTCLSFYDWYCDLPPASPMTWGRAD	59202	Salmonella enterica subsp. salamae
job.pdb	AF-A0A7V3X740-F1-model_v4 Nitrate reductase subunit alpha	28.400	109	69	2	53	157	28	131	1.000	7.866E-05	170	167	228	MPDRTWEQIYRNQFEDDSTFVFTCAPNDTHNCLLRAHVKNGVVVRISPTYGYGEATDLYGNRASHRWDPRTCQKGLILSRRFYSERRVKAPMIR----KGFKDWVEAGY	IENRDWEDVYRNRWRHDKIVRSTHGVNCTGSCSWKIYVKSGIVTWETQQTDYPRTRPDMPNH-----EPRGCQRGASYSWYLYSANRVKTPLIRGKLLRAYRKMRATMS	46.309,0.275,-15.335,47.856,3.595,-14.193,46.101,6.569,-15.865,49.193,8.636,-14.918,51.572,6.387,-16.912,49.105,6.275,-19.852,49.352,10.111,-20.016,53.192,10.096,-19.922,53.144,8.044,-23.178,52.305,11.378,-24.909,54.296,10.564,-28.093,52.330,7.376,-28.904,49.377,8.459,-31.072,46.015,6.984,-30.017,44.586,7.908,-33.473,43.726,4.953,-35.740,42.215,6.717,-38.807,40.669,9.984,-40.111,37.177,10.282,-41…	MSHLLDRLNFFQSKRLDTFSNGHGETTIENRDWEDVYRNRWRHDKIVRSTHGVNCTGSCSWKIYVKSGIVTWETQQTDYPRTRPDMPNHEPRGCQRGASYSWYLYSANRVKTPLIRGKLLRAYRKMRATMSATAAWKALQDDPILRASYVKTRGKGGFVRATWEEANEIIGAANAYTAKTYGPDRVFGFSPIPAMSMVSYAAGARYLSLLGGTVMSFYDWYCDLPPAS	1904441	Rhodobacteraceae bacterium
job.pdb	AF-A0A376VKX3-F1-model_v4 Respiratory nitrate reductase 1 subunit alpha	31.300	102	64	2	55	155	29	125	1.000	1.575E-04	170	167	236	DRTWEQIYRNQFEDDSTFVFTCAPNDTHNCLLRAHVKNGVVVRISPTYGYGEATDLYGNRASHRWDPRTCQKGLILSRRFYSERRVKAP-MIRKGFKDWVEA	NRDWEDGYRQRWQHDKIVRSTHGVNCTGSCSWKIYVKNGLVTWETQQTDYPRTRPDLPNH-----EPRGCPRGASYSWYLYSANRLKYPMMRKRLMKMWREA	21.409,-27.541,-26.460,24.179,-28.939,-24.202,26.375,-26.133,-22.776,29.099,-28.791,-22.321,29.165,-29.819,-26.010,29.085,-26.151,-27.131,32.585,-25.783,-25.579,33.919,-27.935,-28.468,32.921,-25.083,-30.853,35.613,-22.863,-29.215,37.533,-21.854,-32.379,34.383,-21.818,-34.568,32.842,-19.089,-32.345,35.766,-16.624,-32.806,34.855,-13.771,-35.192,37.026,-10.831,-36.338,39.729,-9.228,-34.202,39.459,-5…	MSKFLDRFRYFKQKGETFADGHGQLLNTNRDWEDGYRQRWQHDKIVRSTHGVNCTGSCSWKIYVKNGLVTWETQQTDYPRTRPDLPNHEPRGCPRGASYSWYLYSANRLKYPMMRKRLMKMWREAKALHSDPVEAWASIIEDADKAKSFKQARGRGGFVRSSWQEVNELIAASNVYTIKNYGPDPRRWLLANSGNVDGFLRFRRALSLAAWRYLLKLLRLVLRPASCVSANLGRAD	562	Escherichia coli
job.pdb	AF-A0A3B8ZA43-F1-model_v4 4Fe-4S Mo/W bis-MGD-type domain-containing protein	27.600	170	84	7	1	167	3	136	1.000	1.147E-06	170	167	280	MAQGVSRRQ-LLGRALALGSGAALADLLGPARFLSPAGAATAGAVVPGNPLRVMPDRTWEQIYRNQFEDDSTFVFTCAPNDTHNCLLRAHVKNGVVVRISPTYGYGEATD--LYGNRASHRWDPRTCQKGLILSRRFYSERRVKAPMIRKGFKDWVEAGYPRNDDGTPQM	KSAKTTRRNFLLGSASVIG----LSLNY------------SQSAVANLNE--AKPYRSWEDLARKKWTWDSITHSTHGTNCTGQCAFNVYVKNGVVWREEQQGEYGASSDAPDYG--------PRGCQKGLRHSKYMYGKQRILYPLKR----------VGERGQGQWER	-48.031,-48.246,-12.589,-45.062,-46.979,-14.676,-41.763,-48.708,-13.843,-39.109,-46.792,-15.798,-36.872,-49.556,-17.218,-33.412,-48.416,-16.071,-31.202,-50.044,-18.727,-27.879,-50.396,-16.869,-24.589,-50.150,-18.843,-24.208,-53.899,-18.104,-27.617,-54.770,-19.628,-26.760,-52.637,-22.697,-23.380,-54.427,-23.128,-24.973,-57.878,-22.662,-27.730,-57.007,-25.178,-25.202,-55.560,-27.686,-22.840,-58.585…	MNKSAKTTRRNFLLGSASVIGLSLNYSQSAVANLNEAKPYRSWEDLARKKWTWDSITHSTHGTNCTGQCAFNVYVKNGVVWREEQQGEYGASSDAPDYGPRGCQKGLRHSKYMYGKQRILYPLKRVGERGQGQWERISWDQAMLEVADKFLDYNVEYGPESVTCGLGTQMVMKRASYASLLRFANISGVQMPEAFAGVGDLFSGAHITFGHVTLGNTMAEIYKSKCCLIWFCNPAVTRIPDAHFFWEAKYNGTEVISISPDFNASAMHASKWLNPKPGSD	1913989	Gammaproteobacteria bacterium
job.pdb	AF-A0A485JG27-F1-model_v4 Respiratory nitrate reductase 1 subunit alpha	31.300	102	64	2	55	155	29	125	1.000	1.903E-04	169	167	165	DRTWEQIYRNQFEDDSTFVFTCAPNDTHNCLLRAHVKNGVVVRISPTYGYGEATDLYGNRASHRWDPRTCQKGLILSRRFYSERRVKAP-MIRKGFKDWVEA	NRDWEDGYRQRWQHDKIVRSTHGVNCTGSCSWKIYVKNGLVTWETQQTDYPRTRPDLPNH-----EPRGCPRGASYSWYLYSANRLKYPMMRKRLMKMWREA	15.011,-29.657,-20.843,17.655,-31.255,-18.568,20.115,-28.599,-17.294,22.598,-31.467,-16.734,22.502,-32.667,-20.370,22.673,-29.069,-21.688,26.236,-28.912,-20.234,27.308,-31.302,-23.043,26.449,-28.494,-25.528,29.367,-26.406,-24.102,31.189,-25.754,-27.410,27.958,-25.525,-29.464,26.770,-22.600,-27.275,29.859,-20.416,-27.999,29.013,-17.654,-30.508,31.350,-14.960,-31.905,34.271,-13.464,-29.996,34.354,-…	MSKFLDRFRYFKQKGETFADGHGQLLNTNRDWEDGYRQRWQHDKIVRSTHGVNCTGSCSWKIYVKNGLVTWETQQTDYPRTRPDLPNHEPRGCPRGASYSWYLYSANRLKYPMMRKRLMKMWREAKALHSDPIEAWASIIEDADKAKALSRRVDAVVLFVLPGRK	562	Escherichia coli
job.pdb	AF-A0A382P441-F1-model_v4 4Fe-4S Mo/W bis-MGD-type domain-containing protein	30.100	126	64	5	46	167	2	107	1.000	1.525E-05	169	167	360	PG-NPLRVMPDRTWEQIYRNQFEDDSTFVFTCAPNDTHNCLLRAHVKNGVVVRISPTYGYGEATD---LYGNRASHRWDPRTCQKGLILSRRFYSERRVKAPMIRKGFKDWVEAGYPRNDDGTPQM	PGESPAQIY--RGWEDLMRNKWTWDRVARGTHGTNCTGNCAFNVYVKNGIVWREEQQGEYGTSGDDVPDYG--------PRGCQKGLRHAKYMYGKQRLLYPMKR----------AGERGEGKWER	1.516,-31.247,-60.588,-2.292,-30.945,-60.778,-4.060,-29.735,-57.745,-3.323,-26.357,-56.119,-6.734,-25.016,-55.084,-7.337,-21.331,-56.024,-7.279,-20.737,-52.299,-3.539,-21.678,-52.185,-2.666,-18.966,-54.765,-3.621,-16.361,-52.098,-1.350,-17.851,-49.356,2.031,-16.278,-50.281,1.093,-12.886,-48.735,0.170,-14.658,-45.454,3.869,-15.625,-45.147,4.657,-11.869,-44.911,2.426,-11.778,-41.784,3.798,-15.086,-…	TPGESPAQIYRGWEDLMRNKWTWDRVARGTHGTNCTGNCAFNVYVKNGIVWREEQQGEYGTSGDDVPDYGPRGCQKGLRHAKYMYGKQRLLYPMKRAGERGEGKWERIGWEQAMEEIADKFIDYTVEYGPTSITQGAGTQASMKQAVFAGMGRFVALTGIEFPEAFAGVGDQPTGIYMTTGLPLLCDSMPAVYKSKCCLVWFCNPAVTRIPDAHFFWEARYNGTEVIAISPEFTPTAMHASKWVNPNPGTDAALALSMVQVILEEGIYDTDFMREQTDLPYLVRTDNLKFLRETDVVGGEEARDNLFYIWDERTVAPVPAPATGSPKPPPGSPEPVHNEGSIALGDLLPKLEGAFTVDAV	408172	marine metagenome
job.pdb	AF-A0A258IG83-F1-model_v4 Nitrate reductase subunit alpha	31.600	101	64	1	55	155	29	124	1.000	2.960E-04	169	167	370	DRTWEQIYRNQFEDDSTFVFTCAPNDTHNCLLRAHVKNGVVVRISPTYGYGEATDLYGNRASHRWDPRTCQKGLILSRRFYSERRVKAPMIRKGFKDWVEA	DRSWEDGYRKRWQHDKIVRSTHGVNCTGSCSWKIYVKGGIVTWETQQTDYPRTRPDLPN-----HEPRGCARGASYSWYLYSGARVKYPMIRGRLLKLWRA	33.471,44.499,7.776,31.578,47.493,6.317,29.959,46.488,2.989,29.663,50.261,2.337,33.439,50.862,2.586,34.136,47.704,0.507,32.503,49.523,-2.458,35.380,52.068,-2.480,37.781,49.265,-3.567,35.855,48.684,-6.862,38.859,48.687,-9.258,40.883,46.410,-6.917,38.262,43.610,-7.120,39.126,42.366,-10.648,42.075,39.943,-10.420,42.257,38.542,-13.992,40.454,38.313,-17.374,39.522,35.151,-19.322,38.232,34.306,-22.829,…	MSHFLDRLTFFKKTVDEFSDGYGIVTNEDRSWEDGYRKRWQHDKIVRSTHGVNCTGSCSWKIYVKGGIVTWETQQTDYPRTRPDLPNHEPRGCARGASYSWYLYSGARVKYPMIRGRLLKLWRATRAELPPVAAWASIVEDAGKRTSYMSVRGHGGLVRATWDEVNEIIAAANAYTVKVHGPDRVIGFSPIPAMSMVSYAAGSRYLSLLGGVCMSFYDWYCDLPPASPQTWGEQTDVPESADWYNAGFIIVWGSNVPQTRTPDAHFYTEVRYKGTKSAVVSPDYAEATKFADIWLNPKQGTDAALALAMGHVILREYHLDRQAAYFEDYVRRYSDMPFLVRLVARDGRLVPERMLRASDLDGGLGEDRNP	1970549	Rhizobiales bacterium 32-66-11
job.pdb	AF-A0A7T9BL94-F1-model_v4 Molybdopterin-dependent oxidoreductase	30.300	112	72	3	45	155	2	108	1.000	1.575E-04	168	167	221	VPGNPLRVMPDRTWEQIYRNQFEDDSTFVFTCAPNDTHNCLLRAHVKNGVVVRISPTYGYGEATDLYGNRASHRWDPRTCQKGLILSRRFYSERRVKAPMIRKGFKD-WVEA	TWIKDVFAPEKRQWEDFYRNRWQYDKIVRSTHGVNCTGSCSWNVYVKGGIVTWELQALDYP-IISKDIPPH----EPRGCQRGISCSWYLYSPLRVKYPYIRGVLLDLWNEA	27.244,-8.634,-33.522,30.592,-7.703,-35.142,31.270,-4.206,-33.749,33.977,-5.162,-31.191,37.221,-6.547,-32.666,39.547,-8.076,-30.053,42.831,-6.843,-31.539,45.146,-7.608,-28.559,45.320,-10.459,-25.993,41.549,-11.241,-25.770,42.390,-14.082,-23.420,43.576,-11.519,-20.808,40.121,-9.804,-20.738,38.541,-12.402,-18.384,37.987,-9.578,-15.847,35.126,-8.365,-18.107,33.119,-11.463,-17.052,32.678,-9.661,-13.6…	MTWIKDVFAPEKRQWEDFYRNRWQYDKIVRSTHGVNCTGSCSWNVYVKGGIVTWELQALDYPIISKDIPPHEPRGCQRGISCSWYLYSPLRVKYPYIRGVLLDLWNEAKKKFPDDLVGAWNSIAQDKAHRKTYQTARGKGGFRRADWAVVNEIMAAANIATIKRYGPDRIVGFSPIPAMSMASYAAGARFLQLMGGVNLSFYDWYCDLPRHHLKSGVNRQM	2052166	Candidatus Melainabacteria bacterium
job.pdb	AF-A0A6L7ZWF8-F1-model_v4 Nitrate reductase subunit alpha	28.400	102	67	3	55	155	29	125	1.000	2.779E-04	168	167	247	DRTWEQIYRNQFEDDSTFVFTCAPNDTHNCLLRAHVKNGVVVRISPTYGYGEATDLYGNRASHRWDPRTCQKGLILSRRFYSERRVKAPMIRKGFKD-WVEA	DRDWEDSYRARWQHDKIVRSTHGVNCTGSCSWKIYVKGGIITWETQQTDYPRT-RPDLPNH----EPRGCSRGASYSWYIYSANRLKYPLVRSRLVRHWREA	34.394,-32.261,-21.042,37.454,-32.164,-18.732,38.635,-28.541,-18.313,41.951,-30.086,-17.155,42.521,-31.983,-20.436,41.394,-28.927,-22.485,44.545,-27.142,-21.213,46.720,-29.622,-23.177,45.363,-28.166,-26.473,46.790,-24.663,-25.702,48.512,-24.042,-29.079,45.357,-25.105,-31.000,43.170,-22.405,-29.353,44.404,-19.396,-31.399,42.634,-19.437,-34.790,43.631,-16.017,-36.244,45.271,-12.624,-35.529,43.869,-…	MSHFLDRLTFFRKTVDTFADGHGIVTNEDRDWEDSYRARWQHDKIVRSTHGVNCTGSCSWKIYVKGGIITWETQQTDYPRTRPDLPNHEPRGCSRGASYSWYIYSANRLKYPLVRSRLVRHWREARKTMAPVAAWASIVEDPARRTDYQRVRGLGGFVRSDWDEVNEIVAAANVYTIKTHGPDRVIGFSPIPAMSMVSYAAGSRYLSLIGGVCMSFYDWYCDLPPSSPQTWGEQTDVPESADWYNST	1898112	Rhodospirillaceae bacterium
job.pdb	AF-A0A4D9M3V6-F1-model_v4 Nitrate reductase subunit alpha	31.300	102	64	3	55	155	29	125	1.000	2.779E-04	168	167	254	DRTWEQIYRNQFEDDSTFVFTCAPNDTHNCLLRAHVKNGVVVRISPTYGYGEATDLYGNRASHRWDPRTCQKGLILSRRFYSERRVKAPMIRKGFKD-WVEA	NRDWEDSYRQRWQFDKIVRSTHGVNCTGSCSWKIYVKNGLVTWEIQQTDYPRT-RPDLPNH----EPRGCPRGASYSWYLYSANRLKYPLIRKRLIELWREA	38.148,-31.293,-13.261,41.062,-30.174,-11.034,41.593,-26.382,-11.246,45.159,-27.063,-10.002,46.008,-29.489,-12.845,44.407,-27.184,-15.462,47.190,-24.642,-14.696,49.653,-27.040,-16.410,47.726,-26.430,-19.687,48.911,-22.763,-19.676,50.447,-22.650,-23.189,47.800,-25.024,-24.634,45.058,-22.525,-23.620,46.556,-19.640,-25.689,44.697,-19.092,-28.992,45.324,-16.439,-31.684,47.037,-13.093,-31.093,45.088,-…	MSKLLDRFRYFKQKGEIFADGHGQVMHSNRDWEDSYRQRWQFDKIVRSTHGVNCTGSCSWKIYVKNGLVTWEIQQTDYPRTRPDLPNHEPRGCPRGASYSWYLYSANRLKYPLIRKRLIELWREALKQHSDPVLAWASIMNDPQKCLSYKQVRGRGGFIRSNWQELNQLIAAANVWTIKTYGPDRVAGFSPIPAMSMVSYAAGTRYLSLLGGTCLSFYDWYCDLPPASPMTWGEQTDVPESADWYNSSYIIAWG	562	Escherichia coli
job.pdb	AF-A0A4U3BDN7-F1-model_v4 4Fe-4S Mo/W bis-MGD-type domain-containing protein	31.000	87	55	2	55	141	32	113	1.000	6.311E-04	167	167	113	DRTWEQIYRNQFEDDSTFVFTCAPNDTHNCLLRAHVKNGVVVRISPTYGYGEATDLYGNRASHRWDPRTCQKGLILSRRFYSERRVK	DREWENVYRKRWQHDKVIRSTHGVNCTGSCSWNIYVKDGIVTWEGQELNYP-TTGPDMPD----FEPRGCPRGASFSWYIYSPLRVK	-4.675,-14.066,28.452,-6.302,-11.152,30.359,-10.116,-11.534,30.210,-11.625,-8.739,28.071,-14.052,-6.512,30.020,-17.637,-6.842,28.715,-19.000,-3.946,26.596,-21.612,-3.390,29.354,-18.934,-3.161,32.081,-16.980,-0.668,29.922,-20.005,1.710,29.866,-19.994,1.839,33.700,-16.594,3.616,33.484,-18.598,6.734,32.445,-18.973,7.491,36.184,-15.204,7.314,36.881,-13.340,10.618,37.518,-11.456,11.935,34.474,-8.659,1…	MKKKTSALMRRLKYFSPIDRYNDNHTQETYEDREWENVYRKRWQHDKVIRSTHGVNCTGSCSWNIYVKDGIVTWEGQELNYPTTGPDMPDFEPRGCPRGASFSWYIYSPLRVK	1396	Bacillus cereus
job.pdb	AF-A0A259EXS5-F1-model_v4 Nitrate reductase subunit alpha	32.300	102	63	2	55	155	29	125	1.000	3.152E-04	167	167	343	DRTWEQIYRNQFEDDSTFVFTCAPNDTHNCLLRAHVKNGVVVRISPTYGYGEATDLYGNRASHRWDPRTCQKGLILSRRFYSERRVKAPMIRKGFKD-WVEA	DRSWENAYRSRWQQDKIVRSTHGVNCTGSCSWKIFVKNGLITWEIQQTDYPRTRADLPN-----HEPRGCPRGASYSWYVYSAQRVKYPLIRGRLMEMWREA	16.391,-44.867,27.105,19.040,-43.694,29.602,21.429,-41.234,27.895,23.827,-42.050,30.778,23.949,-45.795,29.956,24.263,-44.965,26.217,27.684,-43.419,27.037,28.999,-46.883,28.058,28.678,-47.999,24.387,31.174,-45.325,23.160,33.323,-47.604,20.934,30.211,-49.233,19.370,28.962,-45.850,18.038,31.554,-45.525,15.215,30.461,-47.598,12.183,32.913,-46.492,9.442,35.732,-44.069,8.568,35.854,-41.856,5.446,38.455…	MSHFLDRLTFFKKNIAEFSDGHGVVSNEDRSWENAYRSRWQQDKIVRSTHGVNCTGSCSWKIFVKNGLITWEIQQTDYPRTRADLPNHEPRGCPRGASYSWYVYSAQRVKYPLIRGRLMEMWREARKTMDPVEAWKSVSQDPEKARRYKSVRGQGGFVRAKWDEVTEMIAAANVFTIKDFGPDRIYGFSPIPAMSMVSYAAGSRYMSLIGGVCGSFYDWYCDLPPSSPQVWGEQTDVPESADWYNSTYLMVWGSNVPQTRTPDAHFYTEVRYKGTKTVAVSSDFGEMVKFGDIWLAPKQGTDAALAMAMGHVILSEFHVRNRSEYFDKYCRQYNDMPMLVMLK	1970524	Hydrogenophilales bacterium 17-61-9
job.pdb	AF-A0A521ZY19-F1-model_v4 Nitrate reductase subunit alpha	33.600	101	62	1	55	155	29	124	1.000	3.576E-04	167	167	387	DRTWEQIYRNQFEDDSTFVFTCAPNDTHNCLLRAHVKNGVVVRISPTYGYGEATDLYGNRASHRWDPRTCQKGLILSRRFYSERRVKAPMIRKGFKDWVEA	DRTWEDAYRNRWQHDKIVRSTHGVNCTGSCSWKVYVKGGIVTWETQQTDYPRTRDDLPN-----HEPRGCARGASYSWYLYSANRVKHPMVRGELLKHWRA	-26.673,-46.820,20.043,-24.427,-48.293,22.779,-20.780,-48.419,21.592,-20.264,-50.953,24.429,-22.776,-53.432,22.942,-21.368,-52.932,19.405,-17.975,-54.277,20.614,-19.641,-57.588,21.633,-20.406,-58.243,17.923,-16.739,-57.931,16.772,-16.584,-61.283,14.897,-20.104,-60.888,13.427,-19.230,-57.530,11.793,-18.906,-57.848,7.974,-15.275,-57.825,6.877,-13.846,-58.185,3.336,-10.151,-59.035,2.812,-8.178,-57.2…	MSHFLDRLTFFAQPKESFANGHGVTNGEDRTWEDAYRNRWQHDKIVRSTHGVNCTGSCSWKVYVKGGIVTWETQQTDYPRTRDDLPNHEPRGCARGASYSWYLYSANRVKHPMVRGELLKHWRAARTVSKTPVDAWASLMSNPETRRSWQKERGLGGFVRTSWDEVNEIVAASNVYTIKQYGPDRIIGFSPIPAMSMISYAAGSRYLSLIGGVCMSFYDWYCDLPPSSPQIWGEQTDVPESADWYNSNFIIAWGSNVPQTRTPDAHFFTEVRYKGTKTVAVTPDYSEVAKLADIWMHPKQGTDAAVAMAMGHVILKDFYFGDKDKPRSAYFDDYARRYTDLPMLVMLEEQDTPAGKALVPGRYLRASDMVGDLAQGNNAEWKTLAYN	1872578	Aquabacterium sp.
job.pdb	AF-A0A2X3LXQ2-F1-model_v4 Respiratory nitrate reductase 2 alpha chain	29.900	117	69	3	40	155	2	106	1.000	1.012E-04	166	167	154	TAGAVVPGNPLRVMPDRTWEQIYRNQFEDDSTFVFTCAPNDTHNCLLRAHVKNGVVVRISPTYGYGEATDLYGNRASHRWDPRTCQKGLILSRRFYSERRVKAPMIRKGFKD-WVEA	VTDKVMHSN-------RDWEDSYRQRWQFDKIVRSTHGVNCTGSCSWKIYVKNGLVTWEIQQTDYPRTRPDLPNH-----EPRGCPRGASYSWYLYSANRLKYPLIRKRLIELWREA	49.356,-8.064,-31.352,47.434,-8.927,-28.172,45.615,-12.208,-28.947,42.184,-12.057,-27.267,41.972,-15.601,-25.873,38.283,-16.597,-25.918,37.614,-18.723,-22.804,35.253,-21.739,-22.999,34.615,-22.342,-19.267,31.465,-23.471,-17.411,29.125,-20.560,-16.487,26.308,-22.428,-14.671,26.736,-20.204,-11.567,25.069,-17.396,-13.606,21.730,-19.260,-13.275,21.567,-17.912,-9.681,21.038,-14.359,-11.037,18.740,-15.…	MVTDKVMHSNRDWEDSYRQRWQFDKIVRSTHGVNCTGSCSWKIYVKNGLVTWEIQQTDYPRTRPDLPNHEPRGCPRGASYSWYLYSANRLKYPLIRKRLIELWREALKQHSDPVLAWASIMNDPQKCLSYKQVRGARRVYPLQLAGTKPADCRR	562	Escherichia coli
job.pdb	AF-A0A357BTP5-F1-model_v4 Nitrate reductase subunit alpha	29.400	119	71	5	38	155	3	109	1.000	1.078E-04	166	167	176	AATAGAVVPGNPLRVMPDRTWEQIYRNQFEDDSTFVFTCAPNDTHNCLLRAHVKNGVVVRISPTYGYGEATDLYGNRASHRWDPRTCQKGLILSRRFYSERRVKAPMIRKGFKD-WVEA	TWIQDEI---NPGK----RGWEEFYRNRWQYDKTVRSTHGNNCTGGCSWMVHVKDGIITWELQAVDYP-LLEPSLPP----YEPRGCQRGISASWYVYSPVRIKYPYVRGTLIDAWKEA	59.407,-18.833,-23.432,56.260,-20.916,-24.037,53.227,-19.093,-22.563,51.241,-21.470,-20.285,48.037,-19.683,-21.454,46.141,-20.898,-24.536,43.915,-18.087,-25.854,40.927,-19.790,-27.535,38.861,-17.478,-29.780,35.848,-19.765,-30.340,32.495,-17.887,-30.410,30.666,-21.215,-30.395,31.917,-21.919,-26.831,30.089,-18.766,-25.535,26.973,-20.738,-24.448,27.333,-19.344,-20.884,26.073,-15.940,-22.167,22.567,-…	MATWIQDEINPGKRGWEEFYRNRWQYDKTVRSTHGNNCTGGCSWMVHVKDGIITWELQAVDYPLLEPSLPPYEPRGCQRGISASWYVYSPVRIKYPYVRGTLIDAWKEAKAKHSDPVDAWASIVEKPELSKKIKWSRGKGGFRRFDWDTAAEIITAAQIYTIKKYGPDRNISFSPI	2026735	Deltaproteobacteria bacterium
job.pdb	AF-A0A3N6GQ39-F1-model_v4 Nitrate reductase alpha subunit	21.700	101	74	2	55	155	38	133	1.000	4.903E-04	166	167	219	DRTWEQIYRNQFEDDSTFVFTCAPNDTHNCLLRAHVKNGVVVRISPTYGYGEATDLYGNRASHRWDPRTCQKGLILSRRFYSERRVKAPMIRKGFKDWVEA	GREGDAFYRDRWSHDKVVNSTHGVNCTGSCRWKVYVKDGIITWETQETDYP-TVGPDRPE----YEPRGCPRGAAFAWYTYSPTRVRYPYVRGVLLELYRE	41.185,4.532,-36.480,41.462,0.829,-35.618,44.627,-0.526,-37.277,43.243,-3.198,-39.668,46.718,-4.562,-40.539,46.959,-8.377,-40.407,49.601,-9.280,-37.775,52.749,-10.801,-39.151,54.265,-11.659,-35.735,54.852,-15.361,-34.823,52.084,-15.293,-32.259,49.591,-14.363,-35.030,49.843,-18.008,-36.234,48.114,-19.150,-33.005,45.337,-16.551,-33.415,44.849,-17.628,-37.073,44.633,-21.305,-35.977,42.027,-20.318,-3…	MTDTTTPSEPDAALLRAGRFFRRGTAAPDLHSEELKGGREGDAFYRDRWSHDKVVNSTHGVNCTGSCRWKVYVKDGIITWETQETDYPTVGPDRPEYEPRGCPRGAAFAWYTYSPTRVRYPYVRGVLLELYREAKERLRDPVLAWADIQADPERRRRYQLARGKGGLVRAGWDEAVEIAAAAHVHAMSPGRTSTRTSPTRRSVTTTPWPRRVRCSPASR	1522764	Streptomyces sp. ADI98-12
job.pdb	AF-A0A7Y2KN25-F1-model_v4 Molybdopterin-dependent oxidoreductase	26.900	178	90	7	1	167	2	150	1.000	2.956E-06	166	167	291	MAQG-VSRRQLLGRALALGSGAALADLLGPARFLSPAGAATAGAVVP---------GNPLRVMPDRTWEQIYRNQFEDDSTFVFTCAPNDTHNCLLRAHVKNGVVVRISPTYGYGE-ATDLYGNRASHRWDPRTCQKGLILSRRFYSERRVKAPMIRKGFKDWVEAGYPRNDDGTPQM	MADGKITRRRFLWMSSI-----SVAGALA--------GAAGAGKVPPPDVPGFRFDYDPMRTYPYRGWESLYEKQWTWDKVARSTHSANCTGSCSWKVYVKDGVMLREEQASDYPRIGEDLPD------YNPRGCQKGACFVEYVYGAQRLRFPLIR----------TGKRGEGKWRR	-16.583,-63.392,-44.622,-16.495,-60.232,-42.482,-16.540,-56.977,-41.908,-16.825,-53.151,-41.939,-13.979,-50.757,-42.946,-13.856,-48.594,-39.774,-10.322,-47.435,-38.850,-10.165,-47.617,-35.040,-8.587,-44.752,-33.004,-5.839,-47.210,-31.948,-4.951,-48.020,-35.597,-4.868,-44.272,-36.428,-2.444,-43.478,-33.558,-0.187,-46.420,-34.497,0.082,-45.270,-38.144,0.726,-41.648,-37.001,3.630,-42.781,-34.768,5.4…	MMADGKITRRRFLWMSSISVAGALAGAAGAGKVPPPDVPGFRFDYDPMRTYPYRGWESLYEKQWTWDKVARSTHSANCTGSCSWKVYVKDGVMLREEQASDYPRIGEDLPDYNPRGCQKGACFVEYVYGAQRLRFPLIRTGKRGEGKWRRATWDEALELVAGKLLDNIYRFGPDTNTFFSVIPAMSPISFCAGSRLAQYLGGVVCSFYDWYCDLPPGEPLTWGVQTEACECADWFNAKMIVFWGSNVSQTRIPDAHFAFEARYNGAKLVGISPDFNSSCTHVDLFLGIAPG	2026735	Deltaproteobacteria bacterium
job.pdb	AF-A0A7C1SU39-F1-model_v4 Nitrate reductase subunit alpha	30.600	101	64	2	56	155	31	126	1.000	3.576E-04	166	167	304	RTWEQIYRNQFEDDSTFVFTCAPNDTHNCLLRAHVKNGVVVRISPTYGYGEATDLYGNRASHRWDPRTCQKGLILSRRFYSERRVKAPMIRKGFKD-WVEA	REWENSYRQRWQHDKIVRSTHGVNCTGSCSWKIYVKNGLITWETQQTDYPRTRPDLPN-----HEPRGCPRGASYSWYIYSANRIKYPMVRKPLLKLWRDA	41.992,-29.380,4.090,44.570,-27.233,5.953,44.940,-23.833,4.219,48.211,-23.512,6.193,49.662,-26.707,4.630,48.427,-25.616,1.164,50.374,-22.334,1.609,53.577,-24.385,2.207,53.221,-26.037,-1.259,54.841,-22.893,-2.802,56.853,-24.982,-5.333,53.771,-26.942,-6.506,52.888,-24.584,-9.386,49.247,-23.530,-9.039,50.164,-21.491,-12.169,48.848,-23.450,-15.189,49.611,-20.945,-18.013,50.369,-17.373,-19.157,48.093,…	MSHFLDSLQFFKKTKTGDFADGHGETRNESREWENSYRQRWQHDKIVRSTHGVNCTGSCSWKIYVKNGLITWETQQTDYPRTRPDLPNHEPRGCPRGASYSWYIYSANRIKYPMVRKPLLKLWRDARKQYENPIDAWAFIVEDPVRAKSYKSKRGMGGFVRSSWDEVNEMIAAANVYTVREHGPDRIVGFSPIPAMSMVSYAAGSRYLSLIGGVCLSFYDWYCDLPPASPMVWGEQTDVPESADWYNSNYLILWGSNVPQTRTPDAHFFTEVRYKGAKGVVITPDYSEAAKLADMWLNPKQGTD	2024853	Porticoccus sp.
job.pdb	AF-A0A455V1E2-F1-model_v4 4Fe-4S Mo/W bis-MGD-type domain-containing protein	31.600	101	63	2	56	155	30	125	1.000	3.576E-04	166	167	322	RTWEQIYRNQFEDDSTFVFTCAPNDTHNCLLRAHVKNGVVVRISPTYGYGEATDLYGNRASHRWDPRTCQKGLILSRRFYSERRVKAPMIRKGFKD-WVEA	RQWEDSYRARWQHDKVVRSTHGVNCTGSCSWKIYVKNGLVTWETQQTDYPRTRPDLPN-----HEPRGCPRGASYSWYLYSANRLKYPLVRKPLLALWREA	27.964,-39.303,-18.755,30.685,-39.670,-16.082,32.624,-36.390,-15.621,35.521,-38.589,-14.390,35.736,-40.538,-17.681,35.347,-37.294,-19.699,38.543,-35.959,-18.029,40.580,-39.003,-19.190,39.916,-37.803,-22.781,41.746,-34.473,-22.114,44.191,-34.765,-25.067,41.582,-36.269,-27.447,39.417,-33.098,-27.480,39.971,-30.668,-30.389,41.710,-27.374,-29.457,41.661,-24.532,-32.012,44.149,-21.722,-31.221,43.071,-…	MSHFIDRLNFFRKSREPFANEHGELRSESRQWEDSYRARWQHDKVVRSTHGVNCTGSCSWKIYVKNGLVTWETQQTDYPRTRPDLPNHEPRGCPRGASYSWYLYSANRLKYPLVRKPLLALWREALKANPDPVDAWASIVEDPAKTKQYKRARGMGGFVRGNWDELNELVAASNVYTAKQYGPDRIIGFSPIPAMSMVSYAAGSRYLSLIGGVCMSFYDWYCDLPPASPMTWGEQTDVPESADWYNSGYIIAWGSNVPQTRTGCPLLYRSALQGHKDGLDHPGLRRSFQTHRRVAVRQTGHRCRPGDGHGARDSQRIPPRQA	115555	Halomonas axialensis
job.pdb	AF-A0A7K0QZN7-F1-model_v4 Molybdopterin-dependent oxidoreductase	23.000	100	72	2	56	155	36	130	1.000	4.903E-04	166	167	407	RTWEQIYRNQFEDDSTFVFTCAPNDTHNCLLRAHVKNGVVVRISPTYGYGEATDLYGNRASHRWDPRTCQKGLILSRRFYSERRVKAPMIRKGFKDWVEA	REGDDFYRDRWSHDKVVRSTHGVNCTGSCSWKVYVKDGIITWETQQTDYP-SVGPDSPE----YEPRGCPRGAAFSWYTYSPTRIRFPYVRGLLLDMYRE	64.400,-51.974,-12.948,62.001,-49.227,-11.831,59.528,-47.481,-13.988,59.809,-44.103,-15.691,60.897,-40.815,-14.155,57.565,-38.948,-14.139,58.891,-35.780,-15.800,55.636,-33.888,-15.021,55.828,-34.613,-11.265,59.590,-33.876,-11.387,58.969,-30.455,-13.026,56.269,-29.624,-10.426,58.730,-30.641,-7.658,61.417,-28.418,-9.284,58.946,-25.474,-9.196,59.345,-25.353,-5.372,62.928,-24.030,-5.762,61.752,-21.04…	MPSGIDIENSLVKLGRYFSKGVVSDDLRSITKIGGREGDDFYRDRWSHDKVVRSTHGVNCTGSCSWKVYVKDGIITWETQQTDYPSVGPDSPEYEPRGCPRGAAFSWYTYSPTRIRFPYVRGLLLDMYREAKSRLGDPVLAWADIMDDPIRRAKYQKARGKGGLVRAQWGEISEIIAAAHVHTIKKYGPDRVFGFSPIPAMSMASHAAGARFISLMGGSMLSFYDWYADLPVASPQVFGDQTDVPESADWFNASYLIMWGSNVPVTRTPDAHFMTEARYRGQKVIAISPDYADNTKFADEWVAPHPGTDGALGMAMGHVILKEFFVDKQTPRFTEYVKKFTDLPYLVSLREKDGAWVPDKFLVASDLGDTSEGSKFKTVVLDSANGNTYIPNGSLGHRY…	1883427	Actinomycetia bacterium
job.pdb	AF-A0A2E9D5E9-F1-model_v4 4Fe-4S Mo/W bis-MGD-type domain-containing protein	29.800	134	67	4	37	167	8	117	1.000	8.642E-06	166	167	508	GAATAGAVVPGNPLRVMPDRTWEQIYRNQFEDDSTFVFTCAPNDTHNCLLRAHVKNGVVVRISPTYGY---GEATDLYGNRASHRWDPRTCQKGLILSRRFYSERRVKAPMIRKGFKDWVEAGYPRNDDGTPQM	GAAGAASHEGGT------YRRWEDIARNKWTWDRVVRGSRGINCTGHCAFNIYVRNGIVWREEQQGEYGASGEDTPDYG--------PRGCQKGLRQAKHMYGQQRALYPMKR----------AGERGEGKWQR	30.275,-29.620,-6.979,31.609,-27.283,-9.705,30.286,-27.644,-13.278,33.556,-27.806,-15.215,32.488,-27.468,-18.858,35.664,-28.908,-20.385,35.796,-27.440,-23.915,36.686,-30.425,-26.116,39.047,-29.573,-28.962,37.481,-30.983,-32.167,39.181,-34.391,-32.268,38.832,-36.198,-35.611,36.162,-38.882,-35.094,37.277,-42.466,-35.503,33.987,-44.162,-36.476,33.656,-47.523,-34.848,30.141,-48.153,-33.472,29.205,-44…	MALSLKYGAAGAASHEGGTYRRWEDIARNKWTWDRVVRGSRGINCTGHCAFNIYVRNGIVWREEQQGEYGASGEDTPDYGPRGCQKGLRQAKHMYGQQRALYPMKRAGERGEGKWQRITWAQAIEEVAGKIVDYAAEDGPETITMAMGTAMILKRATFSGLFRFANITGITVPETFAGVGDLPLGAQQTIGHPLPGDSMAAIYKSRTCLVWACNPAATRIPDAHFFWEAKYNGTEVIVISPEFNASAIHASKWLNVKPGTDLALAMAMVQVIFEDGKIEWDYIREQTDLPFLVRKDNQRFLRATEMGVGEHGFFVWDEATDSVAKAPATSTRYDDMYNPEFSPVEENLELGDLKPALEGSWTIETREGPVEVTTVFELARETANRYRPENVADETGISA…	2026725	Chromatiales bacterium
job.pdb	AF-L9Y688-F1-model_v4 4Fe-4S Mo/W bis-MGD-type domain-containing protein	33.700	151	86	3	5	148	3	146	1.000	1.112E-05	166	167	1053	VSRRQLLGRALALGSGAALADLLGPARFLSPAGAATAGAVVPGNPLRVMPDRTWEQIYRNQFEDDSTFVFTCAPNDTHNCLLRAHVKNGVVVRISPTYGYGEATD-------LYGNRASHRWDPRTCQKGLILSRRFYSERRVKAPMIRKG	LSRRDFLAAA-GTGSVGAL------LGSAWGATQSVDTITQVDNPLKSYPNRDWEQVYHDIYSYDRVDWTVCHPNCTQSCALNFYMKNGVPIRAEQIYHEEEGSPGPGSPGGYEEAGVSRHWNPRGCMKGLTLHRRTFEPSRIKYPMVRKG	9.992,-50.706,-49.898,7.299,-47.975,-49.920,6.162,-46.931,-53.417,6.061,-43.114,-53.521,2.745,-41.417,-54.480,4.604,-40.439,-57.695,5.465,-44.095,-58.476,1.787,-45.038,-57.897,0.561,-42.264,-60.258,3.173,-43.295,-62.857,1.887,-46.903,-62.566,-1.789,-45.756,-62.792,-1.046,-43.528,-65.828,0.333,-46.585,-67.686,-2.846,-48.709,-67.129,-5.623,-46.313,-68.272,-5.603,-46.509,-72.119,-6.882,-50.130,-72.4…	MSLSRRDFLAAAGTGSVGALLGSAWGATQSVDTITQVDNPLKSYPNRDWEQVYHDIYSYDRVDWTVCHPNCTQSCALNFYMKNGVPIRAEQIYHEEEGSPGPGSPGGYEEAGVSRHWNPRGCMKGLTLHRRTFEPSRIKYPMVRKGWSPDDPNPEGRGEDEFERVSWDEAIDLIAEKMASLEDEKRFHIFNAIKSDGLITRHGAGRRLASIFGGCEWTEYDWYADLPPGHVITTGYQTSDADASAWRAADYTIIQGKNLIHNKLADNHFLQETRERGGKMVGVYPDYSPTVQKCDRWLPVRPGSDPAFALGVANVIIDEELYDAEFMRKFTTLPLLIRQDDGKYLRAHEVFADHEPPAEDSEQRHEENDWGDFVALDENGDPVPVTREEVGDETPTTPQ…	1227496	Natrinema versiforme JCM 10478
job.pdb	AF-A0A532EGT4-F1-model_v4 Twin-arginine translocation signal domain-containing protein	42.200	109	56	2	6	114	5	106	1.000	2.297E-06	165	167	107	SRRQLLGRALALGSGAALADLLGPARFLSPAGAATAGAVVPGNPLRVMPDRTWEQIYRNQFEDDSTFVFTCAPNDTHNCLLRAHVKNGVVVRISPTYGYGEATDLYGNR	SRRQFLKVSAGTVAVAAVADKALALTALQPV----VEVD---NPLGEYPDRSWERVYHDQYRYDSSFTWCCSPNDTHACRIRAFVRNGVVMRVEQNYDHQTYEDLYGNR	-12.553,17.144,59.569,-15.471,17.947,57.219,-18.581,16.868,59.174,-21.106,15.779,56.497,-24.760,16.078,57.519,-26.986,13.034,56.803,-28.702,15.122,54.077,-25.378,16.079,52.430,-24.339,12.395,52.547,-27.572,11.340,50.762,-27.184,14.107,48.128,-23.557,13.160,47.368,-24.365,9.403,47.302,-27.375,9.921,44.979,-25.335,12.256,42.727,-22.412,9.782,42.473,-24.756,6.870,41.586,-26.528,9.020,38.956,-23.170,…	MMQLSRRQFLKVSAGTVAVAAVADKALALTALQPVVEVDNPLGEYPDRSWERVYHDQYRYDSSFTWCCSPNDTHACRIRAFVRNGVVMRVEQNYDHQTYEDLYGNRG	70125	Nitrospira sp.
job.pdb	AF-A0A3D5Y830-F1-model_v4 Nitrate reductase subunit alpha	30.500	121	67	5	38	155	3	109	1.000	4.185E-05	165	167	132	AATAGAVVPGNPLRVMPDRTWEQIYRNQFEDDSTFVFTCAPNDTHNCLLRAHVKNGVVVRI--SPTYGYGEATDLYGNRASHRWDPRTCQKGLILSRRFYSERRVKAPMIRKGFKD-WVEA	TWIQDEI---NPSK----RGWEEFYRSRWQHDKTVRSTHGNNCTGGCSWMVYVKDGVITWELQAVDYPLLEATIP-------PYEPRGCQRGISASWYVYSPVRIKYPYVRGTLMDAWKEA	54.139,-16.421,-18.573,51.384,-18.946,-17.779,47.960,-17.252,-17.395,46.397,-18.851,-14.275,42.907,-17.777,-15.492,41.046,-19.898,-18.051,38.335,-17.816,-19.764,35.677,-20.385,-20.737,33.110,-18.981,-23.208,30.569,-21.820,-23.045,26.905,-20.686,-23.271,25.611,-24.169,-22.554,27.153,-24.058,-19.033,25.298,-20.770,-18.210,22.051,-22.528,-17.154,22.437,-21.087,-13.608,21.566,-17.602,-14.985,17.940,-…	MATWIQDEINPSKRGWEEFYRSRWQHDKTVRSTHGNNCTGGCSWMVYVKDGVITWELQAVDYPLLEATIPPYEPRGCQRGISASWYVYSPVRIKYPYVRGTLMDAWKEARSRHSDPVDAWASIVENPELSKK	2026735	Deltaproteobacteria bacterium
job.pdb	AF-A0A2W6QXZ8-F1-model_v4 Nitrate reductase subunit alpha	32.300	102	63	2	55	155	29	125	1.000	3.152E-04	165	167	173	DRTWEQIYRNQFEDDSTFVFTCAPNDTHNCLLRAHVKNGVVVRISPTYGYGEATDLYGNRASHRWDPRTCQKGLILSRRFYSERRVKAPMIRKGFKD-WVEA	NRDWEDSYRQRWQFDKIVRSTHGVNCTGSCSWKIYVKNGLVTWEIQQTDYPRTRPDLPNH-----EPRGCPRGASYSWYLYSANRLKYPLIRKRLIELWREA	20.745,-27.286,-24.339,23.602,-28.437,-22.045,25.669,-25.485,-20.735,28.495,-28.004,-20.105,28.615,-29.267,-23.717,28.328,-25.702,-25.098,31.817,-25.042,-23.618,33.236,-27.371,-26.323,32.047,-24.812,-28.939,34.613,-22.277,-27.577,36.370,-21.425,-30.878,33.157,-21.785,-32.944,31.540,-18.985,-30.869,34.253,-16.395,-31.743,33.124,-13.958,-34.468,35.119,-11.076,-36.005,37.712,-8.988,-34.176,37.288,-5…	MSKLLDRFRYFKQKGDTFADGHGQVMHSNRDWEDSYRQRWQFDKIVRSTHGVNCTGSCSWKIYVKNGLVTWEIQQTDYPRTRPDLPNHEPRGCPRGASYSWYLYSANRLKYPLIRKRLIELWREALKQHSDPVLAWASIMNDPQKCLSYKQVRGRGGFIRSNWQELNQLIAAA	562	Escherichia coli
job.pdb	AF-A0A844EUC9-F1-model_v4 Molybdopterin-dependent oxidoreductase	32.300	102	63	2	55	155	29	125	1.000	3.152E-04	165	167	245	DRTWEQIYRNQFEDDSTFVFTCAPNDTHNCLLRAHVKNGVVVRISPTYGYGEATDLYGNRASHRWDPRTCQKGLILSRRFYSERRVKAPMIRKGFKD-WVEA	NRDWEDGYRQRWQHDKIVRSTHGVNCTGSCSWKIYVKNGLVTWETQQTDYPRTRPDLPNH-----EPRGCPRGASYSWYLYSANRLKYPMMRKRLMKMWREA	13.832,-35.242,-32.967,16.463,-37.274,-31.040,19.251,-35.065,-29.600,21.390,-38.245,-29.431,21.027,-39.064,-33.154,21.597,-35.402,-34.141,25.205,-35.832,-32.863,25.837,-38.040,-35.943,25.336,-34.899,-38.103,28.587,-33.452,-36.602,30.380,-32.619,-39.886,27.142,-31.799,-41.770,26.457,-28.968,-39.258,29.783,-27.125,-39.882,29.284,-24.011,-42.046,31.940,-21.541,-43.273,35.108,-20.729,-41.344,35.756,-…	MSKFLDRFRYFKQKGETFADGHGQLLNTNRDWEDGYRQRWQHDKIVRSTHGVNCTGSCSWKIYVKNGLVTWETQQTDYPRTRPDLPNHEPRGCPRGASYSWYLYSANRLKYPMMRKRLMKMWREAKALHSDPIEAWASIIEDADKAKSFKQARGRGGFVRSSWQEVNELIAASNVYTIKNYGPDRVAGFSPIPAMSMVSYASGARYLSLLGGTCLSFYDWYCYLPPASLQTWAEHTDVPDSADWY	562	Escherichia coli
job.pdb	AF-A0A2E7QG61-F1-model_v4 Nitrate reductase subunit alpha	30.500	118	70	3	38	155	2	107	1.000	1.223E-04	165	167	553	AATAGAVVPGNPLRVMPDRTWEQIYRNQFEDDSTFVFTCAPNDTHNCLLRAHVKNGVVVRISPTYGYGEATDLYGNRASHRWDPRTCQKGLILSRRFYSERRVKAPMIRKGFKDWVEA	GWIKDIV---SPQT----RKWEEFYRNRFQHDRIVRSTHGVNCTGGCSWQIHVKDGIVTWETQQIDYPLLEDSLP-----PYEPRGCQRGISYSWYLYSPLRIKYPLIRSALIDAYRA	70.544,0.200,10.673,66.756,0.697,10.673,64.707,-2.186,9.172,62.909,0.326,6.876,64.528,2.535,4.215,61.958,5.047,2.908,63.102,5.655,-0.683,60.787,8.516,-1.722,61.406,8.652,-5.499,58.317,10.067,-7.313,60.079,9.202,-10.552,59.761,5.438,-9.822,55.978,5.833,-9.175,55.094,7.051,-12.720,53.161,3.773,-13.312,50.408,5.133,-11.001,49.464,7.501,-13.876,47.886,4.469,-15.621,45.223,4.241,-12.878,44.822,8.044,-…	MGWIKDIVSPQTRKWEEFYRNRFQHDRIVRSTHGVNCTGGCSWQIHVKDGIVTWETQQIDYPLLEDSLPPYEPRGCQRGISYSWYLYSPLRIKYPLIRSALIDAYRAKKREHQDPMKAWVALQSDENLRRSYQKARGKGGFRRTTWDEVNEIMAVANLYTAKKYGPDRVTGFSPIPAMSMLSYAAGGRFLQLFGGINLSFYDWYCDLPTAFPEIWGEQTDVCESADWYNSKMIADMGACLNMTRTPDCHFFAESRHNGTKAVVFAPDFSQVCKYADQWVPLHAGSDGAFWMAVSHVILTEFHHKAKTPYFIDYVKKYTDSPFLVRLDKDGDAYTPGRLLRSSDLAQFSDVSKGDWKFINIDAETGEFVIPKGSSGSRWDDKQGNWNMKFENVVNDVPYD…	1898112	Rhodospirillaceae bacterium
job.pdb	AF-A0A846QCV6-F1-model_v4 Uncharacterized protein	28.700	80	49	2	67	146	10	81	1.000	8.652E-04	164	167	98	EDDSTFVFTCAPNDTHNCLLRAHVKNGVVVRISPTYGYGEATDLYGNRASHRWDPRTCQKGLILSRRFYSERRVKAPMIR	DDENKIPTSCAHDCGGKCLLYVYIQKGKIMKISAPTTLPGAI----RRI----PQRACIRGLTYHRRVYHPDRLKRPMRR	17.522,-17.633,3.357,15.951,-18.844,0.077,15.480,-16.041,-2.466,12.311,-17.504,-3.986,12.828,-16.596,-7.643,9.085,-16.463,-8.371,9.328,-17.625,-12.013,6.300,-16.346,-14.004,5.184,-12.832,-13.048,3.879,-12.204,-16.584,2.955,-8.606,-17.555,-0.702,-9.777,-17.837,-1.058,-9.386,-14.037,0.764,-6.008,-13.799,-1.317,-3.158,-12.334,0.028,0.442,-12.352,-0.625,2.247,-9.080,0.622,5.266,-7.086,2.511,4.978,-3.…	MRHQHIRGLDDENKIPTSCAHDCGGKCLLYVYIQKGKIMKISAPTTLPGAIRRIPQRACIRGLTYHRRVYHPDRLKRPMRRIGKRGKANSRRFLGMRP	2268198	Nitrososphaeria archaeon
job.pdb	AF-A0A6B3CS18-F1-model_v4 Nitrate reductase	23.100	108	69	3	39	146	18	111	1.000	2.027E-04	164	167	113	ATAGAVVPGNPLRVMPDRTWEQIYRNQFEDDSTFVFTCAPNDTHNCLLRAHVKNGVVVRISPTYGYGEATDLYGNRASHRWDPRTCQKGLILSRRFYSERRVKAPMIR	HSIGLV---------GGRESDAFYRDRWSHDKVVTSTHGVNCTGSCRWNVYVKDGIITWETQATDYP-SVGPDRPE----YEPRGCPRGAAFSWYTYSPTRVRYPYVR	-35.736,13.581,34.210,-32.010,13.537,33.174,-30.874,12.493,36.690,-33.280,9.503,36.568,-32.015,8.356,33.128,-28.725,7.163,34.723,-30.597,4.278,36.424,-32.249,3.005,33.198,-29.264,3.116,30.771,-26.184,0.843,31.041,-22.824,2.544,31.281,-21.047,5.297,33.233,-22.725,8.745,33.034,-20.577,11.841,32.898,-20.656,14.014,36.078,-22.666,16.666,34.232,-24.806,13.922,32.595,-23.983,14.987,28.993,-22.568,11.57…	LLRAGRFFRPGTPAPDLHSIGLVGGRESDAFYRDRWSHDKVVTSTHGVNCTGSCRWNVYVKDGIITWETQATDYPSVGPDRPEYEPRGCPRGAAFSWYTYSPTRVRYPYVRGV	2706084	Streptomyces sp. SID6648
job.pdb	AF-A0A382I756-F1-model_v4 4Fe-4S Mo/W bis-MGD-type domain-containing protein	23.100	173	83	5	3	167	2	132	1.000	6.714E-06	164	167	141	QGVSRRQLL------GRALALGSGAALADLLGPARFLSPAGAATAGAVVPGNPLRVMPDRTWEQIYRNQFEDDSTFVFTCAPNDTHNCLLRAHVKNGVVVRISPTYGYGEATDL--YGNRASHRWDPRTCQKGLILSRRFYSERRVKAPMIRKGFKDWVEAGYPRNDDGTPQM	TKLSRRNFLQGTTASGIGLALQYAVTPKI------------------------LASDTYRGFEDLYRKKWTWDKVVRGTHGTNCAGTCAFNVYVKNGVVWREEQQGEYEQLGDAPDFG--------PRGCQKGLRHHKYMYGKQRILYPLKR----------IGKRGEGKWQR	14.518,-27.991,-21.696,15.558,-31.646,-21.439,15.980,-31.833,-17.654,19.092,-33.980,-17.066,17.258,-36.975,-15.576,19.077,-40.074,-14.253,17.515,-41.871,-17.259,18.829,-39.372,-19.862,22.290,-39.381,-18.214,22.500,-43.206,-18.201,21.215,-43.392,-21.809,23.807,-40.742,-22.833,26.701,-42.492,-21.010,25.720,-45.938,-22.382,25.381,-44.595,-25.964,28.767,-42.807,-25.645,30.478,-45.907,-24.162,29.187,-…	MTKLSRRNFLQGTTASGIGLALQYAVTPKILASDTYRGFEDLYRKKWTWDKVVRGTHGTNCAGTCAFNVYVKNGVVWREEQQGEYEQLGDAPDFGPRGCQKGLRHHKYMYGKQRILYPLKRIGKRGEGKWQRISWEQATTE	408172	marine metagenome
job.pdb	AF-A0A6N8HKF1-F1-model_v4 Chlorate reductase subunit alpha	29.000	100	66	2	56	155	32	126	1.000	5.925E-04	164	167	311	RTWEQIYRNQFEDDSTFVFTCAPNDTHNCLLRAHVKNGVVVRISPTYGYGEATDLYGNRASHRWDPRTCQKGLILSRRFYSERRVKAPMIRKGFKDWVEA	RDAEDIYRRRWQHDKVVRSTHGVNCTGSCSWKIYVKDGIITSEVQQTDYP-STGDDFPE----YEPRGCPRGASFSWYTYSPVRVKYPYIRGDLYELWKA	8.359,-30.935,-46.304,11.165,-33.559,-46.352,11.319,-35.225,-42.896,14.779,-34.141,-41.632,16.505,-37.197,-40.093,16.761,-36.494,-36.335,19.965,-38.628,-36.081,21.789,-36.633,-38.796,20.559,-33.437,-37.103,22.190,-34.597,-33.811,25.612,-34.925,-35.552,25.408,-31.239,-36.631,28.161,-30.435,-34.060,30.771,-32.145,-36.314,30.059,-29.766,-39.235,32.692,-27.007,-39.521,31.655,-23.441,-40.418,33.370,-2…	MKKTNKLLSALKHLREGNRINDGFTEESPRPRDAEDIYRRRWQHDKVVRSTHGVNCTGSCSWKIYVKDGIITSEVQQTDYPSTGDDFPEYEPRGCPRGASFSWYTYSPVRVKYPYIRGDLYELWKAERNNGLDPVEAWESIVGNPEKRQQYVNARGKGGFVRASWREMCEIIASASIHTIKQYGPDRVVGFSPIPAMSMVSYAAGTRFLSLIGGTILSFYDWYADLPLLPRKCGVNKLTCLKVPTGIIRNTLSSGAPICRKHGHLMHTLWWKHDITALKSLVSARTMRNTRSLQTYGSQPNQVQTALWQWQ	2654513	Lentibacillus sp. JNUCC-1
job.pdb	AF-A0A519MJT4-F1-model_v4 Nitrate reductase subunit alpha	33.300	102	62	2	55	155	29	125	1.000	4.058E-04	164	167	313	DRTWEQIYRNQFEDDSTFVFTCAPNDTHNCLLRAHVKNGVVVRISPTYGYGEATDLYGNRASHRWDPRTCQKGLILSRRFYSERRVKAPMIR-KGFKDWVEA	DRTWEDAYRDRWAHDKIVRSTHGVNCTGSCSWKIYVKGGIVTWETQQTDYPRTRPDLPN-----HEPRGCARGASYSWYLYSANRVKYPMVRGRLLKHWRAA	-2.627,-49.657,-14.243,-0.093,-51.675,-12.170,3.316,-49.918,-12.210,4.751,-53.244,-10.936,3.507,-55.224,-13.976,4.424,-52.407,-16.414,8.111,-52.900,-15.428,7.983,-56.522,-16.715,7.596,-55.082,-20.260,10.929,-53.169,-20.086,12.588,-54.888,-23.099,9.363,-55.069,-25.193,8.638,-51.307,-25.091,9.471,-49.447,-28.351,12.688,-47.456,-28.159,14.202,-45.131,-30.801,17.824,-43.913,-30.467,18.854,-40.347,-31…	MSHFLDRLTYFSQPRETFADGHGQINGEDRTWEDAYRDRWAHDKIVRSTHGVNCTGSCSWKIYVKGGIVTWETQQTDYPRTRPDLPNHEPRGCARGASYSWYLYSANRVKYPMVRGRLLKHWRAALALAKSPVDAWASIVENDASKREWQKQRGLGGFVRSTWDEVNQMIAAANVYTIKQHGPDRIIGFSPIPAMSMISYAAGSRYLSLIGGVCMSFYDWYCDLPPSSPQTWGEQTDVPESADWYNSSYIIAWGSNVPQTRTPDAHFLTEVRYKGTKVVSITPDYSEVAKLGDLWMHPKQGTDAAVAMAMGHV	1872122	Acidovorax sp.
job.pdb	AF-A0A497CNF4-F1-model_v4 Nitrate reductase subunit alpha	29.000	124	71	5	38	156	2	113	1.000	6.111E-05	164	167	416	AATAGAVVPGNPLRVMPDRTWEQIYRNQFEDDSTFVFTCAPNDTHNCLLRAHVKNGVVVRISPTYGYGEATDLYGNRASHRWDPRTCQKGLILSRRFYSERRVKAPMIRKGFKD-----WVEAG	SWIKDLI---SPKT----RKWEELYRNRWQHDKVVRSTHGVNCTGGCSWNIHVKDGIVVWETQAMDYP-LLEKSLPP----YEPRGCQRGISFSWYLYSPIRVKYPMIRGALVDIYNEEKAKTG	3.355,-66.847,-17.929,3.754,-63.553,-16.025,1.825,-60.787,-17.873,4.583,-58.313,-16.829,8.266,-58.570,-17.796,10.428,-56.099,-15.852,13.283,-55.161,-18.219,16.014,-53.286,-16.308,17.994,-51.967,-19.310,19.405,-48.462,-18.575,21.141,-48.570,-21.933,17.751,-48.457,-23.753,16.643,-45.420,-21.650,19.396,-43.032,-22.890,16.716,-40.772,-24.483,15.824,-39.593,-20.935,19.106,-37.597,-21.009,17.310,-35.08…	MSWIKDLISPKTRKWEELYRNRWQHDKVVRSTHGVNCTGGCSWNIHVKDGIVVWETQAMDYPLLEKSLPPYEPRGCQRGISFSWYLYSPIRVKYPMIRGALVDIYNEEKAKTGDALKAWENIQNNPETRRRYQKARGKGGFRRATWDEAKEIIAAANIATVKKYGPDRITGFSPIPAMSMLSYAAGSRFLQLMGGVNLSFYDWYCDLPNSFPEIWGEQTDVAESADWYNSKFIACMGANLGMTRTPDVHFFAESRHNGTKTVVFAPDFNMVAKYADKWVPVHAGQDGAFWMAVTHVILKEYHYEKQTPYFIDYTKKYTDSPFLVEVNEEDGKLVPGRLLRANTVKKFKDIEKGEWKFLNIDSKSGELVCPGGSSGHRWDGKDGNWNMKFEDAETGKVYD…	1898104	Bacteroidetes bacterium
job.pdb	AF-A0LS73-F1-model_v4 Molybdopterin oxidoreductase	29.100	103	66	4	54	155	53	149	1.000	4.603E-04	164	167	596	PDRTWEQIYRNQFEDDSTFVFTCAPNDTHNCLLRAHVKNGVVVRISPTYGYGEATDLYGNRASHRWDPRTCQKGLILSRRFYSERRVKAPMIRKGFKD-WVEA	PRRA-ERFYRDRWHHDKVVRSTHGVNCTGSCSWKVYVKDGIITWETQQTDYP-STGPDSPE----YEPRGCPRGASFSWYTYSPSRVRYPYIRRPLLELWREA	71.296,-53.918,-26.835,69.304,-56.478,-28.254,67.027,-58.901,-28.196,64.739,-60.505,-29.920,62.149,-63.078,-28.746,60.337,-65.364,-31.139,57.111,-65.526,-32.935,56.096,-69.084,-31.973,52.579,-70.378,-32.539,49.489,-70.132,-30.562,47.070,-72.024,-32.842,43.589,-70.509,-33.405,41.136,-72.662,-31.543,37.650,-71.722,-30.542,35.984,-68.405,-30.207,34.182,-68.443,-33.610,30.442,-68.983,-33.384,29.779,-…	MASGENQASRQPSELLAPLLPHGEPLEKLLRSAQSLFPGTPSADFRELHRADPRRAERFYRDRWHHDKVVRSTHGVNCTGSCSWKVYVKDGIITWETQQTDYPSTGPDSPEYEPRGCPRGASFSWYTYSPSRVRYPYIRRPLLELWREARARHTDPVDAWASIVEDEARARRYKSYRGKGGFVRAHWAEVLEIIAAAHVHTIEKYGPDRIVGFSPIPAMSQVSYAAGTRFLSLIGGTILSFYDWYADMPIASPQVFGDQTDVPESGDWWNAGYLIIWGTNLPITRTPDAHFMTEARYRGQKVVVVSPDYSDHTKFADDWLAAAPGTDGALAMAMGHVILSEFYRDRRVPYFEEYVKTYTDAPFLVTLRPHGDDYLPGKFLTASDLGDASEAAAFKTVVV…	351607	Acidothermus cellulolyticus 11B
job.pdb	AF-A0A2N2V6K2-F1-model_v4 4Fe-4S Mo/W bis-MGD-type domain-containing protein	25.600	148	90	4	1	146	1	130	1.000	5.387E-05	163	167	130	MAQGVSRRQLLGRALALGSGAALADLLGPARFLSPAGAATAGAVVPGNPLRVMPDRTWEQIYRNQFEDDSTFVFTCAPNDTH--NCLLRAHVKNGVVVRISPTYGYGEATDLYGNRASHRWDPRTCQKGLILSRRFYSERRVKAPMIR	MSINLDRRSFLKGIAATTGGLALPNFVVQAAEIA------GGGKIPQYS-------TWKDVYRAQWTWDKVVRSTHHLNCWYQAHCSWDVYVKDGLVYREEQAAEYEQVNPELPD-----FNPRGCQKGGCFSQRMYDPTRITHPLRR	-42.123,-2.730,37.371,-42.366,0.826,38.797,-38.954,2.302,39.701,-39.648,4.235,42.935,-37.001,6.985,42.605,-36.930,8.792,45.961,-35.727,12.445,45.775,-32.648,11.398,47.815,-31.761,8.657,45.282,-32.403,11.085,42.381,-30.168,13.783,43.953,-27.426,11.207,44.660,-27.721,10.007,41.030,-27.438,13.566,39.618,-24.581,14.482,42.011,-22.628,11.389,40.889,-23.300,12.093,37.171,-22.521,15.859,37.319,-19.483,1…	MSINLDRRSFLKGIAATTGGLALPNFVVQAAEIAGGGKIPQYSTWKDVYRAQWTWDKVVRSTHHLNCWYQAHCSWDVYVKDGLVYREEQAAEYEQVNPELPDFNPRGCQKGGCFSQRMYDPTRITHPLRR	2013703	Betaproteobacteria bacterium HGW-Betaproteobacteria-12
job.pdb	AF-A0A3M1KRB0-F1-model_v4 Dimethylsulfide dehydrogenase	26.600	90	60	2	58	146	5	89	1.000	7.160E-04	163	167	134	WEQIYRNQFEDDSTFVFT-CAPNDTHNCLLRAHVKNGVVVRISPTYGYGEATDLYGNRASHRWDPRTCQKGLILSRRFYSERRVKAPMIR	WRDVYAEKWSWDRIAHCTHTRVNCLSACAWNVFVKDGIVWREEQAQAYDEGRAGAPD-----FFPRGCQKGACYSDLMHSPQRLRYPLER	27.203,-29.614,-14.359,27.003,-26.046,-12.987,25.535,-23.623,-15.588,27.247,-20.425,-16.796,27.664,-17.928,-13.917,25.614,-15.547,-16.138,22.593,-17.885,-15.826,22.403,-16.985,-12.106,21.927,-13.286,-13.040,19.560,-14.023,-15.962,17.483,-16.187,-13.585,17.427,-13.299,-11.059,16.076,-11.029,-13.869,13.000,-13.178,-14.595,9.305,-12.854,-13.619,5.981,-14.677,-14.070,3.994,-11.518,-14.932,3.909,-7.70…	MYGDWRDVYAEKWSWDRIAHCTHTRVNCLSACAWNVFVKDGIVWREEQAQAYDEGRAGAPDFFPRGCQKGACYSDLMHSPQRLRYPLERVGPRGSGKWKRISWDAALEKVARAIVDAHSTHGPESIIFNPGPNF	2026735	Deltaproteobacteria bacterium
job.pdb	AF-Q2MF48-F1-model_v4 Putative nitrate reductase component	26.400	102	69	3	55	155	43	139	1.000	2.159E-04	163	167	153	DRTWEQIYRNQFEDDSTFVFTCAPNDTHNCLLRAHVKNGVVVRISPTYGYGEATDLYGNRASHRWDPRTCQKGLILSRRFYSERRVKAPMIRKGFKD-WVEA	DPRWEGFYRDRWSHDKVVRSTHGVNCTGSCSWMVYVKDGIITWE---HQATDYPSI--GSDCPEYEPRGCPRGASFSWYTYSPSRVRYPYVRGALLKLWREA	12.510,-4.294,-44.420,15.695,-2.340,-45.123,15.210,1.404,-44.604,16.920,2.901,-47.643,17.340,6.611,-47.223,20.358,7.285,-49.398,20.458,11.061,-48.977,22.731,12.147,-51.866,25.733,14.488,-51.365,24.267,17.542,-49.751,25.558,20.505,-51.763,28.114,22.515,-49.741,26.311,24.995,-47.490,29.738,26.680,-47.484,28.604,29.626,-45.278,27.207,28.107,-42.027,29.467,27.231,-39.111,32.662,29.293,-38.480,32.084,…	MENEQTGGPAAADEERGWPLAGRRLLNRREVSADGRAVFGTGDPRWEGFYRDRWSHDKVVRSTHGVNCTGSCSWMVYVKDGIITWEHQATDYPSIGSDCPEYEPRGCPRGASFSWYTYSPSRVRYPYVRGALLKLWREARRRLGDPVAAWAEI	282216	Streptomyces lividus
job.pdb	AF-A0A5Y1YAV2-F1-model_v4 4Fe-4S Mo/W bis-MGD-type domain-containing protein	30.700	104	66	2	53	155	27	125	1.000	2.449E-04	163	167	208	MPDRTWEQIYRNQFEDDSTFVFTCAPNDTHNCLLRAHVKNGVVVRISPTYGYGEATDLYGNRASHRWDPRTCQKGLILSRRFYSERRVKAP-MIRKGFKDWVEA	ETNRDWEDGYRQRWQHDKIVRSTHGVNCTGSCSWKIYVKNGLVTWETQQTDYPRTRPDMPNH-----EPRGCPRGASYSWYLYSANRLKYPLMRKRLMKMWREA	43.699,-5.347,-16.061,45.339,-2.274,-14.445,43.493,0.968,-15.331,46.736,2.814,-14.445,48.869,0.828,-16.939,46.174,1.105,-19.657,46.952,4.872,-19.713,50.290,3.965,-21.397,48.244,2.728,-24.410,47.167,6.376,-25.044,48.147,6.573,-28.750,47.397,2.872,-29.430,43.702,3.471,-28.547,43.174,6.234,-31.177,41.217,4.925,-34.192,40.160,6.884,-37.311,39.365,10.595,-37.331,36.005,11.636,-38.832,34.375,14.859,-40…	MSKFLDRFRYFKQKGETFADGHGQLLETNRDWEDGYRQRWQHDKIVRSTHGVNCTGSCSWKIYVKNGLVTWETQQTDYPRTRPDMPNHEPRGCPRGASYSWYLYSANRLKYPLMRKRLMKMWREAKKLHRDPVEAWASIIEDADKAKSFKQARGRGGFVRSSWQEVNELIAASNVYTVKTYGPDRVAGFSPIPAMSMVSYASGARYLS	59204	Salmonella enterica subsp. diarizonae
job.pdb	AF-A0A3D2B842-F1-model_v4 Nitrate reductase subunit alpha	30.700	104	66	2	53	155	27	125	1.000	2.609E-04	163	167	217	MPDRTWEQIYRNQFEDDSTFVFTCAPNDTHNCLLRAHVKNGVVVRISPTYGYGEATDLYGNRASHRWDPRTCQKGLILSRRFYSERRVKAP-MIRKGFKDWVEA	ETNRDWEDGYRQRWQHDKVVRSTHGVNCTGSCSWKIFVKNGLVTWEMQQTDYPRTRPDMPNH-----EPRGCPRGASYSWYLYSANRLKYPLMRKRLMKMWREA	31.478,-26.857,-24.942,34.503,-27.033,-22.584,35.746,-23.523,-21.658,39.111,-25.172,-20.844,39.520,-26.752,-24.313,38.368,-23.526,-26.040,41.610,-21.918,-24.733,43.507,-24.085,-27.277,41.771,-22.061,-30.051,43.748,-18.938,-28.939,45.212,-18.025,-32.365,42.168,-19.294,-34.334,39.982,-16.702,-32.512,42.047,-13.656,-33.639,40.285,-11.723,-36.435,41.532,-8.561,-38.198,43.678,-5.909,-36.544,42.443,-2.…	MSKFLDRFRYFKQKGETFADGHGQVLETNRDWEDGYRQRWQHDKVVRSTHGVNCTGSCSWKIFVKNGLVTWEMQQTDYPRTRPDMPNHEPRGCPRGASYSWYLYSANRLKYPLMRKRLMKMWREAKAQHSDPVLAWASIIEDADKAKSFKQARGRGGFVRSSWQEVNELIAASNVYTVKTYGPDRVAGFSPIPAMSMVSYASGARYLSLIGGTCLSF	42895	Enterobacter sp.
job.pdb	AF-G5NC78-F1-model_v4 Respiratory nitrate reductase alpha chain	28.800	104	68	3	53	155	27	125	1.000	2.609E-04	163	167	257	MPDRTWEQIYRNQFEDDSTFVFTCAPNDTHNCLLRAHVKNGVVVRISPTYGYGEATDLYGNRASHRWDPRTCQKGLILSRRFYSERRVKAP-MIRKGFKDWVEA	ETNRDWEDGYRQRWQHDKIVRSTHGVNCTGSCSWKIYVKNSLVTWETQQTDYPRT-RPDMPNH----EPRGCPRGASYSWYLYSANRLKYPLMRKRLMKMWREA	50.882,-3.092,-5.984,52.010,0.415,-4.930,49.962,3.133,-6.700,52.842,5.512,-5.855,55.499,3.376,-7.607,53.207,2.778,-10.631,53.548,6.535,-11.374,57.174,5.817,-12.413,55.762,3.757,-15.343,54.351,7.014,-16.852,55.852,6.695,-20.367,55.643,2.863,-20.365,51.809,3.076,-20.091,51.357,5.223,-23.257,49.941,3.170,-26.160,49.152,4.388,-29.708,48.018,7.916,-30.527,44.818,8.243,-32.603,43.034,10.945,-34.664,46.…	MSKFLDRFRYFKQKGETFADGHGQLLETNRDWEDGYRQRWQHDKIVRSTHGVNCTGSCSWKIYVKNSLVTWETQQTDYPRTRPDMPNHEPRGCPRGASYSWYLYSANRLKYPLMRKRLMKMWREAKKLHRDPVEAWASIIEDADKAKSFKQARGRGGFVRSSWQEVNELIAASNVYTVKTYGPDRVAGFSPIPAMSMVSYASGARYLSLIGGTCLSFYDWYCDLPPASPQTWGEQTDVPESADWYNSSYIIAWGSNV	913075	Salmonella enterica subsp. enterica serovar Inverness str. R8-3668
job.pdb	AF-A0A7V8BI84-F1-model_v4 Nitrate reductase subunit alpha	30.200	119	70	4	38	155	2	108	1.000	1.223E-04	163	167	363	AATAGAVVPGNPLRVMPDRTWEQIYRNQFEDDSTFVFTCAPNDTHNCLLRAHVKNGVVVRISPTYGYGEATDLYGNRASHRWDPRTCQKGLILSRRFYSERRVKAPMIRKGFKD-WVEA	SWIKDLI---SPQT----RDWEEFYRNRWQHDKVVRSTHGVNCTGGCSWNIHVKEGIVTWEMQALDYPSLEKSLPA-----YEPRGCQRGISFSWYLYSPIRVKYPYIRGALIDLWKEA	-43.927,-43.306,-26.570,-41.028,-41.715,-24.657,-40.425,-38.149,-25.964,-36.699,-38.716,-25.180,-34.416,-41.168,-27.001,-31.177,-41.711,-25.053,-28.511,-42.391,-27.704,-25.256,-43.714,-26.186,-22.827,-43.113,-29.082,-19.433,-41.972,-27.667,-17.957,-41.835,-31.151,-20.325,-38.963,-32.072,-18.811,-36.920,-29.165,-15.181,-36.796,-30.444,-15.628,-33.007,-30.959,-15.461,-32.646,-27.131,-11.693,-33.354…	MSWIKDLISPQTRDWEEFYRNRWQHDKVVRSTHGVNCTGGCSWNIHVKEGIVTWEMQALDYPSLEKSLPAYEPRGCQRGISFSWYLYSPIRVKYPYIRGALIDLWKEAKAKFSDPAEAWESIMADPEARARFQRARGKGGFRRLAWDEALEIIAAANIYTVKKYGPDRITGFSPIPAMSMLSYASGSRFLQLMGGVNLSFYDWYCDLPPASPEMFGEQTDVAESADWYNSKFLAVMGANLNMTRTPDCHFAAEARHNGSKMVVFSPDFSQVSKYADQWIPVNPGQDGAFWMSVGHVILQEYYQDRSTPYFVDYGKKFSDLPFLVELVKEGDHYKPGAFLRANRLQKYRDAENGDWKFLVLDEK	1869227	bacterium
job.pdb	AF-Q3ES76-F1-model_v4 Respiratory nitrate reductase alpha chain	30.600	101	64	3	55	154	35	130	1.000	5.563E-04	162	167	399	DRTWEQIYRNQFEDDSTFVFTCAPNDTHNCLLRAHVKNGVVVRISPTYGYGEATDLYGNRASHRWDPRTCQKGLILSRRFYSERRVKAPMIRKG-FKDWVE	DREWENVYRKRWQHDKVIRSTHGVNCTGSCSWNIYVKDGIVTWEGQELNYP-TTGPDMPD----FEPRGCPRGASFSWYIYSPLRVKYPYVRGVLWSMWQE	40.553,42.911,11.523,39.368,42.601,7.905,38.345,46.102,6.773,34.835,45.769,5.306,35.419,47.988,2.254,32.179,50.032,2.098,30.126,48.886,-0.923,30.024,51.689,-3.550,26.704,53.443,-3.744,24.108,52.331,-6.348,24.881,55.594,-8.222,28.658,54.950,-8.200,27.997,51.436,-9.587,25.972,52.909,-12.516,28.954,55.124,-13.479,30.831,51.904,-14.412,28.612,51.821,-17.567,31.439,53.683,-19.373,34.131,51.121,-18.457…	MNSMKKKPSALMRRLKYFSPIDRYNDNHTQETYEDREWENVYRKRWQHDKVIRSTHGVNCTGSCSWNIYVKDGIVTWEGQELNYPTTGPDMPDFEPRGCPRGASFSWYIYSPLRVKYPYVRGVLWSMWQEELQNNKSPLDAWKSIVENPEKARKYKQARGKGGFIRANWDEVLQLVSASLLYTVMKYGPDRNVGFSPIPAMSMLSHAAGSRFMQLMGGPMLSFYDWYADLPPASPQIWGDQTDVPESSDWYNSGYIMTWGSNVPMTRTPDAHFLAEVRYKGTKVVSVSPDFAESTKFADDWISVKQGTDGALAMAMGHVILQEFYVDNQVEYFTKYAKQYTDFPFFVTLKQKGDQFVADRFLNASDIGRETKLGEWKPVLGTRIRMILQHLKAQWAHVG	339854	Bacillus thuringiensis serovar israelensis ATCC 35646
job.pdb	AF-A0A6D0EY72-F1-model_v4 Molybdopterin-dependent oxidoreductase	32.300	102	63	2	55	155	29	125	1.000	4.603E-04	162	167	519	DRTWEQIYRNQFEDDSTFVFTCAPNDTHNCLLRAHVKNGVVVRISPTYGYGEATDLYGNRASHRWDPRTCQKGLILSRRFYSERRVKAPMIRKGFKD-WVEA	NRDWEDSYRQRWQFDKIVRSTHGVNCTGSCSWKIYVKNGLVTWEIQQTDYPRTRPDLPN-----HEPRGCPRGASYSWYLYSANRLKYPLIRKRLIELWREA	12.984,-27.801,-57.113,11.396,-25.510,-59.756,8.128,-23.998,-58.427,7.212,-23.325,-62.088,7.594,-26.988,-63.144,5.730,-28.215,-60.016,2.573,-26.509,-61.393,2.491,-29.220,-64.111,1.843,-31.752,-61.284,-1.557,-30.078,-60.568,-3.741,-33.208,-60.947,-1.057,-35.495,-59.432,-1.209,-33.377,-56.224,-4.980,-33.955,-55.689,-5.679,-36.551,-52.963,-9.100,-37.781,-51.759,-12.245,-35.647,-51.732,-14.036,-35.30…	MSKLLDRFRYFKQKGETFADGHGQVMHSNRDWEDSYRQRWQFDKIVRSTHGVNCTGSCSWKIYVKNGLVTWEIQQTDYPRTRPDLPNHEPRGCPRGASYSWYLYSANRLKYPLIRKRLIELWREALKQHSDPVLAWASIMNDPQKCLSYKQVRGRGGFIRSNWQELNQLIAAANVWTIKTYGPDRVAGFSPIPAMSMVSYAAGTRYLSLLGGTCLSFYDWYCDLPPASPMTWGEQTDVPESADWYNSSYIIAWGSNVPQTRTPDAHFFTEVRYKGTKTIAITPDYSEVAKLCDQWLAPKQGTDSALAMAMGHVILKEFHLDNPSDYFINYCRRYSDMPMLVMLEPRDDGSYVPGRMIRASDLVDGLGESNNPQWKTVAVNTAGELVVPNGSIGFRWGEK…	562	Escherichia coli
job.pdb	AF-A0A6N7ZNI8-F1-model_v4 Molybdopterin-dependent oxidoreductase	23.700	101	72	2	55	155	18	113	1.000	7.160E-04	161	167	288	DRTWEQIYRNQFEDDSTFVFTCAPNDTHNCLLRAHVKNGVVVRISPTYGYGEATDLYGNRASHRWDPRTCQKGLILSRRFYSERRVKAPMIRKGFKDWVEA	GRQGDVFYRDRWSHDKVVRSTHGVNCTGSCSWKVYVKDGIITWETQQTDYP-SVGPDSPE----YEPRGCPRGAAFSWYTYSPTRVRYPYVRATLLDLYRR	17.174,-49.199,-24.507,14.610,-46.820,-26.088,14.258,-47.761,-29.782,14.637,-44.702,-32.080,15.286,-43.818,-35.742,19.043,-43.396,-36.300,20.170,-40.671,-38.752,21.757,-41.739,-42.067,25.118,-40.442,-40.736,24.599,-42.528,-37.541,25.176,-39.458,-35.286,21.595,-38.835,-34.035,18.724,-40.885,-32.580,15.214,-39.476,-33.152,12.660,-40.597,-30.541,8.887,-40.277,-31.062,6.746,-39.966,-27.889,7.829,-40.…	LRRGRVSDDLRQVFLTGGRQGDVFYRDRWSHDKVVRSTHGVNCTGSCSWKVYVKDGIITWETQQTDYPSVGPDSPEYEPRGCPRGAAFSWYTYSPTRVRYPYVRATLLDLYRRAKSTVGGDPVLAWEMLTSDPDASRAYKAARGKGGLVRATWDEAAEIVAAAHVHTIKTYGPDRVAGFSPIPAMSMVSHGVGARFVQMLGGTMLSFYDWYADLPVASPQVFGDQTDVPESADWWNATYCLMWGSNVPVTRTPDAHFMTEARYRGQKVVVISPDYADNTKFADEWLAP	2672572	Cellulosimicrobium composti
job.pdb	AF-A0A3B9LN91-F1-model_v4 Nitrate reductase subunit alpha	28.500	119	73	4	38	155	1	108	1.000	1.787E-04	161	167	332	AATAGAVVPGNPLRVMPDRTWEQIYRNQFEDDSTFVFTCAPNDTHNCLLRAHVKNGVVVRISPTYGYGEATDLYGNRASHRWDPRTCQKGLILSRRFYSERRVKAPMIRKGFKD-WVEA	MNWIKDLI--SPET----RSWEEFYRNRWQHDKVVRSTHGVNCTGGCSWDIYIKQGIVTWEMQALDYPLLEDGLPP-----YEPRGCQRGISYSWYLYSPIRVKYPYVRGALLDLWREA	-62.640,10.980,-17.386,-59.061,9.792,-16.829,-57.149,11.579,-19.633,-54.294,9.013,-19.405,-54.927,5.436,-20.588,-52.106,3.159,-19.369,-51.658,0.768,-22.311,-49.945,-2.275,-20.761,-48.640,-3.953,-23.947,-45.445,-5.984,-23.250,-45.164,-6.611,-26.977,-44.271,-2.917,-27.567,-41.377,-2.981,-25.018,-38.842,-4.502,-27.479,-36.606,-1.411,-26.962,-35.730,-2.818,-23.491,-33.621,-5.484,-25.269,-31.033,-2.71…	MNWIKDLISPETRSWEEFYRNRWQHDKVVRSTHGVNCTGGCSWDIYIKQGIVTWEMQALDYPLLEDGLPPYEPRGCQRGISYSWYLYSPIRVKYPYVRGALLDLWREAKAIHDDPVEAWESIVSNKESRARYQRARGKGGFRRGSWEELQELIAAATIHTIKKHGSDRVVGFSPIPAMSFLSYGAGSRFLQLLGGVNLSFYDWYSDLPPASPEVWGDQTDVAESADWYNSKFLAVMGSNLNMTRTPDCHFAAESRHNGTKMVVLAPDFSQVSKYADQWIPLNAGQDGAFWMAVNHVILKEFHHQKQTPYFLNYLKRYTDSPFLVRLEAVSYT	2052146	Blastocatellia bacterium
job.pdb	AF-A0A5N8HIZ0-F1-model_v4 Nitrate reductase subunit alpha	32.300	102	63	2	55	155	29	125	1.000	4.903E-04	161	167	343	DRTWEQIYRNQFEDDSTFVFTCAPNDTHNCLLRAHVKNGVVVRISPTYGYGEATDLYGNRASHRWDPRTCQKGLILSRRFYSERRVKAPMIRKGFKD-WVEA	NRDWEDSYRQRWQFDKIVRSTHGVNCTGSCSWKIYVKNGLVTWEIQQTDYPRTRPDLPN-----HEPRGCPRGASYSWYLYSANRLKYPLIRKRLIELWREA	-19.560,-50.011,-1.677,-17.363,-51.994,0.761,-13.671,-51.026,0.373,-12.837,-54.416,1.963,-14.788,-56.445,-0.630,-13.355,-54.335,-3.498,-9.892,-55.780,-2.646,-11.144,-59.161,-3.969,-11.403,-57.516,-7.437,-7.567,-57.134,-7.521,-6.916,-58.879,-10.873,-10.180,-57.599,-12.424,-8.938,-54.005,-11.861,-5.719,-54.501,-13.920,-5.934,-52.975,-17.419,-3.247,-52.983,-20.150,0.494,-52.869,-19.476,2.465,-50.005…	MSKLLDRFRYFKQKGETFADGHGQVMHSNRDWEDSYRQRWQFDKIVRSTHGVNCTGSCSWKIYVKNGLVTWEIQQTDYPRTRPDLPNHEPRGCPRGASYSWYLYSANRLKYPLIRKRLIELWREALKQHSDPVLAWASIMNDPQKCLSYKQVRGRGGFIRSNWQELNQLIAAANVWTIKTYGPDRVAGFSPIPAMSMVSYAAGTRYLSLLGGTCLSFYDWYCDLPPASPMTWGEQTDVPESADWYNSSYIIAWGSNVPQTRTPDAHFFTEVRYKGTKTIAITPDYSEVAKLCDQWLAPKQGTDSALAMAMGHVILKEFHLDNPSDYFINYCRRYSDMPMLVML	562	Escherichia coli
job.pdb	AF-A0A418GYP1-F1-model_v4 Nitrate reductase subunit alpha	32.300	102	63	2	55	155	29	125	1.000	4.903E-04	161	167	487	DRTWEQIYRNQFEDDSTFVFTCAPNDTHNCLLRAHVKNGVVVRISPTYGYGEATDLYGNRASHRWDPRTCQKGLILSRRFYSERRVKAPMIRKGFKD-WVEA	NRDWEDSYRQRWQFDKIVRSTHGVNCTGSCSWKIYVKNGLVTWEIQQTDYPRTRPDLPN-----HEPRGCPRGASYSWYLYSANRLKYPLIRKRLIELWREA	-41.191,-32.149,38.079,-39.193,-33.239,41.173,-35.622,-34.254,40.197,-35.518,-36.211,43.501,-38.595,-38.335,42.679,-37.373,-38.921,39.091,-34.424,-40.916,40.560,-36.953,-43.632,41.558,-37.588,-44.183,37.805,-33.980,-45.499,37.437,-34.755,-48.879,35.792,-37.772,-47.464,33.893,-35.396,-45.007,32.137,-33.144,-47.799,30.732,-33.771,-48.472,27.018,-32.046,-51.058,24.783,-28.439,-52.164,25.209,-26.108,…	MSKLLDRFRYFKQKGETFADGHGQVMHSNRDWEDSYRQRWQFDKIVRSTHGVNCTGSCSWKIYVKNGLVTWEIQQTDYPRTRPDLPNHEPRGCPRGASYSWYLYSANRLKYPLIRKRLIELWREALKQHSDPVLAWASIMNDPQKSLSYKQVRGRGGFIRSNWQELNQLIAAANVWTIKTYGPDRVAGFSPIPAMSMVSYAAGTRYLSLLGGTCLSFYDWYCDLPPASPMTWGEQTDVPESADWYNSSYIIAWGSNVPQTRTPDAHFFTEVRYKGTKTIAITPDYSEVAKLCDQWLAPKQGTDSALAMAMGHVILKEFHLDNPSDYFINYCRRYSDMPMLVMLEPRDDGSYVPGRMVRASDLVDGLGESNNPQWKTVAVNTAGELVVPNGSIGFRWGEK…	562	Escherichia coli
job.pdb	AF-A0A350T4N8-F1-model_v4 Nitrate reductase subunit alpha	28.800	118	72	4	38	155	2	107	1.000	1.787E-04	161	167	636	AATAGAVVPGNPLRVMPDRTWEQIYRNQFEDDSTFVFTCAPNDTHNCLLRAHVKNGVVVRISPTYGYGEATDLYGNRASHRWDPRTCQKGLILSRRFYSERRVKAPMIRKGFKDWVEA	GWIQDLV---NPKA----RRWEEFYRNRWQHDNIVRSTHGVNCTGGCSWAVYVKDGIITWEMQQTDYPQL-DPNLPP----YEPRGCQRGISASWYVYSPIRVKYPYARGALLDLWRA	39.021,-60.863,-2.497,36.638,-57.935,-1.905,34.231,-57.006,-4.752,35.688,-53.434,-4.786,39.211,-52.346,-5.780,39.803,-48.672,-4.886,42.301,-47.458,-7.512,43.608,-44.078,-6.272,45.155,-42.805,-9.536,44.799,-38.977,-9.795,46.665,-39.045,-13.085,43.728,-40.999,-14.605,41.273,-38.248,-13.446,42.625,-35.473,-15.750,39.193,-35.193,-17.471,37.918,-33.377,-14.326,39.978,-30.331,-15.447,37.263,-29.698,-18…	MGWIQDLVNPKARRWEEFYRNRWQHDNIVRSTHGVNCTGGCSWAVYVKDGIITWEMQQTDYPQLDPNLPPYEPRGCQRGISASWYVYSPIRVKYPYARGALLDLWRAARSQHANPVDAWAALIEDETQRTRFQRARGKGGFRRTNWDEVLEIVAAASLYTARRWGPDRVFGFSPIPAMSYLSYAGGSRFLQLFGGVNMSFYDWYADLPNAFPEVWGDQTDVCESADWFNSKYIISMGSNLNMTRTPDVHFISEARHKGTKFVVVAPDFSQVAKYSDWWIPIEAGQDTALWMAINHVILTEFHANRTVPYFADYVKRYTDGPFLVALDQDGDHYQPGQLLRAGRVARYADVENGEWKFLVYDQNSAEPRMPAGTVGFRWGSEEGKWNLKLQDAIDDSPLD…	2026724	Chloroflexi bacterium
job.pdb	AF-A0A357MP15-F1-model_v4 Nitrate reductase subunit alpha	32.600	101	62	2	55	154	30	125	1.000	5.223E-04	161	167	739	DRTWEQIYRNQFEDDSTFVFTCAPNDTHNCLLRAHVKNGVVVRISPTYGYGEATDLYGNRASHRWDPRTCQKGLILSRRFYSERRVKAPMIRKGFKD-WVE	DRAWEDTYRNRWRHDKVVRSTHGVNCTGSCSWKIYVKNGIVTWETQQTDYPRTRPDLPN-----HEPRGCARGASYSWYLYSANRVKNPLVRGSLMKIWRE	8.537,-40.420,-52.690,6.778,-38.922,-55.746,3.210,-37.854,-54.819,2.470,-37.929,-58.584,3.449,-41.622,-58.886,1.527,-42.522,-55.686,-1.679,-41.135,-57.287,-0.979,-43.155,-60.484,-0.520,-46.461,-58.581,-3.963,-47.777,-59.677,-3.169,-51.305,-58.377,-3.244,-50.397,-54.641,-6.534,-49.210,-53.103,-6.122,-46.537,-50.419,-9.504,-47.705,-48.985,-9.322,-50.326,-46.191,-12.688,-50.645,-44.364,-16.106,-48.9…	MSHLLDRLNFLRSNKLEEFSNGYGQVTNEDRAWEDTYRNRWRHDKVVRSTHGVNCTGSCSWKIYVKNGIVTWETQQTDYPRTRPDLPNHEPRGCARGASYSWYLYSANRVKNPLVRGSLMKIWREMRKTRTPIEAWTAIQSDPVLRASYTAKRGTGGFVRATWDEATEITAAANAYTAKTYGPDRIFGFSPIPAMSMVSYAAGSRYLSLMGGVCMSFYDWYCDLPPASPITWGEQTDVPESADWYNSSYLLLWGSNVPQTRTPDAHFYTEVRYKGTKSAVICPDYSEASKFADVWLNVKQGTDAALAMAFGHVILREFHLDRQAEYFEDYCRKYSDMPMLVRLDETDGRLVPGRFLRADDLDGKLGEENNPEWKTVAIDEATKELVSPNGAIGYRWGEK…	1904441	Rhodobacteraceae bacterium
job.pdb	AF-A0A255MPB7-F1-model_v4 Nitrate reductase-like protein NarX	20.000	115	80	3	41	155	1	103	1.000	2.960E-04	160	167	125	AGAVVPGNPLRVMPDRTWEQIYRNQFEDDSTFVFTCAPNDTHNCLLRAHVKNGVVVRISPTYGYGEATDLYGNRASHRWDPRTCQKGLILSRRFYSERRVKAPMIRKGFKDWVEA	RTVTRRGG-------RDGDVFYRDRWSHDKVVRSTHGVNCTGSCPWKIYVKDDIITWETQETDYP-SVGPDRPE----YEPRGCPRGAAFSWYTYSPTRVRHPYARGVLVEMYRE	49.310,4.998,-26.165,46.065,3.447,-24.791,45.905,3.085,-20.977,43.787,0.085,-19.877,43.078,-0.410,-16.139,42.214,-3.890,-14.762,40.431,-4.199,-11.364,38.579,-1.769,-9.045,34.968,-3.016,-9.597,34.467,-4.864,-6.271,32.619,-1.808,-4.878,29.981,-2.117,-7.660,28.640,-5.253,-5.876,26.946,-2.925,-3.338,24.788,-1.238,-6.014,24.180,-4.503,-7.940,22.884,-6.082,-4.704,20.802,-2.960,-3.913,19.044,-3.380,-7.3…	RTVTRRGGRDGDVFYRDRWSHDKVVRSTHGVNCTGSCPWKIYVKDDIITWETQETDYPSVGPDRPEYEPRGCPRGAAFSWYTYSPTRVRHPYARGVLVEMYREAKARLGDPVAAWADIQADPRRR	615	Serratia marcescens
job.pdb	AF-A0A660ZPV4-F1-model_v4 Nitrate reductase subunit alpha	28.800	118	73	3	38	155	1	107	1.000	2.159E-04	160	167	554	AATAGAVVPGNPLRVMPDRTWEQIYRNQFEDDSTFVFTCAPNDTHNCLLRAHVKNGVVVRISPTYGYGEATDLYGNRASHRWDPRTCQKGLILSRRFYSERRVKAPMIRKGFKDWVEA	MSWIEDII--SPKT----RKWEEFYRNRWQYDKVVRSTHGVNCTGGCSWNIHVKDGIVVWETQALDYPLLENGLPP-----YEPRGCQRGISYSWYLYSPIRVKYPLMRGALLDLFVA	47.774,-5.239,2.071,51.076,-6.700,3.406,49.779,-9.928,4.854,51.295,-12.675,2.631,54.889,-12.076,1.506,56.039,-15.500,0.281,59.817,-15.338,0.697,60.511,-18.581,-1.244,60.691,-18.586,-5.075,58.266,-15.670,-5.842,59.344,-16.028,-9.454,57.340,-19.307,-9.720,54.047,-17.514,-8.842,54.081,-15.261,-11.969,50.975,-17.149,-13.203,48.945,-15.291,-10.526,49.368,-12.146,-12.694,46.798,-13.747,-15.038,44.142,-…	MSWIEDIISPKTRKWEEFYRNRWQYDKVVRSTHGVNCTGGCSWNIHVKDGIVVWETQALDYPLLENGLPPYEPRGCQRGISYSWYLYSPIRVKYPLMRGALLDLFVAEKAACGGDPMKAWENIQDDPEKRSRYQRARGKGGFRRVSWDEVLELVAASNLSTIKRYGPDRLIGFSPIPAMSMLSYASGARYLQLMGGVNLSFYDWYCDLPSAYPEIWGEQTDVCESADWFNSKFIVSMGANLGMTRTPDIHFFSEARHNGSKTVVMSPDFSMVAKHSDQWIPCHAGSDGAFWMAVTHVILKEWHVDKQTPYFQDYTKRYTDCPFLVELEKEGDHYVPKKLIRANRINKYKDVSNGDWKFLKVDENSGDLVMPKGSMGHRWDDPKGKWNMKFEDGETDATY…	1869227	bacterium
job.pdb	AF-A0A3L9I7N3-F1-model_v4 Nitrate reductase subunit alpha	32.300	102	63	2	55	155	29	125	1.000	5.925E-04	160	167	605	DRTWEQIYRNQFEDDSTFVFTCAPNDTHNCLLRAHVKNGVVVRISPTYGYGEATDLYGNRASHRWDPRTCQKGLILSRRFYSERRVKAPMIRKGFKD-WVEA	NRDWEDGYRQRWQHDKIVRSTHGVNCTGSCSWKIYVKNGLVTWETQQTDYPRTRPDLPN-----HEPRGCPRGASYSWYLYSANRLKYPMMRKRLMKMWREA	56.221,20.414,-29.316,58.677,17.485,-28.971,58.313,15.688,-25.597,61.862,14.368,-26.205,63.369,17.870,-26.575,61.386,19.171,-23.552,63.473,16.802,-21.353,66.446,19.155,-21.974,64.524,21.786,-19.930,64.823,19.555,-16.792,66.458,22.149,-14.487,64.516,25.058,-16.062,61.231,23.363,-15.012,62.159,23.210,-11.275,60.271,25.806,-9.194,60.582,26.470,-5.439,61.292,23.757,-2.890,58.790,23.467,-0.011,58.709,…	MSKFLDRFRYFKQKGETFADGHGQLLNTNRDWEDGYRQRWQHDKIVRSTHGVNCTGSCSWKIYVKNGLVTWETQQTDYPRTRPDLPNHEPRGCPRGASYSWYLYSANRLKYPMMRKRLMKMWREAKALHSDPVEAWASIIEDADKAKSFKQARGRGGFVRSSWQEVNELIAASNVYTIKNYGPDRVAGFSPIPAMSMVSYASGARYLSLIGGTCLSFYDWYCDLPPASPQTWGEQTDVPESADWYNSSYIIAWGSNVPQTRTPDAHFFTEVRYKGTKTVAVTPDYAEIAKLCDLWLAPKQGTDAAMALAMGHVMLREFHLDNPSQYFTDYVRRYTDMPMLVMLEERDGYYAAGRMLRAADLVDALGQENNPEWKTVAFNTNGEMVAPNGSIGFRWGEKG…	562	Escherichia coli
job.pdb	AF-A0A523YTR8-F1-model_v4 Dimethylsulfide dehydrogenase	27.800	122	71	4	47	167	15	120	1.000	6.509E-05	159	167	144	GNPLRVMPDRTWEQIYRNQFEDDSTFVFTCAPNDTH-NCLLRAHVKNGVVVRISPTYGYGEATDLYGNRASHRWDPRTCQKGLILSRRFYSERRVKAPMIRKGFKDWVEAGYPRNDDGTPQM	AEPARREYKGT-EDVYRQQWRWDKSFVATHCVDCYPGNCPYRVYVKDGVILYEEQAGTLPIIEKGVPD-----LNPMGCQKGAAWSRLLYSPERVLHPLKR----------AGKRGDGKWQQ	-17.714,-17.268,6.043,-17.544,-14.232,3.745,-14.223,-14.528,1.871,-13.216,-10.911,1.238,-10.606,-12.160,-1.189,-10.942,-10.286,-4.445,-11.547,-13.723,-6.018,-9.745,-14.325,-9.333,-13.333,-14.032,-10.695,-13.633,-10.420,-9.427,-10.457,-9.636,-11.417,-11.820,-11.681,-14.388,-15.106,-9.691,-14.299,-13.045,-6.645,-15.411,-13.290,-6.710,-19.241,-13.390,-9.565,-21.712,-9.848,-9.136,-23.126,-10.415,-7.2…	MFTASLSLEALQKGAEPARREYKGTEDVYRQQWRWDKSFVATHCVDCYPGNCPYRVYVKDGVILYEEQAGTLPIIEKGVPDLNPMGCQKGAAWSRLLYSPERVLHPLKRAGKRGDGKWQQITWEQALTEIADHILDAIQEVGPE	2026734	Dehalococcoidia bacterium
job.pdb	AF-A0A3B8ZSX0-F1-model_v4 4Fe-4S Mo/W bis-MGD-type domain-containing protein	24.200	103	73	1	38	140	3	100	1.000	2.960E-04	158	167	100	AATAGAVVPGNPLRVMPDRTWEQIYRNQFEDDSTFVFTCAPNDTHNCLLRAHVKNGVVVRISPTYGYGEATDLYGNRASHRWDPRTCQKGLILSRRFYSERRV	KSLLQKKKFFSEVTASDQRAWESFYRNRWQHDKEVRSTHGVNCTGSCSWKIFVKKGIVTWEIQQTDYPQNRPGLPNH-----EPRGCPRGASYSWYLYNSGRV	-43.236,32.918,-42.106,-42.117,29.780,-40.098,-38.475,28.773,-40.812,-36.531,31.011,-38.366,-37.137,29.501,-34.877,-35.325,26.093,-34.999,-31.698,27.327,-35.432,-31.127,29.124,-32.074,-30.698,25.976,-29.876,-27.209,25.121,-31.287,-25.149,27.929,-29.661,-25.584,27.258,-25.897,-25.211,23.619,-24.808,-26.141,23.223,-21.119,-22.862,21.921,-19.609,-23.923,19.536,-16.816,-22.084,19.621,-13.448,-20.750,…	MIKSLLQKKKFFSEVTASDQRAWESFYRNRWQHDKEVRSTHGVNCTGSCSWKIFVKKGIVTWEIQQTDYPQNRPGLPNHEPRGCPRGASYSWYLYNSGRV	2049046	Porphyromonadaceae bacterium
job.pdb	AF-A0A3M1KY04-F1-model_v4 4Fe-4S Mo/W bis-MGD-type domain-containing protein	24.800	169	103	7	1	167	1	147	1.000	9.804E-06	158	167	160	MAQGVSRRQLLGRA-LALGSGAALADLLGPARFLSPAGAATAGAVVPGNPLRVMPDRTWEQIYRNQFEDDSTFVFTCAPN-DTHNCLLRAHVKNGVVVRISPTYGYGEATDLYGNRASHRWDPRTCQKGLILSRRFYSERRVKAPMIRKGFKDWVEAGYPRNDDGTPQM	MTGRLTRRRFLQAAGTALG-----LSLVRLAP-LSPVSGPTAAHASPRRR-SIFSYRSYEDVYRERWSWDRVVRGSHYSNCGYQRCAWNVYVKDGIVWREEQLGAYPQTNPELPD-----FNPRGCQKGACYSSRMYDQARLTVPLKR----------SGRRGEANGSA	58.977,-47.351,14.014,57.694,-43.887,12.951,55.144,-44.486,10.166,55.039,-41.338,7.989,51.420,-40.196,7.454,50.936,-40.319,3.671,48.449,-37.954,1.960,46.382,-41.044,0.996,46.165,-42.230,4.641,45.275,-38.694,5.811,42.436,-38.411,3.249,41.150,-41.914,4.130,41.157,-41.121,7.886,39.499,-37.696,7.375,36.791,-39.226,5.132,36.020,-41.961,7.704,35.853,-39.476,10.628,33.403,-37.277,8.663,31.296,-40.297,7.…	MTGRLTRRRFLQAAGTALGLSLVRLAPLSPVSGPTAAHASPRRRSIFSYRSYEDVYRERWSWDRVVRGSHYSNCGYQRCAWNVYVKDGIVWREEQLGAYPQTNPELPDFNPRGCQKGACYSSRMYDQARLTVPLKRSGRRGEANGSALAGTRPSRTSPIG	2026735	Deltaproteobacteria bacterium
job.pdb	AF-W4UIZ7-F1-model_v4 Respiratory nitrate reductase alpha chain	25.700	101	69	3	55	154	42	137	1.000	9.216E-04	158	167	227	DRTWEQIYRNQFEDDSTFVFTCAPNDTHNCLLRAHVKNGVVVRISPTYGYGEATDLYGNRASHRWDPRTCQKGLILSRRFYSERRVKAPMIRKGFKD-WVE	GRDADVFYRKRWSHDKVVRSTHGVNCTGSCSWKIYVKEGIITWESQQTDYP-STGPDMPD----YEPRGCPRGASFSWYEYSPTRIRHPYVRSVLLDAWRD	65.103,9.890,-39.436,62.549,7.624,-37.772,61.014,5.591,-40.602,57.566,4.420,-39.545,57.968,0.802,-40.697,54.716,0.095,-42.618,55.847,-3.581,-42.837,54.623,-5.046,-39.487,50.830,-5.204,-40.162,50.940,-7.916,-42.885,52.011,-10.864,-40.673,48.803,-11.944,-38.837,46.105,-12.470,-41.524,46.414,-16.226,-40.760,44.712,-16.783,-37.400,46.121,-19.717,-35.377,45.335,-23.229,-36.720,44.258,-24.185,-33.162,4…	MTEYDETSDAESLSGSALLKMGTWLRRGTTSPDTRQLFLEGGRDADVFYRKRWSHDKVVRSTHGVNCTGSCSWKIYVKEGIITWESQQTDYPSTGPDMPDYEPRGCPRGASFSWYEYSPTRIRHPYVRSVLLDAWRDKLAEFGDPVDAWASITNDPELSQAYKCARGHGGMVRVSWEEATQIIAAATCTPSRPTVPTASPGSLSSRPCQWYPTEPAPGSLNYSVALC	1302244	Cutibacterium acnes JCM 18920
job.pdb	AF-A0A4U3AYD9-F1-model_v4 Nitrate reductase subunit alpha	30.000	103	66	3	53	154	17	114	1.000	6.311E-04	158	167	265	MPDRTWEQIYRNQFEDDSTFVFTCAPNDTHNCLLRAHVKNGVVVRISPTYGYGEATDLYGNRASHRWDPRTCQKGLILSRRFYSERRVKAPMIRKGFKD-WVE	YEDREWENVYRKRWQHDKVIRSTHGVNCTGSCSWNIYVKDGIVTWEGQELNYP-TTGPDMPD----FEPRGCPRGASFSWYIYSPLRVKYPYVRGVLWNMWQE	7.527,-45.301,-42.827,10.703,-43.617,-41.548,11.147,-40.082,-42.889,14.590,-39.503,-44.478,17.144,-38.438,-41.954,18.889,-35.270,-43.182,22.600,-35.269,-42.262,24.995,-32.322,-42.716,28.726,-31.586,-42.154,30.188,-35.067,-42.817,27.433,-36.602,-40.618,28.393,-34.506,-37.529,24.918,-32.877,-37.593,21.528,-34.612,-37.811,18.176,-32.836,-38.122,15.383,-34.618,-36.209,11.638,-34.470,-36.883,10.827,-3…	YFSPIDRYNDNHTQETYEDREWENVYRKRWQHDKVIRSTHGVNCTGSCSWNIYVKDGIVTWEGQELNYPTTGPDMPDFEPRGCPRGASFSWYIYSPLRVKYPYVRGVLWNMWQEELQNNESPLDAWKSIVENPEKARTYKQARGKGGFIRANWDEVLQLVSASLLYTVIKYGPDRNVGFSPIPAMSMLSHAAGSRFMQLMGGPMLSFYDWYADLPPASPQIWGDQTDVPESSDWYNSGYIMTWGSNVPMTRTPDAHFLAEVRYKG	1890302	Bacillus wiedmannii
job.pdb	AF-A0A377CWK1-F1-model_v4 Respiratory nitrate reductase 2 alpha chain	32.300	102	63	2	55	155	29	125	1.000	6.722E-04	158	167	313	DRTWEQIYRNQFEDDSTFVFTCAPNDTHNCLLRAHVKNGVVVRISPTYGYGEATDLYGNRASHRWDPRTCQKGLILSRRFYSERRVKAPMIRKGFKD-WVEA	NRDWEDSYRQRWQFDKIVRSTHGVNCTGSCSWKIYVKNGLVTWEIQQTDYPRTRPDLPNH-----EPRGCPRGASYSWYLYSANRLKYPLIRKRLIELWREA	29.586,-25.495,-23.102,32.728,-25.230,-20.908,33.753,-21.561,-20.446,37.304,-22.844,-19.742,37.582,-24.708,-23.073,36.114,-21.734,-24.999,39.255,-19.734,-24.009,41.278,-21.960,-26.394,39.155,-20.500,-29.253,40.635,-16.991,-28.620,42.017,-16.312,-32.132,39.038,-18.061,-33.810,36.676,-15.576,-32.060,38.321,-12.477,-33.642,36.318,-11.060,-36.574,37.153,-7.986,-38.696,39.005,-4.913,-37.434,37.350,-1.…	MSKLLDRFRYFKQKGETFADGHGQVMHSNRDWEDSYRQRWQFDKIVRSTHGVNCTGSCSWKIYVKNGLVTWEIQQTDYPRTRPDLPNHEPRGCPRGASYSWYLYSANRLKYPLIRKRLIELWREALKQHSDPVLAWASIMNDPQKCLSYKQVRGRGGFIRSNWQELNQLIAAANVWTIKTYGPDRVAGFSPIPAMSMVSYARRNALSVAAWRHLFKFLRLVLRPAARLADDLGRANRRTGNLPTGITPATSSPGGLTYRRHVRRTPTSLPKYATKALKPSPLPLTTLKWPNCATSGWHRNKALIAPWRWQWAM	562	Escherichia coli
job.pdb	AF-A0A377VZU7-F1-model_v4 Respiratory nitrate reductase subunit alpha	31.300	102	64	2	55	155	29	125	1.000	4.903E-04	158	167	475	DRTWEQIYRNQFEDDSTFVFTCAPNDTHNCLLRAHVKNGVVVRISPTYGYGEATDLYGNRASHRWDPRTCQKGLILSRRFYSERRVKAP-MIRKGFKDWVEA	NRDWEDGYRQRWQHDKIVRSTHGVNCTGSCSWKIYVKNGLVTWETQQTDYPRTRPDLPN-----HEPRGCPRGASYSWYLYSANRLKYPLMRKRLMKMWREA	50.561,-29.606,-26.030,48.960,-31.925,-28.629,45.695,-33.432,-27.293,46.184,-36.200,-29.897,49.665,-37.166,-28.612,48.483,-36.970,-24.963,46.264,-40.018,-25.724,49.495,-42.097,-25.859,49.870,-41.393,-22.096,46.689,-43.485,-21.457,48.197,-45.913,-18.897,50.570,-43.287,-17.415,47.497,-41.188,-16.456,45.863,-43.986,-14.369,46.276,-43.365,-10.614,45.038,-45.572,-7.740,41.893,-47.684,-7.972,39.330,-47…	MSKFLDRFRYFKQKGETFADGHGQLLNTNRDWEDGYRQRWQHDKIVRSTHGVNCTGSCSWKIYVKNGLVTWETQQTDYPRTRPDLPNHEPRGCPRGASYSWYLYSANRLKYPLMRKRLMKMWREAKVQHSDPVEAWASIIEDADKAKSFKQARGRGGFVRSSWQEVNELIAASNVYTVKTYGPDRVAGFSPIPAMSMVSYASGARYLSLIGGTCLSFYDWYCDLPPASPMTWGEQTDVPESADWYNSSYIIAWGSNVPQTRTPDAHFFTEVRYKGTKTVAITPDYAEIAKLCDLWLAPKQGTDAAMALAMGHVMLREFHLDKPSQYFTDYVRRYTDMPMLVMLEERDGYYAAGRTLRASDLVDSLGQENNPEWKTVAFDEKGDMTVPNGSLGFRWGDKG…	573	Klebsiella pneumoniae
job.pdb	AF-A0A539D5C0-F1-model_v4 Nitrate reductase 1, alpha subunit	30.300	102	65	2	55	155	29	125	1.000	5.223E-04	158	167	504	DRTWEQIYRNQFEDDSTFVFTCAPNDTHNCLLRAHVKNGVVVRISPTYGYGEATDLYGNRASHRWDPRTCQKGLILSRRFYSERRVKAP-MIRKGFKDWVEA	DRGWEEAYRNRWRHDKVVRSTHGVNCTGSCSWKIYVKGGIVTWETQQTDYPRTRPDLPN-----HEPRGCARGASYSWYLYSANRVKYPLVRSRLLRVWRKA	33.209,-39.866,-38.936,31.158,-40.516,-42.104,27.493,-41.058,-41.132,27.051,-42.600,-44.623,29.646,-45.336,-43.917,28.244,-45.950,-40.392,24.865,-46.821,-41.995,26.499,-49.589,-44.105,27.611,-51.337,-40.861,23.921,-51.947,-39.941,24.175,-55.742,-39.395,27.453,-55.521,-37.403,26.095,-53.104,-34.746,26.175,-54.089,-31.062,22.574,-54.502,-29.863,21.210,-56.035,-26.635,17.575,-57.190,-26.350,15.696,-…	MSHTLDRLAFFTRKTELFSDRHGVMNDEDRGWEEAYRNRWRHDKVVRSTHGVNCTGSCSWKIYVKGGIVTWETQQTDYPRTRPDLPNHEPRGCARGASYSWYLYSANRVKYPLVRSRLLRVWRKARETMEPVAAWASIQNDPAARKSYTSMRGAGGFVRADWEEITEIIAAANAHTVKRWGPDRVFGFSPIPAMSMISYAAGARYLQLLGGVTGSFYDWYCDLPPASPQTWGEQTDVAESADWYNSSFMLLWGSNVPQTRTPDAHFYTEARYRGAKSVVICPDYSEASKFSDLWLPVKQGTDAALAMAFGHVILKEYHVDKQVPYFRDYLRQYSDLPMLVRLVPQDGGYVPERLVRASDFVGDLEQANNPDWKTVAIDEATGEIVAPNGSIGFRWGEDG…	1869227	bacterium
job.pdb	AF-A0A418M395-F1-model_v4 Nitrate reductase subunit alpha	26.100	107	70	3	56	158	33	134	1.000	4.322E-04	158	167	569	RTWEQIYRNQFEDDSTFVFTCAPNDTHNCLLRAHVKNGVVVRISPTYGYGEATDLYGNRASHRWDPRTCQKGLILSRRFYSERRVKAPMIR----KGFKDWVEAGYP	RDWEDLYRGRWQHDKEVRSTHGVNCTGSCSWKIHVKDGIIAFETQQTDYP-SLGPDVPE----YEPRGCPRGASFSWYEYSPLRVKYPYVRGELLNLWQSFRGQGMD	11.424,-50.350,-46.357,14.645,-49.215,-48.078,15.156,-45.431,-47.755,14.931,-44.159,-51.361,18.142,-42.094,-51.228,17.763,-40.976,-54.891,15.966,-37.579,-55.358,14.184,-38.753,-58.464,12.815,-41.832,-56.633,11.539,-39.602,-53.785,9.444,-37.650,-56.369,7.620,-40.924,-57.192,7.098,-41.419,-53.410,3.324,-40.851,-53.932,2.967,-44.167,-55.843,3.924,-46.215,-52.759,1.027,-46.497,-50.291,1.586,-47.226,-…	MTQLNHPLLRAFGHLWRGPRINQNWTEESGRSRDWEDLYRGRWQHDKEVRSTHGVNCTGSCSWKIHVKDGIIAFETQQTDYPSLGPDVPEYEPRGCPRGASFSWYEYSPLRVKYPYVRGELLNLWQSFRGQGMDPLVAWEKIVANPQFKASYQSARGKGGFVRASWQEATEMIAAASVHTIVHYGPDRVTGFSPIPAMSQVSYAAGSRFLSLIGGTILSFYDWYADLPPASPQIWGEQTDVPESADWYNASYFIIWGTNLPMTRTPDAHFMVEARYRGTKVVGVSPDYAEYIKFADQWLPARAGTDAALAMAMTHVILQEFYVDKPTEYFLNYAKQYTDLPFLVTLRVQENGNYAADRFLHAADLVGPEFDGAANGAWKTIVMDSNTGEFVVPNGSLGF…	2048547	Alicyclobacillaceae bacterium I2511
job.pdb	AF-A0A376RJJ2-F1-model_v4 Respiratory nitrate reductase 1 subunit alpha	29.500	122	70	4	35	155	2	108	1.000	1.078E-04	157	167	191	PAGAATAGAVVPGNPLRVMPDRTWEQIYRNQFEDDSTFVFTCAPNDTHNCLLRAHVKNGVVVRISPTYGYGEATDLYGNRASHRWDPRTCQKGLILSRRFYSERRVKAP-MIRKGFKDWVEA	PDG---HGQLLNTN-------RDWEDGYRQRWQHDKIVRSTHGVNCTGSCSWKIYVKNGLVTWETQQTDYPRTRPDLPNH-----EPRGCPRGASYSWYLYSANRLKYPMMRKRLMKMWREA	44.211,-1.282,-32.783,45.380,2.286,-31.976,49.108,2.331,-31.634,49.426,-0.553,-29.117,47.291,1.181,-26.410,44.492,-1.435,-26.565,44.493,-5.229,-26.226,41.531,-7.444,-27.150,41.228,-10.467,-24.820,39.402,-13.725,-25.604,38.803,-14.777,-21.970,35.897,-16.339,-20.033,33.265,-13.875,-18.713,30.766,-16.271,-17.066,30.879,-14.203,-13.832,28.666,-11.681,-15.710,25.686,-14.054,-15.274,25.425,-12.693,-11.…	MPDGHGQLLNTNRDWEDGYRQRWQHDKIVRSTHGVNCTGSCSWKIYVKNGLVTWETQQTDYPRTRPDLPNHEPRGCPRGASYSWYLYSANRLKYPMMRKRLMKMWREAKALHSDPVEAWASIIEDADKAKSFKQARGRGGFVRSSWQEVNELIAASNVYTIKTTARTVLLVSRQFRQCRWFLTHRVHAISR	562	Escherichia coli
job.pdb	AF-A0A017HFD7-F1-model_v4 Respiratory nitrate reductase alpha chain	27.100	103	70	1	53	155	27	124	1.000	8.123E-04	157	167	450	MPDRTWEQIYRNQFEDDSTFVFTCAPNDTHNCLLRAHVKNGVVVRISPTYGYGEATDLYGNRASHRWDPRTCQKGLILSRRFYSERRVKAPMIRKGFKDWVEA	QDSRQWEDAYRKRWAADKIVRSTHGVNCTGSCSWKIYVKGGIVTWETQQTDYPRTRPDLPN-----HEPRGCPRGASYSWYLYSGTRIKYPLVRARLIRHWRA	-11.824,-34.393,-42.946,-13.535,-32.094,-45.493,-16.259,-29.976,-43.803,-17.775,-29.633,-47.315,-18.186,-33.407,-47.775,-19.638,-33.736,-44.240,-22.542,-31.410,-45.241,-23.498,-33.727,-48.150,-24.404,-36.397,-45.543,-27.170,-34.219,-43.968,-30.149,-36.520,-44.743,-28.224,-39.660,-43.682,-27.990,-38.412,-40.052,-30.798,-39.898,-37.956,-31.221,-37.342,-35.135,-32.688,-38.585,-31.840,-35.398,-36.106…	MSHFLDRLTYFRRQQETFSGGHGFISQDSRQWEDAYRKRWAADKIVRSTHGVNCTGSCSWKIYVKGGIVTWETQQTDYPRTRPDLPNHEPRGCPRGASYSWYLYSGTRIKYPLVRARLIRHWRAARATLTPVAAWASIVQDQQKRRDWVSRRGRGGFVRVGWDEVNEIIAAANAYTIREYGPDRIAGFSPIPAMSMISYAAGSRYLSLIGGTLLSFYDWYCDLPPSSPQTWGEQTDVPESADWYNAGFLLVWGSNIPMTRAPDAHFYSEVRYRGAKSVVIAPDFNEAAKFSDMWLHPKQGTDAALALAFGHVVLREFYLDRQSEYFTDYARKYSDFPLLVTLREQDGRLVPDRMLRAADCPGAWARPTTPTGRPSASTRPRASSWRPRARSASAGASRA…	442562	Rubellimicrobium mesophilum DSM 19309
job.pdb	AF-A0A257Y4N4-F1-model_v4 Nitrate reductase subunit alpha	28.900	114	68	3	42	154	10	111	1.000	2.960E-04	157	167	482	GAVVPGNPLRVMPDRTWEQIYRNQFEDDSTFVFTCAPNDTHNCLLRAHVKNGVVVRISPTYGYGEATDLYGNRASHRWDPRTCQKGLILSRRFYSERRVKAPMIRKGFKD-WVE	GQTTREN-------RDWEDVYRNRWRHDKIVRSTHGVNCTGSCSWKIYVKSGIVTWETQQTDYPRTRAGLPN-----HEPRGCARGASYSWYLYSANRVKNPLIRGALMRAWRK	-0.726,-55.275,-44.568,-0.790,-52.254,-42.267,-2.808,-53.081,-39.132,-6.393,-51.826,-39.324,-8.155,-50.908,-36.057,-11.749,-50.056,-35.091,-13.426,-52.326,-37.690,-11.392,-50.892,-40.598,-12.063,-47.198,-39.761,-8.454,-46.722,-38.556,-5.121,-47.709,-40.116,-1.786,-47.687,-38.264,0.785,-46.103,-40.633,4.589,-46.544,-40.589,5.144,-43.549,-42.903,8.145,-41.222,-42.609,7.561,-38.308,-40.181,10.964,-3…	ELEQFSDGWGQTTRENRDWEDVYRNRWRHDKIVRSTHGVNCTGSCSWKIYVKSGIVTWETQQTDYPRTRAGLPNHEPRGCARGASYSWYLYSANRVKNPLIRGALMRAWRKMRPTTTPVAAWAAIQNDPVLRASYTKTRGKGGFVRATWDEATEIIAAANAYTAKTYGPDRVFGFSPIPAMSMVSYAAGSRYLSLLGGTCMSFYDWYCDLPPASPQTWGEQTDVPESADWYNAGFLMLWGSNVPQTRTPDAHFYTEVRYRGTKSAVVSPDYSEAAKFGDIWLNPQAGTDAALAMAMGHVILREFHLDRQAEYFEDYARKYTDMPMLVLLEDRDGHLVPGRMLRAEDFDGKLGETNNPDWKTVAYDEASGQIVAPNGSIGFRWGEEGKWNLEQRAKGAEA…	1970554	Rhodobacterales bacterium 12-64-8
job.pdb	AF-A0A7Y7A8B6-F1-model_v4 Molybdopterin-dependent oxidoreductase	24.600	162	98	4	6	167	5	142	1.000	1.044E-05	157	167	795	SRRQLLGRALALGSGAALADLLGPARFLSPAGAATAGAVVPGNPLRVMPDRTWEQIYRNQFEDDSTFVFTCAPNDTHNCLLRAHVKNGVVVRISPTYGYGEATDLYGNRASHRWDPRTCQKGLILSRRFYSERRVKAPMIRKGFKDWVEAGYPRNDDGTPQM	KRREFLQTSSLAG-----AGVLAANKAWSLNRLEPIGDTL----AEEYPYRDWEDLYRREFTWDKIGKAAHCINCIGNCAFDIYVKDGIVIREEQLAKYPQINPNVPD-----ANPRGCQKGSIHSAAMYEADRLRYPMKR----------VGERGEGKWQR	-11.910,-46.555,42.130,-9.187,-48.514,43.988,-7.454,-46.433,46.704,-3.734,-46.935,45.971,-1.446,-45.686,48.768,1.113,-42.965,47.829,3.943,-45.472,48.500,2.468,-48.060,46.091,2.002,-45.267,43.506,5.699,-44.277,43.851,6.901,-47.918,43.640,4.643,-48.654,40.640,5.734,-45.365,38.968,9.437,-46.239,39.523,8.901,-49.748,38.071,6.933,-48.182,35.167,9.649,-45.473,34.793,12.419,-48.122,34.713,10.317,-50.181…	MLRMKRREFLQTSSLAGAGVLAANKAWSLNRLEPIGDTLAEEYPYRDWEDLYRREFTWDKIGKAAHCINCIGNCAFDIYVKDGIVIREEQLAKYPQINPNVPDANPRGCQKGSIHSAAMYEADRLRYPMKRVGERGEGKWQRMEWDDITTEIADKVIDIFEKYGPGKLMTHTGSGNQSMVRFAAPYRFASLVGGVQLDIFTDVGDLNTGAHLAYGNPQESFTSDAWFDADYIMMSLLNPSVTRIPDAHYLWEAKYNGARIVSVAPDYNPSSIHADLWMPIKQGTDPFLAMSMVNVIIEEGLYKPDFVKEQTDLPVLVRTDNGKMLREADLVEGGSDQNFYHWDMNSGAAVMLKGTMGSEEKTIALDGVDPALEGTFTVEGIEVTTVFEKVRAEAAQHTP…	1904441	Rhodobacteraceae bacterium
job.pdb	AF-A0A383DYW7-F1-model_v4 4Fe-4S Mo/W bis-MGD-type domain-containing protein	22.500	111	78	3	33	143	2	104	1.000	4.603E-04	156	167	104	LSPAGAATAGAVVPGNPLRVMPDRTWEQIYRNQFEDDSTFVFTCAPNDTHNCLLRAHVKNGVVVRISPTYGYGEATDLYGNRASHRWDPRTCQKGLILSRRFYSERRVKAP	EIRRNAMKKNSKWFDV---SEASRSWEDFYRKRWNYDYSVRSAHGVNCSMACSWEVFVKDGLICWELQKTDYP-QIDPDIPNV----EPRGCQRGVTASWYPYSPLRPKYP	8.220,14.718,33.405,5.390,17.096,34.568,7.232,20.379,35.136,7.700,21.556,31.504,4.028,21.849,30.354,3.095,24.973,32.388,5.602,27.379,30.747,3.844,27.686,27.326,0.523,29.201,28.602,1.720,32.717,27.580,-0.191,34.838,25.107,0.434,34.031,21.464,-1.806,36.411,19.431,-2.084,33.839,16.607,-2.038,30.355,18.207,-3.982,28.762,21.067,-2.818,25.533,22.720,-5.785,23.194,23.242,-5.813,20.809,26.213,-8.641,18.8…	MEIRRNAMKKNSKWFDVSEASRSWEDFYRKRWNYDYSVRSAHGVNCSMACSWEVFVKDGLICWELQKTDYPQIDPDIPNVEPRGCQRGVTASWYPYSPLRPKYP	408172	marine metagenome
job.pdb	AF-A0A4R6KVL6-F1-model_v4 4Fe-4S Mo/W bis-MGD-type domain-containing protein	23.500	140	91	5	19	155	19	145	1.000	6.933E-05	156	167	152	SGAALADLLGPARFLSPAGAATAGAVVPGNPLRV---MPDRTWEQIYRNQFEDDSTFVFTCAPNDTHNCLLRAHVKNGVVVRISPTYGYGEATDLYGNRASHRWDPRTCQKGLILSRRFYSERRVKAPMIRKGFKDWVEA	DGGLSDALVRTRRFF------TKGAV--SADLRTLTKTGGRQADDFYRDRWSHDKVVRSTHGVNCTGSCSWKVYVKDGIITWETQQTDYP-SVGPDRPE----YEPRGCPRGAAFSWYTYSPTRVRYPYVRGVLLEMYRE	60.516,-49.977,-40.529,58.285,-48.168,-41.671,54.706,-48.403,-42.976,53.421,-45.118,-44.376,50.261,-44.496,-42.318,47.323,-43.188,-44.355,46.091,-39.942,-42.744,43.059,-40.720,-40.685,39.867,-39.369,-42.261,39.345,-35.917,-40.746,36.056,-36.329,-38.855,33.522,-34.479,-41.022,32.676,-31.507,-38.799,29.002,-32.187,-37.988,27.359,-29.482,-40.117,25.510,-27.258,-37.652,22.037,-28.487,-38.663,19.110,-…	MSTEVQPEGTGAGREVGLDGGLSDALVRTRRFFTKGAVSADLRTLTKTGGRQADDFYRDRWSHDKVVRSTHGVNCTGSCSWKVYVKDGIITWETQQTDYPSVGPDRPEYEPRGCPRGAAFSWYTYSPTRVRYPYVRGVLLEMYREARRQYGG	2512222	Kribbella sp. VKM Ac-2571
job.pdb	AF-A0A514Z770-F1-model_v4 Nitrate reductase subunit alpha	29.500	105	66	3	53	155	28	126	1.000	6.311E-04	156	167	417	MPDRTWEQIYRNQFEDDSTFVFTCAPNDTHNCLLRAHVKNGVVVRISPTYGYGE-ATDLYGNRASHRWDPRTCQKGLILSRRFYSERRVKAPMIRKGFKD-WVEA	ENNRRWEDIYRRRWAHDKIVRTTHGVNCTGSCSWNVFVKQGIITWEHQATDYPSCGPDMPE------YEPRGCPRGASFSWYEYSPLRIKYPYIRGVLWTMWLEA	12.356,-70.077,-43.338,9.779,-69.081,-41.411,6.927,-67.207,-41.503,4.423,-64.842,-39.953,2.520,-62.508,-42.238,-0.417,-61.629,-39.960,-2.869,-59.749,-42.183,-4.359,-56.943,-40.062,-8.139,-57.631,-40.093,-10.162,-54.892,-41.892,-11.378,-52.166,-39.563,-14.968,-52.588,-40.905,-15.710,-56.054,-39.407,-15.073,-55.573,-35.669,-17.987,-56.775,-33.512,-19.065,-53.532,-31.771,-20.597,-53.696,-28.278,-24.…	MKGTGIMRKPRFFNVVEKFNGSFTQLEENNRRWEDIYRRRWAHDKIVRTTHGVNCTGSCSWNVFVKQGIITWEHQATDYPSCGPDMPEYEPRGCPRGASFSWYEYSPLRIKYPYIRGVLWTMWLEAKNLFAGDSVAAWKSIVENPEKSREYKAARGHGGLVRVKWSDALELISAMLTYTIKTYGPDRLVGFSPIPAMSMISFASGARFLSLLGGEMLSFYDWYADLPPASPQIWGEQTDVPESADWYNSQYIMMWGSNVPLTRTPDAHFMTEARYKGAKVVAVSPDYAENVKFADNWLAPHPGTDAALAQAMTYVILKEYYVDRQVPYFIEYTKQYTDLPFLILLDKDDNGNYKSGRFLRISDLHGKNSEENSEWKPVLIDENDQQIKVPNGTIGQRWD…	2592653	Lactococcus protaetiae
job.pdb	AF-A0A7C2C721-F1-model_v4 Nitrate reductase subunit alpha	28.300	120	71	5	38	155	2	108	1.000	2.027E-04	156	167	450	AATAGAVVPGNPLRVMPDRTWEQIYRNQFEDDSTFVFTCAPNDTHNCLLRAHVKNGVVVRISPTYGYG-EATDLYGNRASHRWDPRTCQKGLILSRRFYSERRVKAPMIRKGFKD-WVEA	GWIQDLV---KPQQ----RVWEEFYRNRWAHDRVVRSTHGVNCTGGCSWAVYVKDGIITWEMQQTDYPLLESKLPP------YEPRGCQRGISASWYVYSPIRVKYPYVRGRLLEYWREA	-8.846,-57.545,-40.298,-8.901,-54.873,-37.563,-9.679,-51.247,-38.566,-6.319,-50.204,-36.999,-2.858,-51.141,-38.287,-0.136,-50.134,-35.800,2.888,-49.296,-37.975,5.835,-48.873,-35.569,8.566,-47.504,-37.880,10.640,-45.060,-35.736,13.201,-44.710,-38.499,10.522,-43.020,-40.684,9.710,-40.433,-37.934,12.935,-38.418,-38.518,10.848,-35.261,-39.223,10.145,-35.066,-35.444,13.785,-33.928,-35.009,12.682,-30.5…	MGWIQDLVKPQQRVWEEFYRNRWAHDRVVRSTHGVNCTGGCSWAVYVKDGIITWEMQQTDYPLLESKLPPYEPRGCQRGISASWYVYSPIRVKYPYVRGRLLEYWREARARHDNPVEAWASIVENEEKRRAYQWARGKGGFQRANWDEVLELIAAACLYTARKWGPDRVAGFSPIPAMSYLSYAAGSRFLQLFGGFNMSFYDWYADLPNAFPEVWGDQTDVCESADWYNGKFIVSMGSNLNMTRTPDVHFISEARHEGAKFVVISPDFSQVAKYSDWWIPIRAGQDLPFWMAVNHIILKEFYVDRQVPYFIDYVKRYTDLPFLVELVPEGNAYRMWKLVRANRLARYAEVTNGDWKMVVLDARTGEPRMPKGQVGFRWDKEKGKWNLKLEDGLDDSPID…	2026734	Dehalococcoidia bacterium
job.pdb	AF-A0A399ZPM4-F1-model_v4 Uncharacterized protein	38.400	104	50	4	3	104	2	93	1.000	7.151E-06	155	167	93	QGVSRRQLLGRALALGSGAALADLLGPARF--LSPAGAATAGAVVPGNPLRVMPDRTWEQIYRNQFEDDSTFVFTCAPNDTHNCLLRAHVKNGVVVRISPTYGY	PGFSRRTFLKLSGAA----ALTLAFAQPQFQLLEP-----VNVD---NPLAGYPDRNWERVYHDQYNYDSTFTYVCSPNDTHACRLRAFVRNGIILRSEQNYDV	-56.696,18.352,67.094,-55.702,14.816,68.232,-51.989,15.188,68.256,-49.781,12.687,66.370,-48.592,10.459,69.241,-45.131,8.804,69.334,-46.916,5.411,69.490,-49.013,6.229,66.392,-45.813,7.274,64.550,-43.959,4.045,65.513,-46.907,1.885,64.364,-47.125,3.745,61.020,-43.322,3.629,60.470,-43.227,-0.104,61.345,-46.093,-0.823,58.915,-44.425,1.287,56.166,-41.053,-0.476,56.687,-42.744,-3.907,56.468,-44.532,-2.8…	MPGFSRRTFLKLSGAAALTLAFAQPQFQLLEPVNVDNPLAGYPDRNWERVYHDQYNYDSTFTYVCSPNDTHACRLRAFVRNGIILRSEQNYDV	2026724	Chloroflexi bacterium
job.pdb	AF-A0A382PXY3-F1-model_v4 4Fe-4S Mo/W bis-MGD-type domain-containing protein	25.400	114	78	3	44	155	1	109	1.000	3.809E-04	155	167	147	VVPGNPLRVMPD--RTWEQIYRNQFEDDSTFVFTCAPNDTHNCLLRAHVKNGVVVRISPTYGYGEATDLYGNRASHRWDPRTCQKGLILSRRFYSERRVKAPMIRKGFKDWVEA	VKNGSKWFDVSEDSRSWEEFYRKRWSYDYSVRSSHGVNCSMACSWEVFVKDGLICWELQKTDYP-QIDPDIPNV----EPRGCQRGVTASWYPYSPLRPKFPYVRKVLWDYYTE	44.103,-20.367,-41.976,41.732,-19.065,-39.289,43.056,-15.473,-39.339,42.317,-15.213,-35.583,43.762,-12.885,-32.921,46.004,-14.634,-30.361,44.069,-12.773,-27.613,40.419,-12.767,-28.795,38.145,-15.587,-29.965,34.488,-15.295,-31.027,32.508,-18.096,-29.346,29.472,-19.751,-30.964,28.604,-21.380,-27.590,24.983,-21.404,-26.412,23.810,-18.318,-24.459,20.415,-19.908,-23.635,20.936,-19.367,-19.853,20.405,-…	VKNGSKWFDVSEDSRSWEEFYRKRWSYDYSVRSSHGVNCSMACSWEVFVKDGLICWELQKTDYPQIDPDIPNVEPRGCQRGVTASWYPYSPLRPKFPYVRKVLWDYYTEELNNGKDPVEAYASVVEDKEKSKKYKSARGKGGWKRVS	408172	marine metagenome
job.pdb	AF-A0A2E8KXL1-F1-model_v4 Nitrate reductase subunit alpha	25.200	103	72	2	53	155	8	105	1.000	9.216E-04	155	167	208	MPDRTWEQIYRNQFEDDSTFVFTCAPNDTHNCLLRAHVKNGVVVRISPTYGYGEATDLYGNRASHRWDPRTCQKGLILSRRFYSERRVKAPMIRKGFKDWVEA	KDSRSWEEFYRKRWSYDYSVRTGHGVNCSMACSWEVFVKDGLICWELQKTDYP-QIDPDIPNV----EPRGCQRGVTASWYPYSPLRPKFPYVRKVLWNFYTE	54.287,-13.785,-37.847,50.458,-13.761,-37.469,49.612,-12.119,-34.113,45.956,-13.310,-34.307,44.385,-16.789,-34.501,40.703,-17.493,-35.283,39.583,-20.263,-32.897,37.089,-23.017,-33.819,36.578,-23.829,-30.099,33.016,-24.206,-28.782,31.310,-21.068,-27.392,28.413,-23.097,-25.887,29.113,-21.673,-22.383,27.644,-18.331,-23.602,24.193,-20.032,-23.564,24.262,-19.547,-19.758,24.160,-15.731,-20.121,21.626,-…	MKWFNETKDSRSWEEFYRKRWSYDYSVRTGHGVNCSMACSWEVFVKDGLICWELQKTDYPQIDPDIPNVEPRGCQRGVTASWYPYSPLRPKFPYVRKVLWNFYTEELNNGKDPVEAYASVVEDKEKSNKYKSARGKGGWKRVSWDQATELVAAGQIHTIKKYGPDHMANFSPIPAMSLLSFISGHRYNNILGGIYCSYYEWYHDLPHV	2026760	Candidatus Marinimicrobia bacterium
job.pdb	AF-A0A2P9IVH9-F1-model_v4 Respiratory nitrate reductase alpha chain	23.000	100	72	2	56	155	7	101	1.000	1.346E-03	155	167	285	RTWEQIYRNQFEDDSTFVFTCAPNDTHNCLLRAHVKNGVVVRISPTYGYGEATDLYGNRASHRWDPRTCQKGLILSRRFYSERRVKAPMIRKGFKDWVEA	RQADAFYRDRWSHDKVVRSTHGVNCTGSCSWKVYVKDGIITWEAQQTDYPSVGG-DRPE----YEPRGCPRGAAFSWYAYSPTRVRYPYARGVLVEMYRE	43.055,-34.765,-19.502,39.537,-33.793,-18.334,39.059,-34.929,-14.724,35.778,-36.854,-14.249,35.075,-36.381,-10.516,31.903,-37.187,-8.512,29.015,-34.652,-8.845,27.064,-35.916,-5.804,27.689,-32.752,-3.721,25.668,-30.711,-6.285,22.506,-32.480,-4.994,22.542,-30.073,-2.011,22.231,-26.975,-4.256,19.741,-28.675,-6.631,17.533,-29.446,-3.613,17.973,-25.874,-2.273,16.544,-24.585,-5.619,13.708,-27.168,-5.72…	MYQIGGRQADAFYRDRWSHDKVVRSTHGVNCTGSCSWKVYVKDGIITWEAQQTDYPSVGGDRPEYEPRGCPRGAAFSWYAYSPTRVRYPYARGVLVEMYREAKARLGDPVEAWAEITTDPDTRRRYQSARGKGGLVRVTWDEACEIIAAAHVHTIKTYGPDRVAGFSPIPAMSMASHAVGARFVSLIGGAMLSFYDWYADLPVASPQVFGDQTDVPESADWWDAAYLMLWGSNVPVTRTPDAHYMAEARYHGQKVVVLAPDYNAPTSGWPRIRARTARWRWRWAT	1955414	Actinomadura parvosata subsp. kistnae
job.pdb	AF-A0A6N6S2R8-F1-model_v4 Molybdopterin-dependent oxidoreductase	23.700	135	86	3	35	167	29	148	1.000	1.012E-04	155	167	302	PAGAATA--GAVVPGNPLRVMPDRTWEQIYRNQFEDDSTFVFTCAPNDTHNCLLRAHVKNGVVVRISPTYGYGEATDLYGNRASHRWDPRTCQKGLILSRRFYSERRVKAPMIRKGFKDWVEAGYPRNDDGTPQM	PAKNVLSLDLLEHISEPIGKYPYRGWETIYREHWKYDYTGRTTHSVNCAGSCTWKVYVKNNIAFKEEQYADYPDI-----NPTLPTYNPRGCQKGANYKEYVYGPQRLKYPLMR----------AGARGEGKWKR	17.460,-32.291,82.141,15.689,-28.909,81.438,16.148,-25.837,79.437,13.843,-23.565,78.267,12.533,-20.771,76.157,12.508,-17.555,74.735,10.574,-15.789,71.945,9.708,-12.069,72.375,6.343,-10.785,71.253,5.378,-7.142,70.857,1.908,-5.924,69.942,-0.309,-4.538,67.199,-2.936,-2.295,68.905,-6.195,-1.557,66.997,-7.389,1.929,68.093,-10.987,2.936,67.239,-12.192,6.593,67.513,-13.243,9.377,66.060,-16.425,10.125,64…	MKLSLKKPCVNLSWGKSIMEKKSTENDLPAKNVLSLDLLEHISEPIGKYPYRGWETIYREHWKYDYTGRTTHSVNCAGSCTWKVYVKNNIAFKEEQYADYPDINPTLPTYNPRGCQKGANYKEYVYGPQRLKYPLMRAGARGEGKWKRISWEEAMRYIADKIVNTIVNHGPDTITFYSANPAKFAITYAGGLRLANLIGGVVCTFYDWVSDLPPGEPMTWGVRTDSCEAADWFHSKYIMVWGSNLLETRIPDAHFLTEARMRGARIVTIFPEYNPTSIHADIFIPVRPGTDSALALGMANFI	2172549	Candidatus Brocadia sp.
job.pdb	AF-A0A378AY41-F1-model_v4 Respiratory nitrate reductase subunit alpha	31.300	102	64	2	55	155	29	125	1.000	7.160E-04	155	167	378	DRTWEQIYRNQFEDDSTFVFTCAPNDTHNCLLRAHVKNGVVVRISPTYGYGEATDLYGNRASHRWDPRTCQKGLILSRRFYSERRVKAP-MIRKGFKDWVEA	NRDWEDGYRQRWQHDKIVRSTHGVNCTGSCSWKIYVKNGLVTWETQQTDYPRTRPDLPN-----HEPRGCPRGASYSWYLYSANRLKYPLMRKRLMKMWREA	30.451,36.925,30.100,28.732,40.238,29.218,27.777,40.344,25.504,27.678,44.154,25.895,31.279,44.409,27.183,32.539,41.948,24.515,31.654,44.623,21.897,34.629,46.653,23.234,36.903,43.865,21.867,35.863,44.877,18.292,39.348,45.341,16.755,40.930,42.624,18.956,38.572,40.043,17.359,39.709,40.832,13.763,42.047,38.134,12.376,43.716,37.994,8.933,42.157,39.415,5.779,41.811,37.075,2.768,41.236,37.471,-1.003,42.…	MSKFLDRFRYFKQKGETFADGHGQLLNTNRDWEDGYRQRWQHDKIVRSTHGVNCTGSCSWKIYVKNGLVTWETQQTDYPRTRPDLPNHEPRGCPRGASYSWYLYSANRLKYPLMRKRLMKMWREAKVQHSDPVEAWASIIEDADKAKSFKQARGRGGFVRSSWQEVNELIAASNVYTVKTYGPDRVAGFSPIPAMSMVSYASGARYLSLIGGTCLSFYDWYCDLPPASPMTWGEQTDVPESADWYNSSYIIAWGSNVPQTRTPDAHFFTEVRYKGTKTVAITPDYAEIAKLCDLWLAPKQGTDAAMALAMGHVMLREFHLDKPSQYFTDYVRRYTDMPMLVMLEERDGYYAAGRTLRASDLVDSPWSGEQSGMENRRL	573	Klebsiella pneumoniae
job.pdb	AF-A0A849H0K1-F1-model_v4 Nitrate reductase subunit alpha	31.000	103	65	2	53	154	28	125	1.000	7.626E-04	155	167	661	MPDRTWEQIYRNQFEDDSTFVFTCAPNDTHNCLLRAHVKNGVVVRISPTYGYGEATDLYGNRASHRWDPRTCQKGLILSRRFYSERRVKAPMIR-KGFKDWVE	RESRAWEDTYRNRWRHDKIVRSTHGVNCTGSCSWKIYVKSGIVTWETQQTDYPRTRPDLPN-----HEPRGCARGASYSWYLYSANRVKNPLVRGKLMKAWRN	30.437,-42.067,-41.053,28.212,-42.467,-44.152,24.548,-43.033,-43.164,24.104,-44.615,-46.638,26.799,-47.251,-45.966,25.376,-47.909,-42.460,22.018,-48.818,-44.108,23.812,-51.186,-46.551,25.724,-53.005,-43.770,23.880,-56.344,-44.197,26.517,-58.101,-42.037,25.277,-56.588,-38.735,21.677,-56.921,-37.507,20.201,-53.713,-36.078,17.983,-55.978,-33.888,19.453,-57.039,-30.529,16.462,-58.498,-28.612,12.649,-…	MSHLLDRLNFLQSKELEQFSNGHGQVTRESRAWEDTYRNRWRHDKIVRSTHGVNCTGSCSWKIYVKSGIVTWETQQTDYPRTRPDLPNHEPRGCARGASYSWYLYSANRVKNPLVRGKLMKAWRNIRKTKTPIEAWTNLQDDPILRASYVETRGKGGFVRASWDEVTEMIAAANAYTARKYGPDRVIGFSPIPAMSMISYAAGSRYLSLLGGVCMSFYDWYCDLPPASPMTWGEQTDVPESADWYNAGYLLLWGSNVPQTRTPDAHFYTEARYRGTKSAVICPDYSEAAKFGDVWLNAKQGTDAALAQAFGHVILREFHLDRQAEYFEEYCRKYSDFPMLVRLDEKDGKFIPGRFLRADDLADNLGEKNNPEWKTVGYDDISGDLVAPNGSIGYRWGEK…	2058390	Silicimonas sp.
job.pdb	AF-A0A7Z7YT53-F1-model_v4 4Fe-4S Mo/W bis-MGD-type domain-containing protein	28.300	81	53	2	56	136	27	102	1.000	1.626E-03	154	167	103	RTWEQIYRNQFEDDSTFVFTCAPNDTHNCLLRAHVKNGVVVRISPTYGYGEATDLYGNRASHRWDPRTCQKGLILSRRFYS	REWEKMYRERWSHDKVVRTTHGVNCTGSCSWKVFVKNGVITWENQQIDYP-SCGPDMPE----FEPRGCPRGASFSWYEYS	-18.825,-18.194,33.593,-16.339,-15.295,33.840,-16.920,-12.934,36.805,-18.380,-9.654,35.459,-16.215,-7.346,37.577,-17.579,-3.755,37.766,-14.725,-2.427,35.587,-16.581,0.922,35.171,-15.902,1.960,38.809,-12.188,1.053,38.911,-9.913,4.009,39.817,-8.339,5.499,36.715,-5.040,7.410,36.434,-5.686,11.163,36.021,-3.096,13.625,34.660,-2.783,17.291,33.583,-4.748,18.834,36.492,-7.484,16.143,36.183,-8.333,17.214,…	MGKFGLNFFKPTEKFNGNWSVLEHKSREWEKMYRERWSHDKVVRTTHGVNCTGSCSWKVFVKNGVITWENQQIDYPSCGPDMPEFEPRGCPRGASFSWYEYSP	29388	Staphylococcus capitis
job.pdb	AF-A0A850CCU9-F1-model_v4 Nitrate reductase subunit alpha	20.900	162	94	7	1	155	1	135	1.000	7.385E-05	154	167	137	MAQGVSR---RQLLGRALALGSGAALADLLGPARFLSPAGAATAGAVVPGNPLRVMPDRTWEQIYRNQFEDDSTFVFTCAPNDTHNCLLRAHVKNGVVVRISPTYGYGEATDLYGNRASHRWDPRTCQKGLILSRRFYSERRVKAPMIR----KGFKDWVEA	MAR-TDRPASALLLRTGVHLTRAEATGDLR----------AVIKEG-----------GREGDVFYRDRWSHDKVVRSTHGVNCTGSCSWNVYVKDGIITWETQATDYP-SVGSDRPE----YEPRGCPRGAAFSWYTYSPTRVRYPYGRGVLVEMFREAKAR	29.003,-22.683,-28.580,27.748,-24.737,-31.558,28.297,-22.956,-34.917,25.051,-22.871,-36.966,27.424,-22.211,-39.931,26.514,-25.276,-42.056,24.906,-24.887,-45.545,22.094,-27.157,-44.520,21.177,-25.011,-41.477,21.252,-21.823,-43.605,18.973,-23.505,-46.199,16.493,-24.568,-43.476,16.398,-21.029,-42.006,15.980,-19.462,-45.499,13.172,-21.951,-46.306,11.446,-21.193,-42.960,11.680,-17.412,-43.582,10.453,-…	MARTDRPASALLLRTGVHLTRAEATGDLRAVIKEGGREGDVFYRDRWSHDKVVRSTHGVNCTGSCSWNVYVKDGIITWETQATDYPSVGSDRPEYEPRGCPRGAAFSWYTYSPTRVRYPYGRGVLVEMFREAKARLG	1076443	Glycomyces artemisiae
job.pdb	AF-A0A2E8K5V9-F1-model_v4 4Fe-4S Mo/W bis-MGD-type domain-containing protein	26.000	165	98	6	5	167	4	146	1.000	1.525E-05	154	167	152	VSRRQLLGRALALGSGAALADLLGPARFLSPAGAATAGAVVPGNPLRVMPDRTWEQIYRNQFEDDSTFVFTCAPN--DTHNCLLRAHVKNGVVVRISPTYGYGEATDLYGNRASHRWDPRTCQKGLILSRRFYSERRVKAPMIRKGFKDWVEAGYPRNDDGTPQM	VSRREFLKYTNAS----TLALSLRRLTWVAPTLAAGQSG---AAAVEILDYDSREDIYRHQWQWDKVVKSTHHVNCWYQRGCTFNIYVKDGIVLREEQSATYD-QTNPDVPDA----NPRGCQKGACYSDRMYDAGRLKYPLKR----------VGKRGEGRWKR	-7.529,-18.451,-67.898,-4.033,-16.942,-67.497,-2.118,-18.843,-64.779,-0.268,-16.106,-62.845,3.142,-17.566,-61.939,4.454,-17.445,-58.335,7.110,-14.957,-59.545,4.443,-12.668,-61.077,2.282,-12.970,-57.917,5.216,-11.876,-55.698,6.045,-8.978,-58.063,2.400,-7.788,-58.113,2.000,-8.157,-54.304,5.211,-6.158,-53.647,4.203,-3.464,-56.178,0.665,-3.207,-54.697,2.019,-3.042,-51.103,4.476,-0.284,-52.141,1.740,1…	MSKVSRREFLKYTNASTLALSLRRLTWVAPTLAAGQSGAAAVEILDYDSREDIYRHQWQWDKVVKSTHHVNCWYQRGCTFNIYVKDGIVLREEQSATYDQTNPDVPDANPRGCQKGACYSDRMYDAGRLKYPLKRVGKRGEGRWKRVSWDEA	1913989	Gammaproteobacteria bacterium
job.pdb	AF-X0S3Z2-F1-model_v4 4Fe-4S Mo/W bis-MGD-type domain-containing protein	25.100	131	78	4	38	167	13	124	1.000	6.933E-05	154	167	204	AATAGAVVPGNPLRVMPDRTWEQIYRNQFEDDSTFVFTCAPNDTHN-CLLRAHVKNGVVVRISPTYGYGEATDLYGNRASHRWDPRTCQKGLILSRRFYSERRVKAPMIRKGFKDWVEAGYPRNDDGTPQM	ASTQEEVVYTY----YEYRGWEDIYRKKWTWDKVTWGTHLVDCYPGGCSFHVYTKDGIVWREEQSGVYPHIEDGVPD-----MNPRGCQKGASFSRVMYGAERLKYPLER----------AGERGEGKWRR	47.240,21.045,-53.028,44.681,18.349,-52.119,45.785,15.623,-49.674,44.692,12.287,-51.200,44.210,9.358,-48.773,46.768,7.365,-50.846,49.717,9.279,-49.280,48.845,8.235,-45.676,49.628,4.516,-46.154,46.016,3.304,-45.719,45.596,0.284,-47.969,41.988,0.190,-49.164,41.041,-3.060,-47.417,38.613,-4.229,-50.094,36.775,-6.900,-48.212,33.366,-6.241,-46.794,33.664,-8.215,-43.588,30.712,-10.424,-44.529,28.576,-10…	MALTLTRLGFRLASTQEEVVYTYYEYRGWEDIYRKKWTWDKVTWGTHLVDCYPGGCSFHVYTKDGIVWREEQSGVYPHIEDGVPDMNPRGCQKGASFSRVMYGAERLKYPLERAGERGEGKWRRITWDEALTKIADAMLNAIEKSGPETIIYEFGSGEGGTLNGPEPAWRLMRLIGGTTLDSNGLTSDFNVGIYQTFGKFQFVS	412755	marine sediment metagenome
job.pdb	AF-A0A0F8X9U2-F1-model_v4 4Fe-4S Mo/W bis-MGD-type domain-containing protein	24.000	129	77	4	40	167	5	113	1.000	5.387E-05	154	167	307	TAGAVVPGNPLRVMPDRTWEQIYRNQFEDDSTFVFT-CAPNDTHNCLLRAHVKNGVVVRISPTYGYGEATDLYGNRASHRWDPRTCQKGLILSRRFYSERRVKAPMIRKGFKDWVEAGYPRNDDGTPQM	SKSTAARADPA-----GLWAEKYREKWTWDKTAWATHCINCYPGNCQYRVYVKDGVVLREEQAGTYTPVEAGVPD-----MNPMGCQKGNAWSSMLHSQERVLYPLKR----------AGERGDGNWTR	8.563,-62.780,-51.044,7.531,-60.398,-48.214,4.889,-57.825,-49.256,6.012,-54.218,-48.529,4.680,-52.675,-45.405,2.643,-49.571,-46.304,4.110,-46.668,-44.359,1.056,-45.000,-42.807,1.959,-41.409,-43.578,-0.195,-39.742,-40.902,-2.675,-37.631,-42.885,-1.825,-34.078,-41.782,-5.263,-32.892,-40.631,-5.978,-29.704,-42.671,-7.189,-28.411,-39.304,-3.594,-28.824,-37.976,-1.955,-26.204,-40.249,-4.012,-23.219,-3…	MKKPSKSTAARADPAGLWAEKYREKWTWDKTAWATHCINCYPGNCQYRVYVKDGVVLREEQAGTYTPVEAGVPDMNPMGCQKGNAWSSMLHSQERVLYPLKRAGERGDGNWTRVSWDEALSEIADATLDAIQESGPESVLQVSTPNEGGLMAGMLFGRIIEGLGGTVTDVNADINDFNPGLYMTYGKVNAASSVDDWFHADLTLVWHRNPVYTAIPWYHFVLESRYNGGEIVVIAPDYSPSAIHADYHVSVEPGSDAALALGMSQVIIEEALYDTQFVREQTDLPLLVRTDTRRFLRQPDLTGAGRD	412755	marine sediment metagenome
job.pdb	AF-A0A1X7F944-F1-model_v4 Nitrate reductase alpha subunit	23.700	101	72	2	55	155	40	135	1.000	1.346E-03	154	167	325	DRTWEQIYRNQFEDDSTFVFTCAPNDTHNCLLRAHVKNGVVVRISPTYGYGEATDLYGNRASHRWDPRTCQKGLILSRRFYSERRVKAPMIRKGFKDWVEA	GRQGDVFYRDRWSHDKVVRSTHGVNCTGSCSWKVYVKDGIITWETQQTDYP-SVGPDSPE----YEPRGCPRGAAFSWYTYSPTRVRYPYVRATLLDAYRR	18.600,-49.875,-52.552,19.411,-48.387,-49.122,22.937,-47.211,-48.869,24.497,-49.474,-46.369,26.631,-47.082,-44.274,30.071,-48.688,-44.726,32.002,-46.993,-41.948,34.037,-49.631,-40.123,34.658,-48.541,-36.488,37.725,-46.369,-36.476,37.800,-46.671,-32.629,37.261,-49.689,-30.288,35.160,-47.293,-28.252,32.610,-46.940,-31.089,32.272,-50.747,-31.319,31.582,-50.890,-27.545,29.069,-48.008,-27.776,27.314,-…	MPPLDERAPRDPADALLRLGGRLRRGRVSDDLRQVFLTGGRQGDVFYRDRWSHDKVVRSTHGVNCTGSCSWKVYVKDGIITWETQQTDYPSVGPDSPEYEPRGCPRGAAFSWYTYSPTRVRYPYVRATLLDAYRRAKSTVGGDPVLAWQMLTSDPDASRAYKSARGKGGLVRATWDEAAEIVAAAHVHTIKTYGPDRVAGFSPIPAMSMVSHGVGARFVQLLGGTMLSFYDWYADLPVASPQVFGDQTDVPESADWWNATYCLMWGSNVPVTRTPDAHFMTEARYRGQKVVVISPDYADNTKFADEWLAPHPGTDGALAQAMGHV	903523	Cellulosimicrobium cellulans J1
job.pdb	AF-A0A2X3EPU0-F1-model_v4 Respiratory nitrate reductase subunit alpha	31.300	102	64	2	55	155	29	125	1.000	8.123E-04	154	167	383	DRTWEQIYRNQFEDDSTFVFTCAPNDTHNCLLRAHVKNGVVVRISPTYGYGEATDLYGNRASHRWDPRTCQKGLILSRRFYSERRVKAP-MIRKGFKDWVEA	NRDWEDGYRQRWQHDKIVRSTHGVNCTGSCSWKIYVKNGLVTWETQQTDYPRTRPDLPN-----HEPRGCPRGASYSWYLYSANRLKYPLMRKRLMKMWREA	-23.287,-49.087,4.623,-21.125,-50.918,7.213,-17.398,-50.188,6.668,-16.719,-53.393,8.662,-18.806,-55.617,6.340,-17.305,-53.934,3.234,-13.945,-55.525,4.230,-15.461,-58.899,3.172,-15.541,-57.551,-0.427,-11.681,-57.583,-0.409,-11.131,-59.667,-3.586,-14.262,-58.313,-5.338,-12.754,-54.788,-5.124,-9.540,-55.745,-7.025,-9.617,-54.487,-10.639,-6.916,-54.901,-13.320,-3.201,-55.059,-12.550,-0.940,-52.596,-1…	MSKFLDRFRYFKQKGETFADGHGQLLNTNRDWEDGYRQRWQHDKIVRSTHGVNCTGSCSWKIYVKNGLVTWETQQTDYPRTRPDLPNHEPRGCPRGASYSWYLYSANRLKYPLMRKRLMKMWREAKVQHSDPVEAWASIIEDADKAKSFKQARGRGGFVRSSWQEVNELIAASNVYTVKTYGPDRVAGFSPIPAMSMVSYASGARYLSLIGGTCLSFYDWYCDLPPASPMTWGEQTDVPESADWYNSSYIIAWGSNVPQTRTPDAHFFTEVRYKGTKTVAITPDYAEIAKLCDLWLAPKQGTDAAMALAMGHVMLREFHLDKPSQYFTDYVRRYTDMPMLVMLEERDGYYAAAVRCAHPTSWIPLVRRIIRNGKPSPLTRRAT	573	Klebsiella pneumoniae
job.pdb	AF-A0A533J3X4-F1-model_v4 Nitrate reductase subunit alpha	27.800	104	64	3	55	155	28	123	1.000	1.114E-03	154	167	562	DRTWEQIYRNQFEDDSTFVFTCAPNDTHNCLLRAHVKNGVVVRISPTYGYGEATDLYGN---RASHRWDPRTCQKGLILSRRFYSERRVKAPMIRKGFKDWVEA	GRQADVFYRNRWAFDKMVRSTHGVNCTGSCSWKVYVKDGVITWESQAVDYPTT----GNDMPE----YEPRGCPRGASFSWYTYSPTRVRYPYARGVLVDMFRE	-12.800,-43.645,-57.483,-13.539,-41.183,-60.346,-10.935,-41.872,-63.107,-10.145,-38.201,-63.181,-9.219,-38.176,-59.463,-7.134,-41.357,-59.920,-5.285,-39.595,-62.786,-4.832,-36.439,-60.643,-3.301,-38.524,-57.820,-0.884,-40.152,-60.313,0.147,-36.781,-61.856,0.760,-35.149,-58.444,2.462,-38.363,-57.180,0.165,-38.497,-54.130,-1.994,-41.073,-52.348,-5.694,-40.304,-52.880,-8.505,-41.514,-50.629,-11.076,…	MNPLFKLGAYLRKGEATDSGQQLFLKGGRQADVFYRNRWAFDKMVRSTHGVNCTGSCSWKVYVKDGVITWESQAVDYPTTGNDMPEYEPRGCPRGASFSWYTYSPTRVRYPYARGVLVDMFREEKAKHGDSVLAWRAIQEDPEKRQAYISQRGKGGLIRISYEEAIDIASAAHVYTIRKYGPDRINGFTVIPAMSQISYGAGMRFLQSIGGVALSFYDWYADLPPASPQTFGDQTDVPESGDWYNSSYLMMWGSNIPVTRTPDAHFMVESRYKGTKVVVVSPDFADNTKFADEWARIEPGTDAALAFAMGHVILKTFHVDRQEPYFLNYMRKFTDSPFLVALDDHGDGTYTPGKFLTAAQLSDASLNSTPNSTHRGLVMEENGRVVDPGGTVADRWDNE…	1290	Staphylococcus hominis
job.pdb	AF-A0A7C5QWF0-F1-model_v4 Nitrate reductase subunit alpha	29.000	100	66	1	56	155	30	124	1.000	1.263E-03	154	167	626	RTWEQIYRNQFEDDSTFVFTCAPNDTHNCLLRAHVKNGVVVRISPTYGYGEATDLYGNRASHRWDPRTCQKGLILSRRFYSERRVKAPMIRKGFKDWVEA	RGWERAYRGRWAHDKIVRSTHGVNCTGSCSWKIYVKNGLVTWETQQTDYPRTRVDMPN-----HEPRGCSRGASYSWYLYSAARLKFPLIRSRLLKAYRT	16.068,-33.693,-55.938,13.962,-30.864,-57.413,10.436,-30.233,-56.014,9.261,-30.362,-59.669,10.266,-34.053,-60.030,8.555,-34.874,-56.693,5.202,-33.815,-58.270,5.458,-36.656,-60.846,5.090,-39.201,-57.978,1.594,-37.876,-57.052,-0.275,-41.225,-56.919,2.535,-42.977,-54.988,2.181,-40.462,-52.097,-1.250,-41.756,-50.913,-0.690,-44.184,-48.005,-4.307,-44.903,-46.949,-7.935,-43.724,-46.740,-9.744,-43.059,-…	MGHFIDRLTYFSKIDGKFSDGHGITTKEHRGWERAYRGRWAHDKIVRSTHGVNCTGSCSWKIYVKNGLVTWETQQTDYPRTRVDMPNHEPRGCSRGASYSWYLYSAARLKFPLIRSRLLKAYRTAKAVHSDPVDAWASIMDDPIKAHDFKKMRGLGGFVRGDWDELNELIAAANIYTVKKYGPDRVVGFSPIPAMSMVSYAAGTRYLSLMGGTCLSFYDWYCDLPPSSPQVWGEQTDVPESADWFNSSYIIAWGSNVPQTRTPDAHFFTETRYKGTKTVSVTPDYSEVAKLTDIWLNPKQGTDAAMAMAMGHVVFKEFHLGKKSEYFEDYIRTYSDMPILVMLEEKDGQYVPGRTLRASDFTGNLKIKSSDHPEWCPVVYDEHSKSVRSPNGTIGSRWG…	287478	Hellea balneolensis
job.pdb	AF-A0A1Q6BRB5-F1-model_v4 4Fe-4S Mo/W bis-MGD-type domain-containing protein	23.400	132	77	3	34	146	5	131	1.000	1.303E-04	153	167	134	SPAGAATAGAVVPGNPLR-------------------VMPDRTWEQIYRNQFEDDSTFVFTCAPNDTHNCLLRAHVKNGVVVRISPTYGYGEATDLYGNRASHRWDPRTCQKGLILSRRFYSERRVKAPMIR	TSSGKSSEQSSEKINPLFKLGSFLRKGTVGSEGQQIFLQGGRQADVFYRNRWAFDKVVRSTHGVNCTGSCSWKVYVKDGVITWESQAVDYP-TTGADMPD----YEPRGCPRGASFSWYTYSPTRIRYPYIR	10.346,23.326,66.655,6.862,21.763,66.918,5.776,20.469,63.475,2.006,21.018,63.340,0.599,18.260,61.110,-1.950,20.167,59.052,-4.708,17.565,58.714,-5.483,18.358,55.070,-9.276,17.956,54.978,-10.005,15.330,52.350,-12.551,17.370,50.365,-15.828,15.603,50.951,-17.253,17.571,47.982,-19.179,16.445,45.686,-21.690,13.612,45.448,-23.151,15.628,42.569,-26.199,13.620,41.451,-24.806,11.553,38.541,-26.519,13.138,3…	MTTTTSSGKSSEQSSEKINPLFKLGSFLRKGTVGSEGQQIFLQGGRQADVFYRNRWAFDKVVRSTHGVNCTGSCSWKVYVKDGVITWESQAVDYPTTGADMPDYEPRGCPRGASFSWYTYSPTRIRYPYIRGVL	1718	Corynebacterium glutamicum
job.pdb	AF-C1B347-F1-model_v4 Putative nitrate reductase alpha subunit	26.500	132	81	5	20	148	8	126	1.000	9.505E-05	153	167	135	GAALADLLGPARFLSPAGAATAGAVVPGNPLRV---MPDRTWEQIYRNQFEDDSTFVFTCAPNDTHNCLLRAHVKNGVVVRISPTYGYGEATDLYGNRASHRWDPRTCQKGLILSRRFYSERRVKAPMIRKG	GPAEEALLRGGRFF------TPGAF--SDDLRTVTREGGRAGDVFYRDRWSHDKVVRSTHGVNCTGSCSWKIYVKDGIITWETQETDYP-SVGPDRPE----YEPRGCPRGAAFSWYTYSPTRVRYPYARRG	-9.649,-6.683,48.363,-10.665,-3.031,48.870,-10.636,-1.316,45.459,-9.343,2.230,46.106,-12.091,4.585,45.168,-11.571,8.300,44.501,-14.748,9.961,45.859,-17.443,10.270,48.549,-20.540,8.053,49.106,-22.707,10.220,46.916,-20.235,9.935,44.004,-20.115,6.131,44.400,-23.949,6.022,44.397,-24.023,8.085,41.166,-21.412,5.860,39.460,-23.357,2.728,40.521,-26.610,4.427,39.343,-25.155,5.181,35.879,-25.103,1.426,35.0…	MVVPHTGGPAEEALLRGGRFFTPGAFSDDLRTVTREGGRAGDVFYRDRWSHDKVVRSTHGVNCTGSCSWKIYVKDGIITWETQETDYPSVGPDRPEYEPRGCPRGAAFSWYTYSPTRVRYPYARRGARRDVPGGA	632772	Rhodococcus opacus B4
job.pdb	AF-A0A6D0EI03-F1-model_v4 Molybdopterin-dependent oxidoreductase	30.700	104	66	2	53	155	27	125	1.000	6.722E-04	153	167	302	MPDRTWEQIYRNQFEDDSTFVFTCAPNDTHNCLLRAHVKNGVVVRISPTYGYGEATDLYGNRASHRWDPRTCQKGLILSRRFYSERRVKAP-MIRKGFKDWVEA	ETNRDWEDGYRQRWQHDKVVRSTHGVNCTGSCSWKIFVKNGLVTWEVQQTDYPRTRPDLPN-----HEPRGCPRGASYSWYLYSANRLKYPLMRKRLMKMWREA	10.766,-47.963,-16.656,13.585,-49.048,-14.283,16.222,-46.285,-13.884,18.622,-49.058,-12.768,18.165,-51.144,-15.948,18.402,-48.014,-18.162,22.087,-47.766,-17.073,22.754,-50.861,-19.246,21.901,-48.699,-22.312,25.092,-46.633,-21.643,26.682,-46.893,-25.127,23.295,-46.986,-26.918,22.493,-43.484,-25.538,25.653,-41.862,-27.037,24.805,-39.783,-30.136,27.209,-37.705,-32.282,30.367,-36.025,-30.983,30.763,-…	MSKFLDRFRYFKQKGETFADGHGQVLETNRDWEDGYRQRWQHDKVVRSTHGVNCTGSCSWKIFVKNGLVTWEVQQTDYPRTRPDLPNHEPRGCPRGASYSWYLYSANRLKYPLMRKRLMKMWREAKVQHSDPVDAWASIIEDADKAKSFKQARGRGGFVRSSWQEVNELIAASNVYTVKTYGPDRVAGFSPIPAMSMVSYASGARYLSLIGGTCLSFYDWYCDLPPASPQTWGEQTDVPESADWYNSSYILAWGSNVPQTRTPDAHFFTEVRYKGTKTVAITPDYAEIAKLCDLWLAPKQGT	562	Escherichia coli
job.pdb	AF-A0A4U9HT45-F1-model_v4 Respiratory nitrate reductase 2 alpha chain	31.300	102	64	2	55	155	29	125	1.000	1.114E-03	153	167	378	DRTWEQIYRNQFEDDSTFVFTCAPNDTHNCLLRAHVKNGVVVRISPTYGYGEATDLYGNRASHRWDPRTCQKGLILSRRFYSERRVKAPMIRKGFKD-WVEA	NRDWEDSYRQRWQFDKIVRSTHGVNCTGSCSWKIYVKNGLVTWETQQTDYPRTRPDMPN-----HEPRGCPRGASYSWYLYSANRLKYPLVRKRLIELWREA	-7.577,-50.752,-8.621,-5.129,-52.425,-6.190,-1.724,-50.662,-6.281,-0.247,-53.925,-4.907,-1.601,-56.072,-7.778,-0.532,-53.468,-10.388,3.120,-54.206,-9.435,2.700,-57.637,-11.113,2.296,-55.748,-14.444,5.977,-54.618,-14.208,7.141,-55.836,-17.656,3.765,-55.110,-19.326,4.160,-51.420,-18.331,7.492,-50.996,-20.219,7.114,-49.145,-23.546,9.870,-48.387,-26.089,13.466,-47.545,-25.187,14.898,-44.203,-26.380,1…	MSKLLDRFRYFKQKGDTFADGHGQEMNTNRDWEDSYRQRWQFDKIVRSTHGVNCTGSCSWKIYVKNGLVTWETQQTDYPRTRPDMPNHEPRGCPRGASYSWYLYSANRLKYPLVRKRLIELWREALQQHGDPVAAWDAIQSDPQKTAGYKQARGHGGFVRSNWRELNQLIAAANVWTIKHYGPDRVAGFSPIPAMSMVSYAAGTRYLSLIGGTCLSFYDWYCDLPPASPMTWGEQTDVPESADWYNSSYLIAWGSNVPQTRTPDAHFFTEVRYKGAKTIAITPDYSEVAKLCDQWLAPKQGTDSALAMAMGHVILKAFHLDNPSDYSSTTAGAIPICRCWCCWNRAKTAATRRAACCAPPIWSITWGRATTRSGRRWR	61652	Serratia rubidaea
job.pdb	AF-A0A1V2GM60-F1-model_v4 Molybdopterin oxidoreductase	32.300	102	63	2	55	155	29	125	1.000	9.816E-04	153	167	426	DRTWEQIYRNQFEDDSTFVFTCAPNDTHNCLLRAHVKNGVVVRISPTYGYGEATDLYGNRASHRWDPRTCQKGLILSRRFYSERRVKAPMIRKGFKD-WVEA	NRDWEDGYRQRWQHDKIVRSTHGVNCTGSCSWKIYVKNGLVTWETQQTDYPRTRPDLPN-----HEPRGCPRGASYSWYLYSANRLKYPMMRKRLMKMWREA	60.452,9.605,-12.835,61.936,6.108,-13.370,60.451,3.572,-10.901,63.552,1.435,-11.609,66.023,4.197,-10.630,63.942,5.101,-7.531,64.877,1.638,-6.140,68.432,3.023,-5.662,66.965,5.394,-3.012,66.253,2.311,-0.800,68.030,3.497,2.388,67.318,7.208,1.706,63.558,6.441,1.941,63.751,4.847,5.443,62.346,7.214,8.104,62.130,6.623,11.878,61.634,3.187,13.402,58.732,2.796,15.881,57.747,0.267,18.589,61.306,-0.790,19.55…	MSKFLDRFRYFKQKGETFADGHGQLLNTNRDWEDGYRQRWQHDKIVRSTHGVNCTGSCSWKIYVKNGLVTWETQQTDYPRTRPDLPNHEPRGCPRGASYSWYLYSANRLKYPMMRKRLMKMWREAKALHSDPVEAWASIIEDADKAKSFKQARGRGGFVRSSWQEVNELIAASNVYTIKNYGPDRVAGFSPIPAMSMVSYASGARYLSLLGGTCLSFYDWYCDLPPASPQTWGEQTDVPESADWYNSSYIIAWGSNVPQTRTPDAHFFTEVRYKGTKTVAVTPDYAEIAKLCDLWLAPKQGTDAAMALAMGHVMLREFHLDNPSQYFTDYVRRYTDMPMLVMLEERDGYYAAGRMLRAADLVDALGQENNPEWKTVAFNTNGEMVAPNGSIGFRWGEKG…	562	Escherichia coli
job.pdb	AF-A0A4P0VCX7-F1-model_v4 Nitrate reductase A subunit alpha	30.600	101	64	2	56	155	30	125	1.000	1.263E-03	153	167	742	RTWEQIYRNQFEDDSTFVFTCAPNDTHNCLLRAHVKNGVVVRISPTYGYGEATDLYGNRASHRWDPRTCQKGLILSRRFYSERRVKAPMIRKGFKD-WVEA	RAWEGAYRQRWQHDKIVRSTHGVNCTGSCSWKIYVKNGLITWETQQTDYPRTRPDLPN-----HEPRGCPRGASYSWYIYSANRLKYPKVRKPLLKLWREA	10.674,-32.498,-55.388,8.679,-30.813,-58.183,5.316,-29.498,-56.901,4.230,-29.479,-60.580,4.884,-33.225,-61.030,3.209,-33.999,-57.661,-0.080,-32.551,-59.031,-0.128,-35.305,-61.702,-0.551,-37.804,-58.810,-3.942,-36.262,-57.796,-5.996,-39.501,-57.627,-3.119,-41.452,-56.008,-3.136,-39.021,-53.035,-6.742,-39.879,-51.985,-6.633,-42.520,-49.208,-10.356,-42.819,-48.329,-13.684,-41.091,-47.571,-15.294,-40…	MSHLLDRLQFFKKKQGEFADGHGETSNESRAWEGAYRQRWQHDKIVRSTHGVNCTGSCSWKIYVKNGLITWETQQTDYPRTRPDLPNHEPRGCPRGASYSWYIYSANRLKYPKVRKPLLKLWREARARHGDPVDAWASIVEDAAKAKSYKSQRGLGGFVRSSWDEVTEIIAAANVYTAKTYGPDRVIGFSPIPAMSMVSYAAGARYLSLIGGVCLSFYDWYCDLPPASPQIWGEQTDVPESADWYNSSYIIAWGSNVPQTRTPDAHFFTEVRYKGTKTVSITPDYSEVAKLTDLWLNPKQGTDAALGMAFGHVILKEFHLDRPSAYFVDYCRQYTDMPMLVLLEEHAGGAFKPTRYLRAADLADNLGQDNNPEWKTIAYDERSGGLVSPTGAIGYRWGE…	287	Pseudomonas aeruginosa
job.pdb	AF-A0A0F9EGM1-F1-model_v4 4Fe-4S Mo/W bis-MGD-type domain-containing protein	19.300	129	79	4	40	167	1	105	1.000	8.378E-05	152	167	172	TAGAVVPGNPLRVMPDRTWEQIYRNQFEDDSTFVFTCAPNDTHN-CLLRAHVKNGVVVRISPTYGYGEATDLYGNRASHRWDPRTCQKGLILSRRFYSERRVKAPMIRKGFKDWVEAGYPRNDDGTPQM	MAASKQPGT---------WAERYRDKWKWDKVTWGSHAVDCYPGGCPFRVYVRDGKIMREEQSGTLPVIQQGVPD-----MNPMGCQKGTCWAYTHYGPERVTHPLKR----------AGERGEGKWQQ	-1.161,-35.303,-42.873,-0.944,-32.003,-40.958,2.708,-31.273,-40.131,2.818,-31.363,-36.307,4.050,-27.864,-35.341,7.424,-28.670,-33.770,7.682,-27.071,-30.300,9.395,-23.802,-30.998,13.190,-23.364,-30.990,14.898,-23.159,-27.564,14.958,-19.357,-28.170,11.154,-19.171,-28.683,10.704,-20.446,-25.102,12.691,-17.406,-23.852,10.865,-15.006,-26.210,7.548,-16.363,-24.876,8.613,-15.522,-21.284,9.056,-11.916,-2…	MAASKQPGTWAERYRDKWKWDKVTWGSHAVDCYPGGCPFRVYVRDGKIMREEQSGTLPVIQQGVPDMNPMGCQKGTCWAYTHYGPERVTHPLKRAGERGEGKWQQVSWDEALTDIADTMLDAVQDQGAESIITLTTPEVGAFPSRAFAGSLGSPLTDGAAEFQDFSPGYYIT	412755	marine sediment metagenome
job.pdb	AF-A0A7Y2P8X3-F1-model_v4 Molybdopterin-dependent oxidoreductase	30.200	119	69	5	40	155	1	108	1.000	1.012E-04	152	167	194	TAGAVVPGNPLRVMPDRTWEQIYRNQFEDDSTFVFTCAPNDTHNCLLRAHVKNGVVVRI--SPTYGYGEATDLYGNRASHRWDPRTCQKGLILSRRFYSERRVKAPMIRKGFKD-WVEA	MSWIRDIADPRN----RRWEEFYRNRWQHDKVVRSTHGVNCTGSCSWMVHVKDGIITWELQARDYPPLEG-DIPP------YEPRGCQRGISTSWYVYSPIRVKYPYIRGALLDLWRKA	59.182,-22.578,-3.952,55.791,-20.841,-4.249,53.293,-23.702,-3.690,50.605,-21.661,-5.540,50.650,-21.327,-9.330,48.333,-18.416,-10.189,47.101,-19.416,-13.660,46.014,-16.066,-15.118,44.927,-16.323,-18.778,43.507,-12.827,-19.457,42.986,-13.744,-23.093,40.203,-16.180,-22.043,38.218,-13.191,-20.636,36.203,-15.532,-18.348,35.712,-12.722,-15.782,33.195,-11.071,-18.190,30.707,-13.883,-17.422,30.228,-12.25…	MSWIRDIADPRNRRWEEFYRNRWQHDKVVRSTHGVNCTGSCSWMVHVKDGIITWELQARDYPPLEGDIPPYEPRGCQRGISTSWYVYSPIRVKYPYIRGALLDLWRKARESHEDPVAAWASLVGDPEGRRAYQRARGKGGFRRASWDVVLEIIAASAVHTVKRHGPDRIIGFSPIPAMSMLSYAGGSRFLQLLG	2026735	Deltaproteobacteria bacterium
job.pdb	AF-A0A7C7PS38-F1-model_v4 Molybdopterin oxidoreductase	55.500	72	31	1	94	164	1	72	1.000	4.903E-04	152	167	233	VVVRISPTYGYGEATDLYGNRASHRWDPRTCQKGLILSRRFYSERRVKAPMIRKGFKDWVEAGYPRNDD-GT	MVVRIGPSYNYGKASDIYGNRASFRWDPRICNKGVAMVRRFYGDRRIRGAYVRRGFLKWVQDGFPRNPETGA	-9.345,-15.073,-24.113,-5.805,-13.616,-23.777,-3.476,-16.237,-25.328,-0.233,-14.320,-26.111,1.693,-11.119,-25.408,4.289,-9.947,-27.968,6.398,-6.773,-28.114,5.423,-3.860,-30.203,7.750,-3.143,-33.141,8.304,0.282,-34.831,9.568,2.446,-31.943,12.132,3.593,-34.563,9.212,5.046,-36.610,8.280,7.468,-33.782,9.010,11.175,-34.386,8.769,14.136,-31.988,7.284,17.558,-32.841,10.789,18.716,-33.952,11.253,15.859,-…	MVVRIGPSYNYGKASDIYGNRASFRWDPRICNKGVAMVRRFYGDRRIRGAYVRRGFLKWVQDGFPRNPETGAMPEEYRRRGEEEWVKVSYEEAFEIVAKALMNIVQTYNGELGVELLRKQGYDEASLERWLNEDKGAGVRLIKVRGGMPLLSALRLLGWYRFGNMLALLDSHVRGVDPEEAKGAIGFDNYSWHTDLPPGHTMVTGMQTLDYDLFTVENCRLYILWGKNWLVTK	2528703	Aigarchaeota archaeon
job.pdb	AF-A0A7X9GVZ5-F1-model_v4 Nitrate reductase subunit alpha	23.100	95	68	2	61	155	2	91	1.000	1.845E-03	152	167	511	IYRNQFEDDSTFVFTCAPNDTHNCLLRAHVKNGVVVRISPTYGYGEATDLYGNRASHRWDPRTCQKGLILSRRFYSERRVKAPMIRKGFKDWVEA	FYRDRWSHDKVVRSTHGVNCTGSCSWKVYVKDGIITWETQATDYP-SVGPDSPE----YEPRGCPRGAAFSWYTYSPTRVRYPYVRSELLRLFRE	-8.911,-11.980,-50.876,-7.027,-8.869,-49.618,-8.569,-8.638,-46.094,-8.439,-12.432,-45.519,-4.775,-12.347,-46.549,-4.249,-9.376,-44.159,-5.603,-11.402,-41.168,-3.614,-14.575,-41.972,-0.383,-15.145,-39.988,2.527,-17.619,-39.780,2.228,-18.335,-36.025,0.909,-17.159,-32.648,3.186,-16.952,-29.564,1.995,-16.609,-25.945,3.511,-13.619,-24.119,2.776,-10.910,-21.498,3.843,-7.317,-20.707,6.693,-6.845,-18.196…	VFYRDRWSHDKVVRSTHGVNCTGSCSWKVYVKDGIITWETQATDYPSVGPDSPEYEPRGCPRGAAFSWYTYSPTRVRYPYVRSELLRLFREEKAKAPGNDPVEAWKAIVSDPQKAMRYKRARGKGGLVRASWEEAEELVAAAYVHTVKEFGPDRATGFSPIPAMSQVSFSSGARFHQLIGGSMLSFYDWYADLPPASPQVFGDQTDVPESGDWWDAAYLIMWGSNVPLTRTPDAHWMVEARYRGQKVISVAPDYAESVKFADEWLAPHPGTDAALAMAMGHTILREFYVEQQVPYFESYSKQYTDLPFLVQLDQREDGALVPGKFLVASEAGQHRTAEAATEHADFKPMMFDLATDQVVVPNGTLGHRYSADGEGRWNLELGDLDPALSLLGHHEDIAE…	1911520	Actinomycetales bacterium
job.pdb	AF-A0A3D5S317-F1-model_v4 4Fe-4S Mo/W bis-MGD-type domain-containing protein	29.900	107	53	4	37	140	2	89	1.000	2.299E-04	152	167	792	GAATAGAVVPGNPLRVMPDRTWEQIYRNQFEDDSTFVFTCAPNDTHNCLLRAHVKNGVVVRISPTYGYGEATDL---YGNRASHRWDPRTCQKGLILSRRFYSERRV	ANLSDTKLY----------RSWEDLARKKWTWDSITHSTHGTNCTGQCAFNVYVKNGVVWREEQQGEYG-ASSDAPDYG--------PRGCQKGLRHSKYMYGKQRI	43.792,-63.372,2.660,43.886,-60.041,0.765,41.241,-57.697,2.246,38.328,-57.095,-0.068,37.284,-53.955,1.828,34.796,-51.720,0.198,33.030,-50.372,-2.621,34.362,-47.692,-5.017,33.741,-49.302,-8.439,31.400,-46.500,-9.603,32.119,-43.177,-7.739,33.526,-41.393,-10.871,30.033,-41.321,-12.479,28.969,-39.279,-9.412,31.378,-36.569,-10.706,28.816,-35.897,-13.495,26.343,-34.911,-10.742,29.046,-33.011,-8.787,30.…	MANLSDTKLYRSWEDLARKKWTWDSITHSTHGTNCTGQCAFNVYVKNGVVWREEQQGEYGASSDAPDYGPRGCQKGLRHSKYMYGKQRILYPLKRVGERGQGKWERISWDQAMLEVADKFLDYNIEFGPESVTCGLGTQMVMKRASYASLLRFANISGVQMPEAFAGVGDLFSGAHITFGHVTLGNTMAEIYKSKCCLIWFCNPAVTRIPDAHFFWEAKYNGTEVISISPDFNASAMHASKWLNPKPGSDIALAMAMVQTILQDRSFDTEYIKEQSDLPFLVRTDNLKYLRETDFDTPEARDNMFYLWDEVTNALVEAPGTGTPPVPPGTPEHLIQLPSIELAGIDPAIEGEWTVETKEGPIRVTTVFELTKRRAAQHTPEMAQEITGIHADIIRQVAR…	2053541	Cytophagales bacterium
job.pdb	AF-A0A0M2U6Y8-F1-model_v4 4Fe-4S Mo/W bis-MGD-type domain-containing protein	26.000	169	81	7	6	167	5	136	1.000	1.624E-05	152	167	874	SRRQLL------GRALALGSGAAL-ADLLGPARFLSPAGAATAGAVVPGNPLRVMPDRTWEQIYRNQFEDDSTFVFTCAPNDTHNCLLRAHVKNGVVVRISPTYGYGEATDLYGNRASHRWDPRTCQKGLILSRRFYSERRVKAPMIRKGFKDWVEAGYPRNDDGTPQM	SRREFLRGMGVVSAGIAL-TGNSLILDML---------------QTV-DDPLKSYPYRGWEDFYRQEWQWDQVVRTTHSTNCTGSCGWNVQIKNGIAVRSEQSADFPD----------PEYNPRGCQKGASYERYVYGPQRVKYPMVR----------AGQRGEGKWKR	1.123,-52.247,43.733,1.873,-48.946,45.523,0.724,-45.437,44.474,3.733,-43.205,43.638,3.335,-39.647,44.999,3.759,-36.498,42.831,6.987,-35.764,44.793,8.462,-39.199,43.931,7.457,-38.684,40.264,9.284,-35.306,40.261,12.386,-36.863,41.883,12.302,-39.573,39.165,12.128,-36.785,36.530,15.147,-35.028,38.143,17.305,-38.163,37.661,16.071,-38.548,34.037,16.770,-34.825,33.334,20.329,-35.239,34.683,20.801,-38.22…	MSKLSRREFLRGMGVVSAGIALTGNSLILDMLQTVDDPLKSYPYRGWEDFYRQEWQWDQVVRTTHSTNCTGSCGWNVQIKNGIAVRSEQSADFPDPEYNPRGCQKGASYERYVYGPQRVKYPMVRAGQRGEGKWKRITWEEAYNTIAGKFLEVAEKHGTDAVFLYSVIPAMSMLSAGAGYRFGSLTGCVVGSFYDWYSDLPPGEPMIWGVQTESCESWDWANSRYIILWGANAVESRIPDAHFLTEARYLGAKIVVVSPDYNPTSIKADQFVPIREGTDAALGLGMAQVIIAERLYDRPYLREQTDMPFLVRQDNKKYLREKDLVAGGGEDHFYCWDLKMGKAAPAPKESLELKGLDPALEGVFRVTTLDGKTVEVKPVFQMLKESLDAGCTPEKVAPI…	1605376	Clostridiales bacterium PH28_bin88
job.pdb	AF-A0A7Z8G718-F1-model_v4 Nitrate reductase subunit alpha	32.300	102	63	2	55	155	29	125	1.000	1.114E-03	152	167	965	DRTWEQIYRNQFEDDSTFVFTCAPNDTHNCLLRAHVKNGVVVRISPTYGYGEATDLYGNRASHRWDPRTCQKGLILSRRFYSERRVKAPMIRKGFKD-WVEA	NRDWENSYRSRWQHDKIVRSTHGVNCTGSCSWKIYVKNGLVTWETQQTDYPRTRPDLPD-----HEPRGCPRGASYSWYLYSANRVKYPMVRKRLIKLWREA	66.609,4.500,-4.846,67.939,0.911,-4.557,66.164,-1.051,-1.775,69.222,-3.368,-1.822,71.697,-0.525,-1.151,69.415,0.948,1.560,70.068,-2.231,3.631,73.686,-1.018,4.066,72.236,1.918,6.064,71.082,-0.580,8.780,72.816,1.083,11.770,72.277,4.592,10.331,68.498,3.908,10.455,68.499,3.206,14.241,66.942,6.125,16.152,66.638,6.394,19.953,65.890,3.404,22.170,62.820,3.642,24.431,61.399,1.804,27.475,64.803,0.693,28.85…	MSKFLDRFRYFKQLGDTFSQDHGQELNVNRDWENSYRSRWQHDKIVRSTHGVNCTGSCSWKIYVKNGLVTWETQQTDYPRTRPDLPDHEPRGCPRGASYSWYLYSANRVKYPMVRKRLIKLWREAKAQHADPVDAWASIVNAPEKTKSYKQARGRGGFVRSSWSEVNEIIAASNVYTAKTFGPDRIIGFSPIPAMSMVSYAAGARYLSLIGGACLSFYDWYCDLPPASPMTWGEQTDVPESADWYNSSYLIAWGSNVPQTRTPDAHFFTEVRYKGTKTVAVTPDYAEIAKLCDQWLNPKQGTDSAMAMAMGHVILNEFHVKRQTEYFSNYVRTYTDMPMLVMLDKHDSGKLVAGRMLRAADLVNNLDQEKNPEWKTIAIDEKTQQLVAPQGSMGFRWEG…	584	Proteus mirabilis
job.pdb	AF-A0A132NL93-F1-model_v4 4Fe-4S Mo/W bis-MGD-type domain-containing protein	23.700	139	90	5	20	155	3	128	1.000	1.223E-04	151	167	142	GAALADLLGPARFLSPAGAATAGAVVPGNPLRV---MPDRTWEQIYRNQFEDDSTFVFTCAPNDTHNCLLRAHVKNGVVVRISPTYGYGEATDLYGNRASHRWDPRTCQKGLILSRRFYSERRVKAPMIRKGFKDWVEA	GPVAEALLRFGRYL------RPGEV--SSDLRTLHRVGGRDADTFYRDRWSHDKVVRSTHGVNCTGSCSWKVYVKEGIITWEAQQTDYP-SVGPDRPE----YEPRGCPRGAAFSWYTYSPTRVRYPYVRSVLLEAYRA	46.008,-24.733,-22.694,45.092,-24.448,-26.437,46.119,-27.615,-28.322,44.749,-29.020,-31.645,43.068,-31.732,-29.687,41.210,-29.178,-27.527,40.087,-27.254,-30.655,38.898,-30.498,-32.334,36.867,-31.382,-29.212,35.296,-27.885,-29.083,34.458,-28.079,-32.831,32.871,-31.534,-32.299,30.850,-30.207,-29.326,28.814,-28.007,-31.749,27.043,-31.163,-33.052,26.255,-32.523,-29.556,24.487,-29.400,-28.197,21.445,-…	MDGPVAEALLRFGRYLRPGEVSSDLRTLHRVGGRDADTFYRDRWSHDKVVRSTHGVNCTGSCSWKVYVKEGIITWEAQQTDYPSVGPDRPEYEPRGCPRGAAFSWYTYSPTRVRYPYVRSVLLEAYRAAKRRTGDPVRAWAE	1469144	Carbonactinospora thermoautotrophica
job.pdb	AF-A0A2D6XMM7-F1-model_v4 Nitrate reductase subunit alpha	25.400	118	79	5	40	155	2	112	1.000	3.576E-04	151	167	241	TAGAVVPGNPL-RVMPD-RTWEQIYRNQFEDDSTFVFTCAPNDTHNCLLRAHVKNGVVVRISPTYGYGEATDLYGNRASHRWDPRTCQKGLILSRRFYSERRVKAPMIRKGFKDWVEA	KNGS--NGSKWFNVSKDSRSWEEFYKKRWNYDYSVRTGHGVNCGMACSWEVFVKDGLICWELQKTDYP-QIDPDIPNI----EPRGCQRGATASWYPYSPLRPKYPYVRKVLWDYYIE	38.057,-41.060,-56.977,37.577,-38.877,-53.856,35.102,-36.100,-54.726,35.856,-33.129,-52.483,34.193,-31.333,-49.639,36.111,-28.100,-48.899,35.053,-28.543,-45.231,37.031,-27.068,-42.312,39.064,-29.681,-40.403,38.186,-27.805,-37.167,34.486,-26.934,-37.692,31.507,-29.076,-38.722,27.960,-27.817,-39.385,25.677,-30.282,-37.570,22.276,-31.367,-38.915,21.354,-32.892,-35.509,17.940,-32.203,-33.973,17.677,-…	MKNGSNGSKWFNVSKDSRSWEEFYKKRWNYDYSVRTGHGVNCGMACSWEVFVKDGLICWELQKTDYPQIDPDIPNIEPRGCQRGATASWYPYSPLRPKYPYVRKVLWDYYIEERKNGKDPVEAYASIVENKERSKKYKSARGKSGWKRVSWDESTELVAAAQIYTIKKYGADHMANFSPIPAMSLLSFISGHRYNNLLGGIYCSYYEWYHDLPHNSPSMFGDQTENCESSDWYLSTYWVVA	2024849	Candidatus Pelagibacter sp.
job.pdb	AF-A0A1H0B8X5-F1-model_v4 Nitrate reductase alpha subunit	22.700	101	73	2	55	155	45	140	1.000	1.845E-03	151	167	304	DRTWEQIYRNQFEDDSTFVFTCAPNDTHNCLLRAHVKNGVVVRISPTYGYGEATDLYGNRASHRWDPRTCQKGLILSRRFYSERRVKAPMIRKGFKDWVEA	GRQADDFYRDLWSHDKVVRSTHGVNCTGSCSWKVYVKDGIITWEAQQTDYP-SVGPDRPE----YEPRGCPRGAAFSWYTYSPTRVRYPYVRGVLLEMYRE	57.273,25.042,-56.566,59.052,22.560,-54.267,56.834,19.603,-53.270,57.132,19.021,-49.496,56.685,15.274,-49.069,55.722,15.055,-45.407,57.197,11.683,-44.483,54.485,10.194,-42.262,56.684,9.357,-39.262,55.688,5.726,-38.643,54.175,5.764,-35.129,57.138,3.972,-33.452,58.933,3.906,-30.072,61.469,6.542,-28.946,64.464,4.251,-29.672,65.514,1.130,-31.606,66.443,-0.423,-28.230,62.907,0.185,-26.878,61.492,-1.29…	MVGTEFSRARAGMDSDLAEALVRSRRFFTRAEVSEDLRTLHNKGGRQADDFYRDLWSHDKVVRSTHGVNCTGSCSWKVYVKDGIITWEAQQTDYPSVGPDRPEYEPRGCPRGAAFSWYTYSPTRVRYPYVRGVLLEMYREAKQRRGDPVAAWAEVVTNPEKARRYKAARGKGGLVRASWGEAVEMVAAAHVHTIKEYGPDRLAGFSPIPAMSMVSHAAGARFYSLLGGAMLSFYDWYADLPVASPQVFGDQTDVPESGDWWDAGYLIMWGSNLPVTRPRTRTGWPRPATGARRWWRSPRTTRTT	1196353	Streptomyces wuyuanensis
job.pdb	AF-A0A3M0ZIU0-F1-model_v4 Dimethylsulfide dehydrogenase	23.800	168	100	5	6	157	4	159	1.000	1.525E-05	151	167	523	SRRQLLGRALALGSGAALADLLGPARFLSPAGAATAGAVVPGNPLRVMPDRTWEQIYRNQFEDDSTFVFTCAPNDT--HNCLLRAHVKNGVVVRISPTYGYGEATDLYGNRASHRWDPRTCQKGLILSRRFYSERRVKAP--------------MIRKGFKDWVEAGY	TRRRFLVAGGLAG----VALVLSDLRPLGSRGVAAAGASGRGAEAAYGDWR---DVYRQKWTWDRIHKSSHFTNCWYQSHCAWNVYVKDGIVWREEQVAAYPQTRPELPD-----FNPRGCQKGACYSERMYDPARVLYPLKRVGERGSGRFKRVTWDEALDDLAAEF	-4.034,-23.555,-76.642,-2.052,-24.128,-73.397,0.717,-21.558,-72.704,3.916,-23.435,-71.803,6.128,-22.114,-68.941,8.854,-21.371,-71.538,6.598,-18.925,-73.470,5.640,-17.070,-70.241,9.312,-16.475,-69.299,10.249,-15.160,-72.769,7.265,-12.746,-72.729,8.131,-11.579,-69.164,11.809,-10.947,-70.070,10.872,-8.362,-72.750,8.549,-6.365,-70.418,11.159,-6.051,-67.607,13.808,-4.171,-69.659,11.424,-1.273,-70.486,…	MAITRRRFLVAGGLAGVALVLSDLRPLGSRGVAAAGASGRGAEAAYGDWRDVYRQKWTWDRIHKSSHFTNCWYQSHCAWNVYVKDGIVWREEQVAAYPQTRPELPDFNPRGCQKGACYSERMYDPARVLYPLKRVGERGSGRFKRVTWDEALDDLAAEFVRVATEEGPECIFWDNGPLYTFGAMAAAQARFSYLAGTVSLDMNTEIGDGHRGAAETFGKIVFERSADDYFYSDLILIWGANPVATQIPNAHFLYEARYNGTQLVTVAPDYSPSSIHSDLWVPVKPGCDAALALAVAKILIDEGLYDRDFVIEQTDLPLLVRDDDGRLLRQSDVEEGGDEDVFYWFDRRRGKAVAVPRERLELGGSDPALEGTYEVETRSGKVSVRPVFERLRERLADYT…	2080303	Candidatus Dadabacteria bacterium
job.pdb	AF-V0AQD6-F1-model_v4 Putative nitrate reductase, alpha subunit	31.300	102	64	2	55	155	29	125	1.000	1.346E-03	151	167	597	DRTWEQIYRNQFEDDSTFVFTCAPNDTHNCLLRAHVKNGVVVRISPTYGYGEATDLYGNRASHRWDPRTCQKGLILSRRFYSERRVKAPMIRKGFKD-WVEA	NRDWEDSYRQRWQFDKIVRSTHGVNCTGSCSWKIYVKNGLVTWETQQTDYPRTRPDLPN-----HEPRGCPRGASYSWYLYSANRLKYPLARKRLIELWREA	18.163,-30.172,-54.751,16.351,-28.398,-57.631,12.854,-27.246,-56.550,11.989,-27.128,-60.287,12.941,-30.785,-60.899,11.190,-31.921,-57.678,7.853,-30.830,-59.252,8.236,-33.765,-61.699,7.844,-36.082,-58.656,4.207,-34.859,-58.228,2.524,-38.306,-58.302,5.440,-40.038,-56.519,4.911,-37.658,-53.555,1.221,-38.650,-53.081,0.823,-41.028,-50.114,-2.406,-42.609,-48.810,-5.825,-40.978,-49.045,-7.746,-40.631,-4…	MSKLLDRFRYFKQKGETFANGHGQVYNNNRDWEDSYRQRWQFDKIVRSTHGVNCTGSCSWKIYVKNGLVTWETQQTDYPRTRPDLPNHEPRGCPRGASYSWYLYSANRLKYPLARKRLIELWREALAQHPDPVLAWDSIMQDPAKTRSYKAARGKGGFVRSSWKELNQLIAAANVWTIKHYGPDRVAGFSPIPAMSMVSYAAGTRYLSLIGGTCLSFYDWYCDLPPASPMTWGEQTDVPESADWYNSSYIIAWGSNVPQTRTPDAHFFTEVRYKGTKTIAITPDYSEVAKLCDQWLAPKQGTDSALAMAMGHVILKAFHLDNPSDYFLNYCRTYTDMPMLVILEPRDDGSYTPGRMLRASDLLDGLGESNNPEWKTVAYNSDGELVAPNGSIGFRWGEK…	1269006	Klebsiella pneumoniae 909957
job.pdb	AF-A0A399ZXX7-F1-model_v4 Nitrate reductase subunit alpha	26.700	116	76	2	40	155	1	107	1.000	6.311E-04	151	167	758	TAGAVVPGNPLRVMPDRTWEQIYRNQFEDDSTFVFTCAPNDTHNCLLRAHVKNGVVVRISPTYGYGEATDLYGNRASHRWDPRTCQKGLILSRRFYSERRVKAPMIRKGFKDWVEA	MSWIQDMVNPKA----RKWEEFYRNRWQHDNIVRSTHGVNCTGGCSWQVYVKDGIITWEMQQIDYPLLEEGLPP-----YEPRGCQRGISASWYVYSPIRVKYPYARGVLLDYWRD	13.818,-74.881,-13.572,13.578,-71.198,-12.657,10.657,-69.712,-14.640,12.986,-66.795,-15.567,16.019,-66.910,-17.877,18.119,-63.748,-17.425,19.277,-62.896,-20.973,21.668,-60.264,-19.486,23.447,-60.357,-16.086,20.925,-58.423,-13.922,23.641,-57.785,-11.365,25.476,-55.479,-13.823,22.862,-52.631,-13.622,25.144,-50.386,-15.751,22.183,-48.497,-17.302,21.613,-46.791,-13.897,24.813,-44.753,-14.465,22.804,-…	MSWIQDMVNPKARKWEEFYRNRWQHDNIVRSTHGVNCTGGCSWQVYVKDGIITWEMQQIDYPLLEEGLPPYEPRGCQRGISASWYVYSPIRVKYPYARGVLLDYWRDARMNGKNPIEAYASIMEDEEKRAHIQKGRGKGGFRRTTWDEVLEIVAASCLYTAKKYGPDRVFGFSPIPAMSYLSYGGGSRFLQLFGGVNMSFYDWYADLPNAFPEVWGDQTDVCESADWYNSKFIVSMGSNLNMTRTPDVHFISEARHEGAKFVVIAPDFSQVAKYSDWWIPVKAGQDTAIWMAVNHVILKEYYVDRQVPYFVNYLKENTDMPFLIELEKDGDSYKAGRYIRANTVARYKDVENGEWKFLVHDAQANAPRMPKGAVGDRWSKEKGKWNIKMEDGLDDTPIE…	2026724	Chloroflexi bacterium
job.pdb	AF-A0A5B9A9H7-F1-model_v4 4Fe-4S Mo/W bis-MGD-type domain-containing protein	26.900	89	60	1	55	143	29	112	1.000	1.433E-03	150	167	123	DRTWEQIYRNQFEDDSTFVFTCAPNDTHNCLLRAHVKNGVVVRISPTYGYGEATDLYGNRASHRWDPRTCQKGLILSRRFYSERRVKAP	NRDWEDGYRQRWQHDKIVRSTHGVNCTGSCSWKIYVKNGLVTRETQQTDYPRTRPDLPNH-----EPRGCPRGASYSLVSLQCQPPEIP	-16.091,13.497,21.314,-14.637,12.873,24.809,-13.275,9.294,25.053,-13.742,9.586,28.849,-17.488,10.344,28.609,-17.980,7.571,26.008,-17.075,5.023,28.751,-20.436,5.800,30.430,-22.133,4.348,27.295,-20.761,0.838,28.122,-24.119,-1.011,28.190,-25.561,1.014,25.270,-22.636,-0.075,23.032,-23.338,-3.836,23.479,-25.090,-5.257,20.390,-26.279,-8.840,19.742,-24.591,-11.983,21.062,-23.610,-14.670,18.520,-22.512,-…	MSKFLDRFRYFKQKGETFADGHGQLLNTNRDWEDGYRQRWQHDKIVRSTHGVNCTGSCSWKIYVKNGLVTRETQQTDYPRTRPDLPNHEPRGCPRGASYSLVSLQCQPPEIPDDAQTPDENVA	562	Escherichia coli
job.pdb	AF-A0A2D6TMJ7-F1-model_v4 Nitrate reductase subunit alpha	27.100	118	76	6	40	154	2	112	1.000	3.576E-04	150	167	168	TAGAVVPGNPL-RVMPD-RTWEQIYRNQFEDDSTFVFTCAPNDTHNCLLRAHVKNGVVVRISPTYGYGEATDLYGNRASHRWDPRTCQKGLILSRRFYSERRVKAPMIRKGFKD-WVE	KNGS--NGSKWFNVSKDSRSWEEFYRKRWNYDYSVRTGHGVNCGMACSWEVFVKDGLICWELQKTDYP-QIDPDIPNI----EPRGCQRGATASWYPYSPLRPKYPYVRKVLWDFYIE	54.842,-15.700,-52.424,53.629,-13.743,-49.343,49.811,-13.664,-49.435,49.169,-10.572,-47.330,47.795,-10.352,-43.793,46.481,-6.763,-43.744,45.801,-7.459,-40.022,46.541,-5.022,-37.166,49.280,-6.238,-34.789,47.292,-4.731,-31.861,43.663,-5.552,-32.788,42.054,-8.888,-33.675,38.377,-9.434,-34.554,37.307,-12.488,-32.525,34.915,-15.110,-33.924,34.394,-16.574,-30.406,30.863,-17.280,-29.165,29.053,-14.420,-…	MKNGSNGSKWFNVSKDSRSWEEFYRKRWNYDYSVRTGHGVNCGMACSWEVFVKDGLICWELQKTDYPQIDPDIPNIEPRGCQRGATASWYPYSPLRPKYPYVRKVLWDFYIEERKNGKDPVEAYASIVEDEERSKKYKSARGKSGWKRVSWDESTELVAAAQIYTIKK	2024849	Candidatus Pelagibacter sp.
job.pdb	AF-A0A3M1KQN2-F1-model_v4 Nitrate reductase	25.500	168	102	6	1	167	1	146	1.000	1.432E-05	150	167	173	MAQGVSRRQLLGRALALGSGAALADLLGPARFLSPAGAATAGAVVPGNPLRVMPDRTWEQIYRNQFEDDSTFVFT-CAPNDTHNCLLRAHVKNGVVVRISPTYGYGEATDLYGNRASHRWDPRTCQKGLILSRRFYSERRVKAPMIRKGFKDWVEAGYPRNDDGTPQM	MQVRVTRRRFLAFG-AMGS---LSLVL---RGLVPASARGGEARAERPALRLPSYSGYQDVYRQAWTWDRVVRGTHLRANCFSACAWDLYVKDGIVWREEQTDAYRRPDSPLPD-----YGPRGCQKGACYSSLMTAPDRLLYPMAR----------VGERGSGRWKR	-14.644,-50.283,44.600,-10.817,-50.407,44.992,-9.095,-51.074,41.630,-6.177,-53.394,42.488,-3.554,-52.530,39.836,-1.305,-55.608,39.565,2.286,-55.325,38.214,1.184,-57.296,35.114,-1.697,-54.863,34.435,0.615,-51.841,34.957,3.161,-53.199,32.428,0.370,-54.071,29.957,-1.132,-50.552,30.208,2.365,-48.976,29.956,3.190,-51.003,26.802,-0.153,-50.151,25.156,0.305,-46.444,26.046,3.836,-46.300,24.542,2.791,-48.…	MQVRVTRRRFLAFGAMGSLSLVLRGLVPASARGGEARAERPALRLPSYSGYQDVYRQAWTWDRVVRGTHLRANCFSACAWDLYVKDGIVWREEQTDAYRRPDSPLPDYGPRGCQKGACYSSLMTAPDRLLYPMARVGERGSGRWKRISWDEALGRLADAIIDASEEGGAETVV	2026735	Deltaproteobacteria bacterium
job.pdb	AF-A0A3D5XBJ6-F1-model_v4 Nitrate reductase subunit alpha	31.000	116	67	4	48	155	17	127	1.000	3.358E-04	150	167	260	NPLRVM----PDRTWEQIYRNQFEDDSTFVFTCAPNDTHNCLLRAHVKNGVVVRISPTYGYGEATDLYGNRASHRWDPRTCQKGLILSRRFYSERRVKAPMIR----KGFKDWVEA	SPDKHMVTTDTPREWESFYRNRWQHDKVVRSTHGVNCTGSCSWKIFVKNGLVTWELQSTDYPET-RPDLPNH----EPRGCPRGASYSWYLYSANRVKYPMIRGTLAKAYRKAKEV	45.027,-18.078,-10.745,47.195,-20.852,-9.286,50.690,-19.776,-8.074,52.092,-22.111,-10.776,50.435,-20.067,-13.573,52.598,-17.046,-12.556,55.910,-18.980,-12.852,55.290,-19.684,-16.573,54.345,-16.052,-17.385,56.817,-15.524,-20.279,56.133,-18.979,-21.782,52.479,-18.110,-22.551,51.437,-17.328,-26.131,50.355,-13.690,-26.607,49.207,-12.029,-29.845,50.664,-8.502,-30.268,48.963,-6.004,-32.615,50.999,-4.74…	MSLLNKLIYFSKEATVSPDKHMVTTDTPREWESFYRNRWQHDKVVRSTHGVNCTGSCSWKIFVKNGLVTWELQSTDYPETRPDLPNHEPRGCPRGASYSWYLYSANRVKYPMIRGTLAKAYRKAKEVHKDPVVAWESIMDNAESRNAYIRERGLGGLIRLEWDEAQEIIAAANIYTTKKYGPDRLAGFTPIPAMSMVSYSSGTRYLSLMGGTVLSFYDFYCDLPPSSPQTWGEQTDVPESADWYNSSFLMLWGSNVPITR	2030927	Bacteroidales bacterium
job.pdb	AF-A0A7X2MLM0-F1-model_v4 Nitrate reductase subunit alpha	30.300	102	65	2	55	155	29	125	1.000	1.114E-03	150	167	611	DRTWEQIYRNQFEDDSTFVFTCAPNDTHNCLLRAHVKNGVVVRISPTYGYGEATDLYGNRASHRWDPRTCQKGLILSRRFYSERRVKAP-MIRKGFKDWVEA	NRDWEDGYRSRWQHDKIVRSTHGVNCTGSCSWKIYVKNGLVTWETQQTDYPRTRPDLPN-----HEPRGCPRGASYSWYLYSANRLKYPLMRKKLIQLWRDA	19.011,-35.243,-51.712,16.898,-34.018,-54.686,13.373,-32.992,-53.561,12.333,-33.304,-57.238,13.524,-36.931,-57.537,11.980,-37.841,-54.138,8.525,-37.229,-55.713,9.089,-40.434,-57.753,8.962,-42.350,-54.423,5.254,-41.361,-54.003,3.771,-44.877,-53.617,6.849,-46.084,-51.672,6.113,-43.392,-49.023,2.561,-44.723,-48.352,2.408,-46.710,-45.084,-0.626,-48.458,-43.528,-3.984,-46.656,-43.831,-5.874,-46.107,-4…	MSKFLDRFRYFKQLAEPFSGQHGQTLNSNRDWEDGYRSRWQHDKIVRSTHGVNCTGSCSWKIYVKNGLVTWETQQTDYPRTRPDLPNHEPRGCPRGASYSWYLYSANRLKYPLMRKKLIQLWRDAKAQHSDPVDAWASIISNPEKARSYKQARGRGGFVRSSWQEVNEMIAAANICTAKTYGPDRIMGFSPIPAMSMVSYAAGARYLSLIGGTCLSFYDWYCDLPPASPMTWGEQTDVPESADWYNSSYIIAWGSNVPQTRTPDAHFFTEVRYKGTKTVAITPDYAEVAKLCDQWLSPKQGTDSAMALAMGHVMLKEFHLDREVGYFRDYVRRYTDMPMLVLLEPREGGFYAAGRQLRASDLVDGLGQENNPEWKTVAINEATGELTAPQGSIGFRWGE…	549	Pantoea agglomerans
job.pdb	AF-A0A7X7AVI1-F1-model_v4 Nitrate reductase subunit alpha	33.000	100	62	1	56	155	29	123	1.000	1.626E-03	150	167	989	RTWEQIYRNQFEDDSTFVFTCAPNDTHNCLLRAHVKNGVVVRISPTYGYGEATDLYGNRASHRWDPRTCQKGLILSRRFYSERRVKAPMIRKGFKDWVEA	RDWERFYRNRWQFDKVVRSTHGVNCTGSCSWQIFVKNGLVTWELQSTDYPETRPDLPN-----HEPRGCPRGASYSWYLYSANRVKYPMIRGALAKAYRK	33.777,-50.846,-19.888,36.515,-51.732,-22.390,36.243,-55.234,-23.943,39.529,-56.051,-22.139,37.950,-55.239,-18.729,35.261,-57.892,-19.449,37.867,-60.582,-20.341,39.484,-60.247,-16.869,36.123,-60.904,-15.121,37.400,-63.913,-13.098,40.711,-62.225,-12.139,39.031,-59.436,-10.109,39.251,-59.925,-6.318,35.617,-60.217,-5.179,35.153,-60.461,-1.398,32.095,-62.641,-0.645,30.318,-62.317,2.729,30.352,-65.480…	MSLLNKLIYFSKKATVSPDKHVVTTDTPRDWERFYRNRWQFDKVVRSTHGVNCTGSCSWQIFVKNGLVTWELQSTDYPETRPDLPNHEPRGCPRGASYSWYLYSANRVKYPMIRGALAKAYRKAKKIHNDPVVAWESMMDDPVTRNEYVSQRGLGGLIRLDWEEAQEIIAAANIYTIKKYGPDRLAGFTPIPAMSMVSYSSGTRYLSLLGGTILSFYDFYCDLPPSSPQTWGEQTDVPESADWYNSSFLMLWGSNVPVTRTPDAPFYTQVRYKGTKTINISPDFNEAAKFADLWIKPKQGTDAAVGMAMGHVILKEFYLDKKTPYFEKYVKQYSDLPFLVKVEEKNGRFVAGRVVRASDMDAKYATEENADWKPLLFDEKSKELVIPNGTIGSRWDKSQ…	2030927	Bacteroidales bacterium
job.pdb	AF-A0A3S4DQ09-F1-model_v4 Respiratory nitrate reductase 1 alpha chain	31.300	102	64	2	55	155	29	125	1.000	1.186E-03	149	167	233	DRTWEQIYRNQFEDDSTFVFTCAPNDTHNCLLRAHVKNGVVVRISPTYGYGEATDLYGNRASHRWDPRTCQKGLILSRRFYSERRVKAP-MIRKGFKDWVEA	NRDWEDGYRSRWQHDKVVRSTHGVNCTGSCSWKIYVKNGLVTWETQQTDYPRTRPDLPNH-----EPRGCPRGASYSWYLYSANRLKYPLMRKRLMKLWREA	29.850,-24.246,-23.718,32.885,-24.289,-21.373,34.019,-20.747,-20.447,37.413,-22.308,-19.595,37.946,-23.807,-23.083,36.788,-20.567,-24.785,39.958,-18.896,-23.390,41.995,-20.948,-25.914,40.205,-18.981,-28.700,41.896,-15.703,-27.563,43.466,-14.696,-30.914,40.427,-15.981,-32.870,38.180,-13.486,-30.992,40.157,-10.403,-32.179,38.292,-8.510,-34.942,39.175,-5.278,-36.814,40.983,-2.554,-34.820,39.566,0.96…	MSKFLDRFRYFKQLAEPFSGEHGQTLNANRDWEDGYRSRWQHDKVVRSTHGVNCTGSCSWKIYVKNGLVTWETQQTDYPRTRPDLPNHEPRGCPRGASYSWYLYSANRLKYPLMRKRLMKLWREAKAQHSDPVDAWGSIVADPEKAKSYKVARGRGGFVRSSWQEVNELIAASNVYTAKTFGPDRIIGFFADSSNVDGVICRRGALSVADWRYLSEFLRLVLRFATGLADDLG	618	Serratia odorifera
job.pdb	AF-A0A376FB73-F1-model_v4 Respiratory nitrate reductase subunit alpha apoprotein	31.300	102	64	2	55	155	29	125	1.000	1.186E-03	149	167	283	DRTWEQIYRNQFEDDSTFVFTCAPNDTHNCLLRAHVKNGVVVRISPTYGYGEATDLYGNRASHRWDPRTCQKGLILSRRFYSERRVKAP-MIRKGFKDWVEA	NRDWEDGYRQRWQHDKVVRSTHGVNCTGSCSWKIFVKNGLVTWEMQQTDYPRTRPDMPN-----HEPRGCPRGASYSWYLYSANRLKYPLMRKRLMKMWREA	46.530,-20.931,-2.101,48.646,-18.270,-0.328,47.885,-14.766,-1.695,51.290,-13.728,-0.275,53.240,-16.388,-2.222,51.232,-15.652,-5.412,52.949,-12.209,-5.458,56.194,-14.028,-6.418,54.490,-14.981,-9.735,54.459,-11.255,-10.734,56.205,-11.621,-14.131,54.613,-15.037,-14.858,51.128,-13.418,-14.706,51.871,-10.853,-17.477,50.217,-11.882,-20.775,50.297,-9.988,-24.105,50.530,-6.213,-24.415,47.899,-4.449,-26.5…	MSKFLDRFRYFKQKGETFADGHGQVLDTNRDWEDGYRQRWQHDKVVRSTHGVNCTGSCSWKIFVKNGLVTWEMQQTDYPRTRPDMPNHEPRGCPRGASYSWYLYSANRLKYPLMRKRLMKMWREAKVQHSDPVDAWASIIEDADKAKSFKQARGRGGFVRSSWKEVNELIAASNVYTVKTYGPDRVAGFSPIPAMSMVSYASGARYLSLIGGTCLSFYDWYCDLPPASPQTWGEQTDVPESADWYNSSYIIAWGSNVPQTRTPDAHFFTEVRYKGTKNRSGDP	61645	Enterobacter asburiae
job.pdb	AF-A0A6B0SVS0-F1-model_v4 Molybdopterin-dependent oxidoreductase	28.700	139	80	6	6	140	21	144	1.000	5.057E-05	149	167	571	SRRQLL---GRALALGSGAA-LADLLGPARFLSPAGAATAGAVVPGNPLRVMPDRTWEQIYRNQFEDDSTFVFTCAPNDTHNCLLRAHVKNGVVVRISPTYGYGEATDLYGNRASHRWDPRTCQKGLILSRRFYSERRV	ARRDFLKGVGAAAAVGASGVGVADQLGE---------MNALEVVD-DPIGSYQYRDWEDLYREEWDWDDKARSTHSVNCTGSCSWQVYTRNGQVWREEQAGDYP-RFDDSVPD----PNPRGCQKGACFSDYVNADQRV	3.482,20.223,-58.385,4.600,20.982,-55.226,2.815,21.820,-51.990,5.287,24.253,-50.308,5.785,24.930,-46.548,4.269,27.568,-44.280,7.254,29.790,-43.691,8.197,31.314,-40.328,7.569,35.089,-40.551,5.845,36.132,-37.267,8.688,35.670,-34.708,11.499,37.341,-36.723,9.544,40.653,-36.857,9.122,40.855,-33.036,12.873,40.304,-32.406,13.956,43.016,-34.901,11.571,45.709,-33.519,12.956,45.191,-29.967,16.574,45.454,-3…	MTGSEPTDTADEQAGDDLTAARRDFLKGVGAAAAVGASGVGVADQLGEMNALEVVDDPIGSYQYRDWEDLYREEWDWDDKARSTHSVNCTGSCSWQVYTRNGQVWREEQAGDYPRFDDSVPDPNPRGCQKGACFSDYVNADQRVTHPLRRVGERGEGKWKRVSWDEALTEIAEEVVDTVQAEEYDAISGFTPIPAMSPVSFASGSRLINLLGGVSHSFYDWYSDLPPGQPITWGTQTENAESADWYNADYIIAWGSNINVTRIPDAKYFLEAGYDGAKRVGIFTDYSQTAIHCDEWIGPEPGSDTALALGMARTIVDEGLYDEEHLKEQTDMPLLVREDTGKFLRASEVPGLDADADRPEKVFVMVDADGDLRTAPGSLGERDGQHDDSVSIELDFDYF…	2073113	Halobaculum saliterrae
job.pdb	AF-A0A2B0KAH4-F1-model_v4 Nitrate reductase subunit alpha	26.800	108	70	3	55	158	32	134	1.000	9.816E-04	148	167	639	DRTWEQIYRNQFEDDSTFVFTCAPNDTHNCLLRAHVKNGVVVRISPTYGYGEATDLYGNRASHRWDPRTCQKGLILSRRFYSERRVKAPMIR----KGFKDWVEAGYP	DREWENVYRKRWQHDKVIRSTHGVNCTGSCSWNIYVKDGIVTWEGQELNYP-TTGPDMPD----FEPRGCPRGASFSWYIYSPLRVKYPYVRGVLWSMWQEELQNNES	31.105,-39.363,-43.804,29.010,-41.302,-46.373,27.948,-38.863,-49.155,24.239,-37.996,-48.756,22.235,-39.314,-51.769,21.217,-36.627,-54.182,17.673,-35.150,-54.041,16.942,-37.089,-57.277,18.201,-40.386,-55.795,15.942,-39.795,-52.755,12.855,-39.392,-55.033,13.557,-42.823,-56.603,12.739,-44.344,-53.171,9.043,-43.538,-53.931,8.715,-47.137,-55.226,10.000,-48.710,-51.988,7.454,-50.883,-50.103,5.552,-48.9…	MKKKPSALMRRLKYFSPIDRYNDNHTQETYEDREWENVYRKRWQHDKVIRSTHGVNCTGSCSWNIYVKDGIVTWEGQELNYPTTGPDMPDFEPRGCPRGASFSWYIYSPLRVKYPYVRGVLWSMWQEELQNNESPLDAWKSIVENPEKACKYKQARGKGGFIRANWDEVLQLVSASLLYTVIKYGPDRNVGFSPIPAMSMLSHAAGSRFMQLMGGPMLSFYDWYADLPPASPQIWGDQTDVPESSDWYNSGYIMTWGSNVPMTRTPDAHFLAEVRYKGTKVVSVSPDFAESTKFADDWISVKQGTDGALAMAMGHVILQEFYVDNQVEYFTKYAKQYTDFPFFVTLKQKGDQFVADRFLNAADIGRETKLGEWKPVLWNENTNDFATPQGTMGSRWDNE…	1396	Bacillus cereus
job.pdb	AF-A0A4Y5PL92-F1-model_v4 Dimethylsulfide dehydrogenase alpha subunit	25.900	162	96	5	6	167	5	142	1.000	3.689E-05	148	167	910	SRRQLLGRALALGSGAALADLLGPARFLSPAGAATAGAVVPGNPLRVMPDRTWEQIYRNQFEDDSTFVFTCAPNDTHNCLLRAHVKNGVVVRISPTYGYGEATDLYGNRASHRWDPRTCQKGLILSRRFYSERRVKAPMIRKGFKDWVEAGYPRNDDGTPQM	KRREFLKTSSLAGAGVLAANKAWSLNRLEPI-----GDTL----AEEYPYRDWEDLYRREFTWDKIGKAAHCINCIGNCAFDIYVKDGIVIREEQLAKYPQ-INPNVPDA----NPRGCQKGSIHSAAMYEADRLRYPMKR----------VGERGEGKWQR	-20.184,-47.321,34.812,-18.260,-50.402,36.058,-15.458,-49.486,38.511,-12.321,-51.092,37.028,-9.722,-51.747,39.757,-6.375,-49.889,39.291,-4.615,-53.279,38.874,-6.990,-54.286,36.043,-6.497,-50.833,34.447,-2.688,-51.307,34.579,-2.925,-54.874,33.162,-5.346,-53.756,30.410,-3.168,-50.686,29.593,-0.012,-52.871,29.443,-1.833,-55.412,27.215,-3.110,-52.470,25.099,0.417,-50.922,25.157,1.946,-54.263,24.052,-…	MLRMKRREFLKTSSLAGAGVLAANKAWSLNRLEPIGDTLAEEYPYRDWEDLYRREFTWDKIGKAAHCINCIGNCAFDIYVKDGIVIREEQLAKYPQINPNVPDANPRGCQKGSIHSAAMYEADRLRYPMKRVGERGEGKWQRMEWDDITEEIADKVIDIFEKYGPGKLMTHTGSGSQSMVRFAAPYRFASLVGGVQLDIFTDVGDLNTGAHLAYGNPLESFTSDGWFDADYIMMSMLNPSVTRIPDAHYLWEAKYNGARIVSVAPDYNPSSIHSDLWMPIKQGTDPFLAMSMVNVIIEEGLYKPDFVKEQTDLPVLVRTDNGKLLREADLVDGGSDQNFYHWDLNTGAPVMLRGTMASEEKTIALDGVDPALEGTFTVEGIEVTTVFEKVRAEAANYTP…	1885934	Labrenzia sp.
job.pdb	AF-A0A6M1IA08-F1-model_v4 Dimethyl sulfoxide reductase subunit A	24.300	144	77	7	1	143	6	118	1.000	1.012E-04	147	167	118	MAQGVSRRQLLGRALALGSGAALADLLGPARFLSPAGAATAGAVVPGNPLRVMPDRTWEQIYRNQFEDD-STFVFTCAPNDTHNCLLRAHVKNGVVVRISPTYGYGEATDLYGNRASHRWDPRTCQKGLILSRRFYSERRVKAP	SPGGVSRRALL-KSTALGS---LALAAGGLT----------------LPFTL---RRAAAAVQQATGDTTRIVWGACSVNCGSRCALRLHVRDDEVVYVETDNTGDDR---YGDH-----QVRACLRGRSIRRRINHPDRLNYP	5.787,53.829,46.884,3.384,50.924,47.500,4.035,47.287,46.786,1.377,45.130,48.481,1.848,41.696,50.034,-0.732,39.475,48.298,-2.038,36.757,50.714,-2.791,33.481,49.036,0.047,32.091,46.835,1.532,28.589,47.287,5.196,29.459,47.896,7.795,27.834,45.592,9.282,26.302,48.794,5.910,24.832,49.900,5.550,23.353,46.393,9.066,21.791,46.522,8.382,20.311,50.000,5.104,18.779,48.733,6.836,17.279,45.648,9.494,15.601,47.…	MSNQESPGGVSRRALLKSTALGSLALAAGGLTLPFTLRRAAAAVQQATGDTTRIVWGACSVNCGSRCALRLHVRDDEVVYVETDNTGDDRYGDHQVRACLRGRSIRRRINHPDRLNYP	562	Escherichia coli
job.pdb	AF-A0A661UUA9-F1-model_v4 4Fe-4S Mo/W bis-MGD-type domain-containing protein	20.100	129	84	4	40	167	8	118	1.000	6.111E-05	147	167	190	TAGAVVPGNPLRVMPDRTWEQIYRNQFEDDSTFV-FTCAPNDTHNCLLRAHVKNGVVVRISPTYGYGEATDLYGNRASHRWDPRTCQKGLILSRRFYSERRVKAPMIRKGFKDWVEAGYPRNDDGTPQM	ALKSNGEAAPLTYHSD---EDLYRERWKWDRVVWGTHCVDCYPGNCPYRVYIKDGIVLHEEQAATYNTIEEGVPD-----LNPMGCNKGAMWGQMLYSKERVLYPLKR----------VGERGSGRWKR	3.515,-18.584,-43.849,3.819,-21.303,-41.153,0.934,-21.190,-38.766,2.176,-20.678,-35.157,0.379,-23.363,-33.108,-0.950,-21.875,-29.836,0.643,-24.101,-27.158,-1.954,-24.718,-24.433,-0.454,-25.084,-20.919,-0.546,-28.696,-19.683,-2.504,-29.212,-16.409,0.492,-30.508,-14.360,2.746,-27.476,-13.619,5.646,-28.998,-15.603,7.271,-26.275,-17.698,7.383,-27.235,-21.369,10.783,-28.761,-22.266,12.950,-25.825,-23.…	MPKKKKQALKSNGEAAPLTYHSDEDLYRERWKWDRVVWGTHCVDCYPGNCPYRVYIKDGIVLHEEQAATYNTIEEGVPDLNPMGCNKGAMWGQMLYSKERVLYPLKRVGERGSGRWKRITWDDALTEVAEAVVDAIEEIGPESVLHEVTGAQGGPMAITSCMRFIGKIGGLSMDLDGVVGDLAMGMYETF	2026724	Chloroflexi bacterium
job.pdb	AF-A0A7V0IXN8-F1-model_v4 4Fe-4S Mo/W bis-MGD-type domain-containing protein	18.900	169	116	5	1	167	5	154	1.000	6.933E-05	147	167	383	MAQGVSRRQLLGRALALGSGAALADLLGPARFLSPAGAATAGAVVPGNPLRVMP--DRTWEQIYRNQFEDDSTFVFTCAPNDTHNCLLRAHVKNGVVVRISPTYGYGEATDLYGNRASHRWDPRTCQKGLILSRRFYSERRVKAPMIRKGFKDWVEAGYPRNDDGTPQM	SDDGINRRAFLKAAGGMI---ASTSIFSRLSHAEDGNNPDINEYVPENLREVGPATLDEYRSRFTYT-KGDSTGFSPHCVNCKGNCAWQTFEKDGRIVREEQVANYPQIRADIPD-----ANPRGCNKGAVHSQSLHEKDRLLYPLKR----------AGERGSGKWKR	25.689,-56.146,12.844,24.050,-52.800,12.066,20.424,-52.208,13.167,18.710,-49.335,11.341,16.193,-47.821,13.806,12.871,-47.312,11.942,11.208,-44.644,14.151,9.009,-43.232,11.356,5.659,-41.915,12.684,3.291,-43.381,10.077,0.690,-41.107,8.395,-2.087,-42.589,10.612,-0.155,-41.807,13.833,0.550,-38.281,12.484,-3.166,-37.741,11.660,-4.182,-38.990,15.143,-1.584,-36.692,16.788,-2.629,-33.705,14.587,-6.340,-3…	MSKKSDDGINRRAFLKAAGGMIASTSIFSRLSHAEDGNNPDINEYVPENLREVGPATLDEYRSRFTYTKGDSTGFSPHCVNCKGNCAWQTFEKDGRIVREEQVANYPQIRADIPDANPRGCNKGAVHSQSLHEKDRLLYPLKRAGERGSGKWKRISWDEAFTEIAKRIVDKLARKEFEKIMVYAGTGILSPLKRGAGLRFGSLIGAVRFNIAGPLGDMFPGATIAYGNSLSGTTSEAWYDADYLLIIGANPMATRIPDAHYINEGRYKGNRVVTISPEYSPTAKASSHWIPIKTGTDSLFVASMNHVILKEKLYDEKFIKELTDLPFLVKVKDEKLLNGSDIVPWGKTDVFYFYDLVSSKHVEAPGTKGSDIKSIKLDSKINP	2026887	Nitrospirae bacterium
job.pdb	AF-C9R9K4-F1-model_v4 Molybdopterin oxidoreductase	31.500	146	86	4	1	146	7	138	1.000	1.303E-04	147	167	1027	MAQGVSRRQLLGRALALGSGAALADLLGPARFLSPAGAATAGAVVPGNPLRVMPDRTWEQIYRNQFEDDSTFVFTCAPNDTHNCLLRAHVKNGVVVRISPTYGYGEATDLYGNRASHRWDPRTCQKGLILSRRFYSERRVKAPMIR	KRTRLSRREFLKLGLSGLVGAAGYGLIKA---------LGEGAYV-HEHLRPAIDARGEDFYRGFFTYDSVIRTTCAGNCTQACGWRAYVRGGVLIKTEPAADYDRFDPVA---KKA-YLPRGCMRGASYPRYIYGPMRVKTPLIR	50.773,-39.094,-18.401,49.595,-42.700,-18.930,47.118,-44.216,-21.369,46.109,-47.745,-20.410,43.475,-48.775,-22.982,41.547,-51.742,-21.562,40.196,-53.200,-24.835,36.772,-54.540,-23.864,35.982,-56.490,-27.067,32.234,-55.978,-27.662,30.503,-59.017,-29.183,27.930,-57.536,-31.585,24.361,-58.933,-31.450,25.324,-60.780,-34.691,28.361,-62.452,-33.012,26.256,-63.453,-29.968,23.737,-65.154,-32.312,26.639,-…	MGEEKEKRTRLSRREFLKLGLSGLVGAAGYGLIKALGEGAYVHEHLRPAIDARGEDFYRGFFTYDSVIRTTCAGNCTQACGWRAYVRGGVLIKTEPAADYDRFDPVAKKAYLPRGCMRGASYPRYIYGPMRVKTPLIRVGPRGSGQFRRASWDEALEYIAERLLKIIREDGAEAIALFCPIPSYNYVSAAGGYRLGNLLGATGPLSFYDWYCDLPAGEPQTWGVQTEECEEWDWLNARLIIVWGANPAESRIAAAHFLTEAKYRGTKIIAILTDYNGSAKLADIAVSPKPGTDAALALGIARELIARGWYNEDYVVTFTDLPFLVRQDTGQFLRESDLREGGSPYKLYVWDKLQEKPVLAPGTLGDDRDTLDWQTVGITPALEFAGEVLLRDGQKVSVK…	429009	Ammonifex degensii KC4
job.pdb	AF-A0A3A4ZN55-F1-model_v4 Nitrate reductase subunit alpha	30.000	103	64	3	55	155	31	127	1.000	1.346E-03	146	167	377	DRTWEQIYRNQFEDDSTFVFTCAPNDTHNCLLRAHVKNGVVVRISPTYGY-GEATDLYGNRASHRWDPRTCQKGLILSRRFYSERRVKAP-MIRKGFKDWVEA	QRDWEDYYRRRWQYDKQVRSTHGVNCTGSCSWNVYVKDGIIVWDTQRVDYPGNGPDLPD------HEPRGCPRGASYTWYTYSPVRVKYPYMRSSLLGMWRDA	-18.120,-24.540,-46.028,-21.367,-23.063,-44.572,-23.684,-22.647,-47.597,-24.556,-19.036,-48.614,-27.889,-20.408,-49.993,-30.233,-19.774,-47.006,-31.795,-16.343,-47.828,-34.643,-17.384,-50.191,-35.473,-20.785,-48.616,-35.552,-19.340,-45.058,-38.040,-16.591,-46.109,-40.498,-19.351,-47.177,-40.781,-20.313,-43.454,-42.525,-16.959,-42.652,-46.002,-18.565,-42.229,-44.923,-21.060,-39.504,-46.277,-18.943…	MKSSYDGILASLRFFRKKELADGLAEIRCGQRDWEDYYRRRWQYDKQVRSTHGVNCTGSCSWNVYVKDGIIVWDTQRVDYPGNGPDLPDHEPRGCPRGASYTWYTYSPVRVKYPYMRSSLLGMWRDAIAARTDPVAAWESIVSDPEKRASYQRTRGKGGLVRVSWDEASTLIAASLIYTIKRYGPDRIFGFSPIPAMSMVCYASGARFLSLIGASMISFYDWYCDLPPSSPQIWGEQTDVPESADWYNASYMIVWGTNLPMTRSPDAHFYTEARYCGAKVAAVAPDYAEYVKFADTWLPAKAGTDSALAMAMTFVVVKEFYIDRRSEYFAEYAKTYTDLPFAVILEKKGNAYVAGRFLRASDLGWDGEADEWKGVYW	2049433	Desulfobacteraceae bacterium
job.pdb	AF-A0A2E8J4Y1-F1-model_v4 Dimethylsulfide dehydrogenase	22.400	138	82	4	38	155	4	136	1.000	1.012E-04	146	167	468	AATAGAVVPGNPLR-----------VMPDRTWEQIYRNQFEDDSTFVFT-CAPNDTHNCLLRAHVKNGVVVRISPTYGYGEATDLYGNRASHRWDPRTCQKGLILSRRFYSERRVKAPMIRKGFKD--------WVEA	DADGMALSRLAPVDAGKRVQDLLSTPYQYRNWEDVYREEWTWDKVVHVSHLRTNCISACSLDAYVKDGIVWREEQNANYPQSFPEVPD-----FNPRGCPAGCAYSVQMYDPTRIRYPLKRVGERGGGQWERISWDQA	79.590,-61.641,2.579,77.978,-59.010,1.524,74.376,-59.157,0.229,72.846,-55.834,-0.868,69.136,-56.445,-0.793,67.456,-53.267,-2.023,63.878,-54.292,-2.700,61.118,-52.094,-4.143,61.013,-49.699,-1.163,58.142,-47.179,-1.106,60.992,-44.722,-0.230,60.274,-42.314,-3.149,57.611,-40.250,-1.349,59.456,-37.799,0.803,56.630,-35.523,2.053,56.344,-32.821,-0.567,57.127,-29.565,1.240,53.813,-27.966,0.210,55.321,-24…	MTTDADGMALSRLAPVDAGKRVQDLLSTPYQYRNWEDVYREEWTWDKVVHVSHLRTNCISACSLDAYVKDGIVWREEQNANYPQSFPEVPDFNPRGCPAGCAYSVQMYDPTRIRYPLKRVGERGGGQWERISWDQATEELADKLLDVITEYGTDTILFDQGTTNIDNGIGSTIEGHLFNGGLEATFIDSWAGVGDLPVGLIQSWGTYMSEGTSDDWFLSDYILIWIGNPNYTRVTDAHFIWEARYRGAKVVTIAPDFSPSAIHADRWLNVRVGTDAALALGMVNVILEENLEDRAYIKEQTDLPFLVRADNGNFLRESDVKEGGADDAFYYWNAVNGRKTLANGTWGSDVMTLELGDNEDPQLDGFHTVKLLNGKQVRVRPVFELLKKHIKDYTPEKVA…	1913989	Gammaproteobacteria bacterium
job.pdb	AF-A0A0C2MUJ2-F1-model_v4 Nitrate reductase (quinone)	31.300	102	64	2	55	155	29	125	1.000	1.965E-03	146	167	681	DRTWEQIYRNQFEDDSTFVFTCAPNDTHNCLLRAHVKNGVVVRISPTYGYGEATDLYGNRASHRWDPRTCQKGLILSRRFYSERRVKAPMIRKGFKD-WVEA	NRDWEDGYRDRWQHDKIVRSTHGVNCTGSCSWKIYVKNGLVTWETQQTDYPRTRPDLPN-----HEPRGCPRGASYSWYLYSANRLKYPMVRKALVELWRES	1.627,-39.848,-45.440,1.710,-37.553,-48.510,-0.600,-34.522,-48.054,-0.482,-34.197,-51.873,-1.733,-37.765,-52.482,-4.400,-37.388,-49.740,-6.088,-34.748,-51.965,-7.062,-37.592,-54.357,-9.305,-38.958,-51.552,-11.471,-35.773,-51.796,-14.812,-37.566,-52.380,-13.911,-40.322,-49.869,-13.475,-37.739,-47.061,-17.121,-36.536,-47.430,-19.252,-37.690,-44.472,-22.972,-37.079,-43.805,-24.686,-33.807,-44.694,-2…	MSKFLDRFNYLKTLGEKFSGEHGQTYNTNRDWEDGYRDRWQHDKIVRSTHGVNCTGSCSWKIYVKNGLVTWETQQTDYPRTRPDLPNHEPRGCPRGASYSWYLYSANRLKYPMVRKALVELWRESKSKHKDPVLAWGAIASDNNVSKKYKAARGRGGFVRSTWNEVNEIIAAANIYTVKEHGPDRVVGFSPIPAMSMVSYAAGARYLSLIGGSCLSFYDWYCDLPPASPMTWGEQTDVPESADWYNSSYIIAWGSNIPQTRTPDAHFFTEVRYKGTKTVAITPDYAEVAKLCDHWLNPKQGTDSALALAMGHVILNEFHVQHKNEYFVSYARKYTDFPMLVRLTKRPDGSYEAGRFLRASDLVNNIGEQNNPEWKTIAIDEVSGDLVAPQGSIGYRWGE…	669202	Thelohanellus kitauei
job.pdb	AF-A0A661PFL7-F1-model_v4 4Fe-4S Mo/W bis-MGD-type domain-containing protein	25.500	149	92	6	1	146	3	135	1.000	1.388E-04	146	167	725	MAQGVSRRQLLGRALALGSG--AALADLLGPARFLSPAGAATAGAVVPGNPLRVMPDRTWEQIYRNQFEDDSTFVFTCAPNDTHNCLLRAHVKNG-VVVRISPTYGYGEATDLYGNRASHRWDPRTCQKGLILSRRFYSERRVKAPMIR	TDKKITRRHFLGT-MAAGAATTALLPTLAACSSNL------QKGKFVGK-----RLHEAGEEAYRQAFAFDKIIRTSCAGNCTQACGWNAFVKGGKYIVANEPAGDYDRFDPVL----GTLYNPRGCMRGASYLKYVNGQVRLKHPLIR	41.933,-67.461,-27.512,38.461,-65.873,-28.038,37.004,-63.092,-25.794,34.754,-60.666,-26.286,31.897,-60.341,-28.811,28.891,-58.599,-27.185,25.843,-60.830,-27.786,23.122,-58.357,-28.860,19.330,-58.954,-28.491,19.428,-59.775,-32.237,21.959,-62.586,-31.636,19.756,-63.987,-28.811,16.566,-63.902,-30.927,18.560,-65.337,-33.862,19.689,-68.317,-31.712,16.115,-68.789,-30.356,14.778,-68.850,-33.950,17.412,-…	MMTDKKITRRHFLGTMAAGAATTALLPTLAACSSNLQKGKFVGKRLHEAGEEAYRQAFAFDKIIRTSCAGNCTQACGWNAFVKGGKYIVANEPAGDYDRFDPVLGTLYNPRGCMRGASYLKYVNGQVRLKHPLIRVGKRGEGKFRRATWDEAMSLMATKLTDIARRDGADSIVFFSPIPAFNYVSAGAGYRLCKLMGASGPLSFYDWYCDLPPGEPMTWAFQTDESEEADWVNAKLLIFWGANVAESRMAAAHHLAEARYRGTKIINIFTDYNATSRMGDVFISPKPGTDAALVMGLIKIMIDNHWYEEDYIKTFTDLPFLVRADNKRFLREADVIKGGSPFKLYIWDKNSDKPILAPGTLGDNRETLDLARFGLDPDLEADGKITLVNGKQVVVETVF…	2026735	Deltaproteobacteria bacterium
job.pdb	AF-A0A376KVB6-F1-model_v4 Respiratory nitrate reductase 1 subunit alpha	31.300	102	64	2	55	155	29	125	1.000	1.527E-03	146	167	843	DRTWEQIYRNQFEDDSTFVFTCAPNDTHNCLLRAHVKNGVVVRISPTYGYGEATDLYGNRASHRWDPRTCQKGLILSRRFYSERRVKAP-MIRKGFKDWVEA	NRDWEDGYRQRWQHDKIVRSTHGVNCTGSCSWKIYVKNGLVTWETQQTDYPRTRPDLPN-----HEPRGCPRGASYSWYLYSANRLKYPMMRKRLMKMWREA	23.329,-46.867,-44.712,26.897,-47.595,-43.507,28.685,-44.409,-42.328,31.952,-46.304,-42.989,31.087,-47.065,-46.643,29.818,-43.480,-47.182,33.438,-42.300,-46.626,34.280,-43.913,-50.012,32.001,-41.280,-51.636,34.542,-38.580,-50.556,35.063,-36.947,-53.992,31.485,-37.686,-55.160,30.219,-35.510,-52.262,32.278,-32.434,-53.341,30.031,-29.808,-54.976,31.125,-26.431,-56.404,34.019,-24.434,-54.991,33.188,-…	MSKFLDRFRYFKQKGETFADGHGQLLNTNRDWEDGYRQRWQHDKIVRSTHGVNCTGSCSWKIYVKNGLVTWETQQTDYPRTRPDLPNHEPRGCPRGASYSWYLYSANRLKYPMMRKRLMKMWREAKALHSDPVEAWASIIEDADKAKSFKQARGRGGFVRSSWQEVNELIAASNVYTIKNYGPDRVAGFSPIPAMSMVSYASGARYLSLIGGTCLSFYDWYCDLPPASPQTWGEQTDVPESADWYNSSYIIAWGSNVPQTRTPDAHFFTEVRYKGTKTVAVTPDYAEIAKLCDLWLAPKQGTDAAMALAMGHVMLREFHLDNPSQYFTDYVRRYTDMPMLVMLEERDGYYAAGRMLRAADLVDALGQENNPEWKTVAFNTNGEMVAPNGSIGFRWGEKG…	562	Escherichia coli
job.pdb	AF-A0A511CYS4-F1-model_v4 4Fe-4S Mo/W bis-MGD-type domain-containing protein	23.200	142	90	6	19	155	21	148	1.000	1.903E-04	145	167	264	SGAALADLLGPARFLSPAGAATAGAVVPGNPLRV----MPDRTWEQIYRNQFEDDSTFVFTCAPNDTHNCLLRAHVKNGVVVRISPTYGYGEATDLYGNRASHRWDPRTCQKGLILSRRFYSERRVKAPMIRKGFKD-WVEA	QASPADRLMRSAQFF------FPGT---QSPDRRSLYRADGREAEDFYRERWRHDKQVRSTHGVNCTGSCSWQVYVKDGIITWETQAVDYP-SVGPDSPE----YEPRGCPRGASFSWYTYSPTRVRFPYVRSPLLGAWREA	23.522,-34.082,-33.765,24.735,-30.475,-33.821,26.781,-29.873,-36.975,30.327,-28.780,-36.089,30.881,-25.767,-38.345,34.433,-26.272,-39.737,36.607,-23.558,-38.338,38.525,-21.858,-41.183,42.170,-22.707,-40.850,43.901,-19.528,-39.585,46.069,-18.745,-42.627,49.445,-17.198,-41.689,49.210,-13.485,-42.582,51.331,-12.977,-45.656,54.742,-11.481,-44.741,54.451,-7.774,-45.615,57.638,-6.403,-47.273,60.491,-5.…	MRDADPRPAAGRPAAQPQNSQASPADRLMRSAQFFFPGTQSPDRRSLYRADGREAEDFYRERWRHDKQVRSTHGVNCTGSCSWQVYVKDGIITWETQAVDYPSVGPDSPEYEPRGCPRGASFSWYTYSPTRVRFPYVRSPLLGAWREARAAHTDPVEAWAALTADRERVGDWQRARGKGGFVRSTWAEVSELIAAAQVHTAKAYGPDRIVGFSPIPAMSMVSYAVGTRFLSMIGGTPTCRSPPRRCSVTRPTCPSPGTGGTPRT	1123024	Pseudonocardia asaccharolytica DSM 44247 = NBRC 16224
job.pdb	AF-A0A849EBD8-F1-model_v4 Molybdopterin-dependent oxidoreductase	24.000	175	98	7	1	157	1	158	1.000	6.933E-05	145	167	339	MAQGVSRRQLLGRALALGSGAALADLL-GPARFLSPAGAATAGAVVPGNPLRVMPDRT-WEQIYRNQFEDDSTFVFTCAPNDTH--NCLLRAHVKNGVVVRISPTYGYGEATDLYGNRASHRWDPRTCQKGLILSRRFYSERRVKAP--------------MIRKGFKDWVEAGY	MTSGLTRRNFLKSGAAVTASLALPDFIAGSGQSLT--------ALAGSRP----RDYTKIVDIYRNKWTWDKTVRGTHLINCWYQAHCAFDVYVRDGIVFREEQAADYPQLNEDVPD-----MNPRGCQKGCSFSKRMYEESRIRYPLKQAGERGSGKWERVTWDEALDDIADKF	3.536,-4.168,-69.805,1.098,-1.654,-68.230,-2.027,-1.493,-70.442,-3.056,2.056,-69.456,-6.772,2.892,-69.921,-6.858,5.399,-72.799,-9.272,8.382,-72.687,-10.735,7.118,-75.999,-11.525,3.675,-74.504,-13.070,5.355,-71.411,-15.395,7.537,-73.543,-16.404,4.549,-75.717,-17.145,2.471,-72.572,-19.082,5.401,-71.005,-21.283,5.920,-74.102,-22.063,2.168,-74.286,-23.011,2.092,-70.561,-25.296,5.164,-70.857,-27.078,3…	MTSGLTRRNFLKSGAAVTASLALPDFIAGSGQSLTALAGSRPRDYTKIVDIYRNKWTWDKTVRGTHLINCWYQAHCAFDVYVRDGIVFREEQAADYPQLNEDVPDMNPRGCQKGCSFSKRMYEESRIRYPLKQAGERGSGKWERVTWDEALDDIADKFIDVVSEEGTDRVIWDMGPDINVGAANAGQARFAQLTHSISLDSNSSNGDGHRGAFETFGNIYMDRSIEDYFYSDVILIWGSNPIVTSIPNAHFFTEARYNGSQIVCIAPDYSPSAIKADLWVPLAPGTDAALALAVAREIVFGGHVNEGFVAEQTDLALLVRTDTGKLLSEKDAKGGRTDR	1872568	Anderseniella sp.
job.pdb	AF-A0A7C5Q9U4-F1-model_v4 Nitrate reductase subunit alpha	27.100	103	69	2	53	154	8	105	1.000	2.093E-03	145	167	687	MPDRTWEQIYRNQFEDDSTFVFTCAPNDTHNCLLRAHVKNGVVVRISPTYGYGEATDLYGNRASHRWDPRTCQKGLILSRRFYSERRVKAPMIRKGFKD-WVE	EDSRAWEEFYRKRWSYDYSVRTAHGVNCSMACSWEVFVKDGMICWELQKVDYPQIEPDVPN-----VEPRGCQRGVTASWYPYSPLRPRYPYVRKVLWDMWQE	-26.025,-52.830,-42.692,-23.126,-52.362,-40.202,-23.006,-48.690,-39.099,-19.192,-48.823,-38.564,-16.266,-50.101,-40.662,-12.730,-50.569,-39.320,-10.194,-49.579,-42.014,-6.460,-50.263,-42.514,-6.194,-47.064,-44.612,-3.006,-45.043,-44.044,-3.105,-42.326,-41.339,0.342,-40.975,-42.362,-1.109,-37.445,-42.840,-1.248,-37.153,-39.001,2.587,-36.862,-39.068,2.068,-33.226,-40.185,0.458,-32.315,-36.820,2.954…	MRWFRETEDSRAWEEFYRKRWSYDYSVRTAHGVNCSMACSWEVFVKDGMICWELQKVDYPQIEPDVPNVEPRGCQRGVTASWYPYSPLRPRYPYVRKVLWDMWQEERAKGKDPVQAWASIVEDKDRAMKYKSARGKGGWKRVTWDAATEIVAAAQIYTIKKYGPDHIASFSPIPAMSLVSFISGQRYNNLLGGIYCSYYEWYHDLPHNSSAMWGDQTENCESSDWYQSTYIVIAGTNLNQTRTADCHFIPEAKYRGTKIVVVSPNYSDLTKYADLWVPLIPGSDGAFFMACIHVILKEFFADRQVPYFVDYVKRYTNLPFLVILEKDEKGYKMGRFVRASDIADYANEENAEWKLIMMDTNGRLQMPGGTIGFRWEKNPSGNWNLALKNAKTGEEFDPI…	63363	Aquifex aeolicus
job.pdb	AF-A0A6Y6FJI1-F1-model_v4 Nitrate reductase subunit alpha	31.300	102	64	2	55	155	29	125	1.000	1.626E-03	145	167	786	DRTWEQIYRNQFEDDSTFVFTCAPNDTHNCLLRAHVKNGVVVRISPTYGYGEATDLYGNRASHRWDPRTCQKGLILSRRFYSERRVKAP-MIRKGFKDWVEA	NRDWEDGYRQRWQHDKIVRSTHGVNCTGSCSWKIYVKNGLVTWETQQTDYPRTRPDMPN-----HEPRGCPRGASYSWYLYSANRLKYPLMRKRLMKMWREA	48.615,6.856,-48.306,50.357,3.442,-48.262,50.775,2.154,-44.670,53.576,-0.059,-46.063,55.533,2.882,-47.539,54.986,4.977,-44.366,57.155,2.405,-42.499,60.161,3.791,-44.446,59.662,7.083,-42.532,60.672,5.217,-39.302,63.453,7.604,-38.164,61.719,10.662,-39.684,58.757,10.073,-37.308,60.966,10.146,-34.153,60.512,13.445,-32.278,62.258,14.449,-29.023,63.353,11.971,-26.368,62.070,12.696,-22.832,63.017,11.554…	MSKFLDRFRYFKQKGETFADGHGQLLETNRDWEDGYRQRWQHDKIVRSTHGVNCTGSCSWKIYVKNGLVTWETQQTDYPRTRPDMPNHEPRGCPRGASYSWYLYSANRLKYPLMRKRLMKMWREAKKLHRDPVEAWASIIEDADKAKSFKQARGRGGFVRSSWQEVNELIAASNVYTVKTYGPDRVAGFSPIPAMSMVSYASGARYLSLIGGTCLSFYDWYCDLPPASPQTWGEQTDVPESADWYNSSYIIAWGSNVPQTRTPDAHFFTEVRYKGTKTVAVTPDYAEIAKLCDLWLAPKQGTDAAMALAMGHVMLREFHLDNPRQYFTDYVRRYTDMPMLVMLEERDGYYAAGRMLRAADLVDSLGQENNPEWKTVAINSNGEMVAPNGSIGFRWGEKG…	28901	Salmonella enterica
job.pdb	AF-A0A257D576-F1-model_v4 Nitrate reductase subunit alpha	31.600	101	63	2	56	155	30	125	1.000	2.375E-03	145	167	943	RTWEQIYRNQFEDDSTFVFTCAPNDTHNCLLRAHVKNGVVVRISPTYGYGEATDLYGNRASHRWDPRTCQKGLILSRRFYSERRVKAPMIRKGFKD-WVEA	RDWENVYRARWQYDKIVRSTHGVNCTGSCSWKIYVKNGLITWETQQTDYPRTRNDLPN-----HEPRGCPRGASYSWYIYSANRLKYPKIRKPLLKLWREA	-18.794,19.185,-60.709,-17.704,22.840,-61.139,-18.490,24.919,-58.008,-18.305,28.005,-60.293,-21.015,26.752,-62.688,-23.074,25.766,-59.613,-23.279,29.414,-58.417,-25.082,30.281,-61.694,-27.993,28.116,-60.407,-28.548,30.517,-57.440,-32.335,31.017,-57.847,-33.016,27.406,-58.937,-31.771,26.209,-55.502,-34.515,28.001,-53.478,-37.228,25.460,-52.556,-39.473,27.688,-50.386,-39.756,30.217,-47.543,-40.662,…	MSHLLDQLRFFNRKQGEFADGHGETRQESRDWENVYRARWQYDKIVRSTHGVNCTGSCSWKIYVKNGLITWETQQTDYPRTRNDLPNHEPRGCPRGASYSWYIYSANRLKYPKIRKPLLKLWREARLTMAPVEAWASIVSDPVKAESYKSKRGMGGFIRSSWDEANEIIAAANVYTVKQHGPDRVVGFSPIPAMSMVSYAAGSRYLSLIGGVCLSFYDWYCDLPPASPQVWGEQTDVPESADWYNSNYIIAWGSNVPQTRTPDAHFFTEVRYKGTKTVSITPDYSEVAKLTDLWLNPKQGTDAALAQAFNHVIFKEFHLDKPSAYFKDYAKRYTDLPVLVLLKDHAEGSYQPDRFLRASDLADNLGQENNPEWKTIALDANSNELVSPLGSIGYRWGQK…	2015555	Pseudomonas sp. PGPPP3
job.pdb	AF-A0A6D0ETI4-F1-model_v4 Nitrate reductase subunit alpha	32.300	102	63	2	55	155	29	125	1.000	2.093E-03	145	167	958	DRTWEQIYRNQFEDDSTFVFTCAPNDTHNCLLRAHVKNGVVVRISPTYGYGEATDLYGNRASHRWDPRTCQKGLILSRRFYSERRVKAPMIRKGFKD-WVEA	NRDWEDGYRQRWQHDKIVRSTHGVNCTGSCSWKIYVKNGLVTWETQQTDYPRTRPDLPN-----HEPRGCPRGASYSWYLYSANRLKYPMMRKRLMKMWREA	-29.895,-61.325,0.010,-27.572,-63.621,2.019,-23.891,-63.059,1.088,-23.299,-66.560,2.538,-25.876,-68.234,0.253,-24.582,-66.261,-2.779,-21.268,-68.177,-2.417,-23.162,-71.299,-3.613,-23.534,-69.529,-7.004,-19.701,-69.649,-7.445,-19.715,-71.427,-10.845,-22.937,-69.666,-11.966,-21.118,-66.301,-11.579,-18.288,-67.234,-14.022,-18.669,-65.500,-17.409,-16.371,-65.879,-20.444,-12.649,-66.502,-20.156,-10.48…	MSKFLDRFRYFKQKGETFADGHGQLLNTNRDWEDGYRQRWQHDKIVRSTHGVNCTGSCSWKIYVKNGLVTWETQQTDYPRTRPDLPNHEPRGCPRGASYSWYLYSANRLKYPMMRKRLMKMWREAKALHSDPVEAWASIIEDADKAKSFKQARGRGGFVRSSWQEVNELIAASNVYTIKNYGPDRVAGFSPIPAMSMVSYASGARYLSLIGGTCLSFYDWYCDLPPASPQTWGEQTDVPESADWYNSSYIIAWGSNVPQTRTPDAHFFTEVRYKGTKTVAVTPDYAEIAKLCDLWLAPKQGTDAAMALAMGHVMLREFHLDNPSQYFTDYVRRYTDMPMLVMLEERDGYYAAGRMLRAADLVDALGQENNPEWKTVAFNTNGEMVAPNGSIGFRWGEKG…	562	Escherichia coli
job.pdb	AF-A0A0F9DZ42-F1-model_v4 4Fe-4S Mo/W bis-MGD-type domain-containing protein	27.600	76	42	1	71	146	15	77	1.000	3.934E-03	144	167	98	TFVFTCAPNDTHNCLLRAHVKNGVVVRISPTYGYGEATDLYGNRASHRWDPRTCQKGLILSRRFYSERRVKAPMIR	IINTGCCHDCGGRCTLKAHVKNGKIIRLETDNGEEPQ-------------LRACARGRAYRKKLYSPDRLKYPMRR	6.603,19.944,-16.649,6.153,17.307,-19.351,4.227,14.253,-18.100,6.355,11.744,-19.997,3.923,8.857,-19.501,5.674,6.049,-21.352,2.433,4.346,-22.418,3.372,1.033,-24.011,1.060,1.425,-27.022,0.237,-2.316,-27.226,-1.187,-2.762,-23.690,-3.614,-0.725,-21.501,-0.649,-0.418,-19.084,0.345,2.960,-17.606,3.908,3.358,-16.276,4.060,5.598,-13.157,7.307,6.681,-11.465,7.302,6.121,-7.668,9.637,5.571,-4.677,10.553,2.4…	MSDNQIVDRDTDVKIINTGCCHDCGGRCTLKAHVKNGKIIRLETDNGEEPQLRACARGRAYRKKLYSPDRLKYPMRRIGERGEGKFERVSWDEALETV	412755	marine sediment metagenome
job.pdb	AF-A0A259SQT2-F1-model_v4 4Fe-4S Mo/W bis-MGD-type domain-containing protein	22.700	145	83	5	35	155	2	141	1.000	2.299E-04	144	167	187	PAGAATAGAVVPG--NP----------LR------------VMPDRTWEQIYRNQFEDDSTFVFTCAPNDTHNCLLRAHVKNGVVVRISPTYGYGEATDLYGNRASHRWDPRTCQKGLILSRRFYSERRVKAPMIRKGFKDWVEA	PAGRAVPAPETAATADPAAPIYRFGSFLRRGEASPDARQLFLTGGREADRFYRDRWSHDKVVRSTHGVNCTGSCSWNVYVKDGVITWESQATDYP-STGPDLPE----YEPRGCPRGASFSWYTYSPTRIRYPYVRGVLLDHYRE	11.194,-2.532,-36.051,14.382,-0.839,-37.336,16.493,-3.407,-39.033,19.281,-4.320,-36.594,22.401,-2.408,-37.702,24.855,-5.158,-38.740,27.869,-4.997,-36.419,30.846,-4.940,-38.852,33.074,-7.905,-38.297,36.537,-6.813,-37.071,39.010,-6.821,-39.910,41.794,-8.956,-38.430,44.259,-10.471,-40.939,43.867,-14.178,-40.064,46.986,-16.303,-39.905,45.627,-19.627,-41.259,44.611,-21.597,-38.151,45.226,-25.297,-39.0…	MPAGRAVPAPETAATADPAAPIYRFGSFLRRGEASPDARQLFLTGGREADRFYRDRWSHDKVVRSTHGVNCTGSCSWNVYVKDGVITWESQATDYPSTGPDLPEYEPRGCPRGASFSWYTYSPTRIRYPYVRGVLLDHYREAKARLGDPVLAWRDVVEDPEKARAYKSARGKGGLVRASWDEAAEIA	1970400	Microbacterium sp. 14-71-5
job.pdb	AF-A0A5D0MMQ2-F1-model_v4 Molybdopterin-dependent oxidoreductase	27.800	122	72	3	40	155	1	112	1.000	1.478E-04	144	167	239	TAGAVVPGNPLRVMPDRTWEQIYRNQFEDDSTFVFTCAPNDTHNCLLRAHVKNGVVVRI-----SPTYGYGEATDLYGNRASHRWDPRTCQKGLILSRRFYSERRVKAPMIRKGFKD-WVEA	MTSKNKWFQILKSPKRRQWEELYRNRWQYDRVVRSTHGVNCTGSCSWNVYVKDGVVTGEIQADDYPAIGGDIPHT----------EPRGCARGASFSWYLYNPMRIKYPYIRGILLDLWREA	36.581,-22.224,-41.043,35.884,-19.326,-38.652,38.144,-16.349,-39.409,40.631,-15.903,-36.558,39.856,-12.612,-34.787,42.873,-10.378,-35.520,42.461,-8.219,-32.380,43.350,-10.867,-29.747,45.587,-13.951,-29.483,44.608,-16.698,-27.015,48.059,-17.213,-25.449,46.847,-19.989,-23.085,43.489,-21.755,-22.685,43.250,-23.141,-19.104,42.851,-26.905,-19.319,40.651,-26.780,-16.167,37.832,-24.202,-15.860,35.689,-2…	MTSKNKWFQILKSPKRRQWEELYRNRWQYDRVVRSTHGVNCTGSCSWNVYVKDGVVTGEIQADDYPAIGGDIPHTEPRGCARGASFSWYLYNPMRIKYPYIRGILLDLWREAKSKHDDPVKAWESIVEDKSNREKYTSRRGKGGLRRADFEEASEIIAASNLYTIKKYGPDRIIGFSPIPAMSQVSYAAGSRYLNLIGGVVMSFYDWYCDLPLASPQVWGEQTDVCESADWYNSKYTVL	2352	Flexistipes sinusarabici
job.pdb	AF-A0A2X5BUZ5-F1-model_v4 Respiratory nitrate reductase subunit alpha	28.700	94	61	2	63	155	4	92	1.000	2.375E-03	144	167	240	RNQFEDDSTFVFTCAPNDTHNCLLRAHVKNGVVVRISPTYGYGEATDLYGNRASHRWDPRTCQKGLILSRRFYSERRVKAP-MIRKGFKDWVEA	VKRWQHDKIVRSTHGVNCTGSCSWKIYVKNGLVTWETQQTDYPRTRPDMPNH-----EPRGCPRGASYSWYLYSANRLKYPLMRKRLMKMWREA	31.822,-24.566,-16.997,28.925,-23.451,-14.688,28.249,-19.746,-15.501,25.558,-20.479,-18.157,23.346,-22.092,-15.479,23.452,-18.871,-13.358,22.128,-16.560,-16.141,19.390,-18.907,-17.435,15.904,-17.998,-16.099,12.273,-19.185,-16.336,10.741,-15.930,-17.663,11.040,-12.148,-18.017,8.190,-9.845,-16.865,7.861,-6.143,-17.787,7.544,-3.835,-14.754,8.474,-0.337,-13.451,9.257,1.343,-10.095,6.374,3.238,-8.415,…	MDTVKRWQHDKIVRSTHGVNCTGSCSWKIYVKNGLVTWETQQTDYPRTRPDMPNHEPRGCPRGASYSWYLYSANRLKYPLMRKRLMKMWREAKVQHSDPVDAWASIIEDTDKAKSFKQARGRGGFVRSSWQEVNELIAASNVYTVKTYGPDRVAGFSPIPAMSMVSYASGARYLSLIGGTCLSFYGLVLRPAACITADLGRADRRTGICRLVQLQLYHCLGIQRTADPYPGCPLLHRSSL	571	Klebsiella oxytoca
job.pdb	AF-A0A381VFM4-F1-model_v4 4Fe-4S Mo/W bis-MGD-type domain-containing protein	24.800	165	86	5	6	167	7	136	1.000	2.526E-05	144	167	692	SRRQLLGRALALGSGAALADLLGPARFLSPAGAATAGAVVPGNPLRVMPDRTWEQIYRNQFEDDSTFVFTCAPNDTHNCLLRAHVKNGVVVRISPTYGYGEATDL---YGNRASHRWDPRTCQKGLILSRRFYSERRVKAPMIRKGFKDWVEAGYPRNDDGTPQM	TRRGFVTATAALGLS------------LKYGCSSETPEQRPAQ-----IYRGWEDLMRNKWTWDRVVRGSRGINCTGHCAFNLYVRNGIVWREEQQGEYGASGDDVPDYG--------PRGCQKGLRQAKQMYGKQRVLYPMKR----------VGERAEGQWQR	-69.521,-29.035,-9.168,-65.800,-29.368,-8.422,-62.919,-27.834,-10.464,-60.143,-29.117,-12.563,-57.144,-26.960,-11.613,-54.278,-26.908,-14.151,-51.153,-27.235,-11.971,-47.747,-25.733,-12.937,-46.527,-29.351,-13.418,-49.202,-30.073,-16.097,-48.025,-27.088,-18.199,-44.355,-28.250,-18.125,-45.291,-31.869,-18.997,-47.322,-30.700,-22.048,-44.316,-28.702,-23.381,-41.913,-31.627,-22.737,-44.167,-34.100,-…	MNPTTTTRRGFVTATAALGLSLKYGCSSETPEQRPAQIYRGWEDLMRNKWTWDRVVRGSRGINCTGHCAFNLYVRNGIVWREEQQGEYGASGDDVPDYGPRGCQKGLRQAKQMYGKQRVLYPMKRVGERAEGQWQRISWDQALTEIADKFIDYAVTDGPTSISYAMGTAMILKRAVFGGLFRFGNITGCEIPETFAGVGDLPVGAFMTLGHPLPGDNMAAVYKSKCCLVWVCNPAATRIPDAHFFWEARYNGTDVVVISPDFNPSAMHASKWVNLKPGTDAALAMAMVQTIIADGTIDWEYVREQTDLPFLVRLDNQKFLRASDLDDAGQEDGFYFWDADKQAPVLAPGTGFKPAFGPAAEEPKESLLLGDFEPALEGQWTVASKDGDVAVTTVYELVK…	408172	marine metagenome
job.pdb	AF-A0A633K3D5-F1-model_v4 Nitrate reductase (quinone)	31.300	102	64	2	55	155	29	125	1.000	2.529E-03	144	167	815	DRTWEQIYRNQFEDDSTFVFTCAPNDTHNCLLRAHVKNGVVVRISPTYGYGEATDLYGNRASHRWDPRTCQKGLILSRRFYSERRVKAPMIRKGFKD-WVEA	NRDWEDSYRQRWQFDKIVRSTHGVNCTGSCSWKIYVKNGLVTWETQQTDYPRTRPDLPN-----HEPRGCPRGASYSWYLYSANRLKYPLVRKRLIELWREA	-57.161,-11.606,-18.107,-59.379,-11.199,-14.996,-57.776,-12.810,-11.909,-61.339,-13.026,-10.471,-62.695,-15.014,-13.459,-59.615,-17.296,-13.526,-60.686,-18.560,-10.048,-63.678,-20.249,-11.776,-61.095,-22.393,-13.653,-60.001,-23.999,-10.311,-60.672,-27.649,-11.295,-59.582,-27.025,-14.923,-56.187,-25.872,-13.542,-55.545,-29.258,-11.826,-53.146,-31.514,-13.756,-51.957,-34.975,-12.643,-51.532,-36.115…	MSKLLDRFRYFKQKGDTFADGHGQVMHTNRDWEDSYRQRWQFDKIVRSTHGVNCTGSCSWKIYVKNGLVTWETQQTDYPRTRPDLPNHEPRGCPRGASYSWYLYSANRLKYPLVRKRLIELWREALSRHSDPVLAWESIMNDPQKCQSYKQVRGHGGFIRSNWKELNQLIAAANVWTIKTYGPDRVAGFSPIPAMSMVSYAAGTRYLSLLGGTCLSFYDWYCDLPPASPMTWGEQTDVPESADWYNSAYIIAWGSNVPQTRTPDAHFFTEVRYKGTKTIAITPDYSEVAKLCDQWLAPKQGTDSALAMAMGHVILKEFHLDNPSDYFLNYCRRYTDMPMLVLLDERADGSYVPGRMMRASDLVDGLGEANNPEWKTVALNSTGELVAPNGSIGFRWGEK…	28901	Salmonella enterica
job.pdb	AF-A0A3M0ZPY9-F1-model_v4 Dimethylsulfide dehydrogenase	25.900	154	82	5	1	146	2	131	1.000	6.509E-05	143	167	290	MAQGVSRRQLLGRA------LALGSGAALADLLGPARFLSPAGAATAGAVVPGNPLRVMPDRTWEQIYRNQFEDDSTFVFTCAPN--DTHNCLLRAHVKNGVVVRISPTYGYGEATDLYGNRASHRWDPRTCQKGLILSRRFYSERRVKAPMIR	NGVHVSRREFLRISSATLLVLSLASLEPAAALAG----------RKPKAPAYGD---------WRDLYRRKFTWDRRVRCTHVVNCWYQRNCAWDVFVKDGVVLREEQAGQYPAGCGDAP-----DFNPRGCQKGACYSSVVNSPARLLYPLKR	-35.964,-37.513,56.469,-33.105,-38.019,58.956,-30.103,-35.984,57.716,-26.828,-37.821,58.456,-24.768,-35.230,60.370,-21.170,-36.099,59.392,-18.765,-34.166,61.636,-15.806,-32.339,60.008,-13.553,-34.831,61.865,-15.388,-37.865,60.408,-15.311,-36.299,56.909,-11.514,-35.885,57.213,-11.047,-39.469,58.515,-13.215,-40.925,55.708,-11.479,-38.750,53.056,-7.983,-39.727,54.316,-8.844,-43.452,54.449,-10.373,-4…	MNGVHVSRREFLRISSATLLVLSLASLEPAAALAGRKPKAPAYGDWRDLYRRKFTWDRRVRCTHVVNCWYQRNCAWDVFVKDGVVLREEQAGQYPAGCGDAPDFNPRGCQKGACYSSVVNSPARLLYPLKRVGPRGTCKWKRVTWDEALDEIADRLIDAAVDPGPETIVLDIGGSLASSTWRLGIRRIIDLLDGIELDTNTELDDGQGGASVTFGTPVASRSADDLFRSDVILIWGANPVYTQIPNAHFINEARYRGATVVTIAPDYSASAIHADLYVPIRPGTDAALAL	2080303	Candidatus Dadabacteria bacterium
job.pdb	AF-A0A4R4W206-F1-model_v4 Respiratory nitrate reductase subunit gamma	22.900	109	74	3	55	158	36	139	1.000	1.845E-03	143	167	423	DRTWEQIYRNQFEDDSTFVFTCAPNDTHNCLLRAHVKNGVVVRISPTYGYGEATDLYGNRASHRWDPRTCQKGLILSRRFYSERRVKAPMIRKGFKD-----WVEAGYP	GRQADAFYRDRWSHDKVVRSTHGVNCTGSCSWKVYVKDGIITWEAQETDYPSVGG-DRPE----YEPRGCPRGAAFSWYTYSPTRVRYPYARGVLVEMYREARARLGDP	47.903,11.974,-29.229,49.663,9.997,-31.986,50.149,6.209,-32.494,48.125,3.568,-30.711,47.447,1.566,-33.948,50.989,0.528,-34.968,52.439,-2.803,-36.249,53.551,-3.455,-32.726,50.063,-3.049,-31.163,48.539,-5.261,-33.918,51.245,-7.927,-33.397,50.638,-7.833,-29.616,46.838,-8.180,-30.145,47.282,-11.082,-32.627,49.721,-12.857,-30.260,47.213,-12.542,-27.368,44.818,-14.982,-29.157,47.156,-17.923,-28.386,47.…	MTAMDGPVSDALLKMGRHLRSGTVSPDLRTLHQVGGRQADAFYRDRWSHDKVVRSTHGVNCTGSCSWKVYVKDGIITWEAQETDYPSVGGDRPEYEPRGCPRGAAFSWYTYSPTRVRYPYARGVLVEMYREARARLGDPVEAWAEITTDPARRERYQSARGKGGLVRIGWDEAVEIVAAAHVHTIKEYGPDRVAGFSPIPAMSMASHAAGARFVSLIGGAMLSFYDWYADLPVASPQVFGDQTDVPESADWWDASYLLVWGSNVPVKGLYHLLAVVLGTIVGVATVGGMAILIYRRRTVGPVFMATTRNDKLMYAVLALTIALGLAATVMANLVGGGYDYRNTVSPWFRSIFYFRPEPALMAGAPLLFQLHALSALVLFTIWPFTRLVHMLTAPVGYLT…	1848322	Nonomuraea deserti
job.pdb	AF-G8N7C3-F1-model_v4 Nitrate reductase, alpha subunit	33.300	102	62	3	55	155	32	128	1.000	2.694E-03	143	167	1138	DRTWEQIYRNQFEDDSTFVFTCAPNDTHNCLLRAHVKNGVVVRISPTYGYGEATDLYGNRASHRWDPRTCQKGLILSRRFYSERRVKAPMIRKGFKD-WVEA	DRAWEDAYRRRWQHDKVVRSTHGVNCTGSCSWNIYVKNGIVTWEGQQLNYP-STGPDMPD----FEPRGCPRGASFSWYMYSPLRVKYPYVRGILLDMWREA	48.316,-45.096,-18.798,46.759,-48.607,-18.616,45.623,-49.567,-22.172,41.797,-49.308,-22.334,40.730,-52.924,-23.071,38.435,-53.248,-26.120,34.628,-53.284,-25.524,34.710,-56.768,-26.981,37.229,-57.934,-24.333,34.862,-56.694,-21.584,32.068,-59.045,-22.849,34.240,-62.117,-22.035,33.928,-61.213,-18.317,30.593,-63.163,-18.352,32.691,-66.374,-18.043,33.935,-65.314,-14.577,32.135,-66.916,-11.573,29.807,-…	MKRKRSPLANRFKYIRPIERQADGHSETTYGDRAWEDAYRRRWQHDKVVRSTHGVNCTGSCSWNIYVKNGIVTWEGQQLNYPSTGPDMPDFEPRGCPRGASFSWYMYSPLRVKYPYVRGILLDMWREALSHHPNNPLEAWKSIVEDREKAKRYKQARGKGGFVRVSWDEALTLVAASLLYTVVKYGPDRNVGFSPIPAMSMVSHAAGSRFMQLMGGPMLSFYDWYADLPPASPQIWGDQTDVPESSDWYNAGYIITWGSNVPLTRTPDAHFLAEVRYRGTKVVSVSPDYAESTKFADDWLSVKQGTDGALAMAMGHVILNEYYVKRTVPYFERYAKTYTDFPFVVTLKQNGGAWTAGRFLLAKDLGKQTNNAEWKPVIYDENTDSFVVPNGTIGARWED…	1111068	Geobacillus thermoleovorans CCB_US3_UF5
job.pdb	AF-A0A7B4GJC5-F1-model_v4 Nitrate reductase subunit alpha	32.300	102	63	2	55	155	29	125	1.000	2.869E-03	142	167	822	DRTWEQIYRNQFEDDSTFVFTCAPNDTHNCLLRAHVKNGVVVRISPTYGYGEATDLYGNRASHRWDPRTCQKGLILSRRFYSERRVKAPMIRKGFKD-WVEA	NRDWEDGYRQRWQHDKIVRSTHGVNCTGSCSWKIYVKNGLVTWETQQTDYPRTRPDLPN-----HEPRGCPRGASYSWYLYSANRLKYPMMRKRLMKMWREA	59.211,13.163,-31.881,61.145,9.867,-31.539,60.669,8.279,-28.079,63.907,6.365,-28.815,65.944,9.554,-29.437,64.411,11.273,-26.362,66.211,8.640,-24.215,69.498,10.403,-25.145,68.236,13.454,-23.176,68.552,11.332,-19.966,70.717,13.760,-17.928,69.217,16.874,-19.605,65.802,15.871,-18.154,67.079,15.755,-14.520,65.839,18.791,-12.548,66.599,19.585,-8.884,67.144,16.915,-6.253,64.915,17.207,-3.151,64.962,15.7…	MSKFLDRFRYFKQKGETFADGHGQLLNTNRDWEDGYRQRWQHDKIVRSTHGVNCTGSCSWKIYVKNGLVTWETQQTDYPRTRPDLPNHEPRGCPRGASYSWYLYSANRLKYPMMRKRLMKMWREAKALHSDPVEAWASIIEDADKAKSFKQARGRGGFVRSSWQEVNELIAASNVYTIKNYGPDRVAGFSPIPAMSMVSYASGARYLSLIGGTCLSFYDWYCDLPPASPQTWGEQTDVPESADWYNSSYIIAWGSNVPQTRTPDAHFFTEVRYKGTKTVAVTPDYAEIAKLCDLWLAPKQGTDAAMALAMGHVMLREFHLDNPSQYFTDYVRRYTDMPMLVMLEERDGYYAAGRMLRAADLVDALGQENNPEWKTVAFNTNGEMVAPNGSIGFRWGEKG…	562	Escherichia coli
job.pdb	AF-A0A3D3PQ88-F1-model_v4 Nitrate reductase subunit alpha	30.700	104	66	2	53	155	18	116	1.000	2.529E-03	142	167	852	MPDRTWEQIYRNQFEDDSTFVFTCAPNDTHNCLLRAHVKNGVVVRISPTYGYGEATDLYGNRASHRWDPRTCQKGLILSRRFYSERRVKAPMIRKGFKD-WVEA	TEDRQWENAYRQRWSHDKIVRSTHGVNCTGSCSWKIYVKGGIVTWETQQTDYPRTRPELPN-----HEPRGCARGASYSWYLYSGNRLKYPMVRGALVRLWREA	-46.818,51.435,-17.098,-45.315,53.849,-19.714,-42.737,55.364,-17.288,-40.878,51.987,-17.309,-39.825,52.349,-20.984,-36.297,53.715,-21.603,-36.063,53.087,-25.387,-36.175,50.654,-28.317,-33.073,48.883,-29.649,-32.505,46.872,-32.864,-35.056,48.811,-34.975,-37.842,48.250,-32.424,-37.181,44.498,-31.992,-35.941,45.060,-28.411,-37.111,47.273,-25.537,-34.915,48.659,-22.737,-36.771,48.837,-19.404,-36.040,…	FFKKYAGTFSNGHGITTTEDRQWENAYRQRWSHDKIVRSTHGVNCTGSCSWKIYVKGGIVTWETQQTDYPRTRPELPNHEPRGCARGASYSWYLYSGNRLKYPMVRGALVRLWREARKTQTPVAAWQSIVEDEAKRKSYTARRGLGGFVRLGWDEANEIIAAANAYTIRKYGPDRIAGFSPIPAMSMVSYAAGTRYLSLLGGVCLSFYDWYCDLPPASPQTWGEQTDVPESADWYNAGFLLLWGSNVPQTRTPDAHFYTEARYRGAKSVVITPDYSEAAKFGDLWLHPKQGTDSALAMAFGHVILKEFHIDKQTPYFTDYCRKYSDMPFLVRLVMQDGRYVPERFVRASDFTGTLGEANNPEWKTVAFDELTDQVVAPQGSIGFRWGEKGEWNLEQRAA…	1871070	Oxalobacteraceae bacterium
job.pdb	AF-A0A5B9AWJ9-F1-model_v4 4Fe-4S Mo/W bis-MGD-type domain-containing protein	30.000	80	51	1	55	134	29	103	1.000	3.693E-03	141	167	108	DRTWEQIYRNQFEDDSTFVFTCAPNDTHNCLLRAHVKNGVVVRISPTYGYGEATDLYGNRASHRWDPRTCQKGLILSRRF	NRDWEDSYRQRWQFDKIVRSTHGVNCTGSCSWKIYVKNGLVTREIQQTDYPRTRPDLPNH-----EPRGCPRGASYSGIF	-15.040,12.749,22.575,-13.640,11.684,25.988,-12.724,7.961,25.970,-13.120,8.055,29.790,-16.758,9.254,29.684,-17.686,6.732,26.953,-16.975,3.903,29.468,-20.107,4.979,31.416,-22.164,4.084,28.284,-21.265,0.353,28.652,-24.846,-1.027,28.763,-26.112,1.409,26.085,-23.434,0.139,23.647,-24.611,-3.521,23.851,-26.701,-4.446,20.776,-28.442,-7.763,19.972,-27.152,-11.203,20.953,-26.596,-13.771,18.168,-25.962,-17…	MSKLLDRFRYFKQKGETFADGHGQVMHSNRDWEDSYRQRWQFDKIVRSTHGVNCTGSCSWKIYVKNGLVTREIQQTDYPRTRPDLPNHEPRGCPRGASYSGIFTALTA	562	Escherichia coli
job.pdb	AF-A0A0F9INP9-F1-model_v4 4Fe-4S Mo/W bis-MGD-type domain-containing protein	19.700	137	85	5	34	155	3	129	1.000	1.575E-04	141	167	521	SPAGAATAGAVVPGNPLRVMPDRTWEQIYRNQFEDDSTFV-FTCAPNDTHNCLLRAHVKNGVVVRISPTYGYGEATDLYGNRASHRWDPRTCQKGLILSRRFYSERRVKAPMIR--------------KGFKDWVEA	TELRSLQPTAETGGGTYTSV-----EDVYRQRWQWDNVVWGTHCVDCYPGNCPYRVYIKDGLVLHEEQTATYN-VIEKGVPD----MNPMGCQKGAMWGQMLYAKERILYPMKRVGERGSGRWKRISWDDALDEVAD	14.672,17.898,-49.417,12.678,14.815,-50.509,13.557,11.979,-48.133,13.809,8.944,-50.415,13.142,5.829,-48.405,16.468,4.148,-49.111,15.074,0.681,-49.649,17.324,-1.827,-47.916,19.747,-2.522,-50.777,20.232,-6.321,-50.759,23.736,-6.651,-49.475,25.058,-10.229,-49.167,24.289,-13.437,-51.047,21.176,-14.719,-49.302,22.064,-18.335,-48.513,19.239,-19.647,-50.721,17.295,-21.918,-48.373,15.415,-24.085,-50.894,…	MTTELRSLQPTAETGGGTYTSVEDVYRQRWQWDNVVWGTHCVDCYPGNCPYRVYIKDGLVLHEEQTATYNVIEKGVPDMNPMGCQKGAMWGQMLYAKERILYPMKRVGERGSGRWKRISWDDALDEVADAVIDAIQEVGPESIIHEVTGAQGGPMALIPCIRFIGRLGGLSMDLDGVVGDLPMGLYEVFGKIFASTMDDWFHSELLLIWHMNPAYTRIPHYHFISEARYKGAEVVTIAPDFSPSAVHADQFLPVRPGTDAALALAMCKTIIDEGLHDTAFVKEQTDLPLLVRLDNHHFLNQSDFQEGGRQDQFYFFDEKSGSVVEAPRGTLDLGDVDPSLDTRHRVRLADGKDVEVVPVFVLMRQRLEEYTPEKASEICGIHPEAMRSLARKVARLKTN…	412755	marine sediment metagenome
job.pdb	AF-A0A7W8Z8N5-F1-model_v4 Nitrate reductase alpha subunit	22.300	170	103	7	4	163	3	153	1.000	8.924E-05	140	167	194	GVSRRQLLGRALALGSGAALADLLGPARFLSPAGAATAGAVVP-----GNPLRVMPDRTWEQIYRNQFEDDSTFVFTCAPNDTHNCLLRAHVKNGVVVRISPTYGYGEATDLYGNRASHRWDPRTCQKGLILSRRFYSERRVKAPMIRKGFKD-----WVEAGYPRNDDG	GRAPRALAEKAAAT----AARRLLEAGKLL------HRSDTSPDLRALYRP----GDRVNDAPYRERWAHDRVVRSTHGVNCTGSCSWKVYVKDGLITWETQQTDYP-SVGPDRPE----YEPRGCPRGAAFSWYTYSPTRVRYPHARGVLVEMYRQAKAELGTRSRRGG	46.405,-38.917,-21.662,44.027,-40.289,-24.382,40.338,-39.554,-25.145,39.493,-35.878,-25.995,39.816,-35.910,-29.829,36.794,-38.106,-30.776,34.658,-36.260,-28.296,35.706,-32.846,-29.719,34.800,-34.062,-33.238,31.384,-35.311,-32.027,30.770,-31.957,-30.235,31.676,-30.045,-33.443,29.406,-32.294,-35.565,26.537,-31.796,-33.063,27.050,-27.982,-33.014,26.974,-27.924,-36.847,23.805,-30.076,-36.963,22.101,-…	MFGRAPRALAEKAAATAARRLLEAGKLLHRSDTSPDLRALYRPGDRVNDAPYRERWAHDRVVRSTHGVNCTGSCSWKVYVKDGLITWETQQTDYPSVGPDRPEYEPRGCPRGAAFSWYTYSPTRVRYPHARGVLVEMYRQAKAELGTRSRRGGVWSGTRTGAGATSRPGAGAAWCGSTGTRPWRSPPPRTSTRS	763782	Sphaerisporangium krabiense
job.pdb	AF-A0A6L3AGG5-F1-model_v4 Dimethylsulfide dehydrogenase	23.200	146	78	5	41	167	1	131	1.000	1.478E-04	140	167	384	AGAVVPGNP-LRV-----------------MPDRTWEQIYRNQFEDDSTFVFT-CAPNDTHNCLLRAHVKNGVVVRISPTYGYGEATDLYGNRASHRWDPRTCQKGLILSRRFYSERRVKAPMIRKGFKDWVEAGYPRNDDGTPQM	MTATATAAPALRRLKPADAGTHLAEILARPYEYRGWEDVYRDEWTWDKVTKVTHTRVNCISACSIDAYVKDGIVWREEQNATYEQSFEDVPD-----FNPRGCTSGCVYSVQMYDPTRIKYPMKRVGERG----------SGKWQR	-37.955,-47.923,-64.446,-34.177,-48.046,-63.869,-32.385,-44.915,-65.085,-28.786,-46.172,-65.203,-26.719,-42.981,-65.222,-23.817,-44.132,-67.427,-20.758,-42.605,-65.745,-18.419,-41.316,-68.482,-15.793,-43.892,-69.642,-13.056,-41.706,-68.212,-14.205,-42.140,-64.567,-13.846,-45.971,-64.520,-10.020,-45.570,-64.238,-9.884,-43.647,-60.920,-9.563,-45.934,-57.896,-11.225,-44.327,-54.850,-8.364,-42.929,-5…	MTATATAAPALRRLKPADAGTHLAEILARPYEYRGWEDVYRDEWTWDKVTKVTHTRVNCISACSIDAYVKDGIVWREEQNATYEQSFEDVPDFNPRGCTSGCVYSVQMYDPTRIKYPMKRVGERGSGKWQRLSWDQALTEIADKLIDTATHKDGPECIIYDNGTTNLDFGIGSPMEGHLFTAGLGSTSIDSYAGVGDLPVGLIQAWGLYMSEGTADDWFLTDYALIWIGNPSYTRVPEAHFLYEARYRGAKIVTVSPDFSASTVHADRWLNPRYATDAALALGMLNVIINEKLYKTDYIKEQTDLPFLVRTDTQQFLRQSDLEEDGSENIFYFWNANTGRRAEAPGTWGSSVGTIRLDDDVDPELEGTHTVKLKDGKRVKVRTV	1869227	bacterium
job.pdb	AF-A0A2X4YU80-F1-model_v4 Respiratory nitrate reductase subunit alpha	26.800	123	71	5	40	155	17	127	1.000	6.311E-04	139	167	139	TAGAVVPG-----NPLRVMPDRTWEQIYRNQFEDDSTFVFTCAPNDTHNCLLRAHVKNGVVV-RISPTYGYGEATDLYGNRASHRWDPRTCQKGLILSRRFYSERRVKAPMIRKGFKD-WVEA	RALPTVHGQVYNTN-------RDWEDSYRQRWQFDKIVRSTHGVNCTGSCSWKIYVKKRSWFTWETQQTDYPRTRPDLPNH-----EPRGCPRGASYSWYLYSANRLKYPLVRKRLIALWREA	19.552,-35.407,4.886,22.195,-32.839,5.909,21.808,-29.106,6.535,25.241,-28.071,5.205,26.366,-25.184,7.446,27.727,-22.703,4.870,31.010,-21.390,6.337,30.717,-17.571,6.745,34.307,-17.302,5.380,34.719,-18.635,1.866,38.319,-17.640,0.998,37.917,-15.358,-2.072,40.422,-16.979,-4.442,40.000,-14.311,-7.177,41.366,-15.580,-10.503,41.474,-12.473,-12.767,41.845,-12.696,-16.574,43.102,-9.545,-18.369,41.129,-8.4…	MSKTTGSLFATLNKKARALPTVHGQVYNTNRDWEDSYRQRWQFDKIVRSTHGVNCTGSCSWKIYVKKRSWFTWETQQTDYPRTRPDLPNHEPRGCPRGASYSWYLYSANRLKYPLVRKRLIALWREALAQHADPVAGVG	571	Klebsiella oxytoca
job.pdb	AF-A0A7V4UPM1-F1-model_v4 Nitrate reductase	24.100	116	80	3	33	146	3	112	1.000	1.263E-03	139	167	257	LSPAGAATAGAVVPGNPLRVMPDRTWEQIYRNQFEDDSTFVFTCAPNDTH--NCLLRAHVKNGVVVRISPTYGYGEATDLYGNRASHRWDPRTCQKGLILSRRFYSERRVKAPMIR	TLALGLEGLARPDPALP--EVRDYSLRALRQAELRWDRVVKASHITNCWYQRSCNFNLYVKDGVVLREEQVGNYPAPNDPQVPD----PNPRGCQKGVCFAHRMYDPTRVKYPLKR	-3.300,-25.638,23.857,-6.413,-24.917,21.767,-5.738,-26.451,18.332,-6.947,-23.681,15.991,-8.333,-26.072,13.382,-9.673,-23.739,10.712,-12.750,-25.747,9.772,-12.820,-24.987,6.037,-16.580,-25.621,6.393,-17.050,-24.732,2.677,-14.742,-27.332,1.037,-16.862,-30.433,0.538,-14.204,-33.155,0.316,-15.068,-34.876,-2.992,-15.883,-38.554,-2.613,-12.659,-40.288,-1.419,-13.156,-42.967,-4.090,-9.964,-42.674,-6.130…	MATLALGLEGLARPDPALPEVRDYSLRALRQAELRWDRVVKASHITNCWYQRSCNFNLYVKDGVVLREEQVGNYPAPNDPQVPDPNPRGCQKGVCFAHRMYDPTRVKYPLKRIGARGGQRWQRVSWDQALTEIADVVIDVLTTEGPQTIIQGGGTRVHSLGSEGIGINALFEALGSPLPSQNVEIGDGHLGAGTTAGKIMFADSADNWFYADMILVWGGNPAYTNIPNFHYLNEARYNGTRVIAIAPDYNASAIHAD	2026735	Deltaproteobacteria bacterium
job.pdb	AF-A0A6G3DCD7-F1-model_v4 Molybdopterin-dependent oxidoreductase	23.300	137	87	4	23	155	12	134	1.000	5.925E-04	139	167	338	LADLLGPARFLSPAGA----ATAGAVVPGNPLRVMPDRTWEQIYRNQFEDDSTFVFTCAPNDTHNCLLRAHVKNGVVVRISPTYGYGEATDLYGNRASHRWDPRTCQKGLILSRRFYSERRVKAPMIRKGFKDWVEA	GAALLRAGRFFRPGTAAPDLHSIGLV---------GGRESDAFYRDRWSHDKVVTSTHGVNCTGSCRWNVFVKDGIITWETQATDYP-SVGPDRPE----YEPRGCPRGAAFSWYTYSPTRVRYPYVRGVLLEMYRE	32.189,24.782,-32.518,33.754,28.263,-32.349,37.533,28.056,-31.764,37.799,29.348,-28.156,41.630,29.493,-28.412,41.953,32.233,-31.064,41.664,35.947,-30.134,38.915,37.600,-32.097,39.970,39.600,-35.088,36.516,41.225,-35.515,36.056,45.034,-35.153,34.609,44.513,-31.691,37.761,42.645,-30.509,39.366,45.925,-29.325,36.406,46.463,-26.941,36.568,42.833,-25.726,40.345,43.253,-25.170,39.701,46.512,-23.232,36.…	MTDTRTPPTEPGAALLRAGRFFRPGTAAPDLHSIGLVGGRESDAFYRDRWSHDKVVTSTHGVNCTGSCRWNVFVKDGIITWETQATDYPSVGPDRPEYEPRGCPRGAAFSWYTYSPTRVRYPYVRGVLLEMYREAKARLTDPVLAWADVQGDPERRRRYQRARGKGGLVRASWDEAVEMIAAAHVHTIRTHGPDRIAGFSPIPAMSMVSHAAGARFHSLIGAPMLSFYDWYADLPVASPQVFGDQTDVPESGDWWDAAYLIMWGTNVPVTRTPDAHWMAEARYRGQKVVVVSPDYADNTKFADQWLHPHPGTDAALAMAMGHVVLKEFFVDRTTPFFD	2690313	Streptomyces sp. SID5914
job.pdb	AF-A0A1F8XH47-F1-model_v4 4Fe-4S Mo/W bis-MGD-type domain-containing protein	26.400	102	58	3	41	140	1	87	1.000	1.186E-03	139	167	911	AGAVVPGNPLRVMPDRTWEQIYRNQFEDDSTFVFTCAPNDT--HNCLLRAHVKNGVVVRISPTYGYGEATDLYGNRASHRWDPRTCQKGLILSRRFYSERRV	MRSVTNQQPGQNS-----------ALEWDRVVKVTCHNNCSYQKPCILNAYVKDGMLVRVEQSNTHPHSSDPDVPE----WEPRGCQKGLVMPQRSYDATRI	45.228,0.804,16.053,46.484,-2.281,17.835,48.969,-4.414,15.876,48.541,-7.872,14.437,52.147,-8.646,13.449,52.907,-11.974,11.698,51.075,-13.259,8.645,52.831,-15.130,5.807,52.912,-13.604,2.280,50.038,-15.225,0.469,47.135,-15.863,2.922,45.119,-12.602,2.468,44.487,-11.981,-1.279,40.760,-12.629,-0.587,40.537,-9.531,1.711,42.319,-7.010,-0.575,40.475,-4.162,-2.391,41.446,-0.977,-4.305,38.473,1.150,-3.182,…	MRSVTNQQPGQNSALEWDRVVKVTCHNNCSYQKPCILNAYVKDGMLVRVEQSNTHPHSSDPDVPEWEPRGCQKGLVMPQRSYDATRILYPFKRVGERGEGKWQRISWDQALEEISDKLIDIFTTDGLDTVLRVSGSGTLGSESVGIEGLMSVLGIPFTSIMADLGDEHQGVAQVFGQPYVGGSVDNWWYANLVLIWGGNPAYTNISNFHLLTEARYNGTRIVCIAPDYSPSAIHADQWVPVNIGTDAALALAMAQVIVEERLHKEDFLREQTDLPLLVRTDTRKFLREADLKRSGRDNIHYFWDLSSGQMKEAPRQTLALGDNVPALEGTYRVMTTSGIVEVKPVFEFLNAHLQDYKPEKVTTVTGTAPAVIRELARQIAQADAVTNVTTFNWGKFYHG…	1797811	Deltaproteobacteria bacterium GWA2_57_13
job.pdb	AF-A0A3M0ZIC9-F1-model_v4 Twin-arginine translocation signal domain-containing protein	25.800	147	91	6	1	146	8	137	1.000	1.575E-04	139	167	1011	MAQGVSRRQLLGRALALGSGAALADLLGPARFLSPAGAATAGAVVPGNPLRVMPDRTWEQIYRNQFEDDSTFVFT-CAPNDTHNCLLRAHVKNGVVVRISPTYGYGEATDLYGNRASHRWDPRTCQKGLILSRRFYSERRVKAPMIR	TGLNITRREFLKTSAVT-----VVGLTLS--RLAPLRAEAAPAVEP-----PKPYENWQKLMAEKWTWDSRHRVTHCVDCYPGNCSWTVYVKDGMVIREEQTGHYPQ-LNPEMPD----MNPRGCQKGASFGNVMYAKERIKYPLIR	40.120,-27.323,-43.160,42.204,-29.801,-41.028,41.622,-31.868,-38.601,40.449,-33.981,-35.571,43.045,-35.687,-33.460,42.246,-39.350,-32.594,40.774,-40.476,-29.278,42.145,-44.020,-28.673,39.123,-46.064,-27.533,39.919,-49.415,-25.828,38.375,-51.905,-28.291,37.665,-55.035,-26.212,35.894,-57.397,-28.627,32.784,-59.315,-27.455,34.905,-62.467,-28.142,37.628,-61.409,-25.637,34.995,-60.696,-22.945,33.522,-…	MKGPGEMTGLNITRREFLKTSAVTVVGLTLSRLAPLRAEAAPAVEPPKPYENWQKLMAEKWTWDSRHRVTHCVDCYPGNCSWTVYVKDGMVIREEQTGHYPQLNPEMPDMNPRGCQKGASFGNVMYAKERIKYPLIRVGERGQGKWRRATWDEALTMVADAIIDAQQNVGPESCIMEMGPGNIGIFQAEAASRFAMSQGMTTLDVDGLINDFNVGQYITFGKFQQASSVDDWFNADVILIWHKNPIYTRIPSYHFISEARYRGATVVTIAPDASPSTMHADLYVPVDFGADAALALGMAHVMISEGLVNEEFVKEQTDLPLLVRTDTRKYLRGPELEGEGVREDQLYVLDARTGKPARAPLDTLRWQGIDPKLDARAEVKLANGETVEVRTVFSLLRER…	2080303	Candidatus Dadabacteria bacterium
job.pdb	AF-A0A3S4KTQ1-F1-model_v4 Respiratory nitrate reductase 2 alpha chain	32.300	102	63	2	55	155	29	125	1.000	3.693E-03	139	167	1086	DRTWEQIYRNQFEDDSTFVFTCAPNDTHNCLLRAHVKNGVVVRISPTYGYGEATDLYGNRASHRWDPRTCQKGLILSRRFYSERRVKAPMIRKGFKD-WVEA	NRDWEDSYRQRWQFDKIVRSTHGVNCTGSCSWKIYVKNGLVTWEIQQTDYPRTRPDLPN-----HEPRGCPRGASYSWYLYSANRLKYPLIRKRLIELWREA	-7.733,-60.174,28.378,-4.977,-60.771,30.986,-1.544,-59.619,29.708,-0.070,-61.961,32.370,-1.918,-65.026,31.010,-1.062,-64.082,27.390,2.646,-64.628,28.260,1.838,-68.367,28.621,0.967,-68.313,24.882,4.666,-67.492,24.115,5.266,-70.437,21.732,1.688,-70.351,20.362,2.381,-66.747,19.236,5.404,-67.790,17.081,4.503,-67.904,13.370,6.916,-68.871,10.557,10.643,-68.161,10.625,11.982,-66.133,7.665,15.439,-65.488…	MSKLLDRFRYFKQKGETFADGHGQVMHSNRDWEDSYRQRWQFDKIVRSTHGVNCTGSCSWKIYVKNGLVTWEIQQTDYPRTRPDLPNHEPRGCPRGASYSWYLYSANRLKYPLIRKRLIELWREALKQHSDPVLAWASIMNDPQKCLSYKQVRGRGGFIRSNWQELNQLIAAANVWTIKTYGPDRVAGFSPIPAMSMVSYAAGTRYLSLLGGTCLSFYDWYCDLPPASPMTWGEQTDVPESADWYNSSYIIAWGSNVPQTRTPDAHFFTEVRYKGTKTIAITPDYSEVAKLCDQWLAPKQGTDSALAMAMGHVILKEFHLDNPSDYFINYCRRYSDMPMLVMLEPRDDGSYVPGRMVRASDLVDGLGESNNPQWKTVAVNTAGELVVPNGSIGFRWGEK…	562	Escherichia coli
job.pdb	AF-A0A7Y0Q4H3-F1-model_v4 Nitrate reductase (quinone)	28.000	100	67	2	56	155	32	126	1.000	4.754E-03	139	167	1222	RTWEQIYRNQFEDDSTFVFTCAPNDTHNCLLRAHVKNGVVVRISPTYGYGEATDLYGNRASHRWDPRTCQKGLILSRRFYSERRVKAPMIRKGFKDWVEA	REWEDLYRGRWEFDKVVRSTHGVNCTGSCSWKVYVKNGIITWETQQTDYP-SMGPDFPE----YEPRGCPRGASFSWYEYSPLRIKYPYVRQTLLEKWRA	39.790,-43.167,-22.245,41.137,-46.331,-23.909,38.299,-47.642,-26.137,38.011,-51.219,-24.797,37.543,-53.563,-27.795,33.984,-54.708,-28.764,35.015,-58.238,-27.941,35.832,-57.256,-24.330,32.292,-55.789,-24.071,30.774,-59.053,-25.444,32.690,-61.079,-22.809,31.069,-59.022,-20.007,27.592,-60.209,-21.169,28.726,-63.858,-20.712,29.807,-63.356,-17.066,26.974,-64.851,-14.965,26.276,-63.120,-11.630,25.686,-…	MERRSPMKRAGAYLKKGRFLNQGWTEESPRSREWEDLYRGRWEFDKVVRSTHGVNCTGSCSWKVYVKNGIITWETQQTDYPSMGPDFPEYEPRGCPRGASFSWYEYSPLRIKYPYVRQTLLEKWRALLNVHKDPVVAYHALMHDPEARREYQRQRGKGGFVRASWDEVETFIAAGLIDTIKTYGPDRIFGFTPIPAMSMVSYAAGSRFLSLLGGVMLSFYDHYADLPPASPEVWGEQTDVPESADWYNSGYLIIWGTNLPMTRTPDAHYMVEARLNGTKVVGISPDYAEYVKFADLWMAPRPGTDAALAMAMTHVILKEFYVDRQTPYFLEYVKQYTDLPFLVRIDRRPLGEYVTGRFLEAADLEPDVKNAAWKPAMWDKRRNGPAIPIGSMGFRWDGS…	2729629	Sulfobacillus sp. DSM 109850
job.pdb	AF-C9KN84-F1-model_v4 Nitrate reductase, alpha subunit	31.300	102	64	3	55	155	28	124	1.000	4.190E-03	139	167	1227	DRTWEQIYRNQFEDDSTFVFTCAPNDTHNCLLRAHVKNGVVVRISPTYGYGEATDLYGNRASHRWDPRTCQKGLILSRRFYSERRVKAPMIRKGFKD-WVEA	GREWEDTYRDRWSFDKCVHSTHGVNCTGSCCWNIYVKNGLVAWENQEHNYPET-SPDMPD----FEPRGCPRGATFSWYLYSPHRVKYPYLRGELAALWREA	41.124,-46.735,-21.663,39.677,-49.421,-19.364,40.429,-52.827,-20.943,37.368,-54.950,-21.916,38.943,-57.536,-19.564,38.423,-55.167,-16.587,34.650,-55.243,-17.316,34.647,-59.077,-17.150,35.915,-58.968,-13.537,32.563,-57.384,-12.531,30.689,-60.446,-13.940,32.207,-62.733,-11.259,30.129,-62.730,-8.035,32.251,-62.261,-4.949,29.522,-63.866,-2.784,26.318,-65.863,-3.360,23.668,-66.232,-0.643,23.089,-69.78…	MSNIFTKWKHLIPVEKSVSGHQQLFEGGREWEDTYRDRWSFDKCVHSTHGVNCTGSCCWNIYVKNGLVAWENQEHNYPETSPDMPDFEPRGCPRGATFSWYLYSPHRVKYPYLRGELAALWREARKEHKTALEAWQSIANDPAKTKRYKEARGKGGFVRSNWDEVSELVASSLLHTAMKYGPDRNFAFAVIPAKSMLSYAAGARFMQLMGGASLSFYDWYADLPPASPQVWGDQTDVPESSDWFNSGYIMTWGSNIPLTRTPDSHFLIEARYKGTKVVSIAPDYAESTAVADTWISLKVGSDAAFAMAMGHVILNEYYWGEPAEFFTDYTRHYTDFPFLVQLDKRADGSYESGRFLNGKDMGREDKHAEFKYYVIDELTGKLVVPNGTMGDRWDNEKKW…	500635	Mitsuokella multacida DSM 20544
job.pdb	AF-A0A4V6E1R2-F1-model_v4 Uncharacterized protein	38.900	77	43	2	33	105	1	77	1.000	1.303E-04	138	167	77	LSPAGAATAG--AVVPG--NPLRVMPDRTWEQIYRNQFEDDSTFVFTCAPNDTHNCLLRAHVKNGVVVRISPTYGYG	LGSTRLTMGDDPGPFPGRRSPFEAYPNEEWESHYREVWDRDDSFMLTCTPNDTHNCYLEAAVKNGQITRLGPSMNYG	14.863,27.161,-31.897,16.289,24.445,-33.035,16.530,20.624,-33.012,19.902,20.148,-34.696,19.152,17.267,-37.083,22.522,15.539,-36.875,22.982,14.284,-40.436,23.439,10.505,-40.369,27.086,10.562,-41.424,28.674,7.445,-39.985,30.294,8.579,-36.730,30.503,5.118,-35.081,31.482,6.676,-31.789,33.909,4.562,-29.725,31.246,1.805,-29.846,29.892,1.111,-33.374,26.385,-0.394,-33.099,25.576,0.926,-29.579,22.538,3.24…	LGSTRLTMGDDPGPFPGRRSPFEAYPNEEWESHYREVWDRDDSFMLTCTPNDTHNCYLEAAVKNGQITRLGPSMNYG	1537265	Halorubrum sp. SP3
job.pdb	AF-A0A6N8QJ69-F1-model_v4 4Fe-4S Mo/W bis-MGD-type domain-containing protein	24.600	146	77	5	1	146	6	118	1.000	3.809E-04	138	167	120	MAQGVSRRQLLGRALALGSGAALADLLGPARFLSPAGAATAGAVVPGNPLRVMPDRTWEQIYRNQFEDDSTFVFTCAPNDTHNCLLRAHVKNGVVVRISPTYGYGEATDLYGNRASHRWDPRTCQKGLILSRRFYSERRVKAPMIR	RMVGISRRTLV-KSTAIGS-----LALAAGGFSLPFTLRSAAAAV-------------------QQASEKVIWGACSVNCGSRCALRLHVKDNEVTWVETDNTGSDE---YGNH-----QVRACLRGRSIRRRINHPDRLNYPMKR	-67.664,67.344,-7.924,-67.992,63.875,-9.529,-65.849,61.364,-11.459,-64.119,58.734,-11.995,-63.313,55.075,-11.311,-60.318,53.608,-13.057,-59.450,50.236,-11.530,-55.877,49.922,-12.905,-55.915,46.153,-13.528,-52.345,44.757,-13.342,-51.528,43.760,-16.941,-49.619,40.481,-17.537,-46.995,42.647,-19.318,-46.502,44.894,-16.241,-46.145,41.771,-14.038,-43.456,40.270,-16.333,-41.595,43.622,-16.321,-41.665,43…	MSKNDRMVGISRRTLVKSTAIGSLALAAGGFSLPFTLRSAAAAVQQASEKVIWGACSVNCGSRCALRLHVKDNEVTWVETDNTGSDEYGNHQVRACLRGRSIRRRINHPDRLNYPMKRVG	562	Escherichia coli
job.pdb	AF-A0A090QSW5-F1-model_v4 Anaerobic dimethyl sulfoxide reductase chain A	22.400	156	87	6	1	155	5	127	1.000	1.388E-04	138	167	139	MAQGVSRRQLLGRALALGSGAALADLLGPARFLSPAGAATAGAVVPGNPLRVMPDRTWEQIYRNQFEDD-STFVFTCAPNDTHNCLLRAHVKNGVVVRISPTYGYGEATDLYGNRASHRWDPRTCQKGLILSRRFYSERRVKAPMIRKGFKDWVEA	GKFKITRRDALKGGSALG----ALALAGNAISLPFASKAMA-KETPA-------------------KPDEKIVWSACTVNCGSRCPLRMHVVDGEIKWVETDNTGDDVYNHNHQV-------RACLRGRSMRRRVYSPDRLKYPCFA--WASVVKA	58.118,19.653,37.707,56.574,17.873,34.706,55.715,14.652,33.952,52.689,12.893,32.379,51.099,9.512,33.142,49.433,8.554,29.808,47.184,5.456,30.022,48.241,4.320,26.524,45.838,1.423,25.901,47.425,0.071,22.700,45.340,-1.733,20.027,47.529,-4.816,20.737,46.506,-4.958,24.440,42.841,-4.740,23.343,43.433,-7.606,20.847,45.151,-9.697,23.572,42.188,-8.976,25.903,39.713,-9.710,23.046,41.256,-13.139,22.266,40.67…	MSLNGKFKITRRDALKGGSALGALALAGNAISLPFASKAMAKETPAKPDEKIVWSACTVNCGSRCPLRMHVVDGEIKWVETDNTGDDVYNHNHQVRACLRGRSMRRRVYSPDRLKYPCFAWASVVKASLSASLGMRLMI	754436	Photobacterium aphoticum
job.pdb	AF-A0A379GIB4-F1-model_v4 Dimethyl sulfoxide reductase chain A	18.500	167	97	5	1	167	10	137	1.000	1.223E-04	138	167	141	MAQGVSRRQLLGRALALGSGAALADLLGPARFLSPAGAATAGAVVPGNPLRVMPDRTWEQIYRNQFEDDSTFVFTCAPNDTHNCLLRAHVKNGVVVRISPTYGYGEATDLYGNRASHRWDPRTCQKGLILSRRFYSERRVKAPMIRKGFKDWVEAGYPRNDDGTPQM	LSTPLSRRRFVKVGAAGG-------LVATA----------GGLSLP-----FSQAMASEQTAPTSTNKEKVVWSACTVNCGSRCPLRMHVVDGEIKYVETDNTGNDVYDEFHQV-------RACLRGRSMRRRVYNPDRLRYPMKR----------VGKRGEGKFET	55.045,-13.362,38.472,52.889,-13.638,35.374,50.966,-10.622,34.067,47.238,-10.293,33.378,47.628,-8.071,30.268,44.791,-9.113,27.936,41.648,-6.993,27.879,42.499,-3.285,27.266,41.770,-3.292,23.475,37.929,-3.425,23.649,37.309,-0.398,25.927,38.215,2.670,23.784,35.385,4.861,22.374,35.382,4.438,18.605,34.803,7.889,17.034,33.612,8.141,13.368,36.830,10.005,12.396,39.088,7.372,14.000,37.105,4.598,12.237,37.…	MKNIKEMTLLSTPLSRRRFVKVGAAGGLVATAGGLSLPFSQAMASEQTAPTSTNKEKVVWSACTVNCGSRCPLRMHVVDGEIKYVETDNTGNDVYDEFHQVRACLRGRSMRRRVYNPDRLRYPMKRVGKRGEGKFETYLLG	584	Proteus mirabilis
job.pdb	AF-A0A7Y5W1U7-F1-model_v4 Molybdopterin-dependent oxidoreductase	23.400	111	69	3	58	167	1	96	1.000	8.652E-04	138	167	185	WEQIYRNQFEDDSTFVFT-CAPNDTHNCLLRAHVKNGVVVRISPTYGYGEATDLYGNRASHRWDPRTCQKGLILSRRFYSERRVKAPMIRKGFKDWVEAGYPRNDDGTPQM	WQDLYREKWKWDSVHWGTHCVDCYPGDCPVRVFVRNGQVWREEQSGTLPVIEAGVPD-----FNPMGCQKGASWSQSLYGPDRIFYPMKR----------AGERGEGKWTR	5.555,-35.891,-20.144,5.824,-32.390,-21.780,2.029,-31.988,-21.490,2.420,-32.133,-17.692,4.340,-28.809,-17.915,1.950,-27.299,-20.523,-0.978,-28.083,-18.188,0.941,-26.244,-15.435,1.016,-23.170,-17.781,-2.772,-22.756,-18.148,-5.121,-20.273,-16.417,-8.819,-19.290,-16.548,-8.339,-15.483,-16.570,-5.792,-12.656,-16.265,-6.393,-9.396,-14.342,-4.483,-6.160,-13.717,-2.912,-5.719,-10.274,-0.285,-3.887,-8.23…	WQDLYREKWKWDSVHWGTHCVDCYPGDCPVRVFVRNGQVWREEQSGTLPVIEAGVPDFNPMGCQKGASWSQSLYGPDRIFYPMKRAGERGEGKWTRISWDQAYTEIAESLIDTIENEGAQAIVHEPGPEPVGLFTLGRFFGVVGGHSFDHHASFNDFSSGLHLTFGKFSPVSSADDWFKSELVGT	2026734	Dehalococcoidia bacterium
job.pdb	AF-A0A432S2Y2-F1-model_v4 Molybdopterin dinucleotide-binding protein	20.900	172	101	7	5	167	3	148	1.000	3.252E-05	138	167	372	VSRRQLLGRALALGSGAALADLLGPARFLSPAGAATAGAVVPGNPLRVMPDRTW-EQIYRNQF---EDD-----STFVFTCAPNDTHNCLLRAHVKNGVVVRISPTYGYGEATDLYGNRASHRWDPRTCQKGLILSRRFYSERRVKAPMIRKGFKDWVEAGYPRNDDGTPQM	LTRRNFIKALGLTGAGITVG---------GSSAFAKDKAVIVDDPRSSYPNKSYTENMYRNEFAFTYGDNKEAHGTAYHCV--NCQGNCAWDVWVNNGIITRENQVANYTPINPKIPD-----FNPRGCNKGVQHSQVTYEKDRVLYPLKR----------VGKRGEGKWKR	-67.238,-33.536,-12.807,-66.195,-30.488,-10.702,-62.589,-30.981,-9.488,-62.860,-30.598,-5.702,-59.860,-29.285,-3.708,-59.832,-32.659,-1.879,-59.591,-34.619,-5.167,-56.803,-32.267,-6.363,-54.754,-32.870,-3.176,-55.333,-36.651,-3.411,-54.152,-36.527,-7.052,-51.019,-34.519,-6.044,-50.267,-37.017,-3.227,-50.436,-39.908,-5.740,-48.286,-37.983,-8.289,-45.789,-36.924,-5.558,-45.474,-40.554,-4.378,-44.90…	MKLTRRNFIKALGLTGAGITVGGSSAFAKDKAVIVDDPRSSYPNKSYTENMYRNEFAFTYGDNKEAHGTAYHCVNCQGNCAWDVWVNNGIITRENQVANYTPINPKIPDFNPRGCNKGVQHSQVTYEKDRVLYPLKRVGKRGEGKWKRISWDEAITEVAKNIYETMLTKGPEGLFIHVGAGMLTEARGAAGKRLGTLLGAVRAYIASYVGDMFPGVTVVYGEGNIGCSYDFFYTTDVNIWWGQDPNKTRIPDAHFLWEGKYNGSKQIVITPDFNSSAIHADLWVPVKPGYDGHLAMSIINEIIQKKLYKPNFVKTFTDLPFLVRLDNKKLLRLSDIDIENPDFDKELYELFKEKGEGKEYEPEKVFLTYNTV	2060922	Persephonella sp.
job.pdb	AF-A0A7C3MMC0-F1-model_v4 4Fe-4S Mo/W bis-MGD-type domain-containing protein	21.900	132	81	5	40	167	1	114	1.000	8.123E-04	138	167	474	TAGAVVPGNPLRVMPDRTWEQIYRNQFEDDSTFVFTCAPNDTH-NCLLRAHVKNGVVVRISPTYGYGEATDLYGNRASHR---WDPRTCQKGLILSRRFYSERRVKAPMIRKGFKDWVEAGYPRNDDGTPQM	MARQKVDENAPA---RQAALKADQTYWQWDNCRWGTHRVNCYPGSCPFKVYAKDNRVIREEISCTYPEFHDPE-----FRLPDYNPRGCQKGYQHSGAMYGPDRLLYPMKRVGQR----------GSGQWQR	31.670,-55.569,-39.141,29.971,-53.251,-36.619,28.834,-50.117,-38.505,30.140,-47.077,-36.614,27.043,-44.873,-36.418,28.520,-41.509,-37.461,27.074,-38.956,-34.998,25.430,-36.704,-37.628,25.036,-34.062,-34.849,28.816,-33.842,-34.136,29.318,-30.713,-36.346,26.375,-28.931,-34.780,27.709,-29.924,-31.328,31.218,-28.623,-32.180,29.705,-25.347,-33.510,27.634,-24.964,-30.301,30.725,-25.705,-28.148,32.783,-…	MARQKVDENAPARQAALKADQTYWQWDNCRWGTHRVNCYPGSCPFKVYAKDNRVIREEISCTYPEFHDPEFRLPDYNPRGCQKGYQHSGAMYGPDRLLYPMKRVGQRGSGQWQRIEWEQAYKEIGAKLADIIQKYGPQAVMDDHGTNGAGVLRGGGEGASTGFVSRLGGVSFDLNFLIGDFNVGQYLTFGQFQQAPGIETWFLADTLIVLSNPAYGNIPDIHYILEARYRGAKVLAIAPDKNATAQFADMWLPINWSADPALWLGVCKILIEKGWIDPHFVKEQTDAPVLVREDTHQFLRDSDLNQGGDSEQFYAVDSASGELVQMPKGTLEPSCDYALDANPEVTLSDGKRVHLTTVFSLLKRRVAEYTPEKVHQVSGIHPEQLARVAELCKPPRKVF…	1869227	bacterium
job.pdb	AF-A0A3G9HH49-F1-model_v4 Respiratory nitrate reductase alpha chain	22.100	176	100	8	1	167	1	148	1.000	6.933E-05	138	167	520	MAQGVSRRQLL---GRALALGSGAALADLLGPARFLSPAGAATAGAVVPGNPLRVMPDRTW-EQIYRN-----QFEDDSTFVFTCAPNDTHNCLLRAHVKNGVVVRISPTYGYGEATDLYGNRASHRWDPRTCQKGLILSRRFYSERRVKAPMIRKGFKDWVEAGYPRNDDGTPQM	MTKNMKRRDFLKFSGVTAALVA--SQGSLF-----------AKTGVIKVENGKENYPNTTYTEEMYRNEFDFTRGKKEETGFAYHCVNCQGNCAWEVWSHNGVVTRENQSARYP-SINAKIPD----FNPRGCNKGVQHSQIMYEKDRILYPMKR----------VGERGEGKWKR	15.397,-67.508,-56.033,12.205,-67.215,-53.922,11.025,-70.672,-52.827,9.338,-71.414,-49.488,10.105,-69.514,-46.325,8.152,-71.793,-43.952,6.001,-69.814,-41.437,8.237,-71.254,-38.668,11.382,-69.749,-40.262,9.616,-66.376,-40.671,8.574,-66.444,-36.966,12.138,-67.396,-35.929,13.595,-64.590,-38.088,10.991,-62.033,-36.856,11.582,-63.168,-33.228,15.371,-62.739,-33.607,14.861,-59.327,-35.310,12.380,-58.196…	MTKNMKRRDFLKFSGVTAALVASQGSLFAKTGVIKVENGKENYPNTTYTEEMYRNEFDFTRGKKEETGFAYHCVNCQGNCAWEVWSHNGVVTRENQSARYPSINAKIPDFNPRGCNKGVQHSQIMYEKDRILYPMKRVGERGEGKWKRISWDEAATEVAERIFDVMTDPERGPDKLMVHAGTGLLTEGRRGAPLRFSTQLGAVRIYPASYLGDMFSGAAIAYGEGNVGGTYDFMYSVDTSIFWGGNPSVSRIPDAHFVWEGKYNGAKVIIITPEFNASAKSADLWIPVKPGSDNILAMSVINVILNEKLYKPGFMKIFTDLPFLVRLDNQKLLRRSDMEHARNEEEEEKFHEEFYSMNAKTGKPALMPGTEGNEHHTLRLEEFGIDPELEGEWTVKTLD…	2231112	Hydrogenimonas sp.
job.pdb	AF-A0A6G0AFH2-F1-model_v4 Nitrate reductase subunit alpha	27.900	118	73	3	38	155	2	107	1.000	1.626E-03	138	167	833	AATAGAVVPGNPLRVMPDRTWEQIYRNQFEDDSTFVFTCAPNDTHNCLLRAHVKNGVVVRISPTYGYGEATDLYGNRASHRWDPRTCQKGLILSRRFYSERRVKAPMIRKGFKDWVEA	SWIKDLI---SPQT----RQWEEFYRNRFQHDRIVRSTHGVNCTGGCSWQIHVKDGIVVWETQQLDYPLLEGSLPP-----YEPRGCQRGISFSWYLYSPLRIKYPLVRGTLLDFYRE	23.888,-70.952,-1.047,23.031,-67.326,-0.208,20.785,-65.857,-2.949,22.739,-62.556,-2.636,26.389,-62.021,-3.621,27.599,-58.561,-2.527,30.244,-57.679,-5.138,32.161,-54.614,-3.890,33.706,-53.544,-7.227,33.943,-49.704,-7.389,35.582,-50.052,-10.783,32.263,-51.369,-12.198,30.422,-48.241,-10.884,32.329,-45.629,-12.970,29.021,-44.680,-14.692,28.060,-42.900,-11.418,30.677,-40.224,-12.291,28.224,-38.981,-14…	MSWIKDLISPQTRQWEEFYRNRFQHDRIVRSTHGVNCTGGCSWQIHVKDGIVVWETQQLDYPLLEGSLPPYEPRGCQRGISFSWYLYSPLRIKYPLVRGTLLDFYREEKNKTGDSLLAWENLQNNKERRREYQKARGKGGFRRATWDEVLEIIAAANIYTAKKYGPDRVIGFSPIPAMSMLSYASGARFLQLFGGVNLSFYDWYCDLPNASPEVWGEQTDVCESADWYNSKFIAVMGANLNMTRTPDTHFFAESRHNGTKAVVFSPDFSQVSKYADQWVPLHAGSDGAFWMAVTHVILKEFHVEKQTPYFINYVKKYTDSPYLVEIEKEGNIYKAGRLVRANRISKYKDAENGDWKFLNIDESSGKLVMPKGSMGHRWDKTQGKWNMKFEDGEDNSSYN…	2268192	Chlorobi bacterium
job.pdb	AF-A0A1R1MH08-F1-model_v4 Nitrate reductase (quinone)	30.300	102	65	2	55	155	29	125	1.000	3.934E-03	138	167	1250	DRTWEQIYRNQFEDDSTFVFTCAPNDTHNCLLRAHVKNGVVVRISPTYGYGEATDLYGNRASHRWDPRTCQKGLILSRRFYSERRVKAPMIRKGFKD-WVEA	NRAWEDSYRSRWQHDKIVRSTHGANCTGSCSWKIYVKNGLITWETQQTDYPRTRPDLPN-----HEPRGCQRGASYSWYTYSANRLKYPKVRKPLLKLWRDA	27.918,-51.598,-31.001,25.643,-52.528,-33.942,21.923,-52.454,-33.021,21.447,-54.561,-36.191,23.759,-57.330,-34.894,22.033,-57.152,-31.470,18.738,-58.150,-33.184,20.356,-61.433,-34.339,20.687,-62.316,-30.611,16.856,-62.237,-30.128,16.468,-65.588,-28.297,19.612,-65.006,-26.176,17.985,-61.900,-24.620,15.065,-63.931,-23.144,16.022,-64.797,-19.535,12.725,-66.389,-18.399,8.916,-66.263,-18.287,6.793,-65…	MSHFLDRLQFFKKKQGEFADGHGEVTNENRAWEDSYRSRWQHDKIVRSTHGANCTGSCSWKIYVKNGLITWETQQTDYPRTRPDLPNHEPRGCQRGASYSWYTYSANRLKYPKVRKPLLKLWRDARRSMSPVDAWSSIVEDQAKADSYKTKRGMGGFIRSSWNEVNEMIAAANVYTAKKYGPDRIIGFSPIPAMSMVSYAAGSRYLSLIGGVCMSFYDWYCDLPPSSPMTWGEQTDVPESADWYNSNYIIAWGSNVPQTRTPDAHFFTEVRYKGTKTVSITPDYAEVSKLTDMWLNPKQGTDAALAMAFGHVILKEFHLDKPSEYFTEYARQTSDMPMLVMLEEHKDGVLKSTRFLRAADLDGNLGQDNNPDWKTIAFDEKSGEMVAPNGSVGFRWGED…	1897630	Motiliproteus sp. MSK22-1
job.pdb	AF-A0A521X9Z6-F1-model_v4 4Fe-4S Mo/W bis-MGD-type domain-containing protein	21.500	102	69	3	37	132	14	110	1.000	5.563E-04	137	167	112	GAATAGAVVPGNPLRVMPD-----RTWEQIYRNQFEDDSTFVFTCAPNDTH-NCLLRAHVKNGVVVRISPTYGYGEATDLYGNRASHRWDPRTCQKGLILSR	NGNGAAAKKNGNGAAARKNGNGDAASSEARYRDSITWDQVTWGTHCVDCYPGNCPWRVYVKDGVIMSEEQAGNLPAVEAGVPD-----MNPLGCQKGAAWSQ	-42.034,-3.058,-45.071,-41.762,-3.108,-41.776,-41.119,-1.353,-38.450,-40.233,-3.980,-35.834,-40.573,-2.728,-32.271,-38.722,-2.846,-28.965,-37.035,-4.704,-26.461,-35.433,-2.433,-23.912,-33.417,-4.886,-21.792,-35.365,-4.987,-18.509,-32.981,-4.660,-15.570,-33.913,-7.684,-13.438,-34.895,-6.084,-10.132,-34.098,-8.696,-7.504,-36.635,-7.414,-5.006,-36.173,-8.553,-1.491,-37.301,-5.749,0.753,-37.116,-6.57…	MSATNAKTGAVRKNGNGAAAKKNGNGAAARKNGNGDAASSEARYRDSITWDQVTWGTHCVDCYPGNCPWRVYVKDGVIMSEEQAGNLPAVEAGVPDMNPLGCQKGAAWSQLL	2026734	Dehalococcoidia bacterium
job.pdb	AF-A0A7Y0WYH7-F1-model_v4 Twin-arginine translocation signal domain-containing protein	19.500	164	92	5	4	167	8	131	1.000	1.388E-04	137	167	132	GVSRRQLLGRALALGSGAALADLLGPARFLSPAGAATAGAVVPGNPLRVMPDRTWEQIYRNQFEDDSTFVFTCAPNDTHNCLLRAHVKNGVVVRISPTYGYGEATDLYGNRASHRWDPRTCQKGLILSRRFYSERRVKAPMIRKGFKDWVEAGYPRNDDGTPQM	NITRRDALKGGSALG---ALALAGNALS--LPFATKAVAKETPAKP------------------NEKIVWSACTVNCGSRCPLRMHVVDGEIKWVETDNTGDDVYNHNHQV-------RACLRGRSMRRRVYSPDRLKYPLLR----------VGKRGEGKFKR	71.604,2.542,16.830,69.417,1.653,13.818,70.433,0.610,10.320,67.205,0.171,8.302,67.382,-2.422,5.491,66.349,-0.452,2.367,64.571,-2.730,-0.146,65.925,-1.382,-3.470,62.918,-2.142,-5.727,63.610,-0.833,-9.258,60.881,0.463,-11.626,61.674,-2.562,-13.866,61.073,-5.009,-10.975,57.732,-3.252,-10.351,56.814,-3.619,-14.070,57.848,-7.311,-14.046,55.859,-7.908,-10.821,52.858,-5.918,-12.171,52.745,-7.983,-15.403…	MSQNGKFNITRRDALKGGSALGALALAGNALSLPFATKAVAKETPAKPNEKIVWSACTVNCGSRCPLRMHVVDGEIKWVETDNTGDDVYNHNHQVRACLRGRSMRRRVYSPDRLKYPLLRVGKRGEGKFKRI	663	Vibrio alginolyticus
job.pdb	AF-A0A0F8X7T9-F1-model_v4 4Fe-4S Mo/W bis-MGD-type domain-containing protein	26.100	172	92	7	1	167	1	142	1.000	4.185E-05	137	167	369	MAQGVSRRQLL----GRALALGSGAALADLLGPARFLSPAGAATAGAVVPGNPLRVMPDRTWEQIYRNQFEDDSTFVFTCAPNDTHN-CLLRAHVKNGVVVRISPTYGYGEATDLYGNRASHRWDPRTCQKGLILSRRFYSERRVKAPMIRKGFKDWVEAGYPRNDDGTPQM	AMRPISRRMFLTGAGGGALALG-----LTQLGFRI------TSTAQDIVYTY----YPYKGWEDIYRKKWTWDKVTWGTHLVDCYPGGCSFRVYTKDDIVWREEQSAIYPCIEDGVPD-----MNPRGCQKGSAFSRVMYGAERLKYPLKR----------AGERGEGKWQR	0.201,-77.763,-41.920,-1.223,-76.474,-38.591,-1.754,-79.350,-36.115,-5.431,-79.648,-35.028,-5.914,-78.275,-31.572,-7.270,-81.073,-29.354,-10.228,-80.345,-27.018,-7.791,-80.997,-24.121,-5.355,-78.318,-25.385,-8.279,-75.880,-25.801,-9.521,-76.496,-22.214,-5.971,-76.250,-20.774,-5.390,-72.986,-22.705,-8.805,-71.571,-21.654,-8.183,-72.595,-18.004,-4.736,-70.929,-18.038,-6.179,-67.746,-19.625,-9.021,-…	AMRPISRRMFLTGAGGGALALGLTQLGFRITSTAQDIVYTYYPYKGWEDIYRKKWTWDKVTWGTHLVDCYPGGCSFRVYTKDDIVWREEQSAIYPCIEDGVPDMNPRGCQKGSAFSRVMYGAERLKYPLKRAGERGEGKWQRITWDEALTEIADAMLDAIQKSGPETIIHEFGAGEGGMLNGAQPSWRLMRLIGGTTLDSNGLTSDFNVGLYQTFGKFQFVSSVDDWFHADLILLWHMNPVYTRIPSAHFIHEARYHGTEVVSIAPDYNASSIHSDLWLPIEAGTDAALALALCKTIIDDNKVNEPFVKEQTDLPLLVRRDDGRFLRASDMEDGGREDQFYLLDASGEIVAAPRGTLDLDGADPSLQGD	412755	marine sediment metagenome
job.pdb	AF-A0A849WWT1-F1-model_v4 Nitrate reductase subunit alpha	31.100	109	66	2	47	155	1	100	1.000	3.255E-03	137	167	999	GNPLRVMPDRTWEQIYRNQFEDDSTFVFTCAPNDTHNCLLRAHVKNGVVVRISPTYGYGEATDLYGNRASHRWDPRTCQKGLILSRRFYSERRVKAPMIRKGFKDWVEA	MSPET----RKWEEFYRNRFQHDRIVRSTHGVNCTGGCSWQIHVKDGIVVWETQQLDYPLLENSLPP-----YEPRGCQRGISFSWYLYSPLRIKYPLIRGALIDAFRK	-19.572,-60.582,3.113,-23.340,-60.117,3.685,-24.699,-56.522,4.059,-26.049,-57.706,7.343,-22.443,-58.214,8.525,-21.405,-54.689,7.347,-23.596,-52.644,9.752,-20.364,-51.305,11.328,-19.920,-49.134,8.173,-22.857,-47.000,9.415,-20.459,-45.614,12.054,-18.377,-43.999,9.266,-21.436,-42.934,7.204,-22.931,-41.191,10.275,-19.572,-39.458,10.892,-19.579,-38.017,7.318,-23.270,-36.983,7.365,-23.796,-33.305,8.333…	MSPETRKWEEFYRNRFQHDRIVRSTHGVNCTGGCSWQIHVKDGIVVWETQQLDYPLLENSLPPYEPRGCQRGISFSWYLYSPLRIKYPLIRGALIDAFRKEKERAGGDPLKAWAALQSDKEARKRYQNARGKGGFRRTSWDEVLEILAAANIYTAKKYGPDRVIGFSPIPAMSMLSYAAGARFLQLFGGVNLSFYDWYCDLPTAFPEIWGEQTDVCESADWYNAKMIADMGACLNMTRTPDCHFFAESRHNGTKTVVFSPDFSQVCKYADQWVPLHAGSDGAFWMAVTHVILKEFHHERKTPYFIDYTKKYTDSPFLVKLEKQGSGYAPGRLLRANEITRYKDMENGDWKFLNVDAGSQGLVVPKGSMGDRWGKPGNWNMKFENSADGREYDPVLSFLD…	2053517	Bdellovibrionales bacterium
job.pdb	AF-A0A447U7W6-F1-model_v4 Molybdopterin-containing oxidoreductase catalytic subunit	28.000	146	70	5	1	146	4	114	1.000	1.478E-04	136	167	118	MAQGVSRRQLLGRALALGSGAALADLLGPARFLSPAGAATAGAVVPGNPLRVMPDRTWEQIYRNQFEDDSTFVFTCAPNDTHNCLLRAHVKNGVVVRISPTYGYGEATDLYGNRASHRWDPRTCQKGLILSRRFYSERRVKAPMIR	ETGHLNRRSFLKGIVALG---AVAALPG---GLLTSRCALAQPPVPFNPK-----------------TYKIYRNACPRNCYDTCSLKTWVKDGVITFVE---GAPESTFTHGT---------PCVKGLSYPRRVYSPDRIKYPMTQ	33.680,26.668,68.349,31.579,26.302,65.158,31.996,23.156,63.037,31.236,24.418,59.515,28.537,22.581,57.519,29.968,23.152,54.029,33.095,21.203,52.935,32.246,18.450,50.405,35.170,16.062,51.009,36.540,14.435,47.794,35.868,11.031,49.442,32.164,11.860,50.067,31.841,13.076,46.448,33.445,9.873,45.071,31.122,7.776,47.286,28.160,9.734,45.824,29.201,9.011,42.199,29.743,5.286,42.928,26.328,5.047,44.656,24.522…	MSNETGHLNRRSFLKGIVALGAVAALPGGLLTSRCALAQPPVPFNPKTYKIYRNACPRNCYDTCSLKTWVKDGVITFVEGAPESTFTHGTPCVKGLSYPRRVYSPDRIKYPMTQDVSR	59201	Salmonella enterica subsp. enterica
job.pdb	AF-A0A7Y5SCY6-F1-model_v4 Molybdopterin-dependent oxidoreductase	21.900	155	87	6	38	163	5	154	1.000	1.575E-04	136	167	311	AATAGAVVPGNP---------LRVMPD--RTWEQIYRNQFEDDSTFVFT-CAPNDTHNCLLRAHVKNGVVVRISPTYGYGEATDLYGNRASHRWDPRTCQKGLILSRRFYSERRVKAPMIR--------------KGFKDWVE---AGYPRNDDG	ATAAPALRRLKPADAGTHLAEILARPYEYRGWEDVYRDEWTWDKVTKVTHTRVNCISACSIDAYVKDGIVWREEQNATYEQSFEDVPD-----FNPRGCTSGCVYSVQMYDPTRIKYPMKRVGERGSGKWQRLSWDQALTEIADKLIDTATHKDG	-3.270,-77.385,-28.640,-6.789,-75.958,-28.212,-7.459,-73.037,-25.886,-11.272,-72.895,-25.872,-12.180,-69.467,-24.507,-15.873,-70.072,-23.769,-17.331,-66.568,-24.092,-20.020,-66.617,-21.371,-23.548,-66.852,-22.917,-24.698,-64.075,-20.629,-23.047,-61.060,-22.344,-24.769,-61.464,-25.768,-28.056,-60.181,-24.212,-26.873,-56.747,-22.989,-28.084,-54.010,-25.345,-25.883,-50.884,-25.227,-27.553,-48.553,-2…	MTATATAAPALRRLKPADAGTHLAEILARPYEYRGWEDVYRDEWTWDKVTKVTHTRVNCISACSIDAYVKDGIVWREEQNATYEQSFEDVPDFNPRGCTSGCVYSVQMYDPTRIKYPMKRVGERGSGKWQRLSWDQALTEIADKLIDTATHKDGPECIIYDNGTTNLDFGIGSPMEGHLFTAGLGSTSIDSYAGVGDLPVGLIQAWGLYMSEGTADDWFLTDYALIWIGNPSYTRVPEAHFLYEARYRGAKIVTVSPDFSASTVHADRWLNPRYATDAALALGMLNVIINEKLYKTDYIKEQTDLPFLVRT	2026734	Dehalococcoidia bacterium
job.pdb	AF-A0A6L3A3B5-F1-model_v4 Ethylbenzene dehydrogenase	21.300	131	79	5	38	167	1	108	1.000	3.576E-04	136	167	471	AATAGAVVPGNPLRVMPDRTWEQIYRNQFEDDSTFVFT-CAPNDTHNCLLRAHVKNGVVVRISPTYGYGEATDLYGNRASHRWDPRTCQKGLILSRRFYSERRVKAPMIRKGFKDWVEAGYPRNDDGTPQM	MSTSAA--------STEYTGWQDVYRDKWKWDSVHWGTHCVDCYPGDCPVRVYVRNGMVWREEQSGTLP-VIEEGVPD----FNPMGCQKGASWSQSLYGPDRVMYPLKR----------AGARGEGKWNR	20.480,-48.839,-49.300,17.030,-47.433,-48.446,16.525,-44.230,-50.498,13.935,-42.248,-48.508,11.338,-40.716,-50.860,11.690,-36.903,-50.812,8.452,-35.448,-49.378,6.355,-33.614,-52.031,5.241,-31.097,-49.349,6.540,-27.519,-49.744,8.430,-27.398,-46.404,11.087,-24.899,-47.640,8.823,-21.834,-47.174,8.739,-22.717,-43.444,12.521,-22.052,-43.335,11.749,-18.344,-43.981,9.918,-18.359,-40.611,12.439,-20.655,-…	MSTSAASTEYTGWQDVYRDKWKWDSVHWGTHCVDCYPGDCPVRVYVRNGMVWREEQSGTLPVIEEGVPDFNPMGCQKGASWSQSLYGPDRVMYPLKRAGARGEGKWNRISWDQALTEIAEVIIDSINEVGSSSIVQEGTPEGGGSQGMRRFLSVVGGHYLDLNGSINDFSIGLQETFGKFSPTSSADDWFKSELILFWHMNPVYTRIHLYHFIAEARYNGAEVVNISPDINPSHTHADYQVPINGASDPAFALALVQVMCDENIADWKFLKEQTDFGYLIRLDSRRYLRQTEVEGKGREDQMYQWVPGKGLKLADRGNMLLKGVDIALDGVFDVKLADGSTVQVTPVYALLKKKLDEEYTPEKQFPITSVHPDTIRMLARKIATKRTNIMLGYNACKFY…	1869227	bacterium
job.pdb	AF-A0A399YIH0-F1-model_v4 Nitrate reductase subunit alpha	23.500	140	91	5	19	155	12	138	1.000	5.223E-04	136	167	482	SGAALADLLGPARFLSPAGAATAGAVVPGNPLR---VMPDRTWEQIYRNQFEDDSTFVFTCAPNDTHNCLLRAHVKNGVVVRISPTYGYGEATDLYGNRASHRWDPRTCQKGLILSRRFYSERRVKAPMIRKGFKDWVEA	DGPLSSALVGTRRFF------TRGTV--SEDRRTLSLEGGRSGDSFYRDRWSHDKVVRSTHGVNCTGSCSWKVYVKDGIITWEAQQTDYP-STGGDRPE----YEPRGCPRGAAFSWYTYSPTRVRYPYVRGTLLQMYRE	-26.203,-71.197,-28.242,-23.749,-69.301,-28.878,-20.099,-69.609,-27.793,-18.508,-66.158,-28.234,-15.021,-67.457,-28.982,-12.582,-64.779,-27.824,-10.874,-63.936,-31.118,-7.225,-63.876,-29.954,-5.703,-60.508,-30.605,-4.192,-61.066,-34.076,-4.177,-60.159,-37.796,-7.209,-60.791,-40.061,-5.571,-63.931,-41.512,-2.439,-66.018,-42.188,-1.502,-63.824,-45.150,-1.646,-60.546,-43.148,0.278,-62.281,-40.343,2.…	MTDIQERPAGFDGPLSSALVGTRRFFTRGTVSEDRRTLSLEGGRSGDSFYRDRWSHDKVVRSTHGVNCTGSCSWKVYVKDGIITWEAQQTDYPSTGGDRPEYEPRGCPRGAAFSWYTYSPTRVRYPYVRGTLLQMYREARQHYGDPVVAWASIVQDEEKSRVYKSARGKGGLVRSTWEEAVEMIAAAHVYTVKRFGPDRIAGFSPIPAMSQVSYVSGARFNELIGAPMLSFYDWYADLPNASPQMWGDQTDVPESGDWWDAAYLIMWGSNVPLTRTPDAHWMTEARYRGQKVIAVAPDYAENVKFADEWVAPAPGTDAALAMGMGHVVLKEFFVDRQTDYFADYTKRFTDLPYLIALDPVDGAEGVFRPGKFVVAGDLEGHPEAGSENAMWKPAVLDAN…	1978231	Acidobacteria bacterium
job.pdb	AF-A0A1F8RWB2-F1-model_v4 4Fe-4S Mo/W bis-MGD-type domain-containing protein	24.400	139	83	5	30	167	3	120	1.000	2.299E-04	136	167	925	ARFLSPAGAATAGAVVPGNPLRVMPDRTWEQIYRNQFEDDSTFVFTCAPNDT-HNCLLRAHVKNGVVVRISPTYGYGEATDLYGNRASHRWDPRTCQKGLILSRRFYSERRVKAPMIRKGFKDWVEAGYPRNDDGTPQM	EAGLMLSALGQKGRA------RGASYRSWEDLYRRKWTWDRVVKGTCNRADCIAACTLNLFVKDGIVWREEQNAMYA-QTNASVPD----FNPRGCQKGMVYSDLMYDATRIKYPLRR----------VGERGSGKWER	25.380,-57.536,9.649,22.826,-60.376,9.609,22.293,-62.898,6.756,20.119,-60.899,4.261,23.281,-59.892,2.296,24.360,-63.435,1.250,21.288,-64.634,-0.711,21.438,-61.871,-3.385,24.897,-62.830,-4.798,23.943,-66.422,-5.780,21.143,-65.788,-8.344,23.386,-63.961,-10.874,24.623,-66.419,-13.461,23.150,-68.223,-16.305,20.347,-68.383,-18.820,17.487,-65.979,-19.097,17.315,-64.374,-22.579,19.030,-60.975,-22.858,15…	MTEAGLMLSALGQKGRARGASYRSWEDLYRRKWTWDRVVKGTCNRADCIAACTLNLFVKDGIVWREEQNAMYAQTNASVPDFNPRGCQKGMVYSDLMYDATRIKYPLRRVGERGSGKWERISWEEALTEISDKVIDVCLEDGPESVVYDFGTTNLDFGPGTPAEQHLFQLVGTSALDEWAGVGDLPMGAIQTWGLFNADGTSDDWFNAETILVWLGNPVYTRVPDVHYMWEARYKGAQIITIAPDYNATVVHSDLWVNLRVGSDAALALAICQVILEEGLIKERYVQEQTDLPFLLREDTRRFLRQSDLVEGGKDNVFYFWDRATNSLREAPGTAGQPEPSIALGDLDPALEGRFEVELATGERVSVRPVFELLRERLRDYTPEQAAKITGVSAKVIRR…	1797660	Chloroflexi bacterium RBG_16_68_14
job.pdb	AF-A0A897NLC7-F1-model_v4 Nitrate reductase alpha subunit	27.700	137	84	4	5	140	11	133	1.000	4.603E-04	136	167	948	VSRRQLL-GRALALGSGAALADLLGPARFLSPAGAATAGAVVPGNPLRVMPDRTWEQIYRNQFEDDSTFVFTCAPNDTHNCLLRAHVKNGVVVRISPTYGYGEATDLYGNRASHRWDPRTCQKGLILSRRFYSERRV	VSRRDFLKGAGVASVVGVTGATIAEQGLNKL---------ELVDDPIGSYPYRDWEDFYREEWDWDSIARSTHSVNCTGSCSWQVYVKNGQVWREQQANDYP-RFDEDLPD----PSPRGCNKGACFSDYVDADQRV	4.166,-63.237,-64.888,0.456,-63.652,-63.932,-2.280,-62.084,-62.645,-4.867,-62.615,-60.060,-8.096,-60.678,-60.699,-10.905,-60.508,-58.269,-13.455,-57.727,-59.077,-14.951,-54.806,-57.284,-17.051,-53.520,-54.723,-15.945,-50.003,-53.730,-18.927,-47.674,-54.280,-17.121,-44.316,-54.258,-18.674,-41.642,-51.961,-19.530,-39.871,-55.270,-21.563,-42.882,-56.559,-23.425,-43.134,-53.214,-24.414,-39.424,-53.44…	MSSNNQPDDDVSRRDFLKGAGVASVVGVTGATIAEQGLNKLELVDDPIGSYPYRDWEDFYREEWDWDSIARSTHSVNCTGSCSWQVYVKNGQVWREQQANDYPRFDEDLPDPSPRGCNKGACFSDYVDADQRVKYPLRRTGERGEGQWERISWDRALTEIAEHVIDEVTEGRYDAISGFTPIPAMSPVSFASGTRMINLLGGVSHSFYDWYSDLPPGQPITWGHQTDNAESADWYNADYIIAWGSNINVTRIPDAKYFLDAQYNGTKRVGVFTDYSQTAIHTDEWLSPNPGTDTALALGMARTIVDEGLYDEAHVKEQSDMPLLVREDTGKFLRASEVPGLGADVENPEKVMVMQDSEGDLRIAPASLGDRADKYDPSKSIELDFDPRLTVEEEVATTD…	2784881	Halapricum desulfuricans
job.pdb	AF-A0A7R7TGY1-F1-model_v4 Nitrate reductase subunit alpha	31.600	117	66	5	41	155	5	109	1.000	1.845E-03	136	167	1074	AGAVVPGNPLRVMPDRTWEQIYRNQFEDDSTFVFTCAPNDTHNCLLRAHVKNGVVVRISPTYGYGE-ATDLYGNRASHRWDPRTCQKGLILSRRFYSERRVKAPMIRKGFKD-WVEA	IKEVE--NPAE----RKWEEFYRNRFQHDKRVRTTHGVNCTGSCSWEVFVKDGIVTWELQATDYPSLEAGLPP------YEPRGCQRGISFSWYLYSPIRVKYPYAKGALLDLWREA	-55.208,-31.805,7.767,-57.590,-31.933,4.722,-60.002,-29.173,5.882,-57.754,-26.058,5.567,-57.432,-25.922,1.739,-60.478,-25.853,-0.547,-58.912,-26.667,-3.939,-61.082,-24.830,-6.480,-59.540,-26.308,-9.650,-60.289,-23.784,-12.377,-56.944,-23.916,-14.270,-58.211,-21.265,-16.654,-58.303,-18.731,-13.766,-54.526,-19.151,-13.081,-55.030,-17.718,-9.551,-52.130,-19.857,-8.236,-49.719,-17.505,-10.109,-50.543…	MRDWIKEVENPAERKWEEFYRNRFQHDKRVRTTHGVNCTGSCSWEVFVKDGIVTWELQATDYPSLEAGLPPYEPRGCQRGISFSWYLYSPIRVKYPYAKGALLDLWREAKKAHGDPVAAWEAIQNDPHKRKRYQKARGKGGFRRASWDEVLELIAAAVVSTVKRYGPDRVIGFSPIPAMSQVSYAAGSRFLSLLGGVPMSFYDWYCDLPNASPEIWGEQTDVHESADWYNARFIAVMGSNLNMTRTPDTHFIAEVRHAGAKLTVFSPDFSQVSKYADWWIPIHPGQDGAFWMAVNHVLLKEFYADREVPYFQDYLKRYTDAPFLVEIKDGRPGRYLRANRLAEYAEEENGDFKLLVFDEAKGPRMPMGTLGFRWQKEKGKWNLKLEDPRTGEPLNPRLS…	274	Thermus thermophilus
job.pdb	AF-G5QGR9-F1-model_v4 Anaerobic dimethyl sulfoxide reductase chain A	28.300	81	50	2	66	146	7	79	1.000	8.388E-03	135	167	88	FEDDSTFVFTCAPNDTHNCLLRAHVKNGVVVRISPTYGYGEATDLYGNRASHRWDPRTCQKGLILSRRFYSERRVKAPMIR	NEEDKIVWGACSVNCGSRCALRLHVKDNEVWWVETDNTGDDV---YGNH-----QVRACLRGRSIRRRINHPDRLNYPMKR	-26.030,18.664,0.053,-22.770,18.595,-1.957,-19.870,18.447,0.500,-17.068,20.203,-1.413,-14.087,17.885,-1.995,-11.400,19.134,0.401,-8.305,19.822,-1.737,-6.028,18.036,0.702,-2.815,17.366,-1.272,-2.685,13.704,-2.362,0.006,12.159,-0.139,1.939,9.344,-1.855,3.257,6.791,0.674,5.407,3.761,-0.234,4.368,0.377,1.216,5.014,-3.358,0.704,2.368,-5.878,-0.433,1.071,-8.004,2.475,-0.531,-10.701,0.227,2.507,-12.914,…	MQQAMRNEEDKIVWGACSVNCGSRCALRLHVKDNEVWWVETDNTGDDVYGNHQVRACLRGRSIRRRINHPDRLNYPMKRVGRRGAGCV	913081	Salmonella enterica subsp. enterica serovar Rubislaw str. A4-653
job.pdb	AF-A0A4U9V5T4-F1-model_v4 Dimethyl sulfoxide reductase DmsA	21.900	114	69	4	40	153	4	97	1.000	1.186E-03	135	167	98	TAGAVVPGNPLRVMPDRTWEQIYRNQFEDDSTFVFTCAPNDTHNCLLRAHVKNGVVVRISPTYGYGEATDLYGNRASHRWDPRTCQKGLILSRRFYSERRVKAPMIRKGFKDWV	SRHAVAETVDTAVQPA-----------PQDKVVWGACSVNCGSRCALRLHVRDDEVYWVETDNTGDDV---YGNH-----QVRACLRGRSMRRRMNHPERLKLP-DETRRQTWR	7.618,-22.668,56.626,6.068,-24.724,53.769,5.702,-23.475,50.281,5.633,-26.650,48.207,3.043,-25.767,45.545,2.117,-28.778,43.392,1.494,-27.475,39.860,-1.639,-29.155,38.478,-1.202,-29.485,34.686,-4.610,-28.602,33.226,-4.888,-30.094,29.707,-5.777,-27.077,27.558,-7.821,-28.827,24.854,-6.575,-26.637,21.996,-9.643,-26.603,19.775,-7.851,-26.526,16.391,-9.634,-23.556,14.853,-9.099,-23.937,11.068,-6.003,-21…	MPFSRHAVAETVDTAVQPAPQDKVVWGACSVNCGSRCALRLHVRDDEVYWVETDNTGDDVYGNHQVRACLRGRSMRRRMNHPERLKLPDETRRQTWRR	47917	Serratia fonticola
job.pdb	AF-A0A5C7X187-F1-model_v4 Nitrate reductase subunit alpha	21.800	142	92	5	19	155	7	134	1.000	6.311E-04	135	167	176	SGAALADLLGPA-RFLSP----AGAATAGAVVPGNPLRVMPDRTWEQIYRNQFEDDSTFVFTCAPNDTHNCLLRAHVKNGVVVRISPTYGYGEATDLYGNRASHRWDPRTCQKGLILSRRFYSERRVKAPMIRKGFKDWVEA	TGGPIEELLERSGRFFTPGEFSADLRTVTR---------RGGRQGDVYYRDRWSHDKVVRSTHGVNCTGSCSWKVYVKDGIITWETQETDYP-SVGPDRPE----YEPRGCPRGAAFSWYTYSPTRVRYPYARGVLVEMYRE	56.389,-5.523,-40.707,54.178,-5.017,-37.627,54.709,-8.066,-35.382,51.221,-9.292,-34.392,51.363,-9.502,-30.563,51.872,-13.101,-29.636,50.897,-14.676,-26.288,53.227,-17.676,-26.651,55.365,-20.059,-28.719,54.422,-21.763,-32.026,52.813,-24.705,-30.282,50.630,-22.426,-28.101,49.548,-20.482,-31.217,48.709,-23.802,-32.942,46.650,-24.981,-29.916,44.718,-21.676,-29.695,44.047,-21.784,-33.466,43.035,-25.49…	MTRTPRTGGPIEELLERSGRFFTPGEFSADLRTVTRRGGRQGDVYYRDRWSHDKVVRSTHGVNCTGSCSWKVYVKDGIITWETQETDYPSVGPDRPEYEPRGCPRGAAFSWYTYSPTRVRYPYARGVLVEMYREAKARLGDPVLAWADIPADPGRRRRYQRARGKGGLVRVTWAAV	1785	Mycobacterium sp.
job.pdb	AF-A0A315XB54-F1-model_v4 4Fe-4S Mo/W bis-MGD-type domain-containing protein	24.800	129	74	4	40	167	2	108	1.000	4.322E-04	135	167	259	TAGAVVPGNPLRVMPDRTWEQIYRNQFEDDSTFVFT-CAPNDTHNCLLRAHVKNGVVVRISPTYGYGEATDLYGNRASHRWDPRTCQKGLILSRRFYSERRVKAPMIRKGFKDWVEAGYPRNDDGTPQM	TRSATRAGES-------TSGSSYRDKWDWDSVHWGTHCVDCYPGDCPVRVYVKDGVVVREEQSGTIATVEEGVPD-----FNPMGCQKGASWSRSLYGPDRVQYPLKR----------AGERGEGKWER	-30.237,-25.763,-1.921,-28.403,-28.205,-4.153,-26.603,-30.799,-2.018,-23.931,-32.385,-4.228,-24.905,-36.029,-4.756,-21.980,-38.167,-3.575,-21.362,-40.368,-6.621,-21.451,-43.935,-5.265,-17.878,-45.232,-5.738,-15.371,-42.450,-4.846,-12.632,-43.393,-2.342,-13.314,-42.191,1.238,-9.704,-40.872,1.341,-10.592,-37.806,-0.793,-13.743,-36.698,1.099,-11.742,-35.212,4.018,-9.961,-32.803,1.623,-13.214,-31.769…	MTRSATRAGESTSGSSYRDKWDWDSVHWGTHCVDCYPGDCPVRVYVKDGVVVREEQSGTIATVEEGVPDFNPMGCQKGASWSRSLYGPDRVQYPLKRAGERGEGKWERISWDQALTEIATSMVDAIENDGSASIVQEGTPEAGGSMASGRFRSVVGTHILDLQGSFNDFSIGLYETFGKFSPTSSADDWFKSEVILLWHMNPVYTRIALYHFIAEARYNGAEVVNISPDINASHTHADYQVPINGAADPAFGLALVQVM	2026734	Dehalococcoidia bacterium
job.pdb	AF-A0A6L3A9I2-F1-model_v4 Ethylbenzene dehydrogenase	25.400	122	75	3	47	167	3	109	1.000	5.563E-04	135	167	340	GNPLRVMPDRTWEQIYRNQFEDDSTFV-FTCAPNDTHNCLLRAHVKNGVVVRISPTYGYGEATDLYGNRASHRWDPRTCQKGLILSRRFYSERRVKAPMIRKGFKDWVEAGYPRNDDGTPQM	RNQSLNSTTSTTGTGYRQRWQWDSHAWGTHCVDCYPGNCLYRVYVRDGQVVREEPSGTMPVLVPGTPDR-----NPMGCQKGAGWSKTLSGEERVLYPLKR----------AGERGEGRWQR	-70.992,12.470,2.133,-68.844,9.399,1.821,-65.926,8.339,3.890,-62.476,9.305,4.504,-61.739,5.835,5.858,-58.478,6.310,7.690,-56.630,3.012,7.352,-56.679,2.376,11.074,-55.025,-0.924,10.299,-55.264,-2.804,13.575,-51.456,-2.715,13.984,-50.568,-6.416,14.037,-48.714,-6.809,17.364,-46.301,-9.017,15.341,-44.624,-5.945,13.727,-44.248,-3.762,16.861,-41.245,-5.652,18.309,-39.276,-5.265,15.044,-40.024,-1.516,14…	MTRNQSLNSTTSTTGTGYRQRWQWDSHAWGTHCVDCYPGNCLYRVYVRDGQVVREEPSGTMPVLVPGTPDRNPMGCQKGAGWSKTLSGEERVLYPLKRAGERGEGRWQRVSWDTALGEIAGSILETIESEGPESVLRITSAAEGGITAGWSASRLFSELLGLNATDVNGDINDFSHGQFITWGKFHNAVSPESKFQSELILFWYSNPAYTGIPLYHFISEARYRGAEVVLIAPDCSPSHSHADYFIPVRIGTDAALVLSMCRVILDEGLFDSLFIREQTDLPLLVRRDNGRFLRECDLREGGRENQFYWLGADGSARPAPRGSLASPGAEPLLSGAATVE	1869227	bacterium
job.pdb	AF-A0A2W6DFJ5-F1-model_v4 Nitrate reductase subunit alpha	22.600	106	67	2	55	155	33	128	1.000	2.093E-03	135	167	564	DRTWEQIYRNQFEDDSTFVFTCAPNDTHNCLLRAHVKNGVVVRIS-----PTYGYGEATDLYGNRASHRWDPRTCQKGLILSRRFYSERRVKAPMIRKGFKDWVEA	GRSADVFYRDRWAYDKVVRSTHGVNCTGSCSWKIYVKDGIITWEAQQTDYPSIGPDKP----------EYEPRGCPRGASFSWYTYSPARVRYPYVRGTLLELYRE	70.971,19.163,11.280,71.681,22.915,10.993,68.412,24.791,10.337,70.353,27.832,8.981,72.066,25.645,6.349,68.751,23.984,5.396,66.903,27.364,5.221,69.775,28.882,3.180,69.451,25.994,0.683,65.639,26.489,0.534,66.129,30.268,-0.017,68.548,29.402,-2.870,66.112,26.762,-4.252,63.482,29.480,-4.971,65.781,30.802,-7.755,65.859,27.387,-9.513,62.097,26.631,-9.350,59.461,28.613,-11.283,56.800,30.136,-8.969,56.319…	MDTDFTDSLLRIGRHFQRGEASEDLRTVHQIGGRSADVFYRDRWAYDKVVRSTHGVNCTGSCSWKIYVKDGIITWEAQQTDYPSIGPDKPEYEPRGCPRGASFSWYTYSPARVRYPYVRGTLLELYREAKQRLKDPVLAWADVVDDPEKARRYKAARGMGGFVRAEWWEATEIAAAAHVHTIKRYGPDRVAGFSPIPAMSMVSHAAGARFISLIGGAMLSFYDWYADLPVASPQVFGDQTDVPESADWFDAGYLIMWGSNVPVTRTPDAHYMTEARYRGQKVVVVSPDYGDHTKFADEWLPARPGTDAALAMSMGHVILKEFFVDRQTPRFTDYVKRFTDLPFLVTLDKRGDAFVPGKFLTATDLGDTGEGAESKTVLLDAATGQPVVPNGSLGHRFTR…	2201155	Pseudonocardiales bacterium
job.pdb	AF-A0A1F8YAK9-F1-model_v4 4Fe-4S Mo/W bis-MGD-type domain-containing protein	25.500	168	99	6	1	167	14	156	1.000	1.303E-04	135	167	700	MAQGVSRRQLLGRALALGSGAALADLLGPARFLSPAGAATAGAVVPGNPLRVMPDRTWEQIYRNQFEDDSTFVFTCAPNDTHNCLLRAHVKNGVVVRISPTYGYGEATDLYGNRASHRWDPRTCQKGLILSRR-FYSERRVKAPMIRKGFKDWVEAGYPRNDDGTPQM	IMSNLSRRDFLKAAGVA----SLALALPEGVLSLEALA----AV--EDPMKPYPYKGWEDLYRGIWKWDKVAAATHSSNCTGACRWRVYVKDGVILREEQPREFPSLGGDIPD-----FAPRGCQKGACYNTTYTYGPERVKYPLIR----------VGERGEGKFRQ	-82.682,-24.345,-0.643,-82.067,-26.744,-2.838,-80.413,-29.544,-4.704,-77.864,-31.280,-6.251,-76.994,-33.110,-9.340,-76.599,-34.281,-12.586,-76.542,-35.383,-16.145,-75.425,-33.725,-19.145,-72.188,-35.485,-19.264,-72.041,-36.738,-22.752,-70.455,-35.528,-26.004,-68.377,-32.771,-26.998,-64.912,-32.432,-25.606,-62.227,-32.374,-28.261,-60.196,-29.609,-30.057,-57.714,-27.915,-28.424,-56.171,-24.777,-26.…	MRVLQKDYERRHIIMSNLSRRDFLKAAGVASLALALPEGVLSLEALAAVEDPMKPYPYKGWEDLYRGIWKWDKVAAATHSSNCTGACRWRVYVKDGVILREEQPREFPSLGGDIPDFAPRGCQKGACYNTTYTYGPERVKYPLIRVGERGEGKFRQATWDEALELIAGKIVDNIKENGSDTVGLFTPVPAISNVRFCSFHRFGHLIGATAYTFYDWYGDLPPGSTATYGVMTDPCETADWFNSRYIIIQGARLTDTRIPDAHFYTEARYNGAKIVIFSPDYNPTVTHADQWVPLKPGTDAAFNMGMANVIVGRKLYDAPYIKEQTDLPFLVRVDDKKFLRESDLVKDGSKERFYSWDIKSNKPVLMRGTWGDKPPKELPTPPFAGRNTMGYEPGTIALN…	1797816	Deltaproteobacteria bacterium GWC2_42_11
job.pdb	AF-A0A1G3IRL7-F1-model_v4 Chlorate reductase subunit alpha	26.200	103	68	3	36	137	11	106	1.000	1.527E-03	135	167	897	AGAATAGAVVPGNPLRVM-PDRTWEQIYRNQFEDDSTFVFTCAPNDTHNCLLRAHVKNGVVVRISPTYGYGEATDLYGNRASHRWDPRTCQKGLILSRRFYSE	AFSLTKLEPI-GDPLKGEYPYRGWEDLYRKEWTWDSAGFATHSIGCVAGCAWTVYVKDGIPFREEQTAQYPGLPGFPD------MNPRGCQKGAQYCSWMQQP	47.212,5.137,23.566,44.515,2.598,24.504,41.577,3.086,26.847,39.186,0.105,26.889,35.500,-0.613,27.168,34.711,-4.074,28.604,31.723,-5.902,27.069,30.046,-8.545,29.283,27.872,-11.266,27.870,28.408,-12.886,24.473,27.418,-16.544,24.973,26.276,-16.566,21.298,28.555,-14.157,19.415,29.839,-16.088,16.371,32.778,-13.609,16.695,34.717,-16.140,18.875,35.588,-18.678,16.238,39.188,-18.884,17.387,41.029,-19.997,…	MAVGLTFPDTAFSLTKLEPIGDPLKGEYPYRGWEDLYRKEWTWDSAGFATHSIGCVAGCAWTVYVKDGIPFREEQTAQYPGLPGFPDMNPRGCQKGAQYCSWMQQPDFLKYPLKRVGARGERKWKRISWDEALTEIADKLIDVTLKEGPGNVYLPKRPFAQITNNSSTRMANLLGGIKPDVSSFVGDLYPGVQTVRAQARSVSTFDDWFTSDLILMWHMNPFATRIPDAHFLTEARYNGGRLVNISVDYNPSSVHADLFVPVKFSTDSHLAAALCNVLIAEKKYKAAYLKEQSDLPFLVRKDNGKFLRESDLKPGGDSEAFYLWDAKTNQAVQAPATGKSQKGKTLALGAIDPALEGAFKINDIDVTTVFERLKEALAPYTPEAIQATTGVHPSVTRKL…	1802023	Rhodospirillales bacterium RIFCSPLOWO2_12_FULL_67_15
job.pdb	AF-A0A833LKD2-F1-model_v4 Molybdopterin-dependent oxidoreductase	21.200	165	98	6	6	167	2	137	1.000	7.385E-05	134	167	193	SRRQLLGRALALGSGAALADLLGPARFLSPAGAATAGAVVPGNPLRVMPDRTWEQIYRNQFE---DDSTFVFTCAPNDTHNCLLRAHVKNGVVVRISPTYGYGEATDLYGNRASHRWDPRTCQKGLILSRRFYSERRVKAPMIRKGFKDWVEAGYPRNDDGTPQM	RRREFITTSAVCG----MGLVF---------GGPLHSLAVRAAP-AGSRRRAWEDLYRREFTESRGDAQGFAFHCSNCQGNCAWRVFAKDGRVTREEQVASYPPVHPRIPDA-----NPRGCNKGIVHSREMYQGDRLLHPLRR----------VGLRGEGKWQR	19.283,14.514,-45.712,17.246,17.658,-45.034,13.999,17.842,-47.119,15.547,20.810,-48.963,18.696,18.879,-50.016,16.595,15.966,-51.384,14.425,18.309,-53.506,17.480,20.223,-54.786,19.342,16.994,-55.715,16.189,15.540,-57.370,15.696,18.736,-59.434,19.351,18.661,-60.579,19.066,14.948,-61.529,15.797,15.735,-63.393,17.584,18.372,-65.522,20.392,15.895,-66.388,17.799,13.556,-68.013,16.551,16.321,-70.373,19.…	MRRREFITTSAVCGMGLVFGGPLHSLAVRAAPAGSRRRAWEDLYRREFTESRGDAQGFAFHCSNCQGNCAWRVFAKDGRVTREEQVASYPPVHPRIPDANPRGCNKGIVHSREMYQGDRLLHPLRRVGLRGEGKWQRITWGEAYDAVAGAVVDSLTRHGPGSLMVYCGTGILSQGRRAGPLRLGSLLGAQRLY	1934341	Pseudorhodoplanes sp.
job.pdb	AF-A0A0F8ZML0-F1-model_v4 4Fe-4S Mo/W bis-MGD-type domain-containing protein	23.400	128	72	4	41	167	18	120	1.000	6.311E-04	134	167	205	AGAVVPGNPLRVMPDRTWEQIYRNQFEDDSTFVFTCAPNDTH-NCLLRAHVKNGVVVRISPTYGYGEATDLYGNRASHRWDPRTCQKGLILSRRFYSERRVKAPMIRKGFKDWVEAGYPRNDDGTPQM	ARAEYKGT----------EDLYRQRWRWDKVFSATHCVDCYPGNCPYRVYVKDGVIFAEEQAGTLPVIEEGVPD-----MNPMGCQKGAAWSRLLYSPERVLHPLKR----------AGKRGEGKWKR	-0.711,-23.455,-28.884,0.592,-25.691,-26.067,2.089,-24.191,-22.877,2.720,-26.212,-19.710,0.021,-24.798,-17.412,1.284,-22.684,-14.477,-2.308,-22.606,-13.150,-2.576,-23.016,-9.358,-5.075,-25.858,-9.940,-2.726,-27.691,-12.377,0.223,-27.282,-9.953,-1.939,-28.580,-7.059,-3.370,-31.529,-9.067,0.014,-32.759,-10.423,-1.431,-32.454,-13.946,1.190,-33.478,-16.519,1.695,-30.418,-18.745,0.670,-31.033,-22.340,…	MFTASLSLEALQKGAEPARAEYKGTEDLYRQRWRWDKVFSATHCVDCYPGNCPYRVYVKDGVIFAEEQAGTLPVIEEGVPDMNPMGCQKGAAWSRLLYSPERVLHPLKRAGKRGEGKWKRVSWDQALSEIADHVLDAIEEIGPEAIIDEGTPGQGGLLSSFPFNRVLQLIGGLRTDVNAVINDFSPGIYLTFGKFDPANSMDDHF	412755	marine sediment metagenome
job.pdb	AF-A0A6L6B376-F1-model_v4 Molybdopterin-dependent oxidoreductase	24.800	141	89	5	19	155	8	135	1.000	7.160E-04	134	167	593	SGAALADLLGPA-RFLSPAGAAT---AGAVVPGNPLRVMPDRTWEQIYRNQFEDDSTFVFTCAPNDTHNCLLRAHVKNGVVVRISPTYGYGEATDLYGNRASHRWDPRTCQKGLILSRRFYSERRVKAPMIRKGFKDWVEA	SNDAMAEFLVRAGRFFSPGEVSKDLRSVALVGG--------RDADIFYRDRWSHDKVVRSTHGVNCTGSCSWKVYVKDGIITWETQQTDYP-SVGPDSPE----YEPRGCPRGAAFSWYTYSPTRVRYPYVRGVLLEAYRK	-45.206,-0.423,-53.710,-43.319,-1.308,-56.835,-44.721,-4.823,-57.374,-42.254,-6.754,-59.530,-44.533,-9.601,-60.428,-42.862,-11.709,-62.918,-41.693,-15.173,-61.964,-40.917,-15.923,-65.565,-39.135,-19.252,-65.324,-36.546,-18.102,-67.857,-35.323,-21.704,-68.073,-32.516,-20.127,-70.159,-31.338,-17.879,-67.259,-31.513,-20.822,-64.798,-29.773,-23.044,-67.393,-27.023,-20.395,-67.907,-26.430,-20.123,-64.…	MVTTTDQSNDAMAEFLVRAGRFFSPGEVSKDLRSVALVGGRDADIFYRDRWSHDKVVRSTHGVNCTGSCSWKVYVKDGIITWETQQTDYPSVGPDSPEYEPRGCPRGAAFSWYTYSPTRVRYPYVRGVLLEAYRKAKAEHPDPVDAWHAVVSDPVTRRTYHKARGKGGLVRAGWSEVNEIIAAAHIYTAKTYGPDRIFGFSPIPAMSMASHAVGARFISLMGGSMLSFYDWYADLPVASPQVFGDQTDVPESADWWNASYLIMWGSNVPVTRTPDAHFMTEARYRGQKVVAVSPDYADNTKFADEWMAPHPGTDGALAMAMGHVILKEFYVNSQVPRFIDYVKKYSDLPFLISLLEKNGTLVPDKFVTAADLGEKSEGALFKTVVADSATGLPHVPNGS…	1883427	Actinomycetia bacterium
job.pdb	AF-A0A378SXQ6-F1-model_v4 Respiratory nitrate reductase subunit alpha	20.500	156	97	5	1	155	6	135	1.000	4.603E-04	134	167	621	MAQGVSRRQLLGR-ALALGSGAALADLLGPARFLSPAGAATAGAVVPGNPLRVMPDRTWEQIYRNQFEDDSTFVFTCAPNDTHNCLLRAHVKNGVVVRISPTYGYGEATDLYGNRASHRWDPRTCQKGLILSRRFYSERRVKAPMIRKGFKDWVEA	PAGSQTPADALLRLGKYFHRGEVSADQ------------RTLHKI---------GGRSADEFYRDRWAHDKVVRSTHGVNCTGSCSWKIYVKDGVITWESQQTDYP-SVGADKPE----YEPRGCPRGASFSWYTYSPARVRYPYVRGILLEYYRE	-47.474,-6.973,-46.075,-44.798,-7.504,-48.715,-46.269,-6.064,-51.907,-45.382,-8.680,-54.508,-44.860,-6.257,-57.380,-45.755,-8.128,-60.601,-43.232,-9.629,-62.887,-42.936,-7.419,-65.940,-42.173,-3.655,-65.974,-38.847,-3.784,-67.874,-37.513,-0.253,-67.472,-34.658,0.584,-69.906,-32.549,0.723,-66.762,-33.396,-2.917,-65.842,-32.524,-3.961,-69.421,-29.126,-2.188,-69.096,-28.463,-3.851,-65.690,-29.350,-7…	MLVDSPAGSQTPADALLRLGKYFHRGEVSADQRTLHKIGGRSADEFYRDRWAHDKVVRSTHGVNCTGSCSWKIYVKDGVITWESQQTDYPSVGADKPEYEPRGCPRGASFSWYTYSPARVRYPYVRGILLEYYREAKERLKDPVLAWADIVEDPEKSKRYKAARGKGGFVRAEWWEAAEIAAAAHVHTVKKYGPDRVAGFSPIPAMSMVSHAVGARFISLLGGSMLSFYDWYADLPVASPQVFGDQTDVPESADWFDAGYLIMWGSNVPVTRTPDAHYMTEARYRGQKVVVVSPDYADNTKFADEWLPARPGTDAALAMAMGHVILKEFFVEKQTPYFTDYVKKYTDLPFLVSLTERDGRVLPGKFLTAADLGGEHADAEAASSKPVLLDQAGRPVVPN…	1796	Mycobacterium senegalense
job.pdb	AF-A0A0C1CSW2-F1-model_v4 Nitrate reductase	23.700	101	72	2	55	155	24	119	1.000	7.875E-03	134	167	971	DRTWEQIYRNQFEDDSTFVFTCAPNDTHNCLLRAHVKNGVVVRISPTYGYGEATDLYGNRASHRWDPRTCQKGLILSRRFYSERRVKAPMIRKGFKDWVEA	GRAADEFYRDRWSHDKVVRSTHGVNCTGSCSWKIYVKDGVITWESQQTDYPSVGS-DKPE----YEPRGCPRGASFSWYTYSPARIRYPYVRGVLLEMYRE	-32.382,-43.619,-64.795,-29.259,-43.287,-62.548,-31.335,-43.329,-59.328,-28.703,-45.147,-57.198,-27.010,-41.845,-56.152,-30.146,-40.785,-54.188,-30.482,-44.016,-52.147,-28.250,-44.343,-49.054,-27.671,-47.620,-47.188,-28.502,-47.287,-43.460,-30.425,-48.972,-40.622,-34.005,-47.672,-40.404,-35.400,-47.462,-36.851,-38.242,-49.868,-35.962,-40.671,-46.899,-36.012,-39.272,-45.836,-39.435,-38.520,-42.287…	MRLGKYFHRGEISADQRTLHKTGGRAADEFYRDRWSHDKVVRSTHGVNCTGSCSWKIYVKDGVITWESQQTDYPSVGSDKPEYEPRGCPRGASFSWYTYSPARIRYPYVRGVLLEMYREAKSRLKDPVLAWGEIVEDSAKAKRYKSSRGKGGFVRAEWWEAAEIAAAAHVYTIKQYGPDRVAGFSPIPAMSMVSHAVGARFISLLGGSMLSFYDWYADLPVASPQVFGDQTDVPESADWFDAGYLIMWGSNVPVTRTPDAHYMTEARYRGQKVVVVSPDYADNTKFADEWVAARPGTDAALAMSMGHVMLKEFFVDKTTARFTDYVKRYTDLPFLITLDERDGGYVPGKFLTAADLAASGSVAQGAAEPDAGDAFRTVLLDADANPVVPNGSLGDRFGA…	1141657	Nocardia vulneris
job.pdb	AF-A0A150LX13-F1-model_v4 Respiratory nitrate reductase alpha chain	32.300	102	63	3	55	155	32	128	1.000	6.119E-03	134	167	1028	DRTWEQIYRNQFEDDSTFVFTCAPNDTHNCLLRAHVKNGVVVRISPTYGYGEATDLYGNRASHRWDPRTCQKGLILSRRFYSERRVKAPMIRKGFKD-WVEA	DRAWENAYRRRWQHDKVVRSTHGVNCTGSCSWNIYVKDGIVTWEGQQLDYP-STGPDMPD----FEPRGCPRGASFSWYIYSPLRVKYPYVRGVLIDMWREA	41.990,-40.513,-33.066,40.675,-44.114,-33.303,38.744,-44.427,-36.624,35.000,-44.741,-35.860,34.162,-48.243,-37.200,31.413,-48.047,-39.872,27.844,-48.531,-38.473,27.695,-51.555,-40.741,30.306,-53.394,-38.613,28.246,-52.800,-35.439,25.358,-54.857,-36.975,27.516,-58.046,-36.915,27.362,-57.901,-33.083,23.981,-59.721,-33.491,26.075,-62.944,-33.626,27.240,-62.533,-29.991,25.609,-64.771,-27.313,22.782,-…	MKQKRSPLWNRFKYMKPIERYANEHSEATYGDRAWENAYRRRWQHDKVVRSTHGVNCTGSCSWNIYVKDGIVTWEGQQLDYPSTGPDMPDFEPRGCPRGASFSWYIYSPLRVKYPYVRGVLIDMWREALQTHPNPLDAWKSIVENPEKAKRYKQARGKGGFVRVSWDEALTLVAASLLYTVIKYGPDRNVGFSPIPAMSMISFAAGSRFMQLMGGPMLSFYDWYADLPPASPQIWGDQTDVPESSDWYNSGYIITWGSNVPLTRTPDAHFLAEVRYRGTKVVSVSPDYAESTKFADDWLSVKQGTDGALAMAMGHVILKEYYVDQQVPYFQQYAKMYTDFPFVVTLKKDGDKWVAGRFLQAKDLGRNVTNAEWKPVVYDENKKTFAIPHGTIGSRWDDQ…	81408	Parageobacillus caldoxylosilyticus
job.pdb	AF-A0A522L7D3-F1-model_v4 Nitrate reductase subunit alpha	31.800	110	66	2	53	158	27	131	1.000	2.869E-03	134	167	1096	MPDRTWEQIYRNQFEDDSTFVFTCAPNDTHNCLLRAHVKNGVVVRISPTYGYGEATDLYGNRASHRWDPRTCQKGLILSRRFYSERRVKAPMIR----KGFKDWVEAGYP	TEARQWEDGYRNRWSHDKVVRSTHGVNCTGSCSWKIHVKQGVVTWETQQTDYPRTRPGMPN-----HEPRGCSRGASYSWYLYSANRLKYPMIRGRLLKHWRKLRETLAP	1.126,-56.842,40.654,3.277,-54.280,42.537,6.455,-52.939,40.814,8.262,-54.002,44.027,7.201,-57.656,43.540,8.325,-57.508,39.878,11.894,-56.627,40.996,11.952,-59.855,43.077,11.663,-61.842,39.793,14.955,-60.320,38.494,16.714,-63.682,37.880,13.543,-65.560,36.817,12.900,-63.374,33.734,14.368,-64.761,30.466,17.242,-62.596,29.258,18.178,-63.353,25.641,21.777,-62.160,25.050,22.589,-60.580,21.698,25.911,-5…	MGHFLERLRYFQRPRQPFSDGWGEVRTEARQWEDGYRNRWSHDKVVRSTHGVNCTGSCSWKIHVKQGVVTWETQQTDYPRTRPGMPNHEPRGCSRGASYSWYLYSANRLKYPMIRGRLLKHWRKLRETLAPVEAWAALMAEPGMKDYKASRGLGGFVRVKWDEALDMVAAANVHTVKVHGPDRVTGFSPIPAMSMVSYASGARYLSLIGGTLLSFYDWYCDLPPSSPQTWGEQTDVPESADWYNSGYLIAWGSNVPQTRTPDAHFFVEARYNGTQVVAVTPDYAEVAKLSDLWLHPKQGTDAALAMAMGHVILKEFFLDRQAEYFQDYCRKYTDLPLLVTLRRDGARWVPDRYLRASDFDGALGSPDHAEWKTVGFDAAGAPVVPQGSIGFRWPGKDSP…	1883446	Rhodanobacter sp.
job.pdb	AF-A0A2N2G283-F1-model_v4 Molybdopterin dinucleotide-binding protein	20.800	173	106	7	1	167	12	159	1.000	1.787E-04	133	167	214	MAQGVSRRQLLGRALALGSGAALADLLGPARFLSPAGAATAGAVVPGNPLRVMPDRTW-EQIYRNQF-----EDDSTFVFTCAPNDTHNCLLRAHVKNGVVVRISPTYGYGEATDLYGNRASHRWDPRTCQKGLILSRRFYSERRVKAPMIRKGFKDWVEAGYPRNDDGTPQM	PQNGQKRRDFLKISGAT-----AAMMAGQGYLF-----AKTDVLSIENGKENYPNSSYTEKMYRNEFGFTYGKKEEHGFAYHCVNCQGNCAWEVWSHNGVVTRENQSARYP-SVNAKIPD----FNPRGCNKGVQHSQIMYEKDRILYPMQR----------VGERGAGQWKR	100.746,-4.049,-4.128,97.192,-2.651,-4.321,94.921,-3.332,-7.315,91.541,-1.522,-7.097,88.215,-3.196,-7.441,86.345,-1.394,-10.258,82.561,-1.127,-9.812,80.911,-2.426,-13.008,77.773,-0.406,-13.653,75.403,-2.933,-15.260,74.207,-0.779,-18.160,71.996,-2.962,-20.432,73.638,-3.684,-23.740,71.333,-3.562,-26.636,70.040,-0.386,-28.326,66.532,-0.924,-29.593,65.995,2.710,-30.601,62.692,4.026,-29.138,61.629,4.5…	MTKPIQKEEILPQNGQKRRDFLKISGATAAMMAGQGYLFAKTDVLSIENGKENYPNSSYTEKMYRNEFGFTYGKKEEHGFAYHCVNCQGNCAWEVWSHNGVVTRENQSARYPSVNAKIPDFNPRGCNKGVQHSQIMYEKDRILYPMQRVGERGAGQWKRLSWDEAANEVAQKIWDTMTDENMGPDKLLIQAGTGLLTEGRRGAPLRFCTQLGAS	2013752	Deltaproteobacteria bacterium HGW-Deltaproteobacteria-24
job.pdb	AF-A0A7G1I7R3-F1-model_v4 4Fe-4S Mo/W bis-MGD-type domain-containing protein	21.000	138	91	4	20	155	19	140	1.000	8.652E-04	133	167	265	GA--ALADLLGPARFLSPAGAATAGAVVPGNPLRVMPDRTWEQIYRNQFEDDSTFVFTCAPNDTHNCLLRAHVKNGVVVRISPTYGYGEATDLYGNRASHRWDPRTCQKGLILSRRFYSERRVKAPMIRKGFKDWVEA	GAAGAQRTLLHPGEFSADLRTVTRRG-----------GREADVFYRDRWSHDKVVRSTHGVNCTGSCSWKIYVKDGIITWETQQTDYP-SVGPDRPE----YEPRGCPRGASFSWYSYAPTRLRYPYARGVLIEMYRE	15.065,-31.296,-11.047,18.432,-29.758,-10.027,21.110,-30.076,-12.734,24.489,-30.275,-10.985,27.018,-28.676,-13.332,30.085,-30.768,-12.429,33.042,-29.096,-14.200,35.610,-31.884,-14.660,39.121,-30.385,-14.832,41.540,-32.517,-16.742,43.284,-32.623,-19.969,46.989,-31.918,-20.534,48.445,-31.018,-23.908,52.145,-30.258,-24.108,53.220,-29.823,-27.741,56.898,-29.247,-28.578,58.522,-26.013,-29.898,60.709,-…	MTRRVTVDHHTSRRRSARGAAGAQRTLLHPGEFSADLRTVTRRGGREADVFYRDRWSHDKVVRSTHGVNCTGSCSWKIYVKDGIITWETQQTDYPSVGPDRPEYEPRGCPRGASFSWYSYAPTRLRYPYARGVLIEMYREAKARLGDPVLAWADIQADPQRRRRYQQARGKGGLVRVSWAEATELIAAAHVYTIKTYGPDRVAGFSPIPAMSMVSYAAGSRFFELIGAPMTSFYDWYADLPVASRRCSATRPMCPNPGTGGTRPI	1768	Mycobacterium kansasii
job.pdb	AF-A0A727MWF0-F1-model_v4 Nitrate reductase subunit alpha	31.300	102	64	2	55	155	29	125	1.000	6.517E-03	133	167	1128	DRTWEQIYRNQFEDDSTFVFTCAPNDTHNCLLRAHVKNGVVVRISPTYGYGEATDLYGNRASHRWDPRTCQKGLILSRRFYSERRVKAPMIRKGFKD-WVEA	NRDWEDSYRQRWQFDKIVRSTHGVNCTGSCSWKIYVKNGLVTWETQQTDYPRTRPDLPN-----HEPRGCPRGASYSWYLYSANRLKYPLVRKRLIELWREA	23.155,-35.393,-51.704,26.785,-34.266,-52.228,27.217,-30.469,-51.851,30.363,-30.894,-54.010,28.458,-32.562,-56.888,25.614,-29.991,-56.661,28.141,-27.289,-57.712,28.261,-28.976,-61.162,24.558,-28.030,-61.565,25.587,-24.306,-61.554,23.947,-23.326,-64.882,21.042,-25.782,-64.390,20.176,-23.863,-61.178,19.730,-20.515,-63.044,16.039,-19.660,-63.597,14.658,-16.515,-65.290,16.421,-13.149,-65.262,14.394,-…	MSKLLDRFRYFKQKGDTFADGHGQVMHTNRDWEDSYRQRWQFDKIVRSTHGVNCTGSCSWKIYVKNGLVTWETQQTDYPRTRPDLPNHEPRGCPRGASYSWYLYSANRLKYPLVRKRLIELWREALSRHSDPVLAWESIMNDPQKCQSYKQVRGHGGFIRSNWKELNQLIAAANVWTIKTYGPDRVAGFSPIPAMSMVSYAAGTRYLSLLGGTCLSFYDWYCDLPPASPMTWGEQTDVPESADWYNSAYIIAWGSNVPQTRTPDAHFFTEVRYKGTKTIAITPDYSEVAKLCDQWLAPKQGTDSALAMAMGHVILKEFHLDNPSDYFLNYCRRYTDMPMLVLLDERADGSYVPGRMMRASDLVDGLGEANNPEWKTVALNSTGELVAPNGSIGFRWGEK…	149539	Salmonella enterica subsp. enterica serovar Enteritidis
job.pdb	AF-A0A1G1KT71-F1-model_v4 Nitrate reductase (quinone)	29.600	118	71	3	38	155	2	107	1.000	2.529E-03	133	167	1204	AATAGAVVPGNPLRVMPDRTWEQIYRNQFEDDSTFVFTCAPNDTHNCLLRAHVKNGVVVRISPTYGYGEATDLYGNRASHRWDPRTCQKGLILSRRFYSERRVKAPMIRKGFKDWVEA	SWIKDII---SPQT----RKWEEFYRNRFQHDNVVRSTHGVNCTGGCSWKIHVKDGIVVWETQQLDYPLLEDTLPP-----YEPRGCQRGISFSWYLYSPLRIKYPLIRGTLLDIYRK	-57.164,-27.872,-40.767,-54.358,-25.808,-39.200,-52.770,-27.883,-36.389,-52.351,-24.671,-34.311,-55.220,-22.676,-32.780,-53.936,-19.446,-31.194,-56.365,-18.983,-28.284,-55.897,-15.374,-27.116,-57.502,-15.763,-23.658,-55.764,-13.406,-21.156,-58.170,-14.685,-18.535,-56.470,-18.140,-18.607,-53.019,-16.507,-18.040,-53.792,-15.022,-14.573,-51.164,-17.382,-13.051,-48.489,-15.109,-14.631,-49.395,-12.498…	MSWIKDIISPQTRKWEEFYRNRFQHDNVVRSTHGVNCTGGCSWKIHVKDGIVVWETQQLDYPLLEDTLPPYEPRGCQRGISFSWYLYSPLRIKYPLIRGTLLDIYRKEKEKTRDPFEAWRNIQNDKKTREKYQKARGKGGFRRVSWDEALELMAVASLYTAKKYGPDRVAGFSPIPAMSMLSYAAGSRFLQLFGGVNLSFYDWYCDLPNAFPEIWGEQTDVCESADWYNAKLIADMGANLNMTRTPDCHFFAEARHNGTKTVVFSPDFSQVSKYADQWVSLHAGSDGAFWMAVTHVILKEYHHEKKNRFFLDYVKQYTDSPYLVKLETNGKNLIPGRLLRANELEEYKSLSNGDWKFLNINEVSKRYVVPKGSVGHRWDENKANWNMKLENAEGGEAYQ…	1801832	Omnitrophica bacterium RIFCSPLOWO2_12_FULL_44_17
job.pdb	AF-X0XVK9-F1-model_v4 4Fe-4S Mo/W bis-MGD-type domain-containing protein	27.700	83	45	3	66	146	8	77	1.000	2.375E-03	132	167	84	FEDDSTFV--FTCAPNDTHNCLLRAHVKNGVVVRISPTYGYGEATDLYGNRASHRWDPRTCQKGLILSRRFYSERRVKAPMIR	RSDVDFNIVKTGCCHDCGGRCVLRAHVKNGKIIRYET--DNSEEP-----------QIRACMRGRAYRQRLYSKNRLKHPLRR	24.582,-20.543,-16.739,21.321,-19.466,-18.422,18.656,-20.737,-16.027,15.350,-20.874,-17.955,12.230,-18.781,-17.484,9.619,-21.156,-16.023,6.007,-20.106,-15.761,4.666,-16.945,-14.280,1.075,-18.013,-14.961,-0.904,-15.278,-16.806,-2.558,-13.988,-13.635,-4.510,-11.020,-15.018,-3.558,-8.157,-12.662,-4.018,-4.407,-13.154,-0.856,-2.336,-12.535,-1.592,1.051,-10.917,1.195,3.643,-10.489,1.046,5.326,-7.059,3…	MSGNNSNRSDVDFNIVKTGCCHDCGGRCVLRAHVKNGKIIRYETDNSEEPQIRACMRGRAYRQRLYSKNRLKHPLRRVGERGEG	412755	marine sediment metagenome
job.pdb	AF-A0A6M1CHL1-F1-model_v4 4Fe-4S Mo/W bis-MGD-type domain-containing protein	27.100	81	52	2	55	135	29	102	1.000	4.754E-03	132	167	104	DRTWEQIYRNQFEDDSTFVFTCAPNDTHNCLLRAHVKNGVVVRISPTYGYGEATDLYGNRASHRWDPRTCQKGLILSRRFY	NRDWEDGYRSRWQHDKIVRSTHGVNCTGSCSWKIYVKNGLVTWETQQTDYPRTRPDLPDH-----EPRGCPRGASYS--WY	-25.205,-4.720,14.646,-26.412,-1.442,16.229,-23.452,0.629,17.518,-25.947,2.390,19.831,-27.152,-0.848,21.498,-23.563,-2.181,21.801,-22.939,0.635,24.344,-25.142,-1.310,26.820,-22.450,-4.066,26.784,-19.957,-1.681,28.511,-19.098,-3.947,31.488,-19.293,-7.187,29.439,-16.567,-5.861,27.078,-13.933,-5.418,29.860,-11.262,-8.163,29.764,-8.377,-8.700,32.229,-6.337,-5.913,33.822,-2.556,-5.975,33.235,0.633,-4.…	MSKFLDRFRYFKQRGETFSGDHGQELNVNRDWEDGYRSRWQHDKIVRSTHGVNCTGSCSWKIYVKNGLVTWETQQTDYPRTRPDLPDHEPRGCPRGASYSWYLY	573	Klebsiella pneumoniae
job.pdb	AF-A0A7X7HV00-F1-model_v4 Nitrate reductase subunit alpha	21.800	160	93	4	2	155	23	156	1.000	3.152E-04	132	167	310	AQGVSR------RQLLGRALALGSGAALADLLGPARFLSPAGAATAGAVVPGNPLRVMPDRTWEQIYRNQFEDDSTFVFTCAPNDTHNCLLRAHVKNGVVVRISPTYGYGEATDLYGNRASHRWDPRTCQKGLILSRRFYSERRVKAPMIRKGFKDWVEA	ARGSGKLDGPTSDALLKAGRFFRRGEASDDLR----------TVTMEG-----------GRSSDVFYRDRWSHDKVVRSTHGVNCTGSCSWKVYVKEGIITWEAQQTDYPDIGDDMPG-----YEPRGCPRGAAFSWYTYSPTRVRYPYIRGRLLELWRA	9.521,-27.474,-32.954,9.404,-24.498,-35.283,12.053,-24.267,-38.035,12.558,-20.968,-39.867,14.282,-21.712,-43.183,15.250,-18.586,-45.134,17.312,-19.205,-48.277,17.969,-16.205,-50.493,21.239,-15.999,-52.513,23.290,-12.877,-52.108,24.512,-11.159,-55.313,28.311,-10.927,-55.920,29.960,-7.705,-54.873,33.030,-6.790,-57.027,35.873,-7.366,-54.589,39.142,-6.301,-56.245,42.018,-8.283,-54.660,43.829,-5.862,-…	MTSLDSSRPASPSPGGRRDPAPARGSGKLDGPTSDALLKAGRFFRRGEASDDLRTVTMEGGRSSDVFYRDRWSHDKVVRSTHGVNCTGSCSWKVYVKEGIITWEAQQTDYPDIGDDMPGYEPRGCPRGAAFSWYTYSPTRVRYPYIRGRLLELWRAARAEHPDPVDAWGSIVSDSTKTAWYKRARGKGGLVRARWEDALEIAAAAHVYTAKTVGPDRVAGFSPIPAMSMASFGAGSRFVELFGGSMLSFYDWYADLPVASPQVFGDQTDVPESADWFNSSYLVMWGSNVPVTRTPDAHFMTEARYKGQKV	1911520	Actinomycetales bacterium
job.pdb	AF-A0A3M0ZAK0-F1-model_v4 Ethylbenzene dehydrogenase	26.600	105	70	2	38	140	2	101	1.000	1.965E-03	132	167	700	AATAGAVVPGNPLRVMPDRTWEQIYRNQFEDDSTFVFTCAPN--DTHNCLLRAHVKNGVVVRISPTYGYGEATDLYGNRASHRWDPRTCQKGLILSRRFYSERRV	SAEGAAAHTSAPAVPAPYGDWRDVYRQKWTWDRIAKSSHFTNCWYQSHCAWNVYVKDGLVWREEQVAGYPQTRPEVPD-----FNPRGCQKGACYSERMYDPARV	33.250,-10.552,-33.685,31.862,-14.030,-33.736,28.630,-14.295,-35.760,26.619,-17.242,-34.506,23.559,-16.791,-36.734,20.089,-17.305,-35.289,19.148,-20.578,-36.968,15.415,-20.062,-37.480,14.101,-23.555,-36.734,11.868,-23.723,-39.821,10.727,-27.257,-39.237,8.315,-27.734,-42.160,4.773,-27.911,-40.690,4.238,-31.558,-39.953,1.628,-32.924,-42.387,-1.419,-33.200,-40.065,-2.196,-36.832,-39.400,-5.326,-37.6…	MSAEGAAAHTSAPAVPAPYGDWRDVYRQKWTWDRIAKSSHFTNCWYQSHCAWNVYVKDGLVWREEQVAGYPQTRPEVPDFNPRGCQKGACYSERMYDPARVTYPLKRVGPRGSGKWRRVRWDEALDDLAGEFVRVVTEEGPDRVFWDNGPLFTFGAMAAAQARFSYLAGTVSLDMNTEIGDGHRGAGETFGKIVFERSADDYFYSDLILIWGANPMATQIPNAHFMYEARYNGTQVVTIAPDYSPSSIHSDLWIPVKPGCDAALALAVARILIDEGRFDRGFIVEQTDLPLLVREDTGRLLRKSDFEDGGDDEIFYWFDRRKGTVAEVPRTDLRLGGADPALEGSYEVETRAGKVTVRPVFERLRERLKQYTPERASKICGTPPRLIRELADRMASAKA…	2080303	Candidatus Dadabacteria bacterium
job.pdb	AF-A0A7R6VNF3-F1-model_v4 Nitrate reductase / nitrite oxidoreductase, alpha subunit	22.600	168	99	6	6	167	4	146	1.000	2.159E-04	131	167	286	SRRQLLGRALALGSGAALADLLGPARFLSPAGAATAGAVVPGNPLRVMPDRTW-EQIYRNQF-----EDDSTFVFTCAPNDTHNCLLRAHVKNGVVVRISPTYGYGEATDLYGNRASHRWDPRTCQKGLILSRRFYSERRVKAPMIRKGFKDWVEAGYPRNDDGTPQM	QRRDFLKISGATA---ALVASSG-------SLFAKTDVIKVENGKNNYPNTTYTEQMYRNEFGFTYGNKEEHGYAYHCVNCQGNCAWEVWGNNGVVTRENQSARYPRINPKVPD-----FNPRGCNKGIQHSQVMYEKDRILYPMKR----------VGKRGEGKWKR	-9.122,5.805,-76.464,-8.356,2.133,-75.697,-5.823,2.507,-72.835,-4.150,-0.921,-72.677,-3.688,-2.336,-69.129,0.078,-2.002,-69.787,-0.137,1.805,-70.185,-2.231,2.105,-66.996,0.406,0.066,-65.086,3.237,2.207,-66.534,1.442,5.462,-65.604,0.506,4.169,-62.099,4.091,2.908,-61.532,5.550,6.245,-62.711,3.073,8.189,-60.500,3.846,5.958,-57.458,7.608,6.403,-58.038,7.102,10.190,-58.392,5.060,10.380,-55.139,7.649,8…	MNTQRRDFLKISGATAALVASSGSLFAKTDVIKVENGKNNYPNTTYTEQMYRNEFGFTYGNKEEHGYAYHCVNCQGNCAWEVWGNNGVVTRENQSARYPRINPKVPDFNPRGCNKGIQHSQVMYEKDRILYPMKRVGKRGEGKWKRISWDEAAQIVAQKIFDTMTDPKKGPGRIMVHAGTGLLTEGRRGAPLRFSTQLGAYRIYPASYLGDMFSGAAVAYGEGNVGCTYDFMYQVDTAVFWGGNPSVSRIPDAHFVWEGKYNGAKVIVITPEFNGSAKSADLWIPN	2724901	Nitratiruptor sp. YY09-18
job.pdb	AF-A0A6A7MES6-F1-model_v4 4Fe-4S Mo/W bis-MGD-type domain-containing protein	29.100	79	47	2	70	148	18	87	1.000	5.063E-03	130	167	92	STFVFTCAPNDTHNCLLRAHVKNGVVVRISPTYGYGEATDLYGNRASHRWDPRTCQKGLILSRRFYSERRVKAPMIRKG	TVVTSTCGHNCGGRCVVNAHVADDRIVRIST-DPARWRPELPPLHA--------CARGVGQIERLYHKDRLKYPMRRTG	-6.314,0.781,-27.197,-2.564,0.567,-26.517,-1.982,-1.579,-23.528,-1.753,0.935,-20.672,0.989,0.261,-18.078,-1.900,-0.921,-15.823,-2.726,-3.806,-18.245,0.631,-5.591,-17.798,0.224,-9.090,-16.264,0.126,-9.033,-12.517,3.100,-10.794,-10.874,2.221,-14.370,-10.095,1.314,-15.028,-6.446,2.755,-17.870,-4.343,0.624,-20.993,-3.749,-2.494,-19.809,-1.881,-1.725,-16.113,-2.592,-3.763,-13.778,-4.809,-1.997,-10.716…	MPDTIYQKPRPAGRKGETVVTSTCGHNCGGRCVVNAHVADDRIVRISTDPARWRPELPPLHACARGVGQIERLYHKDRLKYPMRRTGPRGEI	2026786	Rhodospirillales bacterium
job.pdb	AF-A0A349KHS6-F1-model_v4 Nitrate reductase (quinone)	29.600	118	71	3	38	155	3	108	1.000	3.693E-03	130	167	1207	AATAGAVVPGNPLRVMPDRTWEQIYRNQFEDDSTFVFTCAPNDTHNCLLRAHVKNGVVVRISPTYGYGEATDLYGNRASHRWDPRTCQKGLILSRRFYSERRVKAPMIRKGFKDWVEA	SWIKDII---SPET----RNWEEFYRNRFQHDRIVRSTHGVNCTGGCSWQIHVKDGIVVWETQQLDYPVLEDKLPP-----YEPRGCQRGISFSWYLYSPLRIKYPLIRGALIDAFRD	-42.604,-53.418,-36.390,-43.564,-52.244,-32.902,-41.462,-49.127,-32.170,-38.906,-49.804,-29.390,-39.912,-46.339,-28.050,-43.340,-45.754,-26.484,-43.844,-42.008,-25.935,-46.011,-41.812,-22.788,-47.206,-38.207,-22.317,-48.191,-38.443,-18.621,-47.353,-35.211,-16.707,-48.852,-36.822,-13.619,-45.997,-39.381,-13.651,-43.452,-36.485,-13.483,-44.760,-34.999,-10.183,-41.433,-36.065,-8.570,-39.773,-33.161,…	MMSWIKDIISPETRNWEEFYRNRFQHDRIVRSTHGVNCTGGCSWQIHVKDGIVVWETQQLDYPVLEDKLPPYEPRGCQRGISFSWYLYSPLRIKYPLIRGALIDAFRDEKAKNGGDPMKAWKSLQANDTKRRAYQKARGKGGFRRASWDEVMELMAVANISTAEEYGPDRVIGFSPIPAMSMLSYAAGSRFLQLFGGVCLSFYDWYCDLPTAFPEIWGEQTDVCESADWYNSKMIADMGACLNMTRTPDCHFFAESRHNGTKAVVFSPDFSQVCKYADQWVPLHAGSDGAFWMAVSHVILKEFHHDAQTPYFIDYVKQYTDSPMLVRLDEVDGHYRPGRLLRANELEEYTGTSNGDWKFVSIDSDTGQYVIPKGAMGHRWDETGGNWNMKLENAEDDRP…	1913989	Gammaproteobacteria bacterium
job.pdb	AF-A0A524M1V2-F1-model_v4 4Fe-4S Mo/W bis-MGD-type domain-containing protein	22.400	98	51	3	70	167	4	76	1.000	7.394E-03	129	167	78	STFVFTCAPNDTHNCLLRAHVKNGVVVRISPTYGYGEATDLYGNRASHRWDPRTCQKGLILSRRFYSERRVKAPMIRKGFKDWVEAGYPRNDDGTPQM	ENYYSACALNCPDLCAYIVHVENGKIIRIEGNP----------NHPYTL--GRCCPKGYAHVLRMYSDDRLLYPL-------------RKQSDGSFKR	-11.187,8.509,-15.204,-7.467,9.165,-15.983,-5.167,7.070,-13.938,-2.830,9.364,-11.939,0.748,8.221,-11.162,2.550,9.018,-7.880,6.083,8.160,-6.686,6.422,6.490,-3.267,8.554,3.955,-1.323,8.033,0.552,0.323,6.845,0.956,3.929,8.048,-2.561,4.921,11.461,-1.031,5.825,13.431,-3.933,4.297,17.042,-3.344,3.105,15.909,-3.340,-0.533,14.152,0.038,-0.039,11.985,-0.565,-3.133,10.652,2.522,-4.930,7.058,2.440,-6.219,4.…	MPVENYYSACALNCPDLCAYIVHVENGKIIRIEGNPNHPYTLGRCCPKGYAHVLRMYSDDRLLYPLRKQSDGSFKRFS	2053491	Candidatus Thorarchaeota archaeon
job.pdb	AF-A0A7J3X5N3-F1-model_v4 Formate dehydrogenase	27.200	77	44	2	70	146	4	68	1.000	8.935E-03	129	167	79	STFVFTCAPNDTHNCLLRAHVKNGVVVRISPTYGYGEATDLYGNRASHRWDPRTCQKGLILSRRFYSERRVKAPMIR	EVVRTVCPRDCYDTCHLEAVVKGGRLVATRPS----------GTNPLTQ--GFLCARGLSDPRRVYSGERVLYPHVR	-21.434,-7.057,-1.909,-19.876,-8.073,1.435,-17.111,-5.945,2.990,-14.094,-7.850,4.394,-11.331,-6.420,6.613,-7.941,-8.133,6.174,-5.287,-7.496,8.853,-1.815,-7.022,7.315,1.349,-4.852,7.474,2.306,-1.839,5.335,4.549,-3.071,2.470,6.445,0.218,2.299,9.342,-1.191,4.398,9.659,1.986,6.488,10.781,1.905,10.150,7.177,2.512,11.341,6.118,-1.042,10.326,2.486,0.114,10.546,-0.252,-2.429,11.224,-2.841,-1.968,8.480,-6…	MAVEVVRTVCPRDCYDTCHLEAVVKGGRLVATRPSGTNPLTQGFLCARGLSDPRRVYSGERVLYPHVRMGGKPGRSFRR	2269	Thermofilum pendens
job.pdb	AF-A0A3A0FQE3-F1-model_v4 4Fe-4S Mo/W bis-MGD-type domain-containing protein	24.600	138	76	6	33	167	11	123	1.000	2.159E-04	129	167	302	LSPAGAATAGAVVPGNPLRVMPDRTWEQIYRNQFEDDSTFVFT-CAPNDTHNCLLRAHVKNGVVVRI--SPTYGYGEATDLYGNRASHRWDPRTCQKGLILSRRFYSERRVKAPMIRKGFKDWVEAGYPRNDDGTPQM	LTPEPIAAAAAPAAYTDFR--------DLYRAKWRWDAVVRGTHTSANCVSSCAWNLYVREGVIWREEQSPPYA---ASNASVPD----WNPRGCQKGGSCSDRLQSASRLVHPLRR----------AGARGEGRWKR	24.566,2.954,-11.468,22.789,1.300,-8.524,24.202,-2.260,-8.285,21.207,-4.597,-8.059,21.525,-6.460,-4.745,20.833,-10.074,-5.706,17.997,-10.942,-3.314,19.473,-12.897,-0.400,16.227,-14.488,0.740,16.318,-15.759,4.314,16.041,-19.518,3.668,13.145,-20.969,5.577,14.287,-24.551,6.423,11.905,-25.936,3.855,13.812,-28.136,1.356,14.920,-25.988,-1.544,12.704,-27.346,-4.346,15.130,-29.429,-6.442,17.205,-26.911,-…	MALGLQRLCWLTPEPIAAAAAPAAYTDFRDLYRAKWRWDAVVRGTHTSANCVSSCAWNLYVREGVIWREEQSPPYAASNASVPDWNPRGCQKGGSCSDRLQSASRLVHPLRRAGARGEGRWKRVSWDEALGEIADQLVDTPARRRGEGAVLELGPNVDFGANTAAAPRVACPRRRQAAVAQAHRPPAALSGLPVVPRGRRGACRAGSARVANGDGAFRAHAKVSPALAPGQAVVYHAWEPYPFAGWRGNIEMIASPYKALRFAGGYGHLRPRAFFSGPVHVPRGVSVEIALDDGASSGAARA	1977087	Proteobacteria bacterium
job.pdb	AF-A0A399XK34-F1-model_v4 4Fe-4S Mo/W bis-MGD-type domain-containing protein	22.200	90	64	2	52	140	2	86	1.000	8.935E-03	129	167	918	VMPDRTWEQIYRNQFEDDSTFVFTCAPNDTHN-CLLRAHVKNGVVVRISPTYGYGEATDLYGNRASHRWDPRTCQKGLILSRRFYSERRV	VPEGRSTEHSYRSRLTWDRVAKGSHCVDCFPANCPYTVFVRDGKVIREEITGTLPVVEEGVPD-----MNPMGCQKGAAWSRQLDAPDRI	10.396,-46.730,-35.512,6.993,-45.924,-33.961,4.540,-48.836,-34.538,2.360,-48.036,-37.485,-0.760,-47.742,-35.226,0.708,-45.217,-32.702,1.982,-42.355,-34.923,-0.891,-40.128,-33.682,-0.013,-40.859,-30.020,3.651,-40.128,-30.819,2.595,-36.715,-32.227,0.874,-35.933,-28.887,3.794,-37.254,-26.783,6.319,-35.216,-28.836,4.467,-32.030,-27.748,5.317,-32.960,-24.111,9.074,-33.398,-24.690,11.755,-30.961,-23.44…	MVPEGRSTEHSYRSRLTWDRVAKGSHCVDCFPANCPYTVFVRDGKVIREEITGTLPVVEEGVPDMNPMGCQKGAAWSRQLDAPDRILHPLRRAGERGDGRWEQITWDQALEEIADAIIDAIEEVGPESIVHEGSPEVGVIHGPVRFMGALGGTVLDVDGSINDFWAGLHQVFGKFYFAPSVDDYFHSDCILIWHCNPAYTQIGAFHYLVEARYRGANLILISPDVNPSHSHVDIHVPVRHGTDAALALAMTQVILEEDLADLGFIRSQTDLALLVRDDTGLYLREADISDGGAEDRFFHAHPDKGVLLADPADLHLDFEPLLAGSIEVELTDGQSVTVEPLLCRLRRMLDAEYRPEQVSELCGSHPDTIRKVARLIATGRTRILPNAGVTKYFHGDLMQ…	1978231	Acidobacteria bacterium
job.pdb	AF-A0A1I6K897-F1-model_v4 Nitrate reductase (quinone)	29.200	171	91	6	1	167	56	200	1.000	2.779E-04	129	167	1103	MAQGVSRRQLL---GRALALG-SGAALADLLGPARFLSPAGAATAGAVVPGNPLRVMPDRTWEQIYRNQFEDDSTFVFTCAPNDTHNCLLRAHVKNGVVVRISPTYGYGEATDLYGNRASHRWDPRTCQKGLILSRRFYSERRVKAPMIRKGFKDWVEAGYPRNDDGTPQM	SAGEIDRRAFLQGIGAAAAVGVSGVGLGQELD-----------GIRAVEGTNYLGSYPYRDWEDFYREQWDWDSVARSTHGVNCTGSCSWNVYVKNGQVWREEQAADYP-QFDEDVPD----PNPRGCQKGACYTDYVNADHRVKYPLRR----------TGERGEGQWQR	-28.658,-40.011,35.034,-28.982,-43.293,33.070,-26.868,-45.290,31.392,-26.155,-47.957,28.879,-23.209,-49.724,29.391,-20.514,-51.431,28.186,-18.010,-54.239,27.316,-15.292,-55.456,26.307,-11.611,-54.814,27.185,-8.048,-56.179,27.102,-4.813,-55.515,27.280,-1.248,-54.226,27.727,1.906,-53.311,27.602,5.112,-51.174,27.236,8.484,-51.455,27.693,11.182,-48.889,28.344,14.869,-49.062,28.012,17.670,-46.640,27.5…	MSEYDETDDDRYSEPDHADEDAGASPADHERLGRPIDGDPADETAGDSPGGTDTGSAGEIDRRAFLQGIGAAAAVGVSGVGLGQELDGIRAVEGTNYLGSYPYRDWEDFYREQWDWDSVARSTHGVNCTGSCSWNVYVKNGQVWREEQAADYPQFDEDVPDPNPRGCQKGACYTDYVNADHRVKYPLRRTGERGEGQWQRISWDEALTEIAEKVIEEVQAGRYDAISGFTPIPAMSPVSFASGSRLIRLLGGVSHSFYDWYSDLPPGEPLTWGVQTDNAESADWYNADYLMAWGSNVNVTRIPDAKYFLEAAYEGTKRVGVFPDYSQTAIHCDEWLSPEPGSDIALALGMARTIVDEGLYDPAHLREQTDMPLLVRQDTGKFLRASEVSGLGGGADDPS…	767519	Halomicrobium zhouii
job.pdb	AF-A0A150N0R2-F1-model_v4 Nitrate reductase (quinone)	32.300	102	63	3	55	155	32	128	1.000	9.517E-03	129	167	1227	DRTWEQIYRNQFEDDSTFVFTCAPNDTHNCLLRAHVKNGVVVRISPTYGYGEATDLYGNRASHRWDPRTCQKGLILSRRFYSERRVKAPMIRKGFKD-WVEA	DRDWENVYRRRWQHDKVVRSTHGVNCTGSCSWNIYVKDGIVTWEGQQIDYP-STGPDMPD----FEPRGCPRGASFSWYIYSPLRVKYPYVRGVLMDMWREA	-63.470,16.203,-11.393,-65.085,14.429,-14.407,-66.663,11.120,-13.212,-64.449,8.263,-14.502,-66.700,6.284,-16.905,-67.334,2.691,-15.721,-64.952,0.036,-17.189,-68.117,-1.563,-18.497,-69.086,1.636,-20.374,-65.564,1.800,-21.867,-66.154,-1.594,-23.619,-68.882,0.025,-25.794,-66.083,1.969,-27.539,-65.663,-1.272,-29.599,-68.560,0.073,-31.730,-66.466,3.074,-32.871,-64.925,2.948,-36.395,-61.248,1.970,-36.2…	MKRKRSPLLNRFKYMKPIERYANDHSEVTYGDRDWENVYRRRWQHDKVVRSTHGVNCTGSCSWNIYVKDGIVTWEGQQIDYPSTGPDMPDFEPRGCPRGASFSWYIYSPLRVKYPYVRGVLMDMWREALQEHKNPLDAWKSIVENPEKAKRYKQARGKGGFVRVSWDEALTLVATSLLYTVIKYGPDRNVGFSPIPAMSMVSHAAGSRFMQLIGGPMLSFYDWYADLPPASPQIWGDQTDVPESSDWYNSGYIITWGSNVPLTRTPDAHFLAEVRYRGTKVVSISPDYAESTKFADDWLSVKQGTDGALAMAMGHVILKEFYVEKQIPYFQQYAKTYTDFPFVVTLQKDGDRWVAGRFLHAKDIGRNVTNAEWKPAVFDENTKSFAIPNGTIGSRWDDK…	153151	Parageobacillus toebii
job.pdb	AF-A0A6C1W335-F1-model_v4 Nitrate reductase (quinone)	32.600	104	64	3	53	155	31	129	1.000	8.388E-03	129	167	1228	MPDRTWEQIYRNQFEDDSTFVFTCAPNDTHNCLLRAHVKNGVVVRISPTYGYGEATDLYGNRASHRWDPRTCQKGLILSRRFYSERRVKAPMIRKGFKD-WVEA	YEDRDWEDVYRNRWQHDKVVRSTHGVNCTGSCSWNIYVKNGIVTWEGQRLDYP-STGPDMPD----FEPRGCPRGASFSWYIYSPLRVKYPYVRGVLIQMWREA	-66.282,6.713,-13.309,-64.800,3.364,-12.086,-66.096,0.687,-14.518,-67.811,-1.978,-12.345,-65.541,-5.082,-12.369,-67.531,-7.775,-14.251,-68.159,-10.853,-12.030,-65.815,-13.888,-12.508,-68.769,-15.794,-13.895,-69.618,-13.043,-16.418,-65.957,-13.044,-17.580,-66.091,-16.832,-18.283,-69.128,-16.311,-20.584,-66.799,-14.471,-23.009,-65.590,-18.016,-23.969,-68.317,-17.933,-26.678,-66.928,-14.737,-28.260,…	MKKKKKSPISRRLNYFSPIEHHSNQHSQTTYEDRDWEDVYRNRWQHDKVVRSTHGVNCTGSCSWNIYVKNGIVTWEGQRLDYPSTGPDMPDFEPRGCPRGASFSWYIYSPLRVKYPYVRGVLIQMWREALNSSKNPLEAWKSIVENPEKAKAYKQARGKGGFVRAEWSEVLKLISASLLYTIAKYGPDRNVGFSPIPAMSMLSHAAGSRFMSLIGGPMLSFYDWYADLPPASPQIWGDQTDVPESSDWYNSGYIMTWGSNVPLTRTPDAHFLAEARYKGAKVISISPDFAESSKFSDDWLSIRQGTDGALAMAMGHVILQDFYVNQKTERFIDYAKQYTDFPFLVTLKEENGTFTAGRFLHAKDIGRATEHDEWKPAVWDEDTDGFAIPQGTMGSRWDG…	1402	Bacillus licheniformis
job.pdb	AF-S4YPZ9-F1-model_v4 Nitrate reductase (quinone)	31.300	102	64	2	55	155	29	125	1.000	9.517E-03	129	167	1255	DRTWEQIYRNQFEDDSTFVFTCAPNDTHNCLLRAHVKNGVVVRISPTYGYGEATDLYGNRASHRWDPRTCQKGLILSRRFYSERRVKAPMIRKGFKD-WVEA	NRDWEDGYRSRWQHDKIVRSTHGVNCTGSCSWKIYVKNGLVTWETQQTDYPRTRPDLPN-----HEPRGCPRGASYSWYLYSANRLKYPLMRKRLIALWREA	45.992,-41.428,-24.817,44.750,-42.136,-28.379,40.960,-42.713,-28.586,41.709,-44.527,-31.882,44.172,-46.972,-30.255,41.771,-47.522,-27.308,39.340,-49.123,-29.822,41.869,-52.004,-30.109,41.093,-52.754,-26.428,37.494,-53.693,-27.490,37.482,-57.231,-26.005,39.740,-56.180,-23.091,37.015,-53.671,-22.071,34.334,-56.417,-21.779,33.759,-57.235,-18.086,31.176,-59.642,-16.593,27.885,-60.125,-18.463,24.818,-…	MSKFLDRFRYFKQLAEPFSGDHGQTLNTNRDWEDGYRSRWQHDKIVRSTHGVNCTGSCSWKIYVKNGLVTWETQQTDYPRTRPDLPNHEPRGCPRGASYSWYLYSANRLKYPLMRKRLIALWREAKALHSDPVDAWGSIVSDPEKSKSYKVARGRGGFVRSSWQEVNELIAASNVYTAKTFGPDRIIGFSPIPAMSMVSYAAGARYLSLIGGTCLSFYDWYCDLPPASPMTWGEQTDVPESADWYNSSYIIAWGSNVPQTRTPDAHFFTEVRYKGTKTVAVTPDYAEVAKLCDQWLNPKQGTDSAMALAMGHVMLKEFHLDREVGYFRDYVRRYTDMPMLVVLEPREAGYYAAGRLLRAADLVDGLGQENNPEWKTVAIDQRSGELVAPQGSIGFRWGE…	1348660	Serratia plymuthica S13
job.pdb	AF-A0A7V5E730-F1-model_v4 Dimethyl sulfoxide reductase subunit A	25.500	94	49	2	70	155	6	86	1.000	6.119E-03	128	167	87	STFVFTCAPNDTHNCLLRAHVKNGVVVRISPTYGYGEATDLYGNRASHRWDPRTCQKGLILSRRFYSERRVKAPMIRKGFKD--------WVEA	RVVLTTCNSHCGGACLLKVSVKDGRITHIETDDGEEPQ-------------LRACLKGRAYRMRVYAPDRLLYPLKRVGERGAGEFTRISWVEA	-21.538,-5.611,10.145,-22.755,-6.104,6.569,-22.033,-9.547,5.032,-18.513,-9.399,3.511,-16.970,-6.694,5.752,-13.924,-7.604,7.894,-11.328,-5.738,9.975,-7.679,-6.771,9.400,-5.017,-5.784,11.950,-1.671,-4.808,10.372,1.344,-2.495,10.853,1.828,0.930,9.265,4.255,0.518,6.335,4.907,4.257,5.899,8.620,3.522,6.649,8.921,6.271,9.297,10.412,3.757,11.802,7.045,3.588,13.636,5.310,0.190,14.084,1.852,1.759,14.485,-1…	MEQGERVVLTTCNSHCGGACLLKVSVKDGRITHIETDDGEEPQLRACLKGRAYRMRVYAPDRLLYPLKRVGERGAGEFTRISWVEAI	2282155	Syntrophobacterales bacterium
job.pdb	AF-A0A656YFS3-F1-model_v4 4Fe-4S Mo/W bis-MGD-type domain-containing protein	23.400	98	57	3	70	167	20	99	1.000	3.255E-03	128	167	108	STFVFTCAPNDTHNCLLRAHVKNGVVVRISPTYGYGEATDLYGNRASHRWDPRTCQKGLILSRRFYSERRVKAPMIRKGFKDWVEAGYPRNDDGTPQM	KIVWGACSVNCGSRCALRLHVKDNEVWWVETDNTGDDV---YGNH-----QVRACLRGRSIRRRINHPDRLNYPMKR----------VGRRGEGKFER	-9.942,-4.107,-29.408,-9.821,-2.273,-26.050,-13.202,-1.164,-24.666,-12.474,2.340,-23.392,-15.927,3.397,-22.110,-17.101,6.337,-24.134,-17.648,9.268,-21.715,-21.319,9.590,-21.117,-22.010,13.367,-21.361,-21.861,14.762,-17.818,-23.235,18.329,-17.950,-21.471,20.619,-15.409,-17.844,21.106,-14.569,-15.420,18.243,-14.527,-12.701,20.219,-12.775,-9.595,18.324,-13.957,-8.442,17.507,-10.430,-4.634,17.194,-10…	MGCVPRPRRCSRLCATKKIKIVWGACSVNCGSRCALRLHVKDNEVWWVETDNTGDDVYGNHQVRACLRGRSIRRRINHPDRLNYPMKRVGRRGEGKFERISWQEALDT	1243581	Salmonella enterica subsp. enterica serovar Newport str. S09097
job.pdb	AF-A0A2X3E8R2-F1-model_v4 Anaerobic dimethyl sulfoxide reductase subunit A	20.400	147	83	5	2	146	11	125	1.000	5.223E-04	128	167	126	AQGVSRRQLLGRALALGSGAALADLLGPARFLS-PAGAATAGAVVPGNPLRVMPDRTWEQIYRNQFEDDSTFVFTCAPNDTHNCLLRAHVKNGVVVRISPTYGYGEATDLYGNRASHRWDPRTCQKGLILSRRFYSERRVKAPM-IR	AAEVSRRGLMKTT-------AIGGLALASNALTLPFTRLSHAADTPA------------------PASEKVVWSACTVNCGSRCPLRMHVVDGAIKYVETDNTGDDNYDGLHQV-------RACLRGRSMRRRVYNPDRLEVPDEAR	-34.355,18.481,71.460,-30.746,18.558,72.778,-28.543,16.177,70.736,-26.292,14.357,73.228,-23.124,13.627,71.254,-21.478,10.630,73.005,-18.341,11.757,74.773,-16.507,8.887,72.993,-16.663,10.904,69.724,-14.944,13.883,71.446,-12.251,11.653,73.065,-11.089,10.090,69.755,-7.451,11.215,69.248,-7.403,11.552,65.445,-3.717,11.766,64.471,-3.105,13.400,61.049,-1.213,10.214,60.072,-4.083,7.977,61.228,-6.540,10.1…	MKIKAPDALLAAEVSRRGLMKTTAIGGLALASNALTLPFTRLSHAADTPAPASEKVVWSACTVNCGSRCPLRMHVVDGAIKYVETDNTGDDNYDGLHQVRACLRGRSMRRRVYNPDRLEVPDEARW	573	Klebsiella pneumoniae
job.pdb	AF-A0A7Y5P6J9-F1-model_v4 Nitrate reductase subunit alpha	24.500	110	68	2	51	155	23	122	1.000	2.529E-03	128	167	425	RVMPDRTWEQIYRNQFEDDSTFVFTCAPNDTHNCLLRAHVKNGVVVRI-----SPTYGYGEATDLYGNRASHRWDPRTCQKGLILSRRFYSERRVKAPMIRKGFKDWVEA	RVTGGREGDVFYRDRWSHDKVVYSTHGVNCTGSCRWKVYVKDGIITWETQGTDYPSVGPDRP----------EYEPRGCPRGAAFSWYTYSPTRVRYPYARRVLVDMYRE	68.212,14.828,8.378,65.924,14.889,5.279,63.759,17.849,6.443,66.719,19.844,7.856,68.436,19.563,4.439,65.127,19.781,2.495,64.524,23.373,3.737,67.459,24.419,1.489,66.496,22.194,-1.492,62.724,22.929,-1.755,62.328,26.731,-1.956,58.538,26.388,-2.556,57.984,24.454,0.702,57.655,25.671,4.319,59.224,23.168,6.732,57.751,23.449,10.250,60.187,24.540,13.026,59.700,21.200,14.768,60.612,19.492,11.451,57.454,17.3…	MLLRTGRFLRRDAQTAPDLHSVRVTGGREGDVFYRDRWSHDKVVYSTHGVNCTGSCRWKVYVKDGIITWETQGTDYPSVGPDRPEYEPRGCPRGAAFSWYTYSPTRVRYPYARRVLVDMYREAKTRLGDPVHAWADIQDDPERRRRYQRARGKGGLVRVSWDEAVEIIAAAHVHTVKKYGPDRIAGFSPIPAMSMVSHASGARFMSLIGAPMLSFYDWYADLPVASPQVFGDQTDVPESGDWWDAAYLMMWGSNVPVTRTPDAHWMAEARYRGQKVVVVSPDYADNTKFADEWLHPHPGTDGALALGMGHVLLKEFFVDRQVPFFADYVRTYTDLPFLVTLREKDGAYVPDKFLRASDLGDPGEGAEWKTAVWDEGADAPAVPGGSLGFRWTESGKGGW…	2021369	Streptomycetaceae bacterium
job.pdb	AF-A0A1I4E861-F1-model_v4 Nitrate reductase alpha subunit	23.700	139	90	5	20	155	6	131	1.000	1.433E-03	128	167	887	GAALADLLGPARFLSPAGAATAGAVVPGNPLRV---MPDRTWEQIYRNQFEDDSTFVFTCAPNDTHNCLLRAHVKNGVVVRISPTYGYGEATDLYGNRASHRWDPRTCQKGLILSRRFYSERRVKAPMIRKGFKDWVEA	GPIDDALLRLGRHL------RPGEV--SKDLRTLHQIGGRQGDAFYRDRWSHDKVVRSTHGVNCTGSCSWKVYVKDGIITWESQQTDYP-SVGPDRPE----YEPRGCPRGAAFSWYTYSPTRVRYPYARGVLVEMYRE	-6.101,68.765,-20.675,-4.701,70.129,-23.937,-2.494,67.789,-25.972,1.270,68.325,-25.733,1.273,68.525,-29.575,0.749,71.663,-31.721,-1.665,72.506,-34.592,1.123,71.595,-36.958,1.637,68.133,-35.381,-2.147,67.564,-35.427,-2.117,68.583,-39.139,0.844,66.233,-39.866,-1.018,63.341,-38.165,-4.142,64.246,-40.220,-1.936,64.180,-43.379,-0.326,60.849,-42.345,-3.728,59.079,-42.694,-3.387,59.602,-46.499,0.237,58.…	MAGMDGPIDDALLRLGRHLRPGEVSKDLRTLHQIGGRQGDAFYRDRWSHDKVVRSTHGVNCTGSCSWKVYVKDGIITWESQQTDYPSVGPDRPEYEPRGCPRGAAFSWYTYSPTRVRYPYARGVLVEMYREARARLGDPVAAWAEVTSDPERRRRYQSARGKGGLVRIGWDEATEMIAAAHVHTIEAHGPDRVAGFSPIPAMSMVSHASGARFVSLIGGTMLSFYDWYADLPVASPQVFGDQTDVPESADWWDAAYLMLWGSNVPVTRTPDAHYMTEARYRGQKVVVVSPDYSDATKFADEWLAPHPGTDGALAMAMGHVILKEFFVDRQVPYFTDYVKRHSDLPFLVTLDERDGVHVPAKFLTAADLGEDGAEAAFKTVLVDRVTGEPAVPNGSLGFR…	324952	Streptosporangium canum
job.pdb	AF-A0A7V3MMA2-F1-model_v4 4Fe-4S Mo/W bis-MGD-type domain-containing protein	26.400	102	70	4	40	140	1	98	1.000	5.393E-03	128	167	951	TAGAVVPGNPLRVMPDRTWEQIYRNQFEDDSTFVFTCAPNDTHN-CLLRAHVKNGVVVRISPTYGYGEATDLYGNRASHRWDPRTCQKGLILSRRFYSERRV	MSRAIP--DDERSENRLHTEQEWHRYWQWEGCRWGTHRVNCYPGSCPFKVYVKDNRVVREEISCTYPEFSDP-EERV-PDYNPRGCQKGYQHSRAMYGPDRV	9.823,-30.306,-24.396,12.027,-32.343,-22.000,15.211,-33.648,-23.508,16.463,-35.764,-20.626,20.106,-34.678,-20.340,21.992,-38.018,-20.348,23.574,-38.960,-17.074,27.078,-38.364,-18.577,26.639,-34.539,-18.900,25.797,-34.440,-15.150,29.450,-35.410,-14.447,31.195,-32.359,-16.008,30.195,-29.831,-13.267,31.375,-31.725,-10.151,34.383,-29.987,-8.579,36.374,-33.132,-7.667,39.605,-31.573,-6.280,40.337,-28.9…	MSRAIPDDERSENRLHTEQEWHRYWQWEGCRWGTHRVNCYPGSCPFKVYVKDNRVVREEISCTYPEFSDPEERVPDYNPRGCQKGYQHSRAMYGPDRVLYPMKRVGERGGGKWERVGWEQAFDEIGARLADIIQKYGAKALLDDHAANGIGVFRGAAEGSTTGITALLGGVSLDLDFVTGDFKSGQWLTFGEMHHAPGIENWFLPDTIILMSNPVYANIPDVHYVLEARYRGAKIIAVAPDKNPSCQFADVWVPINWSADPALWLGVCKILIDNEWIDRNFVAEQTDCPVLVRGDNGRFLRDSDLRAGGDPEQFYVIDAATGALAQLPKGTLERACEYALDARRTVRLADGVEVEVRTVFSRLKERLKEYTPAKVHEMAGVHPETLQQIAELCRPPRKI…	2033014	Armatimonadetes bacterium
job.pdb	AF-A0A5H9RUP8-F1-model_v4 Nitrate reductase (quinone)	31.300	102	64	2	55	155	29	125	1.000	1.014E-02	128	167	1251	DRTWEQIYRNQFEDDSTFVFTCAPNDTHNCLLRAHVKNGVVVRISPTYGYGEATDLYGNRASHRWDPRTCQKGLILSRRFYSERRVKAPMIRKGFKD-WVEA	NRDWEDSYRQRWQFDKIIRSTHGVNCTGSCSWKIYVKNGLVTWETQQTDYPRTRPDLPN-----HEPRGCPRGASYSWYLYSANRLKYPLVRKRLIELWREA	-54.205,-34.863,-14.074,-53.542,-38.416,-12.773,-49.985,-39.639,-13.545,-51.431,-43.173,-13.116,-54.121,-42.630,-15.791,-51.582,-40.960,-18.135,-49.746,-44.338,-18.318,-52.779,-45.683,-20.255,-51.902,-43.140,-22.992,-48.625,-45.098,-23.610,-49.152,-45.712,-27.360,-51.061,-42.426,-27.844,-47.913,-40.583,-26.644,-45.709,-42.176,-29.378,-45.034,-39.692,-32.201,-42.934,-40.376,-35.323,-39.996,-42.782…	MSKLLDRFRYFKQKGDTFADGHGQVMHTNRDWEDSYRQRWQFDKIIRSTHGVNCTGSCSWKIYVKNGLVTWETQQTDYPRTRPDLPNHEPRGCPRGASYSWYLYSANRLKYPLVRKRLIELWREALSRHSDPVLAWESIMNDPQKCQSYKQVRGHGGFIRSNWKELNQLIAAANVWTIKTYGPDRVAGFSPIPAMSMVSYAAGTRYLSLLGGTCLSFYDWYCDLPPASPMTWGEQTDVPESADWYNSAYIIAWGSNVPQTRTPDAHFFTEVRYKGTKTIAITPDYSEVAKLCDQWLAPKQGTDSALAMAMGHVILKEFHLDNPSDYFLNYCRRYTDMPMLVLLDERADGSYVPGRMMRASDLVDGLGEANNPEWKTVALNSTGELVAPNGSIGFRWGEK…	611	Salmonella enterica subsp. enterica serovar Heidelberg
job.pdb	AF-A0A7X6A7C9-F1-model_v4 Uncharacterized protein	17.700	96	64	4	40	134	1	82	1.000	4.463E-03	127	167	83	TAGAVVPGNPLRVMPDRTWEQIYRNQFEDDSTFVFT-CAPNDTHNCLLRAHVKNGVVVRISPTYGYGEATDLYGNRASHRWDPRTCQKGLILSRRF	MTPPTRQPKP---------SSRYRDAWKWERTASVTHCVDCYPESCPFKAYIAGDKVLREEQSGRFP-TVEEGVPDM----NPTGCQKGVGWSRML	-7.317,-0.429,45.782,-7.266,-0.672,41.963,-4.014,0.868,40.612,-4.517,3.979,38.569,-4.817,3.250,34.903,-1.597,4.443,33.216,-2.506,7.216,30.745,-1.359,6.532,27.142,1.724,8.384,26.079,0.781,11.051,23.436,2.728,9.012,20.896,0.307,6.078,21.388,-2.303,7.787,19.124,0.046,7.681,16.081,0.861,4.010,16.749,-2.874,3.225,17.082,-3.506,4.906,13.670,-0.861,2.483,12.281,-2.882,-0.674,13.053,-5.029,-2.897,10.765,…	MTPPTRQPKPSSRYRDAWKWERTASVTHCVDCYPESCPFKAYIAGDKVLREEQSGRFPTVEEGVPDMNPTGCQKGVGWSRMLD	1978231	Acidobacteria bacterium
job.pdb	AF-A0A248KIF6-F1-model_v4 4Fe-4S Mo/W bis-MGD-type domain-containing protein	21.600	106	74	3	38	142	5	102	1.000	1.965E-03	127	167	103	AATAGAVV-PGNPLRVMPDRTWEQIYRNQFEDDSTFVFTCAPNDTHNCLLRAHVKNGVVVRISPTYGYGEATDLYGNRASHRWDPRTCQKGLILSRRFYSERRVKA	AIGSLALAAGGLSLPFSLRATAAAVQQAAQVEDKVVWGACSVNCGSRCALRLHVKDNEVYWVETDNTGHDI---YGDH-----QVRACLRGRSIRRRINHPDRLNY	-31.806,-13.699,23.748,-28.598,-11.673,24.043,-29.016,-8.212,25.542,-26.275,-5.693,25.948,-27.393,-2.131,26.076,-24.239,-0.875,27.836,-24.673,2.825,27.027,-25.122,4.806,30.257,-23.108,5.069,33.499,-21.076,7.181,34.809,-20.887,10.983,34.613,-22.234,11.245,38.185,-19.303,12.060,40.471,-17.894,15.514,39.594,-19.648,18.245,41.634,-16.201,19.680,42.568,-13.907,21.036,39.818,-10.745,19.751,41.526,-7.84…	MKSSAIGSLALAAGGLSLPFSLRATAAAVQQAAQVEDKVVWGACSVNCGSRCALRLHVKDNEVYWVETDNTGHDIYGDHQVRACLRGRSIRRRINHPDRLNYR	2774055	Kluyvera genomosp. 3
job.pdb	AF-A0A378AI44-F1-model_v4 Anaerobic dimethyl sulfoxide reductase subunit A	21.700	147	80	5	2	146	11	124	1.000	2.779E-04	127	167	153	AQGVSRRQLLGRALALGSGAALADLLGPARFLS-PAGAATAGAVVPGNPLRVMPDRTWEQIYRNQFEDD-STFVFTCAPNDTHNCLLRAHVKNGVVVRISPTYGYGEATDLYGNRASHRWDPRTCQKGLILSRRFYSERRVKAPMIR	AAEVSRRGLMKTT-------AIGGLALASNALTLPFTRLSHAADTPA-------------------PASEKVVWSACTVNCGSRCPLRMHVVDGAIKYVETDNTGDDNYDGLHQ-------VRACLRGRSMRRRVYNPDRLKYPMKR	35.157,-20.505,21.395,38.316,-18.741,22.683,40.518,-17.768,19.686,44.194,-18.195,20.644,46.010,-15.846,18.253,49.805,-16.406,18.516,51.423,-13.339,19.993,54.124,-13.639,17.270,51.656,-12.149,14.728,51.169,-9.022,16.908,54.928,-8.383,17.475,55.981,-8.159,13.783,57.463,-4.674,13.130,56.556,-4.124,9.453,58.652,-1.325,7.886,57.115,0.553,4.903,60.019,-0.658,2.711,59.627,-4.223,4.012,55.890,-4.044,3.19…	MKIKAPDALLAAEVSRRGLMKTTAIGGLALASNALTLPFTRLSHAADTPAPASEKVVWSACTVNCGSRCPLRMHVVDGAIKYVETDNTGDDNYDGLHQVRACLRGRSMRRRVYNPDRLKYPMKRVGKRGEGQVRANQLGRGVGYHRQQYAAAD	573	Klebsiella pneumoniae
job.pdb	AF-A0A7C5JC37-F1-model_v4 Twin-arginine translocation signal domain-containing protein	19.700	167	103	6	7	167	9	150	1.000	2.960E-04	127	167	191	RRQLLGRALALGSGAALADLLGPARFLSPAGAATAGAVVPGNPLRVMPDRTW-EQIYRN-----QFEDDSTFVFTCAPNDTHNCLLRAHVKNGVVVRISPTYGYGEATDLYGNRASHRWDPRTCQKGLILSRRFYSERRVKAPMIRKGFKDWVEAGYPRNDDGTPQM	RRDFLKFSGVTAAVVASQGTLFAKRDVMQIESDT----------RAYPNANYTETLYRNEFGLTRGTVEDTGYAYHCSHCQGNCAWEAWSHDGMVTRENQSARYP-SVDAKIPDP----NPRGCNKGAQYSQMMHEKERLLYPMQR----------AGKRGEGKWKR	26.349,-48.095,-69.222,28.589,-47.779,-66.078,30.074,-44.336,-66.910,26.678,-42.566,-67.202,25.493,-43.880,-63.795,28.605,-42.440,-62.086,28.072,-38.990,-63.666,24.447,-38.891,-62.415,25.655,-39.789,-58.883,28.332,-37.040,-59.008,25.766,-34.449,-60.193,23.311,-35.558,-57.472,26.064,-35.090,-54.828,26.985,-31.644,-56.234,23.310,-30.564,-56.326,22.528,-31.916,-52.826,25.764,-30.352,-51.444,24.839,-…	MWQMANERRRDFLKFSGVTAAVVASQGTLFAKRDVMQIESDTRAYPNANYTETLYRNEFGLTRGTVEDTGYAYHCSHCQGNCAWEAWSHDGMVTRENQSARYPSVDAKIPDPNPRGCNKGAQYSQMMHEKERLLYPMQRAGKRGEGKWKRISWEKAATEVAQKFFDVMTDPQRGPGRLMVRSGTGTTGSRG	2026809	Epsilonproteobacteria bacterium
job.pdb	AF-X0STT3-F1-model_v4 4Fe-4S Mo/W bis-MGD-type domain-containing protein	28.000	107	63	3	58	155	3	104	1.000	4.463E-03	127	167	525	WEQIYRNQFEDDSTFVFT-CAPNDTHNCLLRAHVKNGVVVRISPTYGYGEATDLYGNRASHRWDPRTCQKGLILSRRFYSERRVKAPMIRKGFKD--------WVEA	FSDVYRAKWTWDKVAKGTHTRANCISACAWDVFVKDGIVWREEQNAIYEAPRDDVPD-----QNPRGCQKGACYSDLQVSGSRVLYPMKRVGPRGGGQWKRISWDEA	9.921,-25.580,-52.302,6.360,-25.725,-51.013,4.985,-22.168,-50.530,4.879,-23.088,-46.805,8.716,-23.101,-46.909,8.546,-19.270,-47.058,6.872,-19.280,-43.594,9.167,-22.016,-42.215,12.158,-19.906,-43.329,10.801,-16.984,-41.241,10.652,-19.261,-38.137,14.408,-19.854,-37.833,17.103,-18.527,-35.449,20.813,-19.068,-34.745,20.484,-19.229,-30.933,18.153,-18.686,-27.967,19.280,-16.598,-24.958,17.445,-16.124,-…	GDFSDVYRAKWTWDKVAKGTHTRANCISACAWDVFVKDGIVWREEQNAIYEAPRDDVPDQNPRGCQKGACYSDLQVSGSRVLYPMKRVGPRGGGQWKRISWDEAYTEIADRIIDAAVESGTETVIHDHGTTNAGFGPETAGEMRYTDAINATVLDSWSGVGDMPMGAVQTWGMYNCEGTSDDWFRSDYIVVWIGNPAYTRIPDVHSMHEARYRGAKLVVIAPDYNATTVHADYWLNIKPESDAALGLAAAQIIVSEGLYDTEYVREQTDLPILVREDTGLFLRQSDLKKGGKDNQFYYWDEATDRIAKVHGCEGHGGGSLALGELRPALEGSFEVELADGKTVSVRPVFERLKAHMADYTPEKAAELTGLAPGLIRRFATDLAKAPTAMISASWGSCKH…	412755	marine sediment metagenome
job.pdb	AF-A0A7I7SKP6-F1-model_v4 4Fe-4S Mo/W bis-MGD-type domain-containing protein	23.600	144	89	7	20	155	8	138	1.000	7.160E-04	127	167	534	GAALADLL-GPARFLSPAGAATAGAVVPGNPLRV---MPDRTWEQIYRNQFEDDSTFVFTCAPNDTHNCLLRAHVKNGVVVRISPTYGYGEATDLYGNRASHRWDPRTCQKGLILSRRFYSERRVKAPMIR----KGFKDWVEA	GGPLEELLERSGRFF------TPGTF--SDDLRTVTRRGGRDADVFYRDRWSHDKVVRSTHGVNCTGSCSWKIFVKDGIITWENQATDYP-SVGPDRPE----YEPRGCPRGASFSWYSYSPTRVRYPYARGLLVEMFREAKAR	20.534,75.119,-11.213,21.631,72.231,-8.995,24.895,70.902,-10.446,24.521,67.111,-10.563,27.501,65.618,-8.678,30.088,65.071,-11.335,32.817,62.505,-10.618,35.848,63.352,-12.810,37.842,66.119,-14.541,37.213,67.736,-17.987,39.581,65.273,-19.581,37.685,62.281,-18.114,34.348,63.661,-19.398,35.970,64.221,-22.829,37.309,60.620,-22.884,33.918,59.149,-21.850,32.146,61.305,-24.490,34.786,60.329,-27.118,34.58…	MTSAPQIGGPLEELLERSGRFFTPGTFSDDLRTVTRRGGRDADVFYRDRWSHDKVVRSTHGVNCTGSCSWKIFVKDGIITWENQATDYPSVGPDRPEYEPRGCPRGASFSWYSYSPTRVRYPYARGLLVEMFREAKARLGDPVRAWADIQADPERRRRYQRARGKGGLVRVSWAEATEMIAAAHVHTIKTYGPDRVAGFSPIPAMSMVSYAAGSRFFELIGAPMTSFYDWYADLPVASPQVFGDQTDVPESGDWWDAAYLVMWGSNVPITRTPDAHWMAEVRYRGTKVVSVSPDYADNTKFADEWIPCAAGTDGALAMAMGHVILTEHYVRKPVPFFLDYSRRYTDLPFLIKLEERGDHLVPGKNLTAADLGGQEARHENAAFKPALLDETTDTVVIPR…	1069220	Mycobacterium koreense
job.pdb	AF-A0A1Z1WHQ0-F1-model_v4 Nitrate reductase	20.500	146	86	3	35	155	19	159	1.000	1.186E-03	127	167	563	PAGAATAGAVVPGNPLR-------------------------VMPDRTWEQIYRNQFEDDSTFVFTCAPNDTHNCLLRAHVKNGVVVRISPTYGYGEATDLYGNRASHRWDPRTCQKGLILSRRFYSERRVKAPMIRKGFKDWVEA	PDAPGGFDAAGPGTPAEPAAVLLKTGRFLRRGEAAPDLHSVRIEGGREGDVFYRDRWSHDKVVHSTHGVNCTGSCRWKVYVKDGIITWETQATDYPTA-GPDRPE----YEPRGCPRGAAFSWYTYSPARVRHPYVRGVLLDLYRE	6.409,-39.611,-31.892,2.695,-39.653,-31.147,0.482,-37.579,-33.480,-3.117,-36.946,-32.360,-5.516,-35.718,-35.114,-8.420,-33.301,-34.504,-11.917,-34.602,-35.470,-14.282,-32.859,-37.823,-17.491,-31.141,-36.671,-20.665,-32.765,-38.157,-23.262,-31.027,-40.259,-26.957,-30.934,-39.257,-29.716,-31.539,-41.714,-32.003,-30.382,-44.501,-35.733,-30.443,-45.187,-38.654,-29.919,-46.058,-40.658,-27.215,-47.871,…	MTASTEPDAPGGPDAPGGPDAPGGFDAAGPGTPAEPAAVLLKTGRFLRRGEAAPDLHSVRIEGGREGDVFYRDRWSHDKVVHSTHGVNCTGSCRWKVYVKDGIITWETQATDYPTAGPDRPEYEPRGCPRGAAFSWYTYSPARVRHPYVRGVLLDLYREAKQRLGDPVLAWADIQADPERRRAYQRARGKGGLVRASWGEAVEIIAAAHVHTIKTYGPDRVAGFSPIPAMSMVSHAAGARFMSLIGAPMLSFYDWYADLPVASPQVFGDQTDVPESGDWWDAAYLIMWGSNVPVTRTPDAHWMAEARYRGQKVVVVAPDYADNAKFADEWLHPHPGTDGALALGMGHVILRECFVERRVPFFDDYVRRFTDLPFLVTLTERDGAYVPGKFVRAADLGDT…	67267	Streptomyces alboflavus
job.pdb	AF-A0A7C1NNV6-F1-model_v4 Molybdopterin oxidoreductase	27.200	77	44	2	70	146	3	67	1.000	1.225E-02	126	167	67	STFVFTCAPNDTHNCLLRAHVKNGVVVRISPTYGYGEATDLYGNRASHRWDPRTCQKGLILSRRFYSERRVKAPMIR	KEIVTSCTRDCPDCCGIIATVKDGKIVSHRA------NPSNSYTR------NFLCAKGNDYLKRFYSPERLLKPMIR	-9.763,17.159,-5.821,-7.857,14.113,-7.160,-4.062,13.730,-6.695,-1.454,11.008,-7.313,1.113,10.427,-4.521,4.326,8.399,-4.897,4.880,6.119,-1.871,6.386,2.738,-0.873,5.151,-0.650,0.367,4.819,-0.760,4.188,5.160,-4.578,4.413,8.899,-4.414,5.294,9.699,-6.962,2.574,13.019,-6.777,0.655,11.167,-5.847,-2.532,10.670,-2.190,-1.437,7.858,-1.877,-3.998,7.115,1.585,-5.429,3.411,2.543,-5.317,1.348,5.354,-6.860,-1.6…	MEKEIVTSCTRDCPDCCGIIATVKDGKIVSHRANPSNSYTRNFLCAKGNDYLKRFYSPERLLKPMIR	2044940	Desulfobacterales bacterium
job.pdb	AF-A0A433C055-F1-model_v4 4Fe-4S Mo/W bis-MGD-type domain-containing protein	28.500	77	50	2	55	131	29	100	1.000	1.080E-02	126	167	101	DRTWEQIYRNQFEDDSTFVFTCAPNDTHNCLLRAHVKNGVVVRISPTYGYGEATDLYGNRASHRWDPRTCQKGLILS	DRTWEDAYRNRWQHDKIVRSTHGVNCTGSCSWKIYVKGGIVTWETQQTDYPRT-RPDLPNH----EPRGCARCASYS	-24.670,8.158,15.798,-24.070,10.373,18.870,-21.042,9.062,20.827,-22.491,10.897,23.865,-25.781,8.916,23.814,-23.984,5.589,23.154,-22.190,6.009,26.525,-25.552,6.077,28.386,-26.145,2.462,27.196,-22.986,1.099,28.932,-24.737,-1.724,30.872,-27.002,-2.735,27.940,-24.089,-3.451,25.549,-23.525,-7.136,24.684,-20.354,-8.457,26.404,-19.109,-12.071,26.214,-16.462,-13.240,28.751,-13.618,-15.472,27.546,-10.586,…	MSHFLDRLSFFAQAREPFSNGHGVTTGEDRTWEDAYRNRWQHDKIVRSTHGVNCTGSCSWKIYVKGGIVTWETQQTDYPRTRPDLPNHEPRGCARCASYSW	1888168	Curvibacter sp.
job.pdb	AF-A0A379FXR9-F1-model_v4 Respiratory nitrate reductase 1 alpha chain	30.000	90	57	3	67	155	8	92	1.000	8.388E-03	126	167	132	EDDSTFVFTCAPNDTHNCLLRAHVKNGVVVRISPTYGYGEATDLYGNRASHRWDPRTCQKGLILSRRFYSERRVKAPMIRKGFKD-WVEA	SMTKSCVPPHGVNCTGSCSWKIYVKNGLVTWETQQTDYPRT-RPDLPDH----EPRGCPRGASYSWYLYSANRVKYPMMRKRLLKLWREA	-5.911,0.788,-7.162,-3.876,-2.028,-8.761,-5.715,-2.845,-11.998,-4.665,-6.431,-12.830,-5.938,-7.391,-16.310,-5.433,-11.158,-16.781,-4.356,-13.070,-19.919,-1.290,-14.668,-21.637,2.475,-13.866,-21.708,3.067,-10.066,-21.904,0.365,-7.744,-20.659,2.267,-4.418,-20.402,0.142,-2.521,-17.903,1.799,0.942,-17.549,1.292,2.047,-13.928,4.055,4.372,-12.793,5.298,3.711,-9.286,2.989,5.929,-7.172,5.942,7.000,-4.928…	MVIVVAGSMTKSCVPPHGVNCTGSCSWKIYVKNGLVTWETQQTDYPRTRPDLPDHEPRGCPRGASYSWYLYSANRVKYPMMRKRLLKLWREAKAEQQDPVAAWLSIINDPQKAQSYKQARGRGVLFVQVGRK	587	Providencia rettgeri
job.pdb	AF-A0A2N5A2T8-F1-model_v4 Dimethyl sulfoxide reductase subunit A	23.800	147	80	7	1	146	6	121	1.000	4.322E-04	126	167	152	MAQGVSRRQLLGRALALGSGAALADLLGPARFLSPAGAATAGAVVPGNPLRVMPDRTWEQIYRNQFEDD-STFVFTCAPNDTHNCLLRAHVKNGVVVRISPTYGYGEATDLYGNRASHRWDPRTCQKGLILSRRFYSERRVKAPMIR	SPGGVTRRALL-KSTALSS---LALAAGGLT----------------LPFTL---RSAAAAVQQATGDNTRIVWGACSVNCGSRCALRLHVRDDEVVYVETDNTGDDR---YGDH-----QVRACLRGRSIRRRINHPDRLNYPMKR	42.436,32.134,31.504,41.876,30.568,28.754,42.650,30.770,25.015,41.042,27.649,23.503,43.284,26.754,20.583,41.508,23.803,18.914,44.138,21.199,17.829,43.009,19.869,14.496,42.175,22.578,11.901,43.814,22.124,8.467,45.065,25.647,7.719,43.969,27.360,4.459,47.692,27.439,3.529,48.071,23.651,4.081,44.980,23.164,1.854,46.464,25.321,-0.945,49.803,23.438,-0.767,48.029,20.030,-0.947,46.052,21.127,-4.061,49.304…	MSNQESPGGVTRRALLKSTALSSLALAAGGLTLPFTLRSAAAAVQQATGDNTRIVWGACSVNCGSRCALRLHVRDDEVVYVETDNTGDDRYGDHQVRACLRGRSIRRRINHPDRLNYPMKRVGKRGEGKFERISWQEALDILADRLKSTVAQ	244366	Klebsiella variicola
job.pdb	AF-A0A3M1L282-F1-model_v4 Ethylbenzene dehydrogenase	24.500	171	103	5	3	157	2	162	1.000	2.779E-04	126	167	459	QGVSRRQLLGRALALGSGAALADLLGPARFLSPAGAATAGAVVPGNPLRVMPDRTWEQIYRNQFEDDSTFVFTCAPNDTH--NCLLRAHVKNGVVVRISPTYGYGEATDLYGNRASHRWDPRTCQKGLILSRRFYSERRVK------AP--------MIRKGFKDWVEAGY	QQITRRTFLKAASA-----GALGLALDLRRLGPAQAAGAGVLPATSPPRAVDYGDWRDVYREKWTWDAVVRSSHWVNCWYQAHCCWNVYVKDGMVWREEQAADYPQVRPEVPD-----FNPRGCQKGACYSERMYDPARVRHTLKRVGPRGSGKFKRISWDQALDEIADSV	-13.128,11.290,-75.151,-9.993,9.476,-76.453,-8.004,7.483,-73.842,-4.601,9.165,-73.356,-2.107,6.266,-73.234,1.045,6.406,-71.024,3.054,6.617,-74.297,1.080,9.675,-75.505,1.545,11.431,-72.125,5.339,10.820,-72.082,5.750,12.206,-75.631,3.831,15.367,-74.629,5.791,15.690,-71.330,9.190,15.354,-73.094,8.270,18.444,-75.163,7.504,20.427,-71.949,10.537,19.269,-69.879,13.176,21.017,-72.051,11.770,24.423,-70.93…	MQQITRRTFLKAASAGALGLALDLRRLGPAQAAGAGVLPATSPPRAVDYGDWRDVYREKWTWDAVVRSSHWVNCWYQAHCCWNVYVKDGMVWREEQAADYPQVRPEVPDFNPRGCQKGACYSERMYDPARVRHTLKRVGPRGSGKFKRISWDQALDEIADSVIDTIVEEGTDRVIWDLGPGISIGTQTAGQARLRVLLDSTALDMNTEIGDGHRGCAETFGKIVFERSGDDYFFSDLILCWGSNPAYTQIPNFHFLTEARYNGAKIFCITPDYSATAVHADAWIPVKPGGDAALALGAARIVIEEGWMDRKFVAEQTDLPLLVRDDTNRFLRASDLSDGGDEETLYLYDKKKGIVEAGRRSLDLGEISPVLEGRFEVTLAGGQKVTVRTVLSRLRELLE…	2026735	Deltaproteobacteria bacterium
job.pdb	AF-A0A2E8J8C1-F1-model_v4 4Fe-4S Mo/W bis-MGD-type domain-containing protein	29.600	145	74	7	1	140	11	132	1.000	1.787E-04	126	167	926	MAQGVSRRQLLGRALALGSGAALADLLGPARFLSPAGAATAGAVVPGNPLRVMPDRTWEQIYRNQFEDDSTFVFTCAPNDTHNCLLRAHVKNGVVVRISP--TYGY---GEATDLYGNRASHRWDPRTCQKGLILSRRFYSERRV	MVQ--TRREFIKNASVS------AVSLSLSR-LSFDASAQSGGVAPA----TVEYGDWRDVYKNKWAWDKVVSSTHSCNCNHNCSWKLYVKEGIVWREEQNATYKHLHKGLADD----------NPQGCQKGAAFSNQMYSENRL	-8.079,-66.543,-51.709,-4.452,-67.735,-51.402,-1.065,-66.972,-52.291,1.852,-67.462,-50.483,4.897,-66.647,-48.546,8.484,-66.163,-49.038,11.337,-64.372,-47.314,12.075,-64.041,-43.609,15.772,-63.632,-43.335,18.404,-60.843,-43.233,18.385,-57.372,-42.057,19.982,-57.203,-38.657,20.606,-53.521,-39.426,22.610,-52.544,-36.334,21.565,-49.450,-34.302,24.967,-48.030,-35.447,23.898,-47.459,-39.087,20.669,-45.…	MNHFTKGVNSMVQTRREFIKNASVSAVSLSLSRLSFDASAQSGGVAPATVEYGDWRDVYKNKWAWDKVVSSTHSCNCNHNCSWKLYVKEGIVWREEQNATYKHLHKGLADDNPQGCQKGAAFSNQMYSENRLRYPLKRVGERGSRNWKRVSWDEALTDIAKSTVEVVRDEGADRIIIPMATQGTAAKSRYANAIGGVVIEPYGDIGDAHNGASMTTGTLFHNATSDSRMMADCIIMWIYNPSSTRIADAHHLSEARYGGTTIVSVSPDQNPSHMHADYWVNPEPGTDHGMALAMAHIIVRDDLYDEGFLREQTDMPFLVRMDNKKFLRASDFEADGSDEVFYVWDRKTNKAVQPPGSMGSADKTLILGDTDPALEGKWQVNLASGESVEVTTVFELMKL…	1913989	Gammaproteobacteria bacterium
job.pdb	AF-A0A7Y5VZV7-F1-model_v4 Molybdopterin-dependent oxidoreductase	29.400	95	61	2	47	140	3	92	1.000	6.517E-03	126	167	935	GNPLRVMPDRTWEQIYRNQFEDDSTFVFT-CAPNDTHNCLLRAHVKNGVVVRISPTYGYGEATDLYGNRASHRWDPRTCQKGLILSRRFYSERRV	RNQSLDSTTSTTGTGYRQRWQWDSHAWGTHCVDCYPGNCLYRVYVRDGQVVREEPSGTMPVLVPGTPDR-----NPMGCQKGAGWSKTLSGEERV	-54.905,49.908,-12.281,-54.328,47.165,-9.754,-54.436,43.518,-9.199,-52.100,42.186,-7.124,-53.338,38.668,-7.325,-51.230,37.073,-4.618,-50.370,33.524,-5.627,-52.127,32.343,-2.480,-51.928,28.870,-4.033,-52.948,26.395,-1.348,-49.778,24.647,-0.169,-51.267,21.148,-0.299,-50.570,19.474,3.080,-48.467,17.171,0.831,-46.131,19.959,-0.425,-45.686,21.270,3.145,-44.761,17.721,4.297,-41.925,17.437,1.733,-40.522…	MTRNQSLDSTTSTTGTGYRQRWQWDSHAWGTHCVDCYPGNCLYRVYVRDGQVVREEPSGTMPVLVPGTPDRNPMGCQKGAGWSKTLSGEERVLYPLKRAGERGEGRWQRVSWDTALGEIAGSILETIESEGPEAVLRITSAAEGGITAGWSASRLFSELLGLNATDVNGDINDFSHGQFITWGKFHNAVSPESKFQSELILFWYSNPAYTGIPLYHFISEARYRGAEVVLIAPDCSPSHSHADYFIPVRIGTDAALVLSMCRVILDEGLFDSLFIREQTDLPLLVRRDNGRLLRECDLREGGRENQFYWLGADGSARPAPRGSLASAGAEPLLSGAATVETRDGASVELVTTFDLLRGRLAGYTPETATATCGVHPDVIRMLARKVASRRTFVERGMSL…	2026734	Dehalococcoidia bacterium
job.pdb	AF-A0A096ZNW8-F1-model_v4 p-cymene dehydrogenase subunit alpha	25.100	143	85	6	1	140	1	124	1.000	5.563E-04	126	167	964	MAQGVSRRQLLGRALALGSGAALADLLGPARFLSPAGAATAGAVVPGNPLRVMPDRTWEQIYRNQFEDDSTFVFTCAPN---DTHNCLLRAHVKNGVVVRISPTYGYGEATDLYGNRASHRWDPRTCQKGLILSRRFYSERRV	MSVNFDRRNFLKGSAAT------VGGLSLPSFIVEAAEVVGGKSVPVFT-------SWKDVYRAQWTWDKVVRSTHHLNCWYQAH-CSWDVYVKDGLVYREEQAGEYPQ-VNPQLPD----FNPRGCQKGGCFSERMYDPTRI	1.626,-7.429,-68.342,-0.994,-10.209,-68.601,0.356,-13.265,-66.725,-1.181,-16.511,-68.024,-2.360,-18.673,-65.079,-1.806,-22.314,-65.991,-3.343,-24.923,-63.639,0.175,-26.213,-62.758,1.331,-22.775,-61.483,-1.979,-22.371,-59.588,-1.435,-25.794,-57.918,2.229,-24.981,-57.137,1.111,-21.577,-55.765,-1.721,-23.256,-53.759,0.651,-25.899,-52.287,3.099,-23.159,-51.207,0.212,-20.942,-49.951,-1.535,-23.818,-48…	MSVNFDRRNFLKGSAATVGGLSLPSFIVEAAEVVGGKSVPVFTSWKDVYRAQWTWDKVVRSTHHLNCWYQAHCSWDVYVKDGLVYREEQAGEYPQVNPQLPDFNPRGCQKGGCFSERMYDPTRIAHPLRRVGERGSGKWERVTWKEALDDIADTYLDVTINEGTDTTVWDLGPGIDLGSGIGAQQRFSRLTQSVSLDMNSDIGDSHRGAAEMFGKISFERSADDYFYSDLILIWAGNPLYTQIPNAHFYTAARYRGAKIISICPDYNASAIKSDLWIPIKPGTDAALALSVCREIIEGGHVDKAFVKDQTDLPLLVRSDTRMFLTQTDVQADGRDDHMMLWDAKSNSLKTAPFKTLALGDLDPELEVKRTITLKDGKELEVRSVFSLLRDRLSVYTPEN…	551760	Aromatoleum aromaticum
job.pdb	AF-A0A853LG28-F1-model_v4 Nitrate reductase	32.600	104	64	3	53	155	31	129	1.000	1.150E-02	126	167	1228	MPDRTWEQIYRNQFEDDSTFVFTCAPNDTHNCLLRAHVKNGVVVRISPTYGYGEATDLYGNRASHRWDPRTCQKGLILSRRFYSERRVKAPMIRKGFKD-WVEA	SEDRDWENVYRNRWQYDKVVRSTHGVNCTGSCSWNIYVKNGIVTWEGQNLNYP-STGPDMPD----FEPRGCPRGASFSWYIYSPLRVKYPYVRGVLVNLWREA	57.702,-36.442,-11.759,54.072,-36.522,-13.055,53.254,-40.176,-13.933,52.330,-40.187,-17.659,48.592,-41.056,-17.813,48.341,-44.500,-19.487,46.578,-44.186,-22.872,42.914,-45.367,-23.109,44.151,-48.193,-25.293,46.688,-49.418,-22.697,44.107,-49.046,-19.881,41.945,-51.702,-21.653,44.724,-54.278,-20.989,43.828,-54.026,-17.266,40.717,-56.087,-18.236,42.870,-59.138,-17.333,43.554,-57.856,-13.790,42.017,-…	MKKKKMSPLFRRLNYFSPIEHHSNKHSQTTSEDRDWENVYRNRWQYDKVVRSTHGVNCTGSCSWNIYVKNGIVTWEGQNLNYPSTGPDMPDFEPRGCPRGASFSWYIYSPLRVKYPYVRGVLVNLWREALQAHQNPLDAWKSIVENPEKAKSYKQARGKGGFVRAEWSEVLKLISASLLYTVMKYGPDRNVGFSPIPAMSMISHASGSRFMSLIGGPMLSFYDWYADLPPASPQIWGDQTDVPESSDWYNSGYIITWGSNVPLTRTPDAHFLAEARYKGAKVISISPDFAESSKFADDWLSIRQGTDGALAMAMGHVILQEFYVNQETERFIKYAKQYTDFPFLVTLSKENGVYTAGRFLHAKDIGRQTKHDHWKPAVWNEQTNEFAIPQGTMGSRWDG…	659243	Bacillus siamensis
job.pdb	AF-A0A3E1D0W0-F1-model_v4 Tat (Twin-arginine translocation) pathway signal sequence	40.400	94	48	2	1	94	4	89	1.000	8.378E-05	125	167	89	MAQGVSRRQLLGRALALGSGAALADLLGPARFLSPAGAATAGAVVPGNPLRVMPDRTWEQIYRNQFEDDSTFVFTCAPNDTHNCLLRAHVKNGV	IKNNIGRRSFLKLSATAGLAVMANNAFAASPFL------KPYVV--DNPLKSYPNRDWEKVYRDMFHVDSEFIFLCAPNDTHNCLLKAHVKNDV	57.762,-18.891,-71.910,56.071,-15.511,-71.291,57.123,-13.836,-68.028,54.399,-11.418,-66.855,56.464,-8.705,-65.127,53.614,-6.865,-63.357,55.785,-4.126,-61.818,53.181,-2.289,-59.695,54.862,1.089,-59.098,55.476,2.104,-55.437,52.956,4.991,-55.710,50.266,2.657,-57.127,50.912,0.144,-54.314,50.617,2.902,-51.659,47.336,4.121,-53.208,45.922,0.564,-53.358,46.970,-0.183,-49.740,45.459,3.123,-48.506,42.175,2…	MMEIKNNIGRRSFLKLSATAGLAVMANNAFAASPFLKPYVVDNPLKSYPNRDWEKVYRDMFHVDSEFIFLCAPNDTHNCLLKAHVKNDV	2184311	Candidatus Nitrotoga sp. MKT
job.pdb	AF-A0A521WF15-F1-model_v4 Ethylbenzene dehydrogenase	28.100	110	69	4	40	148	1	101	1.000	3.934E-03	125	167	925	TAGAVVPGNPLRVMPDRTWEQIYRNQFEDDSTFVFT-CAPNDTHNCLLRAHVKNGVVVRISPTYGYGEATDLYGNRASHRWDPRTCQKGLILSRRFYSERRVKAPMIRKG	MEG----GTPMTTDTIVPTEERYREAIGWDASKHVTHCVNCSPGNCPFRAYIRDGRVVREEQSGTLP-VVEPGVPDA----NPMGCQKGAAWSRTLDAPTRIPYPMRRKG	49.539,-44.499,-48.319,48.574,-42.542,-45.861,46.594,-40.788,-43.125,43.526,-42.250,-41.480,43.691,-40.373,-38.148,42.829,-42.891,-35.394,39.535,-41.989,-33.902,40.842,-41.381,-30.381,38.830,-43.609,-28.021,35.763,-41.703,-26.791,36.493,-41.740,-23.059,33.081,-42.812,-21.751,32.827,-40.007,-19.163,31.517,-42.061,-16.193,27.813,-41.441,-15.675,28.661,-39.716,-12.347,31.220,-37.327,-13.923,28.495,-…	MEGGTPMTTDTIVPTEERYREAIGWDASKHVTHCVNCSPGNCPFRAYIRDGRVVREEQSGTLPVVEPGVPDANPMGCQKGAAWSRTLDAPTRIPYPMRRKGARGGGDWERISWDEALTQIADAMIDTIEESGPEAIVHAGTAGEGGLTAGFLFEKMMNRIGGTTTDTNGDIGDFSAGLYETFGNAAACSSFDDWFHADLLLIWHRNPVYTAIPHYHYIAEARYRGAEVVTIAPDYSPSSIHADVYAGVRPGTDAALALSMARVIIDEGLMDEAFVRSQTDLPLLVRSDNGRFLRGADVEEGGRADQFYTWSKASGSVTPASRELLSADADAALEGAYTATLLGGERVEVRPVFALLRERLADYSPEAASAVCGVHADVIRQLARKAAAGRTSVLLGFNS…	2026734	Dehalococcoidia bacterium
job.pdb	AF-A0A3T1DRY3-F1-model_v4 4Fe-4S Mo/W bis-MGD-type domain-containing protein	26.600	90	58	3	56	145	30	111	1.000	4.463E-03	124	167	113	RTWEQIYRNQFEDDSTFVFTCAPNDTHNCLLRAHVKNGVVVRISPTYGYGEATDLYGNRASHRWDPRTCQKGLILSRRFYSERRVKAPMI	RQWEDSYRARWQHDKVVRSTHGVNCTGSCSWKIYVKNGLVTWETQQTDYPRTRPDLPNH-----EPRGCPPRCQLL--LVSVQRQ-PPQV	-26.169,-0.112,16.466,-26.224,3.105,18.552,-22.799,3.887,20.106,-24.702,5.641,22.942,-26.557,2.478,24.061,-23.343,0.411,23.733,-21.735,2.674,26.397,-24.639,2.152,28.851,-23.843,-1.604,28.760,-20.297,-0.976,30.150,-20.669,-3.364,33.136,-22.410,-6.094,31.081,-19.520,-6.662,28.622,-17.259,-9.676,29.317,-13.646,-8.854,30.318,-10.993,-11.603,30.190,-7.857,-10.780,32.251,-4.491,-11.854,30.868,-0.827,-1…	MSHFIDRLNFFRKSREPFANEHGELRSESRQWEDSYRARWQHDKVVRSTHGVNCTGSCSWKIYVKNGLVTWETQQTDYPRTRPDLPNHEPRGCPPRCQLLLVSVQRQPPQVPP	390919	Halomonas olivaria
job.pdb	AF-A0A6L5WIV5-F1-model_v4 Molybdopterin-dependent oxidoreductase	19.400	118	77	3	50	167	19	118	1.000	1.626E-03	124	167	176	LRVMPDRTWEQIYRNQFEDDSTFVFTCAPNDTHNCLLRAHVKNGVVVRISPTYGYGEATDLYGNRASHRWDPRTCQKGLILSRRFYSERRVKAPMIRKGFKDWVEAGYPRNDDGTPQM	METASADTVSELNPLKSNDEKVFIGSCPVNCGSKCMLKAHIKDGVITYMTSDDKGNDS---YEKR-----QIRACVRGRSARYRHYNPDRLLYPLKR----------VGKRGEGKFKR	-6.858,-6.436,-46.947,-6.854,-9.046,-44.120,-3.352,-10.425,-43.365,-3.250,-14.087,-42.286,-0.324,-15.983,-40.668,0.559,-17.715,-43.984,0.604,-14.386,-45.890,2.775,-12.897,-43.092,5.315,-15.771,-43.299,5.467,-15.474,-47.105,5.961,-11.685,-46.832,8.690,-12.110,-44.145,10.509,-14.733,-46.269,10.579,-12.356,-49.268,11.830,-9.414,-47.134,14.746,-11.526,-45.772,16.026,-12.240,-49.312,15.798,-8.485,-50.…	MQLNRRKFLKLSGLTSAYMETASADTVSELNPLKSNDEKVFIGSCPVNCGSKCMLKAHIKDGVITYMTSDDKGNDSYEKRQIRACVRGRSARYRHYNPDRLLYPLKRVGKRGEGKFKRISWDEAINTIATKMKEVKEKYKNEAFYILYHTGTIGSIMAGWLDGSYHRLLSLFLAVI	2608384	Campylobacter portucalensis
job.pdb	AF-A0A4U9HV19-F1-model_v4 Dimethyl sulfoxide reductase DmsA	23.900	146	82	6	1	146	3	119	1.000	4.058E-04	124	167	226	MAQGVSRRQLLGRALALGSGAALADLLGPARFLSPAGAATAGAVVPGNPLRVMPDRTWEQIYRNQFEDDSTFVFTCAPNDTHNCLLRAHVKNGVVVRISPTYGYGEATDLYGNRASHRWDPRTCQKGLILSRRFYSERRVKAPMIR	QSGGISRRTLVKSS-ALGS---LALAAGGL----------------SLPFGLRPAAAALKQAQQSGQD-KVVWGACSVNCGSRCALRLHVRDDEVFWVETDNTGDDI---YGNH-----QVRACLRGRSIRRRINHPDRLNYPMKR	29.552,-42.871,-37.899,25.826,-42.186,-38.619,25.031,-38.461,-39.001,21.451,-37.989,-37.709,19.488,-35.851,-40.242,17.663,-33.589,-37.734,15.402,-30.700,-38.863,16.911,-27.397,-37.651,14.737,-24.943,-35.643,15.406,-22.403,-38.441,14.078,-24.833,-41.087,10.979,-25.457,-38.905,10.279,-21.686,-38.587,10.742,-21.128,-42.347,8.477,-24.108,-43.172,5.794,-22.940,-40.679,5.894,-19.356,-42.074,5.384,-20.7…	MRQSGGISRRTLVKSSALGSLALAAGGLSLPFGLRPAAAALKQAQQSGQDKVVWGACSVNCGSRCALRLHVRDDEVFWVETDNTGDDIYGNHQVRACLRGRSIRRRINHPDRLNYPMKRVGKRGEGKFERISWDEALDLLANSLRDVVTKYGNEAVYINYSSGIVGGNLTRSSPYASLVARLMNCYGGFLSHYGTYSTAQIACAMPIPTAATTATAPQISKTASWW	83655	Leclercia adecarboxylata
job.pdb	AF-A0A2S8BER9-F1-model_v4 Nitrate reductase alpha subunit	23.200	142	88	5	20	155	17	143	1.000	1.626E-03	124	167	685	GAALADLLGPARFLSPAGAATAGAVVPGNPLRV----MPDRTWEQIYRNQFEDDSTFVFTCAPNDTHNCLLRAHVKNGVVVRISPTYGYGE-ATDLYGNRASHRWDPRTCQKGLILSRRFYSERRVKAPMIRKGFKD-WVEA	GEPVESLLRGAQFF---------TVGTPTPDHREVHRHGGRAAEEFYRERWRHGKVVRSTHGVNCTGSCSWKVYVKEGIITWETQQTDYPSVGPDMPE------YEPRGCPRGASFSWYTYSPSRIRYPYVRQPLLEMWREA	56.759,2.883,46.997,56.370,0.721,43.865,56.442,1.418,40.267,55.971,-1.094,37.790,54.628,-0.720,34.205,54.000,-2.154,30.947,52.750,-0.500,27.788,53.451,-3.039,25.006,55.433,-2.643,21.826,56.845,0.376,20.296,59.724,-0.933,18.131,63.012,-0.434,20.035,63.993,3.148,19.615,67.472,2.716,18.067,69.937,3.289,20.938,70.631,6.987,20.979,74.405,7.538,20.518,76.999,9.065,18.140,77.352,6.073,15.693,73.617,5.81…	MTESPTRGSLAPLLPGGEPVESLLRGAQFFTVGTPTPDHREVHRHGGRAAEEFYRERWRHGKVVRSTHGVNCTGSCSWKVYVKEGIITWETQQTDYPSVGPDMPEYEPRGCPRGASFSWYTYSPSRIRYPYVRQPLLEMWREARQRLGDPVEAWADITADPVRAARYKHARGKGGFLRSTWAEVSELIAAAHVHTIKTYGPDRVVGFSPIPAMSQVSYAAGTRFLSMIGGTILSFYDWYADMPLASPQVFGDQTDVPESGDWWNAAYLIIWGTNLPITRTPDAHFMVEARYRGQKVVVVSPDYSDHTKFADDWLACAPGTDGALAMAMGHVILAEFFRDRQVPYFQRYVKTYTDLPFLVTLRKRQDAYVPDRFLTAADLGDTGDGAQHRTVLLDSATGQ…	1858794	Mycobacterium talmoniae
job.pdb	AF-A0A1V2BIM9-F1-model_v4 Nitrate reductase (quinone)	31.300	102	64	2	55	155	29	125	1.000	1.480E-02	124	167	1246	DRTWEQIYRNQFEDDSTFVFTCAPNDTHNCLLRAHVKNGVVVRISPTYGYGEATDLYGNRASHRWDPRTCQKGLILSRRFYSERRVKAPMIRKGFKD-WVEA	NRDWEDSYRQRWQFDKIVRSTHGVNCTGSCSWKIYVKNGLVTWETQQTDYPRTRPDLPN-----HEPRGCPRGASYSWYLYSANRLKYPLARKRLIELWREA	-4.942,-49.289,43.391,-2.663,-48.326,46.321,0.656,-46.792,45.160,2.001,-47.804,48.607,1.037,-51.487,48.147,2.394,-51.510,44.555,5.889,-50.888,46.025,5.713,-54.445,47.477,5.638,-55.685,43.843,9.217,-54.290,43.440,10.860,-57.562,42.291,7.664,-58.766,40.539,7.865,-55.643,38.316,11.432,-56.491,37.124,11.279,-57.934,33.584,14.252,-59.110,31.480,17.725,-57.651,31.873,19.330,-56.468,28.612,22.797,-55.43…	MSKLLDRFRYFKQKGESFANGHGQVYNTNRDWEDSYRQRWQFDKIVRSTHGVNCTGSCSWKIYVKNGLVTWETQQTDYPRTRPDLPNHEPRGCPRGASYSWYLYSANRLKYPLARKRLIELWREALTQHPDPVNAWNSIMQDRQKCLSYKQARGKGGFIRSTWKELNQLIAAANVWTIKNYGPDRVAGFSPIPAMSMVSYAAGTRYLSLIGGTCLSFYDWYCDLPPASPMTWGEQTDVPESADWYNSSYIIAWGSNVPQTRTPDAHFFTEVRYKGTKTIAITPDYSEVAKLCDQWLAPKQGTDSALAMAMGHVILKRFHLDNPSDYFLNYCRHYTDMPMLVMLDRRDDGTWVPGRMLRASDLLDGLGESNNPEWKTVAFNAEGELVAPNGSIGFRWGEK…	577	Raoultella terrigena
job.pdb	AF-A0A809HGU9-F1-model_v4 Nitrate reductase subunit alpha	31.300	102	64	2	55	155	29	125	1.000	1.225E-02	124	167	1258	DRTWEQIYRNQFEDDSTFVFTCAPNDTHNCLLRAHVKNGVVVRISPTYGYGEATDLYGNRASHRWDPRTCQKGLILSRRFYSERRVKAP-MIRKGFKDWVEA	NRDWEDGYRSRWQHDKIVRSTHGVNCTGSCSWKIYVKNGLVTWETQQTDYPRTRPDLPN-----HEPRGCPRGASYSWYLYSANRLKYPLMRKRLIKLWREA	42.072,-44.080,-27.007,40.467,-45.011,-30.373,36.660,-45.498,-30.219,37.060,-47.513,-33.462,39.614,-49.926,-31.935,37.502,-50.251,-28.743,34.791,-51.916,-30.908,37.205,-54.882,-31.305,36.801,-55.436,-27.529,33.085,-56.317,-28.142,33.115,-59.771,-26.468,35.692,-58.645,-23.859,33.165,-55.989,-22.714,30.445,-58.619,-21.997,30.204,-59.209,-18.224,27.791,-61.539,-16.371,24.332,-61.987,-17.905,21.479,-…	MSKFLDRFRYFKQLAEPFSGDHGQTLNTNRDWEDGYRSRWQHDKIVRSTHGVNCTGSCSWKIYVKNGLVTWETQQTDYPRTRPDLPNHEPRGCPRGASYSWYLYSANRLKYPLMRKRLIKLWREAKALHSDPVEAWGSIVSDPEKAKSYKVARGRGGFVRSSWQEVNELIAASNVYTAKTFGPDRIIGFSPIPAMSMVSYAAGARYLSLIGGTCLSFYDWYCDLPPASPMTWGEQTDVPESADWYNSSYIIAWGSNVPQTRTPDAHFFTEVRYKGTKTVAVTPDYAEVAKLCDQWLNPKQGTDSAMALAMGHVMLKEFHLDREVGYFRDYVRRYTDMPMLVMLEPREEGHYAAGRLLRAADLVDGLGQENNPEWKTVAIDQRSGELVAPQGSIGFRWGE…	2482769	Serratia sp. P2ACOL2
job.pdb	AF-A0A2P5VL69-F1-model_v4 Putative dimethyl sulfoxide reductase chain YnfE	25.000	100	56	5	68	167	32	112	1.000	2.694E-03	123	167	210	DDSTFVFTCAPNDTHNCLLRAHVKNGVVVRISPTYGYGEATDLYGNRASHRWDPRTCQKGLILSRRFYSERRVKAPMIRKGFKDWVEAGYPRNDDGTPQM	DEQVVTSTCGHNCGGRCVVNAHVRGGRIARIST-DSRRWKAD-HPPLP-------ACARGVGQIERIYHPDRLKYPLRRTG---------PRGS-GQFER	-24.760,37.688,-24.893,-20.902,37.252,-24.848,-19.842,34.883,-22.001,-21.189,31.426,-23.038,-18.846,30.895,-26.049,-15.500,30.597,-24.162,-16.252,27.318,-22.306,-17.149,25.342,-25.475,-13.818,26.195,-27.214,-11.716,24.738,-24.340,-13.364,21.283,-24.646,-12.109,20.635,-28.226,-8.355,21.075,-27.446,-8.048,18.372,-24.727,-9.061,15.152,-26.364,-6.284,13.536,-24.379,-7.327,9.945,-24.991,-7.609,8.462,-…	MHKVNRIARLSEKFSMSMQTIYEAPRPEPKPDEQVVTSTCGHNCGGRCVVNAHVRGGRIARISTDSRRWKADHPPLPACARGVGQIERIYHPDRLKYPLRRTGPRGSGQFERISWDEALDEIAAQLLRVRETYGNAAILDGSRSGSLSTLHGRGPALRFLNMFGGYTYLWSNMSAEAEVFAVRMTFGPDRPYKAAGREPTDYINSKLIWM	2013065	Alphaproteobacteria bacterium MarineAlpha1_Bin1
job.pdb	AF-A0A3C0TL08-F1-model_v4 Nitrate reductase	28.700	146	78	5	6	146	5	129	1.000	1.186E-03	123	167	787	SRRQLL----GRALALGSGAALA-DLLGPARFLSPAGAATAGAVVPGNPLRVMPDRTWEQIYRNQFEDDSTFVFTCAPNDTHNCLLRAHVKNGVVVRISPTYGYGEATDLYGNRASHRWDPRTCQKGLILSRRFYSERRVKAPMIR	TRREFIISTGVAAGALAATNALGLDLLAPVKD----------------PLGAYPYRGWESFYRDLWQFDYFGRSTHSVNCTGSCTWRGYVKNSILFKEEQYSDYP-DISSTLPT----YNPRGCQKGANHKEYVYGPQRVKYPLIR	-2.468,-70.930,-52.324,-3.611,-67.297,-52.717,-2.608,-64.476,-50.314,-5.615,-63.182,-48.314,-6.342,-59.444,-48.509,-6.258,-57.470,-45.218,-10.062,-57.026,-45.577,-10.734,-60.774,-46.049,-8.611,-61.508,-42.941,-10.641,-58.939,-40.918,-13.984,-60.360,-42.136,-12.988,-63.970,-41.310,-11.644,-62.965,-37.858,-14.835,-60.919,-37.173,-17.084,-63.982,-37.671,-14.847,-66.185,-35.450,-14.537,-63.457,-32.74…	MGKWTRREFIISTGVAAGALAATNALGLDLLAPVKDPLGAYPYRGWESFYRDLWQFDYFGRSTHSVNCTGSCTWRGYVKNSILFKEEQYSDYPDISSTLPTYNPRGCQKGANHKEYVYGPQRVKYPLIRTGARGEGKWRKATWDEALSLIAADTVDAIRTSGPDAVTFFSAIPAKHHITLAGGFRLANLTGGVVCSFYDWYCDLPPGEPMTWGVQTDACESADWYNSNYLLVMGSNILETRIPDAHFFTEARYRGAKIVLVAPEYNPSSIHADLYVPINPGTDGALCLGMANVIVNNGLYDAAYVKQFTDMPLLVRTDTGKFLRESDMVSGGSANRFYLRDLLTGTAVLAPSSTLDLGLINPALEGVFTVETLSGPVQVTTVFSLQKQKLAAYSPSAVS…	2026770	Nitrospiraceae bacterium
job.pdb	AF-A0A2E5RH45-F1-model_v4 4Fe-4S Mo/W bis-MGD-type domain-containing protein	22.200	135	79	3	6	140	4	112	1.000	1.346E-03	123	167	913	SRRQLLGRALALGSGAALADLLGPARFLSPAGAATAGAVVPGNPLRVMPDRTWEQIYRNQFEDDSTFVFTCAPNDTHNCLLRAHVKNGVVVRISPTYGYGEATDLYGNRASHRWDPRTCQKGLILSRRFYSERRV	NRRNFLKGSASTG----LILQYSLSNEA----------------VAENPYRGFEDLYRKKWTWDRVVRGTHGTNCAGTCAFNVYVKDGVVWREEQQGQYEQLGDVPD------FGPRGCQKGMRHHKYMYGKQRI	56.599,0.443,34.328,53.603,-1.789,35.249,52.713,-4.169,32.367,48.901,-4.450,32.156,47.003,-7.584,31.021,45.925,-5.955,27.690,49.500,-5.584,26.341,50.551,-9.105,27.434,47.619,-10.660,25.483,48.369,-8.666,22.291,52.031,-9.834,22.268,51.455,-13.519,23.215,48.617,-14.243,20.732,50.822,-13.088,17.809,53.866,-15.312,18.634,51.933,-18.521,19.527,49.809,-18.480,16.332,52.759,-17.923,13.931,54.538,-21.133…	MKINRRNFLKGSASTGLILQYSLSNEAVAENPYRGFEDLYRKKWTWDRVVRGTHGTNCAGTCAFNVYVKDGVVWREEQQGQYEQLGDVPDFGPRGCQKGMRHHKYMYGKQRILYPLKRVGDRGEGKWERISWEQATTEIADKFLDYATEYSPECISYGSGTQMSNKLASYASLLRLANITGITVPEFFSGVGDLPTGSYMTLGQVYTGDTFASVYKSKCVMIWMSNPAATRIPDAHFFWEAKYNGTQVIAVSPEFTPTAMHSNLWLNPKPGTDAALAMSMVQVMLKEQLYKANYIQEQTDLPLLVRTDTKEFLRREDLSLYGLLAVADNVYYMWDQTTNSMVQAPGTGRADKPFGRDRRKYGSLELGDIKPTLEGRWLIDTLDGEVEVTTVFELLKEEC…	1913989	Gammaproteobacteria bacterium
job.pdb	AF-A0A7C8GL37-F1-model_v4 Nitrate reductase (quinone)	31.300	102	64	2	55	155	29	125	1.000	1.577E-02	123	167	1249	DRTWEQIYRNQFEDDSTFVFTCAPNDTHNCLLRAHVKNGVVVRISPTYGYGEATDLYGNRASHRWDPRTCQKGLILSRRFYSERRVKAPMIRKGFKD-WVEA	NRDWEDGYRSRWQHDKIVRSTHGVNCTGSCSWKIYVKNGLVTWETQQTDYPRTRPDLPN-----HEPRGCPRGASYSWYLYSANRLKYPLMRKKLIQLWREA	13.169,-48.489,-43.450,16.918,-48.070,-44.185,18.022,-44.409,-44.526,21.079,-45.800,-46.385,18.951,-47.646,-48.985,16.664,-44.588,-49.395,19.695,-42.718,-50.855,19.437,-45.058,-53.897,16.042,-43.416,-54.611,17.884,-40.089,-55.329,16.518,-39.491,-58.866,13.155,-41.092,-57.967,12.738,-38.367,-55.294,13.113,-35.498,-57.843,9.703,-33.959,-58.634,8.966,-31.041,-61.012,11.611,-28.297,-61.253,10.257,-24…	MSKFLDRFRYFKQLAEPFADGHGQTLNTNRDWEDGYRSRWQHDKIVRSTHGVNCTGSCSWKIYVKNGLVTWETQQTDYPRTRPDLPNHEPRGCPRGASYSWYLYSANRLKYPLMRKKLIQLWREAKLQHSDPVDAWGSIVSDPEKSKTYKVARGRGGFVRSSWQEVNELIAAANVYTAKTFGPDRILGFSPIPAMSMVSYAAGSRYLSLIGGVCLSFYDWYCDLPPASPMTWGEQTDVPESADWYNSSYIIAWGSNLPQTRTPDAHFFSEVRYKGTKTVAITPDYAEVAKLCDHWLAPKQGTDSALALAMGHVILKSFHLDNPSTYFIDYVRRYTDMPMLVLLEPREGGHFAAGRMLRASDLVDNLGQENNPQWKTIALDEHSSELVSPLGSIGYRWGE…	2653856	Rouxiella sp. S1S-2
job.pdb	AF-A0A090QNY7-F1-model_v4 Anaerobic dimethyl sulfoxide reductase chain A	21.100	109	70	2	38	146	2	94	1.000	2.529E-03	122	167	118	AATAGAVVPGNPLRVMPDRTWEQIYRNQFEDDSTFVFTCAPNDTHNCLLRAHVKNGVVVRISPTYGYGEATDLYGNRASHRWDPRTCQKGLILSRRFYSERRVKAPMIR	AGSISLPFKSSPVQAATPAN--------AKDEKVVWSACTVNCGSRCPLRMHVVDGEIKWVETDNTGDDTYGQHQVRA--------CLRGRSMRRRVYNPDRLKYPMKR	47.542,-15.256,-8.816,44.381,-14.714,-6.724,44.362,-17.145,-3.767,40.969,-18.762,-3.081,40.094,-18.342,0.606,38.728,-21.763,1.630,35.778,-21.227,3.998,35.522,-23.920,6.744,31.856,-24.401,5.988,30.567,-27.033,3.548,28.450,-25.209,0.954,25.415,-27.446,0.639,23.760,-26.664,-2.714,20.612,-24.890,-1.741,18.342,-26.761,-4.166,16.620,-23.894,-5.986,13.048,-24.283,-4.695,11.272,-25.708,-7.762,8.401,-23.2…	MAGSISLPFKSSPVQAATPANAKDEKVVWSACTVNCGSRCPLRMHVVDGEIKWVETDNTGDDTYGQHQVRACLRGRSMRRRVYNPDRLKYPMKRVGKRGEGKFKRISWMKPTTRLPTT	754436	Photobacterium aphoticum
job.pdb	AF-A0A7X5DI00-F1-model_v4 Molybdopterin oxidoreductase	21.800	169	86	7	1	167	7	131	1.000	4.903E-04	122	167	139	MAQGVSRRQLLGRALALGSGAALADLLGPARFLSPAGAATAGAVVPGNPLRVMPDRTWEQIY--RNQFEDDSTFVFTCAPNDTHNCLLRAHVKNGVVVRISPTYGYGEATDLYGNRASHRWDPRTCQKGLILSRRFYSERRVKAPMIRKGFKDWVEAGYPRNDDGTPQM	STSKLTRRSFLKAAGATSLGAAAAGSL--------------GF----------GGGALAALAQEEAVPENEEIVSTICSANCFQACMLNAHVRDGKVVKMSRG-DYPE--EIYSG---------CCLRGLSIPERTYSDNRLKYPLKR--------VEGTERGAGEWER	16.474,-30.236,34.926,15.609,-32.627,32.092,18.519,-33.107,29.660,17.700,-33.648,25.997,20.292,-36.254,25.021,20.263,-36.428,21.204,23.211,-38.184,19.624,22.956,-38.693,16.005,23.546,-36.735,12.912,27.254,-36.375,11.936,26.779,-33.245,9.754,27.932,-30.001,11.373,27.214,-26.646,9.652,31.026,-26.353,9.231,31.338,-29.858,7.688,28.550,-28.916,5.238,30.238,-25.622,4.211,33.563,-27.484,3.753,31.883,-30…	MLGFDSSTSKLTRRSFLKAAGATSLGAAAAGSLGFGGGALAALAQEEAVPENEEIVSTICSANCFQACMLNAHVRDGKVVKMSRGDYPEEIYSGCCLRGLSIPERTYSDNRLKYPLKRVEGTERGAGEWERISWDQAID	1898204	Clostridiaceae bacterium
job.pdb	AF-A0A444R061-F1-model_v4 Dimethyl sulfoxide reductase subunit A	21.700	101	62	2	67	167	5	88	1.000	5.393E-03	122	167	189	EDDSTFVFTCAPNDTHNCLLRAHVKNGVVVRISPTYGYGEATDLYGNRASHRWDPRTCQKGLILSRRFYSERRVKAPMIRKGFKDWVEAGYPRNDDGTPQM	SDEKVIWSACTVNCGSRCPLRMHVVDGEIKYVETDNTGDDNYDGLHQ-------VRACLRGRSMRRRVYNPDRLKYPMKR----------VGARGEGKFER	-10.229,2.038,-39.124,-12.231,4.974,-37.696,-9.804,7.506,-36.392,-11.417,8.297,-33.009,-10.896,12.075,-32.648,-10.910,12.429,-28.803,-8.604,9.803,-27.265,-6.687,11.168,-24.244,-3.622,9.451,-22.763,-3.583,10.042,-18.976,-0.587,9.020,-16.833,-1.090,6.859,-13.733,0.847,4.149,-11.836,0.416,0.530,-10.775,0.490,1.106,-6.994,0.097,-2.523,-5.828,2.722,-4.231,-3.621,4.907,-5.661,-6.400,7.828,-3.218,-5.730…	IPTKSDEKVIWSACTVNCGSRCPLRMHVVDGEIKYVETDNTGDDNYDGLHQVRACLRGRSMRRRVYNPDRLKYPMKRVGARGEGKFERISWEEAYDIIATNMQRLIKEYGNESIYLNYGTGTLGGTMTRSWPPGNTLVARLMNCCGGYLNHYGDYSSAQIAEGLNYTYGGWADGNSPSDIENSKLVVLF	562	Escherichia coli
job.pdb	AF-A0A7W0F0Z3-F1-model_v4 4Fe-4S Mo/W bis-MGD-type domain-containing protein	20.000	75	46	2	70	144	7	67	1.000	3.581E-02	121	167	67	STFVFTCAPNDTHNCLLRAHVKNGVVVRISPTYGYGEATDLYGNRASHRWDPRTCQKGLILSRRFYSERRVKAPM	EIVRTICNSHCGGTCEMKVHVQDNKIIRIEPDDRPG------HPR--------MCARGHAYRQRVYAPDRLLYPL	-23.391,10.247,-0.014,-19.665,10.938,-0.471,-18.392,10.441,-4.049,-16.775,7.062,-4.814,-13.546,8.907,-5.770,-10.418,6.760,-6.117,-7.315,8.710,-5.020,-4.049,7.614,-6.695,-1.032,7.930,-4.364,2.435,7.507,-5.929,4.861,5.861,-3.474,7.701,3.308,-3.145,7.451,-0.366,-2.115,8.540,-0.965,1.497,8.750,-4.788,1.207,12.230,-4.655,2.851,13.917,-6.010,-0.340,15.718,-2.684,-0.964,12.374,-0.981,-1.625,13.030,0.849…	MTENQVEIVRTICNSHCGGTCEMKVHVQDNKIIRIEPDDRPGHPRMCARGHAYRQRVYAPDRLLYPL	2049433	Desulfobacteraceae bacterium
job.pdb	AF-A0A497BLY8-F1-model_v4 4Fe-4S Mo/W bis-MGD-type domain-containing protein	20.700	101	57	2	67	167	2	79	1.000	5.744E-03	121	167	334	EDDSTFVFTCAPNDTHNCLLRAHVKNGVVVRISPTYGYGEATDLYGNRASHRWDPRTCQKGLILSRRFYSERRVKAPMIRKGFKDWVEAGYPRNDDGTPQM	QDEKVIPTMCASHCGGACLLKVHVRDGIITRIETDDGEEPQ-------------LRGCLRGRAYRQRVYAPDRLLYPLKR----------VGQRGEGRFER	-1.548,5.027,47.170,-1.772,1.961,44.941,1.512,1.086,43.225,1.712,1.940,39.522,0.722,-1.034,37.341,2.191,-1.355,33.832,-0.243,-3.125,31.465,1.053,-4.292,28.051,-1.396,-3.823,25.247,-1.506,-3.310,21.454,-2.167,-0.097,19.517,-5.705,-0.549,18.116,-5.127,2.164,15.473,-6.063,1.158,11.907,-2.528,1.636,10.523,-1.795,-2.131,10.522,1.035,-1.451,13.014,-0.289,-3.318,16.095,2.531,-1.577,18.013,3.274,-2.562,2…	MQDEKVIPTMCASHCGGACLLKVHVRDGIITRIETDDGEEPQLRGCLRGRAYRQRVYAPDRLLYPLKRVGQRGEGRFERISWDEALDTTARELLRVRDTYGPASIILAQMTGDVCSLNNFGAMDRLLSMAGGYTSPWGVTSFQGGVYASLVTYGTWFCSNTRDDLLNSRLIILWGWDPASTVTGPNTCWYLAQAREAGARIICVDPRYTDSAATFAHQWIPIRPGTDTAMLLAMAHVMIREKLHDQAFLSTYTVGFDRFSDYVMGAEDGLPKTPRWAEPITGVPAATIEQLAREYATTRPAALMTGIAPGRTAYGEQYHRAAITLAAMISSQRV	2026724	Chloroflexi bacterium
job.pdb	AF-A0A7K2P4F6-F1-model_v4 Molybdopterin-dependent oxidoreductase	22.500	102	64	2	59	155	36	127	1.000	9.517E-03	121	167	801	EQIYRNQFEDDSTFVFTCAPNDTHNCLLRAHVKNGVVVRIS-----PTYGYGEATDLYGNRASHRWDPRTCQKGLILSRRFYSERRVKAPMIRKGFKDWVEA	DRPYRERWAHDKVVRSTHGVNCTGSCSWKVYVKDGLITWETQQTDYPSVGPDRP----------EYEPRGCPRGASFSWYTYSPTRVRHPLARGVLVEMYRD	-37.078,51.485,-45.764,-38.131,48.029,-44.354,-40.918,47.412,-46.946,-38.586,47.789,-49.951,-36.004,45.368,-48.488,-38.680,42.738,-47.638,-40.192,43.039,-51.149,-36.695,42.617,-52.665,-36.081,39.518,-50.472,-39.479,38.075,-51.555,-38.637,38.836,-55.213,-35.271,37.062,-54.677,-37.241,33.769,-54.339,-38.337,34.232,-57.987,-34.680,34.499,-59.107,-33.471,31.410,-57.155,-35.713,28.271,-57.081,-34.553,…	MADAADRLLKAGQLLRRSPTTLDLRAVYRTDQNVNDRPYRERWAHDKVVRSTHGVNCTGSCSWKVYVKDGLITWETQQTDYPSVGPDRPEYEPRGCPRGASFSWYTYSPTRVRHPLARGVLVEMYRDAKRRHGGDPVAAWAELTSDPEKRRRYQSARGRGGFVRVDWDEALEIAAAAQVHTIAEYGPDRVAGFSPIPAMSMASHAVGARYHSLIGAPMISFYDWYADLPIASPQVFGDQTDVPESGDWWDAAYLMLWGSNVPVTRTPDAHWMAEARYRGQKVVVVSPDYADATKFADEWLHPHPGTDGALAMAMGHVLLTEFFVRRQVPYFTDYVKRFTDLPFLVALDEHEEGRWTPGKFVTAADLGLGRHADAAARAWMPVLIDADTDDVVVPNGTLG…	2690314	Streptomyces sp. SID5926
job.pdb	AF-A0A124E4Y3-F1-model_v4 Nitrate reductase (quinone)	23.800	113	81	2	43	155	1	108	1.000	1.150E-02	121	167	1198	AVVPGNPLRVMPDRTWEQIYRNQFEDDSTFVFTCAPNDTHNCLLRAHVKNGVVVRISPTYGYGEATDLYGNRASHRWDPRTCQKGLILSRRFYSERRVKAPMIRKGFKDWVEA	MSADQRTLHKIGGRSADDFYRDRWAHDKVVRSTHGVNCTGSCSWKIYVKDGVITWESQQTDYP-SVGADKPE----YEPRGCPRGASFSWYTYSPARVRYPYIRGVLLEYYRE	33.532,-55.875,16.109,36.723,-57.812,16.846,36.523,-60.115,19.881,38.780,-57.705,21.869,36.927,-54.371,21.266,39.975,-52.804,19.524,39.794,-49.656,17.370,42.290,-49.351,14.481,43.564,-45.778,13.904,45.118,-45.121,10.463,47.347,-42.062,9.845,47.238,-40.927,6.171,45.236,-41.934,3.065,42.890,-38.867,3.214,43.758,-37.131,-0.105,40.220,-37.940,-1.327,39.020,-35.264,1.170,40.705,-32.592,-1.045,37.882,-…	MSADQRTLHKIGGRSADDFYRDRWAHDKVVRSTHGVNCTGSCSWKIYVKDGVITWESQQTDYPSVGADKPEYEPRGCPRGASFSWYTYSPARVRYPYIRGVLLEYYREAKERLKDPVLAWADIVEDPEKSKRYKTARGKGGFVRAEWWEAAEIAAAAHVHTIKKYGPDRVAGFSPIPAMSMVSHAVGARFISLLGGSMLSFYDWYADLPVASPQVFGDQTDVPESADWFDAGYLIMWGSNVPVTRTPDAHYMTEARYRGQKVVVVSPDYADNTKFADEWLPARPGTDAALAMAMGHVVLKEFFVEKQTPYFTDYVKKYTDLPFLITLTERDGRLLPGKFLTAADLGGEHADTEASSSKPVLLDQAGRPVVPNGSLGHRFTASGEGHWNLDLHGVHPMLT…	144550	Mycolicibacterium fortuitum subsp. acetamidolyticum
job.pdb	AF-A0A376VIC4-F1-model_v4 Dimethyl sulfoxide reductase chain YnfE	24.600	146	77	5	1	146	6	118	1.000	8.123E-04	120	167	142	MAQGVSRRQLLGRALALGSGAALADLLGPARFLSPAGAATAGAVVPGNPLRVMPDRTWEQIYRNQFEDDSTFVFTCAPNDTHNCLLRAHVKNGVVVRISPTYGYGEATDLYGNRASHRWDPRTCQKGLILSRRFYSERRVKAPMIR	QMVGISRRTLV-KSTAIGS-----LALAAGGFSLPFTLRSAAAAV-------------------QQASEKVVWGACSVNCGSRCALRLHVKDNEVTWVETDNTGNDE---YGNH-----QVRACLRGRSIRRRINHPDRLNYPMKR	-60.049,-31.352,-26.492,-57.569,-29.284,-27.215,-56.124,-25.728,-27.419,-52.831,-26.014,-29.352,-50.813,-22.862,-28.682,-47.991,-22.813,-31.252,-45.009,-20.931,-29.800,-43.459,-18.661,-32.477,-39.746,-19.475,-32.054,-37.415,-16.679,-33.273,-34.721,-18.412,-35.357,-31.083,-17.186,-35.308,-31.351,-16.767,-39.116,-34.398,-14.442,-38.805,-32.475,-12.321,-36.242,-29.535,-11.772,-38.648,-31.955,-10.729…	MSKNEQMVGISRRTLVKSTAIGSLALAAGGFSLPFTLRSAAAAVQQASEKVVWGACSVNCGSRCALRLHVKDNEVTWVETDNTGNDEYGNHQVRACLRGRSIRRRINHPDRLNYPMKRVGKRGEGKFERISWMKPWILSPVA	562	Escherichia coli
job.pdb	AF-A0A661W4M1-F1-model_v4 4Fe-4S Mo/W bis-MGD-type domain-containing protein	20.700	101	57	2	67	167	2	79	1.000	5.393E-03	120	167	440	EDDSTFVFTCAPNDTHNCLLRAHVKNGVVVRISPTYGYGEATDLYGNRASHRWDPRTCQKGLILSRRFYSERRVKAPMIRKGFKDWVEAGYPRNDDGTPQM	QDEKVIPTMCASHCGGACLLKVHVRDGIITRIETDDGEEPQ-------------LRGCLRGRAYRQRVYAPDRLLYPLKR----------VGQRGEGKFER	13.063,1.123,44.938,12.356,-1.797,42.607,15.244,-2.684,40.278,14.888,-1.571,36.655,13.267,-4.236,34.439,13.986,-4.410,30.678,10.934,-5.744,28.795,11.291,-6.628,25.075,8.360,-5.652,22.939,7.487,-4.798,19.303,6.717,-1.381,17.799,2.962,-1.265,17.043,3.149,1.964,14.976,1.238,0.399,12.007,4.107,1.069,9.542,4.564,-2.738,9.513,8.191,-2.363,10.725,7.464,-4.397,13.912,10.793,-3.072,15.242,12.235,-4.480,18…	MQDEKVIPTMCASHCGGACLLKVHVRDGIITRIETDDGEEPQLRGCLRGRAYRQRVYAPDRLLYPLKRVGQRGEGKFERISWDEALDTTARELLRVRDTYGPASIILAQMTGDVCSLNNFGAMDRLLSMAGGYTSPWGVTSFQGGVYASLVTYGTWFCSNTRDDLLNSRLIIMWGWDPASTVTGPNTCWYLAQAREAGARIICVDPRYTDSAATFAHQWIPIRPGTDTAMLLAMAHVMIREKLHDQAFLSTYTVGFDRFSDYVMGAEDGLPKTPRWAEPITGVPAATIEQLAREYATTRPAALMTGIAPGRTAYGEQYHRAAITLAAMTGNVGVHGGDAGARAWESVMGGFPYPVNSMISAIPRVSNPVEKAFPRTAGPLFYRRPRIHFSRLADAILKG…	2026724	Chloroflexi bacterium
job.pdb	AF-A0A399XRZ9-F1-model_v4 4Fe-4S Mo/W bis-MGD-type domain-containing protein	23.200	86	60	2	56	140	9	89	1.000	2.029E-02	120	167	929	RTWEQIYRNQFEDDSTFV-FTCAPNDTHNCLLRAHVKNGVVVRISPTYGYGEATDLYGNRASHRWDPRTCQKGLILSRRFYSERRV	RSTESSYRAMWSWDDVRYGTHCVDCYPGNCPYRVYIRDGKVVREEVAADISPVEDGVPD-----MNPMGCNKGAVWSHQLRNADRL	32.090,-57.952,-9.420,31.643,-55.020,-7.010,32.830,-51.784,-8.733,36.257,-50.754,-7.647,36.615,-47.737,-5.286,38.078,-45.746,-8.242,34.926,-46.211,-10.376,32.792,-44.686,-7.584,35.221,-41.708,-7.327,34.723,-40.880,-11.037,30.908,-40.789,-10.660,31.133,-38.753,-7.406,33.481,-36.291,-9.180,30.679,-35.540,-11.686,28.369,-34.656,-8.744,31.104,-32.506,-7.113,31.612,-30.746,-10.484,27.888,-29.843,-10.4…	MSPSTDDHRSTESSYRAMWSWDDVRYGTHCVDCYPGNCPYRVYIRDGKVVREEVAADISPVEDGVPDMNPMGCNKGAVWSHQLRNADRLLSPLRRVGERGSGSWEAVTWDSALSELADSIIDAIEAEGAASVIHEGTPEMTTVAPTHRFMAQIGGTVTDFNATTNDFNVGMHMTFGKYGIVSSIDDWFHSELILVWFLNPAYTRIPHAHYIWEARYHGAEVIQIAPDYNASAMHADEFVPVRLGTDGAFALSISQVLIAEGLIDREFVASQTDLSLLIRTDTNRFLRASDLEENARDDIFFQWDSKAGAPVEADRANLLLGDREPELTGRFVVGLADGTSVETSPALELLTKLLDEHYSPESASQVCGVSPDVIRDIARKIASKKTNILFGAAASKYYH…	1978231	Acidobacteria bacterium
job.pdb	AF-A0A258CIH1-F1-model_v4 Nitrate reductase subunit alpha	28.700	101	67	1	55	155	29	124	1.000	2.452E-02	120	167	1241	DRTWEQIYRNQFEDDSTFVFTCAPNDTHNCLLRAHVKNGVVVRISPTYGYGEATDLYGNRASHRWDPRTCQKGLILSRRFYSERRVKAPMIRKGFKDWVEA	DRSWEEAYRSRWRHDKIVRSTHGVNCTGSCSWKIYVKGGIVTWETQQTDYPRTRPELPN-----HEPRGCARGASYSWYLYSANRVKYPLVRSRLLKLYRQ	-59.816,24.876,-7.217,-62.476,22.143,-6.765,-61.601,18.981,-8.757,-65.276,17.979,-8.233,-66.500,21.120,-10.065,-63.866,20.691,-12.826,-65.399,17.253,-13.628,-68.825,18.894,-14.233,-67.259,21.069,-16.991,-66.557,17.880,-19.044,-68.534,18.963,-22.163,-67.109,22.530,-22.120,-63.417,21.485,-22.200,-61.181,22.393,-25.156,-60.313,19.183,-27.038,-58.506,18.964,-30.404,-58.596,15.700,-32.381,-55.333,14.6…	MSHTLDRLAFFTRKTELFSDGHGVLNDDDRSWEEAYRSRWRHDKIVRSTHGVNCTGSCSWKIYVKGGIVTWETQQTDYPRTRPELPNHEPRGCARGASYSWYLYSANRVKYPLVRSRLLKLYRQARTTQTPVAAWASIQKDAAKRAEYTSMRGSGGFVRATWDEVTEIIAAANAYTVKTWGPDRVFGFSPIPAMSMISYAAGARYLQLLGGVCGSFYDWYCDLPPASPQTWGEQTDVAESADWYNSSFLMLWGSNVPQTRTPDAHFYTEARYRGAKSVVICPDYSEASKFGDLWLAVKQGTDAALAMAFGHVILKEYHVDREVPYFRDYIRQYSDLPLLVRLVEQDGKLVPDRLLRASDFADHLGEANNPEWKTVGLDETSGQIVTPMGSLGFRWGEDG…	1970502	Caulobacterales bacterium 32-67-6
job.pdb	AF-A0A2E9GU23-F1-model_v4 Nitrate reductase subunit alpha	24.700	117	78	4	40	155	3	110	1.000	1.080E-02	120	167	1253	TAGAVVPGNPLRVMPDRTWEQIYRNQFEDDSTFVFTCAPNDTHNCLLRAHVKNGVVVRISPTYGYGEATDLY-GNRASHRWDPRTCQKGLILSRRFYSERRVKAPMIRKGFKDWVEA	SNGSKWFSV---TEDSRSWEEFYRKRWNYDYSVRTGHGVNCSMACSWEVFVKDGLICWELQKTDYP-QIDPDIPN-----VEPRGCQRGVTASWYPYSPLRPKFPYVRKVLWDLYAE	43.026,-65.336,7.266,40.762,-67.322,5.592,37.692,-67.194,3.630,34.286,-65.825,4.318,33.270,-64.548,0.851,29.470,-64.754,0.436,28.417,-65.836,-3.085,26.112,-62.760,-2.866,28.681,-60.053,-1.949,32.077,-59.157,-3.423,34.123,-56.306,-1.938,36.065,-54.821,-4.886,39.264,-52.736,-4.825,38.381,-51.431,-8.331,39.119,-47.760,-9.022,36.342,-45.274,-8.150,38.256,-42.395,-9.823,35.239,-41.590,-12.078,33.512,-…	MKSNGSKWFSVTEDSRSWEEFYRKRWNYDYSVRTGHGVNCSMACSWEVFVKDGLICWELQKTDYPQIDPDIPNVEPRGCQRGVTASWYPYSPLRPKFPYVRKVLWDLYAEERKHGKDPVEAYASIVEDEERSKKYKSARGKAGWKRVSWDESVELVAAGQIHTIKKYGPDHMANFSPIPAMSLLSFISGHRYNNLLGGIYCSYYEWYHDLPHVSSSMFGDQTENCESSDWYLGTYWVVAGSNINMTRTADAHFLSEAKYRGSKIVVLSPNYSDVAKYADTWVPLVPGSDGAFLMACIHVILKEFYVEKETPYFTEYAKQYTNLPFLVVLDKDGDKYQMGRFLRASDIAEYANEENADWKLIMADGSGKLHVPTGSIGFRWEEQPTGNWNLQLKNAVTKE…	2026735	Deltaproteobacteria bacterium
job.pdb	AF-A0A377AVM0-F1-model_v4 Anaerobic dimethyl sulfoxide reductase chain A	21.600	111	76	3	37	146	10	110	1.000	6.517E-03	119	167	148	GAATAGAVVPGNPLRVMPDRTWEQIYRNQFEDD-STFVFTCAPNDTHNCLLRAHVKNGVVVRISPTYGYGEATDLYGNRASHRWDPRTCQKGLILSRRFYSERRVKAPMIR	GGLAMASSALTLPFSRIAHAVDSAIP---TKSDEKVIWSACTVNCGSRCPLRMHVVDGEIKYVETDNTGDDNYDGLHQ-------VRACLRGRSMRRRVYNPDRLKYPMKR	63.980,-27.800,-52.418,60.896,-29.717,-53.738,57.569,-29.047,-53.793,54.203,-30.839,-53.682,51.604,-32.384,-51.726,48.141,-31.303,-52.883,45.389,-32.490,-50.530,41.688,-32.120,-51.439,38.815,-29.942,-50.433,36.318,-32.758,-49.631,33.447,-32.205,-47.165,31.966,-33.910,-44.135,29.000,-31.774,-43.197,26.005,-34.073,-42.562,24.893,-36.330,-39.791,23.061,-34.639,-36.903,19.528,-34.116,-38.350,18.161,-…	MVLVKTTAIGGLAMASSALTLPFSRIAHAVDSAIPTKSDEKVIWSACTVNCGSRCPLRMHVVDGEIKYVETDNTGDDNYDGLHQVRACLRGRSMRRRVYNPDRLKYPMKRVGARGEGKFERISWEEAYDIIATNMQRLIKEYGTSLSI	562	Escherichia coli
job.pdb	AF-A0A2X1PN12-F1-model_v4 Dimethyl sulfoxide reductase, anaerobic subunit A	21.100	170	88	7	1	155	3	141	1.000	7.160E-04	119	167	151	MAQGVSRRQLLGRALALGSGAALADLLGPARFLSPAGAATAGAVVPGNPLRVMPDRTWEQIYRNQFEDDSTFVFTCAPNDTHNCLLRAHVKNGVVVRISPTYGYGEATDLYGNRASHRWDPRTCQKGLILSRRFYSERRVKAPMIR---------------KGFKDWVEA	NFNQISRRDFVK---ASSAGAALA------------------VSNLTLPFNVMAKET-QRLNEN--NQERIVWSACTVNCGSRCPLRMHVKDNRITYVETDNTGTETYNL-DHQ------VRACLRGRSMRRRVYNPDRLKYPMKRIGKRGEGKFKRISWDEALTEIADA	-24.554,-14.115,-41.527,-21.821,-16.558,-42.638,-21.022,-19.376,-40.175,-17.447,-19.391,-38.849,-17.664,-22.656,-36.929,-15.924,-26.062,-37.006,-12.513,-26.750,-38.449,-11.872,-30.331,-37.263,-8.435,-31.458,-35.991,-8.204,-33.730,-39.079,-8.997,-30.860,-41.492,-6.293,-28.747,-39.776,-3.630,-31.467,-40.302,-4.689,-31.815,-43.964,-4.524,-28.003,-44.387,-1.083,-27.966,-42.670,0.300,-30.550,-45.141,-…	MSNFNQISRRDFVKASSAGAALAVSNLTLPFNVMAKETQRLNENNQERIVWSACTVNCGSRCPLRMHVKDNRITYVETDNTGTETYNLDHQVRACLRGRSMRRRVYNPDRLKYPMKRIGKRGEGKFKRISWDEALTEIADALKRNIKKYGQ	727	Haemophilus influenzae
job.pdb	AF-R4M744-F1-model_v4 Nitrate reductase Z subunit alpha	23.500	140	90	6	20	155	8	134	1.000	3.255E-03	119	167	286	GAALADLLGPA-RFLSPAGAATAGAVVPGNPLRV---MPDRTWEQIYRNQFEDDSTFVFTCAPNDTHNCLLRAHVKNGVVVRISPTYGYGEATDLYGNRASHRWDPRTCQKGLILSRRFYSERRVKAPMIRKGFKDWVEA	GGPLEELLERSGRFF------TPGEF--SADLRTVTRRGGREGDVFYRDRWSHDKVVRSTHGVNCTGSCSWKIYVKDGIITWETQQTDYP-SVGPDRPE----YEPRGCPRGASFSWYSYSPTRVRYPYARGVLVEMYRE	51.200,4.844,-43.130,49.723,4.309,-39.657,51.998,1.722,-38.022,49.593,-0.625,-36.214,51.419,-1.323,-32.917,52.248,-4.965,-33.200,52.620,-7.015,-29.999,53.927,-10.539,-30.727,56.012,-12.773,-33.019,55.073,-14.335,-36.409,53.553,-17.359,-34.742,51.268,-15.160,-32.588,50.077,-13.218,-35.666,49.410,-16.558,-37.418,47.375,-17.859,-34.429,45.294,-14.647,-34.191,44.682,-14.748,-37.976,43.803,-18.483,-37…	MTVTPHVGGPLEELLERSGRFFTPGEFSADLRTVTRRGGREGDVFYRDRWSHDKVVRSTHGVNCTGSCSWKIYVKDGIITWETQQTDYPSVGPDRPEYEPRGCPRGASFSWYSYSPTRVRYPYARGVLVEMYREAKTRLGDPVLAWADIQADPERRRRYQQARGKGGLVRVSWAEASEMVAAAHVHTIKTTATKPKSARQSPIPACNGQPCRGVPVRGADRRRDDVVLRLVRRLAGGLAAGVRRPDRRARIRRLVGCVVFGHVGLQRPDHPDARRTLDGGGPLPRR	1310114	Mycobacterium tuberculosis CAS/NITR204
job.pdb	AF-A0A327KXH4-F1-model_v4 4Fe-4S Mo/W bis-MGD-type domain-containing protein	32.800	146	66	6	5	146	3	120	1.000	1.114E-03	119	167	847	VSRRQLLGRALALGSGAALADLLGPARFLSPAGAATAGAVVPGNP----LRVMPDRTWEQIYRNQFEDDSTFVFTCAPNDTHNCLLRAHVKNGVVVRISPTYGYGEATDLYGNRASHRWDPRTCQKGLILSRRFYSERRVKAPMIR	TSRRDFVKGSLA-----ALA-----------ATPLTSFALT--RPALAALNVRTDRPWEEEFRNQVRGETIVRTVNLPNCTGSCGWNVVVKDGVVTRVEPPLDYP-------DDA---YNPRGCMKGQTYHRRVYSPGRIKYPMKR	-60.318,28.162,3.797,-60.198,24.352,4.248,-62.739,23.020,1.702,-64.185,19.986,3.529,-65.105,16.838,1.521,-68.690,18.003,2.246,-68.051,21.443,0.662,-66.392,19.809,-2.380,-69.445,17.515,-2.814,-71.767,20.530,-2.352,-69.766,22.527,-4.959,-69.562,19.559,-7.409,-73.341,18.981,-7.120,-73.866,22.708,-7.826,-71.556,22.533,-10.905,-73.258,19.370,-12.285,-76.645,21.157,-12.148,-75.398,24.057,-14.333,-73.86…	MTTSRRDFVKGSLAALAATPLTSFALTRPALAALNVRTDRPWEEEFRNQVRGETIVRTVNLPNCTGSCGWNVVVKDGVVTRVEPPLDYPDDAYNPRGCMKGQTYHRRVYSPGRIKYPMKRVGARGAGQWKRISWDEAFDFVASEIKRISEKYGANTVWVYPPVPATGLVKQGAGFRFAAVNGFGLGTFYNWYGDLPIAHPMTWNVQTEEHEFKDVLDTNYAIIWGSDVVQTRMPDAHFFADARAKGVKLVYISPYFDPTASWVDEWVRVRQGTDGALALGLCHVVVKRGMVDEAHLRRTTSGPLLVRDDTAKYLKASDVATDGDPKVFMVWDPAQRRAVPDTYFSDAPALTGSFDVMLKDGKTVRCTTGQSLFLKTLDDYDPKTVSEITGVPAETIERL…	29409	Rhodoplanes roseus
job.pdb	AF-A0A524IEQ9-F1-model_v4 Molybdopterin oxidoreductase	22.000	77	47	2	70	146	4	67	1.000	2.612E-02	118	167	85	STFVFTCAPNDTHNCLLRAHVKNGVVVRISPTYGYGEATDLYGNRASHRWDPRTCQKGLILSRRFYSERRVKAPMIR	RTVPVSCNKDCGAGCPLTAHIEDGKITRITTSSLAEP-----GIKG--------CARGFMMHESVYSPERLLKPLVR	-8.707,-16.081,-15.617,-8.714,-12.265,-15.742,-5.207,-10.779,-16.205,-4.355,-7.048,-16.456,-1.511,-4.575,-15.835,-1.854,-1.217,-14.028,0.723,1.623,-13.857,1.595,2.439,-10.294,3.994,4.767,-8.432,6.345,3.387,-5.750,5.385,4.680,-2.265,8.178,3.050,-0.191,9.022,6.477,1.317,12.402,6.914,-0.427,11.139,10.078,-2.214,11.933,8.610,-5.669,8.327,7.873,-6.768,9.585,5.251,-9.247,7.215,4.316,-12.120,6.228,0.653…	MSSRTVPVSCNKDCGAGCPLTAHIEDGKITRITTSSLAEPGIKGCARGFMMHESVYSPERLLKPLVRTGERGSGSFRETSWEEAV	2026792	Spirochaetales bacterium
job.pdb	AF-A0A377V4T1-F1-model_v4 Anaerobic dimethyl sulfoxide reductase subunit A	25.500	149	75	8	1	146	6	121	1.000	8.123E-04	118	167	399	MAQGVSRRQLLGRALALGSGAALADLLGPARFLSPAGAATAGAVVPGNPLRVMPDRTWEQIYRNQFEDDSTFVFTCAPNDTHNCLLRAHVKNGVVVRISPTYGYGEATDLYGN---RASHRWDPRTCQKGLILSRRFYSERRVKAPMIR	SPGGVSRRALL-KSTALGS-------LALA----------AGGLT--LPFTL--RRAAAAVQQATGDTTRIVWGACSVNCGSRCALRLHVRDDEVVYVETDNTGDDR---YGDHQVRA--------CLRGRSIRRRINHPDRLNYPMKR	-72.895,40.780,-25.789,-71.428,39.505,-22.466,-67.866,38.321,-21.993,-66.571,38.993,-18.438,-62.885,39.532,-17.486,-60.330,38.210,-15.253,-57.108,40.340,-15.504,-53.960,39.378,-13.666,-50.833,38.963,-15.874,-47.971,41.254,-14.690,-46.085,42.321,-17.838,-42.233,42.146,-17.988,-42.115,45.998,-18.000,-43.829,46.218,-14.557,-41.266,43.807,-12.987,-38.363,46.078,-14.064,-39.973,49.161,-12.430,-40.552,…	MSNQESPGGVSRRALLKSTALGSLALAAGGLTLPFTLRRAAAAVQQATGDTTRIVWGACSVNCGSRCALRLHVRDDEVVYVETDNTGDDRYGDHQVRACLRGRSIRRRINHPDRLNYPMKRVGKRGEGKFVRISWQEALDTLADRLKSVVAQYGNEAVYINYSSGIVGGNITRSSPSASPVARLMNCYGGSLNQYGTYSTAQIACAMPYTYGSNDGNSTSDIENSKLVVMFGNNPAETRMSGGGITWYLEQARERSNARMIVIDPRYTDTAAGREDEWIPIRPGTDAALVAGIAWVLINEDLVDQPFLDKYCVGYDEKTLPAGAPANGHYKAYILGEGDDGIAKTPQWASRITGIPTERIIKLAREIGMSKPAYICQGWGPSARPTANSPPGRSPCCRS	573	Klebsiella pneumoniae
job.pdb	AF-A0A2D3WK97-F1-model_v4 Molybdopterin dinucleotide-binding protein	19.100	167	106	5	6	167	8	150	1.000	1.046E-03	118	167	623	SRRQLLGRALALGSGAALADLLGPARFLSPAGAATAGAVVPGNPLRVMPDRTWEQIYRNQF-----EDDSTFVFTCAPNDTHNCLLRAHVKNGVVVRISPTYGYGEATDLYGNRASHRWDPRTCQKGLILSRRFYSERRVKAPMIRKGFKDWVEAGYPRNDDGTPQM	QRRDFLKVSGMTAALVASQGSLFAKTNVM---------SVENGKENYPNTNYTEDMYRNEFSFTYGKKEEHGFAYHCVNCQGNCAWEVWSNNGVVTRENQSARYP-VINAKIPD----FNPRGCNKGVQHSQTMYQKDRILYPMVR----------VGERGEGKWKR	9.563,-2.744,-96.322,6.620,-0.913,-95.986,3.701,0.327,-93.925,2.692,1.109,-90.457,-0.949,-0.052,-90.107,-3.137,1.694,-87.675,-5.240,-0.127,-85.050,-5.058,1.694,-81.670,-8.473,3.455,-81.552,-10.855,0.534,-82.293,-9.241,-1.857,-79.766,-9.128,0.915,-77.132,-12.875,1.542,-77.736,-13.586,-2.228,-77.473,-11.597,-2.502,-74.193,-13.146,0.730,-72.788,-16.643,-0.428,-73.898,-16.112,-3.844,-72.217,-14.788,-…	MTKVMNNQRRDFLKVSGMTAALVASQGSLFAKTNVMSVENGKENYPNTNYTEDMYRNEFSFTYGKKEEHGFAYHCVNCQGNCAWEVWSNNGVVTRENQSARYPVINAKIPDFNPRGCNKGVQHSQTMYQKDRILYPMVRVGERGEGKWKRISWDEAAERVCQEIFNCMTDPERGPDKLMVHAGTGLLTEGRRGAPLRFSTQLGAIRIYPSSYLGDMFSGAAIAYGEGNLGCTWDFMYNVDTAVMWGGNPSVSRIPDAHFVWEGKYNGAKVIVITPEFNATAKSADLWIPIKAGSDNILAMGVINVILNEKLYKPEFIKTLTDLPFLVDVETQKMIRRSDMEHAANDEDHHKYMEEFYCMNKATGKIALMPGTEGSSEKSLRLDDHGIVPELEGKWTITD…	148813	Sulfuricurvum kujiense
job.pdb	AF-A0A117Q162-F1-model_v4 Nitrate reductase (quinone)	21.500	144	87	4	20	155	9	134	1.000	1.626E-03	118	167	874	GAALADLLGPARFLSPAGAA---TAGAVVPGNPLRVMPDRTWEQIYRNQFEDDSTFVFTCAPNDTHNCLLRAHVKNGVVVRIS-----PTYGYGEATDLYGNRASHRWDPRTCQKGLILSRRFYSERRVKAPMIRKGFKDWVEA	TEPGAALLSAGRFFRPGTPSPDLHSVTMTDG--------READAFYRDRWSHDKVVHSTHGVNCTGSCRWKVYVKDGIITWETQETDYPSVGPDRP----------EYEPRGCPRGAAFSWYTYSPTRVRYPYVRGVLLEMYRE	35.520,-51.690,14.032,37.577,-53.894,11.709,41.241,-53.921,12.862,43.076,-51.492,10.505,46.520,-52.331,12.004,46.970,-55.835,10.527,48.318,-56.174,6.939,46.104,-58.355,4.830,47.563,-61.820,4.534,45.596,-63.070,1.488,47.358,-63.638,-1.906,45.865,-60.416,-3.212,47.604,-58.501,-0.363,51.011,-59.098,-2.034,49.611,-57.389,-5.179,48.205,-54.482,-3.115,51.531,-54.187,-1.212,53.444,-54.301,-4.551,51.152,…	MTDTQTPPTEPGAALLSAGRFFRPGTPSPDLHSVTMTDGREADAFYRDRWSHDKVVHSTHGVNCTGSCRWKVYVKDGIITWETQETDYPSVGPDRPEYEPRGCPRGAAFSWYTYSPTRVRYPYVRGVLLEMYREARERLKDPVPAWADLQGDPERRRRYQQARGKGGLVRASWDEAVELVAAAQVHTIRTYGPDRVAGFSPIPAMSMVSHAAGARYHSLIGAPMLSFYDWYADLPVASPQVFGDQTDVPESGDWWDAAYLMMWGSNVPVTRTPDAHWMVEARYRGQKVVVVSPDYADNTKFADEWLHPHPGTDGALALAMGHVILREFFVDRETPFFADYVRKFTDLPFLVTLTERDGGYVPAKFLRATDLRQDGEGAEWKTVVLDETTGRAVVPNGSL…	67386	Streptomyces yokosukanensis
job.pdb	AF-A0A6L3ADL2-F1-model_v4 Ethylbenzene dehydrogenase	23.100	82	58	1	59	140	6	82	1.000	4.062E-02	118	167	914	EQIYRNQFEDDSTFVFTCAPNDTHNCLLRAHVKNGVVVRISPTYGYGEATDLYGNRASHRWDPRTCQKGLILSRRFYSERRV	EGQYRQRWSWDSVTFGTHCLNCLATCPYRVYARDGKVLFEEPVATFEQVDEGVPD-----FNPMACQKGSAWSVQLDTPDRL	-51.231,19.467,5.552,-50.571,15.966,7.074,-53.803,14.150,6.037,-53.317,13.988,2.219,-51.432,11.165,0.445,-49.065,13.817,-1.012,-48.629,15.307,2.486,-47.231,11.937,3.646,-44.629,11.949,0.812,-43.667,15.594,1.517,-43.316,14.633,5.205,-40.821,11.893,4.217,-38.782,14.613,2.415,-38.438,16.906,5.446,-35.681,17.426,8.059,-34.723,19.631,11.032,-30.979,19.882,10.240,-28.427,19.278,7.478,-24.673,18.750,8.0…	MTTTAEGQYRQRWSWDSVTFGTHCLNCLATCPYRVYARDGKVLFEEPVATFEQVDEGVPDFNPMACQKGSAWSVQLDTPDRLKYPVRRKGERGSGEWEQISWDEALTEIADAVIEAIDYEGPESIVFEETVEGGLLGQAPYLRFAGLLGAVTLDANGLINDFPAGHHITWGKFSCASSMDDTFHSEVILIWHSNPAYTWIPYAHFMTEARYNGATVVCIAPDFSPSAPFADKFVPIKIATDAAFSLAMCKVIIDEGLFNRDFVLTQTDLPLLVNAATRRFLRGSEVTSGEREDQFYWWDSDAGRIEQAPRGTLEIEDVSPALEGRWKVQTLDGEVEVTTVWELLKEHLENYTPEAASATCGVNPEVIRGLARLIATKRTKILEGFNTPKFYHGDLMERA…	1869227	bacterium
job.pdb	AF-A0A3A0FSD2-F1-model_v4 4Fe-4S Mo/W bis-MGD-type domain-containing protein	27.300	117	70	4	30	140	86	193	1.000	2.694E-03	118	167	1029	ARFLSPAGAAT-----AGAVVPGNPLRVMPDRTWEQIYRNQFEDDSTFVFT-CAPNDTHNCLLRAHVKNGVVVRISPTYGYGEATDLYGNRASHRWDPRTCQKGLILSRRFYSERRV	ARPTVPAGAGNHEGERVMAIETVTPAEI----STEKRYRERWSWDKVLWASHCIDCYPGNCQLRVYLKDGKVVREESAGTFQTIQEGVPD-----MNPMGCQKGVGWSRMLNSEERL	-25.916,-5.751,69.423,-25.205,-2.578,71.497,-24.113,0.501,71.455,-23.867,4.022,70.522,-23.051,7.176,69.703,-21.806,10.533,68.382,-20.689,13.530,67.778,-18.825,16.501,66.401,-17.495,19.282,65.567,-15.785,22.148,63.937,-13.318,24.978,63.231,-10.921,26.474,61.727,-8.449,29.043,60.286,-5.249,30.547,59.241,-2.284,31.153,58.182,1.161,32.727,57.302,3.939,32.472,55.792,7.556,33.009,54.540,10.166,31.438,5…	MRRRRKPGPARGRRGSGREPAGVARSSSPLVERTPRERVDAAPATPFAGRMTRVIRPRGLDLRSSRIAGLAVAGPVGAARRASRKARPTVPAGAGNHEGERVMAIETVTPAEISTEKRYRERWSWDKVLWASHCIDCYPGNCQLRVYLKDGKVVREESAGTFQTIQEGVPDMNPMGCQKGVGWSRMLNSEERLLYPLKRDGERGSGRWKRITWDEAATEIADAIIDAVQEVGPESVMAPSGCNLGTWGAVGRGQFMRILGGLTTDLNAEMNDFSPGHYLTWGTFDPVSSIDDWFHSEMVFIWFQNPFYTRIPHIHYALEARYNGAEIVTVAPDASPSSIHSDYYVPVKVGSDAAFALGMAQVVIEEGLVNESFVREQTDLPLLVNPKTKRYLRQSDMEE…	1869227	bacterium
job.pdb	AF-A0A7X0D9U6-F1-model_v4 Nitrate reductase (quinone)	32.100	109	58	3	53	155	29	127	1.000	6.942E-03	118	167	1227	MPDRTWEQIYRNQFEDDSTFVFTCAPNDTHNCLLRAHVKNGVVVRIS-----PTYGYGEATDLYGNRASHRWDPRTCQKGLILSRRFYSERRVKAPMIRKGFKD-WVEA	HQDRDWEQIYRRRWQHDKVVRSTHGVNCTGSCSWNIYVKDGIVTWEGQKLDYPTTGPDMP----------DFEPRGCPRGASFSWYIYSPLRVKYPYVRGVLLNMWREA	34.893,-53.203,-29.064,32.909,-52.815,-32.354,29.151,-52.335,-31.631,27.501,-55.571,-32.898,24.929,-54.880,-35.672,21.286,-54.486,-34.443,20.524,-57.405,-36.707,22.598,-59.763,-34.515,20.808,-58.523,-31.355,17.547,-59.962,-32.852,19.033,-63.503,-32.762,18.542,-63.438,-28.965,14.833,-64.156,-29.803,15.714,-67.889,-29.987,17.022,-67.915,-26.389,14.637,-69.546,-23.844,12.833,-66.856,-21.858,11.803,-…	MKKKSPLFKRWNYVKPIERQADGHSEVTHQDRDWEQIYRRRWQHDKVVRSTHGVNCTGSCSWNIYVKDGIVTWEGQKLDYPTTGPDMPDFEPRGCPRGASFSWYIYSPLRVKYPYVRGVLLNMWREALQQHKNPIDAWKSIVENPEKAKRYKQARGKGGFVRAEWDEVLKLVATSLLYTVIKYGPDRNVGFSPIPAMSMVSHAAGARFMSLMGGPILSFYDWYADLPPASPQIWGDQTDVPESSDWYNAGYIMTWGSNVPMTRTPDAHFLAEVRYKGTKVVSISPDFAESTKLADEWLSVKQGTDGALAMAMGHVILKEFYVDRQVQYFTNYAKTYTDFPFLVTLKKKEDGQFVADRFLHASDIGRNTTNGEWKPALWNERTNDFAIPNGTIGSRWENK…	576944	Anoxybacillus tengchongensis
job.pdb	AF-A0A6B3IZ93-F1-model_v4 Nitrate reductase (quinone)	30.300	102	65	2	55	155	29	125	1.000	2.452E-02	118	167	1253	DRTWEQIYRNQFEDDSTFVFTCAPNDTHNCLLRAHVKNGVVVRISPTYGYGEATDLYGNRASHRWDPRTCQKGLILSRRFYSERRVKAPMIRKGFKD-WVEA	NRDWEDGYRSRWQHDKIVRSTHGVNCTGSCSWKIYVKNGLVTWETQQTDYPRTRPDLPN-----HEPRGCPRGASYSWYLYSANRLKYPLMRKKLIHLWRDA	-3.101,21.126,-62.182,-0.441,23.878,-62.445,-0.362,26.141,-59.346,1.411,28.690,-61.595,-1.395,28.708,-64.202,-4.063,28.853,-61.440,-2.698,32.330,-60.528,-4.119,33.556,-63.880,-7.589,32.753,-62.444,-7.051,35.526,-59.803,-10.166,37.597,-60.638,-12.174,34.452,-61.512,-11.606,33.239,-57.909,-13.185,36.402,-56.370,-16.679,35.584,-55.050,-19.131,38.032,-53.420,-17.558,40.571,-51.038,-19.055,40.610,-47.…	MSKFLDRFRYFKQLAEPFSGQHGQTLNSNRDWEDGYRSRWQHDKIVRSTHGVNCTGSCSWKIYVKNGLVTWETQQTDYPRTRPDLPNHEPRGCPRGASYSWYLYSANRLKYPLMRKKLIHLWRDAKAQHSDPVDAWASIISNPEKARSYKQARGRGGFVRSSWQEVNEMIAAANICTAKTYGPDRIMGFSPIPAMSMVSYAAGARYLSLIGGTCLSFYDWYCDLPPASPMTWGEQTDVPESADWYNSSYIIAWGSNVPQTRTPDAHFFTEVRYKGTKTVAITPDYAEVAKLCDQWLSPKQGTDSAMALAMGHVMLKEFHLDREVGYFRDYVRRYTDMPMLVLLEPREGGFYAAGRQLRASDLVDGLGQENNPEWKTVAINEATGELTAPQGSIGFRWGE…	549	Pantoea agglomerans
job.pdb	AF-N1LK66-F1-model_v4 Nitrite oxidoreductase, alpha subunit	43.000	65	37	0	94	158	1	65	1.000	1.080E-02	117	167	65	VVVRISPTYGYGEATDLYGNRASHRWDPRTCQKGLILSRRFYSERRVKAPMIRKGFKDWVEAGYP	VVMRVEQNYDHQTYEDLYGNRGTFAHNPRMCLKGFTFHRRVYGPYRLKGPLMRKGWKQWMDDGAP	-5.077,-13.170,-4.524,-2.129,-10.743,-5.026,1.144,-12.678,-4.475,3.902,-10.498,-6.081,4.553,-7.003,-7.475,7.324,-6.086,-9.986,8.483,-2.929,-11.815,7.387,-2.117,-15.348,10.303,-1.799,-17.834,8.442,-0.662,-20.998,7.351,2.860,-19.965,9.518,4.421,-22.737,7.886,2.317,-25.498,4.329,3.728,-25.216,3.123,7.207,-26.262,0.647,9.650,-24.737,-2.234,11.142,-26.750,0.169,13.862,-28.065,2.935,11.443,-29.182,5.26…	VVMRVEQNYDHQTYEDLYGNRGTFAHNPRMCLKGFTFHRRVYGPYRLKGPLMRKGWKQWMDDGAP	77133	uncultured bacterium
job.pdb	AF-A0A766HN57-F1-model_v4 Molybdopterin-dependent oxidoreductase	23.900	167	83	6	1	167	10	132	1.000	7.160E-04	117	167	152	MAQGVSRRQLLGRALALGSGAALADLLGPARFLSPAGAATAGAVVPGNPLRVMPDRTWEQIYRNQFEDDSTFVFTCAPNDTHNCLLRAHVKNGVVVRISPTYGYGEATDLYGNRASHRWDPRTCQKGLILSRRFYSERRVKAPMIRKGFKDWVEAGYPRNDDGTPQM	MKAEISRRSLMKTS-ALGS-LALASSAFTLPFSQMVRAAEAPV------------------------EEKAVWSSCTVNCGSRCLLRLHVKDDTVYWVESDTTGDDV---YGNH-----QVRACLRGRSIRRRMNHPDRLKYPMKR----------VGKRGEGKFER	52.358,-33.583,-69.519,52.295,-36.203,-66.748,49.565,-37.127,-64.226,51.265,-36.180,-60.894,48.582,-36.684,-58.191,48.877,-40.342,-57.021,52.434,-40.468,-55.549,51.916,-37.754,-52.868,49.362,-39.831,-50.875,51.593,-42.923,-50.365,54.705,-41.079,-49.035,53.357,-39.805,-45.668,55.652,-41.557,-43.168,53.543,-41.345,-39.980,56.291,-40.669,-37.410,55.713,-41.914,-33.812,56.123,-38.221,-32.845,53.284,-…	MKIHTTEALMKAEISRRSLMKTSALGSLALASSAFTLPFSQMVRAAEAPVEEKAVWSSCTVNCGSRCLLRLHVKDDTVYWVESDTTGDDVYGNHQVRACLRGRSIRRRMNHPDRLKYPMKRVGKRGEGKFERISWDEALDTISDNLRRILKD	562	Escherichia coli
job.pdb	AF-A0A7U4MRQ5-F1-model_v4 4Fe-4S Mo/W bis-MGD-type domain-containing protein	22.000	168	87	9	1	155	6	142	1.000	3.358E-04	117	167	171	MAQGVSRRQLLGRALALGSGAALADLLGPARFLSPAGAATAGAVVPGNPLRVMPDRTWEQIYRNQFE--DDSTFVFTCAPNDTHNCLLRAHVKNGVVVRISPTYGYGEATDLYGNRASHRWDPRTCQKGLILSRRFYSERRVKAPMIRKG-----------FKDWVEA	HHGGISRRTLV-KSTAIGS---LALA--------------AGGI--SLPFGL---KSAAAAVKNAVQPVEDKVVWGACSVNCGSRCALRLHVRDDEVYWVETDNTGEDI---YGNH-----QVRACLRGRSIRRRINHPDRLNYPMKRVGKRGEGKFERITWDEALDA	9.152,-28.788,-9.500,8.574,-26.315,-12.316,5.220,-24.956,-13.474,6.426,-22.346,-15.943,2.999,-21.191,-17.141,3.681,-19.513,-20.497,1.484,-16.385,-20.300,1.464,-15.851,-24.058,-1.755,-17.912,-24.407,-5.007,-16.977,-26.189,-7.593,-16.190,-23.470,-10.334,-18.846,-22.988,-12.880,-16.208,-24.122,-10.791,-15.475,-27.251,-10.480,-19.242,-27.945,-14.298,-19.729,-27.850,-14.853,-16.711,-30.137,-12.195,-17…	MSDTEHHGGISRRTLVKSTAIGSLALAAGGISLPFGLKSAAAAVKNAVQPVEDKVVWGACSVNCGSRCALRLHVRDDEVYWVETDNTGEDIYGNHQVRACLRGRSIRRRINHPDRLNYPMKRVGKRGEGKFERITWDEALDAITASLKNVVSKYGNEAVYINYSSVMTPTY	61645	Enterobacter asburiae
job.pdb	AF-A0A3N0AWN5-F1-model_v4 Molybdopterin domain-containing protein	22.300	143	83	3	6	148	2	116	1.000	1.346E-03	117	167	373	SRRQLLGRALALGSGAALADLLGPARFLSPAGAATAGAVVPGNPLRVMPDRTWEQIYRNQFEDDSTFVFTCAPNDTHNCLLRAHVKNGVVVRISPTYGYGEATDLYGNRASHRWDPRTCQKGLILSRRFYSERRVKAPMIRKG	SRRSLLKWAGLATVGSAALGATGCVGFNEKTPISDTGDV--------------------DENPGEWIPCSCWVDCGSKGFNKALVKNGEVVRLGTDKSHEDSPD--CPQ------LRGCARGRSLRGMIFGADRIKYPMKRKN	37.648,-14.930,42.133,36.339,-12.023,44.271,34.209,-8.997,43.157,37.379,-6.844,43.545,39.273,-8.739,40.788,36.486,-8.145,38.196,36.589,-4.317,38.570,40.360,-4.291,37.910,39.761,-6.141,34.603,36.878,-3.788,33.660,39.215,-0.763,34.122,41.853,-2.156,31.695,39.330,-2.940,28.901,38.063,0.695,28.846,41.436,2.220,27.799,41.776,0.051,24.640,38.264,0.476,23.150,37.816,4.284,23.427,40.757,4.839,21.005,39.2…	MSRRSLLKWAGLATVGSAALGATGCVGFNEKTPISDTGDVDENPGEWIPCSCWVDCGSKGFNKALVKNGEVVRLGTDKSHEDSPDCPQLRGCARGRSLRGMIFGADRIKYPMKRKNWQPGGGEAAHGELRGRDEWERISWDEALDLIAGEIERILDTYGNEGILLPGGVPQRMGDVEIGRLMYIKGGCLEQTGAVSSGAWTEMAKLIGMPEEQNDRMDMRSSDVIVLWASNPAWSRAGLPNYQYLQCRDAGVKFICVDPFYTPTARALTDDYIPIRPGTDSAMLLGMAYVLISQDDPSTNPLIDWDFLERCTIGFDADHMPEGADPKDNYKDYVLGTYDGVPKTPEWASEICGTPAKDIELLASGENSHLKSN	1121021	Adlercreutzia equolifaciens subsp. celatus DSM 18785
job.pdb	AF-A0A1F2WP78-F1-model_v4 4Fe-4S Mo/W bis-MGD-type domain-containing protein	24.100	145	75	3	6	148	4	115	1.000	2.093E-03	117	167	714	SRRQLLGRALALGSGAALADLLGPARFLSPAGAATAGAVVPGNPLRVMPDRTWE--QIYRNQFEDDSTFVFTCAPNDTHNCLLRAHVKNGVVVRISPTYGYGEATDLYGNRASHRWDPRTCQKGLILSRRFYSERRVKAPMIRKG	TRRQFLKGAGA-----------------------VAGTAVVGSALGVAADKVLAVKTDSTRSLPVDRVVRTTCSPNCTGSCGQLAFVRDGNIVKVQQAADYPD----------REYNPRGCMKGVSYHLLVHGPDRIKTPLVREG	-62.931,-19.458,10.430,-60.000,-21.907,10.946,-60.390,-24.921,8.612,-58.877,-28.042,10.212,-56.477,-30.461,8.415,-59.308,-33.044,8.364,-61.600,-30.693,6.370,-58.829,-30.075,3.776,-58.365,-33.828,3.150,-62.130,-34.332,2.748,-62.061,-31.507,0.145,-59.108,-33.045,-1.775,-60.846,-36.458,-1.939,-63.897,-34.993,-3.760,-61.978,-33.561,-6.783,-60.900,-36.941,-8.269,-64.307,-37.494,-9.933,-65.545,-35.087,…	MKLTRRQFLKGAGAVAGTAVVGSALGVAADKVLAVKTDSTRSLPVDRVVRTTCSPNCTGSCGQLAFVRDGNIVKVQQAADYPDREYNPRGCMKGVSYHLLVHGPDRIKTPLVREGERGEGKFREATWEEVLDRIASEFKRIGDTWGWDSIHVFGQVPGSGYIQKGANYRACAALGMTHGTSFDFNGDLPMGMPITFGVQNAEHEAKDWANSRFLMLLGANPLETRIPDAHFLMDAVERGARMVVVDPTYSGTAAKADAWLQIKPGTDAALGLALCRQVIEDQKADWDFMRTYTDAPLLVRADNGKRLRAEDLAPGQARDPGPAAGVGLGGYGRKAPPVGTAPEIPGAAKPASDAPPPPVFVAWDTVRNEPVLIRTDRLGVPEGVEAALEGAFEVTLVDG…	1797200	Actinobacteria bacterium RBG_16_64_13
job.pdb	AF-A0A2X2WEL1-F1-model_v4 Anaerobic dimethyl sulfoxide reductase chain A	26.000	115	65	5	53	155	1	107	1.000	1.965E-03	116	167	120	MP--DRTWEQIYRNQFEDDSTFVF--TCAPNDTHNCLLRAHVKNGVVVRISPTYGYGEATDLYGNRASHRWDPRTCQKGLILSRRFYSERRVKAPMIRKGFKD--------WVEA	MPFGMRTAAAAVQQAIQPAKDKVVWGACSVNCGSRCALRLHVKDDEVWWVETDNTGEDV---YGNH-----QVRACLRGRSIRRRINHPDRLNYPMKRTGKRGEGKFERISWEEA	-22.432,41.754,-9.351,-19.052,40.062,-8.639,-19.606,36.542,-9.830,-18.851,36.210,-13.544,-19.733,32.757,-15.034,-16.120,32.464,-16.335,-14.696,30.876,-13.128,-17.232,27.988,-12.991,-16.706,27.125,-16.690,-12.894,27.070,-16.262,-13.143,24.811,-13.159,-15.496,22.446,-15.063,-13.091,22.417,-18.058,-10.189,21.546,-15.691,-12.268,18.739,-14.079,-13.094,17.310,-17.562,-9.464,17.206,-18.774,-8.387,13.51…	MPFGMRTAAAAVQQAIQPAKDKVVWGACSVNCGSRCALRLHVKDDEVWWVETDNTGEDVYGNHQVRACLRGRSIRRRINHPDRLNYPMKRTGKRGEGKFERISWEEALDTISNSLKKHSR	545	Citrobacter koseri
job.pdb	AF-A0A7H4NJQ4-F1-model_v4 Respiratory nitrate reductase subunit alpha	26.200	103	68	4	55	155	5	101	1.000	7.394E-03	116	167	141	DRTWEQIYRNQFEDDSTFVFTCAPNDTHNCLLRAHVKNGVVVRISPTYGYGEA-TDLYGNRASHRWDPRTCQKGLILSRRFYSERRVKAPMIRKGFKD-WVEA	NRDWEDSYRQRWQFDKIVRSTHGVNCTGSCSWKNLRQKRA--GHLGNSANGLPRTRPDLPNH----EPRGCPRGASYSWYLYSANRLKYPLARKRLIALWREA	51.389,0.490,-19.013,50.855,0.230,-15.243,49.399,-3.251,-14.529,47.710,-2.680,-11.144,45.027,-4.588,-9.173,41.329,-3.722,-9.805,39.593,-5.830,-7.102,37.798,-2.708,-5.777,35.498,-3.003,-8.854,33.926,-6.160,-7.340,32.005,-3.829,-4.973,29.941,-2.568,-7.957,29.673,-6.099,-9.445,28.348,-7.464,-6.103,25.883,-4.534,-5.887,24.402,-5.527,-9.298,24.120,-9.252,-8.383,20.688,-10.532,-7.207,19.153,-13.787,-5.…	MYNTNRDWEDSYRQRWQFDKIVRSTHGVNCTGSCSWKNLRQKRAGHLGNSANGLPRTRPDLPNHEPRGCPRGASYSWYLYSANRLKYPLARKRLIALWREALAQHPDPVQAWDSIMQDPVKTLSYKQVRGKGGLSVQAGRS	1134687	Klebsiella michiganensis
[truncated: 640 more rows]
