# Supplementary material for: Metabolic capacity is maintained despite shifts in microbial diversity in estuary sediments
Source: ISME Commun. 2025 Oct 11;5(1):ycaf182. doi: 10.1093/ismeco/ycaf182 (PMC12687941; doi:10.1093/ismeco/ycaf182)
Supplement: Supplementary_Data_2_ycaf182 [file supplementary_data_2_ycaf182.zip › NarG_NxrA_foldseek/4_1_May_SF_Bin52_scaffold_9609_c1_4099-4944_1_alis_afdb50.m8]

job.pdb	AF-A0A6V8P0A3-F1-model_v4 Nitrate reductase / nitrite oxidoreductase, alpha subunit	57.100	264	111	1	12	275	38	299	1.000	3.629E-18	347	281	303	ETRQYRNVVRTWAELQQTLHPLQERDPAFRFVFQTPKYRWGAHSTAVDADWISMLFGPFGDPYRRDPRMPWTGEAYLEINPKDAAELGLADGDYAWVDADPEDRPYRGWNEDDPYYEVARAMMRVRIYTGMSRGVIRTWFNMYAATPATVANQKATPGNPARNEQTRYVALFRYGSHQSGTRAWLRPTQQTDSLVRKGYFGQVIGTGFEADVHSVSGAPKEAFVKIEKAEDGGIGAERLWRPLTLGLRPEAPSAALTAYLAGDY	EVRQVRNVVIAPAEVTKTVHPRRK--DGFTLIYITPKYRHGAHTTPVDLDLMALWFGPFGDVYRQDKRMPWVGEGYVDVNPEDARELGINDGDYVWVDADPEDRPFRGWQEKPEDYKVHRALMRARYYLGLPRGVARSWFNMFVATYGSVEGQEKNPDQLARNPRTGYQAMFRAGSHQSATRAWLRPTLMTDSLARKELFGQVIGKGFAPDIHCTVGAPKESLVKLTKAEDGGIEGARLWRPASLGLRPTYESETMKKFMKGGF	3.600,-3.413,-15.193,6.946,-4.318,-13.737,5.194,-5.774,-10.643,1.582,-4.549,-10.234,-0.044,-7.176,-12.534,-1.867,-10.529,-12.274,0.157,-11.725,-15.312,3.878,-12.127,-16.099,5.693,-8.936,-15.018,7.682,-6.585,-17.171,6.201,-7.729,-20.499,5.759,-5.488,-23.558,2.328,-6.413,-24.923,2.511,-6.114,-28.739,0.768,-8.113,-31.491,2.916,-6.530,-34.256,6.105,-8.438,-35.203,8.123,-5.456,-36.548,6.897,-2.365,-34…	PVDGTFYEPNTIVCGATVLIRPKGPEDYELSRDDLSMEVRQVRNVVIAPAEVTKTVHPRRKDGFTLIYITPKYRHGAHTTPVDLDLMALWFGPFGDVYRQDKRMPWVGEGYVDVNPEDARELGINDGDYVWVDADPEDRPFRGWQEKPEDYKVHRALMRARYYLGLPRGVARSWFNMFVATYGSVEGQEKNPDQLARNPRTGYQAMFRAGSHQSATRAWLRPTLMTDSLARKELFGQVIGKGFAPDIHCTVGAPKESLVKLTKAEDGGIEGARLWRPASLGLRPTYESETMKKFMKGGFVTGT	2754717	Candidatus Hakubanella thermoalkaliphilus
job.pdb	AF-A0A357F3E4-F1-model_v4 Molybdopterin oxidoreductase	54.400	279	125	1	3	281	140	416	1.000	1.116E-17	335	281	416	GVPESQLDVETRQYRNVVRTWAELQQTLHPLQERDPAFRFVFQTPKYRWGAHSTAVDADWISMLFGPFGDPYRRDPRMPWTGEAYLEINPKDAAELGLADGDYAWVDADPEDRPYRGWNEDDPYYEVARAMMRVRIYTGMSRGVIRTWFNMYAATPATVANQKATPGNPARNEQTRYVALFRYGSHQSGTRAWLRPTQQTDSLVRKGYFGQVIGTGFEADVHSVSGAPKEAFVKIEKAEDGGIGAERLWRPLTLGLRPEAPSAALTAYLAGDYSGTKGS	GAKRDDLSCETRSGRNVVYTWEEAKKTAHPLMK--DGFKFIFHTPKYRHGAHTTPIDTDMVAILFGPFGDIYRRDKRSPFVTEGYVDINPADAQELGVNDGDYIWIDPDPEDRPFRGWEKNSKDYDFARLLCRARYYPGTPRGVTRMWFNMYGTTPGSRQGQKERKDGLARNPRTGYQAMFRSGSHQSATRGWLKPTWMTDSLVRKGLFGQGIGKGFLPDVHCPTGAPRESFIKITRAEPGGIDGKGMWRPVELGIRPRNESDAMKKYLAGGFSNGKQG	-15.657,-3.926,-25.411,-17.018,-6.078,-28.310,-20.550,-4.701,-27.710,-19.133,-1.153,-27.572,-17.267,-1.730,-30.872,-20.515,-3.016,-32.469,-22.268,0.208,-31.412,-19.310,2.228,-32.765,-19.595,0.346,-36.102,-23.315,1.269,-36.271,-22.668,4.928,-35.376,-19.661,5.371,-37.708,-20.358,2.858,-40.531,-16.805,1.507,-39.953,-16.892,-2.309,-40.113,-13.317,-2.561,-38.738,-14.778,-2.156,-35.228,-16.664,-5.470,-…	FALVSEKLAELTGDKRFIDYWKFVRENNADVYLQRILDNSTNTKGYSFKDLHDKALEGIPALMNSRTTPKSIGYDQLADSTPWYTKSGRLEFYREEDEFIEAGENLPVHREPVDSTFYEPNIIIAPPHEAMRPSGPEVYGAKRDDLSCETRSGRNVVYTWEEAKKTAHPLMKDGFKFIFHTPKYRHGAHTTPIDTDMVAILFGPFGDIYRRDKRSPFVTEGYVDINPADAQELGVNDGDYIWIDPDPEDRPFRGWEKNSKDYDFARLLCRARYYPGTPRGVTRMWFNMYGTTPGSRQGQKERKDGLARNPRTGYQAMFRSGSHQSATRGWLKPTWMTDSLVRKGLFGQGIGKGFLPDVHCPTGAPRESFIKITRAEPGGIDGKGMWRPVELGIRPRNES…	2052146	Blastocatellia bacterium
job.pdb	AF-A0A6V8Q160-F1-model_v4 Nitrate reductase / nitrite oxidoreductase, alpha subunit	57.600	217	90	1	29	245	1	215	1.000	1.273E-16	334	281	220	TLHPLQERDPAFRFVFQTPKYRWGAHSTAVDADWISMLFGPFGDPYRRDPRMPWTGEAYLEINPKDAAELGLADGDYAWVDADPEDRPYRGWNEDDPYYEVARAMMRVRIYTGMSRGVIRTWFNMYAATPATVANQKATPGNPARNEQTRYVALFRYGSHQSGTRAWLRPTQQTDSLVRKGYFGQVIGTGFEADVHSVSGAPKEAFVKIEKAEDGGI	TVHPRRK--DGFTLIYITPKYRHGAHTTPVDLDLMALWFGPFGDIYRRDKRMPWVGEGYVDVNPEDARELGINDGDYVWVDADPEDRPFRGWQGKPEDYKVHRALMRARYYLGLPRGVARSGVNMFVATYGSVEGQEKNPDQLARNPRTGYQAMFRAGSHQSAVRAWLRPTLMTDSLARKGLFGQGVGKGFAPDIHCTVGAPKESLVKLTKAEEGGI	13.144,-24.063,-3.988,11.400,-22.219,-1.113,11.768,-18.446,-0.572,14.195,-17.804,2.344,11.787,-15.471,4.020,8.933,-18.029,3.987,10.115,-19.079,7.476,9.551,-15.452,8.620,5.935,-15.475,7.337,6.569,-13.915,3.882,4.187,-16.254,2.038,2.225,-13.947,-0.315,3.163,-12.546,-3.732,1.893,-8.925,-3.607,0.527,-7.394,-6.826,-0.690,-3.827,-7.417,-2.847,-3.742,-10.584,-4.495,-0.566,-11.803,-8.013,-0.023,-10.410,-…	TVHPRRKDGFTLIYITPKYRHGAHTTPVDLDLMALWFGPFGDIYRRDKRMPWVGEGYVDVNPEDARELGINDGDYVWVDADPEDRPFRGWQGKPEDYKVHRALMRARYYLGLPRGVARSGVNMFVATYGSVEGQEKNPDQLARNPRTGYQAMFRAGSHQSAVRAWLRPTLMTDSLARKGLFGQGVGKGFAPDIHCTVGAPKESLVKLTKAEEGGIEGARL	2754717	Candidatus Hakubanella thermoalkaliphilus
job.pdb	AF-A0A0F2IXX7-F1-model_v4 Nitrate reductase alpha subunit	54.000	274	126	0	3	276	595	868	1.000	4.139E-17	331	281	869	GVPESQLDVETRQYRNVVRTWAELQQTLHPLQERDPAFRFVFQTPKYRWGAHSTAVDADWISMLFGPFGDPYRRDPRMPWTGEAYLEINPKDAAELGLADGDYAWVDADPEDRPYRGWNEDDPYYEVARAMMRVRIYTGMSRGVIRTWFNMYAATPATVANQKATPGNPARNEQTRYVALFRYGSHQSGTRAWLRPTQQTDSLVRKGYFGQVIGTGFEADVHSVSGAPKEAFVKIEKAEDGGIGAERLWRPLTLGLRPEAPSAALTAYLAGDYS	GFSESDLDTESRQVRNVVRQWKDLKKTEHPLMKRKEGYRYIFLTPKYRHGAHSTPIDLDVITIWYGPFGDINRNDKRMPWVGEAYVNVNPEDAKENGINDGDYVWIDADPEDRPYRGWKEGTNDYKVARMMCRARYYRSTPRGVMIMWHNQYQSTHGTVKGHLENPDGLARNMETTYQSIFRFGGHQSATRAWLGPTLMTDSLVRKDVYGQVIGKGFAVDIHCPVGAPRESFVKIVKAENGGIGGIGSWRPVSLGYSAGNENDEMKKYLNAEFI	-9.821,2.352,8.081,-9.453,0.516,11.461,-7.285,2.946,13.481,-8.167,6.261,11.790,-4.396,6.638,11.087,-2.490,6.799,7.775,-0.588,3.521,8.382,0.778,1.251,11.135,4.581,0.853,10.775,7.270,-0.129,13.320,11.066,0.112,13.265,12.484,-3.133,11.799,14.664,-3.463,14.926,11.339,-4.655,16.427,12.490,-8.113,15.211,15.094,-8.205,18.031,12.277,-7.779,20.598,9.822,-10.294,19.047,9.372,-13.990,19.950,7.470,-14.636,16…	MVSGQQTSDCDLSMAEKSNLITLWGMNWICTKMPDSHWLTEARQRGSKVITIATEYQATANKCDEVLVIRPGTDHALILGLCRMLIDEKQYDEEYVKTFTDLPVLVRTDNLQYLKASDVDSSYINSTLKFASILKTGDKPPVPALQDVQYIPEEMRNNWGDYLMWDLNSNSARAVSRDDVGEHFKSKGINPALTGKFTVTTASGSTVEVRPVFDIVKEYLNEFGMETVSEITWAPQEGIKALYKALTENKGSTFLAVGMGPNQFFNAALKDRGIFLLGALTSNIGRIGGSNGSYAGNYRVALYNGLPQYIAEDPFNIQLDPSEMAKPKPYFKFESAHYFSHGDKPLRHGNKLFTGQTHIPTPTKFLWFANSNSIIGNAKWSYDLVVNTIPKVEAIVMNE…	1609970	Candidatus Magnetoovum chiemensis
job.pdb	AF-A0A3A0AYE0-F1-model_v4 Molybdopterin oxidoreductase	57.100	273	115	1	3	275	311	581	1.000	2.846E-17	330	281	585	GVPESQLDVETRQYRNVVRTWAELQQTLHPLQERDPAFRFVFQTPKYRWGAHSTAVDADWISMLFGPFGDPYRRDPRMPWTGEAYLEINPKDAAELGLADGDYAWVDADPEDRPYRGWNEDDPYYEVARAMMRVRIYTGMSRGVIRTWFNMYAATPATVANQKATPGNPARNEQTRYVALFRYGSHQSGTRAWLRPTQQTDSLVRKGYFGQVIGTGFEADVHSVSGAPKEAFVKIEKAEDGGIGAERLWRPLTLGLRPEAPSAALTAYLAGDY	GLSEDDLRTEVRQVRNVTRTWEEVRASEHPLTS--SGYRFTFLTPKYRHGAHSTPVDLDTGALYFGPFGDPYRRDKRSPFVNEGYVDINPLDAQELGINDGDYVWIDADPEDRPYRGWKPEDGDYQVFRLMCRARFYTGTPRGVLRMWFNMYQATHGSVEGQQTRPDGLAKNPRTGYQAMFRSGGHQSAVRAWLRPTLMSDHLTRKDYFGQVIGKGFASDVYGVVGAPKESFVRIERAEDGDVSGTGIWRPARIGYRPTYESDAMRRYLAGEY	3.271,-31.183,10.589,6.334,-30.677,12.817,7.793,-27.269,13.814,8.726,-25.337,10.664,8.894,-21.515,10.662,11.806,-19.144,9.981,12.883,-17.230,13.106,12.331,-13.652,12.133,9.617,-13.362,9.458,8.186,-9.894,10.142,4.576,-9.972,9.046,3.750,-6.454,10.358,0.039,-7.286,10.859,-1.858,-6.561,14.075,-4.031,-9.596,14.895,-7.619,-8.735,15.895,-8.099,-12.467,16.611,-6.070,-11.830,19.832,-8.768,-9.278,20.831,-1…	GYLGGSPGSYAGNYRGGIFNGLPRYVFENPFQQQLEPDGPVTTKTYLRYESAHYFNYGDRPLRVGTTLFTGKTHLSTPTKLGWWANSNSILGNAKWSYDLIHNTLPKVETIIVNEWWWTMTCEYADIVFGVDSWAEFKHPDMAGSVTNPFVTVFPRTPLPRIFETVADIETFAGVAGKLSELAGDQRFADHWHHVPEGRVDIYLQRIVDGSSSLSGYDFIQMEENAKRGIPTLKLMRTYPKVVGWEQTQESKPWYTRTGRLEFYRDEPEFIEHGENLPVYREPVDATPFEPNVIVTADHPAIRPTRPDAYGLSEDDLRTEVRQVRNVTRTWEEVRASEHPLTSSGYRFTFLTPKYRHGAHSTPVDLDTGALYFGPFGDPYRRDKRSPFVNEGYVDINPL…	2026724	Chloroflexi bacterium
job.pdb	AF-A0A7C4HQQ6-F1-model_v4 Molybdopterin oxidoreductase	51.400	278	123	3	3	275	506	776	1.000	6.818E-17	323	281	780	GVPESQLDVETRQYRNVVRTWAELQQTLHPLQERDPAFRFVFQTPKYRWGAHSTAVDADWISMLFGPFGDPYRRDPRMPWTGEAYLEINPKDAAELGLADGDYAWVDADPEDRPYRGWNEDDPYYEVARAMMRVRIYTGMSRGVIRTWFNMYAATPATVANQKATPGNPARNEQTRYVALFRYGSHQSGTRAWLRPTQQTDSLVRKGYFGQVI-----GTGFEADVHSVSGAPKEAFVKIEKAEDGGIGAERLWRPLTLGLRPEAPSAALTAYLAGDY	GVRNDDLSCEPRQVRNIVKPWPVVAKTQHPLAK--DGYRFIFHTPKYRHGAHTTPIDTDMVAVLFGPFGDLYRRDQRMPFVTEGYVDIHPDDARELGVEDGDYVWIDSDPSDRPYRGWKKGDPAYKVARLLCRARYYPGTPRGVTRMWFNMYAATPGSVRGAETRADKLAKNPDTNYQSMFRSGSHQSATRGWLKPTLMTDSLSR-----KELMGHAMGQGFLPDSHCPTGAPREAIVKITRAEPGGLNGKGLWRPAALGLRPGYESEAMKKYLKGEF	-6.815,-15.098,25.996,-10.282,-14.107,27.273,-8.816,-11.476,29.650,-6.965,-9.619,26.850,-9.957,-9.883,24.477,-12.234,-8.244,27.093,-9.727,-5.530,28.125,-8.381,-4.332,24.755,-10.744,-5.318,21.883,-14.200,-4.296,20.600,-15.125,-8.032,20.561,-17.399,-7.806,23.666,-19.283,-4.805,22.327,-22.994,-5.207,21.492,-24.223,-4.874,17.881,-27.942,-4.112,17.360,-29.537,-6.780,15.120,-32.177,-4.316,13.771,-29.65…	DERVVKRFTGLPLLVRMDSLQLLRASDLDRSQPLATLANFTTVLPKGQTPPPPGVQQSQFIPAALREQWGDAVIWDRKKNAPATLTRDQVGDYFDRTGLDPALEGQFEVTLASGQRVACRTVFDLVKQYVLENFSPAATEEITWAPAAAIEKLAREIAANNGKTLFAIGMGPNQFFNNDLKDRTQFLLASLTNNIGHVGGNIGSYAGNYRIALFNGLPQYMMENPFDIELDPAKPARPRQFWRAESAHYYNHEDHPLKVGKKMFTGKTHMPTPTKSLWFANANSILGNVKWHYNVVNNVLPRMEMVCVNEWWWSTSCEYADIVFAIDSWAEMKQPDMTASVTNPFLQVFPRTPLPRIFDTRGDAEAVALVAEKLAAITGDQRFNDYFKFVREKRMDVYL…	2212473	Kiritimatiellae bacterium
job.pdb	AF-A0A7C2IUQ7-F1-model_v4 Molybdopterin oxidoreductase	54.000	272	121	3	3	273	400	668	1.000	1.273E-16	320	281	679	GVPESQLDVETRQYRNVVRTWAELQQTLHPLQERDPAFRFVFQTPKYRWGAHSTAVDADWISMLFGPFGDPYRRDPRMPWTGEAYLEINPKDAAELGLADGDYAWVDADPEDRPYRGWNEDDPYY-EVARAMMRVRIYTGMSRGVIRTWFNMYAATPATVANQKATPGNPARNEQTRYVALFRYGSHQSGTRAWLRPTQQTDSLVRKGYFGQVIGTGFEADVHSVSGAPKEAFVKIEKAEDGGIGAERLWRPLTLGLRPEAPSAALTAYLAG	GVRRDDLSCEVRCARNVVLSWEEARKTKHPLLK--DGFRFIFHTPKYRHGAHTTPVDTDMIAVLFGPFGDIYRHDKRSPFVGEGYVDINPSDAREIGVEDGDYVWIDPDPEDRPFRGW-QGNKKDMEFSRLLCRVRYYPGTPRGVTRMWFNMYTATPGSVEGHKSRPDGLAKNPRTGYQAMFRSGSHQSATRGWLKPTWMTDSLVHKTMFGQGLRKGFEPDIHCPTGAPREAMVKISRAEPGGLEGKGLWRPAALGIRPQYESEAMKRFLSG	-16.102,-18.371,34.353,-15.319,-21.988,35.338,-12.830,-23.376,37.882,-10.370,-25.848,36.335,-8.158,-28.132,38.423,-4.712,-28.363,36.785,-2.576,-31.518,36.682,-0.456,-30.024,39.508,-3.636,-29.842,41.671,-3.950,-26.014,41.497,-7.356,-24.515,40.639,-7.425,-21.779,37.964,-10.310,-19.542,36.850,-11.007,-19.958,33.107,-13.277,-18.058,30.694,-14.243,-18.885,27.098,-12.872,-16.454,24.530,-16.488,-15.666,…	AVDVRLADGKTVRCRPVFDLIKEYAAHFTPERVEEMTWTPAAAVESLAREIAKDPGTTLFAIGMGPNQFFNSDNKDRTTLLVAALTGNIGRIGGNVGSYAGNYRLALFNGAPQWANENPFDIELDPSRPARIRQYWRPESAHYYNHEDHPLRVGNKLFTGKTHLPAPTKVLWFSNANSLLGNAKWHFNTVVNVLPRIEMIAASEWWWTASCEWADLVFGVDAWFELKHPDMTASPTNPFLVVFPRTPMERTFQTIGDIEILALVGERLAELTGEPRFRDYWKFVRDGRTDVYLQRILDHSTNTKGYRFAEVEEKARQGIPVLLNSRTTPKCVGYDQVADSTPWYTKSGRLEFYREEEEFIGAGENLPVHREPVDSTFYEPNVIIAPRHEALRPEQPEQY…	2212468	Bryobacteraceae bacterium
job.pdb	AF-A0A522W884-F1-model_v4 Molybdopterin oxidoreductase	51.000	274	131	2	3	275	835	1106	1.000	1.644E-15	300	281	1108	GVPESQLDVETRQYRNVVRTWAELQQTLHPLQERDPAFRFVFQTPKYRWGAHSTAVDADWISMLFGPFGDPYRRDPRMPWTGEAYLEINPKDAAELGLADGDYAWVDADPEDRPYRGWNEDDPY-YEVARAMMRVRIYTGMSRGVIRTWFNMYAATPATVANQKATPGNPARNEQTRYVALFRYGSHQSGTRAWLRPTQQTDSLVRKGYFGQVIGTGFEADVHSVSGAPKEAFVKIEKAEDGGIGAERLWRPLTLGLRPEAPSAALTAYLAGDY	GLSRDNLSTDVRQVRNVVMTPEEVVKSDHPLKK--DGYTHVYITPKYRHGVHTTPVDIDIISIWFGPFGDPYRKDKRKPWVGEGYVDINPSDAKALGIEDGDYVWVDADPEDRPYVGEKKPGSENYRLARLMLRARYYWGIPPTVSRSWFHMYGATYGSVEGHLNNADGLARNPRTGYQAMYRFGSHQSATRGWLKPTLMTESLVRKDTIGRVIGKGFAPDVHCPTGSPKESFVKFTKAEDGGINGDKVWRPAKLGLRPSYEGETMHNFLKGAF	43.009,-48.590,2.025,40.779,-45.557,1.474,40.385,-45.092,-2.305,41.936,-42.136,-3.979,40.071,-38.968,-2.872,41.552,-36.517,-5.430,38.105,-36.362,-7.099,37.006,-34.356,-3.988,39.254,-31.477,-5.192,36.601,-30.867,-7.902,33.874,-30.115,-5.303,36.269,-28.164,-3.023,37.246,-26.038,-6.061,33.552,-25.396,-6.883,32.849,-24.198,-3.298,36.036,-22.047,-3.112,35.753,-18.247,-3.605,38.348,-15.504,-4.330,36.65…	FYPDRDWEKIYRSQFKYDSTYHFLCAPNDTHNCLLKAYVKNDIITRIGPSYGYGKAKDIYGNQASSRWEPRLCNKGLVLNRRVFGPRRVKYPMVREGFKKWAEAGFPRDENGSPPREYFQRGKENFIKVSWDEIFDIAAKSLINIATTFSGDKGKELLARQGYDPASIDAVNGAGVQTLKFRGGMPLLGITRILGMYRLSNSMALLDSSIRGVSAADAVGARGWDNYSWHTDLPPGHPMVSGQQTVEFDLMDAENAKLIIPWGMNWISTKMPDGHWLTEARVKGTKVIAVTVEYSSVASKSDEVVIIRPGTDAAFALGIAGVIMKEKLYDEEYVLSSTDLPFLVRMDTLKLLRAEEAIPDFKPAEPAADVKVLKKGEKAPPPFKQGDNQYIPEALLKEW…	1869227	bacterium
job.pdb	AF-A0A7C3JWE3-F1-model_v4 Nitrate oxidoreductase subunit alpha	40.200	281	158	3	3	279	9	283	1.000	3.701E-15	290	281	284	GVPESQLDVETRQYRNVVRTWAELQQTLHPLQERDPAFRFVFQTPKYRWGAHSTAVDADWISMLFGPFGDPYRRDPRMPWTGEAYLEINPKDAAELGLADGDYAWVDADPEDRPYRGWNEDDPYYEVARAMMRVRIYTGMSRGVIRTWFNMYAATPATVANQKATPGNPARNEQTRYVALFRYGSHQSGTRAWLRPTQQTDSLVRKGYFGQVIGT----GFEADVHSVSGAPKEAFVKIEKAEDGGIGAERLWRPLTLGLRPEAPSAALTAYLAGDYSGTK	GVALDAEHWDERTIRNIKMPWSKAKQTKNFLWEKG--FQFYCLTPKTRHRVHSGWSNVDWHMLYDSNFGDPYRLDKRAPCVGEHQLHMNPQAARDLGINDGDYVYVDANPADRPYLGAKPDDPFYRVARLMLRVKYNHAYPYNIVMMKHAPFIATEKSVKAHETRPDGRALSENTGYQANLRYGSQQSITRNWHMPMHQTDSLFHK----AKVSMSFIFGGEADNHAINTVPKETLVRITKAEDGGMGGKGIWKPATTGYTPDNENEMMKRYLAGDLTKVK	6.070,-2.741,-34.964,9.390,-3.366,-36.541,11.093,-4.144,-33.180,9.948,-6.961,-30.820,11.392,-8.298,-27.518,12.968,-11.129,-29.405,14.892,-8.705,-31.691,16.895,-7.479,-28.645,17.247,-10.860,-26.903,14.373,-10.663,-24.363,12.539,-14.011,-24.147,8.726,-14.267,-23.944,9.043,-15.913,-20.475,11.610,-13.406,-19.109,10.681,-12.883,-15.439,13.484,-10.432,-14.533,11.934,-7.148,-13.417,14.075,-5.029,-15.803…	PLVRPEDYGVALDAEHWDERTIRNIKMPWSKAKQTKNFLWEKGFQFYCLTPKTRHRVHSGWSNVDWHMLYDSNFGDPYRLDKRAPCVGEHQLHMNPQAARDLGINDGDYVYVDANPADRPYLGAKPDDPFYRVARLMLRVKYNHAYPYNIVMMKHAPFIATEKSVKAHETRPDGRALSENTGYQANLRYGSQQSITRNWHMPMHQTDSLFHKAKVSMSFIFGGEADNHAINTVPKETLVRITKAEDGGMGGKGIWKPATTGYTPDNENEMMKRYLAGDLTKVKT	2026735	Deltaproteobacteria bacterium
job.pdb	AF-A0A3D3RQP7-F1-model_v4 Molybdopterin oxidoreductase	51.600	271	128	3	7	276	266	534	1.000	9.438E-15	287	281	535	SQLDVETRQYRNVVRTWAELQQTLHPLQERDPAFRFVFQTPKYRWGAHSTAVDADWISMLFGPFGDPYRRDPRMPWTGEAYLEINPKDAAELGLADGDYAWVDADPEDRPYRGWNEDDPYY-EVARAMMRVRIYTGMSRGVIRTWFNMYAATPATVANQKATPGNPARNEQTRYVALFRYGSHQSGTRAWLRPTQQTDSLVRKGYFGQVIGTGFEADVHSVSGAPKEAFVKIEKAEDGGIGAERLWRPLTLGLRPEAPSAALTAYLAGDYS	ALLNTEWRQARNVLVSPEKLPKTKHPLKVTFGA-THIVHTPKYRHSAHTTTGDTDITTLLFGPFGDIYRHDKRMPFISEAYIDINPKDLEKLGIKDGDYVWVDADPQDRPFVGW-KNRPEDYEVARLLLRARASNNTPPGCAKIWFNMYGSTHGTVRGTKENPNGLAKNPYTNYQSLYRRGSHQSITRSWLKPTYQTDTLIRKNLMGQIIGKGFELDVHGPIGAPREGFSKIIKAEDGGIGGKGLWRPLKLGFRPMNPNEMLKKYVRAEYI	-0.068,9.261,3.801,2.591,11.994,4.157,3.790,9.647,6.932,4.950,7.288,4.154,6.738,10.236,2.453,8.741,11.162,5.592,6.223,13.879,6.609,7.629,16.280,3.969,5.572,18.377,1.529,5.938,18.130,-2.191,7.911,20.726,-4.206,8.625,21.571,-7.860,11.855,23.575,-7.840,11.258,26.178,-5.093,7.446,26.114,-5.535,5.354,24.371,-2.861,2.946,21.949,-4.579,1.325,20.597,-1.390,-1.791,22.688,-0.657,-2.103,24.570,2.663,-5.056,…	LYYSHDDHPQYMGEELITGKTHMPTPTKFIWFVDANSALGNAKWKYNIVMNTLPKIECIVTNEWWWSMTCEYSDIVLGVDAWNENKYWDIAGSVTNPFVYVWPKTGHRRLYDTKNDAETFALVANRLTELTGDERFRNYWKFVLEGKQDVVYVQRVINASSNLRGYKLEEIAKKAHEGIPSLIMTRTYPKYVGKDQTEESMPWYTKSGRLEFYREEPEFINAGENLPVYREPIDSTHYEPNVIVAKPHPLLRPKKPEDYKVKSEDALLNTEWRQARNVLVSPEKLPKTKHPLKVTFGATHIVHTPKYRHSAHTTTGDTDITTLLFGPFGDIYRHDKRMPFISEAYIDINPKDLEKLGIKDGDYVWVDADPQDRPFVGWKNRPEDYEVARLLLRARASNN…	2053503	Aquificaceae bacterium
job.pdb	AF-L0JXL5-F1-model_v4 Nitrate reductase alpha subunit	44.100	272	125	6	24	281	911	1169	1.000	1.655E-14	271	281	1169	AELQQTLHPLQERDPAFRFVFQTPKYRWGAHSTAVDADWISMLFGPFGDPYRRDPRMPWTGEAYLEINPKDAAELGLADGDYAWVDADPEDRPYRGWNEDDP--YYEVARAMMRVRIYTGMSRGVIRTWFNMY-AATPATVANQKATPGNPARNEQTRYVALFRYGSHQSGTRAWLRPTQQTDSL----------VRKGYFGQVIGTGFEADVHSVSGAPKEAFVKIEKAEDGGIGAER-LWRPLTLGLRPEAPSAALTAYLAGDYSGTKGS	EELTDTEHPLKELDEGYDYSYMTPKYRHGTHTFANSLPNIAVWWGPFGDMERHDERKPYYGEGYVEMNPEDMEEEGFNDGDYVWVDADPEDRPYRGADSEDEDNY---ARAKMRVRSQPAMPRGVTRSWMNLNGASHGTVEAHNDEDGDGMAVNEQTDYASLYRQGSHQSATRTWFRPTLLTDDMARKNYGGQNID----------VGFEMDVHVANGAPKESFVKIEKAEDAAHEEDEEQWMPDRKGMRPAGEDESMEEYLSGNFVTTSDD	-24.674,65.280,-45.448,-24.291,62.935,-48.004,-22.797,60.480,-50.084,-20.982,57.897,-51.429,-18.338,56.346,-53.571,-18.844,52.577,-53.939,-16.120,49.952,-53.541,-17.551,46.404,-53.919,-16.713,44.403,-50.790,-16.717,40.684,-51.655,-17.068,38.413,-48.608,-14.811,35.347,-48.113,-17.991,33.329,-48.933,-18.346,34.962,-52.398,-14.628,34.338,-53.072,-15.246,30.660,-52.158,-18.214,30.450,-54.583,-16.041,…	MAEDDAGIEMTRRELGAAAAGVAGASGLGLLGYRRLSGDADETAEDGPMNPLEEYPNREWEEHYRDVWEPDDSYMLTCTPNDTHNCYLEASIKNGQVTRLGPSMNYGEATDLDGNQATQRWDPRVCNKGLAMIERFYSDQRVQAPMVREGFRQWVEDGFPREDDGSMPQEYANRGEDDWVEMEFDEAYELAAEAIYNIAENYNGDAGAQRLLEQEYDERVVEETEGIGTQVLKFRGGMPLLGMIRLMGMYRVANQMALVDQHIRDVDETEAVGGVGLDNYSWHTDLPPGHTMVTGQQTVDFDLVNVEYADHVILAGINFLTTKMADCHWLTEARLKGTKVTGVFTDYNATASKCDELVVLRPATDSALFLGAAKIIIEEEQYDEDYVRRFTDLPMLVRM…	694430	Natronococcus occultus SP4
job.pdb	AF-A0A532BWT9-F1-model_v4 Nitrate oxidoreductase subunit alpha	35.400	265	145	8	23	275	139	389	1.000	7.401E-14	270	281	394	WAELQQTLHPLQERDPAFRFVFQTPKYRWGAHSTAVDADWISMLFGPFGDPYRRDPRMPWTGEAYLEINPKDAAELGLADGDYAWVDADPEDRPYRGWNEDDPYYEVARAMMRVRIYTGMSRGVIRTWFNMYAATPATVANQKATPGNPARNEQTRYVALFR-YGSH--QSGTRA----WLRPTQQTDSL-VRKGYFGQVIGT----GFEADVHSVSGAPKEAFVKIEKAEDGGIGAERLWRPLTLGLRPEAPSAALTAYLAGDY	WQEIKRHANPLWE--KGYQFYCVTPKTRHRVHSQWSVNDWVQIYESNFGDPYRMDKRTPGVGEHQLHINPQAAKDRGINDGDYVYVDGNPVDRPYRGWKPSDPYYKCARLMIRAKYNPAYPYHVTMSKHAPYVSTPKSVKGHETRP-------DGRAIAVDTGYQSNFRYGAQQSFTRNWLMPMHQTDSLPGK-----HAIAWKFKWGYQVDHHAINTVPKECLIRITKAEDGGIGARGPWEPVRTGFTPGQENEFMIKWLKGEH	-5.660,-27.951,-31.935,-4.173,-24.458,-31.416,-4.212,-25.072,-27.626,-2.319,-28.383,-27.969,0.217,-26.664,-30.273,0.674,-23.676,-27.904,1.068,-25.953,-24.845,2.831,-28.694,-26.876,5.579,-29.398,-24.314,3.063,-29.366,-21.439,1.107,-32.121,-23.227,4.382,-33.935,-24.090,5.549,-33.610,-20.433,8.650,-31.750,-21.743,8.321,-28.375,-19.962,12.145,-28.521,-19.542,12.329,-27.423,-23.214,10.725,-24.072,-22.…	TRMKDYFKFVFENRVDVYAQRMLDASSTFYGYSADVMLKSEKGWMVMTRTYPRMAFWEETNESKPMWTRTGRFENYRTEPEAIEYGENFISHREGTEATPYLPNAIMTTNPYVRPDDYGIPITAQHHDDKTVRNIKLPWQEIKRHANPLWEKGYQFYCVTPKTRHRVHSQWSVNDWVQIYESNFGDPYRMDKRTPGVGEHQLHINPQAAKDRGINDGDYVYVDGNPVDRPYRGWKPSDPYYKCARLMIRAKYNPAYPYHVTMSKHAPYVSTPKSVKGHETRPDGRAIAVDTGYQSNFRYGAQQSFTRNWLMPMHQTDSLPGKHAIAWKFKWGYQVDHHAINTVPKECLIRITKAEDGGIGARGPWEPVRTGFTPGQENEFMIKWLKGEHIKIKV	70125	Nitrospira sp.
job.pdb	AF-A0A3M1MM49-F1-model_v4 Uncharacterized protein	42.900	275	144	5	6	275	188	454	1.000	7.401E-14	270	281	458	ESQLDVETRQYRNVVRTWAELQQTLHPLQERDPAFRFVFQTPKYRWGAHSTAVDADWISMLFGPFGDPYRRDPRMPWTGEAYLEINPKDAAELGLADGDYAWVDADPEDRPYRGWNEDDPYYEVARAMMRVRIYTGMSRGVIRTWFNMYAATPATVANQKATPGNPARNEQTRYVALFRYGSHQSGTRAWLRPTQQTDSL-VRKGYFGQVIGT----GFEADVHSVSGAPKEAFVKIEKAEDGGIGAERLWRPLTLGLRPEAPSAALTAYLAGDY	QDQ-SGDARQARNVIMSVDDVLKSHHPLHT--YGYNLIFHTPKYRHGAHTTPTDLDIIAVWFGPFGDMTRRDRRMASVMDMYVDIHPADAKMLGIEDGDYVWIDADPHDRPFHHWQDNPKWYRVARLMARARYYPGTPRGVTRMWHNAHGASMGTVLGAQQNPTGLCKSQTTQYQALFRSGSHQSCTRGFIKPTHMTDSLNVK-----ELLTHDMTQGFVPDVHCPTGAPRESMVRITRAEPGGIDGVGLWRPAARGLRPTYENELLQKFIRGEF	-28.239,25.155,-57.717,-27.956,26.606,-54.456,-27.388,27.194,-51.363,-24.445,27.482,-48.959,-25.533,28.930,-45.579,-22.737,31.023,-44.010,-22.205,31.264,-40.309,-19.092,33.349,-39.756,-17.448,32.755,-36.424,-14.054,34.458,-36.283,-11.283,32.087,-35.282,-8.157,33.947,-36.358,-5.117,31.628,-36.383,-3.025,32.805,-33.490,0.361,33.001,-35.225,3.178,30.952,-33.706,4.993,33.623,-31.683,8.138,31.663,-30.…	MQLVGKRDRLLRPVANVGCPRRKEQSDYQGNPGCHADPRGDIEVAAGLCRAIGELIDEPRLTDYWKFVHEGTSRPYLQRILDFSNATRGYRMEDLEAKAAEGIPAILCTRTYPKIGAWEQTQESRPWYTRSGRLEFYRDEPEFMDAGENLVVHREPIDSTFYQPNVIVAQPHPLLRPKSPEDYGASRQDQSGDARQARNVIMSVDDVLKSHHPLHTYGYNLIFHTPKYRHGAHTTPTDLDIIAVWFGPFGDMTRRDRRMASVMDMYVDIHPADAKMLGIEDGDYVWIDADPHDRPFHHWQDNPKWYRVARLMARARYYPGTPRGVTRMWHNAHGASMGTVLGAQQNPTGLCKSQTTQYQALFRSGSHQSCTRGFIKPTHMTDSLNVKELLTHDMTQGFV…	2026780	Planctomycetota bacterium
job.pdb	AF-A0A833D7I0-F1-model_v4 Molybdopterin-dependent oxidoreductase	36.800	274	143	5	22	281	294	551	1.000	1.470E-13	258	281	551	TWAELQQTLHPLQERDPAFRFVFQTPKYRWGAHSTAVDADWISMLFGPFGDPYRRDPRMPWTGEAYLEINPKDAAELGLADGDYAWVDADPEDRPYRGWNEDDPYYEVARAMMRVRIYTGMSRGVIRT----WFNMYAATPATVANQKATPGNPARNEQTRYVALFRYGSHQSGTRAWLRPTQQTDSL----------VRKGYFGQVIGTGFEADVHSVSGAPKEAFVKIEKAEDGGIGAERLWRPLTLGLRPEAPSAALTAYLAGDYSGTKGS	SWADVKKTVNPLWREG--FTFYCMTPKSRHTTHSSWATVDWNWIWSTNFGDPYRADKRQPGVGDWQVHMNPDSAKKLGIEDGDYIYVDANPADRPFAGWKKSDPRYKAFRLLTRVKYNPAYPPNTVMTKHSAWI----ATERTVKAHETRPDGRALAADTGYQSNFRYGSHQSVTRGWAPPMHQTDSLFHKKVGSMGFV----------FGFDVDNHAVNTVPKETLVRISKGEPGGLDGKGVWEPVRSGFTPGHESEVMARYLSGALTKVKGA	-39.613,8.817,4.728,-36.169,7.901,6.062,-33.880,10.623,4.633,-30.440,9.181,3.838,-28.241,10.915,6.466,-25.098,8.849,5.694,-23.781,7.967,2.231,-20.885,5.492,2.229,-17.661,6.337,0.343,-14.585,4.221,-0.435,-11.273,5.552,0.964,-9.654,4.790,-2.421,-11.361,7.907,-3.888,-9.443,10.063,-1.375,-6.433,8.002,-2.548,-7.202,9.533,-5.994,-7.710,13.090,-4.600,-11.546,12.968,-4.302,-11.716,13.298,-8.098,-14.000,1…	NIRELLHGEEMSYWGMGDRPFIVDTPSGRKSFTGKTHLPSPTKVIWYNNANLLNQAKWIYHLLVNVNPKIDLIVDQQVEWTGSAEYSDVILPANTWLEFQTLECGGSCSNPFLQIWGGNGIKPLYDSKDDGMIFALVSAKLAELTRDKRFRDHWKFMLEGRPEVYLDRVLANSTTTKGYTVADIMAGKYGEPGAALMLFRTYPRVAFYEQVYDSIPFYTDTGRLCAYADIPEAIEYGENLVVHREAPEATPYLPNVIVSTSPYIRPNNYGIDAAALQREVLDADLRAVANNKLSWADVKKTVNPLWREGFTFYCMTPKSRHTTHSSWATVDWNWIWSTNFGDPYRADKRQPGVGDWQVHMNPDSAKKLGIEDGDYIYVDANPADRPFAGWKKSDPRYKA…	2015799	Hyphomicrobiaceae bacterium
job.pdb	AF-A0A2N1UUW0-F1-model_v4 Molybdopterin oxidoreductase	54.100	207	95	0	69	275	1	207	1.000	1.887E-13	257	281	212	PFGDPYRRDPRMPWTGEAYLEINPKDAAELGLADGDYAWVDADPEDRPYRGWNEDDPYYEVARAMMRVRIYTGMSRGVIRTWFNMYAATPATVANQKATPGNPARNEQTRYVALFRYGSHQSGTRAWLRPTQQTDSLVRKGYFGQVIGTGFEADVHSVSGAPKEAFVKIEKAEDGGIGAERLWRPLTLGLRPEAPSAALTAYLAGDY	PFGDIYRRDKRLPSVVEGYVDINPLDAKALGVDDGDYLYIDADPEDRPYRGWKKGTEAYKVSRLLLRARYYPGTPMGVTRTWHNMYGATFGSVKGHETREDGLAKNPETNYQAMYRYGSHQSATRAWLKPTLMTETLAHKAMFGQEIAKGFEADIHCPVGAPRESFVKITRAEAGGMGGQGKWRPVELGLRPTYESQAMKTYLKGGY	-3.571,6.187,8.956,-1.473,3.554,10.588,1.265,5.386,12.527,3.142,5.356,15.852,6.010,7.813,16.497,7.282,5.349,19.143,6.922,2.290,16.838,5.627,0.123,19.707,4.882,-2.469,17.019,8.320,-3.150,15.490,6.591,-4.517,12.354,5.890,-0.907,11.292,8.415,-0.194,8.475,8.637,3.425,9.641,6.774,5.749,12.078,3.981,5.325,9.490,3.105,2.634,6.941,1.164,1.932,3.769,-2.417,0.694,3.702,-5.167,-0.432,1.333,-8.708,0.924,1.62…	PFGDIYRRDKRLPSVVEGYVDINPLDAKALGVDDGDYLYIDADPEDRPYRGWKKGTEAYKVSRLLLRARYYPGTPMGVTRTWHNMYGATFGSVKGHETREDGLAKNPETNYQAMYRYGSHQSATRAWLKPTLMTETLAHKAMFGQEIAKGFEADIHCPVGAPRESFVKITRAEAGGMGGQGKWRPVELGLRPTYESQAMKTYLKGGYVRVKK	2013813	Candidatus Melainabacteria bacterium HGW-Melainabacteria-1
job.pdb	AF-A0A0F9BEZ8-F1-model_v4 Uncharacterized protein	40.300	258	145	4	23	273	141	396	1.000	3.991E-13	256	281	402	WAELQQTLHPLQERDPAFRFVFQTPKYRWGAHSTAVDADWISMLFGPFGDPYRRDPRMPWTGEAYLEINPKDAAELGLADGDYAWVDADPEDRPYRG------WNEDDPYY-EVARAMMRVRIYTGMSRGVIRTWFNMYAATPATVANQKATPGNPARNEQTRYVALFRYGSHQSGTRAWLRPTQQTDSLVRKGYFGQVIGTGFEADVHSVSGAPKEAFVKIEKAEDGGIGAERLWRPLTLGLRPEAPSAALTAYLAG	WEKVKATVNPLTTK-YGLFAVFVTCKTRHRVHSSWSTVDWNVIWCSNFGDPNRMDKRTPWVGEEELDINPEDAKKLGIEDGDYVWLDASPHDRPYRNKKADQDKTDDDRFFDKMTRLMVRARYNPSFPRGYLNMKHSIYGATHRSVRAQQTNADGSGVTDTGYLPAL-RFGSHQSCVRTWLNPTQMTGSLVHKDYFTHKLVQGFTVDTHTPTGAPKECLVKVEFAEKGGLNGEGVWAPVKTGFTPSHENEAMKRYIAG	22.767,-31.925,-14.236,19.374,-31.479,-12.412,19.059,-27.826,-13.551,19.781,-28.789,-17.187,17.230,-31.642,-16.926,14.540,-29.295,-15.509,15.217,-26.732,-18.282,15.947,-29.400,-20.946,13.966,-27.662,-23.726,15.305,-24.128,-23.034,18.709,-24.696,-24.675,16.933,-26.653,-27.459,14.761,-23.577,-28.286,11.666,-25.767,-27.583,10.054,-23.905,-24.657,6.677,-24.422,-26.437,6.780,-28.010,-25.082,6.383,-26.…	KRFTQHYKFVDEGRVDVYMQRILDGSGAFRGYKVKDIMAKGGAALAMFRTYPRIPGWEQIKESVPFYTKTGRLELYRDEQEWLDQGENLIVHREPVEATPYQTNVIVVPAGFEAIRPKDYGVRPDELDGDLRGIFNQKWPWEKVKATVNPLTTKYGLFAVFVTCKTRHRVHSSWSTVDWNVIWCSNFGDPNRMDKRTPWVGEEELDINPEDAKKLGIEDGDYVWLDASPHDRPYRNKKADQDKTDDDRFFDKMTRLMVRARYNPSFPRGYLNMKHSIYGATHRSVRAQQTNADGSGVTDTGYLPALRFGSHQSCVRTWLNPTQMTGSLVHKDYFTHKLVQGFTVDTHTPTGAPKECLVKVEFAEKGGLNGEGVWAPVKTGFTPSHENEAMKRYIAGGFA…	412755	marine sediment metagenome
job.pdb	AF-A0A354CX96-F1-model_v4 Nitrate oxidoreductase subunit alpha	40.500	264	135	3	22	275	364	615	1.000	6.575E-13	255	281	617	TWAELQQTLHPLQERDPAFRFVFQTPKYRWGAHSTAVDADWISMLFGPFGDPYRRDPRMPWTGEAYLEINPKDAAELGLADGDYAWVDADPEDRPYRGWNEDDPYYEVARAMMRVRIYTGMSRGVIRTWFNMYAATPATVANQKATPGNPARNEQTRYVALFRYGSHQSGTRAWLRPTQQTDSL----------VRKGYFGQVIGTGFEADVHSVSGAPKEAFVKIEKAEDGGIGAERLWRPLTLGLRPEAPSAALTAYLAGDY	AWPEVKQTKNFLWERG--FKFYCLTPKSRHRVHSLWSNVDWHQIWDSNFGDPYRMDTRAPGVGEHQVHMNPQAAKDLGINDGDYVYVDANPADRPYIGAKPDDPFYRVARLMLRVKYNPAYPYHIVMMKHGTYIATEKSVKAAEMRKDGRALSADTGYQANFRYGSQQSVTRNWHMPMHQTDSLFHKAKVFMGFL----------FGGEADNHAVNTVPKETLVRVTKAEDGGLGAKGTWAPATTGYTPAAENDTMRKYLDGGF	1.732,10.446,7.893,1.618,8.956,4.339,-1.347,6.575,4.935,-3.933,9.326,5.628,-6.377,10.693,3.001,-4.781,14.181,3.185,-1.148,12.959,2.983,-0.317,15.483,0.179,-1.092,18.414,2.502,0.670,16.846,5.500,3.782,16.440,3.288,3.516,20.061,2.012,3.091,21.206,5.640,6.196,19.167,6.586,8.204,20.772,3.717,7.167,24.373,4.562,9.412,24.836,7.652,12.279,23.200,5.732,11.776,25.635,2.810,11.714,28.578,5.257,14.878,27.37…	INHWFHATRVNRATYLPLMLTGNVGVMGSGCHTWAGNYKAALFQGSPWTGPGFKGWVAEDPFAPNLDPAAHGKDIHAHAYFKDEEPAYWNHGDKPLIVDTPKAGRKVFTGATHMPTPTKAMLFTNVNLINNAKHVYEMVKNVNPNVEMILSVDIQMTATIEYSDIALPANSWLESEGLEVTASCSNPFLQIWKGGIPPVFDSRDDLVILAQIADALGRIIGDQRVQDYWKFALEGKREVYIQRLLDSCTTTVGYRLEDIMAGKYGPPGGALMLFRTYPRVPFWEQVHEDVPFYTDHGRLQAYTDVPEAIDYGENFIVHREGTEATPYLPNVIVSSNPYIRPNDYGIPLTAEHWDERTIRNVKLAWPEVKQTKNFLWERGFKFYCLTPKSRHRVHSLWSN…	2035772	Candidatus Omnitrophica bacterium
job.pdb	AF-A0A3A0B097-F1-model_v4 Nitrate oxidoreductase subunit alpha	40.900	259	141	4	22	275	222	473	1.000	1.227E-12	253	281	478	TWAELQQTLHPLQERDPAFRFVFQTPKYRWGAHSTAVDADWISMLFGPFGDPYRRDPRMPWTGEAYLEINPKDAAELGLADGDYAWVDADPEDRPYRGWNEDDPYYEVARAMMRVRIYTGMSRGVIRTWFNMYAATPATVANQKATPGNPARNEQTRYVALFRYGSHQSGTRAWLRPTQQTDSL-VRKGYFGQVIGT----GFEADVHSVSGAPKEAFVKIEKAEDGGIGAERLWRPLTLGLRPEAPSAALTAYLAGDY	AWDEVKQSKNPLWE--QGFHFYCMTPKTRHRVHSSWSTVDWTIILDSNFGDPYRTDKRLPGPGDHQLHMNPQAAKDLGIEDGDYVYVDANPADRPYVGWQPDDPFYKVARLMLRVKYNPAYPYNIVMLKHGPFMATEKSVKAHETRPDGLAKSEGTGYMANLRYGSQQSVTRDWSMPMHQTDTLFHK-----QKTGMQFIFGGEADNHALNTVPKETLVRVVKAEDGGLDGKGPWEPTKTGFTPGHEGEFMFRYLAGDT	14.801,-8.522,11.840,17.699,-9.883,13.978,18.972,-11.867,11.062,19.785,-8.907,8.751,23.441,-7.820,9.155,23.117,-4.685,6.977,20.232,-2.487,5.761,21.030,0.056,3.030,18.257,2.265,1.627,18.066,4.978,-1.045,15.364,7.635,-0.585,14.434,11.291,-1.131,12.373,11.278,2.113,13.270,10.369,5.715,10.958,7.317,5.699,10.598,4.615,8.379,12.796,2.418,6.145,15.491,5.155,6.311,15.094,5.352,10.119,15.703,1.574,10.437,…	NPNIELIITMDIEMTATVEYADFALAANSWAEFETYEITASCSNPFLQMWKGGIPPLYDTRDDSRILAEVAAAIGDEIGDPRFRDYWKFLLEGRPEVYIQRLLDSSLTTSGYQFTDIAAGKYGEPGAALMLFRTYPRIPFWEQINESTPFYTDTGRLNSYCDIPEAIEYGENIISHREGPEATPYLPNVIVSRSRFVRPDDYGIPLDAMGWEERTVRNVAMAWDEVKQSKNPLWEQGFHFYCMTPKTRHRVHSSWSTVDWTIILDSNFGDPYRTDKRLPGPGDHQLHMNPQAAKDLGIEDGDYVYVDANPADRPYVGWQPDDPFYKVARLMLRVKYNPAYPYNIVMLKHGPFMATEKSVKAHETRPDGLAKSEGTGYMANLRYGSQQSVTRDWSMPMHQ…	2026724	Chloroflexi bacterium
job.pdb	AF-A0A455XF61-F1-model_v4 Nitrite oxidoreductase, alpha subunit	40.900	288	137	7	3	275	897	1166	1.000	4.813E-13	253	281	1169	GVPESQLDVETRQYRNVVRTWAELQQTLHPLQERDPAFRFVFQTPKYRWGAHSTAVDADWISMLFGPFGDPYRRDPRMPWTGEAYLEINPKDAAELGLADGDYAWVDADPEDRPYRGWNEDDPYYEVARAMMRVRIYTGMSRGVIRTWFNMYAATPATVA---NQKATPGNPARNEQTRYVALFRYGSHQSGTRAWLRPTQQTDSL----------VRKGYFGQVIGTGFEADVHSVSGAPKEAFVKIEKAEDGGI--GAERLWRPLTLGLRPEAPSAALTAYLAGDY	RMGNSLKIAENRQGRNVILTTKELMATTHPLRPHG--YEFCFNSPKYRHGAHTTPIDTDLMTLWWGPFGDIYRHDKRQPSVGEGFVDVNPLDAKRFGIDEGDYIWVDADPGDRPYKGWKEGTPEYALARFMVRCRYFPGMSQGSMRMYYN---AYAATYGSMEGARTRADGLAKSPRTNYQAMFRSGNHQSCTRAWINPTNTTDTVANKKVFGQEII----------IGMQNDVHCANGSPKESYVKIELAEKGGVNGG---VWHIAAKGYRPTYESLQMRTYLQGGF	38.231,-42.437,-44.577,36.451,-45.005,-43.610,33.066,-46.634,-42.965,31.517,-49.543,-41.580,27.682,-49.832,-41.842,25.463,-52.681,-40.649,22.089,-52.521,-42.477,19.082,-54.636,-41.460,16.712,-54.007,-44.399,12.863,-53.853,-44.323,12.704,-57.217,-46.220,14.452,-59.131,-43.371,12.013,-57.669,-40.803,8.961,-58.880,-42.810,10.380,-62.444,-43.073,10.703,-62.653,-39.248,7.120,-61.351,-38.792,5.678,-64.…	MMEIKNNIGRRSFLKLSATAGLAVMANNAFAASPFLKPYVVDNPLKSYPNRDWEKVYRDMFHVDSEFIFLCAPNDTHNCLLKAHVKNDVVIRISPSYGYGDAEDMDGNRSSHRWEPRICNKGMVMNRKAYSDRRPKGAMVRTGFKAWAEAGYPRTGANGFPDQKYLQRGKEPFIKLPWTEAYALAAGALENIARTYSGDKGAALLTRQGYDPEMIASMHGCGCKTMKFRAGMAALGVLRIYSLKRFSQGLALLDAYVRNIGPDEASGAKVLDSYSWHTDLAPGCPMVTGHQMLDYEFMVYEHAKLIVFWGNNFVCTKMPDLHWVSESRLKGCHIVDISIDYHATANKADDVIIIRPGTDPALGLGVCHLLIKNNQYDENYLRANTDMPLLIRTDNWKNL…	2559597	Candidatus Nitrotoga sp. AM1P
job.pdb	AF-A0A3C0ZII2-F1-model_v4 Nitrate oxidoreductase subunit alpha	47.500	246	120	3	40	281	594	834	1.000	8.983E-13	249	281	834	FRFVFQTPKYRWGAHSTAVDADWISMLFGPFGDPYRRDPRMPWTGEAYLEINPKDAAELGLADGDYAWVDADPEDRPYRGWNEDDPYYEVARAMMRVRIYTGMSRGVIRTWFNMYAATPATVANQKATPGNPARNEQTRYVALFRYGSHQSGTRAWLRPTQQTDSLVRKGYFGQVI----GTGFEADVHSVSGAPKEAFVKIEKAEDGGIGAERLWRPLTLGLRPEAPSAALTAYLAGDYSGTKGS	FRFWCLTPKSRHTNHSSWAVTDWNFIWNNNFGDPYRNDKRMPGVGEHQIQMNPDDAKELGINDGDYVYVDANPADRPYKGWKPDDPFYKVARLMLRVKYNPAYPRGVTMMKHSAFMATPKSVKAHETREDGKAVSEDTGYQASFRYGSQQSITRGWLQPTMMTDSLVRK----DVIGQHIGSGYEEDTNSPNTCPKETLVRITKAEDGGLGGSGIWEPATTRLTPANENEDMKKYLAGDFL-RKGE	3.215,-15.803,13.408,0.899,-15.141,10.422,2.520,-14.039,7.121,-0.138,-12.531,4.823,0.957,-11.232,1.418,4.649,-10.760,2.303,7.676,-12.777,1.133,10.298,-12.390,3.893,12.778,-14.658,2.044,12.820,-12.327,-0.985,11.633,-8.869,0.121,13.067,-8.702,3.694,16.219,-10.848,3.420,18.130,-9.061,6.226,15.218,-9.641,8.667,14.238,-13.164,7.486,16.275,-14.890,10.242,13.953,-13.540,13.000,10.853,-15.412,11.788,12.9…	FIIQGVNFVENKMSDAHWWIETMERGGKIVVIAPEYSPTSQKADYWIPIRPGTDPALQLGVTHLLFKEKLYDAPFVKRFTDMPLLVRLDTLKLLRAADVFPDYKNRKLSGYSVQVQKIDAEAREQWGDFVIWDAKTNKPVAITREDVGKHIDENGIDPSLDGAFSVKGVNGKPIKVKTVFQLYKELCAEYDVDTTHEITGSPKDLIIRLARDLGSIRPAAVHTGEGVNHYFHCDITTRGTFLWMALTGNIGKPGSGVGHWAGNYKFCVFDGLPKFNGEDPFNMTLDPSAHGTAVKSKKYYKPENPCYWNYEDRPLIVDTKEGRKVFTGKTHMPTPTKVEWTANVNLLNNAKWAYNMAKNVDTKVEMICINEMEWTGSCEFADLVFPAECWAELTLPDMT…	1898104	Bacteroidetes bacterium
job.pdb	AF-A0A0T6ARL8-F1-model_v4 Putative nitrate oxidoreductase subunit alpha, nitrate reductase 1, alpha subunit	41.400	263	132	3	22	274	602	852	1.000	1.677E-12	249	281	859	TWAELQQTLHPLQERDPAFRFVFQTPKYRWGAHSTAVDADWISMLFGPFGDPYRRDPRMPWTGEAYLEINPKDAAELGLADGDYAWVDADPEDRPYRGWNEDDPYYEVARAMMRVRIYTGMSRGVIRTWFNMYAATPATVANQKATPGNPARNEQTRYVALFRYGSHQSGTRAWLRPTQQTDSL----------VRKGYFGQVIGTGFEADVHSVSGAPKEAFVKIEKAEDGGIGAERLWRPLTLGLRPEAPSAALTAYLAGD	AWRDVKKTKNPLWEQG--YRFYLLTPKTRHRVHSSWSTVDWNMIWDSNFGDPYRLDKRAPGVGEHQLHIHPQAARDLGINDGDYVYVDAYAADRPYIGWKPSDPFYRVARCMVRVRFNPAYPYSVLMMKHAPFMATEKSVRAHETRPDKLARSADTGYQANLRYGSQQSVTRDWLMPMHQTDTLFHKSKGTMAFI----------FGGEADNHAVNTVPKETLVKITKAEDGGIGGKGLWEPARTGFSPGREGDFMKRYLAGT	6.611,-5.862,15.294,10.168,-7.070,14.634,10.634,-10.226,12.476,12.251,-12.175,15.366,8.758,-12.249,16.930,7.708,-14.830,14.265,9.409,-17.563,16.390,6.538,-17.281,18.916,3.692,-17.914,16.416,1.989,-21.353,16.398,-0.129,-20.543,13.327,1.475,-18.355,10.630,-0.721,-17.138,7.752,0.914,-15.460,4.728,-1.629,-13.471,2.685,-0.042,-12.189,-0.533,3.376,-12.204,1.232,6.603,-13.693,-0.156,9.016,-13.975,2.795,…	MDFNELRHARLHIQVGKNLIENKMPESHFFNELMERGAKIAVITPEYSPPAAKADYWMPIRPQTDAALFLGITRLMMDRRWYDEAFVKQFTDFPLLIRKDTLKRLRAAEVFPGYKPGLDPDGPSFKRHNLKLDQYEKLGDFVVFDRKTRKLQAITRDQVGERLAQAGLDPDLRWRGKVKLIDGREVECLTLWEAHRDHLRDYDLDTVAEITQTPRAMIERLARDIATIKPVSIHIGEGINHWFHATLANRAFYLPLMLTGNIGKPGAGCHTWAGNYKAGIFQGSPWTGPGITGWLFEDPFHAALDPATSGTEIKVKKYLKDEEPAYWDHGDVPLIVNTPKAGRRVFTGTTHMPTPTKVMWYNNVNIINNAKWAYGVIKHVNPNVELIINQDIEMTASAE…	1640515	Armatimonadetes bacterium CSP1-3
job.pdb	AF-A0A2H6AU61-F1-model_v4 Perchlorate reductase subunit alpha	48.800	262	121	5	24	279	772	1026	1.000	1.900E-12	248	281	1026	AELQQTLHPLQERDPAFRFVFQTPKYRWGAHSTAVDADWISMLFGPFGDPYRRDPRMPWTGEAYLEINPKDAAELGLADGDYAWVDADPEDRPYRGWNEDDPY-YEVARAMMRVRIYTGMSRGVIRTWFNMYAATPATVANQKATPGNPARNEQTRYVALFRYGSHQSGTRAWLRPTQQTDSLVRKGYFGQVI-----GTGFEADVHSVSGAPKEAFVKIEKAEDGGIGAERLWRPLTLGLRPEAPSAALTAYLAGDYSGTK	EELERTRHPLVESFGA-THIVHTPKYRHAAHTTTGDTDITVLLFGPFGDIYRHDRRKPFVSEAYIDVNPKDLEELGIADGDYVWVDADPQDRPFVGF-EDRPDDYRVARMLIRARASNNTPPGVAKIWFNMYGSSHGTVRGTQVNANGLARNPATNYQSLYRSGSHQSVTRSWLKPTLLTDTLVR-----KNLMGQALGKGFAIDVHGAIGAPREAMGRIVKVEDGGDGGRGLWRPVALGLRPSRPAPQLQRYVRAGYVKTE	24.876,-7.340,-14.191,28.674,-6.884,-14.274,29.119,-3.629,-12.241,27.851,0.008,-12.201,26.278,1.356,-15.310,25.497,5.002,-16.246,23.137,6.125,-19.040,25.155,7.991,-21.715,23.083,11.226,-21.674,23.289,11.437,-17.851,27.065,10.860,-17.993,27.357,13.676,-20.592,25.270,16.033,-18.390,27.623,15.216,-15.491,30.709,15.826,-17.698,29.210,19.182,-18.830,29.022,20.299,-15.155,25.224,19.925,-14.768,24.035,2…	MHGPMVRRGFYEWYRAGFPRDPETGRPPAEYFRRGQDDWLQVTWDEVADIIAKAYIDIATTYSGDEGRRRLERQGHYHPAMLDAMNGAGTQVLKFRGSMPFLAVTRYTSPYRMANMMALLDSHIRGTDADTALGGRGWDNYAFHTDLAPGHPMVTGQQNTDFDLCLWEYSKLIVLWGMNPFTTKMPDSHWLTEARIKGSHVVLISNDYSPTARAADEVFIVRTATDTALALSLAYVIMKEKLYQKDYVVSFTDMPLLVRMDNRQLLRARDIVPDHRPLELRKAEVFDPGAKLPPFFKQDRQYIPRALREQDIDDYVVWDSHANAPKIISRDHVGVDFQMLGIEPALEGRFEVETVDGRKVEVRPLFDVYLEFFEQNYRPELAEKITGLPAAQIERLARL…	2035434	bacterium HR39
job.pdb	AF-A0A7V3XFQ8-F1-model_v4 Nitrate oxidoreductase subunit alpha	38.800	247	131	2	40	276	110	346	1.000	2.291E-12	240	281	351	FRFVFQTPKYRWGAHSTAVDADWISMLFGPFGDPYRRDPRMPWTGEAYLEINPKDAAELGLADGDYAWVDADPEDRPYRGWNEDDPYYEVARAMMRVRIYTGMSRGVIRTWFNMYAATPATVANQKATPGNPARNEQTRYVALFRYGSHQSGTRAWLRPTQQTDSL----------VRKGYFGQVIGTGFEADVHSVSGAPKEAFVKIEKAEDGGIGAERLWRPLTLGLRPEAPSAALTAYLAGDYS	FQFYCLTPKTRHRVHSSWSNVDWHMLYDSNFGDPYRLDKRAPSVGEHQLHINPQAARDLGINDGDYVYVDANPADRPYIGAKPNEFFYRVSRCMLRVKYNHAYPYNIVMMKHAPFIATEKSVKAHETRPDGRALSENTGYQANLRYGSQQSITRNWHMPMHQTDHLFHKAKAFMGFI----------FGGEADNHALNTVPKETLVRITKAEDGGMGGVGIWFPATTGFTPDNENEFMKKYLAGELT	19.922,21.460,-7.570,19.209,24.776,-9.440,18.877,23.905,-13.157,15.909,26.234,-13.764,16.034,29.459,-15.818,12.256,30.143,-15.534,9.909,31.599,-12.913,7.588,29.804,-12.286,9.852,26.822,-12.529,9.142,24.795,-15.708,11.024,21.451,-15.867,12.854,20.754,-19.095,12.241,24.287,-20.454,15.799,24.526,-21.876,15.648,21.029,-23.445,12.278,21.758,-25.109,12.693,25.426,-26.130,16.480,25.957,-26.437,17.403,22…	LMLFRTYPRIPFYEQIHNNEPFYTDTGRLHAYSDIPEAIEYGENFIVHREGPEATPYLPNVIVSSNPLIRPDDYGIPIDDEHWDDRTIRNIKMPWSRVKGTKNFLWEKGFQFYCLTPKTRHRVHSSWSNVDWHMLYDSNFGDPYRLDKRAPSVGEHQLHINPQAARDLGINDGDYVYVDANPADRPYIGAKPNEFFYRVSRCMLRVKYNHAYPYNIVMMKHAPFIATEKSVKAHETRPDGRALSENTGYQANLRYGSQQSITRNWHMPMHQTDHLFHKAKAFMGFIFGGEADNHALNTVPKETLVRITKAEDGGMGGVGIWFPATTGFTPDNENEFMKKYLAGELTNIIKK	1869227	bacterium
job.pdb	AF-A0A1F7NJN9-F1-model_v4 Nitrate oxidoreductase subunit alpha	40.800	245	125	2	40	274	519	753	1.000	5.156E-12	237	281	758	FRFVFQTPKYRWGAHSTAVDADWISMLFGPFGDPYRRDPRMPWTGEAYLEINPKDAAELGLADGDYAWVDADPEDRPYRGWNEDDPYYEVARAMMRVRIYTGMSRGVIRTWFNMYAATPATVANQKATPGNPARNEQTRYVALFRYGSHQSGTRAWLRPTQQTDSL----------VRKGYFGQVIGTGFEADVHSVSGAPKEAFVKIEKAEDGGIGAERLWRPLTLGLRPEAPSAALTAYLAGD	FHFYCLTPKTRHRVHSGWSNVDWHMLLDSNFGDPYRLDKRAPSVGEHQLHMNPQAARDLGINDGDYVYVDANPADRPYLGASPADPFYRVSRCMLRVKYNHAYPYNCVMMKHAPFIATEKSVKAHETRPDGRALSENTGYQANLRYGSQQSVTRNWHMPMHQTDSLFHKAKVFMGFI----------FGGEADNHAINTVPKETLVRITKAEDGGLGGKGIWKPATTGYTPDNEGDFTKRYLAGD	-11.779,24.502,23.103,-8.960,21.882,23.104,-10.291,19.979,20.048,-10.403,16.875,22.335,-13.402,14.711,23.243,-14.370,15.286,26.877,-13.698,12.431,29.339,-16.192,11.370,32.025,-13.674,11.944,34.861,-13.269,15.593,33.753,-17.047,16.115,34.165,-18.150,13.790,37.001,-16.361,14.200,40.346,-15.143,10.797,41.597,-16.203,9.067,38.331,-15.924,5.260,38.261,-16.204,3.340,34.984,-19.385,1.394,34.233,-17.340,…	DTLKRLHAHEVFAGYRTGLSASGPSVKIQGFTSAQHAKLGDYVVWDEKAKAMKAVTRDDVGATMAAKGIAPALAGSWKVRLVDGKEVEVATLWTLYLTHLKDYDLDTVAEITHAPKDLIRQLAQDIGTLRPVGIHQGEGINHWFHATEMNRAAYLPVMLTGNIGKPGAGCHTWAGNYKAALFQGSPWTGPGFKGWVAEDPFQPALDPATPGRDVETHAYTKDEEPAYWNHGDLALILNTPKFGRRNFTGETHMPTPSKAIIFSNVNLINNAKWAYGVIKNVNPNVEMIVAIDIQMTASIEYADLALPANSWLEFEGLEITASCSNPFLQIWKGGIPPVFDSRDDLMILAGIAKALAEVTGDRRFADYFKFALEGRREIYLQRLLDTSTTTQGYKLQDIM…	1802104	Candidatus Rokubacteria bacterium RIFCSPLOWO2_02_FULL_68_19
job.pdb	AF-A0A1F9LSV7-F1-model_v4 Molybdopterin domain-containing protein	37.900	269	145	3	23	281	572	828	1.000	1.161E-11	233	281	828	WAELQQTLHPLQERDPAFRFVFQTPKYRWGAHSTAVDADWISMLFGPFGDPYRRDPRMPWTGEAYLEINPKDAAELGLADGDYAWVDADPEDRPYRGWNEDDPYYEVARAMMRVRIYTGMSRGVIRTWFNMYAATPATVANQKATPGNPARNEQTRYVALFRYGSHQSGTRAWLRPTQQTDSL----------VRKGYFGQVIGTGFEADVHSVSGAPKEAFVKIEKAEDGGIGAERLWRPLTLGLRPEAPSAALTAYLAGDYSGTKGS	WNKVKETRNFLWEKG--FQFYCLTPKTRHRVHSSWSNVDWHMLYDSNFGDPYRLDKRAPSVGEHQLHMNPQAARDLGINDGDYVYVDANPADRPYLGAKPSDPFYKVSRCMLRVKYNHAYPYNCIMMKHAPFIATEKSVKAHETRPDGRALSENTGYQANLRYGSQQSITRNWHMPMHQTDTLFHKAKVSMSFI----------FGGEADNHAINTVPKETLVRVTKAEDGGLGGKGIWKPATTGYTPDNESDVMKKYLAGELTKVSKG	5.171,-26.744,8.435,7.649,-28.930,10.413,6.167,-27.735,13.743,2.674,-28.990,12.689,1.249,-25.589,11.649,-1.274,-25.733,8.776,-0.510,-23.296,5.906,-3.145,-21.943,3.503,-2.335,-19.843,0.424,-5.006,-17.577,-1.106,-3.823,-16.380,-4.539,-5.085,-16.310,-8.169,-2.067,-18.371,-9.185,-0.345,-21.540,-7.940,2.738,-19.570,-6.868,5.923,-20.512,-4.953,4.168,-20.097,-1.595,1.447,-22.523,-2.751,4.107,-25.284,-3.…	MERGAKIVVIAPEYGPPSTKADYWIPIRPTTDAALWLGITKLMIDNKWYDEAFVKRFTDFPLLVRKDNLKRLRAHEIFPDYKTLATLSPDGPSIKIQGITPEQHVKLGDFVVWDRKRNGPVAVTRDDIGETMARKGLEPALEGSFKIRLIDGKEIEVATLWTLYQTHLKDYDLDTVAEITRAPKNLIEQLARDIATMKPVSIHQGEGINHWFHATEMNRASYLPLMLTGNIGQRGAGSHTWAGNYKAALFQGSPWTGPGFKGWVAEDPFDINLDPKAPGKAVKTHAYTKDEEPAYWNHGDMALIVNTPKFGRKNFTGDTHMPTPTKAIIFSNVNLINNAKWAYGMIKNVNPNVEMIVSIDIQMTASIEYSDLALPANSWVEFEGLEITASCSNPFLQIW…	1797898	Deltaproteobacteria bacterium RIFOXYA2_FULL_55_11
job.pdb	AF-A0A533ZB17-F1-model_v4 Nitrate oxidoreductase subunit alpha	37.000	267	146	3	23	279	865	1119	1.000	2.454E-11	229	281	1120	WAELQQTLHPLQERDPAFRFVFQTPKYRWGAHSTAVDADWISMLFGPFGDPYRRDPRMPWTGEAYLEINPKDAAELGLADGDYAWVDADPEDRPYRGWNEDDPYYEVARAMMRVRIYTGMSRGVIRTWFNMYAATPATVANQKATPGNPARNEQTRYVALFRYGSHQSGTRAWLRPTQQTDSLVRKGYFGQVI----------GTGFEADVHSVSGAPKEAFVKIEKAEDGGIGAERLWRPLTLGLRPEAPSAALTAYLAGDYSGTK	WQEIRRHANPLWE--KGYQFYCVTPKTRHRVHSQWSVNDWVQIYESNFGDPYRMDKRTPGVGEHQMHINPQAAKDRGINDGDYLYVDGNPVDRPYRGWKPSDPFYKVSRLMIRCKYNPAYPYHVTMAKHAPYVATAKSVKGHETRPDGRAIAVDTGYQSNFRYGAQQSFTRSWLMPMHQTDS----------LPGKHAIAWKFKFGYAIDHHAVNTTPKECLIRITKAEDGGIGARGPWEPVRTGFTPAQENEFMLKWLKGEHIKIK	2.024,-53.414,14.351,1.716,-51.787,10.840,5.453,-51.492,9.914,6.209,-55.237,9.556,4.459,-55.086,6.137,7.348,-52.971,4.692,10.174,-55.524,4.939,11.597,-55.621,1.381,11.225,-59.077,-0.034,14.976,-58.769,-0.881,17.639,-57.147,1.316,19.760,-55.472,-1.372,22.921,-54.523,0.569,24.208,-50.977,-0.144,25.403,-51.386,-3.782,27.882,-48.567,-3.118,29.332,-50.181,0.063,31.934,-52.250,-1.897,32.274,-50.142,-5.…	LALTALQPVIEVGNPLGEYPDRSWERVYHDQYRYDSSFTWCCSPNDTHACRIRAFVRNGVVMRVEQNYDHQTYEDLYGNRGTFAHNPRMCLKGYTFHRRVYGPYRLKGPLMRRGWKEWMDAGSPELTPEVKRKYKFDSRFLDDMVRVSWDTAYTYLAKAVIVVATRYSGEAGARRLREQGYPPEMIEMMKGAGVRCFKHRAGMPVLGIIGKMMNTRFNGGVLPLVDSWIRKVTPDQAQGGRYYSNYTWHGDQDPSQPWWNGTQNCDIDLSDMRFAKLNTSWGKNFVENKMPEAHWKLESIERGCRVVVITPEYNPTATRADYWIPVRPETDAALFLGATKIIIDENMHDVDYVKGYTDMPLLVRTDTLQYLDPRDVIKDFQFPDYSQRYSGRVQSLKPD…	2026887	Nitrospirae bacterium
job.pdb	AF-A0A4Y7X7F3-F1-model_v4 Molybdopterin oxidoreductase	51.500	223	106	1	3	225	84	304	1.000	1.912E-11	224	281	309	GVPESQLDVETRQYRNVVRTWAELQQTLHPLQERDPAFRFVFQTPKYRWGAHSTAVDADWISMLFGPFGDPYRRDPRMPWTGEAYLEINPKDAAELGLADGDYAWVDADPEDRPYRGWNEDDPYYEVARAMMRVRIYTGMSRGVIRTWFNMYAATPATVANQKATPGNPARNEQTRYVALFRYGSHQSGTRAWLRPTQQTDSLVRKGYFGQVIGTGFEADVHS	GWPSSDLSRETRQARNVIYTVDQLLKTEHPLIK--DKFNFIWLTPKYRHAVHTFASDIDYLSVWWGPFGDMYRKDKRKPWVGEGYIDMHPEDARAYGIEDGDYVWVDADPEDMPFTGWKERPKEYKVARCMLRARYYPGTPRGVTRTWFNLYMASFGSVKGHETRKDGLAKSPTTGYQSLYRYGGHQSGTRSWLRPTLLTDTLVRKELMGQATGVGFCPDVHC	34.090,6.799,15.270,30.832,5.436,16.707,31.759,3.690,19.981,28.795,1.394,20.823,27.250,2.701,23.974,25.064,0.684,26.342,21.860,2.721,26.457,20.804,2.236,30.116,17.196,1.303,29.381,15.150,0.455,32.505,15.311,-3.213,31.375,17.797,-5.432,29.506,16.636,-6.874,27.147,14.376,-3.962,26.333,10.843,-4.485,27.728,8.469,-1.772,26.477,5.807,-1.054,29.136,7.710,-2.657,32.068,6.899,0.229,34.469,3.209,0.072,33.…	DGIPALMMGRTYPKFIGYEQSNESKPWFTKSGRLEFYRDEQEFKDYGESIPLHREPIDATFYEPNCIVASPHPLIKPKTPEDYGWPSSDLSRETRQARNVIYTVDQLLKTEHPLIKDKFNFIWLTPKYRHAVHTFASDIDYLSVWWGPFGDMYRKDKRKPWVGEGYIDMHPEDARAYGIEDGDYVWVDADPEDMPFTGWKERPKEYKVARCMLRARYYPGTPRGVTRTWFNLYMASFGSVKGHETRKDGLAKSPTTGYQSLYRYGGHQSGTRSWLRPTLLTDTLVRKELMGQATGVGFCPDVHCAKIGR	2552947	Nitrospirales bacterium LBB_01
job.pdb	AF-A0A1F7PNN0-F1-model_v4 Nitrate oxidoreductase subunit alpha	41.100	226	113	2	40	255	905	1120	1.000	6.259E-11	223	281	1122	FRFVFQTPKYRWGAHSTAVDADWISMLFGPFGDPYRRDPRMPWTGEAYLEINPKDAAELGLADGDYAWVDADPEDRPYRGWNEDDPYYEVARAMMRVRIYTGMSRGVIRTWFNMYAATPATVANQKATPGNPARNEQTRYVALFRYGSHQSGTRAWLRPTQQTDSL----------VRKGYFGQVIGTGFEADVHSVSGAPKEAFVKIEKAEDGGIGAERLWRPLT	FHFYCLTPKTRHRVHSGWSNVDWHMLLDSNFGDPYRLDKRAPSVGEHQLHMNPQAARDLGINDGDYVYVDANPADRPYLGASPADPFYRVSRCMLRVKYNHAYPYNCVMMKHAPFIATEKSVKAHETRPDGRALSENTGYQANLRYGSQQSVTRNWHMPMHQTDSLFHKAKVFMGFI----------FGGEADNHAINTVPKETLVRITKAEDGGLGGKGIWKPAT	17.959,-56.227,6.572,14.750,-54.780,8.057,15.077,-52.027,10.730,13.776,-54.669,13.200,16.558,-57.164,12.329,19.272,-54.468,12.520,18.043,-53.406,15.999,18.049,-57.066,17.149,21.692,-57.457,16.035,22.690,-54.179,17.754,20.804,-55.308,20.910,22.749,-58.606,20.962,26.128,-56.914,20.255,25.579,-54.067,22.779,24.399,-56.581,25.428,27.655,-58.585,25.150,29.918,-55.489,25.327,28.073,-54.062,28.379,28.39…	MERREFLRWIGVGAGTAAAELGLPLRLLAAADPDQNPLAGSVARDWERIYRDQYKYDTTFDWVCSPNDTHACRVRAFVRNGIVTRLGNTYDYQTYADLYGNHATANWNPRQCAKGYTFHRVLYGPYRLKHPIVRKGWKAWADAGFPELTPELKSKYMFDSRGQDEFIQISWEDAFHDIAKALVAIAERYSGEKGKERLLAQGYQPEMVEATGGAGTRTIKMRGGMGLLGVIGKYGMYRLNNSLALLDAAIRRIRPEEAKAGRNWSNYTWHGDQAPGHPWVHGLQASDCDFNDLRFSKLIIMDGKNLVENKLTDSHWFIECMERGAKIVVIAPEYGPPSTKADYWIPIRPQTDAALWLGVTRLMVENKWYDEAFVKAFTDFPLLVRTDTLKRLHAHEVFA…	1802108	Candidatus Rokubacteria bacterium RIFCSPLOWO2_12_FULL_69_21
job.pdb	AF-A0A3A0ARF6-F1-model_v4 Nitrate oxidoreductase subunit alpha	39.300	262	137	3	22	273	760	1009	1.000	8.034E-11	220	281	1016	TWAELQQTLHPLQERDPAFRFVFQTPKYRWGAHSTAVDADWISMLFGPFGDPYRRDPRMPWTGEAYLEINPKDAAELGLADGDYAWVDADPEDRPYRGWNEDDPYYEVARAMMRVRIYTGMSRGVIRTWFNMYAATPATVANQKATPGNPARNEQTRYVALFRYGSHQSGTRAWLRPTQQTDSL----------VRKGYFGQVIGTGFEADVHSVSGAPKEAFVKIEKAEDGGIGAERLWRPLTLGLRPEAPSAALTAYLAG	AWEQVKLTQNPLWEEG--FHFYCLTPKTRHRVHSSWSTVDWTIILDSNFGDPYRTDKRLPGPGDHQLHINPQAAQDLGIEDGDYVYVDANPADRPYIGWQPDDPFYKVARLMLRTKYNPAYPYHIVMLKHGPFMATEKSVIAHETRPDGLAKSEGTGYMANLRYGSQQSITRDWSMPMHQTDTLFHKTKAALGFI----------FGGEADNHALNTVPKETLVKITKAEDGGLDGKGPWEPTRTGFTPGHESDFMEKYIRG	26.350,-5.639,-16.949,24.180,-2.586,-17.760,21.785,-2.230,-20.579,20.942,1.145,-22.202,18.012,1.834,-24.578,19.204,2.846,-28.064,16.534,5.513,-28.752,17.298,7.036,-25.326,21.022,7.142,-26.179,20.160,8.865,-29.501,17.951,11.328,-27.564,20.808,12.052,-25.133,23.374,12.393,-27.972,21.006,14.886,-29.690,21.192,16.999,-26.498,17.943,15.927,-24.755,15.369,17.649,-27.046,11.877,18.170,-25.646,9.505,15.1…	GPLMRKGWQEWADDGFPELTPENKSKYKFDARGLDELLPVSWETANDYIARGMIAIATRYSGEAGAELLRSQGYPEEMITAMGGAGTRTFKCRGGMGLLGVIGKYGMYRFANMLALLDTHVRGVDEHEARGGRIWSNYTWHGDQAPGHPFTTGLQTSDQDFNDLRNSQLHIQCGKNLVENKMAESHFFIEAMERGAKIVTITPEYSPPATKSDYWIPIRPATDTALFLGITRWLMDNEKYDAGFVKRFTDFPLLVRTDTLERLRAADLFADYEPGLDPSGPSFQQQQLTSEQYEKLGDYVVRDATTGEFVPLTRDDVGAAMDAKGIDPELDWSGTVELVDGSEVEVLTLWAMHREHLQEYDLDTVADITSAPKHLIERLANDIATIHPTAIHIGEGINH…	2026724	Chloroflexi bacterium
job.pdb	AF-A0A0F9TSP8-F1-model_v4 4Fe-4S Mo/W bis-MGD-type domain-containing protein	40.100	284	147	6	3	275	816	1087	1.000	2.781E-11	211	281	1091	GVPESQLDVETRQYRNVVRTWAELQ------QTLHPLQERDPAFRFVFQTPKYRWGAHSTAVDADWISMLFGPFGDPYRRDPRMPWTGEAYLEINPKDAAELGLADGDYAWVDADPEDRPYRGWNEDDPYYEVA-RAMMRVRIYTGMSRGVIRTWFNMYAATPATVANQKATPGNPARNEQTRYVALFRYGSHQSGTRAWLRPTQQTDSLVRKGYFGQVIGT----GFEADVHSVSGAPKEAFVKIEKAEDGGIGAERLWRPLTLGLRPEAPSAALTAYLAGDY	GVPKDELDGDLRCIFNEKWPWSQVKKSENPLTTKHDL-------NAVFVTCKTRHRVHSSWSTVDWNVIWCSNYGDPFRLDNRSPWIGEEELDINPEFAKSLGIEDGDYVYLDADPQDRPFRGKKNDGSFFEKMTRLMVRVKYNPSFPRGYLNMKHSIYGATHRSVRAQESNKDGSAHTD-TGYIATLRFGSHQSCVRTWLNPTQMTGSLVHKDYF----GHNIVQGFTVDTHTPTGAPKESLVKITFAEKGGIGGKGLWGPIESGLTPAHENDDMKRYIAGGF	-39.424,-11.131,4.793,-36.320,-10.533,2.620,-34.074,-7.539,1.824,-30.886,-6.951,-0.216,-27.628,-5.508,1.190,-23.986,-5.078,0.101,-21.221,-7.180,1.667,-18.309,-4.719,1.323,-15.247,-5.787,3.314,-11.876,-4.983,1.837,-12.066,-8.050,-0.476,-12.684,-6.111,-3.769,-15.927,-8.010,-4.466,-18.569,-5.754,-2.828,-21.233,-8.433,-3.280,-24.986,-7.736,-3.416,-26.615,-10.339,-1.154,-30.175,-11.147,0.001,-30.955,-…	STFTFVCAPNDTHNCRLRAFVRNGVIVRIEQAYAVDTYTDLQGNKPTPTWHPRGCLKGYTYMRRVYNKFRVKYPTVRKGWKQWIEEGFPRDATTGRPDKKYFRRGEDEWVRVSWDQISDLVARTLLNIAKSYSGDQGANWLLAQGYPPEMIEPMKDPDGNVAGVRSMKFRGGMALLGITRLTGMYRFSNMMALVDDHIRGTGPEKSLGARSWDNYAWHTDLPPGHAMVHGTQTYDQEFHDFENSDMLVIAGLNLVENKMADPIWWHMAIEQKRKIVVIAPEHSPTVTKSDYWLQVRPGADAALMLGVAGVLIRENLCDTDYVKRFTDYPFLVRSDTLKELTAEELEDATILDPGLKYTYDDGKPVQKDAEKYAVNAVVAVKGGRQLLGVSRNCIGDHLN…	412755	marine sediment metagenome
job.pdb	AF-A0A383BGD0-F1-model_v4 Uncharacterized protein	44.800	185	99	2	22	206	63	244	1.000	2.062E-09	198	281	246	TWAELQQTLHPLQERDPAFRFVFQTPKYRWGAHSTAVDADWISMLFGPFGDPYRRDPRMPWTGEAYLEINPKDAAELGLADGDYAWVDADPEDRPYRGWNEDDPYYEVARAMMRVRIYTGMSRGVIRTWFNMYAATPATVANQKATPGNPARNEQTRYVALFRYGSHQSGTRAWLRPTQQTDSLV	TSAELLETKNPLQK--KGLLFTLSTPKPRHRTHSSWGSSDWNAIWASNFGDPYRKDRRMPWVGEEEMDIHPDDAMNLGINDGDYVWVDADPADRPYIGVKEGDPFYEVSRLMIRARYNNALPKGMLIIIHGLAGATHRTIKAQKVNEDGSSMTD-TGYTSSVRFGSQQSVVRGYLQPTQMTESLV	-28.368,16.188,17.116,-25.384,13.916,16.203,-27.393,10.663,15.762,-25.138,9.587,12.844,-21.958,10.167,14.916,-23.547,8.240,17.820,-24.592,5.400,15.441,-21.020,5.304,14.046,-19.499,5.631,17.581,-17.593,8.737,16.339,-19.268,11.064,18.888,-16.091,10.802,21.057,-12.333,11.181,20.538,-11.282,7.552,21.149,-8.894,5.079,19.491,-10.331,3.131,16.544,-8.608,0.477,14.430,-8.174,1.242,10.703,-10.546,-0.430,8.…	EEDEWIDQGENLIIHREPREATPYQPRVIVAPKNFPLLRPRDYGISDAETDGDAKTLYNKIMTSAELLETKNPLQKKGLLFTLSTPKPRHRTHSSWGSSDWNAIWASNFGDPYRKDRRMPWVGEEEMDIHPDDAMNLGINDGDYVWVDADPADRPYIGVKEGDPFYEVSRLMIRARYNNALPKGMLIIIHGLAGATHRTIKAQKVNEDGSSMTDTGYTSSVRFGSQQSVVRGYLQPTQMTESLVHK	408172	marine metagenome
job.pdb	AF-A0A7Y5LB89-F1-model_v4 Molybdopterin-dependent oxidoreductase	42.300	111	64	0	40	150	476	586	1.000	2.224E-07	193	281	594	FRFVFQTPKYRWGAHSTAVDADWISMLFGPFGDPYRRDPRMPWTGEAYLEINPKDAAELGLADGDYAWVDADPEDRPYRGWNEDDPYYEVARAMMRVRIYTGMSRGVIRTW	FQFYCLTPKTRHRVHSSWSNVDWHMLYDSNFGDPYRLDKRAPSVGEHQLHINPQAARDLGINDGDYVYVDANPADRPYIDAKPDEFFYRVSRCMLRVKYNHAYPYNIVMMK	31.875,10.503,-0.611,34.594,11.969,-2.868,35.291,15.537,-1.664,35.834,18.076,-4.489,37.958,20.468,-2.383,40.232,17.808,-0.866,40.189,15.578,-4.006,40.175,12.483,-1.758,37.613,10.123,-0.180,35.924,11.754,2.749,33.866,9.931,5.376,30.391,11.322,6.116,27.963,10.476,8.942,24.173,10.197,8.941,23.997,13.742,10.379,26.305,15.414,7.799,23.299,16.821,5.865,22.093,20.300,4.829,23.679,23.112,6.878,25.630,20.…	IWDAQENKPRAVTRDDVGETMAQQGIDPVLDGTFKIKLVDGKEVEVATLWTLYQVHLKDYDLNTVVEITHAPRNLIEQLAQDIATMKPVAIHQGEGINHWFHATEMNRAAYLPLMLTGNIGKPGAGCHTWAGNYKAALFQGSPWTGPGFKGWVAEDPFEPNLDPNAPGKNIHAHAYTKDEEPAYWNHGDKALIVETPKYGRKNFTGNSHMPTPTKALIFNNVNLINNAKWAYEMIKNVNPNIEMIVSFDIQMTASIEYADLALPANSWLEFEDLEVTASCSNPFLQIWKGGIRPVFDSKDDLAILAGIGKALAKVTGDSRFTDYFKFEYEGKRSVYLQRLLDTSTTTAGYKLDDIMAGKYGPPGGALMLFRTYPRIPFYEQIKDSEPFHTDTGRLHAYA…	2172550	candidate division KSB1 bacterium
job.pdb	AF-A0A1G1KCP1-F1-model_v4 Uncharacterized protein	41.500	219	117	4	65	278	2	214	1.000	6.706E-10	192	281	214	MLFGPFGDPYRRDPRMPWTGEAYLEINPKDAAELGLADGDYAWVDADPEDRPYRGWNEDDPYYEVARAMMRVRIYTGMSRGVIRTWFNMYAATPATVANQKATPGNPARNEQTRYVALFRYGSHQSGTRAWLRPTQQTDSL---VRKGYFGQVIG--TGFEADVHSVSGAPKEAFVKIEKAEDGGIGAERLWRPLTLGLRPEAPSAALTAYLAGDYSGT	IWDSNFGDPYRMDKRTPWVGENQLHINPQAGKALGINDGDYVYVDANPADRPYIGAKPEDPFYKVARLMLRAKYNSAYPYHIVMMKHAPNIATERSVKAHETRPDKRALSEL-GYQSNFRYGSQQSITRNWHMPMHQTDSLFHKAK-----VFMGFLFGGEADNHAVNTVPKETLVRVTKAEDGGLGGKGVWAPATTGYTPGAESEAMRKYIDGGFVST	-0.912,12.793,3.055,-2.314,13.675,6.527,-5.706,14.655,5.032,-5.688,11.879,2.393,-5.541,8.958,4.862,-7.716,7.663,7.714,-4.400,7.046,9.561,-3.370,10.732,9.736,-1.739,11.575,13.099,0.189,14.869,13.562,1.622,13.517,16.784,2.632,10.105,15.339,1.483,8.318,18.525,2.051,5.055,16.647,5.790,5.175,15.902,5.244,2.489,13.218,3.516,5.085,11.001,6.113,6.229,8.413,5.001,9.878,8.687,2.149,12.007,10.152,0.030,9.95…	MIWDSNFGDPYRMDKRTPWVGENQLHINPQAGKALGINDGDYVYVDANPADRPYIGAKPEDPFYKVARLMLRAKYNSAYPYHIVMMKHAPNIATERSVKAHETRPDKRALSELGYQSNFRYGSQQSITRNWHMPMHQTDSLFHKAKVFMGFLFGGEADNHAVNTVPKETLVRVTKAEDGGLGGKGVWAPATTGYTPGAESEAMRKYIDGGFVST	1801824	Omnitrophica bacterium RIFCSPHIGHO2_02_FULL_63_14
job.pdb	AF-A0A3M1LVC0-F1-model_v4 Nitrate oxidoreductase subunit alpha	34.700	273	134	7	23	274	799	1048	1.000	1.038E-09	192	281	1055	WAELQQTLHPLQERDPAFRFVFQTPKYRWGAHSTAVDADWISMLFGPFGDPYRRDPRMPWTGEAYLEINPKDAAELGLADGDYAWVDADPEDRPYRGWNEDDPYYEVARAMMRVRIYTGMSRGVIRT----WFNMYAATPATVANQKATPGNPARNEQTRYVAL-------FRYGSHQSGTRAWLRPTQQTDSL----------VRKGYFGQVIGTGFEADVHSVSGAPKEAFVKIEKAEDGGIGAERLWRPLTLGLRPEAPSAALTAYLAGD	LAQVKATKNPLWR--DGFTFYAMTPKSRHTTHSSWATVDWNWIWSTNFGDPYRPDRRQPGVGDWQVHMNPDAARDMGIEDGDYIYVDANPADRPFVNWQDSPDRHKAFRLLTRVKYNPAYPYNVVMTKHSAWI----ASERTVKAHEG-------REDGRALAADTGCQSNFRYGSHQSITRGWAPIMHQTDSLFHKQTGAMGFV----------FGFAVDNHAVNTVPKETLVRIERAEPGGLNGEGDWAPVEAGFTPGHEDAAMARYLAGE	12.553,-22.339,-8.069,16.092,-22.679,-9.528,18.185,-19.852,-7.937,21.111,-20.750,-10.093,19.272,-19.434,-13.177,18.730,-16.067,-11.402,22.437,-15.721,-10.493,23.845,-17.019,-13.820,21.073,-15.504,-15.986,21.718,-13.218,-19.000,19.758,-10.501,-17.200,22.273,-10.227,-14.282,23.844,-6.763,-13.757,27.623,-7.261,-14.185,29.155,-3.829,-13.297,28.213,-0.150,-12.709,26.757,1.609,-15.717,26.110,5.289,-16.…	MNPARRVYGPYRAKGPMIRDGWKAWADAGFPSLSDNPELRTTYRFDSRGSDTLTRLSWDEATRYLAKGLMAISETYSGEEGRARLIDKDGYPEEMLAHWEGAGTRTIKLGSSLPIHGVIGKFGLFRMCNLLGLLDAHVRGVGPDEAKGGREWSEYTWRGDQAPGQPFVHGLQTSDIDLNDIRFTKFIVQVGKNLIENKMPDAHWLTELMERGARSVVIAPEYSPSATKADYWISVRPGLSDTSIFLYATRELMERGWYDADFVKQFTDFPTLVRTDSLKRLKPHEVIAGYVDKDISAGPSFRIQGMTAEQRRRLGDFLVHDQNSGTPQPISRDDVGRHRAEAGIDPALDWKGRLALADGSEVEAMTVWSMYREHLSDYDLATTAEITGAPEDLLERMVE…	1913988	Alphaproteobacteria bacterium
job.pdb	AF-A0A3C1GIH7-F1-model_v4 Nitrate oxidoreductase subunit alpha	43.200	111	63	0	40	150	745	855	1.000	5.328E-07	186	281	866	FRFVFQTPKYRWGAHSTAVDADWISMLFGPFGDPYRRDPRMPWTGEAYLEINPKDAAELGLADGDYAWVDADPEDRPYRGWNEDDPYYEVARAMMRVRIYTGMSRGVIRTW	YHFYCLTPKTRHRVHSGWSNVDWHMLYDSNFGDPYRLDKRAPSVGEHQLHMNPQAARDLGINDGDYVYVDANPADRPYLGARPDDPFYRVSRCMLRVKYNHAYPYDCVMMK	4.142,-10.756,-27.836,4.317,-14.286,-26.284,4.817,-16.037,-29.662,7.664,-13.850,-30.990,11.316,-14.897,-31.306,13.828,-12.601,-29.586,16.627,-11.360,-31.859,19.882,-10.333,-30.158,20.831,-6.690,-30.881,23.625,-4.361,-29.710,23.027,-2.220,-26.592,23.433,0.994,-28.642,20.736,-0.167,-31.094,18.414,-1.200,-28.217,18.824,2.205,-26.501,18.356,4.069,-29.810,15.171,2.047,-30.530,13.751,2.797,-27.036,14.6…	RGQDEFVQIAWEDAFACIAKALVKIAESYSGEDGKARLLAQGYQPEMVEAMGGAGTRTIKMRGGMGLLGVIGKYGMYRLNNSLALLDAAIRRVGSKDAKAGRNWSNYTWHGDQAPGHPWVHGLQASDCDFNDLRFSKLIIMDGKNLVENKLTDSHWFIECMERGAKIVVIAPEYGPPSTKADYWIPIRPQTDAALWLGVTRLMLENKWYDEGFVRAFTDFPLLVRTDTLRRLRAHEVFPGYRTTLAPDGPSVKVQGLTAEQHARLGDYVVWDAQAGALRALTRDDVGARMAAKGIRPALDGTWKVKLVDGAEVEVATLWTLYGTHLKDYDLDTVVEITQAPGDLIRQLAQDIGTMRPVAIHQGEGINHWFHATEMNRAAYLPLMLTGNIGKPGAGCHTW…	2053607	Candidatus Rokubacteria bacterium
job.pdb	AF-A0A382PMB2-F1-model_v4 Uncharacterized protein	43.200	194	109	1	82	275	1	193	1.000	1.427E-08	177	281	196	WTGEAYLEINPKDAAELGLADGDYAWVDADPEDRPYRGWNEDDPYYEVARAMMRVRIYTGMSRGVIRTWFNMYAATPATVANQKATPGNPARNEQTRYVALFRYGSHQSGTRAWLRPTQQTDSLVRKGYFGQVIGTGFEADVHSVSGAPKEAFVKIEKAEDGGIGAERLWRPLTLGLRPEAPSAALTAYLAGDY	WVGEEEIDINPDDAKELGVKDGDYVWVDANPEDRPFYGHEDRPELAAIARLMVRVHYNPALPRNMTIIIHGGNAATHRSKKAQIENADGSSRTD-TGYIATFRSGSQQSVVRSWLQPTQMTESLAHKDFFTNKILKGFTVDTHTPTGAPKEVMVKITHAEDGGRGGEGTWEPATSGFTPGNENEDMKRFLAGGN	2.194,-3.855,16.669,4.230,-5.016,13.678,4.624,-2.068,11.283,2.932,-3.343,8.108,2.325,-1.260,4.993,-1.024,0.536,4.855,-3.441,1.939,2.276,-4.501,5.466,3.206,-8.195,6.051,2.412,-10.698,8.802,3.194,-12.772,7.589,6.199,-16.070,8.154,4.481,-14.968,6.161,1.383,-13.924,3.238,3.592,-17.325,3.452,5.356,-19.121,3.527,1.967,-17.041,0.449,1.013,-17.999,-1.228,4.342,-14.333,-1.326,5.498,-13.077,-0.192,8.953,-9…	WVGEEEIDINPDDAKELGVKDGDYVWVDANPEDRPFYGHEDRPELAAIARLMVRVHYNPALPRNMTIIIHGGNAATHRSKKAQIENADGSSRTDTGYIATFRSGSQQSVVRSWLQPTQMTESLAHKDFFTNKILKGFTVDTHTPTGAPKEVMVKITHAEDGGRGGEGTWEPATSGFTPGNENEDMKRFLAGGNIDD	408172	marine metagenome
job.pdb	AF-A0A533ZQF0-F1-model_v4 Nitrate oxidoreductase subunit alpha	39.000	146	87	1	23	168	892	1035	1.000	6.838E-07	173	281	1043	WAELQQTLHPLQERDPAFRFVFQTPKYRWGAHSTAVDADWISMLFGPFGDPYRRDPRMPWTGEAYLEINPKDAAELGLADGDYAWVDADPEDRPYRGWNEDDPYYEVARAMMRVRIYTGMSRGVIRTWFNMYAATPATVANQKATP	WQEIRRHANPLWEKG--YQFYCVTPKTRHRVHSQWSVNDWVQIYESNFGDPYRMDKRTPGVGEHQMHINPQAAKDRGINDGDYLYVDGNPVDRPYRGWKPSDPFYKVSRLMIRCKYNPAYPYHVTMAKHAPYVATAKSVKGHETRP	-15.244,30.039,-63.285,-11.806,30.000,-61.553,-8.903,29.740,-64.054,-6.052,27.485,-62.847,-2.820,28.763,-64.464,-0.230,25.983,-64.858,3.402,26.535,-63.678,4.346,26.949,-67.377,1.729,29.706,-67.868,2.831,31.383,-64.585,6.452,31.536,-65.868,5.316,32.933,-69.252,3.256,35.654,-67.496,6.140,36.420,-65.042,8.592,36.761,-67.973,6.132,39.254,-69.526,5.803,41.140,-66.179,9.616,41.519,-65.750,9.703,43.407,…	MTMFLSRRQFLKVSAGTVAAVAVADKALALTALQPVIEVGNPLGEYPDRSWERVYHDQYRYDSSFTWCCSPNDTHACRIRAFVRNGVVMRVEQNYDHQTYEDLYGNRGTFAHNPRMCLKGYTFHRRVYGPYRLKGPLMRRGWKEWMDAGSPELTPEVKRKYKFDSRFLDDMVRVSWDTAYTYLAKAVIVVATRYSGEAGARRLREQGYPPEMIEMMKGAGVRCFKHRAGMPVLGIIGKMMNTRFNGGVLPLVDSWIRKVTPDQAQGGRYYSNYTWHGDQDPSQPWWNGTQNCDIDLSDMRFAKLNTSWGKNFVENKMPEAHWKLESIERGCRVVVITPEYNPTATRADYWIPVRPETDAALFLGATKIIIDENMHDVDYIKGYTDMPLLVRTDTLQYLD…	2026887	Nitrospirae bacterium
job.pdb	AF-A0A7C5SFA2-F1-model_v4 Molydop_binding domain-containing protein	21.500	116	59	4	35	150	365	448	1.000	4.733E-06	165	281	562	ERDPAFRFVFQTPKYRWGAHSTAVDADWISMLFGPFGDPYRRDPRMPWTGEAYLEINPKDAAELGLADGDYAWVDADPEDRPYRGWNEDDPYYEVARAMMRVRIYTGMSRGVIRTW	EPPPGFDFHLVTYRRVYHAQGRTICNPWL-QGIEP---------------EGFVELNTADGERLGIRTGDYVRVES-----P-----------DGVIIAGRARLTEGMRPGVVGAP	-14.872,-7.200,1.167,-18.643,-7.945,1.423,-20.042,-4.561,0.253,-18.055,-4.735,-3.026,-19.245,-8.339,-3.490,-22.894,-7.276,-2.945,-22.502,-4.436,-5.496,-20.820,-6.878,-7.928,-23.612,-9.462,-7.404,-26.220,-6.747,-8.129,-24.427,-6.026,-11.441,-24.501,-9.779,-12.219,-28.235,-10.002,-11.372,-29.086,-6.835,-13.363,-27.060,-8.130,-16.368,-25.215,-4.761,-16.490,-21.722,-6.161,-17.187,-20.071,-4.618,-20.2…	AYNVFAISLLNVLNGNFDWKGGNSVGGSHWHEMGGKVAGQVSLKSVPGGNSPSGVPISRHGVDYEKDAPNLHARDGYPAKRPWFPFVKYWNYQEILPSIKDEYPYGVDVLIMYWNDMLYSTPAARDVGEAVMADEKKIPHIIAFDILIGETSKWADYILPDTTWLERWSTPHVAPAILTKASGFRQPLVGTFSEEVIGGATRKFYVSPFSRGNVAQDYWLGTQDATGPQLLEDILIALGGRLGIPGVGPGAFDISQAASGYDWRGDLYSAWDWYLNVLNNFSVETGGQVTVDEILAKGGLFEPLTGSPNDPNVAYDGDYLAHAYKGILHLYIEDLATTRDSMTGETFDPLPRYAPVRDLLDNPVEPPPGFDFHLVTYRRVYHAQGRTICNPWLQGIEPE…	1978231	Acidobacteria bacterium
job.pdb	AF-A0A3M1Z143-F1-model_v4 Molybdopterin oxidoreductase	21.700	115	71	3	36	150	113	208	1.000	2.873E-06	162	281	275	RDPAFRFVFQTPKYRWGAHSTAVDADWISMLFGPFGDPYRRDPRMPWTGEAYLEINPKDAAELGLADGDYAWVDADPEDRPYRGWNEDDPYYEVARAMMRVRIYTGMSRGVIRTW	KRSDFGLQLITYKDILGGHSRTVGPDYWLTSITP---------------ENKIIINAQTAKELGVEDGDEVKLVSATNKEGI--WDLKNG--TKIPVKGKVEVRQGMRPGVVAVS	25.869,-2.685,-27.128,29.696,-2.640,-27.111,31.696,-5.778,-26.896,32.826,-6.903,-23.433,36.383,-5.824,-22.580,38.988,-8.443,-21.500,38.390,-7.249,-17.997,34.606,-7.722,-18.360,35.248,-11.278,-19.689,37.548,-11.985,-16.693,34.937,-10.682,-14.215,32.199,-12.687,-16.008,34.173,-15.977,-15.680,35.307,-15.271,-12.081,31.714,-14.553,-10.968,30.559,-17.923,-12.460,33.452,-20.171,-11.246,31.242,-21.715,-…	VPDATPEELSIFRKARKHLSKTTFDEVRWSKAVVDQKGNNWFKKVVHVLNKGGRFEDFDKYRNSGDKMPHLVKRQFNIYSEHVALGRHPFTGKRFSGLGIYEPVRGFDGKEIKRSDFGLQLITYKDILGGHSRTVGPDYWLTSITPENKIIINAQTAKELGVEDGDEVKLVSATNKEGIWDLKNGTKIPVKGKVEVRQGMRPGVVAVSWSYGHWAYGAQDVVIDGEVVKGEERRSRGLCPNSVMETDPVLKNVTLEDVIGGSASFYDSKVNLVKV	1898104	Bacteroidetes bacterium
job.pdb	AF-A0A4D7QF43-F1-model_v4 Nitrate reductase	27.800	115	52	3	35	149	587	670	1.000	9.404E-06	162	281	896	ERDPAFRFVFQTPKYRWGAHSTAVDADWISMLFGPFGDPYRRDPRMPWTGEAYLEINPKDAAELGLADGDYAWVDADPEDRPYRGWNEDDPYYEVARAMMRVRIYTGMSRGVIRT	EPDPAFPYLLNTGRMRDH---------WHTMTRTGKAPTLGRHR-----VEPLLEIHPDDAAVEGLAAGDLAEVTSTH-----------------GKATLRVAVEPGQSRGSLFA	-4.021,16.389,28.794,-0.234,16.583,28.708,0.347,20.031,27.137,1.558,19.315,23.591,4.753,21.414,23.651,4.570,24.514,21.426,6.191,23.831,18.027,8.152,27.124,17.699,8.615,26.419,14.005,6.975,24.177,11.367,8.521,20.738,11.294,9.251,19.310,7.809,8.457,15.564,7.668,7.264,12.821,5.258,3.620,11.793,4.715,3.045,8.309,6.211,0.494,7.102,3.653,0.998,6.423,-0.096,4.341,5.809,-1.889,4.160,9.315,-3.450,6.293,10…	MNALGTLPKPVATACPYCGVGCGVLMTADASGAITASGDPDHPANRGRLCVKGSALGETIGLEGRLLHPMIRSRSGTLERVSWDSALSATAEGLSRIARTHGPDAAAFYLSGQLLTEDYYAANKLMKGFVGTANVDTNSRLCMASSVAGHRRGFGSDTVPGTYEDLDEADLLVLVGSNAAWCHPILWQRMLATKQARGARIVVIDPRKTATSADADLMLAIRPGMDAALFSGLLVHLAETGALDRAYIDAHTTGLDQALARAREIAPTLAATAITCGLPEADVATLFAWFTANPRVVTLYSQGVNQSAQGTDKVSAILNCHLATGRIGRVGMGPFSLTGQPNAMGGREVGGLANMLAAHMGFSGTEIDRVGRFWGAPRMAEREGLKAIQMFDAVEAGSI…	2570229	Phreatobacter sp. NMCR1094
job.pdb	AF-A0A7V2TWG5-F1-model_v4 Formate dehydrogenase subunit alpha	17.500	205	81	9	37	240	21	138	1.000	1.134E-05	159	281	138	DPAFRFVFQTPKYRWGAHSTAV-DADWISMLFGPFGDPYRRDPRMPWTGEAYLEINPKDAAELGLADGDYAWVDADPEDRPYRGWNEDDPYYEVARAMMRVRIYTGMSRGVIRTWFNMYAATPATVANQKATPGNPARNEQTRYVALFRYGSHQSGTRAWLRPTQQTDSLVRKGYFGQVIGTGFEADVHSVSGAPKEAFVKIEKA	DVVLPLPLTTGRLQYHYHTGSMTRRCRSLSTLAP---------------EPVLDIHPEDAARLGVEDGGRVALSS------RRG-----------RIEMRSRITSSVDRGVVFTT---FHFSEAPV---------------NRLT---------------------HDAL-------DPVAKIPE---------LKVCAVRVEKI	32.748,5.892,-15.395,35.335,3.090,-15.582,35.137,3.527,-19.406,35.299,7.383,-19.545,31.920,7.414,-21.431,28.276,7.009,-20.273,25.842,4.681,-22.084,22.532,6.306,-23.118,19.812,3.638,-23.511,16.331,4.447,-24.920,13.586,3.031,-22.752,9.960,2.313,-23.751,7.090,2.542,-21.247,5.475,-0.789,-20.257,2.155,-1.271,-18.395,2.161,-2.878,-14.966,1.877,-6.650,-14.853,-1.543,-6.260,-13.139,-3.737,-3.370,-14.320,…	FRRGKRVLTPVRSRPPAEAPDVVLPLPLTTGRLQYHYHTGSMTRRCRSLSTLAPEPVLDIHPEDAARLGVEDGGRVALSSRRGRIEMRSRITSSVDRGVVFTTFHFSEAPVNRLTHDALDPVAKIPELKVCAVRVEKI	2026735	Deltaproteobacteria bacterium
job.pdb	AF-A0A3M1YTS1-F1-model_v4 Molydop_binding domain-containing protein	25.200	115	67	3	36	150	215	310	1.000	6.883E-06	157	281	377	RDPAFRFVFQTPKYRWGAHSTAVDADWISMLFGPFGDPYRRDPRMPWTGEAYLEINPKDAAELGLADGDYAWVDADPEDRPYRGWNEDDPYYEVARAMMRVRIYTGMSRGVIRTW	DDSEYPFILSTYKEIVGGQSRTVTSPWLQASVLK---------------ENYILMNRADAERLGLQDGDRARLVSAS--LPNGEFDLGDG--RTYRVEGRVKVVEGMRPGVVSVS	10.539,2.537,16.088,11.278,-1.163,16.084,13.825,-1.719,13.290,17.576,-2.132,13.801,18.086,-0.323,10.457,16.264,2.595,8.778,17.053,2.958,5.056,15.620,6.052,3.281,13.800,5.330,0.078,12.983,7.316,-3.082,9.612,9.054,-3.460,7.334,8.338,-6.441,8.807,11.397,-8.288,12.468,10.315,-7.845,12.252,6.635,-8.877,11.462,4.138,-11.621,8.429,1.839,-11.507,6.113,-0.519,-13.435,2.765,0.333,-11.779,-0.103,-2.131,-12.…	MYADYVIPDLTYMERWGIPHITPAIQTKVSKIRQPTVAPLTEIVEVEGERMPISMEAFLIAVGLRLGLPGFGENGLGEGFPFTRPEHYYLAMAANLAFGDKDDGSEMLPAADEEEFRIFREARRHLPPEVFDEEVWSKSVPEELWPSVVYMINRGGRYAPASKAYKGDKLGHPWKGQWHLFVEKVAKGIDSMTGERFDGLPRYEPIKDAGGNVVDDSEYPFILSTYKEIVGGQSRTVTSPWLQASVLKENYILMNRADAERLGLQDGDRARLVSASLPNGEFDLGDGRTYRVEGRVKVVEGMRPGVVSVSWSYGHWAYGSNTVTINGVEIPGDERRASGLCANPVNRLDPVVGDVCLTDPIGGSASFYDTRVDVIKV	2026724	Chloroflexi bacterium
job.pdb	AF-A0A356ZB30-F1-model_v4 Formate dehydrogenase subunit alpha	19.100	204	77	9	37	240	41	156	1.000	1.207E-05	152	281	156	DPAFRFVFQTPKYRWGAHSTAVDADWISMLFGPFGDPYRRDPRMPWTGEAYLEINPKDAAELGLADGDYAWVDADPEDRPYRGWNEDDPYYEVARAMMRVRIYTGMSRGVIRTWFNMYAATPATVANQKATPGNPARNEQTRYVALFRYGSHQSGTRAWLRPTQQTDSLVRKGYFGQVIGTGFEADVHSVSGAPKEAFVKIEKA	DEEYPFLLSTGRILQHYNVTTPYSKGLSSI---------------WN-KEMSELNPLDAEKLGVTTGDQIKVTS------RRG-----------EAVTQVKVTDRVLPGVIWMSFH-YNATPTN---------------------------ALT-----------SSSLD------PITGTG----------EYKVAAVKLEKV	11.199,8.950,-30.052,11.020,5.909,-27.717,14.240,5.233,-25.762,16.459,3.278,-26.476,17.801,5.490,-29.175,21.444,4.361,-29.621,22.192,6.875,-32.326,21.030,10.432,-33.132,19.272,9.154,-36.281,17.670,6.175,-34.494,13.875,6.083,-35.120,13.433,4.959,-31.531,12.744,1.476,-30.128,8.946,1.095,-29.737,9.242,-2.615,-28.962,12.107,-4.063,-26.880,13.752,-7.466,-27.463,12.409,-8.134,-30.985,14.201,-11.288,-32…	LQWPCPTLDHPGTPVLHVGKFTRGLGLFQPSEHIPPGEMPDEEYPFLLSTGRILQHYNVTTPYSKGLSSIWNKEMSELNPLDAEKLGVTTGDQIKVTSRRGEAVTQVKVTDRVLPGVIWMSFHYNATPTNALTSSSLDPITGTGEYKVAAVKLEKV	2053627	Syntrophomonas sp.
job.pdb	AF-A0A3N9UUW0-F1-model_v4 Formate dehydrogenase subunit alpha	20.600	116	59	4	37	151	64	147	1.000	1.649E-05	152	281	180	DPAFRFVFQTPKY-RWGAHSTAVDADWISMLFGPFGDPYRRDPRMPWTGEAYLEINPKDAAELGLADGDYAWVDADPEDRPYRGWNEDDPYYEVARAMMRVRIYTGMSRGVIRTWF	SWDYPFVLTTGRVAVHHNAGSMTRRSPSLIEREP---------------ELFVEINTNDAARLKIADGDEVLVTS------LRG-----------ETSARARLTDKVKKGVVFMPF	25.540,13.682,-19.134,23.373,10.617,-18.244,23.433,9.110,-21.785,27.257,9.285,-21.827,27.644,7.411,-18.504,24.686,4.957,-18.655,24.949,2.828,-21.839,21.341,1.749,-21.581,20.338,5.421,-22.130,22.850,6.307,-24.894,19.992,6.735,-27.425,17.596,8.663,-25.116,17.912,12.283,-26.322,15.312,15.045,-25.795,14.705,15.220,-29.580,13.739,11.497,-29.623,11.249,11.719,-26.703,8.479,13.295,-28.837,5.112,11.494,-…	EINRLVPQYGGITRERLDGMGLIWPCPDKDHPGTPILHSLGFKLQDSRASIVPVQYRAAAENASWDYPFVLTTGRVAVHHNAGSMTRRSPSLIEREPELFVEINTNDAARLKIADGDEVLVTSLRGETSARARLTDKVKKGVVFMPFHFPGTNKLTTEVTDPEARIPEFKVAACKISRRD	90426	Methanothrix sp.
job.pdb	AF-A0A3C0KCN3-F1-model_v4 Formate dehydrogenase subunit alpha	26.700	131	52	5	37	163	508	598	1.000	6.075E-06	151	281	656	DPAFRFVFQT----PKYRWGAHSTAVDADWISMLFGPFGDPYRRDPRMPWTGEAYLEINPKDAAELGLADGDYAWVDADPEDRPYRGWNEDDPYYEVARAMMRVRIYTGMSRGVIRTWFNMYAATPATVAN	TPRFPLLLTTGRTLTQYNVGAQT-------------------RRTPNSLWFDEDRLDIHPHDAAERGIADGDWVGVES----RAG-------------QTVLRARVTDSMQPGVVWTTF----HFPESGAN	-21.803,1.654,20.833,-22.223,-2.017,21.364,-20.676,-4.581,23.754,-20.894,-8.364,24.345,-18.987,-10.836,26.557,-18.842,-13.609,23.902,-19.063,-13.587,20.083,-22.013,-15.988,20.620,-23.848,-13.497,22.865,-26.309,-10.933,21.480,-25.031,-7.434,21.185,-25.949,-4.942,23.918,-26.341,-1.295,22.898,-24.661,0.919,25.521,-23.600,4.508,26.218,-20.103,5.770,25.331,-18.882,5.879,28.960,-19.940,2.234,29.505,-18…	PMIRASIHDPWREVGWDEALRYAAGEFKRIQARYGKDAVGGITSSRCTNEETYLVQKLVRAAFGTNNVDTCARVCHSPTGYGLGQTFGTSAGTQTFASVRHADVILVIGANPSDAHPVFASRLKRRIRQGAKLIVVDPRRTELVDAPHVRATHHLALRPGTNVALITAMAHVVVTEGLVNEAYVAERCDRKSFDEWRDFVARPEHAPEAFEAVTGVPAAEVRAAARLYAQGPNSAIYYGLGVTEHAQGSTMVIGIANLAMACGMVGREGVGVNPLRGQNNVQGSCDMGSFPHELPGYRHVADTTVRSQFEAAWGVAISPEPGLRIPNMFDAALAGSFKGLYCQGEDIVQSDPDTQHVAAALGAMECVVVQDIFLNETAKYAHVLLPGSSFLEKDGTFTN…	1871071	Comamonadaceae bacterium
job.pdb	AF-A0A351FVU3-F1-model_v4 Molydop_binding domain-containing protein	16.500	121	64	3	31	149	126	211	1.000	1.456E-05	150	281	253	HPLQERDPAFRFVFQTPKYRWGA--HSTAVDADWISMLFGPFGDPYRRDPRMPWTGEAYLEINPKDAAELGLADGDYAWVDADPEDRPYRGWNEDDPYYEVARAMMRVRIYTGMSRGVIRT	AITDEASEAKPFRLIAPPARRFLNTSFTEMPSSRVREV------------------GPEVLIHPDACKRLGLSDGDRVRLGNDL-----------------GSVVLPVKIFDGLQRDVVVV	19.677,2.588,-1.997,17.706,3.962,-5.029,20.436,6.614,-5.620,23.313,4.057,-5.698,22.338,2.264,-8.961,20.788,2.870,-12.401,17.079,2.165,-12.949,13.963,3.142,-14.906,10.767,4.301,-13.174,7.118,4.332,-14.270,4.487,6.463,-12.516,1.323,5.230,-10.789,-0.138,8.730,-11.426,1.748,9.984,-14.524,2.383,8.627,-18.054,6.161,9.187,-18.018,9.101,6.781,-18.117,12.225,8.138,-16.378,15.732,6.632,-16.744,18.299,7.422…	MFVEHEDFYRGGGHVYLQVHRAIIEPYEECWSNSDVINALGQRLGSDHPAFSMSGVELIDASLKASGLPGFEKAADQRWINFAKCFEDAHFLNGFGHPDGKFHFAADWSAISADNDLLPRLPDHAAITDEASEAKPFRLIAPPARRFLNTSFTEMPSSRVREVGPEVLIHPDACKRLGLSDGDRVRLGNDLGSVVLPVKIFDGLQRDVVVVEGIWPSEYFEEGLGINVLISADRPQPLGGGVFHDTSVWVKAG	2026779	Planctomycetaceae bacterium
job.pdb	AF-A0A836RD26-F1-model_v4 Uncharacterized protein	20.600	116	59	6	37	151	15	98	1.000	1.549E-05	148	281	134	DPAFRFVFQTPKY-RWGAHSTAVDADWISMLFGPFGDPYRRDPRMPWTGEAYLEINPKDAAELGLADGDYAWVDADPEDRPYRGWNEDDPYYEVARAMMRVRIYTGMSRGVIRTWF	DQEYPFILSTGRVLEHWHTGTM------TMKAEQL---RRAQP------EAFVEIHPDDAEKLGVKSGDRVRITS------RRG-----------EATIKARVVDTPRPGMVFVPF	15.250,-22.804,-30.137,12.871,-23.982,-27.373,13.031,-21.254,-24.741,12.527,-23.492,-21.716,10.356,-21.173,-19.624,12.246,-21.890,-16.420,9.193,-21.285,-14.187,9.496,-17.530,-13.749,10.418,-16.937,-10.075,8.506,-13.644,-10.478,6.238,-13.801,-7.385,6.706,-15.748,-4.171,3.209,-17.275,-3.791,0.973,-16.380,-0.918,1.292,-18.739,2.073,0.161,-19.030,5.715,2.668,-16.333,6.809,1.843,-13.928,3.920,-1.769,-…	MRVEHERIRTARPVDQEYPFILSTGRVLEHWHTGTMTMKAEQLRRAQPEAFVEIHPDDAEKLGVKSGDRVRITSRRGEATIKARVVDTPRPGMVFVPFHWSDDDSLINKVTIDAYDPGSKQPEFKICAVKLAKV	2026779	Planctomycetaceae bacterium
job.pdb	AF-A0A1V5PEV5-F1-model_v4 Assimilatory nitrate reductase catalytic subunit	20.800	125	63	5	37	159	95	185	1.000	1.549E-05	148	281	212	DPAFRFVFQTPKY--RWGAHSTAVDADWISMLFGPFGDPYRRDPRMPWTGEAYLEINPKDAAELGLADGDYAWVDADPEDRPYRGWNEDDPYYEVARAMMRVRIYTGMSRGVIRTWFNMYAATPA	DAEYPYLLTTGRVLYQYHTRTMTGKNEGVNQIAG----------------WSYIEINPADAKRLGVADGGMLNVKS------RRG-----------EVVTKARVTDKLKEGVVFMPFH-YADSPA	26.208,-9.556,3.223,27.901,-12.949,3.023,26.858,-14.913,-0.120,23.888,-12.644,-0.910,23.177,-12.033,-4.627,21.060,-9.331,-6.266,17.583,-10.620,-7.182,18.206,-10.705,-10.966,21.361,-12.870,-10.531,19.335,-15.345,-8.435,16.679,-15.444,-11.188,19.390,-15.872,-13.877,20.911,-18.821,-11.952,17.451,-20.434,-11.611,16.872,-19.947,-15.375,20.244,-21.592,-16.175,19.427,-24.561,-13.884,16.116,-24.893,-15.8…	MGESKVDWEILSEIMRRLGYENKFQTSEQIMDEIASLTPQYGGISFTRLENESLCWPCPDAKHPGTPTLHMKAFSRGERAKFIPHQYKASAELPDAEYPYLLTTGRVLYQYHTRTMTGKNEGVNQIAGWSYIEINPADAKRLGVADGGMLNVKSRRGEVVTKARVTDKLKEGVVFMPFHYADSPANKLTNAALDPIAKIPEFKVCAVTISRA	1852890	Firmicutes bacterium ADurb.Bin356
job.pdb	AF-A0A257MAR8-F1-model_v4 Formate dehydrogenase, alpha subunit	23.600	114	54	4	37	149	358	439	1.000	1.207E-05	148	281	474	DPAFRFVFQTPKYRWGAHSTAVDADWISMLFGPFGDPYRRDPR-MPWTGEAYLEINPKDAAELGLADGDYAWVDADPEDRPYRGWNEDDPYYEVARAMMRVRIYTGMSRGVIRT	SPEYPLLLSTGRIVVQYNSGSM---------------TRRSPSLQERDGELYVEINPQDASELGVRHGDMVKV------KTVRG-----------QTEARARITEKVKPGMVFM	-2.438,-14.429,19.816,-2.068,-10.979,21.460,-1.215,-9.974,25.062,-3.200,-6.743,24.510,-5.978,-6.165,21.946,-6.716,-2.465,21.344,-10.126,-2.349,19.645,-9.856,1.238,18.308,-12.617,3.171,16.536,-11.681,3.149,12.818,-9.851,6.287,11.822,-8.565,7.045,15.381,-5.100,5.589,14.596,-3.158,8.872,15.001,-5.030,9.580,18.278,-3.862,6.251,19.747,-0.270,6.704,18.474,-0.115,10.296,19.832,-1.442,9.110,23.216,1.200,…	MADLHLRIKPGSDIDLLRAMMKVIIDEGLADKNFIAKRTEGFVELAAGLKDYSLEEAAQLTGVPAGDIARAARIYARSPASALLYSMGITQHICGTDNVKACATLALVTGQIGRPGAGVWPMRGQNNVQGNCDMGGMAEFYPGYKRASDPATLEFFKAAWRANDLPLGPGLTATEMTEAALEGSLKAMYLIGEDPVTCDANINKTKAALDNLDFLVVQEIFMTPTAMMADLVLPAAAWAEKDGSYTSMERRVQWIDQAVPPIGEAREGLWIINEIGRRLGLDLAGSSAAEVLKEINRLVPQYGGMTRDRIAQVGGLRWPCADGKHPGTDILHQERFSTPDGKARMANVQNRPAGEVTSPEYPLLLSTGRIVVQYNSGSMTRRSPSLQERDGELYVEINP…	1917475	Methanosaeta sp. ASP1-1
job.pdb	AF-A0A349SC90-F1-model_v4 NADH-quinone oxidoreductase subunit G	22.300	67	40	2	84	150	507	561	1.000	2.735E-04	147	281	611	GEAYLEINPKDAAELGLADGDYAWVDADPEDRPYRGWNEDDPYYEVARAMMRVRIYTGMSRGVIRTW	CDAYLSLCPSDAREMGVVNGDLVSIGGDEN-------GSTE-----DGATLPLYIRKETPVGVALVY	17.889,-5.126,-13.755,15.761,-3.141,-11.280,12.130,-4.321,-11.181,8.997,-2.472,-10.055,6.072,-2.974,-7.636,4.080,-1.011,-10.159,4.965,-3.507,-12.912,3.113,-6.794,-13.476,4.437,-10.229,-12.499,5.039,-10.840,-16.240,7.134,-7.660,-16.652,9.164,-8.337,-13.480,9.585,-12.052,-14.342,10.632,-11.179,-17.926,13.210,-8.712,-16.550,14.423,-11.360,-14.045,14.757,-13.881,-16.916,16.547,-11.318,-19.120,19.132,…	GIGSPRASNEANFALRCFVGAENFFAGHSDADHEALQVLVECLRDSSFHSPSVREIEQADAIIVLGEDVTNTAPRIALALRQSVRNAAKDLAEANRIPSWQDAAVRELAQDSLSPLAVFASGSTRLDDVVSIKLNVDGASLINAANALVERLSGRSPNYSHETLGTTMQSVEATYLALVGAKRPLIVSGSGAGVALMRCAANIARALSDLRSQACDLVLLPAEDNSVGHALLAAGENTLTTALAKLATGEIKRAIVIENDLFERAPTESVRAALTAAELLVIDQIETPTQRFATLTIPSATFNECETTKVNYEGRAQLSFQVGEGSEAAKPVEKWLNVEASAHSDSLIARCAAEANDFARLGECLPNPTGLIAGLKVPRQSHRYSGRTAMNADKNVHEG…	1913989	Gammaproteobacteria bacterium
job.pdb	AF-A0A831V464-F1-model_v4 Formate dehydrogenase subunit alpha	13.600	212	95	9	30	240	33	157	1.000	1.868E-05	146	281	159	LHPLQERDPAFRFVFQTPK-YRWGAHSTAVDADWISMLFGPFGDPYRRDPRMPWTGEAYLEINPKDAAELGLADGDYAWVDADPEDRPYRGWNEDDPYYEVARAMMRVRIYTGMSRGVIRTWFNMYAATPATVANQKATPGNPARNEQTRYVALFRYGSHQSGTRAWLRPTQQTDSLVRKGYFGQVIGTGFEADVHSVSGAPKEAFVKIEKA	VEPSESADREFPYILVTGRVYHQFHTGTMTRRSQLHNREYS---------------QSQIEIHPEDAGKLNVVEGERVRVAS------RRG-----------DCALTVTITDRVSPGHVFAN---FHFTE--------------------------------SPVNFLT-VEKSDPV----------AKCPE---------YKICAVQIEKV	27.003,-3.296,-11.494,25.170,-5.299,-14.208,24.961,-5.467,-17.201,28.449,-6.714,-17.659,29.339,-8.294,-21.030,32.452,-10.132,-19.708,35.028,-10.039,-16.872,37.287,-7.660,-18.843,34.409,-5.395,-19.921,33.565,-2.652,-17.411,30.041,-2.422,-15.991,27.334,-0.647,-17.983,26.552,2.478,-15.935,23.800,3.773,-18.266,21.354,1.586,-20.206,20.420,2.831,-23.705,22.863,5.795,-23.494,23.295,5.951,-27.301,20.553,…	QWPCAGRENGSTQYLHKYSFTRGRGRFEPAEHVEPSESADREFPYILVTGRVYHQFHTGTMTRRSQLHNREYSQSQIEIHPEDAGKLNVVEGERVRVASRRGDCALTVTITDRVSPGHVFANFHFTESPVNFLTVEKSDPVAKCPEYKICAVQIEKVAA	2049433	Desulfobacteraceae bacterium
job.pdb	AF-A0A843DQ56-F1-model_v4 Formate dehydrogenase subunit alpha	18.800	117	60	6	37	151	42	125	1.000	2.717E-05	146	281	161	DPAFRFVFQT-PKYR-WGAHSTAVDADWISMLFGPFGDPYRRDPRMPWTGEAYLEINPKDAAELGLADGDYAWVDADPEDRPYRGWNEDDPYYEVARAMMRVRIYTGMSRGVIRTWF	DEEYPIWLTTGATIWHWPSGSMTRRCEQLD-KDAP---------------TAWLEINVKDAEKYGVKDGETVVLYS------RRG-----------EVEVAARVIPDIKEGVFFMPF	26.306,3.923,-15.727,26.494,2.341,-18.225,30.157,2.962,-18.020,31.592,0.669,-20.743,35.059,1.437,-19.517,36.561,2.683,-16.218,37.448,6.023,-17.863,34.000,6.376,-19.471,32.142,9.389,-17.962,29.059,7.225,-17.970,26.119,7.441,-20.377,23.798,10.222,-19.161,20.923,9.378,-21.549,20.332,5.835,-22.843,19.161,4.958,-26.369,19.599,8.450,-27.911,20.282,7.008,-31.384,19.238,3.329,-31.109,18.023,0.592,-28.745…	WPCPTEDHPGTAILHINEFAGMPEGKAALEAVEHREPAEVVDEEYPIWLTTGATIWHWPSGSMTRRCEQLDKDAPTAWLEINVKDAEKYGVKDGETVVLYSRRGEVEVAARVIPDIKEGVFFMPFHFTEARANLVTNTAYDPVSRTPEFKVCAVNIRKKEA	2058474	Methanocorpusculum sp.
job.pdb	AF-A0A3M2GFJ9-F1-model_v4 Molybdopterin oxidoreductase	18.200	115	75	3	36	150	269	364	1.000	2.253E-05	146	281	431	RDPAFRFVFQTPKYRWGAHSTAVDADWISMLFGPFGDPYRRDPRMPWTGEAYLEINPKDAAELGLADGDYAWVDADPEDRPYRGWNEDDPYYEVARAMMRVRIYTGMSRGVIRTW	SSDEYPFALFTYKEVWGGQSRTISNYWSNIGLAP---------------TNHVLMNRVDAERLGLEDGQTVRLVSAS--NPAGRFEVGDG--RTVSAAGPLKVVEGILPGTVAAS	10.981,-13.614,-1.740,12.137,-14.471,1.735,8.954,-16.465,2.460,9.301,-18.481,-0.783,13.050,-19.154,-0.277,12.375,-20.314,3.317,15.089,-17.929,4.593,15.695,-17.202,7.407,13.032,-19.825,8.008,10.194,-21.473,6.008,6.940,-19.633,6.088,3.725,-21.705,6.361,1.003,-19.060,5.909,1.252,-15.900,3.800,-1.418,-13.330,4.698,-1.757,-10.212,2.521,-4.024,-7.257,3.380,-4.650,-4.437,0.873,-1.428,-5.444,-0.931,-0.49…	PSFATGYPYPGKILVTHMGTPALASPAGHTTIEMLRDPDRVPLFIASDIVIGETSMYADYILPDLTYLERWGTPHVTPDVTTKASKIRQPVAVPLTEEVTIDGETMPISLEAFMIAVAKKLGAPCFGADAFGPGLSLDRPEDWYLKAVANIAFGDAADEAVADATDEELELFRRARRHLPASVFDQERWKAAVRPDEWPKVVHVLNRGGRFAPYGTAHDGDMMKSRLGKMFRLFMPDVAAGRNSLTGEPFDGYPVWRGQYDATGTPLASSDEYPFALFTYKEVWGGQSRTISNYWSNIGLAPTNHVLMNRVDAERLGLEDGQTVRLVSASNPAGRFEVGDGRTVSAAGPLKVVEGILPGTVAASWSYGHWAYGSNDVEIDGEVVHGDERRRSGLCPNSV…	29317	Actinomyces sp.
job.pdb	AF-A0A317EE25-F1-model_v4 Nitrate reductase	21.400	121	59	5	37	153	575	663	1.000	3.276E-05	146	281	883	DPAFRFVFQTPKYRWGAHSTAVDAD-WISMLFGPFGDPYRRDPRMPWTGEAYLEINPKDAAELGLADGDYAWVDADPEDRPYRGWNEDDPYYEVARAMMRVRIYTGMSRGVIRT---WFNM	TAKRPFVLNTGRV----------RDQWHTMTRTGKTARL-----TSHYAEPFVEVHPDDARTLGLGAADLAWVESDH-----------------GRALLRVLITKRQQAGSVFAPIHWTGQ	-8.898,30.108,1.355,-12.141,30.011,-0.694,-11.124,28.078,-3.846,-11.184,24.657,-5.533,-7.751,22.976,-5.213,-6.596,20.252,-7.633,-4.715,17.607,-5.591,-4.133,13.810,-5.505,-5.784,10.942,-3.603,-3.432,9.864,-0.749,-4.532,6.256,-0.743,-3.817,3.657,-3.465,-1.116,3.879,-6.179,-3.785,4.693,-8.799,-3.084,8.410,-8.178,-6.657,9.703,-8.631,-7.039,13.479,-9.106,-9.266,15.214,-6.526,-11.031,18.584,-6.356,-10.…	MSGVTCTTCPYCGVGCGVLASPQADGRVTIKGDPDHPANFGRLCSKGSALGETLGLEDRLLAPEVGGVRATWDSALDHVARRFLSAIEEHGPDAVAFYVSGQLLTEDYYAANKLMKGFIGSGNIDTNSRLCMASSVAGHKRAFGSDTVPGTYEDLEQADLVVLVGSNLAWCHPVLFQRLAAAKAARPELRVVTIDPRRTATSELADLHLSIAPGSDVALFNGLLVHLAGVHQVDEAFVAAHTNGLVEALAAATGADIRTTARWTGLDPAEVEHFFRLFAATERVVTVYSQGVNQSATGTDKVNAIVNCHLLTGRIGRPGMGPFSVTGQPNAMGGREVGGLANQLAAHMEIGDADHRALVRGFWDAPRIAERPGLKAVELFEAVRDGRIKALWIMATNPV…	2211142	Zavarzinia aquatilis
job.pdb	AF-A0A841WNG0-F1-model_v4 Nitrate reductase catalytic subunit	18.100	121	61	5	37	152	62	149	1.000	9.404E-06	145	281	200	DPAFRFVFQTPKY--RWGAHSTAVDADWISMLFGPFGDPYRRDPRMPWTGEAYLEINPKDAAELGLADGDYAWVDADPEDRPYRGWNEDDPYYEVARAMMRVRIYTGMSRGVIRT---WFN	NPDYPFVLTTGRVYGHWHTQTRTGRIEKICKMYP----------------QPFIEIHPRDAARLGIVDNQCVEV------RSRRG-----------QALFPAKVTKAIAPGTVFVPMHWGS	70.399,-16.522,35.943,67.521,-15.335,34.959,63.985,-13.887,34.759,61.774,-11.578,34.609,60.839,-7.869,34.836,57.330,-7.701,33.335,57.474,-4.326,31.565,54.068,-2.755,31.027,54.001,-2.769,27.212,53.732,0.662,25.580,50.148,1.190,24.483,51.346,2.317,21.042,49.693,5.602,20.093,47.921,4.435,16.920,48.964,7.279,14.635,46.176,7.170,12.055,48.222,7.677,8.894,46.167,10.348,7.125,45.606,8.593,3.795,46.103,1…	LGEETQRLGDAGIFSFSSSPRLPISASPLQAKRLYTNLRFHTPDGRARFGAYYSKGLAEPPNPDYPFVLTTGRVYGHWHTQTRTGRIEKICKMYPQPFIEIHPRDAARLGIVDNQCVEVRSRRGQALFPAKVTKAIAPGTVFVPMHWGSLWADNAEANALTHPESCPDSLQPELKACAVQLTPISLEVPLPNYQLQSSQR	2485484	Nostoc sp. 2RC
job.pdb	AF-A0A133NEL1-F1-model_v4 Molybdopterin dinucleotide binding domain protein	15.700	121	73	5	29	149	81	172	1.000	1.649E-05	145	281	208	TLHPLQERDPAFRFVFQTPKYRWGAHSTAVDADWISMLFGPFGDPYRRDPRMPWTGEAYLEINPKDAAELGLADGDYAWVDADPEDRPYRGWNEDDPYYEVARAMMRVRIYTGMSRGVIRT	TENPN-ATNEEFPFNLNTGRGTVGQWHTHTRTREIQAV-------TNIVPQ-----KAYVDINRKDAERLNIKENDEVLIHS--------------SNGH--TSKFIARLTDNLKEKTLYA	27.835,6.780,-8.476,31.085,8.283,-9.843,31.758,10.301,-13.027,28.665,8.747,-14.689,26.562,11.507,-13.073,28.735,14.258,-14.647,26.613,13.903,-17.821,23.236,14.130,-16.002,22.008,17.717,-16.516,18.415,17.037,-17.674,15.764,14.310,-17.246,16.665,13.326,-20.781,20.363,12.909,-19.875,19.250,10.840,-16.858,17.136,8.639,-19.154,20.007,8.256,-21.670,22.218,7.064,-18.778,19.446,4.691,-17.590,19.287,3.180…	MGSLLDKWRTPEDAFKLLRECSKGMPCDITGVTYERLRDSKGIQWPCREGEELESDERRLFEDGKYYTPSGKAKLIFEDVTENPNATNEEFPFNLNTGRGTVGQWHTHTRTREIQAVTNIVPQKAYVDINRKDAERLNIKENDEVLIHSSNGHTSKFIARLTDNLKEKTLYAPIHYIETNLLTPSVFDPYSKEPSYKTVQVNIEKVRK	1502	Clostridium perfringens
job.pdb	AF-A0A1G3XVX3-F1-model_v4 Uncharacterized protein	20.100	119	66	3	36	151	283	375	1.000	5.745E-05	145	281	420	RDPA---FRFVFQTPKYRWGAHSTAVDADWISMLFGPFGDPYRRDPRMPWTGEAYLEINPKDAAELGLADGDYAWVDADPEDRPYRGWNEDDPYYEVARAMMRVRIYTGMSRGVIRTWF	ESNAKDTFPFYLNTFNMLTNQKGKGANSPLLQEMFGF---------YHQQHWKSWIEINPELAEKLHLHDGDIAEVESSE-----------------GKIRLTVKIYAGTRHDVVNIPF	8.925,13.207,8.951,10.389,16.704,8.226,11.775,17.044,11.789,13.777,13.788,11.510,15.343,14.798,8.165,15.982,18.382,9.394,17.909,16.952,12.377,19.990,14.775,10.001,20.675,17.872,7.847,21.724,19.945,10.910,24.190,17.261,12.087,25.372,16.806,8.461,24.451,13.068,8.478,23.168,13.008,4.869,25.362,11.020,2.435,27.835,9.810,5.080,28.731,6.294,6.305,26.320,5.447,9.116,24.072,8.423,8.170,21.051,8.970,5.905…	MLAVHSLNALVGSFEKPGGVVIPDEIPLRELPAIETDSIAKSGLTKPSLDEHQKHPVGLKSVNRLLESILSDKPYSLDTLFIYNSNPLFTYPHQEKFKKAMEKIPFIVSFSNFIDETAEYADIILPDHSFLEKWDLNQAVPTINFAFIGIQKPVVKPFHDSRHSGDTMLTIASRIKGMSLPFKDSLELLKYRVEGIFRRGSGLVISEKFEESWWDFLRKRGWYGLRHTNYEEFWKTMIETGGWWEPLHKYGEWERIFKNSDGRFKFVYTLKEQDILSSYTSPESNAKDTFPFYLNTFNMLTNQKGKGANSPLLQEMFGFYHQQHWKSWIEINPELAEKLHLHDGDIAEVESSEGKIRLTVKIYAGTRHDVVNIPFGQGHTSYGRYAKGIGVNPHTIMAK…	1802372	Thermodesulfovibrio sp. RBG_19FT_COMBO_41_18
job.pdb	AF-A0A3M1RPH2-F1-model_v4 Twin-arginine translocation signal domain-containing protein	22.300	67	35	1	83	149	721	770	1.000	6.974E-04	145	281	817	TGEAYLEINPKDAAELGLADGDYAWVDADPEDRPYRGWNEDDPYYEVARAMMRVRIYTGMSRGVIRT	RWETWVEINPETAKKMNLKDGEYVIIESSK-----------------GRIRAIVSISEGIHPESIAI	-1.137,-20.954,-55.408,-2.403,-23.287,-52.630,-5.838,-22.524,-51.101,-6.463,-21.092,-47.623,-9.971,-22.359,-46.760,-11.471,-19.354,-44.919,-14.096,-20.182,-42.245,-17.414,-19.126,-43.799,-20.233,-17.413,-41.837,-22.178,-20.742,-41.739,-19.270,-22.594,-40.042,-19.053,-19.709,-37.519,-22.811,-19.926,-36.759,-22.594,-23.729,-36.331,-19.690,-23.162,-33.881,-21.772,-20.546,-31.985,-24.675,-23.052,-31.…	MKDKKGINRRSFLKGAGLVSAAAVTGCQKIKNSNKAIHNFLNQYEEVIVPYDVETWETTSCSLCPSFCGINVRKIGERVVKIEGNPLHPVNRGGICPRGVAGINHLYNPNRVKSPLRREGSGNSAKWIPISWNDALKELSDKLISQRNENPAGVMFLHSIRSSILEKRLYHHFMESYGSPNYIPFNDAYDWDDECQLDAIYLMQGILRKPSFDIKNSGIVLSFSNDYLESCENLMQSISSYGYARRERKEGRTKFIHFGTRLSSTAASADRWIPIKPGTEAIIALSIAYVLIREDLYDYNFVAKYCTGFEDEVSKDGKIRRGFKYWVMSGYAPVDVEEITGVSAEEIITVARELYSARPAIVIGRRDDIMTQMAVHSLNLLCGSIGSKGGMIFPHQIPL…	2419984	Candidatus Schekmanbacteria bacterium
job.pdb	AF-X1VR19-F1-model_v4 Molydop_binding domain-containing protein	13.300	127	75	4	26	150	2	95	1.000	2.717E-05	144	281	126	LQQTLHPLQERDPAFRFVFQTPKY--RWGAHSTAVDADWISMLFGPFGDPYRRDPRMPWTGEAYLEINPKDAAELGLADGDYAWVDADPEDRPYRGWNEDDPYYEVARAMMRVRIYTGMSRGVIRTW	INKLIGKASAPDEEYPYLLVTSESTGHFADGSITCNLSWAEEHFP----------------SLFIKLSAEDAEELGVKDGDEVLINS----RNG-------------EIALPVQLTAGLRQGIASVP	16.487,17.592,9.289,15.400,13.928,8.742,13.246,13.953,11.928,11.322,16.983,10.568,10.476,15.189,7.292,9.503,12.026,9.225,7.323,14.237,11.487,5.442,15.758,8.502,4.739,12.429,6.733,3.894,10.780,10.103,1.656,13.680,11.273,-1.926,12.514,12.044,-4.217,13.229,9.126,-7.988,12.730,9.585,-8.570,12.691,5.794,-5.683,10.240,5.198,-5.546,8.106,8.377,-3.317,5.332,7.010,0.463,5.384,6.638,1.382,3.741,3.299,4.893…	QINKLIGKASAPDEEYPYLLVTSESTGHFADGSITCNLSWAEEHFPSLFIKLSAEDAEELGVKDGDEVLINSRNGEIALPVQLTAGLRQGIASVPSYSSKIRSIFSWHTPEGELETGPERVRILRK	412755	marine sediment metagenome
job.pdb	AF-V4K7A4-F1-model_v4 Putative anaerobic dehydrogenase	14.200	119	69	4	32	150	305	390	1.000	3.487E-05	144	281	426	PLQERDPAFRFVFQTPKYRWGAHSTAVDADWISMLFGPFGDPYRRDPRMPWTGEAYLEINPKDAAELGLADGDYAWVDADPEDRPYRGWNEDDPYYEVARAMMRVRIYTGMSRGVIRTW	PE-QPTEEYPLTLITGRTLYHFNMGSMTRRTGNQVIEP---------------EDFIEISEDDAKALGISDGDMVRVTSR---------------WG--STVITARVSRRVSKGIVFAT	-15.279,-27.662,4.237,-17.690,-24.906,3.046,-20.519,-27.260,4.181,-19.634,-26.388,7.814,-19.952,-22.612,7.140,-23.747,-22.419,6.922,-25.266,-18.904,6.825,-26.591,-19.641,10.286,-23.015,-20.332,11.419,-21.825,-17.157,9.641,-24.569,-15.024,11.314,-23.138,-15.907,14.756,-19.623,-14.866,13.633,-20.323,-11.825,11.403,-23.588,-10.458,12.886,-24.999,-10.495,9.310,-28.382,-12.264,9.182,-28.414,-15.683,7.…	MVSNYTPEFAEKVTGVRADVIREAARLYATNKPSMILWGLGATEHVQGTEIIYQLIDLALITGNVGRPGSGLMPLRGKNNVQGTAIMGDHPKKLPGAVPLTQNIERFEKLWGVKLNPNPGLDGIEMVEAAMRGDLKALIVFGEDVVMSHPYREMTEKALSKLELLVLIDMFHNETSKYAHVFLPAASSFEKDGTFTNAERRVQRVRKVIEPLGESLPDWQIIVRLANAMGYGDYFRYSSPEDVWNEIRSAWPAVYGITYERVDKEGGLPYPTPRLDAPPVKVLHVGQFTVGKKARLRPVAYIPSPEQPTEEYPLTLITGRTLYHFNMGSMTRRTGNQVIEPEDFIEISEDDAKALGISDGDMVRVTSRWGSTVITARVSRRVSKGIVFATVHHPEASIN…	1410576	uncultured Acidilobus sp. JCHS
job.pdb	AF-A0A3N5KEB0-F1-model_v4 Formate dehydrogenase subunit alpha	21.100	118	60	5	35	151	32	117	1.000	4.205E-05	143	281	150	ERDPAFRFVFQTPKY-RWGAHSTAVDADWISMLFGPFGDPYRRDPRMPWTGEAYLEINPKDAAELGLADGDYAWVDADPEDRPYRGWNEDDPYYEVARAMMRVRIYTGMSRGVIRTWF	DASWDYPFILTTGRVAVHHNAGSMTRRSPSLMEREP---------------DLYVEINPADATRLKVADGDEVTVTT-----P-RG-----------ETEAYARITDRVKKGVAFMPF	12.545,16.511,-31.802,9.154,14.756,-32.511,10.299,11.610,-30.810,10.943,8.207,-32.460,7.609,6.342,-32.986,9.066,2.862,-33.118,12.233,2.031,-31.161,14.602,-0.719,-32.407,12.985,-0.782,-35.898,16.388,-1.708,-37.434,17.242,-4.134,-34.562,18.408,-3.915,-30.943,21.588,-2.052,-29.958,23.251,-5.385,-29.001,26.101,-7.206,-30.802,23.637,-9.682,-32.411,20.946,-7.091,-33.271,18.467,-9.261,-31.244,16.866,-9.…	HPGTPILHSSGFKFAEGRASIVPVLYRPAAEDASWDYPFILTTGRVAVHHNAGSMTRRSPSLMEREPDLYVEINPADATRLKVADGDEVTVTTPRGETEAYARITDRVKKGVAFMPFHFPGTNILTSEARDPEAMIPEFKVSACKITRRD	2282142	Acidobacteriales bacterium
job.pdb	AF-A0A7V3XD20-F1-model_v4 4Fe-4S Mo/W bis-MGD-type domain-containing protein	16.000	112	68	2	40	151	599	684	1.000	1.215E-04	143	281	729	FRFVFQTPKYRWGAHSTAVDADWISMLFGPFGDPYRRDPRMPWTGEAYLEINPKDAAELGLADGDYAWVDADPEDRPYRGWNEDDPYYEVARAMMRVRIYTGMSRGVIRTWF	YPLYLNPYKPMTQADEMGANQPWLMEIYGT---------PVNAFWNTWVEVNPTTAKKLNLKDQDPVWIESAV-----------------GKIKTRVKVYPGAAPDTVNIPF	-4.417,21.910,-5.014,-4.551,18.282,-5.982,-7.925,17.990,-7.780,-8.592,21.644,-8.795,-12.373,20.985,-8.699,-12.020,17.611,-10.506,-13.324,14.257,-9.191,-13.034,10.585,-10.185,-16.153,8.386,-10.692,-15.910,7.263,-7.095,-16.202,10.876,-5.881,-19.346,11.314,-8.033,-20.856,8.040,-6.703,-20.108,9.099,-3.069,-23.766,10.164,-2.554,-24.765,6.489,-3.023,-22.822,5.760,0.207,-24.554,8.545,2.218,-28.095,7.584…	PVNQGGTCPKGQAALQLLYNPDRLKYPLKRTGRRGEGKWQRMSWEEAIALLVQPLSALREKNEPHTLAIWGNRLRSHTGKLMARFLEAFGSPNLIDEGAVGTGGTLKALHLTQGTPEFMAYDFESTNYLLSFGTPLLEAWRPGVYFLRIYGHLRRGRPGIRAKIVQIDTRFSVSAAKADEWVAIKPGTEGALALGIAHVLLREELYDKAFVEAHTFGFEDWSDENGGSHVGFKTLVLRDYPPERVSQITGVPVDKMVRLAREFATHKPSVALGERSFNGPTNDVYNQMAIHALNALVGSIDAPGGVIPQKQPPFAPLPEIHKDEIAEQGVSRPRLTGRVDPVDRPYNGSGPGPVFIENILKGTPYPLQVLFLYHVNPLYDKPNPARFRQALEKIPWIVS…	1869227	bacterium
job.pdb	AF-A0A660PR13-F1-model_v4 Molydop_binding domain-containing protein	13.900	201	72	7	42	240	10	111	1.000	1.660E-04	142	281	113	FVFQTPKYRWGAHSTAVDADWISMLFGPFGDPYRRDPRMPWTGEAYLEINPKDAAELGLADGDYAWVDADPEDRPYRGWNEDDPYYEVARAMMRVRIYTGMSRGVIRTWFNMYAATPATVANQKATPGNPARN-EQTRYV-ALFRYGSHQSGTRAWLRPTQQTDSLVRKGYFGQVIGTGFEADVHSVSGAPKEAFVKIEKA	LGLFVGD---DPHHSGHLSE-------------KADSLLNFCAEAYIEMSPDLASRHELAEGDSVRVES-----------------EIGKVIVPVRISRHIKNDVVFIP----------------------RNFSATRVTSLLMRKK--------------------------------------------RVDRVKISKV	-2.601,9.849,18.687,-4.663,6.817,19.453,-7.677,8.101,17.466,-5.569,8.433,14.287,-4.457,4.847,14.986,-8.083,3.604,14.902,-9.018,5.577,11.756,-5.787,4.752,9.844,-4.764,1.302,11.158,-2.044,0.539,8.641,1.532,1.858,8.624,2.535,3.405,5.259,6.109,3.028,3.991,7.033,5.095,0.931,10.441,4.419,-0.673,12.198,4.126,-4.033,11.432,0.874,-5.888,14.548,-1.321,-5.352,14.375,-2.469,-9.013,14.452,1.154,-10.294,18.135…	PEEIKREYPLGLFVGDDPHHSGHLSEKADSLLNFCAEAYIEMSPDLASRHELAEGDSVRVESEIGKVIVPVRISRHIKNDVVFIPRNFSATRVTSLLMRKKRVDRVKISKVVS	2053527	candidate division Zixibacteria bacterium
job.pdb	AF-A0A352CU75-F1-model_v4 Molydop_binding domain-containing protein	17.200	116	63	4	37	151	7	90	1.000	5.398E-05	142	281	141	DPAFRFVFQTPKY-RWGAHSTAVDADWISMLFGPFGDPYRRDPRMPWTGEAYLEINPKDAAELGLADGDYAWVDADPEDRPYRGWNEDDPYYEVARAMMRVRIYTGMSRGVIRTWF	DDEYPLVMMTGRILYHYNACAMTDKTEGINEIAP---------------EAFIELNTADAEKYGIADGEMIGISS----RRS-------------EISARARVSDKTRPGETWMPF	10.934,-0.696,-19.893,9.737,-1.590,-16.372,10.510,-5.168,-15.304,7.560,-4.864,-12.851,4.697,-4.997,-15.381,1.495,-6.787,-14.316,0.929,-10.382,-15.208,-1.707,-13.075,-14.563,-0.338,-13.642,-11.020,0.115,-9.922,-10.165,-2.583,-8.219,-12.265,-2.568,-4.845,-10.553,-0.044,-1.990,-10.812,0.891,-0.196,-7.565,2.189,3.377,-7.617,3.795,4.888,-4.513,3.234,8.466,-3.274,3.009,10.986,-0.423,0.149,12.208,1.774,…	ASCELPDDEYPLVMMTGRILYHYNACAMTDKTEGINEIAPEAFIELNTADAEKYGIADGEMIGISSRRSEISARARVSDKTRPGETWMPFHYLKAGANWLTSAALDSISATPEYKVCAIKVRKLSPEETEAAEASARATLA	1898203	Lachnospiraceae bacterium
job.pdb	AF-A0A6P0JVT1-F1-model_v4 Nitrate reductase catalytic subunit	19.600	127	64	6	37	158	20	113	1.000	1.001E-05	142	281	163	DPAFRFVFQTPKY--RWGAHSTAVDADWISMLFGPFGDPYRRDPRMPWTGEAYLEINPKDAAELGLADGDYAWVDADPEDRPYRGWNEDDPYYEVARAMMRVRIYTGMSRGVIRT---WFNMYAATP	DPDYPFVLTVGRLYGHWHTQTRTGRIDKIT-SMHP---------------EPFLELHPRDAERLGIQEKGWVEV------RSRRG-----------VCRFPVQITKAITPGTVFAPMHWGALWAYDA	36.636,5.242,-20.973,36.639,8.666,-22.733,35.032,10.492,-19.729,31.847,11.258,-21.741,28.233,10.700,-20.647,26.686,7.475,-21.993,23.235,7.975,-23.542,21.281,4.678,-23.539,17.719,4.124,-24.813,15.625,1.887,-22.513,12.058,0.789,-23.341,9.421,0.761,-20.571,8.487,-2.847,-19.700,5.328,-1.993,-17.688,4.568,-3.459,-14.242,6.057,-6.881,-13.490,2.585,-7.698,-12.047,-0.148,-6.057,-14.181,-3.769,-6.147,-12.…	ADKRAIFAAYHARGLAEPPDPDYPFVLTVGRLYGHWHTQTRTGRIDKITSMHPEPFLELHPRDAERLGIQEKGWVEVRSRRGVCRFPVQITKAITPGTVFAPMHWGALWAYDAEANALMHSAACPESKQPELKACAVQLIPISSELIPQERGLQERLNALSRG	2607773	Kamptonema sp. SIO4C4
job.pdb	AF-A0A1F8N7T5-F1-model_v4 Uncharacterized protein	17.400	109	57	3	42	149	170	246	1.000	4.764E-05	142	281	286	FVFQT-PKYRWGAHSTAVDADWISMLFGPFGDPYRRDPRMPWTGEAYLEINPKDAAELGLADGDYAWVDADPEDRPYRGWNEDDPYYEVARAMMRVRIYTGMSRGVIRT	FMLMAGSGQYQFGDGSRSSRSARLKQFSP---------------EAFLEINPADASENDIGSGDRVTIISAQ-----------------GELSARARVMDTLPRGLLFM	2.482,-3.726,-12.740,3.873,-4.170,-9.196,0.601,-2.840,-7.683,-2.240,-4.246,-5.534,-5.176,-1.797,-5.950,-7.579,-4.300,-4.480,-5.694,-4.041,-1.152,-4.457,-0.428,-1.389,-7.571,1.445,-2.668,-10.808,2.313,-0.816,-13.726,-0.006,-1.429,-11.858,-3.238,-2.341,-15.055,-4.802,-3.680,-15.692,-1.849,-6.028,-12.080,-2.200,-7.196,-12.646,-5.992,-7.596,-15.811,-5.362,-9.705,-14.058,-2.731,-11.842,-11.034,-4.997,…	MGENPVASFPQPELVREALSSLGCLVVSDVFLSETARLASVVLPAASFAEKDGTFTNFEGRVQRVRKAIEPAGESLPDSEIVMRLAGKMDLPIAYSSPQQVMEEIKELVPFYRYFEYTNVDTLSLDLNEAGSNTPGTRRLYKGLFPDGFGRFTPVEYTPPQGINMGKYPFMLMAGSGQYQFGDGSRSSRSARLKQFSPEAFLEINPADASENDIGSGDRVTIISAQGELSARARVMDTLPRGLLFMPISYPAHPVYGLFSPIIDRRTGAPTLKTCYVMLQRITGND	1797634	Chloroflexi bacterium RBG_13_57_8
job.pdb	AF-A0A2U2MY76-F1-model_v4 Formate dehydrogenase subunit alpha	16.600	114	62	4	37	149	20	101	1.000	3.712E-05	141	281	154	DPAFRFVFQT-PKYRWGAHSTAVDADWISMLFGPFGDPYRRDPRMPWTGEAYLEINPKDAAELGLADGDYAWVDADPEDRPYRGWNEDDPYYEVARAMMRVRIYTGMSRGVIRT	DAEYPLVLNTGRQLEHWHTGVMTRRSLALDALAP---------------EARVEVHPDDAERLGIADGDWTRLTS------RRG-----------SVQVQAKVTDDVALGTLFL	25.422,10.605,-30.966,24.105,9.726,-34.383,20.863,11.811,-34.214,18.551,8.718,-34.406,16.416,6.911,-31.796,17.567,3.453,-30.630,15.054,0.579,-30.577,15.918,-1.916,-27.801,13.985,-5.195,-27.261,12.674,-5.729,-23.766,12.252,-9.086,-21.982,9.603,-9.612,-19.264,11.270,-10.155,-15.870,9.531,-11.664,-12.815,8.696,-9.405,-9.855,11.054,-10.091,-6.920,8.317,-10.263,-4.243,5.532,-12.509,-5.605,2.650,-13.85…	PIGRGRFVPAELGEAPDLPDAEYPLVLNTGRQLEHWHTGVMTRRSLALDALAPEARVEVHPDDAERLGIADGDWTRLTSRRGSVQVQAKVTDDVALGTLFLPMHFREAAANLLTSPELDPYGKIPEFKICAVRLERLATPHGEIAQHNDTSDTA	2182432	Spiribacter sp. E85
job.pdb	AF-A0A1F2X6I8-F1-model_v4 Molydop_binding domain-containing protein	21.900	114	57	3	37	149	84	166	1.000	7.849E-05	141	281	194	DPAFRFVFQT-PKYRWGAHSTAVDADWISMLFGPFGDPYRRDPRMPWTGEAYLEINPKDAAELGLADGDYAWVDADPEDRPYRGWNEDDPYYEVARAMMRVRIYTGMSRGVIRT	DKAFPLVLITGSVREHHATGVRTRRSAGLTRLAA---------------EAFLEINPGDAAKAKVVDGDKVRVVAKG----------------GGSVEVAVRETERVPSGVVFL	2.533,-15.125,-21.456,4.567,-16.107,-24.602,2.927,-19.554,-24.909,-0.556,-18.034,-24.479,0.110,-15.279,-27.056,1.485,-17.840,-29.551,-1.561,-20.042,-28.843,-3.556,-16.960,-29.994,-1.403,-16.425,-33.142,1.122,-13.760,-31.990,4.185,-15.787,-33.166,6.511,-14.360,-30.469,10.120,-15.622,-30.498,11.564,-14.230,-27.219,14.111,-16.614,-25.611,14.933,-14.495,-22.527,13.981,-11.340,-20.619,16.967,-9.696,-2…	MKALANGLGADWAYESSADVMREISEVAPAYRGISHERLDAEEVQWPCVDLGTPGTDILHGEEFFRGKGILGAVDGGLAATSTDKAFPLVLITGSVREHHATGVRTRRSAGLTRLAAEAFLEINPGDAAKAKVVDGDKVRVVAKGGGSVEVAVRETERVPSGVVFLPGFSPAAPVNTLLGRADSAPPAVRVERL	1797198	Actinobacteria bacterium RBG_13_63_9
job.pdb	AF-A0A524Q4M7-F1-model_v4 Formate dehydrogenase subunit alpha	19.000	121	65	4	32	151	120	208	1.000	4.205E-05	141	281	244	PLQERDPAFRFVFQTPKY-RWGAHSTAVDADWISMLFGPFGDPYRRDPRMPWTGEAYLEINPKDAAELGLADGDYAWVDADPEDRPYRGWNEDDPYYEVARAMMRVRIYTGMSRGVIRTWF	PAEDIDPEYPVILTTGRILEHFHTGTMSRNSRILDELVP---------------EAFLEINPNDASDFNVKNGETVAVST------RRG-----------SIRVKVKVSPRPKPNVVFMPF	-13.592,-13.440,-15.031,-10.461,-14.219,-12.935,-6.940,-14.534,-14.463,-4.242,-16.104,-12.216,-1.064,-14.126,-12.017,2.325,-15.347,-10.706,3.234,-14.910,-7.021,6.427,-12.996,-6.070,8.762,-16.057,-6.134,7.342,-17.229,-9.504,8.167,-13.847,-11.160,11.305,-12.510,-12.870,12.103,-8.792,-13.441,12.825,-5.726,-11.257,11.435,-3.904,-8.199,12.073,-0.292,-7.110,12.171,0.304,-3.328,11.415,3.420,-1.223,14.98…	VVLPGYAFLEKEGTVSNTERRVQMMHRVVKPAGESRDDWWIIMEIANRMGASWNYVKAEDIFQEIRSVTPSYAGITYDRLEKELIQWPCPTEGHPGTQFLHKDKFARGLGLMTAIEYTPPAEDIDPEYPVILTTGRILEHFHTGTMSRNSRILDELVPEAFLEINPNDASDFNVKNGETVAVSTRRGSIRVKVKVSPRPKPNVVFMPFHFVEAAANKLTIDALDPTCKIPEYKVCACKIEKIDA	2528039	Chrysiogenales bacterium
job.pdb	AF-A0A7Y2JGC1-F1-model_v4 Dehydrogenase	19.600	112	65	2	40	151	286	372	1.000	1.007E-04	141	281	426	FRFVFQTPKYRWGAHSTAVDADWISMLFGPFGDPYRRDPRMPWTGEAYLEINPKDAAELGLADGDYAWVDADPEDRPYRGWNEDDPYYEVARAMMRVRIYTGMSRGVIRTWF	YPFVFIDYKSRLNREGRSQNASWYQ--------EFKHVDIGDIGWDDVLKINPADARKLGIKDADMVKISTVT-----------------GSYRLRARLWEGLRPGTVTKCF	13.023,13.948,-12.591,10.151,16.503,-12.538,10.905,19.893,-10.887,7.478,19.637,-9.165,6.837,18.698,-5.527,5.457,15.165,-5.093,1.657,14.932,-4.722,2.064,12.467,-1.804,4.116,15.244,-0.063,6.980,12.782,0.619,10.230,14.463,1.746,8.515,17.535,3.251,9.433,18.295,6.903,6.285,16.510,8.182,6.785,13.486,5.889,10.406,12.238,5.959,8.982,9.105,4.323,12.319,7.233,4.414,13.172,4.104,2.430,16.635,2.496,2.745,17.…	HSKFKKIDQRGTKEYPAMKKGKPGSGVVTNNVATAMLTKDPYEIKVAISYFNNFVFSASGAQRWEKALEELPFLAHITTHASEMTQYADIVLPSTITMFEKLGYTKTKANGYATCTLVLPVVKPLWALRTDETEIPWDLAVKLKEKGFPNLHEYFRKEFKDPETGKEPTNGLEFTEYSLKIQTAPLWDGKKDVGGDKIKGWAEFRKRGMWNSSRYKYKSRWGKFKTKTHKFEFYSDTLKAALESHAKKHKVDVDGIMEVTNYTARGDLCFVPHYEPPFRHGDEKEYPFVFIDYKSRLNREGRSQNASWYQEFKHVDIGDIGWDDVLKINPADARKLGIKDADMVKISTVTGSYRLRARLWEGLRPGTVTKCFGQGHWAYGRVAAKDYGKAVPRGVNNNE…	2026735	Deltaproteobacteria bacterium
job.pdb	AF-A0A7C4SC38-F1-model_v4 4Fe-4S Mo/W bis-MGD-type domain-containing protein	21.100	118	61	6	35	150	578	665	1.000	2.717E-05	141	281	713	ERDPAFRFVFQTPKY--RWGAHSTAVDADWISMLFGPFGDPYRRDPRMPWTGEAYLEINPKDAAELGLADGDYAWVDADPEDRPYRGWNEDDPYYEVARAMMRVRIYTGMSRGVIRTW	ETTQEFPLLLMGGKKSLEYVHTT----GRQISLL-------RKRNP------DPTLEMSPDLAQELGVGGGDWVWVETI-----Y--------FGKKERVRFKARLVDGFPRQVVAVE	7.030,-38.798,-38.992,9.135,-39.374,-35.898,6.806,-39.187,-32.887,9.240,-40.135,-30.181,6.741,-39.856,-27.320,9.058,-38.533,-24.623,7.133,-39.781,-21.594,8.945,-37.036,-19.631,8.848,-37.855,-15.899,6.700,-35.319,-14.008,8.830,-33.453,-11.435,7.319,-31.468,-8.527,8.885,-28.135,-7.472,8.046,-26.718,-4.027,7.682,-22.915,-4.426,5.549,-19.936,-3.247,2.771,-17.981,-4.998,3.960,-14.383,-5.451,0.772,-12.…	MSSAESSGEERVVKTVCSICYCSCGVLAHVKDGRVVRLEGDPDHPWSKGALCPKGLSGIELLYHPDRINYPMRRVGERGEGKWQRISWDEALDTISFHLSETREKYGPEAICLATGAGLYSNYGTMGYFGYLLGTPNMMTSGYICFNPSGIAAWATIGYAGALFAQEMVNEEIFDAQCILLWASNPRNTHPYPVGEGILKQKQNGTKLIVIDPRPTDYAKKADLWLPIRPSTDDALALGMIHVVINEGLYDREFVEGWAWGFDRLKVHIQAYPPGEMAGITGISEAQIVAAARLFAQAKPGCIVQRVPIDQNRNAIQTSRAIFILNALCGNLDKKGGNLLPRTGDVLTENEMKAQMEKLPRSVLEKRIGAQELPVLSGPDGASRIVHPLFWARAVMEGK…	2026735	Deltaproteobacteria bacterium
job.pdb	AF-A0A3M1E0B4-F1-model_v4 Molybdopterin oxidoreductase	22.300	112	67	4	40	151	705	796	1.000	2.892E-05	141	281	862	FRFVFQTPKYRWGAHSTAVDADWISMLFGPFGDPYRRDPRMPWTGEAYLEINPKDAAELGLADGDYAWVDADPEDRPYRGWNEDDPYYEVARAMMRVRIYTGMSRGVIRTWF	YDLTLITYREIFHTKSRTISNYWLLGV-----AP-----------ENYVLMNAQDAARLGLKEGDPVKVIS--PDNPEGVWDLGNG--QKKPMVGKVRVVQGLRPGVIAFSL	1.209,26.140,-13.371,-1.900,28.305,-13.613,-1.962,31.730,-11.854,-5.683,31.411,-11.400,-5.174,27.983,-9.739,-2.097,28.545,-7.525,-2.867,25.378,-5.599,-1.807,23.444,-8.736,1.735,24.487,-7.717,4.820,25.329,-9.809,5.546,24.368,-13.368,7.929,21.768,-11.825,4.810,19.663,-11.009,4.629,19.003,-14.790,7.500,16.505,-14.179,6.325,12.998,-13.131,8.448,10.190,-11.660,6.607,6.834,-12.058,8.024,3.483,-10.854,7…	IDPDHPDLGPKNNQIVLMWGRLKGGRSDLLHRFFGSGLGTVNRHGHTTVCQGSLYFGCKGMSEQFVDGKFSGGAKFYWQADLGNSEFVIFVGANLYEGNYGPPLRVVKITEGLTEGRLKYAVVDPRFSKMASRAWKWIPNKPGTEGAIAMGMIRWIIENGRYDEAFLRNANAAAAKAAGEPTWTNAVWLVKIGEDGTPGAFLRASEVGLTQKQEVEKEGKKVAVYVTPEGKESAYDLLVALVEGKPVAFDPNDAENPVVGDLFVDTTLRTPDGKAVPVKSGMQVLKESAEKMTMEEYAAEAGIRPEDIVELAREFTRYGKRAAVDIHRGVSQHTNGFYNVVAWFTLNLLIGNYDWAGGMIKATTYDYLGSKAKGPFDLGKMNPGALSPFGISIIRHEVK…	2420334	Thermoflexia bacterium
job.pdb	AF-A0A7V5U2L9-F1-model_v4 Formate dehydrogenase subunit alpha	25.200	123	52	8	34	151	4	91	1.000	2.253E-05	140	281	125	QER-DPAFRFVFQT----PKYRWGAHSTAVDADWISMLFGPFGDPYRRDPRMPWTGEAYLEINPKDAAELGLADGDYAWVDADPEDRPYRGWNEDDPYYEVARAMMRVRIYTGMSRGVIRTWF	QDRTDADFPFMLITGRRLPHY--NCGSMTRRVEGL-MEYLP---------------EELVEINPRDARKLKVRERDPVKVIT-----P-RG-----------EVIARAHITTRVSPGIIFMDF	2.177,9.050,-21.941,0.275,7.695,-18.905,-0.114,4.530,-16.798,-0.121,1.385,-18.772,-2.388,-0.074,-16.077,-5.876,1.431,-16.507,-8.822,1.068,-14.129,-11.876,-0.823,-15.447,-14.967,-2.618,-14.091,-12.876,-5.527,-12.684,-10.153,-3.224,-11.252,-11.948,0.033,-10.362,-9.167,1.406,-8.162,-5.842,3.046,-8.996,-3.167,1.724,-6.600,-0.512,4.366,-5.879,2.720,3.368,-4.126,4.884,5.755,-2.079,6.735,6.394,1.198,5.6…	WGPQDRTDADFPFMLITGRRLPHYNCGSMTRRVEGLMEYLPEELVEINPRDARKLKVRERDPVKVITPRGEVIARAHITTRVSPGIIFMDFHFEDPLTNLITSPAIDTEVHTPEYKAACARIVKL	501497	Thermodesulfatator atlanticus
job.pdb	AF-A0A7C2DDE7-F1-model_v4 Molydop_binding domain-containing protein	13.600	205	89	9	37	240	34	151	1.000	3.078E-05	140	281	153	DPAFRFVFQTPKYRWGAHSTAVDADWISMLFGPFGDPYRRDPRMPWTGEAYLEINPKDAAELGLADGDYAWVDADPEDRPYRGWNEDDPYYEVARAMMRVRIYTGMSRGVIRTWFNMYAATPATVANQKATPGNPARNEQTRYVALFRYGSHQSG-TRAWLRPTQQTDSLVRKGYFGQVIGTGFEADVHSVSGAPKEAFVKIEKA	DAEYPLTLNTGRVLEHWHTATMTGSVPALKA---TRL-----------EAVAEMHPADLKRLGLTDGDTVRITS------RRG-----------SRVFTVKENENGRAGSVFVHF------------------------------------HDPERLVNEL--TVDAY---------DPVSREPE---------FKIAAVRVEKV	28.090,22.345,-20.349,28.081,25.955,-21.661,24.915,27.128,-23.296,26.138,26.954,-26.868,27.720,23.493,-27.402,27.179,22.289,-31.046,26.786,18.624,-30.205,23.476,16.917,-29.244,22.853,14.840,-26.164,25.221,11.827,-26.463,23.903,8.503,-25.050,27.333,6.966,-24.361,25.900,3.964,-22.415,24.847,2.384,-25.779,27.192,1.194,-28.582,25.191,3.192,-31.138,25.188,6.406,-29.056,21.335,6.488,-29.238,18.458,6.36…	MPPNHPEPVLFYGRPDGKAVVWMREQKAPAEMPDAEYPLTLNTGRVLEHWHTATMTGSVPALKATRLEAVAEMHPADLKRLGLTDGDTVRITSRRGSRVFTVKENENGRAGSVFVHFHDPERLVNELTVDAYDPVSREPEFKIAAVRVEKVVR	2026791	Bryobacterales bacterium
job.pdb	AF-A0A7C1QBK5-F1-model_v4 Molydop_binding domain-containing protein	17.100	210	87	9	32	240	34	157	1.000	3.487E-05	140	281	157	PLQERDPAFRFVFQT-PKYRWGAHSTAVDADWISMLFGPFGDPYRRDPRMPWTGEAYLEINPKDAAELGLADGDYAWVDADPEDRPYRGWNEDDPYYEVARAMMRVRIYTGMSRGVIRTWFNMYAATPATVANQKATPGNPARNEQTRYVALFRYGSHQSGTRAWLRPTQQTDSLVRKGYFGQVIGTGFEADVHSVSGAPKEAFVKIEKA	PAEEPDEAFPLVLTTGRQLFQYHTGTMTRRVAAINTVSP---------------GPYVEINRYDAEELSLEDGTTVEVTS------RRG-----------SIKLRALVSERTDKGVVFIP---FHFR--------------------EAAA------------NVLTDCHTLDPL----------CKIPE---------LKVCAVKITRA	-16.758,-15.829,-60.053,-15.071,-14.799,-56.745,-15.036,-12.648,-54.290,-16.420,-10.238,-51.647,-14.403,-7.073,-50.871,-14.137,-7.073,-47.049,-13.074,-3.690,-45.587,-9.978,-3.419,-43.362,-10.125,-6.112,-40.793,-8.482,-4.781,-37.604,-5.782,-7.458,-37.977,-3.942,-8.373,-34.868,-0.865,-8.967,-37.067,0.653,-11.992,-35.302,4.436,-11.643,-35.398,4.809,-13.878,-38.488,8.615,-13.508,-38.861,11.935,-12.50…	MAMSDKGPSRHTVPLQGRLPRGRGRFTVVKHRPPAEEPDEAFPLVLTTGRQLFQYHTGTMTRRVAAINTVSPGPYVEINRYDAEELSLEDGTTVEVTSRRGSIKLRALVSERTDKGVVFIPFHFREAAANVLTDCHTLDPLCKIPELKVCAVKITRA	2026887	Nitrospirae bacterium
job.pdb	AF-A0A2P0QP51-F1-model_v4 NAD-dependent formate dehydrogenase alpha subunit	19.800	131	68	6	34	163	39	133	1.000	2.717E-05	140	281	187	QER-DPAFRFVFQTPKYRWGAHSTAVDADWISMLFGPFGDPYRRDPRMPWTGEAYLEINPKDAAELGLADGDYAWVDADPEDRPYRGWNEDDPYYEVARAMMRVRIYTGMSRGVIRTWFNMYAATPATVAN	EERVTKKFPLILTTGRI-LSQYNVGAQT--------------RRTENNAWHSEDRLEIHPHDAEDRGLKTGDWVGIKS----RVG-------------ETVLRALVSDRVQPGIVYTTF----HFPESGAN	12.849,14.162,-27.329,12.771,10.630,-25.832,15.937,9.547,-24.005,18.202,7.949,-25.208,19.252,10.675,-27.540,22.754,10.434,-29.056,23.950,12.180,-32.256,22.700,9.143,-34.236,19.352,9.369,-32.358,19.117,13.191,-32.379,15.286,13.060,-32.533,15.320,10.617,-29.559,14.602,6.882,-29.273,10.812,6.300,-29.079,11.141,2.518,-29.316,13.882,0.614,-27.452,15.489,-2.588,-28.814,14.023,-2.265,-32.350,17.192,-3.7…	IQWPCYDEASIGTPIMHEQTFMRDNGKGLFMLTEYVATEERVTKKFPLILTTGRILSQYNVGAQTRRTENNAWHSEDRLEIHPHDAEDRGLKTGDWVGIKSRVGETVLRALVSDRVQPGIVYTTFHFPESGANVITTDNSDWATNCPEYKVTAVQVSKVNQTSEWQEEYQAFSDKQLDLLAQGSQHD	77133	uncultured bacterium
job.pdb	AF-A0A3M1MTH1-F1-model_v4 Molydop_binding domain-containing protein	19.100	120	63	6	33	151	134	220	1.000	8.355E-05	140	281	273	LQERDPAFRFVFQTPKY-RWGAHSTAVDADWISMLFGPFGDPYRRDPRMPWTGEAYLEINPKDAAELGLADGDYAWVDADPEDRPYRGWNEDDPYYEVARAMMRVRIYTGMSRGVIRTWF	LID-NPKYPYWVNNGRYNRVWQ---------------TMYDDARKAFGMERLPLPLIEVHPKDAKKEGLQNGDLVEL-----------YN---PY---GTVTGMVIVIESMKPGHLFMMF	8.337,-9.878,-11.027,7.271,-11.568,-7.736,8.824,-11.370,-4.232,11.712,-13.679,-5.305,12.457,-11.359,-8.301,10.999,-13.854,-10.843,10.386,-12.049,-14.178,7.684,-13.729,-16.315,5.486,-12.739,-19.277,1.687,-12.720,-19.068,0.511,-13.509,-22.615,-2.461,-11.703,-24.167,-5.456,-14.051,-24.486,-8.341,-11.583,-25.104,-9.216,-8.192,-26.627,-9.692,-5.111,-24.403,-13.223,-3.951,-23.665,-14.384,-1.429,-26.263…	MNGERRLRIYEQFMDPPGEALPDWAIMARMANTLKKLYKGNSAMVKRFSGFDWQNPEEVFLDSQNGNGDYKGVNYDMLRNLGTNGVQLPVVKVENGQPVGTVRPHADGTFGTSDGKARFIPAPWPGYPDIVQKLIDNPKYPYWVNNGRYNRVWQTMYDDARKAFGMERLPLPLIEVHPKDAKKEGLQNGDLVELYNPYGTVTGMVIVIESMKPGHLFMMFEHTKGWLNSITTPYVDPATNIPWYKGTRAGLRKVGRIEEVADSTTFASYLQFS	2052143	Anaerolineae bacterium
job.pdb	AF-A0A526VDU4-F1-model_v4 Molybdopterin oxidoreductase family protein	22.800	114	55	3	37	150	198	278	1.000	5.398E-05	140	281	320	DPAFRFVFQTPKYRWGAHSTAVDADWISMLFGPFGDPYRRDPRMPWTGEAYLEINPKDAAELGLADGDYAWVDADPEDRPYRGWNEDDPYYEVARAMMRVRIYTGMSRGVIRTW	DEAHPFRLTTSPARNFLNSTFSETPVSKAREG----------------RPELLLHPDDAAALGLADGDRVEV-----------GNTRG------EVVLHAKLFDGIKRGVVIAE	-11.893,-19.508,2.480,-15.221,-19.387,0.545,-16.470,-15.944,1.684,-14.620,-12.625,2.184,-15.624,-9.164,3.417,-13.103,-6.564,2.178,-12.799,-3.135,3.835,-10.024,-0.501,3.709,-7.877,-2.488,1.209,-7.537,-3.053,-2.579,-5.854,-6.514,-2.734,-6.357,-7.021,-6.472,-4.113,-3.946,-6.973,-1.878,-3.636,-3.896,-0.987,-7.272,-3.067,2.121,-9.001,-4.492,1.608,-11.856,-6.954,-1.232,-9.832,-8.516,-2.112,-12.575,-11.…	VTAMLIQNTNPVNVAPEQRLVKQGFMRDDLFSCVHEQFMTDTAKLADVVLPATMFLEHDDVYKGGGNQHITLGPKLIEPPEGPRTNHFVIEELAKRLGVADRPGFGLTEQQHIDIILGKRGLGSFDSLKEDKWIDLQPDFEAAHFINGFGHADGKFRFRADWTGQAAPNRPPKSMGLFGPVALLPEFPDHVDLIEVADEAHPFRLTTSPARNFLNSTFSETPVSKAREGRPELLLHPDDAAALGLADGDRVEVGNTRGEVVLHAKLFDGIKRGVVIAEGIWPNSAHERGEGINVLTGADAPAPYGGAAFHDNKVWLRAAG	1871066	Mesorhizobium sp.
job.pdb	AF-A0A6L7X974-F1-model_v4 Molybdopterin-dependent oxidoreductase	15.500	116	65	4	37	151	407	490	1.000	7.849E-05	140	281	532	DPAFRFVFQTPK-YRWGAHSTAVDADWISMLFGPFGDPYRRDPRMPWTGEAYLEINPKDAAELGLADGDYAWVDADPEDRPYRGWNEDDPYYEVARAMMRVRIYTGMSRGVIRTWF	NDEYPFALITGRVKDQWHTMTRTGRSAKLLRSEK---------------QPFLEINSSDAIGLGIGDRDRVRIIS------RRG-----------AFESTARVSETIRAGSVFAPF	-6.889,1.754,-9.259,-6.887,5.615,-9.107,-8.993,6.924,-12.045,-8.940,10.545,-11.096,-5.146,10.503,-10.624,-4.717,8.617,-13.931,-6.784,11.267,-15.790,-4.514,13.931,-14.213,-1.435,12.032,-15.500,-3.091,11.684,-18.949,-3.891,15.438,-19.004,-0.249,16.206,-18.091,1.112,13.853,-20.806,-1.269,15.408,-23.395,-0.299,19.002,-22.456,3.452,18.284,-22.879,3.691,15.158,-25.072,7.352,15.587,-26.108,8.595,16.686,…	CHPILFERIKARKRAAKDRVKVIVVDPRATRTTEIADIHLALRPGTDVALLQSLLFEVRLAGGLDESYLQDHTTSWEQVAESLDGWSAERAVEVTGLNAVNILNTARIIADNGPMLTFWTMGANQSTSGVDKNLALINLSLATGNIGKPGAGPMSLTGQPNAMGGREQGGLATTLPGHRLVANPAHRAEVEQTWGIPPGSISDRPGVTAIEMVEGLERGEIKVVWVAATNPVASLPNSERVRRAFEQAETVIVQDAYQSTETTQIADILLPAAQWSERGGTMTNSERRICLLEQVSQPPGEALPDWQIICRMADALGFGDAFRYDGLEEIFHEYRELSRGRDMDITGISYPLLAQHRAGIQWPFPSTARSGPPDDGRRLFEDGRFHTPDGRAQMHVPLW…	2026724	Chloroflexi bacterium
job.pdb	AF-A0A5Q4G2M1-F1-model_v4 Dehydrogenase	19.600	117	68	4	36	151	386	477	1.000	1.007E-04	140	281	533	RDPA-FRFVFQTPKYRWGAHSTAVDADWISMLFGPFGDPYRRDPRMPWTGEAYLEINPKDAAELGLADGDYAWVDADPEDRPYRGWNEDDPYYEVARAMMRVRIYTGMSRGVIRTWF	GDPAEYPFDFIDAKKLLNREGRANNSSWYQEFADV--------DQGDVKWGDVIKMHPDDAARLGLADGDEVRVTS--------------PT---GSIVTTLKTWAALRPGTVQKNF	-3.471,-29.669,9.073,-6.928,-31.314,9.727,-5.738,-33.154,12.859,-3.537,-30.161,13.797,-6.268,-27.478,14.019,-9.443,-27.892,11.934,-11.029,-30.989,13.581,-12.021,-28.948,16.685,-13.157,-25.792,14.784,-16.886,-26.629,14.773,-19.728,-24.142,14.095,-20.501,-24.402,17.797,-16.898,-23.451,18.621,-17.081,-20.477,16.210,-20.547,-19.194,17.324,-19.544,-17.580,20.681,-16.443,-16.111,19.040,-17.947,-14.769,…	WWNTELKDRTPEWAEPIAGIPAEQVRRVVAGMVAAAPRVVVMMGGGPNMQTRGAYASIAVHALAGLLGAIDVEGGVITGRSARVAGVPSVADYQDDIAKATVGMQKIDQRGYLDMPALNSGRSGGGVVTNRVADAILAEDPYDLKVVLAYWSNFSFSSPGTQRWEEALPKLDFFAHAVPQYSEMSHYADVLLPASFHFGEQMSCLAQKGNTYTHYWIGERLIEPFYDVKNPETELMWLLGEKLAERGFDNWHRYLREQFTDPETGAEPTSEREFELYAWKRRTQPIWDPVEYEAQNQHGDRFEGWDEFLRAGVWNSGDYNYRGLWSNMPTETGKFEFYSETLKKALTTHAERYDTSVDHVLEVCDYPDSGGEKAFVAHYVPALKRGDPAEYPFDFIDAK…	2026798	Trueperaceae bacterium
job.pdb	AF-X1G4S0-F1-model_v4 Molydop_binding domain-containing protein	16.500	206	82	10	37	240	16	133	1.000	1.215E-04	139	281	133	DPAFRFVFQTPKYRWGAHSTAV--DADWISMLFGPFGDPYRRDPRMPWTGEAYLEINPKDAAELGLADGDYAWVDADPEDRPYRGWNEDDPYYEVARAMMRVRIYTGMSRGVIRTWFNMYAATPATVANQKATPGNPARNEQTRYVALFRYGSHQSGTRAWLRPTQQTDSLVRKGYFGQVIGTGFEADVHSVSGAPKEAFVKIEKA	DKHYPLVLTTGRSLYHFHTGTMTRKVEGLNIL-----------KK-----EGEVEINPADAAKLGIADEDKVKVAS------RRG-----------EVVAKAKVTEASPPGVVFMTFH-FAESPAN---------------------------LLT-----------NPAL-------DPVAKIPE---------YKVCAVRVEKA	28.915,7.095,-25.666,26.338,4.452,-26.622,22.673,5.495,-27.018,20.319,2.606,-26.146,16.598,2.791,-27.100,14.179,1.588,-24.494,10.793,-0.119,-24.968,7.944,0.181,-22.442,7.277,-2.962,-20.386,4.100,-3.225,-18.236,4.275,-4.175,-14.586,4.663,-7.839,-13.834,1.250,-7.878,-12.059,-1.734,-5.929,-13.434,-5.274,-5.806,-11.945,-7.817,-8.427,-12.963,-11.421,-9.498,-12.188,-10.386,-11.069,-8.824,-7.913,-8.315,…	GQFIPLEYKPPAELPDKHYPLVLTTGRSLYHFHTGTMTRKVEGLNILKKEGEVEINPADAAKLGIADEDKVKVASRRGEVVAKAKVTEASPPGVVFMTFHFAESPANLLTNPALDPVAKIPEYKVCAVRVEKA	412755	marine sediment metagenome
job.pdb	AF-D4TUA1-F1-model_v4 Molydop_binding domain-containing protein	23.000	130	63	6	31	155	84	181	1.000	8.835E-06	139	281	218	HPLQER-DPAFRFVFQT-PKYRWGAHSTAVDADWISMLFGPFGDPYRRDPRMPWTGEAYLEINPKDAAELGLADGDYAWVDADPEDRPYRGWNEDDPYYEVARAMMRVRIYTGMSRGVIRT---WFNMYA	HGLAEPPDPEYPFILTSGRLYGHWHTQTRTGRIDKICQMHP---------------EPFLEIHPRDALKLQLADHQLVMV------RSRRG-----------AAEFPAKITLTISPGTVFVPIHWGKLWA	35.574,-18.825,5.687,33.073,-19.790,2.966,35.707,-21.149,0.570,33.740,-23.556,-1.640,31.276,-21.908,-4.089,32.323,-21.237,-7.720,30.045,-18.173,-7.169,33.081,-15.859,-6.814,34.134,-16.459,-10.460,30.709,-15.644,-11.996,29.915,-12.581,-9.797,33.275,-10.726,-9.835,31.683,-7.289,-10.396,33.710,-4.166,-9.510,30.610,-1.930,-9.255,26.865,-1.559,-9.865,27.465,-0.494,-13.518,28.895,-3.956,-14.310,25.893,…	MVEGWVFHISFNFQDSSEVYREFVQLTLHRPCDMSGLSHEFLTTNGPTHWPFSQDNYQEVKRLYTDLHFYTHDGKAQFAACFSHGLAEPPDPEYPFILTSGRLYGHWHTQTRTGRIDKICQMHPEPFLEIHPRDALKLQLADHQLVMVRSRRGAAEFPAKITLTISPGTVFVPIHWGKLWAENSEANALTHSASCPDSFQPELKACAVQLIPIIPIQS	533247	Raphidiopsis brookii D9
job.pdb	AF-A0A1Q9NHK3-F1-model_v4 Formate dehydrogenase subunit alpha	15.700	121	69	4	32	151	99	187	1.000	5.071E-05	139	281	222	PLQERDPAFRFVFQT-PKYRWGAHSTAVDADWISMLFGPFGDPYRRDPRMPWTGEAYLEINPKDAAELGLADGDYAWVDADPEDRPYRGWNEDDPYYEVARAMMRVRIYTGMSRGVIRTWF	PAELTDEEYPFILTTGRSIFHYHTGTMSRRTPTLHAEVP---------------KNYCQVNPKDAAAKNIREGTKISLST------RRG-----------TIEAKVQVTDDVPEGLVFLPF	25.746,-7.601,-1.256,24.687,-10.771,0.632,23.881,-14.297,-0.619,20.212,-15.345,-0.853,19.001,-17.604,1.873,19.293,-21.256,1.059,18.002,-22.066,-2.458,16.119,-18.774,-2.930,16.277,-17.338,-6.469,15.479,-13.820,-7.730,11.958,-13.350,-8.988,13.188,-12.519,-12.526,15.010,-15.903,-12.678,11.893,-17.763,-11.434,9.852,-16.044,-14.188,12.418,-17.084,-16.858,12.331,-20.693,-15.524,8.511,-20.838,-15.710,8.…	LIDPPGEAKPDWWIVCQVAERMGFKEHFDFSSPREIFEEIRRVVPPYKGLTYERLENTLGGIQWPCPTEDHPGTSTFFTQKFNTPDGLGHLQVVDFKPPAELTDEEYPFILTTGRSIFHYHTGTMSRRTPTLHAEVPKNYCQVNPKDAAAKNIREGTKISLSTRRGTIEAKVQVTDDVPEGLVFLPFHFYESCANMITNPVLDPACGMPEYKVCAVNIEVVK	1837170	Candidatus Thorarchaeota archaeon AB_25
job.pdb	AF-A0A7C5YVE3-F1-model_v4 Molybdopterin oxidoreductase	20.500	112	69	4	40	151	230	321	1.000	3.712E-05	139	281	387	FRFVFQTPKYRWGAHSTAVDADWISMLFGPFGDPYRRDPRMPWTGEAYLEINPKDAAELGLADGDYAWVDADPEDRPYRGWNEDDPYYEVARAMMRVRIYTGMSRGVIRTWF	YDLRLITYREIFQTKSRTISNYWL-LSVYP---------------ENFVLLNARDAARLGLRDGDLVRVIS--PDNPEGVWDLGNG--QRKPMVGKVKVIQGLRPGVVAFSL	6.081,-3.665,8.580,5.006,-7.339,9.015,8.105,-8.477,7.044,11.622,-7.295,6.178,10.869,-5.985,2.673,13.252,-4.593,0.032,13.129,-1.065,1.491,13.466,-2.403,5.078,16.949,-3.768,4.168,18.245,-0.162,4.168,16.745,0.872,7.533,18.905,1.432,10.629,15.914,0.326,12.749,13.118,-2.184,12.050,9.937,-2.080,14.139,7.617,-5.076,13.594,3.996,-4.180,13.033,0.545,-5.830,12.973,-1.038,-8.012,10.320,-4.659,-7.406,9.309,-…	DIVVGETSMYADYIFPDFSYLERWEFVGSHPSVAWKVQPVRQPAIPPLTETVKVYGQEMPLSLEAMLLGLAEALGLPNFGPNGLGEGIPLTHPDHLYLRMVADLAFGEKEDGSDAVPDADDEEVRIFLEARKYLPGSVFDPERWKSIVGEDMWRKVVYVLNRGGRFQDFARAYEGAQVKNRYGKLINLYQEKTATTKSAMTGRPLFGCAAYVPGPADVLGSRLEDEKAGYDLRLITYREIFQTKSRTISNYWLLSVYPENFVLLNARDAARLGLRDGDLVRVISPDNPEGVWDLGNGQRKPMVGKVKVIQGLRPGVVAFSLGHGHWAYGSTDIVVDGEVIRGDPRRATGVHANAAMRVDPYLKNTCLVDPVGGSAVFYDTWVRLERA	2052143	Anaerolineae bacterium
job.pdb	AF-A0A7C5UFI7-F1-model_v4 Molybdopterin oxidoreductase	20.500	117	71	5	36	151	236	331	1.000	3.712E-05	139	281	401	RDPAFRFVFQT-PKYRWGAHSTAVDADWISMLFGPFGDPYRRDPRMPWTGEAYLEINPKDAAELGLADGDYAWVDADPEDRPYRGWNEDDPYYEVARAMMRVRIYTGMSRGVIRTWF	EDKAYDLTLITFREITMTKSRTI--SNYWLLSVLP---------------ENAILVNPTDADRLGIEDGDSVQVLSAS--NPKGEWVLSP--FGRKPLIGKVKITEGIRPGVIGFAL	18.872,7.125,-0.600,17.762,4.296,1.744,21.459,3.280,2.200,22.686,6.876,2.705,22.702,7.635,6.458,23.647,11.282,5.788,20.403,11.620,3.800,18.244,9.278,5.949,19.833,9.131,9.443,17.082,6.949,10.819,14.822,4.505,8.948,12.063,2.693,10.870,9.930,0.044,9.132,6.575,-1.073,10.584,5.353,-4.107,8.621,3.762,-7.579,8.913,6.751,-8.984,6.941,10.404,-8.216,6.180,9.728,-6.670,2.757,12.172,-5.234,0.187,12.005,-1.75…	ILTDVEKLPLFIAIDIVVGETSMFADYIFPDLTYLERWEFHGSHPNIAHKIQPVRQPTIPPVPETVKVFGEEMPISLEAVLLAIAEKLGLPGFGKDGFGQGMPFTHPDHFYLKMVANIAAGDKPGEEVPDADDNELEIFIKARSHLPKCVFDPKRWQDSVGEKWWRKVVYVLNRGGRFEDYDHAYDGEQVRNKYGKLVNLYSEKVATTKSAMTGKPFSGIAKFLPPYTDCLGRPIEDKAYDLTLITFREITMTKSRTISNYWLLSVLPENAILVNPTDADRLGIEDGDSVQVLSASNPKGEWVLSPFGRKPLIGKVKITEGIRPGVIGFALGYGHWAYGSNDIVIDEQAIKGDPRRAKGIHLNASMRVDPILGNTSLTDPVGASVVFYETKVTLKRLAG…	1869227	bacterium
job.pdb	AF-A0A6V8PMY6-F1-model_v4 Formate dehydrogenase major subunit	19.300	124	63	5	32	151	99	189	1.000	2.717E-05	138	281	223	PLQE--RDPAFRFVFQTPKYRWGAHSTAV--DADWISMLFGPFGDPYRRDPRMPWTGEAYLEINPKDAAELGLADGDYAWVDADPEDRPYRGWNEDDPYYEVARAMMRVRIYTGMSRGVIRTWF	PLAADSTDKEYPFILTTGRKLYQYHTRTMTGRVDGLNYLLG----------------EERIQISPQDAEALELTPEDTVRVTS------RRG-----------SLETKIQITDRVPPGVVCMSF	-8.707,41.446,-19.810,-5.492,39.763,-18.606,-4.213,39.215,-15.082,-0.431,39.249,-15.104,0.430,37.515,-11.833,4.058,38.528,-11.156,6.761,35.993,-12.092,8.444,34.723,-8.978,10.886,32.618,-11.051,11.275,29.557,-8.854,14.112,27.789,-10.700,12.704,24.350,-9.882,15.332,21.981,-11.279,13.786,18.644,-12.247,14.545,15.690,-9.922,17.799,15.136,-11.927,19.271,17.955,-9.760,21.708,15.233,-8.493,23.912,15.846…	AGYYAQSGIFHLKGSFAFAQPARKSCVGRLNWNYNTPAKVWDEIRELTPHYFLGMTIERLEEACLQWPCTSIDHPGTPIMHKGKFSRGIGQFSTVEYRPLAADSTDKEYPFILTTGRKLYQYHTRTMTGRVDGLNYLLGEERIQISPQDAEALELTPEDTVRVTSRRGSLETKIQITDRVPPGVVCMSFHFAESAVNMLTDPAVCNMSVVSGLKVSAVRIEKV	2754717	Candidatus Hakubanella thermoalkaliphilus
job.pdb	AF-A0A7W0FAL1-F1-model_v4 Formate dehydrogenase subunit alpha	22.400	116	57	4	37	151	620	703	1.000	7.374E-05	138	281	748	DPAFRFVFQTPKY-RWGAHSTAVDADWISMLFGPFGDPYRRDPRMPWTGEAYLEINPKDAAELGLADGDYAWVDADPEDRPYRGWNEDDPYYEVARAMMRVRIYTGMSRGVIRTWF	DKKYPFILTTGRILYHFHSGNETRRVKVLDKFVP---------------ENYAEIHPADAAKLKLKDGDMVRVSS------RRG-----------SIELRTRVSPQPKQGIIFIPF	-6.989,7.132,-23.678,-8.898,3.962,-24.646,-10.794,5.657,-27.539,-13.994,3.738,-26.783,-16.426,6.413,-28.083,-16.260,8.330,-31.389,-18.454,9.809,-34.144,-20.296,7.448,-36.514,-21.822,8.619,-39.831,-21.619,12.159,-41.312,-23.806,15.300,-41.396,-27.324,15.103,-39.888,-26.968,11.311,-39.416,-23.840,11.851,-37.257,-24.053,10.135,-33.841,-21.804,9.439,-30.866,-21.286,5.649,-31.002,-18.988,2.806,-29.917…	VNDVIGFAMRGHGGKVSTPFDRGLEQTDCKFCAECVQACPVGALIEKPRIGKGKLKDLTATDTVCAYCGVGCNLRIYKDKNDNLVMAAGNANKNINDGRLCVKGRFGHTYANSGDRLTTPLIKENGKFREASWKEAVDYTARKLREIKEKYGSKTIGVLGSSRCTNEDNYIAQKFARAVIGTNSVDNCARLCHSSTVAGMGKAFGAGAATNSIQDICDSDVIFIIGSNMAETHPVIAQIVKKHHREHSPLIIVCDPRFVGMAKTADLYIQHYPGTDVALLNAIMKIIIDKEKENREFIDKHCEGFEALRETVLKYDLNSVSKTTGVNGAKIEEAADIIAGAKNMMIFFTMGITQHSTGVDNVLSVSNLAMITGNIGRRGAGVMPLRGQANVQGACDMGA…	1869227	bacterium
job.pdb	AF-I7JR97-F1-model_v4 NADH-quinone oxidoreductase	16.900	65	37	1	86	150	729	776	1.000	1.570E-03	138	281	797	AYLEINPKDAAELGLADGDYAWVDADPEDRPYRGWNEDDPYYEVARAMMRVRIYTGMSRGVIRTW	PCVQLSKIDLEKLEISCGDRVKLTSDS-----------------GSGEFTVRCNEILPEGVIRIS	2.550,16.261,-34.587,5.369,14.719,-36.679,4.633,12.351,-39.604,6.918,9.353,-40.262,6.773,5.939,-41.992,7.743,2.682,-40.218,7.847,-0.495,-42.374,5.723,1.279,-45.020,3.066,2.289,-42.433,2.506,6.032,-41.809,2.300,7.166,-38.226,1.806,10.504,-36.461,3.444,11.160,-33.066,4.211,14.067,-30.719,7.391,16.093,-31.156,10.276,14.650,-29.112,8.921,11.074,-29.513,11.429,8.240,-30.084,11.215,5.726,-32.965,10.360…	MIELTIDGRPVQVEDGSMIIQAANKLGIYIPHFCYHKKLSIAASCRMCLVEVEKVPKALPACATPVTNGMVVYTKSPKAKAGQEAVMEFLLINHPLDCPVCDQGGECQLQDLAVGYGYSTSRYDEEKRVIFHKNLGPLVSAEEMSRCIHCTRCVRFGQEIAEQMELGMVYRNERSEITNFLGKAIESELSGNMIDVCPVGALTSKPFRFEARTWELARRETISPHDSVGSNVIAQIKNNEVLRVLPQENEAVNECWISDKDRWSYEGLVTEDRLTTPMIKTTNNVWKEVDWSEALNFVADNIREIVSNESNSLGVLASESSTLEELYLLKKITKHLGSQNIDTNLRSNDSLLAKSIEGVPTLGVSIADLSTIDSAVVIGSNLRKDHPLFAQRLRQAAKR…	1091495	Taylorella asinigenitalis 14/45
job.pdb	AF-A0A7V0Q5D1-F1-model_v4 Molybdopterin oxidoreductase	21.500	116	72	3	36	151	730	826	1.000	6.509E-05	138	281	891	RDPAFRFVFQTPKYRWGAHSTAVDADWISMLFGPFGDPYRRDPRMPWTGEAYLEINPKDAAELGLADGDYAWVDADPEDRPYRGWNEDDPYYEVARAMMRVRIYTGMSRGVIRTWF	DDGAFDLALITFKEIWEGQSRSRGSAWLQKAVSP---------------RNHIQMNTRDAAARGLKSGDRARIVSAS--LPTGAFDLRDG--RTYAVEAEVDVMEGMRPGTIALSW	22.520,-5.560,-29.581,22.006,-2.844,-26.904,21.556,0.052,-29.384,19.317,-2.134,-31.585,17.166,-3.058,-28.552,16.892,0.646,-27.606,15.934,1.491,-31.235,13.325,-1.345,-31.345,11.574,-0.405,-28.069,11.679,3.341,-28.879,10.761,3.260,-32.610,8.457,0.197,-32.730,7.673,-1.443,-36.101,7.102,-5.045,-37.240,9.369,-6.308,-34.455,7.983,-9.869,-34.450,6.620,-10.417,-38.004,3.077,-10.224,-36.511,2.331,-6.613,-…	EWDQFIDEVTSGGDLFGEGPVDGLQDVYKLRDPGLAKELAADTSSVVAGDMTVDEFKKKHAAHLDLLIDPDHPDLGPVNNQFVFLGGRVEHGRKELSKRFTYDGMGSVNYYLHTTICEQSHHIAFKQMTGGKDHLKPDLLSAEFVIFFGTGAFEANFGPTPMAEQVTDSLIRNKFKFAVVDPRLSKTAAKAWKWVPVNPGADGALALGMIRWIIESGRYDSAYLSAPSMDAAKTNGEVTYSDATHLVRIDDMVFLTAEDAGLEPPTDKNGEPVAGARVVMTDGGPALADAAPAGVLQGEFTVNGIAVKPAFQLLTDRANERTLAEYADICGIRERDIADLADEFTSHGKRAATDMYRGPVQHTNGYHNGQAIITLNVLIGNVNHRGGLTAGGGHWHEDG…	1883427	Actinomycetia bacterium
job.pdb	AF-A0A3D6BZ75-F1-model_v4 Formate dehydrogenase subunit alpha	20.600	116	59	4	37	151	130	213	1.000	8.355E-05	137	281	247	DPAFRFVFQT-PKYRWGAHSTAVDADWISMLFGPFGDPYRRDPRMPWTGEAYLEINPKDAAELGLADGDYAWVDADPEDRPYRGWNEDDPYYEVARAMMRVRIYTGMSRGVIRTWF	DAEYPLWMTTGRVYAHYHTGTMTRNSVALDREIP---------------EGFLEIHPEDAAAIGVCDGHRVRLAS------RRG-----------EIETRVSITERVEKGVVFMPF	2.146,-19.707,6.910,0.536,-21.400,3.878,3.230,-21.545,1.150,4.527,-24.909,-0.106,7.650,-23.236,-1.585,9.539,-20.023,-0.696,12.155,-18.426,-3.001,14.282,-15.681,-1.342,14.202,-12.367,-3.122,16.636,-9.428,-2.722,15.745,-6.248,-0.816,15.875,-2.814,-2.504,19.510,-2.293,-1.345,20.726,-5.623,-2.829,19.192,-4.985,-6.283,19.607,-2.745,-9.326,16.802,-1.252,-11.461,14.194,1.541,-11.421,11.222,2.811,-9.414,…	RLADVVLPGCSFAEKDGTFVNTERRITRVRKAVEPVGESKADWEIIRDVSNAFGFEMAYDSPEEIFTEIAELTPSYGGVSYGRLEGDGIQWPCPTPEHPGTPFLHKDGRFTRGKGLFHAIEYKGPAEVVDAEYPLWMTTGRVYAHYHTGTMTRNSVALDREIPEGFLEIHPEDAAAIGVCDGHRVRLASRRGEIETRVSITERVEKGVVFMPFHFEEANVNKLTNPSFDPIAKIPELKVCAVAVEKI	2049433	Desulfobacteraceae bacterium
job.pdb	AF-A0A6N6S694-F1-model_v4 Molybdopterin-dependent oxidoreductase	19.100	115	58	4	37	149	139	220	1.000	6.928E-05	137	281	256	DPAFRFVFQTPKY--RWGAHSTAVDADWISMLFGPFGDPYRRDPRMPWTGEAYLEINPKDAAELGLADGDYAWVDADPEDRPYRGWNEDDPYYEVARAMMRVRIYTGMSRGVIRT	DKDYPLLLTTGRTLYHYGAGTMTRRSAGIIHKTN----------------DCFVEVHQADAGELGIFDGEMVRVVS------RRG-----------EITARAEVSGKMKRGVIWI	-3.617,-15.704,-7.632,0.132,-15.040,-7.987,1.622,-14.475,-4.505,4.614,-15.310,-2.255,2.372,-16.538,0.600,-1.099,-17.949,1.193,-2.874,-14.605,1.667,-6.549,-14.064,2.551,-7.105,-13.589,-1.202,-5.120,-16.764,-2.079,-7.501,-18.858,0.095,-10.312,-18.023,-2.370,-8.122,-18.834,-5.411,-8.842,-21.704,-7.820,-5.174,-21.545,-8.930,-2.074,-20.351,-7.035,1.187,-19.485,-8.845,4.144,-19.261,-6.404,6.080,-16.036…	VQDIFMSETAHYAHVILPATSFAEKDGTFTNTERRVQRVRKGIHPIGNAKPDWQITCELSTRMGYKMEYPSPKEVWDEIASLVPMLAGINYGRIEQNGIQWPCPDIKHPGTKFMHEGKFPRGLGKFFVLPYRAPAESPDKDYPLLLTTGRTLYHYGAGTMTRRSAGIIHKTNDCFVEVHQADAGELGIFDGEMVRVVSRRGEITARAEVSGKMKRGVIWIPMHFAEASVNKLTMDAYDNITQTAEYKVCGAKIEKL	2172549	Candidatus Brocadia sp.
job.pdb	AF-A0A3L7XDV9-F1-model_v4 Molydop_binding domain-containing protein	13.200	113	76	5	40	151	146	237	1.000	4.764E-05	137	281	303	FRFVFQT-PKYRWGAHSTAVDADWISMLFGPFGDPYRRDPRMPWTGEAYLEINPKDAAELGLADGDYAWVDADPEDRPYRGWNEDDPYYEVARAMMRVRIYTGMSRGVIRTWF	YDMRMITHRTITQTKSRTS--GNYWLHAIEP---------------TNFVTLNSVDARRIGVQNGDLVRISSST--NPEGVWDLGNG--QKAPMEGQVEVIEGIRPGIVTFSL	-4.138,-2.253,-42.700,-4.974,-1.031,-39.192,-1.937,-2.181,-37.168,-2.674,-4.647,-34.357,-1.534,-3.797,-30.803,1.286,-6.338,-31.366,2.533,-4.320,-34.395,3.409,-1.507,-31.928,4.624,-3.589,-28.966,6.876,-6.009,-30.910,8.556,-3.017,-32.636,9.076,-1.395,-29.198,10.705,-4.624,-27.956,12.787,-4.738,-31.181,14.023,-1.160,-30.500,14.974,-2.196,-26.936,16.719,-5.310,-28.324,18.608,-3.373,-31.062,19.691,-0.…	MAGSQEDLYIKQVANIAYGEKPEAADAVPEADDAEVELFLNSRRHLPKTVFDVDAWKAAIGNDESLWRRVVYVLNRGGRFQDYSKLKKGNQLANKYGKQINLYCEKSYDSKNSMNGEHFSGVARYFEPGQDALGNLVSQQDEAEGYDMRMITHRTITQTKSRTSGNYWLHAIEPTNFVTLNSVDARRIGVQNGDLVRISSSTNPEGVWDLGNGQKAPMEGQVEVIEGIRPGIVTFSLGYGHWAYGAMDVEIDGEVVVGDARRATGIHANAAMRTDGHNPNTCLRDLVGGSAVFYDTKVKVEKV	2026724	Chloroflexi bacterium
job.pdb	AF-A0A4U1JFP4-F1-model_v4 Uncharacterized protein	19.400	134	71	5	32	161	189	289	1.000	4.764E-05	137	281	317	PLQERDPAFRFVFQTPKY--RWGAHSTAVDADWISMLFGPFGDPYRRDPRMPWTGEAYLEINPKDAAELGLADGDYAWVDADPEDRPYRGWNEDDPYYEVARAMMRVRIYTGMSRGVIRT--WFNMYAATPATV	PEEQPDARYPLVLTTGRVEAHWHTRTKTGNVERLNRI----------DP------APYLAMSPEDARELGLVEGARVFVKSRR-----------------GEARTVVRVTRDIGPGVVFMPMHWNDLWEAGASV	-9.221,-25.839,-40.715,-10.212,-22.156,-40.873,-9.931,-19.922,-37.774,-12.994,-17.637,-37.799,-12.009,-13.995,-37.120,-14.587,-12.497,-34.753,-14.503,-8.847,-35.926,-16.379,-6.740,-33.367,-15.868,-3.170,-34.643,-15.675,-0.734,-31.714,-17.513,2.229,-33.278,-19.274,4.468,-30.748,-17.361,5.941,-27.745,-18.117,9.676,-27.712,-15.558,11.003,-25.204,-17.673,13.308,-23.018,-15.861,16.615,-22.404,-15.917,…	MTRSRCSTRWSGARFARFGSSEQTRRRACRTLPVARWGLERAELVIVQDAYYPTETTRFAHVVLPGALNLEQEGTFTNSDRTISLLERVVEPPGDARPDWEWVQDVAQAMGFGAAFDCSSAGAIFREMAMMTRGRPNDQTGVDYERLRAEGPQRWPHPHTGAPRVLHEGHVFATPSGKARLFARPYVAPEEQPDARYPLVLTTGRVEAHWHTRTKTGNVERLNRIDPAPYLAMSPEDARELGLVEGARVFVKSRRGEARTVVRVTRDIGPGVVFMPMHWNDLWEAGASVNEVTTSATDPLSMEPALKRCAVAVEPFG	889272	Polyangium fumosum
job.pdb	AF-A0A1F9D5U1-F1-model_v4 Uncharacterized protein	17.600	119	67	4	32	150	213	300	1.000	8.355E-05	137	281	335	PLQERDPAFRFVFQTPKYRWGAHSTAVDADWISMLFGPFGDPYRRDPRMPWTGEAYLEINPKDAAELGLADGDYAWVDADPEDRPYRGWNEDDPYYEVARAMMRVRIYTGMSRGVIRTW	PIEQQNEEYPLWILPRGFHYHY--------------GIGTTNKRAKGLAKVFPETALEINPDDAQRVGVNDLDPVKVIS-----P-RG-----------EVETICRISQALPKGIAYFA	4.556,10.405,-1.053,0.914,9.631,-0.160,-0.267,8.709,-3.683,-3.370,6.835,-2.414,-6.700,8.628,-1.840,-6.711,7.776,1.908,-3.055,7.010,2.744,-3.093,10.024,5.101,-6.316,8.809,6.782,-5.001,5.223,7.133,-1.896,6.640,8.874,-4.063,8.932,11.048,-6.079,5.799,12.043,-2.993,3.839,13.205,-2.258,1.968,9.937,1.366,1.642,11.189,2.364,-1.103,13.661,3.982,1.513,15.981,1.012,3.914,16.283,-2.478,4.118,17.741,-4.948,6.…	MLSQNNAQGAFDMGGFSEFLPGHQRMDDPKAREKFEEAWGRKIPAKPGFTYGEMFDRILEGKIKALYILGEDPFITLPNLERLRTGIRHLEFLVVQDQFMPHIGSYANVVLPGASFAEKDGTFTSMERRIQRVREAICPVADSKPDWKILCDLSTRMGYPMEYGGPSEVMAEISSLVPLYANADYQNLEKAGIQWPLANGRKRRFFPIEYREPIEQQNEEYPLWILPRGFHYHYGIGTTNKRAKGLAKVFPETALEINPDDAQRVGVNDLDPVKVISPRGEVETICRISQALPKGIAYFATQFFPIAINNLLIPERDPVSGTPEYRVCIGRIERR	1797839	Deltaproteobacteria bacterium RBG_16_48_10
job.pdb	AF-A0A843KKS7-F1-model_v4 Molybdopterin-dependent oxidoreductase	21.000	114	57	4	37	149	249	330	1.000	4.476E-05	137	281	365	DPAFRFVFQTPKYRWGAHSTAVDADWISMLFGPFGDPYRRDPR-MPWTGEAYLEINPKDAAELGLADGDYAWVDADPEDRPYRGWNEDDPYYEVARAMMRVRIYTGMSRGVIRT	SLEYPMLLSTGRIVVQYNSGSM---------------TRRSPSLQERDGELYVEIHPQDASELNVKHGDMVKV------KTIRG-----------ETEARARITEKVKPGMVFM	24.504,16.421,9.345,23.109,12.917,10.006,22.847,12.037,6.267,25.209,10.324,3.780,27.122,8.138,6.302,26.857,4.738,8.078,24.602,4.687,11.080,22.845,7.897,9.911,20.008,8.900,7.543,16.251,9.370,7.366,14.649,5.908,7.195,10.957,5.655,6.260,10.075,2.161,7.372,8.128,1.048,4.278,5.411,-1.456,5.228,4.670,-3.856,2.326,7.241,-6.281,0.867,7.157,-4.551,-2.555,5.777,-1.042,-1.916,9.271,0.239,-2.773,9.381,-1.828…	GQIGRPGAGVWPMRGQNNVQGNCDMGGMAEFYPGYKRASDPASIEFFKAAWKADDLPLGPGLTSTEMTEAALQGSLKAMYLIGEDPVTCDANINKTKAALEKLDFLIVQEIFMTPTAMLADLVLPAAAWAEKDGSYTSMERRVQWIDQAVPPVGDAREGLWIINEIGKRLGLELGGSSAAEILKEINRLVPQYGGMTQERISQVGGLRWPCPDEKHPGTAILHQERFSTLDGKARIANVQNKPAGELTSLEYPMLLSTGRIVVQYNSGSMTRRSPSLQERDGELYVEIHPQDASELNVKHGDMVKVKTIRGETEARARITEKVKPGMVFMPFHWQGTNIITSDALDPVAKIPEYKMAACRIETMA	90426	Methanothrix sp.
job.pdb	AF-A0A7J4PNT0-F1-model_v4 Molybdopterin-dependent oxidoreductase	21.500	116	58	4	35	149	290	373	1.000	4.476E-05	137	281	405	ERDPAFRFVFQTPKYRWGAHSTAVDADWISMLFGPFGDPYRRDPR-MPWTGEAYLEINPKDAAELGLADGDYAWVDADPEDRPYRGWNEDDPYYEVARAMMRVRIYTGMSRGVIRT	QTSPEYPILLSTGRIVVHYNSGSM---------------TRRSPSLLERDFELFVEINPKDAAELKVRHGDMVVV------KTVRG-----------KTEARARVTEKVKPGMVFM	29.225,12.051,-5.551,28.005,10.202,-2.365,30.095,12.265,0.121,28.888,15.493,-1.538,25.201,14.448,-1.295,25.583,13.424,2.385,27.233,16.785,3.208,24.433,18.686,1.397,21.682,16.778,3.271,23.358,17.079,6.707,24.308,20.790,6.418,20.919,22.045,5.134,18.867,24.041,7.711,16.032,21.696,6.836,16.143,18.495,4.752,13.222,16.102,4.177,13.721,12.502,3.004,10.794,11.556,0.726,10.612,7.847,-0.188,8.169,5.173,-1.…	QIVKAARIYARSPASSLLYSMGITQHVCGTDNVKACATIALVSGQIGRPGAGVWPMRGQNNVQGNCDMGGMAEFYPGYRRASDPNSVEFFKAAWNADDLPLGPGLTATEMTEAALEGKIKAMYLIGEDPVICDANINKTKAALDNLDFLMVQEIFMTATAKMADLVLPAAAWAEKDGSYTSMERRVQWIDQAVPPVGEAKEGLWIINEIGKRMGLDLKGDSAEKVLKEINKTVPQYGGMTLERISKIGGLRWPCPNEGHPGTDILHQERFSTSSGKANIASVENKPAFEQTSPEYPILLSTGRIVVHYNSGSMTRRSPSLLERDFELFVEINPKDAAELKVRHGDMVVVKTVRGKTEARARVTEKVKPGMVFMPFHWQGTNIITSDALDPVAKIPEYKM…	2595067	Methanotrichaceae archaeon
job.pdb	AF-A0A1V5ZBF8-F1-model_v4 Formate dehydrogenase subunit alpha	20.300	113	59	3	37	149	346	427	1.000	9.465E-05	137	281	465	DPAFRFVFQTPKYRWGAHSTAVDADWISMLFGPFGDPYRRDPRMPWTGEAYLEINPKDAAELGLADGDYAWVDADPEDRPYRGWNEDDPYYEVARAMMRVRIYTGMSRGVIRT	DSSYPFRLTSGRVIWHWHTGTM-----TRRSKNLNDEVQ---------EAYIEIHPADAEKVRVADGDMIRVRSRK-----------------GQLSCKVRIVPDIKEGMIFM	-1.237,4.509,25.290,-2.396,6.895,28.082,-3.443,3.951,30.283,-0.180,2.071,29.565,1.727,5.138,30.872,-0.626,5.716,33.853,-0.117,2.086,34.950,3.663,2.126,34.253,3.462,-0.660,31.621,5.652,1.240,29.110,9.079,-0.155,28.174,11.198,2.564,29.848,14.528,0.973,28.826,13.506,0.665,25.158,12.122,4.246,25.232,15.341,5.738,26.701,17.809,3.761,24.545,15.922,3.373,21.259,13.606,6.424,20.963,13.221,10.229,21.193,1…	MGEIIRNGWENKEFISLRTREYDSLKKTVLQTKYTPGEVSFLTGVSEEDLLRAAEWIGTADKCTVLYAMGLSHLSGGISNVRAIANLMMLTGNIGRPGTGVNALRGQNNVQGACDMGCIPNFFPGYQPVTDSTFHRKIGRIWNFPDGIAPARTGLDINQMFRKAGMKHDNIKAMVLVGENPLVTEPDQNMVEHAVKNLEFLVVSDIFFTKTCEYAHVVLPAACYAEKDGTVTNTERRVQRLCKAVDPPGIAKPDWQIITELACLMGYSDQFPYKDPSDIFREITTVCEPYMGMTFEQVSLPDGICWPCPSPDHPGTAILYTDRFYHPDGKGVFCPVEWKIPAELPDSSYPFRLTSGRVIWHWHTGTMTRRSKNLNDEVQEAYIEIHPADAEKVRVADGD…	1852876	Euryarchaeota archaeon ADurb.Bin165
job.pdb	AF-A0A0F9G0M4-F1-model_v4 Uncharacterized protein	14.400	118	72	4	33	149	528	617	1.000	1.559E-04	137	281	664	LQERDPAFRFVFQTPKY-RWGAHSTAVDADWISMLFGPFGDPYRRDPRMPWTGEAYLEINPKDAAELGLADGDYAWVDADPEDRPYRGWNEDDPYYEVARAMMRVRIYTGMSRGVIRT	MNGSPDEYDLYLITYKLIEFKQERSSFFP--LLAELAP---------------KQMVAINPKTAKEKGISDGDEVEVESHNAVT-----------GETQSLKVRARHTQAIRPDTVGM	6.896,-3.578,0.612,7.519,-4.809,4.180,8.066,-8.612,4.182,8.667,-11.087,7.061,12.054,-12.554,7.494,10.752,-16.164,7.340,14.231,-17.566,8.299,14.589,-15.635,11.571,11.170,-14.229,12.588,9.273,-15.635,15.614,6.119,-13.460,15.589,4.297,-12.421,12.388,1.379,-10.064,11.857,-0.378,-11.345,8.702,-2.287,-8.093,8.191,-4.754,-7.984,5.264,-2.603,-10.411,3.161,-3.126,-14.061,2.078,0.333,-15.656,2.598,-0.699,-…	MLHPDWRHTNYVLSWGWNITGAGGNKFCWLTWPQQLVEARKRGVKLVQIDPRLRPAGQFADEWVAIRPATDLVLAQALSNQLIKQGDIDKPYLRKFTNSPYLVKSDGTFLRVDGKEQVWDTASDGPKAAGGGKPALEGEYTVNGQKVKPGFQVFKEDVAKFTPKRAAEICGIDAKQITQIAKDLGANARIGETIKIDGKRAPYRPVSIMAYHMAQQELGMQTLRAMTMLFMLMGAVGAVGGAKSDFKWKIHDHYEEYENIEIEDPPYGPVLKHSKFYPINTGLPSVFAQSVLDPKKFDVDPKKIPEMMILHMANPIISFPNQKVIEEAYKKIDYMVVLSPWLSETADYFADIILPAATIEKYEGPISATDQYTDAKTLRIPPTDPLFESRGEIDIYLDL…	412755	marine sediment metagenome
job.pdb	AF-A0A1F2S0G7-F1-model_v4 4Fe-4S Mo/W bis-MGD-type domain-containing protein	14.100	120	77	3	31	149	576	670	1.000	1.376E-04	137	281	715	HPLQER-DPAFRFVFQTPKYRWGAHSTAVDADWISMLFGPFGDPYRRDPRMPWTGEAYLEINPKDAAELGLADGDYAWVDADPEDRPYRGWNEDDPYYEVARAMMRVRIYTGMSRGVIRT	DILPDNAPEGFEWTLDPYEPLVFFGGASRQIPFLQQITSPYSG--------PRGWRSWIEMSAEDAHRMGIEEDETVWVESAR-----------------SRIQRRVRILEGGKPGIVGA	-14.328,19.508,2.690,-11.061,20.776,1.217,-7.410,19.817,1.682,-5.148,21.917,3.902,-3.680,24.488,1.440,-0.392,24.478,3.245,-0.162,20.662,3.296,2.864,19.937,1.058,1.551,16.766,-0.476,-1.825,17.663,-2.093,-1.948,21.463,-1.379,-5.749,21.996,-0.995,-6.456,18.965,-3.230,-8.742,16.180,-1.923,-9.869,12.888,-3.498,-13.570,11.901,-3.750,-13.194,9.635,-0.729,-11.996,12.609,1.343,-14.973,14.714,0.134,-17.391…	MDGNPIYPVNRDGICPRGQTLTQLIYHPDRILAPAHRSAIDQPWETSSWDQTLESLASTLRRLRGADQQNRVLMVSGRSRGLTSKLCSHFLSSYGSNHFFELPSGMETSQRALEFMAGIPNDGKAYRMAYDLENSRYILNFGCDLLEGWGTPAHTMRLFGQWRDIKRGRRTTLIHFGPRLSVTAARSDEWVPVEVGTLGAMALGIAFVLISEDLYNRSFVESFSFGFEDWTDRSGQAHMGFRRWVREEYRLSRVSEITGISSETIVRIAREFAAQPGSIAIGPQQSPVQPGRLSDAMAIQALNALVGSIGTRGGVSLIPEFGWPLPVADGNETMRTASLDGLVAVLDQSPEVLILDQAAWFIDSLDDAHLDMLNRIPLIVSTSPVEDATSKLATLLLPD…	1797186	Acidobacteria bacterium RIFCSPLOWO2_12_FULL_54_10
job.pdb	AF-A0A5C8UW46-F1-model_v4 Molybdopterin-dependent oxidoreductase	18.800	127	70	4	37	161	588	683	1.000	9.465E-05	137	281	892	DPAFRFVFQTPKYRWGAHSTAVDADWISMLFGPFGDPYRRDPRMPWTGEAYLEINPKDAAELGLADGDYAWVDADPEDRPYRGWNEDDPYYEVARAMMRVRIYTGMSRGVIRT--WFNMYAATPATV	SADFPFVLNTGRVRDH---------WHTMTRTGKSQRL-----SAHRDVPFVEIHPDDATAMGVSHGGLATVSTAH-----------------GAAVLEVMVGEGMRRGDLFAAFHWSGATASEGRV	-31.644,36.115,15.616,-30.432,36.032,11.984,-27.656,33.418,11.836,-24.774,35.079,9.964,-24.344,32.523,7.162,-20.533,32.663,6.975,-19.632,32.789,3.260,-18.555,29.243,2.261,-14.831,28.859,2.542,-12.981,28.686,-0.806,-12.198,25.150,-2.026,-8.673,23.926,-1.118,-6.711,21.890,-3.699,-5.287,18.742,-2.029,-4.545,15.058,-2.860,-6.416,11.790,-2.240,-4.713,10.011,0.712,-5.467,6.482,-0.526,-4.128,4.675,-3.65…	MNAHVQAPAAAVKTTCPYCGVGCGVLATPDGFGGAGIAGDTEHPANFGRLCSKGSALGETLSLDSRLLHPSVDGVRASWESALGTVAGGLRKVAEQHGPDSIAFYLSGQLLTEDYYVANKLAKGFLGTPHVDTNSRLCMSSAVAAHRRAFGSDTVPGCYEDLDEADVIVLVGSNTAWCHPILFRRMVDARAKRGTKLVVIDPRRTQTGEEADLFLGLKPGTDTALFSGLLVHLASAGALDYRFVLDHTTGFEGALERARSIAPDIAATAAATGLSDADVGAFFALFTRTKRVVTAFSQGVNQSAQGTDKGNAIINCHLATGRIGKAGAGPFSLTGQPNAMGGREVGGLANMLAAHMHFAPEEVDRVRRFWSAPNIITGEGMKAVALFEAVERGKIKALW…	2603896	Methylobacterium sp. WL19
job.pdb	AF-A0A2H5YB17-F1-model_v4 Molydop_binding domain-containing protein	14.900	214	100	11	33	240	120	257	1.000	1.976E-06	136	281	257	LQERDPAFRFVFQT-PKYRWGAHSTAVDADWISMLFGPFGDPYRRDPRMPWTGEAYLEINPKDAAELGLADGDYAWVDADPEDRPYRGWNEDDPYYEVARAMMRVRIYTGMSRGVIRT--WFNMYAATPATVANQKATPGNPARNEQ---TRYVALFRYGSHQSGTRAWLRPTQQTDSLVRKGYFGQVIGTGFEADVHSVSGAPKEAFVKIEKA	MWKSPPQYDLTLISFKKIEFKQ-SRASQIPLLAELAP----------------QQGLVMNPKTAQARGLKEGDEVWVES---------HNAVT--GETRRVRTKVVLSEAIRPDVVGLPHHYG-------------EVARHPWAEGQGPTPNT--LFFTGEGYAGMSA---------------------DNSF------------HVRVRVYKA	35.928,-7.868,-15.438,35.422,-4.086,-15.853,37.265,-3.673,-19.188,37.448,-5.379,-22.599,35.014,-7.199,-24.900,32.388,-9.038,-22.800,33.461,-6.906,-19.786,31.169,-4.650,-17.723,31.697,-1.542,-19.920,30.870,-3.521,-23.098,27.703,-4.857,-21.448,26.933,-1.300,-20.218,27.159,0.061,-23.797,24.504,-2.519,-24.742,22.335,-2.171,-21.596,22.203,1.657,-21.833,21.749,1.548,-25.646,24.843,3.746,-26.170,25.344,…	MLFGKGGFLDRLNTALGLKDPNTLDLNTKPTPREVADKWARSQGLREGIAYFEKRGVWVKGPVSPKRYYGYAQNPPFGGIRQRFYGESLLRYRQEMRAKGAEEIYWQDYTPFPTWREPTMWKSPPQYDLTLISFKKIEFKQSRASQIPLLAELAPQQGLVMNPKTAQARGLKEGDEVWVESHNAVTGETRRVRTKVVLSEAIRPDVVGLPHHYGEVARHPWAEGQGPTPNTLFFTGEGYAGMSADNSFHVRVRVYKA	2035418	bacterium HR23
job.pdb	AF-A0A2E0GP81-F1-model_v4 Symmetrical bis(5'-nucleosyl)-tetraphosphatase	18.800	117	60	6	37	151	307	390	1.000	7.849E-05	136	281	424	DPAFRFVFQT-PKYR-WGAHSTAVDADWISMLFGPFGDPYRRDPRMPWTGEAYLEINPKDAAELGLADGDYAWVDADPEDRPYRGWNEDDPYYEVARAMMRVRIYTGMSRGVIRTWF	DKDYEMILTTGRQLEHWHTGAMTRKASNLD-AIEP---------------EPTVSISPLDILKNNLNPGDKIKVST------RRG-----------TVEIRVRKDKSIPAGVIFIPF	6.101,-18.426,-29.642,4.503,-15.677,-27.546,6.430,-12.645,-26.227,5.456,-11.346,-22.757,6.625,-7.972,-21.391,6.509,-7.724,-17.572,7.207,-4.720,-15.347,9.233,-4.505,-12.123,9.160,-7.780,-10.166,10.767,-6.626,-6.875,11.186,-10.174,-5.462,7.358,-10.654,-5.548,7.694,-14.345,-6.509,4.189,-15.393,-5.351,2.559,-12.653,-7.469,4.870,-13.431,-10.420,4.037,-17.183,-10.179,0.334,-16.266,-10.245,0.903,-14.037…	MTSYYVGDLHGCFKQFKNLIRIIKFNPKTDHLYLTGDLVNKGTQSLELMNYLYSIDKNVTTVLGNHDFNLLAAYFDVNPWSKIPHTMQKLLNDKNIEKYITWIRKKSLLHINHSEKIILTHSGMYPGWTLKDAIKMSDQVSKKLKSNQIKNFIKTLWSNEPSSWKENFTPKEKMIFAVNAFTRMRFLNKNLSLNLDVSSDAFHNDDIKPWFKYNSRFKNNFKIIFGHWAALGFYKHPREIFNEMSKTMPSLNNITWDRLNKENSVTYPCKSPQHPGEEIVFGDKFPTLDGKGKFVPASVTSPDEIPDKDYEMILTTGRQLEHWHTGAMTRKASNLDAIEPEPTVSISPLDILKNNLNPGDKIKVSTRRGTVEIRVRKDKSIPAGVIFIPFCYNEAAANL…	1913989	Gammaproteobacteria bacterium
job.pdb	AF-A0A1E7GUA5-F1-model_v4 Formate dehydrogenase	21.800	128	64	7	36	161	408	501	1.000	5.071E-05	136	281	527	RDPAFRFVFQTPK-YR-WGAHSTAVDADWISMLFGPFGDPYRRDPRMPWTGEAYLEINPKDAAELGLADGDYAWVDADPEDRPYRGWNEDDPYYEVARAMMRVRIYTGMSRGVIRTWFNMYAATPATV	PDDQYPFYLTTGRIYAHWHTGSMSRRVTALS-RERP---------------EAFVEINPRDAKSLGVANRDTVRVTS------RRG-----------EITLKARLTDDVPEKTVFIPFH-FAEAPANI	9.002,1.780,5.805,11.482,4.044,7.665,13.117,1.209,9.721,13.869,-2.538,9.386,11.239,-5.236,10.159,13.647,-6.812,12.701,13.483,-3.656,14.867,9.791,-4.369,15.668,11.060,-7.173,17.964,12.805,-4.537,20.160,10.185,-1.732,20.044,8.575,-0.871,23.433,5.224,0.072,21.846,3.878,-1.115,18.475,0.863,0.656,16.938,-0.762,-1.437,14.169,-3.382,0.479,12.144,-5.356,-0.501,9.013,-3.356,-3.774,8.789,-4.130,-7.481,9.30…	MTNSISELARAKVILVTGSNTTEQHPQIARFIFDALARGSKLIVVDPRRIRLSRFAHVYLQPRLGTDVIWLNGMMKIILDEGLLDDAFIKMRTENFRAFSEHLRKFDLEQVEAVSGIAVEDLRRAARMYASVKRAMIIYSMGITQHICGTDNVQSIANMAMLTGHVEQECTGVGPLRGQNNVQGACDMGALPGTLSGYQSVADEGIRKKFEKTWKTNLPLAPGLTEIGMFHGTGDKKVRGMFIMGENPAMSHPDLRATRRALAALEFLAVSDIFLTETAQFADVVLPAASFAEKDGTFTSTERRIQRVRKAISPIGKSNPDWQIICELSARMNYPMHYESPAEIMEEIALLTPIYGGIYYDRLEHGWGLFWPCPNRDHPGTPFLHKGSFVRGKGRFDCI…	1869298	Desulfobacterales bacterium S3730MH5
job.pdb	AF-A0A480BVB2-F1-model_v4 Nitrate reductase	23.600	114	54	5	37	149	604	685	1.000	1.072E-04	136	281	795	DPAFRFVFQTPKYRWGAHSTAVDADWISMLFGPFGDPYRRDPR-MPWTGEAYLEINPKDAAELGLADGDYAWVDADPEDRPYRGWNEDDPYYEVARAMMRVRIYTGMSRGVIRT	DSEYPLVLNTGRVRDH---------WHTLTRTGK------SPRLSGHIAEPLLELNPADAARLGLTDGGFARIDS----RHG-------------GLVTRVALDSGLRAGEVFL	48.600,-55.897,19.280,47.988,-54.970,16.421,47.630,-52.355,14.473,47.925,-49.303,13.342,48.820,-46.943,10.480,49.134,-43.717,10.573,50.128,-40.549,8.660,49.981,-37.426,8.185,48.834,-33.915,9.237,50.136,-30.894,7.306,49.021,-27.568,8.778,49.641,-24.186,7.381,47.303,-21.380,7.723,44.988,-18.570,7.416,43.126,-16.344,5.056,40.385,-14.571,7.017,36.674,-15.279,7.173,34.878,-12.055,8.087,31.531,-13.799,…	MPGGRGGACDRLPGAGRSGAGVAGGVVNGGVRTTCPYCGVGCGVLATPDGAGGAAIAGDPAHPANFGRLCSKGSALGETLDLDGRLLEPLVDGRPVAWEAALDAVGESLRATLRQHGPQAVAFYVSGQLLNEDYYVANKLMKGFIGANNIDTNSRLCMASTVAGHTRAFGADTVPGCYEDLELCDLLLLVGSNTAWCHPVLYQRIKAARAARPDLRVVVIDPRRTPTCDIADLHLPLAPGSDVALFNGLLAALDARGAVDEAYVGAHVDGFDAALAVARAETPDAATVAAACDLPVGDVAQLYDWFAGTERVVTVFSQGVNQSAVGTDKVNALINCHLATGRIGRPGMGPLSFTGQPNAMGGREVGGLASMLACHLDYADASHRALVQAFWGGGPISAT…	1913989	Gammaproteobacteria bacterium
job.pdb	AF-A0A7C2N1M7-F1-model_v4 Formate dehydrogenase subunit alpha	19.800	121	61	5	37	153	578	666	1.000	5.071E-05	136	281	1136	DPAFRFVFQTPKY-RWGAHSTAVDADWISMLFGPFGDPYRRDPRMPWTGEAYLEINPKDAAELGLADGDYAWVDADPEDRPYRGWNEDDPYYEVARAMMRVRIYTGMSRGVIRT---WFNM	DSEYPFILTTGRLRDQWHTMTKTGKVESLMLHDP---------------DPVLEINPNDSLKLSVKDGDLVVVES------RRG-----------EATVQTKVTDGVKEGTVFLPFHWGKL	-15.823,11.333,-34.413,-16.521,7.780,-33.158,-18.904,7.640,-30.142,-17.213,6.840,-26.804,-18.920,3.814,-25.209,-18.756,3.995,-21.390,-18.145,0.562,-19.777,-18.937,-0.073,-16.066,-16.341,-1.837,-13.840,-14.790,-1.711,-10.320,-11.643,0.023,-9.018,-8.757,-2.458,-8.432,-7.189,-0.506,-5.581,-8.655,-0.286,-2.033,-11.311,-2.521,-0.379,-14.052,0.121,-0.909,-14.946,-1.340,-4.324,-15.710,1.987,-6.046,-17.7…	MGESMGVRSVCPYCGVGCGVILETRKGRVVNVKGDPDHPANRGKLCTKGITLHKTIHTPDRLTQPLMRKTHSDSFLPVSWDTALDRIGETFHSLIDTYGPGSIAFYISGQLMTEDYYVVNKLTKGFLKVNNLDSNSRLCMSSAVMGYRRAFGVDAPPCSYEDIYLSDCIFIIGSNTAYCHPVLFTRISEAKALKGNKPKIIVADPRRTPTASIADLYIPLNPGTDVALINGMIHILMNEGLIDEEFISSKTEGFEEIRKTVERYTPEIVSQICGIPPSLVREAALVYGEANAALTLWAMGINQSHQGTDKNNAVINLSLVTGNIGRPGTGPFSLTGQANAMGGRETGGLANLLPGHRYLENPSHRREVAAVWGCGEISETKGLTAVELFDAIHRGTIKA…	2080303	Candidatus Dadabacteria bacterium
job.pdb	AF-A0A529HS47-F1-model_v4 Nitrate reductase	16.600	222	96	10	37	254	11	147	1.000	6.115E-05	135	281	159	DPAFRFVFQTPKY-RWGAHSTAVDADWISMLFGPFGDPYRRDPRMPWTGEAYLEINPKDAAELGLADGDYAWVDADPEDRPYRGWNEDDPYYEVARAMMRVRIYTGMSRGVIRT---WFNMYAATPATVANQKATPGNPARNEQTRYVALFRYGSHQSGTRAWLRPTQQTDSLVRKGYFGQVIGTGFEADVHSVSGAPKEAFVKIEKAEDGGIGAERLWRPL	DADYPLALNTGRLRDQWHTMTRTGTVPRLMANAP---------------EPAVDLNPADAAAHQLKDGDLAHLSTRF-----------------GFVRARVRVANAQRRGHAFMPMHWSGQFAA---------------------RAAA-----GLLSS------PV--TDPH----------SGQPE---------LKHVPARIVRENTGWAGVLITRRNL	23.397,14.066,-12.828,23.415,10.780,-14.786,19.908,9.258,-14.968,20.008,5.462,-14.589,17.206,3.011,-15.378,15.052,1.595,-12.569,16.766,-1.362,-10.843,13.682,-3.481,-11.662,11.209,-2.976,-14.539,7.525,-3.957,-14.481,6.662,-7.333,-16.056,3.802,-9.850,-16.398,4.226,-11.076,-12.783,4.528,-7.520,-11.353,2.628,-5.262,-13.792,2.336,-2.182,-11.570,5.011,0.455,-10.905,4.612,1.094,-7.156,5.511,4.557,-5.826…	VRQEATAFTVDADYPLALNTGRLRDQWHTMTRTGTVPRLMANAPEPAVDLNPADAAAHQLKDGDLAHLSTRFGFVRARVRVANAQRRGHAFMPMHWSGQFAARAAAGLLSSPVTDPHSGQPELKHVPARIVRENTGWAGVLITRRNLRPTGFVHWSRYT	1871066	Mesorhizobium sp.
job.pdb	AF-A0A537QGU2-F1-model_v4 Molybdopterin oxidoreductase family protein	17.500	120	64	4	31	149	107	192	1.000	4.764E-05	135	281	238	HPLQERDPAFRFVFQT-PKYRWGAHSTAVDADWISMLFGPFGDPYRRDPRMPWTGEAYLEINPKDAAELGLADGDYAWVDADPEDRPYRGWNEDDPYYEVARAMMRVRIYTGMSRGVIRT	TSIEEADDTHPFRLATSPSRGFLNTSF-----------------NEMPSSQAREGAPSVMMHPLDAAALGIAEGDAVTL-----------GNMRG------ETTLIARLFDGVRRRVLIA	25.927,18.096,-3.627,24.710,15.335,-1.271,23.843,16.314,2.236,26.581,15.584,4.697,28.167,12.142,4.090,25.296,10.862,1.927,26.219,8.788,-1.136,24.055,7.639,-4.033,22.913,4.005,-4.051,25.195,3.619,-7.110,28.396,4.710,-5.262,27.474,2.420,-2.334,27.032,-0.535,-4.731,30.366,0.241,-6.499,32.110,0.317,-3.073,30.526,-3.034,-2.083,31.228,-4.703,-5.467,34.977,-3.939,-5.112,35.096,-5.493,-1.586,33.150,-8.58…	DPPGECRSNHEVLQGLARRLNAVHPGFEMSPRELIDVTLNKSGHGNIETLEADLWRDLQPDFRTSHYLDGFAHADKKFHFKADWANPPFGKRMGEFETMPSLPDHWTSIEEADDTHPFRLATSPSRGFLNTSFNEMPSSQAREGAPSVMMHPLDAAALGIAEGDAVTLGNMRGETTLIARLFDGVRRRVLIAESVHPNRNHIGGRGINMLTGAEAVAPIGGAAFHDNKVWARKAAPSA	1913988	Alphaproteobacteria bacterium
job.pdb	AF-S9R245-F1-model_v4 Putative anaerobic dehydrogenase	22.800	118	57	5	37	151	14	100	1.000	1.072E-04	135	281	315	DPAFRFVFQTPKYRWGAHSTAVDADWISMLFGPFGDPYRRDPRMPWTGEAYLEINPKDAAELGLADGDYAWVDADPEDRPYRGWNEDDPYYEVARAMMRVRIYTGMSRGVIRT---WF	GPCHPFRLNTGRIRDQWH---------TMTRSARAPALNRHI-----AEPFIEIHPADAADLGLEPATLARVTS--------------PQ---GQAILRVAVTERMPRGQVFAPIHWT	39.902,-1.795,-15.206,37.905,-4.284,-17.302,36.622,-2.729,-20.595,32.950,-3.352,-20.996,30.450,-2.771,-23.843,26.966,-1.585,-22.708,24.250,-4.073,-23.429,20.439,-3.653,-23.332,18.570,-5.350,-20.558,18.104,-9.058,-20.961,14.426,-8.493,-20.049,12.640,-7.360,-23.252,9.197,-5.703,-23.282,6.589,-7.037,-25.761,2.823,-7.522,-26.407,2.398,-9.902,-23.475,4.508,-7.737,-21.100,4.385,-4.192,-22.487,5.516,-2.…	MVPVTPRPPVAATGPCHPFRLNTGRIRDQWHTMTRSARAPALNRHIAEPFIEIHPADAADLGLEPATLARVTSPQGQAILRVAVTERMPRGQVFAPIHWTADTAPTGRIDALVAAATDPISGQPESKAAAVAIAPLAPAWYGFAVAHAAIRPEATYWARARTETGWRCELAGMEPPADWEAWARALFGLADAPCLRVEDRSRGGLRLAFTEAGRCVAALFVSPEPVELSRDHVVALLGGAGAEILAGRPAQGMADPGPTLCACLKVGRNTILRAIAEQGLDSVEAIGAALQAGTACGGCRPELAALLARRLEAAE	1123069	Rubellimicrobium thermophilum DSM 16684
job.pdb	AF-A0A7Y2DHB0-F1-model_v4 FAD-dependent oxidoreductase	17.900	128	67	6	29	151	127	221	1.000	4.476E-05	135	281	456	TLHPLQERDPAFRFVFQTPKYR--WGAHSTAVDADWISMLFGPFGDPYRRDPRMPWTGEAYLEINPKDAAELGLADGDYAWVDADPEDRPYRGWNEDDPYYEVARAMMRVRIYTGMSRGVIRT---WF	LYNKSEQVDADFPLILNTGRVRDQWHTRTKTGKVKRLL----------THIP------QPYLEMNKVDAYLRKLKDGDVAVIKS------RRG-----------QVQVKVKINFDIRERVVFLPMHWG	6.592,-21.067,-4.352,8.523,-18.056,-2.930,12.329,-17.673,-3.356,13.968,-14.969,-1.168,16.177,-12.661,-3.134,19.031,-10.460,-1.817,18.584,-6.662,-1.685,20.812,-3.959,-3.237,23.464,-3.938,-0.439,23.271,-7.732,0.068,24.655,-8.768,-3.376,27.316,-7.760,-5.921,26.619,-6.953,-9.597,26.709,-4.326,-12.350,24.234,-1.453,-12.883,23.514,0.440,-16.131,21.985,3.950,-15.853,20.000,6.040,-18.377,23.202,7.474,-19…	LLLPAAGWLEKEGTMTNSERRISYLPKVIDAPGEALPDVEILWRFAQAMDYEGFDYTNASEVYDEHCLLTKGTNIDISGLSYKRLKEEGSFQWPVPHKTHMGTPRLFTDFQFYTNDKKAHFNAPRSLYNKSEQVDADFPLILNTGRVRDQWHTRTKTGKVKRLLTHIPQPYLEMNKVDAYLRKLKDGDVAVIKSRRGQVQVKVKINFDIRERVVFLPMHWGKVLNDDFGRANNITNDLVDPISKEPDFKYCAVQVERFTKPKQKIIVVGAGAAAYRFIQSFREKNKKDELHVFSREDDPFYNRVLLPEYVSDELSWEALEKLKKGELQKLDVTLHPGIGIVDIDTRAKQVTDAVGFIHSYDLLVMATGSRAFVPSEIQFDLPGCFTMRERGDADKLKRY…	2268138	Pricia sp.
job.pdb	AF-Q984M7-F1-model_v4 Mlr7933 protein	23.300	120	56	4	37	153	381	467	1.000	3.951E-05	135	281	503	DPAFRFVFQTPKYRWGAHSTAVDADWISMLFGPFGDPYRRDPRMPWTGEAYLEINPKDAAELGLADGDYAWVDADPEDRPYRGWNEDDPYYEVARAMMRVRIYTGMSRGVIRT---WFNM	DDAHPFRLTTSPARNFLNSTFAETPVSKEKEG----------------RPALLLHPDDAADLGLADGDRVEV-----------GNQRG------DLVLHAKFFDGIKRGVVIAEGIWPNS	8.855,64.105,-2.928,9.675,60.620,-4.224,6.792,58.428,-2.974,8.530,55.158,-2.087,6.272,52.491,-3.653,4.654,50.233,-0.997,6.665,46.985,-1.151,4.369,43.911,-1.075,5.427,41.145,1.374,4.990,37.451,0.439,5.180,34.540,2.927,7.149,31.344,2.153,9.229,28.562,3.734,12.880,27.681,3.038,12.812,24.126,1.517,16.562,23.682,1.554,17.980,20.384,2.909,18.020,21.841,6.449,15.408,20.641,8.981,14.603,24.223,10.061,12.…	MNQHAKLRIGHSACPHDCPSTCALEVELLDGNRIGRVHGAKANTYTSGVVCAKVARYADRVHHPDRLLKPLIRAGAKGDGVWQEASWEAALDLVAEKFIAAEEKYGSETVWPYFYAASCIAAVTGSWQYEGGGAFHSNSGIFKLNQEVLEGTRMRDPSIRYLDHSRIGPVLTGASDALYGGPPVTAMLIQNTNPVNVAPEQRLVKQGFLRDDLFACVHEQFMTDTARLADVVLPATMFLEHDDVYKGGGNQHITLGPKLIEPPEGPRTNHFVIEQLAERLGVADRPGFGLTEQQHIDIILGKRGLGSFDSLKEQKWVDLQPDFETAHFIKGFGHSDGKFRFRADWTGQAAPNRPPKSMGLFGPVERLPEFPDHVDLIEVADDAHPFRLTTSPARNFLNS…	266835	Mesorhizobium japonicum MAFF 303099
job.pdb	AF-A0A3C1L1T9-F1-model_v4 Formate dehydrogenase subunit alpha	22.500	120	53	4	35	150	466	549	1.000	8.893E-05	135	281	667	ERDPAFRFVFQT----PKYRWGAHSTAVDADWISMLFGPFGDPYRRDPRMPWTGEAYLEINPKDAAELGLADGDYAWVDADPEDRPYRGWNEDDPYYEVARAMMRVRIYTGMSRGVIRTW	KSTRRFPLLLTTGRILSQYNVGAQT-------------------RRTANVQWHREDVLEIHPHDAEERGIHDGDEVTV-ASR----------------VGTTTLHAFVSDRMAQGVVYTT	6.126,5.539,-19.495,6.212,2.142,-17.780,4.821,-0.098,-15.020,7.243,-2.143,-12.879,6.434,-5.562,-11.414,6.343,-6.197,-7.661,6.627,-9.851,-8.791,10.085,-9.147,-10.324,13.382,-8.792,-8.430,14.832,-5.540,-7.032,17.489,-5.604,-9.790,14.936,-6.044,-12.604,12.737,-3.248,-11.184,15.773,-0.940,-10.770,16.763,-1.562,-14.418,13.216,-0.780,-15.652,12.922,2.516,-13.729,16.449,3.468,-14.886,15.450,2.821,-18.53…	GGITSSRCTNEEVFVVQKMIRTAFGNNNVDTCARVCHSPTGFGLSQAFGTSAGTQDFKSVEMADVILLIGANPTDAHPVFASRMKKRLRDGAQLIVVDPRRIDLVQSPHVKAAHFLQLRPGTNVAIVNALAHVIVAEDLVDHRFVQERCEPAEFAQWAAFVSQPENSPEQLEQFTGVPAAEVRAAARLYATAGNGAIYYGLGVTEHSQGSTMVMGMANLALATGNLGRDGVGVNPLRGQNNVQGSCDMGSFPHELPGYRHVSDSTTRATFEAFWGHSIQAEPGLRIPNMFDAAIDGHFKGLFVQGEDIAQSDPNTVHVMHALTSLELVIVQDLFINETAKVAHVFFPGTSFLEKDGTFTNAERRINRVRPAMRPRNGKQEWQVVAELSAALGAPMHYDD…	2024894	Acidimicrobiaceae bacterium
job.pdb	AF-A0A3C1M1A4-F1-model_v4 Nitrate reductase catalytic subunit	19.300	129	67	6	37	160	563	659	1.000	4.476E-05	135	281	688	DPAFRFVFQTPK-YRWGAHSTAVDADWISMLFGPFGDPYRRDPRMPWTGEAYLEINPKDAAELGLADGDYAWVDADPEDRPYRGWNEDDPYYEVARAMMRVRIYTGMSRGVIRT---WFNMYA-ATPAT	DAEYPLALTTGRLYGHWHTQTRTGRIDKIRKMHP---------------TPFLEIHPRDAAKLNLQAGDRVRVTS----RR-------------GQSVFPVCITQAIAPGVVFVPMHWGALWADNAEAN	36.808,-8.542,10.473,33.175,-8.556,11.671,31.300,-5.617,10.061,27.793,-4.512,11.148,25.602,-2.690,8.591,22.445,-0.835,9.711,19.475,-1.075,7.297,15.635,-1.338,7.172,13.422,-4.460,6.980,12.178,-4.896,3.359,8.797,-6.256,4.378,5.891,-4.509,6.179,5.545,-0.690,6.358,6.532,-0.781,10.036,10.116,-0.134,8.876,11.962,-2.169,11.509,15.682,-1.336,11.771,18.000,-4.319,11.176,21.696,-5.039,11.713,23.407,-7.323,…	MTETVKTLCPYCGVGCGLEAVLPALKIRGDRAHPSSQGMVCVKGATVAESLAKDRLLYPMWRPTLESEFQRISWEGAIAKIVEAILPWRENPDALCLYGSGQFHTEDYYVAQKLMKGCLGTNNFDANSRLCMSSAVAGYKQSLGSDGPPCCYDDLELTDCCFIIGSNTAECHPIVFNRFRRHHKASGAKLIVVDPRRTETAAVADLHLAIQPGTDIDLLNGMAHLWLQWGTLDRPFIENHTEGFADLVALVQHYTPERVAQRCGIAVEEVTTAARWWSEATAVLSMWSMGINQSAQGTAKVRCLINLHLLTGQIGKPGAGPFSLTGQPNAMGGREAGGLSGLLPGYRAVTDPGDRAFLEEFWGLPPGQISPVPGRSAWDIVRGLEDGSVQFLWIAATNP…	2055767	Cyanobacteria bacterium UBA8156
job.pdb	AF-A0A2W7BU94-F1-model_v4 Nitrate reductase catalytic subunit	19.600	127	64	6	37	158	40	133	1.000	3.078E-05	134	281	190	DPAFRFVFQTPKY--RWGAHSTAVDADWISMLFGPFGDPYRRDPRMPWTGEAYLEINPKDAAELGLADGDYAWVDADPEDRPYRGWNEDDPYYEVARAMMRVRIYTGMSRGVIRT---WFNMYAATP	DDQYPFVLTTGRLYGHWHTQTRTGRIEKIQKM-HP---------------APFLEINPRDAQRLQVQGGEWVEV------RSPRG-----------TVRLPLLVTQNIRRGTLFVPMHWGNLWAENA	40.965,22.181,2.870,37.814,23.339,1.193,35.823,20.531,-0.282,36.586,19.946,-3.903,34.109,21.563,-6.220,31.249,19.295,-7.142,32.038,17.189,-10.138,29.313,17.974,-12.692,28.933,14.583,-14.397,28.285,15.192,-18.123,24.593,14.778,-19.086,24.288,11.286,-20.641,23.160,10.558,-24.241,23.474,14.173,-25.529,24.980,12.656,-28.744,22.203,10.015,-29.179,24.707,7.237,-28.307,22.801,4.749,-26.094,24.247,1.868,…	PPPPPPRHDKRLYTRGMFNTADRRARFAALHSNGLAEPPDDQYPFVLTTGRLYGHWHTQTRTGRIEKIQKMHPAPFLEINPRDAQRLQVQGGEWVEVRSPRGTVRLPLLVTQNIRRGTLFVPMHWGNLWAENAECNALTHPVACPISGQPELKACAAQVVPLKRPEGATVAAETLPEATESSILSAAPTS	47254	Leptolyngbya sp.
job.pdb	AF-A0A800JSF0-F1-model_v4 Molydop_binding domain-containing protein	18.100	116	62	4	37	151	111	194	1.000	1.465E-04	134	281	242	DPAFRFVFQTPKYRWGAHSTAV-DADWISMLFGPFGDPYRRDPRMPWTGEAYLEINPKDAAELGLADGDYAWVDADPEDRPYRGWNEDDPYYEVARAMMRVRIYTGMSRGVIRTWF	SRRYPFTLITGRSLYHWHTGAITREVANLMKKVP---------------VVTVDINSADANEMNIRDGQDIQISS------RRG-----------EIIARVHVVDRMQRGDLFVPF	3.829,5.924,-20.681,3.667,8.912,-18.334,4.920,11.969,-20.283,6.936,14.795,-18.666,4.841,17.879,-18.535,7.338,19.948,-16.459,11.101,20.110,-15.821,12.694,18.618,-12.700,12.563,20.870,-9.617,16.021,22.066,-8.457,18.573,19.203,-8.415,15.877,16.511,-8.582,16.490,13.630,-11.011,14.341,10.762,-12.287,14.590,7.661,-10.068,16.197,5.695,-12.943,18.974,8.332,-13.385,19.720,8.197,-9.640,19.677,4.371,-9.770,…	MIRPFMENVGESRNDWEITADIARRVLERLERPVHQFTYAESSEIFDEMAGLTPIISGLSHSRLNKEGGIQWPCSDDNHPGTKILFDKDFPRGRGLFMPVVQAALAAELPSRRYPFTLITGRSLYHWHTGAITREVANLMKKVPVVTVDINSADANEMNIRDGQDIQISSRRGEIIARVHVVDRMQRGDLFVPFVALEGVAANILTNDALDLPSGIPEYKACAVRLDVPGSTRKTRKKRSTN	2026734	Dehalococcoidia bacterium
job.pdb	AF-A0A661IGJ5-F1-model_v4 Uncharacterized protein	16.600	114	65	5	37	150	170	253	1.000	1.376E-04	134	281	287	DPAFRFVFQTPKYRWGAHSTAVDADWISMLFGPFGDPYRRDPRMPWTGEAYLEINPKDAAELGLADGDYAWVDADPEDRPYRGWNEDDPYYEVARAMMRVRIYTGMSRGVIRTW	EKGYPYILMI-EGLFH-----------NHLLGLGGE-RRDKGLGAIVPGAYLEMNEEDAKELAVENGDKVKVIS--------------PW---GEVVVETKVGRDIRKGVLSLF	4.663,11.893,-6.613,4.826,14.672,-9.239,3.942,13.129,-12.601,4.925,15.230,-15.634,2.611,18.070,-16.761,-0.960,16.684,-16.853,-0.272,13.313,-15.133,-2.845,12.025,-12.593,-1.752,11.017,-9.061,-2.746,7.573,-7.713,-5.951,8.979,-6.146,-6.752,11.046,-9.278,-6.310,7.876,-11.411,-8.924,6.110,-9.231,-11.265,9.150,-9.341,-10.817,9.365,-13.142,-11.635,5.632,-13.454,-14.672,5.964,-11.118,-15.911,8.903,-13.26…	MTLGDGGLSGVEILEAAAEGRLKVLFLWGEDLLCTFPGSVAEKALSALDFLVVQDVYLTPSAKKAHLVLPALTPAEKEGSYTNCEGRVQVVRKALEPPEGLMETGVLLREIASYMGKEWEARSSKEVFSEIKGKVAPYAQVDPSEGGFRGSDEPLKAVFQPPEGADLQEEKGYPYILMIEGLFHNHLLGLGGERRDKGLGAIVPGAYLEMNEEDAKELAVENGDKVKVISPWGEVVVETKVGRDIRKGVLSLFTGLYDVDGCALVGEVDPSSKVPSFAKIPVRVERQ	2026735	Deltaproteobacteria bacterium
job.pdb	AF-A0A519B9K6-F1-model_v4 Molydop_binding domain-containing protein	24.500	110	52	4	40	149	186	264	1.000	8.893E-05	134	281	337	FRFVFQTPKYRWGAHSTAVDADWISMLFGPFGDPYRRDPRMPWTGEAYLEINPKDAAELGLADGDYAWVDADPEDRPYRGWNEDDPYYEVARAMMRVRIYTGMSRGVIRT	YPLMASTHRQPIHSKSRTMADPWLQEL-LP---------------DAFWELNEIDARKLGLSDGDTIKVIS--------------PTYE-KGITHRVRILPSIRPGVITA	8.629,18.105,-10.929,10.717,20.509,-13.076,13.501,21.146,-10.521,17.102,20.193,-11.338,20.222,19.436,-9.280,23.057,22.028,-9.396,24.689,19.937,-12.069,21.504,20.253,-14.188,20.235,16.649,-13.787,16.547,16.122,-12.911,15.754,15.621,-9.283,14.596,11.966,-9.269,14.992,8.765,-7.215,17.366,7.150,-9.773,19.889,10.030,-9.817,19.718,10.222,-6.000,20.406,6.463,-5.633,23.256,6.630,-8.203,24.824,9.655,-6.43…	MTEKTPDGRPICVENFLIDVAKALSLPGFGKNAFLEGGSLDEREDYYLKMAANIAYDPKTFLAKKGNGFVHLGPVPNANADEMQSVKEYIKKYPKALHSFEWTKVAYVISRGGRFENYDTGYLPWGKPKWVTHLWGPKTPVNLYNEDVATTHNAITGERFNGTTVLLPHRNMKGELLGKLYPKKEYPLMASTHRQPIHSKSRTMADPWLQELLPDAFWELNEIDARKLGLSDGDTIKVISPTYEKGITHRVRILPSIRPGVITAPTAFGRWLYGSGEWYINGKKYTGDPARNQGVHPNALFLLDNSIAAKDGWTTVLTDPVGGSMVYYYAPVRVEKA	2597223	Candidatus Acidulodesulfobacterium ferriphilum
job.pdb	AF-A0A4Q5Y3F7-F1-model_v4 Nitrate reductase	18.800	117	59	6	37	151	252	334	1.000	5.398E-05	134	281	391	DPAFRFVFQTPKYRWGA--HSTAVDADWISMLFGPFGDPYRRDPRMPWTGEAYLEINPKDAAELGLADGDYAWVDADPEDRPYRGWNEDDPYYEVARAMMRVRIYTGMSRGVIRTWF	DEAYPFMLTTGRVVFHFHTRTKTGRAKELN-DAAP---------------DAYVQLSEEDAARLGISEGDGVEVES------RRG-----------KVSAPARV-GGIIPGHVFLPF	17.191,-18.193,-14.805,16.559,-16.896,-18.271,14.717,-13.790,-16.989,17.698,-12.995,-14.711,20.129,-13.310,-17.665,17.834,-11.046,-19.740,17.664,-8.495,-16.891,21.443,-8.721,-16.285,21.975,-7.983,-20.013,19.566,-4.988,-19.894,21.269,-3.637,-16.744,24.756,-4.593,-18.046,25.609,-6.535,-14.871,26.829,-10.051,-14.175,23.776,-12.265,-13.447,25.132,-13.137,-10.007,24.820,-9.447,-8.983,21.007,-9.861,-9.…	PKHVEELAKIWNVEPDIIPHWAPPTHAMEIWRYAELGSIKFLWISATNPAVSLPELARVRKILEKEDLFVVVQDAFMTETAKRADVVLPAALWGEKTGTFTNVDRTVHLSQKAVEPPGEARADLDIFLDYAARMRFYDKDGKPLVKWHDAEGAFEAWKQCSRGRPCDYSGMSYAKLTAHNGIQWPCNEQHPEGARHLYTDGVFNTDQEYCETFGHDLDTGAAVTQKEYKAIDPKGKAFLKGTDFQPPHETPDEAYPFMLTTGRVVFHFHTRTKTGRAKELNDAAPDAYVQLSEEDAARLGISEGDGVEVESRRGKVSAPARVGGIIPGHVFLPFHYGYWDEPGRSRAANELTLSEWDPVSKQPHFKYAAVRMKRVGLLDKLAAAFERSPDA	1869212	Chitinophagaceae bacterium
job.pdb	AF-A0A3D0Q6F6-F1-model_v4 Nitrate reductase	18.400	125	67	6	34	153	330	424	1.000	9.465E-05	134	281	655	QERDPAFRFVFQTPKYR--WGAHSTAVDADWISMLFGPFGDPYRRDPRMPWTGEAYLEINPKDAAELGLADGDYAWVDADPEDRPYRGWNEDDPYYEVARAMMRVRIYTGMSRGVIRT---WFNM	QQTSAEYPFVLNTGRVRDQWH-----------TMTRTGNA-PR----LLKHIDRPWLSIHPVDAQVLDVKDGDLIKAEAACSGG--------------IEVILPVKIDDKQRRGEMFAPFHWSAT	3.757,-14.107,-33.421,3.108,-17.660,-34.750,3.855,-19.271,-31.340,1.622,-16.800,-29.452,-1.170,-17.420,-32.001,-0.692,-21.219,-31.629,-1.006,-20.970,-27.805,-4.079,-18.699,-28.143,-5.825,-20.826,-30.836,-7.152,-23.557,-28.438,-8.866,-20.824,-26.444,-12.244,-20.831,-28.211,-14.891,-18.257,-27.173,-16.841,-21.050,-25.395,-13.754,-22.245,-23.480,-12.926,-18.652,-22.442,-16.570,-18.023,-21.367,-16.61…	FAEALAEASPWTVAKVAETCDVPVKLIEQLFNWFASLPRAITFFSMGINQSTSGVDKGNAIINCHLASGKIGKEGSGPFSITGQPNAMGGREVGGLSNMLAAHMDIDNPQHHATVKEFWQAPNLITKPGLRAVDMFQAAADGKVKCLWIMATNPVASMPNRALVEAALKNCELVIVSDTAAQTDTLNYAHIALPATGWSEKNGTVTNSERRISRQRGLVEPMGEAKHDWEILSMVGRAMGFEEAFAYQHPAEIFAEHCALTAANNNGSRALDLGPLADLNIAQYDSLRPQQWPLSNTHRIGTDRLFADGSFYTPDGKANFVAITPRLPEQQTSAEYPFVLNTGRVRDQWHTMTRTGNAPRLLKHIDRPWLSIHPVDAQVLDVKDGDLIKAEAACSGGIE…	232	Alteromonas sp.
job.pdb	AF-H0UCK5-F1-model_v4 Molybdopterin oxidoreductase Fe4S4 domain protein	18.400	114	60	3	41	154	562	642	1.000	8.355E-05	134	281	674	RFVFQTPKYRWGAHSTAVDADWISMLFGPFGDPYRRDPRMPWTGEAYLEINPKDAAELGLADGDYAWVDADPEDRPYRGWNEDDPYYEVARAMMRVRIYTGMSRGVIRTWFNMY	PLHFLTVKAKHFLNSSFGNVETLKKR----------------EKEPVLYMNPQDALSRGIAEGDQVKV-----------YNDRG------EIVLPAKISEKVGAGVLVTPINLW	-9.246,35.254,16.724,-8.111,32.236,14.628,-4.948,30.095,15.076,-3.109,28.057,12.406,-1.752,24.545,13.110,0.394,22.152,11.047,-1.082,18.657,10.571,-0.112,15.661,8.403,-2.485,13.601,6.247,-2.654,10.167,7.976,-3.911,8.291,4.982,-2.597,5.241,3.055,-1.295,7.297,0.095,2.115,8.221,-1.388,1.827,11.931,-0.675,1.806,12.211,3.180,0.571,15.754,2.667,1.484,18.661,4.956,-1.653,20.644,5.893,-2.507,23.997,7.497,…	MTKEHTNICPHDCWDTCSMTVTVDESGKAVKIRGNKEHPVTKGFLCIKVNNYLERVYHPDRILYPMKRTGKKGEGVFERISWEEAIQLITDKWKETIRQYGAEAVLPYSYAGTMGLINYGSMDRRFFGKMGASRLARTLCASAASAALHSVYGTRLGVDPEDMVHSRLIIAWGTNTLHTNVHQFPIMEEARRNGAVLVVIDPYRHETAEKADIHLQIKPGTDSALALGMMHVLIQNDQLDHAYIASHLQGFDELKERVKPYTPAHVASITGLSEQEIIEFTQLYASTKASLIRCGFGPQRHTTGGEIIRTLAVLPALTGAWQELGGGFLLANMDVGINYENLYRADVYEGNPREINCAQLGSALLQQDNPVKALYVYNSNPALVTPDANKVTEGLLRDD…	1118154	Brevibacillus laterosporus GI-9
job.pdb	AF-A0A2S6RIQ5-F1-model_v4 Putative dimethyl sulfoxide reductase chain YnfE	13.900	122	70	3	30	150	555	642	1.000	1.215E-04	134	281	683	LHPLQERDPAFRFVFQTPKYRWGAHSTAVDADW-ISMLFGPFGDPYRRDPRMPWTGEAYLEINPKDAAELGLADGDYAWVDADPEDRPYRGWNEDDPYYEVARAMMRVRIYTGMSRGVIRTW	MNNIEDVTEQFPFRLVTAPAHNYLNSSFTETQSSIKKEI-----------------RPQVKIHTKDLKKLGLSDGNLVKIGNMR-----------------GEVIIYTEEFSGLQEGVIIVE	2.056,30.837,23.297,5.195,31.237,21.139,4.842,29.843,17.604,7.678,27.472,16.576,8.566,25.237,13.609,9.318,21.548,14.304,10.397,18.634,12.085,7.989,15.678,11.777,6.878,12.870,9.406,3.695,12.324,7.382,1.990,9.291,8.992,-0.055,8.055,6.086,-0.075,4.825,4.046,1.997,6.251,1.172,5.564,5.377,0.054,6.553,9.011,0.537,6.574,9.338,4.390,7.071,13.035,3.703,9.471,14.959,5.965,7.454,17.921,7.313,7.924,21.382,8.…	MEQKISISACPHDCPSTCALEILHDNTQIYDVKGASENTYTAGVICAKTARYSERTHHPDRLLNPLKRVGDKGSIDFKKIDWEEALDIVAEKFITSDQKYGSESIWPYFYAGTMGLVQRDGINRLRHNMKYSGQHSTICSTITSSGWKAGVGVICGPDPREMALSDVIVVWGCNPASTQVNVMKHIQKARKDRKAKLIVVDPYQTRTAKVSDKHYAIRPGTDGALACSLMHIMFRDGYADKIYMKKYTDDPEGLEEHVKKHTPNWASRITGLSIKEIEEFALIFGKTKRVYSRIGFGFTRQRNGAVAMHAVASLSAVCGKWKVEGGGAFYSNSDIYNIDSTLIEGLDVIDPKIRVLDQSRIGSILIGDNEALMGGDKVRAMIIQNTNPLVVAPESLLVR…	2013096	Alphaproteobacteria bacterium MarineAlpha9_Bin1
job.pdb	AF-A0A1F9JZ94-F1-model_v4 4Fe-4S Mo/W bis-MGD-type domain-containing protein	20.200	79	46	2	73	151	618	679	1.000	7.901E-04	134	281	724	PYRRDPRMPWTGEAYLEINPKDAAELGLADGDYAWVDADPEDRPYRGWNEDDPYYEVARAMMRVRIYTGMSRGVIRTWF	QEIVGPHVNMQWDSWVEINPEMAKRLRIRDGEWIFVES--------------PF---GKVKTRAKLYPGTMPGVVNIPL	-23.295,12.754,-7.238,-26.821,12.332,-8.660,-29.832,12.134,-6.309,-33.511,11.264,-6.834,-35.177,12.792,-3.796,-32.905,11.936,-0.845,-31.581,8.752,-2.528,-28.099,8.732,-4.095,-28.408,6.935,-7.466,-25.170,7.652,-9.397,-21.502,8.417,-8.699,-19.609,10.308,-11.433,-16.103,11.772,-11.621,-15.755,15.485,-10.867,-15.032,17.225,-14.222,-12.987,19.839,-12.380,-10.877,17.271,-10.447,-7.333,17.004,-11.908,-7…	MRKIGERAVKIEGNPAHPINRGSLCPLGQSGLQLLYNPDRIKQPLRRVGKRGEGKWEAIAWDKAIAFAANNLGEIRKKGESHALVLISGKKRGLVSRLFTRFLEAYGSPNLIYAGPRDSMEIARAMMEGKEDSTYDLENAGHILSFGLNLLDGWWSPVRQIRAFANLRQGSPGRRGRLVQVESRLSVTAAKADEWIPINPATEGALALGLAHVMIREDLYNKEFVNRYTLGFEDKVDEKGIWLAGFKSVVMEDYPPDVVAKMTGVGVEKILRLAREFASAERPLALSENRSSNATYSAMAVHALNALVGNIGVRGGVLSEGEARLQPWPAVIKDSIARKGLSMRRVDEAKTARLPIAEPGIEALADALITEKPYPVQALLVYGTNPVFTALNKKKIAEG…	1797892	Deltaproteobacteria bacterium RIFCSPLOWO2_12_FULL_57_22
job.pdb	AF-A0A7V5P0G7-F1-model_v4 Molybdopterin oxidoreductase	17.700	118	66	3	33	150	694	780	1.000	1.767E-04	134	281	862	LQERDPAFRFVFQTPKYRWGAHSTAVDADWISMLFGPFGDPYRRDPRMPWTGEAYLEINPKDAAELGLADGDYAWVDADPEDRPYRGWNEDDPYYEVARAMMRVRIYTGMSRGVIRTW	IEEMDQAFPFVLLSHKHRLHTQSRTIC-YEKALCLLP---------------EPFLLVHEEDARKLGLRDGEMVRISSRH---------------QPKPLNVRIKLTRALRPGCVAIS	16.129,-9.086,-20.350,19.882,-8.550,-20.987,19.899,-5.413,-23.221,17.991,-2.104,-23.543,14.996,-2.415,-25.753,13.165,0.107,-27.959,9.760,-0.578,-29.547,10.100,-1.441,-33.259,6.318,-1.268,-33.901,3.071,0.202,-32.469,2.532,0.001,-28.737,1.093,-3.440,-27.883,2.452,-5.095,-31.064,5.089,-7.071,-29.105,7.792,-5.763,-31.495,11.148,-4.661,-30.020,14.783,-4.115,-31.015,17.952,-3.800,-28.888,19.550,-0.370,…	ILRPLKRSGPRGSGRFEPISWEQLIQEISEGGQLFAHLGDERHYPGLKEFLKDRPIDPEAPELGPVRNRVVWLTGRSQAGRKHFIKRFVCQAVGSINHLPHTDICGIGFRMGNYILTDGAAVEFKADPDAAEYVLVFGSNFFSALQPGPSAYAARLIKRVQAGKAKYVVVDPRGHEALAHAHRWLPVRPGRDGALALGLLWVLLKEGRFHHRFLKIPNLEAAKRAGWNTHTNATHLVVETPEGERLLKAEEINLPGKGPVVVTAGGKLLPAESAEEALLEWEGEVKGLKVKTAFLRLKEEVFRYDLDFYAQESGIPSETIQEVAREFAAHGEKACAFAYHGAGNYVGGAYASFAIALLNVFAGNVNRRGGYLRNGPGLDWRKGIYDLKDFPGARKPRGV…	501497	Thermodesulfatator atlanticus
job.pdb	AF-A0A521I7Z0-F1-model_v4 NADH-quinone oxidoreductase	21.200	66	38	2	85	150	800	851	1.000	1.778E-03	134	281	871	EAYLEINPKDAAELGLADGDYAWVDADPEDRPYRGWNEDDPYYEVARAMMRVRIYTGMSRGVIRTW	AAAVEINSHDAEEWGITDGERVKITL-----------QIKP---PRVLELNARVDGTVPQGVVAVA	-13.279,15.564,30.850,-13.701,13.242,33.860,-11.254,13.848,36.613,-9.768,10.543,37.885,-7.266,9.730,40.679,-4.975,6.707,40.015,-2.530,5.683,42.797,-2.879,9.167,44.343,-2.134,10.969,41.033,-4.994,13.016,39.535,-5.534,13.458,35.778,-8.215,14.791,33.438,-8.957,12.318,30.623,-11.317,12.211,27.612,-14.730,10.756,28.221,-14.820,7.047,27.311,-11.136,6.545,28.301,-10.498,3.144,29.943,-8.727,2.898,33.338,…	MPKVTIDGQTIDVPAGTLVVEAAKPLGVHIPVFCYHPKMQPVGMCRMCMVKIGTPKMDPATKQPVLDEKGSVVVNWMPKLQTGCTTVVSEGMTVETMAPDAIDARRSMIEFLLTSHPLDCPVCDKGGECPLQDHTLNYGPGKSRFYVESKFHNDKAVPLSPLIMLDRERCIQCARCIRFQDEIAGEPVLGFADRGRGLEITTFDDPPFDSNFSGNTIDICPVGALTSRDFRFTARVFELNDHPSISPMSPEGANIYIGERDNEIKRITPRENEAVNEIWLSDKDRFVNHFAYSAERLTTPMIRAEADLKPVSWFEALTFMANRLRPTIAEGGGKTIAGLAGDRVSNEDLYLFQKLFREVLGSNNLDHRVGWSQWNAGDELVKNFGAGVGTNLGEFGKGS…	2026724	Chloroflexi bacterium
job.pdb	AF-A0A655R9I6-F1-model_v4 Formate dehydrogenase subunit alpha	13.800	210	97	9	41	240	4	139	1.000	1.007E-04	133	281	139	RFVFQTPKY-RWGAHSTAV-DADWISMLFGPFGDPYRRDPRMPWTGEAYLEINPKDAAELGLADGDYAWVDADPEDRPYRGWNEDDPYYEVARAMMRVRIYTGMSRGVIRTWFNMYAATPATVANQKATPGNPARNEQTRYVALFRYGSHQSGTRAWLRPTQQTDSLVRKGYFGQVIGTGFEADVHSVSG--------APKEAFVKIEKA	PIILTSGRLVEYEGGGEETRSNPWLAEL----------------QQEMFVEVNPKDANDLGFMDGDMVWVEGAEK----------------GRIKVKAMVTRRVKPGMAFLPF--------------------------HFGG----KFQGEDLRPKY-PEGTQPYVV-----------GEAANTATTYGYDPVTLMQETKVTLCNIRKA	-13.085,11.598,12.055,-12.546,11.666,8.258,-9.413,9.437,8.444,-10.016,6.793,11.143,-7.507,4.230,10.000,-3.766,4.106,10.784,-1.898,3.290,7.535,1.517,1.579,7.622,3.784,0.538,4.720,6.197,-2.423,4.395,8.068,-4.971,2.282,7.247,-8.170,0.402,9.844,-10.966,0.161,9.568,-11.144,-3.669,10.165,-7.380,-4.124,13.077,-4.952,-3.662,13.187,-1.135,-3.453,10.310,0.554,-5.310,9.972,-2.715,-7.299,11.561,-1.297,-10.51…	MEYPIILTSGRLVEYEGGGEETRSNPWLAELQQEMFVEVNPKDANDLGFMDGDMVWVEGAEKGRIKVKAMVTRRVKPGMAFLPFHFGGKFQGEDLRPKYPEGTQPYVVGEAANTATTYGYDPVTLMQETKVTLCNIRKA	666	Vibrio cholerae
job.pdb	AF-A0A843DRN0-F1-model_v4 Formate dehydrogenase subunit alpha	16.200	117	63	6	37	151	20	103	1.000	8.893E-05	133	281	139	DPAFRFVFQT-PKYR-WGAHSTAVDADWISMLFGPFGDPYRRDPRMPWTGEAYLEINPKDAAELGLADGDYAWVDADPEDRPYRGWNEDDPYYEVARAMMRVRIYTGMSRGVIRTWF	DEEYPIWLTTGATIWHWPSGSMTRRCEQLD-KDAP---------------TAWLEMNVKDAEKYGVKDGETVVL-----------YSRRG------EVEVAARVIPDIKEGVFFMPF	32.428,-2.290,-25.641,32.338,0.530,-28.122,32.420,3.340,-25.492,28.861,4.470,-26.476,25.526,4.183,-24.635,22.913,1.763,-25.984,19.649,3.559,-26.872,16.670,1.156,-26.897,13.050,1.935,-27.826,10.450,0.347,-25.511,6.668,-0.088,-25.847,4.143,0.368,-23.031,2.876,-2.838,-21.410,0.063,-3.062,-18.850,0.762,-4.362,-15.330,0.564,-8.072,-14.771,-2.750,-7.434,-12.928,-5.369,-4.863,-14.071,-8.505,-3.643,-12.2…	PEGKAALEAVEHREPAEVVDEEYPIWLTTGATIWHWPSGSMTRRCEQLDKDAPTAWLEMNVKDAEKYGVKDGETVVLYSRRGEVEVAARVIPDIKEGVFFMPFHFTEARANLVTNTAYDPVSRTPEFKVCAVNIRKKEA	2058474	Methanocorpusculum sp.
job.pdb	AF-A0A661KXM2-F1-model_v4 Molydop_binding domain-containing protein	16.200	117	65	4	36	151	30	114	1.000	6.928E-05	133	281	149	RDPAFRFVFQT-PKYRWGAHSTAVDADWISMLFGPFGDPYRRDPRMPWTGEAYLEINPKDAAELGLADGDYAWVDADPEDRPYRGWNEDDPYYEVARAMMRVRIYTGMSRGVIRTWF	PDDEYPYYLSTGRNFAHFHTGSMTRLSPHLSTEQE---------------KPYIEISPKDAEAVSAKDGDLLKI------STRRG-----------EVMVPARITERVPSGHLFMPF	35.397,9.733,-13.242,31.901,9.134,-14.485,29.936,9.240,-17.778,27.432,12.163,-17.404,25.148,10.725,-20.034,24.698,7.038,-20.902,24.130,6.084,-24.578,24.821,9.670,-25.811,25.879,8.507,-29.308,24.553,4.907,-29.444,22.985,2.227,-27.255,25.546,-0.170,-25.774,23.740,-2.818,-27.898,23.913,-0.671,-31.087,20.281,0.173,-32.042,17.168,0.378,-29.845,15.274,-2.941,-29.577,11.497,-2.639,-30.040,9.606,-5.727,-…	PGTPYLHKERFSRGKGKFHAIHYHAPAEVPDDEYPYYLSTGRNFAHFHTGSMTRLSPHLSTEQEKPYIEISPKDAEAVSAKDGDLLKISTRRGEVMVPARITERVPSGHLFMPFHFSESPANLLTNPAFDPLAMIPEFKVCAARIEKAG	2026735	Deltaproteobacteria bacterium
job.pdb	AF-A0A847XGB8-F1-model_v4 Formate dehydrogenase subunit alpha	14.000	206	89	9	37	241	34	152	1.000	1.007E-04	133	281	152	DPAFRFVFQTPKY-RWGAHSTAVDADWISMLFGPFGDPYRRDPRMPWTGEAYLEINPKDAAELGLADGDYAWVDADPEDRPYRGWNEDDPYYEVARAMMRVRIYTGMSRGVIRTWFNMYAATPATVANQKATPGNPARNEQTRYVALFRYGSHQSGTRAWLRPTQQTDSLVRKGYFGQVIGTGFEADVHSVSGAPKEAFVKIEKAE	DINYPFIMTTGRVLYQYHSMTMSGRVEELNKKVP---------------DSYIEINTATADRLELDDKDKVKVTS------RRG-----------SVITTVKSTDIIPEDILFMP---FHFSDAA----------------VNYL-----TNPEV----------------------DPIAKIPE---------LKVASVKVEKVE	13.510,19.347,-35.586,11.470,17.557,-38.334,11.743,14.008,-36.911,8.214,12.496,-36.395,9.398,10.857,-33.232,10.174,7.136,-32.763,7.011,4.965,-32.588,8.829,1.765,-31.473,12.130,1.871,-29.569,14.650,-0.891,-30.417,12.420,-2.281,-33.220,15.388,-3.561,-35.255,18.243,-3.560,-32.682,19.023,-2.527,-29.104,21.045,0.701,-28.878,23.691,-1.458,-27.129,23.603,-3.935,-30.065,22.446,-7.228,-28.453,20.290,-8.06…	KDHPGTKFLHKENFDRGKALFVTVDNISSAELTDINYPFIMTTGRVLYQYHSMTMSGRVEELNKKVPDSYIEINTATADRLELDDKDKVKVTSRRGSVITTVKSTDIIPEDILFMPFHFSDAAVNYLTNPEVDPIAKIPELKVASVKVEKVE	2049431	Tissierellia bacterium
job.pdb	AF-A0A354XGS1-F1-model_v4 Formate dehydrogenase	14.700	217	103	10	34	240	18	162	1.000	6.509E-05	133	281	163	QERDPA--FRFVFQTPKY-RWGA-----HSTAVDADWISMLFGPFGDPYRRDPRMPWTGEAYLEINPKDAAELGLADGDYAWVDADPEDRPYRGWNEDDPYYEVARAMMRVRIYTGMSRGVIRTWFNMYAATPATVANQKATPGNPARNEQTRYVALFRYGSHQSGTRAWLRPTQQTDSLVRKGYFGQVIGTGFEA--DVHSVSGAPKEAFVKIEKA	QERDNSADYPIILTSGRLVEYEGGGEETRSMS----WLAEL----------------QQEMFVEMNPADANDIGVRDGDDVWVEGA----------------EGGRVKVKALVTPRVDRKVAFMPFHFGGVFQGESLHDRYPEGT---------------VPYVIG-------------EAAN--------TATTYGYDPVTLMQETKCTICRIERA	15.672,4.599,-21.655,19.048,4.492,-19.892,19.519,5.380,-16.223,20.144,9.070,-15.488,22.259,10.353,-12.579,19.826,13.298,-12.594,16.766,14.288,-14.564,16.394,17.815,-13.136,16.523,17.023,-9.375,16.217,13.217,-8.914,18.188,10.187,-10.092,16.069,8.222,-12.525,16.691,4.453,-12.568,14.952,3.235,-15.753,17.013,0.413,-17.315,18.245,-1.109,-14.028,14.694,-1.330,-12.587,12.970,-2.492,-15.820,15.580,-5.174…	WDDFDSIMRLPTLYRTIQERDNSADYPIILTSGRLVEYEGGGEETRSMSWLAELQQEMFVEMNPADANDIGVRDGDDVWVEGAEGGRVKVKALVTPRVDRKVAFMPFHFGGVFQGESLHDRYPEGTVPYVIGEAANTATTYGYDPVTLMQETKCTICRIERAS	1486246	Halomonas sp.
job.pdb	AF-A0A0F8X628-F1-model_v4 Molydop_binding domain-containing protein	18.900	211	83	9	32	241	81	204	1.000	7.326E-06	133	281	218	PLQERDPAFRFVFQT-PKYRWGAHSTAVDADWISMLFGPFGDPYRRDPRMPWTGEAYLEINPKDAAELGLADGDYAWVDADPEDRPYRGWNEDDPYYEVARAMMRVRIYTGMSRGVIRTWFNMYAATPATVANQKATPGNPARNEQTRYVALFRYGSHQSGTRAWLRPTQQTDSLVRKGYFGQVIGTGFEADVHSVSGAPKEAFVKIEKAE	PAEVPDDDYPFVLTTGRDYYQYHSATMTGRVRLLKDFCP---------------ESYLEISPRDAERLGLIDMDVVKVQS------RRG-----------HVVARVKITHSVQEGVVFKKF--------HFYE---------------------------GAVNRL-----TNPVL------DPTSKIPE---------LKVTAVSIEKHD	19.340,-17.657,-12.130,16.339,-19.235,-10.285,13.835,-18.294,-13.026,16.322,-19.372,-15.744,16.873,-22.807,-14.125,13.106,-23.336,-13.673,12.509,-22.324,-17.319,15.263,-24.656,-18.587,13.897,-27.597,-16.529,10.431,-26.845,-17.991,11.962,-27.344,-21.484,12.495,-23.670,-22.445,16.235,-22.944,-22.575,16.794,-19.637,-20.757,20.406,-18.567,-20.123,21.774,-15.125,-19.194,25.288,-14.369,-17.919,24.141,-…	EILSDISTRMGYEMSYASAEDVFNEIRGLTPQYAGITYKRMGREGIKWPCPDIEHPGTDILHTKGAARGKALFVPIEFRPPAEVPDDDYPFVLTTGRDYYQYHSATMTGRVRLLKDFCPESYLEISPRDAERLGLIDMDVVKVQSRRGHVVARVKITHSVQEGVVFKKFHFYEGAVNRLTNPVLDPTSKIPELKVTAVSIEKHDGPAPEPESQGMCLL	412755	marine sediment metagenome
job.pdb	AF-X1AMH6-F1-model_v4 Uncharacterized protein	13.700	116	67	4	37	151	157	240	1.000	1.660E-04	133	281	274	DPAFRFVFQTPK-YRWGAHSTAVDADWISMLFGPFGDPYRRDPRMPWTGEAYLEINPKDAAELGLADGDYAWVDADPEDRPYRGWNEDDPYYEVARAMMRVRIYTGMSRGVIRTWF	SKKYPYILTTGRILHQFHTMTMTGKVKGLNEIAP---------------SNLVQINTDDARSLGIKNRDRVKVES------RRG-----------AVTVLSLVNSKIKKGVVFMPF	-6.104,-6.321,2.474,-9.567,-5.984,4.068,-10.945,-8.861,6.042,-7.512,-10.379,6.695,-8.975,-13.598,8.214,-10.556,-14.427,4.848,-7.235,-13.543,3.175,-5.308,-15.931,5.517,-7.750,-18.799,4.783,-7.330,-18.100,1.052,-3.493,-18.113,1.235,-3.504,-21.449,3.181,-5.451,-23.069,0.297,-2.846,-22.266,-2.391,-0.983,-25.314,-3.775,2.021,-22.998,-4.243,2.598,-19.541,-2.725,5.822,-17.735,-3.670,6.739,-14.524,-1.815…	DPDILHVAEALEKLELFVVQDIFLTETGEFADVILPGACFAEKEGTFTNTDRRVQRVRKAVNAPGSATPDWKIICMLSNKMGYSMNYNNTAEIMDEIASLTPIYGGINYERLERGALQWPCRKYGDPGTSILHTKNFTRGKGRFIPVKYAPPAEVVSKKYPYILTTGRILHQFHTMTMTGKVKGLNEIAPSNLVQINTDDARSLGIKNRDRVKVESRRGAVTVLSLVNSKIKKGVVFMPFHYADSPANVLTNPALDPEAKIPEFKVCAVSLKKI	412755	marine sediment metagenome
job.pdb	AF-A0A7C0XHR3-F1-model_v4 Uncharacterized protein	17.500	120	65	5	32	150	152	238	1.000	1.141E-04	133	281	275	PLQERDPAFRFVFQT-PKYRWGAHSTAVDADWISMLFGPFGDPYRRDPRMPWTGEAYLEINPKDAAELGLADGDYAWVDADPEDRPYRGWNEDDPYYEVARAMMRVRIYTGMSRGVIRTW	PI-KRSLQYPFILLTMRSPYHFCAGDVTRNIDGLLKNES---------------EAYLFMNPRDMNDLGLENRDLVEVTS----RCG-------------RIKIKVKMSESIPPGIVATR	-10.144,-3.786,-18.840,-7.909,-3.266,-15.756,-4.255,-4.384,-15.556,-2.974,-4.491,-11.945,0.790,-4.752,-11.288,2.333,-5.597,-7.875,-0.670,-4.000,-6.094,-3.264,-5.359,-3.650,-6.028,-2.864,-4.545,-8.399,-4.250,-1.854,-5.927,-3.841,1.071,-3.719,-0.994,-0.147,-4.759,2.452,1.154,-6.553,3.051,-2.154,-10.332,2.719,-1.560,-12.124,-0.195,-0.025,-15.274,1.610,-1.018,-18.001,-0.873,-2.069,-17.613,0.993,-5.39…	MLFTYAEAILLSPCRISTQYIEVLKRAFVIYHHPFWTRTAKFADIILPLPTLIETNGTITNAEALIRRVRKVREVISSAREPWQFLGQLAKRMGYEHQFIYRDPFDIFEEICRAQPRYRILNIKEVWNGRERYTDKTPKFRRLHIPKIPSRPIKRSLQYPFILLTMRSPYHFCAGDVTRNIDGLLKNESEAYLFMNPRDMNDLGLENRDLVEVTSRCGRIKIKVKMSESIPPGIVATRFHFESTLVNRLTPPEFDPESLTPNYKDIPVNIRKLAE	2026714	Candidatus Bathyarchaeota archaeon
job.pdb	AF-A0A7L4Q6R7-F1-model_v4 Molybdopterin-dependent oxidoreductase	19.200	114	59	5	37	149	168	249	1.000	6.115E-05	133	281	284	DPAFRFVFQTPKYRWGAHSTAVDADWISMLFGPFGDPYRRDPR-MPWTGEAYLEINPKDAAELGLADGDYAWVDADPEDRPYRGWNEDDPYYEVARAMMRVRIYTGMSRGVIRT	SPEYPILLSTGRIVLHYNGGSM-----TM----------RSPSLQERESELYVEVNPLDASNLKIAEGEMVAV------KTRRG-----------EAEARAKISDRVMSGMAFM	0.583,-7.251,-2.208,-1.582,-7.950,0.871,-5.082,-6.614,0.042,-6.660,-8.794,2.681,-4.817,-6.609,5.229,-4.334,-3.309,3.398,-7.591,-2.709,1.457,-10.599,-0.796,2.804,-13.435,-3.090,4.002,-11.273,-6.231,3.805,-14.458,-8.392,4.018,-15.372,-7.144,0.520,-11.845,-7.863,-0.777,-11.937,-11.318,0.924,-15.229,-12.295,-0.773,-13.846,-11.067,-4.107,-10.686,-13.210,-3.752,-12.715,-16.245,-2.500,-14.906,-15.918,-5…	EDPIVCDANVNKTRRALESLDFLVVQEIFMTPTAKMADVVLPAAAWAEKSGSYTSMERRVQWIDKAIEPPGEAKEGVWIICEIARRLGLGEGMAYDNPSQVLEEIRSLVPQYKGMSQERISRVGGVLWPCPDEQHPGTEILHLQRFSTSDGRARIFDLQNTPPGEVTSPEYPILLSTGRIVLHYNGGSMTMRSPSLQERESELYVEVNPLDASNLKIAEGEMVAVKTRRGEAEARAKISDRVMSGMAFMPFHYHGTNLLTSDALDPVSRIPEYKMAACRIESRR	2250255	Methanosarcinales archaeon
job.pdb	AF-V6E046-F1-model_v4 Molybdopterin oxidoreductase	14.500	117	73	3	33	149	333	422	1.000	1.293E-04	133	281	475	LQERDPAFRFVFQTPKYRWGAHSTAVDADWISMLFGPFGDPYRRDPRMPWTGEAYLEINPKDAAELGLADGDYAWVDADPEDRPYRGWNEDDPYYEVARAMMRVRIYTGMSRGVIRT	MYDSPEEYDLTLFQWKQIEHKQSRSANNKLLNEIA----------------PRASIRLNPKDADRIGVETGDEAVLKT---------HNAQT--GETYESEGIVMVQDGIKLGSVGL	2.263,6.012,13.739,3.971,8.273,11.113,7.527,8.849,9.792,8.833,9.942,13.230,7.923,6.619,14.893,9.608,4.751,11.996,12.761,6.899,12.431,12.793,6.247,16.206,12.385,2.463,15.669,15.191,2.404,13.054,17.493,4.521,15.292,16.816,2.224,18.284,17.269,-0.977,16.222,20.521,0.402,14.699,21.896,1.262,18.177,20.931,-1.912,20.077,19.741,-4.417,17.418,16.277,-5.952,17.673,15.752,-6.245,21.432,15.513,-9.947,22.449,…	MGVQTTMAQYHASMLVGAVDVVGSTRVRKGKYAEPQDYRLPFRDQAFHPEKITPNPDGPSLGGSMFHPIDSTAYSQSHVSQTNPDKYNLPYDPEEMAWIVQMANPIHSAAGTDTVIESMSKVDTTVVVDPWMSETADVAADYVLPAATADKLQGPTGGWNGYADIKHIRFPSMDPMWNSKPDAEIFIQMAKAVDAFDEYVLDINDELGLDGTEYAYSGASEAPDDPHEFLRDGLDRWAKTKGKSLEWFREGNVITNEWEVGEGNRYAYTWGMDNGYGEFNPYDAKHEFYSETLFRLGERVDELFADSKFDDPEAEFPYLKDYTAFPTWRQPTMYDSPEEYDLTLFQWKQIEHKQSRSANNKLLNEIAPRASIRLNPKDADRIGVETGDEAVLKTHNAQT…	1173487	Halorubrum sp. AJ67
job.pdb	AF-A0A2V7ATM7-F1-model_v4 4Fe-4S Mo/W bis-MGD-type domain-containing protein	20.100	114	58	3	37	150	570	650	1.000	1.660E-04	133	281	698	DPAFRFVFQTPKYRWGAHSTAVDADWISMLFGPFGDPYRRDPRMPWTGEAYLEINPKDAAELGLADGDYAWVDADPEDRPYRGWNEDDPYYEVARAMMRVRIYTGMSRGVIRTW	DEAYPFQLINSKFEMHCNLTTQNNPILLRIRG----------------ENWAELNTSDAARLGIRDGDRIEVAS--------------PQ---AAVTIKAKVRAGIRPGVVCVR	-28.125,13.479,-26.796,-30.315,13.543,-23.695,-30.141,16.995,-22.025,-27.123,17.486,-19.786,-28.637,19.014,-16.630,-27.697,22.666,-17.277,-25.272,24.645,-15.050,-28.407,26.497,-13.792,-29.870,23.454,-11.961,-26.458,22.744,-10.379,-26.298,26.395,-9.198,-29.869,26.135,-7.834,-28.846,23.017,-5.847,-26.066,25.117,-4.234,-28.375,28.054,-3.368,-28.154,28.619,0.404,-25.836,25.604,0.826,-22.925,25.910,3.…	MKETAGTTEALERLRDAEMTPGICYVCPWTCPTEVYTRKGEIVYVRGNTRASTKGSRCVKGEASHVLAKDDNRLKHPMRRVGPSRFERITWDEALTQIARKLTGIKATYGPEAVAYLWHVDPNSVFAQLFLTECYGTPNYYGHTSACEQDRRLAALTVLGHVFPVHDYENAKFIMLLGINMLGANQNLFESRGLLAAVAKGARLVVVDPAFTATAEKASEWIPIAPGTDGALLFAMAHVIVQDKLYDEAFCRQWTHGFDEFCRHVVARGYTPEWAAGITDVPADKIRRLAREFATTRPAMLETFKGLGNYANGLDASRVVYILDALTGQVDGPGNLILKDWAPLQPPLTIPEARKTKPGKPPLHVAMGYPLAPDLPTQLLPKAILEGTPYPVKALFFQC…	2053607	Candidatus Rokubacteria bacterium
job.pdb	AF-A0A840HXK6-F1-model_v4 Anaerobic selenocysteine-containing dehydrogenase	13.000	115	67	3	36	150	584	665	1.000	1.881E-04	133	281	718	RDPAFRFVFQTPKYRWGAHSTAVDADWISMLFGPFGDPYRRDPRMPWTGEAYLEINPKDAAELGLADGDYAWVDADPEDRPYRGWNEDDPYYEVARAMMRVRIYTGMSRGVIRTW	GSAEYPYRLISRRMREVLNTTGLNFP-ACRAREP---------------YNPAYLNPQDLAAIGIADGDWVEIQSDH-----------------GLLQAIAKADDTVGRGAVSMT	-45.022,25.247,11.596,-41.753,26.691,10.310,-40.055,27.466,13.631,-36.743,29.171,12.778,-33.508,28.301,14.406,-31.004,30.712,12.863,-28.230,28.156,13.420,-25.193,30.447,13.489,-22.622,28.659,11.298,-18.890,28.911,12.103,-16.233,28.105,9.458,-13.241,26.036,10.656,-10.062,24.984,8.806,-8.931,21.339,8.657,-7.695,18.645,6.240,-8.924,15.257,4.973,-7.058,12.321,6.566,-8.628,9.546,4.432,-5.614,9.131,2.0…	MESGLSNSIEKRHSACRWCVGMCGMIVDVDVETGRAISLRGDRDHPLSKGYACIKGLQGVYALNAPDRILRPLKRNESGGFDEVPLEQALDEIAAKMQTCIAEDGPHSVAAYKGTMGFTHAPLLEIVPRWLESIGSPYMFTTWTIDQSNKFVAAERLGAWGAGTHHMLESDVMIIVGGNPLVSVANMGITPSNVTKQFKAVKARGMKLIVVDPRRSETAALADLHLQIKPGEDVALFAGLLREVLANGWEDSAFCAAHVIQLEELREAVAPFTIDIVADRTGLSAEDIRTAARMFAHDAKRGAAFSGTGPSMAPHSNLSEHLIQALNVICGRYNREGDVVRGAGLIRPRPMIAQVYPPKRSWLREPKMRATGYGTLNGEMMTAAIPDEILTPGPGRMRA…	13656	Rhizorhapis suberifaciens
job.pdb	AF-A0A7V9HK44-F1-model_v4 Arsenate reductase (Azurin) large subunit	19.000	110	69	4	42	151	704	793	1.000	2.268E-04	133	281	849	FVFQTPKYRWGAHSTAVDADWISMLFGPFGDPYRRDPRMPWTGEAYLEINPKDAAELGLADGDYAWVDADPEDRPYRGWNEDDPYYEVARAMMRVRIYTGMSRGVIRTWF	FWLSNGRI---------EEIWQTM----YTDLRKPEVTTRWP-SNIVEIHPDDAAALGVVSSDLVSLSSD------RVARQEDGEYDTGSLTAVAYVSDIVPPSVLWTNF	8.234,-26.104,-16.244,7.966,-27.891,-19.641,11.447,-26.562,-20.554,13.152,-27.317,-17.187,16.358,-29.403,-17.504,15.239,-30.992,-14.245,12.345,-33.364,-13.366,9.025,-32.027,-11.966,8.778,-34.931,-9.444,11.682,-33.847,-7.156,13.142,-30.602,-5.732,16.948,-30.435,-5.274,18.225,-29.878,-1.760,20.610,-26.935,-1.189,24.080,-28.248,-0.334,25.642,-27.090,2.968,27.853,-24.623,1.086,24.983,-23.025,-0.865,2…	MQNSPRSTDSVPLPPPDAEVKTMSCQYCIVGCGYKSYVWPTAAPDGTPDAAGNALGADYPVGPLSGQWIAPSMYNLIRRNDGKDYNVVIVPDRECVVNRGDFSPRGGSNARGIWSPYGPTYDRLAFPMVKVAGAQQPIAWEAAIEIMAETIAHAKETYGGPALAVRFYAYQYYENTYPITKFYFGDIATPNGALHNRASMGGETTALGDGGLETWGTAYEDGLEAETVVAWGANLYECQDIYFAEHIVPAGAPLVTVDPRQTFTAVYGETVGGVHLQLIPGTDVVLAGAIARIILERGWEDQGFVAEMATAADVAAETAWRRRLWAATFDDYKTYILGMDAYTLENAARISGVPADKIERAAELIAQPNDDGTPRKTLFTFEKGAVWSVNYETIGSLGN…	2448782	Chloroflexia bacterium
job.pdb	AF-O33732-F1-model_v4 Nitrate reductase	14.100	120	85	4	34	150	584	688	1.000	2.569E-04	133	281	938	QERDPAFRFVFQTPKYRWGAHSTAVDADWISMLFGPFGDPYRRDPRMPWTGEAYLEINPKDAAELGLADGDYAWVDAD---PEDRPYRGWNEDDPYYEVARAMMRVRIYTGMSRGVIRTW	QQSLPSNTLLLNTGRSRDQ---------WHTMTRTGHIASLRASIP-----EPVVHLHSSQLSALSLTEGGLVRIEAIQNQIEQYSTETAN-PDLFTHASFTMARAVVDDDIPTNMALMS	-14.135,29.115,-12.730,-16.014,26.413,-10.806,-13.616,24.321,-8.660,-14.184,20.650,-7.736,-12.630,19.479,-4.446,-11.782,15.739,-4.502,-9.389,13.172,-2.958,-6.064,11.892,-4.319,-6.495,8.350,-5.666,-3.076,6.963,-4.635,-1.944,6.331,-1.022,-3.712,6.233,2.378,-2.698,9.826,3.212,-5.983,10.918,1.577,-4.661,14.267,0.266,-7.324,16.745,-0.928,-7.085,18.146,-4.472,-8.783,21.119,-6.173,-9.541,20.725,-9.895,-…	MSVVQSSCAYCGVGCGVSVSSNKPNWTDVDAADLILVGDNKHPANYGHLCAKGERLLDSLAQPNVLRYPKLRSGMPLDWDKASTLIADTFAKTIAEHGPDSVALYLSGQLLTEDYYVANKFAKGFLKTANVDTNSRLCMSSAVSAMQRAFGEDVVPGCYDDLEQADVIVLVGANTAWTHPVLFQRILAAIKANNAQLVVIDPLSTATAKQADLHLAIKPGADLTLFHGLLGYLADQNRVDHAYIAAHTEGFDTVVLQAQQLSANLADLATQVGVSVTQLTQFYQLVANNKKVLTASCQGVNQSTIGTDATNAMINCHLALGHIGQAGCGFFSLTGQPNAMGGREVGGLATQLACHMGFSQPEQQLLADFWKVDSIADQKGLVAVEMFDALAEGKIKAIW…	318167	Shewanella frigidimarina NCIMB 400
job.pdb	AF-A0A1G3BPW3-F1-model_v4 Molydop_binding domain-containing protein	16.100	124	59	7	37	153	7	92	1.000	1.559E-04	132	281	113	DPAFRFVFQT-PKYRWGA----HSTAVDADWISMLFGPFGDPYRRDPRMPWTGEAYLEINPKDAAELGLADGDYAWVDADPEDRPYRGWNEDDPYYEVARAMMRVRIYTGMSRGVIRTW--FNM	NKTFPLLLLTGSSLNHQGTFSRYSNA------LVAVAP---------------ECFAEINIKDAQELNINNGDKIVVESLQ--------N---------KITLKAKVTNKSPKGIVFIPGDFEW	5.073,-11.235,20.497,4.420,-7.849,18.849,1.585,-6.229,20.844,-0.589,-4.491,18.218,-2.717,-1.818,19.904,-5.817,-1.129,17.779,-5.684,2.576,16.849,-9.190,3.900,16.067,-7.731,6.641,13.794,-5.328,4.262,11.975,-7.244,0.961,11.884,-5.099,-0.694,9.231,-1.470,-1.903,9.261,1.181,-1.193,6.612,3.283,-4.166,5.484,6.284,-3.475,3.217,8.559,-5.841,1.232,9.859,-6.505,-2.291,7.478,-6.841,-5.261,7.522,-10.023,-7.38…	MLNINKNKTFPLLLLTGSSLNHQGTFSRYSNALVAVAPECFAEINIKDAQELNINNGDKIVVESLQNKITLKAKVTNKSPKGIVFIPGDFEWIPVNLVRNKTYTPIKIYKEAN	1801977	Planctomycetes bacterium RIFCSPHIGHO2_12_39_6
job.pdb	AF-A0A0K9ICS5-F1-model_v4 Formate dehydrogenase	13.500	206	88	9	37	240	59	176	1.000	3.712E-05	132	281	176	DPAFRFVFQTPKY--RWGAHSTAVDADWISMLFGPFGDPYRRDPRMPWTGEAYLEINPKDAAELGLADGDYAWVDADPEDRPYRGWNEDDPYYEVARAMMRVRIYTGMSRGVIRTWFNMYAATPATVANQKATPGNPARNEQTRYVALFRYGSHQSGTRAWLRPTQQTDSLVRKGYFGQVIGTGFEADVHSVSGAPKEAFVKIEKA	DEEYPLVLSTGRRLYHYHTRTQTGRSGGLNDLLG----------------EETADISLDDAAKLGIANGEKIRVAS------RRG-----------KVEVTARVTKEVPPGMVWMA---FHFRE--------------------------------NCANWL--TNPVY---------DPVSQTAE---------YKACAVKISKL	14.650,-15.727,-26.990,14.493,-12.172,-25.531,15.877,-9.979,-28.356,15.277,-6.869,-26.350,17.848,-8.213,-23.813,20.459,-9.486,-26.314,22.788,-6.580,-25.389,22.437,-7.217,-21.607,25.630,-9.033,-20.562,26.862,-9.388,-16.948,30.027,-7.442,-17.908,27.866,-4.433,-18.944,25.744,-4.214,-15.744,28.569,-4.192,-13.143,28.166,-0.402,-12.635,25.002,1.679,-13.231,23.178,-1.186,-14.989,21.365,-0.847,-18.328,17…	LAPQLAGIKFRRIQRDGLQWPVPDENHLGTAFLHKDGCFTCGLGNFKPVDWTPAAEVADEEYPLVLSTGRRLYHYHTRTQTGRSGGLNDLLGEETADISLDDAAKLGIANGEKIRVASRRGKVEVTARVTKEVPPGMVWMAFHFRENCANWLTNPVYDPVSQTAEYKACAVKISKL	1348163	Desulfocarbo indianensis
job.pdb	AF-A0A353VVX8-F1-model_v4 Formate dehydrogenase subunit alpha	18.900	116	61	4	37	151	71	154	1.000	1.072E-04	132	281	193	DPAFRFVFQT-PKYRWGAHSTAVDADWISMLFGPFGDPYRRDPRMPWTGEAYLEINPKDAAELGLADGDYAWVDADPEDRPYRGWNEDDPYYEVARAMMRVRIYTGMSRGVIRTWF	TNDFPFIFMTGRQLEHWHTGTMTRHSRVLDAIEP---------------GPCILINPEDLKSFSLKSGDVLVVES------RRG-----------KISATTRVDEGMQKGVVMMPF	0.217,4.877,-32.698,1.984,8.237,-33.366,2.266,9.265,-29.682,3.740,5.840,-28.854,6.151,6.109,-31.814,7.334,9.496,-30.456,7.793,7.999,-26.948,9.762,5.131,-28.567,12.096,7.584,-30.360,12.537,9.662,-27.164,13.194,6.551,-24.997,16.212,4.551,-26.290,15.371,1.540,-24.150,11.911,1.331,-25.809,13.205,2.022,-29.369,12.544,-1.618,-30.469,8.872,-1.631,-29.297,6.958,-0.923,-32.523,3.151,-1.023,-32.365,2.993,-…	KDVFNEIRLATPSMAGITWERLESVDSLTYPLMNVNDPGEPIIFKDGIFPTKDGRGSFVAAEYTKPAELPTNDFPFIFMTGRQLEHWHTGTMTRHSRVLDAIEPGPCILINPEDLKSFSLKSGDVLVVESRRGKISATTRVDEGMQKGVVMMPFSFNEAAANLITNEALDPFGKIPEFKYCAVKLSRGQRPGD	1913989	Gammaproteobacteria bacterium
job.pdb	AF-A0A7K4B1E2-F1-model_v4 Formate dehydrogenase subunit alpha	16.500	115	63	4	37	150	89	171	1.000	1.559E-04	132	281	208	DPAFRFVFQTPK-YRWGAHSTAVDADWISMLFGPFGDPYRRDPRMPWTGEAYLEINPKDAAELGLADGDYAWVDADPEDRPYRGWNEDDPYYEVARAMMRVRIYTGMSRGVIRTW	DAEYPFTMMTGRLIFHYHTRTQTGRSAALHYEVP---------------DSYVQINNEDAKRLGINQGDKIVITS------RRG-----------KTETVARVTDEIGPGVLYMT	25.897,5.955,-3.872,25.306,2.318,-4.996,27.870,2.439,-7.847,30.494,4.012,-5.532,29.886,1.349,-2.859,30.285,-1.406,-5.493,33.569,0.197,-6.654,34.813,0.355,-3.032,33.946,-3.373,-2.773,36.175,-4.018,-5.850,33.226,-4.728,-8.211,33.465,-3.815,-11.925,30.768,-2.553,-14.336,29.506,0.268,-12.057,30.857,3.066,-14.321,27.285,4.281,-14.952,27.386,8.088,-14.487,23.792,8.667,-15.615,20.348,7.096,-15.234,20.45…	IISELAKKMGLKGFDLPTAKDVWDDMRNCTPNMFGATYEKLEKPESICWPCPTEDHPGTPILHIGKFSTADGKGNLFGIEYRPPAEVADAEYPFTMMTGRLIFHYHTRTQTGRSAALHYEVPDSYVQINNEDAKRLGINQGDKIVITSRRGKTETVARVTDEIGPGVLYMTMHFADGVNNLTNTALDPMSKMPELKHCAVKVEKAGGK	2184052	Methanomicrobiales archaeon
job.pdb	AF-A0A508ZNS9-F1-model_v4 Putative nitrate reductase	16.600	120	66	5	37	153	94	182	1.000	4.205E-05	132	281	275	DPAFRFVFQTPKYRWGAHSTAVDADWISMLFGPFGDPYRRDPRMPWTGEAYLEINPKDAAELGLADGDYAWVDADPEDRPYRGWNEDDPYYEVARAMMRVRIYTGMSRGVIRT---WFNM	DAFYPLILNSGRIRDQWH-TMTRTGAVPRL-------------MQHIAEPVVEVAPQDAVRYQLPADGLARI-----------WSRHG------VMVAKVAISEGQRPGSLFVPMHWNNQ	9.173,-24.298,-16.346,9.815,-22.815,-19.843,11.970,-25.796,-20.900,9.369,-28.234,-19.490,6.727,-26.407,-21.580,8.766,-27.266,-24.727,10.614,-23.900,-25.069,14.007,-25.540,-24.426,15.927,-23.352,-26.926,14.426,-20.018,-25.745,15.235,-20.938,-22.101,18.709,-22.478,-22.676,20.303,-19.772,-20.442,23.066,-21.053,-18.121,23.500,-17.794,-16.138,21.694,-14.488,-15.357,24.480,-12.779,-17.309,23.226,-14.48…	MGQALGYREAFAWQHPHDVFREHAALSGFENDGQRAFDIGALADLSREAWDAMPPVRWPVSRSEVAWDITRGWHGDGRLRMVPVTPQPTRATTDAFYPLILNSGRIRDQWHTMTRTGAVPRLMQHIAEPVVEVAPQDAVRYQLPADGLARIWSRHGVMVAKVAISEGQRPGSLFVPMHWNNQFARQGRVNNLLAAVTDPYSGQPESKQAAVAIAAWQPAWHSELFCREPLPFPAAWHWRRRAAPGVLHYSLAGGGICPTVAQRVVRPARLAVTGG	573	Klebsiella pneumoniae
job.pdb	AF-A0A5N9AAV9-F1-model_v4 Formate dehydrogenase subunit alpha	18.100	116	60	4	37	150	165	247	1.000	1.215E-04	132	281	285	DPAFRFVFQTPKYR--WGAHSTAVDADWISMLFGPFGDPYRRDPRMPWTGEAYLEINPKDAAELGLADGDYAWVDADPEDRPYRGWNEDDPYYEVARAMMRVRIYTGMSRGVIRTW	NEEFPFVLSTGRRRSTYHTGTQTGKAKGFDEIIS----------------EELVEINPFDAKNLSIKEKDIIKVES------RRG-----------SVTAKAKITDKSPEGAIFMS	-3.505,-4.590,-6.372,-6.127,-5.413,-3.693,-8.214,-2.268,-4.310,-11.462,-3.416,-2.604,-9.482,-3.819,0.645,-6.779,-1.126,0.380,-8.815,1.789,-1.028,-10.887,4.272,1.006,-14.608,3.740,1.188,-14.176,0.134,0.003,-17.942,-0.085,-0.742,-17.482,2.598,-3.428,-14.493,0.691,-4.872,-16.626,-2.503,-5.008,-19.522,-0.643,-6.679,-17.158,0.916,-9.248,-15.610,-2.481,-10.125,-19.049,-4.220,-10.352,-20.033,-1.655,-13.…	ENTIVSDPNANHAIHALENLDFFVVQDIFMTQTAKMADLVLPASSFAEANGTFVNTERRVQRVRPAVSTPGNAKTDVDIILGFYEAMGKKHKITEPSEIWKEMASTSPLFSGINYDRIEALGGIQWPCPDEDHPGTRYLHKNQMESGETGIFSPVDHIEPAEPTNEEFPFVLSTGRRRSTYHTGTQTGKAKGFDEIISEELVEINPFDAKNLSIKEKDIIKVESRRGSVTAKAKITDKSPEGAIFMSFAFPDKTRTNDLTSDAVDFITETPEYKACAVKISIANK	2030829	SAR202 cluster bacterium
job.pdb	AF-A0A3D3J1N6-F1-model_v4 Formate dehydrogenase subunit alpha	20.100	124	65	5	32	152	207	299	1.000	6.928E-05	132	281	331	PLQER-DPAFRFVFQTPKYRWGAHSTAVDADWISMLFGPFGDPYRRDPRMPWTGEAYLEINPKDAAELGLADGDYAWVDADPEDRPYRGWNEDDPYYEVARAMMRVRIYTGMSRGVIRT--WFN	PSQELPDDDYPYILMTGRILYHYNAAAMTA--------------RSEGLMEIAGEGFIEVNYKDAKRLGIENGEKVRISS------RRG-----------EITATARVGRKVSEGETWMPFHFP	4.642,4.096,-17.460,0.892,3.563,-18.037,1.112,1.433,-21.226,-1.987,-0.804,-21.461,-1.260,-4.537,-21.940,-4.295,-4.736,-24.290,-2.487,-2.496,-26.839,-0.797,-4.805,-29.424,1.849,-2.275,-30.333,2.780,-1.940,-26.659,2.975,-5.750,-26.274,5.021,-6.250,-29.489,7.598,-3.735,-28.209,7.921,-5.525,-24.836,7.831,-9.037,-26.429,10.682,-7.964,-28.746,12.678,-6.532,-25.812,12.094,-9.518,-23.475,12.189,-12.284,-…	GYQKVSNPEVRSKFEKAWGTELNPNPGLKATDVFPAAIEGKIKGLYIFGEDPVVSDPDTHHIIKALESLEFFVIQELFMTQTARYADVILPGVSYAEKEGTFTNTERRVQRIRKAVTLKGDMRLDTDIITDLMNAMGYKQPYLTSAQIMDEIASLTPSFAGISHERLDSGESLQWPCKSKDHPGTPIMHVGHPVRGKALLYQAAYKPSQELPDDDYPYILMTGRILYHYNAAAMTARSEGLMEIAGEGFIEVNYKDAKRLGIENGEKVRISSRRGEITATARVGRKVSEGETWMPFHFPDSPVNVLTNAALDDYARIPEYKVCAVNVLKAD	1898203	Lachnospiraceae bacterium
job.pdb	AF-A0A7C4WJR7-F1-model_v4 Molydop_binding domain-containing protein	22.400	116	57	6	36	150	262	345	1.000	1.559E-04	132	281	413	RDPAFRFVFQTPKY-RWGAHSTAVDADWISMLFGPFGDPYRRDPRMPWTGEAYLEINPKDAAELGLADGDYAWVDADPEDRPYRGWNEDDPYYEVARAMMRVRIYTGMSRGVIRTW	RDTGYPYRLITYKAVHHGQARTNVN-PWL-MLMIP---------------ENWIELSALDAAALKVVTGDRVQVIS--------------PS-NPTGLIGKVKVVQGLTPGVIGIS	5.825,-4.056,6.015,3.825,-3.508,9.257,6.921,-4.157,11.433,9.229,-1.737,9.527,8.035,1.402,11.386,7.856,-0.294,14.827,11.326,-1.564,14.113,12.525,1.988,13.262,10.991,3.250,16.543,12.667,0.397,18.452,15.921,0.929,16.452,15.978,-2.867,16.066,17.575,-4.807,14.474,19.402,-1.601,13.536,18.844,2.163,13.127,17.350,3.524,9.890,18.914,6.872,8.881,16.967,7.359,5.625,13.531,6.037,4.632,12.639,6.439,0.941,8.99…	YQEVIPSILDQYPYEIKVLITYWNAWPYSTPALKKVWEQTVADETKLPLLVSISPVIGEVAAWADYVLPDTTYLEKFAVPGIPWRVNKGTSFQRPVVGKLDGKPIGVSPILGGVGNSIPLLNENDYTPALPDTKMALDIHIGLAKALGLPGVGDDALLDESGNPVGDLHNAWDWAVAMLANIAENASAKYPSITIEEILSKGGVFDAPGDEYQGNKLAYLYGNILRLFADPVARTKDSVTGKYYVGVAQYKVPTHLDGSAVRDTGYPYRLITYKAVHHGQARTNVNPWLMLMIPENWIELSALDAAALKVVTGDRVQVISPSNPTGLIGKVKVVQGLTPGVIGISHHYGHWEQHSRPIEINGVSMPFDPSRGSGIQPNSIMRVDKKYPNVSLQDPIGGS…	2026735	Deltaproteobacteria bacterium
job.pdb	AF-A0A843KTZ2-F1-model_v4 Molybdopterin-dependent oxidoreductase	17.500	114	61	4	37	149	318	399	1.000	6.928E-05	132	281	439	DPAFRFVFQTPKYRWGAHS-TAVDADWISMLFGPFGDPYRRDPRMPWTGEAYLEINPKDAAELGLADGDYAWVDADPEDRPYRGWNEDDPYYEVARAMMRVRIYTGMSRGVIRT	DAEYPFILTTGRCIWQWHTGTMTRRSESLENEEP---------------TGWIEINPEDAKALNVKDKEMVKA------TTRRG-----------TVNVPARVTKDIMKGVMFM	-11.169,34.136,4.348,-11.600,31.165,6.741,-14.894,29.345,6.074,-17.032,29.206,9.282,-17.090,25.460,9.069,-13.283,25.514,9.608,-13.321,27.666,12.757,-11.362,26.015,15.603,-14.637,25.648,17.582,-16.368,23.785,14.718,-13.315,21.580,13.983,-13.144,20.831,17.750,-16.716,19.436,17.680,-15.875,17.147,14.716,-12.346,16.019,15.707,-12.881,15.810,19.498,-9.613,17.810,19.865,-9.868,20.975,22.036,-9.749,24.1…	VMKPDYSLENVSKISGIPAAQLKQAAEWFGKAESACILYSMGITQHTVGVDNVKSCANIQMLTGNLGRPGCGVNALRGQNNVQGACDMGALPVVYTAYQKVIDEAARKKFADAWGFPDGIAEGKNGYEVTTMMDVLADKPGELKCMYIMGENPMISDPDLHHVEKALKNLEFMVVQDIFLNETAELADVVLPACCYAEKDGTQTSTERRVQMWRKAVNPPGEAKLDWQIIADIAAKMGYAKQFPWKSAEDIFTEMAKLTPSYAGMSYARLNKPEAAHWPCPTAEHPGTPILHKERFAHPDGLGQFFAVEWKPPAEVPDAEYPFILTTGRCIWQWHTGTMTRRSESLENEEPTGWIEINPEDAKALNVKDKEMVKATTRRGTVNVPARVTKDIMKGVMFM…	2268143	Methanolinea sp.
job.pdb	AF-A0A349YZT1-F1-model_v4 Uncharacterized protein	17.600	119	68	5	32	149	230	319	1.000	1.376E-04	132	281	557	PLQERDPAFRFVFQT-PKYRWGAHSTAVDADWISMLFGPFGDPYRRDPRMPWTGEAYLEINPKDAAELGLADGDYAWVDADPEDRPYRGWNEDDPYYEVARAMMRVRIYTGMSRGVIRT	PEQQTSAEYPFVLNTGRVRDQWHTMTR-------TGNAP---RL-----LKHIDRPWLSIHPVDAQVLDVKDGDLIKAEAACSGG--------------IEVILPVKIDDKQRRGEMFA	14.064,-4.440,-20.862,17.010,-1.990,-20.955,16.621,1.758,-20.302,14.643,4.019,-22.677,12.272,1.298,-23.970,15.148,-0.762,-25.446,14.747,-4.558,-25.646,17.560,-6.548,-23.994,17.398,-9.394,-26.556,17.824,-6.900,-29.443,21.559,-6.649,-30.333,21.266,-3.114,-31.641,19.451,-1.984,-28.481,22.069,-3.769,-26.330,24.982,-2.219,-28.296,23.397,1.263,-28.070,23.056,1.120,-24.258,26.485,-0.556,-23.882,28.259,2…	MLAAHMDIDNPQHHATVKEFWQAPNLITKPGLRAVDMFQAAADGKVKCLWIMATNPVASMPNRALVEAALKNCELVIVSDTAAQTDTLNYAHIALPATGWSEKNGTVTNSERRISRQRGLVEPMGEAKHDWEILSMVGRAMGFEEAFAYQHPAEIFAEHCALTAANNNGTRALDLGPLASLNTAQYDSLRPQQWPLSDTHRIGAYRLFADGSFYTPNGKANFVAITPRLPEQQTSAEYPFVLNTGRVRDQWHTMTRTGNAPRLLKHIDRPWLSIHPVDAQVLDVKDGDLIKAEAACSGGIEVILPVKIDDKQRRGEMFAPFHWSATWGSHARVGALLNGANDALSGQPELKHGAIKLSPVAMQSYGLVYGEETLVNALQSATYYYLNTLTSVAACIEIA…	232	Alteromonas sp.
job.pdb	AF-A0A2E7UY69-F1-model_v4 Dehydrogenase	14.000	114	65	2	37	150	565	645	1.000	2.268E-04	132	281	688	DPAFRFVFQTPKYRWGAHSTAVDADWISMLFGPFGDPYRRDPRMPWTGEAYLEINPKDAAELGLADGDYAWVDADPEDRPYRGWNEDDPYYEVARAMMRVRIYTGMSRGVIRTW	DTQRPLRLVTPPSRTYLNTSFTETPSSRNREG----------------RPTAHVHPKDAAKLGIVDGEKIRMGNRR-----------------GEIALHAAVSDIAKPGVVISE	38.710,-24.201,14.488,35.150,-22.955,13.897,35.532,-20.191,11.286,33.815,-17.150,12.866,30.544,-16.700,10.926,30.452,-13.241,9.280,27.440,-11.133,10.355,26.403,-8.563,7.714,23.886,-5.765,8.430,21.183,-4.943,5.843,17.451,-4.042,5.599,14.207,-5.761,4.551,12.680,-4.128,1.412,9.431,-6.018,1.477,5.939,-4.435,1.231,5.386,-4.009,5.005,5.488,-0.932,7.318,8.600,-2.068,9.122,11.572,-1.892,6.676,13.266,-4.0…	MSSEIEIVRTACPHDCPSACGLEVERLSPTRIGRIRGSASLPFTAGVVCEKVGRYAERAHHPDRLKHPMKRIGAKGEGKFKRISWDEALDEIAHAFELASKTHGPESVWPYHSGGTLGVIQRYGIERLSRLLGYSGMKGTICVTPGVSGWQAGVGEQRGVDPVEIEDADLIVVWGGNPVHTNINLMKHIQKARKSNNAKLVVIDVYRTSTMAAADIGIVLNPGTDGALACAMMQVILAEGLADEAFLAELTDFGDDVRAHLAEKTPEWAAKITGVAAPEIRDFAQLYGKTARSFLRLGVGFTRSRNGASNMHAVSCLPAVTGAWRHKGGGAFFASFDIWGLDTTLAHASDYAKNVTRVLDQSRIGAILCGDEEALAGGPPITAMLIQNSNTALVAPDSA…	2026788	Rickettsiales bacterium
job.pdb	AF-A0A833DW94-F1-model_v4 Molybdopterin oxidoreductase	20.600	116	63	5	39	151	771	860	1.000	1.767E-04	132	281	948	AFRFVFQTPKY-RWGAHSTAVDADWISMLFGPFGDPYRRDPRMPWTGEAYLEINPKDAAELGLADGDYAWVDADPEDRPYRGWNEDDPYYE--VARAMMRVRIYTGMSRGVIRTWF	VFPLIWISGRQVEHMGGGAGSRSNKILAELQP---------------DMYVEINPKDANERGIKDGDLVAVIS-P----------RSLEYDTEPAYIVVKAKVTEAVPPGVVFTPF	-25.391,10.438,-25.007,-24.115,9.035,-28.331,-23.827,10.154,-31.898,-23.066,6.599,-33.140,-21.925,6.154,-36.766,-23.817,3.455,-38.728,-20.548,1.428,-38.743,-20.171,1.697,-34.940,-23.808,0.544,-34.535,-23.124,-2.422,-36.888,-19.974,-3.335,-34.880,-21.733,-2.998,-31.492,-24.829,-4.982,-32.582,-22.454,-7.306,-34.540,-20.681,-8.235,-31.260,-23.648,-8.443,-28.839,-25.608,-10.907,-31.066,-22.668,-13.25…	FLKVSAVSLAVASGLIKYAKKGIIEKAKGEEVKKQAEKEGYKFVKTICNCCAVGCGLLAVVKDDEWLWVEPWVNNPINRGKLCCKGASANYWVNSPKRLRYPLIKRNGKWERISWDEALEIIARKMWEVRQKYGPDAIFFAGSAKVSTEVAYLMRKFMAFWGSNNIDHQARICHSTTVAGLGNTWGYGAMTNNFNDMRNAKCIIFFSNPAEAHPVSFYHIYEAKKRGAILICCDPRFSRTAAVSDLHLQFRPGTEIALVLGICHEIIKNGWYDEEFVKKRTYGFEKVKEVIMQYPPEVVEEITGVPAEKIRKAAYLLAHNKPVTLQYAMGATQHEYGSQNIRAFAILLLLLGSVGKPGGGVNAFRGHDNVQGATDMCVLSHSLPAYYGLSEKAWKYWCE…	84156	Archaeoglobus profundus
job.pdb	AF-X1Q929-F1-model_v4 Molydop_binding domain-containing protein	19.200	125	65	5	37	159	7	97	1.000	9.465E-05	131	281	127	DPAFRFVFQTPKYRWGAHSTAV--DADWISMLFGPFGDPYRRDPRMPWTGEAYLEINPKDAAELGLADGDYAWVDADPEDRPYRGWNEDDPYYEVARAMMRVRIYTGMSRGVIRTWFNMYAATPA	DDDYPLMLTTGRSLLHFHTGTMTRKVKGLNILRS----------------EELVEMNPRDASALGIADGETIRVVS------RRG-----------AVVAKARVTDASPVGVVFMTFH-FAESPT	9.616,1.773,-19.807,7.680,0.014,-17.144,7.646,-3.722,-17.888,4.392,-4.278,-15.916,1.331,-2.239,-16.918,-2.272,-2.968,-15.830,-4.228,-5.513,-17.785,-7.619,-7.293,-17.600,-6.400,-9.650,-14.816,-4.627,-6.858,-12.861,-6.518,-3.655,-13.713,-5.061,-1.417,-11.022,-1.626,0.195,-10.674,0.116,-0.204,-7.295,2.516,2.574,-6.365,4.563,2.422,-3.156,5.533,5.296,-0.825,6.472,6.438,2.683,4.424,7.439,5.728,5.455,10…	PSMELPDDDYPLMLTTGRSLLHFHTGTMTRKVKGLNILRSEELVEMNPRDASALGIADGETIRVVSRRGAVVAKARVTDASPVGVVFMTFHFAESPTNQLTSPALDPVAKIPEYKVCAVRIEKDGSK	412755	marine sediment metagenome
job.pdb	AF-A0A2H6K1R4-F1-model_v4 Tetrathionate reductase subunit A	16.300	110	60	3	41	150	4	81	1.000	1.767E-04	131	281	156	RFVFQTPKYRWGAHSTAVDADWISMLFGPFGDPYRRDPRMPWTGEAYLEINPKDAAELGLADGDYAWVDADPEDRPYRGWNEDDPYYEVARAMMRVRIYTGMSRGVIRTW	SFLIGTNKRWQHTQSRTGENLWL-MSLEP---------------TNALDMNPEDAAKYGVRSGDWVELENGL----------------GDTGKHQVQVTNTTRPGYGEIT	-12.094,14.700,9.226,-13.737,13.476,12.452,-13.924,9.815,11.321,-10.724,9.239,9.304,-8.857,5.926,9.290,-5.075,6.514,9.178,-2.837,4.712,6.648,0.935,4.274,6.322,3.554,2.085,4.644,5.617,-0.876,5.801,8.535,-2.867,4.367,8.655,-6.669,4.162,11.910,-8.464,5.015,11.951,-10.249,1.617,11.947,-6.914,-0.307,14.515,-4.144,-0.809,12.198,-1.156,-1.323,10.522,-1.440,-4.774,13.511,-3.011,-6.624,12.749,-6.658,-5.79…	MDNSFLIGTNKRWQHTQSRTGENLWLMSLEPTNALDMNPEDAAKYGVRSGDWVELENGLGDTGKHQVQVTNTTRPGYGEITNSFGHWEMGSKDIEIEGHEGGGIKGDARVGAGTNYVRLNTADPSVGQDPATTQVPTDPIGGSAMQYGYPVKVRKV	2005739	archaeon BMS3Bbin16
job.pdb	AF-X0UDB7-F1-model_v4 Molydop_binding domain-containing protein	18.300	120	59	6	36	149	46	132	1.000	3.951E-05	131	281	172	RDPAFR----FVFQTPKY--RWGAHSTAVDADWISMLFGPFGDPYRRDPRMPWTGEAYLEINPKDAAELGLADGDYAWVDADPEDRPYRGWNEDDPYYEVARAMMRVRIYTGMSRGVIRT	ESPSSRDGYPFTLLAGTTLYQFGTGSRTSRSSRLS-KFSP---------------KAFVEVSEPDAESLGINDGDMVKVVS-----PVD------------EVTAAAKVTDALSQGMIFM	7.095,48.373,-41.346,6.532,48.664,-37.516,10.184,48.815,-36.305,11.125,52.173,-37.905,9.504,54.262,-35.105,11.023,52.708,-31.934,14.789,53.507,-32.214,15.468,49.824,-31.444,18.281,48.108,-33.410,16.745,45.340,-35.409,19.076,42.426,-34.533,17.695,40.587,-37.606,17.381,41.779,-41.212,15.006,38.954,-42.266,12.809,36.165,-40.817,15.315,33.745,-42.336,18.128,35.026,-40.065,15.865,34.403,-37.049,15.209…	QLAKGMDYPMLYSSPQQVMDEIEGLVPKAQFPSGPGRFLPVDYVPESPSSRDGYPFTLLAGTTLYQFGTGSRTSRSSRLSKFSPKAFVEVSEPDAESLGINDGDMVKVVSPVDEVTAAAKVTDALSQGMIFMPVSFPESPVNGLFDIVLDPGTKTPALKTCLVRLERIANHG	412755	marine sediment metagenome
job.pdb	AF-A0A2N2L4W7-F1-model_v4 Formate dehydrogenase subunit alpha	17.600	119	63	5	37	152	107	193	1.000	1.072E-04	131	281	225	DPAFRFVFQTPK-YRWGAHSTAVDADWISMLFGPFGDPYRRDPRMPWTGEAYLEINPKDAAELGLADGDYAWVDADPEDRPYRGWNEDDPYYEVARAMMRVRIYTGMSRGVIRT--WFN	DAEYNFMLTTGRIYYHYHTGTMTRRTSILDREAP---------------SAMLEIHPDDAKKLGIRNNEVVELTS------RRG-----------SIKLNAEITKRVPQSVVFSTFHFH	9.398,8.938,-9.379,13.107,8.113,-8.729,14.514,4.907,-10.313,17.416,3.430,-8.300,19.579,0.313,-8.780,19.316,-2.325,-6.050,22.464,-4.503,-6.195,22.546,-8.204,-5.253,23.922,-8.387,-1.697,23.396,-12.140,-1.045,22.470,-15.337,-2.917,18.825,-16.471,-2.673,18.307,-19.038,0.061,17.850,-22.685,-0.867,15.846,-23.038,-4.122,14.613,-19.425,-4.120,14.924,-17.623,-7.486,14.470,-13.998,-8.597,10.836,-13.446,-9.…	RRVQLSGKAISPPGQARPDWRIICELSTLAGYPMDYSSPADIMKEINAVTPSYAGITYERLAGGFGLQWPCPSAEHPGTPYLHKEKFSKGMGTFLPCEFKPVAEMPDAEYNFMLTTGRIYYHYHTGTMTRRTSILDREAPSAMLEIHPDDAKKLGIRNNEVVELTSRRGSIKLNAEITKRVPQSVVFSTFHFHEAPINILTNSAYDPVAKIPEYKGCAVKIRRCV	2013736	Deltaproteobacteria bacterium HGW-Deltaproteobacteria-1
job.pdb	AF-A0A2H9N3E8-F1-model_v4 Formate dehydrogenase subunit alpha	18.200	115	61	4	37	150	165	247	1.000	8.893E-05	131	281	282	DPAFRFVFQTPKYRWGAHS-TAVDADWISMLFGPFGDPYRRDPRMPWTGEAYLEINPKDAAELGLADGDYAWVDADPEDRPYRGWNEDDPYYEVARAMMRVRIYTGMSRGVIRTW	DKEYPIILTTGRILFHYHSGNETRRVKVLDAFVP---------------RNYVEINKEDAEKLNINHKDMVRV------STRRG-----------SIELEARISEKPKKGVVFIS	-6.441,-5.428,-4.000,-8.349,-2.082,-3.792,-11.293,-3.658,-2.065,-9.048,-4.134,0.999,-6.522,-1.303,0.715,-8.505,1.755,-0.506,-10.466,3.997,1.910,-14.218,3.760,2.095,-14.273,0.179,0.779,-18.084,0.419,0.307,-17.716,3.309,-2.165,-14.883,1.416,-3.889,-17.119,-1.713,-4.158,-20.011,0.292,-5.684,-17.507,1.721,-8.187,-16.276,-1.778,-9.145,-19.874,-3.139,-9.493,-20.548,-0.385,-12.081,-17.650,-1.452,-14.344…	NPLMTEPDINHVREGFEKLEFLAVQEIFLSETAELADVVFPAAAAYEKEGTFTNTERRVQLLRPAREKPVGTKFDWEIISHVATKLGYHMKYKNAAEIMDEIATLTPSYAGIHHYRLEKGGIQWPCPKDDHAGTKILHYDGTFKRPNGKALISPVEYIEAKELPDKEYPIILTTGRILFHYHSGNETRRVKVLDAFVPRNYVEINKEDAEKLNINHKDMVRVSTRRGSIELEARISEKPKKGVVFISFHFREASANVLTNAALDPIAKIPEYKVAACKIEKI	1973931	Caldiserica bacterium CG_4_8_14_3_um_filter_35_18
job.pdb	AF-A0A3C0HDG9-F1-model_v4 Formate dehydrogenase subunit alpha	16.800	113	58	5	40	150	248	326	1.000	1.141E-04	131	281	371	FRFVFQTPKY--RWGAHSTAVDADWISMLFGPFGDPYRRDPRMPWTGEAYLEINPKDAAELGLADGDYAWVDADPEDRPYRGWNEDDPYYEVARAMMRVRIYTGMSRGVIRTW	YPYILTTNRELEHYNCGAMTRRTGNIEILK-----------------DDYLMINPEDATKHFISEGDFVCLES-----P-RG-----------KVDVKAKITNQVKSGVVSTT	20.895,17.539,6.547,20.944,16.288,2.905,23.540,14.822,0.492,25.889,13.018,2.947,26.086,9.891,5.147,24.079,9.999,8.399,21.587,12.658,7.187,18.539,12.831,4.876,14.748,12.903,4.570,13.918,9.176,4.716,10.264,8.139,4.240,9.901,4.758,5.853,8.139,2.925,3.001,5.777,0.231,4.334,5.296,-2.507,1.688,8.234,-4.542,0.321,7.796,-3.221,-3.251,5.817,0.030,-2.893,8.958,1.781,-4.177,9.275,-0.611,-7.172,5.533,-0.392,…	NIGRRGVGVNPLRGQNNVQGSADMGVQPHQGAGYMDITNPEVNARYNTFYGVDVPSHIGYKIPEMFDAALEGKLKAIWIIGEDVVQTDPNTQKVIKALNNTDLVIVQELFMTETALQADIILPGASFLEKSGTFTNGERRVQAVRQVVEPIEGAKVDGQILVDIMNRMGYAQPDYEAATMLDEINQIVPFFAGITWDRLGNNGLQWPVALDGTDTQILHQTEFKIGKGQFIFNNWRETEELVTHAKDYPYILTTNRELEHYNCGAMTRRTGNIEILKDDYLMINPEDATKHFISEGDFVCLESPRGKVDVKAKITNQVKSGVVSTTFHFPEIMINNITGDVHDSEAMCPEYKVVAVKIRKSKGKFMQLAEV	2026790	Saprospirales bacterium
job.pdb	AF-K2AVF0-F1-model_v4 Uncharacterized protein	18.400	130	67	6	37	161	290	385	1.000	4.476E-05	131	281	418	DPAFRFVFQTPKYR--WGAHSTAVDADWISMLFGPFGDPYRRDPRMPWTGEAYLEINPKDAAELGLADGDYAWVDADPEDRPYRGWNEDDPYYEVARAMMRVRIYTGMSRGVIRT---WFNMYAATPATV	SPDLPFRLNTGRIRDQWHTMTRSAKSPRLSQHLA----------------EPFVEIHPADAARLAVQANDLVEV--------------SNPL---GRTILRALITDAAAPGQLFAPMHWTGE-TASAARI	-18.217,-10.366,-12.692,-16.995,-10.553,-9.081,-15.667,-7.247,-7.677,-13.640,-7.519,-4.448,-11.244,-5.510,-2.254,-9.936,-5.261,1.340,-12.919,-7.168,2.823,-11.376,-10.225,1.093,-7.676,-9.282,0.991,-7.165,-7.901,4.545,-7.556,-11.286,6.246,-5.272,-13.986,7.650,-6.830,-16.241,4.920,-6.872,-13.593,2.150,-5.046,-15.704,-0.484,-7.435,-18.667,-0.113,-10.464,-16.332,-0.125,-9.200,-14.893,-3.450,-8.536,-18…	MTVYSQGINQSSSGSDKVNAILNCHLATGRVGRPGMGPFSITGQPNAMGGREVGGLANMLACHLDLENADHRAAVQGFWHSPAMADRPGLKAVDMFRAVADGRIKAIWIIHTNPVVSMPDADAVAAALADCPFVVVSDVTAQTDTARLAHVLLPATAWGEKRGTVTNSDRSISRQRPSLPRPGNARADWWIMAQVAARMGFAKGFNWQSEAEIFAEYAALSGVAGALGSDFDISDHASISETGYEALIPFTWPQNPRQRGGRFFADGRFHTADGRARMLPITPRAPQDLSPDLPFRLNTGRIRDQWHTMTRSAKSPRLSQHLAEPFVEIHPADAARLAVQANDLVEVSNPLGRTILRALITDAAAPGQLFAPMHWTGETASAARIDTLVPSVVDPVSGQ…	77133	uncultured bacterium
job.pdb	AF-A0A3L7WU08-F1-model_v4 Formate dehydrogenase subunit alpha	19.800	116	58	5	37	150	307	389	1.000	1.141E-04	131	281	424	DPAFRFVFQTPKY-R-WGAHSTAVDADWISMLFGPFGDPYRRDPRMPWTGEAYLEINPKDAAELGLADGDYAWVDADPEDRPYRGWNEDDPYYEVARAMMRVRIYTGMSRGVIRTW	DDAYPVWLTTGRRLESYHTRTQTGRSAGIDYLLS----------------EETLEIHPDDVNAWGLVDGGWAEMSS------RRG-----------SVKVRVEATRRSPRGTVFTT	28.404,9.348,5.539,27.291,10.909,2.198,30.891,11.767,1.132,31.421,8.178,-0.129,28.353,8.369,-2.443,29.627,10.720,-5.170,27.547,11.462,-8.310,30.163,9.553,-10.241,29.749,6.504,-7.985,25.935,6.789,-8.204,26.089,7.133,-12.029,27.916,3.770,-12.206,24.969,2.086,-10.413,21.881,4.062,-11.494,22.847,4.735,-15.144,21.853,8.398,-14.507,24.558,10.894,-15.627,26.542,12.275,-12.704,25.865,15.847,-13.909,22.08…	HVGQFTPQWAAGITGVPAGDIEKAGILYGSAKPGAIYYTLGITEHICGVENVQSLCNLALMTGNLGKVGGGINPMRGQNNIQGAGDAGAIPNNYAGFQSVSNPAIQAKFEKAYGRPLDTEKGITKVTALDRCGESIFGMLIDGENTVVSDPDQNHCIHALKSLEHLVVIDIFLTETAELADVVLPAAAWAEVDGHFTNTERRIQRVRKAVPPPGVAQPDWWIISAIAKRMGLAGFDYDSPAQVFNELCELSPIYAGIDWDLAESGQYQWPIPYKGHPGTPRLHETEFTNGRGKFSFTNYRDPAEVIDDAYPVWLTTGRRLESYHTRTQTGRSAGIDYLLSEETLEIHPDDVNAWGLVDGGWAEMSSRRGSVKVRVEATRRSPRGTVFTTFAFSDVPINI…	2026724	Chloroflexi bacterium
job.pdb	AF-A0A3B9VQC6-F1-model_v4 Formate dehydrogenase subunit alpha	18.800	117	60	4	37	151	314	397	1.000	1.293E-04	131	281	434	DPAFRFVFQTPKYR--WGAHSTAVDADWISMLFGPFGDPYRRDPRMPWTGEAYLEINPKDAAELGLADGDYAWVDADPEDRPYRGWNEDDPYYEVARAMMRVRIYTGMSRGVIRTWF	DSEYPLVLTTGRRRSTYHTGTQTGRASGFELLVA----------------SELAEINPHDADQMELVEGEMIVVKS------RRG-----------EVEVPVTITDKSPHGTIFMSF	-1.540,30.998,-1.291,-0.708,28.424,1.430,0.224,31.183,3.943,-3.273,32.718,3.586,-4.850,29.232,3.726,-3.187,28.313,7.051,-4.294,31.619,8.686,-7.688,29.894,9.208,-6.074,26.816,10.837,-5.073,28.387,14.167,-3.692,26.127,16.949,-6.928,26.696,18.844,-9.046,25.613,15.854,-6.761,22.601,15.272,-6.981,21.679,19.000,-10.802,21.439,18.802,-10.603,19.222,15.690,-7.644,16.994,16.672,-8.293,16.677,20.444,-4.653…	ELAKHVEFYTPEYAAEVCGVPAEEIIATAREYAAASPKAAICYTLGITEHSCGSHNVQSIANLGMLGGNFGMPNAGVNPLRGQNNVQGASDSGALPTDLPGYQKIERPGVREKFEKAWGAELPKRRGITKITAMDQMLRGRVRGVYIMGENTVISDPNTNHARKALEAADFIVVQDIFMTDTARLADVVLPAGTFAESDGTFANSERRVQRVRPAIKPVGESRTDVDILLDLMGRFGISQQLESPSDVWDEMRWLAPIFGGITYDRLDAEGGLQWPCPTEDHPGTEYLHADEMESGLPGYFAPVDHIPPAEPTDSEYPLVLTTGRRRSTYHTGTQTGRASGFELLVASELAEINPHDADQMELVEGEMIVVKSRRGEVEVPVTITDKSPHGTIFMSFAF…	2026734	Dehalococcoidia bacterium
job.pdb	AF-A0A1F8PI48-F1-model_v4 Uncharacterized protein	12.500	120	72	5	33	149	297	386	1.000	2.569E-04	131	281	434	LQERDPAFRFVFQT-PKYRWGAHSTAVDADWIS--MLFGPFGDPYRRDPRMPWTGEAYLEINPKDAAELGLADGDYAWVDADPEDRPYRGWNEDDPYYEVARAMMRVRIYTGMSRGVIRT	MFQCPPQYNLTLISLKKIEFKQ----SRASQIAHLAELAP---------------EQRLAMNPAAAGSRDISEGDEVTVESHNAVT-----------GETRSIKVKVTLTEAIRPDTVVL	-18.195,14.582,-5.219,-17.479,13.012,-8.673,-21.068,13.153,-10.020,-21.344,16.796,-8.865,-18.152,17.703,-10.793,-19.543,15.933,-13.891,-22.808,17.929,-13.638,-20.850,21.202,-13.212,-18.663,20.430,-16.278,-15.772,20.813,-13.780,-14.090,17.495,-14.680,-10.593,18.479,-15.955,-11.400,22.213,-15.791,-9.068,24.653,-13.992,-9.917,24.385,-10.270,-12.044,21.309,-11.126,-11.715,17.570,-10.501,-8.741,15.951…	MYAVMMLLGAVEAVGGLRVDFAWNVHGNYKALDNVKIKDPPYDYTLKDSKFFPINSVNPGMIAKVMHNPQKYEVNKVPEMLILHMHNSTVAQTDQTNTEEAYKKFKFVAAIDPWLSRTADLFADILLPAATMEKYEGPIGGSDTYNDAVAFRLPIIAPLFQSRGEVDIYMDLCEKAGLLFGKDGFLDRLNGALGLKDPNKLDTSIKPPVRDIFDRWAKSQGLSEGIGYFETKGVWQKGPVPAKKYYGYAQNPPFSGIYQRLYGESLLRYQREMQSRGVNRLYWQDYTPLPTWREPTMFQCPPQYNLTLISLKKIEFKQSRASQIAHLAELAPEQRLAMNPAAAGSRDISEGDEVTVESHNAVTGETRSIKVKVTLTEAIRPDTVVLPHHYGEVANHPWT…	1797643	Chloroflexi bacterium RBG_16_50_9
job.pdb	AF-A0A1V4ANY9-F1-model_v4 Formate dehydrogenase	17.600	113	62	3	37	149	407	488	1.000	2.002E-04	131	281	524	DPAFRFVFQTPKYRWGAHSTAVDADWISMLFGPFGDPYRRDPRMPWTGEAYLEINPKDAAELGLADGDYAWVDADPEDRPYRGWNEDDPYYEVARAMMRVRIYTGMSRGVIRT	DKDYPLLLTTGRTLYHY--------------GAGTMTRRSAGIIHKTNDCFVEVHQADAGELGIFDGELVKVVS------RRG-----------EITARAEVSDKVKKGVIWI	-8.311,2.705,-5.352,-9.741,4.938,-8.087,-11.712,1.999,-9.648,-13.636,-1.074,-8.394,-12.307,-4.664,-8.092,-15.315,-5.716,-10.228,-13.929,-3.662,-13.167,-10.518,-5.450,-13.273,-11.907,-8.261,-15.499,-12.906,-5.666,-18.150,-9.505,-3.934,-18.383,-7.709,-4.140,-21.757,-4.270,-3.502,-20.228,-3.043,-3.946,-16.640,0.221,-2.320,-15.593,1.101,-4.174,-12.365,3.991,-2.437,-10.561,5.483,-3.244,-7.133,2.783,-5…	MTNSISEIKDCKLIFLIGGNPTEAHPIVGLEMKKALRKGCTFIVADPRRIWFAQHAKLYLPLKPGSDNWLLNAMAHVILAEGLENKEFIKTRTEDFENFREFVKDITPEKAAEFTGVPAEDIRQAARLYAKSEKSAIYYTLGITEHTCGTDNVRCIANLALLTGHVGKSSTGVNPIRGQNNVQGATDMCLPDKLPGYQLFSDEKVVEKFEKNWGVTLNKKPGNTAPTMFERMSTGEFKALYVIGEDPIMSEPNQDYTIKGLESLELLVVQDIFMSETAHYAHVILPATSFAEKDGTFTNTERRVQRVRKGINPIGNAKPDWQITCELSTRMGYKMEYPSPKEVWDEIASLVPMLAGINYGRIEQNGIQWPCPDIKHPGTKFMHEGKFPRGLGKFFVLPY…	1004156	Candidatus Brocadia caroliniensis
job.pdb	AF-A0A524KUU3-F1-model_v4 Formate dehydrogenase subunit alpha	17.900	117	61	4	37	151	14	97	1.000	1.559E-04	130	281	131	DPAFRFVFQTPKYRWGAHSTAV--DADWISMLFGPFGDPYRRDPRMPWTGEAYLEINPKDAAELGLADGDYAWVDADPEDRPYRGWNEDDPYYEVARAMMRVRIYTGMSRGVIRTWF	DKEYPFFLTTGRVLYHFHTATMTRRSEGLVERYP----------------ESLAEINPKDAEKLKIKNGDFVTVTS------RRG-----------SLKVKASVVETPPEGTIFMNF	17.983,4.927,-32.153,16.508,1.622,-30.937,12.683,1.561,-31.077,11.214,-0.190,-28.010,7.572,-1.359,-27.890,5.376,-0.762,-24.838,4.983,-3.824,-22.602,2.295,-3.900,-19.863,3.164,-4.738,-16.325,3.400,-8.459,-15.533,0.502,-8.099,-13.051,-2.606,-6.003,-13.823,-5.993,-5.881,-12.003,-8.601,-8.500,-12.775,-12.043,-9.561,-11.474,-10.566,-11.183,-8.316,-7.957,-8.459,-7.616,-9.634,-5.297,-8.970,-7.177,-2.715…	FTAIEYRPSEEVPDKEYPFFLTTGRVLYHFHTATMTRRSEGLVERYPESLAEINPKDAEKLKIKNGDFVTVTSRRGSLKVKASVVETPPEGTIFMNFHFSEAAVNLLTNPALDPVGKIPEYKVCAVKVEAA	2282155	Syntrophobacterales bacterium
job.pdb	AF-A0A7I7ML19-F1-model_v4 Molydop_binding domain-containing protein	13.900	222	104	11	30	248	18	155	1.000	6.928E-05	130	281	162	LHPLQERDPAFRFVFQTPKYRWGAHSTAVDADWISMLFGPFGDPYRRDPRMPWTGEAYLEINPKDAAELGLADGDYAWVDADPEDRPYRGWNEDDPYYEVARAMMRVRIYTGMSRGVIRT---WFNMYAATPATVANQKATPGNPARNEQTRYVALFRYGSHQSGTRAWLRPTQQTDSLVRKGYFGQVIGTGFEADVHSVSGAPKEAFVKIEKAEDGGIGAE	LPPAEMPDAGYPFLLNTGRLPHHWHTLTK-----TGMVAKF---NRLNP------GPFVQIHPDDANRLQIRDGDAVEIAS------RRG-----------RAVPPAVVTDRVRPGDCFAPFHWNDAF-GEY-LAIN---------------------------------AVTNDAV---------DAISRQPE---------YQACAVSLAKVTQPGQKAA	15.117,4.332,-35.732,16.371,0.866,-34.623,16.145,-1.056,-31.318,19.251,-1.285,-29.075,19.571,-4.926,-29.917,22.198,-6.802,-31.954,19.845,-6.989,-34.993,17.933,-3.691,-34.463,14.599,-5.553,-33.826,12.327,-5.815,-30.760,12.663,-8.933,-28.560,9.479,-10.719,-27.393,9.710,-12.780,-24.172,6.966,-15.299,-23.351,6.943,-15.417,-19.519,4.737,-17.694,-17.365,2.329,-16.217,-14.877,3.901,-15.872,-11.411,1.670…	MAFPTANGRALFFARPYLPPAEMPDAGYPFLLNTGRLPHHWHTLTKTGMVAKFNRLNPGPFVQIHPDDANRLQIRDGDAVEIASRRGRAVPPAVVTDRVRPGDCFAPFHWNDAFGEYLAINAVTNDAVDAISRQPEYQACAVSLAKVTQPGQKAASASVTVT	398694	Mycobacterium shinjukuense
job.pdb	AF-K1ZMJ1-F1-model_v4 Uncharacterized protein	19.000	110	70	3	41	150	21	111	1.000	1.141E-04	130	281	178	RFVFQTPKYRWGAHSTAVDADWISMLFGPFGDPYRRDPRMPWTGEAYLEINPKDAAELGLADGDYAWVDADPEDRPYRGWNEDDPYYEVARAMMRVRIYTGMSRGVIRTW	PLQLITYKEILGGQSRTLPGNYWLSSILP---------------ENFILMNVATAMSLGLKDGDRARIVSQS--NPDGTWHLPNR--AGVDMVGKIKAVEGMRPGTIAVS	17.963,15.408,-22.250,16.411,13.758,-19.177,18.128,10.411,-18.457,16.521,7.756,-16.254,18.972,6.697,-13.542,18.560,3.161,-12.200,17.969,3.182,-8.422,21.038,2.286,-6.484,21.540,1.121,-2.891,23.712,2.973,-0.356,26.762,1.137,-1.822,25.943,2.221,-5.433,24.689,-1.200,-6.649,21.507,-1.439,-8.791,18.570,-1.924,-6.457,15.548,-2.998,-8.555,13.014,-5.706,-7.589,12.219,-6.854,-11.156,10.686,-10.151,-9.900,7…	IATYKTPVDAAGNPAVDNEMPLQLITYKEILGGQSRTLPGNYWLSSILPENFILMNVATAMSLGLKDGDRARIVSQSNPDGTWHLPNRAGVDMVGKIKAVEGMRPGTIAVSWSFGHWGYGASDANIDGTTVAGDKRRTTGLCPNAAMKIDPVLKNSCMTDPIGGSSSFFETRVNLVKV	77133	uncultured bacterium
job.pdb	AF-X1K480-F1-model_v4 Molydop_binding domain-containing protein	14.400	125	71	5	37	159	71	161	1.000	1.465E-04	130	281	188	DPAFRFVFQTPKY--RWGAHSTAVDADWISMLFGPFGDPYRRDPRMPWTGEAYLEINPKDAAELGLADGDYAWVDADPEDRPYRGWNEDDPYYEVARAMMRVRIYTGMSRGVIRTWFNMYAATPA	SEKYPYILTTGRILHQFHTMTMTGKVKGLNEIAP----------------SNLVQINTDDARSLGIKNRDRVKVES------RRG-----------AVTALSLVNSKIKKGVVFMPFH-YADSPA	30.407,8.836,-14.897,30.215,12.605,-15.542,26.378,12.586,-15.793,23.331,10.296,-15.432,23.168,9.589,-19.211,26.528,7.746,-19.086,25.045,5.601,-16.276,21.985,4.808,-18.438,24.267,3.967,-21.410,26.153,1.480,-19.205,22.814,0.004,-17.996,21.701,-0.278,-21.660,25.006,-1.991,-22.580,24.692,-4.549,-19.733,20.894,-5.149,-19.686,19.496,-6.274,-23.082,15.904,-5.257,-22.306,17.204,-1.650,-22.035,19.711,-1.7…	YNNTAEIMDEIASLTPIYGGINYERLERRALQWPCRKYGDPGTSILHTKNFTRGKGRFIPVKYAPPAEVVSEKYPYILTTGRILHQFHTMTMTGKVKGLNEIAPSNLVQINTDDARSLGIKNRDRVKVESRRGAVTALSLVNSKIKKGVVFMPFHYADSPANVLTNPALDPEAKIPEFKVCAVSLKKI	412755	marine sediment metagenome
job.pdb	AF-A0A136PZ37-F1-model_v4 Molydop_binding domain-containing protein	16.900	118	65	4	35	151	78	163	1.000	2.002E-04	130	281	198	ERDPAFRFVFQTPKY-RWGAHSTAVDADWISMLFGPFGDPYRRDPRMPWTGEAYLEINPKDAAELGLADGDYAWVDADPEDRPYRGWNEDDPYYEVARAMMRVRIYTGMSRGVIRTWF	EVCAEYPLHLTTGRVLAQYQSGTQTRRVAALRRTAP---------------EPFVELHPDLAARLGVADGDDLRVVS------RRG-----------EMRAPARVTPTIRPDTLFAPF	32.981,-15.798,-12.986,31.891,-14.779,-9.468,28.040,-14.913,-9.413,28.222,-12.674,-6.408,29.425,-9.765,-8.609,26.308,-7.661,-9.433,28.014,-6.539,-12.601,28.263,-10.182,-13.733,24.601,-10.853,-12.821,23.383,-7.616,-14.473,25.380,-8.391,-17.659,23.476,-11.707,-17.856,20.132,-9.894,-17.250,20.957,-7.464,-20.109,21.596,-10.397,-22.481,18.546,-12.356,-21.229,16.171,-9.359,-21.684,17.292,-8.460,-25.256…	MDPADPRVVFAELRRASAGGPADYAGVTWERIDAADGVFWPCPDEDGPDTPRLFAERFATPDGRARFHPVDHRPAAEEVCAEYPLHLTTGRVLAQYQSGTQTRRVAALRRTAPEPFVELHPDLAARLGVADGDDLRVVSRRGEMRAPARVTPTIRPDTLFAPFHWAGAGRANSVTNDALDPVSRMPEFKICAVRVERA	47874	Micromonospora rosaria
job.pdb	AF-A0A352Z2I6-F1-model_v4 Molydop_binding domain-containing protein	16.500	115	65	3	35	149	102	185	1.000	2.131E-04	130	281	221	ERDPAFRFVFQTPKYRWGAHSTAVDADWISMLFGPFGDPYRRDPRMPWTGEAYLEINPKDAAELGLADGDYAWVDADPEDRPYRGWNEDDPYYEVARAMMRVRIYTGMSRGVIRT	KADGEYPLILNSGRLLYHYH--------------TATMSRRTKVLRDFIDEAFVQINPCDARKYGLTNGSKVKIES------RRG-----------ELETFVRISEEVIEGEVFM	17.709,-8.655,-7.039,19.868,-11.733,-7.846,18.637,-15.358,-7.767,19.668,-16.890,-4.426,17.859,-20.288,-4.561,16.007,-22.595,-6.983,12.216,-22.384,-7.292,10.391,-24.903,-5.048,8.691,-27.788,-6.769,7.011,-26.703,-10.046,7.195,-22.976,-9.230,8.501,-20.711,-12.024,9.418,-17.045,-12.463,6.268,-15.027,-13.298,7.636,-13.771,-16.656,8.120,-17.397,-17.873,4.522,-18.268,-16.898,3.260,-15.154,-18.741,5.500,…	MRKAVECPGEARADWKIIHELAARMGKPMSGYRNEGEIFDEIAKVTPIMAGISYERLEQGSIQWPCPDKNHPGTPTLYLDRFNTPAGRGKLFPVEYTPQSEKADGEYPLILNSGRLLYHYHTATMSRRTKVLRDFIDEAFVQINPCDARKYGLTNGSKVKIESRRGELETFVRISEEVIEGEVFMPWHFTESQVNRLTRDELDPYSRIAPFKLSAVRIKKN	2030927	Bacteroidales bacterium
job.pdb	AF-A0A2P8W9Y1-F1-model_v4 Nitrate reductase catalytic subunit	19.600	122	60	6	37	153	75	163	1.000	6.115E-05	130	281	226	DPAFRFVFQTPKY--RWGAHSTAVDADWISMLFGPFGDPYRRDPRMPWTGEAYLEINPKDAAELGLADGDYAWVDADPEDRPYRGWNEDDPYYEVARAMMRVRIYTGMSRGVIRT---WFNM	DDQYPFVLTTGRLYGHWHTQTRTGRIEKI-QKMHP---------------APFLEMNPRDAQRLEVQGGEWVEV------RSPRG-----------MARLPVLVTQNIRRGSLFVPMHWGSL	22.201,-10.616,-16.225,22.556,-7.941,-18.976,23.075,-10.634,-21.659,19.630,-12.177,-20.967,17.986,-8.795,-21.753,19.405,-8.755,-25.320,16.698,-7.966,-27.913,14.030,-7.399,-25.195,12.133,-4.135,-24.471,14.320,-3.903,-21.384,17.618,-4.522,-23.245,20.561,-3.288,-21.112,23.361,-5.157,-22.952,25.099,-1.800,-23.653,25.012,-0.704,-19.964,28.513,-0.790,-18.417,30.084,0.740,-15.283,32.427,2.900,-17.422,29…	FAAITGGQPCDITGVSHDRLAAHGPIQWPCPDPETAETAATKYDKRLYTKGIFATPDRRARFAALHSNGLAEPPDDQYPFVLTTGRLYGHWHTQTRTGRIEKIQKMHPAPFLEMNPRDAQRLEVQGGEWVEVRSPRGMARLPVLVTQNIRRGSLFVPMHWGSLWADDAECNALTHPTACPISGQPELKACAVQVVPLNRLTPDQSALPEALPQALESSILSAAPTP	2107702	filamentous cyanobacterium CCT1
job.pdb	AF-A0A3M1RH40-F1-model_v4 Uncharacterized protein	15.700	114	63	4	37	149	203	284	1.000	1.660E-04	130	281	322	DPAFRFVFQTPKY-RWGAHSTAVDADWISMLFGPFGDPYRRDPRMPWTGEAYLEINPKDAAELGLADGDYAWVDADPEDRPYRGWNEDDPYYEVARAMMRVRIYTGMSRGVIRT	DAEYPVVLNTGRVIEHWHSGTMTMRVRLLRELNP---------------HAYVEVSPEDARKLGVSNEDRLKLIS------RRG-----------EIVLPVWVTKRARPGMVFV	-18.459,-16.148,-10.191,-15.333,-16.763,-8.033,-11.884,-17.246,-9.669,-9.148,-19.035,-7.646,-6.148,-16.788,-7.530,-2.478,-17.691,-6.960,-1.268,-16.006,-3.736,2.062,-14.291,-2.944,4.955,-16.736,-3.719,2.713,-18.979,-5.883,3.337,-16.402,-8.675,6.058,-13.959,-9.738,5.695,-10.163,-9.808,7.020,-6.722,-8.801,5.887,-4.947,-5.604,6.208,-1.203,-4.907,7.081,-0.225,-1.298,6.364,2.999,0.639,10.064,4.006,0.36…	LILPSAMWVEKEGIMGQTDRRSQFTPKLVDPPGEARPDFWQIKEVARRIAQKLDRKTRYRVLDPLTGRVKAVKEVYGLGFETEEEAWNEYRLCTRGRDVDLWGATYTKLQAHAGGVQWPCPSTDFENRGTAKRYVSKEYARQVFGETVKRYKTGYVTLYDQHLEEKGLPGPINYYGAHPFHKGSEGKAIIRVLKAGLDFEMPDAEYPVVLNTGRVIEHWHSGTMTMRVRLLRELNPHAYVEVSPEDARKLGVSNEDRLKLISRRGEIVLPVWVTKRARPGMVFVPWFDERKLINLLTVDDPQSWSGAGEPDYKVCAIKLMKV	2026769	Nitrospinae bacterium
job.pdb	AF-A0A2J6X447-F1-model_v4 Molybdopterin oxidoreductase	22.500	80	44	3	76	154	226	288	1.000	5.104E-04	130	281	326	RDPR-MPWTGEAYLEINPKDAAELGLADGDYAWVDADPEDRPYRGWNEDDPYYEVARAMMRVRIYTGMSRGVIRTWFNMY	NQPSLRAKEGPPTLEINPADAVARGIRDGDEVVV-----------SNARG------FCRLRTVVSDNVPPGVVFATKGHW	12.317,-11.842,5.154,8.886,-12.440,6.761,7.054,-14.468,4.073,10.181,-16.009,2.443,11.021,-18.134,5.537,14.165,-16.143,6.421,12.651,-15.429,9.853,13.527,-18.697,11.653,13.290,-17.832,15.389,10.387,-18.141,15.775,9.489,-19.078,12.229,6.565,-17.330,10.640,4.095,-20.213,10.146,0.801,-18.257,9.916,-0.450,-15.209,7.979,-3.825,-13.475,8.490,-4.603,-10.968,5.689,-7.526,-8.510,5.993,-8.209,-5.147,4.281,-5…	AALTGEVTDPPIMSLFVYCANPLTSSPNAGLIEQGLRRDDLFTVVHDLFMTDTARYADIVLPATSQLEHLDLHRAYGHRYLTLNQPAIAPLGEAKSNWDVTRLLAKAMGYTEPWLHESAEEAIRGVLDASRRRNPFLAGITYERLVQEGTVRLTLTPATEVPFADGHFPTPSGKVELWSATMAAQGLDPLPQYEPPAEYVAHPIAEGWLTLISAAPHHFVSSSMANQPSLRAKEGPPTLEINPADAVARGIRDGDEVVVSNARGFCRLRTVVSDNVPPGVVFATKGHWASCSPDGRNVNWTTPDALADLGGQSTFHSNRVRVVKSA	152260	Chloroflexus aggregans
job.pdb	AF-A0A3D5R427-F1-model_v4 Dimethyl sulfoxide reductase subunit A	20.000	70	39	2	80	149	301	353	1.000	1.302E-03	130	281	399	MPWTGEAYLEINPKDAAELGLADGDYAWVDADPEDRPYRGWNEDDPYYEVARAMMRVRIYTGMSRGVIRT	MGDLGKHRLWINKEDAEDRNIKNGDKVKV-----------YNDR------GQLVIEARVTDKIMKGVGAM	-12.438,1.250,-2.216,-10.385,0.054,0.841,-13.578,-1.054,2.646,-15.187,-4.518,3.139,-17.696,-3.738,0.327,-15.105,-1.735,-1.677,-16.165,-3.274,-5.035,-19.661,-1.753,-4.608,-18.264,1.799,-4.306,-16.151,1.450,-7.486,-18.939,-0.257,-9.479,-21.582,2.212,-8.198,-19.460,5.226,-9.228,-18.738,3.598,-12.636,-22.468,2.978,-13.217,-23.232,6.587,-12.156,-20.679,7.933,-14.682,-22.171,5.680,-17.389,-25.816,6.697…	QRHANGEQAVRGATVLASITGNVGKYGGWAAGPGYHAEFAVEGIPYKNNIKDKIPVFTWIDEVEKGNIKFIGNFAGNCLINQHSDINRTKEILKDENLCEFILTTEHFMTSSAEYSDLILPGDDFLERDDIVTAWGVTDYAFFQNKVVEPEHERKLGYDWILELSKRLGVEEEFSQGRTYEDWLKYIVDKTRDRHKDFPTYEEFKNQVLYEKGRDRTYVAFEKQIKDFDNNKFPTPSGKIEIFSKRLYDMKNPEIPAIPKYVKTWEGPEDELREKYPIQLFGWHSKKSVNSIFNNFNEETMGDLGKHRLWINKEDAEDRNIKNGDKVKVYNDRGQLVIEARVTDKIMKGVGAMPQGGWYKPDEKGLDKGANINVLTKQHPTPLAKGNPQHTNLVEVEKY	1898207	Clostridiales bacterium
job.pdb	AF-A0A6P0XWG8-F1-model_v4 Molybdopterin-dependent oxidoreductase	18.400	130	67	7	37	160	265	361	1.000	2.552E-05	130	281	414	DPAFRFVFQTPKYRWGAHSTAV--DADWISMLFGPFGDPYRRDPRMPWTGEAYLEINPKDAAELGLADGDYAWVDADPEDRPYRGWNEDDPYYEVARAMMRVRIYTGMSRGVIRT---WFNMYA-ATPAT	NFDYPFVLTTGRLYGHWHTQTRTGRIDKI-RKMHP---------------MPFIEIHPKDAQKLEIEENDWVEV------RSRRG-----------WARFPAKVTKAITPGSVFVPMHWGSLWANQAEAN	18.581,2.550,16.053,20.218,5.605,14.416,17.709,8.135,15.849,18.036,6.521,19.309,21.856,6.473,19.145,22.005,10.175,18.161,19.256,11.303,20.611,17.110,12.477,17.632,13.689,11.533,19.110,10.952,13.772,20.605,12.503,16.898,18.956,11.551,19.218,16.041,12.967,17.871,12.809,13.804,14.572,14.585,12.605,10.966,14.857,11.598,8.270,12.362,9.079,9.511,9.820,7.345,6.950,7.588,6.151,8.523,4.321,3.022,6.398,3.8…	NLHLMTGNIGKPGAGPFSLTGQPNAMGGREAGGLAHILPGYRAVKNPQHRADLEKLWGLTPGQISAVPGRTAWEMITALERQELGCLWIAATNPAVSMPDLERTKAALLRSPFTVYQDAYYPTETAEYAHLLLPAAQWGEKTGTMTNSERVVTLCPAFRDPLGEAKADWEIFAEVGRRLGFTNQFDFADSEAVRAEFIELTRDRPCDQTDITYERLREKGPVQWPCPDSSGVSQERLYTDLRFNTPDGRARFAAFYSQGLAEPPNFDYPFVLTTGRLYGHWHTQTRTGRIDKIRKMHPMPFIEIHPKDAQKLEIEENDWVEVRSRRGWARFPAKVTKAITPGSVFVPMHWGSLWANQAEANALTHPQVCPESGQPELKACAVQLRPIKFETDAMEDLME…	2607792	Okeania sp. SIO2D1
job.pdb	AF-X0RZH9-F1-model_v4 Uncharacterized protein	15.800	120	63	7	35	149	305	391	1.000	1.072E-04	130	281	437	ERDPA---FRFVFQT-PKYR-WGAHSTAVDADWISMLFGPFGDPYRRDPRMPWTGEAYLEINPKDAAELGLADGDYAWVDADPEDRPYRGWNEDDPYYEVARAMMRVRIYTGMSRGVIRT	PRKTSKDGYNLTLLAGSILYHSGTGSRSSRSPRLS-EFSP---------------EAFVEIGESDAKQVGISQGDQVRVIS--------------PA---GEVTAVAKLTDTLPEGVVFM	-15.182,27.295,-3.613,-13.270,25.706,-0.673,-14.382,28.458,1.767,-18.063,27.813,0.892,-17.627,24.035,1.355,-15.875,24.571,4.730,-18.848,26.622,6.043,-20.775,23.457,7.051,-17.765,21.951,8.916,-18.141,23.953,12.138,-16.155,22.632,15.152,-19.489,21.801,16.740,-20.521,19.724,13.702,-17.067,18.070,13.726,-17.533,17.221,17.453,-20.859,15.484,16.662,-19.192,13.462,13.874,-15.781,12.687,15.439,-16.373,12…	ELSKDLAKYTPEYVEEVTGVPSEEVRRAARLFAGTNLASIVYGDGITQHVTGTDSVIALANLAMLTGNIGLRGGIFALQRDCNGQGACDMGALHDLLPGYHRVENEQSRKKFADRWGTKLPADAGLSAIEMIDQAREGKIKCMYIVGENPLLSFPNPALVKESLESLDFLVVHDMFLTETAKMANVVLPAASFAEKEGTFTNFEGRVQRVRKVIEPIGDSLPDVEIILRLSNVMGYPMPYSSLQQIMDEIQELVPLYQVVDYRDSDMKGISRAELDRDPLRNRRMYKGQFPSGFGRFSPVQYEPPRKTSKDGYNLTLLAGSILYHSGTGSRSSRSPRLSEFSPEAFVEIGESDAKQVGISQGDQVRVISPAGEVTAVAKLTDTLPEGVVFMPICFPSTP…	412755	marine sediment metagenome
job.pdb	AF-A0A0F2N3M8-F1-model_v4 Formate dehydrogenase	18.200	115	61	4	37	150	409	491	1.000	2.002E-04	130	281	526	DPAFRFVFQTPK-YRWGAHSTAVDADWISMLFGPFGDPYRRDPRMPWTGEAYLEINPKDAAELGLADGDYAWVDADPEDRPYRGWNEDDPYYEVARAMMRVRIYTGMSRGVIRTW	DQQYPLILSTGRRYYHYHTGTMTQRTGSLEVHYG---------------QESLEINPSDAQNLGIGQGDEVRVSS------RRG-----------SVVLKACITDVVPPGLVFTS	8.347,4.691,3.058,10.325,7.916,3.676,12.574,6.271,6.334,14.216,2.843,6.881,12.575,0.138,8.939,15.343,0.463,11.582,14.348,4.091,12.280,10.988,2.933,13.745,12.847,1.629,16.850,14.176,5.147,17.634,10.811,6.954,17.345,9.390,8.638,20.483,5.853,8.601,19.026,4.434,5.986,16.624,1.096,6.721,14.950,0.030,3.429,13.313,-3.107,3.909,11.165,-4.926,1.255,9.096,-2.194,-1.365,9.750,-1.878,-4.779,11.448,1.933,-4.6…	MTNPIRDIAGADFIFAIGTNTTESHPIIGLQVKKAVRGGATLAVADPRRTGVAELAKYHLQIKSGSDIALLNGMANVIISEDLYNKEFVASRTEDFEAFKAAVVKYTPEYVEGITGIDPETLRQVARGYARAKNGTILYTMGITQHICGTHNVLAVANLAMLCGHIGKEFSGVNPLRGQNNVQGACDMGALPGVITGYQGVGLDEVRAKFASAWSVEQLPAKVGLTVGEIVEGASHGNIKGMYIMGENPVLSDPDAGHVVHALENLDFLVVQDIFLTETAQLADVVLPGASFAEKDGTFSNTERRVQRIRKAVNPVGKARADWEIICGLATAMGYPMDYGSPADIMKEIASLTPSYAGISYDRLEQGSIHWPCPTADHPGTPVLHAGKFSRGLGKFSPV…	1629716	Peptococcaceae bacterium BRH_c4a
job.pdb	AF-A0A5N9G8Z4-F1-model_v4 Uncharacterized protein	11.800	118	75	4	33	149	421	510	1.000	3.510E-04	130	281	558	LQERDPAFRFVFQTPKY-RWGAHSTAVDADWISMLFGPFGDPYRRDPRMPWTGEAYLEINPKDAAELGLADGDYAWVDADPEDRPYRGWNEDDPYYEVARAMMRVRIYTGMSRGVIRT	MDASPTEYDLYMISYKMIEFKQSRSS--QIPLLAELAP---------------EQRLDINPETAKAKGLEDRELALIESHNAVT-----------GETRQTTVKVHFTEAIRPDTVGM	-24.462,-20.094,-3.518,-25.279,-23.092,-1.310,-26.178,-22.647,2.388,-22.578,-23.543,3.386,-21.401,-20.377,1.546,-19.829,-22.265,-1.400,-20.710,-21.879,-5.096,-22.896,-24.584,-6.569,-20.824,-26.341,-9.262,-21.485,-28.998,-11.924,-18.361,-30.717,-13.320,-16.245,-28.158,-11.389,-17.976,-25.317,-13.309,-19.792,-22.519,-11.443,-23.503,-22.259,-12.286,-26.095,-19.498,-12.747,-29.870,-19.949,-12.499,-31…	MKEDGYFFKKDDQEQVWDSASASAMPADGSAAEAALEGAFTVDGVTVRPAFQVFKDHVARYPADWASGECGLPVEDIEAVARELGENAMIGSTIMIDGVEVPHRPVAIMAYHVSQQELGFQAVRAMNMLMMLLGAFGAAGGQQIDFTWKIHGNYEKLDEIEIAESSNVYLAKSKFYPINSNNSSIVAQVMQDPGKFGVDYVPEVAIVHMGNPIVSFASQPDMIAAYKKFKFVAVIDPWLSTTADLFADVVLPAATIEKYEGPLGVTDQYIDAVTLRIPPMEPLFESRGDIDIYLDLCEKAGILLGDGGYIDELNGALKLKDEWAMPLDRKPVVRDIFDRWAKSEGIDEGVAFFEKYGVKIKGKIPPEKKYGYAADPPFGGVVHRLYGESLLRYREKMRE…	2030829	SAR202 cluster bacterium
job.pdb	AF-A0A7C2N4V0-F1-model_v4 Formate dehydrogenase subunit alpha	17.200	116	60	4	37	150	481	562	1.000	2.002E-04	130	281	599	DPAFRFVFQTPK--YRWGAHSTAVDADWISMLFGPFGDPYRRDPRMPWTGEAYLEINPKDAAELGLADGDYAWVDADPEDRPYRGWNEDDPYYEVARAMMRVRIYTGMSRGVIRTW	TDDFPFLLVTGRTLYHFNAGTMTLRTKNTALHT-----------------ADFLNISPEDAKKLGLQDGNRVKVKSR---------------YG--EAVLPIKINPSVKIGELFAT	-14.131,15.376,27.238,-11.791,14.237,24.394,-9.293,17.099,24.911,-9.443,16.690,28.718,-8.741,12.936,28.475,-5.905,13.502,25.961,-4.381,16.212,28.218,-4.548,13.887,31.248,-2.839,11.095,29.255,-0.133,13.512,27.999,0.471,14.880,31.530,0.708,11.361,33.021,2.361,9.261,30.264,3.891,11.789,27.809,3.366,12.332,24.054,4.640,8.956,22.856,1.700,7.341,24.740,-0.739,8.572,22.033,-1.204,7.129,18.507,-3.060,8.6…	FTADRLRGILEQYGPDSVGILGSARATNEENYLAQKFARVVIGTNNVDCCARVCHAPTAEAMGSMLGTGAATNSFDDIERARTILICGTNTTENHPIVGARIKQAALRGTNLIVIDPRQIELARYADCHLQLRPGTNVPLLNGMAYTILEEHLHDEEFLKERVSELEEFRDFIHEWPPERAANICGVESDSIRKAARLYAREKPAMSIHGLGTTEHIQGTEGVMCLVNLALLTGNIGKVGTGINPLRGQNNVQGAAHMGCEPGKLTGYVSIPEGKDLFESVWQAPVPTKKGLNLMEMMDAAYDGKIKALWAIGYDVFLTNPNASTTRQALKSLELVIIQDMFFNETAKEFGSVFLPAASSFEKDGTFMNAERRIQRVKKVIKPIGESKSDWEIICAIAG…	2080303	Candidatus Dadabacteria bacterium
job.pdb	AF-A0A0F4JY40-F1-model_v4 Formate dehydrogenase	20.100	114	59	4	37	150	488	569	1.000	1.559E-04	130	281	604	DPAFRFVFQTPKYRWGAHSTAVDADWISMLFGPFGDPYRRDPRMPWTGEAYLEINPKDAAELGLADGDYAWVDADPEDRPYRGWNEDDPYYEVARAMMRVRIYTGMSRGVIRTW	DDDHPLVLVT-GRRWAHYNSGSMT--------------RRSGNLGLAPVDHLDLHPDDAARLGIGDGEPVTVES----RHG-------------RARLTARISPEPAPGQVFCA	5.236,26.471,-18.982,8.570,27.677,-20.444,9.059,30.147,-17.561,7.959,27.495,-15.017,10.123,24.634,-16.413,13.133,26.995,-16.711,12.490,28.066,-13.092,12.320,24.416,-11.912,15.457,23.502,-13.936,17.380,26.461,-12.444,16.247,25.749,-8.841,17.020,22.002,-9.113,20.425,22.656,-10.760,21.244,25.258,-8.062,20.214,22.846,-5.261,22.306,20.016,-6.770,25.308,22.310,-7.460,25.404,23.897,-3.964,24.190,21.030,…	WETATAHIARRLAAAVGAYGPDSVAAISSARATNEENYLFQKFMRTVVGTNNIDNCSRLCHAPSAAGLVASFGLSGGTDAFDGLVRADCLLVVGANPVEAHPVVGARLLRSALRGARLVVADPREVGLARYADVHLRPRPGTNVALFHGLAHVLLAEDLVDHRFLRERAGGTTELAELVASYTPEQVALLTGVPAADLVAAARLYGRAERPAIVYGLGVTEHLHGTDGVRTLANLAILRGAVGTDRGYGVNPLRGQNNVQGASDMGALPDLLPGYGKVTDPAARARAEAVWGGAVPARPGLRIPDMFAAARAGGLRALWVLGEDVCATDPDTGNVERALDSCPFVICSELFPSRTAQRADLVLPAASWLEKDGTFVNFDRRFQRVRAAVRPPGRALSDF…	68223	Streptomyces katrae
job.pdb	AF-A0A7Y1VYF8-F1-model_v4 Molybdopterin-dependent oxidoreductase	20.100	114	58	5	37	149	577	658	1.000	1.465E-04	130	281	780	DPAFRFVFQTPKYRWGAHSTAVDAD-WISMLFGPFGDPYRRDPRMPWTGEAYLEINPKDAAELGLADGDYAWVDADPEDRPYRGWNEDDPYYEVARAMMRVRIYTGMSRGVIRT	SSAFSLILTTGRI----------RDQWHTMTRTG-----KVNKLMSHSSMPFLEINPIDAMIRGIQDGDIAII------------NNNRG-----EVRAKAQVTTKIREGVVFL	-31.096,-25.050,-3.264,-32.331,-22.028,-1.264,-29.423,-19.579,-0.790,-29.258,-16.924,1.925,-27.768,-13.754,0.361,-25.719,-11.148,2.276,-23.974,-7.966,1.057,-20.260,-7.632,1.931,-16.988,-6.095,0.647,-13.946,-7.647,-1.070,-10.996,-7.826,1.366,-8.189,-7.458,-1.224,-7.253,-4.190,-3.033,-8.266,-0.668,-1.843,-11.061,-0.518,-4.488,-13.616,-1.967,-2.028,-15.701,-3.946,-4.550,-19.165,-4.946,-3.241,-20.022…	MKYETSKSTCSYCGVGCGVLVKKDARNNIKIEGDPDHPANRGQLCSKGRNLHYVVQDTSDRLLHPSMRWSRNHPMQKVEWDTALERASAVFKSIIRKHGPDSVGFYVSGQCLTEEYYLVNKLVKGFIGTNNIDTNSRLCMSSAVSAYTKTFGEDCVPVSYDDVELADCFMIAGANPAWCHPILFRRLEAHKTSNPQVKIIVVDPRKTASCSIADLHLQIKPGTDVVLFNAIARRLLEKRMVDENFIVNHTEGLENYQRLISETSLRRAAEICGVALADIKLAARYIGNATGFISMWAMGLNQSVIGVDKNLALLNISLLTGHVGKPGSGPLSLTGQPNAMGGREVGGMATLLAAHRNQSSEKHRDEVASFWGVKSLPAEPGLTATQMFEALEAGTLKAI…	2202734	Saprospiraceae bacterium
job.pdb	AF-A0A7C1GEQ6-F1-model_v4 Dehydrogenase	18.100	110	65	3	42	151	18	102	1.000	2.414E-04	129	281	156	FVFQTPKYRWGAHSTAVDADWISMLFGPFGDPYRRDPRMPWTGEAYLEINPKDAAELGLADGDYAWVDADPEDRPYRGWNEDDPYYEVARAMMRVRIYTGMSRGVIRTWF	FDVVDVKSRFNREGRSQNLPWYYIF-------SRLDP-GDMNWEDRLRMNPQDASDLGISDGDNVKITTVK-----------------GSVFSKALLWEGIQPGTVAKTY	-32.826,4.462,-9.400,-29.760,6.017,-7.690,-29.661,4.514,-4.259,-27.184,3.764,-1.447,-25.366,0.419,-1.298,-23.242,-0.461,1.745,-19.570,-0.995,0.887,-18.889,-4.715,0.553,-15.841,-5.360,2.770,-13.415,-8.268,3.287,-12.293,-8.822,6.895,-14.315,-7.782,9.963,-13.683,-4.384,11.608,-12.872,-6.225,14.883,-10.079,-8.351,13.344,-9.025,-6.012,10.485,-9.746,-2.506,11.828,-8.017,-0.497,9.100,-9.328,0.266,5.604,…	VPHYEETKRWGSKEEYPFDVVDVKSRFNREGRSQNLPWYYIFSRLDPGDMNWEDRLRMNPQDASDLGISDGDNVKITTVKGSVFSKALLWEGIQPGTVAKTYGKGHWAYGRFASKDYADATPNGLNNNEILIDDYDRISGSTARNGGFVGVKIEKA	1898104	Bacteroidetes bacterium
job.pdb	AF-A0A3D5QB22-F1-model_v4 Nitrate reductase catalytic subunit	15.000	226	98	11	32	252	43	179	1.000	4.764E-05	129	281	189	PLQERDPAFRFVFQTPKY-RWGAHSTAVDADWISMLFGPFGDPYRRDPR-MPWTGEAYLEINPKDAAELGLADGDYAWVDADPEDRPYRGWNEDDPYYEVARAMMRVRIYTGMSRGVIRTWFNMYAATPATVANQKATPGNPARNEQTRYVALFRYGSHQS---GTRAWLRPTQQTDSLVRKGYFGQVIGTGFEADVHSVSGAPKEAFVKIEKAEDGGIGAERLWR	PAESPSAEYPFYLTTGRVIEQWHTGT------MTM----------RVPEIARAHPNGYLEIHPDDAKKYNITSGDMVKVTS------RRG-----------TNILPAVIVENSMPGILFVPW------------------------------------HDQYIDRMINFV-----CNDAVDKG------SKEPE---------FKIAAVKIERISGPKNVADRFVI	12.045,13.587,-28.779,14.163,11.586,-31.297,16.177,14.550,-32.683,17.604,15.424,-29.234,21.436,15.591,-29.378,21.779,13.656,-26.094,19.901,10.677,-27.601,21.983,10.670,-30.809,25.207,10.878,-28.744,24.232,8.069,-26.313,22.949,5.608,-28.936,24.979,6.566,-32.074,21.793,6.287,-34.152,20.132,8.540,-36.703,16.395,7.812,-36.545,15.052,8.141,-40.127,12.477,10.924,-40.168,10.273,8.834,-42.536,10.054,5.63…	MFNHEGFKKLFNKDIPSDEKIYFYMDKKGEGKANIFLRPYAGPAESPSAEYPFYLTTGRVIEQWHTGTMTMRVPEIARAHPNGYLEIHPDDAKKYNITSGDMVKVTSRRGTNILPAVIVENSMPGILFVPWHDQYIDRMINFVCNDAVDKGSKEPEFKIAAVKIERISGPKNVADRFVIENINSEFPGV	2352	Flexistipes sinusarabici
job.pdb	AF-A0A3B8ZVU6-F1-model_v4 Molydop_binding domain-containing protein	17.300	150	88	4	1	150	50	163	1.000	4.205E-05	129	281	190	GLGVPESQLDVETRQYRNVVRTWAELQQTLHPLQERDPAFRFVFQTPKYRWGAHSTAVDADWISMLFGPFGDPYRRDPRMPWTGEAYLEINPKDAAELGLADGDYAWVDADPEDRPYRGWNEDDPYYEVARAMMRVRIYTGMSRGVIRTW	AMVTPAGLHPVE---MPDAAGAPLWEALSTPVGAPQRKAGELTLLAVESLYG-----------SELLSSLSAALRE-----VTPTPQLALHPEDAERLQLLDGGWARVDTDL-----------------GQLRLQVAIEPNQARGVAIVA	-44.469,-10.239,54.663,-43.582,-7.958,51.735,-41.202,-5.881,50.829,-41.476,-4.104,47.598,-38.793,-1.874,45.957,-37.093,-0.736,43.549,-38.232,1.094,40.382,-35.327,1.241,37.881,-35.238,4.496,35.822,-36.503,5.294,32.280,-34.351,4.489,29.296,-32.244,7.510,28.288,-32.892,8.189,24.586,-29.522,8.711,22.832,-29.430,12.388,21.948,-30.033,13.316,18.297,-26.634,14.651,17.180,-27.212,18.013,15.402,-26.554,17…	RLPELVAGQPAERPALFPLRRVCILPPAKPVTIDRKAALAELVGETKPTAMVTPAGLHPVEMPDAAGAPLWEALSTPVGAPQRKAGELTLLAVESLYGSELLSSLSAALREVTPTPQLALHPEDAERLQLLDGGWARVDTDLGQLRLQVAIEPNQARGVAIVARIRGSVSGHLIPGSGVQSCHIVAEERL	892	Desulfuromonas sp.
job.pdb	AF-X1QDQ1-F1-model_v4 Molydop_binding domain-containing protein	18.000	122	65	4	32	151	84	172	1.000	1.215E-04	129	281	208	PLQERDPAFRFVFQTPKYRWGAHSTAV--DADWISMLFGPFGDPYRRDPRMPWTGEAYLEINPKDAAELGLADGDYAWVDADPEDRPYRGWNEDDPYYEVARAMMRVRIYTGMSRGVIRTWF	PMEQPDDDYPLILTMERSLYQFHTGTMTRKVKGLNILNG----------------EELVQINPQDAQKLGITDGEGVRVTS------RRG-----------EVMAKSKVTEVSPVGVVTMSF	15.666,-13.383,-6.905,16.527,-13.019,-10.638,19.183,-15.781,-10.372,16.627,-18.174,-8.814,14.214,-17.322,-11.665,16.996,-18.058,-14.206,17.813,-21.374,-12.455,14.127,-22.415,-12.565,13.774,-21.401,-16.245,16.933,-23.378,-17.162,15.592,-26.497,-15.375,12.301,-26.131,-17.311,14.349,-26.053,-20.569,14.110,-22.243,-21.032,16.817,-20.437,-23.060,18.295,-16.922,-22.662,18.658,-17.113,-18.842,22.497,-16…	DWWITCQIAKRLGGQGFDFENPSQIMEEIAELTPSYGGISHERLEEGGLQWPCPLDDYPGTPILHTELFTRGKGRFIPLEYKPPMEQPDDDYPLILTMERSLYQFHTGTMTRKVKGLNILNGEELVQINPQDAQKLGITDGEGVRVTSRRGEVMAKSKVTEVSPVGVVTMSFHFTETRTNLLTNPALDPVSKIPELKVCAVRVEKAKK	412755	marine sediment metagenome
job.pdb	AF-A0A3D0I9T3-F1-model_v4 Molydop_binding domain-containing protein	19.000	126	66	5	32	153	114	207	1.000	5.071E-05	129	281	248	PLQERDPAFRFVFQTPKY-RWGAHSTAVDADWISMLFGPFGDPYRRDPRMPWTGEAYLEINPKDAAELGLADGDYAWVDADPEDRPYRGWNEDDPYYEVARAMMRVRIYTGMSRGVIRT---WFNM	PAERTSREFPLAMMSGRLKPHWHTRTRTRWSANLENRAP---------------EPVLEIHPDDARRTGVVDGGFAEV------RSRRG-----------EAVVQVRVTAEITQGTVFLPFHWTRS	9.264,3.978,-12.289,5.886,2.852,-13.636,2.817,4.770,-12.420,-0.776,3.485,-12.113,-1.394,4.726,-15.688,1.568,2.602,-17.019,3.823,5.611,-17.705,7.520,4.695,-17.419,9.435,7.721,-16.101,13.230,7.832,-15.525,14.546,8.908,-12.197,17.892,10.738,-12.434,20.551,10.489,-9.722,20.699,13.904,-8.023,22.972,13.289,-4.993,25.590,10.797,-3.795,24.315,8.081,-1.426,25.096,8.692,2.238,28.159,6.863,3.569,28.480,3.30…	MTNSERFVTPYRKLVEPPGEALPDWQLLAKLARELGFGHAFAWGSAAEIFDEFRRLTAGTDCDLSGITHARLEKGPLQWPCPHEDHPGSARRYIERFPTSSGRARFFPVQPIPPAERTSREFPLAMMSGRLKPHWHTRTRTRWSANLENRAPEPVLEIHPDDARRTGVVDGGFAEVRSRRGEAVVQVRVTAEITQGTVFLPFHWTRSDGPQKPANNLTHDAVDPLSRQPELKHCAVRVRSLRTPGGTS	2026735	Deltaproteobacteria bacterium
job.pdb	AF-A0A7C3XFU0-F1-model_v4 Uncharacterized protein	21.800	133	69	7	33	157	196	301	1.000	1.072E-04	129	281	335	LQERDPAFRFVFQTPKY-RWGAHSTAVDADWISMLFGPFGDPYRRDPRMPWTGEAYLEINPKDAAELGLADGDYAWVDADPEDRPYRGWNEDDPYYEVARAMMRVRIYTGMSRGVIRTW-------FNMYAAT	AYGSETSFDLHLITYKLVEHTVSRTAQNA-WLMELYG-LGV--------PGLEEPRLLISSIDAERRNIKDGEEVWVES--------------PS---GKIRVRALVVEGIKPGVVGLSTHFGHWAFNRYAKG	-16.323,-13.334,-6.417,-20.159,-13.342,-6.741,-20.591,-9.874,-5.373,-18.068,-7.020,-4.867,-18.596,-3.614,-3.258,-15.948,-0.858,-3.183,-15.571,2.000,-0.691,-13.641,4.608,-2.708,-13.442,8.393,-3.288,-12.509,7.835,-6.974,-13.282,5.395,-9.810,-10.156,3.271,-9.242,-9.562,-0.012,-11.101,-11.008,-1.792,-8.045,-14.094,0.501,-8.062,-14.640,-0.088,-11.826,-14.742,-3.836,-11.062,-17.342,-3.391,-8.255,-21.09…	VPFLFAVDCIMSESAEMADVILPDRTYLERFDLVPIHTPTHSGHALRQPVVEPLYNTRHIVDILIDIAERAGFLYGEGGFNDHLNRRLGLRGKYKLNLNEKYTNEEILDRLCRSLYGDEYDLEWFKKNGVKAEALKPHQRYMRYRQNGRVYRMHLYSETIKEAGDALRREVERLGLAWWKSYQYYQPLPVYIEPSAYGSETSFDLHLITYKLVEHTVSRTAQNAWLMELYGLGVPGLEEPRLLISSIDAERRNIKDGEEVWVESPSGKIRVRALVVEGIKPGVVGLSTHFGHWAFNRYAKGVGVNVNKLIPLGEDYIDPISGQQAFNDTKVRVYK	2268197	Nitrososphaerales archaeon
job.pdb	AF-A0A7U6QMR6-F1-model_v4 Uncharacterized protein	22.900	74	51	2	85	152	16	89	1.000	1.014E-03	129	281	380	EAYLEINPKDAAELGLADGDYAWVDADPEDRPYRGWNEDDPYYEV---ARAMMRVRIYTGMSRGVIRT---WFN	VPTLTVHPNDAKQLGVDQGDYVQLRPCYEKNLSINSQPPRTVASTTTNSQVLAQVAISDSMSAGDAFMPMHWSN	2.479,12.596,-6.762,2.654,16.276,-7.782,-0.553,18.376,-7.990,-2.784,15.317,-8.636,-1.607,13.789,-5.311,-3.921,16.264,-3.532,-7.085,14.769,-5.117,-8.083,11.604,-3.177,-10.035,10.105,-6.026,-7.050,10.410,-8.415,-4.628,9.234,-5.697,-6.667,6.051,-5.070,-6.041,4.889,-8.683,-2.249,4.653,-8.157,-1.613,4.596,-4.408,1.904,3.078,-4.672,4.994,3.572,-6.870,4.709,0.887,-9.532,7.046,-0.600,-12.170,5.036,-2.251…	MTRTGLAPQLNQHESVPTLTVHPNDAKQLGVDQGDYVQLRPCYEKNLSINSQPPRTVASTTTNSQVLAQVAISDSMSAGDAFMPMHWSNAFARFARVGTLIPTVVDPHSGQPELKNSAISVMPVPMKTYGKILVHPDLQDTIIVHLRETLMDFEKEPEDQGVLIPSSDTNTASERSNSLPALTWSLSRQTNSVLITLASPVDKVISKLLDPDYWQHFINTYQASLTDKSINSAFTCSKQAKQLRFVSTQVEANTKVIDRASISTSKSDIPSDQLLLSICFAPQVAQLPSMHWLNNCFASTDAIPENQRYKWLLAGRPATGYVDPGALVCSCMAVGENIIIETITKQQCMSAHAVGKACRAGTNCGSCVSQINALIDRYAS	2517899	Psychrobacter sp. KH172YL61
job.pdb	AF-W4L839-F1-model_v4 Molydop_binding domain-containing protein	14.900	208	100	9	42	240	266	405	1.000	4.447E-06	129	281	405	FVFQT-PKYRWGAHSTAVDADWISMLFGPFGDPYRRDPRMPWTGEAYLEINPKDAAELGLADGDYAWVDADPEDRPYRGWNEDDPYYEVARAMMRVRIYTGMSRGVIRTWFNMYAATPATVANQKATPGNPARNEQTRYVALFRYGSHQSGTRAWLRPTQQTDSLVRKGY--------FGQVIGTGFEADVHSVSGAPKEAFVKIEKA	IILNTGRQVEFEGGGNSERNCWWLVELQP---------------EMYAEINPKLANDHGIRHGDWMWIESPEDL--------DD---KPSRVKVKAKVTKRVAPDAIYLPF--------------------------HWGGMFDGKSL----------ADKY----PKGYVPYGIGESANTVTNYGYDRVTQMQE--TKGGLCRIKKA	1.048,-3.114,-12.428,-0.490,-0.828,-15.010,0.784,2.728,-15.798,-1.712,5.120,-17.442,-1.342,8.676,-18.786,-4.024,11.170,-17.664,-4.820,14.484,-19.375,-5.584,17.677,-17.461,-9.336,18.330,-17.638,-9.363,21.657,-15.708,-6.567,24.122,-14.816,-5.716,24.640,-11.107,-8.510,26.661,-9.586,-7.889,29.785,-7.424,-4.358,29.643,-5.874,-4.111,25.846,-6.201,-1.006,24.486,-7.969,0.341,21.079,-9.000,2.468,19.333,-6…	RDIQWRNRLVAPVWESRSDLAIILELAERLGFKDEYAKNTKEAWKGVPESMKGVKELPEETYASIIGEWNLGMRTIGMTGQTYERLKRQQEWGHAFDVKTKKASGGPVDGEQWGLPWPCWTDKHPGSHILYRTEVPVMEGGMGFRARWGTQAPDGDGLLAADGSVPPESSINGGYAELKDWKTDLSGKVFEDALAKGLAPYGNGRARFNSWNIPEDNVPRHREPLHSPRPDLIEKWPTYEDVKDHYRVPTLFKSLQKAEWAEKYPIILNTGRQVEFEGGGNSERNCWWLVELQPEMYAEINPKLANDHGIRHGDWMWIESPEDLDDKPSRVKVKAKVTKRVAPDAIYLPFHWGGMFDGKSLADKYPKGYVPYGIGESANTVTNYGYDRVTQMQETKGGL…	1429439	Candidatus Entotheonella gemina
job.pdb	AF-A0A7C4ZC11-F1-model_v4 Uncharacterized protein	17.600	113	60	4	37	149	405	484	1.000	2.002E-04	129	281	511	DPAFRFVFQTPKYRWGAHSTAVDADWISMLFGPFGDPYRRDPRMPWTGEAYLEINPKDAAELGLADGDYAWVDADPEDRPYRGWNEDDPYYEVARAMMRVRIYTGMSRGVIRT	PPEYPLALITGQFLFHSGSLSTWDKGL-RLAAP---------------IPFVQVHPDDAQERGLTDGDTALVES--------------PH---GSLKLTVKVTEKVPRGAVFV	-2.853,-2.375,-5.677,-4.223,1.102,-4.887,-0.857,2.761,-5.274,-2.815,5.931,-5.327,0.273,8.099,-5.933,2.820,8.193,-3.161,1.780,11.617,-1.996,3.129,14.180,-4.386,6.409,14.261,-2.479,6.501,12.017,0.453,9.626,13.600,1.862,11.195,10.470,3.103,11.873,11.963,6.556,15.484,11.507,7.558,14.908,9.239,10.544,13.105,5.912,10.102,14.522,3.774,12.978,16.040,0.401,12.173,13.795,-2.686,12.640,16.286,-3.896,15.299,…	TRFKRPPKALPIPPTTPALREIKTVLASLVIGANLSDENPLTETEIRMAVRRNSALLAVADPRHSLIVEDAVHFLRCRPGAEAAIAVGMVRALFEAKQKEPPAFLAKSLEGWHPERLEQVTGVPYNDMLRAAEALAGEQSTLIMYGSGLLSAPGADAAVLALHAAAEALGWPGPYQLAAFNNTRGALDMGVLPDMLPGYTPLSDASAREALARLWGGAVPERSGLDVLGMLQAAASGKLNFLYIMGSNPAVSFPDGKLVSQALERVPFLVVQDIFLSETARYANVVLPACGYAEQDGTYTNSEGRIQRSFRALDPPGEARADTVIITQIAQHMGANWTWRRPEQLMEEISAACPAYKGVNMPEVVSDGVLWPRLNGRPAVPAPNQQEPAEQRHLPEVNI…	2033014	Armatimonadetes bacterium
job.pdb	AF-A0A1G2ZUP3-F1-model_v4 Uncharacterized protein	16.500	115	61	4	37	150	425	505	1.000	2.414E-04	129	281	532	DPAFRFVFQTPKY-RWGAHSTAVDADWISMLFGPFGDPYRRDPRMPWTGEAYLEINPKDAAELGLADGDYAWVDADPEDRPYRGWNEDDPYYEVARAMMRVRIYTGMSRGVIRTW	EEEFPFIVITGASLNHHGAYSARSRALVSVAP-----------------ECCVEINEKDAKDMHIKSGDMVMVES--------------PV---GKLKLRTRVTKKSPPGIVFVS	-1.438,6.026,-10.630,-2.627,4.368,-7.420,-1.983,7.362,-5.072,0.369,9.883,-6.795,0.257,11.926,-3.648,2.072,9.189,-1.684,5.581,10.064,-2.967,5.189,13.813,-2.269,3.605,13.150,1.168,6.321,10.611,2.139,8.949,13.157,0.986,7.256,15.992,2.970,7.007,13.627,5.975,10.792,13.223,5.736,11.268,17.036,5.453,9.085,17.337,8.602,11.457,14.995,10.516,9.577,11.671,10.259,12.196,8.927,9.921,10.950,5.657,8.485,12.413,…	MRAPFLNSVLYKSVENGFAAAPLKEIENASALFFFGVDITEALPVIGCMARKAIRLNNANVVIANPRTIVFKNTAPNEARLTYSLGSQHVLLNAIIKVIVEDKLVDVKMAESSTGNFSDLRLSVENLSLIDAERLTGVSQEMIRSAAVLLTKPGNCCIVYGKDVIEDPLGEDTVKTLLDLCTLIDVSSRSEIHPGRVSLFCARYHNNSQGVNDMGVVPESLPGYLDINDASNQERIEKLWGVRFPEELLSKSPANLIAAAKNGHIKSLYIMGADPVAEYPNGKEIRESVKNMEFIVVQDSFMTETAKQADVIFPSATFAEKDGTYTGMGLITQRLNRAVSPVGESKADWEIIGDVSKKMGYAFPYANVTEIVDEIKKAAPVYSSLSYDRLKRKEFHRPS…	1801966	Planctomycetes bacterium RBG_16_41_13
job.pdb	AF-A0A1T2L0Y7-F1-model_v4 Nitrate reductase	19.500	128	68	6	37	160	240	336	1.000	5.745E-05	129	281	549	DPAFRFVFQTPKYRWGAHSTAVDADWISMLFGPFGDPYRRDPRMPWTGEAYLEINPKDAAELGLADGDYAWVDADPEDRPYRGWNEDDPYYEVARAMMRVRIYTGMSRGVIRT---WFNMY-AATPAT	NASMPFILNTGRVRDHWH---------TMTRTALSPRL-----SSHRFEPFVEIHPHDATTQSLQDGDLAEV-----------FNHDG------SVIVRVQVTDKQGAGSLFVPMHWTNEFSASGRVG	10.330,5.293,-15.354,13.726,6.516,-16.686,15.366,3.106,-15.980,12.978,1.114,-18.254,10.580,-0.130,-15.535,7.640,-0.569,-17.992,6.897,-3.729,-20.033,6.844,-1.627,-23.259,9.943,0.544,-22.610,13.735,0.147,-22.785,16.066,2.039,-20.428,16.606,5.806,-20.867,13.154,6.398,-22.405,13.916,4.245,-25.474,10.817,2.803,-27.185,10.904,-1.020,-27.293,9.133,-1.286,-30.703,11.761,0.981,-32.350,14.487,-1.077,-34.12…	REVGGLSNQLAAHMELDNPAHQKLVREFWDSPAIPEKAGYKAVDLFDAVHAGEVKAVWIMATNPVVSLPNADRVAEALQRCEHVIVSDAMSNTDTMAYANIKLPACTWGERDGTVTNSERRISRQRPFLPAAGNSMPDWWIISAVAHKMGFENHFQYSNSADIFMEHAALSGYQNNGDRLFDISAFAALGKKGYGTLQPTQWPLTASLDSKPFNSADFSTSDHKAQLIPVTPRPPMSKVNASMPFILNTGRVRDHWHTMTRTALSPRLSSHRFEPFVEIHPHDATTQSLQDGDLAEVFNHDGSVIVRVQVTDKQGAGSLFVPMHWTNEFSASGRVGALVAPNTDPISGQPESKHSVAAIRPYKTKWQGFILTRRDSLPLDYASYWTRSRGSEMWRYEIA…	1918949	Solemya elarraichensis gill symbiont
job.pdb	AF-A0A519IZ38-F1-model_v4 NAD(P)H-nitrite reductase	17.800	123	63	4	29	149	401	487	1.000	1.881E-04	129	281	584	TLHPLQERDPAFRFVFQTPKYR--WGAHSTAVDADWISMLFGPFGDPYRRDPRMPWTGEAYLEINPKDAAELGLADGDYAWVDADPEDRPYRGWNEDDPYYEVARAMMRVRIYTGMSRGVIRT	QSEPL---TPEHPLILTTGRIRDQWHTRSKTGKVNKLNQHIS----------------ESYLEINPADAKARNIADNDVIEVLSLR-----------------GNVRVKAKFSGDIKAGVVFM	-2.820,9.689,-1.517,-4.785,9.440,-4.819,-8.346,8.244,-4.001,-9.593,9.809,-7.193,-7.947,6.900,-9.058,-7.292,4.257,-6.388,-10.679,4.575,-4.587,-12.963,6.324,-7.132,-16.218,5.336,-5.502,-15.007,6.707,-2.149,-13.647,9.861,-3.845,-17.038,10.478,-5.576,-18.552,10.634,-2.059,-15.983,13.311,-1.092,-16.786,15.225,-4.334,-20.541,15.078,-3.571,-19.847,16.140,0.041,-17.795,19.181,-1.123,-20.541,20.054,-3.673…	ANPAWCHPILWRRVEAAKEKNPSLKIIVSDPRKTQTCSLADVHLQLNPGTDITLHHAIGRCLIEDGKVDQDFINDCTNGYEKYKSTVFEKSIVEAAIICGVNENDIHLAASFIGNAKGFITMWTMGLNQSVIGTHKNLSLINLNLITGHIGKPGSGPFSLTGQPNAMGGREVGGLSNLLPAHRNLTNESHRNEVEKFWQIPLGTINAKPGLTATEMFEELNTGKLKAVWILCTNPLISLPDVRIAEAGLKKAKFVVVQDISNKVETLKYADVVLPAAAWAEKEGTMTNAGRYISYLSKIVEAPGEAIPDAEIICHFAKKMGYKGFDFENCAAIYAEHAALTAGTHIDISGLNYAILKEKGAVQWPYPKEEKGFGTARLFTDHQFYTPDQKANIQSFGDE…	472	Acinetobacter sp.
job.pdb	AF-A0A7W4GHC1-F1-model_v4 Molybdopterin-dependent oxidoreductase	10.000	120	90	3	34	150	417	521	1.000	1.660E-04	129	281	771	QERDPAFRFVFQTPKY-RWGAHSTAVDADWISMLFGPFGDPYRRDPRMPWTGEAYLEINPKDAAELGLADGDYAWVDA--DPEDRPYRGWNEDDPYYEVARAMMRVRIYTGMSRGVIRTW	QQSLPSNTLLLNTGRSRDQWHTMTRTGHIASLRASIP---------------EPVVHLHSSQLSAFSLTEGGLVRIEAIQNKIEQDSADTTNTDRINQPAFTVARAVVDDEIPTNMAVMS	22.129,12.753,-2.656,19.221,10.388,-1.906,15.799,12.047,-2.460,12.619,10.389,-1.087,9.283,11.639,-2.495,5.868,10.903,-0.918,7.496,7.992,0.944,7.525,7.118,4.662,10.244,4.513,3.909,11.023,4.124,7.669,7.623,2.428,8.195,6.833,1.133,4.696,10.277,-0.279,3.721,12.231,-0.437,7.036,14.944,-2.774,5.771,15.566,-0.407,2.825,15.463,2.637,5.155,18.172,1.085,7.393,20.260,0.569,4.221,19.675,4.265,3.335,20.839,5.…	VIVLVGANTAWTHPVLFQRILAAKKANNAQLVVIDPLSTATAKQADLHLAIKPGADLTLFHGLLGYLADQNRVDHAYIAAHTEGFDTVVLQAQQLSANLAELATQVGVSVTKLTQFYQLVANNKKVLTASCQGVNQSTIGTDSTNAMINCHLALGHIGQAGCGFFSLTGQPNAMGGREVGGLATQLACHMGFSQPEQQLLADFWKIDSVADQKGLAAVEMFDALAEGKIKAIWIMGTNPVVSLPNSEKIAQALADCPFVVVSEISPDSDTAKLADVLLPAQGWSEKCGTVTNSDRTITRQRGFITAKGQAKPDWWAVSQVAQKMGFDGFDFDDNASVFSEFTALSAKVKQVFPTKVFDLTGLTDLSKAQYDALAPTQWPIASDAQIGQKNVRVFSQGEF…	2760976	Shewanella sp. SG41-4
job.pdb	AF-A0A7V3BT66-F1-model_v4 NADH-quinone oxidoreductase	20.100	114	55	5	41	152	688	767	1.000	2.414E-04	129	281	804	RFVFQTPK--YRWGAHSTAVDADWISMLFGPFGDPYRRDPRMPWTGEAYLEINPKDAAELGLADGDYAWVDADPEDRPYRGWNEDDPYYEVARAMMRVRIYTGMSRGVIRTWFN	DLTLFSYPLLIDEGRLSQG--ADELKAA---LED------------EAFVELNPEDADKLGATDGGSVRVSAAA-----------------GEAILTARVTADVAAGSMFVPFN	-28.006,17.747,6.006,-31.292,19.554,6.751,-31.795,21.847,9.792,-34.189,19.223,11.280,-31.364,16.763,12.116,-29.443,18.971,14.608,-29.690,18.733,18.421,-28.733,21.524,20.856,-27.419,20.543,24.326,-25.296,21.968,27.180,-22.098,20.303,28.500,-20.436,21.913,31.571,-22.401,25.136,30.925,-21.236,25.300,27.270,-23.979,25.064,24.626,-23.303,23.152,21.401,-25.317,21.921,18.416,-24.446,18.510,16.916,-26.08…	MSASDLVTLTIDGKELTVPAGTLIIRAAEQLGIEIPRFCDHPFLDPVGACRQCYVELEGQRKLFTSCTTEVTPGMVVRTQNTSQVVREAQVANLEFLLLNHPLDCPVCDRGGECPLQDQALAFGPGESRYVEAKRIYEKPIPLSPLVKLDRERCVLCARCTRFCDEISGDRFIELYARGAGERVSIAAGEDFRSPFSGNTIQICPVGALTATPYRFVARPFDLSSADSLCQHCSSGCNVKVDLRRGQVVRVLARDNVEVNDAWICDKGRFAFRSADAPTRITTPLLRGRGLEPASFGEVLDRVAEWCSDARVAFVAGGRLADEDGYALSKLARTVFRTNDLDHRRVFHGGRAEALMAAAPMRTTYLDVERAGAILVVGLDAEQEVPILHLRIRKAARRG…	1883427	Actinomycetia bacterium
job.pdb	AF-A0A7X8K1H8-F1-model_v4 Nitrate reductase	15.800	208	83	10	37	240	36	155	1.000	7.849E-05	128	281	155	DPAFRFVFQTPKY-RWGAHSTAVDADWISMLFGPFGDPYRRDPRMPWTGEAYLEINPKDAAELGLADGDYAWVDADPEDRPYRGWNEDDPYYEVARAMMRVRI-YTGMSR-GVIRT-WFNMYAATPATVANQKATPGNPARNEQTRYVALFRYGSHQSGTRAWLRPTQQTDSLVRKGYFGQVIGTGFEADVHSVSGAPKEAFVKIEKA	DAEYPYCLTTGRVLEHWHGATMTGNCPALVRAMP---------------KSYVEIHPKDATQLGIKDGDNVRLTS------RRG-----------SIVMPARVGRPGVPQPGMVFATWWEVDPLVNAITNDA-------------------------------------VDAA----------SKEPE---------FKIAAVKIEKV	26.514,11.956,-27.810,28.000,14.777,-25.642,27.031,12.831,-22.586,28.160,9.299,-23.592,31.884,8.784,-24.354,31.194,5.381,-25.818,28.790,6.766,-28.468,30.707,8.055,-31.506,27.571,9.570,-33.117,23.860,9.846,-32.240,22.227,7.384,-29.798,23.549,3.775,-29.718,22.099,0.823,-27.754,25.564,-0.802,-27.777,24.560,-3.549,-25.286,22.016,-4.875,-27.840,23.364,-7.249,-30.555,22.047,-4.937,-33.278,22.633,-1.588…	APWDPYVKEGISFYSAPNNRAVIFARPYKGGDELPDAEYPYCLTTGRVLEHWHGATMTGNCPALVRAMPKSYVEIHPKDATQLGIKDGDNVRLTSRRGSIVMPARVGRPGVPQPGMVFATWWEVDPLVNAITNDAVDAASKEPEFKIAAVKIEKV	2044939	Clostridia bacterium
job.pdb	AF-A0A433BDM4-F1-model_v4 Formate dehydrogenase subunit alpha	13.300	239	107	9	37	273	16	156	1.000	1.293E-04	128	281	171	DPAFRFVFQTPKY--RWGAHSTAVDADWISMLFGPFGDPYRRDPRMPWTGEAYLEINPKDAAELGLADGDYAWVDADPEDRPYRGWNEDDPYYEVARAMMRVRIYTGMSRGVIRTWFNMYAATPATVANQKATPGNPARNEQTRYVALFRYGSHQSGTRAWLRPTQQTDSLVRKGYFGQVIGTGFEADVHSVSGAPKEAFVKIEKAEDGGIGAERLWRPLTLGLRPEAPSAALTAYLAG	TRKYPLLLTTGRILSQYNVGAQ-----------------TRRTANNQWHDEDRLEIHPHDAEERGIRHGDWVGIQS----RAG-------------ETVLRATVTERVAPGVVYTTF----HFPESGANVITTDSS-------------DWATNCPEY--------------------------------------KVTAVNVMPVRQ-PVGEGRSQA--------EPQSDWQRSYARF	13.860,29.385,-21.099,16.354,26.789,-19.822,16.151,23.420,-21.667,17.526,20.429,-19.705,18.022,16.848,-20.980,16.630,14.312,-18.470,18.151,10.838,-17.995,16.496,7.743,-16.505,17.950,6.808,-13.112,16.835,3.372,-11.811,15.503,3.222,-8.313,17.669,1.614,-5.633,14.486,-0.086,-4.295,14.762,-3.388,-6.189,12.829,-6.652,-5.987,14.804,-9.626,-4.636,14.194,-13.336,-3.951,13.164,-12.218,-0.434,10.916,-9.363,…	GRFIITQYVPTDEKVTRKYPLLLTTGRILSQYNVGAQTRRTANNQWHDEDRLEIHPHDAEERGIRHGDWVGIQSRAGETVLRATVTERVAPGVVYTTFHFPESGANVITTDSSDWATNCPEYKVTAVNVMPVRQPVGEGRSQAEPQSDWQRSYARFHETQLELLHAATQGD	1888168	Curvibacter sp.
job.pdb	AF-X1TJA5-F1-model_v4 Molydop_binding domain-containing protein	16.700	209	90	12	40	241	38	169	1.000	2.552E-05	128	281	171	FRFVFQTP-KYRWGAHST-AVDADWISMLFGPFGDPYRRDPRMPWTGEAYLEINPKDAAELGLADGDYAWVDADPEDRPYRGWNEDDPYYEVARAMMRVRIYTGMSRGVIRT----WFNMYAATPATVANQKATPGNPARNEQTRYVALFRYGSHQSGTRAWLRPTQQTDSLVRKGYFGQVIGTGFEADVHSVSGAPKEAF-VKIEKAE	FPLIYTHYRIWSYMHSEGRQID---RQRRLAP---------------EAYLEINPETASKLGISEGDRVYLDTPKSKGE-------------QPIKFKARLIPEMHPDVVAGPHGWWFP-----------EKPGP---------EY------GCFDSNINALLTLDPPYDPAI----------GVMQ----------CRAFLCRVWKAE	14.341,11.701,-35.783,11.408,9.265,-35.696,9.565,7.908,-32.639,11.392,4.807,-31.332,8.675,2.164,-31.029,11.662,-0.226,-30.815,14.544,1.100,-28.664,17.940,0.457,-30.268,19.440,1.846,-27.026,17.671,-0.838,-24.929,18.835,-3.559,-27.345,22.412,-2.192,-27.173,22.394,-2.343,-23.324,20.620,-5.748,-23.217,17.052,-4.699,-22.236,13.861,-5.591,-24.096,13.627,-3.033,-26.944,9.822,-3.351,-26.705,7.421,-2.959,…	GKVELYSSVFEAVGYDPLPVYQEPPDGPVSTPELFKEFPLIYTHYRIWSYMHSEGRQIDRQRRLAPEAYLEINPETASKLGISEGDRVYLDTPKSKGEQPIKFKARLIPEMHPDVVAGPHGWWFPEKPGPEYGCFDSNINALLTLDPPYDPAIGVMQCRAFLCRVWKAESQ	412755	marine sediment metagenome
job.pdb	AF-A0A7J9Y791-F1-model_v4 Molydop_binding domain-containing protein	13.700	116	67	3	37	151	38	121	1.000	5.433E-04	128	281	207	DPAFRFVFQTPKY-RWGAHSTAVDADWISMLFGPFGDPYRRDPRMPWTGEAYLEINPKDAAELGLADGDYAWVDADPEDRPYRGWNEDDPYYEVARAMMRVRIYTGMSRGVIRTWF	DADFPVYLTTGRVLAHYQ---------------SGAQTRRIRSLNEAAGSAHVELHPDLAERLGVETGDLVRVASRR-----------------GATVAPARVTHEIRPDTVFMPF	33.477,-2.992,-19.951,37.124,-2.430,-19.464,38.214,0.083,-16.755,38.856,2.709,-19.374,35.389,2.539,-21.006,33.686,6.010,-20.860,30.470,4.292,-19.966,27.355,4.503,-22.156,25.173,7.476,-21.057,22.162,6.149,-22.917,21.431,2.511,-23.781,19.871,1.536,-27.137,20.545,4.941,-28.770,20.993,3.315,-32.208,19.684,-0.280,-31.874,17.914,-2.589,-29.399,19.527,-5.743,-27.972,17.396,-7.864,-30.355,18.656,-9.947,-…	PDPGHPGTPRLFAERFATPDGRARFTAVDFRPVAEDVDADFPVYLTTGRVLAHYQSGAQTRRIRSLNEAAGSAHVELHPDLAERLGVETGDLVRVASRRGATVAPARVTHEIRPDTVFMPFHWEGANVLTNPALDPTSRMPEFKVCAVSLEAVTARREARGVSEASPGASARSELASPAVASGANAVASRTGAVARLLQKDVHAEAL	1873464	Micromonosporaceae bacterium
job.pdb	AF-A0A354FPD4-F1-model_v4 Molydop_binding domain-containing protein	21.300	122	71	6	32	150	69	168	1.000	1.072E-04	128	281	248	PLQERDPAFRFVFQTPKYRWGAHSTAVDADWISMLFGPFGDPYRRDPRMPWTGEAYLEINPKDAAELGLADGDYAWVDADPEDRPYR--GWNEDDPYYEVA-RAMMRVRIYTGMSRGVIRTW	PEHVDLPDDRFIFSTFKW-------NVHTQGRSGHW-----KY----SAEIIHTNPIFMHPDTGKALGLVEGDEVEVSV------YRPTGFTYRAGEKGVMGSFKNHVRFLKGMHKRVVMCS	31.253,8.687,-46.939,29.668,5.208,-46.963,25.966,5.200,-46.050,25.822,3.715,-42.535,24.042,0.334,-42.560,20.625,-0.188,-40.955,21.086,-0.680,-37.184,24.433,1.201,-37.194,25.035,3.555,-34.249,25.265,7.281,-34.985,28.085,8.500,-32.699,29.266,11.877,-31.377,32.434,12.110,-29.242,32.513,8.314,-28.758,28.901,8.296,-27.448,26.044,6.803,-29.461,23.522,9.675,-30.049,21.312,7.901,-32.631,20.703,4.826,-34.…	AGKLADGALVEKEGKAVGIVKDGKAVRGFPTPNRVINVYDEIFPEAAAAVGLPLSDGNASPLATWHEVPEHVDLPDDRFIFSTFKWNVHTQGRSGHWKYSAEIIHTNPIFMHPDTGKALGLVEGDEVEVSVYRPTGFTYRAGEKGVMGSFKNHVRFLKGMHKRVVMCSHHVGHFEHGIVGESKTSETSPVEGKSNKLADQSLKDGVWWAKKRGGIGGGVHINDALPINPAPLIGGQNWYDNVCSIEKV	2026801	Verrucomicrobiales bacterium
job.pdb	AF-A0A497KED2-F1-model_v4 Molydop_binding domain-containing protein	14.600	116	66	3	36	151	126	208	1.000	2.414E-04	128	281	249	RDPAFRFVFQTPKYRWGAHSTAVDADWISMLFGPFGDPYRRDPRMPWTGEAYLEINPKDAAELGLADGDYAWVDADPEDRPYRGWNEDDPYYEVARAMMRVRIYTGMSRGVIRTWF	NTEEYPLVLTTGKDYYSYHSSWRQLPSLRKRS-----------R-----EPYVELHPETIKQHGLEEDGYAVIETKE-----------------GSITQRVKSNPSLDPRIVYAAF	15.632,-15.365,0.834,17.508,-13.220,-1.754,18.819,-9.740,-0.761,17.486,-7.016,-2.953,19.445,-3.781,-3.551,17.751,-0.526,-2.448,16.991,2.507,-4.633,20.248,4.206,-5.765,22.290,1.017,-5.154,21.556,0.085,-8.820,20.615,1.892,-12.071,16.891,2.202,-12.913,14.523,3.723,-15.510,11.351,5.358,-14.121,8.683,5.933,-16.804,5.771,8.009,-15.536,2.654,9.342,-17.319,3.990,12.166,-19.484,7.727,11.913,-18.623,10.686…	ILPAAAQHEYEDLSPRPGHINTRPKLVEPPGEARSDIQWINLLAEALGVGDQFWETEEQVFDYVLEPIGRTYRELVENGTHWMPRHYHKHLSTGFNTPSGKVEIYSKRLAEKGISPLPKIIHQATNTEEYPLVLTTGKDYYSYHSSWRQLPSLRKRSREPYVELHPETIKQHGLEEDGYAVIETKEGSITQRVKSNPSLDPRIVYAAFGWGKKANLNRLTSGDTPLCPAMGAVTHRGIPCRINPKSHNR	2026714	Candidatus Bathyarchaeota archaeon
job.pdb	AF-A0A7Y2FSW3-F1-model_v4 Arsenite oxidase large subunit	17.200	151	81	9	22	151	72	199	1.000	7.374E-05	128	281	253	TWAELQQTLHPLQERDPAFRFVFQTPKY--RWGAHSTAVDADWISMLFGPFGDPYRRDPRM-PWTGEAYLEINPKDAAELGLADGDYAWVD------ADPEDRPYRGWNEDDPYY------------EVARAMMRVRIYTGMSRGVIRTWF	PWSLFSDYWEWLKPKD--DELWSTSGRINERWQ----------------SGYDDRRRPYIVQRWP-ENWVELHPDDAAARGIESGDYVMLYSDRIPVQK---DTIIGIEGDD-FTFTKLMENGHIELHKAAITAVAIVTPALKKGVMYMDF	33.767,20.575,-27.717,30.552,21.219,-25.748,29.859,18.850,-22.810,26.812,16.533,-22.825,25.140,18.747,-20.177,25.686,21.907,-22.258,24.331,20.036,-25.312,21.221,18.828,-23.413,20.748,22.423,-22.173,20.232,23.502,-25.819,16.967,21.474,-25.866,15.476,23.577,-23.013,12.085,22.085,-22.036,11.642,20.138,-25.315,13.745,17.145,-24.125,15.087,14.250,-26.222,13.823,10.641,-26.285,16.397,8.196,-24.859,18.4…	GKTLHEKLGEFGTNGIQGPVLMDKDGTLVETKRLHDVNRVLPEEGPIGANVFNKKLTHFNSQTGKCNLQKAPWSLFSDYWEWLKPKDDELWSTSGRINERWQSGYDDRRRPYIVQRWPENWVELHPDDAAARGIESGDYVMLYSDRIPVQKDTIIGIEGDDFTFTKLMENGHIELHKAAITAVAIVTPALKKGVMYMDFLHTSQPANALAGRVVDWISGNYNYKMGIGKVKKIGVSPYKTDFRSMSFARRDIA	1909294	Hyphomicrobiales bacterium
job.pdb	AF-A0A7C6A0I3-F1-model_v4 Arsenate reductase (Azurin) large subunit	18.600	123	59	5	35	151	130	217	1.000	9.465E-05	128	281	271	ERDPAFR--FVFQTPKYRWGAHSTAVDADWISMLFGPFGDPYRRDPRMPWTG----EAYLEINPKDAAELGLADGDYAWVDADPEDRPYRGWNEDDPYYEVARAMMRVRIYTGMSRGVIRTWF	EGEKANQYPFWVTTGRA------------------QTIWQTAYHDRRLPEKSMALPLPYVEVNPEDAKRLGLQSGDLVEV-----------YNEEG------NGTFMVYVTDAVKPGMLFLVM	26.491,-6.583,2.148,24.083,-8.608,-0.082,26.850,-10.450,-2.019,28.570,-11.492,1.234,25.225,-12.701,2.639,24.531,-14.647,-0.607,28.014,-16.241,-0.608,27.607,-17.133,3.089,24.178,-18.709,2.365,25.762,-20.654,-0.544,28.555,-21.888,1.764,25.965,-22.994,4.363,23.918,-24.887,1.724,27.135,-26.588,0.506,27.981,-27.603,4.102,24.519,-29.272,4.194,25.201,-31.050,0.841,22.451,-28.920,-0.836,24.598,-27.993,-3…	IFKWVGLRIAELYRAEGKVQEAVKFEFGRNWRTDEDVFLAGAEEFSDNRVSEEDEAKLEAENYKGVTYKFLKEVGQQGIQTPVRRDPKTGKLVGTVRRYTHKFGTPDGKFKWYGTDDWEGYPVEVAKYLEGEKANQYPFWVTTGRAQTIWQTAYHDRRLPEKSMALPLPYVEVNPEDAKRLGLQSGDLVEVYNEEGNGTFMVYVTDAVKPGMLFLVMYHWRGTSNSLVSGYTDPKTTIPWYKGTRAALRKLAGAIPSVQQTASLLQQNKFD	1214928	Thermus tengchongensis
job.pdb	AF-A0A7X7EGC2-F1-model_v4 Molybdopterin-dependent oxidoreductase	17.300	115	60	4	37	149	176	257	1.000	2.131E-04	128	281	293	DPAFRFVFQTPKY--RWGAHSTAVDADWISMLFGPFGDPYRRDPRMPWTGEAYLEINPKDAAELGLADGDYAWVDADPEDRPYRGWNEDDPYYEVARAMMRVRIYTGMSRGVIRT	DEEYPFVFTTGRVLYQYHTRTMTGKSEGLNNIMG----------------NSFVEINPTDAGKLNIANSDKVNVAS------RRG-----------EVTVEAHVTDKVAEGVLFM	-20.703,3.585,-9.759,-21.239,5.265,-13.181,-20.208,2.070,-15.050,-17.603,3.970,-17.093,-14.953,1.383,-16.096,-15.867,-2.057,-17.513,-12.487,-3.838,-17.273,-9.940,-3.502,-14.443,-6.427,-4.980,-14.307,-5.079,-4.962,-10.724,-1.346,-5.787,-10.494,0.403,-6.346,-7.137,-2.336,-4.589,-5.093,-5.091,-5.583,-2.633,-7.728,-2.788,-2.623,-10.138,-5.050,-0.729,-7.950,-4.513,2.367,-5.788,-1.459,1.534,-8.361,1.00…	DSGDIRCLYVMGENPMLSDPDINHVEHALKKCEFLVVQDIFLTETAELADVVLPATTYAETNGTFTNTERRVQLVCKAIEPVGDSREDWDIINEMMDRLGYKNNFRSASDILDELASTSPSYGGYSFERLKKEQPQWPCPSKDHPGTPILHVGKFSRGERAIFKPSPYIPAAELPDEEYPFVFTTGRVLYQYHTRTMTGKSEGLNNIMGNSFVEINPTDAGKLNIANSDKVNVASRRGEVTVEAHVTDKVAEGVLFMPFHYKDGPANKLTNNVIDPIAKIPEYKVCAAKIEKA	1898204	Clostridiaceae bacterium
job.pdb	AF-A0A1H7NZQ4-F1-model_v4 Molybdopterin oxidoreductase	16.300	110	57	4	42	150	262	337	1.000	8.355E-05	128	281	377	FVFQT-PKYRWGAHSTAVDADWISMLFGPFGDPYRRDPRMPWTGEAYLEINPKDAAELGLADGDYAWVDADPEDRPYRGWNEDDPYYEVARAMMRVRIYTGMSRGVIRTW	LMFISPPNHNFLNSTF-----------------ANVEKHQKLEKEPALQIHPADAEERGLQDGEMVIV-----------YNDRG------TYEVRAKVTDKMLPGTVVSQ	-10.414,12.506,-6.003,-12.516,13.955,-8.897,-14.192,16.589,-6.676,-10.745,17.880,-5.578,-9.327,17.928,-9.152,-12.419,19.828,-10.388,-11.747,22.734,-7.966,-8.552,23.948,-9.755,-10.365,23.574,-13.042,-13.278,25.768,-11.874,-10.864,28.326,-10.345,-8.304,28.378,-13.226,-5.519,27.217,-10.860,-4.078,24.639,-13.313,-2.588,27.646,-15.200,-0.847,28.983,-12.051,2.590,27.982,-10.747,1.915,26.476,-7.306,-1.7…	MRSIAALPALTGQWLKRGGGAAKSNGGYNSMDSDALERPDLRPNPEARTINMNRIGEALAMTEQPIKSLFVYCSNPLVVAPDTERVREGFAREDLFTVVHDLFMTDTAKYADIVLPATSSFENTDLYASYWHQYVQLQEPVIPALGESKGNVELFSMLGRAMGFQEPAFHETEEEMIARALDFPDNPYLNGVTLDKLREHRHVKLDMTPLDTYLDRLPTPSGRIELYSAQLEEAGLPPLPTYVPLKEGYDGVRRGRGRQYPLMFISPPNHNFLNSTFANVEKHQKLEKEPALQIHPADAEERGLQDGEMVIVYNDRGTYEVRAKVTDKMLPGTVVSQGLWWEGEGRKQRANALTPDRLSDLGEGATFFSTVVEVRAK	1761877	Paenibacillus sp. cl141a
job.pdb	AF-A0A0B5E123-F1-model_v4 Assimilatory nitrate reductase (NADH) subunit alpha apoprotein	19.600	122	60	5	37	153	94	182	1.000	1.465E-04	128	281	397	DPAFRFVFQTPKYR--WGAHSTAVDADWISMLFGPFGDPYRRDPRMPWTGEAYLEINPKDAAELGLADGDYAWVDADPEDRPYRGWNEDDPYYEVARAMMRVRIYTGMSRGVIRT---WFNM	GRRYPFRLNTGRIRDQWHTMTRTGLSPRLSAHLA----------------EPFLEIHPTDAQDLGIAPADLVQARS--------------PN---GEAILRARITDSVQRGQVFAPMHWTGE	36.380,-14.869,10.257,39.167,-12.416,9.148,39.302,-12.511,5.302,36.211,-10.286,4.759,37.605,-6.916,5.990,39.868,-6.411,2.916,37.089,-6.537,0.266,35.376,-3.249,1.314,38.198,-0.956,2.542,36.617,2.327,1.324,36.959,5.445,3.539,33.717,6.955,2.123,31.303,7.346,-0.829,33.910,9.279,-2.881,36.294,6.278,-2.764,33.511,3.973,-4.010,32.713,6.497,-6.785,36.410,6.812,-7.806,36.674,3.015,-8.069,33.408,2.818,-10.…	MLHSLRAFSYAGEADIFREYARLSGIAGGFGLDFDISALRDLSDADYAALAPTRWPVSDTKQGGRFFADGKFYHPDGKARLVATAYREPAARTGRRYPFRLNTGRIRDQWHTMTRTGLSPRLSAHLAEPFLEIHPTDAQDLGIAPADLVQARSPNGEAILRARITDSVQRGQVFAPMHWTGENAPTARVDDLVAPVYDPISGQPESKASVVALHRFDAKWYGFAVSSQPMRPDCAYWAHVPSRKGYRAELAGRSEISDWENTALRLFGLEDVSLSSIVDNARGIARIALTRDEQLLAALFVAPEPVAVSRDYLATLPTSAVPTVLSGRVPADVPDPGPVLCSCFSVGVNTIVDAIETQHLFSVDAIGAALQAGSNCGSCRPEIAALIQTRRSQEAAE	1208324	Celeribacter indicus
job.pdb	AF-A0A4V0Z7H9-F1-model_v4 Nitrate reductase	15.900	113	67	3	37	149	317	401	1.000	1.660E-04	128	281	435	DPAFRFVFQTPKYRWGAHSTAVDADWISMLFGPFGDPYRRDPRMPWTGEAYLEINPKDAAELGLADGDYAWVDADPEDRPYRGWNEDDPYYEVARAMMRVRIYTGMSRGVIRT	TEEFPFVFNTGRGSVGQWHTQSRTKEVKFV------------EDVSLKKAYLYMHPEIAKSQGVKENDRICVFS--------------ANGQ--NADFTVKITDNVREDELYA	-11.648,27.665,15.614,-14.858,26.472,17.358,-15.926,24.174,14.480,-12.457,22.558,14.268,-12.407,21.926,18.038,-15.932,20.443,17.865,-15.261,18.123,14.890,-11.762,16.975,15.962,-12.462,16.681,19.706,-9.266,18.755,20.225,-9.237,21.829,22.463,-8.675,25.204,20.766,-5.412,25.398,22.766,-4.094,22.113,21.267,-4.979,23.311,17.743,-3.200,26.651,18.355,-0.181,24.813,19.854,0.090,22.623,16.716,-0.136,25.776…	MNRAAEVTGLSEGQILELVELIHTGKRVSFWWTMGVNQGYEAVRTAQAVINLALMTGNMGRPGTGANSITGQCNAMGSRAYSNTAVLYAGGDFTDPARRAKVAKALGLEESVLAEKPTKTYNQIIEGINAGEIKGLWILCTNPRHSWTNNETFAQAVKKLELYVVQDIYDTIESAEGATVFFPVVSGMKKEGTYINLERRLSAMRQVLPREENEISDYEAILGVGKALGMGNLLRGWETPKDCFALMKECSRGMPCDITGVKWEELENSHGIQWPFREGEKLQEDQRRLYEDGQFFTPSKKAQFIFEKPLENPMPTTEEFPFVFNTGRGSVGQWHTQSRTKEVKFVEDVSLKKAYLYMHPEIAKSQGVKENDRICVFSANGQNADFTVKITDNVREDEL…	33035	Blautia producta
job.pdb	AF-A0A3N5T5A6-F1-model_v4 Formate dehydrogenase subunit alpha	18.100	121	64	4	32	150	365	452	1.000	1.215E-04	128	281	487	PLQERDPAFRFVFQTPKYR--WGAHSTAVDADWISMLFGPFGDPYRRDPRMPWTGEAYLEINPKDAAELGLADGDYAWVDADPEDRPYRGWNEDDPYYEVARAMMRVRIYTGMSRGVIRTW	PVEKPSENYPLWIIPSGFHYHYGIGTTTKRAKGLARVYP----------------ESLLKVHPDDASQAGLKDGDRVRV------RSPRG-----------EVETVCQVSEAMPRGVAHFA	2.553,-16.802,6.253,5.969,-16.075,7.858,4.966,-12.773,9.533,1.609,-14.188,10.764,3.433,-17.188,12.310,5.941,-14.858,14.029,3.042,-12.838,15.528,1.376,-16.064,16.804,4.750,-17.142,18.246,5.039,-13.765,20.041,1.518,-14.297,21.501,2.175,-17.915,22.579,5.795,-17.733,23.786,6.150,-14.077,24.877,2.572,-13.299,26.110,2.229,-10.582,23.468,-1.217,-8.910,23.502,-3.221,-8.092,20.340,-5.455,-5.100,19.669,-7.…	LIFSNMMREAVRLNDAKIILVDPQRTKWEQWADLWLRPFPGSDIAWINGLLRLLIDQGVFRREFIESKTEGFESLRSSVDPFSPAFVEKTAGISLRDLEAVAKLYASAKRRAIVFGSGVTQHLHGTGTVKALCNLALLTGETEEEGGGVYPMLTQNNAQGAFDMGGFSEFLPGHARIDDEISRRRFEGVWEADIPAKPGLTYQEIFDGIMEGKIKALYIFGEDPFITLPNLERLKSGLHRLELLVVQDPFMTHIGDYAHVVLPGVSFAEKDGTFTSMERRIQRVRQAIKPVGESRPDWKILCDLSTRMGYPMKYETPAEVMKEIASLVPIYAGAAYPELEKAGLQWSLTNGGTEKRFLAVKWEEPVEKPSENYPLWIIPSGFHYHYGIGTTTKRAKGLA…	2026735	Deltaproteobacteria bacterium
job.pdb	AF-A0A7V4KIN3-F1-model_v4 Formate dehydrogenase subunit alpha	20.000	115	57	4	37	149	400	481	1.000	1.767E-04	128	281	515	DPAFRFVFQTPKYRWGAHSTAV--DADWISMLFGPFGDPYRRDPRMPWTGEAYLEINPKDAAELGLADGDYAWVDADPEDRPYRGWNEDDPYYEVARAMMRVRIYTGMSRGVIRT	DKDYPFILTTGRIREHYHSRTMTGRVKGIIDIVG----------------EDFCLINFYDAKKLKLKNGDYVKIFS------RRG-----------ELKIKIKISDKIKQGVVFI	4.670,1.764,21.220,3.365,-0.094,18.123,0.310,1.415,16.391,-1.542,-0.833,13.923,-4.021,1.109,11.777,-6.079,0.020,8.749,-4.290,-3.373,8.725,-4.976,-7.029,9.524,-1.251,-7.859,9.623,-1.887,-11.363,11.077,-3.885,-12.417,7.996,-1.828,-10.433,5.467,1.783,-10.619,6.798,2.081,-13.475,9.357,5.835,-13.066,9.757,5.394,-9.349,10.554,2.611,-10.342,12.999,5.038,-12.770,14.733,7.594,-9.950,15.173,4.848,-7.725,16…	CIILTGTNVAETQPVTSYRIRKAVERGAKLIIIDPMEISLSDIAYLKIQPNYGTDVFLFNSIAKIIIDEKLYDEKFVKDRVENFDEYIKFMEKFPIENVEKITGVNIDKIKEVAYLYSKSKSSVILWAMGITQHTTGTENVISLSNLALLTGQIGKKGAGLCPLRGQNNVQGACDMGALPTYYPGYFPVEDDYTIRYFKEKWHVEELPNKNGLTVVEIFDSILKGDIKLLYIMGENPFVSDPDIKHVEEALKKVEFLVVQDIFLTETAKYADIVLPAKCSFEKEGTFTNTERRVQKVAKCVEAPYETKDDWEIIKLLAEKFGYKWNYNDSWDILKEINEVVPQYKGITPQRVKNGEKIQWPCPQEDHPGTETLHTTGFKTKSTKGKLIPIEFKHAYELP…	2030800	Elusimicrobia bacterium
job.pdb	AF-A0A7K2M5N3-F1-model_v4 Molybdopterin-dependent oxidoreductase	18.600	129	68	5	37	161	445	540	1.000	1.072E-04	128	281	577	DPAFRFVFQTPK--YRWGAHSTAVDADWISMLFGPFGDPYRRDPRMPWTGEAYLEINPKDAAELGLADGDYAWVDADPEDRPYRGWNEDDPYYEVARAMMRVRIYTGMSRGVIRT--WFNMYAATPATV	DDDYPFVLSTGRLPHQWHTLTKTGKVAKLNRLDP----------------GPFVEVHPEDARALGVAEGDHLEVAS------RRG-----------RAVLPALITERVRPGVCFAPFHWNDLFGEYLSI	4.994,4.908,15.806,2.212,6.643,13.818,0.302,5.783,10.605,-0.588,8.454,7.951,1.355,10.640,5.462,2.836,13.838,6.728,1.401,15.564,3.704,-1.947,15.785,1.857,-3.318,15.735,-1.727,-2.727,19.541,-1.788,1.023,18.784,-1.954,0.489,17.624,-5.575,-0.096,21.318,-6.486,3.336,22.303,-5.106,5.770,19.487,-6.067,8.484,20.119,-8.717,9.333,16.399,-9.030,7.118,13.314,-8.710,8.697,9.916,-8.040,5.881,7.454,-8.854,7.247…	GADGPPGSYQDFDHADVFLVIGSNMADCHPILFLRMMDRVKSAGARLIVVDPRRTATADKADLFLPVRPGTDLALLNGLLHLLVENGHTDEEFIAEFTEGWEEMPAFLADYPPAKVAEITGVPEADLRRAARWIGEADAWMSCWTMGLNQSTHGTWNTNALIDLHLATGAICRPGAGPFSLTGQPNAMGGREMGYMGPGLPGQRSVLVDAERAFVENLWGIPQGSLRTGAGRGTVEMFERMAAGDIKACWIICTNPVASVANRRTVIAGLEAAELVVTQDVFAETETNAYADVVLPATLWAESDGVMVNSERNLTLVPGVADPPGQALPDWKLIAEVACAMGFADGFSYTCAEEVFEELKQAWNPATGWDLRGVDYARLRTTPVQWPAPAADGPDRNPI…	2690316	Streptomyces sp. SID5998
job.pdb	AF-A0A1Q3SUI9-F1-model_v4 Molybdopterin oxidoreductase	16.100	118	62	5	41	154	580	664	1.000	6.928E-05	128	281	723	RFVFQTPKYRWGAHSTAVDADWISMLFGPFGDPYRRDPRMPWTGEAYLEINPKDAAELGLADGDYAWVDADPEDRPYRGWNEDDPYYEVARAMMRVRIYTGM-SRGVIRT---WFNMY	PLRLVTPAAHHFLNSSFAEMPTMLKK----------------QQRPYLELNEVDARERGIEQGQWVRA-----------WNDR------GEAYFVADLNRDSVAAGVACHLSLWWQRY	14.391,61.073,24.410,11.723,58.374,23.955,13.546,55.032,23.539,11.549,53.139,20.888,10.760,49.595,22.130,13.042,47.085,20.540,10.785,45.022,18.257,11.843,41.376,18.854,13.836,40.181,15.886,11.691,37.494,14.188,13.984,34.487,13.587,12.820,33.078,10.220,14.563,29.895,8.963,13.723,27.300,6.275,14.411,23.618,7.107,14.009,20.474,4.957,11.734,17.644,6.157,10.621,14.358,4.529,6.985,13.339,3.931,6.510,10…	MTIAPNRPTIKVETRRVICPHDCPDTCCMSATVENGRVTKVTGEPSHPFTQGFLCIKTNYYLERLYSPQRIKYPMRRVGPKGSGQFERTSWDEATDLIAQKFKEIIATHGAEAILPYSYAGTMGLLSYASMDRRFFNYMGASLLDRTICSTAGKEGYTYTMGGSFGTDPETIVNAKLIIAWGTNPVSTNVHLMPFINEAKKRGAKLVTVDPHKSKTADQSDLFIQPYPGTDAALALSMMQVIIEEDLHDKEFIASDTYGFDLLAERVKEYPPERAEQITGVPAQQIRDFARLYATTKPSFIRLSYGLNRHTNGGMMVRTVTCLPALVGAWKHVGGGALLSTGGSFPLNKAALERPDFLRRHNYFPRTINMIKLGEALLDYKEPPVKALFVYNSNPAVVA…	1895928	Chloroflexi bacterium 54-19
job.pdb	AF-A0A3D5C350-F1-model_v4 4Fe-4S Mo/W bis-MGD-type domain-containing protein	20.800	67	36	2	85	151	611	660	1.000	3.119E-03	128	281	734	EAYLEINPKDAAELGLADGDYAWVDADPEDRPYRGWNEDDPYYEVARAMMRVRIYTGMSRGVIRTWF	TTWVEVNPKTAAALGVTRGDVVEIRT------LHG-----------KFEATVYESPVSAPGIIGVPI	67.253,-36.705,-15.192,66.031,-33.822,-13.008,67.291,-33.764,-9.402,64.932,-34.985,-6.650,65.228,-32.373,-3.884,66.078,-33.679,-0.379,62.689,-32.396,0.948,60.702,-34.940,-1.153,62.984,-37.824,-0.078,62.392,-37.189,3.657,58.596,-36.983,3.094,58.685,-40.294,1.143,60.676,-42.440,3.640,58.451,-42.380,6.798,55.304,-44.150,5.495,56.067,-47.837,4.843,54.098,-49.316,7.813,50.655,-48.174,9.004,48.118,-45.…	MSTLGRRRFVMGSTALIGGATVVACAAPERESQVQSFVLQPEQSLPGQELWFATACAHTSCGNSVVVRTIDGRAKKVEGNPAFPVNQGKLNVRSQSGVQSLYHPDRLDTPKKRRGLRGAGTFNNLEWATALDLLAEKLSDASSVTIITGPISGTRARIAQDFAGAFAGEHLVYETIESSVWRQVAKAGLGVDRLPHLDIANAHSILSFGADFLSTWISPTQYSIGYGEFRQGAGERGRLIQVEPRMSTTGANADSWVYVHPGQEGALALSIAQVIAAEGLTGNDNWFDAVNAVGGLDALNAYAPDLVAERTGVPASRIQEIAREFASHQPGLAIAGGPALASANGLDNGLAVILLNRMVGSVGRVGGLLPNPGPRTGITPPVVPTTFEALASRANAWLD…	2026724	Chloroflexi bacterium
job.pdb	AF-A0A3M1JSF1-F1-model_v4 Molybdopterin oxidoreductase	20.000	115	73	3	36	150	730	825	1.000	1.767E-04	128	281	893	RDPAFRFVFQTPKYRWGAHSTAVDADWISMLFGPFGDPYRRDPRMPWTGEAYLEINPKDAAELGLADGDYAWVDADPEDRPYRGWNEDDPYYEVARAMMRVRIYTGMSRGVIRTW	KVNGYPLSLITFKEIIGGQSRTLPNDYWLASIHP---------------ENRVLINTRTAREIGVADGDTVKVTSPT--NPDGVWDLQNG--TRIPVKGKVQTLEGLRPGVVAIS	-22.611,-23.121,22.938,-19.222,-21.478,22.232,-16.504,-23.909,23.438,-14.441,-22.492,26.227,-16.934,-19.660,26.987,-17.496,-21.217,30.453,-13.752,-20.658,31.172,-13.389,-17.323,29.307,-11.421,-14.631,31.177,-11.862,-11.168,29.600,-9.274,-8.569,30.759,-10.843,-5.163,31.038,-9.568,-2.416,28.700,-8.288,-0.810,31.962,-5.904,-3.777,32.443,-4.685,-3.459,28.837,-4.168,0.330,29.296,-1.154,-0.338,31.569,1…	HVPGEENRIVPGLKDLYKARDPKQMKAMASDAKKVGQGKMKVSEFQSKYRHALDQLIDPDFPDLGPVNNQFVFQAGRIEHGRKEFAKRWLNGGFGSTNWFEHTTICEQSHHIAYQQITNQYVDGKWTKGKHHLKPDFYNSEFVVFFGTGAFEANFGPPMLANQVTNQLVAHQLKIAVVDPRFSKTAAKAWKWLPVKPGSDAAVAWGMIRWLLDHEGYDSTYLKNANQAAAKLDDETTWANATWLVKIEPDGPGSFLRANEIGLGSEHDFVAIVDGKPVKVNPYDTRNPVEGTLDYAGSLQGIPVKSAFRILKEYAFQRTVADWAALTGVPADQIIALAREFAKHGKKSVAELYRGAVQHTNGYYNAQAIITLNLLVGNADWKGGLSKGGGHWHEDGSKK…	2026760	Candidatus Marinimicrobia bacterium
job.pdb	AF-A0A3D0D0B9-F1-model_v4 Molybdopterin oxidoreductase	22.400	116	71	3	36	151	850	946	1.000	2.268E-04	128	281	1012	RDPAFRFVFQTPKYRWGAHSTAVDADWISMLFGPFGDPYRRDPRMPWTGEAYLEINPKDAAELGLADGDYAWVDADPEDRPYRGWNEDDPYYEVARAMMRVRIYTGMSRGVIRTWF	KDEGFDLALITFKEVTGGQSRTISAPWIQSAVMP---------------ENFILMNRADALARGLKDGEPARIVSAS--LPDARVNLGDG--RTYEVAGRVKVLEGLRPGTVAVSW	-52.962,0.275,-5.752,-52.297,2.876,-3.062,-51.029,0.881,-0.060,-48.796,1.811,2.806,-45.153,2.315,3.496,-45.688,2.385,7.299,-42.659,4.247,8.564,-43.148,7.977,7.892,-45.281,10.649,9.570,-47.273,10.345,12.717,-45.438,12.831,15.030,-45.599,16.316,13.498,-48.785,18.197,14.332,-47.479,21.678,15.280,-44.005,22.275,13.740,-43.468,25.041,11.136,-42.722,23.926,7.612,-39.091,22.733,7.449,-36.883,25.446,5.94…	MAGSVPWTIKHVAGRPAPAHLEAALAGKYLLNDATNVIYSACLNCHTACTIKAKIQDGVVVKVDGNPYSPVNLLPPLPESTPLVEAARLDGKLCPKGQASVQVLYDPYRVRKVLKRAGPRGGGKWVALDFSQTIDEIVNGGDLFGEGPVPGLKDIYKLQDPELSKTLAADANAVVSGGMTVEAFKAKHQEHLDLLIDPDHPDLGPVNNQFVFMGGRMEHGRKELGKRFTTDGFGSTNFFLHTTICEQSHHIAYAMMTGKTHMKPDLLSTEFVIFFGTGAFEANFGPTPMTEMVTDSLVRHNFRYAVVDPRLSKTAAKAWKWVPIKPGADGALALGMIRWIIDNERYEKNYLRAPNKAVAEALGETNFADATHLVRTDELVFLKPGDAGLTLPEGGDRVV…	2026724	Chloroflexi bacterium
job.pdb	AF-A0A7V3E548-F1-model_v4 Formate dehydrogenase subunit alpha	20.300	108	55	2	44	151	2	78	1.000	4.505E-04	127	281	112	FQTPKYRWGAHSTAVDADWISMLFGPFGDPYRRDPRMPWTGEAYLEINPKDAAELGLADGDYAWVDADPEDRPYRGWNEDDPYYEVARAMMRVRIYTGMSRGVIRTWF	LTTGRIREHYH--------------TRTMTARNKGIVEIVGEDFCLINPEDAKKLGLKDNDYVKISSRR-----------------AELKIKVKLSDSIKKGVVFVPF	-5.928,-7.057,-4.830,-3.001,-4.837,-3.746,-2.324,-1.712,-5.819,0.353,0.965,-5.329,0.418,4.728,-5.942,1.489,8.225,-4.868,0.299,10.711,-2.245,0.640,14.494,-2.638,2.997,14.883,0.367,5.746,12.496,-0.826,7.989,12.309,-3.891,9.044,8.822,-5.064,11.227,6.987,-2.470,11.070,10.013,-0.091,14.858,10.640,-0.424,14.006,14.375,-0.537,10.568,14.662,1.108,11.417,12.598,4.239,14.059,15.251,5.104,11.357,17.951,5.39…	ILTTGRIREHYHTRTMTARNKGIVEIVGEDFCLINPEDAKKLGLKDNDYVKISSRRAELKIKVKLSDSIKKGVVFVPFHFYANLLTHKEKLDPYSKIPEFKVCACNIKKCME	2030800	Elusimicrobia bacterium
job.pdb	AF-A0A0F9HZZ5-F1-model_v4 Molydop_binding domain-containing protein	18.500	108	62	3	42	149	7	88	1.000	2.569E-04	127	281	135	FVFQTPKYRWGAHSTAVDADWISMLFGPFGDPYRRDPRMPWTGEAYLEINPKDAAELGLADGDYAWVDADPEDRPYRGWNEDDPYYEVARAMMRVRIYTGMSRGVIRT	FHLTTYKLMSYAGGGGANQPWLQE---------NPAVHLKDKWDSWVEINPQVAQNMGITDGDWVWLES--------------PK---GRVKVKARLYAGTAPNMVNL	-17.168,5.424,-7.167,-16.718,6.738,-3.586,-19.367,4.306,-2.262,-17.624,1.224,-3.733,-14.042,2.446,-3.061,-14.093,4.723,0.003,-10.384,5.161,0.506,-7.741,7.044,-1.494,-4.619,5.014,-2.354,-1.377,6.882,-1.598,1.742,5.234,-3.048,5.028,6.391,-1.448,8.734,5.668,-2.032,10.771,4.017,0.714,14.290,5.486,0.973,15.630,1.899,1.260,14.015,0.779,-2.030,14.519,4.024,-4.059,11.483,3.178,-6.223,12.413,-0.543,-6.540…	DKKKYPFHLTTYKLMSYAGGGGANQPWLQENPAVHLKDKWDSWVEINPQVAQNMGITDGDWVWLESPKGRVKVKARLYAGTAPNMVNLPVGQGHLAFGRWAKGRGVNPNDLVINMDDTLKGFGVWGMTRVRIKKI	412755	marine sediment metagenome
job.pdb	AF-A0A349BX93-F1-model_v4 Nitrate reductase	15.900	113	67	3	37	149	20	104	1.000	2.002E-04	127	281	138	DPAFRFVFQTPKYRWGAHSTAVDADWISMLFGPFGDPYRRDPRMPWTGEAYLEINPKDAAELGLADGDYAWVDADPEDRPYRGWNEDDPYYEVARAMMRVRIYTGMSRGVIRT	TEEFPLVFNTGRGTVGQWHTQSRTKEVKFV------------EDVSLKKAYLYMNTRLAKENGIQEMDMIRVFS--------------SNGQ--NAEFMVKVTDNVQYGELYA	26.205,-2.594,-32.187,27.814,-5.857,-31.219,24.708,-8.140,-31.509,25.477,-9.564,-28.009,23.438,-9.311,-24.789,24.885,-6.912,-22.195,25.238,-8.202,-18.621,24.822,-5.292,-16.159,25.578,-5.650,-12.419,24.480,-3.221,-9.665,24.347,-3.439,-5.860,20.860,-3.930,-4.327,19.262,-0.618,-3.530,17.332,-0.147,-0.269,13.825,1.328,-0.213,14.423,5.087,-0.708,11.628,5.615,1.843,12.631,3.315,4.753,10.385,2.651,7.743…	PSGKAKFIFEEPLENPIPVTEEFPLVFNTGRGTVGQWHTQSRTKEVKFVEDVSLKKAYLYMNTRLAKENGIQEMDMIRVFSSNGQNAEFMVKVTDNVQYGELYAPIHYIECNKLTPSSYDKYSREPNYKGGTCRFEKV	1898203	Lachnospiraceae bacterium
job.pdb	AF-A0A831XX32-F1-model_v4 Uncharacterized protein	13.800	216	88	9	32	240	34	158	1.000	8.355E-05	127	281	158	PLQERDPAFRFVFQTPKY--RWGAHSTAVDADWISMLFGPFGDPYRRDPRMPWTGEAYLEINPKDAAELGLADGDYAWVDADPEDRPYRGWNEDDPYYEVARAMMRVRIYTGMSRGVIRT-WFNMYAATPATVANQKATPGNPARNEQTRYVALFRYGSHQSGTRAWLRPTQQTDSLVRKGYFGQVIGTGFEADVHSVSGAPKE----AFVKIEKA	DFEMPDDEYPYVLNTGRVIEHWHSGTMTMRVKMLK-EMNP---------------EAYVEISPEDAKKIGVGNGANLKLTS------RRG-----------EIVLPAWVTERARPGMVFVPWFD-----ETKLIN-----------------------------------------------------TLTVDDLKSLSGAFEPDYKVCAIKVAKA	18.663,27.912,-42.692,20.577,25.158,-40.858,18.159,24.335,-38.009,19.274,24.780,-34.387,21.528,21.878,-33.265,19.203,19.445,-31.619,19.324,18.928,-27.828,22.461,17.448,-26.199,22.317,13.676,-26.734,23.352,12.662,-23.185,23.360,9.022,-24.422,25.313,9.263,-27.729,28.560,7.860,-26.190,26.761,5.585,-23.734,27.960,1.923,-23.851,24.406,0.578,-23.893,23.434,2.778,-26.884,26.447,2.260,-29.215,24.195,0.53…	EKGLPGAINYYGPHPFHKEAGDKAIIRVLEAGLDFEMPDDEYPYVLNTGRVIEHWHSGTMTMRVKMLKEMNPEAYVEISPEDAKKIGVGNGANLKLTSRRGEIVLPAWVTERARPGMVFVPWFDETKLINTLTVDDLKSLSGAFEPDYKVCAIKVAKA	2049433	Desulfobacteraceae bacterium
job.pdb	AF-A0A525PRF5-F1-model_v4 Formate dehydrogenase	16.000	212	106	12	34	240	37	181	1.000	9.465E-05	127	281	181	QERDPA--FRFVFQTPKY-RWGAHSTAVDADWISMLFGPFGDPYRRDPR-MPWTGEAYLEINPKDAAELGLADGDYAWVDADPEDRPYRGWNEDDPYYEVARAMMRVRIYTGMSRGVIRTWFNMYAATPATVANQKATPGNPARNEQTRYVALFRYGSHQSG-TRAWLRPTQQTDSLVRKGYFGQVIGTGFEADVHSVSGAPKEAFVKIEKA	QENDFSKDYPIILTSGRLVEYEGG----------------GDETRSNPWLAELQQDMFIEINTRDANNLGVRDGAQVWVEG-----P-----------EGGKVKVMAMVTDRVESGVAFMPFHFGGHME-GVDLRERYPDGA--------------DPYVLGESTNT-AQTYGYDSV----------TQMQE---------TKATLCKIWTA	1.124,8.338,-23.788,3.725,5.671,-24.075,3.103,2.869,-21.551,5.995,2.042,-19.169,6.005,-0.787,-16.614,6.057,0.224,-12.925,9.349,0.111,-11.144,7.876,-2.703,-9.013,6.020,-5.026,-11.421,5.216,-8.751,-11.193,4.733,-8.578,-15.010,8.497,-8.877,-15.676,7.638,-10.153,-19.188,6.415,-6.627,-20.047,9.635,-4.849,-18.890,11.427,-5.722,-22.175,8.647,-4.138,-24.253,7.884,-1.256,-21.846,11.117,-0.377,-19.954,11.3…	PLHREPLYTNRRDLVADYPTYDDKKFWRVPTMYKSIQENDFSKDYPIILTSGRLVEYEGGGDETRSNPWLAELQQDMFIEINTRDANNLGVRDGAQVWVEGPEGGKVKVMAMVTDRVESGVAFMPFHFGGHMEGVDLRERYPDGADPYVLGESTNTAQTYGYDSVTQMQETKATLCKIWTA	1389011	Sulfitobacter sp. SK025
job.pdb	AF-A0A3M0YFN7-F1-model_v4 Molybdopterin oxidoreductase	17.300	219	133	8	37	252	12	185	1.000	1.649E-05	127	281	187	DPAFRFVFQTPKYRWGAHSTAVDADWISMLFGPFGDPYRRDPRMPWTGEAYLEINPKDAAELGLADGDYAWVDADPEDRPYRGWNEDDPYYEVARAMMRVRIYTGMSRGVIRT-WFNMYAATPA--TVANQKATPGNPARNEQTRYVALFRYGSHQSGTRAWLRPTQQTDSLVRKGYFGQVIGTGFEADVHSVSGAPKEAFVKIEKAEDGGIGAERLWR	GDEFPFRLITYKHILGGQSRTLPNNYWLANVLP---------------KNYILMNKRTAASIGIGEGDIVRLTSAT--NPDGMWDLRTG--QRIPVEGQVKLAEFVRPGVIAVSWSFGHWAYGANDTVIDGQLIKGDPDRKK-------------GVCPNSVFRTDPVLKDVCL----SDLIGGSTS---------FYETNVKVEFVKKGKIENIHLAT	11.114,-13.811,-6.628,10.993,-17.433,-5.679,8.247,-19.615,-4.201,8.567,-22.162,-1.371,9.549,-24.772,-4.021,12.636,-22.638,-4.965,11.028,-21.953,-8.371,11.129,-18.465,-9.944,7.850,-16.673,-9.880,7.001,-14.569,-12.942,3.984,-12.295,-12.421,4.327,-11.016,-16.041,4.407,-7.458,-17.419,0.894,-6.703,-16.065,2.463,-5.848,-12.670,5.326,-3.543,-13.755,5.969,-1.891,-10.399,7.935,-3.112,-7.361,6.052,-2.651,-…	PKGYDDRPIDDGDEFPFRLITYKHILGGQSRTLPNNYWLANVLPKNYILMNKRTAASIGIGEGDIVRLTSATNPDGMWDLRTGQRIPVEGQVKLAEFVRPGVIAVSWSFGHWAYGANDTVIDGQLIKGDPDRKKGVCPNSVFRTDPVLKDVCLSDLIGGSTSFYETNVKVEFVKKGKIENIHLATDA	1898104	Bacteroidetes bacterium
job.pdb	AF-A0A1A6ALP5-F1-model_v4 Formate dehydrogenase H	18.400	119	62	5	37	152	104	190	1.000	1.007E-04	127	281	243	DPAFRFVFQTPKY-RWGAHSTAVDADWISMLFGPFGDPYRRDPRMPWTGEAYLEINPKDAAELGLADGDYAWVDADPEDRPYRGWNEDDPYYEVARAMMRVRIYTGMSRGVIRT--WFN	DEEYPLMLTTGRIVTQYHTGTMTRRCWGLNGADP---------------EGFLEINPTDAKNLNIEDGDEISA------STRRG-----------SLITKAQVTTRVPEGLTFITFHFT	8.709,7.330,-15.712,11.752,8.539,-13.720,15.319,7.149,-13.386,16.460,5.966,-9.950,20.259,6.262,-9.507,22.577,4.174,-7.312,23.578,6.282,-4.292,25.443,3.590,-2.270,27.104,0.184,-2.755,25.192,-2.946,-1.652,25.863,-3.813,1.946,27.714,-7.086,2.711,26.578,-9.912,0.385,23.348,-8.134,-0.593,22.544,-7.869,-4.317,20.053,-5.715,-6.243,16.907,-7.737,-6.856,17.538,-7.968,-10.637,20.933,-9.691,-10.062,19.321,-…	MQRIRKAVEPIGNSLPDWQILRDIMNAMDYPADYSSPEDIFDEMRSLTPSYAGISYKRLENGGIPWPCPNENHPGTPILHIGKFSRGLGKFSTIEYKEPAELPDEEYPLMLTTGRIVTQYHTGTMTRRCWGLNGADPEGFLEINPTDAKNLNIEDGDEISASTRRGSLITKAQVTTRVPEGLTFITFHFTESPANILTNSAPDPVTGTPEFKVCSVKIKKLDFSDFGCQKRKIFRKKSMRKDA	1353534	Clostridium ragsdalei P11
job.pdb	AF-A0A523WN92-F1-model_v4 Uncharacterized protein	21.700	115	55	4	36	149	142	222	1.000	2.735E-04	127	281	249	RDPAFRFVFQT-PKYRWGAHSTAVDADWISMLFGPFGDPYRRDPRMPWTGEAYLEINPKDAAELGLADGDYAWVDADPEDRPYRGWNEDDPYYEVARAMMRVRIYTGMSRGVIRT	GDSDYPYPLLTGDLVYHLRHLTNYNED--MMLVAP---------------EAHLEISPEDAKSLELKEGDTVRVESAK-----------------GTLEVEVVISKKSPPGVVFL	-5.553,-1.683,-0.692,-8.366,0.624,-1.870,-11.559,1.504,0.048,-14.654,-0.360,-0.955,-12.616,-3.512,-1.622,-15.600,-5.625,-2.837,-16.387,-3.033,-5.532,-12.733,-3.126,-6.654,-12.800,-6.973,-6.650,-15.969,-6.998,-8.814,-14.470,-4.452,-11.244,-11.273,-6.542,-11.621,-13.332,-9.769,-12.085,-15.009,-8.315,-15.211,-11.709,-7.841,-17.104,-11.130,-10.192,-20.079,-7.393,-9.678,-19.435,-5.774,-8.785,-16.108,-…	DFPDSEYIHDCLSTLDLLIFHDLFLTETARMATVVLPATSFVETEGTFTNTEGRIQRFQRGAAPSKGVRESWQPLSRLAQKLGAEFVYENPPEIFREMVTLSSDAAGLDYDKLGANGRIVALAERVFEPALYEVEFDSYASGDSDYPYPLLTGDLVYHLRHLTNYNEDMMLVAPEAHLEISPEDAKSLELKEGDTVRVESAKGTLEVEVVISKKSPPGVVFLPRNYSDKNVNKLRDREKTLDYVRIAKA	2053527	candidate division Zixibacteria bacterium
job.pdb	AF-A0A2X3CLW1-F1-model_v4 Putative nitrate reductase	16.600	120	66	5	37	153	94	182	1.000	8.893E-05	127	281	290	DPAFRFVFQTPKYRWGAHSTAVDADWISMLFGPFGDPYRRDPRMPWTGEAYLEINPKDAAELGLADGDYAWVDADPEDRPYRGWNEDDPYYEVARAMMRVRIYTGMSRGVIRT---WFNM	DAFYPLILNSGRIRDQWH-TMTRTGAVPRL-------------MQHIAEPMVEVAPQDAVRYQLPADGLARI-----------WSRHG------VMVAKVAISEGQRPGSLFVPMHWNNQ	-25.990,-14.497,5.342,-26.318,-14.618,9.184,-30.083,-15.282,9.026,-29.528,-17.948,6.329,-26.973,-19.615,8.666,-29.770,-19.976,11.287,-28.933,-16.847,13.383,-32.244,-15.168,12.495,-32.777,-13.537,15.930,-29.185,-12.225,16.304,-29.395,-10.680,12.798,-32.999,-9.372,13.023,-31.723,-5.779,12.483,-33.899,-3.593,10.225,-31.638,-0.492,10.169,-27.933,0.368,10.756,-29.162,2.555,13.602,-30.252,-0.611,15.461…	MGQALGYREAFAWQHPHDVFREHAALSGFENDGQRAFDIGALADLSREAWDAMPPVRWPVSRSEAAWDITRGWHGDGRLRMVPVTPQPTRATTDAFYPLILNSGRIRDQWHTMTRTGAVPRLMQHIAEPMVEVAPQDAVRYQLPADGLARIWSRHGVMVAKVAISEGQRPGSLFVPMHWNNQFARQGRVNNLLAAVTDPYSGQPESKQAAVAIAAWQPAWHSELFCREPLPFPAAWHWRRRAAPGVLHYSLAGRHLPDSGSARGAPGAAGSYRWLTAARCGTCWPGIREG	573	Klebsiella pneumoniae
job.pdb	AF-A0A7C2B4K4-F1-model_v4 Nitrate reductase	20.400	122	59	6	37	153	98	186	1.000	1.007E-04	127	281	406	DPAFRFVFQTPKYR--WGAHSTAVDADWISMLFGPFGDPYRRDPRMPWTGEAYLEINPKDAAELGLADGDYAWVDADPEDRPYRGWNEDDPYYEVARAMMRVRIYTGMSRGVIRT---WFNM	DEGFPVILNTGRSRDQWHTMTRTGKAAQLTE-HSP---------------EPYGELHPDDALAYHLSDGCLIRI--------FSRWG---------EAVVRARISAGQQRGSLFVPMHWGGQ	24.880,-20.547,-5.772,26.987,-20.392,-8.996,29.986,-22.037,-7.266,27.835,-24.993,-6.115,26.540,-25.294,-9.717,30.129,-25.573,-11.076,30.202,-21.993,-12.501,32.449,-20.582,-9.729,35.172,-19.433,-12.183,32.701,-16.985,-13.825,31.645,-15.346,-10.518,35.071,-14.683,-8.922,33.982,-11.108,-8.092,35.469,-9.706,-4.858,33.686,-6.313,-5.048,30.726,-4.477,-6.613,32.953,-2.346,-8.913,34.283,-5.506,-10.643,30…	VAQRMGFGRHFEFTSVDEVFSEHAALSGFENSGQRDFDISPLATLDAAAYESLMPIQWPLDSDGNGCARMFTNGRFYTASGKAQFVAVEPRSPHNCTDEGFPVILNTGRSRDQWHTMTRTGKAAQLTEHSPEPYGELHPDDALAYHLSDGCLIRIFSRWGEAVVRARISAGQQRGSLFVPMHWGGQFASSGRIDAVVNPVADPLSGQPEFKHTPVRINAYQPAWYGFLLSRRELSLHGVTYWARATGDGFYRYEIAGEQAPGDWGRWARGMLCESNDDVNWVEYLDVAARRYRGVRMVANRVESCLFIAPDTQLPPRSWLSGLFKLDTLDPQSRASLLTGVAPVGQEDVGRIVCACFSVGENTLMKAIRDQRLMTTEEIGKALKAGTNCGSCVPELRDL…	2026725	Chromatiales bacterium
job.pdb	AF-A0A7C1F4F4-F1-model_v4 Molybdopterin oxidoreductase	19.100	115	71	6	38	151	307	400	1.000	1.881E-04	127	281	466	PAFRFVFQT-PKYRWGAHSTAVDADWISMLFGPFGDPYRRDPRMPWTGEAYLEINPKDAAELGLADGDYAWVDADPEDRPYRGWNEDDPYYEVARAMMRVRIYTGMSRGVIRTWF	DGFDLHLITQRDVTQTKSRTIVD-YWLGEIY-P---------------ENCIVINRKDAERYGFKTGDKAKIVSAT--NPDGVWDLKNG--RKKEIVGKIFVTETIQPGVITFTI	-14.636,-11.750,-11.865,-11.798,-10.505,-9.598,-11.539,-11.741,-5.973,-12.433,-8.137,-4.959,-15.132,-7.727,-7.662,-13.705,-4.515,-9.176,-14.589,-3.228,-12.685,-17.752,-5.389,-12.939,-21.434,-4.824,-12.042,-22.996,-7.574,-9.896,-26.142,-7.693,-12.089,-23.995,-8.297,-15.200,-22.447,-11.463,-13.693,-23.349,-15.157,-13.983,-23.516,-15.242,-10.135,-26.222,-12.544,-9.854,-28.991,-13.710,-7.478,-30.741,…	ISIIRHDVKYEDTTIFNGYPAKRNWWPLASDIYEEILPSVEDQYPYPIKAVFSYMGAPNYSLPAGHTNINVLANLDKVPLYVASDILVGVTSMYADYIIPDLSFLERWEFQGSHPNMPAKCQPIRQPVIAPMTETVKVFGEEQPLCFETFLMALAEKLGMPGFGKNGFGEGQDFTRFDDLYIRMVANVATDGTPVPDADDKELKLFYDSRKHLPKTVFNPERWEKICGPNWRKVVYVLNRGGRFQDYKDQYKGEQVANKYGKLINMYEEKTAGTKNAFTGKSNPGYGVYIPVSITLGKSPKEAGLTDGFDLHLITQRDVTQTKSRTIVDYWLGEIYPENCIVINRKDAERYGFKTGDKAKIVSATNPDGVWDLKNGRKKEIVGKIFVTETIQPGVITFT…	1977087	Proteobacteria bacterium
job.pdb	AF-A0A231P488-F1-model_v4 Formate dehydrogenase	17.200	116	61	4	37	150	410	492	1.000	2.414E-04	127	281	527	DPAFRFVFQTPK--YRWGAHSTAVDADWISMLFGPFGDPYRRDPRMPWTGEAYLEINPKDAAELGLADGDYAWVDADPEDRPYRGWNEDDPYYEVARAMMRVRIYTGMSRGVIRTW	DAEYPFVLSSGRRLYHYHTRTQTGRSKGLNTLMG----------------HDTADISTADAARLQIADGETIRVSS------RRG-----------SVTVRAKVTDDMPVGMVWMA	-3.399,-9.214,-5.594,-3.809,-13.003,-6.033,-7.222,-12.652,-7.779,-8.918,-10.269,-10.274,-11.184,-7.277,-9.451,-14.053,-9.063,-11.287,-14.025,-11.650,-8.470,-14.852,-8.895,-5.914,-18.292,-8.516,-7.591,-18.921,-12.299,-7.435,-17.532,-13.042,-3.941,-19.763,-15.013,-1.532,-17.742,-14.021,1.566,-15.440,-10.968,1.768,-13.100,-10.010,4.613,-12.121,-6.356,4.026,-9.332,-5.397,6.468,-7.607,-2.000,6.843,-9.…	MTNSFAHLGEAKMLLLIGSNITEAHPVAGTLVKRAVRNGCRLIVVDPRRTGIAKEAETHLQLRVGSDIALLNAIMHVLIRDDLYDKHFVARHTLGFEELQSNVADCTPERAAPICGIAPEVIERTAHDLASVKPAMLAYTLGITEHTCGVNNVLACASLQMLLGNVGKPLGGVNPLRGQNNVQGSCDMGALPDTYPGYGKVADKAARERLEQFWKTSLPTGPGMMMPDMLDGLKSKKIRAMYIFGENLANTEPDIGHVESCLASAEFLVVQDIFPNETTRFAHVILPAAAWGEKDGTFSNSERRVSRVRAASAAPGQAKMDWWIFKQLAARFGHHWESDSAQDLWDHEISVLAEIFRGIKYRRIKGDGLQWPCPHEDHPGTPVLHKDGAFTRGKGLFVS…	1899016	Desulfovibrio sp. MES5
job.pdb	AF-A0A1W2EIG9-F1-model_v4 Anaerobic selenocysteine-containing dehydrogenase	13.300	120	68	4	34	150	556	642	1.000	2.911E-04	127	281	684	QERDPAFRFVFQTP-KYRWGAHSTAVDADWISMLFGPFGDPYRRDPRMPWTGEAYLEINPKDAAELGLADGDYAWVDADPEDRPYRGWNEDDPYYEVARAMMRVRIY--TGMSRGVIRTW	SDPNPEYPYVLVTGARKLFYCHGRNRNFKRCRTAIP----------------HGEIEMHPHDARQLGVDTGDVVTVTSSV-----------------GSVDIPVTVVPHSHILPGVTQIT	-11.004,37.000,22.494,-8.587,34.155,23.261,-5.162,34.601,21.625,-4.688,32.417,18.516,-2.458,29.564,19.754,0.199,28.150,17.388,1.568,24.584,17.571,4.018,22.481,15.519,2.991,18.868,14.768,2.852,16.105,12.099,0.036,15.411,9.603,-1.613,11.951,9.688,-4.106,12.593,6.861,-1.962,9.995,4.988,1.248,7.966,5.535,3.569,10.863,4.496,3.753,12.488,7.980,4.259,16.060,6.700,5.345,18.690,9.266,2.545,21.206,9.933,1.…	MEKKQHYKSMCRMCNNHCGINVYVENGRVVNITGLKEHRWNHGRLCVKGRLGVDLVNAPDRLKKPLKRVGSQWQEIDLEQAYDEIAEKIKKIQQTWGNRAMGIWKGEAVGFLTQEELARRFAHAIGSPNYFSNDSQCYVGRWIGYALVSGTWAEPDFANAKCTVIWGSNPPYAHPNMTQSILQGRENGGRLIVIDVRLSAMARQADDFIQILPGTDGALALGLARQLIRDDLISHEFIKGYTHGFDAYADHAKAFTPERVEKETGIPAERVVDIARKIGNARPKVCIYAGNGLEHHENGINNVRAIACLDGLLGSLDEEGGNFIPEKIPLRSLTLYDEKPLRHLGPIGADKFPVLYDFRQECHTMSAMDTILTQKPYPLKGMVLTGANPALTNPNSRKV…	1121400	Desulfocicer vacuolatum DSM 3385
job.pdb	AF-A9WIE9-F1-model_v4 Molybdopterin oxidoreductase	25.000	76	39	3	76	150	588	646	1.000	8.410E-04	127	281	689	RDPR-MPWTGEAYLEINPKDAAELGLADGDYAWVDADPEDRPYRGWNEDDPYYEVARAMMRVRIYTGMSRGVIRTW	NQPSLRAKEGEPTIEINPVDAAARNIRDGDVVVV-----------SNQRG------QCHLRAVVSTNVPPGVVSAV	-42.487,-0.997,3.245,-40.268,1.663,1.619,-37.098,0.069,0.216,-34.372,2.748,-0.086,-31.314,2.457,-2.363,-28.170,4.148,-0.985,-25.032,4.734,-3.095,-21.732,3.915,-1.351,-18.048,3.031,-1.853,-15.925,0.011,-0.901,-13.281,1.312,1.572,-10.822,-1.518,1.398,-7.199,-1.294,0.208,-7.786,-2.155,-3.466,-7.201,-0.106,-6.670,-10.747,-0.849,-7.783,-12.562,1.496,-5.318,-15.858,-0.192,-6.155,-19.053,1.875,-6.294,-2…	MTTQRVRGCCPHDCPDTCATITEVRDGRAVAFYADPEHPITQGWLCAKVRPYLERVYSPDRLLYPLRRVGPKGSGRWERISWDEAITTIAERWQAIIAEYGAAAILPYSYSGTLGLLQTAIVDARLWNRMGASGLDRTICCAAAHAAVYATLGARRSPDYDDLRHSRLIILWGHNPASAGPHAMPFIRQAQRAGAYVVVIDPRRTATARSADLHLAIRPATDGALALGMMNVIFAENLHDEAWLEAHTVGWRELRARAAEYDPERVATITGLPVSTIIELARRYATTKPAIIKTADGIQRHQNGGQTFRALLCLPAVVGQYGVRGGGLAYSTGGYATWDAEAVGHASECPPVPRTVNMNRLGAALTGEVTDPPIMSLFVYCANPLASSPNAGLIEQGLR…	324602	Chloroflexus aurantiacus J-10-fl
job.pdb	AF-A0A3B9FI56-F1-model_v4 Formate dehydrogenase	15.500	109	59	2	42	150	512	587	1.000	2.911E-04	127	281	697	FVFQTPKYRWGAHSTAVDADWISMLFGPFGDPYRRDPRMPWTGEAYLEINPKDAAELGLADGDYAWVDADPEDRPYRGWNEDDPYYEVARAMMRVRIYTGMSRGVIRTW	IHALTQRPMAMYHSWGSQNPWLRQIH----------------GYNPMFISQTLATKIGVVEGDWIWVTSHH-----------------GKIRVPVAVMEGVNEHTIWTW	-33.914,2.129,8.436,-34.066,-0.584,5.764,-33.855,0.845,2.320,-33.781,4.503,3.457,-30.996,7.054,2.881,-29.909,6.705,6.557,-29.859,2.872,6.603,-26.937,1.511,8.655,-25.634,5.032,9.479,-24.799,5.888,13.101,-27.596,7.426,15.152,-26.601,11.013,16.020,-27.789,13.429,18.710,-28.737,17.087,18.138,-25.004,17.896,18.481,-24.224,15.531,15.554,-22.340,13.098,17.845,-22.707,9.308,17.465,-24.958,7.855,20.146,-2…	NPGAADDGLFLRGEDGKPQVLDRKTGKLVAHDSMGVSAQLKGEVALDNGAIAVPSFMLMAEAYLDDAYDPDVIAAKVGIPAARIRQLAADLATAAFAKEVVINQPWTDWKGERHETMIGRPVSMHAMRGISAHSNGFQTCRALHVLQLILGSVEVPGGFRFKPPYPKPAEVHPKPAGRPDQVAPGKPMAGAPLGYVLGPEDLIIGKDGTPQRIDKAYSWDAPMSAHGLMHMVISNAVAGDPYPVDVLFMYMANMAWNSSMNTRGVMEMLTEKDAETGDYKIPKIIYSDAYQSEMVAYADLILPDTTYLERHDAISLLDRPICEADGVADAIRWPVLQPDRDVRGFQSVLLDLGARLGLPGMVNEDGSAKYADYGDYIVNHERKPGIGPLAGFRGETGTA…	1913988	Alphaproteobacteria bacterium
job.pdb	AF-A0A1F2TNQ6-F1-model_v4 4Fe-4S Mo/W bis-MGD-type domain-containing protein	23.900	117	54	7	39	151	659	744	1.000	3.510E-04	127	281	790	AFRFVFQTPKY---RWGAHSTAVDADWISMLFGPFGDPYRRDPRMP-WTGEAYLEINPKDAAELGLADGDYAWVDADPEDRPYRGWNEDDPYYEVARAMMRVRIYTGMSRGVIRTWF	AFPFVLAP--YRGINYAEGGVR-HLPWL-----------RELPAAGLLAWEETIDMNPDDARHLGLAQGERAWLES--------------PV---GRRRVCVRIAPGMRPGMVGMPL	-18.292,-65.561,-8.458,-14.559,-66.203,-9.019,-12.213,-63.753,-7.225,-9.690,-62.380,-9.764,-6.091,-62.052,-8.524,-4.243,-58.685,-8.478,-2.009,-60.046,-11.301,-4.987,-60.760,-13.611,-6.306,-57.219,-12.943,-2.859,-55.768,-13.827,-2.643,-58.004,-16.942,-6.087,-56.797,-18.125,-5.071,-53.121,-17.603,-1.917,-53.547,-19.754,-3.969,-55.185,-22.550,-6.453,-52.249,-22.514,-3.540,-49.731,-22.522,-1.958,-51.…	MRELSRREVLGALTALGAGAAAGCGSGLEAGDFEIPPGWRAGEERSIPTTCGQCPAGCGIKVRVFEGRAVKIEGNPAHPINAGGIGPKGQAGLQLLYHPDRIRGPQLRNGPRGSGRWTQITWDSAIERLAAELGALRRAGHPEGLVLIDGEPRGVVPRLWDRFLRAYGSPNHVTHASTSEGARALAMRWMQGSTELPAYDWENTGYVLGFGVGLFDSWCQTIHMSRASGALRRGKPGQRAKFVHVASRFSVTAAKADEWIPIEPGADGALALALAHVLVRDGLYDRAFVEAHTFGFEDFRDEHGVAHAGFRTVIAEFAPEKVSRTTGVAADRIVRIAHEMGAHPPVIALGDGSACGATNGLGTAMAIHALNALLGSVERTGGVLTERRVLASWPPGELD…	1797191	Acidobacteria bacterium RIFCSPLOWO2_12_FULL_66_21
job.pdb	AF-A0A7C3YPZ4-F1-model_v4 Formate dehydrogenase subunit alpha	19.100	115	58	4	37	149	781	862	1.000	2.002E-04	127	281	899	DPAFRFVFQTPKYRWGAHST--AVDADWISMLFGPFGDPYRRDPRMPWTGEAYLEINPKDAAELGLADGDYAWVDADPEDRPYRGWNEDDPYYEVARAMMRVRIYTGMSRGVIRT	DKEYPFILTTGRLREHYHTRTMTGRIKGINELVG----------------TDFCIMNIEDAKRLNLKNGDYVIVYS------RRG-----------SLKIRLKVSDNIKKGVVFI	31.133,-13.322,-14.609,34.793,-12.275,-15.028,36.214,-8.751,-15.155,37.394,-7.867,-18.691,39.658,-5.048,-19.908,38.338,-2.445,-22.387,39.446,0.937,-23.792,37.004,3.876,-24.068,38.510,6.991,-25.734,41.962,5.496,-24.975,41.070,5.191,-21.253,41.539,1.679,-19.827,38.534,0.356,-17.861,38.001,-2.913,-15.980,34.359,-3.917,-16.439,31.959,-6.794,-15.786,31.565,-9.133,-18.772,28.189,-9.234,-20.558,27.197,-…	MGNIEIYIDNKKLNVEEGKTILQICKENNIYIPTLCYHPELKPDGLCRLCLVEIEGKGLVTSCTEKVFNNMKIYTNTQKVIEARKTILKLIISDHPLDCITCEKSGECLLEKYAYDFGIKKVEYEGEKNNRKQKDGTPFIIRDYDKCILCGRCVKVCEEIVGANAINFGFRGFSTEIISGFDEPLKESECVFCGNCIEVCPVGALRELNTEGKGRTWEYKKIKTICPYCGVGCGINVYVKNNEIIKIKGDDESQVNKGFLCIKGKFGFEYVSSADRLKKPLKKKNNDFVEISWEEAIGIVCDNLMKIEKKYGNNSVAGLSSAKCTNEENYIFQKLFRTILKTNNIDHCARLCHSSTITGLSKTIGSAAMSNSLEEIEKYSDCIILTGTNVSETQPVTSY…	2030800	Elusimicrobia bacterium
job.pdb	AF-A0A831KN62-F1-model_v4 2Fe-2S iron-sulfur cluster binding domain-containing protein	21.500	65	34	2	85	149	806	853	1.000	2.586E-03	127	281	926	EAYLEINPKDAAELGLADGDYAWVDADPEDRPYRGWNEDDPYYEVARAMMRVRIYTGMSRGVIRT	AAVAEVNPVDAEALEIKTGDWIRLTG------MKG-----------ITEVEVRVTDRSLPGTIFV	18.314,-25.400,-26.954,21.523,-24.051,-25.411,24.558,-22.655,-27.263,28.225,-22.747,-26.174,30.418,-19.642,-26.625,33.725,-18.200,-25.343,34.040,-14.705,-23.795,37.622,-13.584,-22.973,38.705,-17.255,-22.963,35.875,-18.260,-20.557,33.436,-20.845,-21.970,29.726,-20.478,-21.130,26.598,-22.453,-22.042,23.527,-20.213,-22.317,19.929,-20.292,-23.614,19.600,-19.495,-27.286,18.354,-15.928,-27.861,20.149,-…	MNVTLTIDGKKVEVPRGITILEAARMLDVEIPTFCDYKHLMPFGSCRMCVVEVEGSDRLFASCVMPVADGMDIHTDTARVKRARETVLELLLTYHPLECPICPQSGRCGLQDMTFEHGKDYGRFGYIQVKKRIDYLSPLIEMNQNRCILCGRCVRICDEVQGEGELDFTNRGFPTVVEPSFARTLDCEFCGQCIQACPVGSLYSRIYKYTAPSWELTPVRTTCPFCGVGCTLNLEVKGDRIYHVLGVDDEGSINSGFLCCKGRFGYEYVHHPDRITEPRIRKDGELVPVTWDEAYEYIAQGLTGIRDEHGADALGGIASARCTNEENYLFQKFMRAAVGTNNVDSIARFAHFPGMEALRKAFGVEAPTNTLNDLTHSDLIFTLDSNITEDDHIAGLKVL…	1977087	Proteobacteria bacterium
job.pdb	AF-A0A7Y5VLM9-F1-model_v4 Nitrite reductase	19.000	121	65	5	32	151	8	96	1.000	1.767E-04	126	281	132	PLQERDPAFRFVFQTPKY-RWGAHSTAVDADWISMLFGPFGDPYRRDPRMPWTGEAYLEINPKDAAELGLADGDYAWVDADPEDRPYRGWNEDDPYYEVARAMMRVRIYTGMSRGVIRTWF	PAEAAVADYPLVATTGRVLQHYQ--SGAQTRLVDELSGAAGA-------------MFVQLHPDTAAATGVADGDLVDVVS------RRG-----------RTRASVRLDDDMRSDVVFLPF	26.956,8.556,-18.887,23.393,8.283,-20.337,21.408,5.629,-18.611,19.126,3.328,-20.646,15.536,3.098,-19.347,14.898,-0.216,-17.551,11.548,-1.245,-16.014,11.100,-2.204,-12.339,13.099,-5.113,-11.088,9.743,-6.779,-10.267,7.068,-6.170,-12.912,3.423,-7.145,-12.352,2.509,-10.659,-13.582,-0.648,-12.832,-13.816,-0.168,-14.182,-10.256,0.587,-10.658,-8.907,-1.315,-8.287,-11.200,-0.985,-5.109,-9.117,1.974,-2.83…	VPVAHVGPAEAAVADYPLVATTGRVLQHYQSGAQTRLVDELSGAAGAMFVQLHPDTAAATGVADGDLVDVVSRRGRTRASVRLDDDMRSDVVFLPFHWAGDGRANSLTHAALDPTSRMPEFKACAVRLEAVS	2728912	Dermatophilaceae bacterium
job.pdb	AF-A0A1N6PNY4-F1-model_v4 Formate dehydrogenase major subunit	16.900	124	69	5	37	159	3	93	1.000	2.002E-04	126	281	135	DPAFRFVFQT-PKYRWGAHSTAVDADWISMLFGPFGDPYRRDPRMPWTGEAYLEINPKDAAELGLADGDYAWVDADPEDRPYRGWNEDDPYYEVARAMMRVRIYTGMSRGVIRTWFNMYAATPA	DAEYPFAFTTHRLHFHYGGGAMTRQSPLLERETP---------------LALLFMHPDDGVALGLNERQAVRVRS------RRG-----------RLETRVHLTDDVPPGTLAMPYHFREA-PC	6.898,-9.409,-12.094,4.773,-11.615,-9.819,5.996,-15.059,-9.082,5.390,-17.911,-6.625,7.194,-16.009,-3.822,5.637,-12.585,-4.613,2.238,-13.389,-6.151,0.699,-9.958,-6.001,1.105,-7.087,-8.448,1.809,-3.856,-6.514,1.259,-0.231,-7.553,1.450,3.166,-5.845,-1.341,5.791,-5.886,-2.322,9.237,-4.561,-5.071,10.291,-2.131,-7.289,13.340,-2.713,-6.429,14.954,0.659,-2.633,14.441,0.396,0.099,16.006,-1.736,3.667,14.89…	MPDAEYPFAFTTHRLHFHYGGGAMTRQSPLLERETPLALLFMHPDDGVALGLNERQAVRVRSRRGRLETRVHLTDDVPPGTLAMPYHFREAPCNQLTNPAQDPISRMPELKACAVAVEPLAPGVTPRTTERHGRR	706570	Pseudomonas flexibilis
job.pdb	AF-A0A7Y8M1Q7-F1-model_v4 Molydop_binding domain-containing protein	14.600	211	93	9	35	240	10	138	1.000	2.911E-04	126	281	138	ERDPAFRFVFQTPKYRWGAHSTAVDADWISMLFGPFGDPYRRDPRMPWTGEAYLEINPKDAAELGLADGDYAWVDADPEDRPYRGWNEDDPYYEVARAMMRVRIYTGMSRGVIRT--WFNMYAATPATVANQKATPGNPARNEQTRYVALFRYGSHQSG---TRAWLRPTQQTDSLVRKGYFGQVIGTGFEADVHSVSGAPKEAFVKIEKA	QPDENYPLYLINWKEASHTHTRTQNNAWLLEIKG----------------YNPIIMNPSTAEKYGIEDGDEIWLES--------------PY---GKVKGKVKLTKRIHPEVIGAQHGF-----------------GHDA------------LGKNAKGRGTNTGILNITKSDP-----------LSGMAV---------HKEICVKVYKA	8.789,1.736,-34.763,8.215,0.370,-31.230,5.778,-2.461,-31.391,3.274,-2.943,-28.543,4.174,-5.974,-26.425,1.771,-7.212,-23.742,3.406,-7.149,-20.300,4.595,-10.511,-18.936,3.188,-9.868,-15.421,-0.615,-10.313,-15.287,-2.903,-11.635,-12.507,-2.878,-15.388,-12.283,-4.280,-18.044,-9.908,-1.460,-17.299,-7.406,-1.724,-13.462,-7.533,-5.259,-12.637,-8.745,-5.443,-8.958,-7.760,-3.835,-5.769,-9.079,-1.970,-3.58…	MPEYKTRDWQPDENYPLYLINWKEASHTHTRTQNNAWLLEIKGYNPIIMNPSTAEKYGIEDGDEIWLESPYGKVKGKVKLTKRIHPEVIGAQHGFGHDALGKNAKGRGTNTGILNITKSDPLSGMAVHKEICVKVYKA	2651163	Ignavibacteriaceae bacterium
job.pdb	AF-A0A2W4PZC6-F1-model_v4 Formate dehydrogenase subunit alpha	20.400	122	63	5	32	151	12	101	1.000	1.141E-04	126	281	153	PLQER-DPAFRFVFQT-PKYRWGAHSTAVDADWISMLFGPFGDPYRRDPRMPWTGEAYLEINPKDAAELGLADGDYAWVDADPEDRPYRGWNEDDPYYEVARAMMRVRIYTGMSRGVIRTWF	PADERPDVDYPFVLITGRQLEHWHTGSMTRRSTVLDAIEP---------------IATASMNGADLQRLGLLPGDTITV------RSRRG-----------EVAITVRRDDGTPQGAVFIPF	39.746,11.521,-11.148,37.229,11.112,-14.023,33.472,10.354,-13.796,32.092,7.246,-15.568,28.898,7.971,-17.562,26.848,4.764,-18.122,23.593,4.564,-20.176,20.642,2.824,-18.606,17.886,0.860,-20.409,14.256,0.568,-19.226,13.741,-2.798,-17.476,10.135,-3.816,-16.582,9.065,-4.583,-13.054,9.389,-8.274,-12.135,5.639,-8.393,-11.258,3.264,-6.609,-13.667,-0.564,-6.440,-13.482,-2.511,-9.118,-15.345,-6.091,-10.472…	GRVKLVPADIIPADERPDVDYPFVLITGRQLEHWHTGSMTRRSTVLDAIEPIATASMNGADLQRLGLLPGDTITVRSRRGEVAITVRRDDGTPQGAVFIPFAYYEAAANILTNAALDPFGKIPEFKYCAVAVSKGGTPPPVGGFRVVADEVST	1977087	Proteobacteria bacterium
job.pdb	AF-A0A359HKI1-F1-model_v4 Formate dehydrogenase subunit alpha	15.300	117	64	4	37	151	38	121	1.000	1.559E-04	126	281	155	DPAFRFVFQTPK--YRWGAHSTAVDADWISMLFGPFGDPYRRDPRMPWTGEAYLEINPKDAAELGLADGDYAWVDADPEDRPYRGWNEDDPYYEVARAMMRVRIYTGMSRGVIRTWF	DEDYPMILSTGRVLYHWHGGQMTRRSKGLLEIYP----------------QALIEVNEDDAAKLGLNGNNRVRVSS------RRG-----------AIEAEALVTDRVPPGMVYANF	21.226,8.420,-23.544,23.394,11.456,-23.743,26.790,10.526,-25.253,28.553,13.916,-24.853,27.871,17.553,-23.845,26.668,18.467,-27.379,24.305,15.470,-27.718,20.671,16.708,-28.076,19.475,13.935,-25.830,17.658,10.752,-26.875,13.897,11.443,-26.504,12.858,7.909,-27.387,15.031,4.918,-26.416,15.482,1.778,-28.555,14.123,3.234,-31.826,14.898,0.624,-34.528,17.092,-1.544,-32.236,17.366,-2.540,-28.571,20.531,-1…	PVKDENHPGTPILHVGKFARGLGKFHPIEFVPPEELPDEDYPMILSTGRVLYHWHGGQMTRRSKGLLEIYPQALIEVNEDDAAKLGLNGNNRVRVSSRRGAIEAEALVTDRVPPGMVYANFHFPEASANELTIAALDPVAKIPEYKVCAVKVETV	2026724	Chloroflexi bacterium
job.pdb	AF-A0A7Y1ZID8-F1-model_v4 Nitrate reductase	15.700	209	85	7	35	241	28	147	1.000	1.465E-04	126	281	161	ERDPAFRFVFQTPKY-RWGAHSTAVDADWISMLFGPFGDPYRRDPRMPWTGEAYLEINPKDAAELGLADGDYAWVDADPEDRPYRGWNEDDPYYEVARAMMRVRIYTGMSRGVIRTWFNMYAATPATVANQKATPGNPARNEQTRY-VALFRYGSHQSGTRAWLRPTQQTDSLVRKGYFGQVIGTGFEADVHSVSGAPKEAFVKIEKAE	KPDLDFPFWLNSGRVVEHFHTRTRTGKVGNCNKFSP---------------TAYMEINPDAAAELGVGHMEYVRLVS------RRG-----------DAVVLAQHTQRVPYNMVFVPFHFYDC-------------------VNRLSLGLLDPHSRQP--------------------------------------AFKQAAVRIEQVD	18.096,9.569,-27.483,19.385,5.970,-27.171,19.283,3.354,-29.985,18.139,5.775,-32.742,20.385,3.783,-35.164,18.851,0.435,-34.070,22.205,-0.699,-32.570,21.634,-2.456,-29.218,24.207,-3.312,-26.518,24.486,-6.956,-27.672,27.350,-8.565,-29.663,25.162,-8.705,-32.757,23.683,-5.195,-32.261,20.129,-6.686,-32.143,17.397,-6.487,-29.502,16.585,-9.833,-27.833,12.967,-11.031,-27.655,12.512,-13.316,-24.627,9.546,-…	RLYTDGVFQFPDGRAKLLALPWTDNNEKPDLDFPFWLNSGRVVEHFHTRTRTGKVGNCNKFSPTAYMEINPDAAAELGVGHMEYVRLVSRRGDAVVLAQHTQRVPYNMVFVPFHFYDCVNRLSLGLLDPHSRQPAFKQAAVRIEQVDQLEAARLNREMRAY	2024834	Halioglobus sp.
job.pdb	AF-A0A6G3XSL9-F1-model_v4 Molybdopterin oxidoreductase family protein	17.700	118	64	4	35	151	51	136	1.000	2.911E-04	126	281	173	ERDPAFRFVFQTPKY-RWGAHSTAVDADWISMLFGPFGDPYRRDPRMPWTGEAYLEINPKDAAELGLADGDYAWVDADPEDRPYRGWNEDDPYYEVARAMMRVRIYTGMSRGVIRTWF	EPDDEYPVLLTTGRVVAQYQSGAQTRRVAELNAAAP---------------GPFVELHPRLAARLGAAEGDPVAVVS------RRG-----------RAVAPARITDAIRPDTVFMPF	49.268,-14.450,-16.387,45.528,-13.513,-16.372,44.202,-12.019,-19.639,41.870,-9.062,-18.867,38.729,-9.097,-21.063,38.039,-5.798,-22.913,35.759,-3.726,-20.763,32.358,-2.528,-22.030,32.418,1.281,-22.476,30.592,2.946,-19.682,28.466,5.717,-21.244,30.177,8.613,-19.455,28.637,11.874,-20.730,31.800,13.950,-20.312,34.004,14.079,-23.431,34.483,16.452,-26.437,31.713,14.797,-28.446,28.778,17.270,-28.294,25.5…	ARGRAPGRPAVTTDGPAGIHPGTPRLFLDRFATPDGRARFVPVSHRAIAEEPDDEYPVLLTTGRVVAQYQSGAQTRRVAELNAAAPGPFVELHPRLAARLGAAEGDPVAVVSRRGRAVAPARITDAIRPDTVFMPFHWPGEGRANTLTNPALDPTSRMPEFKACAVRLETVET	2706086	Streptomyces sp. SID7499
job.pdb	AF-A0A7X9GBY0-F1-model_v4 Formate dehydrogenase subunit alpha	15.100	205	86	9	37	240	65	182	1.000	4.205E-05	126	281	182	DPAFRFVFQT-PKYRWGAHSTAVDADWISMLFGPFGDPYRRDPRMPWTGEAYLEINPKDAAELGLADGDYAWVDADPEDRPYRGWNEDDPYYEVARAMMRVRIYTGMSRGVIRTWFNMYAATPATVANQKATPGNPARNEQTRYVALFRYGSHQSGTRAWLRPTQQTDSLVRKGYFGQVIGTGFEADVHSVSGAPKEAFVKIEKA	SAEYPYILTTGRILYHYHTMTMTGREDGLNQLAP---------------ESFVEINETTANKLDIVDGEMIRLTS------RRG-----------ELEVKARVLDTIDEGVVFMP--------------------------FHYT---------EGKANLL-----TNSVV------DDIAKIPE---------LKVAAVKIEKL	27.739,-5.069,-13.725,25.606,-2.793,-15.970,27.618,-3.660,-19.123,27.119,-7.374,-18.347,23.379,-6.801,-17.777,23.306,-4.936,-21.139,25.156,-7.777,-22.931,22.754,-10.411,-21.511,19.431,-8.473,-21.604,18.377,-7.260,-25.105,15.990,-4.728,-23.614,19.053,-3.075,-21.957,21.666,-3.528,-24.746,21.742,0.268,-25.317,21.885,1.224,-21.598,25.282,2.464,-20.362,26.255,4.740,-17.454,27.855,7.222,-19.918,24.440,…	IMDEIASLTPSYAGVTYERLEKVGLQWPVPNKEHPGTKYLHKAAIARGRGLFMPTEYVESAEMPSAEYPYILTTGRILYHYHTMTMTGREDGLNQLAPESFVEINETTANKLDIVDGEMIRLTSRRGELEVKARVLDTIDEGVVFMPFHYTEGKANLLTNSVVDDIAKIPELKVAAVKIEKL	2049431	Tissierellia bacterium
job.pdb	AF-A0A434VE55-F1-model_v4 NADH dehydrogenase (Quinone) subunit G	17.000	117	64	3	36	152	60	143	1.000	2.268E-04	126	281	187	RDPAFRFVFQTPKYRWGAHSTAVDADWISMLFGPFGDPYRRDPRMPWTGEAYLEINPKDAAELGLADGDYAWVDADPEDRPYRGWNEDDPYYEVARAMMRVRIYTGMSRGVIRTWFN	PIAAGGLMLITGNCLFHNGYLSERSDILSTV----AD------------DPYVEMSAPDAAQLGLADGDQVVVRSAQ-----------------GELTAKLKVNKRFPNGLVFVPEN	-4.728,13.836,-32.578,-1.155,13.991,-34.053,-0.388,10.222,-34.040,-3.164,9.050,-36.429,-1.320,10.082,-39.648,2.107,8.436,-39.136,2.710,5.117,-40.913,4.313,3.101,-38.104,6.142,0.132,-39.650,6.323,-3.191,-37.772,9.650,-3.129,-35.993,11.615,-5.799,-34.109,12.843,-5.297,-30.515,16.399,-4.435,-31.662,15.248,-1.741,-34.124,13.148,-0.139,-31.359,16.126,-0.383,-28.962,18.487,1.104,-31.587,16.032,3.985,-3…	AVLRGHALRPSIQGEVFGEIARLVPAYQGLTQDGFGPDGAFTKAALAPPAGEFFAPPPAPIAAGGLMLITGNCLFHNGYLSERSDILSTVADDPYVEMSAPDAAQLGLADGDQVVVRSAQGELTAKLKVNKRFPNGLVFVPENYRSMRLNSLLRRGEYPCPVEVEMAHAAFEIATLAGVGAWPGNPG	2496750	Mesorhizobium sp. M1E.F.Ca.ET.063.01.1.1
job.pdb	AF-A0A7K2P416-F1-model_v4 Nitrite reductase	19.400	118	62	4	35	151	83	168	1.000	3.098E-04	126	281	213	ERDPAFRFVFQTPKY-RWGAHSTAVDADWISMLFGPFGDPYRRDPRMPWTGEAYLEINPKDAAELGLADGDYAWVDADPEDRPYRGWNEDDPYYEVARAMMRVRIYTGMSRGVIRTWF	EPDDEYPVLLTTGRVVSQYQSGAQTRRVAELNAAAP---------------GPFVELHPRLAARLGAAEGDPLAVVS------RRG-----------RAVAPARITTGIRPDTVFMPF	28.768,-45.114,30.991,31.737,-42.639,31.151,32.032,-39.130,31.950,34.146,-36.603,31.827,35.755,-33.274,31.857,36.747,-29.945,31.191,39.387,-27.310,30.349,39.110,-23.451,30.091,41.740,-20.930,28.859,41.453,-17.090,28.563,44.465,-14.929,27.472,44.814,-11.303,26.158,46.357,-9.479,23.200,47.933,-5.998,23.559,46.903,-2.392,22.944,48.393,0.520,20.984,48.085,4.276,21.444,45.989,7.383,20.787,46.709,10.46…	THTAATGTGTGPGPGRDTRTGTGTATGSGSTGTDSDSDSDAGVGTGLRAAPHPGTPRLFLDRFATDDGRARFVPVTHRPSAEEPDDEYPVLLTTGRVVSQYQSGAQTRRVAELNAAAPGPFVELHPRLAARLGAAEGDPLAVVSRRGRAVAPARITTGIRPDTVFMPFHWPGEGRANTLTNPALDPTSRMPEFKVCAVRVETVTSWRRHPLLP	2690314	Streptomyces sp. SID5926
job.pdb	AF-A0A800GIS8-F1-model_v4 Nitrate reductase	15.500	116	65	4	37	151	89	172	1.000	3.510E-04	126	281	220	DPAFRFVFQTPKY-RWGAHSTAVDADWISMLFGPFGDPYRRDPRMPWTGEAYLEINPKDAAELGLADGDYAWVDADPEDRPYRGWNEDDPYYEVARAMMRVRIYTGMSRGVIRTWF	DPEYPFWLNSGRLVEHFHSRTRTGKIGNNNKYSP---------------TPFMEINPDAAMEQGIQHQSYVRLVS------RRG-----------DAVVMAMLTHRVPRNMVFIPF	2.356,-26.149,-26.370,3.829,-23.613,-23.933,7.338,-24.463,-22.682,7.846,-25.497,-19.046,11.518,-24.440,-19.479,12.144,-21.038,-17.827,14.972,-20.109,-20.241,12.786,-20.722,-23.315,9.955,-18.666,-21.746,12.404,-15.809,-21.017,13.814,-16.004,-24.579,10.228,-15.674,-25.877,9.806,-12.602,-23.609,13.091,-11.201,-25.026,11.840,-11.599,-28.622,8.402,-10.087,-27.820,10.094,-7.055,-26.163,11.945,-5.899,-2…	TFSDNFDEVFDEMRELSKGRLVDISGMTHDLIEQHRGIQWPYTEEQANKGEAPVQGGKRLYTEDATFRFADGKAKLIPLPFIDNNERPDPEYPFWLNSGRLVEHFHSRTRTGKIGNNNKYSPTPFMEINPDAAMEQGIQHQSYVRLVSRRGDAVVMAMLTHRVPRNMVFIPFHFFDCVNRLTLGLLDPYSRQPAFKQSAVRIESVNQAEAAQLNKESRAF	1933926	Methylococcaceae bacterium
job.pdb	AF-A0A7W0J6F4-F1-model_v4 Molybdopterin-dependent oxidoreductase	16.400	207	81	8	37	240	138	255	1.000	2.398E-05	126	281	256	DPAFRFVFQT-PKYRWGAHSTAVDADWISMLFGPFGDPYRRDPRMPWTGEAYLEINPKDAAELGLADGDYAWVDADPEDRPYRGWNEDDPYYEVARAMMRVRIYTGMSRGVIRT--WFNMYAATPATVANQKATPGNPARNEQTRYVALFRYGSHQSGTRAWLRPTQQTDSLVRKGYFGQVIGTGFEADVHSVSGAPKEAFVKIEKA	DSDYPFILTTGRNLFQYH---------------GGSMTRRVAPIEKHAGEPYVEINTEDAKKAKIKDGEKIKVSS------RRG-----------QIEIKARVTDRISSGVLFIPMHYR-------------------------EAAA----------------NVITTDAL----------------DPHAKTPEFKVCAVKIEKT	5.408,-14.883,-6.497,6.517,-13.232,-3.224,9.653,-12.515,-1.133,7.943,-14.042,1.950,5.179,-16.504,2.822,2.442,-13.857,3.134,-1.229,-14.462,4.025,-1.937,-14.557,0.272,1.075,-16.811,-0.488,-0.074,-19.294,2.213,-3.318,-19.743,0.218,-1.511,-20.229,-3.131,-1.130,-23.558,-4.966,2.346,-22.432,-6.115,4.766,-19.929,-4.544,7.756,-18.693,-6.579,10.477,-17.081,-4.386,11.285,-13.575,-5.587,14.362,-11.358,-5.10…	QDIFLTETAALADVVLPAACFAEKTGTFINTERKVQLVRKAVEPPGDAREDMWIISELSGRMGHDMKYSSSEEVFEELGSVWPALLGISYNRIRTHGIHWPCPTEDHPGTEYLYKAGFPRGKVSFTPVKYVPPAEVTDSDYPFILTTGRNLFQYHGGSMTRRVAPIEKHAGEPYVEINTEDAKKAKIKDGEKIKVSSRRGQIEIKARVTDRISSGVLFIPMHYREAAANVITTDALDPHAKTPEFKVCAVKIEKTT	2026887	Nitrospirae bacterium
job.pdb	AF-A0A2N2SUW5-F1-model_v4 Molybdopterin oxidoreductase	16.600	108	57	3	42	149	165	239	1.000	2.002E-04	126	281	281	FVFQTPKYRWGAHSTAVDADWISMLFGPFGDPYRRDPRMPWTGEAYLEINPKDAAELGLADGDYAWVDADPEDRPYRGWNEDDPYYEVARAMMRVRIYTGMSRGVIRT	LALITPPARNFLNTSFANLPRFVQQEG----------------SPKLEIHPQDAAKRAISDGDRVRM-----------RNDR------GAFHARAVVTEDIRAGVVVS	-5.204,-16.349,-12.994,-2.530,-15.428,-10.402,1.240,-15.254,-11.079,2.797,-15.557,-7.629,5.776,-16.840,-5.601,3.743,-17.975,-2.547,0.319,-19.452,-1.742,-1.088,-16.022,-0.742,-4.781,-15.477,0.075,-5.265,-14.233,-3.518,-3.525,-17.413,-4.783,-6.052,-19.592,-2.865,-8.860,-18.015,-4.944,-7.067,-18.530,-8.299,-8.442,-20.901,-10.960,-4.890,-20.879,-12.385,-1.775,-20.277,-10.256,1.466,-19.679,-12.206,4.7…	VVHELFQTDTADYADILLPATSQLEHRDVHGSYGHAYAVSNEPAIAPLGEAKPNTEVFRLLAARMGFSEALFSETDDELASQAFNRDDPRAFGVTPEALKAQGWVRLNLPRPSVPYAQGAFRTPSGKCEFYAETLAAQGHDPLPAWTPPAESVSSNPALAQRYPLALITPPARNFLNTSFANLPRFVQQEGSPKLEIHPQDAAKRAISDGDRVRMRNDRGAFHARAVVTEDIRAGVVVSPSVWWQKLSGDGENANAVTSSALTDMGGGPIFYDCLVEVLPV	2013710	Betaproteobacteria bacterium HGW-Betaproteobacteria-19
job.pdb	AF-A0A7C2MTF3-F1-model_v4 Nitrate reductase	17.300	127	67	6	32	153	35	128	1.000	1.072E-04	126	281	347	PLQERDPAFRFVFQTPKYR--WGAHSTAVDADWISMLFGPFGDPYRRDPRMPWTGEAYLEINPKDAAELGLADGDYAWVDADPEDRPYRGWNEDDPYYEVARAMMRVRIYTGMSRGVIRT---WFNM	PVNATSERYPFILNTGRVRDQWHTMTR-------TGKTGRL---------LAHIDEPYCEIHPTDAQGLGLTENGLTRI--------------SSPT---GWMLARVKISDSQRPGSVFVPMHWNSQ	-18.838,25.724,-33.371,-15.252,26.019,-34.348,-15.507,25.480,-38.139,-11.819,24.513,-38.403,-11.402,21.779,-41.043,-7.816,20.877,-40.137,-6.471,18.810,-43.044,-4.326,16.886,-40.543,-1.898,14.037,-41.342,-3.585,10.695,-40.451,-0.368,8.716,-40.749,3.301,9.762,-40.861,5.797,8.357,-43.409,3.178,7.095,-45.929,5.560,8.398,-48.668,8.514,6.438,-47.185,10.304,9.734,-46.321,11.961,9.388,-42.885,13.647,12.0…	PKEGHFTGTPRLFTDGQFYTPNGRARMIPITPRPPVNATSERYPFILNTGRVRDQWHTMTRTGKTGRLLAHIDEPYCEIHPTDAQGLGLTENGLTRISSPTGWMLARVKISDSQRPGSVFVPMHWNSQFAAQARMGTLVAAIADPLSGQPESKHSPVHVEAWTPAWQAVLFTRDAVDLTDLPYWVKMTGHGFTRYEIAGLEAPADWRDWLQTWLSVADIRLDAGDAHSLDYHALIWQQGQPSAALYVAPSYPTIDREAVSDAFITPPSASAGRLALLAGRAPAGGADIGRIVCSCFRVGEVAIQNAIAAGCVTAEALGAQLKCGTNCGSCIPELKALIQAQQRGAAA	1869227	bacterium
job.pdb	AF-A0A480BU15-F1-model_v4 Formate dehydrogenase	19.200	109	55	4	42	150	282	357	1.000	1.881E-04	126	281	457	FVFQTPKYRWGAHSTAVDADWISMLFGPFGDPYRRDPRMPWTGEAYLEINPKDAAELGLADGDYAWVDADPEDRPYRGWNEDDPYYEVARAMMRVRIYTGMSRGVIRTW	LHAITQRPMIMYHA------WDSQ----------NAWQRQILGSNRLYLHPQTAARVGVADDGWVWVTS------HHG-----------RIKCQVRLMAGVNPETVWTW	5.356,9.807,6.127,2.388,11.888,7.445,3.844,12.003,10.986,7.207,13.279,9.688,5.553,15.800,7.317,3.421,17.136,10.227,6.414,17.139,12.613,8.679,18.825,10.014,11.201,16.078,10.833,13.820,16.110,9.436,12.501,19.260,7.776,9.192,20.943,6.774,7.511,20.264,3.479,5.539,22.813,1.411,3.546,20.196,-0.544,2.258,16.671,0.109,1.297,14.848,-3.120,-0.515,11.497,-2.704,-2.076,8.833,-4.952,-3.764,5.468,-4.146,-3.095…	VIHNAWKADPYPIDTLFMFMANMSWNSSMNSAGTMDMLTDRDPASGEYRIPFIVYSDAFASEMVAYSDLVLPDTTYLERWDAISLLDRPISSADGPADSIRQPIVEPDRDVRCFQSVLLDLGARLGLPGMVDDDGSPRYPGGYPDYIVNHQRKPGIGTLAGWRGADGSQHGSGEVNPDQLQRYVDNGCFWQDELPPQARYFKHANRDYLEYAARMGFIGSAKPVIQQLYSEPLQKFRLAARGHGAVTPPAEYRERVEQYFDPLPFWYPPFEGAALANTDFPLHAITQRPMIMYHAWDSQNAWQRQILGSNRLYLHPQTAARVGVADDGWVWVTSHHGRIKCQVRLMAGVNPETVWTWNAIGKRAGAWSLDPEAAEARKGFLLNHLIAETLPGGGSSNSD…	1913989	Gammaproteobacteria bacterium
job.pdb	AF-A0A7C7WGD7-F1-model_v4 Uncharacterized protein	18.000	111	63	4	42	151	308	391	1.000	4.233E-04	126	281	472	FVFQT-PKYRWGAHSTAVDADWISMLFGPFGDPYRRDPRMPWTGEAYLEINPKDAAELGLADGDYAWVDADPEDRPYRGWNEDDPYYEVARAMMRVRIYTGMSRGVIRTWF	FLLLPFASLKFGDGRGA-NRPWLQEL---------PDPMSTVMWDSWAELSPTDAERLGVRDGDSLRVTSAA-----------------GSVEAQAVLDPAVRPGVIGMPL	20.080,31.256,10.299,17.764,28.352,9.513,16.482,28.447,5.897,13.115,27.784,7.652,13.186,31.083,9.627,13.616,32.890,6.286,10.799,35.444,6.220,9.409,36.377,2.807,8.871,40.006,1.732,5.640,39.912,3.832,7.497,38.748,6.978,5.956,35.214,6.930,7.927,32.085,7.860,7.755,28.974,5.661,5.707,27.282,8.419,3.323,30.278,8.732,2.654,30.049,4.971,1.999,26.296,5.277,-0.358,26.885,8.259,-1.767,30.443,7.968,-4.504,29…	DSVYDQRDAAGQTRYGRLFPEAPPSLEEAAEACDVPAEKIQRIARELAAAENRCVVAGGSAAAHSNGLFNVVAGLGLNLLLGNLGRPGGVFAPVGSGLEAAIVPAGSTPVGAAQLAARLRAESGPPVELLFVADADPLHSLPGSWGIEQALAGVGTIVVLSSFRDDTTLHADLVLPLNTELERFNAVTPAASVGLPVLGLARPVVDALGSGNHPADVLLALATALGDPVAGRFPWSSLENLVRERIEEDLDRLPGGAGADASDYYSEALARGGIFGGGAPAAAPPGPTGTAPGAVAARFEGGADEYPFLLLPFASLKFGDGRGANRPWLQELPDPMSTVMWDSWAELSPTDAERLGVRDGDSLRVTSAAGSVEAQAVLDPAVRPGVIGMPLGQGHTQYG…	1978231	Acidobacteria bacterium
job.pdb	AF-A0A090T9H1-F1-model_v4 Formate dehydrogenase-O major subunit	15.100	211	109	8	34	240	386	530	1.000	3.712E-05	126	281	530	QERDPA--FRFVFQTPKY-RWGAHSTAV-DADWISMLFGPFGDPYRRDPRMPWTGEAYLEINPKDAAELGLADGDYAWVDADPEDRPYRGWNEDDPYYEVARAMMRVRIYTGMSRGVIRTWFNMYAATPATVANQKATPGNPARNEQTRYVALFRYGSHQSGTRAWLRPTQQTDSLVRKGYFGQVIGTGFEADVHSVSGAPKEAFVKIEKA	QDKDVSGEYPIVLTSGRLVEYEGGGEETRSNPWLAEL----------------QREMFVEVNPKDANDIGFKDGDMVWVEGAEK----------------GRIKVKAMVTPRVKPGLAFIPFHFGGKFQGEDLTNKYPEGT---------------VPYVIGEAANTATTYGYDPV-----------TQMQ--------ETKVTLCNIKKA	20.139,-5.842,-11.521,21.469,-4.673,-8.122,24.920,-6.256,-8.748,24.674,-8.222,-5.478,26.123,-11.710,-5.003,23.205,-14.162,-4.944,24.818,-16.533,-2.407,25.537,-13.583,-0.073,21.856,-12.527,-0.295,20.660,-16.143,0.139,22.925,-16.613,3.211,21.051,-13.743,4.949,17.809,-15.785,4.933,16.809,-18.694,7.142,17.783,-21.958,5.395,15.054,-24.131,6.992,12.011,-25.374,5.060,8.457,-24.540,6.167,5.816,-26.645,4.…	MWDLDYEWVKARFDQNEYRGKKPMNNMGIPVSRWIDGVLENKDNIEQNDNIRAMFYWGHAVNSQTRGVEMQKAMQKLDMMVIVDPYPTHAAVMNNRTDGVYLLPATTQFETYGSVTASNRSLQWRDKVVEPLFDSKPDHEIMYLLTKKLGFEKELFKNVAVENNQPNIEDITREFNKGMWTIGYTGQSPERIKAHQQNWHTFHKTSLVAEGGPINGETYGLPWPCWGTPEMKHPGTHILYDTSKAVADGGGNFRARFGVEFEGNSLLAEDSYSLGCELEDGYPEFTDKLIKQLGWWDDLTAEEKAAAEGKNWKTDLSGGIQRVAIKHGCMPFGNAKARAIVWTFPDRVPLHREPLYTPRRDLVADYPTWDDKESIYRLPTMYKSIQDKDVSGEYPIVLT…	990268	Vibrio maritimus
job.pdb	AF-A0A520WJF6-F1-model_v4 Nitrate reductase	23.200	125	65	6	32	153	231	327	1.000	2.131E-04	126	281	593	PLQERDPAFRFVFQTPKYRWGAHSTAVDADWISMLFGPFGDPYRRDPRMPWTGEAYLEINPKDAAELGLADGDYAWVDADPEDRPYRGWNEDDPYYEVARAMMRVRIYTGMSRGVIRT---WFNM	PLQVTSDAYPFVVNSGRARDQWH---------TMTRTG-KAAK----LLAHMPSACVHINPKDAAELGVEDGSLVSLSSAV--------CKD------APVIYPVKADTDMRKGEVFIPIHWSAQ	17.631,-3.974,-33.496,17.072,-2.713,-29.914,18.257,-5.931,-28.175,21.371,-5.824,-30.405,22.026,-2.147,-29.586,21.837,-2.888,-25.837,23.904,-6.090,-26.321,26.724,-4.114,-27.964,26.512,-1.086,-25.627,26.674,-3.185,-22.424,28.984,-5.804,-24.002,26.378,-8.327,-22.763,26.921,-11.534,-24.807,23.742,-13.144,-23.504,20.561,-11.054,-23.863,16.833,-11.844,-23.436,15.154,-12.987,-26.637,11.935,-11.051,-25.8…	DHISAVKTYWNAPVMPKGQGLKAVDLFNAIESGKVKFVWIMGTNPVVSMPNRGQVEHALSKCDMVVVSDIVESNDTLNYAHIALPATGWSEKDGTVTNSERRISRQRGILPPPGSAKHDWQILCEVAGKMGFGEAFNFTHPSQIFCEYAGLTGYQNNGKRQLDLSPLQALSEAQYNGLSPLQWPFHTVIKAENTASSNSQPSLTSKRPFEDKQFSTPSGKARLIPVTYRAPLQVTSDAYPFVVNSGRARDQWHTMTRTGKAAKLLAHMPSACVHINPKDAAELGVEDGSLVSLSSAVCKDAPVIYPVKADTDMRKGEVFIPIHWSAQWGSHSKLGALYASAVDPISGQPELKHAAVAIAPAHFATYGKLFVSSVNQSAHNSKLNPFSEDALKHACDYWN…	232	Alteromonas sp.
job.pdb	AF-A0A662MF07-F1-model_v4 Formate dehydrogenase subunit alpha	15.700	121	61	6	35	150	557	641	1.000	2.002E-04	126	281	699	ERDPAFRFVFQTPKY-----RWGAHSTAVDADWISMLFGPFGDPYRRDPRMPWTGEAYLEINPKDAAELGLADGDYAWVDADPEDRPYRGWNEDDPYYEVARAMMRVRIYTGMSRGVIRTW	DEDKRYPLILITVRYVDYTQGFV-------TGFLDR--------FSKAKLT----IPRVEINPEDAQVLGISEGDFVRIDTE------RG-----------SYPVICTISNNVEKGTIAIP	-8.535,19.209,-33.783,-10.172,18.264,-30.434,-9.134,14.812,-29.128,-10.630,12.705,-26.303,-7.798,10.837,-24.557,-8.817,8.095,-22.058,-6.902,8.085,-18.842,-6.793,6.250,-15.511,-6.969,8.405,-12.368,-3.612,7.927,-10.583,-4.556,9.266,-7.115,-5.950,6.125,-5.385,-6.097,2.357,-6.056,-9.572,2.341,-7.628,-8.682,2.993,-11.300,-11.418,5.537,-12.101,-11.735,6.316,-15.842,-12.197,9.721,-17.490,-11.465,11.457,…	MEERIPIVCYHCSLGCRTFVRVREGYPVNIEYMKNYPDIVNEHGKLCSKGNAILSLEKKLKRIKSPLKKKENGEFVEISWNEAIRYVVESINSLRDNPDKMAFIGSLNAYNESSYVLQKFSRVLGSNNIDSEARFCYLGAGYALLESMGYAASTNTIKSLEKSECIVIWGHNLAETQPIAFRYVLKARDKGATIIVIDPRFTKTARFSDIYIKVRPGKDLALANGIINVILNETLYDADFIEKRCEGFEIARQIAMRYDLKTIEEITGVSAAVIMEVARRFAKARTASVIIGTGVTQSINAKEITHAIVSIALMCGHVGKPGSGVYIASGKSNIQGVIDMGVLPDVLPGHKSLEDREYVEFLERKWGYEIPKDRGLSLLEFMEGAEKGHICGIYTMGED…	1906666	Thermoplasmata archaeon
job.pdb	AF-A0A1J4S7G2-F1-model_v4 Uncharacterized protein	20.900	110	67	4	41	150	645	734	1.000	1.376E-04	126	281	801	RFVFQTPKYRWGAHSTAVDADWISMLFGPFGDPYRRDPRMPWTGEAYLEINPKDAAELGLADGDYAWVDADPEDRPYRGWNEDDPYYEVARAMMRVRIYTGMSRGVIRTW	DLHLITYKEVTGGQSRTHGAYWL-QTMLP---------------ENFVLLNSVDARRLGLKTGDTVALTSNS--LPTGQFELGDG--RTYRVTGKVKVIEGLRPGVVAVS	-6.738,2.259,12.825,-6.527,4.548,9.793,-4.821,7.727,11.048,-5.313,10.602,8.583,-2.702,13.259,7.756,-2.383,15.989,10.387,-3.121,13.514,13.203,-0.623,10.964,11.764,2.226,13.530,11.969,1.198,14.652,15.490,1.000,11.047,16.749,4.357,10.145,15.107,5.789,13.327,16.705,4.549,12.191,20.135,5.735,8.571,19.679,9.159,9.035,18.006,10.385,12.425,19.250,8.532,13.230,22.497,8.333,9.668,23.918,11.381,8.179,22.089…	GRVEHGRKEMTKRFTYNSFGSANYYLHTTICEQSHHIAFKMASGKSHMKADTMNSEFVIFFGTSPFEANFGPTNMAPKITESLVKRNFKFAVVDPRLSKTASKAWKWISPKPGADAAIALGMIRWIIENERYDAAFLGAPNKDAAAANHETSVTDATYLVRTDEMKYLTPEDAGLEVPLDDKGNPIASRVVLTDGVPALSAQAAKGDLLVNAKVNGIAVKSAFQLLSERAAEKSIEEYADYAGVSADDIIELAAEFTSHGKKAVADMYRGAVQHTNGYYNGQAIITLNALIGNLDWKGGLTTGGGHWHEDGSKAGAPFAKANLIAVPGGFSAFGIHVNLESATYEKSTLFAGYPATRPWYPFTNELYQPVIPNAAAGYPYQGKILLTQMGTPILAAPAG…	1805002	Anaerolineae bacterium CG1_02_58_13
job.pdb	AF-A0A062VCB9-F1-model_v4 Anaerobic dehydrogenase, typically selenocysteine-containing	16.900	112	67	2	40	151	689	774	1.000	8.410E-04	126	281	819	FRFVFQTPKYRWGAHSTAVDADWISMLFGPFGDPYRRDPRMPWTGEAYLEINPKDAAELGLADGDYAWVDADPEDRPYRGWNEDDPYYEVARAMMRVRIYTGMSRGVIRTWF	YPLSLITYKPMLNQEGRSHNSQWAQEIYLP---------LYDTGWTNLAEINPETAEKFGIKDGDTIYVES-----------------EVGKIRARAKVFHGIHPEVVSMAY	0.197,-58.493,8.418,1.898,-55.381,6.956,5.704,-55.281,7.378,6.714,-51.781,8.549,10.153,-51.222,6.952,11.807,-48.531,9.090,14.285,-47.450,6.370,16.764,-44.895,7.775,18.632,-42.337,5.584,21.691,-44.667,5.464,19.518,-47.613,4.315,17.959,-45.462,1.547,21.436,-44.475,0.240,22.524,-48.146,0.136,19.350,-49.162,-1.760,19.689,-46.172,-4.169,23.336,-47.141,-4.858,22.245,-50.688,-5.840,19.043,-49.685,-7.732…	MAFELKMNRRGFLKVAGIAGAASLGYLSLDQPVIKALAQGTYAASEEKWVATGCVGCVGWCPLQVRVANGRAVKIRGNQNSVWTRGKVCPRAHLNLQMLYDPDRIKTPLKRTNPNKGRDQDPGWEAITWEEALSTITLKLRELRDKGTPERFVSLRGRYDSASADLLYSRFTKAYGTPNSVSHSAICAESTKAGRWMSMGDYDYSGYDWYNANYIISFGAPLLEAHRPVTGNIVAFGEVRRGGKARANFVMVDPRYSVTASKADEWIPVNPGTDAAFALGMAHVILTEGLWDRSFVGDFNENSPVKGFETGKAISEDYTTEAGEKEETFKEASTYGLIKWWNVYLKDFTPEIAAQKTTVPAETIKRLAREFAKAKPSIAASGRGSDAWPGSGSFNSYAV…	1392998	Candidatus Methanoperedens nitroreducens
job.pdb	AF-H0TDW3-F1-model_v4 Nitrate reductase, large subunit	15.500	122	69	4	35	153	585	675	1.000	3.098E-04	126	281	897	ERDPAFRFVFQTPKYRWGAHSTAVDADWISMLFGPFGDPYRRDPRMPWTGEAYLEINPKDAAELGLADGDYAWVDADPEDRPYRGWNEDDPYYEVARAMMRVRIYTGMSRGVIRT---WFNM	ETTPGRPLRLNTGRIRDQ---------WHTMTRTGLSPRL-----GAHLPEPFVEVHPDDALKYGLVHDGFARITTDH-----------------GQGILKVVVSERQQRGMLFAPIHWNET	8.061,23.265,-15.620,5.950,23.678,-18.752,4.157,27.054,-18.519,0.534,25.862,-18.235,-1.695,27.831,-20.624,-3.981,29.710,-18.154,-6.873,29.103,-20.496,-6.719,25.329,-19.814,-9.450,24.127,-17.411,-8.472,21.973,-14.420,-10.334,18.748,-13.550,-10.761,17.754,-9.882,-9.686,14.136,-9.218,-8.078,11.928,-6.520,-4.504,10.754,-5.939,-4.363,7.062,-6.983,-1.653,6.124,-4.488,-1.950,6.014,-0.656,-5.202,5.745,1.…	MNVVDPSLRSVRTTCPYCGVGCGVLATPDGQGGAAIAGDPTHPANLGRLCSKGSALGETLAQDGRLLHPMIRCKGVMERVAWSDALDHVAHRLKHIVARDGADAVAFYLSGQMLTEDYYVANKLMKGFIGTANVDTNSRLCMASSVAGHRRAFGADTVPGTYEDLELADLLVFVGSNAAWCHPVLYQRMLANKQSRGAKFVVIDPRRTDTSSEADLFLGVKPGTDTALFSGLLVHLADHGVLDRDYIERHTSGFDDALARARSIAGSVAATALATGLSEADVAAFFKLFRDTPRVVTLYSQGVNQSAQGTDKVNAILNCHLATGRIGKPGAAPFSLTGQPNAMGGREVGGLANQLAAHMGFTPPDIDRVRRFWKAPDIATHEGLKAVQMFEAIARGEIK…	551947	Bradyrhizobium sp. STM 3843
job.pdb	AF-A0A1P8UQ19-F1-model_v4 Assimilatory nitrate reductase (NADH) alpha subunit apoprotein	20.400	122	63	6	35	153	572	662	1.000	2.268E-04	126	281	1088	ERDPAFRFVFQTPKYRWGAHSTAVDADWISMLFGPFGDPYRRDPRMPWTGEAYLEINPKDAAELGLADGDYAWVDADPEDRPYRGWNEDDPYYEVARAMMRVRIYTGMSRGVIRT---WFNM	KQAPRYPFRFNTGRIRDQ---------WHTMTRTAR-SPR----LAAHLAEPFLDLHPGDAARLGISHADLVRVES--------------PE---GRAILRARLTDAQQPGDVFAPMHWTGE	-21.502,-33.210,-5.428,-21.841,-29.430,-5.442,-22.891,-28.941,-9.094,-20.829,-26.688,-11.410,-22.826,-23.482,-11.416,-21.280,-21.583,-14.360,-19.250,-18.503,-13.360,-21.821,-15.776,-14.158,-19.451,-12.782,-13.729,-15.634,-13.137,-13.724,-13.919,-10.298,-11.796,-10.852,-9.568,-9.596,-10.224,-9.432,-5.826,-9.846,-5.738,-4.794,-7.543,-6.379,-1.866,-3.889,-7.540,-2.097,-1.889,-7.166,-5.376,-2.170,-10…	MKADRVCEIRSTCPYCGVGCGVCLSADAAGGLEVRGDPDHPANFGKLCSKGSALGETVGLEGRLLAPRVGGTDTDWDSALSLVAGRFKEIIEQHGPESVGFYVSGQLLTEDYYVANKLMKGYIGAANIDTNSRLCMASTVAGHRRAFGTDTVPGTYEDLEEADLVVLVGSNLAWCHPVLYQRILRARKKRPEMKLVVIDPRRTASCDGADMHLALKAGTDAALFNGLLCAIHDAGAVDKHFVTHVNGFDETLAAASSDRDAVTGLSDDDLRAFYDLWIRTEKAVTVFSQGVNQSSSGTDKVNTILNCHLATGRIGLPGMGPFSVTGQPNAMGGREVGGLANMLACHLELENADHRAAVHEFWGSPAIAQGPGLKAVEMFRAAGEGRIKALWIIHTNPAV…	1250539	Salipiger abyssi
job.pdb	AF-A0A7Z9NR08-F1-model_v4 Formate dehydrogenase subunit alpha	13.800	209	88	11	42	246	1	121	1.000	2.735E-04	125	281	121	FVFQTPKY--RWGAHSTAVDADWISMLFGPFGDPYRRDPRMPWTGEAYLEINPKDAAELGLADGDYAWVDADPEDRPYRGWNEDDPYYEVARAMMRVRIYTGMSRGVIRTWFNMYAATPATVANQKATPGNPARNEQTRYVALFRYGSHQSGTRAWLRPTQQTDSLVRKGYFGQVIGTGFEADVHSVSGAPKEAFVKIEKAEDG--GIG	FVFITSRQLEHWHTGSMTRRATVLNAI-----------ER-----FPVVQVHPDDLKKLGVEAGDAVTI------ESRRG-----------KISTYARKDPGVQQGNLFMA--------------------------FGYNE---------SAANLI-----TTSAL------DPFGKIPE---------VKFCAVRISAGGTPEIRIG	-6.668,-1.306,9.748,-3.481,-3.385,9.528,-1.254,-2.184,6.653,0.895,-4.933,5.112,3.563,-4.191,2.506,3.513,-6.608,-0.475,5.144,-7.331,-3.854,3.650,-6.902,-7.342,4.612,-9.279,-10.177,5.233,-6.385,-12.624,7.483,-4.446,-10.196,10.924,-5.342,-8.853,12.096,-3.888,-5.524,11.579,-0.081,-5.307,10.490,-0.089,-8.985,13.833,1.547,-9.965,14.189,-0.690,-13.062,10.686,-2.037,-13.756,8.872,1.333,-13.515,11.184,2.5…	FVFITSRQLEHWHTGSMTRRATVLNAIERFPVVQVHPDDLKKLGVEAGDAVTIESRRGKISTYARKDPGVQQGNLFMAFGYNESAANLITTSALDPFGKIPEVKFCAVRISAGGTPEIRIG	2035771	Candidatus Lambdaproteobacteria bacterium
job.pdb	AF-A0A531LK89-F1-model_v4 NADH dehydrogenase (Quinone) subunit G	16.100	118	60	4	36	149	1	83	1.000	1.465E-04	125	281	136	RDP--AFRFVFQTPK--YRWGAHSTAVDADWISMLFGPFGDPYRRDPRMPWTGEAYLEINPKDAAELGLADGDYAWVDADPEDRPYRGWNEDDPYYEVARAMMRVRIYTGMSRGVIRT	PNPNAADRLMLVTGNCLFHNGYLSE------------------RSEILNTVADDPYVEMSAWDAAQLGLSDRDQVIVRSTQ-----------------GELRAQLKVNRHFPGGLVFV	-12.715,15.122,12.078,-9.030,14.949,12.603,-7.379,11.882,10.991,-6.149,10.204,14.074,-2.377,9.498,13.861,-3.264,5.799,14.431,-4.425,5.603,10.757,-1.071,6.838,9.365,0.846,3.787,8.100,4.308,4.083,6.513,4.226,3.128,2.825,7.350,1.145,1.868,7.815,0.398,-1.833,10.387,-1.768,-3.610,11.004,-4.496,-6.126,9.785,-7.775,-4.534,13.265,-8.400,-2.980,12.370,-8.580,0.748,12.321,-12.342,0.873,15.385,-13.168,2.990…	PNPNAADRLMLVTGNCLFHNGYLSERSEILNTVADDPYVEMSAWDAAQLGLSDRDQVIVRSTQGELRAQLKVNRHFPGGLVFVPENYRDLRLNCLMRRGEYPCPVEVQKAHAAFATGVEAPESRGRGIAELPGSSP	1871066	Mesorhizobium sp.
job.pdb	AF-A0A3N5UQQ4-F1-model_v4 Molydop_binding domain-containing protein	20.500	175	81	9	2	163	1	130	1.000	8.835E-06	125	281	157	LGVPESQLDVETRQYRNVVRTWAELQQTLHP--LQERDPAF----------RFVFQTPKYRWGAHSTAVDADWISMLFGPFGDPYRRDPRMPWTG-EAYLEINPKDAAELGLADGDYAWVDADPEDRPYRGWNEDDPYYEVARAMMRVRIYTGMSRGVIRTWFNMYAATPATVAN	MGRPLGFGSLEALR--------AEAAALLEPRTVAARATAWTGTGPPKRLGELTLLS--YPLLV-------DEGRLSEGA-------DELQAALGEDAFVEVHPEDAEKRGLFDGARAMVRTDA-----------------GEAMLPVRVSDRIAQGALFVPFN----QPGLEAN	52.825,-1.743,-31.574,50.055,0.576,-30.291,48.943,3.716,-32.159,49.234,6.978,-30.151,45.981,7.952,-28.528,46.084,11.449,-30.120,48.039,13.237,-27.329,51.167,15.155,-28.393,52.925,14.520,-25.042,52.283,13.102,-21.551,52.906,16.632,-20.184,50.223,18.147,-22.473,47.757,15.405,-21.437,48.627,16.036,-17.756,48.075,19.814,-18.210,44.652,19.211,-19.838,43.665,16.662,-17.148,44.797,18.969,-14.285,41.840,…	MGRPLGFGSLEALRAEAAALLEPRTVAARATAWTGTGPPKRLGELTLLSYPLLVDEGRLSEGADELQAALGEDAFVEVHPEDAEKRGLFDGARAMVRTDAGEAMLPVRVSDRIAQGALFVPFNQPGLEANRLLAGSFTTSAEIVVVAQAADVAEGAA	1883427	Actinomycetia bacterium
job.pdb	AF-A0A562DIN7-F1-model_v4 Formate dehydrogenase major subunit	15.400	123	70	4	30	151	132	221	1.000	3.098E-04	125	281	269	LHPLQERDPAFRFVFQTPKY-RWGAHSTAVDADWISMLFGPFGDPYRRDPRMPWTGEAYLEINPKDAAELGLADGDYAWVDADPEDRPYRGWNEDDPYYEVARAMMRVRIYTGMSRGVIRTWF	LAPGEAIDADYPYVLVTGRRLAHYNTGSM----------------TRRTPDIDLSPRESVDLHPQDAVTMGVRTGDTVEVRS------RRG-----------AVRLTATVTDETAPGTAFCDF	2.354,-16.224,-3.249,-0.760,-17.378,-1.293,-4.513,-17.799,-1.959,-6.370,-14.665,-1.143,-10.105,-14.158,-0.524,-10.219,-13.053,-4.181,-8.523,-16.321,-5.242,-11.317,-18.306,-3.487,-13.963,-16.844,-5.839,-11.772,-16.950,-8.975,-12.405,-19.428,-11.801,-8.660,-19.417,-12.598,-5.629,-18.813,-10.346,-2.046,-18.529,-11.625,0.759,-19.298,-9.119,2.914,-16.197,-9.175,6.526,-16.012,-7.943,7.569,-13.646,-5.08…	MFPSETARVADIVFPAAAFLEKDGTFVNFDRRFQRVRPAVAPPAGAWTDFDIISSVARAMGVELGCATPSEAMDECARLAPLFAGISHRRLDREGPLHWPCPDRNQSGQATLYLEGFATGDGRAHLAPVPYLAPGEAIDADYPYVLVTGRRLAHYNTGSMTRRTPDIDLSPRESVDLHPQDAVTMGVRTGDTVEVRSRRGAVRLTATVTDETAPGTAFCDFHFPHAPVNALTSARTDEDTGCPSTRSPRWRSARLLDSRVVIVQRPTGS	935266	Rhodococcus rhodochrous J45
job.pdb	AF-A0A257X066-F1-model_v4 Molybdopterin oxidoreductase	22.000	77	42	3	74	149	292	351	1.000	8.951E-04	125	281	393	YRRDPR-MPWTGEAYLEINPKDAAELGLADGDYAWVDADPEDRPYRGWNEDDPYYEVARAMMRVRIYTGMSRGVIRT	YANEPTQQRRQGEQLIVIHPVDAGKRAIEHGSYVRV-----------FNER------GAFEARAELSEDVSPGLMMT	-14.545,17.544,-12.272,-14.852,21.344,-12.810,-11.771,21.596,-15.111,-13.059,18.806,-17.258,-16.504,20.456,-17.504,-15.225,23.957,-18.370,-12.399,22.778,-20.683,-9.903,24.593,-18.401,-7.597,21.506,-18.521,-6.607,22.602,-22.059,-4.694,25.550,-20.529,-1.532,25.515,-18.407,-2.581,25.706,-14.739,-6.202,24.801,-15.702,-6.556,22.422,-12.707,-5.745,18.979,-14.209,-2.825,16.936,-12.835,-1.887,13.634,-14.…	CLPALTGAWRHVGGGTVEMPIWEFPFRFDFMCRPDWIKPGTRVINELDLGTALTGAMPLDPPIKSLFVYNSNPVSQAPNAGQIVAGLMREDLFTVASELFITDTAKYADILLPATMQAEQLDLMVTWGHLYVMLNTPAIAPPGECVPNVELFRRLAGAMGFTDEHWSLSDEEMIRRSYDWDAPAMQGITLEKLKDKGWMRLNVGLPGERAPHAEGNFKTPSGKCEFAASAAAGGNFVVPVWRSGYEGMQPGTPVDAVPNYIPSHENAASEAASRYPLNLVSPKPHAFLNTQYANEPTQQRRQGEQLIVIHPVDAGKRAIEHGSYVRVFNERGAFEARAELSEDVSPGLMMTNVGHWPGLNRSGTAVNSTTSSRHCNLGQAGTYCDNLVEVRKV	1970398	Methyloversatilis sp. 12-65-5
job.pdb	AF-A0A101FH51-F1-model_v4 Formate dehydrogenase subunit alpha	17.200	116	61	5	37	150	433	515	1.000	2.131E-04	125	281	586	DPAFRFVFQTPK--YRWGAHSTAVDADWISMLFGPFGDPYRRDPRMPWTGEAYLEINPKDAAELGLADGDYAWVDADPEDRPYRGWNEDDPYYEVARAMMRVRIYTGMSRGVIRTW	DEDYPFTLTTGRRVYHYHTGTMTRRAEVLNTVGA----------------EQLIEVNPVDAARMGIKDGDFVRI-AT-----RRG-----------SITAKAWVTGRVPEKTLFTS	-1.368,-12.090,-0.551,-0.743,-15.567,0.865,-3.968,-16.933,-0.735,-6.143,-16.450,-3.858,-9.134,-14.062,-4.251,-11.738,-16.799,-5.060,-10.988,-18.582,-1.834,-12.243,-15.536,0.143,-15.784,-16.208,-1.172,-15.635,-20.007,-1.471,-13.796,-21.105,1.688,-13.382,-18.332,4.323,-15.651,-18.614,7.423,-14.277,-15.419,9.022,-13.026,-12.300,7.199,-11.040,-9.617,9.057,-10.774,-6.369,7.062,-8.332,-3.822,8.553,-7.2…	MTNSIPEIGAESDCIFIIGSNTAECHPLIARQVIRARERGARLIVADPRRTEMANKADVWLQVPPGYNIPLLNGMINIIIEEKLHDGDFIASCTEGFEEMKQAAAEWTPKRVNEVTGIPAEDLRKAARLYAGGKAAVILYCMGVTQFSFGTGTVVSLSNLAAITGNLGRPGTGVDPLRGQNNVQGACDMGCLPNVFPGYLSVTTAENRARFSKEWGVELPSTVGLKVSEVPEAILEGKIRALYIFGENPVMSDPDCDHFRKSLEQLDFLIVQDIFLSETARLADVVFPAACWGEKDGTFTSTERRVQLVRKAVAPPGEAREDWWVFKELAGKMGYRGLDYLHPREIWEEVRRVVPEKFGGICYRRLNEQRGIHWPCPSEDHPGTPILYSGGKFSTPSGK…	85874	Thermacetogenium phaeum
job.pdb	AF-A9AY08-F1-model_v4 Molybdopterin oxidoreductase	15.100	119	63	5	37	150	574	659	1.000	3.298E-04	125	281	716	DPAFRFVFQTPKY--RWGAHSTAVDADWISMLFGPFGDPYRRDPRMPWTGEAYLEINPKDAAELGLADGDYAWVDADPEDRPYRGWNEDDPYYEVARAMMRVRIYTGMSRGVIRT---W	SYEFPFWLTTGRVLEQWHTRTRTANVAKLN----------QRHN------GSFIEIHPDDANTLGVSAGEKIAVIGRR-----------------GSCTSIVQINPEIMPGCLFMPIHW	0.227,-24.971,29.700,1.714,-23.868,26.356,-0.771,-23.358,23.482,-0.045,-22.629,19.800,-2.117,-19.879,18.122,-2.251,-19.474,14.311,-2.431,-15.928,12.884,-0.982,-13.569,10.212,2.168,-11.408,10.411,1.048,-7.783,11.034,3.697,-6.253,8.807,3.940,-6.402,4.976,1.055,-7.342,2.623,2.712,-10.732,1.983,0.448,-12.017,4.780,2.865,-14.632,6.153,1.137,-17.214,8.384,2.602,-17.507,11.898,2.392,-19.793,14.934,2.585…	MSNVVRSQCPYCGVGCGIELTVNDGKVVRVNGDSAHPANQGKLCIKGATIEQMLTPTTRLIHAQIRSDRNAALHSVGLDQALDHAAQRLNAIRQQHGNEAIGFYLSGQLTNETSYLVTKLCKGLMGTNTMDANSRLCMASAVAAYTRTLGTDGPPCSYSDIEQADCFLIVGSNTAECHPIVYRRIEQQVRKHGAKLIVVDPRRTQTSRYASLHLAAAPGSDTALLNGLLHILIRDGAVDYEFIAQHTTGWSEIAEAVAGWTPAQTALATGLTVEEIETAGAMLVASQRTLSMWSMGVNQSRNGVAKATAIINMHLATGRIGKPGCGPFSLTGQPNAMGGREVGYLAHQLPGYRRVDVAEHRSAIEQAWGIPIGSISATPGPDAQTMFSQLAEGKLKAIW…	316274	Herpetosiphon aurantiacus DSM 785
job.pdb	AF-Q8DJ73-F1-model_v4 Nitrate reductase	19.600	127	64	6	37	158	608	701	1.000	7.374E-05	125	281	736	DPAFRFVFQTPKYRWGAHSTAVDADWIS--MLFGPFGDPYRRDPRMPWTGEAYLEINPKDAAELGLADGDYAWVDADPEDRPYRGWNEDDPYYEVARAMMRVRIYTGMSRGVIRT---WFNMYAATP	DHIYNFTLTTGRL-YGHWHTQTRTGRIAKIQKMHP---------------NPFVEMHPEDAANLHLQDGDWVEV------RSRRG-----------QVCLPVTLTKAIRPGTLFVPMHWGFLFADSG	21.621,-10.038,30.505,18.130,-11.490,30.538,15.405,-10.581,28.069,12.224,-10.342,30.149,10.487,-13.486,29.244,7.048,-12.102,28.681,5.961,-15.609,29.697,3.081,-16.304,27.273,0.371,-14.673,29.378,-1.888,-17.681,29.913,-4.930,-16.106,28.278,-7.086,-18.199,30.588,-9.914,-19.093,28.233,-12.322,-18.327,31.043,-15.818,-19.084,29.687,-16.587,-16.108,27.532,-20.282,-16.559,28.343,-22.144,-17.816,25.294,-2…	MGTPQISALAVQSGPYLHHNHNTSERMQPTETVSSLCPYCGVGCGLEAVPQGKGTYKIRGDRQHPSSQGMVCVKGATILEAIDRDRLAYPLWRERLDHPFTVISWDEALTRLVERIQWVRHEQGADAICMYGSGQFHTEDYYVAQKLMKGCLGTNNFDANSRLCMSSAVSAYMASFGADGPPCCYDDLEATDCAFLIGTNTAECHPIVFNRLRNHHKRDRRVKLIVVDPRRTPTAEVADLHLAIRPGTDIDLLHGIGYLLLQWGHIDVDFIEKCTEGFADYVKLLAAYTPEWVAQRCGIPESDLEQAARYWGHAQAVLSLWSMGINQSAEGTAKARCLINLHLLTGQIGRPGSGPFSLTGQPNAMGGREAGGLSHLLPGYRQVTNPQHRQEVEDFWGLP…	197221	Thermosynechococcus vestitus BP-1
job.pdb	AF-A0A2T3PUX6-F1-model_v4 Nitrate reductase	15.500	122	69	4	35	153	578	668	1.000	1.881E-04	125	281	884	ERDPAFRFVFQTPKYRWGAHSTAVDADWISMLFGPFGDPYRRDPRMPWTGEAYLEINPKDAAELGLADGDYAWVDADPEDRPYRGWNEDDPYYEVARAMMRVRIYTGMSRGVIRT---WFNM	QRSASYPLLLNTGRVRDQWHTMT-----RTGLAASLADHIQ---------QPLISVHPTDANHYHINDNQLVTVTSHS-----------------GEAIFRVRITTDVSPKQAFIAIHWTQQ	-26.082,-36.630,3.004,-25.325,-33.158,1.601,-22.135,-33.574,-0.503,-19.317,-31.834,1.391,-18.438,-28.876,-0.866,-14.979,-29.301,-2.468,-12.228,-26.901,-1.347,-11.926,-23.904,-3.728,-8.428,-22.433,-4.266,-8.161,-18.606,-4.322,-5.917,-15.708,-3.169,-5.723,-13.606,0.010,-7.256,-10.124,-0.390,-4.612,-8.231,1.634,-0.858,-7.701,1.085,1.289,-8.114,-2.070,2.630,-11.479,-0.852,-0.293,-13.065,-2.745,-0.843…	MKKESSWVKSTCAYCGVGCGIKSRINNNGQLDIKGDEEHPANKGKLCTKGLTLAETLINENRMLTPHILNKPVGWNEALDEAALQLQDVINHYGANAVAFYISGQLLTEDYYVINKLAKGFIGTANIDTNSRLCMSSAVAGHQRAFGEDCVAGCYDDLEAAEVVILTGSNLAWCHPVLFQRLKQAQKEHNTKIVVIDPRHTASCDIADLHLAIAPGSDVALFNGLLSYLHNHNKFDQDYINAHTNNIEAALATALTQDTNISQLTGISEEQLHTFYQLFANHPRTVTVYSQGVNQSVSGTDKVNAIINCHLATGRIGKPGATPFSITGQPNAMGGREVGGLATTLAAHLSFDRHDHWQLLSDFWQTDKLVTQPGLKAVDMFDAIAAGTIKAVWIIATNP…	659	Photobacterium phosphoreum
job.pdb	AF-A0A7C5QJD7-F1-model_v4 Molybdopterin oxidoreductase	21.400	112	68	4	40	151	926	1017	1.000	2.911E-04	125	281	1083	FRFVFQTPKYRWGAHSTAVDADWISMLFGPFGDPYRRDPRMPWTGEAYLEINPKDAAELGLADGDYAWVDADPEDRPYRGWNEDDPYYEVARAMMRVRIYTGMSRGVIRTWF	YDLTLITYKEIVQTKSRTVGNYWLHSL-LP---------------ENAVLMNSADAARLGLRDGELVRVSSKT--NPTGVWDLGSG--SSHPIVGRLKVMEGIRPGVVAFSL	21.523,-55.697,-13.334,21.012,-52.295,-11.527,18.098,-53.494,-9.306,20.265,-55.981,-7.320,22.615,-53.399,-5.690,19.933,-51.310,-3.873,19.011,-54.172,-1.455,22.191,-54.233,0.733,22.252,-51.023,2.869,19.485,-51.068,5.493,21.052,-50.010,8.803,17.988,-50.117,11.087,18.796,-48.021,14.179,16.791,-49.636,17.018,14.467,-47.696,19.383,16.885,-48.753,22.199,19.884,-47.083,20.488,17.792,-43.911,19.957,17.13…	MALAILRRYSMKLSRRELIKTGALLGGTALFSDSILPVLARQGQAAKAEGSNAYPFDRPETQIYTTCLQCNTGCGIKVKIQDGVAIKIDGNPYSPMAMWPHLPYASTVQECATIEGWICPKGQAGLQTVYDPYRIRTVLKRVGPRGGGKWKSIPFSQALDEITNGGDLFGEGHVEGLKDIYALRDAKVSADMAADVASIGKASDKDKRRALVEAFKTKYAAYLEALIDPDHPDLGPKNNQFCFMWGRLKDGRGDLIKRFVGPAFGSVNAHGHTTVCQGSLYFTGKAMSEQFTEGKFTGGDKFYWQCDLANAEFVIFVGASPFEGNYGPSLRVQKITEGLVSGRLRYVVVDPRLSKTAAKAWKWLPGKPGTEGALALALIRLVIEGGGYNKAFLANANQA…	2052143	Anaerolineae bacterium
job.pdb	AF-A0A430J3Z1-F1-model_v4 Nitrite reductase	12.000	207	93	8	37	241	24	143	1.000	3.298E-04	124	281	143	DPAFRFVFQTPKY-RWGAHSTAVDADWISMLFGPFGDPYRRDPRMPWTGEAYLEINPKDAAELGLADGDYAWVDADPEDRPYRGWNEDDPYYEVARAMMRVRIYTGMSRGVIRTWFNMYAATPATVANQKATPGNPARNEQTRYVALFRYGSHQSGTRAWLRPTQQT-DSLVRKGYFGQVIGTGFEADVHSVSGAPKEAFVKIEKAE	DGEYPYILTTGRLGNHYLSGVQTRRTDALLKKAP---------------VPVAEIHPSLAKRIGLSLDQRIRITS------RRG-----------SLIFQVKVTEGIQPRTVFVPF------------------------------------HWGGDLAINQLTNDALDPT----------SRMPE---------FKICAVRIERVE	31.075,0.509,-22.832,27.516,-0.939,-22.750,26.754,-4.650,-23.291,25.280,-3.960,-26.749,26.824,-4.724,-30.182,27.524,-1.074,-30.779,28.483,-0.492,-27.092,25.973,2.408,-26.672,23.071,2.788,-24.212,19.490,2.538,-25.502,17.325,5.612,-24.779,13.577,4.954,-25.193,10.766,7.502,-25.372,7.884,6.402,-23.112,4.207,7.368,-23.354,2.411,7.670,-19.982,-0.181,4.944,-19.551,-3.243,4.865,-17.304,-3.282,2.266,-14.4…	RFHHPDGKARLFGIEPKMPGEPIDGEYPYILTTGRLGNHYLSGVQTRRTDALLKKAPVPVAEIHPSLAKRIGLSLDQRIRITSRRGSLIFQVKVTEGIQPRTVFVPFHWGGDLAINQLTNDALDPTSRMPEFKICAVRIERVE	2496558	Paenibacillus whitsoniae
job.pdb	AF-A0A432QFD9-F1-model_v4 Nitrate reductase	12.900	208	91	7	35	240	44	163	1.000	1.141E-04	124	281	163	ERDPAFRFVFQTPKY--RWGAHSTAVDADWISMLFGPFGDPYRRDPRMPWTGEAYLEINPKDAAELGLADGDYAWVDADPEDRPYRGWNEDDPYYEVARAMMRVRIYTGMSRGVIRTWFNMYAATPATVANQKATPGNPARNEQTRYVALFRYGSHQSGTRAWLRPTQQTDSLVRKGYFGQVIGTGFEADVHSVSGAPKEAFVKIEKA	EPDAEYPMVLTTGRVIDHWHTGTMTMKVPELRRSFP----------------KAYVEVNEEDASKLSIKNGDNVEL------ETRRG-----------KMVFQAKVSDVCRPGLVFVP---WYDANLMI--------------NKLTLNAFDKGSKQP--------------------------------------EYKICAVRIKKA	19.491,9.053,-24.633,16.272,11.101,-24.514,14.303,8.187,-26.046,15.492,4.548,-26.181,15.091,2.328,-29.280,14.607,5.364,-31.609,16.998,6.156,-34.494,18.687,9.552,-33.935,17.740,9.624,-30.204,19.335,6.356,-29.021,23.153,6.298,-29.480,22.892,2.528,-29.587,21.079,2.737,-32.963,23.228,3.329,-36.076,22.315,6.632,-37.674,21.979,4.708,-40.984,19.692,2.045,-39.449,16.845,1.479,-41.914,13.866,1.649,-39.522…	TKIRYVRGEDPNIPKDYKNKYWYYGYPDGKAKLWMRPYAPAAEEPDAEYPMVLTTGRVIDHWHTGTMTMKVPELRRSFPKAYVEVNEEDASKLSIKNGDNVELETRRGKMVFQAKVSDVCRPGLVFVPWYDANLMINKLTLNAFDKGSKQPEYKICAVRIKKA	895	Desulfobulbus sp.
job.pdb	AF-A0A3N5T4G1-F1-model_v4 Formate dehydrogenase subunit alpha	16.800	208	79	9	37	240	79	196	1.000	2.253E-05	124	281	201	DPAFRFVFQTPKYRWGAHSTAV--DADWISMLFGPFGDPYRRDPRMPWTGEAYLEINPKDAAELGLADGDYAWVDADPEDRPYRGWNEDDPYYEVARAMMRVRIYTGMSRGVIRT--WFNMYAATPATVANQKATPGNPARNEQTRYVALFRYGSHQSGTRAWLRPTQQTDSLVRKGYFGQVIGTGFEADVHSVSGAPKEAFVKIEKA	DEEYPFQLTTGRIHAHYHTGTMTRNSPSLEREVG----------------ECFLEMNAEDGAELGIAEGDRVIVES------RRG-----------AVSTRVKLTEEGRRKILFMPFHF---IESRANIL------TNPAFDP---------------------------------------IAKIPE---------FKVCAVKVEKM	37.153,1.213,-4.326,36.888,0.875,-0.507,35.969,-2.862,-0.692,38.425,-4.098,-3.359,35.955,-4.455,-6.298,36.917,-2.025,-9.123,33.813,-0.053,-9.884,34.118,3.312,-11.672,31.296,5.097,-13.552,31.490,8.639,-14.955,27.679,9.134,-14.919,24.274,7.405,-14.476,24.236,7.185,-18.257,27.151,4.702,-18.367,25.288,2.570,-15.784,22.122,2.628,-17.964,24.216,1.693,-21.042,25.549,-1.297,-19.049,21.995,-2.245,-17.927,…	SRFGYPMAYESPRSIMEEIARLTPSYGGISHARLRGDGLQWPCPTADHPGTRVLHKDRFTRGKGLFSAIDYKPAAETSDEEYPFQLTTGRIHAHYHTGTMTRNSPSLEREVGECFLEMNAEDGAELGIAEGDRVIVESRRGAVSTRVKLTEEGRRKILFMPFHFIESRANILTNPAFDPIAKIPEFKVCAVKVEKMRSPVK	2026735	Deltaproteobacteria bacterium
job.pdb	AF-A0A3M1J1F1-F1-model_v4 Dehydrogenase	19.000	110	64	4	42	151	73	157	1.000	2.911E-04	124	281	209	FVFQTPKYRWGAHSTAVDADWISMLFGPFGDPYRRDPRMPWTGEAYLEINPKDAAELGLADGDYAWVDADPEDRPYRGWNEDDPYYEVARAMMRVRIYTGMSRGVIRTWF	FVFVDHRSKLNREGRSANCSWYQEL-------RDVDP-GDEAWDDVAKINPVDAAKLGLQNGDRIRITS--------------PV---GSIECHAKLWEGVRPGAVAKTY	-7.437,15.723,-31.607,-8.438,12.199,-32.380,-5.698,10.040,-34.052,-3.056,12.834,-33.829,-0.532,10.302,-32.380,-1.272,7.280,-34.628,1.971,6.239,-36.388,3.718,9.160,-34.584,4.007,7.914,-30.988,6.974,9.210,-28.950,8.349,5.631,-28.783,11.496,4.097,-30.363,9.314,2.585,-33.123,6.743,5.423,-33.379,4.177,2.604,-32.832,2.194,1.270,-29.911,4.785,-1.163,-28.496,3.641,-4.631,-27.394,7.351,-5.475,-27.478,8.89…	PYRKRWGKMKTATEKFEFYSETLKAALEGHAEKHETDVDDILETCNYLARGDLAFVPHYEEPYIWGDEAEYPFVFVDHRSKLNREGRSANCSWYQELRDVDPGDEAWDDVAKINPVDAAKLGLQNGDRIRITSPVGSIECHAKLWEGVRPGAVAKTYGQGHWAYGRLAAEEFGVKARGGNNNEIIPADYDRLSGSSAFSSTTRVKIEKV	2026724	Chloroflexi bacterium
job.pdb	AF-A0A6L9KL32-F1-model_v4 Molybdopterin oxidoreductase family protein	16.900	153	80	7	2	150	46	155	1.000	4.764E-05	124	281	214	LGVPESQLDV---ETRQYRNVVRTWAELQQTLHPLQERDPAFRFVFQTPKYRWGAHSTAVDADWISMLFGPFGDPYRRDPRMPWT-GEAYLEINPKDAAELGLADGDYAWVDADPEDRPYRGWNEDDPYYEVARAMMRVRIYTGMSRGVIRTW	VRLPDNKVNLCIEEML---------AELESLDSKLPHKDPLYPFILSSGERRNDTSNTSI-----------------RNPDWHKKGDFGILRIHPHDAGALGCGEGDWITLTT-----P-RG-----------SVQAPIELTDELQSGHVSLP	-9.143,-5.796,-43.568,-9.013,-3.470,-40.537,-7.816,-0.020,-41.214,-9.699,3.172,-40.940,-10.542,3.957,-37.254,-6.997,4.355,-35.813,-6.086,7.542,-37.739,-8.098,10.105,-35.660,-6.735,9.887,-32.060,-2.992,10.523,-32.676,-3.196,14.022,-34.297,-3.200,16.147,-31.079,0.628,16.481,-30.818,1.552,18.094,-34.160,1.448,21.629,-32.816,4.225,22.930,-35.003,5.267,25.817,-32.717,5.463,28.294,-35.583,7.431,31.209,…	TWPLAASRIFNLFDSQTQPLRCGQDGLAACLLIFALSKYSDSWKAVRLPDNKVNLCIEEMLAELESLDSKLPHKDPLYPFILSSGERRNDTSNTSIRNPDWHKKGDFGILRIHPHDAGALGCGEGDWITLTTPRGSVQAPIELTDELQSGHVSLPNGHGIDYRRADGTLDRRGVSLNELTNTADRDPFVGTPWHKYVPVRLEKAINPTNERSVA	50421	Rhodoferax sp.
job.pdb	AF-A0A537J4Y2-F1-model_v4 Molydop_binding domain-containing protein	22.800	118	58	5	32	149	100	184	1.000	1.767E-04	124	281	217	PLQERDPAFRFVFQTPKYRWGAHSTAVDADWISMLFGPFGDPYRRDPRMPWTGEAYLEINPKDAAELGLADGDYAWVDADPEDRPYRGWNEDDPYYEVARAMMRVRIYTGMSRGVIRT	PPAAAVTGGALILLT-----GSR-----------LFDRGTMAVRCPGIRNQAGEPFVALHPDDAGRLGLADGAPCEVRS-----P-RG-----------ALRLAVRIWAGLPRGQVYI	-18.700,24.865,-19.075,-17.598,23.628,-15.650,-13.828,24.107,-15.283,-12.695,21.074,-13.298,-9.733,22.631,-11.490,-7.150,19.920,-12.267,-5.306,19.337,-9.003,-1.597,19.914,-9.790,-0.434,16.700,-11.339,3.220,16.273,-10.309,6.284,16.605,-12.597,6.061,12.988,-13.719,4.153,11.182,-16.491,1.597,8.689,-15.126,1.216,5.022,-16.217,-0.774,5.550,-19.473,1.185,8.734,-20.361,4.498,6.959,-21.231,5.940,3.913,-2…	MGGSATAPRGPRLSFAEKAGTVCNIEGRVQRQDQAVLGPGTARADGLIFSQIAGRVGAVLGFSSWQDVFAGIGRIIPGWQEGARLAPPRPLRAPGSGASPPAAAVTGGALILLTGSRLFDRGTMAVRCPGIRNQAGEPFVALHPDDAGRLGLADGAPCEVRSPRGALRLAVRIWAGLPRGQVYIPRGYEAAPVNALLDDRGPVAVTVRALAAAEAAG	2569760	Terrabacteria group bacterium ANGP1
job.pdb	AF-A0A3M0Y0X7-F1-model_v4 Molybdopterin oxidoreductase	19.600	117	75	2	35	151	54	151	1.000	3.977E-04	124	281	217	ERDPAFRFVFQTPKYRWGAHSTAVDADWISMLFGPFGDPYRRDPRMPWTGEAYLEINPKDAAELGLADGDYAWVDADPEDRPYRGWNEDDPYYEVARAMMRVRIYTGMSRGVIRTWF	DRGGAYPFALITYKEPFGGQSRTISNYWSNIALQN---------------ENFIVMHKRDAQRLGLRPGQKARLVSASNPEGRARINDD----IFIDVVAPVKAVEGMRPGVVGLSW	-19.837,5.956,-37.372,-16.763,8.234,-37.970,-14.102,6.242,-36.021,-13.404,3.453,-38.583,-12.212,3.027,-42.200,-13.460,-0.457,-43.084,-11.819,-2.983,-40.690,-9.317,-0.391,-39.563,-9.293,2.671,-37.312,-9.755,5.874,-39.340,-6.757,7.410,-37.498,-3.765,5.095,-38.092,-0.691,5.135,-35.820,2.048,6.169,-38.293,4.929,6.354,-35.742,7.633,3.805,-34.862,6.596,1.153,-32.324,9.586,0.585,-30.000,10.065,-3.055,-2…	QSAYDGPYLKHKFGKMFHLFMEDVAAQRNSMSGKFFAGLPTYRGQFDAAGRPLDRGGAYPFALITYKEPFGGQSRTISNYWSNIALQNENFIVMHKRDAQRLGLRPGQKARLVSASNPEGRARINDDIFIDVVAPVKAVEGMRPGVVGLSWHYGHWAYGSRDVEVDGQLVRGDRRRAAGACPNPVMTVDPILKDVCLTDPVGGSSSFYDTMVAVQPV	2026780	Planctomycetota bacterium
job.pdb	AF-A0A3B8TYL9-F1-model_v4 Nitrate reductase	16.100	118	70	4	32	149	128	216	1.000	2.268E-04	124	281	250	PLQERDPAFRFVFQTPKYRWGAHSTAVDADWISMLFGPFGDPYRRDPRMPWTGEAYLEINPKDAAELGLADGDYAWVDADPEDRPYRGWNEDDPYYEVARAMMRVRIYTGMSRGVIRT	PF-VPGEEFPIVFNTGRGTVGQWHTQSRTKEVKFV------------EDVSLHKAYLYMNTEQAKENGIHEMDKIRVYS--------------VNGQ--NADFFVKITDNVPYNQLYA	-3.002,10.786,-16.905,-0.498,13.699,-17.247,2.782,11.711,-16.924,4.593,8.748,-18.543,6.369,5.703,-17.063,5.796,2.034,-16.227,3.955,0.301,-13.368,4.116,-3.254,-11.980,1.056,-5.049,-10.578,0.789,-7.884,-8.034,1.300,-10.554,-10.757,4.687,-9.039,-11.819,3.238,-7.464,-15.011,5.090,-4.389,-16.330,2.646,-2.063,-18.132,2.919,1.272,-19.976,1.850,4.516,-18.329,1.268,7.049,-21.145,0.290,10.715,-21.010,-3.28…	IKKEGTYINLERRLSAMRQVLPRGENEISDYECILGVAKALGMGKAIEKWETPRMCFDMLREISKGKPCDFSGVKWDELTGSHGRQWPYPEGREAEFSEEERRLYADGKFFTPDQRANFMFEEPLPNPFVPGEEFPIVFNTGRGTVGQWHTQSRTKEVKFVEDVSLHKAYLYMNTEQAKENGIHEMDKIRVYSVNGQNADFFVKITDNVPYNQLYAPIHYIECNKLTPSNYDKYSREPNYKGGICRFEKI	1898203	Lachnospiraceae bacterium
job.pdb	AF-A0A6N2EGL9-F1-model_v4 Dehydrogenase	16.800	113	63	4	42	151	172	256	1.000	3.736E-04	124	281	312	FVFQTPKYRWGAHSTAVDADWI---SMLFGPFGDPYRRDPRMPWTGEAYLEINPKDAAELGLADGDYAWVDADPEDRPYRGWNEDDPYYEVARAMMRVRIYTGMSRGVIRTWF	FYFIDSKKILAREGRSANTGYFQEFSDVDQGDIKW-----------GDCVKMNPEDAARLGLEDGDHVRVTS--------------PS---GSLETTLKTWIALRPGTVQKNF	11.330,-24.917,-10.487,9.108,-26.162,-13.315,5.587,-24.636,-13.219,3.427,-26.862,-11.154,0.339,-25.774,-13.175,-0.452,-24.070,-16.505,0.262,-20.625,-15.024,1.249,-17.529,-17.035,3.091,-14.441,-15.769,0.384,-11.721,-15.581,2.801,-8.912,-16.325,4.376,-10.524,-19.438,3.003,-13.844,-20.805,-0.670,-12.838,-20.354,0.011,-9.434,-21.990,1.630,-11.192,-24.989,-1.193,-13.760,-25.373,-3.793,-10.961,-25.101,…	IEPVYDCKNPETEVMWMLGEAMAERGFDNWHRYLRDNFKDPETGREATNPREFELYVLKNRHFPLWDPSEYAARNNHGDSFTGWEDFLAKGCWSSGDYPFKSRWSNMPTETKKFEFYSETLKKALQGHADRHNISIDEVMREANYPDSTGEKAFVAHYVESDVPGDPRDYPFYFIDSKKILAREGRSANTGYFQEFSDVDQGDIKWGDCVKMNPEDAARLGLEDGDHVRVTSPSGSLETTLKTWIALRPGTVQKNFGQGHWAFGRNAAEVYTTTTGQVARGGNNNDIIQAEFERLSGSTVYYGSTRVRVERV	1898206	Spirochaetaceae bacterium
job.pdb	AF-A0A259PLT6-F1-model_v4 Uncharacterized protein	16.600	114	62	5	37	149	182	263	1.000	2.414E-04	124	281	318	DPAFRFVFQTPKYRWGAHSTAVDADWISMLFGPFGDPYRRDPRMPWTG-EAYLEINPKDAAELGLADGDYAWVDADPEDRPYRGWNEDDPYYEVARAMMRVRIYTGMSRGVIRT	RADAPVYLVTGRVLQHYQS---GAQTH------------RVPALEAAQPEPYVELHPLLAHRIGVDDGDLVEVSS------ARG-----------TALLTAHVTPRTRPEVVFV	-2.555,-16.910,-6.983,0.951,-15.377,-7.083,1.294,-12.350,-4.748,4.389,-10.150,-5.127,5.762,-7.614,-2.609,2.277,-7.012,-1.127,0.635,-7.702,2.253,-3.026,-8.016,1.213,-4.164,-9.053,4.735,-3.196,-5.614,6.115,-3.525,-3.340,3.050,-6.809,-4.503,1.421,-10.276,-3.375,2.607,-12.509,-5.913,4.314,-9.356,-7.692,5.493,-11.332,-10.595,7.055,-13.062,-11.408,3.750,-9.663,-11.063,2.019,-8.286,-13.630,4.530,-11.169…	MLVHGSNLLVSAPDADRVRERLQALDLLVVCDVVPSETALLADVVLPVTQWAEEEGTTTSLEGRVLRRRRAVEAPPGVRSELEVLHQLAARLGVPDGFPTDPAQVFDELALASAGGVADYSGLSHARLDADADALHWPCPAGQQGTPAHPGTPRLFSDGFPTADGRARMLAVDHHGPADDLRADAPVYLVTGRVLQHYQSGAQTHRVPALEAAQPEPYVELHPLLAHRIGVDDGDLVEVSSARGTALLTAHVTPRTRPEVVFVPFHWSGKGSANRLTVDATDPVSGMPEFKVCAVDVRPAPVRDGAPAPVAAVPAGAR	1970333	Cellulomonas sp. 14-74-6
job.pdb	AF-A0A7C3WJS3-F1-model_v4 Uncharacterized protein	16.400	207	98	10	37	240	247	381	1.000	1.367E-05	124	281	382	DPAFRFVFQTP-KYRWGAHSTAVDADWISMLFGPFGDPYRRDPRMPWTGEAYLEINPKDAAELGLADGDYAWVDADPEDRPYRGWNEDDPYYEVARAMMRVRIYTGM--SRGVIRTWFNMYAATPATVANQKATPGNPARNEQTRYVALFRYGSHQSGTRAWLRPTQQTDSLVRKGYFGQVIGTGFEADVHSVSGAPKEAFVKIEKA	DAEYPFVLTLPRIYEHWHTRSRTGRCALPHKLKP---------------EPWISINPADAEKLGVKDGDVVEVIS------RRG-----------RVLAKVLIDKVRTPREGVVWMP---WAYGFFGDMFMEKPESPP--------------GTRTANVVS-------NDAY-------DPVSKQPE---------LKFSAVRIRKV	-3.416,-13.112,-2.078,-4.005,-9.750,-3.800,-2.997,-11.589,-7.024,-5.627,-14.293,-6.402,-8.168,-11.549,-5.570,-7.691,-9.966,-9.041,-7.789,-13.447,-10.653,-11.098,-14.122,-8.838,-12.447,-10.707,-9.954,-11.493,-11.589,-13.571,-13.186,-15.007,-13.118,-16.334,-13.225,-11.808,-16.076,-14.970,-8.403,-15.508,-11.553,-6.781,-18.131,-9.044,-7.991,-16.915,-5.795,-6.389,-13.582,-4.279,-5.318,-12.891,-1.271,-…	TAVDMFKKIKEGAIKGVWIVCTNPMVSFPNINMVMEALKTAELVVVQDIYWNETAAFADVLLPAAALSGESTGTFINTERRVQILEKAVEPPGDSLPDEIIFLSIVYKYLKALEREGRLDEAKFVKFLLEPFIKGYEDLFENVQANIKRLREVTPEIQSRIFSELAMISKGVPCNDMSGLSYERLRKERDGKGLKGFQIPVPSPDHKGTERLYDESFEATYKVRFATPDGKVRCFLWDYIPPAEWPDAEYPFVLTLPRIYEHWHTRSRTGRCALPHKLKPEPWISINPADAEKLGVKDGDVVEVISRRGRVLAKVLIDKVRTPREGVVWMPWAYGFFGDMFMEKPESPPGTRTANVVSNDAYDPVSKQPELKFSAVRIRKVV	2268197	Nitrososphaerales archaeon
job.pdb	AF-A0A1W9RY70-F1-model_v4 Molydop_binding domain-containing protein	21.300	75	42	1	75	149	467	524	1.000	2.586E-03	124	281	553	RRDPRMPWTGEAYLEINPKDAAELGLADGDYAWVDADPEDRPYRGWNEDDPYYEVARAMMRVRIYTGMSRGVIRT	RTEYNKNYFPTPLIEISKQKANELGAKDGETALVTSDY-----------------GTACFTVKTVSDMPENVVSL	-23.110,31.150,7.059,-20.088,29.269,5.643,-17.656,29.940,8.500,-14.479,27.790,8.420,-12.085,26.847,5.601,-9.628,24.261,6.997,-6.503,23.220,5.014,-6.111,19.416,4.910,-3.840,16.733,3.407,-5.017,13.889,1.141,-3.905,10.720,2.967,-4.554,8.151,0.230,-0.955,7.908,-1.119,2.554,9.405,-0.507,1.796,12.422,-2.664,0.101,14.086,0.358,-1.741,16.564,-1.908,-3.354,19.540,-0.105,-6.984,20.701,-0.263,-9.513,22.779,…	MMQEKTKRICTFCPMNDTFFIERGTISAQFSGKELISTEYDPDGRGLCARGNFITELIRSPERVRFPILDSREASWEKARKVLQKALSSSERIGIITDGSITLEQAYILGELAESTGAKLSLSDTSDWLAGMFARTRGTHLEDIEKTSFLLVVGDILSEHPTIGRHILKSRYGSRGADTCVVDSVPSRTSWFSRTGNIHLKPGREAEFIAMLAKLAGVEEYNDIDISLLAERCGVTPDVAKCILTRFKDTEGSILIISHTEGHTENIPLLYEAGYKLTEKLDKGFLPLTTYSNSVGIVRMIKNLVPISEMISCIEQGEIDTLICINCCAFCQLPAATTVLDKLTNRILISPIKPAENGNYNIVLPTGFIFESNGSYLTISGDILPFPDEFSPVNGIPTL…	1970780	candidate division Zixibacteria bacterium 4484_93
job.pdb	AF-A0A7C1KVI4-F1-model_v4 Nitrate reductase	14.900	114	64	4	37	149	481	562	1.000	3.736E-04	124	281	600	DPAFRFVFQTPKY-RWGAHSTAVDADWISMLFGPFGDPYRRDPRMPWTGEAYLEINPKDAAELGLADGDYAWVDADPEDRPYRGWNEDDPYYEVARAMMRVRIYTGMSRGVIRT	DAEYPYVLNTGRVIEHWHSGTMTMRVRMLRELSP---------------RAYVEVSPEDAESLKLTNGSKLKIVS----RKG-------------DIVLPVWVTGRAKQGMVFV	0.719,-9.732,7.945,4.186,-8.555,9.110,5.405,-10.888,11.912,8.903,-9.570,12.002,7.711,-5.935,12.129,5.086,-6.827,14.775,7.837,-8.543,16.832,9.714,-5.193,16.819,6.578,-3.474,18.208,6.236,-6.187,20.901,9.969,-6.004,21.798,9.701,-2.192,22.077,6.585,-2.406,24.313,8.079,-5.190,26.508,11.344,-3.227,26.984,9.435,-0.074,28.074,5.893,-1.066,29.165,5.218,2.151,31.067,6.534,4.380,28.241,5.180,2.558,25.163,1.…	NHPMLFRRVVNRKTAYPEKIKVIVADPRYTPTARYADIHLKFRPGYDMYLLNSMAHVIVQEGLVDTEYLRYCTFRKGLKTKGDFINFDAYVSFLEGYAPEKVETLVGVPASDIRKSARWFGRKGYATLSIWTMGLNQRTKGVQLNCRVSNLHLLTGKIGKPGCDSLSLTGQPNACGGTREQGGLTHILPGHRSIKNPKHRAEIAEIWGVPVEWLPKKPTGPAVNMFMRLGEGKIKAIWINTTNPGQSLPNAERYREAMKRAFTVVSDVYPTRTTELATVILPSAMWVEKEGVMGQTDRRSQFIPKLVDPPGEAMSDFRQIREVARRIARRLGRKTMYRVTDPRTGKIKGVKEVYGLGFETEQEAWNEYRLCTRGQDVDLWGVTYKKLKAHAGGIQWPCT…	2026887	Nitrospirae bacterium
job.pdb	AF-A0A1G0S308-F1-model_v4 Uncharacterized protein	12.400	161	98	4	7	151	477	610	1.000	1.007E-04	124	281	656	SQLDVETRQYRNVVRTWAELQQTLHPLQ----------------ERDPAFRFVFQTPKYRWGAHSTAVDADWISMLFGPFGDPYRRDPRMPWTGEAYLEINPKDAAELGLADGDYAWVDADPEDRPYRGWNEDDPYYEVARAMMRVRIYTGMSRGVIRTWF	NRID-GTVNKKGINNSPQDIEFILGRLNITTRGDAIFLPHHEPIPYDDGMPIYLTTFQPITNRDGHASNLPLMQEMFGF---------LTRNYWNSWVELNPETASTYGISDDDWVWIESVN-----------------GSIKVKAKVHPGVVPSVAVVPF	13.800,8.014,-19.376,15.990,10.851,-17.974,18.479,10.525,-20.857,15.493,10.617,-23.260,14.262,13.883,-21.649,11.000,12.448,-20.225,9.865,13.341,-16.660,7.423,10.497,-17.012,8.738,7.485,-15.074,6.147,5.748,-12.879,5.869,2.564,-10.790,2.491,0.846,-10.303,1.745,-0.152,-7.618,3.989,2.341,-5.855,5.419,1.509,-2.390,5.819,5.288,-1.877,2.009,5.585,-1.602,2.108,3.039,1.264,4.852,5.173,2.899,2.784,8.419,3.…	MQSFGSPNYFQFPSTKNDAVPYHLLQGNSKIPSYDFLNAKYILSFGINYLEESYSPVYYTKLYSHLRESSEERRTRFVHIDSRMSLTSANADRWIPIKPGTYGALALGIAFVLIKEKLIDANFIRSNTYGYEDWVDKNGIKHLGYKNNVLANYYPERVFQITAVPSETILELARELGNNNPSLVLGGDGSSNNTNGTFSQMAVHSLNALLGNFEKAGGIFYIDEAPMKKLPDFELDEISKQGIAQPPNGNSPGVAFPFTDFSMQTFTQNVLAEKPYPISMLFIYKGNPLFQTLNHRDFVEALKKIPLVVSFDSFINETNEYANIILPDHTFLEQWNVISNVPSVGFSHIGIQQPVIDPVYDTRSTADILIQLGNEPYENNSKPFPFGNYVSEIKYRMEG…	1798435	Ignavibacteria bacterium RBG_16_36_9
job.pdb	AF-A0A7Z9WQ50-F1-model_v4 4Fe-4S Mo/W bis-MGD-type domain-containing protein	19.100	120	66	5	35	149	540	633	1.000	2.414E-04	124	281	671	ERDPAFRFVFQTPKYRWGAHSTAVDADW-----ISMLFGPFGDPYRRDPRMPWTGEAYLEINPKDAAELGLADGDYAWVDADPEDRPYRGWNEDDPYYEVARAMMRVRIYTGMSRGVIRT	EPDDEYPYRLITGVTLFGFG----DGSWTRRSKISSLE-----TGSESEEGDDLEEGYIEISPQDAQSLGVIDGSEVSISS------RRG-----------SITAKIKVQEALPPGLAFM	-7.641,-37.785,3.350,-10.185,-39.828,1.515,-10.543,-37.656,-1.612,-14.025,-36.474,-0.501,-12.802,-32.879,-0.896,-10.197,-32.399,-3.657,-9.086,-29.213,-5.420,-10.363,-29.097,-9.022,-7.065,-27.600,-10.280,-5.095,-30.541,-8.758,-7.483,-33.364,-9.795,-5.897,-35.836,-12.263,-2.677,-33.773,-12.557,-0.472,-36.361,-10.768,-0.007,-38.546,-7.658,1.096,-37.000,-4.343,4.670,-38.375,-4.677,5.073,-36.924,-8.21…	PVGSLVERQRRFRGREWEFISTETVCAYCGCGCKMLLDTVNEQIVRARPEKKAGYLCVRGRFGWDYVLSGERLKRPLLRRKRNGSLEECGWEEALEYIAQRMREIKEAPGRGPEALGGLVSAHYPSETIYLFGKFMRACLGTNNIDSSARLLSFPTLSGFLKAFGTVDGVIATLSEIEEADTLLILDADVTVSYPAVGVKVKEALRRGAKLITIDPRRTEAAKLSQIHLRPIPGTEPALLDGLIRVIIDEELYDKEFVAKSCADFGEFSKSLSLSQDQTDPAERTGVPKGDLAEAARLYAKGKRAIIIFPAELSDSPLVSRIINLLLLTGRVDHGAFPCLLQSNLWGAAEVGALADLLPHYRRVEDGAARKELEERWGVPLPEGPGLSALEMLQSDSIS…	2306012	Candidatus Bipolaricaulota bacterium
job.pdb	AF-A0A7V5DSH4-F1-model_v4 Molybdopterin oxidoreductase	15.900	113	62	6	40	150	581	662	1.000	1.767E-04	124	281	710	FRFVFQTPKY--RWGAHSTAVDADWISMLFGPFGDPYRRDPRMPWTGEAYLEINPKDAAELGLADGDYAWVDADPEDRPYRGWNEDDPYYEVARAMMRVRIYTGMSRGVIRTW	YPYILMSGGRSIEYF------HSEGRQIA------PLRKSLP-----DPQIEINPELAEREGLRDGDWVWVET----PQVKG----------QRVRFKVKITSNVDPRMVHAQ	22.294,-33.085,-7.571,19.514,-31.517,-5.464,20.466,-28.108,-3.974,18.439,-26.333,-1.256,18.648,-22.506,-1.185,17.371,-20.542,1.836,15.788,-17.311,0.536,12.884,-14.825,0.821,9.643,-15.131,-1.181,8.312,-11.960,-2.876,5.005,-13.260,-4.238,3.604,-10.335,-2.176,4.985,-7.716,0.265,5.134,-10.186,3.233,8.671,-11.525,2.490,8.125,-15.085,3.793,11.272,-17.179,4.438,11.466,-20.249,2.173,13.624,-23.265,1.282,…	MEKIVRTVCQGCHSECGVLVHVEDDRVTKIKPDPNHPSSRGFICIKGSNYAHFTYHPDRLKYPLKRVGEKGEGRWERISWDRALDEIAKQLTEIKEIYGARSIGTFNGTAPRESLFACRLLASALGTPNVISTDLHICFAPSLVAEIATVGHTVMQEVGPDYLNSKCILVCGGNPLVSHPPRGRDLLEGVKRNNAKLIVVDPRKTNLASQADLWLQIRPGTDVALALGMLHTIISEELYDKEFVEKYCYGFSELKEHIKAYPPETVSEITWLKVNDIRRAARLYATTKPATIHHRVAVEHNLNSTQTDRALIIMAAITGNIGVKGGNLLPTPIKGYIPTGKVVGEFCKLPSEVTKDRIGADQYPLISGSEPLFLFVHSALAAKAMLYKKPYPLKGLFVA…	2026735	Deltaproteobacteria bacterium
job.pdb	AF-A0A3E2EG77-F1-model_v4 Twin-arginine translocation signal domain-containing protein	16.500	109	58	2	42	150	718	793	1.000	5.433E-04	124	281	835	FVFQTPKYRWGAHSTAVDADWISMLFGPFGDPYRRDPRMPWTGEAYLEINPKDAAELGLADGDYAWVDADPEDRPYRGWNEDDPYYEVARAMMRVRIYTGMSRGVIRTW	YHIFSQHMRVRTHSQWWNVGYTLELDG----------------EPTVQINPADAVSEGIAEGDYVKLASKS-----------------GDVTLKAVINPGVPEKMLVSG	-17.215,-18.532,-47.511,-17.284,-19.545,-43.838,-14.032,-20.453,-42.097,-14.955,-21.384,-38.515,-12.391,-20.347,-35.879,-12.543,-23.129,-33.262,-11.109,-22.166,-29.826,-8.169,-24.361,-28.998,-9.190,-25.907,-25.650,-6.309,-28.035,-24.217,-7.549,-31.584,-24.140,-7.581,-33.010,-20.574,-4.074,-34.180,-19.592,-2.237,-37.513,-19.530,-2.414,-38.828,-15.955,0.927,-40.027,-14.453,-0.652,-43.523,-14.740,-1…	MEETKEPMVPARGLSRRSFIKGAAATAALGTLAGCAPQTVGGDEEDAPLADTSVEIPETQHFAGICRCGCAGHCFLDVHVRDGQVVRTTAGEMADNRYNRVCSKGLSHVGRIYSSKRLQYPMRRTGERGSGEFERITWDEAIAEICAKYQEYAEKDGPASNVLHVGSGNFGSVALKSIEQLKAVLGMSSSNMSADLETSFAMGNTLGYGGFGTQNEQADWPNAKVFVCWMSDPCNSTPQSMHFILDAKEAGAKYVVIDPVFNANAGKADWFLGVNPSTDGALAFGALNYLLEQGWQDEEFIRARTEAPLFVKADGALLRMSDLGVEPTTSDQIDPMTGQPAVIDPLVVWDEAPDAPAAVGEAGKPSLTSRETVNDIPVTLVYDLIKQRIAEYPVSRAAE…	446660	Adlercreutzia equolifaciens
job.pdb	AF-A0A1G1HFG6-F1-model_v4 NADH dehydrogenase (Quinone) subunit G	19.300	119	61	4	37	153	729	814	1.000	3.098E-04	124	281	839	DPAFRFVFQTPKYRWGAHSTAVDADWISMLFGPFGDPYRRDPRMPWTGEAYLEINPKDAAELGLADGDYAWVDADPEDRPYRGWNEDDPYYEVARAMMRVRIYTGMSRGVIRT--WFNM	DPEYPFTLITGNHLYHSGRLSLKADTLYEILH----------------EAIVEMCGEDARKLGVSKGDKVKVKG----KRH-------------EAALTVRVNEGSMKGVVFIPENFTD	19.810,25.657,-20.768,21.388,24.157,-23.917,20.261,24.878,-27.493,20.704,21.777,-29.698,19.711,20.674,-33.223,18.135,17.192,-33.523,17.701,16.153,-37.200,17.668,19.841,-38.198,15.097,20.817,-35.501,16.348,23.331,-32.910,15.231,22.787,-29.292,16.150,24.352,-25.934,16.464,21.933,-22.992,17.972,21.764,-19.486,21.716,21.166,-19.132,22.662,17.511,-18.565,19.528,16.179,-20.324,20.392,13.051,-22.347,20.…	MATVKINGKEITIDDGTLILDAAKTAGFDIPTMCFHARLSKLASCRVCLVEIVGQKKLQPSCVTPVMHGMEVLTESPVVKSARSSMIELLLANHPLDCPVCDKGGECELQDITFKFGPRQSPFGDKKRRFNEEDYILSPVIVQNANRCIQCKRCVRICAETVGVGVLGSIERGAKTGETSFVREYLDCDHCGNCIEVCPVGSLMSRSYRYKSRPWDLKGVDTVCVYCGTGCQLTVQARKDEVVRVISKPEEGINNETLCARGRYGYSFINSIDRLLVPMVRMGNTLEPTTWEDAVRAVRNGLSEAINKGKKIGGIASSRLSNEELYLFQKLMRGVLKTNNIDSGSRWDTAAVKTYAEIMELSKGGLSIYDALNTDTLLILGFGISDENPVTDYIIRRIS…	1801716	Nitrospirae bacterium RIFCSPLOWO2_02_42_7
job.pdb	AF-A0A353KTH2-F1-model_v4 Formate dehydrogenase	15.500	116	63	4	37	150	774	856	1.000	3.098E-04	124	281	894	DPAFRFVFQTPKYRWGAHSTAVD--ADWISMLFGPFGDPYRRDPRMPWTGEAYLEINPKDAAELGLADGDYAWVDADPEDRPYRGWNEDDPYYEVARAMMRVRIYTGMSRGVIRTW	DKDYPLLLTTDRSLFHYHTSTMTRRVEGLRILDS----------------EELLRIHPEDAKKYGIKHGDMVKAKS------RRG-----------EVTVKVDVNEICPQGVVSMT	25.963,17.974,-18.888,28.199,18.380,-21.979,26.740,17.507,-25.386,29.220,15.775,-27.718,29.227,15.426,-31.521,29.897,12.040,-33.157,29.604,10.438,-36.613,27.835,7.056,-36.966,27.902,5.671,-40.551,28.427,9.226,-41.876,25.465,10.601,-39.839,26.354,13.483,-37.483,24.765,12.985,-34.039,24.722,15.303,-31.012,24.287,13.300,-27.783,25.175,13.286,-24.065,28.744,12.348,-23.055,27.417,9.903,-20.398,25.894,…	MKNVNIIIDGVKISTSSNKTILEAALENGIYIPNLCHHEDLVPSGNCRMCLVEVEGMRGQTIACKTPITEGMTIKTESEDIKLTRQTSLELIHANHTQDCTTCSKNNQCELQKVTAFVGINQEGFNNLRRTKPYIEPDKSNPFFILDHNKCIMCGICVRTCDEVQGVNALNYGNRGFETVISTFMNKPIIESVCESCGECVVRCPVGALQPIKTQIPTREVKTVCSYCGVGCNIILGVRDNKIVSSRGDRTSIVNKGRLCVKGRFGYEFVNNHERLTTPLIKKDGKFVTASWDEAFDLIAEKFAKSKKDKFAALASAKITNEENYVIQKFTRAVMGTNNIDHCARLCHAPTVSGLVQSFGSGAMTNSIDEFINAKTIFSIGSNTTAAHPIIGLHIKQAK…	2030927	Bacteroidales bacterium
job.pdb	AF-A0A526YGY0-F1-model_v4 NADH dehydrogenase (Quinone) subunit G	13.200	113	65	3	37	149	5	84	1.000	4.796E-04	123	281	120	DPAFRFVFQTPKYRWGAHSTAVDADWISMLFGPFGDPYRRDPRMPWTGEAYLEINPKDAAELGLADGDYAWVDADPEDRPYRGWNEDDPYYEVARAMMRVRIYTGMSRGVIRT	NAADRLMLVTGNCLFHNGYLSERSE----ILNTVAD------------DPYVEMSAWDAAQLCLSDRDQVVVRSAQ-----------------GELRAQLKVNRHFPPGLVFV	9.815,4.697,21.519,10.265,1.618,19.452,11.948,2.796,16.347,9.847,1.720,13.309,12.372,-0.728,12.093,13.366,-0.220,8.424,11.913,-3.760,7.966,8.332,-2.392,8.388,8.682,0.018,5.425,6.891,-1.439,2.389,7.119,0.323,-1.000,3.759,1.627,-2.268,3.287,1.048,-6.014,0.223,2.564,-7.688,-1.126,1.856,-11.180,-4.165,1.270,-13.345,-5.573,-2.226,-12.631,-4.408,-3.043,-16.229,-0.694,-3.446,-15.370,-0.297,-6.836,-13.65…	PPNPNAADRLMLVTGNCLFHNGYLSERSEILNTVADDPYVEMSAWDAAQLCLSDRDQVVVRSAQGELRAQLKVNRHFPPGLVFVPENYRDLRLNSLMRRGEYPCPVEVQKAHAAFATGVG	1871066	Mesorhizobium sp.
job.pdb	AF-A0A3M1FUZ7-F1-model_v4 Molybdopterin oxidoreductase family protein	19.200	109	55	3	42	150	6	81	1.000	2.569E-04	123	281	128	FVFQTPKYRWGAHSTAVDADWISMLFGPFGDPYRRDPRMPWTGEAYLEINPKDAAELGLADGDYAWVDADPEDRPYRGWNEDDPYYEVARAMMRVRIYTGMSRGVIRTW	LLCISPPAHSFLNSTFVNLERFRQR----------------EGEPVLWIHPQDAAPRQITDGEMVEV-----------RNERG------YVRLQARITEDIMPGVVLAP	-4.020,9.894,19.337,-3.024,9.560,15.739,-2.687,5.881,14.750,0.985,4.875,14.139,2.164,4.544,10.565,1.800,1.198,8.886,4.439,-0.710,6.863,3.397,-0.873,3.155,4.277,-3.804,0.846,3.468,-4.047,-2.905,3.735,-7.692,-4.080,2.845,-8.503,-7.691,-0.834,-8.657,-8.488,-1.989,-12.191,-9.393,-2.933,-11.448,-13.070,-0.144,-8.874,-13.722,3.592,-9.201,-14.391,4.709,-5.894,-12.897,3.256,-3.362,-15.413,2.891,-6.004,-1…	PQSPPLLCISPPAHSFLNSTFVNLERFRQREGEPVLWIHPQDAAPRQITDGEMVEVRNERGYVRLQARITEDIMPGVVLAPGVWWAKFSPDGRNINQLVPQDETDMGGSPVFYSLAVDVVPLRIPMLT	2420332	Caldilineae bacterium
job.pdb	AF-A0A536ZAC8-F1-model_v4 Molybdopterin oxidoreductase family protein	19.200	109	55	3	42	150	91	166	1.000	3.098E-04	123	281	208	FVFQTPKYRWGAHSTAVDADWISMLFGPFGDPYRRDPRMPWTGEAYLEINPKDAAELGLADGDYAWVDADPEDRPYRGWNEDDPYYEVARAMMRVRIYTGMSRGVIRTW	LAIISPPNRHFLNSSFANMPFAIAE----------------AGEPSLEIHPGDAAARGIANGDAVRI-----------FNDR------GSLTARARVSDKAREGVVVAL	39.908,5.791,-3.974,36.186,6.685,-3.734,36.796,8.997,-6.728,38.340,6.166,-8.800,35.220,4.051,-8.125,33.073,6.999,-9.307,35.187,7.421,-12.485,35.045,3.650,-13.145,31.238,3.616,-12.648,30.948,6.238,-15.451,33.230,4.281,-17.844,30.424,3.081,-20.154,30.379,2.176,-23.862,26.613,2.933,-23.801,25.839,5.839,-26.212,23.436,7.227,-23.610,26.376,7.758,-21.204,28.518,9.554,-23.830,29.960,12.812,-22.440,28.96…	SDEDICRQALESSNPRMQGIEWDSLKEKGWQRLNLPERFAPFAQGNFGTPSGKCEFYSETAIGLGMDPLPTYIPPRESAQSNPALAGRYPLAIISPPNRHFLNSSFANMPFAIAEAGEPSLEIHPGDAAARGIANGDAVRIFNDRGSLTARARVSDKAREGVVVALSVWWRKLTADRKNANELTSQALTDIGGGATFYDCLVDVARIR	1891241	Betaproteobacteria bacterium
job.pdb	AF-A0A7C1ZUP1-F1-model_v4 Dehydrogenase	18.700	112	66	3	40	151	115	201	1.000	8.410E-04	123	281	254	FRFVFQTPKYRWGAHSTAVDADWISMLFGPFGDPYRRDPRMPWTGEAYLEINPKDAAELGLADGDYAWVDADPEDRPYRGWNEDDPYYEVARAMMRVRIYTGMSRGVIRTWF	YPFTFIDFK-------SKLNREGRSQN-CTWYHEFKKVDVGDRSWEDALQINPQDAAKLGIKDGDKVEVTSVV-----------------ATISATAKLWEGVRAGTVAKCY	12.451,29.954,-8.577,15.408,30.027,-11.036,16.896,26.686,-9.889,13.606,24.750,-10.254,12.955,26.323,-13.689,16.514,25.554,-14.899,16.339,21.929,-13.665,12.930,21.421,-15.346,14.212,23.099,-18.556,17.262,20.765,-18.661,15.298,17.580,-17.817,12.599,18.359,-20.434,14.939,19.778,-23.148,14.226,16.917,-25.633,10.537,17.877,-25.602,10.904,21.537,-26.686,14.441,22.291,-27.981,13.830,20.649,-31.412,17.21…	VEFTENVLKIQTAPLWDGKKDVGGDRINGWQEFKQRGMWNSSPYKYKARWAKFGTKTKKFEFYSETLKVALTQHADKHKTTVDDILKTCNYEARGETAFIPHYEPPFRYGDVREYPFTFIDFKSKLNREGRSQNCTWYHEFKKVDVGDRSWEDALQINPQDAAKLGIKDGDKVEVTSVVATISATAKLWEGVRAGTVAKCYGQGHWAYGRVASDYKKGQPIGGNNNLLMPEDYDRLSGSTVRNGGFTGVKIRKI	1869227	bacterium
job.pdb	AF-A0A3B0RCW3-F1-model_v4 Anaerobic dimethyl sulfoxide reductase chain A, molybdopterin-binding domain	18.600	118	62	4	34	150	38	122	1.000	4.796E-04	123	281	259	QERD-PAFRFVFQTPKYRWGAHSTAVDADWISMLFGPFGDPYRRDPRMPWTGEAYLEINPKDAAELGLADGDYAWVDADPEDRPYRGWNEDDPYYEVARAMMRVRIYTGMSRGVIRTW	AEVDTKEYPLHALSQRPMHMYHSWGSQNAWLRQI----------------TSQNKLHIHSETAQELGIVDEDWVWIES----RHG-------------RVKGQVKLITGVNPQTVWTW	12.046,4.455,-30.247,12.325,0.624,-30.579,13.964,0.782,-34.046,16.538,3.221,-32.621,17.308,0.683,-29.846,17.765,-1.917,-32.647,20.500,0.162,-34.357,18.324,2.019,-36.907,19.039,5.716,-37.575,21.744,8.199,-36.530,20.366,8.687,-32.985,20.934,5.651,-30.733,19.746,5.361,-27.098,22.307,4.998,-24.331,23.568,1.428,-24.038,22.026,1.075,-20.535,18.541,1.956,-21.851,18.651,0.052,-25.180,17.081,-3.214,-23.91…	FRLAAQGHGERQPPKRNRERIETYFDPLPIWYMPFEEAEVDTKEYPLHALSQRPMHMYHSWGSQNAWLRQITSQNKLHIHSETAQELGIVDEDWVWIESRHGRVKGQVKLITGVNPQTVWTWNAIGKRKGAWGLDKNAPESNQGFLLNHIISEVLAPNKAGDTFSNSDPVTGQAAWFDLRVKISKCSAEEAGFTEPMFEAFAHIPAADKPVLRYGAELTGTHKGKAVPSTTWIGNRHENASNISGIKDGKGNRTKGGKS	652676	hydrothermal vent metagenome
job.pdb	AF-A0A327JQD5-F1-model_v4 Nitrate reductase	21.600	120	56	6	37	151	1	87	1.000	3.098E-04	123	281	305	DPAFRFVFQTPKYR--WGAHSTAVDADWISMLFGPFGDPYRRDPRMPWTGEAYLEINPKDAAELGLADGDYAWVDADPEDRPYRGWNEDDPYYEVARAMMRVRIYTGMSRGVIRT---WF	SPRYPLRLNTGRIRDQWHTMTR-------TGLSPRLG-AHRP--------EPFLEIHPDDVARFGLSDGGFARVETAH-----------------GSAVLRVVATDVVRPGEIFAPIHWT	21.816,-4.052,-19.327,22.510,-7.400,-17.571,22.258,-5.588,-14.291,18.864,-3.982,-15.090,17.012,-6.451,-17.320,13.598,-4.931,-16.811,12.015,-1.772,-18.295,10.213,0.388,-15.685,7.251,2.379,-17.016,5.846,4.974,-14.574,2.276,6.333,-14.766,-0.997,7.344,-13.073,-4.030,5.547,-11.623,-7.541,6.926,-12.242,-8.375,7.685,-8.584,-5.235,9.765,-7.895,-3.967,13.191,-8.973,-0.188,13.705,-9.048,1.358,13.573,-5.522…	SPRYPLRLNTGRIRDQWHTMTRTGLSPRLGAHRPEPFLEIHPDDVARFGLSDGGFARVETAHGSAVLRVVATDVVRPGEIFAPIHWTAETSSHGRVGPLVQGATDPYSGQPEAKATPATVAPVTMRRAGFALSCGPLSLPRDLWWSRIAVAGGFAWSLAADAPIETLAPAMRALFPDCECAELHDPARDVIRIAAFADGRLAGAVFLGPAGRTPRWETLAPSLGETFAPSTRLAMLSGRAPDGAAACGPLVCSCFSVGRDAILAAVADGATDTAAIGAAVKAGTNCGSCLPELKRLLAEASRAAA	29408	Rhodoplanes elegans
job.pdb	AF-A0A3N5LE25-F1-model_v4 Uncharacterized protein	15.500	116	65	6	37	151	232	315	1.000	3.298E-04	123	281	346	DPAFRFVFQTPKYRWGAHSTAVDADWISMLFGPFGDPYRRDPRMPWTG-EAYLEINPKDAAELGLADGDYAWVDADPEDRPYRGWNEDDPYYEVARAMMRVRIYTGMSRGVIRTWF	SEDYPMQVIFTRH---------AANWM-----PGGW-SSRDEILRRESIEAFINVSPQDLEEKGIKSGGRVKL-----------LTPDG------AAVFPARGDSRVPRGLLVLAE	-8.922,-25.209,-22.156,-10.207,-23.375,-19.061,-8.676,-20.998,-16.702,-9.193,-17.273,-17.096,-12.008,-15.920,-14.899,-13.833,-13.142,-16.768,-14.507,-10.308,-14.288,-16.426,-7.437,-15.928,-18.366,-6.788,-19.168,-15.409,-4.703,-20.499,-13.185,-7.736,-21.269,-13.394,-9.328,-24.690,-10.301,-9.725,-26.921,-6.634,-9.807,-26.602,-6.781,-8.256,-30.103,-4.892,-5.449,-31.937,-7.105,-2.800,-30.213,-5.642,-…	SDSAVVIGERWLTAGRHAVERTLQLVQAAALLGAEDRIFVAAGEANSAGLFDLLPDAEADLTRMARLLDGDASGISVLLVCGDDLLRAAPYRAGLQKALASVETIVEIDRFPGEVCRLADVVLPSAAFGELDGTVTNMLGTVQRWRRVVPPPGDARPERDWFGLIARRLGDDAWPRTPFEWWTTEPALDSPYRVDRLTPLYQGTDWVQWPFREEEEPLALVPPRSSVCSPVSEDYPMQVIFTRHAANWMPGGWSSRDEILRRESIEAFINVSPQDLEEKGIKSGGRVKLLTPDGAAVFPARGDSRVPRGLLVLAEVPGDNELPKSVLAVSDSGVAFQPVACRLEKV	1978231	Acidobacteria bacterium
job.pdb	AF-A0A2H0YEX8-F1-model_v4 Uncharacterized protein	13.900	122	71	6	36	149	252	347	1.000	2.002E-04	123	281	396	RDPA--------FRFVFQTPKYRWGAHSTAVDADWISMLFGPFGDPYRRDPRMPWTGEAYLEINPKDAAELGLADGDYAWVDADPEDRPYRGWNEDDPYYEVARAMMRVRIYTGMSRGVIRT	GDPGVSKGNETLYDLELNPYVI------PILSG--LNHTNQPWL-QDITGFHVYQRWHTWVEVNPETADKIGIQNGDWVWVES--------------PK---GKIKAQARLFKGAMPDVINL	0.472,17.643,-3.171,0.984,14.292,-5.007,0.010,11.903,-2.180,-2.297,9.122,-3.571,-4.627,9.897,-0.712,-5.377,13.249,-2.441,-6.377,11.619,-5.783,-10.137,11.459,-5.021,-10.148,15.078,-3.790,-8.208,16.347,-6.834,-10.537,14.543,-9.303,-13.681,15.881,-7.558,-12.220,19.414,-7.438,-10.879,19.158,-11.038,-7.529,20.360,-9.670,-5.067,20.956,-11.185,-7.296,19.889,-14.102,-10.090,17.368,-14.926,-8.888,13.786,-…	QDAPENLAEQILKKQPYPIEMLLVHDANPMYESPEPDRLISALKQIPTVVSFSSFMDETTRYADLILPDSIYLEKWQMDESFTLKGNPVVSVAQPVAAPTYDTRDTCEILTALTGILGKPVSNAFPSLKSEDLIKASLKPLHASGRGEAFGAQLEELWTKLLEQSGWKVRSREPFEKFLADVEERGGWWDPVYYPWEWKRVLSTPSGRFEFYSLTARKYFSSLNAKDQDLLLQKIPSPVDMDKLDAACLPMGDPGVSKGNETLYDLELNPYVIPILSGLNHTNQPWLQDITGFHVYQRWHTWVEVNPETADKIGIQNGDWVWVESPKGKIKAQARLFKGAMPDVINLPVGLGHASGGRWTSGIGENVLKILLAEKEPFTGKVHFQRSRVRLTKTNA	1974068	Nitrospirae bacterium CG08_land_8_20_14_0_20_52_24
job.pdb	AF-A0A7C1RMM0-F1-model_v4 Uncharacterized protein	13.800	159	81	5	21	160	288	409	1.000	6.928E-05	123	281	433	RTWAELQQ---------TL----------HPLQERDPAFRFVFQTPKYRWGAHSTAVDADWISMLFGPFGDPYRRDPRMPWTGEAYLEINPKDAAELGLADGDYAWVDADPEDRPYRGWNEDDPYYEVARAMMRVRIYTGMSRGVIRTWFNMYAATPAT	KNLSAVQEEIEGLPSEESIGKKAFVPVDHKPDDEADNAYPFRLVIRDVMQHSGSMSTSSKSLDLVVS----------------EALLEINWKDAKANGIADGSHVKITSKQ-----------------GEVFLKAMVSDEIPQGTVFVP----THFPFA	4.220,-8.181,10.506,4.280,-10.445,7.429,5.520,-7.563,5.245,8.077,-6.123,7.722,9.328,-8.895,10.076,12.230,-6.954,11.474,10.111,-3.815,11.989,7.465,-6.009,13.685,10.148,-7.380,16.079,10.878,-3.793,17.230,7.152,-3.289,17.964,7.112,-6.548,19.983,10.291,-5.454,21.847,8.652,-2.133,22.846,5.589,-4.137,23.970,7.839,-6.394,26.128,9.447,-3.229,27.604,5.996,-2.122,28.876,4.358,-0.255,25.961,0.677,-0.804,25.…	TVTHPVFGINILTAKRQGSKLIVADSRESKLTRHSSQWLNLKDGTSLALVNAITKVIIDKGLYDKDAASGIENFPALEKSLENYTPAKVAGITGIPKEEIVSAAETLGNAKSRMISLSVSMSENTKCRDTVVAAANLVNLLGEGSTTLHIPAEYSNTYGHYQMGIRPLNEPSDKGVIEMLYNDNLKLSALYIMGEDPATTYPNSSKVIEKLRSLDFLIVQDIFMTETAKLANVVLPASSWGQKDGNFTNAAGITQKVHKLTDPAGQSVTDWMILRNLALTMGEDVGAKNLSAVQEEIEGLPSEESIGKKAFVPVDHKPDDEADNAYPFRLVIRDVMQHSGSMSTSSKSLDLVVSEALLEINWKDAKANGIADGSHVKITSKQGEVFLKAMVSDEIPQGT…	2026887	Nitrospirae bacterium
job.pdb	AF-A0A660ZLN6-F1-model_v4 Dehydrogenase	16.800	113	63	4	42	151	326	410	1.000	3.977E-04	123	281	462	FVFQTPKYRWGAHSTAVDADW---ISMLFGPFGDPYRRDPRMPWTGEAYLEINPKDAAELGLADGDYAWVDADPEDRPYRGWNEDDPYYEVARAMMRVRIYTGMSRGVIRTWF	FIFVDHKSRLNREGRTPNCTWYYEFKDL----------DP-GDEVWADVAKINPLDAVKIGIKSGDDIKVTSET-----------------GSLTCKAKLWEGIRPGTVAKCY	12.568,13.540,14.994,13.826,11.306,17.863,16.059,9.175,15.576,17.800,12.405,14.449,18.038,13.777,18.014,19.601,10.517,19.289,21.967,10.301,16.259,20.377,6.936,15.282,19.622,7.975,11.663,22.049,6.211,9.273,24.018,4.884,12.312,24.930,1.538,13.941,21.937,0.207,15.919,19.731,2.965,14.410,17.410,3.459,11.428,18.648,2.553,7.917,17.254,3.152,4.443,17.386,0.496,1.718,20.853,0.074,0.202,21.292,0.980,-3.45…	ALNGLTGGVDNIGGTQQANKEYTSKFPKPDGFMDDIAKKGKKHGKIDHRGRLEFPALTKGKSGGGVVTNNAAVGILNADPNEIKVAIAYMNNFTFSCGQPERWERALSKIPFLVHITTNASEFSMFSDILLPDTHHMFEKWGYVKSHGNGHRHVTLMQPIIKPVWDYKIDETEIPWLIAEKLAERGFDNLLRHYKEYKDPETGKAPTNEKEFALYALKYATQNLWDPSKYKGGDKFSGWEEFLNIGVWNSDPYPYRKKWSNMKTKTKKFEFYGETLKAALTKHAEKHNTTVDHVLEICQYQARGEKAFIPHYEEPLIAGSQKEFPFIFVDHKSRLNREGRTPNCTWYYEFKDLDPGDEVWADVAKINPLDAVKIGIKSGDDIKVTSETGSLTCKAKLWE…	1869227	bacterium
job.pdb	AF-A0A7C8ANB0-F1-model_v4 Molybdopterin-dependent oxidoreductase	13.000	123	58	4	37	151	369	450	1.000	3.298E-04	123	281	498	DPAFRFVFQT--------PKYRWGAHSTAVDADWISMLFGPFGDPYRRDPRMPWTGEAYLEINPKDAAELGLADGDYAWVDADPEDRPYRGWNEDDPYYEVARAMMRVRIYTGMSRGVIRTWF	DPDYPLILISAKSRYYLLSSYRW---------VKRLRQKRP---------------FPIVEIHPDTAAAYGISDGDQVIISTNY-----------------GEIIQTAKVTGIVHPRVVSADL	14.820,-6.885,23.716,13.127,-4.558,21.211,9.695,-3.286,22.336,6.765,-3.490,19.874,3.735,-1.214,19.401,1.056,-2.527,16.991,-1.664,-0.209,15.636,-4.212,-2.513,13.947,-8.026,-2.995,14.188,-7.262,-6.697,14.035,-5.488,-8.772,16.709,-2.759,-9.953,14.316,0.160,-12.310,15.084,2.159,-9.091,15.532,-0.457,-7.612,17.931,-0.265,-10.789,20.098,3.506,-10.231,20.428,3.155,-6.450,20.890,3.803,-4.720,24.197,1.041,…	GARLIVVDPRRTELAERAELWLQLRPGTAQALALGFLHVIIGEEIYDKKFVENHTYGFEDLALHVKHYSPETVSDITWVPADLIRKAARLYAAARPAALQWGNPIEHDVNAFDAARSLVCLMAICGYLEVPGGNINAHEPKIMGLGEFVRADLIPDKRKEMIGAYRGVIPRLMTVPPAYFRKAVLEGKPYPVRGYYGMCTNPLVAWADSGLTYEMFMNLDFVAMAEIFMTPTASLADIVFPVAHQYEMNDIGHYGIGHGMILARPKIVDPPLECWPDMKIINELGKRISEPQYWHDDFEDFLGDVVRPAGLTYPEFAAKGFLKGPDRFRLYEEKGFRTPTGKVELKLSTAEKFKLKPLPEFTGLPEEDDPDYPLILISAKSRYYLLSSYRWVKRLRQKR…	2026735	Deltaproteobacteria bacterium
job.pdb	AF-A0A523R142-F1-model_v4 Nitrate reductase	16.200	117	63	4	35	149	424	507	1.000	1.881E-04	123	281	543	ERDPAFRFVFQTPKY--RWGAHSTAVDADWISMLFGPFGDPYRRDPRMPWTGEAYLEINPKDAAELGLADGDYAWVDADPEDRPYRGWNEDDPYYEVARAMMRVRIYTGMSRGVIRT	EPDQEYPFVLTTGRVIDHWHTGTMTMKVPELKRSFP----------------KAYVEVNTQDAKKKGIQNGDDVLL-----------ETRRD------KMVFQARVSDVCPPGLVFV	2.049,-11.120,6.974,2.556,-14.083,9.392,6.032,-14.956,8.336,7.126,-11.301,8.593,5.515,-11.094,12.074,7.331,-14.316,13.130,10.620,-12.684,12.022,9.879,-9.558,14.132,8.909,-11.693,17.172,12.092,-13.787,16.743,14.177,-10.578,16.505,12.701,-9.300,19.817,13.164,-12.733,21.457,16.835,-12.840,20.359,17.503,-9.283,21.675,15.435,-7.922,24.621,16.671,-4.419,23.814,14.580,-4.489,20.609,11.600,-2.168,21.114,…	HPIVFKRIAARKQADPNVKVIVVDPRKTNTARIADIHVRFKPGTDLAILNSMAYVIIQEELDNYRFHSKYVTFMDNKKNKLTFDNYKKFLEDYTPEKAAKITGVPAATIEKIAKIFAESSATTSLWCMGINQRIRGVWANNLISNLHLLTGHIGKPGATPFSLTGQPNACGGVRDTGGLAHLLPAGRLIKKKAHRNEMEKLWGLPQDSLNPKPGLHTMAMWSALAEGKLKAVLVLCTNPAHSLPNLNKYVEGMKRKDTFIALIELFKDAETMKYADVVLPPAYWCEREGVYGCSERRYALIEKAIDPPAQCRESVDILIDFAKRVGVDPKLVSYKNSADIWDEWRAVGRPTPYNFWGITRERLRKESGIKWPCPTEDHPGTNIRYVRGKDPNIPKDHPN…	2049433	Desulfobacteraceae bacterium
job.pdb	AF-A0A1J5IDF7-F1-model_v4 Formate dehydrogenase subunit alpha	23.800	113	55	5	37	149	439	520	1.000	3.298E-04	123	281	555	DPAFRFVFQTPKYRWGAHSTAVDADWISMLFGPFGDPYRRDPRMPWTGEAYLEINPKDAAELGLADGDYAWVDADPEDRPYRGWNEDDPYYEVARAMMRVRIYTGMSRGVIRT	DADYPLLLTTGRGALHYNSGAM-----SRRTAGLRD------RQP---ELTLEIHPEDAAALGIRDGARVTVAS------RRG-----------EVAARATVTETISPGVVFL	1.280,-4.377,-11.573,0.240,-5.228,-7.989,1.188,-1.717,-6.746,-2.134,-0.584,-8.278,-4.070,-2.974,-6.005,-1.962,-2.198,-2.895,-0.510,1.339,-2.564,-1.681,3.381,-5.575,-3.446,5.674,-3.055,-0.070,6.124,-1.317,1.481,7.243,-4.637,-1.430,9.632,-5.363,-2.048,11.052,-1.845,1.603,11.406,-0.769,2.412,12.619,-4.311,-0.171,15.438,-3.917,0.967,16.320,-0.359,4.745,15.662,-0.180,5.594,15.452,-3.918,6.608,11.766,-…	HCARLCHASTLTGLGATLGAGAATNPFADLENARCLLIIGANPAENHPVLCRHLRRARDRGAVLIVVDPRFTPTAWGADLYLNIRPGTDVALLNAMIQVIFREQLADLEFIARRTSGAAELQAETAHWTPERAAAVTGIGAELIRQVARRYASSPAASILYCMGVTQHSSGTQGVIACADLALCCGQLGRSGAGIVPIRGQDNVQGACDMGALSGFFPGYAKVSDPAARKRFADHWRMDVDRFAAGAGLTVTEMEEAAADGRIQAMLAMGENPIITSPDSAKTRRGLAALDFFLVQDIFRTETGDLADLLLPAALWAEKAGSKTAGDRRVQWSPRALEPPGEARPDWWIIGELGKRLGFADQFDYQGPDQVLAEISRVVPGYAGLSAERLKAEAGGLYW…	1805379	Syntrophobacteraceae bacterium CG2_30_61_12
job.pdb	AF-A0A7G3ERK3-F1-model_v4 Nitrate reductase	24.200	128	62	7	37	161	389	484	1.000	1.465E-04	123	281	599	DPAFRFVFQTPKYRWGAHSTAVDADWISMLFGPFGDPYRRDPRMPWTGEAYLEINPKDAAELGLADGDYAWVDADPEDRPYRGWNEDDPYYEVARAMMRVRIYTGMSRGVIRT---WFNMYAATPATV	DELYPLILNTGRIRDQWH-TMTRTGYVPRL-------------MQHIDEPFVEMNATDAARAGLTDGQLARV-SSP-----RG-----------VMVARVRISTAQRAGELFAPMHWNAQFARQG-KV	2.572,12.408,16.849,5.545,11.017,18.830,4.303,7.502,19.295,6.887,4.692,19.611,6.586,0.888,19.509,7.064,0.935,23.321,3.822,2.951,23.542,2.059,-0.103,22.027,3.468,-2.338,24.815,2.743,0.205,27.579,-0.918,0.794,26.588,-3.960,-0.650,28.395,-6.195,-0.209,25.311,-4.810,-0.895,21.815,-7.181,0.042,18.961,-6.284,-1.284,15.461,-8.193,0.541,12.691,-8.145,-0.664,9.059,-5.006,-2.706,9.891,-4.050,-6.366,9.337,-…	VPCSYEDVENSVLVVLVGSNAAWTHPVLYQRLVQAKHNNPQMKVVVIDPRKTATCDIADLHLALRPGSDAGLFVGLLNLIQGRGEWPIPRVAAFCDLPSDEIGTFYDWFVTAPRAITLYTMGINQSSSGSDKCNAIINVHLASGKFNRPGCGPFSLTGQPNAMGGREVGGLANQLAAHMNFEPDDLARVARFWGTERLAQTPGLMAVELFDAIARGEVKAVWIMGTNPAVSLPDSHAVCQALAACPLVMVSEVMQETDTSRFAHIRFPALGWGEKNGTVTNSERRISRQRAFLPAPGEARPDWWIIARVADQLGYGDAFAWEHPQEIFCEHAALTAFENNGERALNLRELASLSREAWDELAPYQWHAGDFPQRTLVPVDPSPHGAGVDELYPLILNTG…	550	Enterobacter cloacae
job.pdb	AF-A0A366MGF8-F1-model_v4 Formate dehydrogenase subunit alpha	16.300	122	63	5	37	155	565	650	1.000	1.660E-04	123	281	674	DPAFRFVFQTPKYRWGAHSTAVDADWISMLFGPFGDPYRRDPRMPWTGEAYLEINPKDAAELGLADGDYAWVDADPEDRPYRGWNEDDPYYEVARAMMRVRIYTGMSRGVIRT---WFNMYA	TPEFPFLFSMGRCIFHWDT----GKM---------------TRSSTQTANWIEIHPKDAQELGISGGDRVEIET-----------KD------ETFSGTVRITDEILEKTVFMPSHYVDAQS	-10.491,-25.246,-29.058,-7.962,-26.362,-26.437,-8.691,-24.024,-23.502,-5.908,-23.732,-20.899,-6.766,-22.518,-17.375,-3.743,-20.642,-15.965,-3.742,-19.612,-12.276,-2.719,-16.025,-11.447,-3.485,-13.185,-8.985,-6.043,-10.393,-9.442,-4.232,-7.203,-10.561,-6.561,-4.838,-8.728,-6.811,-4.552,-4.904,-4.405,-5.725,-2.140,-6.675,-8.709,-1.270,-4.708,-11.111,-3.532,-7.673,-13.038,-4.984,-6.585,-16.072,-7.03…	MDVRLIRTICPYCGTGCSLLLAAADGRVRGVHPYPRSPVNAGKLCARGLSAAEFVNAPDRLTRPMIRKNGTLETVSWEEALTYTAKRLKTYLPSEIGILSSPRVSNEDNYVMMKFARGVLKTNNIDHCERLSHTSTVQPLIESFGYPAMINNIADIAAADCIFVLGSNVFRQFPLIGRAIITAQQNGAQYICADPRKTFTGSTADLTLQFYHGSDVALLNGIMQVICTNGWEDAGFIAARTEGYPAFYDRIMQPAYDLDHVSKATGVAPEAILQAAEWISSAQACSIIYSTGVTKFGAGDDVIHTIADLQLLTGSIGKKGAGVSPLRGQNNIQGACDMGILPEYFTGYQRVDDPNVHAVFSREWKFSDGIAGPTRGLDSTEMMDRLQKNTGEIKAMYVL…	2006183	Methanocorpusculum sp. MCE
job.pdb	AF-A0A7L4PJI0-F1-model_v4 Formate dehydrogenase subunit alpha	14.600	116	64	5	37	150	563	645	1.000	3.977E-04	123	281	678	DPAFRFVFQTPKYRW--GAHSTAVDADWISMLFGPFGDPYRRDPRMPWTGEAYLEINPKDAAELGLADGDYAWVDADPEDRPYRGWNEDDPYYEVARAMMRVRIYTGMSRGVIRTW	TDEYPLQLITGRLSLHHNTGSMTRRSPSL-LSRVP---------------DLDVEIHPEDARELQVEDGQMVVVST------RRG-----------ETRAQARLTPRVRKGTAFMS	-37.137,17.545,-0.944,-34.016,18.174,-3.076,-31.360,15.482,-2.557,-28.086,16.778,-1.069,-24.891,15.869,-2.975,-21.994,15.283,-0.556,-18.456,15.060,-2.011,-16.251,12.123,-1.013,-13.488,9.710,-2.089,-13.856,5.993,-2.861,-12.851,3.901,0.199,-11.262,1.078,-1.749,-8.055,1.370,-3.847,-5.425,4.165,-3.701,-6.579,6.017,-6.864,-8.798,8.395,-4.853,-11.747,8.428,-7.287,-14.065,11.373,-6.529,-17.828,10.794,-6…	MSADLVSTVCPYCALGCGMYIRVEGGRAVGIEYMADHPVNEGALCPKGNAALEILHHSDRLLHPLRREGDVWVQISWDQALDLVAGAIKQALQRGGPDSLGFLSSSKATNEANYLIQKLARVLGTNNVDNCARLCHAPSVFGLGRSLGTGAMTNPISDLENSRCIFVIGSNFAETHPIVARWVMRARDRGARVIVADPRKTPTSWMADLFLQIRPGSDLALLQAMMKVILDQGLMDHRFIAERTRGFQDLADSLRGFSLEWASDVTGVTVADIVRAAREYARSEASSIVYSMGITQHVCGTENVVACSDLAMICGHLGRPGAGLFPLRGQNNVQGACDMGALPRVYPGYRRTKHQNSVDTFRSGWNVSCLPAEGGFTANEMLDAALEGRISTMYVVGEN…	2250255	Methanosarcinales archaeon
job.pdb	AF-A0A843A5U0-F1-model_v4 Molybdopterin-dependent oxidoreductase	16.300	116	66	2	34	149	560	644	1.000	5.433E-04	123	281	681	QERDPAFRFVFQTPKYRWGAHSTAVDADWISMLFGPFGDPYRRDPRMPWTGEAYLEINPKDAAELGLADGDYAWVDADPEDRPYRGWNEDDPYYEVARAMMRVRIYTGMSRGVIRT	EKQSANLPFLLITFEYAGQH--------------GAATLTRNFSPLMKRWGEAIGELNVETAKSLGINEGDKVKIKTEY-----------------GEFSCKVHLTQNIVKDVIAV	-3.487,-29.843,-21.189,-1.136,-28.621,-18.414,-1.584,-27.185,-14.902,0.668,-24.348,-13.663,0.903,-22.952,-10.120,1.151,-19.150,-9.877,0.806,-16.369,-7.309,-2.471,-14.430,-7.505,-1.609,-11.015,-9.063,-4.215,-9.112,-7.120,-4.169,-8.396,-3.366,-1.192,-8.368,-0.928,-2.319,-11.633,0.751,-0.196,-13.813,-1.590,-2.609,-16.671,-2.416,-1.550,-19.340,-4.934,-3.800,-20.629,-7.739,-3.693,-23.337,-10.433,-3.91…	MTNKQLICPFCGLGCAVTLKIDEFGRPYAVDAFEGDHVSKGKACPKPFSIPSFLNSSNRLAHPMKRKENGFVEISWGDAIKEISERIKEITKSDDPSSLGFLGSANCTNEDNYVFQKFARAIGTNNIDHHASFFALSEINAMYKSLGIPSLSSTYEELLKSSVVLIWGFNPAETNPVLMGQYILKAKEKGAKVVVVDPRKTKTAWFSDIHLMLNPKTDYALALSLLNVIFNEKLYDKNYSERINLSQKSIEVINSYSPEVVEKICGIQANTIRQVAKLIATSGKASILWGLGILQQINGEDIIEALLTISALCGYLGKEGCVVGGIKNEVNLQGASDMGVLPNFLPGYIDVSNKNEIEKFSKIWGFYVPDKEGMNAFEMLYSSNSTKIKGLYIMGMNPL…	683846	Fervidicoccus fontis
job.pdb	AF-A0A1F9VP77-F1-model_v4 4Fe-4S Mo/W bis-MGD-type domain-containing protein	19.200	125	65	5	32	151	577	670	1.000	4.505E-04	123	281	714	PLQERDPAFRFVFQT-----PKYRWGAHSTAVDADWISMLFGPFGDPYRRDPRMPWTGEAYLEINPKDAAELGLADGDYAWVDADPEDRPYRGWNEDDPYYEVARAMMRVRIYTGMSRGVIRTWF	PFAHEYPNFPLRLYVHTPLAFSFGEGAH-----LPYLHSLAGA---------HLGEQWETWVEIHPAAARRLGISDRQMVWVES--------------PA---GKILARARHYEGMRQDTVSLPL	-17.780,-45.647,-0.511,-16.001,-43.310,1.920,-12.492,-44.623,2.705,-11.566,-43.767,6.300,-7.772,-43.232,6.311,-6.416,-44.189,9.736,-2.717,-44.701,10.634,-3.615,-48.414,11.026,-5.004,-48.708,7.448,-2.072,-46.928,5.672,0.185,-50.018,5.957,-2.580,-52.287,4.611,-2.876,-50.002,1.532,0.948,-50.106,1.159,0.532,-53.829,0.367,-1.990,-52.984,-2.391,0.660,-50.786,-4.112,2.966,-53.843,-4.371,0.117,-55.846,-5…	MEIEISRKNFLKWGSFLTAALALPKALKAKVLTPKEKPLPKLDSEAYKPALCKLCPALCMLQVRVVNGKAVGISGMSGHPVSLGTHCPKGGAILQDLYHPDRLRFPLLQKGPRGSGQWERIPWSKAHQILHDKLSDLLRRNAPEALAVLAAPIRDIRHDIQERFARLFGTPNFWEWNWPLAEAPLDAFKMMHGSSEGLFYDLQNANLLVSFGWDWLQSFPSPVEAQRAFSELRRARPERRVRIIQVEPRLSTTAAKSDEWISIRPDTEGLLALGVAHVLVRDNLYDRNFVSQWTSGFEEFKTLVLKEYSPQKVAEATSVKTQKISELAHEMARIQPALAITYRGSLFNQTAVHSLNALLGSIGVRRGVLATEAERYQLTLPAAYSSEPPKPPLAPSLHQ…	1797952	Elusimicrobia bacterium RIFCSPLOWO2_12_FULL_59_9
job.pdb	AF-A0A419FM73-F1-model_v4 Twin-arginine translocation signal domain-containing protein	16.600	114	78	3	39	151	863	960	1.000	6.552E-04	123	281	1020	AFRFVFQTPKYRWGAHSTAVDADWISMLFGP-FGDPYRRDPRMPWTGEAYLEINPKDAAELGLADGDYAWVDADPEDRPYRGWNEDDPYYEVARAMMRVRIYTGMSRGVIRTWF	VYKYTFIDHKSRLNREGRSANAPWYHEFKSCDAGD---------VKNQDVIKISTADATSLGLKTGNWVEVT-------SNCLQPDGVTRVERSIRCQVSVWDGVKQGTVAKCY	-17.107,1.485,-36.909,-20.530,3.129,-37.415,-20.582,6.481,-35.552,-24.022,6.528,-33.870,-24.649,10.082,-32.622,-26.645,10.721,-29.407,-29.766,11.743,-31.421,-29.928,8.467,-33.402,-29.603,6.458,-30.153,-32.655,8.337,-28.769,-34.628,7.588,-31.963,-33.746,3.860,-31.691,-35.038,3.623,-28.073,-38.538,4.765,-29.170,-38.817,1.902,-31.712,-37.815,-0.835,-29.202,-40.759,0.208,-26.956,-43.320,-1.334,-29.37…	MIKINRRDFLKGSAAIGVAGALSGTVLNSLKPSKARADESTASWTPTGCVGCTTWCPVEVKTQMDSGVKRAVDVRGNKDCKRGNATTGDASNVCPRARIALQEAYDADRVKHPMRRTNPVKGVGVDPEFVAVEWDEALDEIAQKMYDMREANNSHKLTYFRGRYTYSRLTLYKALPGIYGTPNAISHSSICAEAENFARTLAVGRWGYDDYGVDKCRVLLLWGVDPVSSNRQVGGMIHKLATRLANQGTDPFTLISVDPRLHATGMKAHHWLPVKPGTDAALACAIAHHILVTGAWNKAFVGLDDTVFTAGSNAVVGSVPEKGTKGLVDWWNNVLKTCTPTWAAGITLISAATIRTVAEAFAAAGEKAISWLGPGIAMQPNGAYGAYAAIALNGLVGSF…	2026770	Nitrospiraceae bacterium
job.pdb	AF-A0A7V0IV20-F1-model_v4 Molydop_binding domain-containing protein	13.000	215	119	9	32	240	5	157	1.000	1.559E-04	122	281	157	PLQERDPAFRFVFQTP-KYRWGAHSTAVDADWISMLFGPFGDPYRRDPRMPWTGEAYLEINPKDAAELGLADGDYAWVDADPEDRPYRGWNEDDPYYEVARAMMRVRIYTGMSRGVIRTWF---NMYAATPATVANQKA--TPGNPARNEQTRYVALFRYGSHQSGTRAWLRPTQQTDSLVRKGYFGQVIGTGFEADVHSVSGAPKEAFVKIEKA	PGYPAPPLTCPRINGYMRYPVHIHSRSAQRKWLSEVY----------------HDNPGWINPVTAAERGIRDGDKIRVKSSV-----------------GEIVTKARVTEKIVPGIIAISYHVGREESGRYGSGRKSPFGRDNDPDLRN--------IFWEEHGVHPN---RIIPNWNDPIN----------GQQ--------RWMDTVVTVSKV	-1.496,-1.910,28.839,-0.128,1.292,30.356,-0.281,4.313,28.016,2.923,6.380,28.152,2.610,10.097,29.022,1.918,12.066,25.912,0.464,9.189,23.823,-3.354,9.034,23.659,-4.398,5.444,23.814,-5.778,4.978,20.277,-9.432,4.053,20.367,-9.694,0.307,19.892,-12.113,1.001,16.963,-9.518,2.650,14.672,-7.742,0.394,12.128,-4.078,-0.152,12.802,-1.491,-0.664,10.065,0.665,-3.729,10.392,3.601,-2.157,8.532,5.502,-5.477,8.033…	METWPGYPAPPLTCPRINGYMRYPVHIHSRSAQRKWLSEVYHDNPGWINPVTAAERGIRDGDKIRVKSSVGEIVTKARVTEKIVPGIIAISYHVGREESGRYGSGRKSPFGRDNDPDLRNIFWEEHGVHPNRIIPNWNDPINGQQRWMDTVVTVSKV	2026887	Nitrospirae bacterium
job.pdb	AF-A0A353NGE1-F1-model_v4 Molydop_binding domain-containing protein	17.500	120	74	5	40	150	2	105	1.000	1.881E-04	122	281	172	FRFVFQTPKYRWGAHSTAVDADWISMLFGPFGDPYRRDPRMPWTGEAYLEINPKDAAELGLADGDYAWVDAD----PEDRPYRGWNEDDPYY---EVA--RAMMRVRIYTGMSRGVIRTW	YPFQLHTWKETFHTQSRTMNNLWLA-SIKP---------------QNYAEINPADAERLNVKTGDWVKVKSPSSEMIESDQYQNYRKNISHYYPNYLGKGWFKFQIQVTSRIRPGLFSVS	-7.128,11.938,12.781,-5.129,8.809,11.779,-6.764,5.953,13.726,-5.320,3.183,11.643,-1.769,1.767,11.434,-0.236,0.522,8.156,0.694,-3.178,8.302,2.775,-4.627,5.432,3.432,-8.253,4.427,4.234,-10.499,1.417,2.459,-13.414,-0.253,4.259,-16.738,0.347,4.130,-17.505,-3.413,5.706,-14.116,-4.313,9.403,-13.251,-4.037,9.011,-9.591,-3.025,7.604,-7.565,-5.962,9.812,-9.431,-8.494,7.521,-12.393,-9.282,4.261,-10.579,-10…	EYPFQLHTWKETFHTQSRTMNNLWLASIKPQNYAEINPADAERLNVKTGDWVKVKSPSSEMIESDQYQNYRKNISHYYPNYLGKGWFKFQIQVTSRIRPGLFSVSQSYGRFGAGARKWYMGDKEQPNDQRVAAGFHINPLYMTDPVLKNRVLIDPVGGATQSYGTPLRVERI	2053307	Desulfobulbaceae bacterium
job.pdb	AF-A0A3D5YC09-F1-model_v4 Molydop_binding domain-containing protein	20.500	156	78	7	1	152	43	156	1.000	4.476E-05	122	281	178	GLGVPESQLDVETRQYRNVVRTWAELQQTLHPLQERDPAFRFVFQTPKY--RWGAHSTAVDADWISMLFGPFGDPYRRDPRMPWTGEAYLEINPKDAAELGLADGDYAWVDADPEDRPYRGWNEDDPYYEVARAMMRVRIYTGMSRGVIRT--WFN	GSRGQGVKGSSETKINPSNPR-------TLEPSNPYLDDYPFLLITGNHLFHSGRLSQKAD---VLKRLLP---------------ESFVEISDKDAAALGIKEGDRVIVKG----KHH-------------EAVLRVRVKQGSLKGTAFIPENFE	13.599,7.487,-37.939,13.754,4.171,-36.043,12.119,1.135,-37.721,12.454,-1.219,-34.709,13.385,-1.492,-31.018,16.757,-2.827,-32.285,17.561,0.469,-34.049,16.877,2.370,-30.802,19.033,-0.130,-28.856,21.970,0.305,-31.284,21.732,4.082,-30.710,21.721,3.590,-26.896,24.752,1.275,-27.320,26.692,4.028,-29.158,25.786,6.794,-26.667,25.869,4.848,-23.339,29.255,3.235,-22.452,27.592,0.723,-20.099,25.651,-0.778,-23…	EYKSARDVFEEIRKEAPGYQDISFDSLNNTGVLVKGHGAEKQGSRGQGVKGSSETKINPSNPRTLEPSNPYLDDYPFLLITGNHLFHSGRLSQKADVLKRLLPESFVEISDKDAAALGIKEGDRVIVKGKHHEAVLRVRVKQGSLKGTAFIPENFEDVPVNCFFKKGEGIPRVKISKQ	2026735	Deltaproteobacteria bacterium
job.pdb	AF-A0A6N9CEA5-F1-model_v4 Formate dehydrogenase subunit alpha	13.400	208	90	9	37	242	60	179	1.000	3.276E-05	122	281	184	DPAFRFVFQTPKYRWGA--HSTAVDADWISMLFGPFGDPYRRDPRMPWTGEAYLEINPKDAAELGLADGDYAWVDADPEDRPYRGWNEDDPYYEVARAMMRVRIYTGMSRGVIRTWFNMYAATPATVANQKATPGNPARNEQTRYVALFRYGSHQSGTRAWLRPTQQTDSLVRKGYFGQVIGTGFEADVHSVSGAPKEAFVKIEKAED	SNDFPVWLTTGRRLQSYHTRTQTGRAQGIDYLLS----------------EEALEVNPADVEGWGLRDGGWCEL------SSVRG-----------SVKVKVKSTNRSPRGTVFAS--------------------------FSFSD---------VPVNIL-----T-------------GSGYDPITETAE--LKVCPVRVEPTND	21.544,-22.099,-19.467,22.436,-19.015,-21.562,22.372,-15.327,-20.566,19.197,-13.461,-21.578,19.868,-11.694,-24.926,18.650,-8.409,-23.545,21.673,-8.385,-21.165,24.340,-9.826,-23.510,26.026,-6.388,-23.791,26.346,-5.930,-19.986,29.445,-6.723,-17.921,30.761,-5.555,-14.534,33.008,-2.861,-16.093,30.072,-1.303,-18.000,27.687,-1.255,-15.012,30.323,0.389,-12.742,29.310,3.793,-14.189,25.566,2.885,-14.043,2…	CSLSPIYAGLDWERIENSEYQWPVPDKDHPGTPRLHEGEFVNGRGIFSIVRYRDPAETISNDFPVWLTTGRRLQSYHTRTQTGRAQGIDYLLSEEALEVNPADVEGWGLRDGGWCELSSVRGSVKVKVKSTNRSPRGTVFASFSFSDVPVNILTGSGYDPITETAELKVCPVRVEPTNDPQLGT	2026781	Candidatus Poribacteria bacterium
job.pdb	AF-A0A2I0NM21-F1-model_v4 Formate dehydrogenase subunit alpha	19.400	113	60	5	37	149	171	252	1.000	1.881E-04	122	281	291	DPAFRFVFQTPKYRWGAHSTAVDADWISMLFGPFGDPYRRDPRMPWTGEAYLEINPKDAAELGLADGDYAWVDADPEDRPYRGWNEDDPYYEVARAMMRVRIYTGMSRGVIRT	DAEYPFVLTTGRVLWHWHTGTM-----TRRSATL------DHEVP---TGWIEINPEDAQALGIKDKEMIRA------ITRRG-----------SVEVPARVTRDIMKGVMFM	6.890,-11.085,-2.331,8.464,-7.780,-3.513,7.870,-4.322,-1.973,4.708,-5.411,-0.082,3.635,-6.146,3.511,0.521,-8.382,3.362,0.966,-9.186,7.024,-0.301,-5.628,7.669,-1.954,-4.523,4.388,-4.107,-7.544,3.460,-7.572,-8.359,4.883,-8.013,-11.047,7.500,-4.424,-11.108,8.786,-5.188,-14.446,10.532,-5.879,-15.996,7.113,-2.869,-14.195,5.563,-0.571,-15.442,8.378,-1.843,-19.021,7.974,-1.330,-18.816,4.190,2.259,-17.51…	IMGENPMLSDPDLTHVKHAIENLEFLVVQDIFLTETAELADVVLPAACYAERDGTQTSTERRVQMWRKAQDPPGEAKVDWQIISELAAKMGYAAQFPYQSAEEIFNEVAAVTPSYHGMNYKRLSKPEALHWPCPAVDHPGTPILHIGKFSHPDGMGVFAPLEWKPPAEVPDAEYPFVLTTGRVLWHWHTGTMTRRSATLDHEVPTGWIEINPEDAQALGIKDKEMIRAITRRGSVEVPARVTRDIMKGVMFMPFHFKECAANVLTNNALDPVAKIPEFKACAVKVEKITEA	2013822	Methanomicrobiales archaeon HGW-Methanomicrobiales-6
job.pdb	AF-A0A377V4I6-F1-model_v4 Putative nitrate reductase	16.600	120	66	5	37	153	14	102	1.000	1.465E-04	122	281	315	DPAFRFVFQTPKYRWGAHSTAVDADWISMLFGPFGDPYRRDPRMPWTGEAYLEINPKDAAELGLADGDYAWVDADPEDRPYRGWNEDDPYYEVARAMMRVRIYTGMSRGVIRT---WFNM	DAFYPLILNSGRIRDQWH-TMTRTGAVPRL-------------MQHIAEPMVEVAPQDAVRYQLPADGLARI-----------WSRHG------VMVAKVAISEGQRPGSLFVPMHWNNQ	40.521,-11.088,-15.591,37.902,-12.677,-17.863,37.340,-10.443,-20.959,33.681,-9.752,-21.337,31.715,-8.021,-24.136,28.949,-5.783,-22.661,25.519,-6.829,-23.749,22.459,-4.500,-23.772,19.536,-5.081,-21.500,17.175,-7.875,-22.630,14.153,-5.807,-21.448,12.406,-4.547,-24.631,9.245,-2.389,-24.826,6.375,-3.156,-27.247,2.727,-2.131,-27.870,1.539,-4.335,-24.941,4.356,-3.240,-22.572,5.073,0.361,-23.647,6.819,1…	MVPVTPQPTRATTDAFYPLILNSGRIRDQWHTMTRTGAVPRLMQHIAEPMVEVAPQDAVRYQLPADGLARIWSRHGVMVAKVAISEGQRPGSLFVPMHWNNQFARQGRVNNLLAAVTDPYSGQPESKQAAVAIAAWQPAWHSELFCREPLPFPAAWHWRRRAAPGVLHYSLAGEASARQWLSAWCARRGWQLQVADGGAVWNLLAWHQGRLMLGWWSDAREPAVDCAWISAAFAAPPSDAVQRHALLSGRPGAAVAPRGRIVCSCFGVGEWSINEAIASGCASVGALGGKLKCGTNCGSCVPELNALLAAQRTRA	573	Klebsiella pneumoniae
job.pdb	AF-A0A7C7CV21-F1-model_v4 NADH-quinone oxidoreductase, subunit G	16.900	65	37	2	85	149	263	310	1.000	4.003E-03	122	281	336	EAYLEINPKDAAELGLADGDYAWVDADPEDRPYRGWNEDDPYYEVARAMMRVRIYTGMSRGVIRT	PSTLCLHEIDALKLDLSNGDQAVL----------TANG-------VDVEATVEVSNRCNPGAVVV	21.782,-6.198,9.013,20.411,-2.880,10.438,19.003,-4.453,13.654,22.345,-6.262,14.065,24.292,-2.981,13.711,21.997,-1.298,16.291,22.537,-4.288,18.629,26.329,-3.861,18.219,26.222,-0.069,18.832,23.980,-0.486,21.931,26.857,-2.368,23.646,28.923,0.882,23.700,28.125,2.436,27.130,28.264,6.039,25.922,26.336,5.653,22.638,22.609,6.023,21.987,21.435,4.955,18.522,18.199,4.311,16.613,16.813,3.697,13.128,13.945,5.…	MLKHLLGVINKIPTMECGAIPAAPFTNSVGAMDMGILPDYYPGGISSFDSDKVQQIWGDSAPLNIKGLSALEMIDKAESGELKALLVYRSNPAVDFPDSKRVETALKNLPLLVVHDMMKTETSALADIVLPSNGPGYDEGTTTNIGGRVQYRKRGLNTNNSPDWKIISKMINSLSEKPVEYLTSFSVTEELSQTVPGYNEISKKSIKKEGKTREKIESTNGSIPEIQKIDSSEKGLKLRVATQLFAKDKVLDASSPLAHHFLPSTLCLHEIDALKLDLSNGDQAVLTANGVDVEATVEVSNRCNPGAVVVPRVSDDQGLLRLARGDSVSWVEVKKG	2358456	Nitrospinaceae bacterium
job.pdb	AF-A0A378BUY2-F1-model_v4 Putative nitrate reductase	16.600	120	66	5	37	153	99	187	1.000	1.660E-04	122	281	375	DPAFRFVFQTPKYRWGAHSTAVDADWISMLFGPFGDPYRRDPRMPWTGEAYLEINPKDAAELGLADGDYAWVDADPEDRPYRGWNEDDPYYEVARAMMRVRIYTGMSRGVIRT---WFNM	DAFYPLILNSGRIRDQWH-TMTRTGAVPRL-------------MQHIAEPMVEVAPQDAVRYQLPADGLARI-----------WSRHG------VMVAKVAISEGQRPGSLFVPMHWNNQ	27.398,-7.111,12.508,30.170,-8.892,10.599,29.878,-7.973,6.887,30.302,-11.542,5.639,31.018,-11.027,1.951,28.987,-13.914,0.478,31.526,-14.444,-2.368,34.549,-15.689,-0.335,32.509,-18.302,1.464,31.404,-19.957,-1.826,34.912,-20.585,-3.261,34.868,-17.523,-5.599,37.357,-15.497,-3.506,39.499,-14.637,-6.569,36.497,-13.454,-8.654,35.443,-11.021,-5.876,38.890,-9.835,-4.647,37.777,-6.191,-5.163,38.967,-3.838…	MDHRQSGPGAGYREAFAWQHPHDVFREHAALSGFENDGQRAFDIGALADLSREAWDAMPPVRWPVSRSEVAWDITRGWHGDGRLRMVPVTPQPTRATTDAFYPLILNSGRIRDQWHTMTRTGAVPRLMQHIAEPMVEVAPQDAVRYQLPADGLARIWSRHGVMVAKVAISEGQRPGSLFVPMHWNNQFARQGRVNNLLAAVTDPYSGQPESKQAAVAIAAWQPAWHSELFCREPLPFPAAWHWRRRATPGVLHYSLAGEASARQWLSAWCARRGWQLQVADGGAVWNLLAWHQGRLMLGWWSDAREPAVDCAWISAAFAAPPSDAVQRHALLSGRPGAAVAPRGGSSAAALGWGNGQLTRPSPAAAPASGRWVGS	573	Klebsiella pneumoniae
job.pdb	AF-A0A7C4AWY1-F1-model_v4 Uncharacterized protein	19.100	115	52	5	42	150	254	333	1.000	2.268E-04	122	281	385	FVFQTPKY------RWGAHSTAVDADWISMLFGPFGDPYRRDPRMPWTGEAYLEINPKDAAELGLADGDYAWVDADPEDRPYRGWNEDDPYYEVARAMMRVRIYTGMSRGVIRTW	FIFISGSRKVLYFHGYGRQL-----PWLREL-QP---------------DPEVEINPEAAEALGIKDGDWVWIETPQAKG--------------ERVKFKARLTWGIHPKVINAD	21.505,5.244,-9.055,24.747,3.509,-8.777,26.262,3.674,-12.319,27.465,0.275,-11.253,24.077,-1.510,-11.365,24.885,-4.988,-12.747,21.426,-5.198,-14.416,18.981,-2.764,-16.025,16.498,-2.102,-13.247,12.776,-1.987,-14.078,12.624,0.504,-11.205,15.444,2.910,-12.215,16.056,2.678,-15.982,12.419,2.662,-17.153,11.228,5.730,-15.171,14.232,7.599,-16.572,13.430,6.432,-20.132,9.836,7.667,-19.639,10.809,10.913,-17.…	PSPTSKVRSAYVEFPKLYAERLPKEVKQRRYGVKEFPFGYDKANPWNDSHPVLAFDSIPEGGIRGMFIVNDPVMGMQGSKQTAKDLEHLEFLVVMDFWMTPTASFANIVLPAATWLERDLVHELHYPSYVGVAPKVIDPVPECRDEREVSIELRKRLGLKSAYPINSVKEWNDFRLERLGVTFDEFYQKYGTVLKFQLEYQKYKKFRKFPGTPSGKVELYSKTLEENGFDPLPHYEEPPVGPISTPDLMQEYPFIFISGSRKVLYFHGYGRQLPWLRELQPDPEVEINPEAAEALGIKDGDWVWIETPQAKGERVKFKARLTWGIHPKVINADSHWWFPERKDDPHRACFESNVNVVVPRYPPYDPVFGCPIIRGAICKVTKVEG	2250276	Hadesarchaea archaeon
job.pdb	AF-A0A847JDA8-F1-model_v4 Formate dehydrogenase	15.000	126	63	5	31	150	299	386	1.000	3.298E-04	122	281	494	HPLQERD-PAFRFVFQTP-----KYRWGAHSTAVDADWISMLFGPFGDPYRRDPRMPWTGEAYLEINPKDAAELGLADGDYAWVDADPEDRPYRGWNEDDPYYEVARAMMRVRIYTGMSRGVIRTW	HEEAMVDRKTYPLHALTQRPMIMYHSWGSQNA-----WLRQIL----------------GRNKLYVATSKARELGLVDDDWVRVTSHN-----------------GSIKVQIKTMEGLNPETVWTW	9.709,16.987,-6.934,9.753,20.198,-4.897,9.365,23.592,-6.627,11.772,26.559,-6.465,10.147,27.574,-3.128,10.541,24.047,-1.648,6.786,23.254,-1.934,5.573,19.756,-2.986,4.837,19.250,-6.643,3.076,15.863,-6.215,-0.463,15.574,-4.799,0.785,12.747,-2.513,3.749,14.961,-1.445,6.174,12.063,-2.137,9.863,13.115,-2.233,8.977,16.407,-0.522,10.498,17.576,2.779,7.581,15.767,4.506,8.697,12.388,3.042,12.075,12.794,1.3…	VIDANGAPIRIDKAYSWEAPIAAHGLMHMVVTNAWKGDPYPIDTLFMYMANMSWNSTMNTKGVMEMLTDVDPKTGEYKIPRIIYSDAYASEMVAYADLILPDTTYLERWDCISLLDRPICEADGPADAIRQPIVQPDRDVRSFQSVVLDLGARLGLPGMTNADGSPKYPGGYPDYIVNHERTPGIGPLAGWRGAEGETFGRGAVNPKQLDAYVAHECFWHHDLEPDQKFMKFANKSYLDFAVKMGFVGHADQIVLQLYSEPMQKFRLAAEGYGAIQPPEHLRENLKAAFDPLPVWYVPHEEAMVDRKTYPLHALTQRPMIMYHSWGSQNAWLRQILGRNKLYVATSKARELGLVDDDWVRVTSHNGSIKVQIKTMEGLNPETVWTWNAIGKRSGSWTLA…	1871068	Phyllobacteriaceae bacterium
job.pdb	AF-A0A352PT89-F1-model_v4 Formate dehydrogenase subunit alpha	15.600	115	62	4	37	149	419	500	1.000	4.505E-04	122	281	537	DPAFRFVFQTPKY--RWGAHSTAVDADWISMLFGPFGDPYRRDPRMPWTGEAYLEINPKDAAELGLADGDYAWVDADPEDRPYRGWNEDDPYYEVARAMMRVRIYTGMSRGVIRT	DEAYPYHLSTVRRLFHYHTRTMTGRVPGLNQLMD----------------RNWMDIHPADAEGLGIATGDKVRVSS------RRG-----------SIEGFARVTENCRQGMVYM	4.961,10.494,2.653,6.645,11.622,-0.619,5.516,15.242,-0.094,6.201,15.008,3.669,9.588,13.200,3.779,10.780,12.795,0.156,10.186,8.993,0.262,7.064,6.777,0.025,8.805,3.652,1.431,8.891,2.202,4.956,11.270,4.352,7.051,12.711,1.546,9.255,13.516,-2.183,9.118,11.133,-5.003,10.173,13.786,-5.947,12.779,13.710,-2.413,14.273,10.006,-2.847,15.234,11.079,-5.088,18.166,13.019,-2.119,19.655,9.954,0.190,19.793,8.654,…	MLRSFGSGAMTNSIADIAQSKCILAYGTNTSSNHPVIGTQVRRAVSAGAKLIVVDPFKIPLTRYAHLYLQPKPGTNIPLLLGMARVIVDEKLHDQAFIEERCENFEAFRASLEPYHLDYVSEVTGLAPELIVQAACMYASHKPAAILYGMGITHFACGTENVMTVGNLAMLTGNIGKPGSGVNPLRGQNNVQGACDMGGLPNVFPGYQPITDATVRAKFEAAWKVSNLPDTVGLTIPQMYDAIDRGEIKALYIVGENPALTEPDLAKVRRGLEKVEFLVMHDIFPTESTVYADVVFPAAAAMEGDGTFSNTERRVQWLNQVVAPPGDSRPNWWIVGEVARQMGASGFEYASAKDVLREINALTPSFAGLTPERLQQGGLQWPCPDTQHPGTPILHKDRF…	2052185	Syntrophobacteraceae bacterium
job.pdb	AF-A0A059WP10-F1-model_v4 Molybdopterin oxidoreductase	15.000	213	84	9	37	241	442	565	1.000	3.276E-05	122	281	569	DPAFRFVFQTPKYR--WGA-HSTAVDADWISMLFGPFGDPYRRDPRMPWTGEAYLEINPKDAAELGLADGDYAWVDADPEDRPYRGWNEDDPYYEVARAMMRVRIYTGMSRGVIRT---WFNMYAATPATVANQKATPGNPARNEQTRYVALFRYGSHQSGTRAWLRPTQQTDSLVRKGYFGQVIGTGFEA--DVHSVSGAPKEAFVKIEKAE	SAEYPFVLNTGRIRDQWHTMTRTGLVPRLSSHIT-----------------EPFAAVNPDDAAALNLANNDLAVLRSGH-----------------GQATLRVRVTSDQPRGQLFAPMHWN-------------------------RRF-------SGNAG-----------------------INALTAPVTDAISGQPELKHTPARLTPFK	2.388,-2.433,8.412,1.881,-0.674,5.083,5.093,0.977,3.824,3.132,4.079,2.709,2.233,4.717,6.388,5.888,4.481,7.471,7.060,6.621,4.514,4.423,9.313,5.211,5.286,9.300,8.951,8.990,9.807,8.071,8.323,12.558,5.491,5.188,14.320,6.827,5.153,13.401,10.561,1.838,11.521,10.107,-0.085,9.010,7.986,-1.508,11.508,5.474,-2.411,11.218,1.799,-2.152,14.918,0.732,-4.197,14.809,-2.473,-7.742,14.084,-3.714,-9.017,11.828,-6.5…	MASSVAGHRRAFGGDVVPGSYEDLELADLVVMVGSNLAWCHPVLYQRLVRAKSERGTRIVVIDPRRTATCDAADLHLAVRPGSDVLLFNGLLAHLGRVGAVDQDFIATHTNDFTQAFLSAGDDACDMNSVAAGCGLTLAEIQEFYGLFAYTSATVTVYSQGVNQSSRGTDKVNAIVNCHLATGRIGRPGMGPFSITGQPNAMGGREVGGLANQLAAHMGFTPDAIDRVGRFWQAARMAEHEGLKAIDLFQAIEAGKVKALWVMATNPAVSLPDADRVNRTLASCPFVVVSDCTRDTDTTAYADVLLPAFGWGEKDGTVTNSERRISRQRPFLPQPAEAKPDWWIISQVASRMGWADAFAYQSAADIFAEHAALSAFENDGNRAFDIGALANADYETLTP…	77133	uncultured bacterium
job.pdb	AF-A0A7W0JWV3-F1-model_v4 Formate dehydrogenase subunit alpha	16.500	115	61	5	37	149	508	589	1.000	3.098E-04	122	281	631	DPAFRFVFQTPK--YRWGAHSTAVDADWISMLFGPFGDPYRRDPRMPWTGEAYLEINPKDAAELGLADGDYAWVDADPEDRPYRGWNEDDPYYEVARAMMRVRIYTGMSRGVIRT	NEEYPYILNTGRQMYHWHTGTMSRRSEGLDS----------REP------VPVVDMHPADAIDLGVTEGDSVRVIS------RRG-----------SVLIGVRLSDRQAPGQIFI	6.526,-13.683,-28.784,2.869,-13.291,-29.866,1.511,-14.017,-33.344,-1.194,-11.348,-33.845,-3.323,-13.257,-36.387,-6.059,-14.540,-33.985,-7.423,-14.872,-30.445,-6.590,-18.595,-30.353,-8.335,-21.475,-28.703,-5.574,-22.038,-26.077,-3.672,-19.412,-24.024,-0.241,-20.527,-25.301,-1.215,-21.051,-28.954,-0.817,-17.319,-29.725,2.904,-17.502,-28.808,6.003,-18.820,-30.509,9.364,-19.341,-28.808,12.020,-16.708…	MRDRVATPAGWYSAFREATWEEAMSLTAQELLRIRGVHGAGALAALSSAKCSNEDNYAFMRMVRGAFGTNNVDHCTRLCHSTSVAAMSRALATSAASGSMREIEEACDVIFISGANTTETHPVFGALIKRAVAKGARLIVADVRRTELAQLADVHLQMLPGTDVALYNGMLNHVIAAGLVDQAFVSTRTHDFEKVKEAVAAYTPEKASRITGISADTIRRAAEMYARGPRTSTLWAMGLTQHATGTDIVASLLNLMLAAGMIGRWGAAMIPIRGQNNVQGASDVGAIPFAYTDYRPVTDPAVRAEYARAWGVPAESLSLERGMMVTEMVQEGSPIRAMYIMGENPVLSDPNIAHAEHWVRGLEFLAVQDLFLTETARWADVVLPGSSFAEKSGTFVNTD…	2448054	Gemmatimonadales bacterium
job.pdb	AF-A0A7J3A7E2-F1-model_v4 4Fe-4S Mo/W bis-MGD-type domain-containing protein	14.400	125	71	5	32	152	513	605	1.000	2.735E-04	122	281	636	PLQERDPAFRFVFQTPKYRWG-AHSTAVDADWISMLFGPFGDPYRRDPRMPWTGEAYLEINPKDAAELGLADGDYAWVDADPEDRPYRGWNEDDPYYEVARAMMRVRIYTGMSRGVIRT---WFN	PVERISSEYPLLLITFKTPYHFLTSSETGRIDFFKQKCP---------------RPYLEIHPATAQKIGISQGDRVVVRS----RCG-------------KVEAVAELTDTIREDCVAMPMHWFK	38.760,-13.274,11.885,36.572,-10.145,11.973,34.014,-10.308,9.159,33.667,-6.888,7.515,30.082,-5.694,8.087,28.011,-3.376,5.855,25.093,-1.505,7.471,21.956,-0.949,5.330,18.127,-1.311,5.399,15.630,-4.161,4.891,14.097,-3.913,1.359,10.597,-4.935,2.351,8.028,-3.025,4.480,8.103,0.682,5.452,9.604,0.065,8.935,13.004,0.502,7.237,14.639,-1.930,9.700,18.408,-1.438,10.070,20.520,-4.529,9.354,24.160,-5.642,9.137…	MEMNTIQTHCPFCSIGCGLSISVDLFGRPKQVEPRCDFDHNRGALCSRGILSLEWMRHRERLKKPLIREKDGFREASWGEALQKISSAFRSLIEKYGPTSIALYASSRLSNEILYLFQKLGYEVIKTPHIDFNDRLGVASARAAYHLSLGSSKPPNPLADLLATNLILILGADPSSCHPVLMKYIFDAKDRGAKIVVIDPRRTQTARTADLHLQIKPGTDVAFLNGALNQLIISGLINRDFIAKKTKGFDSVQEVVSKYTPARVAEITGIKEEQLRAFIRLYAQSPTVIVIHSRGLEQHPQGVSAVLACLNLALATGKVGKQGCGFLPLMGHISGATGLPNPNSYGLKEGYTIHEMIEAAYRDEIRGMYILASNPVVSLPDTSFVKAALQKLDLLVVQD…	2268197	Nitrososphaerales archaeon
job.pdb	AF-W0DGA3-F1-model_v4 Nitrate reductase	15.500	116	63	5	35	149	541	622	1.000	3.298E-04	122	281	656	ERDPAFRFVFQTPKY-RWGAHSTAVDADWISMLFGPFGDPYRRDPRMPWTGEAYLEINPKDAAELGLADGDYAWVDADPEDRPYRGWNEDDPYYEVARAMMRVRIYTGMSRGVIRT	KHRPA-KFILITGRTKNQWH---------------TMTRTGKSEELLKGEEEPFLLMSQEDALALGVSEDDVVEVSSDK-----------------GKVQLRVRLGD-VKRGHLFA	-33.018,-1.215,-6.773,-29.444,-2.575,-6.715,-27.006,-0.600,-4.515,-23.782,0.628,-6.239,-20.427,0.267,-4.434,-16.654,-0.158,-4.844,-15.218,-3.648,-4.206,-13.773,-3.706,-0.628,-10.795,-5.785,-1.645,-7.960,-4.911,-4.085,-7.093,-1.385,-5.289,-8.431,-2.139,-8.793,-11.517,-0.282,-7.522,-14.098,-2.395,-9.390,-17.655,-1.013,-9.326,-20.200,-3.595,-8.112,-23.973,-3.897,-7.690,-25.651,-5.485,-4.637,-29.183,…	MSAKFQCPYCGVGCGLLMGEGRVRGDKDHPANFGDVCKKPLYYPKVMNKGRLLKPMYREDKKEPFVEIDWGTAYEILRQKLTEIEREGLYFYVSGQLMTEDIYVINKFVKGFLGINNIDANSRLCMATPVVAYKLAFGSDGPPCTYEDVDDTDAFVFAGSNAAWTHPVLFKRVLKRKNEGAKVVVIDPIRTETARKADIQIQLRAGTDIVLFNSVLYILYREGWINKQFIEQYVEGFEDAIAECINHPPEVASKICDVEVRDIYKLAELYAFSKKLISFWCQGLNQSSQGTYANLALINLHLATGRLNDKGCPFSLTGQPNAMGGREMGYLSNGLPGYRDVRNEEDRTFVESFWGLEKGTIKAQPGPTITEAIDLMLDGKIKFLWVVCTNPALTLPNLN…	75906	Thermocrinis ruber
job.pdb	AF-A0A1A2EG85-F1-model_v4 Oxidoreductase	16.500	127	73	3	24	150	549	642	1.000	4.505E-04	122	281	701	AELQQTLHPLQERDPAFRFVFQTPKYRWGAHSTAVDADWISMLFGPFGDPYRRDPRMPWTGEAYLEINPKDAAELGLADGDYAWVDADPEDRPYRGWNEDDPYYEVARAMMRVRIYTGMSRGVIRTW	EARRQAVAHVDVNDGEFPFFLGNRRRLESMNSHLNDLPSIRRLI----------------DGNGVEIHLDDAVELGISTGDMVRISS--------------PT---ANIDLRAVVSANPRPGTVIIE	-31.118,20.905,1.560,-27.420,21.632,2.247,-24.351,20.937,0.061,-20.815,20.298,1.361,-17.631,20.140,-0.751,-15.008,17.651,0.487,-12.681,14.802,-0.576,-13.198,11.031,-0.529,-11.090,9.577,2.340,-11.509,5.918,1.291,-8.219,5.843,-0.676,-5.165,7.995,-1.505,-6.846,9.470,-4.628,-8.851,11.957,-2.481,-11.480,12.452,-5.208,-13.325,15.814,-4.961,-16.943,15.318,-3.801,-20.228,17.176,-3.409,-22.307,15.791,-0.5…	MAEVHTTCRICQQKCGLTVTIEGGRIKRIGPDKEHPLSWRDFCVKGRAAGELVHHPRRITTPMRRCGDTYLPATYGEAYDDIATRLARIVGDGGADSVGCFYGNPAGFHPSALGGLLRFMMALGSSNLFNWASVDTNAKTVTCGEMYGVTLLPLIPDVDACDCLLLVGANPAESKMNWASSVPNGWRRILDRVDAGADLLVVDPYRTPTAARATMHLRVRPGEDWALLLGMVKTIFDERLEDAAACSAESGEDDLRTLAAEVDWGVLTRRSGVAQAVIEDAGRRFGAAETAIALARTGPSQTTRGTLALWLTEVLGVITGNWDRPGGRYFQRGFAPVELSEYAPEKEPRARLTGRPAIGGCHPLADLPAEILTPGPGQIRALFVEHGNPVVAGPDGANL…	875328	Mycolicibacter sinensis
job.pdb	AF-A0A1G3VWU5-F1-model_v4 4Fe-4S Mo/W bis-MGD-type domain-containing protein	17.200	122	71	4	30	151	613	704	1.000	6.974E-04	122	281	749	LHPLQERDPAFRFVFQTPKYRWGAHSTAVDADWISMLFGPFGDPYRRDPRMPWTGEAYLEINPKDAAELGLADGDYAWVDADPEDRPYRGWNEDDPYYEVARAMMRVRIYTGMSRGVIRTWF	LENERD----YPFHLRLFQPLVFAGSLHANDPYLQDINGF---------YVKQKWHSWAEIDPKAAEELGIKEGDLLWVES--------------PS---AKLKFRAKLTPGAMPQTVNIPM	25.463,-21.822,-1.720,26.703,-25.154,-3.129,29.382,-23.937,-5.507,27.822,-21.085,-7.521,24.274,-22.447,-6.964,21.962,-20.749,-4.421,20.315,-23.386,-2.319,18.712,-21.401,0.553,17.441,-17.907,1.400,17.392,-16.749,5.047,16.627,-13.446,6.756,19.665,-11.235,7.383,20.484,-11.678,11.122,21.855,-8.150,11.245,18.630,-6.598,9.867,16.902,-4.596,12.659,13.398,-5.707,11.673,13.395,-9.323,10.465,16.288,-10.376…	MIGDRPTKIEGNPFHPVNRGKLCPKGQTGLIALNDPDRIKGPLKRAGERGSGKWKEMTWDEATGIVVNRLKEIRAKNSSHTLAIMDGDSSDLTKMLLERFMRQFGSPNYIHVPTGLDYGSVDAFYLMQGNRDGVVYDMEMANYIVSFESDLLQSFWSPVQVMNAFGYTRRGKEPRGKIMQVGSRYSITAAKADEWIPVKPGTEGVLALGMANFIIKEGLHDKAFIEKHTFGFEDWKDPSGAEHQGYKTLVLQNYSPSTVSEITGISIESILRLAKEFATRGPALAIGVRGDIYQQMAIHALNALVGNIDKPGGVLTVKNRPVYDLPAPAVDETARRGLQMPSMASGDNGKAPLANSNLTGISEKVLQEKPYRISTLFVYNCNPLFNNLQGNILSQAMAK…	1802292	Syntrophus sp. RIFOXYC2_FULL_54_9
job.pdb	AF-A0A1G2ZIJ0-F1-model_v4 4Fe-4S Mo/W bis-MGD-type domain-containing protein	15.200	144	90	6	12	151	632	747	1.000	2.414E-04	122	281	792	ETRQYRNVVRTWAELQQTLH--PLQERDPA--FRFVFQTPKYRWGAHSTAVDADWISMLFGPFGDPYRRDPRMPWTGEAYLEINPKDAAELGLADGDYAWVDADPEDRPYRGWNEDDPYYEVARAMMRVRIYTGMSRGVIRTWF	RTLSSQGTKDT--ELQNLPHFEPLPSQSSEVEYPLMLNIYTPLVFNQAIDSNVPWLQDISGS---------YINSGWNTWVEVNPETAERLKIHNGDRVVVES--------------PK---GKISATAKVFNGVMPNVVSLPF	-40.613,-10.768,-45.956,-38.973,-7.677,-44.379,-39.084,-7.774,-40.535,-40.290,-4.332,-39.401,-38.976,-2.611,-36.224,-42.450,-3.328,-34.724,-42.136,-7.111,-35.276,-38.707,-7.071,-33.565,-40.238,-5.351,-30.484,-43.079,-7.926,-30.379,-40.487,-10.747,-30.549,-38.446,-9.211,-27.667,-41.510,-9.074,-25.351,-42.221,-12.804,-25.915,-38.691,-13.984,-24.910,-38.619,-11.715,-21.790,-41.448,-13.667,-20.069,-3…	MAITRRDFIKGAVATGALAPTLLNLPFVDAAPTNEWAFENHIPSVCTLCPGGCGIKVRQFKKKAIRIYGNSMHPISLGGLCPRGVAGIQTLYNPDRIRYPMTQKKGSGKWEKISWDEAIKIVSEKLAGVRSKGEPHTLVAFAGQLNGLMRSLAEKFLRVYGSPNFIDVNPTTKPDNAIYLMQGIESAPAYDIAKSSYVLSLNGDFLDNGASPVHMMKSYAEMRSRINKQRGKLVYAGPRLSITAAKADEWIPIKPGTEGALALGIAHSILKERLYAENFINSHTTGFADWVDETGKTHDGFRTVVFRDYSPIAVSDITGVPPEIIINMARELTRLKPAVVIGSDVSSFNYQSVYTRMAIHSLNALVGNIDTAGSVLIPRPFPSFPEEVELDQTAKNGLA…	1801967	Planctomycetes bacterium RBG_16_43_13
job.pdb	AF-A0A3A4PGW2-F1-model_v4 4Fe-4S Mo/W bis-MGD-type domain-containing protein	18.800	117	69	3	35	151	679	769	1.000	7.423E-04	122	281	814	ERDPAFRFVFQTPKYRWGAHSTAVDADWISMLFGPFGDPYRRDPRMPWTGEAYLEINPKDAAELGLADGDYAWVDADPEDRPYRGWNEDDPYYEVARAMMRVRIYTGMSRGVIRTWF	EPNEAFPYRLYVYPLAVLAGMKDVNIPWLMDA---------SGRLMRQRWNTWVEINPRTAHKLDIADGDVVTVAS------SRG-----------TLRLHAKLFEGIMPEVLAIPY	-24.534,48.630,-30.993,-24.220,45.337,-31.051,-24.660,42.524,-28.487,-23.309,39.175,-29.724,-25.491,36.523,-28.113,-24.103,33.087,-29.008,-26.806,31.096,-30.841,-26.771,27.315,-30.304,-28.105,25.522,-33.402,-29.128,21.883,-32.950,-31.156,19.972,-35.556,-33.740,17.483,-34.313,-36.797,16.656,-36.431,-37.399,18.674,-39.572,-39.033,21.941,-38.324,-37.370,25.166,-37.136,-38.877,26.745,-34.010,-36.937,…	MHSHEHRIDRFIGGQRMEFTRREFLIAGGVSGALAAQGWAVPQVIYAGAREGQADPLERTVMTLCRQCSGGCGLKVRVIRDCVVGIAGNPIHPINRGGVCPGAPAAVQSLYNPDRLTQPLVLAGPKGAGRYQPVSWTEAVRQLAARLRDLRRTTGPHGLAVITRGDRGLKRLLLERFLQAYGSNNLIDGAAPDAHQAYPAIRAVQGFPRAVGYDLAQTRYVLSFGSQWLDAHWSPAQAGATFAALRGRDQDDRRRFVHVEPRLSLTAAKADEWIPARPGTEGALALGLAHVIVREGLYDRAFVERMTDGFEDPDGGRGGRIGFRRLVLRDYAPSRVSRITGVEEGTIFRLAREFTAQRPALAIGYDGASVSTQRTYDRMAIHALNALVGSIDVAGGVTH…	2052180	Phycisphaerales bacterium
job.pdb	AF-A0A161VPS5-F1-model_v4 Periplasmic nitrate	15.200	118	66	4	35	151	526	610	1.000	4.796E-04	122	281	849	ERDPAFRFVFQTPKY-RWGAHSTAVDADWISMLFGPFGDPYRRDPRMPWTGEAYLEINPKDAAELGLADGDYAWVDADPEDRPYRGWNEDDPYYEVARAMMRVRIYTGMSRGVIRTWF	EPNEEYPFRLSTGRNKYQFHTRTKTGRSKKLQDACP---------------EPEVRISREDAAKMGLQTGNDVVVRSRR-----------------GAVELKAKV-GGISVGQVFVPF	7.529,-20.112,-22.138,8.366,-19.678,-25.879,4.847,-18.388,-26.670,5.073,-15.758,-23.879,8.489,-14.548,-25.142,7.184,-14.364,-28.731,4.090,-12.372,-27.656,6.237,-10.015,-25.519,8.579,-9.343,-28.487,5.678,-8.819,-30.939,4.096,-6.353,-28.472,7.376,-4.468,-27.830,7.976,-4.134,-31.607,4.431,-2.903,-32.377,3.764,-0.792,-29.239,6.476,-0.667,-26.522,7.331,-2.472,-23.255,4.477,-0.342,-21.786,2.070,-2.785,…	MGLIVQRSKDLIERLTSHSIAFYTSGQLFLEEYYALAVVGKAGLSTLHMDGNTRLCTATAAASMRESFGSDGQPGSYTDIDYTDCLFLVGHNVAATQTVLWSRMLDRLEGPNPPELIVIDPRMSDTARRATVHLAPKIGTNLAVLNGIQHLIFKNIWVNEGFVSKHVIGLEQLEKTVEDYTPEKVEQISSVPAKDLEKAATIIGSSKSLLSTALQGVYQSNQATASACQINNINLLRGLIGKPGSGVLQMNGQPTAQNNREAGCDGEFPGFRNHMNPVHMQELAGLWNIDPIKVPHWNEPTHVQNLLSYIEDGSIRMMWISGTNPLVSLPNLPRVRKLLTDPGLFVVCQDIFMTETAAIADVVLPAAQWGEKTGCFTNVDRTVHLSHKAVEPPGEARSD…	708197	Colletotrichum tofieldiae
job.pdb	AF-A0A7V2CNV9-F1-model_v4 Molydop_binding domain-containing protein	25.700	66	32	3	86	151	17	65	1.000	4.827E-03	121	281	110	AYLEINPKDAAELGLADGDYAWVDADPEDRPYRGWNEDDPYYEVARAMMRVRIYTGMSRGVIRTWF	TWVEIHPQTAEQQGIGDGQRVVVST-----P-RG-----------AMELRAKISAGVMPGVLAVPF	19.800,1.920,11.104,19.003,5.547,11.363,16.655,5.862,8.346,14.430,2.895,9.350,14.071,4.475,12.821,12.870,7.762,11.206,10.608,6.203,8.520,6.885,6.607,9.274,7.404,9.006,12.241,4.221,10.831,11.123,2.404,7.478,10.779,3.949,6.176,14.042,5.088,3.133,12.023,8.693,1.840,11.931,10.320,-1.292,10.481,7.012,-2.385,8.865,4.887,-1.865,5.734,1.355,-0.438,6.216,-1.570,0.600,3.993,-2.894,4.184,4.296,-6.689,4.470,…	PCLNNLTGAYMQRRWDTWVEIHPQTAEQQGIGDGQRVVVSTPRGAMELRAKISAGVMPGVLAVPFGFGHEYEGRWVARGGGNPARIVVPQEDPIAGAPFWNDTPASMAAI	2026778	Phycisphaerae bacterium
job.pdb	AF-A0A5S9MDE2-F1-model_v4 Molydop_binding domain-containing protein	22.300	67	35	2	85	151	22	71	1.000	7.471E-03	121	281	115	EAYLEINPKDAAELGLADGDYAWVDADPEDRPYRGWNEDDPYYEVARAMMRVRIYTGMSRGVIRTWF	EAYAELHPDTAKTYGLQHGELVTIKS------KRG-----------SVIIRCRISDTIRKDTVFVPF	-9.504,-5.163,-12.628,-9.262,-2.938,-15.771,-5.568,-1.884,-15.693,-2.305,-3.559,-16.734,1.195,-3.176,-15.205,2.016,0.460,-14.219,-1.200,1.463,-16.104,0.817,3.592,-18.608,-0.990,1.916,-21.531,-4.451,1.244,-20.052,-4.915,4.721,-18.476,-4.779,6.222,-22.006,-8.032,4.400,-22.882,-11.093,6.378,-21.708,-13.213,3.192,-21.532,-10.657,1.424,-19.285,-10.191,4.490,-17.022,-13.992,4.867,-16.673,-14.137,1.331,…	MAHYQTGVQTRRSTSLVARQFEAYAELHPDTAKTYGLQHGELVTIKSKRGSVIIRCRISDTIRKDTVFVPFHWSKHQSINQLIDDQLDPHSKMPGFKYCPVKLSACVNEKLCEKF	561879	Bacillus safensis
job.pdb	AF-A0A0S4XHX4-F1-model_v4 Molydop_binding domain-containing protein	16.900	112	59	5	42	151	16	95	1.000	4.796E-04	121	281	151	FVFQTPKY-RWGAHSTAV-DADWISMLFGPFGDPYRRDPRMPWTGEAYLEINPKDAAELGLADGDYAWVDADPEDRPYRGWNEDDPYYEVARAMMRVRIYTGMSRGVIRTWF	IILTSGRLVEYEGGGEETRSNPWLAEL----------------QQENFVEINPKAAADRGIRNNDYVWVKT--------------PTG--AQIKVRALVTERVGVDHAFIPF	-10.439,21.526,7.308,-9.391,19.439,10.383,-12.457,20.517,12.431,-14.693,19.321,9.572,-12.898,15.928,9.583,-13.565,15.606,13.352,-17.228,16.635,12.844,-17.525,14.142,9.954,-16.015,11.455,12.269,-13.485,10.431,9.600,-11.566,8.430,12.261,-14.591,6.109,12.780,-14.670,5.279,9.033,-10.865,5.171,8.550,-9.501,3.892,11.892,-6.089,2.751,10.625,-3.026,5.034,10.424,-1.250,4.323,7.104,2.493,4.986,6.822,4.591,…	MQQRNIENKVYEKFPIILTSGRLVEYEGGGEETRSNPWLAELQQENFVEINPKAAADRGIRNNDYVWVKTPTGAQIKVRALVTERVGVDHAFIPFHFSGWWQGKDLLDYYPEGAHPIVRGEAVNTATTYGYDSVTMMQETKTTVCQIERFA	305	Ralstonia solanacearum
job.pdb	AF-A0A2E9QNA0-F1-model_v4 Molydop_binding domain-containing protein	14.400	111	61	4	40	149	39	116	1.000	5.104E-04	121	281	186	FRFVFQT-PKYRWGAHSTAVDADWISMLFGPFGDPYRRDPRMPWTGEAYLEINPKDAAELGLADGDYAWVDADPEDRPYRGWNEDDPYYEVARAMMRVRIYTGMSRGVIRT	DQLKLITRRAITTHNSWTHNLEDFV-------------GER---NRTNYLYMHPDDAGQRSLQEGDMVDVTSET-----------------ATVRLPMKFLKELMPGVVAL	13.884,22.258,-31.714,17.160,20.926,-30.171,18.566,23.733,-27.954,16.814,22.298,-24.838,17.572,18.549,-25.125,20.235,17.714,-22.498,21.696,14.763,-24.465,25.234,14.689,-25.966,23.880,14.907,-29.545,21.068,17.399,-28.716,18.425,14.841,-29.873,15.659,12.959,-28.045,16.865,9.404,-27.304,13.867,7.253,-28.325,15.593,4.045,-27.098,18.283,4.882,-24.492,20.841,2.069,-24.465,20.815,1.643,-20.646,17.003,1.…	MGQRVLTDNGRIQLAPVRLMEAAKERLERDFAYELAHKDQLKLITRRAITTHNSWTHNLEDFVGERNRTNYLYMHPDDAGQRSLQEGDMVDVTSETATVRLPMKFLKELMPGVVALPHGWGHQHAKKLSVASQTRGVNVNLLSPDGPDRVDPLSGMVHLTGIPVEVTAAQGPQAHTWSGLPEGDIA	2026735	Deltaproteobacteria bacterium
job.pdb	AF-A0A127T061-F1-model_v4 Molybdopterin dinucleotide binding domain protein	14.400	208	102	10	40	241	50	187	1.000	5.745E-05	121	281	189	FRFVFQT-----PKYRWGAHSTAVDADWISMLFGPFGDPYRRDPRMPWTGEAYLEINPKDAAELGLADGDYAWVDADPEDRPYRGWNEDDPYYEVARAMMRVRIYTGMSRGVIRTWFNMYAATPATVANQKATPGNPARNEQTRYVALFRYGSHQSGTRAWLRPTQQTDSLVRKGYFGQVIGTGFEA-DVHSVSGAPKEAFVKIEKAE	FPLSAITQRPMFMYHAWGSQN-----RWL-RQIAA---------------RNVLYLHPQTADAHGVAAGDVVRVESAH-----------------AAIEAEVGLHEGVEPGTVWTWNAIGKQK----GAWKLSPKAP------EF--------RRGFLLNHLIPEQRHD--------------GYAHADPLTGQAAWFDLRVRLRRLD	7.298,8.525,-30.588,9.594,8.871,-27.512,9.243,5.402,-25.881,10.118,3.640,-29.177,13.365,5.681,-29.368,14.445,4.420,-25.916,13.326,0.874,-26.830,15.300,0.897,-30.123,18.377,2.222,-28.248,18.081,-0.687,-25.773,17.804,-3.042,-28.797,21.189,-1.754,-30.092,19.959,0.904,-32.560,21.743,4.285,-32.644,24.928,5.821,-31.217,23.581,6.220,-27.645,22.513,3.019,-25.839,21.493,2.445,-22.191,23.869,0.671,-19.795,…	ETLQRFRLAAQGHGAVQPPDAERARVARFFDPLPFWYAPFEHVDAEGGGFPLSAITQRPMFMYHAWGSQNRWLRQIAARNVLYLHPQTADAHGVAAGDVVRVESAHAAIEAEVGLHEGVEPGTVWTWNAIGKQKGAWKLSPKAPEFRRGFLLNHLIPEQRHDGYAHADPLTGQAAWFDLRVRLRRLDRG	77133	uncultured bacterium
job.pdb	AF-A0A7C1AXM7-F1-model_v4 Molybdopterin oxidoreductase	15.400	207	96	9	40	241	62	194	1.000	3.951E-05	121	281	195	FRFVFQTPKYRW-GAHSTAVDADWISMLFGPFGDPYRRDPRMPWTGEAYLEINPKDAAELGLADGDYAWVDADPEDRPYRGWNEDDPYYEVARAMMRVRIYTGMSRGVIRT----WFNMYAATPATVANQKATPGNPARNEQTRYVALFRYGSHQSGTRAWLRPTQQTDSLVRKGYFGQVIGTGFEADVHSVSGAPKEAFVKIEKAE	YPFILISGGRKVAYFHGYGRQIPWLRELIP----------------NPLIEIHHDTAAQLGISDGDWVWVET-PGSRG-------------ERAKLQASVNYGVDPRVVSADSHWWF-------------------PERKDDPHR------GCFESNINVITYKDPPYD---------NILGCSL----------IRGPLCRITKVE	-2.189,40.838,-31.444,0.283,38.153,-30.323,-0.809,34.777,-31.757,-0.229,32.078,-29.117,1.614,29.394,-31.106,0.293,26.107,-29.682,3.429,24.036,-28.794,1.470,20.986,-29.827,3.338,19.175,-32.613,1.644,15.933,-33.733,3.684,13.028,-35.197,6.997,14.023,-33.527,8.037,10.357,-34.075,8.289,10.954,-37.878,11.319,13.227,-37.236,13.339,10.231,-35.935,14.995,7.876,-38.455,15.920,5.684,-35.421,14.116,5.080,-32…	GTVLEFPFQTEKYKKFKKFPGTESGKVELYSAKLEEHGFDPLPFYEEPPESPISTPELAKEYPFILISGGRKVAYFHGYGRQIPWLRELIPNPLIEIHHDTAAQLGISDGDWVWVETPGSRGERAKLQASVNYGVDPRVVSADSHWWFPERKDDPHRGCFESNINVITYKDPPYDNILGCSLIRGPLCRITKVEE	1977087	Proteobacteria bacterium
job.pdb	AF-A0A3B0QZD0-F1-model_v4 NAD-dependent formate dehydrogenase alpha subunit	12.800	202	89	8	40	241	77	191	1.000	5.071E-05	121	281	199	FRFVFQTPKYRWGAHSTAVDADWISMLFGPFGDPYRRDPRMPWTGEAYLEINPKDAAELGLADGDYAWVDADPEDRPYRGWNEDDPYYEVARAMMRVRIYTGMSRGVIRTWFNMYAATPATVANQKATPGNPARNEQTRYVALFRYGSHQSGTRAWLRPTQQTDSLVRKGYFGQVIGTGFEADVHSVSGAPKEAFVKIEKAE	YPYILTTNRELEHYNCGAMTRRTANEEILK---------------DDYLMIHPEDAQKHLINEGDYVCLES-----P-RG-----------KVDVKARITDEVNKGILSTTF----HFPEIMIN---------------------------------NITGDI----------------HDSEAMCPE--YKVVAVRIRKSK	31.379,-23.487,-16.012,32.251,-19.775,-15.692,31.232,-18.083,-12.539,27.666,-16.728,-12.455,27.919,-12.907,-12.538,25.130,-10.270,-12.720,26.719,-9.118,-15.936,26.594,-12.618,-17.471,23.010,-13.148,-16.231,21.962,-9.826,-17.844,23.604,-10.885,-21.138,21.727,-14.223,-21.007,18.418,-12.401,-20.338,19.024,-9.929,-23.223,19.401,-12.875,-25.647,16.014,-14.329,-24.547,13.790,-11.321,-23.657,13.032,-9.4…	QPDYTPEGMLEEISQIVPFFAGISWERLGKNGLQWPVAKDGTDTQILHKTDFKRGKGYFEFNPWEETKELVSHAKDYPYILTTNRELEHYNCGAMTRRTANEEILKDDYLMIHPEDAQKHLINEGDYVCLESPRGKVDVKARITDEVNKGILSTTFHFPEIMINNITGDIHDSEAMCPEYKVVAVRIRKSKGKYKEQSI	652676	hydrothermal vent metagenome
job.pdb	AF-A0A7C1NKV1-F1-model_v4 Periplasmic nitrate reductase subunit alpha	18.600	123	65	5	32	151	105	195	1.000	2.911E-04	121	281	229	PLQERDPAFRFVFQTPKY-RWGAHSTAVDADWISMLFGPFGDPYRRDPRMPWTGEAYLEINPKDAAELGLADGDYAWVDADPEDRPYRGWNEDDPYYEVARAMMRVRIYTG--MSRGVIRTWF	PAESPDSEFPFWLNTGRVLEHWHTGSMTRRIPILHRAVP---------------SSYAEIHPNDAARLGITNGSKVKITS------RRG-----------SIVMTASINGRGRPPKGMVFVPF	18.975,-17.868,-11.039,17.154,-20.585,-8.985,13.762,-19.645,-10.490,15.420,-19.761,-13.948,16.441,-23.389,-13.238,12.851,-24.210,-12.221,11.609,-22.743,-15.539,14.256,-24.790,-17.423,13.154,-28.042,-15.714,9.565,-27.176,-16.720,10.793,-27.224,-20.377,11.187,-23.420,-20.836,14.973,-23.574,-21.424,14.714,-21.482,-24.630,12.748,-18.704,-22.849,15.181,-18.620,-19.885,18.628,-18.648,-21.592,20.471,-16…	WQLIEVARRLGFKKQFPWSRETYIEDIWNEYIRFHDTPKHRMAPYKELRARSGVQWPYVNGMETKWRFNSKYDPAAKPITPSDGFDFYGKPDHRAWIWLRPYEPPAESPDSEFPFWLNTGRVLEHWHTGSMTRRIPILHRAVPSSYAEIHPNDAARLGITNGSKVKITSRRGSIVMTASINGRGRPPKGMVFVPFFDEKYLINEVTLDAFCPISKQPDYKKCAVKLERA	2044940	Desulfobacterales bacterium
job.pdb	AF-A0A662NF87-F1-model_v4 Formate dehydrogenase subunit alpha	17.700	124	62	5	32	151	118	205	1.000	1.559E-04	121	281	246	PLQERDPAFRFVFQTPKYRWGAHSTAVDADWISMLFGPFGDPYRRDPRMPWT----GEAYLEINPKDAAELGLADGDYAWVDADPEDRPYRGWNEDDPYYEVARAMMRVRIYTGMSRGVIRTWF	PWENVDEEYPFILTTVRL------------------MPNYNTGEMTSRSPSLSKLMKEPKIMINEEDAKKLNIVDNDFVEI------ETKRG-----------KIRMKVKIG-KVPKGLLVVPF	-12.749,-16.034,-10.849,-13.508,-18.036,-14.019,-9.779,-18.605,-14.746,-6.651,-18.657,-12.537,-3.141,-18.224,-14.013,-0.385,-19.136,-11.496,2.200,-16.424,-11.283,5.731,-16.816,-9.857,6.908,-15.353,-6.528,9.477,-12.519,-6.336,12.476,-14.909,-5.950,11.284,-17.084,-8.891,11.484,-14.182,-11.403,13.950,-11.499,-12.545,13.588,-7.818,-13.521,13.691,-4.328,-11.961,11.979,-2.498,-9.069,11.745,1.267,-8.472…	AHYILPASAFCEKEGSYMNSERRIQWSEKILEPLNDSKPDGKILIMLGKGLGLPGFEYTSVEEITKGYFFLSPELEERDIDALKSDDGVFLPKKRLHTWEFATPNGKARFVAVEQISPWENVDEEYPFILTTVRLMPNYNTGEMTSRSPSLSKLMKEPKIMINEEDAKKLNIVDNDFVEIETKRGKIRMKVKIGKVPKGLLVVPFHSKVNKITNNALNKAGTPEFKFSTARIKKLKNQKPILGNNQ	2250254	Thermococci archaeon
job.pdb	AF-A0A7C3G298-F1-model_v4 Formate dehydrogenase	14.600	211	110	10	34	240	126	270	1.000	4.476E-05	121	281	270	QERDPA--FRFVFQTPKY-RWGAHSTAV-DADWISMLFGPFGDPYRRDPRMPWTGEAYLEINPKDAAELGLADGDYAWVDADPEDRPYRGWNEDDPYYEVARAMMRVRIYTGMSRGVIRTWFNMYAATPATVANQKATPGNPARNEQTRYVALFRYGSHQSGTRAWLRPTQQTDSLVRKGYFGQVIGTGFEADVHSVSGAPKEAFVKIEKA	QKNDYSKDYPLVLTSGRLVEYEGGGEETRSNPWLAEL----------------QQHMFAEINIADANDIGIRDGEMIWIES--------------PEK--SRVKVKAMVTERVGRGVVFMPFHFGGWFEGKVLR--------DKYPEGAA-------PYVLGEAANTAMTYGYDSV----------TQMQE---------TKATLCKVMKA	19.771,-22.595,-21.567,18.202,-19.127,-20.937,16.829,-18.725,-24.509,13.026,-18.671,-24.999,12.702,-21.892,-27.031,9.336,-21.965,-28.866,8.065,-18.860,-26.983,8.039,-15.521,-28.862,5.742,-12.498,-29.405,2.958,-12.920,-31.893,4.353,-11.825,-35.281,8.019,-12.004,-34.189,10.470,-12.631,-37.043,12.718,-14.235,-34.392,11.128,-17.514,-33.209,13.593,-18.196,-30.359,15.219,-16.321,-27.461,17.289,-13.233,…	NLLAEGSYPVGSEIKDGYPEFTMAMLRKLGWDKDLTDAERKAIEAVAGDKTNWKTDLSGGIQRVAIKHGCAPFGNAKARTVVWNFPDPVPVHREPLYTPRRDLLDKYATYKDKQAYRLPTRYESIQKNDYSKDYPLVLTSGRLVEYEGGGEETRSNPWLAELQQHMFAEINIADANDIGIRDGEMIWIESPEKSRVKVKAMVTERVGRGVVFMPFHFGGWFEGKVLRDKYPEGAAPYVLGEAANTAMTYGYDSVTQMQETKATLCKVMKA	2026791	Bryobacterales bacterium
job.pdb	AF-A0A238YWS4-F1-model_v4 Molydopterin dinucleotide binding domain-containing protein	16.600	108	57	3	42	149	175	249	1.000	3.736E-04	121	281	291	FVFQTPKYRWGAHSTAVDADWISMLFGPFGDPYRRDPRMPWTGEAYLEINPKDAAELGLADGDYAWVDADPEDRPYRGWNEDDPYYEVARAMMRVRIYTGMSRGVIRT	LSMLSPKSHAYLNSSSANLEFHRKV----------------QKEPNVLIHPEDAEERGISSGDYVRV-----------FNDRG------GFTVRAKVDKSMFPGLVVS	-2.292,-3.609,-47.525,0.541,-4.126,-45.143,-0.284,-4.034,-41.514,2.026,-1.488,-39.823,4.136,-3.124,-37.102,3.557,-0.922,-34.033,6.958,-0.819,-32.292,6.051,-0.945,-28.586,9.119,0.836,-27.146,8.875,-0.042,-23.432,11.124,2.561,-21.794,11.795,0.866,-18.426,11.652,3.668,-15.875,12.245,2.020,-12.468,9.126,3.198,-10.596,9.356,2.442,-6.916,8.267,5.450,-4.857,5.348,7.889,-4.363,4.879,10.581,-7.060,5.190,1…	PPRTSGELVVALRSHGHSPINSSVQSNGGRSHQAIEALGEAVPNTELFRRLAARMGFSEPVFRRTDDDMIAESFDWSAPAMEGITVESLKEKGWQRLNVPTPDQYAPHAEGNFPTPSGKVEFKASLAENGNFVVPLFRQGSNEYQPGDPVDPLPHYIPPRESIRSNPELAAKYPLSMLSPKSHAYLNSSSANLEFHRKVQKEPNVLIHPEDAEERGISSGDYVRVFNDRGGFTVRAKVDKSMFPGLVVSNCGAWRDQMAGSTTVAAVNPSVFGDLGNCPTFSDTLVQIETR	664784	Haloechinothrix alba
job.pdb	AF-A0A846FTE3-F1-model_v4 Molybdopterin-dependent oxidoreductase	20.100	169	89	10	3	158	109	244	1.000	1.285E-05	121	281	298	GVP--ESQLDVETRQYRNV-VRTWAE----LQQTLHPLQE-RDPAFRFVFQTPKY--RWGAHSTAVDADWISMLFGPFGDPYRRDPRMPWTGEAYLEINPKDAAELGLADGDYAWVDADPEDRPYRGWNEDDPYYEVARAMMRVRIYTGMSRGVIRT---WFNMYAATP	TAPADDSPQDHGKRLYTDLRFKTPDGRARFVAAHAKGLAEPPDPDYPFVLTTGRLYGHWHTQTRTGHIEKIT-RMHP---------------HPFLEIHPRDAKTLGIEAGSWLEV------RSRRG-----------YARLPAKITQAIAPGTVFMPMHWGVLWADCA	3.469,-18.741,-0.380,-0.235,-19.508,-0.065,-2.182,-16.394,0.583,-5.839,-15.766,1.527,-6.393,-15.215,-2.209,-4.891,-18.653,-2.997,-7.975,-20.300,-1.401,-10.016,-18.805,-4.273,-7.408,-19.465,-6.991,-7.864,-22.054,-9.736,-4.174,-21.691,-10.694,-1.061,-20.782,-8.662,2.146,-19.773,-10.477,5.281,-19.679,-8.254,7.011,-16.328,-8.510,10.671,-15.650,-7.613,11.251,-13.260,-4.672,13.603,-10.328,-4.113,17.166…	YPTETAAYAHVLLPAAQWGEKTGTMTNSERVVTLCPAFRNPPGEARADWEIFADVGRRLGFTAQFRFTRAAEVYAEFVQLTQGQLCDMTGLSHDHLRERGPIQWPYPTTAPADDSPQDHGKRLYTDLRFKTPDGRARFVAAHAKGLAEPPDPDYPFVLTTGRLYGHWHTQTRTGHIEKITRMHPHPFLEIHPRDAKTLGIEAGSWLEVRSRRGYARLPAKITQAIAPGTVFMPMHWGVLWADCAEVNALTHPAVCPISLEPELKACAVQLVPIEAISTQLEAERQPQALNLLSVPSSV	2607788	Cyanothece sp. SIO1E1
job.pdb	AF-A0A522A5T1-F1-model_v4 Nitrate reductase	20.900	148	75	7	3	150	224	329	1.000	1.072E-04	121	281	379	GVPESQLDVETRQYRNVVRTWAELQQTLHPLQERDPAFRFVFQTPKYRWGAHSTAVDADWISMLFGPFGDPYRRDPRMPWTGEAYLEINPKDAAELGLADGDYAWVDADPEDRPYRGWNEDDPYYEVARAMMRVRIYTGMSRGVIRTW	VMPDDVAG-EVRAFLET-RGAAAV------LAEETE-FGFRLISRRAREVSNTSCRDFPSARA-------------RMP---YNPLCIHPDDLVRLGMEDGDRAEVVSDN-----------------GRIPAIVKADATLKRGVVSMT	4.169,2.001,27.552,0.487,1.636,27.873,-0.702,5.261,28.140,-3.312,5.078,25.324,-3.334,1.250,25.374,-3.411,-0.679,28.664,-0.621,-3.233,28.129,-0.642,-6.066,30.709,2.670,-6.987,32.172,4.442,-9.191,29.586,5.052,-12.766,30.635,8.401,-14.603,30.226,6.650,-17.103,27.896,6.537,-18.181,24.259,3.185,-17.400,22.650,2.264,-20.561,20.705,1.849,-19.961,16.940,-1.727,-19.010,16.173,-2.895,-21.059,13.143,-6.252,…	PGIIFGKPSPRAEVKAPQRAFEKAPRSRVRGAVRLNGESATPTLAEDILAPGPGRIRGLLISGANPIGAIPDTEKVVKAFQALDLLVVIEPFETATTRMADYVLPPKILYEHADMTFGLEMSNLTVPYAQYTPPLVSPPAGSELCDEGYVAWSLTKRLGKTLQIMGVDMDMETTPTDDDFLRIMARNGSVPFDELKQSALGGRLYDLPPKYVAPAGEKAGRFAVMPDDVAGEVRAFLETRGAAAVLAEETEFGFRLISRRAREVSNTSCRDFPSARARMPYNPLCIHPDDLVRLGMEDGDRAEVVSDNGRIPAIVKADATLKRGVVSMTHGFGGMPGEKTDYVTQGSSVSPLISLTRDCEPLQAMPRMSGVPVRIEAVV	1898112	Rhodospirillaceae bacterium
job.pdb	AF-A0A833G0Y3-F1-model_v4 Molybdopterin-dependent oxidoreductase	15.200	210	85	9	37	240	147	269	1.000	4.205E-05	121	281	387	DPAFRFVFQTPKY-RWGAHSTAVDADWISMLFGPFGDPYRRDPRMPWTGEAYLEINPKDAAELGLADGDYAWVDADPEDRPYRGWNEDDPYYEVARAMMRVRIYTGMSRGVIRT---WFNMY-AATPA-TVANQKATPGNPARNEQTRYVALFRYGSHQSGTRAWLRPTQQTDSLVRKGYFGQVIGTGFEADVHSVSGAPKEAFVKIEKA	QPEFPLVLNTGRARDHWHTMTRTGSSPRLSGHAP---------------EPYAEIHPRDAEARGIAAATLVEVRS--------------PL---GRIVGRAWINEGQRAGSVFVPMHWTDQYAGAGRVDALVEARADPV-----------------SGQP--------------------------------------ALKSTLVEVRPF	-7.661,-5.687,-4.899,-9.703,-2.478,-5.062,-9.130,-2.383,-8.823,-10.395,-5.982,-9.288,-13.851,-4.914,-7.982,-14.155,-2.856,-11.181,-12.855,-5.555,-13.564,-15.059,-7.440,-16.031,-12.327,-10.094,-16.447,-9.613,-11.352,-14.050,-6.626,-13.361,-15.341,-4.530,-15.018,-12.570,-0.888,-14.110,-12.918,2.085,-15.970,-11.373,3.843,-13.963,-8.634,7.468,-13.344,-7.647,8.965,-16.788,-6.814,6.453,-18.698,-9.015,7…	TDTTRHADVLLPAAAWGEKDGTVTNSERRISRQRPFRRPPGEAWPDWRIVAEVARRMGHGDAFAFASPAAVFRDHAALSAFENDGGRAFDLGGLGGIDDISYDRLAPVHWPIRDDGDGRMFADRRFFTSDGRARFVATPAAAAPAPQPEFPLVLNTGRARDHWHTMTRTGSSPRLSGHAPEPYAEIHPRDAEARGIAAATLVEVRSPLGRIVGRAWINEGQRAGSVFVPMHWTDQYAGAGRVDALVEARADPVSGQPALKSTLVEVRPFAAAWHGFAVLRDLPESIAADYWALACAVDGWRLELAGVRAPDDWTAWARSLVPTAGEGDILAYHDAATDRHRFAVFDGDRLVGAIFVSREPPTLGRAFLAEGLSAAYVLPADRLRLLA	2575872	Bauldia sp.
job.pdb	AF-A0A376FCD7-F1-model_v4 Nitrate reductase	14.700	217	90	12	37	246	311	439	1.000	3.276E-05	121	281	461	DPAFRFVFQT-PKYRWGAHSTAVDADWISMLFGPFGDPYRRDPRMPWTGEAYLEINPKDAAELGLADGDYAWVDADPEDRPYRGWNEDDPYYEVARAMMRVRIYTGMSRGVIRT---WFNMYAATPATVANQKATPGNPARNEQTRYVALFRYGSHQSGTRAWL---RPTQQTDSLVRKGYFGQVIGTGFEADVHSVSGAPKEAFVKIEKAEDGGIG	SALYPLILNSGRIRDQWH--TMTRTGYVARL-------------MQHIAEPFVEVGPADAVRFSLCDGQLARISS-----P-RG-----------VMVARVRISDGIREGEAFAPMHWN-------------------------AGFAR--------QGKVNALVEGR----CDPV-------------------SGQPESKQTAVRILPWQPPGRG	28.974,22.831,-8.127,27.746,21.364,-4.859,30.233,18.560,-4.126,28.836,15.704,-2.024,30.684,14.577,1.120,34.128,12.945,0.656,32.226,9.611,0.728,29.587,10.551,-1.915,31.158,12.806,-4.587,29.034,13.728,-7.551,30.805,11.133,-9.779,30.031,8.331,-7.293,26.377,9.444,-7.031,26.136,9.678,-10.859,27.579,6.149,-11.222,25.239,4.782,-8.511,22.145,6.377,-10.122,23.202,5.539,-13.717,23.058,9.288,-14.554,25.579,…	MIQGTDEWPVERVAAFCGLSPQDIGTFYDWFMTAPRAITLYTMGINQSTSGSDKCNAIINVHLASGKFNRPGCGPFSLTGQPNAMGGREVGGLANQLAAHMNFEPDDLSRVARFWGTERLAQTPGLMAVELFDAIARGEVKAVWIMGTNPAVSLPDSHAVCQALANCPLVMISEVMKDTDTSRFAHICFPALGWGEKDGTVTNSERRISRQRAFLPAPGEAKPDWWIVAQMAKRLGYGEAFAWQHPQEIFCEHAALTAFENDGARALNLHELAALTREEWDQLEPYQWPTGSFPRRNIVPVNPLSHGATVSALYPLILNSGRIRDQWHTMTRTGYVARLMQHIAEPFVEVGPADAVRFSLCDGQLARISSPRGVMVARVRISDGIREGEAFAPMHWNAG…	61645	Enterobacter asburiae
job.pdb	AF-A0A397Q4B6-F1-model_v4 Molybdopterin-dependent oxidoreductase-like protein	16.500	115	63	4	36	150	408	489	1.000	5.104E-04	121	281	537	RDPAFRFVFQTPKYRWGAHSTAVDADWISMLFGPFGDPYRRDPRMPWTGEAYLEINPKDAAELGLADGDYAWVDADPEDRPYRGWNEDDPYYEVARAMMRVRIYTGMSRGVIRTW	QAEKEPFVLVSPKTHHFLNSGYANM--------------TTKP--EGFAEQRVWVHPEDAQRKGISDGDPVCV-----------FNDQ------GAVEAKAFITDDTLAGVLVIT	-2.094,-43.567,-0.689,1.538,-44.765,-0.814,4.426,-43.672,-2.738,6.198,-40.476,-1.636,8.396,-41.428,1.344,12.046,-40.684,0.742,13.490,-37.909,2.987,16.727,-36.722,1.547,19.140,-37.479,4.457,20.907,-34.080,3.973,18.167,-31.830,5.487,17.720,-33.451,8.949,21.174,-32.379,10.283,20.414,-28.637,9.823,17.083,-28.515,11.723,18.357,-30.300,14.886,21.228,-27.750,15.173,18.775,-24.798,15.083,16.291,-26.269,1…	MEDLRNPCVACVGFLDGLQQTCTERTFRPVGCFIGREALDPLQDVLAADAVAQPHVVLLVPFRRVHQHLVDRAFVARSARQGTVDQETRTQAASAVNEKAVASWPAFAVTQFSEVQDIGDIIKDDRATERLLDASTESIAIPADKWRGENGPVTAVDRTGDGNRHATKPLGGIGTVKSLSFHLGDDEVRNLFGLAEALKPDLSPPIKALFVYNCNPVTASADQEGLVRGLKREDLFTIVSEIFPTDTTDYADIILPATSQLEQLDLMYSWGHFNMQINNPAIPPRGEAVSNTELFRRLARRMGLDDPALQRSDETLTREAVDWEAENVAGIDLDRLERDGYARLNVGAPNERRPHAEGNFPTPSGKCELASAVAHEGGRLLEVYRQGYSGSDTGGAVDP…	933063	Dichotomicrobium thermohalophilum
job.pdb	AF-A0A2N3A3T5-F1-model_v4 Formate dehydrogenase subunit alpha	13.200	113	62	5	40	150	429	507	1.000	4.505E-04	121	281	551	FRFVFQTPKY--RWGAHSTAVDADWISMLFGPFGDPYRRDPRMPWTGEAYLEINPKDAAELGLADGDYAWVDADPEDRPYRGWNEDDPYYEVARAMMRVRIYTGMSRGVIRTW	YPYIITTNRELEHYNCGAMTRRTGNVEILT-----------------EDVLLIHPEDAKTNFIEEGDMVCIES-----P-RG-----------KVDVKAKITDEVKPGILSST	26.342,-26.192,28.485,26.522,-23.040,26.332,22.834,-22.039,26.211,22.400,-19.286,28.847,24.090,-15.963,29.628,25.233,-15.233,33.201,22.133,-13.016,33.659,19.712,-15.756,32.491,21.355,-18.122,35.021,20.973,-15.554,37.849,17.254,-15.069,37.052,16.867,-18.879,36.869,18.411,-19.265,40.366,16.183,-16.480,41.790,13.048,-18.238,40.449,14.230,-21.538,42.007,14.930,-19.823,45.374,11.488,-18.139,45.388,9.8…	NEGFSAEEKEVAIELIDESIKEVNDNPYITFVFVLDETAIGFYCIGKRALTDGVFDLYWIVVDPRKIELAKYATYHLQLRPGTNVALLNMMLYFIILEGLEDKEFIESRCEGYEEMKAEILKLDINELEKITGVDKNLVREAAMAYAKANAAMEFHGLGVTEHTQGTFTVQLISDLAMITGNVGKKGAGVNPLRGQNNVQGAADMGAQPHQGAGYLDVTNPEFNQRYNQFYGVKVPSHVGYKIPEMFDAAINGNLKALWIIGEDVVQTDPNTQKVMKAMASLDMLIVSELFMTETAKMATVLLPASSFLEKEGTFTNGERRIQRVQKVVEPIEGTKPDGQIIVEMMRKMGYEQCDYTADNMLKEISQIVPFFAGVKWDELGNNGKQWPVLADGSDTKMM…	2013680	Bacteroidetes bacterium HGW-Bacteroidetes-12
job.pdb	AF-A0A2N1J4I3-F1-model_v4 Formate dehydrogenase	15.400	123	73	4	35	156	427	519	1.000	7.423E-04	121	281	575	ERDPAFRFVFQTPKY-RWGAHSTAVDADWISMLFGPFGDPYRRDPRMPWTGEAYLEINPKDAAELGLADGDYAWVDADPEDRPYRGWNEDDPYYEVARAMMRVRIYTGMSRGVIRTWFNMYAA	KTDEKFPISLLTTRKVYQYTVGTMTRKSRIIEEGG-------------DAHGPTAEINPALAKRYNLKNKDFIKVESR---------------Y--GYIAVLVEITQTVPDNVMQMTFHYWEG	1.284,-0.238,14.850,-1.259,1.749,12.792,-3.711,0.095,10.354,-1.548,-3.053,10.055,-1.934,-6.787,10.755,1.556,-8.324,10.338,0.270,-11.551,11.840,-1.752,-12.141,8.663,0.215,-9.834,6.333,3.896,-10.284,7.309,4.422,-13.258,9.700,8.175,-12.841,9.712,7.774,-9.146,10.630,5.247,-10.211,13.318,7.955,-12.514,14.789,10.343,-9.527,14.990,7.628,-7.437,16.706,6.952,-10.317,19.171,10.710,-10.520,19.955,10.682,-6.…	MIGSNPENGHPIAAMHIQRAISRGAKLIVIDPIKTEFAQKADVFIQLPPEYNIPVINMLILHIIENNLYDKEFVEKYTHGFEYLKEAVKEYTSEKVSKMTGVDEELLIKAAEIYATSKPAAITHGMGVTHFNHGVGNVCDISNLMLITGNIGELGAGDLPLRGQQNVQGACDMGILPNIFPNLKLVTSKEAREFFEELWDCKQELSSKIGIHKTEVPDAILDGRVKLFYTIGENPVISEPNTNHFLKGISKLDFYVVQDIFLTETALKADVVLPAVSVAEKQGCYLNAERRVQLNEKTLEPKGDVKQDWEITCELAKRFDAKDFNYTTPEEIWNEVRVADPIRFKGITYKRLREINGIAWPCPSEDHPGTPSLYMDKKFFTKDKKANLVPVIFIDDKND…	197482	Malaciobacter halophilus
job.pdb	AF-A0A0N8R3B6-F1-model_v4 NADH-quinone oxidoreductase	16.600	66	38	2	85	150	589	637	1.000	5.821E-03	121	281	660	EAYLEINPKDAAELGLADGDYAWVDADPEDRPYRGWNEDDPYYEVARAMMRVRIYTGMSRGVIRTW	QAYVALAKSEADRLGVNDGALLSLSVG---------------GE--LLTLPLRINEELGAGLVALP	-3.835,10.638,-19.261,-7.058,12.740,-19.132,-9.421,10.979,-16.656,-9.864,7.789,-14.613,-13.243,6.036,-14.459,-14.237,3.058,-12.329,-13.650,-0.395,-13.803,-16.478,-2.701,-12.702,-15.536,-5.493,-10.280,-18.380,-7.144,-8.318,-16.033,-8.297,-5.504,-13.939,-5.122,-5.052,-15.641,-1.832,-5.929,-18.711,-2.386,-8.189,-19.483,1.165,-9.454,-17.394,3.229,-6.980,-13.863,4.663,-6.991,-12.519,6.843,-4.150,-11.3…	MRRIENRYNGSVNQYFLCDRGRFGYGYVNRTDRPRQPLLAEGQVKLSLDEALDKAADLLRGRNIVGIGSPRASLESNYALRELVGAEHFYSGIEGGELERIRLILKVLNDSPLPIPTLRDIEDHDAIFVLGEDLTQTAARMALGLRQAVKGKAEDMAAAMKVQPWLDAAVKNIGQHELNPLFIASLAETRLDDIAEECVHAAPDDLARIGFAVAHALDASAPAVDGLDSEALELAQRIADALLAAKRPLIISGSSLGSTALIEAAANIAKALKLRDKQGSLSLIVPEANSMGLAMFGGDSVDAALQAVISGQADAIVVLENDLYRRVDAKIVDAALSAAKVVIVADHQKTPTSDRAHLVLPAASFAEGDGTLVSQEGRAQRFFQVFDPTYLDASILVHE…	264450	Pseudomonas syringae pv. castaneae
job.pdb	AF-A0A3M0ZVS9-F1-model_v4 4Fe-4S Mo/W bis-MGD-type domain-containing protein	19.400	118	67	4	36	151	691	782	1.000	5.433E-04	121	281	829	RDPAFR--FVFQTPKYRWGAHSTAVDADWISMLFGPFGDPYRRDPRMPWTGEAYLEINPKDAAELGLADGDYAWVDADPEDRPYRGWNEDDPYYEVARAMMRVRIYTGMSRGVIRTWF	AGDEFDYPYLLIPYELNLLGDGNAANAPMLLEMVG---------FRHYIRWNSWIEIHPDTARELGLHEGDWVWVQS--------------PN---GRIKTKVHIFPGAQPNMIYMPL	-40.818,-0.623,-27.251,-44.505,-0.825,-26.240,-45.966,-3.630,-24.037,-47.811,-5.039,-27.097,-44.649,-5.309,-29.241,-42.820,-7.060,-26.350,-45.579,-9.704,-26.039,-45.329,-10.408,-29.793,-41.566,-11.065,-29.482,-42.214,-13.450,-26.528,-44.516,-15.647,-28.662,-41.699,-16.022,-31.236,-39.347,-17.429,-28.520,-41.876,-19.890,-26.967,-40.245,-22.991,-28.587,-37.037,-23.338,-26.472,-38.222,-24.116,-22.90…	MNRREFLKYMTAFGAMTAGSNWLVERLWSMMQEGELTGELAEPPGIESWANSICRLCPGGCGVRVRLIDGLPVKIDGNPLYPVNRGGLCATGHAGLQILYNPDRLKGPMKRVGPAGSSHWQPISWEEALALIKDRLVQLRKAGHAHRMAFLDGGSRGLASKVFKQFVTAFGSPNYIRTDEWENRKFVYRFMQGYDDIPGFDLERARFVLSFGADLLEAEGSIVWFSRQLSIMRQNSERPRGSLVQIEPRMSVTAVKADKWVPVKVGSEGALALGIAYIMIQEELYNKDFVEKYTFGFDDWKDHTGNLHIGFKTLVLQNYYPEAVSRITGVPIEDIVLLARSFAANQPGVAICGQGMARQTNGFYAMMAVHALNALVGNLEKAGGVITRQGLPLNDWPEI…	2212469	Calditrichaeota bacterium
job.pdb	AF-A0A849Q491-F1-model_v4 Molybdopterin-dependent oxidoreductase	11.100	126	69	4	33	150	749	839	1.000	5.433E-04	121	281	886	LQERDPAFRFVFQT--------PKYRWGAHSTAVDADWISMLFGPFGDPYRRDPRMPWTGEAYLEINPKDAAELGLADGDYAWVDADPEDRPYRGWNEDDPYYEVARAMMRVRIYTGMSRGVIRTW	FDDSPSEYDLVLIAYRKVQYQQSRATVFAH---------MNEIEP---------------HQHLVMNTRTAEHKGIHEDDEVWIESHNSVT-----------DETRRVKAKVQLVEGIEPNTVAMS	75.694,-44.908,-13.374,77.476,-44.937,-10.000,78.645,-42.308,-7.524,77.200,-39.161,-6.036,80.024,-37.979,-3.713,79.343,-37.114,-0.032,80.601,-33.542,-0.792,77.664,-32.969,-3.217,75.134,-34.200,-0.613,76.442,-31.745,2.051,76.212,-28.799,-0.405,72.524,-29.677,-1.018,71.791,-30.182,2.727,73.328,-26.773,3.649,70.931,-24.738,1.430,67.809,-26.216,3.122,68.532,-24.886,6.669,69.368,-21.234,5.785,66.073,-…	MSDMDRRTFIRISGFTAGALATAYSLGKFLPLLEEKHTPVVDPDGPPLLPGEDFYPTTCWVGTQNCGINVRRYNGRMIRLEGHIMHPQNSGKLCPKGQAQLIGAYDPFRVKAPLIRINEKGVQGRWREASWVEAITMVGYQIRTALDKDPKYVVWSKGRGREQPTFDEAFINTTGVTFLDQEGLTAGAGHRANDYTLGYNAGLMPDFRYCNYMISWGWDMLGSGGNKHCWLTHQQEFMGARERGMTVITLDPRLGGMGPHTDKWLHIRPGTDMAFFLGIANVLLEKGYIDNDYMVGYTNAPFLVKDDEQFLKVNGKEQVIDVSGEVRDFDDPHVVIQLEGEAEVDGTTYRTAFSMYRAHMKQYDPEWAEGITGIQATQIQAIGEELGFQAAIGSKLTID…	1906666	Thermoplasmata archaeon
job.pdb	AF-A0A537LHB7-F1-model_v4 Molydop_binding domain-containing protein	26.900	89	48	3	77	165	14	85	1.000	9.527E-04	120	281	102	DPRMPWTGEAYLEINPKDAAELGLADGDYAWVDADPEDRPYRGWNEDDPYYEVARAMMRVRIYTGMSRGVIRTWFNMYAATPATVANQK	PGIRNQAGEPFLALHPDDAGRLGLADGAPCEVRS-----P-RG-----------ALRLAVRIWAGLPRGQVYIPRGYEAAPVNALLDDR	38.563,11.403,0.041,36.209,11.220,-2.978,35.235,7.779,-4.285,32.105,7.203,-6.435,29.760,8.444,-8.196,26.147,8.717,-9.582,24.552,5.255,-9.046,23.053,4.630,-12.476,23.289,0.853,-13.004,20.896,-1.898,-12.074,18.306,-1.504,-14.887,19.695,-4.504,-16.778,19.848,-7.906,-14.993,16.723,-10.068,-15.713,18.034,-13.055,-13.751,17.848,-11.738,-10.135,14.161,-10.622,-10.461,12.421,-13.935,-9.656,13.134,-15.122…	SRLFGRGTMAVHCPGIRNQAGEPFLALHPDDAGRLGLADGAPCEVRSPRGALRLAVRIWAGLPRGQVYIPRGYEAAPVNALLDDRGPVAVTVRALAAAEAAG	2569760	Terrabacteria group bacterium ANGP1
[truncated: 659 more rows]
