# Supplementary material for: Metabolic capacity is maintained despite shifts in microbial diversity in estuary sediments
Source: ISME Commun. 2025 Oct 11;5(1):ycaf182. doi: 10.1093/ismeco/ycaf182 (PMC12687941; doi:10.1093/ismeco/ycaf182)
Supplement: Supplementary_Data_2_ycaf182 [file supplementary_data_2_ycaf182.zip › NarG_NxrA_foldseek/4_1_Jan_SF_Bin61_scaffold_2525_c1_3-704_1_alis_afdb50.m8]

job.pdb	AF-A0A2W5F8C1-F1-model_v4 Molybdopterin oxidoreductase	53.200	229	96	3	1	226	4	224	1.000	1.342E-21	597	233	359	MAQGVSRRQLLGRALALGSGA--ALADLLGPARFLSPAGAATAGAVVPGNPLRVMPDRTWEQIYRNQFEDDSTFVFTCAPNDTHNCLLRAHVKNGVVVRISPTYGYGEATDLYGNRASHRWDPRTCQKGLILSRRFYSERRVKAPMIRKGFKDWVEAGYPRND-DGTPQMDVTLRGSDDWIRISWDEATTIAAKTMEDVARTFNGDEGARKLLAQGYHPEMVEVMHGAG	PTVDFSRRRFLKMAGAAGFGALASPADLFAQYRHLGPVTVA--------NPLQFYPNRDWERMYRDIYRHDRTFVFMCCPNDTHNCLLNAYVKNNVVVRIEPTYGYGKAQDLYGNRASHRWDPRCCQKGLVLARRFYGDRRVKGAFIRKGFKEWADRGFPRDPVTGAPPRELMRRGWDSWVKVSHEEAYRYHARALYDIAKTYSGEQGRKYLLAQGYDPDMVEALEGAG	-49.215,-29.047,-40.668,-47.874,-32.062,-38.685,-44.067,-32.098,-38.112,-42.685,-35.570,-39.036,-41.123,-37.198,-36.062,-38.184,-39.054,-37.679,-37.997,-42.401,-35.820,-34.308,-42.757,-34.823,-33.892,-46.536,-34.496,-30.755,-48.070,-32.891,-30.068,-49.788,-36.253,-29.998,-46.400,-38.054,-27.705,-44.960,-35.332,-25.284,-47.934,-35.662,-25.298,-47.594,-39.473,-24.568,-43.839,-39.152,-21.844,-44.398…	MKTPTVDFSRRRFLKMAGAAGFGALASPADLFAQYRHLGPVTVANPLQFYPNRDWERMYRDIYRHDRTFVFMCCPNDTHNCLLNAYVKNNVVVRIEPTYGYGKAQDLYGNRASHRWDPRCCQKGLVLARRFYGDRRVKGAFIRKGFKEWADRGFPRDPVTGAPPRELMRRGWDSWVKVSHEEAYRYHARALYDIAKTYSGEQGRKYLLAQGYDPDMVEALEGAGTRTFKFRGGMAFQGACRIVGAFRMGNTMALLDHHLRGVPPELAKGAGAWDSYSFHTDLPPGHPMVCGEQTNDFELFDTENAKLIVVWGMNWITTKMPDSHWLTEARLKGAKTVAVTVEYSATATKCDEVIVIRPG	146939	Azospira oryzae
job.pdb	AF-A0A800AK44-F1-model_v4 Molybdopterin oxidoreductase	51.700	232	102	2	3	233	2	224	1.000	1.138E-20	562	233	245	QGVSRRQLLGRALALGSGAALADLLGPARFLSPAGAATAGAVVPGNPLRVMPDRTWEQIYRNQFEDDSTFVFTCAPNDTHNCLLRAHVKNGVVVRISPTYGYGEATDLYGNRASHRWDPRTCQKGLILSRRFYSERRVKAPMIRKGFKDWVEAGYPRNDDGTPQMDVTLRGSDDWIRISWDEATTIAAKTMEDVARTFNGDEGARKLLAQG-YHPEMVEVMHGAGVQALKLR	NEITRRKFLSMSLASIGGLALSEPLLANLQFIPEI---------DNPLDFYPDRDWEKIYRDQFKYDDTFHFLCAPNDTHNCLLKAYVKNNIITRIGPSYGYGKAKDVYGNQSSSRWEPRLCQKGLALNRRIYGPRRVKYPMVREGFKKWVEAGFPRGDDGRPPEKYFQRGKENFVRVSWDEVFDIAAKAMTNIAATYSGKKGKRLLKKQGIYDPDSIEAMKGAGTQTLKFR	43.376,-59.099,-16.550,43.989,-58.064,-20.186,47.376,-56.288,-20.187,47.149,-53.104,-22.281,50.142,-53.330,-24.627,52.274,-50.169,-25.069,51.130,-49.959,-28.728,47.432,-50.112,-27.717,48.027,-47.494,-24.974,49.786,-45.150,-27.452,47.000,-45.615,-30.040,44.303,-44.908,-27.407,46.217,-41.829,-26.117,46.569,-40.477,-29.690,42.829,-41.043,-30.293,42.011,-39.303,-26.961,44.241,-36.306,-27.870,42.641,-…	MNEITRRKFLSMSLASIGGLALSEPLLANLQFIPEIDNPLDFYPDRDWEKIYRDQFKYDDTFHFLCAPNDTHNCLLKAYVKNNIITRIGPSYGYGKAKDVYGNQSSSRWEPRLCQKGLALNRRIYGPRRVKYPMVREGFKKWVEAGFPRGDDGRPPEKYFQRGKENFVRVSWDEVFDIAAKAMTNIAATYSGKKGKRLLKKQGIYDPDSIEAMKGAGTQTLKFRGGMPMLGITRVFGMYRVANSM	2026781	Candidatus Poribacteria bacterium
job.pdb	AF-A0A496VM82-F1-model_v4 Molybdopterin oxidoreductase	50.800	232	103	4	1	229	9	232	1.000	7.968E-21	561	233	550	MAQGVSRRQLLGRALALGSGAAL--ADLLGPARFLSPAGAATAGAVVPGNPLRVMPDRTWEQIYRNQFEDDSTFVFTCAPNDTHNCLLRAHVKNGVVVRISPTYGYGEATDLYGNRASHRWDPRTCQKGLILSRRFYSERRVKAPMIRKGFKDWVEAGYPRNDD-GTPQMDVTLRGSDDWIRISWDEATTIAAKTMEDVARTFNGDEGARKLLAQGYHPEMVEVMHGAGVQA	QATNVSRRRFLFQMAATGAGTALISQSAIGATNLLMP--ESIDN------PLANYPNRDWEKTYRDLYHYDSSFVFLCAPNDTHNCLLRGYVKNGVVTRIAPSYGYQKATDLNGNGASQRWDPRCCNKGLGLARRFYGDRRCKRPMIRKGFKDWVEAGFPRDPNTAAVDIKYLQRGKDPFVAATWDEAFELSAKALKNIAETYSNKKGQERLLAQGYDPLMVEKTQGAGTQV	-61.176,-32.132,-100.247,-62.815,-35.126,-99.933,-62.991,-38.566,-100.023,-62.980,-41.680,-101.349,-62.949,-44.987,-101.979,-63.555,-48.193,-100.016,-63.395,-51.924,-100.120,-62.357,-55.406,-100.525,-59.950,-58.157,-100.687,-59.745,-61.289,-98.531,-57.575,-62.642,-95.687,-54.307,-64.499,-96.204,-52.158,-64.162,-93.039,-48.765,-64.325,-94.753,-45.662,-65.778,-93.025,-44.511,-62.130,-92.769,-47.562…	MSEKVDKNQATNVSRRRFLFQMAATGAGTALISQSAIGATNLLMPESIDNPLANYPNRDWEKTYRDLYHYDSSFVFLCAPNDTHNCLLRGYVKNGVVTRIAPSYGYQKATDLNGNGASQRWDPRCCNKGLGLARRFYGDRRCKRPMIRKGFKDWVEAGFPRDPNTAAVDIKYLQRGKDPFVAATWDEAFELSAKALKNIAETYSNKKGQERLLAQGYDPLMVEKTQGAGTQVLKFRGGMPPLGMTRIFVQYREANGMALLDDKIRGTGPEKSLGGRGFDNYSWHTDLPPGHPMVTGQQTVDFDLCNVEHANMLIVWGMNWATTKMPDVHWLSEARMKGTKIVAIAAEYSATCNKADEVIIVRPGTTPALALGIAQVLISEKLFDDAYVKANTDLPLLVR…	1913989	Gammaproteobacteria bacterium
job.pdb	AF-A0A0F9FAB1-F1-model_v4 4Fe-4S Mo/W bis-MGD-type domain-containing protein	51.700	226	100	2	3	228	1	217	1.000	1.281E-20	560	233	358	QGVSRRQLLGRALALGSGAALADLLGPARFLSPAGAATAGAVVPGNPLRVMPDRTWEQIYRNQFEDDSTFVFTCAPNDTHNCLLRAHVKNGVVVRISPTYGYGEATDLYGNRASHRWDPRTCQKGLILSRRFYSERRVKAPMIRKGFKDWVEAGYPRNDDGTPQMDVTLRGSDDWIRISWDEATTIAAKTMEDVARTFNGDEGARKLLAQGYHPEMVEVMHGAGVQ	MEVTRRQFLKISVAS-----LGGMMISQPLLSELKFMTRI----DNPLDFYPERNWEKIYRSQFKHDYTFHFLCAPNDTHNCLLKAYVKNDVITRIGPSYGYGKATDVYGNQASSRWEPRLCNKGLVLNRRVYGPRRVKYPMMREGFKKWVEAGFPRGSNGRPPQKYFQRGKENFVRVSWDEAFMYAAKGLVNIANTYAGGKGQRFLSAQGYDPSMVEMTKGAGTQ	-98.049,5.883,19.313,-98.255,2.458,21.002,-95.334,0.248,19.889,-96.820,-3.243,19.578,-94.837,-6.176,21.074,-94.312,-7.370,17.465,-92.864,-3.988,16.363,-90.591,-3.934,19.454,-89.287,-7.453,18.654,-88.768,-6.546,14.963,-86.880,-3.346,15.910,-84.756,-5.141,18.581,-83.848,-7.957,16.132,-83.024,-5.363,13.427,-80.871,-3.441,15.976,-79.057,-6.645,17.072,-78.633,-7.634,13.394,-77.269,-4.127,12.626,-74.75…	MEVTRRQFLKISVASLGGMMISQPLLSELKFMTRIDNPLDFYPERNWEKIYRSQFKHDYTFHFLCAPNDTHNCLLKAYVKNDVITRIGPSYGYGKATDVYGNQASSRWEPRLCNKGLVLNRRVYGPRRVKYPMMREGFKKWVEAGFPRGSNGRPPQKYFQRGKENFVRVSWDEAFMYAAKGLVNIANTYAGGKGQRFLSAQGYDPSMVEMTKGAGTQVLKFRGGMPLLGATRVFGMYRLANSMALLDTHVRGVGEKDALGGRGWDNYSFHTDLPPGHPMVTGQQTVDFDLVDAENAGLIIPWGMNWISTKMPDSHWLTEARSKGAKVISITVEYSSVASKSDEAVILRPGTDTAYALG	412755	marine sediment metagenome
job.pdb	AF-A0A3A0A5C8-F1-model_v4 Molybdopterin oxidoreductase	54.500	231	96	4	1	230	1	223	1.000	1.360E-20	557	233	526	MAQGVSRRQLLGRALALGSGAALADLLGPARFLSPAGAATAGAVVPGNPLRVMPDRTWEQIYRNQFEDDSTFVFTCAPNDTHNCLLRAHVKNGVVVRISPTYGYGEATDLYGNRASHRWDPRTCQKGLILSRRFYSERRVKAPMIRKGFKDWVEAGYPRNDD-GTPQMDVTLRGSDDWIRISWDEATTIAAKTMEDVARTFNGDEGARKLLAQGYHPEMVEVMHGAGVQAL	MPRLTRRRFLKLSAAALGSGAA-AVLTRDLAFL-----QQIPEIT--NPLDYYPNRDWEHAYRDLNTFDSQFAFLCAPNDTHNCLLKASVRRGVVARIDASYGYGEAEDLYGNRASHRWDPRACQKGIGLARRFYGDRRVKGAFIRKGYLDWVEAGFPRDPQTGLADAAYFQRGKDEWVKVSYDEAFSIAAQAMVDIARTYSGPEGAERLRQQGYDPAIIEAMHEAGVQTL	50.953,-36.299,-17.833,53.263,-35.243,-20.715,51.091,-34.059,-23.527,50.976,-36.995,-25.987,51.113,-35.141,-29.323,49.179,-36.650,-32.286,52.572,-37.161,-33.981,53.951,-39.005,-30.908,50.759,-41.134,-30.654,50.958,-42.167,-34.346,54.680,-42.955,-33.948,53.916,-45.108,-30.861,50.998,-46.862,-32.663,53.214,-47.521,-35.721,56.009,-48.800,-33.439,53.504,-51.159,-31.714,52.856,-52.877,-35.102,56.548,-…	MPRLTRRRFLKLSAAALGSGAAAVLTRDLAFLQQIPEITNPLDYYPNRDWEHAYRDLNTFDSQFAFLCAPNDTHNCLLKASVRRGVVARIDASYGYGEAEDLYGNRASHRWDPRACQKGIGLARRFYGDRRVKGAFIRKGYLDWVEAGFPRDPQTGLADAAYFQRGKDEWVKVSYDEAFSIAAQAMVDIARTYSGPEGAERLRQQGYDPAIIEAMHEAGVQTLKFRGGMPFLGATRTFGLYRFANMLALLDAEIRGVEPDDALGARGWDNYSWHTDLPPGHPMVTGQQTVDFDLFTAENAKLITLWGMNWISTKMPDGHWLAEARVHGAKVVVIATEYQSTANKADAVLVIRPGTDTALALGLARVIIDEGLLDTDYVRSFTDLPLLVRMDTLQLLHAA…	2026724	Chloroflexi bacterium
job.pdb	AF-A0A357F3P8-F1-model_v4 Molybdopterin oxidoreductase	49.500	214	97	2	1	214	1	203	1.000	1.646E-19	551	233	204	MAQGVSRRQLLGRALALGSGAALADLLGPARFLSPAGAATAGAVVPGNPLRVMPDRTWEQIYRNQFEDDSTFVFTCAPNDTHNCLLRAHVKNGVVVRISPTYGYGEATDLYGNRASHRWDPRTCQKGLILSRRFYSERRVKAPMIRKGFKDWVEAGYPRNDDGTPQMDVTLRGSDDWIRISWDEATTIAAKTMEDVARTFNGDEGARKLLAQGY	MKNELSRREFLARISAAGFG-ALAASATNAWGLEAI----------SNPLAVYPNRDWERVYRDLWNYDSKYTFTCAPNDTHNCLLNAYVRQGVITRIGPSMRYGEAKDLAGNGTTHRWDPRVCQKGLALTRRFYGDRRVNQTMVRAGFKRWYDDGFPRGADGKPDTSYFQRARDEWVRMPHDEAATIVAAALKNIAETYTGDEGIKKLKAQHY	57.869,-41.416,-39.360,54.434,-39.832,-38.797,53.033,-39.356,-42.328,51.392,-35.949,-41.787,49.442,-35.261,-44.994,49.770,-31.543,-45.764,46.475,-29.616,-46.207,47.369,-29.012,-49.885,47.983,-32.742,-50.472,44.761,-33.737,-48.640,42.674,-31.270,-50.712,44.388,-32.425,-53.932,43.607,-36.086,-53.086,39.947,-35.353,-52.136,39.485,-33.326,-55.345,41.134,-36.076,-57.438,38.854,-38.655,-55.719,35.768,-…	MKNELSRREFLARISAAGFGALAASATNAWGLEAISNPLAVYPNRDWERVYRDLWNYDSKYTFTCAPNDTHNCLLNAYVRQGVITRIGPSMRYGEAKDLAGNGTTHRWDPRVCQKGLALTRRFYGDRRVNQTMVRAGFKRWYDDGFPRGADGKPDTSYFQRARDEWVRMPHDEAATIVAAALKNIAETYTGDEGIKKLKAQHYD	2052146	Blastocatellia bacterium
job.pdb	AF-A0A7V5N3G1-F1-model_v4 Molybdopterin oxidoreductase	50.600	229	102	3	1	229	1	218	1.000	7.169E-20	541	233	322	MAQGVSRRQLLGRALALGSGAALADLLGPARFLSPAGAATAGAVVPGNPLRVMPDRTWEQIYRNQFEDDSTFVFTCAPNDTHNCLLRAHVKNGVVVRISPTYGYGEATDLYGNRASHRWDPRTCQKGLILSRRFYSERRVKAPMIRKGFKDWVEAGYPRNDDGTPQMDVTLRGSDDWIRISWDEATTIAAKTMEDVARTFNGDEGARKLLAQGYHPEMVEVMHGAGVQA	MERGFSRRGFLKSLGAAGFGALAAS---AVKAW------GLEAV--SNPLAVYPDRGWERAYRDLWKHDWSFTFLCAPNDTHNCLLRGYVRNGVLVRIGPTMRYGEARDLMGNRASHRWDPRICQKGLALTRRIYGDRRISGCMVRAGFKGWVEAGFPREARGLPPREYFNRGRDEWIRVTHDEAARIVASAIKNIAETYSGQKGASLLKAQNYEDEVIAAMNGAGTQC	-2.378,-58.759,-69.096,-2.711,-55.419,-67.250,-0.355,-55.396,-64.237,-2.711,-53.401,-61.979,-0.762,-51.559,-59.235,-0.963,-53.900,-56.225,-2.249,-52.468,-52.897,1.170,-53.466,-51.475,2.869,-51.468,-54.281,0.627,-48.459,-53.463,1.420,-48.559,-49.705,5.165,-48.927,-50.436,5.020,-45.918,-52.814,3.047,-43.868,-50.222,5.566,-44.778,-47.478,8.511,-43.917,-49.775,6.867,-40.599,-50.798,6.018,-39.768,-47.…	MERGFSRRGFLKSLGAAGFGALAASAVKAWGLEAVSNPLAVYPDRGWERAYRDLWKHDWSFTFLCAPNDTHNCLLRGYVRNGVLVRIGPTMRYGEARDLMGNRASHRWDPRICQKGLALTRRIYGDRRISGCMVRAGFKGWVEAGFPREARGLPPREYFNRGRDEWIRVTHDEAARIVASAIKNIAETYSGQKGASLLKAQNYEDEVIAAMNGAGTQCLKFRGGMPLLGITRVFGFYRFANSLALLDHHIRGVGPEQALGGRGFDNYSWHTDLPPGHPMVTGQQTVEFDLSAVEHSKTILVWGMNWITTKMPDAHWLTEARL	2026735	Deltaproteobacteria bacterium
job.pdb	AF-A0A0F2ISJ1-F1-model_v4 Nitrate reductase alpha subunit	46.300	231	112	4	1	229	1	221	1.000	5.999E-20	536	233	278	MAQGV-SRRQLLGRALALGSGAALADLLGPARFLSPAGAATAGAVVPGNPLRVMPDRTWEQIYRNQFEDDSTFVFTCAPNDTHNCLLRAHVKNGVVVRISPTYGYGEATDLYGNRASHRWDPRTCQKGLILSRRFYSERRVKAPMIRKGFKDWVEAGYPRND-DGTPQMDVTLRGSDDWIRISWDEATTIAAKTMEDVARTFNGDEGARKLLAQGYHPEMVEVMHGAGVQA	MDNNKFNRREFLKWSLAGVAG--LAVNTPALAFLEPLSI--------ENPLDSYPNKDWEKVYRDKYKFDSTYTLTCAPNDTHNCILRAYVRNGIVVRVFPTYGFHKAKDFYGNQATARWEPRCCQKAIVLPRRFYGDRRVKSTMVRTGFYNWAKEGFPRDVATGKPPVKYFNRGQDTWEKVSHEEAFKLVADVLVNIAKTYNGDEGKAKLEKQGYDSAMMEAMKGAGVQA	52.152,-64.272,-34.549,50.594,-61.453,-34.550,47.052,-60.037,-34.312,47.616,-56.364,-35.272,45.000,-55.089,-32.787,44.222,-51.467,-33.696,44.341,-50.086,-30.153,42.318,-47.242,-28.574,45.401,-44.942,-28.622,45.879,-45.504,-32.393,42.131,-44.923,-32.964,42.321,-41.647,-30.978,45.448,-40.485,-32.881,43.790,-41.215,-36.264,40.481,-39.642,-35.115,42.333,-36.466,-34.034,44.225,-36.447,-37.368,40.907,-…	MDNNKFNRREFLKWSLAGVAGLAVNTPALAFLEPLSIENPLDSYPNKDWEKVYRDKYKFDSTYTLTCAPNDTHNCILRAYVRNGIVVRVFPTYGFHKAKDFYGNQATARWEPRCCQKAIVLPRRFYGDRRVKSTMVRTGFYNWAKEGFPRDVATGKPPVKYFNRGQDTWEKVSHEEAFKLVADVLVNIAKTYNGDEGKAKLEKQGYDSAMMEAMKGAGVQALKFRGGMPFLGVTRLLGLMRLANTMALLDTHIRSTTAENAVGGRHFDNYSWHTDLPP	1609970	Candidatus Magnetoovum chiemensis
job.pdb	AF-A0A359LQ84-F1-model_v4 Molybdopterin oxidoreductase	50.200	227	102	2	1	227	1	216	1.000	3.562E-19	521	233	710	MAQGVSRRQLLGRALALGSGAALADLLGPARFLSPAGAATAGAVVPGNPLRVMPDRTWEQIYRNQFEDDSTFVFTCAPNDTHNCLLRAHVKNGVVVRISPTYGYGEATDLYGNRASHRWDPRTCQKGLILSRRFYSERRVKAPMIRKGFKDWVEAGYPRNDDGTPQMDVTLRGSDDWIRISWDEATTIAAKTMEDVARTFNGDEGARKLLAQGYHPEMVEVMHGAGV	MKQRLERRDFLGMLSAAGFGGLVASTKDAWGLE---------AI--RNPLATYPDRGWEGVYRDLWKYDSVFTFTCAPNDTHNCILNAYVRNGVVVRIGPSMKYGEATDLLGNKVTHRWDPRVCQKGLALTRRFYGDRRVMGCVIRKGFKEWHDAGFPRGSDGLPPAKYYNRGRDEWLRITHDEGAKIAAAVLKNIAETYSGEEGKRRLREQHYDEVCVEATEGAGV	45.658,-97.955,-21.602,45.083,-94.184,-21.182,41.591,-93.501,-22.608,42.322,-91.010,-25.419,39.868,-88.098,-25.003,38.342,-87.874,-28.500,38.437,-84.378,-30.071,34.602,-84.378,-29.921,34.571,-84.942,-26.120,37.107,-82.116,-25.627,35.011,-79.767,-27.821,31.870,-80.942,-25.957,33.522,-80.058,-22.608,34.745,-76.667,-23.967,31.245,-75.861,-25.299,29.630,-76.938,-21.991,32.211,-74.890,-20.007,31.763,-…	MKQRLERRDFLGMLSAAGFGGLVASTKDAWGLEAIRNPLATYPDRGWEGVYRDLWKYDSVFTFTCAPNDTHNCILNAYVRNGVVVRIGPSMKYGEATDLLGNKVTHRWDPRVCQKGLALTRRFYGDRRVMGCVIRKGFKEWHDAGFPRGSDGLPPAKYYNRGRDEWLRITHDEGAKIAAAVLKNIAETYSGEEGKRRLREQHYDEVCVEATEGAGVRTMKFRGGMPLLGITRVFGMYRLANSMALLDARVRGVGPDKALGAKGFDNYSWHTDLPPGHPMVSGQQTVEFDLHAVEHCKTLVVWGMNWITTKMPDAHWLTEARLKGVKVVVIACEYSATSSKGDDAIIVRPGTTPALALGLANVILREKLYDAQYVNQWTDLPVLVRMDTLKYLRAQDVFG…	2026791	Bryobacterales bacterium
job.pdb	AF-A0A849ZJX1-F1-model_v4 Molybdopterin-dependent oxidoreductase	50.200	231	102	4	1	229	8	227	1.000	2.087E-19	518	233	422	MAQGV--SRRQLLGRALALGSGAALADLLGPARFLSPAGAATAGAVVPGNPLRVMPDRTWEQIYRNQFEDDSTFVFTCAPNDTHNCLLRAHVKNGVVVRISPTYGYGEATDLYGNRASHRWDPRTCQKGLILSRRFYSERRVKAPMIRKGFKDWVEAGYPRNDDGTPQMDVTLRGSDDWIRISWDEATTIAAKTMEDVARTFNGDEGARKLLAQGYHPEMVEVMHGAGVQA	GARRLEVDRRRFLQLAAAAGLG-AFAASAQRAWGLD--------AI--ENPLAQYPSRDWERAYRDLWRFDSHFHFLCAPNDTHNCLLKAHVRSGVMVRLGPSMRYGEATDLEGHRASHRWDPRVCQKGLVLTRRFYGDRRIRHCRVREGFARWVEAGFPRDETGRPPAELFQRARDEWRRVTHEEAAGFVARTLVNIAQTYSGEEGAALLRAQGYDEEMIEVMRGAGVQA	41.766,-120.002,7.784,43.122,-116.968,7.839,44.408,-114.235,6.809,45.138,-111.111,7.115,44.999,-107.251,6.755,45.668,-104.219,4.942,44.692,-100.620,5.864,43.243,-98.076,3.397,41.672,-94.725,4.412,38.268,-94.595,2.666,38.181,-91.250,0.877,34.506,-90.252,0.711,34.160,-90.140,-3.081,31.596,-87.331,-3.439,30.046,-88.126,-6.821,29.088,-85.174,-9.069,25.363,-85.528,-8.106,26.185,-85.703,-4.346,28.410,-…	MSDERDSGARRLEVDRRRFLQLAAAAGLGAFAASAQRAWGLDAIENPLAQYPSRDWERAYRDLWRFDSHFHFLCAPNDTHNCLLKAHVRSGVMVRLGPSMRYGEATDLEGHRASHRWDPRVCQKGLVLTRRFYGDRRIRHCRVREGFARWVEAGFPRDETGRPPAELFQRARDEWRRVTHEEAAGFVARTLVNIAQTYSGEEGAALLRAQGYDEEMIEVMRGAGVQAMKFRGGMPLLGITRVFSLYRMANSMALLDAHVRGVSPEEAVGARGFDNYSWHTDLPPGHPMVTGQQTVEWDLSSIEHARMAVVWGMNWICTKMPDSHWLTEARLKGTRIVVIAAEYSATSTKGDDVIVVRPGMTPALALGLSHVVLREGLWDRDYVSRWTDLPTLVRMDTLK…	2715255	Candidatus Sumerlaeia bacterium
job.pdb	AF-A0A7C4G893-F1-model_v4 Molybdopterin oxidoreductase	56.900	181	75	2	47	226	3	181	1.000	8.396E-17	512	233	840	GNPLRVMPDRTWEQIYRNQFEDDSTFVFTCAPNDTHNCLLRAHVKNGVVVRISPTYGYGEATDLYGNRASHRWDPRTCQKGLILSRRFYSERRVKAPMIRKGFKDWVEAGYPRND-DGTPQMDVTLRGSDDWIRISWDEATTIAAKTMEDVARTFNGDEGARKLLAQGYHPEMVEVMHGAG	ANPLAEYPNRDWERLYRDIFRHDRTFTFLCAPNDTHNCLLRAFVKNNVLVRIEPTYGYGKATDLSGRRASPRWDPRCCQKGLVLGRRLYGDRRVKGAFVRRGFKEWVERGFPRDPVTGRAPAELMRRGWDSFVRVPYEEAYALHARALENIARTYSGPQGARYLLAQGYDPAMVE--AAGG	-47.986,-29.945,-52.542,-45.115,-27.915,-51.020,-42.931,-30.537,-49.274,-42.801,-30.086,-45.473,-39.837,-27.662,-45.001,-39.339,-29.236,-41.611,-39.051,-32.806,-43.020,-35.391,-32.227,-44.074,-32.724,-30.413,-42.017,-31.500,-27.516,-44.240,-28.020,-27.384,-45.696,-25.768,-26.392,-42.733,-22.539,-25.652,-44.707,-23.163,-21.909,-44.153,-22.636,-22.603,-40.396,-18.997,-23.538,-41.239,-18.374,-19.754…	RVANPLAEYPNRDWERLYRDIFRHDRTFTFLCAPNDTHNCLLRAFVKNNVLVRIEPTYGYGKATDLSGRRASPRWDPRCCQKGLVLGRRLYGDRRVKGAFVRRGFKEWVERGFPRDPVTGRAPAELMRRGWDSFVRVPYEEAYALHARALENIARTYSGPQGARYLLAQGYDPAMVEAAGGSGVRTIKVRGGMAKLGVTRIVGTYRFGNMLALLDAHVRGVGPDQALGAGFWDSYSWHTDLPPGHPMVHGDQTSDWELFAAEHAGLVLVWGMNWITTKMPDSHWLTEARLKGTRVVVITVEYSATANKGDEVIVIRPGTDPAFALGLAQVIIRERLYDAAFVKRYTDLPRLVRLDTLEPLLARDVFPGHREAPLGNWTRVLARGESAPPAPAQDGMLIP…	2026778	Phycisphaerae bacterium
job.pdb	AF-A0A522W884-F1-model_v4 Molybdopterin oxidoreductase	56.500	175	76	0	54	228	3	177	1.000	2.304E-16	507	233	1108	PDRTWEQIYRNQFEDDSTFVFTCAPNDTHNCLLRAHVKNGVVVRISPTYGYGEATDLYGNRASHRWDPRTCQKGLILSRRFYSERRVKAPMIRKGFKDWVEAGYPRNDDGTPQMDVTLRGSDDWIRISWDEATTIAAKTMEDVARTFNGDEGARKLLAQGYHPEMVEVMHGAGVQ	PDRDWEKIYRSQFKYDSTYHFLCAPNDTHNCLLKAYVKNDIITRIGPSYGYGKAKDIYGNQASSRWEPRLCNKGLVLNRRVFGPRRVKYPMVREGFKKWAEAGFPRDENGSPPREYFQRGKENFIKVSWDEIFDIAAKSLINIATTFSGDKGKELLARQGYDPASIDAVNGAGVQ	43.009,-48.590,2.025,40.779,-45.557,1.474,40.385,-45.092,-2.305,41.936,-42.136,-3.979,40.071,-38.968,-2.872,41.552,-36.517,-5.430,38.105,-36.362,-7.099,37.006,-34.356,-3.988,39.254,-31.477,-5.192,36.601,-30.867,-7.902,33.874,-30.115,-5.303,36.269,-28.164,-3.023,37.246,-26.038,-6.061,33.552,-25.396,-6.883,32.849,-24.198,-3.298,36.036,-22.047,-3.112,35.753,-18.247,-3.605,38.348,-15.504,-4.330,36.65…	FYPDRDWEKIYRSQFKYDSTYHFLCAPNDTHNCLLKAYVKNDIITRIGPSYGYGKAKDIYGNQASSRWEPRLCNKGLVLNRRVFGPRRVKYPMVREGFKKWAEAGFPRDENGSPPREYFQRGKENFIKVSWDEIFDIAAKSLINIATTFSGDKGKELLARQGYDPASIDAVNGAGVQTLKFRGGMPLLGITRILGMYRLSNSMALLDSSIRGVSAADAVGARGWDNYSWHTDLPPGHPMVSGQQTVEFDLMDAENAKLIIPWGMNWISTKMPDGHWLTEARVKGTKVIAVTVEYSSVASKSDEVVIIRPGTDAAFALGIAGVIMKEKLYDEEYVLSSTDLPFLVRMDTLKLLRAEEAIPDFKPAEPAADVKVLKKGEKAPPPFKQGDNQYIPEALLKEW…	1869227	bacterium
job.pdb	AF-E6N6W4-F1-model_v4 Molybdopterin oxidoreductase molybdopterin binding subunit, N-terminal	45.500	237	110	7	3	229	2	229	1.000	1.572E-18	491	233	446	QGV--SRRQLLGRALALGSG--AALADLLGPARF----LSPAGAATAGAVVPGNPLRVMPDRTWEQIYRNQFEDDSTFVFTCAPNDTHNCLLRAHVKNGVVVRISPTYGYGEATDLYGNRASHRWDPRTCQKGLILSRRFYSERRVKAPMIRKGFKDWVEAGYPRN-DDGTPQMDV-TLRGSDDWIRISWDEATTIAAKTMEDVARTFNGDEGARKLLAQGYHPEMVEVMHGAGVQA	GGLRLSRRDFL--ALVPSSALSAAVLAMLPDDILAFEYIEPIDPNIN-------PLTTYPYRDWERVYRDIYTPDSTFHYLCAPNDTHGCLLRASVKNGVVIYADPSFGYGKATDIYGNRASSRWDPRACISGLSYVRRFYSDRRIKGAYVRAGFKKWVDAGYPRDPATGQPPREYFSGRGKEEFVKVPFEEAFKIVAQTLLNIVATYSGQEGQARLLAQGYDPAMVESTEGAGTKT	34.171,-44.420,46.004,33.695,-42.622,42.675,32.140,-45.339,40.472,32.920,-45.089,36.738,29.782,-43.663,35.092,29.919,-45.406,31.689,27.125,-44.427,29.292,25.542,-47.280,27.277,27.279,-45.698,24.240,30.710,-45.737,25.952,30.066,-49.374,26.964,29.127,-50.239,23.342,32.232,-48.360,22.097,34.358,-50.381,24.582,32.962,-53.683,23.179,35.634,-54.633,20.582,34.462,-55.725,17.145,34.613,-59.514,17.172,38.…	MGGLRLSRRDFLALVPSSALSAAVLAMLPDDILAFEYIEPIDPNINPLTTYPYRDWERVYRDIYTPDSTFHYLCAPNDTHGCLLRASVKNGVVIYADPSFGYGKATDIYGNRASSRWDPRACISGLSYVRRFYSDRRIKGAYVRAGFKKWVDAGYPRDPATGQPPREYFSGRGKEEFVKVPFEEAFKIVAQTLLNIVATYSGQEGQARLLAQGYDPAMVESTEGAGTKTIKFRGGMPYNAGIRIGGFYRFANMMALLDAYVRGVGPDEAKGSRGWDNYAWHTDLPPGHPMVTGNKTLDFDLYTAENAKVIILWGKNWIATKMPDGHWLTEAKLKGAKIVTIAPEYQSSSSKADYVIVIRAGTDQAFALGLAHVLIRDRLYDEKFVKSFTDLPLLVRMDN…	311458	Candidatus Caldarchaeum subterraneum
job.pdb	AF-A0A3E1D2S4-F1-model_v4 4Fe-4S Mo/W bis-MGD-type domain-containing protein	46.500	204	100	2	1	203	4	199	1.000	3.880E-17	485	233	199	MAQGVSRRQLLGRALALGSGAALADLLGPARFLSPAGAATAGAVVPGNPLRVMPDRTWEQIYRNQFEDDSTFVFTCAPNDTHNCLLRAHVKNGVVVRISPTYGYGEATDLYGNRASHRWDPRTCQKGLILSRRFYSERRVKAPMIRKGFKDWVEAGYPR-NDDGTPQMDVTLRGSDDWIRISWDEATTIAAKTMEDVARTFNGD	IKNNIGRRSFLKLSATAGLAVMANNAFAASPFLKPYVV--------DNPLKSYPNRDWEKVYRDMFHVDSEFIFLCAPNDTHNCLLKAHVKNDVVIRISPSYGYGDAEDMDGNRSSHRWEPRICNKGMVMNRKAYSDRRPKGAMVRTGFKAWAEAGYPRTGANGFPDQKYLQRGKEPFIKLPWTEAYALAAGVLENIARTYSGD	25.401,-78.069,-20.747,28.572,-75.973,-20.220,28.124,-73.367,-17.451,30.389,-70.389,-18.208,31.064,-69.164,-14.652,32.011,-65.564,-15.529,33.021,-64.837,-11.919,34.162,-61.210,-12.359,36.267,-60.865,-9.194,35.566,-57.816,-6.955,38.907,-56.255,-8.026,38.040,-56.622,-11.741,34.573,-55.121,-11.111,36.107,-52.121,-9.259,38.574,-51.569,-12.135,35.799,-51.809,-14.766,33.515,-49.445,-12.769,36.363,-46.9…	MMEIKNNIGRRSFLKLSATAGLAVMANNAFAASPFLKPYVVDNPLKSYPNRDWEKVYRDMFHVDSEFIFLCAPNDTHNCLLKAHVKNDVVIRISPSYGYGDAEDMDGNRSSHRWEPRICNKGMVMNRKAYSDRRPKGAMVRTGFKAWAEAGYPRTGANGFPDQKYLQRGKEPFIKLPWTEAYALAAGVLENIARTYSGD	2184312	Candidatus Nitrotoga sp. SPKER
job.pdb	AF-A0A6V8P545-F1-model_v4 Nitrate reductase / nitrite oxidoreductase, alpha subunit	49.500	226	105	2	3	228	2	218	1.000	2.019E-17	482	233	841	QGVSRRQLLGRALALGSGAALADLLGPARFLSPAGAATAGAVVPGNPLRVMPDRTWEQIYRNQFEDDSTFVFTCAPNDTHNCLLRAHVKNGVVVRISPTYGYGEATDLYGNRASHRWDPRTCQKGLILSRRFYSERRVKAPMIRKGFKDWVEAGYPRNDDGTPQMDVTLRGSDDWIRISWDEATTIAAKTMEDVARTFNGDEGARKLLAQGYHPEMVEVMHGAGVQ	QEITRREFVKMGMASMAGLFLRGL--ELSSLQFVPEV-------DNPLDSYPERGWEKIYRDQFRYDSTFHFLCAPNDTHNCLLRAYVKNGVVTRIGPSYGYGKARDVYGNQASHRWDPRCCQKGLALVRRFYGPRRVKNHFVRKGFKEWYDAGFPRDEAGRIPPQYLNRGKEPFVKVSFEEACEIVAQTTVNIATTYSGDKGTELLRKQDYDEAMIEAMKGAGTQ	-48.033,-43.382,15.863,-51.130,-45.455,14.983,-50.506,-48.620,12.921,-52.333,-48.277,9.574,-53.994,-51.593,8.686,-53.441,-53.203,5.244,-57.118,-52.467,4.431,-56.744,-48.748,5.300,-53.535,-48.643,3.195,-55.469,-50.062,0.201,-58.331,-47.568,0.760,-55.775,-44.708,0.902,-54.163,-46.235,-2.249,-57.494,-46.210,-4.140,-58.247,-42.613,-3.048,-54.754,-41.616,-4.289,-55.389,-43.424,-7.618,-58.616,-41.389,-…	MQEITRREFVKMGMASMAGLFLRGLELSSLQFVPEVDNPLDSYPERGWEKIYRDQFRYDSTFHFLCAPNDTHNCLLRAYVKNGVVTRIGPSYGYGKARDVYGNQASHRWDPRCCQKGLALVRRFYGPRRVKNHFVRKGFKEWYDAGFPRDEAGRIPPQYLNRGKEPFVKVSFEEACEIVAQTTVNIATTYSGDKGTELLRKQDYDEAMIEAMKGAGTQVLKLRGGMPLLGATRIFGLYRFANSLALLDAKMRQVDQEAALGARAWDNYSWHTDLPPGHTMTCGQQTIDFDLATAENAAMVVCWGMNWIVTKMPDGHWLTEARLKGTRVVTVACEYQATSNKADELILLRPGSDPAFALGLAQVIIQEKLYDAEFVKGHTDLPLLVRMDTLKLLKPQDLI…	2754717	Candidatus Hakubanella thermoalkaliphilus
job.pdb	AF-A0A455XF61-F1-model_v4 Nitrite oxidoreductase, alpha subunit	48.200	228	107	4	1	226	4	222	1.000	1.690E-17	473	233	1169	MAQGVSRRQLLGRALALGSGAALADLLGPARFLSP-AGAATAGAVVPGNPLRVMPDRTWEQIYRNQFEDDSTFVFTCAPNDTHNCLLRAHVKNGVVVRISPTYGYGEATDLYGNRASHRWDPRTCQKGLILSRRFYSERRVKAPMIRKGFKDWVEAGYPR-NDDGTPQMDVTLRGSDDWIRISWDEATTIAAKTMEDVARTFNGDEGARKLLAQGYHPEMVEVMHGAG	IKNNIGRRSFLKLSATAG----LAVMANNAFAASPFLKPYVVD-----NPLKSYPNRDWEKVYRDMFHVDSEFIFLCAPNDTHNCLLKAHVKNDVVIRISPSYGYGDAEDMDGNRSSHRWEPRICNKGMVMNRKAYSDRRPKGAMVRTGFKAWAEAGYPRTGANGFPDQKYLQRGKEPFIKLPWTEAYALAAGALENIARTYSGDKGAALLTRQGYDPEMIASMHGCG	38.231,-42.437,-44.577,36.451,-45.005,-43.610,33.066,-46.634,-42.965,31.517,-49.543,-41.580,27.682,-49.832,-41.842,25.463,-52.681,-40.649,22.089,-52.521,-42.477,19.082,-54.636,-41.460,16.712,-54.007,-44.399,12.863,-53.853,-44.323,12.704,-57.217,-46.220,14.452,-59.131,-43.371,12.013,-57.669,-40.803,8.961,-58.880,-42.810,10.380,-62.444,-43.073,10.703,-62.653,-39.248,7.120,-61.351,-38.792,5.678,-64.…	MMEIKNNIGRRSFLKLSATAGLAVMANNAFAASPFLKPYVVDNPLKSYPNRDWEKVYRDMFHVDSEFIFLCAPNDTHNCLLKAHVKNDVVIRISPSYGYGDAEDMDGNRSSHRWEPRICNKGMVMNRKAYSDRRPKGAMVRTGFKAWAEAGYPRTGANGFPDQKYLQRGKEPFIKLPWTEAYALAAGALENIARTYSGDKGAALLTRQGYDPEMIASMHGCGCKTMKFRAGMAALGVLRIYSLKRFSQGLALLDAYVRNIGPDEASGAKVLDSYSWHTDLAPGCPMVTGHQMLDYEFMVYEHAKLIVFWGNNFVCTKMPDLHWVSESRLKGCHIVDISIDYHATANKADDVIIIRPGTDPALGLGVCHLLIKNNQYDENYLRANTDMPLLIRTDNWKNL…	2559597	Candidatus Nitrotoga sp. AM1P
job.pdb	AF-A0A7V3JKY2-F1-model_v4 Molybdopterin oxidoreductase	47.300	224	109	2	3	226	2	216	1.000	7.026E-17	468	233	1002	QGVSRRQLLGRALALGSGAALADLLGPARFLSPAGAATAGAVVPGNPLRVMPDRTWEQIYRNQFEDDSTFVFTCAPNDTHNCLLRAHVKNGVVVRISPTYGYGEATDLYGNRASHRWDPRTCQKGLILSRRFYSERRVKAPMIRKGFKDWVEAGYPRNDDGTPQMDVTLRGSDDWIRISWDEATTIAAKTMEDVARTFNGDEGARKLLAQGYHPEMVEVMHGAG	SDLARRDFLAGIMAS-----LA----GMATGGPLLAGLRSIPEIDNPLDHYPERDWERIYRDQFRHDSTFHFLCAPNDTHNCLLTAYVKNGVVTRLGPSYGYGEAKDIYGNQASHRWDPRCCNKGLAMIRRLYGPRRVKYPAVRKGFLEWVQAGFPRDSDGRMPEAYRHRGKEPFLKVPFEKACQLVAQAMENIARTYSGPKGQELLRRQGYDEAMIEATKQAG	-58.460,-48.162,27.975,-59.513,-51.551,26.619,-59.188,-53.218,23.177,-60.885,-51.563,20.208,-60.587,-54.205,17.467,-59.425,-52.807,14.068,-62.880,-53.713,12.660,-64.715,-51.410,15.127,-62.253,-48.581,14.325,-62.967,-49.009,10.574,-66.740,-49.139,11.178,-66.326,-45.890,13.174,-64.465,-44.350,10.167,-67.245,-45.369,7.724,-69.954,-43.946,10.022,-67.942,-40.701,10.426,-67.303,-40.525,6.621,-71.064,-4…	MSDLARRDFLAGIMASLAGMATGGPLLAGLRSIPEIDNPLDHYPERDWERIYRDQFRHDSTFHFLCAPNDTHNCLLTAYVKNGVVTRLGPSYGYGEAKDIYGNQASHRWDPRCCNKGLAMIRRLYGPRRVKYPAVRKGFLEWVQAGFPRDSDGRMPEAYRHRGKEPFLKVPFEKACQLVAQAMENIARTYSGPKGQELLRRQGYDEAMIEATKQAGTQCLKFRGGMPLLGATRIMGFYRMANSLALLDAKIRGVDREHALGARGWDNYSWHTDLPPGHTMVCGHQTIDFDLATAENASLVVCWGMNWISTKMPDGHWLSEARLKGTTVVTVACEYQSTSNKADKVIVVRPGSDPALALGLAHVILREKLYDAEYVRGQTDLPFLVRMDTLKLLRPQDLF…	2026780	Planctomycetota bacterium
job.pdb	AF-A0A7V3D4F7-F1-model_v4 Nitrate oxidoreductase subunit alpha	41.300	230	119	5	1	227	1	217	1.000	1.256E-17	465	233	219	MAQGVSRRQL--LGRALALGSGAALADLLGPARFLSPAGAATAGAVVPGNPLRVMPDRTWEQIYRNQFEDDSTFVFTCAPNDTHNCLLRAHVKNGVVVRISPTYGYGEATDLYGNRASHRWDPRTCQKGLILSRRFYSERRVKAPMIRKGFKDWVEAGYPR-NDDGTPQMDVTLRGSDDWIRISWDEATTIAAKTMEDVARTFNGDEGARKLLAQGYHPEMVEVMHGAGV	MSQ-ISRREFLRLSGSAALG----WSIVRPELRLLQPLVV--------DNPLAAYPDRDWEQIYRDQYSYDSTFTFVCSPNDTHACRLRAFVRNGVILRAETNYDVERYADLYGNTATAHWHPRGCKKGQTFHRRVYGPHRLKGPLMRRGWQQWADAGFPELDETNLSRFKFDSRGTDELLPVSWETAYDYIARGMIAIAQRYSGQAGAERLRAQGYPPEMIEAMGGAGT	23.425,-55.694,-20.621,26.267,-56.996,-22.838,29.634,-56.176,-21.207,31.697,-54.416,-23.912,35.221,-55.874,-23.767,38.196,-53.464,-23.492,39.200,-54.575,-27.023,35.738,-53.837,-28.479,35.755,-50.440,-26.691,39.185,-49.573,-28.185,38.039,-50.685,-31.668,34.776,-48.692,-31.371,36.615,-45.568,-30.094,39.292,-45.889,-32.829,36.608,-46.221,-35.540,34.653,-43.265,-34.054,37.797,-41.051,-33.978,38.546,-…	MSQISRREFLRLSGSAALGWSIVRPELRLLQPLVVDNPLAAYPDRDWEQIYRDQYSYDSTFTFVCSPNDTHACRLRAFVRNGVILRAETNYDVERYADLYGNTATAHWHPRGCKKGQTFHRRVYGPHRLKGPLMRRGWQQWADAGFPELDETNLSRFKFDSRGTDELLPVSWETAYDYIARGMIAIAQRYSGQAGAERLRAQGYPPEMIEAMGGAGTRT	2052164	Gemmataceae bacterium
job.pdb	AF-A0A533Y234-F1-model_v4 Twin-arginine translocation signal domain-containing protein	41.700	225	123	3	3	226	1	218	1.000	6.621E-17	459	233	243	QGVSRRQLLGRALALGSGAALADLLGPARFLSPAGAATAGAVVPGNPLRVMPDRTWEQIYRNQFEDDSTFVFTCAPNDTHNCLLRAHVKNGVVVRISPTYGYGEATDLYGNRASHRWDPRTCQKGLILSRRFYSERRVKAPMIRKGFKDWVEAGYPR-NDDGTPQMDVTLRGSDDWIRISWDEATTIAAKTMEDVARTFNGDEGARKLLAQGYHPEMVEVMHGAG	MFLTRRQFLKASAGTIAALAVADKALALTALQP----VIEV---GNPLGEYPDRSWERVYHDQYRYDSSFSYICTPNDTHACRVRAFVRNGVVMRVEQNYDHQTYEDLYGNRGTFAWNPRMCLKGYTFHRRVYGPYRLKGPMLRKGWKAWVDDGCPELTPDVKSRYRFNSRGEDDMLRVSWDTIATYMAKAQIKIAERYSGEAGARRLREQGYPPEMIESMKGGG	79.324,0.956,-37.926,79.866,-2.735,-38.750,77.802,-5.074,-36.532,79.826,-8.086,-35.411,78.297,-11.507,-36.242,77.718,-11.976,-32.478,75.875,-8.620,-32.146,73.746,-9.498,-35.215,72.827,-12.895,-33.697,71.993,-11.329,-30.292,69.818,-8.593,-31.877,68.051,-11.141,-34.136,67.412,-13.560,-31.229,66.190,-10.679,-29.013,63.838,-9.419,-31.777,62.395,-12.919,-32.435,61.918,-13.438,-28.674,60.224,-10.008,-2…	MFLTRRQFLKASAGTIAALAVADKALALTALQPVIEVGNPLGEYPDRSWERVYHDQYRYDSSFSYICTPNDTHACRVRAFVRNGVVMRVEQNYDHQTYEDLYGNRGTFAWNPRMCLKGYTFHRRVYGPYRLKGPMLRKGWKAWVDDGCPELTPDVKSRYRFNSRGEDDMLRVSWDTIATYMAKAQIKIAERYSGEAGARRLREQGYPPEMIESMKGGGTRTFKYRPGMALLGLIGKIGCGRMS	2026887	Nitrospirae bacterium
job.pdb	AF-N1LEQ9-F1-model_v4 Nitrite oxidoreductase, alpha subunit	45.200	170	92	1	58	226	1	170	1.000	1.160E-14	456	233	226	WEQIYRNQFEDDSTFVFTCAPNDTHNCLLRAHVKNGVVVRISPTYGYGEATDLYGNRASHRWDPRTCQKGLILSRRFYSERRVKAPMIRKGFKDWVEAGYPR-NDDGTPQMDVTLRGSDDWIRISWDEATTIAAKTMEDVARTFNGDEGARKLLAQGYHPEMVEVMHGAG	WERVYHDQYRYDSSFTWVCSPNDTHACRVRAFVRNGVVMRVEQNYDHQTYEDLYGNRGTFAHNPRMCLKGFTFHRRVYGPYRLKGPLMRKGWKQWMDDGAPELTPETKRKYKFDSRFLDDMLRVSWDTAFTYAAKAMIIIATRYSGEAGARRLREQGYAPEMIEMMKGAG	30.015,-23.205,-29.406,29.476,-19.372,-29.848,25.787,-19.993,-30.659,25.345,-20.725,-26.928,26.448,-17.162,-25.935,24.314,-15.521,-28.657,21.380,-17.596,-27.415,22.108,-16.570,-23.775,21.945,-12.837,-24.734,18.848,-13.303,-26.956,15.411,-12.089,-25.788,11.861,-12.519,-27.156,10.589,-9.053,-26.107,11.584,-5.885,-24.208,9.784,-3.041,-22.388,10.707,0.178,-20.540,9.837,0.982,-16.896,10.894,3.465,-14.…	WERVYHDQYRYDSSFTWVCSPNDTHACRVRAFVRNGVVMRVEQNYDHQTYEDLYGNRGTFAHNPRMCLKGFTFHRRVYGPYRLKGPLMRKGWKQWMDDGAPELTPETKRKYKFDSRFLDDMLRVSWDTAFTYAAKAMIIIATRYSGEAGARRLREQGYAPEMIEMMKGAGTRCFKHRAGMPVLGIIGKMGNTRMNGGINALLDTWIRKVGPDQAQGGRYWSNYTWH	77133	uncultured bacterium
job.pdb	AF-L0JXL5-F1-model_v4 Nitrate reductase alpha subunit	46.900	226	117	2	1	226	6	228	1.000	1.520E-16	455	233	1169	MAQGVSRRQLLGRALALGSGAALADLLGPARFLSPAGAATAGAVVPGNPLRVMPDRTWEQIYRNQFEDDSTFVFTCAPNDTHNCLLRAHVKNGVVVRISPTYGYGEATDLYGNRASHRWDPRTCQKGLILSRRFYSERRVKAPMIRKGFKDWVEAGYPRNDDGTPQMDVTLRGSDDWIRISWDEATTIAAKTMEDVARTFNGDEGARKLLAQGYHPEMVEVMHGAG	AGIEMTRRE-LGAAAAGVAGASGLGLLGYRRLSGD--ADETAEDGPMNPLEEYPNREWEEHYRDVWEPDDSYMLTCTPNDTHNCYLEASIKNGQVTRLGPSMNYGEATDLDGNQATQRWDPRVCNKGLAMIERFYSDQRVQAPMVREGFRQWVEDGFPREDDGSMPQEYANRGEDDWVEMEFDEAYELAAEAIYNIAENYNGDAGAQRLLEQEYDERVVEETEGIG	-24.674,65.280,-45.448,-24.291,62.935,-48.004,-22.797,60.480,-50.084,-20.982,57.897,-51.429,-18.338,56.346,-53.571,-18.844,52.577,-53.939,-16.120,49.952,-53.541,-17.551,46.404,-53.919,-16.713,44.403,-50.790,-16.717,40.684,-51.655,-17.068,38.413,-48.608,-14.811,35.347,-48.113,-17.991,33.329,-48.933,-18.346,34.962,-52.398,-14.628,34.338,-53.072,-15.246,30.660,-52.158,-18.214,30.450,-54.583,-16.041,…	MAEDDAGIEMTRRELGAAAAGVAGASGLGLLGYRRLSGDADETAEDGPMNPLEEYPNREWEEHYRDVWEPDDSYMLTCTPNDTHNCYLEASIKNGQVTRLGPSMNYGEATDLDGNQATQRWDPRVCNKGLAMIERFYSDQRVQAPMVREGFRQWVEDGFPREDDGSMPQEYANRGEDDWVEMEFDEAYELAAEAIYNIAENYNGDAGAQRLLEQEYDERVVEETEGIGTQVLKFRGGMPLLGMIRLMGMYRVANQMALVDQHIRDVDETEAVGGVGLDNYSWHTDLPPGHTMVTGQQTVDFDLVNVEYADHVILAGINFLTTKMADCHWLTEARLKGTKVTGVFTDYNATASKCDELVVLRPATDSALFLGAAKIIIEEEQYDEDYVRRFTDLPMLVRM…	694430	Natronococcus occultus SP4
job.pdb	AF-A0A1Q7B1X3-F1-model_v4 4Fe-4S Mo/W bis-MGD-type domain-containing protein	41.900	231	116	4	3	227	1	219	1.000	2.274E-17	454	233	256	QGVSRRQLLGRALALGSGAALADLLGPARFLSPAGAATAGAVVPGNPLRVMPDRTWEQIYRNQFEDDSTFVFTCAPNDTHNCLLRAHVKNGVVVRISPTYGYGEATDLYGNRASHRWDPRTCQKGLILSRRFYSERRVKAPMIRKGFKDWVEAGYPRNDDGTPQMDV------TLRGSDDWIRISWDEATTIAAKTMEDVARTFNGDEGARKLLAQGYHPEMVEVMHGAGV	MFLTRRQFMKASAGTIAVLAIADKALALTALQP----VVEV---GNPLGEYPDRSWERVYHDQYRYDSSFTYCCSPNDTHQCRVRAFVRNGVVMRVEQNYDHQTYEDLYGNRGTFAWNPRMCLKGYTFHRRVYGPYRLKGPMIRKGWKAWVDDGCPELSP-----EVKAKYKYTSRGEDDMLRVSWDTCAAYLAKGMLKIAERYSGEAGARRLREQGYPPEMIETMKGAGV	83.814,-11.117,-24.108,83.549,-13.873,-26.760,80.392,-15.997,-26.292,81.203,-19.664,-26.930,78.960,-21.497,-29.452,77.660,-23.615,-26.523,76.737,-20.505,-24.467,74.957,-19.017,-27.519,72.937,-22.233,-28.065,72.020,-22.407,-24.342,70.931,-18.732,-24.324,68.874,-19.100,-27.552,67.225,-22.340,-26.329,66.444,-20.622,-22.991,64.904,-17.579,-24.767,62.751,-19.764,-27.087,61.539,-21.817,-24.091,60.699,-…	MFLTRRQFMKASAGTIAVLAIADKALALTALQPVVEVGNPLGEYPDRSWERVYHDQYRYDSSFTYCCSPNDTHQCRVRAFVRNGVVMRVEQNYDHQTYEDLYGNRGTFAWNPRMCLKGYTFHRRVYGPYRLKGPMIRKGWKAWVDDGCPELSPEVKAKYKYTSRGEDDMLRVSWDTCAAYLAKGMLKIAERYSGEAGARRLREQGYPPEMIETMKGAGVRTFATPGTAISPRTILFGTAFRPRTLTTPTCASRSCT	1805271	Nitrospirae bacterium 13_2_20CM_2_61_4
job.pdb	AF-A0A833GQ97-F1-model_v4 Molybdopterin-dependent oxidoreductase	39.100	235	126	4	1	229	58	281	1.000	4.117E-17	449	233	384	MAQGVSRRQLLGRALALGSGAALADLLGPARFLSPAGAATAGAVVPGNPLRVMPDRTWEQIYRNQFEDDSTFVFTCAPNDTHNCLLRAHVKNGVVVRISPTYGYGEATDLYGNRASHRWDPRTCQKGLILSRRFYSERRVKAPMIRKGFKDWVEAGYPRNDDGTPQMDVT------LRGSDDWIRISWDEATTIAAKTMEDVARTFNGDEGARKLLAQGYHPEMVEVMHGAGVQA	TTDSLSRRDFIQRSGLAGAGLAAAQML-PLRFLQAQTTGAA-----ANPLAVYPNRDWEKLYRDQYAYDHAFSWVCAPNDTHNCRITAHVRNGVIVRLGEEFDVASYSDLYGNRATSSWGNRHCAKGYTFHRILYGPYRLKHPIVRKGWKRWADAGFPEL-----TRELKALYKFDTRGTDKFERITWEQTFDYIARGTVAIAKRYSGDTGAKLLQKQGYVPEMIQEMGGAGTRT	-26.002,35.921,-21.674,-26.561,32.129,-21.841,-25.985,29.587,-24.550,-26.477,25.955,-23.408,-26.173,23.024,-25.827,-28.850,20.415,-25.662,-28.888,17.093,-23.801,-29.535,14.198,-26.203,-31.025,11.190,-24.386,-29.846,7.889,-25.871,-32.192,5.009,-24.913,-31.482,1.332,-24.106,-28.572,-1.039,-23.316,-28.150,-4.227,-25.306,-27.571,-7.294,-23.050,-24.213,-8.459,-21.770,-22.798,-11.700,-23.266,-22.260,-1…	MCSSPSARRCQSPSPCGTVRTATATAARWSATGTNLCLNREPPRNRHPKPLISYSTMTTDSLSRRDFIQRSGLAGAGLAAAQMLPLRFLQAQTTGAAANPLAVYPNRDWEKLYRDQYAYDHAFSWVCAPNDTHNCRITAHVRNGVIVRLGEEFDVASYSDLYGNRATSSWGNRHCAKGYTFHRILYGPYRLKHPIVRKGWKRWADAGFPELTRELKALYKFDTRGTDKFERITWEQTFDYIARGTVAIAKRYSGDTGAKLLQKQGYVPEMIQEMGGAGTRTIKMRGGMGLLGVMGKYGMYRLCNSLALLDVHVRGVKPAEARAGRIWSNYTWHGDQAPGHPWVHGLQNSECDFNDLRFSKLIIMNGKNLVENKMADAHWFIECM	1917218	Dechloromonas sp.
job.pdb	AF-A0A0S4LDG8-F1-model_v4 Nitrite oxidoreductase, alpha subunit (N-terminal)	42.400	226	122	3	3	227	1	219	1.000	5.221E-17	448	233	762	QGVSRRQLLGRALALGSGAALADLLGPARFLSPAGAATAGAVVPGNPLRVMPDRTWEQIYRNQFEDDSTFVFTCAPNDTHNCLLRAHVKNGVVVRISPTYGYGEATDLYGNRASHRWDPRTCQKGLILSRRFYSERRVKAPMIRKGFKDWVEAGYPR-NDDGTPQMDVTLRGSDDWIRISWDEATTIAAKTMEDVARTFNGDEGARKLLAQGYHPEMVEVMHGAGV	MFLSRRQFLKVSAGTVAAAAVADKVLALTALQP--VIEVG-----NPLGDYPDRSWERVYHDQYRYDSSFTWVCSPNDTHACRVRAFVRNGVVMRVEQNYDHQTYEDLYGNRGTFAHNPRMCLKGFTFHRRVYGPYRLKGPLMRKGWKQWADDGSPELTPEAKRKYKFDSRFLDDMLRVSWDTAFTYAAKAMIVIATRYSGEAGARRLREQGYAPEMIEMMKGAGV	26.920,-50.494,-45.174,25.948,-47.534,-47.421,25.036,-48.676,-50.958,25.491,-45.958,-53.587,22.372,-45.074,-55.660,23.974,-46.880,-58.638,24.626,-50.008,-56.524,21.010,-49.777,-55.215,19.685,-49.753,-58.823,21.940,-52.667,-59.868,20.957,-54.686,-56.761,17.245,-53.744,-57.258,17.314,-54.771,-60.955,19.039,-58.061,-60.029,16.572,-58.584,-57.119,13.497,-57.926,-59.349,14.850,-60.473,-61.866,15.365,-…	MFLSRRQFLKVSAGTVAAAAVADKVLALTALQPVIEVGNPLGDYPDRSWERVYHDQYRYDSSFTWVCSPNDTHACRVRAFVRNGVVMRVEQNYDHQTYEDLYGNRGTFAHNPRMCLKGFTFHRRVYGPYRLKGPLMRKGWKQWADDGSPELTPEAKRKYKFDSRFLDDMLRVSWDTAFTYAAKAMIVIATRYSGEAGARRLREQGYAPEMIEMMKGAGVRCFKHRAGMPILGFIGKHSNTRFNNSVLPLLDTWIRKVGPDQAQGGRYWNNYTWHGDQDPSQPFWNGTQNCDVDLSDMRFTKFNTSWGKNFVENKMPEAHWKLESIERGARIAVITPEYNPTAQRADYWIPLRPQSDGALFLGACKIILDENMQDIDYLKQFTDMPLLVRTDTLQYLDPR…	1742973	Candidatus Nitrospira nitrificans
job.pdb	AF-A0A0F8WTP4-F1-model_v4 4Fe-4S Mo/W bis-MGD-type domain-containing protein	44.600	204	94	4	1	199	14	203	1.000	3.290E-16	446	233	204	MAQGVSRRQL----LGRALALGSGAALADLLGPARFLSPAGAATAGAVVPGNPLRVMPDRTWEQIYRNQFEDDSTFVFTCAPNDTHNCLLRAHVKNGVVVRISPTYGYGEATDLYGNRASHRWDPRTCQKGLILSRRFYSERRVKAPMIRKGFKDWVEAGYPRNDD-GTPQMDVTLRGSDDWIRISWDEATTIAAKTMEDVART	DKQGVDRRAFLQWGLGSAVLLHGGPLLASL-----KLVDEV---------DNPLEYYPKRKWEKLYRDQYRYDRSFTFVCAPNDTHNCRLRAFVRNDVIVRIEQAYDVADYTDLQGNKTTATWHPRGCLKGYTYMRRVYSKFRVKYPTVRKGWKDWIEAGFPRDSETARPPKKYFKRGEDTWVRVSWDEIFELVAKCLVNVAKT	86.448,-83.007,6.483,83.029,-82.229,8.051,80.524,-79.831,8.319,76.923,-79.905,8.042,73.879,-78.657,7.605,70.420,-79.913,6.501,66.966,-78.850,5.475,64.147,-77.980,4.373,61.473,-78.238,1.663,58.351,-76.224,1.714,56.326,-76.065,-1.538,53.701,-73.898,-2.842,52.522,-72.211,-5.916,52.331,-68.711,-7.311,50.257,-67.742,-10.344,50.704,-65.656,-13.501,48.445,-62.682,-12.638,48.566,-59.268,-14.366,49.879,-5…	MAIKERGSHRTSDDKQGVDRRAFLQWGLGSAVLLHGGPLLASLKLVDEVDNPLEYYPKRKWEKLYRDQYRYDRSFTFVCAPNDTHNCRLRAFVRNDVIVRIEQAYDVADYTDLQGNKTTATWHPRGCLKGYTYMRRVYSKFRVKYPTVRKGWKDWIEAGFPRDSETARPPKKYFKRGEDTWVRVSWDEIFELVAKCLVNVAKTY	412755	marine sediment metagenome
job.pdb	AF-A0A357ELC2-F1-model_v4 Nitrate oxidoreductase subunit alpha	41.600	228	125	3	3	229	1	221	1.000	9.454E-17	446	233	458	QGVSRRQLLGRALALGSGAALADLLGPARFLSPAGAATAGAVVPGNPLRVMPDRTWEQIYRNQFEDDSTFVFTCAPNDTHNCLLRAHVKNGVVVRISPTYGYGEATDLYGNRASHRWDPRTCQKGLILSRRFYSERRVKAPMIRKGFKDWVEAGYPR-NDDGTPQMDVTLRGSDDWIRISWDEATTIAAKTMEDVARTFNGDEGARKLLAQGYHPEMVEVMHGAGVQA	MFLSRRQFLKVSVGTVAAAAVADKVLALTALQP----VIEV---GNPLGDYPDRSWERVYHDQYRYDSSFTWVCSPNDTHACRVRAFVRNGVVMRVEQNYDHQTYEDLYGNRGTFAHNPRMCLKGFTFHRRVYGPYRLKGPLMRKGWKQWMDDGSPELTPETKRKYKFDSRFLDDMLRVSWDTAFTYAAKAMIIIATRYSGEAGARRLREQGYAPEMIEMMKGAGTRC	11.028,-52.743,-74.870,7.882,-50.832,-75.930,4.803,-52.721,-74.658,1.925,-52.469,-77.133,-1.363,-51.014,-75.786,-2.821,-54.558,-75.951,0.074,-56.044,-73.921,-0.315,-53.178,-71.398,-4.037,-54.007,-70.959,-3.324,-57.756,-70.554,-0.575,-57.080,-67.968,-2.786,-54.501,-66.146,-5.745,-56.940,-65.964,-3.395,-59.708,-64.715,-1.838,-57.337,-62.114,-5.281,-56.110,-60.914,-6.485,-59.728,-60.509,-3.292,-60.6…	MFLSRRQFLKVSVGTVAAAAVADKVLALTALQPVIEVGNPLGDYPDRSWERVYHDQYRYDSSFTWVCSPNDTHACRVRAFVRNGVVMRVEQNYDHQTYEDLYGNRGTFAHNPRMCLKGFTFHRRVYGPYRLKGPLMRKGWKQWMDDGSPELTPETKRKYKFDSRFLDDMLRVSWDTAFTYAAKAMIIIATRYSGEAGARRLREQGYAPEMIEMMKGAGTRCFKHRAGMPVLGIIGKMGNTRMNGGINALLDSWIRKVSPDQAQGGRYWSNYTWHGDQNPSQPFWSGVQGSDIDLSDMRFSKLNTSWGKNFVENKMPEAHWKLECIERGARVVVITPEYNPTAYRADYWMPLRPQSDGALFMGAMKIIIDENMHDVDFLKQFTDAPILIRTDTLQYLDPR…	70125	Nitrospira sp.
job.pdb	AF-A0A7Y5CQP4-F1-model_v4 Molybdopterin-dependent oxidoreductase	42.700	199	106	2	29	226	4	195	1.000	1.540E-15	443	233	317	PARFLSPAGAATAGAVVPGNPLRVMPDRTWEQIYRNQFEDDSTFVFTCAPNDTHNCLLRAHVKNGVVVRISPTYGYGEATDLYGNRASHRWDPRTCQKGLILSRRFYSERRVKAPMIRKGFKDWVEAGYPR-NDDGTPQMDVTLRGSDDWIRISWDEATTIAAKTMEDVARTFNGDEGARKLLAQGYHPEMVEVMHGAG	PLNLLATADPDQN-------PLAGQIDRNWEKIYRDQYKYDSFFDWVCSPNDTHACRVRAYVRNGIVTRLGSTYDYQNYADLYGNHASHNWNPRQCAKGFTFHRVIYGPYRLKHPIVRRGWKAWADAGFPELTPELKAQYKFDSRGDDEFVQISWGDAFDCVAKALVAISTRYSGDAGKQRLLSQGYQPEMVEATQGAG	22.461,-50.072,-19.792,25.711,-48.407,-20.908,25.464,-45.947,-23.812,27.427,-47.601,-26.655,30.868,-46.109,-26.897,30.262,-45.918,-30.688,28.603,-42.492,-30.080,32.061,-41.134,-29.013,33.876,-41.515,-32.344,36.246,-38.541,-32.853,34.608,-36.121,-35.308,36.585,-35.714,-38.550,38.893,-32.696,-37.871,38.062,-31.355,-41.323,34.284,-31.687,-40.732,32.827,-28.445,-39.315,29.804,-29.730,-37.323,28.267,-…	MGLPLNLLATADPDQNPLAGQIDRNWEKIYRDQYKYDSFFDWVCSPNDTHACRVRAYVRNGIVTRLGSTYDYQNYADLYGNHASHNWNPRQCAKGFTFHRVIYGPYRLKHPIVRRGWKAWADAGFPELTPELKAQYKFDSRGDDEFVQISWGDAFDCVAKALVAISTRYSGDAGKQRLLSQGYQPEMVEATQGAGTRCVKMRGGMGLLGVLGKYGMYRLNNSLALLDAKIRGVDHHHALAGRNWANYTWHGDQAPGQPWVHGLQASDCDFNDLRFSKLIIMDGKNLVENKLTDSHWFIETMERGAKIVVIAPEYGPP	2172550	candidate division KSB1 bacterium
job.pdb	AF-A0A2E9NPG1-F1-model_v4 Nitrate oxidoreductase subunit alpha	43.500	216	107	3	18	229	4	208	1.000	4.697E-16	438	233	532	GSGAALADLLGPARFLSPAGAATAGAVVPGNPLRVMPDRTWEQIYRNQFEDDSTFVFTCAPNDTHNCLLRAHVKNGVVVRISPTYGYGEATDLYGNRASHRWDPRTCQKGLILSRRFYSERRVKAPMIRKGFKDWVEAGYPRNDDGTPQMDVT----LRGSDDWIRISWDEATTIAAKTMEDVARTFNGDEGARKLLAQGYHPEMVEVMHGAGVQA	GTAGSVLGLEAACTFLEPTDD--------GNPLGRSVSRDWEAIYHDQYRYDSMFDWVCSPNDTHACRIRAYVRNGIVVRTGSTYDYQDYADLYGNHATANWNPRQCAKGYTFHRVLYGPYRLRHPIVRRGWKAWAEAGFPEL---TPELRSTYLFDRRGDDEFIQISWEEAFQNIAGALQSIARTYSGDEGAERLRAQGYQPEMVDAMGGAGTRT	-59.768,-28.157,-69.976,-57.069,-29.851,-69.671,-54.250,-32.259,-69.173,-50.925,-31.475,-67.467,-50.327,-33.777,-64.423,-49.380,-37.282,-65.672,-45.925,-36.839,-67.286,-43.613,-36.087,-64.302,-44.151,-39.012,-61.857,-42.975,-41.918,-64.077,-39.549,-40.310,-64.742,-38.554,-40.048,-61.035,-39.192,-43.693,-60.000,-36.782,-45.019,-62.680,-34.024,-42.515,-61.730,-33.958,-43.592,-58.034,-33.378,-47.339…	MGIGTAGSVLGLEAACTFLEPTDDGNPLGRSVSRDWEAIYHDQYRYDSMFDWVCSPNDTHACRIRAYVRNGIVVRTGSTYDYQDYADLYGNHATANWNPRQCAKGYTFHRVLYGPYRLRHPIVRRGWKAWAEAGFPELTPELRSTYLFDRRGDDEFIQISWEEAFQNIAGALQSIARTYSGDEGAERLRAQGYQPEMVDAMGGAGTRTVKMRGGMGLLGVLGKYGMYRLNNSLALLDAQVRGVGPDEARAGRNFSNYTWHGDQAPGHPWVHGLQTSDCDFNDLRFSKLIIMDGKNLVENKLPDSHWFIECMERGGKIVVIAPEYSPPATKADYWIPIRPQTDAALFLGITRLLMERRQYDEDFVKRFTDFPLLVRTDTLRRLRASEVFADYQTSLAADG…	1978231	Acidobacteria bacterium
job.pdb	AF-A0A538RKN8-F1-model_v4 Twin-arginine translocation signal domain-containing protein	39.900	208	117	3	3	209	1	201	1.000	1.841E-15	433	233	201	QGVSRRQLLGRALALGSGAALADLLGPARFLSPAGAATAGAVVPGNPLRVMPDRTWEQIYRNQFEDDSTFVFTCAPNDTHNCLLRAHVKNGVVVRISPTYGYGEATDLYGNRASHRWDPRTCQKGLILSRRFYSERRVKAPMIRKGFKDWVEAGYPR-NDDGTPQMDVTLRGSDDWIRISWDEATTIAAKTMEDVARTFNGDEGARKL	MWLSRRQFLKVSAGTVAAVAVADQGLALTALQP----VVEV---GNPLGDYPDRSWERVYHDQYRYDSSFTWVCSPNDTHACRIRAFVRNGVVMRVEQNYDHQTYEDLYGNRGTFAHNPRMCLKGYTFHRRVYGPYRLKGPLMRKGWKEWMDAGSPELTPEAKRKYKFDSRFLDDMLRVSWDTAATYAAKACIIIATRYSGEAGARRL	81.826,-7.625,-30.718,81.386,-10.556,-33.160,78.612,-13.056,-32.274,79.693,-16.681,-32.725,77.432,-18.966,-34.829,76.658,-20.935,-31.631,75.596,-17.734,-29.803,73.441,-16.721,-32.815,71.689,-20.136,-32.871,71.111,-20.056,-29.081,69.651,-16.516,-29.229,67.449,-17.258,-32.297,66.141,-20.545,-30.815,65.476,-18.794,-27.472,63.589,-15.938,-29.228,61.448,-18.331,-31.347,60.580,-20.394,-28.240,59.740,-1…	MWLSRRQFLKVSAGTVAAVAVADQGLALTALQPVVEVGNPLGDYPDRSWERVYHDQYRYDSSFTWVCSPNDTHACRIRAFVRNGVVMRVEQNYDHQTYEDLYGNRGTFAHNPRMCLKGYTFHRRVYGPYRLKGPLMRKGWKEWMDAGSPELTPEAKRKYKFDSRFLDDMLRVSWDTAATYAAKACIIIATRYSGEAGARRL	2026887	Nitrospirae bacterium
job.pdb	AF-A0A539DWB8-F1-model_v4 Molybdopterin oxidoreductase	46.800	235	105	6	4	228	16	240	1.000	4.697E-16	426	233	918	GVSRRQLLGR--ALALGSGAALADLLGPAR------FLSPAGAATAGAVVPGNPLRVMPDRTWEQIYRNQFEDDSTFVFTCAPNDTHNCLLRAHVKNGVVVRISPTYGYGEATDLYGNRASHRWDPRTCQKGLILSRRFYSERRVKAPMIRKGFKDWVEAGYPRNDDGTPQMDV-TLRGSDDWIRISWDEATTIAAKTMEDVARTFNGDEGARKLLAQG-YHPEMVEVMHGAGVQ	AVSRRDLLAASPVLML---AVLRGEIPAQRVTSGYTMLRPIDPASN-------PLETYPNRDWEQVYRDLYTPDSTYHWMCGPNDTHGCLLKASVKNGVAVYSDPSFGYGKATDIYGNKASQRWDPRACVSGLAYVRRAYSDRRVKGCYVRAGFRQWIDDGLPREADGQPPLRYRTGRGKEDFDKVTHEEAAALVAKVYTNIATTYSGDEGAELLRAQGQYEEEMIEAMHGAGVQ	61.540,-22.283,-25.062,58.392,-22.522,-23.950,56.427,-21.962,-20.718,54.933,-25.480,-21.190,57.215,-27.398,-18.783,55.843,-25.777,-15.590,52.314,-27.165,-16.236,53.355,-30.854,-15.920,54.983,-30.773,-12.444,51.907,-29.308,-10.662,49.621,-32.110,-11.979,51.189,-34.789,-9.706,49.920,-33.518,-6.300,46.184,-32.899,-6.987,44.495,-35.575,-9.162,41.901,-33.201,-10.740,41.986,-32.820,-14.529,39.303,-30.3…	MDDRDRSLEVATETGAVSRRDLLAASPVLMLAVLRGEIPAQRVTSGYTMLRPIDPASNPLETYPNRDWEQVYRDLYTPDSTYHWMCGPNDTHGCLLKASVKNGVAVYSDPSFGYGKATDIYGNKASQRWDPRACVSGLAYVRRAYSDRRVKGCYVRAGFRQWIDDGLPREADGQPPLRYRTGRGKEDFDKVTHEEAAALVAKVYTNIATTYSGDEGAELLRAQGQYEEEMIEAMHGAGVQTMKFRGGMPFNAPFRVGGFYRLANMMALLDVAVRGVEPADSVGGRHWDSYSWHTDLPPGHPMVTGQQTLDFDLFTAENAKLITLWGMNWIATKMPDAHWLTEARLHGAKVVTIAPEYQSSSCKADRAIIIRPGSDGALALGLAHVIVNEGLYDEQFVKT…	2024894	Acidimicrobiaceae bacterium
job.pdb	AF-A0A7Y5W1A7-F1-model_v4 Molybdopterin-dependent oxidoreductase	40.500	232	125	5	3	229	1	224	1.000	1.289E-15	418	233	256	QGVSRRQLLGRALALGSGAALADLLGPARFLSPAGAATAGAVVPGNPLRVMPDRTWEQIYRNQFEDDSTFVFTCAPNDTHNCLLRAHVKNGVVVRISPTYGYGEATDLYGNRASHRWDPRTCQKGLILSRRFYSERRVKAPMIRKGFKDWVEAGYPRNDDGTPQM----DVTLRGSDDWIRISWDEATTIAAKTMEDVARTFNGDEGARKLLA-QGYHPEMVEVMHGAGVQA	MKLSRRGFLKLGTGTAVGATALYLETHLAFLQ------SSTGI-ENPLAQYPARDWERIYRDQYRYDSSFAFICAPNDTHMCRLRAFVRNGVVMRIEQNYDGDAYRDPQGNRSSVAWNPRACLKGFTLHRRVYGPYRGKGPALRKGWKQWADDGFP-SLSDTPELRKKYRFDARGDDEFVRVSWDEANGYAARGLEAIAKAYSGEEGRRRLVEKDGYPEEMLHHWEEAGTRT	59.085,-55.754,-35.499,60.412,-55.602,-31.902,60.102,-51.902,-30.932,63.196,-50.856,-28.963,62.601,-49.025,-25.641,64.046,-45.901,-27.339,61.644,-46.332,-30.303,58.677,-46.682,-27.895,59.683,-43.511,-25.978,60.101,-41.536,-29.238,56.704,-42.770,-30.497,54.994,-42.108,-27.113,56.474,-38.577,-26.831,55.547,-37.801,-30.473,51.966,-39.067,-29.944,51.597,-37.224,-26.586,52.866,-33.932,-28.090,50.602,-…	MKLSRRGFLKLGTGTAVGATALYLETHLAFLQSSTGIENPLAQYPARDWERIYRDQYRYDSSFAFICAPNDTHMCRLRAFVRNGVVMRIEQNYDGDAYRDPQGNRSSVAWNPRACLKGFTLHRRVYGPYRGKGPALRKGWKQWADDGFPSLSDTPELRKKYRFDARGDDEFVRVSWDEANGYAARGLEAIAKAYSGEEGRRRLVEKDGYPEEMLHHWEEAGTRTMKFGSSLPPHGVAGKFGPFRFANMLALLDAKV	2026734	Dehalococcoidia bacterium
job.pdb	AF-A0A7V1RIP4-F1-model_v4 Nitrate oxidoreductase subunit alpha	38.700	235	122	5	3	229	2	222	1.000	3.704E-16	418	233	391	QGVSRRQLLGRA-------LALGSGAALADLLGPARFLSPAGAATAGAVVPGNPLRVMPDRTWEQIYRNQFEDDSTFVFTCAPNDTHNCLLRAHVKNGVVVRISPTYGYGEATDLYGNRASHRWDPRTCQKGLILSRRFYSERRVKAPMIRKGFKDWVEAGYPR-NDDGTPQMDVTLRGSDDWIRISWDEATTIAAKTMEDVARTFNGDEGARKLLAQGYHPEMVEVMHGAGVQA	APITRRGFLKVAGGSAVGVAALGQAG-----LALRRLAP----VSIP-----NPLERYPDRDWEQVYRDQYRYDSSFPYVCSPNDTHACRMRAFVRNGVVMRIEQNYDAGRIKDALGNSTTAHWNPRGCPKGMTMQRRIYGPYRLRYPMLRKGWKAWADDGYPFLTPELRERYGFTSRGTDTFVRASWEEAYRYVAGALVATAEHYSGEEGKRRLLEEGYAPEMVDATGGAGTRT	-61.506,-7.161,-30.172,-60.406,-5.699,-33.532,-57.843,-2.839,-33.186,-59.427,0.541,-33.485,-57.889,2.293,-36.500,-56.454,5.833,-36.048,-59.425,7.074,-38.150,-61.915,5.317,-35.825,-60.262,7.048,-32.827,-60.615,10.537,-34.405,-64.315,9.991,-35.249,-65.029,8.952,-31.636,-62.950,11.855,-30.197,-64.685,14.386,-32.510,-68.132,13.157,-31.363,-67.092,13.396,-27.670,-66.067,17.093,-27.947,-69.665,18.254,-…	MAPITRRGFLKVAGGSAVGVAALGQAGLALRRLAPVSIPNPLERYPDRDWEQVYRDQYRYDSSFPYVCSPNDTHACRMRAFVRNGVVMRIEQNYDAGRIKDALGNSTTAHWNPRGCPKGMTMQRRIYGPYRLRYPMLRKGWKAWADDGYPFLTPELRERYGFTSRGTDTFVRASWEEAYRYVAGALVATAEHYSGEEGKRRLLEEGYAPEMVDATGGAGTRTMKFRGGMGLLGVLGKYGMYRFSNLMALLDHHVRGVPPEEALGGRNWSNYTWHGDQAPGFPFVHGLQASDVDFNELRNARLHIQVGKNLVENKMPESHFFHEVMERGGKIVTVAPEYSPPATKSDYWIPVRPQTDAALFLGIARILIDEGWYDEDFVKRFTDLPLLVRTD	1883427	Actinomycetia bacterium
job.pdb	AF-A0A382B344-F1-model_v4 Molybdopterin domain-containing protein	37.200	231	130	4	1	226	18	238	1.000	2.334E-15	417	233	614	MAQGVSRRQLLG-RALALGSGAALADLLGPARFLSPAGAATAGAVVPGNPLRVMPDRTWEQIYRNQFEDDSTFVFTCAPNDTHNCLLRAHVKNGVVVRISPTYGYGEATDLYGNRASHRWDPRTCQKGLILSRRFYSERRVKAPMIRKGFKDWVEAGYPRND----DGTPQMDVTLRGSDDWIRISWDEATTIAAKTMEDVARTFNGDEGARKLLAQGYHPEMVEVMHGAG	PRSGISRREFIKVGASGLGSAGLLWSMPGSMYFLKGIPDIDN-------PLYHYPNRGWEKIYRNQYKFDDSFTYICSPNCTHECRMRGFNRNGVMIRSEQNYDSHKIKDLYGNQCTHAWNPRGCSNGFTFHRRIYGSYRLKYPMVRKGWKQWADDGFPYLTQANRDKY---KFNSRGHDTLVKISWDNIEKYIAKGLINISKTYSGDIGKKRLLEQGYPEEMLTHWEGAG	69.957,34.135,-1.124,66.546,34.764,0.541,64.950,33.354,3.575,62.354,35.136,5.385,59.281,33.981,7.290,57.196,36.751,8.847,55.327,36.133,12.102,54.643,38.703,14.808,54.253,41.833,16.432,52.959,45.166,17.357,51.688,46.242,20.320,48.716,47.568,22.301,48.193,49.827,24.707,45.322,50.984,26.630,42.582,52.058,27.867,39.118,52.567,29.319,35.536,51.477,29.389,32.473,51.779,29.865,29.148,51.464,28.059,26.30…	MNKDNNKNGNANPENQNPRSGISRREFIKVGASGLGSAGLLWSMPGSMYFLKGIPDIDNPLYHYPNRGWEKIYRNQYKFDDSFTYICSPNCTHECRMRGFNRNGVMIRSEQNYDSHKIKDLYGNQCTHAWNPRGCSNGFTFHRRIYGSYRLKYPMVRKGWKQWADDGFPYLTQANRDKYKFNSRGHDTLVKISWDNIEKYIAKGLINISKTYSGDIGKKRLLEQGYPEEMLTHWEGAGTRTIKLRGGMGLLGVIGKYGAYRFSNTLALVDHHVRGVSRKDAKAGRNWSNYTWHGDQAPGFPFVHGLQASDVDMNEMRYSKLLVSIGKNLVENKRADNHFAAEIMERGGKLVNISPEYGPSSSKADYWLTIRPNTDTALLLGVAKIIIDNNWHDKIFLKE…	408172	marine metagenome
job.pdb	AF-A0A7Y5SFJ2-F1-model_v4 Molybdopterin-dependent oxidoreductase	40.700	233	114	3	3	226	1	218	1.000	4.985E-16	417	233	869	QGVSRRQLLGRALALGSGAALADLLGPARFLSPAGAATAGAVVPGNPLRVMPDRTWEQIYRNQFEDDSTFVFTCAPNDTHNCLLRAHVKNGVVVRISPTYGYGEATDLYGNRASHRWDPRTCQKGLILSRRFYSERRVKAPMIRKGFKDWVEAGYPRND---------DGTPQMDVTLRGSDDWIRISWDEATTIAAKTMEDVARTFNGDEGARKLLAQGYHPEMVEVMHGAG	MAMNRRGFLKLGGAAAAAGTAVYLETQMAFLQPAPGIDN-------PLKTYPGRGWEKIYRDQYAYDSSFTFVCAPNCTHNCRLRAFVRNGVAIRIEQNYDGARTGDLYGNHASDHWNPRGCNKGATLTRRIYGPYRLKGPMIRAGWKQWADDGFPGLDKANRTRYKFD--------SRGTDTFVKVGWDDAFSYAAKGLVAIAKRYSGEAGKKILLEEGYQPEMVDAMEGAG	-47.300,32.490,-89.034,-45.174,35.054,-87.125,-45.271,34.152,-83.393,-46.172,37.276,-81.392,-44.036,38.305,-78.379,-46.811,37.175,-75.966,-46.951,33.697,-77.598,-43.147,33.368,-77.300,-43.216,34.381,-73.592,-46.072,31.935,-72.814,-44.297,29.075,-74.650,-40.918,30.058,-73.099,-42.486,30.262,-69.596,-44.243,26.881,-70.042,-41.053,25.279,-71.461,-38.976,26.784,-68.600,-41.510,25.579,-65.972,-41.619,…	MAMNRRGFLKLGGAAAAAGTAVYLETQMAFLQPAPGIDNPLKTYPGRGWEKIYRDQYAYDSSFTFVCAPNCTHNCRLRAFVRNGVAIRIEQNYDGARTGDLYGNHASDHWNPRGCNKGATLTRRIYGPYRLKGPMIRAGWKQWADDGFPGLDKANRTRYKFDSRGTDTFVKVGWDDAFSYAAKGLVAIAKRYSGEAGKKILLEEGYQPEMVDAMEGAGTRTMKFRGGMGLLGVLGKYGMYRLSNTMAMLDVHVRGVDHENAKGGRNWSNYTWHGDQAPGHPFVHGLQTSDTDFNELRHAKLHIGVGKNLIENKMADAHFYVEIMERGGKIVTITPEYSPPATKADYWIPVRPGLSDTAIFLGITKLLMDRNLYDAAFVKQFTDFPLLIRADNLKRLSAG…	2026734	Dehalococcoidia bacterium
job.pdb	AF-A0A7C4UAC4-F1-model_v4 Nitrate oxidoreductase subunit alpha	39.300	211	107	4	5	209	1	196	1.000	6.796E-15	416	233	197	VSRRQLLGRALALGSGAALADLLGPARFLSPAGAATAGAVVPGNPLRVMPDRTWEQIYRNQFEDDSTFVFTCAPNDTHNCLLRAHVKNGVVVRISPTYGYGEATDLYGNRASHRWDPRTCQKGLILSRRFYSERRVKAPMIRKGFKDWVEAGYPRNDDGTPQMDV------TLRGSDDWIRISWDEATTIAAKTMEDVARTFNGDEGARKL	MHRRDFLQAAALGG----AGLLASRLWGFEPLSVA--------NPLGIYPNRGWEEIYRDQYRVDSTFTWVCAPNDTHNCRMKAFVRNGIVLRSEQAYEGGECKDLYGNSDTVHWNPRGCGKGFTQQRRLYGPYRLQFPMIRKGWKQWADDGFPSLSD---RPELRDQYKFNSRGTDTFVKATWEEAYRYHAKAVVAIAKTYSGDEGARRF	31.097,-65.016,-32.422,33.301,-64.770,-29.303,32.062,-62.448,-26.491,35.241,-60.371,-27.061,34.449,-59.726,-30.757,30.872,-58.693,-29.869,32.089,-56.227,-27.187,34.673,-54.758,-29.615,31.992,-54.353,-32.323,29.524,-52.825,-29.798,32.163,-50.340,-28.511,33.037,-49.234,-32.076,29.335,-48.999,-33.059,28.449,-47.033,-29.873,31.324,-44.519,-30.288,30.313,-43.741,-33.905,26.721,-42.940,-32.791,28.018,-…	MHRRDFLQAAALGGAGLLASRLWGFEPLSVANPLGIYPNRGWEEIYRDQYRVDSTFTWVCAPNDTHNCRMKAFVRNGIVLRSEQAYEGGECKDLYGNSDTVHWNPRGCGKGFTQQRRLYGPYRLQFPMIRKGWKQWADDGFPSLSDRPELRDQYKFNSRGTDTFVKATWEEAYRYHAKAVVAIAKTYSGDEGARRFK	2052164	Gemmataceae bacterium
job.pdb	AF-A0A0F9EKU9-F1-model_v4 4Fe-4S Mo/W bis-MGD-type domain-containing protein	49.300	154	77	1	70	222	1	154	1.000	1.263E-12	416	233	657	STFVFTCAPNDTHNCLLRAHVKNGVVVRISPTYGYGEATDLYGNRASHRWDPRTCQKGLILSRRFYSERRVKAPMIRKGFKDWVEAGYPRND-DGTPQMDVTLRGSDDWIRISWDEATTIAAKTMEDVARTFNGDEGARKLLAQGYHPEMVEVM	RTFTFVCAPNDTHNCRLKAFVRNDVIVRIEQAYDVDGYTDLQGNKTTATWHPRGCLKGYTYMRRVYNKYRVKYPTVRKGWKDWVEADFPRDQATGRPPKKYFRRGEDEWVRVSWDQIDELVAKALMNIAESYSGPKGARWLGAQGYPSEMIEPM	-30.179,-27.457,5.394,-27.515,-25.733,3.235,-26.548,-22.075,2.678,-23.797,-20.143,0.852,-21.302,-17.609,2.254,-18.056,-15.887,1.205,-14.860,-16.857,3.025,-13.165,-13.426,3.159,-9.815,-13.499,4.998,-6.946,-11.463,3.699,-6.145,-14.365,1.309,-6.967,-12.608,-2.038,-9.488,-15.282,-3.055,-12.815,-14.363,-1.365,-14.205,-17.756,-2.366,-17.947,-18.443,-2.280,-18.560,-21.655,-0.306,-21.536,-23.864,0.652,-2…	RTFTFVCAPNDTHNCRLKAFVRNDVIVRIEQAYDVDGYTDLQGNKTTATWHPRGCLKGYTYMRRVYNKYRVKYPTVRKGWKDWVEADFPRDQATGRPPKKYFRRGEDEWVRVSWDQIDELVAKALMNIAESYSGPKGARWLGAQGYPSEMIEPMKDADGKVAGVRTMKFRGGMAFLGATRLTGLYRFSNMMALLDHHVRKVGPDKALGARSWDNYAWHTDLPPGHAMVHGTQTFDQEFHDFDNADMLIISGLNLVENKMADPIWWHMAIERKKKIVVIAPEHSPTVTKSDYWLQIRPGTDAALMLATAGVLIRRKLYKSDYIKKFTDMPMLIRMDNLKMLRAGEVPGAAVMEPGLQYTYDDGKPVQKDAEKYAVNGVVAASGGRKFLGVSRNCMGEHLV…	412755	marine sediment metagenome
job.pdb	AF-A0A2D6CYQ5-F1-model_v4 Nitrate oxidoreductase subunit alpha	36.000	233	131	4	3	229	1	221	1.000	1.016E-15	409	233	426	QGVSRRQLLGRALALGSGAALADLLGPARFLSPAGAATAGAVVPGNPLRVMPDRTWEQIYRNQFEDDSTFVFTCAPNDTHNCLLRAHVKNGVVVRISPTYGYGEATDLYGNRASHRWDPRTCQKGLILSRRFYSERRVKAPMIRKGFKDWVEAGYPRNDDGTPQMDV------TLRGSDDWIRISWDEATTIAAKTMEDVARTFNGDEGARKLLAQGYHPEMVEVMHGAGVQA	MSIKRREFLQAAGVL----TGSLMLTPVKGRAQQLKSVIDV---PNPLEHYPNRGWEAVYRDQYAYDRKFKWVCSPNCTHACRMWAFERNGIVTRIESAYDMQRYSDLYGNTATPNWNPRGCNKGYSFARRVYGPYRLRYPIMRKGWKRWADDGFPYLTE-----QLRSEYLFDARASDSFVRVKWDDAFQYIARGYEAIATTYSGDEGAKRLIEQGYEPEMVDEMGGAGTRT	-15.355,-21.752,-60.068,-13.973,-18.319,-61.147,-16.196,-16.657,-63.804,-14.084,-14.456,-66.116,-15.149,-10.754,-66.169,-16.011,-11.026,-69.903,-18.357,-13.999,-69.319,-19.968,-12.064,-66.426,-20.497,-8.980,-68.662,-21.974,-11.074,-71.507,-24.277,-12.898,-69.045,-25.268,-9.548,-67.423,-25.950,-7.986,-70.873,-28.224,-10.908,-71.844,-29.940,-10.834,-68.405,-30.516,-7.039,-68.622,-31.990,-7.325,-72.…	MSIKRREFLQAAGVLTGSLMLTPVKGRAQQLKSVIDVPNPLEHYPNRGWEAVYRDQYAYDRKFKWVCSPNCTHACRMWAFERNGIVTRIESAYDMQRYSDLYGNTATPNWNPRGCNKGYSFARRVYGPYRLRYPIMRKGWKRWADDGFPYLTEQLRSEYLFDARASDSFVRVKWDDAFQYIARGYEAIATTYSGDEGAKRLIEQGYEPEMVDEMGGAGTRTLKFRGGMGLLGVFGKYGMYRLANSTALLDSKIRQVGSDEARAGRTWSNYTWHGDQAPGHPWVHGLQASDCDFNDLRFSKLIIMSGKNLVENKMADSHFFIECMERGAKIVVISPEYGAPSTKADYWLPIRPNSDTALFLGITKWMIDNGKYDADFVKQFTDFPLLVRTDTLKRLKPQD…	2026781	Candidatus Poribacteria bacterium
job.pdb	AF-A0A0F9TSP8-F1-model_v4 4Fe-4S Mo/W bis-MGD-type domain-containing protein	51.200	154	74	1	70	222	1	154	1.000	2.733E-12	406	233	1091	STFVFTCAPNDTHNCLLRAHVKNGVVVRISPTYGYGEATDLYGNRASHRWDPRTCQKGLILSRRFYSERRVKAPMIRKGFKDWVEAGYPRN-DDGTPQMDVTLRGSDDWIRISWDEATTIAAKTMEDVARTFNGDEGARKLLAQGYHPEMVEVM	STFTFVCAPNDTHNCRLRAFVRNGVIVRIEQAYAVDTYTDLQGNKPTPTWHPRGCLKGYTYMRRVYNKFRVKYPTVRKGWKQWIEEGFPRDATTGRPDKKYFRRGEDEWVRVSWDQISDLVARTLLNIAKSYSGDQGANWLLAQGYPPEMIEPM	-39.424,-11.131,4.793,-36.320,-10.533,2.620,-34.074,-7.539,1.824,-30.886,-6.951,-0.216,-27.628,-5.508,1.190,-23.986,-5.078,0.101,-21.221,-7.180,1.667,-18.309,-4.719,1.323,-15.247,-5.787,3.314,-11.876,-4.983,1.837,-12.066,-8.050,-0.476,-12.684,-6.111,-3.769,-15.927,-8.010,-4.466,-18.569,-5.754,-2.828,-21.233,-8.433,-3.280,-24.986,-7.736,-3.416,-26.615,-10.339,-1.154,-30.175,-11.147,0.001,-30.955,-…	STFTFVCAPNDTHNCRLRAFVRNGVIVRIEQAYAVDTYTDLQGNKPTPTWHPRGCLKGYTYMRRVYNKFRVKYPTVRKGWKQWIEEGFPRDATTGRPDKKYFRRGEDEWVRVSWDQISDLVARTLLNIAKSYSGDQGANWLLAQGYPPEMIEPMKDPDGNVAGVRSMKFRGGMALLGITRLTGMYRFSNMMALVDDHIRGTGPEKSLGARSWDNYAWHTDLPPGHAMVHGTQTYDQEFHDFENSDMLVIAGLNLVENKMADPIWWHMAIEQKRKIVVIAPEHSPTVTKSDYWLQVRPGADAALMLGVAGVLIRENLCDTDYVKRFTDYPFLVRSDTLKELTAEELEDATILDPGLKYTYDDGKPVQKDAEKYAVNAVVAVKGGRQLLGVSRNCIGDHLN…	412755	marine sediment metagenome
job.pdb	AF-A0A6A0QUK5-F1-model_v4 Nitrate oxidoreductase subunit alpha	36.200	226	129	6	3	221	2	219	1.000	9.705E-15	403	233	415	QGVSRRQLLGRALALGSGAALADLL--GPARFLSPAGAATAGAVVPGNPLRVMPDRTWEQIYRNQFEDDSTFVFTCAPNDTHNCLLRAHVKNGVVVRISPTYGYGEATDLYGNRASHRWDPRTCQKGLILSRRFYSERRVKAPMIRKGFKDWVEAGYPRNDDGTPQMDVT----LRGSDDWIRISWDEATTIAAKTMEDVARTFNGDEGARKLLA-QGYHPEMVEV	KKVTRRKFLKGSAVAAAGAYVASQAFDTAFTFFQ------AAPGI-DNPLVFYPNRDWESIYRDQYAYDGSFPVVCAPNDTHMCRLRAFTRNGVVIRLEQNYDGDNYKDPAGNSSTVAWNPRGCLKGYTLHRRVYGPYRLRTPMLRAGWKQWADDGFP-SLSDNPELRVQYHFDSRSEDEFIPMETAEIDDYVARGLEAIATTYSGEEGHRRLIEEDGYEPEMLEF	93.889,15.563,7.277,95.052,12.547,9.375,96.617,9.947,7.016,94.539,6.723,7.181,96.998,3.818,7.529,96.555,0.716,5.310,95.743,-1.344,8.452,93.035,1.158,9.541,91.566,1.094,6.004,91.447,-2.742,5.914,89.919,-2.919,9.426,87.389,-0.183,8.533,86.512,-1.963,5.247,86.048,-5.343,7.011,83.826,-3.733,9.689,81.849,-1.875,6.978,81.433,-5.124,4.963,80.366,-7.074,8.086,77.978,-4.227,9.033,76.508,-4.176,5.486,76.04…	MKKVTRRKFLKGSAVAAAGAYVASQAFDTAFTFFQAAPGIDNPLVFYPNRDWESIYRDQYAYDGSFPVVCAPNDTHMCRLRAFTRNGVVIRLEQNYDGDNYKDPAGNSSTVAWNPRGCLKGYTLHRRVYGPYRLRTPMLRAGWKQWADDGFPSLSDNPELRVQYHFDSRSEDEFIPMETAEIDDYVARGLEAIATTYSGEEGHRRLIEEDGYEPEMLEFWEESGVRTMKFGSSLPVHGVAGKFGLGRFANMLSLLDARVRGVGEEEAVGAREWSEYTWRGDQAPGFPFVHGVQAAETDMSDLRQSRLLIQVGKNLVENKMPESHFFQEIIERGGKVVSIVPEYGPQASKADYWIPVRAGLSDTALFLGIAKALIDRRLYDTDFLKRFTDFPLLVRLDTL…	2033014	Armatimonadetes bacterium
job.pdb	AF-A0A381V6R4-F1-model_v4 Molybdopterin domain-containing protein	38.300	201	116	3	34	229	1	198	1.000	5.117E-14	402	233	351	SPAGA-ATAGAVVPGNPLRVMPDRTWEQIYRNQFEDDSTFVFTCAPNDTHNCLLRAHVKNGVVVRISPTYGYGEATDLYGNRASHRWDPRTCQKGLILSRRFYSERRVKAPMIRKGFKDWVEAGYPRND----DGTPQMDVTLRGSDDWIRISWDEATTIAAKTMEDVARTFNGDEGARKLLAQGYHPEMVEVMHGAGVQA	MPGSMFFLKGIPGIDNPLTHYPNRGWEKVYRNQYKFDDSFTFICSPNCTHECRLRGFKRNGVMIRTEQNYDSHKIKDLYGNQCTHAWNPRGCSNGFTFHRRIYGSYRLKYPLVRKGWKRWADDGFPYLTPRNRDKY---KFTSRGTDTLVKISWDKIENYIANGLINISTTYSGDIGKKRLLKQGYPEEMLTHWDGAGTRT	13.383,-62.648,-5.986,10.479,-61.246,-8.091,12.637,-59.713,-10.742,10.061,-59.393,-13.567,9.835,-55.842,-14.988,6.727,-57.101,-16.846,5.624,-53.438,-17.262,8.727,-52.587,-19.405,8.144,-54.709,-22.518,9.760,-52.951,-25.509,7.196,-52.137,-28.238,8.294,-53.957,-31.447,8.414,-51.899,-34.629,9.482,-48.453,-33.324,12.776,-47.577,-35.073,12.790,-44.055,-33.573,10.503,-43.307,-30.597,11.272,-39.575,-30.9…	MPGSMFFLKGIPGIDNPLTHYPNRGWEKVYRNQYKFDDSFTFICSPNCTHECRLRGFKRNGVMIRTEQNYDSHKIKDLYGNQCTHAWNPRGCSNGFTFHRRIYGSYRLKYPLVRKGWKRWADDGFPYLTPRNRDKYKFTSRGTDTLVKISWDKIENYIANGLINISTTYSGDIGKKRLLKQGYPEEMLTHWDGAGTRTIKLRGGMGLLGVIGKYGAYRFSNTLALVDQHVRGVSREDAKAGRNWSNYTWHGDQAPGFPFVHGLQASDVDMNEMRYSKLLVSIGKNLVENKRADNHFAAEIMERGGKLVNISPEYGASSSKADYWLTIRPNTDTALLLGVAKIIIDKNWHDK	408172	marine metagenome
job.pdb	AF-X0S0R5-F1-model_v4 4Fe-4S Mo/W bis-MGD-type domain-containing protein	43.300	157	80	2	47	197	4	157	1.000	2.427E-12	384	233	158	GNPLRVMPDRTWEQIYRNQFEDDSTFVFTCAPNDTHNCLLRAHVKNGVVVRISPTYGYGEATDLYGNRASHRWDPRTCQKGLILSRRFYSERRVKAPMIRKGFKDWVEAGYPRNDDGTPQMDV------TLRGSDDWIRISWDEATTIAAKTMEDVA	DNPLGKYPDREWEKVFLDQYRYDDTFTWVCAPNDTHMCRLRAFVRNGVIIRSEQNYDHDRCGDLYGNTATKSWNPRGCPKGFTMQRRVYGPYRLKGPVIRKGWKQWADAGFPSLSD---QPDLRTKYKFDDRGNDAYVRVTWNEAYRYVASGLDATA	52.039,-24.576,-31.423,49.934,-21.812,-29.798,46.870,-23.075,-27.873,43.841,-21.135,-29.190,42.105,-19.117,-26.433,39.119,-21.278,-25.332,37.465,-18.138,-24.008,38.006,-16.135,-27.239,34.547,-17.231,-28.538,31.245,-18.190,-26.853,29.589,-20.210,-29.649,26.611,-21.140,-27.488,24.619,-18.115,-26.209,21.195,-19.784,-25.658,21.669,-19.402,-21.865,21.460,-15.578,-22.329,17.715,-15.962,-23.119,17.090,-…	MSVDNPLGKYPDREWEKVFLDQYRYDDTFTWVCAPNDTHMCRLRAFVRNGVIIRSEQNYDHDRCGDLYGNTATKSWNPRGCPKGFTMQRRVYGPYRLKGPVIRKGWKQWADAGFPSLSDQPDLRTKYKFDDRGNDAYVRVTWNEAYRYVASGLDATAR	412755	marine sediment metagenome
job.pdb	AF-A0A1F7PNN0-F1-model_v4 Nitrate oxidoreductase subunit alpha	41.500	231	110	5	5	226	1	215	1.000	1.093E-14	384	233	1122	VSRRQLLGRALALGSGAALADLLGPARFLSPAGAATAGAVVPGNPLRVMPDRTWEQIYRNQFEDDSTFVFTCAPNDTHNCLLRAHVKNGVVVRISPTYGYGEATDLYGNRASHRWDPRTCQKGLILSRRFYSERRVKAPMIRKGFKDWVEAGYPRND---------DGTPQMDVTLRGSDDWIRISWDEATTIAAKTMEDVARTFNGDEGARKLLAQGYHPEMVEVMHGAG	MERREFL-RWIGVGAGTAAAELGLPLRLL------AAADP-DQNPLAGSVARDWERIYRDQYKYDTTFDWVCSPNDTHACRVRAFVRNGIVTRLGNTYDYQTYADLYGNHATANWNPRQCAKGYTFHRVLYGPYRLKHPIVRKGWKAWADAGFPELTPELKSKYMFD--------SRGQDEFIQISWEDAFHDIAKALVAIAERYSGEKGKERLLAQGYQPEMVEATGGAG	17.959,-56.227,6.572,14.750,-54.780,8.057,15.077,-52.027,10.730,13.776,-54.669,13.200,16.558,-57.164,12.329,19.272,-54.468,12.520,18.043,-53.406,15.999,18.049,-57.066,17.149,21.692,-57.457,16.035,22.690,-54.179,17.754,20.804,-55.308,20.910,22.749,-58.606,20.962,26.128,-56.914,20.255,25.579,-54.067,22.779,24.399,-56.581,25.428,27.655,-58.585,25.150,29.918,-55.489,25.327,28.073,-54.062,28.379,28.39…	MERREFLRWIGVGAGTAAAELGLPLRLLAAADPDQNPLAGSVARDWERIYRDQYKYDTTFDWVCSPNDTHACRVRAFVRNGIVTRLGNTYDYQTYADLYGNHATANWNPRQCAKGYTFHRVLYGPYRLKHPIVRKGWKAWADAGFPELTPELKSKYMFDSRGQDEFIQISWEDAFHDIAKALVAIAERYSGEKGKERLLAQGYQPEMVEATGGAGTRTIKMRGGMGLLGVIGKYGMYRLNNSLALLDAAIRRIRPEEAKAGRNWSNYTWHGDQAPGHPWVHGLQASDCDFNDLRFSKLIIMDGKNLVENKLTDSHWFIECMERGAKIVVIAPEYGPPSTKADYWIPIRPQTDAALWLGVTRLMVENKWYDEAFVKAFTDFPLLVRTDTLKRLHAHEVFA…	1802108	Candidatus Rokubacteria bacterium RIFCSPLOWO2_12_FULL_69_21
job.pdb	AF-A0A7C5R4J7-F1-model_v4 Nitrate oxidoreductase subunit alpha	37.800	230	124	4	3	226	1	217	1.000	3.803E-14	377	233	712	QGVSRRQLLGRALALGSGAALADLLGPARFLSPAGAATAGAVVPGNPLRVMPDRTWEQIYRNQFEDDSTFVFTCAPNDTHNCLLRAHVKNGVVVRISPTYGYGEATDLYGNRASHRWDPRTCQKGLILSRRFYSERRVKAPMIRKGFKDWVEAGYPRNDDGTPQMDV------TLRGSDDWIRISWDEATTIAAKTMEDVARTFNGDEGARKLLAQGYHPEMVEVMHGAG	MTVSRRRFLQSVAG---GAAAAWAAGPQAWAFEPVDVKN-------PLGSYPQRDWERIYLDQYRYDGKFPWICHPNDTHMCRMMAYTRNGVMIRAEQNYDHQRAGDLYGNHATVAWNPRGCANGFTMQRRVYGPYRLKGPVLRKGWKEWVDAGCPPLSD---HPELRTRYKFDDRGNDSFVRMNWDQVFEYMAKALVAIAKTYSGPEGAERLRRDGYEPQMVEHVQGAG	78.595,-22.587,-15.084,79.854,-24.601,-12.071,80.809,-22.112,-9.315,84.026,-23.338,-7.674,83.873,-23.904,-3.879,86.463,-21.089,-3.564,84.288,-18.589,-5.498,81.252,-19.681,-3.416,83.144,-19.122,-0.123,84.393,-15.709,-1.359,80.803,-14.741,-2.336,79.491,-15.950,1.071,82.288,-14.074,2.918,81.550,-10.952,0.813,77.776,-11.354,1.437,78.328,-11.922,5.198,80.636,-8.859,5.367,78.002,-6.796,3.478,75.262,-8.…	MTVSRRRFLQSVAGGAAAAWAAGPQAWAFEPVDVKNPLGSYPQRDWERIYLDQYRYDGKFPWICHPNDTHMCRMMAYTRNGVMIRAEQNYDHQRAGDLYGNHATVAWNPRGCANGFTMQRRVYGPYRLKGPVLRKGWKEWVDAGCPPLSDHPELRTRYKFDDRGNDSFVRMNWDQVFEYMAKALVAIAKTYSGPEGAERLRRDGYEPQMVEHVQGAGTRTMKIGSNLPVHGVVGKFGIYRFANMMALVDHHVRGVPPEKARGTREWNEYTWRGDQAPGHPFVHGLQTSDMDFNDLRFSKLVIQIGKNLIENKRPESHWLNEVMERGGKIVDIAPEYNAPATKANYWISVRPGLSDISVLLGVTKLMMDRGWYLEDFCRRFTDFPLLVRTDTLKRLRPQD…	2026779	Planctomycetaceae bacterium
job.pdb	AF-A0A1Q7GPQ7-F1-model_v4 Nitrate oxidoreductase subunit alpha	40.000	235	117	5	1	226	1	220	1.000	1.979E-14	374	233	910	MAQGVSRRQLLGRALALGSGAALADLLGPARFLSPAGAATAGAVVPGNPLRVMPDRTWEQIYRNQFEDDSTFVFTCAPNDTHNCLLRAHVKNGVVVRISPTYGYGEATDLYGNRASHRWDPRTCQKGLILSRRFYSERRVKAPMIRKGFKDWVEAGYPR-ND--------DGTPQMDVTLRGSDDWIRISWDEATTIAAKTMEDVARTFNGDEGARKLLAQGYHPEMVEVMHGAG	MTMFLSRRQFLKVSAGT-----VAAVAVADRAL--ALTALQPVIEVGNPLGEYPDRSWERVYHDQYRYDSSFTWVCSPNDTHACRIRAFVRNGVVMRVEQNYDHQTYEDLYGNRGTFAHNPRMCLKGYTFHRRVYGPYRLKGPLMRRGWKEWMDAGSPELTPEVKRKYKFDS--------RFLDDMMRVSWDTAFTYVAKAYIIIATRYSGEAGARRLREQGYPPEMIEMMKGAG	-38.775,-69.907,-63.319,-38.332,-70.631,-59.577,-35.543,-73.250,-59.391,-36.272,-75.649,-56.527,-32.845,-76.925,-55.387,-33.060,-80.682,-54.762,-32.288,-81.961,-51.219,-29.102,-83.580,-52.636,-27.945,-80.287,-54.230,-28.712,-78.466,-50.940,-26.537,-80.961,-48.984,-23.674,-80.626,-51.523,-23.843,-76.803,-51.377,-24.112,-76.863,-47.527,-21.141,-79.284,-47.218,-19.179,-77.027,-49.616,-20.185,-73.947…	MTMFLSRRQFLKVSAGTVAAVAVADRALALTALQPVIEVGNPLGEYPDRSWERVYHDQYRYDSSFTWVCSPNDTHACRIRAFVRNGVVMRVEQNYDHQTYEDLYGNRGTFAHNPRMCLKGYTFHRRVYGPYRLKGPLMRRGWKEWMDAGSPELTPEVKRKYKFDSRFLDDMMRVSWDTAFTYVAKAYIIIATRYSGEAGARRLREQGYPPEMIEMMKGAGTRTMKHRSGMPVLGIVGKMGVTRMNGGVCALLDSWIRKVGADQAQGGRYWSNYTWHGDQNPSHPFWCGAQTSDIDLSDMRFSKLNTSWGKNFVENKMPEAHWKLESIERGARIVVITPEYNPTATRADYWMPVRPQSDGALFCGAMKIIIDENMHDVDFLKGYTDSPILIRTDTLQYLD…	1805269	Nitrospirae bacterium 13_1_40CM_4_62_6
job.pdb	AF-A0A533ZB17-F1-model_v4 Nitrate oxidoreductase subunit alpha	43.400	198	95	2	39	227	5	194	1.000	9.387E-13	368	233	1120	ATAGAVVPGNPLRVMPDRTWEQIYRNQFEDDSTFVFTCAPNDTHNCLLRAHVKNGVVVRISPTYGYGEATDLYGNRASHRWDPRTCQKGLILSRRFYSERRVKAPMIRKGFKDWVEAGYPRND---------DGTPQMDVTLRGSDDWIRISWDEATTIAAKTMEDVARTFNGDEGARKLLAQGYHPEMVEVMHGAGV	ALQPVIEVGNPLGEYPDRSWERVYHDQYRYDSSFTWCCSPNDTHACRIRAFVRNGVVMRVEQNYDHQTYEDLYGNRGTFAHNPRMCLKGYTFHRRVYGPYRLKGPLMRRGWKEWMDAGSPELTPEVKRKYKFDS--------RFLDDMVRVSWDTAYTYLAKAVIVVATRYSGEAGARRLREQGYPPEMIEMMKGAGV	2.024,-53.414,14.351,1.716,-51.787,10.840,5.453,-51.492,9.914,6.209,-55.237,9.556,4.459,-55.086,6.137,7.348,-52.971,4.692,10.174,-55.524,4.939,11.597,-55.621,1.381,11.225,-59.077,-0.034,14.976,-58.769,-0.881,17.639,-57.147,1.316,19.760,-55.472,-1.372,22.921,-54.523,0.569,24.208,-50.977,-0.144,25.403,-51.386,-3.782,27.882,-48.567,-3.118,29.332,-50.181,0.063,31.934,-52.250,-1.897,32.274,-50.142,-5.…	LALTALQPVIEVGNPLGEYPDRSWERVYHDQYRYDSSFTWCCSPNDTHACRIRAFVRNGVVMRVEQNYDHQTYEDLYGNRGTFAHNPRMCLKGYTFHRRVYGPYRLKGPLMRRGWKEWMDAGSPELTPEVKRKYKFDSRFLDDMVRVSWDTAYTYLAKAVIVVATRYSGEAGARRLREQGYPPEMIEMMKGAGVRCFKHRAGMPVLGIIGKMMNTRFNGGVLPLVDSWIRKVTPDQAQGGRYYSNYTWHGDQDPSQPWWNGTQNCDIDLSDMRFAKLNTSWGKNFVENKMPEAHWKLESIERGCRVVVITPEYNPTATRADYWIPVRPETDAALFLGATKIIIDENMHDVDYVKGYTDMPLLVRTDTLQYLDPRDVIKDFQFPDYSQRYSGRVQSLKPD…	2026887	Nitrospirae bacterium
job.pdb	AF-A0A533ZQF0-F1-model_v4 Nitrate oxidoreductase subunit alpha	39.800	236	118	4	1	227	1	221	1.000	6.115E-14	363	233	1043	MAQGVSRRQLLGRALALGSGAALADLLGPARFLSPAGAATAGAVVPGNPLRVMPDRTWEQIYRNQFEDDSTFVFTCAPNDTHNCLLRAHVKNGVVVRISPTYGYGEATDLYGNRASHRWDPRTCQKGLILSRRFYSERRVKAPMIRKGFKDWVEAGYPRND---------DGTPQMDVTLRGSDDWIRISWDEATTIAAKTMEDVARTFNGDEGARKLLAQGYHPEMVEVMHGAGV	MTMFLSRRQFLKVSAGT-----VAAV--AVADKALALTALQPVIEVGNPLGEYPDRSWERVYHDQYRYDSSFTWCCSPNDTHACRIRAFVRNGVVMRVEQNYDHQTYEDLYGNRGTFAHNPRMCLKGYTFHRRVYGPYRLKGPLMRRGWKEWMDAGSPELTPEVKRKYKFDS--------RFLDDMVRVSWDTAYTYLAKAVIVVATRYSGEAGARRLREQGYPPEMIEMMKGAGV	-15.244,30.039,-63.285,-11.806,30.000,-61.553,-8.903,29.740,-64.054,-6.052,27.485,-62.847,-2.820,28.763,-64.464,-0.230,25.983,-64.858,3.402,26.535,-63.678,4.346,26.949,-67.377,1.729,29.706,-67.868,2.831,31.383,-64.585,6.452,31.536,-65.868,5.316,32.933,-69.252,3.256,35.654,-67.496,6.140,36.420,-65.042,8.592,36.761,-67.973,6.132,39.254,-69.526,5.803,41.140,-66.179,9.616,41.519,-65.750,9.703,43.407,…	MTMFLSRRQFLKVSAGTVAAVAVADKALALTALQPVIEVGNPLGEYPDRSWERVYHDQYRYDSSFTWCCSPNDTHACRIRAFVRNGVVMRVEQNYDHQTYEDLYGNRGTFAHNPRMCLKGYTFHRRVYGPYRLKGPLMRRGWKEWMDAGSPELTPEVKRKYKFDSRFLDDMVRVSWDTAYTYLAKAVIVVATRYSGEAGARRLREQGYPPEMIEMMKGAGVRCFKHRAGMPVLGIIGKMMNTRFNGGVLPLVDSWIRKVTPDQAQGGRYYSNYTWHGDQDPSQPWWNGTQNCDIDLSDMRFAKLNTSWGKNFVENKMPEAHWKLESIERGCRVVVITPEYNPTATRADYWIPVRPETDAALFLGATKIIIDENMHDVDYIKGYTDMPLLVRTDTLQYLD…	2026887	Nitrospirae bacterium
job.pdb	AF-A0A832UEX3-F1-model_v4 Molybdopterin-dependent oxidoreductase	56.400	140	60	1	88	226	2	141	1.000	9.081E-11	354	233	696	AHVKNGVVVRISPTYGYGEATDLYGNRASHRWDPRTCQKGLILSRRFYSERRVKAPMIRKGFKDWVEAGYPRND-DGTPQMDVTLRGSDDWIRISWDEATTIAAKTMEDVARTFNGDEGARKLLAQGYHPEMVEVMHGAG	AFVKNDVVVRIEPTYGYGKATDLNGNQASHRWDPRCCQKGLVLARRFYGDRRVNGAFLRKGFKEWVDKGFPRDPKTGAAPKELMRRGWDTWVKVPHDVAHEYHAKTLVNVAKTYSGDAGKQRLLDQGYDPDMVAAAEGAG	21.449,19.688,3.420,24.252,18.172,1.326,27.736,19.661,1.804,29.829,19.784,-1.374,33.609,20.066,-1.806,35.143,19.947,-5.313,31.743,18.926,-6.782,31.618,15.894,-4.441,29.037,15.403,-1.666,31.235,15.024,1.440,28.475,14.903,4.118,24.711,15.256,4.742,23.056,17.190,7.605,19.443,18.022,8.579,17.821,21.171,7.225,16.727,22.697,10.597,13.897,24.344,8.599,10.697,22.504,9.655,9.610,25.377,11.967,9.476,27.620…	NAFVKNDVVVRIEPTYGYGKATDLNGNQASHRWDPRCCQKGLVLARRFYGDRRVNGAFLRKGFKEWVDKGFPRDPKTGAAPKELMRRGWDTWVKVPHDVAHEYHAKTLVNVAKTYSGDAGKQRLLDQGYDPDMVAAAEGAGTRVMKHRGGMAKQGVLRIFGAFRFGNSLALLDANVRGVSPEDAKGSGSWDSYTFHTDLPPGHPMVTGDQTNDFDLFDTENAKVVVAWGMNWIATKMPDSHWLTEARLKGAKTVAVTVEYSATASKCDDVVVIRPGTDPAFALGIAQVMLSRKLYNVEFVKNFTDLPTLVRMDTLDRLSAKDVFPGYTNQALDNWTTIIPKDQKAPGTPKQNGIQIPEKLQGEFGDFVMWDASQGKPVAVSHNDLGENFGKLGLDPALE…	2026759	Magnetococcales bacterium
job.pdb	AF-A0A7C7PS38-F1-model_v4 Molybdopterin oxidoreductase	45.300	128	69	1	94	220	1	128	1.000	3.160E-10	351	233	233	VVVRISPTYGYGEATDLYGNRASHRWDPRTCQKGLILSRRFYSERRVKAPMIRKGFKDWVEAGYPRNDD-GTPQMDVTLRGSDDWIRISWDEATTIAAKTMEDVARTFNGDEGARKLLAQGYHPEMVE	MVVRIGPSYNYGKASDIYGNRASFRWDPRICNKGVAMVRRFYGDRRIRGAYVRRGFLKWVQDGFPRNPETGAMPEEYRRRGEEEWVKVSYEEAFEIVAKALMNIVQTYNGELGVELLRKQGYDEASLE	-9.345,-15.073,-24.113,-5.805,-13.616,-23.777,-3.476,-16.237,-25.328,-0.233,-14.320,-26.111,1.693,-11.119,-25.408,4.289,-9.947,-27.968,6.398,-6.773,-28.114,5.423,-3.860,-30.203,7.750,-3.143,-33.141,8.304,0.282,-34.831,9.568,2.446,-31.943,12.132,3.593,-34.563,9.212,5.046,-36.610,8.280,7.468,-33.782,9.010,11.175,-34.386,8.769,14.136,-31.988,7.284,17.558,-32.841,10.789,18.716,-33.952,11.253,15.859,-…	MVVRIGPSYNYGKASDIYGNRASFRWDPRICNKGVAMVRRFYGDRRIRGAYVRRGFLKWVQDGFPRNPETGAMPEEYRRRGEEEWVKVSYEEAFEIVAKALMNIVQTYNGELGVELLRKQGYDEASLERWLNEDKGAGVRLIKVRGGMPLLSALRLLGWYRFGNMLALLDSHVRGVDPEEAKGAIGFDNYSWHTDLPPGHTMVTGMQTLDYDLFTVENCRLYILWGKNWLVTK	2528703	Aigarchaeota archaeon
job.pdb	AF-A0A533YB41-F1-model_v4 Twin-arginine translocation signal domain-containing protein	39.000	182	103	3	3	183	1	175	1.000	1.057E-12	350	233	177	QGVSRRQLLGRALALGSGAALADLLGPARFLSPAGAATAGAVVPGNPLRVMPDRTWEQIYRNQFEDDSTFVFTCAPNDTHNCLLRAHVKNGVVVRISPTYGYGEATDLYGNRASHRWDPRTCQKGLILSRRFYSERRVKAPMIRKGFKDWVEAGYPR-NDDGTPQMDVTLRGSDDWIRISWD	MFLSRRQFLKVSAGTVAAVAVADRALALTALQPVI--EVG-----NPLGDYPDRSWERVYHDQYRYDSSFTWVCSPNDTHACRVRAFVRNGVVMRVEQNYDHQTYEDLYGNRGTFAHNPRMCLKGYTFHRRVYGPYRLKGPLMRKGWKQWMDDGSPELTPEVKRKYKFDSRFLDDMLRVSWD	79.656,-25.990,-0.524,79.018,-29.747,-0.131,75.574,-30.539,1.345,75.877,-33.221,4.030,73.589,-36.280,3.652,71.679,-34.995,6.723,71.146,-31.548,5.126,69.966,-33.216,1.880,67.429,-35.363,3.798,66.147,-32.339,5.779,65.671,-30.234,2.617,63.997,-33.069,0.635,61.635,-33.916,3.536,60.826,-30.197,4.008,60.089,-29.707,0.269,57.842,-32.818,0.051,55.959,-31.699,3.188,55.583,-28.148,1.781,54.220,-29.432,-1.5…	MFLSRRQFLKVSAGTVAAVAVADRALALTALQPVIEVGNPLGDYPDRSWERVYHDQYRYDSSFTWVCSPNDTHACRVRAFVRNGVVMRVEQNYDHQTYEDLYGNRGTFAHNPRMCLKGYTFHRRVYGPYRLKGPLMRKGWKQWMDDGSPELTPEVKRKYKFDSRFLDDMLRVSWDTA	2026887	Nitrospirae bacterium
job.pdb	AF-A0A382IPJ7-F1-model_v4 Uncharacterized protein	37.800	185	104	5	1	182	17	193	1.000	6.976E-13	342	233	193	MAQGVSRRQLLGRALALGSGAA--LADLLGPARFLSPAGAATAGAVVPGNPLRVMPDRTWEQIYRNQFEDDSTFVFTCAPNDTHNCLLRAHVKNGVVVRISPTYGYGEATDLYGNRASHRWDPRTCQKGLILSRRFYSERRVKAPMIRKGFKDWVEAGYPR-NDDGTPQMDVTLRGSDDWIRISW	SNKLYSRRDFIKVG-TMGLGSAGLLWSMPGSMFFL--KGISDI-----DNPLSHYPNRGWEKIYRNQYKSDDSFTFICSPNCTHECRMRGFTRNGVMIRTEQNYDSHKIKDLYGNQATHAWNPRGCSNGFTFHRRIYGSYRLKYPMVRKGWKQWADDGFPYLTPENRDKYKFNSRGEDTQVKISW	89.118,-31.808,-60.602,87.128,-33.901,-58.762,85.038,-35.470,-56.809,81.827,-36.689,-55.905,79.867,-38.496,-53.500,78.168,-40.208,-51.189,76.256,-42.029,-48.514,74.692,-42.910,-45.562,75.148,-44.456,-42.193,71.840,-44.942,-40.387,72.252,-46.178,-36.808,68.945,-46.717,-35.057,69.450,-47.868,-31.491,66.071,-48.843,-29.969,64.755,-49.126,-26.440,63.616,-47.862,-23.453,60.385,-45.782,-23.154,59.353,-…	MSDKEKNMKKNKTENSSNKLYSRRDFIKVGTMGLGSAGLLWSMPGSMFFLKGISDIDNPLSHYPNRGWEKIYRNQYKSDDSFTFICSPNCTHECRMRGFTRNGVMIRTEQNYDSHKIKDLYGNQATHAWNPRGCSNGFTFHRRIYGSYRLKYPMVRKGWKQWADDGFPYLTPENRDKYKFNSRGEDTQVKISW	408172	marine metagenome
job.pdb	AF-A0A4Y7X8B8-F1-model_v4 4Fe-4S Mo/W bis-MGD-type domain-containing protein	46.800	177	72	5	3	174	2	161	1.000	1.280E-11	288	233	168	QGVSRRQLL-----GRALALGSGAALADLLGPARFLSPAGAATAGAVVPGNPLRVMPDRTWEQIYRNQFEDDSTFVFTCAPNDTHNCLLRAHVKNGVVVRISPTYGYGEATDLYGNRASHRWDPRTCQKGLILSRRFYSERRVKAPMIRKGFKDWVEAGYPRNDDGTPQMDVTLRGS	ANLSRRNFLKATGSGLLLTMAGGTEALAM----HALEPA----VGV---ANPLSHYPARDWEKLYRDIYKADSSFVFMCTPNCTHNCYLRAYVKNGVVVRVGPSQNYHKATDVYGTKASQRWDPRHCNKGISLVRRFYGDRRVKSPMIRKGFLEWVEKGFPR------DELENLSAA	-7.175,-60.717,-11.681,-3.905,-62.202,-13.013,-1.066,-61.946,-10.449,1.666,-59.915,-12.207,4.895,-61.541,-11.000,7.908,-59.222,-10.441,9.690,-61.142,-13.239,6.830,-60.521,-15.716,6.791,-56.814,-14.733,10.577,-56.450,-15.277,10.300,-58.252,-18.641,7.357,-56.034,-19.715,9.121,-52.798,-18.609,12.488,-53.850,-20.134,10.816,-54.844,-23.431,8.763,-51.596,-23.365,11.958,-49.513,-22.903,13.708,-51.319,-2…	MANLSRRNFLKATGSGLLLTMAGGTEALAMHALEPAVGVANPLSHYPARDWEKLYRDIYKADSSFVFMCTPNCTHNCYLRAYVKNGVVVRVGPSQNYHKATDVYGTKASQRWDPRHCNKGISLVRRFYGDRRVKSPMIRKGFLEWVEKGFPRDELENLSAAHRPKMSI	2552947	Nitrospirales bacterium LBB_01
job.pdb	AF-A0A679HJH3-F1-model_v4 4Fe-4S Mo/W bis-MGD-type domain-containing protein	39.200	158	89	1	3	160	1	151	1.000	2.644E-10	282	233	156	QGVSRRQLLGRALALGSGAALADLLGPARFLSPAGAATAGAVVPGNPLRVMPDRTWEQIYRNQFEDDSTFVFTCAPNDTHNCLLRAHVKNGVVVRISPTYGYGEATDLYGNRASHRWDPRTCQKGLILSRRFYSERRVKAPMIRKGFKDWVEAGYPRN	MPLSRRRFFKIWAGSIAAVAVADKVLALTALQPVIEA-------GNPFGDCPDRSWERVYHDQYRYDSSFTWVCSPNDTHACRIRAFVRNGVVMRVEQNYDHQTYEGLYGNRGTFARNPRMCLKGFTFHRRVYGPYRLKGPLMRKGWKEWMDAGSPDL	-57.841,27.353,39.737,-60.067,24.227,39.853,-59.541,21.871,36.989,-62.723,21.872,34.884,-63.863,18.531,33.369,-63.425,20.040,29.864,-59.820,21.127,30.620,-59.097,17.640,32.040,-60.339,15.960,28.814,-58.295,18.344,26.603,-55.096,17.603,28.572,-55.839,13.832,28.495,-56.503,13.852,24.718,-53.341,15.935,24.120,-51.222,13.536,26.252,-52.475,10.415,24.386,-51.780,12.120,21.035,-48.260,13.068,22.215,-47…	MPLSRRRFFKIWAGSIAAVAVADKVLALTALQPVIEAGNPFGDCPDRSWERVYHDQYRYDSSFTWVCSPNDTHACRIRAFVRNGVVMRVEQNYDHQTYEGLYGNRGTFARNPRMCLKGFTFHRRVYGPYRLKGPLMRKGWKEWMDAGSPDLTPETI	1936990	Nitrospira sp. KM1
job.pdb	AF-A0A6V8NFL0-F1-model_v4 Nitrate reductase / nitrite oxidoreductase, alpha subunit	56.700	148	55	3	3	150	2	140	1.000	6.443E-10	272	233	141	QGVSRRQLLGRALALGSGAALADLLGPARFLSPAGAATAGAVVPGNPLRVMPDRTWEQIYRNQFEDDSTFVFTCAPNDTHNCLLRAHVKNGVVVRISPTYGYGEATDLYGNRASHRWDPRTCQKGLILSRRFYSERRVKAPMIRKGFK	QEITRREFVKMGMAS-----MAGL--FLRGLELSSLQFVPEV--DNPLDSYPERGWEKIYRDQFRYDSTFHFLCAPNDTHNCLLRAYVKNGVVTRIGPSYGYGKARDVYGNQASHRWDPRCCQKGLALVRRFYGPRRVKNHFVRKGFK	-23.610,-6.424,54.743,-23.955,-10.121,55.652,-20.509,-11.522,56.524,-19.710,-14.505,54.270,-18.443,-17.303,56.530,-15.371,-19.369,55.550,-17.739,-22.353,55.056,-20.013,-20.422,52.636,-16.940,-19.208,50.701,-15.713,-22.820,50.296,-19.217,-23.994,49.258,-19.452,-21.191,46.658,-15.905,-21.988,45.398,-16.762,-25.691,44.928,-20.095,-24.853,43.221,-18.220,-22.467,40.863,-15.638,-25.198,40.099,-18.379,-…	MQEITRREFVKMGMASMAGLFLRGLELSSLQFVPEVDNPLDSYPERGWEKIYRDQFRYDSTFHFLCAPNDTHNCLLRAYVKNGVVTRIGPSYGYGKARDVYGNQASHRWDPRCCQKGLALVRRFYGPRRVKNHFVRKGFKE	2754717	Candidatus Hakubanella thermoalkaliphilus
job.pdb	AF-L9YKH7-F1-model_v4 4Fe-4S Mo/W bis-MGD-type domain-containing protein	31.700	214	106	10	3	205	1	185	1.000	9.081E-11	259	233	258	QGVSRRQLLGRALALGSGAALADLLGPARFLSPAGAATAGAVVPGNPLRVMPDRTWEQIYRNQFEDDSTFVFTCAPNDTHNCLLRAHVKNGVVVRIS----------PTYGYGEATDLYGNRASHR-WDPRTCQKGLILSRRFYSERRVKAPMIRKGFKDWVEAGYPRNDDGTPQMDVTLRGSDDWIRISWDEATTIAAKTMEDVARTFNGDEG	MSLSRRDFLAAAGTGTVGALLGSAWGATQSVD-----SITQV--DNPLKAYPNRDWEEVYHDIYEYDSVDWTVCHPNCTQSCALNFYMKNGVPIRAEQIYHEEEGSPGPGGPG-GYEEAGV---TRHWNPRGCMKGLTLHRRTFEPSRIKYPMVRKG----------WSPDD-PNPEG--RGEDEFERVSWDEAIDLIAEKMAS-----LEDEK	85.760,-31.513,-72.352,87.545,-32.394,-69.078,85.493,-31.112,-66.102,87.792,-29.393,-63.589,87.725,-30.455,-59.907,86.423,-26.928,-59.136,83.456,-27.298,-61.538,82.568,-30.702,-60.018,82.632,-29.316,-56.437,80.539,-26.298,-57.515,78.013,-28.585,-59.282,77.938,-31.033,-56.318,77.493,-28.221,-53.731,74.697,-26.651,-55.815,73.041,-30.087,-56.284,73.150,-30.951,-52.536,71.767,-27.524,-51.524,69.028,-…	MSLSRRDFLAAAGTGTVGALLGSAWGATQSVDSITQVDNPLKAYPNRDWEEVYHDIYEYDSVDWTVCHPNCTQSCALNFYMKNGVPIRAEQIYHEEEGSPGPGGPGGYEEAGVTRHWNPRGCMKGLTLHRRTFEPSRIKYPMVRKGWSPDDPNPEGRGEDEFERVSWDEAIDLIAEKMASLEDEKRFHIFNAIKSDGLITRHGAGRRLASIFGGCEWTEYDWYADLPPGHVITTGYQTSDADASAWRAADYTIMQGKT	797303	Natrinema pellirubrum DSM 15624
job.pdb	AF-A0A3M1KQN2-F1-model_v4 Nitrate reductase	28.100	199	108	6	1	198	1	165	1.000	3.442E-08	239	233	173	MAQGVSRRQLLGRALALGSGAALADLLGPARFLSPAGAATAGAVVPGNPLRVMPDRTWEQIYRNQFEDDSTFVFT-CAPNDTHNCLLRAHVKNGVVVRISPTYGYGEATDLYGNRASHRWDPRTCQKGLILSRRFYSERRVKAPMIRKGFKDWVEAGYPRNDDGTPQMDVTLRGSDDWIRISWDEATTIAAKTMEDVAR	MQVRVTRRRFLAFG-AMGS---LSLVL---RGLVPASARGGEARAERPALRLPSYSGYQDVYRQAWTWDRVVRGTHLRANCFSACAWDLYVKDGIVWREEQTDAYRRP-----DSPLPDYGPRGCQKGACYSSLMTAPDRLLYPMARVG----------------------ERGSGRWKRISWDEALGRLADAIIDASE	-14.644,-50.283,44.600,-10.817,-50.407,44.992,-9.095,-51.074,41.630,-6.177,-53.394,42.488,-3.554,-52.530,39.836,-1.305,-55.608,39.565,2.286,-55.325,38.214,1.184,-57.296,35.114,-1.697,-54.863,34.435,0.615,-51.841,34.957,3.161,-53.199,32.428,0.370,-54.071,29.957,-1.132,-50.552,30.208,2.365,-48.976,29.956,3.190,-51.003,26.802,-0.153,-50.151,25.156,0.305,-46.444,26.046,3.836,-46.300,24.542,2.791,-48.…	MQVRVTRRRFLAFGAMGSLSLVLRGLVPASARGGEARAERPALRLPSYSGYQDVYRQAWTWDRVVRGTHLRANCFSACAWDLYVKDGIVWREEQTDAYRRPDSPLPDYGPRGCQKGACYSSLMTAPDRLLYPMARVGERGSGRWKRISWDEALGRLADAIIDASEEGGAETVV	2026735	Deltaproteobacteria bacterium
job.pdb	AF-A0A382I756-F1-model_v4 4Fe-4S Mo/W bis-MGD-type domain-containing protein	27.200	187	89	4	1	187	1	140	1.000	7.545E-07	225	233	141	MAQGVSRRQLLGRALALGSGAALADLLGPARFLSPAGAATAGAVVPGNPLRVMPDRTWEQIYRNQFEDDSTFVFTCAPNDTHNCLLRAHVKNGVVVRISPTYGYGEATDLYGNRASHRWDPRTCQKGLILSRRFYSERRVKAPMIRKGFKDWVEAGYPRNDDGTPQMDVTLRGSDDWIRISWDEATT	MTK-LSRRNFLQGTTASGIGLALQYAVTPKI------------------LASDTYRGFEDLYRKKWTWDKVVRGTHGTNCAGTCAFNVYVKNGVVWREEQQGEYEQLGD------APDFGPRGCQKGLRHHKYMYGKQRILYPLKRIG----------------------KRGEGKWQRISWEQATT	14.518,-27.991,-21.696,15.558,-31.646,-21.439,15.980,-31.833,-17.654,19.092,-33.980,-17.066,17.258,-36.975,-15.576,19.077,-40.074,-14.253,17.515,-41.871,-17.259,18.829,-39.372,-19.862,22.290,-39.381,-18.214,22.500,-43.206,-18.201,21.215,-43.392,-21.809,23.807,-40.742,-22.833,26.701,-42.492,-21.010,25.720,-45.938,-22.382,25.381,-44.595,-25.964,28.767,-42.807,-25.645,30.478,-45.907,-24.162,29.187,-…	MTKLSRRNFLQGTTASGIGLALQYAVTPKILASDTYRGFEDLYRKKWTWDKVVRGTHGTNCAGTCAFNVYVKNGVVWREEQQGEYEQLGDAPDFGPRGCQKGLRHHKYMYGKQRILYPLKRIGKRGEGKWQRISWEQATTE	408172	marine metagenome
job.pdb	AF-A0A3M1KVU5-F1-model_v4 Twin-arginine translocation signal domain-containing protein	26.300	190	100	6	1	189	2	152	1.000	2.168E-07	224	233	153	MAQGVSRRQLLGRALALGSGAALADLLGPARFLSPAGAATAGAVVPGNPLRVMPDRTWEQIYRNQFEDDSTFVFT-CAPNDTHNCLLRAHVKNGVVVRISPTYGYGEATDLYGNRASHRWDPRTCQKGLILSRRFYSERRVKAPMIRKGFKDWVEAGYPRNDDGTPQMDVTLRGSDDWIRISWDEATTIA	TSWNLSRRDFLKTSAVT-----VAGL--TLARLAPLSAEAAPAIAPS-----KPYESWQQLMAEKWSWDKTAKITHCVDCYPGNCSWTAYVKDGMVIREEQTGHYPQINPEMPDMN-----PRGCQKGASFGNVMYAKERIRYPIMR----------------------VGERGSGKWRRVTWDEALTAV	-72.785,3.744,11.745,-71.140,7.170,11.185,-71.509,8.082,7.483,-68.521,10.237,6.429,-70.205,12.878,4.220,-67.143,14.154,2.325,-68.423,16.849,-0.056,-66.882,17.146,-3.554,-65.578,20.568,-2.411,-63.843,19.124,0.678,-62.256,16.367,-1.463,-60.919,18.946,-3.970,-59.556,21.113,-1.120,-57.852,18.162,0.621,-56.410,16.815,-2.682,-55.071,20.285,-3.641,-53.426,20.739,-0.214,-51.939,17.193,-0.288,-50.482,17.7…	MTSWNLSRRDFLKTSAVTVAGLTLARLAPLSAEAAPAIAPSKPYESWQQLMAEKWSWDKTAKITHCVDCYPGNCSWTAYVKDGMVIREEQTGHYPQINPEMPDMNPRGCQKGASFGNVMYAKERIRYPIMRVGERGSGKWRRVTWDEALTAVA	2026735	Deltaproteobacteria bacterium
job.pdb	AF-A0A7Y2KN25-F1-model_v4 Molybdopterin-dependent oxidoreductase	27.600	210	102	6	1	200	2	171	1.000	4.631E-08	223	233	291	MAQG-VSRRQLLGRALALGSGAALADLLGPARFLSPAGAATAGAVVPG---------NPLRVMPDRTWEQIYRNQFEDDSTFVFTCAPNDTHNCLLRAHVKNGVVVRISPTYGYGEATDLYGNRASHRWDPRTCQKGLILSRRFYSERRVKAPMIRKGFKDWVEAGYPRNDDGTPQMDVTLRGSDDWIRISWDEATTIAAKTMEDVARTF	MADGKITRRRFLWMSSIS-----VAGAL--------AGAAGAGKVPPPDVPGFRFDYDPMRTYPYRGWESLYEKQWTWDKVARSTHSANCTGSCSWKVYVKDGVMLREEQASDYPRI-----GEDLPDYNPRGCQKGACFVEYVYGAQRLRFPLIRTG----------------------KRGEGKWRRATWDEALELVAGKLLDNIYRF	-16.583,-63.392,-44.622,-16.495,-60.232,-42.482,-16.540,-56.977,-41.908,-16.825,-53.151,-41.939,-13.979,-50.757,-42.946,-13.856,-48.594,-39.774,-10.322,-47.435,-38.850,-10.165,-47.617,-35.040,-8.587,-44.752,-33.004,-5.839,-47.210,-31.948,-4.951,-48.020,-35.597,-4.868,-44.272,-36.428,-2.444,-43.478,-33.558,-0.187,-46.420,-34.497,0.082,-45.270,-38.144,0.726,-41.648,-37.001,3.630,-42.781,-34.768,5.4…	MMADGKITRRRFLWMSSISVAGALAGAAGAGKVPPPDVPGFRFDYDPMRTYPYRGWESLYEKQWTWDKVARSTHSANCTGSCSWKVYVKDGVMLREEQASDYPRIGEDLPDYNPRGCQKGACFVEYVYGAQRLRFPLIRTGKRGEGKWRRATWDEALELVAGKLLDNIYRFGPDTNTFFSVIPAMSPISFCAGSRLAQYLGGVVCSFYDWYCDLPPGEPLTWGVQTEACECADWFNAKMIVFWGSNVSQTRIPDAHFAFEARYNGAKLVGISPDFNSSCTHVDLFLGIAPG	2026735	Deltaproteobacteria bacterium
job.pdb	AF-A0A3M1KRB0-F1-model_v4 Dimethylsulfide dehydrogenase	26.800	149	80	4	58	205	5	125	1.000	4.222E-06	218	233	134	WEQIYRNQFEDDSTFVFT-CAPNDTHNCLLRAHVKNGVVVRISPTYGYGEATDLYGNRASHRWDPRTCQKGLILSRRFYSERRVKAPMIRKGFKDWVEAGYPRNDDGTPQMDVTLRGSDDWIRISWDEATTIAAKTMEDVARTFNGDEG	WRDVYAEKWSWDRIAHCTHTRVNCLSACAWNVFVKDGIVWREEQAQAYDEGRA-----GAPDFFPRGCQKGACYSDLMHSPQRLRYPLER----------------------VGPRGSGKWKRISWDAALEKVARAIVDAHST-HGPES	27.203,-29.614,-14.359,27.003,-26.046,-12.987,25.535,-23.623,-15.588,27.247,-20.425,-16.796,27.664,-17.928,-13.917,25.614,-15.547,-16.138,22.593,-17.885,-15.826,22.403,-16.985,-12.106,21.927,-13.286,-13.040,19.560,-14.023,-15.962,17.483,-16.187,-13.585,17.427,-13.299,-11.059,16.076,-11.029,-13.869,13.000,-13.178,-14.595,9.305,-12.854,-13.619,5.981,-14.677,-14.070,3.994,-11.518,-14.932,3.909,-7.70…	MYGDWRDVYAEKWSWDRIAHCTHTRVNCLSACAWNVFVKDGIVWREEQAQAYDEGRAGAPDFFPRGCQKGACYSDLMHSPQRLRYPLERVGPRGSGKWKRISWDAALEKVARAIVDAHSTHGPESIIFNPGPNF	2026735	Deltaproteobacteria bacterium
job.pdb	AF-A0A2H6AU61-F1-model_v4 Perchlorate reductase subunit alpha	48.200	87	43	2	142	226	3	89	1.000	9.255E-05	216	233	1026	APMIRKGFKDWVEAGYPRN-DDGTPQMDVTLRGSDDWIRISWDEATTIAAKTMEDVARTFNGDEGARKLLAQG-YHPEMVEVMHGAG	GPMVRRGFYEWYRAGFPRDPETGRPPAEYFRRGQDDWLQVTWDEVADIIAKAYIDIATTYSGDEGRRRLERQGHYHPAMLDAMNGAG	24.876,-7.340,-14.191,28.674,-6.884,-14.274,29.119,-3.629,-12.241,27.851,0.008,-12.201,26.278,1.356,-15.310,25.497,5.002,-16.246,23.137,6.125,-19.040,25.155,7.991,-21.715,23.083,11.226,-21.674,23.289,11.437,-17.851,27.065,10.860,-17.993,27.357,13.676,-20.592,25.270,16.033,-18.390,27.623,15.216,-15.491,30.709,15.826,-17.698,29.210,19.182,-18.830,29.022,20.299,-15.155,25.224,19.925,-14.768,24.035,2…	MHGPMVRRGFYEWYRAGFPRDPETGRPPAEYFRRGQDDWLQVTWDEVADIIAKAYIDIATTYSGDEGRRRLERQGHYHPAMLDAMNGAGTQVLKFRGSMPFLAVTRYTSPYRMANMMALLDSHIRGTDADTALGGRGWDNYAFHTDLAPGHPMVTGQQNTDFDLCLWEYSKLIVLWGMNPFTTKMPDSHWLTEARIKGSHVVLISNDYSPTARAADEVFIVRTATDTALALSLAYVIMKEKLYQKDYVVSFTDMPLLVRMDNRQLLRARDIVPDHRPLELRKAEVFDPGAKLPPFFKQDRQYIPRALREQDIDDYVVWDSHANAPKIISRDHVGVDFQMLGIEPALEGRFEVETVDGRKVEVRPLFDVYLEFFEQNYRPELAEKITGLPAAQIERLARL…	2035434	bacterium HR39
job.pdb	AF-W1WLN7-F1-model_v4 Nitrate reductase, alpha subunit	26.000	200	107	6	55	232	28	208	1.000	2.442E-07	214	233	213	DRTWEQIYRNQFEDDSTFVFTCAPNDTHNCLLRAHVKNGVVVRISPTYGYGEATDLYGNRASHRWDPRTCQKGLILSRRFYSERRVKAPMIRKGFKD-WVEAGYPRNDD---------------GTPQMDVTLRGSDDWIRISWDEATTIAAKTMEDVARTF------NGDEGARKLLAQGYHPEMVEVMHGAGVQALKL	GREWENFYRDRWSYDKVVRTTHGVNCTGSCSWNIYVKNGVVAWENQAIDYPETPDD-----MPDYEPRGCPRGATFSWYLYSPLRVKYPYVRGELAELWREAKKHAKNPIEAWKSIVEDPEKAKKY----KSARGMGGFVRSTWDEATEITAASLLYTAKTYGPDRNAGFS----------VIPAMSMLSYAAGARFLNL	28.999,-26.806,-30.890,30.205,-29.583,-28.550,32.448,-28.234,-25.721,35.127,-30.555,-27.195,35.034,-28.845,-30.626,35.486,-25.420,-28.946,38.867,-26.561,-27.493,40.261,-26.819,-31.064,38.993,-23.327,-32.069,42.615,-22.009,-31.946,43.519,-24.188,-34.976,41.039,-22.321,-37.231,42.344,-19.751,-39.750,41.644,-16.237,-38.380,40.431,-13.178,-40.324,43.257,-10.652,-39.710,43.106,-6.943,-40.656,45.505,-5…	MSLLSQKFKFLRKKNVSPSGHQITEDGGREWENFYRDRWSYDKVVRTTHGVNCTGSCSWNIYVKNGVVAWENQAIDYPETPDDMPDYEPRGCPRGATFSWYLYSPLRVKYPYVRGELAELWREAKKHAKNPIEAWKSIVEDPEKAKKYKSARGMGGFVRSTWDEATEITAASLLYTAKTYGPDRNAGFSVIPAMSMLSYAAGARFLNLMGGTP	1403932	Veillonella sp. DORA_A_3_16_22
job.pdb	AF-A0A382P441-F1-model_v4 4Fe-4S Mo/W bis-MGD-type domain-containing protein	29.600	152	72	4	49	197	6	125	1.000	1.366E-06	211	233	360	PLRVMPDRTWEQIYRNQFEDDSTFVFTCAPNDTHNCLLRAHVKNGVVVRISPTYGYGEATDL---YGNRASHRWDPRTCQKGLILSRRFYSERRVKAPMIRKGFKDWVEAGYPRNDDGTPQMDVTLRGSDDWIRISWDEATTIAAKTMEDVA	PAQIY--RGWEDLMRNKWTWDRVARGTHGTNCTGNCAFNVYVKNGIVWREEQQGEYGTSGDDVPDYG--------PRGCQKGLRHAKYMYGKQRLLYPMKRAG----------------------ERGEGKWERIGWEQAMEEIADKFIDYT	1.516,-31.247,-60.588,-2.292,-30.945,-60.778,-4.060,-29.735,-57.745,-3.323,-26.357,-56.119,-6.734,-25.016,-55.084,-7.337,-21.331,-56.024,-7.279,-20.737,-52.299,-3.539,-21.678,-52.185,-2.666,-18.966,-54.765,-3.621,-16.361,-52.098,-1.350,-17.851,-49.356,2.031,-16.278,-50.281,1.093,-12.886,-48.735,0.170,-14.658,-45.454,3.869,-15.625,-45.147,4.657,-11.869,-44.911,2.426,-11.778,-41.784,3.798,-15.086,-…	TPGESPAQIYRGWEDLMRNKWTWDRVARGTHGTNCTGNCAFNVYVKNGIVWREEQQGEYGTSGDDVPDYGPRGCQKGLRHAKYMYGKQRLLYPMKRAGERGEGKWERIGWEQAMEEIADKFIDYTVEYGPTSITQGAGTQASMKQAVFAGMGRFVALTGIEFPEAFAGVGDQPTGIYMTTGLPLLCDSMPAVYKSKCCLVWFCNPAVTRIPDAHFFWEARYNGTEVIAISPEFTPTAMHASKWVNPNPGTDAALALSMVQVILEEGIYDTDFMREQTDLPYLVRTDNLKFLRETDVVGGEEARDNLFYIWDERTVAPVPAPATGSPKPPPGSPEPVHNEGSIALGDLLPKLEGAFTVDAV	408172	marine metagenome
job.pdb	AF-L9Y688-F1-model_v4 4Fe-4S Mo/W bis-MGD-type domain-containing protein	33.000	200	103	7	3	193	1	178	1.000	8.899E-08	211	233	1053	QGVSRRQLLGRALALGSGAALADLLGPARFLSPAGAATAGAVVPGNPLRVMPDRTWEQIYRNQFEDDSTFVFTCAPNDTHNCLLRAHVKNGVVVRISPTYGYGEATD-------LYGNRASHRWDPRTCQKGLILSRRFYSERRVKAPMIRKG--FKDWVEAGYPRNDDGTPQMDVTLRGSDDWIRISWDEATTIAAKTM	MSLSRRDFLAAA-GTGSVGA---LLG---SAWGATQSVDTITQVDNPLKSYPNRDWEQVYHDIYSYDRVDWTVCHPNCTQSCALNFYMKNGVPIRAEQIYHEEEGSPGPGSPGGYEEAGVSRHWNPRGCMKGLTLHRRTFEPSRIKYPMVRKGWSPD-------DPNPEG--------RGEDEFERVSWDEAIDLIAEKM	9.992,-50.706,-49.898,7.299,-47.975,-49.920,6.162,-46.931,-53.417,6.061,-43.114,-53.521,2.745,-41.417,-54.480,4.604,-40.439,-57.695,5.465,-44.095,-58.476,1.787,-45.038,-57.897,0.561,-42.264,-60.258,3.173,-43.295,-62.857,1.887,-46.903,-62.566,-1.789,-45.756,-62.792,-1.046,-43.528,-65.828,0.333,-46.585,-67.686,-2.846,-48.709,-67.129,-5.623,-46.313,-68.272,-5.603,-46.509,-72.119,-6.882,-50.130,-72.4…	MSLSRRDFLAAAGTGSVGALLGSAWGATQSVDTITQVDNPLKSYPNRDWEQVYHDIYSYDRVDWTVCHPNCTQSCALNFYMKNGVPIRAEQIYHEEEGSPGPGSPGGYEEAGVSRHWNPRGCMKGLTLHRRTFEPSRIKYPMVRKGWSPDDPNPEGRGEDEFERVSWDEAIDLIAEKMASLEDEKRFHIFNAIKSDGLITRHGAGRRLASIFGGCEWTEYDWYADLPPGHVITTGYQTSDADASAWRAADYTIIQGKNLIHNKLADNHFLQETRERGGKMVGVYPDYSPTVQKCDRWLPVRPGSDPAFALGVANVIIDEELYDAEFMRKFTTLPLLIRQDDGKYLRAHEVFADHEPPAEDSEQRHEENDWGDFVALDENGDPVPVTREEVGDETPTTPQ…	1227496	Natrinema versiforme JCM 10478
job.pdb	AF-A0A7C5X8T8-F1-model_v4 Nitrate reductase subunit alpha	27.100	254	136	14	1	232	1	227	1.000	1.688E-08	209	233	252	MAQGVSRRQLLGRALALGSGAALADLLGPARFLSPAGAATAGAVVPGNPLRV-MPDRTWEQIYRNQFEDDSTFVFTCAPNDTHNCLLRAHVKNGVVVRISPTYGYGEATDLYGNRAS--HRWDPRTCQKGLILSRRFYSERRVKAPMIRKGFKD-----WVEAGYPRNDDG-------TPQMDV---TLRGSDDWIRISWDEATTIAAKTMEDVARTFNGDEGARKLLAQGYH----PEMVEVMHGAGVQALKL	MLTTT-RRRLLTATVAAGVSAGVVALAQNLEYLRP--LAQFVDT------RLQYPDRSWEEFYRRRWQYDKVVRSTHGVNCTGSCSWNVYVKDGLVVWEL------QATD-YPDISPDIPNYEPRGCQRGASSSWYIYSPLRVKYPYVRGVLIDMYRRYKAETG---DPVEAWRRIVEDPQNRAAYQKARGKAGWKRVSWDEVSELIAAALIYTIK----KYGPDRI----YGFTPIPAMSPVSYAAGARFIEL	78.599,-45.045,-87.408,75.074,-43.766,-86.651,75.179,-40.224,-88.103,73.068,-38.229,-85.608,71.908,-35.216,-87.666,71.569,-31.792,-85.947,67.844,-31.886,-86.858,67.153,-35.108,-84.872,69.057,-33.673,-81.866,66.894,-30.498,-82.000,63.628,-32.475,-82.290,64.624,-34.673,-79.305,65.620,-31.609,-77.200,62.324,-29.819,-78.013,60.280,-32.967,-77.250,62.166,-33.507,-73.945,61.825,-29.779,-73.037,58.053,-…	MLTTTRRRLLTATVAAGVSAGVVALAQNLEYLRPLAQFVDTRLQYPDRSWEEFYRRRWQYDKVVRSTHGVNCTGSCSWNVYVKDGLVVWELQATDYPDISPDIPNYEPRGCQRGASSSWYIYSPLRVKYPYVRGVLIDMYRRYKAETGDPVEAWRRIVEDPQNRAAYQKARGKAGWKRVSWDEVSELIAAALIYTIKKYGPDRIYGFTPIPAMSPVSYAAGARFIELIGGAMGSFYDWYCDLPPASPQMWGE	2004705	Pyrobaculum sp.
job.pdb	AF-A0A7Y5SSA1-F1-model_v4 Molybdopterin-dependent oxidoreductase	29.400	146	86	4	56	189	17	157	1.000	7.644E-06	207	233	158	RTWEQIYRNQFEDDSTFVFTCAPNDTHNCLLRAHVKNGVVVRISPTYGYGEATDLYGNRASHRWDPRTCQKGLILSRRFYSERRVKAPMIRKGFKD-WVEAGYPRNDD--------GTP---QMDVTLRGSDDWIRISWDEATTIA	RGWEEFYRNRWQHDKVVRSTHGVNCTGGCTWMIHVKDGLVTWEMQGYDYPSL-----ETGLPPYEPRGCQRGISYSWYLYSPLRVKYPYIRGALVDLWKKARAQFDDPVDAWQSLVEDPEARQRWQKARGKGGFRRTNWATVLEII	51.692,-1.946,-26.686,51.597,-3.469,-23.184,52.471,-7.191,-23.320,49.555,-9.515,-22.513,49.956,-11.053,-19.040,51.029,-14.659,-19.762,48.663,-16.233,-17.172,45.481,-14.363,-18.292,43.721,-16.076,-21.221,41.427,-13.527,-22.944,39.096,-16.002,-24.696,36.565,-14.228,-26.957,34.188,-17.051,-27.912,30.582,-15.792,-28.314,29.352,-19.392,-28.206,30.555,-19.742,-24.580,28.431,-16.719,-23.474,25.315,-18.8…	MRDAISWIKDERDPQLRGWEEFYRNRWQHDKVVRSTHGVNCTGGCTWMIHVKDGLVTWEMQGYDYPSLETGLPPYEPRGCQRGISYSWYLYSPLRVKYPYIRGALVDLWKKARAQFDDPVDAWQSLVEDPEARQRWQKARGKGGFRRTNWATVLEIIS	2715253	Pirellulales bacterium
job.pdb	AF-A0A7C1U440-F1-model_v4 Nitrate reductase	23.500	238	130	8	1	232	67	258	1.000	3.876E-08	207	233	517	MAQGVSRRQLLGRALALGSGAALADLLGPARFLSPAGAATAGAVVPGNPLRVMPDRTWEQIYRNQFEDDSTFVFTCAPNDTHNCLLRAHVKNGVVVRISPTYGYGEATDLYGNRASHRWDPRTCQKGLILSRR-FYSERRVKAPMIRKGFKDWVEAGYPRNDDGTPQMDVTLRGSDDWIRISWDEATTIAAKTMEDVARTFNGDEGARKLLAQGY-----HPEMVEVMHGAGVQALKL	MGMAIERRTFLKLLAGTAASAASIRAFG----LTNLNLQIVDDPF------NYPYRGWEDFYRGEWTWDTVARSTHSQNCTGSCSWNVYVKDGIIMREEQAADYPDIDPSYPNVN-----PRGCQKGACYAAEYVNGDRRIKYPLIRTG----------------------ARGEGLWRRATWDEALTLIADKVLDTIQ----NHGP-----DALTFFTPIPAMSPVSFSSGARLAHL	-14.697,47.516,4.143,-11.956,47.439,1.437,-10.607,44.162,0.019,-6.784,44.376,0.207,-4.977,42.005,-2.203,-2.270,39.727,-0.733,1.298,40.575,-1.484,3.440,39.558,-4.488,6.374,37.247,-3.769,9.479,38.418,-5.733,10.593,36.244,-8.605,14.243,35.049,-8.521,16.217,36.804,-11.233,17.851,34.822,-14.100,21.065,33.007,-13.285,23.581,33.392,-16.169,24.010,30.102,-18.029,26.224,30.742,-21.102,24.679,29.927,-24.49…	MNLTRPAHFPRPGPSAYSEARITATRGPAKGRSGRLRERHPQAHRSRVRASGGCAVRPGLTTTREEMGMAIERRTFLKLLAGTAASAASIRAFGLTNLNLQIVDDPFNYPYRGWEDFYRGEWTWDTVARSTHSQNCTGSCSWNVYVKDGIIMREEQAADYPDIDPSYPNVNPRGCQKGACYAAEYVNGDRRIKYPLIRTGARGEGLWRRATWDEALTLIADKVLDTIQNHGPDALTFFTPIPAMSPVSFSSGARLAHLLGGIVCSFYDWYCDLPPGSPITLGEQTDVAESTDWMNARYMILWGSNPLQTRIPDAHFVTEAKYRGCKVLAIYPDFTSSAIRADQWFSVNPGTDAALALAICQQLIANGTIDEAYLAEQTDMPLLMRTDTGKYLRESDMVA…	2026796	Thiotrichales bacterium
job.pdb	AF-A0A259GIC4-F1-model_v4 4Fe-4S Mo/W bis-MGD-type domain-containing protein	26.700	157	99	3	55	200	29	180	1.000	6.028E-06	206	233	192	DRTWEQIYRNQFEDDSTFVFTCAPNDTHNCLLRAHVKNGVVVRISPTYGYGEATDLYGNRASHRWDPRTCQKGLILSRRFYSERRVKAPMIRKGFKD-WVEAGYPRN----------DDGTPQMDVTLRGSDDWIRISWDEATTIAAKTMEDVARTF	DRSWENAYRSRWQHDKVVRSTHGVNCTGSCSWKIFVKNGLITWEIQQTDYPRTRADLPNHE-----PRGCPRGASYSWYVYSAQRVKYPLIRGRLMEMWREARKSMDPVDAWKSISQNPEKARRYKSIRGQGGFVRAKWDEVTEMIAAANVFTIKEF	30.706,-25.364,-23.586,33.646,-25.476,-21.134,34.876,-21.910,-20.441,38.215,-23.556,-19.492,38.699,-25.279,-22.879,37.500,-22.114,-24.696,40.705,-20.401,-23.432,42.857,-22.789,-25.534,41.439,-21.156,-28.713,42.768,-17.654,-27.765,44.475,-16.884,-31.118,41.331,-17.974,-33.041,39.074,-15.419,-31.269,40.234,-12.260,-33.126,38.346,-12.040,-36.448,39.639,-8.680,-37.784,41.412,-5.429,-36.827,40.098,-1.…	MSHFLDRLTFFKKTVSEFSDGHGAVSNEDRSWENAYRSRWQHDKVVRSTHGVNCTGSCSWKIFVKNGLITWEIQQTDYPRTRADLPNHEPRGCPRGASYSWYVYSAQRVKYPLIRGRLMEMWREARKSMDPVDAWKSISQNPEKARRYKSIRGQGGFVRAKWDEVTEMIAAANVFTIKEFGPDRIYGFSPIP	1970523	Hydrogenophilales bacterium 17-61-76
job.pdb	AF-A0A2X1PN12-F1-model_v4 Dimethyl sulfoxide reductase, anaerobic subunit A	21.700	207	99	6	1	202	3	151	1.000	2.070E-06	204	233	151	MAQGVSRRQLL-----GRALALGSGAALADLLGPARFLSPAGAATAGAVVPGNPLRVMPDRTWEQIYRNQFEDDSTFVFTCAPNDTHNCLLRAHVKNGVVVRISPTYGYGEATDLYGNRASHRWDPRTCQKGLILSRRFYSERRVKAPMIRKGFKDWVEAGYPRNDDGTPQMDVTLRGSDDWIRISWDEATTIAAKTMEDVARTFNG	NFNQISRRDFVKASSAGAALAVSNLTL--------------------------PFNVMAKETQRL---NENNQERIVWSACTVNCGSRCPLRMHVKDNRITYVETDNTGTETYNL-DHQ------VRACLRGRSMRRRVYNPDRLKYPMKRIG----------------------KRGEGKFKRISWDEALTEIADALKRNIKKYGQ	-24.554,-14.115,-41.527,-21.821,-16.558,-42.638,-21.022,-19.376,-40.175,-17.447,-19.391,-38.849,-17.664,-22.656,-36.929,-15.924,-26.062,-37.006,-12.513,-26.750,-38.449,-11.872,-30.331,-37.263,-8.435,-31.458,-35.991,-8.204,-33.730,-39.079,-8.997,-30.860,-41.492,-6.293,-28.747,-39.776,-3.630,-31.467,-40.302,-4.689,-31.815,-43.964,-4.524,-28.003,-44.387,-1.083,-27.966,-42.670,0.300,-30.550,-45.141,-…	MSNFNQISRRDFVKASSAGAALAVSNLTLPFNVMAKETQRLNENNQERIVWSACTVNCGSRCPLRMHVKDNRITYVETDNTGTETYNLDHQVRACLRGRSMRRRVYNPDRLKYPMKRIGKRGEGKFKRISWDEALTEIADALKRNIKKYGQ	727	Haemophilus influenzae
job.pdb	AF-A0A3B8ZA43-F1-model_v4 4Fe-4S Mo/W bis-MGD-type domain-containing protein	27.300	212	99	8	1	208	1	161	1.000	6.232E-08	203	233	280	MAQGVS--RRQLLGRALALGSGAALADLLGPARFLSPAGAATAGAVVPGNPLRVMPDRTWEQIYRNQFEDDSTFVFTCAPNDTHNCLLRAHVKNGVVVRISPTYGYGEATD--LYGNRASHRWDPRTCQKGLILSRRFYSERRVKAPMIRKGFKDWVEAGYPRNDDGTPQMDVTLRGSDDWIRISWDEATTIAAKTMEDVARTFNGDEGARK	MNKSAKTTRRNFLLGS---------ASVIGLSLNYS------QSAVANLN--EAKPYRSWEDLARKKWTWDSITHSTHGTNCTGQCAFNVYVKNGVVWREEQQGEYGASSDAPDYG--------PRGCQKGLRHSKYMYGKQRILYPLKR----------------------VGERGQGQWERISWDQAMLEVADKFLDYNV----EYGPES	-48.031,-48.246,-12.589,-45.062,-46.979,-14.676,-41.763,-48.708,-13.843,-39.109,-46.792,-15.798,-36.872,-49.556,-17.218,-33.412,-48.416,-16.071,-31.202,-50.044,-18.727,-27.879,-50.396,-16.869,-24.589,-50.150,-18.843,-24.208,-53.899,-18.104,-27.617,-54.770,-19.628,-26.760,-52.637,-22.697,-23.380,-54.427,-23.128,-24.973,-57.878,-22.662,-27.730,-57.007,-25.178,-25.202,-55.560,-27.686,-22.840,-58.585…	MNKSAKTTRRNFLLGSASVIGLSLNYSQSAVANLNEAKPYRSWEDLARKKWTWDSITHSTHGTNCTGQCAFNVYVKNGVVWREEQQGEYGASSDAPDYGPRGCQKGLRHSKYMYGKQRILYPLKRVGERGQGQWERISWDQAMLEVADKFLDYNVEYGPESVTCGLGTQMVMKRASYASLLRFANISGVQMPEAFAGVGDLFSGAHITFGHVTLGNTMAEIYKSKCCLIWFCNPAVTRIPDAHFFWEAKYNGTEVISISPDFNASAMHASKWLNPKPGSD	1913989	Gammaproteobacteria bacterium
job.pdb	AF-A0A6N6X6A6-F1-model_v4 Molybdopterin-dependent oxidoreductase	26.600	154	90	5	55	193	2	147	1.000	1.029E-05	201	233	149	DRTWEQIYRNQFEDDSTFVFTCAPNDTHNCLLRAHVKNGVVVRISPTYGYGEATDLYGNRASHRWDPRTCQKGLILSRRFYSERRVKAPMIRKGFKD-WVEAGYPRNDDGTP---------QMDV-----TLRGSDDWIRISWDEATTIAAKTM	NRDWEDGYRQRWQHDKIVRSTHGVNCTGSCSWKIYVKNGLVTWETQQTDYPRT-----RPDMPNHEPRGCPRGASYSWYLYSANRLKYPLMRKRLMKMWREAKRLHSD---PVDAWASIIEDADKAKSFKQARGRGGFVRSSWQEVNELIADSN	47.075,-3.007,-12.002,44.050,-4.934,-10.622,40.424,-3.657,-11.040,38.482,-6.176,-8.916,36.978,-3.337,-6.813,34.621,-2.700,-9.801,32.646,-5.836,-8.847,31.139,-3.793,-5.975,29.047,-1.775,-8.495,28.352,-4.803,-10.754,26.960,-6.747,-7.770,24.782,-3.724,-6.839,23.153,-3.746,-10.337,22.653,-7.534,-10.440,19.161,-8.596,-9.276,17.121,-11.767,-8.640,14.249,-11.065,-11.086,12.217,-8.470,-13.006,8.394,-8.32…	TNRDWEDGYRQRWQHDKIVRSTHGVNCTGSCSWKIYVKNGLVTWETQQTDYPRTRPDMPNHEPRGCPRGASYSWYLYSANRLKYPLMRKRLMKMWREAKRLHSDPVDAWASIIEDADKAKSFKQARGRGGFVRSSWQEVNELIADSNVY	562	Escherichia coli
job.pdb	AF-A0A2E8K5V9-F1-model_v4 4Fe-4S Mo/W bis-MGD-type domain-containing protein	27.100	188	93	7	3	184	2	151	1.000	1.288E-06	201	233	152	QGVSRRQLLGRALALGSGAALADLLGPARFLS----PAGAATAGAVVPGNPLRVMPDRTWEQIYRNQFEDDSTFVFTCAPN--DTHNCLLRAHVKNGVVVRISPTYGYGEATDLYGNRASHRWDPRTCQKGLILSRRFYSERRVKAPMIRKGFKDWVEAGYPRNDDGTPQMDVTLRGSDDWIRISWDE	SKVSRREFLKYTNA-------STLALSLRRLTWVAPTLAAGQSGAAA----VEILDYDSREDIYRHQWQWDKVVKSTHHVNCWYQRGCTFNIYVKDGIVLREEQSATY-DQTNPDVPDAN----PRGCQKGACYSDRMYDAGRLKYPLKR----------------------VGKRGEGRWKRVSWDE	-7.529,-18.451,-67.898,-4.033,-16.942,-67.497,-2.118,-18.843,-64.779,-0.268,-16.106,-62.845,3.142,-17.566,-61.939,4.454,-17.445,-58.335,7.110,-14.957,-59.545,4.443,-12.668,-61.077,2.282,-12.970,-57.917,5.216,-11.876,-55.698,6.045,-8.978,-58.063,2.400,-7.788,-58.113,2.000,-8.157,-54.304,5.211,-6.158,-53.647,4.203,-3.464,-56.178,0.665,-3.207,-54.697,2.019,-3.042,-51.103,4.476,-0.284,-52.141,1.740,1…	MSKVSRREFLKYTNASTLALSLRRLTWVAPTLAAGQSGAAAVEILDYDSREDIYRHQWQWDKVVKSTHHVNCWYQRGCTFNIYVKDGIVLREEQSATYDQTNPDVPDANPRGCQKGACYSDRMYDAGRLKYPLKRVGKRGEGRWKRVSWDEA	1913989	Gammaproteobacteria bacterium
job.pdb	AF-A0A380FKU1-F1-model_v4 Nitrate reductase subunit alpha	20.700	159	102	5	56	198	27	177	1.000	9.135E-06	201	233	181	RTWEQIYRNQFEDDSTFVFTCAPNDTHNCLLRAHVKNGVVVRISPTYGYGEATDLYGNRASHRWDPRTCQKGLILSRRFYSERRVKAPMIRKGFKD-----WVEAGYPR---------NDDGTPQMDV--TLRGSDDWIRISWDEATTIAAKTMEDVAR	REWEKMYRERWSHDKVVRTTHGVNCTGSCSWKVFVKNGVITWENQQIDYPSC-----GPDMPEFEPRGCPRGASFSWYEYSPLRVRYPYIRGKLWELWTAALKEYHDNTVAAWASIVEDEEK---AKIYKQARGKGGLVRTNWKDVSQLISAQIIYTIK	21.448,-34.131,-29.760,22.701,-30.548,-30.333,25.606,-30.968,-32.804,28.590,-29.191,-31.199,30.123,-27.773,-34.390,33.961,-27.575,-34.204,33.852,-23.791,-34.821,36.909,-23.083,-32.591,39.419,-22.966,-35.502,37.328,-20.785,-37.842,39.357,-17.779,-39.112,38.455,-14.660,-37.182,38.690,-11.040,-38.393,41.459,-9.047,-36.647,41.486,-5.242,-36.279,43.850,-2.732,-34.602,46.762,-5.052,-35.466,46.684,-8.23…	MKKFGLKFFKPTEKFNGNWSILESKSREWEKMYRERWSHDKVVRTTHGVNCTGSCSWKVFVKNGVITWENQQIDYPSCGPDMPEFEPRGCPRGASFSWYEYSPLRVRYPYIRGKLWELWTAALKEYHDNTVAAWASIVEDEEKAKIYKQARGKGGLVRTNWKDVSQLISAQIIYTIKKIWT	1293	Staphylococcus gallinarum
job.pdb	AF-A0A3G9HH49-F1-model_v4 Respiratory nitrate reductase alpha chain	25.600	203	108	6	1	197	1	166	1.000	4.422E-07	201	233	520	MAQGVSRRQLLGRALALGSGAALADLLGPARFLSPAGAATAGAVVPGNPLRVMPDRTW-EQIYRNQF-----EDDSTFVFTCAPNDTHNCLLRAHVKNGVVVRISPTYGYGEATDLYGNRASHRWDPRTCQKGLILSRRFYSERRVKAPMIRKGFKDWVEAGYPRNDDGTPQMDVTLRGSDDWIRISWDEATTIAAKTMEDVA	MTKNMKRRDFLKFSGVT-----AALVASQGSLF-----AKTGVIKVENGKENYPNTTYTEEMYRNEFDFTRGKKEETGFAYHCVNCQGNCAWEVWSHNGVVTRENQSARYPSI-----NAKIPDFNPRGCNKGVQHSQIMYEKDRILYPMKR----------------------VGERGEGKWKRISWDEAATEVAERIFDVM	15.397,-67.508,-56.033,12.205,-67.215,-53.922,11.025,-70.672,-52.827,9.338,-71.414,-49.488,10.105,-69.514,-46.325,8.152,-71.793,-43.952,6.001,-69.814,-41.437,8.237,-71.254,-38.668,11.382,-69.749,-40.262,9.616,-66.376,-40.671,8.574,-66.444,-36.966,12.138,-67.396,-35.929,13.595,-64.590,-38.088,10.991,-62.033,-36.856,11.582,-63.168,-33.228,15.371,-62.739,-33.607,14.861,-59.327,-35.310,12.380,-58.196…	MTKNMKRRDFLKFSGVTAALVASQGSLFAKTGVIKVENGKENYPNTTYTEEMYRNEFDFTRGKKEETGFAYHCVNCQGNCAWEVWSHNGVVTRENQSARYPSINAKIPDFNPRGCNKGVQHSQIMYEKDRILYPMKRVGERGEGKWKRISWDEAATEVAERIFDVMTDPERGPDKLMVHAGTGLLTEGRRGAPLRFSTQLGAVRIYPASYLGDMFSGAAIAYGEGNVGGTYDFMYSVDTSIFWGGNPSVSRIPDAHFVWEGKYNGAKVIIITPEFNASAKSADLWIPVKPGSDNILAMSVINVILNEKLYKPGFMKIFTDLPFLVRLDNQKLLRRSDMEHARNEEEEEKFHEEFYSMNAKTGKPALMPGTEGNEHHTLRLEEFGIDPELEGEWTVKTLD…	2231112	Hydrogenimonas sp.
job.pdb	AF-A0A2N5A2T8-F1-model_v4 Dimethyl sulfoxide reductase subunit A	23.600	199	98	9	1	198	6	151	1.000	1.839E-06	200	233	152	MAQGVSRRQLLGRALALGSGAALADLLGPARFLSPAGAATAGAVVPGNPLRVMPDRTWEQIYRNQFEDD-STFVFTCAPNDTHNCLLRAHVKNGVVVRISPTYGYGEATDLYGNRASHRWDPRTCQKGLILSRRFYSERRVKAPMIRKGFKDWVEAGYPRNDDGTPQMDVTLRGSDDWIRISWDEATTIAAKTMEDVAR	SPGGVTRRALLKST-------ALSSL---ALA---AGGLTL-------PFTL---RSAAAAVQQATGDNTRIVWGACSVNCGSRCALRLHVRDDEVVYVETDNTGDDR---YGDH-----QVRACLRGRSIRRRINHPDRLNYPMKR----------------------VGKRGEGKFERISWQEALDILADRLKSTVA	42.436,32.134,31.504,41.876,30.568,28.754,42.650,30.770,25.015,41.042,27.649,23.503,43.284,26.754,20.583,41.508,23.803,18.914,44.138,21.199,17.829,43.009,19.869,14.496,42.175,22.578,11.901,43.814,22.124,8.467,45.065,25.647,7.719,43.969,27.360,4.459,47.692,27.439,3.529,48.071,23.651,4.081,44.980,23.164,1.854,46.464,25.321,-0.945,49.803,23.438,-0.767,48.029,20.030,-0.947,46.052,21.127,-4.061,49.304…	MSNQESPGGVTRRALLKSTALSSLALAAGGLTLPFTLRSAAAAVQQATGDNTRIVWGACSVNCGSRCALRLHVRDDEVVYVETDNTGDDRYGDHQVRACLRGRSIRRRINHPDRLNYPMKRVGKRGEGKFERISWQEALDILADRLKSTVAQ	244366	Klebsiella variicola
job.pdb	AF-A0A833LKD2-F1-model_v4 Molybdopterin-dependent oxidoreductase	22.300	197	109	5	5	198	1	156	1.000	5.607E-07	200	233	193	VSRRQLLGRALALGSGAALADLLGPARFLSPAGAATAGAVVPGNPLRVMPDRTWEQIYRNQFE---DDSTFVFTCAPNDTHNCLLRAHVKNGVVVRISPTYGYGEATDLYGNRASHRWDPRTCQKGLILSRRFYSERRVKAPMIRKGFKDWVEAGYPRNDDGTPQMDVTLRGSDDWIRISWDEATTIAAKTMEDVAR	MRRREFITTSAVCG----------MGLVFGGPLHSLAVRAAPA----GSRRRAWEDLYRREFTESRGDAQGFAFHCSNCQGNCAWRVFAKDGRVTREEQVASYPPV-----HPRIPDANPRGCNKGIVHSREMYQGDRLLHPLRR----------------------VGLRGEGKWQRITWGEAYDAVAGAVVDSLT	19.283,14.514,-45.712,17.246,17.658,-45.034,13.999,17.842,-47.119,15.547,20.810,-48.963,18.696,18.879,-50.016,16.595,15.966,-51.384,14.425,18.309,-53.506,17.480,20.223,-54.786,19.342,16.994,-55.715,16.189,15.540,-57.370,15.696,18.736,-59.434,19.351,18.661,-60.579,19.066,14.948,-61.529,15.797,15.735,-63.393,17.584,18.372,-65.522,20.392,15.895,-66.388,17.799,13.556,-68.013,16.551,16.321,-70.373,19.…	MRRREFITTSAVCGMGLVFGGPLHSLAVRAAPAGSRRRAWEDLYRREFTESRGDAQGFAFHCSNCQGNCAWRVFAKDGRVTREEQVASYPPVHPRIPDANPRGCNKGIVHSREMYQGDRLLHPLRRVGLRGEGKWQRITWGEAYDAVAGAVVDSLTRHGPGSLMVYCGTGILSQGRRAGPLRLGSLLGAQRLY	1934341	Pseudorhodoplanes sp.
job.pdb	AF-A0A497CNF4-F1-model_v4 Nitrate reductase subunit alpha	26.100	199	106	7	56	232	13	192	1.000	1.077E-06	200	233	416	RTWEQIYRNQFEDDSTFVFTCAPNDTHNCLLRAHVKNGVVVRISPTYGYGEATDLYGNRASHRWDPRTCQKGLILSRRFYSERRVKAPMIRKGFKD-----WVEAGYPRNDD-------GTP---QMDVTLRGSDDWIRISWDEATTIAAKTMEDVARTFNGDE-------GARKLLAQGYHPEMVEVMHGAGVQALKL	RKWEELYRNRWQHDKVVRSTHGVNCTGGCSWNIHVKDGIVVWETQAMDYPLL-----EKSLPPYEPRGCQRGISFSWYLYSPIRVKYPMIRGALVDIYNEEKAKTG---DALKAWENIQNNPETRRRYQKARGKGGFRRATWDEAKEIIAAANIATVKKYGPDRITGFSPIPAMSMLS-----------YAAGSRFLQL	3.355,-66.847,-17.929,3.754,-63.553,-16.025,1.825,-60.787,-17.873,4.583,-58.313,-16.829,8.266,-58.570,-17.796,10.428,-56.099,-15.852,13.283,-55.161,-18.219,16.014,-53.286,-16.308,17.994,-51.967,-19.310,19.405,-48.462,-18.575,21.141,-48.570,-21.933,17.751,-48.457,-23.753,16.643,-45.420,-21.650,19.396,-43.032,-22.890,16.716,-40.772,-24.483,15.824,-39.593,-20.935,19.106,-37.597,-21.009,17.310,-35.08…	MSWIKDLISPKTRKWEELYRNRWQHDKVVRSTHGVNCTGGCSWNIHVKDGIVVWETQAMDYPLLEKSLPPYEPRGCQRGISFSWYLYSPIRVKYPMIRGALVDIYNEEKAKTGDALKAWENIQNNPETRRRYQKARGKGGFRRATWDEAKEIIAAANIATVKKYGPDRITGFSPIPAMSMLSYAAGSRFLQLMGGVNLSFYDWYCDLPNSFPEIWGEQTDVAESADWYNSKFIACMGANLGMTRTPDVHFFAESRHNGTKTVVFAPDFNMVAKYADKWVPVHAGQDGAFWMAVTHVILKEYHYEKQTPYFIDYTKKYTDSPFLVEVNEEDGKLVPGRLLRANTVKKFKDIEKGEWKFLNIDSKSGELVCPGGSSGHRWDGKDGNWNMKFEDAETGKVYD…	1898104	Bacteroidetes bacterium
job.pdb	AF-A0A3S4DQ09-F1-model_v4 Respiratory nitrate reductase 1 alpha chain	26.500	162	94	5	55	200	29	181	1.000	8.112E-06	199	233	233	DRTWEQIYRNQFEDDSTFVFTCAPNDTHNCLLRAHVKNGVVVRISPTYGYGEATDLYGNRASHRWDPRTCQKGLILSRRFYSERRVKAPMIRKGFKD-WVEAGYPRNDDGTPQMDV---------------TLRGSDDWIRISWDEATTIAAKTMEDVARTF	NRDWEDGYRSRWQHDKVVRSTHGVNCTGSCSWKIYVKNGLVTWETQQTDYPRT-----RPDLPNHEPRGCPRGASYSWYLYSANRLKYPLMRKRLMKLWREAKAQ-HSDP---VDAWGSIVADPEKAKSYKVARGRGGFVRSSWQEVNELIAASNVYTAKTF	29.850,-24.246,-23.718,32.885,-24.289,-21.373,34.019,-20.747,-20.447,37.413,-22.308,-19.595,37.946,-23.807,-23.083,36.788,-20.567,-24.785,39.958,-18.896,-23.390,41.995,-20.948,-25.914,40.205,-18.981,-28.700,41.896,-15.703,-27.563,43.466,-14.696,-30.914,40.427,-15.981,-32.870,38.180,-13.486,-30.992,40.157,-10.403,-32.179,38.292,-8.510,-34.942,39.175,-5.278,-36.814,40.983,-2.554,-34.820,39.566,0.96…	MSKFLDRFRYFKQLAEPFSGEHGQTLNANRDWEDGYRSRWQHDKVVRSTHGVNCTGSCSWKIYVKNGLVTWETQQTDYPRTRPDLPNHEPRGCPRGASYSWYLYSANRLKYPLMRKRLMKLWREAKAQHSDPVDAWGSIVADPEKAKSYKVARGRGGFVRSSWQEVNELIAASNVYTAKTFGPDRIIGFFADSSNVDGVICRRGALSVADWRYLSEFLRLVLRFATGLADDLG	618	Serratia odorifera
job.pdb	AF-A0A357MP15-F1-model_v4 Nitrate reductase subunit alpha	29.900	157	94	4	55	200	30	181	1.000	8.608E-06	199	233	739	DRTWEQIYRNQFEDDSTFVFTCAPNDTHNCLLRAHVKNGVVVRISPTYGYGEATDLYGNRASHRWDPRTCQKGLILSRRFYSERRVKAPMIRKGFKD-WVEAGYPRNDDG-------TPQMDVTL---RGSDDWIRISWDEATTIAAKTMEDVARTF	DRAWEDTYRNRWRHDKVVRSTHGVNCTGSCSWKIYVKNGIVTWETQQTDYPRTRPDLPNHE-----PRGCARGASYSWYLYSANRVKNPLVRGSLMKIWREMRKTRTPIEAWTAIQSDPVLRASYTAKRGTGGFVRATWDEATEITAAANAYTAKTY	8.537,-40.420,-52.690,6.778,-38.922,-55.746,3.210,-37.854,-54.819,2.470,-37.929,-58.584,3.449,-41.622,-58.886,1.527,-42.522,-55.686,-1.679,-41.135,-57.287,-0.979,-43.155,-60.484,-0.520,-46.461,-58.581,-3.963,-47.777,-59.677,-3.169,-51.305,-58.377,-3.244,-50.397,-54.641,-6.534,-49.210,-53.103,-6.122,-46.537,-50.419,-9.504,-47.705,-48.985,-9.322,-50.326,-46.191,-12.688,-50.645,-44.364,-16.106,-48.9…	MSHLLDRLNFLRSNKLEEFSNGYGQVTNEDRAWEDTYRNRWRHDKVVRSTHGVNCTGSCSWKIYVKNGIVTWETQQTDYPRTRPDLPNHEPRGCARGASYSWYLYSANRVKNPLVRGSLMKIWREMRKTRTPIEAWTAIQSDPVLRASYTAKRGTGGFVRATWDEATEITAAANAYTAKTYGPDRIFGFSPIPAMSMVSYAAGSRYLSLMGGVCMSFYDWYCDLPPASPITWGEQTDVPESADWYNSSYLLLWGSNVPQTRTPDAHFYTEVRYKGTKSAVICPDYSEASKFADVWLNVKQGTDAALAMAFGHVILREFHLDRQAEYFEDYCRKYSDMPMLVRLDETDGRLVPGRFLRADDLDGKLGEENNPEWKTVAIDEATKELVSPNGAIGYRWGEK…	1904441	Rhodobacteraceae bacterium
job.pdb	AF-A0A357BTP5-F1-model_v4 Nitrate reductase subunit alpha	27.800	158	91	6	56	198	14	163	1.000	4.480E-06	197	233	176	RTWEQIYRNQFEDDSTFVFTCAPNDTHNCLLRAHVKNGVVVRISPTYGYGEATD---LYGNRASHRWDPRTCQKGLILSRRFYSERRVKAPMIRKGFKD-WVEAGYPRNDD--------GTPQMDVTL---RGSDDWIRISWDEATTIAAKTMEDVAR	RGWEEFYRNRWQYDKTVRSTHGNNCTGGCSWMVHVKDGIITWEL------QAVDYPLL--EPSLPPYEPRGCQRGISASWYVYSPVRIKYPYVRGTLIDAWKEAKAKHSDPVDAWASIVEKPELSKKIKWSRGKGGFRRFDWDTAAEIITAAQIYTIK	59.407,-18.833,-23.432,56.260,-20.916,-24.037,53.227,-19.093,-22.563,51.241,-21.470,-20.285,48.037,-19.683,-21.454,46.141,-20.898,-24.536,43.915,-18.087,-25.854,40.927,-19.790,-27.535,38.861,-17.478,-29.780,35.848,-19.765,-30.340,32.495,-17.887,-30.410,30.666,-21.215,-30.395,31.917,-21.919,-26.831,30.089,-18.766,-25.535,26.973,-20.738,-24.448,27.333,-19.344,-20.884,26.073,-15.940,-22.167,22.567,-…	MATWIQDEINPGKRGWEEFYRNRWQYDKTVRSTHGNNCTGGCSWMVHVKDGIITWELQAVDYPLLEPSLPPYEPRGCQRGISASWYVYSPVRIKYPYVRGTLIDAWKEAKAKHSDPVDAWASIVEKPELSKKIKWSRGKGGFRRFDWDTAAEIITAAQIYTIKKYGPDRNISFSPI	2026735	Deltaproteobacteria bacterium
job.pdb	AF-A0A7R6VNF3-F1-model_v4 Nitrate reductase / nitrite oxidoreductase, alpha subunit	25.600	199	107	5	3	196	1	163	1.000	1.539E-06	196	233	286	QGVSRRQLLGRALALGSGAALADLLGPARFLSPAGAATAGAVVPGNPLRVMPDRTWEQIYRNQF-----EDDSTFVFTCAPNDTHNCLLRAHVKNGVVVRISPTYGYGEATDLYGNRASHRWDPRTCQKGLILSRRFYSERRVKAPMIRKGFKDWVEAGYPRNDDGTPQMDVTLRGSDDWIRISWDEATTIAAKTMEDV	MNTQRRDFLKISGA------TAALVASSGSLF---AKTDVIKVENGKNNYPNTTYTEQMYRNEFGFTYGNKEEHGYAYHCVNCQGNCAWEVWGNNGVVTRENQSARYPRI-----NPKVPDFNPRGCNKGIQHSQVMYEKDRILYPMKR----------------------VGKRGEGKWKRISWDEAAQIVAQKIFDT	-9.122,5.805,-76.464,-8.356,2.133,-75.697,-5.823,2.507,-72.835,-4.150,-0.921,-72.677,-3.688,-2.336,-69.129,0.078,-2.002,-69.787,-0.137,1.805,-70.185,-2.231,2.105,-66.996,0.406,0.066,-65.086,3.237,2.207,-66.534,1.442,5.462,-65.604,0.506,4.169,-62.099,4.091,2.908,-61.532,5.550,6.245,-62.711,3.073,8.189,-60.500,3.846,5.958,-57.458,7.608,6.403,-58.038,7.102,10.190,-58.392,5.060,10.380,-55.139,7.649,8…	MNTQRRDFLKISGATAALVASSGSLFAKTDVIKVENGKNNYPNTTYTEQMYRNEFGFTYGNKEEHGYAYHCVNCQGNCAWEVWGNNGVVTRENQSARYPRINPKVPDFNPRGCNKGIQHSQVMYEKDRILYPMKRVGKRGEGKWKRISWDEAAQIVAQKIFDTMTDPKKGPGRIMVHAGTGLLTEGRRGAPLRFSTQLGAYRIYPASYLGDMFSGAAVAYGEGNVGCTYDFMYQVDTAVFWGGNPSVSRIPDAHFVWEGKYNGAKVIVITPEFNGSAKSADLWIPN	2724901	Nitratiruptor sp. YY09-18
job.pdb	AF-A0A6N6S2R8-F1-model_v4 Molybdopterin-dependent oxidoreductase	23.400	192	100	5	49	232	45	197	1.000	7.545E-07	195	233	302	PLRVMPDRTWEQIYRNQFEDDSTFVFTCAPNDTHNCLLRAHVKNGVVVRISPTYGYGEATDLYGNRASHRWDPRTCQKGLILSRRFYSERRVKAPMIRKGFKDWVEAGYPRNDDGTPQMDVTLRGSDDWIRISWDEATTIAAKTMEDVARTFNGDEGARKLLAQG--------YHPEMVEVMHGAGVQALKL	PIGKYPYRGWETIYREHWKYDYTGRTTHSVNCAGSCTWKVYVKNNIAFKEEQYADYPDI-----NPTLPTYNPRGCQKGANYKEYVYGPQRLKYPLMRAG----------------------ARGEGKWKRISWEEAMRYIA---DKIVNT---------IVNHGPDTITFYSANPAKFAITYAGGLRLANL	17.460,-32.291,82.141,15.689,-28.909,81.438,16.148,-25.837,79.437,13.843,-23.565,78.267,12.533,-20.771,76.157,12.508,-17.555,74.735,10.574,-15.789,71.945,9.708,-12.069,72.375,6.343,-10.785,71.253,5.378,-7.142,70.857,1.908,-5.924,69.942,-0.309,-4.538,67.199,-2.936,-2.295,68.905,-6.195,-1.557,66.997,-7.389,1.929,68.093,-10.987,2.936,67.239,-12.192,6.593,67.513,-13.243,9.377,66.060,-16.425,10.125,64…	MKLSLKKPCVNLSWGKSIMEKKSTENDLPAKNVLSLDLLEHISEPIGKYPYRGWETIYREHWKYDYTGRTTHSVNCAGSCTWKVYVKNNIAFKEEQYADYPDINPTLPTYNPRGCQKGANYKEYVYGPQRLKYPLMRAGARGEGKWKRISWEEAMRYIADKIVNTIVNHGPDTITFYSANPAKFAITYAGGLRLANLIGGVVCTFYDWVSDLPPGEPMTWGVRTDSCEAADWFHSKYIMVWGSNLLETRIPDAHFLTEARMRGARIVTIFPEYNPTSIHADIFIPVRPGTDSALALGMANFI	2172549	Candidatus Brocadia sp.
job.pdb	AF-A0A7V0IXN8-F1-model_v4 4Fe-4S Mo/W bis-MGD-type domain-containing protein	25.100	223	125	8	1	213	5	195	1.000	5.284E-07	195	233	383	MAQGVSRRQLLGRALALGSGAALADLLGPARFLSPAGAATA-GAVVPGNPLRVMPDRTWEQIYRNQF-EDDSTFVFTCAPNDTHNCLLRAHVKNGVVVRISPTYGYGEATDLYGNRAS-HRWDPRTCQKGLILSRRFYSERRVKAPMIRKGFKDWVEAGYPRNDDGTPQMDVTLRGSDDWIRISWDEATTIAAKTMED-VART------FNGDEGARKLLAQG	SDDGINRRAFLKAAGGM----IASTSIFSRLSHAEDGNNPDINEYVPENLREVGPATLDEYRSRFTYTKGDSTGFSPHCVNCKGNCAWQTFEKDGRIVREEQVANYPQI------RADIPDANPRGCNKGAVHSQSLHEKDRLLYPLKRAG----------------------ERGSGKWKRISWDEAFTEIAKRIVDKLARKEFEKIMVYAGTGILSPLKRG	25.689,-56.146,12.844,24.050,-52.800,12.066,20.424,-52.208,13.167,18.710,-49.335,11.341,16.193,-47.821,13.806,12.871,-47.312,11.942,11.208,-44.644,14.151,9.009,-43.232,11.356,5.659,-41.915,12.684,3.291,-43.381,10.077,0.690,-41.107,8.395,-2.087,-42.589,10.612,-0.155,-41.807,13.833,0.550,-38.281,12.484,-3.166,-37.741,11.660,-4.182,-38.990,15.143,-1.584,-36.692,16.788,-2.629,-33.705,14.587,-6.340,-3…	MSKKSDDGINRRAFLKAAGGMIASTSIFSRLSHAEDGNNPDINEYVPENLREVGPATLDEYRSRFTYTKGDSTGFSPHCVNCKGNCAWQTFEKDGRIVREEQVANYPQIRADIPDANPRGCNKGAVHSQSLHEKDRLLYPLKRAGERGSGKWKRISWDEAFTEIAKRIVDKLARKEFEKIMVYAGTGILSPLKRGAGLRFGSLIGAVRFNIAGPLGDMFPGATIAYGNSLSGTTSEAWYDADYLLIIGANPMATRIPDAHYINEGRYKGNRVVTISPEYSPTAKASSHWIPIKTGTDSLFVASMNHVILKEKLYDEKFIKELTDLPFLVKVKDEKLLNGSDIVPWGKTDVFYFYDLVSSKHVEAPGTKGSDIKSIKLDSKINP	2026887	Nitrospirae bacterium
job.pdb	AF-A0A2E8J4Y1-F1-model_v4 Dimethylsulfide dehydrogenase	23.200	172	97	5	34	198	6	149	1.000	1.733E-06	195	233	468	SPAGAATAGAVVPGNPLR-----VMPDRTWEQIYRNQFEDDSTFVFT--CAPNDTHNCLLRAHVKNGVVVRISPTYGYGEATDLYGNRASHRWDPRTCQKGLILSRRFYSERRVKAPMIRKGFKDWVEAGYPRNDDGTPQMDVTLRGSDDWIRISWDEATTIAAKTMEDVAR	DGMALSRLAPVDAGKRVQDLLSTPYQYRNWEDVYREEWTWDKVVHVSHLRTNCIS-ACSLDAYVKDGIVWREEQNANYPQS-----FPEVPDFNPRGCPAGCAYSVQMYDPTRIRYPLKRVG----------------------ERGGGQWERISWDQATEELADKLLDVIT	79.590,-61.641,2.579,77.978,-59.010,1.524,74.376,-59.157,0.229,72.846,-55.834,-0.868,69.136,-56.445,-0.793,67.456,-53.267,-2.023,63.878,-54.292,-2.700,61.118,-52.094,-4.143,61.013,-49.699,-1.163,58.142,-47.179,-1.106,60.992,-44.722,-0.230,60.274,-42.314,-3.149,57.611,-40.250,-1.349,59.456,-37.799,0.803,56.630,-35.523,2.053,56.344,-32.821,-0.567,57.127,-29.565,1.240,53.813,-27.966,0.210,55.321,-24…	MTTDADGMALSRLAPVDAGKRVQDLLSTPYQYRNWEDVYREEWTWDKVVHVSHLRTNCISACSLDAYVKDGIVWREEQNANYPQSFPEVPDFNPRGCPAGCAYSVQMYDPTRIRYPLKRVGERGGGQWERISWDQATEELADKLLDVITEYGTDTILFDQGTTNIDNGIGSTIEGHLFNGGLEATFIDSWAGVGDLPVGLIQSWGTYMSEGTSDDWFLSDYILIWIGNPNYTRVTDAHFIWEARYRGAKVVTIAPDFSPSAIHADRWLNVRVGTDAALALGMVNVILEENLEDRAYIKEQTDLPFLVRADNGNFLRESDVKEGGADDAFYYWNAVNGRKTLANGTWGSDVMTLELGDNEDPQLDGFHTVKLLNGKQVRVRPVFELLKKHIKDYTPEKVA…	1913989	Gammaproteobacteria bacterium
job.pdb	AF-A0A0F9DZ42-F1-model_v4 4Fe-4S Mo/W bis-MGD-type domain-containing protein	25.400	122	56	2	66	187	10	96	1.000	8.722E-05	194	233	98	FEDDSTFVFTCAPNDTHNCLLRAHVKNGVVVRISPTYGYGEATDLYGNRASHRWDPRTCQKGLILSRRFYSERRVKAPMIRKGFKDWVEAGYPRNDDGTPQMDVTLRGSDDWIRISWDEATT	DTDVKIINTGCCHDCGGRCTLKAHVKNGKIIRLETDNGEEPQ-------------LRACARGRAYRKKLYSPDRLKYPMRRIG----------------------ERGEGKFERVSWDEALE	6.603,19.944,-16.649,6.153,17.307,-19.351,4.227,14.253,-18.100,6.355,11.744,-19.997,3.923,8.857,-19.501,5.674,6.049,-21.352,2.433,4.346,-22.418,3.372,1.033,-24.011,1.060,1.425,-27.022,0.237,-2.316,-27.226,-1.187,-2.762,-23.690,-3.614,-0.725,-21.501,-0.649,-0.418,-19.084,0.345,2.960,-17.606,3.908,3.358,-16.276,4.060,5.598,-13.157,7.307,6.681,-11.465,7.302,6.121,-7.668,9.637,5.571,-4.677,10.553,2.4…	MSDNQIVDRDTDVKIINTGCCHDCGGRCTLKAHVKNGKIIRLETDNGEEPQLRACARGRAYRKKLYSPDRLKYPMRRIGERGEGKFERVSWDEALETV	412755	marine sediment metagenome
job.pdb	AF-A0A7V8ALC9-F1-model_v4 Molybdopterin oxidoreductase	35.800	67	42	1	145	210	2	68	1.000	1.802E-03	193	233	76	IRKGFKDWVEAGYPRN-DDGTPQMDVTLRGSDDWIRISWDEATTIAAKTMEDVARTFNGDEGARKLL	VRQRFLAWAKTSFPRDAKTGAPDPKYMNRGRDTWATVSWKEAFALEAAATVDIARTYPGESGMQRLL	-11.208,4.710,6.450,-9.332,2.441,3.994,-10.675,0.899,0.765,-11.351,-2.799,1.463,-9.628,-4.282,-1.612,-6.598,-1.993,-1.107,-6.482,-3.175,2.531,-6.646,-6.807,1.318,-3.743,-6.147,-1.099,-1.637,-4.503,1.649,-2.399,-7.366,4.089,-1.119,-9.840,1.449,2.218,-7.933,1.305,1.473,-6.251,-2.033,1.283,-9.178,-4.519,2.138,-8.107,-8.063,2.945,-9.521,-11.492,6.731,-10.088,-11.566,7.112,-8.840,-15.174,4.941,-5.678,…	MVRQRFLAWAKTSFPRDAKTGAPDPKYMNRGRDTWATVSWKEAFALEAAATVDIARTYPGESGMQRLLWHKGTILW	1898112	Rhodospirillaceae bacterium
job.pdb	AF-A0A4Z0LMR5-F1-model_v4 Nitrate reductase subunit alpha	25.400	161	101	4	55	202	29	183	1.000	1.755E-05	193	233	183	DRTWEQIYRNQFEDDSTFVFTCAPNDTHNCLLRAHVKNGVVVRISPTYGYGEATDLYGNRASHRWDPRTCQKGLILSRRFYSERRVKAPMIRKGFKD-WVEAGYPR------------NDDGTPQMDVTLRGSDDWIRISWDEATTIAAKTMEDVARTFNG	NRDWEDSYRQRWQFDKIVRSTHGVNCTGSCSWKIYVKNGLVTWETQQTDYPRTRPELPNHE-----PRGCPRGASYSWYLYSANRLKYPLVRKRLIELWREALSRHSDPVLAWESIMNDLHNC-QSYKQVRGHGGFIRSNWKELNQLIADANFWTIKTYGP	10.461,-27.375,-32.110,12.736,-29.901,-30.310,15.711,-28.190,-28.588,17.491,-31.595,-28.760,17.170,-31.913,-32.562,18.148,-28.243,-33.073,21.641,-29.160,-31.721,22.200,-31.170,-34.948,21.992,-27.854,-36.885,25.267,-26.695,-35.204,27.230,-25.798,-38.375,24.116,-24.548,-40.225,23.543,-21.942,-37.461,26.998,-20.297,-37.928,26.792,-17.048,-39.935,29.655,-14.690,-40.887,32.830,-14.157,-38.853,33.727,-…	MSKLLDRFRYFKQKGDTFADGHGQVMHTNRDWEDSYRQRWQFDKIVRSTHGVNCTGSCSWKIYVKNGLVTWETQQTDYPRTRPELPNHEPRGCPRGASYSWYLYSANRLKYPLVRKRLIELWREALSRHSDPVLAWESIMNDLHNCQSYKQVRGHGGFIRSNWKELNQLIADANFWTIKTYGP	436295	Salmonella enterica subsp. enterica serovar Poona
job.pdb	AF-A0A7H4MX28-F1-model_v4 Respiratory nitrate reductase subunit alpha	24.500	171	101	6	53	207	27	185	1.000	7.204E-06	193	233	208	MPDRTWEQIYRNQFEDDSTFVFTCAPNDTHNCLLRAHVKNGVVVRISPTYGYGEATDLYGNRASHRWDPRTCQKGLILSRRFYSERRVKAPMIRKGFKD-WVEAGYPRNDDGTPQMDV---------------TLRGSDDWIRISWDEATTIAAKTMEDVARTFNGDEGAR	KTNRDWEDGYRQRWQHDKVVRSTHGVNCTGSCSWKIYVKNGLVTWETQQTDYPRT-----RPDMPNHEPRGCPRGASYSWYLYSANRLKYPLMRKRLMKMWREAKVQ-HSDP---VDAWASIIEDADKAKSFKQARGRGGFVRSSWQEVNELIAASNVYTVKT---YGPDR	38.029,-15.692,-17.309,40.626,-14.047,-15.015,40.240,-10.233,-15.009,43.894,-10.086,-13.858,45.252,-12.059,-16.853,43.068,-10.073,-19.302,45.207,-6.998,-18.421,48.075,-8.624,-20.397,45.917,-8.214,-23.559,46.236,-4.382,-23.258,47.566,-3.658,-26.783,45.535,-6.478,-28.406,42.291,-4.792,-27.220,43.013,-1.432,-28.965,40.934,-1.010,-32.150,40.880,1.900,-34.638,41.503,5.512,-33.640,38.847,8.062,-34.682,…	MSKFLDRFRYFKQKGETFADGHGQLLKTNRDWEDGYRQRWQHDKVVRSTHGVNCTGSCSWKIYVKNGLVTWETQQTDYPRTRPDMPNHEPRGCPRGASYSWYLYSANRLKYPLMRKRLMKMWREAKVQHSDPVDAWASIIEDADKAKSFKQARGRGGFVRSSWQEVNELIAASNVYTVKTYGPDRVAASRLFRRCQWSPMPPARAICR	1134687	Klebsiella michiganensis
job.pdb	AF-A0A350T4N8-F1-model_v4 Nitrate reductase subunit alpha	25.900	158	94	3	56	198	13	162	1.000	2.362E-05	193	233	636	RTWEQIYRNQFEDDSTFVFTCAPNDTHNCLLRAHVKNGVVVRISPTYGYGEATDLYGNRASHRWDPRTCQKGLILSRRFYSERRVKAPMIRKGFKDWVEAGYPRNDDGTPQMDV---------------TLRGSDDWIRISWDEATTIAAKTMEDVAR	RRWEEFYRNRWQHDNIVRSTHGVNCTGGCSWAVYVKDGIITWEMQQTDYPQL-----DPNLPPYEPRGCQRGISASWYVYSPIRVKYPYARGALLDLWRAARSQHANP---VDAWAALIEDETQRTRFQRARGKGGFRRTNWDEVLEIVAAASLYTAR	39.021,-60.863,-2.497,36.638,-57.935,-1.905,34.231,-57.006,-4.752,35.688,-53.434,-4.786,39.211,-52.346,-5.780,39.803,-48.672,-4.886,42.301,-47.458,-7.512,43.608,-44.078,-6.272,45.155,-42.805,-9.536,44.799,-38.977,-9.795,46.665,-39.045,-13.085,43.728,-40.999,-14.605,41.273,-38.248,-13.446,42.625,-35.473,-15.750,39.193,-35.193,-17.471,37.918,-33.377,-14.326,39.978,-30.331,-15.447,37.263,-29.698,-18…	MGWIQDLVNPKARRWEEFYRNRWQHDNIVRSTHGVNCTGGCSWAVYVKDGIITWEMQQTDYPQLDPNLPPYEPRGCQRGISASWYVYSPIRVKYPYARGALLDLWRAARSQHANPVDAWAALIEDETQRTRFQRARGKGGFRRTNWDEVLEIVAAASLYTARRWGPDRVFGFSPIPAMSYLSYAGGSRFLQLFGGVNMSFYDWYADLPNAFPEVWGDQTDVCESADWFNSKYIISMGSNLNMTRTPDVHFISEARHKGTKFVVVAPDFSQVAKYSDWWIPIEAGQDTALWMAINHVILTEFHANRTVPYFADYVKRYTDGPFLVALDQDGDHYQPGQLLRAGRVARYADVENGEWKFLVYDQNSAEPRMPAGTVGFRWGSEEGKWNLKLQDAIDDSPLD…	2026724	Chloroflexi bacterium
job.pdb	AF-A0A376J543-F1-model_v4 Dimethyl sulfoxide reductase chain YnfE	23.100	199	98	7	1	199	6	149	1.000	3.978E-06	192	233	152	MAQGVSRRQLLGRALALGSGAALADLLGPARFLSPAGAATAGAVVPGNPLRVMPDRTWEQIYRNQFEDDSTFVFTCAPNDTHNCLLRAHVKNGVVVRISPTYGYGEATDLYGNRASHRWDPRTCQKGLILSRRFYSERRVKAPMIRKGFKDWVEAGYPRNDDGTPQMDVTLRGSDDWIRISWDEATTIAAKTMEDVART	QMVGISRRTLVKST-------AIGSLALAAGGFS--LPFTLRSAAAA----VQQ------------ASEKVVWGACSVNCGSRCALRLHVKDNEVTWVETD---NTGNDEYGNH-----QVRACLRGRSIRRRINHPDRLNYPMKR----------------------VGKRGEGKFERISWDEALDTIASSLKKNRRT	-7.669,-60.616,-53.571,-6.487,-57.408,-51.824,-5.135,-53.937,-52.699,-5.204,-50.738,-52.911,-6.844,-47.409,-52.020,-4.345,-44.781,-53.258,-4.327,-41.837,-50.841,-3.695,-38.617,-52.827,-0.612,-37.351,-50.933,0.216,-33.613,-51.225,3.815,-33.440,-52.520,6.285,-30.901,-51.024,6.582,-29.398,-54.545,2.784,-28.973,-54.848,2.772,-27.305,-51.388,5.410,-24.685,-52.398,3.509,-23.889,-55.627,0.257,-23.381,-5…	MSKNEQMVGISRRTLVKSTAIGSLALAAGGFSLPFTLRSAAAAVQQASEKVVWGACSVNCGSRCALRLHVKDNEVTWVETDNTGNDEYGNHQVRACLRGRSIRRRINHPDRLNYPMKRVGKRGEGKFERISWDEALDTIASSLKKNRRTIWQ	562	Escherichia coli
job.pdb	AF-A0A6L7ZWF8-F1-model_v4 Nitrate reductase subunit alpha	25.900	158	97	6	55	199	29	179	1.000	9.694E-06	192	233	247	DRTWEQIYRNQFEDDSTFVFTCAPNDTHNCLLRAHVKNGVVVRISPTYGYGEATDLYGNRAS--HRWDPRTCQKGLILSRRFYSERRVKAPMIRKGFKD-WVEAGYPRNDDGT---------PQMDVT-LRGSDDWIRISWDEATTIAAKTMEDVART	DRDWEDSYRARWQHDKIVRSTHGVNCTGSCSWKIYVKGGIITWET------QQTD-YPRTRPDLPNHEPRGCSRGASYSWYIYSANRLKYPLVRSRLVRHWREARKTMAPVAAWASIVEDPARRTDYQRVRGLGGFVRSDWDEVNEIVAAANVYTIKT	34.394,-32.261,-21.042,37.454,-32.164,-18.732,38.635,-28.541,-18.313,41.951,-30.086,-17.155,42.521,-31.983,-20.436,41.394,-28.927,-22.485,44.545,-27.142,-21.213,46.720,-29.622,-23.177,45.363,-28.166,-26.473,46.790,-24.663,-25.702,48.512,-24.042,-29.079,45.357,-25.105,-31.000,43.170,-22.405,-29.353,44.404,-19.396,-31.399,42.634,-19.437,-34.790,43.631,-16.017,-36.244,45.271,-12.624,-35.529,43.869,-…	MSHFLDRLTFFRKTVDTFADGHGIVTNEDRDWEDSYRARWQHDKIVRSTHGVNCTGSCSWKIYVKGGIITWETQQTDYPRTRPDLPNHEPRGCSRGASYSWYIYSANRLKYPLVRSRLVRHWREARKTMAPVAAWASIVEDPARRTDYQRVRGLGGFVRSDWDEVNEIVAAANVYTIKTHGPDRVIGFSPIPAMSMVSYAAGSRYLSLIGGVCMSFYDWYCDLPPSSPQTWGEQTDVPESADWYNST	1898112	Rhodospirillaceae bacterium
job.pdb	AF-A0A4P0VCX7-F1-model_v4 Nitrate reductase A subunit alpha	27.500	160	91	4	56	199	30	180	1.000	1.469E-05	192	233	742	RTWEQIYRNQFEDDSTFVFTCAPNDTHNCLLRAHVKNGVVVRISPTYGYGEATDLYGNRASHRWDPRTCQKGLILSRRFYSERRVKAPMIRKGFKD-WVEAGYPRND---------------DGTPQMDVTLRGSDDWIRISWDEATTIAAKTMEDVART	RAWEGAYRQRWQHDKIVRSTHGVNCTGSCSWKIYVKNGLITWETQQTDYPRTRPDLPNHE-----PRGCPRGASYSWYIYSANRLKYPKVRKPLLKLWREARARHGDPVDAWASIVEDAAKAKSY----KSQRGLGGFVRSSWDEVTEIIAAANVYTAKT	10.674,-32.498,-55.388,8.679,-30.813,-58.183,5.316,-29.498,-56.901,4.230,-29.479,-60.580,4.884,-33.225,-61.030,3.209,-33.999,-57.661,-0.080,-32.551,-59.031,-0.128,-35.305,-61.702,-0.551,-37.804,-58.810,-3.942,-36.262,-57.796,-5.996,-39.501,-57.627,-3.119,-41.452,-56.008,-3.136,-39.021,-53.035,-6.742,-39.879,-51.985,-6.633,-42.520,-49.208,-10.356,-42.819,-48.329,-13.684,-41.091,-47.571,-15.294,-40…	MSHLLDRLQFFKKKQGEFADGHGETSNESRAWEGAYRQRWQHDKIVRSTHGVNCTGSCSWKIYVKNGLITWETQQTDYPRTRPDLPNHEPRGCPRGASYSWYIYSANRLKYPKVRKPLLKLWREARARHGDPVDAWASIVEDAAKAKSYKSQRGLGGFVRSSWDEVTEIIAAANVYTAKTYGPDRVIGFSPIPAMSMVSYAAGARYLSLIGGVCLSFYDWYCDLPPASPQIWGEQTDVPESADWYNSSYIIAWGSNVPQTRTPDAHFFTEVRYKGTKTVSITPDYSEVAKLTDLWLNPKQGTDAALGMAFGHVILKEFHLDRPSAYFVDYCRQYTDMPMLVLLEEHAGGAFKPTRYLRAADLADNLGQDNNPEWKTIAYDERSGGLVSPTGAIGYRWGE…	287	Pseudomonas aeruginosa
job.pdb	AF-A0A2X2DFA9-F1-model_v4 Dimethyl sulfoxide reductase DmsA	20.200	222	128	6	1	222	5	177	1.000	5.950E-07	191	233	207	MAQGVSRRQLLGRALALGSGAALADLLGPARFLSPAGAATAGAVVPGNPLRVMPDRTWEQIYRNQFEDDSTFVFTCAPNDTHNCLLRAHVKNGVVVRISPTYGYGEATDLYGNRASHRWDPRTCQKGLILSRRFYSERRVKAPMIRKGFKDWVEAGYPRNDDGTPQMDVTLRGSDDWIRISWDEATTIAAKTMEDVARTFNGDEGARKLLAQGYHPEMVEVM	QKIALSRRSFIAWTSAA----SVMATLPLSKQLYAA---------------TPEEEKAVAQATDAVTQGKWKPVACWHNCGGRCVNKALVVDGVVVRQKTDDVVADSPDFPQQRG--------CLRGRSQRKQVFGADRLKYPMKRKG----------WAPGGGDK---SLRGRDQWVRISWDEALDIVASESKRIKEN---------MVTSLFGSRVVTVL	68.863,-54.239,0.460,65.984,-52.535,-1.364,66.228,-48.721,-1.505,62.847,-47.036,-2.159,63.708,-44.059,-4.398,61.551,-41.128,-3.201,60.313,-39.384,-6.387,60.936,-35.718,-5.475,58.371,-33.664,-7.442,60.122,-30.314,-7.970,58.144,-27.031,-7.881,59.144,-26.636,-11.569,57.719,-30.043,-12.581,54.471,-29.162,-10.726,54.176,-25.864,-12.681,55.006,-27.704,-15.938,52.239,-30.269,-15.243,49.634,-27.613,-14.2…	MSERQKIALSRRSFIAWTSAASVMATLPLSKQLYAATPEEEKAVAQATDAVTQGKWKPVACWHNCGGRCVNKALVVDGVVVRQKTDDVVADSPDFPQQRGCLRGRSQRKQVFGADRLKYPMKRKGWAPGGGDKSLRGRDQWVRISWDEALDIVASESKRIKENMVTSLFGSRVVTVLISKTFTPKRGGLLGIGEQPRGEHGLKHQPI	587	Providencia rettgeri
job.pdb	AF-A0A376VKX3-F1-model_v4 Respiratory nitrate reductase 1 subunit alpha	28.000	175	98	8	55	212	29	192	1.000	3.533E-06	191	233	236	DRTWEQIYRNQFEDDSTFVFTCAPNDTHNCLLRAHVKNGVVVRISPTYGYGEATDLYGNRASH-RWDPRTCQKGLILSRRFYSERRVKAPMIRKGFKD-WVEAGYPRNDDGTP---------QMDV-----TLRGSDDWIRISWDEATTIAAKTMEDVARTFNGDEGARK-LLAQ	NRDWEDGYRQRWQHDKIVRSTHGVNCTGSCSWKIYVKNGLVTWET------QQTDYPRTRPDLPNHEPRGCPRGASYSWYLYSANRLKYPMMRKRLMKMWREAKALHSD---PVEAWASIIEDADKAKSFKQARGRGGFVRSSWQEVNELIAASNVYTIKNYGPD--PRRWLLAN	21.409,-27.541,-26.460,24.179,-28.939,-24.202,26.375,-26.133,-22.776,29.099,-28.791,-22.321,29.165,-29.819,-26.010,29.085,-26.151,-27.131,32.585,-25.783,-25.579,33.919,-27.935,-28.468,32.921,-25.083,-30.853,35.613,-22.863,-29.215,37.533,-21.854,-32.379,34.383,-21.818,-34.568,32.842,-19.089,-32.345,35.766,-16.624,-32.806,34.855,-13.771,-35.192,37.026,-10.831,-36.338,39.729,-9.228,-34.202,39.459,-5…	MSKFLDRFRYFKQKGETFADGHGQLLNTNRDWEDGYRQRWQHDKIVRSTHGVNCTGSCSWKIYVKNGLVTWETQQTDYPRTRPDLPNHEPRGCPRGASYSWYLYSANRLKYPMMRKRLMKMWREAKALHSDPVEAWASIIEDADKAKSFKQARGRGGFVRSSWQEVNELIAASNVYTIKNYGPDPRRWLLANSGNVDGFLRFRRALSLAAWRYLLKLLRLVLRPASCVSANLGRAD	562	Escherichia coli
job.pdb	AF-A0A0M2U6Y8-F1-model_v4 4Fe-4S Mo/W bis-MGD-type domain-containing protein	25.200	202	97	6	3	198	2	155	1.000	4.692E-07	191	233	874	QGVSRRQLL------GRALALGSGAALADLLGPARFLSPAGAATAGAVVPGNPLRVMPDRTWEQIYRNQFEDDSTFVFTCAPNDTHNCLLRAHVKNGVVVRISPTYGYGEATDLYGNRASHRWDPRTCQKGLILSRRFYSERRVKAPMIRKGFKDWVEAGYPRNDDGTPQMDVTLRGSDDWIRISWDEATTIAAKTMEDVAR	SKLSRREFLRGMGVVSAGIALTGNSLILD------MLQTVD----------DPLKSYPYRGWEDFYRQEWQWDQVVRTTHSTNCTGSCGWNVQIKNGIAVRSEQSADF----------PDPEYNPRGCQKGASYERYVYGPQRVKYPMVRAG---------QRGEG-------------KWKRITWEEAYNTIAGKFLEVAE	1.123,-52.247,43.733,1.873,-48.946,45.523,0.724,-45.437,44.474,3.733,-43.205,43.638,3.335,-39.647,44.999,3.759,-36.498,42.831,6.987,-35.764,44.793,8.462,-39.199,43.931,7.457,-38.684,40.264,9.284,-35.306,40.261,12.386,-36.863,41.883,12.302,-39.573,39.165,12.128,-36.785,36.530,15.147,-35.028,38.143,17.305,-38.163,37.661,16.071,-38.548,34.037,16.770,-34.825,33.334,20.329,-35.239,34.683,20.801,-38.22…	MSKLSRREFLRGMGVVSAGIALTGNSLILDMLQTVDDPLKSYPYRGWEDFYRQEWQWDQVVRTTHSTNCTGSCGWNVQIKNGIAVRSEQSADFPDPEYNPRGCQKGASYERYVYGPQRVKYPMVRAGQRGEGKWKRITWEEAYNTIAGKFLEVAEKHGTDAVFLYSVIPAMSMLSAGAGYRFGSLTGCVVGSFYDWYSDLPPGEPMIWGVQTESCESWDWANSRYIILWGANAVESRIPDAHFLTEARYLGAKIVVVSPDYNPTSIKADQFVPIREGTDAALGLGMAQVIIAERLYDRPYLREQTDMPFLVRQDNKKYLREKDLVAGGGEDHFYCWDLKMGKAAPAPKESLELKGLDPALEGVFRVTTLDGKTVEVKPVFQMLKESLDAGCTPEKVAPI…	1605376	Clostridiales bacterium PH28_bin88
job.pdb	AF-W4TW51-F1-model_v4 Anaerobic dimethyl sulfoxide reductase chain A	22.500	195	97	5	1	195	17	157	1.000	2.474E-06	190	233	176	MAQGVSRRQLLGRALALGSGAALADLLGPARFLSPAGAATAGAVVPGNPLRVMPDRTWEQIYRNQFEDDSTFVFTCAPNDTHNCLLRAHVKNGVVVRISPTYGYGEATDLYGNRASHRWDPRTCQKGLILSRRFYSERRVKAPMIRKGFKDWVEAGYPRNDDGTPQMDVTLRGSDDWIRISWDEATTIAAKTMED	LKTKASRREFMKWSAVVGGTAALAPVLHETK----------------DALANKPTN----------DASTFVWSACTVNCGSRCPLRLEVKDGTIVRVLP--DDTANNKVGSQQ------VRACVRGRSIRHRIYNPDRLKKPMKRK--------------------PGTKRGDEQWVTISWDQALDEIAEKNEK	92.068,-23.750,-49.023,89.132,-25.006,-50.275,86.976,-28.063,-50.871,83.330,-28.730,-50.038,81.483,-31.845,-51.107,77.835,-31.142,-51.894,74.441,-32.401,-50.751,72.640,-35.308,-52.373,68.979,-34.501,-51.651,66.649,-37.494,-51.708,63.439,-35.785,-52.819,60.438,-37.965,-51.990,58.132,-36.184,-54.431,55.135,-38.494,-54.697,52.895,-36.673,-57.236,49.348,-36.272,-56.002,48.838,-34.755,-52.494,49.628,-…	MSGGLNVESYSTNIPGLKTKASRREFMKWSAVVGGTAALAPVLHETKDALANKPTNDASTFVWSACTVNCGSRCPLRLEVKDGTIVRVLPDDTANNKVGSQQVRACVRGRSIRHRIYNPDRLKKPMKRKPGTKRGDEQWVTISWDQALDEIAEKNEKRSKPGTATKPFTLTTALAL	1302242	Cutibacterium acnes JCM 18916
job.pdb	AF-A0A3N6GQ39-F1-model_v4 Nitrate reductase alpha subunit	21.900	155	96	6	55	193	38	183	1.000	2.362E-05	190	233	219	DRTWEQIYRNQFEDDSTFVFTCAPNDTHNCLLRAHVKNGVVVRISPTYGYGEATDLYGNRASHRWDPRTCQKGLILSRRFYSERRVKAPMIR----KGFKD-----------WVEAGYPRNDDGTPQMDVTL-RGSDDWIRISWDEATTIAAKTM	GREGDAFYRDRWSHDKVVNSTHGVNCTGSCRWKVYVKDGIITWETQETDYPTV-----GPDRPEYEPRGCPRGAAFAWYTYSPTRVRYPYVRGVLLELYREAKERLRDPVLAWADIQA--DPER--RRRYQLARGKGGLVRAGWDEAVEIAAAAH	41.185,4.532,-36.480,41.462,0.829,-35.618,44.627,-0.526,-37.277,43.243,-3.198,-39.668,46.718,-4.562,-40.539,46.959,-8.377,-40.407,49.601,-9.280,-37.775,52.749,-10.801,-39.151,54.265,-11.659,-35.735,54.852,-15.361,-34.823,52.084,-15.293,-32.259,49.591,-14.363,-35.030,49.843,-18.008,-36.234,48.114,-19.150,-33.005,45.337,-16.551,-33.415,44.849,-17.628,-37.073,44.633,-21.305,-35.977,42.027,-20.318,-3…	MTDTTTPSEPDAALLRAGRFFRRGTAAPDLHSEELKGGREGDAFYRDRWSHDKVVNSTHGVNCTGSCRWKVYVKDGIITWETQETDYPTVGPDRPEYEPRGCPRGAAFAWYTYSPTRVRYPYVRGVLLELYREAKERLRDPVLAWADIQADPERRRRYQLARGKGGLVRAGWDEAVEIAAAAHVHAMSPGRTSTRTSPTRRSVTTTPWPRRVRCSPASR	1522764	Streptomyces sp. ADI98-12
job.pdb	AF-A0A3N5U7L2-F1-model_v4 Dimethyl sulfoxide reductase subunit A	24.300	218	109	8	5	215	16	184	1.000	1.815E-07	190	233	269	VSRRQLLGRALALGSGAALADLLGPARFLSPAGAATAGAVVPGNPLRVMPDRTWEQIYRNQFEDDSTFVFTCAPNDTHNCLLRAHVKNGVVVRISPTYGYGEATDLYGNRASHRWDPRTCQKGLILSRRFYSERRVKAPMIRKGFKDWVEAGYPRNDDGTPQMDVTLRGSDDWIRISWDEATTIAAKTMEDVART-------FNGDEGARKLLAQGYH	LTRRSFLKWSAALGG---TAVLAGGVNTGLKAAQAAAGSVA---------------------SEGKWVASACWGNCGGRCLNKAYVADGVVTRQKTDDTHPDSPD--FPQ------QRGCARGRSQRQRVFGADRIKYPMKRAH----------WAPGGG---DKSLRGKDEWVRISWDEALDIVASEIKRINEKHGPGSIMWGTNALA----AAGGY	19.836,-60.840,-25.272,18.267,-57.736,-25.001,15.046,-57.156,-26.992,14.978,-53.721,-25.225,15.835,-51.484,-28.216,13.003,-51.991,-30.751,10.059,-51.286,-28.378,11.738,-48.147,-26.940,12.435,-46.773,-30.452,8.857,-47.505,-31.648,7.377,-45.811,-28.518,9.578,-42.699,-28.962,9.240,-42.281,-32.761,5.542,-43.203,-33.178,3.541,-42.320,-30.029,4.858,-39.310,-28.022,5.939,-36.223,-29.927,4.578,-32.993,-2…	MTEKDFLTKTLTDTVLTRRSFLKWSAALGGTAVLAGGVNTGLKAAQAAAGSVASEGKWVASACWGNCGGRCLNKAYVADGVVTRQKTDDTHPDSPDFPQQRGCARGRSQRQRVFGADRIKYPMKRAHWAPGGGDKSLRGKDEWVRISWDEALDIVASEIKRINEKHGPGSIMWGTNALAAAGGYTNTWGSTSSGTWQFTSPAVIGDYAKAGVDRLEMRKSKLIVMWSTDPISSSGGNIAYNYLQAKKAGAKLIFLDPFYSNSARVLADE	2026724	Chloroflexi bacterium
job.pdb	AF-A0A432S2Y2-F1-model_v4 Molybdopterin dinucleotide-binding protein	24.400	229	117	8	3	212	1	192	1.000	5.607E-07	190	233	372	QGVSRRQLLGRALALGSGAALADLLGPARFLSPAGAATAGAVVPGNPLRVMPDRTW-EQIYRNQF------EDDSTFVFTCAPNDTHNCLLRAHVKNGVVVRISPTYGYGEATDLYGNRASHRWDPRTCQKGLILSRRFYSERRVKAPMIRKGFKDWVEAGYPRNDDGTPQMDVTLRGSDDWIRISWDEATTIAAKTMEDVARTFNGDEG------------ARKLLAQ	MKLTRRNFIKALGLTGAGI---TVGGSSAF------AKDKAVIVDDPRSSYPNKSYTENMYRNEFAFTYGDNKEAHGTAYHCVNCQGNCAWDVWVNNGIITRENQVANYTPI-----NPKIPDFNPRGCNKGVQHSQVTYEKDRVLYPLKR----------------------VGKRGEGKWKRISWDEAITEVAKNIYETMLT-KGPEGLFIHVGAGMLTEARGAAGK	-67.238,-33.536,-12.807,-66.195,-30.488,-10.702,-62.589,-30.981,-9.488,-62.860,-30.598,-5.702,-59.860,-29.285,-3.708,-59.832,-32.659,-1.879,-59.591,-34.619,-5.167,-56.803,-32.267,-6.363,-54.754,-32.870,-3.176,-55.333,-36.651,-3.411,-54.152,-36.527,-7.052,-51.019,-34.519,-6.044,-50.267,-37.017,-3.227,-50.436,-39.908,-5.740,-48.286,-37.983,-8.289,-45.789,-36.924,-5.558,-45.474,-40.554,-4.378,-44.90…	MKLTRRNFIKALGLTGAGITVGGSSAFAKDKAVIVDDPRSSYPNKSYTENMYRNEFAFTYGDNKEAHGTAYHCVNCQGNCAWDVWVNNGIITRENQVANYTPINPKIPDFNPRGCNKGVQHSQVTYEKDRVLYPLKRVGKRGEGKWKRISWDEAITEVAKNIYETMLTKGPEGLFIHVGAGMLTEARGAAGKRLGTLLGAVRAYIASYVGDMFPGVTVVYGEGNIGCSYDFFYTTDVNIWWGQDPNKTRIPDAHFLWEGKYNGSKQIVITPDFNSSAIHADLWVPVKPGYDGHLAMSIINEIIQKKLYKPNFVKTFTDLPFLVRLDNKKLLRLSDIDIENPDFDKELYELFKEKGEGKEYEPEKVFLTYNTV	2060922	Persephonella sp.
job.pdb	AF-A0A376RJJ2-F1-model_v4 Respiratory nitrate reductase 1 subunit alpha	23.000	191	121	6	52	229	9	186	1.000	5.353E-06	189	233	191	VMPDRTWEQIYRNQFEDDSTFVFTCAPNDTHNCLLRAHVKNGVVVRISPTYGYGEATDLYGNRASHRWDPRTCQKGLILSRRFYSERRVKAPMIRKGFKD-WVEAGYPR------------NDDGTPQMDVTLRGSDDWIRISWDEATTIAAKTMEDVARTFNGDEGARKLLAQGYHPEMVEVMHGAGVQA	LNTNRDWEDGYRQRWQHDKIVRSTHGVNCTGSCSWKIYVKNGLVTWETQQTDYPRT-----RPDLPNHEPRGCPRGASYSWYLYSANRLKYPMMRKRLMKMWREAKALHSDPVEAWASIIEDADKA-KSFKQARGRGGFVRSSWQEVNELIAASNVYTIKT-----TARTVLLVS--RQFRQCRWFLTHRV	44.211,-1.282,-32.783,45.380,2.286,-31.976,49.108,2.331,-31.634,49.426,-0.553,-29.117,47.291,1.181,-26.410,44.492,-1.435,-26.565,44.493,-5.229,-26.226,41.531,-7.444,-27.150,41.228,-10.467,-24.820,39.402,-13.725,-25.604,38.803,-14.777,-21.970,35.897,-16.339,-20.033,33.265,-13.875,-18.713,30.766,-16.271,-17.066,30.879,-14.203,-13.832,28.666,-11.681,-15.710,25.686,-14.054,-15.274,25.425,-12.693,-11.…	MPDGHGQLLNTNRDWEDGYRQRWQHDKIVRSTHGVNCTGSCSWKIYVKNGLVTWETQQTDYPRTRPDLPNHEPRGCPRGASYSWYLYSANRLKYPMMRKRLMKMWREAKALHSDPVEAWASIIEDADKAKSFKQARGRGGFVRSSWQEVNELIAASNVYTIKTTARTVLLVSRQFRQCRWFLTHRVHAISR	562	Escherichia coli
job.pdb	AF-A0A7X5WHV3-F1-model_v4 Molybdopterin-dependent oxidoreductase	22.400	196	92	6	3	198	1	136	1.000	8.608E-06	188	233	155	QGVSRRQLLGRALALGSGAALADLLGPARFLSPAGAATAGAVVPGNPLRVMPDRTWEQIYRNQFEDDSTFVFTCAPNDTHNCLLRAHVKNGVVVRISPTYGYGEATDLYGNRASHRWDPRTCQKGLILSRRFYSERRVKAPMIRKGFKDWVEAGYPRNDDGTPQMDVTLRGSDDWIRISWDEATTIAAKTMEDVAR	MPIDRRDFLKIGVGG-----VCAATVDWRYFHP--------VL-----NASEAR----------LADRYVRSTCSPNCTGACGFVARVTDGRIATLVQAADYPEA----------EYNPRGCLKGLSMMNLVYGKDRLKHPLIRTG----------------------PRGSGEFRRAGWDEALDHAAEQLRGIAD	58.709,1.944,-28.820,60.527,4.636,-26.767,58.063,6.726,-24.870,58.565,10.442,-25.617,58.130,13.359,-23.164,54.635,14.086,-24.611,53.563,10.439,-24.132,54.857,10.612,-20.519,52.780,13.780,-19.860,49.611,12.190,-21.330,50.083,9.116,-19.090,50.856,11.320,-16.030,47.738,13.534,-16.433,45.501,10.443,-16.813,47.101,8.664,-13.806,46.773,11.612,-11.357,42.975,11.855,-11.871,42.578,8.139,-10.997,44.749,8.…	MPIDRRDFLKIGVGGVCAATVDWRYFHPVLNASEARLADRYVRSTCSPNCTGACGFVARVTDGRIATLVQAADYPEAEYNPRGCLKGLSMMNLVYGKDRLKHPLIRTGPRGSGEFRRAGWDEALDHAAEQLRGIADRYGPEAIAITVQVPGTGYV	2026742	Gemmatimonadetes bacterium
job.pdb	AF-A0A6L7CNN3-F1-model_v4 Molybdopterin-dependent oxidoreductase	24.300	205	99	8	1	205	6	154	1.000	4.222E-06	188	233	163	MAQGVSRRQLLGRALALGSGAALADLLGPARFLSPAGAATAGAVVPGNPLRVMPDRTWEQIYRNQFEDDSTFVFTCAPNDTHNCLLRAHVKNGVVVRISPTYGYGEATDLYGNRASHRWDPRTCQKGLILSRRFYSERRVKAPMIRKGFKDWVEAGYPRNDDGTPQMDVTLRGSDDWIRISWDEATTIAAKTMEDVARTFNGDEG	RMVGISRRTLV-KSTAIGS---LALA--AGGFSLPFTLRSAAAAV-------------------QQASEKVIWGACSVNCGSRCALRLHVKDNEVTWVETDNTGSDE---YGNH-----QVRACLRGRSIRRRINHPDRLNYPMKR----------------------VGTRGEGKFERISWDEALDTIASSLKKTVEQ-YGNEA	-27.956,-48.935,-19.887,-26.372,-47.567,-22.436,-22.900,-46.852,-23.098,-20.381,-44.812,-24.844,-18.699,-41.665,-25.865,-16.844,-41.735,-29.159,-14.488,-38.802,-29.572,-13.684,-38.892,-33.337,-9.882,-39.337,-33.250,-8.068,-38.671,-36.565,-5.682,-41.620,-37.061,-1.986,-41.078,-37.952,-2.662,-43.215,-41.075,-5.446,-40.816,-42.198,-3.076,-37.818,-41.748,-0.400,-39.390,-44.014,-2.993,-40.044,-46.759,…	MSKNDRMVGISRRTLVKSTAIGSLALAAGGFSLPFTLRSAAAAVQQASEKVIWGACSVNCGSRCALRLHVKDNEVTWVETDNTGSDEYGNHQVRACLRGRSIRRRINHPDRLNYPMKRVGTRGEGKFERISWDEALDTIASSLKKTVEQYGNEAVYIQYSSGI	562	Escherichia coli
job.pdb	AF-X0S3Z2-F1-model_v4 4Fe-4S Mo/W bis-MGD-type domain-containing protein	27.900	172	85	6	31	198	7	143	1.000	3.137E-06	188	233	204	RFLSPAGAATAGAVVPGNPLRVMPDRTWEQIYRNQFEDDSTFVFT----CAPNDTHNCLLRAHVKNGVVVRISPTYGYGEATDLYGNRASHRWDPRTCQKGLILSRRFYSERRVKAPMIRKGFKDWVEAGYPRNDDGTPQMDVTLRGSDDWIRISWDEATTIAAKTMEDVAR	RLGFRL-ASTQEEVVYT----YYEYRGWEDIYRKKWTWDKVTWGTHLVDCYPGG---CSFHVYTKDGIVWREEQSGVYPHIED-----GVPDMNPRGCQKGASFSRVMYGAERLKYPLERAG----------------------ERGEGKWRRITWDEALTKIADAMLNAIE	47.240,21.045,-53.028,44.681,18.349,-52.119,45.785,15.623,-49.674,44.692,12.287,-51.200,44.210,9.358,-48.773,46.768,7.365,-50.846,49.717,9.279,-49.280,48.845,8.235,-45.676,49.628,4.516,-46.154,46.016,3.304,-45.719,45.596,0.284,-47.969,41.988,0.190,-49.164,41.041,-3.060,-47.417,38.613,-4.229,-50.094,36.775,-6.900,-48.212,33.366,-6.241,-46.794,33.664,-8.215,-43.588,30.712,-10.424,-44.529,28.576,-10…	MALTLTRLGFRLASTQEEVVYTYYEYRGWEDIYRKKWTWDKVTWGTHLVDCYPGGCSFHVYTKDGIVWREEQSGVYPHIEDGVPDMNPRGCQKGASFSRVMYGAERLKYPLERAGERGEGKWRRITWDEALTKIADAMLNAIEKSGPETIIYEFGSGEGGTLNGPEPAWRLMRLIGGTTLDSNGLTSDFNVGIYQTFGKFQFVS	412755	marine sediment metagenome
job.pdb	AF-A0A017HFD7-F1-model_v4 Respiratory nitrate reductase alpha chain	24.200	161	98	4	53	198	27	178	1.000	1.977E-05	188	233	450	MPDRTWEQIYRNQFEDDSTFVFTCAPNDTHNCLLRAHVKNGVVVRISPTYGYGEATDLYGNRASHRWDPRTCQKGLILSRRFYSERRVKAPMIRKGFKD-WVEAGYPRNDD--------------GTPQMDVTLRGSDDWIRISWDEATTIAAKTMEDVAR	QDSRQWEDAYRKRWAADKIVRSTHGVNCTGSCSWKIYVKGGIVTWETQQTDYPRTRPDLPNHE-----PRGCPRGASYSWYLYSGTRIKYPLVRARLIRHWRAARATLTPVAAWASIVQDQQKRRDW----VSRRGRGGFVRVGWDEVNEIIAAANAYTIR	-11.824,-34.393,-42.946,-13.535,-32.094,-45.493,-16.259,-29.976,-43.803,-17.775,-29.633,-47.315,-18.186,-33.407,-47.775,-19.638,-33.736,-44.240,-22.542,-31.410,-45.241,-23.498,-33.727,-48.150,-24.404,-36.397,-45.543,-27.170,-34.219,-43.968,-30.149,-36.520,-44.743,-28.224,-39.660,-43.682,-27.990,-38.412,-40.052,-30.798,-39.898,-37.956,-31.221,-37.342,-35.135,-32.688,-38.585,-31.840,-35.398,-36.106…	MSHFLDRLTYFRRQQETFSGGHGFISQDSRQWEDAYRKRWAADKIVRSTHGVNCTGSCSWKIYVKGGIVTWETQQTDYPRTRPDLPNHEPRGCPRGASYSWYLYSGTRIKYPLVRARLIRHWRAARATLTPVAAWASIVQDQQKRRDWVSRRGRGGFVRVGWDEVNEIIAAANAYTIREYGPDRIAGFSPIPAMSMISYAAGSRYLSLIGGTLLSFYDWYCDLPPSSPQTWGEQTDVPESADWYNAGFLLVWGSNIPMTRAPDAHFYSEVRYRGAKSVVIAPDFNEAAKFSDMWLHPKQGTDAALALAFGHVVLREFYLDRQSEYFTDYARKYSDFPLLVTLREQDGRLVPDRMLRAADCPGAWARPTTPTGRPSASTRPRASSWRPRARSASAGASRA…	442562	Rubellimicrobium mesophilum DSM 19309
job.pdb	AF-A0A3D4UDH8-F1-model_v4 Nitrate reductase subunit alpha	27.300	146	82	4	56	186	30	166	1.000	1.755E-05	187	233	167	RTWEQIYRNQFEDDSTFVFTCAPNDTHNCLLRAHVKNGVVVRISPTYGYGEATDLYGNRASHRWDPRTCQKGLILSRRFYSERRVKAPMIRKGFKD-WVEAGYPRN--------------DDGTPQMDVTLRGSDDWIRISWDEAT	RDWENVYRARWQYDKIVRSTHGVNCTGSCSWKIYVKNGLITWETQQTDYPRTRPDLPNHE-----PRGCPRGASYSWYIYSANRLKYPKVRKPLLKLWREARATLNPVEAWASIVTDPVKAESY----KSKRGMGGFIRSSWDEVN	30.472,-24.937,-13.845,33.200,-24.406,-11.197,34.123,-20.712,-10.797,37.453,-21.864,-9.267,38.435,-24.030,-12.273,37.308,-21.296,-14.699,39.935,-18.915,-13.185,42.667,-21.301,-14.452,41.559,-20.358,-18.019,42.704,-16.698,-17.594,44.804,-16.414,-20.798,42.256,-18.372,-22.907,39.484,-15.801,-22.206,41.094,-12.856,-24.086,39.562,-12.620,-27.590,41.172,-9.386,-28.880,42.225,-5.774,-28.239,40.473,-2.6…	MSHLLDQLRFFKRKQGEFADGHGETRNESRDWENVYRARWQYDKIVRSTHGVNCTGSCSWKIYVKNGLITWETQQTDYPRTRPDLPNHEPRGCPRGASYSWYIYSANRLKYPKVRKPLLKLWREARATLNPVEAWASIVTDPVKAESYKSKRGMGGFIRSSWDEVNE	1889775	Moraxellaceae bacterium
job.pdb	AF-A0A7Y2P8X3-F1-model_v4 Molybdopterin-dependent oxidoreductase	26.700	191	115	6	56	232	13	192	1.000	2.070E-06	187	233	194	RTWEQIYRNQFEDDSTFVFTCAPNDTHNCLLRAHVKNGVVVRI--SPTYGYGEATDLYGNRASHRWDPRTCQKGLILSRRFYSERRVKAPMIRKGFKD-WVEAGYPRNDD--------GTP---QMDVTLRGSDDWIRISWDEATTIAAKTMEDVARTFNGDEGARKLLAQGYHPEMVEVMHGAGVQALKL	RRWEEFYRNRWQHDKVVRSTHGVNCTGSCSWMVHVKDGIITWELQARDYPPLEG-------DIPPYEPRGCQRGISTSWYVYSPIRVKYPYIRGALLDLWRKARESHEDPVAAWASLVGDPEGRRAYQRARGKGGFRRASWDVVLEIIAASAVHTVK----RHGPDRIIGFSPIPAMSMLSYAGGSRFLQL	59.182,-22.578,-3.952,55.791,-20.841,-4.249,53.293,-23.702,-3.690,50.605,-21.661,-5.540,50.650,-21.327,-9.330,48.333,-18.416,-10.189,47.101,-19.416,-13.660,46.014,-16.066,-15.118,44.927,-16.323,-18.778,43.507,-12.827,-19.457,42.986,-13.744,-23.093,40.203,-16.180,-22.043,38.218,-13.191,-20.636,36.203,-15.532,-18.348,35.712,-12.722,-15.782,33.195,-11.071,-18.190,30.707,-13.883,-17.422,30.228,-12.25…	MSWIRDIADPRNRRWEEFYRNRWQHDKVVRSTHGVNCTGSCSWMVHVKDGIITWELQARDYPPLEGDIPPYEPRGCQRGISTSWYVYSPIRVKYPYIRGALLDLWRKARESHEDPVAAWASLVGDPEGRRAYQRARGKGGFRRASWDVVLEIIAASAVHTVKRHGPDRIIGFSPIPAMSMLSYAGGSRFLQLLG	2026735	Deltaproteobacteria bacterium
job.pdb	AF-A0A6N7ZNI8-F1-model_v4 Molybdopterin-dependent oxidoreductase	21.800	188	118	6	55	220	18	198	1.000	7.644E-06	187	233	288	DRTWEQIYRNQFEDDSTFVFTCAPNDTHNCLLRAHVKNGVVVRISPTYGYGEATDLYGNRASHRWDPRTCQKGLILSRRFYSERRVKAPMIRKGFKD-----WVEAGYPR---------NDDGTPQMDV-TLRGSDDWIRISWDEATTIAAKTMEDVARTFNGDE-------GARKLLAQGYHPEMVE	GRQGDVFYRDRWSHDKVVRSTHGVNCTGSCSWKVYVKDGIITWETQQTDYPSV-----GPDSPEYEPRGCPRGAAFSWYTYSPTRVRYPYVRATLLDLYRRAKSTVGGDPVLAWEMLTSDPDA--SRAYKAARGKGGLVRATWDEAAEIVAAAHVHTIKTYGPDRVAGFSPIPAMSMVSHGVGARFVQ	17.174,-49.199,-24.507,14.610,-46.820,-26.088,14.258,-47.761,-29.782,14.637,-44.702,-32.080,15.286,-43.818,-35.742,19.043,-43.396,-36.300,20.170,-40.671,-38.752,21.757,-41.739,-42.067,25.118,-40.442,-40.736,24.599,-42.528,-37.541,25.176,-39.458,-35.286,21.595,-38.835,-34.035,18.724,-40.885,-32.580,15.214,-39.476,-33.152,12.660,-40.597,-30.541,8.887,-40.277,-31.062,6.746,-39.966,-27.889,7.829,-40.…	LRRGRVSDDLRQVFLTGGRQGDVFYRDRWSHDKVVRSTHGVNCTGSCSWKVYVKDGIITWETQQTDYPSVGPDSPEYEPRGCPRGAAFSWYTYSPTRVRYPYVRATLLDLYRRAKSTVGGDPVLAWEMLTSDPDASRAYKAARGKGGLVRATWDEAAEIVAAAHVHTIKTYGPDRVAGFSPIPAMSMVSHGVGARFVQMLGGTMLSFYDWYADLPVASPQVFGDQTDVPESADWWNATYCLMWGSNVPVTRTPDAHFMTEARYRGQKVVVISPDYADNTKFADEWLAP	2672572	Cellulosimicrobium composti
job.pdb	AF-A0A3M0ZPY9-F1-model_v4 Dimethylsulfide dehydrogenase	24.600	207	98	7	1	197	2	160	1.000	1.015E-06	187	233	290	MAQGVSRRQLLGRA------LALGSGAALADLLGPARFLSPAGAATAGAVVPGNPLRVMPDRTWEQIYRNQFEDDSTFVFTCAPNDTH----NCLLRAHVKNGVVVRISPTYGYGEATDLYGNRASHRWDPRTCQKGLILSRRFYSERRVKAPMIRKGFKDWVEAGYPRNDDGTPQMDVTLRGSDDWIRISWDEATTIAAKTMEDVA	NGVHVSRREFLRISSATLLVLSLASLEPAAALAG----RKPKAPAYGD---------------WRDLYRRKFTWDRRVRCT--HVVNCWYQRNCAWDVFVKDGVVLREEQAGQYPAGCG-----DAPDFNPRGCQKGACYSSVVNSPARLLYPLKR----------------------VGPRGTCKWKRVTWDEALDEIADRLIDAA	-35.964,-37.513,56.469,-33.105,-38.019,58.956,-30.103,-35.984,57.716,-26.828,-37.821,58.456,-24.768,-35.230,60.370,-21.170,-36.099,59.392,-18.765,-34.166,61.636,-15.806,-32.339,60.008,-13.553,-34.831,61.865,-15.388,-37.865,60.408,-15.311,-36.299,56.909,-11.514,-35.885,57.213,-11.047,-39.469,58.515,-13.215,-40.925,55.708,-11.479,-38.750,53.056,-7.983,-39.727,54.316,-8.844,-43.452,54.449,-10.373,-4…	MNGVHVSRREFLRISSATLLVLSLASLEPAAALAGRKPKAPAYGDWRDLYRRKFTWDRRVRCTHVVNCWYQRNCAWDVFVKDGVVLREEQAGQYPAGCGDAPDFNPRGCQKGACYSSVVNSPARLLYPLKRVGPRGTCKWKRVTWDEALDEIADRLIDAAVDPGPETIVLDIGGSLASSTWRLGIRRIIDLLDGIELDTNTELDDGQGGASVTFGTPVASRSADDLFRSDVILIWGANPVYTQIPNAHFINEARYRGATVVTIAPDYSASAIHADLYVPIRPGTDAALAL	2080303	Candidatus Dadabacteria bacterium
job.pdb	AF-A0A3B9LN91-F1-model_v4 Nitrate reductase subunit alpha	24.700	202	114	9	52	232	8	192	1.000	3.749E-06	187	233	332	VMPD-RTWEQIYRNQFEDDSTFVFTCAPNDTHNCLLRAHVKNGVVVRISPTYGYGEATDLYGNRASHRWDPRTCQKGLILSRRFYSERRVKAPMIRKGFKD-WVEAGYPR------------NDDGTPQMDV--TLRGSDDWIRISWDEATTIAAKTMEDVARTFNGDEGARKLLAQGY-----HPEMVEVMHGAGVQALKL	ISPETRSWEEFYRNRWQHDKVVRSTHGVNCTGGCSWDIYIKQGIVTWEMQALDYPLLED-----GLPPYEPRGCQRGISYSWYLYSPIRVKYPYVRGALLDLWREAKAIHDDPVEAWESIVSNKES---RARYQRARGKGGFRRGSWEELQELIAAATIHTIK----KHGS-----DRVVGFSPIPAMSFLSYGAGSRFLQL	-62.640,10.980,-17.386,-59.061,9.792,-16.829,-57.149,11.579,-19.633,-54.294,9.013,-19.405,-54.927,5.436,-20.588,-52.106,3.159,-19.369,-51.658,0.768,-22.311,-49.945,-2.275,-20.761,-48.640,-3.953,-23.947,-45.445,-5.984,-23.250,-45.164,-6.611,-26.977,-44.271,-2.917,-27.567,-41.377,-2.981,-25.018,-38.842,-4.502,-27.479,-36.606,-1.411,-26.962,-35.730,-2.818,-23.491,-33.621,-5.484,-25.269,-31.033,-2.71…	MNWIKDLISPETRSWEEFYRNRWQHDKVVRSTHGVNCTGGCSWDIYIKQGIVTWEMQALDYPLLEDGLPPYEPRGCQRGISYSWYLYSPIRVKYPYVRGALLDLWREAKAIHDDPVEAWESIVSNKESRARYQRARGKGGFRRGSWEELQELIAAATIHTIKKHGSDRVVGFSPIPAMSFLSYGAGSRFLQLLGGVNLSFYDWYSDLPPASPEVWGDQTDVAESADWYNSKFLAVMGSNLNMTRTPDCHFAAESRHNGTKMVVLAPDFSQVSKYADQWIPLNAGQDGAFWMAVNHVILKEFHHQKQTPYFLNYLKRYTDSPFLVRLEAVSYT	2052146	Blastocatellia bacterium
job.pdb	AF-A0A377V4T1-F1-model_v4 Anaerobic dimethyl sulfoxide reductase subunit A	24.600	199	98	8	1	199	6	152	1.000	7.110E-07	187	233	399	MAQGVSRRQLLGRALALGSGAALADLLGPARFLSPAGAATAGAVVPGNPLRVMPDRTWEQIYRNQFEDDSTFVFTCAPNDTHNCLLRAHVKNGVVVRISPTYGYGEATDLYGNRASHRWDPRTCQKGLILSRRFYSERRVKAPMIRKGFKDWVEAGYPRNDDGTPQMDVTLRGSDDWIRISWDEATTIAAKTMEDVART	SPGGVSRRALL-KSTALGS---LAL-------------AAGGLTLP-FTLR----RAAAAVQQATGDTTRIVWGACSVNCGSRCALRLHVRDDEVVYVETDNTGDDR---YGDHQVR-----ACLRGRSIRRRINHPDRLNYPMKR----------------------VGKRGEGKFVRISWQEALDTLADRLKSVVAQ	-72.895,40.780,-25.789,-71.428,39.505,-22.466,-67.866,38.321,-21.993,-66.571,38.993,-18.438,-62.885,39.532,-17.486,-60.330,38.210,-15.253,-57.108,40.340,-15.504,-53.960,39.378,-13.666,-50.833,38.963,-15.874,-47.971,41.254,-14.690,-46.085,42.321,-17.838,-42.233,42.146,-17.988,-42.115,45.998,-18.000,-43.829,46.218,-14.557,-41.266,43.807,-12.987,-38.363,46.078,-14.064,-39.973,49.161,-12.430,-40.552,…	MSNQESPGGVSRRALLKSTALGSLALAAGGLTLPFTLRRAAAAVQQATGDTTRIVWGACSVNCGSRCALRLHVRDDEVVYVETDNTGDDRYGDHQVRACLRGRSIRRRINHPDRLNYPMKRVGKRGEGKFVRISWQEALDTLADRLKSVVAQYGNEAVYINYSSGIVGGNITRSSPSASPVARLMNCYGGSLNQYGTYSTAQIACAMPYTYGSNDGNSTSDIENSKLVVMFGNNPAETRMSGGGITWYLEQARERSNARMIVIDPRYTDTAAGREDEWIPIRPGTDAALVAGIAWVLINEDLVDQPFLDKYCVGYDEKTLPAGAPANGHYKAYILGEGDDGIAKTPQWASRITGIPTERIIKLAREIGMSKPAYICQGWGPSARPTANSPPGRSPCCRS	573	Klebsiella pneumoniae
job.pdb	AF-A0A6L5WIV5-F1-model_v4 Molybdopterin-dependent oxidoreductase	20.300	197	98	5	3	199	1	138	1.000	3.533E-06	186	233	176	QGVSRRQLLGRALALGSGAALADLLGPARFLSPAGAATAGAVVPGNPLRVMPDRTWEQIYRNQFEDDSTFVFTCAPNDTHNCLLRAHVKNGVVVRISPTYGYGEATDLYGNRASHRWDPRTCQKGLILSRRFYSERRVKAPMIRKGFKDWVEAGYPRNDDGTPQMDVTLRGSDDWIRISWDEATTIAAKTMEDVART	MQLNRRKFLK----------LSGL-------------------TSAYMETASADTVSELNPLKSNDEKVFIGSCPVNCGSKCMLKAHIKDGVITYMTSDDKGNDS---YEKR-----QIRACVRGRSARYRHYNPDRLLYPLKR----------------------VGKRGEGKFKRISWDEAINTIATKMKEVKEK	-6.858,-6.436,-46.947,-6.854,-9.046,-44.120,-3.352,-10.425,-43.365,-3.250,-14.087,-42.286,-0.324,-15.983,-40.668,0.559,-17.715,-43.984,0.604,-14.386,-45.890,2.775,-12.897,-43.092,5.315,-15.771,-43.299,5.467,-15.474,-47.105,5.961,-11.685,-46.832,8.690,-12.110,-44.145,10.509,-14.733,-46.269,10.579,-12.356,-49.268,11.830,-9.414,-47.134,14.746,-11.526,-45.772,16.026,-12.240,-49.312,15.798,-8.485,-50.…	MQLNRRKFLKLSGLTSAYMETASADTVSELNPLKSNDEKVFIGSCPVNCGSKCMLKAHIKDGVITYMTSDDKGNDSYEKRQIRACVRGRSARYRHYNPDRLLYPLKRVGKRGEGKFKRISWDEAINTIATKMKEVKEKYKNEAFYILYHTGTIGSIMAGWLDGSYHRLLSLFLAVI	2608384	Campylobacter portucalensis
job.pdb	AF-A0A444R061-F1-model_v4 Dimethyl sulfoxide reductase subunit A	24.600	142	74	4	67	208	5	113	1.000	1.469E-05	186	233	189	EDDSTFVFTCAPNDTHNCLLRAHVKNGVVVRISPTYGYGEATDLYGNRASHRWDPRTCQKGLILSRRFYSERRVKAPMIRKGFKDWVEAGYPRNDDGTPQMDVTLRGSDDWIRISWDEATTIAAKTMEDVARTFNGDEGARK	SDEKVIWSACTVNCGSRCPLRMHVVDGEIKYVETDNTGDDNYD-----GLHQ--VRACLRGRSMRRRVYNPDRLKYPMKR----------------------VGARGEGKFERISWEEAYDIIATNMQRLIK----EYGNES	-10.229,2.038,-39.124,-12.231,4.974,-37.696,-9.804,7.506,-36.392,-11.417,8.297,-33.009,-10.896,12.075,-32.648,-10.910,12.429,-28.803,-8.604,9.803,-27.265,-6.687,11.168,-24.244,-3.622,9.451,-22.763,-3.583,10.042,-18.976,-0.587,9.020,-16.833,-1.090,6.859,-13.733,0.847,4.149,-11.836,0.416,0.530,-10.775,0.490,1.106,-6.994,0.097,-2.523,-5.828,2.722,-4.231,-3.621,4.907,-5.661,-6.400,7.828,-3.218,-5.730…	IPTKSDEKVIWSACTVNCGSRCPLRMHVVDGEIKYVETDNTGDDNYDGLHQVRACLRGRSMRRRVYNPDRLKYPMKRVGARGEGKFERISWEEAYDIIATNMQRLIKEYGNESIYLNYGTGTLGGTMTRSWPPGNTLVARLMNCCGGYLNHYGDYSSAQIAEGLNYTYGGWADGNSPSDIENSKLVVLF	562	Escherichia coli
job.pdb	AF-A0A379WWQ7-F1-model_v4 Anaerobic dimethyl sulfoxide reductase subunit A	21.500	237	116	9	2	229	11	186	1.000	4.979E-07	186	233	198	AQGVSRRQLLGRALALGSGAALADLLGPARFLSPAGAATAGAVVPGNPLRVMPDRTWEQIYRNQFEDDSTFVFTCAPNDTHNCLLRAHVKNGVVVRISPTYGYGEATDLYGNRASHRWDPRTCQKGLILSRRFYSERRVKAPMIRKGFKDWVEAGYPRNDDGTPQMDVTLRGSDDWIRISWDEATTIAAKTMEDVARTFNGDEGARK---------LLAQGYHPEMVEVMHGAGVQA	AAEVSRRGLV-KTTAIGG-------LAMA-----SSAFTLPFTRIANAAEAISPAKT---------GEKVVWSACTVNCGSRCPLRMHVVDGEIKYVETDNTGNDDYDGLHQ-------VRACLRGRSMRRRVYNPDRLKYPMKR----------------------VGARGEGKFERISWDEAYDIIATNMQRLIK----EYGNESIYLNYGTGTL------GGTFDTFMAAGKNA	-0.549,-31.806,-45.750,0.544,-35.256,-44.454,4.363,-35.342,-43.990,5.645,-38.882,-44.596,8.729,-39.239,-42.358,11.012,-41.913,-43.934,11.144,-45.033,-41.840,14.978,-44.809,-42.053,14.802,-41.891,-39.556,12.811,-43.997,-37.042,15.182,-47.021,-37.293,18.413,-45.214,-36.239,19.303,-46.583,-32.780,22.049,-44.142,-31.741,23.625,-45.675,-28.617,25.138,-43.223,-26.086,28.448,-45.143,-26.401,28.362,-44.9…	MKTKIPDAVLAAEVSRRGLVKTTAIGGLAMASSAFTLPFTRIANAAEAISPAKTGEKVVWSACTVNCGSRCPLRMHVVDGEIKYVETDNTGNDDYDGLHQVRACLRGRSMRRRVYNPDRLKYPMKRVGARGEGKFERISWDEAYDIIATNMQRLIKEYGNESIYLNYGTGTLGGTFDTFMAAGKNAGRSSDELLRRLS	59201	Salmonella enterica subsp. enterica
job.pdb	AF-A0A7V4UPM1-F1-model_v4 Nitrate reductase	25.500	168	92	5	39	199	2	143	1.000	7.204E-06	186	233	257	ATAGAVVPG--NPLRVMPDRT---WEQIYRNQFEDDSTFVFTCAPNDTH--NCLLRAHVKNGVVVRISPTYGYGEATDLYGNRASHRWDPRTCQKGLILSRRFYSERRVKAPMIRKGFKDWVEAGYPRNDDGTPQMDVTLRGSDDWIRISWDEATTIAAKTMEDVART	ATLALGLEGLARPDPALPEVRDYSLRALRQAELRWDRVVKASHITNCWYQRSCNFNLYVKDGVVLREEQVGNYPAPNDPQVPDPN----PRGCQKGVCFAHRMYDPTRVKYPLKRIG----------------------ARGGQRWQRVSWDQALTEIADVVIDVLTT	-3.300,-25.638,23.857,-6.413,-24.917,21.767,-5.738,-26.451,18.332,-6.947,-23.681,15.991,-8.333,-26.072,13.382,-9.673,-23.739,10.712,-12.750,-25.747,9.772,-12.820,-24.987,6.037,-16.580,-25.621,6.393,-17.050,-24.732,2.677,-14.742,-27.332,1.037,-16.862,-30.433,0.538,-14.204,-33.155,0.316,-15.068,-34.876,-2.992,-15.883,-38.554,-2.613,-12.659,-40.288,-1.419,-13.156,-42.967,-4.090,-9.964,-42.674,-6.130…	MATLALGLEGLARPDPALPEVRDYSLRALRQAELRWDRVVKASHITNCWYQRSCNFNLYVKDGVVLREEQVGNYPAPNDPQVPDPNPRGCQKGVCFAHRMYDPTRVKYPLKRIGARGGQRWQRVSWDQALTEIADVVIDVLTTEGPQTIIQGGGTRVHSLGSEGIGINALFEALGSPLPSQNVEIGDGHLGAGTTAGKIMFADSADNWFYADMILVWGGNPAYTNIPNFHYLNEARYNGTRVIAIAPDYNASAIHAD	2026735	Deltaproteobacteria bacterium
job.pdb	AF-A0A259EXS5-F1-model_v4 Nitrate reductase subunit alpha	26.400	193	114	6	55	232	29	208	1.000	4.754E-06	186	233	343	DRTWEQIYRNQFEDDSTFVFTCAPNDTHNCLLRAHVKNGVVVRISPTYGYGEATDLYGNRASHRWDPRTCQKGLILSRRFYSERRVKAPMIRKGFKD-WVEAGYPRN----------DDGTPQMDVTLRGSDDWIRISWDEATTIAAKTMEDVARTFNGDEGARKLLAQGYH----PEMVEVMHGAGVQALKL	DRSWENAYRSRWQQDKIVRSTHGVNCTGSCSWKIFVKNGLITWEIQQTDYPRTRADLPNHE-----PRGCPRGASYSWYVYSAQRVKYPLIRGRLMEMWREARKTMDPVEAWKSVSQDPEKARRYKSVRGQGGFVRAKWDEVTEMIAAANVFTIK----DFGPDRI----YGFSPIPAMSMVSYAAGSRYMSL	16.391,-44.867,27.105,19.040,-43.694,29.602,21.429,-41.234,27.895,23.827,-42.050,30.778,23.949,-45.795,29.956,24.263,-44.965,26.217,27.684,-43.419,27.037,28.999,-46.883,28.058,28.678,-47.999,24.387,31.174,-45.325,23.160,33.323,-47.604,20.934,30.211,-49.233,19.370,28.962,-45.850,18.038,31.554,-45.525,15.215,30.461,-47.598,12.183,32.913,-46.492,9.442,35.732,-44.069,8.568,35.854,-41.856,5.446,38.455…	MSHFLDRLTFFKKNIAEFSDGHGVVSNEDRSWENAYRSRWQQDKIVRSTHGVNCTGSCSWKIFVKNGLITWEIQQTDYPRTRADLPNHEPRGCPRGASYSWYVYSAQRVKYPLIRGRLMEMWREARKTMDPVEAWKSVSQDPEKARRYKSVRGQGGFVRAKWDEVTEMIAAANVFTIKDFGPDRIYGFSPIPAMSMVSYAAGSRYMSLIGGVCGSFYDWYCDLPPSSPQVWGEQTDVPESADWYNSTYLMVWGSNVPQTRTPDAHFYTEVRYKGTKTVAVSSDFGEMVKFGDIWLAPKQGTDAALAMAMGHVILSEFHVRNRSEYFDKYCRQYNDMPMLVMLK	1970524	Hydrogenophilales bacterium 17-61-9
job.pdb	AF-A0A7I7ACM1-F1-model_v4 Uncharacterized protein	25.100	199	92	7	2	198	11	154	1.000	5.353E-06	185	233	155	AQGVSRRQLLGRALALGSGAALADLLGPARFLSPAGAATAGAVVPGNPLRVMPDRTWEQIYRNQFEDD-STFVFTCAPNDTHNCLLRAHVKNGVVVRISPTYGYGEATD-LYGNRASHRWDPRTCQKGLILSRRFYSERRVKAPMIRKGFKDWVEAGYPRNDDGTPQMDVTLRGSDDWIRISWDEATTIAAKTMEDVAR	AAEVSRRGLM-KTTAIG-GLAMASSAFTLPFTRIAHAADAVA-----------------------PVNETVTWSACTVNCGSRCPLRMHVVDGEIKYVETDNTGDDNYDGLHQVRA--------CLRGRSMRRRVYNPDRLKYPMKR----------------------VGKRGEGKFERISWEEAFDTIASNMQRLIK	75.828,-27.912,-49.072,74.913,-24.182,-48.776,71.405,-23.552,-47.355,69.831,-20.749,-49.433,67.534,-18.918,-47.013,65.334,-16.567,-49.121,66.152,-12.945,-48.441,62.410,-12.351,-47.776,62.859,-13.987,-44.325,65.483,-11.368,-43.270,63.579,-8.274,-44.569,60.553,-8.438,-42.205,61.058,-5.464,-39.841,58.641,-6.531,-37.095,58.277,-3.303,-35.077,57.470,-3.796,-31.358,54.287,-1.742,-32.016,53.347,-3.945,-…	MKIKAPDALLAAEVSRRGLMKTTAIGGLAMASSAFTLPFTRIAHAADAVAPVNETVTWSACTVNCGSRCPLRMHVVDGEIKYVETDNTGDDNYDGLHQVRACLRGRSMRRRVYNPDRLKYPMKRVGKRGEGKFERISWEEAFDTIASNMQRLIKD	575	Raoultella planticola
job.pdb	AF-A0A7V6WFW9-F1-model_v4 Molybdopterin-dependent oxidoreductase	24.400	209	98	9	1	207	1	151	1.000	6.397E-06	185	233	158	MAQG-VSRRQLLGRALALGSGAALADLLGPAR-FLSPAGAATAGAVVPGNPLRVMPDRTWEQIYRNQFEDDSTFVFTCAPNDTHNCLLRAHVKNGVVVRISPTYGYGEATDLYGNRASHRWDPRTCQKGLILSRRFYSERRVKAPMIRKGFKDWVEAGYPRNDDGTPQMDVTLRGSDDWIRISWDEATTIAAKTMEDVARTFNGDEGAR	MVQYPFSRRSFFKLGAALGS---TAALAGCASSGLRTAGEARIGS----------PD-----------NDVKIIPTAGTNNCGGRCVIKAHVQDGVIVRLSTDDEPDRP---GMPQ------IRACVRGRAYRKTFLHPDRLKYPMKR----------------------VGPRGEGQFERISWEEAVDLIASEIKRIGDK---YGPAS	55.811,-14.080,-20.427,53.905,-16.770,-18.461,52.301,-19.357,-20.780,49.258,-20.857,-19.015,48.563,-24.460,-20.185,44.830,-23.906,-20.335,42.482,-21.739,-22.423,39.390,-20.079,-20.857,37.281,-22.273,-23.218,38.863,-25.489,-21.858,37.927,-24.435,-18.291,34.209,-23.969,-19.154,34.102,-27.404,-20.862,35.612,-29.155,-17.810,33.179,-27.351,-15.451,30.101,-28.425,-17.496,31.167,-32.110,-17.405,31.739,-…	MVQYPFSRRSFFKLGAALGSTAALAGCASSGLRTAGEARIGSPDNDVKIIPTAGTNNCGGRCVIKAHVQDGVIVRLSTDDEPDRPGMPQIRACVRGRAYRKTFLHPDRLKYPMKRVGPRGEGQFERISWEEAVDLIASEIKRIGDKYGPASRYVNYAW	2044939	Clostridia bacterium
job.pdb	AF-A0A7C5JC37-F1-model_v4 Twin-arginine translocation signal domain-containing protein	22.300	197	110	7	7	197	9	168	1.000	2.956E-06	185	233	191	RRQLLGRALALGSGAALADLLGPARFLSPAGAATAGAVVPGNPLRVMPDRTW-EQIYRNQF-----EDDSTFVFTCAPNDTHNCLLRAHVKNGVVVRISPTYGYGEATDLYGNRASHRWDPRTCQKGLILSRRFYSERRVKAPMIRKGFKDWVEAGYPRNDDGTPQMDVTLRGSDDWIRISWDEATTIAAKTMEDVA	RRDFLKFSGVT----AAVVASQGTLFAKRDVMQIESDT------RAYPNANYTETLYRNEFGLTRGTVEDTGYAYHCSHCQGNCAWEAWSHDGMVTRENQSARYP-SVDAKIPDPN----PRGCNKGAQYSQMMHEKERLLYPMQRAG----------------------KRGEGKWKRISWEKAATEVAQKFFDVM	26.349,-48.095,-69.222,28.589,-47.779,-66.078,30.074,-44.336,-66.910,26.678,-42.566,-67.202,25.493,-43.880,-63.795,28.605,-42.440,-62.086,28.072,-38.990,-63.666,24.447,-38.891,-62.415,25.655,-39.789,-58.883,28.332,-37.040,-59.008,25.766,-34.449,-60.193,23.311,-35.558,-57.472,26.064,-35.090,-54.828,26.985,-31.644,-56.234,23.310,-30.564,-56.326,22.528,-31.916,-52.826,25.764,-30.352,-51.444,24.839,-…	MWQMANERRRDFLKFSGVTAAVVASQGTLFAKRDVMQIESDTRAYPNANYTETLYRNEFGLTRGTVEDTGYAYHCSHCQGNCAWEAWSHDGMVTRENQSARYPSVDAKIPDPNPRGCNKGAQYSQMMHEKERLLYPMQRAGKRGEGKWKRISWEKAATEVAQKFFDVMTDPQRGPGRLMVRSGTGTTGSRG	2026809	Epsilonproteobacteria bacterium
job.pdb	AF-A0A7V7AGH0-F1-model_v4 Molybdopterin-dependent oxidoreductase	23.100	220	117	8	2	215	10	183	1.000	2.918E-07	185	233	409	AQGVSRRQLLGRALALGSGAALADLLGPARFLSPAGAATAGAVVPGNPLRVMPDRTWEQIYRNQFEDDSTFVFTCAPNDTHNCLLRAHVKNGVVVRISPTYGYGEATDLYGNRASHRWDPRTCQKGLILSRRFYSERRVKAPMIRKGFKDWVEAGYPRNDDGTPQMDVTLRGSDDWIRISWDEATTIAAKTMEDVARTF------NGDEGARKLLAQGYH	NAGISRRSFLKASAA------------ATASLSLAGCSNS--------LKKVEDASVLAEE-----DAKWVAAACWHNCGGRCLNKVLVKDGVVIRQKTDDTHPDSPD--YPQ------QRGCARGRSQRHQVFGPDRLKYPMKRKN----------WEPGGG---QKELRGRDEWVRISWDEALDLVASETKRIKDKYGNKAILGSLENCRLLSSYGGL	13.691,28.321,-57.008,15.853,25.199,-56.301,19.266,26.959,-56.528,19.235,29.364,-53.529,18.271,26.959,-50.698,21.086,24.567,-51.689,23.608,27.459,-51.503,22.427,28.495,-47.990,22.620,24.941,-46.559,26.220,24.409,-47.784,27.550,27.790,-46.554,28.618,27.407,-42.893,26.965,30.700,-41.828,28.434,31.759,-38.479,26.031,33.422,-35.989,27.902,36.701,-36.705,27.350,36.489,-40.493,23.616,35.878,-39.917,23.…	MSSILGKILNAGISRRSFLKASAAATASLSLAGCSNSLKKVEDASVLAEEDAKWVAAACWHNCGGRCLNKVLVKDGVVIRQKTDDTHPDSPDYPQQRGCARGRSQRHQVFGPDRLKYPMKRKNWEPGGGQKELRGRDEWVRISWDEALDLVASETKRIKDKYGNKAILGSLENCRLLSSYGGLLLPWGVTSAGAWPQVDAKMTGGFAGSTNDRLDWRNARLLVLWGANPAWSSAGNPAYNLMQIKKRGTKIISVDPLYNATAQSMADDFVPVRPGTDTALLVGMAYYMITNNLHDQEFLDKYCVGFDADHMPEGADPKENFKDYVLGTYDGVPKTPEWASEICGTSPEKIRSFAYEIATTKPMIFSSSYAPARTYKGQQFCQAFLTLGWMTGNVGISGA…	2044939	Clostridia bacterium
job.pdb	AF-A0A0F9INP9-F1-model_v4 4Fe-4S Mo/W bis-MGD-type domain-containing protein	23.300	167	89	4	33	198	8	136	1.000	6.028E-06	185	233	521	LSPAGAATAGAVVPGNPLRVMPDRTWEQIYRNQFEDDSTFV-FTCAPNDTHNCLLRAHVKNGVVVRISPTYGYGEATDLYGNRASHRWDPRTCQKGLILSRRFYSERRVKAPMIRKGFKDWVEAGYPRNDDGTPQMDVTLRGSDDWIRISWDEATTIAAKTMEDVAR	LQPTAETGGGTYT-----------SVEDVYRQRWQWDNVVWGTHCVDCYPGNCPYRVYIKDGLVLHEEQTATYNVI-----EKGVPDMNPMGCQKGAMWGQMLYAKERILYPMKR----------------------VGERGSGRWKRISWDDALDEVADAVIDAIQ	14.672,17.898,-49.417,12.678,14.815,-50.509,13.557,11.979,-48.133,13.809,8.944,-50.415,13.142,5.829,-48.405,16.468,4.148,-49.111,15.074,0.681,-49.649,17.324,-1.827,-47.916,19.747,-2.522,-50.777,20.232,-6.321,-50.759,23.736,-6.651,-49.475,25.058,-10.229,-49.167,24.289,-13.437,-51.047,21.176,-14.719,-49.302,22.064,-18.335,-48.513,19.239,-19.647,-50.721,17.295,-21.918,-48.373,15.415,-24.085,-50.894,…	MTTELRSLQPTAETGGGTYTSVEDVYRQRWQWDNVVWGTHCVDCYPGNCPYRVYIKDGLVLHEEQTATYNVIEKGVPDMNPMGCQKGAMWGQMLYAKERILYPMKRVGERGSGRWKRISWDDALDEVADAVIDAIQEVGPESIIHEVTGAQGGPMALIPCIRFIGRLGGLSMDLDGVVGDLPMGLYEVFGKIFASTMDDWFHSELLLIWHMNPAYTRIPHYHFISEARYKGAEVVTIAPDFSPSAVHADQFLPVRPGTDAALALAMCKTIIDEGLHDTAFVKEQTDLPLLVRLDNHHFLNQSDFQEGGRQDQFYFFDEKSGSVVEAPRGTLDLGDVDPSLDTRHRVRLADGKDVEVVPVFVLMRQRLEEYTPEKASEICGIHPEAMRSLARKVARLKTN…	412755	marine sediment metagenome
job.pdb	AF-A0A2E7QG61-F1-model_v4 Nitrate reductase subunit alpha	25.200	202	104	7	56	232	13	192	1.000	3.137E-06	185	233	553	RTWEQIYRNQFEDDSTFVFTCAPNDTHNCLLRAHVKNGVVVRISPTYGYGEATDLYGNRASHRWDPRTCQKGLILSRRFYSERRVKAPMIRKG---------------FKDWVEAGYPRNDDGTPQMDV-----TLRGSDDWIRISWDEATTIAAKTMEDVARTFNGDEGARKLLAQGY-----HPEMVEVMHGAGVQALKL	RKWEEFYRNRFQHDRIVRSTHGVNCTGGCSWQIHVKDGIVTWETQQIDYPLLED-----SLPPYEPRGCQRGISYSWYLYSPLRIKYPLIRSALIDAYRAKKREHQDPMKAWVALQS--------DENLRRSYQKARGKGGFRRTTWDEVNEIMAVANLYTAK---KYGPDR------VTGFSPIPAMSMLSYAAGGRFLQL	70.544,0.200,10.673,66.756,0.697,10.673,64.707,-2.186,9.172,62.909,0.326,6.876,64.528,2.535,4.215,61.958,5.047,2.908,63.102,5.655,-0.683,60.787,8.516,-1.722,61.406,8.652,-5.499,58.317,10.067,-7.313,60.079,9.202,-10.552,59.761,5.438,-9.822,55.978,5.833,-9.175,55.094,7.051,-12.720,53.161,3.773,-13.312,50.408,5.133,-11.001,49.464,7.501,-13.876,47.886,4.469,-15.621,45.223,4.241,-12.878,44.822,8.044,-…	MGWIKDIVSPQTRKWEEFYRNRFQHDRIVRSTHGVNCTGGCSWQIHVKDGIVTWETQQIDYPLLEDSLPPYEPRGCQRGISYSWYLYSPLRIKYPLIRSALIDAYRAKKREHQDPMKAWVALQSDENLRRSYQKARGKGGFRRTTWDEVNEIMAVANLYTAKKYGPDRVTGFSPIPAMSMLSYAAGGRFLQLFGGINLSFYDWYCDLPTAFPEIWGEQTDVCESADWYNSKMIADMGACLNMTRTPDCHFFAESRHNGTKAVVFAPDFSQVCKYADQWVPLHAGSDGAFWMAVSHVILTEFHHKAKTPYFIDYVKKYTDSPFLVRLDKDGDAYTPGRLLRSSDLAQFSDVSKGDWKFINIDAETGEFVIPKGSSGSRWDDKQGNWNMKFENVVNDVPYD…	1898112	Rhodospirillaceae bacterium
job.pdb	AF-A0A7Y7A8B6-F1-model_v4 Molybdopterin-dependent oxidoreductase	24.800	197	112	4	3	199	2	162	1.000	2.331E-06	185	233	795	QGVSRRQLLGRALALGSGAALADLLGPARFLSPAGAATAGAVVPGNPLRVMPDRTWEQIYRNQFEDDSTFVFTCAPNDTHNCLLRAHVKNGVVVRISPTYGYGEATDLYGNRASHRWDPRTCQKGLILSRRFYSERRVKAPMIRKGFKDWVEAGYPRNDDGTPQMDVTLRGSDDWIRISWDEATTIAAKTMEDVART	LRMKRREFLQTSSLAG-----AGVLAANKAWSLNRLEPIGDTL----AEEYPYRDWEDLYRREFTWDKIGKAAHCINCIGNCAFDIYVKDGIVIREEQLAKYPQINPNVPDAN-----PRGCQKGSIHSAAMYEADRLRYPMKR----------------------VGERGEGKWQRMEWDDITTEIADKVIDIFEK	-11.910,-46.555,42.130,-9.187,-48.514,43.988,-7.454,-46.433,46.704,-3.734,-46.935,45.971,-1.446,-45.686,48.768,1.113,-42.965,47.829,3.943,-45.472,48.500,2.468,-48.060,46.091,2.002,-45.267,43.506,5.699,-44.277,43.851,6.901,-47.918,43.640,4.643,-48.654,40.640,5.734,-45.365,38.968,9.437,-46.239,39.523,8.901,-49.748,38.071,6.933,-48.182,35.167,9.649,-45.473,34.793,12.419,-48.122,34.713,10.317,-50.181…	MLRMKRREFLQTSSLAGAGVLAANKAWSLNRLEPIGDTLAEEYPYRDWEDLYRREFTWDKIGKAAHCINCIGNCAFDIYVKDGIVIREEQLAKYPQINPNVPDANPRGCQKGSIHSAAMYEADRLRYPMKRVGERGEGKWQRMEWDDITTEIADKVIDIFEKYGPGKLMTHTGSGNQSMVRFAAPYRFASLVGGVQLDIFTDVGDLNTGAHLAYGNPQESFTSDAWFDADYIMMSLLNPSVTRIPDAHYLWEAKYNGARIVSVAPDYNPSSIHADLWMPIKQGTDPFLAMSMVNVIIEEGLYKPDFVKEQTDLPVLVRTDNGKMLREADLVEGGSDQNFYHWDMNSGAAVMLKGTMGSEEKTIALDGVDPALEGTFTVEGIEVTTVFEKVRAEAAQHTP…	1904441	Rhodobacteraceae bacterium
job.pdb	AF-A0A766HN57-F1-model_v4 Molybdopterin-dependent oxidoreductase	24.700	198	93	7	1	198	10	151	1.000	1.029E-05	184	233	152	MAQGVSRRQLLGRALALGSGAALADLLGPARFLSPAGAATAGAVVPGNPLRVMPDRTWEQIYRNQFEDDSTFVFTCAPNDTHNCLLRAHVKNGVVVRISPTYGYGEATDLYGNRASHRWDPRTCQKGLILSRRFYSERRVKAPMIRKGFKDWVEAGYPRNDDGTPQMDVTLRGSDDWIRISWDEATTIAAKTMEDVAR	MKAEISRRSLMKTS-ALGS---LALA--SSAFTLPFSQMVRAAEAP--------------------VEEKAVWSSCTVNCGSRCLLRLHVKDDTVYWVESDTT---GDDVYGNH-----QVRACLRGRSIRRRMNHPDRLKYPMKR----------------------VGKRGEGKFERISWDEALDTISDNLRRILK	52.358,-33.583,-69.519,52.295,-36.203,-66.748,49.565,-37.127,-64.226,51.265,-36.180,-60.894,48.582,-36.684,-58.191,48.877,-40.342,-57.021,52.434,-40.468,-55.549,51.916,-37.754,-52.868,49.362,-39.831,-50.875,51.593,-42.923,-50.365,54.705,-41.079,-49.035,53.357,-39.805,-45.668,55.652,-41.557,-43.168,53.543,-41.345,-39.980,56.291,-40.669,-37.410,55.713,-41.914,-33.812,56.123,-38.221,-32.845,53.284,-…	MKIHTTEALMKAEISRRSLMKTSALGSLALASSAFTLPFSQMVRAAEAPVEEKAVWSSCTVNCGSRCLLRLHVKDDTVYWVESDTTGDDVYGNHQVRACLRGRSIRRRMNHPDRLKYPMKRVGKRGEGKFERISWDEALDTISDNLRRILKD	562	Escherichia coli
job.pdb	AF-A0A090R5F1-F1-model_v4 Anaerobic dimethyl sulfoxide reductase chain A	21.100	199	106	5	1	199	9	156	1.000	7.644E-06	184	233	163	MAQGVSRRQLLGRALALGSGAALADLLGPARFLSPAGAATAGAVVPGNPLRVMPDRTWEQIYRNQFEDDSTFVFTCAPNDTHNCLLRAHVKNGVVVRISPTYGYGEATDLYGNRASHRWDPRTCQKGLILSRRFYSERRVKAPMIRKGFKDWVEAGYPRNDDGTPQMDVTLRGSDDWIRISWDEATTIAAKTMEDVART	LSPSLTRRGFIKTSSALGGVAAATSAIS-----LPFKSAQANS-------ETKPA-----------SEEKVVWSACTVNCGSRCPLRMHVADGEIKWVDADNTGNDDYAAKDVQV------RACLRGRSMRRRVYNPDRLKYPMKR----------------------VGKRGEGKFKRISWDEAYTEIANSIQSIKKN	0.324,-46.572,-56.242,0.713,-48.376,-52.848,4.286,-47.275,-51.949,3.854,-43.445,-52.067,1.302,-43.290,-49.202,3.576,-45.006,-46.639,6.272,-42.303,-47.081,3.927,-39.426,-46.054,2.855,-41.223,-42.839,6.281,-41.271,-41.115,8.223,-37.964,-40.848,11.348,-38.825,-39.014,12.390,-35.180,-39.607,16.199,-35.195,-39.347,17.797,-31.897,-38.135,19.744,-31.574,-41.416,16.558,-32.120,-43.460,14.877,-29.280,-41.…	MKNTLKQILSPSLTRRGFIKTSSALGGVAAATSAISLPFKSAQANSETKPASEEKVVWSACTVNCGSRCPLRMHVADGEIKWVDADNTGNDDYAAKDVQVRACLRGRSMRRRVYNPDRLKYPMKRVGKRGEGKFKRISWDEAYTEIANSIQSIKKNMVMKQST	1001886	Vibrio sp. C7
job.pdb	AF-A0A2N2G283-F1-model_v4 Molybdopterin dinucleotide-binding protein	21.400	233	128	8	1	227	12	195	1.000	8.007E-07	184	233	214	MAQGVSRRQLLGRALALGSGAALADLLGPARFLSPAGAATAGAVVPGNPLRVMPDRTW-EQIYRNQF-----EDDSTFVFTCAPNDTHNCLLRAHVKNGVVVRISPTYGYGEATDLYGNRASHRWDPRTCQKGLILSRRFYSERRVKAPMIRKGFKDWVEAGYPRNDDGTPQMDVTLRGSDDWIRISWDEATTIAAKTMEDVARTFNGDEGARKLLAQGYHPEMVEVMHGAGV	PQNGQKRRDFLKISGAT-----AAMMAGQGYLF-----AKTDVLSIENGKENYPNSSYTEKMYRNEFGFTYGKKEEHGFAYHCVNCQGNCAWEVWSHNGVVTRENQSARYPSVNAKIPD-----FNPRGCNKGVQHSQIMYEKDRILYPMQR----------------------VGERGAGQWKRLSWDEA---ANEVAQKIWDTMTDEN---------MGPDKLLIQAGTGL	100.746,-4.049,-4.128,97.192,-2.651,-4.321,94.921,-3.332,-7.315,91.541,-1.522,-7.097,88.215,-3.196,-7.441,86.345,-1.394,-10.258,82.561,-1.127,-9.812,80.911,-2.426,-13.008,77.773,-0.406,-13.653,75.403,-2.933,-15.260,74.207,-0.779,-18.160,71.996,-2.962,-20.432,73.638,-3.684,-23.740,71.333,-3.562,-26.636,70.040,-0.386,-28.326,66.532,-0.924,-29.593,65.995,2.710,-30.601,62.692,4.026,-29.138,61.629,4.5…	MTKPIQKEEILPQNGQKRRDFLKISGATAAMMAGQGYLFAKTDVLSIENGKENYPNSSYTEKMYRNEFGFTYGKKEEHGFAYHCVNCQGNCAWEVWSHNGVVTRENQSARYPSVNAKIPDFNPRGCNKGVQHSQIMYEKDRILYPMQRVGERGAGQWKRLSWDEAANEVAQKIWDTMTDENMGPDKLLIQAGTGLLTEGRRGAPLRFCTQLGAS	2013752	Deltaproteobacteria bacterium HGW-Deltaproteobacteria-24
job.pdb	AF-A0A257TDY7-F1-model_v4 Nitrate reductase subunit alpha	26.600	203	106	7	53	232	27	209	1.000	1.366E-06	184	233	231	MPDRTWEQIYRNQFEDDSTFVFTCAPNDTHNCLLRAHVKNGVVVRISPTYGYGEATDLYGNRASHRWDPRTCQKGLILSRRFYSERRVKAPMIRK----GFKDWVEAGYPRNDD--------GTP---QMDVTLRGSDDWIRISWDEATTIAAKTMEDVARTFNGDEGARKLLAQG--------YHPEMVEVMHGAGVQALKL	QDDRLWEDAYRHRWRYDKVVRTTHGVNCTGGCSWNVHVKNGLVVFEMQAHDYPQTRPDLPNHE-----PRGCQRGASFSWYLYSPHRIKHPMIRGRLLELYRQEKATG---KDPVEAWRAIQENPHKRSSYVAVRGLGGFVRSNWDEVNEIIAAAN------------IYTILRYGPDRIAGFSVIPAMSMISYAAGTRYLSL	11.018,-28.646,-40.768,12.901,-31.757,-39.543,16.057,-30.776,-37.611,17.269,-34.372,-38.225,17.003,-34.102,-42.043,18.574,-30.601,-42.037,21.748,-32.137,-40.513,22.117,-34.345,-43.641,22.646,-31.125,-45.673,26.083,-30.647,-43.974,28.102,-31.080,-47.217,25.735,-28.817,-49.225,25.843,-25.838,-46.815,26.697,-22.463,-48.370,29.834,-21.226,-46.533,31.506,-17.834,-47.134,34.976,-17.460,-45.567,36.074,-…	MSHLLDRLKFLVRRQESFADGHGIKLQDDRLWEDAYRHRWRYDKVVRTTHGVNCTGGCSWNVHVKNGLVVFEMQAHDYPQTRPDLPNHEPRGCQRGASFSWYLYSPHRIKHPMIRGRLLELYRQEKATGKDPVEAWRAIQENPHKRSSYVAVRGLGGFVRSNWDEVNEIIAAANIYTILRYGPDRIAGFSVIPAMSMISYAAGTRYLSLIGGVPLSFYDWYCDLPPSSPQV	160808	Acidithiobacillus ferrivorans
job.pdb	AF-A0A377AVM0-F1-model_v4 Anaerobic dimethyl sulfoxide reductase chain A	21.600	171	100	4	34	203	8	145	1.000	2.098E-05	183	233	148	SPAGAATAGAVVPGNPLRVMPDRTWEQIYRNQFEDD-STFVFTCAPNDTHNCLLRAHVKNGVVVRISPTYGYGEATDLYGNRASHRWDPRTCQKGLILSRRFYSERRVKAPMIRKGFKDWVEAGYPRNDDGTPQMDVTLRGSDDWIRISWDEATTIAAKTMEDVARTFNGD	AIGGLAMASSALTLPFSRIAHAVD----SAIPTKSDEKVIWSACTVNCGSRCPLRMHVVDGEIKYVETDNTGDDNYDGLHQ-------VRACLRGRSMRRRVYNPDRLKYPMKR----------------------VGARGEGKFERISWEEAYDIIATNMQRLIKEYGTS	63.980,-27.800,-52.418,60.896,-29.717,-53.738,57.569,-29.047,-53.793,54.203,-30.839,-53.682,51.604,-32.384,-51.726,48.141,-31.303,-52.883,45.389,-32.490,-50.530,41.688,-32.120,-51.439,38.815,-29.942,-50.433,36.318,-32.758,-49.631,33.447,-32.205,-47.165,31.966,-33.910,-44.135,29.000,-31.774,-43.197,26.005,-34.073,-42.562,24.893,-36.330,-39.791,23.061,-34.639,-36.903,19.528,-34.116,-38.350,18.161,-…	MVLVKTTAIGGLAMASSALTLPFSRIAHAVDSAIPTKSDEKVIWSACTVNCGSRCPLRMHVVDGEIKYVETDNTGDDNYDGLHQVRACLRGRSMRRRVYNPDRLKYPMKRVGARGEGKFERISWEEAYDIIATNMQRLIKEYGTSLSI	562	Escherichia coli
job.pdb	AF-A0A6N6WTH7-F1-model_v4 Molybdopterin-dependent oxidoreductase	23.100	225	120	9	1	215	5	186	1.000	9.016E-07	183	233	195	MAQGVSRRQLLGRALALGSGAALADLLGPARFLSPAGAATAGAVVPGNPLRVMPDRTWEQIYRNQFEDDSTFVFTCAPNDTHNCLLRAHVKNGVVVRISPTYGYGEATDLYGNRASHRWDPRTCQKGLILSRRFYSERRVKAPMIRKGFKDWVEAGYPRNDDGTPQMDVTLRGSDDWIRISWDEATTIAAKTMEDVARTF----------NGDEGARKLLAQGYH	LLSGISRRAFIQISSAA-----AAIAALP---MSRGLRAEPTAVQPAT---AVADK-----------TGVWKPAACWHNCGGRCLNKALVVDGVVERQKTDDTHSDTPD---NP-----QQRGCLRGRSQRKQVFGADRIRYPMKRKN----------WAPGGG---DKSLRGRDQWVRISWDEALDIVASETKRIKEKYGNESIWLTGSNGTHYLNVYANYGGY	65.116,-7.688,-22.395,61.942,-8.650,-20.458,58.401,-9.328,-21.656,55.976,-8.890,-24.459,54.189,-12.282,-24.213,50.560,-11.037,-23.812,49.675,-9.295,-27.126,47.744,-12.276,-28.607,44.501,-13.075,-26.679,41.166,-11.428,-27.543,38.704,-10.725,-24.674,36.412,-13.401,-26.210,39.216,-16.000,-26.341,40.072,-15.151,-22.703,36.438,-15.714,-21.572,36.332,-19.013,-23.537,39.653,-20.266,-22.105,38.730,-19.18…	MINNLLSGISRRAFIQISSAAAAIAALPMSRGLRAEPTAVQPATAVADKTGVWKPAACWHNCGGRCLNKALVVDGVVERQKTDDTHSDTPDNPQQRGCLRGRSQRKQVFGADRIRYPMKRKNWAPGGGDKSLRGRDQWVRISWDEALDIVASETKRIKEKYGNESIWLTGSNGTHYLNVYANYGGYTSDWGTTSW	562	Escherichia coli
job.pdb	AF-A0A3B0RRQ1-F1-model_v4 Respiratory nitrate reductase alpha chain	25.000	200	113	7	53	232	28	210	1.000	5.681E-06	183	233	215	MPDRTWEQIYRNQFEDDSTFVFTCAPNDTHNCLLRAHVKNGVVVRISPTYGYGEATDLYGNRASHRWDPRTCQKGLILSRRFYSERRVKAPMIRKGFKD-WVEAGYPR------------NDDGTPQMDV-TLRGSDDWIRISWDEATTIAAKTMEDVARTF------NGDEGARKLLAQGYHPEMVEVMHGAGVQALKL	SEDRGWERAYRGRWSHDKVVRSTHGVNCTGSCSWKIYVKGGLVTWETQQTDYPRTRTDLPNHE-----PRGCARGASYSWYLYSSARLKYPMIRSRLLKLWRDSKNTYADPVTAWADIVENQDK--AKSYKQIRGLGGMVRADWDEVNEIIAAANIYTAKTYGPDRVVGFS----------PIPAMSMVSYAAGSRYLSL	39.573,-15.885,-23.473,42.327,-14.670,-21.099,42.340,-10.836,-20.910,46.009,-11.178,-19.822,47.091,-13.047,-22.982,45.088,-10.622,-25.172,47.215,-7.706,-23.846,50.486,-9.515,-24.725,49.450,-9.452,-28.424,49.372,-5.608,-28.586,52.166,-5.291,-31.204,51.052,-8.360,-33.219,47.436,-7.213,-33.773,46.440,-5.569,-37.065,46.909,-1.780,-36.962,43.537,-0.056,-36.396,41.932,1.861,-39.232,42.562,5.614,-38.822…	MSHFLDKMTFFTREKPEVFSDGHGITTSEDRGWERAYRGRWSHDKVVRSTHGVNCTGSCSWKIYVKGGLVTWETQQTDYPRTRTDLPNHEPRGCARGASYSWYLYSSARLKYPMIRSRLLKLWRDSKNTYADPVTAWADIVENQDKAKSYKQIRGLGGMVRADWDEVNEIIAAANIYTAKTYGPDRVVGFSPIPAMSMVSYAAGSRYLSLIGGVC	652676	hydrothermal vent metagenome
job.pdb	AF-A0A2E9D5E9-F1-model_v4 4Fe-4S Mo/W bis-MGD-type domain-containing protein	27.500	174	81	5	34	204	8	139	1.000	1.951E-06	183	233	508	SPAGAATAGAVVPGNPLRVMPDRTWEQIYRNQFEDDSTFVFTCAPNDTHNCLLRAHVKNGVVVRIS---PTYGYGEATDLYGNRASHRWDPRTCQKGLILSRRFYSERRVKAPMIRKGFKDWVEAGYPRNDDGTPQMDVTLRGSDDWIRISWDEATTIAAKTMEDVARTFNGDE	GAAGAASHEG---------GTYRRWEDIARNKWTWDRVVRGSRGINCTGHCAFNIYVRNGIVWREEQQGEYGASGEDTPDYG--------PRGCQKGLRQAKHMYGQQRALYPMKRAG----------------------ERGEGKWQRITWAQAIEEVAGKIVDYAA---EDG	30.275,-29.620,-6.979,31.609,-27.283,-9.705,30.286,-27.644,-13.278,33.556,-27.806,-15.215,32.488,-27.468,-18.858,35.664,-28.908,-20.385,35.796,-27.440,-23.915,36.686,-30.425,-26.116,39.047,-29.573,-28.962,37.481,-30.983,-32.167,39.181,-34.391,-32.268,38.832,-36.198,-35.611,36.162,-38.882,-35.094,37.277,-42.466,-35.503,33.987,-44.162,-36.476,33.656,-47.523,-34.848,30.141,-48.153,-33.472,29.205,-44…	MALSLKYGAAGAASHEGGTYRRWEDIARNKWTWDRVVRGSRGINCTGHCAFNIYVRNGIVWREEQQGEYGASGEDTPDYGPRGCQKGLRQAKHMYGQQRALYPMKRAGERGEGKWQRITWAQAIEEVAGKIVDYAAEDGPETITMAMGTAMILKRATFSGLFRFANITGITVPETFAGVGDLPLGAQQTIGHPLPGDSMAAIYKSRTCLVWACNPAATRIPDAHFFWEAKYNGTEVIVISPEFNASAIHASKWLNVKPGTDLALAMAMVQVIFEDGKIEWDYIREQTDLPFLVRKDNQRFLRATEMGVGEHGFFVWDEATDSVAKAPATSTRYDDMYNPEFSPVEENLELGDLKPALEGSWTIETREGPVEVTTVFELARETANRYRPENVADETGISA…	2026725	Chromatiales bacterium
job.pdb	AF-A0A7V7WP41-F1-model_v4 Nitrate reductase subunit alpha	26.700	161	95	4	53	198	27	179	1.000	1.863E-05	183	233	534	MPDRTWEQIYRNQFEDDSTFVFTCAPNDTHNCLLRAHVKNGVVVRISPTYGYGEATDLYGNRASHRWDPRTCQKGLILSRRFYSERRVKAPMIRK----GFKDWVEAGYPRNDDGTP-----------QMDVTLRGSDDWIRISWDEATTIAAKTMEDVAR	QEDRQWEDVYRHRWQHDKVVRSTHGVNCTGGCSWKIFVKNGLVSFEMQQTDYPRTREDMPNHE-----PRGCQRGASFSWYLYSPHRVKHPLIRGRLLDLYRAEKKSG---KDPVEAWAAIQADAAKRDQYVAVRGLGGFVRTHWEEVTEIIAAANVHTIQ	51.173,-28.014,-30.453,49.965,-30.662,-32.958,46.853,-32.409,-31.554,47.547,-35.100,-34.208,51.026,-35.911,-32.823,49.749,-35.833,-29.201,47.592,-38.904,-30.036,50.820,-40.950,-30.441,51.385,-40.579,-26.652,48.242,-42.699,-26.000,49.830,-45.192,-23.547,51.645,-42.445,-21.576,48.316,-40.711,-20.772,47.377,-42.866,-17.727,49.132,-41.489,-14.628,47.418,-43.650,-11.962,44.377,-45.893,-11.398,41.860,-…	MSHFLDRLKFFDKVKETFSNGHGIVTQEDRQWEDVYRHRWQHDKVVRSTHGVNCTGGCSWKIFVKNGLVSFEMQQTDYPRTREDMPNHEPRGCQRGASFSWYLYSPHRVKHPLIRGRLLDLYRAEKKSGKDPVEAWAAIQADAAKRDQYVAVRGLGGFVRTHWEEVTEIIAAANVHTIQKWGPDRIFGFSPIPAMSMISYAAGSRYLSLIGGACGSFYDWYCDLPAASPQTWGEQTDVPEAADWYNSTYLIICGANLPMTRTPDAHFAVEVRYKGAKVVSMAPDYAEYVKFADLWMPVRQGTDAAAFMAMAHVALKEFYVDRQDAYFQEYAKKYTDLPMQIVLRQDGENYVPDRNLRASDFADALGEKNNAEWKTIVFDETSKIFVAPNGSIGFRWGEE…	1891238	Burkholderiales bacterium
job.pdb	AF-A0A3L9I7N3-F1-model_v4 Nitrate reductase subunit alpha	26.100	157	97	4	55	198	29	179	1.000	4.817E-05	183	233	605	DRTWEQIYRNQFEDDSTFVFTCAPNDTHNCLLRAHVKNGVVVRISPTYGYGEATDLYGNRASHRWDPRTCQKGLILSRRFYSERRVKAPMIRKGFKD-WVEAGYPR------------NDDGTPQMDVTLRGSDDWIRISWDEATTIAAKTMEDVAR	NRDWEDGYRQRWQHDKIVRSTHGVNCTGSCSWKIYVKNGLVTWETQQTDYPRTRPDLPNHE-----PRGCPRGASYSWYLYSANRLKYPMMRKRLMKMWREAKALHSDPVEAWASIIEDADKA-KSFKQARGRGGFVRSSWQEVNELIAASNVYTIK	56.221,20.414,-29.316,58.677,17.485,-28.971,58.313,15.688,-25.597,61.862,14.368,-26.205,63.369,17.870,-26.575,61.386,19.171,-23.552,63.473,16.802,-21.353,66.446,19.155,-21.974,64.524,21.786,-19.930,64.823,19.555,-16.792,66.458,22.149,-14.487,64.516,25.058,-16.062,61.231,23.363,-15.012,62.159,23.210,-11.275,60.271,25.806,-9.194,60.582,26.470,-5.439,61.292,23.757,-2.890,58.790,23.467,-0.011,58.709,…	MSKFLDRFRYFKQKGETFADGHGQLLNTNRDWEDGYRQRWQHDKIVRSTHGVNCTGSCSWKIYVKNGLVTWETQQTDYPRTRPDLPNHEPRGCPRGASYSWYLYSANRLKYPMMRKRLMKMWREAKALHSDPVEAWASIIEDADKAKSFKQARGRGGFVRSSWQEVNELIAASNVYTIKNYGPDRVAGFSPIPAMSMVSYASGARYLSLIGGTCLSFYDWYCDLPPASPQTWGEQTDVPESADWYNSSYIIAWGSNVPQTRTPDAHFFTEVRYKGTKTVAVTPDYAEIAKLCDLWLAPKQGTDAAMALAMGHVMLREFHLDNPSQYFTDYVRRYTDMPMLVMLEERDGYYAAGRMLRAADLVDALGQENNPEWKTVAFNTNGEMVAPNGSIGFRWGEKG…	562	Escherichia coli
job.pdb	AF-A0A7C5Q9U4-F1-model_v4 Nitrate reductase subunit alpha	24.500	159	103	4	53	199	8	161	1.000	4.031E-05	183	233	687	MPDRTWEQIYRNQFEDDSTFVFTCAPNDTHNCLLRAHVKNGVVVRISPTYGYGEATDLYGNRASHRWDPRTCQKGLILSRRFYSERRVKAPMIRKGFKD-WVEAGYPRNDDGTP------QMDVTL-----RGSDDWIRISWDEATTIAAKTMEDVART	EDSRAWEEFYRKRWSYDYSVRTAHGVNCSMACSWEVFVKDGMICWELQKVDYPQI-----EPDVPNVEPRGCQRGVTASWYPYSPLRPRYPYVRKVLWDMWQEERAKGKDPVQAWASIVEDKDRAMKYKSARGKGGWKRVTWDAATEIVAAAQIYTIKK	-26.025,-52.830,-42.692,-23.126,-52.362,-40.202,-23.006,-48.690,-39.099,-19.192,-48.823,-38.564,-16.266,-50.101,-40.662,-12.730,-50.569,-39.320,-10.194,-49.579,-42.014,-6.460,-50.263,-42.514,-6.194,-47.064,-44.612,-3.006,-45.043,-44.044,-3.105,-42.326,-41.339,0.342,-40.975,-42.362,-1.109,-37.445,-42.840,-1.248,-37.153,-39.001,2.587,-36.862,-39.068,2.068,-33.226,-40.185,0.458,-32.315,-36.820,2.954…	MRWFRETEDSRAWEEFYRKRWSYDYSVRTAHGVNCSMACSWEVFVKDGMICWELQKVDYPQIEPDVPNVEPRGCQRGVTASWYPYSPLRPRYPYVRKVLWDMWQEERAKGKDPVQAWASIVEDKDRAMKYKSARGKGGWKRVTWDAATEIVAAAQIYTIKKYGPDHIASFSPIPAMSLVSFISGQRYNNLLGGIYCSYYEWYHDLPHNSSAMWGDQTENCESSDWYQSTYIVIAGTNLNQTRTADCHFIPEAKYRGTKIVVVSPNYSDLTKYADLWVPLIPGSDGAFFMACIHVILKEFFADRQVPYFVDYVKRYTNLPFLVILEKDEKGYKMGRFVRASDIADYANEENAEWKLIMMDTNGRLQMPGGTIGFRWEKNPSGNWNLALKNAKTGEEFDPI…	63363	Aquifex aeolicus
job.pdb	AF-A0A6I1ZNX2-F1-model_v4 Molybdopterin-dependent oxidoreductase	25.300	138	66	4	67	202	7	109	1.000	4.539E-05	182	233	121	EDD--STFVFTCAPNDTHNCLLRAHVKNGVVVRISPTYGYGEATDLYGNRASHRWDPRTCQKGLILSRRFYSERRVKAPMIRKGFKDWVEAGYPRNDDGTPQMDVTLRGSDDWIRISWDEATTIAAKTMEDVARTFNG	PDSRSRVVTTSCDYDCGGRCLLKVHVKEGVITRIDTGEG-----PMPGLKA--------CPRGLAKKEIVYAENRLRQPLKR----------------------VGERGSGKFEPISWEEALDTVARELQRVKDRYTG	17.489,-19.214,-38.992,15.831,-18.040,-35.760,12.034,-18.342,-35.411,10.756,-14.795,-34.709,9.058,-14.850,-31.280,5.405,-13.713,-31.295,4.827,-10.689,-28.997,3.916,-12.269,-25.723,0.194,-11.378,-25.397,0.605,-11.659,-21.573,3.471,-9.130,-21.273,2.658,-5.448,-20.616,4.433,-2.310,-19.397,2.600,0.049,-16.995,3.675,3.621,-16.211,2.788,4.633,-12.614,3.974,7.112,-9.950,5.997,6.120,-6.891,3.752,6.255,-3…	MAKSARPDSRSRVVTTSCDYDCGGRCLLKVHVKEGVITRIDTGEGPMPGLKACPRGLAKKEIVYAENRLRQPLKRVGERGSGKFEPISWEEALDTVARELQRVKDRYTGTAPYFSWTIPAL	2026734	Dehalococcoidia bacterium
job.pdb	AF-A0A2X1KWE2-F1-model_v4 Dimethyl sulfoxide reductase chain YnfE	22.400	236	109	10	1	231	7	173	1.000	2.070E-06	182	233	181	MAQGVSRRQLLGR----ALALGSGA-ALADLLGPARFLSPAGAATAGAVVPGNPLRVMPDRTWEQIYRNQFEDDSTFVFTCAPNDTHNCLLRAHVKNGVVVRISPTYGYGEATDLYGNRASHRWDPRTCQKGLILSRRFYSERRVKAPMIRKGFKDWVEAGYPRNDDGTPQMDVTLRGSDDWIRISWDEATTIAAKTMEDVARTFNGDEGARKLLAQGYHPEMVEVMHGAGVQALK	MV-GISRRTLVKSTAIGSLALAAGGFSLPFTLR---------NAAASV---------------------QQAREKVVWGACSVNCGSRCALRLHVKDNEVTWVETDNTGSDE---YGNH-----QVRACLRGRSIRRRINHPDRLNYPMKR----------------------VGKRGEGKFERISWDEALDTIASSLKKTVEQ-YGNEAV-------YIPVLFGDRWRQYDPALR	6.757,-76.135,-32.517,8.241,-72.870,-33.860,8.101,-69.420,-33.759,8.110,-66.303,-35.411,6.116,-63.157,-36.116,8.664,-60.897,-37.875,8.140,-57.218,-37.057,8.726,-55.304,-40.332,11.328,-52.749,-39.158,11.489,-49.556,-41.284,15.135,-49.307,-42.417,17.002,-45.955,-42.188,17.514,-46.281,-45.988,13.726,-46.543,-46.567,13.258,-43.400,-44.413,15.713,-41.340,-46.547,13.980,-42.511,-49.760,10.569,-41.448,-…	MSKNERMVGISRRTLVKSTAIGSLALAAGGFSLPFTLRNAAASVQQAREKVVWGACSVNCGSRCALRLHVKDNEVTWVETDNTGSDEYGNHQVRACLRGRSIRRRINHPDRLNYPMKRVGKRGEGKFERISWDEALDTIASSLKKTVEQYGNEAVYIPVLFGDRWRQYDPALRHQPRRSNA	562	Escherichia coli
job.pdb	AF-A0A5U8ST54-F1-model_v4 Dimethyl sulfoxide reductase subunit A	23.000	208	105	9	1	205	10	165	1.000	4.222E-06	182	233	185	MAQGVSRRQLLGRALALGSGAALADLLGPARFLS--PAGAATAGAVVPGNPLRVMPDRTWEQIYRNQFEDD-STFVFTCAPNDTHNCLLRAHVKNGVVVRISPTYGYGEATDLYGNRASHRWDPRTCQKGLILSRRFYSERRVKAPMIRKGFKDWVEAGYPRNDDGTPQMDVTLRGSDDWIRISWDEATTIAAKTMEDVARTFNGDEG	FTAPLTRRGFVKASGAAG------GLAVAAGGLSLPFSHAASAAETTPA------PAA----------ASDEKVVWSACTVNCGSRCPLRMHVVDGEIRYVETDNTGDDV-----YEDLHQ--VRACLRGRSMRRRVYNPDRLKYPMKR----------------------VGKRGENKFERITWEEAFDTIAGTMKRLIRD-YGNES	2.914,-73.995,-41.003,4.932,-70.788,-41.178,5.166,-68.476,-38.117,5.745,-64.733,-38.573,7.340,-63.408,-35.356,6.204,-60.124,-33.842,9.573,-58.309,-33.782,9.823,-55.873,-30.852,10.833,-52.311,-31.859,9.591,-50.219,-28.870,12.030,-50.870,-25.995,14.959,-48.463,-25.718,14.754,-45.686,-23.059,15.593,-42.436,-24.813,18.072,-40.601,-22.547,17.857,-36.751,-22.464,21.390,-36.524,-23.949,20.500,-39.130,-2…	MTKMKETALFTAPLTRRGFVKASGAAGGLAVAAGGLSLPFSHAASAAETTPAPAAASDEKVVWSACTVNCGSRCPLRMHVVDGEIRYVETDNTGDDVYEDLHQVRACLRGRSMRRRVYNPDRLKYPMKRVGKRGENKFERITWEEAFDTIAGTMKRLIRDYGNESIYLNYGTGTLGGTMTKSWPP	149386	Salmonella enterica subsp. enterica serovar Chester
job.pdb	AF-A0A6N3R3K6-F1-model_v4 Tat (Twin-arginine translocation) pathway signal sequence domain protein	24.600	199	95	7	1	199	6	149	1.000	1.733E-06	182	233	197	MAQGVSRRQLLGRALALGSGAALADLLGPARFLSPAGAATAGAVVPGNPLRVMPDRTWEQIYRNQFEDDSTFVFTCAPNDTHNCLLRAHVKNGVVVRISPTYGYGEATDLYGNRASHRWDPRTCQKGLILSRRFYSERRVKAPMIRKGFKDWVEAGYPRNDDGTPQMDVTLRGSDDWIRISWDEATTIAAKTMEDVART	RMVGISRRTLV-KSTAIGS---LALAAGG--FSLPFTLRSAAATV-------------------QQASEKVIWGACSVNCGSRCALRLHVKDNEVTWVETDNTGSDE---YGNH-----QVRACLRGRSIRRRINHPDRLNYPMKR----------------------VGKRGEGKFERISWDEALDTIASSLKKTVEQ	13.521,-65.754,-34.053,13.678,-62.294,-34.561,13.029,-59.256,-35.588,11.826,-55.709,-35.861,9.286,-53.056,-36.360,10.336,-50.472,-38.950,8.867,-46.990,-38.609,8.651,-45.655,-42.205,10.667,-42.412,-41.947,9.651,-39.621,-44.375,12.847,-38.558,-46.179,13.698,-34.833,-46.563,13.735,-35.448,-50.358,10.132,-36.793,-50.294,8.981,-33.684,-48.347,10.456,-31.324,-50.996,8.711,-33.247,-53.812,5.378,-33.120,…	MSKNDRMVGISRRTLVKSTAIGSLALAAGGFSLPFTLRSAAATVQQASEKVIWGACSVNCGSRCALRLHVKDNEVTWVETDNTGSDEYGNHQVRACLRGRSIRRRINHPDRLNYPMKRVGKRGEGKFERISWDEALDTIASSLKKTVEQYGNEAVYIQYSSGIVGGNMTRSSPSASAVKRLMNCYGGSLTLPDLFWG	754091	Shigella flexneri CCH060
job.pdb	AF-A0A7X5DI00-F1-model_v4 Molybdopterin oxidoreductase	23.900	192	80	7	1	186	7	138	1.000	5.353E-06	181	233	139	MAQGVSRRQLLGRALALGSGAALADLLGPARFLSPAGAATAGAVVPGNPLRVMPDRTWEQIYRNQFEDDS------TFVFTCAPNDTHNCLLRAHVKNGVVVRISPTYGYGEATDLYGNRASHRWDPRTCQKGLILSRRFYSERRVKAPMIRKGFKDWVEAGYPRNDDGTPQMDVTLRGSDDWIRISWDEAT	STSKLTRRSFLKAAGATSLGAAAAGSLG------------FGG----------------GALAALAQEEAVPENEEIVSTICSANCFQACMLNAHVRDGKVVKMSRG-DYPE--EIYSG---------CCLRGLSIPERTYSDNRLKYPLKR--------------------VEGTERGAGEWERISWDQAI	16.474,-30.236,34.926,15.609,-32.627,32.092,18.519,-33.107,29.660,17.700,-33.648,25.997,20.292,-36.254,25.021,20.263,-36.428,21.204,23.211,-38.184,19.624,22.956,-38.693,16.005,23.546,-36.735,12.912,27.254,-36.375,11.936,26.779,-33.245,9.754,27.932,-30.001,11.373,27.214,-26.646,9.652,31.026,-26.353,9.231,31.338,-29.858,7.688,28.550,-28.916,5.238,30.238,-25.622,4.211,33.563,-27.484,3.753,31.883,-30…	MLGFDSSTSKLTRRSFLKAAGATSLGAAAAGSLGFGGGALAALAQEEAVPENEEIVSTICSANCFQACMLNAHVRDGKVVKMSRGDYPEEIYSGCCLRGLSIPERTYSDNRLKYPLKRVEGTERGAGEWERISWDQAID	1898204	Clostridiaceae bacterium
job.pdb	AF-A0A3A0FQE3-F1-model_v4 4Fe-4S Mo/W bis-MGD-type domain-containing protein	26.400	174	86	6	33	203	13	147	1.000	6.028E-06	181	233	302	LSPAGAATAGAVVPGNPLRVMPDRTWEQIYRNQFEDDSTFVFTC-APNDTHNCLLRAHVKNGVVVRI--SPTYGYGEATDLYGNRASHRWDPRTCQKGLILSRRFYSERRVKAPMIRKGFKDWVEAGYPRNDDGTPQMDVTLRGSDDWIRISWDEATTIAAKTMEDVARTFNGD	PEPIAAAAAPA--------AYTD--FRDLYRAKWRWDAVVRGTHTSANCVSSCAWNLYVREGVIWREEQSPPYAAS-------NASVPDWNPRGCQKGGSCSDRLQSASRLVHPLRRAG----------------------ARGEGRWKRVSWDEALGEIADQLVDTPARRRGE	24.566,2.954,-11.468,22.789,1.300,-8.524,24.202,-2.260,-8.285,21.207,-4.597,-8.059,21.525,-6.460,-4.745,20.833,-10.074,-5.706,17.997,-10.942,-3.314,19.473,-12.897,-0.400,16.227,-14.488,0.740,16.318,-15.759,4.314,16.041,-19.518,3.668,13.145,-20.969,5.577,14.287,-24.551,6.423,11.905,-25.936,3.855,13.812,-28.136,1.356,14.920,-25.988,-1.544,12.704,-27.346,-4.346,15.130,-29.429,-6.442,17.205,-26.911,-…	MALGLQRLCWLTPEPIAAAAAPAAYTDFRDLYRAKWRWDAVVRGTHTSANCVSSCAWNLYVREGVIWREEQSPPYAASNASVPDWNPRGCQKGGSCSDRLQSASRLVHPLRRAGARGEGRWKRVSWDEALGEIADQLVDTPARRRGEGAVLELGPNVDFGANTAAAPRVACPRRRQAAVAQAHRPPAALSGLPVVPRGRRGACRAGSARVANGDGAFRAHAKVSPALAPGQAVVYHAWEPYPFAGWRGNIEMIASPYKALRFAGGYGHLRPRAFFSGPVHVPRGVSVEIALDDGASSGAARA	1977087	Proteobacteria bacterium
job.pdb	AF-A0A7Y5SCY6-F1-model_v4 Molybdopterin-dependent oxidoreductase	26.300	182	95	6	18	197	5	149	1.000	3.978E-06	181	233	311	GSGAALADLLGPARFLSPAGAATAGAVVPGNPLRVMPDRTWEQIYRNQFEDDSTFVFTC--APNDTHNCLLRAHVKNGVVVRISPTYGYGEATDLYGNRASHRWDPRTCQKGLILSRRFYSERRVKAPMIRKGFKDWVEAGYPRNDDGTPQMDVTLRGSDDWIRISWDEATTIAAKTMEDVA	ATAAPAL------RRLKP---ADAGTHLAEILARPYEYRGWEDVYRDEWTWDKVTKVTHTRVNCIS-ACSIDAYVKDGIVWREEQNATYEQS-----FEDVPDFNPRGCTSGCVYSVQMYDPTRIKYPMKR----------------------VGERGSGKWQRLSWDQALTEIADKLIDTA	-3.270,-77.385,-28.640,-6.789,-75.958,-28.212,-7.459,-73.037,-25.886,-11.272,-72.895,-25.872,-12.180,-69.467,-24.507,-15.873,-70.072,-23.769,-17.331,-66.568,-24.092,-20.020,-66.617,-21.371,-23.548,-66.852,-22.917,-24.698,-64.075,-20.629,-23.047,-61.060,-22.344,-24.769,-61.464,-25.768,-28.056,-60.181,-24.212,-26.873,-56.747,-22.989,-28.084,-54.010,-25.345,-25.883,-50.884,-25.227,-27.553,-48.553,-2…	MTATATAAPALRRLKPADAGTHLAEILARPYEYRGWEDVYRDEWTWDKVTKVTHTRVNCISACSIDAYVKDGIVWREEQNATYEQSFEDVPDFNPRGCTSGCVYSVQMYDPTRIKYPMKRVGERGSGKWQRLSWDQALTEIADKLIDTATHKDGPECIIYDNGTTNLDFGIGSPMEGHLFTAGLGSTSIDSYAGVGDLPVGLIQAWGLYMSEGTADDWFLTDYALIWIGNPSYTRVPEAHFLYEARYRGAKIVTVSPDFSASTVHADRWLNPRYATDAALALGMLNVIINEKLYKTDYIKEQTDLPFLVRT	2026734	Dehalococcoidia bacterium
job.pdb	AF-A0A257Y4N4-F1-model_v4 Nitrate reductase subunit alpha	27.400	197	111	7	53	232	14	195	1.000	3.533E-06	181	233	482	MPDRTWEQIYRNQFEDDSTFVFTCAPNDTHNCLLRAHVKNGVVVRISPTYGYGEATDLYGNRAS-HRWDPRTCQKGLILSRRFYSERRVKAPMIRKGFKDWVEAGYPRNDD--------GTP---QMDVTLRGSDDWIRISWDEATTIAAKTMEDVARTFNGDEGARKLLAQGY-----HPEMVEVMHGAGVQALKL	RENRDWEDVYRNRWRHDKIVRSTHGVNCTGSCSWKIYVKSGIVTWET------QQTDYPRTRAGLPNHEPRGCARGASYSWYLYSANRVKNPLIRGALMRAWRKMRPTTTPVAAWAAIQNDPVLRASYTKTRGKGGFVRATWDEATEIIAAANAYTAKT---YGPDR------VFGFSPIPAMSMVSYAAGSRYLSL	-0.726,-55.275,-44.568,-0.790,-52.254,-42.267,-2.808,-53.081,-39.132,-6.393,-51.826,-39.324,-8.155,-50.908,-36.057,-11.749,-50.056,-35.091,-13.426,-52.326,-37.690,-11.392,-50.892,-40.598,-12.063,-47.198,-39.761,-8.454,-46.722,-38.556,-5.121,-47.709,-40.116,-1.786,-47.687,-38.264,0.785,-46.103,-40.633,4.589,-46.544,-40.589,5.144,-43.549,-42.903,8.145,-41.222,-42.609,7.561,-38.308,-40.181,10.964,-3…	ELEQFSDGWGQTTRENRDWEDVYRNRWRHDKIVRSTHGVNCTGSCSWKIYVKSGIVTWETQQTDYPRTRAGLPNHEPRGCARGASYSWYLYSANRVKNPLIRGALMRAWRKMRPTTTPVAAWAAIQNDPVLRASYTKTRGKGGFVRATWDEATEIIAAANAYTAKTYGPDRVFGFSPIPAMSMVSYAAGSRYLSLLGGTCMSFYDWYCDLPPASPQTWGEQTDVPESADWYNAGFLMLWGSNVPQTRTPDAHFYTEVRYRGTKSAVVSPDYSEAAKFGDIWLNPQAGTDAALAMAMGHVILREFHLDRQAEYFEDYARKYTDMPMLVLLEDRDGHLVPGRMLRAEDFDGKLGETNNPDWKTVAYDEASGQIVAPNGSIGFRWGEEGKWNLEQRAKGAEA…	1970554	Rhodobacterales bacterium 12-64-8
job.pdb	AF-A0A7U4MRQ5-F1-model_v4 4Fe-4S Mo/W bis-MGD-type domain-containing protein	21.200	207	107	9	1	205	6	158	1.000	4.222E-06	180	233	171	MAQGVSRRQLLGRALALGSGAALADLLGPARFLSPAGAATAGAVVPGNPLRVMPDRTWEQIYRNQFE--DDSTFVFTCAPNDTHNCLLRAHVKNGVVVRISPTYGYGEATDLYGNRASHRWDPRTCQKGLILSRRFYSERRVKAPMIRKGFKDWVEAGYPRNDDGTPQMDVTLRGSDDWIRISWDEATTIAAKTMEDVARTFNGDEG	HHGGISRRTLV-KSTAIGS---LALA--------------AGGISLPFGLK-----SAAAAVKNAVQPVEDKVVWGACSVNCGSRCALRLHVRDDEVYWVET--DNTGEDIYGNHQ------VRACLRGRSIRRRINHPDRLNYPMKRVG----------------------KRGEGKFERITWDEALDAITASLKNVVSK-YGNEA	9.152,-28.788,-9.500,8.574,-26.315,-12.316,5.220,-24.956,-13.474,6.426,-22.346,-15.943,2.999,-21.191,-17.141,3.681,-19.513,-20.497,1.484,-16.385,-20.300,1.464,-15.851,-24.058,-1.755,-17.912,-24.407,-5.007,-16.977,-26.189,-7.593,-16.190,-23.470,-10.334,-18.846,-22.988,-12.880,-16.208,-24.122,-10.791,-15.475,-27.251,-10.480,-19.242,-27.945,-14.298,-19.729,-27.850,-14.853,-16.711,-30.137,-12.195,-17…	MSDTEHHGGISRRTLVKSTAIGSLALAAGGISLPFGLKSAAAAVKNAVQPVEDKVVWGACSVNCGSRCALRLHVRDDEVYWVETDNTGEDIYGNHQVRACLRGRSIRRRINHPDRLNYPMKRVGKRGEGKFERITWDEALDAITASLKNVVSKYGNEAVYINYSSVMTPTY	61645	Enterobacter asburiae
job.pdb	AF-A0A2W6QXZ8-F1-model_v4 Nitrate reductase subunit alpha	26.800	149	92	3	55	191	29	172	1.000	6.481E-05	180	233	173	DRTWEQIYRNQFEDDSTFVFTCAPNDTHNCLLRAHVKNGVVVRISPTYGYGEATDLYGNRASHRWDPRTCQKGLILSRRFYSERRVKAPMIRKGFKDWVEAGYPRNDDG---------TPQMDVT---LRGSDDWIRISWDEATTIAAK	NRDWEDSYRQRWQFDKIVRSTHGVNCTGSCSWKIYVKNGLVTWEIQQTDYPRTRPDLPNHE-----PRGCPRGASYSWYLYSANRLKYPLIRKRLIELWREALKQHSDPVLAWASIMNDPQKCLSYKQVRGRGGFIRSNWQELNQLIAA	20.745,-27.286,-24.339,23.602,-28.437,-22.045,25.669,-25.485,-20.735,28.495,-28.004,-20.105,28.615,-29.267,-23.717,28.328,-25.702,-25.098,31.817,-25.042,-23.618,33.236,-27.371,-26.323,32.047,-24.812,-28.939,34.613,-22.277,-27.577,36.370,-21.425,-30.878,33.157,-21.785,-32.944,31.540,-18.985,-30.869,34.253,-16.395,-31.743,33.124,-13.958,-34.468,35.119,-11.076,-36.005,37.712,-8.988,-34.176,37.288,-5…	MSKLLDRFRYFKQKGDTFADGHGQVMHSNRDWEDSYRQRWQFDKIVRSTHGVNCTGSCSWKIYVKNGLVTWEIQQTDYPRTRPDLPNHEPRGCPRGASYSWYLYSANRLKYPLIRKRLIELWREALKQHSDPVLAWASIMNDPQKCLSYKQVRGRGGFIRSNWQELNQLIAAA	562	Escherichia coli
job.pdb	AF-A0A354DE71-F1-model_v4 Nitrate reductase subunit alpha	22.500	200	112	8	56	232	32	211	1.000	6.397E-06	180	233	232	RTWEQIYRNQFEDDSTFVFTCAPNDTHNCLLRAHVKNGVVVRISPTYGYGEATDLYGNRASHRWDPRTCQKGLILSRRFYSERRVKAPMIRKG-FKDWVE-AGYPRNDDGTPQ-------MD------VTLRGSDDWIRISWDEATTIAAKTMEDVARTF--------NGDEGARKLLAQGYHPEMVEVMHGAGVQALKL	RDWETIYRNRWAHDKVVRSTHGVNCTGSCSWKIHVKDGIITWETQQTDYPSTGDDF-----PEYEPRGCTRGASFSWYTYSPTRVKYPYVRGDLYALWKEELKVADNPV---QAWENIVSSEEKRNRYVKARGKGGFVRGTWEDVCQMIGAASIYTIKKYGPDRIVGFSP------------IPAMSMVSYSGGTRFLSL	3.971,-26.789,-41.949,5.997,-29.892,-42.969,7.405,-31.539,-39.787,11.170,-30.946,-40.229,12.845,-34.382,-40.021,14.495,-34.011,-36.590,17.280,-36.579,-37.269,19.000,-34.684,-40.125,18.661,-31.380,-38.236,20.558,-32.831,-35.231,23.507,-33.810,-37.539,24.113,-30.211,-38.735,26.741,-29.836,-35.948,29.047,-32.091,-38.053,29.010,-29.566,-40.936,32.071,-27.281,-40.745,31.593,-23.609,-41.651,33.812,-21.…	MKKKNNLFHSLKHLVRGERINEGWTEESHRPRDWETIYRNRWAHDKVVRSTHGVNCTGSCSWKIHVKDGIITWETQQTDYPSTGDDFPEYEPRGCTRGASFSWYTYSPTRVKYPYVRGDLYALWKEELKVADNPVQAWENIVSSEEKRNRYVKARGKGGFVRGTWEDVCQMIGAASIYTIKKYGPDRIVGFSPIPAMSMVSYSGGTRFLSLIGGTILSFYDWYADLPPASPQ	2003592	Paenibacillaceae bacterium
job.pdb	AF-F4MVR2-F1-model_v4 4Fe-4S Mo/W bis-MGD-type domain-containing protein	20.600	199	105	6	1	198	27	173	1.000	2.331E-06	180	233	263	MAQGVSRRQLLGRALALGSGAALADLLGPARFLSPAGAATAGAVVPGNPLRVMPDRTWEQIYRNQFEDD-STFVFTCAPNDTHNCLLRAHVKNGVVVRISPTYGYGEATDLYGNRASHRWDPRTCQKGLILSRRFYSERRVKAPMIRKGFKDWVEAGYPRNDDGTPQMDVTLRGSDDWIRISWDEATTIAAKTMEDVAR	FTAEVTRRKLVQTTVVGGLAVA-----------TGAFSLPFSRTARAVQSAINPA------------NDGKVIWSACTVNCGSRCPLRMHVVDGEIKYVETDNTGDDDFE-----GLHQ--VRACLRGRSMRRRVYNPDRLKYPMKR----------------------VGARGEGKFKRISWDEAFDTLAASMKNIIN	38.673,11.386,12.683,39.517,8.435,12.814,37.797,5.390,11.550,38.459,1.811,12.788,38.684,-0.940,10.133,38.349,-4.454,11.604,39.943,-7.126,9.400,39.079,-10.544,10.873,42.054,-12.884,10.331,41.000,-16.576,10.264,41.683,-18.959,13.162,43.139,-22.332,12.029,42.669,-25.488,14.183,45.372,-28.081,14.650,44.869,-31.827,13.966,47.354,-34.758,13.784,48.203,-37.572,11.339,46.163,-40.653,10.652,47.028,-43.077…	MPWGCYLFSGMQPSGNLMKETNESRLFTAEVTRRKLVQTTVVGGLAVATGAFSLPFSRTARAVQSAINPANDGKVIWSACTVNCGSRCPLRMHVVDGEIKYVETDNTGDDDFEGLHQVRACLRGRSMRRRVYNPDRLKYPMKRVGARGEGKFKRISWDEAFDTLAASMKNIINEYGNEAIYLNYGTGTLGGTMTRSWPPGSTLLARLMNCCGGYLNHYGDYSTAQIAAGLNYTYGGWADGNSPSDIETANWWCCLVTTPAKPG	913028	Yersinia enterocolitica W22703
job.pdb	AF-A0A7V1BVD1-F1-model_v4 4Fe-4S Mo/W bis-MGD-type domain-containing protein	19.000	215	121	8	1	206	13	183	1.000	1.839E-06	180	233	263	MAQGVSRRQLLGRALALGSGAALADLLGPARFLSPAGAATAGAVVPGNPLRVMPDRTWEQIYRNQFEDDSTFVFTCAPNDTHNCLLRAHVKNGVVVRISPT-YGY----GEATDLYGNRA---SHRWDPRTCQKGLILSRRFYSERRVKAPMIRKGFKDWVEAGYPRNDDGTPQMDVTLRGS-DDWIRISWDEATTIAAKTMEDVARTFNGDEGA	INPSISRRSFIKWGGTV-SGAAVASSLLPGGLL----------------------KQVFDTEQAKAAGGTWTYTAC-NMCGGQSGIKVNVEGGTVKKIEPSGFNPAGVTNICTDNANDPSDFLHTDWGGCMCPKGNAGVKSLYDPDRLMTPMKR--------------------RATSPRGAGAIWDPISWDDALNEVKSRLEEIASATGGYTGA	8.354,-39.071,46.824,10.069,-36.307,44.862,8.730,-34.038,42.084,9.580,-34.401,38.409,9.597,-31.137,36.450,9.283,-30.570,32.807,9.925,-30.655,29.343,7.707,-29.313,26.548,8.558,-30.882,23.150,8.405,-28.412,20.223,6.871,-29.230,16.806,6.321,-32.833,15.635,9.419,-33.964,13.771,9.093,-37.765,13.958,12.515,-39.035,15.155,12.583,-41.944,12.677,14.095,-40.178,9.616,17.851,-40.675,9.730,20.025,-38.182,7.8…	MTKEKGKAGVLGINPSISRRSFIKWGGTVSGAAVASSLLPGGLLKQVFDTEQAKAAGGTWTYTACNMCGGQSGIKVNVEGGTVKKIEPSGFNPAGVTNICTDNANDPSDFLHTDWGGCMCPKGNAGVKSLYDPDRLMTPMKRRATSPRGAGAIWDPISWDDALNEVKSRLEEIASATGGYTGAHQVLWFGEDHSFTHPQKDFCKMYGTPNYMNHSNLCDTGRKRIFSVPMGDERPIPDYAHAKYALVFGWNFLAATKWSHLPR	1883427	Actinomycetia bacterium
job.pdb	AF-A0A0F8X9U2-F1-model_v4 4Fe-4S Mo/W bis-MGD-type domain-containing protein	25.900	177	88	6	34	208	3	138	1.000	2.625E-06	180	233	307	SPAGAATAGAVVPGNPLRVMPDRTWEQIYRNQFEDDSTFVFT-CAPNDTHNCLLRAHVKNGVVVRISPTYGYGEATDLYGNRAS-HRWDPRTCQKGLILSRRFYSERRVKAPMIRKGFKDWVEAGYPRNDDGTPQMDVTLRGSDDWIRISWDEATTIAAKTMEDVARTFNGDEGARK	KPSKSTAA---------RADPAGLWAEKYREKWTWDKTAWATHCINCYPGNCQYRVYVKDGVVLREE------QAGTYTPVEAGVPDMNPMGCQKGNAWSSMLHSQERVLYPLKRAG----------------------ERGDGNWTRVSWDEALSEIADATLDAIQ----ESGPES	8.563,-62.780,-51.044,7.531,-60.398,-48.214,4.889,-57.825,-49.256,6.012,-54.218,-48.529,4.680,-52.675,-45.405,2.643,-49.571,-46.304,4.110,-46.668,-44.359,1.056,-45.000,-42.807,1.959,-41.409,-43.578,-0.195,-39.742,-40.902,-2.675,-37.631,-42.885,-1.825,-34.078,-41.782,-5.263,-32.892,-40.631,-5.978,-29.704,-42.671,-7.189,-28.411,-39.304,-3.594,-28.824,-37.976,-1.955,-26.204,-40.249,-4.012,-23.219,-3…	MKKPSKSTAARADPAGLWAEKYREKWTWDKTAWATHCINCYPGNCQYRVYVKDGVVLREEQAGTYTPVEAGVPDMNPMGCQKGNAWSSMLHSQERVLYPLKRAGERGDGNWTRVSWDEALSEIADATLDAIQESGPESVLQVSTPNEGGLMAGMLFGRIIEGLGGTVTDVNADINDFNPGLYMTYGKVNAASSVDDWFHADLTLVWHRNPVYTAIPWYHFVLESRYNGGEIVVIAPDYSPSAIHADYHVSVEPGSDAALALGMSQVIIEEALYDTQFVREQTDLPLLVRTDTRRFLRQPDLTGAGRD	412755	marine sediment metagenome
job.pdb	AF-A0A6G3DCD7-F1-model_v4 Molybdopterin-dependent oxidoreductase	24.800	161	96	5	55	199	39	190	1.000	2.995E-05	180	233	338	DRTWEQIYRNQFEDDSTFVFTCAPNDTHNCLLRAHVKNGVVVRISPTYGYGEATDLYGNRASH----RWDPRTCQKGLILSRRFYSERRVKAPMIRKGFKDWVEAGYPRNDD---------GTP---QMDVTLRGSDDWIRISWDEATTIAAKTMEDVART	GRESDAFYRDRWSHDKVVTSTHGVNCTGSCRWNVFVKDGIITWET------QATD---YPSVGPDRPEYEPRGCPRGAAFSWYTYSPTRVRYPYVRGVLLEMYREAKARLTDPVLAWADVQGDPERRRRYQRARGKGGLVRASWDEAVEMIAAAHVHTIRT	32.189,24.782,-32.518,33.754,28.263,-32.349,37.533,28.056,-31.764,37.799,29.348,-28.156,41.630,29.493,-28.412,41.953,32.233,-31.064,41.664,35.947,-30.134,38.915,37.600,-32.097,39.970,39.600,-35.088,36.516,41.225,-35.515,36.056,45.034,-35.153,34.609,44.513,-31.691,37.761,42.645,-30.509,39.366,45.925,-29.325,36.406,46.463,-26.941,36.568,42.833,-25.726,40.345,43.253,-25.170,39.701,46.512,-23.232,36.…	MTDTRTPPTEPGAALLRAGRFFRPGTAAPDLHSIGLVGGRESDAFYRDRWSHDKVVTSTHGVNCTGSCRWNVFVKDGIITWETQATDYPSVGPDRPEYEPRGCPRGAAFSWYTYSPTRVRYPYVRGVLLEMYREAKARLTDPVLAWADVQGDPERRRRYQRARGKGGLVRASWDEAVEMIAAAHVHTIRTHGPDRIAGFSPIPAMSMVSHAAGARFHSLIGAPMLSFYDWYADLPVASPQVFGDQTDVPESGDWWDAAYLIMWGTNVPVTRTPDAHWMAEARYRGQKVVVVSPDYADNTKFADQWLHPHPGTDAALAMAMGHVVLKEFFVDRTTPFFD	2690313	Streptomyces sp. SID5914
job.pdb	AF-V0AQD6-F1-model_v4 Putative nitrate reductase, alpha subunit	26.100	157	97	5	55	198	29	179	1.000	4.817E-05	180	233	597	DRTWEQIYRNQFEDDSTFVFTCAPNDTHNCLLRAHVKNGVVVRISPTYGYGEATDLYGNRASHRWDPRTCQKGLILSRRFYSERRVKAPMIRKGFKD-WVE--AGYPR----------NDDGTPQMDVTLRGSDDWIRISWDEATTIAAKTMEDVAR	NRDWEDSYRQRWQFDKIVRSTHGVNCTGSCSWKIYVKNGLVTWETQQTDYPRTRPDLPNHE-----PRGCPRGASYSWYLYSANRLKYPLARKRLIELWREALAQHPDPVLAWDSIMQDPAKTRSYKAA-RGKGGFVRSSWKELNQLIAAANVWTIK	18.163,-30.172,-54.751,16.351,-28.398,-57.631,12.854,-27.246,-56.550,11.989,-27.128,-60.287,12.941,-30.785,-60.899,11.190,-31.921,-57.678,7.853,-30.830,-59.252,8.236,-33.765,-61.699,7.844,-36.082,-58.656,4.207,-34.859,-58.228,2.524,-38.306,-58.302,5.440,-40.038,-56.519,4.911,-37.658,-53.555,1.221,-38.650,-53.081,0.823,-41.028,-50.114,-2.406,-42.609,-48.810,-5.825,-40.978,-49.045,-7.746,-40.631,-4…	MSKLLDRFRYFKQKGETFANGHGQVYNNNRDWEDSYRQRWQFDKIVRSTHGVNCTGSCSWKIYVKNGLVTWETQQTDYPRTRPDLPNHEPRGCPRGASYSWYLYSANRLKYPLARKRLIELWREALAQHPDPVLAWDSIMQDPAKTRSYKAARGKGGFVRSSWKELNQLIAAANVWTIKHYGPDRVAGFSPIPAMSMVSYAAGTRYLSLIGGTCLSFYDWYCDLPPASPMTWGEQTDVPESADWYNSSYIIAWGSNVPQTRTPDAHFFTEVRYKGTKTIAITPDYSEVAKLCDQWLAPKQGTDSALAMAMGHVILKAFHLDNPSDYFLNYCRTYTDMPMLVILEPRDDGSYTPGRMLRASDLLDGLGESNNPEWKTVAYNSDGELVAPNGSIGFRWGEK…	1269006	Klebsiella pneumoniae 909957
job.pdb	AF-A0A656YFS3-F1-model_v4 4Fe-4S Mo/W bis-MGD-type domain-containing protein	25.400	118	58	3	70	187	20	107	1.000	1.488E-04	179	233	108	STFVFTCAPNDTHNCLLRAHVKNGVVVRISPTYGYGEATDLYGNRASHRWDPRTCQKGLILSRRFYSERRVKAPMIRKGFKDWVEAGYPRNDDGTPQMDVTLRGSDDWIRISWDEATT	KIVWGACSVNCGSRCALRLHVKDNEVWWVETDNTGDDV---YGNH-----QVRACLRGRSIRRRINHPDRLNYPMKR----------------------VGRRGEGKFERISWQEALD	-9.942,-4.107,-29.408,-9.821,-2.273,-26.050,-13.202,-1.164,-24.666,-12.474,2.340,-23.392,-15.927,3.397,-22.110,-17.101,6.337,-24.134,-17.648,9.268,-21.715,-21.319,9.590,-21.117,-22.010,13.367,-21.361,-21.861,14.762,-17.818,-23.235,18.329,-17.950,-21.471,20.619,-15.409,-17.844,21.106,-14.569,-15.420,18.243,-14.527,-12.701,20.219,-12.775,-9.595,18.324,-13.957,-8.442,17.507,-10.430,-4.634,17.194,-10…	MGCVPRPRRCSRLCATKKIKIVWGACSVNCGSRCALRLHVKDNEVWWVETDNTGDDVYGNHQVRACLRGRSIRRRINHPDRLNYPMKRVGRRGEGKFERISWQEALDT	1243581	Salmonella enterica subsp. enterica serovar Newport str. S09097
job.pdb	AF-A0A2N5A4F2-F1-model_v4 Nitrate reductase subunit alpha	27.700	155	87	6	55	193	29	174	1.000	1.654E-05	179	233	177	DRTWEQIYRNQFEDDSTFVFTCAPNDTHNCLLRAHVKNGVVVRISPTYGYGEATDLYGNRASH-RWDPRTCQKGLILSRRFYSERRVKAPMIRKGFKD-WVEAGYPRNDDGTP---------QMDV-----TLRGSDDWIRISWDEATTIAAKTM	NRDWEDGYRQRWQHDKIVRSTHGVNCTGSCSWKIYVKNGLVTWET------QQTDYPRTRPDLPNHEPRGCPRGASYSWYLYSANRLKYPLMRKRLMKMWREAKVQHSD---PVEAWASIIEDADKAKSFKQARGRGGFVRSSWQEVNELIAASN	28.605,-25.131,-19.325,31.475,-25.250,-16.786,32.677,-21.729,-15.867,35.939,-23.360,-14.693,36.651,-25.063,-18.056,35.653,-21.891,-19.980,38.775,-20.248,-18.453,40.863,-22.524,-20.742,39.367,-20.612,-23.732,41.254,-17.455,-22.575,43.041,-16.661,-25.876,40.171,-17.981,-28.059,37.820,-15.354,-26.529,39.997,-12.338,-27.532,38.521,-10.471,-30.532,39.936,-7.384,-32.306,41.944,-4.679,-30.564,40.743,-1.…	MSKFLDRFRYFKQKGETFADGHGQLLNTNRDWEDGYRQRWQHDKIVRSTHGVNCTGSCSWKIYVKNGLVTWETQQTDYPRTRPDLPNHEPRGCPRGASYSWYLYSANRLKYPLMRKRLMKMWREAKVQHSDPVEAWASIIEDADKAKSFKQARGRGGFVRSSWQEVNELIAASNVYT	244366	Klebsiella variicola
job.pdb	AF-A0A3N0AWN5-F1-model_v4 Molybdopterin domain-containing protein	23.000	226	121	7	5	215	1	188	1.000	1.077E-06	179	233	373	VSRRQLLGRALALGSGAALADLLGPARFLSPAGAATAGAVVPGNPLRVMPDRTWEQIYRNQFEDDSTFVFTCAPNDTHNCLLRAHVKNGVVVRISPTYGYGEATDLYGNRASHRWDPRTCQKGLILSRRFYSERRVKAPMIRKGFKDWVEAGYPRNDDGTPQMDVTLRGSDDWIRISWDEATTIAAKTMEDVAR--------------TFNGD-EGARKLLAQGYH	MSRRSLLKWAGLATVGSAALGATGCVGFNEKTPISDTGDV--------------------DENPGEWIPCSCWVDCGSKGFNKALVKNGEVVRLGTDKSHEDSPD--CPQ------LRGCARGRSLRGMIFGADRIKYPMKRKNWQ-------PGGGEAA---HGELRGRDEWERISWDEALDLIAGEIERILDTYGNEGILLPGGVPQRMGDVEIGRLMYIKGGC	37.648,-14.930,42.133,36.339,-12.023,44.271,34.209,-8.997,43.157,37.379,-6.844,43.545,39.273,-8.739,40.788,36.486,-8.145,38.196,36.589,-4.317,38.570,40.360,-4.291,37.910,39.761,-6.141,34.603,36.878,-3.788,33.660,39.215,-0.763,34.122,41.853,-2.156,31.695,39.330,-2.940,28.901,38.063,0.695,28.846,41.436,2.220,27.799,41.776,0.051,24.640,38.264,0.476,23.150,37.816,4.284,23.427,40.757,4.839,21.005,39.2…	MSRRSLLKWAGLATVGSAALGATGCVGFNEKTPISDTGDVDENPGEWIPCSCWVDCGSKGFNKALVKNGEVVRLGTDKSHEDSPDCPQLRGCARGRSLRGMIFGADRIKYPMKRKNWQPGGGEAAHGELRGRDEWERISWDEALDLIAGEIERILDTYGNEGILLPGGVPQRMGDVEIGRLMYIKGGCLEQTGAVSSGAWTEMAKLIGMPEEQNDRMDMRSSDVIVLWASNPAWSRAGLPNYQYLQCRDAGVKFICVDPFYTPTARALTDDYIPIRPGTDSAMLLGMAYVLISQDDPSTNPLIDWDFLERCTIGFDADHMPEGADPKDNYKDYVLGTYDGVPKTPEWASEICGTPAKDIELLASGENSHLKSN	1121021	Adlercreutzia equolifaciens subsp. celatus DSM 18785
job.pdb	AF-A0A447MWE5-F1-model_v4 Molybdopterin-containing oxidoreductase catalytic subunit	25.300	130	62	3	70	199	33	127	1.000	1.977E-05	178	233	185	STFVFTCAPNDTHNCLLRAHVKNGVVVRISPTYGYGEATDLYGNRASHRWDPRTCQKGLILSRRFYSERRVKAPMIRKGFKDWVEAGYPRNDDGTPQMDVTLRGSDDWIRISWDEATTIAAKTMEDVART	KIYRNACPRNCYDTCSLKTWVKDGVITFVEG------APESTFTHGTP------CVKGLSYPRRVYSPDRIKYPMAQD-----------------------VRGSGNWRRISWEEAMQRIAAKMLEIKKK	9.900,-63.623,-22.818,7.375,-61.249,-21.174,7.103,-57.913,-23.055,5.874,-55.197,-20.677,4.058,-52.433,-22.620,4.865,-49.122,-20.902,2.093,-46.814,-22.172,3.787,-43.397,-22.386,0.953,-41.014,-21.469,1.567,-37.756,-23.423,2.785,-35.346,-20.776,0.476,-32.549,-22.104,-2.220,-32.852,-19.390,-0.229,-30.945,-16.698,0.026,-27.646,-18.637,-1.679,-24.996,-16.477,-4.224,-23.240,-18.761,-3.055,-19.961,-17.11…	MALGAVAALPGGLLTSRCALAQPPVPFNPKTYKIYRNACPRNCYDTCSLKTWVKDGVITFVEGAPESTFTHGTPCVKGLSYPRRVYSPDRIKYPMAQDVRGSGNWRRISWEEAMQRIAAKMLEIKKKDGSMLGLALTKYSGKFGVLNYAVEGMMSSLGYTTRFAGTPCWPAGIGRAKLRHGRHVV	59201	Salmonella enterica subsp. enterica
job.pdb	AF-A0A2P5VL69-F1-model_v4 Putative dimethyl sulfoxide reductase chain YnfE	26.500	132	66	4	68	199	32	132	1.000	3.798E-05	178	233	210	DDSTFVFTCAPNDTHNCLLRAHVKNGVVVRISPTYGYGEATDLYGNRASHRWDPRTCQKGLILSRRFYSERRVKAPMIRKGFKDWVEAGYPRNDDGTPQMDVTLRGSDDWIRISWDEATTIAAKTMEDVART	DEQVVTSTCGHNCGGRCVVNAHVRGGRIARISTDSRR-WKAD-HPPLPA-------CARGVGQIERIYHPDRLKYPLRRTG----------------------PRGSGQFERISWDEALDEIAAQLLRVRET	-24.760,37.688,-24.893,-20.902,37.252,-24.848,-19.842,34.883,-22.001,-21.189,31.426,-23.038,-18.846,30.895,-26.049,-15.500,30.597,-24.162,-16.252,27.318,-22.306,-17.149,25.342,-25.475,-13.818,26.195,-27.214,-11.716,24.738,-24.340,-13.364,21.283,-24.646,-12.109,20.635,-28.226,-8.355,21.075,-27.446,-8.048,18.372,-24.727,-9.061,15.152,-26.364,-6.284,13.536,-24.379,-7.327,9.945,-24.991,-7.609,8.462,-…	MHKVNRIARLSEKFSMSMQTIYEAPRPEPKPDEQVVTSTCGHNCGGRCVVNAHVRGGRIARISTDSRRWKADHPPLPACARGVGQIERIYHPDRLKYPLRRTGPRGSGQFERISWDEALDEIAAQLLRVRETYGNAAILDGSRSGSLSTLHGRGPALRFLNMFGGYTYLWSNMSAEAEVFAVRMTFGPDRPYKAAGREPTDYINSKLIWM	2013065	Alphaproteobacteria bacterium MarineAlpha1_Bin1
job.pdb	AF-G5NC78-F1-model_v4 Respiratory nitrate reductase alpha chain	25.300	162	98	6	53	199	27	180	1.000	2.507E-05	178	233	257	MPDRTWEQIYRNQFEDDSTFVFTCAPNDTHNCLLRAHVKNGVVVRISPTYGYGEATDLYGNRAS--HRWDPRTCQKGLILSRRFYSERRVKAPMIRKGFKD-WVEAGYPR------------NDDGTPQMDVTLRGSDDWIRISWDEATTIAAKTMEDVART	ETNRDWEDGYRQRWQHDKIVRSTHGVNCTGSCSWKIYVKNSLVTWET------QQTD-YPRTRPDMPNHEPRGCPRGASYSWYLYSANRLKYPLMRKRLMKMWREAKKLHRDPVEAWASIIEDADKA-KSFKQARGRGGFVRSSWQEVNELIAASNVYTVKT	50.882,-3.092,-5.984,52.010,0.415,-4.930,49.962,3.133,-6.700,52.842,5.512,-5.855,55.499,3.376,-7.607,53.207,2.778,-10.631,53.548,6.535,-11.374,57.174,5.817,-12.413,55.762,3.757,-15.343,54.351,7.014,-16.852,55.852,6.695,-20.367,55.643,2.863,-20.365,51.809,3.076,-20.091,51.357,5.223,-23.257,49.941,3.170,-26.160,49.152,4.388,-29.708,48.018,7.916,-30.527,44.818,8.243,-32.603,43.034,10.945,-34.664,46.…	MSKFLDRFRYFKQKGETFADGHGQLLETNRDWEDGYRQRWQHDKIVRSTHGVNCTGSCSWKIYVKNSLVTWETQQTDYPRTRPDMPNHEPRGCPRGASYSWYLYSANRLKYPLMRKRLMKMWREAKKLHRDPVEAWASIIEDADKAKSFKQARGRGGFVRSSWQEVNELIAASNVYTVKTYGPDRVAGFSPIPAMSMVSYASGARYLSLIGGTCLSFYDWYCDLPPASPQTWGEQTDVPESADWYNSSYIIAWGSNV	913075	Salmonella enterica subsp. enterica serovar Inverness str. R8-3668
job.pdb	AF-A0A0F8X7T9-F1-model_v4 4Fe-4S Mo/W bis-MGD-type domain-containing protein	25.800	209	96	9	1	198	1	161	1.000	4.692E-07	178	233	369	MAQGVSRRQLL----GRALALGSGAALADLLGPARFLSPAGAATAGAVVPGNPLRVMPDRTWEQIYRNQFEDDSTFVFTCAPNDTHN-CLLRAHVKNGVVVRIS-----PTYGYGEA-TDLYGNRASHRWDPRTCQKGLILSRRFYSERRVKAPMIRKGFKDWVEAGYPRNDDGTPQMDVTLRGSDDWIRISWDEATTIAAKTMEDVAR	AMRPISRRMFLTGAGGGALALG----LTQL-----GFRIT------STAQDIVYTYYPYKGWEDIYRKKWTWDKVTWGTHLVDCYPGGCSFRVYTKDDIVWREEQSAIYPCIEDGVPDMN-----------PRGCQKGSAFSRVMYGAERLKYPLKRAG----------------------ERGEGKWQRITWDEALTEIADAMLDAIQ	0.201,-77.763,-41.920,-1.223,-76.474,-38.591,-1.754,-79.350,-36.115,-5.431,-79.648,-35.028,-5.914,-78.275,-31.572,-7.270,-81.073,-29.354,-10.228,-80.345,-27.018,-7.791,-80.997,-24.121,-5.355,-78.318,-25.385,-8.279,-75.880,-25.801,-9.521,-76.496,-22.214,-5.971,-76.250,-20.774,-5.390,-72.986,-22.705,-8.805,-71.571,-21.654,-8.183,-72.595,-18.004,-4.736,-70.929,-18.038,-6.179,-67.746,-19.625,-9.021,-…	AMRPISRRMFLTGAGGGALALGLTQLGFRITSTAQDIVYTYYPYKGWEDIYRKKWTWDKVTWGTHLVDCYPGGCSFRVYTKDDIVWREEQSAIYPCIEDGVPDMNPRGCQKGSAFSRVMYGAERLKYPLKRAGERGEGKWQRITWDEALTEIADAMLDAIQKSGPETIIHEFGAGEGGMLNGAQPSWRLMRLIGGTTLDSNGLTSDFNVGLYQTFGKFQFVSSVDDWFHADLILLWHMNPVYTRIPSAHFIHEARYHGTEVVSIAPDYNASSIHSDLWLPIEAGTDAALALALCKTIIDDNKVNEPFVKEQTDLPLLVRRDDGRFLRASDMEDGGREDQFYLLDASGEIVAAPRGTLDLDGADPSLQGD	412755	marine sediment metagenome
job.pdb	AF-A0A3M0ZIU0-F1-model_v4 Dimethylsulfide dehydrogenase	26.700	198	107	6	3	197	1	163	1.000	2.197E-06	178	233	523	QGVSRRQLLGRALALGSGAALADLLGPARFLSPAGAATAGAVVPGNPLRVMPDRTWEQIYRNQFEDDSTFV---FTCAPNDTHNCLLRAHVKNGVVVRISPTYGYGEATDLYGNRASHRWDPRTCQKGLILSRRFYSERRVKAPMIRKGFKDWVEAGYPRNDDGTPQMDVTLRGSDDWIRISWDEATTIAAKTMEDVA	MAITRRRFLVAGGLAG----VALVLSDLRPLGSRGVAAAGASGRG---AEAAYGDWRDVYRQKWTWDRIHKSSHFTNCWYQSH-CAWNVYVKDGIVWREEQVAAYPQT-----RPELPDFNPRGCQKGACYSERMYDPARVLYPLKR----------------------VGERGSGRFKRVTWDEALDDLAAEFVRVA	-4.034,-23.555,-76.642,-2.052,-24.128,-73.397,0.717,-21.558,-72.704,3.916,-23.435,-71.803,6.128,-22.114,-68.941,8.854,-21.371,-71.538,6.598,-18.925,-73.470,5.640,-17.070,-70.241,9.312,-16.475,-69.299,10.249,-15.160,-72.769,7.265,-12.746,-72.729,8.131,-11.579,-69.164,11.809,-10.947,-70.070,10.872,-8.362,-72.750,8.549,-6.365,-70.418,11.159,-6.051,-67.607,13.808,-4.171,-69.659,11.424,-1.273,-70.486,…	MAITRRRFLVAGGLAGVALVLSDLRPLGSRGVAAAGASGRGAEAAYGDWRDVYRQKWTWDRIHKSSHFTNCWYQSHCAWNVYVKDGIVWREEQVAAYPQTRPELPDFNPRGCQKGACYSERMYDPARVLYPLKRVGERGSGRFKRVTWDEALDDLAAEFVRVATEEGPECIFWDNGPLYTFGAMAAAQARFSYLAGTVSLDMNTEIGDGHRGAAETFGKIVFERSADDYFYSDLILIWGANPVATQIPNAHFLYEARYNGTQLVTVAPDYSPSSIHSDLWVPVKPGCDAALALAVAKILIDEGLYDRDFVIEQTDLPLLVRDDDGRLLRQSDVEEGGDEDVFYWFDRRRGKAVAVPRERLELGGSDPALEGTYEVETRSGKVSVRPVFERLRERLADYT…	2080303	Candidatus Dadabacteria bacterium
job.pdb	AF-A0A6I3HTX2-F1-model_v4 Molybdopterin-dependent oxidoreductase	20.100	129	72	2	70	198	4	101	1.000	2.540E-04	177	233	107	STFVFTCAPNDTHNCLLRAHVKNGVVVRISPTYGYGEATDLYGNRASHRWDPRTCQKGLILSRRFYSERRVKAPMIRKGFKDWVEAGYPRNDDGTPQMDVTLRGSDDWIRISWDEATTIAAKTMEDVAR	KVVRTACTLDCPDACTLDVTVTDGVITDIDAATGEDANPITAGF---------ICRKVQQSTKRVYSTSRILAPLIRTG----------------------AKGTGEFRAATWDEALTLVSSRIREGIA	-25.355,-4.648,6.563,-22.361,-6.941,7.181,-19.771,-5.732,9.734,-16.556,-7.668,10.432,-13.297,-6.915,12.259,-10.138,-8.207,10.529,-6.965,-8.560,12.617,-3.741,-7.666,10.770,-0.291,-6.048,11.149,0.787,-2.469,10.460,2.247,-2.162,6.938,4.551,0.741,7.894,8.310,0.137,8.075,8.531,0.994,11.801,9.896,-1.173,14.666,6.621,-0.926,16.596,5.016,-3.799,14.593,1.545,-2.707,15.781,-1.365,-5.182,15.763,-4.422,-3.62…	MSIKVVRTACTLDCPDACTLDVTVTDGVITDIDAATGEDANPITAGFICRKVQQSTKRVYSTSRILAPLIRTGAKGTGEFRAATWDEALTLVSSRIREGIARRGADS	1883427	Actinomycetia bacterium
job.pdb	AF-A0A561DRN9-F1-model_v4 Molybdopterin-dependent oxidoreductase iron-sulfur protein	20.600	233	111	7	2	228	12	176	1.000	5.353E-06	177	233	191	AQGVSRRQLLGRALALG-----SGAALADLLGPARFLSPAGAATAGAVVPGNPLRVMPDRTWEQIYRNQFEDD-STFVFTCAPNDTHNCLLRAHVKNGVVVRISPTYGYGEATDLYGNRASHRWDPRTCQKGLILSRRFYSERRVKAPMIRKGFKDWVEAGYPRNDDGTPQMDVTLRGSDDWIRISWDEATTIAAKTMEDVARTFNGDEGARKLLAQGYHPEMVEVMHGAGVQ	TNKMQRRTFLKWSGAIGKPVIAGGIGTKMLVNRKVVIKPVGAKE--------------------------ESPETIISTCSINNCGGRCVIKAHVKEGVVVRVSTDTQ--EGGDLSTPP------LRACVRGRNYRSMLYHPDRLKFPMKR----------------------VGKRGEGKFERISWDEAVETIAAQVKRIGDKYGPE------------PACVAACPMRAIE	-23.526,11.171,-55.246,-20.957,8.336,-55.630,-18.216,8.242,-52.907,-19.951,6.801,-49.791,-20.192,3.133,-50.883,-16.476,2.137,-50.926,-15.699,3.146,-47.298,-18.737,1.281,-45.900,-17.592,-1.948,-47.649,-14.052,-1.588,-46.172,-15.418,-1.253,-42.604,-17.868,-4.202,-42.870,-15.506,-6.852,-44.337,-13.979,-8.890,-41.462,-10.412,-9.151,-42.861,-9.362,-12.778,-42.292,-5.842,-13.174,-40.789,-4.860,-15.173,…	MSDDNHLKNLLTNKMQRRTFLKWSGAIGKPVIAGGIGTKMLVNRKVVIKPVGAKEESPETIISTCSINNCGGRCVIKAHVKEGVVVRVSTDTQEGGDLSTPPLRACVRGRNYRSMLYHPDRLKFPMKRVGKRGEGKFERISWDEAVETIAAQVKRIGDKYGPEPACVAACPMRAIEFGPIEELRKKYGTVS	220685	Neobacillus bataviensis
job.pdb	AF-A0A3D2B842-F1-model_v4 Nitrate reductase subunit alpha	26.000	161	98	5	53	199	27	180	1.000	3.179E-05	177	233	217	MPDRTWEQIYRNQFEDDSTFVFTCAPNDTHNCLLRAHVKNGVVVRISPTYGYGEATDLYGNRASH-RWDPRTCQKGLILSRRFYSERRVKAPMIRKGFKD-WVEAGYPR------------NDDGTPQMDVTLRGSDDWIRISWDEATTIAAKTMEDVART	ETNRDWEDGYRQRWQHDKVVRSTHGVNCTGSCSWKIFVKNGLVTWEM------QQTDYPRTRPDMPNHEPRGCPRGASYSWYLYSANRLKYPLMRKRLMKMWREAKAQHSDPVLAWASIIEDADKA-KSFKQARGRGGFVRSSWQEVNELIAASNVYTVKT	31.478,-26.857,-24.942,34.503,-27.033,-22.584,35.746,-23.523,-21.658,39.111,-25.172,-20.844,39.520,-26.752,-24.313,38.368,-23.526,-26.040,41.610,-21.918,-24.733,43.507,-24.085,-27.277,41.771,-22.061,-30.051,43.748,-18.938,-28.939,45.212,-18.025,-32.365,42.168,-19.294,-34.334,39.982,-16.702,-32.512,42.047,-13.656,-33.639,40.285,-11.723,-36.435,41.532,-8.561,-38.198,43.678,-5.909,-36.544,42.443,-2.…	MSKFLDRFRYFKQKGETFADGHGQVLETNRDWEDGYRQRWQHDKVVRSTHGVNCTGSCSWKIFVKNGLVTWEMQQTDYPRTRPDMPNHEPRGCPRGASYSWYLYSANRLKYPLMRKRLMKMWREAKAQHSDPVLAWASIIEDADKAKSFKQARGRGGFVRSSWQEVNELIAASNVYTVKTYGPDRVAGFSPIPAMSMVSYASGARYLSLIGGTCLSF	42895	Enterobacter sp.
job.pdb	AF-A0A2D6XMM7-F1-model_v4 Nitrate reductase subunit alpha	22.000	163	100	5	53	198	15	167	1.000	1.158E-05	177	233	241	MPDRTWEQIYRNQFEDDSTFVFTCAPNDTHNCLLRAHVKNGVVVRI-----SPTYGYGEATDLYGNRASHRWDPRTCQKGLILSRRFYSERRVKAPMIRKGFKDW--VEAGYPRNDDGTP-----QMDV-----TLRGSDDWIRISWDEATTIAAKTMEDVAR	KDSRSWEEFYKKRWNYDYSVRTGHGVNCGMACSWEVFVKDGLICWELQKTDYPQIDPDIPN----------IEPRGCQRGATASWYPYSPLRPKYPYVRKVLWDYYIEERKNGKDPVEAYASIVENKERSKKYKSARGKSGWKRVSWDESTELVAAAQIYTIK	38.057,-41.060,-56.977,37.577,-38.877,-53.856,35.102,-36.100,-54.726,35.856,-33.129,-52.483,34.193,-31.333,-49.639,36.111,-28.100,-48.899,35.053,-28.543,-45.231,37.031,-27.068,-42.312,39.064,-29.681,-40.403,38.186,-27.805,-37.167,34.486,-26.934,-37.692,31.507,-29.076,-38.722,27.960,-27.817,-39.385,25.677,-30.282,-37.570,22.276,-31.367,-38.915,21.354,-32.892,-35.509,17.940,-32.203,-33.973,17.677,-…	MKNGSNGSKWFNVSKDSRSWEEFYKKRWNYDYSVRTGHGVNCGMACSWEVFVKDGLICWELQKTDYPQIDPDIPNIEPRGCQRGATASWYPYSPLRPKYPYVRKVLWDYYIEERKNGKDPVEAYASIVENKERSKKYKSARGKSGWKRVSWDESTELVAAAQIYTIKKYGADHMANFSPIPAMSLLSFISGHRYNNLLGGIYCSYYEWYHDLPHNSPSMFGDQTENCESSDWYLSTYWVVA	2024849	Candidatus Pelagibacter sp.
job.pdb	AF-A0A5B3FKX4-F1-model_v4 Molybdopterin-dependent oxidoreductase	17.300	207	116	7	1	199	2	161	1.000	4.222E-06	177	233	256	MAQGVSRRQLLGRALALGSGAALADLLGPARFLSPAGAATAGAVVPGNPLRVMPDRTWEQIYRNQFEDD-STFVFTCAPNDTHNCLLRAHVKNGVVVRISPT--YGYGEATDLY----GNRASHRWDPRTCQKGLILSRRFYSERRVKAPMIRKGFKDWVEAGYPRNDDGTPQMDVTLRG-SDDWIRISWDEATTIAAKTMEDVART	TAKKITRRTFLGTTAVGAATSSLSLNTWAQAINNQKSPLINGSIP-------------------ALEDDVKVVNTYHEIHCHGQCMLKAHVKDGKLLALTSAGDIPSKDCLPSDESIGKMQ------RRACMKGYAERKRLYAPDRLKYPLIQT----------------------IERGNTAGFKRVSWDEALDRACEAIRKMQDR	64.268,-37.994,-9.360,64.008,-35.037,-11.784,60.939,-32.744,-11.505,59.321,-32.324,-14.952,59.132,-28.594,-15.796,55.468,-27.736,-16.565,55.542,-25.618,-19.738,52.674,-23.314,-20.877,52.000,-25.818,-23.708,51.510,-28.687,-21.211,49.125,-26.516,-19.113,46.967,-25.624,-22.150,46.923,-29.308,-23.173,45.630,-30.358,-19.708,42.923,-27.616,-19.645,41.566,-28.813,-23.031,41.061,-32.306,-21.528,39.492,-3…	MTAKKITRRTFLGTTAVGAATSSLSLNTWAQAINNQKSPLINGSIPALEDDVKVVNTYHEIHCHGQCMLKAHVKDGKLLALTSAGDIPSKDCLPSDESIGKMQRRACMKGYAERKRLYAPDRLKYPLIQTIERGNTAGFKRVSWDEALDRACEAIRKMQDRQKELGYLPIWNNGCAPLNMLGPCLSAYGHHSAGNQNDCLYNALGKGVKGHPAIDMLNSKLIIVWSADPQTTSPHLPFIMTKAREKGIPIVVIDTR	328814	Alistipes shahii
job.pdb	AF-A0A379FSI6-F1-model_v4 Dimethyl sulfoxide reductase DmsA	18.800	249	137	8	1	224	5	213	1.000	5.950E-07	177	233	285	MAQGVSRRQLLGRALALGSGAALADLLGPARFLSPAGAATAGAVVPGNPLRVMPDRTWEQIYRNQFEDDSTFVFTCAPNDTHNCLLRAHVKNGVVVRISPTYGYGEATDLYGNRASHRWDPRTCQKGLILSRRFYSERRVKAPMIRKGFKDWVEAGYPRNDDGTPQMDVTLRGSDDWIRISWDEATTIAAKTMEDVARTF--------NGDE-GARKLLAQGYH----------------PEMVEVMHG	QKIALSRRSFIAWTSAASVMAT----------LPLSKQLYAA---------TPEEEKAVEQATDAVTQGKWKPVACWHNCGGRCVNKALVVDGVVVRQKTDDVVADSPDFPQQRG--------CLRGRSQRKQVFGADRLKYPMKRKG----------WAPGGGDK---SLRGRDQWVRISWDEALDIVASESKRIKEKYGNESIWITGGNGVDIQNVYAKAGGFVGDWGTTSWGAWFETPAHLGLLEG	2.179,-49.911,10.070,1.551,-46.907,7.775,4.367,-46.021,5.324,4.246,-42.499,3.878,5.692,-42.892,0.357,7.836,-39.800,-0.369,7.489,-38.930,-4.085,11.045,-37.724,-4.875,11.010,-35.780,-8.176,14.606,-35.850,-9.483,16.320,-32.805,-11.083,16.660,-34.877,-14.306,12.871,-35.440,-14.369,12.325,-31.648,-14.105,14.772,-30.800,-16.940,13.115,-33.402,-19.217,9.746,-31.681,-18.572,11.128,-28.199,-19.460,12.839,…	MSERQKIALSRRSFIAWTSAASVMATLPLSKQLYAATPEEEKAVEQATDAVTQGKWKPVACWHNCGGRCVNKALVVDGVVVRQKTDDVVADSPDFPQQRGCLRGRSQRKQVFGADRLKYPMKRKGWAPGGGDKSLRGRDQWVRISWDEALDIVASESKRIKEKYGNESIWITGGNGVDIQNVYAKAGGFVGDWGTTSWGAWFETPAHLGLLEGFYTFGTNDRFDMRNSQLIVMWGANPAWSSPGSPTYNYYQAKKAGVDSICQCNTPFNYLFRCFELQCLSRSVV	587	Providencia rettgeri
job.pdb	AF-A0A258IG83-F1-model_v4 Nitrate reductase subunit alpha	26.200	194	113	5	55	232	29	208	1.000	1.092E-05	177	233	370	DRTWEQIYRNQFEDDSTFVFTCAPNDTHNCLLRAHVKNGVVVRISPTYGYGEATDLYGNRASHRWDPRTCQKGLILSRRFYSERRVKAPMIRKGFKDWVEAGYPRNDD-----------GTPQMDVTLRGSDDWIRISWDEATTIAAKTMEDVARTFNGDEGARKLLAQGY-----HPEMVEVMHGAGVQALKL	DRSWEDGYRKRWQHDKIVRSTHGVNCTGSCSWKIYVKGGIVTWETQQTDYPRTRPDLPNHE-----PRGCARGASYSWYLYSGARVKYPMIRGRLLKLWRATRAELPPVAAWASIVEDAGKRTSYMSVRGHGGLVRATWDEVNEIIAAA---NAYTVKVHGPDR------VIGFSPIPAMSMVSYAAGSRYLSL	33.471,44.499,7.776,31.578,47.493,6.317,29.959,46.488,2.989,29.663,50.261,2.337,33.439,50.862,2.586,34.136,47.704,0.507,32.503,49.523,-2.458,35.380,52.068,-2.480,37.781,49.265,-3.567,35.855,48.684,-6.862,38.859,48.687,-9.258,40.883,46.410,-6.917,38.262,43.610,-7.120,39.126,42.366,-10.648,42.075,39.943,-10.420,42.257,38.542,-13.992,40.454,38.313,-17.374,39.522,35.151,-19.322,38.232,34.306,-22.829,…	MSHFLDRLTFFKKTVDEFSDGYGIVTNEDRSWEDGYRKRWQHDKIVRSTHGVNCTGSCSWKIYVKGGIVTWETQQTDYPRTRPDLPNHEPRGCARGASYSWYLYSGARVKYPMIRGRLLKLWRATRAELPPVAAWASIVEDAGKRTSYMSVRGHGGLVRATWDEVNEIIAAANAYTVKVHGPDRVIGFSPIPAMSMVSYAAGSRYLSLLGGVCMSFYDWYCDLPPASPQTWGEQTDVPESADWYNAGFIIVWGSNVPQTRTPDAHFYTEVRYKGTKSAVVSPDYAEATKFADIWLNPKQGTDAALALAMGHVILREYHLDRQAAYFEDYVRRYSDMPFLVRLVARDGRLVPERMLRASDLDGGLGEDRNP	1970549	Rhizobiales bacterium 32-66-11
job.pdb	AF-A0A7X2MLM0-F1-model_v4 Nitrate reductase subunit alpha	25.900	158	98	4	55	199	29	180	1.000	8.219E-05	177	233	611	DRTWEQIYRNQFEDDSTFVFTCAPNDTHNCLLRAHVKNGVVVRISPTYGYGEATDLYGNRASHRWDPRTCQKGLILSRRFYSERRVKAPMIRKGFKD-WVEAGYPR------------NDDGTPQMDVTLRGSDDWIRISWDEATTIAAKTMEDVART	NRDWEDGYRSRWQHDKIVRSTHGVNCTGSCSWKIYVKNGLVTWETQQTDYPRTRPDLPNHE-----PRGCPRGASYSWYLYSANRLKYPLMRKKLIQLWRDAKAQHSDPVDAWASIISNPEKA-RSYKQARGRGGFVRSSWQEVNEMIAAANICTAKT	19.011,-35.243,-51.712,16.898,-34.018,-54.686,13.373,-32.992,-53.561,12.333,-33.304,-57.238,13.524,-36.931,-57.537,11.980,-37.841,-54.138,8.525,-37.229,-55.713,9.089,-40.434,-57.753,8.962,-42.350,-54.423,5.254,-41.361,-54.003,3.771,-44.877,-53.617,6.849,-46.084,-51.672,6.113,-43.392,-49.023,2.561,-44.723,-48.352,2.408,-46.710,-45.084,-0.626,-48.458,-43.528,-3.984,-46.656,-43.831,-5.874,-46.107,-4…	MSKFLDRFRYFKQLAEPFSGQHGQTLNSNRDWEDGYRSRWQHDKIVRSTHGVNCTGSCSWKIYVKNGLVTWETQQTDYPRTRPDLPNHEPRGCPRGASYSWYLYSANRLKYPLMRKKLIQLWRDAKAQHSDPVDAWASIISNPEKARSYKQARGRGGFVRSSWQEVNEMIAAANICTAKTYGPDRIMGFSPIPAMSMVSYAAGARYLSLIGGTCLSFYDWYCDLPPASPMTWGEQTDVPESADWYNSSYIIAWGSNVPQTRTPDAHFFTEVRYKGTKTVAITPDYAEVAKLCDQWLSPKQGTDSAMALAMGHVMLKEFHLDREVGYFRDYVRRYTDMPMLVLLEPREGGFYAAGRQLRASDLVDGLGQENNPEWKTVAINEATGELTAPQGSIGFRWGE…	549	Pantoea agglomerans
job.pdb	AF-A0A4Z0NNB0-F1-model_v4 DMSO reductase	22.000	200	97	7	1	199	3	144	1.000	6.789E-06	176	233	156	MAQG-VSRRQLLGRALALGSGAALADLLGPARFLSPAGAATAGAVVPGNPLRVMPDRTWEQIYRNQFEDDSTFVFTCAPNDTHNCLLRAHVKNGVVVRISPTYGYGEATDLYGNRASHRWDPRTCQKGLILSRRFYSERRVKAPMIRKGFKDWVEAGYPRNDDGTPQMDVTLRGSDDWIRISWDEATTIAAKTMEDVART	NETGHLNRRSFLKGLVALG-----AVAALPGGLLTSRCALAQPP-VPFNPK-----------------TYKIYRNACPRNCYDTCSLKTWVKDGVITFVEG------APESTFTHGTP------CVKGLSYPRRVYSPDRIKYPMAQ-----------------------AVRGRGNWRRSSWEAAMPRSAARLLEIKTN	20.251,-73.067,-4.628,20.403,-72.740,-8.420,19.829,-69.239,-9.834,18.730,-69.417,-13.465,20.863,-66.569,-14.858,18.661,-65.270,-17.705,21.169,-65.039,-20.586,20.418,-61.681,-22.285,20.270,-62.512,-26.009,22.012,-59.947,-28.292,18.726,-59.614,-30.237,16.748,-58.730,-27.069,19.443,-56.185,-26.090,19.378,-54.520,-29.547,15.556,-54.400,-29.431,15.839,-52.704,-26.000,18.307,-50.080,-27.338,16.080,-49.…	MSNETGHLNRRSFLKGLVALGAVAALPGGLLTSRCALAQPPVPFNPKTYKIYRNACPRNCYDTCSLKTWVKDGVITFVEGAPESTFTHGTPCVKGLSYPRRVYSPDRIKYPMAQAVRGRGNWRRSSWEAAMPRSAARLLEIKTNAGSVLVLALATY	436295	Salmonella enterica subsp. enterica serovar Poona
job.pdb	AF-A0A3D5XBJ6-F1-model_v4 Nitrate reductase subunit alpha	26.700	198	112	7	53	232	26	208	1.000	1.092E-05	176	233	260	MPDRTWEQIYRNQFEDDSTFVFTCAPNDTHNCLLRAHVKNGVVVRISPTYGYGEATDLYGNRASHRWDPRTCQKGLILSRRFYSERRVKAPMIRKGFKD-WVEAGYPR------------NDDGTPQMDVTLRGSDDWIRISWDEATTIAAKTMEDVARTFNGDEGARKLLAQGY-----HPEMVEVMHGAGVQALKL	DTPREWESFYRNRWQHDKVVRSTHGVNCTGSCSWKIFVKNGLVTWELQSTDYPETRPDLPNHE-----PRGCPRGASYSWYLYSANRVKYPMIRGTLAKAYRKAKEVHKDPVVAWESIMDNAESR-NAYIRERGLGGLIRLEWDEAQEIIAAANIYTTK----KYGPDRL-----AGFTPIPAMSMVSYSSGTRYLSL	45.027,-18.078,-10.745,47.195,-20.852,-9.286,50.690,-19.776,-8.074,52.092,-22.111,-10.776,50.435,-20.067,-13.573,52.598,-17.046,-12.556,55.910,-18.980,-12.852,55.290,-19.684,-16.573,54.345,-16.052,-17.385,56.817,-15.524,-20.279,56.133,-18.979,-21.782,52.479,-18.110,-22.551,51.437,-17.328,-26.131,50.355,-13.690,-26.607,49.207,-12.029,-29.845,50.664,-8.502,-30.268,48.963,-6.004,-32.615,50.999,-4.74…	MSLLNKLIYFSKEATVSPDKHMVTTDTPREWESFYRNRWQHDKVVRSTHGVNCTGSCSWKIFVKNGLVTWELQSTDYPETRPDLPNHEPRGCPRGASYSWYLYSANRVKYPMIRGTLAKAYRKAKEVHKDPVVAWESIMDNAESRNAYIRERGLGGLIRLEWDEAQEIIAAANIYTTKKYGPDRLAGFTPIPAMSMVSYSSGTRYLSLMGGTVLSFYDFYCDLPPSSPQTWGEQTDVPESADWYNSSFLMLWGSNVPITR	2030927	Bacteroidales bacterium
job.pdb	AF-A0A539D5C0-F1-model_v4 Nitrate reductase 1, alpha subunit	23.800	201	109	6	55	232	29	208	1.000	4.754E-06	176	233	504	DRTWEQIYRNQFEDDSTFVFTCAPNDTHNCLLRAHVKNGVVVRISPTYGYGEATDLYGNRASHRWDPRTCQKGLILSRRFYSERRVKAPMIRKGFKD-WVEAGYPRNDD--------------GTPQMDVTLRGSDDWIRISWDEATTIAAKTMEDVARTFNGDEGARKLLAQG--------YHPEMVEVMHGAGVQALKL	DRGWEEAYRNRWRHDKVVRSTHGVNCTGSCSWKIYVKGGIVTWETQQTDYPRTRPDLPNHE-----PRGCARGASYSWYLYSANRVKYPLVRSRLLRVWRKARETMEPVAAWASIQNDPAARKSY----TSMRGAGGFVRADWEEITEIIAAAN------------AHTVKRWGPDRVFGFSPIPAMSMISYAAGARYLQL	33.209,-39.866,-38.936,31.158,-40.516,-42.104,27.493,-41.058,-41.132,27.051,-42.600,-44.623,29.646,-45.336,-43.917,28.244,-45.950,-40.392,24.865,-46.821,-41.995,26.499,-49.589,-44.105,27.611,-51.337,-40.861,23.921,-51.947,-39.941,24.175,-55.742,-39.395,27.453,-55.521,-37.403,26.095,-53.104,-34.746,26.175,-54.089,-31.062,22.574,-54.502,-29.863,21.210,-56.035,-26.635,17.575,-57.190,-26.350,15.696,-…	MSHTLDRLAFFTRKTELFSDRHGVMNDEDRGWEEAYRNRWRHDKVVRSTHGVNCTGSCSWKIYVKGGIVTWETQQTDYPRTRPDLPNHEPRGCARGASYSWYLYSANRVKYPLVRSRLLRVWRKARETMEPVAAWASIQNDPAARKSYTSMRGAGGFVRADWEEITEIIAAANAHTVKRWGPDRVFGFSPIPAMSMISYAAGARYLQLLGGVTGSFYDWYCDLPPASPQTWGEQTDVAESADWYNSSFMLLWGSNVPQTRTPDAHFYTEARYRGAKSVVICPDYSEASKFSDLWLPVKQGTDAALAMAFGHVILKEYHVDKQVPYFRDYLRQYSDLPMLVRLVPQDGGYVPERLVRASDFVGDLEQANNPDWKTVAIDEATGEIVAPNGSIGFRWGEDG…	1869227	bacterium
job.pdb	AF-A0A3D5S317-F1-model_v4 4Fe-4S Mo/W bis-MGD-type domain-containing protein	30.900	142	70	3	56	197	11	124	1.000	7.745E-05	176	233	792	RTWEQIYRNQFEDDSTFVFTCAPNDTHNCLLRAHVKNGVVVRISPTYGYGEATDLYGNRASHRWDPRTCQKGLILSRRFYSERRVKAPMIRKGFKDWVEAGYPRNDDGTPQMDVTLRGSDDWIRISWDEATTIAAKTMEDVA	RSWEDLARKKWTWDSITHSTHGTNCTGQCAFNVYVKNGVVWREEQQGEYG-ASS-----DAPDYGPRGCQKGLRHSKYMYGKQRILYPLKR----------------------VGERGQGKWERISWDQAMLEVADKFLDYN	43.792,-63.372,2.660,43.886,-60.041,0.765,41.241,-57.697,2.246,38.328,-57.095,-0.068,37.284,-53.955,1.828,34.796,-51.720,0.198,33.030,-50.372,-2.621,34.362,-47.692,-5.017,33.741,-49.302,-8.439,31.400,-46.500,-9.603,32.119,-43.177,-7.739,33.526,-41.393,-10.871,30.033,-41.321,-12.479,28.969,-39.279,-9.412,31.378,-36.569,-10.706,28.816,-35.897,-13.495,26.343,-34.911,-10.742,29.046,-33.011,-8.787,30.…	MANLSDTKLYRSWEDLARKKWTWDSITHSTHGTNCTGQCAFNVYVKNGVVWREEQQGEYGASSDAPDYGPRGCQKGLRHSKYMYGKQRILYPLKRVGERGQGKWERISWDQAMLEVADKFLDYNIEFGPESVTCGLGTQMVMKRASYASLLRFANISGVQMPEAFAGVGDLFSGAHITFGHVTLGNTMAEIYKSKCCLIWFCNPAVTRIPDAHFFWEAKYNGTEVISISPDFNASAMHASKWLNPKPGSDIALAMAMVQTILQDRSFDTEYIKEQSDLPFLVRTDNLKYLRETDFDTPEARDNMFYLWDEVTNALVEAPGTGTPPVPPGTPEHLIQLPSIELAGIDPAIEGEWTVETKEGPIRVTTVFELTKRRAAQHTPEMAQEITGIHADIIRQVAR…	2053541	Cytophagales bacterium
job.pdb	AF-A0A2X2WEL1-F1-model_v4 Anaerobic dimethyl sulfoxide reductase chain A	21.700	147	81	5	53	195	1	117	1.000	6.108E-05	175	233	120	MP--DRTWEQIYRNQFEDDSTFVF--TCAPNDTHNCLLRAHVKNGVVVRISPTYGYGEATDLYGNRASHRWDPRTCQKGLILSRRFYSERRVKAPMIRKGFKDWVEAGYPRNDDGTPQMDVTLRGSDDWIRISWDEATTIAAKTMED	MPFGMRTAAAAVQQAIQPAKDKVVWGACSVNCGSRCALRLHVKDDEVWWVET--DNTGEDVYGNHQ------VRACLRGRSIRRRINHPDRLNYPMKRTG----------------------KRGEGKFERISWEEALDTISNSLKK	-22.432,41.754,-9.351,-19.052,40.062,-8.639,-19.606,36.542,-9.830,-18.851,36.210,-13.544,-19.733,32.757,-15.034,-16.120,32.464,-16.335,-14.696,30.876,-13.128,-17.232,27.988,-12.991,-16.706,27.125,-16.690,-12.894,27.070,-16.262,-13.143,24.811,-13.159,-15.496,22.446,-15.063,-13.091,22.417,-18.058,-10.189,21.546,-15.691,-12.268,18.739,-14.079,-13.094,17.310,-17.562,-9.464,17.206,-18.774,-8.387,13.51…	MPFGMRTAAAAVQQAIQPAKDKVVWGACSVNCGSRCALRLHVKDDEVWWVETDNTGEDVYGNHQVRACLRGRSIRRRINHPDRLNYPMKRTGKRGEGKFERISWEEALDTISNSLKKHSR	545	Citrobacter koseri
job.pdb	AF-A0A379WXN4-F1-model_v4 Molybdopterin-containing oxidoreductase catalytic subunit	22.800	171	88	5	36	206	5	131	1.000	2.507E-05	175	233	135	AGAATAGAVVPGNPLRVMPDRTWEQIYRNQFEDDSTFVFTCAPNDTHNCLLRAHVKNGVVVRISPTYGYGEATDLYGNRASHRWDPRTCQKGLILSRRFYSERRVKAPMIRKGFKDWVEAGYPRNDDGTPQMDVTLRGSDDWIRISWDEATTIAAKTMEDVARTFNGDEGA	AVAALPGGLLTSRCALAQPPVPFNPK------TYKIYRNACPRNCYDTCSLKTWVKDGVITFVEG------APESTFTHGTP------CVKGLSYPRRVYSPDRIKYPMAQD-----------------------VRGSGNWRRISWEEAMQRIAAKMLEIKKK---DGSM	59.441,-30.665,-10.078,56.344,-32.169,-11.771,53.528,-29.719,-12.578,50.201,-31.632,-12.524,47.271,-29.564,-13.851,44.536,-27.731,-11.937,41.373,-28.753,-13.829,39.411,-25.503,-14.268,35.853,-26.564,-13.404,33.585,-24.579,-15.791,32.185,-21.905,-13.509,28.713,-22.490,-15.089,27.671,-25.118,-12.488,27.306,-22.454,-9.735,24.757,-20.338,-11.668,21.327,-20.754,-10.033,18.995,-22.114,-12.764,16.292,-1…	MALGAVAALPGGLLTSRCALAQPPVPFNPKTYKIYRNACPRNCYDTCSLKTWVKDGVITFVEGAPESTFTHGTPCVKGLSYPRRVYSPDRIKYPMAQDVRGSGNWRRISWEEAMQRIAAKMLEIKKKDGSMLVWR	59201	Salmonella enterica subsp. enterica
job.pdb	AF-A0A497BLT6-F1-model_v4 Dimethyl sulfoxide reductase subunit A	27.800	133	61	2	67	199	11	108	1.000	8.722E-05	175	233	162	EDDSTFVFTCAPNDTHNCLLRAHVKNGVVVRISPTYGYGEATDLYGNRASHRWDPRTCQKGLILSRRFYSERRVKAPMIRKGFKDWVEAGYPRNDDGTPQMDVTLRGSDDWIRISWDEATTIAAKTMEDVART	GSDKVVYTTHSSHCGGGCLLKVHVKDGVVTRIETDDGEEPQ-------------YRACLRGRAFRQRMYAPDRILHPMRRVG----------------------ERGEGRFERISWDEALGIVASEMKRVKEA	-18.112,-15.378,-12.567,-18.551,-16.757,-9.026,-21.151,-14.586,-7.210,-19.883,-13.486,-3.754,-23.482,-13.843,-2.395,-23.182,-17.564,-1.543,-20.658,-17.637,1.310,-22.750,-18.801,4.284,-21.175,-16.504,6.909,-21.213,-18.639,10.071,-19.510,-15.840,12.079,-20.020,-15.097,15.806,-19.667,-11.429,16.870,-15.999,-10.560,17.553,-13.620,-7.639,18.162,-10.364,-7.617,16.153,-7.489,-5.308,17.162,-5.446,-3.720,…	MVDRRDREVTGSDKVVYTTHSSHCGGGCLLKVHVKDGVVTRIETDDGEEPQYRACLRGRAFRQRMYAPDRILHPMRRVGERGEGRFERISWDEALGIVASEMKRVKEAYGPEAILYKWSGGDTSVLNSATCHYRLLNMFGGCSEVWGTFSFDGGLFAELATY	2026724	Chloroflexi bacterium
job.pdb	AF-A0A485JG27-F1-model_v4 Respiratory nitrate reductase 1 subunit alpha	24.800	137	86	4	55	180	29	159	1.000	5.424E-05	175	233	165	DRTWEQIYRNQFEDDSTFVFTCAPNDTHNCLLRAHVKNGVVVRISPTYGYGEATDLYGNRASHRWDPRTCQKGLILSRRFYSERRVKAPMIRK----GFKDW-------VEAGYPRNDDGTPQMDVTLRGSDDWIRI	NRDWEDGYRQRWQHDKIVRSTHGVNCTGSCSWKIYVKNGLVTWETQQTDYPRT-----RPDLPNHEPRGCPRGASYSWYLYSANRLKYPMMRKRLMKMWREAKALHSDPIEAWASIIEDADKAKALSRR-VDAVVLF	15.011,-29.657,-20.843,17.655,-31.255,-18.568,20.115,-28.599,-17.294,22.598,-31.467,-16.734,22.502,-32.667,-20.370,22.673,-29.069,-21.688,26.236,-28.912,-20.234,27.308,-31.302,-23.043,26.449,-28.494,-25.528,29.367,-26.406,-24.102,31.189,-25.754,-27.410,27.958,-25.525,-29.464,26.770,-22.600,-27.275,29.859,-20.416,-27.999,29.013,-17.654,-30.508,31.350,-14.960,-31.905,34.271,-13.464,-29.996,34.354,-…	MSKFLDRFRYFKQKGETFADGHGQLLNTNRDWEDGYRQRWQHDKIVRSTHGVNCTGSCSWKIYVKNGLVTWETQQTDYPRTRPDLPNHEPRGCPRGASYSWYLYSANRLKYPMMRKRLMKMWREAKALHSDPIEAWASIIEDADKAKALSRRVDAVVLFVLPGRK	562	Escherichia coli
job.pdb	AF-A0A7I8ZNF3-F1-model_v4 4Fe-4S Mo/W bis-MGD-type domain-containing protein	22.900	205	101	10	1	205	7	154	1.000	1.158E-05	175	233	167	MAQGVSRRQLLGRALALGSGAALADLLGPARFLSPAGAATAGAVVPGNPLRVMPDRTWEQIYRNQFEDDSTFVFTCAPNDTHNCLLRAHVKNGVVVRISPTYGYGEATDLYGNRASHRWDPRTCQKGLILSRRFYSERRVKAPMIRKGFKDWVEAGYPRNDDGTPQMDVTLRGSDDWIRISWDEATTIAAKTMEDVARTFNGDEG	MV-GISRRTLV-KSTAIGS---LA----LAAGSFSLPFTLRSA------AAAVQQ-----------ASEKVVWGACSVNCGSRCALRLHVKDNEVTWVETDNTGSDE---YGNH-----QVRACLRGRSIRRRINHPDRLNYPMKR----------------------VGTRGEGKFERISWDEALDTIASSLKKTVEQ-YGNEA	12.129,-52.587,-93.575,10.927,-53.075,-89.990,9.080,-51.092,-87.437,10.211,-51.778,-83.899,7.659,-50.413,-81.435,9.052,-50.746,-77.917,6.271,-50.165,-75.377,7.621,-47.507,-72.972,6.832,-49.339,-69.724,7.044,-46.867,-66.798,10.059,-48.011,-64.756,9.487,-48.691,-61.022,12.230,-46.058,-60.459,10.248,-43.430,-62.439,7.086,-44.308,-60.437,8.897,-43.774,-57.088,10.261,-40.395,-58.290,6.761,-39.245,-59.…	MSKNERMVGISRRTLVKSTAIGSLALAAGSFSLPFTLRSAAAAVQQASEKVVWGACSVNCGSRCALRLHVKDNEVTWVETDNTGSDEYGNHQVRACLRGRSIRRRINHPDRLNYPMKRVGTRGEGKFERISWDEALDTIASSLKKTVEQYGNEAVYIQYSSGSLAAI	562	Escherichia coli
job.pdb	AF-A0A2D6TMJ7-F1-model_v4 Nitrate reductase subunit alpha	25.100	155	95	6	53	193	15	162	1.000	2.823E-05	175	233	168	MPDRTWEQIYRNQFEDDSTFVFTCAPNDTHNCLLRAHVKNGVVVRISPTYGYGEATDLYGNRAS--HRWDPRTCQKGLILSRRFYSERRVKAPMIRKGFKDW--VEAGYPRNDDGT-----PQMDV-----TLRGSDDWIRISWDEATTIAAKTM	KDSRSWEEFYRKRWNYDYSVRTGHGVNCGMACSWEVFVKDGLICWEL------QKTD-YPQIDPDIPNIEPRGCQRGATASWYPYSPLRPKYPYVRKVLWDFYIEERKNGKDPVEAYASIVEDEERSKKYKSARGKSGWKRVSWDESTELVAAAQ	54.842,-15.700,-52.424,53.629,-13.743,-49.343,49.811,-13.664,-49.435,49.169,-10.572,-47.330,47.795,-10.352,-43.793,46.481,-6.763,-43.744,45.801,-7.459,-40.022,46.541,-5.022,-37.166,49.280,-6.238,-34.789,47.292,-4.731,-31.861,43.663,-5.552,-32.788,42.054,-8.888,-33.675,38.377,-9.434,-34.554,37.307,-12.488,-32.525,34.915,-15.110,-33.924,34.394,-16.574,-30.406,30.863,-17.280,-29.165,29.053,-14.420,-…	MKNGSNGSKWFNVSKDSRSWEEFYRKRWNYDYSVRTGHGVNCGMACSWEVFVKDGLICWELQKTDYPQIDPDIPNIEPRGCQRGATASWYPYSPLRPKYPYVRKVLWDFYIEERKNGKDPVEAYASIVEDEERSKKYKSARGKSGWKRVSWDESTELVAAAQIYTIKK	2024849	Candidatus Pelagibacter sp.
job.pdb	AF-A0A3E2EHK6-F1-model_v4 4Fe-4S Mo/W bis-MGD-type domain-containing protein	24.300	205	117	9	1	204	65	232	1.000	1.366E-06	175	233	290	MAQGVSRRQLLGRALALGSGAALADLLGPARFLSPAGAATAGAVVPGNPLRVMPDRTWEQIYRNQFEDDSTFVFTCAP-NDTHNCLLRAHVKNGVVVRISPTYGYGEATDLYGNRASHRWDPRTCQKGLILSRRFYSERRVKAPMIRKGFKDWVEAGYPRNDDGTPQMDVTLRGSDDWIRISWDEATTIAAKTMEDVARTFNGDE	QKHGLTRRSFLKWTGAAATVPALGQLVA----CAPQ-AKMADTGSDDAPAPALED-----------EG-EWKPYRCFRLYCSASCINYALVKDGQVVRVKTDDRNPDSEDMPQQRG--------CLRGQAKMNHVYGPDRLKYPMKRKNW--------EPGGDPAK-INGELRGKDEWVRISWDEALDIIA---DELTRIIGAYG	-30.560,-10.069,43.037,-30.443,-12.200,39.846,-32.496,-13.819,37.220,-30.893,-13.633,34.237,-31.237,-15.476,30.992,-33.478,-17.386,28.747,-35.005,-15.372,25.818,-32.002,-14.224,23.681,-30.700,-17.565,22.278,-33.691,-18.363,19.993,-33.656,-15.046,18.040,-30.115,-15.667,16.669,-30.780,-19.088,15.068,-33.803,-17.754,13.107,-31.680,-15.297,11.034,-29.574,-18.139,9.526,-32.702,-19.945,8.219,-34.583,-1…	MCLVATMSYHAWNFSRAALNHGLLLHSGCASNEARRFFEMREKRRNMEEKNISCASHEAVAASQQKHGLTRRSFLKWTGAAATVPALGQLVACAPQAKMADTGSDDAPAPALEDEGEWKPYRCFRLYCSASCINYALVKDGQVVRVKTDDRNPDSEDMPQQRGCLRGQAKMNHVYGPDRLKYPMKRKNWEPGGDPAKINGELRGKDEWVRISWDEALDIIADELTRIIGAYGNEAVMRAGLYPNPVDGSWRIAGRMRRQLPGRMGLSLLHDDGLSEFGGLLRCLLVQRSP	446660	Adlercreutzia equolifaciens
job.pdb	AF-A0A7X9GPH6-F1-model_v4 Molybdopterin-dependent oxidoreductase	25.000	196	101	7	4	199	12	161	1.000	1.951E-06	175	233	479	GVSRRQLLGRALALGSGAALADLLGPARFLSPAGAATAGAVVPGNPLRVMPDRTWEQIYRNQFEDDSTFVFTCAPNDTHNCLLRAHVKNGVVVRISPTYGYGEATDLYGNRASHRWDPRTCQKGLILSRRFYSERRVKAPMIRKGFKDWVEAGYPRNDDGTPQMDVTLRGSDDWIRISWDEATTIAAKTMEDVART	NLSRRSFIKATTA------------AATSLSLAGCSNNVL----SPTSADPET---------LKEGKWVTAACWHNCGGRCLNKALVVDGVVVRQKTDDTHPDSPD-YPQQ-------RGCARGRSQRQQVFGVDRLRYPMIRKN----------WSSGGG---KRELRGNDEWVRISWEEALDIMASELKRVKET	-32.463,-27.455,-13.775,-33.263,-30.058,-11.047,-33.884,-32.869,-13.588,-30.407,-32.403,-15.169,-28.445,-32.611,-11.887,-30.253,-35.816,-10.845,-29.391,-37.476,-14.199,-25.698,-36.560,-13.663,-25.638,-38.150,-10.171,-26.713,-41.540,-11.624,-23.664,-41.476,-13.956,-20.778,-42.923,-11.885,-18.317,-40.977,-14.104,-14.767,-40.636,-12.798,-13.247,-37.147,-13.244,-10.980,-38.830,-15.859,-13.976,-40.253…	MAHFIDKIKELNLSRRSFIKATTAAATSLSLAGCSNNVLSPTSADPETLKEGKWVTAACWHNCGGRCLNKALVVDGVVVRQKTDDTHPDSPDYPQQRGCARGRSQRQQVFGVDRLRYPMIRKNWSSGGGKRELRGNDEWVRISWEEALDIMASELKRVKETYGNKAILAKNADEAINAYGGAMTYWGCTSDGAWPKPQQFMNGGRSRGSNDRLDLRNSKLIVLWGANPVWSSAGNPAYNFKQAKDAGAKIIVVDHLYNDTAQILADEWIPVRPGTDTALLLGVAYYMIENNLHDQEFLDKYCVGFDADHMPEGADPKENFKDYVLGTYDGVPKTPEWASKHCGTDVEVIKKFAHEIAVTKPMTFSSSSAASRTNRGEQFCQAFLTVGWMSGNVGKPGAS…	49981	Desulfitobacterium sp.
job.pdb	AF-A0A533J3X4-F1-model_v4 Nitrate reductase subunit alpha	24.800	197	111	8	55	231	28	207	1.000	9.694E-06	175	233	562	DRTWEQIYRNQFEDDSTFVFTCAPNDTHNCLLRAHVKNGVVVRISPTYGYGEATDLYGNRASHRWDPRTCQKGLILSRRFYSERRVKAPMIRK----GFKD-WVEAGYPRNDDG-------TP---QMDVTLRGSDDWIRISWDEATTIAAKTMEDVARTF-----NGDEGARKLLAQGYHPEMVEVMHGAGVQALK	GRQADVFYRNRWAFDKMVRSTHGVNCTGSCSWKVYVKDGVITWESQAVDYPTT-----GNDMPEYEPRGCPRGASFSWYTYSPTRVRYPYARGVLVDMFREEKAKHG---DSVLAWRAIQEDPEKRQAYISQRGKGGLIRISYEEAIDIASAAHVYTIRKYGPDRINGFT---------VIPAMSQISYGAGMRFLQ	-12.800,-43.645,-57.483,-13.539,-41.183,-60.346,-10.935,-41.872,-63.107,-10.145,-38.201,-63.181,-9.219,-38.176,-59.463,-7.134,-41.357,-59.920,-5.285,-39.595,-62.786,-4.832,-36.439,-60.643,-3.301,-38.524,-57.820,-0.884,-40.152,-60.313,0.147,-36.781,-61.856,0.760,-35.149,-58.444,2.462,-38.363,-57.180,0.165,-38.497,-54.130,-1.994,-41.073,-52.348,-5.694,-40.304,-52.880,-8.505,-41.514,-50.629,-11.076,…	MNPLFKLGAYLRKGEATDSGQQLFLKGGRQADVFYRNRWAFDKMVRSTHGVNCTGSCSWKVYVKDGVITWESQAVDYPTTGNDMPEYEPRGCPRGASFSWYTYSPTRVRYPYARGVLVDMFREEKAKHGDSVLAWRAIQEDPEKRQAYISQRGKGGLIRISYEEAIDIASAAHVYTIRKYGPDRINGFTVIPAMSQISYGAGMRFLQSIGGVALSFYDWYADLPPASPQTFGDQTDVPESGDWYNSSYLMMWGSNIPVTRTPDAHFMVESRYKGTKVVVVSPDFADNTKFADEWARIEPGTDAALAFAMGHVILKTFHVDRQEPYFLNYMRKFTDSPFLVALDDHGDGTYTPGKFLTAAQLSDASLNSTPNSTHRGLVMEENGRVVDPGGTVADRWDNE…	1290	Staphylococcus hominis
job.pdb	AF-A0A7J2RC40-F1-model_v4 4Fe-4S Mo/W bis-MGD-type domain-containing protein	21.500	130	69	3	70	199	14	110	1.000	9.255E-05	174	233	124	STFVFTCAPNDTHNCLLRAHVKNGVVVRISPTYGYGEATDLYGNRASHRWDPRTCQKGLILSRRFYSERRVKAPMIRKGFKDWVEAGYPRNDDGTPQMDVTLRGSDDWIRISWDEATTIAAKTMEDVART	RIIRTTSTFDCGGRCPLKLHIKEGKIIRVEGDDYEN---KDEQL--------RTCLRCRAFRKYVHHPNRLKYPLKRDG----------------------LKGSGKFKRISWDEALTEIAEKLKIVKEK	-14.228,9.929,-53.087,-14.299,9.400,-49.333,-11.821,7.406,-47.478,-11.676,8.056,-43.801,-9.363,5.671,-41.877,-7.217,5.795,-39.464,-7.985,7.205,-36.056,-5.105,5.396,-34.319,-5.467,6.482,-30.715,-2.214,4.615,-29.977,-2.362,5.237,-26.214,1.231,6.331,-25.496,3.317,4.033,-23.264,4.674,6.172,-20.396,8.002,5.089,-18.830,8.437,5.871,-15.094,11.681,5.413,-13.115,11.146,4.123,-9.543,12.567,1.661,-6.949,11.…	MQNQKNNVNEEEIRIIRTTSTFDCGGRCPLKLHIKEGKIIRVEGDDYENKDEQLRTCLRCRAFRKYVHHPNRLKYPLKRDGLKGSGKFKRISWDEALTEIAEKLKIVKEKHGNESIFLVYGGGY	1906665	archaeon
job.pdb	AF-A0A7X9BYE9-F1-model_v4 Molybdopterin-dependent oxidoreductase	20.600	199	111	7	1	199	9	160	1.000	2.098E-05	174	233	166	MAQGVSRRQLLGRALALGSGAALADLLGPARFLSPAGAATAGAVVPGNPLRVMPDRTWEQIYRNQFEDDSTFVFTCAPNDTHNCLLRAHVKNGVVVRISPTYGYGEATDLYGNRASHRWDPRTCQKGLILSRRFYSERRVKAPMIRKGFKDWVEAGYPRNDDGTPQMDVTLRGSDDWIRISWDEATTIAAKTMEDVART	KKKTLSRRSFVKWSALT-----TATAA-----VAPSLIGCTPQTE------VGGEPAVAQAGER-IAGAEVKPSICWHNCGGRCQIKGYVKDGVVVKFGTDNEGPDTPE---NL-----QARACLKGRSQRQRLYHPDRLKYPMKR----------------------VGERGEGKWERITWDEAFDTIAKELRRIIDT	46.047,-63.701,-4.317,44.800,-60.366,-5.734,41.417,-59.257,-6.966,42.266,-55.846,-8.552,39.083,-53.737,-8.615,39.245,-51.279,-11.566,38.143,-47.865,-10.263,36.496,-46.099,-13.242,37.345,-42.424,-12.555,34.410,-40.204,-13.619,35.974,-37.453,-15.797,34.262,-34.279,-14.501,34.703,-31.311,-16.885,36.010,-28.419,-14.761,34.561,-24.895,-15.228,38.183,-23.882,-15.993,38.446,-26.518,-18.769,35.220,-25.15…	MLNKAESKKKKTLSRRSFVKWSALTTATAAVAPSLIGCTPQTEVGGEPAVAQAGERIAGAEVKPSICWHNCGGRCQIKGYVKDGVVVKFGTDNEGPDTPENLQARACLKGRSQRQRLYHPDRLKYPMKRVGERGEGKWERITWDEAFDTIAKELRRIIDTYGNEAV	49981	Desulfitobacterium sp.
job.pdb	AF-W4UIZ7-F1-model_v4 Respiratory nitrate reductase alpha chain	24.100	186	111	6	33	193	7	187	1.000	1.092E-05	174	233	227	LSPAGAATAGAVVP-GNPLR------------VMPDRTWEQIYRNQFEDDSTFVFTCAPNDTHNCLLRAHVKNGVVVRISPTYGYGEATDLYGNRASHRWDPRTCQKGLILSRRFYSERRVKAPMIRK----GFKD-WVEAGYPRNDDGTPQMDVTL-------RGSDDWIRISWDEATTIAAKTM	TSDAESLSGSALLKMGTWLRRGTTSPDTRQLFLEGGRDADVFYRKRWSHDKVVRSTHGVNCTGSCSWKIYVKEGIITWESQQTDYPST-----GPDMPDYEPRGCPRGASFSWYEYSPTRIRHPYVRSVLLDAWRDKLAEFGDPVDAWASITNDPELSQAYKCARGHGGMVRVSWEEATQIIAAAT	65.103,9.890,-39.436,62.549,7.624,-37.772,61.014,5.591,-40.602,57.566,4.420,-39.545,57.968,0.802,-40.697,54.716,0.095,-42.618,55.847,-3.581,-42.837,54.623,-5.046,-39.487,50.830,-5.204,-40.162,50.940,-7.916,-42.885,52.011,-10.864,-40.673,48.803,-11.944,-38.837,46.105,-12.470,-41.524,46.414,-16.226,-40.760,44.712,-16.783,-37.400,46.121,-19.717,-35.377,45.335,-23.229,-36.720,44.258,-24.185,-33.162,4…	MTEYDETSDAESLSGSALLKMGTWLRRGTTSPDTRQLFLEGGRDADVFYRKRWSHDKVVRSTHGVNCTGSCSWKIYVKEGIITWESQQTDYPSTGPDMPDYEPRGCPRGASFSWYEYSPTRIRHPYVRSVLLDAWRDKLAEFGDPVDAWASITNDPELSQAYKCARGHGGMVRVSWEEATQIIAAATCTPSRPTVPTASPGSLSSRPCQWYPTEPAPGSLNYSVALC	1302244	Cutibacterium acnes JCM 18920
job.pdb	AF-D4S4X2-F1-model_v4 Nitrate reductase alpha chain	26.700	198	108	10	55	232	28	208	1.000	4.222E-06	174	233	293	DRTWEQIYRNQFEDDSTFVFTCAPNDTHNCLLRAHVKNGVVVRISPTYGYGEATDLYGNRAS--HRWDPRTCQKGLILSRRFYSERRVKAPMIRKGFKD--WVE--AGYPR----------NDDGTPQMDVTLRGSDDWIRISWDEATTIAAKTMEDVARTFNGDEGARKLLAQ----GYHPEMVEVMHGAGVQALKL	GRAWENMYRDRWSFDKTVRTTHGVNCTGSCSWNVHVKNGIVAWEN------QATD-YPETAPDMPDFEPRGCPRGTTFSWYLYSPHRVKYPYMR-GELAALWREARAAHPNAYEAWKSIASDPAKK-KQYKQARGMGGFVRSNWQEVSELIAASVLYTAYTYGSD--------RIFGFSVIPAMSMLSYAAGIRFMQL	-4.652,-45.967,-34.980,-1.311,-44.085,-34.974,1.538,-46.642,-34.809,3.898,-46.331,-31.783,6.730,-46.069,-34.365,5.251,-42.869,-35.849,6.004,-41.228,-32.451,9.792,-41.840,-32.888,10.159,-40.585,-36.493,11.849,-37.433,-35.084,14.881,-39.576,-34.054,15.776,-39.771,-37.778,17.545,-36.595,-39.026,15.864,-34.840,-41.915,19.190,-33.253,-43.009,22.889,-33.010,-42.070,25.341,-30.131,-42.658,28.018,-30.604…	MSSIFQKFKYLIPTSKSADGHNETHEGGRAWENMYRDRWSFDKTVRTTHGVNCTGSCSWNVHVKNGIVAWENQATDYPETAPDMPDFEPRGCPRGTTFSWYLYSPHRVKYPYMRGELAALWREARAAHPNAYEAWKSIASDPAKKKQYKQARGMGGFVRSNWQEVSELIAASVLYTAYTYGSDRIFGFSVIPAMSMLSYAAGIRFMQLMGGVGLSFYDWYADLPPASPQIWGEQTDVPESSDWYNAGYLITWGSNVPLTRTPDAHFMAEVRYKGTKVVSIAPDYAESSMFADT	585503	Selenomonas noxia ATCC 43541
job.pdb	AF-A0A4U9HP77-F1-model_v4 Dimethyl sulfoxide reductase DmsA	24.200	210	98	9	2	208	11	162	1.000	8.007E-07	174	233	367	AQGVSRRQLLGRALALGSGAALADLLGPARFLSP-AGAATAGAVVPGNPLRVMPDRTWEQIYRNQFEDD-STFVFTCAPNDTHNCLLRAHVKNGVVVRISPTYGYGEATD-LYGNRASHRWDPRTCQKGLILSRRFYSERRVKAPMIRKGFKDWVEAGYPRNDDGTPQMDVTLRGSDDWIRISWDEATTIAAKTMEDVARTFNGDEGARK	AAEVSRRGLM--KTTAIGGLAVASSA----FTLPFSRLASAAESVTAK------------------KPDEKVVWSACTVNCGSRCPLRMHVVDGEIKYVETDNTGDDNYDGLHQVRA--------CLRGRSMRRRVYNPDRLKYPMKRVG----------------------KRGEGKFERISWDEAFDTIASNMQRLIK----DYGNES	-54.593,-1.737,-22.565,-52.874,-4.551,-24.545,-49.591,-3.103,-25.923,-49.043,-4.345,-29.486,-45.245,-4.202,-29.968,-44.611,-3.654,-33.727,-42.775,-6.537,-35.312,-40.366,-3.959,-36.854,-38.734,-3.468,-33.403,-37.795,-7.186,-33.176,-36.318,-7.303,-36.733,-33.536,-4.693,-36.207,-30.171,-6.526,-36.244,-27.648,-4.154,-34.641,-24.269,-5.687,-35.564,-21.341,-5.111,-33.152,-19.417,-3.660,-36.149,-22.242,…	MKIKTPDALLAAEVSRRGLMKTTAIGGLAVASSAFTLPFSRLASAAESVTAKKPDEKVVWSACTVNCGSRCPLRMHVVDGEIKYVETDNTGDDNYDGLHQVRACLRGRSMRRRVYNPDRLKYPMKRVGKRGEGKFERISWDEAFDTIASNMQRLIKDYGNESIYLNYGTGTLGGTLTRSWPPGKTLIARLMNCCGGYLNHYGDYSTAQIAAGLNYTYGGWADGNSPSDIENSQLVVLFGNNPGETRMSGGGVTYYVEQAREKSNAKMIIIDPRYTDTGAGREDEWIPIRPGTDAALISALAWVMINENLVDQPFSINIVSATTKKRYQKAHQPTGITRPTFWGRAATALPRRLNGHLPLPAFRRRAL	83655	Leclercia adecarboxylata
job.pdb	AF-A0A376K0S1-F1-model_v4 Anaerobic dimethyl sulfoxide reductase chain A	22.100	208	105	7	2	208	11	162	1.000	1.213E-06	174	233	392	AQGVSRRQLLGRALALGSGAALADLLGPARFLSPAGAATAGAVVPGNPLRVMPDRTWEQIYRNQFEDDSTFVFTCAPNDTHNCLLRAHVKNGVVVRISPTYGYGEATDLYGN-RASHRWDPRTCQKGLILSRRFYSERRVKAPMIRKGFKDWVEAGYPRNDDGTPQMDVTLRGSDDWIRISWDEATTIAAKTMEDVARTFNGDEGARK	AAEVSRRGLV-KTTAIGGLAMASSALTLPFSR-----------IAHAVDSAIPTK----------SDEKVIWSACTVNCGSRCPLRMHVVDGEIKYVETDNTGDDNYDGLHQVRA--------CLRGRSMRRRVYNPDRLKYPMKR----------------------VGARGEGKFERISWEEAYDIIATNMQRLIK----EYGNES	-7.205,-25.307,-37.286,-10.798,-24.773,-36.022,-11.332,-27.055,-32.973,-14.921,-28.365,-32.995,-16.019,-28.869,-29.360,-18.403,-31.893,-29.270,-21.970,-30.921,-28.556,-21.952,-33.438,-25.639,-19.913,-30.935,-23.540,-22.702,-28.294,-23.729,-25.531,-30.636,-22.582,-24.627,-31.292,-18.896,-27.111,-29.369,-16.713,-25.719,-29.982,-13.209,-28.406,-28.625,-10.845,-27.377,-27.418,-7.344,-29.853,-30.001,-…	MKTKIPDAVLAAEVSRRGLVKTTAIGGLAMASSALTLPFSRIAHAVDSAIPTKSDEKVIWSACTVNCGSRCPLRMHVVDGEIKYVETDNTGDDNYDGLHQVRACLRGRSMRRRVYNPDRLKYPMKRVGARGEGKFERISWEEAYDIIATNMQRLIKEYGNESIYLNYGTGTLGGTMTRSWPPGNTLVARLMNCCGGYLNHYGDYSSAQIAEGLNYTYGGWADGNSPSDIENSKLVVLFGNNPGETRMSGGGVTYYLEQARQKSNARMIIIDPRYTDTGAGREDEWIPIRPGTDAALVNGLAYVMITENLVDQAFLDKYCVGYDEKTLPASAPKNGHYKAYILGEGPDGVAKTPEWASQITGVPADKIIKLAREIGSTKPAFISPGMGPAASR	562	Escherichia coli
job.pdb	AF-X0Z2D1-F1-model_v4 4Fe-4S Mo/W bis-MGD-type domain-containing protein	22.500	133	67	3	67	198	7	104	1.000	8.722E-05	174	233	471	EDD-STFVFTCAPNDTHNCLLRAHVKNGVVVRISPTYGYGEATDLYGNRASHRWDPRTCQKGLILSRRFYSERRVKAPMIRKGFKDWVEAGYPRNDDGTPQMDVTLRGSDDWIRISWDEATTIAAKTMEDVAR	NDDIKIINTGCCHDCGGRCVLRAHVKDGKIIRFETDNSEEPQ-------------IRACMRGRAYRQRVYHPDRLKYPLRRVG----------------------ERGEGRFEQITWDEALDEVASKLLEIKE	45.685,-8.801,-38.245,42.311,-10.452,-38.866,42.278,-14.059,-37.649,39.914,-16.297,-39.625,37.835,-19.186,-38.509,34.533,-20.195,-37.339,30.820,-20.163,-38.265,28.833,-17.442,-36.374,27.565,-13.947,-37.387,27.352,-12.887,-33.713,27.408,-9.094,-33.146,28.319,-7.872,-29.636,26.481,-4.676,-28.536,27.162,-2.780,-25.291,24.015,-1.687,-23.389,22.912,-0.734,-19.844,20.972,-2.691,-17.227,17.864,-0.459,-1…	MTEQGTNDDIKIINTGCCHDCGGRCVLRAHVKDGKIIRFETDNSEEPQIRACMRGRAYRQRVYHPDRLKYPLRRVGERGEGRFEQITWDEALDEVASKLLEIKEKYGNPSILLMAGGGNQGMIHGVVPVGLMLNQFGGYTRFWGAPSYEGALFSSMATYGTITTGSAREDLLNSKFIEEYKRDNEIYYKITNEGEDELMIRIKNVSALKRLVHRLVVTFDGLLGGSVINEKIQSKSISGYTLSYKDYVFALLSINWRLNRMFNAGNEVKSLTPDKNMSFGNTLDYNAEKYADRPALLYEDIKYTHKELNEWMNRYANYFLSLGLKKGDVINVLLENRPELLIVIGAMAKIGTIASLINTRQRSSSLIHSLRLNKIKAYVIGEELYHAFENVKADLGLTS…	412755	marine sediment metagenome
job.pdb	AF-A0A660ZPV4-F1-model_v4 Nitrate reductase subunit alpha	24.000	208	110	10	52	232	7	193	1.000	1.366E-06	174	233	554	VMPDRT--WEQIYRNQFEDDSTFVFTCAPNDTHNCLLRAHVKNGVVVRI-----SPTYGYGEATDLYGNRASHRWDPRTCQKGLILSRRFYSERRVKAPMIRKGFKD-----WVEAGYPRNDDG-------TPQ---MDVTLRGSDDWIRISWDEATTIAAKTMEDVARTFNGDEGARKLLAQGY-----HPEMVEVMHGAGVQALKL	IISPKTRKWEEFYRNRWQYDKVVRSTHGVNCTGGCSWNIHVKDGIVVWETQALDYPLLENGLPP----------YEPRGCQRGISYSWYLYSPIRVKYPLMRGALLDLFVAEKAACGG--DPMKAWENIQDDPEKRSRYQRARGKGGFRRVSWDEVLELVAASNLSTIK----RYGPDRL-----IGFSPIPAMSMLSYASGARYLQL	47.774,-5.239,2.071,51.076,-6.700,3.406,49.779,-9.928,4.854,51.295,-12.675,2.631,54.889,-12.076,1.506,56.039,-15.500,0.281,59.817,-15.338,0.697,60.511,-18.581,-1.244,60.691,-18.586,-5.075,58.266,-15.670,-5.842,59.344,-16.028,-9.454,57.340,-19.307,-9.720,54.047,-17.514,-8.842,54.081,-15.261,-11.969,50.975,-17.149,-13.203,48.945,-15.291,-10.526,49.368,-12.146,-12.694,46.798,-13.747,-15.038,44.142,-…	MSWIEDIISPKTRKWEEFYRNRWQYDKVVRSTHGVNCTGGCSWNIHVKDGIVVWETQALDYPLLENGLPPYEPRGCQRGISYSWYLYSPIRVKYPLMRGALLDLFVAEKAACGGDPMKAWENIQDDPEKRSRYQRARGKGGFRRVSWDEVLELVAASNLSTIKRYGPDRLIGFSPIPAMSMLSYASGARYLQLMGGVNLSFYDWYCDLPSAYPEIWGEQTDVCESADWFNSKFIVSMGANLGMTRTPDIHFFSEARHNGSKTVVMSPDFSMVAKHSDQWIPCHAGSDGAFWMAVTHVILKEWHVDKQTPYFQDYTKRYTDCPFLVELEKEGDHYVPKKLIRANRINKYKDVSNGDWKFLKVDENSGDLVMPKGSMGHRWDDPKGKWNMKFEDGETDATY…	1869227	bacterium
job.pdb	AF-A0A2E8KXL1-F1-model_v4 Nitrate reductase subunit alpha	22.800	162	100	7	53	198	8	160	1.000	2.226E-05	173	233	208	MPDRTWEQIYRNQFEDDSTFVFTCAPNDTHNCLLRAHVKNGVVVRI--SPTYGYGEATDLYGNRASHRWDPRTCQKGLILSRRFYSERRVKAPMIRK----GFKDWVEAGYPRNDDGT-----PQMDV-----TLRGSDDWIRISWDEATTIAAKTMEDVAR	KDSRSWEEFYRKRWSYDYSVRTGHGVNCSMACSWEVFVKDGLICWELQKTDYP---QIDPDIPNVE----PRGCQRGVTASWYPYSPLRPKFPYVRKVLWNFYTEELNNG--KDPVEAYASVVEDKEKSNKYKSARGKGGWKRVSWDQATELVAAGQIHTIK	54.287,-13.785,-37.847,50.458,-13.761,-37.469,49.612,-12.119,-34.113,45.956,-13.310,-34.307,44.385,-16.789,-34.501,40.703,-17.493,-35.283,39.583,-20.263,-32.897,37.089,-23.017,-33.819,36.578,-23.829,-30.099,33.016,-24.206,-28.782,31.310,-21.068,-27.392,28.413,-23.097,-25.887,29.113,-21.673,-22.383,27.644,-18.331,-23.602,24.193,-20.032,-23.564,24.262,-19.547,-19.758,24.160,-15.731,-20.121,21.626,-…	MKWFNETKDSRSWEEFYRKRWSYDYSVRTGHGVNCSMACSWEVFVKDGLICWELQKTDYPQIDPDIPNVEPRGCQRGVTASWYPYSPLRPKFPYVRKVLWNFYTEELNNGKDPVEAYASVVEDKEKSNKYKSARGKGGWKRVSWDQATELVAAGQIHTIKKYGPDHMANFSPIPAMSLLSFISGHRYNNILGGIYCSYYEWYHDLPHV	2026760	Candidatus Marinimicrobia bacterium
job.pdb	AF-A0A6D2G8G5-F1-model_v4 Respiratory nitrate reductase 2 subunit alpha	23.700	198	114	5	55	232	4	184	1.000	2.507E-05	173	233	211	DRTWEQIYRNQFEDDSTFVFTCAPNDTHNCLLRAHVKNGVVVRISPTYGYGEATDLYGNRASHRWDPRTCQKGLILSRRFYSERRVKAPMIRKGFKDWVEAGYPRNDDG---------TP---QMDVTLRGSDDWIRISWDEATTIAAKTMEDVARTF--------NGDEGARKLLAQGYHPEMVEVMHGAGVQALKL	NRDWEDSYRQRWQFDKIVRSTHGVNCTGSCSWKIYVKNGLVTWETQQTDYPRTRP-----DLPNHEPRGCPRGASYSWYLYSANRLKYPLVRKRLIELWREALSRHSDPVLAWESIMNDPQKCQSYKQVRGHGGFIRSNWKELNQLIAAANVWTIKTYGPDRVAGFSP------------IPAMSMVSYAAGTRYLSL	53.300,-11.845,-22.495,50.205,-13.912,-21.547,49.209,-13.350,-17.899,46.380,-14.920,-15.847,42.972,-13.125,-15.779,41.045,-15.290,-13.270,40.461,-12.223,-11.030,37.803,-11.150,-13.607,35.529,-13.966,-12.343,34.784,-11.774,-9.283,32.760,-9.359,-11.493,31.254,-12.199,-13.592,30.044,-13.969,-10.416,28.590,-10.645,-9.162,26.494,-10.296,-12.377,25.248,-13.925,-12.359,21.786,-14.402,-10.753,19.401,-17.…	MHTNRDWEDSYRQRWQFDKIVRSTHGVNCTGSCSWKIYVKNGLVTWETQQTDYPRTRPDLPNHEPRGCPRGASYSWYLYSANRLKYPLVRKRLIELWREALSRHSDPVLAWESIMNDPQKCQSYKQVRGHGGFIRSNWKELNQLIAAANVWTIKTYGPDRVAGFSPIPAMSMVSYAAGTRYLSLLGGTCLSFYDWYCDLPPASPMTWGRAD	59202	Salmonella enterica subsp. salamae
job.pdb	AF-A0A6J4XZ47-F1-model_v4 Anaerobic dimethyl sulfoxide reductase chain A (EC, molybdopterin-binding domain)	24.600	195	89	8	5	198	17	154	1.000	2.474E-06	173	233	291	VSRRQLLGRALALGSGAALADLLGPARFLSPAGAATAGAVVPG-NPLRVMPDRTWEQIYRNQFEDDSTFVFTCAPNDTHNCLLRAHVKNGVVVRISPTYGYGEATDLYGNRASHRWDPRTCQKGLILSRRFYSERRVKAPMIRKGFKDWVEAGYPRNDDGTPQMDVTLRGSDDWIRISWDEATTIAAKTMEDVAR	VTRRQVLKSLVA-------AGVLT----AVPGGFMRAATSDEKINYDKIFYE-----------EPYEIFRNACPRNCYDTCSILTYVKDGAVQFVEGAPESTF-TD--GG---------LCVKGNSYWQTTYSPDRVKYPMLQEG-----------------------RGSGNWRRISWDEALDRIAKKILKIKE	2.416,-42.046,-5.270,5.658,-40.644,-3.708,8.442,-43.118,-4.193,9.790,-42.259,-7.698,11.379,-38.897,-6.725,13.571,-40.054,-3.789,15.830,-42.371,-5.862,16.554,-39.721,-8.540,17.845,-37.335,-5.827,20.112,-40.065,-4.349,21.545,-40.734,-7.855,22.268,-36.990,-8.328,24.079,-36.765,-4.941,26.435,-39.756,-5.606,28.823,-37.962,-7.999,31.825,-40.371,-7.779,34.169,-37.717,-9.290,36.829,-36.696,-6.743,38.499,…	MPERNYDMVKKALNCQVTRRQVLKSLVAAGVLTAVPGGFMRAATSDEKINYDKIFYEEPYEIFRNACPRNCYDTCSILTYVKDGAVQFVEGAPESTFTDGGLCVKGNSYWQTTYSPDRVKYPMLQEGRGSGNWRRISWDEALDRIAKKILKIKEIDGSLLGLALTKYSGNFGITNYGVEGMMSSLGYTTRFVGTPCWPAGIDAQNYDMGNMWCNDPEDFAQAKHIILWGGQPGLVLGAHHEIYFRCPGQWHQSPGNRSGVHSDRGQGRRILAGQNRRGRRPGPGHGPPPVG	334747	Olavius algarvensis Delta 1 endosymbiont
job.pdb	AF-A0A7C8FLS8-F1-model_v4 Molybdopterin-dependent oxidoreductase	22.500	208	110	9	1	199	7	172	1.000	1.015E-06	173	233	384	MAQGVSRRQLLGRALALGSGAALADLLGPARFLSPAGAATAGAVVPGNPLRVMPDRTWEQIYRNQFE---------DDSTFVFTCAPNDTHNCLLRAHVKNGVVVRISPTYGYGEATDLYGNRASHRWDPRTCQKGLILSRRFYSERRVKAPMIRKGFKDWVEAGYPRNDDGTPQMDVTLRGSDDWIRISWDEATTIAAKTMEDVART	SAPTLNRRSFVAAGVA-------------ASACLASGCAPEAKVDTG------KEASYAQ--QGAYEGGLANTSLNDGEWKFMECNKGCGGGCVNMALVKDGKVVRTK--TDSSHEDSLEHPQF------RGCLRGRCAAELDFGPDRLTYPVKRK----------HWSPDD-PHGE--LRGQDEWERISWDEALDIVADQLKKVYTT	-75.509,4.888,-5.096,-71.759,4.578,-4.745,-68.616,6.758,-4.744,-65.800,5.875,-7.204,-62.320,6.613,-5.831,-59.570,5.110,-8.059,-56.083,5.477,-6.537,-53.105,5.385,-8.945,-50.915,2.314,-8.193,-47.734,3.107,-6.361,-44.834,1.259,-8.049,-42.994,-0.560,-5.245,-39.493,-2.127,-5.447,-41.022,-5.537,-6.375,-43.044,-4.085,-9.306,-39.860,-2.501,-10.779,-37.938,-5.819,-10.693,-40.916,-7.549,-12.359,-40.947,-4.…	MAKNTTSAPTLNRRSFVAAGVAASACLASGCAPEAKVDTGKEASYAQQGAYEGGLANTSLNDGEWKFMECNKGCGGGCVNMALVKDGKVVRTKTDSSHEDSLEHPQFRGCLRGRCAAELDFGPDRLTYPVKRKHWSPDDPHGELRGQDEWERISWDEALDIVADQLKKVYTTYGPRAVFYPWDQRNDRTPVLDACGGYIASWDTQSFGSYLMDLAQLGLPEVAYGGLGTVNDRFDIIENAQTIVLYAQDPAWSAIAFAAWNLRAAKDKGARFVCVGPFCNASANAFDADWVPVFPGTDTAFMLGVIFEMLRLDEEEGGIIDWDFLHKYCIGFDDESMPQDATCELHESGAVLPEGPGACPWRAPAGAFVDGSILPHLREGLGAA	1796610	Adlercreutzia muris
job.pdb	AF-A0A521ZY19-F1-model_v4 Nitrate reductase subunit alpha	26.600	199	107	7	55	232	29	209	1.000	9.135E-06	173	233	387	DRTWEQIYRNQFEDDSTFVFTCAPNDTHNCLLRAHVKNGVVVRISPTYGYGEATDLYGNRASHRWDPRTCQKGLILSRRFYSERRVKAPMIRKGF--KDWVEAGYPRNDD--------GTPQMDVT---LRGSDDWIRISWDEATTIAAKTMEDVARTF--------NGDEGARKLLAQGYHPEMVEVMHGAGVQALKL	DRTWEDAYRNRWQHDKIVRSTHGVNCTGSCSWKVYVKGGIVTWETQQTDYPRTRDDLPNHE-----PRGCARGASYSWYLYSANRVKHPMVR-GELLKHWRAARTVSKTPVDAWASLMSNPETRRSWQKERGLGGFVRTSWDEVNEIVAASNVYTIKQYGPDRIIGFSP------------IPAMSMISYAAGSRYLSL	-26.673,-46.820,20.043,-24.427,-48.293,22.779,-20.780,-48.419,21.592,-20.264,-50.953,24.429,-22.776,-53.432,22.942,-21.368,-52.932,19.405,-17.975,-54.277,20.614,-19.641,-57.588,21.633,-20.406,-58.243,17.923,-16.739,-57.931,16.772,-16.584,-61.283,14.897,-20.104,-60.888,13.427,-19.230,-57.530,11.793,-18.906,-57.848,7.974,-15.275,-57.825,6.877,-13.846,-58.185,3.336,-10.151,-59.035,2.812,-8.178,-57.2…	MSHFLDRLTFFAQPKESFANGHGVTNGEDRTWEDAYRNRWQHDKIVRSTHGVNCTGSCSWKVYVKGGIVTWETQQTDYPRTRDDLPNHEPRGCARGASYSWYLYSANRVKHPMVRGELLKHWRAARTVSKTPVDAWASLMSNPETRRSWQKERGLGGFVRTSWDEVNEIVAASNVYTIKQYGPDRIIGFSPIPAMSMISYAAGSRYLSLIGGVCMSFYDWYCDLPPSSPQIWGEQTDVPESADWYNSNFIIAWGSNVPQTRTPDAHFFTEVRYKGTKTVAVTPDYSEVAKLADIWMHPKQGTDAAVAMAMGHVILKDFYFGDKDKPRSAYFDDYARRYTDLPMLVMLEEQDTPAGKALVPGRYLRASDMVGDLAQGNNAEWKTLAYN	1872578	Aquabacterium sp.
job.pdb	AF-A0A661W4M1-F1-model_v4 4Fe-4S Mo/W bis-MGD-type domain-containing protein	24.800	133	65	2	67	199	2	99	1.000	5.756E-05	173	233	440	EDDSTFVFTCAPNDTHNCLLRAHVKNGVVVRISPTYGYGEATDLYGNRASHRWDPRTCQKGLILSRRFYSERRVKAPMIRKGFKDWVEAGYPRNDDGTPQMDVTLRGSDDWIRISWDEATTIAAKTMEDVART	QDEKVIPTMCASHCGGACLLKVHVRDGIITRIETDDGEEPQ-------------LRGCLRGRAYRQRVYAPDRLLYPLKR----------------------VGQRGEGKFERISWDEALDTTARELLRVRDT	13.063,1.123,44.938,12.356,-1.797,42.607,15.244,-2.684,40.278,14.888,-1.571,36.655,13.267,-4.236,34.439,13.986,-4.410,30.678,10.934,-5.744,28.795,11.291,-6.628,25.075,8.360,-5.652,22.939,7.487,-4.798,19.303,6.717,-1.381,17.799,2.962,-1.265,17.043,3.149,1.964,14.976,1.238,0.399,12.007,4.107,1.069,9.542,4.564,-2.738,9.513,8.191,-2.363,10.725,7.464,-4.397,13.912,10.793,-3.072,15.242,12.235,-4.480,18…	MQDEKVIPTMCASHCGGACLLKVHVRDGIITRIETDDGEEPQLRGCLRGRAYRQRVYAPDRLLYPLKRVGQRGEGKFERISWDEALDTTARELLRVRDTYGPASIILAQMTGDVCSLNNFGAMDRLLSMAGGYTSPWGVTSFQGGVYASLVTYGTWFCSNTRDDLLNSRLIIMWGWDPASTVTGPNTCWYLAQAREAGARIICVDPRYTDSAATFAHQWIPIRPGTDTAMLLAMAHVMIREKLHDQAFLSTYTVGFDRFSDYVMGAEDGLPKTPRWAEPITGVPAATIEQLAREYATTRPAALMTGIAPGRTAYGEQYHRAAITLAAMTGNVGVHGGDAGARAWESVMGGFPYPVNSMISAIPRVSNPVEKAFPRTAGPLFYRRPRIHFSRLADAILKG…	2026724	Chloroflexi bacterium
job.pdb	AF-A0A4Y5PL92-F1-model_v4 Dimethylsulfide dehydrogenase alpha subunit	25.300	197	111	4	3	199	2	162	1.000	1.229E-05	173	233	910	QGVSRRQLLGRALALGSGAALADLLGPARFLSPAGAATAGAVVPGNPLRVMPDRTWEQIYRNQFEDDSTFVFTCAPNDTHNCLLRAHVKNGVVVRISPTYGYGEATDLYGNRASHRWDPRTCQKGLILSRRFYSERRVKAPMIRKGFKDWVEAGYPRNDDGTPQMDVTLRGSDDWIRISWDEATTIAAKTMEDVART	LRMKRREFLKTSSLAGAGVLAANKAWSLNRLEPIG---------DTLAEEYPYRDWEDLYRREFTWDKIGKAAHCINCIGNCAFDIYVKDGIVIREEQLAKYPQ-INPNVPDAN----PRGCQKGSIHSAAMYEADRLRYPMKR----------------------VGERGEGKWQRMEWDDITEEIADKVIDIFEK	-20.184,-47.321,34.812,-18.260,-50.402,36.058,-15.458,-49.486,38.511,-12.321,-51.092,37.028,-9.722,-51.747,39.757,-6.375,-49.889,39.291,-4.615,-53.279,38.874,-6.990,-54.286,36.043,-6.497,-50.833,34.447,-2.688,-51.307,34.579,-2.925,-54.874,33.162,-5.346,-53.756,30.410,-3.168,-50.686,29.593,-0.012,-52.871,29.443,-1.833,-55.412,27.215,-3.110,-52.470,25.099,0.417,-50.922,25.157,1.946,-54.263,24.052,-…	MLRMKRREFLKTSSLAGAGVLAANKAWSLNRLEPIGDTLAEEYPYRDWEDLYRREFTWDKIGKAAHCINCIGNCAFDIYVKDGIVIREEQLAKYPQINPNVPDANPRGCQKGSIHSAAMYEADRLRYPMKRVGERGEGKWQRMEWDDITEEIADKVIDIFEKYGPGKLMTHTGSGSQSMVRFAAPYRFASLVGGVQLDIFTDVGDLNTGAHLAYGNPLESFTSDGWFDADYIMMSMLNPSVTRIPDAHYLWEAKYNGARIVSVAPDYNPSSIHSDLWMPIKQGTDPFLAMSMVNVIIEEGLYKPDFVKEQTDLPVLVRTDNGKLLREADLVDGGSDQNFYHWDLNTGAPVMLRGTMASEEKTIALDGVDPALEGTFTVEGIEVTTVFEKVRAEAANYTP…	1885934	Labrenzia sp.
job.pdb	AF-A0A377XQJ3-F1-model_v4 Anaerobic dimethyl sulfoxide reductase subunit A	22.200	126	69	2	70	195	36	132	1.000	1.676E-04	172	233	134	STFVFTCAPNDTHNCLLRAHVKNGVVVRISPTYGYGEATDLYGNRASHRWDPRTCQKGLILSRRFYSERRVKAPMIRKGFKDWVEAGYPRNDDGTPQMDVTLRGSDDWIRISWDEATTIAAKTMED	KVVWSACTVNCGSRCPLRMHVVDGAIKYVETDNTGDDNYDGLHQV-------RACLRGRSMRRRVYNPDRLKYPMKRVG----------------------KRGEGKFEQISWEEALDTHRQQYAA	12.082,-3.506,-53.882,12.299,-6.081,-51.929,9.688,-7.422,-49.487,10.803,-10.746,-47.972,7.673,-12.786,-47.213,8.436,-15.736,-44.924,5.598,-18.030,-46.050,5.310,-21.750,-45.718,6.927,-24.791,-44.355,4.535,-26.745,-42.106,3.449,-29.801,-44.123,3.877,-33.088,-42.350,2.363,-34.208,-39.057,-1.449,-34.638,-39.371,-1.539,-38.479,-39.626,-2.055,-39.042,-35.855,-5.504,-37.866,-34.707,-4.780,-37.673,-30.97…	MKTTAIGGLALASNALTLPFTRLSHAADTPAPASEKVVWSACTVNCGSRCPLRMHVVDGAIKYVETDNTGDDNYDGLHQVRACLRGRSMRRRVYNPDRLKYPMKRVGKRGEGKFEQISWEEALDTHRQQYAAAD	573	Klebsiella pneumoniae
job.pdb	AF-A0A2X4T5I4-F1-model_v4 Putative anaerobic dimethylsulfoxide reductase	23.000	204	95	8	1	198	5	152	1.000	2.956E-06	172	233	181	MAQG------VSRRQLLGRALALGSGAALADLLGPARFLSPAGAATAGAVVPGNPLRVMPDRTWEQIYRNQFEDDSTFVFTCAPNDTHNCLLRAHVKNGVVVRISPTYGYGEATDLYGNRASHRWDPRTCQKGLILSRRFYSERRVKAPMIRKGFKDWVEAGYPRNDDGTPQMDVTLRGSDDWIRISWDEATTIAAKTMEDVAR	TCQGNSEQPAISRRNFIQASSALIALP----------FVSSTATAQARAVT------ATENR----------PAEKVVQTCSTFDCGGKCDIRVHVNEGIVTRIST------RPD-NALDAQM-PVMRACVRGRAYRKFVYHPDRLKYPMKR----------------------VGKRGEGKFERISWDEATTLIAANLKSITA	18.298,-57.049,11.709,20.602,-58.478,8.994,23.654,-56.267,8.288,24.001,-55.788,4.520,27.776,-56.014,3.929,28.841,-53.931,0.898,31.233,-56.240,-0.971,33.331,-54.360,-3.558,34.269,-55.040,-7.016,33.981,-53.230,-10.283,36.900,-50.999,-11.399,35.953,-47.408,-12.276,38.957,-45.750,-14.017,39.407,-42.573,-12.007,39.467,-39.941,-14.788,41.189,-36.961,-13.116,39.714,-33.558,-14.110,43.223,-32.605,-15.372…	MKKITCQGNSEQPAISRRNFIQASSALIALPFVSSTATAQARAVTATENRPAEKVVQTCSTFDCGGKCDIRVHVNEGIVTRISTRPDNALDAQMPVMRACVRGRAYRKFVYHPDRLKYPMKRVGKRGEGKFERISWDEATTLIAANLKSITAKYGPHHVMYMWVPPFPAAPSPAIKWFVVC	59203	Salmonella enterica subsp. arizonae
job.pdb	AF-A0A7U9LVS0-F1-model_v4 Anaerobic dimethyl sulfoxide reductase subunit A	24.600	199	95	7	1	199	6	149	1.000	4.754E-06	172	233	226	MAQGVSRRQLLGRALALGSGAALADLLGPARFLSPAGAATAGAVVPGNPLRVMPDRTWEQIYRNQFEDDSTFVFTCAPNDTHNCLLRAHVKNGVVVRISPTYGYGEATDLYGNRASHRWDPRTCQKGLILSRRFYSERRVKAPMIRKGFKDWVEAGYPRNDDGTPQMDVTLRGSDDWIRISWDEATTIAAKTMEDVART	QMVGISRRTLV-KSTAIGS---LALAAGG--FSLPFTLRSAAAAV-------------------QQASEKVVWGACSVNCGSRCALRLHVKDNEVTWVETDNTGSDE---YGNH-----QVRACLRGRSIRRRINHPDRLNYPMKR----------------------VGKRGEGKFERISWDEALDTIASSLKKTVEQ	3.933,-66.744,-18.349,4.759,-64.299,-20.605,5.316,-63.186,-24.244,5.069,-60.707,-26.286,3.495,-57.458,-27.578,6.263,-56.141,-29.851,6.074,-52.347,-30.136,6.316,-51.573,-33.890,9.124,-48.980,-33.733,9.071,-46.615,-36.753,12.683,-46.735,-37.999,14.439,-43.442,-38.911,14.794,-44.888,-42.460,10.993,-45.380,-42.755,10.453,-41.744,-41.637,12.766,-40.429,-44.413,10.905,-42.505,-47.041,7.522,-41.150,-45.…	MSKNEQMVGISRRTLVKSTAIGSLALAAGGFSLPFTLRSAAAAVQQASEKVVWGACSVNCGSRCALRLHVKDNEVTWVETDNTGSDEYGNHQVRACLRGRSIRRRINHPDRLNYPMKRVGKRGEGKFERISWDEALDTIASSLKKTVEQYGNEAVYIQYSSGIVGGNMTRSSPSASAVKRLMNCYGGSLNQYGSYSTAQISCATCPTPTAVMMATAPRILKTASWS	1078034	Escherichia coli O145:H28
job.pdb	AF-A0A2P9IVH9-F1-model_v4 Respiratory nitrate reductase alpha chain	20.100	203	113	7	56	232	7	186	1.000	1.229E-05	172	233	285	RTWEQIYRNQFEDDSTFVFTCAPNDTHNCLLRAHVKNGVVVRISPTYGYGEATDLYGNRASHRWDPRTCQKGLILSRRFYSERRVKAPMIR----KGFKD-----------WVEAGYPRNDDGTPQMDV-----TLRGSDDWIRISWDEATTIAAKTMEDVARTFNGDEG------ARKLLAQGYHPEMVEVMHGAGVQALKL	RQADAFYRDRWSHDKVVRSTHGVNCTGSCSWKVYVKDGIITWEAQQTDYPSV-----GGDRPEYEPRGCPRGAAFSWYAYSPTRVRYPYARGVLVEMYREAKARLGDPVEAWAEITTD--------PDTRRRYQSARGKGGLVRVTWDEACEIIAAAHVHTIKTYGPDRVAGFSPIPAMSMAS----------HAVGARFVSL	43.055,-34.765,-19.502,39.537,-33.793,-18.334,39.059,-34.929,-14.724,35.778,-36.854,-14.249,35.075,-36.381,-10.516,31.903,-37.187,-8.512,29.015,-34.652,-8.845,27.064,-35.916,-5.804,27.689,-32.752,-3.721,25.668,-30.711,-6.285,22.506,-32.480,-4.994,22.542,-30.073,-2.011,22.231,-26.975,-4.256,19.741,-28.675,-6.631,17.533,-29.446,-3.613,17.973,-25.874,-2.273,16.544,-24.585,-5.619,13.708,-27.168,-5.72…	MYQIGGRQADAFYRDRWSHDKVVRSTHGVNCTGSCSWKVYVKDGIITWEAQQTDYPSVGGDRPEYEPRGCPRGAAFSWYAYSPTRVRYPYARGVLVEMYREAKARLGDPVEAWAEITTDPDTRRRYQSARGKGGLVRVTWDEACEIIAAAHVHTIKTYGPDRVAGFSPIPAMSMASHAVGARFVSLIGGAMLSFYDWYADLPVASPQVFGDQTDVPESADWWDAAYLMLWGSNVPVTRTPDAHYMAEARYHGQKVVVLAPDYNAPTSGWPRIRARTARWRWRWAT	1955414	Actinomadura parvosata subsp. kistnae
job.pdb	AF-A0A7X7APM9-F1-model_v4 Molybdopterin-dependent oxidoreductase	25.300	221	115	8	3	215	11	189	1.000	7.545E-07	172	233	330	QGVSRRQLLGRALALGSGAALADLLGPARFLSPAGAATAGAVVPGNPLRVMPDRTWEQIYRNQFEDDSTFVFTCAPNDTHNCLLRAHVKNGVVVRISPTYGYGEATDLYGNRASHRWDPRTCQKGLILSRRFYSERRVKAPMIRKGFKDWVEAGYPRNDDGTPQMDVTLRGSDDWIRISWDEATTIAAKTMEDVARTFN-------GDEGA-RKLLAQGYH	FTLSRRSFLGWTAALAAGTA-------------AGVSLSGCGL----TKVEPSRAEAVAA----KEGKWVGVSCWHNCGGRCLNKAYVVDGVVIRQKTDDTHPDSPDYPQQR--------SCWRGRSQRQQILGADRLKYPMKRKH----------WEPGGGRK---ELRGRDEWVRISWDEALDIVAGEIKRIKETYGNEAILGLVREGMDRTLGLYGGF	-4.331,13.319,-29.090,-7.283,14.936,-30.997,-8.309,11.634,-32.680,-9.066,9.635,-29.484,-12.003,11.732,-28.197,-13.737,11.951,-31.610,-13.464,8.157,-32.110,-14.952,7.644,-28.608,-17.939,9.849,-29.601,-18.721,7.583,-32.620,-19.497,4.601,-30.295,-22.754,5.703,-28.621,-24.108,2.445,-27.177,-27.657,3.403,-26.124,-28.718,2.241,-22.625,-31.547,0.289,-24.352,-29.130,-1.561,-26.668,-26.838,-2.295,-23.679,…	MANLVENAKRFTLSRRSFLGWTAALAAGTAAGVSLSGCGLTKVEPSRAEAVAAKEGKWVGVSCWHNCGGRCLNKAYVVDGVVIRQKTDDTHPDSPDYPQQRSCWRGRSQRQQILGADRLKYPMKRKHWEPGGGRKELRGRDEWVRISWDEALDIVAGEIKRIKETYGNEAILGLVREGMDRTLGLYGGFVSTWGSTSWGTWVDVGPAVCGPYAVSYSNTGNDRLRLRQSKLIVMWGANPAWSSGGNPTYNYLQAKKAGAKFIFIDPFNNDSMRILGDEWIPIRPATDIAMLLGMAYVLITEDSPQLPLIDWDFLNNYTVGFDADHMPEGA	2044939	Clostridia bacterium
job.pdb	AF-A0A6L3AGG5-F1-model_v4 Dimethylsulfide dehydrogenase	26.300	182	95	6	18	197	5	149	1.000	1.029E-05	172	233	384	GSGAALADLLGPARFLSPAGAATAGAVVPGNPLRVMPDRTWEQIYRNQFEDDSTFVFTC--APNDTHNCLLRAHVKNGVVVRISPTYGYGEATDLYGNRASHRWDPRTCQKGLILSRRFYSERRVKAPMIRKGFKDWVEAGYPRNDDGTPQMDVTLRGSDDWIRISWDEATTIAAKTMEDVA	ATAAPAL------RRLKP---ADAGTHLAEILARPYEYRGWEDVYRDEWTWDKVTKVTHTRVNCIS-ACSIDAYVKDGIVWREEQNATYEQS-----FEDVPDFNPRGCTSGCVYSVQMYDPTRIKYPMKR----------------------VGERGSGKWQRLSWDQALTEIADKLIDTA	-37.955,-47.923,-64.446,-34.177,-48.046,-63.869,-32.385,-44.915,-65.085,-28.786,-46.172,-65.203,-26.719,-42.981,-65.222,-23.817,-44.132,-67.427,-20.758,-42.605,-65.745,-18.419,-41.316,-68.482,-15.793,-43.892,-69.642,-13.056,-41.706,-68.212,-14.205,-42.140,-64.567,-13.846,-45.971,-64.520,-10.020,-45.570,-64.238,-9.884,-43.647,-60.920,-9.563,-45.934,-57.896,-11.225,-44.327,-54.850,-8.364,-42.929,-5…	MTATATAAPALRRLKPADAGTHLAEILARPYEYRGWEDVYRDEWTWDKVTKVTHTRVNCISACSIDAYVKDGIVWREEQNATYEQSFEDVPDFNPRGCTSGCVYSVQMYDPTRIKYPMKRVGERGSGKWQRLSWDQALTEIADKLIDTATHKDGPECIIYDNGTTNLDFGIGSPMEGHLFTAGLGSTSIDSYAGVGDLPVGLIQAWGLYMSEGTADDWFLTDYALIWIGNPSYTRVPEAHFLYEARYRGAKIVTVSPDFSASTVHADRWLNPRYATDAALALGMLNVIINEKLYKTDYIKEQTDLPFLVRTDTQQFLRQSDLEEDGSENIFYFWNANTGRRAEAPGTWGSSVGTIRLDDDVDPELEGTHTVKLKDGKRVKVRTV	1869227	bacterium
job.pdb	AF-A0A6L3A3B5-F1-model_v4 Ethylbenzene dehydrogenase	25.100	163	78	6	53	208	8	133	1.000	6.397E-06	172	233	471	MPDRTWEQIYRNQFEDDSTFVFT-CAPNDTHNCLLRAHVKNGVVVRIS-----PTYGYGEA-TDLYGNRASHRWDPRTCQKGLILSRRFYSERRVKAPMIRKGFKDWVEAGYPRNDDGTPQMDVTLRGSDDWIRISWDEATTIAAKTMEDVARTFNGDEGARK	TEYTGWQDVYRDKWKWDSVHWGTHCVDCYPGDCPVRVYVRNGMVWREEQSGTLPVIEEGVPDFN-----------PMGCQKGASWSQSLYGPDRVMYPLKRAG----------------------ARGEGKWNRISWDQALTEIAEVIIDSIN----EVGSSS	20.480,-48.839,-49.300,17.030,-47.433,-48.446,16.525,-44.230,-50.498,13.935,-42.248,-48.508,11.338,-40.716,-50.860,11.690,-36.903,-50.812,8.452,-35.448,-49.378,6.355,-33.614,-52.031,5.241,-31.097,-49.349,6.540,-27.519,-49.744,8.430,-27.398,-46.404,11.087,-24.899,-47.640,8.823,-21.834,-47.174,8.739,-22.717,-43.444,12.521,-22.052,-43.335,11.749,-18.344,-43.981,9.918,-18.359,-40.611,12.439,-20.655,-…	MSTSAASTEYTGWQDVYRDKWKWDSVHWGTHCVDCYPGDCPVRVYVRNGMVWREEQSGTLPVIEEGVPDFNPMGCQKGASWSQSLYGPDRVMYPLKRAGARGEGKWNRISWDQALTEIAEVIIDSINEVGSSSIVQEGTPEGGGSQGMRRFLSVVGGHYLDLNGSINDFSIGLQETFGKFSPTSSADDWFKSELILFWHMNPVYTRIHLYHFIAEARYNGAEVVNISPDINPSHTHADYQVPINGASDPAFALALVQVMCDENIADWKFLKEQTDFGYLIRLDSRRYLRQTEVEGKGREDQMYQWVPGKGLKLADRGNMLLKGVDIALDGVFDVKLADGSTVQVTPVYALLKKKLDEEYTPEKQFPITSVHPDTIRMLARKIATKRTNIMLGYNACKFY…	1869227	bacterium
job.pdb	AF-A0A6L6B376-F1-model_v4 Molybdopterin-dependent oxidoreductase	23.300	218	121	10	1	199	1	191	1.000	5.681E-06	172	233	593	MAQGVSRRQLLGRALALGSGAALADLLGPA-RFLSPAGAAT---AGAVVPGNPLRVMPDRTWEQIYRNQFEDDSTFVFTCAPNDTHNCLLRAHVKNGVVVRISPTYGYGEATDLYGNRASHRWDPRTCQKGLILSRRFYSERRVKAPMIR----KGFKDWVEAGYPRNDD-----GTPQMDVT------LRGSDDWIRISWDEATTIAAKTMEDVART	MVTTTDQ-----------SNDAMAEFLVRAGRFFSPGEVSKDLRSVALVGG--------RDADIFYRDRWSHDKVVRSTHGVNCTGSCSWKVYVKDGIITWETQQTDYPSV-----GPDSPEYEPRGCPRGAAFSWYTYSPTRVRYPYVRGVLLEAYRK-AKAEHP--DPVDAWHAVVSDPVTRRTYHKARGKGGLVRAGWSEVNEIIAAAHIYTAKT	-45.206,-0.423,-53.710,-43.319,-1.308,-56.835,-44.721,-4.823,-57.374,-42.254,-6.754,-59.530,-44.533,-9.601,-60.428,-42.862,-11.709,-62.918,-41.693,-15.173,-61.964,-40.917,-15.923,-65.565,-39.135,-19.252,-65.324,-36.546,-18.102,-67.857,-35.323,-21.704,-68.073,-32.516,-20.127,-70.159,-31.338,-17.879,-67.259,-31.513,-20.822,-64.798,-29.773,-23.044,-67.393,-27.023,-20.395,-67.907,-26.430,-20.123,-64.…	MVTTTDQSNDAMAEFLVRAGRFFSPGEVSKDLRSVALVGGRDADIFYRDRWSHDKVVRSTHGVNCTGSCSWKVYVKDGIITWETQQTDYPSVGPDSPEYEPRGCPRGAAFSWYTYSPTRVRYPYVRGVLLEAYRKAKAEHPDPVDAWHAVVSDPVTRRTYHKARGKGGLVRAGWSEVNEIIAAAHIYTAKTYGPDRIFGFSPIPAMSMASHAVGARFISLMGGSMLSFYDWYADLPVASPQVFGDQTDVPESADWWNASYLIMWGSNVPVTRTPDAHFMTEARYRGQKVVAVSPDYADNTKFADEWMAPHPGTDGALAMAMGHVILKEFYVNSQVPRFIDYVKKYSDLPFLISLLEKNGTLVPDKFVTAADLGEKSEGALFKTVVADSATGLPHVPNGS…	1883427	Actinomycetia bacterium
job.pdb	AF-A0A1I6K897-F1-model_v4 Nitrate reductase (quinone)	30.500	203	98	10	1	198	56	220	1.000	2.474E-06	172	233	1103	MAQGVSRRQLL---GRALALG-SGAALADLLGPARFLSPAGAATAGAVVPGNPLRVMPDRTWEQIYRNQFEDDSTFVFTCAPNDTHNCLLRAHVKNGVVVRISPTYGYGEATDLYGNRASHRWDPRTCQKGLILSRRFYSERRVKAPMIRKGFKDWVEAGYPRNDDGTPQMDVTLRGSDDWIRISWDEA-TTIAAKTMEDVAR	SAGEIDRRAFLQGIGAAAAVGVSGVGLGQ---ELDGIR----AVEGTNY----LGSYPYRDWEDFYREQWDWDSVARSTHGVNCTGSCSWNVYVKNGQVWREEQAADYP-QFDEDVPDPN----PRGCQKGACYTDYVNADHRVKYPLRRTG---------ERGEG-------------QWQRISWDEALTEIAEKVIEEVQA	-28.658,-40.011,35.034,-28.982,-43.293,33.070,-26.868,-45.290,31.392,-26.155,-47.957,28.879,-23.209,-49.724,29.391,-20.514,-51.431,28.186,-18.010,-54.239,27.316,-15.292,-55.456,26.307,-11.611,-54.814,27.185,-8.048,-56.179,27.102,-4.813,-55.515,27.280,-1.248,-54.226,27.727,1.906,-53.311,27.602,5.112,-51.174,27.236,8.484,-51.455,27.693,11.182,-48.889,28.344,14.869,-49.062,28.012,17.670,-46.640,27.5…	MSEYDETDDDRYSEPDHADEDAGASPADHERLGRPIDGDPADETAGDSPGGTDTGSAGEIDRRAFLQGIGAAAAVGVSGVGLGQELDGIRAVEGTNYLGSYPYRDWEDFYREQWDWDSVARSTHGVNCTGSCSWNVYVKNGQVWREEQAADYPQFDEDVPDPNPRGCQKGACYTDYVNADHRVKYPLRRTGERGEGQWQRISWDEALTEIAEKVIEEVQAGRYDAISGFTPIPAMSPVSFASGSRLIRLLGGVSHSFYDWYSDLPPGEPLTWGVQTDNAESADWYNADYLMAWGSNVNVTRIPDAKYFLEAAYEGTKRVGVFPDYSQTAIHCDEWLSPEPGSDIALALGMARTIVDEGLYDPAHLREQTDMPLLVRQDTGKFLRASEVSGLGGGADDPS…	767519	Halomicrobium zhouii
job.pdb	AF-A0A378BP42-F1-model_v4 Anaerobic dimethyl sulfoxide reductase subunit A	24.600	134	71	4	72	205	2	105	1.000	1.676E-04	171	233	118	FVFTCAPNDTHNCLLRAHVKNGVVVRISPTYGYGEATDLYGNRASHRWDPRTCQKGLILSRRFYSERRVKAPMIRKGFKDWVEAGYPRNDDGTPQMDVTLRGSDDWIRISWDEATTIAAKTMEDVARTFNGDEG	VWSACTVNCGSRCPLRMHVVDGAIKYVETDNTGDDNYD-----GLHQ--VRACLRGRSMRRRVYNPDRLKYPMKR----------------------VGKRGEGKFEQISWEEALDTIASNMQRLIKE-YGNES	5.501,4.425,-20.608,5.169,5.330,-16.898,7.870,5.324,-14.180,7.353,3.669,-10.779,9.434,2.043,-8.006,9.635,-1.393,-6.413,8.317,-0.541,-2.914,9.266,-3.888,-1.367,11.451,-3.720,1.761,14.556,-5.130,0.021,16.482,-1.822,0.493,17.148,-1.383,-3.259,13.986,0.535,-4.353,14.679,-0.340,-7.992,13.098,1.946,-10.641,10.402,0.215,-12.639,9.303,1.125,-16.177,5.592,0.298,-16.539,4.299,-0.468,-20.049,0.700,0.818,-19…	MVWSACTVNCGSRCPLRMHVVDGAIKYVETDNTGDDNYDGLHQVRACLRGRSMRRRVYNPDRLKYPMKRVGKRGEGKFEQISWEEALDTIASNMQRLIKEYGNESIYLNYGTGTLGGR	574	Klebsiella pneumoniae subsp. ozaenae
job.pdb	AF-A0A7C5AZB9-F1-model_v4 Twin-arginine translocation signal domain-containing protein	40.400	126	68	2	3	128	1	119	1.000	9.135E-06	171	233	119	QGVSRRQLLGRALALGSGAALADLLGPARFLSPAGAATAGAVVPGNPLRVMPDRTWEQIYRNQFEDDSTFVFTCAPNDTHNCLLRAHVKNGVVVRISPTYGYGEATDLYGNRASHRWDPRTCQKGL	MLISRRQFMKASAGTIAAAAVADKVLALTALQP----VIEV---GNPLGEYPDRSWERVYHDQYRYDSSFTWVCSPNDTHACRIRAFVRNGVVMRVEQNYDHQTYEDLYGNRGTFAHNPRMCLKGF	-31.482,24.493,55.933,-32.538,21.736,58.372,-33.244,18.516,56.404,-36.313,16.692,57.763,-36.099,12.961,58.625,-38.496,12.288,55.699,-36.292,14.225,53.228,-33.242,12.292,54.504,-35.002,8.927,53.959,-36.166,9.936,50.443,-32.654,11.105,49.463,-31.007,7.929,50.862,-33.517,5.634,49.086,-33.079,7.585,45.813,-29.251,7.377,46.018,-29.326,3.598,46.706,-31.751,3.032,43.798,-29.577,5.185,41.485,-26.366,3.33…	MLISRRQFMKASAGTIAAAAVADKVLALTALQPVIEVGNPLGEYPDRSWERVYHDQYRYDSSFTWVCSPNDTHACRIRAFVRNGVVMRVEQNYDHQTYEDLYGNRGTFAHNPRMCLKGF	2026887	Nitrospirae bacterium
job.pdb	AF-A0A662CQQ3-F1-model_v4 Dimethyl sulfoxide reductase subunit A	22.700	198	94	6	5	201	16	155	1.000	1.755E-05	171	233	155	VSRRQLLGRALALGSGAALADLLGPARF-LSPAGAATAGAVVPGNPLRVMPDRTWEQIYRNQFEDDSTFVFTCAPNDTHNCLLRAHVKNGVVVRISPTYGYGEATDLYGNRASHRWDPRTCQKGLILSRRFYSERRVKAPMIRKGFKDWVEAGYPRNDDGTPQMDVTLRGSDDWIRISWDEATTIAAKTMEDVARTFN	LTRRSFLKWSAALGG---SAALVGGLKFGLEDVGAANE-------------------------RESQILSTCCYHNCGGRCILNAEVRDGVILRILP--DQSAEDSFDNPRAIP------CVAGRAIKRWVYAPERLKYPMKR----------------------VGKRGEGKFEKISWEEALDTIVSEMIRIKEEYG	20.466,-75.815,-37.864,19.839,-72.023,-38.239,19.818,-69.940,-41.424,18.037,-67.178,-39.409,21.229,-65.177,-38.639,21.948,-62.873,-41.631,18.513,-61.293,-42.325,17.778,-60.699,-38.610,21.240,-59.078,-38.162,20.782,-56.778,-41.203,17.240,-55.863,-40.020,18.597,-55.156,-36.491,21.519,-53.009,-37.777,19.315,-51.055,-40.254,16.157,-50.668,-38.108,17.166,-50.911,-34.417,20.438,-48.985,-33.891,20.288,-…	MSNNSFLTKTLNDLILTRRSFLKWSAALGGSAALVGGLKFGLEDVGAANERESQILSTCCYHNCGGRCILNAEVRDGVILRILPDQSAEDSFDNPRAIPCVAGRAIKRWVYAPERLKYPMKRVGKRGEGKFEKISWEEALDTIVSEMIRIKEEYG	1898104	Bacteroidetes bacterium
job.pdb	AF-A0A090PBS9-F1-model_v4 Anaerobic dimethyl sulfoxide reductase chain A	21.500	204	106	7	1	204	9	158	1.000	1.029E-05	171	233	182	MAQGVSRRQLLGRALALGSGAALADLLGPARFLSPAGAATAGAVVPGNPLRVMPDRTWEQIYRNQFEDDSTFVFTCAPNDTHNCLLRAHVKNGVVVRISPTYGYGEATDLYGNRASHRWDPRTCQKGLILSRRFYSERRVKAPMIRKGFKDWVEAGYPRNDDGTPQMDVTLRGSDDWIRISWDEATTIAAKTMEDVARTFNGDE	MTGGFTRRDFIKSSTAVG----------GLAATASAISLPFKS----SPVAAATNEA---------IEEKVVWSACTVNCGSRCPLRMHVVDGEIKWVETD---NTGDDVYGNH-----QVRACLRGRSMRRRVYNPDRLKYPMKR----------------------VGKRGEGKFKRISWEEAYDEIANNMKRIIKE-HGNE	7.989,-48.691,-46.562,4.911,-49.127,-44.263,6.723,-50.769,-41.309,9.464,-48.134,-40.674,7.019,-45.206,-40.155,5.153,-47.144,-37.436,8.387,-47.674,-35.436,9.134,-43.904,-35.451,5.672,-43.128,-33.981,5.718,-45.667,-31.098,9.245,-45.443,-29.553,9.962,-43.005,-26.674,12.737,-40.561,-27.672,15.622,-40.442,-25.176,17.357,-37.085,-24.501,20.546,-38.604,-25.996,18.786,-39.589,-29.246,17.447,-36.006,-29.4…	MKNTLKALMTGGFTRRDFIKSSTAVGGLAATASAISLPFKSSPVAAATNEAIEEKVVWSACTVNCGSRCPLRMHVVDGEIKWVETDNTGDDVYGNHQVRACLRGRSMRRRVYNPDRLKYPMKRVGKRGEGKFKRISWEEAYDEIANNMKRIIKEHGNEAIYLNYGTGTLGGTVTKSWPPGSR	265668	Vibrio ponticus
job.pdb	AF-A0A5Y1YAV2-F1-model_v4 4Fe-4S Mo/W bis-MGD-type domain-containing protein	24.200	198	113	7	53	230	27	207	1.000	1.755E-05	171	233	208	MPDRTWEQIYRNQFEDDSTFVFTCAPNDTHNCLLRAHVKNGVVVRISPTYGYGEATDLYGNRASHRWDPRTCQKGLILSRRFYSERRVKAPMIRKGFKD-WVEAGYPRNDDGTP---------QMDV-----TLRGSDDWIRISWDEATTIAAKTMEDVARTF-----NGDEGARKLLAQGYHPEMVEVMHGAGVQAL	ETNRDWEDGYRQRWQHDKIVRSTHGVNCTGSCSWKIYVKNGLVTWETQQTDYPRTRP-----DMPNHEPRGCPRGASYSWYLYSANRLKYPLMRKRLMKMWREAKKLHRD---PVEAWASIIEDADKAKSFKQARGRGGFVRSSWQEVNELIAASNVYTVKTYGPDRVAGFS---------PIPAMSMVSYASGARYL	43.699,-5.347,-16.061,45.339,-2.274,-14.445,43.493,0.968,-15.331,46.736,2.814,-14.445,48.869,0.828,-16.939,46.174,1.105,-19.657,46.952,4.872,-19.713,50.290,3.965,-21.397,48.244,2.728,-24.410,47.167,6.376,-25.044,48.147,6.573,-28.750,47.397,2.872,-29.430,43.702,3.471,-28.547,43.174,6.234,-31.177,41.217,4.925,-34.192,40.160,6.884,-37.311,39.365,10.595,-37.331,36.005,11.636,-38.832,34.375,14.859,-40…	MSKFLDRFRYFKQKGETFADGHGQLLETNRDWEDGYRQRWQHDKIVRSTHGVNCTGSCSWKIYVKNGLVTWETQQTDYPRTRPDMPNHEPRGCPRGASYSWYLYSANRLKYPLMRKRLMKMWREAKKLHRDPVEAWASIIEDADKAKSFKQARGRGGFVRSSWQEVNELIAASNVYTVKTYGPDRVAGFSPIPAMSMVSYASGARYLS	59204	Salmonella enterica subsp. diarizonae
job.pdb	AF-A0A5I2E9B2-F1-model_v4 Dimethyl sulfoxide reductase subunit A	26.000	207	98	8	2	208	11	162	1.000	3.749E-06	171	233	245	AQGVSRRQLLGRALALGSGAALADLLGPARFLSPAGAATAGAVVPGNPLRVMPDRTWEQIYRNQFEDDSTFVFTCAPNDTHNCLLRAHVKNGVVVRISPTYGYGEATDLYGNRASHRWDPRTCQKGLILSRRFYSERRVKAPMIRKGFKDWVEAGYPRNDDGTPQMDVTLRGSDDWIRISWDEATTIAAKTMEDVARTFNGDEGARK	AAEVSRRGLV-KTTALG-GLAMASSAFTLPFTRIANAAEA----------ISPAKT----------GEKVVWSACTVNCGSRCPLRMHVVDGEIKYVETDNTGNDDYD-----GLHQ--VRACLRGRSSRWRVYSPDRIKYPMKR----------------------VGKRGEGKFERISWDEAYDIIATNMQRLIK----EYGNES	4.493,-39.180,-5.814,7.790,-39.552,-3.868,10.675,-38.822,-6.305,13.597,-41.114,-5.432,16.809,-39.248,-6.363,19.228,-41.806,-7.921,22.216,-42.505,-5.736,24.415,-41.601,-8.756,23.463,-37.915,-8.186,24.801,-38.060,-4.586,28.092,-39.776,-5.610,29.411,-36.965,-7.886,32.300,-35.263,-6.028,32.744,-32.090,-8.100,35.765,-30.356,-6.525,36.034,-26.549,-6.934,39.503,-27.155,-8.478,38.104,-29.661,-11.010,35.4…	MKTKIPDAVLAAEVSRRGLVKTTALGGLAMASSAFTLPFTRIANAAEAISPAKTGEKVVWSACTVNCGSRCPLRMHVVDGEIKYVETDNTGNDDYDGLHQVRACLRGRSSRWRVYSPDRIKYPMKRVGKRGEGKFERISWDEAYDIIATNMQRLIKEYGNESIYLNYGTGTLGGTLTRSWPPGKTLVARLMNCCGGYLNHYGDYSSAQIAAGLNYTYGGWADGNSPSDIENSKLVVLFGNNPGET	54388	Salmonella enterica subsp. enterica serovar Paratyphi A
job.pdb	AF-A0A1X7F944-F1-model_v4 Nitrate reductase alpha subunit	21.100	251	143	9	1	232	7	221	1.000	6.028E-06	171	233	325	MAQGVSRRQLLGRALALGSGAALADLLGPARFLSPAGAATAGAVVPGNPLRVMPDRTWEQIYRNQFEDDSTFVFTCAPNDTHNCLLRAHVKNGVVVRISPTYGYGEATDLYGNRASHRWDPRTCQKGLILSRRFYSERRVKAPMIRKGFKD-----WVEAGYPR---------NDDGTPQMDVTLRGSDDWIRISWDEATTIAAKTMEDVARTFNGDEGARKLLAQGY-----HPEMVEVMHGAGVQALKL	RAPRDPADALLRLGGRLRRGRVSDDL---------RQVFLTGG------------RQGDVFYRDRWSHDKVVRSTHGVNCTGSCSWKVYVKDGIITWETQQTDYPSV-----GPDSPEYEPRGCPRGAAFSWYTYSPTRVRYPYVRATLLDAYRRAKSTVGGDPVLAWQMLTSDPDAS-RAYKSARGKGGLVRATWDEAAEIVAAAHVHTIKT---YGPDR------VAGFSPIPAMSMVSHGVGARFVQL	18.600,-49.875,-52.552,19.411,-48.387,-49.122,22.937,-47.211,-48.869,24.497,-49.474,-46.369,26.631,-47.082,-44.274,30.071,-48.688,-44.726,32.002,-46.993,-41.948,34.037,-49.631,-40.123,34.658,-48.541,-36.488,37.725,-46.369,-36.476,37.800,-46.671,-32.629,37.261,-49.689,-30.288,35.160,-47.293,-28.252,32.610,-46.940,-31.089,32.272,-50.747,-31.319,31.582,-50.890,-27.545,29.069,-48.008,-27.776,27.314,-…	MPPLDERAPRDPADALLRLGGRLRRGRVSDDLRQVFLTGGRQGDVFYRDRWSHDKVVRSTHGVNCTGSCSWKVYVKDGIITWETQQTDYPSVGPDSPEYEPRGCPRGAAFSWYTYSPTRVRYPYVRATLLDAYRRAKSTVGGDPVLAWQMLTSDPDASRAYKSARGKGGLVRATWDEAAEIVAAAHVHTIKTYGPDRVAGFSPIPAMSMVSHGVGARFVQLLGGTMLSFYDWYADLPVASPQVFGDQTDVPESADWWNATYCLMWGSNVPVTRTPDAHFMTEARYRGQKVVVISPDYADNTKFADEWLAPHPGTDGALAQAMGHV	903523	Cellulosimicrobium cellulans J1
job.pdb	AF-A0A524NZT9-F1-model_v4 Nitrate reductase subunit alpha	26.300	201	113	8	51	232	10	194	1.000	8.608E-06	171	233	338	RVMPDRTWEQIYRNQFEDDSTFVFTCAPNDTHNCLLRAHVKNGVVVRISPTYGYGEATDLYGNRAS-HRWDPRTCQKGLILSRRFYSERRVKAPMIRKGFKD-WVEAGYPRNDD--------GTP---QMDVTLRGSDDWIRISWDEATTIAAKTMEDVARTFNGDEGARKLLAQGY------HPEMVEVMHGAGVQALKL	RTPADQGWEEFYRNRWQYDKVVRSSHGVNCTGGCSWMVHVKDGIVGWEL------QANDYPQFDGSIPNHEPRGCQRGISFSWYLYSPLRVKYPYMRGALIDLWKEARQRFPDPVDAWRSIVENPESRKSYTGKRGMGGFRRASWDDVVELIAASTLYTAK---KYGPDR-------VIGFTPIPAMSMISYAAGTRFLQL	-49.683,-23.609,-2.349,-47.514,-21.099,-4.201,-48.223,-20.641,-7.494,-47.256,-21.648,-11.041,-44.068,-20.396,-12.547,-44.956,-20.004,-16.238,-44.406,-23.420,-17.815,-43.285,-22.584,-21.335,-45.572,-25.239,-22.853,-44.053,-24.406,-26.278,-41.420,-26.756,-27.667,-38.883,-23.943,-28.222,-39.065,-22.918,-31.816,-35.360,-22.554,-32.806,-33.601,-21.072,-29.748,-30.352,-20.998,-31.814,-29.948,-17.273,-3…	MSSGRIKDDRTPADQGWEEFYRNRWQYDKVVRSSHGVNCTGGCSWMVHVKDGIVGWELQANDYPQFDGSIPNHEPRGCQRGISFSWYLYSPLRVKYPYMRGALIDLWKEARQRFPDPVDAWRSIVENPESRKSYTGKRGMGGFRRASWDDVVELIAASTLYTAKKYGPDRVIGFTPIPAMSMISYAAGTRFLQLFGGVAMSFYDWYCDLPPASPQVWGEQTDVNESADWYNASYIVLCGSNVPMTRTPDAHFLTEARYRGAKVVVMSPDYSQATKFADDWLPVTQGHDGAFWMAVNHVILKEYYVDRQVPFFEEYARKYTDLPFLVKLGEKDGVLLPG	2026735	Deltaproteobacteria bacterium
job.pdb	AF-A0A7V8BI84-F1-model_v4 Nitrate reductase subunit alpha	26.200	202	102	8	56	232	13	192	1.000	3.749E-06	171	233	363	RTWEQIYRNQFEDDSTFVFTCAPNDTHNCLLRAHVKNGVVVRI-----SPTYGYGE-ATDLYGNRASHRWDPRTCQKGLILSRRFYSERRVKAPMIRKGFKD-WVEAGYPRNDD--------GTPQ---MDVTLRGSDDWIRISWDEATTIAAKTMEDVARTFNGDE-------GARKLLAQGYHPEMVEVMHGAGVQALKL	RDWEEFYRNRWQHDKVVRSTHGVNCTGGCSWNIHVKEGIVTWEMQALDYPSLEKSLPAYE-----------PRGCQRGISFSWYLYSPIRVKYPYIRGALIDLWKEAKAKFSDPAEAWESIMADPEARARFQRARGKGGFRRLAWDEALEIIAAANIYTVKKYGPDRITGFSPIPAMSMLS-----------YASGSRFLQL	-43.927,-43.306,-26.570,-41.028,-41.715,-24.657,-40.425,-38.149,-25.964,-36.699,-38.716,-25.180,-34.416,-41.168,-27.001,-31.177,-41.711,-25.053,-28.511,-42.391,-27.704,-25.256,-43.714,-26.186,-22.827,-43.113,-29.082,-19.433,-41.972,-27.667,-17.957,-41.835,-31.151,-20.325,-38.963,-32.072,-18.811,-36.920,-29.165,-15.181,-36.796,-30.444,-15.628,-33.007,-30.959,-15.461,-32.646,-27.131,-11.693,-33.354…	MSWIKDLISPQTRDWEEFYRNRWQHDKVVRSTHGVNCTGGCSWNIHVKEGIVTWEMQALDYPSLEKSLPAYEPRGCQRGISFSWYLYSPIRVKYPYIRGALIDLWKEAKAKFSDPAEAWESIMADPEARARFQRARGKGGFRRLAWDEALEIIAAANIYTVKKYGPDRITGFSPIPAMSMLSYASGSRFLQLMGGVNLSFYDWYCDLPPASPEMFGEQTDVAESADWYNSKFLAVMGANLNMTRTPDCHFAAEARHNGSKMVVFSPDFSQVSKYADQWIPVNPGQDGAFWMSVGHVILQEYYQDRSTPYFVDYGKKFSDLPFLVELVKEGDHYKPGAFLRANRLQKYRDAENGDWKFLVLDEK	1869227	bacterium
job.pdb	AF-A0A633K3D5-F1-model_v4 Nitrate reductase (quinone)	26.100	157	99	3	55	199	29	180	1.000	1.676E-04	171	233	815	DRTWEQIYRNQFEDDSTFVFTCAPNDTHNCLLRAHVKNGVVVRISPTYGYGEATDLYGNRASHRWDPRTCQKGLILSRRFYSERRVKAPMIRKGFKDWVEAGYPRNDDG---------TP---QMDVTLRGSDDWIRISWDEATTIAAKTMEDVART	NRDWEDSYRQRWQFDKIVRSTHGVNCTGSCSWKIYVKNGLVTWETQQTDYPRTRPDLPNHE-----PRGCPRGASYSWYLYSANRLKYPLVRKRLIELWREALSRHSDPVLAWESIMNDPQKCQSYKQVRGHGGFIRSNWKELNQLIAAANVWTIKT	-57.161,-11.606,-18.107,-59.379,-11.199,-14.996,-57.776,-12.810,-11.909,-61.339,-13.026,-10.471,-62.695,-15.014,-13.459,-59.615,-17.296,-13.526,-60.686,-18.560,-10.048,-63.678,-20.249,-11.776,-61.095,-22.393,-13.653,-60.001,-23.999,-10.311,-60.672,-27.649,-11.295,-59.582,-27.025,-14.923,-56.187,-25.872,-13.542,-55.545,-29.258,-11.826,-53.146,-31.514,-13.756,-51.957,-34.975,-12.643,-51.532,-36.115…	MSKLLDRFRYFKQKGDTFADGHGQVMHTNRDWEDSYRQRWQFDKIVRSTHGVNCTGSCSWKIYVKNGLVTWETQQTDYPRTRPDLPNHEPRGCPRGASYSWYLYSANRLKYPLVRKRLIELWREALSRHSDPVLAWESIMNDPQKCQSYKQVRGHGGFIRSNWKELNQLIAAANVWTIKTYGPDRVAGFSPIPAMSMVSYAAGTRYLSLLGGTCLSFYDWYCDLPPASPMTWGEQTDVPESADWYNSAYIIAWGSNVPQTRTPDAHFFTEVRYKGTKTIAITPDYSEVAKLCDQWLAPKQGTDSALAMAMGHVILKEFHLDNPSDYFLNYCRRYTDMPMLVLLDERADGSYVPGRMMRASDLVDGLGEANNPEWKTVALNSTGELVAPNGSIGFRWGEK…	28901	Salmonella enterica
job.pdb	AF-X1F973-F1-model_v4 4Fe-4S Mo/W bis-MGD-type domain-containing protein	21.200	132	70	2	67	198	4	101	1.000	3.626E-04	170	233	102	EDDSTFVFTCAPNDTHNCLLRAHVKNGVVVRISPTYGYGEATDLYGNRASHRWDPRTCQKGLILSRRFYSERRVKAPMIRKGFKDWVEAGYPRNDDGTPQMDVTLRGSDDWIRISWDEATTIAAKTMEDVAR	DRPLVCFSVCPKDCFGSCSLEVEVEKGKIVKVR------------GNRNSPVNQGRICVKGKNYPNMIYGPERLLYPLQRIG----------------------KRGKGEFKRISWEQALDIIHKKLKNLKE	-6.010,3.860,-34.644,-6.239,2.092,-31.809,-8.679,1.588,-28.879,-6.200,-0.635,-26.969,-3.429,1.589,-25.534,-2.979,1.152,-21.750,-3.907,4.200,-19.785,-0.634,5.831,-18.639,-0.949,7.791,-15.360,1.789,9.941,-13.787,2.494,9.454,-10.059,5.220,9.762,-7.391,6.934,6.886,-5.577,5.297,6.775,-2.088,8.416,5.077,-0.776,10.163,7.069,1.978,13.635,6.552,0.481,14.349,10.279,-0.280,14.567,9.460,-4.012,11.157,11.128,…	MTKDRPLVCFSVCPKDCFGSCSLEVEVEKGKIVKVRGNRNSPVNQGRICVKGKNYPNMIYGPERLLYPLQRIGKRGKGEFKRISWEQALDIIHKKLKNLKEI	412755	marine sediment metagenome
job.pdb	AF-A0A447PIP7-F1-model_v4 Dimethyl sulfoxide reductase, subunit A1	21.300	248	124	10	1	232	6	198	1.000	1.288E-06	170	233	221	MAQGVSRRQLLGRALALGSGAALADLLGPARFLSPAGAATAGAVVPGNPLRVMPDRTWEQIYRNQFEDD--STFVFTCAPNDTHNCLLRAHVKNGVVVRISPTYGYGEATDLYGNRASHRWDPRTCQKGLILSRRFYSERRVKAPMIRKGFKDWVEAGYPRNDDGTPQMDVTLRGSDDWIRISWDEATTIAAKTMEDVARTF--------------NGDEGARKLLAQGYHPEMVEVMHGAGVQALKL	QQTGVSRRTLVKSA-ALGS---LALAAGG-------VSLPFGM------------RTAAAAVQQATRNEEDKIVWGACSVNCGSRCALRLHVKDNEVWWVETDNTGDDV---YGNH-----QVRACLRGRSIRRRINHPDRLNYPMKR----------------------VGRRGEGKFERISWQEALDTISASLKKIVETYGNEAVYIHYSSGIVGGNITRSSPAASA--GEAFDELLRRFVESIRL	-18.637,-45.090,-47.729,-19.940,-42.263,-45.448,-20.047,-38.795,-46.849,-18.113,-35.747,-45.571,-19.935,-32.992,-43.590,-19.652,-29.401,-44.920,-18.683,-26.857,-42.221,-20.690,-23.639,-42.807,-18.891,-20.834,-40.896,-17.643,-17.309,-41.752,-13.871,-17.335,-41.150,-12.414,-14.856,-38.602,-10.236,-13.585,-41.502,-13.351,-12.798,-43.613,-14.917,-10.926,-40.644,-11.748,-8.811,-40.143,-11.613,-7.976,-…	MPGEKQQTGVSRRTLVKSAALGSLALAAGGVSLPFGMRTAAAAVQQATRNEEDKIVWGACSVNCGSRCALRLHVKDNEVWWVETDNTGDDVYGNHQVRACLRGRSIRRRINHPDRLNYPMKRVGRRGEGKFERISWQEALDTISASLKKIVETYGNEAVYIHYSSGIVGGNITRSSPAASAGEAFDELLRRFVESIRLIQYRANFLRHALHLWLQRRQQHV	59201	Salmonella enterica subsp. enterica
job.pdb	AF-A0A376ZZ31-F1-model_v4 Putative dimethyl sulfoxide reductase, olydopterin dinucleotide binding subunit	21.900	205	100	7	1	205	1	145	1.000	2.956E-06	170	233	392	MAQGVSRRQLLGRALALGSGAALADLLGPARFLSPAGAATAGAVVPGNPLRVMPDRTWEQIYRNQFEDDSTFVFTCAPNDTHNCLLRAHVKNGVVVRISPTYGYGEATDLYGNRASHRWDPRTCQKGLILSRRFYSERRVKAPMIRKGFKDWVEAGYPRNDDGTPQMDVTLRGSDDWIRISWDEATTIAAKTMEDVARTFNGDEG	MKAEISRRSLMKTS---ALGSL---ALASSAFTLPFSQMVRAAEAP--------------------VEEKAVWSSCTVNCGSRCLLRLHVKDDTVYWVESDTTGDDV---YGNHQVR-----ACLRGRSIRRRMNHPDRLKYPMKRVG----------------------KRGEGKFERISWDEALDTISDNLRRILK----DYG	-40.740,50.713,2.164,-38.393,47.729,1.526,-35.064,48.941,0.092,-33.728,46.157,-2.172,-29.907,46.197,-2.165,-28.903,44.777,-5.565,-25.564,42.959,-6.132,-24.579,45.829,-8.476,-24.792,48.362,-5.594,-22.454,46.274,-3.356,-19.752,46.168,-6.070,-19.719,49.993,-6.261,-19.006,50.425,-2.498,-15.967,48.043,-2.542,-13.751,50.719,-4.183,-13.578,53.190,-1.231,-12.080,51.904,2.052,-13.890,52.951,5.233,-15.794,…	MKAEISRRSLMKTSALGSLALASSAFTLPFSQMVRAAEAPVEEKAVWSSCTVNCGSRCLLRLHVKDDTVYWVESDTTGDDVYGNHQVRACLRGRSIRRRMNHPDRLKYPMKRVGKRGEGKFERISWDEALDTISDNLRRILKDYGNEAVHVLYGTGVDGGNITNSNVPYRLMNSCGGFLSRYGSYSTAQISAAMSYMFGANDGNSPDDIANTKLVVMFGNNPAETRMSGGGVTYYVEQARERSNARMIVIDPRYNDTAAGREDEWLPIRPGTDGALACAIAWVLITENMVDQPFLDKYCVGYDEKTLPANAPRNAHYKAYILGEGPDGIAKTPEWAAKSPASRQKKLSSWHERSVQQNLLIFVRVGGHNDIPTASKRPALLPCFPFSPVTSA	562	Escherichia coli
job.pdb	AF-A0A659S1F0-F1-model_v4 Dimethyl sulfoxide reductase subunit A	23.300	201	99	8	1	199	6	153	1.000	3.533E-06	170	233	397	MAQGVSRRQLLGRALALGSGAALADLLGPARFLSPAGAATAGAVVPGNPLRVMPDRTWEQIYRNQFEDD--STFVFTCAPNDTHNCLLRAHVKNGVVVRISPTYGYGEATDLYGNRASHRWDPRTCQKGLILSRRFYSERRVKAPMIRKGFKDWVEAGYPRNDDGTPQMDVTLRGSDDWIRISWDEATTIAAKTMEDVART	QQTGVSRRTLVKSA-ALGS---LALAAG--------GVSLPFGM-----------RTAAAAVQQAMRNEEDKIVWGACSVNCGSRCALRLHVKDNEVWWVETDNTGDDV---YGNHQVR-----ACLRGRSIRRRINHPDRLNYPMKRVG----------------------RRGEGKFERISWQEALDTISASLKKTVET	37.123,-13.553,-70.563,35.898,-12.254,-67.179,36.938,-14.318,-64.229,34.423,-16.266,-62.100,34.595,-15.557,-58.363,34.338,-19.065,-56.825,32.038,-18.999,-53.780,33.854,-21.265,-51.275,30.768,-21.921,-49.106,30.835,-25.193,-47.090,27.306,-26.635,-47.389,25.400,-27.598,-44.190,25.439,-31.187,-45.570,29.260,-31.103,-45.919,29.597,-29.762,-42.325,27.413,-32.593,-40.912,29.360,-35.256,-42.875,32.664,-…	MPGEKQQTGVSRRTLVKSAALGSLALAAGGVSLPFGMRTAAAAVQQAMRNEEDKIVWGACSVNCGSRCALRLHVKDNEVWWVETDNTGDDVYGNHQVRACLRGRSIRRRINHPDRLNYPMKRVGRRGEGKFERISWQEALDTISASLKKTVETYGNEAVYIHYSSGIVGGNITRSSPAASPVKRLMNCYGGSLNQYGSYSTAQISCAMPYTYGSNDGNSTSDIENSKLVVMFGNNPAETRMSGGGITWFLEQARERSNARMIVIDPRYTDTAAGREDEWIPIRPGTDAALVAGIAWVLINENLVDQPFLDNYCIGYDEKTLPADAPPNGHYKAYILGQGEDGIAKTPQWASHITGIPADRIIKLAREIGSVKPAYICQGWGPQRQANGEQTARAIAM	436295	Salmonella enterica subsp. enterica serovar Poona
job.pdb	AF-A0A7W8MAN7-F1-model_v4 Molybdopterin guanine dinucleotide-containing S/N-oxide reductase-like protein	22.400	205	112	9	3	205	1	160	1.000	1.839E-06	170	233	419	QGVSRRQLLGRALALGSGAALADLLGPARFLSPAGAATAGAVVPGNPLRVMPDRTWEQIYRNQFEDDSTFVFTCAPNDTHNCLLRAHVKNGVVVRISPTYGYGEATDLYGNRASHRWDPRTCQKGL--ILSRRFYSERRVKAPMIRKGFKDWVEAGYPRNDDGTPQMDVTLRGSDDWIRISWDEATTIAAKTMEDVARTFNGDEG	MNLTRRQWI--------GMSTTGLLGAAVS-------GLKLSPIAQALAATAPDEAAQLAALRAFS-GKVSHA-----THYGPLIATVEKGRIVKIEAQ---GSD--------------KMPTGMLTEGVLDRTYDKTRVVGPMVRKSYLEWERAGRKGSN------KPELRGKDAWVQVSWDTALGLTAKAILDTIEK-QGNEG	53.966,-5.255,-11.354,51.406,-2.802,-9.921,48.749,-2.280,-12.620,46.783,0.946,-12.123,42.938,0.991,-12.038,42.948,2.593,-15.531,45.068,-0.230,-17.050,42.584,-2.792,-15.617,39.595,-1.170,-17.402,41.507,-0.911,-20.724,42.158,-4.662,-21.312,40.125,-5.721,-24.367,38.820,-9.339,-24.406,41.255,-9.882,-27.328,44.282,-9.607,-24.985,43.040,-12.444,-22.701,42.555,-14.845,-25.667,46.248,-14.485,-26.607,47.2…	MNLTRRQWIGMSTTGLLGAAVSGLKLSPIAQALAATAPDEAAQLAALRAFSGKVSHATHYGPLIATVEKGRIVKIEAQGSDKMPTGMLTEGVLDRTYDKTRVVGPMVRKSYLEWERAGRKGSNKPELRGKDAWVQVSWDTALGLTAKAILDTIEKQGNEGCFSSSYGGWSHAGIFRPNVLQGRFFNLLGGSSITTGDYSAGAGQIIMPMVIGDMEVYSAQTAWEQLRDNTELVVFIGCDPDKNNRIEYTVPDHEMYGGWEAIRKAGCKFISINPQVTTTDEKMGADWVRIVPNTDTALFLAMSQHLLSQGKHNQAFIDKYTVGFDKYRAYLEGKDGTPPKTPEWAARITGIPAARIRSLAEVMAAAACRSRAARRPPACPRAAIPSGRSARRRASARCC…	1549638	Quisquiliibacterium transsilvanicum
job.pdb	AF-A0A3M1L282-F1-model_v4 Ethylbenzene dehydrogenase	25.900	208	112	6	3	206	2	171	1.000	4.480E-06	170	233	459	QGVSRRQLLGRALALGSGAALADLLGPARFLSPAGAATAGAVVPGNPLRVMPDRTWEQIYRNQFEDDSTFVFTCAPNDTH----NCLLRAHVKNGVVVRISPTYGYGEATDLYGNRASHRWDPRTCQKGLILSRRFYSERRVKAPMIRKGFKDWVEAGYPRNDDGTPQMDVTLRGSDDWIRISWDEATTIAAKTMEDVARTFNGDEGA	QQITRRTFLKAASAG-----ALGLALDLRRLGPAQAAGAGVLPATSPPRAVDYGDWRDVYREKWTWDAVVRSS--HWVNCWYQAHCCWNVYVKDGMVWREEQAADYPQVRPEVPD-----FNPRGCQKGACYSERMYDPARVRHTLKR----------------------VGPRGSGKFKRISWDQALDEIADSVIDTIV----EEGT	-13.128,11.290,-75.151,-9.993,9.476,-76.453,-8.004,7.483,-73.842,-4.601,9.165,-73.356,-2.107,6.266,-73.234,1.045,6.406,-71.024,3.054,6.617,-74.297,1.080,9.675,-75.505,1.545,11.431,-72.125,5.339,10.820,-72.082,5.750,12.206,-75.631,3.831,15.367,-74.629,5.791,15.690,-71.330,9.190,15.354,-73.094,8.270,18.444,-75.163,7.504,20.427,-71.949,10.537,19.269,-69.879,13.176,21.017,-72.051,11.770,24.423,-70.93…	MQQITRRTFLKAASAGALGLALDLRRLGPAQAAGAGVLPATSPPRAVDYGDWRDVYREKWTWDAVVRSSHWVNCWYQAHCCWNVYVKDGMVWREEQAADYPQVRPEVPDFNPRGCQKGACYSERMYDPARVRHTLKRVGPRGSGKFKRISWDQALDEIADSVIDTIVEEGTDRVIWDLGPGISIGTQTAGQARLRVLLDSTALDMNTEIGDGHRGCAETFGKIVFERSGDDYFFSDLILCWGSNPAYTQIPNFHFLTEARYNGAKIFCITPDYSATAVHADAWIPVKPGGDAALALGAARIVIEEGWMDRKFVAEQTDLPLLVRDDTNRFLRASDLSDGGDEETLYLYDKKKGIVEAGRRSLDLGEISPVLEGRFEVTLAGGQKVTVRTVLSRLRELLE…	2026735	Deltaproteobacteria bacterium
job.pdb	AF-A0A849H0K1-F1-model_v4 Nitrate reductase subunit alpha	26.700	168	85	5	53	198	28	179	1.000	5.111E-05	170	233	661	MPDRTWEQIYRNQFEDDSTFVFTCAPNDTHNCLLRAHVKNGVVVRISPTYGYGEATDLYGNRASHRWDPRTCQKGLILSRRFYSERRVKAPMIR----KGFKD----------WV--------EAGYPRNDDGTPQMDVTLRGSDDWIRISWDEATTIAAKTMEDVAR	RESRAWEDTYRNRWRHDKIVRSTHGVNCTGSCSWKIYVKSGIVTWETQQTDYPRTRPDLPNHE-----PRGCARGASYSWYLYSANRVKNPLVRGKLMKAWRNIRKTKTPIEAWTNLQDDPILRASY-----------VETRGKGGFVRASWDEVTEMIAAANAYTAR	30.437,-42.067,-41.053,28.212,-42.467,-44.152,24.548,-43.033,-43.164,24.104,-44.615,-46.638,26.799,-47.251,-45.966,25.376,-47.909,-42.460,22.018,-48.818,-44.108,23.812,-51.186,-46.551,25.724,-53.005,-43.770,23.880,-56.344,-44.197,26.517,-58.101,-42.037,25.277,-56.588,-38.735,21.677,-56.921,-37.507,20.201,-53.713,-36.078,17.983,-55.978,-33.888,19.453,-57.039,-30.529,16.462,-58.498,-28.612,12.649,-…	MSHLLDRLNFLQSKELEQFSNGHGQVTRESRAWEDTYRNRWRHDKIVRSTHGVNCTGSCSWKIYVKSGIVTWETQQTDYPRTRPDLPNHEPRGCARGASYSWYLYSANRVKNPLVRGKLMKAWRNIRKTKTPIEAWTNLQDDPILRASYVETRGKGGFVRASWDEVTEMIAAANAYTARKYGPDRVIGFSPIPAMSMISYAAGSRYLSLLGGVCMSFYDWYCDLPPASPMTWGEQTDVPESADWYNAGYLLLWGSNVPQTRTPDAHFYTEARYRGTKSAVICPDYSEAAKFGDVWLNAKQGTDAALAQAFGHVILREFHLDRQAEYFEEYCRKYSDFPMLVRLDEKDGKFIPGRFLRADDLADNLGEKNNPEWKTVGYDDISGDLVAPNGSIGYRWGEK…	2058390	Silicimonas sp.
job.pdb	AF-A0A376TF34-F1-model_v4 Dimethyl sulfoxide reductase chain YnfE	25.300	134	69	4	72	205	2	104	1.000	2.695E-04	169	233	117	FVFTCAPNDTHNCLLRAHVKNGVVVRISPTYGYGEATDLYGNRASHRWDPRTCQKGLILSRRFYSERRVKAPMIRKGFKDWVEAGYPRNDDGTPQMDVTLRGSDDWIRISWDEATTIAAKTMEDVARTFNGDEG	IWGACSVNCGSRCALRLHVKDNEVTWVETDNTGSDE---YGNH-----QVRACLRGRSIRRRINHPDRLNYPMKRVG----------------------TRGEGKFERISWDEALDTIASSLKKTVEQ-YGNEA	4.510,5.954,-20.151,4.967,6.522,-16.379,7.737,5.546,-13.919,6.985,3.487,-10.795,8.830,1.266,-8.298,8.467,-2.384,-7.310,7.033,-2.189,-3.753,7.780,-5.884,-3.134,10.041,-6.317,-0.071,12.897,-8.025,-1.953,15.426,-5.249,-1.084,16.036,-4.241,-4.727,13.249,-1.610,-5.167,13.593,-1.984,-8.946,12.396,0.769,-11.294,9.257,-0.077,-13.297,8.301,1.514,-16.628,4.483,1.427,-16.802,2.823,1.542,-20.229,-0.593,3.185…	MIWGACSVNCGSRCALRLHVKDNEVTWVETDNTGSDEYGNHQVRACLRGRSIRRRINHPDRLNYPMKRVGTRGEGKFERISWDEALDTIASSLKKTVEQYGNEAVYIQYSSGLLAAI	562	Escherichia coli
job.pdb	AF-A0A4Q3Q0K1-F1-model_v4 Nitrate reductase subunit alpha	31.300	102	64	2	55	155	29	125	1.000	3.848E-04	169	233	129	DRTWEQIYRNQFEDDSTFVFTCAPNDTHNCLLRAHVKNGVVVRISPTYGYGEATDLYGNRASHRWDPRTCQKGLILSRRFYSERRVKAPMIRKG-FKDWVEA	DRTWEDAYRARWAHDKIVRSTHGVNCTGSCSWKIYVKGGIVTWETQQTDYPRT-----RWDMPNHEPRGCARGASYSWYLYSANRVKYPMVRGRLLERWRNA	-2.886,9.832,30.916,-0.693,7.665,33.196,-1.496,3.947,32.708,0.074,3.382,36.164,-2.437,5.654,37.966,-5.374,4.245,35.936,-4.687,0.819,37.527,-5.279,2.300,41.025,-8.932,3.075,40.074,-9.755,-0.578,39.143,-12.824,-0.828,41.448,-14.321,2.510,40.250,-14.341,1.592,36.527,-17.843,1.093,35.007,-18.636,-2.605,34.722,-21.866,-4.235,33.420,-22.576,-7.998,33.579,-24.328,-9.811,30.695,-25.427,-13.413,29.919,-26…	MSHFLDRLTHFRLPKENFSDGHGRTTGEDRTWEDAYRARWAHDKIVRSTHGVNCTGSCSWKIYVKGGIVTWETQQTDYPRTRWDMPNHEPRGCARGASYSWYLYSANRVKYPMVRGRLLERWRNALKVS	1871071	Comamonadaceae bacterium
job.pdb	AF-A0A377A0D5-F1-model_v4 Dimethyl sulfoxide reductase chain YnfE	22.600	172	83	5	34	205	1	122	1.000	1.106E-04	169	233	135	SPAGAATAGAVVPGNPLRVMPDRTWEQIYRNQFEDDSTFVFTCAPNDTHNCLLRAHVKNGVVVRISPTYGYGEATDLYGNRASHRWDPRTCQKGLILSRRFYSERRVKAPMIRKGFKDWVEAGYPRNDDGTPQMDVTLRGSDDWIRISWDEATTIAAKTMEDVARTFNGDEG	MPFTLRSAAAAV-------------------QQAREKVVWGACSVNCGSRCALRLHVKDNEVTWVETDNTGSDE---YGNH-----QVRACLRGRSIRRRINHPDRLNYPMKR----------------------VGKRGEGKFERISWDEALDTIASSLKKTVEQ-YGNEA	-22.104,-20.433,-43.205,-22.949,-16.699,-43.190,-20.822,-15.165,-40.594,-20.603,-11.862,-42.462,-17.944,-9.865,-40.576,-19.693,-6.627,-39.746,-16.681,-4.294,-39.940,-16.724,-2.647,-36.524,-15.059,0.383,-38.094,-16.245,2.246,-35.004,-13.337,4.676,-34.484,-10.341,3.104,-32.810,-9.116,6.447,-31.539,-5.390,5.569,-31.369,-5.218,5.932,-27.587,-1.655,7.252,-27.207,0.187,4.670,-25.119,2.174,6.426,-22.374…	MPFTLRSAAAAVQQAREKVVWGACSVNCGSRCALRLHVKDNEVTWVETDNTGSDEYGNHQVRACLRGRSIRRRINHPDRLNYPMKRVGKRGEGKFERISWDEALDTIASSLKKTVEQYGNEAVYIQYSSGLLAAI	562	Escherichia coli
job.pdb	AF-A0A7C1SU39-F1-model_v4 Nitrate reductase subunit alpha	24.100	195	115	6	56	232	31	210	1.000	2.098E-05	169	233	304	RTWEQIYRNQFEDDSTFVFTCAPNDTHNCLLRAHVKNGVVVRISPTYGYGEATDLYGNRASHRWDPRTCQKGLILSRRFYSERRVKAPMIRKGFKDWVEAGYPRNDDG------TPQMDV------TLRGSDDWIRISWDEATTIAAKTMEDVARTFNGDEGARKLLAQGY------HPEMVEVMHGAGVQALKL	REWENSYRQRWQHDKIVRSTHGVNCTGSCSWKIYVKNGLITWETQQTDYPRTRPDLPNHE-----PRGCPRGASYSWYIYSANRIKYPMVRKPLLKLWRDARKQYENPIDAWAFIVEDPVRAKSYKSKRGMGGFVRSSWDEVNEMIAAANVYTVR----EHGPDR------IVGFSPIPAMSMVSYAAGSRYLSL	41.992,-29.380,4.090,44.570,-27.233,5.953,44.940,-23.833,4.219,48.211,-23.512,6.193,49.662,-26.707,4.630,48.427,-25.616,1.164,50.374,-22.334,1.609,53.577,-24.385,2.207,53.221,-26.037,-1.259,54.841,-22.893,-2.802,56.853,-24.982,-5.333,53.771,-26.942,-6.506,52.888,-24.584,-9.386,49.247,-23.530,-9.039,50.164,-21.491,-12.169,48.848,-23.450,-15.189,49.611,-20.945,-18.013,50.369,-17.373,-19.157,48.093,…	MSHFLDSLQFFKKTKTGDFADGHGETRNESREWENSYRQRWQHDKIVRSTHGVNCTGSCSWKIYVKNGLITWETQQTDYPRTRPDLPNHEPRGCPRGASYSWYIYSANRIKYPMVRKPLLKLWRDARKQYENPIDAWAFIVEDPVRAKSYKSKRGMGGFVRSSWDEVNEMIAAANVYTVREHGPDRIVGFSPIPAMSMVSYAAGSRYLSLIGGVCLSFYDWYCDLPPASPMVWGEQTDVPESADWYNSNYLILWGSNVPQTRTPDAHFFTEVRYKGAKGVVITPDYSEAAKLADMWLNPKQGTD	2024853	Porticoccus sp.
job.pdb	AF-A0A6N8HKF1-F1-model_v4 Chlorate reductase subunit alpha	25.200	202	104	9	56	232	32	211	1.000	5.353E-06	169	233	311	RTWEQIYRNQFEDDSTFVFTCAPNDTHNCLLRAHVKNGVVVRISPTYGYGEATDLYGNRAS--HRWDPRTCQKGLILSRRFYSERRVKAPMIRK----GFKDWVEAGYPRNDD--------GTP---QMDVTLRGSDDWIRISWDEATTIAAKTMEDVARTF--------NGDEGARKLLAQGYHPEMVEVMHGAGVQALKL	RDAEDIYRRRWQHDKVVRSTHGVNCTGSCSWKIYVKDGIITSEV------QQTD-YPSTGDDFPEYEPRGCPRGASFSWYTYSPVRVKYPYIRGDLYELWKAERNNG---LDPVEAWESIVGNPEKRQQYVNARGKGGFVRASWREMCEIIASASIHTIKQYGPDRVVGFSP------------IPAMSMVSYAAGTRFLSL	8.359,-30.935,-46.304,11.165,-33.559,-46.352,11.319,-35.225,-42.896,14.779,-34.141,-41.632,16.505,-37.197,-40.093,16.761,-36.494,-36.335,19.965,-38.628,-36.081,21.789,-36.633,-38.796,20.559,-33.437,-37.103,22.190,-34.597,-33.811,25.612,-34.925,-35.552,25.408,-31.239,-36.631,28.161,-30.435,-34.060,30.771,-32.145,-36.314,30.059,-29.766,-39.235,32.692,-27.007,-39.521,31.655,-23.441,-40.418,33.370,-2…	MKKTNKLLSALKHLREGNRINDGFTEESPRPRDAEDIYRRRWQHDKVVRSTHGVNCTGSCSWKIYVKDGIITSEVQQTDYPSTGDDFPEYEPRGCPRGASFSWYTYSPVRVKYPYIRGDLYELWKAERNNGLDPVEAWESIVGNPEKRQQYVNARGKGGFVRASWREMCEIIASASIHTIKQYGPDRVVGFSPIPAMSMVSYAAGTRFLSLIGGTILSFYDWYADLPLLPRKCGVNKLTCLKVPTGIIRNTLSSGAPICRKHGHLMHTLWWKHDITALKSLVSARTMRNTRSLQTYGSQPNQVQTALWQWQ	2654513	Lentibacillus sp. JNUCC-1
job.pdb	AF-A0A709FIM6-F1-model_v4 Molybdopterin-dependent oxidoreductase	23.800	201	98	8	1	199	6	153	1.000	2.956E-06	169	233	432	MAQGVSRRQLLGRALALGSGAALADLLGPARFLSPAGAATAGAVVPGNPLRVMPDRTWEQIYRNQFEDD--STFVFTCAPNDTHNCLLRAHVKNGVVVRISPTYGYGEATDLYGNRASHRWDPRTCQKGLILSRRFYSERRVKAPMIRKGFKDWVEAGYPRNDDGTPQMDVTLRGSDDWIRISWDEATTIAAKTMEDVART	QQTGVSRRTLVKSA-ALGS---LALAAG-------------GVSLPFGM------RTAAAAVQQAMRNEEDKIVWGACSVNCGSRCALRLHVKDNEVWWVETDNTGDDV---YGNHQVR-----ACLRGRSIRRRINHPDRLNYPMKRVG----------------------RRGEGKFERISWQEALDTISASLKKTVET	17.003,-16.725,-64.721,16.090,-16.672,-60.998,18.953,-16.210,-58.617,19.056,-18.641,-55.646,18.857,-17.569,-51.992,21.867,-18.913,-50.017,20.666,-20.438,-46.730,23.440,-19.799,-44.149,22.517,-22.726,-41.882,25.285,-25.130,-40.738,23.909,-28.497,-41.900,23.995,-31.490,-39.494,26.368,-33.001,-42.121,28.821,-30.077,-41.631,28.731,-30.588,-37.811,29.575,-34.307,-38.189,32.468,-33.385,-40.534,33.724,-…	MPGEKQQTGVSRRTLVKSAALGSLALAAGGVSLPFGMRTAAAAVQQAMRNEEDKIVWGACSVNCGSRCALRLHVKDNEVWWVETDNTGDDVYGNHQVRACLRGRSIRRRINHPDRLNYPMKRVGRRGEGKFERISWQEALDTISASLKKTVETYGNEAVYIHYSSGIVGGNITRSSPAASPVKRLMNCYGGSLNQYGSYSTAQISCAMPYTYGSNDGNSTSDIENSKLVVMFGNNPAETRMSGGGITWFLEQARERSNARMIVIDPRYTDTAAGREDEWIPIRPGTDAALVAGIAWVLINENLVDQPFLDNYCIGYDEKTLPADAPPNGHYKAYILGQGEDGIAKTPQWASHITGIPADRIIKLAREIGSVKPAYICQGWGPQRQANGEQTARAIAMLP…	90371	Salmonella enterica subsp. enterica serovar Typhimurium
job.pdb	AF-A0A3P8M0P2-F1-model_v4 Dimethyl sulfoxide reductase DmsA	21.100	199	103	6	1	198	6	151	1.000	6.028E-06	169	233	473	MAQGVSRRQLLGRALALGSGAALADLLGPARFLSPAGAATAGAVVPGNPLRVMPDRTWEQIYRNQFEDD-STFVFTCAPNDTHNCLLRAHVKNGVVVRISPTYGYGEATDLYGNRASHRWDPRTCQKGLILSRRFYSERRVKAPMIRKGFKDWVEAGYPRNDDGTPQMDVTLRGSDDWIRISWDEATTIAAKTMEDVAR	YDGGLSRRALIKSS-AIGS-------------LALAAGAVSLP---------FSLRGAAAAVQQATRGEERVVWGACSVNCGSRCALRLHVRDDEVVWVETDNTGQDIYGDHQVRA--------CLRGRSIRRRINHPDRLNYPMKRVG----------------------KRGEGKFARISWDEALDTLAGSLQRIVK	-32.010,-33.669,9.190,-32.773,-33.825,5.443,-33.439,-30.539,3.577,-36.369,-30.640,1.081,-35.619,-30.090,-2.546,-37.373,-27.055,-4.123,-38.670,-28.107,-7.572,-39.895,-24.867,-9.226,-37.407,-23.220,-11.662,-38.832,-21.677,-14.873,-36.530,-23.131,-17.549,-34.556,-20.777,-19.859,-36.473,-22.474,-22.734,-39.902,-21.454,-21.332,-38.807,-17.776,-21.124,-37.752,-17.741,-24.821,-41.117,-19.217,-25.909,-42…	MSYPEYDGGLSRRALIKSSAIGSLALAAGAVSLPFSLRGAAAAVQQATRGEERVVWGACSVNCGSRCALRLHVRDDEVVWVETDNTGQDIYGDHQVRACLRGRSIRRRINHPDRLNYPMKRVGKRGEGKFARISWDEALDTLAGSLQRIVKEYGNEAVYINYSSGIVGGNMTRSSPSASPVTRLMNCYGGSLNQYGTYSTAQIACAMPYTYGSNEGNSTSDIENSRLVVMFGNNPAETRMSGGGITYYLEQARERSNARMIVIDPRYTDTAAGREDEWIPIRPGTDAALVSGIAWVLITENLVDQPFLDTCCVGYDEKTLPAGAPANSHYKAWILGEGDDGTAKTPQWASRICGIPVDRIVKLAREIGSTRPACICQGWGPQRQANGELAARAIAMLPI…	577	Raoultella terrigena
job.pdb	AF-A0A379WQ67-F1-model_v4 Putative anaerobic dimethylsulfoxide reductase	21.100	222	115	6	1	222	11	172	1.000	7.644E-06	168	233	175	MAQGVSRRQLLGRALALGSGAALADLLGPARFLSPAGAATAGAVVPGNPLRVMPDRTWEQIYRNQFEDDSTFVFTCAPNDTHNCLLRAHVKNGVVVRISPTYGYGEATDLYGNRASHRWDPRTCQKGLILSRRFYSERRVKAPMIRKGFKDWVEAGYPRNDDGTPQMDVTLRGSDDWIRISWDEATTIAAKTMEDVARTFNGDEGARKLLAQGYHPEMVEVM	EQPAISRRHFIQASSALIAL----------PFVSSPATAQARAVT------ATENR----------PAEKVVQTCSTFDCGGKCDIRAHVSDGIVTRISTRPDNALDAQMPVMRA--------CVRGRAYRKFVYHPDRLKYPMKRVG----------------------KRGEGKFERISWDEATTLIADNLKSITE----KIWPGFALCSCWHRRFRRHL	69.892,-48.752,19.196,67.064,-48.636,16.749,64.828,-45.647,15.941,61.349,-46.383,14.512,60.270,-43.420,12.334,56.565,-43.539,11.496,55.915,-41.327,8.441,52.265,-40.844,7.522,52.154,-39.171,4.063,48.823,-37.496,3.169,49.189,-33.769,2.308,46.395,-32.308,0.108,47.781,-29.498,-2.143,45.770,-26.363,-1.460,45.156,-24.645,-4.848,45.904,-20.919,-4.400,43.787,-18.385,-6.386,47.012,-16.950,-7.908,48.078,-2…	MKNIKSQGNGEQPAISRRHFIQASSALIALPFVSSPATAQARAVTATENRPAEKVVQTCSTFDCGGKCDIRAHVSDGIVTRISTRPDNALDAQMPVMRACVRGRAYRKFVYHPDRLKYPMKRVGKRGEGKFERISWDEATTLIADNLKSITEKIWPGFALCSCWHRRFRRHLFRR	59201	Salmonella enterica subsp. enterica
job.pdb	AF-A0A379TYC2-F1-model_v4 Dimethyl sulfoxide reductase subunit	22.500	208	99	7	1	205	10	158	1.000	3.137E-06	168	233	206	MAQGVSRRQLLGRALALGSGAALADL---LGPARFLSPAGAATAGAVVPGNPLRVMPDRTWEQIYRNQFEDDSTFVFTCAPNDTHNCLLRAHVKNGVVVRISPTYGYGEATDLYGNRASHRWDPRTCQKGLILSRRFYSERRVKAPMIRKGFKDWVEAGYPRNDDGTPQMDVTLRGSDDWIRISWDEATTIAAKTMEDVARTFNGDEG	MAASISRRSLVKT--SAISSLALASSAFTLPFSRIAHAAAGLASGNVA-----------------------EKAVWSSCTVNCGSRCLLRLHVKDDTVYWVES--DTTGNDEYGNHQ------VRACLRGRSIRRRMNHPDRLKYPMKR----------------------VGKRGEGKFERISWDEALDTIGDNLKRILK----DYG	-6.468,-64.761,-41.474,-3.907,-64.078,-38.691,-1.086,-61.627,-39.514,1.157,-60.930,-36.506,3.648,-58.097,-36.247,4.110,-55.148,-33.870,7.671,-56.193,-33.158,9.530,-54.476,-36.062,8.795,-50.885,-34.858,10.724,-51.246,-31.531,14.223,-52.146,-32.871,15.764,-48.712,-33.737,17.969,-47.720,-30.758,19.418,-44.383,-31.987,22.541,-43.805,-29.831,23.329,-40.254,-28.557,26.707,-40.549,-30.378,25.045,-41.024…	MKITTPEALMAASISRRSLVKTSAISSLALASSAFTLPFSRIAHAAAGLASGNVAEKAVWSSCTVNCGSRCLLRLHVKDDTVYWVESDTTGNDEYGNHQVRACLRGRSIRRRMNHPDRLKYPMKRVGKRGEGKFERISWDEALDTIGDNLKRILKDYGNEAIHVLYGTGVDGGNITNSNVPYRLMNACGGYLSRYGSYSTPKSARP	59204	Salmonella enterica subsp. diarizonae
job.pdb	AF-A0A455V1E2-F1-model_v4 4Fe-4S Mo/W bis-MGD-type domain-containing protein	23.800	201	108	7	56	232	30	209	1.000	1.469E-05	168	233	322	RTWEQIYRNQFEDDSTFVFTCAPNDTHNCLLRAHVKNGVVVRISPTYGYGEATDLYGNRASHRWDPRTCQKGLILSRRFYSERRVKAPMIRK----GFKDWVEAGYPRNDDG---------TP---QMDVTLRGSDDWIRISWDEATTIAAKTMEDVARTF--------NGDEGARKLLAQGYHPEMVEVMHGAGVQALKL	RQWEDSYRARWQHDKVVRSTHGVNCTGSCSWKIYVKNGLVTWETQQTDYPRTRPDLPNHE-----PRGCPRGASYSWYLYSANRLKYPLVRKPLLALWREALKA----NPDPVDAWASIVEDPAKTKQYKRARGMGGFVRGNWDELNELVAASNVYTAKQYGPDRIIGFSP------------IPAMSMVSYAAGSRYLSL	27.964,-39.303,-18.755,30.685,-39.670,-16.082,32.624,-36.390,-15.621,35.521,-38.589,-14.390,35.736,-40.538,-17.681,35.347,-37.294,-19.699,38.543,-35.959,-18.029,40.580,-39.003,-19.190,39.916,-37.803,-22.781,41.746,-34.473,-22.114,44.191,-34.765,-25.067,41.582,-36.269,-27.447,39.417,-33.098,-27.480,39.971,-30.668,-30.389,41.710,-27.374,-29.457,41.661,-24.532,-32.012,44.149,-21.722,-31.221,43.071,-…	MSHFIDRLNFFRKSREPFANEHGELRSESRQWEDSYRARWQHDKVVRSTHGVNCTGSCSWKIYVKNGLVTWETQQTDYPRTRPDLPNHEPRGCPRGASYSWYLYSANRLKYPLVRKPLLALWREALKANPDPVDAWASIVEDPAKTKQYKRARGMGGFVRGNWDELNELVAASNVYTAKQYGPDRIIGFSPIPAMSMVSYAAGSRYLSLIGGVCMSFYDWYCDLPPASPMTWGEQTDVPESADWYNSGYIIAWGSNVPQTRTGCPLLYRSALQGHKDGLDHPGLRRSFQTHRRVAVRQTGHRCRPGDGHGARDSQRIPPRQA	115555	Halomonas axialensis
job.pdb	AF-A0A5N8HIZ0-F1-model_v4 Nitrate reductase subunit alpha	24.200	198	113	6	55	232	29	209	1.000	3.373E-05	168	233	343	DRTWEQIYRNQFEDDSTFVFTCAPNDTHNCLLRAHVKNGVVVRISPTYGYGEATDLYGNRASHRWDPRTCQKGLILSRRFYSERRVKAPMIRKGFKDWVEAGYPRNDDG---------TPQ--MDV-TLRGSDDWIRISWDEATTIAAKTMEDVARTF--------NGDEGARKLLAQGYHPEMVEVMHGAGVQALKL	NRDWEDSYRQRWQFDKIVRSTHGVNCTGSCSWKIYVKNGLVTWEIQQTDYPRTRPDLPNHE-----PRGCPRGASYSWYLYSANRLKYPLIRKRLIELWREALKQHSDPVLAWASIMNDPQKCLSYKQVRGRGGFIRSNWQELNQLIAAANVWTIKTYGPDRVAGFSP------------IPAMSMVSYAAGTRYLSL	-19.560,-50.011,-1.677,-17.363,-51.994,0.761,-13.671,-51.026,0.373,-12.837,-54.416,1.963,-14.788,-56.445,-0.630,-13.355,-54.335,-3.498,-9.892,-55.780,-2.646,-11.144,-59.161,-3.969,-11.403,-57.516,-7.437,-7.567,-57.134,-7.521,-6.916,-58.879,-10.873,-10.180,-57.599,-12.424,-8.938,-54.005,-11.861,-5.719,-54.501,-13.920,-5.934,-52.975,-17.419,-3.247,-52.983,-20.150,0.494,-52.869,-19.476,2.465,-50.005…	MSKLLDRFRYFKQKGETFADGHGQVMHSNRDWEDSYRQRWQFDKIVRSTHGVNCTGSCSWKIYVKNGLVTWEIQQTDYPRTRPDLPNHEPRGCPRGASYSWYLYSANRLKYPLIRKRLIELWREALKQHSDPVLAWASIMNDPQKCLSYKQVRGRGGFIRSNWQELNQLIAAANVWTIKTYGPDRVAGFSPIPAMSMVSYAAGTRYLSLLGGTCLSFYDWYCDLPPASPMTWGEQTDVPESADWYNSSYIIAWGSNVPQTRTPDAHFFTEVRYKGTKTIAITPDYSEVAKLCDQWLAPKQGTDSALAMAMGHVILKEFHLDNPSDYFINYCRRYSDMPMLVML	562	Escherichia coli
job.pdb	AF-A0A0B8NVK2-F1-model_v4 Anaerobic dimethyl sulfoxide reductase chain A	23.100	199	99	5	1	198	8	153	1.000	3.533E-06	168	233	473	MAQGVSRRQLLGRALALGSGAALADLLGPARFLSPAGAATAGAVVPGNPLRVMPDRTWEQIYRNQFEDDSTFVFTCAPNDTHNCLLRAHVKNGVVVRISPTYGYGEATDLYGN-RASHRWDPRTCQKGLILSRRFYSERRVKAPMIRKGFKDWVEAGYPRNDDGTPQMDVTLRGSDDWIRISWDEATTIAAKTMEDVAR	SALNMTRRGFIKASSALGGVAAVASGI-----TLPFKSKPAAAAVTE------------------VADEKVVWSACTVNCGSRCPLRMHVQNGEIKYVETDNTGDDVYGKEHQVRA--------CLRGRSMRRRVYNPDRLKYPMKRIG----------------------KRGEGKFKRITWEEAYDEVAGTMQRLIK	-67.018,41.296,21.657,-66.572,40.639,17.891,-64.154,41.422,15.275,-63.624,43.396,12.100,-61.969,45.194,9.873,-59.352,45.789,7.736,-56.377,44.996,5.726,-56.469,43.551,2.192,-52.943,43.103,0.777,-52.759,40.719,-2.214,-51.900,37.053,-1.669,-50.200,36.184,-5.009,-49.562,32.430,-5.437,-46.451,30.964,-7.179,-48.708,30.160,-10.201,-49.681,33.853,-10.599,-45.986,34.835,-10.838,-45.272,32.429,-13.769,-48.…	MKNNDKDSALNMTRRGFIKASSALGGVAAVASGITLPFKSKPAAAAVTEVADEKVVWSACTVNCGSRCPLRMHVQNGEIKYVETDNTGDDVYGKEHQVRACLRGRSMRRRVYNPDRLKYPMKRIGKRGEGKFKRITWEEAYDEVAGTMQRLIKDYGNDSIYLNYGTGTLGGTVTKSWPPAQTLIARLMNLCGGYLNHYGDYSTAQIAKGLSYTYGGWANNNSFSDLQNAKLNVQFGNNPAETRMSGGGLIHHYVESKNISNVRTIIIDPRYTDTAGGREDQWIPIRPSTDAALVAGLAHVMITEDLVDQAFLDKYCVGYDEKTLPASAPKNSDYKSYILGKGEDGVVKTPEWASKITGIPVDTIVKLGREMGNNKPCAIHQGWGLQRTANGELACRAIA…	1481914	Vibrio ishigakensis
job.pdb	AF-A0A7C8G0C9-F1-model_v4 Molybdopterin-dependent oxidoreductase	23.100	207	111	6	3	199	2	170	1.000	1.951E-06	168	233	535	QGVSRRQLLGRALALGSGAALADLLGPARFLSPAGAATAGAVVPGNPLRVMPDRTWEQIYRNQFEDD----------STFVFTCAPNDTHNCLLRAHVKNGVVVRISPTYGYGEATDLYGNRASHRWDPRTCQKGLILSRRFYSERRVKAPMIRKGFKDWVEAGYPRNDDGTPQMDVTLRGSDDWIRISWDEATTIAAKTMEDVART	STISRCSFVGASALA----AAAMVAG----CAPENALDAT------------DEGQSLSATGQGYTVDAEFDEAQAGEWVPVSCWTSCGGRCLPKAYVVDGMPMRIKTDDIEEDSFDNFQNRA--------CPRGRAQRMHAFSADRIKYPMKRKS----------WQPGGGEAAHGELRGKDEWERISWDEALDLCATEVKRIADT	38.516,-15.585,40.126,37.134,-18.730,38.430,36.101,-18.425,34.742,32.367,-19.108,34.154,31.801,-20.731,30.724,28.901,-19.953,28.324,27.244,-23.288,29.287,27.060,-22.421,33.022,25.420,-19.039,32.208,22.503,-20.730,30.361,21.988,-23.169,33.271,21.798,-20.308,35.821,19.283,-18.407,33.613,16.783,-21.317,33.615,16.700,-21.535,37.444,16.144,-17.760,37.909,13.080,-17.866,35.581,11.358,-20.570,37.692,11.…	MSTISRCSFVGASALAAAAMVAGCAPENALDATDEGQSLSATGQGYTVDAEFDEAQAGEWVPVSCWTSCGGRCLPKAYVVDGMPMRIKTDDIEEDSFDNFQNRACPRGRAQRMHAFSADRIKYPMKRKSWQPGGGEAAHGELRGKDEWERISWDEALDLCATEVKRIADTYGPMAINYAGIPFYNAPVAQTLLPALGGYTWHLGFTSYGSWCSEPDAIGIDNTAGEPGTMGTNDRLSMLESDLIVLHGNNPVHAAAGSPPLHLMRAHEAGIPFIFIGPDYSQTAALVEARWIPVRPTTDAAFLSAVIYEMLRLDEERGSVIDWDFLYSHTVGFDDDHMPADAKLAENVRGYVEGAYDAIIAVRRAYPRVVFHLHAGSSLTLLDRLNAGPARFHARSRAY…	1796610	Adlercreutzia muris
job.pdb	AF-A0A7C5QWF0-F1-model_v4 Nitrate reductase subunit alpha	23.200	159	97	5	56	198	30	179	1.000	7.299E-05	168	233	626	RTWEQIYRNQFEDDSTFVFTCAPNDTHNCLLRAHVKNGVVVRISPTYGYGEATDLYGNRASHRWDPRTCQKGLILSRRFYSERRVKAPMIRK----GFKDWVEAGYPRNDDGTP------QMDV------TLRGSDDWIRISWDEATTIAAKTMEDVAR	RGWERAYRGRWAHDKIVRSTHGVNCTGSCSWKIYVKNGLVTWETQQTDYPRTRVDMPNHE-----PRGCSRGASYSWYLYSAARLKFPLIRSRLLKAYRTAKAV----HSDPVDAWASIMDDPIKAHDFKKMRGLGGFVRGDWDELNELIAAANIYTVK	16.068,-33.693,-55.938,13.962,-30.864,-57.413,10.436,-30.233,-56.014,9.261,-30.362,-59.669,10.266,-34.053,-60.030,8.555,-34.874,-56.693,5.202,-33.815,-58.270,5.458,-36.656,-60.846,5.090,-39.201,-57.978,1.594,-37.876,-57.052,-0.275,-41.225,-56.919,2.535,-42.977,-54.988,2.181,-40.462,-52.097,-1.250,-41.756,-50.913,-0.690,-44.184,-48.005,-4.307,-44.903,-46.949,-7.935,-43.724,-46.740,-9.744,-43.059,-…	MGHFIDRLTYFSKIDGKFSDGHGITTKEHRGWERAYRGRWAHDKIVRSTHGVNCTGSCSWKIYVKNGLVTWETQQTDYPRTRVDMPNHEPRGCSRGASYSWYLYSAARLKFPLIRSRLLKAYRTAKAVHSDPVDAWASIMDDPIKAHDFKKMRGLGGFVRGDWDELNELIAAANIYTVKKYGPDRVVGFSPIPAMSMVSYAAGTRYLSLMGGTCLSFYDWYCDLPPSSPQVWGEQTDVPESADWFNSSYIIAWGSNVPQTRTPDAHFFTETRYKGTKTVSVTPDYSEVAKLTDIWLNPKQGTDAAMAMAMGHVVFKEFHLGKKSEYFEDYIRTYSDMPILVMLEEKDGQYVPGRTLRASDFTGNLKIKSSDHPEWCPVVYDEHSKSVRSPNGTIGSRWG…	287478	Hellea balneolensis
job.pdb	AF-A0A399ZXX7-F1-model_v4 Nitrate reductase subunit alpha	22.700	176	109	5	39	200	2	164	1.000	3.798E-05	168	233	758	ATAGAVVPGNPLRVMPDRTWEQIYRNQFEDDSTFVFTCAPNDTHNCLLRAHVKNGVVVRISPTYGYGEATDLYGNRASHRWDPRTCQKGLILSRRFYSERRVKAPMIR----KGFKDWVEAGYPRNDDGTPQMDVTLR----------GSDDWIRISWDEATTIAAKTMEDVARTF	SWIQDMVNPKA------RKWEEFYRNRWQHDNIVRSTHGVNCTGGCSWQVYVKDGIITWEMQQIDYPLL-----EEGLPPYEPRGCQRGISASWYVYSPIRVKYPYARGVLLDYWRDARMNG--KNPIEAYASIMEDEEKRAHIQKGRGKGGFRRTTWDEVLEIVAASCLYTAKKY	13.818,-74.881,-13.572,13.578,-71.198,-12.657,10.657,-69.712,-14.640,12.986,-66.795,-15.567,16.019,-66.910,-17.877,18.119,-63.748,-17.425,19.277,-62.896,-20.973,21.668,-60.264,-19.486,23.447,-60.357,-16.086,20.925,-58.423,-13.922,23.641,-57.785,-11.365,25.476,-55.479,-13.823,22.862,-52.631,-13.622,25.144,-50.386,-15.751,22.183,-48.497,-17.302,21.613,-46.791,-13.897,24.813,-44.753,-14.465,22.804,-…	MSWIQDMVNPKARKWEEFYRNRWQHDNIVRSTHGVNCTGGCSWQVYVKDGIITWEMQQIDYPLLEEGLPPYEPRGCQRGISASWYVYSPIRVKYPYARGVLLDYWRDARMNGKNPIEAYASIMEDEEKRAHIQKGRGKGGFRRTTWDEVLEIVAASCLYTAKKYGPDRVFGFSPIPAMSYLSYGGGSRFLQLFGGVNMSFYDWYADLPNAFPEVWGDQTDVCESADWYNSKFIVSMGSNLNMTRTPDVHFISEARHEGAKFVVIAPDFSQVAKYSDWWIPVKAGQDTAIWMAVNHVILKEYYVDRQVPYFVNYLKENTDMPFLIELEKDGDSYKAGRYIRANTVARYKDVENGEWKFLVHDAQANAPRMPKGAVGDRWSKEKGKWNIKMEDGLDDTPIE…	2026724	Chloroflexi bacterium
job.pdb	AF-A0A084EYM3-F1-model_v4 Dimethyl sulfoxide reductase DmsA	19.100	225	121	6	1	217	8	179	1.000	5.681E-06	167	233	202	MAQGVSRRQLLGRALALGSGAALADLLGPARFLSPAGAATAGAVVPGNPLRVMPDRTWEQIYRNQFEDDSTFVFTCAPNDTHNCLLRAHVKNGVVVRISPTYGYGEATDLYGNRASHRWDPRTCQKGLILSRRFYSERRVKAPMIRKGFKDWVEAGYPRNDDGTPQMDVTLRGSDDWIRISWDEATTIAAKTMEDVARTF--------NGDEGARKLLAQGYHPE	SHFSAERRSFLKGGAALSGAALAANAV----------QIPIAKANP------KPTAS--------TANEKLVWSACTVNCHSRCPLRMHVQDGVIKYVETDNLGLDNYDDFHQ-------VRACARGRSMRRRVYNPDRLKYPMKR----------------------VGKRGEGKFKRITWDEAFEEIASNLKRIIAQYGNKSLYLPFATDTLGATVAASYPPP	71.772,40.095,15.998,72.487,38.809,13.100,70.181,37.059,10.650,71.772,36.325,7.300,70.057,33.928,4.862,72.032,31.954,2.273,69.629,30.933,-0.520,71.545,28.454,-2.718,69.658,28.251,-6.036,69.358,24.625,-7.246,69.723,25.115,-11.021,68.406,21.746,-12.272,69.187,21.974,-16.012,66.303,21.010,-18.368,68.598,18.281,-19.828,68.660,16.259,-16.563,64.822,16.146,-16.582,64.666,14.666,-20.122,67.292,12.038,-1…	MKHQSDSSHFSAERRSFLKGGAALSGAALAANAVQIPIAKANPKPTASTANEKLVWSACTVNCHSRCPLRMHVQDGVIKYVETDNLGLDNYDDFHQVRACARGRSMRRRVYNPDRLKYPMKRVGKRGEGKFKRITWDEAFEEIASNLKRIIAQYGNKSLYLPFATDTLGATVAASYPPPRSISSRFMNSIGGCLGHHGTPPI	738	Glaesserella parasuis
job.pdb	AF-A0A4U9HV19-F1-model_v4 Dimethyl sulfoxide reductase DmsA	23.300	201	99	7	1	199	3	150	1.000	1.839E-06	167	233	226	MAQGVSRRQLLGRALALGSGAALADLLGPARFLSPAGAATAGAVVPGNPLRVMPDRTWEQIYRNQFEDDSTFVF--TCAPNDTHNCLLRAHVKNGVVVRISPTYGYGEATDLYGNRASHRWDPRTCQKGLILSRRFYSERRVKAPMIRKGFKDWVEAGYPRNDDGTPQMDVTLRGSDDWIRISWDEATTIAAKTMEDVART	QSGGISRRTLVKSS-------ALGSLALAAGGLS-----LPFGLRP-----------AAAALKQAQQSGQDKVVWGACSVNCGSRCALRLHVRDDEVFWVETD---NTGDDIYGNH-----QVRACLRGRSIRRRINHPDRLNYPMKR----------------------VGKRGEGKFERISWDEALDLLANSLRDVVTK	29.552,-42.871,-37.899,25.826,-42.186,-38.619,25.031,-38.461,-39.001,21.451,-37.989,-37.709,19.488,-35.851,-40.242,17.663,-33.589,-37.734,15.402,-30.700,-38.863,16.911,-27.397,-37.651,14.737,-24.943,-35.643,15.406,-22.403,-38.441,14.078,-24.833,-41.087,10.979,-25.457,-38.905,10.279,-21.686,-38.587,10.742,-21.128,-42.347,8.477,-24.108,-43.172,5.794,-22.940,-40.679,5.894,-19.356,-42.074,5.384,-20.7…	MRQSGGISRRTLVKSSALGSLALAAGGLSLPFGLRPAAAALKQAQQSGQDKVVWGACSVNCGSRCALRLHVRDDEVFWVETDNTGDDIYGNHQVRACLRGRSIRRRINHPDRLNYPMKRVGKRGEGKFERISWDEALDLLANSLRDVVTKYGNEAVYINYSSGIVGGNLTRSSPYASLVARLMNCYGGFLSHYGTYSTAQIACAMPIPTAATTATAPQISKTASWW	83655	Leclercia adecarboxylata
job.pdb	AF-A0A7V3X740-F1-model_v4 Nitrate reductase subunit alpha	25.000	208	102	8	53	232	28	209	1.000	3.978E-06	167	233	228	MPDRTWEQIYRNQFEDDSTFVFTCAPNDTHNCLLRAHVKNGVVVRISPTYGYGEATDLYGNRASH-RWDPRTCQKGLILSRRFYSERRVKAPMIRK----GFKDW------------------VEAGYPRNDDGTPQMDVTLRGSDDWIRISWDEATTIAAKTMEDVARTFNGDEGARKLLAQGY-----HPEMVEVMHGAGVQALKL	IENRDWEDVYRNRWRHDKIVRSTHGVNCTGSCSWKIYVKSGIVTWET------QQTDYPRTRPDMPNHEPRGCQRGASYSWYLYSANRVKTPLIRGKLLRAYRKMRATMSATAAWKALQDDPILRASY-----------VKTRGKGGFVRATWEEANEIIGAANAYTAKT---YGPDR------VFGFSPIPAMSMVSYAAGARYLSL	46.309,0.275,-15.335,47.856,3.595,-14.193,46.101,6.569,-15.865,49.193,8.636,-14.918,51.572,6.387,-16.912,49.105,6.275,-19.852,49.352,10.111,-20.016,53.192,10.096,-19.922,53.144,8.044,-23.178,52.305,11.378,-24.909,54.296,10.564,-28.093,52.330,7.376,-28.904,49.377,8.459,-31.072,46.015,6.984,-30.017,44.586,7.908,-33.473,43.726,4.953,-35.740,42.215,6.717,-38.807,40.669,9.984,-40.111,37.177,10.282,-41…	MSHLLDRLNFFQSKRLDTFSNGHGETTIENRDWEDVYRNRWRHDKIVRSTHGVNCTGSCSWKIYVKSGIVTWETQQTDYPRTRPDMPNHEPRGCQRGASYSWYLYSANRVKTPLIRGKLLRAYRKMRATMSATAAWKALQDDPILRASYVKTRGKGGFVRATWEEANEIIGAANAYTAKTYGPDRVFGFSPIPAMSMVSYAAGARYLSLLGGTVMSFYDWYCDLPPAS	1904441	Rhodobacteraceae bacterium
job.pdb	AF-A0A844EUC9-F1-model_v4 Molybdopterin-dependent oxidoreductase	24.300	197	114	7	55	232	29	209	1.000	3.373E-05	167	233	245	DRTWEQIYRNQFEDDSTFVFTCAPNDTHNCLLRAHVKNGVVVRISPTYGYGEATDLYGNRASHRWDPRTCQKGLILSRRFYSERRVKAPMIRKGFKD-WVEAGYPR------------NDDGTPQMDVTLRGSDDWIRISWDEATTIAAKTMEDVARTFNGDEGARKLLAQGY------HPEMVEVMHGAGVQALKL	NRDWEDGYRQRWQHDKIVRSTHGVNCTGSCSWKIYVKNGLVTWETQQTDYPRTRP-----DLPNHEPRGCPRGASYSWYLYSANRLKYPMMRKRLMKMWREAKALHSDPIEAWASIIEDADKA-KSFKQARGRGGFVRSSWQEVNELIAAS---NVYTIKNYGPDR-------VAGFSPIPAMSMVSYASGARYLSL	13.832,-35.242,-32.967,16.463,-37.274,-31.040,19.251,-35.065,-29.600,21.390,-38.245,-29.431,21.027,-39.064,-33.154,21.597,-35.402,-34.141,25.205,-35.832,-32.863,25.837,-38.040,-35.943,25.336,-34.899,-38.103,28.587,-33.452,-36.602,30.380,-32.619,-39.886,27.142,-31.799,-41.770,26.457,-28.968,-39.258,29.783,-27.125,-39.882,29.284,-24.011,-42.046,31.940,-21.541,-43.273,35.108,-20.729,-41.344,35.756,-…	MSKFLDRFRYFKQKGETFADGHGQLLNTNRDWEDGYRQRWQHDKIVRSTHGVNCTGSCSWKIYVKNGLVTWETQQTDYPRTRPDLPNHEPRGCPRGASYSWYLYSANRLKYPMMRKRLMKMWREAKALHSDPIEAWASIIEDADKAKSFKQARGRGGFVRSSWQEVNELIAASNVYTIKNYGPDRVAGFSPIPAMSMVSYASGARYLSLLGGTCLSFYDWYCYLPPASLQTWAEHTDVPDSADWY	562	Escherichia coli
job.pdb	AF-A0A357ZD25-F1-model_v4 Dimethyl sulfoxide reductase	20.800	230	109	8	5	212	1	179	1.000	1.539E-06	167	233	371	VSRRQLLGRALALGSGAALADLLGPARFLSPAGAATAGAVVPGNPLRVMPDRTWEQIYRNQFEDDSTFVFTCAPNDTHNCLLRAHVKNGVVVRISPTYGYGEATDLYGN---RASHRWDPRTCQKGLILSRRFYSERRVKAPMIRKGFKDWVEAGYPRNDDGTPQMDVTLRGSDDWIRISWDEATTIAAKTMEDVART---------FNG----------DEGARKLLAQ	MSRRSFVAWSCVLGAGAALTGCA-----PSVKGKAPAPA--------QYKD----------FTYDKVVWSGCHVNCGSRCPLQLYVKDGTVVRVGTDTEGTDDFAPGAISQMR--------SCVRGRTNRQRIYNQTRIEKPLRR--------------------VAGTKRGEGIYEEISWDEAIKEITDTMKEIKAEYGNDAFYIQYGTGQLGGSIARSWHPDRSAFAR	-23.378,29.030,-29.336,-22.540,30.324,-25.834,-21.008,28.005,-23.169,-24.326,28.343,-21.258,-26.415,27.199,-24.263,-24.104,24.168,-24.757,-24.502,23.059,-21.093,-28.301,23.543,-21.256,-28.515,21.325,-24.381,-26.155,18.719,-22.825,-28.527,18.554,-19.801,-31.614,18.047,-22.032,-29.889,15.218,-23.968,-28.537,13.757,-20.666,-31.993,13.768,-18.982,-33.349,11.426,-21.704,-30.792,8.757,-20.607,-31.160,9…	MSRRSFVAWSCVLGAGAALTGCAPSVKGKAPAPAQYKDFTYDKVVWSGCHVNCGSRCPLQLYVKDGTVVRVGTDTEGTDDFAPGAISQMRSCVRGRTNRQRIYNQTRIEKPLRRVAGTKRGEGIYEEISWDEAIKEITDTMKEIKAEYGNDAFYIQYGTGQLGGSIARSWHPDRSAFARLMNLWGGYLRHYCDYSTGQINWELPLFNGAAYANNEVTDLVNSKNIVLFGNNPANTRMSGSAMQYLITQVRLQNPSARIIVVDPHLSDTAVGVANEWIPIRPCTDMALIAGMIYYLHKGGKLDEQFIRSKFIGFYSDTFIEDVKQAEPTSTAFMGLDKAGALTIKEDLSYEAYLMGTGGYAGSGEKTPEWAA	2052159	Coriobacteriia bacterium
job.pdb	AF-A0A514Z770-F1-model_v4 Nitrate reductase subunit alpha	23.900	167	95	9	53	199	28	182	1.000	4.539E-05	167	233	417	MPDRTWEQIYRNQFEDDSTFVFTCAPNDTHNCLLRAHVKNGVVVRISPTYGYGEATDLYGNRASH----RWDPRTCQKGLILSRRFYSERRVKAPMIRKGFKD--WVEA----GYP---------RNDDGTPQMDV-TLRGSDDWIRISWDEATTIAAKTMEDVART	ENNRRWEDIYRRRWAHDKIVRTTHGVNCTGSCSWNVFVKQGIITWEH------QATD---YPSCGPDMPEYEPRGCPRGASFSWYEYSPLRIKYPYIR-GVLWTMWLEAKNLFAGDSVAAWKSIVENPEK--SREYKAARGHGGLVRVKWSDALELISAMLTYTIKT	12.356,-70.077,-43.338,9.779,-69.081,-41.411,6.927,-67.207,-41.503,4.423,-64.842,-39.953,2.520,-62.508,-42.238,-0.417,-61.629,-39.960,-2.869,-59.749,-42.183,-4.359,-56.943,-40.062,-8.139,-57.631,-40.093,-10.162,-54.892,-41.892,-11.378,-52.166,-39.563,-14.968,-52.588,-40.905,-15.710,-56.054,-39.407,-15.073,-55.573,-35.669,-17.987,-56.775,-33.512,-19.065,-53.532,-31.771,-20.597,-53.696,-28.278,-24.…	MKGTGIMRKPRFFNVVEKFNGSFTQLEENNRRWEDIYRRRWAHDKIVRTTHGVNCTGSCSWNVFVKQGIITWEHQATDYPSCGPDMPEYEPRGCPRGASFSWYEYSPLRIKYPYIRGVLWTMWLEAKNLFAGDSVAAWKSIVENPEKSREYKAARGHGGLVRVKWSDALELISAMLTYTIKTYGPDRLVGFSPIPAMSMISFASGARFLSLLGGEMLSFYDWYADLPPASPQIWGEQTDVPESADWYNSQYIMMWGSNVPLTRTPDAHFMTEARYKGAKVVAVSPDYAENVKFADNWLAPHPGTDAALAQAMTYVILKEYYVDRQVPYFIEYTKQYTDLPFLILLDKDDNGNYKSGRFLRISDLHGKNSEENSEWKPVLIDENDQQIKVPNGTIGQRWD…	2592653	Lactococcus protaetiae
job.pdb	AF-A0A381VFM4-F1-model_v4 4Fe-4S Mo/W bis-MGD-type domain-containing protein	25.500	200	99	6	1	197	2	154	1.000	7.204E-06	167	233	692	MAQGVSRRQLLGRALALGSGAALADLLGPARFLSPAGAATAGAVVPGNPLRVMPDRTWEQIYRNQFEDDSTFVFTCAPNDTHNCLLRAHVKNGVVVRISPTYGYGEATDL---YGNRASHRWDPRTCQKGLILSRRFYSERRVKAPMIRKGFKDWVEAGYPRNDDGTPQMDVTLRGSDDWIRISWDEATTIAAKTMEDVA	NPTTTTRRGFVTATAALGLS------------LKYGCSSETPEQRP-----AQIYRGWEDLMRNKWTWDRVVRGSRGINCTGHCAFNLYVRNGIVWREEQQGEYGASGDDVPDYG--------PRGCQKGLRQAKQMYGKQRVLYPMKRV----------GERAEGQ------------WQRISWDQALTEIADKFIDYA	-69.521,-29.035,-9.168,-65.800,-29.368,-8.422,-62.919,-27.834,-10.464,-60.143,-29.117,-12.563,-57.144,-26.960,-11.613,-54.278,-26.908,-14.151,-51.153,-27.235,-11.971,-47.747,-25.733,-12.937,-46.527,-29.351,-13.418,-49.202,-30.073,-16.097,-48.025,-27.088,-18.199,-44.355,-28.250,-18.125,-45.291,-31.869,-18.997,-47.322,-30.700,-22.048,-44.316,-28.702,-23.381,-41.913,-31.627,-22.737,-44.167,-34.100,-…	MNPTTTTRRGFVTATAALGLSLKYGCSSETPEQRPAQIYRGWEDLMRNKWTWDRVVRGSRGINCTGHCAFNLYVRNGIVWREEQQGEYGASGDDVPDYGPRGCQKGLRQAKQMYGKQRVLYPMKRVGERAEGQWQRISWDQALTEIADKFIDYAVTDGPTSISYAMGTAMILKRAVFGGLFRFGNITGCEIPETFAGVGDLPVGAFMTLGHPLPGDNMAAVYKSKCCLVWVCNPAATRIPDAHFFWEARYNGTDVVVISPDFNPSAMHASKWVNLKPGTDAALAMAMVQTIIADGTIDWEYVREQTDLPFLVRLDNQKFLRASDLDDAGQEDGFYFWDADKQAPVLAPGTGFKPAFGPAAEEPKESLLLGDFEPALEGQWTVASKDGDVAVTTVYELVK…	408172	marine metagenome
job.pdb	AF-A0A353ZXB9-F1-model_v4 Nitrate reductase subunit alpha	24.500	102	72	1	55	156	25	121	1.000	5.831E-04	166	233	122	DRTWEQIYRNQFEDDSTFVFTCAPNDTHNCLLRAHVKNGVVVRISPTYGYGEATDLYGNRASHRWDPRTCQKGLILSRRFYSERRVKAPMIRKGFKDWVEAG	GRKGDIFYRDRWSHDKVVRSTHGVNCTGSCSWKVYVKDGIITWESQQTDYPSV-----GPDSPEYEPRGCPRGAAFSWYTYSPTRVRFPYARGVLVEMYREA	37.359,26.742,-21.661,36.162,23.100,-22.162,39.430,22.043,-23.886,41.414,22.943,-20.731,39.178,20.777,-18.503,39.881,17.806,-20.832,43.631,18.000,-20.085,43.118,17.728,-16.300,40.271,15.162,-16.097,41.116,12.665,-18.912,37.500,11.386,-18.954,35.992,9.427,-21.860,34.034,11.879,-24.043,32.223,12.175,-27.378,34.305,13.406,-30.348,32.143,16.563,-30.472,32.876,17.101,-26.737,29.163,17.236,-25.740,29.0…	MLKLGRFFTKWDQTDDGRAVFREGGRKGDIFYRDRWSHDKVVRSTHGVNCTGSCSWKVYVKDGIITWESQQTDYPSVGPDSPEYEPRGCPRGAAFSWYTYSPTRVRFPYARGVLVEMYREAK	1667	Arthrobacter sp.
job.pdb	AF-A0A6N3ALX5-F1-model_v4 Dimethyl sulfoxide reductase DmsA	22.100	194	91	6	1	190	7	144	1.000	5.111E-05	166	233	145	MAQG----VSRRQLLGRALALGSGAALADLLGPARFLSPAGAATAGAVVPGNPLRVMPDRTWEQIYRNQFEDDSTFVFTCAPNDTHNCLLRAHVKNGVVVRISPTYGYGEATDLYGNRASHRWDPRTCQKGLILSRRFYSERRVKAPMIRKGFKDWVEAGYPRNDDGTPQMDVTLRGSDDWIRISWDEATTIAA	QGEGFIPEISRRHFIQAGSALAALPL---VVTTRNVQAQDAAATRAA-----------------------PEEKVVQTCSTFDCGGKCDIRAHISEGVVTRISTR--PDNALDPQMPV------MRACVRGRAYRKFVYHPDRLKYPMKRTG----------------------KRGEGKFERITWDEATTLIA	-27.439,-69.737,-79.221,-25.713,-71.012,-76.114,-27.167,-70.891,-72.570,-26.110,-71.542,-68.993,-25.160,-71.191,-65.931,-24.777,-69.945,-62.497,-24.846,-67.762,-59.764,-23.219,-66.665,-56.570,-21.727,-64.150,-54.274,-19.336,-61.583,-52.946,-17.076,-59.050,-54.741,-14.814,-57.829,-51.969,-11.367,-58.857,-53.275,-9.118,-60.133,-50.517,-6.731,-57.252,-49.648,-3.273,-58.808,-49.888,-0.642,-57.049,-47…	MKKNKNQGEGFIPEISRRHFIQAGSALAALPLVVTTRNVQAQDAAATRAAPEEKVVQTCSTFDCGGKCDIRAHISEGVVTRISTRPDNALDPQMPVMRACVRGRAYRKFVYHPDRLKYPMKRTGKRGEGKFERITWDEATTLIAN	549	Pantoea agglomerans
job.pdb	AF-A0A828S8L3-F1-model_v4 Putative dimethyl sulfoxide reductase chain ynfE domain protein	21.100	203	97	6	1	199	6	149	1.000	5.353E-06	166	233	215	MAQGVSRRQLLGR----ALALGSGAALADLLGPARFLSPAGAATAGAVVPGNPLRVMPDRTWEQIYRNQFEDDSTFVFTCAPNDTHNCLLRAHVKNGVVVRISPTYGYGEATDLYGNRASHRWDPRTCQKGLILSRRFYSERRVKAPMIRKGFKDWVEAGYPRNDDGTPQMDVTLRGSDDWIRISWDEATTIAAKTMEDVART	QMVGISRRTLVKSTAIGSLALAAGG----------FSLPFTLRSAAAAVQQ-------------------ASEKVVWGACSVNCGSRCALRLHVKDNEVTWVET--DNTGSDEYGNHQ------VRACLRGRSIRRRINHPDRLNYPMKRVG----------------------KRGEGKFERISWDEALDTIASSLKKTVEQ	-12.569,-69.475,-36.160,-9.515,-67.284,-36.935,-8.053,-65.181,-39.431,-5.742,-62.167,-38.890,-4.118,-59.478,-41.047,-2.832,-56.508,-41.327,-2.161,-52.777,-40.655,-0.573,-51.238,-43.806,2.499,-49.362,-42.481,3.952,-46.639,-44.766,7.637,-47.565,-45.255,10.466,-44.960,-45.167,11.288,-46.125,-48.739,7.811,-45.103,-49.994,8.264,-41.611,-48.439,11.583,-41.049,-50.305,9.996,-42.073,-53.631,7.139,-39.577…	MSKNEQMVGISRRTLVKSTAIGSLALAAGGFSLPFTLRSAAAAVQQASEKVVWGACSVNCGSRCALRLHVKDNEVTWVETDNTGSDEYGNHQVRACLRGRSIRRRINHPDRLNYPMKRVGKRGEGKFERISWDEALDTIASSLKKTVEQYGNEAVYIQYSSGIVGGNMTRSSPSASAVKRLMNCYGGSLNQYGSYSTAQISCAMPYTYGSNDGID	754082	Escherichia coli STEC_7v
job.pdb	AF-A0A0H3EHN3-F1-model_v4 Putative oxidoreductase major subunit	23.400	205	97	6	1	205	11	155	1.000	3.533E-06	166	233	275	MAQGVSRRQLLGRALALGSGAALADLLGPARFLSPAGAATAGAVVPGNPLRVMPDRTWEQIYRNQFEDDSTFVFTCAPNDTHNCLLRAHVKNGVVVRISPTYGYGEATDLYGNRASHRWDPRTCQKGLILSRRFYSERRVKAPMIRKGFKDWVEAGYPRNDDGTPQMDVTLRGSDDWIRISWDEATTIAAKTMEDVARTFNGDEG	MKAEISRRSLMKTS-ALGSLA-----LASSAFTLPFSQMVRAAQAP--------------------VEEKAVWSSCTVNCGSRCLLRLHVKDDTVYWVESDTTGDDVYGNHQVRA--------CLRGRSIRRRMNHPDRLKYPMKR----------------------VGKRGEGKFERISWDEALDTISDNLRRILK----DYG	-56.270,20.305,1.807,-55.329,21.354,-1.777,-55.791,18.703,-4.508,-53.121,18.740,-7.270,-55.027,17.821,-10.473,-52.209,17.498,-13.076,-50.255,14.197,-12.815,-51.932,12.213,-15.645,-51.179,14.487,-18.661,-47.368,14.483,-18.131,-47.054,10.652,-18.142,-48.575,10.102,-21.645,-45.656,11.366,-23.820,-43.889,8.275,-25.224,-40.674,9.711,-26.701,-39.218,6.741,-28.631,-35.469,6.487,-29.428,-36.426,6.574,-33…	MMKIHTTEALMKAEISRRSLMKTSALGSLALASSAFTLPFSQMVRAAQAPVEEKAVWSSCTVNCGSRCLLRLHVKDDTVYWVESDTTGDDVYGNHQVRACLRGRSIRRRMNHPDRLKYPMKRVGKRGEGKFERISWDEALDTISDNLRRILKDYGNEAVHVLYGTGVDGGNITNSNVPYRLMNSCGGFLSRYGSYSTAQISAAMSYMFGANDGNSPDDIANTKLVVMFGNNPAETRMSGGGVTYYVEQARAAAGREDEWLPIRPGTDGALACAIA	685038	Escherichia coli O83:H1 str. NRG 857C
job.pdb	AF-A0A7X7HV00-F1-model_v4 Nitrate reductase subunit alpha	20.900	253	138	8	2	232	29	241	1.000	6.397E-06	166	233	310	AQGVSRRQLLGRALALGSGAALADLLGPARFLSPAGAATAGAVVPGNPLRVMPDRTWEQIYRNQFEDDSTFVFTCAPNDTHNCLLRAHVKNGVVVRISPTYGYGEATDLYGNRASHRWDPRTCQKGLILSRRFYSERRVKAPMIRKGFKD-WVEAGYPRNDDGTPQMDV---------------TLRGSDDWIRISWDEATTIAAKTMEDVARTFNGDEG------ARKLLAQGYHPEMVEVMHGAGVQALKL	LDGPTSDALLKAGRFFRRGEASDDL---------RTVTMEGG------------RSSDVFYRDRWSHDKVVRSTHGVNCTGSCSWKVYVKEGIITWEAQQTDYPDIGDDMPG-----YEPRGCPRGAAFSWYTYSPTRVRYPYIRGRLLELWRAARAEHPDP----VDAWGSIVSDSTKTAWYKRARGKGGLVRARWEDALEIAAAAHVYTAKTVGPDRVAGFSPIPAMSMAS----------FGAGSRFVEL	9.521,-27.474,-32.954,9.404,-24.498,-35.283,12.053,-24.267,-38.035,12.558,-20.968,-39.867,14.282,-21.712,-43.183,15.250,-18.586,-45.134,17.312,-19.205,-48.277,17.969,-16.205,-50.493,21.239,-15.999,-52.513,23.290,-12.877,-52.108,24.512,-11.159,-55.313,28.311,-10.927,-55.920,29.960,-7.705,-54.873,33.030,-6.790,-57.027,35.873,-7.366,-54.589,39.142,-6.301,-56.245,42.018,-8.283,-54.660,43.829,-5.862,-…	MTSLDSSRPASPSPGGRRDPAPARGSGKLDGPTSDALLKAGRFFRRGEASDDLRTVTMEGGRSSDVFYRDRWSHDKVVRSTHGVNCTGSCSWKVYVKEGIITWEAQQTDYPDIGDDMPGYEPRGCPRGAAFSWYTYSPTRVRYPYIRGRLLELWRAARAEHPDPVDAWGSIVSDSTKTAWYKRARGKGGLVRARWEDALEIAAAAHVYTAKTVGPDRVAGFSPIPAMSMASFGAGSRFVELFGGSMLSFYDWYADLPVASPQVFGDQTDVPESADWFNSSYLVMWGSNVPVTRTPDAHFMTEARYKGQKV	1911520	Actinomycetales bacterium
job.pdb	AF-A0A377CWK1-F1-model_v4 Respiratory nitrate reductase 2 alpha chain	21.500	195	124	5	55	231	29	212	1.000	4.277E-05	166	233	313	DRTWEQIYRNQFEDDSTFVFTCAPNDTHNCLLRAHVKNGVVVRISPTYGYGEATDLYGNRASHRWDPRTCQKGLILSRRFYSERRVKAPMIRKGFKDWVEAGYPRNDDG---------TPQMDVT---LRGSDDWIRISWDEATTIAAKTMEDVARTF------NGDEGARKLLAQGYHPEMVEVMHGAGVQALK	NRDWEDSYRQRWQFDKIVRSTHGVNCTGSCSWKIYVKNGLVTWEIQQTDYPRT-----RPDLPNHEPRGCPRGASYSWYLYSANRLKYPLIRKRLIELWREALKQHSDPVLAWASIMNDPQKCLSYKQVRGRGGFIRSNWQELNQLIAAANVWTIKTYGPDRVAGFSPIPAMSMVS------YARRNALSVAAWR	29.586,-25.495,-23.102,32.728,-25.230,-20.908,33.753,-21.561,-20.446,37.304,-22.844,-19.742,37.582,-24.708,-23.073,36.114,-21.734,-24.999,39.255,-19.734,-24.009,41.278,-21.960,-26.394,39.155,-20.500,-29.253,40.635,-16.991,-28.620,42.017,-16.312,-32.132,39.038,-18.061,-33.810,36.676,-15.576,-32.060,38.321,-12.477,-33.642,36.318,-11.060,-36.574,37.153,-7.986,-38.696,39.005,-4.913,-37.434,37.350,-1.…	MSKLLDRFRYFKQKGETFADGHGQVMHSNRDWEDSYRQRWQFDKIVRSTHGVNCTGSCSWKIYVKNGLVTWEIQQTDYPRTRPDLPNHEPRGCPRGASYSWYLYSANRLKYPLIRKRLIELWREALKQHSDPVLAWASIMNDPQKCLSYKQVRGRGGFIRSNWQELNQLIAAANVWTIKTYGPDRVAGFSPIPAMSMVSYARRNALSVAAWRHLFKFLRLVLRPAARLADDLGRANRRTGNLPTGITPATSSPGGLTYRRHVRRTPTSLPKYATKALKPSPLPLTTLKWPNCATSGWHRNKALIAPWRWQWAM	562	Escherichia coli
job.pdb	AF-A0A2X3EPU0-F1-model_v4 Respiratory nitrate reductase subunit alpha	23.600	199	113	6	55	232	29	209	1.000	3.179E-05	166	233	383	DRTWEQIYRNQFEDDSTFVFTCAPNDTHNCLLRAHVKNGVVVRISPTYGYGEATDLYGNRASHRWDPRTCQKGLILSRRFYSERRVKAPMIRKGFKD-WVEAGYPR------------NDDGTPQMDVTLRGSDDWIRISWDEATTIAAKTMEDVARTF--------NGDEGARKLLAQGYHPEMVEVMHGAGVQALKL	NRDWEDGYRQRWQHDKIVRSTHGVNCTGSCSWKIYVKNGLVTWETQQTDYPRTRPDLPNHE-----PRGCPRGASYSWYLYSANRLKYPLMRKRLMKMWREAKVQHSDPVEAWASIIEDADKA-KSFKQARGRGGFVRSSWQEVNELIAASNVYTVKTYGPDRVAGFSP------------IPAMSMVSYASGARYLSL	-23.287,-49.087,4.623,-21.125,-50.918,7.213,-17.398,-50.188,6.668,-16.719,-53.393,8.662,-18.806,-55.617,6.340,-17.305,-53.934,3.234,-13.945,-55.525,4.230,-15.461,-58.899,3.172,-15.541,-57.551,-0.427,-11.681,-57.583,-0.409,-11.131,-59.667,-3.586,-14.262,-58.313,-5.338,-12.754,-54.788,-5.124,-9.540,-55.745,-7.025,-9.617,-54.487,-10.639,-6.916,-54.901,-13.320,-3.201,-55.059,-12.550,-0.940,-52.596,-1…	MSKFLDRFRYFKQKGETFADGHGQLLNTNRDWEDGYRQRWQHDKIVRSTHGVNCTGSCSWKIYVKNGLVTWETQQTDYPRTRPDLPNHEPRGCPRGASYSWYLYSANRLKYPLMRKRLMKMWREAKVQHSDPVEAWASIIEDADKAKSFKQARGRGGFVRSSWQEVNELIAASNVYTVKTYGPDRVAGFSPIPAMSMVSYASGARYLSLIGGTCLSFYDWYCDLPPASPMTWGEQTDVPESADWYNSSYIIAWGSNVPQTRTPDAHFFTEVRYKGTKTVAITPDYAEIAKLCDLWLAPKQGTDAAMALAMGHVMLREFHLDKPSQYFTDYVRRYTDMPMLVMLEERDGYYAAAVRCAHPTSWIPLVRRIIRNGKPSPLTRRAT	573	Klebsiella pneumoniae
job.pdb	AF-A0A379WE95-F1-model_v4 Molybdopterin-containing oxidoreductase catalytic subunit	24.100	199	93	6	1	199	4	144	1.000	2.070E-06	166	233	450	MAQGVSRRQLLGRALALGSGAALADLLGPARFLSPAGAATAGAVVPGNPLRVMPDRTWEQIYRNQFEDDSTFVFTCAPNDTHNCLLRAHVKNGVVVRISPTYGYGEATDLYGNRASHRWDPRTCQKGLILSRRFYSERRVKAPMIRKGFKDWVEAGYPRNDDGTPQMDVTLRGSDDWIRISWDEATTIAAKTMEDVART	ETGHLNRRSFLKGIVALG----AVAALPGGLLTSRCALAQPP--VPFNPK-----------------TYKIYRNACPRNCYDTCSLKTWVKDGVITFVEGA---PESTFTHGT---------PCVKGLSYPRRVYSPDRIKYPMAQD-----------------------VRGSGNWRRISWEEAMQRIAAKMLEIKKK	-63.563,-0.129,-29.950,-62.524,-3.071,-29.098,-60.231,-4.900,-26.666,-60.440,-8.623,-27.381,-58.576,-10.181,-24.451,-57.684,-13.700,-25.678,-58.994,-15.805,-22.767,-56.797,-18.884,-22.251,-59.501,-21.537,-21.805,-58.583,-24.454,-19.453,-58.819,-26.794,-22.506,-56.277,-24.677,-24.464,-53.975,-24.649,-21.395,-54.250,-28.451,-20.941,-53.503,-28.964,-24.663,-50.408,-26.748,-24.156,-49.255,-28.857,-21…	MSNETGHLNRRSFLKGIVALGAVAALPGGLLTSRCALAQPPVPFNPKTYKIYRNACPRNCYDTCSLKTWVKDGVITFVEGAPESTFTHGTPCVKGLSYPRRVYSPDRIKYPMAQDVRGSGNWRRISWEEAMQRIAAKMLEIKKKDGSMLGLALTKYSGKFGVLNYAVEGMMSSLGYTTRFAGTPCWPAGIDAQNYDMGDMWCNDPEDMVKAKYIIIWGANPAWCSMHSMKYIYQAREKGAKVVVIDPLLSQTAAKADLYLRVRPGSDGALALGMARHLVDKGLVDQNFVNNDAHGYPEFEAYLRNNVTVEWAAEICGLSADVIRQLAEEFTAVKPATVWIGYGMQRHVNGGANVRAIDAFVAMTGNIGVEGGGARYGHLHTWGFNYNAMLQKPPVGAIG…	59201	Salmonella enterica subsp. enterica
job.pdb	AF-A0A377VZU7-F1-model_v4 Respiratory nitrate reductase subunit alpha	23.600	199	113	6	55	232	29	209	1.000	3.373E-05	166	233	475	DRTWEQIYRNQFEDDSTFVFTCAPNDTHNCLLRAHVKNGVVVRISPTYGYGEATDLYGNRASHRWDPRTCQKGLILSRRFYSERRVKAPMIRKGFKD-WVEAGYPR------------NDDGTPQMDVTLRGSDDWIRISWDEATTIAAKTMEDVARTF--------NGDEGARKLLAQGYHPEMVEVMHGAGVQALKL	NRDWEDGYRQRWQHDKIVRSTHGVNCTGSCSWKIYVKNGLVTWETQQTDYPRTRPDLPNHE-----PRGCPRGASYSWYLYSANRLKYPLMRKRLMKMWREAKVQHSDPVEAWASIIEDADKA-KSFKQARGRGGFVRSSWQEVNELIAASNVYTVKTYGPDRVAGFSP------------IPAMSMVSYASGARYLSL	50.561,-29.606,-26.030,48.960,-31.925,-28.629,45.695,-33.432,-27.293,46.184,-36.200,-29.897,49.665,-37.166,-28.612,48.483,-36.970,-24.963,46.264,-40.018,-25.724,49.495,-42.097,-25.859,49.870,-41.393,-22.096,46.689,-43.485,-21.457,48.197,-45.913,-18.897,50.570,-43.287,-17.415,47.497,-41.188,-16.456,45.863,-43.986,-14.369,46.276,-43.365,-10.614,45.038,-45.572,-7.740,41.893,-47.684,-7.972,39.330,-47…	MSKFLDRFRYFKQKGETFADGHGQLLNTNRDWEDGYRQRWQHDKIVRSTHGVNCTGSCSWKIYVKNGLVTWETQQTDYPRTRPDLPNHEPRGCPRGASYSWYLYSANRLKYPLMRKRLMKMWREAKVQHSDPVEAWASIIEDADKAKSFKQARGRGGFVRSSWQEVNELIAASNVYTVKTYGPDRVAGFSPIPAMSMVSYASGARYLSLIGGTCLSFYDWYCDLPPASPMTWGEQTDVPESADWYNSSYIIAWGSNVPQTRTPDAHFFTEVRYKGTKTVAITPDYAEIAKLCDLWLAPKQGTDAAMALAMGHVMLREFHLDKPSQYFTDYVRRYTDMPMLVMLEERDGYYAAGRTLRASDLVDSLGQENNPEWKTVAFDEKGDMTVPNGSLGFRWGDKG…	573	Klebsiella pneumoniae
job.pdb	AF-A0A418GYP1-F1-model_v4 Nitrate reductase subunit alpha	24.200	198	113	5	55	232	29	209	1.000	3.179E-05	166	233	487	DRTWEQIYRNQFEDDSTFVFTCAPNDTHNCLLRAHVKNGVVVRISPTYGYGEATDLYGNRASHRWDPRTCQKGLILSRRFYSERRVKAPMIRKGFKDWVEAGYPRNDDG---------TPQMDVT---LRGSDDWIRISWDEATTIAAKTMEDVARTF--------NGDEGARKLLAQGYHPEMVEVMHGAGVQALKL	NRDWEDSYRQRWQFDKIVRSTHGVNCTGSCSWKIYVKNGLVTWEIQQTDYPRTRPDLPNHE-----PRGCPRGASYSWYLYSANRLKYPLIRKRLIELWREALKQHSDPVLAWASIMNDPQKSLSYKQVRGRGGFIRSNWQELNQLIAAANVWTIKTYGPDRVAGFSP------------IPAMSMVSYAAGTRYLSL	-41.191,-32.149,38.079,-39.193,-33.239,41.173,-35.622,-34.254,40.197,-35.518,-36.211,43.501,-38.595,-38.335,42.679,-37.373,-38.921,39.091,-34.424,-40.916,40.560,-36.953,-43.632,41.558,-37.588,-44.183,37.805,-33.980,-45.499,37.437,-34.755,-48.879,35.792,-37.772,-47.464,33.893,-35.396,-45.007,32.137,-33.144,-47.799,30.732,-33.771,-48.472,27.018,-32.046,-51.058,24.783,-28.439,-52.164,25.209,-26.108,…	MSKLLDRFRYFKQKGETFADGHGQVMHSNRDWEDSYRQRWQFDKIVRSTHGVNCTGSCSWKIYVKNGLVTWEIQQTDYPRTRPDLPNHEPRGCPRGASYSWYLYSANRLKYPLIRKRLIELWREALKQHSDPVLAWASIMNDPQKSLSYKQVRGRGGFIRSNWQELNQLIAAANVWTIKTYGPDRVAGFSPIPAMSMVSYAAGTRYLSLLGGTCLSFYDWYCDLPPASPMTWGEQTDVPESADWYNSSYIIAWGSNVPQTRTPDAHFFTEVRYKGTKTIAITPDYSEVAKLCDQWLAPKQGTDSALAMAMGHVILKEFHLDNPSDYFINYCRRYSDMPMLVMLEPRDDGSYVPGRMVRASDLVDGLGESNNPQWKTVAVNTAGELVVPNGSIGFRWGEK…	562	Escherichia coli
job.pdb	AF-A0A6D0EY72-F1-model_v4 Molybdopterin-dependent oxidoreductase	24.200	198	113	5	55	232	29	209	1.000	3.179E-05	166	233	519	DRTWEQIYRNQFEDDSTFVFTCAPNDTHNCLLRAHVKNGVVVRISPTYGYGEATDLYGNRASHRWDPRTCQKGLILSRRFYSERRVKAPMIRKGFKDWVEAGYPRNDDG---------TPQMDVT---LRGSDDWIRISWDEATTIAAKTMEDVARTF--------NGDEGARKLLAQGYHPEMVEVMHGAGVQALKL	NRDWEDSYRQRWQFDKIVRSTHGVNCTGSCSWKIYVKNGLVTWEIQQTDYPRTRPDLPNHE-----PRGCPRGASYSWYLYSANRLKYPLIRKRLIELWREALKQHSDPVLAWASIMNDPQKCLSYKQVRGRGGFIRSNWQELNQLIAAANVWTIKTYGPDRVAGFSP------------IPAMSMVSYAAGTRYLSL	12.984,-27.801,-57.113,11.396,-25.510,-59.756,8.128,-23.998,-58.427,7.212,-23.325,-62.088,7.594,-26.988,-63.144,5.730,-28.215,-60.016,2.573,-26.509,-61.393,2.491,-29.220,-64.111,1.843,-31.752,-61.284,-1.557,-30.078,-60.568,-3.741,-33.208,-60.947,-1.057,-35.495,-59.432,-1.209,-33.377,-56.224,-4.980,-33.955,-55.689,-5.679,-36.551,-52.963,-9.100,-37.781,-51.759,-12.245,-35.647,-51.732,-14.036,-35.30…	MSKLLDRFRYFKQKGETFADGHGQVMHSNRDWEDSYRQRWQFDKIVRSTHGVNCTGSCSWKIYVKNGLVTWEIQQTDYPRTRPDLPNHEPRGCPRGASYSWYLYSANRLKYPLIRKRLIELWREALKQHSDPVLAWASIMNDPQKCLSYKQVRGRGGFIRSNWQELNQLIAAANVWTIKTYGPDRVAGFSPIPAMSMVSYAAGTRYLSLLGGTCLSFYDWYCDLPPASPMTWGEQTDVPESADWYNSSYIIAWGSNVPQTRTPDAHFFTEVRYKGTKTIAITPDYSEVAKLCDQWLAPKQGTDSALAMAMGHVILKEFHLDNPSDYFINYCRRYSDMPMLVMLEPRDDGSYVPGRMIRASDLVDGLGESNNPQWKTVAVNTAGELVVPNGSIGFRWGEK…	562	Escherichia coli
job.pdb	AF-X1QMY7-F1-model_v4 4Fe-4S Mo/W bis-MGD-type domain-containing protein	25.300	134	63	3	67	198	9	107	1.000	6.481E-05	165	233	149	EDDSTFVFT--CAPNDTHNCLLRAHVKNGVVVRISPTYGYGEATDLYGNRASHRWDPRTCQKGLILSRRFYSERRVKAPMIRKGFKDWVEAGYPRNDDGTPQMDVTLRGSDDWIRISWDEATTIAAKTMEDVAR	DEDSEKIINTGCCHDCGGRCVLKAHVKNGKITRIETDNEKEPQ-------------LRACSRGRAYRQRVYSEERLKYPLRR----------------------VGERGEGKFERISWEEALNNVASKILEIKD	41.079,2.452,8.086,39.533,2.671,4.636,36.440,4.901,4.192,34.554,2.820,1.575,32.182,5.423,0.264,32.481,4.288,-3.317,31.653,7.567,-5.089,28.535,6.319,-6.906,28.594,8.447,-10.087,25.251,10.244,-9.592,24.687,10.336,-13.386,24.852,6.524,-13.860,21.575,4.728,-14.682,20.761,1.659,-12.530,18.290,-1.126,-13.403,16.317,-2.420,-10.381,14.134,-5.522,-10.807,10.692,-5.237,-9.136,7.205,-6.832,-9.336,3.934,-5.4…	MINNKADMDEDSEKIINTGCCHDCGGRCVLKAHVKNGKITRIETDNEKEPQLRACSRGRAYRQRVYSEERLKYPLRRVGERGEGKFERISWEEALNNVASKILEIKDKYGNSAILFVPGGGNQGMLHGVTPVGLMLNQIGGYTRMWGIP	412755	marine sediment metagenome
job.pdb	AF-A0A661UUA9-F1-model_v4 4Fe-4S Mo/W bis-MGD-type domain-containing protein	25.500	149	67	6	59	198	24	137	1.000	1.158E-05	165	233	190	EQIYRNQFEDDSTFVFT----CAPNDTHNCLLRAHVKNGVVVRIS-----PTYGYGEATDLYGNRASHRWDPRTCQKGLILSRRFYSERRVKAPMIRKGFKDWVEAGYPRNDDGTPQMDVTLRGSDDWIRISWDEATTIAAKTMEDVAR	EDLYRERWKWDRVVWGTHCVDCYPGN---CPYRVYIKDGIVLHEEQAATYNTIEEG-VPDLNPM---------GCNKGAMWGQMLYSKERVLYPLKR----------------------VGERGSGRWKRITWDDALTEVAEAVVDAIE	3.515,-18.584,-43.849,3.819,-21.303,-41.153,0.934,-21.190,-38.766,2.176,-20.678,-35.157,0.379,-23.363,-33.108,-0.950,-21.875,-29.836,0.643,-24.101,-27.158,-1.954,-24.718,-24.433,-0.454,-25.084,-20.919,-0.546,-28.696,-19.683,-2.504,-29.212,-16.409,0.492,-30.508,-14.360,2.746,-27.476,-13.619,5.646,-28.998,-15.603,7.271,-26.275,-17.698,7.383,-27.235,-21.369,10.783,-28.761,-22.266,12.950,-25.825,-23.…	MPKKKKQALKSNGEAAPLTYHSDEDLYRERWKWDRVVWGTHCVDCYPGNCPYRVYIKDGIVLHEEQAATYNTIEEGVPDLNPMGCNKGAMWGQMLYSKERVLYPLKRVGERGSGRWKRITWDDALTEVAEAVVDAIEEIGPESVLHEVTGAQGGPMAITSCMRFIGKIGGLSMDLDGVVGDLAMGMYETF	2026724	Chloroflexi bacterium
job.pdb	AF-A0A511CYS4-F1-model_v4 4Fe-4S Mo/W bis-MGD-type domain-containing protein	20.800	216	121	9	1	198	19	202	1.000	8.608E-06	165	233	264	MAQGVSRRQLLGRALALGSGAALADLLGPARFLSPAGAATAGAVVPGNPLRVMPDRTWEQIYRNQFEDDSTFVFTCAPNDTHNCLLRAHVKNGVVVRISPTYGYGEATDLYGNRA--SHRWDPRTCQKGLILSRRFYSERRVKAPMIRK----GFKD-----------WVEAGYPRNDDGTPQMDVT-LRGSDDWIRISWDEATTIAAKTMEDVAR	NSQASPADRLMRSAQFFFPGT-----------QSPDRRSLYRA----------DGREAEDFYRERWRHDKQVRSTHGVNCTGSCSWQVYVKDGIITWET------QAVD-YPSVGPDSPEYEPRGCPRGASFSWYTYSPTRVRFPYVRSPLLGAWREARAAHTDPVEAWAALTADRERVG----DWQRARGKGGFVRSTWAEVSELIAAAQVHTAK	23.522,-34.082,-33.765,24.735,-30.475,-33.821,26.781,-29.873,-36.975,30.327,-28.780,-36.089,30.881,-25.767,-38.345,34.433,-26.272,-39.737,36.607,-23.558,-38.338,38.525,-21.858,-41.183,42.170,-22.707,-40.850,43.901,-19.528,-39.585,46.069,-18.745,-42.627,49.445,-17.198,-41.689,49.210,-13.485,-42.582,51.331,-12.977,-45.656,54.742,-11.481,-44.741,54.451,-7.774,-45.615,57.638,-6.403,-47.273,60.491,-5.…	MRDADPRPAAGRPAAQPQNSQASPADRLMRSAQFFFPGTQSPDRRSLYRADGREAEDFYRERWRHDKQVRSTHGVNCTGSCSWQVYVKDGIITWETQAVDYPSVGPDSPEYEPRGCPRGASFSWYTYSPTRVRFPYVRSPLLGAWREARAAHTDPVEAWAALTADRERVGDWQRARGKGGFVRSTWAEVSELIAAAQVHTAKAYGPDRIVGFSPIPAMSMVSYAVGTRFLSMIGGTPTCRSPPRRCSVTRPTCPSPGTGGTPRT	1123024	Pseudonocardia asaccharolytica DSM 44247 = NBRC 16224
job.pdb	AF-A0A142D0R7-F1-model_v4 4Fe-4S Mo/W bis-MGD-type domain-containing protein	26.200	206	100	9	55	232	32	213	1.000	3.137E-06	165	233	358	DRTWEQIYRNQFEDDSTFVFTCAPNDTHNCLLRAHVKNGVVVRI-----SPTYGYGEA-TDLYGNRASHRWDPRTCQKGLILSRRFYSERRVKAPMIRKGFKD-WVE--AGYPR-----------NDDGTPQMDVTLRGSDDWIRISWDEATTIAAKTMEDVARTFNGDEGARKLLAQG--------YHPEMVEVMHGAGVQALKL	DRAWEDAYRRRWQHDKVVRSTHGVNCTGSCSWNIYVKNGIVTWEGQQLDYPSTGPDMPDFE-----------PRGCPRGASFSWYMYSPLRVKYPYVRGVLLDMWREALAAHPNNPLEAWKSIVEDRDKA-KRYKQARGKGGFVRVSWDEALTLVAASL------------LYTVVKYGPDRNIGFSPIPAMSMVSHAAGSRFMQL	18.748,-53.462,10.922,15.437,-54.991,12.144,13.952,-56.785,9.075,10.743,-54.935,8.040,7.977,-57.551,8.552,6.013,-58.444,5.382,2.804,-56.354,4.910,1.027,-59.687,4.714,2.245,-60.718,8.203,0.789,-57.477,9.636,-2.752,-58.501,8.464,-2.920,-61.439,10.957,-3.064,-58.902,13.837,-6.923,-59.021,13.667,-6.844,-62.210,15.826,-5.603,-60.218,18.856,-8.235,-59.273,21.500,-9.041,-55.573,21.224,-9.969,-53.326,24.…	MKRKRSPLANRFKYIRPIERQADGHSETTYGDRAWEDAYRRRWQHDKVVRSTHGVNCTGSCSWNIYVKNGIVTWEGQQLDYPSTGPDMPDFEPRGCPRGASFSWYMYSPLRVKYPYVRGVLLDMWREALAAHPNNPLEAWKSIVEDRDKAKRYKQARGKGGFVRVSWDEALTLVAASLLYTVVKYGPDRNIGFSPIPAMSMVSHAAGSRFMQLMGGPMLSFYDWYADLPPASPQIWGDQTDVPESSDWYNAGYIITWGSNVPLTRTPDAHFLAEVRYRGTKVVSVSPDYAESTKFADDWLSVKQRTDGALAMAMGHVILNEYYVKRTVPYFEQYAKTYTDFPFVVTLKQEGLFTTKCT	1813182	Geobacillus sp. JS12
job.pdb	AF-A0A537RAD5-F1-model_v4 4Fe-4S Mo/W bis-MGD-type domain-containing protein	24.800	129	66	4	70	198	147	244	1.000	1.676E-04	165	233	529	STFVFTCAPNDTHNCLLRAHVKNGVVVRISPTYGYGEATDLYGNRASHRWDPRTCQKGLILSRRFYSERRVKAPMIRKGFKDWVEAGYPRNDDGTPQMDVTLRGSDDWIRISWDEATTIAAKTMEDVAR	TVVTSTCGHNCGGRCVVNAHVVDGRITRISSDPA-KWVP---ELPP-----LQACARGFGQIERVYHPDRLQHPLRRTG----------------------PRGSGQFERISWDEALDVVAREMLRVRT	28.096,31.656,48.676,26.958,30.133,45.619,25.218,28.871,43.075,21.621,28.102,41.802,19.360,27.253,39.276,16.350,26.037,38.573,13.213,26.167,36.311,9.605,25.112,37.134,6.470,26.447,35.288,3.008,27.048,36.838,-0.425,27.596,35.157,-3.115,30.214,35.057,-6.323,30.889,33.014,-8.400,33.642,32.427,-10.509,36.784,32.586,-12.550,39.322,30.487,-13.228,43.022,29.712,-12.915,46.035,28.385,-12.653,49.779,27.37…	MPHRSGYRARCARPCRQGAELQGDRAAAGRTRRLFDRGGTVCAGRRGRAQSVCASADRGIARARRRAFEGVPPRQCERRGRDQGCTIAHRHRQLAGRGSLRVAQIATWPGTCRQGKVSHRASTRGGRPVAAGTIYQRPRVAPRPGETVVTSTCGHNCGGRCVVNAHVVDGRITRISSDPAKWVPELPPLQACARGFGQIERVYHPDRLQHPLRRTGPRGSGQFERISWDEALDVVAREMLRVRTRYGNASILDASRSGSLSALHGRTAAQRFLYMFGGCTELWSNMSAEAEIFSVRMTFGAKAVYKSAGREPTDYVNSKLILMWGWSPGDGTFGTGTYQYLRLAKKRGVRIVSIDPRRTRSSAVLADEHVFIQPSTDAAALIAMAYVIASEGLHAAPEG…	1913988	Alphaproteobacteria bacterium
job.pdb	AF-A0A0C2MUJ2-F1-model_v4 Nitrate reductase (quinone)	25.000	196	114	6	55	232	29	209	1.000	5.424E-05	165	233	681	DRTWEQIYRNQFEDDSTFVFTCAPNDTHNCLLRAHVKNGVVVRISPTYGYGEATDLYGNRASHRWDPRTCQKGLILSRRFYSERRVKAPMIRKGFKD-WVE-----------AGYPRNDDGTPQMDVTLRGSDDWIRISWDEATTIAAKTMEDVARTFNGDEGARKLLAQGY------HPEMVEVMHGAGVQALKL	NRDWEDGYRDRWQHDKIVRSTHGVNCTGSCSWKIYVKNGLVTWETQQTDYPRTRPDLPNHE-----PRGCPRGASYSWYLYSANRLKYPMVRKALVELWRESKSKHKDPVLAWGAIASDNNVSKKYKAARGRGGFVRSTWNEVNEIIAAANIYTVK----EHGPDR------VVGFSPIPAMSMVSYAAGARYLSL	1.627,-39.848,-45.440,1.710,-37.553,-48.510,-0.600,-34.522,-48.054,-0.482,-34.197,-51.873,-1.733,-37.765,-52.482,-4.400,-37.388,-49.740,-6.088,-34.748,-51.965,-7.062,-37.592,-54.357,-9.305,-38.958,-51.552,-11.471,-35.773,-51.796,-14.812,-37.566,-52.380,-13.911,-40.322,-49.869,-13.475,-37.739,-47.061,-17.121,-36.536,-47.430,-19.252,-37.690,-44.472,-22.972,-37.079,-43.805,-24.686,-33.807,-44.694,-2…	MSKFLDRFNYLKTLGEKFSGEHGQTYNTNRDWEDGYRDRWQHDKIVRSTHGVNCTGSCSWKIYVKNGLVTWETQQTDYPRTRPDLPNHEPRGCPRGASYSWYLYSANRLKYPMVRKALVELWRESKSKHKDPVLAWGAIASDNNVSKKYKAARGRGGFVRSTWNEVNEIIAAANIYTVKEHGPDRVVGFSPIPAMSMVSYAAGARYLSLIGGSCLSFYDWYCDLPPASPMTWGEQTDVPESADWYNSSYIIAWGSNIPQTRTPDAHFFTEVRYKGTKTVAITPDYAEVAKLCDHWLNPKQGTDSALALAMGHVILNEFHVQHKNEYFVSYARKYTDFPMLVRLTKRPDGSYEAGRFLRASDLVNNIGEQNNPEWKTIAIDEVSGDLVAPQGSIGYRWGE…	669202	Thelohanellus kitauei
job.pdb	AF-A0A897NLC7-F1-model_v4 Nitrate reductase alpha subunit	27.500	200	107	7	1	198	7	170	1.000	1.304E-05	165	233	948	MAQGVSRRQLL-GRALALGSGAALADLLGPARFLSPAGAATAGAVVPGNPLRVMPDRTWEQIYRNQFEDDSTFVFTCAPNDTHNCLLRAHVKNGVVVRISPTYGYGEATDLYGNRASHRWDPRTCQKGLILSRRFYSERRVKAPMIRKGFKDWVEAGYPRNDDGTPQMDVTLRGSDDWIRISWDEA-TTIAAKTMEDVAR	PDDDVSRRDFLKGAGVASVVGVTGATIAEQGLNKLELV---------DDPIGSYPYRDWEDFYREEWDWDSIARSTHSVNCTGSCSWQVYVKNGQVWREQQANDYP-RFDEDLPDPS----PRGCNKGACFSDYVDADQRVKYPLRRTG---------ERGEG-------------QWERISWDRALTEIAEHVIDEVTE	4.166,-63.237,-64.888,0.456,-63.652,-63.932,-2.280,-62.084,-62.645,-4.867,-62.615,-60.060,-8.096,-60.678,-60.699,-10.905,-60.508,-58.269,-13.455,-57.727,-59.077,-14.951,-54.806,-57.284,-17.051,-53.520,-54.723,-15.945,-50.003,-53.730,-18.927,-47.674,-54.280,-17.121,-44.316,-54.258,-18.674,-41.642,-51.961,-19.530,-39.871,-55.270,-21.563,-42.882,-56.559,-23.425,-43.134,-53.214,-24.414,-39.424,-53.44…	MSSNNQPDDDVSRRDFLKGAGVASVVGVTGATIAEQGLNKLELVDDPIGSYPYRDWEDFYREEWDWDSIARSTHSVNCTGSCSWQVYVKNGQVWREQQANDYPRFDEDLPDPSPRGCNKGACFSDYVDADQRVKYPLRRTGERGEGQWERISWDRALTEIAEHVIDEVTEGRYDAISGFTPIPAMSPVSFASGTRMINLLGGVSHSFYDWYSDLPPGQPITWGHQTDNAESADWYNADYIIAWGSNINVTRIPDAKYFLDAQYNGTKRVGVFTDYSQTAIHTDEWLSPNPGTDTALALGMARTIVDEGLYDEAHVKEQSDMPLLVREDTGKFLRASEVPGLGADVENPEKVMVMQDSEGDLRIAPASLGDRADKYDPSKSIELDFDPRLTVEEEVATTD…	2784881	Halapricum desulfuricans
job.pdb	AF-A0A378R1U4-F1-model_v4 Respiratory nitrate reductase 1 alpha chain	31.000	103	65	2	55	156	29	126	1.000	5.178E-04	164	233	194	DRTWEQIYRNQFEDDSTFVFTCAPNDTHNCLLRAHVKNGVVVRISPTYGYGEATDLYGNRASHRWDPRTCQKGLILSRRFYSERRVKAPMIRKGFKD-WVEAG	NRDWENSYRSRWQFDKIVRSTHGVNCTGSCSWKIYVKNGLVTWETQQTDYPRTRP-----DLPNHEPRGCPRGASYSWYMYSANRVKYPKVRKPLLKLWREAK	-23.817,22.897,20.901,-21.732,25.909,22.059,-18.616,24.553,23.833,-18.135,27.880,25.697,-21.674,27.874,27.155,-21.356,24.172,28.083,-18.455,25.073,30.448,-20.916,27.021,32.660,-22.725,23.693,33.304,-19.650,22.304,35.189,-21.443,21.303,38.431,-24.537,19.942,36.614,-22.445,17.433,34.598,-21.314,15.424,37.668,-23.762,12.492,37.880,-22.077,10.261,40.516,-18.939,8.973,42.280,-17.393,5.477,42.338,-14.7…	MNHLLDQFRFFKKKTGEYADGHGEIRDENRDWENSYRSRWQFDKIVRSTHGVNCTGSCSWKIYVKNGLVTWETQQTDYPRTRPDLPNHEPRGCPRGASYSWYMYSANRVKYPKVRKPLLKLWREAKAVHKNPVDTWASIVTDPTKTEQYKSKRGMGALSVHHGMKWWKSSLPPTSTPPRPLVLTVSLVSRPFLP	90240	Moraxella caprae
job.pdb	AF-A0A3M1F3B1-F1-model_v4 Transcriptional initiation protein Tat	22.700	198	104	6	1	198	12	160	1.000	6.789E-06	164	233	231	MAQGVSRRQLLGRALALGSGAALADLLGPARFLSPAGAATAGAVVPGNPLRVMPDRTWEQIYRNQFEDDSTFVFTCAPNDTHNCLLRAHVKNGVVVRISPTYGYGEATDLYGNRASHRWDPRTCQKGLILSRRFYSERRVKAPMIRKGFKDWVEAGYPRNDDGTPQMDVTLRGSDDWIRISWDEATTIAAKTMEDVAR	VNRTVSRRRFLQATAGT---AATVVALDRFNLLRPRVHAAEGEEGPG---AARYTPT--------ATFDREVYTLC-EMCVWRCGVHAKIKDGVVRKLD------------GNPFHPHSRGMLCPRGQAGIATLYDPDRLKYPLIRKG----------------------ARGEGKWVRASWEEALDYVAARMLAIKQ	66.410,-65.697,-2.849,64.284,-63.960,-5.014,61.613,-64.706,-7.480,59.240,-61.803,-8.218,56.472,-62.868,-10.661,55.896,-59.996,-13.148,52.229,-59.043,-13.653,51.760,-57.791,-17.248,50.040,-54.381,-17.488,48.835,-53.551,-21.052,51.069,-51.151,-22.914,49.171,-47.854,-23.412,51.561,-46.249,-25.924,49.672,-45.499,-29.134,51.461,-42.206,-29.921,48.955,-39.808,-31.558,50.818,-38.115,-34.448,50.146,-34.4…	MNQATKSATPDVNRTVSRRRFLQATAGTAATVVALDRFNLLRPRVHAAEGEEGPGAARYTPTATFDREVYTLCEMCVWRCGVHAKIKDGVVRKLDGNPFHPHSRGMLCPRGQAGIATLYDPDRLKYPLIRKGARGEGKWVRASWEEALDYVAARMLAIKQQYGPEAMIFSSTHNLNQIQFENLLRAYGSPNYGTQRSLCFNAMVLAHLLTYGLEEPGRDYSQTKYIIYTGR	2420332	Caldilineae bacterium
job.pdb	AF-A0A7X8X2M1-F1-model_v4 Molybdopterin-dependent oxidoreductase	24.500	159	73	6	67	213	3	126	1.000	1.977E-05	164	233	282	EDD-STFVFTCAPNDTHNCLLRAHVKNGVVVRISPTYGYGEATDLYGNRASHRWDPRTCQKGLILSRRFYSERRVKAPMIRKGFKDWVEAGYPRNDDGTPQMDVTLRGSDDWIRISWDEATTIAAKTMEDVARTFNGD------EGA-----RKLLAQG	KGDHQIFRNTCPGNCYSACSILSHVKKGKLLKVEGDPNHGYT---LGR---------LCAQGYALTRKDYHRDRLPFPMLQ-----------------------SPRGSGRWSRISWDEALSIIAEKILSLNRSFNNNQSLGLIRGAGNKGFMQKIAED	3.282,-36.411,-32.509,5.393,-33.231,-32.371,5.914,-32.025,-28.780,3.736,-28.911,-29.016,5.670,-25.622,-29.425,3.877,-24.344,-26.264,6.150,-23.602,-23.274,5.238,-22.356,-19.775,7.736,-20.186,-17.853,7.459,-19.266,-14.154,8.280,-15.565,-13.592,7.626,-12.705,-11.145,5.293,-9.810,-12.003,7.505,-6.712,-12.566,4.731,-4.435,-11.330,5.483,-1.595,-8.879,2.995,-2.995,-6.304,5.229,-5.027,-3.893,2.909,-8.081…	MEKGDHQIFRNTCPGNCYSACSILSHVKKGKLLKVEGDPNHGYTLGRLCAQGYALTRKDYHRDRLPFPMLQSPRGSGRWSRISWDEALSIIAEKILSLNRSFNNNQSLGLIRGAGNKGFMQKIAEDFFESLGARILSERTGSDARLGTGRLEMPEPENMAKAKHIVIWGVNPAVNGVHQMFFINRARDFSAKLIVIDPVFTPTAAQGDIYIQVKPGTDRLLAMAVAKLLVEEGNIDEDFLLQNTEGWPEYKHYVTEQVSLEEAGRLTGVGTKAIRELARYYS	2044939	Clostridia bacterium
job.pdb	AF-A0A376FB73-F1-model_v4 Respiratory nitrate reductase subunit alpha apoprotein	23.600	199	113	6	55	232	29	209	1.000	4.277E-05	164	233	283	DRTWEQIYRNQFEDDSTFVFTCAPNDTHNCLLRAHVKNGVVVRISPTYGYGEATDLYGNRASHRWDPRTCQKGLILSRRFYSERRVKAPMIRKGFKD-WVEAGYPR------------NDDGTPQMDVTLRGSDDWIRISWDEATTIAAKTMEDVARTF--------NGDEGARKLLAQGYHPEMVEVMHGAGVQALKL	NRDWEDGYRQRWQHDKVVRSTHGVNCTGSCSWKIFVKNGLVTWEMQQTDYPRTRPDMPNHE-----PRGCPRGASYSWYLYSANRLKYPLMRKRLMKMWREAKVQHSDPVDAWASIIEDADKA-KSFKQARGRGGFVRSSWKEVNELIAASNVYTVKTYGPDRVAGFSP------------IPAMSMVSYASGARYLSL	46.530,-20.931,-2.101,48.646,-18.270,-0.328,47.885,-14.766,-1.695,51.290,-13.728,-0.275,53.240,-16.388,-2.222,51.232,-15.652,-5.412,52.949,-12.209,-5.458,56.194,-14.028,-6.418,54.490,-14.981,-9.735,54.459,-11.255,-10.734,56.205,-11.621,-14.131,54.613,-15.037,-14.858,51.128,-13.418,-14.706,51.871,-10.853,-17.477,50.217,-11.882,-20.775,50.297,-9.988,-24.105,50.530,-6.213,-24.415,47.899,-4.449,-26.5…	MSKFLDRFRYFKQKGETFADGHGQVLDTNRDWEDGYRQRWQHDKVVRSTHGVNCTGSCSWKIFVKNGLVTWEMQQTDYPRTRPDMPNHEPRGCPRGASYSWYLYSANRLKYPLMRKRLMKMWREAKVQHSDPVDAWASIIEDADKAKSFKQARGRGGFVRSSWKEVNELIAASNVYTVKTYGPDRVAGFSPIPAMSMVSYASGARYLSLIGGTCLSFYDWYCDLPPASPQTWGEQTDVPESADWYNSSYIIAWGSNVPQTRTPDAHFFTEVRYKGTKNRSGDP	61645	Enterobacter asburiae
job.pdb	AF-R4M744-F1-model_v4 Nitrate reductase Z subunit alpha	21.300	201	119	9	20	199	8	190	1.000	1.977E-05	164	233	286	GAALADLLGPA-RFLSPAGAATAGAVVPGNPLRV---MPDRTWEQIYRNQFEDDSTFVFTCAPNDTHNCLLRAHVKNGVVVRI--SPTYGYGEATDLYGNRASHRWDPRTCQKGLILSRRFYSERRVKAPMIRK----GFKD-----------WVEAGYPRNDDGTPQMDVTLRGSDDWIRISWDEATTIAAKTMEDVART	GGPLEELLERSGRFFTPGE---FSA-----DLRTVTRRGGREGDVFYRDRWSHDKVVRSTHGVNCTGSCSWKIYVKDGIITWETQQTDYPSV-------GPDRPEYEPRGCPRGASFSWYSYSPTRVRYPYARGVLVEMYREAKTRLGDPVLAWADIQADPERR---RRYQQARGKGGLVRVSWAEASEMVAAAHVHTIKT	51.200,4.844,-43.130,49.723,4.309,-39.657,51.998,1.722,-38.022,49.593,-0.625,-36.214,51.419,-1.323,-32.917,52.248,-4.965,-33.200,52.620,-7.015,-29.999,53.927,-10.539,-30.727,56.012,-12.773,-33.019,55.073,-14.335,-36.409,53.553,-17.359,-34.742,51.268,-15.160,-32.588,50.077,-13.218,-35.666,49.410,-16.558,-37.418,47.375,-17.859,-34.429,45.294,-14.647,-34.191,44.682,-14.748,-37.976,43.803,-18.483,-37…	MTVTPHVGGPLEELLERSGRFFTPGEFSADLRTVTRRGGREGDVFYRDRWSHDKVVRSTHGVNCTGSCSWKIYVKDGIITWETQQTDYPSVGPDRPEYEPRGCPRGASFSWYSYSPTRVRYPYARGVLVEMYREAKTRLGDPVLAWADIQADPERRRRYQQARGKGGLVRVSWAEASEMVAAAHVHTIKTTATKPKSARQSPIPACNGQPCRGVPVRGADRRRDDVVLRLVRRLAGGLAAGVRRPDRRARIRRLVGCVVFGHVGLQRPDHPDARRTLDGGGPLPRR	1310114	Mycobacterium tuberculosis CAS/NITR204
job.pdb	AF-A0A6C8GR06-F1-model_v4 Anaerobic dimethyl sulfoxide reductase chain A	24.100	211	97	9	2	208	11	162	1.000	2.197E-06	164	233	287	AQGVSRRQLLGRALALGSGAALADLLGPARFLSPAG--AATAGAVVPGNPLRVMPDRTWEQIYRNQFEDD-STFVFTCAPNDTHNCLLRAHVKNGVVVRISPTYGYGEATD-LYGNRASHRWDPRTCQKGLILSRRFYSERRVKAPMIRKGFKDWVEAGYPRNDDGTPQMDVTLRGSDDWIRISWDEATTIAAKTMEDVARTFNGDEGARK	AAEVSRRGLVKTT----AIGGLA--MASSAFTLPFTRIANAAEAISPT-------------------KTDEKVVWSACTVNCGSRCPLRMHVVDGEIKYVETDNTGNDDYDGLHQVRA--------CLRGRSMRRRVYNPDRLKYPMKR----------------------VGARGEGKFERISWDEAYDIIATNMQRLIK----EYGNES	-36.419,-19.212,-33.078,-34.002,-21.751,-34.668,-31.570,-19.779,-36.904,-30.658,-21.781,-40.031,-27.032,-21.028,-41.029,-26.801,-20.853,-44.869,-24.877,-23.693,-46.426,-22.679,-21.071,-48.185,-21.031,-20.328,-44.790,-20.061,-24.019,-44.326,-18.456,-24.331,-47.814,-15.722,-21.640,-47.490,-12.290,-23.322,-47.207,-9.888,-20.541,-46.161,-6.322,-21.898,-46.500,-3.469,-20.344,-44.460,-1.672,-19.682,-47…	MKTKIPDAVLAAEVSRRGLVKTTAIGGLAMASSAFTLPFTRIANAAEAISPTKTDEKVVWSACTVNCGSRCPLRMHVVDGEIKYVETDNTGNDDYDGLHQVRACLRGRSMRRRVYNPDRLKYPMKRVGARGEGKFERISWDEAYDIIATNMQRLIKEYGNESIYLNYGTGTLGGTLTRSWPPGKTLVARLMNCCGGYLNHYGDYSSAQIAAGLNYTYGGWADGNSPSDIENSKLVVLFGNNPGETRMSGGGVTYYLEQARQKSNARMIIIDPRYTDTGAGREDEWIP	913063	Salmonella enterica subsp. enterica serovar Adelaide str. A4-669
job.pdb	AF-A0A1H0B8X5-F1-model_v4 Nitrate reductase alpha subunit	21.400	257	144	11	1	232	2	225	1.000	1.559E-05	164	233	304	MAQGVSRRQLLGRALALGSGAALADLLGPA-RFLSPAGAAT-------AGAVVPGNPLRVMPDRTWEQIYRNQFEDDSTFVFTCAPNDTHNCLLRAHVKNGVVVRISPTYGYGEATDLYGNRASHRWDPRTCQKGLILSRRFYSERRVKAPMIRKG-FKDWVEAGYPRNDD--------GTP---QMDVTLRGSDDWIRISWDEATTIAAKTMEDVARTFNGDEGARKLLAQGY-----HPEMVEVMHGAGVQALKL	VGTEFSRAR-------AGMDSDLAEALVRSRRFFTRAEVSEDLRTLHNKGG------------RQADDFYRDLWSHDKVVRSTHGVNCTGSCSWKVYVKDGIITWEAQQTDYPSV-----GPDRPEYEPRGCPRGAAFSWYTYSPTRVRYPYVRGVLLEMYREAKQRRGDPVAAWAEVVTNPEKARRYKAARGKGGLVRASWGEAVEMVAAAHVHTIK----EYGPDRL-----AGFSPIPAMSMVSHAAGARFYSL	57.273,25.042,-56.566,59.052,22.560,-54.267,56.834,19.603,-53.270,57.132,19.021,-49.496,56.685,15.274,-49.069,55.722,15.055,-45.407,57.197,11.683,-44.483,54.485,10.194,-42.262,56.684,9.357,-39.262,55.688,5.726,-38.643,54.175,5.764,-35.129,57.138,3.972,-33.452,58.933,3.906,-30.072,61.469,6.542,-28.946,64.464,4.251,-29.672,65.514,1.130,-31.606,66.443,-0.423,-28.230,62.907,0.185,-26.878,61.492,-1.29…	MVGTEFSRARAGMDSDLAEALVRSRRFFTRAEVSEDLRTLHNKGGRQADDFYRDLWSHDKVVRSTHGVNCTGSCSWKVYVKDGIITWEAQQTDYPSVGPDRPEYEPRGCPRGAAFSWYTYSPTRVRYPYVRGVLLEMYREAKQRRGDPVAAWAEVVTNPEKARRYKAARGKGGLVRASWGEAVEMVAAAHVHTIKEYGPDRLAGFSPIPAMSMVSHAAGARFYSLLGGAMLSFYDWYADLPVASPQVFGDQTDVPESGDWWDAGYLIMWGSNLPVTRPRTRTGWPRPATGARRWWRSPRTTRTT	1196353	Streptomyces wuyuanensis
job.pdb	AF-A0A519MJT4-F1-model_v4 Nitrate reductase subunit alpha	26.100	199	108	9	55	232	29	209	1.000	2.507E-05	164	233	313	DRTWEQIYRNQFEDDSTFVFTCAPNDTHNCLLRAHVKNGVVVRISPTYGYGEATDLYGNRASHRWDPRTCQKGLILSRRFYSERRVKAPMIRKGF--KDWVEAGYPR------------NDDGTPQMDV-TLRGSDDWIRISWDEATTIAAKTMEDVARTFNGDEGARKLLAQGY------HPEMVEVMHGAGVQALKL	DRTWEDAYRDRWAHDKIVRSTHGVNCTGSCSWKIYVKGGIVTWETQQTDYPRTRPDLPNHE-----PRGCARGASYSWYLYSANRVKYPMVR-GRLLKHWRAALALAKSPVDAWASIVENDAS--KREWQKQRGLGGFVRSTWDEVNQMIAAA---NVYTIKQHGPDR-------IIGFSPIPAMSMISYAAGSRYLSL	-2.627,-49.657,-14.243,-0.093,-51.675,-12.170,3.316,-49.918,-12.210,4.751,-53.244,-10.936,3.507,-55.224,-13.976,4.424,-52.407,-16.414,8.111,-52.900,-15.428,7.983,-56.522,-16.715,7.596,-55.082,-20.260,10.929,-53.169,-20.086,12.588,-54.888,-23.099,9.363,-55.069,-25.193,8.638,-51.307,-25.091,9.471,-49.447,-28.351,12.688,-47.456,-28.159,14.202,-45.131,-30.801,17.824,-43.913,-30.467,18.854,-40.347,-31…	MSHFLDRLTYFSQPRETFADGHGQINGEDRTWEDAYRDRWAHDKIVRSTHGVNCTGSCSWKIYVKGGIVTWETQQTDYPRTRPDLPNHEPRGCARGASYSWYLYSANRVKYPMVRGRLLKHWRAALALAKSPVDAWASIVENDASKREWQKQRGLGGFVRSTWDEVNQMIAAANVYTIKQHGPDRIIGFSPIPAMSMISYAAGSRYLSLIGGVCMSFYDWYCDLPPSSPQTWGEQTDVPESADWYNSSYIIAWGSNVPQTRTPDAHFLTEVRYKGTKVVSITPDYSEVAKLGDLWMHPKQGTDAAVAMAMGHV	1872122	Acidovorax sp.
job.pdb	AF-E7T386-F1-model_v4 Anaerobic dimethyl sulfoxide reductase chain A	24.100	199	96	8	1	199	6	149	1.000	9.135E-06	164	233	494	MAQGVSRRQLLGRALALGSGAALADLLGPARFLSPAGAATAGAVVPGNPLRVMPDRTWEQIYRNQFEDDSTFVFTCAPNDTHNCLLRAHVKNGVVVRISPTYGYGEATDLYGNRASHRWDPRTCQKGLILSRRFYSERRVKAPMIRKGFKDWVEAGYPRNDDGTPQMDVTLRGSDDWIRISWDEATTIAAKTMEDVART	RMVGISRRTLV-KSTAIGS---LALAAGG--FSLPFTLRSAAAAV------------------QQASE-KVIWGACSVNCGSRCALRLHVKDNEVTWVETDNTGSDE---YGNHQVR-----ACLHGRSIRRRINHPDRLNYPMKRVG----------------------KRGEGKFERISWDEALDTIASSLKKTVEQ	26.921,-66.014,-33.184,28.310,-63.413,-31.823,29.127,-62.124,-28.325,31.026,-59.027,-27.503,30.186,-55.479,-26.580,33.126,-54.523,-24.324,33.166,-50.883,-23.202,36.878,-49.931,-22.987,37.142,-48.196,-19.581,40.076,-45.733,-19.377,41.653,-46.312,-15.938,42.958,-43.383,-13.815,46.393,-45.105,-13.990,46.408,-44.988,-17.824,45.594,-41.228,-17.761,48.552,-40.515,-15.410,50.968,-42.476,-17.634,49.695,-…	MSKNDRMVGISRRTLVKSTAIGSLALAAGGFSLPFTLRSAAAAVQQASEKVIWGACSVNCGSRCALRLHVKDNEVTWVETDNTGSDEYGNHQVRACLHGRSIRRRINHPDRLNYPMKRVGKRGEGKFERISWDEALDTIASSLKKTVEQYGNEAVYIQYSSGIVGGNMTRSSPSASAVKRLMNCYGGSLNQYGSYSTAQISCAMPYTYGSNDGNSTTDIENSKLVVMFGNNPAETRMSGGGITYLLEKAREKSNAKMIVIDPRYTDTAAGREDEWLPIRPGTDAALVAGIAWVLINENLVDQPFLDKYCVGYDEKTLPAEQALGKLWLLVSMALGVIFVWMMTCVYQIDTVPTWHNGYTTLAFFLTVLLSGPILAAAILRAARVTFNTTPFAIISVLAL…	932676	Shigella boydii ATCC 9905
job.pdb	AF-A0A1G1KT71-F1-model_v4 Nitrate reductase (quinone)	28.100	160	92	3	56	200	13	164	1.000	2.695E-04	164	233	1204	RTWEQIYRNQFEDDSTFVFTCAPNDTHNCLLRAHVKNGVVVRISPTYGYGEATDLYGNRASHRWDPRTCQKGLILSRRFYSERRVKAPMIRKG---------------FKDWVEAGYPRNDDGTPQMDVTLRGSDDWIRISWDEATTIAAKTMEDVARTF	RKWEEFYRNRFQHDNVVRSTHGVNCTGGCSWKIHVKDGIVVWETQQLDYPLLEDTLPP-----YEPRGCQRGISFSWYLYSPLRIKYPLIRGTLLDIYRKEKEKTRDPFEAWRNIQNDKKTR---EKYQKARGKGGFRRVSWDEALELMAVASLYTAKKY	-57.164,-27.872,-40.767,-54.358,-25.808,-39.200,-52.770,-27.883,-36.389,-52.351,-24.671,-34.311,-55.220,-22.676,-32.780,-53.936,-19.446,-31.194,-56.365,-18.983,-28.284,-55.897,-15.374,-27.116,-57.502,-15.763,-23.658,-55.764,-13.406,-21.156,-58.170,-14.685,-18.535,-56.470,-18.140,-18.607,-53.019,-16.507,-18.040,-53.792,-15.022,-14.573,-51.164,-17.382,-13.051,-48.489,-15.109,-14.631,-49.395,-12.498…	MSWIKDIISPQTRKWEEFYRNRFQHDNVVRSTHGVNCTGGCSWKIHVKDGIVVWETQQLDYPLLEDTLPPYEPRGCQRGISFSWYLYSPLRIKYPLIRGTLLDIYRKEKEKTRDPFEAWRNIQNDKKTREKYQKARGKGGFRRVSWDEALELMAVASLYTAKKYGPDRVAGFSPIPAMSMLSYAAGSRFLQLFGGVNLSFYDWYCDLPNAFPEIWGEQTDVCESADWYNAKLIADMGANLNMTRTPDCHFFAEARHNGTKTVVFSPDFSQVSKYADQWVSLHAGSDGAFWMAVTHVILKEYHHEKKNRFFLDYVKQYTDSPYLVKLETNGKNLIPGRLLRANELEEYKSLSNGDWKFLNINEVSKRYVVPKGSVGHRWDENKANWNMKLENAEGGEAYQ…	1801832	Omnitrophica bacterium RIFCSPLOWO2_12_FULL_44_17
job.pdb	AF-X1NCW4-F1-model_v4 4Fe-4S Mo/W bis-MGD-type domain-containing protein	18.700	139	75	3	70	208	7	107	1.000	2.540E-04	163	233	113	STFVFTCAPNDTHNCLLRAHVKNGVVVRISPTYGYGEATDLYGNRASHRWDPRTCQKGLILSRRFYSERRVKAPMIRKGFKDWVEAGYPRNDDGTPQMDVTLRGSDDWIRISWDEATTIAAKTMEDVARTFNGDEGARK	LVCFSVCPKDCFGSCSLEVEVEKGRIIKVR------------GNRNSPVDQGSICVKGKNYPNIVYGPERLLYPLQRIG----------------------KRGKGEFKRISWEQALDIIYEKLKNLKE----QYGPES	3.097,2.723,-39.303,2.669,5.077,-36.316,4.543,3.162,-33.588,2.315,2.625,-30.539,5.124,3.826,-28.225,4.310,3.273,-24.524,3.632,6.349,-22.501,6.666,7.128,-20.287,5.855,8.651,-16.867,8.455,9.896,-14.347,8.172,8.795,-10.695,10.247,8.128,-7.538,10.861,4.874,-5.645,8.709,5.074,-2.455,10.914,2.542,-0.688,12.659,3.462,2.574,16.088,2.393,1.250,18.212,5.634,1.047,18.627,5.065,-2.725,16.259,7.963,-3.631,15.…	MTENRPLVCFSVCPKDCFGSCSLEVEVEKGRIIKVRGNRNSPVDQGSICVKGKNYPNIVYGPERLLYPLQRIGKRGKGEFKRISWEQALDIIYEKLKNLKEQYGPESVLYYNR	412755	marine sediment metagenome
job.pdb	AF-A0A6G3LFE4-F1-model_v4 Molybdopterin-dependent oxidoreductase	24.000	129	64	3	70	198	9	103	1.000	1.402E-04	163	233	201	STFVFTCAPNDTHNCLLRAHVKNGVVVRISPTYGYGEATDLYGNRASHRWDPRTCQKGLILSRRFYSERRVKAPMIRKGFKDWVEAGYPRNDDGTPQMDVTLRGSDDWIRISWDEATTIAAKTMEDVAR	KRVKTTCSICGHNQCGVIVELEGGIVKRILPDREDPMT---KGS---------ICPKGIASIQLLYHPDRLKYPLARDG----------------------PRGSGKWRRISWEEALDTIAKTLMRIRE	2.354,42.539,-14.701,5.329,40.132,-14.980,3.939,36.566,-14.963,6.827,34.713,-13.295,6.211,31.055,-14.158,5.711,29.223,-10.835,8.828,27.702,-9.394,9.143,23.971,-10.191,10.372,21.991,-7.152,11.668,18.405,-7.653,11.474,15.829,-4.821,12.832,12.245,-4.899,10.540,9.540,-3.450,9.272,5.976,-4.154,6.208,4.676,-6.018,4.200,2.511,-3.607,1.466,1.132,-5.960,2.714,-2.496,-6.277,4.577,-2.569,-2.926,7.227,-4.968…	MSSSSPEIKRVKTTCSICGHNQCGVIVELEGGIVKRILPDREDPMTKGSICPKGIASIQLLYHPDRLKYPLARDGPRGSGKWRRISWEEALDTIAKTLMRIREESGPEAVVMARGTNRGSWIRLFNRFANSFGTPNWTESGGAQCFTPRNFAQRITLGGMALEWPDLENSRTIMVWGANPPATWPPKSRKIIEAKSRGRSS	2480821	Desulfurococcales archaeon
job.pdb	AF-A0A707FUE8-F1-model_v4 Molybdopterin-dependent oxidoreductase	24.200	198	92	6	1	198	4	143	1.000	3.329E-06	163	233	397	MAQGVSRRQLLGRALALGSGAALADLLGPARFLSPAGAATAGAVVPGNPLRVMPDRTWEQIYRNQFEDDSTFVFTCAPNDTHNCLLRAHVKNGVVVRISPTYGYGEATDLYGNRASHRWDPRTCQKGLILSRRFYSERRVKAPMIRKGFKDWVEAGYPRNDDGTPQMDVTLRGSDDWIRISWDEATTIAAKTMEDVAR	ETGHLNRRSFLKGIVALG----AVAALPGGLLTSRCALAQPP--VPFNPK-----------------TYKIYRNACPRNCYDTCSLKTWVKDGVITFVEGA---PESTFTHGT---------PCVKGLSYPRRVYSPDRIKYPMTQD-----------------------VRGSGNWRRISWEEAMQRIAAKMLEIKK	-59.880,-9.836,-45.428,-58.935,-12.115,-43.318,-57.449,-12.704,-39.853,-57.190,-16.494,-39.491,-56.214,-16.950,-35.849,-55.075,-20.610,-35.887,-56.702,-21.973,-32.704,-54.291,-24.498,-31.146,-56.727,-27.237,-30.066,-55.810,-28.892,-26.710,-55.511,-32.225,-28.634,-52.903,-30.752,-31.044,-51.017,-29.265,-28.062,-51.045,-32.626,-26.204,-49.830,-34.421,-29.372,-46.989,-31.844,-29.522,-46.052,-32.510,…	MSNETGHLNRRSFLKGIVALGAVAALPGGLLTSRCALAQPPVPFNPKTYKIYRNACPRNCYDTCSLKTWVKDGVITFVEGAPESTFTHGTPCVKGLSYPRRVYSPDRIKYPMTQDVRGSGNWRRISWEEAMQRIAAKMLEIKKKDGSMLGLALTKYSGKFGVLNYAVEGMMSSLGYTTRFAGTPCWPAGIDAQNYDMGDMWCNDPEDMVKAKYIIIWGANPAWCSMHSMKYIYQAREKGAKVVVIDPLLSQTAAKADLYLRVRPGSDGALALGMARHLVDKGLVDQDFVNNDAHGYPEFEAYLRNHVTVEWAAEICGLSADVIRQLAEEFTAVKPATVWIGYGMQRHVNGGANVRAIDAFVAMSGNIGVEGGGARYGHLHTWGFNYNAMLQKPPVGA	90371	Salmonella enterica subsp. enterica serovar Typhimurium
job.pdb	AF-A0A0B8PI03-F1-model_v4 Anaerobic dimethyl sulfoxide reductase chain A	23.100	207	99	6	1	205	8	156	1.000	4.222E-06	163	233	454	MAQGVSRRQLLGRALALGSGAALADLLGPARFLSPAGAATAGAVVPGNPLRVMPDRTWEQIYRNQFEDD-STFVFTCAPNDTHNCLLRAHVKNGVVVRISPTYGYGEATDLYGN-RASHRWDPRTCQKGLILSRRFYSERRVKAPMIRKGFKDWVEAGYPRNDDGTPQMDVTLRGSDDWIRISWDEATTIAAKTMEDVARTFNGDEG	SALNMTRRGFIKASSALGGVAAVASGITLPFKSKPAAAAVTEV------------------------ADEKVVWSACTVNCGSRCPLRMHVQNGEIKYVETDNTGDDVYGKEHQVRA--------CLRGRSMRRRVYNPDRLKYPMKRIG----------------------KRGEGKFKRITWEEAYDEVAGTMQRLIK----DYG	-73.778,20.767,9.126,-71.914,23.045,6.625,-69.108,24.734,5.897,-68.251,26.944,3.279,-66.694,29.716,1.223,-64.274,32.012,0.451,-60.632,31.218,-0.268,-59.933,31.164,-4.047,-56.189,31.554,-4.552,-55.083,30.634,-8.128,-54.791,26.854,-8.526,-52.513,26.639,-11.605,-51.924,22.988,-12.554,-48.649,21.719,-14.138,-50.548,21.384,-17.479,-51.454,25.125,-17.481,-47.751,26.071,-17.172,-46.709,24.029,-20.260,-4…	MKNNDKDSALNMTRRGFIKASSALGGVAAVASGITLPFKSKPAAAAVTEVADEKVVWSACTVNCGSRCPLRMHVQNGEIKYVETDNTGDDVYGKEHQVRACLRGRSMRRRVYNPDRLKYPMKRIGKRGEGKFKRITWEEAYDEVAGTMQRLIKDYGNDSIYLNYGTGTLGGTVTKSWPPAQTLIARLMNLCGGYLNHYGDYSTAQIAKGLSYTYGGWANNNSFSDLQNAKLNVQFGNNPAETRMSGGGLIHHYVESKNISNVRTIIIDPRYTDTAGGREDQWIPIRPSTDAALVAGLAHVMITEDLVDQAFLDKYCVGYDETTLPASAPKNSDYKSYILGKGEDGVVKTPEWASKITGIPVDTIVKLGREMGNNKPCAIHQGWGLQRTANGELACRAIA…	1481914	Vibrio ishigakensis
job.pdb	AF-A0A418M395-F1-model_v4 Nitrate reductase subunit alpha	24.700	202	105	9	56	232	33	212	1.000	4.480E-06	163	233	569	RTWEQIYRNQFEDDSTFVFTCAPNDTHNCLLRAHVKNGVVVRISPTYGYGEATDLYGNRAS--HRWDPRTCQKGLILSRRFYSERRVKAPMIR----KGFKDWVEAGYPRNDD--------GTPQMDV---TLRGSDDWIRISWDEATTIAAKTMEDVARTFNGDEGARKLLAQG--------YHPEMVEVMHGAGVQALKL	RDWEDLYRGRWQHDKEVRSTHGVNCTGSCSWKIHVKDGIIAFET------QQTD-YPSLGPDVPEYEPRGCPRGASFSWYEYSPLRVKYPYVRGELLNLWQSFRGQG---MDPLVAWEKIVANPQFKASYQSARGKGGFVRASWQEATEMIAAAS------------VHTIVHYGPDRVTGFSPIPAMSQVSYAAGSRFLSL	11.424,-50.350,-46.357,14.645,-49.215,-48.078,15.156,-45.431,-47.755,14.931,-44.159,-51.361,18.142,-42.094,-51.228,17.763,-40.976,-54.891,15.966,-37.579,-55.358,14.184,-38.753,-58.464,12.815,-41.832,-56.633,11.539,-39.602,-53.785,9.444,-37.650,-56.369,7.620,-40.924,-57.192,7.098,-41.419,-53.410,3.324,-40.851,-53.932,2.967,-44.167,-55.843,3.924,-46.215,-52.759,1.027,-46.497,-50.291,1.586,-47.226,-…	MTQLNHPLLRAFGHLWRGPRINQNWTEESGRSRDWEDLYRGRWQHDKEVRSTHGVNCTGSCSWKIHVKDGIIAFETQQTDYPSLGPDVPEYEPRGCPRGASFSWYEYSPLRVKYPYVRGELLNLWQSFRGQGMDPLVAWEKIVANPQFKASYQSARGKGGFVRASWQEATEMIAAASVHTIVHYGPDRVTGFSPIPAMSQVSYAAGSRFLSLIGGTILSFYDWYADLPPASPQIWGEQTDVPESADWYNASYFIIWGTNLPMTRTPDAHFMVEARYRGTKVVGVSPDYAEYIKFADQWLPARAGTDAALAMAMTHVILQEFYVDKPTEYFLNYAKQYTDLPFLVTLRVQENGNYAADRFLHAADLVGPEFDGAANGAWKTIVMDSNTGEFVVPNGSLGF…	2048547	Alicyclobacillaceae bacterium I2511
job.pdb	AF-A0A259SQT2-F1-model_v4 4Fe-4S Mo/W bis-MGD-type domain-containing protein	26.700	187	96	7	34	188	9	186	1.000	1.029E-05	162	233	187	SPAGAATAGAVVP----GNPLR------------VMPDRTWEQIYRNQFEDDSTFVFTCAPNDTHNCLLRAHVKNGVVVRISPTYGYGEATDLYGNRASH----RWDPRTCQKGLILSRRFYSERRVKAPMIRKGFKD-WVEAGYPRNDDGTPQMDV-----------TLRGSDDWIRISWDEATTI	APETAATADPAAPIYRFGSFLRRGEASPDARQLFLTGGREADRFYRDRWSHDKVVRSTHGVNCTGSCSWNVYVKDGVITWES------QATD---YPSTGPDLPEYEPRGCPRGASFSWYTYSPTRIRYPYVRGVLLDHYREAKARLGDPVLAWRDVVEDPEKARAYKSARGKGGLVRASWDEAAEI	11.194,-2.532,-36.051,14.382,-0.839,-37.336,16.493,-3.407,-39.033,19.281,-4.320,-36.594,22.401,-2.408,-37.702,24.855,-5.158,-38.740,27.869,-4.997,-36.419,30.846,-4.940,-38.852,33.074,-7.905,-38.297,36.537,-6.813,-37.071,39.010,-6.821,-39.910,41.794,-8.956,-38.430,44.259,-10.471,-40.939,43.867,-14.178,-40.064,46.986,-16.303,-39.905,45.627,-19.627,-41.259,44.611,-21.597,-38.151,45.226,-25.297,-39.0…	MPAGRAVPAPETAATADPAAPIYRFGSFLRRGEASPDARQLFLTGGREADRFYRDRWSHDKVVRSTHGVNCTGSCSWNVYVKDGVITWESQATDYPSTGPDLPEYEPRGCPRGASFSWYTYSPTRIRYPYVRGVLLDHYREAKARLGDPVLAWRDVVEDPEKARAYKSARGKGGLVRASWDEAAEIA	1970400	Microbacterium sp. 14-71-5
job.pdb	AF-A0A2W5MG80-F1-model_v4 Nitrate reductase subunit alpha	21.700	216	121	8	1	199	7	191	1.000	6.789E-06	162	233	266	MAQGVSRRQLLGRALALGSGAALADLLGPARFLSPAGAATAGAVVPGNPLRVMPDRTWEQIYRNQFEDDSTFVFTCAPNDTHNCLLRAHVKNGVVVRIS-----PTYGYGEATDLYGNRASHRWDPRTCQKGLILSRRFYSERRVKAPMIR----KGFKD-WVEAGYPRNDD----GTPQMD---VTLRGSDDWIRISWDEATTIAAKTMEDVART	HLDGPAADALLKLGRYFTKWDETADG---------RAVFREGG------------RAGDVFYRDRWSHDKVVRSTHGVNCTGSCSWKVYVKDGIITWESQQTDYPTTGPDRP----------EYEPRGCPRGAAFSWYTYSPTRVRYPYGRGVLVEAYREAKARLGDPVDAFAEISGNPETRKRYQSARGKGGLVRLSWAEALEIAAASYVHTIGT	54.643,-2.460,-49.701,54.033,-5.435,-47.392,52.348,-3.997,-44.317,53.434,-6.870,-42.107,51.162,-6.207,-39.143,53.328,-6.086,-36.011,53.116,-9.662,-34.648,54.285,-10.256,-31.054,55.134,-13.899,-31.932,58.177,-15.480,-33.634,58.464,-18.474,-36.035,58.628,-20.930,-33.172,55.244,-19.786,-31.781,53.694,-20.034,-35.279,55.116,-23.581,-35.628,53.559,-24.580,-32.269,50.149,-23.124,-33.248,50.354,-24.944,…	MTTERAHLDGPAADALLKLGRYFTKWDETADGRAVFREGGRAGDVFYRDRWSHDKVVRSTHGVNCTGSCSWKVYVKDGIITWESQQTDYPTTGPDRPEYEPRGCPRGAAFSWYTYSPTRVRYPYGRGVLVEAYREAKARLGDPVDAFAEISGNPETRKRYQSARGKGGLVRLSWAEALEIAAASYVHTIGTYGPDRCVSFSPIPAMSMVSHAVGTRFNHLIGGAMTSFYDWYADLPVASPQVFGDQTDVPESGDWWDSTYLMMWGS	284016	Phenylobacterium zucineum
job.pdb	AF-C6RH47-F1-model_v4 Tat pathway signal sequence domain protein	21.200	198	89	8	3	198	1	133	1.000	9.135E-06	162	233	272	QGVSRRQLLGRALALGSGAALADLLGPARFLSPAGAATAGAVVPGNPLRVMPDRTWEQIYRNQFE-DDSTFVFTCAPNDTHNCLLRAHVKNGVVVRISPT-YGYGEATDLYGNRASHRWDPRTCQKGLILSRRFYSERRVKAPMIRKGFKDWVEAGYPRNDDGTPQMDVTLRGSDDWIRISWDEATTIAAKTMEDVAR	MDTSRRNFLKASTATG-------LLAMTY--------APG--------------TLGAVGAKALEGGDKTVYSFC-EMCSSRCPIEAKVVDGKTVFIQGNGKVGGTATS-------------VCARGGSGHNQLYDPQRLVKPLIR----------------------VGERGENKWREASWDEALDLVAKKMLEIKE	-12.032,-30.968,-38.648,-11.062,-27.935,-40.754,-10.759,-25.035,-38.252,-11.216,-22.027,-40.529,-10.994,-18.621,-38.744,-14.721,-18.143,-39.543,-15.709,-21.393,-37.764,-13.559,-20.366,-34.761,-15.282,-16.930,-34.560,-18.756,-18.535,-34.829,-17.842,-21.031,-32.077,-16.407,-18.198,-29.885,-19.621,-16.126,-30.214,-21.730,-19.171,-29.226,-19.550,-19.817,-26.126,-19.650,-16.085,-25.196,-23.478,-16.204…	MDTSRRNFLKASTATGLLAMTYAPGTLGAVGAKALEGGDKTVYSFCEMCSSRCPIEAKVVDGKTVFIQGNGKVGGTATSVCARGGSGHNQLYDPQRLVKPLIRVGERGENKWREASWDEALDLVAKKMLEIKEKYGPESFVFTAKSSQTHKLMTTFASAYGSPNCFSHLSCCPVTYQMVCTHMYGDAKLKRDFANAKYVVNFGHNLFEGIVIADAKKLAKMAAKEDTKLLVLDPRFSVVASKADEWLPVKPGTDLAFVLVAHSHVDQKRRVR	553219	Campylobacter showae RM3277
job.pdb	AF-A0A6D0EI03-F1-model_v4 Molybdopterin-dependent oxidoreductase	23.300	201	115	6	53	232	27	209	1.000	4.539E-05	162	233	302	MPDRTWEQIYRNQFEDDSTFVFTCAPNDTHNCLLRAHVKNGVVVRISPTYGYGEATDLYGNRASHRWDPRTCQKGLILSRRFYSERRVKAPMIRKGFKD-WVEAGYPR------------NDDGTPQMDVTLRGSDDWIRISWDEATTIAAKTMEDVARTF--------NGDEGARKLLAQGYHPEMVEVMHGAGVQALKL	ETNRDWEDGYRQRWQHDKVVRSTHGVNCTGSCSWKIFVKNGLVTWEVQQTDYPRTRPDLPNHE-----PRGCPRGASYSWYLYSANRLKYPLMRKRLMKMWREAKVQHSDPVDAWASIIEDADKA-KSFKQARGRGGFVRSSWQEVNELIAASNVYTVKTYGPDRVAGFSP------------IPAMSMVSYASGARYLSL	10.766,-47.963,-16.656,13.585,-49.048,-14.283,16.222,-46.285,-13.884,18.622,-49.058,-12.768,18.165,-51.144,-15.948,18.402,-48.014,-18.162,22.087,-47.766,-17.073,22.754,-50.861,-19.246,21.901,-48.699,-22.312,25.092,-46.633,-21.643,26.682,-46.893,-25.127,23.295,-46.986,-26.918,22.493,-43.484,-25.538,25.653,-41.862,-27.037,24.805,-39.783,-30.136,27.209,-37.705,-32.282,30.367,-36.025,-30.983,30.763,-…	MSKFLDRFRYFKQKGETFADGHGQVLETNRDWEDGYRQRWQHDKVVRSTHGVNCTGSCSWKIFVKNGLVTWEVQQTDYPRTRPDLPNHEPRGCPRGASYSWYLYSANRLKYPLMRKRLMKMWREAKVQHSDPVDAWASIIEDADKAKSFKQARGRGGFVRSSWQEVNELIAASNVYTVKTYGPDRVAGFSPIPAMSMVSYASGARYLSLIGGTCLSFYDWYCDLPPASPQTWGEQTDVPESADWYNSSYILAWGSNVPQTRTPDAHFFTEVRYKGTKTVAITPDYAEIAKLCDLWLAPKQGT	562	Escherichia coli
job.pdb	AF-K2A0Z4-F1-model_v4 4Fe-4S Mo/W bis-MGD-type domain-containing protein	23.400	132	66	4	68	199	14	110	1.000	1.579E-04	162	233	408	DDSTFVFTCAPNDTHNCLLRAHVKNGVVVRISPTYGYGEATDLYGNRASHRWDPRTCQKGLILSRRFYSERRVKAPMIRKGFKDWVEAGYPRNDDGTPQMDVTLRGSDDWIRISWDEATTIAAKTMEDVART	SDEIRKTTCY-MCACRCGINVHLKSGKVAYIEGN------RDHPINKGVL------CAKGASGIMQVTAPSRLRAPLRRVG----------------------PRGSGAFEEISWDEALELAVSWMKPLRET	13.192,-49.773,-40.166,12.990,-45.962,-39.998,15.668,-45.152,-37.383,14.247,-42.124,-35.542,17.262,-39.878,-34.808,18.186,-39.779,-31.178,17.701,-36.028,-30.617,19.622,-34.555,-27.675,16.699,-32.632,-26.122,19.041,-30.777,-23.674,22.305,-29.835,-25.433,24.959,-27.750,-23.775,23.765,-24.244,-24.745,26.758,-22.338,-23.241,30.446,-22.516,-22.219,29.968,-20.143,-19.217,27.093,-19.150,-16.879,27.126,-…	MTVQPKIDTSPAVSDEIRKTTCYMCACRCGINVHLKSGKVAYIEGNRDHPINKGVLCAKGASGIMQVTAPSRLRAPLRRVGPRGSGAFEEISWDEALELAVSWMKPLRETAPEKLAFFTGRDQSQSFTGWWAQAFGTPNYAAHGGFCSVNMAAAGIYTIGGAFWEFGQPDWERTKLFILFGVAEDHDSNPIKIGLGKLKARGAKVIGVNPIRTGYNAVADDWLGITPGTDGLLILSLIHCLLVAGKVDLEYLAKFTNAPLLVVEDGPEKGLILKNAESQPFVIDRRTGAPAPWDGKGVQPDLGAVYQGNRTVFQHMAERYLSPDYAPEAVADRCGIPAARIHALAAELARVAFDEAIEINQSWTDFRGDFHETMPGRPVSFHAMRGISAHSNGFQTARA…	77133	uncultured bacterium
job.pdb	AF-A0A7X9GVZ5-F1-model_v4 Nitrate reductase subunit alpha	25.000	160	89	8	61	200	2	150	1.000	1.106E-04	162	233	511	IYRNQFEDDSTFVFTCAPNDTHNCLLRAHVKNGVVVRISPTYGYGEATDLY--GNRASHRWDPRTCQKGLILSRRFYSERRVKAPMIRKG-FKDWVE-----AGYPRNDDG---------TPQMDV---TLRGSDDWIRISWDEATTIAAKTMEDVARTF	FYRDRWSHDKVVRSTHGVNCTGSCSWKVYVKDGIITWET------QATD-YPSVGPDSPEYEPRGCPRGAAFSWYTYSPTRVRYPYVRSELLRLFREEKAKAPGN----DPVEAWKAIVSDPQKAMRYKRARGKGGLVRASWEEAEELVAAAYVHTVKEF	-8.911,-11.980,-50.876,-7.027,-8.869,-49.618,-8.569,-8.638,-46.094,-8.439,-12.432,-45.519,-4.775,-12.347,-46.549,-4.249,-9.376,-44.159,-5.603,-11.402,-41.168,-3.614,-14.575,-41.972,-0.383,-15.145,-39.988,2.527,-17.619,-39.780,2.228,-18.335,-36.025,0.909,-17.159,-32.648,3.186,-16.952,-29.564,1.995,-16.609,-25.945,3.511,-13.619,-24.119,2.776,-10.910,-21.498,3.843,-7.317,-20.707,6.693,-6.845,-18.196…	VFYRDRWSHDKVVRSTHGVNCTGSCSWKVYVKDGIITWETQATDYPSVGPDSPEYEPRGCPRGAAFSWYTYSPTRVRYPYVRSELLRLFREEKAKAPGNDPVEAWKAIVSDPQKAMRYKRARGKGGLVRASWEEAEELVAAAYVHTVKEFGPDRATGFSPIPAMSQVSFSSGARFHQLIGGSMLSFYDWYADLPPASPQVFGDQTDVPESGDWWDAAYLIMWGSNVPLTRTPDAHWMVEARYRGQKVISVAPDYAESVKFADEWLAPHPGTDAALAMAMGHTILREFYVEQQVPYFESYSKQYTDLPFLVQLDQREDGALVPGKFLVASEAGQHRTAEAATEHADFKPMMFDLATDQVVVPNGTLGHRYSADGEGRWNLELGDLDPALSLLGHHEDIAE…	1911520	Actinomycetales bacterium
job.pdb	AF-A0A6G3DE32-F1-model_v4 Molybdopterin-dependent oxidoreductase	19.600	198	115	8	59	232	43	220	1.000	3.798E-05	162	233	556	EQIYRNQFEDDSTFVFTCAPNDTHNCLLRAHVKNGVVVRISPTYGYGEATDLYGNRASHRWDPRTCQKGLILSRRFYSERRVKAPMIRK----GFKD-WVEAGYP---------RNDDGTPQMDVTLRGSDDWIRISWDEATTIAAKTMEDVARTFNGDEG----------ARKLLAQGYHPEMVEVMHGAGVQALKL	DSPYRERWAHDKVVRSTHGVNCTGSCSWKVYVKDGLITWETQQTDYPSV-----GPDRPEYEPRGCPRGASFSWYTYSPTRVRHPLARGVLVEMYRDAKRRHGGDPVAAWAELTGDPDKR-RRYQRARGHGGFVRVDWDEVLEIAAAAQVHTIA----EYGPDRVAGFSPIPAMSMAS----------HAVGARYHSL	29.124,66.829,-9.662,25.266,66.824,-10.070,25.074,69.504,-12.825,27.710,67.788,-15.009,25.837,64.458,-14.671,22.556,66.176,-15.704,24.224,67.909,-18.683,25.753,64.567,-19.762,22.327,62.838,-19.499,20.614,65.652,-21.480,23.367,65.367,-24.127,22.919,61.557,-24.316,19.108,61.956,-24.733,19.641,64.520,-27.531,22.096,62.144,-29.276,19.585,59.249,-28.942,16.840,61.492,-30.452,19.187,62.606,-33.268,19.9…	MRSRAKAAADAADRLLKAGQLLRKSPTTLDLRAVYRTDQKVNDSPYRERWAHDKVVRSTHGVNCTGSCSWKVYVKDGLITWETQQTDYPSVGPDRPEYEPRGCPRGASFSWYTYSPTRVRHPLARGVLVEMYRDAKRRHGGDPVAAWAELTGDPDKRRRYQRARGHGGFVRVDWDEVLEIAAAAQVHTIAEYGPDRVAGFSPIPAMSMASHAVGARYHSLIGAPMISFYDWYADLPIASPQVFGDQTDVPESGDWWDAAHLMLWGSNVPVTRTPDAHWMAEARYRGQKVVVVSPDYADATKFADEWLHPHPGTDGALAMAMGHVLLTEFFVRRQVPYFTDYVKRFTDLPFLVALDEHGEGRHTPGKFVTAADLGLGRHADAGARAWMPVLIDADTDDVV…	2690313	Streptomyces sp. SID5914
job.pdb	AF-A0A6B0SVS0-F1-model_v4 Molybdopterin-dependent oxidoreductase	28.000	203	102	8	6	204	21	183	1.000	9.135E-06	162	233	571	SRRQLL---GRALALGSGAA-LADLLGPARFLSPAGAATAGAVVPGNPLRVMPDRTWEQIYRNQFEDDSTFVFTCAPNDTHNCLLRAHVKNGVVVRISPTYGYGEATDLYGNRASHRWDPRTCQKGLILSRRFYSERRVKAPMIRKGFKDWVEAGYPRNDDGTPQMDVTLRGSDDWIRISWDEATTIAAKTMEDVARTFNGDE	ARRDFLKGVGAAAAVGASGVGVADQLGEM---------NALEVVDD-PIGSYQYRDWEDLYREEWDWDDKARSTHSVNCTGSCSWQVYTRNGQVWREEQAGDYPRFDDSVPDPN-----PRGCQKGACFSDYVNADQRV-THPLRR---------------------VGERGEGKWKRVSWDEALTEIA---EEVVDTVQAEE	3.482,20.223,-58.385,4.600,20.982,-55.226,2.815,21.820,-51.990,5.287,24.253,-50.308,5.785,24.930,-46.548,4.269,27.568,-44.280,7.254,29.790,-43.691,8.197,31.314,-40.328,7.569,35.089,-40.551,5.845,36.132,-37.267,8.688,35.670,-34.708,11.499,37.341,-36.723,9.544,40.653,-36.857,9.122,40.855,-33.036,12.873,40.304,-32.406,13.956,43.016,-34.901,11.571,45.709,-33.519,12.956,45.191,-29.967,16.574,45.454,-3…	MTGSEPTDTADEQAGDDLTAARRDFLKGVGAAAAVGASGVGVADQLGEMNALEVVDDPIGSYQYRDWEDLYREEWDWDDKARSTHSVNCTGSCSWQVYTRNGQVWREEQAGDYPRFDDSVPDPNPRGCQKGACFSDYVNADQRVTHPLRRVGERGEGKWKRVSWDEALTEIAEEVVDTVQAEEYDAISGFTPIPAMSPVSFASGSRLINLLGGVSHSFYDWYSDLPPGQPITWGTQTENAESADWYNADYIIAWGSNINVTRIPDAKYFLEAGYDGAKRVGIFTDYSQTAIHCDEWIGPEPGSDTALALGMARTIVDEGLYDEEHLKEQTDMPLLVREDTGKFLRASEVPGLDADADRPEKVFVMVDADGDLRTAPGSLGERDGQHDDSVSIELDFDYF…	2073113	Halobaculum saliterrae
job.pdb	AF-A0A2B0KAH4-F1-model_v4 Nitrate reductase subunit alpha	24.800	161	92	6	55	197	32	181	1.000	3.579E-05	162	233	639	DRTWEQIYRNQFEDDSTFVFTCAPNDTHNCLLRAHVKNGVVVRI-----SPTYGYGEA-TDLYGNRASHRWDPRTCQKGLILSRRFYSERRVKAPMIRKGFKD-WVE-AGYPRNDDGTPQMDVTL----------RGSDDWIRISWDEATTIAAKTMEDVA	DREWENVYRKRWQHDKVIRSTHGVNCTGSCSWNIYVKDGIVTWEGQELNYPTTGPDMPDFE-----------PRGCPRGASFSWYIYSPLRVKYPYVRGVLWSMWQEELQNNESPLDAWKSIVENPEKACKYKQARGKGGFIRANWDEVLQLVSASLLYTV	31.105,-39.363,-43.804,29.010,-41.302,-46.373,27.948,-38.863,-49.155,24.239,-37.996,-48.756,22.235,-39.314,-51.769,21.217,-36.627,-54.182,17.673,-35.150,-54.041,16.942,-37.089,-57.277,18.201,-40.386,-55.795,15.942,-39.795,-52.755,12.855,-39.392,-55.033,13.557,-42.823,-56.603,12.739,-44.344,-53.171,9.043,-43.538,-53.931,8.715,-47.137,-55.226,10.000,-48.710,-51.988,7.454,-50.883,-50.103,5.552,-48.9…	MKKKPSALMRRLKYFSPIDRYNDNHTQETYEDREWENVYRKRWQHDKVIRSTHGVNCTGSCSWNIYVKDGIVTWEGQELNYPTTGPDMPDFEPRGCPRGASFSWYIYSPLRVKYPYVRGVLWSMWQEELQNNESPLDAWKSIVENPEKACKYKQARGKGGFIRANWDEVLQLVSASLLYTVIKYGPDRNVGFSPIPAMSMLSHAAGSRFMQLMGGPMLSFYDWYADLPPASPQIWGDQTDVPESSDWYNSGYIMTWGSNVPMTRTPDAHFLAEVRYKGTKVVSVSPDFAESTKFADDWISVKQGTDGALAMAMGHVILQEFYVDNQVEYFTKYAKQYTDFPFFVTLKQKGDQFVADRFLNAADIGRETKLGEWKPVLWNENTNDFATPQGTMGSRWDNE…	1396	Bacillus cereus
job.pdb	AF-C9R9K4-F1-model_v4 Molybdopterin oxidoreductase	28.600	206	107	8	1	206	7	172	1.000	9.694E-06	162	233	1027	MAQGVSRRQLLGRALALGSGAALADLLGPARFLSPAGAATAGAVVPGNPLRVMPDRTWEQIYRNQFEDDSTFVFTCAPNDTHNCLLRAHVKNGVVVRISPTYGYGEATDLYGNRASHRWDPRTCQKGLILSRRFYSERRVKAPMIRKGFKDWVEAGYPRNDDGTPQMDVTLRGSDDWIRISWDEATTIAAKTMEDVARTFNGDEGA	KRTRLSRREFLKLGLSGLVGAAGYGLI---KALGE--GAYVHEHL-----RPAIDARGEDFYRGFFTYDSVIRTTCAGNCTQACGWRAYVRGGVLIKTEPAADY-DRFDPVAKKAYL---PRGCMRGASYPRYIYGPMRVKTPLIRVG---------PRGSG-------------QFRRASWDEALEYIAERLLKIIR----EDGA	50.773,-39.094,-18.401,49.595,-42.700,-18.930,47.118,-44.216,-21.369,46.109,-47.745,-20.410,43.475,-48.775,-22.982,41.547,-51.742,-21.562,40.196,-53.200,-24.835,36.772,-54.540,-23.864,35.982,-56.490,-27.067,32.234,-55.978,-27.662,30.503,-59.017,-29.183,27.930,-57.536,-31.585,24.361,-58.933,-31.450,25.324,-60.780,-34.691,28.361,-62.452,-33.012,26.256,-63.453,-29.968,23.737,-65.154,-32.312,26.639,-…	MGEEKEKRTRLSRREFLKLGLSGLVGAAGYGLIKALGEGAYVHEHLRPAIDARGEDFYRGFFTYDSVIRTTCAGNCTQACGWRAYVRGGVLIKTEPAADYDRFDPVAKKAYLPRGCMRGASYPRYIYGPMRVKTPLIRVGPRGSGQFRRASWDEALEYIAERLLKIIREDGAEAIALFCPIPSYNYVSAAGGYRLGNLLGATGPLSFYDWYCDLPAGEPQTWGVQTEECEEWDWLNARLIIVWGANPAESRIAAAHFLTEAKYRGTKIIAILTDYNGSAKLADIAVSPKPGTDAALALGIARELIARGWYNEDYVVTFTDLPFLVRQDTGQFLRESDLREGGSPYKLYVWDKLQEKPVLAPGTLGDDRDTLDWQTVGITPALEFAGEVLLRDGQKVSVK…	429009	Ammonifex degensii KC4
job.pdb	AF-A0A378AI44-F1-model_v4 Anaerobic dimethyl sulfoxide reductase subunit A	19.200	197	100	8	2	195	11	151	1.000	9.255E-05	161	233	153	AQGVSRRQLLGRALALGSGAALADLLGP--ARFLSPAGAATAGAVVPGNPLRVMPDRTWEQIYRNQFEDD-STFVFTCAPNDTHNCLLRAHVKNGVVVRISPTYGYGEATDLYGNRASHRWDPRTCQKGLILSRRFYSERRVKAPMIRKGFKDWVEAGYPRNDDGTPQMDVTLRGSDDWIRISWDEATTIAAKTMED	AAEVSRRGLM-KTTAIGG---LALASNALTLPFTRLSHAADTPA-----------------------PASEKVVWSACTVNCGSRCPLRMHVVDGAIKYVETDNTGDDNYD-----GLHQ--VRACLRGRSMRRRVYNPDRLKYPMKR----------------------VGKRGEGQVRANQLGRGVGYHRQQYAA	35.157,-20.505,21.395,38.316,-18.741,22.683,40.518,-17.768,19.686,44.194,-18.195,20.644,46.010,-15.846,18.253,49.805,-16.406,18.516,51.423,-13.339,19.993,54.124,-13.639,17.270,51.656,-12.149,14.728,51.169,-9.022,16.908,54.928,-8.383,17.475,55.981,-8.159,13.783,57.463,-4.674,13.130,56.556,-4.124,9.453,58.652,-1.325,7.886,57.115,0.553,4.903,60.019,-0.658,2.711,59.627,-4.223,4.012,55.890,-4.044,3.19…	MKIKAPDALLAAEVSRRGLMKTTAIGGLALASNALTLPFTRLSHAADTPAPASEKVVWSACTVNCGSRCPLRMHVVDGAIKYVETDNTGDDNYDGLHQVRACLRGRSMRRRVYNPDRLKYPMKRVGKRGEGQVRANQLGRGVGYHRQQYAAAD	573	Klebsiella pneumoniae
job.pdb	AF-A0A2X1MWU4-F1-model_v4 Anaerobic dimethyl sulfoxide reductase chain A	22.500	177	87	7	33	208	6	133	1.000	2.823E-05	161	233	205	LSPAGAATAGAVVPGNPLRVMPDRTWEQIYRNQFEDD-STFVFTCAPNDTHNCLLRAHVKNGVVVRISPTYGYGEATDLYGNRASHRWDPRTCQKGLILSRRFYSERRVKAPMIRKGFKDWVEAGYPRNDDGTPQMDVTLRGSDDWIRISWDEATTIAAKTMEDVARTFNGDEGARK	LTLPFSRIAHAVD-----SAIPT-----------KSDEKVIWSACTVNCGSRCPLRMHVVDGEIKYVETDNTGDDNYD-----GLHQ--VRACLRGRSMRRRVYNPDRLKYPMKR----------------------VGARGEGKFERISWEEAYDIIATNMQRLIK----EYGNES	41.596,-35.253,-21.359,37.857,-35.883,-21.836,35.363,-33.277,-20.636,32.377,-35.565,-19.954,29.344,-33.263,-20.067,27.099,-34.345,-17.172,23.676,-34.925,-18.797,20.936,-34.199,-16.231,17.970,-36.631,-16.598,15.464,-33.861,-17.154,15.554,-33.244,-20.899,12.434,-31.125,-21.008,12.405,-30.694,-24.740,10.320,-27.551,-24.561,8.235,-28.214,-27.616,7.518,-24.630,-28.451,3.800,-25.194,-28.838,3.216,-23.3…	MASSALTLPFSRIAHAVDSAIPTKSDEKVIWSACTVNCGSRCPLRMHVVDGEIKYVETDNTGDDNYDGLHQVRACLRGRSMRRRVYNPDRLKYPMKRVGARGEGKFERISWEEAYDIIATNMQRLIKEYGNESIYLNYGTGTLGGTMTRSWPPGNTLVARLMNCCGGYLNHYGDYSSAQIAEGLNYTYGGWADGNSPSDIETVSW	562	Escherichia coli
job.pdb	AF-A0A357ZCA7-F1-model_v4 Dehydrogenase	23.600	211	97	8	1	208	7	156	1.000	3.329E-06	161	233	205	MAQGVSRRQLL---GRALALGSGAALADLLGPARFLSPAGAATAGAVVPGNPLRVMPDRTWEQIYRNQFEDDSTFVFTCAPNDTHNCLLRAHVKNGVVVRISPTYGYGEATDLYGNRASHRWDPRTCQKGLILSRRFYSERRVKAPMIRKGFKDWVEAGYPRNDDGTPQMDVTLRGSDDWIRISWDEATTIAAKTMEDVARTFNGDEGARK	RPIGLTRRNFIKGAAAAAAVGTLSA-----GVLSGCSPTTTSRSGS----------GGTT--------AANTEIFSGACRGNCGGGCFLNIHVRDGKVVRTSAR----DLPNTEY--------NRICSKGLTHVGRIYGADRILYPMKR----------------------VGERGSADFERISWDEALDTIAEKWKGYRE----QYGASS	41.319,-51.913,19.874,42.821,-49.164,17.690,41.007,-45.941,16.729,41.272,-45.405,12.947,41.278,-41.656,12.171,39.212,-40.962,9.013,41.255,-38.509,6.879,39.022,-36.375,4.584,40.499,-36.416,1.122,38.911,-33.011,0.380,39.994,-30.971,-2.687,41.491,-27.887,-0.996,41.494,-24.448,-2.717,45.323,-24.707,-2.756,45.346,-28.112,-4.536,42.809,-26.749,-7.085,45.021,-23.731,-7.937,48.065,-26.039,-8.176,46.079,-…	MGEQEIRPIGLTRRNFIKGAAAAAAVGTLSAGVLSGCSPTTTSRSGSGGTTAANTEIFSGACRGNCGGGCFLNIHVRDGKVVRTSARDLPNTEYNRICSKGLTHVGRIYGADRILYPMKRVGERGSADFERISWDEALDTIAEKWKGYREQYGASSIMFFLGSGNYAALSGSCNSVGAYARFVNTLGCSYCSLDVDAAVGFGSRR	2052159	Coriobacteriia bacterium
job.pdb	AF-A0A2W6Q4L1-F1-model_v4 4Fe-4S Mo/W bis-MGD-type domain-containing protein	25.300	205	93	7	1	205	10	154	1.000	1.229E-05	161	233	228	MAQGVSRRQLLGRALALGSGAALADLLGPARFLSPAGAATAGAVVPGNPLRVMPDRTWEQIYRNQFEDDSTFVFTCAPNDTHNCLLRAHVKNGVVVRISPTYGYGEATDLYGNRASHRWDPRTCQKGLILSRRFYSERRVKAPMIRKGFKDWVEAGYPRNDDGTPQMDVTLRGSDDWIRISWDEATTIAAKTMEDVARTFNGDEG	MKAEISRRSLM-KTSALGS-LALASSAFTLPFSQMVRAAQAP------------------------VEEKAVWSSCTVNCGSRCLLRLHVKDDTVYWVESDTT---GDDVYGNH-----QVRACLRGRSIRRRMNHPDRLKYPMKR----------------------VGKRGEGKFERISWDEALDTISDNLRRILK----DYG	-40.213,23.818,-52.954,-38.274,22.584,-49.875,-39.859,19.349,-48.570,-39.282,19.038,-44.802,-39.649,15.284,-44.106,-36.785,13.971,-41.942,-39.367,12.386,-39.582,-40.877,10.136,-42.302,-37.445,8.513,-42.920,-36.971,7.662,-39.203,-40.343,5.823,-38.965,-39.588,3.324,-41.788,-39.182,-0.231,-40.432,-36.757,-1.620,-43.046,-37.005,-5.430,-42.834,-34.019,-7.627,-43.858,-36.186,-9.065,-46.677,-36.906,-5.5…	MKIHTTEALMKAEISRRSLMKTSALGSLALASSAFTLPFSQMVRAAQAPVEEKAVWSSCTVNCGSRCLLRLHVKDDTVYWVESDTTGDDVYGNHQVRACLRGRSIRRRMNHPDRLKYPMKRVGKRGEGKFERISWDEALDTISDNLRRILKDYGNEAVHVLYGTGVDGGNITNSNVPYRLMNSCGGFLSRYGSYSTAQISAAMSYMFGANDGNSPDDISNTKQLVMFG	562	Escherichia coli
job.pdb	AF-A0A4D9M3V6-F1-model_v4 Nitrate reductase subunit alpha	24.500	200	110	8	55	232	29	209	1.000	2.995E-05	161	233	254	DRTWEQIYRNQFEDDSTFVFTCAPNDTHNCLLRAHVKNGVVVRISPTYGYGEATDLYGNRAS--HRWDPRTCQKGLILSRRFYSERRVKAPMIRKGFKDWVEAGYPRNDDG---------TPQ--MDV-TLRGSDDWIRISWDEATTIAAKTMEDVARTF--------NGDEGARKLLAQGYHPEMVEVMHGAGVQALKL	NRDWEDSYRQRWQFDKIVRSTHGVNCTGSCSWKIYVKNGLVTWEI------QQTD-YPRTRPDLPNHEPRGCPRGASYSWYLYSANRLKYPLIRKRLIELWREALKQHSDPVLAWASIMNDPQKCLSYKQVRGRGGFIRSNWQELNQLIAAANVWTIKTYGPDRVAGFSP------------IPAMSMVSYAAGTRYLSL	38.148,-31.293,-13.261,41.062,-30.174,-11.034,41.593,-26.382,-11.246,45.159,-27.063,-10.002,46.008,-29.489,-12.845,44.407,-27.184,-15.462,47.190,-24.642,-14.696,49.653,-27.040,-16.410,47.726,-26.430,-19.687,48.911,-22.763,-19.676,50.447,-22.650,-23.189,47.800,-25.024,-24.634,45.058,-22.525,-23.620,46.556,-19.640,-25.689,44.697,-19.092,-28.992,45.324,-16.439,-31.684,47.037,-13.093,-31.093,45.088,-…	MSKLLDRFRYFKQKGEIFADGHGQVMHSNRDWEDSYRQRWQFDKIVRSTHGVNCTGSCSWKIYVKNGLVTWEIQQTDYPRTRPDLPNHEPRGCPRGASYSWYLYSANRLKYPLIRKRLIELWREALKQHSDPVLAWASIMNDPQKCLSYKQVRGRGGFIRSNWQELNQLIAAANVWTIKTYGPDRVAGFSPIPAMSMVSYAAGTRYLSLLGGTCLSFYDWYCDLPPASPMTWGEQTDVPESADWYNSSYIIAWG	562	Escherichia coli
job.pdb	AF-A0A3D3SGT1-F1-model_v4 Oxidoreductase	22.300	201	94	6	1	199	4	144	1.000	1.158E-05	161	233	296	MAQGVS-RRQLL-GRALALGSGAALADLLGPARFLSPAGAATAGAVVPGNPLRVMPDRTWEQIYRNQFEDDSTFVFTCAPNDTHNCLLRAHVKNGVVVRISPTYGYGEATDLYGNRASHRWDPRTCQKGLILSRRFYSERRVKAPMIRKGFKDWVEAGYPRNDDGTPQMDVTLRGSDDWIRISWDEATTIAAKTMEDVART	LPQSTFGRRSFLRFSALSVAAGSFL---------MNP---------------------ISKAVAQAVKEIEPFYWNACVINCGQRCPQRCFVKGGQVIRVETDNTAGDACDHRQIRA--------CLRGRALRQRLYSPDRLKYPMKR----------------------VGERGEGKFERITWDEAIKTVADNLKRTVEK	41.390,71.389,10.567,39.055,68.538,11.564,40.516,65.130,12.421,37.785,62.529,13.049,39.108,59.993,15.633,39.239,56.424,14.510,37.478,54.444,17.284,39.574,51.286,17.911,36.687,48.933,18.832,37.715,45.794,16.908,35.203,42.916,16.334,37.425,40.646,18.520,36.898,42.822,21.640,33.085,42.576,21.242,33.130,38.726,21.115,35.365,38.582,24.222,32.838,40.774,26.099,29.948,38.531,24.891,31.693,35.411,26.304,…	MFNLPQSTFGRRSFLRFSALSVAAGSFLMNPISKAVAQAVKEIEPFYWNACVINCGQRCPQRCFVKGGQVIRVETDNTAGDACDHRQIRACLRGRALRQRLYSPDRLKYPMKRVGERGEGKFERITWDEAIKTVADNLKRTVEKYGNESVYWQYCSGQQSLVNSRRAWWRLLNLMGGYLKYYGSYSTAQIGAAMPYTYGGRPGSDMSEIGNAKLYVTFGGNTLVTRGSGGGKGYQLECAKEKGHPKSIMIDPMYNDTVAAGMDQWIPIRPGTDAALVEAIAYELIKNNWVDQDFLD	2026794	Sutterellaceae bacterium
job.pdb	AF-A0A378AY41-F1-model_v4 Respiratory nitrate reductase subunit alpha	23.600	199	113	6	55	232	29	209	1.000	5.756E-05	161	233	378	DRTWEQIYRNQFEDDSTFVFTCAPNDTHNCLLRAHVKNGVVVRISPTYGYGEATDLYGNRASHRWDPRTCQKGLILSRRFYSERRVKAPMIRKGFKD-WVEAGYPR------------NDDGTPQMDVTLRGSDDWIRISWDEATTIAAKTMEDVARTF--------NGDEGARKLLAQGYHPEMVEVMHGAGVQALKL	NRDWEDGYRQRWQHDKIVRSTHGVNCTGSCSWKIYVKNGLVTWETQQTDYPRTRPDLPNHE-----PRGCPRGASYSWYLYSANRLKYPLMRKRLMKMWREAKVQHSDPVEAWASIIEDADKA-KSFKQARGRGGFVRSSWQEVNELIAASNVYTVKTYGPDRVAGFSP------------IPAMSMVSYASGARYLSL	30.451,36.925,30.100,28.732,40.238,29.218,27.777,40.344,25.504,27.678,44.154,25.895,31.279,44.409,27.183,32.539,41.948,24.515,31.654,44.623,21.897,34.629,46.653,23.234,36.903,43.865,21.867,35.863,44.877,18.292,39.348,45.341,16.755,40.930,42.624,18.956,38.572,40.043,17.359,39.709,40.832,13.763,42.047,38.134,12.376,43.716,37.994,8.933,42.157,39.415,5.779,41.811,37.075,2.768,41.236,37.471,-1.003,42.…	MSKFLDRFRYFKQKGETFADGHGQLLNTNRDWEDGYRQRWQHDKIVRSTHGVNCTGSCSWKIYVKNGLVTWETQQTDYPRTRPDLPNHEPRGCPRGASYSWYLYSANRLKYPLMRKRLMKMWREAKVQHSDPVEAWASIIEDADKAKSFKQARGRGGFVRSSWQEVNELIAASNVYTVKTYGPDRVAGFSPIPAMSMVSYASGARYLSLIGGTCLSFYDWYCDLPPASPMTWGEQTDVPESADWYNSSYIIAWGSNVPQTRTPDAHFFTEVRYKGTKTVAITPDYAEIAKLCDLWLAPKQGTDAAMALAMGHVMLREFHLDKPSQYFTDYVRRYTDMPMLVMLEERDGYYAAGRTLRASDLVDSPWSGEQSGMENRRL	573	Klebsiella pneumoniae
job.pdb	AF-A0A6G3HHU9-F1-model_v4 Molybdopterin-dependent oxidoreductase	23.300	206	89	7	1	199	6	149	1.000	4.754E-06	161	233	439	MAQGVSRRQLLGRA----LALGSGAALADLLGPARFLSPAGAATAGAVVPGNPLRVMPDRTWEQIYRNQFEDDSTFVFTCAPNDTHNCLLRAHVKNGVVVRISPTYGYGEATDLYGN---RASHRWDPRTCQKGLILSRRFYSERRVKAPMIRKGFKDWVEAGYPRNDDGTPQMDVTLRGSDDWIRISWDEATTIAAKTMEDVART	QMVGISRRTLVKSTAIGSLALAAGG----------FSLPFTLRSAAAAV-------------------QQASEKVVWGACSVNCGSRCALRLHVKDNEVTWVETDNTGNDE---YGNHQVRA--------CLRGRSIRRRINHPDRLNYPMKR----------------------VGKRGEGKFERISWDEALDTIASSLKKTVEQ	-55.697,-39.600,8.494,-53.553,-37.727,5.934,-54.201,-34.121,4.876,-51.848,-32.542,2.339,-51.433,-28.767,2.292,-50.096,-27.960,-1.191,-48.240,-24.638,-1.453,-49.637,-22.896,-4.571,-46.474,-21.655,-6.333,-47.102,-18.868,-8.891,-44.770,-19.679,-11.804,-42.719,-16.935,-13.537,-44.640,-17.921,-16.727,-48.020,-16.988,-15.152,-46.752,-13.492,-14.163,-45.681,-12.699,-17.766,-49.103,-13.712,-19.166,-50.82…	MSKNEQMVGISRRTLVKSTAIGSLALAAGGFSLPFTLRSAAAAVQQASEKVVWGACSVNCGSRCALRLHVKDNEVTWVETDNTGNDEYGNHQVRACLRGRSIRRRINHPDRLNYPMKRVGKRGEGKFERISWDEALDTIASSLKKTVEQYGNEAVYIQYSSGIVGGNMTRSSPSASAVKRLMNCYGGSLNQYGSYSTAQISCAMPYTYGSNDGNSTTDIENSKLVVMFGNNPAETRMSGGGITYLLEKAREKSNAKMIVIDPRYTDTAAGREDEWLPIRPGTDAALVAGIAWVLINENLVDQPFLDKYCVGYDEKTLPADAPKNGHYKAYILGEGDDKTAKTPQWASQITGIPVDRIIKLAREIGTAKPAYICQGWGPQRQANGELTARAIAMLPILTG…	562	Escherichia coli
job.pdb	AF-A0A2S8BER9-F1-model_v4 Nitrate reductase alpha subunit	21.100	218	133	6	1	199	1	198	1.000	2.660E-05	161	233	685	MAQGVSRRQLLGRALALGSGAALADLLGPARFLSP-------AGAATAGAVVPGNPLRVMPDRTWEQIYRNQFEDDSTFVFTCAPNDTHNCLLRAHVKNGVVVRISPTYGYGEATDLYGNRASHRWDPRTCQKGLILSRRFYSERRVKAPMIRKGFKD-WVEAGYPRNDDGTPQMDVT-----------LRGSDDWIRISWDEATTIAAKTMEDVART	MTESPTRGSL---APLLPGGEPVESLLRGAQFFTVGTPTPDHREVHRHGG------------RAAEEFYRERWRHGKVVRSTHGVNCTGSCSWKVYVKEGIITWETQQTDYPSV-----GPDMPEYEPRGCPRGASFSWYTYSPSRIRYPYVRQPLLEMWREARQRLGDPVEAWADITADPVRAARYKHARGKGGFLRSTWAEVSELIAAAHVHTIKT	56.759,2.883,46.997,56.370,0.721,43.865,56.442,1.418,40.267,55.971,-1.094,37.790,54.628,-0.720,34.205,54.000,-2.154,30.947,52.750,-0.500,27.788,53.451,-3.039,25.006,55.433,-2.643,21.826,56.845,0.376,20.296,59.724,-0.933,18.131,63.012,-0.434,20.035,63.993,3.148,19.615,67.472,2.716,18.067,69.937,3.289,20.938,70.631,6.987,20.979,74.405,7.538,20.518,76.999,9.065,18.140,77.352,6.073,15.693,73.617,5.81…	MTESPTRGSLAPLLPGGEPVESLLRGAQFFTVGTPTPDHREVHRHGGRAAEEFYRERWRHGKVVRSTHGVNCTGSCSWKVYVKEGIITWETQQTDYPSVGPDMPEYEPRGCPRGASFSWYTYSPSRIRYPYVRQPLLEMWREARQRLGDPVEAWADITADPVRAARYKHARGKGGFLRSTWAEVSELIAAAHVHTIKTYGPDRVVGFSPIPAMSQVSYAAGTRFLSMIGGTILSFYDWYADMPLASPQVFGDQTDVPESGDWWNAAYLIIWGTNLPITRTPDAHFMVEARYRGQKVVVVSPDYSDHTKFADDWLACAPGTDGALAMAMGHVILAEFFRDRQVPYFQRYVKTYTDLPFLVTLRKRQDAYVPDRFLTAADLGDTGDGAQHRTVLLDSATGQ…	1858794	Mycobacterium talmoniae
job.pdb	AF-A0A349BQC7-F1-model_v4 4Fe-4S Mo/W bis-MGD-type domain-containing protein	35.600	101	59	3	52	151	8	103	1.000	8.836E-04	160	233	105	VMP-DRTWEQIYRNQFEDDSTFVFTCAPNDTHNCLLRAHVKNGVVVRISPTYGYGEATDLYGNRASHRWDPRTCQKGLILSRRFYSERRVKAPMIRKGFKD	VDPAKRGWEEFYRNRWQYDKTVRSTHGNNCTGGCSWMVYVKDGVITWELQAVDY-EVLDNKIPPYE----PRGCQRGISASWYVYSPVRVKYPYIRGPLLD	-37.678,27.823,18.470,-34.736,25.862,16.999,-35.085,25.821,13.184,-33.214,22.461,12.975,-34.973,19.135,13.582,-32.487,16.340,14.372,-34.391,13.423,12.819,-32.806,10.185,14.102,-34.112,7.622,11.583,-31.609,4.745,11.097,-33.784,3.233,8.394,-33.040,6.267,6.153,-29.230,5.898,6.649,-28.830,3.154,3.992,-26.428,5.399,1.997,-23.776,4.837,4.724,-23.402,1.242,3.436,-21.492,2.688,0.446,-18.691,3.850,2.785,-…	MTWIQDIVDPAKRGWEEFYRNRWQYDKTVRSTHGNNCTGGCSWMVYVKDGVITWELQAVDYEVLDNKIPPYEPRGCQRGISASWYVYSPVRVKYPYIRGPLLDAW	2026770	Nitrospiraceae bacterium
job.pdb	AF-A0A836WTP7-F1-model_v4 Molybdopterin oxidoreductase	24.800	133	68	5	67	198	1	102	1.000	7.745E-05	160	233	125	EDDSTFVFTCAPNDTHN-CLLRAHVKNGVVVRISPTYGYGEATDLYGNRASHRWDPRTCQKGLILSRRFYSERRVKAPMIRKGFKDWVEAGYPRNDDGTPQMDVTLRGSDDWIRISWDEATTIAAKTMEDVAR	MADEVLPGVC-NMCMQGDCGIIVHVKDGVIIKIE------------GNPSSPTNQGKVDLRGLSAIMNIYNPYRVKSPLKRT------------NPEKHPDVDPS------WAEIDWDEALDIVAERLRKVRR	-15.942,10.737,20.000,-15.942,8.420,16.957,-18.984,8.743,14.654,-18.368,5.277,13.113,-16.769,1.997,14.280,-15.717,-0.411,11.501,-14.535,-4.048,11.833,-11.169,-4.874,10.398,-8.275,-7.365,10.395,-4.740,-6.460,11.516,-2.027,-7.551,9.048,0.977,-5.914,10.758,2.571,-9.351,11.452,2.824,-12.856,9.913,-0.224,-14.068,11.882,-2.372,-11.393,10.192,-5.634,-12.637,11.804,-6.119,-10.326,14.807,-9.661,-8.914,14.…	MADEVLPGVCNMCMQGDCGIIVHVKDGVIIKIEGNPSSPTNQGKVDLRGLSAIMNIYNPYRVKSPLKRTNPEKHPDVDPSWAEIDWDEALDIVAERLRKVRREDPRKLVIWEGWGGYDIFFILMV	2049432	Chromatiaceae bacterium
job.pdb	AF-A0A2G9XQD4-F1-model_v4 Molybdopterin oxidoreductase	20.100	129	69	4	70	198	5	99	1.000	9.255E-05	160	233	136	STFVFTCAPNDTHNCLLRAHVKNGVVVRISPTYGYGEATDLYGNRASHRWDPRTCQKGLILSRRFYSERRVKAPMIRKGFKDWVEAGYPRNDDGTPQMDVTLRGSDDWIRISWDEATTIAAKTMEDVAR	KKIRTVCRS-CHGACGVIAYLKDGRVIKVEG------DLDNPLSRGTM------CAKGLAITQLAYHPDRILHPMKQVS---------------------KPKPSGRWERITWDEALDTIATKFQEVVD	16.594,-19.328,-19.606,13.128,-17.710,-19.377,11.897,-15.063,-21.860,12.054,-11.385,-20.824,8.545,-9.835,-20.803,8.063,-6.037,-21.024,5.180,-4.565,-18.963,4.008,-0.925,-18.965,3.490,0.476,-15.441,3.846,3.719,-13.422,6.613,4.820,-11.039,5.151,5.676,-7.599,8.379,6.717,-5.819,7.051,10.337,-5.910,4.074,12.371,-7.252,5.569,12.545,-10.788,3.829,9.311,-11.929,6.451,8.705,-14.654,5.704,5.980,-17.232,7.87…	MGEVKKIRTVCRSCHGACGVIAYLKDGRVIKVEGDLDNPLSRGTMCAKGLAITQLAYHPDRILHPMKQVSKPKPSGRWERITWDEALDTIATKFQEVVDKYGPEYIAIGQGTGRDYESHLYRFANLLGTPNVLTAG	1974096	Syntrophobacteraceae bacterium CG23_combo_of_CG06-09_8_20_14_all_50_8
job.pdb	AF-A0A7I7ERD8-F1-model_v4 4Fe-4S Mo/W bis-MGD-type domain-containing protein	18.600	215	111	9	1	205	6	166	1.000	4.754E-06	160	233	195	MAQGVSRRQLLGRALALGSGAALADLLGPARFLS-PAGAATAGAVVPGNPLRVMPDRTWEQIYRNQFEDDSTFVF--TCAPNDTHNCLLRAHVKNGVVVRISPTYGYGEATDLYGNRASHRWDPRTCQKGLILSRRFYSERRVKAPMIRKGFKDWVEAGYPRNDDGTPQMDVTLRGSDDWIRISWDEATTIAAKTMEDVART-------FNGDEG	HHGGISRRTLVKST-------AIGSLALAAGGIALPFG------L-----------KSAAAAVQTAIQPAEDKVVWGACSVNCGSRCALRMHVRDDEVYWVET--DNTGEDIYGNHQ------VRACLRGRSIRRRINHPDRLNYPMKR----------------------VGKRGEGKFERITWEEALDTIAASLKSVVEKYGNEAVYINYSSG	-21.153,-25.997,-6.486,-19.152,-23.893,-8.971,-21.281,-21.935,-11.440,-18.612,-20.866,-13.921,-20.307,-17.874,-15.580,-19.583,-18.406,-19.275,-18.495,-14.910,-20.324,-20.371,-14.441,-23.634,-17.397,-14.620,-26.031,-17.968,-13.169,-29.517,-18.545,-16.288,-31.648,-15.912,-16.823,-34.387,-18.873,-16.483,-36.812,-19.933,-13.131,-35.286,-16.273,-11.996,-35.430,-16.018,-13.000,-39.143,-19.339,-11.240,-…	MSEVEHHGGISRRTLVKSTAIGSLALAAGGIALPFGLKSAAAAVQTAIQPAEDKVVWGACSVNCGSRCALRMHVRDDEVYWVETDNTGEDIYGNHQVRACLRGRSIRRRINHPDRLNYPMKRVGKRGEGKFERITWEEALDTIAASLKSVVEKYGNEAVYINYSSGIVGGNITRSSPYASLVARLMNCYGGFLSH	550	Enterobacter cloacae
job.pdb	AF-A0A7T9BL94-F1-model_v4 Molybdopterin-dependent oxidoreductase	23.200	219	116	10	39	232	2	193	1.000	8.608E-06	160	233	221	ATAGAVVPGNPLRVMPDRTWEQIYRNQFEDDSTFVFTCAPNDTHNCLLRAHVKNGVVVRI--SPTYGYGEATDLYGNRASHRWDPRTCQKGLILSRRFYSERRVKAPMIRKGFKD-WVEA--GYPRNDDGT----PQMDV------TLRGSDDWIRISWDEATTIAAKTMEDVARTFNGDEG----------ARKLLAQGYHPEMVEVMHGAGVQALKL	TWIKDVFAPEK------RQWEDFYRNRWQYDKIVRSTHGVNCTGSCSWNVYVKGGIVTWELQALDYPII-------SKDIPPHEPRGCQRGISCSWYLYSPLRVKYPYIRGVLLDLWNEAKKKFPDDLVGAWNSIAQDKAHRKTYQTARGKGGFRRADWAVVNEIMAAANIATIK----RYGPDRIVGFSPIPAMSMAS----------YAAGARFLQL	27.244,-8.634,-33.522,30.592,-7.703,-35.142,31.270,-4.206,-33.749,33.977,-5.162,-31.191,37.221,-6.547,-32.666,39.547,-8.076,-30.053,42.831,-6.843,-31.539,45.146,-7.608,-28.559,45.320,-10.459,-25.993,41.549,-11.241,-25.770,42.390,-14.082,-23.420,43.576,-11.519,-20.808,40.121,-9.804,-20.738,38.541,-12.402,-18.384,37.987,-9.578,-15.847,35.126,-8.365,-18.107,33.119,-11.463,-17.052,32.678,-9.661,-13.6…	MTWIKDVFAPEKRQWEDFYRNRWQYDKIVRSTHGVNCTGSCSWNVYVKGGIVTWELQALDYPIISKDIPPHEPRGCQRGISCSWYLYSPLRVKYPYIRGVLLDLWNEAKKKFPDDLVGAWNSIAQDKAHRKTYQTARGKGGFRRADWAVVNEIMAAANIATIKRYGPDRIVGFSPIPAMSMASYAAGARFLQLMGGVNLSFYDWYCDLPRHHLKSGVNRQM	2052166	Candidatus Melainabacteria bacterium
job.pdb	AF-A0A3P6L4K2-F1-model_v4 Anaerobic dimethyl sulfoxide reductase, A subunit YnfE	23.100	199	97	7	1	199	7	149	1.000	9.135E-06	160	233	248	MAQGVSRRQLLGRALALGSGAALADLLGPARFLSPAGAATAGAVVPGNPLRVMPDRTWEQIYRNQFEDDSTFVFTCAPNDTHNCLLRAHVKNGVVVRISPTYGYGEATDLYGNRASHRWDPRTCQKGLILSRRFYSERRVKAPMIRKGFKDWVEAGYPRNDDGTPQMDVTLRGSDDWIRISWDEATTIAAKTMEDVART	MV-GISRRTLV-KSTAIGSLA-----LAAGGFSLPFTLRSAAATV-------------------QQASEKVIWGACSVNCGSRCALRLHVKDNEVTWVET--DNTGSDEYGNHQ------VRACLRGRSIRRRINHPDRLNYPMKR----------------------VGKRGEGKFERISWDEALDTIASSLKKTVEQ	-52.661,-13.507,-19.176,-50.048,-15.590,-21.124,-46.617,-16.443,-20.992,-43.069,-15.902,-22.075,-40.839,-13.507,-23.965,-38.910,-15.958,-26.193,-35.256,-15.217,-26.890,-35.042,-15.739,-30.686,-32.438,-18.547,-30.715,-30.921,-19.349,-34.145,-31.520,-23.112,-34.471,-28.962,-25.490,-36.082,-31.806,-26.412,-38.492,-32.027,-22.804,-39.784,-28.237,-22.761,-40.484,-28.415,-25.982,-42.565,-31.280,-24.569…	MSKNDRMVGISRRTLVKSTAIGSLALAAGGFSLPFTLRSAAATVQQASEKVIWGACSVNCGSRCALRLHVKDNEVTWVETDNTGSDEYGNHQVRACLRGRSIRRRINHPDRLNYPMKRVGKRGEGKFERISWDEALDTIASSLKKTVEQYGNEAVYIQYSSGIVGGNMTRSSPSASAVKRLMNCYGGSLNQYGSYSTAQISCAMPYTYGSNDGNSTTDIENSKLVVKMNGFLFARAPMPRWLRVLPGY	622	Shigella dysenteriae
job.pdb	AF-A0A7G1I7R3-F1-model_v4 4Fe-4S Mo/W bis-MGD-type domain-containing protein	19.900	251	141	9	1	232	16	225	1.000	9.694E-06	160	233	265	MAQGVSRRQLLGRALALGSGAALADLLGPARFLSPAGAATAGAVVPGNPLRVMPDRTWEQIYRNQFEDDSTFVFTCAPNDTHNCLLRAHVKNGVVVRI--SPTYGYGEATDLYGNRASHRWDPRTCQKGLILSRRFYSERRVKAPMIRKGFKDWVEAGYPRNDDG---------TPQ---MDVTLRGSDDWIRISWDEATTIAAKTMEDVARTFNGDEGARKLLAQGY-----HPEMVEVMHGAGVQALKL	SARGAA----GAQRTLLHPGEFSADL---------RTVTRRGG------------READVFYRDRWSHDKVVRSTHGVNCTGSCSWKIYVKDGIITWETQQTDYPSV-------GPDRPEYEPRGCPRGASFSWYSYAPTRLRYPYARGVLIEMYREAKARLGDPVLAWADIQADPQRRRRYQQARGKGGLVRVSWAEATELIAAAHVYTIKTYGPD---------RVAGFSPIPAMSMVSYAAGSRFFEL	15.065,-31.296,-11.047,18.432,-29.758,-10.027,21.110,-30.076,-12.734,24.489,-30.275,-10.985,27.018,-28.676,-13.332,30.085,-30.768,-12.429,33.042,-29.096,-14.200,35.610,-31.884,-14.660,39.121,-30.385,-14.832,41.540,-32.517,-16.742,43.284,-32.623,-19.969,46.989,-31.918,-20.534,48.445,-31.018,-23.908,52.145,-30.258,-24.108,53.220,-29.823,-27.741,56.898,-29.247,-28.578,58.522,-26.013,-29.898,60.709,-…	MTRRVTVDHHTSRRRSARGAAGAQRTLLHPGEFSADLRTVTRRGGREADVFYRDRWSHDKVVRSTHGVNCTGSCSWKIYVKDGIITWETQQTDYPSVGPDRPEYEPRGCPRGASFSWYSYAPTRLRYPYARGVLIEMYREAKARLGDPVLAWADIQADPQRRRRYQQARGKGGLVRVSWAEATELIAAAHVYTIKTYGPDRVAGFSPIPAMSMVSYAAGSRFFELIGAPMTSFYDWYADLPVASRRCSATRPMCPNPGTGGTRPI	1768	Mycobacterium kansasii
job.pdb	AF-A0A3D0RR94-F1-model_v4 Formate dehydrogenase subunit alpha	20.900	148	89	6	68	205	24	153	1.000	1.755E-05	160	233	331	DDSTFVFTCAPNDTHNCLLRAHVKNGVVVRISPTYGYGEATDLYGNRASHRWDPRTCQKGLILSRRFYSERRVKAPMIRKGFKDWVEAGYPR----------NDDGTPQMDVTLRGSDDWIRISWDEATTIAAKTMEDVARTFNGDEG	ADKVVSSTC-PYCGVGCTLQLHVKDDFIFKVTSPF---DSPVNQGN---------LCVKGRFGYDFIYHPKRVTTPLARR----YLLEGKPKPQGREQVFAVSTDGKPIPDSQISNDWDWVETDWETAMNLVADNLVRIYKR-DGSDA	-39.532,16.537,-14.110,-36.402,15.772,-16.191,-33.401,17.460,-14.535,-31.325,18.923,-17.397,-27.743,17.786,-16.799,-25.606,20.863,-17.553,-23.188,18.710,-19.619,-20.931,21.750,-20.275,-20.268,23.797,-17.092,-17.124,21.832,-16.092,-14.809,20.554,-18.860,-11.438,18.846,-18.432,-8.929,21.513,-19.577,-7.517,19.118,-22.230,-10.812,18.944,-24.193,-11.328,22.265,-26.042,-10.686,22.498,-29.703,-12.894,25…	MRGAFLSGAFMVANLQTNTNRVKADKVVSSTCPYCGVGCTLQLHVKDDFIFKVTSPFDSPVNQGNLCVKGRFGYDFIYHPKRVTTPLARRYLLEGKPKPQGREQVFAVSTDGKPIPDSQISNDWDWVETDWETAMNLVADNLVRIYKRDGSDAMAVYCCAKATNEDNYLLQKMYRALFRTNNVDHCTRLCHAGSVVALQQAVGSSAMSNTASQVIMNDVFIVTGSNTSENHPIIALQMKEAVQKYGAKCIVVDPRRIDLVDFSEMWLPLKPGTNVPVFSAMAHVIVKENLVNWEFVKNRTEGFNEFVESLEKFTPEYAQEISGVPAEDIRK	2052143	Anaerolineae bacterium
job.pdb	AF-A0A379TB45-F1-model_v4 Dimethyl sulfoxide reductase subunit	21.800	165	80	5	70	215	28	162	1.000	2.823E-05	160	233	356	STFVFTCAPNDTHNCLLRAHVKNGVVVRISPTYGYGEATDLYGNRASHRWDPRTCQKGLILSRRFYSERRVKAPMIRKGFKDWVEAGYPRNDDGTPQMDVTLRGSDDWIRISWDEATTIAAKTMEDVARTF----------------NGDEGA---RKLLAQGYH	KAVWSSCTVNCGSRCLLRLHVKDDTVYWVESDTTGNDE---YGNHQVR-----ACLRGRSIRRRMNHPDRLKYPMKRVG----------------------KRGEGKFERISWDEALDTIGDNLKRILKDYGNEAVHVLYGTGVDGGNITNSNVPYRLMNACGGY	-39.262,12.651,-8.910,-36.237,13.447,-6.680,-35.368,11.076,-3.954,-35.044,13.123,-0.718,-32.061,12.216,1.467,-33.586,12.111,4.970,-31.201,13.548,7.628,-30.806,11.173,10.476,-31.558,13.724,13.237,-31.320,11.813,16.518,-33.109,13.739,19.337,-30.278,13.346,21.766,-31.383,15.571,24.650,-28.097,17.001,26.038,-27.283,15.016,29.140,-26.291,17.643,31.780,-22.520,17.619,31.808,-21.638,17.794,35.517,-19.33…	MPVALSPFRSPASPTPQQPLASGNVAEKAVWSSCTVNCGSRCLLRLHVKDDTVYWVESDTTGNDEYGNHQVRACLRGRSIRRRMNHPDRLKYPMKRVGKRGEGKFERISWDEALDTIGDNLKRILKDYGNEAVHVLYGTGVDGGNITNSNVPYRLMNACGGYLSRYGSYSTAQISAAMSYMFGGNDCNSPDDIANTKLVVMFGNNPAETRMSGGGVTYYVEQARERSNARMIVIDPRYNDTAAGREDEWLPIRPGTDGALAAAIGWVLITEDLIDKPFLDKYCIGYDETTLPASAPRNAHYKAYIFGSGRRRYRENAAMGRADYQYSGGKNHSTGAGNWLGETGLHLPGLGTATPL	59203	Salmonella enterica subsp. arizonae
job.pdb	AF-A0A1V2GM60-F1-model_v4 Molybdopterin oxidoreductase	24.800	197	113	7	55	232	29	209	1.000	4.817E-05	160	233	426	DRTWEQIYRNQFEDDSTFVFTCAPNDTHNCLLRAHVKNGVVVRISPTYGYGEATDLYGNRASHRWDPRTCQKGLILSRRFYSERRVKAPMIRKGFKD-WVEAGYPR------------NDDGTPQMDVTLRGSDDWIRISWDEATTIAAKTMEDVARTFNGDEGARKLLAQGY------HPEMVEVMHGAGVQALKL	NRDWEDGYRQRWQHDKIVRSTHGVNCTGSCSWKIYVKNGLVTWETQQTDYPRTRPDLPNHE-----PRGCPRGASYSWYLYSANRLKYPMMRKRLMKMWREAKALHSDPVEAWASIIEDADKA-KSFKQARGRGGFVRSSWQEVNELIAAS---NVYTIKNYGPDR-------VAGFSPIPAMSMVSYASGARYLSL	60.452,9.605,-12.835,61.936,6.108,-13.370,60.451,3.572,-10.901,63.552,1.435,-11.609,66.023,4.197,-10.630,63.942,5.101,-7.531,64.877,1.638,-6.140,68.432,3.023,-5.662,66.965,5.394,-3.012,66.253,2.311,-0.800,68.030,3.497,2.388,67.318,7.208,1.706,63.558,6.441,1.941,63.751,4.847,5.443,62.346,7.214,8.104,62.130,6.623,11.878,61.634,3.187,13.402,58.732,2.796,15.881,57.747,0.267,18.589,61.306,-0.790,19.55…	MSKFLDRFRYFKQKGETFADGHGQLLNTNRDWEDGYRQRWQHDKIVRSTHGVNCTGSCSWKIYVKNGLVTWETQQTDYPRTRPDLPNHEPRGCPRGASYSWYLYSANRLKYPMMRKRLMKMWREAKALHSDPVEAWASIIEDADKAKSFKQARGRGGFVRSSWQEVNELIAASNVYTIKNYGPDRVAGFSPIPAMSMVSYASGARYLSLLGGTCLSFYDWYCDLPPASPQTWGEQTDVPESADWYNSSYIIAWGSNVPQTRTPDAHFFTEVRYKGTKTVAVTPDYAEIAKLCDLWLAPKQGTDAAMALAMGHVMLREFHLDNPSQYFTDYVRRYTDMPMLVMLEERDGYYAAGRMLRAADLVDALGQENNPEWKTVAFNTNGEMVAPNGSIGFRWGEKG…	562	Escherichia coli
job.pdb	AF-A0A7C2C721-F1-model_v4 Nitrate reductase subunit alpha	25.700	198	108	9	56	232	13	192	1.000	3.373E-05	160	233	450	RTWEQIYRNQFEDDSTFVFTCAPNDTHNCLLRAHVKNGVVVRISPTYGYGEATDLYGNRAS--HRWDPRTCQKGLILSRRFYSERRVKAPMIRKG-FKDWVEAGYPR------------NDDGTPQMDVT-LRGSDDWIRISWDEATTIAAKTMEDVARTFNGDEGARKLLAQGY-----HPEMVEVMHGAGVQALKL	RVWEEFYRNRWAHDRVVRSTHGVNCTGGCSWAVYVKDGIITWEM------QQTD-YPLLESKLPPYEPRGCQRGISASWYVYSPIRVKYPYVRGRLLEYWREARARHDNPVEAWASIVENEEK--RRAYQWARGKGGFQRANWDEVLELIAAACLYTARKWGPD---------RVAGFSPIPAMSYLSYAAGSRFLQL	-8.846,-57.545,-40.298,-8.901,-54.873,-37.563,-9.679,-51.247,-38.566,-6.319,-50.204,-36.999,-2.858,-51.141,-38.287,-0.136,-50.134,-35.800,2.888,-49.296,-37.975,5.835,-48.873,-35.569,8.566,-47.504,-37.880,10.640,-45.060,-35.736,13.201,-44.710,-38.499,10.522,-43.020,-40.684,9.710,-40.433,-37.934,12.935,-38.418,-38.518,10.848,-35.261,-39.223,10.145,-35.066,-35.444,13.785,-33.928,-35.009,12.682,-30.5…	MGWIQDLVKPQQRVWEEFYRNRWAHDRVVRSTHGVNCTGGCSWAVYVKDGIITWEMQQTDYPLLESKLPPYEPRGCQRGISASWYVYSPIRVKYPYVRGRLLEYWREARARHDNPVEAWASIVENEEKRRAYQWARGKGGFQRANWDEVLELIAAACLYTARKWGPDRVAGFSPIPAMSYLSYAAGSRFLQLFGGFNMSFYDWYADLPNAFPEVWGDQTDVCESADWYNGKFIVSMGSNLNMTRTPDVHFISEARHEGAKFVVISPDFSQVAKYSDWWIPIRAGQDLPFWMAVNHIILKEFYVDRQVPYFIDYVKRYTDLPFLVELVPEGNAYRMWKLVRANRLARYAEVTNGDWKMVVLDARTGEPRMPKGQVGFRWDKEKGKWNLKLEDGLDDSPID…	2026734	Dehalococcoidia bacterium
job.pdb	AF-A0A7Y0WYH7-F1-model_v4 Twin-arginine translocation signal domain-containing protein	22.200	184	87	6	1	180	1	132	1.000	9.821E-05	159	233	132	MAQG----VSRRQLLGRALALGSGAALADLLGPARFLSPAGAATAGAVVPGNPLRVMPDRTWEQIYRNQFEDDSTFVFTCAPNDTHNCLLRAHVKNGVVVRISPTYGYGEATDLYGNRASHRWDPRTCQKGLILSRRFYSERRVKAPMIRKGFKDWVEAGYPRNDDGTPQMDVTLRGSDDWIRI	MSQNGKFNITRRDALKGGSALG----ALALAGNALSLPFATKAVAKETP------AKP-------------NEKIVWSACTVNCGSRCPLRMHVVDGEIKWVETDNTGDDV-------YNHNHQVRACLRGRSMRRRVYSPDRLKYPLLR----------------------VGKRGEGKFKRI	71.604,2.542,16.830,69.417,1.653,13.818,70.433,0.610,10.320,67.205,0.171,8.302,67.382,-2.422,5.491,66.349,-0.452,2.367,64.571,-2.730,-0.146,65.925,-1.382,-3.470,62.918,-2.142,-5.727,63.610,-0.833,-9.258,60.881,0.463,-11.626,61.674,-2.562,-13.866,61.073,-5.009,-10.975,57.732,-3.252,-10.351,56.814,-3.619,-14.070,57.848,-7.311,-14.046,55.859,-7.908,-10.821,52.858,-5.918,-12.171,52.745,-7.983,-15.403…	MSQNGKFNITRRDALKGGSALGALALAGNALSLPFATKAVAKETPAKPNEKIVWSACTVNCGSRCPLRMHVVDGEIKWVETDNTGDDVYNHNHQVRACLRGRSMRRRVYSPDRLKYPLLRVGKRGEGKFKRI	663	Vibrio alginolyticus
job.pdb	AF-A0A353NLJ9-F1-model_v4 Nitrate reductase subunit alpha	27.000	100	68	1	55	154	38	132	1.000	1.189E-03	159	233	133	DRTWEQIYRNQFEDDSTFVFTCAPNDTHNCLLRAHVKNGVVVRISPTYGYGEATDLYGNRASHRWDPRTCQKGLILSRRFYSERRVKAPMIRKGFKDWVE	QREWEHFYRDRWQYDKKVRSTHGVNCTGSCSWDVYVKDGIIVWETQATDYPAC-----GEGFPNHEPRGCPRGATFSWYTYSPVRVRYPLIRASLLQYWR	2.038,-37.519,-21.738,2.812,-36.245,-25.262,6.394,-37.082,-26.395,7.168,-33.313,-26.438,6.805,-33.222,-22.612,9.401,-35.995,-22.109,12.094,-34.145,-24.134,11.417,-30.997,-22.050,12.552,-32.997,-18.971,15.959,-33.719,-20.601,17.503,-30.303,-19.781,20.473,-30.833,-22.172,18.448,-32.165,-25.153,15.532,-29.725,-24.760,14.639,-28.092,-28.116,16.047,-24.577,-28.397,13.169,-22.117,-28.915,12.634,-20.927…	MTGRDFLKRLRFFRPRSTEDGCREEKTSGGWAETRCGQREWEHFYRDRWQYDKKVRSTHGVNCTGSCSWDVYVKDGIIVWETQATDYPACGEGFPNHEPRGCPRGATFSWYTYSPVRVRYPLIRASLLQYWRS	2053307	Desulfobulbaceae bacterium
job.pdb	AF-A0A376VIC4-F1-model_v4 Dimethyl sulfoxide reductase chain YnfE	24.700	182	82	7	1	182	6	132	1.000	8.219E-05	159	233	142	MAQGVSRRQLLGRALALGSGAALADLLGPARFLSPAGAATAGAVVPGNPLRVMPDRTWEQIYRNQFEDDSTFVFTCAPNDTHNCLLRAHVKNGVVVRISPTYGYGEATDLYGNRASHRWDPRTCQKGLILSRRFYSERRVKAPMIRKGFKDWVEAGYPRNDDGTPQMDVTLRGSDDWIRISW	QMVGISRRTLV-KSTAIGS---LALAAGG--FSLPFTLRSAAAAV-------------------QQASEKVVWGACSVNCGSRCALRLHVKDNEVTWVETDNTGNDE---YGNH-----QVRACLRGRSIRRRINHPDRLNYPMKR----------------------VGKRGEGKFERISW	-60.049,-31.352,-26.492,-57.569,-29.284,-27.215,-56.124,-25.728,-27.419,-52.831,-26.014,-29.352,-50.813,-22.862,-28.682,-47.991,-22.813,-31.252,-45.009,-20.931,-29.800,-43.459,-18.661,-32.477,-39.746,-19.475,-32.054,-37.415,-16.679,-33.273,-34.721,-18.412,-35.357,-31.083,-17.186,-35.308,-31.351,-16.767,-39.116,-34.398,-14.442,-38.805,-32.475,-12.321,-36.242,-29.535,-11.772,-38.648,-31.955,-10.729…	MSKNEQMVGISRRTLVKSTAIGSLALAAGGFSLPFTLRSAAAAVQQASEKVVWGACSVNCGSRCALRLHVKDNEVTWVETDNTGNDEYGNHQVRACLRGRSIRRRINHPDRLNYPMKRVGKRGEGKFERISWMKPWILSPVA	562	Escherichia coli
job.pdb	AF-A0A7Y5P6J9-F1-model_v4 Nitrate reductase subunit alpha	23.600	203	116	8	51	232	23	207	1.000	1.384E-05	159	233	425	RVMPDRTWEQIYRNQFEDDSTFVFTCAPNDTHNCLLRAHVKNGVVVRISPTYGYGEATDLYGNRASH----RWDPRTCQKGLILSRRFYSERRVKAPMIRKGFKD-WVEAGYPRNDDGTPQMDVT-----------LRGSDDWIRISWDEATTIAAKTMEDVARTFNGDEGARKLLAQGY-----HPEMVEVMHGAGVQALKL	RVTGGREGDVFYRDRWSHDKVVYSTHGVNCTGSCRWKVYVKDGIITWET------QGTD---YPSVGPDRPEYEPRGCPRGAAFSWYTYSPTRVRYPYARRVLVDMYREAKTRLGDPVHAWADIQDDPERRRRYQRARGKGGLVRVSWDEAVEIIAAAHVHTVK----KYGP-----DRIAGFSPIPAMSMVSHASGARFMSL	68.212,14.828,8.378,65.924,14.889,5.279,63.759,17.849,6.443,66.719,19.844,7.856,68.436,19.563,4.439,65.127,19.781,2.495,64.524,23.373,3.737,67.459,24.419,1.489,66.496,22.194,-1.492,62.724,22.929,-1.755,62.328,26.731,-1.956,58.538,26.388,-2.556,57.984,24.454,0.702,57.655,25.671,4.319,59.224,23.168,6.732,57.751,23.449,10.250,60.187,24.540,13.026,59.700,21.200,14.768,60.612,19.492,11.451,57.454,17.3…	MLLRTGRFLRRDAQTAPDLHSVRVTGGREGDVFYRDRWSHDKVVYSTHGVNCTGSCRWKVYVKDGIITWETQGTDYPSVGPDRPEYEPRGCPRGAAFSWYTYSPTRVRYPYARRVLVDMYREAKTRLGDPVHAWADIQDDPERRRRYQRARGKGGLVRVSWDEAVEIIAAAHVHTVKKYGPDRIAGFSPIPAMSMVSHASGARFMSLIGAPMLSFYDWYADLPVASPQVFGDQTDVPESGDWWDAAYLMMWGSNVPVTRTPDAHWMAEARYRGQKVVVVSPDYADNTKFADEWLHPHPGTDGALALGMGHVLLKEFFVDRQVPFFADYVRTYTDLPFLVTLREKDGAYVPDKFLRASDLGDPGEGAEWKTAVWDEGADAPAVPGGSLGFRWTESGKGGW…	2021369	Streptomycetaceae bacterium
job.pdb	AF-A0A2W6DFJ5-F1-model_v4 Nitrate reductase subunit alpha	21.400	196	121	7	55	232	33	213	1.000	5.111E-05	159	233	564	DRTWEQIYRNQFEDDSTFVFTCAPNDTHNCLLRAHVKNGVVVRISPTYGYGEATDLYGNRASHRWDPRTCQKGLILSRRFYSERRVKAPMIR----KGFKDWVEAGYPR---------NDDGTPQMDVTLRGSDDWIRISWDEATTIAAKTMEDVARTFNGDEGARKLLAQGY-----HPEMVEVMHGAGVQALKL	GRSADVFYRDRWAYDKVVRSTHGVNCTGSCSWKIYVKDGIITWEAQQTDYPSI-----GPDKPEYEPRGCPRGASFSWYTYSPARVRYPYVRGTLLELYREAKQRLKDPVLAWADVVDDPEKARRYKAA-RGMGGFVRAEWWEATEIAAAA---HVHTIKRYGPDR------VAGFSPIPAMSMVSHAAGARFISL	70.971,19.163,11.280,71.681,22.915,10.993,68.412,24.791,10.337,70.353,27.832,8.981,72.066,25.645,6.349,68.751,23.984,5.396,66.903,27.364,5.221,69.775,28.882,3.180,69.451,25.994,0.683,65.639,26.489,0.534,66.129,30.268,-0.017,68.548,29.402,-2.870,66.112,26.762,-4.252,63.482,29.480,-4.971,65.781,30.802,-7.755,65.859,27.387,-9.513,62.097,26.631,-9.350,59.461,28.613,-11.283,56.800,30.136,-8.969,56.319…	MDTDFTDSLLRIGRHFQRGEASEDLRTVHQIGGRSADVFYRDRWAYDKVVRSTHGVNCTGSCSWKIYVKDGIITWEAQQTDYPSIGPDKPEYEPRGCPRGASFSWYTYSPARVRYPYVRGTLLELYREAKQRLKDPVLAWADVVDDPEKARRYKAARGMGGFVRAEWWEATEIAAAAHVHTIKRYGPDRVAGFSPIPAMSMVSHAAGARFISLIGGAMLSFYDWYADLPVASPQVFGDQTDVPESADWFDAGYLIMWGSNVPVTRTPDAHYMTEARYRGQKVVVVSPDYGDHTKFADEWLPARPGTDAALAMSMGHVILKEFFVDRQTPRFTDYVKRFTDLPFLVTLDKRGDAFVPGKFLTATDLGDTGEGAESKTVLLDAATGQPVVPNGSLGHRFTR…	2201155	Pseudonocardiales bacterium
job.pdb	AF-A0A7U9HD03-F1-model_v4 Respiratory nitrate reductase alpha chain	22.300	206	125	10	11	198	2	190	1.000	3.798E-05	159	233	910	LGRALALGSGAALADLLGPARFLSPAGAA---TAGAVVPGNPLRVMPDRTWEQIYRNQFEDDSTFVFTCAPNDTHNCLLRAHVKNGVVVRISPTYGYGEATDLYGNRASHRWDPRTCQKGLILSRRFYSERRVKAPMIRK----GFKD-WVEAGYPRNDDG-------TP---QMDVTLRGSDDWIRISWDEATTIAAKTMEDVAR	RSRAKAVAD--AADRLLKAGQLLRRSPTTLDLRAVYRTDQN----VNDRP----YRERWAHDKVVRSTHGVNCTGSCSWKVYVKDGLITWETQQTDYPSV-----GPDRPEYEPRGCPRGASFSWYTYSPTRVRHPLARGVLVEMYRDAKRRHGG--DPVAAWAELTSDPEKRRRYQSARGRGGFVRVDWDEALEIAAAAQVHTIA	-44.211,34.782,-51.999,-45.944,31.569,-50.695,-47.768,30.652,-53.958,-44.580,31.110,-56.040,-42.584,28.918,-53.608,-45.328,26.233,-53.779,-45.377,26.399,-57.611,-41.560,26.020,-57.685,-41.736,23.044,-55.256,-44.548,21.401,-57.305,-42.480,21.986,-60.481,-39.378,20.455,-58.811,-41.430,17.401,-57.663,-42.793,16.982,-61.225,-39.219,17.242,-62.603,-38.019,14.623,-60.058,-40.955,12.330,-61.049,-40.134,…	MRSRAKAVADAADRLLKAGQLLRRSPTTLDLRAVYRTDQNVNDRPYRERWAHDKVVRSTHGVNCTGSCSWKVYVKDGLITWETQQTDYPSVGPDRPEYEPRGCPRGASFSWYTYSPTRVRHPLARGVLVEMYRDAKRRHGGDPVAAWAELTSDPEKRRRYQSARGRGGFVRVDWDEALEIAAAAQVHTIAEYGPDRVAGFSPIPAMSMASHAVGARYHSLIGAPMISFYDWYADLPIASPQVFGDQTDVPESGDWWDAAYLMLWGSNVPVTRTPDAHWMAEARYRGQKVVVVSPDYADATKFADEWLHPHPGTDGALAMAMGHVLLTEFFVRRQVPYFTDYVKRFTDLPFLVALDEHAAGRWTPGKFVTAADLGLGRHADAGARAWMPVLIDADTDDVV…	1200984	Streptomyces lividans 1326
job.pdb	AF-A0A800MRE1-F1-model_v4 Nitrate reductase subunit alpha	30.800	107	68	2	55	160	29	130	1.000	4.084E-04	158	233	145	DRTWEQIYRNQFEDDSTFVFTCAPNDTHNCLLRAHVKNGVVVRISPTYGYGEATDLYGNRASHRWDPRTCQKGLILSRRFYSERRVKAPMIRKGFKD-WVEAGYPRN	DRSWEKSYRQRWQHDKIVRSTHGVNCTGSCSWKIYVKNGLVTWETQQTDYPETRPDLPNHE-----PRGCPRGASYSWYLYSANRLRYPLIRKRLLKLWRAARAEME	-34.745,13.738,10.039,-34.383,17.515,9.499,-31.332,18.840,11.405,-33.029,22.274,11.207,-36.190,21.133,13.047,-34.098,19.168,15.591,-32.465,22.486,16.652,-35.905,23.853,17.673,-35.981,21.134,20.394,-32.907,22.578,22.225,-34.370,22.630,25.774,-35.890,19.124,25.380,-32.467,17.496,24.722,-30.929,18.034,28.213,-31.443,14.968,30.456,-29.076,15.006,33.478,-26.220,16.987,35.041,-23.207,15.227,36.607,-20.…	MSHFLDRLQFFKKKQESFSDNHGEVSNEDRSWEKSYRQRWQHDKIVRSTHGVNCTGSCSWKIYVKNGLVTWETQQTDYPETRPDLPNHEPRGCPRGASYSWYLYSANRLRYPLIRKRLLKLWRAARAEMEPVDAWQSIVSSPEKT	1933926	Methylococcaceae bacterium
job.pdb	AF-A0A6L5EDF4-F1-model_v4 Molybdopterin-dependent oxidoreductase	22.100	208	110	7	1	208	7	162	1.000	6.108E-05	158	233	168	MAQGVSRRQLLGRALALGSGAALADLLGPARFLSPAGAATAGAVVPGNPLRVMPDRTWEQIYRNQFEDDSTFVFTCAPNDTHNCLLRAHVKNGVVVRISPTYGYGEATDLYGNRASHRWDPRTCQKGLILSRRFYSERRVKAPMIRKGFKDWVEAGYPRNDDGTPQMDVTLRGSDDWIRISWDEATTIAAKTMEDVARTFNGDEGARK	LNTTLSRRDAVTGTAKIG---AAVAL---SNAITLPFSVTAQAETIAAPTQGGN-------------GETVRHSACLVNCGSRCPLKVIVKDDRIVRIEP--EDAKDDAVFGEH-----QIRPCLRGRSSRWRVYSPDRIKYPMKR----------------------VGKRGEGKFKRISWDEATAFIAAELKRVTE----KYGREA	-0.971,65.470,22.359,-0.077,63.622,19.708,-1.982,61.101,17.517,-2.544,63.383,14.485,1.241,63.651,13.757,1.613,60.065,12.418,-1.271,60.077,9.891,-0.035,62.950,7.656,2.922,61.713,5.597,2.337,63.222,2.161,4.897,60.992,0.375,6.247,62.905,-2.647,6.731,61.056,-5.976,10.440,61.968,-5.559,10.603,60.331,-2.092,9.028,57.143,-3.512,11.496,56.978,-6.460,14.510,57.742,-4.236,13.228,55.182,-1.673,12.982,52.423…	MEIKKWLNTTLSRRDAVTGTAKIGAAVALSNAITLPFSVTAQAETIAAPTQGGNGETVRHSACLVNCGSRCPLKVIVKDDRIVRIEPEDAKDDAVFGEHQIRPCLRGRSSRWRVYSPDRIKYPMKRVGKRGEGKFKRISWDEATAFIAAELKRVTEKYGREAIYYNYR	2653932	Citrobacter telavivensis
job.pdb	AF-A0A6L4AHB0-F1-model_v4 Molybdopterin-dependent oxidoreductase	25.300	197	87	8	3	199	1	137	1.000	1.029E-05	158	233	200	QGVSRRQLLGRALALGSGAALADLLGPARFLSPAGAATAGAVVPGNPLRVMPDRTWEQIYRNQFEDDSTFVFTCAPNDTHNCLLRAHVKNGVVVRISPTYGYGEATDLYGNRASHRWDPRTCQKGLILSRRFYSERRVKAPMIRKGFKDWVEAGYPRNDDGTPQMDVTLRGSDDWIRISWDEATTIAAKTMEDVART	MKIDRREFLQGAVGTG----CALALG-LRFFH-FSDDPAQAA----------------------EIERFVRSTCSPNCTGACGFKARVTNGRISTLI------QAAD-YPEDS---YNPRGCLRGLSMMDLIYGKDRLKYPLIRTG----------------------RRGSGEFRRASWDEALDYAADKLKEIAGK	56.280,8.232,-34.233,52.608,7.864,-35.310,50.786,5.877,-32.580,47.640,4.147,-33.908,44.382,4.468,-31.887,44.563,0.656,-31.350,48.119,0.831,-29.921,47.032,3.780,-27.730,43.994,1.823,-26.415,46.088,-1.325,-25.779,48.672,0.834,-23.945,45.939,2.652,-21.931,44.276,-0.641,-20.870,47.675,-2.181,-19.985,48.725,0.906,-17.961,45.311,1.257,-16.227,45.336,-2.417,-15.138,48.952,-2.129,-13.880,48.156,0.975,-11…	MKIDRREFLQGAVGTGCALALGLRFFHFSDDPAQAAEIERFVRSTCSPNCTGACGFKARVTNGRISTLIQAADYPEDSYNPRGCLRGLSMMDLIYGKDRLKYPLIRTGRRGSGEFRRASWDEALDYAADKLKEIAGKYGPEAIAATIQVPGTGYVQKGALVALAGLARWTMHHGYDQNGDLPMFWPMTFGVQSEELESLE	2053307	Desulfobulbaceae bacterium
job.pdb	AF-A0A7K2QZI9-F1-model_v4 Molybdopterin-dependent oxidoreductase	19.300	259	152	12	1	232	32	260	1.000	1.029E-05	158	233	293	MAQGVSRRQLLGRALALGSGAALADLLGPARFLSPAGAA--TAGAVVPGNPLRVMPDRTWEQIYRNQFEDDSTFVFTCAPNDTHNCLLRAHVKNGVVVRISPTYGYGEATDLYGNRASHRWDPRTCQKGLILSRRFYSERRVKAPMIR----KGFKD-WVEAGYPRNDDGT----PQMDV------TLRGSDDWIRISWDEATTIAAKTMEDVARTFNGDEGARKLLAQGYH----------PEMVEVMHGAGVQALKL	GRRAVAHRGSRRTTERVAGAAAERLLRLGQQLQGTTTTADRRAVFRA-----DQGVNDA---PYRERWAHDKVVRSTHGVNCTGSCSWQVFVKDGLITWETQQTDYPSV-----GPDRPEYEPRGCPRGASFSWYTYSPTRVRYPYARGVLVEMFREARARLG---DPVAAWAEITGDAAKRRRYQQARGKGGLVRIGWDEALEIAAAAH------------VHTL--QHYGPDRIAGFSPIPAMSMASHAVGARFMSL	24.837,-3.557,20.820,23.487,-0.770,18.553,25.746,2.274,18.046,24.216,5.748,17.962,26.271,8.019,15.711,25.453,11.725,15.384,25.929,13.173,11.915,27.165,16.732,12.490,26.249,19.062,9.611,27.698,19.437,6.156,26.552,22.768,4.666,25.216,22.463,1.104,26.509,25.425,-0.944,23.333,26.668,-2.684,23.693,27.947,-6.255,22.170,31.462,-6.437,19.318,32.106,-8.936,19.688,35.015,-11.349,16.667,37.415,-11.094,15.20…	MWFQERFRGQTWAGNAPCPLSGHRVSLCGEKGRRAVAHRGSRRTTERVAGAAAERLLRLGQQLQGTTTTADRRAVFRADQGVNDAPYRERWAHDKVVRSTHGVNCTGSCSWQVFVKDGLITWETQQTDYPSVGPDRPEYEPRGCPRGASFSWYTYSPTRVRYPYARGVLVEMFREARARLGDPVAAWAEITGDAAKRRRYQQARGKGGLVRIGWDEALEIAAAAHVHTLQHYGPDRIAGFSPIPAMSMASHAVGARFMSLLGAPMLSFYDWYADLPIASPQVFGDQTDVPESG	2690298	Streptomyces sp. SID5471
job.pdb	AF-A0A7G1IK15-F1-model_v4 4Fe-4S Mo/W bis-MGD-type domain-containing protein	19.200	255	144	10	1	232	13	228	1.000	2.507E-05	158	233	331	MAQGVSRRQLLGRALALGSGAALADLLGPARFLSPAGAATAGAVVPGNPLRV---MPDRTWEQIYRNQFEDDSTFVFTCAPNDTHNCLLRAHVKNGVVVRISPTYGYGEATDLYGNRASHRWDPRTCQKGLILSRRFYSERRVKAPMIR----KGFKD-----------WVEAGYPRNDDGTPQMDVTLRGSDDWIRISWDEATTIAAKTMEDVARTFNGDEGARKLLAQGY-----HPEMVEVMHGAGVQALKL	EQPTRGRIEELLERCG--------------RFFTPGKFSD--------DLRTVTRQGGRDGDVFYRDRWSHDKVVRSTHGVNCTGSCSWKIYVKDGIITWENQETDYPSV-----GPDRPEYEPRGCPRGAAFSWYTYSPTRVRHPYARGVLVEMYREAKARLTDPVLAWADVVS--DPDRR-RRYQRARGKGGLVRVTWAEATEMIAAAHVHTIKTYGPD---------RIAGFSPIPAMSMVSHAAGSRFVEL	34.710,5.962,-57.627,33.933,7.594,-54.981,37.226,8.878,-53.820,37.474,9.259,-50.031,38.579,12.924,-49.628,40.857,12.157,-46.719,43.918,11.273,-48.905,45.649,14.497,-47.728,46.230,14.650,-43.938,49.976,14.194,-43.510,50.412,12.368,-40.207,52.288,14.878,-38.036,55.668,13.141,-37.603,55.942,12.305,-33.912,59.479,13.284,-32.766,62.107,10.720,-33.734,61.962,7.995,-31.093,65.520,6.584,-30.962,66.182,3.…	MPTNPNAGRRLREQPTRGRIEELLERCGRFFTPGKFSDDLRTVTRQGGRDGDVFYRDRWSHDKVVRSTHGVNCTGSCSWKIYVKDGIITWENQETDYPSVGPDRPEYEPRGCPRGAAFSWYTYSPTRVRHPYARGVLVEMYREAKARLTDPVLAWADVVSDPDRRRRYQRARGKGGLVRVTWAEATEMIAAAHVHTIKTYGPDRIAGFSPIPAMSMVSHAAGSRFVELIGGAMTSFYDWYADLPVAAPQVFGDQTDVPESGDWWDAAYLMMWGRTCRSPARLTRTGWPRCVTAAPRWSPSAPTTPTTPSSPTSGCPARPAPTARWPWPWDT	1768	Mycobacterium kansasii
job.pdb	AF-A0A4R4W206-F1-model_v4 Respiratory nitrate reductase subunit gamma	20.400	210	106	11	55	232	36	216	1.000	5.681E-06	158	233	423	DRTWEQIYRNQFEDDSTFVFTCAPNDTHNCLLRAHVKNGVVVRIS-----PTYGYGEATDLYGNRASHRWDPRTCQKGLILSRRFYSERRVKAPMIR----KGFKD-WVEAGYPRNDDGTP------QMDV------TLRGSDDWIRISWDEATTIAAKTMEDVARTFNGDEG----------ARKLLAQGYHPEMVEVMHGAGVQALKL	GRQADAFYRDRWSHDKVVRSTHGVNCTGSCSWKVYVKDGIITWEAQETDYPSVG-GDR---------PEYEPRGCPRGAAFSWYTYSPTRVRYPYARGVLVEMYREARARLG-----DPVEAWAEITTDPARRERYQSARGKGGLVRIGWDEAVEIVAAAHVHTIK----EYGPDRVAGFSPIPAMSMAS----------HAAGARFVSL	47.903,11.974,-29.229,49.663,9.997,-31.986,50.149,6.209,-32.494,48.125,3.568,-30.711,47.447,1.566,-33.948,50.989,0.528,-34.968,52.439,-2.803,-36.249,53.551,-3.455,-32.726,50.063,-3.049,-31.163,48.539,-5.261,-33.918,51.245,-7.927,-33.397,50.638,-7.833,-29.616,46.838,-8.180,-30.145,47.282,-11.082,-32.627,49.721,-12.857,-30.260,47.213,-12.542,-27.368,44.818,-14.982,-29.157,47.156,-17.923,-28.386,47.…	MTAMDGPVSDALLKMGRHLRSGTVSPDLRTLHQVGGRQADAFYRDRWSHDKVVRSTHGVNCTGSCSWKVYVKDGIITWEAQETDYPSVGGDRPEYEPRGCPRGAAFSWYTYSPTRVRYPYARGVLVEMYREARARLGDPVEAWAEITTDPARRERYQSARGKGGLVRIGWDEAVEIVAAAHVHTIKEYGPDRVAGFSPIPAMSMASHAAGARFVSLIGGAMLSFYDWYADLPVASPQVFGDQTDVPESADWWDASYLLVWGSNVPVKGLYHLLAVVLGTIVGVATVGGMAILIYRRRTVGPVFMATTRNDKLMYAVLALTIALGLAATVMANLVGGGYDYRNTVSPWFRSIFYFRPEPALMAGAPLLFQLHALSALVLFTIWPFTRLVHMLTAPVGYLT…	1848322	Nonomuraea deserti
job.pdb	AF-A0A399YIH0-F1-model_v4 Nitrate reductase subunit alpha	18.600	204	124	7	19	200	12	195	1.000	4.031E-05	158	233	482	SGAALADLLGPARFLSPAGAAT-------AGAVVPGNPLRVMPDRTWEQIYRNQFEDDSTFVFTCAPNDTHNCLLRAHVKNGVVVRIS--PTYGYGEATDLYGNRASHRWDPRTCQKGLILSRRFYSERRVKAPMIR----KGFKDWVE---------AGYPRNDDGTPQMDVTLRGSDDWIRISWDEATTIAAKTMEDVARTF	DGPLSSALVGTRRFFTRGTVSEDRRTLSLEGG------------RSGDSFYRDRWSHDKVVRSTHGVNCTGSCSWKVYVKDGIITWEAQQTDYPSTGGD-------RPEYEPRGCPRGAAFSWYTYSPTRVRYPYVRGTLLQMYREARQHYGDPVVAWASIVQDEEKS-RVYKSARGKGGLVRSTWEEAVEMIAAAHVYTVKRF	-26.203,-71.197,-28.242,-23.749,-69.301,-28.878,-20.099,-69.609,-27.793,-18.508,-66.158,-28.234,-15.021,-67.457,-28.982,-12.582,-64.779,-27.824,-10.874,-63.936,-31.118,-7.225,-63.876,-29.954,-5.703,-60.508,-30.605,-4.192,-61.066,-34.076,-4.177,-60.159,-37.796,-7.209,-60.791,-40.061,-5.571,-63.931,-41.512,-2.439,-66.018,-42.188,-1.502,-63.824,-45.150,-1.646,-60.546,-43.148,0.278,-62.281,-40.343,2.…	MTDIQERPAGFDGPLSSALVGTRRFFTRGTVSEDRRTLSLEGGRSGDSFYRDRWSHDKVVRSTHGVNCTGSCSWKVYVKDGIITWEAQQTDYPSTGGDRPEYEPRGCPRGAAFSWYTYSPTRVRYPYVRGTLLQMYREARQHYGDPVVAWASIVQDEEKSRVYKSARGKGGLVRSTWEEAVEMIAAAHVYTVKRFGPDRIAGFSPIPAMSQVSYVSGARFNELIGAPMLSFYDWYADLPNASPQMWGDQTDVPESGDWWDAAYLIMWGSNVPLTRTPDAHWMTEARYRGQKVIAVAPDYAENVKFADEWVAPAPGTDAALAMGMGHVVLKEFFVDRQTDYFADYTKRFTDLPYLIALDPVDGAEGVFRPGKFVVAGDLEGHPEAGSENAMWKPAVLDAN…	1978231	Acidobacteria bacterium
job.pdb	AF-A0A7K2P4F6-F1-model_v4 Molybdopterin-dependent oxidoreductase	21.600	162	95	5	59	200	36	185	1.000	2.860E-04	158	233	801	EQIYRNQFEDDSTFVFTCAPNDTHNCLLRAHVKNGVVVRISPTYGYGEATDLYGNRASHRWDPRTCQKGLILSRRFYSERRVKAPMIR----KGFKD-WVEAGYP---------------RNDDGTPQMDVTLRGSDDWIRISWDEATTIAAKTMEDVARTF	DRPYRERWAHDKVVRSTHGVNCTGSCSWKVYVKDGLITWETQQTDYPSV-----GPDRPEYEPRGCPRGASFSWYTYSPTRVRHPLARGVLVEMYRDAKRRHGGDPVAAWAELTSDPEKRRRYQ-------SARGRGGFVRVDWDEALEIAAAAQVHTIAEY	-37.078,51.485,-45.764,-38.131,48.029,-44.354,-40.918,47.412,-46.946,-38.586,47.789,-49.951,-36.004,45.368,-48.488,-38.680,42.738,-47.638,-40.192,43.039,-51.149,-36.695,42.617,-52.665,-36.081,39.518,-50.472,-39.479,38.075,-51.555,-38.637,38.836,-55.213,-35.271,37.062,-54.677,-37.241,33.769,-54.339,-38.337,34.232,-57.987,-34.680,34.499,-59.107,-33.471,31.410,-57.155,-35.713,28.271,-57.081,-34.553,…	MADAADRLLKAGQLLRRSPTTLDLRAVYRTDQNVNDRPYRERWAHDKVVRSTHGVNCTGSCSWKVYVKDGLITWETQQTDYPSVGPDRPEYEPRGCPRGASFSWYTYSPTRVRHPLARGVLVEMYRDAKRRHGGDPVAAWAELTSDPEKRRRYQSARGRGGFVRVDWDEALEIAAAAQVHTIAEYGPDRVAGFSPIPAMSMASHAVGARYHSLIGAPMISFYDWYADLPIASPQVFGDQTDVPESGDWWDAAYLMLWGSNVPVTRTPDAHWMAEARYRGQKVVVVSPDYADATKFADEWLHPHPGTDGALAMAMGHVLLTEFFVRRQVPYFTDYVKRFTDLPFLVALDEHEEGRWTPGKFVTAADLGLGRHADAAARAWMPVLIDADTDDVVVPNGTLG…	2690314	Streptomyces sp. SID5926
job.pdb	AF-A0A327KXH4-F1-model_v4 4Fe-4S Mo/W bis-MGD-type domain-containing protein	29.600	199	90	6	3	199	1	151	1.000	1.977E-05	158	233	847	QGVSRRQLLGRALALGSGAALADLLGPARFLSPAGAATAGAVVPG--NPLRVMPDRTWEQIYRNQFEDDSTFVFTCAPNDTHNCLLRAHVKNGVVVRISPTYGYGEATDLYGNRASHRWDPRTCQKGLILSRRFYSERRVKAPMIRKGFKDWVEAGYPRNDDGTPQMDVTLRGSDDWIRISWDEATTIAAKTMEDVART	MTTSRRDFVKGSLAA-----LA-----------ATPLTSFALTRPALAALNVRTDRPWEEEFRNQVRGETIVRTVNLPNCTGSCGWNVVVKDGVVTRVEPPLDYPD--DAYN--------PRGCMKGQTYHRRVYSPGRIKYPMKR----------------------VGARGAGQWKRISWDEAFDFVASEIKRISEK	-60.318,28.162,3.797,-60.198,24.352,4.248,-62.739,23.020,1.702,-64.185,19.986,3.529,-65.105,16.838,1.521,-68.690,18.003,2.246,-68.051,21.443,0.662,-66.392,19.809,-2.380,-69.445,17.515,-2.814,-71.767,20.530,-2.352,-69.766,22.527,-4.959,-69.562,19.559,-7.409,-73.341,18.981,-7.120,-73.866,22.708,-7.826,-71.556,22.533,-10.905,-73.258,19.370,-12.285,-76.645,21.157,-12.148,-75.398,24.057,-14.333,-73.86…	MTTSRRDFVKGSLAALAATPLTSFALTRPALAALNVRTDRPWEEEFRNQVRGETIVRTVNLPNCTGSCGWNVVVKDGVVTRVEPPLDYPDDAYNPRGCMKGQTYHRRVYSPGRIKYPMKRVGARGAGQWKRISWDEAFDFVASEIKRISEKYGANTVWVYPPVPATGLVKQGAGFRFAAVNGFGLGTFYNWYGDLPIAHPMTWNVQTEEHEFKDVLDTNYAIIWGSDVVQTRMPDAHFFADARAKGVKLVYISPYFDPTASWVDEWVRVRQGTDGALALGLCHVVVKRGMVDEAHLRRTTSGPLLVRDDTAKYLKASDVATDGDPKVFMVWDPAQRRAVPDTYFSDAPALTGSFDVMLKDGKTVRCTTGQSLFLKTLDDYDPKTVSEITGVPAETIERL…	29409	Rhodoplanes roseus
job.pdb	AF-A0A7X7AVI1-F1-model_v4 Nitrate reductase subunit alpha	31.000	148	85	4	56	191	29	171	1.000	3.626E-04	158	233	989	RTWEQIYRNQFEDDSTFVFTCAPNDTHNCLLRAHVKNGVVVRISPTYGYGEATDLYGNRASHRWDPRTCQKGLILSRRFYSERRVKAPMIRKGFKD-WVEAGYPRNDD-----GTPQMDV------TLRGSDDWIRISWDEATTIAAK	RDWERFYRNRWQFDKVVRSTHGVNCTGSCSWQIFVKNGLVTWELQSTDYPETRPDLPNHE-----PRGCPRGASYSWYLYSANRVKYPMIRGALAKAYRKAKKIHNDPVVAWESMMDDPVTRNEYVSQRGLGGLIRLDWEEAQEIIAA	33.777,-50.846,-19.888,36.515,-51.732,-22.390,36.243,-55.234,-23.943,39.529,-56.051,-22.139,37.950,-55.239,-18.729,35.261,-57.892,-19.449,37.867,-60.582,-20.341,39.484,-60.247,-16.869,36.123,-60.904,-15.121,37.400,-63.913,-13.098,40.711,-62.225,-12.139,39.031,-59.436,-10.109,39.251,-59.925,-6.318,35.617,-60.217,-5.179,35.153,-60.461,-1.398,32.095,-62.641,-0.645,30.318,-62.317,2.729,30.352,-65.480…	MSLLNKLIYFSKKATVSPDKHVVTTDTPRDWERFYRNRWQFDKVVRSTHGVNCTGSCSWQIFVKNGLVTWELQSTDYPETRPDLPNHEPRGCPRGASYSWYLYSANRVKYPMIRGALAKAYRKAKKIHNDPVVAWESMMDDPVTRNEYVSQRGLGGLIRLDWEEAQEIIAAANIYTIKKYGPDRLAGFTPIPAMSMVSYSSGTRYLSLLGGTILSFYDFYCDLPPSSPQTWGEQTDVPESADWYNSSFLMLWGSNVPVTRTPDAPFYTQVRYKGTKTINISPDFNEAAKFADLWIKPKQGTDAAVGMAMGHVILKEFYLDKKTPYFEKYVKQYSDLPFLVKVEEKNGRFVAGRVVRASDMDAKYATEENADWKPLLFDEKSKELVIPNGTIGSRWDKSQ…	2030927	Bacteroidales bacterium
job.pdb	AF-A0A349KHS6-F1-model_v4 Nitrate reductase (quinone)	28.400	165	86	6	56	200	14	166	1.000	2.003E-04	158	233	1207	RTWEQIYRNQFEDDSTFVFTCAPNDTHNCLLRAHVKNGVVVRISPTYGYGEATDLYGNRASHRWDPRTCQKGLILSRRFYSERRVKAPMIR----KGFKD-WVEAGYP---------RND------DGTPQMDVTLRGSDDWIRISWDEATTIAAKTMEDVARTF	RNWEEFYRNRFQHDRIVRSTHGVNCTGGCSWQIHVKDGIVVWETQQLDYPVLEDKLPP-----YEPRGCQRGISFSWYLYSPLRIKYPLIRGALIDAFRDEKAKNGGDPMKAWKSLQANDTKRRAYQ-------KARGKGGFRRASWDEVMELMAVANISTAEEY	-42.604,-53.418,-36.390,-43.564,-52.244,-32.902,-41.462,-49.127,-32.170,-38.906,-49.804,-29.390,-39.912,-46.339,-28.050,-43.340,-45.754,-26.484,-43.844,-42.008,-25.935,-46.011,-41.812,-22.788,-47.206,-38.207,-22.317,-48.191,-38.443,-18.621,-47.353,-35.211,-16.707,-48.852,-36.822,-13.619,-45.997,-39.381,-13.651,-43.452,-36.485,-13.483,-44.760,-34.999,-10.183,-41.433,-36.065,-8.570,-39.773,-33.161,…	MMSWIKDIISPETRNWEEFYRNRFQHDRIVRSTHGVNCTGGCSWQIHVKDGIVVWETQQLDYPVLEDKLPPYEPRGCQRGISFSWYLYSPLRIKYPLIRGALIDAFRDEKAKNGGDPMKAWKSLQANDTKRRAYQKARGKGGFRRASWDEVMELMAVANISTAEEYGPDRVIGFSPIPAMSMLSYAAGSRFLQLFGGVCLSFYDWYCDLPTAFPEIWGEQTDVCESADWYNSKMIADMGACLNMTRTPDCHFFAESRHNGTKAVVFSPDFSQVCKYADQWVPLHAGSDGAFWMAVSHVILKEFHHDAQTPYFIDYVKQYTDSPMLVRLDEVDGHYRPGRLLRANELEEYTGTSNGDWKFVSIDSDTGQYVIPKGAMGHRWDETGGNWNMKLENAEDDRP…	1913989	Gammaproteobacteria bacterium
[truncated: 680 more rows]
