# Supplementary material for: Metabolic capacity is maintained despite shifts in microbial diversity in estuary sediments
Source: ISME Commun. 2025 Oct 11;5(1):ycaf182. doi: 10.1093/ismeco/ycaf182 (PMC12687941; doi:10.1093/ismeco/ycaf182)
Supplement: Supplementary_Data_2_ycaf182 [file supplementary_data_2_ycaf182.zip › NarG_NxrA_foldseek/21_Jan_SF_Bin67_scaffold_32672_c1_3-2330_1_alis_afdb50.m8]

job.pdb	AF-A0A0F9CUR4-F1-model_v4 Molybdopterin domain-containing protein	55.500	407	169	4	2	400	16	418	1.000	7.525E-42	1169	400	585	PFLERFTDMPLLVRLDTLQRLRADEVFADYSSDLDVDGPSFTLHGMTEEQHERNGDRVVFDDASGALRAINREDVGDRLDDKGIDPALDYQGTVTLVDGSTVEVMSVLSMYREHLADYDIDSVVDMTGAPRNLIEQLLDDMTTLSPVAFHVGEGVNHYFHATLHNRATYLVGMLLGSVGVSGGGVSTWAGNYKGGVFQAAPWFGPGVGGFVNEDPFHPLTDPSARYSAE-----TARHLVHGEDTSYWGFGDRPLVVDTPEDGRKVFTGTTHMPTPTKALWYNNANLINQAKWHYELVKNVNPKVDLIVDQQIEWTGSAEFADIVLPANSWMEAETWEMGASCSNPFLQVWKG-GIEPLNDTRDDIAIFAGVANALTELTGDERFSQAFMFA--DRPEV…	PFVKAFTDFPLLVRTDTLKRLHAHEVFAGYQPGLTKEGASFALQGLTEEQYEKLGDFVVFDQKSGGLKAITRDEVGERMREKGLDPTLEYKETVKLADGSEVEVMTLWEMYKVHLQDYDLDTVHEITGAPKEFIERLAEDIATIKPVAIHIGEGINHWFHATLHNRATYLPLMLTGNIGRLGAGCHTWAGNYKAALFQASPWSGPGFKGWIAEDPLRPNLDPNASGSTDIVVKGHARD----EEPAYWDHGDRALIVDTPKYGHKNFTGKTHMPTPTKVMWFNNVNIINNAKWAYGLIKNVNPKIDMIINQDIEMTATAEYSDVTLPANSWMEFQALEVTASCSNPFLQIWGKDGIKPVFDSKDDVTIIAEMAKKLGEQLDDPRMATYWKFALEGRPEI…	-8.878,-10.814,15.079,-9.133,-13.597,17.722,-5.537,-12.908,18.843,-6.348,-9.152,19.083,-9.413,-9.976,21.239,-7.330,-12.109,23.641,-4.704,-9.331,23.939,-7.326,-6.634,24.711,-9.546,-8.765,27.013,-6.521,-9.949,29.065,-4.766,-6.533,29.281,-1.796,-7.899,27.259,-0.858,-4.627,25.491,1.634,-1.711,25.649,-0.810,1.024,26.744,1.670,3.957,26.415,2.529,2.783,22.924,-1.148,2.283,21.971,-2.034,5.796,23.257,0.94…	LGVTKILMDRGLYDEPFVKAFTDFPLLVRTDTLKRLHAHEVFAGYQPGLTKEGASFALQGLTEEQYEKLGDFVVFDQKSGGLKAITRDEVGERMREKGLDPTLEYKETVKLADGSEVEVMTLWEMYKVHLQDYDLDTVHEITGAPKEFIERLAEDIATIKPVAIHIGEGINHWFHATLHNRATYLPLMLTGNIGRLGAGCHTWAGNYKAALFQASPWSGPGFKGWIAEDPLRPNLDPNASGSTDIVVKGHARDEEPAYWDHGDRALIVDTPKYGHKNFTGKTHMPTPTKVMWFNNVNIINNAKWAYGLIKNVNPKIDMIINQDIEMTATAEYSDVTLPANSWMEFQALEVTASCSNPFLQIWGKDGIKPVFDSKDDVTIIAEMAKKLGEQLDDPRMATY…	412755	marine sediment metagenome
job.pdb	AF-A0A3C1GLV3-F1-model_v4 Nitrate oxidoreductase subunit alpha	53.500	407	171	4	2	398	26	424	1.000	3.945E-40	1115	400	520	PFLERFTDMPLLVRLDTLQRLRADEVFADYSSDLDVDGPSFTLHGMTEEQHERNGDRVVFDDASGALRAINREDVGDRLDDKGIDPALDYQGTVTLVDGSTVEVMSVLSMYREHLADYDIDSVVDMTGAPRNLIEQLLDDMTTLSPVAFHVGEGVNHYFHATLHNRATYLVGMLLGSVGVSGGGVSTWAGNYKGGVFQAAPWFGPGVGGFVNEDPFHPLTDPS--AR------YSAETARHLVHGEDTSYWGFGDRPLVVDTPEDGRKVFTGTTHMPTPTKALWYNNANLINQAKWHYELVKNVNPKVDLIVDQQIEWTGSAEFADIVLPANSWMEAETWEMGASCSNPFLQVWKGGIEPLNDTRDDIAIFAGVANALTELTGDERFSQAFMFADRP--…	PYVKRFTDLSLLVRTDTLKRLKPEEIIPGYTQPDISRGASMTRHGLTPEYRKRVGDFVVWDARTNAPRAITRDDVGDRLTEKGIDPVLEGRFTAKTVDGKSVEVMPLFEAYKIHLKDYDLDTVHEITHAPKELIRRLARDIATIKPVAIHIGEGINHWFHATLVNRAAYLPLMLTGNVGVMGSGCHTWAGNYKAALFQGSEETGPGFKGWVAEDPFNPNLDPAADGKTIRERGYAYE--------EEVGYWAHGDKPLIVDTPRYGRKVFTGTTHMPTPTKVMWVTNVNLINNAKWVYELIKNVNPNVELIISTDIEMTASCEYSDIVLAANSWVEMERYEVTASCSNPFLQIWKGGIKPVYDTRDDQLILAQMAAKLGELLNDRRFADYWKFSLEGKT…	-4.840,-22.339,-11.713,-2.412,-23.981,-9.268,-2.509,-22.173,-5.872,0.162,-19.555,-5.486,1.057,-19.574,-9.225,-0.558,-16.188,-10.079,2.815,-14.348,-10.186,4.013,-16.654,-13.007,0.744,-16.033,-14.890,1.082,-12.209,-14.583,4.777,-12.295,-15.622,3.794,-14.521,-18.584,1.124,-11.971,-19.606,3.725,-9.157,-19.295,6.125,-11.146,-21.523,3.469,-11.626,-24.242,2.665,-7.871,-24.131,6.376,-6.996,-24.649,7.170,…	MRPNSDTALLLGLSRILIDEKWYDAPYVKRFTDLSLLVRTDTLKRLKPEEIIPGYTQPDISRGASMTRHGLTPEYRKRVGDFVVWDARTNAPRAITRDDVGDRLTEKGIDPVLEGRFTAKTVDGKSVEVMPLFEAYKIHLKDYDLDTVHEITHAPKELIRRLARDIATIKPVAIHIGEGINHWFHATLVNRAAYLPLMLTGNVGVMGSGCHTWAGNYKAALFQGSEETGPGFKGWVAEDPFNPNLDPAADGKTIRERGYAYEEEVGYWAHGDKPLIVDTPRYGRKVFTGTTHMPTPTKVMWVTNVNLINNAKWVYELIKNVNPNVELIISTDIEMTASCEYSDIVLAANSWVEMERYEVTASCSNPFLQIWKGGIKPVYDTRDDQLILAQMAAKLGELL…	2053607	Candidatus Rokubacteria bacterium
job.pdb	AF-A0A0T6ARL8-F1-model_v4 Putative nitrate oxidoreductase subunit alpha, nitrate reductase 1, alpha subunit	54.000	407	169	3	2	398	85	483	1.000	5.156E-38	1051	400	859	PFLERFTDMPLLVRLDTLQRLRADEVFADYSSDLDVDGPSFTLHGMTEEQHERNGDRVVFDDASGALRAINREDVGDRLDDKGIDPALDYQGTVTLVDGSTVEVMSVLSMYREHLADYDIDSVVDMTGAPRNLIEQLLDDMTTLSPVAFHVGEGVNHYFHATLHNRATYLVGMLLGSVGVSGGGVSTWAGNYKGGVFQAAPWFGPGVGGFVNEDPFHPLTDPSA--------RYSAETARHLVHGEDTSYWGFGDRPLVVDTPEDGRKVFTGTTHMPTPTKALWYNNANLINQAKWHYELVKNVNPKVDLIVDQQIEWTGSAEFADIVLPANSWMEAETWEMGASCSNPFLQVWKGGIEPLNDTRDDIAIFAGVANALTELTGDERFSQAFMF--ADRP…	AFVKQFTDFPLLIRKDTLKRLRAAEVFPGYKPGLDPDGPSFKRHNLKLDQYEKLGDFVVFDRKTRKLQAITRDQVGERLAQAGLDPDLRWRGKVKLIDGREVECLTLWEAHRDHLRDYDLDTVAEITQTPRAMIERLARDIATIKPVSIHIGEGINHWFHATLANRAFYLPLMLTGNIGKPGAGCHTWAGNYKAGIFQGSPWTGPGITGWLFEDPFHAALDPATSGTEIKVKKYLKD--------EEPAYWDHGDVPLIVNTPKAGRRVFTGTTHMPTPTKVMWYNNVNIINNAKWAYGVIKHVNPNVELIINQDIEMTASAEYADIILPANSWVEFETPELTASCSNPFLQIWKGGIKPLFDTKDDGVIIAEVAAQLTAQTGDRRFRDYFKYLLERRP…	6.611,-5.862,15.294,10.168,-7.070,14.634,10.634,-10.226,12.476,12.251,-12.175,15.366,8.758,-12.249,16.930,7.708,-14.830,14.265,9.409,-17.563,16.390,6.538,-17.281,18.916,3.692,-17.914,16.416,1.989,-21.353,16.398,-0.129,-20.543,13.327,1.475,-18.355,10.630,-0.721,-17.138,7.752,0.914,-15.460,4.728,-1.629,-13.471,2.685,-0.042,-12.189,-0.533,3.376,-12.204,1.232,6.603,-13.693,-0.156,9.016,-13.975,2.795,…	MDFNELRHARLHIQVGKNLIENKMPESHFFNELMERGAKIAVITPEYSPPAAKADYWMPIRPQTDAALFLGITRLMMDRRWYDEAFVKQFTDFPLLIRKDTLKRLRAAEVFPGYKPGLDPDGPSFKRHNLKLDQYEKLGDFVVFDRKTRKLQAITRDQVGERLAQAGLDPDLRWRGKVKLIDGREVECLTLWEAHRDHLRDYDLDTVAEITQTPRAMIERLARDIATIKPVSIHIGEGINHWFHATLANRAFYLPLMLTGNIGKPGAGCHTWAGNYKAGIFQGSPWTGPGITGWLFEDPFHAALDPATSGTEIKVKKYLKDEEPAYWDHGDVPLIVNTPKAGRRVFTGTTHMPTPTKVMWYNNVNIINNAKWAYGVIKHVNPNVELIINQDIEMTASAE…	1640515	Armatimonadetes bacterium CSP1-3
job.pdb	AF-A0A1F9LSV7-F1-model_v4 Molybdopterin domain-containing protein	50.700	408	181	4	3	398	53	452	1.000	6.189E-38	1040	400	828	FLERFTDMPLLVRLDTLQRLRADEVFADYS--SDLDVDGPSFTLHGMTEEQHERNGDRVVFDDASGALRAINREDVGDRLDDKGIDPALDYQGTVTLVDGSTVEVMSVLSMYREHLADYDIDSVVDMTGAPRNLIEQLLDDMTTLSPVAFHVGEGVNHYFHATLHNRATYLVGMLLGSVGVSGGGVSTWAGNYKGGVFQAAPWFGPGVGGFVNEDPFHPLTDPSA--------RYSAETARHLVHGEDTSYWGFGDRPLVVDTPEDGRKVFTGTTHMPTPTKALWYNNANLINQAKWHYELVKNVNPKVDLIVDQQIEWTGSAEFADIVLPANSWMEAETWEMGASCSNPFLQVWKGGIEPLNDTRDDIAIFAGVANALTELTGDERFSQAFMFA--DR…	FVKRFTDFPLLVRKDNLKRLRAHEIFPDYKTLATLSPDGPSIKIQGITPEQHVKLGDFVVWDRKRNGPVAVTRDDIGETMARKGLEPALEGSFKIRLIDGKEIEVATLWTLYQTHLKDYDLDTVAEITRAPKNLIEQLARDIATMKPVSIHQGEGINHWFHATEMNRASYLPLMLTGNIGQRGAGSHTWAGNYKAALFQGSPWTGPGFKGWVAEDPFDINLDPKAPGKAVKTHAYTKD--------EEPAYWNHGDMALIVNTPKFGRKNFTGDTHMPTPTKAIIFSNVNLINNAKWAYGMIKNVNPNVEMIVSIDIQMTASIEYSDLALPANSWVEFEGLEITASCSNPFLQIWKGGIPPVFDSRDDLMILAGIANGLADVTGEKRFRDYFAFAAPDK…	5.171,-26.744,8.435,7.649,-28.930,10.413,6.167,-27.735,13.743,2.674,-28.990,12.689,1.249,-25.589,11.649,-1.274,-25.733,8.776,-0.510,-23.296,5.906,-3.145,-21.943,3.503,-2.335,-19.843,0.424,-5.006,-17.577,-1.106,-3.823,-16.380,-4.539,-5.085,-16.310,-8.169,-2.067,-18.371,-9.185,-0.345,-21.540,-7.940,2.738,-19.570,-6.868,5.923,-20.512,-4.953,4.168,-20.097,-1.595,1.447,-22.523,-2.751,4.107,-25.284,-3.…	MERGAKIVVIAPEYGPPSTKADYWIPIRPTTDAALWLGITKLMIDNKWYDEAFVKRFTDFPLLVRKDNLKRLRAHEIFPDYKTLATLSPDGPSIKIQGITPEQHVKLGDFVVWDRKRNGPVAVTRDDIGETMARKGLEPALEGSFKIRLIDGKEIEVATLWTLYQTHLKDYDLDTVAEITRAPKNLIEQLARDIATMKPVSIHQGEGINHWFHATEMNRASYLPLMLTGNIGQRGAGSHTWAGNYKAALFQGSPWTGPGFKGWVAEDPFDINLDPKAPGKAVKTHAYTKDEEPAYWNHGDMALIVNTPKFGRKNFTGDTHMPTPTKAIIFSNVNLINNAKWAYGMIKNVNPNVEMIVSIDIQMTASIEYSDLALPANSWVEFEGLEITASCSNPFLQIW…	1797898	Deltaproteobacteria bacterium RIFOXYA2_FULL_55_11
job.pdb	AF-A0A3C1GIH7-F1-model_v4 Nitrate oxidoreductase subunit alpha	53.700	411	166	3	1	398	211	610	1.000	7.076E-37	1027	400	866	RPFLERFTDMPLLVRLDTLQRLRADEVFADYSSDLDVDGPSFTLHGMTEEQHERNGDRVVFDDASGALRAINREDVGDRLDDKGIDPALDYQGTVTLVDGSTVEVMSVLSMYREHLADYDIDSVVDMTGAPRNLIEQLLDDMTTLSPVAFHVGEGVNHYFHATLHNRATYLVGMLLGSVGVSGGGVSTWAGNYKGGVFQAAPWFGPGVGGFVNEDPFHPLTDPSARYSAETARHLVHGEDT-----------SYWGFGDRPLVVDTPEDGRKVFTGTTHMPTPTKALWYNNANLINQAKWHYELVKNVNPKVDLIVDQQIEWTGSAEFADIVLPANSWMEAETWEMGASCSNPFLQVWKGGIEPLNDTRDDIAIFAGVANALTELTGDERFSQAFMF--…	EGFVRAFTDFPLLVRTDTLRRLRAHEVFPGYRTTLAPDGPSVKVQGLTAEQHARLGDYVVWDAQAGALRALTRDDVGARMAAKGIRPALDGTWKVKLVDGAEVEVATLWTLYGTHLKDYDLDTVVEITQAPGDLIRQLAQDIGTMRPVAIHQGEGINHWFHATEMNRAAYLPLMLTGNIGKPGAGCHTWAGNYKAALFQGSKETGPGFKGWVAEDPFQPNLDPGA-----------HGRDVEAHAYTKDEEPAYWNHGDLALIVNTPKYGRRNFTGDTHMPTPSKAIIFTNVNLINNAKWAYGVIKNVNPKVEMIVAIDIQMTASIEYADIALPANSWLEFEGLEVTASCSNPFLQIWKGGIPPVFDSRDDLMILAGIAKALADVTGDRRFADYFKFAL…	4.142,-10.756,-27.836,4.317,-14.286,-26.284,4.817,-16.037,-29.662,7.664,-13.850,-30.990,11.316,-14.897,-31.306,13.828,-12.601,-29.586,16.627,-11.360,-31.859,19.882,-10.333,-30.158,20.831,-6.690,-30.881,23.625,-4.361,-29.710,23.027,-2.220,-26.592,23.433,0.994,-28.642,20.736,-0.167,-31.094,18.414,-1.200,-28.217,18.824,2.205,-26.501,18.356,4.069,-29.810,15.171,2.047,-30.530,13.751,2.797,-27.036,14.6…	RGQDEFVQIAWEDAFACIAKALVKIAESYSGEDGKARLLAQGYQPEMVEAMGGAGTRTIKMRGGMGLLGVIGKYGMYRLNNSLALLDAAIRRVGSKDAKAGRNWSNYTWHGDQAPGHPWVHGLQASDCDFNDLRFSKLIIMDGKNLVENKLTDSHWFIECMERGAKIVVIAPEYGPPSTKADYWIPIRPQTDAALWLGVTRLMLENKWYDEGFVRAFTDFPLLVRTDTLRRLRAHEVFPGYRTTLAPDGPSVKVQGLTAEQHARLGDYVVWDAQAGALRALTRDDVGARMAAKGIRPALDGTWKVKLVDGAEVEVATLWTLYGTHLKDYDLDTVVEITQAPGDLIRQLAQDIGTMRPVAIHQGEGINHWFHATEMNRAAYLPLMLTGNIGKPGAGCHTW…	2053607	Candidatus Rokubacteria bacterium
job.pdb	AF-A0A3M1CHN6-F1-model_v4 Nitrate oxidoreductase subunit alpha	52.800	403	181	4	2	398	86	485	1.000	5.894E-37	1007	400	640	PFLERFTDMPLLVRLDTLQRLRADEVFADYSSDLDVDGPSFTLHGMTEEQHERNGDRVVFDDASGALRAINREDVGDRLDDKGIDPALDYQGTVTLVDGSTVEVMSVLSMYREHLADYDIDSVVDMTGAPRNLIEQLLDD--MTTLS--PVAFHVGEGVNHYFHATLHNRATYLVGMLLGSVGVSGGGVSTWAGNYKGGVFQAAPWFGPGVGGFVNEDPFHPLTDPSARYSAETARHLVHGEDTSYWGFGDRPLVVDTPEDGRKVFTGTTHMPTPTKALWYNNANLINQAKWHYELVKNVNPKVDLIVDQQIEWTGSAEFADIVLPANSWMEAETWEMGASCSNPFLQVWKGGIEPLNDTRDDIAIFAGVANALTELTGDERFSQAFMFADRPE--VYL…	DFCRRFTDFPLLVRTDTLRRLRPQDIDPNYRPRDLKGGPSYTIQALTDEQRERIGDFCVWNSETNKVAYIARDDVGKHM---TVPAALFGTYQVRLADGKQVEVMPILEMYKRHLKDYDLKTVEEISGAPAHLVERLARDIWETTQAGHPVSIHIGEGINHYFHATLHNRASYLPLLLTGNIGKHGAGGYAWAGNYKGALFQASPWSGPGVGSYVAEDPFHPVLDENIRITKKHLRKTADVEDPSYWANGERTLTVDLPNGDRKCFTGKTHLPTPTKMIWYNNANFINQAKWVYNLIVNVFPKMDMIVDQQIEWTGSAEYSDVVLPVNSWVEFEDWEMAAACSNPFLQIWKGGIAPVHDSIDDAAVFAGVGRALAKKLNDRRFADYWKYVTEKKSRVYI…	11.961,-0.772,4.061,15.354,-2.268,3.188,15.714,-5.935,4.285,18.816,-5.063,6.363,16.406,-3.126,8.646,15.205,-6.535,9.960,18.507,-6.403,11.924,16.684,-4.192,14.473,13.505,-6.338,14.750,12.795,-8.327,17.953,9.432,-9.768,16.845,8.855,-10.544,13.141,5.361,-11.755,12.162,4.992,-13.249,8.648,1.418,-13.401,7.300,0.881,-15.207,3.974,4.524,-14.349,3.133,7.369,-16.718,2.250,10.531,-14.641,2.832,12.690,-17.8…	MDFNDLRFSKLVIQIGKNLIENKRPESHWLNEVMERGGKLVDIAPEYNAPATKADYWISVRPGLSDIAVLLGVTKLMIDNGWYVEDFCRRFTDFPLLVRTDTLRRLRPQDIDPNYRPRDLKGGPSYTIQALTDEQRERIGDFCVWNSETNKVAYIARDDVGKHMTVPAALFGTYQVRLADGKQVEVMPILEMYKRHLKDYDLKTVEEISGAPAHLVERLARDIWETTQAGHPVSIHIGEGINHYFHATLHNRASYLPLLLTGNIGKHGAGGYAWAGNYKGALFQASPWSGPGVGSYVAEDPFHPVLDENIRITKKHLRKTADVEDPSYWANGERTLTVDLPNGDRKCFTGKTHLPTPTKMIWYNNANFINQAKWVYNLIVNVFPKMDMIVDQQIEWTGS…	2053527	candidate division Zixibacteria bacterium
job.pdb	AF-A0A3C0ZII2-F1-model_v4 Nitrate oxidoreductase subunit alpha	47.600	407	186	6	2	398	74	463	1.000	5.613E-36	1004	400	834	PFLERFTDMPLLVRLDTLQRLRADEVFADYSSDLDVDGPSFTLHGMTEEQHERNGDRVVFDDASGALRAINREDVGDRLDDKGIDPALDYQGTVTLVDGSTVEVMSVLSMYREHLADYDIDSVVDMTGAPRNLIEQLLDDMTTLSPVAFHVGEGVNHYFHATLHNRATYLVGMLLGSVGVSGGGVSTWAGNYKGGVFQAAPWFGPGVGGFVNEDPFHPLTDPSARYSAETARHLVHGEDTSY--------WGFGDRPLVVDTPEDGRKVFTGTTHMPTPTKALWYNNANLINQAKWHYELVKNVNPKVDLIVDQQIEWTGSAEFADIVLPANSWMEAETWEMGASCSNPFLQVWKGGIEPLNDTRDDIAIFAGVANALTELTGDERFSQAFMFADRP--…	PFVKRFTDMPLLVRLDTLKLLRAADVFPDYK-NRKLSGYSVQVQKIDAEAREQWGDFVIWDAKTNKPVAITREDVGKHIDENGIDPSLDGAFSVKGVNGKPIKVKTVFQLYKELCAEYDVDTTHEITGSPKDLIIRLARDLGSIRPAAVHTGEGVNHYFHCDITTRGTFLWMALTGNIGKPGSGVGHWAGNYKFCVF-------DGLPKFNGEDPFNMTLDPSA--------HGTAVKSKKYYKPENPCYWNYEDRPLIVDTKE-GRKVFTGKTHMPTPTKVEWTANVNLLNNAKWAYNMAKNVDTKVEMICINEMEWTGSCEFADLVFPAECWAELTLPDMTASCSNPFLQAWKGGVKPIFDNRNDATIMAGVAAKLSDLTGDGRYREFFKFILEGKA…	3.215,-15.803,13.408,0.899,-15.141,10.422,2.520,-14.039,7.121,-0.138,-12.531,4.823,0.957,-11.232,1.418,4.649,-10.760,2.303,7.676,-12.777,1.133,10.298,-12.390,3.893,12.778,-14.658,2.044,12.820,-12.327,-0.985,11.633,-8.869,0.121,13.067,-8.702,3.694,16.219,-10.848,3.420,18.130,-9.061,6.226,15.218,-9.641,8.667,14.238,-13.164,7.486,16.275,-14.890,10.242,13.953,-13.540,13.000,10.853,-15.412,11.788,12.9…	FIIQGVNFVENKMSDAHWWIETMERGGKIVVIAPEYSPTSQKADYWIPIRPGTDPALQLGVTHLLFKEKLYDAPFVKRFTDMPLLVRLDTLKLLRAADVFPDYKNRKLSGYSVQVQKIDAEAREQWGDFVIWDAKTNKPVAITREDVGKHIDENGIDPSLDGAFSVKGVNGKPIKVKTVFQLYKELCAEYDVDTTHEITGSPKDLIIRLARDLGSIRPAAVHTGEGVNHYFHCDITTRGTFLWMALTGNIGKPGSGVGHWAGNYKFCVFDGLPKFNGEDPFNMTLDPSAHGTAVKSKKYYKPENPCYWNYEDRPLIVDTKEGRKVFTGKTHMPTPTKVEWTANVNLLNNAKWAYNMAKNVDTKVEMICINEMEWTGSCEFADLVFPAECWAELTLPDMT…	1898104	Bacteroidetes bacterium
job.pdb	AF-A0A7C4UMU9-F1-model_v4 Nitrate oxidoreductase subunit alpha	49.000	400	181	6	1	386	154	544	1.000	2.872E-36	986	400	641	RPFLERFTDMPLLVRLDTLQRLRADEVFADYSSDLDVDGPSFTLHGMTEEQHERNGDRVVFDDASGALRAINREDVGDRLDDKGIDPALDYQGTVTLVDGSTVEVMSVLSMYREH-LADYDIDSVVDMTGAPRNLIEQLLDD---MTTLSPV-AFHVGEGVNHYFHATLHNRATYLVGMLLGSVGVSGGGVSTWAGNYKGGVFQAAPWFGPGVGGFVNEDPFHP----LTDPSARYSAET-----ARHLVHGEDTSYWGFGDRPLVVDTPEDGRKVFTGTTHMPTPTKALWYNNANLINQAKWHYELVKNVNPKVDLIVDQQIEWTGSAEFADIVLPANSWMEAETWEMGASCSNPFLQVWKGGIEPLNDTRDDIAIFAGVANALTELTGDERFSQAFMF	EKFIKAYTDFPLLIRTDNLQRLHAKDVIADYRPGLKKDGPSYQVQHLTDEQYARLHDYVVYDEQAKSVRAITRDQMGPRMIQDGIAPALSFAGKVKLVDGSEVEVMTLWDAYKNHNLKDYDLATVAEITGADPSVIERLAKDIWEVSKAGHAVAIHVGEGINHWFHATLANRAQYLPIMLTGQLGRPGAGCYTWAGNYKAALFQGAPGVGPGFLGWIAEDPFAPNLDAKTDGKAIKVNKTTKDEEPAYWNHG---------ERPLIVNTPKYGRKNFTGDTHMPTPTKFLWFANVNLFNNAKHAYDMLFVVNPKIDCIIAQDVEMTSSCEYSDIVFPANTWMEFQTYEITASCSNPYLQIWKGGIPPVHDSRDDVHILAETAEALSKETGDKRFADYWRF	-24.013,-2.041,10.782,-21.073,-0.028,9.358,-18.170,1.052,11.567,-15.082,3.263,11.121,-12.208,4.534,13.272,-10.392,7.629,11.910,-6.793,6.611,11.052,-6.940,3.877,13.694,-3.138,3.492,14.075,-3.211,6.880,15.875,-5.121,5.123,18.711,-5.169,1.323,18.413,-7.256,0.604,21.552,-9.740,3.480,21.044,-10.168,4.035,17.290,-9.539,0.440,16.136,-11.612,-0.684,19.156,-14.614,0.223,16.952,-13.656,-2.752,14.717,-13.60…	FKLRGGMGLLGVMGKYGLYRWSNMLAVVDQIVRKVDPKDALGGRLWSNYTWHGDQAPGHPFVHGLQTADCDFNDMRHAKLHIQCGKNLVENKMPDSHWFIEMMERGGRIVSITPEYSPVSTKCDYWIQVRPGCTDTALFLGLAKLMIDRGWYDEKFIKAYTDFPLLIRTDNLQRLHAKDVIADYRPGLKKDGPSYQVQHLTDEQYARLHDYVVYDEQAKSVRAITRDQMGPRMIQDGIAPALSFAGKVKLVDGSEVEVMTLWDAYKNHNLKDYDLATVAEITGADPSVIERLAKDIWEVSKAGHAVAIHVGEGINHWFHATLANRAQYLPIMLTGQLGRPGAGCYTWAGNYKAALFQGAPGVGPGFLGWIAEDPFAPNLDAKTDGKAIKVNKTTKDEEP…	2052164	Gemmataceae bacterium
job.pdb	AF-A0A7Y5SFJ2-F1-model_v4 Molybdopterin-dependent oxidoreductase	50.700	410	178	4	2	398	376	774	1.000	8.287E-34	952	400	869	PFLERFTDMPLLVRLDTLQRLRADEVFADYSSDLDVDGPSFTLHGMTEEQHERNGDRVVFDDASGALRAINREDVGDRLDDKGIDPALDYQGTVTLVDGSTVEVMSVLSMYREHLADYDIDSVVDMTGAPRNLIEQLLDDMTTLSPVAFHVGEGVNHYFHATLHNRATYLVGMLLGSVGVSGGGVSTWAGNYKGGVFQAAPWFGPGVGGFVNEDPFHPLTDPSARYSA-----------ETARHLVHGEDTSYWGFGDRPLVVDTPEDGRKVFTGTTHMPTPTKALWYNNANLINQAKWHYELVKNVNPKVDLIVDQQIEWTGSAEFADIVLPANSWMEAETWEMGASCSNPFLQVWKGGIEPLNDTRDDIAIFAGVANALTELTGDERFSQAFMFA--…	AFVKQFTDFPLLIRADNLKRLSAGDVFPNYALGLATDGPSFKVQGLTKPQYEKLGDYVVFDAKTKSLKPVTRDDVGAKLVAKGIDPDLEYKGTATLKDGKQVEVLTLWQAYREHLKDYDLDTVAEITGSPKELIERLTNDIATIKPVAIHVGEGINHWFHATLHNRATYLPLMLTGNIGTPGAGCHTWAGNYKAALFQGSPETGPGFKGWIAEDPFEMNLDASADGKSIHAHAYTKDEEPA--YWDHG---------DQALIVDTPKAGRKVFTGKTHMPTPTKVQWTTNVNIINNAKWAYGVLFNVLPRIDMIVTQDIEMTSTCEYSDFVLPANSWLEFQQVEVTGACSNPFLQIWKGGLKPIYDTKDDISIMAGAAKALGDLIGDKKMADYWKFALE…	-47.300,32.490,-89.034,-45.174,35.054,-87.125,-45.271,34.152,-83.393,-46.172,37.276,-81.392,-44.036,38.305,-78.379,-46.811,37.175,-75.966,-46.951,33.697,-77.598,-43.147,33.368,-77.300,-43.216,34.381,-73.592,-46.072,31.935,-72.814,-44.297,29.075,-74.650,-40.918,30.058,-73.099,-42.486,30.262,-69.596,-44.243,26.881,-70.042,-41.053,25.279,-71.461,-38.976,26.784,-68.600,-41.510,25.579,-65.972,-41.619,…	MAMNRRGFLKLGGAAAAAGTAVYLETQMAFLQPAPGIDNPLKTYPGRGWEKIYRDQYAYDSSFTFVCAPNCTHNCRLRAFVRNGVAIRIEQNYDGARTGDLYGNHASDHWNPRGCNKGATLTRRIYGPYRLKGPMIRAGWKQWADDGFPGLDKANRTRYKFDSRGTDTFVKVGWDDAFSYAAKGLVAIAKRYSGEAGKKILLEEGYQPEMVDAMEGAGTRTMKFRGGMGLLGVLGKYGMYRLSNTMAMLDVHVRGVDHENAKGGRNWSNYTWHGDQAPGHPFVHGLQTSDTDFNELRHAKLHIGVGKNLIENKMADAHFYVEIMERGGKIVTITPEYSPPATKADYWIPVRPGLSDTAIFLGITKLLMDRNLYDAAFVKQFTDFPLLIRADNLKRLSAG…	2026734	Dehalococcoidia bacterium
job.pdb	AF-A0A3A0ARF6-F1-model_v4 Nitrate oxidoreductase subunit alpha	52.500	411	169	4	2	398	243	641	1.000	4.790E-34	950	400	1016	PFLERFTDMPLLVRLDTLQRLRADEVFADYSSDLDVDGPSFTLHGMTEEQHERNGDRVVFDDASGALRAINREDVGDRLDDKGIDPALDYQGTVTLVDGSTVEVMSVLSMYREHLADYDIDSVVDMTGAPRNLIEQLLDDMTTLSPVAFHVGEGVNHYFHATLHNRATYLVGMLLGSVGVSGGGVSTWAGNYKGGVFQAAPWFGPGVGGFVNEDPFHPLTDPS--ARYSAETARHLVHGEDT----------SYWGFGDRPLVVDTPEDGRKVFTGTTHMPTPTKALWYNNANLINQAKWHYELVKNVNPKVDLIVDQQIEWTGSAEFADIVLPANSWMEAETWEMGASCSNPFLQVWKGGIEPLNDTRDDIAIFAGVANALTELTGDERFSQAFMFA-…	GFVKRFTDFPLLVRTDTLERLRAADLFADYEPGLDPSGPSFQQQQLTSEQYEKLGDYVVRDATTGEFVPLTRDDVGAAMDAKGIDPELDWSGTVELVDGSEVEVLTLWAMHREHLQEYDLDTVADITSAPKHLIERLANDIATIHPTAIHIGEGINHWFHATLANRAQFLPLMLTGDIGKRGAGCYTWAGNYKAALFQGSPQTGPGFKGWVAEDPFHPNLDPDTPGK------------EIIAHAYTKDEEPAYWNHSERPLIVETPKYGRKVFTGQTHMPTPTKVQFFTNVNLLNNAKHHYEMIKNVNPNIELIITVDIEMTATVEYADFALAANSWAEFETYEVTASCSNPFLQIWKGGVPPLYDTRDDARIIAEVAAAIGDQLGDQRYRDYWKFVL…	26.350,-5.639,-16.949,24.180,-2.586,-17.760,21.785,-2.230,-20.579,20.942,1.145,-22.202,18.012,1.834,-24.578,19.204,2.846,-28.064,16.534,5.513,-28.752,17.298,7.036,-25.326,21.022,7.142,-26.179,20.160,8.865,-29.501,17.951,11.328,-27.564,20.808,12.052,-25.133,23.374,12.393,-27.972,21.006,14.886,-29.690,21.192,16.999,-26.498,17.943,15.927,-24.755,15.369,17.649,-27.046,11.877,18.170,-25.646,9.505,15.1…	GPLMRKGWQEWADDGFPELTPENKSKYKFDARGLDELLPVSWETANDYIARGMIAIATRYSGEAGAELLRSQGYPEEMITAMGGAGTRTFKCRGGMGLLGVIGKYGMYRFANMLALLDTHVRGVDEHEARGGRIWSNYTWHGDQAPGHPFTTGLQTSDQDFNDLRNSQLHIQCGKNLVENKMAESHFFIEAMERGAKIVTITPEYSPPATKSDYWIPIRPATDTALFLGITRWLMDNEKYDAGFVKRFTDFPLLVRTDTLERLRAADLFADYEPGLDPSGPSFQQQQLTSEQYEKLGDYVVRDATTGEFVPLTRDDVGAAMDAKGIDPELDWSGTVELVDGSEVEVLTLWAMHREHLQEYDLDTVADITSAPKHLIERLANDIATIHPTAIHIGEGINH…	2026724	Chloroflexi bacterium
job.pdb	AF-A0A1F7NJN9-F1-model_v4 Nitrate oxidoreductase subunit alpha	51.700	392	171	4	17	398	1	384	1.000	3.709E-35	923	400	758	DTLQRLRADEVFADYSSDLDVDGPSFTLHGMTEEQHERNGDRVVFDDASGALRAINREDVGDRLDDKGIDPALDYQGTVTLVDGSTVEVMSVLSMYREHLADYDIDSVVDMTGAPRNLIEQLLDDMTTLSPVAFHVGEGVNHYFHATLHNRATYLVGMLLGSVGVSGGGVSTWAGNYKGGVFQAAPWFGPGVGGFVNEDPFHPLTDPS--AR------YSAETARHLVHGEDTSYWGFGDRPLVVDTPEDGRKVFTGTTHMPTPTKALWYNNANLINQAKWHYELVKNVNPKVDLIVDQQIEWTGSAEFADIVLPANSWMEAETWEMGASCSNPFLQVWKGGIEPLNDTRDDIAIFAGVANALTELTGDERFSQAFMFAD--RPEVYLDRVL	DTLKRLHAHEVFAGYRTGLSASGPSVKIQGFTSAQHAKLGDYVVWDEKAKAMKAVTRDDVGATMAAKGIAPALAGSWKVRLVDGKEVEVATLWTLYLTHLKDYDLDTVAEITHAPKDLIRQLAQDIGTLRPVGIHQGEGINHWFHATEMNRAAYLPVMLTGNIGKPGAGCHTWAGNYKAALFQGSPWTGPGFKGWVAEDPFQPALDPATPGRDVETHAYTKD--------EEPAYWNHGDLALILNTPKFGRRNFTGETHMPTPSKAIIFSNVNLINNAKWAYGVIKNVNPNVEMIVAIDIQMTASIEYADLALPANSWLEFEGLEITASCSNPFLQIWKGGIPPVFDSRDDLMILAGIAKALAEVTGDRRFADYFKFALEGRREIYLQRLL	-11.779,24.502,23.103,-8.960,21.882,23.104,-10.291,19.979,20.048,-10.403,16.875,22.335,-13.402,14.711,23.243,-14.370,15.286,26.877,-13.698,12.431,29.339,-16.192,11.370,32.025,-13.674,11.944,34.861,-13.269,15.593,33.753,-17.047,16.115,34.165,-18.150,13.790,37.001,-16.361,14.200,40.346,-15.143,10.797,41.597,-16.203,9.067,38.331,-15.924,5.260,38.261,-16.204,3.340,34.984,-19.385,1.394,34.233,-17.340,…	DTLKRLHAHEVFAGYRTGLSASGPSVKIQGFTSAQHAKLGDYVVWDEKAKAMKAVTRDDVGATMAAKGIAPALAGSWKVRLVDGKEVEVATLWTLYLTHLKDYDLDTVAEITHAPKDLIRQLAQDIGTLRPVGIHQGEGINHWFHATEMNRAAYLPVMLTGNIGKPGAGCHTWAGNYKAALFQGSPWTGPGFKGWVAEDPFQPALDPATPGRDVETHAYTKDEEPAYWNHGDLALILNTPKFGRRNFTGETHMPTPSKAIIFSNVNLINNAKWAYGVIKNVNPNVEMIVAIDIQMTASIEYADLALPANSWLEFEGLEITASCSNPFLQIWKGGIPPVFDSRDDLMILAGIAKALAEVTGDRRFADYFKFALEGRREIYLQRLLDTSTTTQGYKLQDIM…	1802104	Candidatus Rokubacteria bacterium RIFCSPLOWO2_02_FULL_68_19
job.pdb	AF-A0A3M1LVC0-F1-model_v4 Nitrate oxidoreductase subunit alpha	53.100	429	154	7	2	398	261	674	1.000	8.808E-34	922	400	1055	PFLERFTDMPLLVRLDTLQRLRADEVFADYSSDLDVDGPSFTLHGMTEEQHERNGDRVVFDDASGALRAINREDVGDRLDDKGIDPALDYQGTVTLVDGSTVEVMSVLSMYREHLADYDIDSVVDMTGAPRNLIEQLLDD--MTTLSP-----------VAFHVGEGVNHYFHATLHNRATYLVGMLLGSVGVSGGGVSTWAGNYKGGVFQAAPWFGPGVGGFVNEDPFHPLTDPSARYSAETARHLVHGEDT---------------SYWGFGDRPLVVDTPEDGRKVFTGTTHMPTPTKALWYNNANLINQAKWHYELVKNVNPKVDLIVDQQIEWTGSAEFADIVLPANSWMEAETWEMGASCSN-PFLQVWKGG-IEPLNDTRDDIAIFAGVANA…	DFVKQFTDFPTLVRTDSLKRLKPHEVIAGYVDKDISAGPSFRIQGMTAEQRRRLGDFLVHDQNSGTPQPISRDDVGRHRAEAGIDPALDWKGRLALADGSEVEAMTVWSMYREHLSDYDLATTAEITGAPEDLLERMVEDFGRRFWDPDFKGKPREAYPVAIHYGEGINHYYHATLHNRATMLPLMLIGSIGVPGSGAHTWAGNYKGALMQASPWSGPGAGAWVREDPFNQVLD---------------EDATIGRENLRELMHGEEMSYWGFGDRPMIVGTPGAGRKVFTGHTHLPSPTKAIWYCNANLINQAKWAYHLITNVNPKIDLIVDQQVEWTGSAEYADVILPANSWMEFQDLECGASCSNPLFLQIWGGGGLRPLYDSKDDGMIFALVSEK…	12.553,-22.339,-8.069,16.092,-22.679,-9.528,18.185,-19.852,-7.937,21.111,-20.750,-10.093,19.272,-19.434,-13.177,18.730,-16.067,-11.402,22.437,-15.721,-10.493,23.845,-17.019,-13.820,21.073,-15.504,-15.986,21.718,-13.218,-19.000,19.758,-10.501,-17.200,22.273,-10.227,-14.282,23.844,-6.763,-13.757,27.623,-7.261,-14.185,29.155,-3.829,-13.297,28.213,-0.150,-12.709,26.757,1.609,-15.717,26.110,5.289,-16.…	MNPARRVYGPYRAKGPMIRDGWKAWADAGFPSLSDNPELRTTYRFDSRGSDTLTRLSWDEATRYLAKGLMAISETYSGEEGRARLIDKDGYPEEMLAHWEGAGTRTIKLGSSLPIHGVIGKFGLFRMCNLLGLLDAHVRGVGPDEAKGGREWSEYTWRGDQAPGQPFVHGLQTSDIDLNDIRFTKFIVQVGKNLIENKMPDAHWLTELMERGARSVVIAPEYSPSATKADYWISVRPGLSDTSIFLYATRELMERGWYDADFVKQFTDFPTLVRTDSLKRLKPHEVIAGYVDKDISAGPSFRIQGMTAEQRRRLGDFLVHDQNSGTPQPISRDDVGRHRAEAGIDPALDWKGRLALADGSEVEAMTVWSMYREHLSDYDLATTAEITGAPEDLLERMVE…	1913988	Alphaproteobacteria bacterium
job.pdb	AF-A0A1F7PNN0-F1-model_v4 Nitrate oxidoreductase subunit alpha	51.400	410	177	4	1	398	371	770	1.000	2.669E-32	904	400	1122	RPFLERFTDMPLLVRLDTLQRLRADEVFADYSSDLDVDGPSFTLHGMTEEQHERNGDRVVFDDASGALRAINREDVGDRLDDKGIDPALDYQGTVTLVDGSTVEVMSVLSMYREHLADYDIDSVVDMTGAPRNLIEQLLDDMTTLSPVAFHVGEGVNHYFHATLHNRATYLVGMLLGSVGVSGGGVSTWAGNYKGGVFQAAPWFGPGVGGFVNEDPFHPLTDPS--ARYSAETARHLVHGEDTS--------YWGFGDRPLVVDTPEDGRKVFTGTTHMPTPTKALWYNNANLINQAKWHYELVKNVNPKVDLIVDQQIEWTGSAEFADIVLPANSWMEAETWEMGASCSNPFLQVWKGGIEPLNDTRDDIAIFAGVANALTELTGDERFSQAFMFAD-…	EAFVKAFTDFPLLVRTDTLKRLHAHEVFAGYRTGLSASGPSVKIQGFTSAQHAKLGDYVVWDEKAKAMKAVTRDDVGATMAAKGIAPALAGSWKVRLVDGKEVEVATLWTLYLTHLKDYDLDTVAEITHAPKDLIRQLAQDIGTLRPVGIHQGEGINHWFHATEMNRAAYLPVMLTGNIGKPGAGCHTWAGNYKAALFQGSPWTGPGFKGWVAEDPFQPALDPATPGRDV----------ETHAYTKDEEPAYWNHGDLALILNTPKFGRRNFTGETHMPTPSKAIIFSNVNLINNAKWAYGVIKNVNPNVEMIVAIDIQMTASIEYADLALPANSWLEFEGLEITASCSNPFLQIWKGGIPPVFDSRDDLMILAGIAKALAEVTGDRRFADYFKFALE…	17.959,-56.227,6.572,14.750,-54.780,8.057,15.077,-52.027,10.730,13.776,-54.669,13.200,16.558,-57.164,12.329,19.272,-54.468,12.520,18.043,-53.406,15.999,18.049,-57.066,17.149,21.692,-57.457,16.035,22.690,-54.179,17.754,20.804,-55.308,20.910,22.749,-58.606,20.962,26.128,-56.914,20.255,25.579,-54.067,22.779,24.399,-56.581,25.428,27.655,-58.585,25.150,29.918,-55.489,25.327,28.073,-54.062,28.379,28.39…	MERREFLRWIGVGAGTAAAELGLPLRLLAAADPDQNPLAGSVARDWERIYRDQYKYDTTFDWVCSPNDTHACRVRAFVRNGIVTRLGNTYDYQTYADLYGNHATANWNPRQCAKGYTFHRVLYGPYRLKHPIVRKGWKAWADAGFPELTPELKSKYMFDSRGQDEFIQISWEDAFHDIAKALVAIAERYSGEKGKERLLAQGYQPEMVEATGGAGTRTIKMRGGMGLLGVIGKYGMYRLNNSLALLDAAIRRIRPEEAKAGRNWSNYTWHGDQAPGHPWVHGLQASDCDFNDLRFSKLIIMDGKNLVENKLTDSHWFIECMERGAKIVVIAPEYGPPSTKADYWIPIRPQTDAALWLGVTRLMVENKWYDEAFVKAFTDFPLLVRTDTLKRLHAHEVFA…	1802108	Candidatus Rokubacteria bacterium RIFCSPLOWO2_12_FULL_69_21
job.pdb	AF-A0A7Y5LB89-F1-model_v4 Molybdopterin-dependent oxidoreductase	52.100	349	149	3	60	398	1	341	1.000	8.490E-32	824	400	594	VFDDASGALRAINREDVGDRLDDKGIDPALDYQGTVTLVDGSTVEVMSVLSMYREHLADYDIDSVVDMTGAPRNLIEQLLDDMTTLSPVAFHVGEGVNHYFHATLHNRATYLVGMLLGSVGVSGGGVSTWAGNYKGGVFQAAPWFGPGVGGFVNEDPFHPLTDPSA--------RYSAETARHLVHGEDTSYWGFGDRPLVVDTPEDGRKVFTGTTHMPTPTKALWYNNANLINQAKWHYELVKNVNPKVDLIVDQQIEWTGSAEFADIVLPANSWMEAETWEMGASCSNPFLQVWKGGIEPLNDTRDDIAIFAGVANALTELTGDERFSQAFMFADRPE--VYLDRVL	IWDAQENKPRAVTRDDVGETMAQQGIDPVLDGTFKIKLVDGKEVEVATLWTLYQVHLKDYDLNTVVEITHAPRNLIEQLAQDIATMKPVAIHQGEGINHWFHATEMNRAAYLPLMLTGNIGKPGAGCHTWAGNYKAALFQGSPWTGPGFKGWVAEDPFEPNLDPNAPGKNIHAHAYTKD--------EEPAYWNHGDKALIVETPKYGRKNFTGNSHMPTPTKALIFNNVNLINNAKWAYEMIKNVNPNIEMIVSFDIQMTASIEYADLALPANSWLEFEDLEVTASCSNPFLQIWKGGIRPVFDSKDDLAILAGIGKALAKVTGDSRFTDYFKFEYEGKRSVYLQRLL	31.875,10.503,-0.611,34.594,11.969,-2.868,35.291,15.537,-1.664,35.834,18.076,-4.489,37.958,20.468,-2.383,40.232,17.808,-0.866,40.189,15.578,-4.006,40.175,12.483,-1.758,37.613,10.123,-0.180,35.924,11.754,2.749,33.866,9.931,5.376,30.391,11.322,6.116,27.963,10.476,8.942,24.173,10.197,8.941,23.997,13.742,10.379,26.305,15.414,7.799,23.299,16.821,5.865,22.093,20.300,4.829,23.679,23.112,6.878,25.630,20.…	IWDAQENKPRAVTRDDVGETMAQQGIDPVLDGTFKIKLVDGKEVEVATLWTLYQVHLKDYDLNTVVEITHAPRNLIEQLAQDIATMKPVAIHQGEGINHWFHATEMNRAAYLPLMLTGNIGKPGAGCHTWAGNYKAALFQGSPWTGPGFKGWVAEDPFEPNLDPNAPGKNIHAHAYTKDEEPAYWNHGDKALIVETPKYGRKNFTGNSHMPTPTKALIFNNVNLINNAKWAYEMIKNVNPNIEMIVSFDIQMTASIEYADLALPANSWLEFEDLEVTASCSNPFLQIWKGGIRPVFDSKDDLAILAGIGKALAKVTGDSRFTDYFKFEYEGKRSVYLQRLLDTSTTTAGYKLDDIMAGKYGPPGGALMLFRTYPRIPFYEQIKDSEPFHTDTGRLHAYA…	2172550	candidate division KSB1 bacterium
job.pdb	AF-A0A0F2IXX7-F1-model_v4 Nitrate reductase alpha subunit	35.200	420	228	13	1	397	93	491	1.000	2.333E-28	778	400	869	RPFLERFTDMPLLVRLDTLQRLRADEVFADYS-SDLD-------VDGPSF-TLHGM---TEEQHERNGDRVVFDDASGALRAINREDVGDRLDDKGIDPALDYQGTVTLVDGSTVEVMSVLSMYREHLADYDIDSVVDMTGAPRNLIEQLLDDMTTLS-PVAFHVGEGVNHYFHATLHNRATYLVGMLLGSVGVSGGGVSTWAGNYKGGVFQAAPWFGPGVGGFVNEDPFHPLTDPSA------RYSAETARHLVHGEDTSYWGFGDRPLVVDTPEDGRKVFTGTTHMPTPTKALWYNNA-NLINQAKWHYELVKNVNPKVDLIVDQQIEWTGSAEFADIVLPANSWMEAETWEMGASCSNPFLQV-WKGGIEPLNDTRDDIAIFAGVANALTELTGDE…	EEYVKTFTDLPVLVRTDNLQYLKASDVDSSYINSTLKFASILKTGDKPPVPALQDVQYIPEEMRNNWGDYLMWDLNSNSARAVSRDDVGEHFKSKGINPALTGKFTVTTASGSTVEVRPVFDIVKEYLNEFGMETVSEITWAPQEGIKALYKALTENKGSTFLAVGMGPNQFFNAALKDRGIFLLGALTSNIGRIGGSNGSYAGNYRVALY-------NGLPQYIAEDPFNIQLDPSEMAKPKPYFKFESAHYFSHG---------DKPLRHGN-----KLFTGQTHIPTPTKFLWFANSNSIIGNAKWSYDLVVNTIPKVEAIVMNEWWWTMSCEYSDVVFAVDSWADFKNPDLCGSVTNPFNQVFPRSPLNRIFDTIGDIETYAGVAKELSKSLDDK…	-9.821,2.352,8.081,-9.453,0.516,11.461,-7.285,2.946,13.481,-8.167,6.261,11.790,-4.396,6.638,11.087,-2.490,6.799,7.775,-0.588,3.521,8.382,0.778,1.251,11.135,4.581,0.853,10.775,7.270,-0.129,13.320,11.066,0.112,13.265,12.484,-3.133,11.799,14.664,-3.463,14.926,11.339,-4.655,16.427,12.490,-8.113,15.211,15.094,-8.205,18.031,12.277,-7.779,20.598,9.822,-10.294,19.047,9.372,-13.990,19.950,7.470,-14.636,16…	MVSGQQTSDCDLSMAEKSNLITLWGMNWICTKMPDSHWLTEARQRGSKVITIATEYQATANKCDEVLVIRPGTDHALILGLCRMLIDEKQYDEEYVKTFTDLPVLVRTDNLQYLKASDVDSSYINSTLKFASILKTGDKPPVPALQDVQYIPEEMRNNWGDYLMWDLNSNSARAVSRDDVGEHFKSKGINPALTGKFTVTTASGSTVEVRPVFDIVKEYLNEFGMETVSEITWAPQEGIKALYKALTENKGSTFLAVGMGPNQFFNAALKDRGIFLLGALTSNIGRIGGSNGSYAGNYRVALYNGLPQYIAEDPFNIQLDPSEMAKPKPYFKFESAHYFSHGDKPLRHGNKLFTGQTHIPTPTKFLWFANSNSIIGNAKWSYDLVVNTIPKVEAIVMNE…	1609970	Candidatus Magnetoovum chiemensis
job.pdb	AF-A0A533ZQF0-F1-model_v4 Nitrate oxidoreductase subunit alpha	42.700	409	212	5	2	398	378	776	1.000	4.559E-28	774	400	1043	PFLERFTDMPLLVRLDTLQRLRADEVFADYSSDLDVDGPSFTLHG--MTEEQHERNGDRVVFDDASGALRAINREDVGDRLDDKGIDPALDYQGTVTLVDGSTVEVMSVLSMYREHLADYDIDSVVDMTGAPRNLIEQLLDDMTTLSPVAFHVGEGVNHYFHATLHNRATYLVGMLLGSVGVSGGGVSTWAGNYKGGVFQAAPWFGPGVGGFVNEDPFHPLTDPSARYSAETARHLVHGEDTS--------YWGFGDRPLVVDTPEDGRKVFTGTTHMPTPTKALWYNNANLINQAKWHYELVKNVNPKVDLIVDQQIEWTGSAEFADIVLPANSWMEAETWEMGASCSNPFLQVWKGGIEPLNDTRDDIAIFAGVANALTELTGDERFSQAFMFA--D…	DYIKGYTDMPLLVRTDTLQYLDPRDVIKDFQ--FPDYSQRYSGRVQSLKPDQVERLGGFMVWDLAKKQAINLDRETVGWHYQQSGIDAALTGTYRVKLLNGREVDVMPIFQLYQVHLQDYDLDTVHQINRAPKDLIVRWARDNGTVKPAQIHNGEGVCHYFHCTIMGRGAALVLTMTGNIGKFGTGCHTWSGNYKAGIWNSTPWSGGGLGVHTGEDPFNQTLDPNA--------HGKEIKVKSYYYGEEVGYWNHGDTALIVNTPKYGRKVFTGKTHMPTASKLRWVANVNILNNSKHHYDMVKNVDPNIECIVVQDIEMTSDVNHADIAFAVNTWMEFTYPEMTATVSNPWLQIWKGGIRPLYDTRNDADTFAGVAAKLTEMTGDARMKNHFKFVYEN…	-15.244,30.039,-63.285,-11.806,30.000,-61.553,-8.903,29.740,-64.054,-6.052,27.485,-62.847,-2.820,28.763,-64.464,-0.230,25.983,-64.858,3.402,26.535,-63.678,4.346,26.949,-67.377,1.729,29.706,-67.868,2.831,31.383,-64.585,6.452,31.536,-65.868,5.316,32.933,-69.252,3.256,35.654,-67.496,6.140,36.420,-65.042,8.592,36.761,-67.973,6.132,39.254,-69.526,5.803,41.140,-66.179,9.616,41.519,-65.750,9.703,43.407,…	MTMFLSRRQFLKVSAGTVAAVAVADKALALTALQPVIEVGNPLGEYPDRSWERVYHDQYRYDSSFTWCCSPNDTHACRIRAFVRNGVVMRVEQNYDHQTYEDLYGNRGTFAHNPRMCLKGYTFHRRVYGPYRLKGPLMRRGWKEWMDAGSPELTPEVKRKYKFDSRFLDDMVRVSWDTAYTYLAKAVIVVATRYSGEAGARRLREQGYPPEMIEMMKGAGVRCFKHRAGMPVLGIIGKMMNTRFNGGVLPLVDSWIRKVTPDQAQGGRYYSNYTWHGDQDPSQPWWNGTQNCDIDLSDMRFAKLNTSWGKNFVENKMPEAHWKLESIERGCRVVVITPEYNPTATRADYWIPVRPETDAALFLGATKIIIDENMHDVDYIKGYTDMPLLVRTDTLQYLD…	2026887	Nitrospirae bacterium
job.pdb	AF-A0A7C4HQQ6-F1-model_v4 Molybdopterin oxidoreductase	33.800	420	232	11	4	398	5	403	1.000	2.479E-28	767	400	780	LERFTDMPLLVRLDTLQRLRADEVFADYSSDLDV-------DGPSFTLHGM------TEEQHERNGDRVVFDDASGALRAINREDVGDRLDDKGIDPALDYQGTVTLVDGSTVEVMSVLSMYREHLAD-YDIDSVVDMTGAPRNLIEQLLDDMTTLS-PVAFHVGEGVNHYFHATLHNRATYLVGMLLGSVGVSGGGVSTWAGNYKGGVFQAAPWFGPGVGGFVNEDPFHPLTDPSAR------YSAETARHLVHGEDTSYWGFGDRPLVVDTPEDGRKVFTGTTHMPTPTKALWYNNANLI-NQAKWHYELVKNVNPKVDLIVDQQIEWTGSAEFADIVLPANSWMEAETWEMGASCSNPFLQV-WKGGIEPLNDTRDDIAIFAGVANALTELTGDER…	VKRFTGLPLLVRMDSLQLLRASDLDRSQPLATLANFTTVLPKGQTPPPPGVQQSQFIPAALREQWGDAVIWDRKKNAPATLTRDQVGDYFDRTGLDPALEGQFEVTLASGQRVACRTVFDLVKQYVLENFSPAATEEITWAPAAAIEKLAREIAANNGKTLFAIGMGPNQFFNNDLKDRTQFLLASLTNNIGHVGGNIGSYAGNYRIALF-------NGLPQYMMENPFDIELDPAKPARPRQFWRAESAHYYNHE---------DHPLKVGK-----KMFTGKTHMPTPTKSLWFANANSILGNVKWHYNVVNNVLPRMEMVCVNEWWWSTSCEYADIVFAIDSWAEMKQPDMTASVTNPFLQVFPRTPLPRIFDTRGDAEAVALVAEKLAAITGDQR…	-6.815,-15.098,25.996,-10.282,-14.107,27.273,-8.816,-11.476,29.650,-6.965,-9.619,26.850,-9.957,-9.883,24.477,-12.234,-8.244,27.093,-9.727,-5.530,28.125,-8.381,-4.332,24.755,-10.744,-5.318,21.883,-14.200,-4.296,20.600,-15.125,-8.032,20.561,-17.399,-7.806,23.666,-19.283,-4.805,22.327,-22.994,-5.207,21.492,-24.223,-4.874,17.881,-27.942,-4.112,17.360,-29.537,-6.780,15.120,-32.177,-4.316,13.771,-29.65…	DERVVKRFTGLPLLVRMDSLQLLRASDLDRSQPLATLANFTTVLPKGQTPPPPGVQQSQFIPAALREQWGDAVIWDRKKNAPATLTRDQVGDYFDRTGLDPALEGQFEVTLASGQRVACRTVFDLVKQYVLENFSPAATEEITWAPAAAIEKLAREIAANNGKTLFAIGMGPNQFFNNDLKDRTQFLLASLTNNIGHVGGNIGSYAGNYRIALFNGLPQYMMENPFDIELDPAKPARPRQFWRAESAHYYNHEDHPLKVGKKMFTGKTHMPTPTKSLWFANANSILGNVKWHYNVVNNVLPRMEMVCVNEWWWSTSCEYADIVFAIDSWAEMKQPDMTASVTNPFLQVFPRTPLPRIFDTRGDAEAVALVAEKLAAITGDQRFNDYFKFVREKRMDVYL…	2212473	Kiritimatiellae bacterium
job.pdb	AF-A0A1Q7GPQ7-F1-model_v4 Nitrate oxidoreductase subunit alpha	42.700	409	212	5	2	398	378	776	1.000	8.909E-28	762	400	910	PFLERFTDMPLLVRLDTLQRLRADEVFADYSSDLDVDGPSFTLHG--MTEEQHERNGDRVVFDDASGALRAINREDVGDRLDDKGIDPALDYQGTVTLVDGSTVEVMSVLSMYREHLADYDIDSVVDMTGAPRNLIEQLLDDMTTLSPVAFHVGEGVNHYFHATLHNRATYLVGMLLGSVGVSGGGVSTWAGNYKGGVFQAAPWFGPGVGGFVNEDPFHPLTDPSARYSAETARHLVHGEDTS--------YWGFGDRPLVVDTPEDGRKVFTGTTHMPTPTKALWYNNANLINQAKWHYELVKNVNPKVDLIVDQQIEWTGSAEFADIVLPANSWMEAETWEMGASCSNPFLQVWKGGIEPLNDTRDDIAIFAGVANALTELTGDERFSQAFMFA--D…	DFLKGYTDSPILIRTDTLQYLDPRDVIKDFK--FPDYAKRYSGMVQSLKPETIERLGGCMVWDLTKQQPAYLDRELVGWHYQQSGIDAALTGTYRVKLLNGREVDVMPIWQAYLVHFQDYDLDTVHQINRCPKDLIVRWSRDSGTIKPAAIHNGEGVNHYFHETIYGRAAAMVLIITGNVGKFGTGQHTWAGNYKAGAWTATPWSGGGLGVHVGEDPFNQNLDPNA--------HGKEIKVKSYYYGEEIGYWNHGDTALIVNTPKYGRKVFTGKTHMPSPSKFRWVTNANVLNNAKHHYDMVKNVDPNIELIVTQDIEMTSDVNHADVAFACNTWMEFTYPEMTITVSNPWVQIWKGGIRPLYDTRNDLDTVAGVAAKLTEMTGDQRMKNHFKFVYEN…	-38.775,-69.907,-63.319,-38.332,-70.631,-59.577,-35.543,-73.250,-59.391,-36.272,-75.649,-56.527,-32.845,-76.925,-55.387,-33.060,-80.682,-54.762,-32.288,-81.961,-51.219,-29.102,-83.580,-52.636,-27.945,-80.287,-54.230,-28.712,-78.466,-50.940,-26.537,-80.961,-48.984,-23.674,-80.626,-51.523,-23.843,-76.803,-51.377,-24.112,-76.863,-47.527,-21.141,-79.284,-47.218,-19.179,-77.027,-49.616,-20.185,-73.947…	MTMFLSRRQFLKVSAGTVAAVAVADRALALTALQPVIEVGNPLGEYPDRSWERVYHDQYRYDSSFTWVCSPNDTHACRIRAFVRNGVVMRVEQNYDHQTYEDLYGNRGTFAHNPRMCLKGYTFHRRVYGPYRLKGPLMRRGWKEWMDAGSPELTPEVKRKYKFDSRFLDDMMRVSWDTAFTYVAKAYIIIATRYSGEAGARRLREQGYPPEMIEMMKGAGTRTMKHRSGMPVLGIVGKMGVTRMNGGVCALLDSWIRKVGADQAQGGRYWSNYTWHGDQNPSHPFWCGAQTSDIDLSDMRFSKLNTSWGKNFVENKMPEAHWKLESIERGARIVVITPEYNPTATRADYWMPVRPQSDGALFCGAMKIIIDENMHDVDFLKGYTDSPILIRTDTLQYLD…	1805269	Nitrospirae bacterium 13_1_40CM_4_62_6
job.pdb	AF-A0A533ZB17-F1-model_v4 Nitrate oxidoreductase subunit alpha	42.900	410	210	3	2	398	351	749	1.000	2.222E-27	755	400	1120	PFLERFTDMPLLVRLDTLQRLRADEVFADYSSDLDVDGPSFTLHGMTEEQHERNGDRVVFDDASGALRAINREDVGDRLDDKGIDPALDYQGTVTLVDGSTVEVMSVLSMYREHLADYDIDSVVDMTGAPRNLIEQLLDDMTTLSPVAFHVGEGVNHYFHATLHNRATYLVGMLLGSVGVSGGGVSTWAGNYKGGVFQAAPWFGPGVGGFVNEDPFHPLTDPSARYSAETARHLVHGEDTS-----------YWGFGDRPLVVDTPEDGRKVFTGTTHMPTPTKALWYNNANLINQAKWHYELVKNVNPKVDLIVDQQIEWTGSAEFADIVLPANSWMEAETWEMGASCSNPFLQVWKGGIEPLNDTRDDIAIFAGVANALTELTGDERFSQAFMFA--…	DYVKGYTDMPLLVRTDTLQYLDPRDVIKDFQFPDYSQRYSGRVQSLKPDQVERLGGFMVWDLAKKQAINLDRETVGWHYQQSGIDAALTGTYRVKLLNGREVDVMPIFQLYQVHLQDYDLDTVHQINRAPKDLIVRWARDNGTVKPAQIHNGEGVCHYFHCTIMGRGAALVLTMTGNIGKFGTGCHTWSGNYKAGIWNSTPWSGGGLGVHTGEDPFNQTLDPNA-----------HGKEIKVKSYYYGEEVGYWNHGDTALIVNTPKYGRKVFTGKTHMPTASKLRWVANVNILNNSKHHYDMVKNVDPNIECIVVQDIEMTSDVNHADIAFAVNTWMEFTYPEMTATVSNPWLQIWKGGIRPLYDTRNDADTFAGVAAKLTEMTGDARMKNHFKFVYE…	2.024,-53.414,14.351,1.716,-51.787,10.840,5.453,-51.492,9.914,6.209,-55.237,9.556,4.459,-55.086,6.137,7.348,-52.971,4.692,10.174,-55.524,4.939,11.597,-55.621,1.381,11.225,-59.077,-0.034,14.976,-58.769,-0.881,17.639,-57.147,1.316,19.760,-55.472,-1.372,22.921,-54.523,0.569,24.208,-50.977,-0.144,25.403,-51.386,-3.782,27.882,-48.567,-3.118,29.332,-50.181,0.063,31.934,-52.250,-1.897,32.274,-50.142,-5.…	LALTALQPVIEVGNPLGEYPDRSWERVYHDQYRYDSSFTWCCSPNDTHACRIRAFVRNGVVMRVEQNYDHQTYEDLYGNRGTFAHNPRMCLKGYTFHRRVYGPYRLKGPLMRRGWKEWMDAGSPELTPEVKRKYKFDSRFLDDMVRVSWDTAYTYLAKAVIVVATRYSGEAGARRLREQGYPPEMIEMMKGAGVRCFKHRAGMPVLGIIGKMMNTRFNGGVLPLVDSWIRKVTPDQAQGGRYYSNYTWHGDQDPSQPWWNGTQNCDIDLSDMRFAKLNTSWGKNFVENKMPEAHWKLESIERGCRVVVITPEYNPTATRADYWIPVRPETDAALFLGATKIIIDENMHDVDYVKGYTDMPLLVRTDTLQYLDPRDVIKDFQFPDYSQRYSGRVQSLKPD…	2026887	Nitrospirae bacterium
job.pdb	AF-A0A7C5R4J7-F1-model_v4 Nitrate oxidoreductase subunit alpha	50.200	350	149	5	2	338	375	712	1.000	1.541E-27	740	400	712	PFLERFTDMPLLVRLDTLQRLRADEVFADYSSDLDVDGPSFTLHGMTEEQHERNGDRVVFDDASGALRAINREDVGDRLDDKGIDPALDYQGTVTLVDGSTVEVMSVLSMYREHLADYDIDSVVDMTGAPRNLIEQLLDD--MTTLS--PVAFHVGEGVNHYFHATLHNRATYLVGMLLGSVGVSGGGVSTWAGNYKGGVFQAAPWFGPGVGGFVNEDPFHPLTDPSARYSAET---------ARHLVHGEDTSYWGFGDRPLVVDTPEDGRKVFTGTTHMPTPTKALWYNNANLINQAKWHYELVKNVNPKVDLIVDQQIEWTGSAEFADIVLPANSWMEAETWEMGAS	DFCRRFTDFPLLVRTDTLKRLRPQDIDPNYKLRDLRGKPSYTIQGLTDEQREKIGDFCVWDTSKNQVAFVSREDVGKHM---NIPAALKGTYRVRLADGQEVEVLPIFEMYHRHLADYDLETVEEISGAPAHLVERLARDIWETTQAGHPVSIHIGEGINHYFHATLHNRAVYLPLMLTGNIGRHGAGGYTWAGNYKGALFQGSHWSGPGVGSYVAEDPFHPVLEENVRITKKHLRKTADVEDPSYWASGE---------RTLTVDLPKGGPRCFTGKTHLPTPTKMIWYNNANFINQAKWIYNLIVNVFPKMDMIVDQQIEWTGSAEFSDVVLPVNSWVEFEDWEMAAA	78.595,-22.587,-15.084,79.854,-24.601,-12.071,80.809,-22.112,-9.315,84.026,-23.338,-7.674,83.873,-23.904,-3.879,86.463,-21.089,-3.564,84.288,-18.589,-5.498,81.252,-19.681,-3.416,83.144,-19.122,-0.123,84.393,-15.709,-1.359,80.803,-14.741,-2.336,79.491,-15.950,1.071,82.288,-14.074,2.918,81.550,-10.952,0.813,77.776,-11.354,1.437,78.328,-11.922,5.198,80.636,-8.859,5.367,78.002,-6.796,3.478,75.262,-8.…	MTVSRRRFLQSVAGGAAAAWAAGPQAWAFEPVDVKNPLGSYPQRDWERIYLDQYRYDGKFPWICHPNDTHMCRMMAYTRNGVMIRAEQNYDHQRAGDLYGNHATVAWNPRGCANGFTMQRRVYGPYRLKGPVLRKGWKEWVDAGCPPLSDHPELRTRYKFDDRGNDSFVRMNWDQVFEYMAKALVAIAKTYSGPEGAERLRRDGYEPQMVEHVQGAGTRTMKIGSNLPVHGVVGKFGIYRFANMMALVDHHVRGVPPEKARGTREWNEYTWRGDQAPGHPFVHGLQTSDMDFNDLRFSKLVIQIGKNLIENKRPESHWLNEVMERGGKIVDIAPEYNAPATKANYWISVRPGLSDISVLLGVTKLMMDRGWYLEDFCRRFTDFPLLVRTDTLKRLRPQD…	2026779	Planctomycetaceae bacterium
job.pdb	AF-A0A383BTG8-F1-model_v4 Molybdopterin domain-containing protein	47.300	226	118	1	2	226	17	242	1.000	5.209E-22	710	400	244	PFLERFTDMPLLVRLDTLQRLRADEVFADYSSDLDVDGPSFTLHGMTEEQHERNGDRVVFDDASGALRAINREDVGDRLDDKGIDPALDYQGTVTLVDGSTVEVMSVLSMYRE-HLADYDIDSVVDMTGAPRNLIEQLLDDMTTLSPVAFHVGEGVNHYFHATLHNRATYLVGMLLGSVGVSGGGVSTWAGNYKGGVFQAAPWFGPGVGGFVNEDPFHPLTDPSAR	KFLKEFTDFPLLIRKDTLKRLKPEDFIKDYKNQLAKDGPSYTIHGLKKKDYDKIGDFTVFDKTSNSVKSLTRDDVGDLLTKKKIDPELDWNGTVEDVNGNEIEVCTIFWAYKYIHLKDYDLDTVVAITHSNKELIKQLAKDFATIKPATIHIGEGLNHWFHAVENNRACYLPIILTGNIGKKGAGCHTWAGNYKAGLFQGSKEVGPGFKGWVAEDPFAPNLNPKAK	6.382,-4.602,-13.240,2.929,-5.898,-12.143,4.067,-9.415,-13.151,7.248,-8.867,-11.082,5.110,-7.780,-8.082,2.966,-10.918,-8.596,6.095,-13.133,-8.451,7.212,-11.302,-5.265,3.768,-11.797,-3.627,3.273,-15.431,-4.782,6.761,-16.378,-3.489,6.344,-14.459,-0.180,9.418,-12.354,-1.061,7.828,-9.152,0.320,8.890,-7.268,3.485,5.790,-8.005,5.615,6.931,-5.715,8.463,7.418,-2.789,6.072,4.025,-3.437,4.425,2.173,-3.578,…	LLGISKIIIDKSWHDEKFLKEFTDFPLLIRKDTLKRLKPEDFIKDYKNQLAKDGPSYTIHGLKKKDYDKIGDFTVFDKTSNSVKSLTRDDVGDLLTKKKIDPELDWNGTVEDVNGNEIEVCTIFWAYKYIHLKDYDLDTVVAITHSNKELIKQLAKDFATIKPATIHIGEGLNHWFHAVENNRACYLPIILTGNIGKKGAGCHTWAGNYKAGLFQGSKEVGPGFKGWVAEDPFAPNLNPKAKAK	408172	marine metagenome
job.pdb	AF-A0A832UEX3-F1-model_v4 Molybdopterin-dependent oxidoreductase	33.800	422	225	16	3	395	299	695	1.000	9.818E-25	659	400	696	FLERFTDMPLLVRLDTLQRLRADEVFADYSSD----------LDVDGPSFTLHG---MTEEQHERNGDRVVFDDASGALRAINREDVGDRLDDKGIDPALDYQGTVTLVDGSTVEVMSVLSMYREHL-ADYDIDSVVDMTGAPRNLIEQLLDDM-TTLSPVAFHVGEGVNHYFHATLHNRATYLVGMLLGSVGVSGGGVSTWAGNYKGGVFQAAP-WFGPGVGGFVNEDPFHPLTDPSA---RYSA-----ETARHLVHGEDTSYWGFGDRPLVVDTPEDGRKVFTGTTHMPTPTKALWYNNAN--LINQAKWHYELVKNVNPKVDLIVDQQIEWTGSAEFADIVLPANSWMEAETWEMGASCSNPFLQVWK-GGIEPLNDTRDDIAIFAGVANALTEL…	FVKNFTDLPTLVRMDTLDRLSAKDVFPGYTNQALDNWTTIIPKDQKAPGTPKQNGIQIPEKLQGEFGDFVMWDASQGKPVAVSHNDLGENFGKLGLDPALEGTFDVTLADGKTVKARTVFGLTKEYLDANLTPAQCSKITWAPESAIVSLAETIAGSDGHTLIACGMGPNQFWNNDNKDRAIFLILALAGSLGRHGGNIGSYAGNYKNTLFSGVPKWIF--------EDPFNPVTDPAGEIKPRLALRPESMH--YWANGER-----------VMKAGN--KKVTSGA-HMPTPTKVIWQVNSNSSLGNQ-KGFYDVVFNTLPKAELVVYNEWWWTASCEFSDIVYGVDSWMEFKYPDLTGSNSNPFLQPYPVTPMRRSYQTISDNETYLGVARALTKL…	21.449,19.688,3.420,24.252,18.172,1.326,27.736,19.661,1.804,29.829,19.784,-1.374,33.609,20.066,-1.806,35.143,19.947,-5.313,31.743,18.926,-6.782,31.618,15.894,-4.441,29.037,15.403,-1.666,31.235,15.024,1.440,28.475,14.903,4.118,24.711,15.256,4.742,23.056,17.190,7.605,19.443,18.022,8.579,17.821,21.171,7.225,16.727,22.697,10.597,13.897,24.344,8.599,10.697,22.504,9.655,9.610,25.377,11.967,9.476,27.620…	NAFVKNDVVVRIEPTYGYGKATDLNGNQASHRWDPRCCQKGLVLARRFYGDRRVNGAFLRKGFKEWVDKGFPRDPKTGAAPKELMRRGWDTWVKVPHDVAHEYHAKTLVNVAKTYSGDAGKQRLLDQGYDPDMVAAAEGAGTRVMKHRGGMAKQGVLRIFGAFRFGNSLALLDANVRGVSPEDAKGSGSWDSYTFHTDLPPGHPMVTGDQTNDFDLFDTENAKVVVAWGMNWIATKMPDSHWLTEARLKGAKTVAVTVEYSATASKCDDVVVIRPGTDPAFALGIAQVMLSRKLYNVEFVKNFTDLPTLVRMDTLDRLSAKDVFPGYTNQALDNWTTIIPKDQKAPGTPKQNGIQIPEKLQGEFGDFVMWDASQGKPVAVSHNDLGENFGKLGLDPALE…	2026759	Magnetococcales bacterium
job.pdb	AF-A0A382B344-F1-model_v4 Molybdopterin domain-containing protein	46.300	190	101	1	1	189	394	583	1.000	1.267E-18	653	400	614	RPFLERFTDMPLLVRLDTLQRLRADEVFADYSSDLDVDGPSFTLHGMTEEQHERNGDRVVFDDASGALRAINREDVGDRLDDKGIDPALDYQGTVTLVDGSTVEVMSVLSMYRE-HLADYDIDSVVDMTGAPRNLIEQLLDDMTTLSPVAFHVGEGVNHYFHATLHNRATYLVGMLLGSVGVSGGGVSTW	KIFLKEFSDFPLLIRKDTLKRLKPEDFIQDYKNQLSEKGPSFTIHGMKKEQYEKIGDFTIFDRTSNSVQPLTREDIGEFLKKKKIDPALDWDGSIKDSDGNEIEICTIFWAYKHIHLRDYDLDSVVEITHSNKESIQQLAKDFATIKPVAIHIGEGLNHWFHAVENNRACYLPVILTGNIGRRGAGCHTW	69.957,34.135,-1.124,66.546,34.764,0.541,64.950,33.354,3.575,62.354,35.136,5.385,59.281,33.981,7.290,57.196,36.751,8.847,55.327,36.133,12.102,54.643,38.703,14.808,54.253,41.833,16.432,52.959,45.166,17.357,51.688,46.242,20.320,48.716,47.568,22.301,48.193,49.827,24.707,45.322,50.984,26.630,42.582,52.058,27.867,39.118,52.567,29.319,35.536,51.477,29.389,32.473,51.779,29.865,29.148,51.464,28.059,26.30…	MNKDNNKNGNANPENQNPRSGISRREFIKVGASGLGSAGLLWSMPGSMYFLKGIPDIDNPLYHYPNRGWEKIYRNQYKFDDSFTYICSPNCTHECRMRGFNRNGVMIRSEQNYDSHKIKDLYGNQCTHAWNPRGCSNGFTFHRRIYGSYRLKYPMVRKGWKQWADDGFPYLTQANRDKYKFNSRGHDTLVKISWDNIEKYIAKGLINISKTYSGDIGKKRLLEQGYPEEMLTHWEGAGTRTIKLRGGMGLLGVIGKYGAYRFSNTLALVDHHVRGVSRKDAKAGRNWSNYTWHGDQAPGFPFVHGLQASDVDMNEMRYSKLLVSIGKNLVENKRADNHFAAEIMERGGKLVNISPEYGPSSSKADYWLTIRPNTDTALLLGVAKIIIDNNWHDKIFLKE…	408172	marine metagenome
job.pdb	AF-A0A382PXI3-F1-model_v4 Molybdopterin domain-containing protein	47.300	226	118	1	2	226	96	321	1.000	6.406E-20	643	400	339	PFLERFTDMPLLVRLDTLQRLRADEVFADYSSDLDVDGPSFTLHGMTEEQHERNGDRVVFDDASGALRAINREDVGDRLDDKGIDPALDYQGTVTLVDGSTVEVMSVLSMYRE-HLADYDIDSVVDMTGAPRNLIEQLLDDMTTLSPVAFHVGEGVNHYFHATLHNRATYLVGMLLGSVGVSGGGVSTWAGNYKGGVFQAAPWFGPGVGGFVNEDPFHPLTDPSAR	KFLKEFSDFPLLLRKDTLKRLKPEDLNKEYKNQLSKDGPSYTIHGLKKKQYDKIGDFTVFDKKSNSVKPLTRDDVGDLLEKKKIDPQLDWEGTISGADGNDIEVCTLFWAYKYVHLKDYDLDTVVDITHSNKELIQQLAKDLATIKPATIHIGEGLNHWFHAVENNRACYLPIILTGNIGKKGAGCHTWAGNYKAGLFQGSDKVGPGFKGWVSEDPFEPNLNPEAR	0.498,10.475,-3.624,-1.245,11.907,-0.486,-4.195,9.636,-0.804,-2.252,6.548,0.391,0.173,7.834,3.044,-0.992,11.435,3.725,2.318,13.010,2.536,2.981,15.251,-0.495,5.427,12.562,-1.724,6.953,9.449,-0.093,10.249,8.882,-1.943,13.837,7.701,-1.363,17.200,8.807,-2.763,17.878,7.112,-6.136,20.960,5.471,-4.558,18.512,3.320,-2.531,17.452,1.550,-5.772,20.828,-0.268,-5.673,19.597,-2.305,-2.653,16.547,-3.712,-4.511,…	FPFVHGLQASDVDMNEMRYSKLLVSIGKNLVENKRADNHFAAEVMERGGKLVNISPEYGPSSSKADYWLTIRPNTDTALLLGISKIIIDNNWHDEKFLKEFSDFPLLLRKDTLKRLKPEDLNKEYKNQLSKDGPSYTIHGLKKKQYDKIGDFTVFDKKSNSVKPLTRDDVGDLLEKKKIDPQLDWEGTISGADGNDIEVCTLFWAYKYVHLKDYDLDTVVDITHSNKELIQQLAKDLATIKPATIHIGEGLNHWFHAVENNRACYLPIILTGNIGKKGAGCHTWAGNYKAGLFQGSDKVGPGFKGWVSEDPFEPNLNPEARAKQLKIKGYAMGEEPSYW	408172	marine metagenome
job.pdb	AF-A0A0F8VZ39-F1-model_v4 Molybdopterin domain-containing protein	40.100	339	165	8	78	398	5	323	1.000	4.135E-26	636	400	339	DRLDDKGI---DPALDYQGTVTLVDGSTVEVMSVLSMYREHLADYDIDSVVDMTGAPRNLIEQLLDDMTTLSPVAFHVGEGVNHYFHATLHNRATYLVGMLLGSVGVSGGGVSTWAGNYKGGVFQAAPWFGPGVGGFVNEDP----FHPLTDPSARYSAETARHLVHGEDTSY--------WGFGDRPLVVDTPEDGRKVFTGTTHMPTPTKALWYNNANLINQAKWHYELVKNVNPKVDLIVDQQIEWTGSAEFADIVLPANSWMEAETWEMGASCSNPFLQVW-KGGIEPLNDTRDDIAIFAGVANALTELTGDERFSQAFMFAD--RPEVYLDRVL	EQLEKQGLNLADIDLDFDGAVQTSKG-DVKVKSIFRLYRELIEHYAPKVAEEITGIPAGSIRRFARDIAASEAVSFICGMGMNMYFHNDLINRSYFVVASLTGNVGKPGGNVGSYAGNYKAPVFNGLPSY-------VAEDPFDQTLDPTVDGEKI------------KKKMYMHFESIHFWAHGDSPLIVNTPKEGRVVLTEKHHLPSPSKVVWTNNANQIGNAKWAYDIIKNVLPGHELHVATDYEWCMNCEYADVVFPVDSWVEFAHPDMTASCTNPFLQIFPKGGIKRIHDTRHDIEIYAGVAKALTKLTGDKRFEQHYKFVDDDRVDVYMQRIL	-10.064,1.329,-28.217,-9.789,5.112,-27.519,-6.632,5.744,-29.611,-7.902,3.585,-32.499,-11.306,5.347,-32.427,-9.531,8.742,-32.615,-7.284,7.577,-35.488,-10.296,6.128,-37.352,-12.054,9.536,-37.128,-9.029,10.876,-39.082,-8.942,7.940,-41.538,-5.789,6.611,-39.774,-4.888,3.372,-37.945,-2.100,2.242,-35.575,0.158,1.278,-38.525,0.117,4.947,-39.666,1.960,5.920,-36.439,5.587,6.825,-37.151,7.202,5.696,-33.893,…	EYVEEQLEKQGLNLADIDLDFDGAVQTSKGDVKVKSIFRLYRELIEHYAPKVAEEITGIPAGSIRRFARDIAASEAVSFICGMGMNMYFHNDLINRSYFVVASLTGNVGKPGGNVGSYAGNYKAPVFNGLPSYVAEDPFDQTLDPTVDGEKIKKKMYMHFESIHFWAHGDSPLIVNTPKEGRVVLTEKHHLPSPSKVVWTNNANQIGNAKWAYDIIKNVLPGHELHVATDYEWCMNCEYADVVFPVDSWVEFAHPDMTASCTNPFLQIFPKGGIKRIHDTRHDIEIYAGVAKALTKLTGDKRFEQHYKFVDDDRVDVYMQRILDASGAFRGYKVKEIMD	412755	marine sediment metagenome
job.pdb	AF-A0A2H6AU61-F1-model_v4 Perchlorate reductase subunit alpha	35.500	422	224	12	2	397	246	645	1.000	1.056E-23	636	400	1026	PFLERFTDMPLLVRLDTLQRLRADEVFADYS---------SDLDVDGPSFTLHGMT----EEQHERNGDRVVFDDASGALRAINREDVGDRLDDKGIDPALDYQGTVTLVDGSTVEVMSVLSMYREHLAD-YDIDSVVDMTGAPRNLIEQLLDDMTTLSP--VAFHVGEGVNHYFHATLHNRATYLVGMLLGSVGVSGGGVSTWAGNYKGGVFQAAPWFGPGVGGFVNEDPFHPLTDPSARYSAET------ARHLVHGEDTSYWGFGDRPLVVDTPEDGRKVFTGTTHMPTPTKALWYNNANL-INQAKWHYELVKNVNPKVDLIVDQQIEWTGSAEFADIVLPANSWMEAETWEMGASCSNPFLQVW-KGGIEPLNDTRDDIAIFAGVANALTELTG…	DYVVSFTDMPLLVRMDNRQLLRARDIVPDHRPLELRKAEVFDPGAKLPPFFKQDRQYIPRALREQDIDDYVVWDSHANAPKIISRDHVGVDFQMLGIEPALEGRFEVETVDGRKVEVRPLFDVYLEFFEQNYRPELAEKITGLPAAQIERLAR-LIAAHPRQTKLTQGMGVNQYQHADLKDRAMYLVCALTDNVGHLSGNIGSYAGNFRLPLF-------NGAGQYLAENPFDIETDPARPARVRFYWRGESAHFYSHD---------DHPLVVGE-----HVLTGKTHMPTPTKAIWFVDANSALGNAKWKYNIIMNTLPKIEMIVTNEWWWSLTCEYSDIVLGVDAWNENKYWDIAGSVTNPFVYVWPKTGHRRFFDTRNDTETFALVATRLSELTG…	24.876,-7.340,-14.191,28.674,-6.884,-14.274,29.119,-3.629,-12.241,27.851,0.008,-12.201,26.278,1.356,-15.310,25.497,5.002,-16.246,23.137,6.125,-19.040,25.155,7.991,-21.715,23.083,11.226,-21.674,23.289,11.437,-17.851,27.065,10.860,-17.993,27.357,13.676,-20.592,25.270,16.033,-18.390,27.623,15.216,-15.491,30.709,15.826,-17.698,29.210,19.182,-18.830,29.022,20.299,-15.155,25.224,19.925,-14.768,24.035,2…	MHGPMVRRGFYEWYRAGFPRDPETGRPPAEYFRRGQDDWLQVTWDEVADIIAKAYIDIATTYSGDEGRRRLERQGHYHPAMLDAMNGAGTQVLKFRGSMPFLAVTRYTSPYRMANMMALLDSHIRGTDADTALGGRGWDNYAFHTDLAPGHPMVTGQQNTDFDLCLWEYSKLIVLWGMNPFTTKMPDSHWLTEARIKGSHVVLISNDYSPTARAADEVFIVRTATDTALALSLAYVIMKEKLYQKDYVVSFTDMPLLVRMDNRQLLRARDIVPDHRPLELRKAEVFDPGAKLPPFFKQDRQYIPRALREQDIDDYVVWDSHANAPKIISRDHVGVDFQMLGIEPALEGRFEVETVDGRKVEVRPLFDVYLEFFEQNYRPELAEKITGLPAAQIERLARL…	2035434	bacterium HR39
job.pdb	AF-A0A2E9NPG1-F1-model_v4 Nitrate oxidoreductase subunit alpha	56.700	171	74	0	1	171	361	531	1.000	1.068E-17	622	400	532	RPFLERFTDMPLLVRLDTLQRLRADEVFADYSSDLDVDGPSFTLHGMTEEQHERNGDRVVFDDASGALRAINREDVGDRLDDKGIDPALDYQGTVTLVDGSTVEVMSVLSMYREHLADYDIDSVVDMTGAPRNLIEQLLDDMTTLSPVAFHVGEGVNHYFHATLHNRATYL	EDFVKRFTDFPLLVRTDTLRRLRASEVFADYQTSLAADGPSMTVQGLTAEQHEQLGDYVIWDEQADEPRALTRDDVGETMSQKGLSPALEGRFQVTLADGQSIECITLWTMYETHLRDYDLDSVVEITSAPRELIEQLADDIATIAPVAIHQGEGINHWFHATEMNRAAYL	-59.768,-28.157,-69.976,-57.069,-29.851,-69.671,-54.250,-32.259,-69.173,-50.925,-31.475,-67.467,-50.327,-33.777,-64.423,-49.380,-37.282,-65.672,-45.925,-36.839,-67.286,-43.613,-36.087,-64.302,-44.151,-39.012,-61.857,-42.975,-41.918,-64.077,-39.549,-40.310,-64.742,-38.554,-40.048,-61.035,-39.192,-43.693,-60.000,-36.782,-45.019,-62.680,-34.024,-42.515,-61.730,-33.958,-43.592,-58.034,-33.378,-47.339…	MGIGTAGSVLGLEAACTFLEPTDDGNPLGRSVSRDWEAIYHDQYRYDSMFDWVCSPNDTHACRIRAYVRNGIVVRTGSTYDYQDYADLYGNHATANWNPRQCAKGYTFHRVLYGPYRLRHPIVRRGWKAWAEAGFPELTPELRSTYLFDRRGDDEFIQISWEEAFQNIAGALQSIARTYSGDEGAERLRAQGYQPEMVDAMGGAGTRTVKMRGGMGLLGVLGKYGMYRLNNSLALLDAQVRGVGPDEARAGRNFSNYTWHGDQAPGHPWVHGLQTSDCDFNDLRFSKLIIMDGKNLVENKLPDSHWFIECMERGGKIVVIAPEYSPPATKADYWIPIRPQTDAALFLGITRLLMERRQYDEDFVKRFTDFPLLVRTDTLRRLRASEVFADYQTSLAADG…	1978231	Acidobacteria bacterium
job.pdb	AF-A0A6V8PZ10-F1-model_v4 Nitrate reductase / nitrite oxidoreductase, alpha subunit	30.500	426	233	12	2	397	190	582	1.000	1.637E-22	596	400	640	PFLERFTDMPLLVRLDTLQRLRADEVFADYSSD---------LDVDGPSFTLHGM---TEEQHERNGDRVVFDDASGALRAINREDVGDRLDDKGIDPALDYQGTVTLVDGSTVEVMSVLSMYREHLADYDIDSVVDMTGAPRNLIEQLLDDMTTL-SPVAFHVGEGVNHYFHATLHNRATYLVGMLLGSVGVSGGGVSTWAGNYKGGVFQAAP-WFGPGVGGFVNEDPFHPLTDPSARYSAETARHLVHGEDTS------------YWGFGDRPLVVDTPEDGRKVFTGTTHMPTPTKALWYNNAN-LINQAKWHYELVKNVNPKVDLIVDQQIEWTGSAEFADIVLPANSWMEAETWEMGASCSNPFLQVW-KGGIEPLNDTRDDIAIFAGVANALT…	EFVKGHTDLPLLVRMDTLKLLKPQDLIQDYKPKGLKDTQILKAEERAPLATKQDRQIITESLRNEWSDFVAWNLDTNQPEVITRDEAG-----LAKNLALEGEFTVDTLDGKKVKVRPVFDLLREHASYFTPEVVSNICHVNQEAVLWLAREIAKNKAKTLVPVGMGPNHFFNNDLKDRAIFLVCALTRNIGFHSGNIGSYAGNYRGAYFNGEPTYIG--------EDPFDIELDP---------------SKASRVKFYYKMESAHYYNYGDRPLRLGN-----KLFTGKSHVPTPTKFVWFSNSNSILGNTKWHHDFVVNTLPKTECVVVSEWWWTASCEYADVVFAVDSWAELKYPDMTTSPTNPFCQVFPRTPLKRVHDTQGDIGVLAGVGKALS…	19.827,-10.919,-23.062,23.385,-11.994,-22.053,22.751,-11.664,-18.274,19.477,-13.622,-18.545,21.219,-16.354,-20.605,24.180,-16.540,-18.148,21.850,-17.033,-15.145,19.472,-19.584,-16.743,19.307,-23.285,-15.754,21.696,-25.340,-13.585,24.787,-23.429,-14.768,23.151,-20.141,-13.698,22.223,-21.719,-10.328,25.854,-22.840,-9.740,27.146,-19.353,-10.635,24.725,-17.756,-8.124,25.751,-20.228,-5.373,29.413,-19.…	MNIATTYSGDKGTELLRKQDYDEAMIEAMKGAGTQVLKLRGGMPLLGATRIFGLYRFANSLALLDAKMRQVDQEAALGARAWDNYSGHTDLPPGHTMTCGQQTIGFDLATAENAAMVVGWGMNWIVTKMPDGHWLTEARLKGTRVVTVACEYQATSNKADEVILLRPGSDPAFALGLAQVIIQEKLYDAEFVKGHTDLPLLVRMDTLKLLKPQDLIQDYKPKGLKDTQILKAEERAPLATKQDRQIITESLRNEWSDFVAWNLDTNQPEVITRDEAGLAKNLALEGEFTVDTLDGKKVKVRPVFDLLREHASYFTPEVVSNICHVNQEAVLWLAREIAKNKAKTLVPVGMGPNHFFNNDLKDRAIFLVCALTRNIGFHSGNIGSYAGNYRGAYFNGEPT…	2754717	Candidatus Hakubanella thermoalkaliphilus
job.pdb	AF-A0A7C4G893-F1-model_v4 Molybdopterin oxidoreductase	31.700	432	225	19	3	397	341	739	1.000	4.901E-22	594	400	840	FLERFTDMPLLVRLDTLQRLRADEVFADYS-------------SDLDVDGPS-------FTLHGMTEEQHERNGDRVVFDDASGALRAINREDVGDRLDDKGIDPALDYQGTVTLVDGSTVEVMSVLSMYREHLAD--YDIDSVVDMTGAPRNLIEQLLDDMTTLS-PVAFHVGEGVNHYFHATLHNRATYLVGMLLGSVGVSGGGVSTWAGNYKGGVFQAAPWFGPGVGGFVNEDPFH---PLTDPSARYSA-----ETARHLVHGEDTSYWGFGDRPLVVDTPEDGRKVF-TGTTHMPTPTKALWYNNANLI--NQAKWHYELVKNVNPKVDLIVDQQIEWTGSAEFADIVLPANSWMEAETWEMGASCSNPFLQVW-KGGIEPLNDTRDDIAIFAG…	FVKRYTDLPRLVRLDTLEPLLARDVFPGHREAPLGNWTRVLARGESAPPAPAQDGMLIPEAL-------RDEFVDFVVWDTRTGRPAPVSRDQVGEHFDRTGLDPALEGTFEVRLADGRPVPARPVFDLTRQYL-DETMTPETVSKITWAPTEAIVGLAREIARHGGRTLFAMGMGPNQFFNNDLKDRAIFLVAALTGSIGRMGGNVGSYAGNYRTSLLSGVP---R----FAAEDPFNIQLGAAGPVAVRSTMRYESLH--YYAAGE-----------VIHRAGD---KQFTAGA-HVPTPTKAIWLTNSNSQIANTKY-HYDVVFNTLPRQECLAINEWWWSGSCEYADIVYGVDSWMGLKYPDMTASNTNPFVQVFPRTPLRRNFPTVSDLDTYAG…	-47.986,-29.945,-52.542,-45.115,-27.915,-51.020,-42.931,-30.537,-49.274,-42.801,-30.086,-45.473,-39.837,-27.662,-45.001,-39.339,-29.236,-41.611,-39.051,-32.806,-43.020,-35.391,-32.227,-44.074,-32.724,-30.413,-42.017,-31.500,-27.516,-44.240,-28.020,-27.384,-45.696,-25.768,-26.392,-42.733,-22.539,-25.652,-44.707,-23.163,-21.909,-44.153,-22.636,-22.603,-40.396,-18.997,-23.538,-41.239,-18.374,-19.754…	RVANPLAEYPNRDWERLYRDIFRHDRTFTFLCAPNDTHNCLLRAFVKNNVLVRIEPTYGYGKATDLSGRRASPRWDPRCCQKGLVLGRRLYGDRRVKGAFVRRGFKEWVERGFPRDPVTGRAPAELMRRGWDSFVRVPYEEAYALHARALENIARTYSGPQGARYLLAQGYDPAMVEAAGGSGVRTIKVRGGMAKLGVTRIVGTYRFGNMLALLDAHVRGVGPDQALGAGFWDSYSWHTDLPPGHPMVHGDQTSDWELFAAEHAGLVLVWGMNWITTKMPDSHWLTEARLKGTRVVVITVEYSATANKGDEVIVIRPGTDPAFALGLAQVIIRERLYDAAFVKRYTDLPRLVRLDTLEPLLARDVFPGHREAPLGNWTRVLARGESAPPAPAQDGMLIP…	2026778	Phycisphaerae bacterium
job.pdb	AF-L9YKC8-F1-model_v4 Uncharacterized protein	24.200	409	257	13	2	387	46	424	1.000	4.287E-23	588	400	774	PFLERFTDMPLLVRLDTLQRLRADEVFADYSSDLDVDGPSFTLHGMTEEQHERN---GDRVVFDDASGALRAINREDVGDRLDDKGIDPALDYQGTVTLVDGSTVEVMSVLSMYREH-LADYDIDSVVDMTGAPRNLIEQLLDDMTTLSPVAFHVGEGVNHYFHAT-LHNRATYLVGMLLGSVGVSGGGVSTWAGNYKGGVFQAAPWFGPGVGGFVNED----PF-----HPLTDPSARYSAETARHLVHGEDTSYWGFGDRPLVVDTPEDGRKVFTGTTHMPTPTKALWYNNANLINQA--KWHYEL--VKNVNPKVDLIVDQQIEWTGSAEFADIVLPANSWMEAETWEMGASCSNPFLQVWKGGIEPLNDTRDDIAIFAGVANALTELT-----GD…	EFMRKFTTLPLLIRQDDGKYLRAHEVFPDHEP-----------PAEDSEQRHEENDWGDFVALDE-NGDPVPVTREEVGEE---TPATPQLEVDTELELANGESVGVHTDFVRQKSNILENYDPETVEEITTIPADGLRKTAREFADAEKAQWFTGEGINHWFHSNDSLQRTIFFIQSMLGNIGERGAGYYNYSGQYKIELLDGYPSYVNPDGNAAHGMYPGYAFAFFGGEQLDA-----------HEIRGDFDRELDL----VPQGDAEEPVMPTNAESYTMSKPTVLWTMNCNLLNQTKHQEHVIENFVKHPDTSNELSIVSDMHMTYSARHADIVLPVPSWLECDYPDITVGPENPFIHMDHGVMDPLYDTKQDGEAVAMVAEKLDEKIPPEERNV…	-6.556,-20.283,0.975,-9.039,-17.814,-0.551,-7.969,-15.629,-3.507,-9.649,-12.210,-3.852,-8.595,-11.103,-7.358,-10.410,-9.483,-10.331,-8.681,-11.880,-12.681,-7.791,-15.599,-12.603,-4.202,-14.891,-11.572,-1.409,-17.478,-11.057,-2.049,-17.106,-7.364,-5.769,-17.975,-7.748,-4.674,-21.359,-9.225,-3.308,-22.185,-5.739,-6.483,-21.035,-3.908,-9.274,-23.245,-2.541,-11.713,-20.406,-3.424,-11.723,-17.418,-5.8…	MVGVYPDYSPTVQKCDRWLPVRPGSDPAFALGVAHVIIDEERYDEEFMRKFTTLPLLIRQDDGKYLRAHEVFPDHEPPAEDSEQRHEENDWGDFVALDENGDPVPVTREEVGEETPATPQLEVDTELELANGESVGVHTDFVRQKSNILENYDPETVEEITTIPADGLRKTAREFADAEKAQWFTGEGINHWFHSNDSLQRTIFFIQSMLGNIGERGAGYYNYSGQYKIELLDGYPSYVNPDGNAAHGMYPGYAFAFFGGEQLDAHEIRGDFDRELDLVPQGDAEEPVMPTNAESYTMSKPTVLWTMNCNLLNQTKHQEHVIENFVKHPDTSNELSIVSDMHMTYSARHADIVLPVPSWLECDYPDITVGPENPFIHMDHGVMDPLYDTKQDGEAVAMV…	797303	Natrinema pellirubrum DSM 15624
job.pdb	AF-A0A3M1KXE0-F1-model_v4 Molybdopterin oxidoreductase	35.900	348	190	9	62	397	2	328	1.000	1.283E-22	583	400	430	DDASGALRAINREDVGDRLDDKGIDPALDYQGTVTLVDGSTVEVMSVLSMYREHLA-DYDIDSVVDMTGAPRNLIEQLLDDMTTLS-PVAFHVGEGVNHYFHATLHNRATYLVGMLLGSVGVSGGGVSTWAGNYKGGVFQAAPWFGPGVGGFVNEDPFHPLTDPSAR------YSAETARHLVHGEDTSYWGFGDRPLVVDTPEDGRKVFTGTTHMPTPTKALWYNNAN-LINQAKWHYELVKNVNPKVDLIVDQQIEWTGSAEFADIVLPANSWMEAETWEMGASCSNPFLQVWKG-GIEPLNDTRDDIAIFAGVANALTELTGDERFSQAFMFA--DRPEVYLDRV	DTEANAPKVVTRDHVGVDFARLGIAPALEGSFTVTTVDGTEVEVQPLFQVYLRFLEENYRPELAEIVTGVPAAQIERLARLVAANAGRTKLTQGMGVNQYQHADLKDRAMYLLCALTDNVGGLEGNIGSYAGNYRLPLFNGAGQY-------LAENPFDAELDAGRPAHVKFYWKAESAHFYSHD---------DHPLVV-----GERMLTGKTHMPTPTKAIWFVDANSALGNAKWKYNIIMNTLPKIEMIVTNEWWWSLTCEYSDIILAVDAWNENKYWDIAGSVTNPFVYVWPKTGHRRFFDTRNDCETFALVAARLAELTADRRFHDYWKFALEGEPEVYTQRV	-20.647,-11.417,27.058,-24.035,-12.888,26.102,-26.809,-10.732,27.631,-29.462,-13.474,27.363,-27.323,-16.258,28.863,-25.662,-13.760,31.282,-22.339,-15.517,30.618,-19.158,-15.342,28.496,-19.513,-17.048,25.166,-16.734,-18.134,22.787,-16.605,-16.251,19.466,-13.935,-17.217,16.902,-12.312,-15.254,14.067,-14.541,-17.009,11.498,-17.867,-16.512,13.343,-18.919,-13.494,11.187,-22.102,-12.653,9.230,-24.331,-…	WDTEANAPKVVTRDHVGVDFARLGIAPALEGSFTVTTVDGTEVEVQPLFQVYLRFLEENYRPELAEIVTGVPAAQIERLARLVAANAGRTKLTQGMGVNQYQHADLKDRAMYLLCALTDNVGGLEGNIGSYAGNYRLPLFNGAGQYLAENPFDAELDAGRPAHVKFYWKAESAHFYSHDDHPLVVGERMLTGKTHMPTPTKAIWFVDANSALGNAKWKYNIIMNTLPKIEMIVTNEWWWSLTCEYSDIILAVDAWNENKYWDIAGSVTNPFVYVWPKTGHRRFFDTRNDCETFALVAARLAELTADRRFHDYWKFALEGEPEVYTQRVIDASSNLRGYRLEEIAAKAQEGIPSLIMTRSYPKYVGMDQKLGSRPWYTKSGRLEFYREEPEFVEAGENLP…	2026735	Deltaproteobacteria bacterium
job.pdb	AF-A0A6V8P545-F1-model_v4 Nitrate reductase / nitrite oxidoreductase, alpha subunit	30.500	426	232	14	2	397	374	765	1.000	1.761E-21	569	400	841	PFLERFTDMPLLVRLDTLQRLRADEVFADYSSD---------LDVDGPSFTLHG---MTEEQHERNGDRVVFDDASGALRAINREDVGDRLDDKGIDPALDYQGTVTLVDGSTVEVMSVLSMYREHLADYDIDSVVDMTGAPRNLIEQLLDDMTTL-SPVAFHVGEGVNHYFHATLHNRATYLVGMLLGSVGVSGGGVSTWAGNYKGGVFQAAP-WFGPGVGGFVNEDPFHPLTDPSARYSAETARHLVHGEDTS------------YWGFGDRPLVVDTPEDGRKVFTGTTHMPTPTKALWYNNANL-INQAKWHYELVKNVNPKVDLIVDQQIEWTGSAEFADIVLPANSWMEAETWEMGASCSNPFLQVW-KGGIEPLNDTRDDIAIFAGVANALT…	FVKGH-TDLPLLVRMDTLKLLKPQDLIQDYKPKGLKDTQILKAEERAPLATKQDRQIITESLRNEWSDFVAWNLDTNQPEVITRDEAG-----LAKNLALEGEFTVDTLDGKKVKVRPVFDLLKEHASYFTPEVVSNICHVNQEAVLWLAREIAKNKAKTLVPVGMGPNHFFNNDLKDRAIFLVCALTRNIGFHSGNIGSYAGSYRGAYFNGEPTYIG--------EDPFDIELDP---------------SKASRVKFYYKMESAHYYNYGDRPLRLGN-----KLFTGKSHVPTPTKFVWFSNSNSILGNTKWHHDFVVNTLPKTECVVVSEWWWTASCEYADVVFAVDSWAELKYPDMTASPTNPFCQVFPRTPLKRVHDTQGDIEVLAGVGKALS…	-48.033,-43.382,15.863,-51.130,-45.455,14.983,-50.506,-48.620,12.921,-52.333,-48.277,9.574,-53.994,-51.593,8.686,-53.441,-53.203,5.244,-57.118,-52.467,4.431,-56.744,-48.748,5.300,-53.535,-48.643,3.195,-55.469,-50.062,0.201,-58.331,-47.568,0.760,-55.775,-44.708,0.902,-54.163,-46.235,-2.249,-57.494,-46.210,-4.140,-58.247,-42.613,-3.048,-54.754,-41.616,-4.289,-55.389,-43.424,-7.618,-58.616,-41.389,-…	MQEITRREFVKMGMASMAGLFLRGLELSSLQFVPEVDNPLDSYPERGWEKIYRDQFRYDSTFHFLCAPNDTHNCLLRAYVKNGVVTRIGPSYGYGKARDVYGNQASHRWDPRCCQKGLALVRRFYGPRRVKNHFVRKGFKEWYDAGFPRDEAGRIPPQYLNRGKEPFVKVSFEEACEIVAQTTVNIATTYSGDKGTELLRKQDYDEAMIEAMKGAGTQVLKLRGGMPLLGATRIFGLYRFANSLALLDAKMRQVDQEAALGARAWDNYSWHTDLPPGHTMTCGQQTIDFDLATAENAAMVVCWGMNWIVTKMPDGHWLTEARLKGTRVVTVACEYQATSNKADELILLRPGSDPAFALGLAQVIIQEKLYDAEFVKGHTDLPLLVRMDTLKLLKPQDLI…	2754717	Candidatus Hakubanella thermoalkaliphilus
job.pdb	AF-A0A6N6S4T5-F1-model_v4 Molybdopterin-dependent oxidoreductase	25.200	400	217	14	3	374	14	359	1.000	2.975E-23	565	400	372	FLERFTDMPLLVRLDTLQRLRADEVFADYSSDLDVDGPSFTLHGMTEEQHERNGDRVVFDDASGALRAI--NRED--VGDR-LDDKGIDPALDYQGTVTLVDGSTVEVMSVLSMYREHLADYDIDSVVDMTGAPRNLIEQLLDDMTTLSPVAFHVGEGVNHYFHATLHNRATYLVGMLLGSVGVSGGGVST-------WAGNYKGGVFQAAP---------------WFGPGVGGFVNEDPFHPLTDPSARYSAETARHLVH-GEDTSYWGFGDRPLVVDTPEDGRKVFTGTTHMPTPTKALWYNNANLINQAKWHYELVKNVNPKVDLIVDQQIEWTGSAEFADIVLPANSWMEAETWEMGASCSNPFLQVWKGGIEPLNDTRDDIAIFAGVANALTEL	YIKQYTDMPMLIRMDNKKFLRESDMILNGSPE----------------------KFYFWDQNTGRPVLAPGTQGFLGSQDWTLNLGTINPALAGVFTAQTISG-QIHVTPVFSLLKQKIAAYDPVTVSGITGVEGCLVEQIAREFASTKPARIIGGAGANHYYHNDLTNRSHILLAALTGNVGIPGGGFDHYVGQEKIWCEEGTFDL--ASPLGRTKQRYQPTTLWTFIHSHITSDV--DNLWP------RPVIDYIRESVHNGWMPLY------------PE-------GTLDSGKSPKILFVWGANFLNQAKGFESLLANLWPKLDLIVDIDYRVNTTGLYADIILPAASMFEK--WDLSTADLHSYINPFTPVIEPQMESKTDWQIWQALAMALQET	-15.151,-11.516,11.820,-18.962,-11.517,12.433,-18.909,-14.975,14.064,-15.859,-14.153,16.259,-17.420,-10.858,17.477,-20.941,-12.304,17.987,-19.539,-15.163,20.129,-17.115,-12.966,22.152,-14.123,-14.944,20.794,-11.993,-11.791,20.288,-8.983,-10.528,22.287,-10.505,-7.464,24.001,-7.201,-6.356,25.601,-5.359,-6.520,22.267,-8.177,-4.660,20.459,-8.313,-1.837,23.059,-4.530,-1.274,22.975,-3.316,-1.958,19.425…	ANFIISKGLYDEAYIKQYTDMPMLIRMDNKKFLRESDMILNGSPEKFYFWDQNTGRPVLAPGTQGFLGSQDWTLNLGTINPALAGVFTAQTISGQIHVTPVFSLLKQKIAAYDPVTVSGITGVEGCLVEQIAREFASTKPARIIGGAGANHYYHNDLTNRSHILLAALTGNVGIPGGGFDHYVGQEKIWCEEGTFDLASPLGRTKQRYQPTTLWTFIHSHITSDVDNLWPRPVIDYIRESVHNGWMPLYPEGTLDSGKSPKILFVWGANFLNQAKGFESLLANLWPKLDLIVDIDYRVNTTGLYADIILPAASMFEKWDLSTADLHSYINPFTPVIEPQMESKTDWQIWQALAMALQETKFSFTDTLLDGTK	2172549	Candidatus Brocadia sp.
job.pdb	AF-A0A0F9TSP8-F1-model_v4 4Fe-4S Mo/W bis-MGD-type domain-containing protein	37.000	427	209	14	3	398	321	718	1.000	1.018E-21	563	400	1091	FLERFTDMPLLVRLDTLQRLRADEV------FADYSSDLDVDGPSFTLHGMTEEQHERNGDRVVFDDASGALRAINREDVGDRLDD----KGI---DPALDYQGTVTLVDGSTVEVMSVLSMYREHLADYDIDSVVDMTGAPRNLIEQLLDDMTTLSPVAF--HV----GEGVNHYFHATLHNRATYLVGMLLGSVGVSGGGVSTWAGNYKGGVFQAAPWFGPGVGGFVNEDPFH-PLTDPSARYSA--------ETARHLVHGEDTSYWGFGDRPLVVDTPEDGRKVFTGTTHMPTPTKALWYNNANLINQAKWHYELVKNVNPKVDLIVDQQIEWTGSAEFADIVLPANSWMEAETWEMGASCSNPFLQV-WKGGIEPLNDTRDDIAIFAGVANALT…	YVKRFTDYPFLVRSDTLKELTAEELEDATILDPGLKYTYDDGKP------VQKDAEKYAVNAVVAVKGGRQLLGVSRNCIGDHLNDELAKQGLSLDDIELDFEGEVQTRSG-PVKVKSIFRLYKELTAHYDPETAGEVTGIPADQIRRFARDIAA------ADSVGFVCGMGLNMYLHNDLINRAYFLVATLTANVGKSGGNVGSYAGNYKAPIF-------NGLPAYVAEDPFNLTLDENVDGKDVKKRQYAHFESIHFWAHGDS---------PLIVDTPKEGRVVLTEAGHMPSPSKVVWTNNANQIGNAKWAYDIIKNVLPNHEMHVATDYEWSMNCEYADVVFPVDSWVEFAHRDMTASCTNPFMQVFPKGGIKRLHDTRHDIEVYLEVAKALT…	-39.424,-11.131,4.793,-36.320,-10.533,2.620,-34.074,-7.539,1.824,-30.886,-6.951,-0.216,-27.628,-5.508,1.190,-23.986,-5.078,0.101,-21.221,-7.180,1.667,-18.309,-4.719,1.323,-15.247,-5.787,3.314,-11.876,-4.983,1.837,-12.066,-8.050,-0.476,-12.684,-6.111,-3.769,-15.927,-8.010,-4.466,-18.569,-5.754,-2.828,-21.233,-8.433,-3.280,-24.986,-7.736,-3.416,-26.615,-10.339,-1.154,-30.175,-11.147,0.001,-30.955,-…	STFTFVCAPNDTHNCRLRAFVRNGVIVRIEQAYAVDTYTDLQGNKPTPTWHPRGCLKGYTYMRRVYNKFRVKYPTVRKGWKQWIEEGFPRDATTGRPDKKYFRRGEDEWVRVSWDQISDLVARTLLNIAKSYSGDQGANWLLAQGYPPEMIEPMKDPDGNVAGVRSMKFRGGMALLGITRLTGMYRFSNMMALVDDHIRGTGPEKSLGARSWDNYAWHTDLPPGHAMVHGTQTYDQEFHDFENSDMLVIAGLNLVENKMADPIWWHMAIEQKRKIVVIAPEHSPTVTKSDYWLQVRPGADAALMLGVAGVLIRENLCDTDYVKRFTDYPFLVRSDTLKELTAEELEDATILDPGLKYTYDDGKPVQKDAEKYAVNAVVAVKGGRQLLGVSRNCIGDHLN…	412755	marine sediment metagenome
job.pdb	AF-A0A455XF61-F1-model_v4 Nitrite oxidoreductase, alpha subunit	33.100	422	214	14	1	386	378	767	1.000	2.388E-21	561	400	1169	RPFLERFTDMPLLVRLDTLQRLRADEVFADYS-SDL--------DVDGPSFTLHGM-----TEEQHERNGDRVVFDDASGALRAINREDVGDRLDDKGIDPALDYQGTVTLVDGSTVEVMSVLSMYREHLADYDIDSVVDMTGAPRNLIEQLLD---DMTTLSPVAFHVGEGVNHYFHATLHNRATYLVGMLLGSVGVSGG---GVSTWAGNYKGGVFQAAPWFGPGVGGFVNEDPFHPLTDPSARYSAETARHLVHGED-------------TSYWGFGDRPLVVDTPEDGRKVFTGTTHMPTPTKALWYN--NANLINQAKWHYELVKNVNPKVDLIVDQQIEWTGSAEFADIVLPANSWMEAETWEMGASCSNPFLQVWK-GGIEPLNDTRDDIAI…	ENYLRANTDMPLLIRTDNWKNLKASDIFPDYKLAELTHHLKVMKPGENPTQPVAFQSTAFVSEEVRKFWGDNVVWDRKTNKAVPLTRDECGARYAAKGVDSALTGDYEVTLVDGKKIKVTTVFQLHKEYLEEYTAENTSIMTGAPMEAIVDLANLFHKHRGQGIIS--TGAGTNHYFNSTLKDRGFMLLSALSDNVGHIGGCTFGNYV--GNYRQSVF-------GGFGQYLLEDPFNPELD---------------GRKMVTKLAHYTDDESAHYYNYGDRPLRNGT-----RLLTDPGHMPAPTKVLWQANSNSSLGN-AKGHYDMVVNTLPRWEAIFYSDWNWTASCEYSDIVWGVDSWLENKHTDMACSCSNPFLTVSPITPLRRFQDTVGDAEV…	38.231,-42.437,-44.577,36.451,-45.005,-43.610,33.066,-46.634,-42.965,31.517,-49.543,-41.580,27.682,-49.832,-41.842,25.463,-52.681,-40.649,22.089,-52.521,-42.477,19.082,-54.636,-41.460,16.712,-54.007,-44.399,12.863,-53.853,-44.323,12.704,-57.217,-46.220,14.452,-59.131,-43.371,12.013,-57.669,-40.803,8.961,-58.880,-42.810,10.380,-62.444,-43.073,10.703,-62.653,-39.248,7.120,-61.351,-38.792,5.678,-64.…	MMEIKNNIGRRSFLKLSATAGLAVMANNAFAASPFLKPYVVDNPLKSYPNRDWEKVYRDMFHVDSEFIFLCAPNDTHNCLLKAHVKNDVVIRISPSYGYGDAEDMDGNRSSHRWEPRICNKGMVMNRKAYSDRRPKGAMVRTGFKAWAEAGYPRTGANGFPDQKYLQRGKEPFIKLPWTEAYALAAGALENIARTYSGDKGAALLTRQGYDPEMIASMHGCGCKTMKFRAGMAALGVLRIYSLKRFSQGLALLDAYVRNIGPDEASGAKVLDSYSWHTDLAPGCPMVTGHQMLDYEFMVYEHAKLIVFWGNNFVCTKMPDLHWVSESRLKGCHIVDISIDYHATANKADDVIIIRPGTDPALGLGVCHLLIKNNQYDENYLRANTDMPLLIRTDNWKNL…	2559597	Candidatus Nitrotoga sp. AM1P
job.pdb	AF-A0A522W884-F1-model_v4 Molybdopterin oxidoreductase	33.700	433	216	16	2	397	333	731	1.000	1.315E-20	544	400	1108	PFLERFTDMPLLVRLDTLQRLRADEVFADYSSDLDVD-----------GPSFTLHGMT----EEQHERNGDRVVFDDASGALRAINREDVGDRLDDKGIDPALDYQGTVTLVDGSTVEVMSVLSMYREHLAD-YDIDSVVDMTGAPR----NLIEQLLDDMTTLSPVAFHVGEGVNHYFHATLHNRATYLVGMLLGSVGVSGGGVSTWAGNYKGGVFQAAPWFGPGVGGFVNEDPFHPLTDPSARYSAET-------------ARHLVHGEDTSYWGFGDRPLVVDTPEDGRKVFTGTTHMPTPTKALWYNNA-NLINQAKWHYELVKNVNPKVDLIVDQQIEWTGSAEFADIVLPANSWMEAETWEMGASCSNPFLQVW-KGGIEPLNDTRDDIAIFA…	YVLSS-TDLPFLVRMDTLKLLRAEEAIPDFKPAEPAADVKVLKKGEKAPPPFKQ-GDNQYIPEALLKEWGSFVVWDKNKNAPCAITREEVGKHFKEKGVNPVLDGEFEVTV-NGQKVKVRTIYSLVSQYIFDNFDLESVSKITWAPQEAVISLARQIAENRGK---TLIPVGMGPNHFFNNDLKDRAIFLVCSLTRNIGTHGGNIGSYAGNYRVSYF-------DGVGQYIMEDPFAAELD-------ETKPAKVKQYFKYESAHYYNHG---------DKPLRVGN-----KLFTGKSHIPTPTKSLMFANANSILGNLKGHYNMVINVIPKIDMIAVSDWWWTASCEYADVVFPVDSWAELKFPDATASVTNAFLQVFPRTPLKRLHDTRSDVEVYA…	43.009,-48.590,2.025,40.779,-45.557,1.474,40.385,-45.092,-2.305,41.936,-42.136,-3.979,40.071,-38.968,-2.872,41.552,-36.517,-5.430,38.105,-36.362,-7.099,37.006,-34.356,-3.988,39.254,-31.477,-5.192,36.601,-30.867,-7.902,33.874,-30.115,-5.303,36.269,-28.164,-3.023,37.246,-26.038,-6.061,33.552,-25.396,-6.883,32.849,-24.198,-3.298,36.036,-22.047,-3.112,35.753,-18.247,-3.605,38.348,-15.504,-4.330,36.65…	FYPDRDWEKIYRSQFKYDSTYHFLCAPNDTHNCLLKAYVKNDIITRIGPSYGYGKAKDIYGNQASSRWEPRLCNKGLVLNRRVFGPRRVKYPMVREGFKKWAEAGFPRDENGSPPREYFQRGKENFIKVSWDEIFDIAAKSLINIATTFSGDKGKELLARQGYDPASIDAVNGAGVQTLKFRGGMPLLGITRILGMYRLSNSMALLDSSIRGVSAADAVGARGWDNYSWHTDLPPGHPMVSGQQTVEFDLMDAENAKLIIPWGMNWISTKMPDGHWLTEARVKGTKVIAVTVEYSSVASKSDEVVIIRPGTDAAFALGIAGVIMKEKLYDEEYVLSSTDLPFLVRMDTLKLLRAEEAIPDFKPAEPAADVKVLKKGEKAPPPFKQGDNQYIPEALLKEW…	1869227	bacterium
job.pdb	AF-A0A0S4LDG8-F1-model_v4 Nitrite oxidoreductase, alpha subunit (N-terminal)	39.300	277	144	4	3	267	377	641	1.000	6.891E-19	541	400	762	FLERFTDMPLLVRLDTLQRLRADEVFADYSSDLDVDGPSFTLHGMTEEQHERNGDRVVFDDASGALRAINREDVGDRLDDKGIDPALDYQGTVTLVDGSTVEVMSVLSMYREHLADYDIDSVVDMTGAPRNLIEQLLDDMTTLSPVAFHVGEGVNHYFHATLHNRATYLVGMLLGSVGVSGGGVSTWAGNYKGGVFQAAPWFGPGVGGFV--NEDPFHPLTDPSARYSAETARHLVHGEDT----------SYWGFGDRPLVVDTPEDGRKVFTGTT	YLKQFTDMPLLVRTDTLQYLDPRDVIQDYKFPDFSHSYSGRIQALKPEYIERLGGFMVWDMAKKQAVPLHREQVGWHFDKSGIEPALTGTYRVKLLNGREIDALPIYQLYLIHLQDYDLDTTHQITRSPKDLLVRWARDSGTIKPAAIHNGEGVCHYFHMTANGRAAALVLTLTGNIGKFGSGCHTWSGNYKVGIWNATPW--SGVGGGVHLSEDPWHINLDANAH----------GKEIKYRNYYYGEEPAYWNHGDTALIVNTPKYGRKVFTGQA	26.920,-50.494,-45.174,25.948,-47.534,-47.421,25.036,-48.676,-50.958,25.491,-45.958,-53.587,22.372,-45.074,-55.660,23.974,-46.880,-58.638,24.626,-50.008,-56.524,21.010,-49.777,-55.215,19.685,-49.753,-58.823,21.940,-52.667,-59.868,20.957,-54.686,-56.761,17.245,-53.744,-57.258,17.314,-54.771,-60.955,19.039,-58.061,-60.029,16.572,-58.584,-57.119,13.497,-57.926,-59.349,14.850,-60.473,-61.866,15.365,-…	MFLSRRQFLKVSAGTVAAAAVADKVLALTALQPVIEVGNPLGDYPDRSWERVYHDQYRYDSSFTWVCSPNDTHACRVRAFVRNGVVMRVEQNYDHQTYEDLYGNRGTFAHNPRMCLKGFTFHRRVYGPYRLKGPLMRKGWKQWADDGSPELTPEAKRKYKFDSRFLDDMLRVSWDTAFTYAAKAMIVIATRYSGEAGARRLREQGYAPEMIEMMKGAGVRCFKHRAGMPILGFIGKHSNTRFNNSVLPLLDTWIRKVGPDQAQGGRYWNNYTWHGDQDPSQPFWNGTQNCDVDLSDMRFTKFNTSWGKNFVENKMPEAHWKLESIERGARIAVITPEYNPTAQRADYWIPLRPQSDGALFLGACKIILDENMQDIDYLKQFTDMPLLVRTDTLQYLDPR…	1742973	Candidatus Nitrospira nitrificans
job.pdb	AF-A0A3D3KNP1-F1-model_v4 Nitrate oxidoreductase subunit alpha	55.600	142	59	1	261	398	4	145	1.000	1.782E-15	518	400	206	KVFTGTTHMPTPTKALWYNNANLINQAKWHYELVKNVNPKVDLIVDQQIEWTGSAEFADIVLPANSWMEAETWEMGASCSNPFLQVWKGGIEPLNDTRDDIAIFAGVANALTELTGDERFSQAFMFADRPE----VYLDRVL	KSFTGKTHMPTPTKVIWFANVNLINNAKWAYEMILNTNKRVEMIVTQDWEWTGSAEVADVVLPVHSWMELTIPDMTASCSNPFLQLWQGGIKPMYNSKQDNETFAGVAGKLAELTGDKRYRDYWRFYLDDTENKNVYLQRML	-30.847,-6.743,-19.154,-30.045,-9.533,-16.682,-26.232,-9.559,-16.749,-24.685,-12.842,-17.896,-22.964,-14.285,-14.813,-19.405,-14.728,-16.106,-18.192,-16.182,-12.787,-19.343,-19.793,-13.431,-20.842,-22.364,-11.025,-17.890,-22.462,-8.585,-17.887,-18.716,-7.793,-19.729,-18.092,-4.541,-20.761,-14.412,-4.564,-19.626,-13.848,-1.014,-21.172,-10.383,-0.459,-18.548,-7.944,0.751,-19.264,-7.412,4.484,-16.30…	MKGKSFTGKTHMPTPTKVIWFANVNLINNAKWAYEMILNTNKRVEMIVTQDWEWTGSAEVADVVLPVHSWMELTIPDMTASCSNPFLQLWQGGIKPMYNSKQDNETFAGVAGKLAELTGDKRYRDYWRFYLDDTENKNVYLQRMLDGSSTSSGYVVEDLLKKDRPVLCMFRTYPRITGWEQIHESKPFYNKTGRLEFYREEDEFIE	2052181	Planctomycetia bacterium
job.pdb	AF-A0A833D7I0-F1-model_v4 Molybdopterin-dependent oxidoreductase	65.800	170	54	3	233	399	3	171	1.000	6.249E-17	506	400	551	RHLVHGEDTSYWGFGDRPLVVDTPEDGRKVFTGTTHMPTPTKALWYNNANLINQAKWHYELVKNVNPKVDLIVDQQIEWTGSAEFADIVLPANSWMEAETWEMGASCSNPFLQVWKG-GIEPLNDTRDDIAIFAGVANALTELTGDERFSQAFMFAD--RPEVYLDRVLA	RELLHGEEMSYWGMGDRPFIVDTP-SGRKSFTGKTHLPSPTKVIWYNNANLLNQAKWIYHLLVNVNPKIDLIVDQQVEWTGSAEYSDVILPANTWLEFQTLECGGSCSNPFLQIWGGNGIKPLYDSKDDGMIFALVSAKLAELTRDKRFRDHWKFMLEGRPEVYLDRVLA	-39.613,8.817,4.728,-36.169,7.901,6.062,-33.880,10.623,4.633,-30.440,9.181,3.838,-28.241,10.915,6.466,-25.098,8.849,5.694,-23.781,7.967,2.231,-20.885,5.492,2.229,-17.661,6.337,0.343,-14.585,4.221,-0.435,-11.273,5.552,0.964,-9.654,4.790,-2.421,-11.361,7.907,-3.888,-9.443,10.063,-1.375,-6.433,8.002,-2.548,-7.202,9.533,-5.994,-7.710,13.090,-4.600,-11.546,12.968,-4.302,-11.716,13.298,-8.098,-14.000,1…	NIRELLHGEEMSYWGMGDRPFIVDTPSGRKSFTGKTHLPSPTKVIWYNNANLLNQAKWIYHLLVNVNPKIDLIVDQQVEWTGSAEYSDVILPANTWLEFQTLECGGSCSNPFLQIWGGNGIKPLYDSKDDGMIFALVSAKLAELTRDKRFRDHWKFMLEGRPEVYLDRVLANSTTTKGYTVADIMAGKYGEPGAALMLFRTYPRVAFYEQVYDSIPFYTDTGRLCAYADIPEAIEYGENLVVHREAPEATPYLPNVIVSTSPYIRPNNYGIDAAALQREVLDADLRAVANNKLSWADVKKTVNPLWREGFTFYCMTPKSRHTTHSSWATVDWNWIWSTNFGDPYRADKRQPGVGDWQVHMNPDSAKKLGIEDGDYIYVDANPADRPFAGWKKSDPRYKA…	2015799	Hyphomicrobiaceae bacterium
job.pdb	AF-A0A383A1Z1-F1-model_v4 Molybdopterin domain-containing protein	43.600	250	115	5	159	397	2	236	1.000	1.192E-18	489	400	252	YFHATLHNRATYLVGMLLGSVGVSGGGVSTWAGNYKGGVFQAAPWFGPGVGGFVNEDPFHPLTDPSARYSAETARHLVHGEDTSY--------WGFGDRPLVVDTPEDGRKVFTGTTHMPTPTKALWYNNANLINQAKWHYELVKNVNPKVDLIVDQQIEWTGSAEFADIVLPANSWMEAETWEMGASCSNPFLQV-WKGGIEPLNDTRDDIAIFAGVANALTELTGDERFSQAFMFADRP--EVYLDRV	YFHNDLINRSYYIVATLSGNVGKPGGNVGSYAGNYKASIF-------NGMPSYVSEDPFNPTLDPTV--------DGRDIKKKMYGLFESVHFWDHGDKPLIVNTPNEGRVVMTGPSHMPSPTKVVWHVNANLLGVAKWHYNQIKNTLPRHELWIAQDKEWNMSCEYADIVLPVDSWVEFKYPDMTASCTNPFVQMFPRGGIPRIYDTRHDIETFADVAKALSKITGEQRFIDYWKFVHEGNVEIYLQRI	6.870,2.699,-21.065,9.901,2.616,-23.387,13.399,1.313,-22.567,14.862,4.807,-23.264,11.922,6.810,-21.844,14.393,8.697,-19.578,16.152,10.139,-22.673,12.780,10.971,-24.269,11.594,12.782,-21.097,14.933,14.663,-20.832,14.452,15.854,-24.439,11.037,17.346,-23.524,12.600,19.231,-20.574,15.326,20.672,-22.861,12.621,22.159,-25.136,10.516,23.433,-22.190,13.623,25.015,-20.577,14.903,26.646,-23.813,11.421,28.0…	MYFHNDLINRSYYIVATLSGNVGKPGGNVGSYAGNYKASIFNGMPSYVSEDPFNPTLDPTVDGRDIKKKMYGLFESVHFWDHGDKPLIVNTPNEGRVVMTGPSHMPSPTKVVWHVNANLLGVAKWHYNQIKNTLPRHELWIAQDKEWNMSCEYADIVLPVDSWVEFKYPDMTASCTNPFVQMFPRGGIPRIYDTRHDIETFADVAKALSKITGEQRFIDYWKFVHEGNVEIYLQRIIDGSNALRGYNARQMI	408172	marine metagenome
job.pdb	AF-A0A354CX96-F1-model_v4 Nitrate oxidoreductase subunit alpha	54.100	255	93	3	157	398	2	245	1.000	1.941E-18	488	400	617	NHYFHATLHNRATYLVGMLLGSVGVSGGGVSTWAGNYKGGVFQAAPWFGPGVGGFVNEDPFHPLTDPSARYSAETARHLVHGEDTS-----------YWGFGDRPLVVDTPEDGRKVFTGTTHMPTPTKALWYNNANLINQAKWHYELVKNVNPKVDLIVDQQIEWTGSAEFADIVLPANSWMEAETWEMGASCSNPFLQVWKGGIEPLNDTRDDIAIFAGVANALTELTGDERFSQAFMFA--DRPEVYLDRVL	NHWFHATRVNRATYLPLMLTGNVGVMGSGCHTWAGNYKAALFQGSPWTGPGFKGWVAEDPFAPNLDPAA-----------HGKDIHAHAYFKDEEPAYWNHGDKPLIVDTPKAGRKVFTGATHMPTPTKAMLFTNVNLINNAKHVYEMVKNVNPNVEMILSVDIQMTATIEYSDIALPANSWLESEGLEVTASCSNPFLQIWKGGIPPVFDSRDDLVILAQIADALGRIIGDQRVQDYWKFALEGKREVYIQRLL	1.732,10.446,7.893,1.618,8.956,4.339,-1.347,6.575,4.935,-3.933,9.326,5.628,-6.377,10.693,3.001,-4.781,14.181,3.185,-1.148,12.959,2.983,-0.317,15.483,0.179,-1.092,18.414,2.502,0.670,16.846,5.500,3.782,16.440,3.288,3.516,20.061,2.012,3.091,21.206,5.640,6.196,19.167,6.586,8.204,20.772,3.717,7.167,24.373,4.562,9.412,24.836,7.652,12.279,23.200,5.732,11.776,25.635,2.810,11.714,28.578,5.257,14.878,27.37…	INHWFHATRVNRATYLPLMLTGNVGVMGSGCHTWAGNYKAALFQGSPWTGPGFKGWVAEDPFAPNLDPAAHGKDIHAHAYFKDEEPAYWNHGDKPLIVDTPKAGRKVFTGATHMPTPTKAMLFTNVNLINNAKHVYEMVKNVNPNVEMILSVDIQMTATIEYSDIALPANSWLESEGLEVTASCSNPFLQIWKGGIPPVFDSRDDLVILAQIADALGRIIGDQRVQDYWKFALEGKREVYIQRLLDSCTTTVGYRLEDIMAGKYGPPGGALMLFRTYPRVPFWEQVHEDVPFYTDHGRLQAYTDVPEAIDYGENFIVHREGTEATPYLPNVIVSSNPYIRPNDYGIPLTAEHWDERTIRNVKLAWPEVKQTKNFLWERGFKFYCLTPKSRHRVHSLWSN…	2035772	Candidatus Omnitrophica bacterium
job.pdb	AF-A0A0F9EKU9-F1-model_v4 4Fe-4S Mo/W bis-MGD-type domain-containing protein	34.700	363	188	10	2	340	320	657	1.000	4.499E-19	486	400	657	PFLERFTDMPLLVRLDTLQRLRADEVFADYSSDLDVDGPSFTLHGMTEEQ-------HERNGDRVVFDDASGALRAINREDVGDRL----DDKGI---DPALDYQGTVTLVDGSTVEVMSVLSMYREHLADYDIDSVVDMTGAPRNLIEQLLDDMTTLSPVAFH--VGEGVNHYFHATLHNRATYLVGMLLGSVGVSGGGVSTWAGNYKGGVFQAAPWFGPGVGGFVNEDPFHPLTDPSARYSAETARHLVHGEDTSY--------WGFGDRPLVVDTPEDGRKVFTGTTHMPTPTKALWYNNANLINQAKWHYELVKNVNPKVDLIVDQQIEWTGSAEFADIVLPANSWMEAETWEMGASCS	DYIKKFTDMPMLIRMDNLKMLRAGEVPGAAVMEPG-------LQYTYDDGKPVQKDAEKYAVNGVVAASGGRKFLGVSRNCMGEHLVTQLGKQNLALADVELDFAGEVTTATG-KVAVKSIFRLYRDLTAHYTPESVAEITGVPAEMIRQFAEDI--GASGAVSFICGMGLNMYFHNDLINRSYFVVASLTGNVGKPGGNVSSYAGNYKAPVFNGLPSY-------VAEDPFNQTLDPDVDG--------RKVKKKSYMRFESIHFWAHGDRPLIVNTPKQGRVVLTEAGHMPSPSKVVWTNNANQIGNAKWAYDIIKNVLPYHELHVATDYEWSMNCEYADVVFPVDSWVEFSHPDMTASCT	-30.179,-27.457,5.394,-27.515,-25.733,3.235,-26.548,-22.075,2.678,-23.797,-20.143,0.852,-21.302,-17.609,2.254,-18.056,-15.887,1.205,-14.860,-16.857,3.025,-13.165,-13.426,3.159,-9.815,-13.499,4.998,-6.946,-11.463,3.699,-6.145,-14.365,1.309,-6.967,-12.608,-2.038,-9.488,-15.282,-3.055,-12.815,-14.363,-1.365,-14.205,-17.756,-2.366,-17.947,-18.443,-2.280,-18.560,-21.655,-0.306,-21.536,-23.864,0.652,-2…	RTFTFVCAPNDTHNCRLKAFVRNDVIVRIEQAYDVDGYTDLQGNKTTATWHPRGCLKGYTYMRRVYNKYRVKYPTVRKGWKDWVEADFPRDQATGRPPKKYFRRGEDEWVRVSWDQIDELVAKALMNIAESYSGPKGARWLGAQGYPSEMIEPMKDADGKVAGVRTMKFRGGMAFLGATRLTGLYRFSNMMALLDHHVRKVGPDKALGARSWDNYAWHTDLPPGHAMVHGTQTFDQEFHDFDNADMLIISGLNLVENKMADPIWWHMAIERKKKIVVIAPEHSPTVTKSDYWLQIRPGTDAALMLATAGVLIRRKLYKSDYIKKFTDMPMLIRMDNLKMLRAGEVPGAAVMEPGLQYTYDDGKPVQKDAEKYAVNGVVAASGGRKFLGVSRNCMGEHLV…	412755	marine sediment metagenome
job.pdb	AF-A0A539DK42-F1-model_v4 Nitrate reductase	37.800	272	139	7	128	390	8	258	1.000	2.973E-18	466	400	469	TGAPRNLIEQLLDDMTTLS-PVAFHVGEGVNHYFHATLHNRATYLVGMLLGSVGVSGGGVSTWAGNYKGGVFQAAPWFGPGVGGFVNEDPFHPLTDPSA------RYSAETARHLVHGEDTSYWGFGDRPLVVDTPEDGRKVFTGTTHMPTPTKALWYNNANLI-NQAKWHYELVKNVNPKVDLIVDQQIEWTGSAEFADIVLPANSWMEAETWEMGASCSNPFLQV-WKGGIEPLNDTRDDIAIFAGVANALTELTGDERFSQAFMFADRP	TWAPAAAVEQLARDIAANKRQTLFAVGMGPNQFFNNDLKDRALFLVAALTDNVGHIGGNIGSYAGNYRVALFNGIPQ-------YINENPFDLNLDPATPARVKQYWVAESAHYYNHE---------DKPLRAGD-----RMLTGRTHMPTPTKTMWFSNANSILGNVKWHYNVVNNVLPKMDLVCVNEWWWSTSCEYADVVFPVDSWAELRHPDMTASCTNSFLHVFPTSPIERVHDTHGDIEVAQLVTEKLAELTGDARFRDVFKFVRDG	25.600,3.095,-19.655,25.419,1.749,-23.152,23.687,-1.472,-22.042,21.273,0.574,-19.867,20.457,2.767,-22.906,19.834,-0.352,-25.024,17.442,-1.707,-22.337,15.610,1.451,-21.198,16.150,3.856,-24.142,17.509,6.347,-21.565,20.514,8.076,-23.208,23.751,6.658,-21.886,25.106,10.209,-21.419,22.047,11.146,-19.294,22.478,7.985,-17.164,26.168,8.861,-16.648,25.414,12.546,-15.922,22.757,11.564,-13.330,25.271,9.259,-…	PAQTEAITWAPAAAVEQLARDIAANKRQTLFAVGMGPNQFFNNDLKDRALFLVAALTDNVGHIGGNIGSYAGNYRVALFNGIPQYINENPFDLNLDPATPARVKQYWVAESAHYYNHEDKPLRAGDRMLTGRTHMPTPTKTMWFSNANSILGNVKWHYNVVNNVLPKMDLVCVNEWWWSTSCEYADVVFPVDSWAELRHPDMTASCTNSFLHVFPTSPIERVHDTHGDIEVAQLVTEKLAELTGDARFRDVFKFVRDGDVRPYLQRILNASSATKGYQFAQIEATAGEGTPTIMLNRTTPRCGGWEQTQESRPWYTKSGRLESYLAAGENLPVHREPIDSTFYEPNVIVAEPHPAIRPDGPEVYGQDPSDVSVGKREARNVVKPWTEVGRTQHPLMAQE…	2024894	Acidimicrobiaceae bacterium
job.pdb	AF-A0A524PC85-F1-model_v4 Molybdopterin oxidoreductase	21.700	414	231	12	2	381	43	397	1.000	5.740E-19	466	400	649	PFLERFTDMPLLVRLDTLQRLRADEVFADYSSDLDVDGPSFTLHGMTEEQHERNGDRVVFDDASGALRA-----INREDVGDRLDDKGIDPALDYQGTVTLVDGSTVEVMSVLSMYREHLADYDIDSVVDMTGAPRNLIEQLLDDMTTLSPVAFHVGEGVNHYFHATLHNRATYLVGMLLGSVGVSGGGVSTWAGNYKGGVFQAAPWFGPGVGGFVNEDPFHPLTDPSARYSAETARHLVHGED-------TSYWGFGDRPLV-VDTPEDGRK-------------VFTGTTHMPTPTKALWYNNANLINQAKWHYELVKNVNPKVDLIVDQQIEWTGSAEFADIVLPANSWMEAETWEMGASCSNPFLQVWKGGIEPLNDTRDDIAIFAGVANALTEL…	YVREQ-TDMPLLVVEKTRRYLRESDMEENGGDD----------------------VFYFFDEKEGKVKKAPGSMGSP---ARSIDLSGAVPALTGRYFVPGRKGEKIAVVPVFERMRKLLGRYTLKEVARRTGLSPRDIAAFAHDLGTRRPAMIIHGAGTNHWFHNDLINRAMMLLVALTGDVGKNGGGFNHYVGQ---------ERIWP----------------------EEGFKKLAFPEGGKKQRFQNTTLWTYVHSSNKDEHRYNGRPIEEYIEESVAKGWMPLYPKNRKQKPRALIVWRANYLNQAKGNEKIIPSLWTDLDLIVNINFRMDTTALYSDVVLPASSYYEKTDLN-TTDCHS-FIHPFNKVLDPLFESRTDWDIFSALAKKIEEV…	-2.220,-18.408,4.867,-4.296,-20.367,2.300,-1.355,-22.468,1.296,1.299,-24.221,3.400,3.985,-21.828,2.156,7.703,-22.020,2.996,7.335,-19.813,6.109,4.682,-22.165,7.589,7.444,-24.748,8.329,8.602,-22.392,11.127,5.153,-21.533,12.565,3.741,-23.135,15.738,0.227,-22.786,14.257,-0.867,-22.892,10.607,-4.277,-21.385,9.824,-5.256,-22.658,6.342,-7.641,-19.715,5.893,-9.979,-19.413,2.884,-8.645,-16.789,0.418,-9.79…	SPDFNSSCTHADLYLAIAPGTDADLALGVARILVEKKHYDAPYVREQTDMPLLVVEKTRRYLRESDMEENGGDDVFYFFDEKEGKVKKAPGSMGSPARSIDLSGAVPALTGRYFVPGRKGEKIAVVPVFERMRKLLGRYTLKEVARRTGLSPRDIAAFAHDLGTRRPAMIIHGAGTNHWFHNDLINRAMMLLVALTGDVGKNGGGFNHYVGQERIWPEEGFKKLAFPEGGKKQRFQNTTLWTYVHSSNKDEHRYNGRPIEEYIEESVAKGWMPLYPKNRKQKPRALIVWRANYLNQAKGNEKIIPSLWTDLDLIVNINFRMDTTALYSDVVLPASSYYEKTDLNTTDCHSFIHPFNKVLDPLFESRTDWDIFSALAKKIEEVALRRKLPPFKDDELGWT…	2026735	Deltaproteobacteria bacterium
job.pdb	AF-A0A382PZ52-F1-model_v4 Molybdopterin domain-containing protein	50.300	127	61	1	276	400	1	127	1.000	6.970E-13	460	400	338	LWYNNANLINQAKWHYELVKNVNPKVDLIVDQQIEWTGSAEFADIVLPANSWMEAETWEMGASCSNPFLQVWKGGIEPLNDTRDDIAIFAGVANALTELTGDERFSQAFMFADRP--EVYLDRVLAG	IWHNNVNLLNNAKYHYEMVKNTNPGIEMIISQDIEMTATCEYADIVLPANSWAEQQSYELTGSCSNPFLQIWNGGLKPVFDSKDDALIWANVAKRLGRILKDDRFEAYWKFVLEGKTEVYIDRLMDG	-10.049,-15.177,4.232,-11.677,-12.373,6.276,-10.607,-8.768,5.580,-11.718,-5.299,6.722,-10.589,-1.733,5.915,-8.937,-2.950,2.688,-10.215,-3.379,-0.869,-7.882,-6.342,-1.505,-8.781,-7.157,-5.137,-9.005,-3.533,-6.344,-5.541,-2.733,-4.921,-3.994,-6.106,-5.878,-1.383,-6.161,-8.613,-2.179,-8.845,-11.210,-5.935,-8.598,-10.495,-6.937,-11.234,-13.092,-4.634,-13.856,-11.497,-6.071,-13.016,-8.066,-9.667,-13.4…	IWHNNVNLLNNAKYHYEMVKNTNPGIEMIISQDIEMTATCEYADIVLPANSWAEQQSYELTGSCSNPFLQIWNGGLKPVFDSKDDALIWANVAKRLGRILKDDRFEAYWKFVLEGKTEVYIDRLMDGSNTTKGYTTKGIMDGKYGEPGSALMLFRTYPRIPFYEQIKESTPFYTPTGRLQAYNDEPEIIEYGENFIVHREGPEATPYLPNVIVSDNPLIRPKDYGISENATSAEERQVRNLKLPWKKVKKTKNFLWEDGYSFYCLTPKSRHTTHSSWAVMDWHFIWSNPFGDPYRQDKRQPGVGEHTMYMNSDAAKDLGIEDGDYVYVDSDPQNRPYR	408172	marine metagenome
job.pdb	AF-A0A7C2IUQ7-F1-model_v4 Molybdopterin oxidoreductase	35.500	318	171	9	93	398	2	297	1.000	3.569E-18	457	400	679	GTVTLVDGSTVEVMSVLSMYREHLADYDIDSVVDMTGAPRNLIEQLLDDMTTL-SPVAFHVGEGVNHYFHATLHNRATYLVGMLLGSVGVSGGGVSTWAGNYKGGVFQAAP-WFGPGVGGFVNEDPFHPLTDPSAR------YSAETARHLVHGEDTSYWGFGDRPLVVDTPEDGRKVFTGTTHMPTPTKALWYNNANL-INQAKWHYELVKNVNPKVDLIVDQQIEWTGSAEFADIVLPANSWMEAETWEMGASCSNPFLQVWKG-GIEPLNDTRDDIAIFAGVANALTELTGDERFSQAFMFAD--RPEVYLDRVL	VDVRLADGKTVRCRPVFDLIKEYAAHFTPERVEEMTWTPAAAVESLAREIAKDPGTTLFAIGMGPNQFFNSDNKDRTTLLVAALTGNIGRIGGNVGSYAGNYRLALFNGAPQWAN--------ENPFDIELDPSRPARIRQYWRPESAHYYNHE---------DHPLRVGN-----KLFTGKTHLPAPTKVLWFSNANSLLGNAKWHFNTVVNVLPRIEMIAASEWWWTASCEWADLVFGVDAWFELKHPDMTASPTNPFLVVFPRTPMERTFQTIGDIEILALVGERLAELTGEPRFRDYWKFVRDGRTDVYLQRIL	-16.102,-18.371,34.353,-15.319,-21.988,35.338,-12.830,-23.376,37.882,-10.370,-25.848,36.335,-8.158,-28.132,38.423,-4.712,-28.363,36.785,-2.576,-31.518,36.682,-0.456,-30.024,39.508,-3.636,-29.842,41.671,-3.950,-26.014,41.497,-7.356,-24.515,40.639,-7.425,-21.779,37.964,-10.310,-19.542,36.850,-11.007,-19.958,33.107,-13.277,-18.058,30.694,-14.243,-18.885,27.098,-12.872,-16.454,24.530,-16.488,-15.666,…	AVDVRLADGKTVRCRPVFDLIKEYAAHFTPERVEEMTWTPAAAVESLAREIAKDPGTTLFAIGMGPNQFFNSDNKDRTTLLVAALTGNIGRIGGNVGSYAGNYRLALFNGAPQWANENPFDIELDPSRPARIRQYWRPESAHYYNHEDHPLRVGNKLFTGKTHLPAPTKVLWFSNANSLLGNAKWHFNTVVNVLPRIEMIAASEWWWTASCEWADLVFGVDAWFELKHPDMTASPTNPFLVVFPRTPMERTFQTIGDIEILALVGERLAELTGEPRFRDYWKFVRDGRTDVYLQRILDHSTNTKGYRFAEVEEKARQGIPVLLNSRTTPKCVGYDQVADSTPWYTKSGRLEFYREEEEFIGAGENLPVHREPVDSTFYEPNVIIAPRHEALRPEQPEQY…	2212468	Bryobacteraceae bacterium
job.pdb	AF-A0A7X6VR31-F1-model_v4 Molybdopterin-dependent oxidoreductase	23.000	391	216	10	9	391	75	388	1.000	7.412E-18	437	400	581	DMPLLVRLDTLQRLRADEVFADYSSDLDVDGPSFTLHGMTEEQHERNGDRVVFDDASGALRAINREDVGDRLDDKGIDPALDYQGTVTLVDGSTVEVMSVLSMYREHLADYDIDSVVDMTGAPRNLIEQLLDDMTTLSPVAFHVGEGVNHYFHATLHNRATYLVGMLLGSVGVSGGGVSTWAGNYKGGVFQAAPWFGPGVGGFVNEDPFHPLTDPSARYSAETARHLVHGEDTSYWGFGDRPLV-----VDTPEDGRKVFTGTTHMPTPTKALWYNNANLINQAKWHYELVKNVNPKVDLIVDQQIEWTGSAEFADIVLPANSWMEAETWEMGASCSNPFLQVWKGGIEPLNDTRDDIAIFAGVANAL---TELTGDERFSQAFMFADRPE	TGPYLVRTDNGKFLRPSDVMMGGSAD----------------------ENMVIDAVTNSVRVRGS-----------APHKLSGRVTVNLVDGTTVECRTAWDLIADYIKEWTPEKASEVTEVDVNVITELAITYATTKPAAIRISQGTNRYWQGHQAFRNAILLGAICGNHGKPGGGVS-WAGGTLFKTIAAA---------------------PSCWLNPRES----EGYQS-------KSIVGSHIFELLPKD----------EPWPIRGIWFNHYNFGTQMPNYNTFVNEIVPKLELIVVSEQVMNDATTYADIVLPACSWYEQE-GELVASWSNYYFQLRKQCIKPMWESKQDHTIYAEISERMGYGKYWGSVEDSLNEIIDNFTED	-3.319,12.328,3.888,-0.195,13.480,5.802,-2.123,16.211,7.692,-4.116,13.475,9.503,-2.064,10.248,9.317,1.499,11.682,9.476,1.245,14.841,11.624,4.947,14.729,12.562,5.953,14.834,8.851,3.369,17.325,7.492,5.584,20.310,8.440,8.206,19.200,5.866,5.478,19.318,3.181,4.405,22.812,4.363,8.037,24.060,4.472,8.554,22.662,0.948,5.374,24.464,-0.254,6.634,27.742,1.304,9.928,27.104,-0.545,7.961,26.896,-3.844,7.102,23.…	NYAESSLNDMHFICDAIENGMKLVVVDPRFSNTAAKAHQWIPIRPGTDAALMLGMMNVIISRNLHDEQFLRDNTTGPYLVRTDNGKFLRPSDVMMGGSADENMVIDAVTNSVRVRGSAPHKLSGRVTVNLVDGTTVECRTAWDLIADYIKEWTPEKASEVTEVDVNVITELAITYATTKPAAIRISQGTNRYWQGHQAFRNAILLGAICGNHGKPGGGVSWAGGTLFKTIAAAPSCWLNPRESEGYQSKSIVGSHIFELLPKDEPWPIRGIWFNHYNFGTQMPNYNTFVNEIVPKLELIVVSEQVMNDATTYADIVLPACSWYEQEGELVASWSNYYFQLRKQCIKPMWESKQDHTIYAEISERMGYGKYWGSVEDSLNEIIDNFTEDKLRNINKKELW…	2093811	Syntrophomonadaceae bacterium
job.pdb	AF-A0A3M0ZAT4-F1-model_v4 Uncharacterized protein	19.800	439	231	19	2	376	15	396	1.000	4.080E-17	429	400	714	PFLERFTDMPLLVRLDTLQRLRADEVFADYSSDLDVDGPSFTLHGMTEEQHERNGDRVVFDDASGALRAINREDVGDRLDDKGIDPALDYQGTVTLVDGSTVEVMSVLSMYREHL-ADYDIDSVVDMTGAPRNLIEQLLDDMTTLSPVAFHVGEGVNHYFHATLHNRATYLVGMLLGSVGVSGGGVSTWAGNYKGGVFQAAPWFGPGVGGFVNEDPFHPLTDPSARYSAETARH-----LVHGED-------------------TS------YW----GFG-------DRPLVVDTPEDGRKVFT----------------GTTHMP-TPTKALWYNNANLINQAKWHYE-LVKNVNPKVDLIVDQQIEWTGSAEFADIVLPANSWMEAETWEMGASCS…	FVKEQ-TDLPLLVRTDTGKYLRGPDVEGEKT---------------RED------QLYFLDAKSGKPVR----APLETLRLQGIDPQLDARAQVKLANGKTVEVRTVYSLLREMVERDYTPEKASKLCGTAPGVIRRLAR-LIAKKRTMIILGWNSAKYYHGDLIERAQSLVLALSGNWGRSGTGSAGW---------------NES--GHASHISIAREKDGDEEFERVTKNHWNFIKLLRQRDPTLTDEQAAIESERIIGRLTSMVPPAFYWYHHAGYREVWNKKEWGDPTMKR--------SFDEYVEEAKKKGWWEGLMRPGPDKSPQVLIGIAGSTLRRTRGGLNRLLKHLWPKLKMIVCVDPRMSTTCLYADVVLPPAWFYEREDFR-----F…	-10.326,-14.637,16.557,-11.516,-11.237,17.918,-14.765,-12.911,19.092,-12.829,-15.506,21.139,-10.592,-12.822,22.706,-13.581,-10.617,23.695,-15.815,-13.470,24.955,-13.047,-15.260,26.919,-11.750,-12.074,28.646,-8.418,-12.295,26.763,-8.365,-8.610,25.691,-5.453,-6.425,26.832,-7.859,-3.763,28.143,-5.169,-1.265,29.280,-3.561,-1.307,25.826,-6.945,-1.142,24.034,-8.200,1.808,26.168,-4.972,3.752,25.509,-3.8…	MAHVMMTEGLVNEEFVKEQTDLPLLVRTDTGKYLRGPDVEGEKTREDQLYFLDAKSGKPVRAPLETLRLQGIDPQLDARAQVKLANGKTVEVRTVYSLLREMVERDYTPEKASKLCGTAPGVIRRLARLIAKKRTMIILGWNSAKYYHGDLIERAQSLVLALSGNWGRSGTGSAGWNESGHASHISIAREKDGDEEFERVTKNHWNFIKLLRQRDPTLTDEQAAIESERIIGRLTSMVPPAFYWYHHAGYREVWNKKEWGDPTMKRSFDEYVEEAKKKGWWEGLMRPGPDKSPQVLIGIAGSTLRRTRGGLNRLLKHLWPKLKMIVCVDPRMSTTCLYADVVLPPAWFYEREDFRFFTPTVSYNTYTDRAVEPLGECITEWEIFGRLSEKIRERAKQRK…	2080303	Candidatus Dadabacteria bacterium
job.pdb	AF-A0A661UWR8-F1-model_v4 Ethylbenzene dehydrogenase	20.100	456	257	17	2	388	70	487	1.000	6.249E-17	425	400	735	PFLERFTDMPLLVRLDTLQRLRADEVFADYSSDLDVDGPSFTLHGMTEEQHERNGDRVVFDDASGALRAINREDVGDRLDDKGIDPALDYQGTVTLVDGSTVEVMSVLSMYREHLADYDIDSVVDMTGAPRNLIEQLLDDMTTLSPVAFHVGEGVNHYFHATLHNRATYLVGMLLGSVGVSGGGVSTW------AGNYKGGVFQAAPWFGP--GVGGFVN-----EDPFHPLTDPSARYSAE-----TARHLVHGEDTSY------------WGFGDRPL---VVDTPE----DGRKV--------------FTGTTHMPTPT-KALWYNNANLINQAKWHYE-LVKNVNPKVDLIVDQQIEWTGSAEFADIVLPANSWMEAETWEMGASCSNPFLQVW…	FVREQ-TDLSLLVRSDTQRFLRQEDLEEDGRED----------------------QLYWLDEKTAEVVKAPRASLE----LEGRAPALNGSTQVTLRDGATVTVRPAFEIMRERIAEYTVERAAEITGVRPGVIRSLAKKVTRAKAIHILQGFSVCKYYHGDLMERSMALLLALTGNFGRKGTGMRGWNSAQLVASNL----------LKTKPGLEGFLQFARNARKTEKRLLEEDPTLTEEMVLIGTERAEVRGETVAEGMPATPLMVPPAFYWYHHAGYREVWNNPDWNDPEMKRTFDEYMDEAIDRGWWDGLVRPAANKTPRVYLGVAGSTLRRTRGGFKQLLKYTWPNYKLIVSCDIRMSTTAAFSDIVLPAAAFYEKVDFRFPTAHTN-FLTFT…	3.533,-12.943,4.928,6.387,-15.292,3.816,9.656,-13.806,5.223,11.657,-16.847,4.298,10.931,-15.926,0.654,10.437,-12.160,0.860,12.727,-11.033,3.757,15.631,-13.543,3.637,18.259,-11.177,5.164,16.086,-10.328,8.136,14.096,-13.565,8.665,16.501,-14.618,11.476,14.935,-12.000,13.810,11.646,-13.970,13.713,13.422,-17.211,14.740,15.522,-15.381,17.385,12.394,-13.694,18.809,10.816,-17.183,19.003,13.823,-18.617,20…	MNPLYTRIPSAHYIAEARYHGTDIVSIAPDYNASSIHADLFVPVSPGSDAALALAICKIIVDEGLVNEEFVREQTDLSLLVRSDTQRFLRQEDLEEDGREDQLYWLDEKTAEVVKAPRASLELEGRAPALNGSTQVTLRDGATVTVRPAFEIMRERIAEYTVERAAEITGVRPGVIRSLAKKVTRAKAIHILQGFSVCKYYHGDLMERSMALLLALTGNFGRKGTGMRGWNSAQLVASNLLKTKPGLEGFLQFARNARKTEKRLLEEDPTLTEEMVLIGTERAEVRGETVAEGMPATPLMVPPAFYWYHHAGYREVWNNPDWNDPEMKRTFDEYMDEAIDRGWWDGLVRPAANKTPRVYLGVAGSTLRRTRGGFKQLLKYTWPNYKLIVSCDIRMSTTA…	2026724	Chloroflexi bacterium
job.pdb	AF-A0A4Y7X5Y6-F1-model_v4 Molybdopterin oxidoreductase	33.100	217	126	6	1	200	201	415	1.000	5.463E-13	423	400	439	RPFLERFTDMPLLVRLDTLQRLRADEVFADYS-----------SDLDVDGPSFTLHGM---TEEQHERNGDRVVFDDASGALRAINREDVGDRLDDKGIDPALDYQGTVTLVDGSTVEVMSVLSMYREHLAD-YDIDSVVDMTGAPRNLIEQLLDDMTTLSP--VAFHVGEGVNHYFHATLHNRATYLVGMLLGSVGVSGGGVSTWAGNYKGGVFQA	KKFVKTHTDLPMLIRMDTGNMCKAADVIKDYKQKVLTMKKIVKEAKDLPKPAATNEGMPGVTEAMRNSWGDYVMWDTKSGKPVAVSSDDVGEHFHKLGIEPAIEGEFTVTIG-GKDVKVRPVFDVVKQHLFDTWTPENTSKVTWAPVSAIYSLARQ-FAKNPEKVLFTVGMGPNQMFNADQKDRAIFLVAALTRNVGFFGGNVGSYAGNYRVAYFNG	37.290,-1.686,-30.336,37.477,-5.240,-28.938,36.111,-8.015,-31.222,33.310,-8.442,-28.631,31.950,-4.870,-28.958,31.823,-5.307,-32.759,29.805,-8.542,-32.335,27.397,-6.782,-29.922,26.933,-3.868,-32.371,26.337,-6.315,-35.269,23.777,-8.238,-33.147,21.855,-5.031,-32.327,21.925,-3.908,-35.991,20.713,-7.311,-37.301,17.883,-7.495,-34.714,16.761,-3.914,-35.493,16.902,-4.587,-39.274,15.244,-8.052,-39.124,12.…	MSSQLQLVAKTFHEIAKTYSGDKGAQLLKKQDYDEAMIKRMDGAGTRAMKFRGGMPALGSIKLFGQYRTANSMALLDKYVRKVDDDKAVGGVGLDNYTWHTDLPPGHPMVCGQQTIDFDLSNVEYCNIVVCWGINWISTKMPDGHWLTEARMKGKKVIAITAEYSSTCSKSDEIVIMRPGTDPALALGIAHVLIKENLYDKKFVKTHTDLPMLIRMDTGNMCKAADVIKDYKQKVLTMKKIVKEAKDLPKPAATNEGMPGVTEAMRNSWGDYVMWDTKSGKPVAVSSDDVGEHFHKLGIEPAIEGEFTVTIGGKDVKVRPVFDVVKQHLFDTWTPENTSKVTWAPVSAIYSLARQFAKNPEKVLFTVGMGPNQMFNADQKDRAIFLVAALTRNVGFFGG…	2552947	Nitrospirales bacterium LBB_01
job.pdb	AF-A0A1G1ED25-F1-model_v4 Uncharacterized protein	20.300	408	242	16	2	376	67	424	1.000	7.878E-18	423	400	700	PFLERFTDMPLLVRLDTLQRLRADEVFADYSSDLDVDGPSFTLHGMTEEQHERNGDRVVFDDASGALRAI-----NRED-VGDRLDDKGIDPALDYQGTVTLVDGSTVEVMSVLSMYREHLADYDIDSVVDMTGAPRNLIEQLLDDMTTLSPVAFHVGEGVNHYFHATLHNRATYLVGMLLGSVGVSGGGVST--------WA--GNYKGGVFQAAPWFGPGVGGFVNEDPFH--PLTDPSARYSAETARHLVHGEDTSYWGF-GDRPLVV--------DTPEDGRKVFTGTTHMPTPTKALWYNNANLINQAKWHYELVKNVNPKVDLIVDQQIEWTGSAEFADIVLPANSWMEAETWEMGASCSNP------FLQVWKGGIEPLNDTRDDIAIFAGV…	SVKEQ-TDMPILIRLDTGKFLRESDLKPGGK-----------LH-----------IYYCWDLKSNGIKEMPGTMDSPSDKIVL----TDIDPALEGIYEVTLPDGKRVKVTTVFEKLKEHLAKYTPEKAENITGVKRSLIIKMARDFVKAKAACINSGWGSNKWYHSDLMNRAAILILSLAGHMGKPGGGFYCNTWYFLEGWVNFSFPTIVKHNAAKAYGYGFG-----APTMGPGT--------INQWYHAGFNEISGKAEYVSNQGLKRPINEYVEEAVKKGWMPCIPAPEKR---PKFILCCGVNVLRFWRLPQQILKHLFGNADFILNINFRMDSTALYSDMILPAAGWYEKRGIK-------YPISYVPFINYSTQAVPPLFESKKEWEIMGLI…	-4.190,15.916,7.976,-1.484,14.780,10.465,0.291,12.818,7.717,-0.222,15.504,5.013,0.395,18.718,6.998,1.387,20.852,3.966,-1.584,19.668,1.968,-4.175,19.574,4.809,-5.627,22.965,3.772,-7.047,21.579,0.476,-9.482,19.347,2.424,-10.722,22.237,4.612,-10.939,24.637,1.622,-12.853,22.025,-0.427,-15.237,21.741,2.560,-15.744,25.537,2.673,-16.411,25.359,-1.106,-19.320,22.953,-0.334,-17.634,19.524,-0.504,-18.729,1…	MLTQIPDAHFLTEARYRGATVVSIAPDYNPSSIHADLWVNLKPATDAALFLGMANVIVNEKLYDTASVKEQTDMPILIRLDTGKFLRESDLKPGGKLHIYYCWDLKSNGIKEMPGTMDSPSDKIVLTDIDPALEGIYEVTLPDGKRVKVTTVFEKLKEHLAKYTPEKAENITGVKRSLIIKMARDFVKAKAACINSGWGSNKWYHSDLMNRAAILILSLAGHMGKPGGGFYCNTWYFLEGWVNFSFPTIVKHNAAKAYGYGFGAPTMGPGTINQWYHAGFNEISGKAEYVSNQGLKRPINEYVEEAVKKGWMPCIPAPEKRPKFILCCGVNVLRFWRLPQQILKHLFGNADFILNINFRMDSTALYSDMILPAAGWYEKRGIKYPISYVPFINYSTQAV…	1801687	Nitrospinae bacterium RIFCSPLOWO2_12_FULL_45_22
job.pdb	AF-A0A1F8YAK9-F1-model_v4 4Fe-4S Mo/W bis-MGD-type domain-containing protein	22.800	424	229	14	2	376	319	693	1.000	1.068E-17	419	400	700	PFLERFTDMPLLVRLDTLQRLRADEVFADYSSDLDVDGPSFTLHGMTEEQHERNGDRVVFDDASGALRAI--------------------NREDVG-DRLDDKGIDPALDYQGTVTLVDGSTVEVMSVLSMYREHLADYDIDSVVDMTGAPRNLIEQL-----LDDMTTLSPVAFHVGEGVNHYFHATLHNRATYLVGMLLGSVGVSGGGVSTWA-----GNYKGGVFQAAPWFGPG------VGGFVNEDPFHPL---TDPSARYS------AETARHLVHGEDTSYWGFGDRPLVVDTPEDGRKVFTGTTHMPTPTKALWYNNANLINQAKWHYELVKNVNPKVDLIVDQQIEWTGSAEFADIVLPANSWMEAETWEMGASCSNPFLQVWKGGIEPL…	PYIKEQTDLPFLVRVDDKKFLRESDLVKDGSKE----------------------RFYSWDIKSNKPVLMRGTWGDKPPKELPTPPFAGRNTMGYEPGTIALNDIDPALEGQFEVTLQDGKKVKVEPVFESLKRTLADFTPAKASKITGIKASVIEGLATEYAETARKTGGKVLIINGVGANHWFHVLENNRTQMLLAGLVGSVGKNGGGWTHYVGQWKPVNIA-GIAQVAFPMGPAKQRFVNTTMWLYKHSNMKDLIDTEEQKRHGYKKGIKEYMEESISKGWMPM------------SPA---------KGDP---KVLIVGLANFLGQAKGQDTILRNMWHKLDLVVDINIRIDTTAFYSDVVLPAAGHYEK--HDIVSTEEHTFFQCLTPAVEPL…	-82.682,-24.345,-0.643,-82.067,-26.744,-2.838,-80.413,-29.544,-4.704,-77.864,-31.280,-6.251,-76.994,-33.110,-9.340,-76.599,-34.281,-12.586,-76.542,-35.383,-16.145,-75.425,-33.725,-19.145,-72.188,-35.485,-19.264,-72.041,-36.738,-22.752,-70.455,-35.528,-26.004,-68.377,-32.771,-26.998,-64.912,-32.432,-25.606,-62.227,-32.374,-28.261,-60.196,-29.609,-30.057,-57.714,-27.915,-28.424,-56.171,-24.777,-26.…	MRVLQKDYERRHIIMSNLSRRDFLKAAGVASLALALPEGVLSLEALAAVEDPMKPYPYKGWEDLYRGIWKWDKVAAATHSSNCTGACRWRVYVKDGVILREEQPREFPSLGGDIPDFAPRGCQKGACYNTTYTYGPERVKYPLIRVGERGEGKFRQATWDEALELIAGKIVDNIKENGSDTVGLFTPVPAISNVRFCSFHRFGHLIGATAYTFYDWYGDLPPGSTATYGVMTDPCETADWFNSRYIIIQGARLTDTRIPDAHFYTEARYNGAKIVIFSPDYNPTVTHADQWVPLKPGTDAAFNMGMANVIVGRKLYDAPYIKEQTDLPFLVRVDDKKFLRESDLVKDGSKERFYSWDIKSNKPVLMRGTWGDKPPKELPTPPFAGRNTMGYEPGTIALN…	1797816	Deltaproteobacteria bacterium GWC2_42_11
job.pdb	AF-A0A6L3A5V6-F1-model_v4 Molybdopterin domain-containing protein	20.000	435	251	19	2	376	46	443	1.000	4.336E-17	416	400	503	PFLERFTDMPLLVRLDTLQRLRADEVFADYSSDLDVDGPSFTLHGMTEEQHERNGDRVVFDDASGALRAINREDVGDRLDDKGIDPALDYQGTVTLVDGSTVEVMSVLSMYREHLAD-YDIDSVVDMTGAPRNLIEQLLDDMTTLSPVAFHVGEGVNHYFHATLHNRATYLVGMLLGSVGVSGGGVSTWA----------------GNYKGGVFQAAPWFGPGVGGFVNEDPFHPLTDPSARYSAETAR--------HLVHGEDTSYWGFGDRP------LVVD-----------TPEDGRKVF--------------TGTTHMP-TPT-KALWYNNANLINQAKWHYE-LVKNVNPKVDLIVDQQIEWTGSAEFADIVLPANSWMEAETWEMGASCS-…	QFLKEQTDFGYLVRTDTRRYLRQTDVEGEGRED----------------------QMYQWVPGQG-LKLADRGQMH----LKGVDIALEGVFDVKLADGKTVQVTPVYAIFRKKLDAEYTPEKQYPITGVHPDVIRMLARK-IATKKTNIMLGYNACKFYHGDLIERAMCLVLAASGNWGKHGTGIRCWAAGMFDGNGIAMAKPGPGAANTEIVLSARDAAIAA--MKAADPTITT---EIAI-VEMAKMGAGGSGARMRAMGETSVRG-GSQSPPAFWWYWHGGFKERWNKKEWGDESLPRSFDDYYNEAQAKGWWDGMTKFGPDMPPPRVLFEATGDMLRRNRGGKKTLVENLWPKLRTIVVIDFRLSETAMYGDYFLPAAQHYEKITFGMPTPHVL…	-21.710,-16.021,-1.259,-22.952,-12.422,-0.820,-22.549,-9.945,-3.715,-22.454,-6.307,-2.546,-22.631,-3.877,-5.484,-24.639,-0.821,-6.645,-25.536,-2.719,-9.775,-26.624,-6.293,-10.599,-23.111,-7.061,-11.840,-22.084,-10.274,-13.704,-20.974,-11.901,-10.483,-24.530,-11.722,-9.011,-25.541,-14.965,-10.829,-23.242,-16.879,-8.439,-24.392,-15.089,-5.244,-26.922,-16.345,-2.674,-27.624,-12.685,-1.834,-27.469,-9…	MVNISPDVNPSHTHADYQIPINGASDPAFGLALTQVMFAENIADWQFLKEQTDFGYLVRTDTRRYLRQTDVEGEGREDQMYQWVPGQGLKLADRGQMHLKGVDIALEGVFDVKLADGKTVQVTPVYAIFRKKLDAEYTPEKQYPITGVHPDVIRMLARKIATKKTNIMLGYNACKFYHGDLIERAMCLVLAASGNWGKHGTGIRCWAAGMFDGNGIAMAKPGPGAANTEIVLSARDAAIAAMKAADPTITTEIAIVEMAKMGAGGSGARMRAMGETSVRGGSQSPPAFWWYWHGGFKERWNKKEWGDESLPRSFDDYYNEAQAKGWWDGMTKFGPDMPPPRVLFEATGDMLRRNRGGKKTLVENLWPKLRTIVVIDFRLSETAMYGDYFLPAAQHYEKI…	1869227	bacterium
job.pdb	AF-A0A7V1U609-F1-model_v4 Molybdopterin oxidoreductase	23.500	390	214	14	3	384	286	599	1.000	1.081E-16	416	400	839	FLERFTDMPLLVRLDTLQRLRADEVFADYSSDLDVDGPSFTLHGMTEEQHERNGDRVVFDDASGALRAINREDVGDRLDDKGIDPALDYQGTVTLVDGSTVEVMSVLSMYREHLADYDIDSVVDMTGAPRNLIEQLLDDMTTLSPVAFHVGEGVNHYFHATLHNRATYLVGMLLGSVGVSGGGVSTWAGNYKGGVFQAAPWFGPGVGGFVNEDPFHPLTDPSARYSAET------ARHLVHGEDTSYWGFGDRPLVVDTPEDGRKVFTGTTHMPTPTKALWYNNAN-LINQ-AKWHYELVKNVNPKVDLIVDQQIEWTGSAEFADIVLPANSWMEAETWEMGASCSNPFLQVWKGGIEPLNDTRDDIAIFAGVANALTELTGDERFSQAF	FLRTYTDAPLLVNESTGKRLRESDLTEGGSAE----------------------RFVVWDERRGGPATVGIDRLGMP---DGVEPALTGSYEVRLANGARIAARPGFDHVRAEIESWTPERAAEVSGASPEIIEKLARAYATEKPAAILMGGGANHWYHGDLIGRAYALLAVMTGNIGRSGGGFSVY------------------VGQYKVRVPTQPW-----WYPDEIKPPIISTIYWVEG-RTE-----TMNPAVPYPENG---F----------KALFLTFSNFLLQSPNLNRVY---ERLREMELVVVVDPQMTETARWADVVLPATTWY--EKTDLVATPLHPFLQLQQPAIPPVGEARSELDIWSELVRRIDP----EKWRRYF	-72.232,-25.297,5.885,-69.151,-25.188,3.613,-69.575,-25.763,-0.123,-66.218,-26.931,-1.524,-65.422,-25.109,-4.779,-63.928,-27.811,-7.016,-60.547,-27.412,-8.802,-62.476,-27.449,-12.122,-64.600,-24.393,-11.144,-61.420,-22.439,-10.227,-59.928,-23.212,-13.672,-63.079,-22.237,-15.622,-63.082,-18.696,-14.104,-59.383,-17.972,-14.910,-59.701,-18.081,-18.720,-61.221,-14.695,-19.695,-60.980,-11.965,-16.975,…	MAERITRRQLLAGAGATAGAAAVASATVFADEIGKEPVPSRLVDRVVRTTCSPNCTGSCGQLAFVRDGRIVKIQQAADYPDPVYSPRGCMKGLSFHLHIYGPDRITRPLIRTGERGSGEFREASWEEALDHVAAELKRIGETYGYDTIHVFGQVPGSGYVHKGANYRAAAVLGMSHGTSFDYNGDLPMAMPITFGVQNAEHEAKDWANARFLLVVGANPLETRIPDAHFLFDAAANGARLVVIDPVFSATASKADTWIRLEPGTDAAFALGVAHVIWREGLHDEAFLRTYTDAPLLVNESTGKRLRESDLTEGGSAERFVVWDERRGGPATVGIDRLGMPDGVEPALTGSYEVRLANGARIAARPGFDHVRAEIESWTPERAAEVSGASPEIIEKLARA…	1883427	Actinomycetia bacterium
job.pdb	AF-A0A1G0M5N8-F1-model_v4 4Fe-4S Mo/W bis-MGD-type domain-containing protein	20.600	456	244	16	2	391	317	720	1.000	1.988E-16	409	400	815	PFLERFTDMPLLVRLDTLQRLRADEVFADYSSDLDVDGPSFTLHGMTEEQHERNGDRVVFDDASGALRA-------INREDVGDRLDDKGIDPALDYQGTVTLVDGSTVEVMSVLSMYREHLADYDIDSVVDMTGAPRNLIEQLLDDMTTLSPVAFHVGEGVNHYFHATLHNRATYLVGMLLGSVGVSGGGVST----------WAG-----NYKGGVFQAAPWFGPGVGGFVNEDPFHPLTDPSARYSAE------TARHLVHGEDTSYWGFGD-RPL----VVDTPE-------------DGRKVFTGTTHMPTPTKALWYNNANLINQAKWHYELVKNVNPKVDLIVDQQIEWTGSAEFADIVLPANSWMEAETWEMGASCSNPFLQVWKGGIEPL…	YVREQ-TDLPFLVRADTRRFLRESDVVEGGRED----------------------RFALWDEARTALVWAPGTEGSATRTLAL----PAGVRPALEARVEVRLASGRTVPVRTVFSLLRDHLDRFTPDHAAKITGVSPAVIRRFARDFARARSAMIIAQFGACKNYHSDLIQRAQILLASLTGNLGRAGGGWHSGAYLTLDGLGLVGMQDQLGIPHLLWTAARSF---------------LDPKAVRREFDAMFIAGTLFHAVH------GGLAEVQAAAAYGDPALPEGALPHIEEALAKGHFPVSPPPGGEPP---EVIVSVFGNVLRHSKMGTRVRDTLFARARLVVDVTVRMSETARHADILLPAAGWYEKIGVKYIPAL-VPYVTLGDRAIAPL…	0.166,-75.699,-66.790,1.241,-76.897,-64.026,4.397,-75.778,-62.136,5.342,-77.506,-58.841,6.429,-75.611,-55.738,9.504,-77.671,-54.797,9.193,-78.517,-51.091,12.522,-77.462,-49.516,14.032,-80.524,-47.827,14.690,-80.265,-44.062,18.406,-80.225,-45.049,18.011,-77.240,-47.434,15.892,-75.393,-44.823,18.595,-75.987,-42.161,21.362,-74.899,-44.590,19.435,-71.708,-45.516,18.677,-71.008,-41.810,22.358,-71.527,…	MGGRVAALSRREFLQASATTALALSLERLTWIAPPAAAEPVPGGAPHGAAAMPSYRDWEDVYRSRWAWDRIARGTHTNANCVAACAWNLYVRDGIVWHEEQAAPYVASNASVPDWNPRGCQKGACYSDLSVSPSRLRYPLRRVGPRGSGRWRRISWEEALGEVADTLVDVLARRGGEGVVCELGGNIDYGPSTAAAFRFFGQIGAPITDVAAQTGDLPVGGTITLGLPFTGGSSDDWFRSDYLVLWAFNPAVTRIPDAHYLNEARYRGARVVSIAPDYNQSAIHTDLWMSPRPGTDAAIALAACHVVIEEGLYQADYVREQTDLPFLVRADTRRFLRESDVVEGGREDRFALWDEARTALVWAPGTEGSATRTLALPAGVRPALEARVEVRLASGRTVP…	1798311	Gemmatimonadetes bacterium RBG_16_66_8
job.pdb	AF-A0A1V4ASB1-F1-model_v4 4Fe-4S Mo/W bis-MGD-type domain-containing protein	24.400	434	227	16	3	391	239	616	1.000	7.974E-17	409	400	849	FLERFTDMPLLVRLDTLQRLRADEVFADYSSDLDVDGPSFTLHGMTEEQHERNGDRVVFDDASGALRA--------INREDVGDRLDDKGIDPALDYQGTVTLVDGSTVEVMSVLSMYREHLADYDIDSVVDMTGAPRNLIEQLLDDMTTLSPVAFHVGEGVNHYFHATLHNRATYLVGMLLGSVGVSGGGVSTW-----AGNYKGGVFQAAP---------------WFGPGVGGFVNEDPFHPLTDPSARYSAETARHLVHGEDTSYWGFGDRPLVVDTPEDGRKVFTGTTHMPTPTKALWYNNANLINQAKWHYELVKNVNPKVDLIVDQ--QIEWTGSAEFADIVLPANSWMEAETWEMGASCSNPFLQVWKGGIEPLNDTRDDIAIFAGVANAL…	YLKQYTDMPMLVRMDTKKFLRESDMISNGSQE----------------------KFYFWDQNTGTPVLAPGTQGFLESQDWT---LNPGAINPALEGIFTAHAI-SDQIRVTTVFSLLKQKIADYDPVTVSGITGVKDCLIEQIVREFASTKPARIIGGAGTNHYYHNDLTNRSHILLAALTGNVGIPGGGFDHYVGQEKIWCEEGASDLACPLGHTKQRYQPTTLWTFIHSHITSDV--DNLWP------RPVIDYIRESVHN--------GWMPL---YPE-------GTLDSGKSPKILFVWGSNFLNQAKGFESLLSNLWPKLDLIVDIDYRVN--TTGLYADIILPAASMFE--KWDISTTDLHSYISPFTPIIEPQMESKTDWQIWQALAMAL…	12.134,-6.468,-4.999,8.632,-5.846,-3.533,8.722,-8.820,-1.120,9.038,-7.148,2.324,12.043,-9.479,2.783,14.899,-6.940,2.412,17.280,-9.887,2.891,21.100,-9.732,2.734,22.793,-12.076,0.247,26.381,-13.232,-0.259,27.100,-13.635,-3.982,30.088,-15.626,-5.274,31.865,-14.220,-8.344,34.527,-16.060,-10.364,35.961,-14.656,-13.625,33.352,-11.841,-13.432,30.558,-14.465,-13.378,28.130,-14.637,-10.426,27.777,-18.418,…	MNCAGSCTWKVYVKDNIAFKEEQYADYPDINPALPTYNPRGCQKGANYKEYVYGPQRLKYPLMRAGARGEGKWKRISWEGAMRYIADKIVNTIANHGPDTITFYSANPAKFAITYAGGLRLANLIGGVVCTFYDWVSDLPPGEPMTWGVRTDSCEAADWFHSKYIMVWGSNLLETRIPDAHFLTEARMRGAKIVAIFPEYNPTSIHADLFIPVRPGTDSALALGMANFIISKCLYDEAYLKQYTDMPMLVRMDTKKFLRESDMISNGSQEKFYFWDQNTGTPVLAPGTQGFLESQDWTLNPGAINPALEGIFTAHAISDQIRVTTVFSLLKQKIADYDPVTVSGITGVKDCLIEQIVREFASTKPARIIGGAGTNHYYHNDLTNRSHILLAALTGNVGI…	1004156	Candidatus Brocadia caroliniensis
job.pdb	AF-A0A2E8KAM8-F1-model_v4 Uncharacterized protein	18.000	459	259	20	2	390	11	422	1.000	6.249E-17	406	400	666	PFLERFTDMPLLVRLDTLQRLRADEVFADYSSDLDVDGPSFTLHGMTEEQHERNGDRVVFDDASGALRAINR--EDVGDRLDDKGIDPALDYQGTVTLVDGSTVEVMSVLSMYREHLAD-YDIDSVVDMTGAPRNLIEQLLDDMTTLSPVAFHVGEGVNHYFHATLHNRATYLVGMLLGSVGVSGGGVST---------------------WAGNYKGGVFQAAPWFGPGVGGFVNEDPFHPLTDPSARYSAETARHLVHGEDTSYWGFGDRP---LVVDTPE------DGR-------------KVFTGTTHMP-TPTKALWYNNANLINQAKWHYE-LVKNVNPKVDLIVDQQIEWTGSAEFADIVLPANSWMEAETWEMGASCSNPF------LQV…	FIREQ-TDLAILVRRDNGRYLRAIDI---------------TGKKRDKD------KLYFYDTLERKLAKAPRKKLSFK-------GQQALEGTFTVQLYDDSEIEVSPAFSLLREKLNKESTPEIASKICGVHVDMIRQLAEKVAT-KRTCTYIGFTSAKHYHGDLMERSLLLAMALSGNWGKPGTGF-NCFLVPDIGVGGVGARDKPIDHWAKPLLGLPNKFGFMF-----KKMKKD----MTTEVMMSEFMVKATAKHGTVAPVFFLYNHAGYDKLWDKPEWNDPTLDRTFGEYLKEAIEKEYYNEQQYKPAPDKPPKVLMLIANNPLRRNRSARTTYVEELFPKLDLIFTLEPRMSATAAFCDIVLPAAWYYEKDDM-------TVTFHLNPYTAL…	-7.664,-6.275,27.094,-11.213,-4.778,27.172,-12.644,-7.622,29.314,-9.613,-7.587,31.653,-9.793,-3.733,31.837,-6.148,-3.343,30.725,-7.153,-0.521,28.334,-5.775,3.059,28.338,-9.178,4.783,28.683,-7.871,8.395,28.603,-5.854,7.636,25.465,-8.969,6.031,23.903,-11.191,9.044,24.812,-8.676,11.579,23.435,-7.061,9.885,20.432,-9.819,7.671,18.965,-13.363,7.860,17.547,-14.430,5.234,20.137,-16.021,7.940,22.356,-18.0…	MIEENWIKQDFIREQTDLAILVRRDNGRYLRAIDITGKKRDKDKLYFYDTLERKLAKAPRKKLSFKGQQALEGTFTVQLYDDSEIEVSPAFSLLREKLNKESTPEIASKICGVHVDMIRQLAEKVATKRTCTYIGFTSAKHYHGDLMERSLLLAMALSGNWGKPGTGFNCFLVPDIGVGGVGARDKPIDHWAKPLLGLPNKFGFMFKKMKKDMTTEVMMSEFMVKATAKHGTVAPVFFLYNHAGYDKLWDKPEWNDPTLDRTFGEYLKEAIEKEYYNEQQYKPAPDKPPKVLMLIANNPLRRNRSARTTYVEELFPKLDLIFTLEPRMSATAAFCDIVLPAAWYYEKDDMTVTFHLNPYTALIEKAVEPPGEAKPEWEIFNLLMAKVTERAEQRGMTSF…	1913989	Gammaproteobacteria bacterium
job.pdb	AF-A0A1F9LBW7-F1-model_v4 Uncharacterized protein	20.500	448	255	20	2	392	29	432	1.000	1.017E-16	404	400	675	PFLERFTDMPLLVRLDTLQRLRADEVFADYSSDLDVDGPSFTLHGMTEEQHERNGDRVVFDDASGALRAINREDVGDRLDDKGIDPALDYQGTVTLVDGSTVEVMSVLSMYREHLAD-YDIDSVVDMTGAPRNLIEQLLDDMTTLSPVAFHVGEG-VNHYFHATLHNRATYLVGMLLGSVGVSGGGVST--------------WAGNYKGGVFQAAPWFGPGVGGFVNED----PFHPLTDPSARYSAETARHLVHGEDTS------YWGFGD-----RPLVVDTPE-----------DGRKVFT-GTTHMPTPTKALWYNNANLINQAKWHYELVKNVNPKVDLIVDQQIEWTGSAEFADIVLPANSWMEAETWEM-GASCSNPFLQVWKGGIEPLND…	FVREQ-TDMPLLVRVDNGKLLREKDLKAGGRED----------------------VFYFHDEVSGRITEAPRKSLA----LNGAAPALKGEYEAQTLAG-RVQVRPVFELLRRRLNEHYTPDKAAPITGVPASQIEQLAREMATAAGVVN-ITTSNWGKFYHGDLIERAIILLFALCGHMGRKGATFSAFPALTPDTALGALERHGHQMLLSASANDPR----YAAWKEDGYTTEM-------ILYEYAKQAVASGAVGLTAMVHYVHGGLLDLTERHKGWDPHLKRPVNDYVKESLTKGWQVVVPSAQ---KKPRILFQVGGNVLRRGRATNQLLKTLLPKLKLIVTVDWRMSTTGLYSDYLLPTCGWYERTSTSMLGSSES-PFIQVYDKAAEPLYE…	1.318,-17.892,15.560,0.276,-20.371,12.812,-2.613,-18.326,11.561,-4.867,-19.592,8.756,-4.176,-17.871,5.424,-5.650,-14.329,5.362,-7.293,-14.588,8.833,-4.859,-12.111,10.479,-7.724,-9.567,10.837,-9.785,-12.024,12.942,-6.731,-12.691,15.130,-6.004,-8.954,15.573,-9.669,-8.061,16.306,-9.841,-10.888,18.867,-6.691,-9.577,20.566,-8.338,-6.099,20.520,-11.437,-7.625,22.190,-9.256,-9.034,25.008,-7.334,-5.724,2…	MPVNIGTDAALALSMAEVIIREKLYREEFVREQTDMPLLVRVDNGKLLREKDLKAGGREDVFYFHDEVSGRITEAPRKSLALNGAAPALKGEYEAQTLAGRVQVRPVFELLRRRLNEHYTPDKAAPITGVPASQIEQLAREMATAAGVVNITTSNWGKFYHGDLIERAIILLFALCGHMGRKGATFSAFPALTPDTALGALERHGHQMLLSASANDPRYAAWKEDGYTTEMILYEYAKQAVASGAVGLTAMVHYVHGGLLDLTERHKGWDPHLKRPVNDYVKESLTKGWQVVVPSAQKKPRILFQVGGNVLRRGRATNQLLKTLLPKLKLIVTVDWRMSTTGLYSDYLLPTCGWYERTSTSMLGSSESPFIQVYDKAAEPLYESLSDWTIFVRLARKLV…	1797898	Deltaproteobacteria bacterium RIFOXYA2_FULL_55_11
job.pdb	AF-A7LI70-F1-model_v4 Perchlorate reductase alpha subunit	20.000	429	236	14	2	388	217	580	1.000	7.974E-17	402	400	734	PFLERFTDMPLLVRLDTLQRLRADEVFADYSSDLDVDGPSFTLHGMTEEQHERNGDRVVFDDASGALRA--------------------INREDV-GDRLDDKGIDPALDYQGTVTLVDGSTVEVMSVLSMYREH-LADYDIDSVVDMTGAPRNLIEQLLDDMTTLSPVAFHVGEGVNHYFHATLHNRATYLVGMLLGSVGVSGGGVST----WAGNYKGGV----------------FQAAPWFGPGVGGFVNEDPFHPLTDPSARYSAETARHLVHGEDTSYWGFGDRPLVVDTPEDGRKVFTGTTHMPTPTKALWYNNANLINQAKWHYELVKNVNPKVDLIVDQQIEWTGSAEFADIVLPANSWMEAETWEMGASCSNPFLQVWKGGIEPLNDTR…	NLKEQ-TDLSYLVRSDTKRFLREADVVAGGSKD----------------------KFYFWNAKTGMPMIPKGCWGDQPEQKAPPVAFMGRNTNTFPKGYIELGDLDPALEGNFKIQLLDGKSVEVRPVFEILKSRVLADNTPEKASKITGVPAKAIVELAREYANAKPSMIICGGGTQHWYYSDVLLRAMHLLTALTGSEGKNGGGMNHYIGQWKPTFLPGLAALAFPEGAGKQRFCQTTIWTYIHAEV-----NDEIIKADIDTEKY---LREAISSGQMPNL------------PREG--------RDP---KVLFVYRGNYLNQAKGQKYVLRNLWPKLELIVNINIRMDSTALYSDVVLPSAHWYEK--LDLNVTGEHTYINLTEPAIKPMWESK…	19.460,-13.580,-0.188,16.992,-14.264,2.692,19.001,-17.116,4.339,21.954,-15.164,5.793,22.403,-15.540,9.586,20.033,-12.982,11.133,20.888,-12.182,14.760,18.329,-13.865,17.072,16.330,-11.979,19.609,16.136,-13.181,23.257,13.321,-15.512,24.213,11.778,-15.573,20.697,12.393,-17.935,17.746,14.999,-16.834,15.276,14.092,-15.620,11.775,16.484,-18.190,10.236,16.550,-19.956,7.833,13.791,-18.021,6.062,13.945,-1…	EQSKDIAPMPNIPEYNPRGCNKGECGHDYMYGPHRIKYPLIRVGERGEGKWRRATWEEALDMIADKCVDTIKNHAPDCISVFSPVPAVSPVSFSAGHRFAHYIGAHTHTFFDWYGDHPTGQTQTCGVQGDTAETADWFNSRYIILWGSNPTQTRIPDAHFLSEAQLNGTKIVSIAPDFNSSAIKVDKWIHPQPGTDGALALAMAHVIIKEKLYDAHNLKEQTDLSYLVRSDTKRFLREADVVAGGSKDKFYFWNAKTGMPMIPKGCWGDQPEQKAPPVAFMGRNTNTFPKGYIELGDLDPALEGNFKIQLLDGKSVEVRPVFEILKSRVLADNTPEKASKITGVPAKAIVELAREYANAKPSMIICGGGTQHWYYSDVLLRAMHLLTALTGSEGKNGGG…	204460	Azospira sp. PCC
job.pdb	AF-A0A661PFL7-F1-model_v4 4Fe-4S Mo/W bis-MGD-type domain-containing protein	21.900	455	242	17	3	391	311	718	1.000	2.246E-16	398	400	725	FLERFTDMPLLVRLDTLQRLRADEVFADYSSDLDVDGPSFTLHGMTEEQHERNGDRVVFDDASGALRA-----INREDVGDRLDDKGIDPALDYQGTVTLVDGSTVEVMSVLSMYREHLADYDIDSVVDMTGAPRNLIEQLLDDMTTLSPVAFHVGEGVNHYFHATLHNRATYLVGMLLGSVGVSGGGVSTW----------AGNYKGGVFQAAPWFGPGVGGFVNEDPFHPLTDPSARYSAETARHLVHGEDTSYWGFGDRPL-VVDTPEDGRKVF-----------------------TGTTHMPTPTKALWYNNANLINQAKWHY---ELVKNVNPKVDLIVDQ--QIEWTGSAEFADIVLPANSWMEAETWEMGASCSNPFLQVWKGGIEPLNDT…	YIKTFTDLPFLVRADNKRFLREADVIKGGSP----------------------FKLYIWDKNSDKPILAPGTLGDNRETLD-LARFGLDPDLEADGKITLVNGKQVVVETVFAKLKNEVKSYSPQRVNDLTGVGAQALKSLAHDLHTIKPAMIVEGGGTNHWFNNDVNNRAMILLMALTGNVGKSGGGFNQYTGQYKVWLSGLGKY-GMILKARPQ---NGTLFV--------------WSHYDAQLWRLG-KTYPEMVKAIENGSLKKLPNGCPVSSRKEDGWAYNYYLLLKSLANKWMPVYPKPPKHPKAMVIWRGNFLNQGKSGHRTREWFAN-DQLLEFVVTIDFRIN--STALYSDVILPAATWYEK--FDVETTPMHPYLQGQSACIEPLYEA…	41.933,-67.461,-27.512,38.461,-65.873,-28.038,37.004,-63.092,-25.794,34.754,-60.666,-26.286,31.897,-60.341,-28.811,28.891,-58.599,-27.185,25.843,-60.830,-27.786,23.122,-58.357,-28.860,19.330,-58.954,-28.491,19.428,-59.775,-32.237,21.959,-62.586,-31.636,19.756,-63.987,-28.811,16.566,-63.902,-30.927,18.560,-65.337,-33.862,19.689,-68.317,-31.712,16.115,-68.789,-30.356,14.778,-68.850,-33.950,17.412,-…	MMTDKKITRRHFLGTMAAGAATTALLPTLAACSSNLQKGKFVGKRLHEAGEEAYRQAFAFDKIIRTSCAGNCTQACGWNAFVKGGKYIVANEPAGDYDRFDPVLGTLYNPRGCMRGASYLKYVNGQVRLKHPLIRVGKRGEGKFRRATWDEAMSLMATKLTDIARRDGADSIVFFSPIPAFNYVSAGAGYRLCKLMGASGPLSFYDWYCDLPPGEPMTWAFQTDESEEADWVNAKLLIFWGANVAESRMAAAHHLAEARYRGTKIINIFTDYNATSRMGDVFISPKPGTDAALVMGLIKIMIDNHWYEEDYIKTFTDLPFLVRADNKRFLREADVIKGGSPFKLYIWDKNSDKPILAPGTLGDNRETLDLARFGLDPDLEADGKITLVNGKQVVVETVF…	2026735	Deltaproteobacteria bacterium
job.pdb	AF-A0A6L4AKE5-F1-model_v4 Molybdopterin-dependent oxidoreductase	24.800	403	208	13	2	391	117	437	1.000	1.149E-16	393	400	682	PFLERFTDMPLLVRLDTLQRLRADEVFADYSSDLDVDGPSFTLHGMTEEQHERNGDRVVFDDASGALRAINREDVGDRLDDKGIDPALDYQGTVTLVDGSTVEVMSVLSMYREHLADYDIDSVVDMTGAPRNLIEQLLDDMTTLSPVAFHVGEGVNHYFHATLHNRATYLVGMLLGSVGVSGGGVSTWAGNYKGGVFQAAPWFGPGVGGFVNEDPFHPLTDPSARYSAET-------ARHLVHGEDTSYWGFGDRPLVVDTPEDGRKVFTGTTHMPTPTKALW------YNNANLINQAKWHYELVKNVNPKVDLIVDQQIEWTGSAEFADIVLPANSWMEAETWEMGASCSNPFLQVWKGGIEPLNDTRDDIAIFAGVANALTELTGDERFSQAFMFA…	EFLRDFTDFPILVRQDNGKRLLAGDV-----ADLAMDAAT---RSIPEY----RRLFVTSSG--GGLRILDPENLA------PTGADLEGEFEVRLTDGSPVKAQTVFTALKKLLADYDLDTVASLTGLEAAQIERVAVDAATNTPIHIIYGASNYQWYNGDLKGRALSLLPVLTGSIGKSGAGISTYAGQY------------------------RIRFDLKSWWFPEEGKLNWVAYLHFLQGKGPNYPKHG-------------------------IKAMVGAWGNPFDQHNMSNILKNRAA-----SGELEFIMTTDFQMTTSCLWSDVVFPAPSWYE--KHDLTATILHPYLQLQQPAIRPLFESRSELWIFRELARRLNPA-----FEKHF-FP…	18.306,16.707,-12.494,14.462,16.992,-12.644,14.335,19.417,-9.674,17.041,21.643,-11.221,15.290,21.618,-14.634,11.818,22.006,-12.978,10.517,18.847,-14.695,7.234,17.181,-13.730,7.631,13.902,-11.787,5.410,11.136,-10.387,6.327,8.701,-7.592,6.941,5.003,-8.316,4.910,3.784,-5.307,1.492,5.208,-6.363,2.329,4.454,-10.020,2.772,0.749,-9.186,-0.396,0.591,-7.023,2.045,-0.428,-4.264,1.091,2.575,-2.039,-1.366,1.…	LAGLARWTMHHGYDQNGDLPMFWPMTFGVQSEELESLEWINARTTMIFGSNVIQTRLPDAHHLLEAKRRGRVVVVDPDFCSTAAKADEWLPIKADTDAALALGMARVIIERKLYDAEFLRDFTDFPILVRQDNGKRLLAGDVADLAMDAATRSIPEYRRLFVTSSGGGLRILDPENLAPTGADLEGEFEVRLTDGSPVKAQTVFTALKKLLADYDLDTVASLTGLEAAQIERVAVDAATNTPIHIIYGASNYQWYNGDLKGRALSLLPVLTGSIGKSGAGISTYAGQYRIRFDLKSWWFPEEGKLNWVAYLHFLQGKGPNYPKHGIKAMVGAWGNPFDQHNMSNILKNRAASGELEFIMTTDFQMTTSCLWSDVVFPAPSWYEKHDLTATILHPYLQLQ…	2053307	Desulfobulbaceae bacterium
job.pdb	AF-A0A7C3BQD8-F1-model_v4 Molybdopterin-dependent oxidoreductase	21.900	392	194	13	2	384	62	350	1.000	3.045E-16	390	400	561	PFLERFTDMPLLVRLDTLQRLRADEVFADYSSDLDVDGPSFTLHGMTEEQHERNGDRVVFDDASGALRAINREDVGDRLDDKGIDPALDYQGTVTLVDGSTVEVMSVLSMYREHLADYDIDSVVDMTGAPRNLIEQLLDDMTTLSPVAFHVGEGVNHYFHATLHNRATYLVGMLLGSVGVSGGGVSTWAGN-----YKGGVFQAAPWFGPGVGGFVNEDPFHPLTDPSARYS----AETARHLVHGEDTSYWGFGDRPLVVDTPEDGRKVFTGTTHMPTPTKALWYNNANLINQAKWHYELVKNVNPKVDLIVDQQIEWTGSAEFADIVLPANSWMEAETWEMGASCSNPFLQVWKGGIEPLNDTRDDIAIFAGVANALTELTGDERFSQAF	DFVRAHTVGPFLVRSCNGRFLRE----RDFSA-------------------GGAGRYMVWDAASNSARP---------GEETGASAALTGTYH---VEG--MECKPAFQLLTELIAEYPPEKASEITNVPAETIRRLAVAYGTSKPANIYTNNGLGRHYHGDLTFRAICTLAAITGNITVP--GAG---GHRRLVLNWGAFLQP---------------------DPERSYSRMGILNTYPSILTEK------------------------------PYPLKALWFSFTNFVNQCADSYKIINELFPKLELIVDTALFMNDTAKYADIVLPVCTFLEFSDMVGGPS---PYLQLQQKVIEPLYESRSDVSILRDLSKRLG-------FGEYF	14.852,-13.600,0.659,16.299,-11.414,3.331,13.151,-11.188,5.520,12.152,-14.877,5.370,15.261,-16.109,7.236,14.430,-14.210,10.480,10.861,-15.376,10.202,12.035,-19.018,9.930,14.461,-18.510,12.859,11.513,-17.249,14.978,9.427,-20.251,13.820,12.234,-22.589,14.983,11.945,-20.782,18.365,8.211,-21.746,18.507,6.673,-18.575,17.006,3.470,-19.474,15.123,3.357,-18.208,11.512,-0.039,-17.515,9.895,-0.158,-16.415,…	PFLMRPILDYKQQGVRLVVVDPVFTGTASKADEYVQIRPGTDAALALGMMNVIMQEGLQDEDFVRAHTVGPFLVRSCNGRFLRERDFSAGGAGRYMVWDAASNSARPGEETGASAALTGTYHVEGMECKPAFQLLTELIAEYPPEKASEITNVPAETIRRLAVAYGTSKPANIYTNNGLGRHYHGDLTFRAICTLAAITGNITVPGAGGHRRLVLNWGAFLQPDPERSYSRMGILNTYPSILTEKPYPLKALWFSFTNFVNQCADSYKIINELFPKLELIVDTALFMNDTAKYADIVLPVCTFLEFSDMVGGPSPYLQLQQKVIEPLYESRSDVSILRDLSKRLGFGEYFEKTEEEFVDLLLDSGHASVEGIDVASLREGPGRINLTPSAPAEQSAQGK…	2026734	Dehalococcoidia bacterium
job.pdb	AF-A0A1F2WP78-F1-model_v4 4Fe-4S Mo/W bis-MGD-type domain-containing protein	25.000	419	226	14	2	387	287	650	1.000	9.688E-16	390	400	714	PFLERFTDMPLLVRLDTLQRLRADEVFADYS-----------SDLDVDGPSFTLHGMTEEQHERNGD------------RVVFDDASGALRAINREDVGDRLDDKGIDPALDYQGTVTLVDGSTVEVMSVLSMYREHLADYDIDSVVDMTGAPRNLIEQLLDDMTTLSPVAFHVGEGVNHYFHATLHNRATYLVGMLLGSVGVSGGGVSTWAGNYKGGVFQAAPWFGPGVGGFVNEDPFHPLTDPSARY-SAET------ARHLVHGEDTSYWGFGDRPLVVDTPEDGRKVFTGTTHMPTPTKALWYNNANLINQAKWHYELVKNVNPKVDLIVDQQIEWTGSAEFADIVLPANSWMEAETWEMGASCSNPFLQVWKGGIEPLNDTRDDIAIFAGVANA…	DFMRTYTDAPLLVRADNGKRLRAEDLAPGQARDPGPAAGVGLGGYGRKAPPVGTAPEIP------GAAKPASDAPPPPVFVAWDTVRNEPVLIRTDRLGVP---EGVEAALEGAFEVTLVDGSLVGVVPGFALVRGGLDAWTPDVAEQFTGIPANTIVRLAKEYSAERPAAVIMGGGANHWYHGDLTGRAFALLAALTGNIGRSGGGFSVYVGQYK-----------------VRVDT-------SPWWNLGDTKARVVPSVYFVRGRTET------MNEKVPYPENG---F----------KALFCTFANMFVQAMDVNRL-HQTLDGCELVVVMDHQMTDTCRWADVVLPATSWYEK--SDLTATPLHPFLQIQQPAIPPVGEAKSELWVWQEVVKR…	-62.931,-19.458,10.430,-60.000,-21.907,10.946,-60.390,-24.921,8.612,-58.877,-28.042,10.212,-56.477,-30.461,8.415,-59.308,-33.044,8.364,-61.600,-30.693,6.370,-58.829,-30.075,3.776,-58.365,-33.828,3.150,-62.130,-34.332,2.748,-62.061,-31.507,0.145,-59.108,-33.045,-1.775,-60.846,-36.458,-1.939,-63.897,-34.993,-3.760,-61.978,-33.561,-6.783,-60.900,-36.941,-8.269,-64.307,-37.494,-9.933,-65.545,-35.087,…	MKLTRRQFLKGAGAVAGTAVVGSALGVAADKVLAVKTDSTRSLPVDRVVRTTCSPNCTGSCGQLAFVRDGNIVKVQQAADYPDREYNPRGCMKGVSYHLLVHGPDRIKTPLVREGERGEGKFREATWEEVLDRIASEFKRIGDTWGWDSIHVFGQVPGSGYIQKGANYRACAALGMTHGTSFDFNGDLPMGMPITFGVQNAEHEAKDWANSRFLMLLGANPLETRIPDAHFLMDAVERGARMVVVDPTYSGTAAKADAWLQIKPGTDAALGLALCRQVIEDQKADWDFMRTYTDAPLLVRADNGKRLRAEDLAPGQARDPGPAAGVGLGGYGRKAPPVGTAPEIPGAAKPASDAPPPPVFVAWDTVRNEPVLIRTDRLGVPEGVEAALEGAFEVTLVDG…	1797200	Actinobacteria bacterium RBG_16_64_13
job.pdb	AF-A0A2D7IA69-F1-model_v4 Uncharacterized protein	17.500	444	254	18	2	391	92	477	1.000	2.387E-16	388	400	711	PFLERFTDMPLLVRLDTLQRLRADEVFADYSSDLDVDGPSFTLHGMTEEQHERNGDRVVFDDASGALRA----------INREDV-----GDRLDDKGIDPALDYQGTVTLVDGSTVEVMSVLSMYREHLADYDIDSVVDMTGAPRNLIEQLLDDMTTLSPVAFHVGEGVNHYFHATLHNRATYLVGMLLGSVGVSGGGVST-----WAGNYKGGVFQAAP-----------WFGPGVGGFVNEDPFHPLTDPSARYSAETARHLVHGEDTSYWGFGDRPLVVDTPEDGRKVFTGTTHMPTPTKALWYNNANLI----NQAKWHYELVKNVNPKVDLIVDQQIEWTGSAEFADIVLPANSWMEAETWEMGASCSNPFLQVWKGGIEPLNDTRDDIAIFA…	YIKEQ-TDLPFLVRTDTKEFLRREDLS------------LYGLLAVAD-----N-VYYMWDETTKSIVQAPGTGRADKPFGRDRRKYGTLEL----GDIKPSLEGRWIANTLDG-EVEVTTVFELLKEECENYTPQMASEITGVSPKVIEQTARVFADAQPGMIYAGYASCKWLHGDLLQRAMLLMLALTGSTGKEGGGLQIANSPNARGMTQFGFSDVGPAFRLISGTTWDYDHA--------DMKELNSKIYGNELAEKFDRYYKKSIEEDW-------FPDYSQNG-------------WKMGIFAGNNGANWRASGSTWR----KTAFEELETIVSLAPDMGVTSLFSDYVLPIAHHYER--NDLMLQSRVPYLQVLTEAVSPLGEAVDDWEANR…	5.996,13.600,4.774,6.651,9.871,4.295,5.258,7.909,7.272,6.377,4.254,7.381,5.076,1.744,9.946,7.507,-1.184,9.392,10.469,-2.403,11.521,12.946,-5.313,11.425,11.509,-8.852,11.105,13.202,-9.638,14.454,10.404,-7.495,15.967,7.966,-10.383,15.191,9.769,-12.428,17.901,8.875,-9.716,20.468,5.129,-9.791,19.629,2.441,-11.516,21.761,0.004,-11.813,18.822,0.831,-11.413,15.102,-2.048,-11.143,12.616,-0.557,-12.037,9.…	GQVYTGDTFASVYKSKCVMIWMSNPAATRIPDAHFFWEAKYNGTQVIAVSPEFTPTAMHSNLWLNPKPGTDSALAMSMVQVMLKENLYKPDYIKEQTDLPFLVRTDTKEFLRREDLSLYGLLAVADNVYYMWDETTKSIVQAPGTGRADKPFGRDRRKYGTLELGDIKPSLEGRWIANTLDGEVEVTTVFELLKEECENYTPQMASEITGVSPKVIEQTARVFADAQPGMIYAGYASCKWLHGDLLQRAMLLMLALTGSTGKEGGGLQIANSPNARGMTQFGFSDVGPAFRLISGTTWDYDHADMKELNSKIYGNELAEKFDRYYKKSIEEDWFPDYSQNGWKMGIFAGNNGANWRASGSTWRKTAFEELETIVSLAPDMGVTSLFSDYVLPIAHHYER…	1913989	Gammaproteobacteria bacterium
job.pdb	AF-A0A3M0ZAX9-F1-model_v4 Uncharacterized protein	20.400	454	245	20	2	391	39	440	1.000	7.145E-16	387	400	677	PFLERFTDMPLLVRLDTLQRLRADEVFADYSSDLDVDGPSFTLHGMTEEQHERNGDRVVFDDASGALRAINREDVGDRLDDKGIDPALDYQGTVTLVDGSTVEVMSVLSMYREHLAD-YDIDSVVDMTGAPRNLIEQLLDDMTTLSPVAFHVGEGVNHYFHATLHNRATYLVGMLLGSVGVSGGGVST----------------WAGNYKGGVFQAAPWFGPGVGGFVNEDPFHPLTDPSARYSAETAR------------HLVHGEDTSYWGFGDRPLVVDTPED-----------GRKVFTGTTHMPTPTKALWYNNANLINQAKWHYELVKNVNPKVDLIVDQQIEWTGSAEFADIVLPANSWMEAETWEMGASCSNPF------LQVWKGGIEPL…	FIRSQ-TDLPLLVREDGRF-LRQADLQPGGRTD----------------------VFYALDERTGEIVE----APASHLDWGSARPALTGSARVATREG-KVLVRPVFEILRERLERGYRLEQVAAICGTPAPVVERFAEIVASARSLAGIAGSCIPKFYHGDLMMRAQILVFVLGGHLGRPGAGYDTCPFLRLDGLDRFGASQIEGLLAKLKMAPALVRKRLAG----ETKERVLAD-LMRDYMETANVFSSVLYWREHGHLKERTDAP-WG-----RDLRRPVSAYVERSLASGWQRRP------PAHGPRVLFLAGSNLVRRLRSSDLLVERAFPSIDLIVTTDVRMTTSCLYSDILLPGATSYEKDDVP------NWFTLLSPFLHITQAAVPPR…	1.601,-20.228,3.188,5.298,-21.242,3.190,5.756,-19.227,6.423,2.878,-21.063,8.174,5.122,-24.109,8.825,6.781,-21.965,11.542,3.482,-20.838,13.149,2.065,-22.212,16.425,-1.422,-21.302,15.140,-2.693,-21.217,11.557,-5.906,-19.172,11.176,-7.365,-20.091,7.752,-9.478,-17.141,6.717,-11.205,-16.486,3.389,-9.202,-13.908,1.387,-10.309,-10.378,2.203,-11.970,-11.186,5.585,-9.028,-10.081,7.793,-11.075,-7.058,8.981…	SASAIHADLYVPIRPGTDAALALAVARHMIATGRYDANFIRSQTDLPLLVREDGRFLRQADLQPGGRTDVFYALDERTGEIVEAPASHLDWGSARPALTGSARVATREGKVLVRPVFEILRERLERGYRLEQVAAICGTPAPVVERFAEIVASARSLAGIAGSCIPKFYHGDLMMRAQILVFVLGGHLGRPGAGYDTCPFLRLDGLDRFGASQIEGLLAKLKMAPALVRKRLAGETKERVLADLMRDYMETANVFSSVLYWREHGHLKERTDAPWGRDLRRPVSAYVERSLASGWQRRPPAHGPRVLFLAGSNLVRRLRSSDLLVERAFPSIDLIVTTDVRMTTSCLYSDILLPGATSYEKDDVPNWFTLLSPFLHITQAAVPPRGEAKPEWTIHALLA…	2080303	Candidatus Dadabacteria bacterium
job.pdb	AF-A0A1Z9TE94-F1-model_v4 Uncharacterized protein	17.800	438	260	15	2	391	74	459	1.000	6.723E-16	386	400	693	PFLERFTDMPLLVRLDTLQRLRADEVFADYSSDLDVDGPSFTLHGMTEEQHERNGDRVVFDDASGALRA------INREDVGDR-----LDDKGIDPALDYQGTVTLVDGSTVEVMSVLSMYREHLADYDIDSVVDMTGAPRNLIEQLLDDMTTLSPVAFHVGEGVNHYFHATLHNRATYLVGMLLGSVGVSGGGVST-----WAGNYKGGVFQAA---------PWFGPGVGGFVNEDPFHPLTDPSARYSAETARHLVHGEDTSYWGFGDRPLVVDTPEDGRKVFTGTTHMPTPTKALWYNNANLIN----QAKWHYELVKNVNPKVDLIVDQQIEWTGSAEFADIVLPANSWMEAETWEMGASCSNPFLQVWKGGIEPLNDTRDDIAIFAGVANA-…	YIKEQ-TDLPFLVRTDTKEFLRREDLS------------LYGLLAVADN------VYYMWDETTKSIVQAPGTGRADKPFGRDRRKYGTLELGDIKPSLEGRWIANTLDG-EVEVTTVFELLKEECENYTPQMASEITGVSPKVIEQTARVFADAQPGMIYAGYASCKWLHGDLLQRAMLLMLALTGSTGKEGGGLQIANSPNARGMTQFGFSDVGPAFRLISGTTWDYD------HADMKELNSKIYGNELAEKFDRYYKKSIEEDW--------------------FPDYSQNGWKMGIFAGNNGANWRASGSTWR----KTAFEELETIVSLAPDMGVTSLFSDYVLPIAHHYERNDLMLQSR--VPYLQVLTEAVSPLGEAVDDWEANRRLAEAI…	-0.997,-12.476,12.317,0.380,-12.803,8.757,-2.498,-11.433,6.648,-2.571,-11.159,2.829,1.160,-12.001,2.928,3.408,-15.012,2.211,6.847,-14.237,3.740,7.895,-17.809,3.131,7.827,-16.933,-0.604,8.111,-13.120,-0.580,10.524,-12.587,2.370,12.774,-15.665,2.010,15.778,-14.101,3.834,13.618,-12.887,6.716,11.059,-15.739,6.936,13.048,-17.561,9.671,12.119,-14.859,12.238,8.430,-15.900,12.100,9.332,-19.564,12.787,11.…	MIWMSNPAATRIPDAHFFWEAKYNGTQVIAVSPEFTPTAMHSNLWLNPKPGTDSALAMSMVQVMLKENLYKPDYIKEQTDLPFLVRTDTKEFLRREDLSLYGLLAVADNVYYMWDETTKSIVQAPGTGRADKPFGRDRRKYGTLELGDIKPSLEGRWIANTLDGEVEVTTVFELLKEECENYTPQMASEITGVSPKVIEQTARVFADAQPGMIYAGYASCKWLHGDLLQRAMLLMLALTGSTGKEGGGLQIANSPNARGMTQFGFSDVGPAFRLISGTTWDYDHADMKELNSKIYGNELAEKFDRYYKKSIEEDWFPDYSQNGWKMGIFAGNNGANWRASGSTWRKTAFEELETIVSLAPDMGVTSLFSDYVLPIAHHYERNDLMLQSRVPYLQVLTEA…	1986872	Rickettsiales bacterium TMED269
job.pdb	AF-A0A7C8LQX1-F1-model_v4 Acetylene hydratase	21.700	387	221	12	3	374	37	356	1.000	6.402E-15	384	400	591	FLERFTDMPLLVRLDTLQRLRADEVFADYSSDLDVDGPSFTLHGMTEEQHERNGDRVVFDDASGALRAINREDVGDRLDDKGIDPALDYQGTVTLVDGSTVEVMSVLSMYREHLADYDIDSVVDMTGAPRNLIEQLLDDMTTLSPVAFHVGEGVNHYFHATLHNRATYLVGMLLGSVGVSGGGVSTWAGN-------YKGGVFQAAPWFGPGVGGFVNEDPFHP----LTDPSARYSAETARHLVHGEDTSYWGFGDRPLVVDTPEDGRKVFTGTTHMPTPTKALWYNNANLINQAKWHYELVKNVNPKVDLIVDQQIEWTGSAEFADIVLPANSWMEAETWEMGASCSN--PFLQVWKGGIEPLNDTRDDIAIFAGVANAL--TEL	FVSNWTNAPLLVRHDTGELLRASSFDPAIGD--------------------EN-IFAVIDPKTRQAAPYVSGKTL------GFLPELEAEVEVPLKNGKTVWCKTVFSELKLSVALYTPEYVEEKTSIPADLLVDTVRMIVENSPSCWYSFNGVEQNLNATQTNRAICLFYALTGDYDHQGGNVI----NSPLPLLDYPFGFEFVTPEM-FKKNIALSEHPLGPAGTLLSVPPHM----VCKAIEEGH------------------------------PYPVKGLIVFGANTISANPDSKKTME-ALKQLDFHVHIDHFLNPTAQLADIVLPAATFWEAGSVGYPLAFEGNKWVLQWREPVAAPRGESKDVLWIIFELANRLGFTDN	2.517,-19.287,0.303,-0.591,-21.540,-0.010,1.551,-24.691,-0.491,3.104,-23.994,2.961,-0.130,-22.915,4.724,-2.158,-25.009,7.198,-5.262,-23.087,6.037,-5.876,-21.609,2.573,-8.750,-19.101,2.398,-9.567,-18.704,-1.317,-11.142,-15.255,-0.918,-12.934,-13.767,-3.931,-10.748,-10.892,-5.216,-11.738,-7.635,-3.568,-13.868,-9.247,-0.797,-11.054,-9.416,1.819,-12.739,-6.570,3.765,-15.933,-8.638,4.219,-13.804,-11.5…	MAAKADKWLQVKPGTDGALALGMVYLMLKQKLYHTDFVSNWTNAPLLVRHDTGELLRASSFDPAIGDENIFAVIDPKTRQAAPYVSGKTLGFLPELEAEVEVPLKNGKTVWCKTVFSELKLSVALYTPEYVEEKTSIPADLLVDTVRMIVENSPSCWYSFNGVEQNLNATQTNRAICLFYALTGDYDHQGGNVINSPLPLLDYPFGFEFVTPEMFKKNIALSEHPLGPAGTLLSVPPHMVCKAIEEGHPYPVKGLIVFGANTISANPDSKKTMEALKQLDFHVHIDHFLNPTAQLADIVLPAATFWEAGSVGYPLAFEGNKWVLQWREPVAAPRGESKDVLWIIFELANRLGFTDNFWGGSIEAAFEHMLQPTGISLDTLKEREGGVFIQGPVAYQKYR…	2599925	Halodesulfovibrio sp. MK-HDV
job.pdb	AF-A0A7X9BYM1-F1-model_v4 Molybdopterin-dependent oxidoreductase	20.000	400	217	16	3	387	48	359	1.000	7.974E-17	381	400	532	FLERFTDMPLLVRLDTLQRLRADEVFADYSSDLDVDGPSFTLHGMTEEQHERNGDRVVFDDASGALRAINREDVGDRLDDKGIDPALDYQGTVTLVDGSTVEVMSVLSMYREHLADYDIDSVVDMTGAPRNLIEQLLDDMTTLSPVAFHVGEGVNHYFHATLHNRATYLVGMLLGSVGVSGGGVST---------WAGNYKGGVFQAAPWFGPGVGGFVNEDPFHPLTDPSARYSAETARHLVHGEDTSYWGFGDRPLVVDTPEDGRKVFTGTTHMPTPTKALWYNNANLINQAKWHYELVKNVNPKVDLIVDQQIEWTGSAEFADIVLPANSWMEAETWEMGASCSNPFLQVWKGGIEPLNDTRDDIAIFAGVANALTELTGDERF------SQAFMFA	FVKRRTTASFLVRKDNGKVLRKR----------------DFNPELPEE----EDDYYVWDKVANAPAL---------LKEGPKDVEIEGSFT---IQG--VEVETTFTLLKNHVQEYTLEKASEYTKIPVEKIQELIQTYLD-GPTMIYTNYGIDHYQNGHLWSQAAFIMASLTGNIGVKGAGFVGLFVQNIPLNYSGMY------------VTNRKFAAGK-----SIPQ----TEFYKAVREQAI-----EG-------------KPY--------PLKAMYTTSSNSMSNFAQQGSWFTDVLPNLEFIVVADTELTDTARYADIVLPASFWF--EVNELRIAYNNPYIYIQEKAIEPLYESKPDGEIISLIARKM----GLEKYFPEGMDDLAWIKV	3.730,-12.385,21.144,3.429,-12.747,17.307,-0.108,-13.080,15.884,-0.715,-13.985,12.224,-4.110,-12.920,10.830,-4.318,-14.613,7.403,-6.826,-16.684,5.340,-3.963,-19.094,4.786,-2.060,-20.983,7.516,1.242,-19.733,6.083,4.844,-20.501,7.074,4.665,-17.230,9.042,1.487,-18.458,10.805,3.341,-21.693,11.746,6.078,-19.651,13.475,3.513,-17.373,15.183,2.335,-17.656,18.799,-1.208,-17.457,17.355,-2.983,-17.904,14.00…	KIITIDPIFSATANESDEYIPIVPGSDLMLVLAMIREIINENFINMEFVKRRTTASFLVRKDNGKVLRKRDFNPELPEEEDDYYVWDKVANAPALLKEGPKDVEIEGSFTIQGVEVETTFTLLKNHVQEYTLEKASEYTKIPVEKIQELIQTYLDGPTMIYTNYGIDHYQNGHLWSQAAFIMASLTGNIGVKGAGFVGLFVQNIPLNYSGMYVTNRKFAAGKSIPQTEFYKAVREQAIEGKPYPLKAMYTTSSNSMSNFAQQGSWFTDVLPNLEFIVVADTELTDTARYADIVLPASFWFEVNELRIAYNNPYIYIQEKAIEPLYESKPDGEIISLIARKMGLEKYFPEGMDDLAWIKVLLDSDKLRKKGITFEKLMAEKVVRGTGTREKPYIRGEKYF…	49981	Desulfitobacterium sp.
job.pdb	AF-A0A8B1MX88-F1-model_v4 Flavohemoprotein	18.300	409	231	12	1	387	10	337	1.000	1.314E-15	380	400	915	RPFLERFTDMPLLVRLDTLQRLRADEVFADYSSDLDVDGPSFTLHGMTEEQHERNGDRVVFDDASGALRAIN-----REDVGDRLDDKGIDPALDYQGTVTLVDGSTVEVMSVLSMYREHLADYDIDSVVDMTGAPRNLIEQLLDDMTTLSPVAFHVGEGVNHYFHATLHNRATYLVGMLLGSVGVSGGGV----------STWAGNYKGGVFQAAPWFGPGVGGFVNEDPFHPLTDPSARY--SAETARHLVHGEDTSYWGFGDRPLVVDTPEDGRKVFTGTTHMPTPTKALWYNNANLINQ--AKWHYELVKNVNPKVDLIVDQQIEWTGSAEFADIVLPANSWMEAETWEMGASCSNP---FLQVWKGGIEPLNDTRDDIAIFAGVANALTELTGD…	HEFVRNWTNGPLLVRNDNGYFLREKDINPLAIS----------------------NRYTVWDEHNQQVTFIDSETRTEETLTPT-------AALEGNVEVAIADGAKISCQTAFSSFKDMLANYDPENVSRITGVSVASIEAAASLIAGAKKIAYHSWSGVAQHTNATQTERAIATLYALTGCFDQEGCNRIYASHPVNVVNSPTLMPKSQWDKALG---------LEERPIGP---PSQGWVHSQDIWHSVLEGT------------------------------PYKIRGLIGFGANILLSQSDTSLGQ---QALEALEFYAHVDLFETPTSKYADILLPVNTAWEREGLRTGFESSAAAQDHIQLRKKMVSPRGESRSDLEIVFDLACRLG-----…	31.421,31.262,-28.174,32.327,29.802,-24.723,28.934,29.366,-22.992,27.466,26.376,-24.913,30.312,23.900,-24.141,28.921,22.890,-20.709,25.234,21.945,-21.154,25.908,18.193,-21.684,28.795,15.679,-22.030,29.767,15.979,-25.728,32.518,13.317,-25.453,30.157,10.743,-23.908,27.405,11.650,-26.414,29.863,11.131,-29.326,31.573,7.976,-28.014,28.923,6.086,-25.984,25.589,7.073,-27.585,24.167,6.398,-31.065,23.966,…	MSGERNLFNHEFVRNWTNGPLLVRNDNGYFLREKDINPLAISNRYTVWDEHNQQVTFIDSETRTEETLTPTAALEGNVEVAIADGAKISCQTAFSSFKDMLANYDPENVSRITGVSVASIEAAASLIAGAKKIAYHSWSGVAQHTNATQTERAIATLYALTGCFDQEGCNRIYASHPVNVVNSPTLMPKSQWDKALGLEERPIGPPSQGWVHSQDIWHSVLEGTPYKIRGLIGFGANILLSQSDTSLGQQALEALEFYAHVDLFETPTSKYADILLPVNTAWEREGLRTGFESSAAAQDHIQLRKKMVSPRGESRSDLEIVFDLACRLGMNEAFFDGNIEAAWNYQLEPLGLTVEMLRNKPEGYDIPLEHKVRKYAFRDPNSGYLAGFNTETKRAEFYS…	573	Klebsiella pneumoniae
job.pdb	AF-A0A532BWZ9-F1-model_v4 Nitrate oxidoreductase subunit alpha	45.300	203	111	0	71	273	7	209	1.000	5.668E-15	379	400	209	INREDVGDRLDDKGIDPALDYQGTVTLVDGSTVEVMSVLSMYREHLADYDIDSVVDMTGAPRNLIEQLLDDMTTLSPVAFHVGEGVNHYFHATLHNRATYLVGMLLGSVGVSGGGVSTWAGNYKGGVFQAAPWFGPGVGGFVNEDPFHPLTDPSARYSAETARHLVHGEDTSYWGFGDRPLVVDTPEDGRKVFTGTTHMPTPT	LHRELVGWHYQDSGIDAALTGTYRVKLLNGREVDAMPVWQMYMVHFQDYDLDTVHQICRTPKDLLVRWARDSGSIKPAAIHNGEGTNHYFQQTSNSRGAAMVLISTGNVGKFGAGQCTWAGNYKAGTFTATPWSGGGLGVHTGEDPFNITLDPNAHGKEIKIQQYYYGEEVGYWGHGDTPLIVNTPKYGRKVFTGKTHMPTPS	-11.479,-3.872,30.154,-13.198,-1.427,27.712,-10.562,1.296,28.260,-7.930,3.076,26.145,-4.532,1.315,26.267,-1.290,2.791,24.832,0.040,1.207,21.713,3.727,1.786,20.826,5.962,0.939,17.832,7.202,-2.379,19.313,3.671,-3.796,19.869,3.698,-5.586,16.477,3.386,-9.284,15.514,3.968,-11.652,18.455,4.609,-8.741,20.851,1.050,-7.528,20.158,-0.369,-11.060,20.632,1.593,-11.581,23.872,0.397,-8.190,25.166,-3.159,-9.613…	KKQAVPLHRELVGWHYQDSGIDAALTGTYRVKLLNGREVDAMPVWQMYMVHFQDYDLDTVHQICRTPKDLLVRWARDSGSIKPAAIHNGEGTNHYFQQTSNSRGAAMVLISTGNVGKFGAGQCTWAGNYKAGTFTATPWSGGGLGVHTGEDPFNITLDPNAHGKEIKIQQYYYGEEVGYWGHGDTPLIVNTPKYGRKVFTGKTHMPTPS	70125	Nitrospira sp.
job.pdb	AF-A0A327KXH4-F1-model_v4 4Fe-4S Mo/W bis-MGD-type domain-containing protein	24.600	398	209	12	2	391	294	608	1.000	2.139E-15	378	400	847	PFLERFTDMPLLVRLDTLQRLRADEVFADYSSDLDVDGPSFTLHGMTEEQHERNGDRVVFDDASGALRAINREDVGDRLDDKGIDPALDYQGTVTLVDGSTVEVMSVLSMYREHLADYDIDSVVDMTGAPRNLIEQLLDDMTTLSPVAFHVGEGVNHYFHATLHNRATYLVGMLLGSVGVSGGGVSTWAGNYKGGVFQAAPWFGPGVGGFVNEDPF-----HPLTDPSARYSAE---TARHLVHGEDTSYWGFGDRPLVVDTPEDGRKVFTGTTHMPTPTKALWYNNANLINQAKWHYELVKNVNPKVDLIVDQQIEWTGSAEFADIVLPANSWMEAETWEMGASCSNPFLQVWKGGIEPLNDTRDDIAIFAGVANALTELTGDERFSQAFMFADRPE	AHLRRTTSGPLLVRDDTAKYLKASDVATDGDPK----------------------VFMVWDPAQRRAVPDTY--FSDA-------PALTGSFDVMLKDGKTVRCTTGQSLFLKTLDDYDPKTVSEITGVPAETIERLAVEYASAKPASIWAGTGINHWYHGDLIGRSVIALAMLTGNIGRNGGGVSPWAGQY-----------------LMRLNPTDYFFPKKSPDKPDRYAAVPLDTAYVV--NGPTE--------TMANKE----KLW-------RQIRCIWAAGGNLLGEASDQSNLMRKVLPQIELIVSPEIEMSTTAQLADIILPVVSWYE-LPFDITTTPAHPYIQLVEGSLPPMYEAKTDIEIYY-------------EVCKRLGTGDVYK	-60.318,28.162,3.797,-60.198,24.352,4.248,-62.739,23.020,1.702,-64.185,19.986,3.529,-65.105,16.838,1.521,-68.690,18.003,2.246,-68.051,21.443,0.662,-66.392,19.809,-2.380,-69.445,17.515,-2.814,-71.767,20.530,-2.352,-69.766,22.527,-4.959,-69.562,19.559,-7.409,-73.341,18.981,-7.120,-73.866,22.708,-7.826,-71.556,22.533,-10.905,-73.258,19.370,-12.285,-76.645,21.157,-12.148,-75.398,24.057,-14.333,-73.86…	MTTSRRDFVKGSLAALAATPLTSFALTRPALAALNVRTDRPWEEEFRNQVRGETIVRTVNLPNCTGSCGWNVVVKDGVVTRVEPPLDYPDDAYNPRGCMKGQTYHRRVYSPGRIKYPMKRVGARGAGQWKRISWDEAFDFVASEIKRISEKYGANTVWVYPPVPATGLVKQGAGFRFAAVNGFGLGTFYNWYGDLPIAHPMTWNVQTEEHEFKDVLDTNYAIIWGSDVVQTRMPDAHFFADARAKGVKLVYISPYFDPTASWVDEWVRVRQGTDGALALGLCHVVVKRGMVDEAHLRRTTSGPLLVRDDTAKYLKASDVATDGDPKVFMVWDPAQRRAVPDTYFSDAPALTGSFDVMLKDGKTVRCTTGQSLFLKTLDDYDPKTVSEITGVPAETIERL…	29409	Rhodoplanes roseus
job.pdb	AF-A0A7R6VNK5-F1-model_v4 Nitrate reductase / nitrite oxidoreductase, alpha subunit	20.000	415	252	19	1	377	11	383	1.000	8.070E-16	377	400	667	RP-FLERFTDMPLLVRLDTLQRLRADEVFADYSSDLDVDGPSFTLHGMTEEQHE--RNGDRVVFDDASGALRAI-----NREDVGDRLDDKGIDPALDYQGTVTLVDGSTVEVMSVLSMYREHLADYDIDSVVDMTGAPRNLIEQLLDDMTTLSPVAFHVGEGVNHYFHATLHNRATYLVGMLLGSVGVSGGGVSTWAG---NYKGGVFQA----APWFGPGVGGFVNEDPFHPLTDPSARY----SAETARHLVHGEDTS--------YWGFGDRPLVVDTPED--GRKVFTGTTHMPTPTKALWYNNANLI------NQAKWHYELVKNVNPKVDLIVDQQIEWTGSAEFADIVLPANSWMEAETWEMGASCSN---PFLQVWKGGIEPLNDTRDDI…	KPGFMKIYTDLPFLVREDNGKLLRRSDIE----------------EPKNEEEKEAFEE-EFYTMNKKTGKIALMPGCEGSKEK-TLDIREFGIDPELEGEWEVTLKDGSKVKVTTVFEKLKKNVEQFAPEKTKDITGVHPDTVRQLAKDIALPKVVEITTGFSLNKYYNGILNIWNIASICGLTGRLG-PYGGLNTENEFSLSGLGALSGFGGKYKPRFGS---GFVGEFVF---GDGMKTFKEYFSNEDVKRATGGKISKDEYIKIVEEALKAGEDGKDRTEEELYYKPWW--------TPEVAIIVADSKFRRNKGSEYRKAFL-------KKTKFFAYVDYKMSEAAMFADILLPAKSHYE--VYDIRTSPGYHRFTNLAQPIANMKPVGEAKDEW…	-14.402,-11.267,13.893,-18.168,-11.907,14.462,-17.597,-15.407,15.920,-14.719,-14.147,18.137,-16.899,-11.325,19.578,-20.161,-13.332,19.897,-18.471,-16.228,21.749,-16.237,-13.891,23.857,-13.016,-15.449,22.514,-11.298,-12.006,22.630,-8.728,-10.647,25.156,-10.350,-7.699,27.035,-7.255,-6.709,28.975,-5.259,-6.490,25.729,-8.038,-4.592,23.905,-8.331,-1.968,26.706,-4.599,-1.103,26.440,-3.423,-1.693,22.871…	MYEIIKNKMYKPGFMKIYTDLPFLVREDNGKLLRRSDIEEPKNEEEKEAFEEEFYTMNKKTGKIALMPGCEGSKEKTLDIREFGIDPELEGEWEVTLKDGSKVKVTTVFEKLKKNVEQFAPEKTKDITGVHPDTVRQLAKDIALPKVVEITTGFSLNKYYNGILNIWNIASICGLTGRLGPYGGLNTENEFSLSGLGALSGFGGKYKPRFGSGFVGEFVFGDGMKTFKEYFSNEDVKRATGGKISKDEYIKIVEEALKAGEDGKDRTEEELYYKPWWTPEVAIIVADSKFRRNKGSEYRKAFLKKTKFFAYVDYKMSEAAMFADILLPAKSHYEVYDIRTSPGYHRFTNLAQPIANMKPVGEAKDEWSMFAFIAKKLEEIANKPGNKEKAKVPDSKKYA…	2724901	Nitratiruptor sp. YY09-18
job.pdb	AF-A0A3D3RQP7-F1-model_v4 Molybdopterin oxidoreductase	42.500	160	82	5	243	397	2	156	1.000	7.969E-12	375	400	535	YWGFGDRPLVVDTPEDGRKVFTGTTHMPTPTKALWYNNAN-LINQAKWHYELVKNVNPKVDLIVDQQIEWTGSAEFADIVLPANSWMEAETWEMGASCSNPFLQVW-KGGIEPLNDTRDDIAIFAGVANALTELTGDERFSQAFMF---ADRPEVYLDRV	YYSHDDHP-QYMGEE----LITGKTHMPTPTKFIWFVDANSALGNAKWKYNIVMNTLPKIECIVTNEWWWSMTCEYSDIVLGVDAWNENKYWDIAGSVTNPFVYVWPKTGHRRLYDTKNDAETFALVANRLTELTGDERFRNYWKFVLEGKQDVVYVQRV	-0.068,9.261,3.801,2.591,11.994,4.157,3.790,9.647,6.932,4.950,7.288,4.154,6.738,10.236,2.453,8.741,11.162,5.592,6.223,13.879,6.609,7.629,16.280,3.969,5.572,18.377,1.529,5.938,18.130,-2.191,7.911,20.726,-4.206,8.625,21.571,-7.860,11.855,23.575,-7.840,11.258,26.178,-5.093,7.446,26.114,-5.535,5.354,24.371,-2.861,2.946,21.949,-4.579,1.325,20.597,-1.390,-1.791,22.688,-0.657,-2.103,24.570,2.663,-5.056,…	LYYSHDDHPQYMGEELITGKTHMPTPTKFIWFVDANSALGNAKWKYNIVMNTLPKIECIVTNEWWWSMTCEYSDIVLGVDAWNENKYWDIAGSVTNPFVYVWPKTGHRRLYDTKNDAETFALVANRLTELTGDERFRNYWKFVLEGKQDVVYVQRVINASSNLRGYKLEEIAKKAHEGIPSLIMTRTYPKYVGKDQTEESMPWYTKSGRLEFYREEPEFINAGENLPVYREPIDSTHYEPNVIVAKPHPLLRPKKPEDYKVKSEDALLNTEWRQARNVLVSPEKLPKTKHPLKVTFGATHIVHTPKYRHSAHTTTGDTDITTLLFGPFGDIYRHDKRMPFISEAYIDINPKDLEKLGIKDGDYVWVDADPQDRPFVGWKNRPEDYEVARLLLRARASNN…	2053503	Aquificaceae bacterium
job.pdb	AF-A0A7X7TJ30-F1-model_v4 Molybdopterin-dependent oxidoreductase	23.000	390	203	10	2	383	293	593	1.000	3.316E-14	371	400	811	PFLERFTDMPLLVRLDTLQRLRADEVFADYSSDLDVDGPSFTLHGMTEEQHERNGDRVVFDDASGALRAINREDVGDRLDDKGIDPALDYQGTVTLVDGSTVEVMSVLSMYREHLADYDIDSVVDMTGAPRNLIEQLLDDMTTLSPVAFHVGEGVNHYFHATLHNRATYLVGMLLGSVGVSGGGVSTWAGNYKGGVFQAAPWFGPGVGGFVNEDPFHPLTDPSARYSAETARHLVHGEDTSYWGFGDRPLVVDTPEDGRKVFTGTTH--------MPTPTKALWYNNANLINQAKWHYELVKNVNPKVDLIVDQQIEWTGSAEFADIVLPANSWMEAETWEMGASCSNPFLQVWKGGIEPLNDTRDDIAIFAGVANALTELTGDERFSQA	FLIDN-TNVPFVIRTDTGQFLRVKDIQGGAS-----------------------EQFMVFDAASGELRPWGT-----------TPHALSGKTKVRLNDGKEVEVCTAWDRISEYIAQWTPEKASEVCEVPADVITELAVEYATTEPAAIRVSQGINRYWQGHQGVRAALLLGALCGNHGKKGAGVSWAGGTLFKMIAS-----AP---------------------SCWLNPREKEGYE--------------------EKVVVGSHLFELIPKDQPWPIRGIWFNHYNYATQMPNYNRFVKEIAPKLELIAVNEQLMNDATTYADIVLPACSWYE-QEAELVGSWSNYYIQYRHQCIEPLWEAKQDHTIYAEI----SERMG---YGEY	37.976,-64.209,-18.888,36.028,-60.919,-19.102,32.703,-60.000,-19.309,30.058,-58.878,-21.786,27.725,-56.635,-19.750,24.342,-56.734,-21.544,22.745,-53.272,-21.856,19.153,-53.631,-20.568,16.770,-51.429,-22.603,13.558,-49.770,-21.280,11.574,-52.313,-23.374,13.281,-55.320,-21.704,12.550,-53.817,-18.242,8.789,-53.480,-18.932,8.713,-57.106,-20.170,10.440,-58.217,-16.922,7.891,-56.277,-14.792,4.983,-57.7…	MGDQSMKMTRRSFIKACAATAALSYSASQFSSVFEPARPAAAADDITKGVKLVRTVCAPNCTNSCGQLVHVKDGRIVKVEPAEFPDPRYNRICLKGISNALQRTYSPDRVKYPMLRVGERGEGKWKRISWDEAYDYLAKKIKEIQTKYGDGAMAWMSMTGDYGMFGQAISRRIANVMKGTLLTNLGIMGDLACNIAYFPATGMLQDGHPWPDLMNTKLAIFFGCNYAETSLNDTRFIWDAMENGMKLVVVDPRFSNTAAKADQWIAIRPGTDAALILGMMNVILKKNLHKPQFLIDNTNVPFVIRTDTGQFLRVKDIQGGASEQFMVFDAASGELRPWGTTPHALSGKTKVRLNDGKEVEVCTAWDRISEYIAQWTPEKASEVCEVPADVITELAVEYA…	2093811	Syntrophomonadaceae bacterium
job.pdb	AF-A0A7Y5SGF8-F1-model_v4 Molybdopterin-dependent oxidoreductase	18.400	440	246	21	2	376	70	461	1.000	8.577E-16	369	400	710	PFLERFTDMPLLVRLDTLQRLRADEVFADYSSDLDVDGPSFTLHGMTEEQHERNGDRVVFDDASGALRAINREDVGDRLDDKGIDPALDYQGTVTLVDGSTVEVMSVLSMYREHL-ADYDIDSVVDMTGAPRNLIEQLLDDMTTLSPVAFHVGEGVNHYFHATLHNRATYLVGMLLGSVGVSGGGVSTWA----------------GNYKGGVFQAAPWFGPGVGGFVNEDPFHPLTDPSARYSAETARHL---VHGEDTSY-------------------WGFG---DRPLVVDTPEDGR--------------KVFT--GTTHMPTPTKALWYNNANLINQAKWHYE-LVKNVNPKVDLIVDQQIEWTGSAEFADIVLPANSWMEAETWEMGASCSN…	FLKEQ-TDFGYLVRTDTRRYLRQTDVEGEGRED----------------------QMYQWVPGQG-LKLADRGQM--HL--KGVDIALEGVFDVKLADGKTVQVTPVYAIFRKKLDAEYTPEKQYPITGVHPDVIRMLARK-IATKKTNIMLGYNACKFYHGDLIER----AMCASGNWGKHGTGIRCWAAGFVEGQGIAMAKPGPGAANSEIILAARDAGVAA--MKAQDPTMTT---EIAVGEMLRRTAGRERQAFNRVESTPVAGGTTSPPAFWWYDHGGYKERWNRKEWGDTSLPRSFDDYYNEAMEKGWWEGILKPGA---DQPPRVLFEATGDMLRRSRGGKKTLVENLWPKLKAIVVIDFRLSETAMYGDYFLPAAQHY--EKITSG-----…	1.328,-14.117,4.400,3.523,-17.060,3.195,7.060,-16.013,4.283,8.496,-19.419,3.565,7.899,-18.582,-0.118,7.924,-14.783,-0.075,10.558,-13.910,2.600,13.110,-16.762,2.201,16.170,-14.791,3.448,14.364,-13.637,6.557,12.172,-16.670,7.385,14.698,-17.902,10.004,13.684,-15.031,12.344,10.140,-16.484,12.564,11.459,-19.986,13.397,14.086,-18.574,15.830,11.481,-16.344,17.528,9.330,-19.484,17.990,12.264,-21.401,19.5…	MNPVFTRIPFYHFIAEARYNGAEVVNISPDVNPSHTHADYQIPINGASDPAFGLALTQVMFAENIADWQFLKEQTDFGYLVRTDTRRYLRQTDVEGEGREDQMYQWVPGQGLKLADRGQMHLKGVDIALEGVFDVKLADGKTVQVTPVYAIFRKKLDAEYTPEKQYPITGVHPDVIRMLARKIATKKTNIMLGYNACKFYHGDLIERAMCASGNWGKHGTGIRCWAAGFVEGQGIAMAKPGPGAANSEIILAARDAGVAAMKAQDPTMTTEIAVGEMLRRTAGRERQAFNRVESTPVAGGTTSPPAFWWYDHGGYKERWNRKEWGDTSLPRSFDDYYNEAMEKGWWEGILKPGADQPPRVLFEATGDMLRRSRGGKKTLVENLWPKLKAIVVIDFRLSE…	2026734	Dehalococcoidia bacterium
job.pdb	AF-A0A3C0ZSI4-F1-model_v4 Molybdopterin oxidoreductase	26.500	200	111	5	2	194	4	174	1.000	4.954E-11	368	400	233	PFLERFTDMPLLVRLDTLQRLRADEV-----FADYSSDLDVDGPSFTLHGMTEEQHERNGDRVVFDDASGALRAINRE--DVGDRLDDKGIDPALDYQGTVTLVDGSTVEVMSVLSMYREHLADYDIDSVVDMTGAPRNLIEQLLDDMTTLSPVAFHVGEGVNHYFHATLHNRATYLVGMLLGSVGVSGGGVSTWAGNYK	DFIRKFTDMPILIRSDNQKKLLAADVEGLEVPADMPEY--------------------RQAFVAYSK--GKPVTVNPEKFDLP-------MDTLLEGEVTIRLKDGKTVKCRPVFDLLSEMASQWTPEAVEAETDMPASEIARIAREMAATKPVHIMYGASNYQWYHGDLKGRALSLLVALTGNIGHLGDGFSTYAGQYK	-3.185,8.795,-6.523,-6.462,6.800,-6.897,-7.990,7.309,-3.438,-10.951,4.955,-4.046,-8.678,2.092,-5.167,-6.399,2.663,-2.137,-9.391,2.497,0.252,-10.825,-0.691,-1.263,-7.764,-2.814,-2.118,-4.835,-1.795,0.154,-3.982,-1.865,3.891,-3.224,1.887,3.646,-6.403,2.929,5.558,-5.373,0.783,8.525,-4.391,2.745,11.666,-0.838,2.499,13.061,-0.308,3.443,16.730,2.180,6.304,17.192,3.411,4.907,20.561,4.578,1.460,19.362,4.…	YDADFIRKFTDMPILIRSDNQKKLLAADVEGLEVPADMPEYRQAFVAYSKGKPVTVNPEKFDLPMDTLLEGEVTIRLKDGKTVKCRPVFDLLSEMASQWTPEAVEAETDMPASEIARIAREMAATKPVHIMYGASNYQWYHGDLKGRALSLLVALTGNIGHLGDGFSTYAGQYKMRYKGAAWWNVPELPDRKPAGTSFAYMLDYTLNDYAKNGPRPTMTCPFPKSGIKAWILY	2053610	Sarcina sp.
job.pdb	AF-A0A7X7TPQ8-F1-model_v4 Molybdopterin-dependent oxidoreductase	17.900	428	245	14	2	390	168	528	1.000	1.030E-15	366	400	719	PFLERFTDMPLLVRLDTLQRLRADEVFADYSSDLDVDGPSFTLHGMTEEQHERNGDRVVFDDASGALRAINREDVGDRLDDKGIDPALDYQGTVTLVDGSTVEVMSVLSMYREHLADYDIDSVVDMTGAPRNLIEQLLDDMTTLSPVAFHVGEGVNHYFHATLHNRATYLVGMLLGSVGVSGGG-----VSTWAGNYKGGVFQAAPWFGPGVGGFVNEDPFHPLTDPSARY-----SAETARHLVHGEDTSYWGFGDRPLVVDTPED------GRKVFTGTTHMPTPTKALWYNNANLINQAKWHYELVKNVN--PKVDLIVDQQIEWTGSAEFADIVLPANSWMEAETWEMGASCSNPFLQVWKGGIEPLNDTRDDIAIFA-----------------…	YCIRH-TVAPFLVRQDNGLFLRQSDIDGSDQ-----------------------AGYVVVDSESGEIEPV--ESVT--------RPELLGTFDVTLHNGNTLQVKTALQMLKDEADKYKPDEAERITTVPAEKIREIARIYATNTPSTIYPGFGIDRWDNADQVGRGIATLGVITGQIGKKGASPLGTMGQS------------------AIQYTISDAVMGPWTAPSGTQAELLNFVLLQQAILTG-----------KVDAWEPKDPGNPLAGPTSKTP-VSKDWPIKGLILTTGNVVSNHAEQKVTIEEMFSEDKLDFICCIDMFMTDTARHADLFLPCTSWFE--NDDIVGGLH-PYVMRMEKAIEPMGESKGDWEIFKLLAQKMGYGEYFQGEAK…	25.527,5.042,-25.577,26.397,7.391,-22.627,27.022,10.290,-25.050,23.542,9.756,-26.562,22.016,9.741,-23.044,23.924,12.899,-21.953,23.094,14.741,-25.208,19.354,13.942,-24.936,19.180,14.872,-21.216,20.899,18.218,-21.945,18.634,18.829,-24.976,15.478,18.195,-22.888,16.792,20.322,-19.971,17.714,23.255,-22.270,14.312,23.158,-24.031,11.868,22.336,-21.186,13.858,22.544,-17.900,15.424,19.791,-15.755,12.032,…	AIDILATNLNRIREKYGSKAVAFIPWSGSYAAINGGMPGAIKRFGNIFEGTIVVDGVDFGMPTGMSQVVANMAGGMASLFLGPEPKDLTYAKTLIFWGTNITDSQVHNWHFVLDALENGAKLICIDPRYSETAAKSHDWVRIRPGSDSVLALSMIQVIIEENLIDSDYCIRHTVAPFLVRQDNGLFLRQSDIDGSDQAGYVVVDSESGEIEPVESVTRPELLGTFDVTLHNGNTLQVKTALQMLKDEADKYKPDEAERITTVPAEKIREIARIYATNTPSTIYPGFGIDRWDNADQVGRGIATLGVITGQIGKKGASPLGTMGQSAIQYTISDAVMGPWTAPSGTQAELLNFVLLQQAILTGKVDAWEPKDPGNPLAGPTSKTPVSKDWPIKGLILTTG…	2030927	Bacteroidales bacterium
job.pdb	AF-A0A3A0AYE0-F1-model_v4 Molybdopterin oxidoreductase	40.800	159	85	4	243	397	54	207	1.000	2.385E-11	364	400	585	YWGFGDRPLVVDTPEDGRKVFTGTTHMPTPTKALWYNNAN-LINQAKWHYELVKNVNPKVDLIVDQQIEWTGSAEFADIVLPANSWMEAETWEMGASCSNPFLQV-WKGGIEPLNDTRDDIAIFAGVANALTELTGDERFSQAFMFADRPEV--YLDRV	YFNYGDRPLRVGT-----TLFTGKTHLSTPTKLGWWANSNSILGNAKWSYDLIHNTLPKVETIIVNEWWWTMTCEYADIVFGVDSWAEFKHPDMAGSVTNPFVTVFPRTPLPRIFETVADIETFAGVAGKLSELAGDQRFADHWHHVPEGRVDIYLQRI	3.271,-31.183,10.589,6.334,-30.677,12.817,7.793,-27.269,13.814,8.726,-25.337,10.664,8.894,-21.515,10.662,11.806,-19.144,9.981,12.883,-17.230,13.106,12.331,-13.652,12.133,9.617,-13.362,9.458,8.186,-9.894,10.142,4.576,-9.972,9.046,3.750,-6.454,10.358,0.039,-7.286,10.859,-1.858,-6.561,14.075,-4.031,-9.596,14.895,-7.619,-8.735,15.895,-8.099,-12.467,16.611,-6.070,-11.830,19.832,-8.768,-9.278,20.831,-1…	GYLGGSPGSYAGNYRGGIFNGLPRYVFENPFQQQLEPDGPVTTKTYLRYESAHYFNYGDRPLRVGTTLFTGKTHLSTPTKLGWWANSNSILGNAKWSYDLIHNTLPKVETIIVNEWWWTMTCEYADIVFGVDSWAEFKHPDMAGSVTNPFVTVFPRTPLPRIFETVADIETFAGVAGKLSELAGDQRFADHWHHVPEGRVDIYLQRIVDGSSSLSGYDFIQMEENAKRGIPTLKLMRTYPKVVGWEQTQESKPWYTRTGRLEFYRDEPEFIEHGENLPVYREPVDATPFEPNVIVTADHPAIRPTRPDAYGLSEDDLRTEVRQVRNVTRTWEEVRASEHPLTSSGYRFTFLTPKYRHGAHSTPVDLDTGALYFGPFGDPYRRDKRSPFVNEGYVDINPL…	2026724	Chloroflexi bacterium
job.pdb	AF-G6EGU7-F1-model_v4 4Fe-4S Mo/W bis-MGD-type domain-containing protein	20.300	398	223	10	2	387	263	578	1.000	9.227E-15	364	400	774	PFLERFTDMPLLVRLDTLQRLRADEVFADYSSDLDVDGPSFTLHGMTEEQHERNGDRVVFDDASGALRAINREDVGDRLDDKGIDPALDYQGTVTLVDGSTVEVMSVLSMYREHLADYDIDSVVDMTGAPRNLIEQLLDDMTTLSPVAFHVGEGVNHYFHATLHNRATYLVGMLLGSVGVSGGGVSTWAGNYKGGVFQAAPWFGPGVGGFVNEDPFHPLTDPSARYSAETARHLVHGEDTSYWGFGDRPLVVDTPEDGRKVFTGTTH--------MPTPTKALWYNNANLINQAKWHYELVKNVNPKVDLIVDQQIEWTGSAEFADIVLPANSWMEAETWEMGASCSNPFLQVWKGGIEPLNDTRDDIAIFAGVANALTELTG----DERFSQAFMFA	YVTAN-TNAPFLVRSDNGMFLRAGDLKED-----------------------GGNAYLVWDDESASI--VPSREA--------LRPRLRGAIEVSLRDGTTLGCRTAFDVQEADWDGFSIEEAADLCGLDADTIRQLGIEYARTDPATIILGQGVQRYFNGHTAFRAAMTLGALCGKIGKPHAGVHWMD--------------GA------------------------MLQMVTALDFASQWV---------VPDGKVGGTLPGTRMMDIITSGHPHPVKSLWLTKYGFGTQAPLFKRFVKEVLPELDLFAVTEQVMTPAAEYADIVLPCVSFLE-EELDIVGGGENFYVQLRQRAVPPVGQSRSDWEIFAGLMEHMGRGGPWRMSAEEVCEGILRD	15.838,-29.259,19.787,19.197,-27.846,21.045,20.033,-24.569,19.474,23.397,-25.156,17.762,24.072,-21.502,16.952,26.825,-21.903,14.401,28.850,-18.674,14.845,28.132,-16.299,12.007,30.455,-17.138,9.193,32.306,-13.887,8.405,31.450,-13.045,4.755,35.257,-12.565,4.419,37.109,-15.338,2.551,34.965,-17.861,0.744,37.397,-19.003,-1.979,35.001,-20.796,-4.359,36.871,-22.342,-7.348,35.996,-20.476,-10.557,34.328,-…	MPNTTMPPRSDAEIEEPGIDRIVRTVCAPNCSGTCGVKAFVRDDRIVKLEPASYPDPRYERICLKGIAMATQRLHGPDRLSQPMIRAGARGEGKWREVSWEEAYAFLAEKLERIAAQYGPSANSWMSMTGNYSIKSSLAPMRIANQLEGTTFSNMGMMGDGNCPATMLAFLGVMSSAQRYEDHVGSKLIILVAKNVADTAHSEMHFLFEAMDAGAKLVAIDPRFSRTAAKADQWISIRPGTDTAMLMGMIAAIREGGLIDEPYVTANTNAPFLVRSDNGMFLRAGDLKEDGGNAYLVWDDESASIVPSREALRPRLRGAIEVSLRDGTTLGCRTAFDVQEADWDGFSIEEAADLCGLDADTIRQLGIEYARTDPATIILGQGVQRYFNGHTAFRAAMTL…	1088721	Novosphingobium pentaromativorans US6-1
job.pdb	AF-A0A3A0A5C8-F1-model_v4 Molybdopterin oxidoreductase	33.300	150	87	2	2	138	376	525	1.000	1.892E-10	363	400	526	PFLERFTDMPLLVRLDTLQRLRADEVFADYSSD----------LDVDGPSFTLHGMT---EEQHERNGDRVVFDDASGALRAINREDVGDRLDDKGIDPALDYQGTVTLVDGSTVEVMSVLSMYREHLADYDIDSVVDMTGAPRNLIEQL	DYVRSFTDLPLLVRMDTLQLLHAADVIPEYQPAELTNYTRVLGDSEAAPANAVQDTQLVRESMRAAWGDFVAWDETTQAPVAITRDQVGQYFAATGVVPALEGSFDIDLVDGTRVEARPVFDLVRQYLEHFDPDTVSELTRAPREGIVTL	50.953,-36.299,-17.833,53.263,-35.243,-20.715,51.091,-34.059,-23.527,50.976,-36.995,-25.987,51.113,-35.141,-29.323,49.179,-36.650,-32.286,52.572,-37.161,-33.981,53.951,-39.005,-30.908,50.759,-41.134,-30.654,50.958,-42.167,-34.346,54.680,-42.955,-33.948,53.916,-45.108,-30.861,50.998,-46.862,-32.663,53.214,-47.521,-35.721,56.009,-48.800,-33.439,53.504,-51.159,-31.714,52.856,-52.877,-35.102,56.548,-…	MPRLTRRRFLKLSAAALGSGAAAVLTRDLAFLQQIPEITNPLDYYPNRDWEHAYRDLNTFDSQFAFLCAPNDTHNCLLKASVRRGVVARIDASYGYGEAEDLYGNRASHRWDPRACQKGIGLARRFYGDRRVKGAFIRKGYLDWVEAGFPRDPQTGLADAAYFQRGKDEWVKVSYDEAFSIAAQAMVDIARTYSGPEGAERLRQQGYDPAIIEAMHEAGVQTLKFRGGMPFLGATRTFGLYRFANMLALLDAEIRGVEPDDALGARGWDNYSWHTDLPPGHPMVTGQQTVDFDLFTAENAKLITLWGMNWISTKMPDGHWLAEARVHGAKVVVIATEYQSTANKADAVLVIRPGTDTALALGLARVIIDEGLLDTDYVRSFTDLPLLVRMDTLQLLHAA…	2026724	Chloroflexi bacterium
job.pdb	AF-A0A1F4AQR7-F1-model_v4 Uncharacterized protein	20.500	419	242	19	2	376	107	478	1.000	3.524E-14	360	400	779	PFLERFTDMPLLVRLDTLQRLRADEVFADYSSDLDVDGPSFTLHGMTEEQHERNGDRVVFDDASGALRAINRE--DVGDRLDDKGIDPALDYQGTVTLVDGSTVEVMSVLSMYREHLAD-YDIDSVVDMTGAPRNLIEQLLDDMTTLSPVAFHVGEGVNHYFHATLHNRATYLVGMLLGSVGVSGGGVSTWA-----GNYKGGVFQAAPWFGPGVGGFVNEDPF-----HPLTDPSARYSAETARHLVHGEDTS------YWGFGD-----RPLVV----DTPEDGRKV--------------FTGTTHMP-TPTKALWYNNANLINQAKWHY-ELVKNVNPKVDLIVDQQIEWTGSAEFADIVLPANSWMEAETWEMGASCSNPFLQVWKGGIEPLND…	FIKTQ-TDLPLLVRDDTRRFLRASDLEDRPSEE----------------------AFYIWDT-NDSLVKAPQDTLKLG------ALEPDLDAVRDVPLKDGRRVRVRTVFSILVVTLRDDYSPERVREITGLHPDVVETLAKKVAT-RRTNILAGLNTPKVFHGDLIERSMCLLLALTGNWGRPGSGIGSWGVMPDPG---------VPY-GYGGKGGGSEALARRLIRKPNPTEEEL--AIRASMIQAKLYSPTVPPFFFWYFHCGYKKVWDAIPPDEMGLP----RRVSEYVDEALGAGWWEGFVRPDPSVEPKVLFIMGNNPLRRMRGGTRTMLEELWPKLRKVITVDVRWSTSALYSDLVLPAAFFYEKEQFHSLTSNEVRFWAYGQKAIDPVGD…	6.562,9.358,-14.292,7.382,6.851,-11.552,4.896,3.961,-11.582,4.100,3.132,-7.923,1.265,0.677,-7.182,2.542,-0.439,-3.746,0.523,1.931,-1.521,-1.314,0.552,1.522,-4.265,2.911,0.945,-6.302,1.487,3.865,-3.355,2.170,6.186,-3.025,5.665,4.645,-6.768,6.231,5.299,-6.360,5.023,8.915,-3.027,6.590,9.964,-2.661,9.545,7.543,0.441,7.712,6.237,1.602,4.298,4.995,5.401,4.736,5.330,5.401,3.176,8.835,7.403,-0.048,8.467,…	MGEFSDISIGQYITFGKYHHAGTQDTWFKSGLNIVWHMNPVYTRIPGYHFLSENKYKGGELVAIAPDYSPSCVHADQYVPIRAATDAALALGMCRAILENGLEDRAFIKTQTDLPLLVRDDTRRFLRASDLEDRPSEEAFYIWDTNDSLVKAPQDTLKLGALEPDLDAVRDVPLKDGRRVRVRTVFSILVVTLRDDYSPERVREITGLHPDVVETLAKKVATRRTNILAGLNTPKVFHGDLIERSMCLLLALTGNWGRPGSGIGSWGVMPDPGVPYGYGGKGGGSEALARRLIRKPNPTEEELAIRASMIQAKLYSPTVPPFFFWYFHCGYKKVWDAIPPDEMGLPRRVSEYVDEALGAGWWEGFVRPDPSVEPKVLFIMGNNPLRRMRGGTRTMLEEL…	1797486	Betaproteobacteria bacterium RIFCSPLOWO2_02_FULL_63_19
job.pdb	AF-A0A521WAS1-F1-model_v4 Ethylbenzene dehydrogenase	19.300	366	214	10	3	324	51	379	1.000	6.024E-15	359	400	380	FLERFTDMPLLVRLDTLQRLRADEVFADYSSDLDVDGPSFTLHGMTEEQHERNGDRVVFDDASGALRAINREDVGDRLDDKGIDPALDYQGTVTLVDGSTVEVMSVLSMYREHLADYDIDSVVDMTGAPRNLIEQLLDDMTTLSPVAFHVGEGVNHYFHATLHNRATYLVGMLLGSVGVSGGGVSTW---------------------AGNYKGGVFQAAPWFGPGVGGFVNEDPFHPLTDPSARYSAETARHLVHGEDTSYWGFGDRPL---VVDTPEDGRKVFT------------------GTTHMP-TPTKALWYNNANLINQAKWHYE-LVKNVNPKVDLIVDQQIEWTGSAEFADIVLPA	FVREQTDLPLLVRRDNGRFLRQQDVVEGGSDE----------------------IFYLYDEATKAIVEA-----PRTLALGGLRPALRGAYKAMLAGGTSVDVVPVFVRLEEQLKAYSPEAASAICDTHPDVIRK-VARMIAGGKTHVLDGWTFGKSYHGDLMERAICLVLALTGNWGKQGAGIRSWAVGMFDGLFTWSNKPQPGFEAAANMDKGLKAMAATV-------RAQDA--SLTNEILMHRMAYQGTAMGGTVPPAFFWLNFCGYREIWDRPGWGDPTMKRTMSEYVDEAINKGWWQGSQQPLPSAPPRVLFEIGGSMLRRTRGGQHHLTKTLWPKLNLIVTIDVKMSTTGMWSDIVLPA	15.518,-22.808,13.313,12.004,-24.199,14.065,10.068,-21.520,12.135,7.326,-22.759,9.785,7.835,-21.634,6.163,4.701,-21.048,4.051,4.885,-20.407,0.292,1.858,-18.558,-1.112,1.991,-18.674,-4.931,0.248,-19.758,-8.171,2.835,-22.371,-9.078,4.875,-25.002,-7.209,7.980,-22.870,-7.722,11.603,-23.932,-6.996,11.179,-22.348,-3.578,8.120,-24.544,-2.746,10.273,-27.675,-2.124,11.796,-25.778,0.844,8.433,-24.961,2.515…	RGAQVVLIGPDYSPSAIHTDLFVPVRIGSDAALALAMCRVIIEEGLMQEEFVREQTDLPLLVRRDNGRFLRQQDVVEGGSDEIFYLYDEATKAIVEAPRTLALGGLRPALRGAYKAMLAGGTSVDVVPVFVRLEEQLKAYSPEAASAICDTHPDVIRKVARMIAGGKTHVLDGWTFGKSYHGDLMERAICLVLALTGNWGKQGAGIRSWAVGMFDGLFTWSNKPQPGFEAAANMDKGLKAMAATVRAQDASLTNEILMHRMAYQGTAMGGTVPPAFFWLNFCGYREIWDRPGWGDPTMKRTMSEYVDEAINKGWWQGSQQPLPSAPPRVLFEIGGSMLRRTRGGQHHLTKTLWPKLNLIVTIDVKMSTTGMWSDIVLPAA	2026734	Dehalococcoidia bacterium
job.pdb	AF-A0A7C7BPN3-F1-model_v4 Molybdopterin oxidoreductase	18.800	404	230	15	9	394	4	327	1.000	1.396E-15	359	400	564	DMPLLVRLDTLQRLRADEVFADYSSDLDVDGPSFTLHGMTEEQHERNGDRVVFDDASGALRA----INREDVGDRLDDKGIDPALDYQGTVTLVDGSTVEVMSVLSMYREHLADYDIDSVVDMTGAPRNLIEQLLDDMTTLSPVAFHVGEGVNHYFHATLHNRATYLVGMLLGSVGVSGGGVSTWA-------GNYKGGVFQAAPWFGPGVGGFVNEDPFHPLTDPSARY--SAETARHLVHGEDTSYWGFGDRPLVVDTPEDGRKVFTGTTHMPTPTKALWYNNANLINQ--AKWHYELVKNVNPKVDLIVDQQIEWTGSAEFADIVLPANSWMEAETWEMGASCSN---PFLQVWKGGIEPLNDTRDDIAIFAGVANALTELTGDERFSQAFMFADR…	NGPALVHPKEKRLLVEADFSRNGSIS----------------------ACVGWDQACSAPVPLGRSVSTGDSS-------PDWLLEGEVEVNTLTG-PVICRPVFDHYAVLCKDYSPPKVEVITGVPAAQVTETARLIWASRPVSWYAWSGVGQHTNATQTARAITLLYTLTGSLGRVG----GNYQAARLPVPDLSGLELRTSRQ--RALTLGLASKPLGP---PKDGWCTSDDLYRAIIEAD------------------------------PYPVRSLLTFGANLLVSHAGTRRGA---EALEMLDFQVHADLFLNPTAAYADIFLPVNSPWEREVLRAGFEISPQAQSWVQLRPAVIPSRGESRDDGWIAFQLAKRLG-------LSDVFWDGDQ…	13.118,7.090,-25.828,12.451,6.968,-22.023,11.491,3.240,-21.838,13.212,-0.063,-22.694,10.534,-0.646,-25.394,13.218,-0.668,-28.143,15.250,-3.252,-26.310,15.557,-6.621,-28.119,14.372,-9.827,-26.381,16.338,-13.073,-26.886,13.742,-15.553,-28.263,14.906,-18.619,-26.359,16.488,-17.182,-23.179,13.588,-14.698,-22.820,16.002,-11.979,-21.597,17.055,-8.561,-22.866,20.004,-8.555,-25.252,22.953,-6.576,-23.847,…	RQSNGPALVHPKEKRLLVEADFSRNGSISACVGWDQACSAPVPLGRSVSTGDSSPDWLLEGEVEVNTLTGPVICRPVFDHYAVLCKDYSPPKVEVITGVPAAQVTETARLIWASRPVSWYAWSGVGQHTNATQTARAITLLYTLTGSLGRVGGNYQAARLPVPDLSGLELRTSRQRALTLGLASKPLGPPKDGWCTSDDLYRAIIEADPYPVRSLLTFGANLLVSHAGTRRGAEALEMLDFQVHADLFLNPTAAYADIFLPVNSPWEREVLRAGFEISPQAQSWVQLRPAVIPSRGESRDDGWIAFQLAKRLGLSDVFWDGDQEAALREYLSATGLSLETLRANPQGMNADPESIQDASQEVGFATPSGRIEIWSETFRTHGYSPLPDYVEPALSPVSR…	1913989	Gammaproteobacteria bacterium
job.pdb	AF-A0A3M0ZG96-F1-model_v4 Uncharacterized protein	18.000	438	252	17	14	389	1	393	1.000	3.700E-15	358	400	634	VRLDTLQRLRADEVFADYSSDLDVDGPSFTLHGMTEEQHERNGDRVVFDDASGALRAINREDVGDRLDDKGIDPALDYQGTVTLVDGSTVEVMSVLSMYREHLADYDIDSVVDMTGAPRNLIEQLLDDMTTLSPVAFHVGEG-VNHYFHATLHNRATYLVGMLLGSVGVSGGGVSTW--------AGNYKGG---VFQAAPWFGPGVGGFVNEDPFHPLTDPSARYS-------------AE----------TARHLVHGEDTSYWG-FGDRPLVVDTP----------EDGRKVFTGTTHMPTPTKALWYNNANLINQAKWHYELVKNVNPKVDLIVDQQIEWTGSAEFADIVLPANSWMEAETWEMGASCSNPFLQVWKGGIEPLNDTRDDIAIFAG…	MRDDTNLMLRERDLEEGGSDE----------------------VFYCFDASAQRIHRLDSKTLAL----GGVDPALEGSFEIEGRDG-PIRVRPVFERLKERLADYGKESASEMCGTPPAVIERFARLFAS-SKAATNVTSSNFSKYYHGNLIERSQALLFALGGHIGRKGAGFAAFPFLTNDGFDMFAIGKTGLLDQARLYL------DLLPKM------KSLEWKGFSKELVALEMSRATYPNAEVFACGTLFWLIHGGLLEYSGRSAEWDPFLRRPAVEYLRESLEKNWQYVW---PKPGDDPRILFVFGSNPLRRIRAYPLLLKTLWPKLTRIAVFDWRMTSTGQFADYVLPIAAWYERDDHKWATTLA-PFLHTGEKAVE-TEQAWHEWKVFAR…	-20.056,13.289,16.652,-23.198,15.245,15.726,-26.339,13.075,15.520,-28.023,15.161,12.779,-25.187,14.968,10.215,-22.958,12.047,11.326,-20.044,14.519,11.153,-17.447,15.150,13.854,-18.251,18.312,15.819,-16.052,21.174,14.533,-15.305,24.739,15.675,-17.324,25.956,12.650,-20.397,24.321,14.267,-19.960,26.408,17.458,-18.765,29.799,16.136,-18.763,31.936,12.981,-15.512,31.488,11.022,-14.541,28.456,13.176,-12…	MRDDTNLMLRERDLEEGGSDEVFYCFDASAQRIHRLDSKTLALGGVDPALEGSFEIEGRDGPIRVRPVFERLKERLADYGKESASEMCGTPPAVIERFARLFASSKAATNVTSSNFSKYYHGNLIERSQALLFALGGHIGRKGAGFAAFPFLTNDGFDMFAIGKTGLLDQARLYLDLLPKMKSLEWKGFSKELVALEMSRATYPNAEVFACGTLFWLIHGGLLEYSGRSAEWDPFLRRPAVEYLRESLEKNWQYVWPKPGDDPRILFVFGSNPLRRIRAYPLLLKTLWPKLTRIAVFDWRMTSTGQFADYVLPIAAWYERDDHKWATTLAPFLHTGEKAVETEQAWHEWKVFARLAWHISRIAKERGLDKYTNMRGEKCSLAGFYDEFTYGGKFDDDAA…	2080303	Candidatus Dadabacteria bacterium
job.pdb	AF-A0A7J4DTV0-F1-model_v4 Uncharacterized protein	20.900	391	227	13	57	387	4	372	1.000	7.145E-16	357	400	642	DRVVFDDASGALRAI-----NREDVGDRLDDKGIDPALDYQGTVTLVDGSTVEVMSVLSMYREHLADYDIDSVVDMTGAPRNLIEQLLDDMTTLSPVAFHVGEGVNHYFHATLHNRATYLVGMLLGSVGVSGGGVSTWAGNYK---------GGVFQAAPWFGPGVGGFVNEDPFHPLTDPSARYS-----AETARHLVHGEDTSYWGFGDRPLVVDTPEDGRKV------------------------FTGTTHMPTPTKALWYNNANLINQAK--WH-YELVKNVNPKVDLIVDQQIEWTGSAEFADIVLPANSWMEAETWEMGASCSNPFLQVWKGGIEPLNDTRDDIAIFAGVANALTELTG--------DER------FSQAFMFA	KVYMWDAKTNKPVVAPGCMGD--DRDLDYRKYGIEPVLDGEWEVTLKDGRRVKVKTVFRLLKEKLATLTPEKAEKITGVPAEKIKRLAEEIAKTKPTMFIEGGGTNHWYNNDLNNRSMILLLAITGNIGYSGAGFNQYTGQYKVWLKGLGKYGRILKTRPQ---------NTTLFVWVHYYTELWRLGKTLDEIVRDIEAGRL--------RKLPGPLPGKFEEPVSADPRDERGYRNYLILKSLAKGWVPLYPKPPRRPRAMIIWRGNFLNQAKGGFKVLEWFSD-PKKLELIVVIDFRMCTTALFADYILPAATWY--EKFDIETTPMHVYIQALNEVVPPLGEAKPDFYVFKELAKAIAEEAKRRGGVRFYDTKYKITRDYSKIYEEF	-7.927,26.225,17.792,-10.770,24.356,16.002,-8.839,21.184,16.491,-8.717,21.121,20.311,-10.601,18.131,21.757,-11.920,17.876,25.334,-12.065,15.251,28.095,-14.220,15.382,31.236,-12.066,15.732,34.379,-13.519,13.843,37.379,-11.704,16.104,39.879,-12.965,19.452,38.549,-16.220,18.018,37.079,-15.510,20.146,33.979,-14.370,19.671,30.360,-10.618,20.117,30.044,-8.530,20.315,26.853,-7.039,16.849,26.210,-3.216,1…	SPFKVYMWDAKTNKPVVAPGCMGDDRDLDYRKYGIEPVLDGEWEVTLKDGRRVKVKTVFRLLKEKLATLTPEKAEKITGVPAEKIKRLAEEIAKTKPTMFIEGGGTNHWYNNDLNNRSMILLLAITGNIGYSGAGFNQYTGQYKVWLKGLGKYGRILKTRPQNTTLFVWVHYYTELWRLGKTLDEIVRDIEAGRLRKLPGPLPGKFEEPVSADPRDERGYRNYLILKSLAKGWVPLYPKPPRRPRAMIIWRGNFLNQAKGGFKVLEWFSDPKKLELIVVIDFRMCTTALFADYILPAATWYEKFDIETTPMHVYIQALNEVVPPLGEAKPDFYVFKELAKAIAEEAKRRGGVRFYDTKYKITRDYSKIYEEFIDARCKENPYFKNRCEEGCLETPEMAA…	2528704	Pyrodictiaceae archaeon
job.pdb	AF-A0A356Z5H6-F1-model_v4 Molybdopterin domain-containing protein	22.000	422	216	21	3	380	17	369	1.000	5.333E-15	356	400	460	FLERFTDMPLLVRLDTLQRLRADEVFADYSSDLDVDGPSFTLHGMTEEQHERNGDRVVFDDASGALRAINREDVG--DRLDDKGIDPALDYQGTVTLVDGSTVEVMSVLSMYREHLADYDIDSVVDMTGAPRNLIEQLLDDMTTLSPVAFHVGEGV--NHYFHATLHNRATYLVGMLLGSVGVSGGGVSTWAGNYKGGVFQAAPWFG-PG----VGGFV----NEDPFHPLT-DPSARYSAETARHLVHGED--TSYWGFG--D----------RP----LVVDTP----------EDGRKVFTGTTHMPTPTKALWYNNANLINQAKWHYELVKNVNPKVDLIVDQQIEWTGSAEFADIVLPANSWMEAETWEMGASCSNPF--LQVWKGGIEPLNDT…	FLTNWTNGVFLIRKDNKLLLRASDVDKNGKQE----------------------DFVVWNSKTGKPALWCSDENHYYD----ADVETPLHGEYTVTFADGSKVPCITAFDALTAEMKQYTLDWASDISGVPASRIEEACVTYATNGPAFICWGLGGGDMHGYNATNSAMAKTILRIITGNIDVPGGE-----------------YLGEPGPMPDGGKKLFPVRDAEMELSEKVTPEAR-----AKYLGNDQFRIMSWKGFEKIDKCYKKAYNIPRPMMHQLLV-TPTLAWDAILKGE------------PYPVKAMIAWSSNPLAWAANTKH-VYEALNALDLLVVVEYWKTPTAVLADYIMPACDWMERPMA---TTCEDALDSLSCGDRGCQPLGER…	-10.909,-13.310,12.916,-11.239,-15.604,15.978,-8.112,-14.005,17.506,-9.714,-10.528,17.126,-12.876,-11.756,18.898,-10.823,-13.471,21.634,-8.534,-10.426,22.213,-11.576,-8.094,22.420,-13.605,-10.440,24.670,-10.636,-10.870,27.068,-9.636,-7.152,26.933,-6.141,-8.012,25.642,-6.230,-4.918,23.363,-4.423,-1.560,23.734,-7.345,0.712,24.694,-5.126,3.830,24.863,-3.871,3.041,21.350,-7.337,2.413,19.890,-8.735,5.…	MAWINYIISKKLYDEKFLTNWTNGVFLIRKDNKLLLRASDVDKNGKQEDFVVWNSKTGKPALWCSDENHYYDADVETPLHGEYTVTFADGSKVPCITAFDALTAEMKQYTLDWASDISGVPASRIEEACVTYATNGPAFICWGLGGGDMHGYNATNSAMAKTILRIITGNIDVPGGEYLGEPGPMPDGGKKLFPVRDAEMELSEKVTPEARAKYLGNDQFRIMSWKGFEKIDKCYKKAYNIPRPMMHQLLVTPTLAWDAILKGEPYPVKAMIAWSSNPLAWAANTKHVYEALNALDLLVVVEYWKTPTAVLADYIMPACDWMERPMATTCEDALDSLSCGDRGCQPLGERRMDFDFFSALGRAMGQEEYWTWDTYEDLIKYRISRVPGLTYEKVVEDSI…	2053627	Syntrophomonas sp.
job.pdb	AF-A0A662IXN7-F1-model_v4 Dimethylsulfide dehydrogenase	21.300	393	213	16	1	371	86	404	1.000	1.803E-14	356	400	639	RPFLERFTDMPLLVRLDTLQRLRADEVFADYSSDLDVDGPSFTLHGMTEEQHERNGDRVVFDDASGALRAINREDVG-DRLDDKGIDPALDYQGTVTLVDGSTVEVMSVLSMYREHLADYDIDSVVDMTGAPRNLIEQLLDDMTTLSPVAFHVGEGVNHYFHATLHNRATYLVGMLLGSVGVSGGGVS---TWAGNYKGGVFQAAPWFGPGVGGFVNEDPFH----PLTDPSARYSAETARHLVHGEDTSYWGFGDRPLVVDTPEDGRKVFT--GT------THMPTPTKALWYNNANLI---NQAKWHYELVKNVNPKVDLIVDQQIEWTGSAEFADIVLPANSWMEAETWEMGASCSNPF---LQVWKGGIEPLNDTRDDIAIFAGVANAL	KEFVEKWTNAPFLVRTDEMKILRESDVKKDGD---------------------FN-KYVVWNEATKSIAIWDPVAASYTQAD---VKPALEGSFKVALADGSEVECKTVWTLWKERIFEYPPEKVADITWVEKDDIVKAARLYAKNKPSAIHWGLPIDTQASATPTGQAVAHLWCITGNLDVPGGNVIARYALD---------------------VMTYPYHSGKGIISLPPE----------IHKKRI---GVWKYGA-----IRDFRAWAHPDTALDMCFTGKPYPIKAIWMQTTNPLAGLGLEPKKWA---EAFKRVEFIVVVDTFLTPTAMYADIVLPAASFLEKDSL-------RSWWVPLNAINKAIEPVEDCRSDLDINFELAKRL	9.078,-20.313,13.475,10.808,-21.949,16.460,10.856,-18.701,18.417,8.902,-19.645,21.592,7.342,-16.243,21.443,5.928,-17.059,17.945,2.511,-18.701,17.444,1.653,-20.004,13.928,-1.411,-18.202,12.678,-4.541,-20.275,12.402,-5.376,-18.374,9.190,-3.348,-16.255,6.809,-5.309,-14.072,4.376,-3.171,-13.728,1.221,-4.637,-10.617,-0.421,-3.529,-9.592,-3.927,-0.144,-11.347,-3.719,1.803,-14.079,-5.521,4.337,-14.724,-…	YDDPEYTPPKYIVIWGQNLPSTCPDGFFSHWIIDLMKRGTKLIVVDPRVTWLSTRAEVHLQLRPGTDGALALGMLNVIVRENLYDKEFVEKWTNAPFLVRTDEMKILRESDVKKDGDFNKYVVWNEATKSIAIWDPVAASYTQADVKPALEGSFKVALADGSEVECKTVWTLWKERIFEYPPEKVADITWVEKDDIVKAARLYAKNKPSAIHWGLPIDTQASATPTGQAVAHLWCITGNLDVPGGNVIARYALDVMTYPYHSGKGIISLPPEIHKKRIGVWKYGAIRDFRAWAHPDTALDMCFTGKPYPIKAIWMQTTNPLAGLGLEPKKWAEAFKRVEFIVVVDTFLTPTAMYADIVLPAASFLEKDSLRSWWVPLNAINKAIEPVEDCRSDLDINFE…	2250277	Thermoprotei archaeon
job.pdb	AF-A0A2N2VD06-F1-model_v4 Uncharacterized protein	21.200	428	236	16	2	374	164	545	1.000	3.524E-14	356	400	824	PFLERFTDMPLLVRLDTLQRLRADEVFADYSSDLDVDGPSFTLHGMTEEQHERNGDRVVFDDASGALRAINREDVGDRLDDKGIDPALDYQGTVTLVDGSTVEVMSVLSMYREHLADYDIDSVVDMTGAPRNLIEQLLDDMTTLSPVAFHVGEGVNHYFHATLHNRATYLVGMLLGSVGVSGGGVSTW----------------AGNYKGGVFQAAPWF-------------GPGVGGFVNEDPFHPLTDPSARYS-------AETARHLVHGE-DTS----YWGFG-DRPL-----------VVDTPEDGRKVFTGTTHMPTPT-KALWYNNANLINQAKWHYELVKNVNPKVDLIVDQQIEWTGSAEFADIVLPANSWMEAETWEMG-ASCSNPFLQ…	FVKEQ-TDLPLLIRGDTRMFLKQSDVQAGGQAN----------------------HFMMWDAKSNALVDAPFRSLK----LEGIDPELDVRRTVSLKDGQEIEVRSVFSLLRDRLAEYTPENASKMCGVSPKMIERLAMEIMRAKAVSSVAQTSMCKYFHGNLAERSVALIFSLTGNMGRKGAGFAGFPLLTMDGGDKFALPPTLQEAPQFFAKLQPIIEQRLANGDTHEMVVTDLGRLL----YVP--NNGVMRTPIWTSGTLFWSIHGGTGQLTTAENAEKWGLGYKRPIESYVDESLSKHW-----------QPLTPAPGRDPRIMISMVSNPLRRARGSEKLLEVLWPKLKKIVVMDWRINSTARHADLVLPAAPWY--EHTNLKWVTPLSPYLT…	-23.389,6.708,31.307,-23.739,10.299,30.009,-21.347,11.911,27.474,-19.828,13.944,30.341,-19.175,10.827,32.452,-17.662,8.962,29.464,-15.429,11.886,28.360,-14.305,12.652,31.947,-13.402,8.950,32.358,-11.430,8.969,29.066,-9.786,12.326,29.975,-8.710,11.075,33.432,-7.231,7.879,31.914,-5.571,10.019,29.189,-3.970,12.341,31.783,-2.883,9.399,33.988,-1.111,7.722,31.022,0.278,10.958,29.517,1.703,12.298,32.813…	MTWKEALDEIADAYLDVTVNEGTDRTIWDLGPGIDLGVSMAAQTRFSLLTQSVSLDMDGEIGDSRRGTLETFGKIVFERSADDYFNSDLILFWGGNPIYTQIPQAHFYIEAKYRGARIISISPDYNPSATKADLWLSLKPGTDAALALGVCHLIIRDDKINKDFVKEQTDLPLLIRGDTRMFLKQSDVQAGGQANHFMMWDAKSNALVDAPFRSLKLEGIDPELDVRRTVSLKDGQEIEVRSVFSLLRDRLAEYTPENASKMCGVSPKMIERLAMEIMRAKAVSSVAQTSMCKYFHGNLAERSVALIFSLTGNMGRKGAGFAGFPLLTMDGGDKFALPPTLQEAPQFFAKLQPIIEQRLANGDTHEMVVTDLGRLLYVPNNGVMRTPIWTSGTLFWSIH…	2013703	Betaproteobacteria bacterium HGW-Betaproteobacteria-12
job.pdb	AF-A0A2V7HWH0-F1-model_v4 Molybdopterin oxidoreductase	18.900	407	242	15	1	393	22	354	1.000	4.496E-14	351	400	570	RPFLERFTDMPLLVRLDTLQRLRADEVFADYSSDLDVDGPSFTLHGMTEEQHERNGDRVVFDDASGALRAIN--REDVGDRLDDKGIDPALDYQGTVTLVDGSTVEVMSVLSMYREHLADYDIDSVVDMTGAPRNLIEQLLDDMTTLSPVAFHVGEGVNHYFHATLHNRATYLVGMLLGSVGVSGGGVSTWA-------GNYKGGVFQAAPWFGPGVGGFVNEDPFHPLTDPSARYSAETARHLVHGEDTSYWGFGDRPLVVDTPEDGRKVFTGTTHMPTPTKALWYNNANLINQ--AKWHYELVKNVNPKVDLIVDQQIEWTGSAEFADIVLPANSWMEAETWEMGASCS---NPFLQVWKGGIEPLNDTRDDIAIFAGVANALTELTGDERFSQAFM…	HAFVRDWTNGPLLVRSDNGRLLTERDLSPEGSAR----------------------RYVAWNAATGRPLIYDPARRRYEPD----GAEPTLFGEHKISTEQG-EVVCRPAFELSVEVCRRYSPEAVEAICGVGRDDVESAARLLWQSRPVAYYAWSGVEQQSNATQIFRAISFLYALTGSFDARG----GSVEFPAVPTGNVAGEELLSAEQ--RAKSLGLADRPLGPS---------------RWGWVTTDEVYGA--ILEQRP------YA--------VRGLVGFGANLLLAHADVRRGR---EALKALDFYVHADLFMNPTAELADIVLPVATPFEREGLKIGFEVSPAAQSLVQLRRKVVEPRGEARSDTDIVFDLACRLG-------LGAHFW…	2.873,10.278,8.154,6.253,11.982,7.442,7.999,8.699,6.451,8.407,10.025,2.863,10.611,12.920,4.079,12.569,10.495,6.294,13.188,8.081,3.371,14.202,10.957,1.029,16.599,12.413,3.642,18.165,8.995,4.314,18.568,8.801,0.499,20.140,12.309,0.501,22.819,11.278,3.027,23.434,8.020,1.108,23.902,9.883,-2.221,26.122,12.680,-0.787,28.391,10.081,0.884,28.549,7.838,-2.238,26.780,5.103,-0.196,24.770,3.634,-3.093,25.178,…	GSDGALALGIANVMIERGWYDHAFVRDWTNGPLLVRSDNGRLLTERDLSPEGSARRYVAWNAATGRPLIYDPARRRYEPDGAEPTLFGEHKISTEQGEVVCRPAFELSVEVCRRYSPEAVEAICGVGRDDVESAARLLWQSRPVAYYAWSGVEQQSNATQIFRAISFLYALTGSFDARGGSVEFPAVPTGNVAGEELLSAEQRAKSLGLADRPLGPSRWGWVTTDEVYGAILEQRPYAVRGLVGFGANLLLAHADVRRGREALKALDFYVHADLFMNPTAELADIVLPVATPFEREGLKIGFEVSPAAQSLVQLRRKVVEPRGEARSDTDIVFDLACRLGLGAHFWNGDVEAAYRCQLGPSGVSLEALRASPGGVRVPLQTRYRKYAEEKDGVSNGFAT…	2053607	Candidatus Rokubacteria bacterium
job.pdb	AF-B5LPI6-F1-model_v4 Nitrate reductase alpha subunit	26.500	192	111	3	3	189	80	246	1.000	7.681E-10	348	400	251	FLERFTDMPLLVRLDTLQRLRADEVFADYSSDLDVDGPSFTLHGMTEEQHERNGDRVVFDDASGALRA-----INREDVGDRLDDKGIDPALDYQGTVTLVDGSTVEVMSVLSMYREHLADYDIDSVVDMTGAPRNLIEQLLDDMTTLSPVAFHVGEGVNHYFHATLHNRATYLVGMLLGSVGVSGGGVSTW	YVKEQTDMPLLVVSGTNRFLRESDLKNGGKED----------------------VFYFWDAKQQRAVPTPGSMGSE---QKTIQLHGADPALTGTFHVQLADGKAAEVTTVFELLKKEIAGYTADKVAARTGLPADEIELFAKELGTRKPAMIIHGAGTNHWFHNDLTNRSFILLVALTGNTGKNGGGFNHY	20.938,-7.307,-2.746,18.407,-9.206,-0.533,15.312,-8.427,-2.665,13.723,-10.823,-5.210,11.733,-8.042,-6.938,13.021,-4.452,-7.175,10.785,-1.676,-8.548,12.786,1.406,-9.619,9.845,3.844,-9.655,10.832,7.334,-10.867,14.415,6.548,-9.738,17.531,6.568,-11.972,19.973,4.780,-9.643,22.680,4.460,-12.370,23.092,8.263,-12.363,21.681,9.344,-8.979,23.068,6.412,-6.890,26.376,5.727,-8.717,28.162,4.245,-5.655,25.174,2…	FNSKYIVLWGSNISQTRIPDAHFAYEARYNGAKIVCISPDYNASATHADLYFQINPGTDGILALGVAKLLIDQDLVDKLYVKEQTDMPLLVVSGTNRFLRESDLKNGGKEDVFYFWDAKQQRAVPTPGSMGSEQKTIQLHGADPALTGTFHVQLADGKAAEVTTVFELLKKEIAGYTADKVAARTGLPADEIELFAKELGTRKPAMIIHGAGTNHWFHNDLTNRSFILLVALTGNTGKNGGGFNHYVGQEK	77133	uncultured bacterium
job.pdb	AF-A0A3M0ZIC9-F1-model_v4 Twin-arginine translocation signal domain-containing protein	19.800	424	257	15	2	380	312	697	1.000	2.935E-14	348	400	1011	PFLERFTDMPLLVRLDTLQRLRADEVFADYSSDLDVDGPSFTLHGMTEEQHERNGDRVVFDDASGALRAINREDVGDRLDDKGIDPALDYQGTVTLVDGSTVEVMSVLSMYREHL-ADYDIDSVVDMTGAPRNLIEQLLDDMTTLSPVAFHVGEGVNHYFHATLHNRATYLVGMLLGSVGVSGGGVSTW---------------AGNYKGGVFQAAPWFGPGVGGFVNEDPFHPLTDPSARYSAETA-------RHLVHGEDTSYWGFGD----RPLVVDTPEDGRKVFT----------------GTTHMP-TPTKALW-YNNANLINQAKWHYELVKNVNPKVDLIVDQQIEWTGSAEFADIVLPANSWMEAETWEMGASCSNPFLQVWKGGIEPLN…	FVKEQ-TDLPLLVRTDTRKYLRGPELEGE---------------GVRED------QLYVLDARTGKPAR----APLDTLRWQGIDPKLDARAEVKLANGETVEVRTVFSLLRERIERDYTPEKASKLCGTAPGVIRRLAR-LVATKKTMIILGWNSAKYYHGDLIERAQSLVLALSGNWGRSGTGSAGWNESGHASHISMAREKHGDEEFERITKNHWNFIKL--LRQRDPTLTDEQAAIESERIIGRLTSMVPPAFYWYHHAGYREVWNKKEWGDPTMKR--------SFDEYVEEAKKKGWWEGLMRPGPDKPPQVLIGIAGSTLRRTRGGLNRLLKHLWPKLKLVVCVDPRMSTTCLYADVVLPPAWFYEREDFRFFTPTVS-YNTFTDKAVEPVG…	40.120,-27.323,-43.160,42.204,-29.801,-41.028,41.622,-31.868,-38.601,40.449,-33.981,-35.571,43.045,-35.687,-33.460,42.246,-39.350,-32.594,40.774,-40.476,-29.278,42.145,-44.020,-28.673,39.123,-46.064,-27.533,39.919,-49.415,-25.828,38.375,-51.905,-28.291,37.665,-55.035,-26.212,35.894,-57.397,-28.627,32.784,-59.315,-27.455,34.905,-62.467,-28.142,37.628,-61.409,-25.637,34.995,-60.696,-22.945,33.522,-…	MKGPGEMTGLNITRREFLKTSAVTVVGLTLSRLAPLRAEAAPAVEPPKPYENWQKLMAEKWTWDSRHRVTHCVDCYPGNCSWTVYVKDGMVIREEQTGHYPQLNPEMPDMNPRGCQKGASFGNVMYAKERIKYPLIRVGERGQGKWRRATWDEALTMVADAIIDAQQNVGPESCIMEMGPGNIGIFQAEAASRFAMSQGMTTLDVDGLINDFNVGQYITFGKFQQASSVDDWFNADVILIWHKNPIYTRIPSYHFISEARYRGATVVTIAPDASPSTMHADLYVPVDFGADAALALGMAHVMISEGLVNEEFVKEQTDLPLLVRTDTRKYLRGPELEGEGVREDQLYVLDARTGKPARAPLDTLRWQGIDPKLDARAEVKLANGETVEVRTVFSLLRER…	2080303	Candidatus Dadabacteria bacterium
job.pdb	AF-A0A2E8J8C1-F1-model_v4 4Fe-4S Mo/W bis-MGD-type domain-containing protein	20.200	434	244	16	2	393	308	681	1.000	2.935E-14	344	400	926	PFLERFTDMPLLVRLDTLQRLRADEVFADYSSDLDVDGPSFTLHGMTEEQHERNGDRVVFDDASGALRA-------INR-EDVGDRLDDKGIDPALDYQGTVTLVDGSTVEVMSVLSMYREHLADYDIDSVVDMTGAPRNLIEQLLDDMTTLSPV-AFHVGEGVNHYFHATLHNRATYLVGMLLGSVGVSGGGVSTWAGNYKGGVFQAAPWFGPGVGGFVNEDPFHPLTDPSARYSAE---------TARHLVHGEDTSYWGFGDRPLVVDT----------PEDGRKVFTGTTHMPTPTKALWYNNANLINQAKWHYELVKNVNPKVDLIVDQQIEWTGSAEFADIVLPANSWMEAETWEMGASCSNPFLQVWKGGIEPLNDTRDDIAIFAGVANALT…	FLREQ-TDMPFLVRMDNKKFLRASDFEADGSDE----------------------VFYVWDRKTNKAVQPPGSMGSADKTLILGD------TDPALEGKWQVNLASGESVEVTTVFELMKLSLAGNTPEYGEKVTGVGAKTLEK-IAAIYANSETALIQCGWGMPKIYHGDLLQRAIFLLSALTGNTGKVGGGVF--------------------VGGIVESG--SPITFPTKYFNGKHRVIPGATWLYVHGGLNKVSSRW----TPVPGEKTADEYIMEGLEKGWMPIWPKPGEDP---RILIECGSNLLRRTRMNHVLRENLWPKLKLVVTIDFHMSSSALESDYVLPAAGYYESSAIK-YSDSASPYHVMRQQAVEPIAESRQEWWIFAELCKRIQ…	-8.079,-66.543,-51.709,-4.452,-67.735,-51.402,-1.065,-66.972,-52.291,1.852,-67.462,-50.483,4.897,-66.647,-48.546,8.484,-66.163,-49.038,11.337,-64.372,-47.314,12.075,-64.041,-43.609,15.772,-63.632,-43.335,18.404,-60.843,-43.233,18.385,-57.372,-42.057,19.982,-57.203,-38.657,20.606,-53.521,-39.426,22.610,-52.544,-36.334,21.565,-49.450,-34.302,24.967,-48.030,-35.447,23.898,-47.459,-39.087,20.669,-45.…	MNHFTKGVNSMVQTRREFIKNASVSAVSLSLSRLSFDASAQSGGVAPATVEYGDWRDVYKNKWAWDKVVSSTHSCNCNHNCSWKLYVKEGIVWREEQNATYKHLHKGLADDNPQGCQKGAAFSNQMYSENRLRYPLKRVGERGSRNWKRVSWDEALTDIAKSTVEVVRDEGADRIIIPMATQGTAAKSRYANAIGGVVIEPYGDIGDAHNGASMTTGTLFHNATSDSRMMADCIIMWIYNPSSTRIADAHHLSEARYGGTTIVSVSPDQNPSHMHADYWVNPEPGTDHGMALAMAHIIVRDDLYDEGFLREQTDMPFLVRMDNKKFLRASDFEADGSDEVFYVWDRKTNKAVQPPGSMGSADKTLILGDTDPALEGKWQVNLASGESVEVTTVFELMKL…	1913989	Gammaproteobacteria bacterium
job.pdb	AF-A0A498G162-F1-model_v4 Dimethyl sulfoxide reductase	20.100	332	180	11	3	331	1	250	1.000	2.662E-12	342	400	250	FLERFTDMPLLVRLDTLQRLRADEVFADYSSDLDVDGPSFTLHGMTEEQHERNGDRVVFDDASGALRAINREDVGDRLDDKGIDPALDYQGTVTLVDGSTVEVMSVLSMYREHLADYDIDSVVDMTGAPRNLIEQLLDDMTTLSPVAFHVGEGVNHYFHATLHNRATYLVGMLLGSVGVSGGGVSTWAGNYKGGVFQAAPWFGPGVGGFVNEDPFHPLTDPSARYSAETARHLVHGEDTSYWGFGDRPLVVDTPEDGRKVFTGTTHMPTPTKALWYNNANLINQ---AKWHYELVKNVNPKVDLIVDQQIEWTGSAEFADIVLPANSWMEAE	FLRKRTTAPALIRKDTGELLKASDVFEDGGEN----------------------QVVAVERGSGSPVALEPETGGA--------YALFGEFTV---DG--VACETALTRLRDHVADYAPEKVAETTGVDAENIRTAIRWLATRGPGGIAPSYALGRYKHGHIFGQAYAMLMGMTGDYGRHG--NIHAH-HSGGATLAAGDWASPS-----DADPGPSLTFP------EYPDAMIDGD------------------------------PHKIRAVYSIESNMMGNQFPDRQRFR---EAIRSLEMYVVADMHHTDTVQHADIIFPVPHWFEQE	-2.654,5.399,18.660,-5.546,3.197,17.399,-8.262,5.712,18.406,-6.419,8.635,16.721,-4.459,7.248,13.731,-6.531,4.243,12.527,-10.062,3.076,11.623,-9.930,0.562,14.528,-12.883,2.287,16.297,-14.848,2.608,13.078,-18.158,0.704,12.822,-18.674,-2.071,10.256,-22.286,-2.957,9.384,-23.097,-6.647,9.988,-25.634,-6.767,7.097,-23.303,-5.508,4.319,-19.848,-5.856,5.917,-19.123,-2.236,4.822,-18.033,0.721,6.957,-20.965…	FLRKRTTAPALIRKDTGELLKASDVFEDGGENQVVAVERGSGSPVALEPETGGAYALFGEFTVDGVACETALTRLRDHVADYAPEKVAETTGVDAENIRTAIRWLATRGPGGIAPSYALGRYKHGHIFGQAYAMLMGMTGDYGRHGNIHAHHSGGATLAAGDWASPSDADPGPSLTFPEYPDAMIDGDPHKIRAVYSIESNMMGNQFPDRQRFREAIRSLEMYVVADMHHTDTVQHADIIFPVPHWFEQE	2282131	Halobellus sp. Atlit-38R
job.pdb	AF-A0A518U7T4-F1-model_v4 4Fe-4S Mo/W bis-MGD-type domain-containing protein	20.700	438	260	18	2	390	309	708	1.000	8.267E-14	337	400	956	PFLERFTDMPLLVRLDTLQRLRADEVFADYSSDLDVDGPSFTLHGMTEEQHERNGDRVVFDDASGALRA------INREDVGDRLDDKGIDPALDYQG-TVTLVDGSTVEVMSVLSMYREHLADYDIDSVVDMTGAPRNLIEQLLDDMTTLSPVAFHVGEGVNHYFHATLHNRATYLVGMLLGSVGVSGGGVST---WAGNYKGGVFQAAPWFGPGVGGFVNEDPFHPLTDPS---ARYSAETARH----------LVHGEDTSYWGFGDRPLVVDTPEDGR------------KVFTGTTHMPTPTKALWYNNANLINQAKWHYELVKNVNPKVDLIVDQQIEWTGSAEFADIVLPANSWMEAETWEMGAS-CSNPFLQVWKGGIEPLNDTRDDIAIF…	YILEQ-TDLPLLVRSDTQQFLREIDV---------VPG------GRKE-------CFGWWDEKTQQVVWSSSSADFEKEKQTLRL-KADDHPALEPKGAKVKLLSGKTVEVRSAFSILRDKLAAYDLASAAKITGVNPKVIQRFAREFAQAKSAIIYAGAGMGKILHGELVQRATILLAAITGNNGRAGGGWQEMTFWE---LEGMLVSALYDHP---------SDLSIEDQAGFWGAFAAIGAEQAATPGYISGSLMMLNNGGTYATQLDPRYNDPTLPRKPEEYLKEALAKGEIHNYPGPELGSPDIIFNMFGNPFRHNRMGDRLADSTFKKAKLVVDITLRMDDTARHSDILLPSAAPY--EKLGFKYSIAYPPYLHLGDKAVAPLGESMSDWEIL…	-5.273,-71.279,-37.775,-3.144,-72.178,-34.726,0.575,-72.352,-35.555,2.110,-74.002,-32.500,5.747,-72.830,-32.544,7.624,-76.044,-31.685,10.088,-74.652,-29.114,12.379,-77.667,-28.935,15.156,-77.103,-26.347,17.546,-77.418,-29.342,15.815,-74.553,-31.244,15.937,-72.358,-28.105,19.657,-73.103,-27.511,20.479,-72.305,-31.172,18.507,-69.013,-30.951,20.232,-68.171,-27.616,23.692,-68.987,-29.054,23.006,-66.8…	MSHSIDTSRRTFLRGSAAGALTLALELSHLKLAFAGGTLPPGAKQYKHYQDVYRKKWTWDRVEVGTHTCLNCASGGCSWNLYVREGIVWREEQGAPYTQTNTSVPDYNPRGCQKGASASALYRSPSRLRYPLKRVGARGENRWKRISWDEALNEVSKALVDTLSTRGGAGAYVENGNNSDFGPSWIAMVRFFRTLGIPVTENFGGVGDLMTGATLALGNPVPGASSDDWFRTDYFVNWFGNPVSTRIPDAHFMTEARYRGAKIVSITPDFNPSAIHTDLWINPRPGTDAALALAACKVIIDENLHDVPYILEQTDLPLLVRSDTQQFLREIDVVPGGRKECFGWWDEKTQQVVWSSSSADFEKEKQTLRLKADDHPALEPKGAKVKLLSGKTVEVRSAF…	1981880	Denitratisoma sp. DHT3
job.pdb	AF-A0A2V6WWC4-F1-model_v4 Molybdopterin oxidoreductase	21.000	418	218	16	3	393	95	427	1.000	1.825E-13	334	400	645	FLERFTDMPLLVRLDTLQRLRADEVFADYSSDLDVDGPSFTLHGMTEEQHERNGDRVVFDDASGALRAINREDVGDRLDDKGI---DP--ALDYQGTVTLVDGSTVEVMSVLSMYREHLADYDIDSVVDMTGAPRNLIEQLLDDMTTLSPVAFHVGEGVNHYFHATLHNRATYLVGMLLGSVGVSGGGVSTWAGNYKGGVFQAAPWFGPGVGGFVNEDPFHPLTDPSARYSAETARHLVHGEDTSYWGFGDRPLVV-DTPEDGRKVFTGTTHM------------PTPTKALWYNNANLINQ--AKWHYELVKNVNPKVDLIVDQQIEWTGSAEFADIVLPANSWMEAETWEMGASCSNPF-------LQVWKGGIEPLNDTRDDIAIFAGVANALTEL…	FVREWTNAPFLVRDDTGLLLTGGDLDGVPST---------------------GRRHVAAVEGSSELIVYDAE--------RGIYAMDARLALRGARTVRLADGREVTCRPVFERLTALAADYEPATVGRITGAAADKVIAAARLLAEHRPVSHYFHNGLVQHTNATQASRAIEILYALLGDFDRPG----GNV-----------PGPAPKV---------EDVSARSALGQAMELRRLGRA---------ERPIGPPATPG---------TVTAYDLYRAILDGEPYPVRALISFGANALLANGDTLQG---RRALERLEFFAQIELVETPTSRFADVLLPAASWMECSALKVG----NRYPIEAMAHIQLREAVVPPLYERRSDVAIIFDLATRLG--…	-2.582,4.504,7.341,-2.935,8.219,6.534,-6.627,8.249,7.516,-6.313,5.810,10.462,-2.960,6.574,12.199,-2.142,9.914,10.489,1.030,8.432,8.875,1.828,8.449,5.098,2.264,4.716,5.345,2.233,2.236,8.240,5.693,2.521,9.893,8.144,-0.311,9.435,7.914,-3.385,11.729,10.279,-3.749,14.652,10.783,-7.399,13.622,13.631,-7.825,16.157,11.242,-7.458,19.135,7.967,-8.762,17.609,6.108,-11.600,19.389,3.997,-12.084,16.227,4.708,-…	AHYTFGTPALPMPDVARSACIVVWGSNPNGNFLTLATDIAAAKARGARLLVVDPRRVGLANKADVWLQVRPGTDGALALGLIHLLIRDGGYDIEFVREWTNAPFLVRDDTGLLLTGGDLDGVPSTGRRHVAAVEGSSELIVYDAERGIYAMDARLALRGARTVRLADGREVTCRPVFERLTALAADYEPATVGRITGAAADKVIAAARLLAEHRPVSHYFHNGLVQHTNATQASRAIEILYALLGDFDRPGGNVPGPAPKVEDVSARSALGQAMELRRLGRAERPIGPPATPGTVTAYDLYRAILDGEPYPVRALISFGANALLANGDTLQGRRALERLEFFAQIELVETPTSRFADVLLPAASWMECSALKVGNRYPIEAMAHIQLREAVVPPLYERR…	2053607	Candidatus Rokubacteria bacterium
job.pdb	AF-A0A7Y3LJG3-F1-model_v4 Molybdopterin-dependent oxidoreductase	21.600	449	250	17	2	391	267	672	1.000	2.329E-13	330	400	917	PFLERFTDMPLLVRLDTLQRLRADEVFADYSSDLDVDGPSFTLHGMTEEQHERNGDRVVFDDASGALRAINREDVGDRLDDKGIDPALDYQGTVTLVDGSTVEVMSVLSMYREHLADYDIDSVVDMTGAPRNLIEQLLDDMTTLSPVAFHVGEGVNHYFHATLHNRATYLVGMLLGSVGVSGGGVSTW------------------AGNYKGGVFQAAPWFGPGVGGFVNEDPFHPLTDPSARYSAETA--------RHLVHGEDTSYWGFGDRPLVVDTPED---------------GRKVFTGTTHMPTPTKALWYNNANLINQAKWHYE-LVKNVNPKVDLIVDQQIEWTGSAEFADIVLPANSWMEAETWEMGASCSNPF-LQVWKGGIEPLNDT…	FVKEQ-TDLSLLVRLDTKELLRGKDVNGDTSSI----------------------SFFHYDESLG-LMPANQESLSN-----SYEPALKGQYKVTLKDGETIEVSPVFELLLQEIQKYDADFVKTTCGVNFDSVQRLARKVAN-GRTKILEGFDTAKHYHGDLMERSMNLLLALTGNWGAKGRGLDTYVVFPFDGSFIQEMKEGPSIQNSEAVIEMMSALFGPSS----KENP-TALSRPGIWDFMSMSASMSSTTPPIYFWLDHCGYEEMWNKEQWSDSKRPLVDIIKEARPEWEPYIRP---GADKSP---KILFQPGTNALRRTRGGRRMLLENLWPKLDLVVSIDQRLNSASLHADIVLPAAYDTERVNLQYPITHS--FELAFGDKISEPLGES…	26.964,-56.780,-15.128,25.186,-55.059,-18.085,22.093,-54.182,-15.969,24.324,-52.819,-13.150,26.221,-50.664,-15.686,22.881,-49.449,-17.152,21.588,-48.598,-13.649,24.906,-46.784,-12.949,24.675,-44.754,-16.199,21.018,-43.957,-15.381,21.936,-42.841,-11.812,24.894,-40.785,-13.142,22.477,-39.049,-15.559,20.316,-38.029,-12.552,23.389,-36.925,-10.524,24.563,-34.853,-13.529,21.168,-33.056,-13.574,21.661,-…	MSELNDKSQTLDSYRKRFSWEKTHFATHCVNCISSCTYKVYSSTTGVRFQEQAGIYPGLVTDAPDRNPMGCQKGSAWHKQLDAPDRLKYPLRRVGPRGSSKWEVISWNEALDEIADKCINAIMESGPETVIVDESAEGGMVSIAAHLRFASIIGATSLDGIASVNDFPAGHYMTFGAITGGGAAADSFFADTILIWHANPAYSRIAYFHYLTEARYRGAEVVLIAPDFSPSAPHCDIHIPIVPGADSALALGMCKVIVDEGLMNEAFVKEQTDLSLLVRLDTKELLRGKDVNGDTSSISFFHYDESLGLMPANQESLSNSYEPALKGQYKVTLKDGETIEVSPVFELLLQEIQKYDADFVKTTCGVNFDSVQRLARKVANGRTKILEGFDTAKHYHGDL…	2201156	Acidimicrobiales bacterium
job.pdb	AF-A0A0F8X5K6-F1-model_v4 Molybdopterin domain-containing protein	18.300	355	205	11	1	355	98	367	1.000	1.191E-13	329	400	367	RPFLERFTDMPLLVRLDTLQRLRADEVFADYSSDLDVDGPSFTLHGMTEEQHERNGDRVVFDDASGALRAINREDVGDRLDDKGIDPALDYQGTVTLVDGSTVEVMSVLSMYREHLADYDIDSVVDMTGAPRNLIEQLLDDMTTLSPVAFHVGEGVNHYFHATLHNRATYLVGMLLGSVGVSGGGVSTWAGNYKGGVFQAAPWFGPGVGGFVNEDPFHPLTDPSARYSAETARHLVHGEDTSYWGFGDRPLVVDTPEDGRKVFTGTTHMPTPTKALWYNNANLINQAKWHYELVKNVNPKVDLIVDQQIEWTGSAEFADIVLPANSWMEAETWEMGASCSNPFLQVWKGGIEPLN	RDFILEHTNGSYLVRTDTGKMLRGKDI-----------------------ESKKVDAYVIWHEPSNSPNVLSR--TNVK------EANLTGTYNI---NG--IECRPVFQLLMDLANEYTPEKTEIITGVDKELITRLAKRIGKSKKINFLTHMGFTRTYHGDISLRGVISVAAITGNVTTSV-NSGYIPGILNWNPFLKA---------IPDKPSFHRMG------ILNLYDAVISGN------------------------------PYPIKALWFAFINFLNQCANSNKIIEKFYPSLEFIVQTELFMTPSARYADLILPVCSFLE--FSDFLAQP-YPYAQLQQKVIEPLY	-9.967,24.653,-19.441,-11.026,23.109,-16.116,-7.839,21.294,-15.006,-9.751,18.309,-13.600,-9.535,17.392,-9.882,-7.078,14.443,-10.276,-4.083,16.222,-8.661,-4.501,14.843,-5.077,-1.263,12.890,-4.998,1.650,15.340,-5.525,1.572,16.034,-1.744,2.524,12.760,0.038,6.013,14.359,0.136,5.172,17.974,1.136,7.071,17.862,4.477,9.920,15.666,3.152,10.553,18.034,0.210,10.389,20.963,2.698,13.216,19.215,4.671,10.810,18…	IILGHQFPYMYLHGEFWQRKYPDLLVIWGTNPAESMPLQNMRKVLDAKDYGTQVIVIDPRFTVTASKADEYIGLKPATDSALALGIMNIIFHNNLHNRDFILEHTNGSYLVRTDTGKMLRGKDIESKKVDAYVIWHEPSNSPNVLSRTNVKEANLTGTYNINGIECRPVFQLLMDLANEYTPEKTEIITGVDKELITRLAKRIGKSKKINFLTHMGFTRTYHGDISLRGVISVAAITGNVTTSVNSGYIPGILNWNPFLKAIPDKPSFHRMGILNLYDAVISGNPYPIKALWFAFINFLNQCANSNKIIEKFYPSLEFIVQTELFMTPSARYADLILPVCSFLEFSDFLAQPYPYAQLQQKVIEPLY	412755	marine sediment metagenome
job.pdb	AF-A0A059XPM4-F1-model_v4 DMSO Mo-enzyme	28.400	190	108	3	1	190	253	414	1.000	2.934E-09	327	400	430	RPFLERFTDMPLLVRLDTLQRLRADEVFADYSSDLDVDGPSFTLHGMTEEQHERNGDRVVFDDASGALRAINREDVGDRLDDKGIDPALDYQGTVTLVDGSTVEVMSVLSMYREHLADYDIDSVVDMTGAPRNLIEQLLDDMTTLSPVAFHVGEGVNHYFHATLHNRATYLVGMLLGSVGVSGGGVSTWA	RPFIKEQTDLPLLVRTDTGKFLRETDVTGAGRED----------------------QLYVYDSKAGAIARAPRGTLK-----FSGDPALEGRFEVKLHDGTTVTVTPVFENLKKVLAEHTPEKAQAMTGVHPSLVRTLAKKVAT-KRTAAYIGFSSAKIYHGDLAERSLMLAMALTGNWGKPGTGWNSWA	32.390,-24.282,-24.215,32.228,-22.760,-27.728,28.702,-21.402,-27.062,29.434,-20.511,-23.392,32.124,-17.896,-24.177,32.315,-14.064,-23.878,34.820,-11.182,-24.097,33.548,-9.174,-21.088,31.034,-9.181,-18.232,29.412,-5.992,-16.858,26.788,-5.152,-14.239,23.214,-4.774,-15.494,19.602,-4.484,-14.347,16.214,-3.516,-15.825,14.743,-0.026,-15.286,11.165,-1.168,-15.961,9.129,-0.834,-12.738,8.627,-4.528,-11.82…	RQIWNWDKVTWGSHTNVCLPGSCSFHVYVKDGMVWREEQAAKNHASNPDYPDYNPLGCQKGCSFHSNLYGDDRIKYPLRRIGERGSGKWERISWDEAVGDIASAIVDGLEEFGPDSFVLDPPHAHLGSVGWAGSHRMNAAIGGVNPDLNVLIGDFYKGISDTIGKMHIGYSADNLFDAELIFTTCTNWSYTMPAVYHFLSEARYNGTELVSIAPDYSPSTIHADYHVPVQTGTDAGFWMALCQVLVDEDLIDRPFIKEQTDLPLLVRTDTGKFLRETDVTGAGREDQLYVYDSKAGAIARAPRGTLKFSGDPALEGRFEVKLHDGTTVTVTPVFENLKKVLAEHTPEKAQAMTGVHPSLVRTLAKKVATKRTAAYIGFSSAKIYHGDLAERSLMLAMAL…	77133	uncultured bacterium
job.pdb	AF-A0A096ZNW8-F1-model_v4 p-cymene dehydrogenase subunit alpha	20.000	428	239	17	2	374	305	684	1.000	2.795E-13	327	400	964	PFLERFTDMPLLVRLDTLQRLRADEVFADYSSDLDVDGPSFTLHGMTEEQHERNGDRVVFDDASGALRAINREDVGDRLDDKGIDPALDYQGTVTLVDGSTVEVMSVLSMYREHLADYDIDSVVDMTGAPRNLIEQLLDDMTTLSPVAFHVGEG-VNHYFHATLHNRATYLVGMLLGSVGVSGGGVSTW-------------AGNYKGGVFQAAPW--------------------FGPGVGGFVNEDPFHPLTDP---------SARYSAE-TARHLVHGEDTSYWGFGDRPLVVDTPED---------GRKVFT-GTTHMPTPTKALWYNNANLI-NQAKWHYELVKNVNPKVDLIVDQQIEWTGSAEFADIVLPANSWMEAETWEMGASCSNPFLQ…	FVKDQ-TDLPLLVRSDTRMFLTQTDVQADGRDD----------------------HMMLWDAKSNSLKTAPFKTLAL----GDLDPELEVKRTITLKDGKELEVRSVFSLLRDRLSVYTPENASKMCGVSPKMIRHLV-KEITSVKAVCGTTQSCLNKYYHGNLMERSIAMVYCLTGNMGRKGAGFVAFPLLTPDGADKFSVSPSMKEVHSTFEPFEKMAKQRMDDGETFEMIVNAFGR--------AMFKPGTSPVRLPLWGSGQLFWQVHGEGEDLLKNSD-------SWNLGLKRPHNEYLDESLGKKWQPLHPPAEREP---RILISLVSNPLRRKRN-SQQLLTKLWPKLKKIVVIDWRVNSTARHADYVLPACTWYENTNLKWVTTLS-PYLT…	1.626,-7.429,-68.342,-0.994,-10.209,-68.601,0.356,-13.265,-66.725,-1.181,-16.511,-68.024,-2.360,-18.673,-65.079,-1.806,-22.314,-65.991,-3.343,-24.923,-63.639,0.175,-26.213,-62.758,1.331,-22.775,-61.483,-1.979,-22.371,-59.588,-1.435,-25.794,-57.918,2.229,-24.981,-57.137,1.111,-21.577,-55.765,-1.721,-23.256,-53.759,0.651,-25.899,-52.287,3.099,-23.159,-51.207,0.212,-20.942,-49.951,-1.535,-23.818,-48…	MSVNFDRRNFLKGSAATVGGLSLPSFIVEAAEVVGGKSVPVFTSWKDVYRAQWTWDKVVRSTHHLNCWYQAHCSWDVYVKDGLVYREEQAGEYPQVNPQLPDFNPRGCQKGGCFSERMYDPTRIAHPLRRVGERGSGKWERVTWKEALDDIADTYLDVTINEGTDTTVWDLGPGIDLGSGIGAQQRFSRLTQSVSLDMNSDIGDSHRGAAEMFGKISFERSADDYFYSDLILIWAGNPLYTQIPNAHFYTAARYRGAKIISICPDYNASAIKSDLWIPIKPGTDAALALSVCREIIEGGHVDKAFVKDQTDLPLLVRSDTRMFLTQTDVQADGRDDHMMLWDAKSNSLKTAPFKTLALGDLDPELEVKRTITLKDGKELEVRSVFSLLRDRLSVYTPEN…	551760	Aromatoleum aromaticum
job.pdb	AF-A0A381VFM4-F1-model_v4 4Fe-4S Mo/W bis-MGD-type domain-containing protein	17.400	441	253	16	3	391	301	682	1.000	1.121E-13	326	400	692	FLERFTDMPLLVRLDTLQRLRADEVFADYSSDLDVDGPSFTLHGMTEEQHERNGDRVVFDDASGALRA-------------INREDVGDRLDDKGIDPALDYQGTVTLVDGSTVEVMSVLSMYREHLADYDIDSVVDMTGAPRNLIEQLLDDMTTLSPV-AFHVGEGVNHYFHATLHNRATYLVGMLLGSVGVSGGGVST----WAGNYKGGVFQAAPWFGPGVGG-----------FVNEDPFH----PLTDPSARYSAETARHLVHGEDTSYWGFGDRPLVVDTPEDGRKVFTGTTHMPTPTKALWYNNANLINQAKWHYELVKNVNPKVDLIVDQQIEWTGSAEFADIVLPANSWMEAETWEMGASCSNPFLQVWKGGIEPLNDTRDD----IAIF…	YVREQTDLPFLVRLDNQKFLRASDL---------------------DDAGQED-GFYFWDADKQAPVLAPGTGFKPAFGPAAEEPKESLLLGD--FEPALEGQWTVASKDG-DVAVTTVYELVKQNAQNYTPENVAEITGVNPS-VTRNIARSFAGSGAGMIFAGYRVNKWLHGDLILRAWLLMCALTGDTGRAGGGVQTTNLPRADGLNKYAFD-------GLGPRLRVAALAVWDYAKSDNQQLNAAIYGDEIADHIDSHYREAIERRWMP--DYSKKPW----------------------NMAIMAGHNPVSWRASGERWRETALSKVKTLVAITPDMSATAMHSDYVLPAAHHYE--IQDMTMEGRTPYVHVLNAAVEPLGDSKPDWFIQKELL…	-69.521,-29.035,-9.168,-65.800,-29.368,-8.422,-62.919,-27.834,-10.464,-60.143,-29.117,-12.563,-57.144,-26.960,-11.613,-54.278,-26.908,-14.151,-51.153,-27.235,-11.971,-47.747,-25.733,-12.937,-46.527,-29.351,-13.418,-49.202,-30.073,-16.097,-48.025,-27.088,-18.199,-44.355,-28.250,-18.125,-45.291,-31.869,-18.997,-47.322,-30.700,-22.048,-44.316,-28.702,-23.381,-41.913,-31.627,-22.737,-44.167,-34.100,-…	MNPTTTTRRGFVTATAALGLSLKYGCSSETPEQRPAQIYRGWEDLMRNKWTWDRVVRGSRGINCTGHCAFNLYVRNGIVWREEQQGEYGASGDDVPDYGPRGCQKGLRQAKQMYGKQRVLYPMKRVGERAEGQWQRISWDQALTEIADKFIDYAVTDGPTSISYAMGTAMILKRAVFGGLFRFGNITGCEIPETFAGVGDLPVGAFMTLGHPLPGDNMAAVYKSKCCLVWVCNPAATRIPDAHFFWEARYNGTDVVVISPDFNPSAMHASKWVNLKPGTDAALAMAMVQTIIADGTIDWEYVREQTDLPFLVRLDNQKFLRASDLDDAGQEDGFYFWDADKQAPVLAPGTGFKPAFGPAAEEPKESLLLGDFEPALEGQWTVASKDGDVAVTTVYELVK…	408172	marine metagenome
job.pdb	AF-A0A2C9AXH8-F1-model_v4 Anaerobic selenocysteine-containing dehydrogenase	20.100	416	205	17	2	398	254	561	1.000	2.662E-12	326	400	759	PFLERFTDMPLLVRLDTLQRLRADEVFADYSSDLDVDGPSFTLHGMTEEQHERNGDRVVFDDASGALRAINREDVGDRLDDKGIDPALDYQGTVTLVDGSTVEVMSVLSMYREHLADYDIDSVVDMTGAPRNLIEQLLDDMTTLSPVAFHVGEGVNHYFHATLHNRATYLVGMLLGSVGVSGGGVSTWAGNYKGGVFQAAPWFGPGVGGFVNEDPFHPLTDPSARYSAETARHLVHGEDTSYWGFGD-RPLVVD----TPEDGRKVFTGTTHM-----------PTPTKALWYNNANLINQAK-WHYELVKNVNPKVDLIVDQQIEWTGSAEFADIVLPANSWMEAETWEMGASCSNP-FLQVWKGGIEPLNDTRDDIAIFAGVANALTELTGDERFSQ…	FLLQH-TNAPFLVRLDTGALLRESDLSTSGG-----------------------AEYVSWCADRNGPAAI--NSVR--------SPELTARSSVTLSNEQKVDVASVFELLRGLAAQYTPEVASEITDVPANVIRDLAAAFANAKSSAVRAGFGIDRYYYSDLTMRAIAALAVVTGNIGKPGGGVTI--------------------NG------------------------------------GDKVASVRARSFYSPDGKAPHRV--FNMMEADAAVTRGTPYPIKMECISFGNPFNQGKPNRRKVIGEYVGQLEFIVVIDHFMTDTARYADLVLPACTIFERLDV------VVDRFVQLQQPAVKPEGEAKSDFDIFC----LLAKRAG---YGQ…	-27.772,25.114,21.817,-26.774,24.789,18.126,-23.117,24.948,16.967,-20.982,23.844,13.991,-17.663,22.098,14.779,-15.002,21.365,12.135,-13.269,17.948,12.329,-11.324,15.656,9.929,-12.158,12.322,8.281,-8.972,10.328,8.993,-9.438,6.656,7.903,-7.017,4.798,5.664,-8.580,6.182,2.437,-5.500,8.240,1.390,-7.811,11.089,0.213,-5.868,14.216,-0.895,-6.544,16.496,0.852,-7.847,14.747,3.930,-11.589,15.534,3.915,-12.7…	MTQTVRTVCDPNCNAKPRCGIDATVVDGKIVSIRPAEFPAQLDVKSRICMMGMARLEYQYHPDRLLYPLRRTGRRGEGQWERVTWEEAIDLFIERQKFVTDRYGSRSVLFSQYSGASGILAKGSGTRYAALTGSSMTSLVGGGFDYGVAKGLHYTFGLPPVSFWSTGGHNFEDAVNSEIILIWGGNPVVTRSVDYPPLREAQQRGTRLICIDPTQSATSQICDTWITLRPGTDGALALALLNQIIVAHTIDKDFLLQHTNAPFLVRLDTGALLRESDLSTSGGAEYVSWCADRNGPAAINSVRSPELTARSSVTLSNEQKVDVASVFELLRGLAAQYTPEVASEITDVPANVIRDLAAAFANAKSSAVRAGFGIDRYYYSDLTMRAIAALAVVTGNIGK…	1882799	Burkholderia sp. YR290
job.pdb	AF-A0A7X8GLN8-F1-model_v4 Molybdopterin-dependent oxidoreductase	18.800	436	231	17	3	390	253	613	1.000	2.061E-13	324	400	614	FLERFTDMPLLVRLDTLQRLRADEVFADYSSDLDVDGPSFTLHGMTEEQHERNGDRVVFDDASGALRAINREDVGDRLDDKGIDPALDYQGTVTLVDGSTVEVMSVLSMYREHLADYDIDSVVDMTGAPRNLIEQLLDDMTTLSPVAFHVGEGVNHYFHATLHNRATYLVGMLLGSVGVSGGG-------------VSTWAGNYKGGVFQAAPWFGPGVG------GFVNEDPFHPLTDPSARYSAETARHLVHGEDTSYWGFGDRPLVVDTPED------GRKVFTGTTHMPTPTKALWYNNANLINQAKWHYELVKNVN--PKVDLIVDQQIEWTGSAEFADIVLPANSWMEAETWEMGASCSNPFLQVWKGGIEPLNDTRDDIAIFA---------…	YCIQHTVAPFLVRQDNGLFLRQNDIDG--SD---------------------NAGYLTMDADSNELKAL--ETVT--------NPALLGTFDVTLHNGSKLQVKTALQMLKDEADKYKPAEAERLTLVPADKIVEIARIYATNTPSTIYTGFGVDRWDNADQVGRGIATLGVITGQIAKKGASPLGAMGQSAIQYTIS----DAVMGPW-TAP-----TGTMANLLNFV-----------------LLQQAILTG-----------KVDMWEPKDPANPLAGPTGREP-VSKDWPIKGLILTTGNLVSNHAEQKVTIDEMFSEDKLDFICCIDMFMTDTARQADLFLPCTSWF--ENDDIVGGLH-PYVMRMEKAIEPMGESKGDWDIFKLLAQKMGWG…	25.534,-32.646,-19.752,26.041,-28.964,-18.891,26.327,-28.392,-15.112,23.193,-26.786,-13.630,24.045,-23.618,-11.659,21.838,-22.685,-8.667,21.531,-18.997,-7.645,19.624,-17.301,-4.791,16.993,-14.845,-6.067,13.481,-13.509,-5.307,10.107,-13.255,-7.054,9.309,-9.528,-6.670,5.943,-8.708,-8.378,2.964,-6.889,-6.939,2.112,-9.880,-4.684,4.272,-8.466,-1.811,5.337,-11.990,-0.710,8.778,-11.560,-2.361,9.460,-15.…	MSTEIKKFSACVPNCWMNCRLYAHVRDGKLVQTSAAPFPDPSYNRICLRGLSHPQRVNSKDRILHPMKRVGKRGENKFEKITWDEAIDILADNLYKIKEKYGSKAVAFIPWSGSYASINGGMPGAIKRFANIFEGTVVIDGVDFGMPTGMSQVVANMAGGMASLFLGPEPKDLSYAKTIIFWGTNITDSQVHNWHFVLDALENGAKLICIDPRYSETAAKSHEWVRIRPGSDSILALSMIQVIIEENLIDRDYCIQHTVAPFLVRQDNGLFLRQNDIDGSDNAGYLTMDADSNELKALETVTNPALLGTFDVTLHNGSKLQVKTALQMLKDEADKYKPAEAERLTLVPADKIVEIARIYATNTPSTIYTGFGVDRWDNADQVGRGIATLGVITGQIAKK…	2030927	Bacteroidales bacterium
job.pdb	AF-A0A399XRZ9-F1-model_v4 4Fe-4S Mo/W bis-MGD-type domain-containing protein	18.600	466	250	20	1	391	265	676	1.000	1.635E-12	322	400	929	RPFLERFTDMPLLVRLDTLQRLRADEVFADYSSDLDVDGPSFTLHGMTEEQHERNGDRVVFDDASGALRAINREDVGDRLDDKGIDPALDYQGTVTLVDGSTVEVMSVLSMYREHLAD-YDIDSVVDMTGAPRNLIEQLLDDMTTLSPVAFHVGEGVNHYFHATLHNRATYLVGMLLGSVGVSGGGVSTW-------AG--------------------NYKGGVFQA-AP-------------------------WFGPGVGGFVNEDPFHP--LTDPSARYSAETARHLVHGEDTSYWGFGDRPLVVDTPEDGRKVFTGTTHMPTPTKALWYNNANLI-NQ--AKWHYELVKNVNPKVDLIVDQQIEWTGSAEFADIVLPANSWMEAETWEMGASCS…	REFVASQTDLSLLIRTDTNRFLRASDLEENARDD----------------------IFFQWDSKAGAPVEADRA--NLLLGD--REPELTGRFVVGLADGTSVETSPALELLTKLLDEHYSPESASQVCGVSPDVIRDIARKIAS-KKTNILFGAAASKYYHGDLIERSLCLPIALTGNWGKKGTGIRAWSAGMFDGSGIAMAKQMPGVQGADLIIQALEAMVSVTQAQDPTMSRELAGLQLARMQSSMVPPFFFWYYHGGYAKRWSKREWNDPAMTRPLDEYVSE----AIEA---GWWKGL-----IPLPPDS---------SP---KVLIECGGNMLRRTRGGKAH--LLGHLWPKFEKIAVIDTRMTATAQYADLLLPAANHYEKIDFHIPTPHV…	32.090,-57.952,-9.420,31.643,-55.020,-7.010,32.830,-51.784,-8.733,36.257,-50.754,-7.647,36.615,-47.737,-5.286,38.078,-45.746,-8.242,34.926,-46.211,-10.376,32.792,-44.686,-7.584,35.221,-41.708,-7.327,34.723,-40.880,-11.037,30.908,-40.789,-10.660,31.133,-38.753,-7.406,33.481,-36.291,-9.180,30.679,-35.540,-11.686,28.369,-34.656,-8.744,31.104,-32.506,-7.113,31.612,-30.746,-10.484,27.888,-29.843,-10.4…	MSPSTDDHRSTESSYRAMWSWDDVRYGTHCVDCYPGNCPYRVYIRDGKVVREEVAADISPVEDGVPDMNPMGCNKGAVWSHQLRNADRLLSPLRRVGERGSGSWEAVTWDSALSELADSIIDAIEAEGAASVIHEGTPEMTTVAPTHRFMAQIGGTVTDFNATTNDFNVGMHMTFGKYGIVSSIDDWFHSELILVWFLNPAYTRIPHAHYIWEARYHGAEVIQIAPDYNASAMHADEFVPVRLGTDGAFALSISQVLIAEGLIDREFVASQTDLSLLIRTDTNRFLRASDLEENARDDIFFQWDSKAGAPVEADRANLLLGDREPELTGRFVVGLADGTSVETSPALELLTKLLDEHYSPESASQVCGVSPDVIRDIARKIASKKTNILFGAAASKYYH…	1978231	Acidobacteria bacterium
job.pdb	AF-A0A1F8RWB2-F1-model_v4 4Fe-4S Mo/W bis-MGD-type domain-containing protein	20.500	408	250	15	1	374	284	651	1.000	2.630E-13	319	400	925	RPFLERFTDMPLLVRLDTLQRLRADEVFADYSSDLDVDGPSFTLHGMTEEQHERNGDRVVFDDASGALRA------INREDVGDRLDDKGIDPALDYQGTVTLVDGSTVEVMSVLSMYREHLADYDIDSVVDMTGAPRNLIEQLLDDMTTLSPV-AFHVGEGVNHYFHATLHNRATYLVGMLLGSVGVSGGGVST------WA--GNYKGGVFQA-APWFGPGVGGFVNEDPFHPLTDPSARYSA-----ETARHLVHGEDTSYWGFGDRPLVVDTP------------EDGRKVFTGTTHMPTPTKALWYNNANLINQAKWHYELVKNVNPKVDLIVDQQIEWTGSAEFADIVLPANSWMEAETWEM-GASCSNPFLQVWKGGIEPLNDTRDDIAIFA…	RYVQEQ-TDLPFLLREDTRRFLRQSDLVEGGKDN----------------------VFYFWDRATNSLREAPGTAGQPEPSIAL----GDLDPALEGRFEVELATGERVSVRPVFELLRERLRDYTPEQAAKITGVSAKVIRRLAHQ-VAASPAVLVFCSWGACKHYHMDLFQRAIILILALTGNTGKRGAGMRIGAWWNMALSYNRNIGRMIEAQGPSERPKV-------RDLEEMMKSMMRANSPVSPTMVWLYAHDEGYRKLVDTDSYHDPDLPRPVGEYVREALDKGWMPLYPKEGKPP---RVFLYTGMNPLRRWPAPDVIRENLWAKLELIVTWEFRMSSSAMYSDIILPAAGWH--EKSGIKFCQSYVPYVCVGEKAVEPLYESKNEFDIMA…	25.380,-57.536,9.649,22.826,-60.376,9.609,22.293,-62.898,6.756,20.119,-60.899,4.261,23.281,-59.892,2.296,24.360,-63.435,1.250,21.288,-64.634,-0.711,21.438,-61.871,-3.385,24.897,-62.830,-4.798,23.943,-66.422,-5.780,21.143,-65.788,-8.344,23.386,-63.961,-10.874,24.623,-66.419,-13.461,23.150,-68.223,-16.305,20.347,-68.383,-18.820,17.487,-65.979,-19.097,17.315,-64.374,-22.579,19.030,-60.975,-22.858,15…	MTEAGLMLSALGQKGRARGASYRSWEDLYRRKWTWDRVVKGTCNRADCIAACTLNLFVKDGIVWREEQNAMYAQTNASVPDFNPRGCQKGMVYSDLMYDATRIKYPLRRVGERGSGKWERISWEEALTEISDKVIDVCLEDGPESVVYDFGTTNLDFGPGTPAEQHLFQLVGTSALDEWAGVGDLPMGAIQTWGLFNADGTSDDWFNAETILVWLGNPVYTRVPDVHYMWEARYKGAQIITIAPDYNATVVHSDLWVNLRVGSDAALALAICQVILEEGLIKERYVQEQTDLPFLLREDTRRFLRQSDLVEGGKDNVFYFWDRATNSLREAPGTAGQPEPSIALGDLDPALEGRFEVELATGERVSVRPVFELLRERLRDYTPEQAAKITGVSAKVIRR…	1797660	Chloroflexi bacterium RBG_16_68_14
job.pdb	AF-A0A1J5RJK7-F1-model_v4 Acetylene hydratase	19.100	403	226	14	1	389	91	407	1.000	7.873E-13	318	400	610	RPFLERFTDMPLLVRLDTLQRLRADEVFADYSSDLDVDGPSFTLHGMTEEQHERNGDRVVFDDASGALRAINREDVGDRLDDKGIDPALDYQGTVTLVDGSTVEVMSVLSMYREHLADYDIDSVVDMTGAPRNLIEQLLDDMTTLSPVAFHVGEGVNHYFHATLHNRATYLVGMLLGSVGVSGGGV-------STWAGNYKGGVFQAAPWFGPGVGGFVNEDPFHPLTDPSARY--SAETARHLVHGEDTSYWGFGDRPLVVDTPEDGRKVFTGTTHMPTPTKALWYNNANLINQ--AKWHYELVKNVNPKVDLIVDQQIEWTGSAEFADIVLPANSWMEAETWEMGASCS---NPFLQVWKGGIEPLNDTRDDIAIFAGVANALTELTGDERFSQAFM…	REFLLRHTTAPFLVREECGEFLL--------SAE---------------------GQKMVWNEARGGAVPAPPPGSA-------MPVALAGRFTASFPDG-LIPCRTAFELFSRRCAEYPLQRASEITGIPEATIELAADLMSRHSPLAFYGWAGLNQHHEATQTGRALHLLYALAGSYDAPGGNVFFTKPQVRSAVGSELLSPEQA-AKALG-----LSQRPLGPA---GKGWISESDLYRAILDGK------------------------------PYPVRGLLSFGSNLPATRAEPERGQ---EALRKLEFYAHADFFPTVMSHDADILFPVAMPWERQGLQAGFLVNQAAESLIQLRTPVVAPQGEARSDTDIAFGLAARLG-------LNDDFF…	8.857,5.074,-0.943,8.774,7.439,2.074,9.510,4.793,4.785,11.467,1.795,3.369,12.333,3.183,-0.089,10.465,0.083,-1.445,7.143,-1.752,-1.210,6.660,-4.501,1.415,8.123,-7.968,0.695,6.022,-11.178,0.670,5.393,-12.970,4.016,7.777,-15.837,4.559,4.867,-18.202,5.319,7.357,-21.088,5.923,8.982,-19.356,8.939,6.668,-16.589,10.246,5.465,-16.845,13.878,2.614,-14.306,13.465,0.855,-13.075,10.309,-1.323,-9.954,10.279,-3…	MTTFGSGIGMPDFARTGCLTLWGVNPPATWLAMAEEIRTARQRGMKLIVIDPRDAGFAKHADLWLRVRPGTDGVLALALANLMVQSGRYDREFLLRHTTAPFLVREECGEFLLSAEGQKMVWNEARGGAVPAPPPGSAMPVALAGRFTASFPDGLIPCRTAFELFSRRCAEYPLQRASEITGIPEATIELAADLMSRHSPLAFYGWAGLNQHHEATQTGRALHLLYALAGSYDAPGGNVFFTKPQVRSAVGSELLSPEQAAKALGLSQRPLGPAGKGWISESDLYRAILDGKPYPVRGLLSFGSNLPATRAEPERGQEALRKLEFYAHADFFPTVMSHDADILFPVAMPWERQGLQAGFLVNQAAESLIQLRTPVVAPQGEARSDTDIAFGLAARLGLN…	410659	mine drainage metagenome
job.pdb	AF-A0A521XDI0-F1-model_v4 Ethylbenzene dehydrogenase	17.100	461	251	16	2	385	171	577	1.000	8.368E-13	318	400	825	PFLERFTDMPLLVRLDTLQRLRADEVFADYSSDLDVDGPSFTLHGMTEEQHERNGDRVVFDDASGALRAINREDVGDRLDDKGIDPALDYQGTVTLVDGSTVEVMSVLSMYREHLADYDIDSVVDMTGAPRNLIEQLLDDMTTLSPVAFHVGEGVNHYFHATLHNRATYLVGMLLGSVGVSGGGVSTW------------------------AGNYKGGVFQAAPWFGPGVGGFVNEDPFHPLTDPSARYSAETARHLVHGEDT------SYWGFGDRPL---VVDTPEDGR----------------------KVFTGTTHMPTPTKALWYNNANLINQAKWHYEL-VKNVNPKVDLIVDQQIEWTGSAEFADIVLPANSWMEAETWEMGASCSNP--…	FVCEQ-TDLPLLVRVDNQHFLRGSDMVEGGRDD----------------------QFYVWDTKKKRIVEAPLATLSL----GAIKPALTGAQSAQLKDGTVTEVVPVFELMKERLADYTPEKAAEICGVNADVIRTLAEKIAT-KRGSIFCGGTSFKYYHADLMLRAYLLVLALTGNWGRKGTGPVEWSVAGFDGPFLSFAKGDTGRQEARNVMNMRRALMDL----------LKKEDPTM--TDEMAHIELMHRFTQSNGMVPPAMLWYYHWGYKDNWQNREYNDPSMQREFDEYIQEALEKDWWKSPARTASKKTP---------RVYFEVAGNALRRTRGGQNLMLPNIFDKLKCIVSVDWRMSTTGMYSDYVLPPAHHYEKLAF-----MFPTPQ…	5.358,-11.227,-28.666,6.736,-13.564,-31.379,10.080,-14.260,-29.611,11.993,-13.177,-32.765,15.022,-11.099,-31.715,18.051,-9.536,-33.429,21.125,-8.504,-31.435,21.983,-4.811,-32.011,24.752,-2.578,-30.627,24.151,-0.338,-27.592,24.856,2.647,-29.885,22.174,1.518,-32.366,19.546,0.629,-29.719,19.963,3.827,-27.649,20.054,5.978,-30.815,16.783,4.457,-32.100,15.202,4.784,-28.613,16.405,8.428,-28.459,14.804,9…	GDGKWQQVSWDQALTEIADHILDAIVEDGPETIIDEGTPGEGGLLTKMMFGRLIGLLGGVGLDTNATINDFSPGIYLTFGKFDPASSIDDIFHAEFIMYTHINPAYTMIPAFHFTAEARYKGTEVALVAPDVNPSHSHVDYFVPIKPGTDAALGLAMAQVIIEKGIYNKEFVCEQTDLPLLVRVDNQHFLRGSDMVEGGRDDQFYVWDTKKKRIVEAPLATLSLGAIKPALTGAQSAQLKDGTVTEVVPVFELMKERLADYTPEKAAEICGVNADVIRTLAEKIATKRGSIFCGGTSFKYYHADLMLRAYLLVLALTGNWGRKGTGPVEWSVAGFDGPFLSFAKGDTGRQEARNVMNMRRALMDLLKKEDPTMTDEMAHIELMHRFTQSNGMVPPAMLW…	2026734	Dehalococcoidia bacterium
job.pdb	AF-X0STT3-F1-model_v4 4Fe-4S Mo/W bis-MGD-type domain-containing protein	24.600	191	114	6	3	188	263	428	1.000	5.733E-09	317	400	525	FLERFTDMPLLVRLDTLQRLRADEVFADYSSDLDVDGPSFTLHGMTEEQHERNGDRVVFDDASGALRAINREDVGDR----LDDKGIDPALDYQGTVTLVDGSTVEVMSVLSMYREHLADYDIDSVVDMTGAPRNLIEQLLDDMTTLSPV-AFHVGEGVNHYFHATLHNRATYLVGMLLGSVGVSGGGVST	YVREQTDLPILVREDTGLFLRQSDLKKGGK---------------------DN-QFYYWDEATDRIAKV--HGCEGHGGGSLALGELRPALEGSFEVELADGKTVSVRPVFERLKAHMADYTPEKAAELTGLAPGLIRRFATDLAK-APTAMISASWGSCKHHHSDLFQRTMILLMALTGNQGKPGGGVRI	9.921,-25.580,-52.302,6.360,-25.725,-51.013,4.985,-22.168,-50.530,4.879,-23.088,-46.805,8.716,-23.101,-46.909,8.546,-19.270,-47.058,6.872,-19.280,-43.594,9.167,-22.016,-42.215,12.158,-19.906,-43.329,10.801,-16.984,-41.241,10.652,-19.261,-38.137,14.408,-19.854,-37.833,17.103,-18.527,-35.449,20.813,-19.068,-34.745,20.484,-19.229,-30.933,18.153,-18.686,-27.967,19.280,-16.598,-24.958,17.445,-16.124,-…	GDFSDVYRAKWTWDKVAKGTHTRANCISACAWDVFVKDGIVWREEQNAIYEAPRDDVPDQNPRGCQKGACYSDLQVSGSRVLYPMKRVGPRGGGQWKRISWDEAYTEIADRIIDAAVESGTETVIHDHGTTNAGFGPETAGEMRYTDAINATVLDSWSGVGDMPMGAVQTWGMYNCEGTSDDWFRSDYIVVWIGNPAYTRIPDVHSMHEARYRGAKLVVIAPDYNATTVHADYWLNIKPESDAALGLAAAQIIVSEGLYDTEYVREQTDLPILVREDTGLFLRQSDLKKGGKDNQFYYWDEATDRIAKVHGCEGHGGGSLALGELRPALEGSFEVELADGKTVSVRPVFERLKAHMADYTPEKAAELTGLAPGLIRRFATDLAKAPTAMISASWGSCKH…	412755	marine sediment metagenome
job.pdb	AF-A0A4Q3PDE2-F1-model_v4 Molybdopterin oxidoreductase	20.200	409	220	17	3	389	104	428	1.000	3.791E-13	316	400	940	FLERFTDMPLLVRLDTLQRLRADEVFADYSSDLDVDGPSFTLHGMTEEQHERNGDRVVFDDASGALRAINREDVGDRLDDKGIDPALDYQGTVTLVDGSTVEVMSVLSMYREHLADYDIDSVVDMTGAPRNLIEQLLDDMTTLSPVAFHVG-EGVNHYFHATLHNRATYLVGMLLGSVGVSGGGVSTW--------AGNYKGGVFQAAPWFGPGVGGFVNEDPFHPLTDPSARY--SAETARHLVHGEDTSYWGFGDRPLVVDTPEDGRKVFTGTTHMPTPTKALWYNNANLI--------NQAKWHYELVKNVNPKVDLIVDQQIEWTGSAEFADIVLPANSWMEAETWEMGASCSN---PFLQVWKGGIEPLNDTRDDIAIFAGVANALTELTGDER…	FVRSWTNAPFLVDCESQRMLRGSEVWADAAPD----------------------TFVLAHCGEG-LRAHDTRRPLD--DPQTVD--LHARRTIMDIQGRTRHVATAFALLGDAVDAYTAAHVASLTWIDEADLHH-FNALFENGPKASYYAWTGVGQHSNATATERAIGTLYALTGA--CDAPGGNLWTVAPAAARVGDYG---LLAPDQ--QAKALGLD---ALPLGPPSQGWITARDFARAALQGD------------------------------PYAVRALVSFGTNLLVTQSDSARNQA---------ALQTLDFHVHVDVFMNPTAQSADIVLPATLPWEREALKIGFEISQAAAEHVQLRTRMVEPLGQARHDYAIVMDLATRMG-------…	-4.523,0.740,-12.165,-2.850,2.167,-8.983,-0.441,-0.449,-7.554,1.138,-2.910,-10.065,1.758,-1.097,-13.369,4.868,0.930,-12.450,6.586,-2.150,-10.910,5.579,-4.619,-13.649,5.720,-2.392,-16.771,8.135,0.488,-16.058,10.698,-2.311,-15.510,9.731,-3.668,-18.964,10.985,-0.368,-20.457,14.443,-1.434,-19.137,14.518,-5.264,-19.333,11.516,-6.123,-21.555,10.118,-7.976,-18.481,8.994,-7.237,-14.901,11.314,-7.254,-11.…	EVCGWHKDHAHKLTFGQGIGVPDWAQTELIVLWGHNPARTWLAQASQVADAHRRGARVVVIDPKQDGSGQQADLWLRIRPGADGALALGAVRHLLTSRRYDDAFVRSWTNAPFLVDCESQRMLRGSEVWADAAPDTFVLAHCGEGLRAHDTRRPLDDPQTVDLHARRTIMDIQGRTRHVATAFALLGDAVDAYTAAHVASLTWIDEADLHHFNALFENGPKASYYAWTGVGQHSNATATERAIGTLYALTGACDAPGGNLWTVAPAAARVGDYGLLAPDQQAKALGLDALPLGPPSQGWITARDFARAALQGDPYAVRALVSFGTNLLVTQSDSARNQAALQTLDFHVHVDVFMNPTAQSADIVLPATLPWEREALKIGFEISQAAAEHVQLRTRMVEP…	1871071	Comamonadaceae bacterium
job.pdb	AF-A0A518U5I8-F1-model_v4 4Fe-4S Mo/W bis-MGD-type domain-containing protein	16.500	458	257	25	2	387	313	717	1.000	5.140E-13	315	400	982	PFLERFTDMPLLVRLDTLQRLRADEVFADYSSDLDVDGPSFTLHGMTEEQHERNGDRVVFDDASGALRAIN--RED--VGDRLDDKGIDPALDYQGTVTLVDGSTVEVMSVLSMYREHLADYDIDSVVDMTGAPRNLIEQLLDDMTTLSPVAF-HVGEGVNHYFHATLHNRATYLVGMLLGSVGVSGGGVST-------WAGN--------YKGGVFQAAPWFGPGVGGFVNEDPFHPLTDPSARYSAETARHLVHGEDT---------------------------SYWGF-GDRPLVVD--TPEDGRKV------------FTGTTHMPTPTKALWYNNAN-LINQ-AKWHYELVKNVNPKVDLIVDQQIEWTGSAEFADIVLPANSWMEAETWEMG…	YVREQ-TDLPILVRMDTGRMLREADLKEGGK---------------------DN-LVYLWHPQKQAPVPAPGCEGAGGISIRLD---FEPPIEGSWKIKLKDGQEVLLATVGSLLKESLDPWTFERTAEVTTLSVEQIRAFADGWVK-AKRPMVLSSWGSNRYLHSDLMNRTKILCLMLKGAIGRKGAGLQSTGFIDLEGFGNAMQVEKDGIRGRIGMI-----------LN------LMTPKDLF--DVAVDMTMKRKTENQVMREGERRFESEVICNTTVTAVDYRYQGIKEALAKEQDHLLP----RPLAAYHEESTRNGWEPDFPRSGSPKIFFSGGSNLLRRNNLPQYLKA--NMWADMELIVDINPKFSFTGTEADYILPAAGWYEKVGIKYT…	-15.310,-69.050,-41.345,-11.730,-67.766,-41.915,-9.272,-65.587,-39.906,-8.001,-62.224,-40.990,-4.268,-61.665,-40.170,-2.914,-59.242,-37.667,0.117,-56.985,-38.380,-0.060,-54.633,-41.400,-2.595,-51.860,-40.526,-0.791,-50.015,-37.665,2.410,-49.161,-39.624,0.356,-47.793,-42.567,-1.753,-45.668,-40.162,1.421,-44.173,-38.581,2.905,-43.443,-42.048,-0.358,-41.760,-43.180,-0.503,-39.765,-39.884,3.128,-38.6…	MNPVPQNQSRRRFLLLAAAAGAAAAAGIPFYHYRLKAGASAKLGPRATPKLNSWEDLYRQRWTWDKIAKGSHGWSNCRSACAWDLYVKDGVVVREEQTATYDQSEPGVPDFNPRGCQKGACYTEVMYGPSRTSVPLKRVGPRGSGKWERISWDQAMAEIAEKCVDAAVKWGPETIYQDLGPNYDNGPTTAGRFKFQLMAGGLFADMWAEIGDLNLGALMSMGMAHVGGSSDEWFLSDFLVVWMMNPSVTQIPDAHFLYEARYNGTELVVIDPIYSATAIHADQWLPLTPGSDAALGLAVARHLFEQDAIDHAYVREQTDLPILVRMDTGRMLREADLKEGGKDNLVYLWHPQKQAPVPAPGCEGAGGISIRLDFEPPIEGSWKIKLKDGQEVLLATVGS…	1981880	Denitratisoma sp. DHT3
job.pdb	AF-A0A7X5DH28-F1-model_v4 Molybdopterin domain-containing protein	22.700	383	216	15	2	371	107	422	1.000	4.282E-13	314	400	537	PFLERFTDMPLLVRLDTLQRLRADEV----FADYSSDLDVDGPSFTL--HGMTEEQHERNGDRVVFDDASGALRAINREDVGDRLDDKGIDPALDYQGTVTLVDGSTVEVMSVLSMYREHLADYDIDSVVDMTGAPRNLIEQLLDDMTTLSPVAFHVGEGVNHYFHATLHNRATYLVGMLLGSVGVSGGGVST-------WAGNYKGGVFQAAPWFGPGVGGFVNEDPFHPLTDPSARYSAETARHLVHGEDTSYWGFGDRPLVVDTPEDGRKVFTGTTHMPTPTKALWYNNANLINQAKWHYELVKNVNPKVDLIVDQQIEWTGSAEFADIVLPANSWMEAETWEMGASCSNPFLQVWKGGIEPLNDTRDDIAIFAGVANAL	EYVKRATTAPFLIRQDTGLFLRRSDIEGGELADVRD-------AVTLNTAGSTKA-----DPAYVMNEVTGEIAL---YTECD-------TPVLEGEFE---VRG--IKVKTAYSALKEHMAAYTVEDASELSGVPVETIRELVDIYTSGEPVMAYTQFGIDHYRGSHLWGQTLAIIAALTNNLSRHGSGLGGPGCPKGALAPLYVNPVVST---GVSPV-DIANMDPRLC--------SAAWLETVRTGK---YCG-----------------------EDYPIKAFVGATGNPASNYPQQRLWLEDVVGNLDLIVTTDIEMTDTARYSDYVLPASFWL--EYPDIRGNFSNPYLVYGGKAIEPLWECKNDSEITTLIAHGL	-1.119,-7.806,-9.992,1.442,-9.229,-7.554,3.386,-6.028,-6.662,0.756,-3.614,-5.224,-1.797,-5.729,-3.314,-0.634,-4.654,0.183,-0.395,-1.051,-1.096,-3.986,-1.223,-2.430,-4.958,-2.278,1.113,-3.229,0.644,2.851,-4.457,3.102,0.179,-8.012,2.372,1.396,-6.990,3.545,4.919,-4.354,6.298,4.490,-4.785,7.357,0.825,-1.358,5.895,-0.114,0.358,2.543,-0.724,2.996,1.038,1.652,5.624,1.354,-1.137,4.956,5.037,-2.022,3.535,…	MYDWAVGWGTNRVIGGGTFGYSNEPKDMVNSKYIIVWGTNPVLTTPQTWRIILQAKDNGAKLLCIDPMRSATSHYCDEWIQIKQGTDLYLALAMLNEIVKEDRIDVEYVKRATTAPFLIRQDTGLFLRRSDIEGGELADVRDAVTLNTAGSTKADPAYVMNEVTGEIALYTECDTPVLEGEFEVRGIKVKTAYSALKEHMAAYTVEDASELSGVPVETIRELVDIYTSGEPVMAYTQFGIDHYRGSHLWGQTLAIIAALTNNLSRHGSGLGGPGCPKGALAPLYVNPVVSTGVSPVDIANMDPRLCSAAWLETVRTGKYCGEDYPIKAFVGATGNPASNYPQQRLWLEDVVGNLDLIVTTDIEMTDTARYSDYVLPASFWLEYPDIRGNFSNPYLVYGG…	1898204	Clostridiaceae bacterium
job.pdb	AF-A0A1F8RVJ6-F1-model_v4 4Fe-4S Mo/W bis-MGD-type domain-containing protein	16.800	463	264	22	2	391	230	644	1.000	8.368E-13	314	400	895	PFLERFTDMPLLVRLDTLQRLRADEVFADYSSDLDVDGPSFTLHGMTEEQHERNGDRVVFDDASGALRAIN----REDVGDRLDDKGIDPALDYQGTVTLVDGSTVEVMSVLSMYREHLAD-YDIDSVVDMTGAPRNLIEQLLDDMTTLSPVAFHVGEGVNHYFHATLHNRATYLVGMLLGSVGVSGGGVSTW-------AG---------NYKGGVFQAAPWFGPGVGGFVNE---DPFHPLTDPSARYSAETARHLVHGE--DTSYWGFGDRPL-----------VVDTPEDGRKV--------------FTGTTHMP-TPTKALWYNNANLI-----NQAKWHYELVKNVNPKVDLIVDQQIEWTGSAEFADIVLPANSWMEAETWEMGASCSNPF…	FVKEQ-TDLPLLVRLDSGRFLRKSDLEEDGSDD----------------------QFYAWDSATDSLAAASKTTLRW--G------KVKPALEGRHRVRLKDGSRVTVAPAFELLRQHLNRNYTPEKASKICGVNPDQIRS-LGRKVASKRTLVWAGGTSLKYYHGDLMVRSVTLMLGLTGNWGRKGTGITCWSVGFFDGPGITGQKARPGRRAARDLLRRRAEIVNEVKALDETWTDEM-------AGIEMAHRAASMGAIPMIPPAFFWYYHCGYRERWNNREWGDPTMK----RSFDEYFAEALANGWWEGVVRPGPDTPPRVLLQAGGNTLRRVRGGGTQ----LLRNLWPKLDKIITLDWRMSTTARWSDIVLPVANEYEAPNFHLSTPHML-L…	27.532,2.432,1.148,31.237,2.717,0.243,31.901,0.905,-3.064,35.489,-0.365,-3.472,36.999,-0.354,-6.979,40.269,-2.087,-7.945,41.621,-2.186,-11.524,38.363,-0.611,-12.774,36.229,-3.432,-11.265,33.910,-3.326,-8.236,35.470,-5.716,-5.693,33.055,-5.158,-2.768,30.834,-2.734,-0.847,30.625,-1.774,2.849,28.294,0.342,5.001,29.521,3.929,5.337,28.284,4.055,8.972,28.173,7.882,8.859,24.608,8.574,10.110,24.476,11.20…	MRVYVRDGEIVREEQAATFQTIEKGVPDYNPMGCQKGVAWSQTLHGQDRLLHPLRRAGERGEGKWDEISWDEALTEVADSFLDAIEKAGPESIIRLSGAEAGTWTSAGFGRVMGMLGSLSTDVNAEINDFSPGIYITFGKFNICSSLDDEFHAELVLFFQANHMYTVIATAHYTAEARYQGTEIVLFAPDCSPSHIHADYYYPVRMGSDAAWALGASQVIIDEGLYKEQFVKEQTDLPLLVRLDSGRFLRKSDLEEDGSDDQFYAWDSATDSLAAASKTTLRWGKVKPALEGRHRVRLKDGSRVTVAPAFELLRQHLNRNYTPEKASKICGVNPDQIRSLGRKVASKRTLVWAGGTSLKYYHGDLMVRSVTLMLGLTGNWGRKGTGITCWSVGFFDGPG…	1797660	Chloroflexi bacterium RBG_16_68_14
job.pdb	AF-A0A7J5T7L9-F1-model_v4 Molybdopterin-dependent oxidoreductase	19.000	400	207	16	2	383	19	319	1.000	2.630E-13	312	400	534	PFLERFTDMPLLVRLDTLQRLRADEVFADYSSDLDVDGPSFTLHGMTEEQHERNGDRVVFDDASGALRAINREDVGDRLDDKGIDPALDYQGTVTLVDGSTVEVMSVLSMYREHLADYDIDSVVDMTGAPRNLIEQLLDDMTTLSPVAFHVGE-GVNHYFHATLHNRATYLVGMLLGSVGVS--GGGVSTWAGNYKGGVFQAAPWFGPGVGGFVNEDPFHPLTDPSARYSAETARHLVHGEDTSYWGFGDRPLVVDTPEDGRKVFTGTTH------MPTPTKALWYNNA-------NLINQAKWHYELVKNVNPKVDLIVDQQIEWTGSAEFADIVLPANSWMEA-ETWE-MGASCSNPFLQVWKGGIEPLNDTRDDIAIFAGVANALTELTGDERFSQA	PYLKAYTSMPFMVKRSDGSLLRK-----DPVDD---------IKQAGSE-----NPFLVWDENASGLSP---------YDADGISPALDFETT---IDG--EAYATVFKLLKETQKQYSLSWAAEMTGIDEDVLVEITDKYANCGPSILSFGFGGGEKFYNADVAGHAAVLLATLVGSFGTDIPGWGAGAYVNAYQ-------------------------------------------------KIFGAGKLASWPLPSECKVASAPKASVDYRDEESGIRFMWVQNGAFQQIAGNQNRTNEW--------AKGLDFVVVQDIWHTPSVDWADIVLPVCSHFEVDEEIGFLRALRGH--VLLQQKVLDPLFESKTDFWIDREMAKRLG-------YGDA	-9.871,-6.271,-15.718,-10.154,-2.464,-16.265,-6.398,-1.667,-16.326,-5.556,-4.739,-18.480,-8.220,-3.720,-21.025,-6.767,-0.175,-21.082,-3.225,-1.621,-21.477,-4.396,-3.834,-24.379,-6.068,-0.840,-26.081,-2.877,1.272,-25.674,-0.775,-1.574,-27.167,-3.201,-2.167,-30.083,-3.499,1.574,-30.876,0.282,2.097,-30.381,-0.402,4.877,-27.837,2.669,3.852,-25.776,5.842,6.008,-25.617,8.384,3.672,-27.278,11.494,5.937,…	ALYLGMISLILDKVWYNAPYLKAYTSMPFMVKRSDGSLLRKDPVDDIKQAGSENPFLVWDENASGLSPYDADGISPALDFETTIDGEAYATVFKLLKETQKQYSLSWAAEMTGIDEDVLVEITDKYANCGPSILSFGFGGGEKFYNADVAGHAAVLLATLVGSFGTDIPGWGAGAYVNAYQKIFGAGKLASWPLPSECKVASAPKASVDYRDEESGIRFMWVQNGAFQQIAGNQNRTNEWAKGLDFVVVQDIWHTPSVDWADIVLPVCSHFEVDEEIGFLRALRGHVLLQQKVLDPLFESKTDFWIDREMAKRLGYGDALPKSQEELARFQLDNATDKAVAGITLDEVVAGNGVVALKNQPEIARSYSNQTYKTTSGRIDLYYEDLVEYGQALPQYEAP…	216816	Bifidobacterium longum
job.pdb	AF-A0A7V7BHM3-F1-model_v4 Molybdopterin-dependent oxidoreductase	23.600	342	178	16	57	383	14	287	1.000	8.267E-14	312	400	541	DRVVFDDASGALRAINRE--DVGDRLDDKGIDPALDYQGTVTLVDGSTVEVMSVLSMYREHLADYDIDSVVDMTGAPRNLIEQLLDDMTTLSPVAFHVGEGVNHYFHATLHNRATYLVGMLLGSVGVSGGGVSTWAGNY------KGGVFQAAP-WFGPGVGGFVNEDPFHPLTDPSARYSAETARHLVHGEDTSYWGFGDRPLVVDTPEDGRKVFTGTTHMPTPTKALWY------NNANLINQAKWHYELVKNVNPKVDLIVDQQIEWTGSAEFADIVLPANSWMEAETWEMGASCSNPFLQVWKGGIEPLNDTRDDIAIFAGVANALTELTGDERFSQA	EAYVAYN--GQWLTVHPEKLDLP-------LNVQLEGQWEVPLKDGSKVAVTTVFQLLREQVRQMAPGYVVQETGVEWETVVRLAREMATAKPLHVIYGASNYQWYHGDLKGRALALIPVLTGNIGKPGAGISTYAGQYRVRMDVQAWWFPAAPRW--------------TPW------------LYFLHG-PTE-----NM--AAPYPKHG-------------LKGFIFGWHNPFDQHNMANRL---REMA--IRGDLELIVAMDFQRTTSCDWADVVFPAASWYE--KTELVTTPLHPYMQIQQPVIPPLGERRSELWIAREIAKRL-----DSRFESH	-21.325,31.805,22.831,-18.389,29.320,22.679,-18.796,27.631,19.236,-17.744,30.543,17.020,-14.872,29.416,14.774,-11.875,31.582,15.761,-10.819,33.907,13.016,-7.249,32.487,12.994,-8.418,28.873,12.372,-7.724,27.747,8.746,-10.905,26.761,6.901,-9.837,23.082,6.543,-9.590,22.736,10.362,-12.194,22.466,13.136,-12.109,21.205,16.740,-14.661,21.120,19.574,-14.323,19.990,23.204,-16.492,19.505,26.266,-14.688,21.…	AGLNRPEDVPEYREAYVAYNGQWLTVHPEKLDLPLNVQLEGQWEVPLKDGSKVAVTTVFQLLREQVRQMAPGYVVQETGVEWETVVRLAREMATAKPLHVIYGASNYQWYHGDLKGRALALIPVLTGNIGKPGAGISTYAGQYRVRMDVQAWWFPAAPRWTPWLYFLHGPTENMAAPYPKHGLKGFIFGWHNPFDQHNMANRLREMAIRGDLELIVAMDFQRTTSCDWADVVFPAASWYEKTELVTTPLHPYMQIQQPVIPPLGERRSELWIAREIAKRLDSRFESHFFPGDDEQTAAEKAIELILRTGGPPVEGITLAQLKQGPVRMQSEGPNNRQVPFYEQIAHKKPFPPLSRPAAYAATARFVKSGRIEFYKDEDIFLRLGEALPVHKPPFVDSEY…	2044939	Clostridia bacterium
job.pdb	AF-A0A7X5DEL5-F1-model_v4 DMSO reductase	17.900	391	220	11	3	385	311	608	1.000	2.086E-12	311	400	616	FLERFTDMPLLVRLDTLQRLRADEVFADYSSDLDVDGPSFTLHGMTEEQHERNGDRVVFDDASGALRAINREDVGDRLDDKGIDPALDYQGTVTLVDGSTVEVMSVLSMYREHLADYDIDSVVDMTGAPRNLIEQLLDDMTTLSPVAFHVGEGVNHYFHATLHNRATYLVGMLLGSVGVSGGGVSTWAGNYKGGVFQAAPWFGPGVGGFVNEDPFHPLTDPSARYSAETARHLVHGEDTSYWGFGDRPLVVDTPEDGRKVFTGT--------THMPTPTKALWYNNANLINQAKWHYELVKNVNPKVDLIVDQQIEWTGSAEFADIVLPANSWMEAETWEMGASCSNPFLQVWKGGIEPLNDTRDDIAIFAGVANALTELTGDERFSQAFM	WLVANSVAPFLVRESDGALLR-----DGEGED---------------------AAWMVWDEASGKAVPNTTE---------GVTAALSGTFEV---DG--ETCRTSFDHLVDEVSKYTLEYTSEITGLDPDVIETFAMEYINAQPAGIRMGQGMQRVYNSHSPFRTVATLAAVAGYIGVEGGGASH-------------------AGGTASIRSTPGITIPAFNYDAWA-----------------------DTGANEVNMVKSSTLYDQIITGDPNPIDFMWFANSNFINMSPDSNKIINEVLPKISTIVTVDPYWTWTARYSDYVLPACNYWE--KWDFLD--RSPWVFFQSPAVTPAGESKSDVEIMSLLAAKVG-------LGDLWA	4.812,-44.880,20.683,1.052,-44.057,20.562,-0.356,-40.469,20.100,1.059,-38.924,16.935,-1.810,-39.529,14.439,-4.414,-36.852,15.448,-3.132,-33.907,13.317,-3.840,-34.835,9.684,-6.519,-32.673,7.941,-9.527,-34.867,7.422,-9.897,-35.220,3.621,-13.558,-34.182,3.091,-13.551,-35.411,-0.548,-11.521,-38.163,-2.200,-12.153,-38.578,-5.966,-15.308,-36.392,-5.980,-17.261,-38.784,-3.678,-18.320,-38.322,-0.042,-16.…	MEEKDQLAPTEFVHDGKLTRRTFVKGAGWLTITSAVGATAVGCAPSAPAEKDELAETGPVADPEEGFTYKSACCSVNCTSRCHLRARVKDDKIYTVTPGQMPGRDDYANCCLRSIGLGTRTHDENVRVMHPMKRTGERGSGEFEQISWEQAIEEIAERMEASKAQYGAKACGFYSFTGNLSKLSWEAPTRFAGTYGGTAFDIEGIMGDHGATMGMTLCFGQGRGAHDTRDYMNSKMVVLWGRNVADTHTSEFRYLVKARENGAKIVVVDPRLCSTAAIADQWIPIKAQTDPALALGMMNVIISNDLHAKDWLVANSVAPFLVRESDGALLRDGEGEDAAWMVWDEASGKAVPNTTEGVTAALSGTFEVDGETCRTSFDHLVDEVSKYTLEYTSEITGLD…	1898204	Clostridiaceae bacterium
job.pdb	AF-A0A0S7WK17-F1-model_v4 Uncharacterized protein	19.800	378	220	16	59	380	10	360	1.000	4.778E-14	310	400	631	VVFDDASGALRAIN--REDVGDRLDDKGIDPALDYQGTVTLVDGSTVEVMSVLSMYREHLADYDIDSVVDMTGAPRNLIEQLLDDMTTLSPVAFHVGEGVNHYFHATLHNRATYLVGMLLGSVGVSGGGVSTW-----AGNY-------------KGGVFQAAPWFGPGVGGFVNEDPFHPLTDPSARYSAETARHLVHGEDTSYWGFGDRPL-----------VVDTPE---------------DGRKVFTGTTHMP-TPTKALWYNNANLI-----NQAKWHYELVKNVNPKVDLIVDQQIEWTGSAEFADIVLPANSWMEAETWEMGASCSNP----FLQVWKGGIEPLNDTRDDIAIFAGVANALTELTGDERF	YLFDTGSQRVVEAPLATLALGD------IDPALEGSYSATLADGRTVEVVPVFELVKERLRDYTPEKASQICGVHPDVIRMLARKLAT-KRGTILSGGTSFKCYHGDLQVRSYLLAMGLTGNWGKKGTGPIEWSAGLFDGPFLYFAKQAPGQEETRRLLDQVAA--AHQV--LRTEDP--TLTDEMAAIELECRIAPTIGYVPPAFFWYHHCGYQDNWNRRQWNDPTMARPFDDYMKEALDKDWWKG-----VARPDEKTPPRVYIECGGNALRRTRGGQTQ----LLEHLWPKLKLAVTVDWRMQTTAMYSDIFLPVAQHYEKLTFH-----IPTPHLLNLTFSDQAAEPPGEAKPEWEIVRLLAQKVEERAKARGF	-26.542,21.165,19.784,-27.463,23.771,17.121,-24.210,24.787,15.378,-22.353,21.828,16.960,-19.578,20.063,15.026,-20.661,17.146,12.805,-17.496,15.255,13.902,-18.191,15.660,17.651,-18.984,12.259,19.200,-20.385,11.388,22.643,-19.841,8.898,25.492,-22.216,7.894,28.286,-20.381,8.580,31.577,-21.319,6.076,34.320,-20.018,8.457,37.026,-22.175,11.454,36.067,-24.966,9.304,34.478,-24.914,11.638,31.444,-23.990,1…	QEGGREDQFYLFDTGSQRVVEAPLATLALGDIDPALEGSYSATLADGRTVEVVPVFELVKERLRDYTPEKASQICGVHPDVIRMLARKLATKRGTILSGGTSFKCYHGDLQVRSYLLAMGLTGNWGKKGTGPIEWSAGLFDGPFLYFAKQAPGQEETRRLLDQVAAAHQVLRTEDPTLTDEMAAIELECRIAPTIGYVPPAFFWYHHCGYQDNWNRRQWNDPTMARPFDDYMKEALDKDWWKGVARPDEKTPPRVYIECGGNALRRTRGGQTQLLEHLWPKLKLAVTVDWRMQTTAMYSDIFLPVAQHYEKLTFHIPTPHLLNLTFSDQAAEPPGEAKPEWEIVRLLAQKVEERAKARGFLQYEDSQGITHRLDNLYDGLTLRGQMVKDEDIADEWVRD…	1703393	Dehalococcoidia bacterium DG_22
job.pdb	AF-A0A485AGV0-F1-model_v4 Respiratory nitrate reductase 2 alpha chain	16.500	544	245	23	3	374	23	529	1.000	4.836E-13	310	400	646	FLERFTDMPLLVR---LDTLQ-----RLRADEVFADYSSDLDVDGPSFTLHGMTEEQHERNGDRVVFDDASGALRA-----------INREDVGDRLDDKGIDPALD--------------Y-----------------------QGTVTLVDGSTVEVMSVLSMYREHLADY-------------DI--------DSVVDMTGAPRNLIEQLLDDMT-----TLSPVAFHVGEGVNHYFHATLHNRATYLVGMLLGSVGVSGGGVSTWAG----NYKGGVFQAAPWFGPGVGGFVNEDPFHPLTDPSARYSAETARHLVH--GEDTSYWGF-GDRPLVVDTPEDGR------------KVFTGTTHMPTP----------------------------…	YCRHYTDMPMLVLLDDRDDGTTVPGRMVRASDLLD-------------GLGESN----NPQWKTVAFSTA-GELVAPNGSIGFRWGEKGKWNLEQRAAGQETELTLSLLDLKDEVAAVGFPYFGGNENPHFRSVPQQPVLIHRLPAKRLTLASGKSRLVVSVYDLV---LANYGLDRGLDDENAAGDFSEVKAYTPAWAEQITGVPRHHIEQIAWEFADTAHKTHGRSMIILGAGVNHWYHMDMNYRGMINMLVFCGCVGQSGGGWSHYVGQEKLRPQTGWLPLA---------FATDWSRPPRQMNST---SYFYNHSSQWRYEKLTAQELLS--PLADASRYTGHLIDFNVRAERMGWLPSAPQLSVNPLTIKRQADAAGLTPADYTAQALKSGAIR…	-20.474,1.263,4.552,-24.288,0.923,4.984,-24.140,-2.882,5.242,-21.494,-2.451,7.998,-23.856,-0.027,9.812,-26.591,-2.714,9.838,-24.079,-5.390,10.969,-22.695,-3.271,13.855,-26.198,-2.161,14.959,-27.704,-5.682,14.965,-24.770,-7.937,15.975,-22.468,-5.648,18.030,-25.003,-3.393,19.841,-28.648,-4.567,19.890,-27.991,-8.347,19.996,-24.229,-8.706,20.576,-22.617,-11.757,19.035,-20.011,-13.280,21.392,-18.155,-…	MAMGHVILKRFHLDNPSDYFLNYCRHYTDMPMLVLLDDRDDGTTVPGRMVRASDLLDGLGESNNPQWKTVAFSTAGELVAPNGSIGFRWGEKGKWNLEQRAAGQETELTLSLLDLKDEVAAVGFPYFGGNENPHFRSVPQQPVLIHRLPAKRLTLASGKSRLVVSVYDLVLANYGLDRGLDDENAAGDFSEVKAYTPAWAEQITGVPRHHIEQIAWEFADTAHKTHGRSMIILGAGVNHWYHMDMNYRGMINMLVFCGCVGQSGGGWSHYVGQEKLRPQTGWLPLAFATDWSRPPRQMNSTSYFYNHSSQWRYEKLTAQELLSPLADASRYTGHLIDFNVRAERMGWLPSAPQLSVNPLTIKRQADAAGLTPADYTAQALKSGAIRFACEQPDNGKNHP…	575	Raoultella planticola
job.pdb	AF-A0A1J5JDK4-F1-model_v4 Perchlorate reductase subunit alpha	23.500	407	204	16	2	391	239	555	1.000	1.448E-12	310	400	804	PFLERFTDMPLLVRLDTLQRLRADEVFADYSSDLDVDGPSFTLHGMTEEQHERNGDRVVFDDASGALRAINREDVGDRLDDKGIDP--ALDYQGTVTLVDGSTVEVMSVLSMYREHLADYDIDSVVDMTGAPRNLIEQLLDDMTTLSPVAFHVGEGVNHYFHATLHNRATYLVGMLLGSVGVSGGGVSTWAG------NYKGGVFQAAP----WFGPGVGGFVNEDPFHPLTDPSARYSAETARHLVHGEDTSYWGFGDRPLVVDTP-EDGRKVFTGTTHMPTP-TKALWYNNANLI---NQAKWHYELVKNVNPKVDLIVDQQIEWTGSAEFADIVLPANSWMEAETWEMGASCSNPFLQVWKGGIEPLNDTRDDIAIFAGVANALTELTGDERFSQA…	AFIKTYSDMPLLVRLDNGRRLKADEVKGLARPD-----------GLPPY------REA-FVAYNGKVLAVHPEKLE-------LPPDVILEGEIEVELKDGRLVRVKPVFQLLKEHLASYTPAYVEQETGVPGDTVVRLAREMATTKPLHVIYGASNYQWYHGDLKGRALALLPVLTGNIGKPGAGISTYAGQYKIRFNVKEWWFPGSPRWLPWL-----------------------------YILHGP---------------TPGMKA--------RWPKNGIKALIFGWGNPFDQHNMADRLRQMA--IKGELEFIAGLDFSLTTSCRYSDVVFPAATWYE--KTELVTTPLHPYMQLQQPAIKPLYEARSELWMARELA---------KRLDPG…	30.330,-8.723,-5.211,27.882,-7.629,-2.458,24.502,-6.272,-3.701,20.748,-6.274,-2.859,17.700,-8.085,-4.289,14.729,-5.696,-4.066,11.681,-6.343,-6.240,8.389,-5.296,-4.749,8.558,-8.270,-2.324,9.289,-6.279,0.916,12.326,-8.443,1.722,15.258,-6.270,0.485,17.675,-9.207,0.787,21.464,-8.793,0.777,23.040,-10.898,-2.002,26.561,-12.016,-2.960,27.007,-12.311,-6.728,29.757,-14.729,-7.804,31.327,-13.167,-10.909,33…	MRTTCSPNCTLACGIRAMVVDGQIKALLPSNDYPEPEYGPRGCLRGLSFINLIYGPDRIKKPLIRTGERGAGEFREVSWEEALDYTAKRLKEIAAKYGPESIGFIFQVGGTGHVQKGAWIALATMAGWSLIHPYDQNGDLPMFWPQTFGVQTEELEPLEWLNSRYTAIFGSNIMVTRLIDADFLIKARNNGTKVVVFDPNYSPTAAKADEWVQLKPSSDAALALGMARVIIEEKLYDEAFIKTYSDMPLLVRLDNGRRLKADEVKGLARPDGLPPYREAFVAYNGKVLAVHPEKLELPPDVILEGEIEVELKDGRLVRVKPVFQLLKEHLASYTPAYVEQETGVPGDTVVRLAREMATTKPLHVIYGASNYQWYHGDLKGRALALLPVLTGNIGKPGAG…	1525	Moorella thermoacetica
job.pdb	AF-A0A7V5XBZ6-F1-model_v4 Uncharacterized protein	18.800	397	238	13	2	376	212	546	1.000	9.566E-12	310	400	826	PFLERFTDMPLLVRLDTLQRLRADEVFADYSSDLDVDGPSFTLHGMTEEQHERNGDRVVFDDASGALRAINREDVGDRLDDKGIDPALDYQGTVTLVDGSTVEVMSVLSMYREHLADYDIDSVVDMTGAPRNLIEQLLDDMTTLSPVAFHVGEGVNHYFHATLHNRATYLVGMLLGSVGVSGGGVST-------WAGNYKGGVFQAAPWFGPGVGG-----------FVNEDPFH----PLTDPSARYSAETARHLVHGEDTSYWGFGDRPLVVDTPEDGRKVFTGTTHMPTPTKALWYNNANLINQAKWHYELVKNVNPKVDLIVDQQIEWTGSAEFADIVLPANSWMEAETWEMGASCSNPFLQVWKGGIEPLNDTRDDIAIFAGVANALTELTG	YVREQ-TDLPFLVRTDNRKFLRRSDLEPDAK-----------------DGDK---QFLFWDESTAQAVA----APADRLELGNLKPAVEGEWTVQTPAG-PVTVTTVFELLKQQVRSYTPEEVAKITGVHADNIRTVARTFAGSGPSMIFAGYRINKWLNGDLALRAWLLMCALTGNTGRAGGGLQTTQLPRGDGLLKYV---------FN-GVGPRLKVAAISLWDYAHADGAELNRKVYGETYAGHVDSHYQQAIERH--------------WIP----------DYAATPWKMGIMAGHNPANWRASGEGWREDALLKLETIVSMTPNMSVTAMLSDYVLPIADHYERQDFIM--EGRTPYVQVIDEAVPPLGESVDDWTAMDRLATAISKRAT	16.250,-14.872,18.363,14.663,-11.635,19.634,15.326,-12.085,23.357,16.114,-15.395,25.093,12.385,-16.159,25.574,11.383,-16.058,21.876,11.634,-18.712,19.137,14.371,-18.311,16.633,13.578,-17.184,13.065,15.133,-20.342,11.509,14.912,-21.960,9.036,12.688,-19.443,7.285,12.463,-20.047,3.496,9.532,-21.261,1.388,8.764,-23.596,-1.561,9.257,-20.724,-4.078,12.738,-19.875,-2.752,13.640,-23.593,-3.013,12.483,-23…	RSGEDTPDYGPRGCQKGLRQSKYMYGRQRVLYPMKRVGKRGEGKWERISWDQACAEIADRFLDYAVEHGPESITFAMGTQMTLKRASFASLFRFANLAGITVPETFAGVGDLPLGAYQVLGYELPGDNMAAVFKSKVCLVWACNPALTRIPDAHFFWEARYNGTEVVVISPEFSGSAIHASKWLNPKPGTDAALAMAMVQVIVEDRAIQWDYVREQTDLPFLVRTDNRKFLRRSDLEPDAKDGDKQFLFWDESTAQAVAAPADRLELGNLKPAVEGEWTVQTPAGPVTVTTVFELLKQQVRSYTPEEVAKITGVHADNIRTVARTFAGSGPSMIFAGYRINKWLNGDLALRAWLLMCALTGNTGRAGGGLQTTQLPRGDGLLKYVFNGVGPRLKVAAIS…	2026725	Chromatiales bacterium
job.pdb	AF-A0A5S9M7S9-F1-model_v4 Molybdopterin domain-containing protein	16.400	389	235	16	2	377	55	366	1.000	1.135E-12	309	400	366	PFLERFTDMPLLVRLDTLQRLRADEVFADYSSDLDVDGPSFTLHGMTEEQHERNGDRVVFDDASGALRAINREDVGDRLDDKGIDPALDYQGTVTLVDGSTVEVMSVLSMYREHLADYDIDSVVDMTGAPRNLIEQLLDDMTTLSPVAFHVGEGVNHYFHATLHNRATYLVGMLLGSVGVSGG-------GVSTWAGNYKGGVFQAAPWFGPGVGGFVNEDPFHPLTDPSARYS--AETARHL-VHGEDTSYWGFGDRPLVVDTPEDGRKVFTGTTHMPTPTKALWYNNANLINQAKWHYELVKNVNPKVDLIVDQQIEWTGSAEFADIVLPANSWMEAETWEMGAS---CSNPFLQVWKGGIEPLNDTRDDIAIFAGVANALTELTGD	QFLLQWTNAPFLVDKRTGKFLR----PAHHQPY----------------------EFLVLDQ-KQKPFKIDTR--ADPETWSEH-ILL--SGEYENED---VSSETVFSQLLKQVSSFRMEHVEKITGIPAEKLTELGELLSQENPITYYSWNGLEQHVNSSSTNRALCILYSLTGCFDKQGGNIILPSLPVNLIKGQD--------------------------LLPTSQEQKRLGLDQRPLGAPKISASGYDFVHAVL-NESP-----YY---------MRGLLSFGGNMVTQNPGTKNMIE-ALKKLEFHVHVDMFHSPMTKFADIVLPAAHAWESPSLLAGFEGNLQTDQHIQYKPAMSKAPGEARPDLQIIMEIAVEMGYQEEF	-9.186,22.634,-8.766,-12.625,21.849,-10.299,-13.745,20.070,-7.090,-12.634,23.075,-4.981,-14.678,25.411,-7.219,-17.650,23.207,-6.163,-16.846,23.625,-2.423,-14.455,20.710,-1.712,-11.645,21.473,0.773,-8.035,20.594,-0.164,-5.567,19.479,2.512,-1.920,19.094,1.440,0.514,17.135,3.635,4.006,17.987,2.321,7.199,19.110,4.161,7.598,21.547,1.273,5.269,24.399,0.297,4.657,23.096,-3.235,2.366,24.853,-5.749,-0.417…	MAARKRGSKLVVIDPRRTTTAAAADLWISPNHGTDIALILGCLQFLIENHSYDEQFLLQWTNAPFLVDKRTGKFLRPAHHQPYEFLVLDQKQKPFKIDTRADPETWSEHILLSGEYENEDVSSETVFSQLLKQVSSFRMEHVEKITGIPAEKLTELGELLSQENPITYYSWNGLEQHVNSSSTNRALCILYSLTGCFDKQGGNIILPSLPVNLIKGQDLLPTSQEQKRLGLDQRPLGAPKISASGYDFVHAVLNESPYYMRGLLSFGGNMVTQNPGTKNMIEALKKLEFHVHVDMFHSPMTKFADIVLPAAHAWESPSLLAGFEGNLQTDQHIQYKPAMSKAPGEARPDLQIIMEIAVEMGYQEEF	561879	Bacillus safensis
job.pdb	AF-A0A1F8XH47-F1-model_v4 4Fe-4S Mo/W bis-MGD-type domain-containing protein	19.200	468	244	20	2	392	267	677	1.000	5.877E-12	307	400	911	PFLERFTDMPLLVRLDTLQRLRADEVFADYSSDLDVDGPSFTLHGMTEEQHERNGDRVVFDDASGALRAINREDVGDRLDDKGIDPALDYQGTVTLVDGSTVEVMSVLSMYREHLADYDIDSVVDMTGAPRNLIEQLLDDMTTLSPVAFHVGEGVNHYFHATLHNRATYLVGMLLGSVGVSGGGVSTW---------AG----NYKGGVFQAAPWFGPGVGGFVNEDPFHPLTDPSARYSAETA----------------------------RH----LVHGED-TSYWGFGDRPLVVDTP---------EDG-RKVFTGTTHMPTPTKALWYNNANLINQAKWHYELVKNVNPKVDLIVDQQIEWTGSAEFADIVLPANSWMEAETWEMGASCSNPFL…	FLREQ-TDLPLLVRTDTRKFLREADLKRSGRDN----------------------IHYFWDLSSGQMKEAPRQTLA--LGD--NVPALEGTYRVMTTSG-IVEVKPVFEFLNAHLQDYKPEKVTTVTGTAPAVIRELARQIAQADAVTNVTTFNWGKFYHGDEIERAIILVFALCGHMGRRGAVYHGFTGGAADTLAPGGMVSGWI--LLRAAA-----------------ASDP--RYAQWKSQGYTDGMIILEYAQEAMAKEKIVSGTLFNYFHGGLLELSERHNSW-----DPTLKRPVAEYVKEALDKGWHKVWPRPGKDP---RALIHYGGSMFRRARATETILKTLLPKLTLIATIDPRWTATALYSDYLLPAAGWYEKFSFYGPQKTDYPYG…	45.228,0.804,16.053,46.484,-2.281,17.835,48.969,-4.414,15.876,48.541,-7.872,14.437,52.147,-8.646,13.449,52.907,-11.974,11.698,51.075,-13.259,8.645,52.831,-15.130,5.807,52.912,-13.604,2.280,50.038,-15.225,0.469,47.135,-15.863,2.922,45.119,-12.602,2.468,44.487,-11.981,-1.279,40.760,-12.629,-0.587,40.537,-9.531,1.711,42.319,-7.010,-0.575,40.475,-4.162,-2.391,41.446,-0.977,-4.305,38.473,1.150,-3.182,…	MRSVTNQQPGQNSALEWDRVVKVTCHNNCSYQKPCILNAYVKDGMLVRVEQSNTHPHSSDPDVPEWEPRGCQKGLVMPQRSYDATRILYPFKRVGERGEGKWQRISWDQALEEISDKLIDIFTTDGLDTVLRVSGSGTLGSESVGIEGLMSVLGIPFTSIMADLGDEHQGVAQVFGQPYVGGSVDNWWYANLVLIWGGNPAYTNISNFHLLTEARYNGTRIVCIAPDYSPSAIHADQWVPVNIGTDAALALAMAQVIVEERLHKEDFLREQTDLPLLVRTDTRKFLREADLKRSGRDNIHYFWDLSSGQMKEAPRQTLALGDNVPALEGTYRVMTTSGIVEVKPVFEFLNAHLQDYKPEKVTTVTGTAPAVIRELARQIAQADAVTNVTTFNWGKFYHG…	1797811	Deltaproteobacteria bacterium GWA2_57_13
job.pdb	AF-A0A315XAU2-F1-model_v4 4Fe-4S Mo/W bis-MGD-type domain-containing protein	16.500	453	266	18	2	392	297	699	1.000	6.246E-12	304	400	944	PFLERFTDMPLLVRLDTLQRLRADEVFADYSSDLDVDGPSFTLHGMTEEQHERNGDRVVFDDASGALRAI-----NRED--VGDRLDDKGIDPALDYQGTVTLVDGSTVEVMSVLSMYREHLADYDIDSVVDMTGAPRNLIEQLLDDMTTLSPVAFHVGEGVNHYFHATLHNRATYLVGMLLG-SVGVSGGGVSTWAGNYKGGVFQAAPWFG-----PGVGGFV---------NEDPFHPLTD-----PSARYSAETARHL---------VHGEDTSYWGFGDRPLVVDTPEDGR-------------KVFTGTTHMPTPTKALWYNNANLINQAKWHYELVKNVNPKVDLIVDQQIEWTGSAEFADIVLPANSWMEAETWEMGASCSNPFLQVWKGGI…	YIKEQ-TDLPFLVREDTGQYLRESDVYEDGSDS----------------------VFFVWNTYTGRKESPTGSWGSTYATIAAD----EDLDPALEGAHRVRLLDGRRVTVRPVFELLKKRAAEYSPEKVEEITGVAANNIRVVAREFAAAKSAMIYASWGASKHYHSDLFQRGMVYLCALTGNSGGKPGSGIKV----------------STWWPTPS----AALTSRGLRLNTEPVPELPVDRVSIQELSKAAFKTGRLGNATPLIPWLYGHDKKWAEMASKQEYNDPSLPRPAREYIDEALAAGWQPIS--PRPPKRPRFYYYSGPNPLRRWPNPHIIRDSLWASIDTIVTCDFRMSTSGLWSDYILPGCGYYEKPGVK-YTSTYVPYVIVGDRAV…	-36.219,-67.911,-11.895,-32.891,-66.043,-12.087,-30.095,-67.704,-10.068,-28.698,-65.496,-7.272,-24.914,-65.342,-7.796,-22.871,-66.480,-4.773,-21.241,-63.666,-2.732,-17.687,-62.866,-3.681,-15.066,-64.510,-1.566,-13.765,-62.229,1.233,-10.755,-60.256,0.129,-7.809,-62.037,1.783,-5.608,-59.403,3.418,-2.310,-60.107,1.647,0.467,-60.531,4.233,2.241,-57.196,4.932,4.695,-56.714,2.103,8.120,-56.101,3.663,8.…	MATVAAPPAPLKRLAPLDAGARLDDLLSRPYEYRSWEDVYRDQWTWDRVVKVTHTRTNCISACSLDAYVKDGIVWREEQNATFEQSFADVPDFNPRGCPAGCVYSSVMYDPTRIKYPMKRAGKRGEGKWERVSWDQALTEIADRLIDVVETDGSDCVVYDNGSTNVDMGIGSPMETHLFTTGVGSTVIDSFAGVGDLPVGLIQAWGLYMSEGTADDWFLSDYILIWIGNPSYTRVPEVHFMWEARYRGAKVVSIAPDYNASTMHADRWLNVRLGTDAALALGMVNVVLSENLHDEAYIKEQTDLPFLVREDTGQYLRESDVYEDGSDSVFFVWNTYTGRKESPTGSWGSTYATIAADEDLDPALEGAHRVRLLDGRRVTVRPVFELLKKRAAEYSPEKV…	2026734	Dehalococcoidia bacterium
job.pdb	AF-A0A3M1KYW1-F1-model_v4 4Fe-4S Mo/W bis-MGD-type domain-containing protein	20.900	467	227	24	2	391	390	791	1.000	4.078E-12	304	400	1028	PFLERFTDMPLLVRLDTLQRLRADEVFADYSSDLDVDGPSFTLHGMTEEQHERNGDRVVFDDASGALRAINREDVGDRLDDKGIDPALDYQGTVTLVDGSTVEVMSVLSMYREHL-ADYDIDSVVDMTGAPRNLIEQLLDDMTTLSP------VAFHVGEGVNHYFHATLHNRATYLVGMLLGSVGVSGGGVSTWAGNY-----KGGVFQAAPWFGPGVGGFVNEDPFHPLTDPSARYSAETARHLVHGEDT-------------------SYWGFGDR-----PLVVD--TPEDGR-------------KVFTGTTHMPTPTKALWYNNANLINQAKWHYELVKNVNPKVDLIVDQQIEWTGSAEFADIVLPANSWMEAETWEMGASCSNP-------…	FVRAQ-TDLPLLVREDGRF-LRGSDLKKDGGDD----------------------VFYALDEATGKIAEAPR----DRLDWGKVRPALSGAIRVRTLDG-EVTVRPVLDVLRERLDRDYRLEQVAAVCGAPLGAVKRLAE---IVSNSSRLGGIA---GSCIPKFYHGDLIMRAQILVFVLGGHLGRAGAGYDT-----CPFLRVDGLD---RFGSSQIDGILG----------KLRLAPKIIRRRLAGETTERVLYDLLRDYMETANVVSSVLYWRRHARMQDRTDADWGRKLPRPVADYVEESFAKGWQRQP----PETPPRVLFLAGSNLVRRLRSSDLLLERTFPGVDLIVTTEVRMTTSCLYSDILLPGATSYEKDDV--------PNWFTLLS…	56.483,19.816,-3.137,55.976,21.148,0.468,53.364,22.533,2.781,53.498,24.492,5.583,51.180,25.552,7.903,50.295,28.314,10.515,48.779,30.790,11.916,45.676,32.462,13.544,44.251,35.869,14.529,42.147,38.237,14.490,39.275,40.807,14.460,37.108,42.956,12.609,33.515,43.428,12.073,30.559,44.372,14.392,26.950,45.364,13.422,24.328,45.591,11.712,21.360,43.388,12.860,18.223,42.320,12.802,15.674,39.541,12.711,16.1…	MYSPVVSESSKLSKKVSLLCVITSKNTSRNAPRIAALDSEQAENHPRIKRLRGPPEVAAPIARGNGRSARQAPTAGANGEERQLNHVQISRRGFLKLTGASLALCLTSLRTVATPAQAADAEAGTRVYRGWQELYRQRFTWDRRVRCTHVVNCWYQRNCAWDVFVKDGIVVREEQAGEYPPGNDVPDFNPRGCQKGACYSSVVHSPARLRYPLRRVGPRGSRKWKRISWDQALDEIADRLIDAVSDPGPESIVLDIGGSLASSTWRLGIRRIVDLLDGIELDTNTELDDGQGGASITFGTPISSRSSDDLFRSDVILIWGANPVYTQIPNAHFINEARYHGATIVTIAPDYSASAIHADLFVPVRPGTDAALALGIARHMLATGRFDADFVRAQTDLPL…	2026735	Deltaproteobacteria bacterium
job.pdb	AF-A0A3B9W0J7-F1-model_v4 Nitrate reductase subunit alpha	16.200	535	251	24	3	376	15	513	1.000	5.397E-14	303	400	620	FLERFTDMPLLVR---LDTLQRLRADEVFADYSSDLDVDGPSFTLHGMTEEQHERNGDRVVFDDASGALR----AINREDVGDRLDD-----KGIDPALD------YQGTVTL-----VDGST--------------VEVMSVLSMYREHLAD----------------------YDIDSVVDMTGAPRNLIEQLLDDMT-----TLSPVAFHVGEGVNHYFHATLHNRATYLVGMLLGSVGVSGGGVSTW----AGNYKGGVFQAA-----------------------PWFGPG--------VGGFVNEDPFHPLTDPSARY---------------------SAETARHLVHG--EDTSYWGFGDRPLV----------VDTPEDGRKVFTGTTHM…	YVRQYTDLPFLVRLVQRDDGSLTPSKFLTA---KDLPAEAGA----------EDAAFRTVLFDKKTGHPAVPNGSIGFRYSGSGEGKWNLDLEGIEPALSLREVSGESAEILLPCFEQADGTGSVLRRGVPVIEVEGELVTTVFDLM---LAQYGVGREGLPGEWAAGYDDASTPYTPAWQEEITSVPAQACIRVAREFARNAEESKGRSMIIMGAGICQWFHGDTTYRAVLALVMLTGCMGRNGGGWAHYVGQEKTRPATGWVSLANALDWSRPPRTMIGTGYWYMHTDQWRQDGYSADALKSPLSTGALDGMHTA---DALAQSARLGWMPFYPQFDRNPLDLADEAEAAVAAGTAKDTPGYIADA--LKNRTLNPAIEDVDAPE------------…	-26.151,-2.957,19.814,-28.666,-5.833,19.359,-26.246,-8.756,18.753,-23.419,-7.758,21.154,-24.811,-5.445,23.888,-28.522,-6.264,24.263,-27.955,-9.961,23.417,-24.535,-11.645,23.182,-24.476,-13.930,20.124,-21.739,-16.509,20.928,-20.941,-17.171,17.317,-20.215,-13.447,16.782,-18.418,-12.781,20.102,-16.219,-15.922,19.763,-15.384,-14.965,16.160,-14.341,-11.393,17.002,-12.375,-12.427,20.140,-10.196,-14.747…	KEFFVDRDVPFFSDYVRQYTDLPFLVRLVQRDDGSLTPSKFLTAKDLPAEAGAEDAAFRTVLFDKKTGHPAVPNGSIGFRYSGSGEGKWNLDLEGIEPALSLREVSGESAEILLPCFEQADGTGSVLRRGVPVIEVEGELVTTVFDLMLAQYGVGREGLPGEWAAGYDDASTPYTPAWQEEITSVPAQACIRVAREFARNAEESKGRSMIIMGAGICQWFHGDTTYRAVLALVMLTGCMGRNGGGWAHYVGQEKTRPATGWVSLANALDWSRPPRTMIGTGYWYMHTDQWRQDGYSADALKSPLSTGALDGMHTADALAQSARLGWMPFYPQFDRNPLDLADEAEAAVAAGTAKDTPGYIADALKNRTLNPAIEDVDAPENWPRTLVLWRSNLFGSSAK…	1667	Arthrobacter sp.
job.pdb	AF-A0A7C4R8L0-F1-model_v4 Uncharacterized protein	18.500	416	240	20	3	384	72	422	1.000	1.448E-12	302	400	661	FLERFTDMPLLVRLDTLQRLRADEVFADYSSDLDVDGPSFTLHGMTEEQHERNGDRVVFDDASGALRAINREDVGDRLDDKGIDPALDYQGTVTLVDGSTVEVMSVLSMYREHLADYDIDSVVDMTGAPRNLIEQLLDDM-TTLSPVAFHVGEGVNHY--FHATLHNRATYLVGMLLGSVGV---------SGGGVSTWAGNYKGGVFQAAPWF---------GPGVGGFVNEDPFHPLTDPSARYSAETARHLVHGEDTSYWGFGDRPLVVDTPEDGRKVFTGT--------THMPTPTKALWYNNANLINQA--KWH-YELVKNVNPKVDLIVDQQIEWTGSAEFADIVLPANSWMEAETWEMGASCSNPF--LQVWKGGIEPLNDTRDDIAIFAGV…	FLLQWTNAPFLVRTDQNRLLREKDIREGGSEN----------------------RFIVWNEISNEIAIWDPETQE-YL-PSNTTPALLGEFKVKLATGEEVLCKTVFQMLAERAAEYTPEKVAEITWLDPEKLKEAAMLWATSRKPKTILAFVSS-HQIGRNSSRIHQCVMILHLLMGMVSMPVSFPGPRGPGGIYVR---ESEMEMAEALPENQRRKMIGADKF----KVMAWPQYEIT--------TPLFKKIWGVSNNMSG--------------HGHLVPAPLLWRAILTGKPYPIKALITWTANPMVWAANTKIVYKALKS--PNLELHVVIDHVMTPTAVLADYVIPAACKSL-ETPFI-SNWQDAMGDIIVGQAAIKPLGERRSDYEFWREL…	0.166,-11.161,3.402,1.259,-10.396,-0.152,4.937,-10.335,0.960,7.722,-12.841,0.134,10.788,-11.847,2.229,12.675,-14.830,0.930,12.838,-13.087,-2.478,12.105,-9.418,-1.689,13.737,-8.862,1.758,16.372,-11.560,2.506,17.441,-9.964,5.752,13.827,-9.904,6.995,13.498,-13.552,5.863,16.598,-14.501,7.920,15.084,-12.717,10.952,11.798,-14.627,10.398,13.677,-17.981,10.245,15.722,-17.154,13.382,12.570,-16.165,15.317,…	IGHNPAESFPLEYQTILNNKKQGMKLIVFDPRLTETARYADYWFQIRPGTDAAALLAWINIIIKEKLYDSAFLLQWTNAPFLVRTDQNRLLREKDIREGGSENRFIVWNEISNEIAIWDPETQEYLPSNTTPALLGEFKVKLATGEEVLCKTVFQMLAERAAEYTPEKVAEITWLDPEKLKEAAMLWATSRKPKTILAFVSSHQIGRNSSRIHQCVMILHLLMGMVSMPVSFPGPRGPGGIYVRESEMEMAEALPENQRRKMIGADKFKVMAWPQYEITTPLFKKIWGVSNNMSGHGHLVPAPLLWRAILTGKPYPIKALITWTANPMVWAANTKIVYKALKSPNLELHVVIDHVMTPTAVLADYVIPAACKSLETPFISNWQDAMGDIIVGQAAIKPL…	2026714	Candidatus Bathyarchaeota archaeon
job.pdb	AF-A0A2E7XCY3-F1-model_v4 4Fe-4S Mo/W bis-MGD-type domain-containing protein	20.300	443	263	22	2	390	329	735	1.000	1.847E-12	302	400	979	PFLERFTDMPLLVRLDTLQRLRADEVFADYSSDLDVDGPSFTLHGMTEEQHERNGDRVVFDDASGALRAINRE--DVGDRLDDKGIDPALDYQGTVTLVDGSTVEVMSVLSMYREHLADYDIDSVVDMTGAPRNLIEQLLDDMTTLSPVAFHVG-EGVNHYFHATLHNRATYLVGMLLGSVGVSGGGVSTW-------AGN-------YKGGVFQAAPWFGPGVGGFVNEDPFHPLTDPSARYSAE--------------TARHLVHGEDTSYWGFGDRPLVVDTP----------EDGRKVFTGTTHMPTPTKALWYNNANLINQAKWHYELVKNVNPKVDLIVDQQIEWTGSAEFADIVLPANSWMEAETWEMGASCSNPFLQVWKGGIEPLNDTRD…	FLVEQ-TDMPLLVREDTGEFLRSKHLE-DGTNDV--------RSGAFD-------EFYVVDH-DGELAKVPKTTLALG------QLKPDMSARREIRLKDGSNVEVRTVFTLLQDKVGEYTPEKASEMCGTPANQIIDLARRMAA-AKSACMTTTSNIAKYYHGNLMERAQALVFALCGQYGKKGSGFVAFPFLAFDGATNVIMESADPSGMGRQMMA-AGREQLAALGYTKE-MIAYESARMQDEAGVATQTHGTMFWYTHAGLLETN----EKMHEWDPYLNRPVKEVFEQSLKEGWQHVWPKPGNDP---RLMMSIGSNPLRRIRAYPQLLKHLWPKLRTIVDLDFRLTSTGMMSDYVLPVSAWYERDEVKWVTPL-MPYLHGGEKA-TSYYETKS…	-10.388,-52.247,-10.131,-7.170,-53.554,-11.795,-6.568,-54.773,-15.320,-3.049,-55.238,-16.742,-2.042,-55.292,-20.361,1.532,-56.414,-21.170,3.530,-55.375,-24.182,6.624,-57.551,-24.841,9.771,-55.798,-26.137,12.001,-57.679,-28.594,14.135,-55.412,-30.809,17.954,-55.779,-30.586,20.493,-53.004,-30.622,24.049,-54.429,-30.626,26.467,-52.749,-28.196,29.983,-54.164,-28.781,31.406,-54.343,-25.222,35.161,-55.…	MARRLRVETDGEMIMKNKGISRRKFLQFSGVSTAVIKLPVGLNILSMSGSVAAATEDGYATATTAYGDWRDVYQQRWKWDKITKSSHFTNCWYQSHCAWNVYVKDGLVWREEQVAEYEATNAELPDPNPRGCQKGACFSDRMYDPSRLKYPLKRLGERGSGRWERISWDQAFSEIAESYVDIMVNEGSDRNIIELGPMFTFGTMTAGVMSLSALTDATTIDMNTEIGDGHRGSLETFGKIVFERSADDYFHSDLIFIWGGNPVYTQIPNVHYMLEARYNGATIVVIAPDYSASAVKADIFAKIKPGTDAALALGMANVILKESLYDEVFLVEQTDMPLLVREDTGEFLRSKHLEDGTNDVRSGAFDEFYVVDHDGELAKVPKTTLALGQLKPDMSARRE…	1913989	Gammaproteobacteria bacterium
job.pdb	AF-B5LPG2-F1-model_v4 Nitrate reductase alpha subunit	26.200	187	108	3	2	183	84	245	1.000	2.190E-08	301	400	255	PFLERFTDMPLLVRLDTLQRLRADEVFADYSSDLDVDGPSFTLHGMTEEQHERNGDRVVFDDASGALRA-----INREDVGDRLDDKGIDPALDYQGTVTLVDGSTVEVMSVLSMYREHLADYDIDSVVDMTGAPRNLIEQLLDDMTTLSPVAFHVGEGVNHYFHATLHNRATYLVGMLLGSVGVSG	PYVKEQTDMPLLVLSGTNRFLRESDLKNGGKED----------------------IFYFWDMKQQRAVPTPGSMGSE---QKTIQLNGADPALTGTFHIQLADGKTAEVTTVFDLLKKEIAGYTVDKVATRTGLPPNEIKLFAKELGTRKPAMIIHGAGTNHWFHNDLTNRSFILLVALTGNTGKNA	33.354,-3.113,6.876,29.923,-1.695,5.936,27.596,-4.338,7.462,24.853,-3.564,4.861,26.462,-5.269,1.843,23.783,-7.901,2.660,22.976,-9.668,-0.472,19.204,-9.514,-1.418,17.718,-5.977,-1.579,15.573,-4.499,-4.391,15.844,-0.823,-5.447,12.887,0.415,-7.562,13.782,3.596,-9.505,10.217,4.718,-10.350,10.107,7.817,-12.596,13.598,8.582,-11.221,16.837,9.185,-13.170,19.441,9.065,-10.396,22.332,9.020,-12.942,21.483,1…	VCRLVQTRNTFVLWGANISQTRIPDAHFAYEARYNGAKIVCISPDYNASATHADLYFRINPGSDGILALGVAKLLIDQNLIDAPYVKEQTDMPLLVLSGTNRFLRESDLKNGGKEDIFYFWDMKQQRAVPTPGSMGSEQKTIQLNGADPALTGTFHIQLADGKTAEVTTVFDLLKKEIAGYTVDKVATRTGLPPNEIKLFAKELGTRKPAMIIHGAGTNHWFHNDLTNRSFILLVALTGNTGKNAWIQSLCRPGK	77133	uncultured bacterium
job.pdb	AF-A0A7K3KJ69-F1-model_v4 Uncharacterized protein	18.600	403	226	15	2	379	72	397	1.000	1.717E-13	301	400	623	PFLERFTDMPLLVRLDTLQRLRADEVFADYSSDLDVDGPSFTLHGMT----EEQHERNG-------------DRVVFDDASGALRAINREDVGDRLDDKGIDPALDYQGTVTLVDGSTVEVMSVLSMYREHLADYDIDSVVDMTGAPRNLIEQLLDDMTTLSPVAFHVGEGVNHYFHATLHNRATYLVGMLLGSVGVSGGGVSTWA--------GNYKGGVFQAAPWFGPGVGGFVNEDPFHPLTDPSARYSAETARHLVHGEDTSYWGFGDRPLVVDTPEDGRKVFTGTTHMPTPTKALWYNNANLINQAKWHYELVKNVNPKVDLIVDQQIEWTGSAEFADIVLPANSWMEAETWEMGASCSNPFLQVWKGGIEPLNDTRDDIAIFAGVANALTELT…	FIKDH-SNAAFLVRKDTKNHLAT----TNWP------PEAAQAYGAAVEQLTEQYSPMGPTAVAAAVAAIPVDYYVWDNATNSIALI----------DEAQDPALE--GTFTTPDG--IELETSYSLLKKQLEQYTTAEAARLTGLDEQFVVDFTERFAAEDAVSVNITYGLDHYLNGYQNTWSIAILMALTGNLAKPGAGFT--GVFTTRWSPETLG-------LWVTPEYKVLNAVIPF-----------GIMPEIVATQTLNG--------------------------QPFPMKVMVSHCSNPVSNLGGQREFLDRLLPNLDYYVVIDMEMTDSARYADMVLPASSWY--EVEDIRAGYNNPYSIYQEKAIEPMYESKCD----SEIAGLLGRAL…	-11.205,1.932,-7.190,-11.609,0.851,-3.548,-11.401,4.518,-2.423,-13.980,6.760,-0.696,-12.649,10.322,-1.231,-15.739,11.953,0.194,-14.872,10.326,3.541,-11.121,9.668,3.358,-9.461,12.030,2.464,-12.458,14.321,2.178,-10.409,17.251,0.737,-9.511,15.266,-2.346,-13.180,14.846,-3.407,-13.575,18.519,-4.444,-10.947,18.044,-7.188,-12.701,14.895,-8.478,-16.021,16.823,-8.618,-14.387,19.770,-10.444,-12.885,17.338,…	MGHEPRVHPSPSWRWIQWARENGTKVVTIDPIKSATAHRSDEYIRVNPGHDGYLALAMANYVIKHDLVDWDFIKDHSNAAFLVRKDTKNHLATTNWPPEAAQAYGAAVEQLTEQYSPMGPTAVAAAVAAIPVDYYVWDNATNSIALIDEAQDPALEGTFTTPDGIELETSYSLLKKQLEQYTTAEAARLTGLDEQFVVDFTERFAAEDAVSVNITYGLDHYLNGYQNTWSIAILMALTGNLAKPGAGFTGVFTTRWSPETLGLWVTPEYKVLNAVIPFGIMPEIVATQTLNGQPFPMKVMVSHCSNPVSNLGGQREFLDRLLPNLDYYVVIDMEMTDSARYADMVLPASSWYEVEDIRAGYNNPYSIYQEKAIEPMYESKCDSEIAGLLGRALGFEASF…	1972561	Eggerthellaceae bacterium
job.pdb	AF-A0A7V3MMA2-F1-model_v4 4Fe-4S Mo/W bis-MGD-type domain-containing protein	20.600	451	258	21	2	389	281	694	1.000	6.638E-12	300	400	951	PFLERFTDMPLLVRLDTLQRLRADEVFADYSSDLDVDGPSFTLHGMTEEQHERNGDRVVFDDASGALRAINREDVGDRLDDKGIDPALDYQGTVTLVDGSTVEVMSVLSMYREHLADYDIDSVVDMTGAPRNLIEQLLDDMTTLSPVAFHVGEGVNHYFHATLHNRATYLVGMLLGSVGVSGGGVSTW---------AGNYKG---GVFQAAPWFG--PGVGGFVNEDPFHPLT-DPS---------ARYSAETA------RHLVHGEDTSYWGFGDRPLVVDTPEDGR--------------KVFTGTTHMPTPTKALWYNNANLI-NQ-AKWHYELVKNVNPKVDLIVDQQIEWTGSAEFADIVLPANSWMEAETWEMGAS-CSNPFLQVWKGGIEP…	FVAEQ-TDCPVLVRGDNGRFLRDSDLRAGGDPE----------------------QFYVIDAATGALAQLPKGTLE-----RACEYALDARRTVRLADGVEVEVRTVFSRLKERLKEYTPAKVHEMAGVHPETLQQIAELCRPPRKIFGYMNFIAGKLYHGDLLERSYCYVLALTGSIGKPGAGTQGWSPGTEAAASMSAVSGMPKQLIESSEPIAAVATMSQLMMEDYKTRLKMDPTMPPVEAANGATREALKASGVLTPGAFLWYRHAGYKEVWDR-YLEDPYTDKKTSDYAEDALRRGWWEGF-DHK---VEPKAMLVSGSNPLRRHRGGMNTYL-KTLWPKLELIVVFDTRWSTSGLYADYLLPAASYYE--YADAKYSTPDTRLLCFTDQSVAM…	9.823,-30.306,-24.396,12.027,-32.343,-22.000,15.211,-33.648,-23.508,16.463,-35.764,-20.626,20.106,-34.678,-20.340,21.992,-38.018,-20.348,23.574,-38.960,-17.074,27.078,-38.364,-18.577,26.639,-34.539,-18.900,25.797,-34.440,-15.150,29.450,-35.410,-14.447,31.195,-32.359,-16.008,30.195,-29.831,-13.267,31.375,-31.725,-10.151,34.383,-29.987,-8.579,36.374,-33.132,-7.667,39.605,-31.573,-6.280,40.337,-28.9…	MSRAIPDDERSENRLHTEQEWHRYWQWEGCRWGTHRVNCYPGSCPFKVYVKDNRVVREEISCTYPEFSDPEERVPDYNPRGCQKGYQHSRAMYGPDRVLYPMKRVGERGGGKWERVGWEQAFDEIGARLADIIQKYGAKALLDDHAANGIGVFRGAAEGSTTGITALLGGVSLDLDFVTGDFKSGQWLTFGEMHHAPGIENWFLPDTIILMSNPVYANIPDVHYVLEARYRGAKIIAVAPDKNPSCQFADVWVPINWSADPALWLGVCKILIDNEWIDRNFVAEQTDCPVLVRGDNGRFLRDSDLRAGGDPEQFYVIDAATGALAQLPKGTLERACEYALDARRTVRLADGVEVEVRTVFSRLKERLKEYTPAKVHEMAGVHPETLQQIAELCRPPRKI…	2033014	Armatimonadetes bacterium
job.pdb	AF-A0A1F9KZ92-F1-model_v4 Uncharacterized protein	24.400	294	146	10	117	400	5	232	1.000	1.465E-11	298	400	429	ADYDIDSVVDMTGAPRNLIEQLLDDMTTLSPVAFHVGEGVNHYFHATLHNRATYLVGMLLGSVGVSGGGVSTWAG------NYKGGVFQAAPWFGPGVGGFVNEDPFHPLTDPSARYSAETARHLVHGEDTSYWGFGDRPLVVDTPEDGRKVFTGTTHMPTPTKALWYNNANLINQ-AKWHYELVKNVNPKVDLIVDQQIEWTGSAEFADIVLPANSWMEAETWEMGASCSNP--FLQVWKGGIEPLNDTRDDIAIFAGVANALTELTGDERFSQAFMFADR-PEVYLDRVLAG	GSYPPERASVITGVPARTIRDLAREFASRKPASIRIGFGVDRWYYSDYTARAVANLVVATGNIGVPGGGISVHDGTYPPPLDQRG-------FRSPGGREAATLD------------VVSLVSAIEHGT------------------------------PYPVKALWISAANMFNQTAANRRRVMSSIVPQLELIVVVDHFMTDTAEAADIVLPACTIFERLDL-------VPGMFLQLQQKAVEPEGESKSDFDILAGLARRMG-------LDAYF---DRNPEEYLREMLAT	-27.923,-24.928,-1.491,-28.753,-21.599,-3.184,-25.993,-19.398,-1.724,-27.535,-16.156,-3.094,-30.917,-17.081,-1.543,-29.147,-17.051,1.864,-28.301,-13.309,1.437,-31.606,-11.443,0.916,-31.419,-7.659,0.996,-32.929,-7.754,4.473,-30.076,-9.922,5.797,-27.509,-7.767,3.943,-29.145,-4.657,5.512,-28.567,-5.988,9.056,-24.914,-6.778,8.226,-23.968,-3.614,6.297,-26.331,-1.009,7.826,-27.398,-0.105,4.244,-31.224,…	MDLCGSYPPERASVITGVPARTIRDLAREFASRKPASIRIGFGVDRWYYSDYTARAVANLVVATGNIGVPGGGISVHDGTYPPPLDQRGFRSPGGREAATLDVVSLVSAIEHGTPYPVKALWISAANMFNQTAANRRRVMSSIVPQLELIVVVDHFMTDTAEAADIVLPACTIFERLDLVPGMFLQLQQKAVEPEGESKSDFDILAGLARRMGLDAYFDRNPEEYLREMLATDHPLLAGITMERLQREHAVFLNRPQEPYVSFRDRRFHTPSGRIEIYKEELIPYGAELPRYREPVEASPENPLYRRFPLVLLFSHSKHRIHSTFANMPMIKKIEPEPVVEIHPADARRRGIAPDQLVRVHNDRGSVALRCRFNPDLRAGVVVISEGSWVKDFPGGDPY…	1797892	Deltaproteobacteria bacterium RIFCSPLOWO2_12_FULL_57_22
job.pdb	AF-A0A7C3MMC0-F1-model_v4 4Fe-4S Mo/W bis-MGD-type domain-containing protein	24.200	202	119	5	1	197	277	449	1.000	1.615E-08	296	400	474	RP-FLERFTDMPLLVRLDTLQRLRADEVFADYSSDLDVDGPSFTLHGMTEEQHERNGDRVVFDDASGALRAINRE--DVGDRLDDKGIDPALDYQGTVTLVDGSTVEVMSVLSMYREHLADYDIDSVVDMTGAPRNLIEQLLDDMTTLSPVAFHVGEGVNHYFHATLHNRATYLVGMLLGSVGVSGGGVSTWA--GNYKGGV	DPHFVKEQTDAPVLVREDTHQFLRDSDLNQGGDSE----------------------QFYAVDSASGELVQMPKGTLEPS-------CDYALDANPEVTLSDGKRVHLTTVFSLLKRRVAEYTPEKVHQVSGIHPEQLARVAELCKPPRKVFVFVNWNAGKLYHGDLLERSYCYMLALTGNIGKPGTGTRGWSAGAEYIGGA	31.670,-55.569,-39.141,29.971,-53.251,-36.619,28.834,-50.117,-38.505,30.140,-47.077,-36.614,27.043,-44.873,-36.418,28.520,-41.509,-37.461,27.074,-38.956,-34.998,25.430,-36.704,-37.628,25.036,-34.062,-34.849,28.816,-33.842,-34.136,29.318,-30.713,-36.346,26.375,-28.931,-34.780,27.709,-29.924,-31.328,31.218,-28.623,-32.180,29.705,-25.347,-33.510,27.634,-24.964,-30.301,30.725,-25.705,-28.148,32.783,-…	MARQKVDENAPARQAALKADQTYWQWDNCRWGTHRVNCYPGSCPFKVYAKDNRVIREEISCTYPEFHDPEFRLPDYNPRGCQKGYQHSGAMYGPDRLLYPMKRVGQRGSGQWQRIEWEQAYKEIGAKLADIIQKYGPQAVMDDHGTNGAGVLRGGGEGASTGFVSRLGGVSFDLNFLIGDFNVGQYLTFGQFQQAPGIETWFLADTLIVLSNPAYGNIPDIHYILEARYRGAKVLAIAPDKNATAQFADMWLPINWSADPALWLGVCKILIEKGWIDPHFVKEQTDAPVLVREDTHQFLRDSDLNQGGDSEQFYAVDSASGELVQMPKGTLEPSCDYALDANPEVTLSDGKRVHLTTVFSLLKRRVAEYTPEKVHQVSGIHPEQLARVAELCKPPRKVF…	1869227	bacterium
job.pdb	AF-A0A7C3NTC6-F1-model_v4 Molybdopterin oxidoreductase	19.000	400	230	15	3	384	249	572	1.000	7.498E-12	294	400	573	FLERFTDMPLLVRLDTLQRLRADEVFADYSSDLDVDGPSFTLHGMTEEQHERNGDRVVFDDASGALRAINRED-VGDRLDDKGIDPALDYQGTVTLVDGSTVEVMSVLSMYREHLADYDIDSVVDMTGAPRNLIEQLLDDMTTLSPVAFHVGEGVNHYFHATLHNRATYLVGMLLGSVGVSGG-------GVSTWAGNYKGGVFQAAPWFGPGVGGFVNEDPFHPLTDPSARYSAETA---RHLVHGEDTSYWGFGDRPLVVDTPEDGRKVFTGTTHMPTPTKALWYNNANLI-NQA-KWHYELVKNVNPKVDLIVDQQIEWTGSAEFADIVLPANSWMEAETWEMGASCSNP-----FLQVWKGGIEPLNDTRDDIAIFAGVANALTELTGDERFSQAF	FVRQWTNAPLLVRADNGKALTESDLSQNGSPQ----------------------RFVAWDESAGAAVAYDPAAGDFER---QPVRPAIWGEYRLKAEDGSEIPCRPVFAELAGLAARYSPETSAAITHVPAGTVRQAARLLAENRPVSMYMYNGVGQHTNATQANRAIAVLYALLGDFDQPGGNVVFPKAPLNAVSGKE-----------------------FLPGKVAEQRIGRERKPLGPPAKPGNCAAYDIFTA--VLEQRP------YPV--------KALLNFGSNTVMSTGDSERAR---TAFRALDFAVAAELFMTPTAELCDYVLPAASFL--EMGNLTSDFKHRPRGKLHVQYRPPVVAPLGERRSDTWIIFELAGRLG-------FGRDF	3.073,-29.155,-49.342,5.877,-29.367,-46.787,4.438,-29.978,-43.290,7.056,-27.930,-41.430,5.976,-29.242,-37.989,5.778,-26.156,-35.753,7.949,-26.648,-32.644,5.496,-26.060,-29.756,6.157,-26.325,-25.985,4.906,-24.942,-22.639,6.697,-22.991,-19.871,5.273,-22.778,-16.317,5.753,-19.464,-14.458,3.829,-16.397,-13.218,2.723,-12.998,-14.563,4.714,-10.076,-13.082,2.485,-7.293,-14.500,0.922,-6.926,-11.012,1.213…	MDDVGHASHTVRGYCALCTAHCAAIATVTDGKVVRLEADPDHPNGGVFCIKGKAAPELVYHPDRLNFPLKRTRPKGDSDAGWKRVGWDEALDDIAARLKSIRDSYGPRAVALAKGTSGGTSVSDAERWLARFLNRLGSPNWVSTTHVCNWHKDTGLTYTFGVEIPTPDLARSKAFLLWGHNPSSTSLILAHDIVAARKRGMKIIAVDPRRVGIAGQADVLLQVRPGADGALALALIDVVITENLYDEAFVRQWTNAPLLVRADNGKALTESDLSQNGSPQRFVAWDESAGAAVAYDPAAGDFERQPVRPAIWGEYRLKAEDGSEIPCRPVFAELAGLAARYSPETSAAITHVPAGTVRQAARLLAENRPVSMYMYNGVGQHTNATQANRAIAVLYALLG…	2026735	Deltaproteobacteria bacterium
job.pdb	AF-A0A521X4L6-F1-model_v4 Twin-arginine translocation signal domain-containing protein	18.500	454	260	15	2	383	326	741	1.000	1.759E-11	294	400	990	PFLERFTDMPLLVRLDTLQRLRADEVFADYSSDLDVDGPSFTLHGMTEEQHERNGDRVVFDDASGALRAINRE--DVGDRLDDKGIDPALDYQGTVTLVDGSTVEVMSVLSMYREHLADYDIDSVVDMTGAPRNLIEQLLDDMTTLSPVAFHVGEGVNHYFHATLHNRATYLVGMLLGSVGVSGGGVS-----------------TWAGNYKGGVFQAAPWFGPGVGGFVNEDPFHPLTDPSARYSAETA----------------RHLVHGEDTSYWGFGDRPLVVDTPEDGR---------------KVFT-GTTHMPTPTKALWYNNANLINQAKWHYE-LVKNVNPKVDLIVDQQIEWTGSAEFADIVLPANSWMEAETWEMGASCSNPFLQVWK…	FVKEQ-TDLPLLVRTDNSRYLRQTDIEGKGRED----------------------QLYFWDAVTGALAKAPRNTLKLG------KVDPALEGTFSATLADGSSVEVRPAFAALRDTLKDYTEERAAELCGATPNTIRRLADMIANAKRVHVLQGFNTPKYYHGDLIERSMALVLALTGNFGRPGTGLRGHNSSQLVMANGVKGKLGFEGFMEIAANQL---DIEEEA--KKHDPDLTEEMLAVEVERQEARHSALSPHQMSGLLIPPHFYWYWHGGYKESWNNAAWSDTGMKRTFDEYFNEAIDKGWWDDLIQPAKDQIP---RVFIESCGNALRRTRGGGKLLLDNAWPNYKLVVTIDYRMSATGRQSDVFLPAAAYYEKTDFRFPTAHLN-FLVFTE…	-26.033,-39.991,31.682,-29.602,-39.637,31.352,-33.270,-39.474,31.692,-35.604,-38.110,28.983,-39.020,-36.610,29.803,-41.190,-34.902,27.194,-43.897,-32.666,28.644,-46.130,-30.603,26.345,-46.477,-26.995,27.483,-49.794,-25.526,26.395,-49.037,-21.861,25.776,-52.416,-20.197,25.297,-52.048,-16.799,23.669,-55.323,-14.953,24.124,-55.739,-12.405,21.341,-58.524,-9.797,21.651,-61.224,-10.716,19.098,-63.138,-…	MPAVRRYRTTAGLLNASGIVVNSRITRRTFLKGSGAMVAGLGLSRLVPLPHFDRIASTAARTYSTFEDLYRQKWTWDKVTWGTHLVDCYPGSCSWRVYTKDGLVFREEQGAQYPVVEKGVPDMNPRGCQKGCSFSEVMYGDERIKYPMRRTGERGEGKWERVSWDDALTQVADGIIDAIQEQGPESVMLDFGTGEGGTIHGSIPAWRLVRLLGGTVFDNNALTSDFNVGLYETFGKFQFCSSIDDWYHADLILMWHMNPLFTRIPSAHYITEARYNGTKVVSIAPDYNASTIHADLYVPVQIGTDAALALAVAKIIIDDNRYNASFVKEQTDLPLLVRTDNSRYLRQTDIEGKGREDQLYFWDAVTGALAKAPRNTLKLGKVDPALEGTFSATLADGSS…	2026734	Dehalococcoidia bacterium
job.pdb	AF-A0A3A0B097-F1-model_v4 Nitrate oxidoreductase subunit alpha	54.900	102	44	1	299	398	2	103	1.000	4.548E-08	289	400	478	PKVDLIVDQQIEWTGSAEFADIVLPANSWMEAETWEMGASCSNPFLQVWKGGIEPLNDTRDDIAIFAGVANALTELTGDERFSQAFMF--ADRPEVYLDRVL	PNIELIITMDIEMTATVEYADFALAANSWAEFETYEITASCSNPFLQMWKGGIPPLYDTRDDSRILAEVAAAIGDEIGDPRFRDYWKFLLEGRPEVYIQRLL	14.801,-8.522,11.840,17.699,-9.883,13.978,18.972,-11.867,11.062,19.785,-8.907,8.751,23.441,-7.820,9.155,23.117,-4.685,6.977,20.232,-2.487,5.761,21.030,0.056,3.030,18.257,2.265,1.627,18.066,4.978,-1.045,15.364,7.635,-0.585,14.434,11.291,-1.131,12.373,11.278,2.113,13.270,10.369,5.715,10.958,7.317,5.699,10.598,4.615,8.379,12.796,2.418,6.145,15.491,5.155,6.311,15.094,5.352,10.119,15.703,1.574,10.437,…	NPNIELIITMDIEMTATVEYADFALAANSWAEFETYEITASCSNPFLQMWKGGIPPLYDTRDDSRILAEVAAAIGDEIGDPRFRDYWKFLLEGRPEVYIQRLLDSSLTTSGYQFTDIAAGKYGEPGAALMLFRTYPRIPFWEQINESTPFYTDTGRLNSYCDIPEAIEYGENIISHREGPEATPYLPNVIVSRSRFVRPDDYGIPLDAMGWEERTVRNVAMAWDEVKQSKNPLWEQGFHFYCMTPKTRHRVHSSWSTVDWTIILDSNFGDPYRTDKRLPGPGDHQLHMNPQAAKDLGIEDGDYVYVDANPADRPYVGWQPDDPFYKVARLMLRVKYNPAYPYNIVMLKHGPFMATEKSVKAHETRPDGLAKSEGTGYMANLRYGSQQSVTRDWSMPMHQ…	2026724	Chloroflexi bacterium
job.pdb	AF-A0A3M1QYF3-F1-model_v4 Molybdopterin oxidoreductase	35.000	120	59	3	3	106	29	145	1.000	5.075E-09	288	400	146	FLERFTDMPLLVRLDTLQRLRADEVFADYS------------SDLDVDGPSFTLHGMT----EEQHERNGDRVVFDDASGALRAINREDVGDRLDDKGIDPALDYQGTVTLVDGSTVEVM	YIKRYTDLPLLVRMDTLQLLRPTDLQSDYQLAPLQNYIRVLKADEPAPPP---LQQEAPIVREPLRQEWGDFMVWDSQTNRPVPLSRDDTGKLYEQKGIDAALEGSFTVRLVDGQAVEVR	10.172,-0.388,31.076,10.326,-4.087,32.022,8.402,-6.494,29.732,8.009,-10.276,29.903,10.186,-12.112,27.334,8.282,-12.631,24.136,5.629,-9.937,24.868,7.244,-6.914,23.122,4.939,-7.203,20.035,1.926,-6.990,22.283,3.385,-3.833,23.855,4.022,-2.397,20.346,0.375,-3.083,19.348,-0.665,-1.260,22.548,1.312,1.788,21.341,-0.189,1.512,17.809,-3.696,1.423,19.365,-3.101,4.703,21.249,-1.439,6.361,18.208,-4.347,5.413,…	MIVRPGTTPALALGFCHVLLKEKRYDAEYIKRYTDLPLLVRMDTLQLLRPTDLQSDYQLAPLQNYIRVLKADEPAPPPLQQEAPIVREPLRQEWGDFMVWDSQTNRPVPLSRDDTGKLYEQKGIDAALEGSFTVRLVDGQAVEVRP	2026769	Nitrospinae bacterium
job.pdb	AF-A0A661EL02-F1-model_v4 Ethylbenzene dehydrogenase	17.500	451	270	14	2	390	322	732	1.000	1.987E-11	287	400	853	PFLERFTDMPLLVRLDTLQRLRADEVFADYSSDLDVDGPSFTLHGMTEEQHERNGDRVVFDDASGALRAINREDVGDRLDDKGIDPALDYQGTVTLVDGSTVEVMSVLSMYREHLADYDIDSVVDMTGAPRNLIEQLLDDMTTLSPVAFHVGEGVNHYFHATLHNRATYLVGMLLGSVGVSGGGVSTW--------------------AGNYKGGVFQAAPWFGPGVGGFVNEDPFHP--LTDPSARYSAETA-----RHLVHGEDTSYWGFGDRPLVVDTPEDGR-----------------KVFTGTTHMPTPTKALWYN-NANLINQAKWHYELVKNVNPKVDLIVDQQIEWTGSAEFADIVLPANSWMEAETWEMGAS-CSNPFLQVWKGGIEPL…	FVRSQ-TDMPLLVRHDNAKFLTQVDVEGSGRDD----------------------QFYFYDLTDDGLVKAPRGTLS-----YAGKQALAGHFQVKLANGLTVEVSPMMEFLVAELKDFTPEKVYEKANIHPSLLIKLARK-IASKVTCSYVGFTSAKIYHGDLGERALVLAMALSGNWGKPGTGWNCWAAPADPIEMMMVMDKTVAQGGLAELGQLEHALGEK------LRAEDPDISDELIGIELIKAMTTQLGQVPPVFLLYYHSGYKELYDKQEWSDPALNRSFTEYLDESIEKGWYTRNHVRPAPETTP---KVYMITSGNPLRRLRSGMIKFRDEFIPNLDMLFAIEPRMSTSAMFCDIVLPAAWYY--EKEDMTLSITMNPRMCRIEKAVEPQ…	72.277,-40.137,1.289,75.115,-42.545,2.245,73.999,-42.624,5.933,70.464,-43.713,4.873,71.639,-46.598,2.643,73.848,-48.013,5.435,70.849,-48.007,7.845,68.427,-49.554,5.293,70.866,-52.470,4.864,70.788,-52.975,8.675,66.951,-53.261,8.518,67.054,-56.232,6.091,69.161,-58.152,8.678,66.434,-57.966,11.380,68.431,-56.072,14.066,66.370,-53.042,15.209,62.999,-52.031,16.724,62.223,-48.315,16.263,61.041,-46.099,1…	MGVIETKLQQIKSGASRWSRRDFLKVSGGGALSLSMTQLGGAVSTAFVGRVFAADEKISYSSTEDLYRDIWKWDKVTWGSHTNVCLPGSCSFRIYVKDGMVWREEQSVQNDASNPKYPDYNPLGCQKGCSFHNNLYGDERVKYPLRRVGERGEGKWERVSWDVALNDVASSIVDTLEDQGPDAFVMDPPHAHLGCVGWAGSHRLTQLLGGVSPDLNVLIGDFYKGFFDTIGKQHTGYSADNLFDAELIFLSCSNWSYTNPSVYHFLSEARYNGTELVSLTPDYNPTAITCDYHAPIRQGCDAAFWMGVSKVIIDEGLVNEEFVRSQTDMPLLVRHDNAKFLTQVDVEGSGRDDQFYFYDLTDDGLVKAPRGTLSYAGKQALAGHFQVKLANGLTVEVSP…	1913989	Gammaproteobacteria bacterium
job.pdb	AF-A0A7V0IUY0-F1-model_v4 Dimethylsulfide dehydrogenase	16.100	426	256	17	3	387	312	677	1.000	1.017E-11	286	400	722	FLERFTDMPLLVRLDTLQRLRADEVFADYSSDLDVDGPSFTLHGMTEEQHERNGDRVVFDDASGALRA-----INREDVGDRLDDKGIDPALDYQGTVTLVDGSTVEVMSVLSMYREHLADYDIDSVVDMTGAPRNLIEQLLDDMTTLSPVAFHVGEGVNHYFHATLHNRATYLVGMLLGSVGVSGGGVST---W---------AGN-----------YKGGVFQAAPWFGPGVGGFVNEDPFHPLTDP-SARYSAETARHLVHGEDTSYWGFGDRPLVVDTPEDGRKVFTGTTHMPTPTKALWYNNANLINQAKWHYELVKNVNPKVDLIVDQQIEWTGSAEFADIVLPANSWMEAETWEMGASCSNPFLQVWKG--GIEPLNDTRDDIAIFAGVAN-…	FIREQTDLPFLVRLSDGKLLRNSDMLKGGNEQ----------------------VFYFFDEKTSRPVKAQGSMGSKEPT---LRLGEIRPALEGVFKVKNSEGQEFEVTTVFEMLKKESEKFSPEETEKHTGIHPDIVYSEARRFANAKTAIIMLGYRIHKYFWGTLTCRTATLILALTGHAGRSGG-LDIDNEWALGDFAELSSPKPARFGSGFIGEWKDGQMWQSFLS------HYNDRELKDKTGLDKKDILELIDAGV------KKEG-----------------FAYFDKP----KLMILFHDNKFERNNAQKQTEKAVLDSLELYVNVNYRMDSSALLADILLPSITNYEAWEIRADPGYAR-FANVMMPPDGLKPPGEAKSEWEIGLLLTEK…	-49.241,-16.984,-17.704,-46.785,-19.514,-16.361,-47.736,-21.012,-12.979,-44.657,-22.541,-11.322,-45.754,-24.146,-8.049,-42.869,-24.605,-5.546,-41.535,-28.087,-5.079,-42.386,-29.331,-1.575,-39.737,-31.837,-0.454,-41.784,-34.539,1.296,-39.482,-35.304,4.261,-38.690,-39.036,4.594,-39.215,-39.928,8.275,-36.323,-41.314,10.377,-38.072,-44.731,10.648,-38.396,-45.067,6.838,-34.727,-44.018,6.434,-33.610,-4…	MSDKKPYRFRGMDRRTFLKNMGTAGIAAALVPGCFRPEKIEYVNRQVSDETLSLYRSEFSLTMGDSSGYSLHCVNCKGNCAWQTFEKSGRIVREEQVAGYPQISPEIPDANPRGCNKGALHSQSLYDEDRLLYPMKRAGARGEGKWKRISWDEAMEEIAEKIVDMVSRGEFDNLMVYAGTGILTPARRAASLRLGSLLGATRFNVASAVGDMFPGATITYGISTVGCSSEAWYEADYLLAWGINPTVTRMPDAHYIWEGKYRGARVVTLAPDYNQTARQSSLWIPLKPGSDSFFGMSMINVIIREKLFNEKFIREQTDLPFLVRLSDGKLLRNSDMLKGGNEQVFYFFDEKTSRPVKAQGSMGSKEPTLRLGEIRPALEGVFKVKNSEGQEFEVTTVFE…	2026887	Nitrospirae bacterium
job.pdb	AF-A0A2N4S5W5-F1-model_v4 4Fe-4S Mo/W bis-MGD-type domain-containing protein	19.000	400	234	16	2	384	253	579	1.000	1.297E-11	285	400	805	PFLERFTDMPLLVRLDTLQRLRADEVFADYSSDLDVDGPSFTLHGMTEEQHERNGDRVVFDDASGALRAINREDVGDRLDDKGIDPALDYQGTVTLVDGSTVEVMSVLSMYREHLADYDIDSVVDMTGAPRNLIEQLLDDMTTLSPVAFHVGEGVNHYFHATLHNRATYLVGMLLGSVGVSGGGVSTWAGNYKGGVFQAAP--WFGPGVGGF-VNEDPFHPLTDPSARY-----SAETARHLVHG-------EDTSYWGFGDRPLVVDTPEDGRKVFTGTTHMPTPTKALWYNNANLINQAKWHYELVKNVN--PKVDLIVDQQIEWTGSAEFADIVLPANSWMEAETWEMGASCSNPFLQVWKGGIEPLNDTRDDIAIFAGVANALTELTGDERFSQAF	YCIKH-TVAPFLVRQDNGLFLRQSDIDG--SD---------------------NAGYLTMDADSNKLIAL--ETVA--------NPALLGTFDVTLHDGSKLQVKTALQMLKDEADKYKPTEAERLTLVPADKIIEIARIYATNTPSTIYTGFGVDRWDNADQVGRGIATLGVITGQIAKKGAS----------------PLGAMGQSALQFTISDAVMGPWTSPSGTMAELLNFVLLQQAILTGKVNIWEPKDPANP-------LAGPTGKEPVPKDW------PIKGLILTTGNMVSNHAEQKVTIDEMFSEDKLDFICCIDMFMTDTARQADLFLPCTSWF--ENDDIVGGLH-PYVMRMEKAIEPMGESKGDWKIFKLLAQKMG-------WGEYF	-45.275,-9.731,13.136,-43.286,-6.513,12.622,-42.758,-5.688,8.921,-39.146,-6.325,7.836,-37.650,-3.135,6.342,-35.034,-3.519,3.577,-32.508,-0.677,3.026,-29.561,-0.209,0.624,-26.164,0.053,2.356,-22.508,-1.049,1.985,-19.782,-3.006,3.788,-16.984,-0.388,3.800,-13.909,-1.678,5.722,-10.340,-1.692,4.461,-11.029,-4.572,2.013,-11.754,-2.100,-0.869,-14.686,-4.195,-2.191,-17.315,-1.873,-0.619,-20.011,-4.456,-1…	MSTEIKKFSACVPNCWMNCRLYAHVRDGKLVQTSAAPFPDPSYNRICLRGLSHPQRVNSKDRILHPMKRVGKRGENKFEQITWDEAIDILADNLNKIKEKYGSKAVAFLPWSGSYASINGGMPGAIKRFANLFEGTVVVDGVDFGMPTGMSQVVANMAGGMASLFLGPEPKDLSYAKTIIFWGTNITDSQVHNWHFVLDALENGAKLICIDPRYSETAAKSHEWVRVRPGSDSILALSMIQVIIEENLIDRDYCIKHTVAPFLVRQDNGLFLRQSDIDGSDNAGYLTMDADSNKLIALETVANPALLGTFDVTLHDGSKLQVKTALQMLKDEADKYKPTEAERLTLVPADKIIEIARIYATNTPSTIYTGFGVDRWDNADQVGRGIATLGVITGQIAKK…	2065189	Dysgonamonadaceae bacterium
job.pdb	AF-A0A7C1R5D8-F1-model_v4 DMSO reductase	27.400	131	83	3	270	400	41	159	1.000	2.828E-07	283	400	352	PTPTKALWYNNANLINQAKWHYELVKNVNPKVDLIVDQQIEWTGSAEFADIVLPANSWMEAETWEMGASCSNPFLQVWKGGIEPLNDTRDDIAIFAGVANALTELTGDERFSQAFMFADRPEVYLDRVLAG	PYPIKALWFAFINFLNQCANSNKIIEKFYPSLEFIVQTELFMTPSARYADLILPVCSFLEFSDFLAQP---YPYAQLQQKVIEPLYESKSDVTIVAELAQRLG-------FGE--YFKGGEEGLIDLIMKS	-0.028,7.641,17.385,-1.053,8.803,13.901,-0.540,6.215,11.141,-2.918,3.396,10.101,-2.052,0.274,12.142,-2.704,-3.260,10.859,-4.032,-4.768,14.020,-3.080,-8.463,14.053,-5.921,-10.053,16.057,-4.123,-12.741,18.018,-7.113,-14.703,19.408,-5.147,-16.363,22.265,-5.466,-13.086,24.251,-9.249,-13.273,23.846,-9.310,-16.851,25.233,-7.150,-15.707,28.205,-8.055,-12.004,28.574,-6.934,-11.111,32.101,-8.807,-7.851,32…	NSGYIPGILNWNPFLKAIPDKPSFHRMGILNLYDAVISGNPYPIKALWFAFINFLNQCANSNKIIEKFYPSLEFIVQTELFMTPSARYADLILPVCSFLEFSDFLAQPYPYAQLQQKVIEPLYESKSDVTIVAELAQRLGFGEYFKGGEEGLIDLIMKSRSFEGTSREKLKTQAYKLPSLPEGANFPMNFRTPSGKIELYAEQLVEDGEALPVYLPPIEAPITPGEMKYPLTLINGHTRFRTHSMFANVESLLDLNPEPIVDINPIDAEKRKIINNDIVTVFNDRAQTTLKARITEGVNPGVLNITEGWWIEQFKEGSLNHLTHDLINPVQDKVYEPNMHMNDVAVEIKKRG	1906665	archaeon
job.pdb	AF-A0A7X9GPK1-F1-model_v4 Molybdopterin-dependent oxidoreductase	20.000	275	170	7	111	384	5	230	1.000	6.321E-11	283	400	442	MYREHLADYDIDSVVDMTGAPRNLIEQLLDDMTTLSPVAFHVGEGVNHYFHATLHNRATYLVGMLLGSVGVSGGGVSTWA-GNYKGGVFQAAPWFGPGVGGFVNEDPFHPLTDPSARYSAETARHLVHGEDTSYWGFGDRPLVVDTPEDGRKVFTGTTHMPTPTKALWYNNANLINQAKWHYELVKNVNPKVDLIVDQQIEWTGSAEFADIVLPANSWMEAETWEMGASCSNPFLQVWKGGIEPLNDTRDDIAIFAGVANALTELTGDERFSQAF	LLLDLIAEYTPEKASEICEVPAEDIRKLALMYGETDPAMIRLTQGIQRYYQGHLSCRALITLGAITGNIGKRGAGVSWAGGTLFKLIGGLPPSWAAPNPNVETKKLP---------------GTQL--------YDI------IPNED------------PYPVKSLWLFSYGMGTQAPLLDRLYNEVFPALDLIVVSEQVMTPVTKYADYVLPVTSYFEEE-CDVVGAWSNLYLQFRKQAIKPMWEAKTDWDCMREYAAKMG-------YGEYW	-4.471,33.645,7.469,-3.427,30.030,7.315,-1.931,30.104,10.848,-5.137,31.584,12.338,-7.300,29.068,10.405,-5.121,26.275,11.867,-5.527,27.732,15.401,-9.320,27.934,14.891,-9.378,24.303,13.646,-7.253,22.867,16.506,-9.408,24.725,19.083,-12.159,22.280,18.003,-9.888,19.274,18.935,-9.273,19.461,22.689,-7.585,16.379,24.264,-11.008,15.463,25.663,-12.743,15.565,22.268,-9.766,13.789,20.656,-10.007,11.102,23.42…	PSHQLLLDLIAEYTPEKASEICEVPAEDIRKLALMYGETDPAMIRLTQGIQRYYQGHLSCRALITLGAITGNIGKRGAGVSWAGGTLFKLIGGLPPSWAAPNPNVETKKLPGTQLYDIIPNEDPYPVKSLWLFSYGMGTQAPLLDRLYNEVFPALDLIVVSEQVMTPVTKYADYVLPVTSYFEEECDVVGAWSNLYLQFRKQAIKPMWEAKTDWDCMREYAAKMGYGEYWQMTQQESAEYIVKNSPDPIISGTNLDELREKGVVWANQPEDFVPFEDKKFNTAHGKIELYQDFLTDFGEALPVYKEPIESNRNKKAEKYPLTFMNTHSVFSVHGQHVDLPWILEARPEPRMEMSPVDAKARNLEDGDLVEVFNDRGKFKVKIQISEGIKPGCLNLYQGW…	49981	Desulfitobacterium sp.
job.pdb	AF-A0A661S166-F1-model_v4 Dimethylsulfide dehydrogenase	18.500	393	225	17	3	373	7	326	1.000	1.379E-11	283	400	557	FLERFTDMPLLVRLDTLQR--LRADEVFADYSSDLDVDGPSFTLHGMTEEQHERNGDRVVFDDASGALRAINREDVG-DRLDDKGIDPALDYQGTVTLVDGSTVEVMSVLSMYREHLADYDIDSVVDMTGAPRNLIEQLLDDMTTLSPVAFHVGEGVNHYFHATLHNRATYLVGMLLGSVGVSG-GGVSTWAGNYKGGVFQAAPWFGPGVGGFVNEDPFHPL-----TDPSARYSAETARHLVHGEDTSYWGFGDRPLVVDTPEDGRKVFT--------GTTHMPTPTKALWYNNANLI-----NQAKWHYELVKNVNPKVDLIVDQQIEWTGSAEFADIVLPANSWMEAETWEMGASCSNPFLQVWKGGIEPLNDTRDDIAIFAGVANALTE	FIEKWTNSPFLVRTDQESPALLRESDLKEDGSDI----------------------NFIAHDPVSDSFVVWDTENQAYQKSD---ITPSMEGEFDLTLANGSKAKVKTVWTLYKENAEAYTPEKVSEITWVPADKIKKAARMYAKSKPSALHWGLPIDTIPSTIPTSQAINHLWCLTGNLDNPGGNAIARY---------------AY----DVVTYPYHSGGSILSLPPE-----------VEQKRI---GMHDYG-----PIKDFRAWAQPDKVLEQIFSGDPYEVKGMWIQTANPIACTGMEPKKWHK-----AIKKLDFTVCVDLFMTPTAMLCDVILPAATFLEKDSLR---AWWVP-LNAIKKIVE-VGECKSDIEINLELCKRFMK	29.509,-11.584,-5.354,26.583,-9.894,-3.530,24.607,-8.608,-6.559,23.607,-10.378,-9.808,25.147,-8.195,-12.548,23.875,-10.465,-15.368,20.335,-9.914,-14.059,20.848,-6.142,-13.589,22.368,-5.580,-17.071,19.821,-7.738,-18.920,16.566,-7.357,-16.976,16.731,-3.821,-15.472,16.729,-0.317,-17.014,20.248,0.128,-15.507,21.891,1.104,-18.864,19.190,3.610,-19.753,20.018,7.348,-19.747,18.473,9.964,-17.422,18.708,13…	DLINMDFIEKWTNSPFLVRTDQESPALLRESDLKEDGSDINFIAHDPVSDSFVVWDTENQAYQKSDITPSMEGEFDLTLANGSKAKVKTVWTLYKENAEAYTPEKVSEITWVPADKIKKAARMYAKSKPSALHWGLPIDTIPSTIPTSQAINHLWCLTGNLDNPGGNAIARYAYDVVTYPYHSGGSILSLPPEVEQKRIGMHDYGPIKDFRAWAQPDKVLEQIFSGDPYEVKGMWIQTANPIACTGMEPKKWHKAIKKLDFTVCVDLFMTPTAMLCDVILPAATFLEKDSLRAWWVPLNAIKKIVEVGECKSDIEINLELCKRFMKDFPYDNTEQLFDTLLKSADITYKDLCDKTWMLPPKGHPSRPYFRYEKGLLREDKKPGFKTPSGKIELYSSWLE…	2026735	Deltaproteobacteria bacterium
job.pdb	AF-A0A0F9INP9-F1-model_v4 4Fe-4S Mo/W bis-MGD-type domain-containing protein	26.000	200	115	6	3	198	280	450	1.000	2.190E-08	282	400	521	FLERFTDMPLLVRLDTLQRLRADEVFADYSSDLDVDGPSFTLHGMTEEQHERNGDRVVFDDASGALRAINREDVGDRLDDKGIDPALDYQGTVTLVDGSTVEVMSVLSMYREHLADYDIDSVVDMTGAPRNLIEQLLDDMTTLSP--VAFHVGEGVNHYFHATLHNRATYLVGMLLGSVGVSGGGVSTW-AGNYKG-GVF	FVKEQTDLPLLVRLDNHHFLNQSDFQEGGRQD----------------------QFYFFDEKSGSVVEAPR----GTLDLGDVDPSLDTRHRVRLADGKDVEVVPVFVLMRQRLEEYTPEKASEICGIHPEAMRSLARK---VARLKTNILLGFNSAKYYHGDLMERAMILLLALTNNWGRKGTGIRIWSIGPMDGIGIF	14.672,17.898,-49.417,12.678,14.815,-50.509,13.557,11.979,-48.133,13.809,8.944,-50.415,13.142,5.829,-48.405,16.468,4.148,-49.111,15.074,0.681,-49.649,17.324,-1.827,-47.916,19.747,-2.522,-50.777,20.232,-6.321,-50.759,23.736,-6.651,-49.475,25.058,-10.229,-49.167,24.289,-13.437,-51.047,21.176,-14.719,-49.302,22.064,-18.335,-48.513,19.239,-19.647,-50.721,17.295,-21.918,-48.373,15.415,-24.085,-50.894,…	MTTELRSLQPTAETGGGTYTSVEDVYRQRWQWDNVVWGTHCVDCYPGNCPYRVYIKDGLVLHEEQTATYNVIEKGVPDMNPMGCQKGAMWGQMLYAKERILYPMKRVGERGSGRWKRISWDDALDEVADAVIDAIQEVGPESIIHEVTGAQGGPMALIPCIRFIGRLGGLSMDLDGVVGDLPMGLYEVFGKIFASTMDDWFHSELLLIWHMNPAYTRIPHYHFISEARYKGAEVVTIAPDFSPSAVHADQFLPVRPGTDAALALAMCKTIIDEGLHDTAFVKEQTDLPLLVRLDNHHFLNQSDFQEGGRQDQFYFFDEKSGSVVEAPRGTLDLGDVDPSLDTRHRVRLADGKDVEVVPVFVLMRQRLEEYTPEKASEICGIHPEAMRSLARKVARLKTN…	412755	marine sediment metagenome
job.pdb	AF-A0A350CYJ4-F1-model_v4 Molybdopterin oxidoreductase	15.200	447	224	14	3	396	51	395	1.000	9.001E-12	281	400	621	FLERFTDMPLLVRLDTLQRLRADEVFADYSSDLDVDGPSFTLHGMTEEQHERNGDRVVFDDA------------SGALRAINREDVGDRLDDKGIDPALDYQGTVTLVDGSTVEVMSVLSMYREHLADYDIDSVVDMTGAPRNLIEQLLDDMTTLSPV------AFHVGEGVNHYFHATLHNRATYLVGMLLGSVGVSGGGVSTWAGNYKGGVFQAAPWFGPGVGGFVNEDPFHPLTDPSARYSAETARHLVHGEDTSYWGFGDRPLVVDTPEDGRKVFTGTTHM------------------------PTPTKALWYNNANLI----NQAKWHYELVKNVNPKVDLIVDQQIEWTGSAEFADIVLPANSWMEAETWEMGASCSNPFLQVWKGGIEPL-…	FIQRFTNGAYLVR-DNGRPLTQADVIEGGDKA----------------------KYVVANATGELSFRGLKKNEAGAVVFDE---------DPAFKAVLEGVAPVKLTDGTTIPVKTAYEVVKETAAPYTPEKVYEITGVEPGILLRIAKEFTNLKGVIDDGWYTSKNGT-------DVQLYQLICIANAMNGNIDIPGGLVV-----------------------------------------------------TAGAGFSVPSVSAGKGPNGEKWQEAKEKRIDKIVYPEASATFKVALQAAVTGKPYPIKGVFFVGTTMFHREANSQELAEQLK-----KLELCVVQDVLPQELVDYADYVLPATYFMERKEMAGVKWALNGSIYLSDPGLTPPK…	14.353,-11.912,20.307,12.277,-15.100,19.663,9.759,-13.291,17.420,7.417,-15.644,15.537,6.800,-14.768,11.872,3.730,-16.077,10.021,3.296,-15.515,6.264,-0.298,-15.726,4.988,0.139,-15.936,1.196,-1.243,-18.079,-1.685,2.364,-18.815,-2.533,5.310,-19.670,-0.246,7.226,-16.349,-0.308,10.983,-15.990,-0.131,10.751,-14.990,3.555,9.553,-18.604,4.164,13.126,-19.812,3.490,13.757,-18.555,7.055,12.041,-19.588,10.31…	NGARVVSIDPRMPDISYGDVDWVGIRPSTDAAFVMGLINRMIQDGTADFDFIQRFTNGAYLVRDNGRPLTQADVIEGGDKAKYVVANATGELSFRGLKKNEAGAVVFDEDPAFKAVLEGVAPVKLTDGTTIPVKTAYEVVKETAAPYTPEKVYEITGVEPGILLRIAKEFTNLKGVIDDGWYTSKNGTDVQLYQLICIANAMNGNIDIPGGLVVTAGAGFSVPSVSAGKGPNGEKWQEAKEKRIDKIVYPEASATFKVALQAAVTGKPYPIKGVFFVGTTMFHREANSQELAEQLKKLELCVVQDVLPQELVDYADYVLPATYFMERKEMAGVKWALNGSIYLSDPGLTPPKGCEARHDVWILLEILRRAFPEKAERVGYKECKTAEEFNKYFDAFTDK…	2026794	Sutterellaceae bacterium
job.pdb	AF-A0A0F9JUB8-F1-model_v4 Uncharacterized protein	18.200	406	195	15	1	383	131	422	1.000	3.654E-11	281	400	634	RP-FLERFTDMPLLVRLDTLQRLRADEVFADYSSDLDVDGPSFTLHGMTEEQHERNGDRVVFDDASGALRAINREDVGDRLDDKGIDPALDYQGTVTLVDGSTVEVMSVLSMYREHLADYDIDSVVDMTGAPRNLIEQLLDDMTTLSPVAFHVGEGVNHYFHATLHNRATYLVGMLLGSVGVSGGGVSTWAGNYKGGVFQAAPWFGPGVGGFVNEDPFHPLTDPSARYSAETARHLVHGEDTSYWGFGDRPLVVD-------TPEDGRKVFTGTTHM-------------PTPTKALWYNNANLINQAKWHYELVKNVNPKVDLIVDQQIEWTGSAEFADIVLPANSWMEAETWEMGASCSNPF--LQVWKGGIEPLNDTRDDIAIFAGVANALTELTG…	DPEFVREFTNGSYLVRTDTGKFLRGKDIETKKE-----------------------NVYIIWHEPTDSYKVMRRS--NVK------EACLPGSFK---VNG--IECKPALQMLEDLTLQYTPKKTSEITGVQVDLIIKLAEKIATTKKVVFYTHMGFTRTYHGDISLRGLITVASITGHVTTSF------------------------SSGY-------------------------------------MPAVLNWDPFLKAIPE--KPSFH---RMGILNLYDAVISEKPYPIKAVWFAFINFLNQCANSNKIINEFFPKLDFIVQTELFITPTARYADLLLPVCSFLEFSDFL-----PHPYPYLQLQQKVINPLYESKSDATIVAELAERL-----…	17.569,11.523,-7.348,18.539,14.036,-10.045,17.331,11.476,-12.623,13.704,11.669,-11.408,14.000,15.442,-10.824,15.099,16.095,-14.441,11.874,14.634,-15.899,9.706,16.523,-13.356,11.526,19.772,-14.214,11.014,19.222,-17.970,7.343,18.292,-17.356,6.908,21.581,-15.433,8.551,23.607,-18.248,6.444,21.928,-20.963,3.267,21.723,-18.806,3.205,17.999,-19.653,1.197,15.310,-17.850,3.260,13.549,-15.170,1.858,10.072,…	TTKFGAYLRLASLTQSTRVSAWGYGDAGLPCGSRVIFGHQFPYMHLFGEFWQRKWPDLLVIWGSNPAESMPLQTMRKVLDAKENGTQVVVIDPRFTVTASKADEYIGLKPGTDSAFALGLMHVIFQKRIYDPEFVREFTNGSYLVRTDTGKFLRGKDIETKKENVYIIWHEPTDSYKVMRRSNVKEACLPGSFKVNGIECKPALQMLEDLTLQYTPKKTSEITGVQVDLIIKLAEKIATTKKVVFYTHMGFTRTYHGDISLRGLITVASITGHVTTSFSSGYMPAVLNWDPFLKAIPEKPSFHRMGILNLYDAVISEKPYPIKAVWFAFINFLNQCANSNKIINEFFPKLDFIVQTELFITPTARYADLLLPVCSFLEFSDFLPHPYPYLQLQQKVINP…	412755	marine sediment metagenome
job.pdb	AF-A0A6L3A3B5-F1-model_v4 Ethylbenzene dehydrogenase	25.700	190	110	6	3	190	269	429	1.000	6.966E-08	278	400	471	FLERFTDMPLLVRLDTLQRLRADEVFADYSSDLDVDGPSFTLHGMTEEQHERNGDRVVFDDASGALRAINRE-DVGDRLDDKGIDPALDYQGTVTLVDGSTVEVMSVLSMYREHLAD-YDIDSVVDMTGAPRNLIEQLLDDMTTLSPVAFHVGEGVNHYFHATLHNRATYLVGMLLGSVGVSGGGVSTWA	FLKEQTDFGYLIRLDSRRYLRQTEVEGKGRED----------------------QMYQWVPGKG-LKLADRGNMLL-----KGVDIALDGVFDVKLADGSTVQVTPVYALLKKKLDEEYTPEKQFPITSVHPDTIRMLARKIAT-KRTNIMLGYNACKFYHGDLIERTMCLVLAASGNWGKHGTGIRCWA	20.480,-48.839,-49.300,17.030,-47.433,-48.446,16.525,-44.230,-50.498,13.935,-42.248,-48.508,11.338,-40.716,-50.860,11.690,-36.903,-50.812,8.452,-35.448,-49.378,6.355,-33.614,-52.031,5.241,-31.097,-49.349,6.540,-27.519,-49.744,8.430,-27.398,-46.404,11.087,-24.899,-47.640,8.823,-21.834,-47.174,8.739,-22.717,-43.444,12.521,-22.052,-43.335,11.749,-18.344,-43.981,9.918,-18.359,-40.611,12.439,-20.655,-…	MSTSAASTEYTGWQDVYRDKWKWDSVHWGTHCVDCYPGDCPVRVYVRNGMVWREEQSGTLPVIEEGVPDFNPMGCQKGASWSQSLYGPDRVMYPLKRAGARGEGKWNRISWDQALTEIAEVIIDSINEVGSSSIVQEGTPEGGGSQGMRRFLSVVGGHYLDLNGSINDFSIGLQETFGKFSPTSSADDWFKSELILFWHMNPVYTRIHLYHFIAEARYNGAEVVNISPDINPSHTHADYQVPINGASDPAFALALVQVMCDENIADWKFLKEQTDFGYLIRLDSRRYLRQTEVEGKGREDQMYQWVPGKGLKLADRGNMLLKGVDIALDGVFDVKLADGSTVQVTPVYALLKKKLDEEYTPEKQFPITSVHPDTIRMLARKIATKRTNIMLGYNACKFY…	1869227	bacterium
job.pdb	AF-A0A521WY10-F1-model_v4 4Fe-4S Mo/W bis-MGD-type domain-containing protein	18.900	433	229	22	2	373	288	659	1.000	2.864E-11	278	400	933	PFLERFTDMPLLVRLDTLQRLRADEVFADYSSDLDVDGPSFTLHGMTEEQHERNGDRVVFDDASGALRAINREDVGDRLDDKGIDPALDYQGTVTLVDGSTVEVMSVLSMYREHL-ADYDIDSVVDMTGAPRNLIEQLLDDMTTLSPVAFHVG----EGVNHYFHATLHNRATYLVGMLLGSVGVSGGGVST------------------WAGNYKGGVFQAAPWFGPGVGGFVNEDPFHPL-----TDPSARYSAETARHLV-------HGEDTSYW--GFGDRP----LVV-DTPEDGR-------------KVFTGTTHMPTPTKALWYNNANLINQAKWHYELVKNVNPKVDLIVDQQIEWTGSAEFADIVLPANSWMEAETWEMGASCSNPF--…	FVREQ-TDLPLLVRTDNHRYLRESDIKKRGADD----------------------TFFAYDTAAGRITKARKR--TLRLGD--VVPALEGEFEVDTRDG-RVIVKPVFQLVKEMLDRDYTPEQASAVCGVEAESIRWLARSIAN-ARAA---SCVAGASLSKYYHGDLMARAQLLVFALTGQWGRHGAGYDTLPILLVDGILTLPTAKGTGRLDQLKSLLPSVP-------------QYLALKMKGYTDEIAYYQIGRKQFMSMGVPAVLYW----YYHGGLEQLSSRSKEWDADLPR--DVRSYLEESRRNGWQQFPPATHP----EVLFATPGNTFRRVRGAHRLLEEMVPRLSMIVAVDMRMSSTGMYADYVLPAASSYEKCDV------TDWFTP…	-7.259,-44.305,39.159,-4.591,-45.822,36.905,-1.105,-45.777,38.517,1.934,-44.351,36.640,4.165,-47.086,35.436,7.875,-46.262,35.983,10.104,-45.350,32.997,12.196,-48.226,31.855,15.674,-46.625,31.634,17.548,-49.045,29.354,18.346,-47.320,26.087,21.569,-49.034,24.878,24.155,-46.312,24.518,24.677,-46.229,20.749,28.448,-45.804,20.982,29.017,-43.732,17.825,31.631,-46.043,16.279,34.516,-43.831,15.065,33.490…	MIEPTQPHDESPELAIETPVVIPAQPDGPTERRYRGKLAWDSVSKGTHLINCWYQRNCAFNVFVRDGVVVREEQIAEYPPTNDEVPDFNPRGCQKGVCYAGVMYDPARIRHPLKRAGARGEGKWERISWDQALDEIADKVIDTLAGAGPEAIVFDQNPAGVASYTAIRRFADQLGALVLDVNCEVGDEQQGAAVTLGSPIASKSADDYFYSDLILIWGGNPAYTQIANFHFYNEARYHGATVVTISPDYSASAAHADAWLPVRPGTDAALALAMAQVIVSEGLVDETFVREQTDLPLLVRTDNHRYLRESDIKKRGADDTFFAYDTAAGRITKARKRTLRLGDVVPALEGEFEVDTRDGRVIVKPVFQLVKEMLDRDYTPEQASAVCGVEAESIRWLAR…	2026734	Dehalococcoidia bacterium
job.pdb	AF-A0A3D2BSD8-F1-model_v4 Molybdopterin oxidoreductase	18.000	411	230	16	3	389	243	570	1.000	1.162E-10	275	400	788	FLERFTDMPLLVRLDTLQRLRADEVFADYSSDLDVDGPSFTLHGMTEEQHERNGDRVVFDDASGALRAINREDVGDRLDDKGIDPALDYQGTVTLVDGSTVEVMSVLSMYREHLADYDIDSVVDMTGAPRNLIEQLLDDMTTLSPVA--------FHVGEGVNHYFHATLHNRATYLVGMLLGSVGVSGGGVST--------WAGNY--KGGVFQAAPWFGPGVGGFVNEDPFHPLTDPS-ARYSAETARHLVHGEDTSYWGFGDRPLVVDTPEDGRKVFTGTTHMPTPTKALWYNNANLI-NQ-AKWHYELVKNVNPKVDLIVDQQIEWTGSAEFADIVLPANSWMEAETWEMG-ASCSNPF--LQVWKGGIEPLNDTRDDIAIFAGVANALTELTGD…	FARNWTNAPFLVRTDTGDLLSGQDISVDAGKN----------------------SWVVRDSKTNRAAIWDPETG---FGDNETVPSLSGSFECPLPDGSTVRCETVLDLLRSRAAEYAPEKSTDITWVAPEDVRRAAQMFATERPSGYESWTGTEMHSG--------TLQMNRAIQCFYGLTGQFDAQGSNAEFAPAPSNPITAAEFLPPGQTDKRLG---------LADHPLGPSRDPGHIQH-TPLYRAILDKD------------------------------PYPVRGLVLFGSNFLVGHVDPKG---AAKALKALEFYVHVDLFDNPTAHYADIILPASSTWESSAIRAGFCSSQEAFAWTQAKTPVVAPRHESRPDLEIIFDLAARLG-----…	41.612,-13.404,-10.033,40.634,-10.083,-8.443,37.822,-10.430,-5.881,36.141,-7.212,-4.652,33.360,-6.930,-2.041,30.852,-4.034,-2.040,28.645,-3.371,1.003,25.259,-1.973,-0.108,21.512,-2.739,0.114,19.071,-4.588,-2.156,16.346,-2.077,-3.161,14.241,-4.631,-5.095,11.542,-4.443,-2.349,10.518,-2.633,0.868,12.729,-4.848,3.105,15.915,-3.202,1.714,18.135,-6.031,2.909,21.775,-5.249,3.766,24.065,-7.244,1.462,27.6…	MSTEKIQTYCAMCTSRCGVVATIEDGRFTRVDADPDHPNGCICIKGSAAPEIVYSDDRLRHPLRRTRPKGDPNPGWEPISWNDALELIARRLLDIRAESGAESVAYGCATTAGSATDDVRPWLDRLFGAFGTPNFIGPGHVCTWSRLFGSKHTYGVSTPRPDTENANCILLWGINPQASDPVSAGRIAKARQRGTKLSVIDPREHTLAKKADCWLRVRPGADGALALAMLHVLFDEDLIDTDFARNWTNAPFLVRTDTGDLLSGQDISVDAGKNSWVVRDSKTNRAAIWDPETGFGDNETVPSLSGSFECPLPDGSTVRCETVLDLLRSRAAEYAPEKSTDITWVAPEDVRRAAQMFATERPSGYESWTGTEMHSGTLQMNRAIQCFYGLTGQFDAQGS…	1898112	Rhodospirillaceae bacterium
job.pdb	AF-A0A6L6J352-F1-model_v4 Molybdopterin-dependent oxidoreductase	19.900	412	220	12	2	389	241	566	1.000	1.235E-10	273	400	1122	PFLERFTDMPLLVRLDTLQRLRADEVFADYSSDLDVDGPSFTLHGMTEEQHERNGDRVVFDDASGALRAINREDVGDRLDDKGIDPALDYQGTVTLVDGSTVEVMSVLSMYREHLADYDIDSVVDMTGAPRNLIEQLLDDMTTLSPVAFHVGEGVNHYFHATLHNRATYLVGMLLGS-------VGVSGGGVS--------TWAGNYK--GGVFQAAPWFGPGVGGFVNEDPFHPLTDPSAR--YSAETARHLVHGEDTSYWGFGDRPLVVDTPEDGRKVFTGTTHMPTPTKALWYNNANLINQ--AKWHYELVKNVNPKVDLIVDQQIEWTGSAEFADIVLPANSWMEAETWEMG---ASCSNPFLQVWKGGIEPLNDTRDDIAIFAGVANALTELTG…	DFVTGWTNAPLLVRGDTGRFLRAADLSGHDD-----------------------PRLVAWDRAQHAPVPYDTRHALP----KSADFALDGRMEVTLADGRSVACRPAFDLFRANCAEWTPERVEQVCGVPAPDLRRAADLLAAHGPVAYYAWNGVGQNTNATQTERALATLYALCGSFDEPGGNRVLATHKINAVDSPALMPLAQQQKAIGAA-------------------ERPLGPPAQGRIKALDLYRAAATGK------------------------------PYPLKAFFAFGTNHLATQGDEAEVRA---GFESAEFHVHCECVDTPTARYADIVLPVNLPWEREGLRVGFDISPAANELIQLRPAAVPPMGEARSDTEIVFDLAVRLG----…	32.359,3.717,-5.257,29.897,6.530,-6.205,27.093,8.167,-4.164,23.969,9.218,-6.106,21.246,11.494,-4.673,17.800,10.095,-5.509,14.366,9.159,-4.138,12.670,5.761,-3.720,9.495,5.213,-5.821,8.417,1.859,-4.350,5.546,3.777,-2.651,3.787,7.142,-2.161,6.309,8.214,0.515,8.949,9.002,-2.167,11.690,8.957,0.482,14.881,10.854,-0.442,17.860,8.481,-0.715,21.600,8.213,-1.249,22.234,5.239,-3.555,25.742,3.747,-3.182,27.1…	MSQIRSFCTLCRSQCGTINVVEGGRLVEVRPDPHHPTGQAACRKGKAAPEMLAANNRILYPMRRTTPKTDPDPGWERLSWDQALDIVAARLTQIRDTHGPEAVGFLVTTKSGTAIADGIEWVDRFTRVFGSPNVTGATEICNWHKDSAHKFTFGCAMPMPDYENAGLILLWGHNPTSTWLSQADAIGRGRANGAQMIVVDPRPTALAQAADLWLRVRPGTDAALAMGLSRLLIGTGQVKWDFVTGWTNAPLLVRGDTGRFLRAADLSGHDDPRLVAWDRAQHAPVPYDTRHALPKSADFALDGRMEVTLADGRSVACRPAFDLFRANCAEWTPERVEQVCGVPAPDLRRAADLLAAHGPVAYYAWNGVGQNTNATQTERALATLYALCGSFDEPGGNRV…	2675751	Paracoccus sp. DK608
job.pdb	AF-A0A3B1CUR7-F1-model_v4 Dimethylsulfide dehydrogenase, subunit alpha	20.300	403	239	19	2	376	148	496	1.000	5.266E-11	272	400	772	PFLERFTDMPLLVRLDTLQRLRADEVFADYSSDLDVDGPSFTLHGMTEEQHERNGDRVVFDDASGALRAI--NREDVGDRLDDKGIDPALDYQGTVTLVDGSTVEVMSVLSMYREHLADYDIDSVVDMTGAPRNLIEQLLDDMTTLSPVAF-HVGEGVNHYFHATLHNRATYLVGMLLGSVGVSGGGV---STWAGNYKGGVFQA----------APWFGPGVGGFVNEDPFHPLTDPSARYSA----ETARHLVHGEDTSYWGFGDRPLVVDTPEDGRKVFTGTTHMPTPTKALWYNNANLINQ--AKWHYELVKNVNPKVDLIVDQQIEWTGSAEFADIVLPANSWMEAETWEMGA--SCSN-PFLQVWKGGIEPLNDTRDDIAIFAGVAN---ALT…	FIKEQ-TDLPFLVRLDSRKLLRESDMKKDGSDE----------------------KFFFWDLNSDSIKDAPGTRGSGRDTLRLGEINPTLEGEYKVTGKDGETISVTTVFELAKAESSRFSPEAVRDKTGIHPDVVRDITREFAK-AEKAGLTVGFSIHKYAWGILTCWAQAMLCALTGHA-ADTGGLDTESQWSLGGIGPLTSPKPARFESGFLSEWMSGKM---WESMRSHYDNDREFTQRAGMGVEDVIDLARKSIDKKW-----------------L----THY-EEPEARIMFADNLFRRNKSSGHYK--REVLNKTKLYVNVNYRMDSSAEFADYVLPAISHY--EGWDIRGEVGYHRFVNLTVPPADLKPVGETKSEWEICSLLSDKIQTAA…	12.354,20.387,-21.092,14.165,21.562,-17.889,14.585,25.182,-19.097,11.291,25.527,-20.993,8.974,23.645,-18.576,11.076,23.640,-15.369,12.110,20.553,-13.348,8.562,19.271,-13.275,8.732,18.481,-17.017,11.197,15.626,-16.203,10.404,12.263,-14.574,13.178,10.036,-13.202,11.475,6.982,-11.675,12.646,3.609,-10.327,9.995,0.902,-10.753,9.439,-2.145,-8.530,11.751,-4.159,-10.836,14.616,-2.663,-8.742,13.630,-2.185…	TLVERGPGGLMIHTGTGILSQGRRAGPLRLGSLLGSIRIYPSSAVGDMFTGATLALGVPNVGHSLDAWFEMDYILLWGINPNVTRIPDAHYLWEGKYNGAKVVTIAPDYNPTSIHADQWVPVRPGSDSHLAMSMVSVVFEEELYKKSFIKEQTDLPFLVRLDSRKLLRESDMKKDGSDEKFFFWDLNSDSIKDAPGTRGSGRDTLRLGEINPTLEGEYKVTGKDGETISVTTVFELAKAESSRFSPEAVRDKTGIHPDVVRDITREFAKAEKAGLTVGFSIHKYAWGILTCWAQAMLCALTGHAADTGGLDTESQWSLGGIGPLTSPKPARFESGFLSEWMSGKMWESMRSHYDNDREFTQRAGMGVEDVIDLARKSIDKKWLTHYEEPEARIMFADNL…	652676	hydrothermal vent metagenome
job.pdb	AF-A0A383DI85-F1-model_v4 Molybdopterin domain-containing protein	20.500	243	151	9	11	239	2	216	1.000	9.800E-10	270	400	235	PLLVRLDTLQRLRADEVFADYSSDLDVDGPSFTLHGMTEEQHERNGD-RVVFDDASGALRA-------INREDVGDRL------DDKGIDPALDYQGTVTLVDGSTVEVMSVLSMYREHLADYDIDSVVDMTGAPRNLIEQLLDDMTTLSPVAFHVGEGVNHYFHATLHNRATYLVGMLLGSVGVSGGGVSTWAGNYKGGVFQAAPWFGPGVGGFVNEDPFHPLTDPSARYSAETARHLVHGE	PFLVRADNLKYLRETDF--DTP--------------------EARDNMFYLWDEVTNALVEAPGTGTPPVPPGTPEHLIQLPSIELAGIDPAIEGEWTVETKEG-PIRVTTVFELTKRRAAQHTPEMAQEITGIHADSIRQVARKFASAKPSMIYAGYRASKYLHGDLLQRALFLLLCITGNTGKEGGGLTITNLAKDDAVFPFAL-SNPAALFRVAT---LSRWD-YVHANMKEHNADAFGE	-3.953,-2.878,3.665,-6.002,-4.395,6.586,-6.283,-1.171,8.483,-9.886,-0.254,9.308,-11.505,2.879,7.817,-14.701,4.559,9.091,-17.473,4.487,6.459,-18.962,7.835,7.652,-15.871,10.028,7.058,-13.325,7.788,5.244,-10.697,8.339,7.983,-8.836,5.532,9.728,-10.439,4.128,12.867,-8.221,5.482,15.693,-7.949,5.127,19.476,-9.244,8.740,19.642,-12.624,7.414,18.374,-13.050,5.595,21.738,-13.567,6.822,25.326,-9.921,6.110,26…	LPFLVRADNLKYLRETDFDTPEARDNMFYLWDEVTNALVEAPGTGTPPVPPGTPEHLIQLPSIELAGIDPAIEGEWTVETKEGPIRVTTVFELTKRRAAQHTPEMAQEITGIHADSIRQVARKFASAKPSMIYAGYRASKYLHGDLLQRALFLLLCITGNTGKEGGGLTITNLAKDDAVFPFALSNPAALFRVATLSRWDYVHANMKEHNADAFGEELADEMDKYFQESVEKGWF	408172	marine metagenome
job.pdb	AF-A0A7J4F4N6-F1-model_v4 Molybdopterin domain-containing protein	19.700	294	164	12	111	384	4	245	1.000	4.386E-11	270	400	325	MYREHLADYDIDSVVDMTGAPRNLIEQLLDDMTTLSPVAFHVGEGVNHYFHATLHNRATYLVGMLLGSVGVSGGGVSTWAG---NYKGGVFQAAPWFGPGVGGFVNEDPFHP----LTDPSARYSAETARHLVHGEDTSYWGFGDRPLVVDTPEDGRKVFTGTTHMPTP-----------TKALWYNNANLI--NQAKWHYELVKNVNPKVDLIVDQQIEWTGSAEFADIVLPANSWMEAETWEMGASCSNPFLQVWKGGIEPLNDTRDDIAIFAGVANALTELTGDERFSQAF	GLVKVISKYTPERVESVCGTPAHLIRRAARTMASAGKGSLLWGMGVTQQVKGVKNATALATLAALLGWYGKEGTCVGGVRGQNNVQGACDMGA----LA---------NFYPGYVEVEDKEGRRRIAE---L--------WG---------------VSELPEEPGLTVVEMGHAAETGKLKVLYVMGENLVVSNANSRRVE---RGLSKLEFLVVQDIFLTETARLADIVLPAAAMIEKEGSVTNTER---RVQWTRKAVEPPGSSKADLEILVGVAKMLG-------LERFF	24.718,-10.145,-11.927,25.377,-8.794,-15.455,27.051,-11.896,-16.986,24.098,-14.047,-15.866,21.704,-11.565,-17.529,23.695,-11.644,-20.824,23.576,-15.482,-20.869,19.770,-15.398,-20.414,18.873,-12.566,-22.846,21.156,-13.884,-25.651,18.600,-16.723,-26.070,15.784,-14.177,-26.772,16.497,-12.762,-30.240,13.878,-10.312,-31.632,12.915,-12.936,-34.218,12.354,-15.551,-31.491,10.342,-13.030,-29.431,8.169,-12…	GFDGLVKVISKYTPERVESVCGTPAHLIRRAARTMASAGKGSLLWGMGVTQQVKGVKNATALATLAALLGWYGKEGTCVGGVRGQNNVQGACDMGALANFYPGYVEVEDKEGRRRIAELWGVSELPEEPGLTVVEMGHAAETGKLKVLYVMGENLVVSNANSRRVERGLSKLEFLVVQDIFLTETARLADIVLPAAAMIEKEGSVTNTERRVQWTRKAVEPPGSSKADLEILVGVAKMLGLERFFQYGGPEDVLAEVNRVVPAYAGITPERLKSRLAGSCGHVRPPSILVQGSCTLLSSERPQGGLSSHQWSTRTRRKDPMQRIR	2250274	Candidatus Micrarchaeota archaeon
job.pdb	AF-A0A382NIQ2-F1-model_v4 Molybdopterin domain-containing protein	15.100	316	199	8	113	391	2	285	1.000	2.535E-11	270	400	368	REHLADYDIDSVVDMTGAPRNLIEQLLDDMTTLSPVAFHVGEGVNHYFHATLHNRATYLVGMLLGSVGVSGGGVST-----WAGNYKGGVFQAAPWFGPGVGGFVNEDPF-------------HPLTDPSARYSAETARHLVHGEDTSYWGFGDRPLVVDTPEDGRKVFTGTTHMPTPTKALWYNNANLINQAKWHYELVKNVNPKVDLIVDQQIEWTGSAEFADIVLPANSWMEAETWEMGASCSNPFLQVWKGGIEPLNDTRDDIAIFAGVANA---LTELTGD----------------ERFSQAFMFADRPE	KEECKNYTPEKASEITGVNPEVIRKTARIFAEAQPGMIYAGYASCKWLHGDLLQRAMLLMLSLTGSIGREGGGLQIANAPVSRGMNQFGASDIGPAF-----RIISATTWDYDHAEMKQLNAKMYGQELADEFDEHYRKSIEEDWFPDY------------SKNG-------------WKMGFFAGNNGANWRATGSLWRKTAFEELETIVALTPDMGVTSMHADYVLPIAHHYER--NDLMLQSRIPYLQVLNEAVTPLGESVDDWEANRRLAEAISIRAKQRNVKPIMDAVDGRSVRRDYTKTLELYTMGGRIN	-13.994,-4.451,29.057,-17.326,-4.236,31.006,-15.576,-2.490,33.935,-13.623,-0.176,31.589,-16.838,0.791,29.722,-18.112,2.402,32.985,-15.528,5.143,32.245,-17.217,5.828,28.852,-20.763,6.932,29.751,-22.678,9.022,27.158,-22.303,11.921,29.563,-18.498,11.592,29.761,-18.322,11.017,25.989,-20.458,14.178,25.466,-17.903,16.251,27.448,-15.174,15.147,25.001,-17.100,14.925,21.708,-19.764,17.657,22.173,-22.389,1…	LKEECKNYTPEKASEITGVNPEVIRKTARIFAEAQPGMIYAGYASCKWLHGDLLQRAMLLMLSLTGSIGREGGGLQIANAPVSRGMNQFGASDIGPAFRIISATTWDYDHAEMKQLNAKMYGQELADEFDEHYRKSIEEDWFPDYSKNGWKMGFFAGNNGANWRATGSLWRKTAFEELETIVALTPDMGVTSMHADYVLPIAHHYERNDLMLQSRIPYLQVLNEAVTPLGESVDDWEANRRLAEAISIRAKQRNVKPIMDAVDGRSVRRDYTKTLELYTMGGRINNSKDVAQFIINTSHGIPKISFEELSEKGIVRVDGVENTMWDNEESPYHTEVVKSVVDKHPYETFTGRQQFYIDHEWFIEFGET	408172	marine metagenome
job.pdb	AF-A0A6B3FSI7-F1-model_v4 Molybdopterin-dependent oxidoreductase	19.700	340	212	10	59	387	2	291	1.000	5.596E-11	270	400	615	VVFDDASGALRAINREDVGDRLDDKGIDPALDYQGTVTLVDGSTVEVMSVLSMYREHLADYDIDSVVDMTGAPRNLIEQLLDDMTTLSPVAFHVGEGVNHYFHATLHNRATYLVGMLLGSVGVSGGGVSTW-----AGNYKGGVFQAAPWFGPGVGGFVNEDPFHPLTDPSARY---SAETARHLVHGEDTSYWGFGDRPLVVDTPEDGRKVFTGTTHMPTPTKALWYNNANLINQAKWHYELVKNVNPKVDLIVDQQIEWTGSAEFADIVLPANSWMEAETWEMGASCSN---PFLQVWKGGIEPLNDTRDDIAIFAGVANALTELTGDERFSQAFMFA	AVWDEEHAAPRAHRADRVLARPE----TVALTGTHRFTDAIGRERTARPAFALLAERCEEWTPARVSAATWLDEDDLRAFYDLLGTHRRVAYYSWTGIGQHTNATQTERAVAVLYALTGACDRPG--GNVWLAAPEANPLHGFDLLSEKQ--RAKALGLAELPLG----PARRGWISARHFRRAVLDGT------------------------------PYPVRALVAFGSNLVVTQAGSRANAE-ALRALDLQVHIDLFLNPTAATADYVLPANSPWEHEALRIGFEITQEAVEHIQLRQAMIPPVGLSRPDYAIAVDLACRLG-------LSDDFFGG	18.461,-11.313,-29.526,17.320,-12.475,-32.998,14.849,-10.689,-35.298,13.238,-12.180,-38.421,14.457,-10.235,-41.490,11.595,-10.207,-44.028,13.792,-9.141,-46.971,16.115,-12.134,-46.480,13.501,-14.553,-45.007,16.080,-15.362,-42.318,16.899,-14.718,-38.637,19.085,-11.692,-38.154,21.046,-11.201,-34.926,20.323,-7.798,-33.330,22.269,-6.170,-30.498,20.057,-4.863,-27.680,22.315,-1.801,-27.166,21.499,-0.591…	FAVWDEEHAAPRAHRADRVLARPETVALTGTHRFTDAIGRERTARPAFALLAERCEEWTPARVSAATWLDEDDLRAFYDLLGTHRRVAYYSWTGIGQHTNATQTERAVAVLYALTGACDRPGGNVWLAAPEANPLHGFDLLSEKQRAKALGLAELPLGPARRGWISARHFRRAVLDGTPYPVRALVAFGSNLVVTQAGSRANAEALRALDLQVHIDLFLNPTAATADYVLPANSPWEHEALRIGFEITQEAVEHIQLRQAMIPPVGLSRPDYAIAVDLACRLGLSDDFFGGSIDAGWNHQLAPTGLTVEQLRRSPGGVRVPRELVLEKHTRPAPGGGVRGFLTPTNRVELYSETLLDHGHDPLPTATDPLAALHPPGTDPDAYPLVLTTHKNGVFVHSS…	2706094	Streptomyces sp. SID7982
job.pdb	AF-A0A545SAM7-F1-model_v4 Molybdopterin-dependent oxidoreductase	14.900	449	278	19	3	391	317	721	1.000	1.987E-11	270	400	728	FLERFTDMPLLVRLDTLQRLRADEVFADYSSDLDVDGPSFTLHGMTEEQHERNGDRVVFDDASGALRAINREDV------GDRLDDKGIDPALDYQGTVTLVDGSTVEVMSVLSMYREHLADYDIDSVVDMTGAPRNLIEQLLDDMTTLSPVAFHVGEGVNHYFHATLHNRATYLV------------------------GMLLGSVGVSGGGVSTWA---GNYKGGVFQAAPWFGPGVGGFVNEDPFHPLTDP-SARYSAETARHLVHGEDTSYWGFGDRPLVVDTPEDGRKV--FTGTTHMPTPTKALWYNNAN-LINQAKWHYELVKNVNPKVDLIVDQQIEWTGSAEFADIVLPANSWMEAETWEMGASCS-NPFLQV--WKGGIEPLNDTRDDI…	FMKIFTDLPFLVNVETKKLLRRSEVEVPKKA---------------EDKEKYEEQFYCMNALTDKIALMP--GTEGDGGKSIRLRELNISPELEGEWSVDLADGSSVTVTTAFELLKANIEPFSAENTKDKTGVHPDTVKMLANDIAKPKVVSITTGFSLNKYFNGIMTVWNIASICGLTGRLGPYGGLNTENEFQLTGLDVLAGFSGKYAARFGSGFIGEFVFGDGMKTFDKY-------FSDEDVKRAQNGMGKEEY-MKIIKEMIALGKE---GKAN-----DASHHGNIVKPWW-------EPEVCLVIADSKFRRNKGQEYR--EAFFKKISYFAYCDYRMSETAVYSDLLLPAKSHYEV--WDLRTSPGYHRFTNLAQPIANMKPVGEAMDEW…	35.421,-72.260,45.888,32.774,-69.634,45.157,33.170,-68.917,41.388,31.889,-72.311,40.095,28.465,-72.424,41.856,27.343,-69.031,40.418,27.883,-70.198,36.798,25.558,-73.238,37.005,22.613,-71.298,38.536,22.816,-68.682,35.721,22.976,-71.408,33.030,19.966,-73.241,34.548,18.041,-69.932,34.796,18.706,-69.295,31.061,17.633,-72.872,30.202,14.404,-72.467,32.253,13.759,-69.022,30.668,14.319,-70.529,27.184,11.…	MTKRMVSEKRRDFLKFSGVTAAMVASQGSLFASTKVIKAETGLENYPNKSYTEDMYRNEFSFIRGNVEDTGYAYHCVNCQGNCAWEVWSNNGVVTRENQSAKYPSINPKIPDFNPRGCNKGVQHSQVMYEKDRILYPMKRVGKRGEGKWKRLSWDEAATDVAQNIWNVMTDPAKGPSRLMVHAGTGLLTEGRRGGPLRFSTMLGSSRIYPSSYLGDMFSGAAVAYGEGNVGCTYDFMYQVDTAIFWGGNPSVSRIPDAHFVWEGKYNGAKVIVITPEFNASAKSADVWIPIKPGSDNILAASVIHEIITQKMYKPEFMKIFTDLPFLVNVETKKLLRRSEVEVPKKAEDKEKYEEQFYCMNALTDKIALMPGTEGDGGKSIRLRELNISPELEGEWSVD…	1969726	Sulfurovum sp.
job.pdb	AF-A0A660ZW63-F1-model_v4 Ethylbenzene dehydrogenase	18.300	459	259	19	2	390	327	739	1.000	6.718E-11	270	400	985	PFLERFTDMPLLVRLDTLQRLRADEVFADYSSDLDVDGPSFTLHGMTEEQHERNGDRVVFDDASGALRAINRE--DVGDRLDDKGIDPALDYQGTVTLVDGSTVEVMSVLSMYREHL-ADYDIDSVVDMTGAPRNLIEQLLDDMTTLSPVAFHVGEGVNHYFHATLHNRATYLVGMLLGSVGVSGGGV-----------------STWAGN----YKGGVFQAAPWFGPGVGGFVNEDPFHPLTDPSARYSAETARHLVHGEDT------SYWGFG---DRPLVVDTPEDGR------------------KVFTGTTHMP-TPTKALWYN-NANLINQAKWHYELVKNVNPKVDLIVDQQIEWTGSAEFADIVLPANSWMEAETWEMGAS-CSNPFLQV…	FILEQ-TDMPILVRRDNGKYLSAQEVDGGRPD-----------------------HLYFWDSGLAEIVKAPRGQLKYEGQLE----QLALEGQWTVALADGSEVEVETVFGKLKSQLNRDYKPEVASELCGISPTLIRDMARKIAT-KRTHFYNGFSTAKHYHGDLMERSALLMLGLSGNWGKPGTGFNNFLMMVDHVAHITGAEKTIAQGQMVDNENTIDRIRTEL-------KAKDPDTSEED--VYIELMVRKQRKSGTVPPAIWMYNYAGYKKIWDKKEWQDPEWPKTFGEYLEEGLEKGYIDQEYKCG------PETPPQVLLYVYHNPLRRQRSGAKMYIEELWPKAKMIFYIETRMSSSAAYADILLPSAWYY--EKVDTTAVFAHYPYQSM…	5.782,-46.239,20.202,6.393,-49.514,18.241,8.115,-49.219,14.795,5.803,-49.643,11.886,6.724,-52.219,9.147,7.422,-51.242,5.482,4.871,-51.898,2.799,5.603,-54.395,-0.074,5.034,-53.372,-3.731,3.430,-55.991,-6.065,3.720,-55.836,-9.913,1.345,-56.497,-12.581,2.378,-55.928,-16.156,-0.576,-56.394,-18.541,0.652,-57.389,-22.050,-0.908,-56.034,-25.283,0.667,-55.246,-28.578,0.664,-56.990,-31.989,3.156,-58.970,-…	MQPVRPYKQTDPRVNLMNKDNIILPRRDFLKLGGGAVGLSLVTLNGAASESFLSDVRDGKANISYSSWEDVYVKQWDWDAVTWGSHNNQCLPAACSFRVYSRNGVVWREEQHANSDACSDEYPDFNPMGCQKGCAFHNLLYSEERLRYPMKRVGERGEGKWQRISWDQALTEVADAILDAHEEIGSGGFHVDAPHNHGGSVGKCGVHRFAHQLGAPMPETNVAIGDDLKGVSQVFGKMRMGMTSDNMFDADVLIFSNTNWSYTVTPLYHFITEARYNGAEVILVNPDYNPSTIHADIHVPVLAASDSAFWLSVSQVMIEEEIYHRDFILEQTDMPILVRRDNGKYLSAQEVDGGRPDHLYFWDSGLAEIVKAPRGQLKYEGQLEQLALEGQWTVALADG…	1869227	bacterium
job.pdb	AF-A0A7C4HBS7-F1-model_v4 Dimethylsulfide dehydrogenase	19.700	421	209	20	3	380	265	599	1.000	9.683E-11	269	400	824	FLERFTDMPLLVRLDTLQRLRADEVFADYSSDLDVDGPSFTLHGMTEEQHERNGDRVVFDDASGALRAINREDVG-DRLDDKGIDPALDYQGTVTLVDGSTVEVMSVLSMYREHLADYDIDSVVDMTGAPRNLIEQLLDDMTTLSPVAFHVGEGVNHYFHATLHNRATYLVGMLLGSVGVSGG--------------GVS----------TWAGNYK-----------G----GVFQAAPWFGPGVGGFVNEDPFHPLTDPSARYSAETARHLVHGEDTSYWGFGDRPLVVDTPEDGRKVFTGTTHMPTPTKALWY--NNANLINQA-KWHYELVKNVNPKVDLIVDQQIEWTGSAEFADIVLPANSWMEAETWEMGASCSNPFLQVWKGGIEPLNDTR…	FVEKWTNAPFLVRMDNNKLLREKDITGKG------------------------ENFVVYDEISKDYVTWDIYELRYSKL---NVKPALEGTFKVRLADGTLCECKTVWQVFKDRLKDYIPERVSEITGIPAEKIIGATRFFANNRPGGAWIGVSVDQTTNGVETARAIILLVILTGNWDVPGGWTSEKKPCIFSPEWGLDVSKLVISFDMVWG--YENLPPEQRPKAIGLDDLPLLKMWSWF--GAG--------FPL--PPSF----IWKAIVSGK---------------------------PYQI---KALLLFGGGIPLIACADS---NLVYQALKKVDFLVVADLFPSPVTELADIVIPSASIVERDLLRSWYY----PLTYQTKALEVSSNAK…	-26.500,20.900,-8.636,-28.945,21.306,-5.716,-27.699,23.474,-2.792,-25.544,21.789,-0.247,-28.494,22.157,2.203,-32.286,22.213,1.597,-35.711,21.136,2.926,-37.350,18.017,1.399,-40.465,16.182,2.691,-39.945,17.576,6.220,-36.228,16.616,6.296,-33.257,18.933,6.363,-31.146,17.322,3.611,-27.361,17.854,3.697,-25.153,17.008,0.715,-21.685,15.834,1.792,-19.082,13.202,0.904,-18.278,9.948,2.700,-14.829,10.939,4.0…	MSPWKWLEEGYTVIRTTCGSGSNTCYSTCGMLLYLKDGRLIKVEGDETFPLNQGRLCVKALALPQLVYHPDRILHPAKRIGERGEGKWQIISWEEAIEIIAERLREIMEKYGPEAIATFSGGGRGLTTYLSYFTWSLGSPNWATHLDLCLGPKIMANLLTTGNGTEPWIDFAHQFPDRYKNPRWRRPSCVIVWGANPIVSNFSYQGCWIVDLMKMGTKLIVIDPRLTWLASKAEYWLQIRPGTDGALALGMLNIIVNEGLYDREFVEKWTNAPFLVRMDNNKLLREKDITGKGENFVVYDEISKDYVTWDIYELRYSKLNVKPALEGTFKVRLADGTLCECKTVWQVFKDRLKDYIPERVSEITGIPAEKIIGATRFFANNRPGGAWIGVSVDQTTNGV…	2026714	Candidatus Bathyarchaeota archaeon
job.pdb	AF-A0A2E8J4Y1-F1-model_v4 Dimethylsulfide dehydrogenase	23.100	199	117	4	1	190	294	465	1.000	1.846E-07	268	400	468	RPFLERFTDMPLLVRLDTLQRLRADEVFADYSSDLDVDGPSFTLHGMTEEQHERNGDRVVFDDASGALRA--------INREDVGDRLDDKGIDPALDYQGTVTLVDGSTVEVMSVLSMYREHLADYDIDSVVDMTGAPRNLIEQLLDDMTTLSPVAFHVGEGVNHYFHATLHNRATYLVGMLLG-SVGVSGGGVSTWA	RAYIKEQTDLPFLVRADNGNFLRESDVKEGGADD----------------------AFYYWNAVNGRKTLANGTWGSDVMTLELGDN-----EDPQLDGFHTVKLLNGKQVRVRPVFELLKKHIKDYTPEKVAEITGVAAKNIRQVAREMAGVESAMIFSSWGACKHYHSDLFQRGMVYLMALTGNSGGKPGCGVKVST	79.590,-61.641,2.579,77.978,-59.010,1.524,74.376,-59.157,0.229,72.846,-55.834,-0.868,69.136,-56.445,-0.793,67.456,-53.267,-2.023,63.878,-54.292,-2.700,61.118,-52.094,-4.143,61.013,-49.699,-1.163,58.142,-47.179,-1.106,60.992,-44.722,-0.230,60.274,-42.314,-3.149,57.611,-40.250,-1.349,59.456,-37.799,0.803,56.630,-35.523,2.053,56.344,-32.821,-0.567,57.127,-29.565,1.240,53.813,-27.966,0.210,55.321,-24…	MTTDADGMALSRLAPVDAGKRVQDLLSTPYQYRNWEDVYREEWTWDKVVHVSHLRTNCISACSLDAYVKDGIVWREEQNANYPQSFPEVPDFNPRGCPAGCAYSVQMYDPTRIRYPLKRVGERGGGQWERISWDQATEELADKLLDVITEYGTDTILFDQGTTNIDNGIGSTIEGHLFNGGLEATFIDSWAGVGDLPVGLIQSWGTYMSEGTSDDWFLSDYILIWIGNPNYTRVTDAHFIWEARYRGAKVVTIAPDFSPSAIHADRWLNVRVGTDAALALGMVNVILEENLEDRAYIKEQTDLPFLVRADNGNFLRESDVKEGGADDAFYYWNAVNGRKTLANGTWGSDVMTLELGDNEDPQLDGFHTVKLLNGKQVRVRPVFELLKKHIKDYTPEKVA…	1913989	Gammaproteobacteria bacterium
job.pdb	AF-X0WIG0-F1-model_v4 Molybdopterin domain-containing protein	17.800	280	164	10	111	384	8	227	1.000	6.800E-10	267	400	262	MYREHLADYDIDSVVDMTGAPRNLIEQLLDDMTTLSPVAFHVGEGVNHYFHATLHNRATYLVGMLLGSVGVSGGGVSTWAGNYKGGVFQAAPWFGPGVGGFVNEDPFHPLTDPSARYSAETARHLVHGEDTSYWGFGDRPLVVD------TPEDGRKVFTGTTHMPTPTKALWYNNANLINQAKWHYELVKNVNPKVDLIVDQQIEWTGSAEFADIVLPANSWMEAETWEMGASCSNPFLQVWKGGIEPLNDTRDDIAIFAGVANALTELTGDERFSQAF	TYLEILNSFSMEKIVEKCDVEPPVIKKLAHTYGGQKPCSILLGWGINKWEHSPEMIRLIDALGALTGNIGIAGGGVNH----------------G-------FQTGRH--FD----------PQVLAPEAVKY-----RREIAEPIFGQGIIES----------KNPPIKMIWINGINPVVSCPNSNKVIE-ALKGLDFVVVVDHFMTDTADFAHVFLPTTTFLEEEDVVVSWG--HNWIGPVNKAIEPLGESRSDLQIVQEISKRLG-------LEKKM	-9.336,19.472,28.545,-7.789,17.660,25.538,-10.610,18.105,22.960,-12.145,20.971,20.938,-15.609,21.342,19.336,-17.568,19.312,21.945,-20.683,21.533,21.792,-20.730,21.511,17.957,-20.394,17.695,18.014,-23.372,17.435,20.411,-25.377,19.784,18.127,-24.604,17.438,15.196,-25.715,14.380,17.240,-28.884,16.187,18.430,-29.707,17.125,14.797,-30.482,13.421,14.102,-33.185,11.090,15.433,-31.575,8.149,17.244,-34.54…	NHTAGYDTYLEILNSFSMEKIVEKCDVEPPVIKKLAHTYGGQKPCSILLGWGINKWEHSPEMIRLIDALGALTGNIGIAGGGVNHGFQTGRHFDPQVLAPEAVKYRREIAEPIFGQGIIESKNPPIKMIWINGINPVVSCPNSNKVIEALKGLDFVVVVDHFMTDTADFAHVFLPTTTFLEEEDVVVSWGHNWIGPVNKAIEPLGESRSDLQIVQEISKRLGLEKKMEGTPREWLKRIFQPMEKAGLSVEMVMQSPVRCPIA	412755	marine sediment metagenome
job.pdb	AF-A0A5N7MXS1-F1-model_v4 Molybdopterin-dependent oxidoreductase	16.900	283	173	10	117	384	5	240	1.000	1.892E-10	267	400	278	ADYDIDSVVDMTGAPRNLIEQLLDDMTTLSPVAFHVGEGVNHYFHATLHNRATYLVGMLLGSVGVSGGGVSTWAG---NYKGGVFQAAPWFGPGVGGFVNE-----DPFHPLTDPSARYSAETARHLVHGEDTSYWGFGDRPLVVDTPEDGRKVFTGTTHMPTP-------TKALWYNNANLINQAKWHYELVKNVNPKVDLIVDQQIEWTGSAEFADIVLPANSWMEAETWEMGASCSNPFLQVWKGGIEPLNDTRDDIAIFAGVANALTELTGDERFSQAF	RECGFPGALSATRLPAEQLREFYTLWSRSERVVTAYSQGVNQSIVGTDKVNAIINCHLFTGRIGRPGMGPFSLTGQPNAMGGRE----------VGGLANMLAAHLDINSP-----------NHRELVQT----FWG-----------SPGIAERPGLKAVELFRAVGDGRVKAIWIMGTNPADSLPDADAVQ-DALRSCPFVVVSDVTRTDTTRHAHVLLPAAGWAEKSGTVTN---SERRISRQRSFLKAPGEARPDWRIICDVAARMG-------FAEAF	27.777,-4.992,-15.938,29.058,-8.646,-16.136,25.658,-10.262,-16.874,24.910,-7.597,-19.525,28.213,-8.339,-21.338,27.523,-12.114,-21.179,24.007,-11.689,-22.642,25.043,-9.217,-25.377,22.946,-8.419,-28.468,22.655,-12.083,-29.650,21.508,-13.221,-26.245,18.973,-10.357,-26.088,17.591,-11.372,-29.528,17.315,-15.035,-28.450,15.700,-14.174,-25.089,13.240,-11.526,-26.364,12.473,-13.141,-29.770,12.077,-9.583,…	LGAARECGFPGALSATRLPAEQLREFYTLWSRSERVVTAYSQGVNQSIVGTDKVNAIINCHLFTGRIGRPGMGPFSLTGQPNAMGGREVGGLANMLAAHLDINSPNHRELVQTFWGSPGIAERPGLKAVELFRAVGDGRVKAIWIMGTNPADSLPDADAVQDALRSCPFVVVSDVTRTDTTRHAHVLLPAAGWAEKSGTVTNSERRISRQRSFLKAPGEARPDWRIICDVAARMGFAEAFDYRSPAEIFREHAALSGIANDGTRDFDIGACAELSESA	2108360	Microvirga tunisiensis
job.pdb	AF-A0A3M1L282-F1-model_v4 Ethylbenzene dehydrogenase	28.200	177	98	5	1	176	310	458	1.000	2.085E-07	266	400	459	RPFLERFTDMPLLVRLDTLQRLRADEVFADYSSDLDVDGPSFTLHGMTEEQHERNGDRVVFDDASGALRAINREDVGDRLDDKGIDPALDYQGTVTLVDGSTVEVMSVLSMYREHLADYDIDSVVDMTGAPRNLIEQLLDDMTTLSPVAFHVG-EGVNHYFHATLHNRATYLVGMLL	RKFVAEQTDLPLLVRDDTNRFLRASDLSDGGDEE----------------------TLYLYDKKKG-IVEAGRR----SLDLGEISPVLEGRFEVTLAGGQKVTVRTVLSRLRELLEDYTPEKAAEKSGTPAAQIRLLAERMAH-ARAACMVTTSNFSKYYHGNLIERAQALLFALT	-13.128,11.290,-75.151,-9.993,9.476,-76.453,-8.004,7.483,-73.842,-4.601,9.165,-73.356,-2.107,6.266,-73.234,1.045,6.406,-71.024,3.054,6.617,-74.297,1.080,9.675,-75.505,1.545,11.431,-72.125,5.339,10.820,-72.082,5.750,12.206,-75.631,3.831,15.367,-74.629,5.791,15.690,-71.330,9.190,15.354,-73.094,8.270,18.444,-75.163,7.504,20.427,-71.949,10.537,19.269,-69.879,13.176,21.017,-72.051,11.770,24.423,-70.93…	MQQITRRTFLKAASAGALGLALDLRRLGPAQAAGAGVLPATSPPRAVDYGDWRDVYREKWTWDAVVRSSHWVNCWYQAHCCWNVYVKDGMVWREEQAADYPQVRPEVPDFNPRGCQKGACYSERMYDPARVRHTLKRVGPRGSGKFKRISWDQALDEIADSVIDTIVEEGTDRVIWDLGPGISIGTQTAGQARLRVLLDSTALDMNTEIGDGHRGCAETFGKIVFERSGDDYFFSDLILCWGSNPAYTQIPNFHFLTEARYNGAKIFCITPDYSATAVHADAWIPVKPGGDAALALGAARIVIEEGWMDRKFVAEQTDLPLLVRDDTNRFLRASDLSDGGDEETLYLYDKKKGIVEAGRRSLDLGEISPVLEGRFEVTLAGGQKVTVRTVLSRLRELLE…	2026735	Deltaproteobacteria bacterium
job.pdb	AF-A0A534V7M7-F1-model_v4 Molybdopterin oxidoreductase	16.400	414	242	14	3	393	252	584	1.000	4.177E-10	266	400	801	FLERFTDMPLLVRLDTLQRLRADEVFADYSSDLDVDGPSFTLHGMTEEQHERNGDRVVFDDASGALRAINRE----DVGDRLDDKGIDPALDYQGTVTLVDGSTVEVMSVLSMYREHLADYDIDSVVDMTGAPRNLIEQLLDDMTTLSPVAFHVGEGVNHYFHATLHNRATYLVGMLLGSVGVSGG-------GVSTWAGNYK--GGVFQAAPWFGPGVGGFVNEDPFHPLTDPS---ARYSAETARHLVHGEDTSYWGFGDRPLVVDTPEDGRKVFTGTTHMPTPTKALWYNNANLINQA--KWHYELVKNVNPKVDLIVDQQIEWTGSAEFADIVLPANSWMEAETWEMGASCSNP-----FLQVWKGGIEPLNDTRDDIAIFAGVANALTELTGDE…	FARQWTNGTFLLNCASGQIVTEADLMTDGSSN----------------------RFAVWDESKGRVVFWDPVAGQYDA------DGVEPALFGNRPLKKKNGKEISCKPVFERLGEIAADYAPEKSEKITWVAAGKVWQAALLLAHNRPVNMYMWNGIGQHTNATQTSRAIASLYALIGDFDRQGGNVIFPKVPLNDVDGKEFLPKEI--------AALRIGRERKPLGPPASPGNCAA---YDIYAAILEER------------------------------PYPIKALLNFGSNTVMSSGDSRAGR---KALCALEFGVAVELFMTPTAELCDYVLPAASFL--EMANLATSFEHRAEGKTHIQYRAAVVEPVAERRSDTWIIFQLAERLG------…	57.178,-17.643,-25.821,55.225,-14.488,-24.914,55.092,-13.815,-21.244,51.786,-14.735,-19.613,51.166,-11.406,-17.880,49.427,-12.537,-14.672,46.058,-10.782,-14.842,45.678,-10.305,-11.072,42.073,-11.325,-10.323,40.829,-7.855,-9.298,38.304,-8.529,-6.516,36.690,-5.583,-4.674,33.738,-5.034,-2.311,31.131,-2.230,-2.454,28.859,-1.212,0.453,25.274,-0.210,-0.450,21.638,-1.363,-0.143,19.213,-3.518,-2.152,16.5…	MPDVVNSSNSSRTVRGYCALCTAHCATIATVENGRVTRLDPDHDHPNGGVMCIKGKAAPELVYNSDRLDYPLKRTRPKGDADPGWQRVSWDQALDDITRRILDIRDRHGAKSIALAKGTKSGTSVDDAERWLGRLLYLIGSPNWVSTTHVCNWHRDTGFSYTFGTVLPKPDFAHSKTFLLWGHNPSATSLIAAHDIVAARAHGMKTVVVDPRRVGIGANADMLLQVRPGADGALALALIHCLMEESWYDPAFARQWTNGTFLLNCASGQIVTEADLMTDGSSNRFAVWDESKGRVVFWDPVAGQYDADGVEPALFGNRPLKKKNGKEISCKPVFERLGEIAADYAPEKSEKITWVAAGKVWQAALLLAHNRPVNMYMWNGIGQHTNATQTSRAIASLYA…	2026735	Deltaproteobacteria bacterium
job.pdb	AF-A0A1W1CG48-F1-model_v4 Respiratory nitrate reductase alpha chain	17.300	420	259	18	3	383	300	670	1.000	1.379E-11	266	400	948	FLERFTDMPLLVRLDTLQRLRADEVFADYSSDLDVDGPSFTLHGMTEEQHERNG--DRVVFDDASGALRAINR-EDVGDR---LDDKGIDPALDYQGTVTLVDGSTVEVMSVLSMYREHLADYDIDSVVDMTGAPRNLIEQLLDDMTTLSPVAFHVGEGVNHYFHATLHNRATYLVGMLLG-------------------SVGVSG---GGVSTWAGNYKGGVFQAAPWFGPGVGGFVNEDP--FHPLTDPSARYSAETARHLVHGEDTSYWGFGDRPLVVDTPEDGRKVFTGTTHMPTPTKALW-------YNNANLINQAKWHYELVKNVNPKVDLIVDQQIEWTGSAEFADIVLPANSWMEAETWEMGASCSNPFLQVWKG--GIEPLNDTRDDIA…	FIKIFTDLPLLVIKESKKLLRRRDVEG-ISDTKKIDD---------------KGVDEFYSFNKISGNIALMPGSRGSTNRSLNISELGIDPILEGEWSIRLFDGSEVVVTTVFEMLKQNIEPYSPQETQIATGINPKLINRLAKDIALPKVVSLSVGSSLCREFDGLMTIWNISSICGLTGRLASYGGLNTTTKIEIDDDFITQNGKYSSRLAS-GFIYEYMMGDDMSRFEK----YFSDDDIALSQNGMEKSEY-ISTIREMLESGEDGKSG---------TEVSAKPWW--------ITDTLLLVDNPIYGDGIS----REYREE----FCKNMRYFAYVDYRMSYTALFADLILPLKSRYESSGLE--ESTNYRYANLSQPTDKLEAVGEAKDEWA…	11.458,-46.133,-48.167,7.713,-46.423,-49.140,7.981,-49.816,-50.900,9.137,-51.777,-47.811,5.950,-50.860,-45.843,3.535,-52.385,-48.419,5.326,-55.770,-48.329,5.226,-55.767,-44.499,1.452,-54.980,-44.556,0.875,-58.022,-46.817,3.016,-60.170,-44.450,1.051,-59.065,-41.324,-2.273,-59.505,-43.190,-1.383,-63.011,-44.461,-0.298,-64.126,-40.947,-3.600,-62.793,-39.495,-5.681,-64.705,-42.098,-3.777,-67.969,-41.…	MIDKKRRDFIKTSTIATVAITSHGDLLAQTVATKSSISHTEDLHRREFELMHGKREDMGYSSLGSTAYEVRTLDGVVIKESQSAKYLPLNSHTPDSNPSGDNRTAQYSQMIYQGDRVLYPMRRIGMRGEGEWERLSWDDAIDELAKKIYRVLSEPKRGPKRLMIDAGADSRSQKQYSATMRLSAMLGAVRTNRDSTNGELFSGATLAYGEPHIGHSYEFIYGADTIIFWGIDPTISNTADAHFIAEAKYRGADIIVISNEYNAIAKSADLWIPTKRGSDNILAASIIHEIINKKLYKSEFIKIFTDLPLLVIKESKKLLRRRDVEGISDTKKIDDKGVDEFYSFNKISGNIALMPGSRGSTNRSLNISELGIDPILEGEWSIRLFDGSEVVVTTVFEML…	652676	hydrothermal vent metagenome
job.pdb	AF-A0A021WY09-F1-model_v4 Anaerobic dehydrogenase, typically selenocysteine-containing	18.300	408	232	16	2	387	180	508	1.000	2.414E-10	266	400	1088	PFLERFTDMPLLVRLDTLQRLRADEVFADYSSDLDVDGPSFTLHGMTEEQHERNGDRVVFDDASGALRAINREDVGDRLDDKGIDPALDYQGTVTL--VDGSTVEVMSVLSMYREHLADYDIDSVVDMTGAPRNLIEQLLDDMTTLSPVAFHVGEGVNHYFHATLHNRATYLVGMLLGSVGVSGGGVSTWAGNYKGGVFQAAPWFGP---GVGG----------FVNEDPFHPLTDPSARY---SAETARHLVHGEDTSYWGFGDRPLVVDTPEDGRKVFTGTTHMPTPTKALWYNNANLI-NQAKWHYELVKNVNPKVDLIVDQQIEWTGSAEFADIVLPANSWMEAETWEMGASCSNPF---LQVWKGGIEPLNDTRDDIAIFAGVANALTELTGDE…	HFLRNWTNAPLLVREDNGLFVRERMLWPDAPS----------------------DDFVAWDERNGVALPVPSDSTMSPEQAATL--RLSGTVELAFPGEEGKRVRCTPALEHLARAAAQYDPDTVERITGVSPESLAAATRLLRSGRRIAYHAWTGIGQHSNATQTERAVASLYALSGSFDAIG----GNR------VRR-----GPFYRPVNGLGVLSPEQLSKALGSDSRPI-GPAAMGWVTARDMYRAVTEG---------------------------VPYRI---RAMMAFGTNLPVSQAD--SGLAEEALKSLEFHVHCDLFETPAARYADIFLPVNTPWEHEGIRFGFEISDEAASRVQLRQRMVEPRGQSRSDNEVLFDLACRLG------…	-0.892,17.816,-22.543,-4.313,17.713,-24.275,-6.081,14.551,-25.518,-7.130,14.524,-29.193,-8.743,11.050,-29.470,-11.965,9.826,-27.759,-11.657,8.467,-24.267,-11.015,4.698,-24.403,-8.814,4.883,-27.516,-5.635,2.776,-27.181,-3.636,5.977,-27.830,-4.870,9.251,-26.222,-3.256,11.175,-29.041,-1.560,13.560,-26.572,-0.766,17.018,-27.965,1.542,19.376,-26.055,-0.145,22.631,-24.956,1.091,25.524,-22.769,0.449,25.…	MRRTTPKGSADPGWVRISWEEALSETAERLAGIKSESGAEAVAFSVTTPSGTPLSDSIDWIERFIRYFGSPNTCYGTEICNWHKDFAHAFTFGSGIPPADYANAETILLWGHNPANTWLAQANAISVGRGKGAKIVVIDPRPTAFAKQADVWLPVRPGTDGALALGMIRVMLEENLFDDHFLRNWTNAPLLVREDNGLFVRERMLWPDAPSDDFVAWDERNGVALPVPSDSTMSPEQAATLRLSGTVELAFPGEEGKRVRCTPALEHLARAAAQYDPDTVERITGVSPESLAAATRLLRSGRRIAYHAWTGIGQHSNATQTERAVASLYALSGSFDAIGGNRVRRGPFYRPVNGLGVLSPEQLSKALGSDSRPIGPAAMGWVTARDMYRAVTEGVPYRI…	1410620	Shinella sp. DD12
job.pdb	AF-A0A5P6A9E7-F1-model_v4 Molybdopterin domain-containing protein	20.200	99	75	2	273	371	33	127	1.000	2.243E-06	265	400	168	TKALWYNNANLINQAKWHYELVKNVNPKVDLIVDQQIEWTGSAEFADIVLPANSWMEAETWEMGASCSNPFLQVWKGGIEPLNDTRDDIAIFAGVANAL	VRAAYIMGEDPLQTDAELSAVRK-AFEELELVIVRDIFMTKTSAAADVILPSTSWGEHEGVYTATDR---GFQRFFKAVEPKWDLKTDWQIISEIATRM	-19.113,-9.373,-8.281,-19.688,-13.058,-9.272,-17.328,-12.767,-12.285,-14.463,-11.620,-10.015,-15.251,-14.072,-7.186,-14.969,-16.908,-9.734,-11.790,-15.436,-11.288,-10.148,-15.164,-7.835,-11.440,-18.569,-6.646,-13.335,-17.007,-3.700,-16.922,-17.870,-2.722,-18.004,-14.220,-2.386,-16.801,-10.605,-2.538,-18.115,-7.748,-0.348,-21.031,-5.931,-1.909,-20.839,-2.832,0.342,-18.635,0.185,-0.428,-15.410,0.22…	MAKFARAWGVESLPAHTGYRISELPHRAAHGEVRAAYIMGEDPLQTDAELSAVRKAFEELELVIVRDIFMTKTSAAADVILPSTSWGEHEGVYTATDRGFQRFFKAVEPKWDLKTDWQIISEIATRMGYPMHYNNTRRSGTSCGICARILRRHLRENGRAGLRHVAVP	575	Raoultella planticola
job.pdb	AF-T0ZYF5-F1-model_v4 Formate dehydrogenase subunit alpha	17.200	295	176	11	116	384	2	254	1.000	3.274E-10	265	400	256	LADYDIDSVVDMTGAPRNLIEQLLDDMTTLSPVAFHVGEGVNHYFHATLHNRATYLVGMLLGSVGVSGGGVSTWAG---NYKGGVFQAAPWFGPGV--GGFVNEDPFHPLTDPSARYSAETARHLVHGEDTSYWGFGDRPLVVDTPEDGRKVFTGTTHMPTP-----------TKALWYNNANLINQAKWHYELVKNVNPKVDLIVDQQIEWTGSAEFADIVLPANSWMEAETWEMGASCSNPFLQVWKGGIEPLNDTRDDIAIFAGVANAL---------TELTGD-ERFSQAF	LEPFTVEEAERVTGVGRAEIEGLADLIHAAGSMAICWAMGVTQHQSGSETSTAISNLLLLTGNYGRPHTGAYPLRGHANVQGTSDFGC----LPAFLPG-------YERTDDPQVVAKYEAA-----------WG----------------VSLPKRRGLTSTEMVDAALEGKLKALLIFGEDKLLADAREERTAR-ALATLPLLVVTELFLTRTAEQAHVVLPAAASLEKDGSFVNTER---RIQRFYRALDPPGEARDELGILQEIARRLGAPWQYHHPSEVMAEVAGLAGFF	15.734,15.063,-25.146,17.418,11.625,-25.454,20.457,13.332,-27.094,22.669,13.119,-23.946,21.816,9.478,-23.445,24.141,7.906,-26.043,25.435,4.299,-25.895,28.929,5.695,-25.142,27.557,7.624,-22.153,25.538,4.585,-20.970,28.687,2.373,-21.136,30.681,5.029,-19.241,28.055,5.410,-16.467,26.802,1.793,-16.128,30.004,-0.145,-16.967,27.887,-2.378,-19.295,29.757,-2.888,-22.587,28.451,-1.294,-25.812,28.001,-4.717…	SLEPFTVEEAERVTGVGRAEIEGLADLIHAAGSMAICWAMGVTQHQSGSETSTAISNLLLLTGNYGRPHTGAYPLRGHANVQGTSDFGCLPAFLPGYERTDDPQVVAKYEAAWGVSLPKRRGLTSTEMVDAALEGKLKALLIFGEDKLLADAREERTARALATLPLLVVTELFLTRTAEQAHVVLPAAASLEKDGSFVNTERRIQRFYRALDPPGEARDELGILQEIARRLGAPWQYHHPSEVMAEVAGLAGFFAG	410659	mine drainage metagenome
job.pdb	AF-A0A847VG89-F1-model_v4 Nitrate reductase subunit alpha	16.000	556	241	26	3	374	58	571	1.000	7.498E-12	265	400	632	FLERFTDMPLLVR-----LDTLQR-------LRADEVFADYSSDLDVDGPSFTLHGMTEEQHERNGDRVVFDDASGALRA-----------INREDVGDR------LDDKGIDPALDY-----QGTV---------------------------TLV--------DGSTVEVMSVLSMYREH-----LADYDIDSVVDMT--------GAPRNLIEQLLDDMT-----TLSPVAFHVGEGVNHYFHATLHNRATYLVGMLLGSVGVSGGGVSTW--------AGNYKGGVF-----------QAAPWFGPGVGGFVNEDPF-----------HPLTDPSAR------YSAE--------------------TARHLVHGED------TSYWG-----FG…	YARRYTDLPMLVLLEERTLADGTQALAPGRYLRASDFEGRLGQDNN-----------------PEWKTVAFDE-NGRAVLPQGSVGFRWGPEGRSDAGQWNLEAKDAQRRAVTLRLSLAEGGAAAPAAVALPYFGGIANPHFKSNPQPGGELRIAQVPVARLDLGGGRSAAVATVFDLQAAQFGVADGQPRSYDDNAPYTPAWAEAVTGVPRAQIVTVAREFAANAEKTQGRSMIIIGAGMNHWYHADMNYRGVINLLMLCGCIGQSGGGWAHYVGQEKLRPQTGWTALAFALDWARPPRQQASTSFF------YAHTDQWRYEKLDMAEIASPLADRKVWGGAMIDYNVRAERMGWLPSAPQLARNPIRVAADAQAAGLDARDYVVKALQDGTLRLSC…	8.970,-32.920,-15.615,6.493,-31.119,-17.958,9.520,-29.446,-19.629,9.087,-26.192,-17.621,12.413,-24.514,-16.760,12.782,-23.068,-13.224,15.135,-20.359,-11.884,15.771,-19.745,-8.167,16.722,-16.159,-7.218,18.041,-16.208,-3.626,21.189,-14.685,-2.016,21.802,-17.976,-0.236,21.636,-21.588,-1.480,18.075,-21.923,-0.199,15.853,-25.025,-0.414,14.269,-23.656,-3.616,17.734,-23.468,-5.291,17.967,-27.296,-5.040,…	YKGTKTVAVTPDYSEVAKLADLWLHPKQGTDAALAMALAHVVLKEFYFERRVPYFEDYARRYTDLPMLVLLEERTLADGTQALAPGRYLRASDFEGRLGQDNNPEWKTVAFDENGRAVLPQGSVGFRWGPEGRSDAGQWNLEAKDAQRRAVTLRLSLAEGGAAAPAAVALPYFGGIANPHFKSNPQPGGELRIAQVPVARLDLGGGRSAAVATVFDLQAAQFGVADGQPRSYDDNAPYTPAWAEAVTGVPRAQIVTVAREFAANAEKTQGRSMIIIGAGMNHWYHADMNYRGVINLLMLCGCIGQSGGGWAHYVGQEKLRPQTGWTALAFALDWARPPRQQASTSFFYAHTDQWRYEKLDMAEIASPLADRKVWGGAMIDYNVRAERMGWLPSAPQLAR…	1871071	Comamonadaceae bacterium
job.pdb	AF-A0A7V4UNG5-F1-model_v4 Uncharacterized protein	15.600	396	231	17	3	387	114	417	1.000	9.683E-11	265	400	645	FLERFTDMPLLVRLDTLQRLRADEVFADYSSDLDVDGPSFTLHGMTEEQHERNGDRVVFDDASGALRAINREDVGDRLDDKGIDPALDYQGTVTLVDGSTVEVMSVLSMYREHLADYDIDSVVDMTGAPRNLIEQLLDDMTTLSPVAFHVGEGVNHYFHATLHNRATYLVGMLLGSVGVSGG-GVSTWA--GNYKGGVFQAAPWFGPGVGGFVNEDPFHPLTDPSARYSAE-------TARHLVHGEDTSYWGFGDRPLVVDTPEDGRKVFTGTTHMPTPTKALWYNNANLI-NQAKWHYELVKNVNPKVDLIVDQQIEWTGSAEFADIVLPANSWMEAETWEMGASCSNPFLQVWKGGIEPLNDTRDDIAIFAGVANALTELTGDERFSQAFMFA	FLKAWTNAPFLVREDNGLHMCGKS-------------P-----------------YLVWDSKRGAP--CPADPWLP----SHVEPALSGSY---FVSG--IRCKTAWQLFTEMVEPCTPEWAEEVTWVPGAEIRRVARLFATTKPASMDWYNGLHRSSNGFYTAVALALLAVVTGNWDVPGGLTFESDPAFKDVKGSEFLPQDWV---TKSLIASAGF-----KVRTYNKEYVGPMNLVAQAILTGK------------------------------PYPIKGMLSLASGLGTSNPN-SQKMME-ALAQLDFLAMGDIWMTPAMEMADIILPCATHWESEFVNYN----PPYLMYRRPVVQSQHEAWPDLKIIFELAKRLG-------YAKEFWDG	2.995,9.641,-21.665,-0.036,8.832,-19.680,0.775,5.471,-18.085,-2.063,3.662,-16.288,-2.731,0.037,-15.332,-3.889,-2.523,-12.748,-0.849,-1.586,-10.578,-3.268,-0.045,-8.010,-4.650,-3.605,-7.533,-1.317,-5.463,-7.299,1.911,-3.405,-7.424,1.213,-0.173,-5.486,0.739,-1.873,-2.100,4.391,-2.811,-1.408,6.231,0.292,-2.719,4.104,2.844,-0.779,5.426,6.296,-1.857,5.347,7.522,1.750,8.012,5.028,2.859,10.703,6.682,0.6…	PNHGGTGHICCYSRSCPGLPLHLGQKGLHPSIHYERTNLILLVGYNVLHTKPPLARRILDAQRRGARLIVVDPLLSPTASKADIWLAPRPGTDLALFLAMHHVIIEEGLYDEGFLKAWTNAPFLVREDNGLHMCGKSPYLVWDSKRGAPCPADPWLPSHVEPALSGSYFVSGIRCKTAWQLFTEMVEPCTPEWAEEVTWVPGAEIRRVARLFATTKPASMDWYNGLHRSSNGFYTAVALALLAVVTGNWDVPGGLTFESDPAFKDVKGSEFLPQDWVTKSLIASAGFKVRTYNKEYVGPMNLVAQAILTGKPYPIKGMLSLASGLGTSNPNSQKMMEALAQLDFLAMGDIWMTPAMEMADIILPCATHWESEFVNYNPPYLMYRRPVVQSQHEAWPDLK…	2026735	Deltaproteobacteria bacterium
job.pdb	AF-I4A7L9-F1-model_v4 Anaerobic dehydrogenase, typically selenocysteine-containing	15.800	403	223	12	1	384	250	555	1.000	5.015E-10	265	400	770	RPFLERFTDMPLLVRLDTLQRLRADEVFADYSSDLDVDGPSFTLHGMTEEQHERNGDRVVFDDASGALRAINREDVGDRLDDKGIDPALDYQGTVTLVDGSTVEVMSVLSMYREHLADYDIDSVVDMTGAPRNLIEQLLDDMTTLSPVAFHVGEGVNHYFHATLHNRATYLVGMLLGSVGVSGGGVSTWAGNYKGGVFQAAPWFGPGVGGFVNEDPFHPLTDPSA-------RYS----AETARHLVHGEDTSYWGFGDRPLVVDTPEDGRKVFTGTTHMPTPTKALWYNNANLINQAKWHYELVKNVNPKVDLIVDQQIEWTGSAEFADIVLPANSWMEAE--------TWEMGASCSNPFLQVWKGGIEPLNDTRDDIAIFAGVANALTELTGDERF…	HDFVKKWTNAPMLIDAETLDPITEAAFKKEGNK----------------------GQLMIWDEMTHSPQPI---------GSTTASPALNITQEITLTDGRKITVTTAWQILRQRAAAMPPEKAAKLCWLETDKIKEAARMYATTKPGAITVFQGIEEHTNSKHTIQAINTIMAITGNIDVYG--GNMWVPFWNEML-------GPRLAG-------MPPESHAQKRLSNFKHYPNSHPTQVWDAILTGK------------------------------PYPIKAYISVQGNPISWSENSNKVVE-ALHKLDFLVVMDYFMSPTANLADIVLPSAHWTERDYIADELCGRWFFG----------QQKAVEPLYERRSDITFMRELG---------RRL…	38.780,1.359,-2.709,35.880,1.795,-0.235,35.519,-0.777,2.468,32.237,-1.773,0.744,34.099,-3.007,-2.382,36.066,-6.200,-1.650,38.669,-7.005,-4.359,39.050,-10.598,-5.368,42.307,-12.434,-6.249,40.931,-13.099,-9.701,40.792,-9.324,-10.348,37.009,-9.296,-9.678,35.128,-7.757,-6.737,32.310,-8.149,-4.200,30.106,-5.047,-3.821,27.967,-4.373,-0.738,24.629,-3.166,-2.171,20.821,-3.566,-1.812,18.140,-5.611,-3.634,…	MPASIIPKPDGGKVVKTNCFECHAKCGVLAHVDSSGTLVKVEGNPEDPRNQGRLCPKGRSAVQILNDPHRVNYPLKRVGKRGEGKWERISWDEAMDTIEKRLKEYKKNFGGESVVFGQGTGRGTNQWNHRLGNTLGVNHWCSPAHICLLPLMTTSLYMFGMLPIWDGCDFERSQCMVFWGSNLVWTEATISAGEVGRSRNRGAKIIVIDPNYEHPLASRADHFLPVRPGSDSALAMAWINVIIEEDLYDHDFVKKWTNAPMLIDAETLDPITEAAFKKEGNKGQLMIWDEMTHSPQPIGSTTASPALNITQEITLTDGRKITVTTAWQILRQRAAAMPPEKAAKLCWLETDKIKEAARMYATTKPGAITVFQGIEEHTNSKHTIQAINTIMAITGNIDV…	756499	Desulfitobacterium dehalogenans ATCC 51507
job.pdb	AF-X1MN63-F1-model_v4 Molybdopterin domain-containing protein	28.100	103	71	3	269	371	14	113	1.000	1.016E-06	264	400	115	MPTPTKALWYNNANLINQAKWHYELVKNVNPKVDLIVDQQIEWTGSAEFADIVLPANSWMEAETWEMGASCSNPFLQVWKGGIEPLNDTRDDIAIFAGVANAL	TPYPIKAIFGAGLNPMHFPN-TNRLVE-KLKKLDFIVVSEYFHTPGTQLADIVLPVSSWLERHILAMPPRTRG-FASLIEPAIEPIGESWPEWKILFELAKRL	8.976,-2.985,22.413,5.291,-1.984,22.051,5.022,0.592,19.252,3.558,-0.145,15.841,2.227,3.324,15.011,0.009,2.038,12.157,-1.627,-0.570,14.440,-1.944,2.054,17.220,-3.743,4.474,14.842,-6.099,1.840,13.376,-6.986,0.876,16.978,-7.216,4.386,18.499,-9.002,6.101,15.572,-7.107,9.270,16.636,-6.866,11.891,15.229,-9.334,10.210,12.864,-10.368,6.618,12.018,-8.344,4.873,9.360,-10.899,3.084,7.139,-8.842,2.128,4.068,…	MKSNVLADRIESGTPYPIKAIFGAGLNPMHFPNTNRLVEKLKKLDFIVVSEYFHTPGTQLADIVLPVSSWLERHILAMPPRTRGFASLIEPAIEPIGESWPEWKILFELAKRLGL	412755	marine sediment metagenome
job.pdb	AF-A0A7V6PHH4-F1-model_v4 Nitrate reductase subunit alpha	16.500	550	244	33	3	376	99	609	1.000	1.148E-11	264	400	645	FLERFTDMPLLVR--LDTLQR-----LRADEVFADYSSDLDVDGPSFTLHGMTEEQHERNGDRVVFDDASGALR----AINRE--DVGDR-LDD---KG--IDPALDY---------------------------------------QGTVTLVDGSTVEVMSVLSMYREHLADY-------------DID----SVVDMT----GAPRNLIEQLLDDMTT-----LSPVAFHVGEGVNHYFHATLHNRATYLVGMLLGSVGVSGGGVSTW--------AGNYKGGVFQAAPWFGPGVGGFVNEDPFHPLTDPSARYSAETARHL-----VHG------EDTSYWG-------FGDRP------LVVDT---------------PEDGRKVF-------…	YCRKYSDFPMLVMLTKKDGRYVPDRFLRASDL-------------KDDLGEAN----NPDWKTVAFDTKSGTYVAPQGSIGFRWGDDGQWNLEEKDGRGKDVELAKSFIAAGAHDAVADVAFPYFGNREHDYFEGTDHDSVLVRKVPARKLKLKKG-EVLVATVFDLF---AANYGLDRGLGDENSARSYDEGLPYTPAWAEKITGVPRDQIIAVAREFATNAEKTNGRSMVILGAGLNHWYHMDMNYRGIINMLVMCGCIGQSGGGWSHYVGQEKLRPQTGWTALAF-ALDW---------NRPPRH--MNSTSFFYAHTDQWRYETVKVQDILSPTAPEGAWEGTMIDYNIRAERMGWLPSAPQLQTNPLELAREAAASGKEPKD----FIANALKN…	8.832,5.174,-0.334,6.878,4.426,2.861,4.062,6.636,1.488,0.289,5.976,1.381,-0.028,7.617,-2.082,1.649,10.636,-3.694,1.286,11.356,-7.434,1.814,14.084,-10.058,-1.053,16.344,-10.938,-2.783,15.916,-14.349,-1.088,19.087,-15.654,2.246,17.269,-15.223,1.115,14.677,-17.826,1.674,17.556,-20.301,5.342,17.354,-19.284,5.646,13.641,-20.287,7.779,12.723,-23.334,6.336,9.156,-23.305,3.011,8.150,-21.676,1.636,4.688,-…	WGEQTDVPESADWYNAGFLMLWGSNVPQTRTPDAHFYTEVRYKGTKSVVVSPDYSEAAKFADLWLHPKQGTDAALAMALGHVILREYHLDRQVSYFEDYCRKYSDFPMLVMLTKKDGRYVPDRFLRASDLKDDLGEANNPDWKTVAFDTKSGTYVAPQGSIGFRWGDDGQWNLEEKDGRGKDVELAKSFIAAGAHDAVADVAFPYFGNREHDYFEGTDHDSVLVRKVPARKLKLKKGEVLVATVFDLFAANYGLDRGLGDENSARSYDEGLPYTPAWAEKITGVPRDQIIAVAREFATNAEKTNGRSMVILGAGLNHWYHMDMNYRGIINMLVMCGCIGQSGGGWSHYVGQEKLRPQTGWTALAFALDWNRPPRHMNSTSFFYAHTDQWRYETVKVQDI…	94625	Brucella intermedia
job.pdb	AF-A0A6I1DWZ2-F1-model_v4 Molybdopterin-dependent oxidoreductase	24.700	101	73	2	271	371	3	100	1.000	2.243E-06	263	400	101	TPTKALWYNNANLINQAKWHYELVKNVNPKVDLIVDQQIEWTGSAEFADIVLPANSWMEAETWEMGASCSNPFLQVWKGGIEPLNDTRDDIAIFAGVANAL	PDIKMIYNGFANSHTRQPQRESAIR-AWQKPECIVVHEMFWTPTARMADIVLPISTPAECMDMTTSEDGR--FLIPMKPAIKPQYESKPTYDAFAFIAGKL	-17.330,17.907,16.616,-15.106,15.543,14.567,-16.529,12.691,12.445,-16.562,9.249,13.909,-14.125,7.648,11.444,-14.864,3.893,11.208,-12.383,2.915,8.463,-8.953,4.028,7.244,-7.739,3.069,3.774,-4.028,3.941,3.406,-2.308,3.660,0.019,1.421,4.530,0.013,1.936,6.570,3.230,4.142,5.465,6.135,1.994,7.607,8.446,3.711,6.422,11.683,7.180,7.657,10.642,5.836,10.971,9.304,3.288,11.856,12.030,4.574,14.064,14.883,3.520…	KYPDIKMIYNGFANSHTRQPQRESAIRAWQKPECIVVHEMFWTPTARMADIVLPISTPAECMDMTTSEDGRFLIPMKPAIKPQYESKPTYDAFAFIAGKLG	552546	Muricauda olearia
job.pdb	AF-A0A1D7TP37-F1-model_v4 Molybdopterin oxidoreductase, alpha subunit	17.500	432	243	20	3	383	295	664	1.000	6.718E-11	263	400	939	FLERFTDMPLLVRLDTLQRLRADEVFADYSSDLDVDGPSFTLHGMTEEQHERNGDRVVFDDASGALRAI-----NREDVGDRLDDKGIDPALDYQGTVTLVDGSTVEVMSVLSMYREHLADYDIDSVVDMTGAPRNLIEQLLDDMTTLSPVAF-HVGEGVNHYFHATLHNRATYLVGMLLG---------------------SVGVSG---GGVSTWAGNYKGGVFQAAPWFGPGVGGFVNEDPFHPLTDP--------------SARYSAETARHLVHGEDTSYWGFGDRPLVVDTPEDGRKVFTGTTHMPTPTKALWYNNAN-LINQ---AKWHYELVKNVNPKVDLIVDQQIEWTGSAEFADIVLPANSWMEAETWEMGAS-CSNPFLQVWKG--G…	FAKTYTDLPFLVRVDTKKLLRRSEME--KGKDE-------------KEHHSFDEQFYAWNAKTNAPAIMPGSEGSEHK-TLRLSDFGIEPLLEGEFEVTLLSGEKVKVTTVFEMLKRSTAHFSPEATQKETGVHPDTVRQLARD-IALPKVVEITTGFSLNKYFNGMMSIWNIASICGLTGRMGPYGGLNTENEFQLSGLEALSGFSGKYTARFGS-------------GFVGE----FILGDGMKTFEKYFSDADVRRAQNGMSKEEY-MKVVSLLLE-------------KGKDGKEKGVKPHW-------TPEVALIVADSKFRRNKGNDYKEAFL-----KKTKYFAYVDTRMSEAAVYADILLPAKSHY--EVWDIRSSPGYHRFTNLAQPAKN…	8.040,-54.996,-33.102,8.845,-56.646,-29.742,10.008,-55.283,-26.382,13.443,-56.565,-25.280,13.366,-57.388,-21.526,15.694,-57.495,-18.703,19.457,-57.030,-19.410,20.497,-53.686,-17.780,21.145,-55.466,-14.420,22.269,-58.856,-15.814,26.054,-59.415,-15.480,28.595,-56.915,-14.844,31.030,-58.323,-12.251,31.241,-56.552,-8.851,34.347,-54.431,-9.552,35.964,-53.364,-6.250,36.526,-49.676,-7.125,39.162,-48.650…	MIAGEGYAFAKTGVSKIENAKENYPNTSYTETMYRNEFGFTYGTKEEHGFAYHCVNCQGNCSWEIWSNNGVVTRENQSSRYPSINAKVPDFNPRGCNKGVQHSQIMYEKDRLLYPMKRMGKRGEGKWKRISWDEASSEVAQKIWDVMVDPKKGPEKLMVHAGTGLLTEGRRGGPLRLSTQLGAVRIYPASYLGDMFSGAAIAYGEGNLGCTYDFMYTVNTAVFWGGNPSVSRIPDAHFVWEGKYNGAKIIVITPEFNASARAADLWIPIKAGSDNILAMSVIYEILNAKMYKPAFAKTYTDLPFLVRVDTKKLLRRSEMEKGKDEKEHHSFDEQFYAWNAKTNAPAIMPGSEGSEHKTLRLSDFGIEPLLEGEFEVTLLSGEKVKVTTVFEMLKRSTAH…	1193502	Sulfurospirillum halorespirans DSM 13726
job.pdb	AF-A0A0T5PCY4-F1-model_v4 Dimethylsulfide dehydrogenase subunit alpha	20.300	407	224	15	2	388	256	582	1.000	2.727E-10	263	400	1135	PFLERFTDMPLLVRLDTLQRLRADEVFADYSSDLDVDGPSFTLHGMTEEQHERNGDRVVFDDASGALRAINREDVGDRLDDKGIDPALDYQGTVTLVDGSTVEVMSVLSMYREHLADYDIDSVVDMTGAPRNLIEQLLDDMTTLSPVAFHVGEGVNHYFHATLHNRATYLVGMLLGSVGVSGGGVS---------TWAG---NYKGG---VFQAAPWFGPGVGGFVNEDPFHPLTDPSARYSAETARHLVHGEDTSYWGFGDRPLVVDTPEDGRKVFTGTTHMPTPTKALWYNNANLINQA--KWHYELVKNVNPKVDLIVDQQIEWTGSAEFADIVLPANSWMEAETWEMGASCS---NPFLQVWKGGIEPLNDTRDDIAIFAGVANALTELTGDERF…	TFVRQWSNAPFLVREDTGALLRAGD------------------AGLTPAD-----AFVAFDASRGAPVAVDTRHALDPSLSENLD--LFHTGEIALAGGGTVACKTAFAELRQASAPFTPEHVAETCNIDPKDLHAFARRLASAKSVSYYCWTGVGQQGNATQTDRAIACVFALTGQYDTPGGNVTWPSIPIEPISSYATLPREQAEKSLGYQTRP-LGPASGGWVT--------------GSEVYRGILE----------------EKP-----------YRV---RALVSFGSNVLSSQPDPDRGRA---ALEKLDLQVHCDMFLNPSAMSADIILPVNSAWERDGLRAGFEISLAAQETLQLRPAMVPPRGEARSDFDIVAALAERLG-------F…	-37.300,-19.800,-23.666,-36.823,-20.621,-19.954,-34.344,-18.138,-18.426,-31.377,-20.315,-17.373,-31.632,-20.401,-13.644,-28.212,-19.129,-12.510,-26.773,-22.362,-11.095,-26.132,-21.588,-7.396,-22.378,-22.096,-6.812,-21.584,-25.485,-5.443,-20.996,-24.335,-1.862,-18.992,-27.301,-0.597,-20.615,-28.197,2.754,-18.905,-25.736,5.156,-16.430,-27.963,7.049,-15.710,-27.035,10.675,-12.056,-27.477,11.764,-8.6…	MNKPEFRKPRHSSVTDGDIPGYCTFCRSRCGTLNRVRNGRLVSVQPLPEHPTGKAICPKGRAAPEVVHSARRLTKPLRRTRPKGDEDPGFEEISWDEALDEIAGNLAEYARESGPESVVFSFASPSAASISDSLPWLERFVWTYGSPNICWATELCNWHKDHMHKLTVGTGLPVPDYANSDLIVLWGHNPEKVWLAQAEKIAGALQRGAELVLVDPRKTGMASQAAQWLRVRPGSDGALALGLIRLLLADEGFDETFVRQWSNAPFLVREDTGALLRAGDAGLTPADAFVAFDASRGAPVAVDTRHALDPSLSENLDLFHTGEIALAGGGTVACKTAFAELRQASAPFTPEHVAETCNIDPKDLHAFARRLASAKSVSYYCWTGVGQQGNATQTDRAIA…	540747	Roseovarius indicus
job.pdb	AF-A0A377BME3-F1-model_v4 Trimethylamine-N-oxide reductase 2	18.300	284	194	9	111	384	60	315	1.000	3.043E-11	262	400	328	MYREHLADY------DIDSVVDMTGAPRNLIEQLLDDMTTLSPVAFHVGEGVNHYFHATLHNRATYLVGMLLGSVGVSGGGVSTWAGNYKGG----VFQAAPWFGPGVGGFVNEDPFHPLTDPSARYSAETARHLVHGEDTSYWGFGDRPLVVDTPEDGRKVFTGTTHMPTPTKALWYNNANLINQAKWHYELVKNVNPKVDLIVDQQIEWTGSAEFADIVLPANSWMEAETWEMGASCSNPFLQVWKGGIEPLNDTRDDIAIFAGVANALTELTGDERFSQAF	QFEEYLTGKSDNTPKSAAWAAEITGVPEAQIVKLAE-LMAANRTMLMAGWGIQRQQYGEQKHWMLVTLAAMLGQIGTPGGGFGFSYHYSNGGNPTRVGGVLPEMSAAIAGQASEA-----ADDGGMTAIPVARIVDA--------LENPGGKY-QHNGKEQTYP-------NIKMIWWAGGGNFTHHQDTNRLIK-AWQKPEMIVVSECYWTAAAKHADIVLPITTSFERNDLTMTGDYSNQHIVPMKQAVAPQFEARNDFDVFADLAELL-----KPGGKRSI	-8.461,-14.845,14.915,-10.828,-12.257,13.352,-10.630,-11.670,9.575,-12.365,-8.531,8.261,-12.540,-9.115,4.493,-15.372,-9.008,1.886,-13.858,-12.200,0.553,-13.416,-15.494,2.413,-9.647,-15.902,1.902,-7.294,-18.913,2.152,-6.069,-17.410,5.452,-9.598,-17.808,6.912,-9.714,-21.418,5.618,-6.280,-22.179,7.131,-7.478,-21.021,10.576,-10.812,-22.929,10.166,-13.046,-22.741,13.277,-10.377,-20.570,14.964,-11.275,…	MIAIDPIRSETIEFFGDNATWIAPNMGTDVALMLGIAHTLMTQGKHDKVFLEKYTTGYPQFEEYLTGKSDNTPKSAAWAAEITGVPEAQIVKLAELMAANRTMLMAGWGIQRQQYGEQKHWMLVTLAAMLGQIGTPGGGFGFSYHYSNGGNPTRVGGVLPEMSAAIAGQASEAADDGGMTAIPVARIVDALENPGGKYQHNGKEQTYPNIKMIWWAGGGNFTHHQDTNRLIKAWQKPEMIVVSECYWTAAAKHADIVLPITTSFERNDLTMTGDYSNQHIVPMKQAVAPQFEARNDFDVFADLAELLKPGGKRSIPKVKMNGVAEIFL	562	Escherichia coli
job.pdb	AF-X1CED9-F1-model_v4 Molybdopterin domain-containing protein	19.700	284	152	10	110	380	21	241	1.000	1.780E-10	261	400	304	SMYREHLADYDIDSVVDMTGAPRNLIEQLLDDMTTLSPVAFHVGEGVNHYFHATLHNRATYLVGMLLGSVGVSGGGVSTWAGNYKGGVFQAAPWFGPGVGGFVNEDPFHPLTDPSARYSAETARHLVHGEDTSYWGFGDRPLV-----VDTPEDGRKVFT------G-TTHMPTPTKALWYNNANLINQAKWHYELVKNVNPKVDLIVDQQIEWTGSAEFADIVLPANSWMEAETWEMGASCSNPFLQVWKGGIEPLNDTRDDIAIFAGVANALTELTG-DERF	AEFKELVKDYPLGKVSDTTGIPLHKIEAMIGFIKNSPEYALICGMGVQRCTNAGQTVRAISLLPASTGSIGKKGCGFYF--------------------------------------------------SDR------QAPELNWPFFIGKPERIRNSIPVAKLASGMDNQINPPVKAMWIEQANPMTSNPDINQL-SRAMNKLEFIVVADLFLTDTTRMADIVLPAAS-MY-EYFDLISGYGHSYIQLQQRVIDPPGECKHE----SEVYRLLAKKFGFNLDY	-23.885,-5.287,23.236,-20.639,-3.392,24.034,-22.846,-0.287,24.447,-25.773,-2.082,26.158,-23.489,-3.852,28.682,-21.578,-0.581,29.407,-18.256,-2.071,28.206,-17.499,1.132,26.230,-15.222,3.946,27.463,-17.758,6.769,27.880,-15.000,9.207,28.971,-12.917,8.528,25.843,-16.026,8.665,23.606,-17.240,12.022,25.014,-13.789,13.672,24.737,-12.158,12.180,21.628,-14.999,11.069,19.306,-17.633,12.631,17.009,-20.961,1…	QLIENNIIDNNFINRHTFGFAEFKELVKDYPLGKVSDTTGIPLHKIEAMIGFIKNSPEYALICGMGVQRCTNAGQTVRAISLLPASTGSIGKKGCGFYFSDRQAPELNWPFFIGKPERIRNSIPVAKLASGMDNQINPPVKAMWIEQANPMTSNPDINQLSRAMNKLEFIVVADLFLTDTTRMADIVLPAASMYEYFDLISGYGHSYIQLQQRVIDPPGECKHESEVYRLLAKKFGFNLDYLPENNLDTIEKIIGNSNLNTDIKELKEKPYLHPDYQQIAFSDLKFNTSTGKIEFYSQQTKERW	412755	marine sediment metagenome
job.pdb	AF-A0A7V6WI39-F1-model_v4 Molybdopterin-dependent oxidoreductase	19.400	267	163	8	112	375	1	218	1.000	1.094E-10	261	400	434	YREHLADY-DIDSVVDMTGAPRNLIEQLLDDMTTLSPVAFHVGEGVNHYFHATLHNRATYLVGMLLGSVGVSGGGVSTWAGNYKGGVFQAAPWFGPGVGGFVNEDPFHPLTDPSARYSAETARHLVHGEDTSYWGFGDRPLVVDTPEDGRKVFTGTTHMPTPTKALWYNNANLINQA--KWHYELVKNVNPKVDLIVDQQIEWTGSAEFADIVLPANSWMEAETWEMGASCSNPFLQVWKGGIEPLNDTRDDIAIFAGVANALTELT	YRTYLEEKISLEKASSITGVPKEAMLELARSYMESKPCATWIGIGLQRHRNGGQNVRAIDALVALSGNLGLTGGGVYY----------QHIKTCFPSLLENYAKD----LSKPRQVNIIDFPRQSLA---------------LKDP---------------PVKFLWVACRNPLTQDPEPQLW---TKLLEQLELTVTVDLFMTDMARLSDLVLPAASFFED--YDLHHSYWHNWVALNEKAIGPYYEAKSDLDIMRNLAERLNLLS	-13.884,27.136,9.857,-13.854,28.485,13.462,-17.697,28.606,13.478,-17.823,24.939,12.370,-15.471,23.891,15.206,-17.454,25.947,17.780,-20.958,24.929,16.596,-20.467,21.360,15.272,-17.596,19.853,17.340,-18.179,18.890,21.001,-15.385,17.458,23.185,-18.108,15.468,25.040,-19.238,13.912,21.745,-15.621,13.382,20.583,-14.699,11.734,23.929,-17.769,9.448,23.797,-17.020,8.372,20.191,-13.224,7.977,20.435,-13.080…	YRTYLEEKISLEKASSITGVPKEAMLELARSYMESKPCATWIGIGLQRHRNGGQNVRAIDALVALSGNLGLTGGGVYYQHIKTCFPSLLENYAKDLSKPRQVNIIDFPRQSLALKDPPVKFLWVACRNPLTQDPEPQLWTKLLEQLELTVTVDLFMTDMARLSDLVLPAASFFEDYDLHHSYWHNWVALNEKAIGPYYEAKSDLDIMRNLAERLNLLSHGFTSFPVDLFSLDWVAGELNETVRHLLEVEKWQDFLSGPRKLKINGIPWQDEKFKTPSGKYELYSELAKGKGLPALPVFRESNEPSSPYPFRLLTPQCLLKLHCQFGGLPWLRTGGDEGLFIELNEAVAWSRGLKTGDKVKVFNASGAVRARLKVNPFLPRQVVIMPQTSEINFSNRLIP…	2044939	Clostridia bacterium
job.pdb	AF-A0A7V2QJJ9-F1-model_v4 Molybdopterin-dependent oxidoreductase	22.900	283	152	13	111	384	9	234	1.000	2.414E-10	261	400	482	MYREHLADYDIDSVVDMTGAPRNLIEQLLDDMTTLSPVAFHVGEGVNHYFHATLHNRATYLVGMLLGSVGVSGGGVSTWAGNYKG-GVFQAAPWFG--PGVGGFVNEDPFHPLTDPSARYSAETARHLVHGEDTSYWGFGDRPLVVDTPEDGRKVFTGTTHMPTPTKALWYNNANLI----NQAKWHYELVKNVNPKVDLIVDQQIEWTGSAEFADIVLPANSWMEAETWEMGASCSNPF--LQVWKGGIEPLNDTRDDIAIFAGVANALTELTGDERFSQAF	MLADLANQHLPEKVAEMTGVSSEAIRKLAREYATAKPAAILACFGL-RYKNSGNAYRAMAALGAITGNIGVLGGGPIM---GWHSQSMFNA-PQLKFNDISMLFPNKA--RPQLVP----SAKSFQCMITSK------------------------------PHPIKALVLYGANLLHTFPNPRRW----IDEIFPNLELIVVNDIFMTATAEYADYVLPDCTVFEREDIDIG-----YGGHIVLLEKAIEPMYECRPPIYFWSELAKRLG-------FGEYF	-7.836,43.465,5.449,-7.389,41.286,8.547,-4.712,38.615,7.928,-3.557,35.624,10.045,-0.157,33.857,9.779,-0.353,30.241,8.759,1.795,29.305,11.792,-0.703,31.039,14.107,-3.527,29.030,12.464,-1.534,25.807,13.107,-0.936,26.852,16.746,-4.669,27.616,17.151,-5.458,24.142,15.707,-2.925,22.498,18.086,-4.577,24.294,21.041,-7.806,22.378,20.213,-5.881,19.056,20.670,-4.687,19.250,24.284,-2.776,16.113,25.477,-5.666…	IDCQPAFQMLADLANQHLPEKVAEMTGVSSEAIRKLAREYATAKPAAILACFGLRYKNSGNAYRAMAALGAITGNIGVLGGGPIMGWHSQSMFNAPQLKFNDISMLFPNKARPQLVPSAKSFQCMITSKPHPIKALVLYGANLLHTFPNPRRWIDEIFPNLELIVVNDIFMTATAEYADYVLPDCTVFEREDIDIGYGGHIVLLEKAIEPMYECRPPIYFWSELAKRLGFGEYFDKTIEEWIEFRLDSKDPSIAGIDPPLTLERLKKEKMVRANIPREIHHPFLDKKFPTPSGRIEFYCEELVPAGDALPVFREQLESPRSALAKKYPLVFNTANNRFFVHTMFANDSTVLKAYTAEPHLSINPHDAEKRDISNGDIVKVYNDRGSFKVKAMISEAVPP…	2026734	Dehalococcoidia bacterium
job.pdb	AF-A0A1F8XD27-F1-model_v4 4Fe-4S Mo/W bis-MGD-type domain-containing protein	17.500	410	242	12	3	393	251	583	1.000	6.020E-10	261	400	800	FLERFTDMPLLVRLDTLQRLRADEVFADYSSDLDVDGPSFTLHGMTEEQHERNGDRVVFDDASGALRAINRED-VGDRLDDKGIDPALDYQGTVTLVDGSTVEVMSVLSMYREHLADYDIDSVVDMTGAPRNLIEQLLDDMTTLSPVAFHVGEGVNHYFHATLHNRATYLVGMLLGSVGVSGGGV-------STWAG----NYKGGVFQAAPWFGPGVGGFVNEDPFHPLTDPSARYSAETARHLVHGEDTSYWGFGDRPLVVDTPEDGRKVFTGTTHMPTPTKALWYNNANLINQ--AKWHYELVKNVNPKVDLIVDQQIEWTGSAEFADIVLPANSWMEAETWEMGASCSNP-----FLQVWKGGIEPLNDTRDDIAIFAGVANALTELTGDERFSQ…	FVRRWTNGPFLLRRDTGRALTEADLVNSGSSD----------------------RYVVWDELTDAPVIYDPAAGSLEKDD---VRPALFGAKAPHGKDGREILCAPAFEFLAELSSRYAPERSQEITWVAAEKVWKAAHLLAHSRPVSFYMWNGLGQHTNATQTSRAIASLYALLGDMDQPGGNVVFPKTPVNDVGGKEFLPEEIAMQRIGRERK----------PIGPPAKPGNCAAYDIFTAILEGQ------------------------------PYPVMALLNFGSNTVMSTGDSRRAR---EAFSALEFAVATELFMTPTAELCDYVLPATSFL--EMANVTSGFDYRPQGKLHLQYRPAVVSPLAERRSDTWIVFELAKRLG-------LGD…	-8.582,28.743,23.408,-11.899,27.556,21.874,-13.818,25.378,24.269,-17.175,27.042,23.569,-19.020,25.950,26.686,-22.543,27.399,26.881,-24.847,28.637,24.298,-27.684,26.748,22.497,-26.167,28.060,19.220,-25.397,26.214,15.979,-21.778,26.633,14.803,-19.361,25.087,12.274,-15.730,23.878,12.506,-13.428,23.537,9.466,-11.097,20.490,9.424,-10.697,17.041,7.787,-11.938,13.452,8.248,-9.152,11.243,9.699,-10.880,7.…	MFAAQASGDKYTVRGYCALCTAHCATITTVENGRVTRLDPDPDHPNGGVICIKGKAAPELLYHPDRLNYPLKRTRPKGDSDPGWARVSWDEALDAIAKKLLEIRERHGARAVALAKGTRSGTSVDDAERWLGRFLNAFGSPNWVSTTHVCNWHKDTGFSYTFGYNIPTPDLKNSNAFLLWGHNPSSTSLILAHDIVAARARGMKIVAVDPRRVGIASQADITLQARPGTDGALALALIHCMIDETWYDADFVRRWTNGPFLLRRDTGRALTEADLVNSGSSDRYVVWDELTDAPVIYDPAAGSLEKDDVRPALFGAKAPHGKDGREILCAPAFEFLAELSSRYAPERSQEITWVAAEKVWKAAHLLAHSRPVSFYMWNGLGQHTNATQTSRAIASLYAL…	1797811	Deltaproteobacteria bacterium GWA2_57_13
job.pdb	AF-A0A316MJ23-F1-model_v4 4Fe-4S Mo/W bis-MGD-type domain-containing protein	21.000	403	225	14	1	371	239	580	1.000	8.163E-10	260	400	801	RPFLERFTDMPLLVRLDTLQRLRADEVFADYSSDLDVDGPSFTLHGMTEEQHERNGDRVVFDDASGALRAIN------REDVGDRLDDKGIDPALDYQGTVTLVDGSTVEVMSVLSMYREHLADYDIDSVVDMTGAPRNLIEQLLDDMTTLSPVAFHVGEGVN-HYFHATLHNRATYLVGMLLGSVGVSGG--GVSTWAGNYKGGVFQAAPWFGP------GVGGFVNEDPFHP--LTDPSARYSAETARHLVHGEDTSYWGFGDRPLVVDTPEDGRKVFTGTT----------HMPTPTKALWYNNANLINQAKWHYELVKNVNPKVDLIVDQQIEWTGSAEFADIVLPANS-WMEAETWEMGASCSNPF----LQVWKGGIEPLNDTRDDIAIFAGV…	REFVTNWCNAPNLVRRDTGKLLRERDVIEDGGAE----------------------TFLVWDETRGRAVAYDADAMRYRED--------GVRAALRGSFPVMLADGRKIECVTVWERLIERVAPYPPETVERISWVPAEKIREAARMYATTRPGNFFPGFAMDVIGFSANQCGRARSVLNAITGNLDVRGGQLFLD-----------------GPSTEVRNDPGPMLSPETYARTLGADRFRMWSWEASMKMFK--------FQK-----RIGAKIPSPFYGAHSAVVWRSILGEGPYRMRALINVANNPMLSAGHT-EIVEKALKALDLLVVQDIYMTPTAELADYVTPAATDDTECARLYTGGYCSGWLETQSFLSGEQAVTPPGEAKTDFCFFRGL…	-24.614,33.575,21.088,-21.152,33.419,19.457,-21.244,31.586,16.130,-17.672,30.997,14.882,-16.133,29.539,11.705,-13.142,27.230,12.269,-10.665,26.424,9.441,-9.551,22.796,9.734,-8.707,19.659,7.688,-10.736,16.506,6.969,-9.009,13.298,8.196,-11.736,10.860,7.044,-9.160,9.798,4.401,-5.521,10.498,3.378,-6.505,13.606,1.332,-6.697,16.330,4.037,-9.450,18.338,2.305,-9.969,21.883,3.668,-12.941,22.376,6.032,-14.…	MSQEIRKTTCHGCTRRCGVLLTVENGKPVSVKGDPSQPLSRGFMCARGRALALELSQDPHRLTTPLKRAGKRGEGKWQPISWEQAFTEIAEKLRSIIGESGPEAVGVSLDSMISTGLSFSGNRFARLLGTPNVFTMGGQTCYGNSGQIEMLTYGHDTACDRANSRCTVIWGCNPAWSKPEFFRYIKESKARGGKVIAVDPCETETVKLADLWLQNRPGSSGALMLSWINVIISEDLFDREFVTNWCNAPNLVRRDTGKLLRERDVIEDGGAETFLVWDETRGRAVAYDADAMRYREDGVRAALRGSFPVMLADGRKIECVTVWERLIERVAPYPPETVERISWVPAEKIREAARMYATTRPGNFFPGFAMDVIGFSANQCGRARSVLNAITGNLDVRGG…	2049043	Desulfovibrionaceae bacterium
job.pdb	AF-C1DW86-F1-model_v4 Selenate reductase subunit alpha (Selenatereductase molybdenum subunit)	21.200	437	244	23	1	380	185	578	1.000	1.759E-11	259	400	839	RP-FLERFTDMPLLVRLDTLQRLRADEVFADYSSDLDVDGPSF-----TLHGMTEEQHERNGDRVVFDDASGALRAI----NREDVGDRLDDKG--IDPALDYQGTVTLVDGSTVEVMSVLSMYREHLADYDIDSVVDMTGAPRNLIEQLLDDMTTLSPV-AFHVGEGVNHYFHATLHNRATYLVGMLLGSVGVSGGGVST--------------WAGNYK-------------GGVFQAAPWFGPGVGGFVNEDPFHPLTDPSARYSAETARHLVHGEDTSYWGFGDRPLVVDTPEDGRKVFTGTTHMPTPTKALWYNNANLINQAKW------HYELVKNVNPKVDLIVDQQIEWTGSAEFADIVLPANSWMEAETWEM--GASCSNPFLQV--WKG…	KPNFIKVFTDLPFLVRLDNKKLLRLSDIDKN---DPMFDKEIFHNMEEKAHGKEFEEHE---VFLSYNLKNGKFTIMPGSEGNPVKTLRLKDLGWDIDPALEGVYEVRLKDGSKVKVTPVFELLKAEAAKFPAEKTFKLTNVHPKIVQQLARDIAL-PKVAFISMGFTIGKYFNGMLAQRAIASITPLCGRLGPYGG-FNTENEWSISGLAKISGFAGKYKERFASGFVSEFVLGNMMQDFDKLY-------EEETFKQVMGMSKEEYKKKVEEMLSKSEGDK-GIGHG-----------KSYWKDVQ----TFLLF-------ADARFRRNKGSSYK--KAFLEKAKFIAYVDFRMSDFANYADILLPAKSHYE--VWDLRTNPGYHR-FANLAHPPA…	-28.412,6.755,9.472,-31.694,4.948,10.261,-30.698,1.351,9.455,-31.363,-1.142,12.277,-27.594,-1.640,12.802,-27.207,2.014,13.979,-25.494,2.350,17.376,-27.735,4.804,19.279,-26.319,4.888,22.851,-23.167,4.131,24.859,-23.292,0.482,25.748,-21.381,-1.821,28.129,-21.111,-5.577,27.492,-22.934,-7.724,30.105,-22.302,-11.231,28.660,-19.298,-12.887,26.936,-17.621,-11.162,23.977,-19.654,-12.007,20.850,-22.971,-1…	MYEKDRILYPMKRVGERGEGKWKRISWDEAITEVATRIYETMLTVGPQGNYIHVGAGMLTEARAASGKRLGTLLGAVRPYIASYVGDMFPGVSLVYGEGNIGFSYDFVYTANVQIWWGQDPNKTRIPDAHWVWEGKYNGGKVIVITPDYNATAKGADLWVPVRAGYDGFLAMSIINEIIQQKLYKPNFIKVFTDLPFLVRLDNKKLLRLSDIDKNDPMFDKEIFHNMEEKAHGKEFEEHEVFLSYNLKNGKFTIMPGSEGNPVKTLRLKDLGWDIDPALEGVYEVRLKDGSKVKVTPVFELLKAEAAKFPAEKTFKLTNVHPKIVQQLARDIALPKVAFISMGFTIGKYFNGMLAQRAIASITPLCGRLGPYGGFNTENEWSISGLAKISGFAGKYKER…	204536	Sulfurihydrogenibium azorense Az-Fu1
job.pdb	AF-X1NHM1-F1-model_v4 Molybdopterin domain-containing protein	28.000	100	69	2	272	371	15	111	1.000	3.881E-06	258	400	241	PTKALWYNNANLINQAKWHYELVKNVNPKVDLIVDQQIEWTGSAEFADIVLPANSWMEAETWEMGASCSNPFLQVWKGGIEPLNDTRDDIAIFAGVANAL	PVKAMWIEQANPMTSNPNINLLAR-VMNKLELIVVADLFLTDTARMADIVLPAASMYEYYDLISGYG--HSYIQLQQKIIDPPGECKHESEIYRLLGKKF	11.050,0.544,-8.181,8.427,-2.092,-7.249,9.998,-5.569,-7.669,6.912,-7.784,-6.991,6.931,-9.829,-10.243,10.731,-10.211,-10.311,10.857,-11.056,-6.569,8.153,-13.760,-6.824,9.769,-15.191,-10.000,13.170,-15.428,-8.236,11.717,-16.955,-5.032,12.318,-20.662,-5.765,12.825,-22.107,-2.244,10.280,-22.060,-0.802,8.429,-20.949,-3.923,5.639,-18.443,-3.566,2.466,-20.594,-3.737,-0.300,-18.172,-2.651,-1.090,-14.438,…	MAKLASGMNKQIDPPVKAMWIEQANPMTSNPNINLLARVMNKLELIVVADLFLTDTARMADIVLPAASMYEYYDLISGYGHSYIQLQQKIIDPPGECKHESEIYRLLGKKFGFSLDYLPENNLGTIEKVINDSSLNTSVDELKEKPYLHSNYQEIAFSDFKFNTPTGKMEFYSQQTKERWRQNPLPFYYEPTENKYSSPELYAKYPLTLISAHALNKMNSQFSSREISQEEPFIWINPDDV	412755	marine sediment metagenome
job.pdb	AF-X1C9R7-F1-model_v4 Molybdopterin domain-containing protein	29.600	118	71	4	270	387	19	124	1.000	4.075E-07	257	400	252	PTPTKALWYNNANLINQAKWHYELVKNVNPKVDLIVDQQIEWTGSAEFADIVLPANSWMEAETWEMGASCSNPFLQVWKGGIEPLNDTRDDIAIFAGVANALTELTGDERFSQAFMFA	PYPIKALFAAGLNLQFFPN-YNRLVEN-LKKLDMIVDTDYFHTPATQLADIVLPISSWLERHILVTSPTG---FIRLIEPAIEPVGESWPEWKIFSELAKRLG-------FGHEFWDG	-6.902,4.116,-11.010,-10.650,3.586,-11.590,-11.550,0.197,-10.001,-8.970,0.235,-7.161,-10.852,0.948,-3.922,-9.121,0.937,-0.552,-9.862,-2.587,0.794,-11.723,-1.156,3.850,-14.478,-3.706,3.029,-11.997,-6.625,3.482,-13.124,-7.129,7.111,-16.805,-7.026,6.039,-16.103,-9.541,3.222,-14.212,-11.989,5.492,-17.090,-11.816,8.023,-19.995,-11.941,5.543,-18.487,-14.447,3.060,-20.448,-12.475,0.413,-20.404,-12.578,-…	MFGEMQSNVLADRIESGHPYPIKALFAAGLNLQFFPNYNRLVENLKKLDMIVDTDYFHTPATQLADIVLPISSWLERHILVTSPTGFIRLIEPAIEPVGESWPEWKIFSELAKRLGFGHEFWDGDIEKCFSYILEPTGITLKELREHPEGIQYPESPRPAKYYEKAGFQTPSGKVEISSSILAKYGYEPLPVYKEPVESPVSRSDLVQPFPLVLTSGARTIYFTHSQHRNIPQLRKMVPEPLLEINPSDAEP	412755	marine sediment metagenome
job.pdb	AF-A0A661V7T2-F1-model_v4 Formate dehydrogenase subunit alpha	22.100	284	147	9	112	371	11	244	1.000	1.313E-10	257	400	438	YREHLADYDIDSVVDMTGAPRNLIEQLLDDMTTLSPVAFHVGEGVNHYFHATLHNRATYLVGMLLGSVGVSGGGVST------WAGNYKGGVFQAAPWFGPGVGGFVNEDPFHPLTDPSARYSAETARHLVHGEDTSYWGFGDRPLVVDTPEDGRKVFTGTTHMPT-----------PTKALWYNNANLINQAKWHYELVK-------NVNPKVDLIVDQQIEWTGSAEFADIVLPANSWMEAETWEMGASCSNPFLQVWKGGIEPLNDTRDDIAIFAGVANAL	FKESLERFDLDFVERVTKVPRDKIVEAARMFASNSPATILYSMGITQHSHGTDNVLAIANLAMLTGNIGKPSTGVNPLRGQNNVQGACDMGA-------LPNV-----YPGYQAVSDPAVREKFETA-----------WG----------------CSLSPVPGVTLVEMIEAAYRKDVKALYLVGENP--------ALSDPDVQHVRQALARLDFLVVQDIFLSETAEFAHVVLPAASFAEKDGTFTNTER---RAQRVRKAIEPIGDSKTDWWIVCQVAQRL	17.475,22.889,8.364,19.597,25.758,6.873,22.038,23.513,4.981,19.829,20.603,3.879,16.226,21.957,3.752,14.020,24.692,2.202,10.575,26.303,2.821,10.952,26.231,6.636,9.389,29.725,6.996,6.033,28.823,5.370,5.944,25.563,7.350,6.561,27.464,10.627,3.760,29.968,9.806,1.344,27.077,9.114,1.888,25.844,12.711,0.133,28.972,14.117,-3.186,27.135,13.501,-2.066,24.225,15.749,-2.135,25.747,19.238,-2.091,23.196,22.063,…	IKERCEDFGAFKESLERFDLDFVERVTKVPRDKIVEAARMFASNSPATILYSMGITQHSHGTDNVLAIANLAMLTGNIGKPSTGVNPLRGQNNVQGACDMGALPNVYPGYQAVSDPAVREKFETAWGCSLSPVPGVTLVEMIEAAYRKDVKALYLVGENPALSDPDVQHVRQALARLDFLVVQDIFLSETAEFAHVVLPAASFAEKDGTFTNTERRAQRVRKAIEPIGDSKTDWWIVCQVAQRLGAKGFDFANPSDIMEEIRSLTPSYGGISYRRLENGGLQWPCPTDDHPGTPILHRNTFVRGKGRFIPLRYTPPAEMPDEDYPLILTTGRSLYHFHTGTMTRKVTGLNVIEPEGAVEINPEDASRLGIVQGDRIKISSRRGEVVAKAKVTRALPPGV…	2026724	Chloroflexi bacterium
job.pdb	AF-A0A0F9C4A9-F1-model_v4 Molybdopterin domain-containing protein	24.100	240	133	8	3	238	169	363	1.000	2.794E-08	256	400	432	FLERFTDMPLLVRLDTLQRLRADEVFADYSSDLDVDGPSFTLHGMTEEQHERNGDRVVFDDASGALRAINREDVGDRLDDKGIDPALDYQGTVTLVDGSTVEVMSVLSMYREHLADYDIDSVVDMTGAPRNLIEQLLDDMTTLSPVAFHV-GEGVNHYFHATLHNRATYLVGMLLGSVGVSGGGVSTWAGNYKGGVFQAAPWFGPGVGGFVNEDPF--HPLTDPS-ARYSAETARHLVHG	FVKEQTDLALLVRLDNHRFLRARDVQDGGRED----------------------QFYFYDSNTRQLVEAPR---G-PLTLGKLDPALEGTFQAKLKDGTGVEVTPVFALLRRRLEDYTPEKASQICGTNPEVIRLLARK--TASKKTNMLTGWNAGKYYHGDLMERAMCLLIALTGNWGKKGTGIRSW-----------------TVGMFDGQFIFSEKTKAGPEETKRILQMRDQMVEA	16.556,-14.374,-36.968,18.526,-14.054,-40.208,21.382,-11.583,-39.543,24.178,-9.841,-41.495,27.209,-8.108,-39.941,27.407,-4.345,-40.651,29.579,-1.508,-39.283,28.494,0.657,-36.333,28.374,3.671,-38.697,26.015,1.784,-41.055,23.792,0.662,-38.136,23.669,4.107,-36.445,22.983,5.897,-39.761,20.058,3.540,-40.529,18.627,4.178,-37.021,19.125,7.973,-37.301,17.498,8.100,-40.765,14.522,6.061,-39.454,14.137,8.47…	GKWKRISWDEALSEIADSIIDAIQENGPESVIHASTPSQGGFMAGITLGPLIQNLGALNTDVQGEINDFAPGLYITFGKFNPVSSVDDWFQSELIFIWHRNPVYTAIPWYHFVAEARYKGAEVVTVAPDFNASAVHADYHATVRPGTDAALALAMCKTIIDEGLYDASFVKEQTDLALLVRLDNHRFLRARDVQDGGREDQFYFYDSNTRQLVEAPRGPLTLGKLDPALEGTFQAKLKDGTGVEVTPVFALLRRRLEDYTPEKASQICGTNPEVIRLLARKTASKKTNMLTGWNAGKYYHGDLMERAMCLLIALTGNWGKKGTGIRSWTVGMFDGQFIFSEKTKAGPEETKRILQMRDQMVEALKMQDPTMTEELAAVELARTMSGLESTVPPVFMWYY…	412755	marine sediment metagenome
job.pdb	AF-A0A6L3X9N5-F1-model_v4 Molybdopterin-dependent oxidoreductase	28.200	117	79	4	267	382	8	120	1.000	7.964E-07	255	400	132	THMPTPTKALWYNNANLINQAKWHYELVKNVNPKVDLIVDQQIEWTGSAEFADIVLPANSWMEAETWEMGASCSNPFLQVWKGGIEPLNDTRDDIAIFAGVANALTELTGD-ERFSQ	RHF-PDIKFVWWAGGANFTHHQDTNRLIR-AWQKPELVVISECFWTASAKHADIVLPATTSFERNDLTMTGDYSNQHMVPMKRVVAPRDEARDDFDVFADLSEMWE--AGGRERFTE	23.967,-16.523,-5.572,27.453,-15.694,-4.301,27.558,-13.187,-1.424,30.381,-12.566,1.081,32.120,-15.850,0.140,28.912,-17.916,0.576,26.690,-19.865,-1.829,23.198,-18.622,-0.892,19.728,-19.464,-2.263,16.958,-16.904,-2.675,13.795,-17.709,-0.697,10.909,-19.111,-2.679,8.695,-16.009,-2.461,5.023,-16.992,-2.970,3.312,-13.703,-2.021,4.014,-10.028,-2.794,2.104,-7.103,-1.302,3.329,-3.750,-2.679,2.112,-0.277,-…	YQHNGQDRHFPDIKFVWWAGGANFTHHQDTNRLIRAWQKPELVVISECFWTASAKHADIVLPATTSFERNDLTMTGDYSNQHMVPMKRVVAPRDEARDDFDVFADLSEMWEAGGRERFTEGKTDLQWLETFY	158836	Enterobacter hormaechei
job.pdb	AF-X1LAV1-F1-model_v4 Uncharacterized protein	17.700	281	165	11	120	386	3	231	1.000	7.227E-10	253	400	357	DIDSVVDMTGAPRNLIEQLLDDMTTLSPVAFHVGEGVNHYFHATLHNRATYLVGMLLGSVGVSGGGVSTWAG---NYKGGVFQAAPWFGPGVGGFVNEDPFHPLTDPSARYSAETARHLVHGEDTSYWGFGDRPLVVDTPEDGRKVFTGTTHMPT------PTKALWYNNANLINQAKWHYELVKNVNPKVDLIVDQQIEWTGSAEFADIVLPANSWMEAETWE-----MGASCSNPFLQVWKGGIEPLNDTRDDIAIFAGVANALTELTGDERFSQAFMF	DLKEAEEITGVPLEKIREAAMTYAKAERGCILYDQGMSQHYVGTDNVRVHANLALLCGHAGKPGSGINSMRGQINGEGSGDMGC----LC-----VFYPGFKRVSEESAKF-FEEA-----------WG---------------VSNLPTKPGFTYIDMLYKCPYLYIVGGDPMMAVPDVNNL-KKTLEKANFIVVQDIFLTEIAKLAHVVLPAATWVEREATHTWIDRR--------VQKVNKVVDPPGEAKPDWWIICQLAERMG-------YKDNFSF	30.996,4.952,-12.119,28.394,3.340,-14.432,29.915,2.140,-17.730,27.471,3.136,-20.495,28.509,0.184,-22.707,27.962,-2.259,-19.832,24.537,-0.617,-19.305,23.608,-1.160,-22.999,24.702,-4.826,-22.747,22.834,-5.431,-19.452,19.616,-3.582,-20.389,19.488,-4.553,-24.093,18.493,-0.878,-24.683,20.501,1.087,-27.297,22.723,3.688,-25.686,21.259,6.487,-27.852,17.766,5.614,-26.516,19.043,5.707,-22.910,20.507,9.176,…	KVDLKEAEEITGVPLEKIREAAMTYAKAERGCILYDQGMSQHYVGTDNVRVHANLALLCGHAGKPGSGINSMRGQINGEGSGDMGCLCVFYPGFKRVSEESAKFFEEAWGVSNLPTKPGFTYIDMLYKCPYLYIVGGDPMMAVPDVNNLKKTLEKANFIVVQDIFLTEIAKLAHVVLPAATWVEREATHTWIDRRVQKVNKVVDPPGEAKPDWWIICQLAERMGYKDNFSFSSAEEIFEEIRSCVPQYKGITYERLSKTVGGIHWPCPSEDHPGTPTMFLQKFNTPDGLGHFQVVEYKPPAEVPDEEYPYFLTTGRSIFHYHTGVMTRRTPKLIDEVPRGFVEVNPEDAIKVGVKDK	412755	marine sediment metagenome
job.pdb	AF-A0A560L9C5-F1-model_v4 Molybdopterin-dependent oxidoreductase iron-sulfur protein	18.300	404	227	15	2	384	242	563	1.000	1.250E-09	252	400	679	PFLERFTDMPLLVRLDTLQRLRADEVFADYSSDLDVDGPSFTLHGMTEEQHERNGDRVVFDDASGALRAINREDVGDRLDDKGIDPALDYQGTVTLVDGSTVEVMSVLSMYREHLADYDIDSVVDMTGAPRNLIEQLLDDMTTLSPVAFHVGEGVNHYFHATLHNRATYLVGMLLGSVGVSGGGVSTW--------------AGNYKGGVFQAAPWFGPGVGGFVNEDPFHPLTDPSARY--SAETARHLVHGEDTSYWGFGDRPLVVDTPEDGRKVFTGTTHMPTPTKALWYNNANLI-NQA-KWHYELVKNVNPKVDLIVDQQIEWTGSAEFADIVLPANSWMEAETWEMG---ASCSNPFLQVWKGGIEPLNDTRDDIAIFAGVANALTELTGDER…	DFVDAWTNGSLLVDRATGRFLRADALWPDGAPD----------------------AFVRLD-ASGSPVPCDTRYAPER------GGQLRGALSIRACDGRMISAATAFELLAERAAPYTPDRVAALTWLDVADIEAFYALLATRPRLAYHSWTGVGQHTNATSIERAIASLYALTGA--CDRPGGNRWPVPPPTRPLNDYNILPPEQ-----------QAKALGL---AELPLGPPAKGWITARDFSRAVLEGEPY-------------------KV-----------RALVAFGTNFVVSQGHSERNKA---ALNALEFQVHIDMFMNPTAESADFVLPASTPWERDALKIGFEITQQAVETVQFRPRMVEPIGAVKADYEIAA----ALALKLGMGD…	18.182,-31.216,-24.229,15.169,-30.628,-21.929,15.905,-28.653,-18.707,13.606,-28.069,-15.695,14.489,-24.914,-13.729,12.856,-24.222,-10.309,11.686,-20.707,-9.706,8.567,-18.523,-9.369,6.204,-16.673,-11.722,6.467,-12.844,-11.384,3.416,-11.870,-13.483,1.457,-11.156,-10.231,1.585,-10.767,-6.400,0.847,-14.493,-5.934,4.419,-15.305,-7.085,3.396,-18.930,-7.671,6.169,-21.522,-7.333,6.929,-22.654,-10.885,9.2…	MKQRLPGYCTLCRSRCGAVTVVEDGRLVGVEVLNNHPTGGALCAKGRAAPEIVASPRRLTVPLKRTRPRDAADPGWVEVSWDEALTEIADRLRTIRAESGAEAVAFGVTTPSGTPMVDSFEWVERFIRGFGSPNLIYAVEICGWHKDFAHALTFGRGIGFPDYDNADAIILWGHNPARTWLAQATRIADARRRGAKVVVVDPKPNGSGQQADLWLRIRPGADGALAMGAIRHLIATGSFDADFVDAWTNGSLLVDRATGRFLRADALWPDGAPDAFVRLDASGSPVPCDTRYAPERGGQLRGALSIRACDGRMISAATAFELLAERAAPYTPDRVAALTWLDVADIEAFYALLATRPRLAYHSWTGVGQHTNATSIERAIASLYALTGACDRPGGNRWP…	1755647	Bradyrhizobium macuxiense
job.pdb	AF-A0A369LX85-F1-model_v4 4Fe-4S Mo/W bis-MGD-type domain-containing protein	22.600	423	226	19	2	399	337	683	1.000	3.274E-10	252	400	877	PFLERFTDMPLLVRLDTLQRLRAD----EVFADYSSDLDVDGPSFTLHGMTEEQHERNGDR------VVFDDASGALRAINREDVGDRLDDKGIDPALDYQGTVTLVDGSTVEVMSVLSMYREHLADYDIDSVVDMTGAPRNLIEQLLDDMTTLSPVAFHVGEGVNHYFHATLHNRATYLVGMLLGSVGVSGGG-VSTWAGNYKGGVFQAAPWFGPGVGGFVNEDPFHPLTDPSARY------SAETARHLVHGEDTSYWGFGDRPLVVDTPEDGRKVFTGTTHMPTPTKALWYNNANLINQAKWHYELVKNVNPKVDLIVDQQIEWTGSAEFADIVLPANSWMEAETWEMGASCSNPFLQVWKGGIEPLNDTRDDIAIFAGVAN--ALTELTGDERFS…	FIIER-TVSPFLVREDNGQFLRASDLGVEPV-KGPID------------------KKTGKETLVDPCVVWDSASSLPCAV----------DAAVDPALT--GSYTIQG---IKVRVCLDLIYEASESYTIEKTSAITSLTPEQIEDLVDIYVNQKPVYTHILYGVDRFCDGDVTAHALTILSALTGNIGVRGGSFGVTWGASA-----------GF-YGNTA-------MVTPEGTPGMEEVPWLLFHDILK----------SGYY----GEGDQRREFPI--------KAMMTLSGNPINNNVGLTECVEETLPMLDFVVTVDSIMSDTAQYSDIVLPACHWFEFEGIVGPGAGTNHFAQFSEKAIEPLYESKTNTEIFRLLAKKMGAGKYYPDDLEQ…	-29.859,-16.309,-41.468,-31.141,-19.515,-39.698,-31.060,-20.774,-36.203,-31.856,-24.357,-35.444,-32.271,-26.219,-32.182,-30.670,-28.580,-29.900,-32.555,-28.996,-26.614,-32.115,-31.946,-24.211,-30.367,-34.809,-23.071,-28.665,-35.160,-19.693,-27.172,-38.394,-18.615,-24.334,-39.675,-16.576,-20.775,-40.618,-16.716,-19.335,-40.722,-13.199,-15.770,-41.972,-13.738,-14.956,-44.576,-11.043,-11.497,-44.353…	MRFKDRSNAANSSLRTYPQGYSDTIFEGGDMSGTNSPKPGLTRRAFLKTTAVVGGASAILGATSLTALADDTASTSSQDDVYHVVCRINCNVGSCGMDAHVRNGKLVKTTTMRNPTDEHWDRRPCLRGRSHLQWIYNEHRIKYPMRRVEGTERGAGEWERISWDEAIDEIASKFTDIIEQYGPQAISFPSLTADMGSVPQGINTSAGRFRNIFGMTNVEYCLDFATLVGISRVTKNIPSTNFGHNIDAATGNPLSDAQNSKTLVVWGANPSESWIHEWHWVCDAVEAGAKLVVVDPRFSTTASKADKFFPVKVATDTPLVLSMIKIIIDRQLYDKKFIIERTVSPFLVREDNGQFLRASDLGVEPVKGPIDKKTGKETLVDPCVVWDSASSLPCAVDAA…	2078569	Gordonibacter sp. 28C
job.pdb	AF-B5LPE3-F1-model_v4 Nitrate reductase alpha subunit	25.000	168	96	3	2	164	107	249	1.000	5.199E-07	251	400	250	PFLERFTDMPLLVRLDTLQRLRADEVFADYSSDLDVDGPSFTLHGMTEEQHERNGDRVVFDDASGALRAI-----NREDVGDRLDDKGIDPALDYQGTVTLVDGSTVEVMSVLSMYREHLADYDIDSVVDMTGAPRNLIEQLLDDMTTLSPVAFHVGEGVNHYFHATL	PYVKEQTDLPLLVLSGTKRFLRESDLKKGGKED----------------------IFYFWDAKQQHAVPVPGSMGSD---QKTIQLNGADPALTGIFQVQLADGKSAEVTTVFELLKTELSLYTLDKVAARTGLPVREIELFARELGTRKPAMIIHGAGTNHWFHNDL	23.180,-6.564,10.433,20.149,-6.637,8.083,19.113,-3.175,9.341,22.724,-1.889,9.258,23.032,-2.747,5.542,19.621,-1.126,4.846,18.465,-4.458,3.339,15.710,-4.646,5.988,12.735,-2.798,4.383,11.387,-0.897,7.364,8.073,-0.271,5.653,7.381,-4.040,5.885,7.639,-4.521,9.704,5.788,-1.228,10.134,2.917,-2.431,7.881,2.787,-6.220,8.391,4.612,-6.761,11.720,6.990,-9.305,10.116,10.752,-8.879,9.707,10.649,-9.352,5.899,8.6…	FYDWYCDLPPGEPLTWGVQTEACECADWFNSKYIVLWGSNISQTRIPDAHFAYEARYNGAKIVCISPDYNASATHADLYFRINPGTDGILALGVAKFLIDQDLIDAPYVKEQTDLPLLVLSGTKRFLRESDLKKGGKEDIFYFWDAKQQHAVPVPGSMGSDQKTIQLNGADPALTGIFQVQLADGKSAEVTTVFELLKTELSLYTLDKVAARTGLPVREIELFARELGTRKPAMIIHGAGTNHWFHNDLI	77133	uncultured bacterium
job.pdb	AF-A0A101GR51-F1-model_v4 Formate dehydrogenase beta subunit	24.500	114	71	4	273	384	4	104	1.000	1.296E-06	251	400	615	TKALWYNNANLINQA--KWHYELVKNVNPKVDLIVDQQIEWTGSAEFADIVLPANSWMEAETWEMGASCSNPFLQVWKGGIEPLNDTRDDIAIFAGVANALTELTGDERFSQAF	LKAMYIMGENPMLSDPDLTH---VKHAIENLDFLVVQDIFLTETAQMADVVLPATCYAEKDGTQTSTER---RVQMWRKAQDPPGEAKVDWKIICEVAAAMG-------YAEQF	-5.260,1.514,-34.663,-2.410,0.661,-36.942,-0.286,3.814,-36.496,2.510,1.517,-35.260,3.604,-0.669,-38.213,6.678,-2.521,-36.894,7.941,-3.718,-33.498,11.292,-5.117,-32.312,10.773,-7.059,-29.053,13.969,-8.050,-27.185,13.946,-10.467,-24.218,10.193,-10.066,-23.492,7.005,-12.150,-23.845,4.015,-9.750,-23.995,1.737,-12.593,-25.101,1.983,-13.905,-21.516,3.257,-10.966,-19.420,0.999,-8.117,-20.600,-2.582,-7.3…	PGELKAMYIMGENPMLSDPDLTHVKHAIENLDFLVVQDIFLTETAQMADVVLPATCYAEKDGTQTSTERRVQMWRKAQDPPGEAKVDWKIICEVAAAMGYAEQFPYQSAEEIFTEMASLTPSYHGMNYERLNKPEALHWPCPTTEHPGTPILHIGKCSHPDGMGVMHAIEWKPPAEVPDAEFPYIFTTGRCIWHWHTGSMTRRSETLDAEVPTGWIEINTEDAKALGIQDKEMVRATSRRGTVDVPAKVTDEIKKGVMFMPFHFAECAANTLTNNALDPIAKIPEFKAQYLDGAKDMRIAVPVKGCDTMGLYELAKRNQVNLDNVLMVGLNCGGSVSPVAARKMIAEKFGVNPDDVVKEEIDKGQFIIQTKDGQHKGISMDELEEEGFGRRANCRRCKM…	2198	Methanoculleus marisnigri
job.pdb	AF-A0A7V4PQP4-F1-model_v4 Molybdopterin oxidoreductase	17.600	414	237	17	3	393	252	584	1.000	1.595E-09	250	400	694	FLERFTDMPLLVRLDTLQRLRADEVFADYSSDLDVDGPSFTLHGMTEEQHERNGDRVVFDDASGALRAINRED---VGDRLDDKGIDPALDYQGTVTLVDGSTVEVMSVLSMYREHLADYDIDSVVDMTGAPRNLIEQLLDDMTTLSPVAFHVGEGVNHYFHATLHNRATYLVGMLLGSVGVSGGGVSTWAGNYKGGVFQAAPWFGP-----GVGGFVNEDPFHPLTDPSARYS--AETAR----HLVHGEDTSYWGFGDRPLVVDTPEDGRKVFTGTTHMPTPTKALWYNNANLI-NQA---KWHYELVKNVNPKVDLIVDQQIEWTGSAEFADIVLPANSWMEAETWEMGASCSNP-----FLQVWKGGIEPLNDTRDDIAIFAGVANALTELTGDE…	FVRQWTNGPFLLNRQTGRLLTEQDLMPAGSKE----------------------RYVAWDESADRSAIYDPACGGFEGSH-----VRPLLFGVKSLRGSDGSEIPCEPVFQALARLSARYAPQRSEPITRVPAEIVWKAAHLLAHHRPVSTYVWNGVGQHTNASQANRAIALFYVLLGDFDLLG----GNV-------------IFPSARLNSVDGRE-------LLTREVKEERIGFKQRPLGPPARPGNCTAYDLF------TAILEE----------RPYPVKALLNFGSNTVMSTADSRRGRE-----AFRALDLAVASELFMTPTAGLCDYVLPAASFL--EMANLTSGFRYRPEAKVHLQYRRAVVAPLAERRSDTWIIFELGKRVG------…	43.103,-28.476,-39.377,40.106,-27.172,-37.407,39.896,-29.148,-34.166,36.173,-29.921,-33.644,35.250,-28.100,-30.518,33.894,-30.594,-27.969,30.099,-30.490,-27.826,29.815,-29.959,-24.068,26.147,-29.317,-23.312,27.149,-26.423,-20.998,24.230,-26.444,-18.542,24.463,-24.503,-15.241,22.072,-23.155,-12.570,21.742,-19.592,-11.177,20.136,-18.846,-7.779,18.070,-15.626,-7.448,14.472,-14.369,-7.052,11.561,-13.…	MLQPSKNLRDGHTVRGYCALCTAHCATIATVENGRVTSLDADPDHPNGGVICIKGKAAPELVYHPERLNYPLRRTRPKGEADPGWQRISWDEALDDIAARLSAIRERHGARAVALAKGTRSGTSIDDCERWLNRFMSGFGSPNWVSTTHVCNWHKDTGLTYVFGTELPLPDVAHCNAFLLWGHNPSSTSLILAHDIVAAKKRGMKIVAIDPRRAGSAAQADILLQPRPGTDGALALALIHALIEEGWYDAGFVRQWTNGPFLLNRQTGRLLTEQDLMPAGSKERYVAWDESADRSAIYDPACGGFEGSHVRPLLFGVKSLRGSDGSEIPCEPVFQALARLSARYAPQRSEPITRVPAEIVWKAAHLLAHHRPVSTYVWNGVGQHTNASQANRAIALFYV…	2026735	Deltaproteobacteria bacterium
job.pdb	AF-A0A7V7WKD0-F1-model_v4 Molybdopterin-dependent oxidoreductase	18.600	402	243	12	2	376	227	571	1.000	4.718E-10	250	400	839	PFLERFTDMPLLVRLDTLQRLRADEVFADYSSDLDVDGPSFTLHGMTEEQHERNGDRVVFDDASGALRAI--NREDVGDRLDDKGIDPALDYQGTVTLVDGSTVEVMSVLSMYREHLADYDIDSVVDMTGAPRNLIEQLLDDMTTLSPVAFHVGEGVNHYFHATLHNRATYLVGMLLG----------SVGVSG-------GGVST-WAGNYKGGVFQAAPWFGPGVGGFVNEDPFHPLTDPSARYSA---ETARHLVHGEDTSYWGFGDRPLVVDTPEDGRKVFTGTTHMPTPTKALWYNNANLINQAKWHYELVKNVNPKVDLIVDQQIEWTGSAEFADIVLPANSWMEAETWEMGASCSN-PFLQVWKGGIEPLNDTRDDIAIFAGVAN---ALTE…	FIREQ-TDLTFLVREDNGQLLRLSDLRKGGRDD----------------------VFYCWDEASGKHQAMPGTRGHFRKTLRLGALKPALTGGYEVKGADGRMIPVTTVFEKLRAEAAKFAPEATQRHTGIHPEVVRRLAHEYAAAHDPGLTIGFSLHKYAWGILACWGQALFCALTGHDVVDTEHQWSLGGIGPLSNPKPARFGSGFQGEWMAGRMWETFRRHYGEG-----KEF-------ARRAGLTPEELVKLAEDAREKKW----------------------TAYHGQPIVRLTFADNIFRRNKSAAHYRKAVLDATELYVNVNFRMDSSAEYADYLLPATSHYEAWDIRGEVGYHRYANLTMPPPGLKPIGEAKSEWEICRLLAEKIQAVAK…	30.475,-16.262,-11.415,31.860,-19.296,-13.325,33.166,-18.557,-16.854,31.399,-15.175,-16.711,27.929,-16.604,-15.824,25.868,-16.961,-12.629,25.440,-20.755,-12.263,23.208,-20.821,-9.127,22.412,-19.063,-5.842,22.072,-20.357,-2.258,20.974,-18.665,0.975,23.792,-17.261,3.123,22.079,-18.707,6.243,24.372,-16.686,8.567,21.868,-14.240,10.107,22.509,-13.953,13.879,19.940,-15.451,16.191,18.212,-12.554,17.992,…	AKDGVVTREEQLAEYPQLNPNLPDPNPRGCNKGTIHSQAMVEKDRLHYPLKRAGARGSGKWQRVSWDEALGDIAEKIVDTLMQDGPRAIMVYAGTGIVSQGKRAGPLRLGSLLGAQRLYPSSAVGDMFTGASLAYGIPNVGTSLDAWFEMDFIVLWSFNPNTTRIPDAHYLWEAKWRGAKIVVISPDYNPTAIHADLWIPIAPGTDSFLAMSLVQVVLAEELYKEDFIREQTDLTFLVREDNGQLLRLSDLRKGGRDDVFYCWDEASGKHQAMPGTRGHFRKTLRLGALKPALTGGYEVKGADGRMIPVTTVFEKLRAEAAKFAPEATQRHTGIHPEVVRRLAHEYAAAHDPGLTIGFSLHKYAWGILACWGQALFCALTGHDVVDTEHQWSLGGIGPL…	1891238	Burkholderiales bacterium
job.pdb	AF-A0A7H4M9H5-F1-model_v4 Biotin sulfoxide reductase	29.300	116	80	2	267	382	2	115	1.000	1.016E-06	249	400	237	THMPTPTKALWYNNANLINQAKWHYELVKNVNPKVDLIVDQQIEWTGSAEFADIVLPANSWMEAETWEMGASCSNPFLQVWKGGIEPLNDTRDDIAIFAGVANALTELTGDERFSQ	ARRFPDIRFIWWPAGPTLLIIRDTNRLIQ-AWQKPELIVISECFWTAAARHADIVLPATTSFERNDLTMTGDYSNQHLVPMKQVVAPRDEARDDFAVFADLSERW-EVGGRERFTE	-6.466,-35.061,13.922,-8.785,-32.295,15.233,-7.741,-28.999,13.630,-7.389,-26.436,16.446,-7.757,-22.869,15.131,-6.645,-19.803,17.127,-9.314,-18.178,19.195,-9.200,-14.647,17.737,-10.186,-12.062,20.394,-8.955,-8.868,18.650,-9.293,-7.572,15.063,-7.635,-4.458,13.674,-8.920,-3.917,10.104,-7.409,-1.103,8.001,-9.808,-0.004,5.239,-12.007,-2.304,3.144,-15.432,-3.654,2.023,-15.141,-6.824,4.119,-18.931,-7.28…	MARRFPDIRFIWWPAGPTLLIIRDTNRLIQAWQKPELIVISECFWTAAARHADIVLPATTSFERNDLTMTGDYSNQHLVPMKQVVAPRDEARDDFAVFADLSERWEVGGRERFTEGKSDLQWLETFYQIAAQRGAHQQVTLPPFAEFWQANQLIEMPEEPENARFARFAAFRADPQANPLKTASGKIEIHSRPSPPLATPIARRTRCGWSPTSGMATLRRGSCSCCRPIRPTVCTVN	244366	Klebsiella variicola
job.pdb	AF-B5LPG5-F1-model_v4 Nitrate reductase alpha subunit	25.100	171	98	3	3	168	108	253	1.000	5.873E-07	249	400	256	FLERFTDMPLLVRLDTLQRLRADEVFADYSSDLDVDGPSFTLHGMTEEQHERNGDRVVFDDASGALRA-----INREDVGDRLDDKGIDPALDYQGTVTLVDGSTVEVMSVLSMYREHLADYDIDSVVDMTGAPRNLIEQLLDDMTTLSPVAFHVGEGVNHYFHATLHNRA	YVKEQTDMPLLVVSGTNRFLRESDLKNGGKED----------------------VFYFWDAKQQRAVPTPGSMGSE---QKTIQLHGADPALTGTFHVQFADGKAAEVTTVFELLKKEIAGYTADKVAARTGLPADEIELFAKELGTRKPAMIIHGAGTNHWFHNDLTNRS	17.718,18.124,6.668,16.315,14.797,5.374,12.893,16.438,4.874,14.454,19.579,3.323,16.066,17.475,0.560,12.760,15.582,0.055,14.667,12.306,0.656,12.462,11.522,3.672,9.499,9.573,2.157,6.648,11.197,4.036,4.311,8.321,3.308,6.448,6.018,5.526,6.098,8.012,8.809,2.457,8.603,7.901,1.822,4.834,7.453,4.306,3.036,9.751,5.108,5.787,12.300,8.873,5.391,11.699,11.166,8.021,10.162,12.079,5.665,7.293,12.939,1.957,6.86…	FYDWYCDLPPGEPLTWGVQTEACECADWFNSKYIVLWGSNISQTRIPDAHFAYEARYNGAKIVCISPDYNASATPADLYFQINPGTDGILALGVAKLLIDQDLVDKLYVKEQTDMPLLVVSGTNRFLRESDLKNGGKEDVFYFWDAKQQRAVPTPGSMGSEQKTIQLHGADPALTGTFHVQFADGKAAEVTTVFELLKKEIAGYTADKVAARTGLPADEIELFAKELGTRKPAMIIHGAGTNHWFHNDLTNRSFIL	77133	uncultured bacterium
job.pdb	AF-A0A849E5Q5-F1-model_v4 Molybdopterin-dependent oxidoreductase	21.400	135	88	3	268	385	39	172	1.000	1.016E-06	249	400	435	HMPTPTKALWYNNANLINQAKWHYELVKNVNPKVDLIVDQQIEWTGSAEFADIVLPANSWMEAETWEMGASCSNPFLQVWKGGIEPLNDTRDDIAIFAGVAN---ALTELTG--------------DERFSQAFM	PAGTDPRILFHYCSNPLRSVRGSQKLTEVLWPKLKLSVVVDFRMSSTAQFADYILPAAAWYETTDHKWVTPL-VPFNHVTNKAVEPLGEAKPDFWIFTMLTKHVQKRARERGISSVVSHLGKRVQLDNLYEDMTM	9.981,6.006,12.074,7.891,5.618,15.243,7.668,1.777,15.254,9.283,1.361,18.707,7.114,4.194,20.139,4.007,2.557,18.631,5.132,-0.792,20.125,5.568,0.801,23.605,1.885,1.846,23.576,0.546,-1.357,21.947,0.497,-3.440,25.163,-2.368,-1.416,26.719,-4.728,-2.544,23.907,-3.624,-6.181,23.390,-5.206,-8.482,26.006,-3.284,-11.559,27.075,0.180,-10.562,25.814,2.719,-12.907,27.440,5.486,-10.697,25.958,5.517,-6.912,25.33…	GGVMELAETADQWLPDLKKPVREAVKESLDNKWLPLQPPAGTDPRILFHYCSNPLRSVRGSQKLTEVLWPKLKLSVVVDFRMSSTAQFADYILPAAAWYETTDHKWVTPLVPFNHVTNKAVEPLGEAKPDFWIFTMLTKHVQKRARERGISSVVSHLGKRVQLDNLYEDMTMDGRFLEDDTDKAAGAIIDASSNLSHVPWEEQKEKGYARYNSIGISPLAIGNAGKLEEGKPFIPLTYHIHDKLPYPTQSKRIQFYLDHDLYLEHDEQLPVYKAPPKIGGDYPLIMTGGHTRWSIHGVWRDNRLMNRLNRGQPYIMIGIKDAADRGIADGDWVRCHNDVGEFEVRVKVTHAMRPGQVFMYHAWENYQFAGTGSPREVSPSPINPVELAGDHAHLKVGML…	1872568	Anderseniella sp.
job.pdb	AF-A0A3E0KHI4-F1-model_v4 Uncharacterized protein	27.700	101	65	3	273	371	17	111	1.000	3.042E-06	247	400	271	TKALWYNNANLINQA--KWHYELVKNVNPKVDLIVDQQIEWTGSAEFADIVLPANSWMEAETWEMGASCSNPFLQVWKGGIEPLNDTRDDIAIFAGVANAL	LQALYLASANLAGTFPDEL---LVREALEKVPFLVVQDLFLTETAKYADVILPAAEFPAKSGSYTNFEG---RVQSVERAMDPAGETRTDGDIFRAVAEAM	0.323,-14.440,19.099,-1.321,-12.581,16.168,-0.728,-13.217,12.434,1.353,-10.819,10.322,-0.115,-9.286,7.125,1.122,-12.100,4.820,-0.094,-14.840,7.203,-3.492,-13.055,7.485,-3.840,-12.946,3.655,-2.860,-16.637,3.418,-5.365,-17.404,6.215,-8.118,-15.528,4.281,-7.227,-17.330,1.009,-7.229,-20.691,2.845,-10.643,-19.954,4.483,-9.068,-19.840,7.979,-9.922,-16.107,8.357,-13.679,-15.368,8.528,-13.502,-11.542,8.6…	AGLDTRAMLEAARDGRLQALYLASANLAGTFPDELLVREALEKVPFLVVQDLFLTETAKYADVILPAAEFPAKSGSYTNFEGRVQSVERAMDPAGETRTDGDIFRAVAEAMGEKLVPSEQEFRWEMQELLGRVAPEGFVGGIPADVLAAAGDEAGADAAPADGALRLVPVDRLYGGGGTARFDRWFSYVQPKPEAFIHPDDARALSLADGDAVELGEGEAAIVCTVRVDADVLPGTVQVPRGVADAPVHRLQRGRAFPAVRLSRRVLEEVG	1879010	Firmicutes bacterium
job.pdb	AF-A0A534U2Z3-F1-model_v4 4Fe-4S Mo/W bis-MGD-type domain-containing protein	21.000	176	113	3	3	178	243	392	1.000	1.148E-06	247	400	488	FLERFTDMPLLVRLDTLQRLRADEVFADYSSDLDVDGPSFTLHGMTEEQHERNGDRVVFDDASGALRAINREDVGDRLDDKGIDPALDYQGTVTLVDGSTVEVMSVLSMYREHLADYDIDSVVDMTGAPRNLIEQLLDDMTTLSPVAFHVGEGVNHYFHATLHNRATYLVGMLLGS	FARDWTNGTFLVREDNNRLLTAQDV----------------------SQSDNE-TFFVWDERSNGLVSYRGNQGYAR---SLVMPALTGSHEVLMANGRPVECRPAFEKLLELAARYAPERVEQLTWVTAQDVRRAVRMFATEKPSCYYSWAGLEQHSNATQTNRAICIFYALTGQ	-45.091,13.685,13.421,-41.839,15.242,12.149,-40.216,13.211,9.362,-36.855,14.678,8.230,-34.829,13.724,5.135,-31.122,14.479,5.717,-28.584,14.564,2.871,-25.337,13.111,4.281,-22.725,10.359,3.705,-22.206,6.798,4.977,-19.075,6.725,7.197,-18.818,2.954,7.350,-16.149,2.589,4.615,-13.726,4.496,2.368,-16.437,4.825,-0.328,-18.175,7.656,1.610,-21.394,6.870,-0.278,-23.924,9.736,-0.430,-27.150,8.858,1.415,-30.5…	MATQQLHTYCPMCISRCGVIATVENGRLTKVNTDPAHPNGCICVKGTAAPEIVYSPDRLRNPMKRTRPKGDPDPGWTPVSWEEALSFTASRFSDIKAKHSAEAVVFAFGTPSGGGISDGARWLERLANAFGSPNLLASLHICNWNREWGAQYTYGVATPPPDYDNAQCILLWGFNPYATWPAAAARINQAKARGAKLIVIDPRKSGAVEKADLWLRVRPGGDGALALSMIHVLLEENLYDESFARDWTNGTFLVREDNNRLLTAQDVSQSDNETFFVWDERSNGLVSYRGNQGYARSLVMPALTGSHEVLMANGRPVECRPAFEKLLELAARYAPERVEQLTWVTAQDVRRAVRMFATEKPSCYYSWAGLEQHSNATQTNRAICIFYALTGQFDQRGGN…	2026735	Deltaproteobacteria bacterium
job.pdb	AF-X1Q9M8-F1-model_v4 Molybdopterin domain-containing protein	20.700	284	149	8	110	380	55	275	1.000	6.800E-10	246	400	379	SMYREHLADYDIDSVVDMTGAPRNLIEQLLDDMTTLSPVAFHVGEGVNHYFHATLHNRATYLVGMLLGSVGVSGGGVST---------WAGNYKGGVFQAAPWFGPGVGGFVNEDPFHPLTDPSARYS---AETARHLVHGEDTSYWGFGDRPLVVDTPEDGRKVFTGTTHMPTPTKALWYNNANLINQAKWHYELVKNVNPKVDLIVDQQIEWTGSAEFADIVLPANSWMEAETWEMGASCSNPFLQVWKGGIEPLNDTRDDIAIFAGVANALTELTG-DERF	AEFKELVKNYPLNKVSDTTEIPLHKIKSIINYIKESPEYTLVCGMGVQRYTNAGQTVRAISLLPALTGSIGKKGCGFYFSDRQAPELNW--------------------------PFSPEKPDRIRNSIPVAKLASELD------------------------------NQVNPPIKAMWIEQANPMTSNPNINLLAR-AMNKLDLIVVADLFLTDTARMADIILPVTSMFEYYDLVTGYG--HSYIQLQQKLIEPPGECKHESEIYR----LLGKRFGFNLDY	-0.504,-7.189,20.679,-0.474,-9.276,17.480,-3.528,-10.212,15.386,-2.399,-12.857,12.866,-3.706,-16.235,11.636,-0.173,-17.584,12.369,2.104,-17.641,15.382,4.952,-15.531,13.954,8.133,-13.972,15.409,6.228,-10.752,16.199,3.445,-12.816,17.856,5.947,-14.670,20.109,7.050,-11.249,21.476,3.454,-10.012,22.018,1.647,-9.999,25.385,-1.605,-10.754,23.509,-2.018,-12.906,20.393,-5.245,-13.358,18.416,-5.627,-15.886,…	MTIDIRENESGSKSNLHLNPRPGTDGCLALGIANQLIENNLIDDNFIEQHTFGFAEFKELVKNYPLNKVSDTTEIPLHKIKSIINYIKESPEYTLVCGMGVQRYTNAGQTVRAISLLPALTGSIGKKGCGFYFSDRQAPELNWPFSPEKPDRIRNSIPVAKLASELDNQVNPPIKAMWIEQANPMTSNPNINLLARAMNKLDLIVVADLFLTDTARMADIILPVTSMFEYYDLVTGYGHSYIQLQQKLIEPPGECKHESEIYRLLGKRFGFNLDYLPENNLSTLEKIIGSSNLNVDIDELIEKPYLHPSYQEIAFSDLKFNTPTKKVEFFSQRTRERWGEDPLPKYSEPIENKLLLLPDSFSLISMVINFAPLSIALFI	412755	marine sediment metagenome
job.pdb	AF-A0A7C4M265-F1-model_v4 Dehydrogenase	23.600	114	82	3	273	384	19	129	1.000	1.654E-06	246	400	420	TKALWYNNANLINQ--AKWHYELVKNVNPKVDLIVDQQIEWTGSAEFADIVLPANSWMEAETWEMGASCSNPFLQVWKGGIEPLNDTRDDIAIFAGVANALTELTGDERFSQAF	IHMIWNANCCYITCWNGKI-LEAFRS--PQIEFIVAVSPWLENEAVFADIILPAQTIFEHEDLIQTTRAAVGAVALQEKCIDPIGESKSDYEICRMLAERLTKEFNRPELLEAF	-0.056,-19.551,-17.849,2.807,-19.008,-15.419,3.977,-22.539,-14.513,5.679,-20.874,-11.500,2.308,-20.804,-9.595,2.495,-24.620,-9.237,5.985,-24.423,-7.673,6.066,-24.690,-3.861,8.504,-22.169,-2.369,9.920,-22.755,1.148,11.194,-19.957,3.416,13.921,-19.882,4.464,15.453,-21.613,1.504,17.301,-24.758,2.492,20.664,-23.800,4.045,19.658,-20.095,4.269,19.775,-18.502,7.769,16.585,-16.544,7.141,16.091,-12.764,7.…	LREDQFKKYVFPPEGHPGIHMIWNANCCYITCWNGKILEAFRSPQIEFIVAVSPWLENEAVFADIILPAQTIFEHEDLIQTTRAAVGAVALQEKCIDPIGESKSDYEICRMLAERLTKEFNRPELLEAFPPPEEFMKSLYEKTYAFTKYGLSWEKLKERKVFIPDHPTWEEWKQIQNDIAAKYGPTWGSKPGLTWFYELPEGKGLETPTGKLEIVSTGLAKHFPDDEERPPLPRFIPYGETHQESLFHPRAKKYPLLLVSNHPRWRFHAQGDDITWLREIPTCKVRGSDGYWYEPVWIHPSDAVKRGIKHGDIVKVYNERGAVLCGAYVTERIMPGCILVHHGSRADIISTDPLIDRGGAIDILMPPRPISKNTVGQVCNGILVEVEKVNISELMEKYP…	2026714	Candidatus Bathyarchaeota archaeon
job.pdb	AF-A0A7G1IMY7-F1-model_v4 Molybdopterin domain-containing protein	15.300	535	253	26	3	378	53	546	1.000	2.385E-11	246	400	611	FLERFTDMPLLVRLDTL--QRLRADEVFADYSSDLDVDGPSFTLHGMTEEQHERNGDRVVFDDASGALRA--------INREDVGDR-LDDKGIDPALDY-----------QGTVT-LVDGST--------------VEVMSVLSMYREHLADY-------------DID--------SVVDMT-GAPRNLIEQLLDDMT-----TLSPVAFHVGEGVNHYFHATLHNRATYLVGMLLGSVGVSGGGVSTW--------AGNYKGGVFQAAPW--------------FGP---------------GVGGFVNEDPFHPLTDPSARY-----------------------------SAETARHLVHGEDTSYWGFGDRPLVVDTPEDGRKVFTGTTHMPT…	YVRRFTDLPFLVKLESRGDDVVPGKVLTA------------ADLGHDIENAA---FKPVLLDGATDRAAVPHGSLGFRYGDDGVGKWNLDLGDIVPALTVAHRSAGETARIILPCFDTDDGRGETMIRGVPVRRIGENLTCTVFDLM---LAQYGVARPGLPGDWPTGYDDATYPYTPAWQEPITGVPAGKVIRVAREFARSAEESGGRSMIIMGAGICQWFHGDATYRAVLALLLLTGSMGRNGGGWAHYVGQEKCRPVTGWAT-MAMATDWSRPPRQMAGTSYWYVHTDQWRYDGYRADALASPV-GRGRFARKHTMDVLAAAVAMGWTPFYPQFNRSSLDVADEARAAGRDIADYVAEQLATGALK---PALADP---DDP-------------AN…	-11.010,24.388,6.131,-8.284,23.067,8.479,-4.656,22.519,7.376,-2.378,19.987,9.098,1.313,20.583,8.277,4.579,20.928,10.282,5.358,24.070,8.351,3.317,27.109,7.267,2.786,25.538,3.841,1.332,27.477,0.882,-2.123,25.898,1.324,-2.293,27.064,4.993,-2.948,30.713,3.954,-6.336,29.542,2.622,-7.239,27.663,5.851,-9.433,28.822,8.750,-7.145,26.868,11.128,-3.570,25.536,11.038,-2.516,22.481,13.071,1.325,22.481,13.220,…	MVTVSPDYADNTKFADEWLPCAAGTDGALAMAMGHVMLSECFVRQRVPFFVDYVRRFTDLPFLVKLESRGDDVVPGKVLTAADLGHDIENAAFKPVLLDGATDRAAVPHGSLGFRYGDDGVGKWNLDLGDIVPALTVAHRSAGETARIILPCFDTDDGRGETMIRGVPVRRIGENLTCTVFDLMLAQYGVARPGLPGDWPTGYDDATYPYTPAWQEPITGVPAGKVIRVAREFARSAEESGGRSMIIMGAGICQWFHGDATYRAVLALLLLTGSMGRNGGGWAHYVGQEKCRPVTGWATMAMATDWSRPPRQMAGTSYWYVHTDQWRYDGYRADALASPVGRGRFARKHTMDVLAAAVAMGWTPFYPQFNRSSLDVADEARAAGRDIADYVAEQLATGA…	1768	Mycobacterium kansasii
job.pdb	AF-A0A4Q2JZU8-F1-model_v4 Uncharacterized protein	19.700	410	226	21	3	375	129	472	1.000	1.483E-10	246	400	845	FLERFTDMPLL------VRLDT--------LQRLRADEVFADYSSDLDVDGPSFTLHGMTEEQHERNGDRVVFDDASGALRA---INREDVGDRLDDKGIDPALDYQGTVTLVDGSTVEVMSVLSMYREHLADYDIDSVVDMTGAPRNLIEQLLDDMTTLSPVAF-HVGEGVNHYF---HATLHNRATYLVGMLL--GS--------VGVSGGGVSTWAGNYKGGVFQAAPWFGPGVGGFVNEDPFHPLTDPSARYSAETARHLVHGEDTSYWGFGDRPLVVD---TPEDGRKVFTGTTHMPTPTKALWYNNANLINQAKWHYELVKNVNPKVDLIVDQQIEWTGSAEF-ADIVLPANSWMEAETWEMGASCSN--PFLQVWKGGIEPLNDTRDDIAIF…	FCEQWTNLPFLVDPRDNVSLPPVAENITKDGQLLRASAVFDDVNAD--------------------NEGYVYFDTEKGQVAKAFALGPDN------DGTYHPQLFGTVDVTLADGSIITCKTAFQAYKDRCADFDLDTVAEITGCKKEKIIEAI-ELYCSSAHGGISLGVATDMYPGSAQAAIGAAALDCMTAHLWHSGCPANKVGGAGSKGLKSKE------------STIFP---SGFIGDTKYQFQTNDAVLERLGYCEHKGLGG----WMHSHIPTVLSAVLTGEP----YQ--------PKVWIERSGNKMAALGNSSSWV-DAFPKFDLIVHGYMYPTSFTTEAADIVFPVCEWLENAFV------QNRLNVNLMRKP-VTNLFEAADEIMMW…	7.598,14.602,-9.862,5.696,11.345,-10.439,6.797,7.851,-9.327,4.748,4.642,-9.817,6.093,3.219,-6.608,4.878,6.212,-4.521,1.091,5.937,-5.085,0.981,2.217,-5.989,3.403,0.318,-3.695,4.328,2.425,-0.600,2.424,5.611,0.363,-1.115,4.175,0.826,-0.136,1.943,3.733,2.989,3.846,4.887,1.266,7.259,5.036,-2.160,6.048,6.261,-1.219,3.523,9.002,0.777,5.948,11.242,-2.147,8.392,11.067,-4.434,5.583,12.380,-2.245,3.489,14.7…	MFEPGCAQCYLPRNFTMPLVNGIGDTSIADSGCSELYKPAKYGGLTEVYVIWGTGPAWHSPSTSGRCVAELRDNGCKTVVVDPRFTADASKADVWLPIKPGTDMPMMLGWMHYIIENKLYEKIPGYETFCEQWTNLPFLVDPRDNVSLPPVAENITKDGQLLRASAVFDDVNADNEGYVYFDTEKGQVAKAFALGPDNDGTYHPQLFGTVDVTLADGSIITCKTAFQAYKDRCADFDLDTVAEITGCKKEKIIEAIELYCSSAHGGISLGVATDMYPGSAQAAIGAAALDCMTAHLWHSGCPANKVGGAGSKGLKSKESTIFPSGFIGDTKYQFQTNDAVLERLGYCEHKGLGGWMHSHIPTVLSAVLTGEPYQPKVWIERSGNKMAALGNSSSWVDAF…	2509433	Senegalimassilia faecalis
job.pdb	AF-A0A2J0QUC1-F1-model_v4 Molybdopterin domain-containing protein	26.200	99	69	2	273	371	2	96	1.000	5.593E-06	244	400	119	TKALWYNNANLINQAKWHYELVKNVNPKVDLIVDQQIEWTGSAEFADIVLPANSWMEAETWEMGASCSNPFLQVWKGGIEPLNDTRDDIAIFAGVANAL	VHSLYLYGEDT-GIVDSNINFVQAAFEKLDFMVVQDEFLTFTATYADVVLPASPSLEKDGTFTNTER---RIQRLYQALEPLGDSKPDWKIFQAIANRL	-23.028,3.554,2.635,-19.402,2.402,3.171,-19.034,-0.426,5.739,-15.321,-1.250,5.339,-12.082,0.486,4.308,-8.700,-0.819,3.176,-6.283,2.111,3.657,-2.709,1.800,2.341,0.323,4.075,2.772,-1.564,7.183,4.022,-2.062,9.013,7.355,-5.432,10.505,6.325,-6.556,10.886,9.994,-4.102,13.836,10.287,-3.178,14.924,6.748,-6.675,15.229,5.235,-8.703,18.437,5.284,-11.216,18.578,8.177,-9.684,15.778,10.295,-12.711,15.764,12.66…	EVHSLYLYGEDTGIVDSNINFVQAAFEKLDFMVVQDEFLTFTATYADVVLPASPSLEKDGTFTNTERRIQRLYQALEPLGDSKPDWKIFQAIANRLGFDWNYKHPSEIMDEVARLTPLY	158836	Enterobacter hormaechei
job.pdb	AF-A0A4U9HL26-F1-model_v4 Trimethylamine-N-oxide reductase 2	23.700	139	90	4	246	384	56	178	1.000	4.603E-07	244	400	187	FGDRPLVVDTPEDGRKVFTGTTHMPTPTKALWYNNANLINQAKWHYELVKNVNPKVDLIVDQQIEWTGSAEFADIVLPANSWMEAETWEMGASCSNPFLQVWKGGIEPLNDTRDDIAIFAGVANALTELTGDERFSQAF	LANPGKTI-QFNGADVTYP-------EVKMVYVAGGNTFHQHQDTNNLIK-AWQHPDTIVVNEPYWTATAKYADIVLPATTSYERNDLEMGGDYSQLYVFPMHQCVPPQHEARNDFDIFAAMAAKLG-------VQDAF	26.504,17.021,13.887,29.562,19.362,13.707,27.622,22.665,13.917,28.397,23.806,10.317,24.815,24.835,9.418,24.873,28.193,7.561,28.581,28.379,6.559,29.553,28.304,2.837,30.302,24.686,2.109,28.964,23.697,5.574,25.852,21.479,5.677,24.445,17.942,5.834,23.195,16.006,2.783,21.107,12.823,2.593,20.886,10.087,-0.033,24.423,10.285,-1.519,24.841,6.486,-1.522,21.313,5.131,-2.190,19.855,7.810,-4.544,23.046,9.235,…	MLGQIGLPGGGFGFSYHYSSGGSPTAKGGIVAGISAGNAPRNSPTPIPVARIADCLANPGKTIQFNGADVTYPEVKMVYVAGGNTFHQHQDTNNLIKAWQHPDTIVVNEPYWTATAKYADIVLPATTSYERNDLEMGGDYSQLYVFPMHQCVPPQHEARNDFDIFAAMAAKLGVQDAFTEGKTKPSG	61652	Serratia rubidaea
job.pdb	AF-A0A2I0NQR1-F1-model_v4 Formate dehydrogenase subunit alpha	15.900	289	181	10	119	387	32	278	1.000	1.042E-09	244	400	333	YDIDSVVDMTGAPRNLIEQLLDDMTTLSPVAFHVGEGVNHYFHATLHNRATYLVGMLLGSVGVSGGGVSTWAG---NYKGGVFQAAPWFGPGVGGFVN-EDPFHPLTDPSARYSAETARHLVHGEDTSYWGFGDRPLVVDTPEDGRKVFTGTTHM------------PTPTKALWYNNANLINQAKWHYELVKNVNPKVDLIVDQQIEWTGSAEFADIVLPANSWMEAETWEMGASCSNPFLQVWKGGIEPLNDTRDDIAIFAGVANALTELTGDERF----SQAFMFA	YSPENVSKITGVPAADIITAAEWFGKSGQSAILYSMGITQHTTGVDNVKSVANIQMLTGNLGRPGTGICALRGQNNVQGACDMGA----------LANVYSGYQSVLVPEMKKKMEDA-----------WG--------------CTIAEGKVGLTVTTLVNTLADEPGKVKCVYIMGENPMLSDPDLHHV-EKGLKNTEFLVVQDIFLTETAQFANVVLPAACYAEKDGTQTSTER---RVQKWRKAQDPPGEAKADWQIFCELAKVMGYE---KQFPYKSAEEIFTE	18.760,-6.830,-23.874,17.382,-3.236,-23.882,20.839,-1.946,-22.819,22.732,-4.087,-25.372,20.584,-2.566,-28.158,20.595,1.066,-26.887,16.801,1.168,-26.303,17.174,2.749,-22.825,16.039,6.307,-22.046,19.467,7.847,-21.310,18.047,11.298,-20.443,15.511,9.824,-17.993,18.210,7.640,-16.359,20.623,10.608,-16.049,18.134,13.198,-14.760,15.507,11.159,-12.848,17.410,8.198,-11.307,20.475,7.017,-9.335,22.500,3.792,…	LILKNGWENKDFIKNRTKDFEKVKEVVMKDIYSPENVSKITGVPAADIITAAEWFGKSGQSAILYSMGITQHTTGVDNVKSVANIQMLTGNLGRPGTGICALRGQNNVQGACDMGALANVYSGYQSVLVPEMKKKMEDAWGCTIAEGKVGLTVTTLVNTLADEPGKVKCVYIMGENPMLSDPDLHHVEKGLKNTEFLVVQDIFLTETAQFANVVLPAACYAEKDGTQTSTERRVQKWRKAQDPPGEAKADWQIFCELAKVMGYEKQFPYKSAEEIFTEIAKVTPSYGGMDYARLEKPEALHWPCPTKEHPGTPILHKEKFTHPDGLGIFTPIE	2013821	Methanomicrobiales archaeon HGW-Methanomicrobiales-5
job.pdb	AF-A0A522JTS2-F1-model_v4 Molybdopterin oxidoreductase	18.200	401	231	16	3	384	241	563	1.000	1.501E-09	244	400	799	FLERFTDMPLLVRLDTLQRLRADEVFADYSSDLDVDGPSFTLHGMTEEQHERNGDRVVFDDASGALRAINREDVGDRLDDKGIDPALDYQGTVTLVDGSTVEVMSVLSMYREHLADYDIDSVVDMTGAPRNLIEQLLDDMTTLSPVAFHVG-EGVNHYFHATLHNRATYLVGMLLGSVGVSGGGVSTW-------AGNYKGGVFQAAPWFGPGVGGFVNEDPFHPLTDPSARY--SAETARHLVHGEDTSYWGFGDRPLVVDTPEDGRKVFTGTTHMPTPTKALWYNNANLI----NQAKWHYELVKNVNPKVDLIVDQQIEWTGSAEFADIVLPANSWMEAETWEMG-----ASCSNPFLQVWKGGIEPLNDTRDDIAIFAGVANALTELTGDERFSQ…	FVKRWTNAPMLVNLETQRLLTEYDVWQNGRKD----------------------VYVVAL-ADGSLSPYDTRQAMP----ATLNPCLRARLRVQAHGGTHYPCATVFELLAEQISSYTVERVAELTWMAPENIRR-FNSLFSGSPRLAYHSWTGVGQHTNATMTDRAIATLYALTGA--CDRAGGNIWTVSPPTNSVNDYGLLAPAQ----QAKALGLEELPLGP---PCHGWITARDFCNAAIDAR------------------------------PYRVAALMSFGTNFVVSQGNSARNLR-----ALQALDFHVHVDMFMNPTAQNADIVLPANMPWEREALKIGFEITQSACE--LVQFRPRMLAPHGQARADYDIAF----ELAKRMGMADQFF…	14.215,-30.892,-15.196,11.635,-29.877,-12.575,13.059,-27.207,-10.215,11.368,-26.157,-6.925,11.047,-22.514,-6.129,8.554,-19.630,-5.734,6.910,-17.124,-8.101,7.694,-13.444,-7.276,5.308,-11.795,-9.766,3.204,-10.751,-6.713,2.985,-10.711,-2.882,1.571,-14.254,-2.712,5.028,-15.766,-3.501,3.333,-18.993,-4.574,5.413,-22.177,-4.252,6.177,-23.505,-7.742,7.566,-26.469,-9.651,9.312,-25.094,-12.759,9.697,-27.35…	MDIPGYCTLCRSRCGTLNEIVDGRLLSVKPLSGHPTGAALCAKGRAAPELVGSPRRLTKPMRRTHARTDADAGWETITWDEALAEIAAKLGAIRAAQGAESVAFAVTTPSGTPMIDSFEWVERFVRCFGSPNLIYAVEVCGWHKDYAHALTFGRGIGAPDYEQADVIVLWGHNPARTWLAQATRIADAKRRGAQVVVIDPKPDGSGQEANLWLRIRPGADGALALGAIRHLILTEGYGASFVKRWTNAPMLVNLETQRLLTEYDVWQNGRKDVYVVALADGSLSPYDTRQAMPATLNPCLRARLRVQAHGGTHYPCATVFELLAEQISSYTVERVAELTWMAPENIRRFNSLFSGSPRLAYHSWTGVGQHTNATMTDRAIATLYALTGACDRAGGNIWT…	1912597	Candidimonas sp.
job.pdb	AF-A0A377ACG1-F1-model_v4 Biotin sulfoxide reductase	18.100	165	114	5	234	398	59	202	1.000	1.846E-07	243	400	227	HLVHGEDTSYWGFGDRPLVVDTPEDGRKVFTGTTHMPTPTKALWYNNANLINQAKWHYELVKNVNPKVDLIVDQQIEWTGSAEFADIVLPANSWMEAETWEMGASCSNPFLQVWKGGIEPLNDTRDDIAIFAGVANALTELTGDERFSQAFMFADRPEVYLDRVL	RIVEA-------LENPGGAY-QHNGMNRHFP-------DIRFIWWAGGANFTHHQDTNRLIR-AWQKPELVVISECFWTAAAKHADIVLPATTSFERNDLTMTGDYSNQHLVPMKQVVPPRYEARNDFDVFAELSERW-----EKGGYARFTEGKVSCNGWKRFI	17.691,5.860,-20.194,20.248,8.331,-18.692,22.688,5.587,-17.551,22.638,3.989,-21.025,23.207,7.383,-22.703,26.156,8.226,-20.392,27.665,4.785,-21.140,27.213,5.168,-24.928,28.861,8.636,-24.834,31.814,7.255,-22.786,31.120,9.975,-20.169,31.157,7.611,-17.156,34.267,8.554,-15.122,35.281,11.701,-17.097,35.618,15.123,-15.363,32.183,16.735,-15.550,30.673,13.610,-17.204,28.541,10.668,-16.039,25.157,10.526,-1…	MIVTLAAMLGQIGTPGGGFGLSYHFANGGNPTRRSAVLSSMQGSLPGGCDAVDKIPVARIVEALENPGGAYQHNGMNRHFPDIRFIWWAGGANFTHHQDTNRLIRAWQKPELVVISECFWTAAAKHADIVLPATTSFERNDLTMTGDYSNQHLVPMKQVVPPRYEARNDFDVFAELSERWEKGGYARFTEGKVSCNGWKRFITLPGSAGQASRLNCRHLLSSGKPTS	562	Escherichia coli
job.pdb	AF-A0A3D2RIL6-F1-model_v4 Formate dehydrogenase subunit alpha	17.000	275	173	10	111	371	29	262	1.000	8.676E-10	243	400	344	MYREHLADYDIDSVVDMTGAPRNLIEQLLDDMTTLSPV-AFHVGEGVNHYFHATLHNRATYLVGMLLGSVGVSGGGVSTWAG---NYKGGVFQAAPWFGPGVGGFVNEDPFHPLTDPSARYSAETARHLVHGEDTSYWGFGDRPLVVDTPEDGRKVFTGTTHMP--------TPTKALWYNNANLINQA--KWHYELVKNVNPKVDLIVDQQIEWTGSAEFADIVLPANSWMEAETWEMGASCSNPFLQVWKGGIEPLNDTRDDIAIFAGVANAL	AFLAHVKEFTPEWASNICDVPPELIEQ-AALLYGRADRGAIYYTLGITEHICGVDNVQSLCNLALMTGNIGREGTGINPMRGQNNIQGAGDVGAIP---------NNYPGFQPVTDPANQAKFEEA-----------WG--------------RKIDIDKGITKVRALELAGDKIRAMLIDGENTLVTDPDREHCE---HALKSLDFLVVCDLFMTETAGLADVVFPASGFAETDGTQTNTER---RVQRLRRATPPPGEAKPDWWIVSRLAQRM	-19.083,-8.057,13.120,-17.024,-4.792,13.350,-20.110,-2.517,13.467,-21.556,-4.724,16.247,-18.306,-4.322,18.205,-18.401,-0.519,17.687,-22.009,-0.529,18.974,-21.015,-2.332,22.207,-17.951,-0.091,22.794,-20.189,2.992,22.391,-23.072,1.563,24.488,-20.711,0.663,27.376,-18.985,4.100,27.395,-15.623,2.560,26.335,-14.862,5.509,24.006,-11.811,7.771,24.375,-13.814,11.026,24.554,-10.645,13.153,24.894,-9.017,11.…	LLLGMAHVIAREGLIDEAFLADRTTEAEAFLAHVKEFTPEWASNICDVPPELIEQAALLYGRADRGAIYYTLGITEHICGVDNVQSLCNLALMTGNIGREGTGINPMRGQNNIQGAGDVGAIPNNYPGFQPVTDPANQAKFEEAWGRKIDIDKGITKVRALELAGDKIRAMLIDGENTLVTDPDREHCEHALKSLDFLVVCDLFMTETAGLADVVFPASGFAETDGTQTNTERRVQRLRRATPPPGEAKPDWWIVSRLAQRMGFQGFDYSEAKDVFNELCSLSPTYAGLDWDRVEHGEYQWPVPEEGHPGTPRLHEDGFINGRGIFKLIRYRDPAETVDDEYPV	2053570	Candidatus Latescibacteria bacterium
job.pdb	AF-A0A2V7GER1-F1-model_v4 Molybdopterin-binding oxidoreductase	20.300	275	166	10	111	381	10	235	1.000	1.892E-10	243	400	435	MYREHLADYDIDSVVDMTGAPRNLIEQLLDDMTTLSPVAFHVGEGVNHYFHATLHNRATYLVGMLLGSVGVSGGGVSTWAGNYKGGVFQAAPWFGPGVGGFVNEDPFHPLTDPSARYSAETARHLVHGEDTSYWGFGDRPLVVDTPEDGRKVFTGTTHMPTPTKALWYNNANLI----NQAKWHYELVKNVNPKVDLIVDQQIEWTGSAEFADIVLPANSWMEAETWEMGASCSNPFLQVWKGGIEPLNDTRDDIAIFAGVANALTELTGDERFS	GYMERVRRVSLADAERITGVERARIQEVAEWYHALSPAAISVGNGLERNQNGGSGIRAIFALPALAGKLGVPGGGLVNG-----GSL------AFPKTMARLQRPDLAPAGTRTLN-IVDVGAHLL------------------DPA-----------LSPPIKALFIYNHNPVIVHPDQNRLRRGLLRE---DL-FTVGADVVMTDSMAYCDIVLPASSHFE--YDDLYPAYGQHWLQRAEPVIRPRGESLPNTEIFRRLAARF--GFDDPIFT	12.944,26.963,8.480,14.123,29.936,6.306,16.862,27.908,4.575,14.970,24.663,3.867,11.172,25.272,3.994,8.542,26.855,1.696,4.894,27.704,2.474,5.521,28.195,6.229,3.210,31.193,6.833,0.159,29.689,5.061,0.771,26.341,6.810,1.013,28.013,10.249,-2.140,30.074,9.522,-3.963,26.757,8.888,-2.468,25.122,12.024,-3.595,28.072,14.211,-7.225,27.241,13.222,-6.973,23.829,14.984,-6.974,24.076,18.793,-5.799,21.371,21.207…	IERHVQGFEGYMERVRRVSLADAERITGVERARIQEVAEWYHALSPAAISVGNGLERNQNGGSGIRAIFALPALAGKLGVPGGGLVNGGSLAFPKTMARLQRPDLAPAGTRTLNIVDVGAHLLDPALSPPIKALFIYNHNPVIVHPDQNRLRRGLLREDLFTVGADVVMTDSMAYCDIVLPASSHFEYDDLYPAYGQHWLQRAEPVIRPRGESLPNTEIFRRLAARFGFDDPIFTAPDARLMDDAMDEGDPRLGGIRPSELPTHRALAMTIGGEEAVLFKNVFPRTPSGKVELASTYLEEKYGQLLPGYRSYETSYPLILISPASDQRITSTFGGLQPSHRAAPLEMHPEDAQARGLSDGARVRVWNDLGEIHLRLEVTEAVRPGVVSTLKGGWLRTSD…	2053607	Candidatus Rokubacteria bacterium
job.pdb	AF-A0A357ZC97-F1-model_v4 Dehydrogenase	15.800	391	216	19	9	371	108	413	1.000	1.094E-10	243	400	633	DMPLLVRLDTLQRLRAD-----EVFADYSSDLDVDGPSFTLHGMTEEQHERNGDR------VVFDDASGALRAINREDVGDRLDDKGIDPALDYQGTVTLVDGSTVEVMSVLSMYREHLADYDIDSVVDMTGAPRNLIEQLLDDMTTLSPVAFHVGEGVNHYFHATLHNRATYLVGMLLGSVGVSGGGVSTWAGNYKG-----GVFQAAPWFGPGVGGFVNEDPFHPLTDPSAR---------YSAETARHLVHGEDTSYWGFGDRPLVVDTPEDGRKVFTGTTHMPTPTKALWYNNANLINQ--AKWHYELVKNVNPKVDLIVDQQIEWTGSAEFADIVLPANSWMEAETWEMGAS-CSNPFLQVWKGGIEPLNDTRDDIAIFAGVANAL	NCGLLIKTDGMF-LRMSDLGVAPTEGGKNPTT--------------------GETIMVDPPAVWDETTGAAVA--YSESK--------SPKLSNVAP---ING--ISVQTVYENAMSYISQYPPATATSICGISEADIRELARIYHEDGPVTTEIMMGMNHYHNGHYSSWPVYLVSLLTGNAGKAGSAI-GQTEEYLPMLMYSNILGAT---YP--------------SDSAGNPAPGQANTIHTINIGDVIDSGMY-----------------QGKEVK---------LKSAYIHCSNPVVTMCDHEYTK---NWFSDLEFVVTADICMTETCKHSDIVLPSAHWF--EQNDLAFLFMTHPYVLWQDKAIEPVGEARPDFQIFGQILDKL	1.859,-2.584,3.551,1.910,0.660,1.511,3.727,0.085,-1.781,4.319,-3.667,-2.261,3.865,-3.036,-6.007,6.026,0.118,-5.669,8.748,-1.987,-3.981,8.400,-4.560,-6.805,8.461,-1.950,-9.621,10.976,0.645,-8.351,12.110,-0.357,-4.839,9.526,1.722,-2.934,10.862,5.228,-3.734,8.058,7.833,-3.912,7.467,8.754,-7.578,4.604,11.186,-6.813,4.812,14.931,-7.357,3.378,17.506,-4.955,-0.439,17.631,-5.146,-0.210,21.192,-6.581,1.53…	AVGFGSRRAHGGIDLANELTDRKNAKTQVIWGNSPTISLMHTMHFFMEAQQKGTKFVVVDPIYNATSCKADKWFPVVAGTDGALALSVLNVMFENGWIDDATLRSKTNCGLLIKTDGMFLRMSDLGVAPTEGGKNPTTGETIMVDPPAVWDETTGAAVAYSESKSPKLSNVAPINGISVQTVYENAMSYISQYPPATATSICGISEADIRELARIYHEDGPVTTEIMMGMNHYHNGHYSSWPVYLVSLLTGNAGKAGSAIGQTEEYLPMLMYSNILGATYPSDSAGNPAPGQANTIHTINIGDVIDSGMYQGKEVKLKSAYIHCSNPVVTMCDHEYTKNWFSDLEFVVTADICMTETCKHSDIVLPSAHWFEQNDLAFLFMTHPYVLWQDKAIEPVGEA…	2052159	Coriobacteriia bacterium
job.pdb	AF-A0A2J4YBL6-F1-model_v4 Tetrathionate reductase subunit TtrA	13.900	401	239	17	14	372	2	338	1.000	2.137E-10	242	400	393	VRLDT-----LQRLRADEVFADYSSDLDVDGPSFTLHGMTEEQHERNGDRVVFDDASGALRAINREDVGDRLDDKGI-DPALDYQGTVTLVDGSTVEVMSVLSMYREHLADYDIDSVVDMTGAPRNLIEQLLDDMTTLSP--VAFHVGEGVNHYFHATLHNRATYLVGMLLGSVGVSGGGVSTW-------------AGNYKGGVFQAAPWFGPGVGGFVNEDPFHPLTDPSARYSAETARHLVHGEDTSYWGFGDRPLVVDTPEDGRKVFTGTTHM-----------PTPTKALWYNNANLINQAKWHYELVKNVN---PKVDLIVDQQIEWTGSAEFADIVLPANSWMEAETWEMG-ASCSNPFLQVWKGGIEP----LNDTR--DDIAIFAGVANA…	VITDDQPELAGQHLTLAHLNAEGAS-----------------------EPVVVNE-SGDVVAA-----------SGCPRGALFVTRQLTLPDGRSVTVKSGFQLLKESAEKLTLTQYSQQCGVAEDKI-AALADAFTRHGRKAAVITHGGM-MAGNGFYSAWAVMMLNALIGNLSLEGGVFVGGGKFNGATDGPRYNLESFAGKVKPKGLSIARSKTAYESSEEY---------------RSKAAAGVSPY-----------PARAPWYPFVA-GQLTELLTSALEGYPYPLKAWISNMTNPLYGVPGLRAVAEEKLKDPQRLPLFIAIDAFMNETTALADYIVPDTHNFESWGFSAPWAGVASKATTARWPVVPAATAKTADGEPASMEAFCIAVAKR…	-10.842,5.213,27.513,-12.155,7.690,24.883,-13.263,11.278,25.643,-16.802,11.671,24.263,-17.624,15.331,25.044,-17.681,17.843,22.163,-14.727,19.767,23.638,-12.234,21.348,21.187,-9.014,19.400,20.976,-10.290,16.561,23.248,-13.350,15.188,21.402,-12.830,11.583,20.230,-9.271,11.383,21.664,-7.940,8.638,23.905,-7.793,9.731,27.528,-4.095,9.376,28.481,-1.933,9.688,31.618,-0.828,13.126,30.298,-4.467,14.254,30…	LVITDDQPELAGQHLTLAHLNAEGASEPVVVNESGDVVAASGCPRGALFVTRQLTLPDGRSVTVKSGFQLLKESAEKLTLTQYSQQCGVAEDKIAALADAFTRHGRKAAVITHGGMMAGNGFYSAWAVMMLNALIGNLSLEGGVFVGGGKFNGATDGPRYNLESFAGKVKPKGLSIARSKTAYESSEEYRSKAAAGVSPYPARAPWYPFVAGQLTELLTSALEGYPYPLKAWISNMTNPLYGVPGLRAVAEEKLKDPQRLPLFIAIDAFMNETTALADYIVPDTHNFESWGFSAPWAGVASKATTARWPVVPAATAKTADGEPASMEAFCIAVAKRLNLPGFGENAITDAQGNRYPLHRAEDYYLRMAANIAFMGNAPVAEAISEDLTLTGVQ	1134687	Klebsiella michiganensis
job.pdb	AF-A0A7C3YXK2-F1-model_v4 Dimethylsulfide dehydrogenase	23.700	185	110	3	3	184	258	414	1.000	3.881E-06	241	400	469	FLERFTDMPLLVRLDTLQRLRADEVFADYSSDLDVDGPSFTLHGMTEEQHERNGDRVVFDDASGALRAINREDV---GDRLDDKGIDPALDYQGTVTLVDGSTVEVMSVLSMYREHLADYDIDSVVDMTGAPRNLIEQLLDDMTTLSPVAFHVGEGVNHYFHATLHNRATYLVGMLLGSVGVSGG	FVRKWTNAPHLVRLDERRLLRASEVIEGASVE----------------------NFVAFDEKRRKPLVWDVREQRFQED------IEPKLSGFIRLRTKDGSEVECRTVWDLFREEVEEYTPSHVSTITWVPEKDIVEAARIFGKERPASIHWGVPIDMTPNVTPLCHAIACLWALTGNLDVPGG	11.603,-18.760,-44.235,8.673,-19.333,-41.843,7.367,-16.961,-39.157,8.089,-18.255,-35.618,5.705,-17.313,-32.777,7.427,-17.164,-29.355,5.130,-17.190,-26.300,6.862,-15.207,-23.517,6.510,-12.380,-20.961,7.660,-8.791,-21.547,8.261,-5.846,-19.298,7.427,-2.726,-21.312,10.550,-1.153,-22.870,12.528,0.856,-20.278,12.520,1.139,-16.457,9.334,1.151,-14.413,6.996,-1.493,-15.909,5.361,-3.664,-13.207,3.445,-6.23…	MGERIVRTTVWSAGPGCHGGCGVLVHVRDGKIVKIEGDRDHPWNQGRLCARALSVRRYVEHEKRLRRPLRRVGQRGKGEWEQVSWEEAFDLVEERLKHIRDRFGPESVVFAMGTGRDIAPWLCMLAYAFGSPNVVFALSGIACYSPRIAALDTVQGDYCVFDAAQWFPKRYDDPEYRVPKCMIVWGYNIHATCPDNLFGHWIVDLMKRGTELITVDPRFTWFASRSRKWLPIRPGTDSALAMGLLHVLLQEGLFDEGFVRKWTNAPHLVRLDERRLLRASEVIEGASVENFVAFDEKRRKPLVWDVREQRFQEDIEPKLSGFIRLRTKDGSEVECRTVWDLFREEVEEYTPSHVSTITWVPEKDIVEAARIFGKERPASIHWGVPIDMTPNVTPLCHAI…	2026735	Deltaproteobacteria bacterium
job.pdb	AF-A0A1K0IKE3-F1-model_v4 Assimilatory nitrate reductase (NADH) alpha subunit apoprotein	19.200	270	160	12	111	363	24	252	1.000	2.036E-09	240	400	256	MYREHLADYDIDSVVDMTGAPRNLIEQLLDDMTTLSPV-AFHVGEGVNHYFHATLHNRATYLVGMLLGSVGVSGGGVSTWAG---NYKGGVFQAAPWFGPGVGGFVN-----EDPFHPLTDPSARYSAETARHLVHGEDTSYWGFGDRPLVVDTPEDGRKVFTGTTHMPTP-------TKALWYNNANLINQAKWHYELVKNVNPKVDLIVDQQIE-WTGSAEFADIVLPANSWMEAETWEMGASCSNPFLQVWKGGIEPLNDTRDDIAI	ALRDLVRDFTPKAVSQICGINEKDLFQAAQWFAT-SPATLSMYCQGLNQSASGTAKNAALVNLHLATGQIGKAGAGPFSLTGQPNAMGGR----------EVGGLANLLSAHRDLANPE--------HRAEVANLWGVDS-------------VPEK-----PGLSAIPMFEALRTEKLKAIWIVCTNPA-QSMPDLNAVHEGLSKAEFVVVQEAYAHTATTLYADVLLPATTWAEKVGTVTNSER---RISKVNPAIDPYASAKHDWQI	-13.076,-4.142,22.056,-14.120,-6.654,24.788,-13.318,-4.171,27.587,-15.093,-1.262,25.829,-18.265,-3.384,25.357,-18.554,-4.572,28.990,-17.547,-1.183,30.466,-20.157,0.434,28.141,-17.594,2.760,26.509,-18.997,2.059,23.012,-21.174,4.462,20.990,-24.348,2.386,20.499,-26.011,5.220,18.526,-23.059,5.422,16.115,-22.892,1.605,15.811,-26.640,1.333,15.026,-26.567,4.231,12.526,-23.281,3.725,10.658,-22.189,0.064,…	LYIMLWEKWIDESYINSYTADFDALRDLVRDFTPKAVSQICGINEKDLFQAAQWFATSPATLSMYCQGLNQSASGTAKNAALVNLHLATGQIGKAGAGPFSLTGQPNAMGGREVGGLANLLSAHRDLANPEHRAEVANLWGVDSVPEKPGLSAIPMFEALRTEKLKAIWIVCTNPAQSMPDLNAVHEGLSKAEFVVVQEAYAHTATTLYADVLLPATTWAEKVGTVTNSERRISKVNPAIDPYASAKHDWQIAIEI	576611	Polynucleobacter asymbioticus
job.pdb	AF-A0A2M8Q967-F1-model_v4 Formate dehydrogenase subunit alpha	16.700	305	189	13	111	386	24	292	1.000	1.780E-10	240	400	296	MYREHLADYDIDSVVDMTGAPRNLIEQLLDDMTTLSPV-AFHVGEGVNHYFHATLHNRATYLVGMLLGSVGVSGGGVST------WAGNYKGGVFQAAPWFGPGVGGFVNEDPFHPLTDPSARYSAETARHLVHG------EDTSYWGFGDRPLVVDTPEDGRKVFTGTTHMPTPTKALWYNNANLINQAKWHYELVKNVNPKVDLIVDQQIEWTGSAEFADIVLPANSWMEAETWEMGASCSNPFLQVWKGGIEPLNDTRDDIAIFAGVANALTELTGDE---------------RFSQAF-MF	EYARSLEPFTPEYAEKISGVDRNLIIE-AARMYATARNGAIYWGMGISQFSNGTASALGLIHLALLTGHIGRRGTGLNPLRGQNNVQGASDAGA-------MP-----FHYPGYMEVDKEENARKWEQAWNIEPGGLSRQRGLTTTEILSH-----AHP-GG-------------VRALYIMGENPM-MTEPNLNVTRKHMEQLEFLVAQDIFINESGAFADVFLPAASWAEKDGTFTN---TDRRVQRVRRAIAPRGQSRPDSEIICDLTKRIERRLGRPTSAGWDYASPEEVFREMASVATMF	-16.210,5.366,21.126,-17.986,7.892,23.437,-20.651,5.331,24.489,-18.051,2.592,25.178,-15.991,4.940,27.410,-18.943,6.614,29.216,-20.534,3.229,30.054,-17.185,1.734,31.207,-17.341,-0.978,28.480,-13.568,-0.633,27.898,-10.885,-3.321,28.234,-8.902,-1.580,31.020,-6.228,-4.305,31.269,-5.593,-4.208,27.506,-5.518,-0.372,27.503,-3.022,-0.192,30.429,-0.728,-2.909,29.020,-0.866,-2.350,25.247,-1.902,1.283,24.56…	AHVIVKEGLINRQFIEQRTTGFEEYARSLEPFTPEYAEKISGVDRNLIIEAARMYATARNGAIYWGMGISQFSNGTASALGLIHLALLTGHIGRRGTGLNPLRGQNNVQGASDAGAMPFHYPGYMEVDKEENARKWEQAWNIEPGGLSRQRGLTTTEILSHAHPGGVRALYIMGENPMMTEPNLNVTRKHMEQLEFLVAQDIFINESGAFADVFLPAASWAEKDGTFTNTDRRVQRVRRAIAPRGQSRPDSEIICDLTKRIERRLGRPTSAGWDYASPEEVFREMASVATMFKGVT	2364212	Candidatus Thermofonsia Clade 3 bacterium
job.pdb	AF-A0A524PG26-F1-model_v4 Uncharacterized protein	22.700	101	71	3	271	371	46	139	1.000	8.061E-06	240	400	323	TPTKALWYNNANLINQAKWHYELVKNVNPKVDLIVDQQIEWTGSAEFADIVLPANSWMEAETWEMGASCSNPFLQVWKGGIEPLNDTRDDIAIFAGVANAL	VAKGAAIVMAADPIGDE---PEL-AAAFESLDFLVVQDLFLSATAAMADVVFPAQSFIEREGSLTSGER---RVQRYYPAIPAYGESQPDWRILTRLGQAL	-1.009,24.330,2.838,-2.319,27.920,3.401,-0.763,28.141,6.890,2.672,27.131,5.480,2.430,29.670,2.629,1.318,32.459,4.998,4.085,31.553,7.506,6.793,31.473,4.755,7.510,27.690,5.060,7.172,26.986,1.296,10.101,26.221,-1.076,12.742,26.241,1.747,15.026,23.417,2.969,13.653,21.609,6.078,10.237,23.210,5.434,6.956,22.420,3.674,4.251,19.749,3.685,5.395,16.115,3.347,2.796,13.388,2.859,3.292,10.414,5.200,1.831,7.61…	ASLLAASGHVGKANNGLIAVWPKSNTQGAWDMGFQPDPKQLRAGLVAKGAAIVMAADPIGDEPELAAAFESLDFLVVQDLFLSATAAMADVVFPAQSFIEREGSLTSGERRVQRYYPAIPAYGESQPDWRILTRLGQALDLTLEDSSAAGIFLQIAQHRTEYAGLSYQKLAEVEEQWPPVGGGDLYYGGTTYNNRQGLGVQLEPAAQRGEPFAVRWSEPETLPTRGKLWLVPVEKLYDRGITLQPSSILHPRMAELSLRLNPEDAKRLGIQSGAVVEMSINGHQIQAPARVEGTVPKGQVLLDRSLGVAAVEPVSIELKSANS	2073117	Anaerolineales bacterium
job.pdb	AF-A0A0W8F1Y0-F1-model_v4 Formate dehydrogenase alpha subunit	20.300	118	79	4	270	385	53	157	1.000	1.654E-06	240	400	352	PTPTKALWYNNANLI--NQAKWHYELVKNVNPKVDLIVDQQIEWTGSAEFADIVLPANSWMEAETWEMGASCSNPFLQVWKGGIEPLNDTRDDIAIFAGVANALTELTGDERFSQAFM	PGELKCMYIMGENPMISDPDLHHVE---KAIKNLEFLVVQDIFMNETAALADVVLPACCYAEKDGTQTSTER---RVQMWRTAVSPPGQAKLDWQIIADIAKKMG-------YEKQFA	7.858,1.296,-12.646,4.252,0.251,-13.432,3.253,-1.521,-10.187,-0.352,-0.870,-11.338,-2.521,-3.401,-13.242,-3.291,-0.982,-16.016,0.115,0.506,-16.971,3.694,-0.355,-17.817,6.412,1.919,-16.419,5.938,5.642,-17.168,2.093,5.409,-17.087,2.081,3.742,-20.542,-1.279,1.885,-20.699,-1.050,-1.907,-21.175,-4.040,-1.744,-23.581,-2.219,0.723,-25.882,-0.979,-1.312,-28.885,2.084,0.912,-29.452,3.085,0.682,-25.780,2.3…	MGALPVVFTGYQKVIDEAAHKKFSDAWGFPDGIAAAKNGYEVTTMMDVLADKPGELKCMYIMGENPMISDPDLHHVEKAIKNLEFLVVQDIFMNETAALADVVLPACCYAEKDGTQTSTERRVQMWRTAVSPPGQAKLDWQIIADIAKKMGYEKQFAWKSAEDIFTEISKVTPSYGGMNYARLNRPEALHWPCPTAEHPGTPILHKEKFAHPDGLGQFFAVEYKPPAEVPDAEYPFILTTGRCLWQWHTGTMTRRSESLESEEPTGWIEINPDDAKALNIKDKEMIKATTRRGTINVPARVTKDIMKGVMFMPFHYAECAANVLTNNALDPIAKIPEFKACAVKVEKIEGAK	938273	hydrocarbon metagenome
job.pdb	AF-A0A7C4H7F7-F1-model_v4 Molybdopterin oxidoreductase	14.600	430	223	18	2	396	5	325	1.000	3.930E-10	240	400	544	PFLERFTDMPLLVRLDTLQRLRADEVFADYSSDLDVDGPSFTLHGMTEEQHERNGDRVVFDDASGALRAINREDVGDRLDDKGIDPALDYQGTVTLVDGSTVEVMSVLSMYREHLADYDIDSVVDMTGAPRNLIEQLLDDMTTLSPV-------AFHVGEGVNHYFHATLHNRATYLVGMLLGSVGVSGGGVSTWAGNYKGGVFQAAPWFGPGVGG-------------------------FVNEDPFHPLTDPSARYSAETARHLVHGEDTSYWGFGDRPLVVDTPEDGRKVFTGTTHMPTPTKALWY-NNANLINQAKWHYELVKNVNPKVDLIVDQQIEWTGSAEFADIVLPANSWMEAETWEMGASCSNPFLQVWKGGIEPL--NDTRDDIAIFA…	PYVKKYTNATFLIKPD-GTPLTEKDL-GRET-----------------------ADYVVYDLDAKDF--VSYKKAR--------NPALEWEGE---AAG--VKVRTAFLLLKERAAQYPPEKVEGICGVPAATIRRIAREFANARGVIEDGWWTSKNANDSD--------AFRAVLTLNALVGSIETAGGLYIKL---------------GSRLPASATAAADKVTTITGGTLPPITAKRIDTQKYPAVP------HVFDAILDAVLEEK------------------------------PYPIRALIIVGTEPFTRDV--NTEKLKQALRKLDLVVVIDVVPNDSVDWADYVLPDNIYLEREELADVKWTPHAAIQLSHKALEPPPGVDARNGFWI--…	-3.877,-0.572,-29.770,-0.670,-0.487,-27.659,2.048,2.193,-28.075,4.701,0.136,-29.896,7.591,2.685,-29.748,6.930,3.283,-26.109,6.630,-0.430,-25.222,9.854,-1.300,-27.121,11.826,1.522,-25.435,10.539,1.875,-21.849,9.517,-1.720,-20.963,11.143,-5.177,-20.802,8.542,-6.491,-23.300,11.268,-7.285,-25.880,13.411,-9.381,-23.483,13.988,-12.980,-24.607,12.726,-15.441,-21.954,14.058,-19.014,-21.605,11.800,-22.038…	LYDEPYVKKYTNATFLIKPDGTPLTEKDLGRETADYVVYDLDAKDFVSYKKARNPALEWEGEAAGVKVRTAFLLLKERAAQYPPEKVEGICGVPAATIRRIAREFANARGVIEDGWWTSKNANDSDAFRAVLTLNALVGSIETAGGLYIKLGSRLPASATAAADKVTTITGGTLPPITAKRIDTQKYPAVPHVFDAILDAVLEEKPYPIRALIIVGTEPFTRDVNTEKLKQALRKLDLVVVIDVVPNDSVDWADYVLPDNIYLEREELADVKWTPHAAIQLSHKALEPPPGVDARNGFWIMMEIVRRTVPDRAKAVGYTEEYADYHKFEEFESLVKKKAIEGLSKTWNVPAEDIERALNEKGFYVFRYWTPKPGPGTLATKSGLIEIYSLRALDFKDDP…	2269	Thermofilum pendens
job.pdb	AF-A0A350DH04-F1-model_v4 Tetrathionate reductase subunit TtrA	17.800	409	225	21	9	371	8	351	1.000	1.094E-10	240	400	643	DMPLLV---RLDTL--QRLRADEVFADYSSDLDVDGPSFTLHGMTEEQHERNGDRVVFDDASGALRAINREDVGDRLDDKGIDPALDYQGTVTLVDGSTVEVMSVLSMYREHLADYDIDSVVDMTGAPRNLIEQLLDDMTTLSPVAFHVGEGVNHYFHATLHNRATYLVGMLLGSVGVSGGGV---STW----------AGNYKGGVFQAAPWFGPGVGG----FVNEDPFHPLTDPSARYSAETARHLVHGEDTSYWGFGDRPLVVDTPEDGRKVFTGTTHM----------PTPTKALWYNNANL-----INQAKWHYELVKNVNPKVDLIVDQQIEWTGSAEFADIVLPANSWMEAETWEMGASCSNP---FLQVWKGGIEPLND------TRDDI…	NATHLVIDTFEHPRRGYFLRASDL-GLAEAGSDAD------------------MPVVVSD--GEFAL--SEDV--------MAAELFAERAVELADGSTVTVKTSLTLLRESAHEYDMDTYAEHCGIPKATIIDLAKKYASHGRKAAVNCHGGMMSGNGFYAAFGVQMLNLLAANYNMKGGSAVGGGTYKGTGEGPRYDLANF------------PGKRGPQGVFLSRSRFPYEK------SSEYQRKVAAG-ENPYPA--KAPWR---------SLAPPTLTEHLPSALDGYPYPIKAVIGCMANPIYGQAGLKGVVVDKLKD--PKRLGLFVAIDGFINETNRYADYIVPDSVMYEV--WGFAGSWKGTLGKLTTACWPVVEPRQQKTAEGEPVSMD…	6.315,7.781,33.456,9.865,8.025,31.919,8.498,6.517,28.653,9.817,7.751,25.269,6.297,7.460,23.761,2.820,8.283,25.088,-0.738,7.427,23.981,-3.984,9.426,23.708,-5.788,6.831,25.890,-7.141,9.533,28.258,-7.907,12.216,25.619,-11.598,13.185,25.481,-13.440,12.627,22.159,-16.739,14.370,21.288,-19.297,11.539,20.907,-22.599,13.469,20.632,-24.207,11.915,17.533,-25.646,15.078,15.903,-22.764,17.408,16.847,-20.695,…	AGETTHSNATHLVIDTFEHPRRGYFLRASDLGLAEAGSDADMPVVVSDGEFALSEDVMAAELFAERAVELADGSTVTVKTSLTLLRESAHEYDMDTYAEHCGIPKATIIDLAKKYASHGRKAAVNCHGGMMSGNGFYAAFGVQMLNLLAANYNMKGGSAVGGGTYKGTGEGPRYDLANFPGKRGPQGVFLSRSRFPYEKSSEYQRKVAAGENPYPAKAPWRSLAPPTLTEHLPSALDGYPYPIKAVIGCMANPIYGQAGLKGVVVDKLKDPKRLGLFVAIDGFINETNRYADYIVPDSVMYEVWGFAGSWKGTLGKLTTACWPVVEPRQQKTAEGEPVSMDSFFIAVAKRLGLPGFGDNAIPDANGHLHPLNRAEDYYLRAAANIAFQEAPLPEANEND…	1486246	Halomonas sp.
job.pdb	AF-A0A379LRL1-F1-model_v4 Dimethyl sulfoxide/trimethylamine N-oxide reductase	19.700	142	96	5	246	387	8	131	1.000	4.892E-07	239	400	132	FGDRPLVVDTPEDGRKVFTGTTHMPTPTKALWYNNANLINQAKWHYELVKNVNPKVDLIVDQQIEWTGSAEFADIVLPANSWMEAETWEMGASCSNPFLQVWKGGIEPLNDTRDDIAIFAGVANALTELTGDERFSQAFMFA	LLNPGGHYEF-DGQQRVYP-------DIRLVYWAGGNVFHHHQDINKLIR-AWQRPDTVIVHEQFWTAQAKFADIVLPATTSLER--EDIGSASNDGFIIAMPQHLPPFAAAKSDYAIFAALSQRLG-------FADAFTQG	0.508,11.176,8.546,-0.198,12.704,12.009,-4.007,12.050,12.080,-4.432,8.533,10.608,-4.393,7.003,14.108,-6.840,9.668,15.403,-9.247,9.122,12.465,-9.277,5.315,12.877,-9.729,5.563,16.675,-12.475,8.263,16.624,-15.013,7.698,13.794,-17.616,10.444,13.948,-15.278,12.611,16.088,-14.870,16.328,15.269,-11.590,17.946,14.199,-10.465,21.409,13.109,-8.706,21.784,9.749,-8.153,25.091,7.913,-10.686,26.954,10.108,-13.…	MARIADMLLNPGGHYEFDGQQRVYPDIRLVYWAGGNVFHHHQDINKLIRAWQRPDTVIVHEQFWTAQAKFADIVLPATTSLEREDIGSASNDGFIIAMPQHLPPFAAAKSDYAIFAALSQRLGFADAFTQGA	549	Pantoea agglomerans
job.pdb	AF-A0A2V6P7R2-F1-model_v4 Molybdopterin domain-containing protein	24.500	110	79	2	273	382	16	121	1.000	3.233E-06	239	400	157	TKALWYNNANLINQAKWHYELVKNVNPKVDLIVDQQIEWTGSAEFADIVLPANSWMEAETWEMGASCSNPFLQVWKGGIEPLNDTRDDIAIFAGVANALTELTGDERFSQ	VKCLWVFHHDLFDGA-WPESEVRDALQRLELLLWSGTNANRTSALAHLVLPAAAWVERDGTFTNFEG---RVQRFRAALEPLRDALPDWDLLGRVLTALGAGTVPTRAEQ	1.944,13.929,-0.198,-1.361,12.050,0.232,-4.328,13.365,2.284,-3.728,11.196,5.386,-5.382,13.912,7.532,-8.572,13.682,5.423,-8.528,9.848,5.644,-8.218,10.008,9.474,-10.980,12.654,9.640,-13.258,10.515,7.406,-12.578,7.412,9.567,-13.517,9.506,12.633,-16.687,10.718,10.846,-17.573,7.066,10.014,-17.395,7.780,6.255,-14.417,5.390,6.022,-15.294,1.950,7.458,-12.325,-0.044,6.095,-8.691,1.134,6.076,-5.714,-0.864,…	DGDVAGVLAAARAGDVKCLWVFHHDLFDGAWPESEVRDALQRLELLLWSGTNANRTSALAHLVLPAAAWVERDGTFTNFEGRVQRFRAALEPLRDALPDWDLLGRVLTALGAGTVPTRAEQWFRELCATIPAFAGLTYRSIGDTGQMIQNVEQVAPR	2053607	Candidatus Rokubacteria bacterium
job.pdb	AF-A0A354Q938-F1-model_v4 Formate dehydrogenase subunit alpha	20.300	103	78	2	269	371	1	99	1.000	1.028E-05	239	400	184	MPTPTKALWYNNANLINQAKWHYELVKNVNPKVDLIVDQQIEWTGSAEFADIVLPANSWMEAETWEMGASCSNPFLQVWKGGIEPLNDTRDDIAIFAGVANAL	HSGGVRGMYVQGENPAMSDPNLNHA-RGALSMLEHLVVQDIFLTETAGFADVIFPASAFPEKSGTFTNSNRQ---VQLGRQAIDPPGNARQDWWIIQEVARRL	19.742,-11.171,-13.776,19.617,-14.345,-11.619,16.448,-15.871,-13.188,14.649,-16.692,-9.903,11.432,-14.699,-10.598,9.331,-15.811,-13.608,6.067,-13.922,-12.956,5.191,-10.576,-11.338,2.003,-8.755,-10.316,2.639,-4.980,-10.165,-0.131,-2.979,-8.451,-0.166,0.847,-8.624,3.634,1.109,-9.153,5.865,2.269,-12.049,9.296,0.598,-11.576,10.155,1.028,-15.269,10.305,4.787,-14.467,10.702,5.066,-10.679,13.394,2.463,-…	HSGGVRGMYVQGENPAMSDPNLNHARGALSMLEHLVVQDIFLTETAGFADVIFPASAFPEKSGTFTNSNRQVQLGRQAIDPPGNARQDWWIIQEVARRLGVDWSYDGPEEIFSEIRKATPSMAGITWKRLQKEHSVTYPCNKEGDPGEAIVFRKGFPTANKKARFVPAKYTHADEMPDEEFPFV	2026735	Deltaproteobacteria bacterium
job.pdb	AF-A0A1Q2QFW7-F1-model_v4 Biotin sulfoxide reductase	20.300	157	110	4	246	399	54	198	1.000	3.608E-07	239	400	200	FGDRPLVVDTPEDGRKVFTGTTHMPTPTKALWYNNANLINQAKWHYELVKNVNPKVDLIVDQQIEWTGSAEFADIVLPANSWMEAETWEMGASCSNPFLQVWKGGIEPLNDTRDDIAIFAGVANALTELTGDERFSQAFM---FADRPEVYLDRVLA	ILNPDKEIDFMGKKLKLPK--------IKMTYNCGADLLGHEADTNELIR-ALRTLDCVIVHEPWWTPTAKFADIVFASTSTMERDDITFGGSYSKNVVYAMRKVVEPVYESKDDYEIFRQLA---LRIGGNETEQKFTESKSYMEWIKAFMKKAMA	22.570,-7.374,17.260,21.391,-4.805,19.846,20.576,-6.970,22.892,16.762,-7.108,23.202,16.660,-10.896,23.813,14.478,-11.491,26.898,12.585,-8.155,27.028,8.781,-8.175,26.711,7.920,-6.785,23.244,11.501,-7.409,21.973,11.875,-9.335,18.675,14.900,-11.080,17.114,15.772,-10.608,13.413,17.806,-13.382,11.711,18.579,-11.063,8.735,20.685,-8.618,10.809,23.815,-10.818,11.062,25.175,-9.912,7.598,23.702,-6.666,6.17…	MIGQVGLSGGGFGFSMHYGGNAQASSGARIVPMISQGYNSVKSTIPASRISEAILNPDKEIDFMGKKLKLPKIKMTYNCGADLLGHEADTNELIRALRTLDCVIVHEPWWTPTAKFADIVFASTSTMERDDITFGGSYSKNVVYAMRKVVEPVYESKDDYEIFRQLALRIGGNETEQKFTESKSYMEWIKAFMKKAMALL	210	Helicobacter pylori
job.pdb	AF-A0A5S9MA59-F1-model_v4 Molybdopterin domain-containing protein	20.300	275	163	10	111	380	44	267	1.000	2.011E-10	239	400	319	MYREHLADYDIDSVVDMTGAPRNLIEQLLDDMTTLSPVAFHVGEGVNHYFHATLHNRATYLVGMLLGSVGVSGGGVSTWAGNYKGGVFQAAPWFGPGVGGFVNEDP-FHPLTDPSARYSAETARHLVHGEDTSYWGFGDRPLVVDTPEDGRKVFTGTTHMPTPTKALWYNNANLI----NQAKWHYELVKNVNPKVDLIVDQQIEWTGSAEFADIVLPANSWMEAETWEMGASCSNPFLQVWKGGIEPLNDTRDDIAIFAGVANALTELTGDERF	ELREHVKQYDPDTVERITGVPKGDIITLARMYAETSPSLIRIGNGLQHHDNGGMSIRTISCLPALTGQWLHKGGGAM-------------------------KSNSFF--LSYNET---ALQRPDLLKERTPRSFNMNQLGSVLTSAEPS-------------VDSLFIYSCNPAVVTPEANKVREGLLRE---DL-FTVVHDLFLTETAAYADIVLPATSAFENEDFY--TSYWHHYIQIQEPVIERYGESKSNTEVFRLLAHAMG--FEDETF	-1.767,-15.846,19.336,-5.005,-13.951,20.126,-6.697,-14.197,23.552,-10.081,-13.589,21.870,-11.337,-14.110,18.303,-14.371,-12.022,17.242,-15.734,-13.474,13.964,-17.566,-10.661,12.316,-19.186,-10.967,8.878,-16.830,-9.716,6.118,-17.194,-6.032,5.363,-18.992,-5.223,8.670,-15.929,-3.871,10.560,-17.247,-0.266,10.533,-20.515,-1.396,12.180,-18.544,-3.169,14.927,-16.403,-0.026,15.451,-19.528,2.215,15.568,-2…	MADWFIPLRPGTDSALALGIMHVLFKEERTDEAFLEAYTVGHKELREHVKQYDPDTVERITGVPKGDIITLARMYAETSPSLIRIGNGLQHHDNGGMSIRTISCLPALTGQWLHKGGGAMKSNSFFLSYNETALQRPDLLKERTPRSFNMNQLGSVLTSAEPSVDSLFIYSCNPAVVTPEANKVREGLLREDLFTVVHDLFLTETAAYADIVLPATSAFENEDFYTSYWHHYIQIQEPVIERYGESKSNTEVFRLLAHAMGFEDETFRETDAELMEQALHHPENPHYEDISYEALKEKMDQSETWTFPGIKASNPKREN	561879	Bacillus safensis
job.pdb	AF-A0A3D0Q6F6-F1-model_v4 Nitrate reductase	16.100	284	179	11	116	385	8	246	1.000	4.228E-09	239	400	655	LADYDIDSVVDMTGAPRNLIEQLLDDMTTLSPVAFHVGEGVNHYFHATLHNRATYLVGMLLGSVGVSGGGVSTWAG---NYKGGVFQAAPWFGPGVGGFVNEDPFHPLTDPSARYSAETARHLVHGEDTSYWGFGDRPLVVDTPEDGRKVFTGTTHM----------PTPTKALWYNNANLINQAKWHYELVKNVNPKVDLIVDQQI-EWTGSAEFADIVLPANSWMEAETWEMGASCSNPFLQVWKGGIEPLNDTRDDIAIFAGVANALTELTGDERFSQAFM	ASPWTVAKVAETCDVPVKLIEQLFNWFASLPRAITFFSMGINQSTSGVDKGNAIINCHLASGKIGKEGSGPFSITGQPNAMGGREVGG----LSNMLA-AHMDIDNPQ-------HHATVKEFWQAPNL--------------------ITKPGLRAVDMFQAAADGK--VKCLWIMATNPVASMPNRA-LVEAALKNCELVIVSDTAAQTDTLNYAHIALPATGWSEKNGTVTN---SERRISRQRGLVEPMGEAKHDWEILSMVGRAMG-------FEEAFA	3.757,-14.107,-33.421,3.108,-17.660,-34.750,3.855,-19.271,-31.340,1.622,-16.800,-29.452,-1.170,-17.420,-32.001,-0.692,-21.219,-31.629,-1.006,-20.970,-27.805,-4.079,-18.699,-28.143,-5.825,-20.826,-30.836,-7.152,-23.557,-28.438,-8.866,-20.824,-26.444,-12.244,-20.831,-28.211,-14.891,-18.257,-27.173,-16.841,-21.050,-25.395,-13.754,-22.245,-23.480,-12.926,-18.652,-22.442,-16.570,-18.023,-21.367,-16.61…	FAEALAEASPWTVAKVAETCDVPVKLIEQLFNWFASLPRAITFFSMGINQSTSGVDKGNAIINCHLASGKIGKEGSGPFSITGQPNAMGGREVGGLSNMLAAHMDIDNPQHHATVKEFWQAPNLITKPGLRAVDMFQAAADGKVKCLWIMATNPVASMPNRALVEAALKNCELVIVSDTAAQTDTLNYAHIALPATGWSEKNGTVTNSERRISRQRGLVEPMGEAKHDWEILSMVGRAMGFEEAFAYQHPAEIFAEHCALTAANNNGSRALDLGPLADLNIAQYDSLRPQQWPLSNTHRIGTDRLFADGSFYTPDGKANFVAITPRLPEQQTSAEYPFVLNTGRVRDQWHTMTRTGNAPRLLKHIDRPWLSIHPVDAQVLDVKDGDLIKAEAACSGGIE…	232	Alteromonas sp.
job.pdb	AF-A0A418HB93-F1-model_v4 Molybdopterin domain-containing protein	21.500	116	87	2	267	382	8	119	1.000	3.651E-06	238	400	152	THMPTPTKALWYNNANLINQAKWHYELVKNVNPKVDLIVDQQIEWTGSAEFADIVLPANSWMEAETWEMGASCSNPFLQVWKGGIEPLNDTRDDIAIFAGVANALTELTGDERFSQ	SVKLPPLKMCIFAGTNPFHRHQQINRIIEG-WRKLETVIAIDNQWTSTCRFADIVLPATTQFERNDLDQYGNHSNRGIIAMKQVVPPQFEARNDFDIFRELCRRFNR---EEAFTE	-8.557,21.322,22.457,-4.823,22.077,22.122,-2.887,25.330,22.530,-1.220,26.051,19.180,0.432,29.343,18.191,-1.462,31.402,20.810,-4.819,29.847,19.774,-7.126,27.159,21.196,-7.536,24.505,18.473,-10.292,21.861,18.684,-9.051,18.735,16.895,-11.747,16.723,15.068,-13.033,13.603,16.781,-11.180,10.712,15.210,-13.457,7.644,14.851,-11.521,5.408,12.418,-7.858,4.849,11.513,-6.244,2.820,8.711,-2.537,1.945,9.093,-0…	VINWNGKSVKLPPLKMCIFAGTNPFHRHQQINRIIEGWRKLETVIAIDNQWTSTCRFADIVLPATTQFERNDLDQYGNHSNRGIIAMKQVVPPQFEARNDFDIFRELCRRFNREEAFTEGLDEMGWLKRIWQEGVQQGKGRGVHLPAFDDFW	562	Escherichia coli
job.pdb	AF-X0X3E9-F1-model_v4 Molybdopterin domain-containing protein	17.000	117	79	4	270	383	85	186	1.000	2.534E-06	238	400	252	PTPTKALWYNNANLINQAKWHYELVKNVNPKVDLIVDQQIEWTGSAEFADIVLPANSWMEAETWEMGASCSNPF---LQVWKGGIEPLNDTRDDIAIFAGVANALTELTGDERFSQA	PYAIRGFIIHGGSLLTSWPQTS-IWRKTLSQLDFLICIDRQMTADAAYADILLPATTMFEIESYM-------VYGPIFRLREKLIDSQGEARNDYLIMAELADRLG-------YGHF	-11.029,8.115,-17.286,-11.110,6.319,-13.893,-13.836,8.306,-12.058,-16.807,7.026,-14.102,-19.106,3.962,-14.162,-17.355,2.957,-17.434,-13.827,3.830,-16.172,-12.416,0.280,-16.535,-13.920,0.005,-20.048,-12.655,3.483,-21.037,-9.111,2.549,-19.894,-9.346,-0.818,-21.720,-10.579,0.969,-24.877,-7.670,3.464,-24.732,-5.073,0.669,-24.293,-6.781,-1.369,-27.057,-6.531,1.659,-29.394,-2.776,1.878,-28.663,-2.406,-…	LEYSNSGIQAIRAVFSLFALAGQLDVPGGIGLAMPDSHFPINRSCNQPNPDLDLAVARDKFPVYSNYRGESHASGLVNSVLRGDPYAIRGFIIHGGSLLTSWPQTSIWRKTLSQLDFLICIDRQMTADAAYADILLPATTMFEIESYMVYGPIFRLREKLIDSQGEARNDYLIMAELADRLGYGHFFPQTEEELLRFALDGSGYTVQDIRSAGGWVKLPTPMMEYKKWEKGKLRKDGKPGFETPTGKFEIWS	412755	marine sediment metagenome
job.pdb	AF-A0A7C7UIY0-F1-model_v4 Formate dehydrogenase	18.500	312	184	12	108	383	14	291	1.000	1.107E-09	238	400	380	VLSM--YREHLADYDIDSVVDMTGAPRNLIEQLLDDMTTLSPVAFHVGEGVNHYFHATLHNRATYLVGMLLGSVGVSGGGVSTWAG---NYKGGVFQA-----APWFGPGVGGFVNEDPFHPLTDPSARYSAETARHLVHGEDTSY-WGFGDRPLVVDTPEDGRKVFTGTTH--------------------MPTPTKALWYNNANLINQAKWHYELVKNVNPKVDLIVDQQIEWTGSAEFAD-----IVLPANSWMEAETWEMGASCSNPFLQVWKGGIEPLNDTRDDIAIFAGVANALTELTGDERFSQA	VYGMDDIRKEVAKWTPDEVERVTGVPEEQVYAAAKTMADHRPGTFIWCMGGTQHTIGNNNTRAYCVFQLALGNMGVPGGGTNIFRGHDNVQGATDLGVLANTLPGYYGLSAG------AW---------------KHWSRVWDLDYEWVKSRFDQGSYAENKG-KAVPVMNSKGIPVSRWIDGVLEDKQNIAQKDNLRAMFFWGHAPNSQTRGTEM--KNAMEKLDLLVVVDPYPTVSAVMHDRTDGVYLLPTATQFETYGSVTA---SNRSIQWRSQVIEPLFESLPDHVIMYKLAKKLG-------FAAQ	-24.833,5.066,30.430,-26.358,7.958,28.411,-28.125,5.782,25.784,-26.391,7.691,22.946,-25.328,4.552,20.990,-27.060,3.734,17.687,-28.874,0.576,18.826,-30.302,-0.065,15.327,-26.903,0.231,13.604,-25.270,-1.929,16.315,-27.954,-4.643,15.948,-27.763,-4.607,12.127,-24.036,-4.134,11.440,-21.946,-4.672,14.619,-20.711,-7.856,16.327,-19.243,-8.064,19.858,-20.456,-4.668,21.178,-21.488,-6.309,24.496,-17.843,-7.…	KNGWEDKKFIQQRVYGMDDIRKEVAKWTPDEVERVTGVPEEQVYAAAKTMADHRPGTFIWCMGGTQHTIGNNNTRAYCVFQLALGNMGVPGGGTNIFRGHDNVQGATDLGVLANTLPGYYGLSAGAWKHWSRVWDLDYEWVKSRFDQGSYAENKGKAVPVMNSKGIPVSRWIDGVLEDKQNIAQKDNLRAMFFWGHAPNSQTRGTEMKNAMEKLDLLVVVDPYPTVSAVMHDRTDGVYLLPTATQFETYGSVTASNRSIQWRSQVIEPLFESLPDHVIMYKLAKKLGFAAQLCKHIKVNNDEPLIEDITREFNRGMWTIGYTGQSPERLKRHQENWSTFDFTTLKAEGGPCDGDYYGLPWPCWGTPDMNHPGTPNLYDTS	2026725	Chromatiales bacterium
job.pdb	AF-A0A7C5QKF5-F1-model_v4 Formate dehydrogenase subunit alpha	20.000	294	171	11	113	387	2	250	1.000	4.177E-10	238	400	431	REHLADYDIDSVVDMTGAPRNLIEQLLDDMTTLSPVAFHVGEGVNHYFHATLHNRATYLVGMLLGSVGVSGGGVST------WAGNYKGGVFQAAPWFGPGVGGFVNEDPFHP----LTDPSARYSAETARHLVHGEDTSYWGFGDRPLVVDTPEDGRKVFTGTTHMPTP-------TKALWYNNANLINQ--AKWHYELVKNVNPKVDLIVDQQIEWTGSAEFADIVLPANSWMEAETWEMGASCSNPFLQVWKGGIEPLNDTRDDIAIFAGVANALTELTGDERFSQAFMFA	RAHLRAFPPEEMAPICGIPADSLRQVARDFARGRAGMIFWGMGVSQHTHGTDNARCLIDLALMTGNVGRPGTGLHPLRGQNNVQGASDAGL-------IP---------MFFPDYKSVADPDQRARFAAA-----------WG-----------ADALPEAPGLTVVEIMNAAHRGDIRAMYIAGENPAMSDPDTTH---VRAALARLDFLVSQDIFLTETAMFADVILPAAALAEKGGTVTN---TNRQVQIARPAVMPPGEARPDWQITIELGKRL-GMTWDYAGPHAVFAE	-14.240,22.297,-11.889,-15.348,25.894,-11.021,-19.028,25.071,-11.719,-18.735,21.784,-9.754,-17.212,23.406,-6.629,-20.261,25.725,-6.309,-22.156,22.690,-4.910,-19.666,22.378,-1.990,-19.756,25.628,0.050,-18.093,25.360,3.443,-21.461,25.745,5.147,-22.879,22.625,3.454,-19.614,20.706,4.026,-19.335,21.575,7.768,-21.969,19.033,8.971,-20.521,16.393,6.652,-16.883,16.892,7.743,-17.645,17.600,11.437,-15.441,2…	MRAHLRAFPPEEMAPICGIPADSLRQVARDFARGRAGMIFWGMGVSQHTHGTDNARCLIDLALMTGNVGRPGTGLHPLRGQNNVQGASDAGLIPMFFPDYKSVADPDQRARFAAAWGADALPEAPGLTVVEIMNAAHRGDIRAMYIAGENPAMSDPDTTHVRAALARLDFLVSQDIFLTETAMFADVILPAAALAEKGGTVTNTNRQVQIARPAVMPPGEARPDWQITIELGKRLGMTWDYAGPHAVFAEMTGVMASLNNITWERLERENSVTYPSLTPTDPGQAIVFGNGFPRPSGRARFAPAHILPPDEAPDADFPMVLTTGRQLEHWHTGSMTRRARVLDALEPGPTVAIHPDTLAGLDAAPGDALRLTTRRGSLEVEARADTALARDMVFLPFAY…	1872442	Aliiroseovarius sp.
job.pdb	AF-V4K7A4-F1-model_v4 Putative anaerobic dehydrogenase	16.800	303	170	12	116	395	2	245	1.000	1.595E-09	237	400	426	LADYDIDSVVDMTGAPRNLIEQLLDDMTTLSPVAFHVGEGVNHYFHATLHNRATYLVGMLLGSVGVSGGGVSTW--AGNYKGGVFQAAPWFGPGVGGFVNEDPFH-----PLTDPSARYSAETARHLVHGEDTSYWGFGDRPLVVDTPEDGRKVFTGTTHMPTP-----------TKALWYNNANLI-----NQAKWHYELVKNVNPKVDLIVDQQIEWTGSAEFADIVLPANSWMEAETWEMGASCSNPFLQVWKGGIEPLNDTRDDIAIFAGVANALTELTGDERFSQAFMFADRPEVYLD	VSNYTPEFAEKVTGVRADVIREAARLYATNKPSMILWGLGATEHVQGTEIIYQLIDLALITGNVGRPGSGLMPLRGKNNVQGTA-------------IMGDHPKKLPGAVPLTQNIERF-----EKL--------WG----------------VKLNPNPGLDGIEMVEAAMRGDLKALIVFGEDVVMSHPYREMTEK------ALSKLELLVLIDMFHNETSKYAHVFLPAASSFEKDGTFTNAER---RVQRVRKVIEPLGESLPDWQIIVRLANAMG-------YGDYFRY-SSPEDVWN	-15.279,-27.662,4.237,-17.690,-24.906,3.046,-20.519,-27.260,4.181,-19.634,-26.388,7.814,-19.952,-22.612,7.140,-23.747,-22.419,6.922,-25.266,-18.904,6.825,-26.591,-19.641,10.286,-23.015,-20.332,11.419,-21.825,-17.157,9.641,-24.569,-15.024,11.314,-23.138,-15.907,14.756,-19.623,-14.866,13.633,-20.323,-11.825,11.403,-23.588,-10.458,12.886,-24.999,-10.495,9.310,-28.382,-12.264,9.182,-28.414,-15.683,7.…	MVSNYTPEFAEKVTGVRADVIREAARLYATNKPSMILWGLGATEHVQGTEIIYQLIDLALITGNVGRPGSGLMPLRGKNNVQGTAIMGDHPKKLPGAVPLTQNIERFEKLWGVKLNPNPGLDGIEMVEAAMRGDLKALIVFGEDVVMSHPYREMTEKALSKLELLVLIDMFHNETSKYAHVFLPAASSFEKDGTFTNAERRVQRVRKVIEPLGESLPDWQIIVRLANAMGYGDYFRYSSPEDVWNEIRSAWPAVYGITYERVDKEGGLPYPTPRLDAPPVKVLHVGQFTVGKKARLRPVAYIPSPEQPTEEYPLTLITGRTLYHFNMGSMTRRTGNQVIEPEDFIEISEDDAKALGISDGDMVRVTSRWGSTVITARVSRRVSKGIVFATVHHPEASIN…	1410576	uncultured Acidilobus sp. JCHS
job.pdb	AF-A0A7C4N7L5-F1-model_v4 ABC transporter permease subunit	25.800	124	86	2	270	393	122	239	1.000	6.714E-06	237	400	466	PTPTKALWYNNANLINQAKWHYELVKNVNPKVDLIVDQQIEWTGSAEFADIVLPANSWMEAETWEMGASCSNPFLQVWKGGIEPLNDTRDDIAIFAGVANALTELTGDERFSQAFMFADRPEVY	PYPINALFLYNANPVYDAPNGGDFVK-ALLKVPFVVSFASTLDESAAHADLILPASTFMEVWGDDFLEGTGYAGVSLRRPVVAPVHDTRDPGEVLIELAARL-----GGPIAAALPFRSYKELI	7.116,12.609,5.628,5.153,14.937,3.261,3.495,11.957,1.532,2.210,10.883,4.992,0.739,14.351,5.723,-0.943,14.618,2.294,-2.050,10.947,2.515,-3.508,11.566,6.015,-5.180,14.639,4.449,-6.694,12.668,1.527,-7.698,9.968,4.068,-9.565,12.700,6.043,-11.833,13.995,3.234,-15.623,13.482,3.648,-17.229,11.398,0.916,-20.683,13.092,0.651,-19.508,16.112,-1.431,-17.851,13.719,-3.878,-20.967,11.493,-4.164,-23.086,14.615,…	FMVIILEAGILSLPTEPFEAAEVDGASGWAKFRMLTLPMLMPFIYTAMAIHALNALVGSIDQPGGVLVQRFPALTDWPETVEDETARSGLAQDRLDGAGSDHLPLALAAYQNLPARILGDQPYPINALFLYNANPVYDAPNGGDFVKALLKVPFVVSFASTLDESAAHADLILPASTFMEVWGDDFLEGTGYAGVSLRRPVVAPVHDTRDPGEVLIELAARLGGPIAAALPFRSYKELIDYRLSAIDLDREKFEANGFWSEMVYFNAEPGSKAWGDVVGRDRVNAPRDGRFDFFSRELFAALQAPSDEACLPHFEPPAALAETNREAAEYPFLLVTQSLITQTRAWQGIVPTLQECFGLQAHAKWSSWVEINPLAADAMGLHDNDLVWIESPIGRVQAP…	2026724	Chloroflexi bacterium
job.pdb	AF-A0A7C1XX44-F1-model_v4 Uncharacterized protein	24.600	288	161	8	126	380	2	266	1.000	7.681E-10	237	400	528	DMTGAPRNLIEQLLDD-----MTTLSPVAFHVGEGVNHYFHATLHNRATYLVGMLLGSVGVSGGGVSTWAGNYKGGVFQAAPWFGPGVGGFVNEDPFHPLTDPSARYSAETARHL--------VHGEDTSYWGF-------GDRPLVVDTPED-------------GRKVFTGTTHMPTPTKALWYNNANLINQAKWHYELVKNVNPKVDLIVDQQIEWTGSAEFADIVLPANSWMEAETWEMGASCSNPFLQVWKGGIEPLNDTRDDIAIFAGVANALTELTGDERF	PITGVAADVIQQVAQEIGDTAMATGGKVMIMHGAGTNHWFHNDLNNRAMLLMLSLCGAIGKNGGGFNHYVGQEK---------IWPVKGLVKLSFPQGGSKQRFQNTTLWTFVHANMPDQDLSAEGYSQSTRGYLFDSVQNGWMPL---YPEGCLGSDKNAFVSTGAT---------VKDPKMMFIWRANWFNQAKGNNYVEQNLYPKLDMIVDINFHMDTTALYADIVLPAASHYE--KYDINTTDLHSFIHPFTPAIPPMFESKTDWQTFQALAAKIQERAIARGF	6.281,-14.371,-28.587,7.606,-11.023,-29.981,6.389,-9.109,-27.009,7.270,-11.480,-24.145,10.133,-13.526,-25.647,8.169,-16.656,-24.581,7.854,-19.203,-27.414,4.322,-19.586,-28.816,4.311,-23.394,-28.268,5.155,-22.938,-24.546,2.267,-20.436,-24.224,-0.125,-22.858,-25.988,1.072,-25.831,-23.879,0.650,-23.989,-20.540,-2.791,-22.681,-21.620,-3.885,-26.218,-22.626,-2.576,-27.737,-19.349,-4.493,-25.036,-17.41…	EPITGVAADVIQQVAQEIGDTAMATGGKVMIMHGAGTNHWFHNDLNNRAMLLMLSLCGAIGKNGGGFNHYVGQEKIWPVKGLVKLSFPQGGSKQRFQNTTLWTFVHANMPDQDLSAEGYSQSTRGYLFDSVQNGWMPLYPEGCLGSDKNAFVSTGATVKDPKMMFIWRANWFNQAKGNNYVEQNLYPKLDMIVDINFHMDTTALYADIVLPAASHYEKYDINTTDLHSFIHPFTPAIPPMFESKTDWQTFQALAAKIQERAIARGFTSFYDAKWGGNRDLSTLSDQFTDNGALAADIDACQFMLDNAPETAGMTMAQIDAQPQRMNNETTWTSNIEPGRPYTAFLKMTEGKQPYETLTGRQQYLIDHDWFQSAGEALPSYKPPVEVDAYPLRYNTPHGR…	2026796	Thiotrichales bacterium
job.pdb	AF-A0A7C4X3H3-F1-model_v4 Uncharacterized protein	16.100	426	218	17	3	386	124	452	1.000	2.727E-10	237	400	657	FLERFTDMPLLVRLDTLQRLRADEVFADYSSDLDVDGPSFTLHGMTEEQHERNGDRVVFDDASGALRAINREDVGDRLDDKGIDPALDYQGTVTLVDGSTVEVMSVLSMYREHLADYDIDSVVDMTGAPRNLIEQLLDDM---TTLSP--------VAFH-VG----EGVNHYFHATLHNRATYLVGMLLGS---------VGVSGGGVSTWAGNYKGGVFQAAPWFGPGVGGF-------VNEDP--------FHPLTD--PSARYSAETARHLVHGEDTSYWGFGDRPLVVDTPEDGRKVFTGTTHMPTPTKALWYNNANLINQAKWHYELVKNVNPKVDLIVDQQIEWTGSAEFADIVLPANSWMEAETWEMGASCSNPFLQVWKGGIEPLNDTRD…	FIKNATNGPYLVDVSSGYFLR------------------------------RGGKPLIWDKKGSRAVP---------WDSEGVEPALT--GSYL-IDG--KECKPAFQLLCEVVERYTPEEAARITGVPADRIVDLAEEFGRRAQIGSTMLLEGHTIPYRPVAAEFYRGVCAHQHGALYSRAILLLNVLVGNIDAVGGLSMMNVGEGD---------------------DISGMLKTPPYNVRFPPERFDLKDSFYPLAYYGVRQQVSLSILQPERYL------------------------------LPYRVEAMMIYYANPVLQTPGEELQIE-AFKKVPFLFTVDCFMSETAEMADVVLPDRTYLERFDLVPIHTPTHRGHALRQPVVEPLYNTRH…	17.123,6.840,-9.169,20.886,7.588,-8.755,21.439,7.980,-12.523,18.372,10.244,-12.978,19.429,12.453,-10.037,23.003,12.769,-11.380,21.639,13.580,-14.865,19.528,16.351,-13.220,16.109,14.785,-14.010,13.389,14.679,-11.330,11.420,12.216,-13.542,12.245,8.874,-11.889,8.924,7.071,-12.377,8.588,3.532,-10.988,5.765,0.956,-11.181,4.587,1.651,-7.598,1.220,3.302,-8.451,0.251,0.324,-10.679,1.286,-2.101,-7.896,0.7…	AAFMSAFGSVNDIGRGSLGEAALDVADALTWGASRHRVDVDNCNLLLLFGTGAAAESNSLFLWYARHIADARERGMKLIVIEPRLSSSAAVADEWIRINPGTDAALALAMINVLIQKGLVDYDFIKNATNGPYLVDVSSGYFLRRGGKPLIWDKKGSRAVPWDSEGVEPALTGSYLIDGKECKPAFQLLCEVVERYTPEEAARITGVPADRIVDLAEEFGRRAQIGSTMLLEGHTIPYRPVAAEFYRGVCAHQHGALYSRAILLLNVLVGNIDAVGGLSMMNVGEGDDISGMLKTPPYNVRFPPERFDLKDSFYPLAYYGVRQQVSLSILQPERYLLPYRVEAMMIYYANPVLQTPGEELQIEAFKKVPFLFTVDCFMSETAEMADVVLPDRTYLERFD…	2268197	Nitrososphaerales archaeon
job.pdb	AF-A0A376J4B8-F1-model_v4 Trimethylamine-N-oxide reductase 2	17.500	313	205	10	111	399	35	318	1.000	7.140E-11	236	400	329	MYREHLADY------DIDSVVDMTGAPRNLIEQLLDDMTTLSPVAFHVGEGVNHYFHATLHNRATYLVGMLLGSVGVSGGGVSTWAGNYKGG----------VFQAAPWFGPGVGGFVNEDPFHPLTDPSARYSAETARHLVHGEDTSYWGFGDRPLVVDTPEDGRKVFTGTTHMPTPTKALWYNNANLINQAKWHYELVKNVNPKVDLIVDQQIEWTGSAEFADIVLPANSWMEAETWEMGASCSNPFLQVWKGGIEPLNDTRDDIAIFAGVANAL--------TELTGDERFSQAFMFADRPEVYLDRVLA	QFEEYLTGKSDNTPKSAAWAAEITGVPEAQIVKFAE-LMAANRTMLMAGWGIQRQQYGEQKHWMLVTLAAMLGQIGTPGGGFGFSYHYSNGGNPTRVGGVLPEMSAA---IAGQASEAADDGGMTAIP--------VARIVDA--------LENPGGKY-QHNGKEQTYP-------NIKMIWWAGGGNFTHHQDTNRLIK-AWQKPEMIVVSECYWTAAAKHADIVLPITTSFERNDLTMTGDYSNQHIVPMKQAVAPQFEARNDFDVFADLAELLKPGGKEIYTEGKDEMAWLKFFYDAAQKGAVRNASLC	-19.672,-5.634,1.653,-17.633,-2.983,3.564,-19.667,-3.042,6.840,-16.451,-3.382,8.930,-16.631,0.252,10.157,-20.234,-0.236,11.377,-19.126,-3.348,13.299,-16.174,-1.439,14.842,-18.501,1.465,15.811,-20.937,-0.984,17.489,-17.994,-2.455,19.454,-16.664,1.047,20.330,-20.135,2.176,21.500,-20.454,-0.962,23.675,-17.006,-0.329,25.262,-18.042,3.306,25.869,-21.464,2.597,27.437,-20.079,-0.189,29.694,-17.214,2.079…	MGTDVALMLGIAHTLMTQGKHDKVFLEKYTTGYPQFEEYLTGKSDNTPKSAAWAAEITGVPEAQIVKFAELMAANRTMLMAGWGIQRQQYGEQKHWMLVTLAAMLGQIGTPGGGFGFSYHYSNGGNPTRVGGVLPEMSAAIAGQASEAADDGGMTAIPVARIVDALENPGGKYQHNGKEQTYPNIKMIWWAGGGNFTHHQDTNRLIKAWQKPEMIVVSECYWTAAAKHADIVLPITTSFERNDLTMTGDYSNQHIVPMKQAVAPQFEARNDFDVFADLAELLKPGGKEIYTEGKDEMAWLKFFYDAAQKGAVRNASLCQCLMPSGSKIN	562	Escherichia coli
job.pdb	AF-A0A6B0Q9Q0-F1-model_v4 Molybdopterin-dependent oxidoreductase	23.000	126	86	3	274	399	23	137	1.000	7.136E-06	235	400	170	KALWYNNANLINQAKWHYELVKNVNPKVDLIVDQQIEWTGSAEFADIVLPANSWMEAETWEMGASCSNPFLQVWKGGIEPLNDTRDDIAIFAGVANALTELTGDERFSQAFMFADRPEVYLDRVLA	QALFVMGSNPVVSNPNVR-LVEEALKKLNLLVVADMFLTETARMADVVLPVTSYLENTGTMTNLEG---RVLLREAARSAPGEARDDWNILCQVAAKLN-------KSSYFSYRDAEHIFEELRLA	4.108,24.268,0.423,0.426,23.162,0.310,1.607,19.538,0.756,1.129,17.973,4.216,4.221,17.620,6.266,5.681,14.305,7.469,3.281,11.979,9.304,4.104,10.034,12.490,5.707,6.566,12.654,3.523,3.442,13.044,4.681,3.264,16.697,3.832,6.914,17.511,0.543,6.447,15.582,-0.627,3.879,18.191,0.178,6.339,21.015,-1.878,9.042,19.228,-4.738,6.527,18.770,-4.467,5.679,22.498,-4.615,9.445,23.227,-7.667,9.652,20.860,-5.950,12.19…	SSLPGKGVSAYEMMELVHQREIQALFVMGSNPVVSNPNVRLVEEALKKLNLLVVADMFLTETARMADVVLPVTSYLENTGTMTNLEGRVLLREAARSAPGEARDDWNILCQVAAKLNKSSYFSYRDAEHIFEELRLASRGGPADYYGITYDRLRREEGVYWPCPSTARAG	2691605	Paenibacillus sp. OT2-17
job.pdb	AF-A0A3C2B2N2-F1-model_v4 Uncharacterized protein	21.200	99	74	2	273	371	39	133	1.000	2.010E-05	235	400	298	TKALWYNNANLINQAKWHYELVKNVNPKVDLIVDQQIEWTGSAEFADIVLPANSWMEAETWEMGASCSNPFLQVWKGGIEPLNDTRDDIAIFAGVANAL	LGCLVLVGADPLADFPDH-DLARRALATVPRIIAVDTFLSASAAAAHVVLAASAYAEKAGTHTNLEG---RVTSLAGKVTPAGVTRADWTIATELALEL	2.469,-7.426,-10.966,0.872,-5.527,-8.044,2.467,-2.086,-7.610,1.158,-0.962,-4.302,1.785,2.803,-4.550,1.678,3.559,-0.801,4.637,6.002,-1.006,6.847,8.422,-2.967,6.909,8.695,-6.783,3.167,7.855,-7.143,2.785,10.783,-9.584,5.796,9.590,-11.595,4.527,5.973,-11.557,1.076,7.098,-12.830,2.679,9.389,-15.455,4.867,6.530,-16.752,1.641,4.462,-17.025,1.819,2.193,-13.925,-2.009,1.845,-13.870,-4.474,-0.895,-14.931,-…	VLPAFRRGNVVGALQVGMRPGKGGLDTRGTLQAAADGKLGCLVLVGADPLADFPDHDLARRALATVPRIIAVDTFLSASAAAAHVVLAASAYAEKAGTHTNLEGRVTSLAGKVTPAGVTRADWTIATELALELGGDLGYGSVADITADIAAKVDGYAEVTAEAVAANSDGVLAAVPTTIDPMNSVEVSISERNAYDFRLVVSRVLYDQAAGTANSPSLAHLTRPSHIHLHPLDLDRVSAQPNPTVKVSSARTSVVFTAVADASVLRGTAWVPFNQPGPNVGELIDCFAAVNDVRIETI	2024894	Acidimicrobiaceae bacterium
job.pdb	AF-A0A3C2DYR4-F1-model_v4 Uncharacterized protein	21.700	101	71	3	273	371	23	117	1.000	7.584E-06	235	400	302	TKALWYNNANLINQ--AKWHYELVKNVNPKVDLIVDQQIEWTGSAEFADIVLPANSWMEAETWEMGASCSNPFLQVWKGGIEPLNDTRDDIAIFAGVANAL	MEMLYVVGSDPLLSYPDGKLAE---SALSKCGLLIVQDAFLSATAHLADVVLPAAAFAEEAGTFTSNEG---RVQKLRPVRRPAFEARSNMEIFALLASAL	12.543,6.718,-28.347,11.601,10.222,-27.102,9.524,10.311,-23.886,6.038,11.863,-24.252,6.105,15.472,-23.224,2.790,15.111,-21.478,2.595,13.889,-17.846,1.406,10.372,-17.416,-1.798,9.502,-15.538,-1.695,9.341,-11.718,-3.118,6.313,-9.834,-6.592,7.903,-9.469,-6.662,8.803,-13.178,-5.458,5.261,-14.045,-8.243,3.632,-11.947,-10.881,6.054,-13.298,-9.745,5.256,-16.860,-9.906,1.497,-16.076,-13.443,1.961,-14.654…	MSLPPQPGADVHQMLTRCEAGEMEMLYVVGSDPLLSYPDGKLAESALSKCGLLIVQDAFLSATAHLADVVLPAAAFAEEAGTFTSNEGRVQKLRPVRRPAFEARSNMEIFALLASALGHDLGSTAAPDVFSEITRLVPSYSGLGRDAIGSAEGAFTVPSVPSVVPAGNGGPAFGDMPVAAPGESQSHESGELELVTGDCLFHSGYISQNSTILETLAAEPYVEMSPREASALGLSDRDQVIVKSRHGEAKARLRVTRRFPDGVVFIPENFAEMRLNLLIKQGEHPCRVAVCKEEGIRDTIAT	1898112	Rhodospirillaceae bacterium
job.pdb	AF-A0A2S8K3R4-F1-model_v4 Formate dehydrogenase subunit alpha	25.700	101	67	3	273	371	27	121	1.000	7.136E-06	234	400	134	TKALWYNNANLI--NQAKWHYELVKNVNPKVDLIVDQQIEWTGSAEFADIVLPANSWMEAETWEMGASCSNPFLQVWKGGIEPLNDTRDDIAIFAGVANAL	VKALYVLAENPIMSDPDTSH---VKKAIEAVELLIVQDIFLTETAAMAHVVLPGTSFAEKDGTFSNTER---RVMRVRQAIDPVGESRPDWQIIQEISNRF	-17.786,3.830,-18.696,-14.042,2.994,-18.660,-13.967,0.674,-15.603,-17.432,-0.974,-15.679,-17.930,-0.122,-11.962,-20.256,2.045,-9.863,-18.059,4.683,-8.175,-18.937,6.614,-5.007,-19.390,10.399,-5.332,-18.549,10.754,-1.601,-15.102,11.990,-0.550,-12.909,9.428,1.244,-11.370,9.866,4.717,-7.998,11.541,5.318,-5.293,9.764,7.388,-6.224,11.639,10.626,-9.901,10.949,9.988,-9.097,7.259,9.308,-7.203,6.990,12.642…	KAWNAKLSDQMGLTIPDMLSGITEGSVKALYVLAENPIMSDPDTSHVKKAIEAVELLIVQDIFLTETAAMAHVVLPGTSFAEKDGTFSNTERRVMRVRQAIDPVGESRPDWQIIQEISNRFGYEMKYDSPAAIM	2100161	Desulfobacteraceae bacterium SEEP-SAG9
job.pdb	AF-A0A376X3P6-F1-model_v4 Trimethylamine-N-oxide reductase	21.500	116	87	2	267	382	8	119	1.000	5.944E-06	234	400	324	THMPTPTKALWYNNANLINQAKWHYELVKNVNPKVDLIVDQQIEWTGSAEFADIVLPANSWMEAETWEMGASCSNPFLQVWKGGIEPLNDTRDDIAIFAGVANALTELTGDERFSQ	SVKLPPLKMCIFAGTNPFHRHQQINRIIEG-LRKLETVIAIDNQWTSTCRFADIVLPATTQFERNDLDQYGNHSNRGIIAMKQVVPPQFEARNDFDIFRELCRRFNR---EEAFTE	-5.826,-2.171,-26.370,-3.160,-3.851,-24.207,-1.769,-7.394,-24.201,-2.873,-9.371,-21.117,-2.292,-13.122,-20.623,-2.193,-13.936,-24.383,-5.274,-11.709,-25.011,-6.031,-8.138,-26.149,-7.857,-6.024,-23.521,-9.551,-2.624,-23.975,-8.948,-0.337,-20.983,-12.141,1.413,-19.785,-12.423,5.171,-19.965,-11.666,6.447,-16.494,-13.524,9.597,-15.326,-12.964,9.558,-11.533,-10.270,8.343,-9.116,-10.276,7.971,-5.318,-6…	MINWNGKSVKLPPLKMCIFAGTNPFHRHQQINRIIEGLRKLETVIAIDNQWTSTCRFADIVLPATTQFERNDLDQYGNHSNRGIIAMKQVVPPQFEARNDFDIFRELCRRFNREEAFTEGLDEMGWLKRIWQEGVQQGKGRGVHLPAFDDFWNNKEYVEFDHPQMFVRHQAFREDPDLEPLGTPSGLIEIYSKTIADMNYDDCQGHPMWFEKIERSHGGPGSQKYPLHLQSVHPDFRLHSQLCESETLRQQYTVAGKEPVFITRRMPARAVFVTVMWYASLTLAVRCWQGQWFLTAMHPAWHEFTKGHGTIQIKAASLVRCAIR	562	Escherichia coli
job.pdb	AF-A0A1F8LKZ9-F1-model_v4 Dimethylsulfide dehydrogenase	19.000	405	221	15	1	384	259	577	1.000	1.191E-08	234	400	640	RPFLERFTDMPLLVRLDTLQRLRADEVFADYSSDLDVDGPSFTLHGMTEEQHERNGDRVVFDDASGALRAINREDVGDRLDD-KGID--PALDYQGTVTLVDGSTVEVMSVLSMYREHLADYDIDSVVDMTGAPRNLIEQLLDDMTTLSPVAFHVGEGVNHYFHATLHNRATYLVGMLLGSVGVSGGGV----STWAGNYKGGVFQAAPWFGPGVGGFV------------NEDPFHPLTDPSARYSAETARHLVHGEDTSYWGFGDRPLVVDTPEDGRKVFTGTTHMPTPTKALWYNNANLINQAKW-HYELVKNVNPKVDLIVDQQIEWTGSAEFADIVLPANSWMEAETWEMGASCSNPF-LQVWKGGIEPLNDTRDDIAIFAGVANALTELTGDE…	KEFVEKWTNAHHLVRKDTGKLLRESDIMVGGSPD----------------------NFVVWDKNGNTPVVWDTVEVE-----YKPANPTPALEGEYEVSLSDGKKVKTETVWNVLLAEVNNYPLEKVSEITWIPEKDIADAARLYAKSKPAAIHWGVPIDMTPAITPTVQAIADLWCLTGNLDTPGGNVISRYA----------FDAVAYALPGAKGVIKLKSAEDDKKRIGADRYGPLNKFIWRAQTDLTLEQIFTED-----------------------------PYPIKGMWLQACNPVAGIGLDPLKWVE-ALKKLDFVVAVDLFMNPTTQLADVVLPSASFLEKDSLR-----SWWVPLQSVNKAITV-EECKPDVEI-----NFE-------…	-42.934,-24.389,18.978,-42.948,-20.616,18.388,-41.461,-19.715,14.964,-38.102,-18.227,15.990,-37.750,-15.036,13.899,-34.603,-15.835,11.881,-33.098,-12.771,10.151,-30.372,-12.961,7.473,-28.221,-9.818,7.197,-26.083,-9.484,4.052,-22.862,-7.607,4.888,-19.174,-7.267,3.928,-16.343,-8.580,6.095,-13.820,-5.848,6.767,-11.542,-5.136,9.703,-12.227,-5.399,12.748,-13.155,-9.129,12.824,-11.362,-11.855,10.754,-8…	MANKKREIVRTTTWSAGPGCHGGCGVLAYIEDGKLVKIEGDPEHPWNQGRLCSRCLAMTQYVYHPDRLRKPLKRAGERGEGKWQEISWDEAYDLIEEKMGKIRDEFGPESFIFSMGTGRDIGAWICMLAYAYGSPNVMFALSGIACYSPRIAGVETMQGDYAILDAAQWFPKRYDDPRYKVPECIVIWGYNIPASCPDNVFGHWIIDLMKKGTKIICIDPRLSWFASRADKWLRIRPGTDGALAMGFLNVILNEGLYDKEFVEKWTNAHHLVRKDTGKLLRESDIMVGGSPDNFVVWDKNGNTPVVWDTVEVEYKPANPTPALEGEYEVSLSDGKKVKTETVWNVLLAEVNNYPLEKVSEITWIPEKDIADAARLYAKSKPAAIHWGVPIDMTPAITPT…	1797618	Chloroflexi bacterium RBG_13_46_14
job.pdb	AF-X1L4B0-F1-model_v4 Molybdopterin domain-containing protein	19.500	271	161	9	122	384	2	223	1.000	2.934E-09	233	400	248	DSVVDMTGAPRNLIEQLLDDMTTLSPVAFHVGEGVNHYFHATLHNRATYLVGMLLGSVGVSGGGVSTWAGNYKGGVFQAAPWFGPGVGGFVNEDPFHPLTDPSARYS------AETARHLVHGEDTSYWGFGDRPLVVDTPEDGRKVFTGTTHMPTPTKALWYNNANLIN--QAKWHYELVKNVNPKVDLIVDQQIEWTGSAEFADIVLPANSWMEAETWEMGASCSNPFLQVWKGGIEPLNDTRDDIAIFAGVANALTELTGDERFSQAF	DKVAEITWVPADTVRAIARTYAQSKPACISEGVALDHFRNGTQVSRAVAILMAVTGNVDIPGG--NTW------------PSRGI---------PFTNLRMADRASDDEGIGAEYPIFNRFTRERS---AMCIPDAILDGR-------------PYPIKALLVQGSDPMRIWPNTSRAE---KALKSLELLIVIDLFMTDTAKLADIVLPCTSFLEGKSWKDYRSSGLPLVTVGDQAIEPLGSSMEDWKIIAELGKRMG-------FEEYF	15.054,-7.304,-33.049,12.874,-8.823,-35.671,10.929,-11.010,-33.207,10.529,-7.931,-30.965,9.185,-5.850,-33.893,6.548,-8.536,-34.593,5.396,-8.441,-30.938,5.588,-4.683,-30.228,4.991,-3.241,-33.735,8.114,-1.097,-33.141,10.469,-1.243,-36.177,13.497,-3.417,-35.615,15.765,-0.476,-36.551,14.060,1.745,-33.927,14.622,-0.961,-31.266,18.297,-1.165,-32.335,18.664,2.652,-32.308,17.176,2.983,-28.782,19.385,0.14…	PDKVAEITWVPADTVRAIARTYAQSKPACISEGVALDHFRNGTQVSRAVAILMAVTGNVDIPGGNTWPSRGIPFTNLRMADRASDDEGIGAEYPIFNRFTRERSAMCIPDAILDGRPYPIKALLVQGSDPMRIWPNTSRAEKALKSLELLIVIDLFMTDTAKLADIVLPCTSFLEGKSWKDYRSSGLPLVTVGDQAIEPLGSSMEDWKIIAELGKRMGFEEYFPWKSADELFQYLFEPTGVTMEQFRE	412755	marine sediment metagenome
job.pdb	AF-A0A349SJ37-F1-model_v4 Molybdopterin oxidoreductase	20.300	133	95	3	270	399	8	132	1.000	5.593E-06	233	400	332	PTPTKALWYNNANLINQAKWHYELVKNVNPKVDLIVDQQIEWTGSAEFADIVLPANSWMEAETWEMGASCSN---PFLQVWKGGIEPLNDTRDDIAIFAGVANALTELTGDERFSQAFMFADRPEVYLDRVLA	PYRVRALLGFGQNLIISHGGVERGIE-ALKALEFHVHTDIFLTPTASYADIVLPVNTAWERDSLRVGFEITDAASGWVQFRHAAVESAGESHDDGWMVFELAKRLG-------LADLFWGGDMDAAWREWLAP	-8.129,18.835,-5.686,-6.883,18.182,-9.269,-9.498,15.557,-10.296,-12.541,16.916,-8.406,-11.906,20.689,-8.367,-9.524,21.064,-11.334,-6.819,22.752,-9.202,-4.064,23.516,-9.995,-5.207,21.840,-13.172,-7.898,19.281,-14.099,-6.825,15.634,-14.115,-9.274,13.994,-16.562,-7.830,10.492,-17.071,-6.108,7.725,-15.088,-4.040,4.767,-16.275,-3.656,2.687,-13.091,-1.186,-0.207,-12.679,-1.774,-2.754,-9.885,-2.919,-0.0…	HSILEGEPYRVRALLGFGQNLIISHGGVERGIEALKALEFHVHTDIFLTPTASYADIVLPVNTAWERDSLRVGFEITDAASGWVQFRHAAVESAGESHDDGWMVFELAKRLGLADLFWGGDMDAAWREWLAPSGVELDELKRNPRGIQLAVQTPLAPHLVDGFKTPTGRIEIWSHTFQVHGQDPLPVFVEPDMSPVSRKELLKHYPLVLGSAKSHRYCHSQHRNLAALRRLQKDPLVEIHPQTAAGYGIAPDDWVMITTPQGGIRARAVLKSSLRMDTVFAQHGWWQACEPLGLAAAPPSGEGSTNFNLLIDDEVSDPISGSVAHRSYLCNI	1913989	Gammaproteobacteria bacterium
job.pdb	AF-A0A090ZCX4-F1-model_v4 Molybdopterin oxidoreductase family protein	18.000	111	88	2	267	377	25	132	1.000	7.136E-06	233	400	339	THMPTPTKALWYNNANLINQAKWHYELVKNVNPKVDLIVDQQIEWTGSAEFADIVLPANSWMEAETWEMGASCSNPFLQVWKGGIEPLNDTRDDIAIFAGVANALTELTGD	VSLAPPIDLLWITSANPMHQAAYSKRFA-NYLGTVPVVVTVDQYFTATTKMSNLILPTTTHFEE--LDIVPSFWHDSIALNEQAIAPYFQSKSEWTMMRNLAARLQKEHPD	14.156,3.513,-3.069,15.671,6.462,-5.001,18.423,5.700,-7.530,20.901,8.360,-8.668,21.866,10.305,-11.567,23.077,13.908,-11.623,26.752,14.941,-11.838,28.483,17.389,-9.477,27.401,18.795,-6.177,23.683,18.106,-5.458,23.313,16.652,-1.948,20.434,14.158,-2.015,18.386,13.795,1.193,17.102,10.329,2.102,13.869,10.743,4.108,11.882,7.818,5.514,8.145,8.264,4.944,7.803,7.600,8.712,9.989,10.685,9.354,7.245,12.690,7…	MIFNAGQNGTRHRLLRITDLFNESVSLAPPIDLLWITSANPMHQAAYSKRFANYLGTVPVVVTVDQYFTATTKMSNLILPTTTHFEELDIVPSFWHDSIALNEQAIAPYFQSKSEWTMMRNLAARLQKEHPDLCSFPLHASEEEYLNAQFNQEVFEHYRIRSISDLRGKIATPDSPAHVCDNIMVKKPAEKYPFYAFDAEQIELQLATPHTKENKGFESYPFLLLTSRNAYTFHSHHLQHLFDEEEAFISIHPKAGAEHRISNGEIVKIYNDQFCLLVKAVYSDKVPSDILLFHAGTNSGIERKLDPMAKWTPDKRTETVRLPGETEMFDTFVTVAALK	44252	Paenibacillus macerans
job.pdb	AF-A0A5W8UY25-F1-model_v4 Tetrathionate reductase subunit TtrA	15.500	387	221	16	8	355	53	372	1.000	2.597E-09	233	400	372	TDMPLLVR---LDTL--QRLRADEVFADYSSDLDVDGPSFTLHGMTEEQHERNGDRVVFDDASGALRAINREDVGDRLDDKGIDPALDYQGTVTLVDGSTVEVMSVLSMYREHLADYDIDSVVDMTGAPRNLIEQLLDDMTTLS-PVAFHVGEGVNHYFHATLHNRATYLVGMLLGSVGVSGGGVSTWAGNYKGGVFQAAPWFGPGVGGFVNEDPFHPLTDPSAR---------------YSAETARHLVHGEDTSYWGFGDRPLVVDTPEDGRKVFTGTTHM-------------PTPTKALWYNNANLINQAKWHYELVKNVN---PKVDLIVDQQIEWTGSAEFADIVLPANSWMEAETWEM--GASCSNPFLQVWKGGIEPLN	TNATHLVIADELPTLAGQHLTLRHLTPDGE-----------------------ETPVVLNT-DGELVDAST----CR------QARLFVTQYVTLADGQRVTVKSGLQRLKEAAEKLSLAQYSEQCGVPEAQIIALAETFTAHGRKAAV-ISHGGMMAGNGFYNAWSVMMLNALIGNLSLSGGVFV-----------------GGGKFNGVSDGPRYNMNSFAGKVKPSGLSIARSKTAYEASEEYRDKIAGGQSPY--------PAKAP------WYPFVAGQLTELLTSALEGYPYPLKAWISNMSNPFYGVPGLRAVAEEKLKDPRRLPLFIAIDAFMNETTALADYIVPDTHNFESWGFTAPWGGVASK-ATTARWPVVAPAT	-22.117,-26.099,-4.314,-20.103,-26.754,-1.086,-16.978,-26.820,-3.189,-16.934,-23.018,-3.735,-19.021,-20.060,-4.937,-17.820,-17.637,-7.619,-18.733,-13.968,-7.067,-18.680,-12.028,-10.382,-17.415,-8.743,-9.056,-17.182,-5.981,-11.690,-13.505,-5.274,-12.580,-11.925,-2.777,-10.218,-14.985,-2.660,-7.887,-13.731,-5.099,-5.188,-13.744,-2.226,-2.650,-17.505,-1.761,-3.198,-18.050,-5.449,-2.369,-15.677,-5.29…	DPRGRWQPVMPGSDSALAMGMIRWIMDNQRYNADYLAIPGVQAMQQAGEQSWTNATHLVIADELPTLAGQHLTLRHLTPDGEETPVVLNTDGELVDASTCRQARLFVTQYVTLADGQRVTVKSGLQRLKEAAEKLSLAQYSEQCGVPEAQIIALAETFTAHGRKAAVISHGGMMAGNGFYNAWSVMMLNALIGNLSLSGGVFVGGGKFNGVSDGPRYNMNSFAGKVKPSGLSIARSKTAYEASEEYRDKIAGGQSPYPAKAPWYPFVAGQLTELLTSALEGYPYPLKAWISNMSNPFYGVPGLRAVAEEKLKDPRRLPLFIAIDAFMNETTALADYIVPDTHNFESWGFTAPWGGVASKATTARWPVVAPAT	58096	Salmonella enterica subsp. enterica serovar Bareilly
job.pdb	AF-A0A3L7V5D4-F1-model_v4 Molybdopterin oxidoreductase family protein	21.300	272	147	11	112	371	9	225	1.000	5.330E-10	233	400	453	YREHLADYDIDSVVDMTGAPRNLIEQLLDDMTTLSPVAFHVGEGVNHYFHATLHNRATYLVGMLLGSVGVSGGGV-STWAGNY---KGGVFQAAPWFGPGVGGFVNEDPFHPLTDPSARYSAETARHLVHGEDTSYWGFGDRPLVVDTPEDGRKVFTGTTHMPTPTKALWYNNANLI----NQAKWHYELVKNVNPKVDLIVDQQIEWTGSAEFADIVLPANSWMEAETWEMGASCSNPF----LQVWKGGIEPLNDTRDDIAIFAGVANAL	KTRALKDYPPRRVSEITGVTETEINQLARDLATTQPTLIRLNYGLQRHFGGGMAARTIACLPALTGAWRHPGGGTLLSTSGSYDFNMAALTR--PELSPSDTRTIN--------------MNQLAEALAGDLEG-----------------------------PPVQALYIYNCNPAAVSPNQAK-VIQGFKR--QDL-FTVVHDLFLTDSAEFADIVLPATSQLEQIDLH------GSYGHHDVMLNSRSIEPLHQSKSNNDVFRSLAKKM	13.701,26.914,9.343,9.850,26.760,9.285,6.875,28.892,8.145,3.244,28.755,9.396,4.023,28.193,13.115,1.645,30.904,14.423,-1.221,29.659,12.190,-0.624,26.045,13.308,-0.442,27.153,16.985,-3.715,29.107,16.640,-5.447,26.065,15.092,-4.041,23.534,17.612,-5.327,25.667,20.529,-8.712,26.453,18.916,-9.650,23.305,16.985,-7.696,20.502,18.768,-7.769,20.961,22.575,-6.840,17.749,24.438,-10.503,17.112,25.305,-11.573,…	YCIGTQELKTRALKDYPPRRVSEITGVTETEINQLARDLATTQPTLIRLNYGLQRHFGGGMAARTIACLPALTGAWRHPGGGTLLSTSGSYDFNMAALTRPELSPSDTRTINMNQLAEALAGDLEGPPVQALYIYNCNPAAVSPNQAKVIQGFKRQDLFTVVHDLFLTDSAEFADIVLPATSQLEQIDLHGSYGHHDVMLNSRSIEPLHQSKSNNDVFRSLAKKMQFAPELFPADDVLIDEALQGGPHVSKISRESLQSLHFQRLNLPDVHLPYAHGEFQTPSGKCELYSERMKNDGLDPLPTYTPPAEDPQIQTKMAAQFPIQLISPPKGSFLNSTFGGNPWHRKRAGDPSIEMSDNDANYRAIKPDDWVVVFNDRGRFLARAILNQSVKPGVACARG…	2026780	Planctomycetota bacterium
job.pdb	AF-A0A848Y494-F1-model_v4 Molybdopterin-dependent oxidoreductase	21.100	137	91	4	269	389	78	213	1.000	2.693E-06	233	400	466	MPTPTKALWYNNANLINQAKWHYELVKNVNPKVDLIVDQQIEWTGSAEFADIVLPANSWMEAETWEMGASCSNPFLQVWKGGIEPLNDTRDDIAIFAGVAN---ALTELTG-----DER--------FSQAFMFADR	MGKHPRILFHYCSNPLRSVRGSQKLTEVLWPKLKLSVAIDFRMSSTAKQADYVLPAAAWYEVTDHKWVTPLV-PYNHVTNKAVEPLGESKPDFWIFTMLAKHIEERAKARGLDIVESHLGKEIRLANLYQDMTMDGR	-8.076,10.065,-36.743,-10.134,12.981,-35.353,-11.477,12.631,-31.774,-8.892,10.858,-29.536,-7.078,12.952,-26.898,-3.485,12.106,-25.873,-4.985,11.119,-22.478,-7.444,8.689,-24.136,-4.603,7.027,-26.103,-2.364,6.634,-23.016,-5.372,5.484,-20.932,-5.996,2.797,-23.590,-2.277,1.857,-23.366,-2.557,1.767,-19.526,-5.659,-0.471,-19.721,-4.019,-2.754,-22.332,-1.359,-3.770,-19.736,-4.145,-5.530,-17.764,-6.026,-…	MKGETSESFFKKLSTSQFTDPGGNLPIWTSSALFWHVHGGVSELAEQADKWVPDLKKSVKEALHESLEKKWLPLQPPMGKHPRILFHYCSNPLRSVRGSQKLTEVLWPKLKLSVAIDFRMSSTAKQADYVLPAAAWYEVTDHKWVTPLVPYNHVTNKAVEPLGESKPDFWIFTMLAKHIEERAKARGLDIVESHLGKEIRLANLYQDMTMDGRFGEDDLDSAAGAILEQSSNLSHVSWEEQKETGFVRYKSLGLSPLSIGNAGDLKEDEPFIPLTHHIDGKQPYPTQTRRIQFYLDHPLYLDHDEHLPRFKAPPRIGGDYPLIMTGGHTRWSVHSVWRDNALMQRLNRGQPYIVMGQEDAEERSIADGDWVRCFNDVGEFIVRAKVITGAQPGQTIMYH…	1909294	Hyphomicrobiales bacterium
job.pdb	AF-J6CU76-F1-model_v4 Tetrathionate reductase subunit A	16.200	407	240	20	8	371	119	467	1.000	2.934E-09	233	400	516	TDMPLLVRLDT-----LQRLRADEVFADYSSDLDVDGPSFTLHGMTEEQHERNGDRVVFDDASGALRAINREDVGDRLDDKGIDPALDYQGTVTLVDGSTVEVMSVLSMYREHLADYDIDSVVDMTGAPRNLIEQLLDDMTTLS-PVAFHVGEGVNHYFHATLHNRATYLVGMLLGSVGVSGG-----GVSTWAGNYKGGVFQAAPWFGPGV----GGFVNEDPFHP------LTDPSARYSAETARHLVHGEDTSYWGFGDRPLVVDTPEDGRKVFTGTTHM-----------PTPTKALWYNNANLINQAKWHYELVKNVN---PKVDLIVDQQIEWTGSAEFADIVLPANSWMEAETWEMG--ASCSNPFLQVWKGGIEPLN------DTRDDIAI…	CNATHLFIADPQHKRYGHALRVQDVMDSPTPEKPE-----------------DGDILVKDQQTGA--MIAAKDS--Q------SAVLFVEEMVTLKEGTSVLAKSALQLFKESCFEHSIEQYSAHCGVPVATIIELAKKFTSHGHRAAVVTHGGT-MHGTGFYTAWAILLLNAMVGNMNKKGGMSMSGGKF--------------KDFGAGPRYDLANFPNMV--NPKGTNLARSKRAYEKSSEFKRKVEQG-LSPY-----------PAKASWYPFVG-GQMSEMITSALQGYPYPLKAWISHMSNPIYGMTGIHHITDEKLRDPRILPLFIAVDAFMNETTALADYIVPDTHNFESWGFSTPWAGVPTK-TSTARWPIIQSHNAKTASGETICMESF…	3.873,2.200,13.351,1.056,4.667,12.763,0.865,4.336,8.976,-1.344,1.775,7.210,-0.188,3.417,3.918,3.397,2.219,4.581,2.247,-1.032,6.279,-0.599,-2.202,3.959,1.259,-5.504,3.227,2.150,-6.824,6.705,2.211,-10.651,7.026,1.167,-12.943,9.906,3.872,-14.211,12.165,2.951,-17.733,10.984,5.209,-19.408,13.607,3.176,-17.975,16.531,-0.242,-17.025,15.063,-3.166,-19.133,16.375,-5.833,-17.913,13.919,-5.595,-16.522,10.37…	MNDLANNAHAKPDWDHAEFILFMGTSPVQAGNPFKRQARQLAKQRTEDNFDYVVVAPRLELSSSRAVNQHRWVPIVPGTDLSLSLAMLRWIIENARYNADYLAIPSENAMQSANAVSFCNATHLFIADPQHKRYGHALRVQDVMDSPTPEKPEDGDILVKDQQTGAMIAAKDSQSAVLFVEEMVTLKEGTSVLAKSALQLFKESCFEHSIEQYSAHCGVPVATIIELAKKFTSHGHRAAVVTHGGTMHGTGFYTAWAILLLNAMVGNMNKKGGMSMSGGKFKDFGAGPRYDLANFPNMVNPKGTNLARSKRAYEKSSEFKRKVEQGLSPYPAKASWYPFVGGQMSEMITSALQGYPYPLKAWISHMSNPIYGMTGIHHITDEKLRDPRILPLFIAVDAF…	1032868	Pasteurella multocida subsp. multocida str. Anand1_buffalo
job.pdb	AF-A0A7J3AAH2-F1-model_v4 4Fe-4S Mo/W bis-MGD-type domain-containing protein	17.000	439	250	17	3	398	252	619	1.000	8.781E-09	233	400	836	FLERFTDMPLLVRLDTLQRLRADEVFADYSSDLDVDGPSFTLHGMTEEQHERNGDRVVFDDASGALRAINREDVGDRL--DDKGIDPALDYQGTVTLVDGSTVEVMSVLSMYREHLADYDIDSVVDMTGAPRNLIEQLLDDMTTLSPVAFHVGEGVN-HYFHATLHNRATYLVGMLLGSVGVSGG------GVSTWAGNYKGGVFQAAPWFG-------PGVGGFVNED--------PFHPLTDPSARYSAETARHLVHGEDTSYWGFGDRPLVVDTPEDGRKVFTGT--------------THMPTPTKALW-YNNANLINQA--KWHYELVKNVNPKVDLIVDQQIEWTGSAEFADIVLPANSWMEAETWEMGA--SCSNPFLQVWKGGIEPLNDTR…	FVEKWTNAPFLVQVEPRKMLTESDIRPGGSKE----------------------KFVVWDTVTGGPAIWNPQE----MEYEPKDTKPALKGTFKVKLADGREVECKTAWQMIIDRVEPCTPEWAEKITWIPKEKIIESARMYGSIRPACIYRGVALDQIGINSTEAELCKTILRAITGNLDVIGGDHMTYPGPVVNG--------------KQFIRDAHLQLEDKLPPEMKKKQLGILEHPVQGWPQYDITSKYYKERYG--------------------VPQCMSGHMFQPPIPYLWRAIITGKPYPIKGLITFGGNPLVYAANTKLVYKALKH--PGLELHVVLEYWMTPTAQLADYVLPMQSKMF-ERPYCGTFEDFHSA-VAVWDAAVKPLGERK…	44.243,-16.790,1.150,45.664,-14.372,-1.482,42.410,-12.943,-2.954,41.399,-10.524,-0.137,43.824,-7.552,-0.503,42.531,-6.423,-3.932,38.866,-6.068,-2.806,37.228,-2.925,-1.365,34.352,-3.661,1.054,31.376,-1.250,0.957,28.317,-1.121,3.237,25.191,-1.362,1.060,21.468,-1.969,1.695,19.047,-4.323,-0.064,16.214,-1.981,1.042,13.675,-1.559,-1.765,16.385,-1.563,-4.501,16.377,-4.094,-7.327,17.295,-6.909,-7.170,16.…	MAETEDLEVKIIGGHNGAPCCWVRCGMLAYVDKKTGRLVRVEGNPNHPVSRGFVCKDRVTHSVEWLYHPAQLLYPLKRVGERGENKWQRISWEQALDEIAEKLKEIRDKYGPEAIATCEGTYRSDLYWARARFLNLYGNPANTFGPGTICSTNCVAIQYGMLGTNTHTPDIANAALIVLASRNPPESLPLHWHVIMARKRAGKTKLITIDPRMTEAARNSDLWLQIRPGTDVALFMAWIRYIIENELYDKHFVEKWTNAPFLVQVEPRKMLTESDIRPGGSKEKFVVWDTVTGGPAIWNPQEMEYEPKDTKPALKGTFKVKLADGREVECKTAWQMIIDRVEPCTPEWAEKITWIPKEKIIESARMYGSIRPACIYRGVALDQIGINSTEAELCKTILR…	2268197	Nitrososphaerales archaeon
job.pdb	AF-A0A418H9X5-F1-model_v4 Trimethylamine-N-oxide reductase	26.800	108	77	2	275	382	2	107	1.000	6.714E-06	232	400	117	ALWYNNANLINQAKWHYELVKNVNPKVDLIVDQQIEWTGSAEFADIVLPANSWMEAETWEMGASCSNPFLQVWKGGIEPLNDTRDDIAIFAGVANALTELTGDERFSQ	FIWWAGGANFTHHQDTNRLIR-AWQKPELVVISECFWTAAAKHADIVLPATTSFERNDLTMTGDYSNQHLVPMKQVVPPRYEARNDFDVFADLSERWQK-GGYARFTE	7.055,-15.918,-10.055,5.353,-13.002,-8.249,6.319,-9.497,-7.036,4.218,-7.380,-4.681,5.785,-3.967,-3.949,4.350,-1.385,-1.504,5.707,2.139,-0.890,8.936,2.198,-2.961,10.658,3.690,-6.022,12.090,0.684,-7.926,12.872,2.701,-11.090,14.537,5.527,-9.095,16.473,3.769,-6.301,17.896,0.922,-8.453,20.864,1.428,-10.795,20.909,0.751,-14.571,17.195,1.279,-15.286,17.554,-0.190,-18.824,18.728,-3.495,-17.336,15.962,-3.…	RFIWWAGGANFTHHQDTNRLIRAWQKPELVVISECFWTAAAKHADIVLPATTSFERNDLTMTGDYSNQHLVPMKQVVPPRYEARNDFDVFADLSERWQKGGYARFTEGKSELQWLET	562	Escherichia coli
job.pdb	AF-A0A6N6X9C2-F1-model_v4 Molybdopterin-dependent oxidoreductase	19.400	134	96	3	249	382	3	124	1.000	1.296E-06	232	400	196	RPLVVDTPEDGRKVFTGTTHMPTPTKALWYNNANLINQAKWHYELVKNVNPKVDLIVDQQIEWTGSAEFADIVLPANSWMEAETWEMGASCSNPFLQVWKGGIEPLNDTRDDIAIFAGVANALTELTGDERFSQ	PGKSINWNGKTVKLP--------PLKMCVFAGTNPFHRHQQINRIIEG-WRKLETVIAIDNQWTSTCRFADIVLPATTQFERNDLDQYGNHSNRGIIAMKQLVQPQFEARNDFDIFRDLCRRFNR---EEAFTE	-24.320,-1.051,8.781,-27.274,-3.393,8.034,-26.192,-6.957,8.968,-28.217,-9.709,7.445,-29.729,-7.468,4.712,-29.707,-9.039,1.236,-28.509,-6.794,-1.623,-28.186,-7.315,-5.377,-24.460,-6.941,-6.162,-22.770,-7.827,-9.467,-25.593,-10.131,-10.629,-25.644,-11.980,-7.257,-27.608,-11.735,-4.003,-25.175,-10.893,-1.171,-26.069,-11.029,2.543,-24.314,-8.283,4.535,-22.065,-9.680,7.311,-22.206,-8.554,10.938,-19.09…	LEPGKSINWNGKTVKLPPLKMCVFAGTNPFHRHQQINRIIEGWRKLETVIAIDNQWTSTCRFADIVLPATTQFERNDLDQYGNHSNRGIIAMKQLVQPQFEARNDFDIFRDLCRRFNREEAFTEGLDEMGWLKRIWQEGSQQGKGRGVHLPAFDVFWNQQEYVEFEHPQMFVRHQAFREDPDLEPLGTPSGLIEIY	562	Escherichia coli
job.pdb	AF-A0A7C4EWY4-F1-model_v4 Uncharacterized protein	24.700	101	68	3	273	371	16	110	1.000	1.093E-05	232	400	294	TKALWYNNANLINQA--KWHYELVKNVNPKVDLIVDQQIEWTGSAEFADIVLPANSWMEAETWEMGASCSNPFLQVWKGGIEPLNDTRDDIAIFAGVANAL	IRALYLVGADPITDYPNAARWE---RALRKCEFVAAQDIFLSPSASLAHCVFPACSYAEKDGTMTNIEH---RVQRIRQAIPPLEPTMPDWCILEAVAGEM	10.993,13.868,-6.610,8.039,15.131,-4.530,6.900,13.084,-1.491,3.302,11.748,-1.364,2.347,14.645,0.962,3.867,17.150,-1.494,1.962,15.416,-4.354,-1.476,15.628,-2.650,-0.720,19.243,-1.644,0.419,19.992,-5.227,-2.936,18.659,-6.561,-4.848,20.716,-3.955,-2.911,23.844,-5.033,-3.403,23.063,-8.774,0.387,22.755,-9.237,-0.138,19.070,-10.160,-2.786,18.669,-12.889,-1.921,15.098,-13.977,-1.146,12.084,-11.751,-0.01…	GKTANEIVTGIENGEIRALYLVGADPITDYPNAARWERALRKCEFVAAQDIFLSPSASLAHCVFPACSYAEKDGTMTNIEHRVQRIRQAIPPLEPTMPDWCILEAVAGEMGSSMGYYHVQDVFQEITETIPLYKGLSFDTLPEDGVILDPKHIPRRRDPEKSLFSFAPVRTREEPSTLAERYPFELMVTSSMYHFGSITTRSANILKLCPHGYAELNKKDAEDHGLSDGDVIKIESPVGSIETPVRVVERFPQGLIFVPVHFPELGVYRLFDENTNVCRAKISKKVSEENGVRP	2358	Desulfomonile tiedjei
job.pdb	AF-X1N2L9-F1-model_v4 Molybdopterin domain-containing protein	17.000	247	149	8	149	386	7	206	1.000	1.716E-08	231	400	231	AFHVGEGVNHYFHATLHNRATYLVGMLLGSVGVSGGGVSTWAG---NYKGGVFQAAPWFGPGVGGFVNEDPFHPLTDPSARYSAETARHLVHGEDTSYWGFGDRPLVVDTPEDGRKVFTGTTHMPT------PTKALWYNNANLINQAKWHYELVKNVNPKVDLIVDQQIEWTGSAEFADIVLPANSWMEAETWEMGASCSNPFLQVWKGGIEPLNDTRDDIAIFAGVANALTELTGDERFSQAFMF	CILYDQGMSQHYVGTDNVRVHANLALLCGHAGKPGSGINSMRGQINGEGSGDMGCL-------------CVFYPGFKRVGEESAKFFEEA--------WG---------------VTNLPTKPGFTYIDMLYKCPYLYIVGGDPMMAVPDVNNL-KKTLEKANFIVVQDIFPTEISKLAHVVLPAATWVEREATHTWIDR---RVQKVNKVVDPPGEAKPDWWIICELAERMG-------YKDNFSF	26.751,-11.794,-22.427,26.302,-13.935,-25.594,22.488,-14.271,-25.478,20.565,-11.844,-27.740,17.967,-11.571,-24.936,18.636,-12.231,-21.238,16.268,-12.003,-18.248,16.995,-12.159,-14.504,14.083,-13.450,-12.399,14.602,-13.163,-8.621,12.639,-13.209,-5.328,13.185,-13.198,-1.518,16.074,-15.690,-1.824,18.134,-12.675,-3.028,16.601,-9.811,-0.964,16.168,-11.547,2.445,19.915,-11.400,3.131,21.891,-8.749,5.065…	AKAERGCILYDQGMSQHYVGTDNVRVHANLALLCGHAGKPGSGINSMRGQINGEGSGDMGCLCVFYPGFKRVGEESAKFFEEAWGVTNLPTKPGFTYIDMLYKCPYLYIVGGDPMMAVPDVNNLKKTLEKANFIVVQDIFPTEISKLAHVVLPAATWVEREATHTWIDRRVQKVNKVVDPPGEAKPDWWIICELAERMGYKDNFSFSSAEEIFEEIRSCVPQYKGITYERL	412755	marine sediment metagenome
job.pdb	AF-A0A524PTG8-F1-model_v4 Formate dehydrogenase subunit alpha	20.900	277	161	11	109	369	100	334	1.000	7.315E-09	231	400	334	LSMYREHLADYDIDSVVDMTG-APRNLIEQLLDDMTTLSPVAFHVGEGVNHYFHATLHNRATYLVGMLLGSVGVSGGGVST------WAGNYKGGVFQAAPWFGPGV--GGFVNEDPFHPLTDPSARYSAETARHLVHGEDTSYWGFGDRPLVVDTPEDGRKVFTGTTHMPTP-------TKALWYNNANLINQAKWHYELVKNVNPKVDLIVDQQIEWTGSAEFADIVLPANSWMEAETWEMGASCSNPFLQVWKGGIEPLNDTRDDIAIFAGVAN	LE---KTLEKYTPEYVAEICGIDDPSKIVEAGRILATAKPMALYYCMGVTQFKSGVNGVKACANLQMLLGNLGVAGGGVNPLRGQNNVQGACDMGA-------LNAVYPA-------YQPVASEENKEKFKKAW---------------------LPSFDLSVKPGLTIVESLNAAIEGSVKALYVFGENPVMSDPNQHHVIE-ALEKLDFVVVQDIVMTETAEYADVVLPGYAFLEKEGTVSN-TERR--VQMMHRVVKPAGESRDDWWIIMEIAN	4.006,-0.429,7.287,4.609,1.813,10.328,5.812,-0.952,12.733,8.000,-4.123,12.614,6.642,-7.707,12.259,8.573,-8.432,15.494,6.062,-6.134,17.260,3.020,-8.355,16.451,3.513,-10.108,19.857,3.356,-6.700,21.503,-0.066,-5.717,20.064,-2.997,-6.355,22.498,-5.466,-6.109,19.597,-5.473,-6.665,15.829,-7.678,-5.030,13.208,-7.536,-6.811,9.823,-9.402,-4.942,7.055,-9.479,-5.832,3.343,-6.772,-8.526,3.706,-6.659,-12.338,…	MTNSLREIPQSDAFFVIGSNTTENHPVIGSMIKREVINNRKKLVVADPRRIDLAKYADVFLQINPGTNIAILNGLAHVALKEGLYDKEYIKTRCEGFEELEKTLEKYTPEYVAEICGIDDPSKIVEAGRILATAKPMALYYCMGVTQFKSGVNGVKACANLQMLLGNLGVAGGGVNPLRGQNNVQGACDMGALNAVYPAYQPVASEENKEKFKKAWLPSFDLSVKPGLTIVESLNAAIEGSVKALYVFGENPVMSDPNQHHVIEALEKLDFVVVQDIVMTETAEYADVVLPGYAFLEKEGTVSNTERRVQMMHRVVKPAGESRDDWWIIMEIAN	2528039	Chrysiogenales bacterium
job.pdb	AF-X0SEQ6-F1-model_v4 Uncharacterized protein	23.000	130	82	5	270	393	73	190	1.000	7.964E-07	231	400	404	PTPTKALWYNNANLINQ--AKWHYELVKNVNPKVDLIVDQQIEWTGSAEFADIVLPANSWMEAETWEMGASCSN----PFLQVWKGGIEPLNDTRDDIAIFAGVANALTELTGDERFSQAFMFADRPEVY	PYPIKGLIGFGGNLIMSNAPSKVAK---EAISQLDFHVEAELFLSPTAELADIVLPAASSWES--WHVGTNIGPLGDKGYIQLRPAVVPPQHESWPDMKIIFELAKRLG-------LGDMFWDGDLEAAF	13.526,15.613,15.785,14.166,17.177,12.336,17.375,15.333,11.406,17.039,16.629,7.836,20.277,15.665,5.993,19.914,18.956,4.217,19.897,20.998,7.458,22.833,19.008,8.910,25.065,19.236,5.780,24.886,15.418,5.450,23.099,15.210,2.060,25.000,13.148,-0.565,28.200,12.884,1.543,30.243,10.004,3.044,28.442,8.782,6.147,25.391,10.935,5.216,22.226,10.493,3.123,23.891,9.279,-0.101,21.985,9.294,-3.407,22.898,5.844,-4.…	GLNSPFLTDNFDKPGGNVVVQGPAANPVLGHDLLSAEANRSRLGFSKRPLGPCGIFKSTQAYEVYKAILNGKPYPIKGLIGFGGNLIMSNAPSKVAKEAISQLDFHVEAELFLSPTAELADIVLPAASSWESWHVGTNIGPLGDKGYIQLRPAVVPPQHESWPDMKIIFELAKRLGLGDMFWDGDLEAAFNYQFAPSNVTVAQLKANQGPMTINIPMGYQKYANDEAGNFLGFPTPSKRIEIYSIPFKREGHDPLPTWKDPISYCFPQDISKKHPLLLINSKVVEYCHSQHRAVPALRKRVPDPFLEINAEKAKDLDLRDGDLVIMETPFGSVTLRARLTEGIAYDTVCTQNGWWQACHELDLPGYDPYSSEGANVNLLYQTDKVDPISGSLPIKGYPC…	412755	marine sediment metagenome
job.pdb	AF-A0A379GHJ4-F1-model_v4 Tetrathionate reductase subunit A	14.200	421	234	21	5	371	13	360	1.000	1.412E-09	231	400	555	ERFTDMPLLVRLD---TL--QRLRADEVFADYSSDLDVDGPSFTLHGMTEEQHERNGDRVVFDDASGALRAINREDVGDRLDDKGIDPALDYQGTVTLVDGSTVEVMSVLSMYREHLADYDIDSVVDMTGAPRNLIEQLLDDMTTLS-PVAFHVGEGVNHYFHATLHNRATYLVGMLLGSVGVSGGGVSTWAGNYKGGVFQAAPWFGPGVGGF-------------------------VNEDPFHPLTDPSARYSAETARHLVHGEDTSYWGFGDRPLVVDTPEDGRKVFTGTTHM-----------PTPTKALWYNNANLINQAKWHYELVKNVN---PKVDLIVDQQIEWTGSAEFADIVLPANSWMEAETWEMGASCSN---PFLQVWKGGIEPL-…	RSWTNATHLVISDENHPLSGQMLTTAHLE-DIADDGE-------------------AQNMVIAL-NGQLTAATQVD----------RAQLFVTQKVTLKTGIEVTVKSSFQLLTEAASRMSLAEYSERCKVPESTIVALAREFTDYGRKAAVISHGGM-MGGNGFYTAWSVIMLNALIGNLNL--KGGVSVGGG----------KFNGAIDGPRYNMDSFKGKIKPKGMVLSRSKAAYEQSDEY--------------RERIAKG-ESPYPA--KAPW---------YPFAA-GQLTEQLGSALAGYPYSLKAWITNMTNPLYGIAGIRQVMEARLKDPQHLPLIIGIDAFMNETTALADYIVPDTHNFES--WGFSAPWSGVQVKASTARWPIVEPRV…	-5.286,-13.062,24.097,-3.862,-9.575,24.807,-0.278,-10.202,23.827,2.179,-12.307,21.789,3.266,-13.768,25.155,-0.335,-14.759,25.874,-0.799,-16.122,22.307,2.278,-18.366,22.703,1.280,-19.505,26.221,-2.119,-20.709,24.966,-0.774,-22.118,21.644,-2.674,-19.664,19.379,-1.574,-18.403,15.928,-2.825,-14.794,16.209,-3.873,-12.259,18.861,-5.892,-9.037,19.137,-6.013,-5.846,21.218,-9.693,-6.636,22.012,-9.106,-6.2…	MPSEVSMNNVGERSWTNATHLVISDENHPLSGQMLTTAHLEDIADDGEAQNMVIALNGQLTAATQVDRAQLFVTQKVTLKTGIEVTVKSSFQLLTEAASRMSLAEYSERCKVPESTIVALAREFTDYGRKAAVISHGGMMGGNGFYTAWSVIMLNALIGNLNLKGGVSVGGGKFNGAIDGPRYNMDSFKGKIKPKGMVLSRSKAAYEQSDEYRERIAKGESPYPAKAPWYPFAAGQLTEQLGSALAGYPYSLKAWITNMTNPLYGIAGIRQVMEARLKDPQHLPLIIGIDAFMNETTALADYIVPDTHNFESWGFSAPWSGVQVKASTARWPIVEPRVAKTADGQPISMETFCIAVAKALDLPGFGENALEDKDGHFHAINSAEDYYLRVAANIAFMGE…	584	Proteus mirabilis
job.pdb	AF-A0A6M1SE29-F1-model_v4 Tetrathionate reductase subunit TtrA	19.400	407	223	23	8	371	101	445	1.000	1.107E-09	231	400	737	TDMPLLV---RLDTL--QRLRADEVFADYSSDLDVDGPSFTLHGMTEEQHERNGDRVVFDDASGALRAINREDVGDRLDDKGIDPALDYQGTVTLVDGSTVEVMSVLSMYREHLADYDIDSVVDMTGAPRNLIEQLLDDMTTLS-PVAFHVGEGVNHYFHATLHNRATYLVGMLLGSVGVSGGGVSTW-------------AGNYKGGVFQAAPWFGPGVGG----FVNEDPFHPLTDPSARYSAETARHLVHGEDTSYWGFGDRPLV-VDTPEDGRKVFTGTTHM-------PTPTKALWYNNANLI-NQAKWHYELVKNVN--PKVDLIVDQQIEWTGSAEFADIVLPANSWMEAETWEMGASCSNPF---LQVWKGGIEPLND------TRDDIAI…	TNATHLVIDTFEHPRRGYFLRASDL-GLAEAGSDAD------------------MPVVVSD--GEFAL--NEDV--------MAAELFAERAVELADGSTVTVKTSLTLLHESAHEYDMDAYAEHCGIPKATIIDLAKKYASHGRKAAVNCHGGM-MSGNGFYAAFSVQMLNLLAANYNMKGGSAVGGGTYTGTGEGPRYDLAN------------FPGKRGPQGVFLSRSRFPYEK------SSEYQRKVAAG-ENPYPA--KAPWRSLAPP-------TLTEHLPSALDGYPYPIKALIGCMANPIYGQAGLKGVVVDKLKDPSRLGLFVAVDGFINETNRYADYIVPDSVMYEV--WGFAGSWKGTLGKLTTACWPVVEPRQQKTAEGEPVSMDSF…	-3.719,-19.620,-14.741,-3.506,-17.335,-11.668,-1.330,-17.238,-8.536,-2.585,-15.422,-5.416,0.590,-14.625,-3.428,0.060,-13.395,0.149,-3.658,-12.966,-0.750,-6.765,-15.064,0.030,-9.266,-13.780,-2.628,-12.193,-15.156,-0.634,-11.105,-13.414,2.627,-8.758,-10.593,1.497,-8.559,-8.250,-1.518,-10.521,-5.419,-3.103,-13.472,-6.196,-2.819,-12.964,-9.754,-1.601,-16.720,-10.642,-1.654,-16.789,-10.186,-5.442,-13.…	FIMYIGCAPSQAGNPFKRQGRFLAQARAAGTLEYVVVDPALNAATSHAADNNRLVPIRPGTDSAFAMAMIQWLLDHEGYASDFLALPGQSAADAAGETTHTNATHLVIDTFEHPRRGYFLRASDLGLAEAGSDADMPVVVSDGEFALNEDVMAAELFAERAVELADGSTVTVKTSLTLLHESAHEYDMDAYAEHCGIPKATIIDLAKKYASHGRKAAVNCHGGMMSGNGFYAAFSVQMLNLLAANYNMKGGSAVGGGTYTGTGEGPRYDLANFPGKRGPQGVFLSRSRFPYEKSSEYQRKVAAGENPYPAKAPWRSLAPPTLTEHLPSALDGYPYPIKALIGCMANPIYGQAGLKGVVVDKLKDPSRLGLFVAVDGFINETNRYADYIVPDSVMYEVWG…	1486246	Halomonas sp.
[truncated: 747 more rows]
