# Supplementary material for: Metabolic capacity is maintained despite shifts in microbial diversity in estuary sediments
Source: ISME Commun. 2025 Oct 11;5(1):ycaf182. doi: 10.1093/ismeco/ycaf182 (PMC12687941; doi:10.1093/ismeco/ycaf182)
Supplement: Supplementary_Data_2_ycaf182 [file supplementary_data_2_ycaf182.zip › NarG_NxrA_foldseek/13_May_SF_Bin61_scaffold_51921_c1_3-1277_1_alis_afdb50.m8]

job.pdb	AF-A0A7C2IUQ7-F1-model_v4 Molybdopterin oxidoreductase	75.600	399	97	0	2	400	260	658	1.000	3.196E-37	628	400	679	VLARVGHKLAEQTGDARFADVWKLVDEKRTDAHLQRILDHSSNTKGYDALDLEAKAKKGIPTLMMNRTYPKAVGYEQVADSRPWYTKSGRLEFYRDEDEFIEAGENLPVHREPIDSTFYEPNVIVSAPHEALRPAGPEDYGVELSDMSGEIRQGRNVVKAWAELKKTPHPLAKDGYRFVFHTPKYRHGAHTMPIDTDMVAMLFGPFGDVYRHDRRTPYVAEGYVDIHPSDAREIGVEDGDYVFIDSDPEDRPFRGWQKNKRDYEFSRLLCRARYYPGTPRGVTRMWFNMYGATPGSVEGQKSREDGLAKNPRTNYQAMFRSGSHQSATRGWLKPTWMTDSLVRKGLFGQSIGKGFLPDVHCPTGAPRESIVKITKAEPGGLGAEGLWRPAALGLRPGYE	ILALVGERLAELTGEPRFRDYWKFVRDGRTDVYLQRILDHSTNTKGYRFAEVEEKARQGIPVLLNSRTTPKCVGYDQVADSTPWYTKSGRLEFYREEEEFIGAGENLPVHREPVDSTFYEPNVIIAPRHEALRPEQPEQYGVRRDDLSCEVRCARNVVLSWEEARKTKHPLLKDGFRFIFHTPKYRHGAHTTPVDTDMIAVLFGPFGDIYRHDKRSPFVGEGYVDINPSDAREIGVEDGDYVWIDPDPEDRPFRGWQGNKKDMEFSRLLCRVRYYPGTPRGVTRMWFNMYTATPGSVEGHKSRPDGLAKNPRTGYQAMFRSGSHQSATRGWLKPTWMTDSLVHKTMFGQGLRKGFEPDIHCPTGAPREAMVKISRAEPGGLEGKGLWRPAALGIRPQYE	-16.102,-18.371,34.353,-15.319,-21.988,35.338,-12.830,-23.376,37.882,-10.370,-25.848,36.335,-8.158,-28.132,38.423,-4.712,-28.363,36.785,-2.576,-31.518,36.682,-0.456,-30.024,39.508,-3.636,-29.842,41.671,-3.950,-26.014,41.497,-7.356,-24.515,40.639,-7.425,-21.779,37.964,-10.310,-19.542,36.850,-11.007,-19.958,33.107,-13.277,-18.058,30.694,-14.243,-18.885,27.098,-12.872,-16.454,24.530,-16.488,-15.666,…	AVDVRLADGKTVRCRPVFDLIKEYAAHFTPERVEEMTWTPAAAVESLAREIAKDPGTTLFAIGMGPNQFFNSDNKDRTTLLVAALTGNIGRIGGNVGSYAGNYRLALFNGAPQWANENPFDIELDPSRPARIRQYWRPESAHYYNHEDHPLRVGNKLFTGKTHLPAPTKVLWFSNANSLLGNAKWHFNTVVNVLPRIEMIAASEWWWTASCEWADLVFGVDAWFELKHPDMTASPTNPFLVVFPRTPMERTFQTIGDIEILALVGERLAELTGEPRFRDYWKFVRDGRTDVYLQRILDHSTNTKGYRFAEVEEKARQGIPVLLNSRTTPKCVGYDQVADSTPWYTKSGRLEFYREEEEFIGAGENLPVHREPVDSTFYEPNVIIAPRHEALRPEQPEQY…	2212468	Bryobacteraceae bacterium
job.pdb	AF-A0A357F3E4-F1-model_v4 Molybdopterin oxidoreductase	75.100	394	98	0	4	397	2	395	1.000	1.213E-36	611	400	416	ARVGHKLAEQTGDARFADVWKLVDEKRTDAHLQRILDHSSNTKGYDALDLEAKAKKGIPTLMMNRTYPKAVGYEQVADSRPWYTKSGRLEFYRDEDEFIEAGENLPVHREPIDSTFYEPNVIVSAPHEALRPAGPEDYGVELSDMSGEIRQGRNVVKAWAELKKTPHPLAKDGYRFVFHTPKYRHGAHTMPIDTDMVAMLFGPFGDVYRHDRRTPYVAEGYVDIHPSDAREIGVEDGDYVFIDSDPEDRPFRGWQKNKRDYEFSRLLCRARYYPGTPRGVTRMWFNMYGATPGSVEGQKSREDGLAKNPRTNYQAMFRSGSHQSATRGWLKPTWMTDSLVRKGLFGQSIGKGFLPDVHCPTGAPRESIVKITKAEPGGLGAEGLWRPAALGLRP	ALVSEKLAELTGDKRFIDYWKFVRENNADVYLQRILDNSTNTKGYSFKDLHDKALEGIPALMNSRTTPKSIGYDQLADSTPWYTKSGRLEFYREEDEFIEAGENLPVHREPVDSTFYEPNIIIAPPHEAMRPSGPEVYGAKRDDLSCETRSGRNVVYTWEEAKKTAHPLMKDGFKFIFHTPKYRHGAHTTPIDTDMVAILFGPFGDIYRRDKRSPFVTEGYVDINPADAQELGVNDGDYIWIDPDPEDRPFRGWEKNSKDYDFARLLCRARYYPGTPRGVTRMWFNMYGTTPGSRQGQKERKDGLARNPRTGYQAMFRSGSHQSATRGWLKPTWMTDSLVRKGLFGQGIGKGFLPDVHCPTGAPRESFIKITRAEPGGIDGKGMWRPVELGIRP	-15.657,-3.926,-25.411,-17.018,-6.078,-28.310,-20.550,-4.701,-27.710,-19.133,-1.153,-27.572,-17.267,-1.730,-30.872,-20.515,-3.016,-32.469,-22.268,0.208,-31.412,-19.310,2.228,-32.765,-19.595,0.346,-36.102,-23.315,1.269,-36.271,-22.668,4.928,-35.376,-19.661,5.371,-37.708,-20.358,2.858,-40.531,-16.805,1.507,-39.953,-16.892,-2.309,-40.113,-13.317,-2.561,-38.738,-14.778,-2.156,-35.228,-16.664,-5.470,-…	FALVSEKLAELTGDKRFIDYWKFVRENNADVYLQRILDNSTNTKGYSFKDLHDKALEGIPALMNSRTTPKSIGYDQLADSTPWYTKSGRLEFYREEDEFIEAGENLPVHREPVDSTFYEPNIIIAPPHEAMRPSGPEVYGAKRDDLSCETRSGRNVVYTWEEAKKTAHPLMKDGFKFIFHTPKYRHGAHTTPIDTDMVAILFGPFGDIYRRDKRSPFVTEGYVDINPADAQELGVNDGDYIWIDPDPEDRPFRGWEKNSKDYDFARLLCRARYYPGTPRGVTRMWFNMYGTTPGSRQGQKERKDGLARNPRTGYQAMFRSGSHQSATRGWLKPTWMTDSLVRKGLFGQGIGKGFLPDVHCPTGAPRESFIKITRAEPGGIDGKGMWRPVELGIRPRNES…	2052146	Blastocatellia bacterium
job.pdb	AF-A0A7C4HQQ6-F1-model_v4 Molybdopterin oxidoreductase	71.500	401	110	2	2	400	366	764	1.000	2.099E-34	579	400	780	VLARVGHKLAEQTGDARFADVWKLVDEKRTDAHLQRILDHSSNTKGYDALDLEAKAKKGIPTLMMNRTYPKAVGYEQVADSRPWYTKSGRLEFYRDEDEFIEAGENLPVHREPIDSTFYEPNVIVSAPHEALRPAGPEDYGVELSDMSGEIRQGRNVVKAWAELKKTPHPLAKDGYRFVFHTPKYRHGAHTMPIDTDMVAMLFGPFGDVYRHDRRTPYVAEGYVDIHPSDAREIGVEDGDYVFIDSDPEDRPFRGWQKNKRDYEFSRLLCRARYYPGTPRGVTRMWFNMYGATPGSVEGQKSREDGLAKNPRTNYQAMFRSGSHQSATRGWLKPTWMTDSLVRKGLFGQSI--GKGFLPDVHCPTGAPRESIVKITKAEPGGLGAEGLWRPAALGLRPG…	AVALVAEKLAAITGDQRFNDYFKFVREKRMDVYLQRILTASSATKGYQIEKLEANAKNGIPALMMTRTSPRHGGYEQIQDSKPWYTRTGRLEFYRDEQEFIEYGENLPVYREPVDSTFYEPNVIVGEQHPCFRNEEPESFGVRNDDLSCEPRQVRNIVKPWPVVAKTQHPLAKDGYRFIFHTPKYRHGAHTTPIDTDMVAVLFGPFGDLYRRDQRMPFVTEGYVDIHPDDARELGVEDGDYVWIDSDPSDRPYRGWKKGDPAYKVARLLCRARYYPGTPRGVTRMWFNMYAATPGSVRGAETRADKLAKNPDTNYQSMFRSGSHQSATRGWLKPTLMTDSLSRKE--LMGHAMGQGFLPDSHCPTGAPREAIVKITRAEPGGLNGKGLWRPAALGLRPG…	-6.815,-15.098,25.996,-10.282,-14.107,27.273,-8.816,-11.476,29.650,-6.965,-9.619,26.850,-9.957,-9.883,24.477,-12.234,-8.244,27.093,-9.727,-5.530,28.125,-8.381,-4.332,24.755,-10.744,-5.318,21.883,-14.200,-4.296,20.600,-15.125,-8.032,20.561,-17.399,-7.806,23.666,-19.283,-4.805,22.327,-22.994,-5.207,21.492,-24.223,-4.874,17.881,-27.942,-4.112,17.360,-29.537,-6.780,15.120,-32.177,-4.316,13.771,-29.65…	DERVVKRFTGLPLLVRMDSLQLLRASDLDRSQPLATLANFTTVLPKGQTPPPPGVQQSQFIPAALREQWGDAVIWDRKKNAPATLTRDQVGDYFDRTGLDPALEGQFEVTLASGQRVACRTVFDLVKQYVLENFSPAATEEITWAPAAAIEKLAREIAANNGKTLFAIGMGPNQFFNNDLKDRTQFLLASLTNNIGHVGGNIGSYAGNYRIALFNGLPQYMMENPFDIELDPAKPARPRQFWRAESAHYYNHEDHPLKVGKKMFTGKTHMPTPTKSLWFANANSILGNVKWHYNVVNNVLPRMEMVCVNEWWWSTSCEYADIVFAIDSWAEMKQPDMTASVTNPFLQVFPRTPLPRIFDTRGDAEAVALVAEKLAAITGDQRFNDYFKFVREKRMDVYL…	2212473	Kiritimatiellae bacterium
job.pdb	AF-A0A3M1MM49-F1-model_v4 Uncharacterized protein	59.800	403	154	3	2	400	44	442	1.000	3.038E-30	512	400	458	VLARVGHKLAEQTGDARFADVWKLVDEKRTDAHLQRILDHSSNTKGYDALDLEAKAKKGIPTLMMNRTYPKAVGYEQVADSRPWYTKSGRLEFYRDEDEFIEAGENLPVHREPIDSTFYEPNVIVSAPHEALRPAGPEDYGVELSDMSGEIRQGRNVVKAWAELKKTPHPLAKDGYRFVFHTPKYRHGAHTMPIDTDMVAMLFGPFGDVYRHDRRTPYVAEGYVDIHPSDAREIGVEDGDYVFIDSDPEDRPFRGWQKNKRDYEFSRLLCRARYYPGTPRGVTRMWFNMYGATPGSVEGQKSREDGLAKNPRTNYQAMFRSGSHQSATRGWLKPTWMTDSL-VRKGLFG---QSIGKGFLPDVHCPTGAPRESIVKITKAEPGGLGAEGLWRPAALGLR…	VAAGLCRAIGELIDEPRLTDYWKFVHEGTSRPYLQRILDFSNATRGYRMEDLEAKAAEGIPAILCTRTYPKIGAWEQTQESRPWYTRSGRLEFYRDEPEFMDAGENLVVHREPIDSTFYQPNVIVAQPHPLLRPKSPEDYGASRQDQSGDARQARNVIMSVDDVLKSHHPLHTYGYNLIFHTPKYRHGAHTTPTDLDIIAVWFGPFGDMTRRDRRMASVMDMYVDIHPADAKMLGIEDGDYVWIDADPHDRPFHHWQDNPKWYRVARLMARARYYPGTPRGVTRMWHNAHGASMGTVLGAQQNPTGLCKSQTTQYQALFRSGSHQSCTRGFIKPTHMTDSLNVKELLTHDMTQ----GFVPDVHCPTGAPRESMVRITRAEPGGIDGVGLWRPAARGLR…	-28.239,25.155,-57.717,-27.956,26.606,-54.456,-27.388,27.194,-51.363,-24.445,27.482,-48.959,-25.533,28.930,-45.579,-22.737,31.023,-44.010,-22.205,31.264,-40.309,-19.092,33.349,-39.756,-17.448,32.755,-36.424,-14.054,34.458,-36.283,-11.283,32.087,-35.282,-8.157,33.947,-36.358,-5.117,31.628,-36.383,-3.025,32.805,-33.490,0.361,33.001,-35.225,3.178,30.952,-33.706,4.993,33.623,-31.683,8.138,31.663,-30.…	MQLVGKRDRLLRPVANVGCPRRKEQSDYQGNPGCHADPRGDIEVAAGLCRAIGELIDEPRLTDYWKFVHEGTSRPYLQRILDFSNATRGYRMEDLEAKAAEGIPAILCTRTYPKIGAWEQTQESRPWYTRSGRLEFYRDEPEFMDAGENLVVHREPIDSTFYQPNVIVAQPHPLLRPKSPEDYGASRQDQSGDARQARNVIMSVDDVLKSHHPLHTYGYNLIFHTPKYRHGAHTTPTDLDIIAVWFGPFGDMTRRDRRMASVMDMYVDIHPADAKMLGIEDGDYVWIDADPHDRPFHHWQDNPKWYRVARLMARARYYPGTPRGVTRMWHNAHGASMGTVLGAQQNPTGLCKSQTTQYQALFRSGSHQSCTRGFIKPTHMTDSLNVKELLTHDMTQGFV…	2026780	Planctomycetota bacterium
job.pdb	AF-A0A3A0AYE0-F1-model_v4 Molybdopterin oxidoreductase	61.900	399	152	0	2	400	171	569	1.000	2.695E-29	498	400	585	VLARVGHKLAEQTGDARFADVWKLVDEKRTDAHLQRILDHSSNTKGYDALDLEAKAKKGIPTLMMNRTYPKAVGYEQVADSRPWYTKSGRLEFYRDEDEFIEAGENLPVHREPIDSTFYEPNVIVSAPHEALRPAGPEDYGVELSDMSGEIRQGRNVVKAWAELKKTPHPLAKDGYRFVFHTPKYRHGAHTMPIDTDMVAMLFGPFGDVYRHDRRTPYVAEGYVDIHPSDAREIGVEDGDYVFIDSDPEDRPFRGWQKNKRDYEFSRLLCRARYYPGTPRGVTRMWFNMYGATPGSVEGQKSREDGLAKNPRTNYQAMFRSGSHQSATRGWLKPTWMTDSLVRKGLFGQSIGKGFLPDVHCPTGAPRESIVKITKAEPGGLGAEGLWRPAALGLRPGYE	TFAGVAGKLSELAGDQRFADHWHHVPEGRVDIYLQRIVDGSSSLSGYDFIQMEENAKRGIPTLKLMRTYPKVVGWEQTQESKPWYTRTGRLEFYRDEPEFIEHGENLPVYREPVDATPFEPNVIVTADHPAIRPTRPDAYGLSEDDLRTEVRQVRNVTRTWEEVRASEHPLTSSGYRFTFLTPKYRHGAHSTPVDLDTGALYFGPFGDPYRRDKRSPFVNEGYVDINPLDAQELGINDGDYVWIDADPEDRPYRGWKPEDGDYQVFRLMCRARFYTGTPRGVLRMWFNMYQATHGSVEGQQTRPDGLAKNPRTGYQAMFRSGGHQSAVRAWLRPTLMSDHLTRKDYFGQVIGKGFASDVYGVVGAPKESFVRIERAEDGDVSGTGIWRPARIGYRPTYE	3.271,-31.183,10.589,6.334,-30.677,12.817,7.793,-27.269,13.814,8.726,-25.337,10.664,8.894,-21.515,10.662,11.806,-19.144,9.981,12.883,-17.230,13.106,12.331,-13.652,12.133,9.617,-13.362,9.458,8.186,-9.894,10.142,4.576,-9.972,9.046,3.750,-6.454,10.358,0.039,-7.286,10.859,-1.858,-6.561,14.075,-4.031,-9.596,14.895,-7.619,-8.735,15.895,-8.099,-12.467,16.611,-6.070,-11.830,19.832,-8.768,-9.278,20.831,-1…	GYLGGSPGSYAGNYRGGIFNGLPRYVFENPFQQQLEPDGPVTTKTYLRYESAHYFNYGDRPLRVGTTLFTGKTHLSTPTKLGWWANSNSILGNAKWSYDLIHNTLPKVETIIVNEWWWTMTCEYADIVFGVDSWAEFKHPDMAGSVTNPFVTVFPRTPLPRIFETVADIETFAGVAGKLSELAGDQRFADHWHHVPEGRVDIYLQRIVDGSSSLSGYDFIQMEENAKRGIPTLKLMRTYPKVVGWEQTQESKPWYTRTGRLEFYRDEPEFIEHGENLPVYREPVDATPFEPNVIVTADHPAIRPTRPDAYGLSEDDLRTEVRQVRNVTRTWEEVRASEHPLTSSGYRFTFLTPKYRHGAHSTPVDLDTGALYFGPFGDPYRRDKRSPFVNEGYVDINPL…	2026724	Chloroflexi bacterium
job.pdb	AF-A0A3D3RQP7-F1-model_v4 Molybdopterin oxidoreductase	57.500	400	166	3	2	397	119	518	1.000	6.306E-28	471	400	535	VLARVGHKLAEQTGDARFADVWKLVDEKRT-DAHLQRILDHSSNTKGYDALDLEAKAKKGIPTLMMNRTYPKAVGYEQVADSRPWYTKSGRLEFYRDEDEFIEAGENLPVHREPIDSTFYEPNVIVSAPHEALRPAGPEDYGVELSD--MSGEIRQGRNVVKAWAELKKTPHPL-AKDGYRFVFHTPKYRHGAHTMPIDTDMVAMLFGPFGDVYRHDRRTPYVAEGYVDIHPSDAREIGVEDGDYVFIDSDPEDRPFRGWQKNKRDYEFSRLLCRARYYPGTPRGVTRMWFNMYGATPGSVEGQKSREDGLAKNPRTNYQAMFRSGSHQSATRGWLKPTWMTDSLVRKGLFGQSIGKGFLPDVHCPTGAPRESIVKITKAEPGGLGAEGLWRPAALGLRP	TFALVANRLTELTGDERFRNYWKFVLEGKQDVVYVQRVINASSNLRGYKLEEIAKKAHEGIPSLIMTRTYPKYVGKDQTEESMPWYTKSGRLEFYREEPEFINAGENLPVYREPIDSTHYEPNVIVAKPHPLLRPKKPEDYKVKSEDALLNTEWRQARNVLVSPEKLPKTKHPLKVTFGATHIVHTPKYRHSAHTTTGDTDITTLLFGPFGDIYRHDKRMPFISEAYIDINPKDLEKLGIKDGDYVWVDADPQDRPFVGWKNRPEDYEVARLLLRARASNNTPPGCAKIWFNMYGSTHGTVRGTKENPNGLAKNPYTNYQSLYRRGSHQSITRSWLKPTYQTDTLIRKNLMGQIIGKGFELDVHGPIGAPREGFSKIIKAEDGGIGGKGLWRPLKLGFRP	-0.068,9.261,3.801,2.591,11.994,4.157,3.790,9.647,6.932,4.950,7.288,4.154,6.738,10.236,2.453,8.741,11.162,5.592,6.223,13.879,6.609,7.629,16.280,3.969,5.572,18.377,1.529,5.938,18.130,-2.191,7.911,20.726,-4.206,8.625,21.571,-7.860,11.855,23.575,-7.840,11.258,26.178,-5.093,7.446,26.114,-5.535,5.354,24.371,-2.861,2.946,21.949,-4.579,1.325,20.597,-1.390,-1.791,22.688,-0.657,-2.103,24.570,2.663,-5.056,…	LYYSHDDHPQYMGEELITGKTHMPTPTKFIWFVDANSALGNAKWKYNIVMNTLPKIECIVTNEWWWSMTCEYSDIVLGVDAWNENKYWDIAGSVTNPFVYVWPKTGHRRLYDTKNDAETFALVANRLTELTGDERFRNYWKFVLEGKQDVVYVQRVINASSNLRGYKLEEIAKKAHEGIPSLIMTRTYPKYVGKDQTEESMPWYTKSGRLEFYREEPEFINAGENLPVYREPIDSTHYEPNVIVAKPHPLLRPKKPEDYKVKSEDALLNTEWRQARNVLVSPEKLPKTKHPLKVTFGATHIVHTPKYRHSAHTTTGDTDITTLLFGPFGDIYRHDKRMPFISEAYIDINPKDLEKLGIKDGDYVWVDADPQDRPFVGWKNRPEDYEVARLLLRARASNN…	2053503	Aquificaceae bacterium
job.pdb	AF-A0A522W884-F1-model_v4 Molybdopterin oxidoreductase	62.300	398	149	1	4	400	697	1094	1.000	2.702E-27	463	400	1108	ARVGHKLAEQTGDARFADVWKLVDEKRTDAHLQRILDHSSNTKGYDALDLEAKAKKGIPTLMMNRTYPKAVGYEQVADSRPWYTKSGRLEFYRDEDEFIEAGENLPVHREPIDSTFYEPNVIVSAPHEALRPAGPEDYGVELSDMSGEIRQGRNVVKAWAELKKTPHPLAKDGYRFVFHTPKYRHGAHTMPIDTDMVAMLFGPFGDVYRHDRRTPYVAEGYVDIHPSDAREIGVEDGDYVFIDSDPEDRPFRGWQKNKR-DYEFSRLLCRARYYPGTPRGVTRMWFNMYGATPGSVEGQKSREDGLAKNPRTNYQAMFRSGSHQSATRGWLKPTWMTDSLVRKGLFGQSIGKGFLPDVHCPTGAPRESIVKITKAEPGGLGAEGLWRPAALGLRPGYE	AGVGAALGRILNDQRFNDYWKFVGESKVEAYLQRIFNASSMTKGYNILELEKNAKEGIPALLMSRTYPKIVGWEQMQENKKWYTKTGRLEFYRDEDEFIEYGENLPVYREPVDATIHEPNVIVAKPHPALKPAQPEQYGLSRDNLSTDVRQVRNVVMTPEEVVKSDHPLKKDGYTHVYITPKYRHGVHTTPVDIDIISIWFGPFGDPYRKDKRKPWVGEGYVDINPSDAKALGIEDGDYVWVDADPEDRPYVGEKKPGSENYRLARLMLRARYYWGIPPTVSRSWFHMYGATYGSVEGHLNNADGLARNPRTGYQAMYRFGSHQSATRGWLKPTLMTESLVRKDTIGRVIGKGFAPDVHCPTGSPKESFVKFTKAEDGGINGDKVWRPAKLGLRPSYE	43.009,-48.590,2.025,40.779,-45.557,1.474,40.385,-45.092,-2.305,41.936,-42.136,-3.979,40.071,-38.968,-2.872,41.552,-36.517,-5.430,38.105,-36.362,-7.099,37.006,-34.356,-3.988,39.254,-31.477,-5.192,36.601,-30.867,-7.902,33.874,-30.115,-5.303,36.269,-28.164,-3.023,37.246,-26.038,-6.061,33.552,-25.396,-6.883,32.849,-24.198,-3.298,36.036,-22.047,-3.112,35.753,-18.247,-3.605,38.348,-15.504,-4.330,36.65…	FYPDRDWEKIYRSQFKYDSTYHFLCAPNDTHNCLLKAYVKNDIITRIGPSYGYGKAKDIYGNQASSRWEPRLCNKGLVLNRRVFGPRRVKYPMVREGFKKWAEAGFPRDENGSPPREYFQRGKENFIKVSWDEIFDIAAKSLINIATTFSGDKGKELLARQGYDPASIDAVNGAGVQTLKFRGGMPLLGITRILGMYRLSNSMALLDSSIRGVSAADAVGARGWDNYSWHTDLPPGHPMVSGQQTVEFDLMDAENAKLIIPWGMNWISTKMPDGHWLTEARVKGTKVIAVTVEYSSVASKSDEVVIIRPGTDAAFALGIAGVIMKEKLYDEEYVLSSTDLPFLVRMDTLKLLRAEEAIPDFKPAEPAADVKVLKKGEKAPPPFKQGDNQYIPEALLKEW…	1869227	bacterium
job.pdb	AF-A0A0F2IXX7-F1-model_v4 Nitrate reductase alpha subunit	58.900	395	160	1	2	394	455	849	1.000	3.241E-27	462	400	869	VLARVGHKLAEQTGDARFADVWKLVDEKRTDAHLQRILDHSSNTKGYDALDLEAKAKKGIPTLMMNRTYPKAVGYEQVADSRPWYTKSGRLEFYRDEDEFIEAGENLPVHREPIDSTFYEPNVIVSAPHEALRPAGPEDYGVELSDMSGEIRQGRNVVKAWAELKKTPHPLAKD--GYRFVFHTPKYRHGAHTMPIDTDMVAMLFGPFGDVYRHDRRTPYVAEGYVDIHPSDAREIGVEDGDYVFIDSDPEDRPFRGWQKNKRDYEFSRLLCRARYYPGTPRGVTRMWFNMYGATPGSVEGQKSREDGLAKNPRTNYQAMFRSGSHQSATRGWLKPTWMTDSLVRKGLFGQSIGKGFLPDVHCPTGAPRESIVKITKAEPGGLGAEGLWRPAALG	TYAGVAKELSKSLDDKRFEDYWHFVYEKNVDVYLDRIIKASTSLKGYKFKDLEELAFNGIPSMKNLRTYPKVIGWEQTQESKPWYTKTGRLEFYREEQEFIETGENLPVYREPIDATFYEPNVIVSAPMDMLKPMQPQDYGFSESDLDTESRQVRNVVRQWKDLKKTEHPLMKRKEGYRYIFLTPKYRHGAHSTPIDLDVITIWYGPFGDINRNDKRMPWVGEAYVNVNPEDAKENGINDGDYVWIDADPEDRPYRGWKEGTNDYKVARMMCRARYYRSTPRGVMIMWHNQYQSTHGTVKGHLENPDGLARNMETTYQSIFRFGGHQSATRAWLGPTLMTDSLVRKDVYGQVIGKGFAVDIHCPVGAPRESFVKIVKAENGGIGGIGSWRPVSLG	-9.821,2.352,8.081,-9.453,0.516,11.461,-7.285,2.946,13.481,-8.167,6.261,11.790,-4.396,6.638,11.087,-2.490,6.799,7.775,-0.588,3.521,8.382,0.778,1.251,11.135,4.581,0.853,10.775,7.270,-0.129,13.320,11.066,0.112,13.265,12.484,-3.133,11.799,14.664,-3.463,14.926,11.339,-4.655,16.427,12.490,-8.113,15.211,15.094,-8.205,18.031,12.277,-7.779,20.598,9.822,-10.294,19.047,9.372,-13.990,19.950,7.470,-14.636,16…	MVSGQQTSDCDLSMAEKSNLITLWGMNWICTKMPDSHWLTEARQRGSKVITIATEYQATANKCDEVLVIRPGTDHALILGLCRMLIDEKQYDEEYVKTFTDLPVLVRTDNLQYLKASDVDSSYINSTLKFASILKTGDKPPVPALQDVQYIPEEMRNNWGDYLMWDLNSNSARAVSRDDVGEHFKSKGINPALTGKFTVTTASGSTVEVRPVFDIVKEYLNEFGMETVSEITWAPQEGIKALYKALTENKGSTFLAVGMGPNQFFNAALKDRGIFLLGALTSNIGRIGGSNGSYAGNYRVALYNGLPQYIAEDPFNIQLDPSEMAKPKPYFKFESAHYFSHGDKPLRHGNKLFTGQTHIPTPTKFLWFANSNSIIGNAKWSYDLVVNTIPKVEAIVMNE…	1609970	Candidatus Magnetoovum chiemensis
job.pdb	AF-A0A2H6AU61-F1-model_v4 Perchlorate reductase subunit alpha	55.200	398	175	2	3	397	610	1007	1.000	1.673E-23	400	400	1026	LARVGHKLAEQTGDARFADVWKLVDEKRTDAHLQRILDHSSNTKGYDALDLEAKAKKGIPTLMMNRTYPKAVGYEQVADSRPWYTKSGRLEFYRDEDEFIEAGENLPVHREPIDSTFYEPNVIVSAPHEALRPAGPEDYGVELSD--MSGEIRQGRNVVKAWAELKKTPHPLAKD-GYRFVFHTPKYRHGAHTMPIDTDMVAMLFGPFGDVYRHDRRTPYVAEGYVDIHPSDAREIGVEDGDYVFIDSDPEDRPFRGWQKNKRDYEFSRLLCRARYYPGTPRGVTRMWFNMYGATPGSVEGQKSREDGLAKNPRTNYQAMFRSGSHQSATRGWLKPTWMTDSLVRKGLFGQSIGKGFLPDVHCPTGAPRESIVKITKAEPGGLGAEGLWRPAALGLRP	FALVATRLSELTGDPRFREYWRFVIEGRPEVYTQRVIDASSNLRGYRLEEIAEKAQRGVPSLIMTRSYPKYVGMDQTLEHRPWYTKSGRLEFYREEPEFVDAGENLPVHREAVDSTHRAPNVIVARPHALHAPKRPEDYGVDPEEALRNTELRQARNVFVPPEELERTRHPLVESFGATHIVHTPKYRHAAHTTTGDTDITVLLFGPFGDIYRHDRRKPFVSEAYIDVNPKDLEELGIADGDYVWVDADPQDRPFVGFEDRPDDYRVARMLIRARASNNTPPGVAKIWFNMYGSSHGTVRGTQVNANGLARNPATNYQSLYRSGSHQSVTRSWLKPTLLTDTLVRKNLMGQALGKGFAIDVHGAIGAPREAMGRIVKVEDGGDGGRGLWRPVALGLRP	24.876,-7.340,-14.191,28.674,-6.884,-14.274,29.119,-3.629,-12.241,27.851,0.008,-12.201,26.278,1.356,-15.310,25.497,5.002,-16.246,23.137,6.125,-19.040,25.155,7.991,-21.715,23.083,11.226,-21.674,23.289,11.437,-17.851,27.065,10.860,-17.993,27.357,13.676,-20.592,25.270,16.033,-18.390,27.623,15.216,-15.491,30.709,15.826,-17.698,29.210,19.182,-18.830,29.022,20.299,-15.155,25.224,19.925,-14.768,24.035,2…	MHGPMVRRGFYEWYRAGFPRDPETGRPPAEYFRRGQDDWLQVTWDEVADIIAKAYIDIATTYSGDEGRRRLERQGHYHPAMLDAMNGAGTQVLKFRGSMPFLAVTRYTSPYRMANMMALLDSHIRGTDADTALGGRGWDNYAFHTDLAPGHPMVTGQQNTDFDLCLWEYSKLIVLWGMNPFTTKMPDSHWLTEARIKGSHVVLISNDYSPTARAADEVFIVRTATDTALALSLAYVIMKEKLYQKDYVVSFTDMPLLVRMDNRQLLRARDIVPDHRPLELRKAEVFDPGAKLPPFFKQDRQYIPRALREQDIDDYVVWDSHANAPKIISRDHVGVDFQMLGIEPALEGRFEVETVDGRKVEVRPLFDVYLEFFEQNYRPELAEKITGLPAAQIERLARL…	2035434	bacterium HR39
job.pdb	AF-A0A6V8P0A3-F1-model_v4 Nitrate reductase / nitrite oxidoreductase, alpha subunit	65.500	287	99	0	114	400	1	287	1.000	1.401E-20	385	400	303	PIDSTFYEPNVIVSAPHEALRPAGPEDYGVELSDMSGEIRQGRNVVKAWAELKKTPHPLAKDGYRFVFHTPKYRHGAHTMPIDTDMVAMLFGPFGDVYRHDRRTPYVAEGYVDIHPSDAREIGVEDGDYVFIDSDPEDRPFRGWQKNKRDYEFSRLLCRARYYPGTPRGVTRMWFNMYGATPGSVEGQKSREDGLAKNPRTNYQAMFRSGSHQSATRGWLKPTWMTDSLVRKGLFGQSIGKGFLPDVHCPTGAPRESIVKITKAEPGGLGAEGLWRPAALGLRPGYE	PVDGTFYEPNTIVCGATVLIRPKGPEDYELSRDDLSMEVRQVRNVVIAPAEVTKTVHPRRKDGFTLIYITPKYRHGAHTTPVDLDLMALWFGPFGDVYRQDKRMPWVGEGYVDVNPEDARELGINDGDYVWVDADPEDRPFRGWQEKPEDYKVHRALMRARYYLGLPRGVARSWFNMFVATYGSVEGQEKNPDQLARNPRTGYQAMFRAGSHQSATRAWLRPTLMTDSLARKELFGQVIGKGFAPDIHCTVGAPKESLVKLTKAEDGGIEGARLWRPASLGLRPTYE	3.600,-3.413,-15.193,6.946,-4.318,-13.737,5.194,-5.774,-10.643,1.582,-4.549,-10.234,-0.044,-7.176,-12.534,-1.867,-10.529,-12.274,0.157,-11.725,-15.312,3.878,-12.127,-16.099,5.693,-8.936,-15.018,7.682,-6.585,-17.171,6.201,-7.729,-20.499,5.759,-5.488,-23.558,2.328,-6.413,-24.923,2.511,-6.114,-28.739,0.768,-8.113,-31.491,2.916,-6.530,-34.256,6.105,-8.438,-35.203,8.123,-5.456,-36.548,6.897,-2.365,-34…	PVDGTFYEPNTIVCGATVLIRPKGPEDYELSRDDLSMEVRQVRNVVIAPAEVTKTVHPRRKDGFTLIYITPKYRHGAHTTPVDLDLMALWFGPFGDVYRQDKRMPWVGEGYVDVNPEDARELGINDGDYVWVDADPEDRPFRGWQEKPEDYKVHRALMRARYYLGLPRGVARSWFNMFVATYGSVEGQEKNPDQLARNPRTGYQAMFRAGSHQSATRAWLRPTLMTDSLARKELFGQVIGKGFAPDIHCTVGAPKESLVKLTKAEDGGIEGARLWRPASLGLRPTYESETMKKFMKGGFVTGT	2754717	Candidatus Hakubanella thermoalkaliphilus
job.pdb	AF-A0A6V8Q160-F1-model_v4 Nitrate reductase / nitrite oxidoreductase, alpha subunit	65.400	220	74	1	168	387	1	218	1.000	9.201E-18	375	400	220	TPHPLAKDGYRFVFHTPKYRHGAHTMPIDTDMVAMLFGPFGDVYRHDRRTPYVAEGYVDIHPSDAREIGVEDGDYVFIDSDPEDRPFRGWQKNKRDYEFSRLLCRARYYPGTPRGVTRMWFNMYGATPGSVEGQKSREDGLAKNPRTNYQAMFRSGSHQSATRGWLKPTWMTDSLVRKGLFGQSIGKGFLPDVHCPTGAPRESIVKITKAEPGGLGAEGL	TVHPRRKDGFTLIYITPKYRHGAHTTPVDLDLMALWFGPFGDIYRRDKRMPWVGEGYVDVNPEDARELGINDGDYVWVDADPEDRPFRGWQGKPEDYKVHRALMRARYYLGLPRGVARSGVNMFVATYGSVEGQEKNPDQLARNPRTGYQAMFRAGSHQSAVRAWLRPTLMTDSLARKGLFGQGVGKGFAPDIHCTVGAPKESLVKLTKAEEGGI--EGA	13.144,-24.063,-3.988,11.400,-22.219,-1.113,11.768,-18.446,-0.572,14.195,-17.804,2.344,11.787,-15.471,4.020,8.933,-18.029,3.987,10.115,-19.079,7.476,9.551,-15.452,8.620,5.935,-15.475,7.337,6.569,-13.915,3.882,4.187,-16.254,2.038,2.225,-13.947,-0.315,3.163,-12.546,-3.732,1.893,-8.925,-3.607,0.527,-7.394,-6.826,-0.690,-3.827,-7.417,-2.847,-3.742,-10.584,-4.495,-0.566,-11.803,-8.013,-0.023,-10.410,-…	TVHPRRKDGFTLIYITPKYRHGAHTTPVDLDLMALWFGPFGDIYRRDKRMPWVGEGYVDVNPEDARELGINDGDYVWVDADPEDRPFRGWQGKPEDYKVHRALMRARYYLGLPRGVARSGVNMFVATYGSVEGQEKNPDQLARNPRTGYQAMFRAGSHQSAVRAWLRPTLMTDSLARKGLFGQGVGKGFAPDIHCTVGAPKESLVKLTKAEEGGIEGARL	2754717	Candidatus Hakubanella thermoalkaliphilus
job.pdb	AF-A0A455XF61-F1-model_v4 Nitrite oxidoreductase, alpha subunit	46.000	430	178	10	4	400	746	1154	1.000	4.997E-21	355	400	1169	ARVGHKLAEQTGDARFADVWKL--------VDEKRTDAHLQRILDHSSNTKGYDALDLEAKAKKGIPTLMMNRTYPKAVGYEQVADS--RPWYTKSGRLEFYRDEDEFIEAGENLPVHREPIDSTFYEPNVIVSAPHEALRPAG-------------PEDYGVELSDMSGEIR-----QGRNVVKAWAELKKTPHPLAKDGYRFVFHTPKYRHGAHTMPIDTDMVAMLFGPFGDVYRHDRRTPYVAEGYVDIHPSDAREIGVEDGDYVFIDSDPEDRPFRGWQKNKRDYEFSRLLCRARYYPGTPRGVTRMWFNMYGATPGSVEGQKSREDGLAKNPRTNYQAMFRSGSHQSATRGWLKPTWMTDSLVRKGLFGQSIGK----GFLPDVHCPTGAPRES…	AGIFRAFTALTGDQRFADYFKFVGTNPAGNPADRDSEVYGQRVLNAGSATRGMVFAEIREKAKRGVPTIFMARTYPRISGWEQTAEGGGLPWYTKSGRLEFYMDDPRLIDGGENLTVYRTPIDSSHYEPN-------------VIVGNSRAFALMETPEMRGLE--RMGNSLKIAENRQGRNVILTTKELMATTHPLRPHGYEFCFNSPKYRHGAHTTPIDTDLMTLWWGPFGDIYRHDKRQPSVGEGFVDVNPLDAKRFGIDEGDYIWVDADPGDRPYKGWKEGTPEYALARFMVRCRYFPGMSQGSMRMYYNAYAATYGSMEGARTRADGLAKSPRTNYQAMFRSGNHQSCTRAWINPTNTTDTVANKKVF----GQEIIIGMQNDVHCANGSPKES…	38.231,-42.437,-44.577,36.451,-45.005,-43.610,33.066,-46.634,-42.965,31.517,-49.543,-41.580,27.682,-49.832,-41.842,25.463,-52.681,-40.649,22.089,-52.521,-42.477,19.082,-54.636,-41.460,16.712,-54.007,-44.399,12.863,-53.853,-44.323,12.704,-57.217,-46.220,14.452,-59.131,-43.371,12.013,-57.669,-40.803,8.961,-58.880,-42.810,10.380,-62.444,-43.073,10.703,-62.653,-39.248,7.120,-61.351,-38.792,5.678,-64.…	MMEIKNNIGRRSFLKLSATAGLAVMANNAFAASPFLKPYVVDNPLKSYPNRDWEKVYRDMFHVDSEFIFLCAPNDTHNCLLKAHVKNDVVIRISPSYGYGDAEDMDGNRSSHRWEPRICNKGMVMNRKAYSDRRPKGAMVRTGFKAWAEAGYPRTGANGFPDQKYLQRGKEPFIKLPWTEAYALAAGALENIARTYSGDKGAALLTRQGYDPEMIASMHGCGCKTMKFRAGMAALGVLRIYSLKRFSQGLALLDAYVRNIGPDEASGAKVLDSYSWHTDLAPGCPMVTGHQMLDYEFMVYEHAKLIVFWGNNFVCTKMPDLHWVSESRLKGCHIVDISIDYHATANKADDVIIIRPGTDPALGLGVCHLLIKNNQYDENYLRANTDMPLLIRTDNWKNL…	2559597	Candidatus Nitrotoga sp. AM1P
job.pdb	AF-A0A3C0ZII2-F1-model_v4 Nitrate oxidoreductase subunit alpha	48.100	397	199	3	2	398	426	815	1.000	2.568E-20	348	400	834	VLARVGHKLAEQTGDARFADVWKLVDEKRTDAHLQRILDHSSNTKGYDALDLEAKAKKGIPTLMMNRTYPKAVGYEQVADSRPWYTKSGRLEFYRDEDEFIEAGENLPVHREPIDSTFYEPNVIVSAPHEALRPAGPEDYGVELSDMSGEIRQGRNVVKAWAELKKTPHPLAKDGYRFVFHTPKYRHGAHTMPIDTDMVAMLFGPFGDVYRHDRRTPYVAEGYVDIHPSDAREIGVEDGDYVFIDSDPEDRPFRGWQKNKRDYEFSRLLCRARYYPGTPRGVTRMWFNMYGATPGSVEGQKSREDGLAKNPRTNYQAMFRSGSHQSATRGWLKPTWMTDSLVRKGLFGQSIGKGFLPDVHCPTGAPRESIVKITKAEPGGLGAEGLWRPAALGLRPG	IMAGVAAKLSDLTGDGRYREFFKFILEGKADVYLQRVLDAGTTTAGYKIGELIA---KDAASLMMFRTYPRIPGWEQIHESQPFYNKTGRIEFYREEDEFIEYGENLIVHREPVEATPYLPNVIV-ASHSAIRPK---NYGLALNHPGADERSVNNVKMAWKKVKQTKSFLWKEGFRFWCLTPKSRHTNHSSWAVTDWNFIWNNNFGDPYRNDKRMPGVGEHQIQMNPDDAKELGINDGDYVYVDANPADRPYKGWKPDDPFYKVARLMLRVKYNPAYPRGVTMMKHSAFMATPKSVKAHETREDGKAVSEDTGYQASFRYGSQQSITRGWLQPTMMTDSLVRKDVIGQHIGSGYEEDTNSPNTCPKETLVRITKAEDGGLGGSGIWEPATTRLTPA	3.215,-15.803,13.408,0.899,-15.141,10.422,2.520,-14.039,7.121,-0.138,-12.531,4.823,0.957,-11.232,1.418,4.649,-10.760,2.303,7.676,-12.777,1.133,10.298,-12.390,3.893,12.778,-14.658,2.044,12.820,-12.327,-0.985,11.633,-8.869,0.121,13.067,-8.702,3.694,16.219,-10.848,3.420,18.130,-9.061,6.226,15.218,-9.641,8.667,14.238,-13.164,7.486,16.275,-14.890,10.242,13.953,-13.540,13.000,10.853,-15.412,11.788,12.9…	FIIQGVNFVENKMSDAHWWIETMERGGKIVVIAPEYSPTSQKADYWIPIRPGTDPALQLGVTHLLFKEKLYDAPFVKRFTDMPLLVRLDTLKLLRAADVFPDYKNRKLSGYSVQVQKIDAEAREQWGDFVIWDAKTNKPVAITREDVGKHIDENGIDPSLDGAFSVKGVNGKPIKVKTVFQLYKELCAEYDVDTTHEITGSPKDLIIRLARDLGSIRPAAVHTGEGVNHYFHCDITTRGTFLWMALTGNIGKPGSGVGHWAGNYKFCVFDGLPKFNGEDPFNMTLDPSAHGTAVKSKKYYKPENPCYWNYEDRPLIVDTKEGRKVFTGKTHMPTPTKVEWTANVNLLNNAKWAYNMAKNVDTKVEMICINEMEWTGSCEFADLVFPAECWAELTLPDMT…	1898104	Bacteroidetes bacterium
job.pdb	AF-A0A3A0B097-F1-model_v4 Nitrate oxidoreductase subunit alpha	40.000	407	225	5	2	400	66	461	1.000	2.417E-20	344	400	478	VLARVGHKLAEQTGDARFADVWKLVDEKRTDAHLQRILDHSSNTKGYDALDLEAKAKKGIPT--LMMNRTYPKAVGYEQVADSRPWYTKSGRLEFYRDEDEFIEAGENLPVHREPIDSTFYEPNVIVSAPHEALRPAGPEDYGVELSDMSGEIRQGRNVVKAWAELKKTPHPLAKDGYRFVFHTPKYRHGAHTMPIDTDMVAMLFGPFGDVYRHDRRTPYVAEGYVDIHPSDAREIGVEDGDYVFIDSDPEDRPFRGWQKNKRDYEFSRLLCRARYYPGTPRGVTRMWFNMYGATPGSVEGQKSREDGLAKNPRTNYQAMFRSGSHQSATRGWLKPTWMTDSLVRKGLFGQSIGKGFL------PDVHCPTGAPRESIVKITKAEPGGLGAEGLWRPAA…	ILAEVAAAIGDEIGDPRFRDYWKFLLEGRPEVYIQRLLDSSLTTSGYQFTDIAAG-KYGEPGAALMLFRTYPRIPFWEQINESTPFYTDTGRLNSYCDIPEAIEYGENIISHREGPEATPYLPNVIVSRSRFVR----PDDYGIPLDAMGWEERTVRNVAMAWDEVKQSKNPLWEQGFHFYCMTPKTRHRVHSSWSTVDWTIILDSNFGDPYRTDKRLPGPGDHQLHMNPQAAKDLGIEDGDYVYVDANPADRPYVGWQPDDPFYKVARLMLRVKYNPAYPYNIVMLKHGPFMATEKSVKAHETRPDGLAKSEGTGYMANLRYGSQQSVTRDWSMPMHQTDTLFHKQ------KTGMQFIFGGEADNHALNTVPKETLVRVVKAEDGGLDGKGPWEPTK…	14.801,-8.522,11.840,17.699,-9.883,13.978,18.972,-11.867,11.062,19.785,-8.907,8.751,23.441,-7.820,9.155,23.117,-4.685,6.977,20.232,-2.487,5.761,21.030,0.056,3.030,18.257,2.265,1.627,18.066,4.978,-1.045,15.364,7.635,-0.585,14.434,11.291,-1.131,12.373,11.278,2.113,13.270,10.369,5.715,10.958,7.317,5.699,10.598,4.615,8.379,12.796,2.418,6.145,15.491,5.155,6.311,15.094,5.352,10.119,15.703,1.574,10.437,…	NPNIELIITMDIEMTATVEYADFALAANSWAEFETYEITASCSNPFLQMWKGGIPPLYDTRDDSRILAEVAAAIGDEIGDPRFRDYWKFLLEGRPEVYIQRLLDSSLTTSGYQFTDIAAGKYGEPGAALMLFRTYPRIPFWEQINESTPFYTDTGRLNSYCDIPEAIEYGENIISHREGPEATPYLPNVIVSRSRFVRPDDYGIPLDAMGWEERTVRNVAMAWDEVKQSKNPLWEQGFHFYCMTPKTRHRVHSSWSTVDWTIILDSNFGDPYRTDKRLPGPGDHQLHMNPQAAKDLGIEDGDYVYVDANPADRPYVGWQPDDPFYKVARLMLRVKYNPAYPYNIVMLKHGPFMATEKSVKAHETRPDGLAKSEGTGYMANLRYGSQQSVTRDWSMPMHQ…	2026724	Chloroflexi bacterium
job.pdb	AF-A0A833D7I0-F1-model_v4 Molybdopterin-dependent oxidoreductase	40.400	418	213	9	2	400	133	533	1.000	4.432E-20	339	400	551	VLARVGHKLAEQTGDARFADVWKLVDEKRTDAHLQRILDHSSNTKGYDALDLEAKAKKGIPT--LMMNRTYPKAVGYEQVADSRPWYTKSGRLEFYRDEDEFIEAGENLPVHREPIDSTFYEPNVIVSAPHEALRPAGPEDYGVELSDMSG-----EIRQGRNVVKAWAELKKTPHPLAKDGYRFVFHTPKYRHGAHTMPIDTDMVAMLFG-----PFGDVYRHDRRTPYVAEGYVDIHPSDAREIGVEDGDYVFIDSDPEDRPFRGWQKNKRDYEFSRLLCRARYYPGTPRGVTRMWFNMYGATPGSVEGQKSREDGLAKNPRTNYQAMFRSGSHQSATRGWLKPTWMTDSLVRKGLFGQSIGKGFLP-------DVHCPTGAPRESIVKITKAEPGG…	IFALVSAKLAELTRDKRFRDHWKFMLEGRPEVYLDRVLANSTTTKGYTVADIMAG-KYGEPGAALMLFRTYPRVAFYEQVYDSIPFYTDTGRLCAYADIPEAIEYGENLVVHREAPEATPYLPNVIVSTSPYIR----PNNYGIDAAALQREVLDADLRAVANNKLSWADVKKTVNPLWREGFTFYCMTPKSR---HTT--HSSWATVDWNWIWSTNFGDPYRADKRQPGVGDWQVHMNPDSAKKLGIEDGDYIYVDANPADRPFAGWKKSDPRYKAFRLLTRVKYNPAYPPNTVMTKHSAWIATERTVKAHETRPDGRALAADTGYQSNFRYGSHQSVTRGWAPPMHQTDSLFHKKV-------GSMGFVFGFDVDNHAVNTVPKETLVRISKGEPGG…	-39.613,8.817,4.728,-36.169,7.901,6.062,-33.880,10.623,4.633,-30.440,9.181,3.838,-28.241,10.915,6.466,-25.098,8.849,5.694,-23.781,7.967,2.231,-20.885,5.492,2.229,-17.661,6.337,0.343,-14.585,4.221,-0.435,-11.273,5.552,0.964,-9.654,4.790,-2.421,-11.361,7.907,-3.888,-9.443,10.063,-1.375,-6.433,8.002,-2.548,-7.202,9.533,-5.994,-7.710,13.090,-4.600,-11.546,12.968,-4.302,-11.716,13.298,-8.098,-14.000,1…	NIRELLHGEEMSYWGMGDRPFIVDTPSGRKSFTGKTHLPSPTKVIWYNNANLLNQAKWIYHLLVNVNPKIDLIVDQQVEWTGSAEYSDVILPANTWLEFQTLECGGSCSNPFLQIWGGNGIKPLYDSKDDGMIFALVSAKLAELTRDKRFRDHWKFMLEGRPEVYLDRVLANSTTTKGYTVADIMAGKYGEPGAALMLFRTYPRVAFYEQVYDSIPFYTDTGRLCAYADIPEAIEYGENLVVHREAPEATPYLPNVIVSTSPYIRPNNYGIDAAALQREVLDADLRAVANNKLSWADVKKTVNPLWREGFTFYCMTPKSRHTTHSSWATVDWNWIWSTNFGDPYRADKRQPGVGDWQVHMNPDSAKKLGIEDGDYIYVDANPADRPFAGWKKSDPRYKA…	2015799	Hyphomicrobiaceae bacterium
job.pdb	AF-L0JXL5-F1-model_v4 Nitrate reductase alpha subunit	46.300	406	203	9	2	397	748	1148	1.000	2.904E-19	329	400	1169	VLARVGHKLAEQTGDARFADVWKLV-DEKRTDAHLQRILDHSSNTKGYDALDLEAKAKKGIPTLMMNRTYPKAVGYEQVADSRPWYTKSGRLEFYRDEDEFIEAGENLPVHREPIDSTFYEPNVIV-SAPHEALRPAGPEDYGVELSDMSGEIRQGRNVVKAWAELKKTPHPLAK--DGYRFVFHTPKYRHGAHTMPIDTDMVAMLFGPFGDVYRHDRRTPYVAEGYVDIHPSDAREIGVEDGDYVFIDSDPEDRPFRGWQKNKRDYEFSRLLCRARYYPGTPRGVTRMWFNMYGATPGSVEGQKSRE-DGLAKNPRTNYQAMFRSGSHQSATRGWLKPTWMTDSLVRKGLFGQSIGK----GFLPDVHCPTGAPRESIVKITKAEPGGLGAE-GLWRP…	IYAGVAEKLGELLDDDRFEDYWAFINEEDTARPYLQRIIDHSNTVKGYDIDDMLDEARDGTPKLIQTQTYPKKVGGRQAVDGDPWFTKTGRMEFFREEELFTEAGENIPLHREPMDGTFYEPNAIVSGDDHPIIDPETPEDLDWDEDRRDGDARQVRNRIYTPEELTDTEHPLKELDEGYDYSYMTPKYRHGTHTFANSLPNIAVWWGPFGDMERHDERKPYYGEGYVEMNPEDMEEEGFNDGDYVWVDADPEDRPYRGADSEDED-NYARAKMRVRSQPAMPRGVTRSWMNLNGASHGTVEAHNDEDGDGMAVNEQTDYASLYRQGSHQSATRTWFRPTLLTDDMARKN--YG--GQNIDVGFEMDVHVANGAPKESFVKIEKAEDAAHEEDEEQWMP…	-24.674,65.280,-45.448,-24.291,62.935,-48.004,-22.797,60.480,-50.084,-20.982,57.897,-51.429,-18.338,56.346,-53.571,-18.844,52.577,-53.939,-16.120,49.952,-53.541,-17.551,46.404,-53.919,-16.713,44.403,-50.790,-16.717,40.684,-51.655,-17.068,38.413,-48.608,-14.811,35.347,-48.113,-17.991,33.329,-48.933,-18.346,34.962,-52.398,-14.628,34.338,-53.072,-15.246,30.660,-52.158,-18.214,30.450,-54.583,-16.041,…	MAEDDAGIEMTRRELGAAAAGVAGASGLGLLGYRRLSGDADETAEDGPMNPLEEYPNREWEEHYRDVWEPDDSYMLTCTPNDTHNCYLEASIKNGQVTRLGPSMNYGEATDLDGNQATQRWDPRVCNKGLAMIERFYSDQRVQAPMVREGFRQWVEDGFPREDDGSMPQEYANRGEDDWVEMEFDEAYELAAEAIYNIAENYNGDAGAQRLLEQEYDERVVEETEGIGTQVLKFRGGMPLLGMIRLMGMYRVANQMALVDQHIRDVDETEAVGGVGLDNYSWHTDLPPGHTMVTGQQTVDFDLVNVEYADHVILAGINFLTTKMADCHWLTEARLKGTKVTGVFTDYNATASKCDELVVLRPATDSALFLGAAKIIIEEEQYDEDYVRRFTDLPMLVRM…	694430	Natronococcus occultus SP4
job.pdb	AF-A0A0T6ARL8-F1-model_v4 Putative nitrate oxidoreductase subunit alpha, nitrate reductase 1, alpha subunit	41.800	416	201	9	2	398	446	839	1.000	9.188E-19	321	400	859	VLARVGHKLAEQTGDARFADVWKLVDEKRTDAHLQRILDHSSNTKGYDALDLEAKAKKGIPT--LMMNRTYPKAVGYEQVADSRPWYTKSGRLEFYRDEDEFIEAGENLPVHREPIDSTFYEPNVIVSAPHEALRPAG-----P----EDYGVELSDMSGEIRQGRNVVKAWAELKKTPHPLAKDGYRFVFHTPKYRHGAHTMPIDTDMVAMLFG-PFGDVYRHDRRTPYVAEGYVDIHPSDAREIGVEDGDYVFIDSDPEDRPFRGWQKNKRDYEFSRLLCRARYYPGTPRGVTRMWFNMYGATPGSVEGQKSREDGLAKNPRTNYQAMFRSGSHQSATRGWLKPTWMTDSLVRKGLFGQSIGKG-------FLPDVHCPTGAPRESIVKITKAEPGG…	IIAEVAAQLTAQTGDRRFRDYFKYLLERRPEVYIQRILDSSTSTVGYRVADV-VNGKYGEPGAALMLFRTYPRIPFYEQVHDSEPFYTDTGRLNSYCDIPEAIEYGENFIVHREGPEATPYLPN-------------VIVTTNPLVRPEDYGIPLDALHWDQRTVRNVKLAWRDVKKTKNPLWEQGYRFYLLTPKTRHRVHSSW-STVDWNMIWDSNFGDPYRLDKRAPGVGEHQLHIHPQAARDLGINDGDYVYVDAYAADRPYIGWKPSDPFYRVARCMVRVRFNPAYPYSVLMMKHAPFMATEKSVRAHETRPDKLARSADTGYQANLRYGSQQSVTRDWLMPMHQTDTLFHKS-------KGTMAFIFGGEADNHAVNTVPKETLVKITKAEDGG…	6.611,-5.862,15.294,10.168,-7.070,14.634,10.634,-10.226,12.476,12.251,-12.175,15.366,8.758,-12.249,16.930,7.708,-14.830,14.265,9.409,-17.563,16.390,6.538,-17.281,18.916,3.692,-17.914,16.416,1.989,-21.353,16.398,-0.129,-20.543,13.327,1.475,-18.355,10.630,-0.721,-17.138,7.752,0.914,-15.460,4.728,-1.629,-13.471,2.685,-0.042,-12.189,-0.533,3.376,-12.204,1.232,6.603,-13.693,-0.156,9.016,-13.975,2.795,…	MDFNELRHARLHIQVGKNLIENKMPESHFFNELMERGAKIAVITPEYSPPAAKADYWMPIRPQTDAALFLGITRLMMDRRWYDEAFVKQFTDFPLLIRKDTLKRLRAAEVFPGYKPGLDPDGPSFKRHNLKLDQYEKLGDFVVFDRKTRKLQAITRDQVGERLAQAGLDPDLRWRGKVKLIDGREVECLTLWEAHRDHLRDYDLDTVAEITQTPRAMIERLARDIATIKPVSIHIGEGINHWFHATLANRAFYLPLMLTGNIGKPGAGCHTWAGNYKAGIFQGSPWTGPGITGWLFEDPFHAALDPATSGTEIKVKKYLKDEEPAYWDHGDVPLIVNTPKAGRRVFTGTTHMPTPTKVMWYNNVNIINNAKWAYGVIKHVNPNVELIINQDIEMTASAE…	1640515	Armatimonadetes bacterium CSP1-3
job.pdb	AF-A0A0F9TSP8-F1-model_v4 4Fe-4S Mo/W bis-MGD-type domain-containing protein	43.000	411	206	10	2	400	681	1075	1.000	9.763E-19	315	400	1091	VLARVGHKLAEQTGDARFADVWKLVDEKRTDAHLQRILDHSSNTKGYDALDLEAKAKKGIPTLMMNRTYPKAVGYEQVADSRPWYTKSGRLEFYRDEDEFIEAGENLPVHREPIDSTFYEPN-VIVSAPHEALRPAGPEDYGVELSDMSGEIRQGRNVVKAWAELKKTPHPLAKDGY-RFVFHTPK-----YRHGAHTMPIDTDMVAMLFGPFGDVYRHDRRTPYVAEGYVDIHPSDAREIGVEDGDYVFIDSDPEDRPFRGWQKNKRDYE-FSRLLCRARYYPGTPRGVTRMWFNMYGATPGSVEGQKSREDGLAKNPRTNYQAMFRSGSHQSATRGWLKPTWMTDSLVRKGLFGQSIGK----GFLPDVHCPTGAPRESIVKITKAEPGGLGAEGLW…	VYLEVAKALTRLTGDERFVQHFKFVDEDKVEVYMQRILDGSHAFRGYK---IEDIIEQGGSALSMFRTYPRIPGWEQIRESVPFYTKTGRLELYRDEDEWINQGENLIVHREPVEATPYQTNVIVIPSDFDAIR---PKDYGVPKDELDGDLRCIFNEKWPWSQVKKSENPLTTKHDLNAVFVTCKTRHRVHSSWSTV-----DWNVIWCSNYGDPFRLDNRSPWIGEEELDINPEFAKSLGIEDGDYVYLDADPQDRPFRGKKNDGSFFEKMTRLMVRVKYNPSFPRGYLNMKHSIYGATHRSVRAQESNKDGSAHTD-TGYIATLRFGSHQSCVRTWLNPTQMTGSLVHKDYF----GHNIVQGFTVDTHTPTGAPKESLVKITFAEKGGIGGKGLW…	-39.424,-11.131,4.793,-36.320,-10.533,2.620,-34.074,-7.539,1.824,-30.886,-6.951,-0.216,-27.628,-5.508,1.190,-23.986,-5.078,0.101,-21.221,-7.180,1.667,-18.309,-4.719,1.323,-15.247,-5.787,3.314,-11.876,-4.983,1.837,-12.066,-8.050,-0.476,-12.684,-6.111,-3.769,-15.927,-8.010,-4.466,-18.569,-5.754,-2.828,-21.233,-8.433,-3.280,-24.986,-7.736,-3.416,-26.615,-10.339,-1.154,-30.175,-11.147,0.001,-30.955,-…	STFTFVCAPNDTHNCRLRAFVRNGVIVRIEQAYAVDTYTDLQGNKPTPTWHPRGCLKGYTYMRRVYNKFRVKYPTVRKGWKQWIEEGFPRDATTGRPDKKYFRRGEDEWVRVSWDQISDLVARTLLNIAKSYSGDQGANWLLAQGYPPEMIEPMKDPDGNVAGVRSMKFRGGMALLGITRLTGMYRFSNMMALVDDHIRGTGPEKSLGARSWDNYAWHTDLPPGHAMVHGTQTYDQEFHDFENSDMLVIAGLNLVENKMADPIWWHMAIEQKRKIVVIAPEHSPTVTKSDYWLQVRPGADAALMLGVAGVLIRENLCDTDYVKRFTDYPFLVRSDTLKELTAEELEDATILDPGLKYTYDDGKPVQKDAEKYAVNAVVAVKGGRQLLGVSRNCIGDHLN…	412755	marine sediment metagenome
job.pdb	AF-A0A0F9BEZ8-F1-model_v4 Uncharacterized protein	44.300	392	202	7	18	400	2	386	1.000	2.018E-19	314	400	402	RFADVWKLVDEKRTDAHLQRILDHSSNTKGYDALDLEAKAKKGIPTLMMNRTYPKAVGYEQVADSRPWYTKSGRLEFYRDEDEFIEAGENLPVHREPIDSTFYEPN-VIVSAPHEALRPAGPEDYGVELSDMSGEIRQGRNVVKAWAELKKTPHPL-AKDGYRFVFHTPKYRHGAHTMPIDTDMVAMLFGPFGDVYRHDRRTPYVAEGYVDIHPSDAREIGVEDGDYVFIDSDPEDRPF---RGWQKNKRD----YEFSRLLCRARYYPGTPRGVTRMWFNMYGATPGSVEGQKSREDGLAKNPRTNYQAMFRSGSHQSATRGWLKPTWMTDSLVRKGLFGQSIGKGFLPDVHCPTGAPRESIVKITKAEPGGLGAEGLWRPAALGLRPGYE	RFTQHYKFVDEGRVDVYMQRILDGSGAFRGYK---VKDIMAKGGAALAMFRTYPRIPGWEQIKESVPFYTKTGRLELYRDEQEWLDQGENLIVHREPVEATPYQTNVIVVPAGFEAIR---PKDYGVRPDELDGDLRGIFNQKWPWEKVKATVNPLTTKYGLFAVFVTCKTRHRVHSSWSTVDWNVIWCSNFGDPNRMDKRTPWVGEEELDINPEDAKKLGIEDGDYVWLDASPHDRPYRNKKADQDKTDDDRFFDKMTRLMVRARYNPSFPRGYLNMKHSIYGATHRSVRAQQTNADGSGVTD-TGYLPALRFGSHQSCVRTWLNPTQMTGSLVHKDYFTHKLVQGFTVDTHTPTGAPKECLVKVEFAEKGGLNGEGVWAPVKTGFTPSHE	22.767,-31.925,-14.236,19.374,-31.479,-12.412,19.059,-27.826,-13.551,19.781,-28.789,-17.187,17.230,-31.642,-16.926,14.540,-29.295,-15.509,15.217,-26.732,-18.282,15.947,-29.400,-20.946,13.966,-27.662,-23.726,15.305,-24.128,-23.034,18.709,-24.696,-24.675,16.933,-26.653,-27.459,14.761,-23.577,-28.286,11.666,-25.767,-27.583,10.054,-23.905,-24.657,6.677,-24.422,-26.437,6.780,-28.010,-25.082,6.383,-26.…	KRFTQHYKFVDEGRVDVYMQRILDGSGAFRGYKVKDIMAKGGAALAMFRTYPRIPGWEQIKESVPFYTKTGRLELYRDEQEWLDQGENLIVHREPVEATPYQTNVIVVPAGFEAIRPKDYGVRPDELDGDLRGIFNQKWPWEKVKATVNPLTTKYGLFAVFVTCKTRHRVHSSWSTVDWNVIWCSNFGDPNRMDKRTPWVGEEELDINPEDAKKLGIEDGDYVWLDASPHDRPYRNKKADQDKTDDDRFFDKMTRLMVRARYNPSFPRGYLNMKHSIYGATHRSVRAQQTNADGSGVTDTGYLPALRFGSHQSCVRTWLNPTQMTGSLVHKDYFTHKLVQGFTVDTHTPTGAPKECLVKVEFAEKGGLNGEGVWAPVKTGFTPSHENEAMKRYIAGGFA…	412755	marine sediment metagenome
job.pdb	AF-A0A4Y7X7F3-F1-model_v4 Molybdopterin oxidoreductase	59.200	307	117	2	60	362	2	304	1.000	6.010E-19	312	400	309	GIPTLMMNRTYPKAVGYEQVADSRPWYTKSGRLEFYRDEDEFIEAGENLPVHREPIDSTFYEPNVIVSAPHEALRPAGPEDYGVELSDMSGEIRQGRNVVKAWAELKKTPHPLAKDGYRFVFHTPKYRHGAHTMPIDTDMVAMLFGPFGDVYRHDRRTPYVAEGYVDIHPSDAREIGVEDGDYVFIDSDPEDRPFRGWQKNKRDYEFSRLLCRARYYPGTPRGVTRMWFNMYGATPGSVEGQKSREDGLAKNPRTNYQAMFRSGSHQSATRGWLKPTWMTDSLVRKGLFGQSIGK----GFLPDVHC	GIPALMMGRTYPKFIGYEQSNESKPWFTKSGRLEFYRDEQEFKDYGESIPLHREPIDATFYEPNCIVASPHPLIKPKTPEDYGWPSSDLSRETRQARNVIYTVDQLLKTEHPLIKDKFNFIWLTPKYRHAVHTFASDIDYLSVWWGPFGDMYRKDKRKPWVGEGYIDMHPEDARAYGIEDGDYVWVDADPEDMPFTGWKERPKEYKVARCMLRARYYPGTPRGVTRTWFNLYMASFGSVKGHETRKDGLAKSPTTGYQSLYRYGGHQSGTRSWLRPTLLTDTLVRKEL----MGQATGVGFCPDVHC	34.090,6.799,15.270,30.832,5.436,16.707,31.759,3.690,19.981,28.795,1.394,20.823,27.250,2.701,23.974,25.064,0.684,26.342,21.860,2.721,26.457,20.804,2.236,30.116,17.196,1.303,29.381,15.150,0.455,32.505,15.311,-3.213,31.375,17.797,-5.432,29.506,16.636,-6.874,27.147,14.376,-3.962,26.333,10.843,-4.485,27.728,8.469,-1.772,26.477,5.807,-1.054,29.136,7.710,-2.657,32.068,6.899,0.229,34.469,3.209,0.072,33.…	DGIPALMMGRTYPKFIGYEQSNESKPWFTKSGRLEFYRDEQEFKDYGESIPLHREPIDATFYEPNCIVASPHPLIKPKTPEDYGWPSSDLSRETRQARNVIYTVDQLLKTEHPLIKDKFNFIWLTPKYRHAVHTFASDIDYLSVWWGPFGDMYRKDKRKPWVGEGYIDMHPEDARAYGIEDGDYVWVDADPEDMPFTGWKERPKEYKVARCMLRARYYPGTPRGVTRTWFNLYMASFGSVKGHETRKDGLAKSPTTGYQSLYRYGGHQSGTRSWLRPTLLTDTLVRKELMGQATGVGFCPDVHCAKIGR	2552947	Nitrospirales bacterium LBB_01
job.pdb	AF-A0A1F7NJN9-F1-model_v4 Nitrate oxidoreductase subunit alpha	41.100	406	216	5	2	397	347	739	1.000	8.660E-18	308	400	758	VLARVGHKLAEQTGDARFADVWKLVDEKRTDAHLQRILDHSSNTKGYDALDLEAKAKKGIPT---LMMNRTYPKAVGYEQVADSRPWYTKSGRLEFYRDEDEFIEAGENLPVHREPIDSTFYEPNVIVSAPHEALRPAGPEDYGVELSDMSGEIRQGRNVVKAWAELKKTPHPLAKDGYRFVFHTPKYRHGAHTMPIDTDMVAMLFGPFGDVYRHDRRTPYVAEGYVDIHPSDAREIGVEDGDYVFIDSDPEDRPFRGWQKNKRDYEFSRLLCRARYYPGTPRGVTRMWFNMYGATPGSVEGQKSREDGLAKNPRTNYQAMFRSGSHQSATRGWLKPTWMTDSLVRKGLFGQSIGK-------GFLPDVHCPTGAPRESIVKITKAEPGGLGAEGLWRP…	ILAGIAKALAEVTGDRRFADYFKFALEGRREIYLQRLLDTSTTTQGYKLQDIMAG--KYGPPGGALMLFRTYPRIPFYEQIHDSEPFHTDTGRLHAYADVPEAIEYGENFIVHREGPEATPYLPNVIVSSNPYVR----PEDYGIPPTAEHWDERTIRNVKLPWSRVKTTKNFLWEKGFHFYCLTPKTRHRVHSGWSNVDWHMLLDSNFGDPYRLDKRAPSVGEHQLHMNPQAARDLGINDGDYVYVDANPADRPYLGASPADPFYRVSRCMLRVKYNHAYPYNCVMMKHAPFIATEKSVKAHETRPDGRALSENTGYQANLRYGSQQSVTRNWHMPMHQTDSLFHKA-------KVFMGFIFGGEADNHAINTVPKETLVRITKAEDGGLGGKGIWKP…	-11.779,24.502,23.103,-8.960,21.882,23.104,-10.291,19.979,20.048,-10.403,16.875,22.335,-13.402,14.711,23.243,-14.370,15.286,26.877,-13.698,12.431,29.339,-16.192,11.370,32.025,-13.674,11.944,34.861,-13.269,15.593,33.753,-17.047,16.115,34.165,-18.150,13.790,37.001,-16.361,14.200,40.346,-15.143,10.797,41.597,-16.203,9.067,38.331,-15.924,5.260,38.261,-16.204,3.340,34.984,-19.385,1.394,34.233,-17.340,…	DTLKRLHAHEVFAGYRTGLSASGPSVKIQGFTSAQHAKLGDYVVWDEKAKAMKAVTRDDVGATMAAKGIAPALAGSWKVRLVDGKEVEVATLWTLYLTHLKDYDLDTVAEITHAPKDLIRQLAQDIGTLRPVGIHQGEGINHWFHATEMNRAAYLPVMLTGNIGKPGAGCHTWAGNYKAALFQGSPWTGPGFKGWVAEDPFQPALDPATPGRDVETHAYTKDEEPAYWNHGDLALILNTPKFGRRNFTGETHMPTPSKAIIFSNVNLINNAKWAYGVIKNVNPNVEMIVAIDIQMTASIEYADLALPANSWLEFEGLEITASCSNPFLQIWKGGIPPVFDSRDDLMILAGIAKALAEVTGDRRFADYFKFALEGRREIYLQRLLDTSTTTQGYKLQDIM…	1802104	Candidatus Rokubacteria bacterium RIFCSPLOWO2_02_FULL_68_19
job.pdb	AF-A0A532BWT9-F1-model_v4 Nitrate oxidoreductase subunit alpha	37.500	397	209	8	18	398	2	375	1.000	1.790E-18	307	400	394	RFADVWKLVDEKRTDAHLQRILDHSSNTKGYDALDLEAKAKKGIPTLMMNRTYPKAVGYEQVADSRPWYTKSGRLEFYRDEDEFIEAGENLPVHREPIDSTFYEPNVIVSAPHEALRPAG-----PE----DYGVELSDMSGEIRQGRNVVKAWAELKKTPHPLAKDGYRFVFHTPKYRHGAHTMPIDTDMVAMLFG-PFGDVYRHDRRTPYVAEGYVDIHPSDAREIGVEDGDYVFIDSDPEDRPFRGWQKNKRDYEFSRLLCRARYYPGTPRGVTRMWFNMYGATPGSVEGQKSREDGLAKNPRTNYQAMFRSGSHQSATRGWLKPTWMTD------SLVRKGLFGQSIGKGFLPDVHCPTGAPRESIVKITKAEPGGLGAEGLWRPAALGLRPG	RMKDYFKFVFENRVDVYAQRMLDASSTFYGYSA---DVMLKSEKGWMVMTRTYPRMAFWEETNESKPMWTRTGRFENYRTEPEAIEYGENFISHREGTEATPYLPN-------------AIMTTNPYVRPDDYGIPITAQHHDDKTVRNIKLPWQEIKRHANPLWEKGYQFYCVTPKTRHRVHSQW-SVNDWVQIYESNFGDPYRMDKRTPGVGEHQLHINPQAAKDRGINDGDYVYVDGNPVDRPYRGWKPSDPYYKCARLMIRAKYNPAYPYHVTMSKHAPYVSTPKSVKGHETRPDGRAIAVDTGYQSNFRYGAQQSFTRNWLMPMHQTDSLPGKHAIAWKF------KWGYQVDHHAINTVPKECLIRITKAEDGGIGARGPWEPVRTGFTPG	-5.660,-27.951,-31.935,-4.173,-24.458,-31.416,-4.212,-25.072,-27.626,-2.319,-28.383,-27.969,0.217,-26.664,-30.273,0.674,-23.676,-27.904,1.068,-25.953,-24.845,2.831,-28.694,-26.876,5.579,-29.398,-24.314,3.063,-29.366,-21.439,1.107,-32.121,-23.227,4.382,-33.935,-24.090,5.549,-33.610,-20.433,8.650,-31.750,-21.743,8.321,-28.375,-19.962,12.145,-28.521,-19.542,12.329,-27.423,-23.214,10.725,-24.072,-22.…	TRMKDYFKFVFENRVDVYAQRMLDASSTFYGYSADVMLKSEKGWMVMTRTYPRMAFWEETNESKPMWTRTGRFENYRTEPEAIEYGENFISHREGTEATPYLPNAIMTTNPYVRPDDYGIPITAQHHDDKTVRNIKLPWQEIKRHANPLWEKGYQFYCVTPKTRHRVHSQWSVNDWVQIYESNFGDPYRMDKRTPGVGEHQLHINPQAAKDRGINDGDYVYVDGNPVDRPYRGWKPSDPYYKCARLMIRAKYNPAYPYHVTMSKHAPYVSTPKSVKGHETRPDGRAIAVDTGYQSNFRYGAQQSFTRNWLMPMHQTDSLPGKHAIAWKFKWGYQVDHHAINTVPKECLIRITKAEDGGIGARGPWEPVRTGFTPGQENEFMIKWLKGEHIKIKV	70125	Nitrospira sp.
job.pdb	AF-A0A354CX96-F1-model_v4 Nitrate oxidoreductase subunit alpha	40.400	405	222	6	2	398	208	601	1.000	6.395E-18	304	400	617	VLARVGHKLAEQTGDARFADVWKLVDEKRTDAHLQRILDHSSNTKGYDALDLEAK-AKKGIPT---LMMNRTYPKAVGYEQVADSRPWYTKSGRLEFYRDEDEFIEAGENLPVHREPIDSTFYEPNVIVSAPHEALRPAGPEDYGVELSDMSGEIRQGRNVVKAWAELKKTPHPLAKDGYRFVFHTPKYRHGAHTMPIDTDMVAMLFGPFGDVYRHDRRTPYVAEGYVDIHPSDAREIGVEDGDYVFIDSDPEDRPFRGWQKNKRDYEFSRLLCRARYYPGTPRGVTRMWFNMYGATPGSVEGQKSREDGLAKNPRTNYQAMFRSGSHQSATRGWLKPTWMTDSLVRKGLFGQSIGKGFL----PDVHCPTGAPRESIVKITKAEPGGLGAEGLWRPAA…	ILAQIADALGRIIGDQRVQDYWKFALEGKREVYIQRLLDSCTTTVGYR---LEDIMAGKYGPPGGALMLFRTYPRVPFWEQVHEDVPFYTDHGRLQAYTDVPEAIDYGENFIVHREGTEATPYLPNVIVSSNPYIR----PNDYGIPLTAEHWDERTIRNVKLAWPEVKQTKNFLWERGFKFYCLTPKSRHRVHSLWSNVDWHQIWDSNFGDPYRMDTRAPGVGEHQVHMNPQAAKDLGINDGDYVYVDANPADRPYIGAKPDDPFYRVARLMLRVKYNPAYPYHIVMMKHGTYIATEKSVKAAEMRKDGRALSADTGYQANFRYGSQQSVTRNWHMPMHQTDSLFHKA----KVFMGFLFGGEADNHAVNTVPKETLVRVTKAEDGGLGAKGTWAPAT…	1.732,10.446,7.893,1.618,8.956,4.339,-1.347,6.575,4.935,-3.933,9.326,5.628,-6.377,10.693,3.001,-4.781,14.181,3.185,-1.148,12.959,2.983,-0.317,15.483,0.179,-1.092,18.414,2.502,0.670,16.846,5.500,3.782,16.440,3.288,3.516,20.061,2.012,3.091,21.206,5.640,6.196,19.167,6.586,8.204,20.772,3.717,7.167,24.373,4.562,9.412,24.836,7.652,12.279,23.200,5.732,11.776,25.635,2.810,11.714,28.578,5.257,14.878,27.37…	INHWFHATRVNRATYLPLMLTGNVGVMGSGCHTWAGNYKAALFQGSPWTGPGFKGWVAEDPFAPNLDPAAHGKDIHAHAYFKDEEPAYWNHGDKPLIVDTPKAGRKVFTGATHMPTPTKAMLFTNVNLINNAKHVYEMVKNVNPNVEMILSVDIQMTATIEYSDIALPANSWLESEGLEVTASCSNPFLQIWKGGIPPVFDSRDDLVILAQIADALGRIIGDQRVQDYWKFALEGKREVYIQRLLDSCTTTVGYRLEDIMAGKYGPPGGALMLFRTYPRVPFWEQVHEDVPFYTDHGRLQAYTDVPEAIDYGENFIVHREGTEATPYLPNVIVSSNPYIRPNDYGIPLTAEHWDERTIRNVKLAWPEVKQTKNFLWERGFKFYCLTPKSRHRVHSLWSN…	2035772	Candidatus Omnitrophica bacterium
job.pdb	AF-A0A533ZB17-F1-model_v4 Nitrate oxidoreductase subunit alpha	38.200	416	210	6	3	398	713	1101	1.000	7.682E-17	292	400	1120	LARVGHKLAEQTGDARFADVWKLVDEKRTDAHLQRILDHSSNTKGYDALDLEAKAKKGIPTLM-------MNRTYPKAVGYEQVADSRPWYTKSGRLEFYRDEDEFIEAGENLPVHREPIDSTFYEPNVIVSAPHEALRPAG---------PEDYGVELSDMSGEIRQGRNVVKAWAELKKTPHPLAKDGYRFVFHTPKYRHGAHTMPIDTDMVAMLFGPFGDVYRHDRRTPYVAEGYVDIHPSDAREIGVEDGDYVFIDSDPEDRPFRGWQKNKRDYEFSRLLCRARYYPGTPRGVTRMWFNMYGATPGSVEGQKSREDGLAKNPRTNYQAMFRSGSHQSATRGWLKPTWMTDSLVRKGLFGQSIGK----GFLPDVHCPTGAPRESIVKITKAEPGG…	FAGVAAKLTEMTGDARMKNHFKFVYENRVDVYVQRVLDASATCYGYSADT----------MLKSEKGWMVMTRTYPRQPLWEETNESKPQWTRSGRIETYRVEPEAIEYGENFISHREGPECTPYLPN-------------AIMSSNPYVRPDDYGIPITAQHHDDKHVRNLRLPWQEIRRHANPLWEKGYQFYCVTPKTRHRVHSQWSVNDWVQIYESNFGDPYRMDKRTPGVGEHQMHINPQAAKDRGINDGDYLYVDGNPVDRPYRGWKPSDPFYKVSRLMIRCKYNPAYPYHVTMAKHAPYVATAKSVKGHETRPDGRAIAVDTGYQSNFRYGAQQSFTRSWLMPMHQTDSLPGKH----AIAWKFKFGYAIDHHAVNTTPKECLIRITKAEDGG…	2.024,-53.414,14.351,1.716,-51.787,10.840,5.453,-51.492,9.914,6.209,-55.237,9.556,4.459,-55.086,6.137,7.348,-52.971,4.692,10.174,-55.524,4.939,11.597,-55.621,1.381,11.225,-59.077,-0.034,14.976,-58.769,-0.881,17.639,-57.147,1.316,19.760,-55.472,-1.372,22.921,-54.523,0.569,24.208,-50.977,-0.144,25.403,-51.386,-3.782,27.882,-48.567,-3.118,29.332,-50.181,0.063,31.934,-52.250,-1.897,32.274,-50.142,-5.…	LALTALQPVIEVGNPLGEYPDRSWERVYHDQYRYDSSFTWCCSPNDTHACRIRAFVRNGVVMRVEQNYDHQTYEDLYGNRGTFAHNPRMCLKGYTFHRRVYGPYRLKGPLMRRGWKEWMDAGSPELTPEVKRKYKFDSRFLDDMVRVSWDTAYTYLAKAVIVVATRYSGEAGARRLREQGYPPEMIEMMKGAGVRCFKHRAGMPVLGIIGKMMNTRFNGGVLPLVDSWIRKVTPDQAQGGRYYSNYTWHGDQDPSQPWWNGTQNCDIDLSDMRFAKLNTSWGKNFVENKMPEAHWKLESIERGCRVVVITPEYNPTATRADYWIPVRPETDAALFLGATKIIIDENMHDVDYVKGYTDMPLLVRTDTLQYLDPRDVIKDFQFPDYSQRYSGRVQSLKPD…	2026887	Nitrospirae bacterium
job.pdb	AF-A0A1F9LSV7-F1-model_v4 Molybdopterin domain-containing protein	38.500	407	225	6	2	397	415	807	1.000	2.583E-16	282	400	828	VLARVGHKLAEQTGDARFADVWKLVDEKRTDAHLQRILDHSSNTKGYDALDLEAKAKKGIPT---LMMNRTYPKAVGYEQVADSRPWYTKSGRLEFYRDEDEFIEAGENLPVHREPIDSTFYEPNVIVSAPHEALRPAGP----EDYGVELSDMSGEIRQGRNVVKAWAELKKTPHPLAKDGYRFVFHTPKYRHGAHTMPIDTDMVAMLFGPFGDVYRHDRRTPYVAEGYVDIHPSDAREIGVEDGDYVFIDSDPEDRPFRGWQKNKRDYEFSRLLCRARYYPGTPRGVTRMWFNMYGATPGSVEGQKSREDGLAKNPRTNYQAMFRSGSHQSATRGWLKPTWMTDSLVRKGLFGQSIGK----GFLPDVHCPTGAPRESIVKITKAEPGGLGAEGLWR…	ILAGIANGLADVTGEKRFRDYFAFAAPDKRGVYIQRLLDTCTTTTGYKLEDI--MAGKYGPPGGCLLNFRTYPRIPFYEQVHDSEPFHTDTGRLHAYADVPEAIEYGENFIVHREGPEATPYLPNVIVSAN--------PYIRPEDYGIPLNAEHWDERTIRNVKMPWNKVKETRNFLWEKGFQFYCLTPKTRHRVHSSWSNVDWHMLYDSNFGDPYRLDKRAPSVGEHQLHMNPQAARDLGINDGDYVYVDANPADRPYLGAKPSDPFYKVSRCMLRVKYNHAYPYNCIMMKHAPFIATEKSVKAHETRPDGRALSENTGYQANLRYGSQQSITRNWHMPMHQTDTLFHKA----KVSMSFIFGGEADNHAINTVPKETLVRVTKAEDGGLGGKGIWK…	5.171,-26.744,8.435,7.649,-28.930,10.413,6.167,-27.735,13.743,2.674,-28.990,12.689,1.249,-25.589,11.649,-1.274,-25.733,8.776,-0.510,-23.296,5.906,-3.145,-21.943,3.503,-2.335,-19.843,0.424,-5.006,-17.577,-1.106,-3.823,-16.380,-4.539,-5.085,-16.310,-8.169,-2.067,-18.371,-9.185,-0.345,-21.540,-7.940,2.738,-19.570,-6.868,5.923,-20.512,-4.953,4.168,-20.097,-1.595,1.447,-22.523,-2.751,4.107,-25.284,-3.…	MERGAKIVVIAPEYGPPSTKADYWIPIRPTTDAALWLGITKLMIDNKWYDEAFVKRFTDFPLLVRKDNLKRLRAHEIFPDYKTLATLSPDGPSIKIQGITPEQHVKLGDFVVWDRKRNGPVAVTRDDIGETMARKGLEPALEGSFKIRLIDGKEIEVATLWTLYQTHLKDYDLDTVAEITRAPKNLIEQLARDIATMKPVSIHQGEGINHWFHATEMNRASYLPLMLTGNIGQRGAGSHTWAGNYKAALFQGSPWTGPGFKGWVAEDPFDINLDPKAPGKAVKTHAYTKDEEPAYWNHGDMALIVNTPKFGRKNFTGDTHMPTPTKAIIFSNVNLINNAKWAYGMIKNVNPNVEMIVSIDIQMTASIEYSDLALPANSWVEFEGLEITASCSNPFLQIW…	1797898	Deltaproteobacteria bacterium RIFOXYA2_FULL_55_11
job.pdb	AF-A0A1F7PNN0-F1-model_v4 Nitrate oxidoreductase subunit alpha	40.700	398	211	7	4	390	735	1118	1.000	8.173E-16	275	400	1122	ARVGHKLAEQTGDARFADVWKLVDEKRTDAHLQRILDHSSNTKGYDALDLEAKAKKGIPT--LMMNRTYPKAVGYEQVADSRPWYTKSGRLEFYRDEDEFIEAGENLPVHREPIDSTFYEPNVIVSAPHEALRPAGPEDYGVELSDMSGEIRQGRNVVKAWAELKKTPHPLAKDGYRFVFHTPKY--RHGAHTMPIDTDMVAMLFGPFGDVYRHDRRTPYVAEGYVDIHPSDAREIGVEDGDYVFIDSDPEDRPFRGWQKNKRDYEFSRLLCRARYYPGTPRGVTRMWFNMYGATPGSVEGQKSREDGLAKNPRTNYQAMFRSGSHQSATRGWLKPTWMTDSLVRKGLFGQSIGK-------GFLPDVHCPTGAPRESIVKITKAEPGGLGAEGLWRP	AGIAKALAEVTGDRRFADYFKFALEGRREIYLQRLLDTSTTTQGYKLQDIMAG-KYGPPGGALMLFRTYPRIPFYEQIHDSEPFHTDTGRLHAYADVPEAIEYGENFIVHREGPEATPYLPNVIVSSNPYVR----PEDYGIPPTAEHWDERTIRNVKLPWSRVKTTKNFLWEKGFHFYCLTPKTRHRVHSGWSNVD--WHMLLDSNFGDPYRLDKRAPSVGEHQLHMNPQAARDLGINDGDYVYVDANPADRPYLGASPADPFYRVSRCMLRVKYNHAYPYNCVMMKHAPFIATEKSVKAHETRPDGRALSENTGYQANLRYGSQQSVTRNWHMPMHQTDSLFHKA-------KVFMGFIFGGEADNHAINTVPKETLVRITKAEDGGLGGKGIWKP	17.959,-56.227,6.572,14.750,-54.780,8.057,15.077,-52.027,10.730,13.776,-54.669,13.200,16.558,-57.164,12.329,19.272,-54.468,12.520,18.043,-53.406,15.999,18.049,-57.066,17.149,21.692,-57.457,16.035,22.690,-54.179,17.754,20.804,-55.308,20.910,22.749,-58.606,20.962,26.128,-56.914,20.255,25.579,-54.067,22.779,24.399,-56.581,25.428,27.655,-58.585,25.150,29.918,-55.489,25.327,28.073,-54.062,28.379,28.39…	MERREFLRWIGVGAGTAAAELGLPLRLLAAADPDQNPLAGSVARDWERIYRDQYKYDTTFDWVCSPNDTHACRVRAFVRNGIVTRLGNTYDYQTYADLYGNHATANWNPRQCAKGYTFHRVLYGPYRLKHPIVRKGWKAWADAGFPELTPELKSKYMFDSRGQDEFIQISWEDAFHDIAKALVAIAERYSGEKGKERLLAQGYQPEMVEATGGAGTRTIKMRGGMGLLGVIGKYGMYRLNNSLALLDAAIRRIRPEEAKAGRNWSNYTWHGDQAPGHPWVHGLQASDCDFNDLRFSKLIIMDGKNLVENKLTDSHWFIECMERGAKIVVIAPEYGPPSTKADYWIPIRPQTDAALWLGVTRLMVENKWYDEAFVKAFTDFPLLVRTDTLKRLHAHEVFA…	1802108	Candidatus Rokubacteria bacterium RIFCSPLOWO2_12_FULL_69_21
job.pdb	AF-A0A2N1UUW0-F1-model_v4 Molybdopterin oxidoreductase	69.700	195	59	0	206	400	1	195	1.000	3.301E-14	274	400	212	PFGDVYRHDRRTPYVAEGYVDIHPSDAREIGVEDGDYVFIDSDPEDRPFRGWQKNKRDYEFSRLLCRARYYPGTPRGVTRMWFNMYGATPGSVEGQKSREDGLAKNPRTNYQAMFRSGSHQSATRGWLKPTWMTDSLVRKGLFGQSIGKGFLPDVHCPTGAPRESIVKITKAEPGGLGAEGLWRPAALGLRPGYE	PFGDIYRRDKRLPSVVEGYVDINPLDAKALGVDDGDYLYIDADPEDRPYRGWKKGTEAYKVSRLLLRARYYPGTPMGVTRTWHNMYGATFGSVKGHETREDGLAKNPETNYQAMYRYGSHQSATRAWLKPTLMTETLAHKAMFGQEIAKGFEADIHCPVGAPRESFVKITRAEAGGMGGQGKWRPVELGLRPTYE	-3.571,6.187,8.956,-1.473,3.554,10.588,1.265,5.386,12.527,3.142,5.356,15.852,6.010,7.813,16.497,7.282,5.349,19.143,6.922,2.290,16.838,5.627,0.123,19.707,4.882,-2.469,17.019,8.320,-3.150,15.490,6.591,-4.517,12.354,5.890,-0.907,11.292,8.415,-0.194,8.475,8.637,3.425,9.641,6.774,5.749,12.078,3.981,5.325,9.490,3.105,2.634,6.941,1.164,1.932,3.769,-2.417,0.694,3.702,-5.167,-0.432,1.333,-8.708,0.924,1.62…	PFGDIYRRDKRLPSVVEGYVDINPLDAKALGVDDGDYLYIDADPEDRPYRGWKKGTEAYKVSRLLLRARYYPGTPMGVTRTWHNMYGATFGSVKGHETREDGLAKNPETNYQAMYRYGSHQSATRAWLKPTLMTETLAHKAMFGQEIAKGFEADIHCPVGAPRESFVKITRAEAGGMGGQGKWRPVELGLRPTYESQAMKTYLKGGYVRVKK	2013813	Candidatus Melainabacteria bacterium HGW-Melainabacteria-1
job.pdb	AF-A0A3A0ARF6-F1-model_v4 Nitrate oxidoreductase subunit alpha	41.300	406	217	6	4	400	606	999	1.000	9.818E-15	260	400	1016	ARVGHKLAEQTGDARFADVWKLVDEKRTDAHLQRILDHSSNTKGYDALDLEAKAKKGIPT--LMMNRTYPKAVGYEQVADSRPWYTKSGRLEFYRDEDEFIEAGENLPVHREPIDSTFYEPNVIVSAPHEALRPAGPEDYGVELSDMSGEIRQGRNVVKAWAELKKTPHPLAKDGYRFVFHTPKYRHGAHTMPIDTDMVAMLFGPFGDVYRHDRRTPYVAEGYVDIHPSDAREIGVEDGDYVFIDSDPEDRPFRGWQKNKRDYEFSRLLCRARYYPGTPRGVTRMWFNMYGATPGSVEGQKSREDGLAKNPRTNYQAMFRSGSHQSATRGWLKPTWMTDSLVRKGLFGQSIGK-------GFLPDVHCPTGAPRESIVKITKAEPGGLGAEGLWRPAAL…	AEVAAAIGDQLGDQRYRDYWKFVLEGRPEVYIQRLLDSSLTTSGYRFEDIIAG-EYGEPGAALMLFRTYPRIPFWEQVHDSVPFYTDTGRLNSYCDIPEAIEYGENIISHREGPEATPYLPNVIVST-SRFIRPED---YGIPVDAMGWEERTVRNVAMAWEQVKLTQNPLWEEGFHFYCLTPKTRHRVHSSWSTVDWTIILDSNFGDPYRTDKRLPGPGDHQLHINPQAAQDLGIEDGDYVYVDANPADRPYIGWQPDDPFYKVARLMLRTKYNPAYPYHIVMLKHGPFMATEKSVIAHETRPDGLAKSEGTGYMANLRYGSQQSITRDWSMPMHQTDTLFHKT-------KAALGFIFGGEADNHALNTVPKETLVKITKAEDGGLDGKGPWEPTRT…	26.350,-5.639,-16.949,24.180,-2.586,-17.760,21.785,-2.230,-20.579,20.942,1.145,-22.202,18.012,1.834,-24.578,19.204,2.846,-28.064,16.534,5.513,-28.752,17.298,7.036,-25.326,21.022,7.142,-26.179,20.160,8.865,-29.501,17.951,11.328,-27.564,20.808,12.052,-25.133,23.374,12.393,-27.972,21.006,14.886,-29.690,21.192,16.999,-26.498,17.943,15.927,-24.755,15.369,17.649,-27.046,11.877,18.170,-25.646,9.505,15.1…	GPLMRKGWQEWADDGFPELTPENKSKYKFDARGLDELLPVSWETANDYIARGMIAIATRYSGEAGAELLRSQGYPEEMITAMGGAGTRTFKCRGGMGLLGVIGKYGMYRFANMLALLDTHVRGVDEHEARGGRIWSNYTWHGDQAPGHPFTTGLQTSDQDFNDLRNSQLHIQCGKNLVENKMAESHFFIEAMERGAKIVTITPEYSPPATKSDYWIPIRPATDTALFLGITRWLMDNEKYDAGFVKRFTDFPLLVRTDTLERLRAADLFADYEPGLDPSGPSFQQQQLTSEQYEKLGDYVVRDATTGEFVPLTRDDVGAAMDAKGIDPELDWSGTVELVDGSEVEVLTLWAMHREHLQEYDLDTVADITSAPKHLIERLANDIATIHPTAIHIGEGINH…	2026724	Chloroflexi bacterium
job.pdb	AF-A0A7C3JWE3-F1-model_v4 Nitrate oxidoreductase subunit alpha	37.900	269	149	5	138	397	5	264	1.000	8.721E-13	258	400	284	PEDYGVELSDMSGEIRQGRNVVKAWAELKKTPHPLAKDGYRFVFHTPKYRH----GAHTMPIDTDMVAMLFG-PFGDVYRHDRRTPYVAEGYVDIHPSDAREIGVEDGDYVFIDSDPEDRPFRGWQKNKRDYEFSRLLCRARYYPGTPRGVTRMWFNMYGATPGSVEGQKSREDGLAKNPRTNYQAMFRSGSHQSATRGWLKPTWMTDSLVRKGLFGQSIGK----GFLPDVHCPTGAPRESIVKITKAEPGGLGAEGLWRPAALGLRP	PEDYGVALDAEHWDERTIRNIKMPWSKAKQTKNFLWEKGFQFYCLTPKTRHRVHSGW-----SNVDWHMLYDSNFGDPYRLDKRAPCVGEHQLHMNPQAARDLGINDGDYVYVDANPADRPYLGAKPDDPFYRVARLMLRVKYNHAYPYNIVMMKHAPFIATEKSVKAHETRPDGRALSENTGYQANLRYGSQQSITRNWHMPMHQTDSLFHKA----KVSMSFIFGGEADNHAINTVPKETLVRITKAEDGGMGGKGIWKPATTGYTP	6.070,-2.741,-34.964,9.390,-3.366,-36.541,11.093,-4.144,-33.180,9.948,-6.961,-30.820,11.392,-8.298,-27.518,12.968,-11.129,-29.405,14.892,-8.705,-31.691,16.895,-7.479,-28.645,17.247,-10.860,-26.903,14.373,-10.663,-24.363,12.539,-14.011,-24.147,8.726,-14.267,-23.944,9.043,-15.913,-20.475,11.610,-13.406,-19.109,10.681,-12.883,-15.439,13.484,-10.432,-14.533,11.934,-7.148,-13.417,14.075,-5.029,-15.803…	PLVRPEDYGVALDAEHWDERTIRNIKMPWSKAKQTKNFLWEKGFQFYCLTPKTRHRVHSGWSNVDWHMLYDSNFGDPYRLDKRAPCVGEHQLHMNPQAARDLGINDGDYVYVDANPADRPYLGAKPDDPFYRVARLMLRVKYNHAYPYNIVMMKHAPFIATEKSVKAHETRPDGRALSENTGYQANLRYGSQQSITRNWHMPMHQTDSLFHKAKVSMSFIFGGEADNHAINTVPKETLVRITKAEDGGMGGKGIWKPATTGYTPDNENEMMKRYLAGDLTKVKT	2026735	Deltaproteobacteria bacterium
job.pdb	AF-A0A7V3XFQ8-F1-model_v4 Nitrate oxidoreductase subunit alpha	40.000	342	185	5	64	397	1	330	1.000	4.207E-14	251	400	351	LMMNRTYPKAVGYEQVADSRPWYTKSGRLEFYRDEDEFIEAGENLPVHREPIDSTFYEPNVIVSAPHEALRPAGPEDYGVELSDMSGEIRQGRNVVKAWAELKKTPHPLAKDGYRFVFHTPKYRHGAHTMPIDTDMVAMLFG-PFGDVYRHDRRTPYVAEGYVDIHPSDAREIGVEDGDYVFIDSDPEDRPFRGWQKNKRDYEFSRLLCRARYYPGTPRGVTRMWFNMYGATPGSVEGQKSREDGLAKNPRTNYQAMFRSGSHQSATRGWLKPTWMTDSLVRKGLFGQSIGKGF-------LPDVHCPTGAPRESIVKITKAEPGGLGAEGLWRPAALGLRP	LMLFRTYPRIPFYEQIHNNEPFYTDTGRLHAYSDIPEAIEYGENFIVHREGPEATPYLPNVIVSSNPLIR----PDDYGIPIDDEHWDDRTIRNIKMPWSRVKGTKNFLWEKGFQFYCLTPKTRHRVHSSW-SNVDWHMLYDSNFGDPYRLDKRAPSVGEHQLHINPQAARDLGINDGDYVYVDANPADRPYIGAKPNEFFYRVSRCMLRVKYNHAYPYNIVMMKHAPFIATEKSVKAHETRPDGRALSENTGYQANLRYGSQQSITRNWHMPMHQTDHLFHKA-------KAFMGFIFGGEADNHALNTVPKETLVRITKAEDGGMGGVGIWFPATTGFTP	19.922,21.460,-7.570,19.209,24.776,-9.440,18.877,23.905,-13.157,15.909,26.234,-13.764,16.034,29.459,-15.818,12.256,30.143,-15.534,9.909,31.599,-12.913,7.588,29.804,-12.286,9.852,26.822,-12.529,9.142,24.795,-15.708,11.024,21.451,-15.867,12.854,20.754,-19.095,12.241,24.287,-20.454,15.799,24.526,-21.876,15.648,21.029,-23.445,12.278,21.758,-25.109,12.693,25.426,-26.130,16.480,25.957,-26.437,17.403,22…	LMLFRTYPRIPFYEQIHNNEPFYTDTGRLHAYSDIPEAIEYGENFIVHREGPEATPYLPNVIVSSNPLIRPDDYGIPIDDEHWDDRTIRNIKMPWSRVKGTKNFLWEKGFQFYCLTPKTRHRVHSSWSNVDWHMLYDSNFGDPYRLDKRAPSVGEHQLHINPQAARDLGINDGDYVYVDANPADRPYIGAKPNEFFYRVSRCMLRVKYNHAYPYNIVMMKHAPFIATEKSVKAHETRPDGRALSENTGYQANLRYGSQQSITRNWHMPMHQTDHLFHKAKAFMGFIFGGEADNHALNTVPKETLVRITKAEDGGMGGVGIWFPATTGFTPDNENEFMKKYLAGELTNIIKK	1869227	bacterium
job.pdb	AF-A0A539DK42-F1-model_v4 Nitrate reductase	64.000	239	79	2	2	239	231	463	1.000	6.833E-14	240	400	469	VLARVGHKLAEQTGDARFADVWKLVDEKRTDAHLQRILDHSSNTKGYDALDLEAKAKKGIPTLMMNRTYPKAVGYEQVADSRPWYTKSGRLEFYRDEDEFIEAGENLPVHREPIDSTFYEPNVIVSAPHEALRPAGPEDYGVELSDMSGEIRQGRNVVKAWAELKKTPHPL-AKDGYRFVFHTPKYRHGAHTMPIDTDMVAMLFGPFGDVYRHDRRTPYVAEGYVDIHPSDAREIGVED	VAQLVTEKLAELTGDARFRDVFKFVRDGDVRPYLQRILNASSATKGYQFAQIEATAGEGTPTIMLNRTTPRCGGWEQTQESRPWYTKSGRLESYLAA------GENLPVHREPIDSTFYEPNVIVAEPHPAIRPDGPEVYGQDPSDVSVGKREARNVVKPWTEVGRTQHPLMAQEGYKFIFHTPKYRHGVHTTPIDVDMVAVLHGPFGDIYRHDRRTPWVTEGYVDINPADAREIGIED	25.600,3.095,-19.655,25.419,1.749,-23.152,23.687,-1.472,-22.042,21.273,0.574,-19.867,20.457,2.767,-22.906,19.834,-0.352,-25.024,17.442,-1.707,-22.337,15.610,1.451,-21.198,16.150,3.856,-24.142,17.509,6.347,-21.565,20.514,8.076,-23.208,23.751,6.658,-21.886,25.106,10.209,-21.419,22.047,11.146,-19.294,22.478,7.985,-17.164,26.168,8.861,-16.648,25.414,12.546,-15.922,22.757,11.564,-13.330,25.271,9.259,-…	PAQTEAITWAPAAAVEQLARDIAANKRQTLFAVGMGPNQFFNNDLKDRALFLVAALTDNVGHIGGNIGSYAGNYRVALFNGIPQYINENPFDLNLDPATPARVKQYWVAESAHYYNHEDKPLRAGDRMLTGRTHMPTPTKTMWFSNANSILGNVKWHYNVVNNVLPKMDLVCVNEWWWSTSCEYADVVFPVDSWAELRHPDMTASCTNSFLHVFPTSPIERVHDTHGDIEVAQLVTEKLAELTGDARFRDVFKFVRDGDVRPYLQRILNASSATKGYQFAQIEATAGEGTPTIMLNRTTPRCGGWEQTQESRPWYTKSGRLESYLAAGENLPVHREPIDSTFYEPNVIVAEPHPAIRPDGPEVYGQDPSDVSVGKREARNVVKPWTEVGRTQHPLMAQE…	2024894	Acidimicrobiaceae bacterium
job.pdb	AF-A0A6V8P545-F1-model_v4 Nitrate reductase / nitrite oxidoreductase, alpha subunit	59.200	113	46	0	2	114	729	841	1.000	3.138E-07	215	400	841	VLARVGHKLAEQTGDARFADVWKLVDEKRTDAHLQRILDHSSNTKGYDALDLEAKAKKGIPTLMMNRTYPKAVGYEQVADSRPWYTKSGRLEFYRDEDEFIEAGENLPVHREP	VLAGVGKALSRLTGDKRFEDYWKFVYDSKVEVYLQRIIDNSTTLKGYKIEELEENAKGGVPALLMTRTYPKIMGWEQSNENKPHYTKSGRMEFYRDEDEFIEHGENIPVHREP	-48.033,-43.382,15.863,-51.130,-45.455,14.983,-50.506,-48.620,12.921,-52.333,-48.277,9.574,-53.994,-51.593,8.686,-53.441,-53.203,5.244,-57.118,-52.467,4.431,-56.744,-48.748,5.300,-53.535,-48.643,3.195,-55.469,-50.062,0.201,-58.331,-47.568,0.760,-55.775,-44.708,0.902,-54.163,-46.235,-2.249,-57.494,-46.210,-4.140,-58.247,-42.613,-3.048,-54.754,-41.616,-4.289,-55.389,-43.424,-7.618,-58.616,-41.389,-…	MQEITRREFVKMGMASMAGLFLRGLELSSLQFVPEVDNPLDSYPERGWEKIYRDQFRYDSTFHFLCAPNDTHNCLLRAYVKNGVVTRIGPSYGYGKARDVYGNQASHRWDPRCCQKGLALVRRFYGPRRVKNHFVRKGFKEWYDAGFPRDEAGRIPPQYLNRGKEPFVKVSFEEACEIVAQTTVNIATTYSGDKGTELLRKQDYDEAMIEAMKGAGTQVLKLRGGMPLLGATRIFGLYRFANSLALLDAKMRQVDQEAALGARAWDNYSWHTDLPPGHTMTCGQQTIDFDLATAENAAMVVCWGMNWIVTKMPDGHWLTEARLKGTRVVTVACEYQATSNKADELILLRPGSDPAFALGLAQVIIQEKLYDAEFVKGHTDLPLLVRMDTLKLLKPQDLI…	2754717	Candidatus Hakubanella thermoalkaliphilus
job.pdb	AF-A0A3M1KXE0-F1-model_v4 Molybdopterin oxidoreductase	57.500	139	59	0	2	140	292	430	1.000	2.949E-08	204	400	430	VLARVGHKLAEQTGDARFADVWKLVDEKRTDAHLQRILDHSSNTKGYDALDLEAKAKKGIPTLMMNRTYPKAVGYEQVADSRPWYTKSGRLEFYRDEDEFIEAGENLPVHREPIDSTFYEPNVIVSAPHEALRPAGPED	TFALVAARLAELTADRRFHDYWKFALEGEPEVYTQRVIDASSNLRGYRLEEIAAKAQEGIPSLIMTRSYPKYVGMDQKLGSRPWYTKSGRLEFYREEPEFVEAGENLPVFREAVDSTHRAPNVIVARPHPLLRPASPRD	-20.647,-11.417,27.058,-24.035,-12.888,26.102,-26.809,-10.732,27.631,-29.462,-13.474,27.363,-27.323,-16.258,28.863,-25.662,-13.760,31.282,-22.339,-15.517,30.618,-19.158,-15.342,28.496,-19.513,-17.048,25.166,-16.734,-18.134,22.787,-16.605,-16.251,19.466,-13.935,-17.217,16.902,-12.312,-15.254,14.067,-14.541,-17.009,11.498,-17.867,-16.512,13.343,-18.919,-13.494,11.187,-22.102,-12.653,9.230,-24.331,-…	WDTEANAPKVVTRDHVGVDFARLGIAPALEGSFTVTTVDGTEVEVQPLFQVYLRFLEENYRPELAEIVTGVPAAQIERLARLVAANAGRTKLTQGMGVNQYQHADLKDRAMYLLCALTDNVGGLEGNIGSYAGNYRLPLFNGAGQYLAENPFDAELDAGRPAHVKFYWKAESAHFYSHDDHPLVVGERMLTGKTHMPTPTKAIWFVDANSALGNAKWKYNIIMNTLPKIEMIVTNEWWWSLTCEYSDIILAVDAWNENKYWDIAGSVTNPFVYVWPKTGHRRFFDTRNDCETFALVAARLAELTADRRFHDYWKFALEGEPEVYTQRVIDASSNLRGYRLEEIAAKAQEGIPSLIMTRSYPKYVGMDQKLGSRPWYTKSGRLEFYREEPEFVEAGENLP…	2026735	Deltaproteobacteria bacterium
job.pdb	AF-A0A7C4G893-F1-model_v4 Molybdopterin oxidoreductase	60.000	130	52	0	3	132	704	833	1.000	2.779E-07	192	400	840	LARVGHKLAEQTGDARFADVWKLVDEKRTDAHLQRILDHSSNTKGYDALDLEAKAKKGIPTLMMNRTYPKAVGYEQVADSRPWYTKSGRLEFYRDEDEFIEAGENLPVHREPIDSTFYEPNVIVSAPHEA	YAGVAAALARLTGDGRFDDYWKFVRDNRVDVYLQRIIDGSAPLRGYNIADLEARAADGVPALMNTRTYPRTFSWEQVHESKPWYTKTGRLEFYRGEREFIEAGENMVVYREPVDSTFYDPNVIVARPHPA	-47.986,-29.945,-52.542,-45.115,-27.915,-51.020,-42.931,-30.537,-49.274,-42.801,-30.086,-45.473,-39.837,-27.662,-45.001,-39.339,-29.236,-41.611,-39.051,-32.806,-43.020,-35.391,-32.227,-44.074,-32.724,-30.413,-42.017,-31.500,-27.516,-44.240,-28.020,-27.384,-45.696,-25.768,-26.392,-42.733,-22.539,-25.652,-44.707,-23.163,-21.909,-44.153,-22.636,-22.603,-40.396,-18.997,-23.538,-41.239,-18.374,-19.754…	RVANPLAEYPNRDWERLYRDIFRHDRTFTFLCAPNDTHNCLLRAFVKNNVLVRIEPTYGYGKATDLSGRRASPRWDPRCCQKGLVLGRRLYGDRRVKGAFVRRGFKEWVERGFPRDPVTGRAPAELMRRGWDSFVRVPYEEAYALHARALENIARTYSGPQGARYLLAQGYDPAMVEAAGGSGVRTIKVRGGMAKLGVTRIVGTYRFGNMLALLDAHVRGVGPDQALGAGFWDSYSWHTDLPPGHPMVHGDQTSDWELFAAEHAGLVLVWGMNWITTKMPDSHWLTEARLKGTRVVVITVEYSATANKGDEVIVIRPGTDPAFALGLAQVIIRERLYDAAFVKRYTDLPRLVRLDTLEPLLARDVFPGHREAPLGNWTRVLARGESAPPAPAQDGMLIP…	2026778	Phycisphaerae bacterium
job.pdb	AF-A0A382PMB2-F1-model_v4 Uncharacterized protein	48.600	179	91	1	220	398	2	179	1.000	2.949E-08	178	400	196	VAEGYVDIHPSDAREIGVEDGDYVFIDSDPEDRPFRGWQKNKRDYEFSRLLCRARYYPGTPRGVTRMWFNMYGATPGSVEGQKSREDGLAKNPRTNYQAMFRSGSHQSATRGWLKPTWMTDSLVRKGLFGQSIGKGFLPDVHCPTGAPRESIVKITKAEPGGLGAEGLWRPAALGLRPG	VGEEEIDINPDDAKELGVKDGDYVWVDANPEDRPFYGHEDRPELAAIARLMVRVHYNPALPRNMTIIIHGGNAATHRSKKAQIENADGSSRTD-TGYIATFRSGSQQSVVRSWLQPTQMTESLAHKDFFTNKILKGFTVDTHTPTGAPKEVMVKITHAEDGGRGGEGTWEPATSGFTPG	2.194,-3.855,16.669,4.230,-5.016,13.678,4.624,-2.068,11.283,2.932,-3.343,8.108,2.325,-1.260,4.993,-1.024,0.536,4.855,-3.441,1.939,2.276,-4.501,5.466,3.206,-8.195,6.051,2.412,-10.698,8.802,3.194,-12.772,7.589,6.199,-16.070,8.154,4.481,-14.968,6.161,1.383,-13.924,3.238,3.592,-17.325,3.452,5.356,-19.121,3.527,1.967,-17.041,0.449,1.013,-17.999,-1.228,4.342,-14.333,-1.326,5.498,-13.077,-0.192,8.953,-9…	WVGEEEIDINPDDAKELGVKDGDYVWVDANPEDRPFYGHEDRPELAAIARLMVRVHYNPALPRNMTIIIHGGNAATHRSKKAQIENADGSSRTDTGYIATFRSGSQQSVVRSWLQPTQMTESLAHKDFFTNKILKGFTVDTHTPTGAPKEVMVKITHAEDGGRGGEGTWEPATSGFTPGNENEDMKRFLAGGNIDD	408172	marine metagenome
job.pdb	AF-A0A383BGD0-F1-model_v4 Uncharacterized protein	40.000	257	135	5	97	345	1	246	1.000	9.318E-09	173	400	246	DEDEFIEAGENLPVHREPIDSTFYEP-------NVIVSAPHEALRPAGPEDYGVELSDMSGEIRQGRNVVKAWAELKKTPHPLAKDGYRFVFHTPK-YRHGAHTMPIDTDMVAMLFGPFGDVYRHDRRTPYVAEGYVDIHPSDAREIGVEDGDYVFIDSDPEDRPFRGWQKNKRDYEFSRLLCRARYYPGTPRGVTRMWFNMYGATPGSVEGQKSREDGLAKNPRTNYQAMFRSGSHQSATRGWLKPTWMTDSLVRK	EEDEWIDQGENLIIHREPREATPYQPRVIVAPKNFPLLRPR---------DYGISDAETDGDAKTLYNKIMTSAELLETKNPLQKKGLLFTLSTPKPRHRTHSSWG-SSDWNAIWASNFGDPYRKDRRMPWVGEEEMDIHPDDAMNLGINDGDYVWVDADPADRPYIGVKEGDPFYEVSRLMIRARYNNALPKGMLIIIHGLAGATHRTIKAQKVNEDGSSMTD-TGYTSSVRFGSQQSVVRGYLQPTQMTESLVHK	-28.368,16.188,17.116,-25.384,13.916,16.203,-27.393,10.663,15.762,-25.138,9.587,12.844,-21.958,10.167,14.916,-23.547,8.240,17.820,-24.592,5.400,15.441,-21.020,5.304,14.046,-19.499,5.631,17.581,-17.593,8.737,16.339,-19.268,11.064,18.888,-16.091,10.802,21.057,-12.333,11.181,20.538,-11.282,7.552,21.149,-8.894,5.079,19.491,-10.331,3.131,16.544,-8.608,0.477,14.430,-8.174,1.242,10.703,-10.546,-0.430,8.…	EEDEWIDQGENLIIHREPREATPYQPRVIVAPKNFPLLRPRDYGISDAETDGDAKTLYNKIMTSAELLETKNPLQKKGLLFTLSTPKPRHRTHSSWGSSDWNAIWASNFGDPYRKDRRMPWVGEEEMDIHPDDAMNLGINDGDYVWVDADPADRPYIGVKEGDPFYEVSRLMIRARYNNALPKGMLIIIHGLAGATHRTIKAQKVNEDGSSMTDTGYTSSVRFGSQQSVVRGYLQPTQMTESLVHK	408172	marine metagenome
job.pdb	AF-A0A3C0ZSJ2-F1-model_v4 Molybdopterin oxidoreductase	20.200	341	136	13	55	379	2	222	1.000	2.314E-08	170	400	222	AKAKKGIPTLMMNRTYPKAVG-YEQV--------------ADSRPWYTKSGRLEFYRDEDEFIEAGENLPVHREPIDSTFYEPNVIVSAPHEALRPAGPEDYGVELSDMSGEIRQGRNVVKAWAELKKTPHPLAKDGYRFVFHTPKYRHGAHTMPIDTDMVAMLFGPFGDVYRHDRRTPYVAEGYVDIHPSDAREIGVEDGDYVFIDSDPEDRPFRGWQKNKRDYEFSRLLCRARYYPGTPRGVTRMWFNMYG-ATPGSVEGQKSREDGLAKNPRTNYQAMFRSGSHQSATRGWLKPTWMTDSLVRKGLFGQSIGKGFLPDVHCPTGAPRESIVKITKAEP	EKLKKGPVKLHHENPGRKRIPFYEQIQGGQPFPPVSYPMTIDKTAQFVKSGRIEFYKDEDTFIKVGECLPVHKPP----FEET-----------------------------------------EYVL--NPAARDLYKYTYITRNSIH----RVHSTHSNNQMM-----------RELQDDSAKVYLNPDDASEKGVKAGDLVEV--------FNDR---------GRLIAEAVLDPGVRTMTVIFEEGWWSRYTHG-----------------TSYNTLLY---------PWINPVHEV---------------YFVSQMWAPNTSWNECLVDFKKAEM	39.350,39.069,-7.295,39.703,42.906,-7.485,35.899,43.373,-7.524,35.558,41.283,-4.309,38.043,43.636,-2.582,35.718,46.602,-3.357,32.736,44.915,-1.613,30.098,42.171,-2.033,29.923,41.161,-5.638,26.983,39.434,-7.305,28.100,35.984,-8.496,27.417,35.516,-12.247,23.587,35.497,-12.366,21.250,37.190,-14.865,18.607,38.427,-12.370,17.961,42.232,-12.511,19.241,44.305,-9.615,20.914,43.183,-6.362,18.367,40.487,-5…	LEKLKKGPVKLHHENPGRKRIPFYEQIQGGQPFPPVSYPMTIDKTAQFVKSGRIEFYKDEDTFIKVGECLPVHKPPFEETEYVLNPAARDLYKYTYITRNSIHRVHSTHSNNQMMRELQDDSAKVYLNPDDASEKGVKAGDLVEVFNDRGRLIAEAVLDPGVRTMTVIFEEGWWSRYTHGTSYNTLLYPWINPVHEVYFVSQMWAPNTSWNECLVDFKKAEM	2053610	Sarcina sp.
job.pdb	AF-A0A1G1KCP1-F1-model_v4 Uncharacterized protein	40.200	194	107	3	209	398	9	197	1.000	4.249E-07	154	400	214	DVYRHDRRTPYVAEGYVDIHPSDAREIGVEDGDYVFIDSDPEDRPFRGWQKNKRDYEFSRLLCRARYYPGTPRGVTRMWFNMYGATPGSVEGQKSREDGLAKNPRTNYQAMFRSGSHQSATRGWLKPTWMTDSLVRKGLFGQSIGKGFL----PDVHCPTGAPRESIVKITKAEPGGLGAEGLWRPAALGLRPG	DPYRMDKRTPWVGENQLHINPQAGKALGINDGDYVYVDANPADRPYIGAKPEDPFYKVARLMLRAKYNSAYPYHIVMMKHAPNIATERSVKAHETRPDKRALSELG-YQSNFRYGSQQSITRNWHMPMHQTDSLFHKA----KVFMGFLFGGEADNHAVNTVPKETLVRVTKAEDGGLGGKGVWAPATTGYTPG	-0.912,12.793,3.055,-2.314,13.675,6.527,-5.706,14.655,5.032,-5.688,11.879,2.393,-5.541,8.958,4.862,-7.716,7.663,7.714,-4.400,7.046,9.561,-3.370,10.732,9.736,-1.739,11.575,13.099,0.189,14.869,13.562,1.622,13.517,16.784,2.632,10.105,15.339,1.483,8.318,18.525,2.051,5.055,16.647,5.790,5.175,15.902,5.244,2.489,13.218,3.516,5.085,11.001,6.113,6.229,8.413,5.001,9.878,8.687,2.149,12.007,10.152,0.030,9.95…	MIWDSNFGDPYRMDKRTPWVGENQLHINPQAGKALGINDGDYVYVDANPADRPYIGAKPEDPFYKVARLMLRAKYNSAYPYHIVMMKHAPNIATERSVKAHETRPDKRALSELGYQSNFRYGSQQSITRNWHMPMHQTDSLFHKAKVFMGFLFGGEADNHAVNTVPKETLVRVTKAEDGGLGGKGVWAPATTGYTPGAESEAMRKYIDGGFVST	1801824	Omnitrophica bacterium RIFCSPHIGHO2_02_FULL_63_14
job.pdb	AF-A0A354XGS1-F1-model_v4 Formate dehydrogenase	15.000	220	114	10	162	378	14	163	1.000	2.058E-05	147	400	163	WAELKKTPHPLAKDGYRFVFHTPKYRHGAHTMPIDTDMVAMLFGPFGDVYRHDRRTPYVAEGYVDIHPSDAREIGVEDGDYVFIDSDPEDRPFRGWQKNKRDYEFSRLLCRARYYPGTPRGVTRMWFNMYGATPGSVEGQKSREDGLAKNPRTNYQAMFRSGS---HQSATRGWLKPTWMTDSLVRKGLFGQSIGKGFLPDVHCPTGAPRESIVKITKAE	YRTIQER-DNSAD--YPIILTSG--RLVEYEGGGE-ETRSMSWLAELQ-----------QEMFVEMNPADANDIGVRDGDDVWVEG----------------AEGGRVKVKALVTPRVDRKVAFMPFHFGGVFQGESLHDRYPEGT--------------VPYVIGEAANTATT---------------------YGY--DPVTLMQETKCTICRIERAS	15.672,4.599,-21.655,19.048,4.492,-19.892,19.519,5.380,-16.223,20.144,9.070,-15.488,22.259,10.353,-12.579,19.826,13.298,-12.594,16.766,14.288,-14.564,16.394,17.815,-13.136,16.523,17.023,-9.375,16.217,13.217,-8.914,18.188,10.187,-10.092,16.069,8.222,-12.525,16.691,4.453,-12.568,14.952,3.235,-15.753,17.013,0.413,-17.315,18.245,-1.109,-14.028,14.694,-1.330,-12.587,12.970,-2.492,-15.820,15.580,-5.174…	WDDFDSIMRLPTLYRTIQERDNSADYPIILTSGRLVEYEGGGEETRSMSWLAELQQEMFVEMNPADANDIGVRDGDDVWVEGAEGGRVKVKALVTPRVDRKVAFMPFHFGGVFQGESLHDRYPEGTVPYVIGEAANTATTYGYDPVTLMQETKCTICRIERAS	1486246	Halomonas sp.
job.pdb	AF-A0A420Z621-F1-model_v4 Molybdopterin oxidoreductase	18.200	400	173	21	4	379	2	271	1.000	6.104E-08	146	400	271	ARVGHKLAEQTGDARFADVW--KLVDEKRTDAHLQRILDHSS-NTKGYDALDLEAKAKKGIPTLMMNRTYPKAVG-YEQVADSRPWYT--------------KSGRLEFYRDEDEFIEAGENLPVHREPIDSTFYEPNVIVSAPHEALRPAGPEDYGVELSDMSGEIRQGRNVVKAWAELKKTPHPLAKDGYRFVFHT--PKYRHGAHTMPIDTDMVAMLFGPFGDVYRHDRRTPYVAEGYVDIHPSDAREIGVEDGDYVFIDSDPEDRPFRGWQKNKRDYEFSRLLCRARYYPGTPRGVTRM---WFNMY-GATPGSVEGQKSREDGLAKNPRTNYQAMFRSGSHQSATRGWLKPTWMTDSLVRKGLFGQSIGKGFLPDVHCPTGAPRESIVKITKAEP	FWVARELAKR-LNPEFEKYFYPELDENAASQKIIEILLETGGFETKGIT-LD---MLKKGPVRLHSTAPDDRQIPFYEQIHERAPFPPRSYPPPLKATAKFLKSGRIEFYKDEDLFLKTGEQLPVHKE----TFLET-----------------------------------------EYKA--DPEARKKYRLRFVTKNSLYRV------HST-HSNNVWL----------NELQGHKPKVFLNEADAKERSIHTGDFVEI--------YNNR---------GKTKAYAFIDSGCRKGTAIFEQGWWARYLKNE---------------------SYNSLTM--------PWIKPLHEI---------------YFVPGIWTPTTVWNECLVDVRRIKV	21.425,2.492,-6.415,24.436,1.221,-8.469,26.142,-0.314,-5.388,23.049,-2.481,-4.789,23.239,-3.732,-8.403,27.010,-4.452,-8.095,26.485,-6.350,-4.802,23.539,-8.286,-6.271,25.661,-9.083,-9.369,28.497,-10.421,-7.138,26.063,-12.597,-5.142,24.413,-14.001,-8.303,27.764,-14.630,-10.066,31.149,-13.167,-8.951,32.147,-12.790,-12.594,29.340,-10.240,-13.113,31.185,-7.726,-10.878,33.441,-6.864,-13.876,30.459,-5.0…	AFWVARELAKRLNPEFEKYFYPELDENAASQKIIEILLETGGFETKGITLDMLKKGPVRLHSTAPDDRQIPFYEQIHERAPFPPRSYPPPLKATAKFLKSGRIEFYKDEDLFLKTGEQLPVHKETFLETEYKADPEARKKYRLRFVTKNSLYRVHSTHSNNVWLNELQGHKPKVFLNEADAKERSIHTGDFVEIYNNRGKTKAYAFIDSGCRKGTAIFEQGWWARYLKNESYNSLTMPWIKPLHEIYFVPGIWTPTTVWNECLVDVRRIKV	2026804	Candidatus Woesebacteria bacterium
job.pdb	AF-A0A7C4BLQ5-F1-model_v4 Formate dehydrogenase subunit alpha	21.200	113	54	4	178	288	111	190	1.000	2.787E-05	145	400	225	RFVFHTPKY--RHGAHTMPIDTDMVAMLFGPFGDVYRHDRRTPYVAEGYVDIHPSDAREIGVEDGDYVFIDSDPEDRPFRGWQKNKRDYEFSRLLCRARYYPGTPRGVTRMWF	PFILVTVRRLEHYNIGSMTRRSPSLM----------------KLCSDPVVDINPQDAKEYGILDGSRVKLKND------RG-----------EVMYFARMNPRVPRGYLYTDF	12.122,-9.506,-4.929,12.811,-6.946,-7.788,11.378,-9.107,-10.608,10.196,-7.328,-13.768,7.345,-9.163,-15.504,5.496,-8.384,-18.749,1.716,-8.054,-18.549,0.280,-8.273,-22.080,-2.900,-6.507,-23.207,-5.816,-8.919,-22.787,-8.744,-6.581,-23.656,-9.595,-3.162,-25.127,-10.005,-0.237,-22.680,-13.622,0.552,-21.872,-15.287,3.454,-23.657,-12.877,6.424,-23.984,-10.352,5.113,-21.439,-6.667,5.322,-22.431,-3.613,3.…	ERRVQLFEKAVEPPGIALPDWQILTKLAKKLGYDWGYNSPEDIAREIREVWQAWKGINYDRLRLVGIQWPCPDENHPGTNILFTQGFPKGKVHLAIPRHIEPLESQTQEKPFILVTVRRLEHYNIGSMTRRSPSLMKLCSDPVVDINPQDAKEYGILDGSRVKLKNDRGEVMYFARMNPRVPRGYLYTDFHFDKALTNLLVSPGLDELMDAPEYKVSTVAIEVVK	2024963	Caldimicrobium sp.
job.pdb	AF-X0UDB7-F1-model_v4 Molydop_binding domain-containing protein	17.600	130	75	4	168	297	45	142	1.000	4.527E-05	144	400	172	TPHPLAKDGYRFVFHTPKYRHGAHTMPIDTDMVAMLFGPFGDVYRHDRRTPYVAEGYVDIHPSDAREIGVEDGDYVFIDSDPEDRPFRGWQKNKRDYEFSRLLCRARYYPGTPRGVTRMWFNMYGATPGS	PESPSSRDGYPFTLLAGTT--------------LYQFGTGSRTSRSSRLSKFSPKAFVEVSEPDAESLGINDGDMVKVVS-----PVD------------EVTAAAKVTDALSQGMIFMPVSF-PESPVN	7.095,48.373,-41.346,6.532,48.664,-37.516,10.184,48.815,-36.305,11.125,52.173,-37.905,9.504,54.262,-35.105,11.023,52.708,-31.934,14.789,53.507,-32.214,15.468,49.824,-31.444,18.281,48.108,-33.410,16.745,45.340,-35.409,19.076,42.426,-34.533,17.695,40.587,-37.606,17.381,41.779,-41.212,15.006,38.954,-42.266,12.809,36.165,-40.817,15.315,33.745,-42.336,18.128,35.026,-40.065,15.865,34.403,-37.049,15.209…	QLAKGMDYPMLYSSPQQVMDEIEGLVPKAQFPSGPGRFLPVDYVPESPSSRDGYPFTLLAGTTLYQFGTGSRTSRSSRLSKFSPKAFVEVSEPDAESLGINDGDMVKVVSPVDEVTAAAKVTDALSQGMIFMPVSFPESPVNGLFDIVLDPGTKTPALKTCLVRLERIANHG	412755	marine sediment metagenome
job.pdb	AF-A0A1F4Y9Y9-F1-model_v4 4Fe-4S Mo/W bis-MGD-type domain-containing protein	22.300	67	35	1	221	287	702	751	1.000	1.059E-03	144	400	795	AEGYVDIHPSDAREIGVEDGDYVFIDSDPEDRPFRGWQKNKRDYEFSRLLCRARYYPGTPRGVTRMW	WQSWVEIHPEQAHHLGIKEDDWVWVES-----------------ILGKIKIKAKLYPGTLPEVISIP	-30.391,-1.816,-43.708,-30.520,-5.214,-45.495,-27.002,-6.733,-45.752,-26.502,-8.420,-49.147,-24.703,-11.783,-49.635,-21.862,-9.813,-51.316,-21.472,-7.528,-48.263,-21.428,-10.670,-46.049,-18.591,-12.197,-48.132,-16.624,-8.909,-48.054,-17.180,-8.742,-44.255,-16.088,-12.409,-43.815,-12.958,-11.814,-45.957,-11.972,-8.822,-43.768,-12.656,-10.737,-40.507,-10.577,-13.789,-41.573,-7.693,-11.660,-42.944,-…	MQITRRDFLAFSGFTLAGITLGEWGKSQILSKEEYKDALLAGIGKEEFKLSICGQCPAGCGIVVRLVDGYPRKIDGNPLCPLSRGKLCPKGQNGLQVLYDPDRLVGPVKRIGEKRGNQWEKISWEEAVDIVTNRLKEQKENRKAHQLLVLTQENRGLSGNLWEQFTSAYGTPNLVQVNLLRDPGILWAHYLMQGIQDYPAYDIENARYVLSFGTPILEGWYSPTWMQRMYGNFRRKKPETRGKLVQIEPRLSPSAANADEWIGVNPGTEAALALGLAYTIMKEGRYEENFVRERTFGFEDWTDKQGQEHIGFKNWVLQEYTTETVSKITGVPIVTIIRLAREFAELKPALAIGEKRPNSGDFNLQMAVLALNALVGGLDSKGGTLIQREVPFKKFPTVE…	1802785	candidate division Zixibacteria bacterium RBG_16_48_11
job.pdb	AF-A0A7C0UG80-F1-model_v4 Formate dehydrogenase subunit alpha	21.500	116	56	4	175	288	349	431	1.000	3.774E-05	140	400	466	DGYRFVFHTPKY--RHGAHTMPIDTDMVAMLFGPFGDVYRHDRRTPYVAEGYVDIHPSDAREIGVEDGDYVFIDSDPEDRPFRGWQKNKRDYEFSRLLCRARYYPGTPRGVTRMWF	EQYPFILTTGRELFHYHTGSMTRRVDALN----------------KVSPEPFVEINPEDARDMAVEDGAMLRVTS------RRG-----------AIELKARLSKRPDRGVVFIPF	-13.508,-2.109,16.982,-15.850,-1.136,14.129,-14.095,-1.046,10.709,-13.633,2.435,9.378,-13.504,4.189,12.803,-9.688,4.539,13.147,-9.586,8.386,13.105,-12.083,8.460,15.997,-10.030,5.946,18.020,-6.667,7.696,17.396,-8.053,11.211,18.063,-9.581,9.919,21.325,-6.179,8.491,22.336,-4.493,11.836,21.466,-7.217,13.659,23.463,-6.271,11.637,26.577,-2.513,12.252,26.028,-3.144,16.033,25.795,-5.516,16.200,28.800,-3.…	QRPGTDVALLNSMMHVIVKEGLMDKDFIVFRTEGFDQEFLKGLDEFTPEVGQKITGVPKEKIIESARLYAGASSPGIYYTMGITQHSHGTDNVFCIANLGLMTGSLGKESSGVNPLRGQNNVQGSSDMGCSPNMYPGYQKLTISTIKEKFETLWGAKLSDREGMTATDMLSAAEAKELRAMYIMGENPVLSDPDMAHTVKALGALDFLVVQDIFMTETAELADVVLPAASFAEKEGTFTNTERRVQRVRKAVSPPGEAREDLWIIAELSNRMGYEMKYPRIEAVFQEMGMAWPAMGGMTYSRLNRGGLQWPCPTQDHPGTPYLFKGGFPRGKGRFTVVKYRPSIEETDEQYPFILTTGRELFHYHTGSMTRRVDALNKVSPEPFVEINPEDARDMAVED…	2026887	Nitrospirae bacterium
job.pdb	AF-A0A3D4QDD4-F1-model_v4 Oxidoreductase	19.600	127	64	5	172	295	1	92	1.000	6.130E-05	139	400	129	LAKDGYRFVFHT--PKYRHG-AHTMPIDTDMVAMLFGPFGDVYRHDRRTPYVAEGYVDIHPSDAREIGVEDGDYVFIDSDPEDRPFRGWQKNKRDYEFSRLLCRARYYPGTPRGVTRMWFNMYGATP	LKARGFDMQLITGRPAAPHFHSWT---HYAWQAQEMWP---------------DLYVQIHPAKAAALGIEDGREVTVETDH-----------------GQIRARAWLHAGIRLDTVFIPIGWDRAQP	-2.451,-13.049,12.087,-6.038,-12.376,13.310,-4.892,-12.799,16.944,-2.261,-10.084,16.203,-5.025,-7.697,15.017,-4.668,-8.264,11.234,-8.372,-8.367,10.321,-8.471,-7.126,6.682,-7.368,-8.619,3.320,-4.884,-6.637,1.175,-5.509,-6.804,-2.574,-3.231,-5.063,-5.092,-3.874,-4.054,-8.709,-3.816,-1.410,-11.437,-3.864,2.311,-10.550,-6.065,4.959,-12.082,-5.840,5.539,-15.865,-2.885,8.025,-15.796,-0.654,5.359,-14.23…	LKARGFDMQLITGRPAAPHFHSWTHYAWQAQEMWPDLYVQIHPAKAAALGIEDGREVTVETDHGQIRARAWLHAGIRLDTVFIPIGWDRAQPFHPWPSVNHLTDETQRDPLSDHANLKGYMCRVSARSP	1898112	Rhodospirillaceae bacterium
job.pdb	AF-A0A1V5LAE5-F1-model_v4 Putative formate dehydrogenase	22.200	117	56	4	173	287	105	188	1.000	5.769E-05	139	400	224	AKDGYRFVFHTPKYR--HGAHTMPIDTDMVAMLFGPFGDVYRHDRRTPYVAEGYVDIHPSDAREIGVEDGDYVFIDSDPEDRPFRGWQKNKRDYEFSRLLCRARYYPGTPRGVTRMW	AADGYAFTLTTGIEREHFGTGSRSRRAPGLS----------------GLVAEGRLEINATDASSLGIATGDRVQVTS-----PW------------GNIEPVAVIAPTVPQGLVFMP	14.869,-5.106,-10.086,13.515,-8.556,-11.002,12.033,-9.965,-14.246,8.405,-11.081,-14.149,7.764,-13.869,-16.709,4.524,-14.855,-18.436,3.301,-18.113,-16.884,-0.110,-18.219,-18.655,-1.474,-16.501,-21.795,-3.877,-13.655,-21.299,-7.414,-14.806,-20.843,-9.762,-14.520,-23.857,-10.550,-10.834,-24.519,-7.818,-9.656,-22.092,-4.567,-7.888,-23.045,-1.419,-7.012,-21.071,-1.796,-3.541,-19.591,1.055,-2.148,-21.7…	MQRVREALPPLDGCKPDWEIVLALANQLGADWAYASPADIMVEIAKAVPQYAGISYERLDQGDIQWPCVSVEDEGTPVLYADGFGERKALLQPVEVAPVDTADSAADGYAFTLTTGIEREHFGTGSRSRRAPGLSGLVAEGRLEINATDASSLGIATGDRVQVTSPWGNIEPVAVIAPTVPQGLVFMPQHYAEAAAAALFPAVSDPVTKVPALKAVPVNVQKKA	1852789	Actinobacteria bacterium ADurb.Bin444
job.pdb	AF-A0A644VAN1-F1-model_v4 Acetylene hydratase	17.000	117	65	6	171	287	589	673	1.000	6.130E-05	139	400	727	PLAKDGYRFVFHTPKYRHGAHTMPIDTDMVAMLFGPFGDVYRHDRRTPYVAEGYVDIHPSDAREIGVEDGDYVFIDSDPEDRPFRGWQKNKRDYEFSRLLCRARYYPGTPRGVTRMW	PELHKEYPLVYFVGE-RSGPFF--QSSQ---RMIKPL--------REIEP-DPLLVINPNTAYDLGIQDGDWVYAET-----------------KTGKIKLRAKLSPDAHPKVVRIP	34.229,-27.548,-3.952,33.609,-24.733,-1.474,30.103,-24.548,0.015,29.404,-20.843,0.700,26.746,-19.441,3.061,25.460,-16.046,1.843,23.600,-13.529,4.065,20.637,-12.362,1.937,17.482,-10.228,2.219,14.323,-12.154,1.294,12.392,-10.413,-1.520,9.601,-13.043,-1.596,7.226,-10.624,0.219,7.270,-7.055,1.661,8.673,-7.876,5.116,12.308,-8.280,3.898,13.374,-10.973,6.405,17.119,-11.629,6.778,17.809,-15.210,5.616,20.…	MEEEVKKVICGACDFCCGVQADVEDNRVIKVGPNPDHPITPNTVCRLSARGVDVRNHPDRLLYPLKRVGDRGAGKWERVTWDQALDDISNRLKKIIEEYGPEALASSVGWAGIQPNEMSRRFMNLLGSPNWTWPGFLCLSNTSVISKITYGWYQFPDYGNTDCVVLWGHDPQPNKWTGEYNWLRNALKRGAKLIVVDPFNSFNAKKADIWLQIRPGTDAALALGWLNVIINEGLYDKEFVEKWTVGFDELKERVQDYSPEKVEEITWVPAEKIREAARMYAAKRAIIPWGSTLDEIPNTTDALRANCILRAITGKLDVPGGELLMGYHPQIVSQTELELNEKLPEEQKKKQLGMDRFKVLSWECFEMTSAAMEKVWDKKYSNQVSGGVITHPPSLWTAM…	1076179	bioreactor metagenome
job.pdb	AF-A0A355PHE7-F1-model_v4 Formate dehydrogenase	19.400	139	77	4	170	306	266	371	1.000	4.527E-05	138	400	408	HPLAKDGYRFVFHTPKY--RHGAHTMPIDTDMVAMLFGPFGDVYRHDRRTPYVAEGYVDIHPSDAREIGVEDGDYVFIDSDPEDRPFRGWQKNKRDYEFSRLLCRARYYPGTPRGVTRMWFNMYGATPGSVEGQKSRED	RDNSAD-YPIILTSGRLVEYEGGGEETRSMSWLA----------------ELQQEMFVEMNPADANDIGVRDGDDVWVEG----------------AEGGRVKVKALVTPRVDRKVAFMPFHFGGIFQGENLHDRYPEG	2.252,13.493,-8.216,4.280,16.748,-7.965,3.387,19.686,-5.663,4.728,23.251,-5.509,5.445,25.151,-2.289,2.559,27.591,-1.759,3.836,29.111,1.536,7.014,29.037,3.644,7.014,26.536,6.550,5.340,28.196,9.464,7.350,28.929,12.648,10.338,26.539,13.099,8.687,23.860,10.934,10.875,22.187,8.279,10.178,19.873,5.315,10.705,16.188,5.992,13.794,15.935,3.709,15.503,18.795,5.619,14.603,17.148,8.965,15.976,13.798,7.690,19…	QWRDQVIEPLFESKPDHEIMYLFARKLGFGNELVKNYEMNGDEPLIEDILREINRGMWTVGYTGQSPERLKEHQQNWHTFSFENLRAQGGPADGDYYGLPWPCWGTPEFRHPGSPNLYDTSVPVMEGGMGFRARFGIERNGVNLLAEGSAPVGGDIDDGYPEFNDQLLKDLGWWDDLTAEEKEAAEGKNWKTDFSGGIQRVAIEHGCAPYGNAKARAVVWTFPDAVPKHREPLYTTRRDLVERYPTWDDFDSIMRLPTLYRTIQERDNSADYPIILTSGRLVEYEGGGEETRSMSWLAELQQEMFVEMNPADANDIGVRDGDDVWVEGAEGGRVKVKALVTPRVDRKVAFMPFHFGGIFQGENLHDRYPEGTAPYVQGEAANTATTYGYDPVTLMQETK…	1486246	Halomonas sp.
job.pdb	AF-A0A2H6AU14-F1-model_v4 Formate dehydrogenase subunit alpha	20.500	136	78	7	173	306	483	590	1.000	5.430E-05	138	400	627	AKDGYRFVFHTPKY--RHGAHTMPIDTDMVAMLFGPFGDVYRHDRRTPYVAEGYVDIHPSDAREIGVEDGDYVFIDSDPEDRPFRGWQKNKRDYEFSRLLCRARYYPGTPRGVTRMWFNMYGATPGSVEGQKSRED	SKD-YPIILTSGRLVEYEGGG----D-ETRSNLWLAELQ-----------QHMFVEINPYDANSLGIRDGQMVWVEGPP--NP---------SGVSGRVLVMAMVTERVGRGVAFMPFHFGGWFQGEDRRHKYPAG	-18.296,4.254,-23.794,-19.513,7.556,-22.176,-23.125,7.138,-23.374,-23.129,3.532,-22.080,-21.939,4.590,-18.576,-24.445,7.486,-18.471,-27.478,5.386,-19.500,-26.741,2.166,-17.520,-26.711,2.717,-13.717,-25.502,1.498,-11.322,-22.159,1.014,-12.963,-18.626,0.382,-11.605,-15.030,1.340,-12.453,-12.566,-1.436,-11.506,-8.867,-0.455,-11.393,-5.394,-1.101,-9.904,-1.802,-0.481,-11.133,-2.900,0.625,-14.626,-4.2…	MARLLAMNRPGTVVWCMGGTQHHNGNNNTRAYCILMLALGNIGVAGGGANIFRGHDNVQGATDLGLVAHDLPGYYGLSDGAWKHWARVWDVDYEWLLGNFASKELMEQAGIPVSRWIDGVLTTPEEGLEQPNPIRAMFFWGHAPNSQTRLPEMKKAMEQLDLLVVVDPYPTFTAVLHDRTDGVYLLPAATQFETSGSVTASNRSLQWREKVVEPLFESKPDHEIMYLLAKKLDEGIPGFSENLFKHIQVNGTEPVVEDITREFNRGMWTIGYTGQSPERIKLHMQYQYAFDKTTLQAKGGPVDGEYYGLPWPCWGKPELKHPGTPILYDTSKHVMEGGLPFRARFGVEYEGENLLAEGSWTKGSEIQDGYPEFTMELLMQLGWDKDLTPEERQVIESIA…	2035434	bacterium HR39
job.pdb	AF-A0A7V2TWG5-F1-model_v4 Formate dehydrogenase subunit alpha	22.300	121	59	6	168	288	19	104	1.000	3.552E-05	137	400	138	TPHPLAKDGYRFVFHTPKYRHGAHTMPIDTDMVAMLFGPFGDVYRHDRRTPYVAEGYVDIHPSDAREIGVEDGDYVFIDSDPEDRPFRGWQKNKRDYEFSRLLCRARYYPGTPRGVTRMWF	APDVV----LPLPLTTGRLQ--YHY--HTGSMTRRCRS----------LSTLAPEPVLDIHPEDAARLGVEDGGRVALSS------RRG-----------RIEMRSRITSSVDRGVVFTTF	32.748,5.892,-15.395,35.335,3.090,-15.582,35.137,3.527,-19.406,35.299,7.383,-19.545,31.920,7.414,-21.431,28.276,7.009,-20.273,25.842,4.681,-22.084,22.532,6.306,-23.118,19.812,3.638,-23.511,16.331,4.447,-24.920,13.586,3.031,-22.752,9.960,2.313,-23.751,7.090,2.542,-21.247,5.475,-0.789,-20.257,2.155,-1.271,-18.395,2.161,-2.878,-14.966,1.877,-6.650,-14.853,-1.543,-6.260,-13.139,-3.737,-3.370,-14.320,…	FRRGKRVLTPVRSRPPAEAPDVVLPLPLTTGRLQYHYHTGSMTRRCRSLSTLAPEPVLDIHPEDAARLGVEDGGRVALSSRRGRIEMRSRITSSVDRGVVFTTFHFSEAPVNRLTHDALDPVAKIPELKVCAVRVEKI	2026735	Deltaproteobacteria bacterium
job.pdb	AF-A0A528LRH1-F1-model_v4 Formate dehydrogenase	14.600	205	104	9	177	377	2	139	1.000	9.371E-05	137	400	139	YRFVFHTPKY--RHGAHTMPIDTDMVAMLFGPFGDVYRHDRRTPYVAEGYVDIHPSDAREIGVEDGDYVFIDSDPEDRPFRGWQKNKRDYEFSRLLCRARYYPGTPRGVTRMWFNMYGATPGSVEGQKSREDGLAKNPRTNYQAMFRSGSH--QSATRGWLKPTWMTDSLVRKGLFGQSIGKGFLPDVHCPTGAPRESIVKITKA	FPLILTSGRLVEYEGGGEETRSNRWLA----------------ELQQEMFLEINPADAAERGISDGGWVWV---------TGAENN------SRARVKALVTERVGKGVAFMPFHFGGWFQGKDLRGNYPEG--------------TDPYVLGESA-----------NTITTYG---------YDPVTN--MQEPKATLCQVQAA	-12.644,12.295,8.378,-9.441,10.191,8.351,-9.910,7.742,11.252,-7.318,5.228,10.214,-3.522,5.260,10.581,-1.772,4.181,7.353,1.667,2.580,7.677,3.913,1.429,4.802,6.356,-1.502,4.556,8.088,-4.180,2.482,7.324,-7.517,0.826,9.941,-10.303,0.672,9.592,-10.664,-3.138,10.092,-6.920,-3.830,12.935,-4.391,-3.523,12.979,-0.568,-3.460,10.107,0.966,-5.449,9.725,-2.459,-7.157,11.066,-1.263,-10.561,13.480,-4.192,-11.07…	DFPLILTSGRLVEYEGGGEETRSNRWLAELQQEMFLEINPADAAERGISDGGWVWVTGAENNSRARVKALVTERVGKGVAFMPFHFGGWFQGKDLRGNYPEGTDPYVLGESANTITTYGYDPVTNMQEPKATLCQVQAA	1871066	Mesorhizobium sp.
job.pdb	AF-A0A7C6Z2K4-F1-model_v4 Dehydrogenase	14.900	375	156	22	9	377	6	223	1.000	3.338E-06	137	400	223	KLAEQTG--DARFADVWKLVDEKRTDAHLQRILDHSSNTKGYDALDLEAKAKKGIPTLMMNRTYPKAVGYEQVADSRPWYTKSGRLEFYRDEDEFIEAGENLPVHREPIDSTFYEPNVIVSAPHEALRPAGPEDYGVELSDMSGEIRQGRNVVKAWAELKKTPHPLAKDGYRFVFHTPKYRHGAHTMPIDTDMVAMLFGPFGDVYRHDRRTPYVAEGYVDIHPSDAREIGVEDGDYVFIDSDPEDRPFRGWQKNKRDYEFSRLLCRARYYP-GTPRGVTRMW---FNMYGATPGSVEGQKSREDGLAKNPRTNYQAMFRSGSHQSATRGWLKPTWMTDSLVRKGLFGQSIGKGFLPDVHCPTGAPRESIVKITKA	ELAKRMGFTDECF--------NETSADIIKNGILNKPIFKEIT---YENLKKNHWIKVDFGNVFS----------DHKFNTPSGKIEFY--SESITKAGLH-PVAE-------YLP---------------------EEES-----------------QEGSPALFAQ--YPINLLTPAS-----PQLLSSQWHNVPYI-----------KENLGEPFVTINAKDAEDRGIKDGDYCVIQND------RG-----------QVKLKTKVSNTAVKAGVAVSFKSYWNKY--TDG----------------------------------NTIN------CLAPDGI-------GDL-DG---ISTYNTNLVQITKA	23.732,-10.015,-11.642,26.565,-12.251,-10.282,24.196,-14.664,-8.480,22.114,-15.247,-11.628,25.189,-15.430,-13.921,26.785,-18.108,-11.685,23.491,-20.028,-11.424,22.939,-19.928,-15.215,26.464,-21.296,-15.861,25.838,-24.190,-13.420,22.529,-24.877,-15.213,24.495,-25.196,-18.508,23.366,-21.883,-20.055,25.958,-20.406,-22.445,24.112,-17.216,-23.518,26.257,-14.056,-23.566,23.895,-12.175,-21.201,25.041,-1…	VQLFNELAKRMGFTDECFNETSADIIKNGILNKPIFKEITYENLKKNHWIKVDFGNVFSDHKFNTPSGKIEFYSESITKAGLHPVAEYLPEEESQEGSPALFAQYPINLLTPASPQLLSSQWHNVPYIKENLGEPFVTINAKDAEDRGIKDGDYCVIQNDRGQVKLKTKVSNTAVKAGVAVSFKSYWNKYTDGNTINCLAPDGIGDLDGISTYNTNLVQITKA	36854	Desulfitobacterium dehalogenans
job.pdb	AF-A0A7J9PDF0-F1-model_v4 Formate dehydrogenase major subunit	21.000	114	55	5	177	288	412	492	1.000	5.430E-05	137	400	526	YRFVFHTPKY--RHGAHTMPIDTDMVAMLFGPFGDVYRHDRRTPYVAEGYVDIHPSDAREIGVEDGDYVFIDSDPEDRPFRGWQKNKRDYEFSRLLCRARYYPGTPRGVTRMWF	YPMTLTTGRIIFHYHTGTMTRRSKHMA----------------DEINEGFVEIHPEDAKNMGIKNKQKVKV-STR-----RG-----------EVVVNAKVTPNIKQGVVFMPF	8.973,1.318,5.823,11.108,3.657,7.955,12.629,0.749,9.968,13.690,-2.867,9.248,11.510,-6.005,9.746,13.930,-7.196,12.479,13.548,-3.875,14.348,9.878,-4.731,15.094,11.179,-7.110,17.822,12.568,-4.130,19.803,9.270,-2.193,20.075,7.573,-1.649,23.473,4.290,-1.059,21.591,3.205,-2.283,18.127,0.261,-0.392,16.597,-1.203,-2.417,13.702,-3.740,-0.377,11.687,-5.613,-1.437,8.532,-3.429,-4.580,8.227,-3.963,-8.350,8.5…	MTNSISDIEDADCIFIIGSNTFEQHPLIARRVVRAKEKGTKIIVIDPRYTPTAKQADLYLQLLPGTNIAVLNAIMNVIVKEKLIDEEFIKNRTKGYEELKKTLETYTPEYASKLSGVAPELIVEAAKMYGSAGAASILYCMGITQFTTGVNNVKSCCNLAMITGNIGKPGTGVNPLRGQNNVQGACDMGALPNVFPGYQAVPANHEKYAEAWNTSVDPNVGLSIPDMLAKAGEQVKCIYVMGENPMVSDPDIHHVEHALKSLDLLIVQDIFLTETAQVADVVLPGASWAEKDGTFSNTERRIQKINKAVDSPGEAIADWKIVKMIAEKMGQGELFNFNTPEEVFQEISKVTPQYAGVTYERLGVDGLHWPCKTCEDPGTPILHCEKCLTPDGLGNIFAI…	39152	Methanococcus maripaludis
job.pdb	AF-A0A2M7MU80-F1-model_v4 Molydop_binding domain-containing protein	14.100	381	165	17	1	379	10	230	1.000	1.429E-06	135	400	230	EVLARVGHKLAEQTGDARFADVWKLVDEKRTDAHLQRILDHSSNTKGYDALDLEAKAKKGIPTLMMNRTYPKAVGYEQVADSRPWYTKSGRLEFYRDEDEFIEAGENLPVHREPIDSTFYEPNVIVSAPHEALRPAGPEDYGVELSDMSGEIRQGRNVVKAWAELKKTPHPLAKDGYRFVFHTPKYRHGAHTMPIDTDMVAMLFGPFGDVYRHDRRTPYVAEGYVDIHPSDAREIGVEDGDYVFIDSDPEDRPFRGWQKNKRDYEFSRLLCRARYYPGTPRGVTRMWFNMYGATPGSVEGQKSREDGLAKNPRTNYQAMFRSGSHQSATRGWLKPTWMTDSLVRKGLFGQSIG--KGFLPDVHCPTGAPRESIVKITKAEP	SDTWIVF-ELAKRLGLA------EQFFGGDPESALAQMLV----PTGLTPEDLRAA--PGGIALQLETRYRK---YEQ----NGFATPSGRLELH--SERLRGVGLD-PLPD------YVASNV-------------------------------------------LPDP----RFPLTLTTAKWLQYCHSQQRNQPSLR-------------KRMP---EPLVEIHPETAETRDIRDGDWLEVVT-----------------SMGAMRARAKFDHHLAPEVVCAQYG-----------------------------------------WWQYPDGS----------GDANRLIDGECFDPVAGSNCLRNVPCQVTSVAA	-9.404,-15.538,-25.537,-12.906,-14.049,-25.217,-13.987,-10.947,-27.185,-14.306,-7.572,-25.405,-17.705,-7.033,-23.968,-19.765,-4.279,-25.638,-17.687,-1.224,-26.641,-14.782,-1.905,-24.256,-11.223,-1.446,-25.585,-7.785,-2.262,-24.172,-5.834,0.543,-22.471,-3.173,0.060,-25.193,-5.775,0.775,-27.926,-7.066,3.853,-26.035,-3.564,5.334,-25.567,-2.530,4.792,-29.224,-5.828,6.222,-30.584,-5.328,9.301,-28.367,…	MVAPRGESRSDTWIVFELAKRLGLAEQFFGGDPESALAQMLVPTGLTPEDLRAAPGGIALQLETRYRKYEQNGFATPSGRLELHSERLRGVGLDPLPDYVASNVLPDPRFPLTLTTAKWLQYCHSQQRNQPSLRKRMPEPLVEIHPETAETRDIRDGDWLEVVTSMGAMRARAKFDHHLAPEVVCAQYGWWQYPDGSGDANRLIDGECFDPVAGSNCLRNVPCQVTSVAA	1974028	Hydrogenophilales bacterium CG_4_10_14_3_um_filter_63_21
job.pdb	AF-A0A7C3G298-F1-model_v4 Formate dehydrogenase	21.300	145	77	6	164	306	124	233	1.000	4.010E-05	135	400	270	ELKKTPHPLAKDGYRFVFHTPKY--RHGAHTMPIDTDMVAMLFGPFGDVYRHDRRTPYVAEGYVDIHPSDAREIGVEDGDYVFIDSDPEDRPFRGWQKNKRDYEFSRLLCRARYYPGTPRGVTRMWFNMYGATPGSVEGQKSRED	SIQKNDY--SKD-YPLVLTSGRLVEYEGGGEETRSNPWLA----------------ELQQHMFAEINIADANDIGIRDGEMIWIES-PE---------------KSRVKVKAMVTERVGRGVVFMPFHFGGWFEGKVLRDKYPEG	19.771,-22.595,-21.567,18.202,-19.127,-20.937,16.829,-18.725,-24.509,13.026,-18.671,-24.999,12.702,-21.892,-27.031,9.336,-21.965,-28.866,8.065,-18.860,-26.983,8.039,-15.521,-28.862,5.742,-12.498,-29.405,2.958,-12.920,-31.893,4.353,-11.825,-35.281,8.019,-12.004,-34.189,10.470,-12.631,-37.043,12.718,-14.235,-34.392,11.128,-17.514,-33.209,13.593,-18.196,-30.359,15.219,-16.321,-27.461,17.289,-13.233,…	NLLAEGSYPVGSEIKDGYPEFTMAMLRKLGWDKDLTDAERKAIEAVAGDKTNWKTDLSGGIQRVAIKHGCAPFGNAKARTVVWNFPDPVPVHREPLYTPRRDLLDKYATYKDKQAYRLPTRYESIQKNDYSKDYPLVLTSGRLVEYEGGGEETRSNPWLAELQQHMFAEINIADANDIGIRDGEMIWIESPEKSRVKVKAMVTERVGRGVVFMPFHFGGWFEGKVLRDKYPEGAAPYVLGEAANTAMTYGYDSVTQMQETKATLCKVMKA	2026791	Bryobacterales bacterium
job.pdb	AF-A0A3C0TPS6-F1-model_v4 Formate dehydrogenase subunit alpha	20.300	123	59	6	168	288	231	316	1.000	4.010E-05	135	400	351	TPHPLAKDGYRFVFHTPKY--RHGAHTMPIDTDMVAMLFGPFGDVYRHDRRTPYVAEGYVDIHPSDAREIGVEDGDYVFIDSDPEDRPFRGWQKNKRDYEFSRLLCRARYYPGTPRGVTRMWF	LPDK----KYPFILTTGRQLFHYHTGSMTRKIKPLNMV-------------SP---ESYVEINPDDAKTLSIKDGAKVKVSS------RRG-----------AITVKALVSKRPDRGVVFIPF	5.586,6.497,2.100,5.735,3.782,4.794,6.150,0.338,3.155,9.637,-1.049,2.434,9.300,-0.619,-1.365,6.396,1.807,-1.916,9.112,4.079,-3.360,10.393,1.389,-5.778,6.850,0.253,-6.712,6.003,3.857,-7.639,9.404,4.262,-9.372,8.461,1.201,-11.510,5.134,2.659,-12.700,2.786,0.826,-10.297,0.557,3.916,-10.841,-2.204,3.886,-13.506,-0.940,6.966,-15.385,2.876,6.479,-15.247,5.495,4.255,-16.858,8.688,3.519,-14.862,10.618,6.…	RGQNNVQGSTDMGCIPNLYPGYQRVDVPAIQSKFEELWNAKLSDTAGLTAPEMLAAAEQGTLKALYIMGENPAVSDPDTAHTAKALKALDFLMVQDIFMTETAELADVVLPASSFAEKVGTFTNTERRVQRVRRAVNAPGTAMKDSLIIMELSKRMGYEMPYHHTNEIFREMGKAWPALAGMSYARLDEEGGLQWPCPTSDHPGTQYLFKGGFPRGKGRFTLVQYRPSAELPDKKYPFILTTGRQLFHYHTGSMTRKIKPLNMVSPESYVEINPDDAKTLSIKDGAKVKVSSRRGAITVKALVSKRPDRGVVFIPFHFKEAAANVLTSGSNLDPVAKIPSLKVSAVRVEKA	2026770	Nitrospiraceae bacterium
job.pdb	AF-A0A2V7PEA8-F1-model_v4 Uncharacterized protein	19.800	116	58	5	175	288	248	330	1.000	9.371E-05	135	400	364	DGYRFVFHTPKY--RHGAHTMPIDTDMVAMLFGPFGDVYRHDRRTPYVAEGYVDIHPSDAREIGVEDGDYVFIDSDPEDRPFRGWQKNKRDYEFSRLLCRARYYPGTPRGVTRMWF	DEYPFVMNTGRQLYHWHTGTM-----TRRASGLDARE-----------PTAIVEIHPEDAKQLHVREGELVRLTSR---R--------------NSMVTAARISDRVARGQVFVPF	-9.846,24.755,-13.919,-7.402,21.816,-14.446,-3.932,22.068,-16.091,-2.448,25.050,-14.179,-0.363,25.822,-11.079,-2.458,25.590,-7.890,-5.247,23.615,-9.649,-3.998,20.014,-9.527,-6.261,17.013,-9.048,-4.199,15.305,-6.323,-5.142,11.949,-4.820,-2.949,12.105,-1.764,-1.289,8.669,-1.999,-0.753,6.800,1.285,2.484,4.749,1.186,5.842,6.379,0.330,6.140,4.416,-2.955,2.614,3.253,-3.855,2.878,5.632,-6.833,6.280,4.18…	MIGRWGAAMLPVRGQNNVQGASDVGAIPFVYTDYQPVGDQKVRARFAATWGVPADALSLKSGLMVTEVVKPESGVRGMYIMGENPVLSDPDIAHAEHWFQELEFLAVQDLFLTETARYADVVLPGASFAEKSGTFVNTERRIQLTHKAVDSPGEARGDLEILMDLSNRLGLPTTFRDAEDVMREIARVTPSWAGVTYERLEGGGLQYPVPTKDHPGTAFLFDRAFPTGDGRATFVAVEYTDPVELPDDEYPFVMNTGRQLYHWHTGTMTRRASGLDAREPTAIVEIHPEDAKQLHVREGELVRLTSRRNSMVTAARISDRVARGQVFVPFHFREAAANLLTNPVLDPYAKMAELKVCAVRIERA	2026742	Gemmatimonadetes bacterium
job.pdb	AF-A0A352GGN0-F1-model_v4 Oxidoreductase	18.400	119	59	5	172	287	649	732	1.000	9.957E-05	135	400	777	LAKDGYRFVFHT--PKYRHG-AHTMPIDTDMVAMLFGPFGDVYRHDRRTPYVAEGYVDIHPSDAREIGVEDGDYVFIDSDPEDRPFRGWQKNKRDYEFSRLLCRARYYPGTPRGVTRMW	LKARGFDMQLITGRPAAPHFHSWT---HYSWQAQEMWP---------------DLYVQIHPAKAASLGIQDGRAVTVETDH-----------------GQITARAWLHAGIILDTVFIP	-25.007,36.680,-5.590,-25.168,39.227,-2.864,-21.899,39.450,-0.856,-19.058,41.670,-1.996,-18.323,44.508,0.354,-15.239,46.282,-1.032,-12.352,45.932,1.478,-10.089,48.893,2.406,-6.242,48.636,2.369,-6.505,48.933,6.133,-8.745,45.812,6.360,-5.613,43.699,5.698,-5.112,41.427,8.620,-6.659,38.060,7.821,-7.326,37.082,11.470,-5.415,33.789,11.495,-2.185,35.594,12.584,-3.473,37.897,15.352,-2.782,36.259,18.739,-…	PKRRQALSPDDVVFPYRSSREERAPDKIISGGCTICFNCCPTQYHLKDGKVIRVTGNEDDPQWKGKVCPKSQFLLQLHNSPDRLTQPLKRVGERGEGKFEPISWEQALDEIAAKLEAVRDEHGPEALALFAGTRTGTLTRKGYIRLFTQMWGTPNFTDTEPFCSEAKAVAYDQTIGMLGSGNSYTPGDLGSAELYVYFGDNQAESRPVHFGMINDWRLKNGARMVVVDPRLTVTASKADQWFGIRPGTDLALALALAHHVFEHNLQDQRFCDNWVEGWDAWRDYLMAKGYSPDWAAGITGIEAPQIRALAEDIARADGCVMFAARGVNQHANGTQTNRALMFLAAITGNIGRKGGAFFNFGTPSPVVANAPADRIRHPEKPMAGVNPARWLDAMQTADP…	1898112	Rhodospirillaceae bacterium
job.pdb	AF-A0A6J4G3A0-F1-model_v4 Formate dehydrogenase subunit alpha	21.600	120	60	7	176	294	770	856	1.000	9.371E-05	135	400	885	GYRFVFHTPKY-RHGAHTMPIDTDMVAMLFGPFGDVYRHDRRTPYVAEGYVDIHPSDAREIGVEDGDYVFIDSDPEDRPFRGWQKNKRDYEFSRLLCRARYYPGTPRGVTRMWFNMYGAT	DYPFILTTGRVLEHW-HT------------GSMT--RRSAVLDALRPEAEITVNPDDLRALGIAEGGMARMES------RRG-----------AIEAMARADARLPRGLVFMAF-CYGEA	-27.211,24.826,21.415,-28.488,23.906,24.899,-27.693,25.887,28.089,-27.321,24.017,31.405,-25.461,24.234,34.751,-22.385,22.009,35.318,-20.743,22.149,38.780,-22.334,25.583,39.387,-21.149,27.047,36.035,-23.486,27.862,33.125,-22.246,25.980,30.037,-23.325,25.367,26.426,-23.768,21.947,24.790,-23.535,21.411,21.030,-26.219,19.206,19.415,-25.565,15.612,20.392,-22.891,16.456,23.016,-23.176,14.370,26.190,-22…	MTRFTLDGAEVEAQPGETIWAVSKRLGRLIPHLCHGDRDGLNADGNCRACVVAIEGERALAPSCRRLPTAGMVVSTNAEREDKARRMVFELLWADQPEDSHFRRMATRAGVTGSRFTPAPAIPEDRSHPAIAVRLDACIHCTLCLRACRDIQGNDVIGMKGRGGSQRIVFDQDMPMGRSSCVGCGECVQACPTGALLPASNRLAKRAVDSLCPYCGVGCRVRYHVDGDSIARAEGLDGEANHFRLCVKGRFGFDYGRHRHRLTKPLIRKAGAPKEPLDPADPLSHFREASWDEALDFAAAGLRRLRDNQQLAGLGSAKGSNEEAYLFQKLVRAGFRTNNVDHCTRLCHASSVAALLEGIGSGAVTAPVAEVANAEVILVIGANPTANHPVAASFIKNAV…	2681465	Magnetospirillum sp. SS-4
job.pdb	AF-A0A1N6PNY4-F1-model_v4 Formate dehydrogenase major subunit	19.000	131	67	6	168	296	1	94	1.000	3.774E-05	134	400	135	TPHPLAKDGYRFVFHTPKY--RHGAHTMPIDTDMVAMLFGPFGDVYRHDRRTPYVAEGYVDIHPSDAREIGVEDGDYVFIDSDPEDRPFRGWQKNKRDYEFSRLLCRARYYPGTPRGVTRMWFNMYGATPG	MPDA----EYPFAFTTHRLHFHYGGGAMTRQSPLLE-------------RETP---LALLFMHPDDGVALGLNERQAVRVRS------RRG-----------RLETRVHLTDDVPPGTLAMPYHFREAPCN	6.898,-9.409,-12.094,4.773,-11.615,-9.819,5.996,-15.059,-9.082,5.390,-17.911,-6.625,7.194,-16.009,-3.822,5.637,-12.585,-4.613,2.238,-13.389,-6.151,0.699,-9.958,-6.001,1.105,-7.087,-8.448,1.809,-3.856,-6.514,1.259,-0.231,-7.553,1.450,3.166,-5.845,-1.341,5.791,-5.886,-2.322,9.237,-4.561,-5.071,10.291,-2.131,-7.289,13.340,-2.713,-6.429,14.954,0.659,-2.633,14.441,0.396,0.099,16.006,-1.736,3.667,14.89…	MPDAEYPFAFTTHRLHFHYGGGAMTRQSPLLERETPLALLFMHPDDGVALGLNERQAVRVRSRRGRLETRVHLTDDVPPGTLAMPYHFREAPCNQLTNPAQDPISRMPELKACAVAVEPLAPGVTPRTTERHGRR	706570	Pseudomonas flexibilis
job.pdb	AF-A0A352CU75-F1-model_v4 Molydop_binding domain-containing protein	21.500	116	56	5	175	288	8	90	1.000	1.269E-04	134	400	141	DGYRFVFHTPKY--RHGAHTMPIDTDMVAMLFGPFGDVYRHDRRTPYVAEGYVDIHPSDAREIGVEDGDYVFIDSDPEDRPFRGWQKNKRDYEFSRLLCRARYYPGTPRGVTRMWF	DEYPLVMMTGRILYHYNACAMT-DKTEGIN---------------EIAPEAFIELNTADAEKYGIADGEMIGISSR---R--------------SEISARARVSDKTRPGETWMPF	10.934,-0.696,-19.893,9.737,-1.590,-16.372,10.510,-5.168,-15.304,7.560,-4.864,-12.851,4.697,-4.997,-15.381,1.495,-6.787,-14.316,0.929,-10.382,-15.208,-1.707,-13.075,-14.563,-0.338,-13.642,-11.020,0.115,-9.922,-10.165,-2.583,-8.219,-12.265,-2.568,-4.845,-10.553,-0.044,-1.990,-10.812,0.891,-0.196,-7.565,2.189,3.377,-7.617,3.795,4.888,-4.513,3.234,8.466,-3.274,3.009,10.986,-0.423,0.149,12.208,1.774,…	ASCELPDDEYPLVMMTGRILYHYNACAMTDKTEGINEIAPEAFIELNTADAEKYGIADGEMIGISSRRSEISARARVSDKTRPGETWMPFHYLKAGANWLTSAALDSISATPEYKVCAIKVRKLSPEETEAAEASARATLA	1898203	Lachnospiraceae bacterium
job.pdb	AF-A0A661EXW7-F1-model_v4 Formate dehydrogenase subunit alpha	21.200	127	64	7	168	294	150	240	1.000	5.110E-05	134	400	270	TPHPLAKDGYRFVFHTPKYRHGAHTMPIDTDMVAMLFGPFGDVYRHDRRTPYVAEGYVDIHPSDAREIGVEDGDYVFIDSDPEDRPFRGWQKNKRDYEFSRLLCRARYYPGTPRGVTRMWFNMYGAT	LPDH----DYPTVLITG--RQLEH-WHTGAMSRHATILDAIE-----------PEAVVSIHPETLAELRAEAGDQLIIKS------RRG-----------EIVAFARADSGMQKGVVFMPF-CYVEA	-19.615,-4.643,-4.252,-17.562,-3.345,-7.235,-15.327,-6.436,-7.697,-18.364,-8.790,-7.626,-19.918,-6.846,-10.556,-16.985,-7.479,-12.933,-17.802,-9.839,-15.823,-14.233,-11.146,-15.408,-11.497,-10.686,-12.755,-7.913,-11.933,-13.140,-5.695,-11.669,-10.034,-1.906,-12.096,-10.178,-0.710,-12.497,-6.569,1.749,-14.384,-4.323,-1.014,-15.434,-1.857,-4.768,-16.137,-1.865,-5.751,-12.624,-0.755,-9.249,-11.244,-…	AALAKLDHLVVQDIFLTETAGFADVILPASAFPEKTGTFTNTDRRVQLGRQAINPPGEARQDLELIQEIAQRMGLDWNYEGAEAVNDEIRQAIPPMAGISWARLKREDSVTYPCPNEQSAGEPVLFKQQFPTANGRGKFIPAHFIHADELPDHDYPTVLITGRQLEHWHTGAMSRHATILDAIEPEAVVSIHPETLAELRAEAGDQLIIKSRRGEIVAFARADSGMQKGVVFMPFCYVEAAANLLTNPKLDPFGKIPEFKFCAVKVSCSA	1913989	Gammaproteobacteria bacterium
job.pdb	AF-A0A3D3J1N6-F1-model_v4 Formate dehydrogenase subunit alpha	20.300	123	62	5	175	295	214	302	1.000	9.371E-05	133	400	331	DGYRFVFHTPK--YRHGAHTMPIDTDMVAMLFGPFGDVYRHDRRTPYVAEGYVDIHPSDAREIGVEDGDYVFIDSDPEDRPFRGWQKNKRDYEFSRLLCRARYYPGTPRGVTRMWFNMYGATP	DDYPYILMTGRILYHYNAAAMTARSEGLM----------------EIAGEGFIEVNYKDAKRLGIENGEKVRISS------RRG-----------EITATARVGRKVSEGETWMPF-HFPDSP	4.642,4.096,-17.460,0.892,3.563,-18.037,1.112,1.433,-21.226,-1.987,-0.804,-21.461,-1.260,-4.537,-21.940,-4.295,-4.736,-24.290,-2.487,-2.496,-26.839,-0.797,-4.805,-29.424,1.849,-2.275,-30.333,2.780,-1.940,-26.659,2.975,-5.750,-26.274,5.021,-6.250,-29.489,7.598,-3.735,-28.209,7.921,-5.525,-24.836,7.831,-9.037,-26.429,10.682,-7.964,-28.746,12.678,-6.532,-25.812,12.094,-9.518,-23.475,12.189,-12.284,-…	GYQKVSNPEVRSKFEKAWGTELNPNPGLKATDVFPAAIEGKIKGLYIFGEDPVVSDPDTHHIIKALESLEFFVIQELFMTQTARYADVILPGVSYAEKEGTFTNTERRVQRIRKAVTLKGDMRLDTDIITDLMNAMGYKQPYLTSAQIMDEIASLTPSFAGISHERLDSGESLQWPCKSKDHPGTPIMHVGHPVRGKALLYQAAYKPSQELPDDDYPYILMTGRILYHYNAAAMTARSEGLMEIAGEGFIEVNYKDAKRLGIENGEKVRISSRRGEITATARVGRKVSEGETWMPFHFPDSPVNVLTNAALDDYARIPEYKVCAVNVLKAD	1898203	Lachnospiraceae bacterium
job.pdb	AF-A0A1Q7VH06-F1-model_v4 Formate dehydrogenase	18.700	128	67	6	163	288	715	807	1.000	7.353E-05	133	400	862	AELKKTPHPLAKDGYRFVFHTPKY--RHGAHTMPIDTDMVAMLFGPFGDVYRHDRRTPYVAEGYVDIHPSDAREIGVEDGDYVFIDSDPEDRPFRGWQKNKRDYEFSRLLCRARYYPGTPRGVTRMWF	QDNIK--NEVAKNF-PLVLTSGRLVEYEGGGEETRSNKWLA----------------ELQQENFVEINPKDANDRGVRDGEYVWVKS-PT---------------GAQIKVKAQVTDRVAAGTTFIPF	27.148,-6.302,-13.389,24.378,-5.022,-15.692,23.065,-7.527,-18.126,21.073,-7.620,-21.376,19.163,-10.458,-23.075,20.670,-11.392,-26.474,19.228,-14.348,-28.450,17.639,-15.768,-25.263,20.926,-15.559,-23.275,22.052,-13.105,-20.575,25.172,-11.080,-21.444,27.037,-8.752,-19.065,27.402,-5.119,-20.201,29.205,-2.097,-18.679,27.187,0.517,-16.833,27.887,3.227,-19.459,26.438,0.912,-22.130,23.441,0.036,-19.892,…	SPMKLVNGKWQKIPWDQAINEVGDRLLAIRKESGPDAVFWVGSSKHSNEQAYLMRKFVSFFGTNNMDHQARICHSTTVAGVANTWGYGAMTNSYNDMQNTRCALYIGSNAAEAHPVSMLHMLHAKETGAKMIVVDPRFTRTAAKADVFVRIRSGTDIPFLFGVLHHVFKNGWEDKQYIHDRVYGMDKVRDEIMTKWTPDKVEEVTGIPEAQVYQVAEMMAKNRPSTLVWCMGQTQHTIGNAIVRASCIVQLALGNVGVSGGGANIFRGHDNVQGATDVGPNPDSLPGYYGLAAGSWKHFAAVWGVDYDWIKSQFASQAMMEKPGMTVSRWIDGVMEKNELIDQDSNLRAMVFWGHAPNSQTRGMEMQAALQALDTLVVVDPYPSATAAMAAMPPTEQSL…	1805040	Betaproteobacteria bacterium 13_1_20CM_3_63_8
job.pdb	AF-A0A833DW94-F1-model_v4 Molybdopterin oxidoreductase	19.300	129	71	5	162	288	763	860	1.000	6.130E-05	133	400	948	WAELKKTPHPLAKDGYRFVFHTPKY--RHGAHTMPIDTDMVAMLFGPFGDVYRHDRRTPYVAEGYVDIHPSDAREIGVEDGDYVFIDSDPEDRPFRGWQKNKRDYEFSRLLCRARYYPGTPRGVTRMWF	WKKAK------LTDVFPLIWISGRQVEHMGGGAGS-RSNKILAELQP---------------DMYVEINPKDANERGIKDGDLVAVISPR---------SLEYDTEPAYIVVKAKVTEAVPPGVVFTPF	-25.391,10.438,-25.007,-24.115,9.035,-28.331,-23.827,10.154,-31.898,-23.066,6.599,-33.140,-21.925,6.154,-36.766,-23.817,3.455,-38.728,-20.548,1.428,-38.743,-20.171,1.697,-34.940,-23.808,0.544,-34.535,-23.124,-2.422,-36.888,-19.974,-3.335,-34.880,-21.733,-2.998,-31.492,-24.829,-4.982,-32.582,-22.454,-7.306,-34.540,-20.681,-8.235,-31.260,-23.648,-8.443,-28.839,-25.608,-10.907,-31.066,-22.668,-13.25…	FLKVSAVSLAVASGLIKYAKKGIIEKAKGEEVKKQAEKEGYKFVKTICNCCAVGCGLLAVVKDDEWLWVEPWVNNPINRGKLCCKGASANYWVNSPKRLRYPLIKRNGKWERISWDEALEIIARKMWEVRQKYGPDAIFFAGSAKVSTEVAYLMRKFMAFWGSNNIDHQARICHSTTVAGLGNTWGYGAMTNNFNDMRNAKCIIFFSNPAEAHPVSFYHIYEAKKRGAILICCDPRFSRTAAVSDLHLQFRPGTEIALVLGICHEIIKNGWYDEEFVKKRTYGFEKVKEVIMQYPPEVVEEITGVPAEKIRKAAYLLAHNKPVTLQYAMGATQHEYGSQNIRAFAILLLLLGSVGKPGGGVNAFRGHDNVQGATDMCVLSHSLPAYYGLSEKAWKYWCE…	84156	Archaeoglobus profundus
job.pdb	AF-A0A3S2I1I2-F1-model_v4 Molybdopterin oxidoreductase family protein	15.200	210	84	9	175	378	3	124	1.000	2.190E-04	132	400	124	DGYRFVFHT-PKYRHGAHTMPIDTDMVAMLFGPFGDVYRHDRRTPYVAEGYVDIHPSDAREIGVEDGDYVFIDSDPEDRPFRGWQKNKRDYEFSRLLCRARYYPGTPRGVTRM---WFNMYGATPGSVEGQKSREDGLAKNPRTNYQAMFRSGSHQSATRGWLKPTWMTDSLVRKGLFGQSIGKGFLPDVHCPTG--APRESIVKITKAE	EAHPFRLTTSPARNFLNSTF--SETPVSK---------------AREGRPELLLHPDDAAALGLADGDRVEV----------GNQR-------GEVVLHAKLFDGIKRGVVIAEGIWPN--SAHE----------------------------------------------------RGEGINVLTGADAPAPYGGAAFHDNKVWLRAAR	0.521,-13.617,4.735,1.526,-15.472,7.929,0.480,-15.260,11.606,2.710,-12.213,12.271,1.839,-10.542,8.912,-1.796,-11.414,8.137,-2.102,-9.036,5.224,-0.690,-9.221,1.684,0.493,-5.788,0.449,0.382,-4.872,-3.256,1.856,-1.623,-4.687,-0.462,-1.115,-7.687,0.124,1.881,-10.025,-1.632,5.094,-9.141,-3.933,6.503,-11.864,-2.164,9.897,-12.210,1.437,8.780,-11.532,3.883,6.858,-13.695,5.696,5.252,-10.773,7.303,8.369,-9…	ADEAHPFRLTTSPARNFLNSTFSETPVSKAREGRPELLLHPDDAAALGLADGDRVEVGNQRGEVVLHAKLFDGIKRGVVIAEGIWPNSAHERGEGINVLTGADAPAPYGGAAFHDNKVWLRAAR	2496671	Mesorhizobium sp. M7A.F.Ca.AU.002.02.1.1
job.pdb	AF-X1Q929-F1-model_v4 Molydop_binding domain-containing protein	20.300	123	62	5	175	295	8	96	1.000	1.194E-04	132	400	127	DGYRFVFHTPKY--RHGAHTMPIDTDMVAMLFGPFGDVYRHDRRTPYVAEGYVDIHPSDAREIGVEDGDYVFIDSDPEDRPFRGWQKNKRDYEFSRLLCRARYYPGTPRGVTRMWFNMYGATP	DDYPLMLTTGRSLLHFHTGTMTRKVKGLNIL----------------RSEELVEMNPRDASALGIADGETIRVVS------RRG-----------AVVAKARVTDASPVGVVFMTF-HFAESP	9.616,1.773,-19.807,7.680,0.014,-17.144,7.646,-3.722,-17.888,4.392,-4.278,-15.916,1.331,-2.239,-16.918,-2.272,-2.968,-15.830,-4.228,-5.513,-17.785,-7.619,-7.293,-17.600,-6.400,-9.650,-14.816,-4.627,-6.858,-12.861,-6.518,-3.655,-13.713,-5.061,-1.417,-11.022,-1.626,0.195,-10.674,0.116,-0.204,-7.295,2.516,2.574,-6.365,4.563,2.422,-3.156,5.533,5.296,-0.825,6.472,6.438,2.683,4.424,7.439,5.728,5.455,10…	PSMELPDDDYPLMLTTGRSLLHFHTGTMTRKVKGLNILRSEELVEMNPRDASALGIADGETIRVVSRRGAVVAKARVTDASPVGVVFMTFHFAESPTNQLTSPALDPVAKIPEYKVCAVRIEKDGSK	412755	marine sediment metagenome
job.pdb	AF-A0A655R9I6-F1-model_v4 Formate dehydrogenase subunit alpha	12.900	208	105	8	176	377	2	139	1.000	2.472E-04	132	400	139	GYRFVFHTPKYRHGAHTMPID----TDMVAMLFGPFGDVYRHDRRTPYVAEGYVDIHPSDAREIGVEDGDYVFIDSDPEDRPFRGWQKNKRDYEFSRLLCRARYYPGTPRGVTRMWFNMYGATPGSVEGQKSREDGLAKNPRTNYQAMFRSGSHQSATRGWLKPTWMTDSLVRKGLFGQSIGK--GFLPDVHCPTGAPRESIVKITKA	EYPIILTSG--RLVEYEGGGEETRSNPWLA----------------ELQQEMFVEVNPKDANDLGFMDGDMVWVEG-AEKG---------------RIKVKAMVTRRVKPGMAFLPFHFGGKFQGEDLRPKYPEGT-------------QPYVV-----------------------GEAANTATTYGYDPVTLMQETKVTLCNIRKA	-13.085,11.598,12.055,-12.546,11.666,8.258,-9.413,9.437,8.444,-10.016,6.793,11.143,-7.507,4.230,10.000,-3.766,4.106,10.784,-1.898,3.290,7.535,1.517,1.579,7.622,3.784,0.538,4.720,6.197,-2.423,4.395,8.068,-4.971,2.282,7.247,-8.170,0.402,9.844,-10.966,0.161,9.568,-11.144,-3.669,10.165,-7.380,-4.124,13.077,-4.952,-3.662,13.187,-1.135,-3.453,10.310,0.554,-5.310,9.972,-2.715,-7.299,11.561,-1.297,-10.51…	MEYPIILTSGRLVEYEGGGEETRSNPWLAELQQEMFVEVNPKDANDLGFMDGDMVWVEGAEKGRIKVKAMVTRRVKPGMAFLPFHFGGKFQGEDLRPKYPEGTQPYVVGEAANTATTYGYDPVTLMQETKVTLCNIRKA	666	Vibrio cholerae
job.pdb	AF-A0A7C1QBK5-F1-model_v4 Molydop_binding domain-containing protein	16.000	212	85	8	168	377	37	157	1.000	1.124E-04	132	400	157	TPHPLAKDGYRFVFHTPKY--RHGAHTMPIDTDMVAMLFGPFGDVYRHDRRTPYVAEGYVDIHPSDAREIGVEDGDYVFIDSDPEDRPFRGWQKNKRDYEFSRLLCRARYYPGTPRGVTRMWFNMYGATPGSVEGQKSREDGLAKNPRTNYQAMFRSGSHQSATRGWLKPTWMTDSLVRKGLFGQSIGKGFLPDVHCPTGAPRESIVKITKA	EPDE----AFPLVLTTGRQLFQYHTGTMTRRVAAINTV-------------SP---GPYVEINRYDAEELSLEDGTTVEVTS------RRG-----------SIKLRALVSERTDKGVVFIPFHFR-EAAANVLTDCHTLDPL-----------------------------------------------------CKIPELKVCAVKITRA	-16.758,-15.829,-60.053,-15.071,-14.799,-56.745,-15.036,-12.648,-54.290,-16.420,-10.238,-51.647,-14.403,-7.073,-50.871,-14.137,-7.073,-47.049,-13.074,-3.690,-45.587,-9.978,-3.419,-43.362,-10.125,-6.112,-40.793,-8.482,-4.781,-37.604,-5.782,-7.458,-37.977,-3.942,-8.373,-34.868,-0.865,-8.967,-37.067,0.653,-11.992,-35.302,4.436,-11.643,-35.398,4.809,-13.878,-38.488,8.615,-13.508,-38.861,11.935,-12.50…	MAMSDKGPSRHTVPLQGRLPRGRGRFTVVKHRPPAEEPDEAFPLVLTTGRQLFQYHTGTMTRRVAAINTVSPGPYVEINRYDAEELSLEDGTTVEVTSRRGSIKLRALVSERTDKGVVFIPFHFREAAANVLTDCHTLDPLCKIPELKVCAVKITRA	2026887	Nitrospirae bacterium
job.pdb	AF-W7Q4M2-F1-model_v4 Molydop_binding domain-containing protein	17.200	145	83	5	164	306	37	146	1.000	6.130E-05	132	400	183	ELKKTPHPLAKDGYRFVFHTPKY--RHGAHTMPIDTDMVAMLFGPFGDVYRHDRRTPYVAEGYVDIHPSDAREIGVEDGDYVFIDSDPEDRPFRGWQKNKRDYEFSRLLCRARYYPGTPRGVTRMWFNMYGATPGSVEGQKSRED	SIQDR-DNSDR--YPIILTSGRLVEYEGGGEETRSMSWLA----------------ELQQEMFVEINPANANDLGISDGDTVWVEG----------------AEGGRVRVKAMITPRVGRGVAFMPFHFGGIFQGENLHDRYPEG	5.229,14.009,-25.498,4.784,12.138,-22.195,5.958,8.635,-22.768,4.423,5.783,-20.760,6.916,3.779,-18.664,5.880,0.642,-16.772,6.133,0.798,-12.946,9.067,-0.777,-11.217,6.665,-3.377,-9.778,4.088,-4.770,-12.230,2.279,-8.036,-13.009,2.345,-6.966,-16.712,5.798,-8.137,-17.902,4.576,-7.799,-21.517,4.334,-4.037,-20.876,7.900,-3.874,-19.428,9.317,-4.980,-22.826,7.287,-2.305,-24.644,7.618,0.463,-22.020,10.769,…	MPKHREPLYTTRRDLVERFPTWDDFESLYRLPTLYKSIQDRDNSDRYPIILTSGRLVEYEGGGEETRSMSWLAELQQEMFVEINPANANDLGISDGDTVWVEGAEGGRVRVKAMITPRVGRGVAFMPFHFGGIFQGENLHDRYPEGSAPYVLGEAANTATTYGFDPVTLMQETKCTICRIERA	1403540	Halomonas sp. BC04
job.pdb	AF-X1T6H5-F1-model_v4 Molydop_binding domain-containing protein	20.900	129	62	7	168	294	87	177	1.000	6.920E-05	132	400	207	TPHPLAKDGYRFVFHTPKY--RHGAHTMPIDTDMVAMLFGPFGDVYRHDRRTPYVAEGYVDIHPSDAREIGVEDGDYVFIDSDPEDRPFRGWQKNKRDYEFSRLLCRARYYPGTPRGVTRMWFNMYGAT	MPDE----QYPFILTTGRIYYHFHTRTMTGRSESLN-------------REAP---EGYIEINPADAKELNIRHGGKVKVSS------RRG-----------QVITKALVTDKVPPKTLFMPFNF-GEA	18.629,12.972,-7.721,18.446,9.716,-5.862,20.246,7.910,-8.731,23.268,10.271,-8.393,23.528,9.430,-4.664,23.480,5.718,-5.609,26.203,6.340,-8.245,28.349,8.192,-5.648,27.977,5.355,-3.101,28.810,2.759,-5.805,31.940,4.737,-6.807,33.034,5.007,-3.136,32.566,1.199,-2.911,34.930,0.747,-5.918,32.242,0.148,-8.594,32.399,2.720,-11.406,28.727,3.689,-11.873,28.076,6.915,-13.819,25.151,8.248,-15.886,24.591,11.668…	PDWEIICEVARKMGYNMSYDSAEAIMEEIANLTPIYGGIHYDRLDDFGLQWPCPSRDHPGTKYLHKDTFTRGKGKFHPVDYLPPAEMPDEQYPFILTTGRIYYHFHTRTMTGRSESLNREAPEGYIEINPADAKELNIRHGGKVKVSSRRGQVITKALVTDKVPPKTLFMPFNFGEAAANLLTNPALDPVAKIPEYKVCAVNLERSD	412755	marine sediment metagenome
job.pdb	AF-A0A7C3FUV4-F1-model_v4 Molybdopterin-dependent oxidoreductase	17.500	131	71	5	168	295	201	297	1.000	1.826E-04	132	400	329	TPHPL-AKDGYRFVFHTPKY--RHGAHTMPIDTDMVAMLFGPFGDVYRHDRRTPYVAEGYVDIHPSDAREIGVEDGDYVFIDSDPEDRPFRGWQKNKRDYEFSRLLCRARYYPGTPRGVTRMWFNMYGATP	NPRPVNPGDGYPLTLVTGSVLPHLGSGT----------------RSQMASRLKRFSPHSWVETTKADASSNGFSDGDDVRVVSPA-----------------GAVTTTIRITHTLPAGTLFMPI-SFPESP	6.746,15.633,-20.132,10.570,16.112,-20.022,11.843,15.801,-23.620,15.579,15.816,-22.787,15.224,13.023,-20.230,12.977,11.068,-22.645,15.658,11.327,-25.381,18.450,10.314,-22.959,16.517,7.238,-21.781,15.315,6.429,-25.334,18.938,6.439,-26.605,20.181,4.291,-23.695,17.323,1.771,-24.073,17.178,2.041,-27.910,13.392,2.570,-27.774,10.845,5.306,-28.388,9.342,6.375,-25.039,5.808,7.759,-24.529,5.474,11.515,-24…	EDAQNREKFGERWKVSLPDTAGLTALEMIEQAAAGKIKGMLIVGENPVAGFPSPSLVKKALASLEFLVVVDMFSTETAKLATVVLPAASFAEKEGTFTNFEGRVQQINKAVKPVGASQPDWQIILWLAEAMNSPMPYNSPRQVMNEIEELVPFYRHTKPHTSLEKEELEWAEPDSGSMERRRLYKGLFPSGFWRFSPVQYNPRPVNPGDGYPLTLVTGSVLPHLGSGTRSQMASRLKRFSPHSWVETTKADASSNGFSDGDDVRVVSPAGAVTTTIRITHTLPAGTLFMPISFPESPVNALFDLVLDARTKAPSFKSCAVRLERINNDD	2026734	Dehalococcoidia bacterium
job.pdb	AF-W4L839-F1-model_v4 Molydop_binding domain-containing protein	13.700	211	117	9	170	377	257	405	1.000	1.937E-05	132	400	405	HPLAKDGYRFVFHTPKY--RHGAHTMPIDTDMVAMLFGPFGDVYRHDRRTPYVAEGYVDIHPSDAREIGVEDGDYVFIDSDPEDRPFRGWQKNKRDYEFSRLLCRARYYPGTPRGVTRMWFNMYGATPGSVEGQKSREDGLAKNPRTNYQAMFRSGSH-QSATRGWLKPTWMTDSLVRKGLFGQSIGKGFLPDVHCPTGAPRESIVKITKA	KAEWAEKYPIILNTGRQVEFEGGGNSERNCWWLVEL-------------QP---EMYAEINPKLANDHGIRHGDWMWIESP-----------EDLDDKPSRVKVKAKVTKRVAPDAIYLPFHWGGMFDGKSLADKYPKG-------------YVPYGIGESA-----------NTVTN---------YGYDRVTQ--MQETKGGLCRIKKA	1.048,-3.114,-12.428,-0.490,-0.828,-15.010,0.784,2.728,-15.798,-1.712,5.120,-17.442,-1.342,8.676,-18.786,-4.024,11.170,-17.664,-4.820,14.484,-19.375,-5.584,17.677,-17.461,-9.336,18.330,-17.638,-9.363,21.657,-15.708,-6.567,24.122,-14.816,-5.716,24.640,-11.107,-8.510,26.661,-9.586,-7.889,29.785,-7.424,-4.358,29.643,-5.874,-4.111,25.846,-6.201,-1.006,24.486,-7.969,0.341,21.079,-9.000,2.468,19.333,-6…	RDIQWRNRLVAPVWESRSDLAIILELAERLGFKDEYAKNTKEAWKGVPESMKGVKELPEETYASIIGEWNLGMRTIGMTGQTYERLKRQQEWGHAFDVKTKKASGGPVDGEQWGLPWPCWTDKHPGSHILYRTEVPVMEGGMGFRARWGTQAPDGDGLLAADGSVPPESSINGGYAELKDWKTDLSGKVFEDALAKGLAPYGNGRARFNSWNIPEDNVPRHREPLHSPRPDLIEKWPTYEDVKDHYRVPTLFKSLQKAEWAEKYPIILNTGRQVEFEGGGNSERNCWWLVELQPEMYAEINPKLANDHGIRHGDWMWIESPEDLDDKPSRVKVKAKVTKRVAPDAIYLPFHWGGMFDGKSLADKYPKGYVPYGIGESANTVTNYGYDRVTQMQETKGGL…	1429439	Candidatus Entotheonella gemina
job.pdb	AF-A0A1V5ZBF8-F1-model_v4 Formate dehydrogenase subunit alpha	19.600	122	59	4	168	287	344	428	1.000	1.348E-04	132	400	465	TPHPLAKDGYRFVFHTPKY--RHGAHTMPIDTDMVAMLFGPFGDVYRHDRRTPYVAEGYVDIHPSDAREIGVEDGDYVFIDSDPEDRPFRGWQKNKRDYEFSRLLCRARYYPGTPRGVTRMW	LPDS----SYPFRLTSGRVIWHWHTGTMTRRSKNLN----------------DEVQEAYIEIHPADAEKVRVADGDMIRVRSRK-----------------GQLSCKVRIVPDIKEGMIFMP	-1.237,4.509,25.290,-2.396,6.895,28.082,-3.443,3.951,30.283,-0.180,2.071,29.565,1.727,5.138,30.872,-0.626,5.716,33.853,-0.117,2.086,34.950,3.663,2.126,34.253,3.462,-0.660,31.621,5.652,1.240,29.110,9.079,-0.155,28.174,11.198,2.564,29.848,14.528,0.973,28.826,13.506,0.665,25.158,12.122,4.246,25.232,15.341,5.738,26.701,17.809,3.761,24.545,15.922,3.373,21.259,13.606,6.424,20.963,13.221,10.229,21.193,1…	MGEIIRNGWENKEFISLRTREYDSLKKTVLQTKYTPGEVSFLTGVSEEDLLRAAEWIGTADKCTVLYAMGLSHLSGGISNVRAIANLMMLTGNIGRPGTGVNALRGQNNVQGACDMGCIPNFFPGYQPVTDSTFHRKIGRIWNFPDGIAPARTGLDINQMFRKAGMKHDNIKAMVLVGENPLVTEPDQNMVEHAVKNLEFLVVSDIFFTKTCEYAHVVLPAACYAEKDGTVTNTERRVQRLCKAVDPPGIAKPDWQIITELACLMGYSDQFPYKDPSDIFREITTVCEPYMGMTFEQVSLPDGICWPCPSPDHPGTAILYTDRFYHPDGKGVFCPVEWKIPAELPDSSYPFRLTSGRVIWHWHTGTMTRRSKNLNDEVQEAYIEIHPADAEKVRVADGD…	1852876	Euryarchaeota archaeon ADurb.Bin165
job.pdb	AF-A0A3B9V0X2-F1-model_v4 Formate dehydrogenase subunit alpha	21.600	120	62	5	175	294	356	443	1.000	1.348E-04	132	400	472	DGYRFVFHTPKYRHGAHTMPIDTDMVAMLFGPFGDVYRHDRRTPYVAEGYVDIHPSDAREIGVEDGDYVFIDSDPEDRPFRGWQKNKRDYEFSRLLCRARYYPGTPRGVTRMWFNMYGAT	EQYPCVLITG--RQLEHWH------------TGAMTRRASVLNAIEPHPIVDIHPDDLEQISAVEGDLVRIAS------RRG-----------EVVAHARADLGLQRKQVFIPF-CYVEA	0.620,-0.778,26.865,-2.429,0.997,25.389,-4.844,-0.789,23.041,-7.325,1.510,21.242,-9.975,-0.712,19.644,-11.750,2.154,17.865,-14.739,1.678,15.550,-13.717,0.832,11.952,-13.671,3.846,9.695,-13.367,6.293,12.650,-9.576,6.837,12.225,-9.903,10.607,11.576,-12.250,11.013,14.575,-9.617,9.445,16.863,-6.617,11.215,15.252,-8.235,14.699,15.158,-9.111,14.231,18.860,-5.431,13.471,19.551,-4.349,16.527,17.465,-6.91…	HHFLQFKPDSDIALLNAMIATVIEENLVDQEFIDQHTEDFDAIKENVADCSPEVMAPLCGIEAERIREVTRLYANTRHGMIFWGMGISQHVHGTDNARALITLSMMTGNVGRPGSGLHPLRGQNNVQGASDAGLIPMVFPDYQRVDDSAAHDWFENYWQTPLDKTPGLTVVEIMDAALTGAITGMYIMGENPAMSDPDLNHARKGLASLQHLVLQDLFLTETAAYADVFFPASAFPEKTGTFSNTDRRVQLGRQALPLPGDAKEDLWILQQMAGRLGLSWDYSGVAAVFEEMRGAMPSIKGISWERLNREGSVTYPCENDDDPGQGVVFRDGFPTESGRGRFVPAQLRWADEQTDEQYPCVLITGRQLEHWHTGAMTRRASVLNAIEPHPIVDIHPDDL…	1913989	Gammaproteobacteria bacterium
job.pdb	AF-A0A432GMF6-F1-model_v4 Formate dehydrogenase subunit alpha	19.800	121	62	6	168	288	428	513	1.000	4.810E-05	132	400	555	TPHPLAKDGYRFVFHTPKYRHGAHTMPIDTDMVAMLFGPFGDVYRHDRRTPYVAEGYVDIHPSDAREIGVEDGDYVFIDSDPEDRPFRGWQKNKRDYEFSRLLCRARYYPGTPRGVTRMWF	MPDE----EFPFVFITSR--QLEHW--HTGSMTR----------RATVLNSIEPYPVVHVHPDDLQKLGVEPGEAVTI---------ESRR--------GKISTYSRQDPGVQQGNLFMSF	1.215,2.643,-7.806,-1.908,0.489,-7.057,-0.919,-0.153,-3.394,-0.323,2.846,-1.095,-0.464,5.943,-3.361,-3.600,7.103,-1.457,-1.636,6.729,1.805,1.319,8.644,0.272,-1.046,11.458,-0.831,-2.550,11.687,2.685,0.865,11.472,4.422,2.412,14.121,2.127,-0.611,16.397,2.762,-0.884,15.756,6.533,2.745,15.261,7.671,4.883,16.348,4.671,6.384,12.872,4.021,5.223,9.674,2.261,7.587,7.570,4.443,6.714,5.394,7.462,7.327,7.214,…	RLCHASSVSALLEGIGSGAVSNPFTDVTDAEVIFLIGANPIGNHPVAATFMKNAVKAGKKLILLDPRRTALSRHATYNLQFRPDTDVALLNSLMHVIIEEKLCDEKYITEHTTDFEKLKSNVADYSPEKVAPICGIPEETLREVARTYATAESAIILWGMGISQHIHGTDNSRCLIALSLMTGQIGRPGTGLHPLRGQNNVQGTSDMGLIPMFFPDYKSVTDPENKKWFEDFWGTSLNPKTGLTVVEIVDAVHSGGVRGMYVQGENPAMSDPNLNHARGALSMLEHLVVQDIFLTETAGFADVIFPASAFPEKSGTFTNSNRQVQLGRQAIDPPGNARQDWWIIQEVARRLGVDWSYDGPEEIFSEIRKATPSMAGITWKRLQKEHSVTYPCNKEGDPG…	2024889	SAR324 cluster bacterium
job.pdb	AF-A0A529HS47-F1-model_v4 Nitrate reductase	18.000	111	60	3	177	287	14	93	1.000	3.151E-04	131	400	159	YRFVFHTPKYRHGAHTMPIDTDMVAMLFGPFGDVYRHDRRTPYVAEGYVDIHPSDAREIGVEDGDYVFIDSDPEDRPFRGWQKNKRDYEFSRLLCRARYYPGTPRGVTRMW	YPLALNTGRLR--------DQ------WHTMTRTGTVPRLMANAPEPAVDLNPADAAAHQLKDGDLAHLST-----------------RFGFVRARVRVANAQRRGHAFMP	23.397,14.066,-12.828,23.415,10.780,-14.786,19.908,9.258,-14.968,20.008,5.462,-14.589,17.206,3.011,-15.378,15.052,1.595,-12.569,16.766,-1.362,-10.843,13.682,-3.481,-11.662,11.209,-2.976,-14.539,7.525,-3.957,-14.481,6.662,-7.333,-16.056,3.802,-9.850,-16.398,4.226,-11.076,-12.783,4.528,-7.520,-11.353,2.628,-5.262,-13.792,2.336,-2.182,-11.570,5.011,0.455,-10.905,4.612,1.094,-7.156,5.511,4.557,-5.826…	VRQEATAFTVDADYPLALNTGRLRDQWHTMTRTGTVPRLMANAPEPAVDLNPADAAAHQLKDGDLAHLSTRFGFVRARVRVANAQRRGHAFMPMHWSGQFAARAAAGLLSSPVTDPHSGQPELKHVPARIVRENTGWAGVLITRRNLRPTGFVHWSRYT	1871066	Mesorhizobium sp.
job.pdb	AF-A0A2A2QX35-F1-model_v4 Molydop_binding domain-containing protein	19.600	127	61	7	168	291	69	157	1.000	6.130E-05	131	400	188	TPHPLAKDGYRFVFHTPKY---RHGAHTMPIDTDMVAMLFGPFGDVYRHDRRTPYVAEGYVDIHPSDAREIGVEDGDYVFIDSDPEDRPFRGWQKNKRDYEFSRLLCRARYYPGTPRGVTRMWFNMY	SPD----DTYPFLLLTGRSTSSQWHTQTR-------------TG--RSAILRKLYPAGAYVEIHPDDAGQLGIGEGSRVAL---------RSRR--------GQMTAAAYLAPTVQPGHLFLP--MH	-51.988,-33.126,-24.352,-49.318,-31.678,-26.634,-46.672,-29.718,-26.721,-43.403,-29.443,-27.115,-39.575,-29.838,-26.747,-36.984,-27.050,-27.305,-36.121,-26.443,-30.900,-32.435,-27.187,-31.642,-31.433,-24.639,-34.284,-28.714,-26.131,-36.566,-25.289,-24.652,-36.034,-24.178,-22.819,-39.197,-20.858,-24.490,-40.124,-18.805,-21.540,-41.446,-16.830,-23.091,-44.336,-13.151,-22.010,-43.878,-12.054,-19.343…	MNRAGPSRTPRHESKPLPLTPRLPRSLHQGHRPPDPAATERCLFADGIYYHPGGKAKLLFSEPSELPESPDDTYPFLLLTGRSTSSQWHTQTRTGRSAILRKLYPAGAYVEIHPDDAGQLGIGEGSRVALRSRRGQMTAAAYLAPTVQPGHLFLPMHYPEVNRLTHPSFDPHSRQPNYKACAATITLA	1982332	Verrucomicrobiae bacterium Tous-C4TDCM
job.pdb	AF-A0A7V4Y3T7-F1-model_v4 Formate dehydrogenase subunit alpha	19.500	123	60	6	168	288	277	362	1.000	8.820E-05	131	400	394	TPHPLAKDGYRFVFHTPKY--RHGAHTMPIDTDMVAMLFGPFGDVYRHDRRTPYVAEGYVDIHPSDAREIGVEDGDYVFIDSDPEDRPFRGWQKNKRDYEFSRLLCRARYYPGTPRGVTRMWF	SPD----DEYPLILTTGRVVMHYNAGSM-----------TR-----RSTSLLKRSPELFIEINPADAQTLGIKPGEQVTVIT------RRG-----------RATVRANITQNTQVGTVFMPF	9.089,24.121,4.535,7.698,20.766,3.346,4.229,19.189,3.425,4.353,15.587,4.699,1.098,13.598,4.504,-0.243,10.044,4.831,-3.607,8.247,4.949,-5.290,11.074,6.921,-5.347,12.868,3.525,-5.700,9.941,1.093,-8.240,7.597,2.794,-11.258,9.895,2.286,-13.783,10.268,-0.576,-11.981,13.622,-1.168,-8.488,12.071,-0.939,-7.479,13.052,-4.517,-8.635,16.658,-3.979,-6.954,16.834,-0.542,-3.650,15.864,-2.236,-4.295,18.419,-5.0…	SAIAYCMGITQHTSGHDDVVACANLALLCGQIGRPGAGVLPLRGQNNVQGACDMGGLPGYLPGYASVADANARDRMARLWGRNYLNDKPGLTLMEMMNAILDGKIKGMYIMGENPIVSDPNAHHVKEALKKLEFLVVQEMFLSETAELASVVLPVASWAEKEGSVTGTERRVQWTCKAIEPIHDAKPDWQIICEIANRLGFDFNYSGPKEILREINKAVPSYAGITPERLENLIGGLIWPCPSVDHPGTPILHRESFNFPDGRGKFIPVEWCPPAESPDDEYPLILTTGRVVMHYNAGSMTRRSTSLLKRSPELFIEINPADAQTLGIKPGEQVTVITRRGRATVRANITQNTQVGTVFMPFHFEGTNFLTLDALDENAKIPVYKVAACKIIKG	1978231	Acidobacteria bacterium
job.pdb	AF-X1FK59-F1-model_v4 Uncharacterized protein	25.000	116	52	4	175	288	483	565	1.000	9.957E-05	131	400	601	DGYRFVFHTPK--YRHGAHTMPIDTDMVAMLFGPFGDVYRHDRRTPYVAEGYVDIHPSDAREIGVEDGDYVFIDSDPEDRPFRGWQKNKRDYEFSRLLCRARYYPGTPRGVTRMWF	DDYPLMLTTGRSLYHFHTGTMTRKVKGLNILRG----------------EGLVEINPEDASALGITDGEMVKVVS------RRG-----------EIEAKAKVTEVSPRGVVFMTF	-20.456,14.621,26.158,-17.365,15.634,24.093,-15.634,17.102,27.182,-16.318,13.952,29.244,-15.154,11.591,26.461,-11.983,13.614,25.678,-11.154,13.920,29.410,-11.717,10.169,29.899,-9.455,9.348,26.912,-6.723,11.832,27.972,-6.764,10.719,31.633,-6.751,6.990,30.706,-4.022,7.176,28.005,-1.760,9.142,30.408,-1.487,6.039,32.660,0.148,3.752,30.035,3.901,3.433,29.409,5.258,4.266,25.919,5.769,0.530,25.211,2.228…	TWDEALELVASKLANYGKDEVAVISSAKCTNEENYVAQKFARVVLGTNNIDHCARLCHAPTVAGLVQCFGSGAMTNSINEISNAACILAIGTNTTEAHPIIGLEVKRAVRKGAKLIVANPREIDLVRLADLWLRHKPGTDVALLMGMMRVIVDEGWLDSSFVDERCENFDAFRESLKNFDLDFVERITGVPGNKIAEAARIYATNKPSSLLYAMGITQHSHGTDNVIATANLAMLTGNIGKPSTGVNPLRGQNNVQGACDLGALPDVYTGYQAVADPAIRGKFEAAWGCSLPSSPGLPITEIIPAAYEGEIKALYLIGENPALSEPDAGHAREALKKLEFFVVQDIFLTETAQLADVVLPGATFAEKDGTVTNTERRVQPVRKAIEPIGNSRPDWWITG…	412755	marine sediment metagenome
job.pdb	AF-A0A7V5U2L9-F1-model_v4 Formate dehydrogenase subunit alpha	19.200	114	57	5	177	288	11	91	1.000	1.433E-04	130	400	125	YRFVFHTPKY--RHGAHTMPIDTDMVAMLFGPFGDVYRHDRRTPYVAEGYVDIHPSDAREIGVEDGDYVFIDSDPEDRPFRGWQKNKRDYEFSRLLCRARYYPGTPRGVTRMWF	FPFMLITGRRLPHYNCGSMTRRVEGLM----------------EYLPEELVEINPRDARKLKVRERDPVKVIT-P-----RG-----------EVIARAHITTRVSPGIIFMDF	2.177,9.050,-21.941,0.275,7.695,-18.905,-0.114,4.530,-16.798,-0.121,1.385,-18.772,-2.388,-0.074,-16.077,-5.876,1.431,-16.507,-8.822,1.068,-14.129,-11.876,-0.823,-15.447,-14.967,-2.618,-14.091,-12.876,-5.527,-12.684,-10.153,-3.224,-11.252,-11.948,0.033,-10.362,-9.167,1.406,-8.162,-5.842,3.046,-8.996,-3.167,1.724,-6.600,-0.512,4.366,-5.879,2.720,3.368,-4.126,4.884,5.755,-2.079,6.735,6.394,1.198,5.6…	WGPQDRTDADFPFMLITGRRLPHYNCGSMTRRVEGLMEYLPEELVEINPRDARKLKVRERDPVKVITPRGEVIARAHITTRVSPGIIFMDFHFEDPLTNLITSPAIDTEVHTPEYKAACARIVKL	501497	Thermodesulfatator atlanticus
job.pdb	AF-A0A7C8CRV5-F1-model_v4 Formate dehydrogenase subunit alpha	20.600	116	57	5	175	288	55	137	1.000	1.348E-04	130	400	173	DGYRFVFHTPKY--RHGAHTMPIDTDMVAMLFGPFGDVYRHDRRTPYVAEGYVDIHPSDAREIGVEDGDYVFIDSDPEDRPFRGWQKNKRDYEFSRLLCRARYYPGTPRGVTRMWF	DAYPFVLNTGRLLEHWHTGSMTRRSKALDQ-IQP---------------EAFASLHPEDAGELGIHEGDFIEVTS------RRG-----------SIRLEARLSSRDSRGAVFIPF	26.371,-2.703,-20.697,29.006,-3.819,-18.117,30.523,-2.525,-14.853,33.349,-0.645,-16.622,31.032,1.364,-18.924,28.145,2.181,-16.513,29.771,5.490,-15.495,28.941,7.485,-12.330,25.368,8.173,-13.335,24.513,4.770,-14.860,23.058,4.121,-18.328,19.492,3.433,-19.568,18.522,-0.139,-20.501,18.272,-1.208,-23.313,21.693,-0.018,-24.393,23.204,-2.009,-27.294,26.069,0.456,-27.749,27.024,1.532,-24.207,30.351,2.950,…	LNYDNLGPTGKLWPNPDPEASDGPAVLFGEGFPTANGRAKFVPAAWSAARELPDDAYPFVLNTGRLLEHWHTGSMTRRSKALDQIQPEAFASLHPEDAGELGIHEGDFIEVTSRRGSIRLEARLSSRDSRGAVFIPFHFREAAANLLTLDELDPDGKIPGFKFCAVRIALVPA	2026763	Myxococcales bacterium
job.pdb	AF-A0A7G9YQV4-F1-model_v4 Periplasmic nitrate reductase	13.800	332	142	18	47	377	7	195	1.000	1.823E-05	130	400	195	GYDALDLEAKAKKGIPTLMMNRTYPKAVGYEQVADSRPWYTKSGRLEFYRDEDEFIEAG-ENLPVHREPIDSTFYEPNVIVSAPHEALRPAGPEDYGVELSDMSGEIRQGRNVVKAWAELKKTPHPLAKDGYRFVFHTPKYRHGAHTMPIDTDMVAMLFGPFGDVYRHDRRTPYVAEGYVDIHPSDAREIGVEDGDYVFIDSDPEDRPFRGWQKNKRDYEFSRLLCRARYYPGTPRGVTRMWFNMYGATPGSVEGQKSREDGLAKNPRTNYQAMFRSGSHQSATRGWLKPTWMTDSLVRKGLFGQSIGKGFLPDVHCPTGAPRESIVKITKA	GFFGGIVRSILKV-----TKFKDYPE-MYRKYDGFLGGFLTPSKKVDLY--SKRLEELGYDPLPVCREPAE--------------------SP------------------------LPQPD----LARE-YPLVLMTGVK-LEM--YAHS--MMRNILGLYEQF----------PENLLEINPETAAGLGIGDGDVAGVES-P-----RG-----------RVECKAYVTDQIDPRVVCLYHG------------------------------FAECN----------CNVLTDNGAIDPITGST--------------GLKSSLCKVEKV	12.737,38.009,-8.895,16.079,39.836,-8.190,15.325,43.547,-7.548,15.335,43.344,-3.709,19.077,43.629,-2.827,20.921,47.000,-3.038,24.043,48.294,-1.217,27.383,46.628,-0.314,25.785,43.461,1.122,23.526,43.278,-1.961,26.745,43.307,-4.066,28.228,40.355,-2.112,24.985,38.334,-2.362,24.850,39.056,-6.132,28.535,37.998,-6.445,27.899,34.718,-4.577,24.749,34.173,-6.710,26.831,34.809,-9.882,29.326,32.129,-8.727,2…	MYKKFSGFFGGIVRSILKVTKFKDYPEMYRKYDGFLGGFLTPSKKVDLYSKRLEELGYDPLPVCREPAESPLPQPDLAREYPLVLMTGVKLEMYAHSMMRNILGLYEQFPENLLEINPETAAGLGIGDGDVAGVESPRGRVECKAYVTDQIDPRVVCLYHGFAECNCNVLTDNGAIDPITGSTGLKSSLCKVEKV	2759911	Methanosarcinales archaeon ANME-2c ERB4
job.pdb	AF-A0A1F9D5U1-F1-model_v4 Uncharacterized protein	19.100	115	58	6	175	287	219	300	1.000	1.058E-04	130	400	335	DGYRFVFHTPKY--RHGAHTMPIDTDMVAMLFGPFGDVYRHDRRTPYVAEGYVDIHPSDAREIGVEDGDYVFIDSDPEDRPFRGWQKNKRDYEFSRLLCRARYYPGTPRGVTRMW	EEYPLWILPRGFHYHYGIGTTNKRAKGLA-------KVFP---------ETALEINPDDAQRVGVNDLDPVKVIS-P-----RG-----------EVETICRISQALPKGIAYFA	4.556,10.405,-1.053,0.914,9.631,-0.160,-0.267,8.709,-3.683,-3.370,6.835,-2.414,-6.700,8.628,-1.840,-6.711,7.776,1.908,-3.055,7.010,2.744,-3.093,10.024,5.101,-6.316,8.809,6.782,-5.001,5.223,7.133,-1.896,6.640,8.874,-4.063,8.932,11.048,-6.079,5.799,12.043,-2.993,3.839,13.205,-2.258,1.968,9.937,1.366,1.642,11.189,2.364,-1.103,13.661,3.982,1.513,15.981,1.012,3.914,16.283,-2.478,4.118,17.741,-4.948,6.…	MLSQNNAQGAFDMGGFSEFLPGHQRMDDPKAREKFEEAWGRKIPAKPGFTYGEMFDRILEGKIKALYILGEDPFITLPNLERLRTGIRHLEFLVVQDQFMPHIGSYANVVLPGASFAEKDGTFTSMERRIQRVREAICPVADSKPDWKILCDLSTRMGYPMEYGGPSEVMAEISSLVPLYANADYQNLEKAGIQWPLANGRKRRFFPIEYREPIEQQNEEYPLWILPRGFHYHYGIGTTNKRAKGLAKVFPETALEINPDDAQRVGVNDLDPVKVISPRGEVETICRISQALPKGIAYFATQFFPIAINNLLIPERDPVSGTPEYRVCIGRIERR	1797839	Deltaproteobacteria bacterium RBG_16_48_10
job.pdb	AF-G1V1Y0-F1-model_v4 Uncharacterized protein	13.500	206	89	7	175	378	396	514	1.000	3.552E-05	130	400	514	DGYRFVFHTPKY--RHGAHTMPIDTDMVAMLFGPFGDVYRHDRRTPYVAEGYVDIHPSDAREIGVEDGDYVFIDSDPEDRPFRGWQKNKRDYEFSRLLCRARYYPGTPRGVTRMWFNMYGATPGSVEGQKSREDGLAKNPRTNYQAMFRSGSHQSATRGWLKPTWMTDSLVRKGLFGQSIGKGFLPDVHCPTGAPRESIVKITKAE	ETYPFTLLTGRVSHHYHTGTMTRRSWALD-------------REYP---EAFLDMHPDDAAALRLKDNWKVRVTSRQ-----------------GSIVARLRTTMDLQPGTVFLPF-HFAESPANALTSHEHLD---------------------------------------------------PTVKIP--ALKLTPVRVEEAK	-0.302,-1.235,13.987,-3.121,0.270,11.893,-5.017,-1.255,8.948,-2.697,-4.296,8.660,-2.919,-8.080,9.129,0.779,-9.018,9.329,-0.105,-12.578,10.467,-1.522,-13.295,6.991,0.270,-10.761,4.771,3.740,-10.315,6.339,4.368,-13.491,8.419,8.016,-12.632,8.843,7.077,-9.151,10.136,4.474,-10.846,12.395,7.235,-13.115,13.802,9.382,-10.024,14.558,6.401,-8.218,16.173,5.672,-11.344,18.272,9.370,-11.540,19.281,9.294,-7.85…	MIGSNTSAQHPLAYARITAAKKRGAKLITVDPRRTPVATLSDIHLAIRPGSNLALVNALMHAILFEEKAQDEAFINERTEHFDALRASLEGCTPEWAAPLTGLRPEAIRETARLYAKGPNSIILYCMGVTQQVTGTRTCGALANLVMLCGMIGRPSTGLIPLRGQNNVQGSCDMGALPETLPGYVKADSELGHQRFARLWGPFADEQGKKLTEIMDGMRDGSIRAAYIMGENPMQSDPDAAKVEAGLRNLDFLIVQDIFMTPTAQLADVILPATSYLEKQGTFTNTERRVQLINEVLSPLPGTRADWRILCDVINALGGRADYDSPREIFNEIRQVVPSYAGMDYTRLAEEQGLCWPCPTPDHPGTPYLHAASFMRGRGLFTVNDVPDDLGCATDETYP…	693988	Bilophila sp. 4_1_30
job.pdb	AF-A0A2D8NYA1-F1-model_v4 Uncharacterized protein	20.000	110	57	3	178	287	310	388	1.000	4.016E-04	130	400	621	RFVFHTPKYRHGAHTMPIDTDMVAMLFGPFGDVYRHDRRTPYVAEGYVDIHPSDAREIGVEDGDYVFIDSDPEDRPFRGWQKNKRDYEFSRLLCRARYYPGTPRGVTRMW	PLRLNTGRIR--------DQ------WHTMTRTWRASRLMNHRQEPFVEMHPADAESHGIADQQLVELDGAG-----------------GRYRARARLAKGQRRGELFAP	-12.129,-22.922,-25.672,-9.842,-19.902,-25.123,-8.606,-19.540,-21.514,-7.325,-16.447,-19.675,-5.535,-16.945,-16.342,-5.757,-13.815,-14.175,-3.175,-13.863,-11.349,-1.513,-11.444,-8.903,0.095,-11.275,-5.423,-1.514,-14.556,-4.245,0.941,-16.222,-6.682,3.810,-13.695,-6.704,4.228,-13.126,-2.928,5.629,-16.584,-2.098,9.091,-18.205,-1.656,8.274,-20.100,-4.900,6.465,-17.245,-6.710,8.603,-17.589,-9.881,7.92…	MHVVTLYSQGINQSSSGTDKCQAIINCHLAGGKIGLPGAGPFSITGQPNAMGGREVGGLANQLAAHMDYHTPGAIDRVTRFWQTASLVPTLPNEPGHKAVELFDAIERGEIRAIWIMATNPVVSMPDANRIKRILAACPLVIVSDCMANAEVLEVADIVLPASSWAEKDGTVTNSERRISRQRGLLRPPGEARHDWWIMSQVAAGLGFGEAFGYAHPADIFTEHARLSGFENPSDKPGEDARLFDISGLAALDRAGYEALAPIQWPVNGGAPRGTARLFEDGQFATPDGLAKLLPVRPRGPQQEISVRRPLRLNTGRIRDQWHTMTRTWRASRLMNHRQEPFVEMHPADAESHGIADQQLVELDGAGGRYRARARLAKGQRRGELFAPMHWNDAFSGQA…	1978524	Salinicola sp.
job.pdb	AF-A0A7C1GH63-F1-model_v4 Formate dehydrogenase subunit alpha	18.400	130	66	7	168	295	557	648	1.000	1.194E-04	130	400	676	TPHPLAKDGYRFVFHTPKY--RHGAHTMPIDTDMVAMLFGPFGDVYRHDRRTPYVAEGYVDIHPSDAREIGVEDGDYVFIDSDPEDRPFRGWQKNKRDYEFSRLLCRARYYPGTPRGVTRMWFNMYGATP	MPDE----NYPFVLNTGRMFSHYHTGTM-----TRRSPFLD-----------REVDKPFVEIHPADAARLGIVEGGGVTVTT---RR--------------GSIETFARITTRVMEGSLFAPF-HFSEAP	-6.057,-28.800,28.590,-6.909,-29.471,24.925,-4.249,-28.281,22.447,-5.794,-26.952,19.197,-4.053,-26.045,15.902,-5.845,-23.379,13.839,-4.786,-22.602,10.247,-5.028,-18.858,9.481,-3.288,-16.024,7.567,-0.419,-13.793,8.730,-1.747,-10.282,9.512,1.331,-8.372,8.400,2.568,-7.849,4.805,0.640,-8.374,1.527,2.382,-11.758,0.991,-0.422,-13.617,2.822,1.652,-16.367,4.500,-0.146,-19.390,5.999,0.329,-19.851,9.758,-0…	MNLNFIKTICPYCGTGCGIILQVKGGRAVTTLADRSHPVSRGGLCIKGWTAHEFIHHPDRLTKPLLKKNGKFKELSWDEAIGLAADRLKETVKAHGPDAVASLSSARCTNEENYLFQKLIRAGLGTNNVDHCARLCHGPTAAAMAYALGSGAMTNSIADFSGAECILIIGSNAAETHPIIMGEIYKARDNGAVLVVVDPRRTEVANNADMHLQINSGTDIPLIDAMMKLILDASLENREFIASRTDGFTEMKEYLSQRTLEELSRECGIPLEDIRKVAELYARAREASIVFCMGITQHACGTSNVYAICNLALLCGHVGKPHSGICPLRGQNNVQGACDVGALPNVYPGYQAVADEKNHAKFAQAWGRDLSRKPGLTVTEIFAAAGTTVRTLYTMGENP…	2026735	Deltaproteobacteria bacterium
job.pdb	AF-R6AP97-F1-model_v4 Tat pathway signal sequence domain protein	13.100	205	91	8	176	378	7	126	1.000	7.363E-04	129	400	126	GYRFVFHTPKYRHGAHTMPIDTDMVAMLFGPFGDVYRHDRRTPYVAEGYVDIHPSDAREIGVEDGDYVFIDSDPEDRPFRGWQKNKRDYEFSRLLCRARYYPGTPRGVTRMWFNMYGATPGSVEGQKSREDGLAKNPRTNYQAMFRSGSHQSAT--RGWLKPTWMTDSLVRKGLFGQSIGKGFLPDVHCPTGAPRESIVKITKAE	EFDLRLMNGSR------KPYITHSKTRTDQPY--------LMEIEDCLHVNINPRDAEARGIKEGDTILITS-----PYGG-----------PVEAKAVVSLIVPVGTIDAQYG------------------------------WLDNQNTQKLMNRG-----------NRDPLSGY--------------PSYFENPVRIEKKA	3.230,-17.021,-5.086,5.046,-15.887,-1.932,3.498,-17.544,1.139,1.796,-15.484,3.842,3.187,-15.677,7.386,1.817,-14.836,10.836,3.935,-11.648,10.602,2.993,-10.743,6.978,-0.651,-11.820,6.782,-1.901,-9.393,4.077,-1.364,-9.441,0.294,-0.306,-6.197,-1.427,-1.657,-5.575,-4.920,0.989,-3.037,-5.968,-0.486,-1.313,-9.046,-4.117,-0.314,-8.563,-4.715,2.552,-11.003,-5.956,6.092,-10.376,-7.367,7.401,-13.712,-5.445,…	MTELSKEFDLRLMNGSRKPYITHSKTRTDQPYLMEIEDCLHVNINPRDAEARGIKEGDTILITSPYGGPVEAKAVVSLIVPVGTIDAQYGWLDNQNTQKLMNRGNRDPLSGYPSYFENPVRIEKKA	1262986	Proteobacteria bacterium CAG:139
job.pdb	AF-A0A3B9PMR8-F1-model_v4 Formate dehydrogenase	15.500	219	108	10	163	377	197	342	1.000	2.187E-05	129	400	342	AELKKTPHPLAKDGYRFVFHTPKY--RHGAHTMPIDTDMVAMLFGPFGDVYRHDRRTPYVAEGYVDIHPSDAREIGVEDGDYVFIDSDPEDRPFRGWQKNKRDYEFSRLLCRARYYPGTPRGVTRMWFNMYGATPGSVEGQKSREDGLAKNPRTNYQAMFRSGSHQSATRGWLKPTWMTDSLVRKGLFGQSIGKGFLP--DVHCPTGAPRESIVKITKA	EKVK----DISKD-YPLVMTSGRLVEYEGGGEETRSNPWLA----------------ELQQEMFAEVNPKDANDAGFRNGEYIWVES-PTKA---------------RLKVRAQVTQRVAPGTVFLPFHFSGWWQG--------EDMLKFYPEGAAP------------------------IVR----GEAVNTATTYGYDAVTMMQETKTTLCRVSKA	8.774,21.411,-14.617,8.256,21.293,-18.429,4.889,19.468,-18.152,3.656,21.974,-15.526,4.452,24.866,-17.906,2.682,23.062,-20.798,-0.309,21.512,-18.938,-2.643,22.919,-21.633,-1.065,20.638,-24.298,-2.128,17.420,-22.466,-5.418,15.698,-23.338,-7.522,15.384,-20.156,-8.586,11.759,-20.896,-5.456,10.142,-22.378,-3.003,12.443,-20.529,-0.990,12.501,-23.810,0.401,15.809,-25.093,-0.909,16.928,-28.508,1.869,19.0…	KLHMKNMHTFDVRTLKAQGGPCDGEYFGLPWPCFGTPEMKHPGTPNLYDTSKHVMDGGGNFRANFGVEKDGVSLLAGEGSASKGADLQMGYPEFDHVLLKKLGWWDELTDTEKAAAEGKNWKTDVSGGIQRVVMKNHGCHPFGNAKARAVVWNFPDPIPQHREPIYSPRPDLVAKYPTHDDKMKFWRLPTLYKSMQEKVKDISKDYPLVMTSGRLVEYEGGGEETRSNPWLAELQQEMFAEVNPKDANDAGFRNGEYIWVESPTKARLKVRAQVTQRVAPGTVFLPFHFSGWWQGEDMLKFYPEGAAPIVRGEAVNTATTYGYDAVTMMQETKTTLCRVSKA	1905334	Thauera sp.
job.pdb	AF-A0A3M1EQG0-F1-model_v4 Formate dehydrogenase subunit alpha	14.900	208	83	10	176	379	316	433	1.000	3.343E-05	129	400	436	GYRFVFHTPKY--RHGAHTMPIDTDMVAMLFGPFGDVYRHDRRTPYVAEGYVDIHPSDAREIGVEDGDYVFIDSDPEDRPFRGWQKNKRDYEFSRLLCRARYYPGTPRGVTRMWFNMYGATPGSVEGQKSREDGLAKNPRTNYQAMFRSGSHQSATRGWLKPTWMTDSL--VRKGLFGQSIGKGFLPDVHCPTGAPRESIVKITKAEP	EFPLILSTGRTLYHYNAATQTRRAAGPVA-------------RQP---EAFIELHPSDAKRRHIETGDLVEVHS------RRG-----------AVRCRAVVSRQVRKGCAWMP-LHFAEA--------------------------------------------RANLLTVDAG---DAVTG---------TAEYKVCAVEVTKVEG	-6.585,24.580,-12.619,-5.724,27.221,-9.977,-8.812,29.444,-10.508,-11.144,26.409,-10.282,-9.447,25.298,-7.036,-9.746,28.892,-5.699,-13.495,28.949,-6.501,-14.109,25.477,-5.001,-12.322,26.261,-1.699,-14.194,29.576,-1.139,-16.999,27.607,0.604,-14.476,25.704,2.801,-13.985,28.305,5.537,-12.127,27.092,8.671,-15.410,27.603,10.517,-17.322,25.343,8.089,-14.435,22.837,8.263,-14.622,22.843,12.116,-18.273,21.…	GFEAVRETVRSYTPEEAEVVTGVPAEAIRQTAREYATTPKAGIFYTLGITEHTHGTDNVYALSNLVLMTGHLGKASAGMNPLRGQNNVQGANDAGASPVFFPGYQRVDDPEARAKFERAWGVSLPERPGMNLNEMMKAVGQRILGLYVMGEDILLSEPNVGRLEAALNRIEFLVLQDIFLNETARFADVVLPAASFAEKDGVFTNSERRVQLVRKAIEPPGAARADWEILMEVANRLGAEWHYRHPSEIYDEMAACAPKFAGISHERLRKVPGLQWPCTSPEDPGTPYLHRGGILRGKGLFQPVVYRPSVEREDIEFPLILSTGRTLYHYNAATQTRRAAGPVARQPEAFIELHPSDAKRRHIETGDLVEVHSRRGAVRCRAVVSRQVRKGCAWMPLHF…	2026735	Deltaproteobacteria bacterium
job.pdb	AF-A0A3B9JGF5-F1-model_v4 Formate dehydrogenase	18.400	114	60	6	176	288	778	859	1.000	1.718E-04	129	400	893	GYRFVFHTPKY-RHGAHTMPIDTDMVAMLFGPFGDVYRHDRRTPYVAEGYVDIHPSDAREIGVEDGDYVFIDSDPEDRPFRGWQKNKRDYEFSRLLCRARYYPGTPRGVTRMWF	DYPYILTTGRMLYHY-----HTRSMTKRVKGI---------DLLYP-QSYIEIHPVTANRLDVVDGDKLKVTS--------------RR---GSIITNAKVTDVVEEDVVFMPF	2.326,9.217,38.067,3.645,6.367,40.294,7.143,6.237,41.871,8.926,2.904,42.437,12.439,1.456,42.897,13.846,-1.320,40.657,17.299,-2.630,41.700,17.767,0.572,43.766,17.028,2.740,40.691,14.111,5.181,41.037,11.593,5.391,38.176,8.390,7.384,37.645,5.760,5.832,35.351,2.057,6.065,34.474,-0.511,4.126,36.503,-1.148,0.746,34.834,2.458,0.380,33.577,3.929,-3.063,34.330,7.142,-3.681,36.309,8.604,-5.112,33.064,7.866…	MIKLSIDDNQVEVKKGTTVLEAAKILGIKIPTLCHHPHLDPSLGGSCRMCLVEVEGMKALSPSCALPVAEGMAVKTKSKRVIQGRRMVLDLILSRHPLDCMTCVSAGNCKLQDYCFEYGIKDSRFRSGDEKNYPIDQSNKFYFFDKNKCILCGKCTRICSELQHTYAITMSGRGFDTHVSPPFEDPLSESTCVSCGNCVSACPVGALVSRRTERFRYWETNRVKTTCAYCGVGCQMELLVKDNKVVEVAPVDSKANNGMLCVKGKFGYKFIDHPDRLKAPLIKREGKFIEVSWDEAYNLIAEKIFSAKEKFGSDSIGGLSSARCTNEENYLFQKLFRAAIGTNNVDHCARLCHASTVAGLAATLGSGAMTNSNLEVLGSDLILVTGSNTTETHPVIGAH…	2049045	Eubacteriaceae bacterium
job.pdb	AF-A0A528U3Q5-F1-model_v4 Molybdopterin oxidoreductase family protein	18.700	112	58	4	176	287	26	104	1.000	1.940E-04	128	400	146	GYRFVFHTPKYRHGAHTMPIDTDMVAMLFGPFGDVYRHDRRTPYVAEGYVDIHPSDAREIGVEDGDYVFIDSDPEDRPFRGWQKNKRDYEFSRLLCRARYYPGTPRGVTRMW	AHPFRLTTSPARNFLNSTFSETPVSK----------------AKEGRPELLLHPDDAAAYGLANGDRVEI-GNA-----RG-----------EVVLHARLFEGIRRGVVIAE	25.790,10.775,-10.148,25.800,7.393,-11.935,23.056,5.105,-13.277,21.084,3.063,-10.690,18.720,0.076,-10.975,17.894,-2.075,-14.039,18.606,0.607,-16.572,19.201,-2.037,-19.278,15.482,-2.954,-19.001,14.337,0.593,-19.935,13.164,1.218,-23.526,15.246,3.552,-25.631,12.166,5.769,-26.166,9.197,6.523,-23.866,7.318,3.250,-23.821,5.638,0.856,-21.378,7.948,-1.120,-19.080,7.041,-3.468,-16.202,9.755,-2.394,-13.741…	MGLFGPVASLPEFPDHVELIEVADAAHPFRLTTSPARNFLNSTFSETPVSKAKEGRPELLLHPDDAAAYGLANGDRVEIGNARGEVVLHARLFEGIRRGVVIAEGIWPNSAHERGEGINVLTGADAPAPYGGAAFHDNKVWLRAAK	1871066	Mesorhizobium sp.
job.pdb	AF-A0A7X6Y5V8-F1-model_v4 Molybdopterin oxidoreductase	16.000	224	106	11	161	380	13	158	1.000	5.430E-05	128	400	159	AWAELKKTPHPLAKDGYRFVFHTPKYRHGAHTMPIDTDMVAMLFGPFGDVYRHDRRTPYVAEGYVDIHPSDAREIGVEDGDYVFIDSDPEDRPFRGWQKNKRDYEFSRLLCRARYYPGTPRGVTRM---WFNMY-GATPGSVEGQKSREDGLAKNPRTNYQAMFRSGSHQSATRGWLKPTWMTDSLVRKGLFGQSIGKGFLPDVHCPTGAPRESIVKITKAEPG	VESEYQLL--PEAKVKYTFAYITRNS----LYRVHST--------HSNNIW---MNELEDGKAKVFMNPEDAAAKGIRQGDLVEV--------YNAR---------GLVKGYAVLDPGMSRQMIVFEQGWWARYLKD---------------------------TSYN--SLTYPFIKPTHEV---------------YFVPGMWAPNTAWNECLVDVRKGSEG	14.158,-3.487,-24.014,12.952,-0.818,-26.512,13.727,2.049,-24.079,16.342,3.968,-26.108,13.686,6.724,-26.227,10.905,7.468,-23.695,8.039,5.106,-24.218,4.707,4.671,-22.420,4.579,1.470,-20.334,1.205,0.415,-18.851,1.265,-0.354,-15.153,1.381,-3.948,-13.953,2.062,-5.405,-17.447,5.783,-6.006,-16.674,5.237,-6.803,-12.941,2.131,-8.265,-11.164,0.463,-9.440,-14.400,3.640,-11.341,-15.382,4.230,-12.774,-11.868,…	LGEALPVHKPPFVESEYQLLPEAKVKYTFAYITRNSLYRVHSTHSNNIWMNELEDGKAKVFMNPEDAAAKGIRQGDLVEVYNARGLVKGYAVLDPGMSRQMIVFEQGWWARYLKDTSYNSLTYPFIKPTHEVYFVPGMWAPNTAWNECLVDVRKGSEGR	2044939	Clostridia bacterium
job.pdb	AF-A0A3D3UEH0-F1-model_v4 Formate dehydrogenase subunit alpha	16.800	119	65	6	177	294	55	140	1.000	1.348E-04	128	400	170	YRFVFHTPKY-RHGAHTMPIDTDMVAMLFGPFGDVYRHDRRTPYVAEGYVDIHPSDAREIGVEDGDYVFIDSDPEDRPFRGWQKNKRDYEFSRLLCRARYYPGTPRGVTRMWFNMYGAT	YPMVLTTGRVLEH----WHTGAITRRASMLDTLE-----------PEAVACLHPADLQRIGIVPGDKIEV---------VTRR--------GRIEIAARIDPAVPEGALFIPF-CYREA	31.365,-5.862,-14.929,34.376,-3.749,-16.004,32.064,-1.411,-17.953,29.632,-1.017,-15.012,32.629,-0.141,-12.789,33.895,2.416,-15.346,30.476,3.946,-16.189,28.840,3.545,-12.709,25.604,2.454,-14.486,24.603,0.533,-17.619,21.084,1.141,-18.978,19.175,-1.908,-20.259,18.483,-2.805,-23.039,22.074,-2.991,-24.193,22.984,-4.565,-27.540,26.696,-5.278,-26.858,29.260,-5.005,-24.001,30.705,-1.734,-25.374,27.541,-0…	WERLQAESAVTYPCDAPDVPGHEVILDEKFPTASGRGKFVPVAIVPPDEQPDHDYPMVLTTGRVLEHWHTGAITRRASMLDTLEPEAVACLHPADLQRIGIVPGDKIEVVTRRGRIEIAARIDPAVPEGALFIPFCYREAAANLLTNPALDPYGKIPEVKYCAARVSPVA	1913988	Alphaproteobacteria bacterium
job.pdb	AF-A0A3N5T4G1-F1-model_v4 Formate dehydrogenase subunit alpha	17.200	116	61	4	175	288	80	162	1.000	1.718E-04	128	400	201	DGYRFVFHTPKY--RHGAHTMPIDTDMVAMLFGPFGDVYRHDRRTPYVAEGYVDIHPSDAREIGVEDGDYVFIDSDPEDRPFRGWQKNKRDYEFSRLLCRARYYPGTPRGVTRMWF	EEYPFQLTTGRIHAHYHTGTMTRNSPSLE----------------REVGECFLEMNAEDGAELGIAEGDRVIVES------RRG-----------AVSTRVKLTEEGRRKILFMPF	37.153,1.213,-4.326,36.888,0.875,-0.507,35.969,-2.862,-0.692,38.425,-4.098,-3.359,35.955,-4.455,-6.298,36.917,-2.025,-9.123,33.813,-0.053,-9.884,34.118,3.312,-11.672,31.296,5.097,-13.552,31.490,8.639,-14.955,27.679,9.134,-14.919,24.274,7.405,-14.476,24.236,7.185,-18.257,27.151,4.702,-18.367,25.288,2.570,-15.784,22.122,2.628,-17.964,24.216,1.693,-21.042,25.549,-1.297,-19.049,21.995,-2.245,-17.927,…	SRFGYPMAYESPRSIMEEIARLTPSYGGISHARLRGDGLQWPCPTADHPGTRVLHKDRFTRGKGLFSAIDYKPAAETSDEEYPFQLTTGRIHAHYHTGTMTRNSPSLEREVGECFLEMNAEDGAELGIAEGDRVIVESRRGAVSTRVKLTEEGRRKILFMPFHFIESRANILTNPAFDPIAKIPEFKVCAVKVEKMRSPVK	2026735	Deltaproteobacteria bacterium
job.pdb	AF-A0A3R5X1X5-F1-model_v4 Formate dehydrogenase subunit alpha	19.500	123	60	5	168	288	135	220	1.000	9.957E-05	128	400	256	TPHPLAKDGYRFVFHTPKY--RHGAHTMPIDTDMVAMLFGPFGDVYRHDRRTPYVAEGYVDIHPSDAREIGVEDGDYVFIDSDPEDRPFRGWQKNKRDYEFSRLLCRARYYPGTPRGVTRMWF	LPDE----EYPLVMMTGRILYHYNACAMTDKTAGIN----------------EIAGESFIEINTEDAEKLGIENGEMVQISS------RRG-----------TIQAKADVSDKTNPGECWMPF	-13.773,-9.292,-2.744,-13.515,-7.346,-6.035,-13.330,-10.528,-8.180,-16.645,-11.806,-6.693,-18.416,-8.869,-8.380,-16.476,-9.087,-11.674,-18.122,-10.035,-14.977,-14.677,-11.124,-16.267,-11.525,-12.382,-14.482,-8.146,-12.532,-16.281,-5.519,-14.509,-14.277,-2.137,-12.863,-14.037,1.240,-14.280,-12.873,2.668,-13.851,-9.348,5.994,-12.074,-8.668,7.963,-15.386,-8.462,6.642,-16.568,-11.873,7.654,-13.383,-1…	ETAKLADVILPGRSYAEKEGTFTNTERRVQRVRKAVEIAGDTKPDTWIFTEIMRRMGYPQPHLTPAEIMDEISSVTPSFGGISHARLDSEEVAGQGLQWPCPSKEHPGTPIMHVGKFARGLGYFRPAAYTPSMELPDEEYPLVMMTGRILYHYNACAMTDKTAGINEIAGESFIEINTEDAEKLGIENGEMVQISSRRGTIQAKADVSDKTNPGECWMPFHYIEGGANWLTSDALDSISSTPEYKVCTVKVEKITE	2292231	Coprococcus sp. AF21-14LB
job.pdb	AF-A0A351T4D7-F1-model_v4 Formate dehydrogenase subunit alpha	15.800	120	65	6	177	294	394	479	1.000	1.124E-04	128	400	509	YRFVFHTPKY--RHGAHTMPIDTDMVAMLFGPFGDVYRHDRRTPYVAEGYVDIHPSDAREIGVEDGDYVFIDSDPEDRPFRGWQKNKRDYEFSRLLCRARYYPGTPRGVTRMWFNMYGAT	YPMVLTTGRVLEHWHTGAI-----TRRASMLDTLE-----------PEAVACLHPADLQRIGIVPGDKIEV---------VTRR--------GRIEIAARIDPAVPEGALFIPF-CYREA	2.163,-2.086,12.043,2.637,-4.848,14.565,1.466,-7.504,12.066,2.339,-5.882,8.733,5.603,-4.082,9.684,6.839,-5.612,12.997,10.188,-3.952,12.688,8.485,-0.568,12.132,6.217,-1.247,15.144,9.402,-1.623,17.268,10.451,1.959,16.404,6.971,3.194,17.418,7.165,1.351,20.781,10.670,2.811,21.349,9.497,6.352,20.472,6.578,6.022,22.932,8.995,4.696,25.607,11.134,7.850,25.054,8.050,10.030,25.759,6.709,10.571,22.236,2.908…	PTENHPVAATYFKQAAKRGAELIVMDPRGQALRKQATHMLQFRPGSDVSLLSAIMHVIVEEELYDTQFIQARTEGFERMKQHLAAFSPEAMAEICGIAPDIIRAVARSYARARTAMIFWGMGVTQHVHGTDNARCLISLALMCGQVGRPGTGLHPLRGQNNVQGASDAGLIPMMFPDYGLVDNAEKRAKFETLWGQPLDPEPGLTVVEITEAIHKDVVRGMYIMGENPAMSDPNAGHARAALAKLEHLVVQDIFLTETAIYADVILPATAWPEKDGTVTNTNRQVQMGRKALDAPGEARPDWWITQQIARRLGLDWDYDGPADIHAEMMRAMPSLNNIGWERLQAESAVTYPCDAPDVPGHEVILDEKFPTASGRGKFVPVAIVPPDEQPDHDYPMVLT…	1913988	Alphaproteobacteria bacterium
job.pdb	AF-A0A3M1HMX9-F1-model_v4 Formate dehydrogenase subunit alpha	18.100	121	64	7	168	288	20	105	1.000	1.269E-04	127	400	139	TPHPLAKDGYRFVFHTPKYRHGAHTMPIDTDMVAMLFGPFGDVYRHDRRTPYVAEGYVDIHPSDAREIGVEDGDYVFIDSDPEDRPFRGWQKNKRDYEFSRLLCRARYYPGTPRGVTRMWF	LPDE----EYPLILTTGRVI--YHW--HGGEMTHRARGL---------EAMYP-EALVQIHPKDAERAQIGDGGLIKVAS------RRG-----------EIIAKAQVTDRVEPGLIFTTF	28.598,6.318,-27.412,26.804,3.530,-25.470,28.641,0.282,-24.603,26.403,-1.341,-27.263,27.172,1.498,-29.729,23.689,2.951,-30.475,20.514,3.104,-28.323,17.797,0.425,-28.614,14.219,1.391,-29.365,11.770,-1.382,-28.368,7.995,-1.342,-28.845,6.054,-2.936,-25.950,2.352,-3.726,-25.445,0.368,-3.014,-22.269,-0.124,-6.075,-20.027,-2.710,-5.838,-17.194,-1.804,-6.850,-13.651,-2.025,-10.545,-12.868,-4.671,-9.815,…	KFSRGKGRFAAVDHVPPDELPDEEYPLILTTGRVIYHWHGGEMTHRARGLEAMYPEALVQIHPKDAERAQIGDGGLIKVASRRGEIIAKAQVTDRVEPGLIFTTFHFAEAAANFLTNPAVDPQAKIPEYKVCAVKVQKV	2420332	Caldilineae bacterium
job.pdb	AF-A0A661KXM2-F1-model_v4 Molydop_binding domain-containing protein	21.700	115	57	7	175	288	32	114	1.000	1.124E-04	127	400	149	DGYRFVFHTPKYRHGAHTMPIDTDMVAM-LFGPFGDVYRHDRRTPYVAEGYVDIHPSDAREIGVEDGDYVFIDSDPEDRPFRGWQKNKRDYEFSRLLCRARYYPGTPRGVTRMWF	DEYPYYLSTG--RNFAHF--HTGSMTRLSPHLSTEQ-----------EKPYIEISPKDAEAVSAKDGDLLKI-STR-----RG-----------EVMVPARITERVPSGHLFMPF	35.397,9.733,-13.242,31.901,9.134,-14.485,29.936,9.240,-17.778,27.432,12.163,-17.404,25.148,10.725,-20.034,24.698,7.038,-20.902,24.130,6.084,-24.578,24.821,9.670,-25.811,25.879,8.507,-29.308,24.553,4.907,-29.444,22.985,2.227,-27.255,25.546,-0.170,-25.774,23.740,-2.818,-27.898,23.913,-0.671,-31.087,20.281,0.173,-32.042,17.168,0.378,-29.845,15.274,-2.941,-29.577,11.497,-2.639,-30.040,9.606,-5.727,-…	PGTPYLHKERFSRGKGKFHAIHYHAPAEVPDDEYPYYLSTGRNFAHFHTGSMTRLSPHLSTEQEKPYIEISPKDAEAVSAKDGDLLKISTRRGEVMVPARITERVPSGHLFMPFHFSESPANLLTNPAFDPLAMIPEFKVCAARIEKAG	2026735	Deltaproteobacteria bacterium
job.pdb	AF-A0A7X9GBY0-F1-model_v4 Formate dehydrogenase subunit alpha	19.500	123	60	6	168	288	63	148	1.000	1.194E-04	127	400	182	TPHPLAKDGYRFVFHTPKY--RHGAHTMPIDTDMVAMLFGPFGDVYRHDRRTPYVAEGYVDIHPSDAREIGVEDGDYVFIDSDPEDRPFRGWQKNKRDYEFSRLLCRARYYPGTPRGVTRMWF	MPSA----EYPYILTTGRILYHYHTMTM-------------TG---REDGLNQLAPESFVEINETTANKLDIVDGEMIRLTS------RRG-----------ELEVKARVLDTIDEGVVFMPF	27.739,-5.069,-13.725,25.606,-2.793,-15.970,27.618,-3.660,-19.123,27.119,-7.374,-18.347,23.379,-6.801,-17.777,23.306,-4.936,-21.139,25.156,-7.777,-22.931,22.754,-10.411,-21.511,19.431,-8.473,-21.604,18.377,-7.260,-25.105,15.990,-4.728,-23.614,19.053,-3.075,-21.957,21.666,-3.528,-24.746,21.742,0.268,-25.317,21.885,1.224,-21.598,25.282,2.464,-20.362,26.255,4.740,-17.454,27.855,7.222,-19.918,24.440,…	IMDEIASLTPSYAGVTYERLEKVGLQWPVPNKEHPGTKYLHKAAIARGRGLFMPTEYVESAEMPSAEYPYILTTGRILYHYHTMTMTGREDGLNQLAPESFVEINETTANKLDIVDGEMIRLTSRRGELEVKARVLDTIDEGVVFMPFHYTEGKANLLTNSVVDDIAKIPELKVAAVKIEKL	2049431	Tissierellia bacterium
job.pdb	AF-A0A352RGT5-F1-model_v4 Formate dehydrogenase subunit alpha	22.400	125	54	6	168	288	685	770	1.000	9.371E-05	127	400	812	TPHPLAKDGYRFVFHTPK----YRHGAHTMPIDTDMVAMLFGPFGDVYRHDRRTPYVAEGYVDIHPSDAREIGVEDGDYVFIDSDPEDRPFRGWQKNKRDYEFSRLLCRARYYPGTPRGVTRMWF	MPDE----EFPFVFITSRQLEHWHTGSMT---RRATVLNAIEP---------------YPVVHVHPDDLQKLGVEPGEAVTIES------RRG-----------KISTYSRQDPGVQQGNLFMSF	8.613,11.551,-29.354,5.750,11.192,-31.899,6.260,11.076,-35.712,4.946,14.568,-35.496,6.508,16.405,-32.514,5.226,19.604,-30.883,8.158,21.257,-32.716,6.926,19.867,-36.083,3.448,21.288,-35.375,5.063,24.709,-34.811,7.298,24.343,-37.928,4.184,23.592,-40.039,2.120,26.366,-38.399,4.905,28.930,-39.031,5.441,27.773,-42.668,9.172,27.242,-42.006,11.251,25.870,-44.918,14.780,24.511,-45.552,17.457,25.859,-43.1…	YTPNSELDEWVEKLGLSKPRFSRRVQPAFDNSHPAMSVNLDTCIQCTRCVRACREVQVNDVIGMAYRGSHAEIVFDFGDPMGDSTCVACGECVQACPTGALMPANDVGLAAPDKKVESVCPYCGVGCLLTYHVKEGKLLRVDGREGPANHERLCVKGRYGFDYVHHPDRLTKPLIRRKDAPKTMELLQPKDWQKVFREATWEEALDFAADGFSKIRDENGPDALAAFGCAKGSNEEAYLLQKLVRTGFGTNNIDHCTRLCHASSVSALLEGIGSGAVSNPFTDVTDAEVIFLIGANPIGNHPVAATFMKNAVKAGKKLILLDPRRTALSRHATYNLQFRPDTDVALLNSLMHVIIKEKLCDEKYITEHTTDFEKLKSNVADYSPEKVAPICGIPEETLR…	2026735	Deltaproteobacteria bacterium
job.pdb	AF-X1G4S0-F1-model_v4 Molydop_binding domain-containing protein	22.700	123	56	5	168	288	14	99	1.000	1.433E-04	126	400	133	TPHPLAKDGYRFVFHTPK--YRHGAHTMPIDTDMVAMLFGPFGDVYRHDRRTPYVAEGYVDIHPSDAREIGVEDGDYVFIDSDPEDRPFRGWQKNKRDYEFSRLLCRARYYPGTPRGVTRMWF	LPDK----HYPLVLTTGRSLYHFHTGTMTRKVEGLNIL----------------KKEGEVEINPADAAKLGIADEDKVKVAS------RRG-----------EVVAKAKVTEASPPGVVFMTF	28.915,7.095,-25.666,26.338,4.452,-26.622,22.673,5.495,-27.018,20.319,2.606,-26.146,16.598,2.791,-27.100,14.179,1.588,-24.494,10.793,-0.119,-24.968,7.944,0.181,-22.442,7.277,-2.962,-20.386,4.100,-3.225,-18.236,4.275,-4.175,-14.586,4.663,-7.839,-13.834,1.250,-7.878,-12.059,-1.734,-5.929,-13.434,-5.274,-5.806,-11.945,-7.817,-8.427,-12.963,-11.421,-9.498,-12.188,-10.386,-11.069,-8.824,-7.913,-8.315,…	GQFIPLEYKPPAELPDKHYPLVLTTGRSLYHFHTGTMTRKVEGLNILKKEGEVEINPADAAKLGIADEDKVKVASRRGEVVAKAKVTEASPPGVVFMTFHFAESPANLLTNPALDPVAKIPEYKVCAVRVEKA	412755	marine sediment metagenome
job.pdb	AF-A0A847XGB8-F1-model_v4 Formate dehydrogenase subunit alpha	17.300	115	60	5	176	288	36	117	1.000	2.190E-04	126	400	152	GYRFVFHTPKY--RHGAHTMPIDTDMVAMLFGPFGDVYRHDRRTPYVAEGYVDIHPSDAREIGVEDGDYVFIDSDPEDRPFRGWQKNKRDYEFSRLLCRARYYPGTPRGVTRMWF	NYPFIMTTGRVLYQYHSMTM-------------SG---RVEELNKKVPDSYIEINTATADRLELDDKDKVKVTS------RRG-----------SVITTVKSTDIIPEDILFMPF	13.510,19.347,-35.586,11.470,17.557,-38.334,11.743,14.008,-36.911,8.214,12.496,-36.395,9.398,10.857,-33.232,10.174,7.136,-32.763,7.011,4.965,-32.588,8.829,1.765,-31.473,12.130,1.871,-29.569,14.650,-0.891,-30.417,12.420,-2.281,-33.220,15.388,-3.561,-35.255,18.243,-3.560,-32.682,19.023,-2.527,-29.104,21.045,0.701,-28.878,23.691,-1.458,-27.129,23.603,-3.935,-30.065,22.446,-7.228,-28.453,20.290,-8.06…	KDHPGTKFLHKENFDRGKALFVTVDNISSAELTDINYPFIMTTGRVLYQYHSMTMSGRVEELNKKVPDSYIEINTATADRLELDDKDKVKVTSRRGSVITTVKSTDIIPEDILFMPFHFSDAAVNYLTNPEVDPIAKIPELKVASVKVEKVE	2049431	Tissierellia bacterium
job.pdb	AF-A0A7C2K6F4-F1-model_v4 Molydop_binding domain-containing protein	14.400	298	130	16	85	379	3	178	1.000	6.920E-05	126	400	179	WYTKSGRLEFYRDEDEFIEAGENLPVHREPIDSTFYEPNVIVSAPHEALRPAGPEDYGVELSDMSGEIRQGRNVVKAWAELKKTPHPLAKDGYRFVFHTPKYRHGAHTMPIDTDMVAMLFGPFGDVYRHDR--RTPYVAEGYVDIHPSDAREIGVEDGDYVFIDSDPEDRPFRGWQKNKRDYEFSRLLCRARYYPGTPRGVTRMWFNMYGATPGSVEGQKSREDGLAKNPRTNYQAMFRSGSHQSATRGWLKPTWMTDSLVRKGLFG-QSIGKGFLPDVHCPTGAPRESIVKITKAEP	FGTPTGKAEMY--STILEQLGYD-PLPY------FEEPH------------------------------------ESPISRPD----LTRE-YPLMLMTGG-RTKVY---------------FHSEHRQIDSIRKKHP-YPLVQIHPDTAIKLGIEEEDWVWI------ETFRG-----------KIRTKARLFSGIPPEIVHCEHG-------------WRFPELPGEEPWLHGAFESN----------------TNVLTDDDPQVCDKMGGGW---------PLKWALCKVYKAKV	1.402,4.817,40.791,-1.143,3.915,38.050,-1.723,4.288,34.282,-1.661,7.757,32.655,-5.443,7.402,31.992,-8.399,9.333,33.519,-9.243,6.334,35.620,-5.609,5.544,36.551,-6.240,2.010,35.117,-5.853,0.225,31.785,-9.096,1.305,30.047,-10.717,-1.621,28.208,-13.652,0.823,27.917,-12.300,4.261,26.952,-13.903,7.039,29.004,-12.277,9.531,26.590,-13.912,7.952,23.502,-17.311,7.990,25.263,-16.839,11.697,26.108,-15.942,12…	MGFGTPTGKAEMYSTILEQLGYDPLPYFEEPHESPISRPDLTREYPLMLMTGGRTKVYFHSEHRQIDSIRKKHPYPLVQIHPDTAIKLGIEEEDWVWIETFRGKIRTKARLFSGIPPEIVHCEHGWRFPELPGEEPWLHGAFESNTNVLTDDDPQVCDKMGGGWPLKWALCKVYKAKVF	2052148	candidate division WOR-3 bacterium
job.pdb	AF-K1YJC1-F1-model_v4 Molydop_binding domain-containing protein	19.500	123	60	5	168	288	76	161	1.000	1.348E-04	126	400	195	TPHPLAKDGYRFVFHTPKY--RHGAHTMPIDTDMVAMLFGPFGDVYRHDRRTPYVAEGYVDIHPSDAREIGVEDGDYVFIDSDPEDRPFRGWQKNKRDYEFSRLLCRARYYPGTPRGVTRMWF	LPDK----EYPFVLTTGRELFHYHTGTMTRRSPGLN----------------AVAPEAYVEVNPADALFMGIVDGQKLTVSS------RRG-----------SISLKARVSDIVPPQVVFIPF	37.451,3.465,-7.169,37.827,7.241,-7.107,35.414,8.231,-4.306,35.648,11.906,-5.391,34.100,11.176,-8.823,30.408,12.065,-8.748,28.562,9.404,-10.808,26.899,10.483,-13.989,23.452,8.770,-14.177,23.690,8.384,-17.920,27.056,6.582,-17.603,25.630,4.249,-14.926,22.549,3.610,-17.107,24.742,2.862,-20.164,26.705,0.346,-18.053,23.411,-1.286,-16.924,22.045,-1.307,-20.525,25.259,-2.955,-21.785,24.776,-5.764,-19.20…	GDLDRKPVPAEIFAEVAALWPGLAGVSYARLEKESLQWPCPTEDHPGTEYLFKESFSRPGGKALFTPVPFVASNELPDKEYPFVLTTGRELFHYHTGTMTRRSPGLNAVAPEAYVEVNPADALFMGIVDGQKLTVSSRRGSISLKARVSDIVPPQVVFIPFHYREAAANLLTNDAMDPVSKIMEAKVCAVKLEIW	77133	uncultured bacterium
job.pdb	AF-A0A6B1PGI5-F1-model_v4 Molybdopterin-dependent oxidoreductase	16.800	113	63	5	176	288	142	223	1.000	3.348E-04	126	400	260	GYRFVFHTPKYRHGAHTMPIDTDMVAMLFGPFGDVYRHDRRTPYVAEGYVDIHPSDAREIGVEDGDYVFIDSDPEDRPFRGWQKNKRDYEFSRLLCRARYYPGTPRGVTRMWF	RYPVHATTG--RILAHYQ------------SGAQTRRVTELSATAPEPFVEVHPDTAARFGLADQELARV-TSP--R--------------GGMTARVRLDPTIRPDTVFVPF	6.294,12.252,7.785,6.390,15.812,6.324,5.737,17.422,9.762,9.049,15.926,10.952,11.023,16.441,7.723,13.939,18.859,7.404,13.282,18.946,3.625,10.104,18.453,1.528,10.364,18.156,-2.278,7.052,18.512,-4.216,6.663,15.943,-6.940,4.231,15.377,-9.857,0.931,13.566,-9.245,-0.468,10.745,-11.405,-2.111,13.090,-13.989,1.023,15.285,-14.353,3.502,12.449,-15.039,4.355,10.260,-18.036,5.478,6.642,-17.601,4.247,3.095,-1…	TARMADVVLPVTQWAEEEGTLTNLEGRVLRRRALLSPPPLVRSDLDVLHDIAVRLGEPAERYPTEPREVFEELRAASRGGRADYSGITYGRLDAGEALHWPCPDTAHPGTPRLFLDRFAHPDGRARFADVEHDGPAEDTSARYPVHATTGRILAHYQSGAQTRRVTELSATAPEPFVEVHPDTAARFGLADQELARVTSPRGGMTARVRLDPTIRPDTVFVPFHFAGDGRANLFTHPALDPRSGMPEFKVSAVRLDPLPE	2690257	Streptomyces sp. SID2955
job.pdb	AF-A0A661V7T2-F1-model_v4 Formate dehydrogenase subunit alpha	21.900	123	57	6	168	288	319	404	1.000	1.058E-04	126	400	438	TPHPLAKDGYRFVFHTPK--YRHGAHTMPIDTDMVAMLFGPFGDVYRHDRRTPYVAEGYVDIHPSDAREIGVEDGDYVFIDSDPEDRPFRGWQKNKRDYEFSRLLCRARYYPGTPRGVTRMWF	MPDE----DYPLILTTGRSLYHFHTGTMTRKVTGLNV-IEP---------------EGAVEINPEDASRLGIVQGDRIKISS------RRG-----------EVVAKAKVTRALPPGVVFMTF	17.475,22.889,8.364,19.597,25.758,6.873,22.038,23.513,4.981,19.829,20.603,3.879,16.226,21.957,3.752,14.020,24.692,2.202,10.575,26.303,2.821,10.952,26.231,6.636,9.389,29.725,6.996,6.033,28.823,5.370,5.944,25.563,7.350,6.561,27.464,10.627,3.760,29.968,9.806,1.344,27.077,9.114,1.888,25.844,12.711,0.133,28.972,14.117,-3.186,27.135,13.501,-2.066,24.225,15.749,-2.135,25.747,19.238,-2.091,23.196,22.063,…	IKERCEDFGAFKESLERFDLDFVERVTKVPRDKIVEAARMFASNSPATILYSMGITQHSHGTDNVLAIANLAMLTGNIGKPSTGVNPLRGQNNVQGACDMGALPNVYPGYQAVSDPAVREKFETAWGCSLSPVPGVTLVEMIEAAYRKDVKALYLVGENPALSDPDVQHVRQALARLDFLVVQDIFLSETAEFAHVVLPAASFAEKDGTFTNTERRAQRVRKAIEPIGDSKTDWWIVCQVAQRLGAKGFDFANPSDIMEEIRSLTPSYGGISYRRLENGGLQWPCPTDDHPGTPILHRNTFVRGKGRFIPLRYTPPAEMPDEDYPLILTTGRSLYHFHTGTMTRKVTGLNVIEPEGAVEINPEDASRLGIVQGDRIKISSRRGEVVAKAKVTRALPPGV…	2026724	Chloroflexi bacterium
job.pdb	AF-A0A3N5T5A6-F1-model_v4 Formate dehydrogenase subunit alpha	19.600	122	59	7	168	287	368	452	1.000	1.269E-04	126	400	487	TPHPLAKDGYRFVFHTPKY--RHGAHTMPIDTDMVAMLFGPFGDVYRHDRRTPYVAEGYVDIHPSDAREIGVEDGDYVFIDSDPEDRPFRGWQKNKRDYEFSRLLCRARYYPGTPRGVTRMW	KPSE----NYPLWIIPSGFHYHYGIGTT-------TKRAKGLARVY---------PESLLKVHPDDASQAGLKDGDRVRVRS-P-----RG-----------EVETVCQVSEAMPRGVAHFA	2.553,-16.802,6.253,5.969,-16.075,7.858,4.966,-12.773,9.533,1.609,-14.188,10.764,3.433,-17.188,12.310,5.941,-14.858,14.029,3.042,-12.838,15.528,1.376,-16.064,16.804,4.750,-17.142,18.246,5.039,-13.765,20.041,1.518,-14.297,21.501,2.175,-17.915,22.579,5.795,-17.733,23.786,6.150,-14.077,24.877,2.572,-13.299,26.110,2.229,-10.582,23.468,-1.217,-8.910,23.502,-3.221,-8.092,20.340,-5.455,-5.100,19.669,-7.…	LIFSNMMREAVRLNDAKIILVDPQRTKWEQWADLWLRPFPGSDIAWINGLLRLLIDQGVFRREFIESKTEGFESLRSSVDPFSPAFVEKTAGISLRDLEAVAKLYASAKRRAIVFGSGVTQHLHGTGTVKALCNLALLTGETEEEGGGVYPMLTQNNAQGAFDMGGFSEFLPGHARIDDEISRRRFEGVWEADIPAKPGLTYQEIFDGIMEGKIKALYIFGEDPFITLPNLERLKSGLHRLELLVVQDPFMTHIGDYAHVVLPGVSFAEKDGTFTSMERRIQRVRQAIKPVGESRPDWKILCDLSTRMGYPMKYETPAEVMKEIASLVPIYAGAAYPELEKAGLQWSLTNGGTEKRFLAVKWEEPVEKPSENYPLWIIPSGFHYHYGIGTTTKRAKGLA…	2026735	Deltaproteobacteria bacterium
job.pdb	AF-A0A1F2S0G7-F1-model_v4 4Fe-4S Mo/W bis-MGD-type domain-containing protein	15.200	118	65	4	175	287	584	671	1.000	6.139E-04	126	400	715	DGYRFVFHTPKYRHGAHTMPIDTDMVAMLFG-----PFGDVYRHDRRTPYVAEGYVDIHPSDAREIGVEDGDYVFIDSDPEDRPFRGWQKNKRDYEFSRLLCRARYYPGTPRGVTRMW	EGFEWTLDPYEP-------------LVFFGGASRQIPFLQQITSPYSGPRGWRSWIEMSAEDAHRMGIEEDETVWVESA---R--------------SRIQRRVRILEGGKPGIVGAP	-14.328,19.508,2.690,-11.061,20.776,1.217,-7.410,19.817,1.682,-5.148,21.917,3.902,-3.680,24.488,1.440,-0.392,24.478,3.245,-0.162,20.662,3.296,2.864,19.937,1.058,1.551,16.766,-0.476,-1.825,17.663,-2.093,-1.948,21.463,-1.379,-5.749,21.996,-0.995,-6.456,18.965,-3.230,-8.742,16.180,-1.923,-9.869,12.888,-3.498,-13.570,11.901,-3.750,-13.194,9.635,-0.729,-11.996,12.609,1.343,-14.973,14.714,0.134,-17.391…	MDGNPIYPVNRDGICPRGQTLTQLIYHPDRILAPAHRSAIDQPWETSSWDQTLESLASTLRRLRGADQQNRVLMVSGRSRGLTSKLCSHFLSSYGSNHFFELPSGMETSQRALEFMAGIPNDGKAYRMAYDLENSRYILNFGCDLLEGWGTPAHTMRLFGQWRDIKRGRRTTLIHFGPRLSVTAARSDEWVPVEVGTLGAMALGIAFVLISEDLYNRSFVESFSFGFEDWTDRSGQAHMGFRRWVREEYRLSRVSEITGISSETIVRIAREFAAQPGSIAIGPQQSPVQPGRLSDAMAIQALNALVGSIGTRGGVSLIPEFGWPLPVADGNETMRTASLDGLVAVLDQSPEVLILDQAAWFIDSLDDAHLDMLNRIPLIVSTSPVEDATSKLATLLLPD…	1797186	Acidobacteria bacterium RIFCSPLOWO2_12_FULL_54_10
job.pdb	AF-A0A526YGY0-F1-model_v4 NADH dehydrogenase (Quinone) subunit G	14.400	221	86	12	168	387	1	119	1.000	1.196E-03	125	400	120	TPHPLAKDGYRFVFHT-PKYRHGAHTMPIDTDMVAMLFGPFGDVYRHDRRTPYVAEGYVDIHPSDAREIGVEDGDYVFIDSDPEDRPFRGWQKNKRDYEFSRLLCRARYYPGTPRGVTRMWFNMYGATPGSVEGQKSREDGLAKNPRTNYQAMFRSGSHQSATRGWLKPTWMTDSLVRKGLFGQSIGKGFLPDVHCPTGAPRESIVKITKAEPGGLGAEGL	PPNPNAAD--RLMLVTGNCLFHNGYLSER-SEILNTV---------AD-------DPYVEMSAWDAAQLCLSDRDQVVVRSAQ-----------------GELRAQLKVNRHFPPGLVFVPEN--------------YRD--------------------------LR----LNSLMRRG------------------EYP--CPVEVQKAHAAF--ATGV	9.815,4.697,21.519,10.265,1.618,19.452,11.948,2.796,16.347,9.847,1.720,13.309,12.372,-0.728,12.093,13.366,-0.220,8.424,11.913,-3.760,7.966,8.332,-2.392,8.388,8.682,0.018,5.425,6.891,-1.439,2.389,7.119,0.323,-1.000,3.759,1.627,-2.268,3.287,1.048,-6.014,0.223,2.564,-7.688,-1.126,1.856,-11.180,-4.165,1.270,-13.345,-5.573,-2.226,-12.631,-4.408,-3.043,-16.229,-0.694,-3.446,-15.370,-0.297,-6.836,-13.65…	PPNPNAADRLMLVTGNCLFHNGYLSERSEILNTVADDPYVEMSAWDAAQLCLSDRDQVVVRSAQGELRAQLKVNRHFPPGLVFVPENYRDLRLNSLMRRGEYPCPVEVQKAHAAFATGVG	1871066	Mesorhizobium sp.
job.pdb	AF-A0A7C4B612-F1-model_v4 Molydop_binding domain-containing protein	18.100	110	57	4	179	288	5	81	1.000	4.533E-04	125	400	125	FVFHTPKYRHGAHTMPIDTDMVAMLFGPFGDVYRHDRRTPYVAEGYVDIHPSDAREIGVEDGDYVFIDSDPEDRPFRGWQKNKRDYEFSRLLCRARYYPGTPRGVTRMWF	FKLIIARTH--------NSELMSK-IGSLNNDY-------ANSVAVVFISKSSMAEIGVKDGDKVEVSS-----------------LFGSVVVKVKADDGLEDGVAVMPM	-3.424,-2.994,15.173,-1.235,-4.339,12.303,-2.456,-7.229,10.096,-0.458,-9.456,7.710,-1.338,-9.600,3.995,-0.137,-11.552,0.966,1.162,-8.826,-1.386,0.315,-9.176,-5.086,2.024,-6.747,-7.488,0.027,-6.217,-10.695,-0.051,-3.888,-13.693,-3.151,-1.681,-13.539,-4.592,0.283,-16.486,-3.894,3.552,-14.617,-0.277,2.557,-13.772,0.459,1.922,-17.481,-1.294,5.103,-18.661,0.447,7.375,-16.114,3.881,5.787,-16.820,3.429,…	MSKQFKLIIARTHNSELMSKIGSLNNDYANSVAVVFISKSSMAEIGVKDGDKVEVSSLFGSVVVKVKADDGLEDGVAVMPMSPWSMSLIPPFMGQEGFPIYGRTIVSIKPASRSITELQELLNRE	2026714	Candidatus Bathyarchaeota archaeon
job.pdb	AF-A0A2N1ZXF8-F1-model_v4 Formate dehydrogenase subunit alpha	18.600	123	61	6	168	288	32	117	1.000	2.190E-04	125	400	159	TPHPLAKDGYRFVFHTP-KYRHG-AHTMPIDTDMVAMLFGPFGDVYRHDRRTPYVAEGYVDIHPSDAREIGVEDGDYVFIDSDPEDRPFRGWQKNKRDYEFSRLLCRARYYPGTPRGVTRMWF	LPDN----EYPLIFITGRQLEHWHTGSMTRHSATLD----------------AIEPDPVVSLHPLDLEKLGVEPGGFITVESR---R--------------GKLSAYARAELGIQQGTLFMAF	32.955,11.990,-17.948,29.358,13.027,-16.983,27.933,10.615,-19.488,25.790,11.295,-22.589,22.370,13.035,-22.275,20.883,10.532,-24.679,21.759,6.809,-24.591,21.647,4.218,-27.420,21.964,6.839,-30.211,24.192,4.484,-32.270,22.240,1.275,-31.419,21.522,-1.161,-28.571,24.089,-3.278,-26.654,22.645,-6.428,-28.232,24.265,-8.904,-30.659,22.031,-7.448,-33.429,22.522,-3.768,-32.472,18.674,-3.550,-32.199,16.139,-…	DPGQPIIFTDGFPTATGRGRFVPADFIHADELPDNEYPLIFITGRQLEHWHTGSMTRHSATLDAIEPDPVVSLHPLDLEKLGVEPGGFITVESRRGKLSAYARAELGIQQGTLFMAFCYNEASSNLVTNDALDPAAKIPEFKFCAVKAYAGGTPDQRIN	2013792	Gammaproteobacteria bacterium HGW-Gammaproteobacteria-10
job.pdb	AF-A0A3B8K2D5-F1-model_v4 Formate dehydrogenase subunit alpha	20.400	127	65	7	168	294	126	216	1.000	1.718E-04	125	400	245	TPHPLAKDGYRFVFHTPKYRHGAHTMPIDTDMVAMLFGPFGDVYRHDRRTPYVAEGYVDIHPSDAREIGVEDGDYVFIDSDPEDRPFRGWQKNKRDYEFSRLLCRARYYPGTPRGVTRMWFNMYGAT	LPDT----EYPFVLITG--RQLEHW--HTGSMTR----------RSQVLNAIEPEPVVSAHPDDLDRMGVVEGGTIKVAS------RRG-----------EVVALARADRGMRPGEVFIPF-CYHEA	-11.216,-16.007,-15.696,-8.148,-16.396,-13.427,-4.596,-16.335,-14.894,-1.834,-17.472,-12.480,1.012,-15.032,-12.592,4.625,-14.999,-11.310,5.632,-13.847,-7.815,8.661,-11.597,-7.104,11.299,-14.405,-6.964,9.878,-15.940,-10.120,10.654,-13.017,-12.495,13.389,-10.681,-13.743,12.602,-6.931,-13.976,13.172,-3.488,-12.400,11.858,-1.960,-9.152,11.730,1.791,-8.431,11.778,2.662,-4.702,10.620,5.775,-2.801,13.88…	VLLPASAFPEKTGTFSNTDRRVQVGRQALDCPGEARQDLWIIQELANRLGLDWNYPEVKDVFEEMRGAMPSIAGMTWERLETEHSITYPCEGDNDPGQGVVFIDDFPTGDGRGKFVPASLESANELPDTEYPFVLITGRQLEHWHTGSMTRRSQVLNAIEPEPVVSAHPDDLDRMGVVEGGTIKVASRRGEVVALARADRGMRPGEVFIPFCYHEAAANLLTNAALDPVGKIAEVKYCAVRVSAA	1913989	Gammaproteobacteria bacterium
job.pdb	AF-A0A5N9AAV9-F1-model_v4 Formate dehydrogenase subunit alpha	18.000	122	65	5	175	294	166	254	1.000	2.627E-04	125	400	285	DGYRFVFHTPKYR--HGAHTMPIDTDMVAMLFGPFGDVYRHDRRTPYVAEGYVDIHPSDAREIGVEDGDYVFIDSDPEDRPFRGWQKNKRDYEFSRLLCRARYYPGTPRGVTRMWFNMYGAT	EEFPFVLSTGRRRSTYHTGTQ-------------TG---KAKGFDEIISEELVEINPFDAKNLSIKEKDIIKVES------RRG-----------SVTAKAKITDKSPEGAIFMSFAFPDKT	-3.505,-4.590,-6.372,-6.127,-5.413,-3.693,-8.214,-2.268,-4.310,-11.462,-3.416,-2.604,-9.482,-3.819,0.645,-6.779,-1.126,0.380,-8.815,1.789,-1.028,-10.887,4.272,1.006,-14.608,3.740,1.188,-14.176,0.134,0.003,-17.942,-0.085,-0.742,-17.482,2.598,-3.428,-14.493,0.691,-4.872,-16.626,-2.503,-5.008,-19.522,-0.643,-6.679,-17.158,0.916,-9.248,-15.610,-2.481,-10.125,-19.049,-4.220,-10.352,-20.033,-1.655,-13.…	ENTIVSDPNANHAIHALENLDFFVVQDIFMTQTAKMADLVLPASSFAEANGTFVNTERRVQRVRPAVSTPGNAKTDVDIILGFYEAMGKKHKITEPSEIWKEMASTSPLFSGINYDRIEALGGIQWPCPDEDHPGTRYLHKNQMESGETGIFSPVDHIEPAEPTNEEFPFVLSTGRRRSTYHTGTQTGKAKGFDEIISEELVEINPFDAKNLSIKEKDIIKVESRRGSVTAKAKITDKSPEGAIFMSFAFPDKTRTNDLTSDAVDFITETPEYKACAVKISIANK	2030829	SAR202 cluster bacterium
job.pdb	AF-A0A523UFB3-F1-model_v4 Dimethyl sulfoxide reductase	20.300	123	64	7	165	287	565	653	1.000	2.791E-04	125	400	707	LKKTPHPLAKDGYRFVFHTPKYRHGAHTMPIDTDMVAMLFGPFGDVYRHDRRTPYVAEGYVDIHPSDAREIGVEDGDYVFIDSDPEDRPFRGWQKNKRDYEFSRLLCRARYYPGTPRGVTRMW	PTATPELLAR--YPLVFFDT---HTSDVYNHAW--LRNLPYL---------REIQP-DPWIHIHPETAKARGIENGDWVVVES-PH----------------GWIKVKALYFDGIRPDVVMGL	-6.819,9.132,-2.084,-9.335,9.248,-4.011,-9.542,12.950,-4.462,-12.701,12.845,-6.568,-14.407,16.231,-6.650,-17.990,15.856,-5.397,-21.153,17.957,-5.305,-23.037,17.403,-2.030,-26.787,18.064,-1.742,-28.250,19.095,1.630,-31.929,19.321,2.610,-33.142,20.288,6.115,-29.535,20.165,7.432,-29.130,16.556,6.182,-26.850,15.226,3.412,-29.263,13.542,0.985,-27.112,12.976,-2.130,-23.579,13.031,-3.591,-22.756,13.581,…	MPGCGVNCYVKDGRLIRVEGMKEAPTNKGTLCPKAFASVQWVYSPQRLRYPLKRVGKKGESKFKRITWDEALDTIASRLSELKQKHGPESLAILAPARRSYCDYLQRFLIAHGSPNYGHSGLCFIQAAFGFAYTLGWPWLNRAGADYEHANLIVVWGANPAYAAAPLGNLRRILNAKERGAKLIVIKPEMQPDAAKADIWVPIRPGTDGALALAMLNIIINENLYDADFVSRWCYGFDKLVPHIQRYTPKWAEAITGVPADQIREVARLYGTIKPACIVTGNAFDQTADSNNAVRAVAILIAITGNLDRPGGNIVPTGSTMPMVKSVHLRERYTQDFVDRLVGPEIASCFQPFIEGTSSAYYRCLDSVLTREPYPIRAIIAPGTQPTVITRGSKRVVEA…	2026734	Dehalococcoidia bacterium
job.pdb	AF-A0A2E4XNN1-F1-model_v4 4Fe-4S Mo/W bis-MGD-type domain-containing protein	16.800	119	67	5	170	287	573	660	1.000	2.190E-04	125	400	709	HPLAKDGYRFVFHTPKYRHGA-HTMPIDTDMVAMLFGPFGDVYRHDRRTPYVAEGYVDIHPSDAREIGVEDGDYVFIDSDPEDRPFRGWQKNKRDYEFSRLLCRARYYPGTPRGVTRMW	SEEEQNQFPLVLLT-GLREKTYHHSRFRDQAWARRVSP---------------DPIVQIHPETAAVYNIDDAEWVSLQTAG------TS---------TACRARAQLTENTPRGVVATG	19.691,14.140,35.069,18.904,10.546,34.046,19.710,10.029,30.353,18.704,6.683,28.788,18.683,5.267,25.237,15.939,2.813,24.208,16.026,0.660,21.050,12.775,0.763,19.195,11.327,0.789,15.647,9.502,3.440,13.625,6.222,1.849,12.430,5.019,4.890,10.468,5.678,3.053,7.147,6.420,-0.466,5.816,10.205,0.179,5.917,10.173,-0.333,9.730,13.397,1.547,10.383,15.272,0.654,13.585,15.584,3.654,15.918,17.362,4.816,19.087,15.…	MSESVHPSQCWECNTYCGSLITMRDGQVTKIGPNPDHPGSKGAFCVKGIRAVREWTDNENRLLYPMRRVDARGSGEWERISWDDALDEIADRIAAIRTEYGPMSIAGAVSGAAFSRGAVMALLMRSIGSPNWMINQDLCGGCQALSEKLTGIPMKNGEDIDNTRCAMLVGRNPYAADPTQWRALKALKKRGGRIVVIDPVKGPASDLADIWLRPRPGTDAALALSMAHLLVKWGKYDSAFVAQWCHGFDAYKDRIDQFPPDVAARLTGVPAADIVAAAEFYSEGPSVFVPGHGIDAFSAGVQTFRAFDCLVAISGNLDRCGGNRLTKKPKGFRTYLDLIHDPQFRLPIEVERETIGAAQFPLWSGPEGWQTACHNPSVINAVLTGQPYPVRGMYISGVN…	1898112	Rhodospirillaceae bacterium
job.pdb	AF-A0A7V3E548-F1-model_v4 Formate dehydrogenase subunit alpha	20.000	115	57	4	180	292	1	82	1.000	5.118E-04	124	400	112	VFHTPKYR--HGAHTMPIDTDMVAMLFGPFGDVYRHDRRTPYVAEGYVDIHPSDAREIGVEDGDYVFIDSDPEDRPFRGWQKNKRDYEFSRLLCRARYYPGTPRGVTRMWFNMYG	ILTTGRIREHYHTRTMTARNKGIV----------------EIVGEDFCLINPEDAKKLGLKDNDYVKISSR---R--------------AELKIKVKLSDSIKKGVVFVPFHFYA	-5.928,-7.057,-4.830,-3.001,-4.837,-3.746,-2.324,-1.712,-5.819,0.353,0.965,-5.329,0.418,4.728,-5.942,1.489,8.225,-4.868,0.299,10.711,-2.245,0.640,14.494,-2.638,2.997,14.883,0.367,5.746,12.496,-0.826,7.989,12.309,-3.891,9.044,8.822,-5.064,11.227,6.987,-2.470,11.070,10.013,-0.091,14.858,10.640,-0.424,14.006,14.375,-0.537,10.568,14.662,1.108,11.417,12.598,4.239,14.059,15.251,5.104,11.357,17.951,5.39…	ILTTGRIREHYHTRTMTARNKGIVEIVGEDFCLINPEDAKKLGLKDNDYVKISSRRAELKIKVKLSDSIKKGVVFVPFHFYANLLTHKEKLDPYSKIPEFKVCACNIKKCME	2030800	Elusimicrobia bacterium
job.pdb	AF-A0A7Z9NR08-F1-model_v4 Formate dehydrogenase subunit alpha	20.500	112	54	5	179	288	1	79	1.000	1.269E-04	124	400	121	FVFHTPKY--RHGAHTMPIDTDMVAMLFGPFGDVYRHDRRTPYVAEGYVDIHPSDAREIGVEDGDYVFIDSDPEDRPFRGWQKNKRDYEFSRLLCRARYYPGTPRGVTRMWF	FVFITSRQLEHWHTGSM-----TRRATVLNAIE-----------RFPVVQVHPDDLKKLGVEAGDAVTI---------ESRR--------GKISTYARKDPGVQQGNLFMAF	-6.668,-1.306,9.748,-3.481,-3.385,9.528,-1.254,-2.184,6.653,0.895,-4.933,5.112,3.563,-4.191,2.506,3.513,-6.608,-0.475,5.144,-7.331,-3.854,3.650,-6.902,-7.342,4.612,-9.279,-10.177,5.233,-6.385,-12.624,7.483,-4.446,-10.196,10.924,-5.342,-8.853,12.096,-3.888,-5.524,11.579,-0.081,-5.307,10.490,-0.089,-8.985,13.833,1.547,-9.965,14.189,-0.690,-13.062,10.686,-2.037,-13.756,8.872,1.333,-13.515,11.184,2.5…	FVFITSRQLEHWHTGSMTRRATVLNAIERFPVVQVHPDDLKKLGVEAGDAVTIESRRGKISTYARKDPGVQQGNLFMAFGYNESAANLITTSALDPFGKIPEVKFCAVRISAGGTPEIRIG	2035771	Candidatus Lambdaproteobacteria bacterium
job.pdb	AF-A0A7V9SVT7-F1-model_v4 Formate dehydrogenase subunit alpha	18.000	122	61	6	168	287	83	167	1.000	1.940E-04	124	400	211	TPHPLAKDGYRFVFHTPKY--RHGAHTMPIDTDMVAMLFGPFGDVYRHDRRTPYVAEGYVDIHPSDAREIGVEDGDYVFIDSDPEDRPFRGWQKNKRDYEFSRLLCRARYYPGTPRGVTRMW	EPDS----EFPFVLSTGRTLYHYNSAGM-------TM---------REDGLTQKQEDPFIEMSPEDASNLGVGEGEWVRLVS------RRG-----------QIESRVALSEKVYPGLVWMA	1.819,-21.588,-25.674,-1.449,-19.766,-24.842,-0.841,-16.960,-27.380,0.113,-19.570,-30.027,-3.005,-21.644,-29.212,-5.024,-18.418,-29.710,-3.394,-18.032,-33.176,-0.759,-15.372,-32.334,2.413,-15.455,-34.478,4.863,-14.383,-31.756,8.527,-15.403,-32.099,9.636,-18.386,-30.125,11.645,-16.846,-27.262,14.430,-19.082,-25.864,14.376,-17.208,-22.519,13.591,-14.014,-20.597,16.672,-12.249,-22.057,15.292,-12.280…	DLAKAMGAEWPEYRGAEEVWDEFADLAPLWSGIRYDRLEEVGLQWPCIDRDDPGTPFLYAPRPARPSGKGKFYPVEYQPPIEEPDSEFPFVLSTGRTLYHYNSAGMTMREDGLTQKQEDPFIEMSPEDASNLGVGEGEWVRLVSRRGQIESRVALSEKVYPGLVWMALHFAEQRVNLLTNDVTDSLIGIPEYKVCAIRIEPLRGALRPAAR	1883427	Actinomycetia bacterium
job.pdb	AF-A0A3D5M408-F1-model_v4 Molydop_binding domain-containing protein	16.600	343	159	16	64	400	1	222	1.000	1.937E-05	124	400	222	LMMNRTYPKAVGYEQVADSRPWYTKSGRLEFYRDEDEFIEAGE---NLPVHREPIDSTFYEPNVIVSAPHEALRPAGPEDYGVELSDMSGEIRQGRNVVKAWAELKKTPHPLAKDGYRFVFHTPKY--RHGAHTMPIDTDMVAMLFGPFGDVYRHDRRTPYVAEGYVDIHPSDAREIGVEDGDYVFIDSDPEDRPFRGWQKNKRDYEFSRLLCRARYYPGTPRGVTRMWFNMYGATPGSVEGQKSREDGLAKNPRTNYQAMFRSGSHQSATRGWLKPTWMTDSLVRKGLFGQSIGKGFLPDVHCPTGAPRESIVKITKAE-PGGLGAEGLWRPAALGLRPGYE	RMTNDVHFDYENSEQVFDELA----SLSPIYAGLSYDRIERGDLAWPVP-EMDHPGTPILHEGEFLNGKG-------------KLQLL--------NYVPPS----ENPDE----EYPFYLTTGRRLPTYHSNTM-------TGRSGGF--------RI-LVPNEWLEIHPADAEKLGLEDGDWSKITS------RRG-----------EVITRVAITKTSPRGTVFMSFAFPEEVMTNIVTNPEV------DPQTE------------------------------------------------TPEFKVAAVSIVRVEAPTGLGASEALRANPDVEDPHLG	31.261,0.015,3.821,33.209,0.066,0.547,36.768,0.810,1.758,38.245,2.053,-1.552,37.767,5.586,-2.935,35.604,4.737,-5.962,35.532,7.947,-8.018,32.571,8.167,-10.437,33.536,10.796,-13.040,30.035,11.319,-14.496,29.004,14.759,-15.827,25.256,13.954,-16.099,22.551,11.259,-15.829,22.891,10.299,-19.532,26.446,8.997,-18.959,25.149,6.916,-16.012,22.302,5.619,-18.215,24.711,4.816,-21.092,26.937,2.833,-18.696,23.8…	RMTNDVHFDYENSEQVFDELASLSPIYAGLSYDRIERGDLAWPVPEMDHPGTPILHEGEFLNGKGKLQLLNYVPPSENPDEEYPFYLTTGRRLPTYHSNTMTGRSGGFRILVPNEWLEIHPADAEKLGLEDGDWSKITSRRGEVITRVAITKTSPRGTVFMSFAFPEEVMTNIVTNPEVDPQTETPEFKVAAVSIVRVEAPTGLGASEALRANPDVEDPHLG	2026780	Planctomycetota bacterium
job.pdb	AF-A0A524QH10-F1-model_v4 Formate dehydrogenase	17.300	127	68	6	164	288	111	202	1.000	2.190E-04	124	400	257	ELKKTPHPLAKDGYRFVFHTPKY--RHGAHTMPIDTDMVAMLFGPFGDVYRHDRRTPYVAEGYVDIHPSDAREIGVEDGDYVFIDSDPEDRPFRGWQKNKRDYEFSRLLCRARYYPGTPRGVTRMWF	SIQATDH--SKD-YPLIFTSGRLVEYEGGGEEQRSTAWLA----------------ELQQDMFVEINPADANDRGLKNGQMVWMHT-PEGN---------------KIKAKTMLTQRVAPGVVWTPF	3.718,-2.885,-37.477,6.047,-3.302,-40.479,9.222,-4.786,-38.876,11.437,-6.931,-41.124,12.236,-8.872,-37.928,9.070,-10.830,-37.092,10.428,-12.089,-33.738,11.776,-10.352,-30.620,15.137,-8.587,-31.153,17.762,-6.973,-28.876,18.782,-3.376,-29.078,20.550,-2.347,-32.305,24.354,-2.008,-32.387,27.084,-1.999,-35.068,27.389,-5.765,-34.456,23.623,-6.289,-34.888,23.539,-4.164,-38.091,26.553,-6.090,-39.467,24.9…	VGSEIKDGYPEFSDKVLKQLGWWDDLSDAEKAAAEGRNWKTDLSGGIQRVAIKHGCAPFGNAKARVIVWTFPDPVPVHREPLYTPRRDLLADYATYEDRKRFYRLPTRYGSIQATDHSKDYPLIFTSGRLVEYEGGGEEQRSTAWLAELQQDMFVEINPADANDRGLKNGQMVWMHTPEGNKIKAKTMLTQRVAPGVVWTPFHFGGYFAGKDLLDKYPAGAAPYVRGDACNMAFTYGYDSVTQMQETKVTLCQVRAV	2006849	Xanthomonadales bacterium
job.pdb	AF-A0A1H2VL27-F1-model_v4 Assimilatory nitrate reductase catalytic subunit	13.100	114	64	4	176	287	191	271	1.000	2.965E-04	124	400	308	GYRFVFHTPKY--RHGAHTMPIDTDMVAMLFGPFGDVYRHDRRTPYVAEGYVDIHPSDAREIGVEDGDYVFIDSDPEDRPFRGWQKNKRDYEFSRLLCRARYYPGTPRGVTRMW	EYPLMLTNGRVLSHYLTGVQTRLSPGLA---------------SRQV-ENFVEIHPDTARHYMIKEQSWVRITS-----------------RYGEFQVRCRFNEQIRKDTLFVP	-11.470,6.943,-6.645,-13.726,4.495,-4.735,-16.235,7.373,-4.357,-16.396,7.586,-8.185,-16.958,3.800,-8.306,-19.698,4.149,-5.629,-21.418,6.974,-7.569,-21.242,4.895,-10.808,-18.839,7.289,-12.582,-16.388,4.356,-12.888,-18.067,1.366,-14.592,-15.027,-0.962,-14.734,-12.136,-1.583,-12.314,-8.988,-3.658,-12.853,-7.212,-4.209,-9.503,-3.657,-5.628,-9.588,-1.740,-6.770,-6.474,-3.984,-4.802,-4.050,-6.747,-5.43…	MMELVHTGAIEALFVMGSNPIVSNPNATLVEEALEKVPFLAVADMFLSETARLADVVLPVSSYIENTGTLTNLEGRVLLREAVTPPPGNCRHDWEILRELAAALGKGKYFDYTSAEEIFNELRIASKGGIADYYGITYDRLRREEGVYWPCPAEDEEGAGRIFEERFAHADGRAVFTAEESEMVKERLSKEYPLMLTNGRVLSHYLTGVQTRLSPGLASRQVENFVEIHPDTARHYMIKEQSWVRITSRYGEFQVRCRFNEQIRKDTLFVPMHWGGVQNVNRATRGELDPFCKMPGFKTTAVRIEMSY	1884375	Paenibacillus sp. PDC88
job.pdb	AF-A0A836XKN7-F1-model_v4 Formate dehydrogenase subunit alpha	16.500	115	60	3	176	288	183	263	1.000	3.779E-04	124	400	323	GYRFVFHTPKY--RHGAHTMPIDTDMVAMLFGPFGDVYRHDRRTPYVAEGYVDIHPSDAREIGVEDGDYVFIDSDPEDRPFRGWQKNKRDYEFSRLLCRARYYPGTPRGVTRMWF	KFPLLLTTGRILSQYNVGA-----------------QSRRTSNSEWHAEDILEIHPHEAEERGINHGDWVGIQS-----------------RVGQTVLHADVTSRVKPGVVYTTF	-14.005,-10.248,-7.210,-10.893,-12.487,-6.609,-11.923,-13.131,-2.955,-15.504,-14.129,-3.883,-14.122,-16.460,-6.571,-11.753,-18.042,-3.989,-14.616,-18.632,-1.499,-16.775,-20.096,-4.303,-13.835,-22.428,-5.161,-13.286,-21.134,-8.727,-10.057,-19.317,-7.711,-7.437,-21.755,-6.394,-3.990,-20.119,-6.689,-2.425,-16.746,-5.779,1.111,-15.417,-6.233,1.216,-12.392,-3.887,4.351,-10.287,-4.519,5.347,-7.488,-2.1…	NMCDSAIDGDFKGLYCQGEDIAQSDPNTQHVEAALKSIECLVVQDIFLNETAKFAHVFLPGASFLEKDGTFTNAERRISRVRKTMPPLSGKADWEGTMALANALGCDMHYNHPSEIMDEIAKLTPTFNGVSYKKLDELGSIQWPCNDHTPAGTPVMHVDEFVRGKGFFAITEYVASEERANRKFPLLLTTGRILSQYNVGAQSRRTSNSEWHAEDILEIHPHEAEERGINHGDWVGIQSRVGQTVLHADVTSRVKPGVVYTTFHHPVSGANVITTDNSDWATNCPEYKVTAVEISKVTAPSNWQARQKAFDTEQLQLLAKARH	2026782	Porticoccaceae bacterium
job.pdb	AF-A0A3D5W3G0-F1-model_v4 Formate dehydrogenase subunit alpha	20.400	122	60	6	168	288	204	289	1.000	1.522E-04	124	400	323	TPHPLAKDGYRFVFHTPKYRHGAHTMPIDTDMVAMLFGPFGDVYRHDRRTPYV-AEGYVDIHPSDAREIGVEDGDYVFIDSDPEDRPFRGWQKNKRDYEFSRLLCRARYYPGTPRGVTRMWF	LPDE----EYPLVLITG--RQLEHWHT-------------GSMTRRSRVLDAIEPEPVVSAHPNDLQQLGVAEGEPIRVTS------RRG-----------EVVALARADRGMRQGEVFIPF	7.399,14.112,-21.041,4.637,12.750,-23.351,6.439,13.752,-26.595,9.693,12.079,-25.471,7.930,8.813,-24.543,5.788,8.897,-27.712,8.985,9.086,-29.799,10.877,6.662,-27.491,8.191,3.929,-27.627,6.986,4.884,-31.144,3.443,5.067,-29.723,0.819,7.815,-29.504,0.451,8.591,-25.773,-2.368,10.464,-24.049,-1.188,13.719,-22.431,-4.199,13.729,-20.062,-3.360,12.603,-16.507,-4.828,9.243,-15.626,-7.168,8.737,-12.660,-6.0…	ASAFFSDYWKADLDDQPGLTVVEIIDQACEGKIRGMYIMGENPAMSDPDLNHARAGLAALEHLVLQDIFLTETAAYADILLPASAFPEKTGTFSNTDRRVQLGRQALESPGDARQDIWIIQEIARRLNLGWDYDGVEAVFNEMRGAMPSIAGISWQRLQAEHSVTYPCAGDDDPGQGVVFQEAFLTNDGRGRFVPASLESANELPDEEYPLVLITGRQLEHWHTGSMTRRSRVLDAIEPEPVVSAHPNDLQQLGVAEGEPIRVTSRRGEVVALARADRGMRQGEVFIPFCYHEAAANLLTNAALDPVGKIAEVKYCAVRVSAA	1913989	Gammaproteobacteria bacterium
job.pdb	AF-A0A7C5Y8X1-F1-model_v4 Molybdopterin domain-containing protein	11.500	121	74	6	175	293	305	394	1.000	3.348E-04	124	400	425	DGYRFVFHTPKYRHGAHTMPIDTDMVAMLFGPFGDVYRHDRRTPYVA--EGYVDIHPSDAREIGVEDGDYVFIDSDPEDRPFRGWQKNKRDYEFSRLLCRARYYPGTPRGVTRMWFNMYGA	EEFPFLLITERY-----YLP----WHADLLA----LHSSTLQREFKLRFTPHVFVNSAVGSSIGLRDGMPAILTT-----------------SLGNARVTSIFKEAIPPGIAILP-EMFFP	16.301,20.392,31.404,17.913,17.621,29.278,14.942,17.973,26.881,15.549,21.760,26.660,19.302,21.336,25.968,18.790,18.733,23.199,16.255,20.845,21.271,17.452,24.479,20.807,14.478,26.058,22.627,11.228,25.429,24.523,9.095,22.928,22.612,5.717,24.717,22.776,3.336,22.300,24.396,0.562,22.722,21.782,-1.965,21.138,24.147,-2.836,21.409,27.844,-2.765,18.221,29.955,-6.573,18.614,30.259,-6.968,18.643,26.456,-4.6…	RALSRALDGSIPMPFSNEQVRSITGLSDEQIMAAADLLSSSRRVVAIYDTASLIHMRSPQCMNELLRLLRVLKGIGAEWCRILPMLERCNTAGALRMGVAPDLLPGFKWITDADAVQRACSIWGVDKLPRNKGMNFNQMLMKAERKEISALIVIGDDMLTDYPDHERLKNALSNLELFVVITAYRSPLTDIAHCVFPRAIWGEVNGTYVNMEGRVCRLASVREPKGDAKDEWQVLCDIATGLGYTMRYSSCAEIDNELKRLVPEYSDIRLETANAKTYLLRETSITIPPYAHGEIRPPTLPSTSEEFPFLLITERYYLPWHADLLALHSSTLQREFKLRFTPHVFVNSAVGSSIGLRDGMPAILTTSLGNARVTSIFKEAIPPGIAILPEMFFPQLRHV…	2033014	Armatimonadetes bacterium
job.pdb	AF-A0A537RD14-F1-model_v4 Formate dehydrogenase	16.700	137	71	7	160	288	283	384	1.000	1.058E-04	124	400	439	KAW------AELKKTPHPLAKDGYRFVFHTPKY--RHGAHTMPIDTDMVAMLFGPFGDVYRHDRRTPYVAEGYVDIHPSDAREIGVEDGDYVFIDSDPEDRPFRGWQKNKRDYEFSRLLCRARYYPGTPRGVTRMWF	KLWRLPQLYASIQAK-DFSAE--YPLVLTSGRLVEFEGGGDETRANKWLA----------------ELQQRMFAEINPVDAKRAGVRDGQMIWVAT-PE---------------RARVRVMALVTKRVGAGTVFMPF	-12.257,-21.541,13.435,-11.215,-21.263,17.113,-7.947,-19.512,16.155,-9.910,-16.687,14.470,-12.298,-16.394,17.449,-9.261,-16.159,19.772,-7.568,-13.568,17.516,-10.770,-11.458,17.573,-10.923,-11.636,21.405,-7.371,-10.185,21.480,-7.902,-7.675,18.634,-10.309,-5.162,20.268,-7.477,-2.582,20.575,-7.086,-2.612,16.770,-10.797,-3.050,15.806,-10.326,-6.439,14.092,-13.238,-8.024,15.958,-16.258,-8.075,13.595,-…	EDILREVNRGAWSIGYTGQSPERLKLHMRHQDKFDTTSCIGLSDPVKGEYYGLPWPCWGSPELKHPGTPLLYDESKPVARGGLSFRAAWGLEHDGIPLLAEKTAPAGSAVQDGYPEFSYATLEKLGWAGELTPQERDAIANVAQSVLASHDRPDGPAKDRAGKHPGESNTLAPPENQRSRDGRGEAQAQRPDRQATSEEAQKAEPGSEPTPELKEQMAKVNWKTDLSGGIIRVAIAHGMSPFGNGKARCLVWNYPDPVPKHREPLYTARRDLLPQYETFKDRKLWRLPQLYASIQAKDFSAEYPLVLTSGRLVEFEGGGDETRANKWLAELQQRMFAEINPVDAKRAGVRDGQMIWVATPERARVRVMALVTKRVGAGTVFMPFHFAGWWMGKDIADRY…	1913988	Alphaproteobacteria bacterium
job.pdb	AF-A0A6J7B6X7-F1-model_v4 Unannotated protein	19.600	117	54	3	176	288	404	484	1.000	3.779E-04	124	400	600	GYRFVFHTP----KYRHGAHTMPIDTDMVAMLFGPFGDVYRHDRRTPYVAEGYVDIHPSDAREIGVEDGDYVFIDSDPEDRPFRGWQKNKRDYEFSRLLCRARYYPGTPRGVTRMWF	KFPLLLTTGRVLSQYNVGAQT-------------------RRTANNIWHTEDILDLHESDAQLRGIADGSWVKLAS-----------------RVGETIMKARISDEVPAGVVYTTF	-14.540,1.702,9.182,-12.533,3.143,6.244,-8.976,4.276,7.088,-6.558,6.108,4.757,-8.416,4.926,1.621,-10.421,6.396,-1.285,-12.283,3.447,-2.900,-14.253,5.757,-5.141,-11.029,6.552,-7.041,-8.799,3.557,-6.273,-11.320,0.660,-6.045,-14.540,1.876,-7.771,-16.133,-1.544,-7.985,-15.594,-2.031,-4.234,-16.856,1.533,-3.564,-20.063,0.590,-5.476,-20.592,-2.441,-3.194,-19.818,-0.299,-0.111,-22.380,2.368,-1.197,-24.9…	MLIGANPTSAHPVFASRMKKAIRKGAKLIIIDPRVIALVRTPGVVAAHHLQLMPGTNVAVINALAHVIATDGLIKREFVEERCDAQSFKEWEAFISLPENSPESLEASSRVPAAQIRDAAHMFANAKNGSIYYGLGVTEHSQGSTMVMGIANLAMATGNIGRKGVGVNPLRGQNNVQGSCDMGSFPHELSGYRHISNPDTRKIFNDAWGIELQAEPGMRIPNMFDSAIVGEYRGLFVQGEDIAQSDPNTSHVHAALRAMDMVIVQDLFLNETSKFAHVFFPGTSFLEKDGTFTNAERRINRVRPVMKSKIGKNEFDVACELATAMGYPMSYENGAAIMDEIAATTPTFSGVSFKTLDELGSIQWPCNEANPTGTPTMHIDHFVRGEGQFMKTPYVPTDE…	449393	freshwater metagenome
job.pdb	AF-A0A831RF12-F1-model_v4 Formate dehydrogenase subunit alpha	23.800	126	51	7	168	288	517	602	1.000	1.194E-04	124	400	644	TPHPLAKDGYRFVFHTPKYRHGAHTMPIDTDMVAMLFGPFGDVYRHDRRTPYV-----AEGYVDIHPSDAREIGVEDGDYVFIDSDPEDRPFRGWQKNKRDYEFSRLLCRARYYPGTPRGVTRMWF	LPDE----EYPYVFITG--RQLEHWH----------TGAMT-------RHASVLDAIEPYPVVHLHPLDLADLGVEPGDVVTLES------RRG-----------QVTAFARPDLGMQRGTVFMAF	20.301,-10.531,-9.672,20.982,-7.768,-12.215,24.696,-6.895,-12.390,24.926,-4.559,-15.440,22.758,-2.007,-17.293,20.660,-3.482,-20.007,19.356,-1.715,-23.148,16.635,-3.225,-25.365,18.053,-4.260,-28.750,17.081,-2.098,-31.730,14.107,-3.539,-33.653,13.073,-5.939,-30.834,9.421,-5.073,-29.971,7.794,-5.042,-26.590,5.346,-7.969,-26.343,2.580,-8.921,-23.862,4.450,-12.183,-23.198,6.639,-12.316,-20.095,10.348,…	HLTKPLIRREGVPKTTELLDPDRMHEVFREATWEEALDFAAGGLKRIRDQYGPKALAGFGSAKGSNEEAYLFQKLVRTGFGSNNVDHCTRLCHASSVVALLECIGSGAVSNPVADVMQAEVIFLIGSNPTVNHPVAATWFKNAVRKGAKLIVADPVRTEICRFATYALQFRPDTDVALLNGIMHVIVEEGLYNREFIDKHTEGFDNLRHHLKNYAPERVAPVCGISADTIREVARLYATSKASMIFWGMGISQHIHGTDNARCLIAMALMTGQIGRPGTGLHPLRGQNNVQGASDAGLIPMVFPDYQPVSDPHARSRFEELWGSRLDPEPGLTVVEVIHAIDHGQIRGMYIEGENPAMSDPNVAHARAALAKLEHLVVQDIFLTETAGFADVVLPASAF…	2268196	Methylothermaceae bacterium
job.pdb	AF-A0A7J4L6N4-F1-model_v4 Formate dehydrogenase subunit alpha	19.300	124	58	5	172	288	656	744	1.000	8.301E-05	124	400	799	LAKDG---YRFVFHTPKY--RHGAHTMPIDTDMVAMLFGPFGDVYRHDRRTPYVAEGYVDIHPSDAREIGVEDGDYVFIDSDPEDRPFRGWQKNKRDYEFS--RLLCRARYYPGTPRGVTRMWF	IAEKRHEKYPFILTTGRQVEHHGGGAQTRNSDYLA----------------ELQPEMYVEINPKVANYLGVKHWDYVWV-------------------ESARGRCKVRANVTERVNERTLFMPY	-14.631,-11.497,-31.005,-12.867,-14.854,-30.548,-9.411,-15.364,-28.997,-6.667,-16.227,-31.507,-3.397,-17.888,-30.487,-0.378,-16.089,-32.025,3.412,-16.436,-31.694,5.480,-14.482,-29.135,7.257,-12.686,-32.016,3.922,-11.563,-33.508,2.461,-10.602,-30.086,5.505,-8.560,-28.951,5.808,-6.989,-32.429,2.143,-5.854,-32.286,2.611,-4.514,-28.717,5.885,-2.641,-29.427,4.575,-1.243,-32.746,1.391,0.021,-31.025,3.3…	GKWKRISWEEALGKVADKLNSIRNAYGPDSVFFCGLVHGSNEEAYMFRKLAMLFGTNNIDHQARLCHSTTVAGLLNTFGHGAMTSTIIALQHAKCHFFFGSNAAEAHPVMMQKILDSKDRGAKIVVVDPRFTRTASKADLFVRHRPGSDIAFIYGLINVILENGWQDQEFIDNRTYGFEYVKEAVKDYTPEVVERITWVPAAQLKEVARMISENRPSNIIWSMGVTQHSVGSQLVRACAILQCILGNQGEWGGGCMPARGHDNVQGVTDMGVLAHYLPGYYAVTSESSWKWYAQCFSDTPSTSGKITFDELKARFATHNGESMMTKVGFTVSRWYEGVLKSEAEIDQPRNIKVAVLWGEATNSITEMKKEKEAMERLDMIVIVDPFPTCSSAMPNRSDG…	2666334	Methanocellales archaeon
job.pdb	AF-A0A7X6ABY4-F1-model_v4 Molybdopterin-dependent oxidoreductase	16.900	124	65	6	169	287	679	769	1.000	2.965E-04	124	400	816	PHPLAKDGYRFVFHTPKY-----RHGAHTMPIDTDMVAMLFGPFGDVYRHDRRTPYVAEGYVDIHPSDAREIGVEDGDYVFIDSDPEDRPFRGWQKNKRDYEFSRLLCRARYYPGTPRGVTRMW	PGAAGE--FPLILTVSQLLTNRDGKGASQ----PSMMEMVGIQ---VGRH-------WKSWIEINPETATMYGIKDRRLAWVESVK-----------------DRVKAEARFFPGILPGVVHIH	-21.356,-17.692,-24.497,-18.504,-15.171,-24.583,-16.085,-14.380,-27.505,-13.322,-15.786,-25.339,-13.184,-19.110,-27.305,-11.505,-17.800,-30.517,-7.856,-17.109,-29.600,-5.698,-19.546,-31.522,-2.915,-20.657,-30.070,0.791,-19.754,-30.602,2.913,-18.703,-27.811,1.825,-19.163,-24.141,0.907,-22.672,-22.892,-1.282,-22.267,-19.794,-0.172,-24.421,-16.817,-2.693,-26.145,-14.551,-1.895,-27.201,-10.961,-1.809…	MSPIKKMKKDKIKLISRRDFLKLAGLTTAGAAAGHFLFSDLVAVPGQLLDRMARKTGKETWVNTVCGQCSGGCGLRVRLIDGIPVYIKGNPHYPVNRGGVCPMAHTSLEVLFNPDRVKNPLIRVGSKDQNRFNDMDWNQALTALHERFKALIAKGAGHKIAMINGDRSPLMRELSKYWMKAVGSPNYFEDETLMENSMGVLLSQGINEIPAYDLERSKYILNFGCNFLEEGTSPVYYQRVFGRLRSVTKEAKTTLIHIDSRMNLTGASSHRWIPIQPGTYGALALGIAHVLIADQLYDKDYIEKNTFGFEPFRDKNGHEHVGFKSYVRKNYYPEKVSEITGIPTETIIKLAEEFGTHGFALAIGGDASKYASNGSVTQWGIYCLNALKGNIQKEGGVFF…	2052149	Candidatus Aminicenantes bacterium
job.pdb	AF-A0A497G592-F1-model_v4 Molydop_binding domain-containing protein	16.800	113	63	4	176	288	14	95	1.000	3.779E-04	123	400	141	GYRFVFHTPKYRHGAHTMPIDTDMVAMLFGPFGDVYRHDRRTPYVAEGYVDIHPSDAREIGVEDGDYVFIDSDPEDRPFRGWQKNKRDYEFSRLLCRARYYPGTPRGVTRMWF	VYPYMLLT--TRSPYHFC--TGDVTRNV----------EELVRHEAEALLYMKPCDVSDLGIRDGGLVEVFS-----------------KHGSIAIKVRGDGGVPVGIVVTRF	22.551,-21.002,17.912,21.134,-18.202,15.715,19.918,-15.453,17.928,16.420,-14.426,16.709,16.599,-10.607,16.668,13.101,-9.034,16.724,13.277,-5.833,14.643,10.932,-3.657,16.755,9.729,-0.967,14.323,8.380,1.764,16.642,4.682,2.445,15.861,3.625,6.081,16.492,0.101,7.316,17.412,0.205,9.218,14.073,1.432,6.169,12.099,-0.234,3.050,13.572,0.318,0.960,10.447,3.447,-0.555,8.911,3.564,-0.438,5.096,5.283,-3.504,3.…	MPRTFFITVRRSTVYPYMLLTTRSPYHFCTGDVTRNVEELVRHEAEALLYMKPCDVSDLGIRDGGLVEVFSKHGSIAIKVRGDGGVPVGIVVTRFHFENVLVNMLTPPDVDVESHTPNYKGYSREDSASTLMGVGWRGRSS	2250277	Thermoprotei archaeon
job.pdb	AF-A0A2Z6AFE6-F1-model_v4 Formate dehydrogenase major subunit	20.800	125	55	4	168	288	6	90	1.000	3.348E-04	123	400	151	TPHPLAKDGYRFVFHTPK----YRHGAHTMPIDTDMVAMLFGPFGDVYRHDRRTPYVAEGYVDIHPSDAREIGVEDGDYVFIDSDPEDRPFRGWQKNKRDYEFSRLLCRARYYPGTPRGVTRMWF	KTGP----RFPLLLTTGRILSHYNVGAQT-------------------RRTANTAWHPEDRLEIHPSDADNRGLKDGDWVTLRSRA-----------------GETTLRALITERVAPGVVYTTF	-5.740,24.097,-4.914,-7.037,21.624,-2.277,-7.858,18.242,-3.607,-11.408,17.338,-4.646,-10.709,13.787,-3.353,-13.035,13.236,-0.372,-14.125,10.362,1.854,-17.748,9.175,1.769,-20.017,6.275,2.850,-18.521,4.008,0.214,-14.890,5.101,0.859,-14.715,6.117,4.531,-10.941,5.877,4.939,-8.041,7.939,3.535,-5.025,6.133,2.017,-1.489,7.506,2.255,1.454,5.851,0.470,5.069,6.044,1.734,8.586,4.568,1.990,10.819,2.489,4.293…	MPTDEKTGPRFPLLLTTGRILSHYNVGAQTRRTANTAWHPEDRLEIHPSDADNRGLKDGDWVTLRSRAGETTLRALITERVAPGVVYTTFHHPETQANVITTDYSDWATNCPEYKVTAVQVMASNGPSDWQQDYAEQARTSRRIVPLEAAE	2082188	Sphingobium sp. YG1
job.pdb	AF-A0A3M1J1F1-F1-model_v4 Dehydrogenase	18.200	115	69	4	174	288	68	157	1.000	4.267E-04	123	400	209	KDGYRFVFHTPKYRHGAHTMPIDTDMVAMLFGPFGDVYRHDRRTPYVAEGYVDIHPSDAREIGVEDGDYVFIDSDPEDRPFRGWQKNKRDYEFSRLLCRARYYPGTPRGVTRMWF	EAEYPFVFVDHR----SKLNREGRSANCSWYQELRDVDPGDEAW----DDVAKINPVDAAKLGLQNGDRIRITS-----PV------------GSIECHAKLWEGVRPGAVAKTY	-7.437,15.723,-31.607,-8.438,12.199,-32.380,-5.698,10.040,-34.052,-3.056,12.834,-33.829,-0.532,10.302,-32.380,-1.272,7.280,-34.628,1.971,6.239,-36.388,3.718,9.160,-34.584,4.007,7.914,-30.988,6.974,9.210,-28.950,8.349,5.631,-28.783,11.496,4.097,-30.363,9.314,2.585,-33.123,6.743,5.423,-33.379,4.177,2.604,-32.832,2.194,1.270,-29.911,4.785,-1.163,-28.496,3.641,-4.631,-27.394,7.351,-5.475,-27.478,8.89…	PYRKRWGKMKTATEKFEFYSETLKAALEGHAEKHETDVDDILETCNYLARGDLAFVPHYEEPYIWGDEAEYPFVFVDHRSKLNREGRSANCSWYQELRDVDPGDEAWDDVAKINPVDAAKLGLQNGDRIRITSPVGSIECHAKLWEGVRPGAVAKTYGQGHWAYGRLAAEEFGVKARGGNNNEIIPADYDRLSGSSAFSSTTRVKIEKV	2026724	Chloroflexi bacterium
job.pdb	AF-A0A1F8PWE7-F1-model_v4 Uncharacterized protein	17.200	116	60	4	175	288	174	255	1.000	2.627E-04	123	400	306	DGYRFVFHTPKY--RHGAHTMPIDTDMVAMLFGPFGDVYRHDRRTPYVAEGYVDIHPSDAREIGVEDGDYVFIDSDPEDRPFRGWQKNKRDYEFSRLLCRARYYPGTPRGVTRMWF	DEFPFILTTGRVLEHWHGGTMTRHSQLDALYP-----------------QAQAFINTVDAEMLGLQDGQAVCVSS------RRG-----------SINLRLAVSEKISAGVVFIPF	3.528,-9.448,-7.608,4.883,-7.616,-4.529,1.342,-7.167,-3.128,-0.884,-8.465,-0.315,-4.574,-8.123,-1.335,-5.542,-10.140,1.697,-4.390,-7.126,3.767,-4.708,-4.179,1.344,-8.138,-4.753,-0.279,-11.396,-3.550,1.332,-13.951,-6.062,2.532,-11.409,-8.844,3.134,-14.267,-11.399,3.423,-15.175,-10.765,-0.239,-11.480,-10.634,-1.222,-11.024,-14.041,0.508,-13.922,-15.534,-1.517,-12.393,-14.273,-4.780,-8.938,-15.585,-…	MGENPMMSEPNLNQTRRHMQQLEFMVAQDLFINESGAFADVFLPAASWAEKEGTFTNTDRRVQRVRQALAPRGQSRPDWQIICDLAQRIEARLGQPTSARWDYQHPSQILAELSSVVPEYAGVFYERIEKTGLQTPVWDGSHPGTPFLFSQSFPSGRGKFHPLEYVPVVEAPDDEFPFILTTGRVLEHWHGGTMTRHSQLDALYPQAQAFINTVDAEMLGLQDGQAVCVSSRRGSINLRLAVSEKISAGVVFIPFHFAEAAANLLTIDALDPQAMIPEFKACAVQIFPARAQDLANPEQLVERGRY	1797648	Chloroflexi bacterium RBG_16_54_18
job.pdb	AF-A0A3L7WU08-F1-model_v4 Formate dehydrogenase subunit alpha	18.900	116	59	5	175	288	308	390	1.000	2.791E-04	123	400	424	DGYRFVFHTPKY--RHGAHTMPIDTDMVAMLFGPFGDVYRHDRRTPYVAEGYVDIHPSDAREIGVEDGDYVFIDSDPEDRPFRGWQKNKRDYEFSRLLCRARYYPGTPRGVTRMWF	DAYPVWLTTGRRLESYHTRTQ-------------TG---RSAGIDYLLSEETLEIHPDDVNAWGLVDGGWAEMSS------RRG-----------SVKVRVEATRRSPRGTVFTTF	28.404,9.348,5.539,27.291,10.909,2.198,30.891,11.767,1.132,31.421,8.178,-0.129,28.353,8.369,-2.443,29.627,10.720,-5.170,27.547,11.462,-8.310,30.163,9.553,-10.241,29.749,6.504,-7.985,25.935,6.789,-8.204,26.089,7.133,-12.029,27.916,3.770,-12.206,24.969,2.086,-10.413,21.881,4.062,-11.494,22.847,4.735,-15.144,21.853,8.398,-14.507,24.558,10.894,-15.627,26.542,12.275,-12.704,25.865,15.847,-13.909,22.08…	HVGQFTPQWAAGITGVPAGDIEKAGILYGSAKPGAIYYTLGITEHICGVENVQSLCNLALMTGNLGKVGGGINPMRGQNNIQGAGDAGAIPNNYAGFQSVSNPAIQAKFEKAYGRPLDTEKGITKVTALDRCGESIFGMLIDGENTVVSDPDQNHCIHALKSLEHLVVIDIFLTETAELADVVLPAAAWAEVDGHFTNTERRIQRVRKAVPPPGVAQPDWWIISAIAKRMGLAGFDYDSPAQVFNELCELSPIYAGIDWDLAESGQYQWPIPYKGHPGTPRLHETEFTNGRGKFSFTNYRDPAEVIDDAYPVWLTTGRRLESYHTRTQTGRSAGIDYLLSEETLEIHPDDVNAWGLVDGGWAEMSSRRGSVKVRVEATRRSPRGTVFTTFAFSDVPINI…	2026724	Chloroflexi bacterium
job.pdb	AF-A0A7V2SLL3-F1-model_v4 Formate dehydrogenase subunit alpha	21.000	114	59	4	175	288	355	437	1.000	2.791E-04	123	400	470	DGYRFVFHTPKYRHGAHTMPIDTDMVAMLFGPFGDVYRHDRRTPYVAEGYVDIHPSDAREIGVEDGDYVFIDSDPEDRPFRGWQKNKRDYEFSRLLCRARYYPGTPRGVTRMWF	DDYPFVLTTG--RQLEHWH------------TGAMTRRSDVLDAVEPAAIVQMNTADIERLGISAGDYVEI---------RSRR--------GQVKIRVRADNRVPSGVIFIPF	-1.555,6.088,24.763,-3.388,3.237,23.025,-6.364,4.561,21.008,-8.828,1.735,20.288,-11.071,3.943,18.131,-13.994,2.573,16.095,-12.757,1.207,12.724,-13.242,3.705,9.954,-13.390,6.742,12.319,-9.783,7.897,11.579,-10.773,11.298,10.099,-13.026,11.952,13.123,-10.182,11.252,15.584,-7.523,13.167,13.580,-9.744,16.222,12.920,-10.556,16.293,16.660,-6.819,16.217,17.474,-6.113,19.034,14.959,-9.097,20.970,16.391,-7…	HMLQFKPGSDVALLNAMMHTIIEENLYDQEYIQDHTQGFKDLRQHLKAFPPEQMQTVCGIEAETIRTVARKYANARAAIIFWGMGVSQHIHGTDNARCLISLALMCGQTGRDGTGLHPLRGQNNVQGASDAALIPMFFPDYKRVDDEEQHARFESLWNAQLDSQPGLTVVETMNAIRDGDVRAMYIMGENPAMSDPDLNHARAALAKLEHLVVQDIFLTETAMFADVILPATAWPEKNGTVSNTNRQIQMGRKAIDAPGEAKPDWWITVELARRFGLKWDYTGPEQVFAEMKQAMPSLDNITWERLATENVVAYPCPAPDHPGLDIVFADSFPTETGRGKFIAASVLPPDEQPDDDYPFVLTTGRQLEHWHTGAMTRRSDVLDAVEPAAIVQMNTADIE…	1909294	Hyphomicrobiales bacterium
job.pdb	AF-A0A353P9W3-F1-model_v4 Nitrate reductase	18.000	111	60	3	177	287	256	335	1.000	4.817E-04	123	400	491	YRFVFHTPKYRHGAHTMPIDTDMVAMLFGPFGDVYRHDRRTPYVAEGYVDIHPSDAREIGVEDGDYVFIDSDPEDRPFRGWQKNKRDYEFSRLLCRARYYPGTPRGVTRMW	FPLALNTGRVR--DHWH------------TMTRTGLSPRLAAHIDEPYVDLHPQDALLSGVREGGLARVST-----------------RWGSLVARVRTSGELPRRTAFVP	5.327,2.923,-12.663,8.107,3.958,-15.082,5.750,6.020,-17.301,8.954,7.784,-18.503,11.208,4.779,-19.347,11.320,1.922,-21.886,12.246,-1.683,-21.078,15.878,-2.452,-20.157,16.581,0.985,-18.619,16.192,2.785,-21.974,15.155,6.464,-21.943,11.826,6.908,-23.780,12.743,10.450,-24.911,15.865,9.127,-26.721,15.110,8.308,-30.382,17.902,5.686,-30.637,16.536,3.950,-27.518,13.036,3.919,-29.063,14.479,2.526,-32.327,1…	GLANMLAAHMDLENAQHRQLVQTFWDSPCIAERPGLKAVELFEAIEAGRVKAVWIMATNPVVSLPDADQVKRALAKCEFVVVSDVMHKTDTTAYAHVLLPALAWGEKDGTVTNSERRISRQRAFLPAPGEARPDWWALAEIGRRWGFADAFAYDGPGQIFDEHARLTTFGNADDEVPRYLNLSGLVGMSAGDYDALAPVRWPVSGQDGSDQRPDAVSADAFMPRVFSDGRFYTADRKARFVATPPRLPVHARDEDFPLALNTGRVRDHWHTMTRTGLSPRLAAHIDEPYVDLHPQDALLSGVREGGLARVSTRWGSLVARVRTSGELPRRTAFVPIHWNAQYASDARVGSLVNPVVDPVSGEPEFKHTPARVEDFAVLWHGFVLSRTPLPMDQVIWWTR…	1913989	Gammaproteobacteria bacterium
job.pdb	AF-A0A7Y3E1T1-F1-model_v4 Formate dehydrogenase subunit alpha	19.100	115	60	5	175	288	707	789	1.000	4.817E-04	123	400	824	DGYRFVFHTPKY-RHGAHTMPIDTDMVAMLFGPFGDVYRHDRRTPYVAEGYVDIHPSDAREIGVEDGDYVFIDSDPEDRPFRGWQKNKRDYEFSRLLCRARYYPGTPRGVTRMWF	DEYPFILNTGRLLEHW--------HTGTMTRRSRA-------LHAIAPDARVEIHPDDLAVLGTQDGDRVHVVS------RRG-----------SITLTAQSANNLLPGSVFIPF	37.041,-41.550,40.347,38.362,-37.967,40.589,36.812,-35.291,41.581,36.095,-32.226,42.180,33.220,-30.219,43.664,31.269,-27.245,43.022,29.904,-27.270,46.566,26.245,-26.308,46.406,26.141,-23.581,49.064,23.853,-25.317,51.577,21.128,-22.709,52.203,20.377,-21.091,48.795,17.163,-22.425,47.174,18.077,-23.813,43.805,14.932,-23.215,41.728,13.473,-26.126,39.682,15.122,-24.820,36.469,13.114,-22.111,34.697,11.…	ANGDRTTAVAGIPAGDGRPIDQSSPVIRVDHQSCILCDRCIRACDDVQVNGVIGRTGKGYATRIGFDLDDPMGVSTCVSCGECEKVCPTGALSLVQLVDHLTTPAARPRSELKQVDSVCPYCGVGCAITYHVDEDQNRVLYADGRTSPVNEERLCVKGRYGYDYAHHPQRLTVPLIRREDSYPKGPLSPEVGESDQKKRRRPGGLVDYEHVLPYFREATWEEALELAGRRLREIKEEHGSSALAGFGSAKCSNEEAYLFQKLIRAGFGTNNIDHCTRLCHASSVAALLEGIGSGAVTNVFGDVGNAEVALITGSNATANHPVAATFMKQAAREGKTKIIVVEPRRIDMADHADMFVQIRSGTDVAFYNAVMHVLIEEDLVDHEFIRTRTRDFEDLKALV…	2026742	Gemmatimonadetes bacterium
job.pdb	AF-A0A661CJQ1-F1-model_v4 Formate dehydrogenase subunit alpha	20.100	124	64	6	175	296	6	96	1.000	3.151E-04	122	400	141	DGYRFVFHTPKY--RHGAHTMPIDTDMVAMLFGPFGDVYRHDRRTPYVAEGYVDIHPSDAREIGVEDGDYVFIDSDPEDRPFRGWQKNKRDYEFSRLLCRARYYPGTPRGVTRMWFNMYGATPG	DEYPFILITGRMLEHWHTGSMTRRSNVLDAL-------------EP---EAVATINPISLDEMGVTPGELITL-STR-----RG-----------QISMIARADEAVPTGAVFMAFCYYEAAVN	10.452,-8.506,-11.914,9.534,-10.475,-8.797,6.492,-12.379,-10.131,3.486,-13.294,-7.954,3.481,-16.784,-6.625,1.369,-18.882,-4.234,3.120,-17.270,-1.215,2.873,-13.669,-2.549,-0.163,-13.683,-4.865,-0.754,-9.957,-5.031,0.974,-7.211,-7.037,2.064,-4.141,-5.036,1.854,-0.943,-7.125,3.556,2.092,-5.567,2.417,5.635,-6.472,1.776,9.281,-5.585,-1.430,10.885,-4.267,-2.714,14.440,-4.850,-2.635,15.517,-1.175,0.972,…	AERPDDEYPFILITGRMLEHWHTGSMTRRSNVLDALEPEAVATINPISLDEMGVTPGELITLSTRRGQISMIARADEAVPTGAVFMAFCYYEAAVNKLSNAALDPSAKIPEFKYCAVKVTPGGTPMQFHSYGGGQSNNQLN	1913989	Gammaproteobacteria bacterium
job.pdb	AF-A0A7K4DYB8-F1-model_v4 Nitrate reductase	16.300	116	62	6	175	288	27	109	1.000	6.139E-04	122	400	158	DGYRFVFHTPKY-RHG-AHTMPIDTDMVAMLFGPFGDVYRHDRRTPYVAEGYVDIHPSDAREIGVEDGDYVFIDSDPEDRPFRGWQKNKRDYEFSRLLCRARYYPGTPRGVTRMWF	DKFPVWLNTGRLIEHWHGRTK-------------TGKI---GNNNKYSPIPFIEINPDLAAKLGIQRGEYVRLISR---R--------------SDAVVMAQPTQRVPINMVFLPF	23.609,14.313,-31.176,21.004,11.470,-31.071,23.741,8.852,-30.515,23.120,5.950,-28.106,25.838,4.448,-25.869,26.180,1.385,-28.150,28.985,0.652,-30.662,26.617,1.290,-33.534,25.117,4.460,-31.948,21.586,2.927,-32.229,18.802,2.210,-29.719,18.058,-1.431,-28.828,14.437,-2.579,-29.244,14.015,-5.712,-27.091,10.844,-7.855,-27.394,9.761,-9.306,-24.070,7.134,-12.027,-23.441,4.314,-11.162,-21.075,4.710,-13.111…	DGTFSYPDGKARLIPLPFIDNNEVPDDKFPVWLNTGRLIEHWHGRTKTGKIGNNNKYSPIPFIEINPDLAAKLGIQRGEYVRLISRRSDAVVMAQPTQRVPINMVFLPFHFHDCANRLTLGLLDPHSRQPAYKQSAVRIESIADQQEAARLSMEMRKF	2670410	Halobacteria archaeon
job.pdb	AF-A0A1Q9NHK3-F1-model_v4 Formate dehydrogenase subunit alpha	14.600	116	64	4	175	288	105	187	1.000	3.779E-04	122	400	222	DGYRFVFHTPKY--RHGAHTMPIDTDMVAMLFGPFGDVYRHDRRTPYVAEGYVDIHPSDAREIGVEDGDYVFIDSDPEDRPFRGWQKNKRDYEFSRLLCRARYYPGTPRGVTRMWF	EEYPFILTTGRSIFHYHTGTMSRRTPTLH----------------AEVPKNYCQVNPKDAAAKNIREGTKISLST------RRG-----------TIEAKVQVTDDVPEGLVFLPF	25.746,-7.601,-1.256,24.687,-10.771,0.632,23.881,-14.297,-0.619,20.212,-15.345,-0.853,19.001,-17.604,1.873,19.293,-21.256,1.059,18.002,-22.066,-2.458,16.119,-18.774,-2.930,16.277,-17.338,-6.469,15.479,-13.820,-7.730,11.958,-13.350,-8.988,13.188,-12.519,-12.526,15.010,-15.903,-12.678,11.893,-17.763,-11.434,9.852,-16.044,-14.188,12.418,-17.084,-16.858,12.331,-20.693,-15.524,8.511,-20.838,-15.710,8.…	LIDPPGEAKPDWWIVCQVAERMGFKEHFDFSSPREIFEEIRRVVPPYKGLTYERLENTLGGIQWPCPTEDHPGTSTFFTQKFNTPDGLGHLQVVDFKPPAELTDEEYPFILTTGRSIFHYHTGTMSRRTPTLHAEVPKNYCQVNPKDAAAKNIREGTKISLSTRRGTIEAKVQVTDDVPEGLVFLPFHFYESCANMITNPVLDPACGMPEYKVCAVNIEVVK	1837170	Candidatus Thorarchaeota archaeon AB_25
job.pdb	AF-A0A0F8Y8U5-F1-model_v4 Molydop_binding domain-containing protein	14.900	127	70	6	164	288	242	332	1.000	2.627E-04	122	400	387	ELKKTPHPLAKDGYRFVFHTPKY--RHGAHTMPIDTDMVAMLFGPFGDVYRHDRRTPYVAEGYVDIHPSDAREIGVEDGDYVFIDSDPEDRPFRGWQKNKRDYEFSRLLCRARYYPGTPRGVTRMWF	SIQKV--DYATEF-PTILTSGRLVEFEGGGDETRSNRWLA----------------EFQQHMFVEVNPVDASNIGVADKDDCWVVT-PE----------------GRIRVAVMVTNRIPAGTVFLPF	-2.023,0.688,-24.226,-4.023,1.539,-21.031,-2.617,-0.653,-18.212,-4.842,-0.629,-15.056,-1.960,-1.148,-12.721,-1.199,-4.409,-10.844,-3.654,-4.419,-7.889,-2.602,-7.927,-6.993,1.166,-8.475,-7.083,1.949,-11.831,-8.749,-1.494,-12.507,-10.257,-0.526,-14.836,-13.132,-4.207,-15.594,-13.884,-4.498,-12.298,-15.830,-2.510,-10.858,-18.745,0.052,-8.121,-17.994,-2.132,-5.742,-20.052,-4.988,-6.401,-17.557,-2.796…	LKHPGTPLLYDTSKSVAEGGLPFRARWGVERDGSNLLAEDSYTVGSEIKDGYPEGTLGMIEALGWTDDLTAREKLVILSIGVGRFDLKLLDLPESEARAALQGLERETMNIAGQAVQIDGQTKDGVSLSSKFPGYPQQALVAIEAYLADDVGDTSSEGGNDLAGDIRKVNWKTDLSGGIQRVMISHGLAPYGNGKARMVVWNFPDPVPLHREPLYTPRRDLLPQYATYSDRRKWRLPVLYESIQKVDYATEFPTILTSGRLVEFEGGGDETRSNRWLAEFQQHMFVEVNPVDASNIGVADKDDCWVVTPEGRIRVAVMVTNRIPAGTVFLPFHFAGFWMGEDISNRYPNGAIPYVVGEATNTAQTYGYDIVTQMQETKATLCRLERA	412755	marine sediment metagenome
job.pdb	AF-A0A7X4CJI6-F1-model_v4 Molybdopterin-dependent oxidoreductase	20.000	120	64	5	175	294	462	549	1.000	2.965E-04	122	400	584	DGYRFVFHTPKYRHGAHTMPIDTDMVAMLFGPFGDVYRHDRRTPYVAEGYVDIHPSDAREIGVEDGDYVFIDSDPEDRPFRGWQKNKRDYEFSRLLCRARYYPGTPRGVTRMWFNMYGAT	DDYPFVLITG--RQLEHWH------------TGSMTRRAQVLDAVEPEANCSLHPKTLRELGVVAGDYVRL---------TTRR--------GSITIMARADRAVAEGNVFVPF-AYVEA	4.253,-4.707,-14.108,5.120,-6.631,-10.916,6.019,-5.854,-7.294,7.099,-9.509,-6.916,10.029,-9.006,-9.328,13.271,-7.053,-8.778,13.881,-3.270,-8.931,15.844,-3.831,-12.169,12.940,-5.802,-13.696,10.543,-2.998,-12.654,12.876,-0.360,-14.166,13.290,-2.306,-17.432,9.527,-2.948,-17.720,8.570,0.743,-17.356,11.451,1.732,-19.675,10.233,-0.804,-22.280,6.695,0.656,-22.163,7.874,4.304,-22.354,10.813,3.904,-24.789…	GSAKGSNEEAYLFQKLIRQGFGHNNVDHCTRLCHASSVAALLENVGSGAVTATFNEIENADVAIVIGANPTENHPVAATYFKQFAKRGGKLIVMDPRGQGLQRHASHMLQFKPGADVSMLNAIMSTIVEESLYDRQYIEAFTEDWEGMKEHLKGFPPEKMADACGIEADVLRDVARTFATAKAGMIFWGMGISQHIHGTDNSRCLISLALMCGQVGRPGTGLHPLRGQNNVQGASDAGLIPMFLPDYKSVTDDGVRSAFTSVWKSGDFSNEKGLTVVEIMDAVHDGDIRGMYVLVENPAMSDPDVEHARDALAKLDHLVVQDIFLTETANYADVILPSSAWTEKNGTVTNTNRQVQMGRQVVAPPGEAKEDWWIVVELAKRLGLDWSYEHPADVFAEMK…	2604850	Boseongicola sp. SB0676_bin_33
job.pdb	AF-A0A7C7Q1U3-F1-model_v4 Molybdopterin domain-containing protein	11.600	120	73	5	176	293	470	558	1.000	3.779E-04	122	400	589	GYRFVFHTPKYRHGAHTMPIDTDMVAMLFGPFGDVYRHDRRTPYVA--EGYVDIHPSDAREIGVEDGDYVFIDSDPEDRPFRGWQKNKRDYEFSRLLCRARYYPGTPRGVTRMWFNMYGA	EFPVLLLVERYYLPWFS-----DALALHASTL--------RREYRLRFTPYVFVNSTQGHELGLRDGMPALMKSAA-----------------GEVRVTSIFSDAVPANIAILP-QMFFP	-10.069,-16.212,16.446,-11.091,-13.691,19.107,-14.797,-14.223,19.907,-15.123,-12.044,23.052,-13.801,-8.616,24.044,-10.618,-8.646,26.159,-9.269,-6.219,28.770,-5.666,-6.082,30.004,-4.742,-4.613,33.403,-1.250,-4.958,34.945,-0.449,-7.893,32.599,-3.624,-9.849,33.502,-6.045,-10.633,30.638,-9.774,-10.879,31.384,-12.854,-11.296,29.205,-15.149,-8.235,29.338,-18.639,-7.591,27.933,-18.324,-5.562,24.707,-20.…	RITQSLQRRNGDVTTIQQDEALSAIATALQKFSPTEVGVIGSATSCNEDAYITMKFARAVLSTNNVDFPGRTALMPTYVELLSHADRIPLLCTLPDVADADVILCIGIGASNRYPQVTARIFRSILNGRHMLLVDTWHSDFAPYASLHLTARPYADAVWLMALAGLIDPTISQPYTADEVQAVTGITEEQLQSAAQLLREGKRIAAIYDTASLLHMSNPESVRALVTLMNALKSAGAEWCGILPMVERCNSNGVLQMGMAPAVLPCLRALTDDEVSHRLNDAWGRGVPRAPGLSVEEMLTAVEREELKALIVIGDDLLTCGYDQNALKGLLDKLELLVAITAFETPIAEIAHFVLPRTIPGESEGTYVNMEGRVRRVQRVVESTGEARQEWQILTALSQ…	2033014	Armatimonadetes bacterium
job.pdb	AF-A0A4P9DTF0-F1-model_v4 Formate dehydrogenase	16.500	145	84	6	164	306	595	704	1.000	2.061E-04	122	400	741	ELKKTPHPLAKDGYRFVFHTPKY--RHGAHTMPIDTDMVAMLFGPFGDVYRHDRRTPYVAEGYVDIHPSDAREIGVEDGDYVFIDSDPEDRPFRGWQKNKRDYEFSRLLCRARYYPGTPRGVTRMWFNMYGATPGSVEGQKSRED	SIQKT--DWSKEF-PINLVTGRLVMYSGAGLIERNSKYITQL----------------EPEMFAHINPELAYKHGINDGDMMWIYS-PD---------------GAKIKVKAKFSYSVSPDRIFLPFHFAGIFEGKDLSDKYPEG	-8.232,4.083,-1.087,-10.230,7.224,-0.162,-13.295,6.052,-2.179,-14.241,2.732,-3.896,-14.187,1.229,-7.429,-17.959,1.734,-7.960,-17.693,5.486,-7.233,-15.211,5.992,-10.125,-18.361,5.996,-12.328,-19.179,9.431,-10.829,-15.811,10.869,-12.011,-15.657,13.534,-14.763,-11.888,13.018,-15.120,-9.730,9.981,-14.246,-5.920,10.064,-14.209,-4.262,6.637,-13.904,-0.648,7.278,-12.853,1.652,4.293,-12.246,-1.166,1.698,…	MTNHLGDIQNSKAIIIFGANPAVNHPVGFKHFLKAKERNNALLIVVDPRFTRTAAKADIYVRIRPGTDIPFMYGMLHLILKHGWHDEEFIKNRVFGFDEVIKEAKKWDPKKVEDVTGVPASKLIQVTRAYASRKPGTLVWAMGLTQHSIGSSNTRMAPILQLSLGNMGVFGGGCNILRGHDNVQGATDMCCLSHSLPGYYGLSEGSWKYFAHNWGVDFDWLQKRFASPKWMTTKGFTLAKWWDGVTQEEPIYSSSPIRVLWVQGNGITSIAQQEKVKKALDKLDLLVIAEPFANEAAILTDKENDVYILPTASQFECEGSVTATNRSAQWRSKVVDPLYESKTDEEIMFEFAKKFGFYDEFVRGMMMGVKDGKAVKVKNTFKWPEDATREIARIIKTIG…	391592	Caminibacter mediatlanticus TB-2
job.pdb	AF-A0A662ITL3-F1-model_v4 Uncharacterized protein	17.200	116	64	6	172	287	638	721	1.000	2.472E-04	122	400	790	LAKDGYRFVFHTPKYRHGAHTMPIDTDMVAMLFGPFGDVYRHDRRTPYVAEGYVDIHPSDAREIGVEDGDYVFIDSDPEDRPFRGWQKNKRDYEFSRLLCRARYYPGTPRGVTRMW	LAKE-YPLILGTGGR----FRPQFHSELR---------QWGMGLREQHP-EPTIEIHPDTARELGIAEGDWVWV---------ETKR--------GKILMKARISSAIHPRCVNAE	19.600,-10.853,-23.300,22.731,-10.334,-21.314,22.770,-8.530,-17.950,23.775,-4.852,-17.688,27.440,-4.459,-16.632,28.342,-0.905,-17.781,26.776,2.585,-18.028,25.024,3.122,-21.294,24.200,6.415,-23.060,21.578,6.718,-25.818,23.161,7.639,-29.170,20.108,7.261,-31.472,16.565,8.705,-31.419,14.520,8.067,-28.231,13.153,4.508,-28.514,15.646,3.243,-31.146,17.500,1.018,-28.617,20.910,2.394,-29.690,23.418,2.508,…	PEQLMYPLKRVGERGENKWQRISWEQALDEIAAKMKELIEKYGPECIAVVEGTYRTDLYWARSRFLFSIGNPGNVCAPGTICSTCDVAMQYCMFGANTHTPDIMNSKCIVLDSRHPSESLPGQWFAIMERKRAGEELYLIVLDPRFTEEARNADYWLQVRPGTDAGVFLAWMYIMLRDNLYDRDFVERWSNGPLLLRLDKDWWLTEKDVVKGGREDRYVAWDKNRNGPVIWDPVMQQFYTLNGEPIPDEDVKVELEGYFKVETVDGQTVECKTAFTAFKERIMEFPPEKMADITWVPKKLIEESCKLYATTKPACMYRGVAPDMLGRAAMSIEIARSMLRILTGSLDVVGGDIMTQPGPEIGGQMFLRECLLDYQDHLTPEMKAKQLGADKFPIMAWPM…	2250277	Thermoprotei archaeon
job.pdb	AF-A0A661KF65-F1-model_v4 Molydop_binding domain-containing protein	13.500	214	92	9	168	377	18	142	1.000	1.059E-03	121	400	142	TP--HPLAKDGYRFVFHTPKYRHGAHTMPIDTDMVAMLFGPFGDVYRHDRRTPYVAEGYVDIHPSDAREIGVEDGDYVFIDSDPEDRPFRGWQKNKRDYEFSRLLCRARYYPGTPRGVTRMWFNMYGATPGSVEGQKSREDGLAKNPRTNYQAMFRSGSHQSATRGWLK--PTWMTDSLVRKGLFGQSIGKGFLPDVHCPTGAPRESIVKITKA	TPMEGEMAGE-YPLILTT-GARSLEFLH--------------SEFRQIERLRNKRPYPTLQIHPTTAKQWGVGNGDAVIL---------ENRL--------GSVRLKAEVTEDILPGVVNVPH------------------------------------------GWVEANVNLLTDNSVADPVTGY--------------PALKALLCRIKKA	11.824,-4.093,-30.413,13.293,-7.192,-32.128,16.836,-5.743,-31.852,16.141,-5.379,-28.082,14.616,-8.911,-27.976,11.193,-7.542,-26.922,7.839,-8.602,-28.402,6.889,-5.897,-30.956,3.231,-6.507,-30.183,1.334,-5.977,-26.896,0.901,-9.188,-24.977,-0.356,-9.907,-21.437,2.045,-11.498,-18.926,1.062,-12.524,-15.386,3.075,-10.677,-12.707,5.865,-12.875,-11.351,4.300,-12.630,-7.877,0.577,-13.585,-7.940,-1.820,-15…	MEELRYDPLPSHREPPETPMEGEMAGEYPLILTTGARSLEFLHSEFRQIERLRNKRPYPTLQIHPTTAKQWGVGNGDAVILENRLGSVRLKAEVTEDILPGVVNVPHGWVEANVNLLTDNSVADPVTGYPALKALLCRIKKA	2026735	Deltaproteobacteria bacterium
job.pdb	AF-A0A383DIT7-F1-model_v4 Molydop_binding domain-containing protein	16.900	124	65	7	176	296	22	110	1.000	3.348E-04	121	400	142	GYRFVFHTPKYRHGAHTMPIDTDMVAMLFGPFGDVYRHDRRTPYVAEGYVDIHPSDAREIGVEDGDYVFIDSDPEDRPFRGWQKNKRDYEFSRLLCRARYYPGTPRGVTRM---WFNMYGATPG	EKPFRLVTAPAR--WFLN---STFTELDISR-----------KRLSKPMVKLHPQDCQEQGLSSGQLVRLGND------RG-----------EVELEVEPFGGMQTGVAVVESIWPN--GAFRN	20.518,-11.566,-20.624,18.890,-8.237,-21.533,15.351,-8.172,-20.090,12.730,-8.094,-22.858,11.441,-4.562,-23.565,14.065,-2.921,-21.265,15.574,0.299,-22.717,19.235,0.123,-23.496,19.788,3.616,-21.987,18.045,5.331,-19.028,14.595,5.961,-20.397,10.948,5.588,-19.336,9.846,1.948,-19.067,6.186,1.127,-18.332,6.616,-2.075,-16.281,4.380,-1.244,-13.283,0.825,-2.580,-12.846,-1.228,0.129,-14.613,-4.154,1.762,-12…	QAVEGMPQLPDQWQVTDDTTSEKPFRLVTAPARWFLNSTFTELDISRKRLSKPMVKLHPQDCQEQGLSSGQLVRLGNDRGEVELEVEPFGGMQTGVAVVESIWPNGAFRNGHGINTLTSAEAAAPNGGAVYHDTAVWVRPVD	408172	marine metagenome
job.pdb	AF-A0A0N0D7J5-F1-model_v4 Formate dehydrogenase subunit alpha	18.100	116	60	5	175	288	29	111	1.000	3.348E-04	121	400	145	DGYRFVFHTPKY--RHGAHTMPIDTDMVAMLFGPFGDVYRHDRRTPYVAEGYVDIHPSDAREIGVEDGDYVFIDSDPEDRPFRGWQKNKRDYEFSRLLCRARYYPGTPRGVTRMWF	DEYPVYLTTGRVLYHYHTGTMTMKSDDINI-------------CSP---ECFVEISPQSAKANDISEGQMVKVSS------RRG-----------EITAKAHLSTAMPAGTVFIPF	26.042,12.632,-9.776,26.505,12.621,-13.499,26.304,8.986,-14.640,27.772,9.458,-18.164,29.620,12.228,-20.084,30.179,12.014,-23.885,29.449,8.253,-24.165,27.752,5.493,-22.177,30.118,3.300,-20.147,28.784,0.402,-22.274,29.482,2.332,-25.532,26.007,2.699,-27.134,22.564,2.889,-25.513,20.787,-0.485,-25.354,17.161,-0.638,-26.501,15.242,-3.398,-24.688,11.626,-4.386,-25.456,9.440,-5.700,-22.614,6.014,-7.353,-…	PILHVGKFTRGKGLFHSIDYIPPDEQTDDEYPVYLTTGRVLYHYHTGTMTMKSDDINICSPECFVEISPQSAKANDISEGQMVKVSSRRGEITAKAHLSTAMPAGTVFIPFHFGQAAANKLTNSALDPVSKIPEYKVCAVRLEAL	1509431	Candidatus Magnetomorum sp. HK-1
job.pdb	AF-A0A2W4PZC6-F1-model_v4 Formate dehydrogenase subunit alpha	14.500	131	73	5	168	296	16	109	1.000	1.940E-04	121	400	153	TPHPLAKDGYRFVFHTPKY--RHGAHTMPIDTDMVAMLFGPFGDVYRHDRRTPYVAEGYVDIHPSDAREIGVEDGDYVFIDSDPEDRPFRGWQKNKRDYEFSRLLCRARYYPGTPRGVTRMWFNMYGATPG	RPDV----DYPFVLITGRQLEHWHTGSMTRRSTVLD----------------AIEPIATASMNGADLQRLGLLPGDTITV---------RSRR--------GEVAITVRRDDGTPQGAVFIPFAYYEAAAN	39.746,11.521,-11.148,37.229,11.112,-14.023,33.472,10.354,-13.796,32.092,7.246,-15.568,28.898,7.971,-17.562,26.848,4.764,-18.122,23.593,4.564,-20.176,20.642,2.824,-18.606,17.886,0.860,-20.409,14.256,0.568,-19.226,13.741,-2.798,-17.476,10.135,-3.816,-16.582,9.065,-4.583,-13.054,9.389,-8.274,-12.135,5.639,-8.393,-11.258,3.264,-6.609,-13.667,-0.564,-6.440,-13.482,-2.511,-9.118,-15.345,-6.091,-10.472…	GRVKLVPADIIPADERPDVDYPFVLITGRQLEHWHTGSMTRRSTVLDAIEPIATASMNGADLQRLGLLPGDTITVRSRRGEVAITVRRDDGTPQGAVFIPFAYYEAAANILTNAALDPFGKIPEFKYCAVAVSKGGTPPPVGGFRVVADEVST	1977087	Proteobacteria bacterium
job.pdb	AF-A0A2V6R878-F1-model_v4 Formate dehydrogenase subunit alpha	20.300	123	59	6	168	288	23	108	1.000	3.151E-04	121	400	153	TPHPLAKDGYRFVFHTPKY--RHGAHTMPIDTDMVAMLFGPFGDVYRHDRRTPYVAEGYVDIHPSDAREIGVEDGDYVFIDSDPEDRPFRGWQKNKRDYEFSRLLCRARYYPGTPRGVTRMWF	LPDRE----YPFVLNTGRLLYHWHGGTL-----------TR-----RVEGLLELAPRLEVAIHPADARRLGIADGAPVRVAS------RRG-----------ELTGWAQLTDAVRPGAVFVPF	17.704,14.255,-31.220,17.249,12.963,-34.810,18.607,9.426,-34.208,18.910,6.763,-31.500,22.288,6.116,-29.814,22.016,2.762,-31.497,21.080,4.268,-34.914,17.561,2.742,-35.194,14.774,1.855,-32.751,14.796,-1.809,-31.648,11.410,-3.553,-31.531,11.381,-6.274,-28.844,8.389,-8.668,-28.607,6.541,-8.514,-25.342,6.984,-12.003,-23.854,4.274,-13.064,-21.390,6.157,-13.339,-18.087,5.531,-15.665,-15.143,2.691,-14.59…	AESFPRGRGRFVPALETAPAAELPDREYPFVLNTGRLLYHWHGGTLTRRVEGLLELAPRLEVAIHPADARRLGIADGAPVRVASRRGELTGWAQLTDAVRPGAVFVPFVKLADSAANFLTNSAVDPASKIPEYKVCAVTVEAVPAPAPPAALR	2053607	Candidatus Rokubacteria bacterium
job.pdb	AF-X1K480-F1-model_v4 Molydop_binding domain-containing protein	18.100	116	60	5	175	288	72	154	1.000	4.016E-04	121	400	188	DGYRFVFHTPKY--RHGAHTMPIDTDMVAMLFGPFGDVYRHDRRTPYVAEGYVDIHPSDAREIGVEDGDYVFIDSDPEDRPFRGWQKNKRDYEFSRLLCRARYYPGTPRGVTRMWF	EKYPYILTTGRILHQFHTMTM-------------TGKV---KGLNEIAPSNLVQINTDDARSLGIKNRDRVKVES------RRG-----------AVTALSLVNSKIKKGVVFMPF	30.407,8.836,-14.897,30.215,12.605,-15.542,26.378,12.586,-15.793,23.331,10.296,-15.432,23.168,9.589,-19.211,26.528,7.746,-19.086,25.045,5.601,-16.276,21.985,4.808,-18.438,24.267,3.967,-21.410,26.153,1.480,-19.205,22.814,0.004,-17.996,21.701,-0.278,-21.660,25.006,-1.991,-22.580,24.692,-4.549,-19.733,20.894,-5.149,-19.686,19.496,-6.274,-23.082,15.904,-5.257,-22.306,17.204,-1.650,-22.035,19.711,-1.7…	YNNTAEIMDEIASLTPIYGGINYERLERRALQWPCRKYGDPGTSILHTKNFTRGKGRFIPVKYAPPAEVVSEKYPYILTTGRILHQFHTMTMTGKVKGLNEIAPSNLVQINTDDARSLGIKNRDRVKVESRRGAVTALSLVNSKIKKGVVFMPFHYADSPANVLTNPALDPEAKIPEFKVCAVSLKKI	412755	marine sediment metagenome
job.pdb	AF-A0A524Q4M7-F1-model_v4 Formate dehydrogenase subunit alpha	16.200	123	64	5	168	288	123	208	1.000	2.472E-04	121	400	244	TPHPLAKDGYRFVFHTPKY--RHGAHTMPIDTDMVAMLFGPFGDVYRHDRRTPYVAEGYVDIHPSDAREIGVEDGDYVFIDSDPEDRPFRGWQKNKRDYEFSRLLCRARYYPGTPRGVTRMWF	DIDP----EYPVILTTGRILEHFHTGTMSRNSRILD----------------ELVPEAFLEINPNDASDFNVKNGETVAVST------RRG-----------SIRVKVKVSPRPKPNVVFMPF	-13.592,-13.440,-15.031,-10.461,-14.219,-12.935,-6.940,-14.534,-14.463,-4.242,-16.104,-12.216,-1.064,-14.126,-12.017,2.325,-15.347,-10.706,3.234,-14.910,-7.021,6.427,-12.996,-6.070,8.762,-16.057,-6.134,7.342,-17.229,-9.504,8.167,-13.847,-11.160,11.305,-12.510,-12.870,12.103,-8.792,-13.441,12.825,-5.726,-11.257,11.435,-3.904,-8.199,12.073,-0.292,-7.110,12.171,0.304,-3.328,11.415,3.420,-1.223,14.98…	VVLPGYAFLEKEGTVSNTERRVQMMHRVVKPAGESRDDWWIIMEIANRMGASWNYVKAEDIFQEIRSVTPSYAGITYDRLEKELIQWPCPTEGHPGTQFLHKDKFARGLGLMTAIEYTPPAEDIDPEYPVILTTGRILEHFHTGTMSRNSRILDELVPEAFLEINPNDASDFNVKNGETVAVSTRRGSIRVKVKVSPRPKPNVVFMPFHFVEAAANKLTIDALDPTCKIPEYKVCACKIEKIDA	2528039	Chrysiogenales bacterium
job.pdb	AF-A0A257PX51-F1-model_v4 Formate dehydrogenase	17.000	123	62	4	168	288	141	225	1.000	5.118E-04	121	400	286	TPHPLAKDGYRFVFHTPKY--RHGAHTMPIDTDMVAMLFGPFGDVYRHDRRTPYVAEGYVDIHPSDAREIGVEDGDYVFIDSDPEDRPFRGWQKNKRDYEFSRLLCRARYYPGTPRGVTRMWF	KIGP----RFPLLLTTGRILSQYNV-----------------GAQTRRTENVVWHGEDVLEIHPHDAEERGIHDGNWVRLQSRA-----------------GDTTLRAKITERVAPGVVYTTF	-9.946,-20.223,-5.555,-8.331,-23.514,-6.599,-4.741,-22.185,-6.691,-3.189,-19.138,-4.983,0.509,-18.433,-5.633,2.284,-16.047,-3.230,5.583,-14.449,-4.318,7.047,-12.613,-1.296,9.981,-12.500,1.182,7.972,-13.705,4.213,4.940,-15.815,5.117,2.408,-12.981,5.020,-1.299,-12.851,5.955,-2.248,-13.859,2.384,0.084,-16.913,2.631,-2.303,-18.470,5.206,-4.505,-19.331,2.182,-1.675,-20.011,-0.305,-1.138,-23.252,-2.235…	MDCVVVHDLFLNETANYAHVFLPGATFLEKDGTFINAERRINLVRKVMQPRNGMADWEVTQAISNAMGYRMDYGHPSEIMAEIARTTPTFSGVTYEKLAKASVQWPCNDAAPDGTPIMHMNGFVRGKGNFVITEFVPTDEKIGPRFPLLLTTGRILSQYNVGAQTRRTENVVWHGEDVLEIHPHDAEERGIHDGNWVRLQSRAGDTTLRAKITERVAPGVVYTTFHHPLTQVNVVTTDYSDWATNCPEYKVTAVQVAPSNGPSDWQTHYRALSEESRRIAPAPAAE	1970566	Rhodospirillales bacterium 20-64-7
job.pdb	AF-A0A3B8KVY2-F1-model_v4 Formate dehydrogenase subunit alpha	13.600	212	88	9	168	377	273	391	1.000	5.110E-05	121	400	391	TPHPLAKDGYRFVFHTPKY--RHGAHTMPIDTDMVAMLFGPFGDVYRHDRRTPYVAEGYVDIHPSDAREIGVEDGDYVFIDSDPEDRPFRGWQKNKRDYEFSRLLCRARYYPGTPRGVTRMWFNMYGATPGSVEGQKSREDGLAKNPRTNYQAMFRSGSHQSATRGWLKPTWMTDSLVRKGLFGQSIGKGFLPDVHCPTGAPRESIVKITKA	EPDA----EYPFIATIGRSLYHFHTGTM-----------------TRRSPSGEYIGSLYVEINPADAERLQIKNGDKVRVSS------RRG-----------VVEGRAIITERVPSSMVFLPF-HFGEQP--------------------------ANALTA-------------SVFDEEAETPA---------------YKINAVKVEKS	-0.416,23.173,-2.421,-2.879,20.322,-1.741,-1.593,17.352,0.300,-3.840,14.284,0.572,-3.661,10.623,1.639,-5.869,7.671,2.668,-8.581,9.945,4.139,-9.440,10.683,0.459,-8.474,7.477,-1.403,-9.630,4.717,1.013,-13.332,5.297,0.273,-15.774,3.658,-2.182,-15.515,6.938,-4.171,-11.775,7.549,-3.614,-11.161,8.310,-7.331,-13.892,10.985,-7.386,-12.594,12.442,-4.102,-9.194,12.885,-5.841,-10.893,14.431,-8.923,-12.805,1…	AIFYSMGITQHKYGTDNVRALANPALLCGMLGRQGTGINPLRGHNNVQGARDVGCMPEILPGYINISSEKEKAQARVKEVFGGELPPNPGKSMVKMIEAALDGSLKGLYIMGENPMVSDPDTNKQREALENLEFLVVQDLFLTETAMLADVVLPAASWAEREGTFTNTSRAVQRIRKAVESPGEAKPDWWIITEIAKACGASWNYDSPRTVMEEIRRFVPQYGGITYERLEEGPLMWPCPDENHPGTPILYTREFPHGKARFAPCDWQKPHEEPDAEYPFIATIGRSLYHFHTGTMTRRSPSGEYIGSLYVEINPADAERLQIKNGDKVRVSSRRGVVEGRAIITERVPSSMVFLPFHFGEQPANALTASVFDEEAETPAYKINAVKVEKS	2053624	Synergistaceae bacterium
job.pdb	AF-A0A0F9GX81-F1-model_v4 Uncharacterized protein	16.000	212	105	9	170	377	319	461	1.000	1.124E-04	121	400	461	HPLAKDGYRFVFHTPKY--RHGAHTMPIDTDMVAMLFGPFGDVYRHDRRTPYVAEGYVDIHPSDAREIGVEDGDYVFIDSDPEDRPFRGWQKNKRDYEFSRLLCRARYYPGTPRGVTRMWFNMYGATPGSVEGQKSREDGLAKNPRTNYQAMFRSGSHQSATRGWLKPTWMTDSLVRKGLFGQSIGK--GFLPDVHCPTGAPRESIVKITKA	NDFSKD-YPIILTSGRLVEYEGGGDETRSNPWLA----------------ELQQNMFIEVNPRDANNLGIRDGADVWVEG-PE---------------GGKVKVMAMLTERVESGVAFMPFHFGGHFQG--------EDWRHKYPAG------------------------ADPIVL----GESTNTAQTYGYDSVTQMQETKATLCKITAA	-8.428,24.348,3.618,-7.651,24.214,-0.135,-10.482,22.992,-2.430,-9.098,20.042,-4.267,-10.789,18.489,-7.325,-12.543,15.089,-7.103,-11.525,11.977,-9.084,-14.142,12.918,-11.744,-12.683,16.447,-12.145,-9.098,15.211,-12.834,-7.222,12.778,-15.150,-4.242,10.396,-14.770,-3.095,6.882,-13.778,-4.229,4.764,-10.801,-3.001,1.360,-9.542,-5.500,-1.282,-8.332,-4.872,-3.965,-5.666,-4.278,-6.528,-8.457,-1.421,-4.16…	LLPAATQFETRGSVTASNRSLQWREQIVAPLFESKPDHTIIAMFAKKFGFDDKLFRNIAVEDGEPNIEDLTREFNRGMWTIGYTGQSPERMKMHMENQHTFDRTTLRALGGPADGEFYGMPWPAWGTPEMNHPGTANLYDMSMPVAEGGLTFRARFGVERDGENLLAEGVYSVGSEIQDGYPEFTMQMLIDLGWDSDLTDYERAVIEWVSGFRDTRPGTEEVGETTMTGERPSDYVNQVGGVNWKTDLSGGIQRVAIAHGCAPFGNAKARAVDWTFPDPVPLHREPLYSNRRDLVADYPTYDDHKFWRVPTMYKSIQENDFSKDYPIILTSGRLVEYEGGGDETRSNPWLAELQQNMFIEVNPRDANNLGIRDGADVWVEGPEGGKVKVMAMLTERVES…	412755	marine sediment metagenome
job.pdb	AF-A0A4Q3AXL0-F1-model_v4 NAD(P)H-nitrite reductase	18.300	120	63	6	168	287	188	272	1.000	5.118E-04	121	400	475	TPHPLAKDGYRFVFHTPKYRHGAHTMPIDTDMVAMLFGPFGDVYRHDRRTPYVAEGYVDIHPSDAREIGVEDGDYVFIDSDPEDRPFRGWQKNKRDYEFSRLLCRARYYPGTPRGVTRMW	SLTP----AHPLILITGRIR--------DQWHTR---SKTGKV---NKLNQHISESFLEIHPADAEKRNIKDNDVVEMNS------LRG-----------NVRLKAKFSTDIKPGVVFMP	-6.766,-2.066,-15.645,-9.405,-0.362,-17.852,-9.456,-3.472,-20.067,-10.010,-5.667,-16.980,-12.857,-3.290,-15.990,-14.472,-3.643,-19.460,-13.847,-7.436,-19.421,-11.829,-7.275,-22.677,-8.803,-8.446,-20.670,-9.771,-11.612,-18.753,-6.521,-12.701,-17.059,-3.579,-10.852,-15.476,-0.206,-12.074,-14.193,1.202,-9.623,-11.618,4.982,-10.074,-11.336,7.472,-8.061,-9.233,4.971,-5.203,-8.635,2.096,-4.077,-6.368,-…	FDELNTGKLKAIWILCTNPLISLPDVRKAEEGLKKAKFVVVQDISNTVETLKYADVVLPAAAWAEKEGTMTNAGRYISYLSKVIQAPGEALPDAEIICRFAQKMGFEGFDFKDAAAIYDEHAALTEGTNIDISGLNYEILKEKRAVQWPYPKQEKAFGTARLFENHQFFTADKKANIISFDGQNQSESLTPAHPLILITGRIRDQWHTRSKTGKVNKLNQHISESFLEIHPADAEKRNIKDNDVVEMNSLRGNVRLKAKFSTDIKPGVVFMPMHWGKILKSDLNRVNNLTNNLVDPLSKEPDFKFTAVEVKLYQKPRQKVIVIGAGAGACGFVKSYRALNSEDDIEIFSREDFPFYNRVLLPDYIIGNLPWHNLIKMSDSEEIDYRIKLHRGLGIDKIN…	2044944	Sphingobacteriales bacterium
job.pdb	AF-A0A527D917-F1-model_v4 Molybdopterin oxidoreductase family protein	14.000	114	63	5	175	287	469	548	1.000	3.151E-04	121	400	590	DGYRFVFHT-PKYRHGAHTMPIDTDMVAMLFGPFGDVYRHDRRTPYVAEGYVDIHPSDAREIGVEDGDYVFIDSDPEDRPFRGWQKNKRDYEFSRLLCRARYYPGTPRGVTRMW	EAHPFRLTTSPARNF------LNSTFSETPVSK-----------AREGRPELLLHPDDAAALGLADGDRVEV---------GNTR--------GEVVLHTKLFDGIKRGVVIAE	-8.142,-1.387,17.238,-8.843,0.958,14.303,-8.140,1.722,10.635,-9.417,3.552,7.527,-13.231,3.072,7.619,-13.374,6.764,8.587,-10.289,8.567,7.229,-10.593,12.060,8.775,-7.780,12.767,11.254,-9.859,13.687,14.339,-12.360,10.820,14.041,-9.638,8.267,13.121,-6.547,9.073,15.220,-8.058,10.474,18.470,-8.262,6.907,19.882,-4.440,7.011,20.320,-4.834,9.763,22.960,-6.977,7.456,25.119,-4.524,4.570,24.484,-1.504,6.635,…	YYYAGTMGLVQRDGIDRLRHAKKYSGFFGSICTNLAWTGWMMGAGALRGPDPREMAKSDCVVIWGTNAVVTQVNVMTHAIKARKERGAKIVVIDVYENATMKQADLGLVLKPGTDGALACAVMHVLFREGMADRAYLSKYTDDPKGLEAHLRTRTPEWAAEITGLTVAEIEAFARLVGTTKKTYFRLGYGFARQRNGAVNMHAASCIAAVTGSWQYEGGGAFHSNSGIFKLNQDVLEGTKMRDPSIRYLDHSRIGPVLTGASDALYGGPPVTAMLIQNTNPVNVAPEQRLVTQGFLRDDLFTCVHEQFMTDTAKFADVVLPATMFLEHDDVYKGGGNQHITLGPKLIEPPEGPRTNHFVIEELAERLGVADRPGFGLTEQQHIDIILGKRGLGSFDSLK…	1871066	Mesorhizobium sp.
job.pdb	AF-A0A3C0KCN3-F1-model_v4 Formate dehydrogenase subunit alpha	21.600	125	54	4	168	288	506	590	1.000	4.016E-04	121	400	656	TPHPLAKDGYRFVFHTPK----YRHGAHTMPIDTDMVAMLFGPFGDVYRHDRRTPYVAEGYVDIHPSDAREIGVEDGDYVFIDSDPEDRPFRGWQKNKRDYEFSRLLCRARYYPGTPRGVTRMWF	KVTP----RFPLLLTTGRTLTQYNVGAQT-------------------RRTPNSLWFDEDRLDIHPHDAAERGIADGDWVGVESRA-----------------GQTVLRARVTDSMQPGVVWTTF	-21.803,1.654,20.833,-22.223,-2.017,21.364,-20.676,-4.581,23.754,-20.894,-8.364,24.345,-18.987,-10.836,26.557,-18.842,-13.609,23.902,-19.063,-13.587,20.083,-22.013,-15.988,20.620,-23.848,-13.497,22.865,-26.309,-10.933,21.480,-25.031,-7.434,21.185,-25.949,-4.942,23.918,-26.341,-1.295,22.898,-24.661,0.919,25.521,-23.600,4.508,26.218,-20.103,5.770,25.331,-18.882,5.879,28.960,-19.940,2.234,29.505,-18…	PMIRASIHDPWREVGWDEALRYAAGEFKRIQARYGKDAVGGITSSRCTNEETYLVQKLVRAAFGTNNVDTCARVCHSPTGYGLGQTFGTSAGTQTFASVRHADVILVIGANPSDAHPVFASRLKRRIRQGAKLIVVDPRRTELVDAPHVRATHHLALRPGTNVALITAMAHVVVTEGLVNEAYVAERCDRKSFDEWRDFVARPEHAPEAFEAVTGVPAAEVRAAARLYAQGPNSAIYYGLGVTEHAQGSTMVIGIANLAMACGMVGREGVGVNPLRGQNNVQGSCDMGSFPHELPGYRHVADTTVRSQFEAAWGVAISPEPGLRIPNMFDAALAGSFKGLYCQGEDIVQSDPDTQHVAAALGAMECVVVQDIFLNETAKYAHVLLPGSSFLEKDGTFTN…	1871071	Comamonadaceae bacterium
job.pdb	AF-A0A1F4QZN2-F1-model_v4 4Fe-4S Mo/W bis-MGD-type domain-containing protein	22.400	125	51	4	174	288	703	791	1.000	6.522E-04	121	400	836	KDGYRFVFHTPK-----YRHGAH-----TMPIDTDMVAMLFGPFGDVYRHDRRTPYVAEGYVDIHPSDAREIGVEDGDYVFIDSDPEDRPFRGWQKNKRDYEFSRLLCRARYYPGTPRGVTRMWF	EKEFPLHLIMSKPMSLASTRTANHAWLAEIP-------------------DVRTSRPWEIAVEINPETAHKLGVKDGDEVWLESPA-----------------GRLRLRARLYQGIAPEVVHMPF	-19.328,-52.527,11.093,-21.535,-53.201,8.024,-19.964,-51.166,5.182,-23.004,-50.073,3.145,-22.666,-49.914,-0.681,-22.894,-46.102,-0.247,-20.084,-46.220,2.372,-17.903,-48.266,-0.042,-18.417,-45.811,-2.948,-17.763,-42.878,-0.570,-14.541,-44.608,0.598,-13.377,-45.429,-2.975,-14.165,-41.823,-4.035,-12.180,-40.457,-1.052,-9.273,-42.873,-1.777,-9.329,-42.002,-5.528,-9.358,-38.244,-4.772,-6.574,-38.724,-…	MRVTRRGFFGWTGAVAAAAAGAQTVRAIGDLQAATYEAELPPRGIEGWVASVCQQCPGGCGILVRTITGVEDGVKRAVKIEGNPYHPISRGSICPKGVAGLQALYDPDRLRGPLKRAGARGQGQWQPVSWDEAIATVVQHLRDLRARGEAHTLLLMAGQVRGLMQNLLLRFLEAYGSPNSLSTASGCEAAQQTLLLTQGIAEPIAYDLENSAYILSFGASLLEAGWSPVRQARAYGHLRQGTPGRRGRLVQVEPRLSVTAAKADEWIPVRPGTDGALALAMAHVIVSEGLYDREFVDAWTFGFEDWRDPAGTTHLGFRSLVLNDYRPEAVSAMTGVPIQTIVRVAREFTATRPAVALAERGAGFYTNGLYNRLAIHALNALVGSIEVPGGTVTQRRPPF…	1801659	candidate division NC10 bacterium RIFCSPLOWO2_12_FULL_66_18
job.pdb	AF-O33732-F1-model_v4 Nitrate reductase	13.200	113	78	4	179	287	592	688	1.000	1.126E-03	121	400	938	FVFHTPKY--RHGAHTMPIDTDMVAMLFGPFGDVYRHDRRTPYVAEGYVDIHPSDAREIGVEDGDYVFIDSDPED-RPFRGWQKNKRDYE-FSRLLCRARYYPGTPRGVTRMW	LLLNTGRSRDQWHTMTRTGHIASLRA----------------SIPEPVVHLHSSQLSALSLTEGGLVRIEAIQNQIEQYSTETANPDLFTHASFTMARAVVDDDIPTNMALMS	-14.135,29.115,-12.730,-16.014,26.413,-10.806,-13.616,24.321,-8.660,-14.184,20.650,-7.736,-12.630,19.479,-4.446,-11.782,15.739,-4.502,-9.389,13.172,-2.958,-6.064,11.892,-4.319,-6.495,8.350,-5.666,-3.076,6.963,-4.635,-1.944,6.331,-1.022,-3.712,6.233,2.378,-2.698,9.826,3.212,-5.983,10.918,1.577,-4.661,14.267,0.266,-7.324,16.745,-0.928,-7.085,18.146,-4.472,-8.783,21.119,-6.173,-9.541,20.725,-9.895,-…	MSVVQSSCAYCGVGCGVSVSSNKPNWTDVDAADLILVGDNKHPANYGHLCAKGERLLDSLAQPNVLRYPKLRSGMPLDWDKASTLIADTFAKTIAEHGPDSVALYLSGQLLTEDYYVANKFAKGFLKTANVDTNSRLCMSSAVSAMQRAFGEDVVPGCYDDLEQADVIVLVGANTAWTHPVLFQRILAAIKANNAQLVVIDPLSTATAKQADLHLAIKPGADLTLFHGLLGYLADQNRVDHAYIAAHTEGFDTVVLQAQQLSANLADLATQVGVSVTQLTQFYQLVANNKKVLTASCQGVNQSTIGTDATNAMINCHLALGHIGQAGCGFFSLTGQPNAMGGREVGGLATQLACHMGFSQPEQQLLADFWKVDSIADQKGLVAVEMFDALAEGKIKAIW…	318167	Shewanella frigidimarina NCIMB 400
job.pdb	AF-A0A7L5YRC1-F1-model_v4 Molydop_binding domain-containing protein	14.000	121	68	6	179	298	1	86	1.000	2.970E-03	120	400	99	FVFHTPKYRHGAHTMPIDTDMVAMLFGPFGDVYRHDRRTPYVA-EGYVDIHPSDAREIGVEDGDYVFIDSDPEDRPFRGWQKNKRDYEFSRLLCRARYYPGTPRGVTRMWFNMYGATPGSV	MALVSGTR----------------LFDG-GALLRASDSVAHLTPAPFVGLHPNDMQQLALNDGQTTTVSS-PQ----------------GQVSLVVRSDESVRPGTAWVPWGQVG-EPAGV	-6.097,0.132,8.148,-3.040,-1.826,9.352,0.132,-1.895,7.175,2.102,-5.143,6.887,5.310,-5.582,4.865,6.944,-8.815,3.663,9.289,-10.284,1.047,7.615,-11.672,-2.064,9.053,-15.089,-2.991,9.807,-13.093,-6.174,10.773,-9.685,-4.669,13.421,-8.904,-7.306,15.776,-9.225,-4.294,19.446,-8.095,-4.630,20.476,-10.634,-7.361,18.755,-8.478,-10.045,20.401,-5.226,-8.779,23.886,-6.220,-10.071,23.177,-5.021,-13.642,22.587,-…	MALVSGTRLFDGGALLRASDSVAHLTPAPFVGLHPNDMQQLALNDGQTTTVSSPQGQVSLVVRSDESVRPGTAWVPWGQVGEPAGVLLADKATINVKVG	2052143	Anaerolineae bacterium
job.pdb	AF-A0A3B8HIS6-F1-model_v4 Formate dehydrogenase subunit alpha	20.300	123	59	6	168	288	105	190	1.000	2.627E-04	120	400	225	TPHPLAKDGYRFVFHTPKY--RHGAHTMPIDTDMVAMLFGPFGDVYRHDRRTPYVAEGYVDIHPSDAREIGVEDGDYVFIDSDPEDRPFRGWQKNKRDYEFSRLLCRARYYPGTPRGVTRMWF	LPDE----AYPYHLSTVRRLFHYHTRTM-------------TG---RVPGLNQLMDRNWMDIHPADAEGLGIVTGDKVRVSS------RRG-----------SIEGFARVTENCRQGMVYMDF	8.663,8.434,-11.008,12.442,8.069,-10.349,13.842,4.783,-11.767,16.834,3.464,-9.780,19.108,0.476,-10.484,19.434,-1.995,-7.594,22.654,-4.047,-7.687,22.934,-7.553,-6.267,24.907,-7.273,-3.013,24.352,-10.815,-1.636,23.914,-14.292,-3.152,20.303,-15.555,-3.248,19.481,-17.877,-0.381,19.725,-21.533,-1.359,18.232,-22.333,-4.800,16.258,-19.068,-4.969,16.132,-17.349,-8.395,15.124,-13.822,-9.491,11.449,-13.457…	RRVQWLNQVVAPPGDSRPNWWIVGEVARQMGASGFEYASAKDVLREINALTPSFAGLTPERLQQGGLQWPCPDTQHPGTPILHKDRFTIGKGQFMLTQYRPPAELPDEAYPYHLSTVRRLFHYHTRTMTGRVPGLNQLMDRNWMDIHPADAEGLGIVTGDKVRVSSRRGSIEGFARVTENCRQGMVYMDFHFGESPVNFLVNPVHDPICHVPEFKAAAVKVEKVR	2052185	Syntrophobacteraceae bacterium
job.pdb	AF-A0A4Q3PUL8-F1-model_v4 Formate dehydrogenase subunit alpha	21.400	121	60	6	168	288	104	189	1.000	3.151E-04	120	400	231	TPHPLAKDGYRFVFHTPKYRHGAHTMPIDTDMVAMLFGPFGDVYRHDRRTPYVAEGYVDIHPSDAREIGVEDGDYVFIDSDPEDRPFRGWQKNKRDYEFSRLLCRARYYPGTPRGVTRMWF	KPDA----DYPLVLITG--RQLEHW--HTGSMTR----------RSTVLDAIEPMATASLHGDEMTRLGVAPGALVGIRS------RRG-----------MVQVRVRRDDGTPRGTVFMPF	13.246,-21.120,-9.841,10.074,-23.316,-9.905,7.743,-23.939,-12.880,4.297,-22.266,-12.948,1.522,-24.346,-11.518,-0.537,-26.283,-13.990,-1.275,-24.334,-17.212,-0.296,-20.958,-15.717,1.796,-18.753,-18.044,3.955,-15.663,-17.362,2.176,-12.348,-17.612,4.407,-11.246,-20.535,3.467,-14.426,-22.473,-0.259,-13.763,-21.851,0.167,-10.125,-22.991,1.945,-11.187,-26.236,-0.805,-13.804,-26.863,-3.510,-11.115,-26.4…	ALNPPGDAQPDLWIIQQIAARMGLGWNYEGEESGVAAVYDEMRQAMHASIEGITWDRLERDSSVTYPCLTADNPGQPIVFTEKFPTATGRLQLVPASVIPAAEKPDADYPLVLITGRQLEHWHTGSMTRRSTVLDAIEPMATASLHGDEMTRLGVAPGALVGIRSRRGMVQVRVRRDDGTPRGTVFMPFAYVEAAANLLTNAALDPFGKIPEFKYCAVAVERLEVAQDARD	1871071	Comamonadaceae bacterium
job.pdb	AF-X0UZD2-F1-model_v4 Molydop_binding domain-containing protein	12.700	383	180	22	4	379	8	243	1.000	1.267E-05	120	400	243	ARVGHKLAEQTGDARFADVWKLVDEKRTDAHLQRILDHSSNTKGYDALDLEAKAKKGIPTLMMNRTYPKAVGYEQVADSRPWYTKSGRLEFYRDEDEFIEAG-ENLPVHREPIDSTFYEPNVIVSAPHEALRPAGPEDYGVELSDMSGEIRQGRNVVKAWAELKKTPHPLAKDGYRFVFHTPKYRHGAHTMPIDTDMVAMLFGPFGDVYRHDRRTPYVAEGYVDIHPSDAREIGVEDGDYVFIDSDPEDRPFRGWQKNKRDYEFSRLLCRARYYPGTPRGVTRMW-----FNMYGATPGSVEGQKSREDGLAKNPRTNYQAMFRSGSHQSATRGWLKPTWMTDSLVRKGLFG-QSIGKGFLPDVHCPTGAPRESIVKITKAEP	YDFWRGLGLQLGQE----------ADWPWESLEAVYDYRLNPIGLT---FQEFMNQG-GFLSAPKEYKR-------YQKVGFATSTGKIELY--SKTLEKLGYDPLPEYKEPAE--------------------TP------------------------YSRPD----LAEE-YPLILITGARVQ---PYYHSEH---RQFQSL--------REMHP-DPVMEINPKTAEELGIKKGNWVWI-ESPR----------------GRIRQKCKFFDGIDPRVVHAEHGWWFPEEDG-----------AEPSLHG-------VWKSN----------------CNVLIDDDPDVCNNISGGW---------PLRGLLCKVYKAED	30.278,-11.430,7.178,27.152,-11.880,5.011,27.275,-12.965,1.318,25.041,-10.105,0.157,24.516,-10.033,-3.636,22.474,-7.743,-5.883,19.293,-8.885,-7.637,21.103,-9.069,-11.018,23.653,-11.630,-9.728,20.753,-13.713,-8.361,18.602,-13.605,-11.526,21.587,-14.094,-13.875,22.851,-17.012,-11.733,19.378,-18.619,-11.896,19.028,-17.927,-15.662,22.389,-19.591,-16.425,21.336,-22.682,-14.413,18.086,-22.724,-16.468,1…	EYDRRDDYDFWRGLGLQLGQEADWPWESLEAVYDYRLNPIGLTFQEFMNQGGFLSAPKEYKRYQKVGFATSTGKIELYSKTLEKLGYDPLPEYKEPAETPYSRPDLAEEYPLILITGARVQPYYHSEHRQFQSLREMHPDPVMEINPKTAEELGIKKGNWVWIESPRGRIRQKCKFFDGIDPRVVHAEHGWWFPEEDGAEPSLHGVWKSNCNVLIDDDPDVCNNISGGWPLRGLLCKVYKAED	412755	marine sediment metagenome
job.pdb	AF-A0A2N3CDZ3-F1-model_v4 Formate dehydrogenase	13.200	219	119	11	161	377	143	292	1.000	1.433E-04	120	400	292	AWAELKKTPHPLAKDGYRFVFHTPKY--RHGAHTMPIDTDMVAMLFGPFGDVYRHDRRTPYVAEGYVDIHPSDAREIGVEDGDYVFIDSDPEDRPFRGWQKNKRDYEFSRLLCRARYYPGTPRGVTRMWFNMYGATPGSVEGQKSREDGLAKNPRTNYQAMFRSGSHQSATRGWLKPTWMTDSLVRKGLFGQSIGKGFLPDVHCPTGAPRESIVKITKA	MYESIQK--NDFSQSH-PIILTSGRLVEYEGGGDETRSNPWLA----------------ELQQNMFVEINPRDANNLGVRDGAQVWVEG-PE---------------GAKVKVMAMVTERVAAGVAFMPFHFGGHLQGEDRRHKYPAGS-------------DPYVL-----GES-----SNTAQTYGY--DSVTQ---------MQETKATLCKISAA	-1.468,-4.955,-32.897,-0.492,-1.264,-33.479,2.986,0.021,-34.469,5.244,1.103,-31.675,5.276,4.677,-33.078,1.475,4.654,-32.485,1.614,3.249,-28.912,1.705,-0.468,-29.778,3.840,-2.255,-27.132,5.282,-5.698,-26.309,6.169,-7.284,-22.964,9.448,-5.990,-21.506,12.631,-8.136,-21.627,13.512,-7.144,-18.035,14.462,-10.576,-16.647,17.099,-11.801,-19.127,16.635,-13.778,-22.352,16.675,-17.291,-20.807,15.879,-19.065…	SKPVSKGGLTFRARFGVERNGENLLAEGVYSQNSDIKDGYPEFTMQMLMDLGWDADLTDDERAAIEASGGPKSNWKIDLSGGIQRVAIKHECAPFGNAKARTVVWNFPDPVPLHREPLYTNRRDLVADYPTYADKKFWRLPTMYESIQKNDFSQSHPIILTSGRLVEYEGGGDETRSNPWLAELQQNMFVEINPRDANNLGVRDGAQVWVEGPEGAKVKVMAMVTERVAAGVAFMPFHFGGHLQGEDRRHKYPAGSDPYVLGESSNTAQTYGYDSVTQMQETKATLCKISAA	2013665	Alphaproteobacteria bacterium HGW-Alphaproteobacteria-2
job.pdb	AF-A0A526VDU4-F1-model_v4 Molybdopterin oxidoreductase family protein	15.700	114	61	5	175	287	199	278	1.000	3.779E-04	120	400	320	DGYRFVFHT-PKYRHGAHTMPIDTDMVAMLFGPFGDVYRHDRRTPYVAEGYVDIHPSDAREIGVEDGDYVFIDSDPEDRPFRGWQKNKRDYEFSRLLCRARYYPGTPRGVTRMW	EAHPFRLTTSPARNF--LNSTFSETPVSK---------------AREGRPELLLHPDDAAALGLADGDRVEV---------GNTR--------GEVVLHAKLFDGIKRGVVIAE	-11.893,-19.508,2.480,-15.221,-19.387,0.545,-16.470,-15.944,1.684,-14.620,-12.625,2.184,-15.624,-9.164,3.417,-13.103,-6.564,2.178,-12.799,-3.135,3.835,-10.024,-0.501,3.709,-7.877,-2.488,1.209,-7.537,-3.053,-2.579,-5.854,-6.514,-2.734,-6.357,-7.021,-6.472,-4.113,-3.946,-6.973,-1.878,-3.636,-3.896,-0.987,-7.272,-3.067,2.121,-9.001,-4.492,1.608,-11.856,-6.954,-1.232,-9.832,-8.516,-2.112,-12.575,-11.…	VTAMLIQNTNPVNVAPEQRLVKQGFMRDDLFSCVHEQFMTDTAKLADVVLPATMFLEHDDVYKGGGNQHITLGPKLIEPPEGPRTNHFVIEELAKRLGVADRPGFGLTEQQHIDIILGKRGLGSFDSLKEDKWIDLQPDFEAAHFINGFGHADGKFRFRADWTGQAAPNRPPKSMGLFGPVALLPEFPDHVDLIEVADEAHPFRLTTSPARNFLNSTFSETPVSKAREGRPELLLHPDDAAALGLADGDRVEVGNTRGEVVLHAKLFDGIKRGVVIAEGIWPNSAHERGEGINVLTGADAPAPYGGAAFHDNKVWLRAAG	1871066	Mesorhizobium sp.
job.pdb	AF-A0A3M1YTS1-F1-model_v4 Molydop_binding domain-containing protein	16.600	114	76	4	175	288	217	311	1.000	4.016E-04	120	400	377	DGYRFVFHTPKYRHGAHTMPIDTDMVAMLFGPFGDVYRHDRRTPYVAEGYVDIHPSDAREIGVEDGDYVFIDSDPEDRPFRGWQKNKRDYEFSRLLCRARYYPGTPRGVTRMWF	SEYPFILSTYKE------IVG--GQSRTVTSPWL-------QASVLKENYILMNRADAERLGLQDGDRARLVSASLPNGEFDLGDG----RTYRVEGRVKVVEGMRPGVVSVSW	10.539,2.537,16.088,11.278,-1.163,16.084,13.825,-1.719,13.290,17.576,-2.132,13.801,18.086,-0.323,10.457,16.264,2.595,8.778,17.053,2.958,5.056,15.620,6.052,3.281,13.800,5.330,0.078,12.983,7.316,-3.082,9.612,9.054,-3.460,7.334,8.338,-6.441,8.807,11.397,-8.288,12.468,10.315,-7.845,12.252,6.635,-8.877,11.462,4.138,-11.621,8.429,1.839,-11.507,6.113,-0.519,-13.435,2.765,0.333,-11.779,-0.103,-2.131,-12.…	MYADYVIPDLTYMERWGIPHITPAIQTKVSKIRQPTVAPLTEIVEVEGERMPISMEAFLIAVGLRLGLPGFGENGLGEGFPFTRPEHYYLAMAANLAFGDKDDGSEMLPAADEEEFRIFREARRHLPPEVFDEEVWSKSVPEELWPSVVYMINRGGRYAPASKAYKGDKLGHPWKGQWHLFVEKVAKGIDSMTGERFDGLPRYEPIKDAGGNVVDDSEYPFILSTYKEIVGGQSRTVTSPWLQASVLKENYILMNRADAERLGLQDGDRARLVSASLPNGEFDLGDGRTYRVEGRVKVVEGMRPGVVSVSWSYGHWAYGSNTVTINGVEIPGDERRASGLCANPVNRLDPVVGDVCLTDPIGGSASFYDTRVDVIKV	2026724	Chloroflexi bacterium
job.pdb	AF-A0A7U6QMR6-F1-model_v4 Uncharacterized protein	21.700	69	51	1	221	286	15	83	1.000	4.021E-03	120	400	380	AEGYVDIHPSDAREIGVEDGDYVFIDSDPEDRPFRGWQKNKRDYEFS---RLLCRARYYPGTPRGVTRM	SVPTLTVHPNDAKQLGVDQGDYVQLRPCYEKNLSINSQPPRTVASTTTNSQVLAQVAISDSMSAGDAFM	2.479,12.596,-6.762,2.654,16.276,-7.782,-0.553,18.376,-7.990,-2.784,15.317,-8.636,-1.607,13.789,-5.311,-3.921,16.264,-3.532,-7.085,14.769,-5.117,-8.083,11.604,-3.177,-10.035,10.105,-6.026,-7.050,10.410,-8.415,-4.628,9.234,-5.697,-6.667,6.051,-5.070,-6.041,4.889,-8.683,-2.249,4.653,-8.157,-1.613,4.596,-4.408,1.904,3.078,-4.672,4.994,3.572,-6.870,4.709,0.887,-9.532,7.046,-0.600,-12.170,5.036,-2.251…	MTRTGLAPQLNQHESVPTLTVHPNDAKQLGVDQGDYVQLRPCYEKNLSINSQPPRTVASTTTNSQVLAQVAISDSMSAGDAFMPMHWSNAFARFARVGTLIPTVVDPHSGQPELKNSAISVMPVPMKTYGKILVHPDLQDTIIVHLRETLMDFEKEPEDQGVLIPSSDTNTASERSNSLPALTWSLSRQTNSVLITLASPVDKVISKLLDPDYWQHFINTYQASLTDKSINSAFTCSKQAKQLRFVSTQVEANTKVIDRASISTSKSDIPSDQLLLSICFAPQVAQLPSMHWLNNCFASTDAIPENQRYKWLLAGRPATGYVDPGALVCSCMAVGENIIIETITKQQCMSAHAVGKACRAGTNCGSCVSQINALIDRYAS	2517899	Psychrobacter sp. KH172YL61
job.pdb	AF-A0A1V4X5Q1-F1-model_v4 Acetylene hydratase	16.200	111	60	5	177	287	322	399	1.000	5.438E-04	120	400	449	YRFVFHTPKYRHGAHTMPIDTDMVAMLFGPFGDVYRHDRRTPYVAEGYVDIHPSDAREIGVEDGDYVFIDSDPEDRPFRGWQKNKRDYEFSRLLCRARYYPGTPRGVTRMW	YPLLAISAKSR----YYLLSSY---RWVGRL--------REKRP-HPLVEIHPDTAVKYGIAEGDDVMIET-----------------KYGSITQKARVTDIIDPRVVSPA	26.574,6.495,15.581,29.106,9.412,15.268,30.694,8.087,12.055,27.513,7.157,10.145,24.550,9.161,11.574,23.487,12.818,11.151,21.363,14.675,13.749,21.685,12.372,16.796,21.787,15.084,19.505,18.667,16.791,18.076,16.847,13.425,17.878,17.918,12.578,21.469,16.616,15.950,22.747,13.382,15.533,20.723,12.800,11.979,22.050,12.719,13.339,25.646,9.219,14.710,24.821,7.913,11.113,24.376,8.132,9.592,27.856,6.825,5.9…	MEKYTHGFDELAQHAMQYTPEKVAGITWVPAESIRKAARMYAEAKPAALQWGNAIEHDVNLFDATRALACLMGITGNLEIPGGNVNARDPKIMGLAPFVRADLIPDKRTEMISAHYRVIPRLMTIAPAFFRKAVLEGKPYPVRGYYGMCTNPMVAWADSRLTYEAFKSLDFVAVAEIFMTPTAAMADIVFPVAHQYEMNDIGHYGIGHGMILARPKVVDPPGECWPDMKIMNELGKRVSPPELWHENHEEFLEDLLKPAGLTYAQFVEKGYLKGPSGTRSYEAKGFPTPTGKVELRLSTAEKFKLKPLPEFTGFPEPDDPEYPLLAISAKSRYYLLSSYRWVGRLREKRPHPLVEIHPDTAVKYGIAEGDDVMIETKYGSITQKARVTDIIDPRVVSPA…	1811716	Syntrophaceae bacterium PtaB.Bin038
job.pdb	AF-A0A1E7GUA5-F1-model_v4 Formate dehydrogenase	20.700	130	63	7	168	295	407	498	1.000	3.557E-04	120	400	527	TPHPLAKDGYRFVFHTPKY--RHGAHTMPIDTDMVAMLFGPFGDVYRHDRRTPYVAEGYVDIHPSDAREIGVEDGDYVFIDSDPEDRPFRGWQKNKRDYEFSRLLCRARYYPGTPRGVTRMWFNMYGATP	TPD----DQYPFYLTTGRIYAHWHTGSMSRRVTALS-------------RERP---EAFVEINPRDAKSLGVANRDTVRVTS------RRG-----------EITLKARLTDDVPEKTVFIPF-HFAEAP	9.002,1.780,5.805,11.482,4.044,7.665,13.117,1.209,9.721,13.869,-2.538,9.386,11.239,-5.236,10.159,13.647,-6.812,12.701,13.483,-3.656,14.867,9.791,-4.369,15.668,11.060,-7.173,17.964,12.805,-4.537,20.160,10.185,-1.732,20.044,8.575,-0.871,23.433,5.224,0.072,21.846,3.878,-1.115,18.475,0.863,0.656,16.938,-0.762,-1.437,14.169,-3.382,0.479,12.144,-5.356,-0.501,9.013,-3.356,-3.774,8.789,-4.130,-7.481,9.30…	MTNSISELARAKVILVTGSNTTEQHPQIARFIFDALARGSKLIVVDPRRIRLSRFAHVYLQPRLGTDVIWLNGMMKIILDEGLLDDAFIKMRTENFRAFSEHLRKFDLEQVEAVSGIAVEDLRRAARMYASVKRAMIIYSMGITQHICGTDNVQSIANMAMLTGHVEQECTGVGPLRGQNNVQGACDMGALPGTLSGYQSVADEGIRKKFEKTWKTNLPLAPGLTEIGMFHGTGDKKVRGMFIMGENPAMSHPDLRATRRALAALEFLAVSDIFLTETAQFADVVLPAASFAEKDGTFTSTERRIQRVRKAISPIGKSNPDWQIICELSARMNYPMHYESPAEIMEEIALLTPIYGGIYYDRLEHGWGLFWPCPNRDHPGTPFLHKGSFVRGKGRFDCI…	1869298	Desulfobacterales bacterium S3730MH5
job.pdb	AF-A0A7C4A1A4-F1-model_v4 Formate dehydrogenase subunit alpha	18.600	123	61	7	177	295	527	614	1.000	3.348E-04	120	400	647	YRFVFHTPK--YRHGAHTMPIDTDMVAMLFGPFGDVYRHDR--RTPYVAEGYVDIHPSDAREIGVEDGDYVFIDSDPEDRPFRGWQKNKRDYEFSRLLCRARYYPGTPRGVTRMWFNMYGATP	YPLILTTGRVLYHWHGGAM-----------------TRRARNLKTMYP-EALVEINPYDARKMGIHNRQLIKL-ASR-----RG-----------EIISRALVTERTAPGLVFATFHFPESAA	8.138,-31.053,-15.391,5.604,-33.820,-16.185,2.709,-35.115,-14.099,-0.906,-35.955,-14.487,-3.904,-34.821,-16.586,-7.401,-34.909,-15.119,-9.979,-33.538,-17.613,-13.175,-31.783,-16.567,-15.420,-30.226,-19.202,-15.915,-26.579,-19.970,-15.452,-25.599,-23.636,-12.429,-23.242,-23.517,-8.940,-24.858,-23.665,-7.160,-24.025,-20.481,-3.592,-23.230,-21.651,-1.895,-26.081,-19.751,1.968,-25.985,-19.537,1.861,-…	GSGGNGRDGSGTPALTPDTFIQTDWDTALDVVARKFAEEKRLHGSSAFGMLASAKCTNEENYLFNKFARQIMGTNTIDHCARLCHSSSVAGLAISFGSGAMTNTIADITTQSKCIFIIGSNTTEQHPVIGIKVRRAKRYLGAKLIVADPRRVDIADYADLYIRHRPGTDVALLNGLMHIIIREGWHDQEFIATRTEGFEEFRATVEKYTPQVVSEITGVPVAQLEAAARMLAENRPGALLYAMGITQHTVGVLNVMSCANLQMLLGNIGKPGSGVNPLRGQSNVQGACDMGGLPNVYPGYQPVTDPAVRQKFEQAWGVPLSDQIGLTVTEMVDAAGRGDIRCLYIIGEDPMTSEPDLNHARHALERTHFLVVQELFMTGAAELADVVLPAASFAEKEGT…	2052143	Anaerolineae bacterium
job.pdb	AF-A0A5C8PN01-F1-model_v4 Molybdopterin oxidoreductase	16.300	122	63	6	167	287	651	734	1.000	3.557E-04	120	400	789	KTPHPLAKDGYRFVFHTPKY-RHGAHTMPIDTDMVAMLFGPFGDVYRHDRRTPYVAEGYVDIHPSDAREIGVEDGDYVFIDSDPEDRPFRGWQKNKRDYEFSRLLCRARYYPGTPRGVTRMW	ETAGP----GYPLVLTSTKRIYFNHSQH------RDIAALR--------RRMP---DPLIELHPDTAAARGIADGDWVRLRTPA-----------------GSIRMRANLDAHLDPRVVTST	-29.292,29.788,15.829,-26.357,31.107,13.798,-25.650,28.488,11.118,-22.007,28.878,9.997,-20.745,27.478,6.654,-16.955,27.028,6.420,-14.955,25.850,3.359,-12.879,22.849,4.239,-11.990,19.314,3.110,-13.179,15.948,4.478,-10.194,14.574,6.478,-11.651,11.161,7.169,-9.512,9.555,4.390,-6.793,10.189,1.763,-9.244,11.495,-0.885,-9.578,14.796,1.054,-12.772,15.641,-0.825,-13.457,19.406,-0.878,-16.343,20.215,1.455…	MTVTRTPTFCPLCRSRCGAVAVVDDASLVALEADPTHPTGRALCVKGKAAPEIVANPNRLLHPLIRTAPKDAADPRWRRASWNEALDRITANIDRIRRAHGPEAVAFASTSPSAAPISDALLWIERFVNRFGSPNSLFATEICNWHKDHAHELTWGVGIRSPDFDNTGCVLLWGHNPAVSWLDHTLGTAQARRRGAKVVVVDPRRAGPAVGADMWLRVRPGTDGALALAIAHVMLERGWFDAAFIRQWSNGPLLVRADTGRFLRMGDLDGTGDRRLAAWDRLSSRPIPYDPRRGAYDADIDTGNLALRGAVTLDGPAGRVVCRPAFDLYAALCAQYPPQRAAEICWVPAEDIERTAQLLHSARPVCLYAWTGVGQHTNATQTDRAIALLHMLTGSHDVP…	2586908	Vineibacter terrae
job.pdb	AF-A0A550GUA8-F1-model_v4 Uncharacterized protein	8.300	72	48	2	221	292	14	67	1.000	4.823E-03	119	400	92	AEGYVDIHPSDAREIGVEDGDYVFIDSDPEDRPFRGWQKNKRDYEFSRLLCRARYYPGTPRGVTRMWFNMYG	GRRIAILSEETAQLLGVHSSDRICLNYCE-----------------QNIIAIANVATHFPKNHIGLY-EEIS	10.079,0.978,5.404,8.598,4.435,6.047,6.811,6.075,3.081,4.894,9.339,2.593,1.226,8.468,1.943,-0.748,10.106,-0.875,-4.533,9.547,-0.967,-5.378,9.280,-4.668,-9.179,9.797,-4.271,-9.682,6.537,-6.202,-11.963,3.658,-5.131,-11.666,0.029,-6.312,-15.047,-1.280,-5.055,-13.671,-2.421,-1.652,-10.203,-3.478,-2.873,-7.273,-2.113,-0.841,-4.786,-1.057,-3.534,-1.475,0.681,-2.814,0.680,2.225,-5.575,4.495,2.147,-5.381…	MELIAEVLNITAGGRRIAILSEETAQLLGVHSSDRICLNYCEQNIIAIANVATHFPKNHIGLYEEISETLGLKTDETVEVHLAQLPESLRYV	2026714	Candidatus Bathyarchaeota archaeon
job.pdb	AF-A0A7X5VS00-F1-model_v4 Molydop_binding domain-containing protein	18.000	122	65	4	168	287	8	96	1.000	2.627E-04	119	400	133	TPHPLAKDGYRFVFHTPKY--RHGAHTMPIDTDMVAMLFGPFGDVYRHDRRTPYVAEGYVDIHPSDAREIGVEDGDYVFIDSDPEDRPFRGWQKNKRDYEFSRLLCRARYYPGTPRGVTRMW	PPHETADAEYDLTMSTGRTLFHYNAATQTRRVSGLA----------------SKQGGAFIEVNPSDAAIRGIEPDEKIVI---------RSRR--------GAIQARAELTTAVPPGVVWMP	31.750,-5.650,-16.503,29.083,-6.749,-19.009,26.090,-4.447,-19.735,22.817,-5.808,-18.573,19.623,-5.021,-20.520,16.823,-3.360,-18.526,13.851,-5.649,-17.820,10.488,-4.123,-16.776,8.608,-5.489,-13.825,6.768,-8.689,-14.496,3.472,-6.982,-13.532,2.578,-3.428,-14.609,-0.591,-1.404,-13.988,-3.263,-1.570,-16.740,-6.873,-0.486,-17.430,-8.327,-3.037,-14.935,-5.640,-2.647,-12.227,-4.690,1.000,-12.637,-2.425,1…	MFPIEYRPPHETADAEYDLTMSTGRTLFHYNAATQTRRVSGLASKQGGAFIEVNPSDAAIRGIEPDEKIVIRSRRGAIQARAELTTAVPPGVVWMPMHYAEARANELTHDVGDPEIGTPEYKVTAVRLEKLAG	1978231	Acidobacteria bacterium
job.pdb	AF-A0A356ZB30-F1-model_v4 Formate dehydrogenase subunit alpha	20.100	129	63	7	168	295	39	128	1.000	2.791E-04	119	400	156	TPHPLAKDGYRFVFHTPKY-RHGAHTMPIDTDMVAMLFGPFGDVYRHDRRTPYVAEGYVDIHPSDAREIGVEDGDYVFIDSDPEDRPFRGWQKNKRDYEFSRLLCRARYYPGTPRGVTRMWFNMYGATP	MPDE----EYPFLLSTGRILQHYNVTTP----------------YSKGLSSIWN-KEMSELNPLDAEKLGVTTGDQIKVTS------RRG-----------EAVTQVKVTDRVLPGVIWMSF-HYNATP	11.199,8.950,-30.052,11.020,5.909,-27.717,14.240,5.233,-25.762,16.459,3.278,-26.476,17.801,5.490,-29.175,21.444,4.361,-29.621,22.192,6.875,-32.326,21.030,10.432,-33.132,19.272,9.154,-36.281,17.670,6.175,-34.494,13.875,6.083,-35.120,13.433,4.959,-31.531,12.744,1.476,-30.128,8.946,1.095,-29.737,9.242,-2.615,-28.962,12.107,-4.063,-26.880,13.752,-7.466,-27.463,12.409,-8.134,-30.985,14.201,-11.288,-32…	LQWPCPTLDHPGTPVLHVGKFTRGLGLFQPSEHIPPGEMPDEEYPFLLSTGRILQHYNVTTPYSKGLSSIWNKEMSELNPLDAEKLGVTTGDQIKVTSRRGEAVTQVKVTDRVLPGVIWMSFHYNATPTNALTSSSLDPITGTGEYKVAAVKLEKV	2053627	Syntrophomonas sp.
job.pdb	AF-A0A7X7E927-F1-model_v4 Dehydrogenase	16.100	124	67	7	169	287	86	177	1.000	3.557E-04	119	400	233	PHPLAK-----DGYRFVFHTPKYRHGAHTMPIDTDMVAMLFGPFGDVYRHDRRTPYVAEGYVDIHPSDAREIGVEDGDYVFIDSDPEDRPFRGWQKNKRDYEFSRLLCRARYYPGTPRGVTRMW	PEGIAETPNLAEEYPLILSDVHA-HRL--SQHSY-MHNAAYLRELQ-----------PYPWLRINPATADKYGIADGDWVRVES-PH----------------GWSKFVAEYFPGMSLEVVMTK	17.321,-28.134,-31.007,17.085,-30.878,-33.686,14.402,-28.985,-35.710,16.756,-26.063,-35.930,19.763,-28.237,-36.886,21.544,-27.065,-33.684,23.404,-29.254,-31.161,23.919,-28.521,-27.446,27.694,-28.358,-28.085,27.249,-25.719,-30.826,25.235,-23.550,-28.384,27.784,-23.997,-25.559,30.527,-22.922,-28.008,28.465,-19.769,-28.836,27.483,-18.200,-25.466,26.281,-15.056,-27.249,23.654,-17.205,-29.043,23.393,-…	LAPFGVTLEQLRANPGGMLVEAPPAPPAAEGAAGRPAPQPQYRKYSQLFKDLPHGKVQCRNELIGGKKDNLDKDTLPYFPEYKGPPEGIAETPNLAEEYPLILSDVHAHRLSQHSYMHNAAYLRELQPYPWLRINPATADKYGIADGDWVRVESPHGWSKFVAEYFPGMSLEVVMTKRGWWQSCEDLDLPGYAAFDGGSEVNNLYNSDEGLFDRFFSQMAKQTLVKISKWEGA	1883427	Actinomycetia bacterium
job.pdb	AF-A0A356F8M8-F1-model_v4 Formate dehydrogenase subunit alpha	17.900	117	59	6	175	288	130	212	1.000	3.557E-04	119	400	246	DGYRFVFHTPKY--RHGAHTMPIDTDMVAMLFGPFGDVYRHDRRTPYV-AEGYVDIHPSDAREIGVEDGDYVFIDSDPEDRPFRGWQKNKRDYEFSRLLCRARYYPGTPRGVTRMWF	DDYPVWLTTGRRLASYHTRTQ-------------TGRAH----GIDYLLSEETLEVHPEDVSAWGLEDGGWCELAS------RRG-----------AVRVKVEGTDRSPRGTVFCSF	-6.727,-19.989,-0.840,-3.982,-20.810,-3.386,-3.603,-24.095,-5.297,-0.008,-23.238,-6.353,2.703,-21.011,-4.791,5.950,-19.825,-6.444,8.698,-18.473,-4.110,9.652,-14.978,-5.119,12.940,-13.219,-4.226,12.827,-10.359,-1.679,13.871,-6.717,-2.274,17.513,-7.333,-1.210,17.790,-10.600,-3.211,17.011,-9.345,-6.756,18.086,-6.585,-9.144,15.395,-4.173,-10.390,14.049,-0.589,-10.442,11.447,1.316,-8.368,9.710,4.679,-…	LADVVFPAAGFGEADGTCANTERRVQRLRAAVTPHGQAKPDWWIVSQLARRLGIKGFEYESARDVFNELCGLSPIYAGLDWDRVENGEYQWPVPEKDHPGTPILHEGEFTNGRGIFSVLSYRDPAETIDDDYPVWLTTGRRLASYHTRTQTGRAHGIDYLLSEETLEVHPEDVSAWGLEDGGWCELASRRGAVRVKVEGTDRSPRGTVFCSFSFNDVPVNILTGSGYDPVTQTAELKVCPVKISKA	2026780	Planctomycetota bacterium
job.pdb	AF-A0A2T9ZN13-F1-model_v4 Molydop_binding domain-containing protein	18.800	117	61	4	176	289	60	145	1.000	6.522E-04	119	400	306	GYRFVFHTPKYRHGAHTMPIDTDMVAMLFGPFGDVYRHDRRTPYVAEGYVDIHPSDAREIGVEDGDYVFIDSDPEDRPFRGWQKNKRDYEFSRLLCRARYYPGTPRGVTRM---WFN	AYPIVLNTGRVR--------DQWHTMTRTGRSARLFGHD------HEPFAEIHPDDGQAGDIAEGELVMVSS-----------------RLSQVVVRARLTERQSKGELFLPMHWND	26.854,28.641,-14.575,29.532,28.095,-11.865,30.685,31.732,-12.271,27.251,33.398,-11.956,26.909,35.864,-9.083,23.638,35.941,-7.094,22.148,38.864,-9.068,22.988,37.171,-12.399,21.408,33.903,-11.167,18.265,35.710,-9.918,17.946,37.529,-13.281,18.545,34.360,-15.356,15.964,33.947,-18.124,14.807,30.358,-18.846,17.249,28.722,-21.224,17.238,25.333,-22.996,20.308,23.111,-22.516,22.885,22.592,-23.860,24.287,…	MADLNQQQYDSLAPIQWPVPLPGEKGTSHLFGDGRFFTATGKGRFIPVIPTAPSEALSSAYPIVLNTGRVRDQWHTMTRTGRSARLFGHDHEPFAEIHPDDGQAGDIAEGELVMVSSRLSQVVVRARLTERQSKGELFLPMHWNDQFASNACVDRLVNPALDPVSGQPEFKHTPVSIKPYRPAWHGFLLTREKVMLEHATYWAKAKRQGLWHYELAGEETDENWSAVARDLLLSAKNLTQWAEMMDSAGGYYRGVSVVNGRLQSCLFIGPDHLLPKRDWLVQLFSRPQLTREERLRLLAGVPGNAQ	1968598	gamma proteobacterium symbiont of Ctena orbiculata
job.pdb	AF-A0A1W2EIG9-F1-model_v4 Anaerobic selenocysteine-containing dehydrogenase	17.600	125	65	5	165	287	554	642	1.000	2.190E-04	119	400	684	LKKTPHPLAKDGYRFVFHTPKYRHGAHTMPIDTDMVAMLFGPFGDVYRHDRRTPYVAEGYVDIHPSDAREIGVEDGDYVFIDSDPEDRPFRGWQKNKRDYEFSRLLCRARYYPGT--PRGVTRMW	YMSDPNP----EYPYVLVTGARK---LFYCHGRNR------------NFKRCRTAIPHGEIEMHPHDARQLGVDTGDVVTVTS-----------------SVGSVDIPVTVVPHSHILPGVTQIT	-11.004,37.000,22.494,-8.587,34.155,23.261,-5.162,34.601,21.625,-4.688,32.417,18.516,-2.458,29.564,19.754,0.199,28.150,17.388,1.568,24.584,17.571,4.018,22.481,15.519,2.991,18.868,14.768,2.852,16.105,12.099,0.036,15.411,9.603,-1.613,11.951,9.688,-4.106,12.593,6.861,-1.962,9.995,4.988,1.248,7.966,5.535,3.569,10.863,4.496,3.753,12.488,7.980,4.259,16.060,6.700,5.345,18.690,9.266,2.545,21.206,9.933,1.…	MEKKQHYKSMCRMCNNHCGINVYVENGRVVNITGLKEHRWNHGRLCVKGRLGVDLVNAPDRLKKPLKRVGSQWQEIDLEQAYDEIAEKIKKIQQTWGNRAMGIWKGEAVGFLTQEELARRFAHAIGSPNYFSNDSQCYVGRWIGYALVSGTWAEPDFANAKCTVIWGSNPPYAHPNMTQSILQGRENGGRLIVIDVRLSAMARQADDFIQILPGTDGALALGLARQLIRDDLISHEFIKGYTHGFDAYADHAKAFTPERVEKETGIPAERVVDIARKIGNARPKVCIYAGNGLEHHENGINNVRAIACLDGLLGSLDEEGGNFIPEKIPLRSLTLYDEKPLRHLGPIGADKFPVLYDFRQECHTMSAMDTILTQKPYPLKGMVLTGANPALTNPNSRKV…	1121400	Desulfocicer vacuolatum DSM 3385
job.pdb	AF-A0A7W4GHC1-F1-model_v4 Molybdopterin-dependent oxidoreductase	12.300	113	79	3	179	287	425	521	1.000	5.777E-04	119	400	771	FVFHTPKY--RHGAHTMPIDTDMVAMLFGPFGDVYRHDRRTPYVAEGYVDIHPSDAREIGVEDGDYVFIDS--DPEDRPFRGWQKNKRDYEFSRLLCRARYYPGTPRGVTRMW	LLLNTGRSRDQWHTMTRTGHIASLR----------------ASIPEPVVHLHSSQLSAFSLTEGGLVRIEAIQNKIEQDSADTTNTDRINQPAFTVARAVVDDEIPTNMAVMS	22.129,12.753,-2.656,19.221,10.388,-1.906,15.799,12.047,-2.460,12.619,10.389,-1.087,9.283,11.639,-2.495,5.868,10.903,-0.918,7.496,7.992,0.944,7.525,7.118,4.662,10.244,4.513,3.909,11.023,4.124,7.669,7.623,2.428,8.195,6.833,1.133,4.696,10.277,-0.279,3.721,12.231,-0.437,7.036,14.944,-2.774,5.771,15.566,-0.407,2.825,15.463,2.637,5.155,18.172,1.085,7.393,20.260,0.569,4.221,19.675,4.265,3.335,20.839,5.…	VIVLVGANTAWTHPVLFQRILAAKKANNAQLVVIDPLSTATAKQADLHLAIKPGADLTLFHGLLGYLADQNRVDHAYIAAHTEGFDTVVLQAQQLSANLAELATQVGVSVTKLTQFYQLVANNKKVLTASCQGVNQSTIGTDSTNAMINCHLALGHIGQAGCGFFSLTGQPNAMGGREVGGLATQLACHMGFSQPEQQLLADFWKIDSVADQKGLAAVEMFDALAEGKIKAIWIMGTNPVVSLPNSEKIAQALADCPFVVVSEISPDSDTAKLADVLLPAQGWSEKCGTVTNSDRTITRQRGFITAKGQAKPDWWAVSQVAQKMGFDGFDFDDNASVFSEFTALSAKVKQVFPTKVFDLTGLTDLSKAQYDALAPTQWPIASDAQIGQKNVRVFSQGEF…	2760976	Shewanella sp. SG41-4
job.pdb	AF-A0A3M1E0B4-F1-model_v4 Molybdopterin oxidoreductase	19.100	120	77	4	168	287	696	795	1.000	3.779E-04	119	400	862	TPHPLAKDGYRFVFHTPKYRHGAHTMPIDTDMVAMLFGPFGDVYRHDRRTPYVAEGYVDIHPSDAREIGVEDGDYVFIDSDPEDRPFRGWQKNKRDYEFSRLLCRARYYPGTPRGVTRMW	NPLEDEKAGYDLTLIT--YREIFHTK---SRTISNYWLL-----------GVAPENYVLMNAQDAARLGLKEGDPVKVISPDNPEGVWDLGNG----QKKPMVGKVRVVQGLRPGVIAFS	1.209,26.140,-13.371,-1.900,28.305,-13.613,-1.962,31.730,-11.854,-5.683,31.411,-11.400,-5.174,27.983,-9.739,-2.097,28.545,-7.525,-2.867,25.378,-5.599,-1.807,23.444,-8.736,1.735,24.487,-7.717,4.820,25.329,-9.809,5.546,24.368,-13.368,7.929,21.768,-11.825,4.810,19.663,-11.009,4.629,19.003,-14.790,7.500,16.505,-14.179,6.325,12.998,-13.131,8.448,10.190,-11.660,6.607,6.834,-12.058,8.024,3.483,-10.854,7…	IDPDHPDLGPKNNQIVLMWGRLKGGRSDLLHRFFGSGLGTVNRHGHTTVCQGSLYFGCKGMSEQFVDGKFSGGAKFYWQADLGNSEFVIFVGANLYEGNYGPPLRVVKITEGLTEGRLKYAVVDPRFSKMASRAWKWIPNKPGTEGAIAMGMIRWIIENGRYDEAFLRNANAAAAKAAGEPTWTNAVWLVKIGEDGTPGAFLRASEVGLTQKQEVEKEGKKVAVYVTPEGKESAYDLLVALVEGKPVAFDPNDAENPVVGDLFVDTTLRTPDGKAVPVKSGMQVLKESAEKMTMEEYAAEAGIRPEDIVELAREFTRYGKRAAVDIHRGVSQHTNGFYNVVAWFTLNLLIGNYDWAGGMIKATTYDYLGSKAKGPFDLGKMNPGALSPFGISIIRHEVK…	2420334	Thermoflexia bacterium
job.pdb	AF-A0A2S7VMM6-F1-model_v4 Nitrite reductase	16.900	136	76	6	156	287	566	668	1.000	1.718E-04	119	400	899	RNVVKAWAELKKTPHPLAKDGYR--FVFHTPKY--RHGAHTMPIDTDMVAMLFGPFGDVYRHDRRTPYVAEGYVDIHPSDAREIGVEDGDYVFIDSDPEDRPFRGWQKNKRDYEFSRLLCRARYYPGTPRGVTRMW	SPTENTLSNVM-----LAQDSSQSIFWLNTGRQRDQWHTMTRTGHVPVLAQ----------------SEVEPSLYIHPTCAKHVGLVDGDFVCIESL---ESYQGL---------NKHLARVVFDSTLSQQQVFMS	9.857,-32.212,11.681,8.113,-30.652,14.763,11.538,-29.577,16.168,12.430,-26.984,13.454,9.109,-25.107,12.925,7.367,-24.086,9.661,8.922,-21.182,7.697,6.427,-18.710,6.148,6.111,-15.041,5.049,4.512,-12.178,7.031,1.125,-11.252,5.435,1.308,-7.556,6.252,3.593,-4.939,4.617,5.550,-5.347,1.335,8.746,-5.781,3.382,8.345,-9.585,3.180,9.527,-10.495,6.694,10.112,-14.229,7.246,8.454,-15.990,10.207,8.740,-19.409,1…	MISQGIKSACPYCGVGCGVVTKQSEIIGDVSHPTNRGALCVKGSSLAASMSQPNRLLYPQIKGEVVEWDQATSQIAETISRVIAESGPEAIGMYLSGQLLTEDYYVANKLMKGFIGSSHVDTNSRLCMASAVAAHNRAFGEDIVATNYSDLDNTDLIVLVGSNLAWTHPIVFKRIQQAKKQNPLLKIVVIDPRKTATAEQADLHLALANDTDIDIYNGLIRYLIENNAIDRDFIAQVTEGFDALQQEVMKDKYSLLEVSRSSGIAIEQLATFYQWMKEAPRAVTVFCQGVNQASCGTDKANSIINSHLVSGKMAKQGCGPFSITGQPNAMGGREVGGLANQLAVHRGFDETSISQVKAFWQAPNIATTAGHKAVDLFKSVENGDIRVLWIMATNPVISM…	661	Photobacterium angustum
job.pdb	AF-A0A800GIS8-F1-model_v4 Nitrate reductase	17.000	123	63	6	168	288	87	172	1.000	4.817E-04	118	400	220	TPHPLAKDGYRFVFHTPKY--RHGAHTMPIDTDMVAMLFGPFGDVYRHDRRTPYVAEGYVDIHPSDAREIGVEDGDYVFIDSDPEDRPFRGWQKNKRDYEFSRLLCRARYYPGTPRGVTRMWF	RPDP----EYPFWLNSGRLVEHFHSRTR-------------TGKI---GNNNKYSPTPFMEINPDAAMEQGIQHQSYVRLVS------RRG-----------DAVVMAMLTHRVPRNMVFIPF	2.356,-26.149,-26.370,3.829,-23.613,-23.933,7.338,-24.463,-22.682,7.846,-25.497,-19.046,11.518,-24.440,-19.479,12.144,-21.038,-17.827,14.972,-20.109,-20.241,12.786,-20.722,-23.315,9.955,-18.666,-21.746,12.404,-15.809,-21.017,13.814,-16.004,-24.579,10.228,-15.674,-25.877,9.806,-12.602,-23.609,13.091,-11.201,-25.026,11.840,-11.599,-28.622,8.402,-10.087,-27.820,10.094,-7.055,-26.163,11.945,-5.899,-2…	TFSDNFDEVFDEMRELSKGRLVDISGMTHDLIEQHRGIQWPYTEEQANKGEAPVQGGKRLYTEDATFRFADGKAKLIPLPFIDNNERPDPEYPFWLNSGRLVEHFHSRTRTGKIGNNNKYSPTPFMEINPDAAMEQGIQHQSYVRLVSRRGDAVVMAMLTHRVPRNMVFIPFHFFDCVNRLTLGLLDPYSRQPAFKQSAVRIESVNQAEAAQLNKESRAF	1933926	Methylococcaceae bacterium
job.pdb	AF-A0A521WKA0-F1-model_v4 Molydop_binding domain-containing protein	15.000	332	141	11	66	388	18	217	1.000	7.342E-06	118	400	227	MNRTYPKAVGYEQVADSRPWYTKSGRLEFYRDEDEFIEAGENLPVHREPIDSTFYEPNVIVSAPHEALRPAGPEDYGVELSDMSGEIRQGRNVVKAWAELKKTPHPLAKDGYRFVFHT-----PKYRHGAHTMPIDTDMVAMLFGPFGDVYRHDRRTPYVAEGYVDIHPSDAREIGVEDGDYVFIDSDPEDRPFRGWQKNKRDYEFS--RLLCRARYYPGTPRGVTRMWFNMYGATPGSVEGQKSREDGLAKNPRTNYQAMFRSGSHQSATR--GWLKPTWMTDSLVRKGLFGQSIGKGFLPDVHCPTGAPRESIVKITKAEPGGLGAEGLW	MEDGEALAPLKWFVEKKEPWPTLTGRQQFYLDHPWYIDAGEALPVHKE--------------------------------------------------------NPNSGGDYPIEVTGGHTRHSIHAIFRAN----KTMLNLQRG----------------EPVLYMSERDALDRNIHDHDVVRV-------------------SNDVGSYIVHVKPSPAVQPGQAIIYH--------------------------AWEPYQFEGWNSSQNIVTGAFKPLHM------LGGYGHL---SFRPILGQPSHTPRAQRIQIEKIIGNG--ARGER	31.135,17.618,-2.375,30.095,14.091,-3.457,31.865,13.498,-6.812,30.629,9.963,-7.666,27.272,8.260,-6.855,29.140,5.024,-6.411,29.319,2.015,-8.745,26.187,0.532,-10.308,24.716,-1.650,-7.542,21.392,-3.152,-6.369,20.816,-0.243,-4.050,22.125,2.739,-6.059,20.725,1.845,-9.566,21.156,5.484,-10.747,22.799,4.565,-14.105,23.843,8.197,-14.721,26.915,10.417,-14.413,26.933,13.057,-11.676,27.170,16.481,-13.343,27.…	RVRNPGSYGPITAICSDMEDGEALAPLKWFVEKKEPWPTLTGRQQFYLDHPWYIDAGEALPVHKENPNSGGDYPIEVTGGHTRHSIHAIFRANKTMLNLQRGEPVLYMSERDALDRNIHDHDVVRVSNDVGSYIVHVKPSPAVQPGQAIIYHAWEPYQFEGWNSSQNIVTGAFKPLHMLGGYGHLSFRPILGQPSHTPRAQRIQIEKIIGNGARGERAGMEQGAVDG	2026734	Dehalococcoidia bacterium
job.pdb	AF-A0A1A6ALP5-F1-model_v4 Formate dehydrogenase H	14.700	217	91	10	168	382	102	226	1.000	7.812E-05	118	400	243	TPHPLAKDGYRFVFHTPKY--RHGAHTMPIDTDMVAMLFGPFGDVYRHDRRTPYVAEGYVDIHPSDAREIGVEDGDYVFIDSDPEDRPFRGWQKNKRDYEFSRLLCRARYYPGTPRGVTRMWFNMYGATPGSVEGQKSREDGLAKNPRTNYQAMFRSGSHQSATRGWLKPTWMTDSLVRKGLFGQSIGKGFLPDVHCPTGAPRESIVKITKAEPGGL	LPDEE----YPLMLTTGRIVTQYHTGTM-----TRRCWGLNGAD-----------PEGFLEINPTDAKNLNIEDGDEISA-STR-----RG-----------SLITKAQVTTRVPEGLTFITF-HFTESPANILTNSAPDP--------------VTG----------------------------------------TPEFKVCSVKIKKLDFSDF	8.709,7.330,-15.712,11.752,8.539,-13.720,15.319,7.149,-13.386,16.460,5.966,-9.950,20.259,6.262,-9.507,22.577,4.174,-7.312,23.578,6.282,-4.292,25.443,3.590,-2.270,27.104,0.184,-2.755,25.192,-2.946,-1.652,25.863,-3.813,1.946,27.714,-7.086,2.711,26.578,-9.912,0.385,23.348,-8.134,-0.593,22.544,-7.869,-4.317,20.053,-5.715,-6.243,16.907,-7.737,-6.856,17.538,-7.968,-10.637,20.933,-9.691,-10.062,19.321,-…	MQRIRKAVEPIGNSLPDWQILRDIMNAMDYPADYSSPEDIFDEMRSLTPSYAGISYKRLENGGIPWPCPNENHPGTPILHIGKFSRGLGKFSTIEYKEPAELPDEEYPLMLTTGRIVTQYHTGTMTRRCWGLNGADPEGFLEINPTDAKNLNIEDGDEISASTRRGSLITKAQVTTRVPEGLTFITFHFTESPANILTNSAPDPVTGTPEFKVCSVKIKKLDFSDFGCQKRKIFRKKSMRKDA	1353534	Clostridium ragsdalei P11
job.pdb	AF-X1AMH6-F1-model_v4 Uncharacterized protein	18.200	115	59	5	176	288	159	240	1.000	6.139E-04	118	400	274	GYRFVFHTPKY--RHGAHTMPIDTDMVAMLFGPFGDVYRHDRRTPYVAEGYVDIHPSDAREIGVEDGDYVFIDSDPEDRPFRGWQKNKRDYEFSRLLCRARYYPGTPRGVTRMWF	KYPYILTTGRILHQFHTMTM-------------TGKV---KGLNEIAPSNLVQINTDDARSLGIKNRDRVKVES------RRG-----------AVTVLSLVNSKIKKGVVFMPF	-6.104,-6.321,2.474,-9.567,-5.984,4.068,-10.945,-8.861,6.042,-7.512,-10.379,6.695,-8.975,-13.598,8.214,-10.556,-14.427,4.848,-7.235,-13.543,3.175,-5.308,-15.931,5.517,-7.750,-18.799,4.783,-7.330,-18.100,1.052,-3.493,-18.113,1.235,-3.504,-21.449,3.181,-5.451,-23.069,0.297,-2.846,-22.266,-2.391,-0.983,-25.314,-3.775,2.021,-22.998,-4.243,2.598,-19.541,-2.725,5.822,-17.735,-3.670,6.739,-14.524,-1.815…	DPDILHVAEALEKLELFVVQDIFLTETGEFADVILPGACFAEKEGTFTNTDRRVQRVRKAVNAPGSATPDWKIICMLSNKMGYSMNYNNTAEIMDEIASLTPIYGGINYERLERGALQWPCRKYGDPGTSILHTKNFTRGKGRFIPVKYAPPAEVVSKKYPYILTTGRILHQFHTMTMTGKVKGLNEIAPSNLVQINTDDARSLGIKNRDRVKVESRRGAVTVLSLVNSKIKKGVVFMPFHYADSPANVLTNPALDPEAKIPEFKVCAVSLKKI	412755	marine sediment metagenome
job.pdb	AF-A0A2H9N3E8-F1-model_v4 Formate dehydrogenase subunit alpha	16.100	130	70	6	168	295	163	255	1.000	4.533E-04	118	400	282	TPHPLAKDGYRFVFHTPKY--RHGAHTMPIDTDMVAMLFGPFGDVYRHDRRTPYVAEGYVDIHPSDAREIGVEDGDYVFIDSDPEDRPFRGWQKNKRDYEFSRLLCRARYYPGTPRGVTRMWFNMYGATP	LPDK----EYPIILTTGRILFHYHS----------------GNETRRVKVLDAFVPRNYVEINKEDAEKLNINHKDMVRV-STR-----RG-----------SIELEARISEKPKKGVVFISFHFREASA	-6.441,-5.428,-4.000,-8.349,-2.082,-3.792,-11.293,-3.658,-2.065,-9.048,-4.134,0.999,-6.522,-1.303,0.715,-8.505,1.755,-0.506,-10.466,3.997,1.910,-14.218,3.760,2.095,-14.273,0.179,0.779,-18.084,0.419,0.307,-17.716,3.309,-2.165,-14.883,1.416,-3.889,-17.119,-1.713,-4.158,-20.011,0.292,-5.684,-17.507,1.721,-8.187,-16.276,-1.778,-9.145,-19.874,-3.139,-9.493,-20.548,-0.385,-12.081,-17.650,-1.452,-14.344…	NPLMTEPDINHVREGFEKLEFLAVQEIFLSETAELADVVFPAAAAYEKEGTFTNTERRVQLLRPAREKPVGTKFDWEIISHVATKLGYHMKYKNAAEIMDEIATLTPSYAGIHHYRLEKGGIQWPCPKDDHAGTKILHYDGTFKRPNGKALISPVEYIEAKELPDKEYPIILTTGRILFHYHSGNETRRVKVLDAFVPRNYVEINKEDAEKLNINHKDMVRVSTRRGSIELEARISEKPKKGVVFISFHFREASANVLTNAALDPIAKIPEYKVAACKIEKI	1973931	Caldiserica bacterium CG_4_8_14_3_um_filter_35_18
job.pdb	AF-A0A6L7X974-F1-model_v4 Molybdopterin-dependent oxidoreductase	19.200	114	61	4	175	288	408	490	1.000	1.126E-03	118	400	532	DGYRFVFHTPKYRHGAHTMPIDTDMVAMLFGPFGDVYRHDRRTPYVAEGYVDIHPSDAREIGVEDGDYVFIDSDPEDRPFRGWQKNKRDYEFSRLLCRARYYPGTPRGVTRMWF	DEYPFALITGRVK--------DQ------WHTMTRTGRSAKLLRSEKQPFLEINSSDAIGLGIGDRDRVRIIS------RRG-----------AFESTARVSETIRAGSVFAPF	-6.889,1.754,-9.259,-6.887,5.615,-9.107,-8.993,6.924,-12.045,-8.940,10.545,-11.096,-5.146,10.503,-10.624,-4.717,8.617,-13.931,-6.784,11.267,-15.790,-4.514,13.931,-14.213,-1.435,12.032,-15.500,-3.091,11.684,-18.949,-3.891,15.438,-19.004,-0.249,16.206,-18.091,1.112,13.853,-20.806,-1.269,15.408,-23.395,-0.299,19.002,-22.456,3.452,18.284,-22.879,3.691,15.158,-25.072,7.352,15.587,-26.108,8.595,16.686,…	CHPILFERIKARKRAAKDRVKVIVVDPRATRTTEIADIHLALRPGTDVALLQSLLFEVRLAGGLDESYLQDHTTSWEQVAESLDGWSAERAVEVTGLNAVNILNTARIIADNGPMLTFWTMGANQSTSGVDKNLALINLSLATGNIGKPGAGPMSLTGQPNAMGGREQGGLATTLPGHRLVANPAHRAEVEQTWGIPPGSISDRPGVTAIEMVEGLERGEIKVVWVAATNPVASLPNSERVRRAFEQAETVIVQDAYQSTETTQIADILLPAAQWSERGGTMTNSERRICLLEQVSQPPGEALPDWQIICRMADALGFGDAFRYDGLEEIFHEYRELSRGRDMDITGISYPLLAQHRAGIQWPFPSTARSGPPDDGRRLFEDGRFHTPDGRAQMHVPLW…	2026724	Chloroflexi bacterium
job.pdb	AF-A0A3M1M747-F1-model_v4 Formate dehydrogenase subunit alpha	16.900	130	69	5	168	295	422	514	1.000	3.779E-04	118	400	543	TPHPLAKDGYRFVFHTPK--YRHGAHTMPIDTDMVAMLFGPFGDVYRHDRRTPYVAEGYVDIHPSDAREIGVEDGDYVFIDSDPEDRPFRGWQKNKRDYEFSRLLCRARYYPGTPRGVTRMWFNMYGATP	LPDE----EYPLILTTGRVLYHWHGGEMTRRASSLVAIY----------------PEALVEISPRDAQRAQVEDGSLVKVVS--------------RR---GEIIARTQVTDRVAPGLIFATFHFPEAAA	-8.276,-1.888,-6.191,-11.054,-3.910,-7.893,-13.272,-0.871,-8.706,-12.483,2.703,-9.820,-12.508,5.686,-7.385,-15.321,7.142,-9.537,-17.411,3.950,-9.307,-16.952,3.610,-5.519,-17.839,7.272,-4.823,-20.725,7.595,-7.352,-22.401,4.148,-7.149,-21.686,2.646,-3.697,-24.502,2.599,-1.084,-22.127,1.713,1.791,-18.410,2.521,2.159,-16.510,0.475,4.760,-13.066,1.911,5.632,-10.749,-0.414,7.609,-7.080,0.236,8.466,-6.8…	MTNSIRDITEESRCIFIIGSNTTEQHPVIGAKIRRAKQFRGIKLIVADPRRIDIVEYADLHLRHKPGTDIALLNGLMHVILREGWHDRDFIAERTEGFEELETVVKKYTPEVVSRITGVPAEQIEEAARMLAENRPGAVLYAMGITQHTVGVANVMSVANLQMLLGNMGVPGGGVNPLRGQNNVQGACDMGSLPNVYPGYQRVTDPAAREKFERAWGVPLSDQVGLTVTEMLKAVEAGEVRCFYIIGEDPMVSDPDLNHVRRALEKTEFMVVQDLFFTETAHFAQVVLPAVSFAEKEGTFTNTERRVQRVRQAIEPLGEAKPDTWIVAELAKRMIALGAVAPREDAPYAGWDYATAAQVMDEINQLTPIYAGITYRRLEAGEQLHWPVPSEDHPGTPIL…	2026724	Chloroflexi bacterium
job.pdb	AF-A0A1J5IDF7-F1-model_v4 Formate dehydrogenase subunit alpha	21.100	123	58	6	168	288	437	522	1.000	3.557E-04	118	400	555	TPHPLAKDGYRFVFHTPKY--RHGAHTMPIDTDMVAMLFGPFGDVYRHDRRTPYVAEGYVDIHPSDAREIGVEDGDYVFIDSDPEDRPFRGWQKNKRDYEFSRLLCRARYYPGTPRGVTRMWF	TPDA----DYPLLLTTGRGALHYNSGAMSRRTAGLRD-------------RQP---ELTLEIHPEDAAALGIRDGARVTVAS------RRG-----------EVAARATVTETISPGVVFLPF	1.280,-4.377,-11.573,0.240,-5.228,-7.989,1.188,-1.717,-6.746,-2.134,-0.584,-8.278,-4.070,-2.974,-6.005,-1.962,-2.198,-2.895,-0.510,1.339,-2.564,-1.681,3.381,-5.575,-3.446,5.674,-3.055,-0.070,6.124,-1.317,1.481,7.243,-4.637,-1.430,9.632,-5.363,-2.048,11.052,-1.845,1.603,11.406,-0.769,2.412,12.619,-4.311,-0.171,15.438,-3.917,0.967,16.320,-0.359,4.745,15.662,-0.180,5.594,15.452,-3.918,6.608,11.766,-…	HCARLCHASTLTGLGATLGAGAATNPFADLENARCLLIIGANPAENHPVLCRHLRRARDRGAVLIVVDPRFTPTAWGADLYLNIRPGTDVALLNAMIQVIFREQLADLEFIARRTSGAAELQAETAHWTPERAAAVTGIGAELIRQVARRYASSPAASILYCMGVTQHSSGTQGVIACADLALCCGQLGRSGAGIVPIRGQDNVQGACDMGALSGFFPGYAKVSDPAARKRFADHWRMDVDRFAAGAGLTVTEMEEAAADGRIQAMLAMGENPIITSPDSAKTRRGLAALDFFLVQDIFRTETGDLADLLLPAALWAEKAGSKTAGDRRVQWSPRALEPPGEARPDWWIIGELGKRLGFADQFDYQGPDQVLAEISRVVPGYAGLSAERLKAEAGGLYW…	1805379	Syntrophobacteraceae bacterium CG2_30_61_12
job.pdb	AF-A0A7J4BAZ6-F1-model_v4 4Fe-4S Mo/W bis-MGD-type domain-containing protein	13.100	122	76	3	167	288	506	597	1.000	4.267E-04	118	400	631	KTPHPLAKDGYRFVFHTPKYRHGAHTMPIDTDMVAMLFGPFGDVYRHDRRTPYVAEGYVDIHPSDAREIGVEDGDYVFIDSDPEDRPFRGWQKNKRDYEFSRLLCRARYYPGTPRGVTRMWF	KGTEEMRSEQYPLILFTFRS----RFQFLSSEATSK---------AKSLRQMYENKPHFHVSIEDAKRMKIKEWDYIKVTS-----------------KVSSITGPARLDKRIPSGFVGAHF	-0.238,-18.604,29.578,-2.349,-19.318,26.447,-0.918,-19.934,22.956,-3.126,-18.455,20.201,-2.516,-18.597,16.428,-3.508,-15.361,14.656,-2.414,-13.111,11.752,0.232,-10.394,11.536,-1.074,-6.782,11.422,1.243,-5.266,8.793,1.878,-6.317,5.172,-0.404,-7.840,2.486,1.235,-11.279,3.046,-0.944,-12.030,6.109,1.539,-14.359,7.880,0.345,-16.496,10.825,2.117,-15.981,14.168,1.967,-17.721,17.566,0.973,-15.239,20.309,…	MKEIVSTCIYCGMGCRLKYIVDKDKLIKVLPCPEDSVSNGKPCIKGLSIHEVVDEGRIRKPMINKNGKLKEISWERAIDEIYKMMKSFSPDETLITASGKVTNEDNYVIQKFVRSVLGTNNVDSCCTRLCHAPTVAASEDCFGISCCPDYTSEMKDVDVLLVVGTNPASNYPVLFNKMMEKKRKIITVVPLFSETAEYADIVVKLFPGTEIAFLNCIANIIAADLKEIPGQGAEEYRRVIEKYDVKSVAKICKISEKTINEVASMIKSSKSFGVMHGMGLTQHTTGVANVHSLFNLAILKRGKIFSARGEINVQGVGDMFASPNTLMLSKISERIKRFWKIDVPEERGMNIIEALCLDVPKLCVVSGFNPAHSMPDLNNIHKNLRKTFLVQADSYFNLT…	2093792	Candidatus Aenigmarchaeota archaeon
job.pdb	AF-A0A7W0JWV3-F1-model_v4 Formate dehydrogenase subunit alpha	20.400	122	58	6	168	287	506	590	1.000	3.151E-04	118	400	631	TPHPLAKDGYRFVFHTPK--YRHGAHTMPIDTDMVAMLFGPFGDVYRHDRRTPYVAEGYVDIHPSDAREIGVEDGDYVFIDSDPEDRPFRGWQKNKRDYEFSRLLCRARYYPGTPRGVTRMW	LPNE----EYPYILNTGRQMYHWHTGTMSRRSEGLDS-------------REP---VPVVDMHPADAIDLGVTEGDSVRVIS------RRG-----------SVLIGVRLSDRQAPGQIFIP	6.526,-13.683,-28.784,2.869,-13.291,-29.866,1.511,-14.017,-33.344,-1.194,-11.348,-33.845,-3.323,-13.257,-36.387,-6.059,-14.540,-33.985,-7.423,-14.872,-30.445,-6.590,-18.595,-30.353,-8.335,-21.475,-28.703,-5.574,-22.038,-26.077,-3.672,-19.412,-24.024,-0.241,-20.527,-25.301,-1.215,-21.051,-28.954,-0.817,-17.319,-29.725,2.904,-17.502,-28.808,6.003,-18.820,-30.509,9.364,-19.341,-28.808,12.020,-16.708…	MRDRVATPAGWYSAFREATWEEAMSLTAQELLRIRGVHGAGALAALSSAKCSNEDNYAFMRMVRGAFGTNNVDHCTRLCHSTSVAAMSRALATSAASGSMREIEEACDVIFISGANTTETHPVFGALIKRAVAKGARLIVADVRRTELAQLADVHLQMLPGTDVALYNGMLNHVIAAGLVDQAFVSTRTHDFEKVKEAVAAYTPEKASRITGISADTIRRAAEMYARGPRTSTLWAMGLTQHATGTDIVASLLNLMLAAGMIGRWGAAMIPIRGQNNVQGASDVGAIPFAYTDYRPVTDPAVRAEYARAWGVPAESLSLERGMMVTEMVQEGSPIRAMYIMGENPVLSDPNIAHAEHWVRGLEFLAVQDLFLTETARWADVVLPGSSFAEKSGTFVNTD…	2448054	Gemmatimonadales bacterium
job.pdb	AF-D6E929-F1-model_v4 Anaerobic dehydrogenases, typically selenocysteine-containing	18.000	122	60	6	171	287	558	644	1.000	4.533E-04	118	400	702	PLAK--DGYRFVFHTP-KYR--HGAHTMPIDTDMVAMLFGPFGDVYRHDRRTPYVAEGYVDIHPSDAREIGVEDGDYVFIDSDPEDRPFRGWQKNKRDYEFSRLLCRARYYPGTPRGVTRMW	GTPDIAKEYPLVISDVHAYRLCNHSYY-------VDVPYLRELQ-----------PYPWVKINPSTAKQYGIEDGDWVKIES-----------------RHGWVKMVARYLESIAPDVLMSR	-0.136,25.758,-6.433,-2.419,25.576,-3.338,-0.289,22.750,-1.829,2.933,24.639,-2.659,1.777,27.828,-0.875,-0.160,26.057,1.910,0.212,27.893,5.273,1.299,24.741,7.043,4.454,24.551,4.856,7.726,23.589,6.572,10.085,26.427,5.561,13.245,25.798,7.669,15.201,22.963,9.346,13.884,22.518,12.857,15.701,20.931,15.857,13.860,19.511,18.897,14.387,21.409,22.188,11.814,19.574,24.389,10.707,15.987,25.106,9.464,13.793,2…	MAVLYAPGRILYPMKRTGEKGEGKFERCSWDEAMDAIASKLLEQKEQYGAKSYGVLSPQFYAVLGTMGRRFLNVHGSPNYMHSAICNSQRMFSRLVTIGGPKHAQATDTAPGQLGKTKLLVVWGYNSENSAINQGNPYARLNAIEKGLKVIDIRPMQDGLASKADIWVPVRPGTDGALAMAILNVIIGEGLYDHDFVENWCNGFDKLAEHMKQYTPEWASPITGIPIEQIYEIARLMGTVKPMGINIGNGIGDQQNDGHWTVACACLIEAITGNLGIAGGGSAGMVAPPSLVKTKGIDILSDRLPKSKEDEEKGYMAGVADLVGPETPRWFQTMATQESGPTTAYYKGLMSILTEDPYPLRCIFGQSSNPLSATRSPKKVEEALKKLDFYVVMDTQWNS…	657308	Gordonibacter pamelaeae 7-10-1-b
job.pdb	AF-A0A7U3E9J2-F1-model_v4 Molybdopterin-dependent oxidoreductase	18.100	121	66	7	168	287	596	684	1.000	3.557E-04	118	400	740	TPHPLAKDG-YRFVFHTPKYRHGAHTMPIDTDMVAMLFGPFGDVYRHDRRTPYVAEGYVDIHPSDAREIGVEDGDYVFIDSDPEDRPFRGWQKNKRDYEFSRLLCRARYYPGTPRGVTRMW	APADRGAGGELPLTLMTGAT-KID-MTHTDHRQVETI------------RRKHY-DPLARIHPDTASAYGIADGDWIWIES-PM----------------GRIRQRAQLSPDMPEKTVDAE	23.456,-40.184,-16.809,24.213,-39.832,-13.095,21.310,-37.927,-11.504,22.550,-34.421,-10.623,23.036,-34.045,-6.849,20.072,-32.384,-5.101,20.936,-29.236,-3.094,18.626,-27.605,-0.508,18.962,-23.790,-0.441,17.467,-21.675,2.380,15.923,-18.367,1.245,12.829,-16.112,1.629,9.651,-16.036,-0.470,9.042,-12.583,-1.995,5.495,-12.956,-3.389,4.116,-10.899,-0.438,5.026,-8.809,2.639,4.922,-11.869,4.984,8.412,-12.9…	MEAAAREEVRTICSHCSTRCGVVVTVEGNVPVAIRGDRDHPVTQGFICPRGRAAIEYFHNRRRLDHPLKRMGDRGEGHWVRVPWDEAVDEIADRLKRIAEESGPEALAYFFGTYHGTDQGAGLRFMNLFGSPNYVGNAFICAGPKTGAEWVTLGFGPASPDLASGEARCIIVWAQHPSASNVPLWTRILKAKAAGAKLVVIDPVQTPEARAADLWLKIRPGTDTALALGLIHIAITEGWTDQAFIAKWTVGYDALAERVADYTPERVAQLTGLAEADIRTCAAWYADDGPAAISIGVINGMGRDTFSCERAKLCLIAVTGNINRPGGNILAGPTRRVMTKADLEMNDRLSDVQKDKRIGGDAFLMHTRGYEAINAAARRLWPQHHYPLTTSRGGIAHPP…	2528964	Xanthobacter dioxanivorans
job.pdb	AF-A0A350WSS1-F1-model_v4 Formate dehydrogenase subunit alpha	17.200	116	61	4	175	288	13	95	1.000	3.151E-04	117	400	129	DGYRFVFHTPK--YRHGAHTMPIDTDMVAMLFGPFGDVYRHDRRTPYVAEGYVDIHPSDAREIGVEDGDYVFIDSDPEDRPFRGWQKNKRDYEFSRLLCRARYYPGTPRGVTRMWF	DDFPMIMSTGRVLYHWHGGQMTRRAAGIMQVYG----------------EALVELNPDDADKLGVNGRNILRITS------RRG-----------SIEAKAWVTDRVPPGMVYANF	9.776,9.874,-30.476,10.552,8.713,-26.915,10.152,4.934,-26.479,7.954,3.622,-23.643,9.951,1.989,-20.836,7.943,-0.521,-18.732,8.096,-0.573,-14.984,11.122,-2.312,-13.617,8.802,-4.802,-11.845,5.723,-6.341,-13.513,3.120,-8.803,-12.191,3.800,-12.471,-12.799,2.289,-15.812,-11.694,3.899,-15.577,-8.206,3.027,-11.875,-7.719,-0.115,-11.370,-9.818,-1.234,-8.011,-8.412,0.126,-4.457,-8.510,0.711,-2.524,-5.284,0…	AIDHVPPAERPDDDFPMIMSTGRVLYHWHGGQMTRRAAGIMQVYGEALVELNPDDADKLGVNGRNILRITSRRGSIEAKAWVTDRVPPGMVYANFHFPEASANELTHASLDPVSKIPSYKVTAVKVELV	2052143	Anaerolineae bacterium
job.pdb	AF-A0A661JNP3-F1-model_v4 Molydop_binding domain-containing protein	19.800	116	60	6	172	287	14	96	1.000	4.533E-04	117	400	147	LAKDGYRFVFHTPKYRHGAHTMPIDTDMVAMLFGPFGDVYRHDRRTPYVAEGYVDIHPSDAREIGVEDGDYVFIDSDPEDRPFRGWQKNKRDYEFSRLLCRARYYPGTPRGVTRMW	LARR-FPYILITGAR------IPSFFHSENRQKGPL--------RERHP-DPLLEINPETAAKKGIKEGDWVRI---------RSPR--------GSCLQRARVTDRVPPGVIAAE	1.107,-11.392,-25.735,4.254,-10.882,-23.623,3.206,-11.270,-19.954,5.073,-9.665,-17.056,7.451,-12.241,-15.464,5.730,-11.444,-12.210,2.149,-11.840,-13.492,0.192,-14.417,-11.381,0.069,-16.739,-14.343,3.820,-16.344,-15.003,4.801,-16.818,-11.311,2.442,-19.344,-9.601,4.724,-19.974,-6.649,4.990,-16.213,-6.108,1.179,-15.904,-6.390,0.792,-18.511,-3.581,2.910,-16.311,-1.263,1.389,-13.033,-2.525,-2.186,-13.…	MLRSPRDPLSAPELARRFPYILITGARIPSFFHSENRQKGPLRERHPDPLLEINPETAAKKGIKEGDWVRIRSPRGSCLQRARVTDRVPPGVIAAEHGWWFPEEEDGGWKRSNIDLLTDNSYETCDPAMGATNLRVLLCDVEKVDGR	2026735	Deltaproteobacteria bacterium
job.pdb	AF-A0A2G1DE70-F1-model_v4 Formate dehydrogenase	15.700	146	86	7	163	306	28	138	1.000	3.151E-04	117	400	175	AELKKTPHPLAKDGYRFVFHTPKY--RHGAHTMPIDTDMVAMLFGPFGDVYRHDRRTPYVAEGYVDIHPSDAREIGVEDGDYVFIDSDPEDRPFRGWQKNKRDYEFSRLLCRARYYPGTPRGVTRMWFNMYGATPGSVEGQKSRED	SEQMEQ-DWS--KEFPTMIVTMRLVNLSGAGMIERTSKYLSHI-------------TP---EMFAHIHPELAAKHGIRDKDDMWLHS-PQ---------------GTKIKIKAYYNYSVTPDRVAMPYNFAGMMQGVDLTHRYPEG	3.155,-3.899,-14.417,0.114,-6.225,-14.746,0.828,-6.107,-18.429,4.102,-8.057,-18.760,3.479,-8.204,-22.539,3.819,-4.397,-22.565,6.951,-4.614,-20.352,8.562,-6.855,-23.027,7.509,-4.514,-25.866,8.366,-1.279,-23.991,11.029,-1.969,-21.332,11.879,0.722,-18.866,15.276,2.506,-18.761,18.620,0.705,-18.249,19.810,0.377,-14.675,21.613,3.512,-13.438,24.717,3.648,-11.256,24.834,6.783,-9.071,21.384,8.088,-9.983,2…	SPRFDLVKKYPTYPDQKNNFRVDVKFKSEQMEQDWSKEFPTMIVTMRLVNLSGAGMIERTSKYLSHITPEMFAHIHPELAAKHGIRDKDDMWLHSPQGTKIKIKAYYNYSVTPDRVAMPYNFAGMMQGVDLTHRYPEGTKPYVNGESSNTITNYGFDVITQIPEFNAGLCRIERA	870501	Malaciobacter molluscorum LMG 25693
job.pdb	AF-A0A6N9CEA5-F1-model_v4 Formate dehydrogenase subunit alpha	14.500	117	63	6	175	288	61	143	1.000	5.438E-04	117	400	184	DGYRFVFHTPKY--RHGAHTMPIDTDMVAMLFGPFGDVYRHDRRTPYV-AEGYVDIHPSDAREIGVEDGDYVFIDSDPEDRPFRGWQKNKRDYEFSRLLCRARYYPGTPRGVTRMWF	NDFPVWLTTGRRLQSYHTRTQ-------------TG----RAQGIDYLLSEEALEVNPADVEGWGLRDGGWCELSS------VRG-----------SVKVKVKSTNRSPRGTVFASF	21.544,-22.099,-19.467,22.436,-19.015,-21.562,22.372,-15.327,-20.566,19.197,-13.461,-21.578,19.868,-11.694,-24.926,18.650,-8.409,-23.545,21.673,-8.385,-21.165,24.340,-9.826,-23.510,26.026,-6.388,-23.791,26.346,-5.930,-19.986,29.445,-6.723,-17.921,30.761,-5.555,-14.534,33.008,-2.861,-16.093,30.072,-1.303,-18.000,27.687,-1.255,-15.012,30.323,0.389,-12.742,29.310,3.793,-14.189,25.566,2.885,-14.043,2…	CSLSPIYAGLDWERIENSEYQWPVPDKDHPGTPRLHEGEFVNGRGIFSIVRYRDPAETISNDFPVWLTTGRRLQSYHTRTQTGRAQGIDYLLSEEALEVNPADVEGWGLRDGGWCELSSVRGSVKVKVKSTNRSPRGTVFASFSFSDVPVNILTGSGYDPITETAELKVCPVRVEPTNDPQLGT	2026781	Candidatus Poribacteria bacterium
job.pdb	AF-A0A661W4H6-F1-model_v4 Dehydrogenase	13.800	324	144	20	64	378	1	198	1.000	4.010E-05	117	400	198	LMMNR--TYPKAVGYEQVADSRPWYTKSGRLEFYRDEDEFIEAG-ENLPVHREPIDSTFYEPNVIVSAPHEALRPAGPEDYGVELSDMSGEIRQGRNVVKAWAELKKTPHPLAKDGYRFVFH-TPKYRHGAHTMPIDTDMVAMLFGPFGDVYRHDRRTPYVAEGYVDIHPSDAREIGVEDGDYVFIDSDPEDRPFRGWQKNKRDYEFSRLLCRARYYPGTPRGVTRMW-----FNMYGATPGSVEGQKSREDGLAKNPRTNYQAMFRSGSHQSATRGWLKPTWMTDSLVRKGLFGQSIGKGFLPDVHCPTGAPRESIVKITKAE	EAVDRCVLFPDTFDMQP-WKQTGFPTPSGKVELY--SSILEYLDYDPLPYYEEPPES--------------------P------------------------FKLPE----VARE-YPLILNTGGNY----MPMFHSEFM----------QKGIGSREKHP-DPLMDIHPDTARGLGIAEGDWAYI---------ETRR--------GRIRQKARYNAGLLPNVVNCQASWWFPETEA-----------NEPNLSG-------VF----ESNANVLTLDDPEWC------DELSGG--------------WCNRALLCRVYRAE	28.932,39.707,-9.228,26.213,37.300,-7.858,23.892,37.293,-10.931,26.301,35.769,-13.517,26.377,32.324,-11.787,22.748,31.185,-12.362,22.393,29.468,-15.707,19.002,28.263,-14.395,17.978,26.309,-17.531,18.310,27.276,-21.212,15.476,29.409,-22.494,15.052,26.640,-25.119,15.132,22.934,-24.187,15.307,20.528,-27.133,12.403,18.204,-26.196,13.703,15.551,-28.686,17.518,15.361,-28.309,17.363,11.615,-29.027,16.67…	EAVDRCVLFPDTFDMQPWKQTGFPTPSGKVELYSSILEYLDYDPLPYYEEPPESPFKLPEVAREYPLILNTGGNYMPMFHSEFMQKGIGSREKHPDPLMDIHPDTARGLGIAEGDWAYIETRRGRIRQKARYNAGLLPNVVNCQASWWFPETEANEPNLSGVFESNANVLTLDDPEWCDELSGGWCNRALLCRVYRAE	2026724	Chloroflexi bacterium
job.pdb	AF-M0IA54-F1-model_v4 Formate dehydrogenase subunit alpha	19.200	125	61	6	175	293	79	169	1.000	2.965E-04	117	400	201	DGYRFVFHTPKY--RHGAHTMPIDTDMVAMLFGPFGDVYRHDRRTPYVAEGYVDIHPSDAREIGVEDGDYVFIDSDPEDRPFRGWQKNKRDYEFSRLLCRARYYPGTPRGVTRMWF----NMYGA	DG-ELVLVTGRVLQHFNSGALTRRSGVLMRMRG----------------EDSLQIHPDDAAARGIEDGATVRVEND------RG-----------EIAVAAEVTPAVRRGTVFATFHYAEPLVNR	5.679,-31.005,-29.100,7.787,-29.876,-26.118,8.220,-26.093,-25.824,11.836,-25.394,-26.905,12.258,-23.262,-23.770,15.621,-21.612,-22.921,17.486,-23.527,-20.302,18.925,-20.386,-18.601,17.581,-17.080,-17.193,19.856,-15.385,-19.683,18.377,-17.378,-22.595,14.882,-16.431,-21.351,15.952,-12.748,-21.206,17.444,-13.066,-24.725,14.045,-14.343,-25.925,12.181,-11.560,-24.033,14.278,-8.777,-25.644,13.523,-10.0…	AGLDAPATPEGVFDELRRVTPIYAGMSYDGIGTGSQRWPFPEGATEGTAILHADAFESGSKTAPLRVVEHVDPADPVADGELVLVTGRVLQHFNSGALTRRSGVLMRMRGEDSLQIHPDDAAARGIEDGATVRVENDRGEIAVAAEVTPAVRRGTVFATFHYAEPLVNRLTGDALDPTAKIPEYKHSAVRVTVEPGAAADD	662480	Haloferax sulfurifontis ATCC BAA-897
job.pdb	AF-A0A2D3WGU4-F1-model_v4 Molybdopterin dinucleotide-binding protein	12.900	362	166	18	34	378	11	240	1.000	1.431E-05	117	400	244	HLQRILDHSSNTKGYDALDLEAKAKKGI-----------PTLMMNRTYPKAVGYEQVADSRPWYTKSGRLEFYRDEDEFIEAGENLPVHREPIDSTFYEPNVIVSAPHEALRPAGPEDYGVELSDMSGEIRQGRNVVKAWAELKKTPHPLAKDGYRFVFHTPKYR--HGAHTMPIDTDMVAMLFGPFGDVYRHDRRTPYVAEGYVDIHPSDAREIGVEDGDYVFIDSDPEDRPFRGWQKNKRDYEFSRLLCRARYYPGTPRGVTRMWFNM-YGATPGSVEGQKSREDGLAKNPRT-NYQAMFRSGSHQSATRGWLKPTWMTDSLVRKGLF--GQSIGKGFLPDVHCPTGAPRESIVKITKAE	AVQAALEKCEQYEPWT---MEKMYKVGGFLLINEKAAKSSPLYSDRPFNSNE--DHLYKMERLETLSGRQTFYVDHELYIKMG--------AATNTGME----------------------------------------------GIRPQSK-DYPYVFMTPHARWSIHSNY---KTSRTLL--------------RLQRGVPAAQVNRVVAEAKGIKDGDTIRI--------YNAL---------GEFYAMAKLSSSAPADGLVLEHGWEPYMY------LKNKGHN-EVVPTALNLLEMADGWGH----------------LKFGGLWDGNQ---------------YAYDGAVNYEKAK	39.943,14.867,-10.780,36.544,16.454,-11.430,33.869,14.769,-9.293,31.555,12.835,-11.673,28.784,12.464,-9.038,28.494,15.318,-6.507,25.079,17.033,-6.982,21.558,15.901,-8.005,22.121,17.815,-11.275,25.309,15.812,-11.949,23.467,12.550,-11.136,20.686,13.460,-13.625,23.303,14.472,-16.238,25.185,11.177,-15.723,21.892,9.219,-15.982,20.958,10.987,-19.264,24.466,10.272,-20.650,24.692,6.615,-19.530,21.116,5.2…	GEVYLGTDKMAVQAALEKCEQYEPWTMEKMYKVGGFLLINEKAAKSSPLYSDRPFNSNEDHLYKMERLETLSGRQTFYVDHELYIKMGAATNTGMEGIRPQSKDYPYVFMTPHARWSIHSNYKTSRTLLRLQRGVPAAQVNRVVAEAKGIKDGDTIRIYNALGEFYAMAKLSSSAPADGLVLEHGWEPYMYLKNKGHNEVVPTALNLLEMADGWGHLKFGGLWDGNQYAYDGAVNYEKAKDVQY	148813	Sulfuricurvum kujiense
job.pdb	AF-A0A7V4IW10-F1-model_v4 Molydop_binding domain-containing protein	14.600	383	176	21	4	379	8	246	1.000	1.267E-05	117	400	246	ARVGHKLAEQTG--DARFADVWKLVDEKRTDAHLQRILD-HSSNTKGYDALDLEAKAKKG----IPTLMMNRTYPKAVGYEQVADSRPWYTKSGRLEFYRDEDEFIEAGENLPVHREPIDSTFYEPNVIVSAPHEALRPAGPEDYGVELSDMSGEIRQGRNVVKAWAELKKTPHPLAKDGYRFVFHTPKYRHGAHTMPIDTDMVAMLFGPFGDVYRHDRRTPYVAEGYVDIHPSDAREIGVEDGDYVFIDSDPEDRPFRGWQKNKRDYEFSRLLCRARYYPGTPRGVTRMWFNMYGATPGSVEGQKSREDGLAKNPRTNYQAMFRSGSHQSATRGWLKPTWMTDSLVRKGLFGQSIGKGFLPDVHCPTGAPRESIVKITKAEP	IEVQHDLARRMGYTEPCF--------QESAEEIIRGALDTDSPRMEGIT---FERLQQEGHIKVGPEPAAGLLAEEGLLRPFVQGL-GFKTPSGKIELY--SEAVRRDGYD-PLPA-------YTPP-----------AESPE----------GS-----------------PDLWHR--YPLQLISPAA----HNFLNSTFA------------NLEWHTRWEKQPRIWIHPKDAAERGIRDGQEVRV-----------WNDR------GEVRLAAEISELAAPGVVWTPTLWWH----------------SRLPKGEGVNVLTS-----------------DRLTDMG--GGS--------------TFHTNLVEIAPADD	-31.403,-2.612,-3.056,-32.529,-5.922,-4.549,-31.972,-8.775,-2.045,-29.070,-6.934,-0.354,-29.157,-7.269,3.464,-27.189,-5.669,6.342,-24.159,-7.621,7.368,-25.588,-7.963,10.921,-28.712,-9.796,9.676,-26.637,-12.115,7.461,-24.375,-12.886,10.465,-27.379,-13.567,12.774,-29.045,-15.860,10.210,-25.756,-17.777,9.824,-25.323,-18.019,13.634,-28.910,-19.323,14.026,-28.346,-21.969,11.306,-25.135,-23.023,13.121,…	MGEARPNIEVQHDLARRMGYTEPCFQESAEEIIRGALDTDSPRMEGITFERLQQEGHIKVGPEPAAGLLAEEGLLRPFVQGLGFKTPSGKIELYSEAVRRDGYDPLPAYTPPAESPEGSPDLWHRYPLQLISPAAHNFLNSTFANLEWHTRWEKQPRIWIHPKDAAERGIRDGQEVRVWNDRGEVRLAAEISELAAPGVVWTPTLWWHSRLPKGEGVNVLTSDRLTDMGGGSTFHTNLVEIAPADD	2033014	Armatimonadetes bacterium
job.pdb	AF-A0A7W0J6F4-F1-model_v4 Molybdopterin-dependent oxidoreductase	13.600	205	87	7	176	378	140	256	1.000	1.058E-04	117	400	256	GYRFVFHTPKY--RHGAHTMPIDTDMVAMLFGPFGDVYRHDRRTPYVAEGYVDIHPSDAREIGVEDGDYVFIDSDPEDRPFRGWQKNKRDYEFSRLLCRARYYPGTPRGVTRMWFNMYGATPGSVEGQKSREDGLAKNPRTNYQAMFRSGSHQSATRGWLKPTWMTDSLVRKGLFGQSIGKGFLPDVHCPTGAPRESIVKITKAE	DYPFILTTGRNLFQYHGGSM-------TRRVAPI---------EKHAGEPYVEINTEDAKKAKIKDGEKIKVSS------RRG-----------QIEIKARVTDRISSGVLFIPM-HYREAAANVITTDALDP------------------------------------------------------HAKTPEFKVCAVKIEKTT	5.408,-14.883,-6.497,6.517,-13.232,-3.224,9.653,-12.515,-1.133,7.943,-14.042,1.950,5.179,-16.504,2.822,2.442,-13.857,3.134,-1.229,-14.462,4.025,-1.937,-14.557,0.272,1.075,-16.811,-0.488,-0.074,-19.294,2.213,-3.318,-19.743,0.218,-1.511,-20.229,-3.131,-1.130,-23.558,-4.966,2.346,-22.432,-6.115,4.766,-19.929,-4.544,7.756,-18.693,-6.579,10.477,-17.081,-4.386,11.285,-13.575,-5.587,14.362,-11.358,-5.10…	QDIFLTETAALADVVLPAACFAEKTGTFINTERKVQLVRKAVEPPGDAREDMWIISELSGRMGHDMKYSSSEEVFEELGSVWPALLGISYNRIRTHGIHWPCPTEDHPGTEYLYKAGFPRGKVSFTPVKYVPPAEVTDSDYPFILTTGRNLFQYHGGSMTRRVAPIEKHAGEPYVEINTEDAKKAKIKDGEKIKVSSRRGQIEIKARVTDRISSGVLFIPMHYREAAANVITTDALDPHAKTPEFKVCAVKIEKTT	2026887	Nitrospirae bacterium
job.pdb	AF-A0A4Q3NDV2-F1-model_v4 Formate dehydrogenase subunit alpha	20.000	130	65	7	168	295	117	209	1.000	3.557E-04	117	400	260	TPHPLAKDGYRFVFHTP-KYRHG-AHTMPIDTDMVAMLFGPFGDVYRHDRRTPYVAEGYVDIHPSDAREIGVEDGDYVFIDSDPEDRPFRGWQKNKRDYEFSRLLCRARYYPGTPRGVTRMWFNMYGATP	RPDT----EYPMVLITGRQLEHWHTGSMT-RRATVLDAIEP---------------DPVALVHPLDLAALGGKPGDVITIAS------RRG-----------EVALYARADESSPRGAVFVPFCYYEAAI	5.354,-16.355,-13.463,6.828,-13.389,-15.442,10.137,-11.798,-16.453,10.744,-8.086,-15.758,12.367,-5.597,-13.375,11.417,-3.979,-10.061,12.729,-0.657,-8.722,13.044,-0.408,-4.934,12.940,2.664,-2.658,16.746,3.053,-2.939,16.509,3.331,-6.781,17.889,-0.197,-7.281,16.540,-1.686,-10.538,16.402,-5.458,-9.835,15.940,-8.402,-12.234,12.743,-10.479,-11.912,12.879,-13.922,-13.584,10.107,-16.374,-14.502,10.339,-1…	EKDGSFTNTDRLVQMGRKAVNPPGEARQDLWIIQEIANRLGCGWDYKHVSEVFDEMRHTMPSIAGITWDRLDREHSVTYPCMKEGDPGQSVVFVEDFPREGGRAKFVPADIIPANERPDTEYPMVLITGRQLEHWHTGSMTRRATVLDAIEPDPVALVHPLDLAALGGKPGDVITIASRRGEVALYARADESSPRGAVFVPFCYYEAAINKLTNAALDPFAKIPEFKYCAIKVSLGGVPPEQDSYGGGQALANSIALAGI	1871071	Comamonadaceae bacterium
job.pdb	AF-A0A3B1BW17-F1-model_v4 Uncharacterized protein	16.000	131	66	7	170	295	170	261	1.000	6.139E-04	117	400	280	HPLAKDGYRFVFH-TPKYRH----GAHTMPIDTDMVAMLFGPFGDVYRHDRRTPYVAEGYVDIHPSDAREIGVEDGDYVFIDSDPEDRPFRGWQKNKRDYEFSRLLCRARYYPGTPRGVTRMWFNMYGATP	ETGEGGSYPFLALIMNSLFHLGPATRR-----SPALN-------------RLEP---GAYVEMNPEDAEEGSFNEGDKVVVESKQ-----------------GSILASLKIKNRSPKGVVFIPINF-ESAP	2.832,4.926,2.223,1.407,6.793,-0.757,2.767,10.168,-0.242,-0.304,12.430,-0.475,-0.295,13.484,-4.131,0.048,17.291,-4.163,-3.228,19.085,-4.609,-3.922,18.671,-8.284,-5.490,16.306,-10.855,-4.225,12.711,-10.446,-4.440,9.661,-12.745,-7.918,8.771,-11.346,-9.240,12.279,-12.139,-7.895,11.713,-15.681,-9.800,8.400,-15.905,-12.985,9.976,-14.448,-12.924,12.851,-16.999,-11.912,10.570,-19.929,-8.538,12.262,-20.5…	FPAFSPPGSNIFDGLSNGTIKALIVAGCDPITYYPDGQYVREAIQNAEFLVVSSSFPSETSVLANITLPSCQIAEREGTYTNNEGRVQLIRKAIDTVGQARPEWEIFADIGARLGLDSYLSCEQIANEIADSVPGYQGLTHDNVSSDGGLVSYPRKGKAKSFQFNTKPVETGEGGSYPFLALIMNSLFHLGPATRRSPALNRLEPGAYVEMNPEDAEEGSFNEGDKVVVESKQGSILASLKIKNRSPKGVVFIPINFESAPAGHLVYRNDPVTRVKISKS	652676	hydrothermal vent metagenome
job.pdb	AF-A0A7W0PGR6-F1-model_v4 Molybdopterin-dependent oxidoreductase	15.500	122	64	5	168	287	220	304	1.000	4.267E-04	117	400	340	TPHPLAKDGYRFVFHTPKY--RHGAHTMPIDTDMVAMLFGPFGDVYRHDRRTPYVAEGYVDIHPSDAREIGVEDGDYVFIDSDPEDRPFRGWQKNKRDYEFSRLLCRARYYPGTPRGVTRMW	EPDS----EYPLVLSTGRTLYHYNSATMTMRESGIT----------------DKQEQPFFEISADDASALGLADGDLARLIS------RRG-----------ELQAATHISDRVFPGLVWMA	-2.251,0.112,-11.967,-2.817,-2.902,-14.291,-3.964,-0.717,-17.122,-0.484,0.738,-17.834,2.963,-0.340,-19.008,6.001,1.573,-17.652,5.919,5.297,-18.124,2.092,5.622,-17.897,1.589,3.960,-21.309,-1.914,2.434,-21.747,-1.828,-1.285,-22.300,-4.862,-1.012,-24.652,-2.781,1.125,-27.088,-1.538,-1.144,-29.937,1.437,1.077,-30.745,2.497,0.848,-27.098,2.069,-2.966,-27.139,4.041,-3.241,-30.431,6.979,-1.290,-28.942,7…	NPSYLPGYQPVDDPEVRQKFFERWGVEVPEATGYRLDQMMSGLHDDRVKALYLIGENPAQTEPNAHHVEEGLGKLEFLISQDIFLQDTARKYANVVLPASSFAEKDGTFTNTERRISRVREAAPLPGEAKGDREIVILMAKALGANWPEYPDAESVWNELADLAPNWNGVRYDRIEENGIQWPVPEIGGPDTPFLHAPAPARPPGKGKFFPVEYQRPIEEPDSEYPLVLSTGRTLYHYNSATMTMRESGITDKQEQPFFEISADDASALGLADGDLARLISRRGELQAATHISDRVFPGLVWMALHFAEQKVNWLTHDVADPLIGTPEFKVSAVRVERAA	1883427	Actinomycetia bacterium
job.pdb	AF-A0A843LJ80-F1-model_v4 Molybdopterin-dependent oxidoreductase	16.200	123	64	5	168	288	295	380	1.000	2.965E-04	117	400	418	TPHPLAKDGYRFVFHTPKY--RHGAHTMPIDTDMVAMLFGPFGDVYRHDRRTPYVAEGYVDIHPSDAREIGVEDGDYVFIDSDPEDRPFRGWQKNKRDYEFSRLLCRARYYPGTPRGVTRMWF	VPDAE----YPFILTTGRCIWQWHTGTMTRRSESLE----------------NEEPTGWIEINPEDAKALNVKDKEMVKA---------TTRR--------GTVNVPARVTKDIMKGVMFMPF	3.774,21.467,20.773,6.187,24.477,21.081,8.749,22.374,22.968,8.619,19.593,20.332,9.113,22.119,17.481,12.093,23.616,19.363,13.602,20.146,19.914,13.095,19.212,16.232,14.423,22.557,14.877,17.523,22.487,17.150,18.457,18.839,16.449,21.782,18.330,14.620,20.024,15.519,12.708,16.290,14.748,12.668,14.249,12.222,10.670,10.503,11.956,10.096,9.300,8.343,10.030,5.669,8.239,8.838,3.109,5.762,7.478,-0.682,5.319,…	LKQAAEWFGKAESACILYSMGITQHTVGVDNVKSCANIQMLTGNLGRPGCGVNALRGQNNVQGACDMGALPVVFTAYQKVIDPAAHKKFADAWGFPDGIAEGKNGYEVTTMMDVLADKPGELKCMYIMGENPMISDPDLHHVEKALKNLEFLVVQDIFLNETAELADVVLPACCYAEKDGTQTSTERRVQMWRKAVNPPGDAKLDWQIIADIAAKMGYAKQFPWKSAEDIFTEMAKLTPSYAGMSYARLNKPEAAHWPCPTAEHPGTPILHKEKFSHPDGLGQFFAVEWKPPAEVPDAEYPFILTTGRCIWQWHTGTMTRRSESLENEEPTGWIEINPEDAKALNVKDKEMVKATTRRGTVNVPARVTKDIMKGVMFMPFHYKECAANVLTNNALDPIA…	2485498	Methanoregulaceae archaeon
job.pdb	AF-A0A1L3GSU9-F1-model_v4 Uncharacterized protein	16.200	117	65	6	171	287	386	469	1.000	8.312E-04	117	400	524	PLAKDGYRFVFHTPKYRHGAHTMPIDTDMVAMLFGPFGDVYRHDRRTPYVAEGYVDIHPSDAREIGVEDGDYVFIDSDPEDRPFRGWQKNKRDYEFSRLLCRARYYPGTPRGVTRMW	ELAKE-YPLTLFA-GLREDPG-----FNSCYMQEGPL--------RNVEP-DPVALLHPKTAQSLGLPSGEWIWVET-----------------THGRLKLLLKHDGAQPEGTIRIP	13.527,-40.494,15.061,13.028,-38.181,12.067,9.330,-38.043,11.120,9.043,-37.128,7.449,6.382,-34.459,6.955,5.065,-35.442,3.515,5.226,-32.455,1.139,1.647,-32.231,-0.205,0.114,-29.056,1.310,1.216,-26.025,-0.733,0.185,-22.529,0.495,-3.410,-21.596,-0.472,-3.537,-17.913,0.606,-4.650,-16.318,-2.711,-8.211,-17.774,-2.860,-8.995,-17.244,0.862,-11.550,-14.521,0.205,-12.552,-14.202,3.901,-16.160,-14.687,2.92…	MRRHINAEKGLWIGRWGIAAGCQSIDFTLYDKEFVENWCVGFEELKERVQEYPLDKVAEITGCDAEEIRKAAVMFATEGPASIPWAVSTDMQKNSTSAIRAQCILRAITGSLKQGAELLGLPHSEFVSVSQIQMHEALPEEKKKIQLGTERYPLLTYTGMSAFEEPSARVYGEENRYFHNMAAFMANPTDMFTAMASEKPYPVKAFFTFASNALMGFANQENALAGLMNQELVVCYDQFINPTAQLADYILPGDHWLERPVVTPNWEGIPFANTSQQVVEPAGEAKDEYYVVRELAIRMGLEEHFPWKDRAELMNYRISPTGKDWEEFQKQFTYPSNIPDYFAPGGVGVATPSGKVELYSSVLEGLGYDPLPYYKEPEQTPISDPELAKEYPLTLFAGL…	1842532	Syntrophotalea acetylenivorans
job.pdb	AF-W4R0V8-F1-model_v4 Assimilatory nitrate reductase large subunit	15.500	116	63	4	175	288	426	508	1.000	8.832E-04	117	400	545	DGYRFVFHTPKY--RHGAHTMPIDTDMVAMLFGPFGDVYRHDRRTPYVAEGYVDIHPSDAREIGVEDGDYVFIDSDPEDRPFRGWQKNKRDYEFSRLLCRARYYPGTPRGVTRMWF	DEFPLYLTTGRVMSHYLTGVQTRKSSTLA----------------ARDFESYMEIHPATAEKFQIKDNILVKIESK------RG-----------SIVVRSRWSETIRKDTVFVPF	2.295,12.379,-8.213,2.926,9.365,-5.886,6.485,8.948,-4.491,5.387,7.052,-1.368,6.757,9.910,0.804,6.517,13.606,-0.042,9.651,14.247,2.108,12.880,12.587,3.326,12.755,9.990,6.155,15.397,12.246,7.794,12.676,14.871,8.461,10.589,12.451,10.616,12.716,13.128,13.778,11.925,16.817,13.456,8.135,16.663,12.897,6.144,18.065,15.867,3.092,15.821,15.287,2.899,12.372,13.633,-0.323,10.588,12.604,0.219,6.820,12.055,-2.…	MDRGFTNSIKEIPHARCLILAGTNIAECQPTIMPYFEKAKENGSFIIAIDPRETTTTKMADLHLKVKPGTDSILANGLLKVIIEENLIDPDFIEERVNGFEEVRDFVGTLDLTDISDLTGVPVEQIIKAAMVFGKEESGMIFTARGIEQQTDGSASVRNFLNLILATGKIGKENSGFGAITGQGNGQGAREHGQKADQLPGYRSIENDEHRQYIADVWGINEKDLPRKGVSAFEMIQKMDEGEIKGLFLMCSNPIVSNPSAEFVKQAIEKLDFFVAVDMFISETARLADLILPATSYLETPGTMTNVEGRVTLREASFPVRGEAKHDWQILCELAEVLGKGEFFTYESPEDIFNELREATRGGIADYSGITYDRLRKEKGILWPCPDVDHPGTERLFVN…	1236973	Alkalihalobacillus akibai JCM 9157
job.pdb	AF-A0A3M1GKB3-F1-model_v4 Molybdopterin oxidoreductase	17.200	116	69	6	177	288	470	562	1.000	3.779E-04	117	400	628	YRFVFHTPKY--RHGAHTMPIDTDMVAMLFGPFGDVYRHDRRTPYVAEGYVDIHPSDAREIGVEDGDYVFIDSD--PEDRPFRGWQKNKRDYEFSRLLCRARYYPGTPRGVTRMWF	YPLQLITYKDILGGQSRTLP-NNYWLS----------------AILPENYILINAETAAKLGFKDGDKAKVVSATCPDGE----WKLPNR--GKIPMVGKIKAVEGIRPGVVAISW	-10.191,27.845,16.906,-7.761,30.004,14.864,-6.117,33.253,16.048,-8.150,35.201,13.433,-11.424,33.826,14.890,-10.648,35.794,18.090,-8.905,38.825,16.500,-5.424,37.823,17.774,-3.662,36.796,14.518,-4.085,34.758,11.292,-4.451,30.997,10.717,-2.348,30.036,13.779,-3.645,27.517,16.290,-4.731,28.793,19.717,-4.062,27.138,23.073,-5.761,28.104,26.345,-3.537,29.007,29.332,-5.069,30.039,32.684,-8.407,30.353,30.8…	LRAKDIGMGGNEFVVVKDGRPVVVGKGPVFGDLEFSGTIKGIKVKTAFTLLKEEAFSRSLSEWAEICGVPENDIVDVAREFTSHGKKASADMYRGPVQHTNGYYNGQAVIALNMLIGSIDHKGGLSKGGGHWHGDGSKLGKPFNLKKMHPGKLSAFGHKLTREKSKYEESTLFKRDGGYPAKRLWYPFSGNVYQEILPSAADGYPYPIKALWIHKGTPGLSIPGANSQLEILADTNIIPLIFATDIVIGDTTMYADYIFPDTAVWERWGTPHTSPDVPQVSSKFRQPTITPLTEVVEVFGEKQHCSMEAVMLAIAERLKLPGFGKNGFGKGWDFTRPEDWFLKMAANLAWGDKKGEAVPDASRDEMKLFIKARRHLAKTVFDPARWEKAVGKENWRKVV…	2026887	Nitrospirae bacterium
job.pdb	AF-A0A174L9H1-F1-model_v4 Formate dehydrogenase H	17.300	127	62	5	168	287	614	704	1.000	2.965E-04	117	400	745	TPHPLAK---DGYRFVFHTPKYRHGAHTMPIDTDMVAMLFGPFGDVYRHDRRTPYVA----EGYVDIHPSDAREIGVEDGDYVFIDSDPEDRPFRGWQKNKRDYEFSRLLCRARYYPGTPRGVTRMW	TPPFESGRPSEQYPLLMSTGRH-ESAFRI------------------SENRQNPYLLELAPRAYLYINPATAEQLGISDGMRVRVQSSA-----------------GSAFAYARFTFGMAQGVVQGV	-17.996,16.772,-34.179,-18.337,20.322,-32.782,-15.461,22.807,-33.201,-14.306,22.887,-29.526,-13.074,19.236,-29.578,-11.302,19.693,-32.950,-9.656,22.890,-31.620,-8.473,20.930,-28.538,-7.081,18.129,-30.768,-5.320,20.830,-32.843,-4.027,22.427,-29.602,-2.538,19.027,-28.614,-0.973,18.762,-32.120,0.441,22.337,-32.080,4.212,22.132,-31.406,4.978,23.642,-28.015,8.705,24.667,-28.067,9.794,21.079,-27.312,13…	MSGKRARFANYLSAARDPTRRAQILDEILAGRHTVSPAAPMSETVPAYTAQPGETVTPTVCFSCHSTCEALVYSESKTGEVLRVEGDPTSPQTRGILCAKGLAARDLLYNPTRLKMPLRRVGARGEGKFEEISWDEALEITADKLLEFRDRYGPQSLALLEGTRRGWSRVYSRFCNLFGAPNHGAAGWAQCLWPRLVDCNLTFGGAQYMEAFDFPNTHCILAWGVNPPTSWGVRAADIMDARMRGAALLVIDPQLSETAAKADLWLQPRPGTDMALALAMIQVIISENLTDVPFVREWTAGFDRVAEQTRAYTPAWAEKVTGVPAEKIVLAARVYAQAKSACLIRGLALDQMHDSVQVCRATSILASITGNIGRPGGNILVSSRDEVSQNTHRFICSDE…	169435	Anaerotruncus colihominis
job.pdb	AF-A0A0L0TAA9-F1-model_v4 Uncharacterized protein	12.800	70	58	1	221	290	83	149	1.000	5.445E-03	117	400	812	AEGYVDIHPSDAREIGVEDGDYVFIDSDPEDRPFRGWQKNKRDYEFSRLLCRARYYPGTPRGVTRMWFNM	VGDRVQVAPRILGVLGAGLREWVRLRVAPGERDAPDPVN---DQGERFAVAKLWASSSVPGNVIQVPTDL	22.319,-52.170,-38.547,20.012,-54.910,-37.114,19.126,-56.321,-33.920,15.393,-56.931,-33.253,13.427,-59.045,-30.780,10.376,-58.531,-29.241,8.006,-58.228,-26.415,4.674,-57.153,-26.640,2.186,-55.459,-27.191,-1.155,-54.281,-28.535,-3.209,-52.447,-30.126,-4.697,-50.934,-33.285,-4.642,-49.143,-36.181,-6.816,-46.642,-37.867,-6.447,-46.031,-41.639,-7.069,-43.029,-43.734,-6.970,-42.970,-47.571,-6.380,-40.…	MVFGSNAAGRTRQNECKSSRSCGDDSNTSCICVMTFGKFRTFWLVVQPRGERYSASSTIMTAITLTAHNWAQNTLGVGANAPVGDRVQVAPRILGVLGAGLREWVRLRVAPGERDAPDPVNDQGERFAVAKLWASSSVPGNVIQVPTDLLISLGCPVGAQLEVIRLDEPLFEAQSLTVSCPVTLTRPYLEYLRQSLLEMDAVACGRVLTLPMQGSPVEVVVTHAKPVSDVAISASTAFALTEATKVVVQGGQRNKAEITPTTSAPSELVIGGLDHQLALIRAMVTSALFRPHEYTRLNLRPPRGLLLYGVPGTGKTLIARVIAHETQCHVILVNGPEIISKYYGETEEKLQAIFDEARAKAPTIIFFDEIDALCPKRDQSPTEMEKRVVATLLTLLDGA…	578462	Allomyces macrogynus ATCC 38327
job.pdb	AF-A0A2W5FTW6-F1-model_v4 Formate dehydrogenase	13.200	211	107	9	173	377	674	814	1.000	3.151E-04	117	400	814	AKDGYRFVFHTPKY--RHGAHTMPIDTDMVAMLFGPFGDVYRHDRRTPYVAEGYVDIHPSDAREIGVEDGDYVFIDSDPEDRPFRGWQKNKRDYEFSRLLCRARYYPGTPRGVTRMWFNMYGATPGSVEGQKSREDGLAKNPRTNYQAMFRSGSHQSATRGWLKPTWMTDSLVRKG--LFG--QSIGKGFLPDVHCPTGAPRESIVKITKA	ISKEYPLIMTSGRLVEYEGGGDETRSNPWLA----------------ELQQDMFVEVNPRDANNAGVRNGEFVWVES-PT---------------KARIKVKALVTERVAPGTVFLPFHFAGWWMG--------QDLLDKYPQGAAPIVRGEA---------------VNTATTYGYDVVTMMQE---------------TKTTLCRISKA	14.624,22.359,-21.927,11.456,20.261,-21.243,10.621,21.313,-17.634,10.417,19.213,-14.435,7.520,17.048,-15.495,9.663,15.482,-18.268,11.393,13.410,-15.527,9.835,10.480,-13.624,11.172,9.485,-10.166,10.390,5.861,-9.203,10.948,5.324,-5.447,11.447,2.212,-3.304,9.376,0.446,-0.624,12.699,-0.985,0.616,13.724,2.607,1.473,13.654,3.512,5.179,10.999,6.081,6.224,13.776,8.712,6.208,14.891,7.709,2.689,11.294,7.52…	ESGPDAVYWIGSSKHSNEQAYLLRKFVSMWGTNNCDHQARICHSTTVAGVANTWGYGAMTNSYNDEQFSKCILFFGSNAAEAHPVSMLHTLHAKENGAKVIVVDPRFTRTAAKADYYFRTRSGSDVAFLMGVLYHIFKNGWEDKEYIRQRVYGMDKVKEEVLTKWTPDKVEDVTGLPEKDVYTVAKLMAENRPSTIVWAMGQTQHTTGNAIVRASCILQLALGNVGVSGGGCNIYRGHDNVQGATDVGPNPDSLPGYYGIAPGSWKHWARVWGVDYEWLKGRFASEAMMTKPGITVSRWFDAVLEKNENIDQDPNLRAVIYWGHAPNSLSRNKDMLEAMKKLDLIVVIDPYPSATAAMAALVRSDGAYLLPAATQFETSGSCTASNRSIQWRERVIKPL…	146939	Azospira oryzae
job.pdb	AF-A0A7V6Y7Z3-F1-model_v4 Formate dehydrogenase subunit alpha	14.000	121	68	6	176	294	34	120	1.000	4.267E-04	116	400	149	GYRFVFHTPKY--RHGAHTMPIDTDMVAMLFGPFGDVYRHDRRTPYVAEGYVDIHPSDAREIGVEDGDYVFIDSDPEDRPFRGWQKNKRDYEFSRLLCRARYYPGTPRGVTRMWFNMYGAT	AWPTVLITGRQLEHWHTGAMTRRSAVLDAL-------------EP---AAVATLAPGELARLGLAPGAALAI---------ETRR--------GRITLAARADPLMPEGMVFVPF-CYVEA	32.457,-0.711,-9.101,32.471,2.338,-11.420,29.902,5.004,-10.391,28.683,5.229,-14.027,27.151,2.160,-15.673,27.549,1.940,-19.483,30.306,4.616,-19.444,31.746,3.314,-22.754,28.836,1.486,-24.440,25.322,0.127,-23.951,24.815,-3.680,-24.042,23.097,-3.408,-27.394,24.273,-4.601,-30.828,24.828,-0.925,-31.792,26.463,0.110,-28.472,23.729,2.820,-28.188,20.689,3.309,-25.942,17.232,2.723,-27.475,14.411,5.209,-26.…	GKDVVFDDRFPTASGRARFRPAVPLPPDEPVDAAWPTVLITGRQLEHWHTGAMTRRSAVLDALEPAAVATLAPGELARLGLAPGAALAIETRRGRITLAARADPLMPEGMVFVPFCYVEAAANLLTNPALDPYGKIPEFKYAACRLAAG	1913988	Alphaproteobacteria bacterium
job.pdb	AF-A0A525PRF5-F1-model_v4 Formate dehydrogenase	14.700	210	110	12	170	377	39	181	1.000	2.061E-04	116	400	181	HPLAKDGYRFVFHTPKYRHGAHTMPIDTDMVAMLFGPFGDVYRHDRRTPYVAEGYVDIHPSDAREIGVEDGDYVFIDSDPEDRPFRGWQKNKRDYEFSRLLCRARYYPGTPRGVTRMWFNMYGATPGSVEGQKSREDGLAKNPRTNYQAMFRSGSHQSATRGWLKPTWMTDSLVRKGLFGQSIGK--GFLPDVHCPTGAPRESIVKITKA	NDFSKD-YPIILTSG--RLVEYEGGGD-ETRSNPWLAELQ-----------QDMFIEINTRDANNLGVRDGAQVWVEG-PE---------------GGKVKVMAMVTDRVESGVAFMPF-HFG-------G--------------------HMEGVDLRERYP-------DGADPYVL-GESTNTAQTYGYDSVTQMQETKATLCKIWTA	1.124,8.338,-23.788,3.725,5.671,-24.075,3.103,2.869,-21.551,5.995,2.042,-19.169,6.005,-0.787,-16.614,6.057,0.224,-12.925,9.349,0.111,-11.144,7.876,-2.703,-9.013,6.020,-5.026,-11.421,5.216,-8.751,-11.193,4.733,-8.578,-15.010,8.497,-8.877,-15.676,7.638,-10.153,-19.188,6.415,-6.627,-20.047,9.635,-4.849,-18.890,11.427,-5.722,-22.175,8.647,-4.138,-24.253,7.884,-1.256,-21.846,11.117,-0.377,-19.954,11.3…	PLHREPLYTNRRDLVADYPTYDDKKFWRVPTMYKSIQENDFSKDYPIILTSGRLVEYEGGGDETRSNPWLAELQQDMFIEINTRDANNLGVRDGAQVWVEGPEGGKVKVMAMVTDRVESGVAFMPFHFGGHMEGVDLRERYPDGADPYVLGESTNTAQTYGYDSVTQMQETKATLCKIWTA	1389011	Sulfitobacter sp. SK025
job.pdb	AF-A0A7C1AXM7-F1-model_v4 Molybdopterin oxidoreductase	15.500	295	128	17	86	379	21	195	1.000	8.820E-05	116	400	195	YTKSGRLEFYRDEDEFIEAG-ENLPVHREPIDSTFYEPNVIVSAPHEALRPAGPEDYGVELSDMSGEIRQGRNVVKAWAELKKTPHPLAKDGYRFVFHTPKYRHGAHTMPIDTDMVAMLFGPFGDVYRHDRRTPYVAEGYVDIHPSDAREIGVEDGDYVFIDSDPEDRPFRGWQKNKRDYEFSRLLCRARYYPGTPRGVTRMWFNMYGATPGSVEGQKSREDGLAKNPRTNYQAMFRSGSHQSATRGWLKPTWMTDSLVRKGLFGQSIGKGFLPDVHCPTGAPRESIVKITKAEP	GTESGKVELY--SAKLEEHGFDPLPFYEEPPES--------------------P------------------------ISTPE----LAKE-YPFILISGG-RKVAYF---------HGYGR-----QIPWLRELIPNPLIEIHHDTAAQLGISDGDWVWVET-PGSRG-------------ERAKLQASVNYGVDPRVVSAD------------SHWWFPERK-DDP---HRGCFES---NINVITYKDPPY-------DNILGCSLI--------------RGPLCRITKVEE	-2.189,40.838,-31.444,0.283,38.153,-30.323,-0.809,34.777,-31.757,-0.229,32.078,-29.117,1.614,29.394,-31.106,0.293,26.107,-29.682,3.429,24.036,-28.794,1.470,20.986,-29.827,3.338,19.175,-32.613,1.644,15.933,-33.733,3.684,13.028,-35.197,6.997,14.023,-33.527,8.037,10.357,-34.075,8.289,10.954,-37.878,11.319,13.227,-37.236,13.339,10.231,-35.935,14.995,7.876,-38.455,15.920,5.684,-35.421,14.116,5.080,-32…	GTVLEFPFQTEKYKKFKKFPGTESGKVELYSAKLEEHGFDPLPFYEEPPESPISTPELAKEYPFILISGGRKVAYFHGYGRQIPWLRELIPNPLIEIHHDTAAQLGISDGDWVWVETPGSRGERAKLQASVNYGVDPRVVSADSHWWFPERKDDPHRGCFESNINVITYKDPPYDNILGCSLIRGPLCRITKVEE	1977087	Proteobacteria bacterium
job.pdb	AF-X1QDQ1-F1-model_v4 Molydop_binding domain-containing protein	15.400	207	85	8	175	379	90	208	1.000	1.058E-04	116	400	208	DGYRFVFHTPK--YRHGAHTMPIDTDMVAMLFGPFGDVYRHDRRTPYVAEGYVDIHPSDAREIGVEDGDYVFIDSDPEDRPFRGWQKNKRDYEFSRLLCRARYYPGTPRGVTRMWFNMYGATPGSVEGQKSREDGLAKNPRTNYQAMFRSGSHQSATRGWLKPTWMTDSLVRKGLFGQSIGKGFLPDVHCPTGAPRESIVKITKAEP	DDYPLILTMERSLYQFHTGTMTRKVKGLNILNG----------------EELVQINPQDAQKLGITDGEGVRVTS------RRG-----------EVMAKSKVTEVSPVGVVTMSFHF-TET------------------RTN---LLTNPALDPVSK---------------------------------IPELKVCAVRVEKAKK	15.666,-13.383,-6.905,16.527,-13.019,-10.638,19.183,-15.781,-10.372,16.627,-18.174,-8.814,14.214,-17.322,-11.665,16.996,-18.058,-14.206,17.813,-21.374,-12.455,14.127,-22.415,-12.565,13.774,-21.401,-16.245,16.933,-23.378,-17.162,15.592,-26.497,-15.375,12.301,-26.131,-17.311,14.349,-26.053,-20.569,14.110,-22.243,-21.032,16.817,-20.437,-23.060,18.295,-16.922,-22.662,18.658,-17.113,-18.842,22.497,-16…	DWWITCQIAKRLGGQGFDFENPSQIMEEIAELTPSYGGISHERLEEGGLQWPCPLDDYPGTPILHTELFTRGKGRFIPLEYKPPMEQPDDDYPLILTMERSLYQFHTGTMTRKVKGLNILNGEELVQINPQDAQKLGITDGEGVRVTSRRGEVMAKSKVTEVSPVGVVTMSFHFTETRTNLLTNPALDPVSKIPELKVCAVRVEKAKK	412755	marine sediment metagenome
job.pdb	AF-A0A6V8PMY6-F1-model_v4 Formate dehydrogenase major subunit	21.600	125	59	5	170	288	98	189	1.000	1.718E-04	116	400	223	HPLAK----DGYRFVFHTPKY--RHGAHTMPIDTDMVAMLFGPFGDVYRHDRRTPYVAEGYVDIHPSDAREIGVEDGDYVFIDSDPEDRPFRGWQKNKRDYEFSRLLCRARYYPGTPRGVTRMWF	RPLAADSTDKEYPFILTTGRKLYQYHTRTMTGRVDGLNYLLG----------------EERIQISPQDAEALELTPEDTVRVTS------RRG-----------SLETKIQITDRVPPGVVCMSF	-8.707,41.446,-19.810,-5.492,39.763,-18.606,-4.213,39.215,-15.082,-0.431,39.249,-15.104,0.430,37.515,-11.833,4.058,38.528,-11.156,6.761,35.993,-12.092,8.444,34.723,-8.978,10.886,32.618,-11.051,11.275,29.557,-8.854,14.112,27.789,-10.700,12.704,24.350,-9.882,15.332,21.981,-11.279,13.786,18.644,-12.247,14.545,15.690,-9.922,17.799,15.136,-11.927,19.271,17.955,-9.760,21.708,15.233,-8.493,23.912,15.846…	AGYYAQSGIFHLKGSFAFAQPARKSCVGRLNWNYNTPAKVWDEIRELTPHYFLGMTIERLEEACLQWPCTSIDHPGTPIMHKGKFSRGIGQFSTVEYRPLAADSTDKEYPFILTTGRKLYQYHTRTMTGRVDGLNYLLGEERIQISPQDAEALELTPEDTVRVTSRRGSLETKIQITDRVPPGVVCMSFHFAESAVNMLTDPAVCNMSVVSGLKVSAVRIEKV	2754717	Candidatus Hakubanella thermoalkaliphilus
job.pdb	AF-A0A1F8MTT6-F1-model_v4 Molydop_binding domain-containing protein	14.700	374	165	22	17	377	34	266	1.000	4.255E-06	116	400	266	ARFADVWKLVDEKR------TDAHLQRILDHSSNTKGYDALDLEAKAKKGIPTLMMNRTYPKAVGYEQVADSRPWYTKSGRLEFYRDEDEFIEAG-ENLPVHREPIDSTFYEPNVIVSAPHEALRPAGPEDYGVELSDMSGEIRQGRNVVKAWAELKKTPHPLAKDGYRFVFHTPKYRHGAHTMP-IDTDMVAMLFGPFGDVYRHDRRTPYVAEGYVDIHPSDAREIGVEDGDYVFIDSDPEDRPFRGWQKNKRDYEFSRLLCRARYYPGTPRGVTRMW-----FNMYGATPGSVEGQKSREDGLAKNPRTNYQAMFRSGSHQSATRGWLKPTWMTDSLVRKGLFGQSIGKGFLPDVHCPTGAPRESIVKITKA	YLWRGLGIRLGQKEYWPWETFEEHIAYRVK----PMGITY---EDFVKVGALMSPLEEK---------KYEKYGFATPSGKFELY--SSILENLGYDPLPFYEEPAES--------------------P------------------------VRTPE----VAKE-YPFILNTGGR-----FMPQHHSEFR---------HKGMGMREKHP-DPLVDINPDDARELGIKEGDWTYI---------ETRR--------GRIKQRAKVTDRIPRGMVNTEASWWFPEMPG-----------KEPSLHG------------VWESNANVLCLDD----PDCCDP-LTGG--------------WQSRALLCKVYKV	17.028,12.921,-6.804,20.423,11.135,-6.643,19.983,9.022,-9.833,18.894,9.252,-13.468,15.443,7.721,-14.005,12.765,6.512,-16.393,9.279,5.553,-15.135,6.326,4.153,-17.140,4.020,4.087,-14.087,4.478,0.326,-13.636,3.866,-0.167,-17.400,0.188,0.685,-16.764,0.362,3.985,-18.699,1.083,4.871,-22.356,3.804,7.347,-21.259,7.381,7.487,-19.924,8.698,10.175,-17.540,12.389,10.596,-16.663,15.506,12.752,-16.379,19.097,1…	MERSYIDTIEDFADFAIGGEKAIEPLGERKEDYYLWRGLGIRLGQKEYWPWETFEEHIAYRVKPMGITYEDFVKVGALMSPLEEKKYEKYGFATPSGKFELYSSILENLGYDPLPFYEEPAESPVRTPEVAKEYPFILNTGGRFMPQHHSEFRHKGMGMREKHPDPLVDINPDDARELGIKEGDWTYIETRRGRIKQRAKVTDRIPRGMVNTEASWWFPEMPGKEPSLHGVWESNANVLCLDDPDCCDPLTGGWQSRALLCKVYKV	1797627	Chloroflexi bacterium RBG_13_52_12
job.pdb	AF-A0A3M1Z143-F1-model_v4 Molybdopterin oxidoreductase	17.200	116	67	4	178	288	118	209	1.000	4.533E-04	116	400	275	RFVFHTPKY-----RHGAHTMPIDTDMVAMLFGPFGDVYRHDRRTPYVAEGYVDIHPSDAREIGVEDGDYVFIDSDPEDRPFRGWQKNKRDYEFSRLLCRARYYPGTPRGVTRMWF	GLQLITYKDILGGHSRTV-----------------GPDY---WLTSITPENKIIINAQTAKELGVEDGDEVKLVSATNKEGIWDLKNG----TKIPVKGKVEVRQGMRPGVVAVSW	25.869,-2.685,-27.128,29.696,-2.640,-27.111,31.696,-5.778,-26.896,32.826,-6.903,-23.433,36.383,-5.824,-22.580,38.988,-8.443,-21.500,38.390,-7.249,-17.997,34.606,-7.722,-18.360,35.248,-11.278,-19.689,37.548,-11.985,-16.693,34.937,-10.682,-14.215,32.199,-12.687,-16.008,34.173,-15.977,-15.680,35.307,-15.271,-12.081,31.714,-14.553,-10.968,30.559,-17.923,-12.460,33.452,-20.171,-11.246,31.242,-21.715,-…	VPDATPEELSIFRKARKHLSKTTFDEVRWSKAVVDQKGNNWFKKVVHVLNKGGRFEDFDKYRNSGDKMPHLVKRQFNIYSEHVALGRHPFTGKRFSGLGIYEPVRGFDGKEIKRSDFGLQLITYKDILGGHSRTVGPDYWLTSITPENKIIINAQTAKELGVEDGDEVKLVSATNKEGIWDLKNGTKIPVKGKVEVRQGMRPGVVAVSWSYGHWAYGAQDVVIDGEVVKGEERRSRGLCPNSVMETDPVLKNVTLEDVIGGSASFYDSKVNLVKV	1898104	Bacteroidetes bacterium
job.pdb	AF-A0A529ZJ03-F1-model_v4 Nitrate reductase	15.300	209	86	9	177	380	201	323	1.000	1.348E-04	116	400	325	YRFVFHTPKYR--HGAHTMPIDTDMVAMLFGPFGDVYRHDRRTPYVAEGYVDIHPSDAREIGVEDGDYVFIDSDPEDRPFRGWQKNKRDYEFSRLLCRARYYPGTPRGVTRM---WFNMYGATPGSVEGQKSREDGLAKNPRTNYQAMFRSGSHQSATRGWLKPTWMTDSLVRKGLFGQSIGKGFLPDVHCPTGAPRESIVKITKAEPG	YPLALNTGRLRDQWHTMTR-------------TGNV---PRLMANAPEPAVDLNPADAAAHQLKDGDLAHLST-----------------RFGFVRARVRVSEAQRRGQAFMPMHWSGQFAARA-------------------------AAGLLSS-------P-------VTDPHSGQ--------------PELKHVPARIVRENTG	-1.031,-12.875,-2.889,-3.006,-15.831,-1.457,-6.310,-13.896,-1.254,-6.259,-13.250,-5.042,-5.304,-16.897,-5.632,-8.317,-17.911,-3.485,-10.494,-15.680,-5.715,-8.953,-17.256,-8.857,-9.689,-20.739,-7.412,-13.264,-19.565,-6.631,-12.851,-20.075,-2.842,-13.454,-16.324,-2.399,-16.692,-15.165,-4.090,-16.779,-11.517,-2.911,-14.116,-8.842,-2.275,-14.430,-5.399,-0.684,-11.439,-3.200,-1.597,-11.208,-0.109,0.65…	VDMFQAVADGRIKALWVMGTNPAVSMPDASRVRAALTKCFVVVSDVTRTDTTRYADVLLPATGWGEKDGTVTNSERRVSRQRPFVPPPGEAMADWRIICEVAARMGFGDAFAYQTPAEIFREHAALSTFENDGQRLFDLGGLADLSDTDYVAFAPRHWPAPDRDERQTRLFADGRFPTPDGRARFVPVRQEATAFTVDADYPLALNTGRLRDQWHTMTRTGNVPRLMANAPEPAVDLNPADAAAHQLKDGDLAHLSTRFGFVRARVRVSEAQRRGQAFMPMHWSGQFAARAAAGLLSSPVTDPHSGQPELKHVPARIVRENTGWA	1871066	Mesorhizobium sp.
job.pdb	AF-A0A447TCW1-F1-model_v4 Nitrate reductase	14.000	114	63	5	176	287	248	328	1.000	4.533E-04	116	400	423	GYRFVFHTPKYR--HGAHTMPIDTDMVAMLFGPFGDVYRHDRRTPYVAEGYVDIHPSDAREIGVEDGDYVFIDSDPEDRPFRGWQKNKRDYEFSRLLCRARYYPGTPRGVTRMW	HYPFRLITGRLRDQWHGMSRTGRVPGLF-------------SHSP---EPELCMHPEDAERRNLSDGDLVRV---------ASKR--------GQWVLPLKTDGDLMRGCVFAA	-2.149,6.579,9.536,-5.208,5.992,11.801,-6.043,2.491,10.473,-4.928,0.634,13.647,-6.897,2.992,15.934,-10.107,2.168,13.980,-9.486,-1.632,14.004,-8.064,-1.950,10.442,-5.989,-5.032,11.431,-7.234,-8.638,11.082,-5.852,-9.393,14.589,-7.392,-6.475,16.557,-10.664,-4.669,17.300,-11.117,-0.886,17.208,-9.509,1.351,19.855,-6.579,-0.982,20.631,-8.841,-3.882,21.712,-7.581,-7.477,21.560,-10.032,-9.706,19.629,-9.0…	MGGREVGGMATMLAAHRDIANPDHRREVAAHWGVPEARLSPRPGLPAVAMFEALARGEIKAVWIVCTNPAHSLPDLAMARQALSRAELVVVQDAFAATDTTAFADILLPAASWGEKEGTVTNSERRVSRVRAAVPPPGEARPDGWIAAEFGRRLAARLHPGEADHFAYADAGQVFDEHRALTVGRDLDMGGLDYRLLEEKGPQQWPLPAGQAEGQARRYVDGVFATDNGQARFHAIDYQPPADKISAHYPFRLITGRLRDQWHGMSRTGRVPGLFSHSPEPELCMHPEDAERRNLSDGDLVRVASKRGQWVLPLKTDGDLMRGCVFAAMHWSRQFLSSGGCNEATIPAVDGLSFQPELKHAAVRVEKAELPWRALAALRHPDLPALQARLAPLLADIDY…	536	Chromobacterium violaceum
job.pdb	AF-A0A7X4CYK6-F1-model_v4 Molybdopterin-dependent oxidoreductase	16.600	114	60	6	175	287	345	424	1.000	9.384E-04	116	400	465	DGYRFVFHT-PKYRHGAHTMPIDTDMVAMLFGPFGDVYRHDRRTPYVAEGYVDIHPSDAREIGVEDGDYVFIDSDPEDRPFRGWQKNKRDYEFSRLLCRARYYPGTPRGVTRMW	DDHPFRLVTAPARNY------LNSSFTETPTSQ-----------RREGRPTVKLRPEDLDAIGAADGARVRI-GNR--R--------------ASIVLHAEAFDGMQRGVAIVE	-2.452,-21.009,-15.774,-2.232,-17.890,-17.998,1.575,-18.076,-18.473,1.280,-21.863,-19.051,-1.299,-21.255,-21.820,0.917,-18.539,-23.378,3.828,-21.029,-23.648,1.531,-23.882,-24.807,-0.230,-21.814,-27.503,2.878,-19.993,-28.833,2.022,-16.561,-27.347,5.211,-16.410,-25.215,7.741,-13.966,-26.753,10.808,-16.243,-26.933,13.096,-13.489,-28.305,12.120,-10.961,-25.610,12.487,-13.683,-22.936,16.000,-14.638,-2…	AVMHILFRDGHADRDYLARYTDCPAELEAHLQSRGPDWAAEITGLSTDEIEAFAALYGRTERAYIRVGYGFTRSRNGSANLHAVSCLPAVAGKWQYHAGGALYSNGGLYPVDATLIRGLDVMDKGTRLLDQSRIGPILTGDVQDIGGGIGNDSGAAGPPVKALFIQNTNPVMVAPESAKVRKGFLRDDLFVCIQEQFMTETAAMADIVLPATTFLEHDDLYIAGGHTYLQVARRVIEPLGECRSNHDVLCGLAQRFGNNHPGFRMTEWEIIDATLKASGLGDADTVADGRWIDCAKTADEMHFRTGFGHPDGRFRFRPDWSTVGRDSARMPALPDHFAVIDAADDDHPFRLVTAPARNYLNSSFTETPTSQRREGRPTVKLRPEDLDAIGAADGARVRI…	1898112	Rhodospirillaceae bacterium
job.pdb	AF-A0A7V8NMG9-F1-model_v4 Formate dehydrogenase subunit alpha	13.400	215	109	9	172	377	336	482	1.000	1.433E-04	116	400	482	LAKDGYR----FVFHTPKY--RHGAHTMPIDTDMVAMLFGPFGDVYRHDRRTPYVAEGYVDIHPSDAREIGVEDGDYVFIDSDPEDRPFRGWQKNKRDYEFSRLLCRARYYPGTPRGVTRMWFNMYGATPGSVEGQKSREDGLAKNPRTNYQAMFRSGSHQSATRGWLKPTWMTDSLVRKG---LFGQSIGKGFLPDVHCPTGAPRESIVKITKA	AVERGVAKQFPLILSSGRLVEYEGGGEETRSNKWLA----------------ELQQTMFIEINPADAADRGIKDGGLVWVTG---------------AENGSKAKVTALVTERVGRGVAWMPFHFGGWFAGQDLRA-------------NYPAGTDPIVL-----GES-----ANTITTYGYDPATGM--------------QEAKVTLCQITAA	-23.553,8.215,3.701,-24.792,4.953,2.084,-28.411,6.199,1.681,-27.173,9.181,-0.377,-25.508,7.011,-3.055,-27.496,6.777,-6.319,-25.970,3.327,-7.037,-24.144,0.772,-4.860,-22.301,-2.150,-6.496,-20.475,-4.638,-4.234,-18.310,-7.174,-6.116,-16.811,-9.838,-3.817,-16.625,-13.656,-3.423,-18.354,-13.068,-0.085,-21.179,-10.627,0.832,-19.276,-7.926,2.626,-20.326,-5.869,5.694,-21.376,-3.168,3.184,-24.288,-5.423,…	GLKALELLVIADPHPTTWASLAVQAGRRDDMYLLPVATQFECRGSRVASNRALQWGEQIVKPIFESKDDLEVIYLMAKKLGLADQMFKNINVEDNLPAAEDVLREMNRGSFSTGYCGQSPERLKSHMAHQADFDMLTQRATTGPNKGDYYGLPWPCWGKPEVKHPGTPLLYNTNLAVMDGGGCFRARFGVEREEKQPDGTTVKVSLLADGSYPKGSEIKDGYPEFTLAVLKKLGWDKDLTEAEMAVINKINPTTTDAVSWSTDLSGGIQRVALIHGCVPYGNAKARMKAFNLPDPIPVHREPIYTPRVELVSKYPTLPDAKQFRLPNTGFSVQKAAVERGVAKQFPLILSSGRLVEYEGGGEETRSNKWLAELQQTMFIEINPADAADRGIKDGGLVWV…	2741543	Candidatus Acidoferrum panamensis
job.pdb	AF-A0A7V4KIN3-F1-model_v4 Formate dehydrogenase subunit alpha	19.500	128	64	5	168	293	398	488	1.000	5.118E-04	116	400	515	TPHPLAKDGYRFVFHTPKYR--HGAHTMPIDTDMVAMLFGPFGDVYRHDRRTPYVAEGYVDIHPSDAREIGVEDGDYVFIDSDPEDRPFRGWQKNKRDYEFSRLLCRARYYPGTPRGVTRMWFNMYGA	LPDK----DYPFILTTGRIREHYHSRTMTGRVKGII----------------DIVGEDFCLINFYDAKKLKLKNGDYVKIFS------RRG-----------ELKIKIKISDKIKQGVVFIPFHFYAN	4.670,1.764,21.220,3.365,-0.094,18.123,0.310,1.415,16.391,-1.542,-0.833,13.923,-4.021,1.109,11.777,-6.079,0.020,8.749,-4.290,-3.373,8.725,-4.976,-7.029,9.524,-1.251,-7.859,9.623,-1.887,-11.363,11.077,-3.885,-12.417,7.996,-1.828,-10.433,5.467,1.783,-10.619,6.798,2.081,-13.475,9.357,5.835,-13.066,9.757,5.394,-9.349,10.554,2.611,-10.342,12.999,5.038,-12.770,14.733,7.594,-9.950,15.173,4.848,-7.725,16…	CIILTGTNVAETQPVTSYRIRKAVERGAKLIIIDPMEISLSDIAYLKIQPNYGTDVFLFNSIAKIIIDEKLYDEKFVKDRVENFDEYIKFMEKFPIENVEKITGVNIDKIKEVAYLYSKSKSSVILWAMGITQHTTGTENVISLSNLALLTGQIGKKGAGLCPLRGQNNVQGACDMGALPTYYPGYFPVEDDYTIRYFKEKWHVEELPNKNGLTVVEIFDSILKGDIKLLYIMGENPFVSDPDIKHVEEALKKVEFLVVQDIFLTETAKYADIVLPAKCSFEKEGTFTNTERRVQKVAKCVEAPYETKDDWEIIKLLAEKFGYKWNYNDSWDILKEINEVVPQYKGITPQRVKNGEKIQWPCPQEDHPGTETLHTTGFKTKSTKGKLIPIEFKHAYELP…	2030800	Elusimicrobia bacterium
job.pdb	AF-A0A1V5DKE1-F1-model_v4 Formate dehydrogenase H	18.100	121	64	5	168	288	409	494	1.000	5.438E-04	116	400	529	TPHPLAKDGYRFVFHTPKYRHGAHTMPIDTDMVAMLFGPFGDVYRHDRRTPYVAEGYVDIHPSDAREIGVEDGDYVFIDSDPEDRPFRGWQKNKRDYEFSRLLCRARYYPGTPRGVTRMWF	VPDQ----EFPLTLSTGR--RLYHYH------------TRTQTGRSQGINDLLGEETADLSAADAREKGISDGERISVKS------RRG-----------EVVVKARITNQVPKGLVWMAF	9.058,-2.760,4.734,11.998,-2.363,7.147,11.955,-5.934,8.591,11.357,-9.583,7.537,8.201,-11.711,7.986,10.536,-14.047,9.950,10.565,-11.393,12.712,6.733,-11.323,12.996,6.386,-14.514,15.110,9.149,-13.285,17.472,7.640,-9.833,18.204,6.749,-8.865,21.779,4.451,-6.024,20.627,2.650,-5.564,17.284,0.704,-2.467,16.185,-1.488,-3.204,13.130,-2.917,0.033,11.655,-5.238,0.367,8.622,-4.767,-3.327,7.716,-6.987,-6.431,…	MTNSFADFKNAKMILVIGSNMTEAHPVAATFVKDAVLSGAQLIVVDPRRTDLVDFASLHVPINVGSDVAFINGVMNVLINENLYDKAYVESCTTGFDELKQKVMEYPPERAAEISGVSPDAIRELARRLASVKPAMLMYTLGITEHTCGVNNVMSCANLQMLLGNVGFECGGVNPLRGQNNVQGACDMGALPNVFPGYQRVDNAEAREKFMKAWNVPSLPDKPGLMMPTMMEGLTTGKIKAFYVFGENLANTEPDIHHVEHCLESAEFLVCQDIFPTETTRFAHVILPAAAWSENDGTFTSSERRVNRVRTASLPPGDAKPNWWIFKELAKRMGHEWASNSAQEIWDNELSVLAPSMAGIKYSRLEEDGIQWPAPSLDHPGTPTLHKNGRFTGGLGVLK…	1811712	Syntrophus sp. PtaU1.Bin005
job.pdb	AF-A0A4Q3HRJ7-F1-model_v4 Formate dehydrogenase subunit alpha	18.400	125	58	4	168	288	395	479	1.000	7.823E-04	116	400	535	TPHPLAKDGYRFVFHTP----KYRHGAHTMPIDTDMVAMLFGPFGDVYRHDRRTPYVAEGYVDIHPSDAREIGVEDGDYVFIDSDPEDRPFRGWQKNKRDYEFSRLLCRARYYPGTPRGVTRMWF	RTGP----RFPLLLTTGRILSQYNVGAQT-------------------RRTENVVWHAEDRLEIHPHDAEQRGIKDGDWIKLASRA-----------------GDTTLRTLITDRVAPGVVYTTF	-0.405,-7.322,10.363,2.947,-5.783,11.529,4.355,-9.044,12.750,4.543,-10.325,9.164,4.490,-7.228,6.940,6.741,-4.990,9.102,8.469,-7.254,11.701,10.971,-4.653,12.773,8.124,-2.197,13.457,6.082,-5.031,15.061,9.074,-5.617,17.414,9.216,-1.931,18.476,5.420,-1.961,18.951,5.647,-5.093,21.177,8.454,-3.362,23.158,6.121,-0.400,23.841,3.158,-2.665,24.736,5.359,-4.381,27.380,5.954,-0.853,28.801,2.199,-0.439,29.456…	NPTDGHPVFGSRLKKRLRQGAKLIVIDPRRTDIVRSPHVEAAFHLPLKPGTNVAVLTALAHVIVTEGLFAEAFIRERCDWSEFEDWAAFVSEDAHSPEATEAYTGVPADLLRGAARLFATGGNGSIYYGLGVTEHSQGSTTVMAIANLAMVTGNLGRPGVGVNPLRGQNNVQGACDMGSFPHELPGYRHISDDATRETFEKLWGVTLNNEPGLRIPNMLDAAVEGTFRGIYIQGEDILQSDPDTKHVSAGLEAMECVVVHDLFLNETANFAHVFLPGSTFLEKDGTFTNAERRINRVRKVMSPKNGLADWEVTQKLAQAMGLPWNYTHPSQVMDEIAATTPSFAKVSYDYLEEMGSVQWPCNEAHPLGSPIMHVDGFVRGKGKFIRTEYVATDERTGPR…	1871070	Oxalobacteraceae bacterium
job.pdb	AF-A0A1L3GHJ8-F1-model_v4 Uncharacterized protein	13.500	118	67	5	171	287	592	675	1.000	6.930E-04	116	400	730	PLAKDGYRFVFHTPKYRHGAHTM-PIDTDMVAMLFGPFGDVYRHDRRTPYVAEGYVDIHPSDAREIGVEDGDYVFIDSDPEDRPFRGWQKNKRDYEFSRLLCRARYYPGTPRGVTRMW	ELAKE-YPLILFA-GLREDSNFQSCYHQPGILRDAEP---------------DPVALLHPKTAQSLGLPSGEWIWVET-----------------THGRLKLLLKHDGAQPEGTIRIP	37.016,-13.289,8.310,33.818,-12.306,6.494,32.603,-9.061,8.113,29.069,-9.250,9.520,26.774,-6.715,7.794,23.657,-4.967,9.078,21.079,-5.103,6.270,17.527,-3.790,5.797,15.533,-6.921,4.902,13.418,-6.214,1.794,11.772,-9.655,1.704,8.681,-7.696,2.763,7.850,-4.001,3.356,8.234,-3.658,7.160,12.014,-3.596,6.564,13.442,-5.360,9.636,17.181,-4.698,10.058,18.945,-8.092,10.057,22.514,-9.419,10.210,24.006,-11.100,7.…	MASKKHVVCQSCDINCVVEAEVKADGKIQTKSISEPHPTTPPNSICMKSVNADTIRTHKDRVLYPLKNVGSKRGEQRWERISWDQALDEIAEKLKKIIAKYGPESLGVSQTEINQQSEYGTLRRFMNLLGSPNWTAAMYMCIGNTAGVHRVTHGSYSFASFADSNCLLFIGKNLSNHNWVSQFNDLKAALKRGCKLIVLDPRRTKVAEMADIWLPLRYGTDAALFLGMINVIINEQLYDKEFVENWCVGFEELKERVQEYPLDKVAEITGCDAGEIRKAAVMFATESPASIPWAVSTDMQKNSCSAIRAQCILRAIVGSFVNGAEILGAPHSDLVPISKIQMHEALPEEKKKLQLGTETYPFLTYTGMSALEEPSERVYGVKYFHNMGAFMANPTALFT…	29542	Syntrophotalea acetylenica
job.pdb	AF-A0A7C1Q061-F1-model_v4 Twin-arginine translocation signal domain-containing protein	13.000	123	75	3	165	287	830	920	1.000	7.363E-04	116	400	967	LKKTPHPLAKDGYRFVFHTPKYRHGAHTMPIDTDMVAMLFGPFGDVYRHDRRTPYVAEGYVDIHPSDAREIGVEDGDYVFIDSDPEDRPFRGWQKNKRDYEFSRLLCRARYYPGTPRGVTRMW	MERSPA-----QYDLYLVTFKLIEFKQARGTQLPLVA----------------ELAPRQRLWMNPATAQARGIREGDEVWVESHNAVTG-----------ETKRIKVRVTLTQAIRPDTVGLP	-12.011,49.035,14.260,-14.651,50.102,12.845,-18.421,49.499,12.414,-21.441,50.450,11.953,-24.795,51.058,10.760,-27.848,50.117,11.213,-31.102,48.502,12.541,-33.018,46.549,14.113,-35.824,44.914,16.235,-36.048,42.220,18.701,-38.318,39.628,20.236,-40.010,36.151,20.393,-42.040,33.618,21.235,-44.629,30.834,21.568,-46.767,28.343,21.745,-48.989,25.158,21.653,-52.074,23.461,20.704,-55.190,21.893,19.268,-56…	MTCPDRSGAACAPGAVGACPATPCAAAAPSWRRARHRRAMLLYEHFPTAASREREQRPTDRNPGIGQPRDTRSDARIERGRAGGGIAPAGAARLLLASAGRAIGGTEEMHGNITRRGFLKGGVAVGGAVAAAHFLYGGVETLVGTSPASGAAPELSEELVPTVCWIGKQDCGILARRVGGRVVKLEGNPAHPRNAGTLCPKGIAQISALYDPNRVRTPLIRTNEKGVPGQFRQATWDEALGLVAERIKAARAKNPKLVLWQKGRSKAEPFYDTAFVATLGAEKLHHGAFCSDAGYRACEYTVGLNGVLHPDYRHTRYVLHWGYNLTNAGGNKLCWITYPRQWLEAKANGARAVVIDPRLHGVGPHTDDWLPVRPGSDLALALALCHEVISQGAIDVEYL…	2026724	Chloroflexi bacterium
job.pdb	AF-A0A535ENK7-F1-model_v4 Formate dehydrogenase	10.100	207	95	7	175	379	13	130	1.000	2.630E-03	115	400	134	DGYRFVFHTPKY--RHGAHTMPIDTDMVAMLFGPFGDVYRHDRRTPYVAEGYVDIHPSDAREIGVEDGDYVFIDSDPEDRPFRGWQKNKRDYEFSRLLCRARYYPGTPRGVTRMWFNMYGATPGSVEGQKSREDGLAKNPRTNYQAMFRSGSHQSATRGWLKPTWMTDSLVRKGLFGQSIGKGFLPDVHCPTGAPRESIVKITKAEP	DEFPIRLTTGRRLDSFNTGV-------------QTGEYTSPLRE-----REALLLSPADASRLGIASGEVVRVSS------RRG-----------SIDVPVRIEASLRPGLAFMTLHFPDQVSTNVLTIDAT------DPKSG------------------------------------------------TAEFKASAIRVDKLGA	7.474,4.214,-29.878,7.405,3.508,-26.117,6.962,-0.237,-25.499,4.697,-1.254,-22.599,6.570,-2.625,-19.572,4.643,-4.259,-16.685,5.469,-3.352,-13.146,8.831,-4.623,-12.078,7.367,-6.154,-8.894,5.498,-9.106,-10.462,2.563,-10.799,-8.732,3.056,-14.469,-7.765,1.161,-17.137,-5.799,3.348,-16.056,-2.831,2.609,-12.314,-3.337,-0.798,-12.381,-5.038,-2.053,-8.903,-4.114,-1.036,-5.600,-5.732,-0.328,-2.769,-3.239,-0…	AVEFEPPVDELTDEFPIRLTTGRRLDSFNTGVQTGEYTSPLREREALLLSPADASRLGIASGEVVRVSSRRGSIDVPVRIEASLRPGLAFMTLHFPDQVSTNVLTIDATDPKSGTAEFKASAIRVDKLGAKVTA	2026724	Chloroflexi bacterium
job.pdb	AF-A0A2U2MY76-F1-model_v4 Formate dehydrogenase subunit alpha	17.200	122	62	6	168	287	18	102	1.000	4.817E-04	115	400	154	TPHPLAKDGYRFVFHTPKY--RHGAHTMPIDTDMVAMLFGPFGDVYRHDRRTPYVAEGYVDIHPSDAREIGVEDGDYVFIDSDPEDRPFRGWQKNKRDYEFSRLLCRARYYPGTPRGVTRMW	LPDA----EYPLVLNTGRQLEHWHTGVM-----TRRSLALD-----------ALAPEARVEVHPDDAERLGIADGDWTRLTS------RRG-----------SVQVQAKVTDDVALGTLFLP	25.422,10.605,-30.966,24.105,9.726,-34.383,20.863,11.811,-34.214,18.551,8.718,-34.406,16.416,6.911,-31.796,17.567,3.453,-30.630,15.054,0.579,-30.577,15.918,-1.916,-27.801,13.985,-5.195,-27.261,12.674,-5.729,-23.766,12.252,-9.086,-21.982,9.603,-9.612,-19.264,11.270,-10.155,-15.870,9.531,-11.664,-12.815,8.696,-9.405,-9.855,11.054,-10.091,-6.920,8.317,-10.263,-4.243,5.532,-12.509,-5.605,2.650,-13.85…	PIGRGRFVPAELGEAPDLPDAEYPLVLNTGRQLEHWHTGVMTRRSLALDALAPEARVEVHPDDAERLGIADGDWTRLTSRRGSVQVQAKVTDDVALGTLFLPMHFREAAANLLTSPELDPYGKIPEFKICAVRLERLATPHGEIAQHNDTSDTA	2182432	Spiribacter sp. E85
job.pdb	AF-A0A848FI03-F1-model_v4 Uncharacterized protein	18.900	111	62	5	179	289	7	89	1.000	9.971E-04	115	400	154	FVFHTPKYRHGAHTMPIDTDMVAMLFGPFGDVYRHDRRTPYVAEGYVDIHPSDAREIGVEDGDYVFIDSDPEDRPFRGWQKNKRDYEFSRLLCRARYYPGTPRGVTRMWFN	MNLQCDGVRGDV-NHPVNV----------GRLGRSEALNRLVPGAYVEIHPDDAKRLDIALGDWVEV-SSA--R--------------GRWEGPALVVDTVRPGELFIPFH	12.311,-13.348,5.233,9.003,-13.718,3.357,9.168,-14.161,-0.449,8.689,-11.140,-2.588,5.644,-11.246,-4.879,5.153,-9.509,-8.253,2.149,-7.123,-8.249,0.912,-4.006,-10.108,1.133,-0.652,-8.262,-1.603,1.865,-9.115,-0.982,5.516,-8.143,-3.931,7.883,-8.740,-5.130,11.455,-8.249,-8.575,10.665,-7.152,-10.108,7.512,-5.992,-13.629,8.971,-6.444,-14.384,9.303,-2.708,-17.198,11.785,-2.032,-16.017,11.580,1.626,-12.40…	MQPRQDMNLQCDGVRGDVNHPVNVGRLGRSEALNRLVPGAYVEIHPDDAKRLDIALGDWVEVSSARGRWEGPALVVDTVRPGELFIPFHFGRGHQAANQHTTYARDPVSQQTQFKSSPVALRRLSSGQPQPGLIERQRDLQGLDTQPYAAREVR	2728836	Azohydromonas caseinilytica
job.pdb	AF-A0A0K9ICS5-F1-model_v4 Formate dehydrogenase	19.200	114	57	5	177	288	62	142	1.000	8.312E-04	115	400	176	YRFVFHTPKY--RHGAHTMPIDTDMVAMLFGPFGDVYRHDRRTPYVAEGYVDIHPSDAREIGVEDGDYVFIDSDPEDRPFRGWQKNKRDYEFSRLLCRARYYPGTPRGVTRMWF	YPLVLSTGRRLYHYHTRTQ-------------TG---RSGGLNDLLGEETADISLDDAAKLGIANGEKIRVAS------RRG-----------KVEVTARVTKEVPPGMVWMAF	14.650,-15.727,-26.990,14.493,-12.172,-25.531,15.877,-9.979,-28.356,15.277,-6.869,-26.350,17.848,-8.213,-23.813,20.459,-9.486,-26.314,22.788,-6.580,-25.389,22.437,-7.217,-21.607,25.630,-9.033,-20.562,26.862,-9.388,-16.948,30.027,-7.442,-17.908,27.866,-4.433,-18.944,25.744,-4.214,-15.744,28.569,-4.192,-13.143,28.166,-0.402,-12.635,25.002,1.679,-13.231,23.178,-1.186,-14.989,21.365,-0.847,-18.328,17…	LAPQLAGIKFRRIQRDGLQWPVPDENHLGTAFLHKDGCFTCGLGNFKPVDWTPAAEVADEEYPLVLSTGRRLYHYHTRTQTGRSGGLNDLLGEETADISLDDAAKLGIANGEKIRVASRRGKVEVTARVTKEVPPGMVWMAFHFRENCANWLTNPVYDPVSQTAEYKACAVKISKL	1348163	Desulfocarbo indianensis
job.pdb	AF-A0A4Q3XAW6-F1-model_v4 Formate dehydrogenase subunit alpha	13.000	230	102	10	168	391	43	180	1.000	2.965E-04	115	400	180	TPHPLAKDGYRFVFHTPKY--RHGAHTMPIDTDMVAMLFGPFGDVYRHDRRTPYVAEGYVDIHPSDAREIGVEDGDYVFIDSDPEDRPFRGWQKNKRDYEFSRLLCRARYYPGTPRGVTRMWFNMYGATPGSVEGQKSREDGLAKNPRTNYQAMFRSGSHQSATRGWLKPTWMTDSLVRKGLFGQSIGKGFLPDVHCPTGAPRESIVKITKAEP----GGLGAEGLWRPA	RPDV----DYPFVLITGRQLEHWHTGSMT-RRAAVLDAIEP---------------IPTASMNGAELRKLGVDQGDTITV---------RSRR--------GEVALMVRRDDGTPPGAVFIPFAYYEAA--------------------------------------------ANVLTNAAL--DPFGK---------IPEFKYCAVNVSRGGTPAIVNGFSRSEEPEPA	22.034,17.235,-23.186,21.110,13.747,-21.890,21.975,10.528,-23.782,19.299,7.793,-23.785,20.705,4.245,-23.633,21.551,2.231,-25.613,24.464,4.312,-26.724,27.066,2.346,-28.707,29.802,5.013,-29.169,30.822,8.526,-28.032,29.249,9.956,-31.220,25.971,8.009,-30.768,23.073,10.331,-29.796,21.552,7.312,-28.053,18.237,5.524,-28.681,14.959,6.835,-27.166,13.181,3.683,-28.380,14.264,0.027,-28.038,13.284,-2.991,-30…	SSVTYPCLSDDDPGQPMVFLDDFPTPDGRVKLVPADIIPANERPDVDYPFVLITGRQLEHWHTGSMTRRAAVLDAIEPIPTASMNGAELRKLGVDQGDTITVRSRRGEVALMVRRDDGTPPGAVFIPFAYYEAAANVLTNAALDPFGKIPEFKYCAVNVSRGGTPAIVNGFSRSEEPEPA	1869227	bacterium
job.pdb	AF-A0A2P0QP51-F1-model_v4 NAD-dependent formate dehydrogenase alpha subunit	12.100	206	90	7	176	379	45	161	1.000	3.151E-04	115	400	187	GYRFVFHTPKY--RHGAHTMPIDTDMVAMLFGPFGDVYRHDRRTPYVAEGYVDIHPSDAREIGVEDGDYVFIDSDPEDRPFRGWQKNKRDYEFSRLLCRARYYPGTPRGVTRMWFNMYGATPGSVEGQKSREDGLAKNPRTNYQAMFRSGSHQSATRGWLKPTWMTDSLVRKGLFGQSIGKGFLPDVHCPTGAPRESIVKITKAEP	KFPLILTTGRILSQYNVGAQTRRTENNA-----------------WHSEDRLEIHPHDAEDRGLKTGDWVGIKS-----------------RVGETVLRALVSDRVQPGIVYTTFHFPES-GANVITTDNS--------------------------DWAT--------------------------NCP--EYKVTAVQVSKVNQ	12.849,14.162,-27.329,12.771,10.630,-25.832,15.937,9.547,-24.005,18.202,7.949,-25.208,19.252,10.675,-27.540,22.754,10.434,-29.056,23.950,12.180,-32.256,22.700,9.143,-34.236,19.352,9.369,-32.358,19.117,13.191,-32.379,15.286,13.060,-32.533,15.320,10.617,-29.559,14.602,6.882,-29.273,10.812,6.300,-29.079,11.141,2.518,-29.316,13.882,0.614,-27.452,15.489,-2.588,-28.814,14.023,-2.265,-32.350,17.192,-3.7…	IQWPCYDEASIGTPIMHEQTFMRDNGKGLFMLTEYVATEERVTKKFPLILTTGRILSQYNVGAQTRRTENNAWHSEDRLEIHPHDAEDRGLKTGDWVGIKSRVGETVLRALVSDRVQPGIVYTTFHFPESGANVITTDNSDWATNCPEYKVTAVQVSKVNQTSEWQEEYQAFSDKQLDLLAQGSQHD	77133	uncultured bacterium
job.pdb	AF-A0A843D8W5-F1-model_v4 Formate dehydrogenase subunit alpha	18.200	115	61	5	175	288	71	153	1.000	6.930E-04	115	400	189	DGYRFVFHTP-KYRHGAHTMPIDTDMVAMLFGPFGDVYRHDRRTPYVAEGYVDIHPSDAREIGVEDGDYVFIDSDPEDRPFRGWQKNKRDYEFSRLLCRARYYPGTPRGVTRMWF	EEYPIWLTTGATIWH----WPSGSMTRRCEQLDKDA-----------PTAWLEMNVKDAEKYGVKDGETVVLYS------RRG-----------EVEVAARVIPDIKEGVFFMPF	19.052,-17.530,-20.781,17.303,-18.561,-24.049,13.933,-17.156,-22.884,15.595,-13.806,-22.076,17.525,-13.838,-25.393,14.178,-14.266,-27.188,12.597,-11.523,-25.020,15.423,-9.020,-25.738,15.202,-9.868,-29.475,11.565,-8.649,-29.441,11.835,-5.891,-26.774,14.034,-3.041,-28.133,14.455,-1.510,-24.695,16.107,-4.780,-23.518,18.079,-5.469,-26.735,21.397,-4.533,-24.970,20.781,-6.530,-21.746,22.882,-9.733,-21.…	EDVFNEMRGITPQYAGITYAKLEGDGIQWPCPTEDHPGTAILHINEFAGMPEGKAALEAVEHREPAEVVDEEYPIWLTTGATIWHWPSGSMTRRCEQLDKDAPTAWLEMNVKDAEKYGVKDGETVVLYSRRGEVEVAARVIPDIKEGVFFMPFHFTEARANLVTNTAYDPVSRTPEFKVCAVNIRKKEA	2682607	Methanocorpusculaceae archaeon
job.pdb	AF-A0A0D7Q248-F1-model_v4 Formate dehydrogenase	18.600	123	60	4	168	288	43	127	1.000	8.832E-04	115	400	189	TPHPLAKDGYRFVFHTPKY--RHGAHTMPIDTDMVAMLFGPFGDVYRHDRRTPYVAEGYVDIHPSDAREIGVEDGDYVFIDSDPEDRPFRGWQKNKRDYEFSRLLCRARYYPGTPRGVTRMWF	RTGP----RFPLLLTTGRILSQYNVGAQTRRTENV-----------------VWHAEDRLEIHPHDAEQRGVRDGDWVRLKSRA-----------------GETTLRALLTDRVAPGVVYTTF	24.269,17.368,-26.862,21.996,14.343,-26.133,20.786,15.042,-22.548,19.386,11.552,-21.722,19.999,8.241,-23.539,17.685,5.201,-23.570,19.382,1.909,-22.721,20.075,-0.176,-24.836,22.896,1.915,-26.180,25.688,0.134,-28.131,27.704,0.475,-31.383,24.544,-0.406,-33.364,22.414,2.138,-31.427,24.913,4.828,-30.305,22.120,7.309,-29.655,20.234,4.658,-27.616,17.094,2.614,-28.318,13.950,4.717,-27.683,11.576,2.034,-2…	ELGSVQWPCNEKAPEGTPIMHIGGFVRGKGKFIITEYIATDERTGPRFPLLLTTGRILSQYNVGAQTRRTENVVWHAEDRLEIHPHDAEQRGVRDGDWVRLKSRAGETTLRALLTDRVAPGVVYTTFHHPDTQANVITTEFSDWATNCPEYKVTAVQISPSNGPSDWQKAYDEQARHSRRIAPVVEAAE	1619233	Bradyrhizobium sp. LTSPM299
job.pdb	AF-A0A7K4B1E2-F1-model_v4 Formate dehydrogenase subunit alpha	18.600	123	62	7	177	296	92	179	1.000	5.118E-04	115	400	208	YRFVFHTPKY--RHGAHTMPIDTDMVAMLFGPFGDVYRHDRRTPYVAEGYVDIHPSDAREIGVEDGDYVFIDSDPEDRPFRGWQKNKRDYEFSRLLCRARYYPGTPRGVTRMWFNMY-GATPG	YPFTMMTGRLIFHYHTRT-----QTGRSAALHYE-----------VPDSYVQINNEDAKRLGINQGDKIVITS------RRG-----------KTETVARVTDEIGPGVLYMT--MHFADGVN	25.897,5.955,-3.872,25.306,2.318,-4.996,27.870,2.439,-7.847,30.494,4.012,-5.532,29.886,1.349,-2.859,30.285,-1.406,-5.493,33.569,0.197,-6.654,34.813,0.355,-3.032,33.946,-3.373,-2.773,36.175,-4.018,-5.850,33.226,-4.728,-8.211,33.465,-3.815,-11.925,30.768,-2.553,-14.336,29.506,0.268,-12.057,30.857,3.066,-14.321,27.285,4.281,-14.952,27.386,8.088,-14.487,23.792,8.667,-15.615,20.348,7.096,-15.234,20.45…	IISELAKKMGLKGFDLPTAKDVWDDMRNCTPNMFGATYEKLEKPESICWPCPTEDHPGTPILHIGKFSTADGKGNLFGIEYRPPAEVADAEYPFTMMTGRLIFHYHTRTQTGRSAALHYEVPDSYVQINNEDAKRLGINQGDKIVITSRRGKTETVARVTDEIGPGVLYMTMHFADGVNNLTNTALDPMSKMPELKHCAVKVEKAGGK	2184052	Methanomicrobiales archaeon
job.pdb	AF-A0A6N7FX77-F1-model_v4 Formate dehydrogenase subunit alpha	17.600	125	64	5	166	288	83	170	1.000	5.438E-04	115	400	209	KKTPHPLAKDGYRFVFHTPKY--RHGAHTMPIDTDMVAMLFGPFGDVYRHDRRTPYVAEGYVDIHPSDAREIGVEDGDYVFIDSDPEDRPFRGWQKNKRDYEFSRLLCRARYYPGTPRGVTRMWF	KELPDA----EYPFVLNTGRLLQHWHTGSMTRRSYALD----------------AIAPQAEVYVNPDDAAELGLADGDLATVAS------RRG-----------EITLHVTLSHRESRGNIFIPF	17.238,-17.960,-10.149,19.919,-19.201,-12.614,20.906,-22.115,-10.322,17.278,-23.315,-10.413,17.093,-22.859,-14.213,20.306,-24.927,-14.586,18.843,-27.689,-12.368,15.814,-27.699,-14.722,18.200,-28.196,-17.697,18.153,-24.540,-18.872,21.529,-23.160,-20.034,21.387,-19.785,-18.255,24.826,-18.106,-17.884,24.527,-14.553,-16.545,27.605,-13.273,-14.650,26.122,-9.843,-13.777,22.886,-7.804,-13.738,24.325,-6.…	VQDLARRLGLDWDYHSPADVFEEMVPLMPDYTNLTYDNLGSYGKLYPNPDPELSDGTVVLFDDRFNTADGLAHLVPAEWLPAKELPDAEYPFVLNTGRLLQHWHTGSMTRRSYALDAIAPQAEVYVNPDDAAELGLADGDLATVASRRGEITLHVTLSHRESRGNIFIPFHFREAAANLLTIDEIDPVGKIPEFKFCAVRISPAGRSAS	1872138	Actinophytocola sp.
job.pdb	AF-A0A522DPR6-F1-model_v4 Nitrite reductase	17.000	123	65	8	168	288	104	191	1.000	4.267E-04	115	400	236	TPHPLAKDGYRFVFHTPKY--RHGAHTMPIDTDMVAMLFGPFGDVYRHDRRTPYVAEGYVDIHPSDAREIGVEDGDYVFIDSDPEDRPFRGWQKNKRDYEFSRLLCRARYYPGTPRGVTRMWF	AP-PAHRDG-TLTLITGRLLEHYQSGT-----QTRRVAELSLAQ-----------PNARAEIHPATATQLGIGDGEWVEL-SNE-----RG-----------TVRCRAALTTDIRHDTVFLPF	0.654,-10.879,-19.120,-1.273,-11.358,-22.411,-4.740,-9.973,-23.236,-7.327,-12.592,-22.239,-10.532,-10.804,-23.378,-11.668,-7.682,-25.260,-12.631,-4.604,-23.245,-16.333,-3.649,-22.987,-17.651,-1.315,-25.613,-16.479,2.288,-25.053,-13.648,1.370,-22.631,-10.155,2.710,-23.512,-6.679,1.602,-22.405,-4.287,3.947,-20.560,-1.996,3.936,-23.651,-4.925,5.089,-25.841,-5.719,7.849,-23.309,-2.060,9.017,-23.300,-…	RRQAMDAPAGVRSELWIFHELARRLAAPSTFSTEPAEVFDELCRATTGGLADYSGLSYELLDTEAPAYWPYPVGSNGTPRMFLDRFAHADGRARIVAVKPVSSAPPAHRDGTLTLITGRLLEHYQSGTQTRRVAELSLAQPNARAEIHPATATQLGIGDGEWVELSNERGTVRCRAALTTDIRHDTVFLPFHFPEAERANILTEEATDPISGMPEFKRTIVRVRAMSAIEKEAALA	1915057	Salinibacterium sp.
job.pdb	AF-A0A4Q6F791-F1-model_v4 Formate dehydrogenase subunit alpha	15.700	127	71	6	168	294	164	254	1.000	7.823E-04	115	400	284	TPHPLAKDGYRFVFHTPKYRHGAHTMPIDTDMVAMLFGPFGDVYRHDRRTPYVAEGYVDIHPSDAREIGVEDGDYVFIDSDPEDRPFRGWQKNKRDYEFSRLLCRARYYPGTPRGVTRMWFNMYGAT	RPDV----EFPLVLITG--RVLEHWH------------TGSMTRRSAVLDAIEPVPTISINGRELARLGLQAGEMAVLQS------RRG-----------EVQCRLRRDDGTPDATVFMPF-AFVEA	-6.779,-2.558,1.285,-9.556,-0.196,0.105,-11.891,1.961,2.238,-15.333,0.649,2.947,-14.454,-3.034,2.508,-18.165,-3.977,2.186,-18.519,-1.725,-0.866,-15.161,-2.901,-2.280,-16.195,-6.588,-1.873,-19.617,-5.990,-3.490,-17.930,-4.147,-6.374,-15.376,-6.962,-6.928,-18.064,-9.707,-6.618,-20.258,-7.860,-9.156,-17.603,-8.194,-11.897,-18.483,-10.520,-14.803,-14.835,-11.666,-14.753,-12.041,-11.133,-12.179,-8.420…	SDPDLNHAREALASLEHLVVQDIFMTETAWLADVVLPATAWPEKSGTVTNTDRMVQLGRKAIEPPGDAKPDLWLIQQMAARLGVQWNYAGADSGVAAIYEEMRQAMHGAIAGISWQRLEREGSVTYPCLSDEDPGQPIVFTERFPTDDGRVHLVPAGLVPADERPDVEFPLVLITGRVLEHWHTGSMTRRSAVLDAIEPVPTISINGRELARLGLQAGEMAVLQSRRGEVQCRLRRDDGTPDATVFMPFAFVEAAANLLTNPALDPFGKIPEFKYCAVRLRRTA	1926873	Xanthomonadaceae bacterium
job.pdb	AF-A0A3N5LE25-F1-model_v4 Uncharacterized protein	17.600	113	62	4	175	287	233	314	1.000	6.930E-04	115	400	346	DGYRFVFHTPKYRHGAHTMPIDTDMVAMLFGPFGDVYRHDRRTPYVAEGYVDIHPSDAREIGVEDGDYVFIDSDPEDRPFRGWQKNKRDYEFSRLLCRARYYPGTPRGVTRMW	EDYPMQVIF--TRHAANW------------MPGGWSSRDEILRRESIEAFINVSPQDLEEKGIKSGGRVKLLT-----PDG------------AAVFPARGDSRVPRGLLVLA	-8.922,-25.209,-22.156,-10.207,-23.375,-19.061,-8.676,-20.998,-16.702,-9.193,-17.273,-17.096,-12.008,-15.920,-14.899,-13.833,-13.142,-16.768,-14.507,-10.308,-14.288,-16.426,-7.437,-15.928,-18.366,-6.788,-19.168,-15.409,-4.703,-20.499,-13.185,-7.736,-21.269,-13.394,-9.328,-24.690,-10.301,-9.725,-26.921,-6.634,-9.807,-26.602,-6.781,-8.256,-30.103,-4.892,-5.449,-31.937,-7.105,-2.800,-30.213,-5.642,-…	SDSAVVIGERWLTAGRHAVERTLQLVQAAALLGAEDRIFVAAGEANSAGLFDLLPDAEADLTRMARLLDGDASGISVLLVCGDDLLRAAPYRAGLQKALASVETIVEIDRFPGEVCRLADVVLPSAAFGELDGTVTNMLGTVQRWRRVVPPPGDARPERDWFGLIARRLGDDAWPRTPFEWWTTEPALDSPYRVDRLTPLYQGTDWVQWPFREEEEPLALVPPRSSVCSPVSEDYPMQVIFTRHAANWMPGGWSSRDEILRRESIEAFINVSPQDLEEKGIKSGGRVKLLTPDGAAVFPARGDSRVPRGLLVLAEVPGDNELPKSVLAVSDSGVAFQPVACRLEKV	1978231	Acidobacteria bacterium
job.pdb	AF-A0A7Y2UL52-F1-model_v4 Molybdopterin-dependent oxidoreductase	24.700	117	53	6	175	288	252	336	1.000	3.779E-04	115	400	370	DGYRFVFHTPKY-RHGAHTMPIDTDMVAMLFGPFGDVYRHDRRTPYVAEGYVDIHPSDAREIGVEDGDYVFIDSDPEDRPFRGWQKNKRDYEFSRLLCRARY-YPGTP-RGVTRMWF	EEYNFWLNTGRVIEHWH---------------TGSMTRRVPVLHNAVPSSYVEIHPEDAADLGVVNGDLVKIIS------RRG-----------ELTMPAQINGRGVPVRGMVFVPF	6.075,4.168,-2.043,7.603,5.348,-5.358,8.506,1.787,-6.452,4.928,0.391,-6.772,3.944,3.220,-9.147,7.228,3.108,-11.120,7.467,-0.703,-11.532,3.805,-0.814,-12.661,2.538,-3.237,-9.952,-1.016,-1.843,-10.371,-3.784,-3.717,-12.246,-3.976,-1.082,-15.041,-0.176,-0.611,-15.319,2.852,-2.094,-17.032,6.437,-1.101,-16.122,5.916,1.305,-18.983,2.513,2.893,-19.623,-0.875,1.094,-19.280,-2.417,-2.236,-20.379,-5.191,-0…	CGTVREVGTLTHKLPHGVVMNENDRQMAAEIWQVPVENIDPKPSYHTVEMFRALDRGDIKFMWIQVTNPMVTMPNLRRYRDGALKDDRFVVVSDVYPTPTTDVADVILPAAMWIEQEGMFGNSERRTQHFAQIVDPPGEAMSDTWQIIEVAKRLGFEKQFPWSQDNYIEPIWEEYRRFHTGPKHEMAPYTVLAERSGVQWPFVDGRETRWRYNPAYDPACKNGKDFDFYGKKDNRAWIWARPYEPAAESPDEEYNFWLNTGRVIEHWHTGSMTRRVPVLHNAVPSSYVEIHPEDAADLGVVNGDLVKIISRRGELTMPAQINGRGVPVRGMVFVPFFDESYLINEVTLDAFCPISKQPDYKKCAVRLEKA	2053546	Desulfofustis sp.
job.pdb	AF-A0A833UXA6-F1-model_v4 Nitrate reductase	15.700	209	85	6	176	379	246	368	1.000	1.124E-04	115	400	376	GYRFVFHTPKYRHGAHTMPIDTDMVAMLFGPFGDVYRHDRRTPYVAEGYVDIHPSDAREIGVEDGDYVFIDSDPEDRPFRGWQKNKRDYEFSRLLCRARYYPGTPRGVTRM---WFNMYGATPGSVEGQKSREDGLAKNPRTNYQAMFRSGSHQSATRGWLKPTWMTDSLVRKGLFGQSIGKGFLPDVHCPTGAP--RESIVKITKAEP	EYPLILNTGRIR--------DQWHTMTRTGL------SANLSSHKAEPFCEIHPNDALKYGVKDGELVEIKS-----------------AWGLCVLRAVLSDNIRRGQIFAPIHWNDQFASD-------------------------------------------------------ARIGKVVNPVVDAISGEPEFKHTPVMIQPFYT	-0.673,-2.832,16.610,-4.306,-2.786,17.841,-6.809,-0.005,17.082,-6.298,3.484,18.553,-2.482,3.184,18.888,-2.717,0.277,21.370,0.164,-2.221,21.410,-0.865,-5.780,20.461,1.951,-7.316,22.567,0.605,-5.655,25.762,-1.986,-7.884,27.546,-3.622,-4.889,29.180,-4.086,-3.320,25.726,-5.543,-6.616,24.424,-7.973,-6.709,27.393,-8.882,-2.997,26.982,-9.818,-3.415,23.289,-11.530,-6.790,23.877,-13.617,-5.291,26.726,-14.…	MLAAHLDLENPHHQQLVQTFWNSPTIAQQVGLKAVDLFEAVEQGKIKAIWIMATNPVVSLPNADQVKRALTQCDFVVVSDICKDTDTTAFADVLLPALGWGEKDGTVTNSERRISRQRAFLAAPEQAKADWWSVSQVAKKLGFSGFDFENSHEIFKEHAQLSAYQNQRLSSCSETDTFRYFNLAGLTGLSFQQYQTLALVQWPILDSEHQQDVAQLFSSGQFSHTNAHAKFIATTAIDPVRSTTHEYPLILNTGRIRDQWHTMTRTGLSANLSSHKAEPFCEIHPNDALKYGVKDGELVEIKSAWGLCVLRAVLSDNIRRGQIFAPIHWNDQFASDARIGKVVNPVVDAISGEPEFKHTPVMIQPFYTQWQGMFYV	106648	Acinetobacter bereziniae
job.pdb	AF-A0A3A4QJ51-F1-model_v4 Formate dehydrogenase subunit alpha	17.200	116	61	4	175	288	296	378	1.000	6.522E-04	115	400	413	DGYRFVFHTPKY--RHGAHTMPIDTDMVAMLFGPFGDVYRHDRRTPYVAEGYVDIHPSDAREIGVEDGDYVFIDSDPEDRPFRGWQKNKRDYEFSRLLCRARYYPGTPRGVTRMWF	DEYPLYLTTGRVLYQYHTGTMTRKTEGLN----------------EKAPANFIEISAADAEKFGLTDGEMVKIAS------RRG-----------EIVSKLSVSEKAVSGTVFMPF	-3.018,12.276,22.889,-4.676,10.690,25.943,-1.166,9.452,26.934,0.430,10.586,30.243,3.060,13.223,29.816,5.587,11.190,31.851,5.274,8.179,29.499,5.854,10.398,26.416,9.064,11.819,27.976,10.229,8.342,29.078,9.672,6.692,25.656,11.388,9.648,23.888,14.453,9.273,26.168,14.472,5.473,25.677,14.429,5.821,21.857,17.084,8.605,21.852,19.502,6.708,24.161,19.217,3.347,22.347,22.404,2.059,20.645,20.160,1.122,17.705…	TGIPAADIVEIARLYAKARAASIVYCMGITQHTTGTDNVKSLANLAMLCGHLGKPGTGVNPLRGQNNVQGACDMGGLPNVYTGYQKVIDAAVREKMEKAWDVTGLSDKNGLTVTEMVPKAHTGEIKALYIIGENPLVSDPDLNHAEKCFHHLDFLVVQDIFMTETAQVADVVFPTTCFAEKDGTFSNTERRVQRVRKAVNGPGSVRDDWKVTCDIATRMGYPMHYPDSRAIFEEIAAVTPSYAGITYDRIADVGIHWPCPTVQHKGTPVLHTQQFTHGKGVFHAIEFIPPAEKTDDEYPLYLTTGRVLYQYHTGTMTRKTEGLNEKAPANFIEISAADAEKFGLTDGEMVKIASRRGEIVSKLSVSEKAVSGTVFMPFHFAEAAANKLTNAALDPVSKI…	2049433	Desulfobacteraceae bacterium
job.pdb	AF-A0A7Y4X985-F1-model_v4 Molybdopterin-dependent oxidoreductase	14.600	123	66	5	168	288	302	387	1.000	3.779E-04	115	400	426	TPHPLAKDGYRFVFHTPKY--RHGAHTMPIDTDMVAMLFGPFGDVYRHDRRTPYVAEGYVDIHPSDAREIGVEDGDYVFIDSDPEDRPFRGWQKNKRDYEFSRLLCRARYYPGTPRGVTRMWF	EPDNE----FPYYLTTGRTLAHYQSGTQTRRVEKLT----------------EMVSECYAEMHPDLARQYGLNDGVHVTL---------ATRR--------GTATLRVKLSNGIRRDTIFVPF	-3.480,17.993,19.218,-4.159,17.053,22.864,-0.341,17.043,23.344,1.131,19.435,25.973,2.953,22.372,24.501,6.029,21.726,26.684,6.420,18.237,25.150,6.207,19.674,21.596,8.924,22.257,22.415,11.073,19.553,24.061,10.801,17.282,20.978,11.712,20.215,18.667,14.789,21.006,20.807,15.822,17.317,20.955,15.645,17.045,17.130,17.484,20.393,16.622,20.384,19.306,18.889,20.784,15.861,17.254,23.898,15.355,15.076,21.880…	TGVPEAQLAELAHLLARANTAMIISGRGSEQQAQGVNNTLAWINVALALGLVGKPNSGFGTLTGQGNGQGGREHGQKADQLPGYRKIDDPAARKHVAAVWGIDESEIPGPGKSAYELMSALGGEIKTLLTFGFNFAVSAPDANAVRERIKQLDFFCVSDFFLSETAQFADVVLPAAQWAEEEGTMTNLEGRVIRRRRAMAPLGDARTDDDVLCELARRLGRGQFFEYANSEAIFNELARATAGGVADYAGITYDKIDELQGVHWPCPEKNHPGTPHLFRTSFATASGKAKFHAVRHLAPAEEPDNEFPYYLTTGRTLAHYQSGTQTRRVEKLTEMVSECYAEMHPDLARQYGLNDGVHVTLATRRGTATLRVKLSNGIRRDTIFVPFHWGGNQSANALT…	1978231	Acidobacteria bacterium
job.pdb	AF-A0A499VMH4-F1-model_v4 Uncharacterized protein	23.300	120	58	5	175	291	287	375	1.000	3.557E-04	115	400	430	DGYRFVFHTPKYRHGAHTMPIDTDMVAMLFGPFGDVYRHDRRTPYVAEGYVDIHPSDAREIGVEDGDYVFIDSDPEDRPFRGWQKNKRDYEFSRLLCRARYYPGTPRGVTRM---WFNMY	DDFPFVLNTGRVQHQWHT-----------LTKTGKVAKLNKLNP---GPFVEVHPRDAAALGVVDGDSVEVAS------RRG-----------RAVLPAVVTDRVQPGCCFAPFHWNDLF	-9.870,-4.084,1.217,-12.182,-6.913,2.399,-10.521,-9.675,0.308,-6.793,-8.877,0.486,-6.183,-7.693,4.076,-6.638,-11.252,5.418,-4.383,-14.229,6.274,-6.093,-15.878,3.246,-5.881,-12.833,0.909,-4.053,-14.752,-1.864,-6.543,-17.658,-1.685,-9.600,-15.350,-1.631,-8.211,-13.747,-4.817,-7.677,-17.190,-6.432,-11.288,-18.158,-5.582,-12.567,-14.955,-7.250,-10.398,-15.672,-10.336,-11.734,-19.278,-10.462,-15.291,-…	MGLNQSTHGTWNTNALVNLHLATGAICRPGSGPLSLTGQPNAMGGREMGYMGPGLPGQRSVLVDEERAFVEELWELAPGTIRADGVGRGTVEMFRKMADGDIKACWIICTNPVASVANRKTVIEGLEAAEFVVTQDVFADTETNAYADVVLPGALWTESPGVLVNSERVLTLARPVVEPPGEATADWRLIAAVAREMGYTEGFAYESAEQVFEEIKRAWNPKTGWDLRGVTYERLRSTPVQWPAARADGPARNPVRYVADGLVFPTASGRAVFHARPHLPAAELPDDDFPFVLNTGRVQHQWHTLTKTGKVAKLNKLNPGPFVEVHPRDAAALGVVDGDSVEVASRRGRAVLPAVVTDRVQPGCCFAPFHWNDLFGEYLSINAVTSDAVDPLSFQPEFK…	33903	Streptomyces avermitilis
job.pdb	AF-A0A2M6YM75-F1-model_v4 Formate dehydrogenase subunit alpha	16.200	123	64	6	168	288	313	398	1.000	4.016E-04	115	400	438	TPHPLAKDGYRFVFHTPKY--RHGAHTMPIDTDMVAMLFGPFGDVYRHDRRTPYVAEGYVDIHPSDAREIGVEDGDYVFIDSDPEDRPFRGWQKNKRDYEFSRLLCRARYYPGTPRGVTRMWF	VPDR----DYPFVLSTGRRLYHYHTRTQ-------------TG---RAVGMNQLLGEETADLAPVDAAAMGIANGEIIRL---------RSRR--------GEVKVKARLTDEVLPGTVWTAF	7.047,30.910,5.585,3.732,29.488,4.265,4.052,26.435,6.550,4.766,28.748,9.540,1.647,30.846,8.793,-0.400,27.632,8.420,0.752,25.959,11.680,0.270,29.220,13.654,-3.479,28.761,12.979,-3.249,25.299,14.672,-2.627,26.004,18.360,-2.571,22.817,20.481,-5.764,24.055,22.123,-7.499,24.199,18.717,-6.009,20.834,17.686,-7.062,19.134,20.975,-10.738,19.624,19.983,-9.972,17.899,16.645,-7.793,14.960,17.772,-9.079,14.39…	DELKQKVMAYSPERVADICGIDPELIRTTARRLASVKPVMLCYTLGITEHTCGVNNVLTVANLQMLLGNMGVECGGVNPLRGQNNVQGACDMGALPNVFPGYQAVTNPELREKFAKAWGVKDLPGKPGLMLPQMMEGLVTKKIRAFYIFGENLANTEPDIRKVEHELASAEFIVCQDIFQTETTRFAHVIFPAAAWSENDGTFSNSERRVSRVRTASPPPGLAKPNWWIFKQIAKRMGHEWLSDSARELWDNEISVLAPSMKGIKYSRLENNGLQWPCPNEDHPGTCFLHQGGEFTCGLGRFRAVEWTPPAEVPDRDYPFVLSTGRRLYHYHTRTQTGRAVGMNQLLGEETADLAPVDAAAMGIANGEIIRLRSRRGEVKVKARLTDEVLPGTVWTAFH…	1974095	Syntrophobacteraceae bacterium CG07_land_8_20_14_0_80_61_8
job.pdb	AF-A0A257H5P6-F1-model_v4 Formate dehydrogenase	14.200	211	110	8	172	377	360	504	1.000	8.301E-05	115	400	504	LAKDGYR---FVFHTPKY--RHGAHTMPIDTDMVAMLFGPFGDVYRHDRRTPYVAEGYVDIHPSDAREIGVEDGDYVFIDSDPEDRPFRGWQKNKRDYEFSRLLCRARYYPGTPRGVTRMWFNMYGATPGSVEGQKSREDGLAKNPRTNYQAMFRSGSHQSATRGWLKPTWMTDSLVRKGLFGQSIGKGFLPDVHCPTGAPRESIVKITKA	IADKVYEKFPLIMTSGRLVEYEGGGEETRSNPWLA----------------ELQQEMFIEINPKVAAEKGIRNGERAWV-STPTGA---------------RLNVQAMVTERVGPDTVFMPFHFSGRWQG--------EDMLAYYPAGAAP------------------------IVRGEAINTATTYGY--DSVTMMQETKTTVCNVERA	-22.095,-6.438,-5.886,-18.669,-6.252,-4.175,-15.576,-8.494,-4.360,-13.267,-8.742,-1.318,-10.079,-10.265,-2.779,-7.210,-10.768,-0.293,-8.661,-7.890,1.777,-9.525,-7.739,5.491,-12.674,-5.763,6.539,-11.415,-5.461,10.087,-8.722,-3.157,8.616,-11.466,-0.750,7.374,-13.221,1.831,9.614,-16.945,2.044,10.466,-17.538,-1.713,10.806,-21.193,-1.226,11.900,-22.002,0.718,8.710,-19.885,-1.782,6.734,-21.942,-4.763,8…	GVVFWGHAPNSQTRGLEMKRAMDKLDLLVVIDPYPSATAAMAAMPGKDEDKNPNRAVYLLPAATQFETSGSCTASNRSLQWREKVIEPLWESRSDHMIMQQFADKLGFGKELSKNFKMQKVKGMDEPMPEDILREINRSVWTIGYTGQTPERLKAHMRNMHLFDVKTLRSKGGIDKETGYDTTGDYFGLPWPCWGTAELKHPGSPNLYDTSKHVMDGGGNFRANFGVEREGKSLLAADGSHSLGADITTGYPEFDHVLVKKLGWWDELTEAEQKAAEGKNWKTDSSGGIIRVVMKNHGCHPFGNAKARAVVWNFPDAIPQHREPLYGTRPDLAAKYPTHDDKKAFWRLPTLYKTVQQKNIADKVYEKFPLIMTSGRLVEYEGGGEETRSNPWLAELQQE…	2015566	Burkholderiales bacterium PBB4
job.pdb	AF-A0A6L9IUH2-F1-model_v4 Molybdopterin-dependent oxidoreductase	19.500	123	60	6	168	288	429	514	1.000	3.779E-04	115	400	551	TPHPLAKDGYRFVFHTPK--YRHGAHTMPIDTDMVAMLFGPFGDVYRHDRRTPYVAEGYVDIHPSDAREIGVEDGDYVFIDSDPEDRPFRGWQKNKRDYEFSRLLCRARYYPGTPRGVTRMWF	QPDE----EYPLILSTGRVLYHYHSSTM-----TRRSQPLDWRE-----------PGGFVEIHPDDAAVADVQPDDRVTLTS------RRG-----------SVQAQARISQRVPPGTVFLAF	-7.627,-5.710,-4.462,-9.975,-8.669,-5.053,-12.936,-6.455,-6.146,-13.570,-3.177,-8.039,-13.797,0.375,-6.568,-17.306,0.844,-8.034,-18.689,-2.124,-6.034,-17.871,-0.352,-2.724,-21.085,1.756,-3.024,-23.251,-1.401,-3.029,-21.679,-3.186,-0.014,-23.737,-3.997,3.107,-20.679,-3.612,5.382,-17.353,-1.813,4.813,-14.542,-2.764,7.226,-11.669,-0.222,7.005,-8.360,-0.864,8.770,-4.929,0.825,8.784,-6.164,3.327,6.152…	MTNSIREMRDADCIFITGSNTAEAHPVISYEIIRAVQRGAHLVIVDPRRIPLVDHATLFLQIKPGTDIYVFLAIMHTIIREGWADADFINARTEGYDEFAAVLEEYTPERAALMSGVPVEQIEAAARIYALGERASGDSVYAEPRGHSMILYAMGITQRSNGTDMVKTLANLAMLCGHMGKPSTGVNPLRGQSNVQGACDLGCLVNVFPGYQRVTDAEKREALADAWDVATLPDEVGLTIVEAMHAATEGQVRAVYVMGENPMMSDPNTSHVEHALRGLDLLVVQDIFLSETAQLAHVVLPAKSSLEKHGSFTNTERRVQLLTPVINSPGDALPDWQITAELAARLDARLGQSRLPDYWRFESAEAVFDELARVTPIYRGMTYDRLAGVGLQWPCPTPD…	2026724	Chloroflexi bacterium
job.pdb	AF-A0A7C5SFA2-F1-model_v4 Molydop_binding domain-containing protein	18.200	214	113	12	168	379	365	518	1.000	6.513E-05	115	400	562	TPHPLAKDGYRFVFHTPKYRHGAHTMPI-DTDMVAMLFGPFGDVYRHDRRTPYVAEGYVDIHPSDAREIGVEDGDYVFIDSDPEDRPFRGWQKNKRDYEFSRLLCRARYYPGTPRGVTRMWFNMYG-ATPGSVEGQKSREDGLAKNPRTNYQAMFRSGSHQSATRGWLKPTWMTDSLVRKGLFGQSIGKGFLPDVHCPTGAPRESIVKITKAEP	EPPP----GFDFHLVT--YRRVYHAQGRTICNPWLQ---------------GIEPEGFVELNTADGERLGIRTGDYVRVES-P---------------DGVIIAGRARLTEGMRPGVVGAP-HSYGHWEMGS--NDANTINGN------------AVPFDKARSKGVLL-----NHVMK---LDPVLGDVTLQDKVGGAASFYDSPVRVSKASG	-14.872,-7.200,1.167,-18.643,-7.945,1.423,-20.042,-4.561,0.253,-18.055,-4.735,-3.026,-19.245,-8.339,-3.490,-22.894,-7.276,-2.945,-22.502,-4.436,-5.496,-20.820,-6.878,-7.928,-23.612,-9.462,-7.404,-26.220,-6.747,-8.129,-24.427,-6.026,-11.441,-24.501,-9.779,-12.219,-28.235,-10.002,-11.372,-29.086,-6.835,-13.363,-27.060,-8.130,-16.368,-25.215,-4.761,-16.490,-21.722,-6.161,-17.187,-20.071,-4.618,-20.2…	AYNVFAISLLNVLNGNFDWKGGNSVGGSHWHEMGGKVAGQVSLKSVPGGNSPSGVPISRHGVDYEKDAPNLHARDGYPAKRPWFPFVKYWNYQEILPSIKDEYPYGVDVLIMYWNDMLYSTPAARDVGEAVMADEKKIPHIIAFDILIGETSKWADYILPDTTWLERWSTPHVAPAILTKASGFRQPLVGTFSEEVIGGATRKFYVSPFSRGNVAQDYWLGTQDATGPQLLEDILIALGGRLGIPGVGPGAFDISQAASGYDWRGDLYSAWDWYLNVLNNFSVETGGQVTVDEILAKGGLFEPLTGSPNDPNVAYDGDYLAHAYKGILHLYIEDLATTRDSMTGETFDPLPRYAPVRDLLDNPVEPPPGFDFHLVTYRRVYHAQGRTICNPWLQGIEPE…	1978231	Acidobacteria bacterium
job.pdb	AF-A0A194AGA2-F1-model_v4 Formate dehydrogenase subunit alpha	16.300	214	85	12	168	379	431	552	1.000	1.058E-04	115	400	562	TPHPLAKDGYRFVFHTPK--YRHGAHTMPIDTDMVAMLFGPFGDVYRHDRRTPYVAEGYVDIHPSDAREIGVEDGDYVFIDSDPEDRPFRGWQKNKRDYEFSRLLCRARYYPGTPRGVTRMWFNMYGATPGSVEGQKSREDGLAKNPRTNYQAMFRSGSHQSATRGWLKPTWMTDSLVRKGLFGQSIGKGFLPDVHCPTGAPRESIVKITKAEP	VPDA----EYPLYLTTGRSRYHFHTGTMTRRSRGLD-------------RMAP---AERVEIHPDDAKDLGLTDGDLVRIVS------RRG-----------SVTARCVLTDRSAPGLVFATF-HFSEVP--I------------------------NRLTSA-------------ITDN-------------DSGIP--AFKECAVRVEKVVA	-0.370,-8.125,-3.406,0.310,-11.471,-1.652,-2.867,-11.909,0.450,-5.464,-10.820,-2.134,-3.681,-12.722,-4.931,-3.694,-15.840,-2.697,-7.466,-15.405,-2.134,-8.748,-14.188,-5.530,-5.849,-14.790,-7.970,-4.943,-11.080,-8.338,-3.785,-8.428,-5.835,-5.187,-5.445,-7.803,-8.325,-3.507,-6.868,-11.385,-5.570,-7.859,-13.618,-2.610,-8.877,-13.437,0.892,-10.379,-13.313,4.061,-8.259,-16.425,5.196,-10.208,-18.392,2.…	MAGLAAALGSGAMTNSMDELEETDCILVAGSNTTTTHPLIAAKIRRAVERKGAKLIVVDPRKVELVRFAHGWLRPRPGTDVAWINGMLHFIFSEGLWDPSFVHEHCVGLEQLRETVRAYSPDKVEQLTGIPADDLVRAALVYARSPRAMILYTMGITQHEYGTDNVKSLANLGLACGQVGRPGTGINPLRGQNNVQGACDMGALPNVLPGYVPVGSDAVQARFGDVWGVGASLPGHPGLPATRMFTAARSGDVKAMYIMGENPVLSEADGNHVLKGLEQLDFLVVQDLFLTETARHAHVVLPGVSFAEKNGTFTNTERRVQRVRRGISPRNGFQSEWKIIAQLAENILRHRGNTGQLRAWSHDSAWDVFEEIRQTVPAYAGISYGRLEEEGGLQWPCPD…	1592317	Desulfoplanes formicivorans
job.pdb	AF-A0A519IZ38-F1-model_v4 NAD(P)H-nitrite reductase	17.500	120	64	6	168	287	404	488	1.000	1.059E-03	115	400	584	TPHPLAKDGYRFVFHTPKYRHGAHTMPIDTDMVAMLFGPFGDVYRHDRRTPYVAEGYVDIHPSDAREIGVEDGDYVFIDSDPEDRPFRGWQKNKRDYEFSRLLCRARYYPGTPRGVTRMW	PLTP----EHPLILTTGRIR--------DQWHTR---SKTGKV---NKLNQHISESYLEINPADAKARNIADNDVIEVLS------LRG-----------NVRVKAKFSGDIKAGVVFMP	-2.820,9.689,-1.517,-4.785,9.440,-4.819,-8.346,8.244,-4.001,-9.593,9.809,-7.193,-7.947,6.900,-9.058,-7.292,4.257,-6.388,-10.679,4.575,-4.587,-12.963,6.324,-7.132,-16.218,5.336,-5.502,-15.007,6.707,-2.149,-13.647,9.861,-3.845,-17.038,10.478,-5.576,-18.552,10.634,-2.059,-15.983,13.311,-1.092,-16.786,15.225,-4.334,-20.541,15.078,-3.571,-19.847,16.140,0.041,-17.795,19.181,-1.123,-20.541,20.054,-3.673…	ANPAWCHPILWRRVEAAKEKNPSLKIIVSDPRKTQTCSLADVHLQLNPGTDITLHHAIGRCLIEDGKVDQDFINDCTNGYEKYKSTVFEKSIVEAAIICGVNENDIHLAASFIGNAKGFITMWTMGLNQSVIGTHKNLSLINLNLITGHIGKPGSGPFSLTGQPNAMGGREVGGLSNLLPAHRNLTNESHRNEVEKFWQIPLGTINAKPGLTATEMFEELNTGKLKAVWILCTNPLISLPDVRIAEAGLKKAKFVVVQDISNKVETLKYADVVLPAAAWAEKEGTMTNAGRYISYLSKIVEAPGEAIPDAEIICHFAKKMGYKGFDFENCAAIYAEHAALTAGTHIDISGLNYAILKEKGAVQWPYPKEEKGFGTARLFTDHQFYTPDQKANIQSFGDE…	472	Acinetobacter sp.
job.pdb	AF-A0A420Z3W1-F1-model_v4 4Fe-4S Mo/W bis-MGD-type domain-containing protein	16.400	67	39	1	221	287	556	605	1.000	1.831E-02	115	400	645	AEGYVDIHPSDAREIGVEDGDYVFIDSDPEDRPFRGWQKNKRDYEFSRLLCRARYYPGTPRGVTRMW	EIPQVFIHPKLAKENGILNKAIVLLKSAS-----------------GELVAEAVLSDTIREDTISIT	6.943,37.930,5.466,6.145,35.559,2.551,8.382,32.466,2.138,8.343,29.656,-0.464,9.593,26.257,0.770,10.336,23.366,-1.622,9.200,20.092,0.026,7.839,16.619,-0.901,4.730,14.691,0.138,5.664,12.101,2.782,2.269,10.343,2.540,1.975,6.720,1.327,1.448,7.497,-2.387,3.397,6.322,-5.494,3.620,9.860,-6.772,5.436,11.492,-3.775,4.614,14.880,-5.261,7.109,17.747,-5.180,5.361,20.705,-3.483,5.923,24.466,-3.203,4.562,25.52…	MVERVITTSAIDCPDNCGIIATVKDGRLIKLEGNPEHGYTKGFLCKKGYQYINRIYNNKRVLCPQKRVKNGWKRISWDEALDTIAEKIRFFQDTLGNGSIMHFQGASSWGATKQLVNRFFNLLGGVTTIKGSLCSGSVRAAQAADMGVRLGNDPESLLNSKVIIIWGRDPVKTSIHLVPIIKKAQKQGAQIILIDPIRTRTAQICDKHIAPRPGSDAYLAMGMAKELLRMDLVDVDFINNFTAGYDDYLALLNSFSMEEIADKCDVGLQDIKKLAQTYGRNKPSAIVLGWGINKWVHSPEMIRLIDALGSLTGNIGIDGGGVNHGFLTQRHFDPMVPAPEAITYKRQLSEPLIGQEIKESKNPPVKMIWINASNPVVSCPNSNRVIEALKGLDFVVVVD…	2026804	Candidatus Woesebacteria bacterium
job.pdb	AF-A0A323U7A9-F1-model_v4 Molybdopterin oxidoreductase family protein	18.200	115	58	4	175	287	558	638	1.000	1.196E-03	115	400	679	DGYRFVFHTPKYRHGAHTMPIDTDMVAMLFGPFGDVYRHDRR--TPYVAEGYVDIHPSDAREIGVEDGDYVFIDSDPEDRPFRGWQKNKRDYEFSRLLCRARYYPGTPRGVTRMW	EEFPLILMTPPAK---HFLNS--------------TYGHLERLVQGEGGEPVLLVHPEDAAACGVQDGGRVRICS-----------------RHGAVVRKARVSQAPMPGTVVLE	0.478,28.824,-24.847,-1.545,27.400,-21.920,-3.744,24.347,-22.612,-5.986,22.235,-20.384,-5.644,18.429,-20.183,-7.258,15.584,-18.192,-5.507,12.804,-16.276,-5.883,10.278,-13.424,-3.807,10.551,-10.231,-1.328,7.626,-10.395,-0.717,7.549,-6.679,-1.293,4.486,-4.463,-4.565,5.782,-2.944,-8.098,4.285,-3.280,-9.434,7.097,-5.353,-7.584,7.213,-8.738,-8.603,10.852,-8.748,-9.692,12.619,-11.959,-7.547,15.744,-12.…	MTRTARATCPLDCPDACSLILSIDEEANRLLKVEGDPRHPFTQGFACVKTYRYPERNHHSLRPLYPMRRAGPKGSGQFERVSWEEALDEIASRLREVLERHGGEAVLPYHYAGTMGLHQYAHPLAFFRAIGACELDETICATAGAAAWEATYGSPRYGVDPEDVPEAKFIFLWGINSLHTNTHLTPFLKEARHRGAKIVHVDPYENLTSRFADEHVKLCPGSDGALAYAMAHVILREGLYDAAYLGRAAQGFEQYRAVALEWPPERAEAVTGVPAATIERLALEFARARVSLIRTSYGMTRHPGGASAQRAVLLLPALIGAWQYRGGGALLTTSGAFRLERTYLGGAHLLAEKHEHKGFFRPNPAVRHVNMTQFGSALTRLEPPIRMLFVFNSNPAVVA…	873128	Meiothermus sp. Pnk-1
job.pdb	AF-A0A2E7UY69-F1-model_v4 Dehydrogenase	12.500	112	65	5	176	287	567	645	1.000	1.059E-03	115	400	688	GYRFVFHTPKYRHGAHTMPIDTDMVAMLFGPFGDVYRHDRRTPYVAEGYVDIHPSDAREIGVEDGDYVFIDSDPEDRPFRGWQKNKRDYEFSRLLCRARYYPGTPRGVTRMW	QRPLRLVTPPS----RTY-LNTSFTETPSSR-----------NREGRPTAHVHPKDAAKLGIVDGEKIRM-GNRR----------------GEIALHAAVSDIAKPGVVISE	38.710,-24.201,14.488,35.150,-22.955,13.897,35.532,-20.191,11.286,33.815,-17.150,12.866,30.544,-16.700,10.926,30.452,-13.241,9.280,27.440,-11.133,10.355,26.403,-8.563,7.714,23.886,-5.765,8.430,21.183,-4.943,5.843,17.451,-4.042,5.599,14.207,-5.761,4.551,12.680,-4.128,1.412,9.431,-6.018,1.477,5.939,-4.435,1.231,5.386,-4.009,5.005,5.488,-0.932,7.318,8.600,-2.068,9.122,11.572,-1.892,6.676,13.266,-4.0…	MSSEIEIVRTACPHDCPSACGLEVERLSPTRIGRIRGSASLPFTAGVVCEKVGRYAERAHHPDRLKHPMKRIGAKGEGKFKRISWDEALDEIAHAFELASKTHGPESVWPYHSGGTLGVIQRYGIERLSRLLGYSGMKGTICVTPGVSGWQAGVGEQRGVDPVEIEDADLIVVWGGNPVHTNINLMKHIQKARKSNNAKLVVIDVYRTSTMAAADIGIVLNPGTDGALACAMMQVILAEGLADEAFLAELTDFGDDVRAHLAEKTPEWAAKITGVAAPEIRDFAQLYGKTARSFLRLGVGFTRSRNGASNMHAVSCLPAVTGAWRHKGGGAFFASFDIWGLDTTLAHASDYAKNVTRVLDQSRIGAILCGDEEALAGGPPITAMLIQNSNTALVAPDSA…	2026788	Rickettsiales bacterium
job.pdb	AF-A0A1F4GHY4-F1-model_v4 Formate dehydrogenase	20.300	123	63	7	165	287	571	658	1.000	4.533E-04	115	400	734	LKKTPHPLAKDGYRFVFHTPKYRHGAHTMPIDTDMVAMLFGPFGDVYRHDRRTPYVAEGYVDIHPSDAREIGVEDGDYVFIDSDPEDRPFRGWQKNKRDYEFSRLLCRARYYPGTPRGVTRMW	LEHRATDL--ERYPLAAIT--QRPMA--MYHSWDSQ-----------NAWLRQIH-AHNYLFINPRTARASAIEDGAWLWVES-----PW------------GRVRCMGRHSEAVEPGTVWTW	2.530,-21.222,17.605,1.015,-22.360,14.275,2.162,-20.764,10.977,-0.570,-20.773,8.312,0.279,-19.519,4.806,-2.590,-18.421,2.548,-0.889,-18.093,-0.866,-1.477,-19.214,-4.509,2.060,-20.524,-4.446,3.924,-22.699,-1.893,7.318,-20.925,-1.994,9.430,-18.851,0.413,7.562,-18.581,3.728,4.739,-20.821,2.374,7.256,-23.701,1.938,7.979,-23.760,5.706,4.364,-23.183,6.829,2.611,-25.695,9.117,-0.354,-25.269,6.738,-0.506…	GRFVSVNPVRTGYSAIADEWVPIRPGTDGALLLALVNEVIAQGLYDREFVARYTNGGQLVIADPESPRYGLLATDEDADPVNALYPQNQLWWDRHSGRPVLSHTPEADPSLFGDFRLADGTRVQPAFQLLAERVKAHTPEWAESITGIPAATIRRLAHEMGVTARDEKIELPIAWTDCWGNEHQSVTGNPVAFHAMRGLAAHSNGFHTVRTLAILMSLLGTIDRPGGFRHKAPFPRAIPPSAKTPTGPEGVQPNTPLAGLALGWPGSPEDLFVDAEGDPVRIDKAFSWEYPLSVHGLMHSVVTNAWRGDPYPIDTLMIFMANMAWNSTMNTVEVRRMLNDRGADGEYKIPFLVVCDAFQSETTAFADLVLPDTTYLERHDVMSLLDRPISEFDGPMDSV…	1797502	Betaproteobacteria bacterium RIFCSPLOWO2_12_FULL_66_14
job.pdb	AF-B7RU07-F1-model_v4 Molybdopterin oxidoreductase Fe4S4 domain family protein	15.400	123	70	6	164	286	594	682	1.000	1.126E-03	115	400	735	ELKKTPHPLAKDGYRFVFHTPKYRHGAHTMPIDTDMVAMLFGPFGDVYRHDRRTPYVAEGYVDIHPSDAREIGVEDGDYVFIDSDPEDRPFRGWQKNKRDYEFSRLLCRARYYPGTPRGVTRM	RLAQSDSLDDQD-YPFRMISRRI--NE---VLNSSWHEDPVQS-----------KRVGHHPAFIHPDDLADLGLSDGQVVEIESA---R--------------AMISCVAKAASEVRPGCVAI	-21.312,37.363,2.203,-17.560,36.999,1.694,-17.051,34.308,-0.975,-13.520,32.843,-1.263,-11.811,30.007,-3.159,-8.897,28.209,-1.459,-6.525,25.709,-3.119,-5.438,22.608,-1.182,-3.962,19.119,-1.680,-6.075,16.036,-0.865,-4.150,13.985,1.739,-7.010,11.491,2.194,-5.101,8.860,0.122,-1.711,8.322,-1.610,-2.855,10.212,-4.768,-2.633,13.746,-3.254,-5.134,15.242,-5.752,-5.340,19.041,-6.216,-8.627,20.485,-4.858,-1…	MTKQKKHVMCRSCHAHCGLVVDFEDGLPTATYGDKDNPAFAGFSCIKGRRLVNHHTLPSRLLSSKKRRPDGQHYDIHWQDAAAEMAEKLQGIIAEHGPDSVAMYIGTFGYNNLNAHAYSLALMDAMGSAMKFTSVTIDQPGKGIALSCHGPWLAGPYRVDEWDGLMLVGTNPVISMNGGLGMNPAKRLFDARKRGMELIVVDPRKTESAKEADIYLQCRPGEDPLILGAIAKIILEEARYNKSFVDAEVEGLDALKATLAHFDPGKVAAHAGIDSEQLVKAAHMLSGWKRGSISVGTGPNMSGFGNATEYLNLALTSLMGHWRQAGEVKQNSGVFITPAPAIAASPGPMPAWGFGRKMRVRDLEESASGLPTGALADEILTPGEGQIKALICLGGNPML…	247634	marine gamma proteobacterium HTCC2148
job.pdb	AF-A0A2W5PX20-F1-model_v4 Nitrate reductase	18.200	115	59	4	175	287	491	572	1.000	7.363E-04	115	400	843	DGYRFVFHTPKY--RHGAHTMPIDTDMVAMLFGPFGDVYRHDRRTPYVAEGYVDIHPSDAREIGVEDGDYVFIDSDPEDRPFRGWQKNKRDYEFSRLLCRARYYPGTPRGVTRMW	DRYPFSLNTGRLRDQWHGMSR---TGTLGRLFG-------------HVPEPVLQMHPQDLARRGYAEGELLEIVS-----------------RHGRLVVPVAASPELAPSQAFMA	29.917,-17.267,11.880,28.304,-20.486,13.258,25.466,-20.649,10.665,27.016,-18.627,7.801,25.768,-15.236,6.497,22.588,-16.557,4.964,21.311,-17.412,8.457,20.631,-13.627,8.740,17.596,-11.878,7.150,16.850,-8.136,6.751,13.191,-7.079,6.254,12.886,-3.343,5.508,10.339,-0.788,4.276,9.362,1.459,1.305,8.965,4.155,4.016,12.720,4.322,4.745,14.731,7.210,3.284,17.109,6.425,0.384,20.068,6.839,2.772,18.528,4.421,5.…	RTHGPDAVGFYLSGQLLTEDYYVFNKLAKGLVGTNNLDTNSRLCMSSAVAGYKQTLGADAPPACYDDVKHADCLFIVGSNTAWAHPILFRRIEDARRANPAMKIVVADPRRTDTCEIADLHLPLQPGTDVMLFHGMLHLMLREGWTNPGYIAAHTTGFEALAALVADCTPDKVAQTCGITVDDLLQATRLFATSPATLSLYCMGLNQSSSGTAKNAALINLHLATGQIGRPGAGPFSLTGQPNAMGGREVGGLSNLLPAHRDMANAAHRAEVAAMWGVQDVPSVPGTSAIEMFRAAADGEIKALWIACTNPAQSMPDQATVRRALERAELVVVQEAFATTATCAFADLLLPATTWGEKEGTVTNSERRISRVRAAVPAAGTARHDWAIGVDFARRLEAR…	34073	Variovorax paradoxus
job.pdb	AF-A0A838BGT8-F1-model_v4 Molybdopterin-dependent oxidoreductase	15.900	113	60	6	177	288	652	730	1.000	1.059E-03	115	400	1133	YRFVFHTPKY-RHGAHTMPIDTDMVAMLFGPFGDVYRHDRRTPYVAEGYVDIHPSDAREIGVEDGDYVFIDSDPEDRPFRGWQKNKRDYEFSRLLCRARYYPGTPRGVTRMWF	YPFALTTAKTGYYC-----HSQH-RQVPSLR--------KREP---EPTVNLAPEAAERLGLEAGDWAEIST-----------------RHGQVRMKVKLDNSLDQRVVRASF	-1.536,-21.345,33.122,0.619,-18.951,31.050,2.079,-20.421,27.814,4.197,-18.911,25.005,3.484,-20.021,21.408,5.970,-19.204,18.589,4.730,-18.177,15.205,4.426,-15.165,12.876,2.034,-12.206,12.549,0.015,-12.525,9.290,-1.590,-9.050,9.446,0.780,-7.874,6.647,3.487,-8.838,4.109,6.272,-8.361,6.696,5.212,-11.596,8.489,7.142,-10.660,11.627,8.235,-13.634,13.748,6.338,-13.392,17.046,5.787,-15.066,20.415,2.100,-1…	MRTEKPGFCALCKSRCGATFIVEDGRLTGAAPAPAHPTGKSLCVKGKAAPEILYHPDRLMTPLKRTNPKGSDEPGWVPVSWEQALSEIGERLRKLRDSHGIESVAVSTTTPSGTALSDGEEWIERLIQVSGTPNWVSTTEICNWHKDFAHAFTFGTGLPYPDYGQAELIVLWGFNPSSVWLDQATQVAAARARGCKILVIDPRRFGFAIGADQWLRVRPGSDGILALGIMRLLIEENSFDDSFLMRWTNAAFLVRDDNGEFLRGGDLNAQGEDTDAFVVLGTDGRLTFVQGKGRETPTVLAQAARSGEIKVSTANGPVRCTTAFDWLHAAANRHTLSEVARLTWIPEEEIRAAARMIGAARSVAYYTWTGLGQHAQSTQIDRALATLMSLKGCYDAPGG…	1307853	Mesorhizobium neociceri
job.pdb	AF-A0A381IBH9-F1-model_v4 Formate dehydrogenase	20.200	84	47	3	213	294	16	81	1.000	4.273E-03	114	400	112	HDRRTPYV--AEGYVDIHPSDAREIGVEDGDYVFIDSDPEDRPFRGWQKNKRDYEFSRLLCRARYYPGTPRGVTRMWFNMYGAT	HDIKLSRILKNEASCDISSLDAKELGVISGDYIKITT-----------------KIGSLDVKVNVTDRVLYKNIHMYH-GYREA	3.665,2.053,-1.503,4.989,-1.511,-1.322,3.170,-4.434,-3.041,5.457,-7.041,-1.409,4.216,-7.509,2.179,3.665,-11.237,2.887,0.700,-12.731,4.760,1.321,-16.134,6.403,-1.866,-17.623,4.939,-1.560,-16.715,1.222,0.961,-17.693,-1.468,0.828,-14.858,-4.011,-2.471,-15.166,-5.956,-2.721,-18.982,-5.589,-4.230,-19.509,-2.110,-6.551,-16.462,-2.172,-9.486,-18.387,-3.721,-9.285,-21.083,-1.004,-12.122,-20.270,1.428,-10…	MTSGARISNALHSRLHDIKLSRILKNEASCDISSLDAKELGVISGDYIKITTKIGSLDVKVNVTDRVLYKNIHMYHGYREADINSIICDNFDPYSGFPAYRSCKCKIEKMNR	1496	Clostridioides difficile
job.pdb	AF-A0A659YMA9-F1-model_v4 Molybdopterin oxidoreductase family protein	19.000	110	54	6	179	287	1	76	1.000	7.823E-04	114	400	118	FVFHT-PKYRHGAHTMPIDTDMVAMLFGPFGDVYRHDRRTPYVAEGYVDIHPSDAREIGVEDGDYVFIDSDPEDRPFRGWQKNKRDYEFSRLLCRARYYPGTPRGVTRMW	FRLTTSPARNF--LNSTFSETPVSK---------------AKEGRPELLLHPDDAAAYGLANGDRVEI-GNA-----RG-----------EVVLHARLFEGIRRGVVIAE	-5.988,-7.900,3.261,-4.399,-8.474,-0.148,-2.031,-5.520,-0.786,-1.366,-4.238,-4.305,1.188,-1.520,-5.192,-0.403,-0.009,-8.300,1.468,2.819,-10.109,0.664,6.315,-9.038,-0.664,8.587,-11.813,2.056,11.276,-11.464,5.006,8.994,-10.571,7.012,6.681,-12.807,7.849,4.246,-10.005,10.177,6.406,-7.830,11.005,8.808,-10.725,9.385,12.289,-10.639,8.341,11.684,-6.993,10.740,14.564,-6.100,9.117,17.127,-8.441,6.967,19.86…	FRLTTSPARNFLNSTFSETPVSKAKEGRPELLLHPDDAAAYGLANGDRVEIGNARGEVVLHARLFEGIRRGVVIAEGIWPNSAHERGEGINVLTGADAPAPYGGAAFHDNKVWLRAAK	1871066	Mesorhizobium sp.
job.pdb	AF-A0A7Y1ZID8-F1-model_v4 Nitrate reductase	16.300	122	65	6	168	288	28	113	1.000	8.312E-04	114	400	161	TPHPLAKDGYRFVFHTPKY-RHGAHTMPIDTDMVAMLFGPFGDVYRHDRRTPYVAEGYVDIHPSDAREIGVEDGDYVFIDSDPEDRPFRGWQKNKRDYEFSRLLCRARYYPGTPRGVTRMWF	KPDL----DFPFWLNSGRVVEHFHTRTR------------TGKV---GNCNKFSPTAYMEINPDAAAELGVGHMEYVRLVS------RRG-----------DAVVLAQHTQRVPYNMVFVPF	18.096,9.569,-27.483,19.385,5.970,-27.171,19.283,3.354,-29.985,18.139,5.775,-32.742,20.385,3.783,-35.164,18.851,0.435,-34.070,22.205,-0.699,-32.570,21.634,-2.456,-29.218,24.207,-3.312,-26.518,24.486,-6.956,-27.672,27.350,-8.565,-29.663,25.162,-8.705,-32.757,23.683,-5.195,-32.261,20.129,-6.686,-32.143,17.397,-6.487,-29.502,16.585,-9.833,-27.833,12.967,-11.031,-27.655,12.512,-13.316,-24.627,9.546,-…	RLYTDGVFQFPDGRAKLLALPWTDNNEKPDLDFPFWLNSGRVVEHFHTRTRTGKVGNCNKFSPTAYMEINPDAAAELGVGHMEYVRLVSRRGDAVVLAQHTQRVPYNMVFVPFHFYDCVNRLSLGLLDPHSRQPAFKQAAVRIEQVDQLEAARLNREMRAY	2024834	Halioglobus sp.
job.pdb	AF-X1TJA5-F1-model_v4 Molydop_binding domain-containing protein	16.700	197	85	12	91	287	2	119	1.000	3.343E-05	114	400	171	RLEFYRDEDEFIEAGENLPVHREPIDSTFYEPNVIVSAPHEALRPAGPEDYGVELSDMSGEIRQGRNVVKAWAELKKTPHPLAKDGYRFVFHTPKYRHGAHTMPIDTDMVAMLFGPFGDVYRHDRRTPYVAEGYVDIHPSDAREIGVEDGDYVFIDSDPEDRPFRGWQKNKRDYEFSRLLCRARYYPGTPRGVTRMW	KVELY--SSVFEAVGYD-PLPV------YQEP------------PDGP------------------------VSTPE----LFKE-FPLIYTH--YRIWSYMH--------------SEGRQIDRQRRLAPEAYLEINPETASKLGISEGDRVYLDT-P---------KSKGE---QPIKFKARLIPEMHPDVVAGP	14.341,11.701,-35.783,11.408,9.265,-35.696,9.565,7.908,-32.639,11.392,4.807,-31.332,8.675,2.164,-31.029,11.662,-0.226,-30.815,14.544,1.100,-28.664,17.940,0.457,-30.268,19.440,1.846,-27.026,17.671,-0.838,-24.929,18.835,-3.559,-27.345,22.412,-2.192,-27.173,22.394,-2.343,-23.324,20.620,-5.748,-23.217,17.052,-4.699,-22.236,13.861,-5.591,-24.096,13.627,-3.033,-26.944,9.822,-3.351,-26.705,7.421,-2.959,…	GKVELYSSVFEAVGYDPLPVYQEPPDGPVSTPELFKEFPLIYTHYRIWSYMHSEGRQIDRQRRLAPEAYLEINPETASKLGISEGDRVYLDTPKSKGEQPIKFKARLIPEMHPDVVAGPHGWWFPEKPGPEYGCFDSNINALLTLDPPYDPAIGVMQCRAFLCRVWKAESQ	412755	marine sediment metagenome
job.pdb	AF-A0A3M0YFN7-F1-model_v4 Molybdopterin oxidoreductase	15.300	117	72	6	175	287	13	106	1.000	5.438E-04	114	400	187	DGYRFVFHTPKY-RHG-AHTMPIDTDMVAMLFGPFGDVYRHDRRTPYVAEGYVDIHPSDAREIGVEDGDYVFIDSDPEDRPFRGWQKNKRDYEFSR--LLCRARYYPGTPRGVTRMW	DEFPFRLITYKHILGGQSRTLP--NNYWLA---------------NVLPKNYILMNKRTAASIGIGEGDIVRLTSATNPDGMWDLRTG------QRIPVEGQVKLAEFVRPGVIAVS	11.114,-13.811,-6.628,10.993,-17.433,-5.679,8.247,-19.615,-4.201,8.567,-22.162,-1.371,9.549,-24.772,-4.021,12.636,-22.638,-4.965,11.028,-21.953,-8.371,11.129,-18.465,-9.944,7.850,-16.673,-9.880,7.001,-14.569,-12.942,3.984,-12.295,-12.421,4.327,-11.016,-16.041,4.407,-7.458,-17.419,0.894,-6.703,-16.065,2.463,-5.848,-12.670,5.326,-3.543,-13.755,5.969,-1.891,-10.399,7.935,-3.112,-7.361,6.052,-2.651,-…	PKGYDDRPIDDGDEFPFRLITYKHILGGQSRTLPNNYWLANVLPKNYILMNKRTAASIGIGEGDIVRLTSATNPDGMWDLRTGQRIPVEGQVKLAEFVRPGVIAVSWSFGHWAYGANDTVIDGQLIKGDPDRKKGVCPNSVFRTDPVLKDVCLSDLIGGSTSFYETNVKVEFVKKGKIENIHLATDA	1898104	Bacteroidetes bacterium
job.pdb	AF-A0A435ZW02-F1-model_v4 Molybdopterin oxidoreductase family protein	18.500	124	61	7	175	294	69	156	1.000	4.817E-04	114	400	190	DGYRFVFHT-PKYRHGAHTMPIDTDMVAMLFGPFGDVYRHDRRTPYVAEGYVDIHPSDAREIGVEDGDYVFIDSDPEDRPFRGWQKNKRDYEFSRLLCRARYYPGTPRGVTRM---WFNMYGAT	EAHPFRLTTSPARNF--LNSTFSETPVSK---------------AREGRPELLLHPDDAAALGLADGDRVEV----------GNQR-------GEVVLHAKLFDGIKRGVVIAEGIWPN--SAH	24.626,34.012,-7.896,24.673,30.286,-6.873,21.724,29.016,-8.925,22.911,26.257,-11.278,20.105,25.308,-13.669,20.338,21.494,-13.957,17.408,21.319,-16.426,18.204,19.605,-19.746,17.676,21.680,-22.826,14.192,21.850,-24.383,14.841,19.142,-27.026,16.372,16.688,-24.519,13.599,17.420,-21.970,10.966,16.659,-24.668,12.743,13.596,-26.174,12.762,15.298,-29.622,16.157,13.682,-30.357,14.916,10.319,-28.960,14.957…	DKWVDLQPDFEAAHFINGFGHADGKFRFRADWTGQAAPNRPPKSMGLFGPVARLPEFPDHVDLIEVADEAHPFRLTTSPARNFLNSTFSETPVSKAREGRPELLLHPDDAAALGLADGDRVEVGNQRGEVVLHAKLFDGIKRGVVIAEGIWPNSAHERGEGINVLTGADAPAPYGGAAFHDNKVWLRAAR	2496701	Mesorhizobium sp. M7A.F.Ca.US.001.01.1.1
job.pdb	AF-A0A353VVX8-F1-model_v4 Formate dehydrogenase subunit alpha	17.000	123	63	6	168	288	69	154	1.000	4.533E-04	114	400	193	TPHPLAKDGYRFVFHTP-KYRHG-AHTMPIDTDMVAMLFGPFGDVYRHDRRTPYVAEGYVDIHPSDAREIGVEDGDYVFIDSDPEDRPFRGWQKNKRDYEFSRLLCRARYYPGTPRGVTRMWF	LPTN----DFPFIFMTGRQLEHWHTGTMTRHSRVLD----------------AIEPGPCILINPEDLKSFSLKSGDVLVVES------RRG-----------KISATTRVDEGMQKGVVMMPF	0.217,4.877,-32.698,1.984,8.237,-33.366,2.266,9.265,-29.682,3.740,5.840,-28.854,6.151,6.109,-31.814,7.334,9.496,-30.456,7.793,7.999,-26.948,9.762,5.131,-28.567,12.096,7.584,-30.360,12.537,9.662,-27.164,13.194,6.551,-24.997,16.212,4.551,-26.290,15.371,1.540,-24.150,11.911,1.331,-25.809,13.205,2.022,-29.369,12.544,-1.618,-30.469,8.872,-1.631,-29.297,6.958,-0.923,-32.523,3.151,-1.023,-32.365,2.993,-…	KDVFNEIRLATPSMAGITWERLESVDSLTYPLMNVNDPGEPIIFKDGIFPTKDGRGSFVAAEYTKPAELPTNDFPFIFMTGRQLEHWHTGTMTRHSRVLDAIEPGPCILINPEDLKSFSLKSGDVLVVESRRGKISATTRVDEGMQKGVVMMPFSFNEAAANLITNEALDPFGKIPEFKYCAVKLSRGQRPGD	1913989	Gammaproteobacteria bacterium
job.pdb	AF-A0A7X6PXM4-F1-model_v4 Dimethylsulfide dehydrogenase	13.100	380	167	23	24	379	8	248	1.000	2.619E-06	114	400	250	KLVDEKRTDAH-----LQRILDHSSNTKGYDALDLEAKAKKGIPTLMMNRTYPKAVGYEQVADSRP---------WYTKSGRLEFYRDEDEFIEAG-ENLPVHREPIDSTFYEPNVIVSAPHEALRPAGPEDYGVELSDMSGEIRQGRNVVKAWAELKKTPHPLAKDGYRFVFHTPKYRHGAHTMPIDTDMVAMLFGPFGDVYRHDRRTPYVAEGYVDIHPSDAREIGVEDGDYVFIDSDPEDRPFRGWQKNKRDYEFSRLLCRARYYPGTPRGVTRMW----FNMYGATPGSVEGQKSREDGLAKNPRTNYQAMFRSGSHQSATRGWLKPTWMTDSLVRKGLFGQSIGK----GFLPDVHCPTGAPRESI-VKITKAEP	NFEMAKRFDPDFKWKTIHDLFDDILAPSGMT---FRELQKKG---WSIPPDANSSAPYHR--HERGLLREDKNPGFQTHSGKVELY--STLREEWGLDPIPCYEEP--------------------PFTP------------------------VSRPD----LAEK-YPLILSTGR-RSPVYFL---SEHRNIPWLREAD-----------PDPVVEIHPDTAKSLGIENSEWVWV---------ENWM--------GKCRLKAKVTPIVPRWMVMAAHGWWF--------------PEKDGA-------EPSLY-------------------------GMWDSNINQLMPMGANGKDG--LGTITKHLLCKVYKVNG	11.790,-24.383,-0.521,13.061,-23.487,-4.049,13.574,-19.947,-5.371,10.939,-18.462,-7.701,13.690,-18.110,-10.348,14.499,-21.865,-10.205,10.777,-22.736,-10.404,10.287,-20.384,-13.385,13.499,-21.573,-15.134,12.419,-25.231,-14.760,8.929,-24.356,-16.069,10.344,-22.332,-19.010,12.576,-25.291,-20.017,9.458,-27.542,-20.127,7.218,-25.100,-22.053,9.809,-23.718,-24.525,11.205,-26.367,-26.937,13.765,-23.768,-…	CRSLIEINFEMAKRFDPDFKWKTIHDLFDDILAPSGMTFRELQKKGWSIPPDANSSAPYHRHERGLLREDKNPGFQTHSGKVELYSTLREEWGLDPIPCYEEPPFTPVSRPDLAEKYPLILSTGRRSPVYFLSEHRNIPWLREADPDPVVEIHPDTAKSLGIENSEWVWVENWMGKCRLKAKVTPIVPRWMVMAAHGWWFPEKDGAEPSLYGMWDSNINQLMPMGANGKDGLGTITKHLLCKVYKVNGEA	2026735	Deltaproteobacteria bacterium
job.pdb	AF-A0A3C1VLS1-F1-model_v4 Nitrate reductase catalytic subunit	18.600	123	61	7	168	288	138	223	1.000	9.384E-04	114	400	272	TPHPLAKDGYRFVFHTPKY-RHG-AHTMPIDTDMVAMLFGPFGDVYRHDRRTPYVAEGYVDIHPSDAREIGVEDGDYVFIDSDPEDRPFRGWQKNKRDYEFSRLLCRARYYPGTPRGVTRMWF	VPDE----KFPIWLNTGRLVEHWHGRSK-------------TGKVANNNKFSP---IPFIEINPDLAIEIGAEDGDYVRLVSR---R--------------SDAIVMAKFTNRVSKSMVFLPF	-17.434,9.661,-3.749,-16.199,12.370,-1.349,-12.491,12.934,-0.507,-10.706,13.272,2.864,-11.692,16.961,3.270,-15.366,16.179,2.408,-15.775,13.426,5.061,-16.004,13.092,8.865,-14.894,10.041,10.909,-11.757,8.536,12.480,-8.469,7.200,11.047,-5.943,4.834,12.662,-2.257,5.341,11.767,0.659,2.856,11.782,1.402,3.554,15.481,-2.208,2.619,16.436,-3.299,6.259,16.974,-7.000,6.940,16.323,-7.402,10.543,15.069,-10.523…	AGTWAEKTGVMTNTERRVNIVRGIIEPHGDSKPDFWIFNEMSKRFNTEGKVNFPKHTFEVFEEMKALSKGRLCDISGMDYDKIEKNRGIQWPYTEEQVKNGEEPVAGGKRIYTEDATFRFEDGKAKLIPLPFVDNNEVPDEKFPIWLNTGRLVEHWHGRSKTGKVANNNKFSPIPFIEINPDLAIEIGAEDGDYVRLVSRRSDAIVMAKFTNRVSKSMVFLPFHFHDCANRLTLGLLDPYSRQPAYKQQAIRIETIEDQKAAAQLSMEMREY	1913989	Gammaproteobacteria bacterium
job.pdb	AF-A0A3S1GZQ9-F1-model_v4 Molybdopterin oxidoreductase family protein	15.700	114	61	5	175	287	261	340	1.000	8.312E-04	114	400	381	DGYRFVFHT-PKYRHGAHTMPIDTDMVAMLFGPFGDVYRHDRRTPYVAEGYVDIHPSDAREIGVEDGDYVFIDSDPEDRPFRGWQKNKRDYEFSRLLCRARYYPGTPRGVTRMW	EGHPFRLATSPARNF------LNSSFAETPVSK-----------AKEGRPELLIHREDAAVLGIQDGGRVEV---------GNRR--------GDVVLHARFFDGVKRGVVIAE	-18.903,10.525,-18.551,-21.890,11.341,-16.275,-21.904,15.158,-16.702,-20.260,15.376,-20.171,-17.757,17.885,-18.670,-14.743,15.778,-19.820,-15.102,17.281,-23.352,-14.035,20.797,-22.244,-10.682,22.314,-21.217,-10.321,22.198,-17.417,-13.412,19.919,-17.392,-13.576,16.488,-15.732,-11.458,14.585,-13.192,-9.262,11.545,-13.964,-8.806,8.770,-11.398,-5.431,7.873,-13.017,-3.075,8.886,-15.873,-0.886,5.745,-1…	AVTGAWQYEGGGAFHSNSGIFKLNQDVLEGTAMRDPNIRYLDHSRIGPVLTGAADALYGGPPVTAMLIQNTNPANVAPEQRLVKKGFLREDLFTCVHEQFMTDTAKLADVVLPATMFLEHHDIYKGGGNQHITLGPKLIEPPEGPRTNHYVNEELGKRLGVGDRPGFGLTEREHIDIILGKRGLGSFDSLREQKWVDLQPDFDDAHFINGFGHADKKFHFRPNWTGQSAPNRPPKSMGLFGPVERLPEFPDHVELIEVADEGHPFRLATSPARNFLNSSFAETPVSKAKEGRPELLIHREDAAVLGIQDGGRVEVGNRRGDVVLHARFFDGVKRGVVIAEGIWPNSAHERGEGINVLTGADAPAPYGGAAVHDNKVWLRAL	2496787	Mesorhizobium sp. M2C.T.Ca.TU.009.01.2.1
job.pdb	AF-A0A484WYW7-F1-model_v4 Molybdopterin-containing oxidoreductase catalytic subunit	19.000	110	56	3	178	287	358	434	1.000	7.823E-04	114	400	485	RFVFHTPKYRHGAHTMPIDTDMVAMLFGPFGDVYRHDRRTPYVAEGYVDIHPSDAREIGVEDGDYVFIDSDPEDRPFRGWQKNKRDYEFSRLLCRARYYPGTPRGVTRMW	PFHLFTPHLQYGLHSQFVNLDWMQ----------------VFWPEPFVYIHPVAAKKKGICDLATVRV--------FN---------EIGEVELRAKVTTNVPEDFLVMY	-8.950,0.338,24.982,-6.547,3.254,25.816,-9.208,4.915,28.016,-9.748,1.704,30.040,-5.971,1.339,30.536,-5.835,4.942,31.833,-8.760,4.514,34.274,-7.063,1.406,35.752,-3.741,3.302,36.182,-2.005,0.671,33.991,-0.221,3.109,31.641,3.555,2.533,31.399,4.615,5.624,33.375,8.329,5.182,32.553,7.669,5.098,28.792,5.234,8.037,28.657,7.372,10.277,30.937,10.914,9.504,29.739,10.520,8.347,26.118,7.388,10.197,24.905,6.22…	MARHLLDLGRVDQEFVTQFAHGYPEFEQYLRNNITVEWASEICGLAPDVIRQLADEFTAVKPATVWIGYGMQRHVNGGANVRAIDAFVAMTGNIGVEGGGARYGHLQTWGYNYHAMAQKPPAGSVGMTGAAGPVGEFVSDSGEKSQYSDRALNLNQTAQSILDANDPPVRMLWVACKNPFAQDFDRNKMEKAFEKLEMVVCVDQFFNETVQHADIVLPVTTTFEHWSASSSYWHYWLTVNEPAIKPMYECKSDLDIAVLLSRTINKMEPGSCTFPQDVDQKKWLDLEFNDGLAKQFGISSWDDLLDGPVKAKMPSSAAWYDRKFKTPSGKYEFLSELCEKNGHKALPEYLPAAEGKLPFHLFTPHLQYGLHSQFVNLDWMQVFWPEPFVYIHPVAAKKK…	69218	Enterobacter cancerogenus
job.pdb	AF-A0A2N2G3A3-F1-model_v4 Dehydrogenase	19.100	115	68	4	174	288	388	477	1.000	1.059E-03	114	400	530	KDGYRFVFHTPKYRHGAHTMPIDTDMVAMLFGPFGDVYRHDRRTPYVAEGYVDIHPSDAREIGVEDGDYVFIDSDPEDRPFRGWQKNKRDYEFSRLLCRARYYPGTPRGVTRMWF	EKEFPLIFAEHRSRLNREGRSQNVPWYYEI----KDVDPGDESN----EDVTKINPITAKEYGLKNGDKVKITS-PQ----------------GSIESVIKLWEGTRPGVVIKCF	-20.212,19.218,-8.890,-23.241,17.819,-7.000,-22.932,19.530,-3.560,-26.699,20.225,-3.329,-27.355,16.632,-4.469,-25.027,15.344,-1.703,-26.910,17.570,0.782,-30.320,16.182,-0.249,-29.131,12.532,-0.415,-26.992,12.322,2.764,-25.928,15.464,4.655,-29.266,17.140,5.541,-29.685,14.976,8.703,-25.942,14.439,9.474,-25.997,16.939,12.357,-23.283,17.348,15.032,-25.731,15.706,17.448,-26.123,12.689,15.150,-22.309,1…	NGVVKWWNLELFDKTPQWAEEITGISAKDITKTALDFANAGSRAISWVSPGAAMQVRGSYAALAAHALNGLVGSVDSIGGILQANSVPSAKAPDVKPYLSETIAKALKNKKIDQRGTPLFPALKEKSGGGVVTANVANAILNEDPYDIKVALGYWNNFVFSINGSDVWEKAMEKLPFFAHITTNIAEMTMYADIVLPAKMHMFERYGFSKNKQNMHGYLTIHQPLVKPLGEAKTDETEIMWLICESLAKKGYDAPLRYYKENFKDPQTGKEPTTAEEFDLYAVKMLTKPIWDGSSNEKGDTINSWEELLEKGVWNTKKFTPGKKIDNFKTVTKKFEFYSETLKKVLTEHAEKNKLASVDEAMEHANITARGERVFVPHYEPIVRYGDEKEFPLIFAEHR…	2013752	Deltaproteobacteria bacterium HGW-Deltaproteobacteria-24
job.pdb	AF-A0A6J4YCT0-F1-model_v4 Oxidoreductase, molybdopterin-binding	15.500	122	69	6	168	287	642	731	1.000	3.348E-04	114	400	785	TPHPLAK--DGYRFVFHTPKYRHGAHTMPIDTDMVAMLFGPFGDVYRHDRRTPYVAEGYVDIHPSDAREIGVEDGDYVFIDSDPEDRPFRGWQKNKRDYEFSRLLCRARYYPGTPRGVTRMW	SPVSTPELFEQYPYILITGR-RLPGF---FHTENRQLSWMR-----------ELHPEPVVEIHPATAQNEGIREGDWVVI---------ESAR--------GKVRQRAKLFDGMDPRIISAE	-53.916,13.101,8.675,-54.522,9.359,7.981,-52.006,6.605,7.094,-51.416,3.437,5.068,-48.272,1.500,4.566,-45.317,-0.210,2.985,-45.049,-2.984,0.403,-42.022,-5.335,0.241,-40.588,-6.194,-3.205,-39.441,-9.800,-3.616,-37.133,-10.221,-6.641,-38.636,-12.675,-9.174,-36.350,-14.512,-11.664,-37.027,-13.136,-15.180,-35.699,-15.620,-17.797,-34.078,-14.236,-20.989,-35.767,-15.335,-24.259,-32.936,-16.468,-26.572,-…	MQTRPLYFYRFNVLGCKICQKVISREICLHAEDGATILRNTVYADQERHRNFGHFIFKFIFLATGSPLMTEFKFSNVEREMEVYGYDAVVKSHCRMCHGGCGVLVYTKDGKAAKIAGDPDCPINHGTLCSKGLASIQLAYHPDRLTHPVRRVGPKGSGQWERISWDAALDAIAERMLDYKDNFGAESIVLGYGTGRENEAVIYRFANLLGTPNVLTAGHFCYGPRIATSIITCGSNPIVDYENNPRCIMVWGNNLTISNPDCYKGEPFSNSLQAGAKLIAVDPRRTPISARADIWLPLRPGTDTALALGMLNVIVNEDLYDREFVAGHVYGWEQFVARVNEYPPDKVAEITWLPKEKIEAAARLFATTRPAAIQWGVAIEQQVTCADNNRSLMALMGIT…	334747	Olavius algarvensis Delta 1 endosymbiont
job.pdb	AF-A0A661R8E7-F1-model_v4 Molydop_binding domain-containing protein	13.500	206	95	8	173	378	4	126	1.000	1.350E-03	113	400	136	AKDGYRFVFHTPKYRHGAHTMPIDTDMVAMLFGPFGDVYRHDRRTPYVAEGYVDIHPSDAREIGVEDGDYVFIDSDPEDRPFRGWQKNKRDYEFSRLLCRARYYPGTPRGVTRMWFNMYGATPGSVEGQKSREDGLAKNPRTNYQAMFRSGSHQSATRGWLKPTWMTDSLVRKGLFGQSIGKGFLPDVHCPTGAPRESIVKITKAE	GNGRYSLEFITPPHHFFLNSAFNEI----------------EELRERAGRARVMIHPETARARGIVNGDPVRV--------FN---------DRGECSFLAHVTDNTQAGLLVAEG--------------LHWPSLSPGGGVN---QLTS--------QRL---------TDMG----------------KTCAFHCSLVEIQPRD	-10.223,-0.091,-17.765,-12.452,-3.186,-17.806,-9.503,-5.359,-16.737,-10.443,-5.578,-13.029,-13.787,-7.564,-13.189,-14.572,-6.899,-9.481,-11.359,-8.759,-8.482,-9.429,-5.669,-7.311,-11.130,-3.136,-5.014,-8.195,-0.846,-4.111,-6.665,2.072,-6.008,-2.860,2.318,-5.868,-0.886,5.492,-6.642,2.846,5.977,-7.111,3.638,9.725,-6.893,6.143,10.680,-9.584,9.675,11.012,-8.262,11.843,13.205,-10.554,14.533,10.563,-11…	DTDGNGRYSLEFITPPHHFFLNSAFNEIEELRERAGRARVMIHPETARARGIVNGDPVRVFNDRGECSFLAHVTDNTQAGLLVAEGLHWPSLSPGGGVNQLTSQRLTDMGKTCAFHCSLVEIQPRDNKILKIHKDH	2026735	Deltaproteobacteria bacterium
job.pdb	AF-A0A7C1GEQ6-F1-model_v4 Dehydrogenase	16.500	115	71	3	174	288	13	102	1.000	2.064E-03	113	400	156	KDGYRFVFHTPKYRHGAHTMPIDTDMVAMLFGPFGDVYRHDRRTPYVAEGYVDIHPSDAREIGVEDGDYVFIDSDPEDRPFRGWQKNKRDYEFSRLLCRARYYPGTPRGVTRMWF	KEEYPFDVVDVK----SRFNREGRSQNLPWYYIFSRLDPGDMN----WEDRLRMNPQDASDLGISDGDNVKITTVK-----------------GSVFSKALLWEGIQPGTVAKTY	-32.826,4.462,-9.400,-29.760,6.017,-7.690,-29.661,4.514,-4.259,-27.184,3.764,-1.447,-25.366,0.419,-1.298,-23.242,-0.461,1.745,-19.570,-0.995,0.887,-18.889,-4.715,0.553,-15.841,-5.360,2.770,-13.415,-8.268,3.287,-12.293,-8.822,6.895,-14.315,-7.782,9.963,-13.683,-4.384,11.608,-12.872,-6.225,14.883,-10.079,-8.351,13.344,-9.025,-6.012,10.485,-9.746,-2.506,11.828,-8.017,-0.497,9.100,-9.328,0.266,5.604,…	VPHYEETKRWGSKEEYPFDVVDVKSRFNREGRSQNLPWYYIFSRLDPGDMNWEDRLRMNPQDASDLGISDGDNVKITTVKGSVFSKALLWEGIQPGTVAKTYGKGHWAYGRFASKDYADATPNGLNNNEILIDDYDRISGSTARNGGFVGVKIEKA	1898104	Bacteroidetes bacterium
job.pdb	AF-A0A1F4YKB0-F1-model_v4 Molydop_binding domain-containing protein	13.600	241	111	11	149	377	6	161	1.000	4.817E-04	113	400	161	SGEI-RQGRNVVKAWA--ELKKTPHPLAKDGYRFVFHTPKYRHGAHTMPIDTDMVAMLFGPFGDVYRHDRRTPYVAEGYVDIHPSDAREIGVEDGDYVFIDSDPEDRPFRGWQKNKRDYEFSRLLCRARYYPGTPRGVTRMWFNMYGATPGSVEGQKSREDGLAKNPRTNYQAMFRSGSHQSATRGWLKPTWMTDSLVRKGLFGQSIGKGFLPDVHCPTG-------AP--RESIVKITKA	AGQIYWQDYTPLPRWRKPTMDGSP-----ADFDLYLISHKK--------IEFKQSRTTF--------NALLNELEPEQAVEMNTAAAAARGLADGDPVWVESHNAITG-----------EKKRIKAKVKTIEGIRPDTITMS----------------HHYGFWVHPR-----------------------------------AKD--RGPTPNVIFPVGEGYITNTADQSYQVKVRVTQA	16.018,2.685,-28.137,15.940,-0.840,-29.658,18.735,-0.032,-32.151,20.769,1.341,-29.186,20.542,-1.940,-27.206,17.951,-0.659,-24.674,16.001,-3.370,-22.816,12.476,-4.079,-24.123,10.893,-2.563,-20.967,12.119,0.932,-21.973,10.662,0.998,-25.517,7.715,-1.469,-25.648,5.311,1.368,-24.683,6.457,3.599,-27.595,3.377,2.612,-29.633,1.318,4.850,-31.983,-1.890,3.736,-30.247,-2.678,2.654,-26.650,-2.221,-1.063,-26.…	MKALGAGQIYWQDYTPLPRWRKPTMDGSPADFDLYLISHKKIEFKQSRTTFNALLNELEPEQAVEMNTAAAAARGLADGDPVWVESHNAITGEKKRIKAKVKTIEGIRPDTITMSHHYGFWVHPRAKDRGPTPNVIFPVGEGYITNTADQSYQVKVRVTQA	1802787	candidate division Zixibacteria bacterium RBG_16_53_22
job.pdb	AF-A0A6B3IBM8-F1-model_v4 Oxidoreductase	16.500	211	91	11	175	379	59	190	1.000	1.826E-04	113	400	190	DGYRFVFHTPKYRHGAHTMPI-D-TDMVAMLFGPFGDVYRHDRRTPYVAEGYVDIHPSDAREIGVEDGDYVFIDSDPEDRPFRGWQKNKRDYEFSRLLCRARYYPGTPRGVTRMWFNMYGATPGSVEGQKSREDGLAKNPRTNYQAMFRSGSHQSATRGWL----KPTWMTDSLVRKGLFGQSIGKGFLPDVHCPTGAPRESIVKITKAEP	RGYPLMGMTGR-PGVAHFATVTHWTPTGARLNG----------------IRFLQIHPDTARRLGIDDRDEVVV-ESP-----RG-----------KVTATALYWPGIRKDTVFIP------------------------------NTFGPAQHLAEDLGGTRYEAVNALVDDR-YYDNLSGQQ--------------AYKCFACRVTKTLS	12.475,2.611,-33.142,13.206,4.734,-29.998,11.292,2.655,-27.390,13.170,-0.615,-28.091,16.318,0.658,-26.295,14.237,0.712,-23.068,12.742,-2.768,-23.738,9.415,-1.630,-25.273,7.712,-2.610,-28.557,4.599,-1.702,-30.565,2.685,-4.850,-29.497,2.115,-4.942,-25.704,3.276,-7.776,-23.585,0.926,-8.035,-20.600,3.001,-8.298,-17.399,2.297,-7.900,-13.659,3.997,-6.293,-10.650,6.948,-8.488,-9.542,5.780,-9.076,-5.962,…	QGLAVAGHRALPDFYTHPEVTGAHPTLAYEKRFVTSPVNPQALTHPVKLGVKGNGDVHRGYPLMGMTGRPGVAHFATVTHWTPTGARLNGIRFLQIHPDTARRLGIDDRDEVVVESPRGKVTATALYWPGIRKDTVFIPNTFGPAQHLAEDLGGTRYEAVNALVDDRYYDNLSGQQAYKCFACRVTKTLS	2706104	Streptomyces sp. SID8455
job.pdb	AF-A0A1F2X6I8-F1-model_v4 Molydop_binding domain-containing protein	17.800	129	63	6	176	299	86	176	1.000	8.312E-04	113	400	194	GYRFVFHTPKYR--HGAHTMPIDTDMVAMLFGPFGDVYRHDRRTPYVAEGYVDIHPSDAREIGVEDGDYVFIDSDPEDRPFRGWQKNKRDYEFSRLLCRARYYPGTPRGVTRMWFNMYG---ATPGSVE	AFPLVLITGSVREHHATGVRTRRSAGLT----------------RLAAEAFLEINPGDAAKAKVVDGDKVRVVAK----------------GGGSVEVAVRETERVPSGVVFLP----GFSPAAP--VN	2.533,-15.125,-21.456,4.567,-16.107,-24.602,2.927,-19.554,-24.909,-0.556,-18.034,-24.479,0.110,-15.279,-27.056,1.485,-17.840,-29.551,-1.561,-20.042,-28.843,-3.556,-16.960,-29.994,-1.403,-16.425,-33.142,1.122,-13.760,-31.990,4.185,-15.787,-33.166,6.511,-14.360,-30.469,10.120,-15.622,-30.498,11.564,-14.230,-27.219,14.111,-16.614,-25.611,14.933,-14.495,-22.527,13.981,-11.340,-20.619,16.967,-9.696,-2…	MKALANGLGADWAYESSADVMREISEVAPAYRGISHERLDAEEVQWPCVDLGTPGTDILHGEEFFRGKGILGAVDGGLAATSTDKAFPLVLITGSVREHHATGVRTRRSAGLTRLAAEAFLEINPGDAAKAKVVDGDKVRVVAKGGGSVEVAVRETERVPSGVVFLPGFSPAAPVNTLLGRADSAPPAVRVERL	1797198	Actinobacteria bacterium RBG_13_63_9
job.pdb	AF-A0A4Q1AI76-F1-model_v4 Molydop_binding domain-containing protein	15.200	216	114	8	164	377	65	213	1.000	4.016E-04	113	400	213	ELKKTPHPLAKDGYRFVFHTPKY--RHGAHTMPIDTDMVAMLFGPFGDVYRHDRRTPYVAEGYVDIHPSDAREIGVEDGDYVFIDSDPEDRPFRGWQKNKRDYEFSRLLCRARYYPGTPRGVTRMWFNMYGATPGSVEGQKSREDGLAKNPRTNYQAMFRSGSHQSATRGWLKPTWMTDSLVRKGLFGQSIGKGFLPDVHCPTGAPRESIVKITKA	ESEQNIQEWVKN-YPTSIVSGRIVMHFGSGTETRASKYLA----------------ELSPEMYGELHPNFAGKLGLNDGDMMWVYGTAE----------------GKIKVRCKYSHRVAENSVFLPQNFSGIWSGEKLDYRYPEKT----------APYAYGES-------------SNQITSYG---------FDQETACPE--TKCSLVRIEKA	-28.059,26.707,-21.724,-24.296,27.573,-21.995,-23.362,24.350,-23.876,-25.385,25.393,-26.969,-23.593,28.768,-27.219,-20.154,27.166,-26.634,-20.778,24.602,-29.416,-22.067,27.358,-31.749,-18.881,29.385,-31.014,-16.694,26.346,-31.891,-15.714,26.242,-28.158,-16.418,22.509,-28.086,-14.101,20.781,-25.543,-12.943,18.300,-28.087,-9.513,17.855,-26.546,-7.279,17.997,-29.669,-6.245,14.513,-28.423,-7.202,12.2…	MLVKYALKAGLAPYGNARARTIVWNFTDQIPKHREPLHSPRPDLVKKYPAVKDKKNFFRTEVRYESEQNIQEWVKNYPTSIVSGRIVMHFGSGTETRASKYLAELSPEMYGELHPNFAGKLGLNDGDMMWVYGTAEGKIKVRCKYSHRVAENSVFLPQNFSGIWSGEKLDYRYPEKTAPYAYGESSNQITSYGFDQETACPETKCSLVRIEKA	1462615	Halarcobacter ebronensis
job.pdb	AF-A0A2D3WAL7-F1-model_v4 Formate dehydrogenase	14.200	217	115	11	163	377	78	225	1.000	2.327E-04	113	400	225	AELKKTPHPLAKDGYRFVFHTPKY--RHGAHTMPIDTDMVAMLFGPFGDVYRHDRRTPYVAEGYVDIHPSDAREIGVEDGDYVFIDSDPEDRPFRGWQKNKRDYEFSRLLCRARYYPGTPRGVTRMWFNMYGATPGSVEGQKSREDGLAKNPRTNYQAMFRSGSHQSATRGWLKPTWMTDSLVRKGLFGQSIGKGFLPDVHCPTGAPRESIVKITKA	SEQQK--QDWSKDF-PTMLVSMRVVNLSGAGMLERTSKYLSHI-------------TP---EMFANIHPDLALSHGIKDRDMMWIHS-PQ---------------GTKIKVKAYHNRSVTPDRISMPYNFAGIFQGTDLSANYPEGT-------------KPYAI-----GESS-----NTIVNYG-----------FDIITQISEFNAGLCRVEKA	21.850,24.230,-33.816,20.384,21.174,-35.553,20.195,18.288,-33.053,20.746,14.567,-33.754,16.984,13.985,-33.176,13.770,15.977,-32.551,14.271,15.978,-28.733,17.656,17.743,-28.937,16.958,19.895,-32.038,17.150,23.580,-31.059,16.944,24.671,-34.738,13.271,23.649,-35.249,14.212,22.318,-38.735,13.214,18.725,-37.867,9.743,19.907,-36.737,9.312,22.102,-39.854,10.241,19.251,-42.242,7.977,16.816,-40.345,5.078,…	VMGANWKVDHSGLIQEKCREKGVCAYGNAKARALVWEFPDPTPKHREPIHSPRWDLVQQYPTYEDQKNNFRVEVKFKSEQQKQDWSKDFPTMLVSMRVVNLSGAGMLERTSKYLSHITPEMFANIHPDLALSHGIKDRDMMWIHSPQGTKIKVKAYHNRSVTPDRISMPYNFAGIFQGTDLSANYPEGTKPYAIGESSNTIVNYGFDIITQISEFNAGLCRVEKA	366522	Sulfurospirillum cavolei
job.pdb	AF-X0SZA5-F1-model_v4 Molydop_binding domain-containing protein	13.300	112	62	5	177	287	137	214	1.000	1.524E-03	113	400	263	YRFVFHTPKY-RHGAHTMPIDTDMVAMLFGPFGDVYRHDRRTPYVAEGYVDIHPSDAREIGVEDGDYVFIDSDPEDRPFRGWQKNKRDYEFSRLLCRARYYPGTPRGVTRMW	YPLVLTSSKSQYYLHSSY--------RWIKKL--------REKRP-DPKVEIHPATALKHGITQGDSIIIETKS-----------------GEITQIAYLTDTVDPRVINAS	7.482,-15.264,11.046,8.065,-17.516,14.057,4.414,-17.052,15.178,1.224,-16.334,13.150,-2.018,-15.233,14.883,-5.239,-15.499,12.784,-7.113,-12.248,12.691,-10.898,-11.880,12.171,-12.132,-9.747,9.209,-14.219,-6.508,9.186,-17.666,-8.231,9.563,-16.753,-10.850,12.196,-16.556,-8.418,15.168,-17.815,-5.095,16.594,-15.741,-2.038,15.553,-15.828,1.770,15.110,-14.927,2.700,11.515,-13.339,5.890,10.154,-12.401,7.2…	ADIVLPAATHFEFNDIGHYGLGHGYILARPKVVDPPDECWPDLKILNELGKLITEKGYWYDDYNQLLEEVLQPAGLNFSEFTERGYLKGLDNFKKYLSNGFRTPTGKVELQLSQAGKFDLPPLPQFDGLPQEDDREYPLVLTSSKSQYYLHSSYRWIKKLREKRPDPKVEIHPATALKHGITQGDSIIIETKSGEITQIAYLTDTVDPRVINASSGWWFPEGSAESLYEWEKSNFNILTSAEKLGKEFGTPNLKGIGCKIRRK	412755	marine sediment metagenome
job.pdb	AF-A0A1X1N9H4-F1-model_v4 Nitrite reductase	18.100	121	64	5	168	288	138	223	1.000	9.384E-04	113	400	302	TPHPLAKDGYRFVFHTPKYRHGAHTMPIDTDMVAMLFGPFGDVYRHDRRTPYVAEGYVDIHPSDAREIGVEDGDYVFIDSDPEDRPFRGWQKNKRDYEFSRLLCRARYYPGTPRGVTRMWF	DIDP----EYPYYLTTG--RVLAHYQ------------SGAQTRRIGPLVDAAPEPFVEIHPDLAERLGIAEGAPVRVTS------RRG-----------TCEVPARLTDTLRFDTVFLPF	-12.681,-12.059,-0.666,-12.209,-10.665,-4.203,-11.531,-14.106,-5.772,-14.717,-15.517,-4.143,-16.793,-12.904,-5.994,-14.963,-13.483,-9.300,-16.450,-15.255,-12.322,-12.883,-16.272,-13.288,-9.800,-16.920,-11.113,-6.383,-17.294,-12.797,-3.610,-18.722,-10.540,-0.347,-16.848,-10.772,3.278,-17.649,-9.819,4.531,-16.301,-6.478,7.638,-14.094,-6.041,10.058,-17.103,-5.827,8.476,-18.856,-8.866,9.019,-15.990,-…	ETAAMADIVLPTAQWAEEEGTMTNLEGRVLRRERLRPPPAGVRTDLEIIAALAARLGHAERFPGEPRAVFDELRRASAGGIADYAGISYERITASDGVFWPCPDETHPGTPRMFLDRFATPDGRARLVPVEHRPVAEDIDPEYPYYLTTGRVLAHYQSGAQTRRIGPLVDAAPEPFVEIHPDLAERLGIAEGAPVRVTSRRGTCEVPARLTDTLRFDTVFLPFHWAGAGRANSLTNDALDPTSRMPEFKVCAVAVEPIDDPDDNPDDDRHATGSVPTATVGAAEPVRAMLTGRSQPSGRHQG	683318	Frankia sp. KB5
job.pdb	AF-A0A0S4VIL7-F1-model_v4 Formate dehydrogenase-O, major subunit	12.200	212	111	9	172	376	279	422	1.000	1.718E-04	113	400	424	LAKDGYR---FVFHTPKY--RHGAHTMPIDTDMVAMLFGPFGDVYRHDRRTPYVAEGYVDIHPSDAREIGVEDGDYVFIDSDPEDRPFRGWQKNKRDYEFSRLLCRARYYPGTPRGVTRMWFNMYGATPGSVEGQKSREDGLAKNPRTNYQAMFRSGSHQSATRGWLKPTWMTDSLVRKGLFGQSIGKGFL--PDVHCPTGAPRESIVKITK	IENKVYEKFPIILTSGRLVEYEGGGEETRSNPWLA----------------ELQQENFVEINPKAAADRGIRNNDYVWVKT-PT---------------GAQIKVRALVTERVGVDHAFIPFHFSGWWQG--------KDLLDYYPEGAHP------------------------IVR----GEAVNTATTYGYDSVTMMQETKTTVCQIER	3.936,26.642,-7.476,4.321,28.087,-3.946,7.938,27.932,-2.711,8.541,26.490,0.805,7.134,28.499,3.647,9.714,30.296,5.879,12.614,27.936,6.804,10.819,24.846,5.421,12.974,22.744,3.070,12.207,19.880,0.660,12.494,16.450,2.193,15.540,15.457,0.074,17.403,18.577,1.340,16.473,17.763,4.978,17.561,14.115,4.502,20.898,15.232,2.979,21.548,17.769,5.796,20.780,15.069,8.408,23.138,12.599,6.658,25.908,15.257,6.494,25…	MIEPLFESQPDHVIMQALADRLGFGNELSKRLKVTEYKRAGMTWREPGTESILREINRSNWTIGYTGQSPERLQAHMRNMHLFDVRTLRCRGGKDPVTGYDLTGDYFGLPWPCYGTPELKHPGSPNLYDTSKHVMDGGGNFRANFGVERDGVNLLAEDGSYSLGAELTTGYPEFDHVFLKKLGWWDDLTDVEKKAAEGKNWKTDLSGGIQRVAMKHGCHPFGNAKARAVVWNFPDPIPQHREPLYSTRPDMVAQYPTHDDKKAFWRLPTLYKTVQQRNIENKVYEKFPIILTSGRLVEYEGGGEETRSNPWLAELQQENFVEINPKAAADRGIRNNDYVWVKTPTGAQIKVRALVTERVGVDHAFIPFHFSGWWQGKDLLDYYPEGAHPIVRGEAVNTA…	305	Ralstonia solanacearum
job.pdb	AF-A0A1H8RHM0-F1-model_v4 Formate dehydrogenase major subunit	19.500	123	60	6	168	288	412	497	1.000	9.971E-04	113	400	531	TPHPLAKDGYRFVFHTPKY--RHGAHTMPIDTDMVAMLFGPFGDVYRHDRRTPYVAEGYVDIHPSDAREIGVEDGDYVFIDSDPEDRPFRGWQKNKRDYEFSRLLCRARYYPGTPRGVTRMWF	LPDG----EFPLVMMTGRVLNQYNACAM-------------TG---RTPGLNEICDESFIELNTQDAAARGIADGDRVRVSS---RR--------------GEITSVARVSGKTNPGETWMPF	-8.758,1.517,-7.275,-12.098,0.896,-9.024,-13.025,4.621,-9.334,-11.187,7.956,-9.788,-10.180,10.287,-6.894,-12.684,12.985,-8.034,-15.357,10.396,-8.323,-14.859,9.191,-4.715,-14.200,12.624,-3.096,-16.250,15.310,-4.909,-19.818,14.548,-3.700,-20.330,11.013,-2.328,-23.112,10.610,0.197,-20.932,8.495,2.548,-17.173,7.731,2.596,-16.144,4.442,4.242,-12.471,4.877,5.258,-10.843,1.594,6.379,-7.295,1.159,7.760,-…	MTNTIPDITDNPDVILLVGSNPEEAHPVLGMRIRQAVERGTRLIVVDPREIGLASMADVHLKLRPGTNVAFSNGMVHVMIEEGLVDRAFIEQRTEGFEELAAMVASYTPERVAEICGIDARDLVQAARLYATAGTAPIIYCLGVAEHSTGTEGVMSMSNMAMVCGKLGRRGCGVNPIRGQNNVQGACDMGASPNDFTGYQKIANEDVVKKFEDAWGTELPHWQGLRSTEVFPAAIAGDVRGLFIFGEDPVRTDPDTHHVIRALESLEFLVVSELFMTETAKYADVVLPGAAYAEKEGTFTNTERRIQRVRKAVGAPGQARLDTDIFIDIMNRMGYAQPQLTGAQIMDEIAQLTPSYHGVSHERLDGADVAGRGLQWPCLAGDHPGTPIMHVDTFARGRG…	79604	Denitrobacterium detoxificans
job.pdb	AF-A0A661KPN0-F1-model_v4 Formate dehydrogenase subunit alpha	21.300	122	59	6	168	288	474	559	1.000	7.363E-04	113	400	594	TPHPLAKDGYRFVFHTPKY-RHGAHTMPIDTDMVAMLFGPFGDVYRHDRRTPYVAEGYVDIHPSDAREIGVEDGDYVFIDSDPEDRPFRGWQKNKRDYEFSRLLCRARYYPGTPRGVTRMWF	LPDK----EFPFVLSTVSSIYH----MRTGTTIEKIHDMS-----------KISGHELVRINPEDARALDVKDNDLVEISS------RRG-----------RVNVKSKITDEVPKGVVVTTF	10.492,1.150,-32.982,6.860,2.131,-32.229,7.885,3.726,-28.897,10.577,5.821,-30.662,8.015,6.952,-33.277,5.681,8.043,-30.436,8.590,9.630,-28.479,9.635,11.658,-31.568,6.024,12.676,-32.358,4.643,13.391,-28.840,7.720,13.539,-26.532,8.900,11.163,-23.776,6.182,12.352,-21.326,3.559,10.869,-23.692,4.959,7.421,-22.736,4.205,5.507,-19.508,5.072,2.235,-17.739,3.359,0.076,-15.090,5.862,-2.229,-13.326,4.914,-5.…	SKFNELKEKYGSDALAGIASSKTTNEECYLFQKLMRVCLGTNNVEFCTRFCHAVSGVALTRSLGAGAMTNSTREIDKSDVVLVVGFNATENSVIFGSYLRNMARTNGLKVIVVDPRRIDLVKDASLWLRPRLGTDLALLNGMMNVVINEGLVDTEFVQNQTEGYDELSRVVAQYTPEKAEEITGVPAEQIKEAARLYAKARRASIVYGMGVAQYTNGTNNISALCNLALLTGNVGKEGTGVNTVGKQNNGHGAGDMGCLCAIYPGGQPVSDPKVNEKFEKAWGVKLSTKPGITETDMVFDEDKIKGMYIMGGNPVASGPDAKRIKRNLKSKDFLVVQDIFLTQTAEIADVVLPAACLLEKDGTVTSTERRVNRVRKILDPPGEARTDWEIICAIATKMG…	2026735	Deltaproteobacteria bacterium
job.pdb	AF-A0A7C4R8L0-F1-model_v4 Uncharacterized protein	20.000	125	61	7	168	287	505	595	1.000	4.533E-04	113	400	661	TPHPLAK--DGYRFVFHTPKYRHGAHTMPIDTDMVAMLFGPFGDVYRHDR---RTPYVAEGYVDIHPSDAREIGVEDGDYVFIDSDPEDRPFRGWQKNKRDYEFSRLLCRARYYPGTPRGVTRMW	SPISTPEVAREYPLILTTGG-----RFRPM-----------FHSEYRHWGMGFREQHP-YPIVEIHYQTAKEHGISDGDWVWI---------ETRR--------GRILQKARLSATIHPKVVNVQ	0.166,-11.161,3.402,1.259,-10.396,-0.152,4.937,-10.335,0.960,7.722,-12.841,0.134,10.788,-11.847,2.229,12.675,-14.830,0.930,12.838,-13.087,-2.478,12.105,-9.418,-1.689,13.737,-8.862,1.758,16.372,-11.560,2.506,17.441,-9.964,5.752,13.827,-9.904,6.995,13.498,-13.552,5.863,16.598,-14.501,7.920,15.084,-12.717,10.952,11.798,-14.627,10.398,13.677,-17.981,10.245,15.722,-17.154,13.382,12.570,-16.165,15.317,…	IGHNPAESFPLEYQTILNNKKQGMKLIVFDPRLTETARYADYWFQIRPGTDAAALLAWINIIIKEKLYDSAFLLQWTNAPFLVRTDQNRLLREKDIREGGSENRFIVWNEISNEIAIWDPETQEYLPSNTTPALLGEFKVKLATGEEVLCKTVFQMLAERAAEYTPEKVAEITWLDPEKLKEAAMLWATSRKPKTILAFVSSHQIGRNSSRIHQCVMILHLLMGMVSMPVSFPGPRGPGGIYVRESEMEMAEALPENQRRKMIGADKFKVMAWPQYEITTPLFKKIWGVSNNMSGHGHLVPAPLLWRAILTGKPYPIKALITWTANPMVWAANTKIVYKALKSPNLELHVVIDHVMTPTAVLADYVIPAACKSLETPFISNWQDAMGDIIVGQAAIKPL…	2026714	Candidatus Bathyarchaeota archaeon
job.pdb	AF-A0A3M1IBG6-F1-model_v4 Molydop_binding domain-containing protein	19.400	118	53	5	178	287	547	630	1.000	9.971E-04	113	400	673	RFVFHTPKY-----RHGAHTMPIDTDMVAMLFGPFGDVYRHDRRTPYV---AEGYVDIHPSDAREIGVEDGDYVFIDSDPEDRPFRGWQKNKRDYEFSRLLCRARYYPGTPRGVTRMW	RFHLLLETPLALLRMTGGHL----PYLISAV-------------GPHLRQWWETTVEINPETARELGVADRQLVKLSS-----------------EVGTIHARAKLYAGVPPDAVCVP	50.717,-1.492,0.995,49.011,1.424,-0.861,47.591,1.791,-4.324,44.939,3.287,-5.878,42.112,3.956,-8.345,38.399,3.977,-7.980,36.789,5.094,-11.292,35.024,8.416,-11.048,31.300,8.910,-11.539,30.616,11.851,-13.933,30.653,15.062,-11.930,27.469,16.245,-10.382,27.038,20.001,-11.014,28.369,21.787,-7.879,25.712,22.040,-5.253,26.943,24.621,-2.679,29.054,22.954,0.032,27.868,23.523,3.632,30.780,24.402,6.007,31.91…	MKSEMSPELPPASPLVSSPGPAGDGRRMSRRSFLLAGAGGLAALSAGVLPKAPGPVAWQEAGGVHRALPEALLPSACGECPAGCELLLRKVGDWVVGVRPIEPKPCLRAYTLPQQLVHPDRIRVPMARDGGRGGDRWTALGAEEAEERLASWLEEARGRVAVLVSEDGELASRAWMRLGAALAAPHVAWEDWVHGDGPVDAFQEATGWARWTPDLAEAAGVLAFGFDFLQALMPPVRTQEALKQWQERKIRPEVVTVGPRLDLSSMRADEWLPCRVGREPLVALAMAAMLVKNKGWHPSAARLPGFDALVAGLGRFDIPGACEQAGVQVGAVARLVEYLADRRWLCLGPRRRLADQRPVALLNALLGRVGEQGGWLPEPELRWKSGAHRPGPAEAVPAA…	2026799	Verrucomicrobia bacterium
job.pdb	AF-A0A1G6IF04-F1-model_v4 Anaerobic selenocysteine-containing dehydrogenase	21.600	125	58	8	176	296	567	655	1.000	4.817E-04	113	400	694	GYRFVF-HTPKYRHGAHTMPIDTDMVAMLFGPFGDVYRHDRRTPYVAEGYVDIHPSDAREIGVEDGDYVFIDSDPEDRPFRGWQKNKRDYEFSRLLCRARYYPGTPRGVTRM---WFNMYGATPG	DHPYILLSPPN-----HQF-LNTSMANIPKLK-----------RIERKPELEIHPDDAADRGIENGDTVEV--------FNHR---------GRSLLSARLTTDVPRGVVVAPGVWWN--DAYKG	-29.471,29.413,-5.487,-27.379,28.583,-2.393,-29.496,28.127,0.739,-28.566,30.726,3.422,-26.886,28.004,5.426,-24.724,26.532,2.611,-20.986,26.583,3.563,-17.987,25.369,1.530,-14.820,24.092,3.292,-11.433,22.671,2.218,-10.425,19.147,3.308,-8.081,16.307,2.217,-8.696,12.716,1.094,-7.448,10.435,3.939,-7.476,7.250,1.897,-4.313,5.100,1.440,-3.690,6.421,-2.100,-0.759,8.377,-3.662,-3.056,11.093,-4.976,-3.832,…	MATPDSKQARSVCPLDCPDTCGLKVTVEEGKVTQVTGDPEHPVTQGAICHKVRQFPDRVHHPDRLLYPMRRTGPKGAGRFKRMSWEEALTEIVDRFRSTIHDYGAEAILPYSYYGNMGLVNNGSMDRRFFHRLGASRLKRTICNTAGNIGFAHTMGIKGAIDPEETVHSRYVLLWGGDFISTNMHQMMFLQQARKQGARIVTIDVRRTRTARWSDEFIQIYPGTDASLALAMMHVMVKENRIDWEFIRQYTTGWEPFRRRIELYSPERAAEETGVPAETIRRLARDYAAVSPSFIRIGNGLQHHDHGGMTVRTIACLPALTGQWRYRGGGALKENGFSTVDTLKLERPDLLPNPGVRSFNMIQLGDILLQANPPIRCLFVYNTNPAAVAPSQEKVIQGL…	1236220	Melghirimyces thermohalophilus
job.pdb	AF-A0A840HXK6-F1-model_v4 Anaerobic selenocysteine-containing dehydrogenase	16.900	112	60	3	176	287	587	665	1.000	1.828E-03	113	400	718	GYRFVFHTPKYRHGAHTMPIDTDMVAMLFGPFGDVYRHDRRTPYVAEGYVDIHPSDAREIGVEDGDYVFIDSDPEDRPFRGWQKNKRDYEFSRLLCRARYYPGTPRGVTRMW	EYPYRLISRRMRE-----VLNTTGLNFPACRARE-----------PYNPAYLNPQDLAAIGIADGDWVEIQSDH-----------------GLLQAIAKADDTVGRGAVSMT	-45.022,25.247,11.596,-41.753,26.691,10.310,-40.055,27.466,13.631,-36.743,29.171,12.778,-33.508,28.301,14.406,-31.004,30.712,12.863,-28.230,28.156,13.420,-25.193,30.447,13.489,-22.622,28.659,11.298,-18.890,28.911,12.103,-16.233,28.105,9.458,-13.241,26.036,10.656,-10.062,24.984,8.806,-8.931,21.339,8.657,-7.695,18.645,6.240,-8.924,15.257,4.973,-7.058,12.321,6.566,-8.628,9.546,4.432,-5.614,9.131,2.0…	MESGLSNSIEKRHSACRWCVGMCGMIVDVDVETGRAISLRGDRDHPLSKGYACIKGLQGVYALNAPDRILRPLKRNESGGFDEVPLEQALDEIAAKMQTCIAEDGPHSVAAYKGTMGFTHAPLLEIVPRWLESIGSPYMFTTWTIDQSNKFVAAERLGAWGAGTHHMLESDVMIIVGGNPLVSVANMGITPSNVTKQFKAVKARGMKLIVVDPRRSETAALADLHLQIKPGEDVALFAGLLREVLANGWEDSAFCAAHVIQLEELREAVAPFTIDIVADRTGLSAEDIRTAARMFAHDAKRGAAFSGTGPSMAPHSNLSEHLIQALNVICGRYNREGDVVRGAGLIRPRPMIAQVYPPKRSWLREPKMRATGYGTLNGEMMTAAIPDEILTPGPGRMRA…	13656	Rhizorhapis suberifaciens
job.pdb	AF-I4A7L9-F1-model_v4 Anaerobic dehydrogenase, typically selenocysteine-containing	14.400	207	104	10	171	377	637	770	1.000	2.327E-04	113	400	770	PLAKDGYRFVFHTPKYRHGAHTMPIDTDMVAMLFGPFGDVYRHDRRTPYVAEGYVDIHPSDAREIGVEDGDYVFIDSDPEDRPFRGWQKNKRDYEFSRLLCRARYYPGTPRGVTRMWFNMYGATPGSVEGQKSREDGLAKNPRTNYQAMFRSGSHQSATRGWLKPTWMTDSLVRKGLFGQSIGKGFLPDVHCPTGAPRESIVKITKA	GVAKD-YPFILTTGR-RYPNYYH---SAYRGIPYLR-----------ELAPEPRVFINSETAKKLGIGENEEVWIES-PH----------------GKIKMKAQLTDGIHQRVIALPHGWWQACPE----------------------LGLP--------GYPDNIANANCLI--SDKYHDKDLG--------TPGSRSSLCKVYKA	38.780,1.359,-2.709,35.880,1.795,-0.235,35.519,-0.777,2.468,32.237,-1.773,0.744,34.099,-3.007,-2.382,36.066,-6.200,-1.650,38.669,-7.005,-4.359,39.050,-10.598,-5.368,42.307,-12.434,-6.249,40.931,-13.099,-9.701,40.792,-9.324,-10.348,37.009,-9.296,-9.678,35.128,-7.757,-6.737,32.310,-8.149,-4.200,30.106,-5.047,-3.821,27.967,-4.373,-0.738,24.629,-3.166,-2.171,20.821,-3.566,-1.812,18.140,-5.611,-3.634,…	MPASIIPKPDGGKVVKTNCFECHAKCGVLAHVDSSGTLVKVEGNPEDPRNQGRLCPKGRSAVQILNDPHRVNYPLKRVGKRGEGKWERISWDEAMDTIEKRLKEYKKNFGGESVVFGQGTGRGTNQWNHRLGNTLGVNHWCSPAHICLLPLMTTSLYMFGMLPIWDGCDFERSQCMVFWGSNLVWTEATISAGEVGRSRNRGAKIIVIDPNYEHPLASRADHFLPVRPGSDSALAMAWINVIIEEDLYDHDFVKKWTNAPMLIDAETLDPITEAAFKKEGNKGQLMIWDEMTHSPQPIGSTTASPALNITQEITLTDGRKITVTTAWQILRQRAAAMPPEKAAKLCWLETDKIKEAARMYATTKPGAITVFQGIEEHTNSKHTIQAINTIMAITGNIDV…	756499	Desulfitobacterium dehalogenans ATCC 51507
job.pdb	AF-A0A531LK89-F1-model_v4 NADH dehydrogenase (Quinone) subunit G	16.500	121	66	4	169	289	1	86	1.000	1.196E-03	112	400	136	PHPLAKDGYRFVFHTPKYRHGAHTMPIDTDMVAMLFGPFGDVYRHDRRTPYVAEGYVDIHPSDAREIGVEDGDYVFIDSDPEDRPFRGWQKNKRDYEFSRLLCRARYYPGTPRGVTRMWFN	PNPNA--ADRLMLVTGNCLF--HNGYL--------------SERSEILNTVADDPYVEMSAWDAAQLGLSDRDQVIVRSTQ-----------------GELRAQLKVNRHFPGGLVFVPEN	-12.715,15.122,12.078,-9.030,14.949,12.603,-7.379,11.882,10.991,-6.149,10.204,14.074,-2.377,9.498,13.861,-3.264,5.799,14.431,-4.425,5.603,10.757,-1.071,6.838,9.365,0.846,3.787,8.100,4.308,4.083,6.513,4.226,3.128,2.825,7.350,1.145,1.868,7.815,0.398,-1.833,10.387,-1.768,-3.610,11.004,-4.496,-6.126,9.785,-7.775,-4.534,13.265,-8.400,-2.980,12.370,-8.580,0.748,12.321,-12.342,0.873,15.385,-13.168,2.990…	PNPNAADRLMLVTGNCLFHNGYLSERSEILNTVADDPYVEMSAWDAAQLGLSDRDQVIVRSTQGELRAQLKVNRHFPGGLVFVPENYRDLRLNCLMRRGEYPCPVEVQKAHAAFATGVEAPESRGRGIAELPGSSP	1871066	Mesorhizobium sp.
job.pdb	AF-A0A2V8G4D1-F1-model_v4 Molydop_binding domain-containing protein	16.300	122	61	6	175	294	19	101	1.000	8.312E-04	112	400	137	DGYRFVFHTP-KYRHGAHTMPIDTDMVAMLFGPFGDVYRHDRRTPYVAEGYVDIHPSDAREIGVEDGDYVFIDSDPEDRPFRGWQKNKRDYEFSRLLCRARYYPGTPRGVTRMWFNM-YGAT	DRYPLALISPASERTVSST--------------LGELRRR--------TAVVHMHPSDAKARGLAQDDPVRV--------FNAL---------GEVQCPVNVTVDVRPGTLSLPKGLWRRST	28.960,1.368,-22.892,26.390,2.012,-20.151,23.172,0.705,-21.739,20.844,2.881,-19.617,17.179,2.758,-20.741,17.185,-0.489,-22.797,13.574,0.192,-23.630,14.402,3.764,-24.770,13.666,7.045,-22.952,9.922,7.773,-23.333,7.731,4.678,-23.839,4.515,3.202,-22.451,5.286,0.346,-20.048,2.487,-2.185,-19.361,1.303,-2.484,-15.785,3.495,-5.163,-14.100,0.460,-6.341,-12.099,0.068,-10.127,-11.770,-2.823,-12.412,-10.704,…	MATDAPAGLYGYQPDPATDRYPLALISPASERTVSSTLGELRRRTAVVHMHPSDAKARGLAQDDPVRVFNALGEVQCPVNVTVDVRPGTLSLPKGLWRRSTFNGSTPNALVPDTLTDLGAGACFNDARVEVALLGRH	1978231	Acidobacteria bacterium
job.pdb	AF-A0A7C2DDE7-F1-model_v4 Molydop_binding domain-containing protein	18.600	123	61	7	168	288	32	117	1.000	6.930E-04	112	400	153	TPHPLAKDGYRFVFHTPKY-RHG-AHTMPIDTDMVAMLFGPFGDVYRHDRRTPYVAEGYVDIHPSDAREIGVEDGDYVFIDSDPEDRPFRGWQKNKRDYEFSRLLCRARYYPGTPRGVTRMWF	MPDA----EYPLTLNTGRVLEHWHTATM-------------TGSV---PALKATRLEAVAEMHPADLKRLGLTDGDTVRITS------RRG-----------SRVFTVKENENGRAGSVFVHF	28.090,22.345,-20.349,28.081,25.955,-21.661,24.915,27.128,-23.296,26.138,26.954,-26.868,27.720,23.493,-27.402,27.179,22.289,-31.046,26.786,18.624,-30.205,23.476,16.917,-29.244,22.853,14.840,-26.164,25.221,11.827,-26.463,23.903,8.503,-25.050,27.333,6.966,-24.361,25.900,3.964,-22.415,24.847,2.384,-25.779,27.192,1.194,-28.582,25.191,3.192,-31.138,25.188,6.406,-29.056,21.335,6.488,-29.238,18.458,6.36…	MPPNHPEPVLFYGRPDGKAVVWMREQKAPAEMPDAEYPLTLNTGRVLEHWHTATMTGSVPALKATRLEAVAEMHPADLKRLGLTDGDTVRITSRRGSRVFTVKENENGRAGSVFVHFHDPERLVNELTVDAYDPVSREPEFKIAAVRVEKVVR	2026791	Bryobacterales bacterium
job.pdb	AF-A0A1E3H5F5-F1-model_v4 Putative formate dehydrogenase	18.200	115	58	3	176	288	99	179	1.000	1.619E-03	112	400	238	GYRFVFHTPKY--RHGAHTMPIDTDMVAMLFGPFGDVYRHDRRTPYVAEGYVDIHPSDAREIGVEDGDYVFIDSDPEDRPFRGWQKNKRDYEFSRLLCRARYYPGTPRGVTRMWF	RFPLILTTGRILSQYNVGAQTRRTENVLWHE-----------------EDVLEIHPHDAEQRGVKDGDWVKIQSRA-----------------GETALHALVTDRVAPGVVYTTF	22.334,-16.362,-4.211,20.882,-19.441,-5.983,17.058,-19.832,-5.913,16.200,-22.268,-3.210,13.263,-23.625,-5.293,15.572,-23.856,-8.374,13.757,-21.131,-10.395,13.147,-17.368,-10.354,9.653,-15.957,-10.981,10.293,-15.039,-14.651,11.619,-18.588,-15.313,8.459,-20.094,-13.751,6.389,-17.703,-15.908,8.289,-18.835,-19.051,7.819,-22.530,-18.078,4.039,-21.944,-17.809,4.021,-20.025,-21.130,5.879,-22.929,-22.817…	MSPTNGYADWEVTQLIANALGLNWNYSHPSEIMDEIAALTPTFANVSYKLLDEVGSVQWPCNEENPEGTPIMHIDHFVRGKGQFVLTEYVPTDERIGARFPLILTTGRILSQYNVGAQTRRTENVLWHEEDVLEIHPHDAEQRGVKDGDWVKIQSRAGETALHALVTDRVAPGVVYTTFHHPLTQANVITTDFSDWATNCPEYKVTAVQVSPSNGPTRYQEEYDEFTRQSRRIAEAAE	1439726	Methylobrevis pamukkalensis
job.pdb	AF-A0A557Z800-F1-model_v4 Molydop_binding domain-containing protein	18.600	123	60	9	168	288	114	198	1.000	6.930E-04	112	400	249	TPHPLAKDGYRFVFHTPKY--RHGAHTMPIDTDMVAMLFGPFGDVYRHDRRTPYVAEGYVDIHPSDAREIGVEDGDYVFIDSDPEDRPFRGWQKNKRDYEFSRLLCRARYYPGTPRGVTRMWF	PPDE----EHPFRLITGRTIYQFHTRTK------TARAPEL---------RDAAP-EVWVELSAADARRLGLAEGDLAEIRT-P--R--------------GTVRAHARIG-GIREGVLFLPF	28.622,-0.612,34.181,29.264,1.576,31.811,28.114,5.042,32.982,28.443,8.333,31.148,26.779,11.391,32.731,27.298,14.947,31.333,25.702,17.893,31.371,23.062,20.564,30.538,24.548,23.862,29.333,21.966,26.666,29.349,22.838,29.386,26.816,20.858,32.623,27.249,19.530,34.578,24.227,20.946,38.135,23.844,18.617,41.037,23.147,18.263,42.724,19.710,18.988,46.429,20.167,21.600,48.633,18.482,23.832,48.152,15.444,25.…	MISHTLERDRHEHPDHRNRPSRPRRAHRAPGHLPRAPPARPRPGAGARRGDRGVLRRAADLYADGKFFAHPDYCQAYGRDLVTGAPAEPQEYRAANPDGKAMLKAAEYLEPHEPPDEEHPFRLITGRTIYQFHTRTKTARAPELRDAAPEVWVELSAADARRLGLAEGDLAEIRTPRGTVRAHARIGGIREGVLFLPFRYGYWDTGDPAGDKGSRAANELTVTDWDPVSKQPLFKTAAAAIARAGEVTR	941986	Amycolatopsis bartoniae
job.pdb	AF-A0A524PHX5-F1-model_v4 Formate dehydrogenase subunit alpha	17.200	116	61	5	175	288	157	239	1.000	1.126E-03	112	400	274	DGYRFVFHTPKY--RHGAHTMPIDTDMVAMLFGPFGDVYRHDRRTPYVAEGYVDIHPSDAREIGVEDGDYVFIDSDPEDRPFRGWQKNKRDYEFSRLLCRARYYPGTPRGVTRMWF	DQFPFMLNSGRILYQYHSSTMSRKNKAL----------------NDFANEAYVLMNLIDVDKLGLIDGDRVKL-SNN-----RG-----------ELETILRESTEVSVGELFMPW	3.478,-15.550,-10.391,3.349,-17.108,-6.866,0.450,-15.106,-5.342,-1.831,-15.758,-8.370,-1.200,-19.535,-8.144,-1.848,-19.394,-4.373,-5.170,-17.532,-4.859,-6.223,-19.920,-7.702,-5.771,-22.839,-5.242,-8.207,-21.450,-2.633,-11.400,-23.530,-2.309,-13.228,-20.256,-1.538,-12.320,-16.540,-1.806,-14.332,-13.613,-0.435,-13.298,-10.127,-1.611,-14.577,-7.149,0.399,-13.660,-4.004,-1.574,-15.046,-0.619,-2.699,-…	NHTRKAIEKLDFLVVQDIFHTETTPFADVILPASAYAEKDGTFVNSDRRVLRVRKAVELPGEAREDWKIILEIASRMGYNIGSYGSTSEIFDEIAQAAPMMAGITYDRIEVEGIQWPCPEEGHPGTATLFLDRFNTPDGKSILNPVDYTEQTEKTSDQFPFMLNSGRILYQYHSSTMSRKNKALNDFANEAYVLMNLIDVDKLGLIDGDRVKLSNNRGELETILRESTEVSVGELFMPWHFSEALVNNLTRAELDPYSKIAPFKLSACKVEKVL	2044936	Bacteroidia bacterium
job.pdb	AF-A0A5Q4FRR4-F1-model_v4 Formate dehydrogenase subunit alpha	19.800	121	62	6	168	288	143	228	1.000	8.312E-04	112	400	274	TPHPLAKDGYRFVFHTPKYRHGAHTMPIDTDMVAMLFGPFGDVYRHDRRTPYVAEGYVDIHPSDAREIGVEDGDYVFIDSDPEDRPFRGWQKNKRDYEFSRLLCRARYYPGTPRGVTRMWF	LPDE----GFPFVLNTG--RLLEHW--HTGSMTR----------RSFALDTISPRAEVSVHPDDAAELGLVDGGLARVSS------RRG-----------SITLHVQVSHREQRGNCFIPF	-17.782,-2.969,-17.389,-14.837,-3.535,-14.999,-11.811,-5.675,-15.947,-9.612,-6.942,-13.076,-6.151,-8.451,-13.636,-5.129,-10.098,-10.331,-3.477,-13.233,-8.867,-6.502,-13.841,-6.574,-10.234,-13.154,-6.443,-9.898,-9.970,-4.364,-12.763,-7.786,-3.063,-12.333,-5.635,-6.195,-12.344,-8.760,-8.430,-15.714,-9.812,-6.892,-17.204,-6.772,-8.700,-15.405,-7.505,-12.007,-17.220,-8.153,-15.291,-13.972,-9.847,-16.…	FLVVQDIFLTETAEFADVVLPASSYLEKDGTYTNTDRRVQLGRTVLDPPGDARLDWWIIQEIARRMGLDWNYASPREVFEEMVSVMPSYANLSYDNLGGTGKLYPNPDPDRSDGTVVMFTESFNTDDGLAHLVPADWLPAAELPDEGFPFVLNTGRLLEHWHTGSMTRRSFALDTISPRAEVSVHPDDAAELGLVDGGLARVSSRRGSITLHVQVSHREQRGNCFIPFHFREAAANLLTIDEIDPHGKIPEFKFCAVKIEPVPSTATANVEVEA	2448056	Nitriliruptor sp.
job.pdb	AF-A0A3M1NLK3-F1-model_v4 Molybdopterin oxidoreductase	14.200	112	77	3	177	288	190	282	1.000	1.350E-03	112	400	348	YRFVFHTPKYRHGAHTMPIDTDMVAMLFGPFGDVYRHDRRTPYVAEGYVDIHPSDAREIGVEDGDYVFIDSDPEDRPFRGWQKNKRDYEFSRLLCRARYYPGTPRGVTRMWF	FPLHLITFKE--------ILGGHSRTLPTDYW-------LSIILPENYILLNPRTAKEMGIHNGQKVRVVSATNTEGVWDLKNG----RKIPVQGKVKLIQGLRPGVVAISW	12.829,0.528,-10.854,16.408,1.912,-10.953,18.742,0.268,-8.381,20.158,2.854,-6.099,22.284,0.082,-4.499,23.520,-3.298,-5.732,21.004,-5.936,-4.554,22.336,-7.639,-1.471,21.136,-11.031,-2.784,23.075,-13.812,-4.540,23.507,-13.753,-8.319,22.407,-16.515,-10.709,23.003,-17.337,-14.381,19.862,-17.416,-16.556,20.016,-17.563,-20.390,23.835,-17.393,-19.972,23.604,-13.988,-18.189,24.517,-13.192,-14.565,21.795,…	RQPAVEPLVEKVTVFGHEMPINMEAVMLAIAEKMELPGYGKDGFAPGIPFEKPEDFYLKMVANIAAGDKPGDAVPSANDVERNTFFKARSHLSPAVFDPQRWERAVVDPQGRNWWPHVIYVLNRGGRYEDFRKYLSSGDKLPYPFQGQFNLYVEELAETKHPYTGQRFSGIALVEPPRTYDGKVITDTDFPLHLITFKEILGGHSRTLPTDYWLSIILPENYILLNPRTAKEMGIHNGQKVRVVSATNTEGVWDLKNGRKIPVQGKVKLIQGLRPGVVAISWHFGHWSYGASDILLDGERVAGDKTRQKGLCANAVCRLDTPLKNVTLQDLIGGSASFYDTRVRLIPA	2212469	Calditrichaeota bacterium
job.pdb	AF-A0A3D0PEW3-F1-model_v4 Nitrate reductase catalytic subunit	16.800	113	63	4	175	287	258	339	1.000	1.350E-03	112	400	405	DGYRFVFHTPKYRHGAHTMPIDTDMVAMLFGPFGDVYRHDRRTPYVAEGYVDIHPSDAREIGVEDGDYVFIDSDPEDRPFRGWQKNKRDYEFSRLLCRARYYPGTPRGVTRMW	EAYPLVLTVGRYL--GHWH------------TMTRTAKVERIQSMHAEPRLEVHPDDAKRFSLEADGIAAITS------RRG-----------TLTARITITDRIRSGSVFLP	19.931,7.422,23.588,18.218,10.233,21.632,18.979,9.706,17.921,19.113,5.890,18.412,16.518,3.136,17.804,14.854,1.132,15.009,12.964,3.463,12.767,10.820,1.947,10.008,10.304,4.449,7.178,6.705,3.494,6.353,5.945,4.534,2.767,2.178,5.223,2.657,0.817,8.101,4.810,-1.329,5.830,6.954,0.407,2.445,6.585,0.839,2.389,10.386,-2.789,3.404,11.150,-4.007,0.635,8.816,-2.154,-1.941,10.968,-3.352,-0.269,14.209,-6.974,-0.…	HAGAGPFSLTGQPNAMGGREAGGLAHLLPGYRLVGNADHRAEVERAWGFQPGSIAAQPGLAAGEQVEAMERGELDLWWVAATNPLVSMPELDRLKAALRNCPLVVVSDAYADTETSHYAHLLLPAAQWSEKAGAMTNSERRITYCPAFRQPHGESRADWQVFAELGRRLGFEQQFSYDSAAEVYAEFAALSAGRLCDVSGLSHELLSEHGPQQWPFPSGSEPTTESKRLYSDHRFATPSRRARFMAEQPLGLAEPPCEAYPLVLTVGRYLGHWHTMTRTAKVERIQSMHAEPRLEVHPDDAKRFSLEADGIAAITSRRGTLTARITITDRIRSGSVFLPMHWGFTQEHACEANALMHGEACPISKQPELKATAVVVAPAVSVIRPQEQTSHRLQALRRL…	2055797	Synechococcales bacterium UBA8647
job.pdb	AF-A0A0F2N3M8-F1-model_v4 Formate dehydrogenase	19.200	130	65	6	168	295	407	498	1.000	9.384E-04	112	400	526	TPHPLAKDGYRFVFHTPK--YRHGAHTMPIDTDMVAMLFGPFGDVYRHDRRTPYVAEGYVDIHPSDAREIGVEDGDYVFIDSDPEDRPFRGWQKNKRDYEFSRLLCRARYYPGTPRGVTRMWFNMYGATP	MPDQ----QYPLILSTGRRYYHYHTGTM----------------TQRTGSLEVHYGQESLEINPSDAQNLGIGQGDEVRVSS------RRG-----------SVVLKACITDVVPPGLVFTSFHF-PAVP	8.347,4.691,3.058,10.325,7.916,3.676,12.574,6.271,6.334,14.216,2.843,6.881,12.575,0.138,8.939,15.343,0.463,11.582,14.348,4.091,12.280,10.988,2.933,13.745,12.847,1.629,16.850,14.176,5.147,17.634,10.811,6.954,17.345,9.390,8.638,20.483,5.853,8.601,19.026,4.434,5.986,16.624,1.096,6.721,14.950,0.030,3.429,13.313,-3.107,3.909,11.165,-4.926,1.255,9.096,-2.194,-1.365,9.750,-1.878,-4.779,11.448,1.933,-4.6…	MTNPIRDIAGADFIFAIGTNTTESHPIIGLQVKKAVRGGATLAVADPRRTGVAELAKYHLQIKSGSDIALLNGMANVIISEDLYNKEFVASRTEDFEAFKAAVVKYTPEYVEGITGIDPETLRQVARGYARAKNGTILYTMGITQHICGTHNVLAVANLAMLCGHIGKEFSGVNPLRGQNNVQGACDMGALPGVITGYQGVGLDEVRAKFASAWSVEQLPAKVGLTVGEIVEGASHGNIKGMYIMGENPVLSDPDAGHVVHALENLDFLVVQDIFLTETAQLADVVLPGASFAEKDGTFSNTERRVQRIRKAVNPVGKARADWEIICGLATAMGYPMDYGSPADIMKEIASLTPSYAGISYDRLEQGSIHWPCPTADHPGTPVLHAGKFSRGLGKFSPV…	1629716	Peptococcaceae bacterium BRH_c4a
job.pdb	AF-A0A231P488-F1-model_v4 Formate dehydrogenase	16.900	112	62	4	177	288	413	493	1.000	1.721E-03	112	400	527	YRFVFHTPKYRHGAHTMPIDTDMVAMLFGPFGDVYRHDRRTPYVAEGYVDIHPSDAREIGVEDGDYVFIDSDPEDRPFRGWQKNKRDYEFSRLLCRARYYPGTPRGVTRMWF	YPFVLSSGR--RLYHYH------------TRTQTGRSKGLNTLMGHDTADISTADAARLQIADGETIRVSS---RR--------------GSVTVRAKVTDDMPVGMVWMAF	-3.399,-9.214,-5.594,-3.809,-13.003,-6.033,-7.222,-12.652,-7.779,-8.918,-10.269,-10.274,-11.184,-7.277,-9.451,-14.053,-9.063,-11.287,-14.025,-11.650,-8.470,-14.852,-8.895,-5.914,-18.292,-8.516,-7.591,-18.921,-12.299,-7.435,-17.532,-13.042,-3.941,-19.763,-15.013,-1.532,-17.742,-14.021,1.566,-15.440,-10.968,1.768,-13.100,-10.010,4.613,-12.121,-6.356,4.026,-9.332,-5.397,6.468,-7.607,-2.000,6.843,-9.…	MTNSFAHLGEAKMLLLIGSNITEAHPVAGTLVKRAVRNGCRLIVVDPRRTGIAKEAETHLQLRVGSDIALLNAIMHVLIRDDLYDKHFVARHTLGFEELQSNVADCTPERAAPICGIAPEVIERTAHDLASVKPAMLAYTLGITEHTCGVNNVLACASLQMLLGNVGKPLGGVNPLRGQNNVQGSCDMGALPDTYPGYGKVADKAARERLEQFWKTSLPTGPGMMMPDMLDGLKSKKIRAMYIFGENLANTEPDIGHVESCLASAEFLVVQDIFPNETTRFAHVILPAAAWGEKDGTFSNSERRVSRVRAASAAPGQAKMDWWIFKQLAARFGHHWESDSAQDLWDHEISVLAEIFRGIKYRRIKGDGLQWPCPHEDHPGTPVLHKDGAFTRGKGLFVS…	1899016	Desulfovibrio sp. MES5
job.pdb	AF-A0A4Q3DIE3-F1-model_v4 NAD(P)H-nitrite reductase	15.800	120	66	6	168	287	356	440	1.000	1.196E-03	112	400	600	TPHPLAKDGYRFVFHTPKYRHGAHTMPIDTDMVAMLFGPFGDVYRHDRRTPYVAEGYVDIHPSDAREIGVEDGDYVFIDSDPEDRPFRGWQKNKRDYEFSRLLCRARYYPGTPRGVTRMW	KPDA----DFPLILTTGRIR--------DQW---HTMSKTGKV---SKLNKHISESFLEINPLDAEVLNLKDQELAVIKS------RRG-----------EVRVKAKITSAIKQGVVFLP	5.927,19.690,4.358,3.768,16.702,3.326,2.916,16.910,-0.320,5.811,19.252,-1.342,7.956,16.454,-2.872,7.919,17.765,-6.491,8.929,21.271,-5.315,11.815,19.787,-3.296,13.020,17.660,-6.253,12.787,20.699,-8.600,14.814,22.862,-6.169,17.470,20.104,-6.019,17.341,19.784,-9.852,17.853,23.566,-10.222,20.938,23.489,-7.952,22.425,20.479,-9.816,22.145,22.523,-13.056,23.522,25.738,-11.465,26.477,23.805,-9.946,27.330…	NPGTDVILNHAIGRLLIENGCIDSDFVINHTEGFEQYKQSVFGRSLTEAAEICGIKEASIQLAAQYIGEAKGFVSMWTMGLNQSAIGVNKNLSLINLNLITGKIGKPGSGPFSLTGQPNAMGGREVGGMANMLPAHRDLTNPLHRQEVQDFWGGTVISPNPGLTATEIFEALNNGQLKAIWIVCTNPLTSMPNARLAEEALKKAKFVVVQEISNKPETLKFADVVFPAAAWAEKEGTMTNSERRISYLSKILEAPGEALPDTEIVCRLARKMGFKGFDFKDASEIFKEHVKLTAKTNVDMSALDYNILRAQKTVQWPYRKKGSPQGTPRLFTDNQFYTATKKASIKTVSEGFASEKPDADFPLILTTGRIRDQWHTMSKTGKVSKLNKHISESFLEINP…	2021370	Sphingobacteriaceae bacterium
job.pdb	AF-A0A7C1N565-F1-model_v4 4Fe-4S Mo/W bis-MGD-type domain-containing protein	19.400	67	37	1	221	287	544	593	1.000	1.945E-02	112	400	633	AEGYVDIHPSDAREIGVEDGDYVFIDSDPEDRPFRGWQKNKRDYEFSRLLCRARYYPGTPRGVTRMW	STPTVYLNPDTMVDLGVEEGERVWVQS-----------------KLDRLEALAAASDKTRPDIVEMV	-13.670,23.302,0.325,-16.382,25.976,-0.174,-18.468,26.407,2.997,-21.912,28.056,3.366,-23.905,28.091,6.635,-21.403,25.716,8.268,-21.856,23.137,5.435,-19.516,22.131,2.585,-21.516,22.886,-0.585,-18.640,21.980,-2.949,-14.937,21.114,-3.204,-12.324,21.316,-5.978,-8.641,20.496,-6.457,-6.207,23.203,-5.334,-4.967,24.968,-8.519,-1.578,25.530,-6.890,-1.015,21.738,-6.988,0.785,21.309,-10.330,0.403,17.494,-10…	ATVKDGKIVSHRANPSNSYTRNFLCAKGNDYLKRFYSPERLLKPMIRKNGDFEPVSWDDALDLIAEKLTQTRKEYGQLSSLWAQYSGSLSFLNLLMPRIFWIYLGGNTINTGGLSVDALQAAQNNDFGECLLHHPDDLLNSKNIVFWGKNPAATNVHLMPFIKKAKKNGARITVVDPRYSRTAQIADRHIALAPGGDGYLAIAVAREVRRRQGKEPDFVRSLGTGWDEYTAMLDRYEDQDLFKRADVTADEVSHLASAYWDDQPAATHLGLGMNWYKQGGAHSRLIHSLIFFSGNVGVPGGGANFFGMGMPFDTKIMREEMAKAKERGVELVKPRRILNPYLAREIEKAENPPIKLAWVSMMNPVASAPDSQHMTKVLRNLDFVIVTEQFMTATARCAD…	2044940	Desulfobacterales bacterium
job.pdb	AF-A0A1F4FHN9-F1-model_v4 Uncharacterized protein	18.100	116	64	8	172	287	520	604	1.000	9.971E-04	112	400	659	LAKDGYRFVFHTPKYRHGAHTMPIDTDMVAMLFGPFGDVYRHDRRTPYVAEGYVDIHPSDAREIGVEDGDYVFIDSDPEDRPFRGWQKNKRDYEFSRLLCRARYYPGTPRGVTRMW	LARE-FPLILVSGT-RSVEFY--------STL-GI--EVPRLLKRRP---YPTLEMSPETASRFGLEAGAWVEISA-----PTTE----------RTIVRRVALLEGMHPGVVNAE	21.546,7.602,-13.119,22.239,9.771,-16.203,22.505,7.315,-19.145,20.850,4.040,-20.255,22.685,1.127,-18.814,22.785,-2.469,-20.107,23.914,-5.226,-17.704,27.464,-6.487,-18.384,27.700,-10.025,-16.950,25.840,-11.908,-14.199,22.570,-10.531,-12.764,23.338,-8.619,-9.537,27.102,-8.256,-10.228,26.671,-4.464,-10.595,28.608,-4.288,-13.900,27.128,-1.950,-16.527,27.772,-0.952,-20.143,26.474,2.465,-21.212,24.220,…	LLYPLRRDGARGAGRWRRVTWDEALDDIAARLNAIIAEHGARAVAVQSLPPKDYFAYDLFLDAIGSPTFFKHDSHQCFTPQLMADVLSYGNLLTYPAFTELKGTDVLVLWGINLAETNASKHQRVRDARRSGCRTIVVDPRPTQAAREASLWLRVRPGTDAALALGILNAMIANGWYDREFVAQWTLGFEALAERAALYPPERVEAITWVPARDIVEAARLLGAAKRPALYTFIGATMGGNSIATLRLMGFIPALAGQIDREGANGFLPPTGVRMPSYYGADPSLGRNRNLHEMLSADKFPLLAGPKALTAPYPHPRQVIDAMLTGKPYPVRALWTSCNPMVGLEDTCTTMRALKALDLLVVSELFETPTARLADYVLPMTTHLESNAIAEYSGLNMIC…	1797501	Betaproteobacteria bacterium RIFCSPLOWO2_12_FULL_65_14
job.pdb	AF-A0A662MF07-F1-model_v4 Formate dehydrogenase subunit alpha	16.900	112	60	5	176	286	561	640	1.000	1.271E-03	112	400	699	GYRFVFHTPKY-RHGAHTMPIDTDMVAMLFGPFGDVYRHDRRTPYVAEGYVDIHPSDAREIGVEDGDYVFIDSDPEDRPFRGWQKNKRDYEFSRLLCRARYYPGTPRGVTRM	RYPLILITVRYVDYTQGFV-----------TGFLDRFSKAK----LTIPRVEINPEDAQVLGISEGDFVRIDTE------RG-----------SYPVICTISNNVEKGTIAI	-8.535,19.209,-33.783,-10.172,18.264,-30.434,-9.134,14.812,-29.128,-10.630,12.705,-26.303,-7.798,10.837,-24.557,-8.817,8.095,-22.058,-6.902,8.085,-18.842,-6.793,6.250,-15.511,-6.969,8.405,-12.368,-3.612,7.927,-10.583,-4.556,9.266,-7.115,-5.950,6.125,-5.385,-6.097,2.357,-6.056,-9.572,2.341,-7.628,-8.682,2.993,-11.300,-11.418,5.537,-12.101,-11.735,6.316,-15.842,-12.197,9.721,-17.490,-11.465,11.457,…	MEERIPIVCYHCSLGCRTFVRVREGYPVNIEYMKNYPDIVNEHGKLCSKGNAILSLEKKLKRIKSPLKKKENGEFVEISWNEAIRYVVESINSLRDNPDKMAFIGSLNAYNESSYVLQKFSRVLGSNNIDSEARFCYLGAGYALLESMGYAASTNTIKSLEKSECIVIWGHNLAETQPIAFRYVLKARDKGATIIVIDPRFTKTARFSDIYIKVRPGKDLALANGIINVILNETLYDADFIEKRCEGFEIARQIAMRYDLKTIEEITGVSAAVIMEVARRFAKARTASVIIGTGVTQSINAKEITHAIVSIALMCGHVGKPGSGVYIASGKSNIQGVIDMGVLPDVLPGHKSLEDREYVEFLERKWGYEIPKDRGLSLLEFMEGAEKGHICGIYTMGED…	1906666	Thermoplasmata archaeon
job.pdb	AF-A0A7X4AT61-F1-model_v4 Molybdopterin-dependent oxidoreductase	15.800	126	67	6	163	287	580	667	1.000	5.777E-04	112	400	712	AELKKTPHPLAKDGYRFVFHTPKYRHGAHTMPIDTDMVAMLFGPFGDVYRH-DRRTPYVAEGYVDIHPSDAREIGVEDGDYVFIDSDPEDRPFRGWQKNKRDYEFSRLLCRARYYPGTPRGVTRMW	SYLQKTPDAH----YQFLLVCRRR---LETMNS--------------AYRNADRTLSKHPSSVLHMAPGDLELNKLKDGQLVQV---------TNAN--------GSMRATVQSDPTLKAGVVSTF	-37.849,10.204,2.247,-35.182,12.906,1.640,-32.394,12.962,-0.985,-28.824,13.913,0.043,-25.640,14.450,-2.007,-22.337,13.155,-0.581,-19.349,10.957,-1.528,-18.399,7.299,-1.034,-15.973,6.888,1.908,-14.984,3.285,1.175,-11.787,4.117,-0.764,-9.745,7.180,-1.750,-11.591,7.280,-5.115,-14.255,9.374,-3.265,-16.944,8.835,-5.928,-20.020,11.116,-5.724,-23.183,9.504,-4.323,-26.894,10.255,-4.042,-28.361,8.908,-0.7…	MARRISFCRNCQAACGVELEVEDNRVTSIRGDAAHPHSKGYLCFKGKTSLDHQNGEDRLTQTFKQKDGRREQLSPREVYDEVSRKLSTLIDQYGPRSIGLYYGTGTNQNPLNHALVKSWLGSTIGSPNLFSSITIDQSAKWVTAGRLGYFANGKYVGPDCEVALLVGTNPPVSHMGAPTCPYPSRRNPQSHLRQYQRDGHKLIVIDPRRTEIARRADLHLQIDPGEDTVVLAAMLNHIFLNGLENRDFLNRFATSVDALRALVQPITPELAAKRAKIPPAEIVEAAELFSSVNRASAFSGTGPDMSPHSNLAEHLIESLNVICGGYRKAGDLVTNRGLLFGAVPTVESVIPPTRAWERGARSLSANTGRVGGEFPTALLPGEILSDSPERIRALIVVGG…	2026720	Candidatus Saccharibacteria bacterium
job.pdb	AF-A0A0L8QHT3-F1-model_v4 Molybdopterin dinucleotide-binding protein	18.500	113	55	7	177	287	558	635	1.000	1.059E-03	112	400	714	YRFVFHTPKYRHGA--HTMPIDTDMVAMLFGPFGDVYRHDRRTPYVAEGYVDIHPSDAREIGVEDGDYVFIDSDPEDRPFRGWQKNKRDYEFSRLLCRARYYPGTPRGVTRMW	YPLTLTCAK--NGYFCHS-----QHRSLTSLR--------RRAP---DPTVDLAPRAAAERGIRDGQWVRLTT-----------RN------ATIRMRARIDDSLHPSVAVAE	-3.022,11.280,-35.227,-2.982,9.457,-31.873,-1.668,11.596,-28.981,1.033,10.482,-26.492,-1.743,8.836,-24.573,-1.738,6.097,-27.259,1.635,4.876,-25.884,1.516,2.981,-22.565,4.417,2.261,-20.191,4.723,-0.767,-17.868,7.323,-0.805,-15.051,8.361,-3.407,-12.473,7.985,-2.345,-8.830,11.279,-0.807,-7.567,10.648,-2.768,-4.385,13.014,-5.755,-4.692,14.121,-5.101,-8.304,17.078,-3.256,-9.913,14.558,-0.742,-11.264,1…	VSGPEAVAFAVASPSGSPLSDSIDWIERFVRLFGSPNICYSTEICNWHKDYAHAFTFGCGLPMPDYESAELSILWGHNPAKTWLAQSTALGRARARGAALAVIDPRRSTSALQADHWLRVLPGTDAALALGLANLLMERGTHDTGFLRAWSNGPLLVRVDTGRFLRAEDIDPAATGYVAWDETERAPRVVDTAYATPHPERLALTGRRRVPTRDGPVECLPAFERYAQAAAAWPLARTSEVTTVPERQLDEFADVLGRAESVTYHAWTGVGQHTNATQTDRAIATLYALTGCFDAPGGNVILPAQPANAPTDFAQLAPAQRAKALGLREHPLGPPAHGWVNARDLCTAITTGEPYRVEAMVAFGANLLMSQPDPRRTAEALRALDFAVHLDLFPTPTAD…	67373	Streptomyces varsoviensis
job.pdb	AF-A0A7K3L285-F1-model_v4 Nitrate reductase	16.500	121	65	6	168	287	692	777	1.000	9.384E-04	112	400	820	TPHPLAKDGYRFVFHTP-KYRHGAHTMPIDTDMVAMLFGPFGDVYRHDRRTPYVAEGYVDIHPSDAREIGVEDGDYVFIDSDPEDRPFRGWQKNKRDYEFSRLLCRARYYPGTPRGVTRMW	QDNPLREK-YPLFGNSEHSNYTG-HSMYNDIPWIHEIWG----------------DPYVMLNDETAAERGIAEDDLVRV--------FN---------DRGEVVLRARLTKGLRKDSIILP	61.760,-28.248,-23.888,59.525,-29.273,-21.762,55.855,-30.150,-22.356,54.362,-31.420,-19.077,51.346,-33.515,-20.178,48.197,-33.107,-18.052,47.049,-36.759,-18.170,43.276,-36.180,-17.842,41.261,-39.449,-17.738,39.288,-39.344,-21.006,35.652,-40.598,-21.096,36.982,-43.457,-23.300,39.681,-44.382,-20.718,37.029,-44.485,-17.931,34.805,-46.899,-19.917,37.824,-49.166,-20.591,38.669,-49.329,-16.841,35.022,-…	MSEASSGGLTRRAFLKTTAAATAVTAAGAGLSTVAAHAASPTRGLPDEQSFVNTCRGNCGGKCVLVGKVREGKLVQTRPYEPPEGFERSRMGCVKGVTYPQRLYAPNRVLYPMIQRGERGSDNWERVSWDEAIAYVSDHINKAQAEYGPNAFGLWHSYGSEGWLNGAYHQSTGVGYHRFLNTFGGTVIIPGGDQAQVYMGLFVMQHGTNSTADYTNAKTLIAWGANVTDTVRCCWPYICDARDKGARMIAVDPRYTITAAGSDTWIPVRSGTDGALMLAMANFIIDNDLVDWDFLAKKSVAPLLIKDDGSYFKLSDMGIPPTEGPISPWTGQPVIINPEVVFDKATGQLASQFTAEDPAVTGEFEYEGTRLRTVFDYVRDMTKQFTVEFAAKECDISEE…	2304571	Enterorhabdus sp. P55
job.pdb	AF-D8FAQ0-F1-model_v4 Molybdopterin dinucleotide binding domain protein	19.600	122	64	9	173	294	2	89	1.000	1.524E-03	111	400	120	AKDGYRFVFHTPKYRHGAHTMPIDTDMVAMLFGPFGDVYRHDRRTPYVAEGYVDIHPSDAREIGVEDGDYVFIDSDPEDRPFRGWQKNKRDYEFSRLLCRARYYPGTPRGVTRMWFNMYGAT	ARE-YPEILIT-GARQLEY---IDAQMRYLPGLRI--------RRP---EAEADIHPVTARKYNVIHGELIGVET-P-----RG-----------MIKIKAKVTDDIKESVISIPH-GWAAA	-1.737,-17.830,6.419,-5.385,-16.691,5.973,-5.993,-16.701,9.756,-2.812,-14.660,10.459,-2.869,-12.401,7.346,-6.586,-11.998,6.570,-6.252,-9.036,4.265,-5.088,-8.764,0.625,-2.179,-6.445,-0.281,-2.206,-4.944,-3.768,0.782,-2.967,-5.078,1.388,-0.807,-8.172,-1.301,1.872,-7.695,-0.108,4.750,-9.915,0.117,8.297,-8.529,-0.411,11.050,-11.147,2.530,12.962,-9.585,5.165,10.201,-9.975,6.671,7.638,-12.354,7.713,4.7…	MAREYPEILITGARQLEYIDAQMRYLPGLRIRRPEAEADIHPVTARKYNVIHGELIGVETPRGMIKIKAKVTDDIKESVISIPHGWAAANVNILLDCTMRDPISGYMEMRGVACRVVKLA	88274	delta proteobacterium NaphS2
job.pdb	AF-A0A0S4XHX4-F1-model_v4 Molydop_binding domain-containing protein	13.100	122	69	5	172	288	6	95	1.000	9.971E-04	111	400	151	LAKDGYR---FVFHTPKY--RHGAHTMPIDTDMVAMLFGPFGDVYRHDRRTPYVAEGYVDIHPSDAREIGVEDGDYVFIDSDPEDRPFRGWQKNKRDYEFSRLLCRARYYPGTPRGVTRMWF	IENKVYEKFPIILTSGRLVEYEGGGEETRSNPWLA----------------ELQQENFVEINPKAAADRGIRNNDYVWVKT-PT---------------GAQIKVRALVTERVGVDHAFIPF	-10.439,21.526,7.308,-9.391,19.439,10.383,-12.457,20.517,12.431,-14.693,19.321,9.572,-12.898,15.928,9.583,-13.565,15.606,13.352,-17.228,16.635,12.844,-17.525,14.142,9.954,-16.015,11.455,12.269,-13.485,10.431,9.600,-11.566,8.430,12.261,-14.591,6.109,12.780,-14.670,5.279,9.033,-10.865,5.171,8.550,-9.501,3.892,11.892,-6.089,2.751,10.625,-3.026,5.034,10.424,-1.250,4.323,7.104,2.493,4.986,6.822,4.591,…	MQQRNIENKVYEKFPIILTSGRLVEYEGGGEETRSNPWLAELQQENFVEINPKAAADRGIRNNDYVWVKTPTGAQIKVRALVTERVGVDHAFIPFHFSGWWQGKDLLDYYPEGAHPIVRGEAVNTATTYGYDSVTMMQETKTTVCQIERFA	305	Ralstonia solanacearum
job.pdb	AF-A0A135ZIK5-F1-model_v4 Molydop_binding domain-containing protein	10.000	229	118	11	155	376	4	151	1.000	5.118E-04	111	400	155	GRNVVKAWAELKKTPHPLAKDGYRFVFHTPKYRHGAHTMPIDTDMVAMLFGPFGDVYRHDRRTPYVAEGYVDIHPSDAREIGVEDGDYVFIDSDPEDRPFRGWQKNKRDYEFSRLLCRARYYPGTPRGVTRMWFNMYGATPGSVEGQKSREDGLAKNPRTNYQAMFRSGSHQSATRGWLKPTWMTDSLVRKGLFGQSIG-------KGFLPDVHCPTGAPRESIVKITK	GAEPLPGFKPMRVASNK----RYPLLLTTAKSKH----YMFSHG---RQIAAL--------RDAHP-NPLVRVHPETALSLGLIEGDSVRIEAE----------------RGQAIYQQLKLDSDLALNVVVADL-----------------------------------SWWYPELGY---NRLGD------VFESNYNVLTNGDDDGRGLGEAGSFNINGIR-VRLSK	27.521,16.670,20.480,24.619,15.041,22.399,21.902,13.735,20.019,19.028,14.750,22.363,17.530,11.210,22.139,16.085,9.274,25.090,18.754,6.929,26.538,16.298,4.062,26.734,13.746,2.680,24.237,10.313,4.069,24.881,7.056,3.087,23.163,6.063,6.105,21.050,2.392,5.670,19.977,1.510,6.643,16.447,0.867,10.374,16.951,-1.300,10.687,13.791,-4.825,11.238,15.168,-7.724,9.065,13.922,-8.671,10.515,10.505,-12.254,9.484,9…	MQLGAEPLPGFKPMRVASNKRYPLLLTTAKSKHYMFSHGRQIAALRDAHPNPLVRVHPETALSLGLIEGDSVRIEAERGQAIYQQLKLDSDLALNVVVADLSWWYPELGYNRLGDVFESNYNVLTNGDDDGRGLGEAGSFNINGIRVRLSKEWVR	875932	Photobacterium sanguinicancri
job.pdb	AF-A0A538MUM6-F1-model_v4 Molydop_binding domain-containing protein	12.500	216	115	11	165	379	19	161	1.000	7.823E-04	111	400	164	LKKTPHPLAKDGYRFVFHTPKYRHGAHTMPIDTDMVAMLFGPFGDVYRHDRRTPYVAEGYVDIHPSDAREIGVEDGDYVFIDSDPEDRPFRGWQKNKRDYEFSRLLCRARYYPGTPRGVTRMWFNMYGATPGSVEGQKSREDGLAKNPRTNYQAM-FRSGSHQSATRGWLKPTWMTDSLVRKGLFGQSIGKGFLPDVHCPTGAPRESIVKITKAEP	PRSRPDLAHR--YPLILTCAKP----LWFCETQH-RNVASLRKSA-----------PDPQVELHPDTAAARGIAAGDWVRI-QTPH----------------GDVRARARFNTSLDRQVVCGQH--------------GWWQACAELGLPGYPPFGPGSAN--------------LNLVLRQQ--------PSDPVSG--SSPLRASVCDVAAALP	25.431,17.857,-29.370,23.488,19.173,-26.340,21.794,16.334,-24.348,19.072,18.836,-23.666,17.516,19.172,-27.138,13.822,18.619,-26.312,12.918,17.127,-29.690,9.159,17.409,-30.403,7.035,15.006,-28.275,8.411,13.022,-25.326,8.546,9.254,-26.039,6.412,6.952,-23.971,8.905,4.897,-21.893,7.952,1.805,-19.838,8.481,2.324,-16.059,11.935,1.131,-15.049,10.344,-1.036,-12.288,7.390,-2.933,-13.787,6.737,-6.643,-14.5…	MSPWAITGLAPNEEPRISPRSRPDLAHRYPLILTCAKPLWFCETQHRNVASLRKSAPDPQVELHPDTAAARGIAAGDWVRIQTPHGDVRARARFNTSLDRQVVCGQHGWWQACAELGLPGYPPFGPGSANLNLVLRQQPSDPVSGSSPLRASVCDVAAALPDPD	1883427	Actinomycetia bacterium
job.pdb	AF-A0A832FU93-F1-model_v4 Thymidine phosphorylase	13.000	69	43	1	222	290	14	65	1.000	1.831E-02	111	400	181	EGYVDIHPSDAREIGVEDGDYVFIDSDPEDRPFRGWQKNKRDYEFSRLLCRARYYPGTPRGVTRMWFNM	KLSAVLNPRDAEELGLMPGDRVKVVVGK-----------------ESFVAELDVSGILEEGEIGICSFT	-19.505,-3.602,18.348,-21.274,-0.213,18.338,-19.068,2.428,20.002,-19.557,6.140,20.699,-17.283,8.180,18.402,-14.826,10.708,19.851,-12.615,12.956,17.707,-9.051,13.128,19.034,-7.035,16.315,18.264,-4.319,14.043,16.955,-2.961,14.318,13.397,-1.945,10.986,11.834,-0.699,10.521,8.242,-2.774,7.296,8.268,-6.332,6.280,9.087,-6.026,5.309,12.758,-8.637,4.314,15.339,-8.112,4.221,19.124,-9.815,1.794,21.540,-9.86…	MKLKLRILPLRSEKLSAVLNPRDAEELGLMPGDRVKVVVGKESFVAELDVSGILEEGEIGICSFTAETCRIEEECSAEVIPVSRPKAVEFIRKKLDGAKLTSHEMKTIISDISKNVLNDLEISVFILANEILGMSDDELQWMIEAIVDNGERIAFERGVVVDVHSIGGLPSNRFPIITVPT	1872626	Archaeoglobus sp.
job.pdb	AF-A0A7K0MLU0-F1-model_v4 Molydop_binding domain-containing protein	24.300	78	42	1	211	288	2	62	1.000	6.940E-03	111	400	184	YRHDRRTPYVAEGYVDIHPSDAREIGVEDGDYVFIDSDPEDRPFRGWQKNKRDYEFSRLLCRARYYPGTPRGVTRMWF	TRRTANVIWHSEDILDIHESDAQLRGIADGSWVRLSS-----------------RVGETVLKARITNEVPAGVVYTTF	1.145,15.801,-9.955,-2.195,16.854,-8.348,-0.880,19.215,-5.611,-1.115,22.671,-7.232,-3.691,24.186,-4.794,-4.255,24.943,-1.064,-6.520,21.860,-0.615,-4.146,20.650,2.161,-6.261,22.783,4.564,-9.040,20.129,4.657,-7.008,16.926,5.221,-3.442,16.924,6.619,-2.961,13.116,6.896,-4.582,9.823,5.848,-6.926,8.450,8.548,-8.334,4.934,9.154,-12.095,4.931,9.831,-13.129,2.064,12.155,-16.463,1.131,13.760,-16.769,1.550,…	QTRRTANVIWHSEDILDIHESDAQLRGIADGSWVRLSSRVGETVLKARITNEVPAGVVYTTFHFPESGANVITTDYSDWATNCPEYKVTAVDIAPSVRGPSGLQQHEVSGDMQLESIIRMANQIAANVPSTAAPEHAVAHHLVQFWTPLMRQRLNSEVDPTKLSPIVRAAMELERASFGSDVSK	1883427	Actinomycetia bacterium
job.pdb	AF-A0A136PZ37-F1-model_v4 Molydop_binding domain-containing protein	19.100	115	58	6	176	288	82	163	1.000	7.823E-04	111	400	198	GYRFVFHTPKY--RHGAHTMPIDTDMVAMLFGPFGDVYRHDRRTPYVAEGYVDIHPSDAREIGVEDGDYVFIDSDPEDRPFRGWQKNKRDYEFSRLLCRARYYPGTPRGVTRMWF	EYPLHLTTGRVLAQYQSGT-----QTRRVAALR--------RTAP---EPFVELHPDLAARLGVADGDDLRVVS------RRG-----------EMRAPARVTPTIRPDTLFAPF	32.981,-15.798,-12.986,31.891,-14.779,-9.468,28.040,-14.913,-9.413,28.222,-12.674,-6.408,29.425,-9.765,-8.609,26.308,-7.661,-9.433,28.014,-6.539,-12.601,28.263,-10.182,-13.733,24.601,-10.853,-12.821,23.383,-7.616,-14.473,25.380,-8.391,-17.659,23.476,-11.707,-17.856,20.132,-9.894,-17.250,20.957,-7.464,-20.109,21.596,-10.397,-22.481,18.546,-12.356,-21.229,16.171,-9.359,-21.684,17.292,-8.460,-25.256…	MDPADPRVVFAELRRASAGGPADYAGVTWERIDAADGVFWPCPDEDGPDTPRLFAERFATPDGRARFHPVDHRPAAEEVCAEYPLHLTTGRVLAQYQSGTQTRRVAALRRTAPEPFVELHPDLAARLGVADGDDLRVVSRRGEMRAPARVTPTIRPDTLFAPFHWAGAGRANSVTNDALDPVSRMPEFKICAVRVERA	47874	Micromonospora rosaria
job.pdb	AF-A0A7Y2FSW3-F1-model_v4 Arsenite oxidase large subunit	20.100	139	70	8	179	297	90	207	1.000	2.190E-04	111	400	253	FVFHTPKY--RHGAHTMPIDTDMVAMLFGPFGDVYRHDRRTPYVA----EGYVDIHPSDAREIGVEDGDYVFID------SDPEDRPFRG----WQKNKRDYEF----SRLLCRARYYPGTPRGVTRMWFNMYGATPGS	LWSTSGRINERWQS--------------G------YDDRRRPYIVQRWPENWVELHPDDAAARGIESGDYVMLYSDRIPVQKDTIIGIEGDDFTFTKLMENGHIELHKAAITAVAIVTPALKKGVMYMDF-LHTSQPAN	33.767,20.575,-27.717,30.552,21.219,-25.748,29.859,18.850,-22.810,26.812,16.533,-22.825,25.140,18.747,-20.177,25.686,21.907,-22.258,24.331,20.036,-25.312,21.221,18.828,-23.413,20.748,22.423,-22.173,20.232,23.502,-25.819,16.967,21.474,-25.866,15.476,23.577,-23.013,12.085,22.085,-22.036,11.642,20.138,-25.315,13.745,17.145,-24.125,15.087,14.250,-26.222,13.823,10.641,-26.285,16.397,8.196,-24.859,18.4…	GKTLHEKLGEFGTNGIQGPVLMDKDGTLVETKRLHDVNRVLPEEGPIGANVFNKKLTHFNSQTGKCNLQKAPWSLFSDYWEWLKPKDDELWSTSGRINERWQSGYDDRRRPYIVQRWPENWVELHPDDAAARGIESGDYVMLYSDRIPVQKDTIIGIEGDDFTFTKLMENGHIELHKAAITAVAIVTPALKKGVMYMDFLHTSQPANALAGRVVDWISGNYNYKMGIGKVKKIGVSPYKTDFRSMSFARRDIA	1909294	Hyphomicrobiales bacterium
job.pdb	AF-A0A432QAW5-F1-model_v4 Formate dehydrogenase	13.300	209	108	8	173	377	186	325	1.000	2.472E-04	111	400	325	AKDGYRFVFHTPKY--RHGAHTMPIDTDMVAMLFGPFGDVYRHDRRTPYVAEGYVDIHPSDAREIGVEDGDYVFIDSDPEDRPFRGWQKNKRDYEFSRLLCRARYYPGTPRGVTRMWFNMYGATPGSVEGQKSREDGLAKNPRTNYQAMFRSGSHQSATRGWLKPTWMTDSLVRKGLFGQSIGK--GFLPDVHCPTGAPRESIVKITKA	VKDF-PLILTTGRMVEYMGGGAETRSNKYLA----------------ELQPEMYAEINRITANNYGIKQGDDLWIES-P---------------NDGRIKVKAKITERVDEHTIFLPFHFGGEFMGKSLADKYPEGTV-------------PFAL-----------------------GEAANVVTNYGYDIVTQMQETKTGLCKISKA	-10.322,-2.915,-26.681,-14.147,-3.423,-26.653,-13.800,-6.348,-29.102,-11.052,-7.869,-26.900,-13.233,-7.482,-23.768,-16.177,-9.135,-25.587,-13.772,-11.994,-26.509,-11.569,-12.051,-23.378,-11.936,-15.859,-23.131,-9.891,-16.282,-26.364,-6.748,-14.682,-24.829,-4.108,-16.860,-23.142,-3.252,-15.614,-19.631,0.502,-16.324,-19.941,1.232,-15.272,-23.542,-1.502,-12.569,-23.715,-2.191,-13.827,-27.289,-5.614,…	IKKHTDNWHTFDIETMQAKGGPCDGEYYGLPWPCWTQEHPGTPILYDVSKSVAKGGLPFRARFGTEKKYDMSGRTENQLAAEGVANPGSEVKGGYPEFKEVVPGTNWKTDLSQKTLQEAIKRGMAPFGNARARCVVWNFPDQIPVHREALHSPRPDMIAKYPTYEDKPDHYRVFTKYKSEQKADWVKDFPLILTTGRMVEYMGGGAETRSNKYLAELQPEMYAEINRITANNYGIKQGDDLWIESPNDGRIKVKAKITERVDEHTIFLPFHFGGEFMGKSLADKYPEGTVPFALGEAANVVTNYGYDIVTQMQETKTGLCKISKA	895	Desulfobulbus sp.
job.pdb	AF-A0A349K0P2-F1-model_v4 Uncharacterized protein	13.900	208	89	9	175	380	248	367	1.000	2.472E-04	111	400	367	DGYRFVFHTPKY--RHGAHTMPIDTDMVAMLFGPFGDVYRHDRRTPYVAEGYVDIHPSDAREIGVEDGDYVFIDSDPEDRPFRGWQKNKRDYEFSRLLCRARYYPGTPRGVTRMWFNMYGATPGSVEGQKSREDGLAKNPRTNYQAMFRSGSHQSATRGWLKPTWMTDSLVRKGLFGQSIGKGFLPDVHCPTGAPRESIVKITKAEPG	DEYPLWLTTGRRLQSYHTHTQ-------------TG---RAGGMEYFLPGESLEIHPHDVTRLGLTDGETCRM-TSP-----RG-----------TVDIIVKATTKSPPGTVFASFSF-KDTP----------------------------------------------------VNALTGSGYDPTTH--TAELKVCPVRVEPIATG	9.849,27.811,3.114,12.333,26.648,5.805,15.174,25.395,3.528,14.945,21.797,4.873,15.419,20.090,1.446,18.506,18.746,-0.397,20.621,18.405,2.782,21.532,15.543,5.130,19.258,15.333,8.189,16.536,17.266,6.268,13.781,16.559,3.690,10.125,15.616,3.239,10.045,11.868,3.926,6.758,10.049,3.194,6.940,6.900,5.260,5.836,4.317,2.662,3.778,1.530,4.259,4.294,-1.640,2.155,7.728,-3.216,1.517,7.514,-2.585,-2.258,4.890,0.…	MTGHIGREGTGINPMRGQNNIQGAGDCGAIPNNYPGFQLVDDPAHQEKFERLWGTKIDLERGMTKVTALERCGESVFGMMINGENTLLSDPDRTHCQHALESLDHLIVIDLFLTETAKLAHVVLPATAWAETDGVCTNTERRVQRLRAAVPAQGEAMPDWWIVSQIAKRLGFEGFEYESAEDVFNELCQVSPLYNGLDWDRIENSEYHWPVPTKDHPGTPRLHENVFENGLGIFSCTTYRDPAETINDEYPLWLTTGRRLQSYHTHTQTGRAGGMEYFLPGESLEIHPHDVTRLGLTDGETCRMTSPRGTVDIIVKATTKSPPGTVFASFSFKDTPVNALTGSGYDPTTHTAELKVCPVRVEPIATG	2026801	Verrucomicrobiales bacterium
job.pdb	AF-A0A496LHX4-F1-model_v4 Formate dehydrogenase	14.700	129	73	6	168	294	252	345	1.000	4.533E-04	111	400	395	TPHPLAKDGYRFVFHTPKY--RHGAHTMPIDTDMVAMLFGPFGDVYRHDRRTPYVAEGYVDIHPSDAREIGVEDGDYVFIDSDPEDRPFRGWQKNKRDYEFSRLLCRARYYPGTPRGVTRMWFNMYGAT	VPDE----VYPCLFTTGRKVYHYHTGTM-----TRECPALEYG---------AGIEGALIEVSPDIARERELEEGCYALV---------QNKR--------GQIAAKLRVNPDLKEGTIFTTFHYSEAD	8.791,-2.585,-12.956,5.217,-1.567,-13.932,3.458,-2.885,-10.788,0.355,-0.799,-11.626,-2.589,-2.095,-13.710,-2.251,0.670,-16.242,1.537,0.825,-16.926,4.593,-1.207,-17.893,8.078,0.227,-17.135,7.955,1.872,-20.540,4.714,3.749,-19.635,0.932,3.363,-19.966,-0.227,0.071,-21.550,-2.153,1.995,-24.276,0.812,4.263,-25.163,2.476,3.762,-28.597,5.876,3.726,-26.942,4.940,1.011,-24.409,3.314,-1.088,-27.178,6.447,-0…	MGALPNVIPAGAVNSPYAQEQARKVWHFELNPVPGFKLTQAPDKMDSGELKVLYVYGENPVMSDPWTEHFVHAVHHLDCFIVQDLFFTESAHKADVVLPAAGWGEKDGTFINTSRRVQRTRKASEPVSGVEPDWKVVCNIANRMGLEGFDFASPEQIWNELRELMPKFFGGISYYRLGKLGGISWPCPDEEHPGTPVLYADHKSMLPGGKFRFAPVLYVHDKEERAKAEAEFRAKMNIPDGYPVGSGALSEVPDEVYPCLFTTGRKVYHYHTGTMTRECPALEYGAGIEGALIEVSPDIARERELEEGCYALVQNKRGQIAAKLRVNPDLKEGTIFTTFHYSEADGNELANAGDPDPLSGITPLKMTIANIRRLSEEEFIKFREQNEMSMHSANP	205	Campylobacter sp.
job.pdb	AF-A0A2S5QY49-F1-model_v4 Molybdopterin oxidoreductase	17.000	123	67	6	165	287	304	391	1.000	9.384E-04	111	400	430	LKKTPHPLAKDGYRFVFHTPKYRHGAHTMPIDTDMVAMLFGPFGDVYRHDRRTPYVAEGYVDIHPSDAREIGVEDGDYVFIDSDPEDRPFRGWQKNKRDYEFSRLLCRARYYPGTPRGVTRMW	ADSNPALASK--YPLSIISPK-SHG----FLNSCYANVTEKIKGQG-----------EQFVMINAADADMRGIKDGAKVRV--------FNAR---------GAFEGDARITKDVNPGIVVAT	-24.902,-22.581,2.267,-27.090,-22.562,-0.868,-25.733,-19.211,-2.132,-22.158,-20.632,-1.915,-23.229,-23.705,-3.940,-25.031,-21.426,-6.426,-21.950,-19.170,-6.870,-19.643,-22.223,-7.272,-21.869,-23.632,-10.053,-22.269,-20.214,-11.727,-18.474,-19.581,-11.627,-17.742,-23.101,-12.984,-20.238,-22.763,-15.878,-19.909,-19.057,-16.830,-16.999,-18.984,-19.336,-14.851,-16.960,-19.662,-14.740,-16.313,-15.937,…	ADDIRKLAREYATATPSAIRIGVALERSYGGSQAIRAVTCLPALTGAWRHVGGGILQFPVWEHPYKFDVICRPDLIPEGTQVANILQLGRVLTGEIKLKTPIKSLMVWNTNPVTQSPETDKIIKGLEREDLFTVVADHFITDTAAYADIVLPATMGAEMEDMILSWGHLYLTYNAKCVDAPGEAISNNEIFRQLAKRLGFEEENFKWSDSECLENYVNWDAPACDGIDLNYLREHGFARLNVGTKDNRAPHKEGNFPTPTGKCMFLVEGAKNFVAGPFRQMYEGFQPGEDLDALPDYVASRESADSNPALASKYPLSIISPKSHGFLNSCYANVTEKIKGQGEQFVMINAADADMRGIKDGAKVRVFNARGAFEGDARITKDVNPGIVVATLGYWRQLN…	2051956	Methylotenera sp.
job.pdb	AF-A0A6V8NIQ8-F1-model_v4 Formate dehydrogenase (NADP+) alpha subunit	16.300	122	64	6	168	287	339	424	1.000	4.533E-04	111	400	459	TPHPLAKDGYRFVFHT--PKYRHGAHTMPIDTDMVAMLFGPFGDVYRHDRRTPYVAEGYVDIHPSDAREIGVEDGDYVFIDSDPEDRPFRGWQKNKRDYEFSRLLCRARYYPGTPRGVTRMW	EPDR----EYPYMLMTGATLFSLGDNF-----RTRRSKISLLESPG----------DGYIGMSPEDAQSLGATDGTRVSIWS------RRG-----------NISSTVKVQEDLPAGLVFMP	-11.494,11.151,-1.463,-11.796,13.306,1.734,-13.642,16.213,0.017,-16.234,13.738,-1.337,-16.739,12.305,2.189,-17.313,15.848,3.572,-19.803,16.501,0.733,-21.616,13.241,1.618,-21.696,14.215,5.340,-23.185,17.617,4.366,-26.013,15.623,2.672,-26.770,13.544,5.818,-24.488,10.590,5.083,-23.150,8.809,8.188,-19.475,7.832,8.647,-17.896,5.055,10.712,-14.129,5.515,11.186,-11.955,2.490,12.043,-8.568,3.986,12.991,-…	VGVKIKKALSRGAKVITIDPRRTRRARLSQLHLQLKVGSEAALLQDMIRLLLKEGLYDKEFVARNCPNFEEFSQSFLEEEAEDRTGVSREDLVEAARLYAEKGKKAIIIFSSEIGDPQLISMIADLLMLTGRVEGGAFPCLPLSNLRGASEVGALAEFYPGYGEVEDVDMRKEFEKRWGVSLSTKAGLTAVEMIEAAGSSLFGLYIVGENPVVSFPDTTRMVKGLSSLEFLVVQDIFLTETAQLADVVLPGISFVESSGTLTNAAGRTERLNKAIEPLTRPDWQVIAELSSRMGYPMKYRSETEVAKEKKALVKGSLEPRKYRFELKELDSGLESVSEEPDREYPYMLMTGATLFSLGDNFRTRRSKISLLESPGDGYIGMSPEDAQSLGATDGTRVSI…	2754717	Candidatus Hakubanella thermoalkaliphilus
job.pdb	AF-A0A6I7PPE9-F1-model_v4 Dehydrogenase	19.100	115	68	4	174	288	694	783	1.000	1.828E-03	111	400	836	KDGYRFVFHTPKYRHGAHTMPIDTDMVAMLFGPFGDVYRHDRRTPYVAEGYVDIHPSDAREIGVEDGDYVFIDSDPEDRPFRGWQKNKRDYEFSRLLCRARYYPGTPRGVTRMWF	ESEFPLLFIDSKSRLNREGRAANCGWYQEL----RDIDIGDEK----WGDVIKVHPMDAQRFGVRDGDTVRVVS-----PV------------GEMQCVLREAKSVRPGTACKTF	-87.156,9.662,2.333,-85.584,6.192,1.880,-82.968,4.157,2.543,-80.104,2.111,1.071,-77.347,0.145,2.918,-74.670,-2.394,2.123,-71.770,-4.053,1.266,-68.113,-4.565,0.394,-65.880,-6.123,-2.029,-62.094,-6.416,-1.439,-59.555,-5.850,-4.248,-55.787,-6.069,-3.505,-53.272,-4.078,-5.512,-49.603,-3.658,-4.744,-48.158,-0.381,-3.465,-46.023,0.343,-6.504,-44.094,3.553,-5.766,-45.254,5.460,-8.849,-43.076,8.492,-9.21…	MAAGAAGAYVGTSLSGCRLQYGDDPYNPLPVGLYDEGEWIPSGCAGCTTWCAVTVNVVQGRVTKVQGHPKAKATGGAACVRSNLAIQQLYDPDRIKVPMKRTNPNKGRNEHPGFVPISWDEATSIIAERIIALRNNGEAHKIAVFRGRYTQLNQSIYGRVPQILGSPNNISHSSICAEAEKFGPYYTEGYWNYRDYDLLNSRYVLCWGSDPIHSNRQVSLNNKVWGKVMDRAKVVVVDPKFNSTAAKADEWIPVRPGYDGALATAMAHVILTRGLWSREFVGDFRDGQNLFVTGRTVSETDFVEKETHGLVRWWNLELKDRTPQWAAPLAGVTSAQIIRVATEFAELGPNVTVFMGGGAVMQVRGAYNSMAVHALAGLVGSVDNVGGSIPGTSTAHQNL…	1898206	Spirochaetaceae bacterium
job.pdb	AF-D3RY48-F1-model_v4 Molybdopterin dinucleotide-binding region	16.800	219	91	13	168	377	705	841	1.000	1.348E-04	111	400	841	TPHPLAKDGYRFVFHTPK--YRHGAHTMPIDTDMVAMLFGPFGDVYRHDRRTPYVAEGYVDIHPSDAREIGVEDGDYVFIDSDPEDRPFRGWQKNKRDYEFSRLLCRARYYPGTPRGVTRMWFNMYGATPGSVEGQKSREDGLAKNPRTNYQAMFRSGSHQSATRGWLKPTWMTDSLVRKGLFGQS---IGK--GFLPDV--HCPTGAPRESIVKITKA	TPHKKAKD-YPLYLITFKRMYRNQSG---------YCNVNPILNQVSH-----DSDYNDVWIHPETARKLKIDDGDKVVVES-----------------RVGKLVAIARVTEAIRPDTVAISY-HYG-----------------------------HWSP----------------GYPE--WARKGSWVNKILEYHPDMVSGM--NSFNDTKVRIYKA	14.071,-55.109,-35.189,14.942,-52.120,-32.982,18.208,-50.353,-33.686,19.579,-49.765,-30.167,20.438,-46.111,-29.742,23.918,-46.515,-28.227,23.650,-44.865,-24.787,25.079,-41.353,-24.852,28.340,-40.754,-22.969,27.662,-40.032,-19.246,26.714,-36.433,-18.801,30.151,-34.978,-17.966,30.309,-34.590,-14.131,31.516,-31.013,-14.621,31.921,-28.597,-11.699,28.830,-28.157,-9.481,28.735,-24.868,-7.515,26.195,-23…	MAKAVESSKPFNEGEVKYYKSTCKMCVNFCGIKVKVQNGVIRAIYPDEKRAPYFNWGNCPKGVSGMWNTYNPYRLKRPLKRTNPKKGPNEDPGWVEISWEEAFNIVAEKLKQIRESDPRKLVWHHGHGKYLLDDEWMKAFTAAFGTPNMIHRTTTCEASRHVADEITWGGHGALPDLEYCNYLINMGGNYFEADQWARWLDHATIEAKERGMKLVVVEPRLSNLAAKADEWVPIRPGKDVLFLLAMANVLISEGYVDRDFLVNYTNAPFLVGEDGKFLRDENGNPLVWDTVTNSAKPYVEGVVPALEGEYEIDGKKYRTAFQVFADYVKDITPESVAEECGVPAEQIRRIAKEFGENARIGSTIVIDGKELRYRPVAIYTFRGLSAKEHGTQNWRAALI…	589924	Ferroglobus placidus DSM 10642
job.pdb	AF-A0A420EI73-F1-model_v4 Nitrate reductase	15.000	120	57	4	175	287	587	668	1.000	1.435E-03	111	400	901	DGYRFVFHTPKYR-------HGAHTMPIDTDMVAMLFGPFGDVYRHDRRTPYVAEGYVDIHPSDAREIGVEDGDYVFIDSDPEDRPFRGWQKNKRDYEFSRLLCRARYYPGTPRGVTRMW	ENYPFILNTGRIRDQWHTQTRSRLS--------AQL-------------NNHQSEAYLSLHPNDINQLGLKNESIVTIKS-----------------HWGQAQARLISDPKQRVGEVFCP	-20.303,47.075,-0.150,-21.284,43.405,0.386,-19.018,41.252,-1.658,-20.922,39.491,-4.477,-21.916,36.116,-3.249,-19.988,33.621,-5.455,-22.488,32.322,-7.912,-21.810,28.608,-7.274,-22.406,27.298,-10.819,-23.510,23.644,-11.028,-20.210,21.911,-11.985,-20.067,18.310,-13.281,-16.451,17.025,-13.469,-14.833,13.683,-14.383,-12.007,12.723,-11.955,-10.321,9.687,-10.285,-10.921,7.671,-7.087,-8.331,8.420,-4.373,…	MPSPNPVFQHQIKASTCAYCGVGCGIIANNSAGKVSIAGDPNHPANFGKLCSKGSTLAQTISTSGRLITPQVNGQVSSWDHALDSSAAAIQDSIKKYGPDSVAFYVSGQLLTEDYYVANKLMKGFIGSNNIDTNSRLCMASAVAGHKRAFGADLVPACYEDLEHCDLLVLCGSNLAWCHPILFQRVKAAKLNNPEMRVVVIDPRETASCEIADLHLAIKPGSDVALFNYLATAILNNEPLDQHFAKEHCEGLNALSHDLNSQNLSLSSTAKTCDISGENLSLFVDWFLKTPRTVTAFSQGVNQSSQGVDKVNSIINCHLLTGRIGKVGAAPFSITGQPNAMGGREVGGLANTLAAHMDYQNSEHRQIVENFWQCDALSQTPGLKAQQLFEHVKAGQVKV…	2164068	Alginatibacterium sediminis
job.pdb	AF-A0A3N5RHT9-F1-model_v4 Molydop_binding domain-containing protein	14.400	111	60	3	180	290	7	82	1.000	2.064E-03	110	400	100	VFHTPKYRHGAHTMPIDTDMVAMLFGPFGDVYRHDRRTPYVAEGYVDIHPSDAREIGVEDGDYVFIDSDPEDRPFRGWQKNKRDYEFSRLLCRARYYPGTPRGVTRMWFNM	VPITRLY--------DRGQTVI----------HSKLLDTRTPRPYVALNPEDAGRLSIKDRETVLVEIGQ-----------------KMLELTASVDERVPTGIALLPRGM	2.184,-16.840,5.878,-0.316,-14.751,3.870,0.830,-12.462,1.041,-1.760,-10.211,-0.658,-1.919,-9.497,-4.408,-0.478,-5.961,-4.685,-2.284,-4.303,-7.644,-0.909,-0.975,-8.970,-3.595,1.635,-9.410,-3.550,5.101,-11.021,-5.131,8.039,-9.158,-6.232,11.255,-10.913,-3.877,13.176,-8.585,-0.431,11.684,-7.887,2.886,13.215,-6.721,4.063,13.844,-10.325,6.544,16.697,-10.936,3.913,19.043,-12.453,1.486,18.403,-9.552,3.90…	EGGLLGVPITRLYDRGQTVIHSKLLDTRTPRPYVALNPEDAGRLSIKDRETVLVEIGQKMLELTASVDERVPTGIALLPRGMGIQVYGPTVVTVRVAQTV	2026724	Chloroflexi bacterium
job.pdb	AF-A0A3C1G0K9-F1-model_v4 Molydop_binding domain-containing protein	14.100	127	73	7	181	307	2	92	1.000	2.330E-03	110	400	108	FHTPKYRHGAHTMPIDTDMVAMLFGPFGDVYRHDRRTPYVAEGYVDIHPSDAREIGVEDGDYVFIDSDPEDRPFRGWQKNKRDYEFSRLLCRARYYPGTPRGVTRMWFNMYGATPGSVEGQKSREDG	IAISLMQHS-GTLSLTSKNL-------RKVK---------PEGFIEISEKDAARYRIRNNRFVTVTS------RRG-----------SIVIKAHISDDVKPGVVCTPVHF-SLTNVNNLI-GIAHDG	2.356,-5.758,-7.584,1.464,-2.156,-6.630,0.134,-0.184,-9.583,0.056,3.491,-8.595,-2.821,5.304,-10.226,-1.240,8.601,-11.086,-4.329,10.761,-11.350,-2.869,12.042,-14.617,-4.668,15.323,-15.161,-5.265,15.470,-18.784,-6.798,18.723,-17.536,-10.221,19.073,-19.144,-13.023,17.687,-16.866,-13.594,17.140,-13.094,-12.163,20.013,-10.988,-15.633,21.664,-11.014,-17.138,19.247,-8.432,-16.733,20.850,-4.964,-18.431,1…	MIAISLMQHSGTLSLTSKNLRKVKPEGFIEISEKDAARYRIRNNRFVTVTSRRGSIVIKAHISDDVKPGVVCTPVHFSLTNVNNLIGIAHDGAAPLCAVRIEPISESR	2026770	Nitrospiraceae bacterium
job.pdb	AF-A0A7V4HTG6-F1-model_v4 Uncharacterized protein	13.700	138	86	7	179	307	6	119	1.000	6.139E-04	110	400	152	FVFHTPKYRHGAHTMPIDTDMVAMLFGPFGDVYRHDRRTPYVAE-GYVDIHPSDAREIGVEDGDYVFIDSDPEDRP------FRGWQKNKRDYEFSRLLCRARYYPG--TPRGVTRMWFNMYGATPGSVEGQKSREDG	FLLIAGRT----------SKQGCG-------ISEGKHTAGYRAETQTLQVSQEDMAELGLSDGQRVRVSRVPSGSEPSPGEVLPGGLDRSC--QVPVVALPVETAKGGELPPGVVFIAYGDV-----SCRLMDSDTHG	-7.888,-16.183,3.233,-8.668,-13.512,0.650,-5.949,-12.101,-1.644,-6.135,-9.582,-4.499,-3.666,-7.926,-6.886,-3.327,-4.135,-6.629,-1.467,-1.425,-8.535,1.011,0.148,-6.056,1.490,3.874,-6.716,4.455,5.339,-4.808,4.487,9.156,-4.741,6.236,12.085,-3.082,3.644,13.640,-0.769,3.560,17.468,-1.159,4.491,17.538,2.588,8.194,16.927,1.699,8.471,20.516,0.364,8.299,22.443,3.693,10.183,20.196,6.209,13.654,21.827,5.819…	MTRKIFLLIAGRTSKQGCGISEGKHTAGYRAETQTLQVSQEDMAELGLSDGQRVRVSRVPSGSEPSPGEVLPGGLDRSCQVPVVALPVETAKGGELPPGVVFIAYGDVSCRLMDSDTHGSGMPTSKGIEILVETLPEPETGEFGSTAASGVG	2026780	Planctomycetota bacterium
job.pdb	AF-A0A535EYA3-F1-model_v4 Molybdopterin oxidoreductase family protein	14.100	326	137	16	64	387	1	185	1.000	5.438E-04	110	400	193	LMMNRTY-PKAVGYEQVADSRPWYTKSGRLEFYRDEDEFIEAGENLPVHREPIDSTFYEPNVIVSAPHEALRPAGPEDYGVELSDMSGEIRQGRNVVKAWAELKKTPHPLAKDGYRFVFHTPKYRHGAHTMPIDTDMVAMLFGPFGDVYRHDRRTPYVAEGYVDIHPSDAREIGVEDGDYVFIDSDPEDRPFRGWQKNKRDYEFSRLLCRARYYPGTPRGVTRMWFNMYGA-TPGSVEGQKSREDGLAKNPRTNYQAMFRSGSHQSATRGWLKPTWMTDSLVRKGLFGQSIGKGFLPDVHCPTGAPRESIVKITKAEPGGLGAEGL	LCLPQDWQPFAKG--------DFPTPSGKCEFY--SADLAARG------FDPLPSYTPA-----------------------------AE-----------SPAGDPVLAAR--YPLALITTKSAL-HFL---NSSYANLPHHLKAE-----------REPLLEMHQHDAAPRGIGDHDLVRVSND------RG-----------TVELRVRIGDRVRPGVVAMPSGWWASLSPGGSSANTLTADGL------------------------------------SDWGGG--------------GDFHDTLVEVTR-LPSTLYSEDI	-3.886,31.256,-26.312,-0.143,31.603,-25.605,0.502,27.864,-25.944,4.090,26.901,-25.044,6.152,26.620,-28.154,6.045,23.066,-29.640,9.181,21.993,-27.733,9.657,18.437,-29.033,13.354,17.923,-28.141,13.201,14.313,-29.240,10.951,14.581,-32.346,13.966,13.594,-34.533,15.717,11.270,-32.032,18.737,12.458,-29.978,17.544,10.606,-26.889,20.272,10.290,-24.201,20.279,6.546,-24.967,22.951,4.352,-26.670,20.817,4.16…	LCLPQDWQPFAKGDFPTPSGKCEFYSADLAARGFDPLPSYTPAAESPAGDPVLAARYPLALITTKSALHFLNSSYANLPHHLKAEREPLLEMHQHDAAPRGIGDHDLVRVSNDRGTVELRVRIGDRVRPGVVAMPSGWWASLSPGGSSANTLTADGLSDWGGGGDFHDTLVEVTRLPSTLYSEDITPLRGVVR	2026724	Chloroflexi bacterium
[truncated: 671 more rows]
