# Supplementary material for: Metabolic capacity is maintained despite shifts in microbial diversity in estuary sediments
Source: ISME Commun. 2025 Oct 11;5(1):ycaf182. doi: 10.1093/ismeco/ycaf182 (PMC12687941; doi:10.1093/ismeco/ycaf182)
Supplement: Supplementary_Data_2_ycaf182 [file supplementary_data_2_ycaf182.zip › NarG_NxrA_foldseek/4_1_Jan_SF_Bin61_scaffold_1987_c1_3-2501_1_alis_afdb50.m8]

job.pdb	AF-A0A539DWB8-F1-model_v4 Molybdopterin oxidoreductase	50.600	405	171	4	3	399	360	743	1.000	7.598E-34	999	400	918	TANKADEVIILRPGTDAAFFLGVARELIEKGLYDRAAVIERTDLPLLVRLDTGERLDARDVIPGYELAALT------NYVTLKPDAEIKGNPPPPPFTAGGQVVPTELRDAWGDFVWWDRATGRPRPVSRDEVGARFD--GDPALLGEFEVELVDGSTVPVRPAFDLLKQYLDESFDLRTASEVCRVPPQAIQSIARQLAANKRETLLAAGMGPNHYFQNDLFGRVQFLVAALTDNIGHLGGNVGSYAGNYRGSVFQAMGQWIAEDPFAIEPDLTKPATVKRYYKAESAHYWNYGERPLRAVAKDDEGDLTKGEVLTGKSHMPTPTKLIWFGNSNSLLGNAKWSFDVVKNTLPRQDAVFCNEWHWTSSCEYADLVFPADSWAEFKLPDATASCTNPFLL…	SSCKADRAIIIRPGSDGALALGLAHVIVNEGLYDEQFVKTQTDLPLLVRSDTKKMLLAKDVLVGYTNAVLTTVELVEPGTKLPPAAE-----------QGHQYAPADLRDEWGDQMVWNLRTGAPAVVTHDDTGDNFPTGVDAALEGEFQVDLVDGTRVTVRPIFDAVKQYLDDTCTPEQISDVTWVPVDAIEELARDIAANPTKTLFVEGMGPNHFFNNDNKDRTIILVAALTNNIGHYGGTVGSYAGNYRLATFSGIGQWIYEDPFDVTLDGSEKAKVNKRLKAESAHYYNYGDRPLKV----------GNKMFTGKTHMPTPTKSMQFANSNSLLGNAKGAHDVIINTLPKIEMIVHNDWYWTASCEYADVVFGVDSWPERQLPDVFGSVTNPFLH…	61.540,-22.283,-25.062,58.392,-22.522,-23.950,56.427,-21.962,-20.718,54.933,-25.480,-21.190,57.215,-27.398,-18.783,55.843,-25.777,-15.590,52.314,-27.165,-16.236,53.355,-30.854,-15.920,54.983,-30.773,-12.444,51.907,-29.308,-10.662,49.621,-32.110,-11.979,51.189,-34.789,-9.706,49.920,-33.518,-6.300,46.184,-32.899,-6.987,44.495,-35.575,-9.162,41.901,-33.201,-10.740,41.986,-32.820,-14.529,39.303,-30.3…	MDDRDRSLEVATETGAVSRRDLLAASPVLMLAVLRGEIPAQRVTSGYTMLRPIDPASNPLETYPNRDWEQVYRDLYTPDSTYHWMCGPNDTHGCLLKASVKNGVAVYSDPSFGYGKATDIYGNKASQRWDPRACVSGLAYVRRAYSDRRVKGCYVRAGFRQWIDDGLPREADGQPPLRYRTGRGKEDFDKVTHEEAAALVAKVYTNIATTYSGDEGAELLRAQGQYEEEMIEAMHGAGVQTMKFRGGMPFNAPFRVGGFYRLANMMALLDVAVRGVEPADSVGGRHWDSYSWHTDLPPGHPMVTGQQTLDFDLFTAENAKLITLWGMNWIATKMPDAHWLTEARLHGAKVVTIAPEYQSSSCKADRAIIIRPGSDGALALGLAHVIVNEGLYDEQFVKT…	2024894	Acidimicrobiaceae bacterium
job.pdb	AF-A0A6V8PZ10-F1-model_v4 Nitrate reductase / nitrite oxidoreductase, alpha subunit	49.500	406	171	7	3	400	155	534	1.000	2.931E-32	925	400	640	TANKADEVIILRPGTDAAFFLGVARELIEKGLYDRAAVIERTDLPLLVRLDTGERLDARDVIPGYELAALTNYVTLKPD-----AEIKGNPPPPPFTAGGQVVP---TELRDAWGDFVWWDRATGRPRPVSRDEVGARFDGDPALLGEFEVELVDGSTVPVRPAFDLLKQYLDESFDLRTASEVCRVPPQAIQSIARQLAANKRETLLAAGMGPNHYFQNDLFGRVQFLVAALTDNIGHLGGNVGSYAGNYRGSVFQAMGQWIAEDPFAIEPDLTKPATVKRYYKAESAHYWNYGERPLRAVAKDDEGDLTKGEVLTGKSHMPTPTKLIWFGNSNSLLGNAKWSFDVVKNTLPRQDAVFCNEWHWTSSCEYADLVFPADSWAEFKLPDATASCTNPFLL…	TSNKADEVILLRPGSDPAFALGLAQVIIQEKLYDAEFVKGHTDLPLLVRMDTLKLLKPQDLIQDYKPKGLK-------DTQILKAEERA------PLATKQDRQIITESLRNEWSDFVAWNLDTNQPEVITRDEAG--LAKNLALEGEFTVDTLDGKKVKVRPVFDLLREHASY-FTPEVVSNICHVNQEAVLWLAREIAKNKAKTLVPVGMGPNHFFNNDLKDRAIFLVCALTRNIGFHSGNIGSYAGNYRGAYFNGEPTYIGEDPFDIELDPSKASRVKFYYKMESAHYYNYGDRPLRL----------GNKLFTGKSHVPTPTKFVWFSNSNSILGNTKWHHDFVVNTLPKTECVVVSEWWWTASCEYADVVFAVDSWAELKYPDMTTSPTNPFCQ…	19.827,-10.919,-23.062,23.385,-11.994,-22.053,22.751,-11.664,-18.274,19.477,-13.622,-18.545,21.219,-16.354,-20.605,24.180,-16.540,-18.148,21.850,-17.033,-15.145,19.472,-19.584,-16.743,19.307,-23.285,-15.754,21.696,-25.340,-13.585,24.787,-23.429,-14.768,23.151,-20.141,-13.698,22.223,-21.719,-10.328,25.854,-22.840,-9.740,27.146,-19.353,-10.635,24.725,-17.756,-8.124,25.751,-20.228,-5.373,29.413,-19.…	MNIATTYSGDKGTELLRKQDYDEAMIEAMKGAGTQVLKLRGGMPLLGATRIFGLYRFANSLALLDAKMRQVDQEAALGARAWDNYSGHTDLPPGHTMTCGQQTIGFDLATAENAAMVVGWGMNWIVTKMPDGHWLTEARLKGTRVVTVACEYQATSNKADEVILLRPGSDPAFALGLAQVIIQEKLYDAEFVKGHTDLPLLVRMDTLKLLKPQDLIQDYKPKGLKDTQILKAEERAPLATKQDRQIITESLRNEWSDFVAWNLDTNQPEVITRDEAGLAKNLALEGEFTVDTLDGKKVKVRPVFDLLREHASYFTPEVVSNICHVNQEAVLWLAREIAKNKAKTLVPVGMGPNHFFNNDLKDRAIFLVCALTRNIGFHSGNIGSYAGNYRGAYFNGEPT…	2754717	Candidatus Hakubanella thermoalkaliphilus
job.pdb	AF-A0A832UEX3-F1-model_v4 Molybdopterin-dependent oxidoreductase	43.300	413	191	7	3	399	263	648	1.000	5.549E-30	879	400	696	TANKADEVIILRPGTDAAFFLGVARELIEKGLYDRAAVIERTDLPLLVRLDTGERLDARDVIPGYELAALTNY-----VTLKPDAEIKGNPPPPPFTAGGQVVPTELRDAWGDFVWWDRATGRPRPVSRDEVGARF---DGDPALLGEFEVELVDGSTVPVRPAFDLLKQYLDESFDLRTASEVCRVPPQAIQSIARQLAANKRETLLAAGMGPNHYFQNDLFGRVQFLVAALTDNIGHLGGNVGSYAGNYRGSVFQAMGQWIAEDPFAIEPDLT---KPATVKRYYKAES-----AHYWNYGERPLRAVAKDDEGDLTKGEVLTGKSHMPTPTKLIWFGNSNSLLGNAKWSFDVVKNTLPRQDAVFCNEWHWTSSCEYADLVFPADSWAEFKLPDATA…	TASKCDDVVVIRPGTDPAFALGIAQVMLSRKLYNVEFVKNFTDLPTLVRMDTLDRLSAKDVFPGYTNQALDNWTTIIPKDQKAPGTPKQN---------GIQIPEKLQGEFGDFVMWDASQGKPVAVSHNDLGENFGKLGLDPALEGTFDVTLADGKTVKARTVFGLTKEYLDANLTPAQCSKITWAPESAIVSLAETIAGSDGHTLIACGMGPNQFWNNDNKDRAIFLILALAGSLGRHGGNIGSYAGNYKNTLFSGVPKWIFEDPFNPVTDPAGEIKPRL--------ALRPESMHYWANGERVMKAGNKK----------VTSGAHMPTPTKVIWQVNSNSSLGNQKGFYDVVFNTLPKAELVVYNEWWWTASCEFSDIVYGVDSWMEFKYPDLTG…	21.449,19.688,3.420,24.252,18.172,1.326,27.736,19.661,1.804,29.829,19.784,-1.374,33.609,20.066,-1.806,35.143,19.947,-5.313,31.743,18.926,-6.782,31.618,15.894,-4.441,29.037,15.403,-1.666,31.235,15.024,1.440,28.475,14.903,4.118,24.711,15.256,4.742,23.056,17.190,7.605,19.443,18.022,8.579,17.821,21.171,7.225,16.727,22.697,10.597,13.897,24.344,8.599,10.697,22.504,9.655,9.610,25.377,11.967,9.476,27.620…	NAFVKNDVVVRIEPTYGYGKATDLNGNQASHRWDPRCCQKGLVLARRFYGDRRVNGAFLRKGFKEWVDKGFPRDPKTGAAPKELMRRGWDTWVKVPHDVAHEYHAKTLVNVAKTYSGDAGKQRLLDQGYDPDMVAAAEGAGTRVMKHRGGMAKQGVLRIFGAFRFGNSLALLDANVRGVSPEDAKGSGSWDSYTFHTDLPPGHPMVTGDQTNDFDLFDTENAKVVVAWGMNWIATKMPDSHWLTEARLKGAKTVAVTVEYSATASKCDDVVVIRPGTDPAFALGIAQVMLSRKLYNVEFVKNFTDLPTLVRMDTLDRLSAKDVFPGYTNQALDNWTTIIPKDQKAPGTPKQNGIQIPEKLQGEFGDFVMWDASQGKPVAVSHNDLGENFGKLGLDPALE…	2026759	Magnetococcales bacterium
job.pdb	AF-A0A0F2IXX7-F1-model_v4 Nitrate reductase alpha subunit	46.100	412	181	6	3	400	59	443	1.000	1.272E-30	874	400	869	TANKADEVIILRPGTDAAFFLGVARELIEKGLYDRAAVIERTDLPLLVRLDTGERLDARDVIPGYELAALTNYVTLKPDAEIK-------GNPPPPPFTAGGQVVPTELRDAWGDFVWWDRATGRPRPVSRDEVG-------ARFDGDPALLGEFEVELVDGSTVPVRPAFDLLKQYLDESFDLRTASEVCRVPPQAIQSIARQLAANKRETLLAAGMGPNHYFQNDLFGRVQFLVAALTDNIGHLGGNVGSYAGNYRGSVFQAMGQWIAEDPFAIEPDLTKPATVKRYYKAESAHYWNYGERPLRAVAKDDEGDLTKGEVLTGKSHMPTPTKLIWFGNSNSLLGNAKWSFDVVKNTLPRQDAVFCNEWHWTSSCEYADLVFPADSWAEFKLPDATASC…	TANKCDEVLVIRPGTDHALILGLCRMLIDEKQYDEEYVKTFTDLPVLVRTDNLQYLKASDVDSSYINST------------LKFASILKTGDKPPVPALQDVQYIPEEMRNNWGDYLMWDLNSNSARAVSRDDVGEHFKSKGIN----PALTGKFTVTTASGSTVEVRPVFDIVKEYLNE-FGMETVSEITWAPQEGIKALYKALTENKGSTFLAVGMGPNQFFNAALKDRGIFLLGALTSNIGRIGGSNGSYAGNYRVALYNGLPQYIAEDPFNIQLDPSEMAKPKPYFKFESAHYFSHGDKPLRHGNKLF----------TGQTHIPTPTKFLWFANSNSIIGNAKWSYDLVVNTIPKVEAIVMNEWWWTMSCEYSDVVFAVDSWADFKNPDLCGSV…	-9.821,2.352,8.081,-9.453,0.516,11.461,-7.285,2.946,13.481,-8.167,6.261,11.790,-4.396,6.638,11.087,-2.490,6.799,7.775,-0.588,3.521,8.382,0.778,1.251,11.135,4.581,0.853,10.775,7.270,-0.129,13.320,11.066,0.112,13.265,12.484,-3.133,11.799,14.664,-3.463,14.926,11.339,-4.655,16.427,12.490,-8.113,15.211,15.094,-8.205,18.031,12.277,-7.779,20.598,9.822,-10.294,19.047,9.372,-13.990,19.950,7.470,-14.636,16…	MVSGQQTSDCDLSMAEKSNLITLWGMNWICTKMPDSHWLTEARQRGSKVITIATEYQATANKCDEVLVIRPGTDHALILGLCRMLIDEKQYDEEYVKTFTDLPVLVRTDNLQYLKASDVDSSYINSTLKFASILKTGDKPPVPALQDVQYIPEEMRNNWGDYLMWDLNSNSARAVSRDDVGEHFKSKGINPALTGKFTVTTASGSTVEVRPVFDIVKEYLNEFGMETVSEITWAPQEGIKALYKALTENKGSTFLAVGMGPNQFFNAALKDRGIFLLGALTSNIGRIGGSNGSYAGNYRVALYNGLPQYIAEDPFNIQLDPSEMAKPKPYFKFESAHYFSHGDKPLRHGNKLFTGQTHIPTPTKFLWFANSNSIIGNAKWSYDLVVNTIPKVEAIVMNE…	1609970	Candidatus Magnetoovum chiemensis
job.pdb	AF-A0A359LQ84-F1-model_v4 Molybdopterin oxidoreductase	45.200	398	184	7	3	391	337	709	1.000	1.266E-29	864	400	710	TANKADEVIILRPGTDAAFFLGVARELIEKGLYDRAAVIERTDLPLLVRLDTGERLDARDVIPGYELAALTNYVTLKPDAEI-----KGNPPPPPFTAGGQVVPTELRDAWGDFVWWDRATGRPRPVSRDEVG----ARFDGDPALLGEFEVELVDGSTVPVRPAFDLLKQYLDESFDLRTASEVCRVPPQAIQSIARQLAANKRETLLAAGMGPNHYFQNDLFGRVQFLVAALTDNIGHLGGNVGSYAGNYRGSVFQAMGQWIAEDPFAIEPDLTKPATVKRYYKAESAHYWNYGERPLRAVAKDDEGDLTKGEVLTGKSHMPTPTKLIWFGNSNSLLGNAKWSFDVVKNTLPRQDAVFCNEWHWTSSCEYADLVFPADSWAEFKLPDATASCTNPF	TSSKGDDAIIVRPGTTPALALGLANVILREKLYDAQYVNQWTDLPVLVRMDTLKYLRAQDVF-GGGLAALEN----------TVVLGKNEKEPPPLQHSKTIVSEQMRMEWGDYVWWDRATNAPKLLSRDMVGKNSNVQ---NPLLDDSVVVTLADGKKVRCRPAFDLINEYCAH-FDPKTTEEITWAPAGAVELLARHLAKEPGTTLFAVGMGPNQFFNSDNKDRDTMLLAALTGNIGKISGNIGSYAGNYRVAMFNGAPQWINENPFDIELDPNKNARPRQYWKPESAHYYNHEDHPLRVGNK----------LLTGKSHIPAPTKSMWFANANSILGNVKWHFNTVVNVLPRIEMVAVNEWWWSASCEWADIVFGVDAWFELKHADMTANTMSAH	45.658,-97.955,-21.602,45.083,-94.184,-21.182,41.591,-93.501,-22.608,42.322,-91.010,-25.419,39.868,-88.098,-25.003,38.342,-87.874,-28.500,38.437,-84.378,-30.071,34.602,-84.378,-29.921,34.571,-84.942,-26.120,37.107,-82.116,-25.627,35.011,-79.767,-27.821,31.870,-80.942,-25.957,33.522,-80.058,-22.608,34.745,-76.667,-23.967,31.245,-75.861,-25.299,29.630,-76.938,-21.991,32.211,-74.890,-20.007,31.763,-…	MKQRLERRDFLGMLSAAGFGGLVASTKDAWGLEAIRNPLATYPDRGWEGVYRDLWKYDSVFTFTCAPNDTHNCILNAYVRNGVVVRIGPSMKYGEATDLLGNKVTHRWDPRVCQKGLALTRRFYGDRRVMGCVIRKGFKEWHDAGFPRGSDGLPPAKYYNRGRDEWLRITHDEGAKIAAAVLKNIAETYSGEEGKRRLREQHYDEVCVEATEGAGVRTMKFRGGMPLLGITRVFGMYRLANSMALLDARVRGVGPDKALGAKGFDNYSWHTDLPPGHPMVSGQQTVEFDLHAVEHCKTLVVWGMNWITTKMPDAHWLTEARLKGVKVVVIACEYSATSSKGDDAIIVRPGTTPALALGLANVILREKLYDAQYVNQWTDLPVLVRMDTLKYLRAQDVFG…	2026791	Bryobacterales bacterium
job.pdb	AF-A0A6V8P545-F1-model_v4 Nitrate reductase / nitrite oxidoreductase, alpha subunit	48.400	409	169	9	3	399	338	716	1.000	1.912E-29	843	400	841	TANKADEVIILRPGTDAAFFLGVARELIEKGLYDRAAVIERTDLPLLVRLDTGERLDARDVIPGYELAALTNYVTLKPD-----AEIKGNPPPPPFTAGGQV---VPTELRDAWGDFVWWDRATGRPRPVSRDEVGARFDGDPALLGEFEVELVDGSTVPVRPAFDLLKQYLDESFDLRTASEVCRVPPQAIQSIARQLAANKRETLLAAGMGPNHYFQNDLFGRVQFLVAALTDNIGHLGGNVGSYAGNYRGSVFQAMGQWIAEDPFAIEPDLTKPATVKRYYKAES----AHYWNYGERPLRAVAKDDEGDLTKGEVLTGKSHMPTPTKLIWFGNSNSLLGNAKWSFDVVKNTLPRQDAVFCNEWHWTSSCEYADLVFPADSWAEFKLPDATASCTN…	TSNKADELILLRPGSDPAFALGLAQVIIQEKLYDAEFVKGHTDLPLLVRMDTLKLLKPQDLIQDYKPKGLK-------DTQILKAEERA------PLATKQDRQIITESLRNEWSDFVAWNLDTNQPEVITRDEAG--LAKNLALEGEFTVDTLDGKKVKVRPVFDLLKEHASY-FTPEVVSNICHVNQEAVLWLAREIAKNKAKTLVPVGMGPNHFFNNDLKDRAIFLVCALTRNIGFHSGNIGSYAGSYRGAYFNGEPTYIGEDPFDIELDPSKASRVKFYY----KMESAHYYNYGDRPLRLGNK----------LFTGKSHVPTPTKFVWFSNSNSILGNTKWHHDFVVNTLPKTECVVVSEWWWTASCEYADVVFAVDSWAELKYPDMTASPTN…	-48.033,-43.382,15.863,-51.130,-45.455,14.983,-50.506,-48.620,12.921,-52.333,-48.277,9.574,-53.994,-51.593,8.686,-53.441,-53.203,5.244,-57.118,-52.467,4.431,-56.744,-48.748,5.300,-53.535,-48.643,3.195,-55.469,-50.062,0.201,-58.331,-47.568,0.760,-55.775,-44.708,0.902,-54.163,-46.235,-2.249,-57.494,-46.210,-4.140,-58.247,-42.613,-3.048,-54.754,-41.616,-4.289,-55.389,-43.424,-7.618,-58.616,-41.389,-…	MQEITRREFVKMGMASMAGLFLRGLELSSLQFVPEVDNPLDSYPERGWEKIYRDQFRYDSTFHFLCAPNDTHNCLLRAYVKNGVVTRIGPSYGYGKARDVYGNQASHRWDPRCCQKGLALVRRFYGPRRVKNHFVRKGFKEWYDAGFPRDEAGRIPPQYLNRGKEPFVKVSFEEACEIVAQTTVNIATTYSGDKGTELLRKQDYDEAMIEAMKGAGTQVLKLRGGMPLLGATRIFGLYRFANSLALLDAKMRQVDQEAALGARAWDNYSWHTDLPPGHTMTCGQQTIDFDLATAENAAMVVCWGMNWIVTKMPDGHWLTEARLKGTRVVTVACEYQATSNKADELILLRPGSDPAFALGLAQVIIQEKLYDAEFVKGHTDLPLLVRMDTLKLLKPQDLI…	2754717	Candidatus Hakubanella thermoalkaliphilus
job.pdb	AF-A0A7C4G893-F1-model_v4 Molybdopterin oxidoreductase	49.200	412	168	7	3	399	305	690	1.000	6.556E-28	818	400	840	TANKADEVIILRPGTDAAFFLGVARELIEKGLYDRAAVIERTDLPLLVRLDTGERLDARDVIPGYELAALTNYVTLKPDA-------EIKGNPPPPPFTAGGQVVPTELRDAWGDFVWWDRATGRPRPVSRDEVGARFD---GDPALLGEFEVELVDGSTVPVRPAFDLLKQYLDESFDLRTASEVCRVPPQAIQSIARQLAANKRETLLAAGMGPNHYFQNDLFGRVQFLVAALTDNIGHLGGNVGSYAGNYRGSVFQAMGQWIAEDPFAIEPDLTKPATVKRYYKAES-----AHYWNYGERPLRAVAKDDEGDLTKGEVLTGKSHMPTPTKLIWFGNSNSLLGNAKWSFDVVKNTLPRQDAVFCNEWHWTSSCEYADLVFPADSWAEFKLPDATAS…	TANKGDEVIVIRPGTDPAFALGLAQVIIRERLYDAAFVKRYTDLPRLVRLDTLEPLLARDVFPGHREA---------PLGNWTRVLARGESAPPAP--AQDGMLIPEALRDEFVDFVVWDTRTGRPAPVSRDQVGEHFDRTGLDPALEGTFEVRLADGRPVPARPVFDLTRQYLDETMTPETVSKITWAPTEAIVGLAREIARHGGRTLFAMGMGPNQFFNNDLKDRAIFLVAALTGSIGRMGGNVGSYAGNYRTSLLSGVPRFAAEDPFNIQLGAAGPVAVRS-----TMRYESLHYYAAGEVIHRAGDKQ----------FTAGAHVPTPTKAIWLTNSNSQIANTKYHYDVVFNTLPRQECLAINEWWWSGSCEYADIVYGVDSWMGLKYPDMTAS…	-47.986,-29.945,-52.542,-45.115,-27.915,-51.020,-42.931,-30.537,-49.274,-42.801,-30.086,-45.473,-39.837,-27.662,-45.001,-39.339,-29.236,-41.611,-39.051,-32.806,-43.020,-35.391,-32.227,-44.074,-32.724,-30.413,-42.017,-31.500,-27.516,-44.240,-28.020,-27.384,-45.696,-25.768,-26.392,-42.733,-22.539,-25.652,-44.707,-23.163,-21.909,-44.153,-22.636,-22.603,-40.396,-18.997,-23.538,-41.239,-18.374,-19.754…	RVANPLAEYPNRDWERLYRDIFRHDRTFTFLCAPNDTHNCLLRAFVKNNVLVRIEPTYGYGKATDLSGRRASPRWDPRCCQKGLVLGRRLYGDRRVKGAFVRRGFKEWVERGFPRDPVTGRAPAELMRRGWDSFVRVPYEEAYALHARALENIARTYSGPQGARYLLAQGYDPAMVEAAGGSGVRTIKVRGGMAKLGVTRIVGTYRFGNMLALLDAHVRGVGPDQALGAGFWDSYSWHTDLPPGHPMVHGDQTSDWELFAAEHAGLVLVWGMNWITTKMPDSHWLTEARLKGTRVVVITVEYSATANKGDEVIVIRPGTDPAFALGLAQVIIRERLYDAAFVKRYTDLPRLVRLDTLEPLLARDVFPGHREAPLGNWTRVLARGESAPPAPAQDGMLIP…	2026778	Phycisphaerae bacterium
job.pdb	AF-A0A7V3JKY2-F1-model_v4 Molybdopterin oxidoreductase	48.700	404	175	5	3	399	338	716	1.000	5.494E-28	809	400	1002	TANKADEVIILRPGTDAAFFLGVARELIEKGLYDRAAVIERTDLPLLVRLDTGERLDARDVIPGYELAALTNYVTLKPDAEIK-------GNPPPPPFTAGGQVVPTELRDAWGDFVWWDRATGRPRPVSRDEVGARFDGDPALLGEFEVELVDGSTVPVRPAFDLLKQYLDESFDLRTASEVCRVPPQAIQSIARQLAANKRETLLAAGMGPNHYFQNDLFGRVQFLVAALTDNIGHLGGNVGSYAGNYRGSVFQAMGQWIAEDPFAIEPDLTKPATVKRYYKAESAHYWNYGERPLRAVAKDDEGDLTKGEVLTGKSHMPTPTKLIWFGNSNSLLGNAKWSFDVVKNTLPRQDAVFCNEWHWTSSCEYADLVFPADSWAEFKLPDATASCTNPFLLA…	TSNKADKVIVVRPGSDPALALGLAHVILREKLYDAEYVRGQTDLPFLVRMDTLKLLRPQDLFPDYRP------------APLKKTQVLAPGEPPPPPAKQKTQVVTQELREEWGDFLAWNTETQRPEVVTRDDAG--TVKPWALEGRFRVKTCQGAEVEVRPVFDLIREHT-EHFTPAVVSDICSVAPEAVEWLARQIAHNRSRTLVPVGMGPNHFFNNDVKDRAIFLVCALTANVGFHSGNIGSYAGNYRGAYFNGLPQYITEDPFDIELDPAKPVRTHYYYKAESAHYYNYGDRPLRVGNK----------LFTGKTHLPAPTKFVWFGNGNSILGNLKWHHDFVMNTLPPIECVVVNDWWWTASCEYADVVFAVDAWPEMKFPDMTAAVTNPFVQI…	-58.460,-48.162,27.975,-59.513,-51.551,26.619,-59.188,-53.218,23.177,-60.885,-51.563,20.208,-60.587,-54.205,17.467,-59.425,-52.807,14.068,-62.880,-53.713,12.660,-64.715,-51.410,15.127,-62.253,-48.581,14.325,-62.967,-49.009,10.574,-66.740,-49.139,11.178,-66.326,-45.890,13.174,-64.465,-44.350,10.167,-67.245,-45.369,7.724,-69.954,-43.946,10.022,-67.942,-40.701,10.426,-67.303,-40.525,6.621,-71.064,-4…	MSDLARRDFLAGIMASLAGMATGGPLLAGLRSIPEIDNPLDHYPERDWERIYRDQFRHDSTFHFLCAPNDTHNCLLTAYVKNGVVTRLGPSYGYGEAKDIYGNQASHRWDPRCCNKGLAMIRRLYGPRRVKYPAVRKGFLEWVQAGFPRDSDGRMPEAYRHRGKEPFLKVPFEKACQLVAQAMENIARTYSGPKGQELLRRQGYDEAMIEATKQAGTQCLKFRGGMPLLGATRIMGFYRMANSLALLDAKIRGVDREHALGARGWDNYSWHTDLPPGHTMVCGHQTIDFDLATAENASLVVCWGMNWISTKMPDGHWLSEARLKGTTVVTVACEYQSTSNKADKVIVVRPGSDPALALGLAHVILREKLYDAEYVRGQTDLPFLVRMDTLKLLRPQDLF…	2026780	Planctomycetota bacterium
job.pdb	AF-A0A3C0ZII2-F1-model_v4 Nitrate oxidoreductase subunit alpha	42.800	397	194	8	1	391	37	406	1.000	1.182E-27	808	400	834	MPTANKADEVIILRPGTDAAFFLGVARELIEKGLYDRAAVIERTDLPLLVRLDTGERLDARDVIPGYELAALTNYVTLKPDAEIKGNPPPPPFTAGGQVVPTELRDAWGDFVWWDRATGRPRPVSRDEVGARFD---GDPALLGEFEVELVDGSTVPVRPAFDLLKQYLDESFDLRTASEVCRVPPQAIQSIARQLAANKRETLLAAGMGPNHYFQNDLFGRVQFLVAALTDNIGHLGGNVGSYAGNYRGSVFQAMGQWIAEDPFAIEPDLTKPATV---KRYYKAESAHYWNYGERPLRAVAKDDEGDLTKGEVLTGKSHMPTPTKLIWFGNSNSLLGNAKWSFDVVKNTLPRQDAVFCNEWHWTSSCEYADLVFPADSWAEFKLPDATASCTNPF	SPTSQKADYWIPIRPGTDPALQLGVTHLLFKEKLYDAPFVKRFTDMPLLVRLDTLKLLRAADVFPDYKNRKLSGY------------------SVQVQKIDAEAREQWGDFVIWDAKTNKPVAITREDVGKHIDENGIDPSLDGAFSVKGVNGKPIKVKTVFQLYKELCAE-YDVDTTHEITGSPKDLIIRLARDLGS-IRPAAVHTGEGVNHYFHCDITTRGTFLWMALTGNIGKPGSGVGHWAGNYKFCVFDGLPKFNGEDPFNMTLDPSAHGTAVKSKKYYKPENPCYWNYEDRPLIVDTK--EGR----KVFTGKTHMPTPTKVEWTANVNLLN-NAKWAYNMAKNVDTKVEMICINEMEWTGSCEFADLVFPAECWAELTLPDMTASCSNPF	3.215,-15.803,13.408,0.899,-15.141,10.422,2.520,-14.039,7.121,-0.138,-12.531,4.823,0.957,-11.232,1.418,4.649,-10.760,2.303,7.676,-12.777,1.133,10.298,-12.390,3.893,12.778,-14.658,2.044,12.820,-12.327,-0.985,11.633,-8.869,0.121,13.067,-8.702,3.694,16.219,-10.848,3.420,18.130,-9.061,6.226,15.218,-9.641,8.667,14.238,-13.164,7.486,16.275,-14.890,10.242,13.953,-13.540,13.000,10.853,-15.412,11.788,12.9…	FIIQGVNFVENKMSDAHWWIETMERGGKIVVIAPEYSPTSQKADYWIPIRPGTDPALQLGVTHLLFKEKLYDAPFVKRFTDMPLLVRLDTLKLLRAADVFPDYKNRKLSGYSVQVQKIDAEAREQWGDFVIWDAKTNKPVAITREDVGKHIDENGIDPSLDGAFSVKGVNGKPIKVKTVFQLYKELCAEYDVDTTHEITGSPKDLIIRLARDLGSIRPAAVHTGEGVNHYFHCDITTRGTFLWMALTGNIGKPGSGVGHWAGNYKFCVFDGLPKFNGEDPFNMTLDPSAHGTAVKSKKYYKPENPCYWNYEDRPLIVDTKEGRKVFTGKTHMPTPTKVEWTANVNLLNNAKWAYNMAKNVDTKVEMICINEMEWTGSCEFADLVFPAECWAELTLPDMT…	1898104	Bacteroidetes bacterium
job.pdb	AF-L0JXL5-F1-model_v4 Nitrate reductase alpha subunit	45.700	415	182	8	1	399	348	735	1.000	2.874E-28	808	400	1169	MPTANKADEVIILRPGTDAAFFLGVARELIEKGLYDRAAVIERTDLPLLVRLDTGERLDARDVIPGYELAALTNYVTLKPDAE----IKGNPPPPPFTAGGQVVP-----TELRDAWGDFVWWDRATGRPRPVSRDEVGARFDGDPALLGEFEVELVDGSTVPVRPAFDLLKQYLDESFDLRTASEVCRVPPQAIQSIARQLAANKRETLLAAGMGPNHYFQNDLFGRVQFLVAALTDNIGHLGGNVGSYAGNYRGSVFQAMGQWIAEDPFAIEPDLTKPATVKRYYKAES-----AHYWNYGERPLRAVAKDDEGDLTKGEVLTGKSHMPTPTKLIWFGNSNSLLGNAKWSFDVVKNTL--PRQDAVFCNEWHWTSSCEYADLVFPADSWAEFKLPDA…	NATASKCDELVVLRPATDSALFLGAAKIIIEEEQYDEDYVRRFTDLPMLVRMDDKSLLRASDVVEGYEPA----------DLEKTMVVEDDEDRP--REGTTEVWENVLTEDLRDEWGDFVVRDEESGELEPVTRDEIGDDFDVPASLEGSFEVETVDGETVEVRPVFDLIKQHLIDTWDAESVAEVTGSSPEAVENLAADVADNHEKTLILTGMGPNHYTNQDQKDRAVFLLASLTKNVGRHAGNVGSYAGNYRGAYFNGRDQWIYEDPFDPELDPDSDVDIRN-----TTTAQSAHWYSNGDRPLKI----------EGEYHMGDSHMPTPTKLLWVSGSNSILGNAKGSYDIIENMLRNGRIEAFFTNEWWWTGTCEYSDIVFPADSWAEHNMNDI…	-24.674,65.280,-45.448,-24.291,62.935,-48.004,-22.797,60.480,-50.084,-20.982,57.897,-51.429,-18.338,56.346,-53.571,-18.844,52.577,-53.939,-16.120,49.952,-53.541,-17.551,46.404,-53.919,-16.713,44.403,-50.790,-16.717,40.684,-51.655,-17.068,38.413,-48.608,-14.811,35.347,-48.113,-17.991,33.329,-48.933,-18.346,34.962,-52.398,-14.628,34.338,-53.072,-15.246,30.660,-52.158,-18.214,30.450,-54.583,-16.041,…	MAEDDAGIEMTRRELGAAAAGVAGASGLGLLGYRRLSGDADETAEDGPMNPLEEYPNREWEEHYRDVWEPDDSYMLTCTPNDTHNCYLEASIKNGQVTRLGPSMNYGEATDLDGNQATQRWDPRVCNKGLAMIERFYSDQRVQAPMVREGFRQWVEDGFPREDDGSMPQEYANRGEDDWVEMEFDEAYELAAEAIYNIAENYNGDAGAQRLLEQEYDERVVEETEGIGTQVLKFRGGMPLLGMIRLMGMYRVANQMALVDQHIRDVDETEAVGGVGLDNYSWHTDLPPGHTMVTGQQTVDFDLVNVEYADHVILAGINFLTTKMADCHWLTEARLKGTKVTGVFTDYNATASKCDELVVLRPATDSALFLGAAKIIIEEEQYDEDYVRRFTDLPMLVRM…	694430	Natronococcus occultus SP4
job.pdb	AF-A0A4Y7X5Y6-F1-model_v4 Molybdopterin oxidoreductase	44.400	279	134	5	3	271	167	434	1.000	1.030E-23	788	400	439	TANKADEVIILRPGTDAAFFLGVARELIEKGLYDRAAVIERTDLPLLVRLDTGERLDARDVIPGYELAALT----NYVTLKPDAEIKGNPPPPPFTAGGQVVP---TELRDAWGDFVWWDRATGRPRPVSRDEVGARF---DGDPALLGEFEVELVDGSTVPVRPAFDLLKQYLDESFDLRTASEVCRVPPQAIQSIARQLAANKRETLLAAGMGPNHYFQNDLFGRVQFLVAALTDNIGHLGGNVGSYAGNYRGSVFQAMGQWIAEDPFAIEPDLTKP	TCSKSDEIVIMRPGTDPALALGIAHVLIKENLYDKKFVKTHTDLPMLIRMDTGNMCKAADVIKDYKQKVLTMKKI----------VKEAKDLPKPAATNEGMPGVTEAMRNSWGDYVMWDTKSGKPVAVSSDDVGEHFHKLGIEPAIEGEFTVTIG-GKDVKVRPVFDVVKQHLFDTWTPENTSKVTWAPVSAIYSLARQFAKNPEKVLFTVGMGPNQMFNADQKDRAIFLVAALTRNVGFFGGNVGSYAGNYRVAYFNGMPQYMAENPFDITLDPTKP	37.290,-1.686,-30.336,37.477,-5.240,-28.938,36.111,-8.015,-31.222,33.310,-8.442,-28.631,31.950,-4.870,-28.958,31.823,-5.307,-32.759,29.805,-8.542,-32.335,27.397,-6.782,-29.922,26.933,-3.868,-32.371,26.337,-6.315,-35.269,23.777,-8.238,-33.147,21.855,-5.031,-32.327,21.925,-3.908,-35.991,20.713,-7.311,-37.301,17.883,-7.495,-34.714,16.761,-3.914,-35.493,16.902,-4.587,-39.274,15.244,-8.052,-39.124,12.…	MSSQLQLVAKTFHEIAKTYSGDKGAQLLKKQDYDEAMIKRMDGAGTRAMKFRGGMPALGSIKLFGQYRTANSMALLDKYVRKVDDDKAVGGVGLDNYTWHTDLPPGHPMVCGQQTIDFDLSNVEYCNIVVCWGINWISTKMPDGHWLTEARMKGKKVIAITAEYSSTCSKSDEIVIMRPGTDPALALGIAHVLIKENLYDKKFVKTHTDLPMLIRMDTGNMCKAADVIKDYKQKVLTMKKIVKEAKDLPKPAATNEGMPGVTEAMRNSWGDYVMWDTKSGKPVAVSSDDVGEHFHKLGIEPAIEGEFTVTIGGKDVKVRPVFDVVKQHLFDTWTPENTSKVTWAPVSAIYSLARQFAKNPEKVLFTVGMGPNQMFNADQKDRAIFLVAALTRNVGFFGG…	2552947	Nitrospirales bacterium LBB_01
job.pdb	AF-A0A522W884-F1-model_v4 Molybdopterin oxidoreductase	48.800	409	174	8	3	399	297	682	1.000	1.403E-26	780	400	1108	TANKADEVIILRPGTDAAFFLGVARELIEKGLYDRAAVIERTDLPLLVRLDTGERLDARDVIPGYELAALTNYVTLKPDAEI----KGNPPPPPFTAG-GQVVPTELRDAWGDFVWWDRATGRPRPVSRDEVGARFD---GDPALLGEFEVELVDGSTVPVRPAFDLLKQYLDESFDLRTASEVCRVPPQAIQSIARQLAANKRETLLAAGMGPNHYFQNDLFGRVQFLVAALTDNIGHLGGNVGSYAGNYRGSVFQAMGQWIAEDPFAIEPDLTKPATVKRYYKAE----SAHYWNYGERPLRAVAKDDEGDLTKGEVLTGKSHMPTPTKLIWFGNSNSLLGNAKWSFDVVKNTLPRQDAVFCNEWHWTSSCEYADLVFPADSWAEFKLPDATASCTN…	VASKSDEVVIIRPGTDAAFALGIAGVIMKEKLYDEEYVLSSTDLPFLVRMDTLKLLRAEEAIPDFKPA--------EPAADVKVLKKGEKAPPPFKQGDNQYIPEALLKEWGSFVVWDKNKNAPCAITREEVGKHFKEKGVNPVLDGEFEVTV-NGQKVKVRTIYSLVSQYIFDNFDLESVSKITWAPQEAVISLARQIAENRGKTLIPVGMGPNHFFNNDLKDRAIFLVCSLTRNIGTHGGNIGSYAGNYRVSYFDGVGQYIMEDPFAAELDETKPAKVKQY----FKYESAHYYNHGDKPLRVGNK----------LFTGKSHIPTPTKSLMFANANSILGNLKGHYNMVINVIPKIDMIAVSDWWWTASCEYADVVFPVDSWAELKFPDATASVTN…	43.009,-48.590,2.025,40.779,-45.557,1.474,40.385,-45.092,-2.305,41.936,-42.136,-3.979,40.071,-38.968,-2.872,41.552,-36.517,-5.430,38.105,-36.362,-7.099,37.006,-34.356,-3.988,39.254,-31.477,-5.192,36.601,-30.867,-7.902,33.874,-30.115,-5.303,36.269,-28.164,-3.023,37.246,-26.038,-6.061,33.552,-25.396,-6.883,32.849,-24.198,-3.298,36.036,-22.047,-3.112,35.753,-18.247,-3.605,38.348,-15.504,-4.330,36.65…	FYPDRDWEKIYRSQFKYDSTYHFLCAPNDTHNCLLKAYVKNDIITRIGPSYGYGKAKDIYGNQASSRWEPRLCNKGLVLNRRVFGPRRVKYPMVREGFKKWAEAGFPRDENGSPPREYFQRGKENFIKVSWDEIFDIAAKSLINIATTFSGDKGKELLARQGYDPASIDAVNGAGVQTLKFRGGMPLLGITRILGMYRLSNSMALLDSSIRGVSAADAVGARGWDNYSWHTDLPPGHPMVSGQQTVEFDLMDAENAKLIIPWGMNWISTKMPDGHWLTEARVKGTKVIAVTVEYSSVASKSDEVVIIRPGTDAAFALGIAGVIMKEKLYDEEYVLSSTDLPFLVRMDTLKLLRAEEAIPDFKPAEPAADVKVLKKGEKAPPPFKQGDNQYIPEALLKEW…	1869227	bacterium
job.pdb	AF-A0A2H6AU61-F1-model_v4 Perchlorate reductase subunit alpha	41.000	414	203	9	2	400	210	597	1.000	9.854E-27	778	400	1026	PTANKADEVIILRPGTDAAFFLGVARELIEKGLYDRAAVIERTDLPLLVRLDTGERLDARDVIPGYELAALTNYVTLK------PDAEIKGNPPPPPFTAGGQVVPTELRDAW-GDFVWWDRATGRPRPVSRDEVGARFD---GDPALLGEFEVELVDGSTVPVRPAFDLLKQYLDESFDLRTASEVCRVPPQAIQSIARQLAANKRETLLAAGMGPNHYFQNDLFGRVQFLVAALTDNIGHLGGNVGSYAGNYRGSVFQAMGQWIAEDPFAIEPDLTKPATVKRYYKAES-----AHYWNYGERPLRAVAKDDEGDLTKGEVLTGKSHMPTPTKLIWFGNSNSLLGNAKWSFDVVKNTLPRQDAVFCNEWHWTSSCEYADLVFPADSWAEFKLPDATA…	PTARAADEVFIVRTATDTALALSLAYVIMKEKLYQKDYVVSFTDMPLLVRMDNRQLLRARDIVPDHRP------LELRKAEVFDPGAKL-----PPFFKQDRQYIPRALREQDIDDYVVWDSHANAPKIISRDHVGVDFQMLGIEPALEGRFEVETVDGRKVEVRPLFDVYLEFFEQNYRPELAEKITGLPAAQIERLARLIAAHPRQTKLTQGMGVNQYQHADLKDRAMYLVCALTDNVGHLSGNIGSYAGNFRLPLFNGAGQYLAENPFDIETDPARPARVRF-----YWRGESAHFYSHDDHPLVVG-----EH-----VLTGKTHMPTPTKAIWFVDANSALGNAKWKYNIIMNTLPKIEMIVTNEWWWSLTCEYSDIVLGVDAWNENKYWDIAG…	24.876,-7.340,-14.191,28.674,-6.884,-14.274,29.119,-3.629,-12.241,27.851,0.008,-12.201,26.278,1.356,-15.310,25.497,5.002,-16.246,23.137,6.125,-19.040,25.155,7.991,-21.715,23.083,11.226,-21.674,23.289,11.437,-17.851,27.065,10.860,-17.993,27.357,13.676,-20.592,25.270,16.033,-18.390,27.623,15.216,-15.491,30.709,15.826,-17.698,29.210,19.182,-18.830,29.022,20.299,-15.155,25.224,19.925,-14.768,24.035,2…	MHGPMVRRGFYEWYRAGFPRDPETGRPPAEYFRRGQDDWLQVTWDEVADIIAKAYIDIATTYSGDEGRRRLERQGHYHPAMLDAMNGAGTQVLKFRGSMPFLAVTRYTSPYRMANMMALLDSHIRGTDADTALGGRGWDNYAFHTDLAPGHPMVTGQQNTDFDLCLWEYSKLIVLWGMNPFTTKMPDSHWLTEARIKGSHVVLISNDYSPTARAADEVFIVRTATDTALALSLAYVIMKEKLYQKDYVVSFTDMPLLVRMDNRQLLRARDIVPDHRPLELRKAEVFDPGAKLPPFFKQDRQYIPRALREQDIDDYVVWDSHANAPKIISRDHVGVDFQMLGIEPALEGRFEVETVDGRKVEVRPLFDVYLEFFEQNYRPELAEKITGLPAAQIERLARL…	2035434	bacterium HR39
job.pdb	AF-A0A7C4UMU9-F1-model_v4 Nitrate oxidoreductase subunit alpha	34.200	415	217	13	1	390	117	500	1.000	9.805E-26	730	400	641	MPTANKADEVIILRP-GTDAAFFLGVARELIEKGLYDRAAVIERTDLPLLVRLDTGERLDARDVIPGYELAALTNYVTLKPDAEIKGNPPPPPFTAGGQVVPTELRDAWGDFVWWDRATGRPRPVSRDEVGARF---DGDPALLGEFEVELVDGSTVPVRPAFDLLKQYLDESFDLRTASEVCRVPPQAIQSIARQLAANKR---ETLLAAGMGPNHYFQNDLFGRVQFLVAALTDNIGHLGGNVGSYAGNYRGSVFQ--------AMGQWIAEDPFAIEPDLTKPATV----KR-----YYKAESAHYWNYGERPLRAVAKDDEGDLTKG-EVLTGKSHMPTPTKLIWFGNSNSLLGNAKWSFDVVKNTLPRQDAVFCNEWHWTSSCEYADLVFPADS…	SPVSTKCDYWIQVRPGCTDTALFLGLAKLMIDRGWYDEKFIKAYTDFPLLIRTDNLQRLHAKDVIADYRPG-------LKKDGP----------SYQVQHLTDEQYARLHDYVVYDEQAKSVRAITRDQMGPRMIQDGIAPALSFAGKVKLVDGSEVEVMTLWDAYKNHNLKDYDLATVAEITGADPSVIERLAKDIWEVSKAGHAVAIHVGEGINHWFHATLANRAQYLPIMLTGQLGRPGAGCYTWAGNYKAALFQGAPGVGPGFLG-WIAEDPFAPNLDAKTDGKAIKVNKTTKDEEP------AYWNHGERPLIVNTP------KYGRKNFTGDTHMPTPTKFLWFANVNLFN-NAKHAYDMLFVVNPKIDCIIAQDVEMTSSCEYSDIVFPANT…	-24.013,-2.041,10.782,-21.073,-0.028,9.358,-18.170,1.052,11.567,-15.082,3.263,11.121,-12.208,4.534,13.272,-10.392,7.629,11.910,-6.793,6.611,11.052,-6.940,3.877,13.694,-3.138,3.492,14.075,-3.211,6.880,15.875,-5.121,5.123,18.711,-5.169,1.323,18.413,-7.256,0.604,21.552,-9.740,3.480,21.044,-10.168,4.035,17.290,-9.539,0.440,16.136,-11.612,-0.684,19.156,-14.614,0.223,16.952,-13.656,-2.752,14.717,-13.60…	FKLRGGMGLLGVMGKYGLYRWSNMLAVVDQIVRKVDPKDALGGRLWSNYTWHGDQAPGHPFVHGLQTADCDFNDMRHAKLHIQCGKNLVENKMPDSHWFIEMMERGGRIVSITPEYSPVSTKCDYWIQVRPGCTDTALFLGLAKLMIDRGWYDEKFIKAYTDFPLLIRTDNLQRLHAKDVIADYRPGLKKDGPSYQVQHLTDEQYARLHDYVVYDEQAKSVRAITRDQMGPRMIQDGIAPALSFAGKVKLVDGSEVEVMTLWDAYKNHNLKDYDLATVAEITGADPSVIERLAKDIWEVSKAGHAVAIHVGEGINHWFHATLANRAQYLPIMLTGQLGRPGAGCYTWAGNYKAALFQGAPGVGPGFLGWIAEDPFAPNLDAKTDGKAIKVNKTTKDEEP…	2052164	Gemmataceae bacterium
job.pdb	AF-A0A455XF61-F1-model_v4 Nitrite oxidoreductase, alpha subunit	42.300	425	186	10	1	400	342	732	1.000	3.379E-25	726	400	1169	MPTANKADEVIILRPGTDAAFFLGVARELIEKGLYDRAAVIERTDLPLLVRLDTGERLDARDVIPGYELAALTNY-VTLKPDAEIKGNPPPPPFTAGGQVVPT----------ELRDAWGDFVWWDRATGRPRPVSRDEVGARF---DGDPALLGEFEVELVDGSTVPVRPAFDLLKQYLDESFDLRTASEVCRVPPQAIQSIARQLAANKRETLLAAGMGPNHYFQNDLFGRVQFLVAALTDNIGHLGG-NVGSYAGNYRGSVFQAMGQWIAEDPFAIEPDLTKPATVKRYYKAES----------AHYWNYGERPLRAVAKDDEGDLTKGEVLTGKSHMPTPTKLIWFGNSNSLLGNAKWSFDVVKNTLPRQDAVFCNEWHWTSSCEYADLVFPADS…	HATANKADDVIIIRPGTDPALGLGVCHLLIKNNQYDENYLRANTDMPLLIRTDNWKNLKASDIFPDYKLAELTHHLKVMKP----GENP----------TQPVAFQSTAFVSEEVRKFWGDNVVWDRKTNKAVPLTRDECGARYAAKGVDSALTGDYEVTLVDGKKIKVTTVFQLHKEYL-EEYTAENTSIMTGAPMEAIVDLANLFHKHRGQGIISTGAGTNHYFNSTLKDRGFMLLSALSDNVGHIGGCTFGNYVGNYRQSVFGGFGQYLLEDPFNPELDGRKMVT---------KLAHYTDDESAHYYNYGDRPLRNGTR----------LLTDPGHMPAPTKVLWQANSNSSLGNAKGHYDMVVNTLPRWEAIFYSDWNWTASCEYSDIVWGVDS…	38.231,-42.437,-44.577,36.451,-45.005,-43.610,33.066,-46.634,-42.965,31.517,-49.543,-41.580,27.682,-49.832,-41.842,25.463,-52.681,-40.649,22.089,-52.521,-42.477,19.082,-54.636,-41.460,16.712,-54.007,-44.399,12.863,-53.853,-44.323,12.704,-57.217,-46.220,14.452,-59.131,-43.371,12.013,-57.669,-40.803,8.961,-58.880,-42.810,10.380,-62.444,-43.073,10.703,-62.653,-39.248,7.120,-61.351,-38.792,5.678,-64.…	MMEIKNNIGRRSFLKLSATAGLAVMANNAFAASPFLKPYVVDNPLKSYPNRDWEKVYRDMFHVDSEFIFLCAPNDTHNCLLKAHVKNDVVIRISPSYGYGDAEDMDGNRSSHRWEPRICNKGMVMNRKAYSDRRPKGAMVRTGFKAWAEAGYPRTGANGFPDQKYLQRGKEPFIKLPWTEAYALAAGALENIARTYSGDKGAALLTRQGYDPEMIASMHGCGCKTMKFRAGMAALGVLRIYSLKRFSQGLALLDAYVRNIGPDEASGAKVLDSYSWHTDLAPGCPMVTGHQMLDYEFMVYEHAKLIVFWGNNFVCTKMPDLHWVSESRLKGCHIVDISIDYHATANKADDVIIIRPGTDPALGLGVCHLLIKNNQYDENYLRANTDMPLLIRTDNWKNL…	2559597	Candidatus Nitrotoga sp. AM1P
job.pdb	AF-A0A1F9LSV7-F1-model_v4 Molybdopterin domain-containing protein	35.600	409	215	11	1	390	15	394	1.000	1.767E-25	722	400	828	MPTANKADEVIILRPGTDAAFFLGVARELIEKGLYDRAAVIERTDLPLLVRLDTGERLDARDVIPGYELAALTNYVTLKPDAEIKGNPPPPPFTAGGQVVPTELRDAWGDFVWWDRATGRPRPVSRDEVG---ARFDGDPALLGEFEVELVDGSTVPVRPAFDLLKQYLDESFDLRTASEVCRVPPQAIQSIARQLAANKRETLLAAGMGPNHYFQNDLFGRVQFLVAALTDNIGHLGGNVGSYAGNYRGSVFQ--------AMGQWIAEDPFAIEPDLTKPATV---KRYYKAESAHYWNYGERPLRAVAKDDEGDLTKGEVL-----TGKSHMPTPTKLIWFGNSNSLLGNAKWSFDVVKNTLPRQDAVFCNEWHWTSSCEYADLVFPADSWAEFKL…	GPPSTKADYWIPIRPTTDAALWLGITKLMIDNKWYDEAFVKRFTDFPLLVRKDNLKRLRAHEIFPDYKT--LATLSPDGPSIKIQG-------------ITPEQHVKLGDFVVWDRKRNGPVAVTRDDIGETMARKGLEPALEGSFKIRLIDGKEIEVATLWTLYQTHL-KDYDLDTVAEITRAPKNLIEQLARDIA-TMKPVSIHQGEGINHWFHATEMNRASYLPLMLTGNIGQRGAGSHTWAGNYKAALFQGSPWTGPGFKG-WVAEDPFDINLDPKAPGKAVKTHAYTKDEEPAYWNHGDMALIVNTPK----------FGRKNFTGDTHMPTPTKAIIFSNVNLIN-NAKWAYGMIKNVNPNVEMIVSIDIQMTASIEYSDLALPANSWVEFEG…	5.171,-26.744,8.435,7.649,-28.930,10.413,6.167,-27.735,13.743,2.674,-28.990,12.689,1.249,-25.589,11.649,-1.274,-25.733,8.776,-0.510,-23.296,5.906,-3.145,-21.943,3.503,-2.335,-19.843,0.424,-5.006,-17.577,-1.106,-3.823,-16.380,-4.539,-5.085,-16.310,-8.169,-2.067,-18.371,-9.185,-0.345,-21.540,-7.940,2.738,-19.570,-6.868,5.923,-20.512,-4.953,4.168,-20.097,-1.595,1.447,-22.523,-2.751,4.107,-25.284,-3.…	MERGAKIVVIAPEYGPPSTKADYWIPIRPTTDAALWLGITKLMIDNKWYDEAFVKRFTDFPLLVRKDNLKRLRAHEIFPDYKTLATLSPDGPSIKIQGITPEQHVKLGDFVVWDRKRNGPVAVTRDDIGETMARKGLEPALEGSFKIRLIDGKEIEVATLWTLYQTHLKDYDLDTVAEITRAPKNLIEQLARDIATMKPVSIHQGEGINHWFHATEMNRASYLPLMLTGNIGQRGAGSHTWAGNYKAALFQGSPWTGPGFKGWVAEDPFDINLDPKAPGKAVKTHAYTKDEEPAYWNHGDMALIVNTPKFGRKNFTGDTHMPTPTKAIIFSNVNLINNAKWAYGMIKNVNPNVEMIVSIDIQMTASIEYSDLALPANSWVEFEGLEITASCSNPFLQIW…	1797898	Deltaproteobacteria bacterium RIFOXYA2_FULL_55_11
job.pdb	AF-A0A3C1GLV3-F1-model_v4 Nitrate oxidoreductase subunit alpha	35.100	398	204	12	14	390	2	366	1.000	1.164E-24	706	400	520	RPGTDAAFFLGVARELIEKGLYDRAAVIERTDLPLLVRLDTGERLDARDVIPGYELAALTNYVTLKPDAEIKGNPPPPPFTAGGQVVPTELRDAWGDFVWWDRATGRPRPVSRDEVGARFD------GDPALLGEFEVELVDGSTVPVRPAFDLLKQYLDESFDLRTASEVCRVPPQAIQSIARQLAANKRETLLAAGMGPNHYFQNDLFGRVQFLVAALTDNIGHLGGNVGSYAGNYRGSVFQ-------AMGQWIAEDPFAIEPDLTKPATVKR------YYKAESAHYWNYGERPLRAVAKDDEGDLTKG--EVLTGKSHMPTPTKLIWFGNSNSLLGNAKWSFDVVKNTLPRQDAVFCNEWHWTSSCEYADLVFPADSWAEFKLPDATASCTNP	RPNSDTALLLGLSRILIDEKWYDAPYVKRFTDLSLLVRTDTLKRLKPEEIIPGYTQPDISRGASMT-----------------RHGLTPEYRKRVGDFVVWDARTNAPRAITRDDVG---DRLTEKGIDPVLEGRFTAKTVDGKSVEVMPLFEAYKIHL-KDYDLDTVHEITHAPKELIRRLARDIATIK-PVAIHIGEGINHWFHATLVNRAAYLPLMLTGNVGVMGSGCHTWAGNYKAALFQGSEETGPGFKGWVAEDPF--NPNL-DPAADGKTIRERGYAYEEEVGYWAHGDKPLIVDTP-------RYGRKVFTGTTHMPTPTKVMWVTNVNLIN-NAKWVYELIKNVNPNVELIISTDIEMTASCEYSDIVLAANSWVEMERYEVTASCSNP	-4.840,-22.339,-11.713,-2.412,-23.981,-9.268,-2.509,-22.173,-5.872,0.162,-19.555,-5.486,1.057,-19.574,-9.225,-0.558,-16.188,-10.079,2.815,-14.348,-10.186,4.013,-16.654,-13.007,0.744,-16.033,-14.890,1.082,-12.209,-14.583,4.777,-12.295,-15.622,3.794,-14.521,-18.584,1.124,-11.971,-19.606,3.725,-9.157,-19.295,6.125,-11.146,-21.523,3.469,-11.626,-24.242,2.665,-7.871,-24.131,6.376,-6.996,-24.649,7.170,…	MRPNSDTALLLGLSRILIDEKWYDAPYVKRFTDLSLLVRTDTLKRLKPEEIIPGYTQPDISRGASMTRHGLTPEYRKRVGDFVVWDARTNAPRAITRDDVGDRLTEKGIDPVLEGRFTAKTVDGKSVEVMPLFEAYKIHLKDYDLDTVHEITHAPKELIRRLARDIATIKPVAIHIGEGINHWFHATLVNRAAYLPLMLTGNVGVMGSGCHTWAGNYKAALFQGSEETGPGFKGWVAEDPFNPNLDPAADGKTIRERGYAYEEEVGYWAHGDKPLIVDTPRYGRKVFTGTTHMPTPTKVMWVTNVNLINNAKWVYELIKNVNPNVELIISTDIEMTASCEYSDIVLAANSWVEMERYEVTASCSNPFLQIWKGGIKPVYDTRDDQLILAQMAAKLGELL…	2053607	Candidatus Rokubacteria bacterium
job.pdb	AF-A0A7C4HQQ6-F1-model_v4 Molybdopterin oxidoreductase	49.400	374	160	4	36	400	1	354	1.000	1.316E-25	697	400	780	DRAAVIERTDLPLLVRLDTGERLDARDVIPGYELAALTNYVTLKPDAEI------KGNPPPPPFTAGGQVVPTELRDAWGDFVWWDRATGRPRPVSRDEVGARFD---GDPALLGEFEVELVDGSTVPVRPAFDLLKQYLDESFDLRTASEVCRVPPQAIQSIARQLAANKRETLLAAGMGPNHYFQNDLFGRVQFLVAALTDNIGHLGGNVGSYAGNYRGSVFQAMGQWIAEDPFAIEPDLTKPATVKRYYKAESAHYWNYGERPLRAVAKDDEGDLTKGEVLTGKSHMPTPTKLIWFGNSNSLLGNAKWSFDVVKNTLPRQDAVFCNEWHWTSSCEYADLVFPADSWAEFKLPDATASCTNPFLLAFPTTPL	DERVVKRFTGLPLLVRMDSLQLLRASDLDRSQPLATLAN----------FTTVLPKGQTPPPPGVQQSQFIPAALREQWGDAVIWDRKKNAPATLTRDQVGDYFDRTGLDPALEGQFEVTLASGQRVACRTVFDLVKQYVLENFSPAATEEITWAPAAAIEKLAREIAANNGKTLFAIGMGPNQFFNNDLKDRTQFLLASLTNNIGHVGGNIGSYAGNYRIALFNGLPQYMMENPFDIELDPAKPARPRQFWRAESAHYYNHEDHPLKVGKKMF----------TGKTHMPTPTKSLWFANANSILGNVKWHYNVVNNVLPRMEMVCVNEWWWSTSCEYADIVFAIDSWAEMKQPDMTASVTNPFLQVFPRTPL	-6.815,-15.098,25.996,-10.282,-14.107,27.273,-8.816,-11.476,29.650,-6.965,-9.619,26.850,-9.957,-9.883,24.477,-12.234,-8.244,27.093,-9.727,-5.530,28.125,-8.381,-4.332,24.755,-10.744,-5.318,21.883,-14.200,-4.296,20.600,-15.125,-8.032,20.561,-17.399,-7.806,23.666,-19.283,-4.805,22.327,-22.994,-5.207,21.492,-24.223,-4.874,17.881,-27.942,-4.112,17.360,-29.537,-6.780,15.120,-32.177,-4.316,13.771,-29.65…	DERVVKRFTGLPLLVRMDSLQLLRASDLDRSQPLATLANFTTVLPKGQTPPPPGVQQSQFIPAALREQWGDAVIWDRKKNAPATLTRDQVGDYFDRTGLDPALEGQFEVTLASGQRVACRTVFDLVKQYVLENFSPAATEEITWAPAAAIEKLAREIAANNGKTLFAIGMGPNQFFNNDLKDRTQFLLASLTNNIGHVGGNIGSYAGNYRIALFNGLPQYMMENPFDIELDPAKPARPRQFWRAESAHYYNHEDHPLKVGKKMFTGKTHMPTPTKSLWFANANSILGNVKWHYNVVNNVLPRMEMVCVNEWWWSTSCEYADIVFAIDSWAEMKQPDMTASVTNPFLQVFPRTPLPRIFDTRGDAEAVALVAEKLAAITGDQRFNDYFKFVREKRMDVYL…	2212473	Kiritimatiellae bacterium
job.pdb	AF-A0A3C1GIH7-F1-model_v4 Nitrate oxidoreductase subunit alpha	36.100	412	207	14	1	390	175	552	1.000	1.875E-25	697	400	866	MPTANKADEVIILRPGTDAAFFLGVARELIEKGLYDRAAVIERTDLPLLVRLDTGERLDARDVIPGYELAALTNYVTLKPDAEIKGNPPPPPFTAGGQVVPTELRDAWGDFVWWDRATGRPRPVSRDEVG-------ARFDGDPALLGEFEVELVDGSTVPVRPAFDLLKQYLDESFDLRTASEVCRVPPQAIQSIARQLAANKRETLLAAGMGPNHYFQNDLFGRVQFLVAALTDNIGHLGGNVGSYAGNYRGSVFQ--------AMGQWIAEDPFAIEPDLTKPATVKRYYKAES------AHYWNYGERPLRAVAKDDEGDLTKG-EVLTGKSHMPTPTKLIWFGNSNSLLGNAKWSFDVVKNTLPRQDAVFCNEWHWTSSCEYADLVFPADSWAE…	GPPSTKADYWIPIRPQTDAALWLGVTRLMLENKWYDEGFVRAFTDFPLLVRTDTLRRLRAHEVFPGYR-------TTLAPDGP----------SVKVQGLTAEQHARLGDYVVWDAQAGALRALTRDDVGARMAAKGIR----PALDGTWKVKLVDGAEVEVATLWTLYGTHL-KDYDLDTVVEITQAPGDLIRQLAQDIG-TMRPVAIHQGEGINHWFHATEMNRAAYLPLMLTGNIGKPGAGCHTWAGNYKAALFQGSKETGPGFKG-WVAEDPF--QPNL-DPGAHGRDVEAHAYTKDEEPAYWNHGDLALIVNTP------KYGRRNFTGDTHMPTPSKAIIFTNVNLIN-NAKWAYGVIKNVNPKVEMIVAIDIQMTASIEYADIALPANSWLE…	4.142,-10.756,-27.836,4.317,-14.286,-26.284,4.817,-16.037,-29.662,7.664,-13.850,-30.990,11.316,-14.897,-31.306,13.828,-12.601,-29.586,16.627,-11.360,-31.859,19.882,-10.333,-30.158,20.831,-6.690,-30.881,23.625,-4.361,-29.710,23.027,-2.220,-26.592,23.433,0.994,-28.642,20.736,-0.167,-31.094,18.414,-1.200,-28.217,18.824,2.205,-26.501,18.356,4.069,-29.810,15.171,2.047,-30.530,13.751,2.797,-27.036,14.6…	RGQDEFVQIAWEDAFACIAKALVKIAESYSGEDGKARLLAQGYQPEMVEAMGGAGTRTIKMRGGMGLLGVIGKYGMYRLNNSLALLDAAIRRVGSKDAKAGRNWSNYTWHGDQAPGHPWVHGLQASDCDFNDLRFSKLIIMDGKNLVENKLTDSHWFIECMERGAKIVVIAPEYGPPSTKADYWIPIRPQTDAALWLGVTRLMLENKWYDEGFVRAFTDFPLLVRTDTLRRLRAHEVFPGYRTTLAPDGPSVKVQGLTAEQHARLGDYVVWDAQAGALRALTRDDVGARMAAKGIRPALDGTWKVKLVDGAEVEVATLWTLYGTHLKDYDLDTVVEITQAPGDLIRQLAQDIGTMRPVAIHQGEGINHWFHATEMNRAAYLPLMLTGNIGKPGAGCHTW…	2053607	Candidatus Rokubacteria bacterium
job.pdb	AF-A0A3M1CHN6-F1-model_v4 Nitrate oxidoreductase subunit alpha	35.400	401	221	10	4	390	51	427	1.000	4.256E-24	695	400	640	ANKADEVIILRPG-TDAAFFLGVARELIEKGLYDRAAVIERTDLPLLVRLDTGERLDARDVIPGYELAALTNYVTLKPDAEIKGNPPPPPFTAGGQVVPTELRDAWGDFVWWDRATGRPRPVSRDEVGARFDGDPALLGEFEVELVDGSTVPVRPAFDLLKQYLDESFDLRTASEVCRVPPQAIQSIARQLAANKR---ETLLAAGMGPNHYFQNDLFGRVQFLVAALTDNIGHLGGNVGSYAGNYRGSVFQA-------MGQWIAEDPFAIEPDLTKPATVKRYYKA---ESAHYWNYGERPLRAVAKDDEGDLTKGEVLTGKSHMPTPTKLIWFGNSNSLLGNAKWSFDVVKNTLPRQDAVFCNEWHWTSSCEYADLVFPADSWAEFKLPDATASCT…	ATKADYWISVRPGLSDIAVLLGVTKLMIDNGWYVEDFCRRFTDFPLLVRTDTLRRLRPQDIDPNYRPRDL------------KGGP-----SYTIQALTDEQRERIGDFCVWNSETNKVAYIARDDVGKHMTVPAALFGTYQVRLADGKQVEVMPILEMYKRHL-KDYDLKTVEEISGAPAHLVERLARDIWETTQAGHPVSIHIGEGINHYFHATLHNRASYLPLLLTGNIGKHGAGGYAWAGNYKGALFQASPWSGPGVGSYVAEDPFHPVLDENIRITKKHLRKTADVEDPSYWANGERTLTVDLP--NGD---RKCFTGKTHLPTPTKMIWYNNANFIN-QAKWVYNLIVNVFPKMDMIVDQQIEWTGSAEYSDVVLPVNSWVEFEDWEMAAACS…	11.961,-0.772,4.061,15.354,-2.268,3.188,15.714,-5.935,4.285,18.816,-5.063,6.363,16.406,-3.126,8.646,15.205,-6.535,9.960,18.507,-6.403,11.924,16.684,-4.192,14.473,13.505,-6.338,14.750,12.795,-8.327,17.953,9.432,-9.768,16.845,8.855,-10.544,13.141,5.361,-11.755,12.162,4.992,-13.249,8.648,1.418,-13.401,7.300,0.881,-15.207,3.974,4.524,-14.349,3.133,7.369,-16.718,2.250,10.531,-14.641,2.832,12.690,-17.8…	MDFNDLRFSKLVIQIGKNLIENKRPESHWLNEVMERGGKLVDIAPEYNAPATKADYWISVRPGLSDIAVLLGVTKLMIDNGWYVEDFCRRFTDFPLLVRTDTLRRLRPQDIDPNYRPRDLKGGPSYTIQALTDEQRERIGDFCVWNSETNKVAYIARDDVGKHMTVPAALFGTYQVRLADGKQVEVMPILEMYKRHLKDYDLKTVEEISGAPAHLVERLARDIWETTQAGHPVSIHIGEGINHYFHATLHNRASYLPLLLTGNIGKHGAGGYAWAGNYKGALFQASPWSGPGVGSYVAEDPFHPVLDENIRITKKHLRKTADVEDPSYWANGERTLTVDLPNGDRKCFTGKTHLPTPTKMIWYNNANFINQAKWVYNLIVNVFPKMDMIVDQQIEWTGS…	2053527	candidate division Zixibacteria bacterium
job.pdb	AF-A0A7C5R4J7-F1-model_v4 Nitrate oxidoreductase subunit alpha	33.700	394	215	11	4	379	340	705	1.000	3.170E-24	695	400	712	ANKADEVIILRPG-TDAAFFLGVARELIEKGLYDRAAVIERTDLPLLVRLDTGERLDARDVIPGYELAALTNYVTLKPDAEIKGNPPPPPFTAGGQVVPTELRDAWGDFVWWDRATGRPRPVSRDEVGARFDGDPALLGEFEVELVDGSTVPVRPAFDLLKQYLDESFDLRTASEVCRVPPQAIQSIARQLAANKR---ETLLAAGMGPNHYFQNDLFGRVQFLVAALTDNIGHLGGNVGSYAGNYRGSVFQ-------AMGQWIAEDPFAIEPDLTKPATVKRYYKAES-----AHYWNYGERPLRAVAKDDEGDLTKG--EVLTGKSHMPTPTKLIWFGNSNSLLGNAKWSFDVVKNTLPRQDAVFCNEWHWTSSCEYADLVFPADSWAEFK	ATKANYWISVRPGLSDISVLLGVTKLMMDRGWYLEDFCRRFTDFPLLVRTDTLKRLRPQDIDPNYKLRDLRG----KPSYTI-------------QGLTDEQREKIGDFCVWDTSKNQVAFVSREDVGKHMNIPAALKGTYRVRLADGQEVEVLPIFEMYHRHLAD-YDLETVEEISGAPAHLVERLARDIWETTQAGHPVSIHIGEGINHYFHATLHNRAVYLPLMLTGNIGRHGAGGYTWAGNYKGALFQGSHWSGPGVGSYVAEDPFHPVLEENVRITKKHLRK--TADVEDPSYWASGERTLTVDLP-------KGGPRCFTGKTHLPTPTKMIWYNNANFINQ-AKWIYNLIVNVFPKMDMIVDQQIEWTGSAEFSDVVLPVNSWVEFE	78.595,-22.587,-15.084,79.854,-24.601,-12.071,80.809,-22.112,-9.315,84.026,-23.338,-7.674,83.873,-23.904,-3.879,86.463,-21.089,-3.564,84.288,-18.589,-5.498,81.252,-19.681,-3.416,83.144,-19.122,-0.123,84.393,-15.709,-1.359,80.803,-14.741,-2.336,79.491,-15.950,1.071,82.288,-14.074,2.918,81.550,-10.952,0.813,77.776,-11.354,1.437,78.328,-11.922,5.198,80.636,-8.859,5.367,78.002,-6.796,3.478,75.262,-8.…	MTVSRRRFLQSVAGGAAAAWAAGPQAWAFEPVDVKNPLGSYPQRDWERIYLDQYRYDGKFPWICHPNDTHMCRMMAYTRNGVMIRAEQNYDHQRAGDLYGNHATVAWNPRGCANGFTMQRRVYGPYRLKGPVLRKGWKEWVDAGCPPLSDHPELRTRYKFDDRGNDSFVRMNWDQVFEYMAKALVAIAKTYSGPEGAERLRRDGYEPQMVEHVQGAGTRTMKIGSNLPVHGVVGKFGIYRFANMMALVDHHVRGVPPEKARGTREWNEYTWRGDQAPGHPFVHGLQTSDMDFNDLRFSKLVIQIGKNLIENKRPESHWLNEVMERGGKIVDIAPEYNAPATKANYWISVRPGLSDISVLLGVTKLMMDRGWYLEDFCRRFTDFPLLVRTDTLKRLRPQD…	2026779	Planctomycetaceae bacterium
job.pdb	AF-A0A0T6ARL8-F1-model_v4 Putative nitrate oxidoreductase subunit alpha, nitrate reductase 1, alpha subunit	34.800	408	218	12	1	390	48	425	1.000	7.671E-24	677	400	859	MPTANKADEVIILRPGTDAAFFLGVARELIEKGLYDRAAVIERTDLPLLVRLDTGERLDARDVIPGYELAALTNYVTLKPDAEIKGNPPPPPFTAGGQVVPTELRDAWGDFVWWDRATGRPRPVSRDEVGARFD------GDPALLGEFEVELVDGSTVPVRPAFDLLKQYLDESFDLRTASEVCRVPPQAIQSIARQLAANKRETLLAAGMGPNHYFQNDLFGRVQFLVAALTDNIGHLGGNVGSYAGNYRGSVF----QA---MGQWIAEDPFAIEPDLTKPATV---KRYYKAESAHYWNYGERPLRAVAKDDEGDLTKG--EVLTGKSHMPTPTKLIWFGNSNSLLGNAKWSFDVVKNTLPRQDAVFCNEWHWTSSCEYADLVFPADSWAEFKLP…	SPPAAKADYWMPIRPQTDAALFLGITRLMMDRRWYDEAFVKQFTDFPLLIRKDTLKRLRAAEVFPGYKPG---------------LDPDGPSFKR--HNLKLDQYEKLGDFVVFDRKTRKLQAITRDQVG---ERLAQAGLDPDLRWRGKVKLIDGREVECLTLWEAHRDHL-RDYDLDTVAEITQTPRAMIERLARDIATIK-PVSIHIGEGINHWFHATLANRAFYLPLMLTGNIGKPGAGCHTWAGNYKAGIFQGSPWTGPGITGWLFEDPFHAALDPATSGTEIKVKKYLKDEEPAYWDHGDVPLIVNTP-------KAGRRVFTGTTHMPTPTKVMWYNNVNIIN-NAKWAYGVIKHVNPNVELIINQDIEMTASAEYADIILPANSWVEFETP…	6.611,-5.862,15.294,10.168,-7.070,14.634,10.634,-10.226,12.476,12.251,-12.175,15.366,8.758,-12.249,16.930,7.708,-14.830,14.265,9.409,-17.563,16.390,6.538,-17.281,18.916,3.692,-17.914,16.416,1.989,-21.353,16.398,-0.129,-20.543,13.327,1.475,-18.355,10.630,-0.721,-17.138,7.752,0.914,-15.460,4.728,-1.629,-13.471,2.685,-0.042,-12.189,-0.533,3.376,-12.204,1.232,6.603,-13.693,-0.156,9.016,-13.975,2.795,…	MDFNELRHARLHIQVGKNLIENKMPESHFFNELMERGAKIAVITPEYSPPAAKADYWMPIRPQTDAALFLGITRLMMDRRWYDEAFVKQFTDFPLLIRKDTLKRLRAAEVFPGYKPGLDPDGPSFKRHNLKLDQYEKLGDFVVFDRKTRKLQAITRDQVGERLAQAGLDPDLRWRGKVKLIDGREVECLTLWEAHRDHLRDYDLDTVAEITQTPRAMIERLARDIATIKPVSIHIGEGINHWFHATLANRAFYLPLMLTGNIGKPGAGCHTWAGNYKAGIFQGSPWTGPGITGWLFEDPFHAALDPATSGTEIKVKKYLKDEEPAYWDHGDVPLIVNTPKAGRRVFTGTTHMPTPTKVMWYNNVNIINNAKWAYGVIKHVNPNVELIINQDIEMTASAE…	1640515	Armatimonadetes bacterium CSP1-3
job.pdb	AF-A0A7Y5SFJ2-F1-model_v4 Molybdopterin-dependent oxidoreductase	34.600	407	219	11	1	389	338	715	1.000	1.217E-21	628	400	869	MPTANKADEVIILRPG-TDAAFFLGVARELIEKGLYDRAAVIERTDLPLLVRLDTGERLDARDVIPGYELAALTNYVTLKPDAEIKGNPPPPPFTAGGQVVPTELRDAWGDFVWWDRATGRPRPVSRDEVGARF---DGDPALLGEFEVELVDGSTVPVRPAFDLLKQYLDESFDLRTASEVCRVPPQAIQSIARQLAANKRETLLAAGMGPNHYFQNDLFGRVQFLVAALTDNIGHLGGNVGSYAGNYRGSVFQAMGQ-------WIAEDPFAIEPDLTKPATVKRYYKAES------AHYWNYGERPLRAVAKDDEGDLTKG-EVLTGKSHMPTPTKLIWFGNSNSLLGNAKWSFDVVKNTLPRQDAVFCNEWHWTSSCEYADLVFPADSWAEFKLP…	SPPATKADYWIPVRPGLSDTAIFLGITKLLMDRNLYDAAFVKQFTDFPLLIRADNLKRLSAGDVFPNYALGLATDGPSFK-----------------VQGLTKPQYEKLGDYVVFDAKTKSLKPVTRDDVGAKLVAKGIDPDLEYKGTATLKDGKQVEVLTLWQAYREHL-KDYDLDTVAEITGSPKELIERLTNDIATIK-PVAIHVGEGINHWFHATLHNRATYLPLMLTGNIGTPGAGCHTWAGNYKAALFQGSPETGPGFKGWIAEDPFEMNLDASADG---KSIHAHAYTKDEEPAYWDHGDQALIVDTP------KAGRKVFTGKTHMPTPTKVQWTTNVNIIN-NAKWAYGVLFNVLPRIDMIVTQDIEMTSTCEYSDFVLPANSWLEFQQV…	-47.300,32.490,-89.034,-45.174,35.054,-87.125,-45.271,34.152,-83.393,-46.172,37.276,-81.392,-44.036,38.305,-78.379,-46.811,37.175,-75.966,-46.951,33.697,-77.598,-43.147,33.368,-77.300,-43.216,34.381,-73.592,-46.072,31.935,-72.814,-44.297,29.075,-74.650,-40.918,30.058,-73.099,-42.486,30.262,-69.596,-44.243,26.881,-70.042,-41.053,25.279,-71.461,-38.976,26.784,-68.600,-41.510,25.579,-65.972,-41.619,…	MAMNRRGFLKLGGAAAAAGTAVYLETQMAFLQPAPGIDNPLKTYPGRGWEKIYRDQYAYDSSFTFVCAPNCTHNCRLRAFVRNGVAIRIEQNYDGARTGDLYGNHASDHWNPRGCNKGATLTRRIYGPYRLKGPMIRAGWKQWADDGFPGLDKANRTRYKFDSRGTDTFVKVGWDDAFSYAAKGLVAIAKRYSGEAGKKILLEEGYQPEMVDAMEGAGTRTMKFRGGMGLLGVLGKYGMYRLSNTMAMLDVHVRGVDHENAKGGRNWSNYTWHGDQAPGHPFVHGLQTSDTDFNELRHAKLHIGVGKNLIENKMADAHFYVEIMERGGKIVTITPEYSPPATKADYWIPVRPGLSDTAIFLGITKLLMDRNLYDAAFVKQFTDFPLLIRADNLKRLSAG…	2026734	Dehalococcoidia bacterium
job.pdb	AF-A0A1F7PNN0-F1-model_v4 Nitrate oxidoreductase subunit alpha	35.400	415	204	13	1	389	335	711	1.000	4.214E-22	625	400	1122	MPTANKADEVIILRPGTDAAFFLGVARELIEKGLYDRAAVIERTDLPLLVRLDTGERLDARDVIPGYELAALTNYVTLKPDAEIKGNPPPPPFTAGGQVVPTELRDAWGDFVWWDRATGRPRPVSRDEVGARF---DGDPALLGEFEVELVDGSTVPVRPAFDLLKQYLDESFDLRTASEVCRVPPQAIQSIARQLAANKRETLLAAGMGPNHYFQNDLFGRVQFLVAALTDNIGHLGGNVGSYAGNYRGSVFQ--------AMGQWIAEDPFAIEPDLTKPATVKRYYKAES------AHYWNYGERPL---------RAVAKDDEGDLTKGEVLTGKSHMPTPTKLIWFGNSNSLLGNAKWSFDVVKNTLPRQDAVFCNEWHWTSSCEYADLVFPAD…	GPPSTKADYWIPIRPQTDAALWLGVTRLMVENKWYDEAFVKAFTDFPLLVRTDTLKRLHAHEVFAGYR----TGLSASGPSVKI-------------QGFTSAQHAKLGDYVVWDEKAKAMKAVTRDDVGATMAAKGIAPALAGSWKVRLVDGKEVEVATLWTLYLTHL-KDYDLDTVAEITHAPKDLIRQLAQDIG-TLRPVGIHQGEGINHWFHATEMNRAAYLPVMLTGNIGKPGAGCHTWAGNYKAALFQGSPWTGPGFKG-WVAEDPF--QPAL-DPATPGRDVETHAYTKDEEPAYWNHGDLALILNTPKFGRRNF--------------TGETHMPTPSKAIIFSNVNLIN-NAKWAYGVIKNVNPNVEMIVAIDIQMTASIEYADLALPAN…	17.959,-56.227,6.572,14.750,-54.780,8.057,15.077,-52.027,10.730,13.776,-54.669,13.200,16.558,-57.164,12.329,19.272,-54.468,12.520,18.043,-53.406,15.999,18.049,-57.066,17.149,21.692,-57.457,16.035,22.690,-54.179,17.754,20.804,-55.308,20.910,22.749,-58.606,20.962,26.128,-56.914,20.255,25.579,-54.067,22.779,24.399,-56.581,25.428,27.655,-58.585,25.150,29.918,-55.489,25.327,28.073,-54.062,28.379,28.39…	MERREFLRWIGVGAGTAAAELGLPLRLLAAADPDQNPLAGSVARDWERIYRDQYKYDTTFDWVCSPNDTHACRVRAFVRNGIVTRLGNTYDYQTYADLYGNHATANWNPRQCAKGYTFHRVLYGPYRLKHPIVRKGWKAWADAGFPELTPELKSKYMFDSRGQDEFIQISWEDAFHDIAKALVAIAERYSGEKGKERLLAQGYQPEMVEATGGAGTRTIKMRGGMGLLGVIGKYGMYRLNNSLALLDAAIRRIRPEEAKAGRNWSNYTWHGDQAPGHPWVHGLQASDCDFNDLRFSKLIIMDGKNLVENKLTDSHWFIECMERGAKIVVIAPEYGPPSTKADYWIPIRPQTDAALWLGVTRLMVENKWYDEAFVKAFTDFPLLVRTDTLKRLHAHEVFA…	1802108	Candidatus Rokubacteria bacterium RIFCSPLOWO2_12_FULL_69_21
job.pdb	AF-A0A3A0ARF6-F1-model_v4 Nitrate oxidoreductase subunit alpha	36.800	407	211	13	1	390	206	583	1.000	3.139E-22	623	400	1016	MPTANKADEVIILRPGTDAAFFLGVARELIEKGLYDRAAVIERTDLPLLVRLDTGERLDARDVIPGYELAALTNYVTLKPDAEIKGNPPPPPFTAGGQVVPTELRDAWGDFVWWDRATGRPRPVSRDEVGARFD---GDPALLGEFEVELVDGSTVPVRPAFDLLKQYLDESFDLRTASEVCRVPPQAIQSIARQLAANKRETLLAAGMGPNHYFQNDLFGRVQFLVAALTDNIGHLGGNVGSYAGNYRGSVF----QA---MGQWIAEDPFAIEPDLTKPATVKRYYKAES------AHYWNYGERPLRAVAKDDEGDLTKG-EVLTGKSHMPTPTKLIWFGNSNSLLGNAKWSFDVVKNTLPRQDAVFCNEWHWTSSCEYADLVFPADSWAEFKLPD…	SPPATKSDYWIPIRPATDTALFLGITRWLMDNEKYDAGFVKRFTDFPLLVRTDTLERLRAADLFADYEPG---------------LDPSGPSFQ--QQQLTSEQYEKLGDYVVRDATTGEFVPLTRDDVGAAMDAKGIDPELDWSGTVELVDGSEVEVLTLWAMHREHL-QEYDLDTVADITSAPKHLIERLANDIA-TIHPTAIHIGEGINHWFHATLANRAQFLPLMLTGDIGKRGAGCYTWAGNYKAALFQGSPQTGPGFKGWVAEDPF--HPNL-DPDTPGKEIIAHAYTKDEEPAYWNHSERPLIVETP------KYGRKVFTGQTHMPTPTKVQFFTNVNLLN-NAKHHYEMIKNVNPNIELIITVDIEMTATVEYADFALAANSWAEFETYE…	26.350,-5.639,-16.949,24.180,-2.586,-17.760,21.785,-2.230,-20.579,20.942,1.145,-22.202,18.012,1.834,-24.578,19.204,2.846,-28.064,16.534,5.513,-28.752,17.298,7.036,-25.326,21.022,7.142,-26.179,20.160,8.865,-29.501,17.951,11.328,-27.564,20.808,12.052,-25.133,23.374,12.393,-27.972,21.006,14.886,-29.690,21.192,16.999,-26.498,17.943,15.927,-24.755,15.369,17.649,-27.046,11.877,18.170,-25.646,9.505,15.1…	GPLMRKGWQEWADDGFPELTPENKSKYKFDARGLDELLPVSWETANDYIARGMIAIATRYSGEAGAELLRSQGYPEEMITAMGGAGTRTFKCRGGMGLLGVIGKYGMYRFANMLALLDTHVRGVDEHEARGGRIWSNYTWHGDQAPGHPFTTGLQTSDQDFNDLRNSQLHIQCGKNLVENKMAESHFFIEAMERGAKIVTITPEYSPPATKSDYWIPIRPATDTALFLGITRWLMDNEKYDAGFVKRFTDFPLLVRTDTLERLRAADLFADYEPGLDPSGPSFQQQQLTSEQYEKLGDYVVRDATTGEFVPLTRDDVGAAMDAKGIDPELDWSGTVELVDGSEVEVLTLWAMHREHLQEYDLDTVADITSAPKHLIERLANDIATIHPTAIHIGEGINH…	2026724	Chloroflexi bacterium
job.pdb	AF-A0A0S4LDG8-F1-model_v4 Nitrite oxidoreductase, alpha subunit (N-terminal)	31.400	277	161	5	1	267	339	596	1.000	2.735E-18	607	400	762	MPTANKADEVIILRPGTDAAFFLGVARELIEKGLYDRAAVIERTDLPLLVRLDTGERLDARDVIPGYELAALTNYVTLKPDAEIKGNPPPPPFTAGGQVVPTELRDAWGDFVWWDRATGRPRPVSRDEVGARFD---GDPALLGEFEVELVDGSTVPVRPAFDLLKQYLDESFDLRTASEVCRVPPQAIQSIARQLAANKRETLLAAGMGPNHYFQNDLFGRVQFLVAALTDNIGHLGGNVGSYAGNYRGSVFQA-------MGQWIAEDPFAIEPD	NPTAQRADYWIPLRPQSDGALFLGACKIILDENMQDIDYLKQFTDMPLLVRTDTLQYLDPRDVIQDYKFPDFSHS-----------------YSGRIQALKPEYIERLGGFMVWDMAKKQAVPLHREQVGWHFDKSGIEPALTGTYRVKLLNGREIDALPIYQLYLIHL-QDYDLDTTHQITRSPKDLLVRWARDSGTIKP-AAIHNGEGVCHYFHMTANGRAAALVLTLTGNIGKFGSGCHTWSGNYKVGIWNATPWSGVGGGVHLSEDPWHINLD	26.920,-50.494,-45.174,25.948,-47.534,-47.421,25.036,-48.676,-50.958,25.491,-45.958,-53.587,22.372,-45.074,-55.660,23.974,-46.880,-58.638,24.626,-50.008,-56.524,21.010,-49.777,-55.215,19.685,-49.753,-58.823,21.940,-52.667,-59.868,20.957,-54.686,-56.761,17.245,-53.744,-57.258,17.314,-54.771,-60.955,19.039,-58.061,-60.029,16.572,-58.584,-57.119,13.497,-57.926,-59.349,14.850,-60.473,-61.866,15.365,-…	MFLSRRQFLKVSAGTVAAAAVADKVLALTALQPVIEVGNPLGDYPDRSWERVYHDQYRYDSSFTWVCSPNDTHACRVRAFVRNGVVMRVEQNYDHQTYEDLYGNRGTFAHNPRMCLKGFTFHRRVYGPYRLKGPLMRKGWKQWADDGSPELTPEAKRKYKFDSRFLDDMLRVSWDTAFTYAAKAMIVIATRYSGEAGARRLREQGYAPEMIEMMKGAGVRCFKHRAGMPILGFIGKHSNTRFNNSVLPLLDTWIRKVGPDQAQGGRYWNNYTWHGDQDPSQPFWNGTQNCDVDLSDMRFTKFNTSWGKNFVENKMPEAHWKLESIERGARIAVITPEYNPTAQRADYWIPLRPQSDGALFLGACKIILDENMQDIDYLKQFTDMPLLVRTDTLQYLDPR…	1742973	Candidatus Nitrospira nitrificans
job.pdb	AF-L9YKC8-F1-model_v4 Uncharacterized protein	27.100	412	234	13	1	391	9	375	1.000	3.973E-22	601	400	774	MPTANKADEVIILRPGTDAAFFLGVARELIEKGLYDRAAVIERTDLPLLVRLDTGERLDARDVIPGYELAALTNYVTLKPDAEIKGNPPPPPFTAGGQVVPTELR---DAWGDFVWWDRATGRPRPVSRDEVGARFDGDPALLGEFEVELVDGSTVPVRPAFDLLKQYLDESFDLRTASEVCRVPPQAIQSIARQLAANKRETLLAAGMGPNHYFQNDL-FGRVQFLVAALTDNIGHLGGNVGSYAGNYRGSVFQAMGQWIAEDPFAIEPDLTKPATVKRYYKAESAHYWNYGERPLRAV-------AKDD---EGDLTKG-EVLTGKSHMPTPTKLIWFGNSNSL------LGNAKWSFDVVKNTLPRQDAVFCNEWHWTSSCEYADLVFPADSWAEF…	SPTVQKCDRWLPVRPGSDPAFALGVAHVIIDEERYDEEFMRKFTTLPLLIRQDDGKYLRAHEVFPDHE-------------------PP---------AEDSEQRHEENDWGDFVALDE-NGDPVPVTREEVGEETPATPQLEVDTELELANGESVGVHTDFVRQKSNILENYDPETVEEITTIPADGLRKTAREFA-DAEKAQWFTGEGINHWFHSNDSLQRTIFFIQSMLGNIGERGAGYYNYSGQYKIELLDGYPSYVNPDGNAAHGM--YPG----------YAFAFFGGEQLDAHEIRGDFDRELDLVPQGDAEEPVMPTNAESYTMSKPTVLWTMNCNLLNQTKHQEHVIE---NFVKHPDTSNELSIVSDMHMTYSARHADIVLPVPSWLEC…	-6.556,-20.283,0.975,-9.039,-17.814,-0.551,-7.969,-15.629,-3.507,-9.649,-12.210,-3.852,-8.595,-11.103,-7.358,-10.410,-9.483,-10.331,-8.681,-11.880,-12.681,-7.791,-15.599,-12.603,-4.202,-14.891,-11.572,-1.409,-17.478,-11.057,-2.049,-17.106,-7.364,-5.769,-17.975,-7.748,-4.674,-21.359,-9.225,-3.308,-22.185,-5.739,-6.483,-21.035,-3.908,-9.274,-23.245,-2.541,-11.713,-20.406,-3.424,-11.723,-17.418,-5.8…	MVGVYPDYSPTVQKCDRWLPVRPGSDPAFALGVAHVIIDEERYDEEFMRKFTTLPLLIRQDDGKYLRAHEVFPDHEPPAEDSEQRHEENDWGDFVALDENGDPVPVTREEVGEETPATPQLEVDTELELANGESVGVHTDFVRQKSNILENYDPETVEEITTIPADGLRKTAREFADAEKAQWFTGEGINHWFHSNDSLQRTIFFIQSMLGNIGERGAGYYNYSGQYKIELLDGYPSYVNPDGNAAHGMYPGYAFAFFGGEQLDAHEIRGDFDRELDLVPQGDAEEPVMPTNAESYTMSKPTVLWTMNCNLLNQTKHQEHVIENFVKHPDTSNELSIVSDMHMTYSARHADIVLPVPSWLECDYPDITVGPENPFIHMDHGVMDPLYDTKQDGEAVAMV…	797303	Natrinema pellirubrum DSM 15624
job.pdb	AF-A0A0F9CUR4-F1-model_v4 Molybdopterin domain-containing protein	34.800	387	201	10	24	390	2	357	1.000	1.540E-21	595	400	585	GVARELIEKGLYDRAAVIERTDLPLLVRLDTGERLDARDVIPGYELAALTNYVTLKPDAEIKGNPPPPPFTAGG-----QVVPTELRDAWGDFVWWDRATGRPRPVSRDEVGARF---DGDPALLGEFEVELVDGSTVPVRPAFDLLKQYLDESFDLRTASEVCRVPPQAIQSIARQLAANKRETLLAAGMGPNHYFQNDLFGRVQFLVAALTDNIGHLGGNVGSYAGNYRGSVFQA-------MGQWIAEDPFAIEPDLTKPATV----KRYYKAESAHYWNYGERPLRAVAKDDEGDLTKG-EVLTGKSHMPTPTKLIWFGNSNSLLGNAKWSFDVVKNTLPRQDAVFCNEWHWTSSCEYADLVFPADSWAEFKLPDATASCTNP	GVTKILMDRGLYDEPFVKAFTDFPLLVRTDTLKRLHAHEVFAGYQPG----------------------LTKEGASFALQGLTEEQYEKLGDFVVFDQKSGGLKAITRDEVGERMREKGLDPTLEYKETVKLADGSEVEVMTLWEMYKVHL-QDYDLDTVHEITGAPKEFIERLAEDIATIK-PVAIHIGEGINHWFHATLHNRATYLPLMLTGNIGRLGAGCHTWAGNYKAALFQASPWSGPGFKGWIAEDPLRPNLDPNASGSTDIVVKGHARDEEPAYWDHGDRALIVDTP------KYGHKNFTGKTHMPTPTKVMWFNNVNIIN-NAKWAYGLIKNVNPKIDMIINQDIEMTATAEYSDVTLPANSWMEFQALEVTASCSNP	-8.878,-10.814,15.079,-9.133,-13.597,17.722,-5.537,-12.908,18.843,-6.348,-9.152,19.083,-9.413,-9.976,21.239,-7.330,-12.109,23.641,-4.704,-9.331,23.939,-7.326,-6.634,24.711,-9.546,-8.765,27.013,-6.521,-9.949,29.065,-4.766,-6.533,29.281,-1.796,-7.899,27.259,-0.858,-4.627,25.491,1.634,-1.711,25.649,-0.810,1.024,26.744,1.670,3.957,26.415,2.529,2.783,22.924,-1.148,2.283,21.971,-2.034,5.796,23.257,0.94…	LGVTKILMDRGLYDEPFVKAFTDFPLLVRTDTLKRLHAHEVFAGYQPGLTKEGASFALQGLTEEQYEKLGDFVVFDQKSGGLKAITRDEVGERMREKGLDPTLEYKETVKLADGSEVEVMTLWEMYKVHLQDYDLDTVHEITGAPKEFIERLAEDIATIKPVAIHIGEGINHWFHATLHNRATYLPLMLTGNIGRLGAGCHTWAGNYKAALFQASPWSGPGFKGWIAEDPLRPNLDPNASGSTDIVVKGHARDEEPAYWDHGDRALIVDTPKYGHKNFTGKTHMPTPTKVMWFNNVNIINNAKWAYGLIKNVNPKIDMIINQDIEMTATAEYSDVTLPANSWMEFQALEVTASCSNPFLQIWGKDGIKPVFDSKDDVTIIAEMAKKLGEQLDDPRMATY…	412755	marine sediment metagenome
job.pdb	AF-A0A533ZQF0-F1-model_v4 Nitrate oxidoreductase subunit alpha	31.000	403	232	10	1	386	341	714	1.000	1.829E-20	593	400	1043	MPTANKADEVIILRPGTDAAFFLGVARELIEKGLYDRAAVIERTDLPLLVRLDTGERLDARDVIPGYELAALTNYVTLKPDAEIKGNPPPPPFTAGGQVVPTELRDAWGDFVWWDRATGRPRPVSRDEVG---ARFDGDPALLGEFEVELVDGSTVPVRPAFDLLKQYLDESFDLRTASEVCRVPPQAIQSIARQLAANKRETLLAAGMGPNHYFQNDLFGRVQFLVAALTDNIGHLGGNVGSYAGNYRGSVFQ-------AMGQWIAEDPFAIEPDLTKPATVKRYYKAES------AHYWNYGERPLRAVAKDDEGDLTKG-EVLTGKSHMPTPTKLIWFGNSNSLLGNAKWSFDVVKNTLPRQDAVFCNEWHWTSSCEYADLVFPADSWAEFKLPD…	NPTATRADYWIPVRPETDAALFLGATKIIIDENMHDVDYIKGYTDMPLLVRTDTLQYLDPRDVIKDFQFPDYSQR-----------------YSGRVQSLKPDQVERLGGFMVWDLAKKQAINLDRETVGWHYQQSGIDAALTGTYRVKLLNGREVDVMPIFQLYQVHL-QDYDLDTVHQINRAPKDLIVRWARDNGTVKP-AQIHNGEGVCHYFHCTIMGRGAALVLTMTGNIGKFGTGCHTWSGNYKAGIWNSTPWSGGGLGVHTGEDPFNQT---LDPNAHGKEIKVKSYYYGEEVGYWNHGDTALIVNTP------KYGRKVFTGKTHMPTASKLRWVANVNILNNS-KHHYDMVKNVDPNIECIVVQDIEMTSDVNHADIAFAVNTWMEFTYPE…	-15.244,30.039,-63.285,-11.806,30.000,-61.553,-8.903,29.740,-64.054,-6.052,27.485,-62.847,-2.820,28.763,-64.464,-0.230,25.983,-64.858,3.402,26.535,-63.678,4.346,26.949,-67.377,1.729,29.706,-67.868,2.831,31.383,-64.585,6.452,31.536,-65.868,5.316,32.933,-69.252,3.256,35.654,-67.496,6.140,36.420,-65.042,8.592,36.761,-67.973,6.132,39.254,-69.526,5.803,41.140,-66.179,9.616,41.519,-65.750,9.703,43.407,…	MTMFLSRRQFLKVSAGTVAAVAVADKALALTALQPVIEVGNPLGEYPDRSWERVYHDQYRYDSSFTWCCSPNDTHACRIRAFVRNGVVMRVEQNYDHQTYEDLYGNRGTFAHNPRMCLKGYTFHRRVYGPYRLKGPLMRRGWKEWMDAGSPELTPEVKRKYKFDSRFLDDMVRVSWDTAYTYLAKAVIVVATRYSGEAGARRLREQGYPPEMIEMMKGAGVRCFKHRAGMPVLGIIGKMMNTRFNGGVLPLVDSWIRKVTPDQAQGGRYYSNYTWHGDQDPSQPWWNGTQNCDIDLSDMRFAKLNTSWGKNFVENKMPEAHWKLESIERGCRVVVITPEYNPTATRADYWIPVRPETDAALFLGATKIIIDENMHDVDYIKGYTDMPLLVRTDTLQYLD…	2026887	Nitrospirae bacterium
job.pdb	AF-A0A3M1LVC0-F1-model_v4 Nitrate oxidoreductase subunit alpha	31.500	409	222	13	1	379	223	603	1.000	2.762E-20	586	400	1055	MPTANKADEVIILRPG-TDAAFFLGVARELIEKGLYDRAAVIERTDLPLLVRLDTGERLDARDVIPGYELAALTNYVTLKPDAEIKGNPPPPPFTAGGQVVPTELRDAWGDFVWWDRATGRPRPVSRDEVGARF----DGDPALLGEFEVELVDGSTVPVRPAFDLLKQYLDESFDLRTASEVCRVPPQAIQSIARQLAAN---------KR---ETLLAAGMGPNHYFQNDLFGRVQFLVAALTDNIGHLGGNVGSYAGNYRGSVFQA-------MGQWIAEDPFAIEPDLTKPATVKRYYKAES-----AHYWNYGERPLRAVAKDDEGDLTKG-EVLTGKSHMPTPTKLIWFGNSNSLLGNAKWSFDVVKNTLPRQDAVFCNEWHWTSSCEYADLV…	SPSATKADYWISVRPGLSDTSIFLYATRELMERGWYDADFVKQFTDFPTLVRTDSLKRLKPHEVIAGYVDKDISAGPSFR-----------------IQGMTAEQRRRLGDFLVHDQNSGTPQPISRDDVG-RHRAEAGIDPALDWKGRLALADGSEVEAMTVWSMYREHL-SDYDLATTAEITGAPEDLLERMVEDFGRRFWDPDFKGKPREAYPVAIHYGEGINHYYHATLHNRATMLPLMLIGSIGVPGSGAHTWAGNYKGALMQASPWSGPGAGAWVREDPFNQVLDEDATIGRENLR--ELMHGEEMSYWGFGDRPMIVGTP------GAGRKVFTGHTHLPSPTKAIWYCNANLINQ-AKWAYHLITNVNPKIDLIVDQQVEWTGSAEYADVI…	12.553,-22.339,-8.069,16.092,-22.679,-9.528,18.185,-19.852,-7.937,21.111,-20.750,-10.093,19.272,-19.434,-13.177,18.730,-16.067,-11.402,22.437,-15.721,-10.493,23.845,-17.019,-13.820,21.073,-15.504,-15.986,21.718,-13.218,-19.000,19.758,-10.501,-17.200,22.273,-10.227,-14.282,23.844,-6.763,-13.757,27.623,-7.261,-14.185,29.155,-3.829,-13.297,28.213,-0.150,-12.709,26.757,1.609,-15.717,26.110,5.289,-16.…	MNPARRVYGPYRAKGPMIRDGWKAWADAGFPSLSDNPELRTTYRFDSRGSDTLTRLSWDEATRYLAKGLMAISETYSGEEGRARLIDKDGYPEEMLAHWEGAGTRTIKLGSSLPIHGVIGKFGLFRMCNLLGLLDAHVRGVGPDEAKGGREWSEYTWRGDQAPGQPFVHGLQTSDIDLNDIRFTKFIVQVGKNLIENKMPDAHWLTELMERGARSVVIAPEYSPSATKADYWISVRPGLSDTSIFLYATRELMERGWYDADFVKQFTDFPTLVRTDSLKRLKPHEVIAGYVDKDISAGPSFRIQGMTAEQRRRLGDFLVHDQNSGTPQPISRDDVGRHRAEAGIDPALDWKGRLALADGSEVEAMTVWSMYREHLSDYDLATTAEITGAPEDLLERMVE…	1913988	Alphaproteobacteria bacterium
job.pdb	AF-A0A382PXI3-F1-model_v4 Molybdopterin domain-containing protein	30.000	290	165	8	1	276	59	324	1.000	4.648E-18	573	400	339	MPTANKADEVIILRPGTDAAFFLGVARELIEKGLYDRAAVIERTDLPLLVRLDTGERLDARDVIPGYELAALTNYVTLKPDAEIKGNPPPPPFTAGGQVVPTELRDAWGDFVWWDRATGRPRPVSRDEVGARFD------GDPALLGEFEVELVDGSTVPVRPAFDLLKQYLDESFDLRTASEVCRVPPQAIQSIARQLAANKRETLLAAGMGPNHYFQNDLFGRVQFLVAALTDNIGHLGGNVGSYAGNYRGSVFQ--------AMGQWIAEDPFAIEPDLTKPATVKR	GPSSSKADYWLTIRPNTDTALLLGISKIIIDNNWHDEKFLKEFSDFPLLLRKDTLKRLKPEDLNKEYKN---------------QLSKDGPSYTIHG--LKKKQYDKIGDFTVFDKKSNSVKPLTRDDVG---DLLEKKKIDPQLDWEGTISGADGNDIEVCTLFWAYKYVHLKDYDLDTVVDITHSNKELIQQLAKDLATIKP-ATIHIGEGLNHWFHAVENNRACYLPIILTGNIGKKGAGCHTWAGNYKAGLFQGSDKVGPGFKG-WVSEDPF--EPNLNPEARAKQ	0.498,10.475,-3.624,-1.245,11.907,-0.486,-4.195,9.636,-0.804,-2.252,6.548,0.391,0.173,7.834,3.044,-0.992,11.435,3.725,2.318,13.010,2.536,2.981,15.251,-0.495,5.427,12.562,-1.724,6.953,9.449,-0.093,10.249,8.882,-1.943,13.837,7.701,-1.363,17.200,8.807,-2.763,17.878,7.112,-6.136,20.960,5.471,-4.558,18.512,3.320,-2.531,17.452,1.550,-5.772,20.828,-0.268,-5.673,19.597,-2.305,-2.653,16.547,-3.712,-4.511,…	FPFVHGLQASDVDMNEMRYSKLLVSIGKNLVENKRADNHFAAEVMERGGKLVNISPEYGPSSSKADYWLTIRPNTDTALLLGISKIIIDNNWHDEKFLKEFSDFPLLLRKDTLKRLKPEDLNKEYKNQLSKDGPSYTIHGLKKKQYDKIGDFTVFDKKSNSVKPLTRDDVGDLLEKKKIDPQLDWEGTISGADGNDIEVCTLFWAYKYVHLKDYDLDTVVDITHSNKELIQQLAKDLATIKPATIHIGEGLNHWFHAVENNRACYLPIILTGNIGKKGAGCHTWAGNYKAGLFQGSDKVGPGFKGWVSEDPFEPNLNPEARAKQLKIKGYAMGEEPSYW	408172	marine metagenome
job.pdb	AF-A0A382B344-F1-model_v4 Molybdopterin domain-containing protein	30.100	252	147	6	1	245	358	587	1.000	1.417E-16	565	400	614	MPTANKADEVIILRPGTDAAFFLGVARELIEKGLYDRAAVIERTDLPLLVRLDTGERLDARDVIPGYELAALTNYVTLKPDAEIKGNPPPPPFTAGGQVVPTELRDAWGDFVWWDRATGRPRPVSRDEVG-------ARFDGDPALLGEFEVELVDGSTVPVRPAFDLLKQYLDESFDLRTASEVCRVPPQAIQSIARQLAANKRETLLAAGMGPNHYFQNDLFGRVQFLVAALTDNIGHLGGNVGSYAGNY	GPSSSKADYWLTIRPNTDTALLLGVAKIIIDNNWHDKIFLKEFSDFPLLIRKDTLKRLKPEDFIQDYKN-----------QLSEKG----PSFTIHG--MKKEQYEKIGDFTIFDRTSNSVQPLTREDIGEFLKKKKI----DPALDWDGSIKDSDGNEIEICTIFWAYKHIHLRDYDLDSVVEITHSNKESIQQLAKDFATIK-PVAIHIGEGLNHWFHAVENNRACYLPVILTGNIGRRGAGCHTWAGNY	69.957,34.135,-1.124,66.546,34.764,0.541,64.950,33.354,3.575,62.354,35.136,5.385,59.281,33.981,7.290,57.196,36.751,8.847,55.327,36.133,12.102,54.643,38.703,14.808,54.253,41.833,16.432,52.959,45.166,17.357,51.688,46.242,20.320,48.716,47.568,22.301,48.193,49.827,24.707,45.322,50.984,26.630,42.582,52.058,27.867,39.118,52.567,29.319,35.536,51.477,29.389,32.473,51.779,29.865,29.148,51.464,28.059,26.30…	MNKDNNKNGNANPENQNPRSGISRREFIKVGASGLGSAGLLWSMPGSMYFLKGIPDIDNPLYHYPNRGWEKIYRNQYKFDDSFTYICSPNCTHECRMRGFNRNGVMIRSEQNYDSHKIKDLYGNQCTHAWNPRGCSNGFTFHRRIYGSYRLKYPMVRKGWKQWADDGFPYLTQANRDKYKFNSRGHDTLVKISWDNIEKYIAKGLINISKTYSGDIGKKRLLEQGYPEEMLTHWEGAGTRTIKLRGGMGLLGVIGKYGAYRFSNTLALVDHHVRGVSRKDAKAGRNWSNYTWHGDQAPGFPFVHGLQASDVDMNEMRYSKLLVSIGKNLVENKRADNHFAAEIMERGGKLVNISPEYGPSSSKADYWLTIRPNTDTALLLGVAKIIIDNNWHDKIFLKE…	408172	marine metagenome
job.pdb	AF-A0A0F9EKU9-F1-model_v4 4Fe-4S Mo/W bis-MGD-type domain-containing protein	33.300	420	201	16	2	388	284	657	1.000	4.235E-23	565	400	657	PTANKADEVIILRPGTDAAFFLGVARELIEKGLYDRAAVIERTDLPLLVRLDTGERLDARDVIPGYELAALTNYVTLKPDAEIKGNPPPPPFTAGGQVVPTELRDAWGDFVWWDRATGRPRPVS-----RDEVG-ARFDG----------------DPALLGEFEVELVDGSTVPVRPAFDLLKQYLDESFDLRTASEVCRVPPQAIQSIARQLAANKRETLLAA--GMGPNHYFQNDLFGRVQFLVAALTDNIGHLGGNVGSYAGNYRGSVFQAMGQWIAEDPF--AIEPDLTKPATVKRYYKAES------AHYWNYGERPLRAVAKDDEGDLTKG-EVLTGKSHMPTPTKLIWFGNSNSLLGNAKWSFDVVKNTLPRQDAVFCNEWHWTSSCEYAD…	PTVTKSDYWLQIRPGTDAALMLATAGVLIRRKLYKSDYIKKFTDMPMLIRMDNLKMLRAGEV-PGAAV-----------------------MEPGLQYTYDD-----GKPVQKDAEKYAVNGVVAASGGRKFLGVSRNCMGEHLVTQLGKQNLALADVELDFAGEVTTATG-KVAVKSIFRLYRDLTAH-YTPESVAEITGVPAEMIRQFAEDIGA---SGAVSFICGMGLNMYFHNDLINRSYFVVASLTGNVGKPGGNVSSYAGNYKAPVFNGLPSYVAEDPFNQTLDPD-----VDGRKVKKKSYMRFESIHFWAHGDRPLIVNTP------KQGRVVLTEAGHMPSPSKVVWTNNANQI-GNAKWAYDIIKNVLPYHELHVATDYEWSMNCEYAD…	-30.179,-27.457,5.394,-27.515,-25.733,3.235,-26.548,-22.075,2.678,-23.797,-20.143,0.852,-21.302,-17.609,2.254,-18.056,-15.887,1.205,-14.860,-16.857,3.025,-13.165,-13.426,3.159,-9.815,-13.499,4.998,-6.946,-11.463,3.699,-6.145,-14.365,1.309,-6.967,-12.608,-2.038,-9.488,-15.282,-3.055,-12.815,-14.363,-1.365,-14.205,-17.756,-2.366,-17.947,-18.443,-2.280,-18.560,-21.655,-0.306,-21.536,-23.864,0.652,-2…	RTFTFVCAPNDTHNCRLKAFVRNDVIVRIEQAYDVDGYTDLQGNKTTATWHPRGCLKGYTYMRRVYNKYRVKYPTVRKGWKDWVEADFPRDQATGRPPKKYFRRGEDEWVRVSWDQIDELVAKALMNIAESYSGPKGARWLGAQGYPSEMIEPMKDADGKVAGVRTMKFRGGMAFLGATRLTGLYRFSNMMALLDHHVRKVGPDKALGARSWDNYAWHTDLPPGHAMVHGTQTFDQEFHDFDNADMLIISGLNLVENKMADPIWWHMAIERKKKIVVIAPEHSPTVTKSDYWLQIRPGTDAALMLATAGVLIRRKLYKSDYIKKFTDMPMLIRMDNLKMLRAGEVPGAAVMEPGLQYTYDDGKPVQKDAEKYAVNGVVAASGGRKFLGVSRNCMGEHLV…	412755	marine sediment metagenome
job.pdb	AF-A0A496VM82-F1-model_v4 Molybdopterin oxidoreductase	44.000	202	93	4	3	196	351	540	1.000	2.140E-16	560	400	550	TANKADEVIILRPGTDAAFFLGVARELIEKGLYDRAAVIERTDLPLLVRLDTGERLDARDVIPGYELAALTNYVTLKPD-----AEIKGNPPPPPFTAGGQVVP---TELRDAWGDFVWWDRATGRPRPVSRDEVGARFDGDPALLGEFEVELVDGSTVPVRPAFDLLKQYLDESFDLRTASEVCRVPPQAIQSIARQLAAN	TCNKADEVIIVRPGTTPALALGIAQVLISEKLFDDAYVKANTDLPLLVRMDTGEMLRAGDVFPDYKLAELTN------NTIVLKAGEKG------PAIHEQPGPVLTEKQHEEWGDFVFWDEKGNQPVAMNHDQIGKHFSGNPQLEGKFDVKLVSGETVNCRTVFDVTKEMLDGSYTPENVAKLTWAPAEAIIGLARQIAAN	-61.176,-32.132,-100.247,-62.815,-35.126,-99.933,-62.991,-38.566,-100.023,-62.980,-41.680,-101.349,-62.949,-44.987,-101.979,-63.555,-48.193,-100.016,-63.395,-51.924,-100.120,-62.357,-55.406,-100.525,-59.950,-58.157,-100.687,-59.745,-61.289,-98.531,-57.575,-62.642,-95.687,-54.307,-64.499,-96.204,-52.158,-64.162,-93.039,-48.765,-64.325,-94.753,-45.662,-65.778,-93.025,-44.511,-62.130,-92.769,-47.562…	MSEKVDKNQATNVSRRRFLFQMAATGAGTALISQSAIGATNLLMPESIDNPLANYPNRDWEKTYRDLYHYDSSFVFLCAPNDTHNCLLRGYVKNGVVTRIAPSYGYQKATDLNGNGASQRWDPRCCNKGLGLARRFYGDRRCKRPMIRKGFKDWVEAGFPRDPNTAAVDIKYLQRGKDPFVAATWDEAFELSAKALKNIAETYSNKKGQERLLAQGYDPLMVEKTQGAGTQVLKFRGGMPPLGMTRIFVQYREANGMALLDDKIRGTGPEKSLGGRGFDNYSWHTDLPPGHPMVTGQQTVDFDLCNVEHANMLIVWGMNWATTKMPDVHWLSEARMKGTKIVAIAAEYSATCNKADEVIIVRPGTTPALALGIAQVLISEKLFDDAYVKANTDLPLLVR…	1913989	Gammaproteobacteria bacterium
job.pdb	AF-A0A533ZB17-F1-model_v4 Nitrate oxidoreductase subunit alpha	31.500	406	232	10	1	389	314	690	1.000	2.916E-19	559	400	1120	MPTANKADEVIILRPGTDAAFFLGVARELIEKGLYDRAAVIERTDLPLLVRLDTGERLDARDVIPGYELAALTNYVTLKPDAEIKGNPPPPPFTAGGQVVPTELRDAWGDFVWWDRATGRPRPVSRDEVG---ARFDGDPALLGEFEVELVDGSTVPVRPAFDLLKQYLDESFDLRTASEVCRVPPQAIQSIARQLAANKRETLLAAGMGPNHYFQNDLFGRVQFLVAALTDNIGHLGGNVGSYAGNYRGSVF-------QAMGQWIAEDPFAIEPDLTKPATVKRYYKAES------AHYWNYGERPLRAVAKDDEGDLTKG-EVLTGKSHMPTPTKLIWFGNSNSLLGNAKWSFDVVKNTLPRQDAVFCNEWHWTSSCEYADLVFPADSWAEFKLPD…	NPTATRADYWIPVRPETDAALFLGATKIIIDENMHDVDYVKGYTDMPLLVRTDTLQYLDPRDVIKDFQFPDYSQR-----------------YSGRVQSLKPDQVERLGGFMVWDLAKKQAINLDRETVGWHYQQSGIDAALTGTYRVKLLNGREVDVMPIFQLYQVHL-QDYDLDTVHQINRAPKDLIVRWARDNGTVKP-AQIHNGEGVCHYFHCTIMGRGAALVLTMTGNIGKFGTGCHTWSGNYKAGIWNSTPWSGGGLGVHTGEDPFNQT---LDPNAHGKEIKVKSYYYGEEVGYWNHGDTALIVNTP------KYGRKVFTGKTHMPTASKLRWVANVNILN-NSKHHYDMVKNVDPNIECIVVQDIEMTSDVNHADIAFAVNTWMEFTYPE…	2.024,-53.414,14.351,1.716,-51.787,10.840,5.453,-51.492,9.914,6.209,-55.237,9.556,4.459,-55.086,6.137,7.348,-52.971,4.692,10.174,-55.524,4.939,11.597,-55.621,1.381,11.225,-59.077,-0.034,14.976,-58.769,-0.881,17.639,-57.147,1.316,19.760,-55.472,-1.372,22.921,-54.523,0.569,24.208,-50.977,-0.144,25.403,-51.386,-3.782,27.882,-48.567,-3.118,29.332,-50.181,0.063,31.934,-52.250,-1.897,32.274,-50.142,-5.…	LALTALQPVIEVGNPLGEYPDRSWERVYHDQYRYDSSFTWCCSPNDTHACRIRAFVRNGVVMRVEQNYDHQTYEDLYGNRGTFAHNPRMCLKGYTFHRRVYGPYRLKGPLMRRGWKEWMDAGSPELTPEVKRKYKFDSRFLDDMVRVSWDTAYTYLAKAVIVVATRYSGEAGARRLREQGYPPEMIEMMKGAGVRCFKHRAGMPVLGIIGKMMNTRFNGGVLPLVDSWIRKVTPDQAQGGRYYSNYTWHGDQDPSQPWWNGTQNCDIDLSDMRFAKLNTSWGKNFVENKMPEAHWKLESIERGCRVVVITPEYNPTATRADYWIPVRPETDAALFLGATKIIIDENMHDVDYVKGYTDMPLLVRTDTLQYLDPRDVIKDFQFPDYSQRYSGRVQSLKPD…	2026887	Nitrospirae bacterium
job.pdb	AF-A0A059XPM4-F1-model_v4 DMSO Mo-enzyme	28.500	252	134	5	2	253	218	423	1.000	2.553E-16	554	400	430	PTANKADEVIILRPGTDAAFFLGVARELIEKGLYDRAAVIERTDLPLLVRLDTGERLDARDVIPGYELAALTNYVTLKPDAEIKGNPPPPPFTAGGQVVPTELRDAWGDFVWWDRATGRPRPVSRDEVGARFDGDPALLGEFEVELVDGSTVPVRPAFDLLKQYLDESFDLRTASEVCRVPPQAIQSIARQLAANKRETLLAAGMGPNHYFQNDLFGRVQFLVAALTDNIGHLGGNVGSYAGNYRGSVFQAM	PSTIHADYHVPVQTGTDAGFWMALCQVLVDEDLIDRPFIKEQTDLPLLVRTDTGKFLRETDVTGAGR---------------------------------------EDQLYVYDSKAGAIARAPRGTL--KFSGDPALEGRFEVKLHDGTTVTVTPVFENLKKVLAE-HTPEKAQAMTGVHPSLVRTLAKKVATK--RTAAYIGFSSAKIYHGDLAERSLMLAMALTGNWGKPGTGWNSWA--MPADHVEMM	32.390,-24.282,-24.215,32.228,-22.760,-27.728,28.702,-21.402,-27.062,29.434,-20.511,-23.392,32.124,-17.896,-24.177,32.315,-14.064,-23.878,34.820,-11.182,-24.097,33.548,-9.174,-21.088,31.034,-9.181,-18.232,29.412,-5.992,-16.858,26.788,-5.152,-14.239,23.214,-4.774,-15.494,19.602,-4.484,-14.347,16.214,-3.516,-15.825,14.743,-0.026,-15.286,11.165,-1.168,-15.961,9.129,-0.834,-12.738,8.627,-4.528,-11.82…	RQIWNWDKVTWGSHTNVCLPGSCSFHVYVKDGMVWREEQAAKNHASNPDYPDYNPLGCQKGCSFHSNLYGDDRIKYPLRRIGERGSGKWERISWDEAVGDIASAIVDGLEEFGPDSFVLDPPHAHLGSVGWAGSHRMNAAIGGVNPDLNVLIGDFYKGISDTIGKMHIGYSADNLFDAELIFTTCTNWSYTMPAVYHFLSEARYNGTELVSIAPDYSPSTIHADYHVPVQTGTDAGFWMALCQVLVDEDLIDRPFIKEQTDLPLLVRTDTGKFLRETDVTGAGREDQLYVYDSKAGAIARAPRGTLKFSGDPALEGRFEVKLHDGTTVTVTPVFENLKKVLAEHTPEKAQAMTGVHPSLVRTLAKKVATKRTAAYIGFSSAKIYHGDLAERSLMLAMAL…	77133	uncultured bacterium
job.pdb	AF-A0A2E9NPG1-F1-model_v4 Nitrate oxidoreductase subunit alpha	32.900	231	121	6	2	223	326	531	1.000	3.428E-16	554	400	532	PTANKADEVIILRPGTDAAFFLGVARELIEKGLYDRAAVIERTDLPLLVRLDTGERLDARDVIPGYE--LAALTNYVTLKPDAEIKGNPPPPPFTAGGQVVPTELRDAWGDFVWWDRATGRPRPVSRDEVG-------ARFDGDPALLGEFEVELVDGSTVPVRPAFDLLKQYLDESFDLRTASEVCRVPPQAIQSIARQLAANKRETLLAAGMGPNHYFQNDLFGRVQFL	PPATKADYWIPIRPQTDAALFLGITRLLMERRQYDEDFVKRFTDFPLLVRTDTLRRLRASEVFADYQTSLAADGPSMTV-------------------QGLTAEQHEQLGDYVIWDEQADEPRALTRDDVGETMSQKGL----SPALEGRFQVTLADGQSIECITLWTMYETHL-RDYDLDSVVEITSAPRELIEQLADDIATIAPVA-IHQGEGINHWFHATEMNRAAYL	-59.768,-28.157,-69.976,-57.069,-29.851,-69.671,-54.250,-32.259,-69.173,-50.925,-31.475,-67.467,-50.327,-33.777,-64.423,-49.380,-37.282,-65.672,-45.925,-36.839,-67.286,-43.613,-36.087,-64.302,-44.151,-39.012,-61.857,-42.975,-41.918,-64.077,-39.549,-40.310,-64.742,-38.554,-40.048,-61.035,-39.192,-43.693,-60.000,-36.782,-45.019,-62.680,-34.024,-42.515,-61.730,-33.958,-43.592,-58.034,-33.378,-47.339…	MGIGTAGSVLGLEAACTFLEPTDDGNPLGRSVSRDWEAIYHDQYRYDSMFDWVCSPNDTHACRIRAYVRNGIVVRTGSTYDYQDYADLYGNHATANWNPRQCAKGYTFHRVLYGPYRLRHPIVRRGWKAWAEAGFPELTPELRSTYLFDRRGDDEFIQISWEEAFQNIAGALQSIARTYSGDEGAERLRAQGYQPEMVDAMGGAGTRTVKMRGGMGLLGVLGKYGMYRLNNSLALLDAQVRGVGPDEARAGRNFSNYTWHGDQAPGHPWVHGLQTSDCDFNDLRFSKLIIMDGKNLVENKLPDSHWFIECMERGGKIVVIAPEYSPPATKADYWIPIRPQTDAALFLGITRLLMERRQYDEDFVKRFTDFPLLVRTDTLRRLRASEVFADYQTSLAADG…	1978231	Acidobacteria bacterium
job.pdb	AF-A0A521WAS1-F1-model_v4 Ethylbenzene dehydrogenase	22.000	421	227	13	1	373	13	380	1.000	2.762E-20	552	400	380	MPTANKADEVIILRPGTDAAFFLGVARELIEKGLYDRAAVIERTDLPLLVRLDTGERLDARDVIPGYELAALTNYVTLKPDAEIKGNPPPPPFTAGGQVVPTELRDAWGDFVWWDRATGRPRPVSR--DEVGARFDGDPALLGEFEVELVDGSTVPVRPAFDLLKQYLDESFDLRTASEVCRVPPQAIQSIARQLAANKRETLLAAGMGPNHYFQNDLFGRVQFLVAALTDNIGHLGGNVGSYA----------GN----------YRGSVFQAMGQWIAEDPFAIEPDLTKPATVKRYYKAESAHYWN-----------------YGERPLRAVAKD--------DEGDLTKGEVL-TGKSHMPTPTKLIWFGNSNSLLGNAKWSFDVVKNTLPRQDA…	SPSAIHTDLFVPVRIGSDAALALAMCRVIIEEGLMQEEFVREQTDLPLLVRRDNGRFLRQQDVVEGGS------------DE---------------------------IFYLYDEATKAIVEAPRTLALGGLR----PALRGAYKAMLAGGTSVDVVPVFVRLEEQL-KAYSPEAASAICDTHPDVIRKVARMIAGGK--THVLDGWTFGKSYHGDLMERAICLVLALTGNWGKQGAGIRSWAVGMFDGLFTWSNKPQPGFEAAANMDKGLKAMAATVRAQ------DASLTNEILMHRMAYQGTAMGGTVPPAFFWLNFCGYREIWDRPGWGDPTMKRTMSEYVDEA-INKGWWQGSQQPLPSAPPRVLFEIGGSMLRRTRGGQHHLTKTLWPKLNL…	15.518,-22.808,13.313,12.004,-24.199,14.065,10.068,-21.520,12.135,7.326,-22.759,9.785,7.835,-21.634,6.163,4.701,-21.048,4.051,4.885,-20.407,0.292,1.858,-18.558,-1.112,1.991,-18.674,-4.931,0.248,-19.758,-8.171,2.835,-22.371,-9.078,4.875,-25.002,-7.209,7.980,-22.870,-7.722,11.603,-23.932,-6.996,11.179,-22.348,-3.578,8.120,-24.544,-2.746,10.273,-27.675,-2.124,11.796,-25.778,0.844,8.433,-24.961,2.515…	RGAQVVLIGPDYSPSAIHTDLFVPVRIGSDAALALAMCRVIIEEGLMQEEFVREQTDLPLLVRRDNGRFLRQQDVVEGGSDEIFYLYDEATKAIVEAPRTLALGGLRPALRGAYKAMLAGGTSVDVVPVFVRLEEQLKAYSPEAASAICDTHPDVIRKVARMIAGGKTHVLDGWTFGKSYHGDLMERAICLVLALTGNWGKQGAGIRSWAVGMFDGLFTWSNKPQPGFEAAANMDKGLKAMAATVRAQDASLTNEILMHRMAYQGTAMGGTVPPAFFWLNFCGYREIWDRPGWGDPTMKRTMSEYVDEAINKGWWQGSQQPLPSAPPRVLFEIGGSMLRRTRGGQHHLTKTLWPKLNLIVTIDVKMSTTGMWSDIVLPAA	2026734	Dehalococcoidia bacterium
job.pdb	AF-A0A1Q7GPQ7-F1-model_v4 Nitrate oxidoreductase subunit alpha	28.200	410	240	11	1	389	341	717	1.000	1.707E-18	533	400	910	MPTANKADEVIILRPGTDAAFFLGVARELIEKGLYDRAAVIERTDLPLLVRLDTGERLDARDVIPGYELAALTNYVTLKPDAEIKGNPPPPPFTAGGQVVPTELRDAWGDFVWWDRATGRPRPVSRDEVG-------ARFDGDPALLGEFEVELVDGSTVPVRPAFDLLKQYLDESFDLRTASEVCRVPPQAIQSIARQLAANKRETLLAAGMGPNHYFQNDLFGRVQFLVAALTDNIGHLGGNVGSYAGNYRGSVFQ-------AMGQWIAEDPFAIEPDLTKPATVKRYYKAES------AHYWNYGERPLRAVAKDDEGDLTKG-EVLTGKSHMPTPTKLIWFGNSNSLLGNAKWSFDVVKNTLPRQDAVFCNEWHWTSSCEYADLVFPADSWAEF…	NPTATRADYWMPVRPQSDGALFCGAMKIIIDENMHDVDFLKGYTDSPILIRTDTLQYLDPRDVIKDFKFPDYAKR-----------------YSGMVQSLKPETIERLGGCMVWDLTKQQPAYLDRELVGWHYQQSGI----DAALTGTYRVKLLNGREVDVMPIWQAYLVHF-QDYDLDTVHQINRCPKDLIVRWSRDSGTIKP-AAIHNGEGVNHYFHETIYGRAAAMVLIITGNVGKFGTGQHTWAGNYKAGAWTATPWSGGGLGVHVGEDPFNQN---LDPNAHGKEIKVKSYYYGEEIGYWNHGDTALIVNTP------KYGRKVFTGKTHMPSPSKFRWVTNANVLN-NAKHHYDMVKNVDPNIELIVTQDIEMTSDVNHADVAFACNTWMEF…	-38.775,-69.907,-63.319,-38.332,-70.631,-59.577,-35.543,-73.250,-59.391,-36.272,-75.649,-56.527,-32.845,-76.925,-55.387,-33.060,-80.682,-54.762,-32.288,-81.961,-51.219,-29.102,-83.580,-52.636,-27.945,-80.287,-54.230,-28.712,-78.466,-50.940,-26.537,-80.961,-48.984,-23.674,-80.626,-51.523,-23.843,-76.803,-51.377,-24.112,-76.863,-47.527,-21.141,-79.284,-47.218,-19.179,-77.027,-49.616,-20.185,-73.947…	MTMFLSRRQFLKVSAGTVAAVAVADRALALTALQPVIEVGNPLGEYPDRSWERVYHDQYRYDSSFTWVCSPNDTHACRIRAFVRNGVVMRVEQNYDHQTYEDLYGNRGTFAHNPRMCLKGYTFHRRVYGPYRLKGPLMRRGWKEWMDAGSPELTPEVKRKYKFDSRFLDDMMRVSWDTAFTYVAKAYIIIATRYSGEAGARRLREQGYPPEMIEMMKGAGTRTMKHRSGMPVLGIVGKMGVTRMNGGVCALLDSWIRKVGADQAQGGRYWSNYTWHGDQNPSHPFWCGAQTSDIDLSDMRFSKLNTSWGKNFVENKMPEAHWKLESIERGARIVVITPEYNPTATRADYWMPVRPQSDGALFCGAMKIIIDENMHDVDFLKGYTDSPILIRTDTLQYLD…	1805269	Nitrospirae bacterium 13_1_40CM_4_62_6
job.pdb	AF-A0A0F9TSP8-F1-model_v4 4Fe-4S Mo/W bis-MGD-type domain-containing protein	35.700	420	209	13	2	397	284	666	1.000	1.930E-19	531	400	1091	PTANKADEVIILRPGTDAAFFLGVARELIEKGLYDRAAVIERTDLPLLVRLDTGERLDARDV------IPGYELAALTNYVTLKPDAEIKGNPPPPPFTAGGQVVPTELRDAWGDFVWWDRATGRPRPVSRDEVG-----------ARFDGDPALLGEFEVELVDGSTVPVRPAFDLLKQYLDESFDLRTASEVCRVPPQAIQSIARQLAA-NKRETLLAA--GMGPNHYFQNDLFGRVQFLVAALTDNIGHLGGNVGSYAGNYRGSVFQAMGQWIAEDPFAIEPDLTKPATVKRYYKA---ESAHYWNYGERPLRAVAKDDEGDLTKG-EVLTGKSHMPTPTKLIWFGNSNSLLGNAKWSFDVVKNTLPRQDAVFCNEWHWTSSCEYADLVFPADSWA…	PTVTKSDYWLQVRPGADAALMLGVAGVLIRENLCDTDYVKRFTDYPFLVRSDTLKELTAEELEDATILDPGLKYT-----------------------YDDGKPVQKDAEKYAVNAVVAVKGGRQLLGVSRNCIGDHLNDELAKQGLSLD-DIELDFEGEVQTRSG-PVKVKSIFRLYKELT-AHYDPETAGEVTGIPADQIRRFARDIAAAD----SVGFVCGMGLNMYLHNDLINRAYFLVATLTANVGKSGGNVGSYAGNYKAPIFNGLPAYVAEDPFNLTLDENVDGKDVKKRQYAHFESIHFWAHGDSPLIVDTPK------EGRVVLTEAGHMPSPSKVVWTNNANQI-GNAKWAYDIIKNVLPNHEMHVATDYEWSMNCEYADVVFPVDSWV…	-39.424,-11.131,4.793,-36.320,-10.533,2.620,-34.074,-7.539,1.824,-30.886,-6.951,-0.216,-27.628,-5.508,1.190,-23.986,-5.078,0.101,-21.221,-7.180,1.667,-18.309,-4.719,1.323,-15.247,-5.787,3.314,-11.876,-4.983,1.837,-12.066,-8.050,-0.476,-12.684,-6.111,-3.769,-15.927,-8.010,-4.466,-18.569,-5.754,-2.828,-21.233,-8.433,-3.280,-24.986,-7.736,-3.416,-26.615,-10.339,-1.154,-30.175,-11.147,0.001,-30.955,-…	STFTFVCAPNDTHNCRLRAFVRNGVIVRIEQAYAVDTYTDLQGNKPTPTWHPRGCLKGYTYMRRVYNKFRVKYPTVRKGWKQWIEEGFPRDATTGRPDKKYFRRGEDEWVRVSWDQISDLVARTLLNIAKSYSGDQGANWLLAQGYPPEMIEPMKDPDGNVAGVRSMKFRGGMALLGITRLTGMYRFSNMMALVDDHIRGTGPEKSLGARSWDNYAWHTDLPPGHAMVHGTQTYDQEFHDFENSDMLVIAGLNLVENKMADPIWWHMAIEQKRKIVVIAPEHSPTVTKSDYWLQVRPGADAALMLGVAGVLIRENLCDTDYVKRFTDYPFLVRSDTLKELTAEELEDATILDPGLKYTYDDGKPVQKDAEKYAVNAVVAVKGGRQLLGVSRNCIGDHLN…	412755	marine sediment metagenome
job.pdb	AF-A0A1F8YAK9-F1-model_v4 4Fe-4S Mo/W bis-MGD-type domain-containing protein	23.300	428	215	13	1	378	282	646	1.000	1.356E-19	522	400	700	MPTANKADEVIILRPGTDAAFFLGVARELIEKGLYDRAAVIERTDLPLLVRLDTGERLDARDVIP-GYELAALTNYVTLKPDAEIKGNPPPPPFTAGGQVVPTELRDAWGDFVWWDRATGRPRPV-------------SRDEVGARF-----------DGDPALLGEFEVELVDGSTVPVRPAFDLLKQYLDESFDLRTASEVCRVPPQAIQSIARQLAA-----NKRETLLAAGMGPNHYFQNDLFGRVQFLVAALTDNIGHLGGNVGSYA-----GNYRGSVF--------------QAMGQWIAED-PFAIEPDLTKPATVKRYYKAESAHYWNYGERPLRAVAKDDEGDLTKGEVLTGKSHMPTPTKLIWFGNSNSLLGNAKWSFDVVKNTLPRQ…	NPTVTHADQWVPLKPGTDAAFNMGMANVIVGRKLYDAPYIKEQTDLPFLVRVDDKKFLRESDLVKDGSKE----------------------------------------RFYSWDIKSNKPVLMRGTWGDKPPKELPTPPFAGRNTMGYEPGTIALNDIDPALEGQFEVTLQDGKKVKVEPVFESLKRTLAD-FTPAKASKITGIKASVIEGLATEYAETARKTGGK-VLIINGVGANHWFHVLENNRTQMLLAGLVGSVGKNGGGWTHYVGQWKPVNIAGIAQVAFPMGPAKQRFVNTTMWLYKHSNMKDLIDTEEQKRHGYKKGIKEYMEESISKGWMPM--------------SPAKGDP------KVLIVGLANFL-GQAKGQDTILRNMWHKL…	-82.682,-24.345,-0.643,-82.067,-26.744,-2.838,-80.413,-29.544,-4.704,-77.864,-31.280,-6.251,-76.994,-33.110,-9.340,-76.599,-34.281,-12.586,-76.542,-35.383,-16.145,-75.425,-33.725,-19.145,-72.188,-35.485,-19.264,-72.041,-36.738,-22.752,-70.455,-35.528,-26.004,-68.377,-32.771,-26.998,-64.912,-32.432,-25.606,-62.227,-32.374,-28.261,-60.196,-29.609,-30.057,-57.714,-27.915,-28.424,-56.171,-24.777,-26.…	MRVLQKDYERRHIIMSNLSRRDFLKAAGVASLALALPEGVLSLEALAAVEDPMKPYPYKGWEDLYRGIWKWDKVAAATHSSNCTGACRWRVYVKDGVILREEQPREFPSLGGDIPDFAPRGCQKGACYNTTYTYGPERVKYPLIRVGERGEGKFRQATWDEALELIAGKIVDNIKENGSDTVGLFTPVPAISNVRFCSFHRFGHLIGATAYTFYDWYGDLPPGSTATYGVMTDPCETADWFNSRYIIIQGARLTDTRIPDAHFYTEARYNGAKIVIFSPDYNPTVTHADQWVPLKPGTDAAFNMGMANVIVGRKLYDAPYIKEQTDLPFLVRVDDKKFLRESDLVKDGSKERFYSWDIKSNKPVLMRGTWGDKPPKELPTPPFAGRNTMGYEPGTIALN…	1797816	Deltaproteobacteria bacterium GWC2_42_11
job.pdb	AF-A0A3A0A5C8-F1-model_v4 Molybdopterin oxidoreductase	44.200	201	82	5	3	189	341	525	1.000	1.114E-15	517	400	526	TANKADEVIILRPGTDAAFFLGVARELIEKGLYDRAAVIERTDLPLLVRLDTGERLDARDVIPGYELAALTNY-----VTLKPDAEIKGNPPPPPFTAGGQVVP------TELRDAWGDFVWWDRATGRPRPVSRDEVGARF---DGDPALLGEFEVELVDGSTVPVRPAFDLLKQYLDESFDLRTASEVCRVPPQAIQSI	TANKADAVLVIRPGTDTALALGLARVIIDEGLLDTDYVRSFTDLPLLVRMDTLQLLHAADVIPEYQPAELTNYTRVLGDS---------------EAAPANAVQDTQLVRESMRAAWGDFVAWDETTQAPVAITRDQVGQYFAATGVVPALEGSFDIDLVDGTRVEARPVFDLVRQYL-EHFDPDTVSELTRAPREGIVTL	50.953,-36.299,-17.833,53.263,-35.243,-20.715,51.091,-34.059,-23.527,50.976,-36.995,-25.987,51.113,-35.141,-29.323,49.179,-36.650,-32.286,52.572,-37.161,-33.981,53.951,-39.005,-30.908,50.759,-41.134,-30.654,50.958,-42.167,-34.346,54.680,-42.955,-33.948,53.916,-45.108,-30.861,50.998,-46.862,-32.663,53.214,-47.521,-35.721,56.009,-48.800,-33.439,53.504,-51.159,-31.714,52.856,-52.877,-35.102,56.548,-…	MPRLTRRRFLKLSAAALGSGAAAVLTRDLAFLQQIPEITNPLDYYPNRDWEHAYRDLNTFDSQFAFLCAPNDTHNCLLKASVRRGVVARIDASYGYGEAEDLYGNRASHRWDPRACQKGIGLARRFYGDRRVKGAFIRKGYLDWVEAGFPRDPQTGLADAAYFQRGKDEWVKVSYDEAFSIAAQAMVDIARTYSGPEGAERLRQQGYDPAIIEAMHEAGVQTLKFRGGMPFLGATRTFGLYRFANMLALLDAEIRGVEPDDALGARGWDNYSWHTDLPPGHPMVTGQQTVDFDLFTAENAKLITLWGMNWISTKMPDGHWLAEARVHGAKVVVIATEYQSTANKADAVLVIRPGTDTALALGLARVIIDEGLLDTDYVRSFTDLPLLVRMDTLQLLHAA…	2026724	Chloroflexi bacterium
job.pdb	AF-A0A7V1U609-F1-model_v4 Molybdopterin oxidoreductase	28.700	389	177	11	3	378	250	551	1.000	1.707E-18	508	400	839	TANKADEVIILRPGTDAAFFLGVARELIEKGLYDRAAVIERTDLPLLVRLDTGERLDARDVIPGYELAALTNYVTLKPDAEIKGNPPPPPFTAGGQVVPTELRDAWGDFVWWDRATGRPRPVSRDEVGARFDGDPALLGEFEVELVDGSTVPVRPAFDLLKQYLDESFDLRTASEVCRVPPQAIQSIARQLAANKRETLLAAGMGPNHYFQNDLFGRVQFLVAALTDNIGHLGGNVGSY--------AGNYRGSVFQAMGQWIAEDPFAIEPDLTKPATVKRYYKAESAHYWNYGERPLRAVAKDDEGDLTKGEVLTGKSHMPTPT---KLIWFGNSNSLLG--NAKWSFDVVKNTLPRQDAVFCNEWHWTSSCEYADLVFPADSWAEF	TASKADTWIRLEPGTDAAFALGVAHVIWREGLHDEAFLRTYTDAPLLVNESTGKRLRESDLTEGGS-------------AE--------------------------RFVVWDERRGGPATVGIDRLGMPDGVEPALTGSYEVRLANGARIAARPGFDHVRAEI-ESWTPERAAEVSGASPEIIEKLARAYATEK-PAAILMGGGANHWYHGDLIGRAYALLAVMTGNIGRSGGGFSVYVGQYKVRVP---------TQPWWY--------PDEIKPPIISTIYWVE-------------------------GRTETMNPAVPYPENGFKALFLTFSNFLLQSPNLNRVYE----RLREMELVVVVDPQMTETARWADVVLPATTWYEK	-72.232,-25.297,5.885,-69.151,-25.188,3.613,-69.575,-25.763,-0.123,-66.218,-26.931,-1.524,-65.422,-25.109,-4.779,-63.928,-27.811,-7.016,-60.547,-27.412,-8.802,-62.476,-27.449,-12.122,-64.600,-24.393,-11.144,-61.420,-22.439,-10.227,-59.928,-23.212,-13.672,-63.079,-22.237,-15.622,-63.082,-18.696,-14.104,-59.383,-17.972,-14.910,-59.701,-18.081,-18.720,-61.221,-14.695,-19.695,-60.980,-11.965,-16.975,…	MAERITRRQLLAGAGATAGAAAVASATVFADEIGKEPVPSRLVDRVVRTTCSPNCTGSCGQLAFVRDGRIVKIQQAADYPDPVYSPRGCMKGLSFHLHIYGPDRITRPLIRTGERGSGEFREASWEEALDHVAAELKRIGETYGYDTIHVFGQVPGSGYVHKGANYRAAAVLGMSHGTSFDYNGDLPMAMPITFGVQNAEHEAKDWANARFLLVVGANPLETRIPDAHFLFDAAANGARLVVIDPVFSATASKADTWIRLEPGTDAAFALGVAHVIWREGLHDEAFLRTYTDAPLLVNESTGKRLRESDLTEGGSAERFVVWDERRGGPATVGIDRLGMPDGVEPALTGSYEVRLANGARIAARPGFDHVRAEIESWTPERAAEVSGASPEIIEKLARA…	1883427	Actinomycetia bacterium
job.pdb	AF-B5LPI6-F1-model_v4 Nitrate reductase alpha subunit	28.900	245	126	5	3	241	44	246	1.000	2.682E-14	503	400	251	TANKADEVIILRPGTDAAFFLGVARELIEKGLYDRAAVIERTDLPLLVRLDTGERLDARDVIPG-YELAALTNYVTLKPDAEIKGNPPPPPFTAGGQVVPTELRDAWGDFVWWDRATGRPRPV-----SRDEVGARFDGDPALLGEFEVELVDGSTVPVRPAFDLLKQYLDESFDLRTASEVCRVPPQAIQSIARQLAANKRETLLAAGMGPNHYFQNDLFGRVQFLVAALTDNIGHLGGNVGSY	SATHADLYFQINPGTDGILALGVAKLLIDQDLVDKLYVKEQTDMPLLVVSGTNRFLRESDLKNGGKED----------------------------------------VFYFWDAKQQRAVPTPGSMGSEQKTIQLHGADPALTGTFHVQLADGKAAEVTTVFELLKKEI-AGYTADKVAARTGLPADEIELFAKELG-TRKPAMIIHGAGTNHWFHNDLTNRSFILLVALTGNTGKNGGGFNHY	20.938,-7.307,-2.746,18.407,-9.206,-0.533,15.312,-8.427,-2.665,13.723,-10.823,-5.210,11.733,-8.042,-6.938,13.021,-4.452,-7.175,10.785,-1.676,-8.548,12.786,1.406,-9.619,9.845,3.844,-9.655,10.832,7.334,-10.867,14.415,6.548,-9.738,17.531,6.568,-11.972,19.973,4.780,-9.643,22.680,4.460,-12.370,23.092,8.263,-12.363,21.681,9.344,-8.979,23.068,6.412,-6.890,26.376,5.727,-8.717,28.162,4.245,-5.655,25.174,2…	FNSKYIVLWGSNISQTRIPDAHFAYEARYNGAKIVCISPDYNASATHADLYFQINPGTDGILALGVAKLLIDQDLVDKLYVKEQTDMPLLVVSGTNRFLRESDLKNGGKEDVFYFWDAKQQRAVPTPGSMGSEQKTIQLHGADPALTGTFHVQLADGKAAEVTTVFELLKKEIAGYTADKVAARTGLPADEIELFAKELGTRKPAMIIHGAGTNHWFHNDLTNRSFILLVALTGNTGKNGGGFNHYVGQEK	77133	uncultured bacterium
job.pdb	AF-A0A7C4WT14-F1-model_v4 Ethylbenzene dehydrogenase	25.300	418	227	10	2	377	271	645	1.000	5.883E-18	503	400	970	PTANKADEVIILRPGTDAAFFLGVARELIEKGLYDRAAVIERTDLPLLVRLDTGERLDARDVIPGYELAALTNYVTLKPDAEIKGNPPPPPFTAGGQVVPTELRDAWGDFVWWDRATGRPRPVSRDEVGARFDGDPALLGEFEVELVDGSTVPVRPAFDLLKQYLDESFDLRTASEVCRVPPQAIQSIARQLAANKRETLLAAGMGPNHYFQNDLFGRVQFLVAALTDNIGHLGGNVGSYAGN-YRGSVFQA--------------------MGQWIAEDPFAIEPDLTKPATVKRYYKAES-----AHYWNY---------GER------PLRAVAKDDEGDLTKGEVL-TGKSHMPTPTKLIWFGNSNSLLGNAKWSFDVVKNTLPRQDAVFCNEWH…	PSAIHADEWVPVEPGGDAALGLAICQVLIEKGLIDTAFVKEQTDFPLLVRLDTQKFLRASDLDPKGR--ED-------------------------------------QCCYWDPASNKAVLAPLDTL--KLPVDPALEGTFQVTLANGQSVQVRPVFSLLKDLLNREYTPEQASKQCGTHPDTIRRLADMCAKAKGHIQVMVGWNSCKYYHGDLIERVMCLVLALTGSFGKKGSGIRGWNESLFEGALFQAIKPKKGKMATILHLNRDKPIMNKYKDRDP--TLTDEMLSVLLERERDREDLGQVPPAFLYYFHSGYKETWDRREWHCPTMKREFPEYMKEALEKGWWEGFALPYPDQTPRVYYYMGTNPARKNRGWNRNILPSLWNKYKLVFGFETR…	-43.761,-37.313,-52.596,-47.010,-38.235,-54.282,-48.541,-34.792,-54.997,-52.112,-34.767,-53.643,-54.043,-32.547,-56.079,-57.012,-31.182,-54.097,-59.830,-29.947,-56.347,-60.904,-26.287,-55.900,-64.164,-27.574,-54.326,-62.311,-29.771,-51.789,-59.991,-26.833,-50.970,-63.011,-24.525,-50.384,-64.767,-27.157,-48.224,-61.594,-27.741,-46.156,-60.986,-23.971,-45.730,-64.698,-23.352,-44.935,-64.703,-26.109…	MEEIHLTRRQFLQATGATALMLSLSHLGVLGGRAYATQKILADWDYSKWEDLHRKEWTWDKITYGTHLVDCYPGNCLWRVYTKDGVVFREEQAAKYPVVDPSGPDFNPRGCQKGAFYSHMMYNPDRLKYPMKRVGERGSGKWKRVTWDEALTGIAEGILDALEEQGPESIILEAGPGNGGYVNLLPTMRLTVLLGGVSLDIDSTIGDFNRGIYETVGKFQFMDSVDGWFFGKLLLIWHMNPVYTRIPDYHFIAAARYNGARVVTIAPDYSPSAIHADEWVPVEPGGDAALGLAICQVLIEKGLIDTAFVKEQTDFPLLVRLDTQKFLRASDLDPKGREDQCCYWDPASNKAVLAPLDTLKLPVDPALEGTFQVTLANGQSVQVRPVFSLLKDLLNREYT…	1977087	Proteobacteria bacterium
job.pdb	AF-L9Y688-F1-model_v4 4Fe-4S Mo/W bis-MGD-type domain-containing protein	26.800	428	213	18	2	391	289	654	1.000	4.131E-18	497	400	1053	PTANKADEVIILRPGTDAAFFLGVARELIEKGLYDRAAVIERTDLPLLVRLDTGERLDARDVIPGYE-LAALTNYVTLKPDAEIKGNPPPPPFTAGGQVVPTELRDA---WGDFVWWDRATGRPRPVSRDEVGARFDGDPALLGEFEVELVDGSTVPVRPAFDLLKQYLDESFDLRTASEVCRVPPQAIQSIARQLAA-NKRETLLAAGMGPNHYFQND--LFGRVQFLVAALTDNIGHLGGNVGSYAGNYRGSVFQAMGQWIAEDPFAIEPDLTKPATVKR---------YYKAESAHYWNYGERPLRAVAKDDEGDLTKGE-----VLTGKSHMPT-PT----------KLIWFGNSNSLLGNAKWSFDVV------KNTLPRQDAVFCNEWHWTSS…	PTVQKCDRWLPVRPGSDPAFALGVANVIIDEELYDAEFMRKFTTLPLLIRQDDGKYLRAHEVFADHEPPA-----------------------------EDSEQRHEENDWGDFVALDE-NGDPVPVTREEVGDETPTTPQLEVDTEIDLADGESVGVHTDFTRQKANIMDNYDPETVEDITTIPADALRTTAREFADAEK--GQWFTGEGINHWFHSNDSLQ-RTIFFVQSMLGNIGERGAGYYNYSGQYKIEMLDGYPEYVNPD---------------GNAAHGMYPGY-----AFAFFGGEQL------DAHEIRGDFDRELDLVPQGDAEEPVMPTNAESYTMSKPTILWTMNCNLLNQT-KHQEHVIENFVKHPDT--SNELSIVSDMHMTYS…	9.992,-50.706,-49.898,7.299,-47.975,-49.920,6.162,-46.931,-53.417,6.061,-43.114,-53.521,2.745,-41.417,-54.480,4.604,-40.439,-57.695,5.465,-44.095,-58.476,1.787,-45.038,-57.897,0.561,-42.264,-60.258,3.173,-43.295,-62.857,1.887,-46.903,-62.566,-1.789,-45.756,-62.792,-1.046,-43.528,-65.828,0.333,-46.585,-67.686,-2.846,-48.709,-67.129,-5.623,-46.313,-68.272,-5.603,-46.509,-72.119,-6.882,-50.130,-72.4…	MSLSRRDFLAAAGTGSVGALLGSAWGATQSVDTITQVDNPLKSYPNRDWEQVYHDIYSYDRVDWTVCHPNCTQSCALNFYMKNGVPIRAEQIYHEEEGSPGPGSPGGYEEAGVSRHWNPRGCMKGLTLHRRTFEPSRIKYPMVRKGWSPDDPNPEGRGEDEFERVSWDEAIDLIAEKMASLEDEKRFHIFNAIKSDGLITRHGAGRRLASIFGGCEWTEYDWYADLPPGHVITTGYQTSDADASAWRAADYTIIQGKNLIHNKLADNHFLQETRERGGKMVGVYPDYSPTVQKCDRWLPVRPGSDPAFALGVANVIIDEELYDAEFMRKFTTLPLLIRQDDGKYLRAHEVFADHEPPAEDSEQRHEENDWGDFVALDENGDPVPVTREEVGDETPTTPQ…	1227496	Natrinema versiforme JCM 10478
job.pdb	AF-A0A6L3A3B5-F1-model_v4 Ethylbenzene dehydrogenase	24.300	242	138	5	2	242	232	429	1.000	5.127E-14	492	400	471	PTANKADEVIILRPGTDAAFFLGVARELIEKGLYDRAAVIERTDLPLLVRLDTGERLDARDVIPGYELAALTNYVTLKPDAEIKGNPPPPPFTAGGQVVPTELRDAWGD-FVWWDRATGRPRPVSRDEVGARFDGDPALLGEFEVELVDGSTVPVRPAFDLLKQYLDESFDLRTASEVCRVPPQAIQSIARQLAANKRETLLAAGMGPNHYFQNDLFGRVQFLVAALTDNIGHLGGNVGSYA	PSHTHADYQVPINGASDPAFALALVQVMCDENIADWKFLKEQTDFGYLIRLDSRRYLRQTEVEGKGR----------------------------------------EDQMYQWVPGKG-LKLADRGNM-LLKGVDIALDGVFDVKLADGSTVQVTPVYALLKKKLDEEYTPEKQFPITSVHPDTIRMLARKIATK--RTNIMLGYNACKFYHGDLIERTMCLVLAASGNWGKHGTGIRCWA	20.480,-48.839,-49.300,17.030,-47.433,-48.446,16.525,-44.230,-50.498,13.935,-42.248,-48.508,11.338,-40.716,-50.860,11.690,-36.903,-50.812,8.452,-35.448,-49.378,6.355,-33.614,-52.031,5.241,-31.097,-49.349,6.540,-27.519,-49.744,8.430,-27.398,-46.404,11.087,-24.899,-47.640,8.823,-21.834,-47.174,8.739,-22.717,-43.444,12.521,-22.052,-43.335,11.749,-18.344,-43.981,9.918,-18.359,-40.611,12.439,-20.655,-…	MSTSAASTEYTGWQDVYRDKWKWDSVHWGTHCVDCYPGDCPVRVYVRNGMVWREEQSGTLPVIEEGVPDFNPMGCQKGASWSQSLYGPDRVMYPLKRAGARGEGKWNRISWDQALTEIAEVIIDSINEVGSSSIVQEGTPEGGGSQGMRRFLSVVGGHYLDLNGSINDFSIGLQETFGKFSPTSSADDWFKSELILFWHMNPVYTRIHLYHFIAEARYNGAEVVNISPDINPSHTHADYQVPINGASDPAFALALVQVMCDENIADWKFLKEQTDFGYLIRLDSRRYLRQTEVEGKGREDQMYQWVPGKGLKLADRGNMLLKGVDIALDGVFDVKLADGSTVQVTPVYALLKKKLDEEYTPEKQFPITSVHPDTIRMLARKIATKRTNIMLGYNACKFY…	1869227	bacterium
job.pdb	AF-A0A1F2WP78-F1-model_v4 4Fe-4S Mo/W bis-MGD-type domain-containing protein	28.600	388	218	12	3	378	252	592	1.000	1.431E-18	492	400	714	TANKADEVIILRPGTDAAFFLGVARELIEKGLYDRAAVIERTDLPLLVRLDTGERLDARDVIPG-----YEL--AALTNYVTLKPDAEIKGNPPPPPFTAGGQVVPTELRDAWGDFVWWDRATGRPRPVSRDEVGARFDGDPALLGEFEVELVDGSTVPVRPAFDLLKQYLDESFDLRTASEVCRVPPQAIQSIARQLAANKRETLLAAGMGPNHYFQNDLFGRVQFLVAALTDNIGHLGGNVGSYAGNYRGSVFQAMGQWIAEDPFAIEPDLTKPATVKRYYKAESAHYWNYGERPLRAVAKDDEGDLTKGEVLTGKSHMPTPT---KLIWFGNSNSLLG--NAKWSFDVVKNTLPRQDAVFCNEWHWTSSCEYADLVFPADSWAEF	TAAKADAWLQIKPGTDAALGLALCRQVIEDQKADWDFMRTYTDAPLLVRADNGKRLRAEDLAPGQARDPGPAAGVGLGGYGRKAPPVGTAPEIPGAAKPASDAPPP-------PVFVAWDTVRNEPVLIRTDRLGVPEGVEAALEGAFEVTLVDGSLVGVVPGFALVRGGLD-AWTPDVAEQFTGIPANTIVRLAKEYSAE-RPAAVIMGGGANHWYHGDLTGRAFALLAALTGNIGRSGGGFSVY---------------VGQYKVRVD-------------TSPW---WNLGDTKARVVP---SVYFVRGRTETMNEKVPYPENGFKALFCTFANMFVQAMDVNRLHQ----TLDGCELVVVMDHQMTDTCRWADVVLPATSWYEK	-62.931,-19.458,10.430,-60.000,-21.907,10.946,-60.390,-24.921,8.612,-58.877,-28.042,10.212,-56.477,-30.461,8.415,-59.308,-33.044,8.364,-61.600,-30.693,6.370,-58.829,-30.075,3.776,-58.365,-33.828,3.150,-62.130,-34.332,2.748,-62.061,-31.507,0.145,-59.108,-33.045,-1.775,-60.846,-36.458,-1.939,-63.897,-34.993,-3.760,-61.978,-33.561,-6.783,-60.900,-36.941,-8.269,-64.307,-37.494,-9.933,-65.545,-35.087,…	MKLTRRQFLKGAGAVAGTAVVGSALGVAADKVLAVKTDSTRSLPVDRVVRTTCSPNCTGSCGQLAFVRDGNIVKVQQAADYPDREYNPRGCMKGVSYHLLVHGPDRIKTPLVREGERGEGKFREATWEEVLDRIASEFKRIGDTWGWDSIHVFGQVPGSGYIQKGANYRACAALGMTHGTSFDFNGDLPMGMPITFGVQNAEHEAKDWANSRFLMLLGANPLETRIPDAHFLMDAVERGARMVVVDPTYSGTAAKADAWLQIKPGTDAALGLALCRQVIEDQKADWDFMRTYTDAPLLVRADNGKRLRAEDLAPGQARDPGPAAGVGLGGYGRKAPPVGTAPEIPGAAKPASDAPPPPVFVAWDTVRNEPVLIRTDRLGVPEGVEAALEGAFEVTLVDG…	1797200	Actinobacteria bacterium RBG_16_64_13
job.pdb	AF-A0A0M2U6Y8-F1-model_v4 4Fe-4S Mo/W bis-MGD-type domain-containing protein	26.400	386	200	15	2	378	263	573	1.000	1.802E-17	487	400	874	PTANKADEVIILRPGTDAAFFLGVARELIEKGLYDRAAVIERTDLPLLVRLDTGERLDARDVIPGYELAALTNYVTLKPDAEIKGNPPPPPFTAGGQVVPTELRDAWGD-FVWWDRATGRPRPVSRDEVGARFDGDPALLGEFEVELVDGSTVPVRPAFDLLKQYLDESFDLRTASEVCRVPPQAIQSIARQLAANKRETLLAAGMGPNHYFQNDLFGRVQFLVAALTDNIGHLGGNVGSY---AGNYRGSVFQAMGQWIAEDPFAIEPDLTKP-----ATVKRYYKAESAHYWNYGERPLRAVAKDDEGDLTKGEVLTGKSHMPTPTKLIWFGNSNSLLGNAKWSFDVVKNTLPRQDAVFCNEWHWTSSCEYADLVFPADSWAEF	PTSIKADQFVPIREGTDAALGLGMAQVIIAERLYDRPYLREQTDMPFLVRQDNKKYLREKDLVAGG------------------GE----------------------DHFYCWDLKMGKAAPAPKESLE-LKGLDPALEGVFRVTTLDGKTVEVKPVFQMLKESLDAGCTPEKVAPITGIAAEVIRQLAREFA-TTRPAMIIEGAGTNHWYHNDLNNRAQMLLPILTGNVGKNGGGFNHYVGQEAMKIPSF--NKWFW------------PQKTRWQNTTLWTYY-----HTLG---KKTRGI---EEGWM-PLYPQKGDP------KMMVVWRANYLNQ-AKGHEGILQNLWPKLDFIVNFNYRLDTTALYSDMVLPAASYFEK	1.123,-52.247,43.733,1.873,-48.946,45.523,0.724,-45.437,44.474,3.733,-43.205,43.638,3.335,-39.647,44.999,3.759,-36.498,42.831,6.987,-35.764,44.793,8.462,-39.199,43.931,7.457,-38.684,40.264,9.284,-35.306,40.261,12.386,-36.863,41.883,12.302,-39.573,39.165,12.128,-36.785,36.530,15.147,-35.028,38.143,17.305,-38.163,37.661,16.071,-38.548,34.037,16.770,-34.825,33.334,20.329,-35.239,34.683,20.801,-38.22…	MSKLSRREFLRGMGVVSAGIALTGNSLILDMLQTVDDPLKSYPYRGWEDFYRQEWQWDQVVRTTHSTNCTGSCGWNVQIKNGIAVRSEQSADFPDPEYNPRGCQKGASYERYVYGPQRVKYPMVRAGQRGEGKWKRITWEEAYNTIAGKFLEVAEKHGTDAVFLYSVIPAMSMLSAGAGYRFGSLTGCVVGSFYDWYSDLPPGEPMIWGVQTESCESWDWANSRYIILWGANAVESRIPDAHFLTEARYLGAKIVVVSPDYNPTSIKADQFVPIREGTDAALGLGMAQVIIAERLYDRPYLREQTDMPFLVRQDNKKYLREKDLVAGGGEDHFYCWDLKMGKAAPAPKESLELKGLDPALEGVFRVTTLDGKTVEVKPVFQMLKESLDAGCTPEKVAPI…	1605376	Clostridiales bacterium PH28_bin88
job.pdb	AF-A0A383C0P4-F1-model_v4 Molybdopterin domain-containing protein	27.100	239	131	5	1	238	47	243	1.000	4.557E-14	486	400	243	MPTANKADEVIILRPGTDAAFFLGVARELIEKGLYDRAAVIERTDLPLLVRLDTGERLDARDVIPGYELAALTNYVTLKPDAEIKGNPPPPPFTAGGQVVPTELRDAWGDFVWWDRATGRPRPVSRDEVGA-RFDGDPALLGEFEVELVDGSTVPVRPAFDLLKQYLDESFDLRTASEVCRVPPQAIQSIARQLAANKRETLLAAGMGPNHYFQNDLFGRVQFLVAALTDNIGHLGGNV	AGLAAKADHWLRVRPGSDGALALGLAGVMIENGWYDRKFVKDWTNGPHLVREDSGRFLTGSDLRDGNE---------------------------------------YDHLVAWDETAEALVRYDRARGTYASEDADLALFGRFEIAGADG-PIMCRPAFAHYAD-LSKQYPPERVEEITWIPAQQIREVAQMFGT-AKAPSFDAWAGLEMHSNVSQTNRAIALLYALTGNFDSKGGNV	-14.575,8.585,-0.819,-16.491,7.648,2.272,-16.508,4.168,3.871,-19.319,1.814,2.768,-20.144,0.996,6.411,-23.041,-1.310,5.363,-20.846,-3.841,3.505,-17.329,-3.381,4.974,-15.774,-6.328,6.873,-12.981,-4.194,8.420,-12.940,-0.468,9.332,-9.678,1.402,9.958,-10.377,4.689,11.782,-7.332,6.985,11.942,-7.219,10.294,13.852,-11.062,10.490,13.731,-13.482,10.359,16.702,-16.954,10.431,15.080,-18.641,9.700,18.433,-17.…	PVADLDHTDCIMLWGHNPTTTWLAYGSRIAQAKARGTKLIVVDPRCAGLAAKADHWLRVRPGSDGALALGLAGVMIENGWYDRKFVKDWTNGPHLVREDSGRFLTGSDLRDGNEYDHLVAWDETAEALVRYDRARGTYASEDADLALFGRFEIAGADGPIMCRPAFAHYADLSKQYPPERVEEITWIPAQQIREVAQMFGTAKAPSFDAWAGLEMHSNVSQTNRAIALLYALTGNFDSKGGNV	408172	marine metagenome
job.pdb	AF-A0A3C0TL08-F1-model_v4 Nitrate reductase	26.000	399	204	15	2	377	267	597	1.000	5.883E-18	485	400	787	PTANKADEVIILRPGTDAAFFLGVARELIEKGLYDRAAVIERTDLPLLVRLDTGERLDARDVIPGYELAALTNYVTLKPDAEIKGNPPPPPFTAGGQVVPTELRDAWGDFVWWDRATGRPRPVSRD--EVGARFDGDPALLGEFEVELVDGSTVPVRPAFDLLKQYLDESFDLRTASEVCRVPPQAIQSIARQLAANKRETLLAAGMGPNHYFQNDLFGRVQFLVAALTDNIGHLGGNVGSYA---------GNYRGSVF----------QAMGQWIAEDPFAIEPDLTK--PATVKRYYKAESAHYWNYGERPLRAVAKDDEGDLTKGEVLTGKSHMPTPTKLIWFGNSNSLLGNAKWSFDVVKNTLPRQDAVFCNEWHWTSSCEYADLVFPADSWAE	PSSIHADLYVPINPGTDGALCLGMANVIVNNGLYDAAYVKQFTDMPLLVRTDTGKFLRESDMVSGGS--AN-------------------------------------RFYLRDLLTGTAVLAPSSTLDLG---LINPALEGVFTVETLSG-PVQVTTVFSLQKQKL-AAYSPSAVSSITGIDSGLISQLADEFA-RTKPARIIEGAGTNHYYHNDLINRAQILLVALTGNVGKPGGGFDHYVGQEKLWAEHGFFQMSFPIGRPKQRFQNTTLWTYVHAD---MTSDVNGLWPRSIDEYIRMSVGNGW----MPLYP----------TGTLDTGRSP-----KVMFIWGANYLNQ-AKGFQDVIKNLWPKLNLIVSVAQRMDTTALYADVILPAASMFE	-2.468,-70.930,-52.324,-3.611,-67.297,-52.717,-2.608,-64.476,-50.314,-5.615,-63.182,-48.314,-6.342,-59.444,-48.509,-6.258,-57.470,-45.218,-10.062,-57.026,-45.577,-10.734,-60.774,-46.049,-8.611,-61.508,-42.941,-10.641,-58.939,-40.918,-13.984,-60.360,-42.136,-12.988,-63.970,-41.310,-11.644,-62.965,-37.858,-14.835,-60.919,-37.173,-17.084,-63.982,-37.671,-14.847,-66.185,-35.450,-14.537,-63.457,-32.74…	MGKWTRREFIISTGVAAGALAATNALGLDLLAPVKDPLGAYPYRGWESFYRDLWQFDYFGRSTHSVNCTGSCTWRGYVKNSILFKEEQYSDYPDISSTLPTYNPRGCQKGANHKEYVYGPQRVKYPLIRTGARGEGKWRKATWDEALSLIAADTVDAIRTSGPDAVTFFSAIPAKHHITLAGGFRLANLTGGVVCSFYDWYCDLPPGEPMTWGVQTDACESADWYNSNYLLVMGSNILETRIPDAHFFTEARYRGAKIVLVAPEYNPSSIHADLYVPINPGTDGALCLGMANVIVNNGLYDAAYVKQFTDMPLLVRTDTGKFLRESDMVSGGSANRFYLRDLLTGTAVLAPSSTLDLGLINPALEGVFTVETLSGPVQVTTVFSLQKQKLAAYSPSAVS…	2026770	Nitrospiraceae bacterium
job.pdb	AF-X0STT3-F1-model_v4 4Fe-4S Mo/W bis-MGD-type domain-containing protein	28.200	297	159	9	1	287	225	477	1.000	5.178E-16	484	400	525	MPTANKADEVIILRPGTDAAFFLGVARELIEKGLYDRAAVIERTDLPLLVRLDTGERLDARDVIPGYELAALTNYVTLKPDAEIKGNPPPPPFTAGGQVVPTELRDAWGD-FVWWDRATGRPRPVS----RDEVGARF-DGDPALLGEFEVELVDGSTVPVRPAFDLLKQYLDESFDLRTASEVCRVPPQAIQSIARQLAA-NKRETLLAAGMGPNHYFQNDLFGRVQFLVAALTDNIGHLGGNVGSYAGNYRGSVFQAMGQWIAEDP---FAIEPDLTKPATVKRYYKAESAHYWN	NATTVHADYWLNIKPESDAALGLAAAQIIVSEGLYDTEYVREQTDLPILVREDTGLFLRQSDLKKGGK----------------------------------------DNQFYYWDEATDRIAKVHGCEGHGGGSLALGELRPALEGSFEVELADGKTVSVRPVFERLKAHMAD-YTPEKAAELTGLAPGLIRRFATDLAKAPT--AMISASWGSCKHHHSDLFQRTMILLMALTGNQGKPGGGVRI-AGWWGLDGLDKMGAGMDLSVMDYLRIIPKAVRGLTPRDYESFFTQYSES	9.921,-25.580,-52.302,6.360,-25.725,-51.013,4.985,-22.168,-50.530,4.879,-23.088,-46.805,8.716,-23.101,-46.909,8.546,-19.270,-47.058,6.872,-19.280,-43.594,9.167,-22.016,-42.215,12.158,-19.906,-43.329,10.801,-16.984,-41.241,10.652,-19.261,-38.137,14.408,-19.854,-37.833,17.103,-18.527,-35.449,20.813,-19.068,-34.745,20.484,-19.229,-30.933,18.153,-18.686,-27.967,19.280,-16.598,-24.958,17.445,-16.124,-…	GDFSDVYRAKWTWDKVAKGTHTRANCISACAWDVFVKDGIVWREEQNAIYEAPRDDVPDQNPRGCQKGACYSDLQVSGSRVLYPMKRVGPRGGGQWKRISWDEAYTEIADRIIDAAVESGTETVIHDHGTTNAGFGPETAGEMRYTDAINATVLDSWSGVGDMPMGAVQTWGMYNCEGTSDDWFRSDYIVVWIGNPAYTRIPDVHSMHEARYRGAKLVVIAPDYNATTVHADYWLNIKPESDAALGLAAAQIIVSEGLYDTEYVREQTDLPILVREDTGLFLRQSDLKKGGKDNQFYYWDEATDRIAKVHGCEGHGGGSLALGELRPALEGSFEVELADGKTVSVRPVFERLKAHMADYTPEKAAELTGLAPGLIRRFATDLAKAPTAMISASWGSCKH…	412755	marine sediment metagenome
job.pdb	AF-A0A2E8J4Y1-F1-model_v4 Dimethylsulfide dehydrogenase	28.500	249	124	8	2	240	259	463	1.000	4.051E-14	482	400	468	PTANKADEVIILRPGTDAAFFLGVARELIEKGLYDRAAVIERTDLPLLVRLDTGERLDARDVIPG-YELAALTNYVTLKPDAEIKGNPPPPPFTAGGQVVPTELRDAWGDFVWWDRATGRPRPVS----RD----EVGARFDGDPALLGEFEVELVDGSTVPVRPAFDLLKQYLDESFDLRTASEVCRVPPQAIQSIARQLAANKRETLLAAGMGPNHYFQNDLFGRVQFLVAALTDN-IGHLGGNVGS	PSAIHADRWLNVRVGTDAALALGMVNVILEENLEDRAYIKEQTDLPFLVRADNGNFLRESDVKEGGADD----------------------------------------AFYYWNAVNGRKTLANGTWGSDVMTLELG--DNEDPQLDGFHTVKLLNGKQVRVRPVFELLKKHI-KDYTPEKVAEITGVAAKNIRQVAREMA-GVESAMIFSSWGACKHYHSDLFQRGMVYLMALTGNSGGKPGCGVKV	79.590,-61.641,2.579,77.978,-59.010,1.524,74.376,-59.157,0.229,72.846,-55.834,-0.868,69.136,-56.445,-0.793,67.456,-53.267,-2.023,63.878,-54.292,-2.700,61.118,-52.094,-4.143,61.013,-49.699,-1.163,58.142,-47.179,-1.106,60.992,-44.722,-0.230,60.274,-42.314,-3.149,57.611,-40.250,-1.349,59.456,-37.799,0.803,56.630,-35.523,2.053,56.344,-32.821,-0.567,57.127,-29.565,1.240,53.813,-27.966,0.210,55.321,-24…	MTTDADGMALSRLAPVDAGKRVQDLLSTPYQYRNWEDVYREEWTWDKVVHVSHLRTNCISACSLDAYVKDGIVWREEQNANYPQSFPEVPDFNPRGCPAGCAYSVQMYDPTRIRYPLKRVGERGGGQWERISWDQATEELADKLLDVITEYGTDTILFDQGTTNIDNGIGSTIEGHLFNGGLEATFIDSWAGVGDLPVGLIQSWGTYMSEGTSDDWFLSDYILIWIGNPNYTRVTDAHFIWEARYRGAKVVTIAPDFSPSAIHADRWLNVRVGTDAALALGMVNVILEENLEDRAYIKEQTDLPFLVRADNGNFLRESDVKEGGADDAFYYWNAVNGRKTLANGTWGSDVMTLELGDNEDPQLDGFHTVKLLNGKQVRVRPVFELLKKHIKDYTPEKVA…	1913989	Gammaproteobacteria bacterium
job.pdb	AF-A0A1F9LBW7-F1-model_v4 Uncharacterized protein	21.600	416	219	14	11	378	1	357	1.000	4.671E-19	482	400	675	IILRPGTDAAFFLGVARELIEKGLYDRAAVIERTDLPLLVRLDTGERLDARDVIPGYELAALTNYVTLKPDAEIKGNPPPPPFTAGGQVVPTELRDAWGD-FVWWDRATGRPRPVSRDEV---GARFDGDPALLGEFEVELVDGSTVPVRPAFDLLKQYLDESFDLRTASEVCRVPPQAIQSIARQLAANKRETLLAAGMGPNHYFQNDLFGRVQFLVAALTDNIGHLGGNVGSY------------------------AGNYRGSVF------------QAMGQWIAEDPFAIEPDLTKPATVKRYY-------KAESAHYWNYGERPLRAVAKDDEGDLTKGEVLTGKSHMPTPTKLIWFGNSNSL-LGNAKWSFDVVKNTLPRQDAVFCNEWHWTS…	MPVNIGTDAALALSMAEVIIREKLYREEFVREQTDMPLLVRVDNGKLLREKDLKAGGR----------------------------------------EDVFYFHDEVSGRITEAPRKSLALNGAA----PALKGEYEAQTLAG-RVQVRPVFELLRRRLNEHYTPDKAAPITGVPASQIEQLAREMA-TAAGVVNITTSNWGKFYHGDLIERAIILLFALCGHMGRKGATFSAFPALTPDTALGALERHGHQMLLSASANDPRYAAWKEDGYTTEMILYEYAKQAVA--------SGAVGLTAMVHYVHGGLLDLTERHKGWDPH--LKRPVNDYVKESLTKG-WQVVVPSAQKKPRILFQVGGNVLRRGRA--TNQLLKTLLPKLKLIVTVDWRMST…	1.318,-17.892,15.560,0.276,-20.371,12.812,-2.613,-18.326,11.561,-4.867,-19.592,8.756,-4.176,-17.871,5.424,-5.650,-14.329,5.362,-7.293,-14.588,8.833,-4.859,-12.111,10.479,-7.724,-9.567,10.837,-9.785,-12.024,12.942,-6.731,-12.691,15.130,-6.004,-8.954,15.573,-9.669,-8.061,16.306,-9.841,-10.888,18.867,-6.691,-9.577,20.566,-8.338,-6.099,20.520,-11.437,-7.625,22.190,-9.256,-9.034,25.008,-7.334,-5.724,2…	MPVNIGTDAALALSMAEVIIREKLYREEFVREQTDMPLLVRVDNGKLLREKDLKAGGREDVFYFHDEVSGRITEAPRKSLALNGAAPALKGEYEAQTLAGRVQVRPVFELLRRRLNEHYTPDKAAPITGVPASQIEQLAREMATAAGVVNITTSNWGKFYHGDLIERAIILLFALCGHMGRKGATFSAFPALTPDTALGALERHGHQMLLSASANDPRYAAWKEDGYTTEMILYEYAKQAVASGAVGLTAMVHYVHGGLLDLTERHKGWDPHLKRPVNDYVKESLTKGWQVVVPSAQKKPRILFQVGGNVLRRGRATNQLLKTLLPKLKLIVTVDWRMSTTGLYSDYLLPTCGWYERTSTSMLGSSESPFIQVYDKAAEPLYESLSDWTIFVRLARKLV…	1797898	Deltaproteobacteria bacterium RIFOXYA2_FULL_55_11
job.pdb	AF-A0A524PC85-F1-model_v4 Molybdopterin oxidoreductase	21.900	406	217	15	1	377	5	339	1.000	4.648E-18	480	400	649	MPTANKADEVIILRPGTDAAFFLGVARELIEKGLYDRAAVIERTDLPLLVRLDTGERLDARDVIPGYELAALTNYVTLKPDAEIKGNPPPPPFTAGGQVVPTELRDAWGD-FVWWDRATGRPRPV--SRDEVG-------ARFDGDPALLGEFEVELVDGSTVPVRPAFDLLKQYLDESFDLRTASEVCRVPPQAIQSIARQLAANKRETLLAAGMGPNHYFQNDLFGRVQFLVAALTDNIGHLGGNVGSYAGNY--------RGSVFQA-----------MGQWIAEDPFAIEPDLTKPATVKRYYKAESAHYWNYGERPLRAVAKDDEGDLTKGEVLTGKSHMPTPTKLIWFGNSNSLLGNAKWSFDVVKNTLPRQDAVFCNEWHWTSSCEYADLVF…	NSSCTHADLYLAIAPGTDADLALGVARILVEKKHYDAPYVREQTDMPLLVVEKTRRYLRESDMEENG------------------GD----------------------DVFYFFDEKEGKVKKAPGSMGSPARSIDLSGA----VPALTGRYFVPGRKGEKIAVVPVFERMRKLLGR-YTLKEVARRTGLSPRDIAAFAHDLG-TRRPAMIIHGAGTNHWFHNDLINRAMMLLVALTGDVGKNGGGFNHYVGQERIWPEEGFKKLAFPEGGKKQRFQNTTLWTYVHSSNKDEHRYNGRP--IEEYIEESVAKGW----MPLY--PKNRK----------------QKPRALIVWRANYLN-QAKGNEKIIPSLWTDLDLIVNINFRMDTTALYSDVVL…	-2.220,-18.408,4.867,-4.296,-20.367,2.300,-1.355,-22.468,1.296,1.299,-24.221,3.400,3.985,-21.828,2.156,7.703,-22.020,2.996,7.335,-19.813,6.109,4.682,-22.165,7.589,7.444,-24.748,8.329,8.602,-22.392,11.127,5.153,-21.533,12.565,3.741,-23.135,15.738,0.227,-22.786,14.257,-0.867,-22.892,10.607,-4.277,-21.385,9.824,-5.256,-22.658,6.342,-7.641,-19.715,5.893,-9.979,-19.413,2.884,-8.645,-16.789,0.418,-9.79…	SPDFNSSCTHADLYLAIAPGTDADLALGVARILVEKKHYDAPYVREQTDMPLLVVEKTRRYLRESDMEENGGDDVFYFFDEKEGKVKKAPGSMGSPARSIDLSGAVPALTGRYFVPGRKGEKIAVVPVFERMRKLLGRYTLKEVARRTGLSPRDIAAFAHDLGTRRPAMIIHGAGTNHWFHNDLINRAMMLLVALTGDVGKNGGGFNHYVGQERIWPEEGFKKLAFPEGGKKQRFQNTTLWTYVHSSNKDEHRYNGRPIEEYIEESVAKGWMPLYPKNRKQKPRALIVWRANYLNQAKGNEKIIPSLWTDLDLIVNINFRMDTTALYSDVVLPASSYYEKTDLNTTDCHSFIHPFNKVLDPLFESRTDWDIFSALAKKIEEVALRRKLPPFKDDELGWT…	2026735	Deltaproteobacteria bacterium
job.pdb	AF-A0A3M0ZAX9-F1-model_v4 Uncharacterized protein	24.000	407	232	15	1	377	1	360	1.000	2.292E-18	479	400	677	MPTANKADEVIILRPGTDAAFFLGVARELIEKGLYDRAAVIERTDLPLLVRLDTGERLDARDVIPGYELAALTNYVTLKPDAEIKGNPPPPPFTAGGQVVPTELRDAWGDFVWWDRATGRPRPVSRDEVGARFDGDPALLGEFEVELVDGSTVPVRPAFDLLKQYLDESFDLRTASEVCRVPPQAIQSIARQLAANKRETLLAAGMGPNHYFQNDLFGRVQFLVAALTDNIGHLGGNVGS-----------Y-AGNYRGSV-FQAMGQWIAEDPFAIEP----------DLTKPATV--KRYYKAESAHYWNYG----ERPLRA-VAKDDEGDLTKGEVLTGKSHMPTPTKLIWFGNSNSLLGNAKWSFDVVKNTLPRQDAVFCNEWHWTSSCEYADLV…	SASAIHADLYVPIRPGTDAALALAVARHMIATGRYDANFIRSQTDLPLLVRED-GRFLRQADLQPGGR--TD-------------------------------------VFYALDERTGEIVEAPASHLD-WGSARPALTGSARVATREG-KVLVRPVFEILRERLERGYRLEQVAAICGTPAPVVERFAEIVAS-ARSLAGIAGSCIPKFYHGDLMMRAQILVFVLGGHLGRPGAGYDTCPFLRLDGLDRFGASQIEGLLAKLKMAPALVRKRLAGETKERVLADLMRDYMETANVFSSVLYWREHGHLKERTDAPWGRDLRRPVSAYVERSLASG---WQRRPPAHGPRVLFLAGSN-LVRRLRSSDLLVERAFPSIDLIVTTDVRMTTSCLYSDIL…	1.601,-20.228,3.188,5.298,-21.242,3.190,5.756,-19.227,6.423,2.878,-21.063,8.174,5.122,-24.109,8.825,6.781,-21.965,11.542,3.482,-20.838,13.149,2.065,-22.212,16.425,-1.422,-21.302,15.140,-2.693,-21.217,11.557,-5.906,-19.172,11.176,-7.365,-20.091,7.752,-9.478,-17.141,6.717,-11.205,-16.486,3.389,-9.202,-13.908,1.387,-10.309,-10.378,2.203,-11.970,-11.186,5.585,-9.028,-10.081,7.793,-11.075,-7.058,8.981…	SASAIHADLYVPIRPGTDAALALAVARHMIATGRYDANFIRSQTDLPLLVREDGRFLRQADLQPGGRTDVFYALDERTGEIVEAPASHLDWGSARPALTGSARVATREGKVLVRPVFEILRERLERGYRLEQVAAICGTPAPVVERFAEIVASARSLAGIAGSCIPKFYHGDLMMRAQILVFVLGGHLGRPGAGYDTCPFLRLDGLDRFGASQIEGLLAKLKMAPALVRKRLAGETKERVLADLMRDYMETANVFSSVLYWREHGHLKERTDAPWGRDLRRPVSAYVERSLASGWQRRPPAHGPRVLFLAGSNLVRRLRSSDLLVERAFPSIDLIVTTDVRMTTSCLYSDILLPGATSYEKDDVPNWFTLLSPFLHITQAAVPPRGEAKPEWTIHALLA…	2080303	Candidatus Dadabacteria bacterium
job.pdb	AF-A7LI70-F1-model_v4 Perchlorate reductase alpha subunit	24.000	420	208	12	3	378	181	533	1.000	7.021E-18	476	400	734	TANKADEVIILRPGTDAAFFLGVARELIEKGLYDRAAVIERTDLPLLVRLDTGERLDARDVIPGYELAALTNYVTLKPDAEIKGNPPPPPFTAGGQVVPTELRDAWGDFVWWDRATGRPRPV------SRDEVGARF------------------DGDPALLGEFEVELVDGSTVPVRPAFDLLKQYLDESFDLRTASEVCRVPPQAIQSIARQLAANKRETLLAAGMGPNHYFQNDLFGRVQFLVAALTDNIGHLGGNVGSYAGNY--------RGSVFQA-MGQ-----------WIAEDPFAIEPDLTKPATVKRYYKAESAHYWNYGERPLRAVAKDDEGDLTKGEVLTGKSHMPTPTKLIWFGNSNSLLGNAKWSFDVVKNTLPRQDAVFCNEW…	SAIKVDKWIHPQPGTDGALALAMAHVIIKEKLYDAHNLKEQTDLSYLVRSDTKRFLREADVVAGGS------------------------------------KD---KFYFWNAKTGMPMIPKGCWGDQPEQKAPPVAFMGRNTNTFPKGYIELGDLDPALEGNFKIQLLDGKSVEVRPVFEILKSRVLADNTPEKASKITGVPAKAIVELAREYA-NAKPSMIICGGGTQHWYYSDVLLRAMHLLTALTGSEGKNGGGMNHYIGQWKPTFLPGLAALAFPEGAGKQRFCQTTIWTYIHAEVNDEII--KADIDTEKYLREAISSGQ----MPNLPREGRDP--------------------KVLFVYRGNYLNQ-AKGQKYVLRNLWPKLELIVNINI…	19.460,-13.580,-0.188,16.992,-14.264,2.692,19.001,-17.116,4.339,21.954,-15.164,5.793,22.403,-15.540,9.586,20.033,-12.982,11.133,20.888,-12.182,14.760,18.329,-13.865,17.072,16.330,-11.979,19.609,16.136,-13.181,23.257,13.321,-15.512,24.213,11.778,-15.573,20.697,12.393,-17.935,17.746,14.999,-16.834,15.276,14.092,-15.620,11.775,16.484,-18.190,10.236,16.550,-19.956,7.833,13.791,-18.021,6.062,13.945,-1…	EQSKDIAPMPNIPEYNPRGCNKGECGHDYMYGPHRIKYPLIRVGERGEGKWRRATWEEALDMIADKCVDTIKNHAPDCISVFSPVPAVSPVSFSAGHRFAHYIGAHTHTFFDWYGDHPTGQTQTCGVQGDTAETADWFNSRYIILWGSNPTQTRIPDAHFLSEAQLNGTKIVSIAPDFNSSAIKVDKWIHPQPGTDGALALAMAHVIIKEKLYDAHNLKEQTDLSYLVRSDTKRFLREADVVAGGSKDKFYFWNAKTGMPMIPKGCWGDQPEQKAPPVAFMGRNTNTFPKGYIELGDLDPALEGNFKIQLLDGKSVEVRPVFEILKSRVLADNTPEKASKITGVPAKAIVELAREYANAKPSMIICGGGTQHWYYSDVLLRAMHLLTALTGSEGKNGGG…	204460	Azospira sp. PCC
job.pdb	AF-B5LPG2-F1-model_v4 Nitrate reductase alpha subunit	30.000	240	112	7	3	232	49	242	1.000	4.051E-14	475	400	255	TANKADEVIILRPGTDAAFFLGVARELIEKGLYDRAAVIERTDLPLLVRLDTGERLDARDVIPG-YELAALTNYVTLKPDAEIKGNPPPPPFTAGGQVVPTELRDAWGDFVWWDRATGRPRPV-----SRDEV----GARFDGDPALLGEFEVELVDGSTVPVRPAFDLLKQYLDESFDLRTASEVCRVPPQAIQSIARQLAANKRETLLAAGMGPNHYFQNDLFGRVQFLVAALTDNIG	SATHADLYFRINPGSDGILALGVAKLLIDQNLIDAPYVKEQTDMPLLVLSGTNRFLRESDLKNGGKED----------------------------------------IFYFWDMKQQRAVPTPGSMGSEQKTIQLNGA----DPALTGTFHIQLADGKTAEVTTVFDLLKKEIAG-YTVDKVATRTGLPPNEIKLFAKELGTRKPAMII-HGAGTNHWFHNDLTNRSFILLVALTGNTG	33.354,-3.113,6.876,29.923,-1.695,5.936,27.596,-4.338,7.462,24.853,-3.564,4.861,26.462,-5.269,1.843,23.783,-7.901,2.660,22.976,-9.668,-0.472,19.204,-9.514,-1.418,17.718,-5.977,-1.579,15.573,-4.499,-4.391,15.844,-0.823,-5.447,12.887,0.415,-7.562,13.782,3.596,-9.505,10.217,4.718,-10.350,10.107,7.817,-12.596,13.598,8.582,-11.221,16.837,9.185,-13.170,19.441,9.065,-10.396,22.332,9.020,-12.942,21.483,1…	VCRLVQTRNTFVLWGANISQTRIPDAHFAYEARYNGAKIVCISPDYNASATHADLYFRINPGSDGILALGVAKLLIDQNLIDAPYVKEQTDMPLLVLSGTNRFLRESDLKNGGKEDIFYFWDMKQQRAVPTPGSMGSEQKTIQLNGADPALTGTFHIQLADGKTAEVTTVFDLLKKEIAGYTVDKVATRTGLPPNEIKLFAKELGTRKPAMIIHGAGTNHWFHNDLTNRSFILLVALTGNTGKNAWIQSLCRPGK	77133	uncultured bacterium
job.pdb	AF-A0A3M0ZIU0-F1-model_v4 Dimethylsulfide dehydrogenase	28.900	287	146	9	2	286	272	502	1.000	6.952E-16	475	400	523	PTANKADEVIILRPGTDAAFFLGVARELIEKGLYDRAAVIERTDLPLLVRLDTGERLDARDVIPGYELAALTNYVTLKPDAEIKGNPPPPPFTAGGQVVPTELRDAWGDFVWWDRATGRPRPVSRD--EVGARFDGDPALLGEFEVELVDGSTVPVRPAFDLLKQYLDESFDLRTASEVCRVPPQAIQSIARQLAANKRETLLAAGMGPNHYFQNDLFGRVQFLVAALTDNIGHLGGNVGSYAGNYRGSVFQAMGQWIAEDPFAIEPDLTKPATVKRYYKAESAHYW	PSSIHSDLWVPVKPGCDAALALAVAKILIDEGLYDRDFVIEQTDLPLLVRDDDGRLLRQSDVEEGGD-----------------------------EDV----------FYWFDRRRGKAVAVPRERLELG---GSDPALEGTYEVETRSG-KVSVRPVFERLRERLAD-YTPERAARICGTPPALIRELARRLGAA-KSATNVTTSNFSKYYHGNLIERSQALLFALRGHIGKKGGGFVAFPFLTNDGFDEFA--------ISRTGLID---TAKLWANILPKKKW	-4.034,-23.555,-76.642,-2.052,-24.128,-73.397,0.717,-21.558,-72.704,3.916,-23.435,-71.803,6.128,-22.114,-68.941,8.854,-21.371,-71.538,6.598,-18.925,-73.470,5.640,-17.070,-70.241,9.312,-16.475,-69.299,10.249,-15.160,-72.769,7.265,-12.746,-72.729,8.131,-11.579,-69.164,11.809,-10.947,-70.070,10.872,-8.362,-72.750,8.549,-6.365,-70.418,11.159,-6.051,-67.607,13.808,-4.171,-69.659,11.424,-1.273,-70.486,…	MAITRRRFLVAGGLAGVALVLSDLRPLGSRGVAAAGASGRGAEAAYGDWRDVYRQKWTWDRIHKSSHFTNCWYQSHCAWNVYVKDGIVWREEQVAAYPQTRPELPDFNPRGCQKGACYSERMYDPARVLYPLKRVGERGSGRFKRVTWDEALDDLAAEFVRVATEEGPECIFWDNGPLYTFGAMAAAQARFSYLAGTVSLDMNTEIGDGHRGAAETFGKIVFERSADDYFYSDLILIWGANPVATQIPNAHFLYEARYNGTQLVTVAPDYSPSSIHSDLWVPVKPGCDAALALAVAKILIDEGLYDRDFVIEQTDLPLLVRDDDGRLLRQSDVEEGGDEDVFYWFDRRRGKAVAVPRERLELGGSDPALEGTYEVETRSGKVSVRPVFERLRERLADYT…	2080303	Candidatus Dadabacteria bacterium
job.pdb	AF-A0A6L3A5V6-F1-model_v4 Molybdopterin domain-containing protein	18.800	436	248	13	1	377	9	397	1.000	5.229E-18	474	400	503	MPTANKADEVIILRPGTDAAFFLGVARELIEKGLYDRAAVIERTDLPLLVRLDTGERLDARDVIPGYELAALTNYVTLKPDAEIKGNPPPPPFTAGGQVVPTELRDAWGDFVWWDRATGRPRPVSRDEVGARFDG-DPALLGEFEVELVDGSTVPVRPAFDLLKQYLDESFDLRTASEVCRVPPQAIQSIARQLAANKRETLLAAGMGPNHYFQNDLFGRVQFLVAALTDNIGHLGGNV------------------GSYAGNYR----------GSVFQA------------MGQWIAEDPFAIEPDLTK---------PATVKRYYKAESAHYWNYGERPLRAVAKD--------DEGDLTKGEVLTGKSHMPTPT-KLIWFGNSNSLLGNAKWSFD…	NPSHTHADYQIPINGASDPAFGLALTQVMFAENIADWQFLKEQTDFGYLVRTDTRRYLRQTDV-EGEGRED--------------------------------------QMYQWVPGQG-LKLADRG--QMHLKGVDIALEGVFDVKLADGKTVQVTPVYAIFRKKLDAEYTPEKQYPITGVHPDVIRMLARKIATK--KTNIMLGYNACKFYHGDLIERAMCLVLAASGNWGKHGTGIRCWAAGMFDGNGIAMAKPGPGAANTEIVLSARDAAIAAMKAADPTITTEIAIVEMAKMGAGGSGARMRAMGETSVRGGSQSPPAFWWYWHGGFKERWNKKEWGDESLPRSFDDYYNEAQAKGWWDGMTKFGP---DMPPPRVLFEATGDMLRRNRGGKKT…	-21.710,-16.021,-1.259,-22.952,-12.422,-0.820,-22.549,-9.945,-3.715,-22.454,-6.307,-2.546,-22.631,-3.877,-5.484,-24.639,-0.821,-6.645,-25.536,-2.719,-9.775,-26.624,-6.293,-10.599,-23.111,-7.061,-11.840,-22.084,-10.274,-13.704,-20.974,-11.901,-10.483,-24.530,-11.722,-9.011,-25.541,-14.965,-10.829,-23.242,-16.879,-8.439,-24.392,-15.089,-5.244,-26.922,-16.345,-2.674,-27.624,-12.685,-1.834,-27.469,-9…	MVNISPDVNPSHTHADYQIPINGASDPAFGLALTQVMFAENIADWQFLKEQTDFGYLVRTDTRRYLRQTDVEGEGREDQMYQWVPGQGLKLADRGQMHLKGVDIALEGVFDVKLADGKTVQVTPVYAIFRKKLDAEYTPEKQYPITGVHPDVIRMLARKIATKKTNIMLGYNACKFYHGDLIERAMCLVLAASGNWGKHGTGIRCWAAGMFDGNGIAMAKPGPGAANTEIVLSARDAAIAAMKAADPTITTEIAIVEMAKMGAGGSGARMRAMGETSVRGGSQSPPAFWWYWHGGFKERWNKKEWGDESLPRSFDDYYNEAQAKGWWDGMTKFGPDMPPPRVLFEATGDMLRRNRGGKKTLVENLWPKLRTIVVIDFRLSETAMYGDYFLPAAQHYEKI…	1869227	bacterium
job.pdb	AF-A0A1F4AQR7-F1-model_v4 Uncharacterized protein	23.300	419	227	15	2	380	70	434	1.000	2.735E-18	473	400	779	PTANKADEVIILRPGTDAAFFLGVARELIEKGLYDRAAVIERTDLPLLVRLDTGERLDARDVIPGYELAALTNYVTLKPDAEIKGNPPPPPFTAGGQVVPTELRDAWGDFVWWDRATGRPRPVSRD--EVGARFDGDPALLGEFEVELVDGSTVPVRPAFDLLKQYLDESFDLRTASEVCRVPPQAIQSIARQLAANKRETLLAAGMGPNHYFQNDLFGRVQFLVAALTDNIGHLGGNVGS------------YAGNYRGSVFQAMGQWIAEDPFAIEPDLTK--------------PATVKRYYKAESAHYWNYGERP------LRAVAKDDEGDLTKGE---VLTGKSHMPTPTKLIWFGNSNSL---LGNAKWSFDVVKNTLPRQDAVFCNEWHWT…	PSCVHADQYVPIRAATDAALALGMCRAILENGLEDRAFIKTQTDLPLLVRDDTRRFLRASDLEDRPS--EE-------------------------------------AFYIWDT-NDSLVKAPQDTLKLG---ALEPDLDAVRDVPLKDGRRVRVRTVFSILVVTLRDDYSPERVREITGLHPDVVETLAKKVATR--RTNILAGLNTPKVFHGDLIERSMCLLLALTGNWGRPGSGIGSWGVMPDPGVPYGYGGKGGGS--EALARRLIRKPNPTEEELAIRASMIQAKLYSPTVPPFFFWYFHCGYKKVW--DAIPPDEMGLPRRVSEYVDEALGAGWWEGFVRPDP--SVEPKVLFIMGNNPLRRMRGGTRTMLE---ELWPKLRKVITVDVRWS…	6.562,9.358,-14.292,7.382,6.851,-11.552,4.896,3.961,-11.582,4.100,3.132,-7.923,1.265,0.677,-7.182,2.542,-0.439,-3.746,0.523,1.931,-1.521,-1.314,0.552,1.522,-4.265,2.911,0.945,-6.302,1.487,3.865,-3.355,2.170,6.186,-3.025,5.665,4.645,-6.768,6.231,5.299,-6.360,5.023,8.915,-3.027,6.590,9.964,-2.661,9.545,7.543,0.441,7.712,6.237,1.602,4.298,4.995,5.401,4.736,5.330,5.401,3.176,8.835,7.403,-0.048,8.467,…	MGEFSDISIGQYITFGKYHHAGTQDTWFKSGLNIVWHMNPVYTRIPGYHFLSENKYKGGELVAIAPDYSPSCVHADQYVPIRAATDAALALGMCRAILENGLEDRAFIKTQTDLPLLVRDDTRRFLRASDLEDRPSEEAFYIWDTNDSLVKAPQDTLKLGALEPDLDAVRDVPLKDGRRVRVRTVFSILVVTLRDDYSPERVREITGLHPDVVETLAKKVATRRTNILAGLNTPKVFHGDLIERSMCLLLALTGNWGRPGSGIGSWGVMPDPGVPYGYGGKGGGSEALARRLIRKPNPTEEELAIRASMIQAKLYSPTVPPFFFWYFHCGYKKVWDAIPPDEMGLPRRVSEYVDEALGAGWWEGFVRPDPSVEPKVLFIMGNNPLRRMRGGTRTMLEEL…	1797486	Betaproteobacteria bacterium RIFCSPLOWO2_02_FULL_63_19
job.pdb	AF-E9NQE6-F1-model_v4 Perchlorate reductase alpha subunit	24.100	419	207	11	3	377	155	506	1.000	1.060E-17	473	400	788	TANKADEVIILRPGTDAAFFLGVARELIEKGLYDRAAVIERTDLPLLVRLDTGERLDARDVIPGYELAALTNYVTLKPDAEIKGNPPPPPFTAGGQVVPTELRDAWGDFVWWDRATGRPRPV------SRDEVGARF------------------DGDPALLGEFEVELVDGSTVPVRPAFDLLKQYLDESFDLRTASEVCRVPPQAIQSIARQLAANKRETLLAAGMGPNHYFQNDLFGRVQFLVAALTDNIGHLGGNVGSYAGNY-----RGSVFQAMGQ---------------WIAEDPFAIEPDLTKPATVKRYYKAESAHYWNYGERPLRAVAKDDEGDLTKGEVLTGKSHMPTPTKLIWFGNSNSLLGNAKWSFDVVKNTLPRQDAVFCNEW…	SAIKVDKWIHPQPGTDGALALAMAHVIIKEKLYDAHNLKEQTDLSYLVRSDTKRFLREADVVAGGS------------------------------------KD---KFYFWNAKTGMPMIPKGCWGDQPEQKAPPVAFMGRNTNTFPKGYIELGDLDPALEGNFKIQLLDGKSVEVRPVFEILKSRVLADNTPEKASKITGVPAKAIVELAREYA-NAKPSMIICGGGTQHWYYSDVLLRAMHLLTALTGSEGKNGGGMNHYIGQWKPTFLPGLAALAFPEGAGKQRFCQTTIWTYIHAEVNDEII--KADIDTEKYLREAISSGQ----MPNLPREGRDP--------------------KVLFVYRGNYLN-QAKGQKYVLRNLWPKLELIVNINI…	20.902,-21.041,-9.746,17.409,-21.448,-11.340,17.066,-17.860,-12.697,20.801,-17.546,-13.433,20.807,-20.601,-15.726,17.065,-21.109,-16.393,15.173,-20.936,-19.706,13.587,-17.636,-18.790,16.873,-15.689,-18.593,17.395,-12.643,-20.834,20.895,-12.941,-22.325,21.096,-10.015,-24.801,19.221,-6.793,-25.668,16.074,-7.740,-27.543,14.062,-5.562,-29.965,10.524,-6.602,-30.997,9.923,-7.576,-34.651,6.344,-8.951,-3…	HHYMYGPHRIKYPLIRVGERGEGKWRRATWEEALDMIADKCVDTIKNHAPDCISVFSPVPAVSPVSFSAGHRFAHYIGAHTHTFFDWYGDHPTGQTQTCGVQGDTAETADWFNSRYIILWGSNPTQTRIPDAHFLSEAQLNGTKIVSIAPDFNSSAIKVDKWIHPQPGTDGALALAMAHVIIKEKLYDAHNLKEQTDLSYLVRSDTKRFLREADVVAGGSKDKFYFWNAKTGMPMIPKGCWGDQPEQKAPPVAFMGRNTNTFPKGYIELGDLDPALEGNFKIQLLDGKSVEVRPVFEILKSRVLADNTPEKASKITGVPAKAIVELAREYANAKPSMIICGGGTQHWYYSDVLLRAMHLLTALTGSEGKNGGGMNHYIGQWKPTFLPGLAALAFPEGAG…	146939	Azospira oryzae
job.pdb	AF-B2D1S4-F1-model_v4 Perchlorate reductase A	22.800	420	213	11	3	378	263	615	1.000	1.911E-17	473	400	927	TANKADEVIILRPGTDAAFFLGVARELIEKGLYDRAAVIERTDLPLLVRLDTGERLDARDVIPGYELAALTNYVTLKPDAEIKGNPPPPPFTAGGQVVPTELRDAWGDFVWWDRATGRPRPV------SRDEVGARF------------------DGDPALLGEFEVELVDGSTVPVRPAFDLLKQYLDESFDLRTASEVCRVPPQAIQSIARQLAANKRETLLAAGMGPNHYFQNDLFGRVQFLVAALTDNIGHLGGNVGSY---------AGNYRGSVFQAMGQ-----------WIAEDPFAIEPDLTKPATVKRYYKAESAHYWNYGERPLRAVAKDDEGDLTKGEVLTGKSHMPTPTKLIWFGNSNSLLGNAKWSFDVVKNTLPRQDAVFCNEW…	STIKVDKWIHPQPGTDGALAMAMAHVIIKEKLYDAHSLKEQTDLSYLVRSDTKRFLREADVVAGGS------------------------------------KD---KFYFWNAKTGKPVIPKGSWGDQPEKKGSPVGFLGRNTFAFPKGYIDLGDLDPALEGKFNMQLLDGKTVEVRPVFEILKSRLMADNTPEKAAKITGVTAKAITELAREFATAK-PSMIICGGGTQHWYYSDVLLRAMHLLTALTGTEGTNGGGMNHYIGQWKPAFVAGLVALAFPEGVNKQRFCQTTIWTYIHAEVNDEII--SSDIDT-----EKYLRDSITTGQMP-------------------NMPEQGRDPKVFFVYRGNWLNQ-AKGQKYVLENLWPKLELIVDINI…	67.083,-29.235,-3.990,66.738,-32.032,-6.595,63.232,-33.380,-7.450,63.251,-37.016,-6.229,60.657,-39.044,-8.179,58.264,-41.446,-6.340,60.396,-44.328,-7.722,63.518,-42.958,-5.986,61.608,-42.880,-2.653,60.546,-46.575,-2.861,64.109,-47.727,-3.627,65.349,-45.896,-0.495,62.588,-47.259,1.823,63.255,-50.969,1.073,66.486,-50.806,3.141,65.157,-49.627,6.551,62.438,-52.026,7.855,64.455,-54.363,10.087,64.233,-…	MVQMTRRGFLLASGATLLGSSLSLRTLAAATDISGAFEYSGWENFHRTQWSWDKKTRGAHLVNCTGACPHFVYSKDGVVMREEQSKDIAPMPNIPEYNPRGCNKGECGHDYMYGPHRIKYPLIRVGERGEGKWRRATWEEALDMIADKCVDTIKNHAPDCISVYSPVPAVSPVSFSAGHRFAHYIGAHAHTFCDWYGDHPTGQTQTCGVQGDTCETADWFNSKYIILWGSNPTQTRIPDAHFLSEAQLNGAKIVSISPDYNSSTIKVDKWIHPQPGTDGALAMAMAHVIIKEKLYDAHSLKEQTDLSYLVRSDTKRFLREADVVAGGSKDKFYFWNAKTGKPVIPKGSWGDQPEKKGSPVGFLGRNTFAFPKGYIDLGDLDPALEGKFNMQLLDGKTVE…	162176	Azospira sp. KJ
job.pdb	AF-A0A7X6VR31-F1-model_v4 Molybdopterin-dependent oxidoreductase	23.200	391	193	12	1	379	31	326	1.000	1.699E-17	472	400	581	MPTANKADEVIILRPGTDAAFFLGVARELIEKGLYDRAAVIERTDLPLLVRLDTGERLDARDVIPGYELAALTNYVTLKPDAEIKGNPPPPPFTAGGQVVPTELRDAWGDFVWWDRATGRPRPVSRDEVGARFDGDPALLGEFEVELVDGSTVPVRPAFDLLKQYLDESFDLRTASEVCRVPPQAIQSIARQLAANKRETLLAAGMGPNHYFQNDLFGRVQFLVAALTDNIGHLGGNVGSYAGNYRGSVFQ--AMGQWIAEDPFAIEPDLTKPATVKRYYKAESAHYWNYGERPL---RAVAKDDEGDLTKGEVLTGKSHMPTPTKLIWFGNS-------NSLLGNAKWSFDVVKNTLPRQDAVFCNEWHWTSSCEYADLVFPADSWAEFK	SNTAAKAHQWIPIRPGTDAALMLGMMNVIISRNLHDEQFLRDNTTGPYLVRTDNGKFLRPSDVMMGGS--AD-------------------------------------ENMVIDAVTNSVR--------VRGSAPHKLSGRVTVNLVDGTTVECRTAWDLIADYIKE-WTPEKASEVTEVDVNVITELAITYATTK-PAAIRISQGTNRYWQGHQAFRNAILLGAICGNHGKPGGGVSWAGGTLFKTIAAAPSCWL----------------------NPRESEG---YQSKSIVGSHIFELLPKDE-------------PWPIRGIWFNHYNFGTQMPN--------YNTFVNEIVPKLELIVVSEQVMNDATTYADIVLPACSWYEQE	-3.319,12.328,3.888,-0.195,13.480,5.802,-2.123,16.211,7.692,-4.116,13.475,9.503,-2.064,10.248,9.317,1.499,11.682,9.476,1.245,14.841,11.624,4.947,14.729,12.562,5.953,14.834,8.851,3.369,17.325,7.492,5.584,20.310,8.440,8.206,19.200,5.866,5.478,19.318,3.181,4.405,22.812,4.363,8.037,24.060,4.472,8.554,22.662,0.948,5.374,24.464,-0.254,6.634,27.742,1.304,9.928,27.104,-0.545,7.961,26.896,-3.844,7.102,23.…	NYAESSLNDMHFICDAIENGMKLVVVDPRFSNTAAKAHQWIPIRPGTDAALMLGMMNVIISRNLHDEQFLRDNTTGPYLVRTDNGKFLRPSDVMMGGSADENMVIDAVTNSVRVRGSAPHKLSGRVTVNLVDGTTVECRTAWDLIADYIKEWTPEKASEVTEVDVNVITELAITYATTKPAAIRISQGTNRYWQGHQAFRNAILLGAICGNHGKPGGGVSWAGGTLFKTIAAAPSCWLNPRESEGYQSKSIVGSHIFELLPKDEPWPIRGIWFNHYNFGTQMPNYNTFVNEIVPKLELIVVSEQVMNDATTYADIVLPACSWYEQEGELVASWSNYYFQLRKQCIKPMWESKQDHTIYAEISERMGYGKYWGSVEDSLNEIIDNFTEDKLRNINKKELW…	2093811	Syntrophomonadaceae bacterium
job.pdb	AF-A0A399XRZ9-F1-model_v4 4Fe-4S Mo/W bis-MGD-type domain-containing protein	25.100	418	227	11	1	378	229	600	1.000	1.802E-17	472	400	929	MPTANKADEVIILRPGTDAAFFLGVARELIEKGLYDRAAVIERTDLPLLVRLDTGERLDARDVIPGYELAALTNYVTLKPDAEIKGNPPPPPFTAGGQVVPTELRDAWGD-FVWWDRATGRPRPVSRDEVGARFDGDPALLGEFEVELVDGSTVPVRPAFDLLKQYLDESFDLRTASEVCRVPPQAIQSIARQLAANKRETLLAAGMGPNHYFQNDLFGRVQFLVAALTDNIGHLGGNVGSY-------AG--------NYRG-----SVFQAMGQWIAEDPFAIEPDLTK-----------PATVKRYYKAESAHYWNYG-------ERPLRAVAKD-DEGDLTKGEVLTGKSHMPTPTKLIWFGNSNSLLGNAKWSFDVVKNTLPRQDAVFCNEWHW…	NASAMHADEFVPVRLGTDGAFALSISQVLIAEGLIDREFVASQTDLSLLIRTDTNRFLRASDLEENAR----------------------------------------DDIFFQWDSKAGAPVEADRANLL-LGDREPELTGRFVVGLADGTSVETSPALELLTKLLDEHYSPESASQVCGVSPDVIRDIARKIASK--KTNILFGAAASKYYHGDLIERSLCLPIALTGNWGKKGTGIRAWSAGMFDGSGIAMAKQMPGVQGADLIIQALEAMVSVTQAQDPTMSRELAGLQLARMQSSMVPPFFFWYYHGGYAKRWSKREWNDPAMTRPLDEYVSEAIEAGWWKGLIPLP---PDSSPKVLIECGGNMLRRTRGGKAHLLGHLWPKFEKIAVIDTRM…	32.090,-57.952,-9.420,31.643,-55.020,-7.010,32.830,-51.784,-8.733,36.257,-50.754,-7.647,36.615,-47.737,-5.286,38.078,-45.746,-8.242,34.926,-46.211,-10.376,32.792,-44.686,-7.584,35.221,-41.708,-7.327,34.723,-40.880,-11.037,30.908,-40.789,-10.660,31.133,-38.753,-7.406,33.481,-36.291,-9.180,30.679,-35.540,-11.686,28.369,-34.656,-8.744,31.104,-32.506,-7.113,31.612,-30.746,-10.484,27.888,-29.843,-10.4…	MSPSTDDHRSTESSYRAMWSWDDVRYGTHCVDCYPGNCPYRVYIRDGKVVREEVAADISPVEDGVPDMNPMGCNKGAVWSHQLRNADRLLSPLRRVGERGSGSWEAVTWDSALSELADSIIDAIEAEGAASVIHEGTPEMTTVAPTHRFMAQIGGTVTDFNATTNDFNVGMHMTFGKYGIVSSIDDWFHSELILVWFLNPAYTRIPHAHYIWEARYHGAEVIQIAPDYNASAMHADEFVPVRLGTDGAFALSISQVLIAEGLIDREFVASQTDLSLLIRTDTNRFLRASDLEENARDDIFFQWDSKAGAPVEADRANLLLGDREPELTGRFVVGLADGTSVETSPALELLTKLLDEHYSPESASQVCGVSPDVIRDIARKIASKKTNILFGAAASKYYH…	1978231	Acidobacteria bacterium
job.pdb	AF-A0A1F8RWB2-F1-model_v4 4Fe-4S Mo/W bis-MGD-type domain-containing protein	25.400	416	216	15	1	377	247	607	1.000	1.510E-17	471	400	925	MPTANKADEVIILRPGTDAAFFLGVARELIEKGLYDRAAVIERTDLPLLVRLDTGERLDARDVIPGYELAALTNYVTLKPDAEIKGNPPPPPFTAGGQVVPTELRDAWGDFVWWDRATGRPRPV-----SRDEVGARFDGDPALLGEFEVELVDGSTVPVRPAFDLLKQYLDESFDLRTASEVCRVPPQAIQSIARQLAANKRETLLAAGMGPNHYFQNDLFGRVQFLVAALTDNIGHLGGNVGS-----YAGNYRGSVFQAMGQWIAEDPFAIEP---DLTKPATVKRYYKAES----AHYWNYG----------------ERPLRAVAKDDEGDLTKGE----VLTGKSHMPTPTKLIWFGNSNSLLGNAKW--SFDVVKNTLPRQDAVFCNEWHWT…	NATVVHSDLWVNLRVGSDAALALAICQVILEEGLIKERYVQEQTDLPFLLREDTRRFLRQSDLVEGGK--DN-------------------------------------VFYFWDRATNSLREAPGTAGQPEPSIALGDLDPALEGRFEVELATGERVSVRPVFELLRERL-RDYTPEQAAKITGVSAKVIRRLAHQVAASP-AVLVFCSWGACKHYHMDLFQRAIILILALTGNTGKRGAGMRIGAWWNMALSYN----RNIGRMIEAQGPSERPKVRDLE--EMMKSMMRANSPVSPTMVWLYAHDEGYRKLVDTDSYHDPDLPRPVGEYVREALDKGWMPLYPKEGK-----PPRVFLYTGMNPL---RRWPAPDVIRENLWAKLELIVTWEFRMS…	25.380,-57.536,9.649,22.826,-60.376,9.609,22.293,-62.898,6.756,20.119,-60.899,4.261,23.281,-59.892,2.296,24.360,-63.435,1.250,21.288,-64.634,-0.711,21.438,-61.871,-3.385,24.897,-62.830,-4.798,23.943,-66.422,-5.780,21.143,-65.788,-8.344,23.386,-63.961,-10.874,24.623,-66.419,-13.461,23.150,-68.223,-16.305,20.347,-68.383,-18.820,17.487,-65.979,-19.097,17.315,-64.374,-22.579,19.030,-60.975,-22.858,15…	MTEAGLMLSALGQKGRARGASYRSWEDLYRRKWTWDRVVKGTCNRADCIAACTLNLFVKDGIVWREEQNAMYAQTNASVPDFNPRGCQKGMVYSDLMYDATRIKYPLRRVGERGSGKWERISWEEALTEISDKVIDVCLEDGPESVVYDFGTTNLDFGPGTPAEQHLFQLVGTSALDEWAGVGDLPMGAIQTWGLFNADGTSDDWFNAETILVWLGNPVYTRVPDVHYMWEARYKGAQIITIAPDYNATVVHSDLWVNLRVGSDAALALAICQVILEEGLIKERYVQEQTDLPFLLREDTRRFLRQSDLVEGGKDNVFYFWDRATNSLREAPGTAGQPEPSIALGDLDPALEGRFEVELATGERVSVRPVFELLRERLRDYTPEQAAKITGVSAKVIRR…	1797660	Chloroflexi bacterium RBG_16_68_14
job.pdb	AF-A0A1F8RVJ6-F1-model_v4 4Fe-4S Mo/W bis-MGD-type domain-containing protein	24.400	422	226	12	2	377	193	567	1.000	4.625E-17	470	400	895	PTANKADEVIILRPGTDAAFFLGVARELIEKGLYDRAAVIERTDLPLLVRLDTGERLDARDVIPGYELAALTNYVTLKPDAEIKGNPPPPPFTAGGQVVPTELRDAWGDFVWWDRATGRPRPVSRDEVGARFDGDPALLGEFEVELVDGSTVPVRPAFDLLKQYLDESFDLRTASEVCRVPPQAIQSIARQLAANKRETLLAAGMGPNHYFQNDLFGRVQFLVAALTDNIGHLGGNVGSYA----------------GNYRGSVFQAMGQWIAEDPFAIEPDLTKP---ATVKRYYKA--ESA-----------------HYWNYGER----PLRAVAKDDEGDLTKG----EVLTGKSHMPTPTKLIWFGNSNSLLGNAKWSFDVVKNTLPRQDAVFC…	PSHIHADYYYPVRMGSDAAWALGASQVIIDEGLYKEQFVKEQTDLPLLVRLDSGRFLRKSDLEEDGS--DD-------------------------------------QFYAWDSATDSLAAASKTTLR-WGKVKPALEGRHRVRLKDGSRVTVAPAFELLRQHLNRNYTPEKASKICGVNPDQIRSLGRKVASK--RTLVWAGGTSLKYYHGDLMVRSVTLMLGLTGNWGRKGTGITCWSVGFFDGPGITGQKARPGRRAARDLLRRRAEIVNEVKAL--DETWTDEMAGIEMAHRAASMGAIPMIPPAFFWYYHCGYRERWNNREWGDPTMKRSFDEYFAEALANGWWEGVVRPGPDTPP---RVLLQAGGNTLRRVRGGGTQLLRNLWPKLDKIIT…	27.532,2.432,1.148,31.237,2.717,0.243,31.901,0.905,-3.064,35.489,-0.365,-3.472,36.999,-0.354,-6.979,40.269,-2.087,-7.945,41.621,-2.186,-11.524,38.363,-0.611,-12.774,36.229,-3.432,-11.265,33.910,-3.326,-8.236,35.470,-5.716,-5.693,33.055,-5.158,-2.768,30.834,-2.734,-0.847,30.625,-1.774,2.849,28.294,0.342,5.001,29.521,3.929,5.337,28.284,4.055,8.972,28.173,7.882,8.859,24.608,8.574,10.110,24.476,11.20…	MRVYVRDGEIVREEQAATFQTIEKGVPDYNPMGCQKGVAWSQTLHGQDRLLHPLRRAGERGEGKWDEISWDEALTEVADSFLDAIEKAGPESIIRLSGAEAGTWTSAGFGRVMGMLGSLSTDVNAEINDFSPGIYITFGKFNICSSLDDEFHAELVLFFQANHMYTVIATAHYTAEARYQGTEIVLFAPDCSPSHIHADYYYPVRMGSDAAWALGASQVIIDEGLYKEQFVKEQTDLPLLVRLDSGRFLRKSDLEEDGSDDQFYAWDSATDSLAAASKTTLRWGKVKPALEGRHRVRLKDGSRVTVAPAFELLRQHLNRNYTPEKASKICGVNPDQIRSLGRKVASKRTLVWAGGTSLKYYHGDLMVRSVTLMLGLTGNWGRKGTGITCWSVGFFDGPG…	1797660	Chloroflexi bacterium RBG_16_68_14
job.pdb	AF-A0A1G1ED25-F1-model_v4 Uncharacterized protein	24.100	402	230	14	1	378	29	379	1.000	9.425E-18	469	400	700	MPTANKADEVIILRPGTDAAFFLGVARELIEKGLYDRAAVIERTDLPLLVRLDTGERLDARDVIPGYELAALTNYVTLKPDAEIKGNPPPPPFTAGGQVVPTELRDAWGDFVWWDRATGRPRPV--SRDEVG---ARFDGDPALLGEFEVELVDGSTVPVRPAFDLLKQYLDESFDLRTASEVCRVPPQAIQSIARQ-LAANKRETLLAAGMGPNHYFQNDLFGRVQFLVAALTDNIGHLGGNVGS----YAGNYRGSVFQAMGQWIAEDPFA--IEPDLTKPATVKRYYKAE-------SAHYWNYG-ERPLRAVAKDDEGDLTKGEVLTGKSHMPTPTKLIWFGNSNSL----LGNAKWSFDVVKNTLPRQDAVFCNEWHWTSSCEYADLVFPADSW…	NPSSIHADLWVNLKPATDAALFLGMANVIVNEKLYDTASVKEQTDMPILIRLDTGKFLRESDLKPGGKLH---------------------------------------IYYCWDLKSNGIKEMPGTMDSPSDKIVLTDIDPALEGIYEVTLPDGKRVKVTTVFEKLKEHLAK-YTPEKAENITGVKRSLIIKMARDFVKAKA--ACINSGWGSNKWYHSDLMNRAAILILSLAGHMGKPGGGFYCNTWYFLEGWVNFSFPTIVKHNAAKAYGYGFGAPTMGPGTINQWYHAGFNEISGKAEYVSNQGLKRPINEY---VEEAVKKG-WMPCIPAPEKRPKFILCCGVNVLRFWRLP-----QQILKHLFGNADFILNINFRMDSTALYSDMILPAAGW…	-4.190,15.916,7.976,-1.484,14.780,10.465,0.291,12.818,7.717,-0.222,15.504,5.013,0.395,18.718,6.998,1.387,20.852,3.966,-1.584,19.668,1.968,-4.175,19.574,4.809,-5.627,22.965,3.772,-7.047,21.579,0.476,-9.482,19.347,2.424,-10.722,22.237,4.612,-10.939,24.637,1.622,-12.853,22.025,-0.427,-15.237,21.741,2.560,-15.744,25.537,2.673,-16.411,25.359,-1.106,-19.320,22.953,-0.334,-17.634,19.524,-0.504,-18.729,1…	MLTQIPDAHFLTEARYRGATVVSIAPDYNPSSIHADLWVNLKPATDAALFLGMANVIVNEKLYDTASVKEQTDMPILIRLDTGKFLRESDLKPGGKLHIYYCWDLKSNGIKEMPGTMDSPSDKIVLTDIDPALEGIYEVTLPDGKRVKVTTVFEKLKEHLAKYTPEKAENITGVKRSLIIKMARDFVKAKAACINSGWGSNKWYHSDLMNRAAILILSLAGHMGKPGGGFYCNTWYFLEGWVNFSFPTIVKHNAAKAYGYGFGAPTMGPGTINQWYHAGFNEISGKAEYVSNQGLKRPINEYVEEAVKKGWMPCIPAPEKRPKFILCCGVNVLRFWRLPQQILKHLFGNADFILNINFRMDSTALYSDMILPAAGWYEKRGIKYPISYVPFINYSTQAV…	1801687	Nitrospinae bacterium RIFCSPLOWO2_12_FULL_45_22
job.pdb	AF-A0A661UWR8-F1-model_v4 Ethylbenzene dehydrogenase	20.800	432	237	15	1	377	32	413	1.000	3.462E-18	466	400	735	MPTANKADEVIILRPGTDAAFFLGVARELIEKGLYDRAAVIERTDLPLLVRLDTGERLDARDVIPGYELAALTNYVTLKPDAEIKGNPPPPPFTAGGQVVPTELRDAWGD-FVWWDRATGRPRPVSRDEVGARFDG-DPALLGEFEVELVDGSTVPVRPAFDLLKQYLDESFDLRTASEVCRVPPQAIQSIARQLAANKRETLLAAGMGPNHYFQNDLFGRVQFLVAALTDNIGHLGGNVGS------YAGN-------YRGSVFQAMGQWIAEDPFAIEPDLTK------------------------------PATVKRYYKAESAHYWNYGER----PLRAVAKDDEGDLTKGE---VLTGKSHMPTPTKLIWFGNSNSL---LGNAKWSFDVVKN…	NASSIHADLFVPVSPGSDAALALAICKIIVDEGLVNEEFVREQTDLSLLVRSDTQRFLRQEDLEEDGR----------------------------------------EDQLYWLDEKTAEVVKAPRASL--ELEGRAPALNGSTQVTLRDGATVTVRPAFEIMRERIAE-YTVERAAEITGVRPGVIRSLAKKVT-RAKAIHILQGFSVCKYYHGDLMERSMALLLALTGNFGRKGTGMRGWNSAQLVASNLLKTKPGLEGFLQFARNARKTEKRL-LEEDPTLTEEMVLIGTERAEVRGETVAEGMPATPLMVPPAFYWYHHAGYREVWNNPDWNDPEMKRTFDEYMDEAIDRGWWDGLVRPAA--NKTPRVYLGVAGSTLRRTRGGFK---QLLKY…	3.533,-12.943,4.928,6.387,-15.292,3.816,9.656,-13.806,5.223,11.657,-16.847,4.298,10.931,-15.926,0.654,10.437,-12.160,0.860,12.727,-11.033,3.757,15.631,-13.543,3.637,18.259,-11.177,5.164,16.086,-10.328,8.136,14.096,-13.565,8.665,16.501,-14.618,11.476,14.935,-12.000,13.810,11.646,-13.970,13.713,13.422,-17.211,14.740,15.522,-15.381,17.385,12.394,-13.694,18.809,10.816,-17.183,19.003,13.823,-18.617,20…	MNPLYTRIPSAHYIAEARYHGTDIVSIAPDYNASSIHADLFVPVSPGSDAALALAICKIIVDEGLVNEEFVREQTDLSLLVRSDTQRFLRQEDLEEDGREDQLYWLDEKTAEVVKAPRASLELEGRAPALNGSTQVTLRDGATVTVRPAFEIMRERIAEYTVERAAEITGVRPGVIRSLAKKVTRAKAIHILQGFSVCKYYHGDLMERSMALLLALTGNFGRKGTGMRGWNSAQLVASNLLKTKPGLEGFLQFARNARKTEKRLLEEDPTLTEEMVLIGTERAEVRGETVAEGMPATPLMVPPAFYWYHHAGYREVWNNPDWNDPEMKRTFDEYMDEAIDRGWWDGLVRPAANKTPRVYLGVAGSTLRRTRGGFKQLLKYTWPNYKLIVSCDIRMSTTA…	2026724	Chloroflexi bacterium
job.pdb	AF-A0A521WHM3-F1-model_v4 Ethylbenzene dehydrogenase	25.200	427	215	13	1	377	263	635	1.000	2.419E-17	464	400	820	MPTANKADEVIILRPGTDAAFFLGVARELIEKGLYDRAAVIERTDLPLLVRLDTGERLDARDVIPGYELAALTNYVTLKPDAEIKGNPPPPPFTAGGQVVPTELRDAWGD-FVWWDRATGRPRPVSRDEV---GARFDGDPALLGEFEVELVDGSTVPVRPAFDLLKQYLDESFDLRTASEVCRVPPQAIQSIARQLAANKRETLLAAGMGPNHYFQNDLFGRVQFLVAALTDNIGHLGGNVGSYA-----GNY---------RGSVFQAMGQWIAEDPFAIEPDLTK--------------------PATVKRYYKAESAHYWNY-------GERPLRAVAKDDEGDLTKG-----EVLTGKSHMPTPTKLIWFGNSNSLLGNAKWSFDVVKNTLPRQ…	NPTAPHADYYVPVRIGADVALANAMSQVIIEENLVHWKFVQEQTDLPLLVRLDNNRFLRAKDVDGGRD-----------------------------------------DQFYWYDEKTKAIVEAPRGTLALKGRS----PALKGVFTAKLKKGKTVKVTPAFALLKKMLDEQYTPEKAQSLSGTNPELVRTIARKAAK-KR-TRMLMGWNSGKYYHGDLMERSMMLVLALTGNWGKKGTGARSWAVGMFDGQFFAPNKPVPGQEITAQAMAGGEAMKQALRAEDPTMTDEIIGHEMAYRGAAMGGMVPPAFFWYYHCGYQEIWNKKTWGDVGMKRSFDAY---FNEAIEKGWFNGAIQPAAKQQP----RIIFEIGSNLLRRTRGGQNMLLKNLWPKL…	-74.225,-11.782,-25.184,-73.874,-15.089,-25.939,-73.603,-18.312,-26.760,-73.831,-20.863,-28.745,-73.369,-24.142,-29.764,-72.194,-27.450,-29.608,-71.583,-30.449,-30.699,-71.681,-34.220,-31.452,-70.775,-37.277,-31.817,-69.613,-40.915,-31.655,-66.734,-43.310,-31.212,-65.722,-46.373,-31.240,-64.173,-49.508,-32.678,-61.632,-51.795,-30.911,-58.148,-53.369,-30.804,-55.132,-54.252,-30.894,-52.028,-52.964…	MTEERMAQTKTPAKRKAAARNGHAASGVRTLRIPAAPPSPVEEAYRDKIKWSKWTWGSHCVDCYPSNCPFRVYVGRDGEVWREEQAGTYDTIEKGVPDFNPAGCQKGVTWHRLLTGKERVLKPLKRAGARGEGKWKEISWDQALTEIADHIIDAIQEQGPESIIRIGEPAEGGTQALVYGSQLVGQLGGTITDVQAEINDFSPGIYVTFGKFDPAASCDDWFHTDLMLCWQINPAYTSIPWHHFISEGRYRGAEVVVVAPDFNPTAPHADYYVPVRIGADVALANAMSQVIIEENLVHWKFVQEQTDLPLLVRLDNNRFLRAKDVDGGRDDQFYWYDEKTKAIVEAPRGTLALKGRSPALKGVFTAKLKKGKTVKVTPAFALLKKMLDEQYTPEKAQSL…	2026734	Dehalococcoidia bacterium
job.pdb	AF-A0A0F9C4A9-F1-model_v4 Molybdopterin domain-containing protein	26.700	336	168	8	1	301	131	423	1.000	8.842E-17	463	400	432	MPTANKADEVIILRPGTDAAFFLGVARELIEKGLYDRAAVIERTDLPLLVRLDTGERLDARDVIPGYELAALTNYVTLKPDAEIKGNPPPPPFTAGGQVVPTELRDAWGDFVWWDRATGRPRPVSRDEVGARFDGDPALLGEFEVELVDGSTVPVRPAFDLLKQYLDESFDLRTASEVCRVPPQAIQSIARQLAANKRETLLAAGMGPNHYFQNDLFGRVQFLVAALTDNIGHLGGNVGSY----------------AGNYRGSVFQAMGQWIAEDPFAIEP---------DLTK---------PATVKRYYKAESAHYWNYGE-RPLRAVAKDDE	NASAVHADYHATVRPGTDAALALAMCKTIIDEGLYDASFVKEQTDLALLVRLDNHRFLRARDVQDGGRED---------------------------------------QFYFYDSNTRQLVEAPRGPLT-LGKLDPALEGTFQAKLKDGTGVEVTPVFALLRRRL-EDYTPEKASQICGTNPEVIRLLARKTASK--KTNMLTGWNAGKYYHGDLMERAMCLLIALTGNWGKKGTGIRSWTVGMFDGQFIFSEKTKAGPEETKRILQMRDQMVEALKMQDPTMTEELAAVELARTMSGLESTVPPVFMWYYHCGYRENWNRPEWNDPAMKRTFDE	16.556,-14.374,-36.968,18.526,-14.054,-40.208,21.382,-11.583,-39.543,24.178,-9.841,-41.495,27.209,-8.108,-39.941,27.407,-4.345,-40.651,29.579,-1.508,-39.283,28.494,0.657,-36.333,28.374,3.671,-38.697,26.015,1.784,-41.055,23.792,0.662,-38.136,23.669,4.107,-36.445,22.983,5.897,-39.761,20.058,3.540,-40.529,18.627,4.178,-37.021,19.125,7.973,-37.301,17.498,8.100,-40.765,14.522,6.061,-39.454,14.137,8.47…	GKWKRISWDEALSEIADSIIDAIQENGPESVIHASTPSQGGFMAGITLGPLIQNLGALNTDVQGEINDFAPGLYITFGKFNPVSSVDDWFQSELIFIWHRNPVYTAIPWYHFVAEARYKGAEVVTVAPDFNASAVHADYHATVRPGTDAALALAMCKTIIDEGLYDASFVKEQTDLALLVRLDNHRFLRARDVQDGGREDQFYFYDSNTRQLVEAPRGPLTLGKLDPALEGTFQAKLKDGTGVEVTPVFALLRRRLEDYTPEKASQICGTNPEVIRLLARKTASKKTNMLTGWNAGKYYHGDLMERAMCLLIALTGNWGKKGTGIRSWTVGMFDGQFIFSEKTKAGPEETKRILQMRDQMVEALKMQDPTMTEELAAVELARTMSGLESTVPPVFMWYY…	412755	marine sediment metagenome
job.pdb	AF-A0A3M0ZIC9-F1-model_v4 Twin-arginine translocation signal domain-containing protein	23.400	418	233	12	2	377	275	647	1.000	2.419E-17	462	400	1011	PTANKADEVIILRPGTDAAFFLGVARELIEKGLYDRAAVIERTDLPLLVRLDTGERLDARDVIPGYELAALTNYVTLKPDAEIKGNPPPPPFTAGGQVVPTELRDAWGDFVWWDRATGRPRPVSRDEVGARF-DGDPALLGEFEVELVDGSTVPVRPAFDLLKQYLDESFDLRTASEVCRVPPQAIQSIARQLAANKRETLLAAGMGPNHYFQNDLFGRVQFLVAALTDNIGHLGGNVGSY---------------AGNYRGSVFQAMGQWIAE-----DP--------FAIEPDLTK-----PATVKRYYKAESAHYWNYGER----PLRAVAKDDEGDLTKGEVLTGKSHMPT----PTKLIWFGNSNSLLGNAKWSFDVVKNTLPRQDAVFCNEWH…	PSTMHADLYVPVDFGADAALALGMAHVMISEGLVNEEFVKEQTDLPLLVRTDTRKYLRGPEL--------------------------------EGEGVRED------QLYVLDARTGKPARAPLDTL--RWQGIDPKLDARAEVKLANGETVEVRTVFSLLRERIERDYTPEKASKLCGTAPGVIRRLARLVATK--KTMIILGWNSAKYYHGDLIERAQSLVLALSGNWGRSGTGSAGWNESGHASHISMAREKHGDEEFERITKNHWNFIKLLRQRDPTLTDEQAAIESERIIGRLTSMVPPAFYWYHHAGYREVWNKKEWGDPTMKRSFDEYVEEAKKKGWW---EGLMRPGPDKPPQVLIGIAGSTLRRTRGGLNRLLKHLWPKLKLVVCVDPR…	40.120,-27.323,-43.160,42.204,-29.801,-41.028,41.622,-31.868,-38.601,40.449,-33.981,-35.571,43.045,-35.687,-33.460,42.246,-39.350,-32.594,40.774,-40.476,-29.278,42.145,-44.020,-28.673,39.123,-46.064,-27.533,39.919,-49.415,-25.828,38.375,-51.905,-28.291,37.665,-55.035,-26.212,35.894,-57.397,-28.627,32.784,-59.315,-27.455,34.905,-62.467,-28.142,37.628,-61.409,-25.637,34.995,-60.696,-22.945,33.522,-…	MKGPGEMTGLNITRREFLKTSAVTVVGLTLSRLAPLRAEAAPAVEPPKPYENWQKLMAEKWTWDSRHRVTHCVDCYPGNCSWTVYVKDGMVIREEQTGHYPQLNPEMPDMNPRGCQKGASFGNVMYAKERIKYPLIRVGERGQGKWRRATWDEALTMVADAIIDAQQNVGPESCIMEMGPGNIGIFQAEAASRFAMSQGMTTLDVDGLINDFNVGQYITFGKFQQASSVDDWFNADVILIWHKNPIYTRIPSYHFISEARYRGATVVTIAPDASPSTMHADLYVPVDFGADAALALGMAHVMISEGLVNEEFVKEQTDLPLLVRTDTRKYLRGPELEGEGVREDQLYVLDARTGKPARAPLDTLRWQGIDPKLDARAEVKLANGETVEVRTVFSLLRER…	2080303	Candidatus Dadabacteria bacterium
job.pdb	AF-A0A521X4L6-F1-model_v4 Twin-arginine translocation signal domain-containing protein	22.400	427	235	12	1	377	288	668	1.000	3.248E-17	461	400	990	MPTANKADEVIILRPGTDAAFFLGVARELIEKGLYDRAAVIERTDLPLLVRLDTGERLDARDVIPGYELAALTNYVTLKPDAEIKGNPPPPPFTAGGQVVPTELRDAWGD-FVWWDRATGRPRPVSRD--EVGARFDGDPALLGEFEVELVDGSTVPVRPAFDLLKQYLDESFDLRTASEVCRVPPQAIQSIARQLAANKRETLLAAGMGPNHYFQNDLFGRVQFLVAALTDNIGHLGGNVGSYAG-------------NYRGSV-FQAMGQWIAEDPFAIEPDLTK---------------------------PATVKRYYKAESAHYWNY----GERPLRAVAKDDEGDLTKG--EVLTGKSHMPTPTKLIWFGNSNSLLGNAKWSFDVVKNTLPRQ…	NASTIHADLYVPVQIGTDAALALAVAKIIIDDNRYNASFVKEQTDLPLLVRTDNSRYLRQTDIEGKGR----------------------------------------EDQLYFWDAVTGALAKAPRNTLKLG---KVDPALEGTFSATLADGSSVEVRPAFAALRDTL-KDYTEERAAELCGATPNTIRRLADMIA-NAKRVHVLQGFNTPKYYHGDLIERSMALVLALTGNFGRPGTGLRGHNSSQLVMANGVKGKLGFEGFMEIAANQLDIEEEAKKHDPDLTEEMLAVEVERQEARHSALSPHQMSGLLIPPHFYWYWHGGYKESWNNAAWSDTGMKRTFDEYFNEAIDKGWWDDLIQPA-KDQIPRVFIESCGNALRRTRGGGKLLLDNAWPNY…	-26.033,-39.991,31.682,-29.602,-39.637,31.352,-33.270,-39.474,31.692,-35.604,-38.110,28.983,-39.020,-36.610,29.803,-41.190,-34.902,27.194,-43.897,-32.666,28.644,-46.130,-30.603,26.345,-46.477,-26.995,27.483,-49.794,-25.526,26.395,-49.037,-21.861,25.776,-52.416,-20.197,25.297,-52.048,-16.799,23.669,-55.323,-14.953,24.124,-55.739,-12.405,21.341,-58.524,-9.797,21.651,-61.224,-10.716,19.098,-63.138,-…	MPAVRRYRTTAGLLNASGIVVNSRITRRTFLKGSGAMVAGLGLSRLVPLPHFDRIASTAARTYSTFEDLYRQKWTWDKVTWGTHLVDCYPGSCSWRVYTKDGLVFREEQGAQYPVVEKGVPDMNPRGCQKGCSFSEVMYGDERIKYPMRRTGERGEGKWERVSWDDALTQVADGIIDAIQEQGPESVMLDFGTGEGGTIHGSIPAWRLVRLLGGTVFDNNALTSDFNVGLYETFGKFQFCSSIDDWYHADLILMWHMNPLFTRIPSAHYITEARYNGTKVVSIAPDYNASTIHADLYVPVQIGTDAALALAVAKIIIDDNRYNASFVKEQTDLPLLVRTDNSRYLRQTDIEGKGREDQLYFWDAVTGALAKAPRNTLKLGKVDPALEGTFSATLADGSS…	2026734	Dehalococcoidia bacterium
job.pdb	AF-A0A383BTG8-F1-model_v4 Molybdopterin domain-containing protein	29.200	260	148	7	23	267	2	240	1.000	4.296E-14	460	400	244	LGVARELIEKGLYDRAAVIERTDLPLLVRLDTGERLDARDVIPGYELAALTNYVTLKPDAEIKGNPPPPPFTAGGQVVPTELRDAWGDFVWWDRATGRPRPVSRDEVGARFD------GDPALLGEFEVELVDGSTVPVRPAFDLLKQYLDESFDLRTASEVCRVPPQAIQSIARQLAANKRETLLAAGMGPNHYFQNDLFGRVQFLVAALTDNIGHLGGNVGSYAGNYRGSVFQA-------MGQWIAEDPFA--IEPD	LGISKIIIDKSWHDEKFLKEFTDFPLLIRKDTLKRLKPEDFIKDYKN---------------QLAKDGPSYTIHG--LKKKDYDKIGDFTVFDKTSNSVKSLTRDDVG---DLLTKKKIDPELDWNGTVEDVNGNEIEVCTIFWAYKYIHLKDYDLDTVVAITHSNKELIKQLAKDFATIK-PATIHIGEGLNHWFHAVENNRACYLPIILTGNIGKKGAGCHTWAGNYKAGLFQGSKEVGPGFKGWVAEDPFAPNLNPK	6.382,-4.602,-13.240,2.929,-5.898,-12.143,4.067,-9.415,-13.151,7.248,-8.867,-11.082,5.110,-7.780,-8.082,2.966,-10.918,-8.596,6.095,-13.133,-8.451,7.212,-11.302,-5.265,3.768,-11.797,-3.627,3.273,-15.431,-4.782,6.761,-16.378,-3.489,6.344,-14.459,-0.180,9.418,-12.354,-1.061,7.828,-9.152,0.320,8.890,-7.268,3.485,5.790,-8.005,5.615,6.931,-5.715,8.463,7.418,-2.789,6.072,4.025,-3.437,4.425,2.173,-3.578,…	LLGISKIIIDKSWHDEKFLKEFTDFPLLIRKDTLKRLKPEDFIKDYKNQLAKDGPSYTIHGLKKKDYDKIGDFTVFDKTSNSVKSLTRDDVGDLLTKKKIDPELDWNGTVEDVNGNEIEVCTIFWAYKYIHLKDYDLDTVVAITHSNKELIKQLAKDFATIKPATIHIGEGLNHWFHAVENNRACYLPIILTGNIGKKGAGCHTWAGNYKAGLFQGSKEVGPGFKGWVAEDPFAPNLNPKAKAK	408172	marine metagenome
job.pdb	AF-A0A1G0M5N8-F1-model_v4 4Fe-4S Mo/W bis-MGD-type domain-containing protein	25.100	418	217	12	1	378	279	640	1.000	1.259E-16	459	400	815	MPTANKADEVIILRPGTDAAFFLGVARELIEKGLYDRAAVIERTDLPLLVRLDTGERLDARDVIPGYELAALTNYVTLKPDAEIKGNPPPPPFTAGGQVVPTELRDAWGDFVWWDRATGRPRPVSRDEVGA------RFDGDPALLGEFEVELVDGSTVPVRPAFDLLKQYLDESFDLRTASEVCRVPPQAIQSIARQLAANKRETLLAAGMGPNHYFQNDLFGRVQFLVAALTDNIGHLGGNVGS----------------YAGNYRGSVFQAMGQWIAEDPFAIEPDLTKPATVKRYYKAES---------AHYW--------NYGERPL-RAVAKDDEGDLTKGEVLTGKSHMPTPTKLIWFGNSNSLLGNAKWSFDVVKNTLPRQDAVFCNEWHW…	NQSAIHTDLWMSPRPGTDAAIALAACHVVIEEGLYQADYVREQTDLPFLVRADTRRFLRESDVVEGGR--ED-------------------------------------RFALWDEARTALVWAPGTEGSATRTLALPAGVRPALEARVEVRLASGRTVPVRTVFSLLRDHLDR-FTPDHAAKITGVSPAVIRRFARDFA-RARSAMIIAQFGACKNYHSDLIQRAQILLASLTGNLGRAGGGWHSGAYLTLDGLGLVGMQDQLGIPHLLWTAARSFL---DPKAV-----------RREFDAMFIAGTLFHAVHGGLAEVQAAAAYGDPALPEGALPHIEEALAKGHFPVSPPPGGEPPEVIVSVFGNVLRHS-KMGTRVRDTLFARARLVVDVTVRM…	0.166,-75.699,-66.790,1.241,-76.897,-64.026,4.397,-75.778,-62.136,5.342,-77.506,-58.841,6.429,-75.611,-55.738,9.504,-77.671,-54.797,9.193,-78.517,-51.091,12.522,-77.462,-49.516,14.032,-80.524,-47.827,14.690,-80.265,-44.062,18.406,-80.225,-45.049,18.011,-77.240,-47.434,15.892,-75.393,-44.823,18.595,-75.987,-42.161,21.362,-74.899,-44.590,19.435,-71.708,-45.516,18.677,-71.008,-41.810,22.358,-71.527,…	MGGRVAALSRREFLQASATTALALSLERLTWIAPPAAAEPVPGGAPHGAAAMPSYRDWEDVYRSRWAWDRIARGTHTNANCVAACAWNLYVRDGIVWHEEQAAPYVASNASVPDWNPRGCQKGACYSDLSVSPSRLRYPLRRVGPRGSGRWRRISWEEALGEVADTLVDVLARRGGEGVVCELGGNIDYGPSTAAAFRFFGQIGAPITDVAAQTGDLPVGGTITLGLPFTGGSSDDWFRSDYLVLWAFNPAVTRIPDAHYLNEARYRGARVVSIAPDYNQSAIHTDLWMSPRPGTDAAIALAACHVVIEEGLYQADYVREQTDLPFLVRADTRRFLRESDVVEGGREDRFALWDEARTALVWAPGTEGSATRTLALPAGVRPALEARVEVRLASGRTVP…	1798311	Gemmatimonadetes bacterium RBG_16_66_8
job.pdb	AF-A0A327KXH4-F1-model_v4 4Fe-4S Mo/W bis-MGD-type domain-containing protein	27.200	382	193	12	2	377	258	560	1.000	2.017E-16	459	400	847	PTANKADEVIILRPGTDAAFFLGVARELIEKGLYDRAAVIERTDLPLLVRLDTGERLDARDVIPGYELAALTNYVTLKPDAEIKGNPPPPPFTAGGQVVPTELRDAWGD---FVWWDRATGRPRPVSRDEVGARFDGDPALLGEFEVELVDGSTVPVRPAFDLLKQYLDESFDLRTASEVCRVPPQAIQSIARQLAANKRETLLAAGMGPNHYFQNDLFGRVQFLVAALTDNIGHLGGNVGSYAGNY--RGSVFQAMGQWIAEDPFAIEPDLTKPATVKRYYKAESAHYWNYGERPLRAVAKDDEGDLTKGEVLTGKS-HMPTPTKLIWFGNSNSLLGNAKWSFDVVKNTLPRQDAVFCNEWHWTSSCEYADLVFPADSWAE	PTASWVDEWVRVRQGTDGALALGLCHVVVKRGMVDEAHLRRTTSGPLLVRDDTAKYLKASDVA------------------------------------------TDGDPKVFMVWDPAQRRAVPDT------YFSDAPALTGSFDVMLKDGKTVRCTTGQSLFLKTLDD-YDPKTVSEITGVPAETIERLAVEYAS-AKPASIWAGTGINHWYHGDLIGRSVIALAMLTGNIGRNGGGVSPWAGQYLMR---LNPTDYFFPKK----SPD--KP-------------------DRYAAVPLDTAYVVNGPTETMANKEKLWRQIRCIWAAGGN-LLGEASDQSNLMRKVLPQIELIVSPEIEMSTTAQLADIILPVVSWYE	-60.318,28.162,3.797,-60.198,24.352,4.248,-62.739,23.020,1.702,-64.185,19.986,3.529,-65.105,16.838,1.521,-68.690,18.003,2.246,-68.051,21.443,0.662,-66.392,19.809,-2.380,-69.445,17.515,-2.814,-71.767,20.530,-2.352,-69.766,22.527,-4.959,-69.562,19.559,-7.409,-73.341,18.981,-7.120,-73.866,22.708,-7.826,-71.556,22.533,-10.905,-73.258,19.370,-12.285,-76.645,21.157,-12.148,-75.398,24.057,-14.333,-73.86…	MTTSRRDFVKGSLAALAATPLTSFALTRPALAALNVRTDRPWEEEFRNQVRGETIVRTVNLPNCTGSCGWNVVVKDGVVTRVEPPLDYPDDAYNPRGCMKGQTYHRRVYSPGRIKYPMKRVGARGAGQWKRISWDEAFDFVASEIKRISEKYGANTVWVYPPVPATGLVKQGAGFRFAAVNGFGLGTFYNWYGDLPIAHPMTWNVQTEEHEFKDVLDTNYAIIWGSDVVQTRMPDAHFFADARAKGVKLVYISPYFDPTASWVDEWVRVRQGTDGALALGLCHVVVKRGMVDEAHLRRTTSGPLLVRDDTAKYLKASDVATDGDPKVFMVWDPAQRRAVPDTYFSDAPALTGSFDVMLKDGKTVRCTTGQSLFLKTLDDYDPKTVSEITGVPAETIERL…	29409	Rhodoplanes roseus
job.pdb	AF-A0A6N6S4T5-F1-model_v4 Molybdopterin-dependent oxidoreductase	25.000	379	194	13	27	378	2	317	1.000	5.547E-18	457	400	372	RELIEKGLYDRAAVIERTDLPLLVRLDTGERLDARDVIPGYELAALTNYVTLKPDAEIKGNPPPPPFTAGGQVVPTELRDAWGD-FVWWDRATGRPRPV--------SRDEVGARFDGDPALLGEFEVELVDGSTVPVRPAFDLLKQYLDESFDLRTASEVCRVPPQAIQSIARQLAANKRETLLAAGMGPNHYFQNDLFGRVQFLVAALTDNIGHLGGNVGSY-----AGNYRGSVFQAMGQWIAEDPF-----------AIEPDL--TKPATVKRYYKAESAHYWNYGERPLRAVAKDDEGDLTKGEVLTGKSHMPTPTKLIWFGNSNSLLGNAKWSFDVVKNTLPRQDAVFCNEWHWTSSCEYADLVFPADSWAEF	NFIISKGLYDEAYIKQYTDMPMLIRMDNKKFLRESDMILNGS----------------------------------------PEKFYFWDQNTGRPVLAPGTQGFLGSQDWTLNLGTINPALAGVFTAQTISG-QIHVTPVFSLLKQKI-AAYDPVTVSGITGVEGCLVEQIAREFASTK-PARIIGGAGANHYYHNDLTNRSHILLAALTGNVGIPGGGFDHYVGQEKIWCEEGTFDLASPLGRTKQRYQPTTLWTFIHSHITSDVDNLWPRPVIDYIRESVHNGW----MPLYP-----EGTLDSG----------KSPKILFVWGANFLN-QAKGFESLLANLWPKLDLIVDIDYRVNTTGLYADIILPAASMFEK	-15.151,-11.516,11.820,-18.962,-11.517,12.433,-18.909,-14.975,14.064,-15.859,-14.153,16.259,-17.420,-10.858,17.477,-20.941,-12.304,17.987,-19.539,-15.163,20.129,-17.115,-12.966,22.152,-14.123,-14.944,20.794,-11.993,-11.791,20.288,-8.983,-10.528,22.287,-10.505,-7.464,24.001,-7.201,-6.356,25.601,-5.359,-6.520,22.267,-8.177,-4.660,20.459,-8.313,-1.837,23.059,-4.530,-1.274,22.975,-3.316,-1.958,19.425…	ANFIISKGLYDEAYIKQYTDMPMLIRMDNKKFLRESDMILNGSPEKFYFWDQNTGRPVLAPGTQGFLGSQDWTLNLGTINPALAGVFTAQTISGQIHVTPVFSLLKQKIAAYDPVTVSGITGVEGCLVEQIAREFASTKPARIIGGAGANHYYHNDLTNRSHILLAALTGNVGIPGGGFDHYVGQEKIWCEEGTFDLASPLGRTKQRYQPTTLWTFIHSHITSDVDNLWPRPVIDYIRESVHNGWMPLYPEGTLDSGKSPKILFVWGANFLNQAKGFESLLANLWPKLDLIVDIDYRVNTTGLYADIILPAASMFEKWDLSTADLHSYINPFTPVIEPQMESKTDWQIWQALAMALQETKFSFTDTLLDGTK	2172549	Candidatus Brocadia sp.
job.pdb	AF-A0A0F8XU03-F1-model_v4 Molybdopterin domain-containing protein	27.700	321	157	9	1	296	49	319	1.000	4.602E-16	456	400	369	MPTANKADEVIILRPGTDAAFFLGVARELIEKGLYDRAAVIERTDLPLLVRLDTGERLDARDVIPGYELAALTNYVTLKPDAEIKGNPPPPPFTAGGQVVPTELRDAWGDFVWWDRATGRPRPVSRDEVGARFDGDPAL-----LGEFEVELVDGSTVPVRPAFDLLKQYLDESFDLRTASEVCRVPPQAIQSIARQLAANKRETLLAAGMGPNHYFQNDLFGRVQFLVAALTDNIGHLGGNVGSYAGNYRG--------------------SVFQAMGQWIAEDPFAIEPDLTKPATVKRYYKAESAHYWNYGERPLRAV	SPSHVHTDYYVPIRPGTDAALGLGMAQVIIEEGLYEVPFVKEQTDLPLLVRLDNRRFLRQSDIEDGGR------------DD---------------------------QFYYWDTAAGRIEPAPLTTL-APGNVDPALEIEAGRGAYSVELQDGRRVNVVPVFELLKERLAD-YTPEKASEMCGVNPEVIRTLARKIACKR--GTIWCGGSSLKYYHADLMVRSYLLVLGLTGNWGRKGTGPLEWSSSGFDGPFIYAAKQKEGLEETRRILQMREAMHQMIKNE------DPTRTDE-MAHIEMMARMSSQAGMLVPPAF	15.524,6.713,0.234,16.829,3.125,-0.031,19.585,2.423,-2.633,20.204,-0.719,-4.737,22.945,-1.892,-2.301,20.292,-2.125,0.462,19.351,-5.438,-1.230,22.536,-6.841,0.411,20.757,-6.445,3.784,17.699,-8.513,2.701,17.039,-12.168,3.700,14.514,-12.445,0.856,14.303,-10.545,-2.457,11.086,-11.029,-4.469,10.999,-9.658,-8.037,7.566,-9.144,-9.637,6.645,-7.319,-12.876,10.392,-6.789,-13.566,13.461,-8.327,-15.271,16.39…	ASSIDDMFHAEFIMYALINPVYTMIAGYHFTAEARYKGADVILVAPDCSPSHVHTDYYVPIRPGTDAALGLGMAQVIIEEGLYEVPFVKEQTDLPLLVRLDNRRFLRQSDIEDGGRDDQFYYWDTAAGRIEPAPLTTLAPGNVDPALEIEAGRGAYSVELQDGRRVNVVPVFELLKERLADYTPEKASEMCGVNPEVIRTLARKIACKRGTIWCGGSSLKYYHADLMVRSYLLVLGLTGNWGRKGTGPLEWSSSGFDGPFIYAAKQKEGLEETRRILQMREAMHQMIKNEDPTRTDEMAHIEMMARMSSQAGMLVPPAFLWYYHCGYRDNWNRKEWNDPTMQRTFDEYFEESSNKGWWQGMDRPGPDTL	412755	marine sediment metagenome
job.pdb	AF-A0A7C3YXK2-F1-model_v4 Dimethylsulfide dehydrogenase	25.100	235	135	4	4	238	223	416	1.000	4.031E-13	456	400	469	ANKADEVIILRPGTDAAFFLGVARELIEKGLYDRAAVIERTDLPLLVRLDTGERLDARDVIPGYELAALTNYVTLKPDAEIKGNPPPPPFTAGGQVVPTELRDAWGDFVWWDRATGRPRPVSRDEVGARFDGDPALLGEFEVELVDGSTVPVRPAFDLLKQYLDESFDLRTASEVCRVPPQAIQSIARQLAANKRETLLAAGMGPNHYFQNDLFGRVQFLVAALTDNIGHLGGNV	ASRSRKWLPIRPGTDSALAMGLLHVLLQEGLFDEGFVRKWTNAPHLVRLDERRLLRASEVIEGAS---------------------------------VE------NFVAFDEKRRKPLVWDVREQRFQEDIEPKLSGFIRLRTKDGSEVECRTVWDLFREEVEE-YTPSHVSTITWVPEKDIVEAARIFG-KERPASIHWGVPIDMTPNVTPLCHAIACLWALTGNLDVPGGNV	11.603,-18.760,-44.235,8.673,-19.333,-41.843,7.367,-16.961,-39.157,8.089,-18.255,-35.618,5.705,-17.313,-32.777,7.427,-17.164,-29.355,5.130,-17.190,-26.300,6.862,-15.207,-23.517,6.510,-12.380,-20.961,7.660,-8.791,-21.547,8.261,-5.846,-19.298,7.427,-2.726,-21.312,10.550,-1.153,-22.870,12.528,0.856,-20.278,12.520,1.139,-16.457,9.334,1.151,-14.413,6.996,-1.493,-15.909,5.361,-3.664,-13.207,3.445,-6.23…	MGERIVRTTVWSAGPGCHGGCGVLVHVRDGKIVKIEGDRDHPWNQGRLCARALSVRRYVEHEKRLRRPLRRVGQRGKGEWEQVSWEEAFDLVEERLKHIRDRFGPESVVFAMGTGRDIAPWLCMLAYAFGSPNVVFALSGIACYSPRIAALDTVQGDYCVFDAAQWFPKRYDDPEYRVPKCMIVWGYNIHATCPDNLFGHWIVDLMKRGTELITVDPRFTWFASRSRKWLPIRPGTDSALAMGLLHVLLQEGLFDEGFVRKWTNAPHLVRLDERRLLRASEVIEGASVENFVAFDEKRRKPLVWDVREQRFQEDIEPKLSGFIRLRTKDGSEVECRTVWDLFREEVEEYTPSHVSTITWVPEKDIVEAARIFGKERPASIHWGVPIDMTPNVTPLCHAI…	2026735	Deltaproteobacteria bacterium
job.pdb	AF-O30061-F1-model_v4 Molybdopterin oxidoreductase, molybdopterin binding subunit	24.800	410	188	15	2	377	244	567	1.000	2.027E-17	456	400	896	PTANKADEVIILRPGTDAAFFLGVARELIEKGLYDRAAVIERTDLPLLVRLDTGERLDARDVIPGYELAALTNYVTLKPDAEIKGNPPPPPFTAGGQVVPTELRDAW---------GDFVWWDRATGRPRPVSRDEVGARFDGDPALLGEFEVELVDGSTVPVRPAFDLLKQYLDESFDLRTASEVCRVP-------PQAIQSIARQLAANKRETLLAAGMGPNHYFQNDLFGRVQFLVAALTDNIGHLGGNVGSYAGNY-----RGSVF--QA-------MGQWIAEDPFAIEPDLTKPATVKRYYKAESAHYWNYGERPLRAVAKDDEGDLTKGEVLTGKSHMPTPTKLIWFGNSNS----LLGNAKWSFDVVKNTLPRQDAVFCNEWHWTSSCEYA…	PTAAKADEWVQINPSTDSAFALAIAREIIENRLYDEEFIKTYTDMPLLVRMDTQKRLMAKEV--------------------------------------KELEEIAGKLNVPEYRDVFVVYDVNEG-FKPVNPETL--ERDFEPAIEGEFEVELVDGKRVKVKPVFQLLKEEV-QKYTPEKVAEIITPPNRNKGEYVDMIKRLAFEMATVK-PLHIIYGASNYQWYHGDLKGRALALIVALTGNLGKSGAGISTYAGQFKIRWPLGAWWSFKGRKNKWVTYLLWMNKE------------------YRQSEEFKKYNRET---------------------PYPKNDVKAFLFGWNNPFDQHNMANRM--IEYAENG--DLELIVAIDFQMTTSCKWA…	51.789,-57.806,18.964,52.029,-54.134,20.062,52.745,-52.198,16.823,54.703,-49.039,17.722,53.929,-45.636,16.105,57.325,-46.001,14.338,56.342,-49.352,12.751,53.077,-47.853,11.395,54.986,-44.980,9.694,57.392,-47.481,8.075,54.414,-49.511,6.747,52.786,-46.303,5.383,56.028,-45.209,3.649,56.368,-48.583,1.854,52.733,-48.491,0.597,53.208,-44.987,-0.905,56.073,-46.155,-3.183,54.270,-49.126,-4.845,51.140,-47…	MKVSRRDFIKLSAATAFASGLGLGYFQKSRGVQQNAGEIKTVRSVCSPNCTGACGFDALVYNGRIETLTQAADYPEPEYNPRGCLRGQSMMNLIYGPDRLKRPLIRVGKRGEGKFKAVSWDEALDYVADRLADIMKRHGPESVAISIQVPGTGYVHKGAMMRLASMFGWSALHGYTMNGDLPAFWSQTFGVQTEEFESLEWTNSKYIAIFGSNIMVTRLPDAKFVNIAAERGAKVVVVDPNFSPTAAKADEWVQINPSTDSAFALAIAREIIENRLYDEEFIKTYTDMPLLVRMDTQKRLMAKEVKELEEIAGKLNVPEYRDVFVVYDVNEGFKPVNPETLERDFEPAIEGEFEVELVDGKRVKVKPVFQLLKEEVQKYTPEKVAEIITPPNRNKGEYV…	224325	Archaeoglobus fulgidus DSM 4304
job.pdb	AF-Q93PD2-F1-model_v4 Ethylbenzene dehydrogenase subunit A	25.400	425	214	19	2	377	287	657	1.000	5.204E-17	456	400	974	PTANKADEVIILRPGTDAAFFLGVARELIEKGLYDRAAVIERTDLPLLVRLDTGERLDARDVIPGYELAALTNYVTLKPDAEIKGNPPPPPFTAGGQVVPTELRDAWGDFVWWDRATGRPRPVSRDEVGARFDGDPALLGEFEVELVDGSTVPVRPAFDLLKQYLDESFDLRTASEVCRVPPQAIQSIARQLAANKRETLLAAGMGPNHYFQNDLFGRVQFLVAALTDNIGHLGGNVGSYAGNY----------------RG--SVFQAMGQWIAEDPFAIEPDLTKP---ATVKR-----------------YYKAESAHYW-NYGERPLRAVAKD------DEGDLTKGEVLTGKSHM-PTP--T-KLIWFGNSNSLLGNAKWSFDVVKNTLPRQDA…	PTTPAADLHVPVRVGSDAAFWLGLSQVMIDEKLFDRQFVCEQTDLPLLVRMDTGKFLSAEDV-DGGE--AK-------------------------------------QFYFFDEKAGSVRKASRATL--KLDFMPALEGTFSARLKNGKTIQVRTVFEGLREHL-KDYTPEKASAKCGVPVSLIRELGRKVAKK--RTCSYIGFSSAKSYHGDLMERSLFLAMALSGNWGKPG--TGAFAWAYSDDNMVYLGVMSKPTAQGGMDELHQMAEGFNKR--TLEADPTSTDEMGNIEFMKVLTSAVGLVPPAMWLYYHVGYDQLWNNKAWTDP--ALKKSFGAYLDE---AKEKGWWTNDHIRPAPDKTPQVYMLLSQNPMRRKRSGAKMFPDVLFPKLKM…	-6.245,-69.594,29.525,-3.215,-70.610,30.788,0.020,-71.283,30.107,3.155,-70.817,31.334,5.701,-69.425,33.305,8.761,-68.707,34.572,10.877,-66.744,36.689,13.030,-64.708,38.242,15.385,-62.905,40.546,18.404,-60.768,41.285,20.962,-60.676,43.223,24.517,-60.164,44.199,27.807,-60.831,44.751,31.548,-60.412,44.396,34.498,-61.178,43.439,37.538,-61.736,41.293,39.787,-63.902,39.452,42.166,-62.349,37.262,42.148,…	MTRDEMISVEPEAAELQDQDRRDFLKRSGAAVLSLSLSSLATGVVPGFLKDAQAGTKAPGYASWEDIYRKEWKWDKVNWGSHLNICWPQGSCKFYVYVRNGIVWREEQAAQTPACNVDYVDYNPLGCQKGSAFNNNLYGDERVKYPLKRVGKRGEGKWKRVSWDEAAGDIADSIIDSFEAQGSDGFILDAPHVHAGSIAWGAGFRMTYLMDGVSPDINVDIGDTYMGAFHTFGKMHMGYSADNLLDAELIFMTCSNWSYTYPSSYHFLSEARYKGAEVVVIAPDFNPTTPAADLHVPVRVGSDAAFWLGLSQVMIDEKLFDRQFVCEQTDLPLLVRMDTGKFLSAEDVDGGEAKQFYFFDEKAGSVRKASRATLKLDFMPALEGTFSARLKNGKTIQVR…	166498	Azoarcus sp. EB1
job.pdb	AF-A0A521WF15-F1-model_v4 Ethylbenzene dehydrogenase	23.600	435	208	15	2	377	237	606	1.000	1.699E-17	454	400	925	PTANKADEVIILRPGTDAAFFLGVARELIEKGLYDRAAVIERTDLPLLVRLDTGERLDARDVIPGYELAALTNYVTLKPDAEIKGNPPPPPFTAGGQVVPTELRDAWGD-FVWWDRATGRPRPVSRDEVGARFDGDPALLGEFEVELVDGSTVPVRPAFDLLKQYLDESFDLRTASEVCRVPPQAIQSIARQLAANKRETLLAAGMGPNHYFQNDLFGRVQFLVAALTDNIGHLGGNVGSYA-----GNYRGSV-----------FQAMGQWIAEDPFAIEPDLTKPATVKRYYKAES---------------------------AHYWNY----GERPLRAVAKDDEGDLTKGEVLTGKSHM-PT---PTKLIWFGNSNSLLG-------NAKWSFDV…	PSSIHADVYAGVRPGTDAALALSMARVIIDEGLMDEAFVRSQTDLPLLVRSDNGRFLRGADVEEGGR----------------------------------------ADQFYTWSKASGSVTPASRELLS--ADADAALEGAYTATLLGGERVEVRPVFALLRERLAD-YSPEAASAVCGVHADVIRQLARKAAAGR--TSVLLGFNSAKYYHGDLMERAMCLVLALTGNWGKKGTGIGVAVTGMFDGGFLFSMKPVPGREIFRGILGMRANVL---------KGMMANDPGLTEAAAAIALQQGGAGSGHGTVPAFLWYHHTALAERWAHDEWSDPSMKKPLGEYIDEASEKG---WWRGLQRPAKEHRPRMVFEIGTNWSRRMRGGRAAYA------…	49.539,-44.499,-48.319,48.574,-42.542,-45.861,46.594,-40.788,-43.125,43.526,-42.250,-41.480,43.691,-40.373,-38.148,42.829,-42.891,-35.394,39.535,-41.989,-33.902,40.842,-41.381,-30.381,38.830,-43.609,-28.021,35.763,-41.703,-26.791,36.493,-41.740,-23.059,33.081,-42.812,-21.751,32.827,-40.007,-19.163,31.517,-42.061,-16.193,27.813,-41.441,-15.675,28.661,-39.716,-12.347,31.220,-37.327,-13.923,28.495,-…	MEGGTPMTTDTIVPTEERYREAIGWDASKHVTHCVNCSPGNCPFRAYIRDGRVVREEQSGTLPVVEPGVPDANPMGCQKGAAWSRTLDAPTRIPYPMRRKGARGGGDWERISWDEALTQIADAMIDTIEESGPEAIVHAGTAGEGGLTAGFLFEKMMNRIGGTTTDTNGDIGDFSAGLYETFGNAAACSSFDDWFHADLLLIWHRNPVYTAIPHYHYIAEARYRGAEVVTIAPDYSPSSIHADVYAGVRPGTDAALALSMARVIIDEGLMDEAFVRSQTDLPLLVRSDNGRFLRGADVEEGGRADQFYTWSKASGSVTPASRELLSADADAALEGAYTATLLGGERVEVRPVFALLRERLADYSPEAASAVCGVHADVIRQLARKAAAGRTSVLLGFNS…	2026734	Dehalococcoidia bacterium
job.pdb	AF-A0A3M0ZAK0-F1-model_v4 Ethylbenzene dehydrogenase	24.600	422	221	16	2	379	245	613	1.000	5.204E-17	452	400	700	PTANKADEVIILRPGTDAAFFLGVARELIEKGLYDRAAVIERTDLPLLVRLDTGERLDARDVIPGYELAALTNYVTLKPDAEIKGNPPPPPFTAGGQVVPTELRDAWGD---FVWWDRATGRPRPVSRDE---VGARFDGDPALLGEFEVELVDGSTVPVRPAFDLLKQYLDESFDLRTASEVCRVPPQAIQSIARQLAANKRETLLAAGMGPNHYFQNDLFGRVQFLVAALTDNIGHLGGNVGSY--AGNYRGSVF-----------QAMGQWIAEDPFA----IEPDLTKPATVKRYYKAES-----AHYW-------NYGER-------PLRAVAKDDEGDLTKGEVLTGKSHMPTPTKLIWFGNSNSLLG--NAKWSFDVVKNTLPRQDAVFCNE…	PSSIHSDLWIPVKPGCDAALALAVARILIDEGRFDRGFIVEQTDLPLLVREDTGRLLRKSDFEDG------------------------------------------GDDEIFYWFDRRKGTVAEVPRTDLRLGGA----DPALEGSYEVETRAG-KVTVRPVFERLRERL-KQYTPERASKICGTPPRLIRELADRMASAK-AATNVTTSNFSKYYHGNLIERSQALLFALCGHIGKKGGGFVAFPFLTNDGFDEFAISRTGLLDTAKLWANILPKRTLLGWKGYTDEMTTYELSRDSYRDGLIFTCGVLFWAVHGGLLEYSGRTHEWDPYLKRSLKEYLDESLEKGWQYVRP-APGKDPRMMFTLGSNILRRIRAYPLLL---KHLWPKLTRIAVLD…	33.250,-10.552,-33.685,31.862,-14.030,-33.736,28.630,-14.295,-35.760,26.619,-17.242,-34.506,23.559,-16.791,-36.734,20.089,-17.305,-35.289,19.148,-20.578,-36.968,15.415,-20.062,-37.480,14.101,-23.555,-36.734,11.868,-23.723,-39.821,10.727,-27.257,-39.237,8.315,-27.734,-42.160,4.773,-27.911,-40.690,4.238,-31.558,-39.953,1.628,-32.924,-42.387,-1.419,-33.200,-40.065,-2.196,-36.832,-39.400,-5.326,-37.6…	MSAEGAAAHTSAPAVPAPYGDWRDVYRQKWTWDRIAKSSHFTNCWYQSHCAWNVYVKDGLVWREEQVAGYPQTRPEVPDFNPRGCQKGACYSERMYDPARVTYPLKRVGPRGSGKWRRVRWDEALDDLAGEFVRVVTEEGPDRVFWDNGPLFTFGAMAAAQARFSYLAGTVSLDMNTEIGDGHRGAGETFGKIVFERSADDYFYSDLILIWGANPMATQIPNAHFMYEARYNGTQVVTIAPDYSPSSIHSDLWIPVKPGCDAALALAVARILIDEGRFDRGFIVEQTDLPLLVREDTGRLLRKSDFEDGGDDEIFYWFDRRKGTVAEVPRTDLRLGGADPALEGSYEVETRAGKVTVRPVFERLRERLKQYTPERASKICGTPPRLIRELADRMASAKA…	2080303	Candidatus Dadabacteria bacterium
job.pdb	AF-A0A1V4ASB1-F1-model_v4 4Fe-4S Mo/W bis-MGD-type domain-containing protein	26.800	402	206	13	2	377	202	541	1.000	1.594E-16	452	400	849	PTANKADEVIILRPGTDAAFFLGVARELIEKGLYDRAAVIERTDLPLLVRLDTGERLDARDVIPGYELAALTNYVTLKPDAEIKGNPPPPPFTAGGQVVPTELRDAWGDFVWWDRATGRPRPV--------SRDEVGARFDGDPALLGEFEVELVDGSTVPVRPAFDLLKQYLDESFDLRTASEVCRVPPQAIQSIARQLAANKRETLLAAGMGPNHYFQNDLFGRVQFLVAALTDNIGHLGGNVGSY-----AGNYRGSVFQA------------MGQWI-AEDPFAIEPDLTKPATVKRYYKAESAHYWNYGERPLRAVAKDDEGDLTKGEVLTGKSHMPTPTKLIWFGNSNSLLGNAKWSFDVVKNTLPRQDAVFCNEWHWTSSCEYADLVFPADS…	PTSIHADLFIPVRPGTDSALALGMANFIISKCLYDEAYLKQYTDMPMLVRMDTKKFLRESDMISNGS--QE-------------------------------------KFYFWDQNTGTPVLAPGTQGFLESQDWTLNPGAINPALEGIFTAHAI-SDQIRVTTVFSLLKQKIAD-YDPVTVSGITGVKDCLIEQIVREFASTK-PARIIGGAGTNHYYHNDLTNRSHILLAALTGNVGIPGGGFDHYVGQEKIWCEEGASDLACPLGHTKQRYQPTTLWTFIHSHITSDVDNLWPRPVIDYIRESVHNGW----MPLYP-----EGTLDSG----------KSPKILFVWGSNFLNQ-AKGFESLLSNLWPKLDLIVDIDYRVNTTGLYADIILPAAS…	12.134,-6.468,-4.999,8.632,-5.846,-3.533,8.722,-8.820,-1.120,9.038,-7.148,2.324,12.043,-9.479,2.783,14.899,-6.940,2.412,17.280,-9.887,2.891,21.100,-9.732,2.734,22.793,-12.076,0.247,26.381,-13.232,-0.259,27.100,-13.635,-3.982,30.088,-15.626,-5.274,31.865,-14.220,-8.344,34.527,-16.060,-10.364,35.961,-14.656,-13.625,33.352,-11.841,-13.432,30.558,-14.465,-13.378,28.130,-14.637,-10.426,27.777,-18.418,…	MNCAGSCTWKVYVKDNIAFKEEQYADYPDINPALPTYNPRGCQKGANYKEYVYGPQRLKYPLMRAGARGEGKWKRISWEGAMRYIADKIVNTIANHGPDTITFYSANPAKFAITYAGGLRLANLIGGVVCTFYDWVSDLPPGEPMTWGVRTDSCEAADWFHSKYIMVWGSNLLETRIPDAHFLTEARMRGAKIVAIFPEYNPTSIHADLFIPVRPGTDSALALGMANFIISKCLYDEAYLKQYTDMPMLVRMDTKKFLRESDMISNGSQEKFYFWDQNTGTPVLAPGTQGFLESQDWTLNPGAINPALEGIFTAHAISDQIRVTTVFSLLKQKIADYDPVTVSGITGVKDCLIEQIVREFASTKPARIIGGAGTNHYYHNDLTNRSHILLAALTGNVGI…	1004156	Candidatus Brocadia caroliniensis
job.pdb	AF-A0A382DKV2-F1-model_v4 Molybdopterin domain-containing protein	21.300	417	216	19	1	377	136	480	1.000	2.027E-17	450	400	597	MPTANKADEVIILRPGTDAAFFLGVARELIEKGLYDRAAVIERTDLPLLVRLDTGERLDARDVIPGYELAALTNYVTLKPDAEIKGNPPPPPFTAGGQVVPTELRDAWGD--FVWWDRATGRPRPV----------SRDEVGARF----DGDPALLGEFEVELVDGSTVPVRPAFDLLKQYLDESFDLRTASEVCRVPPQAIQSIARQLAA-NKRETLLAAGMGPNHYFQNDLFGRVQFLVAALTDNIGHLGGNVGS-------------YAGN------YRGSVFQ----AMGQWIAEDPFAIEPDLTKPATVKRYYKAESAHYWNYGERPLRAVAKDDEGDLTKGEVLTGKSHMPTPTKLIWFGNSNSLLGNAKWSFDVVKNTLPRQDAVFCNEWHW…	TPTAMHASFWLNPKPGTDSALAMAMVEVILKENLYQEAYIKEQSDLPLLVRTDSKEFLRREHL------------------------------SLYGLLAV-------EDNVYYMWDEATNKIVQAPGTGRAIKPTGRDRRKHGTLELGDIQPALEGSWKVKTLDG-EIEVTTVFELLKEECRD-FTPEKATEITGVSAQVIRETARIFASANP--SMIYAGYAACKWLHGDLLQRAMLLLLALTGSTGKEGGGLQVANAPISRGMNQFGFSDIGPAFRLISGTTWDYDHGNMKELTQE---IYGKKLA--DTYDRYYQKSVSEDW----FP----------DYS-------KHGW----KMGIFAGNNGANWRAS-SNVWRKHAFDELDTIVSLAPDM…	2.561,-17.504,-30.046,2.877,-15.970,-26.532,3.064,-18.747,-23.892,4.622,-21.383,-26.210,8.183,-21.011,-24.821,9.633,-20.720,-28.364,12.429,-18.118,-28.296,15.149,-16.720,-30.568,18.244,-15.111,-29.030,18.743,-11.527,-30.283,21.318,-8.870,-29.335,20.595,-6.084,-26.830,21.029,-3.579,-29.696,18.424,-5.371,-31.838,15.998,-5.763,-28.894,16.228,-2.134,-27.677,16.001,-0.763,-31.253,12.841,-2.779,-32.030…	KRGEGKWQRISWEQATTEIADKFLDFATEYNPECISYGSGTQMSVKMASFASLLRFANITGVTVPEFFSGVGDLPTGAYMTLGQVYTGDTFASVYKSKCVLIWMSNPAATRIPDAHFFWEARYNGTQVIAISPDFTPTAMHASFWLNPKPGTDSALAMAMVEVILKENLYQEAYIKEQSDLPLLVRTDSKEFLRREHLSLYGLLAVEDNVYYMWDEATNKIVQAPGTGRAIKPTGRDRRKHGTLELGDIQPALEGSWKVKTLDGEIEVTTVFELLKEECRDFTPEKATEITGVSAQVIRETARIFASANPSMIYAGYAACKWLHGDLLQRAMLLLLALTGSTGKEGGGLQVANAPISRGMNQFGFSDIGPAFRLISGTTWDYDHGNMKELTQEIYGKKL…	408172	marine metagenome
job.pdb	AF-A0A3Q8HSH8-F1-model_v4 4Fe-4S Mo/W bis-MGD-type domain-containing protein	21.300	427	224	19	3	378	269	634	1.000	1.336E-16	449	400	960	TANKADEVIILRPGTDAAFFLGVARELIEKGLYDRAAVIERTDLPLLVRLDTGERLDARDVIPGYELAALTNYVTLKPDAEIKGNPPPPPFTAGGQVVPTELRDAWGDFVWWDRATGRPRPVSRD--EVGARFDGDPALLGEFEVELVDGSTVPVRPAFDLLKQYLDESFDLRTASEVCRVPPQAIQSIARQLAANKRETLLAAGMGPNHYFQNDLFGRVQFLVAALTDNIGHLGGNVGSY-------------------AGNYRGSVFQAMGQWIAEDPFAIEPDLTKPATV--KRYYK------AES----AHYWNY---G---------------ERPLRAVAKDDEGDLTKGEVLTGKSHMPTPTKLIWFGNSNSLLGNAKWSFDVVKNTLPRQD…	SAVHADQWVPVKVGSDAALGLSMAHVMIEEGIYKKRFVQEQTDLPLLQRVDNGRFLREADMEKGGS--DE-------------------------------------VFYLYDLRSRQILAASTQTLDLG---EMDPALEGEFVVQTLAG-EIRARPVFAGLREHL-RQYRPEFASKICGVDPETIRGLARDLA-RARAASFLAQSNFGKFYHGLEMERAQVLCCVLAGQIGHKGAGYQGFPVLCADGFDVLAGMSGKDGVQQAIEALQKK-KGAALE-------HFMKQGMTHEMAMYELGRQASRRGGSVPTMMWLYYQAGLDKLYGETERLDPYMKRSLSSY---MEEAVAKG--WQFKQDAPT--KILINFAGNLLRR-LRGFDQVQERLLPQLD…	-38.951,-55.943,4.941,-35.546,-56.526,6.525,-32.538,-54.215,7.000,-29.057,-54.775,5.527,-26.282,-55.327,8.083,-23.008,-53.326,7.993,-21.377,-56.643,6.891,-23.634,-56.918,3.782,-22.800,-53.326,2.724,-19.084,-54.270,2.869,-19.774,-57.326,0.642,-21.705,-55.219,-1.935,-18.841,-52.672,-2.327,-16.272,-55.227,-3.644,-18.197,-56.100,-6.855,-17.544,-52.931,-8.963,-13.759,-52.439,-8.426,-12.834,-56.046,-9.…	MTGMSRREFLKGGIGATGLSLLQFNSTWSFAADRTRRAPVVDYPDFAAIYRKKWRWDKISKGSHNVNCWYQRQCLWNVYVKDGIVWREEQSATYTPIDPGIPDNNPRGCQKGCSFSQRMYDGSRVRYPLKRVGERGEGKWKRVSWDEALEDIADRMIDVMIKEGPASMIYDAGTNAWGSQMLAGMRLAQLLDMPVLDINSEIGDSRPGISVVAGTEEMCNSAEDLMFSDLIFIWGGNPIYTQIPNAHYITEARYNGAKVITIAPDFSASAVHADQWVPVKVGSDAALGLSMAHVMIEEGIYKKRFVQEQTDLPLLQRVDNGRFLREADMEKGGSDEVFYLYDLRSRQILAASTQTLDLGEMDPALEGEFVVQTLAGEIRARPVFAGLREHLRQYRPEFA…	356837	Azoarcus sp. DN11
job.pdb	AF-A0A2N2VD06-F1-model_v4 Uncharacterized protein	24.500	427	221	17	1	377	126	501	1.000	7.410E-17	447	400	824	MPTANKADEVIILRPGTDAAFFLGVARELIEKGLYDRAAVIERTDLPLLVRLDTGERLDARDVIPGYELAALTNYVTLKPDAEIKGNPPPPPFTAGGQVVPTELRDAWGDFVWWDRATGRPRPVSRDEVGARFDG-DPALLGEFEVELVDGSTVPVRPAFDLLKQYLDESFDLRTASEVCRVPPQAIQSIARQLAANKRETLLAAGMGPNHYFQNDLFGRVQFLVAALTDNIGHLGGNVGSY-----AG---------NYRGSVFQAMGQWIAEDPFAIEP-------DLTKPA--------------TVKRYYK----------AESAHYWNYG-ERPLRAVAKDDEGDLTKGEVLTGKSHMPTP--T-KLIWFGNSNSLLGNAKWSFDVVKNTLPRQ…	NPSATKADLWLSLKPGTDAALALGVCHLIIRDDKINKDFVKEQTDLPLLIRGDTRMFLKQSDVQAGGQ--AN-------------------------------------HFMMWDAKSNALVDAPFRSL--KLEGIDPELDVRRTVSLKDGQEIEVRSVFSLLRDRLAE-YTPENASKMCGVSPKMIERLAMEIMRAK-AVSSVAQTSMCKYFHGNLAERSVALIFSLTGNMGRKGAGFAGFPLLTMDGGDKFALPPTLQEAPQFFAKLQPIIEQRLANGDTHEMVVTDLGRLLYVPNNGVMRTPIWTSGTLFWSIHGGTGQLTTAENAEKWGLGYKRPIESY---VDESLSK----HWQPLTPAPGRDPRIMISMVSNPLRR-ARGSEKLLEVLWPKL…	-23.389,6.708,31.307,-23.739,10.299,30.009,-21.347,11.911,27.474,-19.828,13.944,30.341,-19.175,10.827,32.452,-17.662,8.962,29.464,-15.429,11.886,28.360,-14.305,12.652,31.947,-13.402,8.950,32.358,-11.430,8.969,29.066,-9.786,12.326,29.975,-8.710,11.075,33.432,-7.231,7.879,31.914,-5.571,10.019,29.189,-3.970,12.341,31.783,-2.883,9.399,33.988,-1.111,7.722,31.022,0.278,10.958,29.517,1.703,12.298,32.813…	MTWKEALDEIADAYLDVTVNEGTDRTIWDLGPGIDLGVSMAAQTRFSLLTQSVSLDMDGEIGDSRRGTLETFGKIVFERSADDYFNSDLILFWGGNPIYTQIPQAHFYIEAKYRGARIISISPDYNPSATKADLWLSLKPGTDAALALGVCHLIIRDDKINKDFVKEQTDLPLLIRGDTRMFLKQSDVQAGGQANHFMMWDAKSNALVDAPFRSLKLEGIDPELDVRRTVSLKDGQEIEVRSVFSLLRDRLAEYTPENASKMCGVSPKMIERLAMEIMRAKAVSSVAQTSMCKYFHGNLAERSVALIFSLTGNMGRKGAGFAGFPLLTMDGGDKFALPPTLQEAPQFFAKLQPIIEQRLANGDTHEMVVTDLGRLLYVPNNGVMRTPIWTSGTLFWSIH…	2013703	Betaproteobacteria bacterium HGW-Betaproteobacteria-12
job.pdb	AF-A0A0F9INP9-F1-model_v4 4Fe-4S Mo/W bis-MGD-type domain-containing protein	27.400	317	151	11	2	288	243	510	1.000	8.295E-16	445	400	521	PTANKADEVIILRPGTDAAFFLGVARELIEKGLYDRAAVIERTDLPLLVRLDTGERLDARDVIPGYELAALTNYVTLKPDAEIKGNPPPPPFTAGGQVVPTELRDAWGDFVWWDRATGRPRPVSRD--EVGARFDGDPALLGEFEVELVDGSTVPVRPAFDLLKQYLDESFDLRTASEVCRVPPQAIQSIARQLAANKR-ETLLAAGMGPNHYFQNDLFGRVQFLVAALTDNIGHLGGNVGSY-AGNYRG-------------------SVFQAMGQWIAEDPFAIEPDLTKPATVKRYYKAES-------AHYWNY	PSAVHADQFLPVRPGTDAALALAMCKTIIDEGLHDTAFVKEQTDLPLLVRLDNHHFLNQSDFQEGGR-----------------------------QD----------QFYFFDEKSGSVVEAPRGTLDLG---DVDPSLDTRHRVRLADGKDVEVVPVFVLMRQRLEE-YTPEKASEICGIHPEAMRSLARKVA---RLKTNILLGFNSAKYYHGDLMERAMILLLALTNNWGRKGTGIRIWSIGPMDGIGIFGIKQRPGAEATIEVLDMLDRFMETMQTEDPART---REQAAVELQYRTAGMDNTTPPAFFWYY	14.672,17.898,-49.417,12.678,14.815,-50.509,13.557,11.979,-48.133,13.809,8.944,-50.415,13.142,5.829,-48.405,16.468,4.148,-49.111,15.074,0.681,-49.649,17.324,-1.827,-47.916,19.747,-2.522,-50.777,20.232,-6.321,-50.759,23.736,-6.651,-49.475,25.058,-10.229,-49.167,24.289,-13.437,-51.047,21.176,-14.719,-49.302,22.064,-18.335,-48.513,19.239,-19.647,-50.721,17.295,-21.918,-48.373,15.415,-24.085,-50.894,…	MTTELRSLQPTAETGGGTYTSVEDVYRQRWQWDNVVWGTHCVDCYPGNCPYRVYIKDGLVLHEEQTATYNVIEKGVPDMNPMGCQKGAMWGQMLYAKERILYPMKRVGERGSGRWKRISWDDALDEVADAVIDAIQEVGPESIIHEVTGAQGGPMALIPCIRFIGRLGGLSMDLDGVVGDLPMGLYEVFGKIFASTMDDWFHSELLLIWHMNPAYTRIPHYHFISEARYKGAEVVTIAPDFSPSAVHADQFLPVRPGTDAALALAMCKTIIDEGLHDTAFVKEQTDLPLLVRLDNHHFLNQSDFQEGGRQDQFYFFDEKSGSVVEAPRGTLDLGDVDPSLDTRHRVRLADGKDVEVVPVFVLMRQRLEEYTPEKASEICGIHPEAMRSLARKVARLKTN…	412755	marine sediment metagenome
job.pdb	AF-A0A349SJ38-F1-model_v4 Molybdopterin dinucleotide-binding protein	24.700	238	130	7	3	237	29	220	1.000	5.740E-13	441	400	255	TANKADEVIILRPGTDAAFFLGVARELIEKGLYDRAAVIERTDLPLLVRLDTGERLDARDVIPGYELAALTNYVTLKPDAEIKGNPPPPPFTAGGQVVPTELRDAWGDFVWWDRATGRPRPVSR---DEVGARFDGDPALLGEFEVELVDGSTVPVRPAFDLLKQYLDESFDLRTASEVCRVPPQAIQSIARQLAANKRETLLAAGMGPNHYFQNDLFGRVQFLVAALTDNIGHLGGN	PAIKADQWLQIRPGTDGALALGMAWVMLSESGYDHDFVHRWTNAPLLIHESEGRLLTASDI---------------------------------GAPEGAD------RYVGWDQGRSAPVVMAANPAQQVKT----DWLLTGEVTVDGPRG-AIVCRPVFDHYYALCAD-WTPERTAEVTGVPADQIRDTARLLWAS-RPVSYYAWSGVGQHTNATQTDRAISILYSLLGSIGSSGGN	26.161,5.833,-3.672,24.581,4.774,-7.016,27.726,2.747,-7.884,27.488,0.704,-4.670,23.799,0.034,-5.439,24.490,-1.029,-9.075,27.106,-3.473,-7.715,24.569,-4.919,-5.235,21.945,-5.291,-8.021,24.509,-7.039,-10.285,25.510,-9.381,-7.425,21.838,-10.120,-6.601,21.252,-11.027,-10.283,24.332,-13.311,-10.218,22.570,-15.078,-7.296,19.384,-15.513,-9.425,17.366,-12.397,-8.476,15.009,-11.079,-11.178,15.357,-7.382,-…	SWLAQAQRVSEARRRGASIVVVDPRRAGPAIKADQWLQIRPGTDGALALGMAWVMLSESGYDHDFVHRWTNAPLLIHESEGRLLTASDIGAPEGADRYVGWDQGRSAPVVMAANPAQQVKTDWLLTGEVTVDGPRGAIVCRPVFDHYYALCADWTPERTAEVTGVPADQIRDTARLLWASRPVSYYAWSGVGQHTNATQTDRAISILYSLLGSIGSSGGNQQPAGVPLNDVSGHEFVTDVQRSKTLGLQERPLGP	1913989	Gammaproteobacteria bacterium
job.pdb	AF-A0A0F8X5K6-F1-model_v4 Molybdopterin domain-containing protein	22.300	380	193	13	3	378	64	345	1.000	2.017E-16	441	400	367	TANKADEVIILRPGTDAAFFLGVARELIEKGLYDRAAVIERTDLPLLVRLDTGERLDARDVIPGYELAALTNYVTLKPDAEIKGNPPPPPFTAGGQVVPTELRDAWGDFVWWDRATGRPRPVSRDEVGARFDGDPALLGEFEVELVDGSTVPVRPAFDLLKQYLDESFDLRTASEVCRVPPQAIQSIARQLAANKRETLLAAGMGPNHYFQNDLFGRVQFLVAALTDNIGHLGGNVGSYAGNYRGSVFQAMGQWIAEDPFAIEPDLTKP----ATVKRYYKAESAHYWNYGERPLRAVAKDDEGDLTKGEVLTGKSHMPTPTKLIWFGNSNSLLGNAKWSFDVVKNTLPRQDAVFCNEWHWTSSCEYADLVFPADSWAEF	TASKADEYIGLKPATDSALALGIMNIIFHNNLHNRDFILEHTNGSYLVRTDTGKMLRGKDIESKKV----------------------------------------DAYVIWHEPSNSPNVLSRTNV-----KEANLTGTYNI---NG--IECRPVFQLLMDLANE-YTPEKTEIITGVDKELITRLAKRIG-KSKKINFLTHMGFTRTYHGDISLRGVISVAAITGNVTT-SVNSGYIPGILNWNPF-----------LKAIPD--KPSFHRMGILNLYDA---------------VISGN----------------PYPIKALWFAFINFLNQCAN-SNKIIEKFYPSLEFIVQTELFMTPSARYADLILPVCSFLEF	-9.967,24.653,-19.441,-11.026,23.109,-16.116,-7.839,21.294,-15.006,-9.751,18.309,-13.600,-9.535,17.392,-9.882,-7.078,14.443,-10.276,-4.083,16.222,-8.661,-4.501,14.843,-5.077,-1.263,12.890,-4.998,1.650,15.340,-5.525,1.572,16.034,-1.744,2.524,12.760,0.038,6.013,14.359,0.136,5.172,17.974,1.136,7.071,17.862,4.477,9.920,15.666,3.152,10.553,18.034,0.210,10.389,20.963,2.698,13.216,19.215,4.671,10.810,18…	IILGHQFPYMYLHGEFWQRKYPDLLVIWGTNPAESMPLQNMRKVLDAKDYGTQVIVIDPRFTVTASKADEYIGLKPATDSALALGIMNIIFHNNLHNRDFILEHTNGSYLVRTDTGKMLRGKDIESKKVDAYVIWHEPSNSPNVLSRTNVKEANLTGTYNINGIECRPVFQLLMDLANEYTPEKTEIITGVDKELITRLAKRIGKSKKINFLTHMGFTRTYHGDISLRGVISVAAITGNVTTSVNSGYIPGILNWNPFLKAIPDKPSFHRMGILNLYDAVISGNPYPIKALWFAFINFLNQCANSNKIIEKFYPSLEFIVQTELFMTPSARYADLILPVCSFLEFSDFLAQPYPYAQLQQKVIEPLY	412755	marine sediment metagenome
job.pdb	AF-A0A3M1KXE0-F1-model_v4 Molybdopterin oxidoreductase	45.100	290	146	3	114	400	1	280	1.000	6.209E-17	441	400	430	WDRATGRPRPVSRDEVG---ARFDGDPALLGEFEVELVDGSTVPVRPAFDLLKQYLDESFDLRTASEVCRVPPQAIQSIARQLAANKRETLLAAGMGPNHYFQNDLFGRVQFLVAALTDNIGHLGGNVGSYAGNYRGSVFQAMGQWIAEDPFAIEPDLTKPATVKRYYKAESAHYWNYGERPLRAVAKDDEGDLTKGEVLTGKSHMPTPTKLIWFGNSNSLLGNAKWSFDVVKNTLPRQDAVFCNEWHWTSSCEYADLVFPADSWAEFKLPDATASCTNPFLLAFPTTPL	WDTEANAPKVVTRDHVGVDFARLGIAPALEGSFTVTTVDGTEVEVQPLFQVYLRFLEENYRPELAEIVTGVPAAQIERLARLVAANAGRTKLTQGMGVNQYQHADLKDRAMYLLCALTDNVGGLEGNIGSYAGNYRLPLFNGAGQYLAENPFDAELDAGRPAHVKFYWKAESAHFYSHDDHPLVV-----GERM-----LTGKTHMPTPTKAIWFVDANSALGNAKWKYNIIMNTLPKIEMIVTNEWWWSLTCEYSDIILAVDAWNENKYWDIAGSVTNPFVYVWPKTGH	-20.647,-11.417,27.058,-24.035,-12.888,26.102,-26.809,-10.732,27.631,-29.462,-13.474,27.363,-27.323,-16.258,28.863,-25.662,-13.760,31.282,-22.339,-15.517,30.618,-19.158,-15.342,28.496,-19.513,-17.048,25.166,-16.734,-18.134,22.787,-16.605,-16.251,19.466,-13.935,-17.217,16.902,-12.312,-15.254,14.067,-14.541,-17.009,11.498,-17.867,-16.512,13.343,-18.919,-13.494,11.187,-22.102,-12.653,9.230,-24.331,-…	WDTEANAPKVVTRDHVGVDFARLGIAPALEGSFTVTTVDGTEVEVQPLFQVYLRFLEENYRPELAEIVTGVPAAQIERLARLVAANAGRTKLTQGMGVNQYQHADLKDRAMYLLCALTDNVGGLEGNIGSYAGNYRLPLFNGAGQYLAENPFDAELDAGRPAHVKFYWKAESAHFYSHDDHPLVVGERMLTGKTHMPTPTKAIWFVDANSALGNAKWKYNIIMNTLPKIEMIVTNEWWWSLTCEYSDIILAVDAWNENKYWDIAGSVTNPFVYVWPKTGHRRFFDTRNDCETFALVAARLAELTADRRFHDYWKFALEGEPEVYTQRVIDASSNLRGYRLEEIAAKAQEGIPSLIMTRSYPKYVGMDQKLGSRPWYTKSGRLEFYREEPEFVEAGENLP…	2026735	Deltaproteobacteria bacterium
job.pdb	AF-A0A1J5JDK4-F1-model_v4 Perchlorate reductase subunit alpha	26.900	386	188	18	2	377	203	504	1.000	2.270E-16	441	400	804	PTANKADEVIILRPGTDAAFFLGVARELIEKGLYDRAAVIERTDLPLLVRLDTGERLDARDVIPGYELAALTNYVTLKPDAEIKGNPPPPPFTAGGQVVPTELRDAW-GDFVWWDRATGRPRPVSRDEVGARFDGDPALLGEFEVELVDGSTVPVRPAFDLLKQYLDESFDLRTASEVCRVPPQAIQSIARQLAANKRETLLAAGMGPNHYFQNDLFGRVQFLVAALTDNIGHLGGNVGSYAGNYRGSVFQAMGQWIAEDPFAIEPDLTKPATVKRYYKAESAHYWNYGE---RPLRAVAKDDEGDLTKGEVLTGKSHMPTP-TKLIWFGNSNSL-----LGNAKWSFDVVKNTLPRQDAVFCNEWHWTSSCEYADLVFPADSWAE	PTAAKADEWVQLKPSSDAALALGMARVIIEEKLYDEAFIKTYSDMPLLVRLDNGRRLKADEVK-GLAR---------------------------PDGLP-----PYREAFVAY---NGKVLAVHPEKL--ELPPDVILEGEIEVELKDGRLVRVKPVFQLLKEHLAS-YTPAYVEQETGVPGDTVVRLAREMATTK-PLHVIYGASNYQWYHGDLKGRALALLPVLTGNIGKPGAGISTYAGQYK-----------------IRFNV-----------KEW---WFPGSPRWLPWLYIL---HGP-----TPGMKARWPKNGIKALIFGWGNPFDQHNMADRLR---QMAIKG--ELEFIAGLDFSLTTSCRYSDVVFPAATWYE	30.330,-8.723,-5.211,27.882,-7.629,-2.458,24.502,-6.272,-3.701,20.748,-6.274,-2.859,17.700,-8.085,-4.289,14.729,-5.696,-4.066,11.681,-6.343,-6.240,8.389,-5.296,-4.749,8.558,-8.270,-2.324,9.289,-6.279,0.916,12.326,-8.443,1.722,15.258,-6.270,0.485,17.675,-9.207,0.787,21.464,-8.793,0.777,23.040,-10.898,-2.002,26.561,-12.016,-2.960,27.007,-12.311,-6.728,29.757,-14.729,-7.804,31.327,-13.167,-10.909,33…	MRTTCSPNCTLACGIRAMVVDGQIKALLPSNDYPEPEYGPRGCLRGLSFINLIYGPDRIKKPLIRTGERGAGEFREVSWEEALDYTAKRLKEIAAKYGPESIGFIFQVGGTGHVQKGAWIALATMAGWSLIHPYDQNGDLPMFWPQTFGVQTEELEPLEWLNSRYTAIFGSNIMVTRLIDADFLIKARNNGTKVVVFDPNYSPTAAKADEWVQLKPSSDAALALGMARVIIEEKLYDEAFIKTYSDMPLLVRLDNGRRLKADEVKGLARPDGLPPYREAFVAYNGKVLAVHPEKLELPPDVILEGEIEVELKDGRLVRVKPVFQLLKEHLASYTPAYVEQETGVPGDTVVRLAREMATTKPLHVIYGASNYQWYHGDLKGRALALLPVLTGNIGKPGAG…	1525	Moorella thermoacetica
job.pdb	AF-A0A661PFL7-F1-model_v4 4Fe-4S Mo/W bis-MGD-type domain-containing protein	20.700	434	219	13	1	378	273	637	1.000	3.636E-16	437	400	725	MPTANKADEVIILRPGTDAAFFLGVARELIEKGLYDRAAVIERTDLPLLVRLDTGERLDARDVIPGYELAALTNYVTLKPDAEIKGNPPPPPFTAGGQVVPTELRDAWGDFVWWDRATGRPRPVSRDEVGA-----------RFDGDPALLGEFEVELVDGSTVPVRPAFDLLKQYLDESFDLRTASEVCRVPPQAIQSIARQLAANKRETLLAAGMGPNHYFQNDLFGRVQFLVAALTDNIGHLGGNVGSY------------------------AGNYRGSV-----------FQAMGQWIAEDPFAIEPD--------LTKPATVKRYYKAESAHYWNYGERPLRAVAKDDEGDLTKGEVLTGKSHMPTPTKLIWFGNSNSLLG--NAKWSFDVVK…	NATSRMGDVFISPKPGTDAALVMGLIKIMIDNHWYEEDYIKTFTDLPFLVRADNKRFLREADVIKGGS-----------------------PF----------------KLYIWDKNSDKPILAP----GTLGDNRETLDLARFGLDPDLEADGKITLVNGKQVVVETVFAKLKNEV-KSYSPQRVNDLTGVGAQALKSLAHDLHTIK-PAMIVEGGGTNHWFNNDVNNRAMILLMALTGNVGKSGGGFNQYTGQYKVWLSGLGKYGMILKARPQNGTLFVWSHYDAQLWRLGKTYPEMVKAIENGSLKKLPNGCPVSSRKEDGWAYNYYLLLKSLANKW----MPVYP-------------------KPPKHPKAMVIWRGNFLNQGKSGHRTREWFA…	41.933,-67.461,-27.512,38.461,-65.873,-28.038,37.004,-63.092,-25.794,34.754,-60.666,-26.286,31.897,-60.341,-28.811,28.891,-58.599,-27.185,25.843,-60.830,-27.786,23.122,-58.357,-28.860,19.330,-58.954,-28.491,19.428,-59.775,-32.237,21.959,-62.586,-31.636,19.756,-63.987,-28.811,16.566,-63.902,-30.927,18.560,-65.337,-33.862,19.689,-68.317,-31.712,16.115,-68.789,-30.356,14.778,-68.850,-33.950,17.412,-…	MMTDKKITRRHFLGTMAAGAATTALLPTLAACSSNLQKGKFVGKRLHEAGEEAYRQAFAFDKIIRTSCAGNCTQACGWNAFVKGGKYIVANEPAGDYDRFDPVLGTLYNPRGCMRGASYLKYVNGQVRLKHPLIRVGKRGEGKFRRATWDEAMSLMATKLTDIARRDGADSIVFFSPIPAFNYVSAGAGYRLCKLMGASGPLSFYDWYCDLPPGEPMTWAFQTDESEEADWVNAKLLIFWGANVAESRMAAAHHLAEARYRGTKIINIFTDYNATSRMGDVFISPKPGTDAALVMGLIKIMIDNHWYEEDYIKTFTDLPFLVRADNKRFLREADVIKGGSPFKLYIWDKNSDKPILAPGTLGDNRETLDLARFGLDPDLEADGKITLVNGKQVVVETVF…	2026735	Deltaproteobacteria bacterium
job.pdb	AF-A0A521WY10-F1-model_v4 4Fe-4S Mo/W bis-MGD-type domain-containing protein	25.100	417	219	13	3	378	252	616	1.000	1.055E-16	437	400	933	TANKADEVIILRPGTDAAFFLGVARELIEKGLYDRAAVIERTDLPLLVRLDTGERLDARDVIPGYELAALTNYVTLKPDAEIKGNPPPPPFTAGGQVVPTELRDAWGD-FVWWDRATGRPRPVSRD--EVGARFDGDPALLGEFEVELVDGSTVPVRPAFDLLKQYLDESFDLRTASEVCRVPPQAIQSIARQLAANKRETLLAAGMGPNHYFQNDLFGRVQFLVAALTDNIGHLGGNVGS------------------YAGNYRGSVFQAMGQWIAEDPFAIEPDLTK-------------PATVKRYY----KAESAHYWNYGERPLRAVAKDDEGDLTKG-EVLTGKSHMPTPTKLIWFGNSNSLLGN--AKWSFDVVKNTLPRQDAVFCNEWHWT…	SAAHADAWLPVRPGTDAALALAMAQVIVSEGLVDETFVREQTDLPLLVRTDNHRYLRESDIKKRGA----------------------------------------DDTFFAYDTAAGRITKARKRTLRLG---DVVPALEGEFEVDTRDG-RVIVKPVFQLVKEMLDRDYTPEQASAVCGVEAESIRWLARSIA-NARAASCVAGASLSKYYHGDLMARAQLLVFALTGQWGRHGAGYDTLPILLVDGILTLPTAKGTGRLDQLKSLLPSVPQYLALKMKGYTDEIAYYQIGRKQFMSMGVPAVLYWYYHGGLEQLSSRSKEWDADLPRDVRSYLEESRRNGWQQFPPATHP----EVLFATPGNTFRRVRGAHRLLE---EMVPRLSMIVAVDMRMS…	-7.259,-44.305,39.159,-4.591,-45.822,36.905,-1.105,-45.777,38.517,1.934,-44.351,36.640,4.165,-47.086,35.436,7.875,-46.262,35.983,10.104,-45.350,32.997,12.196,-48.226,31.855,15.674,-46.625,31.634,17.548,-49.045,29.354,18.346,-47.320,26.087,21.569,-49.034,24.878,24.155,-46.312,24.518,24.677,-46.229,20.749,28.448,-45.804,20.982,29.017,-43.732,17.825,31.631,-46.043,16.279,34.516,-43.831,15.065,33.490…	MIEPTQPHDESPELAIETPVVIPAQPDGPTERRYRGKLAWDSVSKGTHLINCWYQRNCAFNVFVRDGVVVREEQIAEYPPTNDEVPDFNPRGCQKGVCYAGVMYDPARIRHPLKRAGARGEGKWERISWDQALDEIADKVIDTLAGAGPEAIVFDQNPAGVASYTAIRRFADQLGALVLDVNCEVGDEQQGAAVTLGSPIASKSADDYFYSDLILIWGGNPAYTQIANFHFYNEARYHGATVVTISPDYSASAAHADAWLPVRPGTDAALALAMAQVIVSEGLVDETFVREQTDLPLLVRTDNHRYLRESDIKKRGADDTFFAYDTAAGRITKARKRTLRLGDVVPALEGEFEVDTRDGRVIVKPVFQLVKEMLDRDYTPEQASAVCGVEAESIRWLAR…	2026734	Dehalococcoidia bacterium
job.pdb	AF-A0A660ZW63-F1-model_v4 Ethylbenzene dehydrogenase	22.300	425	232	14	1	377	289	663	1.000	6.179E-16	435	400	985	MPTANKADEVIILRPGTDAAFFLGVARELIEKGLYDRAAVIERTDLPLLVRLDTGERLDARDVIPGYELAALTNYVTLKPDAEIKGNPPPPPFTAGGQVVPTELRDAWGD-FVWWDRATGRPRPVSRDEVGARFDG---DPALLGEFEVELVDGSTVPVRPAFDLLKQYLDESFDLRTASEVCRVPPQAIQSIARQLAANKRETLLAAGMGPNHYFQNDLFGRVQFLVAALTDNIGHLGGNVGS--------------YA----GNYRGSVFQAMGQWI-----AEDPFAIEPDLTKPATVKRYYKAES------------AHYWNYGERPLRAVAKD--------DEGDLTKGEVLT-GKSHMPTPTKLIWFGNSNSLLGNAKWSFDVVKNTLPRQDA…	NPSTIHADIHVPVLAASDSAFWLSVSQVMIEEEIYHRDFILEQTDMPILVRRDNGKYLSAQEVDGGR-----------------------------------------PDHLYFWDSGLAEIVKAPRGQL--KYEGQLEQLALEGQWTVALADGSEVEVETVFGKLKSQLNRDYKPEVASELCGISPTLIRDMARKIATK--RTHFYNGFSTAKHYHGDLMERSALLMLGLSGNWGKPG--TGFNNFLMMVDHVAHITGAEKTIAQGQMVDNENTIDRIRTELKAKDPDTSEEDVYIELMVRKQ--RKSGTVPPAIWMYNYAGYKKIWDKKEWQDPEWPKTFGEYLEEG-LEKGYIDQEYKCGPETPPQVLLYVYHNPLRRQRSGAKMYIEELWPKAKM…	5.782,-46.239,20.202,6.393,-49.514,18.241,8.115,-49.219,14.795,5.803,-49.643,11.886,6.724,-52.219,9.147,7.422,-51.242,5.482,4.871,-51.898,2.799,5.603,-54.395,-0.074,5.034,-53.372,-3.731,3.430,-55.991,-6.065,3.720,-55.836,-9.913,1.345,-56.497,-12.581,2.378,-55.928,-16.156,-0.576,-56.394,-18.541,0.652,-57.389,-22.050,-0.908,-56.034,-25.283,0.667,-55.246,-28.578,0.664,-56.990,-31.989,3.156,-58.970,-…	MQPVRPYKQTDPRVNLMNKDNIILPRRDFLKLGGGAVGLSLVTLNGAASESFLSDVRDGKANISYSSWEDVYVKQWDWDAVTWGSHNNQCLPAACSFRVYSRNGVVWREEQHANSDACSDEYPDFNPMGCQKGCAFHNLLYSEERLRYPMKRVGERGEGKWQRISWDQALTEVADAILDAHEEIGSGGFHVDAPHNHGGSVGKCGVHRFAHQLGAPMPETNVAIGDDLKGVSQVFGKMRMGMTSDNMFDADVLIFSNTNWSYTVTPLYHFITEARYNGAEVILVNPDYNPSTIHADIHVPVLAASDSAFWLSVSQVMIEEEIYHRDFILEQTDMPILVRRDNGKYLSAQEVDGGRPDHLYFWDSGLAEIVKAPRGQLKYEGQLEQLALEGQWTVALADG…	1869227	bacterium
job.pdb	AF-A0A3M1L282-F1-model_v4 Ethylbenzene dehydrogenase	30.100	229	111	6	3	228	276	458	1.000	9.754E-13	434	400	459	TANKADEVIILRPGTDAAFFLGVARELIEKGLYDRAAVIERTDLPLLVRLDTGERLDARDVIPGYELAALTNYVTLKPDAEIKGNPPPPPFTAGGQVVPTELRDAWGD---FVWWDRATGRPRPVSRDEVGARFDGDPALLGEFEVELVDGSTVPVRPAFDLLKQYLDESFDLRTASEVCRVPPQAIQSIARQLAANKRETLLAAGMGPNHYFQNDLFGRVQFLVAALT	TAVHADAWIPVKPGGDAALALGAARIVIEEGWMDRKFVAEQTDLPLLVRDDTNRFLRASDLSDG------------------------------------------GDEETLYLYDKKKG-IVEAGRRSLD-LGEISPVLEGRFEVTLAGGQKVTVRTVLSRLRELL-EDYTPEKAAEKSGTPAAQIRLLAERMA-HARAACMVTTSNFSKYYHGNLIERAQALLFALT	-13.128,11.290,-75.151,-9.993,9.476,-76.453,-8.004,7.483,-73.842,-4.601,9.165,-73.356,-2.107,6.266,-73.234,1.045,6.406,-71.024,3.054,6.617,-74.297,1.080,9.675,-75.505,1.545,11.431,-72.125,5.339,10.820,-72.082,5.750,12.206,-75.631,3.831,15.367,-74.629,5.791,15.690,-71.330,9.190,15.354,-73.094,8.270,18.444,-75.163,7.504,20.427,-71.949,10.537,19.269,-69.879,13.176,21.017,-72.051,11.770,24.423,-70.93…	MQQITRRTFLKAASAGALGLALDLRRLGPAQAAGAGVLPATSPPRAVDYGDWRDVYREKWTWDAVVRSSHWVNCWYQAHCCWNVYVKDGMVWREEQAADYPQVRPEVPDFNPRGCQKGACYSERMYDPARVRHTLKRVGPRGSGKFKRISWDQALDEIADSVIDTIVEEGTDRVIWDLGPGISIGTQTAGQARLRVLLDSTALDMNTEIGDGHRGCAETFGKIVFERSGDDYFFSDLILCWGSNPAYTQIPNFHFLTEARYNGAKIFCITPDYSATAVHADAWIPVKPGGDAALALGAARIVIEEGWMDRKFVAEQTDLPLLVRDDTNRFLRASDLSDGGDEETLYLYDKKKGIVEAGRRSLDLGEISPVLEGRFEVTLAGGQKVTVRTVLSRLRELLE…	2026735	Deltaproteobacteria bacterium
job.pdb	AF-A0A661EL02-F1-model_v4 Ethylbenzene dehydrogenase	21.600	420	239	11	2	378	285	657	1.000	7.373E-16	433	400	853	PTANKADEVIILRPGTDAAFFLGVARELIEKGLYDRAAVIERTDLPLLVRLDTGERLDARDVIPGYELAALTNYVTLKPDAEIKGNPPPPPFTAGGQVVPTELRDAWGD-FVWWDRATGRPRPVSRDEVGARFDGDPALLGEFEVELVDGSTVPVRPAFDLLKQYLDESFDLRTASEVCRVPPQAIQSIARQLAANKRETLLAAGMGPNHYFQNDLFGRVQFLVAALTDNIGHLGGNVGSYA--------------------GNYRGSVFQAMGQWIAEDPFAIE-----PDLTKPATVKR---------YYKAESAHYWNYGERP----LRAVAKDDEGDLTKGEVLTGKSHM----PTPTKLIWFGNSNSLLGNAKWSFDVVKNTLPRQDAVFCNEW…	PTAITCDYHAPIRQGCDAAFWMGVSKVIIDEGLVNEEFVRSQTDMPLLVRHDNAKFLTQVDVEGSGR----------------------------------------DDQFYFYDLTDDGLVKAPRGTL--SYAGKQALAGHFQVKLANGLTVEVSPMMEFLVAEL-KDFTPEKVYEKANIHPSLLIKLARKIASK--VTCSYVGFTSAKIYHGDLGERALVLAMALSGNWGKPGTGWNCWAAPADPIEMMMVMDKTVAQGGLAELGQLEHALGEKLRAEDPDISDELIGIELIKAMTTQLGQVPPVFLLYYHSGYKELYDKQEWSDPALNRSFTEYLDESIEKG--WYTRNHVRPAPETTPKVYMITSGNPLRRLRSGMIKFRDEFIPNLDMLFAIEP…	72.277,-40.137,1.289,75.115,-42.545,2.245,73.999,-42.624,5.933,70.464,-43.713,4.873,71.639,-46.598,2.643,73.848,-48.013,5.435,70.849,-48.007,7.845,68.427,-49.554,5.293,70.866,-52.470,4.864,70.788,-52.975,8.675,66.951,-53.261,8.518,67.054,-56.232,6.091,69.161,-58.152,8.678,66.434,-57.966,11.380,68.431,-56.072,14.066,66.370,-53.042,15.209,62.999,-52.031,16.724,62.223,-48.315,16.263,61.041,-46.099,1…	MGVIETKLQQIKSGASRWSRRDFLKVSGGGALSLSMTQLGGAVSTAFVGRVFAADEKISYSSTEDLYRDIWKWDKVTWGSHTNVCLPGSCSFRIYVKDGMVWREEQSVQNDASNPKYPDYNPLGCQKGCSFHNNLYGDERVKYPLRRVGERGEGKWERVSWDVALNDVASSIVDTLEDQGPDAFVMDPPHAHLGCVGWAGSHRLTQLLGGVSPDLNVLIGDFYKGFFDTIGKQHTGYSADNLFDAELIFLSCSNWSYTNPSVYHFLSEARYNGTELVSLTPDYNPTAITCDYHAPIRQGCDAAFWMGVSKVIIDEGLVNEEFVRSQTDMPLLVRHDNAKFLTQVDVEGSGRDDQFYFYDLTDDGLVKAPRGTLSYAGKQALAGHFQVKLANGLTVEVSP…	1913989	Gammaproteobacteria bacterium
job.pdb	AF-A0A7C2IUQ7-F1-model_v4 Molybdopterin oxidoreductase	50.700	258	116	2	143	400	2	248	1.000	5.204E-17	430	400	679	FEVELVDGSTVPVRPAFDLLKQYLDESFDLRTASEVCRVPPQAIQSIARQLAANKRETLLAAGMGPNHYFQNDLFGRVQFLVAALTDNIGHLGGNVGSYAGNYRGSVFQAMGQWIAEDPFAIEPDLTKPATVKRYYKAESAHYWNYGERPLRAVAKDDEGDLTKGEVLTGKSHMPTPTKLIWFGNSNSLLGNAKWSFDVVKNTLPRQDAVFCNEWHWTSSCEYADLVFPADSWAEFKLPDATASCTNPFLLAFPTTPL	VDVRLADGKTVRCRPVFDLIKEY-AAHFTPERVEEMTWTPAAAVESLAREIAKDPGTTLFAIGMGPNQFFNSDNKDRTTLLVAALTGNIGRIGGNVGSYAGNYRLALFNGAPQWANENPFDIELDPSRPARIRQYWRPESAHYYNHEDHPLRVGNKLF----------TGKTHLPAPTKVLWFSNANSLLGNAKWHFNTVVNVLPRIEMIAASEWWWTASCEWADLVFGVDAWFELKHPDMTASPTNPFLVVFPRTPM	-16.102,-18.371,34.353,-15.319,-21.988,35.338,-12.830,-23.376,37.882,-10.370,-25.848,36.335,-8.158,-28.132,38.423,-4.712,-28.363,36.785,-2.576,-31.518,36.682,-0.456,-30.024,39.508,-3.636,-29.842,41.671,-3.950,-26.014,41.497,-7.356,-24.515,40.639,-7.425,-21.779,37.964,-10.310,-19.542,36.850,-11.007,-19.958,33.107,-13.277,-18.058,30.694,-14.243,-18.885,27.098,-12.872,-16.454,24.530,-16.488,-15.666,…	AVDVRLADGKTVRCRPVFDLIKEYAAHFTPERVEEMTWTPAAAVESLAREIAKDPGTTLFAIGMGPNQFFNSDNKDRTTLLVAALTGNIGRIGGNVGSYAGNYRLALFNGAPQWANENPFDIELDPSRPARIRQYWRPESAHYYNHEDHPLRVGNKLFTGKTHLPAPTKVLWFSNANSLLGNAKWHFNTVVNVLPRIEMIAASEWWWTASCEWADLVFGVDAWFELKHPDMTASPTNPFLVVFPRTPMERTFQTIGDIEILALVGERLAELTGEPRFRDYWKFVRDGRTDVYLQRILDHSTNTKGYRFAEVEEKARQGIPVLLNSRTTPKCVGYDQVADSTPWYTKSGRLEFYREEEEFIGAGENLPVHREPVDSTFYEPNVIIAPRHEALRPEQPEQY…	2212468	Bryobacteraceae bacterium
job.pdb	AF-A0A7X7TJ30-F1-model_v4 Molybdopterin-dependent oxidoreductase	24.800	378	194	12	3	377	257	547	1.000	7.821E-16	429	400	811	TANKADEVIILRPGTDAAFFLGVARELIEKGLYDRAAVIERTDLPLLVRLDTGERLDARDVIPGYELAALTNYVTLKPDAEIKGNPPPPPFTAGGQVVPTELRDAWGDFVWWDRATGRPRPVSRDEVGARFDGDPALLGEFEVELVDGSTVPVRPAFDLLKQYLDESFDLRTASEVCRVPPQAIQSIARQLAANKRETLLAAGMGPNHYFQNDLFGRVQFLVAALTDNIGHLGGNVGSYAGNYRGSVFQAMGQWIAEDPFAIEPDLTKPATVKRYYKAESAHYWNYGERPLRAVAKDDEGDLTKGEVLTGKSHMPTPTKLIWFGNSNSLLG---NAKWSFDVVKNTLPRQDAVFCNEWHWTSSCEYADLVFPADSWAE	TAAKADQWIAIRPGTDAALILGMMNVILKKNLHKPQFLIDNTNVPFVIRTDTGQFLRVKDIQGGAS----------------------------------------EQFMVFDAASGELRP--------WGTTPHALSGKTKVRLNDGKEVEVCTAWDRISEYIAQ-WTPEKASEVCEVPADVITELAVEYA-TTEPAAIRVSQGINRYWQGHQGVRAALLLGALCGNHGKKGAGVSWAGG------TLFKMIASA------------PSCWLN--PREKEG---YEEKVVVGSHLFEL--IPKDQ--------PWPIRGIWFNHYNYATQMPNYNRF----VKEIAPKLELIAVNEQLMNDATTYADIVLPACSWYE	37.976,-64.209,-18.888,36.028,-60.919,-19.102,32.703,-60.000,-19.309,30.058,-58.878,-21.786,27.725,-56.635,-19.750,24.342,-56.734,-21.544,22.745,-53.272,-21.856,19.153,-53.631,-20.568,16.770,-51.429,-22.603,13.558,-49.770,-21.280,11.574,-52.313,-23.374,13.281,-55.320,-21.704,12.550,-53.817,-18.242,8.789,-53.480,-18.932,8.713,-57.106,-20.170,10.440,-58.217,-16.922,7.891,-56.277,-14.792,4.983,-57.7…	MGDQSMKMTRRSFIKACAATAALSYSASQFSSVFEPARPAAAADDITKGVKLVRTVCAPNCTNSCGQLVHVKDGRIVKVEPAEFPDPRYNRICLKGISNALQRTYSPDRVKYPMLRVGERGEGKWKRISWDEAYDYLAKKIKEIQTKYGDGAMAWMSMTGDYGMFGQAISRRIANVMKGTLLTNLGIMGDLACNIAYFPATGMLQDGHPWPDLMNTKLAIFFGCNYAETSLNDTRFIWDAMENGMKLVVVDPRFSNTAAKADQWIAIRPGTDAALILGMMNVILKKNLHKPQFLIDNTNVPFVIRTDTGQFLRVKDIQGGASEQFMVFDAASGELRPWGTTPHALSGKTKVRLNDGKEVEVCTAWDRISEYIAQWTPEKASEVCEVPADVITELAVEYA…	2093811	Syntrophomonadaceae bacterium
job.pdb	AF-A0A399XK34-F1-model_v4 4Fe-4S Mo/W bis-MGD-type domain-containing protein	20.500	419	244	13	1	377	226	597	1.000	6.554E-16	429	400	918	MPTANKADEVIILRPGTDAAFFLGVARELIEKGLYDRAAVIERTDLPLLVRLDTGERLDARDVIPGYELAALTNYVTLKPDAEIKGNPPPPPFTAGGQVVPTELRDAWGD-FVWWDRATGRPRPVSRDEVGARFDGDPALLGEFEVELVDGSTVPVRPAFDLLKQYLDESFDLRTASEVCRVPPQAIQSIARQLAANKRETLLAAGMGPNHYFQNDLFGRVQFLVAALTDNIGHLGGNVGSY------------------AGNYRG--SVFQAMGQWIAEDPFAIEPDL-------TK-------PATVKRYYKAESAHYW-NYGERPL---RAVAKDDEGDLTKG---EVLTGKSHMPTPTKLIWFGNSNSLLGNAKWSFDVVKNTLPRQDAVFCNEW…	NPSHSHVDIHVPVRHGTDAALALAMTQVILEEDLADLGFIRSQTDLALLVRDDTGLYLREADISDGGA----------------------------------------EDRFFHAHPDKG-VLLADPADL--HLDFEPLLAGSIEVELTDGQSVTVEPLLCRLRRMLDAEYRPEQVSELCGSHPDTIRKVARLIATG--RTRILPNAGVTKYFHGDLMQRAMALLLAVSGNWGRKGTGMSGWATGLFDGQTIAMAKQVPGAEGAEQVLAAYETAVEVMCDFDPTLTPELAATHLMRGQLGVAGMVPPVFFWYWHAGYRKRWNNPAWADPTMPGAFDDHWNEAMEQGWWDSVASPPPDRPP--RVLIEIAGNMLRRSRGGKTHLLEELWPQLSLVVCCDF…	10.396,-46.730,-35.512,6.993,-45.924,-33.961,4.540,-48.836,-34.538,2.360,-48.036,-37.485,-0.760,-47.742,-35.226,0.708,-45.217,-32.702,1.982,-42.355,-34.923,-0.891,-40.128,-33.682,-0.013,-40.859,-30.020,3.651,-40.128,-30.819,2.595,-36.715,-32.227,0.874,-35.933,-28.887,3.794,-37.254,-26.783,6.319,-35.216,-28.836,4.467,-32.030,-27.748,5.317,-32.960,-24.111,9.074,-33.398,-24.690,11.755,-30.961,-23.44…	MVPEGRSTEHSYRSRLTWDRVAKGSHCVDCFPANCPYTVFVRDGKVIREEITGTLPVVEEGVPDMNPMGCQKGAAWSRQLDAPDRILHPLRRAGERGDGRWEQITWDQALEEIADAIIDAIEEVGPESIVHEGSPEVGVIHGPVRFMGALGGTVLDVDGSINDFWAGLHQVFGKFYFAPSVDDYFHSDCILIWHCNPAYTQIGAFHYLVEARYRGANLILISPDVNPSHSHVDIHVPVRHGTDAALALAMTQVILEEDLADLGFIRSQTDLALLVRDDTGLYLREADISDGGAEDRFFHAHPDKGVLLADPADLHLDFEPLLAGSIEVELTDGQSVTVEPLLCRLRRMLDAEYRPEQVSELCGSHPDTIRKVARLIATGRTRILPNAGVTKYFHGDLMQ…	1978231	Acidobacteria bacterium
job.pdb	AF-A0A7X9BYM1-F1-model_v4 Molybdopterin-dependent oxidoreductase	22.700	386	195	13	1	377	10	301	1.000	2.407E-16	424	400	532	MPTANKADEVIILRPGTDAAFFLGVARELIEKGLYDRAAVIERTDLPLLVRLDTGERLDARDVIPGYELAALTNYVTLKPDAEIKGNPPPPPFTAGGQVVPTELRDAWGDFVWWDRATGRPRPVSRDEVGARFDGDPALLGEFEVELVDGSTVPVRPAFDLLKQYLDESFDLRTASEVCRVPPQAIQSIARQLAANKRETLLAAGMGPNHYFQNDLFGRVQFLVAALTDNIGHLGGNVGS---------YAGNYRGSVFQAMGQWIAEDPFAIEPDLTKPATVKRYYKAESAHYWNYGERPLRAVAKDDEGDLTKGEVLTGKSHMPTPTKLIWFGNSNSLLGNAKWSFDVVKNTLPRQDAVFCNEWHWTSSCEYADLVFPADSWAE	SATANESDEYIPIVPGSDLMLVLAMIREIINENFINMEFVKRRTTASFLVRKDNGKVLRKRDFNPELP-------------------------------------EEEDDYYVWDKVANAPALLKEGPKDVE------IEGSFTIQ---G--VEVETTFTLLKNHVQE-YTLEKASEYTKIPVEKIQELIQT--YLDGPTMIYTNYGIDHYQNGHLWSQAAFIMASLTGNIGVKGAGFVGLFVQNIPLNY-----------SGMYVTNRKFAAG----KSIPQTEFYKAV-------REQAI-------EGK-------------PYPLKAMYTTSSNSMSNFAQ-QGSWFTDVLPNLEFIVVADTELTDTARYADIVLPASFWFE	3.730,-12.385,21.144,3.429,-12.747,17.307,-0.108,-13.080,15.884,-0.715,-13.985,12.224,-4.110,-12.920,10.830,-4.318,-14.613,7.403,-6.826,-16.684,5.340,-3.963,-19.094,4.786,-2.060,-20.983,7.516,1.242,-19.733,6.083,4.844,-20.501,7.074,4.665,-17.230,9.042,1.487,-18.458,10.805,3.341,-21.693,11.746,6.078,-19.651,13.475,3.513,-17.373,15.183,2.335,-17.656,18.799,-1.208,-17.457,17.355,-2.983,-17.904,14.00…	KIITIDPIFSATANESDEYIPIVPGSDLMLVLAMIREIINENFINMEFVKRRTTASFLVRKDNGKVLRKRDFNPELPEEEDDYYVWDKVANAPALLKEGPKDVEIEGSFTIQGVEVETTFTLLKNHVQEYTLEKASEYTKIPVEKIQELIQTYLDGPTMIYTNYGIDHYQNGHLWSQAAFIMASLTGNIGVKGAGFVGLFVQNIPLNYSGMYVTNRKFAAGKSIPQTEFYKAVREQAIEGKPYPLKAMYTTSSNSMSNFAQQGSWFTDVLPNLEFIVVADTELTDTARYADIVLPASFWFEVNELRIAYNNPYIYIQEKAIEPLYESKPDGEIISLIARKMGLEKYFPEGMDDLAWIKVLLDSDKLRKKGITFEKLMAEKVVRGTGTREKPYIRGEKYF…	49981	Desulfitobacterium sp.
job.pdb	AF-A0A7Y3LJG3-F1-model_v4 Molybdopterin-dependent oxidoreductase	22.300	416	235	11	1	377	229	595	1.000	1.050E-15	423	400	917	MPTANKADEVIILRPGTDAAFFLGVARELIEKGLYDRAAVIERTDLPLLVRLDTGERLDARDVIPGYELAALTNYVTLKPDAEIKGNPPPPPFTAGGQVVPTELRDAWGDFVWWDRATGRPRPVSRDEVGARFDGDPALLGEFEVELVDGSTVPVRPAFDLLKQYLDESFDLRTASEVCRVPPQAIQSIARQLAANKRETLLAAGMGPNHYFQNDLFGRVQFLVAALTDNIGHLGGNVGSY-----------------AGNYRGSVFQAMGQWIAEDPFAIEPDLTKPATVKRYYKAE---S--------------AHYWNY-----GERPLRAVAKDDEGDLTKGEVLTGKSHMPTPTKLIWFGNSNSLLGNAKWSFDVVKNTLPRQDAVFCNEWHWT…	SPSAPHCDIHIPIVPGADSALALGMCKVIVDEGLMNEAFVKEQTDLSLLVRLDTKELLRGKDV---------------------------------NGDTSSI------SFFHYDESLG-LMPANQESL--SNSYEPALKGQYKVTLKDGETIEVSPVFELLLQEIQK-YDADFVKTTCGVNFDSVQRLARKVANG--RTKILEGFDTAKHYHGDLMERSMNLLLALTGNWGAKGRGLDTYVVFPFDGSFIQEMKEGPSIQNSEAVIEMMSALFGPSSKENPTALSRPGIWDFMSMSASMSSTTPPIYFWLDHCGYEEMWNKEQWSDSKRPLVDIIKEARPEWEP----YIRPGADKSPKILFQPGTNALRRTRGGRRMLLENLWPKLDLVVSIDQRLN…	26.964,-56.780,-15.128,25.186,-55.059,-18.085,22.093,-54.182,-15.969,24.324,-52.819,-13.150,26.221,-50.664,-15.686,22.881,-49.449,-17.152,21.588,-48.598,-13.649,24.906,-46.784,-12.949,24.675,-44.754,-16.199,21.018,-43.957,-15.381,21.936,-42.841,-11.812,24.894,-40.785,-13.142,22.477,-39.049,-15.559,20.316,-38.029,-12.552,23.389,-36.925,-10.524,24.563,-34.853,-13.529,21.168,-33.056,-13.574,21.661,-…	MSELNDKSQTLDSYRKRFSWEKTHFATHCVNCISSCTYKVYSSTTGVRFQEQAGIYPGLVTDAPDRNPMGCQKGSAWHKQLDAPDRLKYPLRRVGPRGSSKWEVISWNEALDEIADKCINAIMESGPETVIVDESAEGGMVSIAAHLRFASIIGATSLDGIASVNDFPAGHYMTFGAITGGGAAADSFFADTILIWHANPAYSRIAYFHYLTEARYRGAEVVLIAPDFSPSAPHCDIHIPIVPGADSALALGMCKVIVDEGLMNEAFVKEQTDLSLLVRLDTKELLRGKDVNGDTSSISFFHYDESLGLMPANQESLSNSYEPALKGQYKVTLKDGETIEVSPVFELLLQEIQKYDADFVKTTCGVNFDSVQRLARKVANGRTKILEGFDTAKHYHGDL…	2201156	Acidimicrobiales bacterium
job.pdb	AF-A0A518U7T4-F1-model_v4 4Fe-4S Mo/W bis-MGD-type domain-containing protein	23.500	416	228	16	2	378	272	636	1.000	2.859E-15	423	400	956	PTANKADEVIILRPGTDAAFFLGVARELIEKGLYDRAAVIERTDLPLLVRLDTGERLDARDVIPGYELAALTNYVTLKPDAEIKGNPPPPPFTAGGQVVPTELRDAWGD-FVWWDRATGRPRP--VSRDEV------GARFDGDPALLGEF---EVELVDGSTVPVRPAFDLLKQYLDESFDLRTASEVCRVPPQAIQSIARQLAANKRETLLAAGMGPNHYFQNDLFGRVQFLVAALTDNIGHLGGNVGS---YAGNYRGSVFQAMGQWIAEDPFAIEPDLTKPATVKRYYKAESA-------HYWNYGERPLRAVAKDD---------------EGDLTKGEVLT--GKSHMPTPTKLIWFGNSNSLLGNAKWSFDVVKNTLPRQDAVFCNEWHWTS…	PSAIHTDLWINPRPGTDAALALAACKVIIDENLHDVPYILEQTDLPLLVRSDTQQFLREIDVVPGGR----------------------------------------KECFGWWDEKTQQVVWSSSSADFEKEKQTLRLKADDHPAL--EPKGAKVKLLSGKTVEVRSAFSILRDKL-AAYDLASAAKITGVNPKVIQRFAREFAQAK-SAIIYAGAGMGKILHGELVQRATILLAAITGNNGRAGGGWQEMTFW--ELEGMLVSAL--YDHPSDLSIEDQAGFWGAFAAIGAEQAATPGYISGSLMMLNNGGTYATQLDPRYNDPTLPRKPEEYLKEALAKGEIHNYPGPELG--SPDIIFNMFGNPFRHN-RMGDRLADSTFKKAKLVVDITLRMDD…	-5.273,-71.279,-37.775,-3.144,-72.178,-34.726,0.575,-72.352,-35.555,2.110,-74.002,-32.500,5.747,-72.830,-32.544,7.624,-76.044,-31.685,10.088,-74.652,-29.114,12.379,-77.667,-28.935,15.156,-77.103,-26.347,17.546,-77.418,-29.342,15.815,-74.553,-31.244,15.937,-72.358,-28.105,19.657,-73.103,-27.511,20.479,-72.305,-31.172,18.507,-69.013,-30.951,20.232,-68.171,-27.616,23.692,-68.987,-29.054,23.006,-66.8…	MSHSIDTSRRTFLRGSAAGALTLALELSHLKLAFAGGTLPPGAKQYKHYQDVYRKKWTWDRVEVGTHTCLNCASGGCSWNLYVREGIVWREEQGAPYTQTNTSVPDYNPRGCQKGASASALYRSPSRLRYPLKRVGARGENRWKRISWDEALNEVSKALVDTLSTRGGAGAYVENGNNSDFGPSWIAMVRFFRTLGIPVTENFGGVGDLMTGATLALGNPVPGASSDDWFRTDYFVNWFGNPVSTRIPDAHFMTEARYRGAKIVSITPDFNPSAIHTDLWINPRPGTDAALALAACKVIIDENLHDVPYILEQTDLPLLVRSDTQQFLREIDVVPGGRKECFGWWDEKTQQVVWSSSSADFEKEKQTLRLKADDHPALEPKGAKVKLLSGKTVEVRSAF…	1981880	Denitratisoma sp. DHT3
job.pdb	AF-A0A381VFM4-F1-model_v4 4Fe-4S Mo/W bis-MGD-type domain-containing protein	20.400	410	222	12	2	377	264	603	1.000	7.373E-16	422	400	692	PTANKADEVIILRPGTDAAFFLGVARELIEKGLYDRAAVIERTDLPLLVRLDTGERLDARDVIPGYELAALTNYVTLKPDAEIKGNPPPPPFTAGGQVVPTELRDAWGD-FVWWDRATGRPRPV------SRDEVGARF--------DGDPALLGEFEVELVDGSTVPVRPAFDLLKQYLDESFDLRTASEVCRVPPQAIQSIARQLAANKRETLLAAGMGPNHYFQNDLFGRVQFLVAALTDNIGHLGGNVGS-----YAGNYRGSVF----------QAMGQWIAED----PFAIEPDLTKPATVKRYYKAESAHYWNYGERPLRAVAKDDEGDLTKGEVLTGKSHMPTPTKLIWFGNSNSLLGNAKWSFDVVKNTLPRQDAVFCNEWHWTSSCEYA…	PSAMHASKWVNLKPGTDAALAMAMVQTIIADGTIDWEYVREQTDLPFLVRLDNQKFLRASDLDD----------------------------------------AGQEDGFYFWDADKQAPVLAPGTGFKPAFGPAAEEPKESLLLGDFEPALEGQWTVASKDG-DVAVTTVYELVKQNA-QNYTPENVAEITGVNPSVTRNIARSFAGS-GAGMIFAGYRVNKWLHGDLILRAWLLMCALTGDTGRAGGGVQTTNLPRADGLNKYAFDGLGPRLRVAALAVWDYAKSDNQQLNAAIYGDEIADHIDSHYREAIERRW--------------------------MPDYSKKPWNMAIMAGHNPVSWRAS-GERWRETALSKVKTLVAITPDMSATAMHS…	-69.521,-29.035,-9.168,-65.800,-29.368,-8.422,-62.919,-27.834,-10.464,-60.143,-29.117,-12.563,-57.144,-26.960,-11.613,-54.278,-26.908,-14.151,-51.153,-27.235,-11.971,-47.747,-25.733,-12.937,-46.527,-29.351,-13.418,-49.202,-30.073,-16.097,-48.025,-27.088,-18.199,-44.355,-28.250,-18.125,-45.291,-31.869,-18.997,-47.322,-30.700,-22.048,-44.316,-28.702,-23.381,-41.913,-31.627,-22.737,-44.167,-34.100,-…	MNPTTTTRRGFVTATAALGLSLKYGCSSETPEQRPAQIYRGWEDLMRNKWTWDRVVRGSRGINCTGHCAFNLYVRNGIVWREEQQGEYGASGDDVPDYGPRGCQKGLRQAKQMYGKQRVLYPMKRVGERAEGQWQRISWDQALTEIADKFIDYAVTDGPTSISYAMGTAMILKRAVFGGLFRFGNITGCEIPETFAGVGDLPVGAFMTLGHPLPGDNMAAVYKSKCCLVWVCNPAATRIPDAHFFWEARYNGTDVVVISPDFNPSAMHASKWVNLKPGTDAALAMAMVQTIIADGTIDWEYVREQTDLPFLVRLDNQKFLRASDLDDAGQEDGFYFWDADKQAPVLAPGTGFKPAFGPAAEEPKESLLLGDFEPALEGQWTVASKDGDVAVTTVYELVK…	408172	marine metagenome
job.pdb	AF-A0A1F8LKZ9-F1-model_v4 Dimethylsulfide dehydrogenase	24.200	384	216	12	3	378	225	541	1.000	2.695E-15	420	400	640	TANKADEVIILRPGTDAAFFLGVARELIEKGLYDRAAVIERTDLPLLVRLDTGERLDARDVIPGYELAALTNYVTLKPDAEIKGNPPPPPFTAGGQVVPTELRDAWGDFVWWDRATGRPRPVSRDEVGAR-FDGDPALLGEFEVELVDGSTVPVRPAFDLLKQYLDESFDLRTASEVCRVPPQAIQSIARQLAANKRETLLAAGMGPNHYFQNDLFGRVQFLVAALTDNIGHLGGNVGSYAGNYRGSVFQAMGQWIAEDPFAIE----PDLTKPATVKRYYK---AESAHYWNYGERPLRAVAKDDEGDLTKGEVLTGKSHMPTPTKLIWFGNSNSLLGNAKWSFDVVKNTLPRQDAVFCNEWHWTSSCEYADLVFPADSWAEF	FASRADKWLRIRPGTDGALAMGFLNVILNEGLYDKEFVEKWTNAHHLVRKDTGKLLRESDIMVGGS-----------PD----------------------------NFVVWDKNGNTPVVWDTVEVEYKPANPTPALEGEYEVSLSDGKKVKTETVWNVLLAEVNN-YPLEKVSEITWIPEKDIADAARLYA-KSKPAAIHWGVPIDMTPAITPTVQAIADLWCLTGNLDTPGGNVISR---------------YAFDAVAYALPGAKGVIKLKSAEDDKKRIGAD-----RYG--PLNKFIWRAQTDLTLEQIFTED---PYPIKGMWLQACNPVAGIGLDPLKWVE-ALKKLDFVVAVDLFMNPTTQLADVVLPSASFLEK	-42.934,-24.389,18.978,-42.948,-20.616,18.388,-41.461,-19.715,14.964,-38.102,-18.227,15.990,-37.750,-15.036,13.899,-34.603,-15.835,11.881,-33.098,-12.771,10.151,-30.372,-12.961,7.473,-28.221,-9.818,7.197,-26.083,-9.484,4.052,-22.862,-7.607,4.888,-19.174,-7.267,3.928,-16.343,-8.580,6.095,-13.820,-5.848,6.767,-11.542,-5.136,9.703,-12.227,-5.399,12.748,-13.155,-9.129,12.824,-11.362,-11.855,10.754,-8…	MANKKREIVRTTTWSAGPGCHGGCGVLAYIEDGKLVKIEGDPEHPWNQGRLCSRCLAMTQYVYHPDRLRKPLKRAGERGEGKWQEISWDEAYDLIEEKMGKIRDEFGPESFIFSMGTGRDIGAWICMLAYAYGSPNVMFALSGIACYSPRIAGVETMQGDYAILDAAQWFPKRYDDPRYKVPECIVIWGYNIPASCPDNVFGHWIIDLMKKGTKIICIDPRLSWFASRADKWLRIRPGTDGALAMGFLNVILNEGLYDKEFVEKWTNAHHLVRKDTGKLLRESDIMVGGSPDNFVVWDKNGNTPVVWDTVEVEYKPANPTPALEGEYEVSLSDGKKVKTETVWNVLLAEVNNYPLEKVSEITWIPEKDIADAARLYAKSKPAAIHWGVPIDMTPAITPT…	1797618	Chloroflexi bacterium RBG_13_46_14
job.pdb	AF-A0A2E8KBL6-F1-model_v4 4Fe-4S Mo/W bis-MGD-type domain-containing protein	21.400	434	238	14	2	378	226	613	1.000	2.007E-15	420	400	931	PTANKADEVIILRPGTDAAFFLGVARELIEKGLYDRAAVIERTDLPLLVRLDTGERLDARDVIPGYELAALTNYVTLKPDAEIKGNPPPPPFTAGGQVVPTELRDAWGDFVWWDRATGRPRPVSRDEVGARFDGDPALLGEFEVELVDGSTVPVRPAFDLLKQYLDESFDLRTASEVCRVPPQAIQSIARQLAANKRETLLAAGMGPNHYFQNDLFGRVQFLVAALTDNIGHLGGNVGSYA------------------------GNYRGSVFQAMGQW------------IAEDPFAIEPDLTK--------------PATVKRYYKAESAHYWNYGERP----LRAVAKDDEGDLTKGEVLTGKSH--MPTPTKLIWFGNSNSLLGNAKWSFD-VVK…	PSHTHADYQITVNGASDAALALSMVQVVLEEGIADLEFVREQTDLSLLVRNDTGRYLREVDISGEGR--ED-------------------------------------QLYHWDPGSG-LKQADRGNLL-LDGLEVALAGEFDVKLQDGTSVGVKPVLDVLREQLDREYTPEKQQAVTGVHPDTVRMLARKIATR--RTNIMHGMNAAKIYHGDLIERAICLLLGVTGNWGRRGSGIRGWAIGLMDGSQLAMGKNKPGLLAADAVLSSREGAIMGLQQLDPTMTTELAMNELTKGPRGLLGELQQVPEGTEFPFAAHSIPA-FWWYYQVEFGDRWNKPEWGDSSLPRTFDEYMQEALDKG-WWNGLDHPRKDEVPQVLIECGSNMLRR-ARGGKEKLLK…	51.795,-31.652,1.587,51.896,-30.030,-1.922,48.533,-31.429,-2.801,46.985,-30.028,0.429,48.427,-26.592,-0.472,47.061,-26.880,-4.037,43.630,-27.901,-2.638,43.757,-24.989,-0.133,44.690,-22.608,-2.984,41.674,-23.834,-5.016,39.379,-22.758,-2.125,41.214,-19.407,-1.720,40.941,-18.731,-5.490,37.133,-19.153,-5.143,36.838,-16.405,-2.463,39.297,-13.980,-4.138,37.787,-10.872,-5.820,39.122,-7.765,-7.639,36.780…	MPEAKAHKQQYQDRIEFDSVKWGTHCADCYPGNCPMRVFVKDNKVVREEQSGTLPTVEEGIPDYNPMGCMQGACWNHSLDGPDRISHPLKRVGERGEGKWEQISWDQALTEIADSMLDAIEEHGPRSIVRDGTPETAVVGPTGRFFETIGGFGLDVNGSIGDFNPGLYVSFGKMQIESSADEWFCSELILFWHSNPVYTRIPFYHFIAEARYNGCEIVNISPDINPSHTHADYQITVNGASDAALALSMVQVVLEEGIADLEFVREQTDLSLLVRNDTGRYLREVDISGEGREDQLYHWDPGSGLKQADRGNLLLDGLEVALAGEFDVKLQDGTSVGVKPVLDVLREQLDREYTPEKQQAVTGVHPDTVRMLARKIATRRTNIMHGMNAAKIYHGDLIE…	1913989	Gammaproteobacteria bacterium
job.pdb	AF-A0A662IXN7-F1-model_v4 Dimethylsulfide dehydrogenase	24.100	389	207	15	4	378	53	367	1.000	6.554E-16	419	400	639	ANKADEVIILRPGTDAAFFLGVARELIEKGLYDRAAVIERTDLPLLVRLDTGERLDARDVIPGYELAALTNYVTLKPDAEIKGNPPPPPFTAGGQVVPTELRDAWGD---FVWWDRATGRPRPVSRDEVGA-RFDGDPALLGEFEVELVDGSTVPVRPAFDLLKQYLDESFDLRTASEVCRVPPQAIQSIARQLAANKRETLLAAGMGPNHYFQNDLFGRVQFLVAALTDNIGHLGGNVG-SYAGNYRGSVFQAMGQWIAEDPFAI--EPDLTKPATVKRYYKAESAHYWNYG---ERPLRAVAKDDEGDLTKGEVLTGKSHMPTPTKLIWFGNSNSL--LG--NAKWSFDVVKNTLPRQDAVFCNEWHWTSSCEYADLVFPADSWAEF	STRAEVHLQLRPGTDGALALGMLNVIVRENLYDKEFVEKWTNAPFLVRTDEMKILRESDVKKD------------------------------------------GDFNKYVVWNEATKSIAIWDPVAASYTQADVKPALEGSFKVALADGSEVECKTVWTLWKERIFE-YPPEKVADITWVEKDDIVKAARLYAKNK-PSAIHWGLPIDTQASATPTGQAVAHLWCITGNLDVPGGNVIARYA-------LDVMTYPYHSGKGIISLPPEIHKKRI----------GVWKYGAIRDFRAWAHP-----DTALDMCFTGK---PYPIKAIWMQTTNPLAGLGLEPKKWAE-----AFKRVEFIVVVDTFLTPTAMYADIVLPAASFLEK	9.078,-20.313,13.475,10.808,-21.949,16.460,10.856,-18.701,18.417,8.902,-19.645,21.592,7.342,-16.243,21.443,5.928,-17.059,17.945,2.511,-18.701,17.444,1.653,-20.004,13.928,-1.411,-18.202,12.678,-4.541,-20.275,12.402,-5.376,-18.374,9.190,-3.348,-16.255,6.809,-5.309,-14.072,4.376,-3.171,-13.728,1.221,-4.637,-10.617,-0.421,-3.529,-9.592,-3.927,-0.144,-11.347,-3.719,1.803,-14.079,-5.521,4.337,-14.724,-…	YDDPEYTPPKYIVIWGQNLPSTCPDGFFSHWIIDLMKRGTKLIVVDPRVTWLSTRAEVHLQLRPGTDGALALGMLNVIVRENLYDKEFVEKWTNAPFLVRTDEMKILRESDVKKDGDFNKYVVWNEATKSIAIWDPVAASYTQADVKPALEGSFKVALADGSEVECKTVWTLWKERIFEYPPEKVADITWVEKDDIVKAARLYAKNKPSAIHWGLPIDTQASATPTGQAVAHLWCITGNLDVPGGNVIARYALDVMTYPYHSGKGIISLPPEIHKKRIGVWKYGAIRDFRAWAHPDTALDMCFTGKPYPIKAIWMQTTNPLAGLGLEPKKWAEAFKRVEFIVVVDTFLTPTAMYADIVLPAASFLEKDSLRSWWVPLNAINKAIEPVEDCRSDLDINFE…	2250277	Thermoprotei archaeon
job.pdb	AF-A0A2E8J8C1-F1-model_v4 4Fe-4S Mo/W bis-MGD-type domain-containing protein	21.500	408	214	12	2	377	271	604	1.000	9.333E-16	419	400	926	PTANKADEVIILRPGTDAAFFLGVARELIEKGLYDRAAVIERTDLPLLVRLDTGERLDARDVIPGYELAALTNYVTLKPDAEIKGNPPPPPFTAGGQVVPTELRDAWGD---FVWWDRATGRPRPVSRDEVGAR-----FDGDPALLGEFEVELVDGSTVPVRPAFDLLKQYLDESFDLRTASEVCRVPPQAIQSIARQLAANKRETLLAAGMGPNHYFQNDLFGRVQFLVAALTDNIGHLGGNVG------------SYAGNYRG----------SVFQAMGQWIAED--PFAIEPDLTKPATVKRYYKAESAHYWNYGERPLRAVAKDDEGDLTKGEVLTGKSHMPTPTKLIWFGNSNSLLGNAKWSFDVVKNTLPRQDAVFCNEWHWTSSCEYADL…	PSHMHADYWVNPEPGTDHGMALAMAHIIVRDDLYDEGFLREQTDMPFLVRMDNKKFLRASDFE------------------------------------------ADGSDEVFYVWDRKTNKAVQPPGSMGSADKTLILGDTDPALEGKWQVNLASGESVEVTTVFELMKLSL-AGNTPEYGEKVTGVGAKTLEKIAAIYA-NSETALIQCGWGMPKIYHGDLLQRAIFLLSALTGNTGKVGGGVFVGGIVESGSPITFPTKYFNGKHRVIPGATWLYVHGGLNKVSSRWTPVPGEKTA----------DEYIMEGLEKGWMPI---WPKPGEDP----------------RILIECGSNLLRRT-RMNHVLRENLWPKLKLVVTIDFHMSSSALESDY…	-8.079,-66.543,-51.709,-4.452,-67.735,-51.402,-1.065,-66.972,-52.291,1.852,-67.462,-50.483,4.897,-66.647,-48.546,8.484,-66.163,-49.038,11.337,-64.372,-47.314,12.075,-64.041,-43.609,15.772,-63.632,-43.335,18.404,-60.843,-43.233,18.385,-57.372,-42.057,19.982,-57.203,-38.657,20.606,-53.521,-39.426,22.610,-52.544,-36.334,21.565,-49.450,-34.302,24.967,-48.030,-35.447,23.898,-47.459,-39.087,20.669,-45.…	MNHFTKGVNSMVQTRREFIKNASVSAVSLSLSRLSFDASAQSGGVAPATVEYGDWRDVYKNKWAWDKVVSSTHSCNCNHNCSWKLYVKEGIVWREEQNATYKHLHKGLADDNPQGCQKGAAFSNQMYSENRLRYPLKRVGERGSRNWKRVSWDEALTDIAKSTVEVVRDEGADRIIIPMATQGTAAKSRYANAIGGVVIEPYGDIGDAHNGASMTTGTLFHNATSDSRMMADCIIMWIYNPSSTRIADAHHLSEARYGGTTIVSVSPDQNPSHMHADYWVNPEPGTDHGMALAMAHIIVRDDLYDEGFLREQTDMPFLVRMDNKKFLRASDFEADGSDEVFYVWDRKTNKAVQPPGSMGSADKTLILGDTDPALEGKWQVNLASGESVEVTTVFELMKL…	1913989	Gammaproteobacteria bacterium
job.pdb	AF-A0A2D7IA69-F1-model_v4 Uncharacterized protein	19.400	422	220	18	1	378	54	399	1.000	2.407E-16	417	400	711	MPTANKADEVIILRPGTDAAFFLGVARELIEKGLYDRAAVIERTDLPLLVRLDTGERLDARDVIPGYELAALTNYVTLKPDAEIKGNPPPPPFTAGGQVVPTELRDAWGD----FVWWDRATGRPRPV----------SRDEVGARF----DGDPALLGEFEVELVDGSTVPVRPAFDLLKQYLDESFDLRTASEVCRVPPQAIQSIARQLAA-NKRETLLAAGMGPNHYFQNDLFGRVQFLVAALTDNIGHLGGNVGSY-AGNYRGSVFQAM------------GQWIAEDPFAIEPDLTK-PATVKRYYKAES-AHYWNYGE----RPLRAVAKDDEGDLTKGEVLTGKSHMPTPTKLIWFGNSNSL------LGNAKWSFDVVKNTLPRQDAVFCN…	TPTAMHSNLWLNPKPGTDSALAMSMVQVMLKENLYKPDYIKEQTDLPFLVRTDTKEFLRREDLS---------------------------------------LYGLLAVADNVYYMWDETTKSIVQAPGTGRADKPFGRDRRKYGTLELGDIKPSLEGRWIANTLDG-EVEVTTVFELLKEEC-ENYTPQMASEITGVSPKVIEQTARVFADAQP--GMIYAGYASCKWLHGDLLQRAMLLMLALTGSTGKEGGGLQIANSPNARGMTQFGFSDVGPAFRLISGTTWDYD-----HADMKELNSKIYGNELAEKFDRYYKKSIEEDWFP----DYSQNG-----------------WKMGIFAGNNGANWRASGSTWRKTAFE-------ELETIVSL…	5.996,13.600,4.774,6.651,9.871,4.295,5.258,7.909,7.272,6.377,4.254,7.381,5.076,1.744,9.946,7.507,-1.184,9.392,10.469,-2.403,11.521,12.946,-5.313,11.425,11.509,-8.852,11.105,13.202,-9.638,14.454,10.404,-7.495,15.967,7.966,-10.383,15.191,9.769,-12.428,17.901,8.875,-9.716,20.468,5.129,-9.791,19.629,2.441,-11.516,21.761,0.004,-11.813,18.822,0.831,-11.413,15.102,-2.048,-11.143,12.616,-0.557,-12.037,9.…	GQVYTGDTFASVYKSKCVMIWMSNPAATRIPDAHFFWEAKYNGTQVIAVSPEFTPTAMHSNLWLNPKPGTDSALAMSMVQVMLKENLYKPDYIKEQTDLPFLVRTDTKEFLRREDLSLYGLLAVADNVYYMWDETTKSIVQAPGTGRADKPFGRDRRKYGTLELGDIKPSLEGRWIANTLDGEVEVTTVFELLKEECENYTPQMASEITGVSPKVIEQTARVFADAQPGMIYAGYASCKWLHGDLLQRAMLLMLALTGSTGKEGGGLQIANSPNARGMTQFGFSDVGPAFRLISGTTWDYDHADMKELNSKIYGNELAEKFDRYYKKSIEEDWFPDYSQNGWKMGIFAGNNGANWRASGSTWRKTAFEELETIVSLAPDMGVTSLFSDYVLPIAHHYER…	1913989	Gammaproteobacteria bacterium
job.pdb	AF-A0A7V0IUY0-F1-model_v4 Dimethylsulfide dehydrogenase	21.000	409	233	13	1	385	274	616	1.000	1.893E-15	416	400	722	MPTANKADEVIILRPGTDAAFFLGVARELIEKGLYDRAAVIERTDLPLLVRLDTGERLDARDVIPGYELAALTNYVTLKPDAEIKGNPPPPPFTAGGQVVPTELRDAWGD-FVWWDRATGRPRPV----SRDEVGARF-DGDPALLGEFEVELVDGSTVPVRPAFDLLKQYLDESFDLRTASEVCRVPPQAIQSIARQLAANKRETLLAAGMGPNHYFQNDLFGRVQFLVAALTDNIGHLGGNVGS------YAGNYRGSVFQ--------AMGQWIAEDPFAIEPDLTKPATVKRYYKAESAHYWNYGERPLRAVA----KDDEGDLTKGEVLTGKSHMPTPTKLIWFGNSNSLLGNAKWSFDVVKNTLPRQDAVFCNEWHWTSSCEYADLVFPADSW…	NQTARQSSLWIPLKPGSDSFFGMSMINVIIREKLFNEKFIREQTDLPFLVRLSDGKLLRNSDMLKGGN----------------------------------------EQVFYFFDEKTSRPVKAQGSMGSKEPTLRLGEIRPALEGVFKVKNSEGQEFEVTTVFEMLKKES-EKFSPEETEKHTGIHPDIVYSEARRF-ANAKTAIIMLGYRIHKYFWGTLTCRTATLILALT---GHAGRSGGLDIDNEWALGDFAELSSPKPARFGSGFIGEWKDG-------------------QMWQSFLSHYNDRELKDKTGLDKKDILELIDAGVKKEGFAYFDKP-KLMILFHDNKFERNNA-QKQTEKAVLDSLELYVNVNYRMDSSALLADILLPSITN…	-49.241,-16.984,-17.704,-46.785,-19.514,-16.361,-47.736,-21.012,-12.979,-44.657,-22.541,-11.322,-45.754,-24.146,-8.049,-42.869,-24.605,-5.546,-41.535,-28.087,-5.079,-42.386,-29.331,-1.575,-39.737,-31.837,-0.454,-41.784,-34.539,1.296,-39.482,-35.304,4.261,-38.690,-39.036,4.594,-39.215,-39.928,8.275,-36.323,-41.314,10.377,-38.072,-44.731,10.648,-38.396,-45.067,6.838,-34.727,-44.018,6.434,-33.610,-4…	MSDKKPYRFRGMDRRTFLKNMGTAGIAAALVPGCFRPEKIEYVNRQVSDETLSLYRSEFSLTMGDSSGYSLHCVNCKGNCAWQTFEKSGRIVREEQVAGYPQISPEIPDANPRGCNKGALHSQSLYDEDRLLYPMKRAGARGEGKWKRISWDEAMEEIAEKIVDMVSRGEFDNLMVYAGTGILTPARRAASLRLGSLLGATRFNVASAVGDMFPGATITYGISTVGCSSEAWYEADYLLAWGINPTVTRMPDAHYIWEGKYRGARVVTLAPDYNQTARQSSLWIPLKPGSDSFFGMSMINVIIREKLFNEKFIREQTDLPFLVRLSDGKLLRNSDMLKGGNEQVFYFFDEKTSRPVKAQGSMGSKEPTLRLGEIRPALEGVFKVKNSEGQEFEVTTVFE…	2026887	Nitrospirae bacterium
job.pdb	AF-A0A7C3MMC0-F1-model_v4 4Fe-4S Mo/W bis-MGD-type domain-containing protein	25.100	254	139	6	1	249	242	449	1.000	2.360E-12	415	400	474	MPTANKADEVIILRPGTDAAFFLGVARELIEKGLYDRAAVIERTDLPLLVRLDTGERLDARDVIPGYELAALTNYVTLKPDAEIKGNPPPPPFTAGGQVVPTELRDAWGD---FVWWDRATGRPRPVSRDEVGARFDGDPALLGEFEVELVDGSTVPVRPAFDLLKQYLDESFDLRTASEVCRVPPQAIQSIARQLAANKRETLLAAGMGPNHYFQNDLFGRVQFLVAALTDNIGHLGGNV--GSYAGNYRGSV	NATAQFADMWLPINWSADPALWLGVCKILIEKGWIDPHFVKEQTDAPVLVREDTHQFLRDSDLNQG------------------------------------------GDSEQFYAVDSASGELVQMPKGTLEP--SCDYALDANPEVTLSDGKRVHLTTVFSLLKRRVAE-YTPEKVHQVSGIHPEQLARVAELCKPPR-KVFVFVNWNAGKLYHGDLLERSYCYMLALTGNIGKPGTGTRGWSAGAEYIGGA	31.670,-55.569,-39.141,29.971,-53.251,-36.619,28.834,-50.117,-38.505,30.140,-47.077,-36.614,27.043,-44.873,-36.418,28.520,-41.509,-37.461,27.074,-38.956,-34.998,25.430,-36.704,-37.628,25.036,-34.062,-34.849,28.816,-33.842,-34.136,29.318,-30.713,-36.346,26.375,-28.931,-34.780,27.709,-29.924,-31.328,31.218,-28.623,-32.180,29.705,-25.347,-33.510,27.634,-24.964,-30.301,30.725,-25.705,-28.148,32.783,-…	MARQKVDENAPARQAALKADQTYWQWDNCRWGTHRVNCYPGSCPFKVYAKDNRVIREEISCTYPEFHDPEFRLPDYNPRGCQKGYQHSGAMYGPDRLLYPMKRVGQRGSGQWQRIEWEQAYKEIGAKLADIIQKYGPQAVMDDHGTNGAGVLRGGGEGASTGFVSRLGGVSFDLNFLIGDFNVGQYLTFGQFQQAPGIETWFLADTLIVLSNPAYGNIPDIHYILEARYRGAKVLAIAPDKNATAQFADMWLPINWSADPALWLGVCKILIEKGWIDPHFVKEQTDAPVLVREDTHQFLRDSDLNQGGDSEQFYAVDSASGELVQMPKGTLEPSCDYALDANPEVTLSDGKRVHLTTVFSLLKRRVAEYTPEKVHQVSGIHPEQLARVAELCKPPRKVF…	1869227	bacterium
job.pdb	AF-A0A1Z9TE94-F1-model_v4 Uncharacterized protein	19.300	423	219	17	1	378	36	381	1.000	2.407E-16	415	400	693	MPTANKADEVIILRPGTDAAFFLGVARELIEKGLYDRAAVIERTDLPLLVRLDTGERLDARDVIPGYELAALTNYVTLKPDAEIKGNPPPPPFTAGGQVVPTELRDAWGD-FVWWDRATGRPRPV-------SRDEVGARF-------DGDPALLGEFEVELVDGSTVPVRPAFDLLKQYLDESFDLRTASEVCRVPPQAIQSIARQLA-ANKRETLLAAGMGPNHYFQNDLFGRVQFLVAALTDNIGHLGGNVGS-----YAGNYRGSVFQA--------MGQWIAEDPFAIEPDLTKPAT----------VKRYYKAESAHYWNYGERPLRAVAKDDEGDLTKGEVLTGKSHMPTPTKLIWFGNSNSL------LGNAKWSFDVVKNTLPRQDAVFC…	TPTAMHSNLWLNPKPGTDSALAMSMVQVMLKENLYKPDYIKEQTDLPFLVRTDTKEFLRREDLSL------------------------------------YGLLAVADNVYYMWDETTKSIVQAPGTGRADKPFGRDRRKYGTLELGDIKPSLEGRWIANTLDG-EVEVTTVFELLKEEC-ENYTPQMASEITGVSPKVIEQTARVFADAQP--GMIYAGYASCKWLHGDLLQRAMLLMLALTGSTGKEGGGLQIANSPNARGMTQFGFSDVGPAFRLISGTTWDYD-----HADMKELNSKIYGNELAEKFDRYYKKSIEEDW----FP----DYSQNG-----------------WKMGIFAGNNGANWRASGSTWRKTAFE-------ELETIVS…	-0.997,-12.476,12.317,0.380,-12.803,8.757,-2.498,-11.433,6.648,-2.571,-11.159,2.829,1.160,-12.001,2.928,3.408,-15.012,2.211,6.847,-14.237,3.740,7.895,-17.809,3.131,7.827,-16.933,-0.604,8.111,-13.120,-0.580,10.524,-12.587,2.370,12.774,-15.665,2.010,15.778,-14.101,3.834,13.618,-12.887,6.716,11.059,-15.739,6.936,13.048,-17.561,9.671,12.119,-14.859,12.238,8.430,-15.900,12.100,9.332,-19.564,12.787,11.…	MIWMSNPAATRIPDAHFFWEAKYNGTQVIAVSPEFTPTAMHSNLWLNPKPGTDSALAMSMVQVMLKENLYKPDYIKEQTDLPFLVRTDTKEFLRREDLSLYGLLAVADNVYYMWDETTKSIVQAPGTGRADKPFGRDRRKYGTLELGDIKPSLEGRWIANTLDGEVEVTTVFELLKEECENYTPQMASEITGVSPKVIEQTARVFADAQPGMIYAGYASCKWLHGDLLQRAMLLMLALTGSTGKEGGGLQIANSPNARGMTQFGFSDVGPAFRLISGTTWDYDHADMKELNSKIYGNELAEKFDRYYKKSIEEDWFPDYSQNGWKMGIFAGNNGANWRASGSTWRKTAFEELETIVSLAPDMGVTSLFSDYVLPIAHHYERNDLMLQSRVPYLQVLTEA…	1986872	Rickettsiales bacterium TMED269
job.pdb	AF-A0A1F8XH47-F1-model_v4 4Fe-4S Mo/W bis-MGD-type domain-containing protein	20.400	421	233	15	2	377	230	593	1.000	1.495E-15	415	400	911	PTANKADEVIILRPGTDAAFFLGVARELIEKGLYDRAAVIERTDLPLLVRLDTGERLDARDVIPGYELAALTNYVTLKPDAEIKGNPPPPPFTAGGQVVPTELRDAWGDFVWWDRATGRPRPVSRDEVGARFDGDPALLGEFEVELVDGSTVPVRPAFDLLKQYLDESFDLRTASEVCRVPPQAIQSIARQLAA-NKRETLLAAGMGPNHYFQNDLFGRVQFLVAALTDNIGHLGGNVGSY------------------------AGNYRGSVFQAM----GQWIAEDPFAIEPDLTKPATVKR------YYKAESAHYWNYGER-------PLRAVAKDDEGDLTKGEV---LTGKSHMPTPTKLIWFGNSNSLLGNAKWSFDVVKNTLPRQDAVFCN…	PSAIHADQWVPVNIGTDAALALAMAQVIVEERLHKEDFLREQTDLPLLVRTDTRKFLREADLKRSGR--DN-------------------------------------IHYFWDLSSGQMKEAPRQTL-ALGDNVPALEGTYRVMTTSG-IVEVKPVFEFLNAHL-QDYKPEKVTTVTGTAPAVIRELARQIAQADA--VTNVTTFNWGKFYHGDEIERAIILVFALCGHMGRRGAVYHGFTGGAADTLAPGGMVSGWILLRAAAASDPRYAQWKSQGYTDGMIILE--------YAQEAMAKEKIVSGTLFNYFHGGLLELSERHNSWDPTLKRPVAEYVKEALDKGWHKVWPRPGKDP----RALIHYGGSMFRR-ARATETILKTLLPKLTLIATI…	45.228,0.804,16.053,46.484,-2.281,17.835,48.969,-4.414,15.876,48.541,-7.872,14.437,52.147,-8.646,13.449,52.907,-11.974,11.698,51.075,-13.259,8.645,52.831,-15.130,5.807,52.912,-13.604,2.280,50.038,-15.225,0.469,47.135,-15.863,2.922,45.119,-12.602,2.468,44.487,-11.981,-1.279,40.760,-12.629,-0.587,40.537,-9.531,1.711,42.319,-7.010,-0.575,40.475,-4.162,-2.391,41.446,-0.977,-4.305,38.473,1.150,-3.182,…	MRSVTNQQPGQNSALEWDRVVKVTCHNNCSYQKPCILNAYVKDGMLVRVEQSNTHPHSSDPDVPEWEPRGCQKGLVMPQRSYDATRILYPFKRVGERGEGKWQRISWDQALEEISDKLIDIFTTDGLDTVLRVSGSGTLGSESVGIEGLMSVLGIPFTSIMADLGDEHQGVAQVFGQPYVGGSVDNWWYANLVLIWGGNPAYTNISNFHLLTEARYNGTRIVCIAPDYSPSAIHADQWVPVNIGTDAALALAMAQVIVEERLHKEDFLREQTDLPLLVRTDTRKFLREADLKRSGRDNIHYFWDLSSGQMKEAPRQTLALGDNVPALEGTYRVMTTSGIVEVKPVFEFLNAHLQDYKPEKVTTVTGTAPAVIRELARQIAQADAVTNVTTFNWGKFYHG…	1797811	Deltaproteobacteria bacterium GWA2_57_13
job.pdb	AF-A0A1F8XEW8-F1-model_v4 4Fe-4S Mo/W bis-MGD-type domain-containing protein	20.600	422	229	15	3	377	215	577	1.000	1.893E-15	414	400	896	TANKADEVIILRPGTDAAFFLGVARELIEKGLYDRAAVIERTDLPLLVRLDTGERLDARDVIPGYE--LAALTNYVTLKPDAEIKGNPPPPPFTAGGQVVPTELRDAWGDFVWWDRATGRPRPVSRDEVGARFDGDPALLGEFEVELVDGSTVPVRPAFDLLKQYLDESFDLRTASEVCRVPPQAIQSIARQLAANKRETLLAAGMGPNHYFQNDLFGRVQFLVAALTDNIGHLGGNVGSY------------------------AGNYRGSVFQAM----GQWIAEDPFAIEPDLTKPATVKR---------YYKAESAHY------WNYGERPLRAVAKDDEGDLTKG--EVLTGKSHMPTPTKLIWFGNSNSLLGNAKWSFDVVKNTLPRQDAVFC…	SAIHADLWVPLNIGSDTALALSMCQVIVSERLFKEDFVREQTDLPILVRTDNRKFLREGDLKRGGRDDL-----------------------------------------YYFWDLKADKLTAALRDSL-ALGDAVPALEGKFLIATPNG-EIEVKPVFELLKEHL-RSYTPEEAARVTGVSATMIRTLAREIA-QARAVSNVSTFNWGKFYHGHEIERAIILLVALCGHMGRKGAVYNGYTGLAADTLAPGGMVAGWLLLRAAASADPRYAQWKSQGYTDEMIILE--------YARDAAAKRRVNPSSLFHYFHSGLLELSKKNQSWDPS--LKRSVQAYVDEALEKGWHNVWPSPDRTP---KAVIQFGGSILHRS-RATKQILKTLLPKLELLLT…	-43.531,2.594,2.084,-43.919,6.343,2.683,-41.014,8.554,3.932,-40.766,12.173,5.187,-37.487,13.093,3.405,-34.570,11.770,1.320,-30.957,12.598,2.312,-27.725,12.122,0.299,-25.366,9.882,2.307,-22.393,7.514,1.934,-20.461,4.952,4.010,-17.166,6.080,5.640,-15.662,2.607,5.094,-12.291,2.115,3.374,-13.758,0.087,0.484,-10.697,1.336,-1.518,-11.257,0.751,-5.289,-15.043,0.464,-4.822,-15.258,3.997,-3.359,-18.089,5.…	MDWDRVVKVTCHNNCSYQKPCILNAYVKDGAIVRLEQSNTHPRSGDPDVPDWEPRGCQKGLVSHLHDARRILYPSKRAGERGGGDWQRLGWEEALKEIADKLIDVIAHDGVEAIARFPGSGTLGSESAGFEALMDALGVPYSPATNELGDEHLGAALVFGQPFVGGSVDNWWYSDLVLIWGGNPAYTNISNFHLLTEARYNGTRTVCICPDYSASAIHADLWVPLNIGSDTALALSMCQVIVSERLFKEDFVREQTDLPILVRTDNRKFLREGDLKRGGRDDLYYFWDLKADKLTAALRDSLALGDAVPALEGKFLIATPNGEIEVKPVFELLKEHLRSYTPEEAARVTGVSATMIRTLAREIAQARAVSNVSTFNWGKFYHGHEIERAIILLVALCGH…	1797811	Deltaproteobacteria bacterium GWA2_57_13
job.pdb	AF-A0A897NLC7-F1-model_v4 Nitrate reductase alpha subunit	23.500	412	208	18	3	378	278	618	1.000	1.329E-15	414	400	948	TANKADEVIILRPGTDAAFFLGVARELIEKGLYDRAAVIERTDLPLLVRLDTGERLDARDVIPGYELAALTNYVTLKPDAEIKGNPPPPPFTAGGQVVPTELRDAWGD-----FVWWDRATGRPRP-----------VSRDEVGARFDGDPALLGEFEVELVDGSTVPVRPAFDLLKQYLDESFDLRTASEVCRVPPQAIQSIARQLAA-NKRETLLAAGMGPNHYFQNDLFGRVQFLVAALTDNIGHLGGNVGSY-----AGNYRGSVF------------QAMGQWIAEDPFAIEPDLTKPATVKRYYKAESAHYWNYGERP-LRAVAKDDEGDLTKGEVLTGKSHMPTPT-KLIWFGNSNSLLGNAKWSFDVVKNTLPRQDAVFCNEWHWTSSCEY…	TAIHTDEWLSPNPGTDTALALGMARTIVDEGLYDEAHVKEQSDMPLLVREDTGKFLRASEV-PGL--------------------------------------GADVENPEKVMVMQDS-EGDLRIAPASLGDRADKYDPSKSI-ELDFDPRLTVEEEVATTDG-QVPVRSVWVNLGEELSN-YTPEYVAEETGVGVETHQKIAREFAESDA--AKVIHGKGVNDWYHNDLGNRAIQLLTTLTGHIGRNGTGVDHYVGQEKIWTFNGWKNLSFPTGSVRGVPTTLWTYYHGGILNNTDEQT---------RSMIQESVNKGWMPVYPEE--RGDGF--------------RPDPSTMFVWRGNFFNQ-AKGNVAIEETLWPKLDLVVDINFRLDSTALY…	4.166,-63.237,-64.888,0.456,-63.652,-63.932,-2.280,-62.084,-62.645,-4.867,-62.615,-60.060,-8.096,-60.678,-60.699,-10.905,-60.508,-58.269,-13.455,-57.727,-59.077,-14.951,-54.806,-57.284,-17.051,-53.520,-54.723,-15.945,-50.003,-53.730,-18.927,-47.674,-54.280,-17.121,-44.316,-54.258,-18.674,-41.642,-51.961,-19.530,-39.871,-55.270,-21.563,-42.882,-56.559,-23.425,-43.134,-53.214,-24.414,-39.424,-53.44…	MSSNNQPDDDVSRRDFLKGAGVASVVGVTGATIAEQGLNKLELVDDPIGSYPYRDWEDFYREEWDWDSIARSTHSVNCTGSCSWQVYVKNGQVWREQQANDYPRFDEDLPDPSPRGCNKGACFSDYVDADQRVKYPLRRTGERGEGQWERISWDRALTEIAEHVIDEVTEGRYDAISGFTPIPAMSPVSFASGTRMINLLGGVSHSFYDWYSDLPPGQPITWGHQTDNAESADWYNADYIIAWGSNINVTRIPDAKYFLDAQYNGTKRVGVFTDYSQTAIHTDEWLSPNPGTDTALALGMARTIVDEGLYDEAHVKEQSDMPLLVREDTGKFLRASEVPGLGADVENPEKVMVMQDSEGDLRIAPASLGDRADKYDPSKSIELDFDPRLTVEEEVATTD…	2784881	Halapricum desulfuricans
job.pdb	AF-A0A2E7XCY3-F1-model_v4 4Fe-4S Mo/W bis-MGD-type domain-containing protein	22.700	430	218	18	3	377	293	663	1.000	6.952E-16	413	400	979	TANKADEVIILRPGTDAAFFLGVARELIEKGLYDRAAVIERTDLPLLVRLDTGERLDARDVIPGYELAALTNYVTLKPDAEIKGNPPPPPFTAGGQVVPTELRDAWGD-FVWWDRATGRPRPVSRDEVGARFDGDPALLGEFEVELVDGSTVPVRPAFDLLKQYLDESFDLRTASEVCRVPPQAIQSIARQLAANKRETLLAAGMGPNHYFQNDLFGRVQFLVAALTDNIGHLGGNVGSY-------AGN-----YRGS-VFQAMGQWIAEDPFAIEPDLTKPATVK--RYYKAE-------------SAHYWNYG-----------------ERPLRAVAKDDEGDLTKG---EVLTGKSHMPTPTKLIWFGNSNSL------LGNAKWSFDVVKNTL…	SAVKADIFAKIKPGTDAALALGMANVILKESLYDEVFLVEQTDMPLLVREDTGEFLRSKHLEDGTN----------------------------------DVRSGAFDEFYVVDH-DGELAKVPKTTLAL-GQLKPDMSARREIRLKDGSNVEVRTVFTLLQDKVGE-YTPEKASEMCGTPANQIIDLARRMAAAK-SACMTTTSNIAKYYHGNLMERAQALVFALCGQYGKKGSGFVAFPFLAFDGATNVIMESADPSGMGRQMMAAGRE-------QLAALGYTKEMIAYESARMQDEAGVATQTHGTMFWYTHAGLLETNEKMHEWDPYLNRPVKEV---FEQSLKEGWQHVWPKPGNDP----RLMMSIGSNPLRRIRAYPQLLK-------HLW…	-10.388,-52.247,-10.131,-7.170,-53.554,-11.795,-6.568,-54.773,-15.320,-3.049,-55.238,-16.742,-2.042,-55.292,-20.361,1.532,-56.414,-21.170,3.530,-55.375,-24.182,6.624,-57.551,-24.841,9.771,-55.798,-26.137,12.001,-57.679,-28.594,14.135,-55.412,-30.809,17.954,-55.779,-30.586,20.493,-53.004,-30.622,24.049,-54.429,-30.626,26.467,-52.749,-28.196,29.983,-54.164,-28.781,31.406,-54.343,-25.222,35.161,-55.…	MARRLRVETDGEMIMKNKGISRRKFLQFSGVSTAVIKLPVGLNILSMSGSVAAATEDGYATATTAYGDWRDVYQQRWKWDKITKSSHFTNCWYQSHCAWNVYVKDGLVWREEQVAEYEATNAELPDPNPRGCQKGACFSDRMYDPSRLKYPLKRLGERGSGRWERISWDQAFSEIAESYVDIMVNEGSDRNIIELGPMFTFGTMTAGVMSLSALTDATTIDMNTEIGDGHRGSLETFGKIVFERSADDYFHSDLIFIWGGNPVYTQIPNVHYMLEARYNGATIVVIAPDYSASAVKADIFAKIKPGTDAALALGMANVILKESLYDEVFLVEQTDMPLLVREDTGEFLRSKHLEDGTNDVRSGAFDEFYVVDHDGELAKVPKTTLALGQLKPDMSARRE…	1913989	Gammaproteobacteria bacterium
job.pdb	AF-A0A6S6XX99-F1-model_v4 Uncharacterized protein	22.500	413	238	16	1	377	287	653	1.000	3.216E-15	412	400	968	MPTANKADEVIILRPGTDAAFFLGVARELIEKGLYDRAAVIERTDLPLLVRLDTGERLDARDVIPGYELAALTNYVTLKPDAEIKGNPPPPPFTAGGQVVPTELRDAWGDFVWWDRATGRPRPVSRDEVGARFDGD-PALLGEFEVELVDGSTVPVRPAFDLLKQYLDESFDLRTASEVCRVPPQAIQSIARQLAANKRETLLAAGMGPNHYFQNDLFGRVQFLVAALTDNIGHLGGNVGS--------YAGNY--RGSVFQA-----MGQW--IAEDPFAIEPD--LTKPATVKRYYKAE----SAHYWNYG------------ERPLRAVAKDDEGDLTKGEVLTGKSHMPTPTKLIWFGNSNSLLGNAKWSFDVVKNTLPRQDAVFCNEWHWTSSC…	NATAMHADHWVPVRSGTDTALALAICKIVIDEGLHDQDLLREQTDMPVLVRLDNKRYLRESDLKRDGS--EE-------------------------------------QLYFWDEGRNRLQELDTTSL--RLNGHRPALEGVFEVETLDG-LVKVQPVFERLKALV-AAYTPEAASELCGTPPAIIRKLAHMIG-KARAACNVESFALGKYHHGDLMMRAQILVFVLCGHLGRKGAGWTTGAAIVYPDALGRDVARRRTRKLTKKLNMRQWYELIRNNFQEKPMSRYAKRGLEDSWVDAKVSACATLFWNVHGGVSQVSNQPWDKTLPRAPEAYLEEALAKG-WQGLEPPRDHTPKVFFQVGGNVLRRV-RSSHKLLEVLWPKLELVVVTDMRMSSTV…	-92.015,-17.311,30.499,-91.146,-19.809,28.484,-89.570,-22.254,25.956,-87.741,-22.737,22.859,-87.582,-23.831,19.672,-84.894,-24.568,17.148,-82.329,-24.549,15.475,-78.678,-24.272,14.322,-77.112,-25.241,10.952,-73.801,-27.085,10.326,-71.183,-24.262,10.883,-70.984,-24.516,14.722,-69.510,-28.076,15.027,-65.757,-27.251,14.681,-65.106,-25.257,17.836,-64.417,-26.826,21.286,-62.930,-30.097,22.206,-62.284,…	MSQNKNGLSRRDVLKLSGLVAGSAAFNGAAATTAPASEGAPPTHQPFAYKGPAQPEPMPTGDDFLNHYRKRWTWDYTKRSTHFNNCAYQAHCAFEVYVRDGKVIREEQAATYTTLRKGLPDANPRGCQKGCGYSHLMQGEARLTRPLKRKGERGGGEWEEISWEQAIGEIAEKTVDILAREGSNSLVMDMGTTAEIGVTTFGAAMQFADATDCVLLDLNTEVGDDMQGAAITYGTIIGARTSDDVFHSDLVLCWSGNPAFTQIPNFHYLTEARYRGTQFVVISPDYNATAMHADHWVPVRSGTDTALALAICKIVIDEGLHDQDLLREQTDMPVLVRLDNKRYLRESDLKRDGSEEQLYFWDEGRNRLQELDTTSLRLNGHRPALEGVFEVETLDGLVK…	311182	Denitratisoma oestradiolicum
job.pdb	AF-A0A2M8ABJ1-F1-model_v4 4Fe-4S Mo/W bis-MGD-type domain-containing protein	19.700	425	236	14	1	377	285	652	1.000	3.216E-15	412	400	969	MPTANKADEVIILRPGTDAAFFLGVARELIEKGLYDRAAVIERTDLPLLVRLDTGERLDARDVIPGYELAALTNYVTLKPDAEIKGNPPPPPFTAGGQVVPTELRDAWGDFVWWDRATGRPRPVSRDEVGARFDGDPALLGEFEVELVDGSTVPVRPAFDLLKQYLDESFDLRTASEVCRVPPQAIQSIARQLAANKRETLLAAGMGPNHYFQNDLFGRVQFLVAALTDNIGHLGGNVGS------YAGN--------YRGSVFQAMGQ-----WIAEDPFAIEPDLTKPATVKRYYKAES----AHYWNYG-----------------ERPLRAVAKDDEG--------DLTKGEVLTGKSHMPTPTKLIWFGNSNSLLGNAKWSFDVVKNTLPRQDA…	NASAIKADYYIPVKPGTDSALANSMAHLIISEKLYNEHLLKEQTDLTFLVRTDNNKLLKQSDVRKDGS--EL-------------------------------------VLYRWDKKEKKLEIPSQSSL--KLDTDPALEGEFNIKTYQG-IVTVKPVFEFLKEQLKE-FTPEKASKICGVAPDTIRKLTTMLVSSK-AATNTCTSNFSKFYHGDIIMRSQILAFILAGHLGKKGDGFVTCSFLVADGGNKILNEFELTKDLRYKYLFKYGTPFWLNFFERKDWNQATYKYVLDTFVDSRFMANSTLFWNLHGGISDISERTNEWDPHLKRDIKEYINEMKAKEWQVIDPPLN------------TDPKVYFSWAGNALRRV-RGSQKLLTTLWPKFDL…	0.455,-67.631,29.618,1.628,-65.732,32.201,4.824,-65.117,33.582,6.637,-62.466,35.597,9.755,-62.602,37.418,12.407,-60.679,39.147,14.817,-57.807,39.797,18.079,-57.945,41.777,18.869,-54.692,43.481,22.299,-53.084,42.943,23.639,-50.731,45.663,23.643,-46.968,44.854,26.740,-46.083,46.968,29.375,-46.649,44.215,27.768,-44.290,41.638,28.776,-41.065,43.482,32.546,-41.762,43.606,32.703,-42.326,39.820,30.753,-…	MIESTDNPATDLSDFDKDRRNFCISCAKYSLGIAVATSFPLKLLAETTSPFAPYKYTPLKSSFENDYRNKWSWDDVTLGTHNLNCWFQQNCLFYVYKKDGKITREEQVGNYPQTNEKVPDFNPRGCQKGCSYSDFMYSEARITHPLKRSGERGEGKWEKISWDEALTGIADKMIKAIDENGTKSVVVDPGGNIVNYLSFYSLFRFFDFLDSTILDINCELGDDQQGAAVTYGEISNDRSGDDYFYSDLIFIWGGNPAYTQIPNFHFLTEARYNGTKIVAISPDLNASAIKADYYIPVKPGTDSALANSMAHLIISEKLYNEHLLKEQTDLTFLVRTDNNKLLKQSDVRKDGSELVLYRWDKKEKKLEIPSQSSLKLDTDPALEGEFNIKTYQGIVTVKP…	1974004	Flavobacteriales bacterium CG_4_9_14_3_um_filter_32_8
job.pdb	AF-A0A3M1KYR0-F1-model_v4 Molybdopterin domain-containing protein	24.100	302	164	10	2	282	116	373	1.000	9.241E-14	410	400	386	PTANKADEVIILRPGTDAAFFLGVARELIEKGLYDRAAVIERTDLPLLVRLDTGERLDARDVIPGYELAALTNYVTLKPDAEIKGNPPPPPFTAGGQVVPTELRDAWGD-FVWWDRATGRPRPVSRDEVGARFDGDPALLGEFEVELVDGSTVPVRPAFDLLKQYLDESFDLRTASEVCRVPPQAIQSIARQLAANKRETLLAAGMGPNHYFQNDLFGRVQFLVAALTDNIGHLGGNVG-----SYA---------GNY-----RGSVFQAMGQWIAEDPFA-IEPDLTKPATVKRYYKAES	PSAIPADEWVPLNVATDAALALSMARVIVDEKLYDRDFLAEQTDMPLLVRSDNGRLLRASDLRRGGS----------------------------------------DEVFYMFDEAAGRIVEAPRRSL-ALGDLRPALEGTFEVSGTAG-PIAVTTVFERLKRHL-QGYGPEQTRRTTGVAPATVQRLARRMA-RARACSNVCQTNFSKFYHGMEMERAVLLLFALCGHIGRPGAGYNAVPMLSISGAEPITAASGNVPPTVGVGMLALKSAPEMLRLKLAGYSQEMIVYHFARRDYARGN	27.550,30.709,-15.541,23.846,31.283,-14.848,22.853,34.494,-16.622,19.384,35.237,-15.234,18.084,38.348,-17.002,15.448,39.346,-14.435,13.847,42.767,-14.870,15.019,45.127,-12.068,11.411,45.072,-10.749,11.110,41.241,-10.686,11.363,39.556,-7.256,13.052,36.183,-6.502,9.904,34.346,-7.522,10.730,35.220,-11.165,13.733,32.825,-11.037,12.807,29.145,-11.556,15.180,26.184,-11.191,14.075,23.404,-13.551,16.017,…	MIDVLTAEDAGPGAVYWDLGSASSNGCHAVGLTRSAYLLDTPILENTAEMGDHAPGVTTTTGKIIFTSSMDDLLHSDLIFIWGGNPNYTHIPQAHFIYEARYNGAYVVTVAPDFSPSAIPADEWVPLNVATDAALALSMARVIVDEKLYDRDFLAEQTDMPLLVRSDNGRLLRASDLRRGGSDEVFYMFDEAAGRIVEAPRRSLALGDLRPALEGTFEVSGTAGPIAVTTVFERLKRHLQGYGPEQTRRTTGVAPATVQRLARRMARARACSNVCQTNFSKFYHGMEMERAVLLLFALCGHIGRPGAGYNAVPMLSISGAEPITAASGNVPPTVGVGMLALKSAPEMLRLKLAGYSQEMIVYHFARRDYARGNVVATALLHYEHGG	2026735	Deltaproteobacteria bacterium
job.pdb	AF-A0A832FYH4-F1-model_v4 Molybdopterin oxidoreductase	22.500	439	182	16	4	377	271	616	1.000	2.270E-16	410	400	969	ANKADEVIILRPGTDAAFFLGVARELIEKGLYDRAAVIERTDLPLLVRLDTGERLDARDV-----------IPGYELAALTNYVTLKPDAEIKGNPPPPPFTAGGQVVPTELRDAWGDFVWWDRATGRPRPVS----------RDEVGARFDGDPALLGEFEVELVDGSTVPVRPAFDLLKQYLDESFDLRTASEVCRVP---------PQAIQSIARQLAANKRETLLAAGMGPNHYFQNDLFGRVQFLVAALTDNIGHLGGNVGSYA--------------GNYRGSVFQA-----------MGQWIAEDPFAIEPDLTKPATVKRYYKAESAHYWNYGER---PLRAVAKDDEGDLTKGEVLTGKSHMPTPTKLIWFG------NSNSLLG-NAKW…	ANIADELILINPATDAALALGIVYVLIRDKLYDAEFTKTYTDMPLLIRLDTKTRLKASEVKELSEYAKNIKIPAYR----------------------------------------ELYTAWDTRRNKIVIVDPRTLERKDPVTGEIY-----DPALEGEFEVELVDGKRVKVKPVFQLLKDLVYREYTPDKVARI--ISPSLDLVPKYIDVIERLAREIATIK-PVAIIYGASNWQWYNGDLKGRALSLLVALTGNIGMPGSGISTYAGQYKIKWPMWSWWGYDKELTKIRGVAATRRPRWLNWSIFL-------------------NYEYRQSEEWRKYRSTEVPWPEKG----------------------VRALLIQWWNPFDQHNKALILTGKA…	21.397,-41.370,-32.222,18.658,-39.584,-34.298,15.467,-41.701,-34.558,13.292,-40.342,-37.399,9.514,-39.740,-37.118,9.240,-42.642,-39.612,11.108,-45.031,-37.264,8.717,-44.064,-34.423,5.658,-44.914,-36.586,7.239,-48.256,-37.581,7.953,-49.021,-33.895,4.341,-48.106,-32.910,2.900,-50.353,-35.665,5.192,-53.240,-34.623,4.222,-52.908,-30.915,0.489,-52.759,-31.809,0.808,-55.940,-33.924,2.699,-57.810,-31.15…	MRVSRRDMIKLSLATSLVAALGLYVKPRLLRRVDEFSPIQSEEVKIVKVSCLPNCTESCWLQAYVYNDRVRVLMPAPDYLEPEYTRGCLRGLSQVFLWYGPDRLRRPMVREPFLRWCRGEVSWEKAVEEAAKLRGSPDKFIEVDWDIALDCASKALAKIMRDYGPASIAYTIQVPGTAYMGKGALMRLASLFGWSSMHAYPLNGDLPTFWAPTFGVQTEELETHEYLNSKLILIFGSNFTVTRTMSARMLVLAREKGAKIVVIDMNYPSVANIADELILINPATDAALALGIVYVLIRDKLYDAEFTKTYTDMPLLIRLDTKTRLKASEVKELSEYAKNIKIPAYRELYTAWDTRRNKIVIVDPRTLERKDPVTGEIYDPALEGEFEVELVDGKRVKVK…	1872399	Aeropyrum sp.
job.pdb	AF-A0A6L3ADL2-F1-model_v4 Ethylbenzene dehydrogenase	22.100	429	223	18	2	377	225	595	1.000	9.333E-16	409	400	914	PTANKADEVIILRPGTDAAFFLGVARELIEKGLYDRAAVIERTDLPLLVRLDTGERLDARDVIPGYELAALTNYVTLKPDAEIKGNPPPPPFTAGGQVVPTELRDAWGD-FVWWDRATGRPRPVSRD--EVGARFDGDPALLGEFEVELVDGSTVPVRPAFDLLKQYLDESFDLRTASEVCRVPPQAIQSIARQLAANKRETLLAAGMGPNHYFQNDLFGRVQFLVAALTDNIGHLGGNVG-----SYAGNYRG------------SVFQAMGQWIAEDPFAIEP---------DLTKPATVK---------RYYKAESAHYWNY--GERP--LRAVAKDDEGDLTKGEVL----TGKSHMPTPTKLIWFGNSNSLLG-------NAKWSFDVVKNTLP…	PSAPFADKFVPIKIATDAAFSLAMCKVIIDEGLFNRDFVLTQTDLPLLVNAATRRFLRGSEVTSGER----------------------------------------EDQFYWWDSDAGRIEQAPRGTLEI---EDVSPALEGRWKVQTLDG-EVEVTTVWELLKEHL-ENYTPEAASATCGVNPEVIRGLARLIATK--RTKILEGFNTPKFYHGDLMERAMILLLGLTGNWGRKGTGIQGLALVGLDGYMLFGMKQKRGVAETIRVMEGL-EGAIEALRSQDPEASDEILGYELLQRGTVAGTASPPAFFHFYHCGYKDTWNTPQWSDPAMKRTFEEYVSDAVRRGWWGGLVKPGPSSDP---QVLFIVATNPIRRQRGGMSTLKK-------ELWP…	-51.231,19.467,5.552,-50.571,15.966,7.074,-53.803,14.150,6.037,-53.317,13.988,2.219,-51.432,11.165,0.445,-49.065,13.817,-1.012,-48.629,15.307,2.486,-47.231,11.937,3.646,-44.629,11.949,0.812,-43.667,15.594,1.517,-43.316,14.633,5.205,-40.821,11.893,4.217,-38.782,14.613,2.415,-38.438,16.906,5.446,-35.681,17.426,8.059,-34.723,19.631,11.032,-30.979,19.882,10.240,-28.427,19.278,7.478,-24.673,18.750,8.0…	MTTTAEGQYRQRWSWDSVTFGTHCLNCLATCPYRVYARDGKVLFEEPVATFEQVDEGVPDFNPMACQKGSAWSVQLDTPDRLKYPVRRKGERGSGEWEQISWDEALTEIADAVIEAIDYEGPESIVFEETVEGGLLGQAPYLRFAGLLGAVTLDANGLINDFPAGHHITWGKFSCASSMDDTFHSEVILIWHSNPAYTWIPYAHFMTEARYNGATVVCIAPDFSPSAPFADKFVPIKIATDAAFSLAMCKVIIDEGLFNRDFVLTQTDLPLLVNAATRRFLRGSEVTSGEREDQFYWWDSDAGRIEQAPRGTLEIEDVSPALEGRWKVQTLDGEVEVTTVWELLKEHLENYTPEAASATCGVNPEVIRGLARLIATKRTKILEGFNTPKFYHGDLMERA…	1869227	bacterium
job.pdb	AF-A0A3M1KYW1-F1-model_v4 4Fe-4S Mo/W bis-MGD-type domain-containing protein	24.800	411	224	12	1	377	352	711	1.000	2.695E-15	409	400	1028	MPTANKADEVIILRPGTDAAFFLGVARELIEKGLYDRAAVIERTDLPLLVRLDTGERLDARDVIPGYELAALTNYVTLKPDAEIKGNPPPPPFTAGGQVVPTELRDAWGD-FVWWDRATGRPRPVSRDEVGARFDGDPALLGEFEVELVDGSTVPVRPAFDLLKQYLDESFDLRTASEVCRVPPQAIQSIARQLAANKRETLLAAGMGPNHYFQNDLFGRVQFLVAALTDNIGHLGGNVGS----------YAGNYRGSVFQAMGQWIAEDPFAIEPDLTKPATVKRYYKAE-----------SAHYW------------NYGERPLRAVAKDDEGDLTKGEVLTGKSHMPTPTKLIWFGNSNSLLGNAKWSFDVVKNTLPRQDAVFCNEWHWTSSCEY…	SASAIHADLFVPVRPGTDAALALGIARHMLATGRFDADFVRAQTDLPLLVRED-GRFLRGSDLKKDGG----------------------------------------DDVFYALDEATGKIAEAPRDRLD-WGKVRPALSGAIRVRTLDG-EVTVRPVLDVLRERLDRDYRLEQVAAVCGAPLGAVKRLAEIVSNSSRLGGIA-GSCIPKFYHGDLIMRAQILVFVLGGHLGRAGAGYDTCPFLRVDGLDRFGSSQIDGILGKLRL---APKIIRRRLAGETTERVLYDLLRDYMETANVVSSVLYWRRHARMQDRTDADWGRKLPRPVADYVEESFAKG---WQRQPPETPPRVLFLAGSNLVRRL-RSSDLLLERTFPGVDLIVTTEVRMTTSCLY…	56.483,19.816,-3.137,55.976,21.148,0.468,53.364,22.533,2.781,53.498,24.492,5.583,51.180,25.552,7.903,50.295,28.314,10.515,48.779,30.790,11.916,45.676,32.462,13.544,44.251,35.869,14.529,42.147,38.237,14.490,39.275,40.807,14.460,37.108,42.956,12.609,33.515,43.428,12.073,30.559,44.372,14.392,26.950,45.364,13.422,24.328,45.591,11.712,21.360,43.388,12.860,18.223,42.320,12.802,15.674,39.541,12.711,16.1…	MYSPVVSESSKLSKKVSLLCVITSKNTSRNAPRIAALDSEQAENHPRIKRLRGPPEVAAPIARGNGRSARQAPTAGANGEERQLNHVQISRRGFLKLTGASLALCLTSLRTVATPAQAADAEAGTRVYRGWQELYRQRFTWDRRVRCTHVVNCWYQRNCAWDVFVKDGIVVREEQAGEYPPGNDVPDFNPRGCQKGACYSSVVHSPARLRYPLRRVGPRGSRKWKRISWDQALDEIADRLIDAVSDPGPESIVLDIGGSLASSTWRLGIRRIVDLLDGIELDTNTELDDGQGGASITFGTPISSRSSDDLFRSDVILIWGANPVYTQIPNAHFINEARYHGATIVTIAPDYSASAIHADLFVPVRPGTDAALALGIARHMLATGRFDADFVRAQTDLPL…	2026735	Deltaproteobacteria bacterium
job.pdb	AF-A0A2E9D5E9-F1-model_v4 4Fe-4S Mo/W bis-MGD-type domain-containing protein	23.000	256	137	7	1	240	244	455	1.000	4.512E-12	408	400	508	MPTANKADEVIILRPGTDAAFFLGVARELIEKGLYDRAAVIERTDLPLLVRLDTGERLDARDVIPGYELAALTNYVTLKPDAEIKGNPPPPPFTAGGQVVPTELRDAWGDFVWWDRATGRPRPV----SRD---------EVGARF---DGDPALLGEFEVELVDGSTVPVRPAFDLLKQYLDESFDLRTASEVCRVPPQAIQSIARQLAANKRETLLAAGMGPNHYFQNDLFGRVQFLVAALTDNIGHLGGNVGS	NASAIHASKWLNVKPGTDLALAMAMVQVIFEDGKIEWDYIREQTDLPFLVRKDNQRFLRATEMGVGEHG-----------------------------------------FFVWDEATDSVAKAPATSTRYDDMYNPEFSPVEENLELGDLKPALEGSWTIETREG-PVEVTTVFELARETANR-YRPENVADETGISADVIRQVARKFAASPP-GMIYAGYRVNKWLHGDLLNRAWLLMSALTANTGRAGGGVQT	30.275,-29.620,-6.979,31.609,-27.283,-9.705,30.286,-27.644,-13.278,33.556,-27.806,-15.215,32.488,-27.468,-18.858,35.664,-28.908,-20.385,35.796,-27.440,-23.915,36.686,-30.425,-26.116,39.047,-29.573,-28.962,37.481,-30.983,-32.167,39.181,-34.391,-32.268,38.832,-36.198,-35.611,36.162,-38.882,-35.094,37.277,-42.466,-35.503,33.987,-44.162,-36.476,33.656,-47.523,-34.848,30.141,-48.153,-33.472,29.205,-44…	MALSLKYGAAGAASHEGGTYRRWEDIARNKWTWDRVVRGSRGINCTGHCAFNIYVRNGIVWREEQQGEYGASGEDTPDYGPRGCQKGLRQAKHMYGQQRALYPMKRAGERGEGKWQRITWAQAIEEVAGKIVDYAAEDGPETITMAMGTAMILKRATFSGLFRFANITGITVPETFAGVGDLPLGAQQTIGHPLPGDSMAAIYKSRTCLVWACNPAATRIPDAHFFWEAKYNGTEVIVISPEFNASAIHASKWLNVKPGTDLALAMAMVQVIFEDGKIEWDYIREQTDLPFLVRKDNQRFLRATEMGVGEHGFFVWDEATDSVAKAPATSTRYDDMYNPEFSPVEENLELGDLKPALEGSWTIETREGPVEVTTVFELARETANRYRPENVADETGISA…	2026725	Chromatiales bacterium
job.pdb	AF-A0A7X8GLN8-F1-model_v4 Molybdopterin-dependent oxidoreductase	20.800	403	210	18	1	377	215	534	1.000	1.175E-14	408	400	614	MPTANKADEVIILRPGTDAAFFLGVARELIEKGLYDRAAVIERTDLPLLVRLDTGERLDARDVIPGYELAALTNYVTLKPDAEIKGNPPPPPFTAGGQVVPTELRDAWGDFVWWDRATGRPRP---VSRDEVGARFDGDPALLGEFEVELVDGSTVPVRPAFDLLKQYLDESFDLRTASEVCRVPPQAIQSIARQLAANKRETLLAAGMGPNHYFQNDLFGRVQFLVAALTDNIGHLGGN-VGSYAG-NYRGSV-FQAMGQWIAEDPFAIEPDLTKPATVKRY----------YKAESAHYWNYG----ERPLRAVAKDDEGDLTKGEVLTGKSHMPT----PTKLIWFGNSNSLLGNAKWSFDVVKNTL--PRQDAVFCNEWHWTSSCEYADLVFPAD…	SETAAKSHEWVRIRPGSDSILALSMIQVIIEENLIDRDYCIQHTVAPFLVRQDNGLFLRQNDIDGSDN----------------------------------------AGYLTMDADSNELKALETVT----------NPALLGTFDVTLHNGSKLQVKTALQMLKDEADK-YKPAEAERLTLVPADKIVEIARIYATNT-PSTIYTGFGVDRWDNADQVGRGIATLGVITGQIAKKGASPLGAMGQSAIQYTISDAVMGPW-------------------TAPTGTMANLLNFVLLQQAILT-GKVDMWEP-----KDPANPLAGP---TGRE--PVSKDWPIKGLILTTGNLVSNHAE-QKVTIDEMFSEDKLDFICCIDMFMTDTARQADLFLPCT…	25.534,-32.646,-19.752,26.041,-28.964,-18.891,26.327,-28.392,-15.112,23.193,-26.786,-13.630,24.045,-23.618,-11.659,21.838,-22.685,-8.667,21.531,-18.997,-7.645,19.624,-17.301,-4.791,16.993,-14.845,-6.067,13.481,-13.509,-5.307,10.107,-13.255,-7.054,9.309,-9.528,-6.670,5.943,-8.708,-8.378,2.964,-6.889,-6.939,2.112,-9.880,-4.684,4.272,-8.466,-1.811,5.337,-11.990,-0.710,8.778,-11.560,-2.361,9.460,-15.…	MSTEIKKFSACVPNCWMNCRLYAHVRDGKLVQTSAAPFPDPSYNRICLRGLSHPQRVNSKDRILHPMKRVGKRGENKFEKITWDEAIDILADNLYKIKEKYGSKAVAFIPWSGSYASINGGMPGAIKRFANIFEGTVVIDGVDFGMPTGMSQVVANMAGGMASLFLGPEPKDLSYAKTIIFWGTNITDSQVHNWHFVLDALENGAKLICIDPRYSETAAKSHEWVRIRPGSDSILALSMIQVIIEENLIDRDYCIQHTVAPFLVRQDNGLFLRQNDIDGSDNAGYLTMDADSNELKALETVTNPALLGTFDVTLHNGSKLQVKTALQMLKDEADKYKPAEAERLTLVPADKIVEIARIYATNTPSTIYTGFGVDRWDNADQVGRGIATLGVITGQIAKK…	2030927	Bacteroidales bacterium
job.pdb	AF-A0A521XDI0-F1-model_v4 Ethylbenzene dehydrogenase	20.300	422	218	18	13	377	145	505	1.000	6.179E-16	407	400	825	LRPGTDAAFFLGVARELIEKGLYDRAAVIERTDLPLLVRLDTGERLDARDVIPGYELAALTNYVTLKPDAEIKGNPPPPPFTAGGQVVPTELRDAWGD-FVWWDRATGRPRP----V-SRDEVGARFDGDPALLGEFEVELVDGSTVPVRPAFDLLKQYLDESFDLRTASEVCRVPPQAIQSIARQLAANKR-ETLLAAGMGPNHYFQNDLFGRVQFLVAALTDNIGHLGGNVGSY--------------------AGNYRGSVFQAMGQWIAEDPFAIEPDLTKPATVKRYYKAES----AHYWNY-----------------GERP----LRAVAKDD--EGDLTKGEVLTGKSHMPTPTKLIWFGNSNSLLG---NAKWSFDVVKNTLPRQDAVFC…	IKPGTDAALGLAMAQVIIEKGIYNKEFVCEQTDLPLLVRVDNQHFLRGSDMVEGGR----------------------------------------DDQFYVWDTKKKRIVEAPLATLSLGAI------KPALTGAQSAQLKDGTVTEVVPVFELMKERLAD-YTPEKAAEICGVNADVIRTLAEKIAT-KRGSIF--CGGTSFKYYHADLMLRAYLLVLALTGNWGRKGTGPVEWSVAGFDGPFLSFAKGDTGRQEARNVMNMRRALMDLLKKEDPTMTDEMAHIELMHRFTQSNGMVPPAMLWYYHWGYKDNWQNREYNDPSMQREFDEYIQEALEKDWWKSPAR-------TASKKTPR-VYFEVAGNALRRTRGGQNLMLP---NIFDKLKCIVS…	5.358,-11.227,-28.666,6.736,-13.564,-31.379,10.080,-14.260,-29.611,11.993,-13.177,-32.765,15.022,-11.099,-31.715,18.051,-9.536,-33.429,21.125,-8.504,-31.435,21.983,-4.811,-32.011,24.752,-2.578,-30.627,24.151,-0.338,-27.592,24.856,2.647,-29.885,22.174,1.518,-32.366,19.546,0.629,-29.719,19.963,3.827,-27.649,20.054,5.978,-30.815,16.783,4.457,-32.100,15.202,4.784,-28.613,16.405,8.428,-28.459,14.804,9…	GDGKWQQVSWDQALTEIADHILDAIVEDGPETIIDEGTPGEGGLLTKMMFGRLIGLLGGVGLDTNATINDFSPGIYLTFGKFDPASSIDDIFHAEFIMYTHINPAYTMIPAFHFTAEARYKGTEVALVAPDVNPSHSHVDYFVPIKPGTDAALGLAMAQVIIEKGIYNKEFVCEQTDLPLLVRVDNQHFLRGSDMVEGGRDDQFYVWDTKKKRIVEAPLATLSLGAIKPALTGAQSAQLKDGTVTEVVPVFELMKERLADYTPEKAAEICGVNADVIRTLAEKIATKRGSIFCGGTSFKYYHADLMLRAYLLVLALTGNWGRKGTGPVEWSVAGFDGPFLSFAKGDTGRQEARNVMNMRRALMDLLKKEDPTMTDEMAHIELMHRFTQSNGMVPPAMLW…	2026734	Dehalococcoidia bacterium
job.pdb	AF-C9R9K4-F1-model_v4 Molybdopterin oxidoreductase	24.200	424	213	16	3	378	278	641	1.000	1.181E-15	407	400	1027	TANKADEVIILRPGTDAAFFLGVARELIEKGLYDRAAVIERTDLPLLVRLDTGERLDARDVIPGYELAALTNYVTLKPDAEIKGNPPPPPFTAGGQVVPTELRDAWGDFVWWDRATGRPRPV--SRDEVGARFD-----GDPALLGEFEVELVDGSTVPVRPAFDLLKQYLDESFDLRTASEVCRVPPQAIQSIARQLAANKRETLLAAGMGPNHYFQNDLFGRVQFLVAALTDNIGHLGGNVGSYAGNY-------RGSVFQA--------MGQWIAEDPFAIEPDLTKPATVKRYYKA----ESAHY----WNYGERP-LRAVAKDDEGD-----------LTKGEVLTGKSHMPTPTK-LIWFGN-----SNSLLGNAKWSFDVVKNTLPRQDAVF…	SAKLADIAVSPKPGTDAALALGIARELIARGWYNEDYVVTFTDLPFLVRQDTGQFLRESDLREGGS-----------------------PY----------------KLYVWDKLQEKPVLAPGTLGDDRDTLDWQTVGITPALEFAGEVLLRDGQKVSVKTVWTMLREILDRDYTLEKVTAITGIHPEVVALIARELH-ERHPAMIIEGGGCNHWYHNDLNNRAMILLMALTGNVGVNGGGFHQYTGQYRVWLKGLPQYIKLAESKACNTTLFVWTHFD--------------KQLWRLGMTWEEICHAIETGQLKKLPDGSPVGADPNQPFAYRQYLLLKALAKGWMPVFPAPPKRPRGIFIWRGNFVNNAKGGY-RVLEWFKDE-----KKLDLVV…	50.773,-39.094,-18.401,49.595,-42.700,-18.930,47.118,-44.216,-21.369,46.109,-47.745,-20.410,43.475,-48.775,-22.982,41.547,-51.742,-21.562,40.196,-53.200,-24.835,36.772,-54.540,-23.864,35.982,-56.490,-27.067,32.234,-55.978,-27.662,30.503,-59.017,-29.183,27.930,-57.536,-31.585,24.361,-58.933,-31.450,25.324,-60.780,-34.691,28.361,-62.452,-33.012,26.256,-63.453,-29.968,23.737,-65.154,-32.312,26.639,-…	MGEEKEKRTRLSRREFLKLGLSGLVGAAGYGLIKALGEGAYVHEHLRPAIDARGEDFYRGFFTYDSVIRTTCAGNCTQACGWRAYVRGGVLIKTEPAADYDRFDPVAKKAYLPRGCMRGASYPRYIYGPMRVKTPLIRVGPRGSGQFRRASWDEALEYIAERLLKIIREDGAEAIALFCPIPSYNYVSAAGGYRLGNLLGATGPLSFYDWYCDLPAGEPQTWGVQTEECEEWDWLNARLIIVWGANPAESRIAAAHFLTEAKYRGTKIIAILTDYNGSAKLADIAVSPKPGTDAALALGIARELIARGWYNEDYVVTFTDLPFLVRQDTGQFLRESDLREGGSPYKLYVWDKLQEKPVLAPGTLGDDRDTLDWQTVGITPALEFAGEVLLRDGQKVSVK…	429009	Ammonifex degensii KC4
job.pdb	AF-A0A7Y5VZV7-F1-model_v4 Molybdopterin-dependent oxidoreductase	23.800	436	215	17	2	378	237	614	1.000	9.899E-16	406	400	935	PTANKADEVIILRPGTDAAFFLGVARELIEKGLYDRAAVIERTDLPLLVRLDTGERLDARDVIPGYELAALTNYVTLKPDAEIKGNPPPPPFTAGGQVVPTELRDAWGDFVWWDRATGRPRPVSR---DEVGARFDGDPALLGEFEVELVDGSTVPVRPAFDLLKQYLDESFDLRTASEVCRVPPQAIQSIARQLAANKRETLLAAGMGPNHYFQNDLFGRVQFLVAALTDNIGHLGGNV--GSYAGNYRG-------------------SVFQAMGQWI-----AEDP--------FAIEPDLTK-------PATVKRYYKAESAHYWNYG-------ERPLRAVAKDDE--------GDLTKGEVLTGKSHMPTPTKLIWFGNSNSLLGNAKWSFDV…	PSHSHADYFIPVRIGTDAALVLSMCRVILDEGLFDSLFIREQTDLPLLVRRDNGRLLRECDLREGGR--EN-------------------------------------QFYWLG-ADGSARPAPRGSLASAGA----EPLLSGAATVETRDGASVELVTTFDLLRGRL-AGYTPETATATCGVHPDVIRMLARKVASR--RTFVERGMSLVKHFHGDLMERSMLLLLALTGNWGRTGTGMWSWSLA-NFDGPNLMSAKQGPGVEAAERALAGREQIVAGVRAMLRAEDPDLTDEAAAIEMVARLTSAGATRMVPPAFFWYYHCGYRENWNNPAWNDPSMKRPFSDYV--DEAVDRGWWKGVA--------RPGPGATPRVLIEAGGNLLRRQRGGQNQL…	-54.905,49.908,-12.281,-54.328,47.165,-9.754,-54.436,43.518,-9.199,-52.100,42.186,-7.124,-53.338,38.668,-7.325,-51.230,37.073,-4.618,-50.370,33.524,-5.627,-52.127,32.343,-2.480,-51.928,28.870,-4.033,-52.948,26.395,-1.348,-49.778,24.647,-0.169,-51.267,21.148,-0.299,-50.570,19.474,3.080,-48.467,17.171,0.831,-46.131,19.959,-0.425,-45.686,21.270,3.145,-44.761,17.721,4.297,-41.925,17.437,1.733,-40.522…	MTRNQSLDSTTSTTGTGYRQRWQWDSHAWGTHCVDCYPGNCLYRVYVRDGQVVREEPSGTMPVLVPGTPDRNPMGCQKGAGWSKTLSGEERVLYPLKRAGERGEGRWQRVSWDTALGEIAGSILETIESEGPEAVLRITSAAEGGITAGWSASRLFSELLGLNATDVNGDINDFSHGQFITWGKFHNAVSPESKFQSELILFWYSNPAYTGIPLYHFISEARYRGAEVVLIAPDCSPSHSHADYFIPVRIGTDAALVLSMCRVILDEGLFDSLFIREQTDLPLLVRRDNGRLLRECDLREGGRENQFYWLGADGSARPAPRGSLASAGAEPLLSGAATVETRDGASVELVTTFDLLRGRLAGYTPETATATCGVHPDVIRMLARKVASRRTFVERGMSL…	2026734	Dehalococcoidia bacterium
job.pdb	AF-A0A7V6RMH5-F1-model_v4 Stage 0 sporulation protein A homolog	28.100	245	116	7	2	241	412	601	1.000	3.565E-12	405	400	669	PTANKADEVIILRPGTDAAFFLGVARELIEKGLYDRAAVIERTDLPLLVRLDTGERLDA-----RDVIPGYELAALTNYVTLKPDAEIKGNPPPPPFTAGGQVVPTELRDAWGDFVWWDRATGRPRPVSRDEVGARFDGDPALLGEFEVELVDGSTVPVRPAFDLLKQYLDESFDLRTASEVCRVPPQAIQSIARQLAANKRETLLAAGMGPNHYFQNDLFGRVQFLVAALTDNIGHLGGNVGSY	PTAAKADVWVSVRPGSDPALALAMMNVIIKENLMDKAFMRDHTVAPFLVRADNKRFLRQSDLTGQKVAEGQE----------------------------------------DPYLVWDKASNQVRTVDQAV-------DPAFEGTFNV---NG--VSATTSFSLLKQVVDH-FTPEAASKITDVKPEMIRRIARMYAQG--PTTIVPGFGTDRYDNGQLHGHAVAALAAITGNLGKSGASVGFF	51.575,11.248,28.374,49.771,7.870,28.173,47.492,7.651,25.233,43.874,8.014,26.465,41.729,5.629,24.381,37.964,5.033,24.531,36.911,1.595,23.205,33.233,2.138,22.304,32.374,-1.462,21.330,29.117,-2.989,22.684,30.129,-6.455,21.570,31.868,-8.006,24.627,34.293,-10.341,22.813,35.387,-7.757,20.235,35.795,-5.090,22.945,37.888,-7.435,25.159,40.046,-8.506,22.183,40.627,-4.885,21.116,41.231,-3.900,24.785,43.803…	MPAKIVIAIPHHWLRDTVQQMLAGETAQITCAATLDTLQEASSKEADLVLVDVFSFGIPYTDVMECIRTCMPGVSIIALVSTDTGDYRDALMRAGANMVVAKENIDQELIPSLIQVLKGRQCNEYIEYLLSCQDRLDNLMQKEARCVDKKQDKPLGNLMLSRRTFLKGSAAAAVVTGVALSNPGDRILYALTETDAEAAAKAAGEELYNGVCRPNCGGACRMNVHVRDGRVVKTSMKPLPDPRYNRICLRGLSNVQRIYSPNRIKYPMKRVGKRGEDKWKRISWDEAINTIVDNMNRISKKYGKQANSFIGCSGSYATLSSPFSGSFTRLKNVMEATFISISLDTAYFAGVGRVIGGTLFLQGNEPADYANANTVFVWAGSITEAQIHNWHFIADAMDK…	2093811	Syntrophomonadaceae bacterium
job.pdb	AF-A0A096ZNW8-F1-model_v4 p-cymene dehydrogenase subunit alpha	20.700	433	230	16	1	378	267	641	1.000	1.410E-15	404	400	964	MPTANKADEVIILRPGTDAAFFLGVARELIEKGLYDRAAVIERTDLPLLVRLDTGERLDARDVIPGYELAALTNYVTLKPDAEIKGNPPPPPFTAGGQVVPTELRDAWGDFVWWDRATGRPRPVSRDEVGARFDGDPALLGEFEVELVDGSTVPVRPAFDLLKQYLDESFDLRTASEVCRVPPQAIQSIARQLAANKRETLLAA-GMGPNHYFQNDLFGRVQFLVAALTDNIGHLGGNVGSY----------------AGNYRG--SVFQAMGQW----------------IAEDPFAIEP---------DLTKPATVKRYYKAESAHYWNYG-ERPLRAVAKDDEG--------DLTKGEVLTGKSHMPTPTKLIWFGNSNSLLG--NAKWSFDVVKN…	NASAIKSDLWIPIKPGTDAALALSVCREIIEGGHVDKAFVKDQTDLPLLVRSDTRMFLTQTDVQADGR--DD-------------------------------------HMMLWDAKSNSLKTAPFKTL-ALGDLDPELEVKRTITLKDGKELEVRSVFSLLRDRL-SVYTPENASKMCGVSPKMIRHLVKEITSV--KAVCGTTQSCLNKYYHGNLMERSIAMVYCLTGNMGRKGAGFVAFPLLTPDGADKFSVSPSMKEVHSTFEPFEKMAKQRMDDGETFEMIVNAFGRAMFKPGTSPVRLPLWGSGQLFWQVHGEGEDLLKNSDSWNLGLKRPHNEYLDESLGKKWQPLHPPA--------EREP----RILISLVSNPLRRKRNSQQLLT---K…	1.626,-7.429,-68.342,-0.994,-10.209,-68.601,0.356,-13.265,-66.725,-1.181,-16.511,-68.024,-2.360,-18.673,-65.079,-1.806,-22.314,-65.991,-3.343,-24.923,-63.639,0.175,-26.213,-62.758,1.331,-22.775,-61.483,-1.979,-22.371,-59.588,-1.435,-25.794,-57.918,2.229,-24.981,-57.137,1.111,-21.577,-55.765,-1.721,-23.256,-53.759,0.651,-25.899,-52.287,3.099,-23.159,-51.207,0.212,-20.942,-49.951,-1.535,-23.818,-48…	MSVNFDRRNFLKGSAATVGGLSLPSFIVEAAEVVGGKSVPVFTSWKDVYRAQWTWDKVVRSTHHLNCWYQAHCSWDVYVKDGLVYREEQAGEYPQVNPQLPDFNPRGCQKGGCFSERMYDPTRIAHPLRRVGERGSGKWERVTWKEALDDIADTYLDVTINEGTDTTVWDLGPGIDLGSGIGAQQRFSRLTQSVSLDMNSDIGDSHRGAAEMFGKISFERSADDYFYSDLILIWAGNPLYTQIPNAHFYTAARYRGAKIISICPDYNASAIKSDLWIPIKPGTDAALALSVCREIIEGGHVDKAFVKDQTDLPLLVRSDTRMFLTQTDVQADGRDDHMMLWDAKSNSLKTAPFKTLALGDLDPELEVKRTITLKDGKELEVRSVFSLLRDRLSVYTPEN…	551760	Aromatoleum aromaticum
job.pdb	AF-A0A534U2Z3-F1-model_v4 4Fe-4S Mo/W bis-MGD-type domain-containing protein	23.400	235	136	4	5	238	209	400	1.000	2.088E-11	402	400	488	NKADEVIILRPGTDAAFFLGVARELIEKGLYDRAAVIERTDLPLLVRLDTGERLDARDVIPGYELAALTNYVTLKPDAEIKGNPPPPPFTAGGQVVPTELRDAWGD-FVWWDRATGRPRPVSRDEVGARFDGDPALLGEFEVELVDGSTVPVRPAFDLLKQYLDESFDLRTASEVCRVPPQAIQSIARQLAANKRETLLAAGMGPNHYFQNDLFGRVQFLVAALTDNIGHLGGNV	EKADLWLRVRPGGDGALALSMIHVLLEENLYDESFARDWTNGTFLVREDNNRLLTAQDVSQSD-----------------------------------------NETFFVWDERSNGLVSYRGNQGYARSLVMPALTGSHEVLMANGRPVECRPAFEKLLE-LAARYAPERVEQLTWVTAQDVRRAVRMFATEK-PSCYYSWAGLEQHSNATQTNRAICIFYALTGQFDQRGGNL	-45.091,13.685,13.421,-41.839,15.242,12.149,-40.216,13.211,9.362,-36.855,14.678,8.230,-34.829,13.724,5.135,-31.122,14.479,5.717,-28.584,14.564,2.871,-25.337,13.111,4.281,-22.725,10.359,3.705,-22.206,6.798,4.977,-19.075,6.725,7.197,-18.818,2.954,7.350,-16.149,2.589,4.615,-13.726,4.496,2.368,-16.437,4.825,-0.328,-18.175,7.656,1.610,-21.394,6.870,-0.278,-23.924,9.736,-0.430,-27.150,8.858,1.415,-30.5…	MATQQLHTYCPMCISRCGVIATVENGRLTKVNTDPAHPNGCICVKGTAAPEIVYSPDRLRNPMKRTRPKGDPDPGWTPVSWEEALSFTASRFSDIKAKHSAEAVVFAFGTPSGGGISDGARWLERLANAFGSPNLLASLHICNWNREWGAQYTYGVATPPPDYDNAQCILLWGFNPYATWPAAAARINQAKARGAKLIVIDPRKSGAVEKADLWLRVRPGGDGALALSMIHVLLEENLYDESFARDWTNGTFLVREDNNRLLTAQDVSQSDNETFFVWDERSNGLVSYRGNQGYARSLVMPALTGSHEVLMANGRPVECRPAFEKLLELAARYAPERVEQLTWVTAQDVRRAVRMFATEKPSCYYSWAGLEQHSNATQTNRAICIFYALTGQFDQRGGN…	2026735	Deltaproteobacteria bacterium
job.pdb	AF-A0A315XAU2-F1-model_v4 4Fe-4S Mo/W bis-MGD-type domain-containing protein	20.800	437	215	16	1	377	259	624	1.000	6.917E-15	402	400	944	MPTANKADEVIILRPGTDAAFFLGVARELIEKGLYDRAAVIERTDLPLLVRLDTGERLDARDVIPGYELAALTNYVTLKPDAEIKGNPPPPPFTAGGQVVPTELRDAWGDFVWWDRATGRPRPV------SRDEVGARFDGDPALLGEFEVELVDGSTVPVRPAFDLLKQYLDESFDLRTASEVCRVPPQAIQSIARQLAANKRETLLAAGMGPNHYFQNDLFGRVQFLVAALTDNI-GHLGGNVGS--------------------------YAGNY-----RGSVFQA------------------MGQWIAEDPFAIEPDLTKPATVKRYYKAESAHYWNYGERP--LRAVAKDDEGDLTKGEVLTGKSHMPTPTKLIWFGNSNSLLGNAKW--SF…	NASTMHADRWLNVRLGTDAALALGMVNVVLSENLHDEAYIKEQTDLPFLVREDTGQYLRESDVYEDGS--DS-------------------------------------VFFVWNTYTGRKESPTGSWGSTYATIAADEDLDPALEGAHRVRLLDGRRVTVRPVFELLKKRAAE-YSPEKVEEITGVAANNIRVVAREFAAAK-SAMIYASWGASKHYHSDLFQRGMVYLCALTGNSGGKPGSGIKVSTWWPTPSAALTSRGLRLNTEPVPELPVDRVSIQELSKAAFKTGRLGNATPLIPWLYGHDKKWAEMASKQEYNDPSLPRPA---REY---IDEALAAGWQPISPRPP-----------------KRP----RFYYYSGPNPL---RRWPNPH…	-36.219,-67.911,-11.895,-32.891,-66.043,-12.087,-30.095,-67.704,-10.068,-28.698,-65.496,-7.272,-24.914,-65.342,-7.796,-22.871,-66.480,-4.773,-21.241,-63.666,-2.732,-17.687,-62.866,-3.681,-15.066,-64.510,-1.566,-13.765,-62.229,1.233,-10.755,-60.256,0.129,-7.809,-62.037,1.783,-5.608,-59.403,3.418,-2.310,-60.107,1.647,0.467,-60.531,4.233,2.241,-57.196,4.932,4.695,-56.714,2.103,8.120,-56.101,3.663,8.…	MATVAAPPAPLKRLAPLDAGARLDDLLSRPYEYRSWEDVYRDQWTWDRVVKVTHTRTNCISACSLDAYVKDGIVWREEQNATFEQSFADVPDFNPRGCPAGCVYSSVMYDPTRIKYPMKRAGKRGEGKWERVSWDQALTEIADRLIDVVETDGSDCVVYDNGSTNVDMGIGSPMETHLFTTGVGSTVIDSFAGVGDLPVGLIQAWGLYMSEGTADDWFLSDYILIWIGNPSYTRVPEVHFMWEARYRGAKVVSIAPDYNASTMHADRWLNVRLGTDAALALGMVNVVLSENLHDEAYIKEQTDLPFLVREDTGQYLRESDVYEDGSDSVFFVWNTYTGRKESPTGSWGSTYATIAADEDLDPALEGAHRVRLLDGRRVTVRPVFELLKKRAAEYSPEKV…	2026734	Dehalococcoidia bacterium
job.pdb	AF-B5LPE3-F1-model_v4 Nitrate reductase alpha subunit	30.000	220	106	6	3	216	72	249	1.000	6.816E-12	401	400	250	TANKADEVIILRPGTDAAFFLGVARELIEKGLYDRAAVIERTDLPLLVRLDTGERLDARDVIPGYELAALTNYVTLKPDAEIKGNPPPPPFTAGGQVVPTELRDAWGD-FVWWDRATGRPRPV----SRDEVGARFDG-DPALLGEFEVELVDGSTVPVRPAFDLLKQYLDESFDLRTASEVCRVPPQAIQSIARQLAANKRETLLAAGMGPNHYFQNDL	SATHADLYFRINPGTDGILALGVAKFLIDQDLIDAPYVKEQTDLPLLVLSGTKRFLRESDLKKGGK----------------------------------------EDIFYFWDAKQQHAVPVPGSMGSDQKTIQLNGADPALTGIFQVQLADGKSAEVTTVFELLKTELSL-YTLDKVAARTGLPVREIELFARELG-TRKPAMIIHGAGTNHWFHNDL	23.180,-6.564,10.433,20.149,-6.637,8.083,19.113,-3.175,9.341,22.724,-1.889,9.258,23.032,-2.747,5.542,19.621,-1.126,4.846,18.465,-4.458,3.339,15.710,-4.646,5.988,12.735,-2.798,4.383,11.387,-0.897,7.364,8.073,-0.271,5.653,7.381,-4.040,5.885,7.639,-4.521,9.704,5.788,-1.228,10.134,2.917,-2.431,7.881,2.787,-6.220,8.391,4.612,-6.761,11.720,6.990,-9.305,10.116,10.752,-8.879,9.707,10.649,-9.352,5.899,8.6…	FYDWYCDLPPGEPLTWGVQTEACECADWFNSKYIVLWGSNISQTRIPDAHFAYEARYNGAKIVCISPDYNASATHADLYFRINPGTDGILALGVAKFLIDQDLIDAPYVKEQTDLPLLVLSGTKRFLRESDLKKGGKEDIFYFWDAKQQHAVPVPGSMGSDQKTIQLNGADPALTGIFQVQLADGKSAEVTTVFELLKTELSLYTLDKVAARTGLPVREIELFARELGTRKPAMIIHGAGTNHWFHNDLI	77133	uncultured bacterium
job.pdb	AF-A0A2E8J676-F1-model_v4 4Fe-4S Mo/W bis-MGD-type domain-containing protein	21.700	436	212	20	1	378	247	611	1.000	1.893E-15	401	400	934	MPTANKADEVIILRPGTDAAFFLGVARELIEKGLYDRAAVIERTDLPLLVRLDTGERLDARDVIPGYE--LAALTNYVTLKPDAEIKGNPPPPPFTAGGQVVPTELRDAWGDFVWWDRATGRPRPVSRDEVGARFDG-DPALLGEFEVELVDGSTVPVRPAFDLLKQYLDESFDLRTASEVCRVPPQAIQSIARQLAA-NKRETLLAAGM-GPNHYFQNDLFGRVQFLVAALTDNIGHLGGNVGSYAGNYRGSVFQAMG--------QWIAED--PF--AIEPDLTKPATVKRYY------------KAES------AHYWNYG----------------ERPLRAVAKDDEGDLTKGEVLTGKSHMPTPTKLIWFGNSNSLL--GNAKW-----SFDV…	NPSAIASDLWVSVKPGSDAALGFGMSQVIIAEGLYDKAFIQEQTDLPLLLRSDNGKFLAESDLKEDGRDYI-----------------------------------------FYMFDEATSEMVEAPHKTL--LLEGINPALEGSWNQETIDG-SVEVRPVFARLKEILDRDFTPEKASEACGVHADVIQMMARKFAKANG--VCQASATYGVGKYYHGNLMQRGMYYTWVLCGHIGHKGTGI------------NAMNGVLMVESVAADGGGAPPFMPEVTPEMMQEWG-ERGFSEYRIRKEFFGLMEGEFLNSSALFYWLHAGLLDLSKDNNSWDPELKRPVGEYWDEAIGSGERGVFPPEGSDP----KVLI--------VAGGDPVRRIRGNQHL…	15.463,-57.938,-19.022,18.613,-58.052,-21.196,17.677,-56.933,-24.712,20.261,-58.532,-26.984,19.838,-56.393,-30.092,21.627,-57.977,-33.067,24.769,-56.103,-34.232,26.180,-58.732,-36.619,27.418,-56.737,-39.616,27.645,-53.008,-38.691,31.164,-51.583,-38.921,30.925,-48.367,-36.876,33.472,-45.690,-37.870,36.171,-44.875,-35.272,34.287,-42.363,-33.085,31.194,-44.252,-31.833,33.028,-46.209,-29.077,33.000,-…	MKAELITEGLKFDEGLQEVAEFDIHNVRAKPIVWDSINKITHDANCGQNLQCALNAFTWKGVILREEQTGNYGAPNDPDCPDRNPRGCNKGVCWSHAMYAPGRVKHPYKRAGERGEGKWERVSWDQAIDEIGGQMLDTIVEHGPKSIVNGMGLEGGNGGMGATMALAMNAGTATMPQVNTEIGDDQDGALEMFGNDSFGDSTDNWYYSDILIVWCANPSYTQMTNYHYITEARYNGTEVWAITADYNPSAIASDLWVSVKPGSDAALGFGMSQVIIAEGLYDKAFIQEQTDLPLLLRSDNGKFLAESDLKEDGRDYIFYMFDEATSEMVEAPHKTLLLEGINPALEGSWNQETIDGSVEVRPVFARLKEILDRDFTPEKASEACGVHADVIQMMARKFA…	1913989	Gammaproteobacteria bacterium
job.pdb	AF-A0A539DK42-F1-model_v4 Nitrate reductase	57.500	219	83	1	182	400	11	219	1.000	3.636E-16	400	400	469	PPQAIQSIARQLAANKRETLLAAGMGPNHYFQNDLFGRVQFLVAALTDNIGHLGGNVGSYAGNYRGSVFQAMGQWIAEDPFAIEPDLTKPATVKRYYKAESAHYWNYGERPLRAVAKDDEGDLTKGEVLTGKSHMPTPTKLIWFGNSNSLLGNAKWSFDVVKNTLPRQDAVFCNEWHWTSSCEYADLVFPADSWAEFKLPDATASCTNPFLLAFPTTPL	PAAAVEQLARDIAANKRQTLFAVGMGPNQFFNNDLKDRALFLVAALTDNVGHIGGNIGSYAGNYRVALFNGIPQYINENPFDLNLDPATPARVKQYWVAESAHYYNHEDKPLRAGDRM----------LTGRTHMPTPTKTMWFSNANSILGNVKWHYNVVNNVLPKMDLVCVNEWWWSTSCEYADVVFPVDSWAELRHPDMTASCTNSFLHVFPTSPI	25.600,3.095,-19.655,25.419,1.749,-23.152,23.687,-1.472,-22.042,21.273,0.574,-19.867,20.457,2.767,-22.906,19.834,-0.352,-25.024,17.442,-1.707,-22.337,15.610,1.451,-21.198,16.150,3.856,-24.142,17.509,6.347,-21.565,20.514,8.076,-23.208,23.751,6.658,-21.886,25.106,10.209,-21.419,22.047,11.146,-19.294,22.478,7.985,-17.164,26.168,8.861,-16.648,25.414,12.546,-15.922,22.757,11.564,-13.330,25.271,9.259,-…	PAQTEAITWAPAAAVEQLARDIAANKRQTLFAVGMGPNQFFNNDLKDRALFLVAALTDNVGHIGGNIGSYAGNYRVALFNGIPQYINENPFDLNLDPATPARVKQYWVAESAHYYNHEDKPLRAGDRMLTGRTHMPTPTKTMWFSNANSILGNVKWHYNVVNNVLPKMDLVCVNEWWWSTSCEYADVVFPVDSWAELRHPDMTASCTNSFLHVFPTSPIERVHDTHGDIEVAQLVTEKLAELTGDARFRDVFKFVRDGDVRPYLQRILNASSATKGYQFAQIEATAGEGTPTIMLNRTTPRCGGWEQTQESRPWYTKSGRLESYLAAGENLPVHREPIDSTFYEPNVIVAEPHPAIRPDGPEVYGQDPSDVSVGKREARNVVKPWTEVGRTQHPLMAQE…	2024894	Acidimicrobiaceae bacterium
job.pdb	AF-A0A5C5BZK6-F1-model_v4 Twin-arginine translocation signal domain-containing protein	29.000	241	123	10	3	241	254	448	1.000	2.817E-12	399	400	519	TANKADEVIILRPGTDAAFFLGVARELIEKGLYDRAAVIERTDLPLLVRLDTGERLD-ARDVIPGYELAALTNYVTLKPDAEIKGNPPPPPFTAGGQVVPTELRDAWGDFVWWDRATGRPRPVSRDEVGARFDGDPALLGEFEVELVDGSTVPVRPAFDLLKQYLDESFDLRTASEVCRVPPQAIQSIARQLAANKRETLLAAGM-GPNHYFQNDLFGRVQFLVAALTDNIGHLGGNVGSY	TASKADAWLPVHPGTDAAVIQGMIRAIIDKKWYDEEFVKAHTSLPYLVDKKTGKSYRSAEELCPN-------------------------PTVVTGEDV--------GKPYVWDEASNAPKL--YDAEGAS----PVLEGSWT---VDG--KELTTEFALMKKWISE-YSLEWASETSGIAKDMIVDLADRYANNG-PAIIDYGLGGPDKYTNADVLGHSMSILTALTGNYGRKGSGFGFY	-68.713,-8.898,76.810,-68.258,-8.315,73.293,-67.094,-6.938,70.691,-68.044,-5.209,67.389,-67.559,-7.317,64.204,-66.551,-6.004,60.764,-66.608,-8.443,57.767,-63.310,-9.108,56.100,-64.027,-10.561,52.636,-60.414,-11.686,52.002,-59.167,-14.222,49.403,-58.063,-17.242,51.445,-54.782,-19.082,50.693,-57.040,-22.058,49.754,-58.975,-20.082,47.081,-55.659,-18.840,45.601,-54.220,-22.390,45.296,-57.413,-23.660,…	MSGTSSPNSGLTRRSFLKATGAAAGALGLAGAANMIATDTWLAPAQAHAEAGERVAHLCHQFHCLTGCNLKCTIRDERVALIEPSDLVDESHSTICLRGINEIAHIYSSDRLQTPLRRVGERGEGKFEQISWDEAVKAIADAINESHQKHGPDSVFVRKSTEASIGFDFIGALLKADQGGEWGLDRGQPNGQTPAFGAFSYCPTRSIWEFSDAATIIEVGHNPLESGIVWSRALMDAKEAGTYIAVLDPRFSGTASKADAWLPVHPGTDAAVIQGMIRAIIDKKWYDEEFVKAHTSLPYLVDKKTGKSYRSAEELCPNPTVVTGEDVGKPYVWDEASNAPKLYDAEGASPVLEGSWTVDGKELTTEFALMKKWISEYSLEWASETSGIAKDMIVDLADR…	84112	Eggerthella lenta
job.pdb	AF-A0A7C3NTC6-F1-model_v4 Molybdopterin oxidoreductase	21.300	394	206	12	3	377	213	521	1.000	6.917E-15	398	400	573	TANKADEVIILRPGTDAAFFLGVARELIEKGLYDRAAVIERTDLPLLVRLDTGERLDARDV----IPGYELAALTNYVTLKPDAEIKGNPPPPPFTAGGQVVPTELRDAWGDFVWWDRATGRPRPVSRDEVGA-RFDGDPALLGEFEVELVDGSTVPVRPAFDLLKQYLDESFDLRTASEVCRVPPQAIQSIARQLAANKRETLLAAGMGPNHYFQNDLFGRVQFLVAALTDNIGHLGGNVG---SYAGNYRGSVF---QAMGQWIAEDPFAIEPDLTKPATVKRYYK-----AESAHYWNYGERPLRAVAKDDEGDLTKGEVLTGKSHMPTPTKLIWFGNSNSLLG---NAKWSFDVVKNTLPRQDAVFCNEWHWTSSCEYADLVFPADSWAE	IAGQADVLLQVRPGADGALALALIDVVITENLYDEAFVRQWTNAPLLVRADNGKALTESDLSQNGSPQ-------------------------------------------RFVAWDESAGAAVAYDPAAGDFERQPVRPAIWGEYRLKAEDGSEIPCRPVFAELAGLAAR-YSPETSAAITHVPAGTVRQAARLLAEN-RPVSMYMYNGVGQHTNATQANRAIAVLYALLGDFDQPGGNVVFPKAPLNAVSGKEFLPGKVAEQRIGRERKPLGP----------PAKPGNCAAYDIFTAVLEQR-------------------------PYPVKALLNFGSNTVMSTGDSERART-----AFRALDFAVAAELFMTPTAELCDYVLPAASFLE	3.073,-29.155,-49.342,5.877,-29.367,-46.787,4.438,-29.978,-43.290,7.056,-27.930,-41.430,5.976,-29.242,-37.989,5.778,-26.156,-35.753,7.949,-26.648,-32.644,5.496,-26.060,-29.756,6.157,-26.325,-25.985,4.906,-24.942,-22.639,6.697,-22.991,-19.871,5.273,-22.778,-16.317,5.753,-19.464,-14.458,3.829,-16.397,-13.218,2.723,-12.998,-14.563,4.714,-10.076,-13.082,2.485,-7.293,-14.500,0.922,-6.926,-11.012,1.213…	MDDVGHASHTVRGYCALCTAHCAAIATVTDGKVVRLEADPDHPNGGVFCIKGKAAPELVYHPDRLNFPLKRTRPKGDSDAGWKRVGWDEALDDIAARLKSIRDSYGPRAVALAKGTSGGTSVSDAERWLARFLNRLGSPNWVSTTHVCNWHKDTGLTYTFGVEIPTPDLARSKAFLLWGHNPSSTSLILAHDIVAARKRGMKIIAVDPRRVGIAGQADVLLQVRPGADGALALALIDVVITENLYDEAFVRQWTNAPLLVRADNGKALTESDLSQNGSPQRFVAWDESAGAAVAYDPAAGDFERQPVRPAIWGEYRLKAEDGSEIPCRPVFAELAGLAARYSPETSAAITHVPAGTVRQAARLLAENRPVSMYMYNGVGQHTNATQANRAIAVLYALLG…	2026735	Deltaproteobacteria bacterium
job.pdb	AF-A0A7C8LQX1-F1-model_v4 Acetylene hydratase	21.300	389	210	14	4	378	2	308	1.000	1.108E-14	396	400	591	ANKADEVIILRPGTDAAFFLGVARELIEKGLYDRAAVIERTDLPLLVRLDTGERLDARDVIPGYELAALTNYVTLKPDAEIKGNPPPPPFTAGGQVVPTELRDAWGD-FVWWDRATGRPRPVSRDEVGARFDGDPALLGEFEVELVDGSTVPVRPAFDLLKQYLDESFDLRTASEVCRVPPQAIQSIARQLAANKRETLLAAGMGPNHYFQNDLFGRVQFLVAALTDNIGHLGGNVGSYAGNYRGSVFQAMGQWIAEDPFAI--EPDLTKPATVKRYYKAESAHYWNYGERPLRAVAKDDEGDLTKGEVLTGKSHM---------PTPTKLIW-FG-NSNSLLGNAKWSFDVVKNTLPRQDAVFCNEWHWTSSCEYADLVFPADSWAEF	AAKADKWLQVKPGTDGALALGMVYLMLKQKLYHTDFVSNWTNAPLLVRHDTGELLRASSFDPAIGD---------------------------------------ENIFAVIDPKTRQAAPYVSGKT---LGFLPELEAEVEVPLKNGKTVWCKTVFSELKLSV-ALYTPEYVEEKTSIPADLLVDTVRMIVENS-PSCWYSFNGVEQNLNATQTNRAICLFYALTGDYDHQGGNV-------------------INSPLPLLDYPFGFEFVTPEM--------FKKNI-----ALSEHPLGPA--GTLLSVPPHMVCKAIEEGHPYPVKGLIVFGANTISANPDSKKTME----ALKQLDFHVHIDHFLNPTAQLADIVLPAATFWEA	2.517,-19.287,0.303,-0.591,-21.540,-0.010,1.551,-24.691,-0.491,3.104,-23.994,2.961,-0.130,-22.915,4.724,-2.158,-25.009,7.198,-5.262,-23.087,6.037,-5.876,-21.609,2.573,-8.750,-19.101,2.398,-9.567,-18.704,-1.317,-11.142,-15.255,-0.918,-12.934,-13.767,-3.931,-10.748,-10.892,-5.216,-11.738,-7.635,-3.568,-13.868,-9.247,-0.797,-11.054,-9.416,1.819,-12.739,-6.570,3.765,-15.933,-8.638,4.219,-13.804,-11.5…	MAAKADKWLQVKPGTDGALALGMVYLMLKQKLYHTDFVSNWTNAPLLVRHDTGELLRASSFDPAIGDENIFAVIDPKTRQAAPYVSGKTLGFLPELEAEVEVPLKNGKTVWCKTVFSELKLSVALYTPEYVEEKTSIPADLLVDTVRMIVENSPSCWYSFNGVEQNLNATQTNRAICLFYALTGDYDHQGGNVINSPLPLLDYPFGFEFVTPEMFKKNIALSEHPLGPAGTLLSVPPHMVCKAIEEGHPYPVKGLIVFGANTISANPDSKKTMEALKQLDFHVHIDHFLNPTAQLADIVLPAATFWEAGSVGYPLAFEGNKWVLQWREPVAAPRGESKDVLWIIFELANRLGFTDNFWGGSIEAAFEHMLQPTGISLDTLKEREGGVFIQGPVAYQKYR…	2599925	Halodesulfovibrio sp. MK-HDV
job.pdb	AF-A0A7X5DH28-F1-model_v4 Molybdopterin domain-containing protein	20.400	391	221	16	1	378	70	383	1.000	1.175E-14	395	400	537	MPTANKADEVIILRPGTDAAFFLGVARELIEKGLYDRAAVIERTDLPLLVRLDTGERLDARDVIPGYELAALTNYVTLKPDAEIKGNPPPPPFTAGGQVVPTEL-----RDAWGDFVWWDRATGRPRPVSRDEVGARFDGDPALLGEFEVELVDGSTVPVRPAFDLLKQYLDESFDLRTASEVCRVPPQAIQSIARQLAANKRETLLAAGMGPNHYFQNDLFGRVQFLVAALTDNIGHLGGNVGS-------YAGNYRGSVFQAMGQWIAE-DPFAIEPDLTKPATVKRYYKAESAHYWNYGERPLRAVAKDDEGDLTKGEVLTGKSHMPTPTKLIWFGNSNSLLGNAKWSFDVVKNTLPRQDAVFCNEWHWTSSCEYADLVFPADSWAEF	SATSHYCDEWIQIKQGTDLYLALAMLNEIVKEDRIDVEYVKRATTAPFLIRQDTGLFLRRSD-IEGGELA---------------------------DVRDAVTLNTAGSTKADPAYVMNEVTGEIAL--YTEC-----DTPVLEGEFEVR---G--IKVKTAYSALKEHMAA-YTVEDASELSGVPVETIRELVDIYTSGE-PVMAYTQFGIDHYRGSHLWGQTLAIIAALTNNLSRHGSGLGGPGCPKGALAPLY---VNPVVSTGVSPVDIANMDPRLCSAAWLETVRTG-------------KYC-----GED-------------YPIKAFVGATGNP-ASNYPQQRLWLEDVVGNLDLIVTTDIEMTDTARYSDYVLPASFWLEY	-1.119,-7.806,-9.992,1.442,-9.229,-7.554,3.386,-6.028,-6.662,0.756,-3.614,-5.224,-1.797,-5.729,-3.314,-0.634,-4.654,0.183,-0.395,-1.051,-1.096,-3.986,-1.223,-2.430,-4.958,-2.278,1.113,-3.229,0.644,2.851,-4.457,3.102,0.179,-8.012,2.372,1.396,-6.990,3.545,4.919,-4.354,6.298,4.490,-4.785,7.357,0.825,-1.358,5.895,-0.114,0.358,2.543,-0.724,2.996,1.038,1.652,5.624,1.354,-1.137,4.956,5.037,-2.022,3.535,…	MYDWAVGWGTNRVIGGGTFGYSNEPKDMVNSKYIIVWGTNPVLTTPQTWRIILQAKDNGAKLLCIDPMRSATSHYCDEWIQIKQGTDLYLALAMLNEIVKEDRIDVEYVKRATTAPFLIRQDTGLFLRRSDIEGGELADVRDAVTLNTAGSTKADPAYVMNEVTGEIALYTECDTPVLEGEFEVRGIKVKTAYSALKEHMAAYTVEDASELSGVPVETIRELVDIYTSGEPVMAYTQFGIDHYRGSHLWGQTLAIIAALTNNLSRHGSGLGGPGCPKGALAPLYVNPVVSTGVSPVDIANMDPRLCSAAWLETVRTGKYCGEDYPIKAFVGATGNPASNYPQQRLWLEDVVGNLDLIVTTDIEMTDTARYSDYVLPASFWLEYPDIRGNFSNPYLVYGG…	1898204	Clostridiaceae bacterium
job.pdb	AF-G6EGU7-F1-model_v4 4Fe-4S Mo/W bis-MGD-type domain-containing protein	22.100	388	196	11	3	379	227	519	1.000	1.322E-14	394	400	774	TANKADEVIILRPGTDAAFFLGVARELIEKGLYDRAAVIERTDLPLLVRLDTGERLDARDVIPGYELAALTNYVTLKPDAEIKGNPPPPPFTAGGQVVPTELRDAWGDFVWWDRATGRPRPVSRDEVGARFDGDPALLGEFEVELVDGSTVPVRPAFDLLKQYLDESFDLRTASEVCRVPPQAIQSIARQLAANKRETLLAAGMGPNHYFQNDLFGRVQFLVAALTDNIGHLGGNVGSYAGNYRGSVFQAMGQWIAEDPFAIEPDLTKPATVKRYYKAE---------SAHYWNYGERPLRAVAKDDEGDLTKGEVLTGKSHMPTPTKLIWFGNSNSLLG--NAKWSFDVVKNTLPRQDAVFCNEWHWTSSCEYADLVFPADSWAEFK	TAAKADQWISIRPGTDTAMLMGMIAAIREGGLIDEPYVTANTNAPFLVRSDNGMFLRAGDLK----------------------------------------EDGGNAYLVWDDESASIVP-SREAL------RPRLRGAIEVSLRDGTTLGCRTAFDVQEADWDG-FSIEEAADLCGLDADTIRQLGIEY-ARTDPATIILGQGVQRYFNGHTAFRAAMTLGALCGKIGKPHAGVHWMDG---AMLQMVTALDFAS-----------------QWVVPDGKVGGTLPGTRMMDII-----------------------TSGHPHPVKSLWLTKYGFGTQAPLFK---RFVKEVLPELDLFAVTEQVMTPAAEYADIVLPCVSFLEEE	15.838,-29.259,19.787,19.197,-27.846,21.045,20.033,-24.569,19.474,23.397,-25.156,17.762,24.072,-21.502,16.952,26.825,-21.903,14.401,28.850,-18.674,14.845,28.132,-16.299,12.007,30.455,-17.138,9.193,32.306,-13.887,8.405,31.450,-13.045,4.755,35.257,-12.565,4.419,37.109,-15.338,2.551,34.965,-17.861,0.744,37.397,-19.003,-1.979,35.001,-20.796,-4.359,36.871,-22.342,-7.348,35.996,-20.476,-10.557,34.328,-…	MPNTTMPPRSDAEIEEPGIDRIVRTVCAPNCSGTCGVKAFVRDDRIVKLEPASYPDPRYERICLKGIAMATQRLHGPDRLSQPMIRAGARGEGKWREVSWEEAYAFLAEKLERIAAQYGPSANSWMSMTGNYSIKSSLAPMRIANQLEGTTFSNMGMMGDGNCPATMLAFLGVMSSAQRYEDHVGSKLIILVAKNVADTAHSEMHFLFEAMDAGAKLVAIDPRFSRTAAKADQWISIRPGTDTAMLMGMIAAIREGGLIDEPYVTANTNAPFLVRSDNGMFLRAGDLKEDGGNAYLVWDDESASIVPSREALRPRLRGAIEVSLRDGTTLGCRTAFDVQEADWDGFSIEEAADLCGLDADTIRQLGIEYARTDPATIILGQGVQRYFNGHTAFRAAMTL…	1088721	Novosphingobium pentaromativorans US6-1
job.pdb	AF-A0A4Q5VV66-F1-model_v4 4Fe-4S Mo/W bis-MGD-type domain-containing protein	21.800	385	219	13	1	377	195	505	1.000	2.247E-14	393	400	528	MPT--ANKADEVIILRPGTDAAFFLGVARELIEKGLYDRAAVIERTDLPLLVRLDTGERLDARDVIPGYELAALTNYVTLKPDAEIKGNPPPPPFTAGGQVVPTELRDAWGDFVWWDRATGRPRPVSRDE-VGARFDGDPALLGEFEVELVDGSTVPVRPAFDLLKQYLDESFDLRTASEVCRVPPQAIQSIARQLAANKRETLLAAGMGPNHYFQNDLFGRVQFLVAALTDNIGHLGGN-----VGSYAGNYRGSVFQAMGQWIAEDPFAIEPDLTKPATVKRYYKAESAHYWNYGERPLRAVAKDDEGDLTKGEVLTGKSHMPTPTKLIWFGNSNSLLGNAKWSFDVVKNTLPRQDAVFCNEWHWTSSCEYADLVFPADSWAE	FPTRHAQAADLWLPVRPGTDAALALGLARELVRIGGHDEAFVRRWTNAALLIREDTGQPLCERDVDPQA-----------------TG----------------------TRAMAWHAQRGVAVALDTAQDWGESAPAHLALRGRFVVKGAHG-PLPCRPAMAHYEEACEP-WTPDRVEAFTGVPAQRVRDAAALIAAA-RAPSYFSWTGIAQHANATQTDRAIALLYALTGAVDAPGGNLHLNKLPANLASDRRLLDPAQPALAL-------------GLAERPLGP-PAHGWTLGADFHRAVVQGAPYRV----------------RALVGFGANLLMSQPD-S-QAMQEALAALEFQVHIDLFETPTGRHADYLLPACTPWE	0.306,-12.335,18.654,-2.392,-10.339,16.768,-1.052,-6.830,17.538,0.454,-6.231,14.041,0.991,-7.522,10.477,3.925,-9.733,11.545,1.387,-11.929,13.418,4.196,-13.601,15.366,3.470,-17.181,16.453,3.022,-16.931,20.230,2.236,-19.078,23.279,-0.026,-17.350,25.836,0.672,-18.436,29.436,-2.463,-18.300,31.630,-2.113,-18.690,35.419,-5.119,-18.419,37.790,-7.325,-17.227,34.889,-4.867,-14.370,34.116,-2.560,-13.786,31…	CALCRSRCGARFVVEDGRLAAVEPLPGHPTGGALCAKGRAAPQLQYHPARLTQPLRRTRPRGDADPGWEPVSWDEAMADIAHKISAIRDQSGAQAVAFASASPGATALSDSLEWIERLIFAFGSPNFLTGVEICNWHRDHNHAFTFGTGIGMLDYANTDLVILWGFNPGNVWLAQAQALAVARARGARVLVIDPFPTRHAQAADLWLPVRPGTDAALALGLARELVRIGGHDEAFVRRWTNAALLIREDTGQPLCERDVDPQATGTRAMAWHAQRGVAVALDTAQDWGESAPAHLALRGRFVVKGAHGPLPCRPAMAHYEEACEPWTPDRVEAFTGVPAQRVRDAAALIAAARAPSYFSWTGIAQHANATQTDRAIALLYALTGAVDAPGGNLHLNKLP…	1871071	Comamonadaceae bacterium
job.pdb	AF-B5LPG5-F1-model_v4 Nitrate reductase alpha subunit	26.700	224	116	6	3	220	72	253	1.000	1.856E-11	392	400	256	TANKADEVIILRPGTDAAFFLGVARELIEKGLYDRAAVIERTDLPLLVRLDTGERLDARDVIPG-YELAALTNYVTLKPDAEIKGNPPPPPFTAGGQVVPTELRDAWGDFVWWDRATGRPRPV----SRDEVGARF-DGDPALLGEFEVELVDGSTVPVRPAFDLLKQYLDESFDLRTASEVCRVPPQAIQSIARQLAANKRETLLAAGMGPNHYFQNDLFGRV	SATPADLYFQINPGTDGILALGVAKLLIDQDLVDKLYVKEQTDMPLLVVSGTNRFLRESDLKNGGKED----------------------------------------VFYFWDAKQQRAVPTPGSMGSEQKTIQLHGADPALTGTFHVQFADGKAAEVTTVFELLKKEI-AGYTADKVAARTGLPADEIELFAKELG-TRKPAMIIHGAGTNHWFHNDLTNRS	17.718,18.124,6.668,16.315,14.797,5.374,12.893,16.438,4.874,14.454,19.579,3.323,16.066,17.475,0.560,12.760,15.582,0.055,14.667,12.306,0.656,12.462,11.522,3.672,9.499,9.573,2.157,6.648,11.197,4.036,4.311,8.321,3.308,6.448,6.018,5.526,6.098,8.012,8.809,2.457,8.603,7.901,1.822,4.834,7.453,4.306,3.036,9.751,5.108,5.787,12.300,8.873,5.391,11.699,11.166,8.021,10.162,12.079,5.665,7.293,12.939,1.957,6.86…	FYDWYCDLPPGEPLTWGVQTEACECADWFNSKYIVLWGSNISQTRIPDAHFAYEARYNGAKIVCISPDYNASATPADLYFQINPGTDGILALGVAKLLIDQDLVDKLYVKEQTDMPLLVVSGTNRFLRESDLKNGGKEDVFYFWDAKQQRAVPTPGSMGSEQKTIQLHGADPALTGTFHVQFADGKAAEVTTVFELLKKEIAGYTADKVAARTGLPADEIELFAKELGTRKPAMIIHGAGTNHWFHNDLTNRSFIL	77133	uncultured bacterium
job.pdb	AF-A0A2V6WWC4-F1-model_v4 Molybdopterin oxidoreductase	21.900	397	204	15	1	377	57	367	1.000	6.522E-15	388	400	645	MPTANKADEVIILRPGTDAAFFLGVARELIEKGLYDRAAVIERTDLPLLVRLDTGERLDARDVIPGYELAALTNYVTLKPDAEIKGNPPPPPFTAGGQVVPTELRDAWGDFVWWDRATGRPRPVSRDEVGARFDGDPALLGEFEVELVDGSTVPVRPAFDLLKQYLDESFDLRTASEVCRVPPQAIQSIARQLAANKRETLLAAGMGPNHYFQNDLFGRVQFLVAALTDNIGHLGGNVGS---------YAGNYRGSVFQAMGQWI---AEDPFAIEPDLTKPATV--KRYYKAESAHYWNYGERPLRAVAKDDEGDLTKGEVLTGKSHMPTPTKLIWFGNSNSL------LGNAKWSFDVVKNTLPRQDAVFCNEWHWTSSCEYADLVFPADSWAE	VGLANKADVWLQVRPGTDGALALGLIHLLIRDGGYDIEFVREWTNAPFLVRDDTGLLLTGGDL----------------------------------DGVPS----TGRRHVAAVEGSSELIVYDAERGIYAMDARLALRGARTVRLADGREVTCRPVFERLTALAAD-YEPATVGRITGAAADKVIAAARLLAEH-RPVSHYFHNGLVQHTNATQASRAIEILYALLGDFDR-PG---GNVPGPAPKVEDVSARSALGQAMELRRLGRAERP--IGP-PATPGTVTAYDLYRA---------------ILDGE----------------PYPVRALISFGANALLANGDTLQGRR--------ALERLEFFAQIELVETPTSRFADVLLPAASWME	-2.582,4.504,7.341,-2.935,8.219,6.534,-6.627,8.249,7.516,-6.313,5.810,10.462,-2.960,6.574,12.199,-2.142,9.914,10.489,1.030,8.432,8.875,1.828,8.449,5.098,2.264,4.716,5.345,2.233,2.236,8.240,5.693,2.521,9.893,8.144,-0.311,9.435,7.914,-3.385,11.729,10.279,-3.749,14.652,10.783,-7.399,13.622,13.631,-7.825,16.157,11.242,-7.458,19.135,7.967,-8.762,17.609,6.108,-11.600,19.389,3.997,-12.084,16.227,4.708,-…	AHYTFGTPALPMPDVARSACIVVWGSNPNGNFLTLATDIAAAKARGARLLVVDPRRVGLANKADVWLQVRPGTDGALALGLIHLLIRDGGYDIEFVREWTNAPFLVRDDTGLLLTGGDLDGVPSTGRRHVAAVEGSSELIVYDAERGIYAMDARLALRGARTVRLADGREVTCRPVFERLTALAADYEPATVGRITGAAADKVIAAARLLAEHRPVSHYFHNGLVQHTNATQASRAIEILYALLGDFDRPGGNVPGPAPKVEDVSARSALGQAMELRRLGRAERPIGPPATPGTVTAYDLYRAILDGEPYPVRALISFGANALLANGDTLQGRRALERLEFFAQIELVETPTSRFADVLLPAASWMECSALKVGNRYPIEAMAHIQLREAVVPPLYERR…	2053607	Candidatus Rokubacteria bacterium
job.pdb	AF-A0A1G1ECI3-F1-model_v4 4Fe-4S Mo/W bis-MGD-type domain-containing protein	21.100	439	213	20	2	377	234	602	1.000	3.600E-14	386	400	919	PTANKADEVIILRPGTDAAFFLGVARELIEKGLYDRAAVIERTDLPLLVRLDTGERLDARDVIPGYELAALTNYVTLKPDAEIKGNPPPPPFTAGGQVVPTELRDAWGDFVWWDRATGRPRPVSRDE-VGARFDGDPALLGEFEVELV--DGSTVPVRPAFDLLKQYLDESFDLRTASEVCRVPPQAIQSIARQLAANKRETLLA--AGMGPNHYFQNDLFGRVQFLVAALTDNIGHLGGNVGSY---------------------AGNYRGSVFQAMGQWIAEDPFAIEPDLTKPATVK--RYYKA--ES---------AHYWNYG----------------ERPLRAVAKD--DEG------DLTKGEVLTGKSHMPTPTKLIWFGNSNSLLGNAKW…	PSSIHADLWLPINVGTDAALALALAQVIIAEKLYHQSFIREQTDLPLLVRDDTGRFLRESDLKEGGR--ED-------------------------------------TFYCFDLNSKTIKEVPKLSLVL--DRILPALEGEYEAETALAPAQKIKVRPVFEVLKERL-KQYTPERASQIIGIRPEIIRDLAFQIAKAK---SATFISSLNFGKFYHGILTERAQVLVLALCGHFGKKGSGFNSNPWLFPDAMDKFTVMQSPGLEGLKDYE-KLVQPLFA-----------NLSKQGYTKEMILYEAARESYRKGEWVSAAFFWYIHGGLKEFSKGAKWDPYLKRDIEDYAKEALDKGWQFITPAP--------DKAP----RILFEYGGNILRRV-RG…	51.366,-46.358,8.865,48.347,-47.033,6.640,45.688,-44.354,7.294,42.671,-45.006,5.228,42.345,-42.467,2.373,38.991,-43.148,0.652,39.983,-44.409,-2.831,37.672,-42.121,-4.839,38.389,-38.565,-3.454,39.180,-37.134,-6.952,35.589,-37.824,-8.154,34.347,-35.530,-5.338,36.182,-32.698,-7.172,33.357,-32.851,-9.762,30.930,-31.700,-7.030,33.504,-29.329,-5.464,33.866,-27.670,-8.915,30.081,-27.078,-8.990,30.429,-2…	EATSGYLYRSWEDLYRKEWSWDKVGRGTHYGNCWYQLGCCFDIYVKDGIVCREEQAAEYPQTNPEVPDYNPRGCQKGSCYSERMYSPVRIKYPLKRIGERGEGKWQRVSWDQALDEIADAMLDVILKDGSDTIIWDPGTQLSIGNQGMGLFRLGNLLGTPILDTNTEIGDDRQGAGVTLGKISFGSSADDWFYSDLFFIWGANPFYTQIPNCHFFLEARYNGTKIIAITPDYNPSSIHADLWLPINVGTDAALALALAQVIIAEKLYHQSFIREQTDLPLLVRDDTGRFLRESDLKEGGREDTFYCFDLNSKTIKEVPKLSLVLDRILPALEGEYEAETALAPAQKIKVRPVFEVLKERLKQYTPERASQIIGIRPEIIRDLAFQIAKAKSATFISSLN…	1801687	Nitrospinae bacterium RIFCSPLOWO2_12_FULL_45_22
job.pdb	AF-A0A3A0FSD2-F1-model_v4 4Fe-4S Mo/W bis-MGD-type domain-containing protein	21.900	424	235	15	2	378	336	710	1.000	2.528E-14	385	400	1029	PTANKADEVIILRPGTDAAFFLGVARELIEKGLYDRAAVIERTDLPLLVRLDTGERLDARDVIPGYELAALTNYVTLKPDAEIKGNPPPPPFTAGGQVVPTELRDAWGDFVWWDRATGRPRPVSRDEVGARF--DGDPALLGEFEVELVDGSTVPVRPAFDLLKQYLDESFDLRTASEVCRVPPQAIQSIARQLAANKRETLLAAGM-GPNHYFQNDLFGRVQFLVAALTDNIGHLGGNVGSY-----------------AGNYRGSVFQAMGQWI----AEDPFAIEPDLTK---------------PATVKRYYKAESAHYWNYGERP----LRAVAKDDEGDLTKGEVLTGK-SHMPTPTKLIWFGNSNSL---LGNAKWSFDVVKNTLPRQDAVF…	PSSIHSDYYVPVKVGSDAAFALGMAQVVIEEGLVNESFVREQTDLPLLVNPKTKRYLRQSDMEEGGA--ED-------------------------------------QFYAWDSATNQPVAAPKGTL---FWGEVTPALEGAWTVQTRAG-AVQVTTVFSMMRERLKE-YTPERASEHCGVHPDTIRMLARKIATK--KTNFLCCLNNAGKHYHGDLIERSQILLLSLTGNWGRQGTGLRAWLSGLMDGWFTVLAKTRRGPEEISSILDMMEKMVGFIQSQDPTLTRAQLAIMQAKMPGQGQGTGFVPPVFWWYHHAGYKDAWRNREWHDPSMAREFDEYFNEAVSKGWWQGFDLPRAEHPTRVIIESGGNFVRRTRGGGKM---LLKHLFPGLKMVV…	-25.916,-5.751,69.423,-25.205,-2.578,71.497,-24.113,0.501,71.455,-23.867,4.022,70.522,-23.051,7.176,69.703,-21.806,10.533,68.382,-20.689,13.530,67.778,-18.825,16.501,66.401,-17.495,19.282,65.567,-15.785,22.148,63.937,-13.318,24.978,63.231,-10.921,26.474,61.727,-8.449,29.043,60.286,-5.249,30.547,59.241,-2.284,31.153,58.182,1.161,32.727,57.302,3.939,32.472,55.792,7.556,33.009,54.540,10.166,31.438,5…	MRRRRKPGPARGRRGSGREPAGVARSSSPLVERTPRERVDAAPATPFAGRMTRVIRPRGLDLRSSRIAGLAVAGPVGAARRASRKARPTVPAGAGNHEGERVMAIETVTPAEISTEKRYRERWSWDKVLWASHCIDCYPGNCQLRVYLKDGKVVREESAGTFQTIQEGVPDMNPMGCQKGVGWSRMLNSEERLLYPLKRDGERGSGRWKRITWDEAATEIADAIIDAVQEVGPESVMAPSGCNLGTWGAVGRGQFMRILGGLTTDLNAEMNDFSPGHYLTWGTFDPVSSIDDWFHSEMVFIWFQNPFYTRIPHIHYALEARYNGAEIVTVAPDASPSSIHSDYYVPVKVGSDAAFALGMAQVVIEEGLVNESFVREQTDLPLLVNPKTKRYLRQSDMEE…	1869227	bacterium
job.pdb	AF-A0A7Y5SGF8-F1-model_v4 Molybdopterin-dependent oxidoreductase	18.600	434	244	16	2	377	33	415	1.000	9.850E-15	384	400	710	PTANKADEVIILRPGTDAAFFLGVARELIEKGLYDRAAVIERTDLPLLVRLDTGERLDARDVIPGYELAALTNYVTLKPDAEIKGNPPPPPFTAGGQVVPTELRDAWGD-FVWWDRATGRPRPVSRDEVGARFDGDPALLGEFEVELVDGSTVPVRPAFDLLKQYLDESFDLRTASEVCRVPPQAIQSIARQLAANKRETLLAAGMGPNHYFQNDLFGRVQFLVAALTDNIGHLGGNVGSYA--------------------------------GNYRGS---------VFQAMGQWIAEDPFAIE-----PDLT---KPATVKRYYKAESAHYWNYGERP----LRAVAKDDEGDLTKGEV-LTGKSHMPTPTKLIWFGNSNSLL---GNAKWSFDVV…	PSHTHADYQIPINGASDPAFGLALTQVMFAENIADWQFLKEQTDFGYLVRTDTRRYLRQTDV-EGEGRE---------------------------------------DQMYQWVPGQG-LKLADRGQMH-LKGVDIALEGVFDVKLADGKTVQVTPVYAIFRKKLDAEYTPEKQYPITGVHPDVIRMLARKIATK--KTNIMLGYNACKFYHGDLIERA---MCA-SGNWGKHGTGIRCWAAGFVEGQGIAMAKPGPGAANSEIILAARDAGVAAMKAQDPTMTTEIAVGEMLRRTAGRERQAFNRVESTPVAGGTTSPPAFWWYDHGGYKERWNRKEWGDTSLPRSFDDYYNEAMEKGWWEGILKPGADQPPRVLFEATGDMLRRSRGGKK---TLV…	1.328,-14.117,4.400,3.523,-17.060,3.195,7.060,-16.013,4.283,8.496,-19.419,3.565,7.899,-18.582,-0.118,7.924,-14.783,-0.075,10.558,-13.910,2.600,13.110,-16.762,2.201,16.170,-14.791,3.448,14.364,-13.637,6.557,12.172,-16.670,7.385,14.698,-17.902,10.004,13.684,-15.031,12.344,10.140,-16.484,12.564,11.459,-19.986,13.397,14.086,-18.574,15.830,11.481,-16.344,17.528,9.330,-19.484,17.990,12.264,-21.401,19.5…	MNPVFTRIPFYHFIAEARYNGAEVVNISPDVNPSHTHADYQIPINGASDPAFGLALTQVMFAENIADWQFLKEQTDFGYLVRTDTRRYLRQTDVEGEGREDQMYQWVPGQGLKLADRGQMHLKGVDIALEGVFDVKLADGKTVQVTPVYAIFRKKLDAEYTPEKQYPITGVHPDVIRMLARKIATKKTNIMLGYNACKFYHGDLIERAMCASGNWGKHGTGIRCWAAGFVEGQGIAMAKPGPGAANSEIILAARDAGVAAMKAQDPTMTTEIAVGEMLRRTAGRERQAFNRVESTPVAGGTTSPPAFWWYDHGGYKERWNRKEWGDTSLPRSFDDYYNEAMEKGWWEGILKPGADQPPRVLFEATGDMLRRSRGGKKTLVENLWPKLKAIVVIDFRLSE…	2026734	Dehalococcoidia bacterium
job.pdb	AF-A0A4Q2LVI6-F1-model_v4 Ferredoxin:oxidoreductase FAD/NAD(P)-binding protein	21.700	235	129	7	1	228	213	399	1.000	3.991E-11	381	400	446	MPTANKADEVIILRPGTDAAFFLGVARELIEKGLYDRAAVIERTDLPLLVRLDTGERLDARDVIPGYELAALTNYVTLKPDAEIKGNPPPPPFTAGGQVVPTELRDAWGDFVWWDRATGRPRPVSRDEV-------GARFDGDPALLGEFEVELVDGSTVPVRPAFDLLKQYLDESFDLRTASEVCRVPPQAIQSIARQLAANKRETLLAAGMGPNHYFQNDLFGRVQFLVAALT	TALARQADAWLPVRPGTDAALALGLIHLLIADARFDEGFVRAWTNAPLLVRGDNGHFLREQDLWPDA-----------------QG----------------------NRFMAWNDARGCAVPYDTEQAAQAQDAAHFR------LRGALEIDVG-AQRLSCAPAFELLAQGCAA-YTPPDVERITGVAQASLRAVADLFGTC-RRVAYHAWTGIGQHTNATQAERAVATLYALC	-17.656,12.129,51.630,-16.855,8.636,52.908,-13.314,7.963,51.663,-13.753,4.330,50.591,-10.373,3.033,51.800,-10.285,-0.049,49.549,-8.490,-2.576,51.828,-8.100,-4.936,48.830,-4.458,-5.913,48.115,-2.931,-4.509,44.999,-2.539,-7.229,42.325,-0.418,-6.834,39.175,-2.042,-8.498,36.122,-0.353,-8.961,32.721,-2.381,-7.979,29.634,-2.440,-5.743,26.539,-4.087,-2.437,25.572,-7.065,-2.904,23.222,-7.524,0.814,22.356…	MQVMTTTAPTQTKQGYCTLCRSRCGTLNEVQGDMLVSVRPDASHPTGQAMCMKGKAAPELVHSPHRLRYPMRRTRPKTEADPGWVRIGWDEALAETAQRLGAIKAESGAESVVFAVTTPSGTPLTDSIDWIERFVRLFGSPNICYATEVCNWHKDFAHAFTFGCGMPAADYAQADLIVLWGHNPANTWLAQANAIGRGRANGAKMVVIDPRPTALARQADAWLPVRPGTDAALALGLIHLLIADARFDEGFVRAWTNAPLLVRGDNGHFLREQDLWPDAQGNRFMAWNDARGCAVPYDTEQAAQAQDAAHFRLRGALEIDVGAQRLSCAPAFELLAQGCAAYTPPDVERITGVAQASLRAVADLFGTCRRVAYHAWTGIGQHTNATQAERAVATLYALC…	2509434	Verminephrobacter sp. Larva24
job.pdb	AF-A0A7V3MMA2-F1-model_v4 4Fe-4S Mo/W bis-MGD-type domain-containing protein	21.000	428	239	12	1	378	243	621	1.000	4.296E-14	379	400	951	MPTANKADEVIILRPGTDAAFFLGVARELIEKGLYDRAAVIERTDLPLLVRLDTGERLDARDVIPGYELAALTNYVTLKPDAEIKGNPPPPPFTAGGQVVPTELRDAWGD---FVWWDRATGRPRPVSRDEVGARFDGDPALLGEFEVELVDGSTVPVRPAFDLLKQYLDESFDLRTASEVCRVPPQAIQSIARQLAANKRETLLAAGMGPNHYFQNDLFGRVQFLVAALTDNIGHLGGNVGSY---------------------AGNYRGSVFQAMGQWIAED---PFAIEP-------------DLTK------PATVKRYYKAESAHYWNYGER---PLRAVAKDDEGDLTKGEVLTGKSHM-PTPTKLIWFGNSNSLLGNAKWSFDVVKNTLPRQ…	NPSCQFADVWVPINWSADPALWLGVCKILIDNEWIDRNFVAEQTDCPVLVRGDNGRFLRDSDLRAG------------------------------------------GDPEQFYVIDAATGALAQLPKGTL--ERACEYALDARRTVRLADGVEVEVRTVFSRLKERLKE-YTPAKVHEMAGVHPETLQQIAELCRPPR-KIFGYMNFIAGKLYHGDLLERSYCYVLALTGSIGKPGAGTQGWSPGTEAAASMSAVSGMPKQLIESSEPIAAVATMSQLMMEDYKTRLKMDPTMPPVEAANGATREALKASGVLTPGAFLWYRHAGYKEVWDRYLEDPYTDKKTSDYAEDALRRGWW---EGFDHKVEPKAMLVSGSNPLRRHRGGMNTYLKTLWPKL…	9.823,-30.306,-24.396,12.027,-32.343,-22.000,15.211,-33.648,-23.508,16.463,-35.764,-20.626,20.106,-34.678,-20.340,21.992,-38.018,-20.348,23.574,-38.960,-17.074,27.078,-38.364,-18.577,26.639,-34.539,-18.900,25.797,-34.440,-15.150,29.450,-35.410,-14.447,31.195,-32.359,-16.008,30.195,-29.831,-13.267,31.375,-31.725,-10.151,34.383,-29.987,-8.579,36.374,-33.132,-7.667,39.605,-31.573,-6.280,40.337,-28.9…	MSRAIPDDERSENRLHTEQEWHRYWQWEGCRWGTHRVNCYPGSCPFKVYVKDNRVVREEISCTYPEFSDPEERVPDYNPRGCQKGYQHSRAMYGPDRVLYPMKRVGERGGGKWERVGWEQAFDEIGARLADIIQKYGAKALLDDHAANGIGVFRGAAEGSTTGITALLGGVSLDLDFVTGDFKSGQWLTFGEMHHAPGIENWFLPDTIILMSNPVYANIPDVHYVLEARYRGAKIIAVAPDKNPSCQFADVWVPINWSADPALWLGVCKILIDNEWIDRNFVAEQTDCPVLVRGDNGRFLRDSDLRAGGDPEQFYVIDAATGALAQLPKGTLERACEYALDARRTVRLADGVEVEVRTVFSRLKERLKEYTPAKVHEMAGVHPETLQQIAELCRPPRKI…	2033014	Armatimonadetes bacterium
job.pdb	AF-A0A2V7CYU9-F1-model_v4 4Fe-4S Mo/W bis-MGD-type domain-containing protein	20.500	394	213	16	1	377	215	525	1.000	2.247E-14	378	400	565	MPTANKADEVIILRPGTDAAFFLGVARELIEKGLYDRAAVIERTDLPLLVRLDTGERLDARDVIPGYELAALTNYVTLKPDAEIKGNPPPPPFTAGGQVVPTELRDAWGD-FVWWDRATGRPRPVSRDEVGARFDGDPALLGEFEVELVDGSTVPVRPAFDLLKQYLDESFDLRTASEVCRVPPQAIQSIARQLAANKRETLLAAG--MGPNHYFQNDLFGRVQFLVAALT-D-NIGHLGGNVGSYAG---------NYRGSVFQAMGQWI---AEDPFAIEPDLTKPATVKRYYKAESAHYWNYGERPLRAVAKDDEGDLTKGEVLTGKSHMPTPTKLIWFGNSNSLLGNAKWSFDVVKNTLPRQDAVFCNEWHWTSSCEYADLVFPADSWAE	VGLANKADVWLQVRPGTDGALALGLIHLLIRAGGYDSEFVREWTNAPFLVRDDTGMLLTGADLDGAPGV---------------------------------------GRRHVAAVEGSSELVVYDAERGVYAMDARLALSGARTVRLAEGFEVTCRPVFQRLAAVAAD-YEPATVARITGAAADRIVAATRLLAEHRP---VSHYFHNGLVQHTNATQASRAIEILYALLGDFDR---PG---GNVPGPAPKVEDVSARSALGQAMELRRLGRAERPIG-PPATPGTVTAYDLYRA---------------ILDGEPYPV----------------RALVSFGANALLANGD-TLQG-RRALERLEFFAQIELVETPTSRFADVLLPAASWME	34.098,-45.354,-21.828,35.269,-41.810,-21.016,34.700,-40.674,-17.394,32.633,-37.487,-17.551,34.530,-35.086,-15.285,31.559,-33.859,-13.218,31.281,-30.151,-14.077,31.837,-28.323,-10.767,28.552,-26.599,-9.871,28.462,-23.857,-7.193,25.620,-22.928,-4.815,24.839,-19.228,-4.168,22.736,-18.048,-1.201,20.433,-15.031,-1.632,16.750,-14.128,-2.047,14.298,-14.282,-4.953,13.844,-10.745,-6.341,10.553,-11.437,-8…	MGTMRGDASRAVKGYCGFCAVHCPVVTTVDAGARLLSVEPDRSHPHGGAICAKGRAAPEFHDHRDRVNFPMRRTRPKTSPDPGWERCSWDEALDLIAGKLLEVRASSGAHAVAFNKGTTGGTALTDTERWLQRLINHFGTPNIGGTTHLCQWPRDTAGAHYTFGTPALPMPDVARSSCIVVWGSNPNGNFLSLATDIAAAKARGARLLVVDPRRVGLANKADVWLQVRPGTDGALALGLIHLLIRAGGYDSEFVREWTNAPFLVRDDTGMLLTGADLDGAPGVGRRHVAAVEGSSELVVYDAERGVYAMDARLALSGARTVRLAEGFEVTCRPVFQRLAAVAADYEPATVARITGAAADRIVAATRLLAEHRPVSHYFHNGLVQHTNATQASRAIEILY…	2053607	Candidatus Rokubacteria bacterium
job.pdb	AF-A0A2C9AXH8-F1-model_v4 Anaerobic selenocysteine-containing dehydrogenase	20.600	392	193	11	3	378	218	507	1.000	1.103E-13	377	400	759	TANKADEVIILRPGTDAAFFLGVARELIEKGLYDRAAVIERTDLPLLVRLDTGERLDARDVIPGYELAALTNYVTLKPDAEIKGNPPPPPFTAGGQVVPTELRDAWGDFVWWDRATGRPRPVSRDEVGARFDGDPALLGEFEVELVDGSTVPVRPAFDLLKQYLDESFDLRTASEVCRVPPQAIQSIARQLAANKRETLLAAGMGPNHYFQNDLFGRVQFLVAALTDNIGHLGGNVGSYAGN-----YRGSVFQAMGQWIAEDPFA-----IEPDLTKPATVKRYYKAESAHYWNYGERPLRAVAKDDEGDLTKGEVLTGKSHMPTPTKLIWFGNSNSLLGNAKW------SFDVVKNTLPRQDAVFCNEWHWTSSCEYADLVFPADSWAEF	TSQICDTWITLRPGTDGALALALLNQIIVAHTIDKDFLLQHTNAPFLVRLDTGALLRESDLSTSGG----------------------------------------AEYVSWCADRNGPAAINSVR-------SPELTARSSVTLSNEQKVDVASVFELLRGLAAQ-YTPEVASEITDVPANVIRDLAAAFA-NAKSSAVRAGFGIDRYYYSDLTMRAIAALAVVTGNIGKPGGGVTINGGDKVASVRARSFYS---------PDGKAPHRVFNMMEADAAVTR------------G--------------------------TPYPIKMECISFGN------PFNQGKPNRRKVIGEYVGQLEFIVVIDHFMTDTARYADLVLPACTIFER	-27.772,25.114,21.817,-26.774,24.789,18.126,-23.117,24.948,16.967,-20.982,23.844,13.991,-17.663,22.098,14.779,-15.002,21.365,12.135,-13.269,17.948,12.329,-11.324,15.656,9.929,-12.158,12.322,8.281,-8.972,10.328,8.993,-9.438,6.656,7.903,-7.017,4.798,5.664,-8.580,6.182,2.437,-5.500,8.240,1.390,-7.811,11.089,0.213,-5.868,14.216,-0.895,-6.544,16.496,0.852,-7.847,14.747,3.930,-11.589,15.534,3.915,-12.7…	MTQTVRTVCDPNCNAKPRCGIDATVVDGKIVSIRPAEFPAQLDVKSRICMMGMARLEYQYHPDRLLYPLRRTGRRGEGQWERVTWEEAIDLFIERQKFVTDRYGSRSVLFSQYSGASGILAKGSGTRYAALTGSSMTSLVGGGFDYGVAKGLHYTFGLPPVSFWSTGGHNFEDAVNSEIILIWGGNPVVTRSVDYPPLREAQQRGTRLICIDPTQSATSQICDTWITLRPGTDGALALALLNQIIVAHTIDKDFLLQHTNAPFLVRLDTGALLRESDLSTSGGAEYVSWCADRNGPAAINSVRSPELTARSSVTLSNEQKVDVASVFELLRGLAAQYTPEVASEITDVPANVIRDLAAAFANAKSSAVRAGFGIDRYYYSDLTMRAIAALAVVTGNIGK…	1882799	Burkholderia sp. YR290
job.pdb	AF-K0ERF9-F1-model_v4 Molybdopterin dinucleotide-binding region	23.100	398	204	17	1	383	204	514	1.000	8.214E-14	376	400	1116	MPTANKADEVIILRPGTDAAFFLGVARELIEKGLYDRAAVIERTDLPLLVRLDTGERLDARDVIPGYELAALTNYVTLKPDAEIKGNPPPPPFTAGGQVVPTELRDAWGDFVWWDRATGRPRPVSRDEVGARFDGDPALLGEFEVELVDGSTVPVRPAFDLLKQYLDESFDLRTASEVCRVPPQAIQSIARQLAANKRETLLAAGMGPNHYFQNDLFGRVQFLVAALTD--NIGHLGGNVGSYAGNYRGSVFQAMGQWIAEDPFAIEPDLTKPA--TVKRYYK---AE------SAHYWNYGERPLRAVAKDDEGDLTKGEVLTGKSHMPTPTKLIWFGNSNSLLG--NAKWSFDVVKNTLPRQDAVFCNEWHWTSSCEYADLVFPADSWAEFKLPDA	STSALQADHWLRVRPGTDGALALSVAGRLLARHGHDEEFVRSWTNAPLLVRLDTGEFLRASDLHPGV-----------------------------------------SGYVVWDEVSGRAEPLDTTR-APRGVERFALRGRRRVVTRGG-PVECVPAFDRYAAACAA-WPVDRAAAVTTVAPAAIEAFAAELDAA-QSVSYAAWSGIGQHVNATQTERAIATLYALTGSYD--APGGN-------------------VVLPKLPVDP-VTGPGQLAAAQRAKALGLESFPLGPPAH----GWINARDF----CHAVLQGE--------PYPVRALVSFGGNLLLTQPDPRRTAD----ALRSLDFTVHLDLFENPTSRFADLLLPVSTPWEREAVRA	-21.181,17.976,18.955,-17.470,18.903,18.869,-15.780,19.182,15.465,-12.090,18.336,16.046,-9.456,19.213,13.413,-6.682,16.654,12.786,-5.232,14.346,10.115,-5.615,10.670,9.153,-2.411,8.605,9.725,-3.638,5.320,8.200,-1.217,5.998,5.289,1.579,8.284,4.008,-0.889,10.834,2.562,-1.670,12.250,6.056,-4.943,13.743,4.798,-6.270,16.697,6.817,-9.573,15.748,8.437,-12.416,17.044,10.602,-13.733,14.516,13.130,-17.248,1…	MAEVRGYCTLCRSRCGAVYTVENGVLRGVRPDSEHPTGAAMCPKGRAAPELVYSPERLRRPLRRTTPKSDPDPRWREIGWDEALTEVAERLGRIRAESGAEAVAFSVTSPSGTPMSDSIDWVERFIRLFGSPNTLYSTEICNWHKDFAHAFTFGSGLPGPDYANTDLAVLWGHNPAKSWLAQSAALARARARGARLVVVDPRRSTSALQADHWLRVRPGTDGALALSVAGRLLARHGHDEEFVRSWTNAPLLVRLDTGEFLRASDLHPGVSGYVVWDEVSGRAEPLDTTRAPRGVERFALRGRRRVVTRGGPVECVPAFDRYAAACAAWPVDRAAAVTTVAPAAIEAFAAELDAAQSVSYAAWSGIGQHVNATQTERAIATLYALTGSYDAPGGNVVLP…	1133849	Nocardia brasiliensis ATCC 700358
job.pdb	AF-A0A2M7MU93-F1-model_v4 4Fe-4S Mo/W bis-MGD-type domain-containing protein	22.700	395	196	18	3	377	207	512	1.000	1.247E-14	374	400	604	TANKADEVIILRPGTDAAFFLGVARELIEKGLYDRAAVIERTDLPLLVRLDTGERLDARDVIPGYELAALTNYVTLKPDAEIKGNPPPPPFTAGGQVVPTELRDAWGD---FVWWDRATGRP-----RP--VSRDEVGARFDGDPALLGEFEVELVDGSTVPVRPAFDLLKQYLDESFDLRTASEVCRVPPQAIQSIARQLAANKRETLLAAG--MGPNHYFQNDLFGRVQFLVAALTDNIGHLGGNVGSYAGNYRGSVFQAMGQWIAEDPFAIEPDLTKPA--TVKR-YYKAESAHYWNYGE----RPLR-AVAKDDEGDLTKGEVLTGKSHMPTPTKLIWFGNSNSLLGNAKWSFDVVKNTLPRQDAVFCNEWHWTSSCEYADLVFPADSWAE	LAAAADLWLRPHPGSDGALALGLAHALIESGRYDHDFLMRWSDAPFLVAEDDGRPLTGADLR------------------------------------------ADGDPGQRVVWDAAMGTALACPARPPNAARE---TR----LALRGHYTVPTLRG-AIACRPVFDRLSERCRA-WPAARVAAVTGIPAEQVEAAANLIAENLP---LSFFTWTGTCQHSNATQSGRAIAVLYGLTGCLDAPGGNV-----------------WFAKPPVA---DAMGFAWATPEERTLTLGMGERPYGPPQKGWITSRDLFRAVVEGE-------------PYPVTCLISFGSNFLLSKPKTRLAEV--ALEKLDFFALTELLETPTARYADLLLPVCSAWE	32.383,-25.982,-16.069,32.534,-23.588,-13.109,29.321,-23.744,-11.038,28.621,-20.907,-8.552,25.716,-20.585,-6.088,24.561,-16.964,-5.622,22.404,-16.374,-2.521,19.888,-13.499,-2.594,16.189,-12.712,-3.103,13.765,-12.333,-6.024,12.915,-8.608,-6.422,10.182,-9.252,-9.017,7.604,-8.424,-6.278,7.106,-7.249,-2.666,7.403,-10.849,-1.382,11.215,-10.765,-1.915,11.421,-14.558,-1.648,14.869,-15.840,-0.599,16.541,…	MTTELRHGYCALCISRCGCVGTVVDGILTRVDPDPDHPTGQALCVKAKAAPEAVYAPDRILHPLRRSRPKGDSDPGWERISWDEALDLVLSKMRAAMTKVPQSLAFGVATPSGTAVADSFAWIHRLAHASHSPNLVFATENCNWHKDFAPAYTFGAGIGMPDYEQTGCILLWGFNPATSWLAQATAVQQARKRGAKLIVVDPRRAGLAAAADLWLRPHPGSDGALALGLAHALIESGRYDHDFLMRWSDAPFLVAEDDGRPLTGADLRADGDPGQRVVWDAAMGTALACPARPPNAARETRLALRGHYTVPTLRGAIACRPVFDRLSERCRAWPAARVAAVTGIPAEQVEAAANLIAENLPLSFFTWTGTCQHSNATQSGRAIAVLYGLTGCLDAPGGN…	1974028	Hydrogenophilales bacterium CG_4_10_14_3_um_filter_63_21
job.pdb	AF-A0A7C4R8L0-F1-model_v4 Uncharacterized protein	19.700	399	238	14	1	376	34	373	1.000	1.488E-14	372	400	661	MPTANKADEVIILRPGTDAAFFLGVARELIEKGLYDRAAVIERTDLPLLVRLDTGERLDARDVIPGYELAALTNYVTLKPDAEIKGNPPPPPFTAGGQVVPTELRDAWGD---FVWWDRATGRPRPVSRDEVGA-RFDGDPALLGEFEVELVDGSTVPVRPAFDLLKQYLDESFDLRTASEVCRVPPQAIQSIARQLAANKRETLLAAGMGPNHYF--QNDLFGRVQFLVAALTDNIGH---------LGGNVGSYAGNYRGSV--FQAMGQWIAEDPFAIEPDLTKPATVKRYYKAESAHYW----NYGERPLRAVAKDDEGDLTKGEVLTGKSHMPTPTKLIWFGNSNSL--LGNAKWSFDVVKNTLPRQDAVFCNEWHWTSSCEYADLVFPADSWA	TETARYADYWFQIRPGTDAAALLAWINIIIKEKLYDSAFLLQWTNAPFLVRTDQNRLLREKDIREG------------------------------------------GSENRFIVWNEISNEIAIWDPETQEYLPSNTTPALLGEFKVKLATGEEVLCKTVFQMLAERAAE-YTPEKVAEITWLDPEKLKEAAMLWATSRKPKTILAFVS-SHQIGRNSSRIHQCVMILHLLMGMVSMPVSFPGPRGPGGIYVRESEMEMAEALPENQRRKMIGADKFKVMAWPQYEITTPLFKK-----IWGVSNNMSGHGHLVPAP-----LLWRAILTGK---PYPIKALITWTANPMVWAANTKIVYKALKS--PNLELHVVIDHVMTPTAVLADYVIPAACKS	0.166,-11.161,3.402,1.259,-10.396,-0.152,4.937,-10.335,0.960,7.722,-12.841,0.134,10.788,-11.847,2.229,12.675,-14.830,0.930,12.838,-13.087,-2.478,12.105,-9.418,-1.689,13.737,-8.862,1.758,16.372,-11.560,2.506,17.441,-9.964,5.752,13.827,-9.904,6.995,13.498,-13.552,5.863,16.598,-14.501,7.920,15.084,-12.717,10.952,11.798,-14.627,10.398,13.677,-17.981,10.245,15.722,-17.154,13.382,12.570,-16.165,15.317,…	IGHNPAESFPLEYQTILNNKKQGMKLIVFDPRLTETARYADYWFQIRPGTDAAALLAWINIIIKEKLYDSAFLLQWTNAPFLVRTDQNRLLREKDIREGGSENRFIVWNEISNEIAIWDPETQEYLPSNTTPALLGEFKVKLATGEEVLCKTVFQMLAERAAEYTPEKVAEITWLDPEKLKEAAMLWATSRKPKTILAFVSSHQIGRNSSRIHQCVMILHLLMGMVSMPVSFPGPRGPGGIYVRESEMEMAEALPENQRRKMIGADKFKVMAWPQYEITTPLFKKIWGVSNNMSGHGHLVPAPLLWRAILTGKPYPIKALITWTANPMVWAANTKIVYKALKSPNLELHVVIDHVMTPTAVLADYVIPAACKSLETPFISNWQDAMGDIIVGQAAIKPL…	2026714	Candidatus Bathyarchaeota archaeon
job.pdb	AF-A0A316MJ23-F1-model_v4 4Fe-4S Mo/W bis-MGD-type domain-containing protein	20.600	397	223	16	1	374	203	530	1.000	2.236E-13	372	400	801	MPTANKADEVIILRPGTDAAFFLGVARELIEKGLYDRAAVIERTDLPLLVRLDTGERLDARDVIPGYELAALTNYVTLKPDAEIKGNPPPPPFTAGGQVVPTELRDAWGDFVWWDRATGRPRPVSRDEVGARFDGD-PALLGEFEVELVDGSTVPVRPAFDLLKQYLDESFDLRTASEVCRVPPQAIQSIARQLAANKRETLLAAGMGPN-HYFQNDLFGRVQFLVAALTDNIGHLGGNVGSYAGNYRGSVFQAMGQWIAEDP-FAIEPDLTKP---ATVKRY--YKA--ESAHYWNYGERPL-------------RAVAKDDEGDLTKGEVLTGKSHMPTPTKLIWFGNSNSLLGNAKWSFDVVKNTLPRQDAVFCNEWHWTSSCEYADLVFPADS	TETVKLADLWLQNRPGSSGALMLSWINVIISEDLFDREFVTNWCNAPNLVRRDTGKLLRERDVIEDGG--AE-------------------------------------TFLVWDETRGRAVAYDADAMRYREDGVRAALRGSFPVMLADGRKIECVTVWERLIERV-APYPPETVERISWVPAEKIREAARMYATTRP-GNFFPGFAMDVIGFSANQCGRARSVLNAITGNLDVRGGQLFLDG----------PSTEVRNDPGPMLSPETYARTLGADRFRMWSWEASMKMFKFQKRIGAKIPSPFYGAHSAVVWRSILGE------------GPYRM----RALINVANNPMLS-AGHT-EIVEKALKALDLLVVQDIYMTPTAELADYVTPAAT	-24.614,33.575,21.088,-21.152,33.419,19.457,-21.244,31.586,16.130,-17.672,30.997,14.882,-16.133,29.539,11.705,-13.142,27.230,12.269,-10.665,26.424,9.441,-9.551,22.796,9.734,-8.707,19.659,7.688,-10.736,16.506,6.969,-9.009,13.298,8.196,-11.736,10.860,7.044,-9.160,9.798,4.401,-5.521,10.498,3.378,-6.505,13.606,1.332,-6.697,16.330,4.037,-9.450,18.338,2.305,-9.969,21.883,3.668,-12.941,22.376,6.032,-14.…	MSQEIRKTTCHGCTRRCGVLLTVENGKPVSVKGDPSQPLSRGFMCARGRALALELSQDPHRLTTPLKRAGKRGEGKWQPISWEQAFTEIAEKLRSIIGESGPEAVGVSLDSMISTGLSFSGNRFARLLGTPNVFTMGGQTCYGNSGQIEMLTYGHDTACDRANSRCTVIWGCNPAWSKPEFFRYIKESKARGGKVIAVDPCETETVKLADLWLQNRPGSSGALMLSWINVIISEDLFDREFVTNWCNAPNLVRRDTGKLLRERDVIEDGGAETFLVWDETRGRAVAYDADAMRYREDGVRAALRGSFPVMLADGRKIECVTVWERLIERVAPYPPETVERISWVPAEKIREAARMYATTRPGNFFPGFAMDVIGFSANQCGRARSVLNAITGNLDVRGG…	2049043	Desulfovibrionaceae bacterium
job.pdb	AF-A0A7V4PQP4-F1-model_v4 Molybdopterin oxidoreductase	18.500	388	224	12	3	377	216	524	1.000	3.583E-13	371	400	694	TANKADEVIILRPGTDAAFFLGVARELIEKGLYDRAAVIERTDLPLLVRLDTGERLDARDVIPGYELAALTNYVTLKPDAEIKGNPPPPPFTAGGQVVPTELRDAWGDFVWWDRATGRPRPVSRDEVGARFDG-DPALLGEFEVELVDGSTVPVRPAFDLLKQYLDESFDLRTASEVCRVPPQAIQSIARQLAANKRETLLAAGMGPNHYFQNDLFGRVQFLVAALTDNIGHLGGNVGS---------YAGNYRGSVFQAMGQW-IAEDPFAIEPDLTKPAT--VKRYYKAESAHYWNYGERPLRAVAKDDEGDLTKGEVLTGKSHMPTPTKLIWFGNSNSLLGNAKWSFDVVKNTLPRQDAVFCNEWHWTSSCEYADLVFPADSWAE	SAAQADILLQPRPGTDGALALALIHALIEEGWYDAGFVRQWTNGPFLLNRQTGRLLTEQDLMPAGS--KE-------------------------------------RYVAWDESADRSAIYDPACGGFEGSHVRPLLFGVKSLRGSDGSEIPCEPVFQALARLSAR-YAPQRSEPITRVPAEIVWKAAHLLAHHR-PVSTYVWNGVGQHTNASQANRAIALFYVLLGDFDLLG----GNVIFPSARLNSVDGRELLTREVKEERIGFKQRPLGP-PARPGNCTAYDLFTA-------------------------------ILEERPYPVKALLNFGSNTVMSTADSRRG--REAFRALDLAVASELFMTPTAGLCDYVLPAASFLE	43.103,-28.476,-39.377,40.106,-27.172,-37.407,39.896,-29.148,-34.166,36.173,-29.921,-33.644,35.250,-28.100,-30.518,33.894,-30.594,-27.969,30.099,-30.490,-27.826,29.815,-29.959,-24.068,26.147,-29.317,-23.312,27.149,-26.423,-20.998,24.230,-26.444,-18.542,24.463,-24.503,-15.241,22.072,-23.155,-12.570,21.742,-19.592,-11.177,20.136,-18.846,-7.779,18.070,-15.626,-7.448,14.472,-14.369,-7.052,11.561,-13.…	MLQPSKNLRDGHTVRGYCALCTAHCATIATVENGRVTSLDADPDHPNGGVICIKGKAAPELVYHPERLNYPLRRTRPKGEADPGWQRISWDEALDDIAARLSAIRERHGARAVALAKGTRSGTSIDDCERWLNRFMSGFGSPNWVSTTHVCNWHKDTGLTYVFGTELPLPDVAHCNAFLLWGHNPSSTSLILAHDIVAAKKRGMKIVAIDPRRAGSAAQADILLQPRPGTDGALALALIHALIEEGWYDAGFVRQWTNGPFLLNRQTGRLLTEQDLMPAGSKERYVAWDESADRSAIYDPACGGFEGSHVRPLLFGVKSLRGSDGSEIPCEPVFQALARLSARYAPQRSEPITRVPAEIVWKAAHLLAHHRPVSTYVWNGVGQHTNASQANRAIALFYV…	2026735	Deltaproteobacteria bacterium
job.pdb	AF-A0A842RZN7-F1-model_v4 Molybdopterin-dependent oxidoreductase	20.500	384	194	15	3	378	219	499	1.000	4.296E-14	369	400	549	TANKADEVIILRPGTDAAFFLGVARELIEKGLYDRAAVIERTDLPLLVRLDTGERLDARDVIPGYELAALTNYVTLKPDAEIKGNPPPPPFTAGGQVVPTELRDAWGDFVWWDRATGRPRPVSRDEVGARFDGDPALLGEFEVELVDGSTVPVRPAFDLLKQYLDESFDLRTASEVCRVPPQAIQSIARQLAANKRETLLA----AGMGPNHYFQNDLFGRVQFLVAALTDNIGHLGGNVGSYAGNYRGSVFQAMGQWIAEDPFAIEPDLTKPAT----VKRYYKAESAHYWNYGERPLRAVAKDDEGDLTKGEVLTGKSHMPTPTKLIWFGNSNSLLGNAKWSFDVVKNTLPRQDAVFCNEWHWTSSCEYADLVFPADSWAEF	TASKADRYLPVRSGTDSALALGLMHIIFQNDLHDKEFLREHTNGSYLVRLDNGKFLRGEDI---------------------------------------GERKA-KAYIIWNEKSAQAKKVR------RSNKDAALTGTYTIE---G--IKCKPAFQLLKEEAEN-YPPEKTSKITGISEELIRELANKIAIEE-----SVIFLTYMGFTRTYHGDISLRGLATVASVTGNVSTS------FSSGYLPAVLN-WDPFLNTDP-------ETPSFHRLGILNLYNA---------------VIKGNPYKI----------------KSVFFAFINFLNQCVD-SGKIIREFFPKLDFIVQTELFMTPTAKYADLILPVCSFLEF	4.013,-2.755,57.523,3.902,-5.686,55.056,6.816,-5.438,52.569,4.610,-5.397,49.441,7.437,-5.264,46.871,5.175,-6.836,44.225,7.353,-8.542,41.591,7.520,-7.003,38.103,5.743,-9.382,35.689,7.297,-9.514,32.192,4.925,-9.977,29.223,6.213,-10.424,25.653,4.005,-8.711,23.014,4.358,-6.914,19.637,3.828,-3.376,18.292,1.012,-3.287,15.663,1.943,0.265,14.730,1.109,0.625,10.993,4.660,1.849,10.077,5.431,-0.821,7.422,7.…	MSNNNKEIKLVRTACPAHCGIDCCGILAHVKDGKIIKLEPAEFPFEKDKRICLRGLSTLDITYHPNRIKYPMKRIGKRGEGKFERISWDEAFSLIAENFKEIAKKYGWKSIGWVLGGPGAGTTKFGAYLRLASLTQSTRVSAWGYGDAGLPCGSRVIFGSHLPYIYLFGKFWQRKWPDLLVVWGTNPGESAPLQSMRKILDSKEEGTRVVVIDPRFTVTASKADRYLPVRSGTDSALALGLMHIIFQNDLHDKEFLREHTNGSYLVRLDNGKFLRGEDIGERKAKAYIIWNEKSAQAKKVRRSNKDAALTGTYTIEGIKCKPAFQLLKEEAENYPPEKTSKITGISEELIRELANKIAIEESVIFLTYMGFTRTYHGDISLRGLATVASVTGNVSTSFS…	2053489	Candidatus Lokiarchaeota archaeon
job.pdb	AF-I4A7L9-F1-model_v4 Anaerobic dehydrogenase, typically selenocysteine-containing	19.500	378	225	14	1	378	214	512	1.000	6.457E-13	369	400	770	MPTANKADEVIILRPGTDAAFFLGVARELIEKGLYDRAAVIERTDLPLLVRLDTGERLDARDVIPGYELAALTNYVTLKPDAEIKGNPPPPPFTAGGQVVPTELRDAWGDFVWWDRATGRPRPVSRDEVGARFDGDPALLGEFEVELVDGSTVPVRPAFDLLKQYLDESFDLRTASEVCRVPPQAIQSIARQLAANKRETLLAAGMGPNHYFQNDLFGRVQFLVAALTDNIGHLGGNVGSYAGNYRGSVFQAMGQWIAEDPFAIEPDLTKPATVKRYYKAESAHYWNYGERPLRAVAKDDEGDLTKGEVLTGKSHMPTPTKLIWFGNSNSLLGNAKWSFDVVKNTLPRQDAVFCNEWHWTSSCEYADLVFPADSWAEF	HPLASRADHFLPVRPGSDSALAMAWINVIIEEDLYDHDFVKKWTNAPMLIDAETLDPITEAAFKKEGN----------------KG-----------------------QLMIWDEMTHSPQPIGST------TASPALNITQEITLTDGRKITVTTAWQILRQRAAA-MPPEKAAKLCWLETDKIKEAARMYATTK-PGAITVFQGIEEHTNSKHTIQAINTIMAITGNID-VYG-GNMWVPFWNEML---------------GPRLAGMPPESH---AQK-RLSNFKHYPNSH------PTQVWDAILTGK---PYPIKAYISVQGNPISW-SENSNKVVE-ALHKLDFLVVMDYFMSPTANLADIVLPSAHWTER	38.780,1.359,-2.709,35.880,1.795,-0.235,35.519,-0.777,2.468,32.237,-1.773,0.744,34.099,-3.007,-2.382,36.066,-6.200,-1.650,38.669,-7.005,-4.359,39.050,-10.598,-5.368,42.307,-12.434,-6.249,40.931,-13.099,-9.701,40.792,-9.324,-10.348,37.009,-9.296,-9.678,35.128,-7.757,-6.737,32.310,-8.149,-4.200,30.106,-5.047,-3.821,27.967,-4.373,-0.738,24.629,-3.166,-2.171,20.821,-3.566,-1.812,18.140,-5.611,-3.634,…	MPASIIPKPDGGKVVKTNCFECHAKCGVLAHVDSSGTLVKVEGNPEDPRNQGRLCPKGRSAVQILNDPHRVNYPLKRVGKRGEGKWERISWDEAMDTIEKRLKEYKKNFGGESVVFGQGTGRGTNQWNHRLGNTLGVNHWCSPAHICLLPLMTTSLYMFGMLPIWDGCDFERSQCMVFWGSNLVWTEATISAGEVGRSRNRGAKIIVIDPNYEHPLASRADHFLPVRPGSDSALAMAWINVIIEEDLYDHDFVKKWTNAPMLIDAETLDPITEAAFKKEGNKGQLMIWDEMTHSPQPIGSTTASPALNITQEITLTDGRKITVTTAWQILRQRAAAMPPEKAAKLCWLETDKIKEAARMYATTKPGAITVFQGIEEHTNSKHTIQAINTIMAITGNIDV…	756499	Desulfitobacterium dehalogenans ATCC 51507
job.pdb	AF-A0A7C3KXR0-F1-model_v4 Molybdopterin oxidoreductase	25.000	391	189	15	3	378	228	529	1.000	3.184E-13	369	400	812	TANKADEVIILRPGTDAAFFLGVARELIEKGLYDRAAVIERTDLPLLVRLDTGERLDARDVIPGYELAALTNYVTLKPDAEIKGNPPPPPFTAGGQVVPTELRDAWGD-FVWWDRATGRPRPVSRD----EVGARFDGDPALLGEFEVELVDGSTVPVRPAFDLLKQYLD-ESFDLRTASEVCRVPPQAIQSIARQLAANKRETLLAAGMGPNHYFQNDLFGRVQFLVAALTDNIGHLGGNVGSYA--GNYRGSVFQAMGQWIAEDPFAIEPDLTKPATVKRYYKAES-------AHYWNYGERPLRAVAKDDEGDLTKGEVLTGKSHMPTPTKLIWFGNSNSLLGNAKWSFDVVKNTLPRQDAVFCNEWHWTSSCEYADLVFPADSWAEF	TAKGADLWLPIQPGTDGALALSMCQVLIEKNLVDWGFLQQFTDCCTLIREDTGFRLRASDVGMGT-----------------------------------------EDEFVVWDEANDTLFKLPSDTLRLPEGMRF----AFRGRRRVQTKDG-DVWVRPVFEMVEDVVMREEYHPDRVAEVTHIPADTIREVATMYATN-RPSSIIIGMGVNHRMHGDLAIRSILLLSALAGAHGKPGEAVSIYSGQHHFR---VDVSPFWF----------------------PEGKRPNAVPMHYFVLGQPTETINPK----------IKYPKHGF----KALFVSHGNPLV--TEFS-DVMRAAIDKLDLFVAIDFQMTPTCEYADVVLPAPTFWEK	-37.367,-3.580,2.607,-37.443,-0.241,4.429,-37.185,-1.316,8.051,-40.140,-3.182,9.583,-38.729,-1.791,12.849,-38.180,1.873,13.802,-34.627,2.770,14.462,-34.454,2.442,18.268,-34.037,5.938,19.595,-35.635,8.050,16.788,-38.802,9.211,18.407,-39.738,12.448,16.565,-38.245,14.671,19.147,-39.390,18.155,18.020,-36.620,19.666,15.950,-34.361,21.113,18.683,-35.298,24.778,19.048,-31.836,26.436,19.239,-29.147,28.37…	MATRYPVPGRAPAPAPSGEARVVRTTDSPNCTGACGWLATVVHDVIVDLKPAGDYSCQEYNPRGCLRGMSMTHMIYNPDRVRTPLIREGERGEGKWREATWDEALDLIAEKMRHIRDTYGPESMLLFNQVVGTGYVQKGAQVRMAALLGMSFATAYDFNGDISMGFTHTMGIDSVECETRSWGYAKTAILWSSNVFQTRIPDAQFLTRFAKQRNNCQILCIDPRCSQTAKGADLWLPIQPGTDGALALSMCQVLIEKNLVDWGFLQQFTDCCTLIREDTGFRLRASDVGMGTEDEFVVWDEANDTLFKLPSDTLRLPEGMRFAFRGRRRVQTKDGDVWVRPVFEMVEDVVMREEYHPDRVAEVTHIPADTIREVATMYATNRPSSIIIGMGVNHRMHGD…	2033014	Armatimonadetes bacterium
job.pdb	AF-A0A7X5DEL5-F1-model_v4 DMSO reductase	21.400	377	206	16	3	377	275	563	1.000	5.438E-14	368	400	616	TANKADEVIILRPGTDAAFFLGVARELIEKGLYDRAAVIERTDLPLLVRLDTGERLDARDVIPGYELAALTNYVTLKPDAEIKGNPPPPPFTAGGQVVPTELRDAWGDFVWWDRATGRPRP-VSRDEVGARFDGDPALLGEFEVELVDGSTVPVRPAFDLLKQYLDESFDLRTASEVCRVPPQAIQSIARQ-LAANKRETLLAAGMGPNHYFQNDLFGRVQFLVAALTDNIGHLGGNVGSYAGNYRGSVFQAMGQWIAEDPFAIEPDLTKPATVKRYYKAESAHYWNYGERPLRAVAKDDEGDLTKGEVLTGKSHMPTPTKLIWFGNSNSLLGNAKWSFDVVKNTLPRQDAVFCNEWHWTSSCEYADLVFPADSWAE	TAAIADQWIPIKAQTDPALALGMMNVIISNDLHAKDWLVANSVAPFLVRESDGALLR------DGE-----------------GED--------------------AAWMVWDEASGKAVPNTTEGVTA-------ALSGTFEV---DG--ETCRTSFDHLVDEVSK-YTLEYTSEITGLDPDVIETFAMEYINAQPAGIRMGQGMQR--VYNSHSPFRTVATLAAVAGYIGVEGGGASHAGGT----------ASIRSTPGITIPAFNYDA---------WA---DTGANEVNMVKSST----LYDQIITGD---PNPIDFMWFANSNFINMSPD-SNKIINEVLPKISTIVTVDPYWTWTARYSDYVLPACNYWE	4.812,-44.880,20.683,1.052,-44.057,20.562,-0.356,-40.469,20.100,1.059,-38.924,16.935,-1.810,-39.529,14.439,-4.414,-36.852,15.448,-3.132,-33.907,13.317,-3.840,-34.835,9.684,-6.519,-32.673,7.941,-9.527,-34.867,7.422,-9.897,-35.220,3.621,-13.558,-34.182,3.091,-13.551,-35.411,-0.548,-11.521,-38.163,-2.200,-12.153,-38.578,-5.966,-15.308,-36.392,-5.980,-17.261,-38.784,-3.678,-18.320,-38.322,-0.042,-16.…	MEEKDQLAPTEFVHDGKLTRRTFVKGAGWLTITSAVGATAVGCAPSAPAEKDELAETGPVADPEEGFTYKSACCSVNCTSRCHLRARVKDDKIYTVTPGQMPGRDDYANCCLRSIGLGTRTHDENVRVMHPMKRTGERGSGEFEQISWEQAIEEIAERMEASKAQYGAKACGFYSFTGNLSKLSWEAPTRFAGTYGGTAFDIEGIMGDHGATMGMTLCFGQGRGAHDTRDYMNSKMVVLWGRNVADTHTSEFRYLVKARENGAKIVVVDPRLCSTAAIADQWIPIKAQTDPALALGMMNVIISNDLHAKDWLVANSVAPFLVRESDGALLRDGEGEDAAWMVWDEASGKAVPNTTEGVTAALSGTFEVDGETCRTSFDHLVDEVSKYTLEYTSEITGLD…	1898204	Clostridiaceae bacterium
job.pdb	AF-A0A7C4HBS7-F1-model_v4 Dimethylsulfide dehydrogenase	20.000	415	223	16	1	384	227	563	1.000	1.988E-13	367	400	824	MPTANKADEVIILRPGTDAAFFLGVARELIEKGLYDRAAVIERTDLPLLVRLDTGERLDARDVIPGYELAALTNYVTLKPDAEIKGNPPPPPFTAGGQVVPTELRDAWGDFVWWDRATGRPRPVSRDEVGA-RFDGDPALLGEFEVELVDGSTVPVRPAFDLLKQYLDESFDLRTASEVCRVPPQAIQSIARQLAANKRETLLAA-GMGPNHYFQNDLFGRVQFLVAALTDNIGHLGGNVGSYAGNYRGSVFQAMGQWIAEDPFAIEP----DLTKPA-TVKRYYKAESAHYWNYGERPLRAVAKD-------------DEGD-------LTKGEVLTGKSHMPTPTKLIW-FGNSNSLLG---NAKWSFDVVKNTLPRQDAVFCNEWHWTSSCEYADL…	TWLASKAEYWLQIRPGTDGALALGMLNIIVNEGLYDREFVEKWTNAPFLVRMDNNKLLREKDIT-GKG----------------------------------------ENFVVYDEISKDYVTWDIYELRYSKLNVKPALEGTFKVRLADGTLCECKTVWQVFKDRL-KDYIPERVSEITGIPAEKIIGATRFFANNR--PGGAWIGVSVDQTTNGVETARAIILLVILTGNWDVPGGWTS------------------EKKPCIFSPEWGLDVSKLVISFDMVWGYENL--------PPEQRPKAIGLDDLPLLKMWSWFGAGFPLPPSFIWKAIVSGK---PYQIKALLLFGGGIPLIACADS-----NLVYQALKKVDFLVVADLFPSPVTELADI…	-26.500,20.900,-8.636,-28.945,21.306,-5.716,-27.699,23.474,-2.792,-25.544,21.789,-0.247,-28.494,22.157,2.203,-32.286,22.213,1.597,-35.711,21.136,2.926,-37.350,18.017,1.399,-40.465,16.182,2.691,-39.945,17.576,6.220,-36.228,16.616,6.296,-33.257,18.933,6.363,-31.146,17.322,3.611,-27.361,17.854,3.697,-25.153,17.008,0.715,-21.685,15.834,1.792,-19.082,13.202,0.904,-18.278,9.948,2.700,-14.829,10.939,4.0…	MSPWKWLEEGYTVIRTTCGSGSNTCYSTCGMLLYLKDGRLIKVEGDETFPLNQGRLCVKALALPQLVYHPDRILHPAKRIGERGEGKWQIISWEEAIEIIAERLREIMEKYGPEAIATFSGGGRGLTTYLSYFTWSLGSPNWATHLDLCLGPKIMANLLTTGNGTEPWIDFAHQFPDRYKNPRWRRPSCVIVWGANPIVSNFSYQGCWIVDLMKMGTKLIVIDPRLTWLASKAEYWLQIRPGTDGALALGMLNIIVNEGLYDREFVEKWTNAPFLVRMDNNKLLREKDITGKGENFVVYDEISKDYVTWDIYELRYSKLNVKPALEGTFKVRLADGTLCECKTVWQVFKDRLKDYIPERVSEITGIPAEKIIGATRFFANNRPGGAWIGVSVDQTTNGV…	2026714	Candidatus Bathyarchaeota archaeon
job.pdb	AF-A0A2V7HWH0-F1-model_v4 Molybdopterin oxidoreductase	21.000	376	199	14	17	377	2	294	1.000	9.802E-14	365	400	570	TDAAFFLGVARELIEKGLYDRAAVIERTDLPLLVRLDTGERLDARDVIPGYELAALTNYVTLKPDAEIKGNPPPPPFTAGGQVVPTELRDAWGDFVWWDRATGRPRPVSRDEVGAR-FDGDPALLGEFEVELVDGSTVPVRPAFDLLKQYLDESFDLRTASEVCRVPPQAIQSIARQLAANKRETLLAAGMGPNHYFQNDLFGRVQFLVAALTDNIGHLGGNVGSY-----------AGNYR-GSVFQAMGQWIAEDPFAIEPDLTKPATVKRYYKAESAHYWNYGERPLRAVAKDDEGDLTKGEVLTGKSHMPTPTKLIWFGNSNSLLG--NAKWSFDVVKNTLPRQDAVFCNEWHWTSSCEYADLVFPADSWAE	SDGALALGIANVMIERGWYDHAFVRDWTNGPLLVRSDNGRLLTERDLSPEGS--AR-------------------------------------RYVAWNAATGRPLIYDPARRRYEPDGAEPTLFGEHKISTEQG-EVVCRPAFELSVEVCRR-YSPEAVEAICGVGRDDVESAARLLWQS-RPVAYYAWSGVEQQSNATQIFRAISFLYALTGSFDARG----GSVEFPAVPTGNVAGEELLSAEQRAKSLGLADRP--LGPSRWGWVTTDEVYGA----------------------------IL---EQRPYAVRGLVGFGANLLLAHADVRRGRE----ALKALDFYVHADLFMNPTAELADIVLPVATPFE	2.873,10.278,8.154,6.253,11.982,7.442,7.999,8.699,6.451,8.407,10.025,2.863,10.611,12.920,4.079,12.569,10.495,6.294,13.188,8.081,3.371,14.202,10.957,1.029,16.599,12.413,3.642,18.165,8.995,4.314,18.568,8.801,0.499,20.140,12.309,0.501,22.819,11.278,3.027,23.434,8.020,1.108,23.902,9.883,-2.221,26.122,12.680,-0.787,28.391,10.081,0.884,28.549,7.838,-2.238,26.780,5.103,-0.196,24.770,3.634,-3.093,25.178,…	GSDGALALGIANVMIERGWYDHAFVRDWTNGPLLVRSDNGRLLTERDLSPEGSARRYVAWNAATGRPLIYDPARRRYEPDGAEPTLFGEHKISTEQGEVVCRPAFELSVEVCRRYSPEAVEAICGVGRDDVESAARLLWQSRPVAYYAWSGVEQQSNATQIFRAISFLYALTGSFDARGGSVEFPAVPTGNVAGEELLSAEQRAKSLGLADRPLGPSRWGWVTTDEVYGAILEQRPYAVRGLVGFGANLLLAHADVRRGREALKALDFYVHADLFMNPTAELADIVLPVATPFEREGLKIGFEVSPAAQSLVQLRRKVVEPRGEARSDTDIVFDLACRLGLGAHFWNGDVEAAYRCQLGPSGVSLEALRASPGGVRVPLQTRYRKYAEEKDGVSNGFAT…	2053607	Candidatus Rokubacteria bacterium
job.pdb	AF-A0A0L8QHT3-F1-model_v4 Molybdopterin dinucleotide-binding protein	22.200	391	204	14	1	377	108	412	1.000	1.570E-13	365	400	714	MPTANKADEVIILRPGTDAAFFLGVARELIEKGLYDRAAVIERTDLPLLVRLDTGERLDARDVIPGYELAALTNYVTLKPDAEIKGNPPPPPFTAGGQVVPTELRDAWGDFVWWDRATGRPRPVSRDEVGARFDGDPALLGEFEVELVDGSTVPVRPAFDLLKQYLDESFDLRTASEVCRVPPQAIQSIARQLAANKRETLLAAGMGPNHYFQNDLFGRVQFLVAALTDNIGHLGGNVGSYAGNYRGSVFQAMGQWIAEDPFA---IEPDLTKPATVKRYYKA-ESAH----YWNYGERPLRAVAKDDEGDLTKGEVLTGKSHMPTPTKLIWFGNSNSL------LGNAKWSFDVVKNTLPRQDAVFCNEWHWTSSCEYADLVFPADSWAE	STSALQADHWLRVLPGTDAALALGLANLLMERGTHDTGFLRAWSNGPLLVRVDTGRFLRAEDIDPAA-----------------------------------------TGYVAWDETERAPRVVDTA-YATPHPERLALTGRRRVPTRDG-PVECLPAFERYAQAAAA-WPLARTSEVTTVPERQLDEFADVLG-RAESVTYHAWTGVGQHTNATQTDRAIATLYALTGCFDAPGGNVILPA-------------QPANAPTDFAQLAPAQRAKALGLREHPLGPPAHGWVNARDLC------------TAITTGE----PYRV----EAMVAFGANLLMSQPDPRRTAE--------ALRALDFAVHLDLFPTPTADLADLVLPVNSPWE	-3.022,11.280,-35.227,-2.982,9.457,-31.873,-1.668,11.596,-28.981,1.033,10.482,-26.492,-1.743,8.836,-24.573,-1.738,6.097,-27.259,1.635,4.876,-25.884,1.516,2.981,-22.565,4.417,2.261,-20.191,4.723,-0.767,-17.868,7.323,-0.805,-15.051,8.361,-3.407,-12.473,7.985,-2.345,-8.830,11.279,-0.807,-7.567,10.648,-2.768,-4.385,13.014,-5.755,-4.692,14.121,-5.101,-8.304,17.078,-3.256,-9.913,14.558,-0.742,-11.264,1…	VSGPEAVAFAVASPSGSPLSDSIDWIERFVRLFGSPNICYSTEICNWHKDYAHAFTFGCGLPMPDYESAELSILWGHNPAKTWLAQSTALGRARARGAALAVIDPRRSTSALQADHWLRVLPGTDAALALGLANLLMERGTHDTGFLRAWSNGPLLVRVDTGRFLRAEDIDPAATGYVAWDETERAPRVVDTAYATPHPERLALTGRRRVPTRDGPVECLPAFERYAQAAAAWPLARTSEVTTVPERQLDEFADVLGRAESVTYHAWTGVGQHTNATQTDRAIATLYALTGCFDAPGGNVILPAQPANAPTDFAQLAPAQRAKALGLREHPLGPPAHGWVNARDLCTAITTGEPYRVEAMVAFGANLLMSQPDPRRTAEALRALDFAVHLDLFPTPTAD…	67373	Streptomyces varsoviensis
job.pdb	AF-A0A399XUH9-F1-model_v4 4Fe-4S Mo/W bis-MGD-type domain-containing protein	20.400	431	227	18	2	378	220	588	1.000	9.241E-14	365	400	906	PTANKADEVIILRPGTDAAFFLGVARELIEKGLYDRAAVIERTDLPLLVRLDTGERLDARDVIPGYELAALTNYVTLKPDAEIKGNPPPPPFTAGGQVVPTELRDAWGDFVWWDRATGRPRPVSRDEVGARFDGDPALLGE---FEVELVDGSTVPVRPAFDLLKQYLDESFDLRTASEVCRVPPQAIQSIARQLAANKRETLLAAGMGPNHYFQNDLFGRVQFLVAALTDNIGHLGGNV--------------------GSYAGNYRGSVFQAMGQWIAEDPFAIEPDLTKP------ATVKRYYKAESA------HYW--------------NYGERPLRAVAKDDEGDLTKGEVLTGKS--HMPTPTKLIWFGNSNSL---LGNAKWSFDVVKNTL…	PSCIPADQFVPITPGMDAAFGLAMCKTILDEGLANFDFVKTHTDLPLLVRTDNKRLLRESDMVDGGK--HD-------------------------------------NFYVLAA--GAAALLNKAV--LGDPANPEL--HADGFEVELADGSKVAVRTVFEYVEELL-EGFTAESAAVTTGVSADVIKGLARMAATK--RTKLYNGLGSCKHYHGDLMERAMDLMLALTGNWGSAGRGWDTYIIAMLEGEALALLKRGAGAVSGEMAITTFDAVIDAVK---------SAYPGMTDGGAVLHMMRQGAAAQSTVPPAFYLWYHCGFDEMWDVPGWGDNP-RPMKEYIEESISNG-WWGGLVRPDPDVAPQVLIQAGTNTLRRTRGGQRQML---KTLW…	-43.354,28.168,1.260,-40.196,30.291,0.640,-39.834,30.856,4.407,-40.023,27.076,4.964,-37.122,26.475,2.511,-35.116,29.418,3.940,-35.620,27.917,7.417,-34.176,24.622,6.066,-31.135,26.515,4.629,-30.251,28.281,7.898,-27.477,27.869,10.517,-26.034,29.707,13.546,-22.363,28.989,12.688,-20.045,26.811,10.585,-16.761,25.062,11.510,-14.055,23.215,9.541,-14.369,19.453,9.042,-12.690,16.557,7.212,-13.143,12.770,7…	MTDLYNDLWSWDRSIWSSHCGNCIANCAYRMYIKDGEPLWEEQSGDIPGYPGVPDMNPLGCQKGQAWLASRDSGERILSPLRRVGERGSGQWEEVSWDEALGDVADAIIDAIQDHGSQSVVLDEGAEGGMLTGMAKGRFIGGIDGTGIDSNSTVSDVHLGHWATFGSLVGGSSADDTFRSELILIWNANPSFTRIPYYHYITEARYNGAHVVTIAPDYSPSCIPADQFVPITPGMDAAFGLAMCKTILDEGLANFDFVKTHTDLPLLVRTDNKRLLRESDMVDGGKHDNFYVLAAGAAALLNKAVLGDPANPELHADGFEVELADGSKVAVRTVFEYVEELLEGFTAESAAVTTGVSADVIKGLARMAATKRTKLYNGLGSCKHYHGDLMERAMDLMLA…	1978231	Acidobacteria bacterium
job.pdb	AF-A0A7C7Z0K7-F1-model_v4 Ferredoxin:oxidoreductase FAD/NAD(P)-binding protein	18.200	399	208	14	3	377	191	495	1.000	1.170E-13	362	400	573	TANKADEVIILRPGTDAAFFLGVARELIEKGLYDRAAVIERTDLPLLVRLDTGERLDARDVIPGYELAALTNYVTLKPDAEIKGNPPPPPFTAGGQVVPTELRDAWGDFVWWDRATGRPRPVSR---DEVGARFDGDPALLGEFEVELVDGSTVPVRPAFDLLKQYLDESFDLRTASEVCRVPPQAIQSIARQLAANKRETLLAAGMGPNHYFQNDLFGRVQFLVAALTDNIGHLGGN----------------VGSYAGNYRGS---VFQAMGQWIAEDPFAIEPDLTKPATVKRYYKAESAHYWNYGERPLRAVAKDDEGDLTKGEVLTGKSHMPTPTKLIWFGNSNSLLG--NAKWSFDVVKNTLPRQDAVFCNEWHWTSSCEYADLVFPADSWAE	PAIKADQWLQVRPGTDGALALGIAWVMLSESGYDHDFVQRWTNAPLLIHESEGRLLTASDI---------------------------------------GAPEGAERYVGWDQGRNAPVVLAANPAQQV----ETDWLLTGEVTVDGPSG-AIVCRPVFDHYYALCAE-WTPERTAEVTGVPADQIRDTARLLWASQ-PVSYYAWSGVGQHTNATQTDRAISILYSLLGSIGSSGGNQQPAGVPLNDVSGHEFVT----EIQRSKTLGLQER---------PLGPAKNGWCTSRDLYHS---------------ILEGEPYRV----------------RALLGFGQNLIISHGGVERGIE----ALKALEFHVHTDIFLTPTASYADIVLPVNTAWE	-22.185,3.636,-4.280,-25.146,1.736,-2.849,-28.494,2.328,-1.111,-28.999,1.107,2.461,-32.586,-0.211,2.587,-33.909,0.251,6.144,-37.308,-0.938,7.435,-38.477,-0.238,11.003,-34.926,0.798,12.002,-33.458,-2.486,10.628,-31.041,-2.839,7.667,-32.857,-5.293,5.367,-30.617,-5.157,2.239,-28.037,-3.210,0.218,-28.844,-2.225,-3.390,-26.402,-1.046,-6.076,-26.755,2.666,-6.915,-26.328,2.774,-10.732,-26.008,6.572,-10.…	GCFSIVKEGRLVRIEADPSHPTGRTLCVKGQAAPEQVYSDDRLLYPMKRTRPKDDVDPSWVRISWDEALDTIAGQMTRIAAESGPESVAFALTTPSGTAISDSLQWIERLLRAFGSSNNCYGTEICNWHKDHATEYTYGVGIGRPDLDRAGCILLWGHNPNSSWLAQAQRVSEARRRGASIVVVDPRRAGPAIKADQWLQVRPGTDGALALGIAWVMLSESGYDHDFVQRWTNAPLLIHESEGRLLTASDIGAPEGAERYVGWDQGRNAPVVLAANPAQQVETDWLLTGEVTVDGPSGAIVCRPVFDHYYALCAEWTPERTAEVTGVPADQIRDTARLLWASQPVSYYAWSGVGQHTNATQTDRAISILYSLLGSIGSSGGNQQPAGVPLNDVSGHEFV…	1913989	Gammaproteobacteria bacterium
job.pdb	AF-A0A0F8VZ39-F1-model_v4 Molybdopterin domain-containing protein	42.000	269	138	8	136	398	16	272	1.000	9.287E-15	361	400	339	DPALLGEFEVELVDGSTVPVRPAFDLLKQYLDESFDLRTASEVCRVPPQAIQSIARQLAANKRETLLA--AGMGPNHYFQNDLFGRVQFLVAALTDNIGHLGGNVGSYAGNYRGSVFQAMGQWIAEDPFAIEPDLTKPATV---KRYYKAESAHYWNYGERPLRAVAKDDEGDLTKG-EVLTGKSHMPTPTKLIWFGNSNSLLGNAKWSFDVVKNTLPRQDAVFCNEWHWTSSCEYADLVFPADSWAEFKLPDATASCTNPFLLAFPTT	DIDLDFDGAVQTSKG-DVKVKSIFRLYRE-LIEHYAPKVAEEITGIPAGSIRRFARDIAA---SEAVSFICGMGMNMYFHNDLINRSYFVVASLTGNVGKPGGNVGSYAGNYKAPVFNGLPSYVAEDPFDQTLDPTVDGEKIKKKMYMHFESIHFWAHGDSPLIVNTP------KEGRVVLTEKHHLPSPSKVVWTNNANQI-GNAKWAYDIIKNVLPGHELHVATDYEWCMNCEYADVVFPVDSWVEFAHPDMTASCTNPFLQIFPKG	-10.064,1.329,-28.217,-9.789,5.112,-27.519,-6.632,5.744,-29.611,-7.902,3.585,-32.499,-11.306,5.347,-32.427,-9.531,8.742,-32.615,-7.284,7.577,-35.488,-10.296,6.128,-37.352,-12.054,9.536,-37.128,-9.029,10.876,-39.082,-8.942,7.940,-41.538,-5.789,6.611,-39.774,-4.888,3.372,-37.945,-2.100,2.242,-35.575,0.158,1.278,-38.525,0.117,4.947,-39.666,1.960,5.920,-36.439,5.587,6.825,-37.151,7.202,5.696,-33.893,…	EYVEEQLEKQGLNLADIDLDFDGAVQTSKGDVKVKSIFRLYRELIEHYAPKVAEEITGIPAGSIRRFARDIAASEAVSFICGMGMNMYFHNDLINRSYFVVASLTGNVGKPGGNVGSYAGNYKAPVFNGLPSYVAEDPFDQTLDPTVDGEKIKKKMYMHFESIHFWAHGDSPLIVNTPKEGRVVLTEKHHLPSPSKVVWTNNANQIGNAKWAYDIIKNVLPGHELHVATDYEWCMNCEYADVVFPVDSWVEFAHPDMTASCTNPFLQIFPKGGIKRIHDTRHDIEIYAGVAKALTKLTGDKRFEQHYKFVDDDRVDVYMQRILDASGAFRGYKVKEIMD	412755	marine sediment metagenome
job.pdb	AF-A0A7C1U440-F1-model_v4 Nitrate reductase	26.600	225	107	5	3	213	337	517	1.000	4.490E-11	360	400	517	TANKADEVIILRPGTDAAFFLGVARELIEKGLYDRAAVIERTDLPLLVRLDTGERLDARDVIPG-YELAALTNYVTLKPDAEIKGNPPPPPFTAGGQVVPTELRDAWGDFVWWDRATGRPRPV---------SRDEVGARFDGDPALLGEFEVELVDGSTVPVRPAFDLLKQYLDESFDLRTASEVCRVPPQAIQSIARQLAANKRET----LLAAGMGPNHYFQ	SAIRADQWFSVNPGTDAALALAICQQLIANGTIDEAYLAEQTDMPLLMRTDTGKYLRESDMVAGGADD----------------------------------------QFYFWCSTHNTLELAPGTEGSSIRSIDISGH----SPALTGSHTVTLADGSTVTVQPVFEELKAHLNAGYTPAQVEPITGVAADVIQQVAQEIGDTAMATGGKVMIMHGAGTNHWFH	-14.697,47.516,4.143,-11.956,47.439,1.437,-10.607,44.162,0.019,-6.784,44.376,0.207,-4.977,42.005,-2.203,-2.270,39.727,-0.733,1.298,40.575,-1.484,3.440,39.558,-4.488,6.374,37.247,-3.769,9.479,38.418,-5.733,10.593,36.244,-8.605,14.243,35.049,-8.521,16.217,36.804,-11.233,17.851,34.822,-14.100,21.065,33.007,-13.285,23.581,33.392,-16.169,24.010,30.102,-18.029,26.224,30.742,-21.102,24.679,29.927,-24.49…	MNLTRPAHFPRPGPSAYSEARITATRGPAKGRSGRLRERHPQAHRSRVRASGGCAVRPGLTTTREEMGMAIERRTFLKLLAGTAASAASIRAFGLTNLNLQIVDDPFNYPYRGWEDFYRGEWTWDTVARSTHSQNCTGSCSWNVYVKDGIIMREEQAADYPDIDPSYPNVNPRGCQKGACYAAEYVNGDRRIKYPLIRTGARGEGLWRRATWDEALTLIADKVLDTIQNHGPDALTFFTPIPAMSPVSFSSGARLAHLLGGIVCSFYDWYCDLPPGSPITLGEQTDVAESTDWMNARYMILWGSNPLQTRIPDAHFVTEAKYRGCKVLAIYPDFTSSAIRADQWFSVNPGTDAALALAICQQLIANGTIDEAYLAEQTDMPLLMRTDTGKYLRESDMVA…	2026796	Thiotrichales bacterium
job.pdb	AF-G6YIG4-F1-model_v4 Molybdopterin oxidoreductase	22.500	386	211	13	1	374	162	471	1.000	5.102E-13	359	400	487	MPTANKADEVIILRPGTDAAFFLGVARELIEKGLYDRAAVIERTDLPLLVRLDTGERLDARDVIPGYELAALTNYVTLKPDAEIKGNPPPPPFTAGGQVVPTELRDAWGDFVWWDRATGRPRPVSRDEVGARFDGD---PALLGEFEVEL-VDGS--TVPVRPAFDLLKQYLDESFDLRTASEVCRVPPQAIQSIARQLAANKRETLLAAGMGPNHYFQNDLFGRVQFLVAALTDNIGHLGGN-----VGSYAGNYRGSVFQAMGQW-IAEDPFAIEPDLTKPATVKRYYKAESAHYWNYGERPLRAVAKDDEGDLTKGEVLTGKSHMPTPTKLIWFGNSNSLLGNAKWSFDVVKNTLPRQDAVFCNEWHWTSSCEYADLVFPADS	IALAHQADVWLPVRPGTDAALALGLIRMLIETRRYDEDFVRRWTNGPFLVRTDNGTLLRARDLLPGDET---------------------------------------ERYIVWDEQAGCPIAIDPGAV--RSSIDPQRLALRGTFTVTLEADGQRVDIGCMPAFEHLTREAEP-YDALHVQAVTNVPPEALRAAADLLCGGRRIA-YHAWSGLAQHTNATQADRAVATLYALSGSFDRIGGNRIRRSPPYNPVNAFGYIPKEQMAKALGISERPIGPPAMGWVTARDLYRA---------------VSEGVPYKV----------------RGMMAFGTNLSLSQAD-S-RTAEAALKALEFHVHCDLFETPAARNADIFLPVNS	-24.347,-12.560,-2.364,-23.574,-10.500,0.836,-25.710,-7.474,-0.188,-28.751,-9.750,-0.652,-28.386,-10.845,3.012,-29.121,-7.221,4.098,-32.382,-8.174,5.896,-30.583,-10.919,7.733,-28.041,-8.395,9.132,-30.685,-5.767,10.063,-33.022,-8.282,11.761,-30.325,-10.594,13.217,-31.098,-11.873,16.759,-27.401,-11.372,17.499,-27.641,-7.623,16.736,-26.815,-5.223,19.588,-29.695,-2.754,20.002,-28.828,-1.019,23.325,-2…	MKGHAAPEIVHSPHRQLYPLRRTTPKGSAGPGWQRITWEEALSETARRLGEIKAESGAEAVAFAITSPSGTPLSDSIDWIERFIRHFGSPNICFATEICNWHKDFAHAFTFGCAMPTADYENADTILLWGHNPANTWLAQAHAIGRGRKKGAAMVVVDPRPIALAHQADVWLPVRPGTDAALALGLIRMLIETRRYDEDFVRRWTNGPFLVRTDNGTLLRARDLLPGDETERYIVWDEQAGCPIAIDPGAVRSSIDPQRLALRGTFTVTLEADGQRVDIGCMPAFEHLTREAEPYDALHVQAVTNVPPEALRAAADLLCGGRRIAYHAWSGLAQHTNATQADRAVATLYALSGSFDRIGGNRIRRSPPYNPVNAFGYIPKEQMAKALGISERPIGPPAM…	1082933	Mesorhizobium amorphae CCNWGS0123
job.pdb	AF-A0A3D5S317-F1-model_v4 4Fe-4S Mo/W bis-MGD-type domain-containing protein	15.900	421	235	15	1	378	233	577	1.000	6.849E-13	355	400	792	MPTANKADEVIILRPGTDAAFFLGVARELIEKGLYDRAAVIERTDLPLLVRLDTGERLDARDV-IPGYELAALTNYVTLKPDAEIKGNPPPPPFTAGGQVVPTELRDAWGD-FVWWDRATGRPRPV-------------SRDEVGARF---DGDPALLGEFEVELVDGSTVPVRPAFDLLKQYLDESFDLRTASEVCRVPPQAIQSIARQLAANKRETLLAAGMGPNHYFQNDLFGRVQFLVAALTDNIGHLGGNVGS--YAGNYRGSVF-------------QAMGQWIAEDPFAIEPDLTKPAT----------VKRYYKAESAHYWNYGERPLRAVAKDDEGDLTKGEVLTGKSHMPTPTKLIWFGNSNSLLGNAKWSFDVVKNTLPRQDAVFCNE…	NASAMHASKWLNPKPGSDIALAMAMVQTILQDRSFDTEYIKEQSDLPFLVRTDNLKYLRETDFDTPEAR----------------------------------------DNMFYLWDEVTNALVEAPGTGTPPVPPGTPEHLIQLPSIELAGIDPAIEGEWTVETKEG-PIRVTTVFELTKRRAAQ-HTPEMAQEITGIHADIIRQVARKF-ASAKPSMIYAGYRASKYLHGDLLQRALFLLLCITGNTGKEGGGLTITNLAKDDAVFPFALSNPAALFRVATLSRWDYVHA-------NMKEHNADAFGEELAEEMDKYFQESVDRGWFP--------------DY-----------SKVPWKMGMFSGTNAASWRSS-GKRWRETAFGKLETIVTFA…	43.792,-63.372,2.660,43.886,-60.041,0.765,41.241,-57.697,2.246,38.328,-57.095,-0.068,37.284,-53.955,1.828,34.796,-51.720,0.198,33.030,-50.372,-2.621,34.362,-47.692,-5.017,33.741,-49.302,-8.439,31.400,-46.500,-9.603,32.119,-43.177,-7.739,33.526,-41.393,-10.871,30.033,-41.321,-12.479,28.969,-39.279,-9.412,31.378,-36.569,-10.706,28.816,-35.897,-13.495,26.343,-34.911,-10.742,29.046,-33.011,-8.787,30.…	MANLSDTKLYRSWEDLARKKWTWDSITHSTHGTNCTGQCAFNVYVKNGVVWREEQQGEYGASSDAPDYGPRGCQKGLRHSKYMYGKQRILYPLKRVGERGQGKWERISWDQAMLEVADKFLDYNIEFGPESVTCGLGTQMVMKRASYASLLRFANISGVQMPEAFAGVGDLFSGAHITFGHVTLGNTMAEIYKSKCCLIWFCNPAVTRIPDAHFFWEAKYNGTEVISISPDFNASAMHASKWLNPKPGSDIALAMAMVQTILQDRSFDTEYIKEQSDLPFLVRTDNLKYLRETDFDTPEARDNMFYLWDEVTNALVEAPGTGTPPVPPGTPEHLIQLPSIELAGIDPAIEGEWTVETKEGPIRVTTVFELTKRRAAQHTPEMAQEITGIHADIIRQVAR…	2053541	Cytophagales bacterium
job.pdb	AF-A0A7V2QL81-F1-model_v4 Molybdopterin-dependent oxidoreductase	22.200	414	200	17	3	375	199	531	1.000	1.396E-13	355	400	794	TANKADEVIILRPGTDAAFFLGVARELIEKGLYDRAAVIERTDLPLLVRLDTGERLDARDVIPGYELAALTNYVTLKPDAEIKGNPPPPPFTAGGQVVPTELRDAWGD---FVWWDRATGRPRPVSRDEVGARF-DGDPALLGEFEVELVDGSTVPVRPAFDLLKQYLDESFDLRTASEVCRVPPQAIQSIARQLAANKRETLLAAGMGPN--HYFQNDLFGRVQFLVAALTDNIGHLGGNVGS-----YAGNYRGSVFQAMGQWIAEDPFAIEPDLTKPATVKRYYKAE----------------SAHYWNYGERPL------------RAVAKDDEGDLTKGEVLTGKSHMPTPTKLIWFGNSNSLLG--NAKWSFDVVKNTLPRQDAVFCNEWHWT…	TARIADIWLQIRPTSDGALFLCWLNIIIQEELYDKDFVAKWTNAPYLVRSDTKKLLRESDINAG------------------------------------------GDPERFMAWDVAAARPVAFDREALSYRSPDVRTALTGAYTATLASREKVECKTVWQLLKERVAD-YTAEKVSEITWVPADKIRDAARMYATN-RPASLVFGMALDGIGRNSCQAI-RARAILRTITGNVD-VKG--GSVIPGPYPGKRFDSQIE-------------ENDKLSPEQKRKLLGADKFRLISWESYEDLWQYQQKAGYPNPFPSAYTCYAHKPAVWRAM-------------LTGQ---PYPVKAFLVVGANPLVMSTNATLAFE----AMSKLDLLVASDIYMT…	-31.410,24.491,7.786,-28.981,22.601,5.533,-25.308,22.010,6.418,-22.692,20.950,3.843,-19.907,18.578,4.964,-17.693,15.610,3.912,-17.920,11.858,4.560,-14.838,10.335,6.241,-16.584,6.926,6.213,-13.895,5.699,3.752,-10.995,7.047,1.631,-13.369,8.692,-0.885,-14.428,11.896,0.927,-17.914,12.080,-0.628,-19.589,15.501,-0.219,-22.730,15.565,1.971,-25.788,17.767,2.499,-27.470,17.274,5.907,-30.970,18.687,6.507,-…	MDKRTMCKGCGMRCGLVIEFADGKPTKVKGDKEAMSQGFICPRPKALVFERTNHPQRVLYPLKKVGQRWGGEWQRISWDQALDEIAARLGEIKDTYGAEAIAVHASNGFACSPVTRRFSNLLGTPNQMEDGLVCFMNVRKIEEATFGWPAMFSDSENARCVVVWGGNPANSHIHEYHTVKEGRKRGAKLIVVDPRLTETARIADIWLQIRPTSDGALFLCWLNIIIQEELYDKDFVAKWTNAPYLVRSDTKKLLRESDINAGGDPERFMAWDVAAARPVAFDREALSYRSPDVRTALTGAYTATLASREKVECKTVWQLLKERVADYTAEKVSEITWVPADKIRDAARMYATNRPASLVFGMALDGIGRNSCQAIRARAILRTITGNVDVKGGSVIPGP…	2026734	Dehalococcoidia bacterium
job.pdb	AF-A0A545SAM7-F1-model_v4 Molybdopterin-dependent oxidoreductase	16.200	424	246	17	1	378	279	639	1.000	1.316E-13	354	400	728	MPTANKADEVIILRPGTDAAFFLGVARELIEKGLYDRAAVIERTDLPLLVRLDTGERLDARDVIPGYELAALTNYVTLKPDAEIKGNPPPPPFTAGGQVVPTELRDAWGD-FVWWDRATGRPRPVS--RDEVGARFD-----GDPALLGEFEVELVDGSTVPVRPAFDLLKQYLDESFDLRTASEVCRVPPQAIQSIARQLAA-NKRETLLAAGMGPNHYFQNDLFGRVQFLVAALTDNIGHLGGNVGS----------------YAGNY-------------RGSVFQAMGQWIAEDPFAIEPDLTKPATVKRYYKAESAHYWNYGERPLRAVAKDDEGDLT---KGEVL-TGKSHMPT----PTKLIWFGNSNSLLGNAKWSFDVVKNTLPRQDAVF…	NASAKSADVWIPIKPGSDNILAASVIHEIITQKMYKPEFMKIFTDLPFLVNVETKKLLRRSEVEVPKK---------------------------------AEDKEKYEEQFYCMNALTDKIALMPGTEGDGGKSIRLRELNISPELEGEWSVDLADGSSVTVTTAFELLKANI-EPFSAENTKDKTGVHPDTVKMLANDIAKPKV--VSITTGFSLNKYFNGIMTVWNIASICGLT---GRLGPYGGLNTENEFQLTGLDVLAGFSGKYAARFGSGFIGEFVFGDGMKTFDKYFSD---------------EDV--KRAQN-----GMGKEEYMKIIKEMIALGKEGKANDASHHGNIVKPWWEPEVCLVIADSKFRRNKGQEYR--EAFFKKISYFA…	35.421,-72.260,45.888,32.774,-69.634,45.157,33.170,-68.917,41.388,31.889,-72.311,40.095,28.465,-72.424,41.856,27.343,-69.031,40.418,27.883,-70.198,36.798,25.558,-73.238,37.005,22.613,-71.298,38.536,22.816,-68.682,35.721,22.976,-71.408,33.030,19.966,-73.241,34.548,18.041,-69.932,34.796,18.706,-69.295,31.061,17.633,-72.872,30.202,14.404,-72.467,32.253,13.759,-69.022,30.668,14.319,-70.529,27.184,11.…	MTKRMVSEKRRDFLKFSGVTAAMVASQGSLFASTKVIKAETGLENYPNKSYTEDMYRNEFSFIRGNVEDTGYAYHCVNCQGNCAWEVWSNNGVVTRENQSAKYPSINPKIPDFNPRGCNKGVQHSQVMYEKDRILYPMKRVGKRGEGKWKRLSWDEAATDVAQNIWNVMTDPAKGPSRLMVHAGTGLLTEGRRGGPLRFSTMLGSSRIYPSSYLGDMFSGAAVAYGEGNVGCTYDFMYQVDTAIFWGGNPSVSRIPDAHFVWEGKYNGAKVIVITPEFNASAKSADVWIPIKPGSDNILAASVIHEIITQKMYKPEFMKIFTDLPFLVNVETKKLLRRSEVEVPKKAEDKEKYEEQFYCMNALTDKIALMPGTEGDGGKSIRLRELNISPELEGEWSVD…	1969726	Sulfurovum sp.
job.pdb	AF-A0A6L6J352-F1-model_v4 Molybdopterin-dependent oxidoreductase	24.400	401	181	15	3	377	206	510	1.000	1.874E-13	354	400	1122	TANKADEVIILRPGTDAAFFLGVARELIEKGLYDRAAVIERTDLPLLVRLDTGERLDARDVIPGYELAALTNYVTLKPDAEIKGNPPPPPFTAGGQVVPTELRDAWGDFVWWDRATGRPRPVSRDEVGARF-DGDPALLGEFEVELVDGSTVPVRPAFDLLKQYLDESFDLRTASEVCRVPPQAIQSIARQLAANKRETLLAAG-------MGPNHYFQNDLFGRVQFLVAALTDNIGHLGGNVGSYAGNYRGSVFQAMGQWIAEDP-FAIEPDLTKPATVKRYYKAESAHYWNYGERPL--------------RAVAKDDEGDLTKGEVLTGKSHMPTPTKLIWFGNSNSLL---GNAKWSFDVVKNTLPRQDAVFCNEWHWTSSCEYADLVFPADSW…	LAQAADLWLRVRPGTDAALAMGLSRLLIGTGQVKWDFVTGWTNAPLLVRGDTGRFLRAADLSGHDD----------------------------------------PRLVAWDRAQHAPVPYDTRH--ALPKSADFALDGRMEVTLADGRSVACRPAFDLFRANCAE-WTPERVEQVCGVPAPDLRRAADLLAA--------HGPVAYYAWNGVGQNTNATQTERALATLYALCGSFDEPGGN-----------------RVLATHKINAVDSPALMP--LAQQQKAIGAAE-----RPLGPPAQGRIKALDLYRAAA-------------TGK---PYPLKAFFAFGTNHLATQGDEAEVRA-----GFESAEFHVHCECVDTPTARYADIVLPVNLP…	32.359,3.717,-5.257,29.897,6.530,-6.205,27.093,8.167,-4.164,23.969,9.218,-6.106,21.246,11.494,-4.673,17.800,10.095,-5.509,14.366,9.159,-4.138,12.670,5.761,-3.720,9.495,5.213,-5.821,8.417,1.859,-4.350,5.546,3.777,-2.651,3.787,7.142,-2.161,6.309,8.214,0.515,8.949,9.002,-2.167,11.690,8.957,0.482,14.881,10.854,-0.442,17.860,8.481,-0.715,21.600,8.213,-1.249,22.234,5.239,-3.555,25.742,3.747,-3.182,27.1…	MSQIRSFCTLCRSQCGTINVVEGGRLVEVRPDPHHPTGQAACRKGKAAPEMLAANNRILYPMRRTTPKTDPDPGWERLSWDQALDIVAARLTQIRDTHGPEAVGFLVTTKSGTAIADGIEWVDRFTRVFGSPNVTGATEICNWHKDSAHKFTFGCAMPMPDYENAGLILLWGHNPTSTWLSQADAIGRGRANGAQMIVVDPRPTALAQAADLWLRVRPGTDAALAMGLSRLLIGTGQVKWDFVTGWTNAPLLVRGDTGRFLRAADLSGHDDPRLVAWDRAQHAPVPYDTRHALPKSADFALDGRMEVTLADGRSVACRPAFDLFRANCAEWTPERVEQVCGVPAPDLRRAADLLAAHGPVAYYAWNGVGQNTNATQTERALATLYALCGSFDEPGGNRV…	2675751	Paracoccus sp. DK608
job.pdb	AF-A0A7C7U1Y3-F1-model_v4 Molybdopterin oxidoreductase	19.700	384	217	10	5	377	216	519	1.000	4.275E-13	353	400	836	NKADEVIILRPGTDAAFFLGVARELIEKGLYDRAAVIERTDLPLLVRLDTGERLDARDVIPGYELAALTNYVTLKPDAEIKGNPPPPPFTAGGQVVPTELRDAWGDFVWWDRATGRPRPVSRDEVGARFDGDPALLGEFEVELVDGSTVPVRPAFDLLKQYLDESFDLRTASEVCRVPPQAIQSIARQLAANKRETLLAAGMGPNHYFQNDLFGRVQFLVAALTDNIGHLGGNVGS--------YAGNYRGSVFQAMGQWIAEDPFAIEPDLTKPATVKRYYKAESAHYWNYGERPLRAVAKDDEGDLTKGEVLTGKSHMPTPTKLIWFGNSNSLL---GNAKWSFDVVKNTLPRQDAVFCNEWHWTSSCEYADLVFPADSWAE	VKADQWLQVRPGTDGALALGLAHLIIAEGNYDADFLRRQSNGPALVHPKEKRLLVEADLSRNGSIS---------------------------------------ACVGWDQACSAPAPLGRTVSTGGSLPDWLLEGEVEVDTLNG-PVVCRPVFDHYAVLCKD-YTPSKVENITGVPAAQVIESARLIWASR-PVSWYAWSGVGQHTNATQTARAITLLYTLTGSLGRVGGNYQAARLPVPDLSGLALRTSRQRALTLGLASKP--LGPPKDGWCTSDDLYRA---------------IIEADPYPV----------------RSLLTFGANLLVSHAGTRRGAE-----ALKMLDFQVHADLFLNPTAAYADIFLPVNSPWE	-52.465,21.942,20.605,-48.724,22.635,20.888,-47.472,22.717,17.271,-44.399,20.498,17.027,-42.225,22.723,14.825,-40.992,20.227,12.217,-37.287,21.085,12.592,-36.130,21.021,8.946,-33.582,18.285,8.137,-30.098,19.772,8.650,-27.959,18.934,5.578,-24.176,19.214,6.141,-21.538,19.060,3.368,-18.272,17.108,3.781,-16.572,13.849,2.749,-16.506,10.238,3.952,-13.076,9.634,5.576,-13.468,5.825,5.791,-11.048,5.312,2.…	MVAKSINADRRVHGWCALCRSRCGCISIIRDGRLTAVEPDRDHPTGRSLCAKGQAAPELVYSADRILYPMKRTRPKGDSDPGWSRISWDEALDTTASQLLENARQFGPESVAFAITTPSGTAISDSIHWVERLMHAFGSANNCYGTEICNWHKDVAPTYTFGTGVGVPDLDHAGCILLWGYNPNGSWLAQAQRLADAKRRGARTIVVDPRRSGPGVKADQWLQVRPGTDGALALGLAHLIIAEGNYDADFLRRQSNGPALVHPKEKRLLVEADLSRNGSISACVGWDQACSAPAPLGRTVSTGGSLPDWLLEGEVEVDTLNGPVVCRPVFDHYAVLCKDYTPSKVENITGVPAAQVIESARLIWASRPVSWYAWSGVGQHTNATQTARAITLLYTLTGS…	1913989	Gammaproteobacteria bacterium
job.pdb	AF-A0A6G7TAD1-F1-model_v4 Molybdopterin-dependent oxidoreductase	18.500	389	226	17	1	377	205	514	1.000	5.411E-13	353	400	1146	MPTANKADEVIILRPGTDAAFFLGVARELIEKGLYDRAAVIERTDLPLLVRLDTGERLDARDVIPGYELAALTNYVTLKPDAEIKGNPPPPPFTAGGQVVPTELRDAWGDFVWWDRATGRPRPVS---RDEVGARFDGDPALLGEFEVELVDGSTVPVRPAFDLLKQYLDESFDLRTASEVCRVPPQAIQSIARQLAANKRETLLAAGMGPNHYFQNDLFGRVQFLVAALTDNIGHLGGNVGSYAGNYRGSVFQAMGQWIAEDPFAIEPDLTKPA--TVKRYYKAESAHYWNYGERPLRAVAKDDEGD----LTKGEVLTGKSH-MPTPTKLIWFGNSNSLLG--NAKWSFDVVKNTLPRQDAVFCNEWHWTSSCEYADLVFPADSWAE	TPLAKEANAWLDVNPGTDGALALGLSHLLVERNLFNHEFVRNWTNGPLLVRNDNGYFLREKDINPLA--------------------------------IS-------NRYTVWDEHNQQVTFIDSETRTEETLT--PTAALEGNVEVAIADGAKISCQTAFSSFKDML-ANYDPENVSRITGVSVASIEAAASLIA-GAKKIAYHSWSGVAQHTNATQTERAIATLYALT-GCFDQEG-CNRI---------------YASHPVNV---VNSPTLMPKSQWDKALGLEE--------RPIGPPSQGWVHSQDIWHSVLEGTPYKI----RGLIGFGANILLSQSDTSLGQQ----ALEALEFYAHVDLFETPTSKYADILLPVNTAWE	27.865,20.278,-9.198,25.190,18.213,-7.404,22.993,20.070,-4.869,21.844,18.310,-1.665,18.346,19.505,-0.684,16.748,18.533,2.671,13.133,17.535,2.698,10.780,14.595,3.417,9.296,11.697,1.406,5.460,11.653,1.024,5.109,8.244,-0.656,3.605,7.006,2.667,2.421,7.986,6.184,5.963,7.603,7.596,7.003,10.950,6.005,10.675,10.017,6.328,13.221,12.859,6.434,15.359,12.901,3.268,18.471,14.347,1.658,17.823,14.688,-2.092,20.…	MSDIIPGYCTLCRSRCGTLNEVANDHLIKVRANPEHPNGKAMCMKGKAAPELVDSANRILYPMKRTHPKGAENPGWKRISWEEAMSTIAGQLEKFKRENGAESVAFGFTSPSGTPLSDAIEWLERFVRIYGSPNTSYGTEICNWHKDVAHRWTFGCGIPVADYSHADLILLWGHNPANTWLAQASAIGTGRNNGAKLIVVDPRPTPLAKEANAWLDVNPGTDGALALGLSHLLVERNLFNHEFVRNWTNGPLLVRNDNGYFLREKDINPLAISNRYTVWDEHNQQVTFIDSETRTEETLTPTAALEGNVEVAIADGAKISCQTAFSSFKDMLANYDPENVSRITGVSVASIEAAASLIAGAKKIAYHSWSGVAQHTNATQTERAIATLYALTGCFDQEG…	2714951	Leclercia sp. 29361
job.pdb	AF-A0A7Z0SUC8-F1-model_v4 Molybdopterin-dependent oxidoreductase	20.900	392	215	14	1	378	205	515	1.000	7.706E-13	351	400	1147	MPTANKADEVIILRPGTDAAFFLGVARELIEKGLYDRAAVIERTDLPLLVRLDTGERLDARDVIPGYELAALTNYVTLKPDAEIKGNPPPPPFTAGGQVVPTELRDAWGD-FVWWDRATGRPRPVSRDEVGARFDG--DPALLGEFEVELVDGSTVPVRPAFDLLKQYLDESFDLRTASEVCRVPPQAIQSIARQLAANKRETLLAAGMGPNHYFQNDLFGRVQFLVAALTDNIGHLGGN-----VGSYAGNYRG---SVFQAMGQWIAEDPFAIEPDLTKPATVKRYYKAESAHYWNYGERPLRAVAKDDEGDLTKGEVLTGKSHMPTPTKLIWFGNSNSLLG---NAKWSFDVVKNTLPRQDAVFCNEWHWTSSCEYADLVFPADSWAEF	TALAADADAWLQVRPGTDAALAMGLVNLLLQSGRYNHDFIRSWTNAPLLLRCDTGRLLRASEVFP---------------------------------------DDPSDDAWVVWDDRKGHAAR-LDTRVAPQAQLLESCALRGEFTVMVQGG-PIRCVPVFERLVQRCSD-YSPERVAAITGVPEAALRSAADLFAQS-KAVAYHAWSGVAQSVNATQTERAIAILYALTGSFDVPGGNRLYPRLPTLAVNGLDLIPATQRAKALGLKEKP--LGPPAMGWVTARDLYQA----------------------------ILTGR---PYRVRAYMGFGTNQLSSQGDTRMAQA-----AFERLEFHVHCDLFDTPSARYADIFLPVNTPWER	27.047,19.036,-12.470,25.513,16.514,-10.040,22.867,18.096,-7.740,21.915,16.631,-4.328,18.315,17.623,-3.496,16.735,17.037,-0.063,13.091,15.895,0.172,10.900,12.852,0.957,9.564,9.792,-0.898,5.735,9.694,-1.269,5.442,6.160,-2.685,3.980,5.118,0.717,2.801,6.293,4.169,6.339,6.061,5.627,7.382,9.254,3.745,11.078,8.422,4.161,13.451,11.413,4.029,15.638,11.280,0.908,18.716,12.700,-0.798,18.005,12.732,-4.549,2…	MSQHIHGYCTLCRSRCGTINTVLNDALVRVEPDTSHPTGQAMCTKGRAAPELVHSPHRILHPMRRTRPKGAADPGWKRISWDEALSEIAARFLKIREESGAESVAFGVTTPSGTPLSDSIDWIERFVRSFGSPNIAYGTEVCNWHKDFAHVFTYGCGIPVADYSNADLILLWGHNPTNTWLAQANAIAAGRRAGARLLVVDPRRTALAADADAWLQVRPGTDAALAMGLVNLLLQSGRYNHDFIRSWTNAPLLLRCDTGRLLRASEVFPDDPSDDAWVVWDDRKGHAARLDTRVAPQAQLLESCALRGEFTVMVQGGPIRCVPVFERLVQRCSDYSPERVAAITGVPEAALRSAADLFAQSKAVAYHAWSGVAQSVNATQTERAIAILYALTGSFDVPG…	2021368	Alcaligenaceae bacterium
job.pdb	AF-A0A7X5DHI5-F1-model_v4 Molybdopterin oxidoreductase	25.700	268	149	10	3	267	196	416	1.000	2.088E-11	349	400	427	TANKADEVIILRPGTDAAFFLGVARELIEKGLYDRAAVIERTDLPLLVRLDTGERLDARDVIPGYELAALTNYVTLKPDAEIKGNPPPPPFTAGGQVVPTELRDAWGDFVWWDRATGRPRPVSRDEVGARFDGDPALLGEFEVELVDGSTVPVRPAFDLLKQYLDESFDLRTASEVCRVPPQAIQSIARQLAANKRETLLAAGM-GPNHYFQNDLFGRVQFLVAALTDNIGHLGGNVGSY--AGNYRGSVFQAMGQWIAEDPFAIEPD	TAAKSNEWLPVRPGTDAAIIQGMLKAIVDNGWYDEEFMLARTSCPYLVDRATGKSYRSAEVMAPN------------------------PTVVGAEPV--------GAPFVWDTATNAPVLYDSA------TAVPALEGEW---TVDG--IQLVTEFTLIKEWLDT-ITLSWAVQTSGIDEQVIVNLADRYANNGP-AIIDIGLGGADKYTNADVLGHSTALLVALTGQYGKKGAGLGSYCGLGSNDPSAT--LNYWVLPEEYHYGES	15.254,-6.720,-18.248,16.473,-6.068,-14.721,14.183,-4.248,-12.237,12.106,-1.154,-13.124,8.959,-3.239,-13.719,9.594,-4.973,-10.324,8.453,-8.308,-11.859,11.856,-10.112,-11.959,10.681,-12.473,-14.704,13.045,-15.335,-15.603,14.130,-15.174,-19.265,15.300,-17.951,-21.605,17.538,-16.414,-24.292,18.247,-18.355,-27.507,21.638,-17.570,-29.092,22.292,-18.152,-32.809,25.263,-16.774,-34.793,26.535,-14.908,-31…	HQFHCLTGCNLKCTIRDDRITLIEPSDLMVDKKHSTICLRGIGEVAHIYAQDRLKVPMKRVGERGEGEFVQISWDEAIQTIADNLKEAQQKYGEGSVFIRKSTEAGIEFDFLAQLIHADSGGNWGLDRGQANGLGPALGPWSYLSNRSHWEFKDAATIIELSHNPLESAMVWSRPLMDAKEAGTYIVTIDPRFTGTAAKSNEWLPVRPGTDAAIIQGMLKAIVDNGWYDEEFMLARTSCPYLVDRATGKSYRSAEVMAPNPTVVGAEPVGAPFVWDTATNAPVLYDSATAVPALEGEWTVDGIQLVTEFTLIKEWLDTITLSWAVQTSGIDEQVIVNLADRYANNGPAIIDIGLGGADKYTNADVLGHSTALLVALTGQYGKKGAGLGSYCGLGSNDPS…	1898204	Clostridiaceae bacterium
job.pdb	AF-A0A2E5RH45-F1-model_v4 4Fe-4S Mo/W bis-MGD-type domain-containing protein	19.300	429	212	17	1	378	256	601	1.000	1.988E-13	347	400	913	MPTANKADEVIILRPGTDAAFFLGVARELIEKGLYDRAAVIERTDLPLLVRLDTGERLDARDVIPGYELAALTNYVTLKPDAEIKGNPPPPPFTAGGQVVPTELRDAWGD----FVWWDRATGRPRPV--------SRDEVGARF------DGDPALLGEFEVELVDGSTVPVRPAFDLLKQYLDESFDLRTASEVCRVPPQAIQSIARQLAA-NKRETLLAAGMGPNHYFQNDLFGRVQFLVAALTDNIGHLGGNVG-----------------------SY---AGNYRGSVFQAMGQWIAEDPFAIEPDLTKPATVKRYYKAESAHYWNYGERPLRAVAKDDEGDLTKGEVLTGKSHMPTPTKLIWFGNSNSL------LGNAKWSFDVVKNTLPR…	TPTAMHSNLWLNPKPGTDAALAMSMVQVMLKEQLYKANYIQEQTDLPLLVRTDTKEFLRREDLS---------------------------------------LYGLLAVADNVYYMWDQTTNSMVQAPGTGRADKPFGRDRRKYGSLELGDIKPTLEGRWLIDTLDG-EVEVTTVFELLKEEC-ENYTPKKASEITGVSPDVIEKTARVFADAEP--GMIYAGYASCKWLHGDLLQRAMLLMLALTGSTGKEGGGLQIANSPNARGITQFGFSDVGPAFRLISSTTWDYDHADMKELNQKIYGNELA--------EKFDRYYKKSIEEDW----FP----------DY-------SQNGW----KMGIFAGNNGANWRATGSTWRKTAFE-------E…	56.599,0.443,34.328,53.603,-1.789,35.249,52.713,-4.169,32.367,48.901,-4.450,32.156,47.003,-7.584,31.021,45.925,-5.955,27.690,49.500,-5.584,26.341,50.551,-9.105,27.434,47.619,-10.660,25.483,48.369,-8.666,22.291,52.031,-9.834,22.268,51.455,-13.519,23.215,48.617,-14.243,20.732,50.822,-13.088,17.809,53.866,-15.312,18.634,51.933,-18.521,19.527,49.809,-18.480,16.332,52.759,-17.923,13.931,54.538,-21.133…	MKINRRNFLKGSASTGLILQYSLSNEAVAENPYRGFEDLYRKKWTWDRVVRGTHGTNCAGTCAFNVYVKDGVVWREEQQGQYEQLGDVPDFGPRGCQKGMRHHKYMYGKQRILYPLKRVGDRGEGKWERISWEQATTEIADKFLDYATEYSPECISYGSGTQMSNKLASYASLLRLANITGITVPEFFSGVGDLPTGSYMTLGQVYTGDTFASVYKSKCVMIWMSNPAATRIPDAHFFWEAKYNGTQVIAVSPEFTPTAMHSNLWLNPKPGTDAALAMSMVQVMLKEQLYKANYIQEQTDLPLLVRTDTKEFLRREDLSLYGLLAVADNVYYMWDQTTNSMVQAPGTGRADKPFGRDRRKYGSLELGDIKPTLEGRWLIDTLDGEVEVTTVFELLKEEC…	1913989	Gammaproteobacteria bacterium
job.pdb	AF-A0A0F9JUB8-F1-model_v4 Uncharacterized protein	20.500	399	177	12	3	378	98	379	1.000	5.411E-13	346	400	634	TANKADEVIILRPGTDAAFFLGVARELIEKGLYDRAAVIERTDLPLLVRLDTGERLDARDVIPGYELAALTNYVTLKPDAEIKGNPPPPPFTAGGQVVPTELRDAWGDFVWWDRATGRPRPVSRDEVGARFDGDPALLGEFEVELVDGSTVPVRPAFDLLKQYLDESFDLRTASEVCRVPPQAIQSIARQLAANKRETLLAAGMGPNHYFQNDLFGRVQFLVAALT----------------------DNI-GHLGGNVGSYAGNYRGSVFQAMGQWIAEDPFAIEPDLTKPATVKRYYKAESAHYWNYGERPLRAVAKDDEGDLTKGEVLTGKSHMPTPTKLIWFGNSNSLLGNAKWSFDVVKNTLPRQDAVFCNEWHWTSSCEYADLVFPADSWAEF	TASKADEYIGLKPGTDSAFALGLMHVIFQKRIYDPEFVREFTNGSYLVRTDTGKFLRGKDIETKKE----------------------------------------NVYIIWHEPTDSYKVMRRSNV-----KEACLPGSFK---VNG--IECKPALQMLEDLT-LQYTPKKTSEITGVQVDLIIKLAEKIATTK-KVVFYTHMGFTRTYHGDISLRGLITVASITGHVTTSFSSGYMPAVLNWDPFLKAIPEKPSFHRMGIL-----NLYDAV---ISEK--------------------------------------------------------PYPIKAVWFAFINFLNQCAN-SNKIINEFFPKLDFIVQTELFITPTARYADLLLPVCSFLEF	17.569,11.523,-7.348,18.539,14.036,-10.045,17.331,11.476,-12.623,13.704,11.669,-11.408,14.000,15.442,-10.824,15.099,16.095,-14.441,11.874,14.634,-15.899,9.706,16.523,-13.356,11.526,19.772,-14.214,11.014,19.222,-17.970,7.343,18.292,-17.356,6.908,21.581,-15.433,8.551,23.607,-18.248,6.444,21.928,-20.963,3.267,21.723,-18.806,3.205,17.999,-19.653,1.197,15.310,-17.850,3.260,13.549,-15.170,1.858,10.072,…	TTKFGAYLRLASLTQSTRVSAWGYGDAGLPCGSRVIFGHQFPYMHLFGEFWQRKWPDLLVIWGSNPAESMPLQTMRKVLDAKENGTQVVVIDPRFTVTASKADEYIGLKPGTDSAFALGLMHVIFQKRIYDPEFVREFTNGSYLVRTDTGKFLRGKDIETKKENVYIIWHEPTDSYKVMRRSNVKEACLPGSFKVNGIECKPALQMLEDLTLQYTPKKTSEITGVQVDLIIKLAEKIATTKKVVFYTHMGFTRTYHGDISLRGLITVASITGHVTTSFSSGYMPAVLNWDPFLKAIPEKPSFHRMGILNLYDAVISEKPYPIKAVWFAFINFLNQCANSNKIINEFFPKLDFIVQTELFITPTARYADLLLPVCSFLEFSDFLPHPYPYLQLQQKVINP…	412755	marine sediment metagenome
job.pdb	AF-A0A7V5XBZ6-F1-model_v4 Uncharacterized protein	20.100	407	214	16	3	378	176	502	1.000	1.235E-12	346	400	826	TANKADEVIILRPGTDAAFFLGVARELIEKGLYDRAAVIERTDLPLLVRLDTGERLDARDVIPGYELAALTNYVTLKPDAEIKGNPPPPPFTAGGQVVPTELRDAWGD--FVWWDRATGRPRPVSRD--EVGARFDGDPALLGEFEVELVDGSTVPVRPAFDLLKQYLDESFDLRTASEVCRVPPQAIQSIARQLAANKRETLLAAGMGPNHYFQNDLFGRVQFLVAALTDNIGHLGGNVGSY---AGNYRGSVFQ--------------AMGQWIAED----PFAIEPDLTKPATVKRYYKAESAHYWNYGERPLRAVAKDDEGDLTKGEVLTGKSHMPTPTKLIWFGNSNSL------LGNAKWSFDVVKNTLPRQDAVFCNEWHWTSSCEYADLVF…	SAIHASKWLNPKPGTDAALAMAMVQVIVEDRAIQWDYVREQTDLPFLVRTDNRKFLRRSDLEPDAK---------------------------------------DGDKQFLFWDESTAQAVAAPADRLELG---NLKPAVEGEWTVQTPAG-PVTVTTVFELLKQQV-RSYTPEEVAKITGVHADNIRTVARTFAGSG-PSMIFAGYRINKWLNGDLALRAWLLMCALTGNTGRAGGGLQTTQLPRGD--GLLKYVFNGVGPRLKVAAISLWDYAHADGAELNRKVYGETYAGHVDSHYQQAIERHW-----IP----------DY-----------AATPWKMGIMAGHNPANWRASGEGWRE-------DALLKLETIVSMTPNMSVTAMLSDYVL…	16.250,-14.872,18.363,14.663,-11.635,19.634,15.326,-12.085,23.357,16.114,-15.395,25.093,12.385,-16.159,25.574,11.383,-16.058,21.876,11.634,-18.712,19.137,14.371,-18.311,16.633,13.578,-17.184,13.065,15.133,-20.342,11.509,14.912,-21.960,9.036,12.688,-19.443,7.285,12.463,-20.047,3.496,9.532,-21.261,1.388,8.764,-23.596,-1.561,9.257,-20.724,-4.078,12.738,-19.875,-2.752,13.640,-23.593,-3.013,12.483,-23…	RSGEDTPDYGPRGCQKGLRQSKYMYGRQRVLYPMKRVGKRGEGKWERISWDQACAEIADRFLDYAVEHGPESITFAMGTQMTLKRASFASLFRFANLAGITVPETFAGVGDLPLGAYQVLGYELPGDNMAAVFKSKVCLVWACNPALTRIPDAHFFWEARYNGTEVVVISPEFSGSAIHASKWLNPKPGTDAALAMAMVQVIVEDRAIQWDYVREQTDLPFLVRTDNRKFLRRSDLEPDAKDGDKQFLFWDESTAQAVAAPADRLELGNLKPAVEGEWTVQTPAGPVTVTTVFELLKQQVRSYTPEEVAKITGVHADNIRTVARTFAGSGPSMIFAGYRINKWLNGDLALRAWLLMCALTGNTGRAGGGLQTTQLPRGDGLLKYVFNGVGPRLKVAAIS…	2026725	Chromatiales bacterium
job.pdb	AF-A0A535Y3P5-F1-model_v4 Molybdopterin oxidoreductase	22.800	399	203	18	1	378	115	429	1.000	4.275E-13	345	400	570	MPTANKADEVIILRPGTDAAFFLGVARELIEKGLYDRAAVIERTDLPLLVRLDTGERLDARDVIPG--YELAALTNYVTLKPDAEIKGNPPPPPFTAGGQVVPTELRDAWGDFVWWDRATGRPRPVSRDEVGARFDG-DPALLGEFEVELVDGSTVPVRPAFDLLKQYLDESFDLRTASEVCRVPPQAIQSIARQLAANKRETLLAAG-MGPNHYFQNDLFGRVQFLVAALT-D-NIGHLGGNV------------GSYAGNYRGSVFQAMGQW-IAEDPFAIEPDLTKPA--TVKRYYKAESAHYWNYGERPLRAVAKDDEGDLTKGEVLTGKSHMPTPTKLIWFGNSNSLLGNAKWSFDVVKNTLPRQDAVFCNEWHWTSSCEYADLVFPADSWAEF	IGLANKADHHLAVRPGTDGALALAFIHELIERRWYDDGFVRDWTNAPLLVREDTGRLLRASDVDPAALRRVS---------PDA--------------------------SGSVSIAR--GDLVEYSPEAGRYAVPTAELDLHGAQLVPLRTGERVRARTVFDLLAAEA-RRHEPDLAAEITGVPAAQIRETVAFLIANR--PLSHHTWNGIMQHTNATLAGRAISVFYALTGDWD--RPGGNVLPGPNLTKPISLEVTA---------AQAALRLGRDDRPLGPQVAPPHNIASYDLYDA---------------ILGGRPYQV----------------RGLVSFGSNTIVNSADPVRG--REALRKLEFFAQAELFHTPTTQFADVLLPAASFLET	8.643,10.557,-29.363,9.428,14.308,-29.770,6.856,14.661,-32.591,4.063,13.160,-30.426,5.179,15.392,-27.509,4.869,18.575,-29.626,1.538,17.564,-31.226,-0.325,15.938,-28.301,1.738,16.806,-25.185,4.083,14.587,-23.129,1.171,12.689,-21.603,0.462,11.147,-25.045,3.527,8.931,-24.378,3.259,6.278,-21.641,6.261,4.720,-19.877,6.208,1.097,-18.625,8.359,-1.533,-16.920,8.284,-5.194,-15.805,8.417,-6.189,-12.100,11.…	MLAIRRESGPQAIAFARGTGSGTGLSPTEPWVARLAGAFGSPNYMTNTHICNWARDGTNHYTFGSYEFPLPEVEKSGCLLLWGSNPTATLLNLATRIVAARARGLKLVVIDPRRIGLANKADHHLAVRPGTDGALALAFIHELIERRWYDDGFVRDWTNAPLLVREDTGRLLRASDVDPAALRRVSPDASGSVSIARGDLVEYSPEAGRYAVPTAELDLHGAQLVPLRTGERVRARTVFDLLAAEARRHEPDLAAEITGVPAAQIRETVAFLIANRPLSHHTWNGIMQHTNATLAGRAISVFYALTGDWDRPGGNVLPGPNLTKPISLEVTAAQAALRLGRDDRPLGPQVAPPHNIASYDLYDAILGGRPYQVRGLVSFGSNTIVNSADPVRGREALRK…	2026724	Chloroflexi bacterium
job.pdb	AF-J5U8B9-F1-model_v4 Molybdopterin oxidoreductase	18.500	389	226	17	1	377	205	514	1.000	9.754E-13	345	400	821	MPTANKADEVIILRPGTDAAFFLGVARELIEKGLYDRAAVIERTDLPLLVRLDTGERLDARDVIPGYELAALTNYVTLKPDAEIKGNPPPPPFTAGGQVVPTELRDAWGDFVWWDRATGRPRPVS---RDEVGARFDGDPALLGEFEVELVDGSTVPVRPAFDLLKQYLDESFDLRTASEVCRVPPQAIQSIARQLAANKRETLLAAGMGPNHYFQNDLFGRVQFLVAALTDNIGHLGGNVGSYAGNYRGSVFQAMGQWIAEDP-FAIEPDLTKPATVKRYYKAESAHYWNYGERPLRAVAKDDEGD----LTKGEVLTGKSH-MPTPTKLIWFGNSNSLLG---NAKWSFDVVKNTLPRQDAVFCNEWHWTSSCEYADLVFPADSWAE	TPLAKEANAWLDVNPGTDGALALGLSHLLVERNLFNHEFVRNWTNGPLLVRNDNGYFLREKDINPLA--------------------------------IS-------NRYTVWDEHNQQVTFIDSETRTEETLT--PTAALEGNVEVAIADGAKISCQTAFSSFKDML-ANYDPENVSRITGVSVASIEAAASLIA-GAKKIAYHSWSGVAQHTNATQTERAIATLYALT-GCFDQEG-CNRI---------------YASHPVNVVNSPTLMPK--SQWDKALGLEE--------RPIGPPSQGWVHSQDIWHSVLEGTPYKI----RGLIGFGANILLSQSDTSLGQQ-----ALEALEFYAHVDLFETPTSKYADILLPVNTAWE	40.948,-8.615,-5.337,37.251,-8.686,-4.342,35.976,-5.894,-2.036,33.204,-6.532,0.524,30.957,-3.448,0.827,28.312,-3.165,3.597,24.973,-1.715,2.700,21.246,-2.582,2.417,18.937,-4.022,-0.269,16.095,-1.702,-1.431,14.255,-4.183,-3.675,11.510,-4.137,-0.967,10.330,-2.477,2.291,12.367,-4.934,4.413,15.617,-3.062,3.536,17.689,-6.088,4.528,21.281,-5.421,5.653,23.774,-6.751,3.088,27.416,-7.595,2.423,28.119,-7.06…	MSDIIPGYCTLCRSRCGTLNEVANDHLIKVRANPEHPNGKAMCMKGKAAPELVDSANRILYPMKRTHPKGAENPGWKRISWEEAMSTIAGQLEKFKRENGAESVAFGFTSPSGTPLSDAIEWLERFVRIYGSPNTSYGTEICNWHKDVAHRWTFGCGIPVADYSHADLILLWGHNPANTWLAQASAIGTGRNNGAKLIVVDPRPTPLAKEANAWLDVNPGTDGALALGLSHLLVERNLFNHEFVRNWTNGPLLVRNDNGYFLREKDINPLAISNRYTVWDEHNQQVTFIDSETRTEETLTPTAALEGNVEVAIADGAKISCQTAFSSFKDMLANYDPENVSRITGVSVASIEAAASLIAGAKKIAYHSWSGVAQHTNATQTERAIATLYALTGCFDQEG…	936565	Klebsiella sp. OBRC7
job.pdb	AF-A0A5C8PN01-F1-model_v4 Molybdopterin oxidoreductase	20.800	389	211	15	4	377	209	515	1.000	9.196E-13	344	400	789	ANKADEVIILRPGTDAAFFLGVARELIEKGLYDRAAVIERTDLPLLVRLDTGERLDARDVIPGYELAALTNYVTLKPDAEIKGNPPPPPFTAGGQVVPTELRDAWGDFVWWDRATGRPRPVSRDEVGARFDGD---PALLGEFEVELVDGSTVPVRPAFDLLKQYLDESFDLRTASEVCRVPPQAIQSIARQLAANKRETLLAAGMGPNHYFQNDLFGRVQFLVAALTDNIGHLGGNVG---SYAGNYRGSVF--QAMGQWIAEDPFAIEPDLTKPATVKRYYKAES----AHYWNYGERPLRAVAKDDEGDLTKGEVLTGKSHMPTPTKLIWFGNSNSLLG---NAKWSFDVVKNTLPRQDAVFCNEWHWTSSCEYADLVFPADSWAE	AVGADMWLRVRPGTDGALALAIAHVMLERGWFDAAFIRQWSNGPLLVRADTGRFLRMGDLDGTGD----------------------------------------RRLAAWDRLSSRPIPYDPRRGAYDADIDTGNLALRGAVTLDGPAG-RVVCRPAFDLYAALCAQ-YPPQRAAEICWVPAEDIERTAQLLHSAR-PVCLYAWTGVGQHTNATQTDRAIALLHMLTGSHDVPGGNIALAQPAAADLGGRDFLSPAQRGKALG--------LDER---PLGPPARGWVRTDDFC-------RAVIDAEPYRV------AG----------LIAFGANLAVSHANSRRIAQ-----ALARLDFYVHADVVMNPTARFADVVLPVNMPFE	-29.292,29.788,15.829,-26.357,31.107,13.798,-25.650,28.488,11.118,-22.007,28.878,9.997,-20.745,27.478,6.654,-16.955,27.028,6.420,-14.955,25.850,3.359,-12.879,22.849,4.239,-11.990,19.314,3.110,-13.179,15.948,4.478,-10.194,14.574,6.478,-11.651,11.161,7.169,-9.512,9.555,4.390,-6.793,10.189,1.763,-9.244,11.495,-0.885,-9.578,14.796,1.054,-12.772,15.641,-0.825,-13.457,19.406,-0.878,-16.343,20.215,1.455…	MTVTRTPTFCPLCRSRCGAVAVVDDASLVALEADPTHPTGRALCVKGKAAPEIVANPNRLLHPLIRTAPKDAADPRWRRASWNEALDRITANIDRIRRAHGPEAVAFASTSPSAAPISDALLWIERFVNRFGSPNSLFATEICNWHKDHAHELTWGVGIRSPDFDNTGCVLLWGHNPAVSWLDHTLGTAQARRRGAKVVVVDPRRAGPAVGADMWLRVRPGTDGALALAIAHVMLERGWFDAAFIRQWSNGPLLVRADTGRFLRMGDLDGTGDRRLAAWDRLSSRPIPYDPRRGAYDADIDTGNLALRGAVTLDGPAGRVVCRPAFDLYAALCAQYPPQRAAEICWVPAEDIERTAQLLHSARPVCLYAWTGVGQHTNATQTDRAIALLHMLTGSHDVP…	2586908	Vineibacter terrae
job.pdb	AF-A0A4Q3RDC1-F1-model_v4 Uncharacterized protein	19.500	388	218	14	4	378	211	517	1.000	7.706E-13	343	400	1056	ANKADEVIILRPGTDAAFFLGVARELIEKGLYDRAAVIERTDLPLLVRLDTGERLDARDVIPGYELAALTNYVTLKPDAEIKGNPPPPPFTAGGQVVPTELRDAWGDFVWWDRATGRPRPVSRDEV-GARFDGDPALLGEFEVELVDGSTVPVRPAFDLLKQYLDESFDLRTASEVCRVPPQAIQSIARQLAANKRETLLAAGMGPNHYFQNDLFGRVQFLVAALTDNIGHLGGN-----VGSYAGNYRGSVFQAMGQWIAEDPFAIEPDLTKPATVKRYYKAES----AHYWNYGERPLRAVAKDDEGDLTKGEVLTGKSHMPTPTKLIWFGNSNSLLG---NAKWSFDVVKNTLPRQDAVFCNEWHWTSSCEYADLVFPADSWAEF	AQAADLWLQVRPGTDAALALGLARELMRIGGHDEAFVRRWTNAALLIRDDSGQPLCERDIDPQA-----------------TG----------------------TRPMAWHAQRGEAVALDTTQDWGESAPAGLALQGRFVVSGANG-PIACRPAMAHYEKAC-EPWPPEQVEAFTGVPAQRVREAAALIAAA-RAPSYFSWTGIAQHANATQTDRAIAMLYALTGAVDAPGGNLHLNRLPANPASDRRLLDPAQAARALG--------LAERPLGPP---ARGWTLGADFH-------RAVVEGQPYRV----------------RALVGFGANLLMSQPDSQAMQA-----ALAALEFQVHVDLFETPTARHADYLLPASTPWER	-6.326,31.896,29.990,-6.645,32.198,26.185,-5.616,28.922,24.491,-2.314,29.128,22.603,-3.150,28.111,19.004,-0.261,27.639,16.531,-0.485,26.804,12.806,2.545,24.855,11.513,3.011,24.192,7.764,4.432,20.887,6.461,3.352,17.613,4.815,1.790,14.364,6.089,4.489,11.634,6.145,2.086,8.690,6.660,2.308,7.615,2.961,3.822,8.338,-0.483,1.156,10.976,-1.279,2.937,13.386,1.132,-0.151,15.614,1.247,0.656,19.258,2.058,-0.8…	MAREVQHIEGHCALCRSRCGARFVVEDGRLAAVEPLPGHPTGGALCAKGRAAPQLQYHPARLTQPLRRTLPRGSADPGWEPVTWDEAMTDIAQKLAAIRDQSGAHAVAFASASPGATALSDSLEWIERLIFAFGSPNFLTGVEICNWHRDHNHAFTFGTGVGMPDYANTDLVILWGFNPGNVWLAQAQALAAARTRGARVLVIDPFPTRHAQAADLWLQVRPGTDAALALGLARELMRIGGHDEAFVRRWTNAALLIRDDSGQPLCERDIDPQATGTRPMAWHAQRGEAVALDTTQDWGESAPAGLALQGRFVVSGANGPIACRPAMAHYEKACEPWPPEQVEAFTGVPAQRVREAAALIAAARAPSYFSWTGIAQHANATQTDRAIAMLYALTGAVDA…	1871071	Comamonadaceae bacterium
job.pdb	AF-A0A090FZ38-F1-model_v4 Anaerobic dehydrogenase, typically selenocysteine-containing	20.400	376	197	12	1	361	205	493	1.000	6.088E-13	342	400	514	MPTANKADEVIILRPGTDAAFFLGVARELIEKGLYDRAAVIERTDLPLLVRLDTGERLDARDVIPGYELAALTNYVTLKPDAEIKGNPPPPPFTAGGQVVPTELRDAWGDFVWWDRATGRPRPVSRDEVGARFDGDPALLGEFEVELVDGSTVPVRPAFDLLKQYLDESFDLRTASEVCRVPPQAIQSIARQLAANKRETLLAAGMGPNHYFQNDLFGRVQFLVAALTDNIGHLGGNVGSYAGNYRGSVFQAMGQWIAEDPFAIEPDLTKPATVKRYYKAESAHYWNYGERPLRAVAKD------DEGDLTKGEVLT------GKSHMPTPTKLIWFGNSNSLLG---NAKWSFDVVKNTLPRQDAVFCNEWHWTS	TPFAGRADHWLRVRPGTDAALAMGLARELIERAAFDGDFVRDWTNAPFLVRSDNGKFLRSRDL------------------------------------LHDDMAQREQDYLVWDDATKGLLPAALKQKSA------ALSASHVVATKTG-NVLCRTAFDLYRDAVAP-FDPDTVERLTGVAPTTFAAFAQALGSAK-KISYHTWTGTGQHRNATQTERAIATLYALIGSFDVRGGNV----------------------QITLLP------TPVLHSMAL---------KPQEQRAKALGLADRPLGPPLNGWITSTDLYDAIIDRRPYGVEALVTFGTNLLVSHPAPGRC-----KQALQDLDLYVHFDLSTIR	-3.842,30.523,34.794,-3.062,30.378,31.053,-0.295,27.919,30.029,1.236,27.269,26.589,2.274,23.643,25.946,4.485,22.658,22.996,3.518,19.316,21.412,2.205,17.680,18.224,-1.192,16.653,16.829,-1.746,12.867,17.103,-4.874,12.754,14.892,-2.910,11.612,11.784,0.484,10.487,10.408,1.560,14.107,9.727,2.275,14.768,13.457,1.942,18.538,12.927,3.670,20.662,15.609,1.280,22.474,17.973,1.196,25.179,20.628,-1.635,24.135…	MIEEKVGFCTLCKSRCGTINVVENGWLKKVVPNPDHPTGKAMCLKGRSAPEVVHNSRRLTAPLRRTTPKSDPDPQWVEISWGEALDETADRLKGHVAKGGSESVAFAVTSGSSSPLSDSADWILRLIRGFGSPNLCYAAEICTWHKDYAHAFTFGSGIPAADYSNSELILLWGHNPSNVWLAQAEAIAAAQTRGAKLAVIDPRRTPFAGRADHWLRVRPGTDAALAMGLARELIERAAFDGDFVRDWTNAPFLVRSDNGKFLRSRDLLHDDMAQREQDYLVWDDATKGLLPAALKQKSAALSASHVVATKTGNVLCRTAFDLYRDAVAPFDPDTVERLTGVAPTTFAAFAQALGSAKKISYHTWTGTGQHRNATQTERAIATLYALIGSFDVRGGNVQI…	69974	Mesorhizobium plurifarium
job.pdb	AF-A0A534V7M7-F1-model_v4 Molybdopterin oxidoreductase	16.900	401	219	16	1	377	214	524	1.000	1.389E-12	341	400	801	MPTANKADEVIILRPGTDAAFFLGVARELIEKGLYDRAAVIERTDLPLLVRLDTGERLDARDVIPGYELAALTNYVTLKPDAEIKGNPPPPPFTAGGQVVPTELRDAWGDFVWWDRATGRPRPVSRDEVGARFDG-DPALLGEFEVELVDGSTVPVRPAFDLLKQYLDESFDLRTASEVCRVPPQAIQSIARQLAANKRETLLAA---GMGPNHYFQNDLFGRVQFLVAALTDNIGHLGG---------NVGSYAGNYRGSVF--QAMGQW-IAEDPFAIEPDLTKPATV-----KRYYKAESAHYWNYGERPLRAVAKDDEGDLTKGEVLTGKSHMPTPTKLIWFGNSNSLLG---NAKWSFDVVKNTLPRQDAVFCNEWHWTSSCEYADLVFPADSW…	VGIGANADMLLQVRPGADGALALALIHCLMEESWYDPAFARQWTNGTFLLNCASGQIVTEADLMTDGS--SN-------------------------------------RFAVWDESKGRVVFWDPVAGQYDADGVEPALFGNRPLKKKNGKEISCKPVFERLGEIAAD-YAPEKSEKITWVAAGKVWQAALLLAHNR--PVNMYMWNGIG--QHTNATQTSRAIASLYALIGDFDRQGGNVIFPKVPLN------DVDGKEFLPKEIAALRIGRERKPLGP----PASPGNCAAYDIYAAILEE-------------------------------RPYPIKALLNFGSNTVMSSGDSRAGRK-----ALCALEFGVAVELFMTPTAELCDYVLPAASF…	57.178,-17.643,-25.821,55.225,-14.488,-24.914,55.092,-13.815,-21.244,51.786,-14.735,-19.613,51.166,-11.406,-17.880,49.427,-12.537,-14.672,46.058,-10.782,-14.842,45.678,-10.305,-11.072,42.073,-11.325,-10.323,40.829,-7.855,-9.298,38.304,-8.529,-6.516,36.690,-5.583,-4.674,33.738,-5.034,-2.311,31.131,-2.230,-2.454,28.859,-1.212,0.453,25.274,-0.210,-0.450,21.638,-1.363,-0.143,19.213,-3.518,-2.152,16.5…	MPDVVNSSNSSRTVRGYCALCTAHCATIATVENGRVTRLDPDHDHPNGGVMCIKGKAAPELVYNSDRLDYPLKRTRPKGDADPGWQRVSWDQALDDITRRILDIRDRHGAKSIALAKGTKSGTSVDDAERWLGRLLYLIGSPNWVSTTHVCNWHRDTGFSYTFGTVLPKPDFAHSKTFLLWGHNPSATSLIAAHDIVAARAHGMKTVVVDPRRVGIGANADMLLQVRPGADGALALALIHCLMEESWYDPAFARQWTNGTFLLNCASGQIVTEADLMTDGSSNRFAVWDESKGRVVFWDPVAGQYDADGVEPALFGNRPLKKKNGKEISCKPVFERLGEIAADYAPEKSEKITWVAAGKVWQAALLLAHNRPVNMYMWNGIGQHTNATQTSRAIASLYA…	2026735	Deltaproteobacteria bacterium
job.pdb	AF-A0A842JD36-F1-model_v4 Molybdopterin-dependent oxidoreductase	23.400	384	215	15	4	378	260	573	1.000	2.655E-12	341	400	837	ANKADEVIILRPGTDAAFFLGVARELIEKGLYDRAAVIERTDLPLLVRLDTGERLDARDVIPGYELA---ALTNYVTLKPDAEIKGNPPPPPFTAGGQVVPTELRDAWGDFVWWDRATGRPRPVSRDEVGARFDGDPALLGEFEVELVDGSTVPVRPAFDLLKQYLDESFDLRTASEVCRVPPQAIQSIARQLAANKRETLLAAGMGPNHYFQNDLFGRVQFLVAALTDNIGHLGGNVG--SYAGNYRGSVFQAMGQWIAEDPFAIEPDLTKPATVKR----YYKAESAHYWNYGERPLRAVAKDDEGDLTKGEVLTGKSHMPTPTKLIWFGNSNSLLGNAKWSFDVVKNTLPRQDAVFCNEWHWTSSCEYADLVFPADSWAEF	ASKADLWIRPRPGSDPALMLSLVQVIIEEGLANNEYLIKNTVGPVLVRLDNKRFLRMSDVTGEPRSPLDDRAEN---------MGGG-----FNVVPEVNPVDDRSD-DAPMVWDAASGKP-------VALGAVETPELTGEFEV---NG--IKCKTAFDMVVESV-QPYKPEAATEICDVDPETIREFARICADV--PVQHSTGYGSQAYNNGTQVARALSLLMAVTGDVGIPGGGCPGMSHS-------------EINMDAY----DLGNGKGVERRRSIPRVAMYDIMKT-----GKYNGKD------------------LVFKALYIDGCGCMVGGATDLNRTKKELLDPMEFIFAVDIAFGDVALYCDIVLPAAGAYEK	41.787,-17.528,-44.792,43.396,-15.423,-42.071,45.219,-16.240,-39.579,45.298,-16.507,-35.755,47.142,-19.414,-34.107,46.109,-19.709,-30.448,48.628,-21.814,-28.421,46.505,-24.042,-26.325,47.846,-27.586,-25.901,44.416,-29.258,-25.525,43.869,-33.041,-25.767,41.721,-33.686,-28.838,38.561,-35.840,-28.547,40.706,-38.427,-30.431,43.421,-38.605,-27.702,40.848,-39.048,-24.873,39.423,-42.209,-26.512,42.941,-…	MSGTTSPQSGLTRRSFLKTTGIVAGAVAVGCSTPSLGAFADGEEGRAQEEERVCISGCQHSCNLCLAEVVARGGHVVQTRTWKENPLGERPCAKGRSQIQLHYNKDRLKYPMKRVGERGSGEWERISWDEAIDTIADNLKRIMDKYGPESVAMISSGGASMGLINGTIPGGLLNTRLMNALGWTSIAQCTDDAFNYGMQQALGGGFYRWAASASSKTTKTQVRWSSNVGPAFPNAWKAVVDAKDAGTKLVVVDSMFTLVASKADLWIRPRPGSDPALMLSLVQVIIEEGLANNEYLIKNTVGPVLVRLDNKRFLRMSDVTGEPRSPLDDRAENMGGGFNVVPEVNPVDDRSDDAPMVWDAASGKPVALGAVETPELTGEFEVNGIKCKTAFDMVVESVQ…	1841863	Gordonibacter massiliensis
job.pdb	AF-A0A7X7RTM3-F1-model_v4 Molybdopterin-dependent oxidoreductase	21.200	410	186	16	3	378	254	560	1.000	5.102E-13	340	400	820	TANKADEVIILRPGTDAAFFLGVARELIEKGLYDRAAVIERTDLPLLVRLDTGE-RLDARDVIPGYELAALTNYVTLKPDAEIKGNPPPPPFTAGGQVVPTELRDAWGDFVWWDRATGRPRPV---------SRDEVGARFDG--------DPALLGEFEVELVDGSTVPVRPAFDLLKQYLDESFDLRTASEVCRVPPQAIQSIARQLAANKRETLLAAGMGPNHYFQNDLFGRVQFLVAALTDNIGHLGGNV---GSYAGNYRGSVFQAMGQWIAEDPFAIEPDLTKPATVKRYYKAE-------SAHYWNYGERPLRAVAKDDEGDLTKGEVLTGKSHMPTPTKLIWFGNSNSLLGNAKW------SFDVVKNTLPRQDAVFCNEWHWTSSCEYAD…	TASKADWWIPIRPGTDAALICGLMNYVVENKKYDEQIIRTYTVGAFLVDTATGKFVRSGED------------------------------------------------YVVWDESTKAIATVKALPDEAKPAYPSVAVAGDVPADAEVPSTAALLGSFSVTVKD-VTYAAKPSFQLLVESLAE-YTPDKASAICEVPAQDIIKFAEIYL-NETPARLHISQGTNRYWNGHLPTRAAVQLAAICGNVGKPHANINWAGG---------TLMKILFGV------GLSAVQPY-------AEHFSSTLPGTQWMDIV------ATQS-----------------PYPVKLMWFNAYG-------WGTQSPELNYLKEEVLPQLNFVIVSEQMMNAGAELAD…	9.591,-40.060,29.311,11.885,-36.967,29.588,14.795,-36.000,27.245,17.386,-36.057,30.146,18.065,-39.836,30.328,19.636,-40.277,26.860,22.706,-38.002,27.402,24.090,-39.988,30.412,24.858,-43.232,28.508,27.611,-42.117,26.060,30.305,-41.075,28.626,32.053,-44.117,30.166,34.225,-46.764,28.601,38.011,-47.113,28.039,40.640,-45.359,29.960,43.340,-47.755,31.111,46.662,-48.835,29.907,50.193,-47.319,29.959,51.1…	MKRRTFLKLAGSACATALAAQVLIGCQKKETEPEVVAPVDDGQPDYDSITRTVCAPNCVGSCGINAFVKNDTIIKVEPADFPDNAYHRICARGISNAMQRVYSPDRVKYPMKRVGERGSGEWERISWEAAIDLIHEKMQYNIDNYGPQSNAWLGMTGNYSAVVQLYASMMAMTYEGTAFTSFGIMADNACNMGFLPPTGVQQDASEWEDMMGSKSIIMFGCNYAETNMQEMHFLFDAQEAGAKVIVVDPRLSRTASKADWWIPIRPGTDAALICGLMNYVVENKKYDEQIIRTYTVGAFLVDTATGKFVRSGEDYVVWDESTKAIATVKALPDEAKPAYPSVAVAGDVPADAEVPSTAALLGSFSVTVKDVTYAAKPSFQLLVESLAEYTPDKASAICE…	2011094	Coriobacteriaceae bacterium
job.pdb	AF-A0A2N2SRA8-F1-model_v4 Tetrathionate reductase subunit TtrA	16.500	416	236	17	8	378	5	354	1.000	1.473E-12	339	400	366	DEVIILRPGTDAAFFLGVARELIEKGLYDRAAVI-----------ERT--DLPLLVR-----LDTGERLDARDVIPGYELAALTNYVTLKPDAEIKGNPPPPPFTAGGQVVPTELRDAWGDFVWWDRATGRPRPVSRDEVGA--RFDGDPALLGEFEVELVDGSTVPVRPAFDLLKQYLDESFDLRTASEVCRVPPQAIQSIARQLAANKRETLLAAGMGPNHYFQNDLFGRVQFLVAALTDNIGHLGGNV--------GSYAGNYRGSVFQAMGQWIAEDPFAIEP---------DLTKPATVKRYYKAESAHYWNYGERPLRAVAKDDEGDLTKGEVLTGKS------HMPTPTKLIWFGNSNSLLGNAKWSFDVVKNTL--PRQDAVFCNEWHWTS…	SRWVPIKPGTDGALAMAMIRWIIEQERYDRHYLVQPSLKVAEAAGEASWSNATHLVIVQPGHARDGRYLRGSDL--GMALTEEERYKD------------------------------GDPYVVFDPVTKKPV--------AHTQAKGEAELFFDGEAQAG-TETLMLKSAMSLLREEAFK-HSLADYSAACGIPVNVIEGLARELTSHGKRAAVNAH-GGMMSGAGFYNAYAVMMLNTLIGNLNRKGGTLINGGGFKDAGEGPRYN----------LENFAGAVKPGGIPLGRNVPYEKTSEFKRKKADGKA-------YPAQA------PWYPNAPGLASEWLTSAVNGYPYTLKALILWGCNPLYGVTGVSAQVAKDLADPKKLPLIVAVDPFINE…	-5.265,-27.709,-6.917,-6.377,-30.953,-5.177,-9.522,-32.462,-3.555,-9.542,-29.765,-0.801,-9.752,-26.784,-3.200,-12.787,-24.881,-4.516,-12.303,-22.737,-7.623,-14.272,-19.454,-7.688,-14.113,-17.991,-11.227,-13.735,-14.298,-10.647,-13.859,-11.658,-13.388,-10.210,-10.587,-13.957,-9.146,-7.562,-11.949,-12.303,-7.520,-9.752,-10.827,-9.129,-6.586,-11.321,-5.800,-4.736,-15.103,-6.079,-5.280,-15.083,-9.645…	AGDRSRWVPIKPGTDGALAMAMIRWIIEQERYDRHYLVQPSLKVAEAAGEASWSNATHLVIVQPGHARDGRYLRGSDLGMALTEEERYKDGDPYVVFDPVTKKPVAHTQAKGEAELFFDGEAQAGTETLMLKSAMSLLREEAFKHSLADYSAACGIPVNVIEGLARELTSHGKRAAVNAHGGMMSGAGFYNAYAVMMLNTLIGNLNRKGGTLINGGGFKDAGEGPRYNLENFAGAVKPGGIPLGRNVPYEKTSEFKRKKADGKAYPAQAPWYPNAPGLASEWLTSAVNGYPYTLKALILWGCNPLYGVTGVSAQVAKDLADPKKLPLIVAVDPFINESTALADYIVPDSLMYESWGWANAWGGVAV	2013709	Betaproteobacteria bacterium HGW-Betaproteobacteria-18
job.pdb	AF-A0A3M0ZAT4-F1-model_v4 Uncharacterized protein	22.300	403	208	14	26	377	2	350	1.000	4.834E-14	339	400	714	ARELIEKGLYDRAAVIERTDLPLLVRLDTGERLDARDVIPGYELAALTNYVTLKPDAEIKGNPPPPPFTAGGQVVPTELRDAWGDFVWWDRATGRPRP----VSRDEVGARFDGDPALLGEFEVELVDGSTVPVRPAFDLLKQYLDESFDLRTASEVCRVPPQAIQSIARQLAANKRETLLAAGMGPNHYFQNDLFGRVQFLVAALTDNIGHLGGNVGSYA-----------------------------GNYRGSVFQA----MGQWIAEDPFAIEPDLTK--PATVKRYYKAESAHYWNYGER----PLRAVAKDDEGDLTKG--EVLTGKSHMPTPTKLIWFGNSNSL------LGNAKWSFDVVKNTLPRQDAVFCNEWHWTSSCEYADLVFPAD…	AHVMMTEGLVNEEFVKEQTDLPLLVRTDTGKYLRGPDV-EGEKTRED-------------------------------------QLYFLDAKSGKPVRAPLETLRLQ-----GIDPQLDARAQVKLANGKTVEVRTVYSLLREMVERDYTPEKASKLCGTAPGVIRRLARLIAKK--RTMIILGWNSAKYYHGDLIERAQSLVLALSGNWGRSGT--GSAGWNESGHASHISIAREKDGDEEFERVTKNHWNFIKLLRQRDPTLTDEQAAIESERIIGRLTSMVPPAFYWYHHAGYREVWNKKEWGDPTMKRSFDEYVEEAKKKGWWEGLM-RPGPDKSPQVLIGIAGSTLRRTRGGLNR------LLKHLWPKLKMIVCVDPRMSTTCLYADVVLPPA…	-10.326,-14.637,16.557,-11.516,-11.237,17.918,-14.765,-12.911,19.092,-12.829,-15.506,21.139,-10.592,-12.822,22.706,-13.581,-10.617,23.695,-15.815,-13.470,24.955,-13.047,-15.260,26.919,-11.750,-12.074,28.646,-8.418,-12.295,26.763,-8.365,-8.610,25.691,-5.453,-6.425,26.832,-7.859,-3.763,28.143,-5.169,-1.265,29.280,-3.561,-1.307,25.826,-6.945,-1.142,24.034,-8.200,1.808,26.168,-4.972,3.752,25.509,-3.8…	MAHVMMTEGLVNEEFVKEQTDLPLLVRTDTGKYLRGPDVEGEKTREDQLYFLDAKSGKPVRAPLETLRLQGIDPQLDARAQVKLANGKTVEVRTVYSLLREMVERDYTPEKASKLCGTAPGVIRRLARLIAKKRTMIILGWNSAKYYHGDLIERAQSLVLALSGNWGRSGTGSAGWNESGHASHISIAREKDGDEEFERVTKNHWNFIKLLRQRDPTLTDEQAAIESERIIGRLTSMVPPAFYWYHHAGYREVWNKKEWGDPTMKRSFDEYVEEAKKKGWWEGLMRPGPDKSPQVLIGIAGSTLRRTRGGLNRLLKHLWPKLKMIVCVDPRMSTTCLYADVVLPPAWFYEREDFRFFTPTVSYNTYTDRAVEPLGECITEWEIFGRLSEKIRERAKQRK…	2080303	Candidatus Dadabacteria bacterium
job.pdb	AF-A0A523K248-F1-model_v4 Molybdopterin oxidoreductase	22.000	386	202	17	4	375	213	513	1.000	9.754E-13	336	400	515	ANKADEVIILRPGTDAAFFLGVARELIEKGLYDRAAVIERTDLPLLVRLDTGERLDARDVIPGYELAALTNYVTLKPDAEIKGNPPPPPFTAGGQVVPTELRDAWGD-FVWWDRATGRPRPVSRDEVGA-RFDGDPALLGEFEVELVDGSTVPVRPAFDLLKQYLDESFDLRTASEVCRVPPQAIQSIARQLAANKRETLLAAGMGPNHYFQNDLFGRVQFLVAALT---DNIGHLGGNVGSYAGNYRGSVF--QAMGQWIAEDPFAIEPDLTKPATVKRYYKA---ESAHYWNYGERPLRAVAKDDEGDLTKGEVLTGKSHMPTPTKLIWFGNSNSLLG---NAKWSFDVVKNTLPRQDAVFCNEWHWTSSCEYADLVFPADS-W	AAKADQWLRVRPGSDGALALGIAGVMIEEGWFDWVFIRDWTNGPLLVREDTGSFLTGADLAGEAD----------------------------------------GDLRVAWDKAGGAPVLYDPTTGGYERPGTDLALSGRYDVQ---G--IFCRPAFDLYAALCRR-FPPKRVEAITWVPATQLRATARLLGNSG-PVSLSSWAGVEQHTNASQTSCAIALLYALTGSFDAEGGNVIFETIPTNDVTGAELMPEAQREKALG-----------------FGARPLGQEAM----GYITAEAL---YDAVLTQE---------PYPVRGLVNFGSNLLLSHADAARGAK-----ALDTLDFMVHADIFMTPTAAHADIVLPVNTAW	51.057,-27.266,-10.762,47.867,-25.390,-11.641,47.164,-22.941,-8.786,44.107,-24.088,-6.808,41.176,-21.944,-8.015,41.096,-18.989,-5.721,37.665,-19.344,-4.086,36.556,-15.965,-2.641,33.779,-15.698,-0.022,32.200,-12.208,-0.031,29.816,-11.274,2.833,26.830,-9.172,1.884,23.034,-9.356,1.509,20.575,-10.499,-1.164,19.032,-7.265,-2.484,16.351,-8.927,-4.676,13.705,-7.927,-2.078,13.167,-5.615,0.922,14.022,-8.4…	MAAEPATRRIPGYCALCWSSCGCISVVADGHLVAVEPDPSHPTGKALCAKGRAAPELVHHKERLLHPLKRTRPKGDADPGWRRIGWDEALDTTATALTRLARESGSETVAFGIATTAGTSMQDGYPWVERLRHAFGSPNAVASLEVCDFHREVIHVHTFGVAMPMTDLAHTGCVLLWGHNTSMTWIAHATRVAEARARGAKLVVVDPRRVGLAAKADQWLRVRPGSDGALALGIAGVMIEEGWFDWVFIRDWTNGPLLVREDTGSFLTGADLAGEADGDLRVAWDKAGGAPVLYDPTTGGYERPGTDLALSGRYDVQGIFCRPAFDLYAALCRRFPPKRVEAITWVPATQLRATARLLGNSGPVSLSSWAGVEQHTNASQTSCAIALLYALTGSFDAEG…	1913989	Gammaproteobacteria bacterium
job.pdb	AF-A0A021WY09-F1-model_v4 Anaerobic dehydrogenase, typically selenocysteine-containing	18.700	399	211	14	3	377	145	454	1.000	2.098E-12	335	400	1088	TANKADEVIILRPGTDAAFFLGVARELIEKGLYDRAAVIERTDLPLLVRLDTGERLDARDVIPGYELAALTNYVTLKPDAEIKGNPPPPPFTAGGQVVPTELRDAWGDFVWWDRATGRPRPVSRDEVGARF---DGDPALLGEFEVEL--VDGSTVPVRPAFDLLKQYLDESFDLRTASEVCRVPPQAIQSIARQLAANKRETLLAAGMGPNHYFQNDLFGRVQFLVAALTDNIGHLGGNVGSYAGNYR----------------GSVFQAMGQWIAEDPFAIEPDLTKPATVKRYYKAESAHYWNYGERPLRAVAKDDEGDLTKGEVLTGKSHMPTPTKLIWFGNSNSLLG---NAKWSFDVVKNTLPRQDAVFCNEWHWTSSCEYADLVFPADSWAE	FAKQADVWLPVRPGTDGALALGMIRVMLEENLFDDHFLRNWTNAPLLVREDNGLFVRERMLWPDA------------------------PS---------------DDFVAWDERNGVALPVPSDS--TMSPEQAATLRLSGTVELAFPGEEGKRVRCTPALEHLARAAAQ-YDPDTVERITGVSPESLAAATRLLR-SGRRIAYHAWTGIGQHSNATQTERAVASLYALSGSFDAIGGN------RVRRGPFYRPVNGLGVLSPEQLSKALGSDSR----PIGPAAMGWVTARDMYRA---------------VTEGVPYRI----------------RAMMAFGTNLPVSQADSG-----LAEEALKSLEFHVHCDLFETPAARYADIFLPVNTPWE	-0.892,17.816,-22.543,-4.313,17.713,-24.275,-6.081,14.551,-25.518,-7.130,14.524,-29.193,-8.743,11.050,-29.470,-11.965,9.826,-27.759,-11.657,8.467,-24.267,-11.015,4.698,-24.403,-8.814,4.883,-27.516,-5.635,2.776,-27.181,-3.636,5.977,-27.830,-4.870,9.251,-26.222,-3.256,11.175,-29.041,-1.560,13.560,-26.572,-0.766,17.018,-27.965,1.542,19.376,-26.055,-0.145,22.631,-24.956,1.091,25.524,-22.769,0.449,25.…	MRRTTPKGSADPGWVRISWEEALSETAERLAGIKSESGAEAVAFSVTTPSGTPLSDSIDWIERFIRYFGSPNTCYGTEICNWHKDFAHAFTFGSGIPPADYANAETILLWGHNPANTWLAQANAISVGRGKGAKIVVIDPRPTAFAKQADVWLPVRPGTDGALALGMIRVMLEENLFDDHFLRNWTNAPLLVREDNGLFVRERMLWPDAPSDDFVAWDERNGVALPVPSDSTMSPEQAATLRLSGTVELAFPGEEGKRVRCTPALEHLARAAAQYDPDTVERITGVSPESLAAATRLLRSGRRIAYHAWTGIGQHSNATQTERAVASLYALSGSFDAIGGNRVRRGPFYRPVNGLGVLSPEQLSKALGSDSRPIGPAAMGWVTARDMYRAVTEGVPYRI…	1410620	Shinella sp. DD12
job.pdb	AF-A0A3M1BH86-F1-model_v4 Formate dehydrogenase	18.700	262	135	6	1	235	207	417	1.000	5.027E-10	334	400	508	MPTANKADEVIILRPGTDAAFFLGVARELIEKGLYDRAAVIERTDLPLLVR---LDTGERLDARDVIPGYELAALTNYVTLKPDAEIKGNPPPPPFTAGGQVVPTELRDAWGDFVWWDRATGRPRPVSRDEVGARFDGDPALLGEFEVELVDGSTVPVRPAFDLLKQYLDESFDLRTASEVCRVPPQAIQSIARQLAAN------------------------KRETLLAAGMGPNHYFQNDLFGRVQFLVAALTDNIGHLG	WGYGAVADEWVPIKPGTDGAFFMGIMHVLFKYNLVNWDFLREYTNAPWLVIQAPGTPKDGLFYRN--------------------------------------------QEGKPMVFDKKSQSFKPADR---VVPEDLDPAFIGEFTT--PEG--YRVRPAFDIFAERLVKDYSPEKVEKITGIPAKDIERIAKEMGTIALYHPIELPIEWVDVWGRKHKKVIGRPVSFHVMRGVASHTNGFQTARAIFLLMMMLGVVDVPG	28.060,-45.351,-27.660,28.514,-44.636,-23.923,25.124,-43.719,-22.441,27.021,-42.691,-19.281,27.856,-38.945,-19.101,26.303,-36.407,-16.699,23.610,-34.357,-18.500,25.731,-31.274,-17.579,29.402,-30.351,-17.000,28.597,-27.660,-14.385,25.716,-26.807,-12.038,25.270,-23.199,-10.813,22.782,-21.562,-8.414,20.939,-18.339,-9.290,17.708,-16.384,-8.708,14.784,-16.404,-11.144,14.206,-12.778,-12.169,11.153,-13.…	MEIGGSFYDRKAYSTCYMCACRCGIEVYVRNNKVTYIKGNDDHPTNKGVLCAKGSSGIMKEYSPARLRKPLLRVGPRGSGQFKEIEWEEALQISTQWLEEARKKGPYKIAFFTGRDQMQQINSWFASQLGTINWAAHGGFCSVNIAASGLYSIGGSFWEFGEADFENTKYFMLIGVAEDHSSNPFKLGIQEMKRKGGKFVVVNPVRWGYGAVADEWVPIKPGTDGAFFMGIMHVLFKYNLVNWDFLREYTNAPWLVIQAPGTPKDGLFYRNQEGKPMVFDKKSQSFKPADRVVPEDLDPAFIGEFTTPEGYRVRPAFDIFAERLVKDYSPEKVEKITGIPAKDIERIAKEMGTIALYHPIELPIEWVDVWGRKHKKVIGRPVSFHVMRGVASHTNGFQT…	2202151	Aquificae bacterium
job.pdb	AF-A0A3B1CUR7-F1-model_v4 Dimethylsulfide dehydrogenase, subunit alpha	19.300	403	232	14	1	377	110	445	1.000	2.987E-12	334	400	772	MPTANKADEVIILRPGTDAAFFLGVARELIEKGLYDRAAVIERTDLPLLVRLDTGERLDARDVIPGYELAALTNYVTLKPDAEIKGNPPPPPFTAGGQVVPTELRDAWGDFVWWDRATGRPRPVSRDEVGAR-----FDGDPALLGEFEVELVDGSTVPVRPAFDLLKQYLDESFDLRTASEVCRVPPQAIQSIARQLAA-NKRETLLAAGMGPNHYFQNDLFGRVQFLVAALTDNIGHL--GGNV---GSYAGNYRGSVFQA---------MGQWIAEDPFAIEPDLTKPATVKRYYKAESAHYWNY------GERPLRAVAKDDEGDLTKGEVLTGKSHMPTPTKLIWFGNSNSLLGNAKWSFDVVKNTLPRQDAVFCNEWHWTSSCEYADLVFPAD…	NPTSIHADQWVPVRPGSDSHLAMSMVSVVFEEELYKKSFIKEQTDLPFLVRLDSRKLLRESDMKKDGS--DE-------------------------------------KFFFWDLNSDSIKDAPGTRGSGRDTLRLGEINPTLEGEYKVTGKDGETISVTTVFELAKAESSR-FSPEAVRDKTGIHPDVVRDITREFAKAEK--AGLTVGFSIHKYAWGILTCWAQAMLCALT---GHAADTGGLDTESQWSLGGIGPLTSPKPARFESGFLSEWMSG----------------KMWESMRSHYDNDREFTQRAGMGVEDVIDLARKSIDKKWLTHY-----EEPEARIMFADNLFRRN-KSSGHYKREVLNKTKLYVNVNYRMDSSAEFADYVLPAI…	12.354,20.387,-21.092,14.165,21.562,-17.889,14.585,25.182,-19.097,11.291,25.527,-20.993,8.974,23.645,-18.576,11.076,23.640,-15.369,12.110,20.553,-13.348,8.562,19.271,-13.275,8.732,18.481,-17.017,11.197,15.626,-16.203,10.404,12.263,-14.574,13.178,10.036,-13.202,11.475,6.982,-11.675,12.646,3.609,-10.327,9.995,0.902,-10.753,9.439,-2.145,-8.530,11.751,-4.159,-10.836,14.616,-2.663,-8.742,13.630,-2.185…	TLVERGPGGLMIHTGTGILSQGRRAGPLRLGSLLGSIRIYPSSAVGDMFTGATLALGVPNVGHSLDAWFEMDYILLWGINPNVTRIPDAHYLWEGKYNGAKVVTIAPDYNPTSIHADQWVPVRPGSDSHLAMSMVSVVFEEELYKKSFIKEQTDLPFLVRLDSRKLLRESDMKKDGSDEKFFFWDLNSDSIKDAPGTRGSGRDTLRLGEINPTLEGEYKVTGKDGETISVTTVFELAKAESSRFSPEAVRDKTGIHPDVVRDITREFAKAEKAGLTVGFSIHKYAWGILTCWAQAMLCALTGHAADTGGLDTESQWSLGGIGPLTSPKPARFESGFLSEWMSGKMWESMRSHYDNDREFTQRAGMGVEDVIDLARKSIDKKWLTHYEEPEARIMFADNL…	652676	hydrothermal vent metagenome
job.pdb	AF-A0A7J3AAH2-F1-model_v4 4Fe-4S Mo/W bis-MGD-type domain-containing protein	21.200	409	213	17	4	374	217	554	1.000	1.164E-12	333	400	836	ANKADEVIILRPGTDAAFFLGVARELIEKGLYDRAAVIERTDLPLLVRLDTGERLDARDVIPGYELAALTNYVTLKPDAEIKGNPPPPPFTAGGQVVPTELRDAWGDFVWWDRATGRPRPVSRDEVGAR-FDGDPALLGEFEVELVDGSTVPVRPAFDLLKQYLDESFDLRTASEVCRVPPQAIQSIARQLAANKRETLLAAGMGPNH--YFQNDLFGRVQFLVAALTDNIGHLGGNVGSYAGN--------------YRGSVFQAMGQW---IAEDPFAIEPDLTKPATVKRYYKAESAHYWNYG------------ERPL----RAVAKDDEGDLTKGEVLTGKSHMPTPTKLIWFGNSNSLLG--NAKWSFDVVKNTLPRQDAVFCNEWHWTSSCE…	ARNSDLWLQIRPGTDVALFMAWIRYIIENELYDKHFVEKWTNAPFLVQVEPRKMLTESDIRPGGS--KE-------------------------------------KFVVWDTVTGGPAIWNPQEMEYEPKDTKPALKGTFKVKLADGREVECKTAWQMIIDRVEP-CTPEWAEKITWIPKEKIIESARMYGS-IRPACIYRGVALDQIGINSTEAEL-CKTILRAITGNLDVIGGDHMTYPGPVVNGKQFIRDAHLQLEDKLPPEMKKKQLGILEHPVQGWP---------QY--DITSKYYKERYGVPQCMSGHMFQPPIPYLWRAI-------------ITGK---PYPIKGLITFGGNPLVYAANTKLVYKALKH--PGLELHVVLEYWMTPTAQ…	44.243,-16.790,1.150,45.664,-14.372,-1.482,42.410,-12.943,-2.954,41.399,-10.524,-0.137,43.824,-7.552,-0.503,42.531,-6.423,-3.932,38.866,-6.068,-2.806,37.228,-2.925,-1.365,34.352,-3.661,1.054,31.376,-1.250,0.957,28.317,-1.121,3.237,25.191,-1.362,1.060,21.468,-1.969,1.695,19.047,-4.323,-0.064,16.214,-1.981,1.042,13.675,-1.559,-1.765,16.385,-1.563,-4.501,16.377,-4.094,-7.327,17.295,-6.909,-7.170,16.…	MAETEDLEVKIIGGHNGAPCCWVRCGMLAYVDKKTGRLVRVEGNPNHPVSRGFVCKDRVTHSVEWLYHPAQLLYPLKRVGERGENKWQRISWEQALDEIAEKLKEIRDKYGPEAIATCEGTYRSDLYWARARFLNLYGNPANTFGPGTICSTNCVAIQYGMLGTNTHTPDIANAALIVLASRNPPESLPLHWHVIMARKRAGKTKLITIDPRMTEAARNSDLWLQIRPGTDVALFMAWIRYIIENELYDKHFVEKWTNAPFLVQVEPRKMLTESDIRPGGSKEKFVVWDTVTGGPAIWNPQEMEYEPKDTKPALKGTFKVKLADGREVECKTAWQMIIDRVEPCTPEWAEKITWIPKEKIIESARMYGSIRPACIYRGVALDQIGINSTEAELCKTILR…	2268197	Nitrososphaerales archaeon
job.pdb	AF-A0A3N0GGS5-F1-model_v4 Molybdopterin oxidoreductase	19.200	410	209	17	1	383	212	526	1.000	3.565E-12	332	400	795	MPTANKADEVIILRPGTDAAFFLGVARELIEKGLYDRAAVIERTDLPLLVRLDTGERLDARDVIPGYELAALTNYVTLKPDAEIKGNPPPPPFTAGGQVVPTELRDAWGD-FVWWDRATGRPRPVSRDEVGARFDG-DPALLGEFEVELVDGSTVPVRPAFDLLKQYLDESFDLRTASEVCRVPPQAIQSIARQLAANKRETLLAAG--MGP-NHYFQNDLFGRVQFLVAALTDNIGHLGGN----------------VGSYAGNYRGSVFQAMGQWIAEDPFAIEPDLTKPATVKRYYK---AESAHYWNYGERPLRAVAKDDEGDLTKGEVLTGKSHMPTPTKLIWFGNSNSLLG---NAKWSFDVVKNTLPRQDAVFCNEWHWTSSCEYADLVFPA…	VGLAAKADHWLRVRPGTDAALALGLVHVMLGRGWYDEAFVRRWTDAPLLVRTDTGRLLRADDLAEPGP----------------------------------------SGQRVAWDEVAGAPVLHDPATRGCAVAPERLALDGRYDVALRDG-VVPCRPVLAELRAHC-EDLTPAATADLTGVPAEDLERAAETLWTSRP---LAFYTWSGLEQHSTTTQTI-RAINVLYALTGSLDTPGGNVLFTAVPTAPIDGMELID-----------PAQRAKAIG--------LDDRPLGPARFEFVTGEDLYT---------AALESRPYRA----------------RALIDFGANLVMAHGDSARGR-----DALTSLDFFVHADLFMSPTAALADIVLPV…	-41.424,25.682,21.309,-37.685,25.017,21.086,-36.579,26.421,17.688,-35.532,23.504,15.430,-31.881,24.218,14.496,-30.447,22.824,11.226,-26.776,23.562,10.383,-24.633,22.568,7.376,-20.955,21.874,8.219,-18.326,21.718,5.423,-15.995,18.805,5.967,-14.485,15.694,4.344,-15.142,11.988,4.988,-11.903,10.641,6.546,-13.153,7.025,6.818,-10.693,6.113,3.985,-8.019,7.390,1.535,-10.748,8.741,-0.779,-11.257,11.720,1.6…	MTEHEVRQVPTFCALCVSRCGATATVEDGLFTALGPDPAHPTGQAVCVKGKAAPAIVAHHERLLHPMKRTAPKGAADPGWVRISWDEALDTVAERLTGIAAESGPEAVVFASASPSTSALSDSVDWIIRLRRAFGSPNFTNAMELCGWGRHLASTYTYGAPVPGGYMPDLAHAGCILYWGYNPSVSRLVHATATVQAVNRGARLVVVDPRRVGLAAKADHWLRVRPGTDAALALGLVHVMLGRGWYDEAFVRRWTDAPLLVRTDTGRLLRADDLAEPGPSGQRVAWDEVAGAPVLHDPATRGCAVAPERLALDGRYDVALRDGVVPCRPVLAELRAHCEDLTPAATADLTGVPAEDLERAAETLWTSRPLAFYTWSGLEQHSTTTQTIRAINVLYALTG…	661485	Marmoricola pocheonensis
job.pdb	AF-A0A1Q3Q394-F1-model_v4 4Fe-4S Mo/W bis-MGD-type domain-containing protein	19.600	392	196	14	1	378	262	548	1.000	4.512E-12	331	400	819	MPTANKADEVIILRPGTDAAFFLGVARELIEKGLYDRAAVIERTDLPLLVRLDTGERLDARDVIPGYELAALTNYVTLKPDAEIKGNPPPPPFTAGGQVVPTELRDAWGDFVWWDRATGRPRPVSRDEVGARFDGDPALLGEFEVELVDGSTVPVRPAFDLLKQYLDESFDLRTASEVCRVPPQAIQSIARQLAANKRETLLAAGMGPNHYFQNDLFGRVQFLVAALTDNIGHLGGNVGSYAGNYRGSVFQAMGQWIAEDPFAIEPDLTKPATVKRYYKAESAHYWNYGERPL---------RAVAKDDEGDLTKGEVLTGKSHMPTPTKLIWFGNSNSLLGNAKW-----SFDVVKNTLPRQDAVFCNEWHWTSSCEYADLVFPADSWAEF	TPTSAGCDTWLPIRPGADAALIDGIINYVITNKLYDADYISKYTVGPYLVDPSTKKWLQADAVISGAK----------------------------------------KDYVVFDEAGGTIKAASDPTL-----QRPALFG--THPVA-GIQAY--TAMQALADMAAK-YTPEYTEKLTDVPAAKIVDLAKTWGTVK-PVAVRVGFALSHWYHGDLNMQALLTLQAITGNIGVHGGGVTTFAGGL---------TTTAFD---------------------LGHWWNPTGKPYTVLEPMNFCDAAMKND----------------PYPVRAAWF------MIDNFAQQMSDRNRVI-DAMKSLDFCVVSDYVLSATADLADVVLPACTYLEK	0.148,-56.442,-32.232,2.999,-54.036,-33.158,3.829,-50.891,-33.335,5.339,-47.446,-33.985,5.054,-43.738,-33.085,4.210,-40.743,-35.172,4.744,-37.444,-33.308,5.436,-33.970,-34.747,5.453,-32.229,-38.043,4.484,-28.565,-38.105,7.380,-26.193,-37.673,8.502,-25.057,-41.134,9.499,-21.474,-41.398,13.122,-20.421,-42.146,15.360,-21.524,-44.950,18.804,-19.855,-44.503,19.753,-16.831,-46.556,23.263,-17.396,-47.98…	MVGGLVLADRMRFLQPLSSPPKAPRVGPRPAAATGEAVFRTGHSNNCDGACGHLIHVVDGRVTMIGPANWDPTTIGGAPTPTFHPRICARGTAQISNTYSPDRIKYPYKRVGERGSGKWERISWEEATTLIAEKFTEIQRKYGKPSVWIAPYTGSLSLIEGVVGAGYRFASVTGASAGDSQGDNEGDSATPAGWNYVLVDPEDPANGGGFFAGHEATDFMSAKAIVFWANNIAETSIPDWRIMCDARDRNGTQLISVDPRFTPTSAGCDTWLPIRPGADAALIDGIINYVITNKLYDADYISKYTVGPYLVDPSTKKWLQADAVISGAKKDYVVFDEAGGTIKAASDPTLQRPALFGTHPVAGIQAYTAMQALADMAAKYTPEYTEKLTDVPAAKIVDL…	1895696	Actinobacteria bacterium 69-20
job.pdb	AF-A0A7X7N2J1-F1-model_v4 Molybdopterin-dependent oxidoreductase	21.300	407	204	17	3	391	260	568	1.000	6.849E-13	330	400	630	TANKADEVIILRPGTDAAFFLGVARELIEKGLYDRAAVIERTDLPLLVRLDTGERLDARDVIPGYELAALTNYVTLKPDAEIKGNPPPPPFTAGGQVVPTELRDAWG--DFVWWDRATGRPRPVSRDEVGARFDGDPALLGEFEVELVDGSTVPVRPAFDLLKQYLDESFDLRTASEVCRVPPQAIQSIARQLAANKRETLLAAGMGPNHYFQNDLFGRVQFLVAALTDNIGHLGGNVGS-----YAGNYRGSVFQAMGQWIAED--------PFAIEPDLTKPATVKRYYKAESAHYWNYGERPLRAVAKDDEGDLTKGEVLTGKSHMPTPTKLIWFGNSNSLL---GNAKWSFDVVKNTLPRQDAVFCNEWHWTSSCEYADLVFPADSWAEFKLPDA…	TAYRSDEYVQVNPGHDGYLALAMCNYIIKNDLVDWDFIKQKSNAAFLVRDDTKLFLRKS---NFVEV-------------------------------PVDPATKLPIDDFYVWDNATGDIAF-MKDAI------DPAFEGTFTT--KDG--IAVTTSLTLLKRELEQ-YELDEAARLTGLTTDFIESFTKRF-ATERAVSVNITYGLDHYLNGYQNTWSIAILMALTGNLAKPGAGFTGVFTTRYA-------PETLGLWITKEYKLLNAVIPFGILPEVASTQT------------------------------------LNGK---PFPIKVMISYCSNPVSNLGGQKQQTID---KLIANLDYYVVIDMELTDSARYADMVLPSSSWYEQE--EI…	-79.660,-29.421,-1.254,-76.283,-30.431,0.049,-74.116,-28.179,2.211,-70.579,-29.108,3.101,-68.818,-26.326,5.016,-65.008,-26.441,5.262,-63.380,-23.472,7.026,-59.827,-23.016,5.686,-57.805,-22.510,8.885,-54.822,-20.435,7.712,-51.828,-21.981,9.530,-50.098,-18.928,11.041,-46.343,-18.945,11.871,-47.406,-18.884,15.563,-49.288,-22.220,15.305,-46.366,-23.865,13.422,-43.806,-22.904,16.112,-46.101,-24.271,18…	MVESGGASSVLTRRSFLKTAGFLAGTVAVGTAVTLPLKTLAADSAESGGDDGLYNCNCRSNCMGSCRLLAHVRDGKIVKLEPGEYSEPGYTGVCLRGLTYVDRIYSPTRIQYPMRRKEGTERGAGEWERVSWDEAIAEIAAKMQSSIEQYGPSSIVFDAASGQYGYINGVYGLFPRLSACLGAVKTAACYDYAAGHGIDRVLGTGDWRYCNEPNSVLDSSLVVVWGTNPVFTHPHSWRWIQWAREKGTKVVTIDPIKSATAYRSDEYVQVNPGHDGYLALAMCNYIIKNDLVDWDFIKQKSNAAFLVRDDTKLFLRKSNFVEVPVDPATKLPIDDFYVWDNATGDIAFMKDAIDPAFEGTFTTKDGIAVTTSLTLLKRELEQYELDEAARLTGLTTDFI…	2011094	Coriobacteriaceae bacterium
job.pdb	AF-A0A2E8KAM8-F1-model_v4 Uncharacterized protein	19.900	406	208	14	30	378	2	347	1.000	1.570E-13	330	400	666	IEKGLYDRAAVIERTDLPLLVRLDTGERLDARDVIPGYELAALTNYVTLKPDAEIKGNPPPPPFTAGGQVVPTELRDAWG--DFVWWDRATGRPRPVSRDEVGARFDGDPALLGEFEVELVDGSTVPVRPAFDLLKQYLDESFDLRTASEVCRVPPQAIQSIARQLAANKRETLLAAGMGPNHYFQNDLFGRVQFLVAALTDNIGHLGGNVGS----------------------YA------GNYRGSVFQ----------AMGQWIAEDPFAIEPDLTKPAT------VKRYYKAESAHYWNYGERP-------LRAVAKDDEGDLTKG--EVLTGKSHMPTPTKLIWFGNSNSLLGN--AKWSFDVVKNTLPRQDAVFCNEWHWTSSCEYADLVFP…	IEENWIKQDFIREQTDLAILVRRDNGRYLRAIDI----------------------------------------TGKKRDKDKLYFYDTLERKLAKAPRKKL--SFKGQQALEGTFTVQLYDDSEIEVSPAFSLLREKLNKESTPEIASKICGVHVDMIRQLAEKVATK--RTCTYIGFTSAKHYHGDLMERSLLLAMALSGNWGKPG--TGFNCFLVPDIGVGGVGARDKPIDHWAKPLLGLPNKFGFMFKKMKKDMTTEVMMSEFMVK------------ATAKHGTVAPVFFLYNHAGYDKLWDKPEWNDPTLDRTFGEYLKEAIEKEYYNEQQYKPAPDKPPKVLMLIANNPLRRNRSARTTY--VEELFPKLDLIFTLEPRMSATAAFCDIVLP…	-7.664,-6.275,27.094,-11.213,-4.778,27.172,-12.644,-7.622,29.314,-9.613,-7.587,31.653,-9.793,-3.733,31.837,-6.148,-3.343,30.725,-7.153,-0.521,28.334,-5.775,3.059,28.338,-9.178,4.783,28.683,-7.871,8.395,28.603,-5.854,7.636,25.465,-8.969,6.031,23.903,-11.191,9.044,24.812,-8.676,11.579,23.435,-7.061,9.885,20.432,-9.819,7.671,18.965,-13.363,7.860,17.547,-14.430,5.234,20.137,-16.021,7.940,22.356,-18.0…	MIEENWIKQDFIREQTDLAILVRRDNGRYLRAIDITGKKRDKDKLYFYDTLERKLAKAPRKKLSFKGQQALEGTFTVQLYDDSEIEVSPAFSLLREKLNKESTPEIASKICGVHVDMIRQLAEKVATKRTCTYIGFTSAKHYHGDLMERSLLLAMALSGNWGKPGTGFNCFLVPDIGVGGVGARDKPIDHWAKPLLGLPNKFGFMFKKMKKDMTTEVMMSEFMVKATAKHGTVAPVFFLYNHAGYDKLWDKPEWNDPTLDRTFGEYLKEAIEKEYYNEQQYKPAPDKPPKVLMLIANNPLRRNRSARTTYVEELFPKLDLIFTLEPRMSATAAFCDIVLPAAWYYEKDDMTVTFHLNPYTALIEKAVEPPGEAKPEWEIFNLLMAKVTERAEQRGMTSF…	1913989	Gammaproteobacteria bacterium
job.pdb	AF-X1ARS6-F1-model_v4 Molybdopterin domain-containing protein	45.400	198	100	3	100	291	104	299	1.000	4.011E-12	328	400	299	VPTELRDAWGDFVWWDRATGRPRPVSRDEVGARFD----GDPALLGEFEVELVDGSTVPVRPAFDLLKQYLDESFDLRTASEVCRVPPQAIQSIARQLAANKRETLLAAGMGPNHYFQNDLFGRVQFLVAALTDNIGHLGGNVGSYAGNYRGSVFQAMGQWIAEDPFAIEPDLTKPATVKRYYK--AESAHYWNYGER	IPEALAGEFADFVMWDAAKNAPVAVSRDAMGEQFAKIAGIDPALEGRFEVTLANGKKVEARTVFDLTKEYLDANVTPEQASKVTWAPADAIRSLARTVAASDGRTLIACGMGPNQFWNNDNKDRALFLVLALAGSLGRHGGNIGSYAGNYKATLFSGIGKWTVEDPF--HPQLEPKGEIKTRYALRYESMHFWANGER	26.558,-7.148,-29.339,25.830,-8.619,-25.880,25.689,-12.455,-25.862,23.257,-12.585,-22.993,20.173,-11.097,-24.780,17.785,-13.461,-26.666,17.021,-12.717,-30.259,13.724,-10.763,-30.599,13.979,-9.075,-27.151,14.669,-5.329,-26.877,16.355,-4.509,-23.556,16.468,-0.776,-22.691,18.652,0.554,-19.841,19.358,4.282,-19.148,19.279,6.491,-22.300,19.526,10.318,-22.530,17.738,13.060,-24.600,13.913,12.968,-24.274,…	YYPGTPKGITRMWFNGYMATPGTVKAHETRADKLAKNAETHYQALFRYGGHQSLTRNWLKPTHQTQTLITRKLFTNEVSKGFNADVHGVTGAPREALAKFTMQIPEALAGEFADFVMWDAAKNAPVAVSRDAMGEQFAKIAGIDPALEGRFEVTLANGKKVEARTVFDLTKEYLDANVTPEQASKVTWAPADAIRSLARTVAASDGRTLIACGMGPNQFWNNDNKDRALFLVLALAGSLGRHGGNIGSYAGNYKATLFSGIGKWTVEDPFHPQLEPKGEIKTRYALRYESMHFWANGER	412755	marine sediment metagenome
job.pdb	AF-A0A7V7WKD0-F1-model_v4 Molybdopterin-dependent oxidoreductase	19.900	406	222	16	1	377	189	520	1.000	3.169E-12	328	400	839	MPTANKADEVIILRPGTDAAFFLGVARELIEKGLYDRAAVIERTDLPLLVRLDTGERLDARDVIPGYELAALTNYVTLKPDAEIKGNPPPPPFTAGGQVVPTELRDAWGD-FVWWDRATGRPRPV--SRDEVG---ARFDGDPALLGEFEVELVDGSTVPVRPAFDLLKQYLDESFDLRTASEVCRVPPQAIQSIARQLAA-NKRETLLAAGMGPNHYFQNDLFGRVQFLVAALTDNIGH----------LGG----------NVGS-YAGNYRGSVFQAMGQWIAEDPFAIEPDLTKPATVKRYYKAE-SAHYWNYGERPLRAVAKDDEGDLTKGEVLTGKSHMPTPTKLIWFGNSNSLLGNAKWSFDVVKNTLPRQDAVFCNEWHWTSSCEYADLVF…	NPTAIHADLWIPIAPGTDSFLAMSLVQVVLAEELYKEDFIREQTDLTFLVREDNGQLLRLSDLRKGGR----------------------------------------DDVFYCWDEASGKHQAMPGTRGHFRKTLRLGALKPALTGGYEVKGADGRMIPVTTVFEKLRAEAAK-FAPEATQRHTGIHPEVVRRLAHEYAAAHD--PGLTIGFSLHKYAWGILACWGQALFCALT---GHDVVDTEHQWSLGGIGPLSNPKPARFGSGFQGEWMAGRMWETFRRHYGE----GKEFARRAGLTPEELVKLAEDA------------REKKWT-----------AYHGQPIVRLTFADNIFRRN-KSAAHYRKAVLDATELYVNVNFRMDSSAEYADYLL…	30.475,-16.262,-11.415,31.860,-19.296,-13.325,33.166,-18.557,-16.854,31.399,-15.175,-16.711,27.929,-16.604,-15.824,25.868,-16.961,-12.629,25.440,-20.755,-12.263,23.208,-20.821,-9.127,22.412,-19.063,-5.842,22.072,-20.357,-2.258,20.974,-18.665,0.975,23.792,-17.261,3.123,22.079,-18.707,6.243,24.372,-16.686,8.567,21.868,-14.240,10.107,22.509,-13.953,13.879,19.940,-15.451,16.191,18.212,-12.554,17.992,…	AKDGVVTREEQLAEYPQLNPNLPDPNPRGCNKGTIHSQAMVEKDRLHYPLKRAGARGSGKWQRVSWDEALGDIAEKIVDTLMQDGPRAIMVYAGTGIVSQGKRAGPLRLGSLLGAQRLYPSSAVGDMFTGASLAYGIPNVGTSLDAWFEMDFIVLWSFNPNTTRIPDAHYLWEAKWRGAKIVVISPDYNPTAIHADLWIPIAPGTDSFLAMSLVQVVLAEELYKEDFIREQTDLTFLVREDNGQLLRLSDLRKGGRDDVFYCWDEASGKHQAMPGTRGHFRKTLRLGALKPALTGGYEVKGADGRMIPVTTVFEKLRAEAAKFAPEATQRHTGIHPEVVRRLAHEYAAAHDPGLTIGFSLHKYAWGILACWGQALFCALTGHDVVDTEHQWSLGGIGPL…	1891238	Burkholderiales bacterium
job.pdb	AF-A0A0W1JLW3-F1-model_v4 4Fe-4S Mo/W bis-MGD-type domain-containing protein	18.500	399	189	16	3	377	423	709	1.000	2.503E-12	326	400	909	TANKADEVIILRPGTDAAFFLGVARELIEKGLYDRAAVIERTDLPLLVRLDTGERLDARD---VIPGYELAALTNYVTLKPDAEIKGNPPPPPFTAGGQVVPTELRDAWGDFVWWDRATGRPRPVSRDEVGARFDGDPALLGEFEVELVDGSTVPVRPAFDLLKQYLDESFDLRTASEVCRVPPQAIQSIARQLAANKRETLLAAGMGPNHYFQNDLFGRVQFLVAALTDNIGHLGGNVGS---------YAGNYRGSVFQ------------AMGQWIAEDPFAIEPDLTKPATVKRYYKAESAHYWNYGERPLRAVAKDDEGDLTKGEVLTGKSHMPTPTKLIWFGNSNSLLGNAKWSFDVVKNTLPRQDAVFCNEWHWTSSCEYADLVFPADSWAE	TASKADKFVSVRPGTDAVLAMSMMNVAIAEDLIDKEFIKSSTVGPFLVKESDGKFLRLSDLGQLAEGDP----------------------------------------DSIVVRGQ-DGKIG--LPTEI-----ADPVISGTYT---VNE--LKVTTAFDLLKGRVAD-YPPEKAQEICDVPADTIRELLHIYVENSP-STIFMGYGLDHYVNGHYNVMSVMALAMITGNLGKRGASCGCLLPIDAFWANSG-----VYGMSEGTPGPTVSILHMEDVLDN-------------------------GKFGDIPVTL-------------------------KSLFISSSNP-IGNAANYNKILE-MIDRMELVVVSDITMSDSAQYADIVLPAAHWFE	22.753,-79.936,-62.316,23.367,-77.674,-59.974,22.132,-74.453,-58.245,23.237,-71.122,-57.432,19.945,-69.336,-56.590,19.068,-65.700,-57.426,19.448,-63.426,-54.400,16.108,-61.699,-53.729,16.039,-57.916,-54.263,16.447,-56.423,-50.779,13.570,-53.908,-50.504,15.479,-50.830,-49.251,13.107,-49.156,-46.764,13.399,-45.390,-47.389,13.679,-43.828,-43.909,12.997,-40.125,-43.207,14.810,-37.823,-40.747,12.839,-…	MKKWSTMSEIEVKSYTVVVAIPHRWLRQVVERIFSSARVDCVCVENSDELYQSIDENTALTIVDVFSYSQYYRDIFTELKQRNAGLSIVALVSASNRSYQYELTTAGASAIVVKENADEELIPALVQVLQDREFNDAVARLMESQKQFITLIKEEVNLMGKENGNIFGKRFGRRSFLKGSAAAAAIAGVAVASPGNVVKKALAVGEEAAAVSTSEDQIFSGACRSGCNGGCLLKLHVRDEKLVKTSFGELPDEEYNKRICLKGLSHVQRVYDSNRLKYPLKRVGTRGSGEWEQISWDEAITTITDKWQELWKDYGQSSVALITGSGNLGGVHGGNALAWLRKALGMTKIDNATDAAIISFSAKALGTSAAYNSNELLDMQNAKCIISWGNNLTESNLQS…	49338	Desulfitobacterium hafniense
job.pdb	AF-A0A7X9GMP4-F1-model_v4 Molybdopterin-dependent oxidoreductase	27.400	193	90	5	3	195	262	404	1.000	2.067E-09	325	400	408	TANKADEVIILRPGTDAAFFLGVARELIEKGLYDRAAVIERTDLPLLVRLDTGERLDARDVIPGYELAALTNYVTLKPDAEIKGNPPPPPFTAGGQVVPTELRDAWGDFVWWDRATGRPRPVSRDEVGARFDGDPALLGEFEVELVDGSTVPVRPAFDLLKQYLDESFDLRTASEVCRVPPQAIQSIARQLAA	TAAKADWWIPIRPGTDGALALGMMNVIVSENLQKDDYIRQYTTGPFLVRKDTGKFVLDKDL-GGST----------------------------------------EDCVVWDTAANKP-------VSAANLTNAALTGTYEVTI-DGKKVKCSPSHQLLLDLIAE-YTPEKASEICEVPAEDIRKLALMYGE	-67.543,-44.208,27.936,-65.519,-41.959,25.529,-62.467,-40.363,25.848,-60.820,-36.978,25.299,-60.316,-35.550,21.801,-58.126,-32.501,21.700,-54.471,-33.565,21.730,-52.817,-31.106,19.329,-49.266,-32.083,18.222,-47.851,-28.775,19.588,-47.289,-29.840,23.238,-44.305,-32.216,22.726,-40.952,-30.395,22.355,-39.693,-30.269,18.753,-36.943,-32.907,18.546,-34.644,-32.959,15.461,-36.217,-36.359,14.665,-39.794,…	MIKDKEQGILKKGLTRRNFIKASAALGATTLALPGCTVFKPAESKDVVDKVDDGVKVVRAVCAPNCTNSCAINTFVKDDKIIKVEPGEFPNPEYRRICLKGIANAMQRVYSPDRVKYPMKRVGERGEDKWEQISWDQALDEISAKHKEIAEKHGMEANSFMSMTGNYGANAQMISQRIANTMGATHMDNLGIMGDLATNIAFVPTLGVLQEGHGWKDMLNSTLMIFFGCNYTETGLTDSHFLSDALEAGVKLVVVDPRYTRTAAKADWWIPIRPGTDGALALGMMNVIVSENLQKDDYIRQYTTGPFLVRKDTGKFVLDKDLGGSTEDCVVWDTAANKPVSAANLTNAALTGTYEVTIDGKKVKCSPSHQLLLDLIAEYTPEKASEICEVPAEDIRKLA…	49981	Desulfitobacterium sp.
job.pdb	AF-A0A6L8DWY8-F1-model_v4 Molybdopterin-dependent oxidoreductase	24.000	391	198	18	3	378	254	560	1.000	9.754E-13	325	400	616	TANKADEVIILRPGTDAAFFLGVARELIEKGLYDRAAVIERTDLPLLVRLDT-GERLDARDVIPGYELAALTNYVTLKPDAEIKGNPPPPPFTAGGQVVPTELRD---------AWGDFVWWDRATGRPRPVSRDEVGARFDGDPALLGEFEVELVDGSTVPVRPAFDLLKQYLDESFDLRTASEVCRVPPQAIQSIARQLAANKRETLLAAGM-GPNHYFQNDLFGRVQFLVAALTDNIGHLGGNVGSYAGNYRGSVFQAMGQWIAEDPFAIEPDLTKPATVKRYYKAESAHYWNYGERPL--RAVAKDDEGDLTKGEVLTGKSHMPTPTKLIWFGNSNSLL--GNAKWSFDVVKNTLPRQDAVFCNEWHWTSSCEYADLVFPADSWAEF	TAALSDRWIQIRPGTDAAYALGMVKVLLDEGLFDEEYVRRFTNAPFLVRLGERG--------------CDL--------QAESRG------WPAGGETLPVDLRDLRLLTDGGSGPGSFVVWDEIGG--RPVAPDTPGIR----PALRGDYT---IGG--VRYQPVFEWMRANAAR-YTPEVVHRITGAPADSVAPVTREYAA-VRPAAIIQNMAGAQRTDHGTLTVIGHLYLASLTGNIGMLGGGVND-----------------NGGYLRQGGNINYPVPVQR-------------NEPIAGIPATKLGEYLVERK---------PHPIRAIHVAGTGVLTQYPNTRKIIA----GLDNIDLMVVQDIFMTTTARYADFVLPVTTLFET	-32.039,-31.983,-35.424,-33.317,-28.555,-34.235,-30.908,-25.711,-35.018,-29.091,-23.310,-32.620,-31.219,-20.405,-34.064,-34.395,-21.218,-32.046,-32.788,-20.723,-28.589,-31.673,-17.115,-29.333,-35.291,-16.022,-30.064,-36.606,-16.974,-26.579,-33.815,-15.125,-24.699,-34.938,-11.871,-26.426,-38.605,-11.968,-25.247,-38.190,-12.595,-21.474,-35.276,-10.107,-21.039,-37.564,-7.062,-21.622,-39.117,-6.296,-…	MQSRRSFLKWSALVGGASALGGGGLLLSRYPTGGAPAGVAGAGAAAAAGTRIVRTANTPECLHCALLAHVEDGRLVKVTGDPDFNILACARGISRIRQLYSPHRLKYPMRRAGRRGEDRWERITWEEALDTIAERYQRILEEDGNQAFLAFGGTGNWSSLSTGVRGLYSAFWNRFGGNTPIISQLCCASVSSGFNAIFGGGRSEFRDEWVHSRFFLAWGNNPAVSNQGYMKNLFQAREEHGARLITIDPRLSETAALSDRWIQIRPGTDAAYALGMVKVLLDEGLFDEEYVRRFTNAPFLVRLGERGCDLQAESRGWPAGGETLPVDLRDLRLLTDGGSGPGSFVVWDEIGGRPVAPDTPGIRPALRGDYTIGGVRYQPVFEWMRANAARYTPEVVHRI…	1978231	Acidobacteria bacterium
job.pdb	AF-A0A7C4X3H3-F1-model_v4 Uncharacterized protein	19.000	425	184	17	1	378	86	397	1.000	9.754E-13	325	400	657	MPTANKADEVIILRPGTDAAFFLGVARELIEKGLYDRAAVIERTDLPLLVRLDTGERLDARDVIPGYELAALTNYVTLKPDAEIKGNPPPPPFTAGGQVVPTELRDAWGDFVWWDRATGRPRPVSRDEVGARFDGDPALLGEFEVELVDGSTVPVRPAFDLLKQYLDESFDLRTASEVCRVPPQAIQSIARQLAANKR---ETLL----------AAG--MGPNHYFQNDLFGRVQFLVAALTDNIGHLGG----NVG---------------------S-------YAGNYRGSVFQAMGQWIAEDPFAIEPDLTKPATVKRYYKAESAHYWNYGERPLRAVAKDDEGDLTKGEVLTGKSHMPTPTKLIWFGNSNSLLGNAKWSFDVVKNTLPRQDAV…	SSSAAVADEWIRINPGTDAALALAMINVLIQKGLVDYDFIKNATNGPYLVDVSSGYFL-----RRG------------------------------------------GKPLIWDKKGSRAVP--WDSEGVE----PALTGSY---LIDG--KECKPAFQLLCEVVER-YTPEEAARITGVPADRIVDLAEEFGRRAQIGSTMLLEGHTIPYRPVAAEFYRGVCAHQHGALYSRAILLLNVLVGNIDAVGGLSMMNVGEGDDISGMLKTPPYNVRFPPERFDLKDSFYPLAYYG-VRQQVSLSI-----------------------LQPERYL----------------------------LPYRVEAMMIYYANPVLQTPGEELQI--EAFKKVPFL…	17.123,6.840,-9.169,20.886,7.588,-8.755,21.439,7.980,-12.523,18.372,10.244,-12.978,19.429,12.453,-10.037,23.003,12.769,-11.380,21.639,13.580,-14.865,19.528,16.351,-13.220,16.109,14.785,-14.010,13.389,14.679,-11.330,11.420,12.216,-13.542,12.245,8.874,-11.889,8.924,7.071,-12.377,8.588,3.532,-10.988,5.765,0.956,-11.181,4.587,1.651,-7.598,1.220,3.302,-8.451,0.251,0.324,-10.679,1.286,-2.101,-7.896,0.7…	AAFMSAFGSVNDIGRGSLGEAALDVADALTWGASRHRVDVDNCNLLLLFGTGAAAESNSLFLWYARHIADARERGMKLIVIEPRLSSSAAVADEWIRINPGTDAALALAMINVLIQKGLVDYDFIKNATNGPYLVDVSSGYFLRRGGKPLIWDKKGSRAVPWDSEGVEPALTGSYLIDGKECKPAFQLLCEVVERYTPEEAARITGVPADRIVDLAEEFGRRAQIGSTMLLEGHTIPYRPVAAEFYRGVCAHQHGALYSRAILLLNVLVGNIDAVGGLSMMNVGEGDDISGMLKTPPYNVRFPPERFDLKDSFYPLAYYGVRQQVSLSILQPERYLLPYRVEAMMIYYANPVLQTPGEELQIEAFKKVPFLFTVDCFMSETAEMADVVLPDRTYLERFD…	2268197	Nitrososphaerales archaeon
job.pdb	AF-A0A6L7IVM1-F1-model_v4 Molybdopterin-dependent oxidoreductase	24.300	390	205	22	3	381	258	568	1.000	1.473E-12	325	400	827	TANKADEVIILRPGTDAAFFLGVARELIEKGLYDRAAVIERTDLPLLVRLDTGERLDAR--DVIPGYELAALTNYVTLKPDAEIKGNPPPPPFTAGGQVVPTELRDAWGDFVWWDRATGRPRPVSRDEVGARFDGDPALLGEFEVELVDGSTVPVRPAFDLLKQYLDES-FDLRTASEVCRVPPQAIQSIARQLAANKRETLLAAG-MGPNHYFQNDLFGRVQFLVAALTDNIGHLGGNVGSY-AGNYRGSVFQAMGQWIAE-DPFAIEPDLTKPATVKRY--YKAESAHYWNYGERPLRAVAKDDEGDLTKGEVLTGKSHMPTPTKLIWFGNSNSLLGNAKWS---FDVVKNTLPRQDAVFCNEWHWTSSCEYADLVFPADSWAEFKLP	TAGKADQWVPIEPGTDGALFQGMISCILDHEWYDEESMKIGTSFPFLVNVATGKLLRARGESSEEGGE----TAWVAYG-DASATN-------SSAGEEDS-------PGFMVWDTVSNAAMP-YESGVV-----SPALTGEYE---IDGSTYT--TVFELLKKIQKDNGFTVEWATEKTAIPVETIEDLARRYALETP-ATLSLGWGGSDKYMNSDICGHAAGVLAALTGNYGKPGASIGVHVGGNYSG--------WSAKLAAWKLPP---------EYKVATQEMASYR---------MRYENNGV-----------------HAYVAL-GDMF----QQHYANMNVTKEWLDTLDFILYIDIYHTTSADWADIILPACSKFETSEE	85.413,-25.979,-28.149,81.645,-26.205,-27.464,78.913,-27.004,-30.035,75.486,-28.547,-29.328,72.717,-27.322,-31.720,68.960,-26.983,-31.012,66.257,-25.506,-33.285,63.370,-23.906,-31.504,60.083,-23.903,-33.493,57.815,-21.570,-31.464,54.098,-20.995,-32.210,53.596,-17.399,-33.414,50.686,-15.184,-32.220,49.515,-15.134,-35.899,49.447,-18.957,-36.272,47.435,-19.245,-33.024,44.789,-16.726,-34.249,44.416,-…	MSGTSSPHSGLTRRSFLKATGAAAGALGLAGAAGMVTADNWLAPTQAHAEAQETIGYTFHQSHCTGHCSLKCTVRDGRLALIEPNDAESYAKRYQIVCVRGISEIEHVYSEARIQTPLKRVGERGSGQFVAISWDEALEEVKRGLGDVWDKYGKEAVVVAGTSDVKVRYPHLKQVFNAQQDGRTGIDIGVGNGLGPMIGDSSSFVISTSESRDWRRAKTVILTSTNFLESSVASAKNFFEAQEAGATIISVDTHFTTTAGKADQWVPIEPGTDGALFQGMISCILDHEWYDEESMKIGTSFPFLVNVATGKLLRARGESSEEGGETAWVAYGDASATNSSAGEEDSPGFMVWDTVSNAAMPYESGVVSPALTGEYEIDGSTYTTVFELLKKIQKDNGFT…	2690837	Eggerthella guodeyinii
job.pdb	AF-A0A3B0ZG79-F1-model_v4 Anaerobic dimethyl sulfoxide reductase chain A, molybdopterin-binding domain	21.200	263	128	13	4	236	222	435	1.000	4.233E-11	324	400	435	ANKADEVIILRPGTDAAFFLGVARELIEKGLYDRAAVIERTDLPLLVRLDT-----GERLDARDVIPGYELAALTNYVTLKPDAEIKGNPPPPPFTAGGQVVPTELRDAWGDFVWWDRATGRPRPVSRDEVGARF-DGDPALLGEFEVELVDGSTVPVRPAFDLLKQYLDESFDLRTASEVCRVPPQAIQSIARQLAANKR------ETLLAAGMG----------------PNH--YFQNDLFGRVQFLVAALTDNIGHLGG	SAIADEWIPIKPGTDGALFLALTNEIIKQGLYDRDFLVNYSNAAELVNMDKESSEHGMFVR-------FEV---------------------PPE--EGCFDPQ-------NKLWWDRELNKP-------ISTHTPGADPYFLGEFTL--DDG--TPVKPSFQLLVDRV-KDYTAEWAASITGIPEDTIKRLAHEMGITARDEKIELPIPWTDTWGNEHESVTGNPVAFHAMRGLAAHSNGFQTIRAMSILMSILGTIDRPGG	23.392,4.066,-41.504,25.955,2.132,-39.454,25.903,-1.649,-39.945,24.224,-3.187,-36.847,26.783,-4.608,-34.530,24.360,-7.588,-34.301,22.636,-8.915,-37.441,20.428,-11.809,-36.182,19.734,-12.757,-39.790,23.418,-12.954,-40.823,23.709,-16.572,-39.525,21.880,-19.346,-41.426,20.156,-22.118,-39.445,22.982,-24.716,-39.347,22.138,-28.161,-37.862,25.539,-27.992,-36.071,24.571,-24.965,-33.934,25.079,-25.402,-3…	MSNPIHDPLSKKLDDQSRIEVKNTTCYMCACRCGIRVTLRDGEVRYIQGNPDHPLNKGVICAKGSSGIMKQYSPARLTKPLLRKAGSDRGDNEFEEISWDKAFEIMEERLGDLRETDPKKFALFTGRDQMQALTGMFAKQFGTPNYAAHGGFCSVNMAAGMIYTIGGSFWEFGGPDLERAKLFVMIGTAEDHHSNPMKMALSKFKRQGGKFISINPVRTGYSAIADEWIPIKPGTDGALFLALTNEIIKQGLYDRDFLVNYSNAAELVNMDKESSEHGMFVRFEVPPEEGCFDPQNKLWWDRELNKPISTHTPGADPYFLGEFTLDDGTPVKPSFQLLVDRVKDYTAEWAASITGIPEDTIKRLAHEMGITARDEKIELPIPWTDTWGNEHESVTGNPV…	652676	hydrothermal vent metagenome
job.pdb	AF-A0A663A952-F1-model_v4 Prokaryotic molybdopterin-containing oxidoreductase family, molybdopterin binding subunit	17.500	405	186	14	3	378	270	555	1.000	2.987E-12	324	400	636	TANKADEVIILRPGTDAAFFLGVARELIEKGLYDRAAVIERTDLPLLVRLDTGERLDARDVIPGYELAALTNYVTLKPDAEIKGNPPPPPFTAGGQVVPTELRDAWGDFVWWDRATGRPRPVSRDEVGARFDGDPALLGEFEVELVDGSTVPVRPAFDLLKQYLDESFDLRTASEVCRVPPQAIQSIARQLAANKRETLL-AAGMGPNHYFQNDLFGRVQFLVAALTDNIGHLG------------------------GNVGSYAGNYRGSVFQAMGQWIAEDPFAIEPDLTKPATVKRYYKAESAHYWNYGERPLRAVAKDDEGDLTKGEVLTGKSHMPTPTKLIWFGNSNSLL----GNAKWSFDVVKNTLPRQDAVFCNEWHWTSSCEYADLVFPA…	TASKADLWLPIRPGKDAHVAMSMIHTVLDQELYDSSFLRKRTLGPALVNENTGDLVKTADVFPDGD-------------AE--------------------------TPVAIDAETNEPVPLLPETYG-----NYALFGRYTT---NG--VNTHTGLTALERKAAE-YPAEAVAERAGLQATDIRTAVQWLAT--RGPGGIASGYGPDRYKYGHVFGQAYATLLSLTGDYGRHGTIHASHPSGSGYNPGDFFEVGDSAPGTTSLK---QSDIITA-------------------------------------------MESGDPYQI----------------KMMYSQASNFLANQMPNRKRWLDAA-----DNLDLIAVADMHHTPTVQHADIVLPA…	15.472,-12.647,-43.563,12.801,-12.250,-46.292,9.066,-13.100,-45.799,9.223,-16.331,-47.882,9.685,-19.386,-45.564,6.384,-19.630,-43.600,3.880,-21.574,-45.736,2.765,-24.616,-43.776,-0.925,-24.581,-44.774,-3.672,-26.308,-42.690,-3.612,-28.972,-45.493,-0.161,-30.342,-44.499,-1.267,-30.977,-40.876,-4.108,-33.130,-42.328,-1.615,-35.336,-44.244,0.305,-36.317,-41.062,-3.039,-37.269,-39.384,-4.138,-39.656,…	MSDTDLNATRRDVLKSGAVAAVGLSGGGGLLSTLQEADDSDTAGDAVTSFLGEDQVVKTACSPNCRGKCTLRAFVRDGQIKKVQPNIPADERYKRGCLLGLSHTQRVYNSTRLKYPMQRSSWSLKDPQPTKRGNEAEFERISWDEALEKIAQKMTTIRDQYSPKSVYFETGSGDSGLSGPMQSQLSDLFGGTQKSWSIDINTGLGFRRVTGSGLFNAETNFGEDWQNANTVIVWGSDIFASNLQQDASILLDAIESGAKLVVVDPVYTGTASKADLWLPIRPGKDAHVAMSMIHTVLDQELYDSSFLRKRTLGPALVNENTGDLVKTADVFPDGDAETPVAIDAETNEPVPLLPETYGNYALFGRYTTNGVNTHTGLTALERKAAEYPAEAVAERAGLQ…	2597657	Halobacterium salinarum DSM 3754
job.pdb	AF-A0A1F8XD27-F1-model_v4 4Fe-4S Mo/W bis-MGD-type domain-containing protein	19.200	389	220	15	3	377	215	523	1.000	1.555E-11	323	400	800	TANKADEVIILRPGTDAAFFLGVARELIEKGLYDRAAVIERTDLPLLVRLDTGERLDARDVIPGYELAALTNYVTLKPDAEIKGNPPPPPFTAGGQVVPTELRDAWGDFVWWDRATGRPRPVSRDEVGA-RFDGDPALLGEFEVELVDGSTVPVRPAFDLLKQYLDESFDLRTASEVCRVPPQAIQSIARQLAANKRETLLAAG--MGPNHYFQNDLFGRVQFLVAALTDNIGHLGGNVG---SYAGNYRGSVF--QAMGQW-IAEDPFAIEPDLTKPATV--KRYYKAESAHYWNYGERPLRAVAKDDEGDLTKGEVLTGKSHMPTPTKLIWFGNSNSLLG---NAKWSFDVVKNTLPRQDAVFCNEWHWTSSCEYADLVFPADSWAE	IASQADITLQARPGTDGALALALIHCMIDETWYDADFVRRWTNGPFLLRRDTGRALTEADLVNSGS--SD-------------------------------------RYVVWDELTDAPVIYDPAAGSLEKDDVRPALFGAKAPHGKDGREILCAPAFEFLAELSSR-YAPERSQEITWVAAEKVWKAAHLLAHSRP---VSFYMWNGLGQHTNATQTSRAIASLYALLGDMDQPGGNVVFPKTPVNDVGGKEFLPEEIAMQRIGRERKPIGP-PAKPGNCAAYDIFTA----------------------------ILEGQ---PYPVMALLNFGSNTVMSTGDSRRARE-----AFSALEFAVATELFMTPTAELCDYVLPATSFLE	-8.582,28.743,23.408,-11.899,27.556,21.874,-13.818,25.378,24.269,-17.175,27.042,23.569,-19.020,25.950,26.686,-22.543,27.399,26.881,-24.847,28.637,24.298,-27.684,26.748,22.497,-26.167,28.060,19.220,-25.397,26.214,15.979,-21.778,26.633,14.803,-19.361,25.087,12.274,-15.730,23.878,12.506,-13.428,23.537,9.466,-11.097,20.490,9.424,-10.697,17.041,7.787,-11.938,13.452,8.248,-9.152,11.243,9.699,-10.880,7.…	MFAAQASGDKYTVRGYCALCTAHCATITTVENGRVTRLDPDPDHPNGGVICIKGKAAPELLYHPDRLNYPLKRTRPKGDSDPGWARVSWDEALDAIAKKLLEIRERHGARAVALAKGTRSGTSVDDAERWLGRFLNAFGSPNWVSTTHVCNWHKDTGFSYTFGYNIPTPDLKNSNAFLLWGHNPSSTSLILAHDIVAARARGMKIVAVDPRRVGIASQADITLQARPGTDGALALALIHCMIDETWYDADFVRRWTNGPFLLRRDTGRALTEADLVNSGSSDRYVVWDELTDAPVIYDPAAGSLEKDDVRPALFGAKAPHGKDGREILCAPAFEFLAELSSRYAPERSQEITWVAAEKVWKAAHLLAHSRPVSFYMWNGLGQHTNATQTSRAIASLYAL…	1797811	Deltaproteobacteria bacterium GWA2_57_13
job.pdb	AF-A0A5K7ZG90-F1-model_v4 4Fe-4S Mo/W bis-MGD-type domain-containing protein	21.900	419	218	20	1	377	223	574	1.000	9.196E-13	323	400	870	MPTANKADEVIILRPGTDAAFFLGVARELIEKGLYDRAAVIERTDLPLLVRLDTGERL---DARDVIPGYELAALTNYVTLKPDAEIKGNPPPPPFTAGGQVVPTELRDAWGDFVWWDRATGRPRPVSRDEVGARFDG-DPALLGEFEVELVDGSTVPVRPAFDLLKQYLDESFDLRTASEVCRVPPQAIQSIARQLAANKRETLLAAGMG---PNHYFQNDLFGRVQFLVAALTDNIGHLGG----NVGSYAGN----------YRGSV-FQAMGQWIAEDPFAIEPDLTKPATVKRY-YKAE--SAHYWNYGE---RPLR------------AVAKDDEGDLTKGEVLTGKSHMPTPTKLIWFGNSNSLLG--NAKWSFDVVKNTLPRQDAVFCNEW…	IDAVRNADVYLQVRPGTDLAMMLGWCNVILTEGLYHEDMLSKWSNGPFLVRMDNGKLLRETDIAKSPLGKRTAA------------NKG--------------SRE------NFVAWDTKKGRPAIWLSGQNKYRNEDVENALEGEYKVELLDGQTVTCRTAFSLLMERISE-YTPERVSEITGVPAYKIQEAARIYATHG-PSTIGWGVGSCDQSGWNASYAGL-TKTLLRCFTNNVDIPGGDYLPEVGPIIDGKMPIRESEMEMAHTVSPEARAKFLGNDRF------------RMMSWKGFELIDKSYQETYGIPRPQVHQLLSTAPLLWKAIIESDPYPV----------------RACICWAGNPMMWAPNTKRVY----KALKSLDLLVVLDY…	33.855,-17.798,1.212,32.779,-16.775,4.704,30.696,-13.668,3.890,30.613,-12.295,7.467,32.342,-8.914,7.912,33.500,-8.445,4.277,33.975,-4.636,3.912,32.383,-2.716,1.102,34.809,-2.652,-1.860,37.013,-5.496,-0.529,39.112,-7.190,-3.256,39.736,-10.940,-2.891,42.697,-13.110,-3.940,40.965,-13.747,-7.329,40.761,-9.965,-7.961,36.952,-9.840,-7.417,35.663,-6.609,-5.820,32.835,-7.336,-3.317,30.130,-4.631,-3.021,2…	MDTFGIPNGYVDEEGVKWVKSRCFFCSINCAILVGVKDDKIVRMLPNEEHGTQLCERIGENGERAIKFHYHPKRVNHALKRVGERGENKWEQIPYDQALDEIAEKLEKLKKEYGPETLGVIEGTYRSDHLWARSRFTNLWGNPGTLADPGTVCWCWMFTVNMAVVGNQIETTLTPGVENSKCLVVWGCRINERFSPKGYVNRVLKACTEDESTRVIVVDPVMIDAVRNADVYLQVRPGTDLAMMLGWCNVILTEGLYHEDMLSKWSNGPFLVRMDNGKLLRETDIAKSPLGKRTAANKGSRENFVAWDTKKGRPAIWLSGQNKYRNEDVENALEGEYKVELLDGQTVTCRTAFSLLMERISEYTPERVSEITGVPAYKIQEAARIYATHGPSTIGWGVG…	885957	Desulfosarcina ovata subsp. sediminis
job.pdb	AF-A0A5W8UY25-F1-model_v4 Tetrathionate reductase subunit TtrA	17.300	420	216	20	9	377	5	344	1.000	5.740E-13	322	400	372	EVIILRPGTDAAFFLGVARELIEKGLYD--------RAAVI---ERT--DLPLLVRLDT-----GERLDARDVIPGYELAALTNYVTLKPDAEIKGNPPPPPFTAGGQVVPTELRDAWGDFVWWDRATGRPRPVSRDEVGARFDGDPALLGEFEVELVDGSTVPVRPAFDLLKQYLDESFDLRTASEVCRVPPQAIQSIARQLAANKRETLLAAGMGPNHYFQNDLFGRVQFLVAALTDNIGHLGGNV---GSYAGNYRGSVFQAMGQWIAEDP------FAIEPDLTKP------------ATVKRYYKAESAHYWNYGERPLRAVAKDDEGDLTKGEVLTGK---------SHMPTPTKLIWFGNSNSLLGNAKWSFDVVKNTL---PRQDAVFCNE…	RWQPVMPGSDSALAMGMIRWIMDNQRYNADYLAIPGVQAMQQAGEQSWTNATHLVIADELPTLAGQHLTLRHLTPDGE----------------------------------------ETPVVLNT-DGEL-------VDASTCRQARLFVTQYVTLADGQRVTVKSGLQRLKEAA-EKLSLAQYSEQCGVPEAQIIALAETFTAHGRKAAVISH-GGMMAGNGFYNAWSVMMLNALIGNLSLSGGVFVGGGKFNG-------------VSDGPRYNMNSFAGKV---KPSGLSIARSKTAYEASEEYRDKIAG-----GQSPYPAKAPW-------YPFVAGQLTELLTSALEGYPYPLKAWISNMSNPFYG-VPGLRAVAEEKLKDPRRLPLFIAID…	-22.117,-26.099,-4.314,-20.103,-26.754,-1.086,-16.978,-26.820,-3.189,-16.934,-23.018,-3.735,-19.021,-20.060,-4.937,-17.820,-17.637,-7.619,-18.733,-13.968,-7.067,-18.680,-12.028,-10.382,-17.415,-8.743,-9.056,-17.182,-5.981,-11.690,-13.505,-5.274,-12.580,-11.925,-2.777,-10.218,-14.985,-2.660,-7.887,-13.731,-5.099,-5.188,-13.744,-2.226,-2.650,-17.505,-1.761,-3.198,-18.050,-5.449,-2.369,-15.677,-5.29…	DPRGRWQPVMPGSDSALAMGMIRWIMDNQRYNADYLAIPGVQAMQQAGEQSWTNATHLVIADELPTLAGQHLTLRHLTPDGEETPVVLNTDGELVDASTCRQARLFVTQYVTLADGQRVTVKSGLQRLKEAAEKLSLAQYSEQCGVPEAQIIALAETFTAHGRKAAVISHGGMMAGNGFYNAWSVMMLNALIGNLSLSGGVFVGGGKFNGVSDGPRYNMNSFAGKVKPSGLSIARSKTAYEASEEYRDKIAGGQSPYPAKAPWYPFVAGQLTELLTSALEGYPYPLKAWISNMSNPFYGVPGLRAVAEEKLKDPRRLPLFIAIDAFMNETTALADYIVPDTHNFESWGFTAPWGGVASKATTARWPVVAPAT	58096	Salmonella enterica subsp. enterica serovar Bareilly
job.pdb	AF-A0A7X6VV27-F1-model_v4 Molybdopterin-dependent oxidoreductase	20.200	386	201	14	3	377	264	553	1.000	2.360E-12	322	400	721	TANKADEVIILRPGTDAAFFLGVARELIEKGLYDRAAVIERTDLPLLVRLDTGERLDARDVIPGYELAALTNYVTLKPDAEIKGNPPPPPFTAGGQVVPTELRDAWGDFVWWDRATGRPRPVSRDEVGARFDGDPALLGEFEVELVDGSTVPVRPAFDLLKQYLDESFDLRTASEVCRVPPQAIQSIARQLAANKR--ETLLAAGMGPNHYFQNDLFGRVQFLVAALTDNIGHLGGNVGSYAGNYRGSVF------QAMGQWIAEDPFAIEPDLTKPATVKRYYKAESAHYWNYGERPLRAVAKDDEGDLTKGEVLTGKSHMPTPTKLIWFGNSNSL---LGNAKWSFDVVKNTLPRQDAVFCNEWHWTSSCEYADLVFPADSWAE	TANESDEYIPIVPGSDLMLVLAMMREIMNNGLINIEFVKKRTTAPFLVRKDNGRILRKS---------------------------------DFNTDLPAEE----DDYYVWNSVTNSAALLKQAP------EDVAIEGTFTIQ---G--VEVETVYTKLKNHVQE-YTLEKASQYTKIPIEKIKELINV----YVDGPTMIYTNYGIDHYQNGHLWSMAAFMMASLTGNIGVKGAGFTGL--------FVQNIPLNYIGM------YVTNFNMADKESIPQTEFYKVVRDQAIGGKPY-------------------------PVKAMYTTSSNSMSNWCEQNNWFTD----ILPNLEFIVVADIEMTDTARHADIVLPASFWFE	32.525,-19.714,38.551,32.056,-18.715,34.905,33.460,-20.777,32.015,33.306,-18.634,28.882,33.901,-20.454,25.575,36.451,-18.359,23.653,35.614,-17.868,19.974,38.741,-18.766,17.941,40.691,-15.597,17.118,41.769,-15.269,13.484,45.570,-14.774,13.607,46.314,-11.060,13.000,48.682,-10.423,10.130,48.142,-13.087,7.410,47.470,-11.202,4.162,45.756,-13.071,1.277,49.195,-12.819,-0.423,50.974,-14.435,2.566,48.345,…	MEKGKERGALIPGITRRTFLKASAATVAATGAIATNPWNSGMKALVTASENSQESEEKIFSSACRSNCFQSCRLNAHVRDGKLVKTTPAPWPDSEYTGCCLKGLSLVQRTYSPTRIKYPMRRVGERGEDKWERITWDEAITEIAEKFKQIQEKYGPRSLVFDVGSGNYGLVHGCLGIFNRLINSIGCTQLNVCYDQATGYGADRVVGGSVWLWGNEPRTMMDAKTIIVWGSNPVYSQPQNWRIAKDAQKNGTKIITIDPIYSATANESDEYIPIVPGSDLMLVLAMMREIMNNGLINIEFVKKRTTAPFLVRKDNGRILRKSDFNTDLPAEEDDYYVWNSVTNSAALLKQAPEDVAIEGTFTIQGVEVETVYTKLKNHVQEYTLEKASQYTKIPIEKIK…	2093811	Syntrophomonadaceae bacterium
job.pdb	AF-A0A357F446-F1-model_v4 Molybdopterin oxidoreductase	54.100	179	72	1	200	378	2	170	1.000	9.754E-13	321	400	170	TLLAAGMGPNHYFQNDLFGRVQFLVAALTDNIGHLGGNVGSYAGNYRGSVFQAMGQWIAEDPFAIEPDLTKPATVKRYYKAESAHYWNYGERPLRAVAKDDEGDLTKGEVLTGKSHMPTPTKLIWFGNSNSLLGNAKWSFDVVKNTLPRQDAVFCNEWHWTSSCEYADLVFPADSWAEF	TLFAIGMGPNQFFNNDNKDRDTILLAALTGNIGKIGGNIGSYAGNYRVALFNGCPQYINEDPFDIELDPAKPARPKQYWKAESAHYYNHEDHPLRVGNK----------LLTGKTHMPCPTKSLWFANANSILGNVKWHYNTVINMLPKIEMICVQEWWWSTSCEWADVVFGVDSWAEL	-21.721,6.194,27.399,-19.342,7.988,25.012,-17.979,7.284,21.500,-14.313,8.132,20.849,-14.421,9.280,17.196,-10.854,9.317,15.799,-9.530,9.870,12.256,-6.161,9.857,10.484,-5.077,13.273,11.866,-3.793,11.861,15.200,-3.065,8.485,13.629,-0.441,9.875,11.187,2.013,10.812,13.984,5.142,8.829,14.961,3.820,7.999,18.473,0.214,7.383,17.347,0.396,3.899,18.972,0.837,5.450,22.436,-2.121,7.750,21.701,-4.197,4.674,20.…	TTLFAIGMGPNQFFNNDNKDRDTILLAALTGNIGKIGGNIGSYAGNYRVALFNGCPQYINEDPFDIELDPAKPARPKQYWKAESAHYYNHEDHPLRVGNKLLTGKTHMPCPTKSLWFANANSILGNVKWHYNTVINMLPKIEMICVQEWWWSTSCEWADVVFGVDSWAEL	2052146	Blastocatellia bacterium
job.pdb	AF-A0A2R4ZP75-F1-model_v4 Anaerobic dehydrogenase, typically selenocysteine-containing	18.600	424	202	17	1	384	133	453	1.000	1.097E-12	321	400	727	MPTANKAD-EVIILRPGTDAAFFLGVARELIEKGLYDRAAVIERTDLPLLVRLDTGERLDARDVIPGYELAALTNYVTLKPDAEIKGNPPPPPFTAGGQVVPTELRDAWGDFVWWDRATGRPRP--VSRDEVGARFDGDPALLGEFEVELVDGSTVPVRPAFDLLKQYLDESFDLRTASEVCRVPPQAIQSIARQLA------------ANKRETLLAAGMGPNHYFQNDLFGRVQFLVAALTDNIGHLGGNVGSYAGNYRGSVFQAMGQWI-----------------AEDPFAIEPDLTKPATVKRYYK-----AESAHYWNYGERPLRAVAKDDEGDLTKGEVLTGKSHMPTPTKLIWFGNSNSLLG---NAKWSFDVVKNTLPRQDAVFCNEWHW…	MPEIGFGDVKWIPIIPGTDAAFALSIIYVLLEEELYNADFLKKYSNAPFLIKPD-GKPLTEADVVEGGD--PK-------------------------------------KYLVFDAKDGKLKDHKVAL---------DPDLWYVGEVTLKDGSKVTVKTALTLLKERA-SNYKPEVAESITGVKASEIRWVARKLALSNGVVDDTWYIARNWN-------------DYDDV-RSFLIINVLLGNIDKPGGLCFQES---------SKFPSVISVKTIEGKKVAETVYGARMPEELFGDVTKTRVDRAKYPLTLSTFDAV---------LDAILEEK----------------PYPIKALFIIGTNPIGRDMNTRK-----IIEAYKKLDLLVVIDIMP…	17.912,-4.056,-26.856,15.852,-1.947,-29.324,12.364,-3.008,-30.485,11.706,-3.322,-34.231,7.923,-3.785,-33.754,5.983,-3.098,-30.530,4.068,-6.163,-29.250,5.982,-8.638,-31.479,8.993,-8.974,-29.121,11.379,-8.525,-32.071,14.571,-6.973,-30.683,17.895,-5.898,-32.153,20.927,-5.945,-29.854,22.698,-2.555,-29.746,25.586,-1.022,-27.784,24.925,1.202,-24.751,25.761,4.444,-26.616,23.247,3.749,-29.418,20.541,2.88…	MVNEMRGEARFKEVDWDTALNGIASKLKEIVSKYGYKAIAITHHDAWSYYMPLFSYLFGTPNVISHVSMCHANGTVARGHILGAGGPPAVDPDYENASFLVLIGRTLSTASMGALHRARTNKGLQIVVVDPRMPEIGFGDVKWIPIIPGTDAAFALSIIYVLLEEELYNADFLKKYSNAPFLIKPDGKPLTEADVVEGGDPKKYLVFDAKDGKLKDHKVALDPDLWYVGEVTLKDGSKVTVKTALTLLKERASNYKPEVAESITGVKASEIRWVARKLALSNGVVDDTWYIARNWNDYDDVRSFLIINVLLGNIDKPGGLCFQESSKFPSVISVKTIEGKKVAETVYGARMPEELFGDVTKTRVDRAKYPLTLSTFDAVLDAILEEKPYPIKALFIIGT…	2027460	Desulfurococcaceae archaeon AG1
job.pdb	AF-A0A7V8JRV0-F1-model_v4 Selenate reductase subunit alpha	22.000	390	210	15	1	377	206	514	1.000	1.968E-11	321	400	1009	MPTANKADEVIILRPGTDAAFFLGVARELIEKGLYDRAAVIERTDLPLLVRLDTGERLDARDVIPGYELAALTNYVTLKPDAEIKGNPPPPPFTAGGQVVPTELRDAWGDFVWWDRATGRPRPVSRDEVGARFDG--DPALLGEFEVELVDGSTVPVRPAFDLLKQYLDESFDLRTASEVCRVPPQAIQSIARQLAANKRETLLAAGMGPNHYFQNDLFGRVQFLVAALTDNIGHLGGN-----VGSYAGNYRGSVFQAMGQWIAEDPFAIEPDL---TKPATVKRYYKAESAHYWNYGERPLRAVAKDDEGDLTKGEVLTGKSHMPTPTKLIWFGNSNSLLG---NAKWSFDVVKNTLPRQDAVFCNEWHWTSSCEYADLVFPADSWAE	TPLAKAADAWLQVRPGTDTALALGLARCLIEAGSYDADFIRAWSNGPFLVRRDTGDLLRACDVWPDRS-------------------------------------QA--GFVVWHAEAGGAQPYDPA-VALNADAARGLWLDGTVTVTVA-GAGLVCDTAFALLRRAAQP-YTPDEVARITGVQPPALMAAAQLLQGGRR-VAYHAWTGVGQHTNATQTDRAIATLYALNGSFDRVGGNRIRTGVAAQPVNARSLMPESQWAKALG--------LDERPKGPPAMGYVRALDV-Y--------RAVL----------------DHQPYPVRALVSFGTNLPVAHGDTALALQ-----ALQALEFHVQLDLFETPAARYADILLPVNSPWE	-14.209,30.244,20.926,-12.039,31.072,17.883,-12.690,28.697,14.963,-9.883,28.936,12.362,-9.790,27.481,8.832,-6.282,26.496,7.656,-5.423,25.519,4.046,-3.086,22.560,3.391,-2.954,18.973,2.061,-3.436,15.435,3.425,-0.288,13.227,3.474,-1.968,9.967,4.565,-1.469,8.677,0.974,-0.008,9.331,-2.502,-3.062,11.380,-3.591,-2.012,14.369,-1.401,-5.550,15.790,-1.489,-5.823,19.566,-0.971,-7.822,20.250,2.195,-9.133,22.…	MTTTEIRGYCTLCRSRCGTIQVVENDQLVAMRPDMDHPTGGAMCMKGKAAPEIVHSPHRLTRPLRRTRPKSDPDPGWEPISWDEALEAIAQKLGTIRREAGAEAVAFSVTTPSGTPLSDSIDWIERFIRVFGSPNQIYASEICNWHKDHAHAFTFGCGIPPADYAQADTMMVWGHNPTNTWLAQANAIGQGRARGAKLVVVDPRPTPLAKAADAWLQVRPGTDTALALGLARCLIEAGSYDADFIRAWSNGPFLVRRDTGDLLRACDVWPDRSQAGFVVWHAEAGGAQPYDPAVALNADAARGLWLDGTVTVTVAGAGLVCDTAFALLRRAAQPYTPDEVARITGVQPPALMAAAQLLQGGRRVAYHAWTGVGQHTNATQTDRAIATLYALNGSFDRVG…	1177982	Acidovorax wautersii
job.pdb	AF-A0A7C9JDL1-F1-model_v4 Twin-arginine translocation signal domain-containing protein	19.100	403	209	16	1	377	276	587	1.000	3.565E-12	320	400	913	MPTANKADEVIILRPGTDAAFFLGVARELIEKGLYDRAAVIERTDLPLLVRLDTGERLDARDVIPGYELAALTNYVTLKPDAEIKGNPPPPPFTAGGQVVPTELRDAWG---DFVWWDRATGRPRPVSRDEVGARFDGDPALLGEFEVELVDGSTVPVRPAFDLLKQYLDESFDLRTASEVCRVPPQAIQSIARQLAANKRETLLAAGMGPNHYFQNDLFGRVQFLVAALTDNIGHLGGNVGS-------YAGN------YRGSVFQAMGQWIAEDPFAIEPDLTKPA---TVKRYYKAESAHYWNYGE--RPLRAVAKDDEGDLTKGEVLTGKSHMPTPTKLIWFGNSNSLLG---NAKWSFDVVKNTLPRQDAVFCNEWHWTSSCEYADL--VFPAD…	TPDAARADVWLPIRPGTDVALMLSWVRYIIEHEAYDAEFCMRWTNLPYLIDPDTEYCLTADKVFED------------------------------------------GNPEDYVVWDTLTNEPKPLPYYP--FPEDIQPAFFGEYEFAAADGRQYKAMTGFEALKRAADE-WTLAKTAETCWLQEESIEKALKIFIENQ-VSGIVHGVATDQHPQAEKAAQCACIIEGIMGHVEIPGSVLQQFGKKGVNQAGRPGCTEMTEEACINTLGTAKK------YRALFAPSCNSHIPSVLDAITT-----GEPYRP----------------------------VLWYDGSLNKLSALAEPNKW-----LEAAKSMEFIFGIAP-YMTSFHYELCDLVLPSQ…	-28.252,-26.606,-0.867,-28.611,-29.877,1.038,-27.460,-32.992,-0.931,-24.068,-33.393,-2.393,-21.660,-34.838,0.189,-18.405,-34.532,-1.819,-15.605,-35.242,0.666,-12.454,-33.038,0.754,-10.417,-36.096,-0.406,-12.317,-36.401,-3.736,-11.616,-32.756,-4.693,-7.851,-33.212,-4.079,-7.730,-36.377,-6.241,-9.471,-34.573,-9.144,-6.965,-31.665,-8.989,-3.875,-33.955,-8.848,-5.109,-35.945,-11.893,-5.720,-32.796,-1…	MREAGISRRTLLKATALATAATAFGITGCNKVEPSEEPTVSAAEEVVEPTTNRHSNDGIPEDQYEKIKTTCHGCITNCTCEAYLLNGRLKKIVGVPGCRRNDGRICLKGMSQVQAVYHPNHLKYPIKRVGERGENKWERISWDEALDLAAQKIIDVKNRYGGGGLLASGGGGGSVTMFHLRKTIWEIGFWNLFEPGASQCLAPRTAATTMVFGLRTYLSMADGQGEDLFWPEDENCKCLAIWGTNPASHQTAGSGRLMRELRVRGVKTIVIDPRFTPDAARADVWLPIRPGTDVALMLSWVRYIIEHEAYDAEFCMRWTNLPYLIDPDTEYCLTADKVFEDGNPEDYVVWDTLTNEPKPLPYYPFPEDIQPAFFGEYEFAAADGRQYKAMTGFEALKRA…	2304548	Muribaculaceae bacterium Z82
job.pdb	AF-A0A1G0EG84-F1-model_v4 4Fe-4S Mo/W bis-MGD-type domain-containing protein	20.800	384	204	12	4	377	224	517	1.000	7.668E-12	319	400	776	ANKADEVIILRPGTDAAFFLGVARELIEKGLYDRAAVIERTDLPLLVRLDTGERLDARDVIPGYELAALTNYVTLKPDAEIKGNPPPPPFTAGGQVVPTELRDAWGDFVWWDRATGRPRPVSRDEVGARFDGDPALLGEFEVELVDGSTVPVRPAFDLLKQYLDESFDLRTASEVCRVPPQAIQSIARQLAANKRETLLAAGMGPNHYFQNDLFGRVQFLVAALTDNIGHLGGNVGSYAGNYRGSVFQAMGQWIAEDPFAIEPDLTKPATVKRYYKAESAHYWNYGERPLRAVAKDDEGD----LTKGEVLTGKSHMPTPTKLIWFGNSNSL------LGNAKWSFDVVKNTLPRQDAVFCNEWHWTSSCEYADLVFPADSWAE	AKRADRWLRVRPGTDGVLTLALANRLLQRGGYDREFLLRHSTAPFLVREDNGAFLLS----------------------------------------------ADGQKMAWDETRGCAVPAPPPGSAM----PLALAGRFAAATSDG-FVFCRPAFDLYVQRCAE-YPLARAAEITGIAEAAIAGAAELMTQNG-PVAFYGWAGLNQHHEATQTGRALHLLYALTGCYDAPGGNVFFTKPPLRSLMGREL----------LPP--------AQAAKALGIAE--------RPLGTAAKGWISEADLYRAIVDKK---PYPVRGLLSFGSNLLATRAEPQRGME--------ALRALEFYAHADFFPSAMSRDADILFPVAMPWE	61.306,49.151,-31.297,61.233,45.955,-31.115,58.476,43.763,-32.192,54.868,43.241,-31.118,53.999,39.566,-31.695,50.208,39.095,-32.130,48.974,36.285,-29.864,46.248,34.650,-32.000,42.898,34.394,-30.165,42.253,30.670,-29.692,38.568,30.023,-30.583,36.449,29.928,-27.479,35.105,26.349,-27.074,31.653,26.034,-28.616,29.071,27.253,-26.129,27.409,23.992,-24.995,23.710,25.030,-24.908,22.372,24.471,-21.364,18.…	MPVRGKIANAPLPPRISVTLVSSYCPLCISRCGCFYKVEGGVLTDAVPNPGHPTGKHLCAKVRAAPALLRHPDRLLFPLRRTNPKGSADPGWRRISWDEALDSTASALKRIAAESGAEAAGFCVTTPSGTAVADGMAWIFRLANAFGSPNMVWTAHVCNWHRDFAPALTFGSDIGMPDFARTGCLLLWGANPPATWLAMAEQIEQARQRGMKLIVIDPRAAGFAKRADRWLRVRPGTDGVLTLALANRLLQRGGYDREFLLRHSTAPFLVREDNGAFLLSADGQKMAWDETRGCAVPAPPPGSAMPLALAGRFAAATSDGFVFCRPAFDLYVQRCAEYPLARAAEITGIAEAAIAGAAELMTQNGPVAFYGWAGLNQHHEATQTGRALHLLYALTGCYD…	1798257	Gallionellales bacterium RIFCSPLOWO2_12_FULL_59_22
job.pdb	AF-A0A212DST4-F1-model_v4 Uncharacterized protein	19.600	270	128	8	1	238	1	213	1.000	1.152E-10	318	400	319	MPTANKADEVII--LRPGTDAAFFLGVARELIEKGLYDRAAVIERTDLPLLVR-----LDTGERLDARDVIPGYELAALTNYVTLKPDAEIKGNPPPPPFTAGGQVVPTELRDAWGDFVWWDRATGRPRPVSRDEVGARFDGDPALLGEFEVELVDGSTVPVRPAFDL-LKQYLDESFDLRTASEVCRVPPQAIQSIARQLAAN------------------------KRETLLAAGMGPNHYFQNDLFGRVQFLVAALTDNIGHLGGNV	MPHRLQCDCRRLDRIRPGTDGLFVFALIHELLKAGRVDLDYLLRYTNAHVLVVQEPGAADDGLFMR----------------------------------------------DGAGNPLAWDRVAKTSFAAADP------NAKPALTGSF---TVDG--RRCVPVFQLVADRYLDENYSPDAVAERCGIPADTIRKVAAELAHVAFEQTIELPVAWTDWAGRRHETIKGRPVSMHAMRGISAHSNGFHSCRAIHLLQVLLGTVDVPGGFR	23.856,17.174,32.669,23.564,16.316,28.935,21.564,13.206,28.596,23.573,11.307,25.984,20.782,9.554,24.090,22.618,6.214,23.957,21.478,5.074,20.494,20.963,1.356,21.255,21.432,0.286,17.622,20.422,-3.371,17.931,22.034,-5.063,14.918,19.544,-7.271,13.076,21.070,-10.338,11.393,22.103,-9.706,7.778,18.914,-9.876,5.695,19.282,-11.605,2.302,19.556,-8.956,-0.461,16.249,-8.151,-2.132,14.178,-10.005,0.524,13.279…	MPHRLQCDCRRLDRIRPGTDGLFVFALIHELLKAGRVDLDYLLRYTNAHVLVVQEPGAADDGLFMRDGAGNPLAWDRVAKTSFAAADPNAKPALTGSFTVDGRRCVPVFQLVADRYLDENYSPDAVAERCGIPADTIRKVAAELAHVAFEQTIELPVAWTDWAGRRHETIKGRPVSMHAMRGISAHSNGFHSCRAIHLLQVLLGTVDVPGGFRFKPPYPRPAPPGPKPAGRNVQPMTPLEGMPLGFVCGPDDLLVDEAGTPIRIDKAYSWDAPLAAHGLMHTVIRNAWAADPYRIDTLLMYMSNMAWNSSMNTVETIAC	1449348	Mesorhizobium amorphae CCBAU 01583
job.pdb	AF-A0A2S7VIW3-F1-model_v4 Uncharacterized protein	18.300	387	233	12	1	378	206	518	1.000	2.973E-11	318	400	1141	MPTANKADEVIILRPGTDAAFFLGVARELIEKGLYDRAAVIERTDLPLLVRLDTGERLDARDVIPGYELAALTNYVTLKPDAEIKGNPPPPPFTAGGQVVPTELRDAWGDFVWWDRATGRPRPVSRDEVGARFDG-DPALLGEFEVELVDGSTVPVRPAFDLLKQYLDESFDLRTASEVCRVPPQAIQSIARQLAANKRETLLAAGMGPNHYFQNDLFGRVQFLVAALTDNIGHLGGN-----VGSYAGNYRGSVFQAMGQWIA---EDPFAIEPDLTKPATVKRYYKAESAHYWNYGERPLRAVAKDDEGDLTKGEVLTGKSHMPTPTKLIWFGNSNSLLGNAKWSFDVVKNTLPRQDAVFCNEWHWTSSCEYADLVFPADSWAEF	TPLAANADVWLQVTPGTDDVVAMGLINQILEHKFFDSDFIRCWTNSPFLIRNDTKELLRARDCV-ALD------------------------------VKDS------EYFVIWDQDENQLATYNHKATISKTQGASFALSGQYTIQLKDGRYITCSPVFEILKQACKE-YRPETVEKISGIKAKELQQAALLLS-NSKAIAYHAWTGIAQQKNATQTERAIAILYALLGSFDKQGGNRQYIQLPLNKIDSKTLLSLDQKNKALGLKERP--LGPASQGWVSSRHVYKA---------------ITEAKPYKI----------------RGLFAFGSNPLL--SQGDVELGIEALKQVEFHVHCDLFETPSSRYADILLPINTPWER	37.433,-4.635,-4.588,36.442,-6.338,-1.269,32.749,-6.311,-0.710,31.798,-4.511,2.536,28.912,-6.292,4.342,26.805,-3.812,6.359,24.047,-4.888,8.793,20.858,-2.759,8.897,17.109,-2.768,8.073,14.895,-1.810,5.098,12.419,1.076,5.723,10.492,0.956,2.431,7.536,-0.373,4.525,6.252,-1.155,8.057,7.857,-4.639,8.061,11.320,-3.078,8.659,13.021,-6.272,7.455,16.546,-6.955,8.773,19.137,-6.819,5.981,22.732,-7.460,4.969,2…	MPIDYKKGYCTLCRSRCGTINHVEDNRLIKITPDPDHPTGAAICMKGRAAPELIYNPNRILYPQRRTSAKTASDPKWERISWQEAIQTISSKLAKIKNESGAEAVAFGVTTPSGTPISDSIDWIEHFIHSYGSPNICYGTEVCNWHKDFAHSFTFGCGMPMADYENADLIMLWGHNPTNTWLSQANAIGLGQKKGAKTLIIDPRKTPLAANADVWLQVTPGTDDVVAMGLINQILEHKFFDSDFIRCWTNSPFLIRNDTKELLRARDCVALDVKDSEYFVIWDQDENQLATYNHKATISKTQGASFALSGQYTIQLKDGRYITCSPVFEILKQACKEYRPETVEKISGIKAKELQQAALLLSNSKAIAYHAWTGIAQQKNATQTERAIAILYALLGSFD…	661	Photobacterium angustum
job.pdb	AF-A0A5S3QK35-F1-model_v4 Dehydrogenase	19.700	389	185	17	3	374	245	523	1.000	4.786E-12	316	400	789	TANKADEVIILRPGTDAAFFLGVARELIEKGLYDRAAVIERTDLPLLVRLDTGERLDARDVIPGYELAALTNYVTLKPDAEIKGNPPPPPFTAGGQVVPTELRDAWGDFVWWDRATGRPRPVSRDEVGARFDGDPALLGEFEVELVDGSTVPVRPAFDLLKQYLDESFDLRTASEVCRVPPQAIQSIARQLAANKRETLLAAGM-GPNHYFQNDLFGRVQFLVAALTDNIGHLGGNVGSYAG---------NYRGSVFQAMGQWIAEDPFAIEPDLTKPATVKRYYKAESAHYWNYGERPLRAVAKDDEGDLTKGEVLTGKSHMPTPTKLIWFGNSNSL-------LGNAKWSFDVVKNTLPRQDAVFCNEWHWTSSCEYADLVFPADS	TASKSNQWIAINPGTDGALLLGMISLIIDNEWYDHDFLVKNSSFPFLVREDNGQFLRS------------------------------------NQSVK---EDDIQPPLVWDEISNSAKP--FNKKGIK----PALVAEHT---IDG--VKVKTVFSLLKANQKQ-YTLSWAAEETGIEKHIITELTKDYATKG-PAVLGWGFGGLDKMSNADIVGHAGAILGTLTGNFGRVGGSVGALTHHAAAWSAKLND----------WKFPKKFQISPL----------------------EMPTSDFRE------------KKSSV-----KAVINVGN-TLQQHFANLSKTQDW--------IQNLDFLLTIEPFHNPSVNYSDIVLPAAT	-31.303,36.566,-12.523,-29.670,34.780,-9.554,-31.897,33.486,-6.710,-30.087,34.348,-3.462,-30.037,31.702,-0.675,-32.318,34.101,1.290,-34.988,34.154,-1.466,-35.038,30.331,-1.804,-35.889,29.982,1.924,-38.664,32.596,1.529,-40.067,30.791,-1.553,-40.223,27.497,0.421,-42.473,29.221,3.022,-44.974,30.450,0.374,-45.391,27.116,-1.506,-46.970,25.189,1.440,-50.548,26.575,1.131,-51.796,25.046,-2.170,-51.760,21…	MGISRRNFIKAGLAGSTALGLSGPMASKKWFQSATDNSKQANEIDAFTYHTPNCGGRCAFKCTVRDGKLSLIQPNTWADNRFSTICLKGLSEVERVYSPDRLQTPLKRVGKRGEGKFVPISWDEALDSIADNLKKVIDKHGGKSVLLSLSSGVEHNYQHLSTLLGTQWVCEHGIDIGAANGLEKCIGGNVYAYVQNEVTDWVNSSTIIMLGCNLLETTITDSKFFFAAKEAGTKIIAVDPNYSTTASKSNQWIAINPGTDGALLLGMISLIIDNEWYDHDFLVKNSSFPFLVREDNGQFLRSNQSVKEDDIQPPLVWDEISNSAKPFNKKGIKPALVAEHTIDGVKVKTVFSLLKANQKQYTLSWAAEETGIEKHIITELTKDYATKGPAVLGWGFGGL…	2583219	Lentibacillus cibarius
job.pdb	AF-L0FCG2-F1-model_v4 Anaerobic dehydrogenase, typically selenocysteine-containing	23.100	389	186	17	3	377	415	704	1.000	8.627E-12	316	400	971	TANKADEVIILRPGTDAAFFLGVARELIEKGLYDRAAVIERTDLPLLVRLDTGERLDARDVIPGYELAALTNYVTLKPDAEIKGNPPPPPFTAGGQVVPTELRDAWGDFVWWDRATGRPRPVSRDEVGARFDGDPALLGEFEVELVDGSTVPVRPAFDLLKQYLDESFDLRTASEVCRVPPQAIQSIARQLAANKRETLLAAGMGPNHYFQNDLFGRVQFLVAALTDNIGHLGGNVGSYAG--------NYRGSVFQAMGQWIAEDPFAI---EPDLTKPATVKRYYKAESAHYWNYGERPLRAVAKDDEGDLTKGEVLTGKSHMPTPTKLIWFGNSNSLLG---NAKWSFDVVKNTLPRQDAVFCNEWHWTSSCEYADLVFPADSWAE	TANKSDEYIPIVPGSDLMLALAMIKYIMDEDLIDVDFVKKRSTAPFLVRKDNGKVLRKSDFV---------------------------------SDIPAEE----DDYYVWDSAANSPALLKEG------PQDVAIEGAYTIQ---G--VKVETVFTLLKNHVQE-YTLEKASDYTKIPVEKIKDLVKAYVSG--PTMIYTNYGIDHYQNGHLWSAAAFMMASLTGNIGVKGAGFT---GLFVQNIPFNY-------VGMYVTNGKMADGTTLPQ-------TEFYKAV-------RDQAL-------EGK-------------PYPIKAMYTTSSNSMSNWAQQNTWFTD----ILPNLEFNVVVDTELTDTARYADIVLPASFWFE	-5.867,70.031,-4.242,-7.010,67.257,-1.891,-4.364,66.362,0.751,-3.229,62.709,0.477,-2.540,60.669,3.644,-0.642,57.419,4.329,-0.001,55.257,7.413,3.393,53.642,8.148,3.308,50.694,10.597,6.969,49.621,10.511,8.476,48.789,13.948,11.946,49.217,12.513,12.890,52.813,13.400,15.258,53.759,10.527,13.034,52.265,7.796,9.957,54.010,9.246,11.868,57.348,9.352,13.184,56.899,5.779,9.705,55.994,4.469,8.177,58.987,6.33…	MEKLSCIVAIPHLWLRQVVARIFEAARVKCHCVESMAELNQAVSDGEDRMVLVIVDVFSYTQYYRDIFAESKQKNPGLSILALVSTSNEGYRYELMTAGASAVVIKEEADEELFPALIKVLRDKKLNDAVARLLENQKQWITLIKEEVTELEKEEQKGALQSKLSRRTFLKASAVTAAATGAIAANPWGPGMKALVTASESPALVSEEKLVSSACRSNCFQSCRLNAHVRDGKLVKTTPAPWPDGEYTGCCLKGLSLVQRTYSPTRIKHPLRRVGERGEDKWEVISWDEAITEISEKFMDIQAKYGPKSLAFDIGSGNYGLVHGCLGIFNRLTNSIGCTKLNVCYDQATGYGADRVIGGSVWLWGNEPRTMMDAKTIIIWGSNPVYSQPQNWRILKEAQ…	871963	Desulfitobacterium dichloroeliminans LMG P-21439
job.pdb	AF-A0A2D9X5V3-F1-model_v4 Molybdopterin dinucleotide-binding protein	20.400	391	206	13	3	377	213	514	1.000	2.225E-12	316	400	1007	TANKADEVIILRPGTDAAFFLGVARELIEKGLYDRAAVIERTDLPLLVRLDTGERLDARDVIPGYELAALTNYVTLKPDAEIKGNPPPPPFTAGGQVVPTELRDAWGDFVWWDRATGRPRPVSRDEVGARFDGDPAL---LGEFEVELVDGSTVPVRPAFDLLKQYLDESFDLRTASEVCRVPPQAIQSIARQLAANKRETLLA----AGMGPNHYFQNDLFGRVQFLVAALTDNIGHLGGNVGSYA-----GNYRGSVFQAMGQWIAE-DPFAIEPDLTKPATVKRYYKAESAHYWNYGERPLRAVAKDDEGDLTKGEVLTGKSHMPTPTKLIWFGNSNSLLG---NAKWSFDVVKNTLPRQDAVFCNEWHWTSSCEYADLVFPADSWAE	TARTADLWLQVKPGTDAALAMGVSREMIARGLFNHDFVRDYSNAALLVREDNGLFLRGCDV---------------------------------------GNAEKPGAYMVWNADEGRAVPLGTHS-------DETFLERSGPRAIAGVDG-TIACRTAFDHFAEAVEP-YDPETVERICGVRREQIPALAEMLGAAG-----AIAYHAWTGVAHHRNATQIERSIATLYALTDSFDKPGGNVRHPAHPVSKMHDVSMIPEETRKKALGLDRRPLGPPTEGWITGTDFCDA---------------VLDEQPYAV----------------RALFSFGSNLLVSQPHGGRGRQ-----ALEALDFHVHCNMFMNPTAEYADIILPVSVPWE	-24.293,32.836,28.871,-26.258,33.826,25.725,-24.166,35.793,23.181,-21.147,33.952,21.689,-21.834,33.823,17.932,-20.443,30.374,17.015,-17.554,31.027,14.589,-18.316,28.366,11.963,-15.818,28.318,9.051,-15.550,26.197,5.882,-11.874,25.733,4.930,-10.826,24.318,1.513,-7.996,21.828,1.387,-7.161,18.148,0.685,-7.156,14.930,2.751,-3.718,13.295,3.306,-4.852,10.013,4.904,-3.970,8.320,1.541,-2.594,8.736,-2.020,…	MRGMTMLRQEIPGYCTLCRSRCGTMNVVENGRLVAVKNNPDHPTGKATCLKGRAAPEIAHSARRLTTPLKRTAPRGAKDPGFVPISWEEALDTVAGRLSAIKAESGAESVAFSVTSPSSSTVSDNYDWIWRFIRTFGSPNAIFSTELCNWHKDYAHAFTFGCPTPTADYRNADVVILWGHNPSNVWLAQAEAISAAQARGARIVVIDPRQTATARTADLWLQVKPGTDAALAMGVSREMIARGLFNHDFVRDYSNAALLVREDNGLFLRGCDVGNAEKPGAYMVWNADEGRAVPLGTHSDETFLERSGPRAIAGVDGTIACRTAFDHFAEAVEPYDPETVERICGVRREQIPALAEMLGAAGAIAYHAWTGVAHHRNATQIERSIATLYALTDSFDKPG…	1930536	Sphingomonadaceae bacterium
job.pdb	AF-A0A847FKN2-F1-model_v4 Molybdopterin-dependent oxidoreductase	16.500	428	227	15	5	384	253	598	1.000	1.555E-11	312	400	907	NKADEVIILRPGTDAAFFLGVARELIEKGLYDRAAVIERTDLPLLVRLDT----------------GERLDARDVIPGYELAALTNYVTLKPDAEIKGNPPPPPFTAGGQVVPTELRDAWGDFVWWDRATGRPRPVSRDEVGARFDG---DPALLGEFEVELVDGSTVPVRPAFDLLKQYLDESFDLRTASEVCRVPPQAIQSIARQLAANKRETLLAAGMGPNHY-FQNDLFGRVQFLVAALTDNIGHLGGNV-----------------GSYAGNYRGSVFQAMGQWIAEDPFAIEPDLTKPATVKRYYKAES--------AHYWNYGERPLRAVAKDDEGDLTKGEVLTGKSHMPTPTKLIWFGNSNSLL---GNAKWSFDVVKNTLPRQDAVFCN…	PQADIWLPLRPGTDAAMALAWMDVIIKEGLYDKDFCQKWTNGPFLYADDIEPSGFAWDYYYPMEVKTKLVKESDLVEGGS-----------PQ----------------------------KFAVHDEITGAIHFWDAANDVWDVAPPAIEPALFGTYTVKLKDGREVSAKPVFQKLADRAAE-FSPEKSERITWVPADKVKEAARVYASKPGNGGIHYMLGIEQSGNAVPNVMALN-ALVCITGNMDTPGGHRGNTSDQGNPAGDKANLFGFGA------------WDVGPGGSGVSLESRNKVLGSEKFPLLPWWGTWADATAVWD-------AI--------HTGK--------PYPVKALWAQSGDPMNQSNTAYAW------EAMRKLDFHFEI…	-8.756,-50.895,16.258,-4.956,-51.114,16.677,-2.255,-48.594,15.821,0.790,-50.473,14.409,3.679,-50.266,16.770,6.664,-49.449,14.516,9.672,-50.800,16.450,12.852,-48.655,16.792,14.517,-51.341,14.593,11.949,-50.860,11.783,12.460,-47.075,12.067,16.261,-47.579,11.686,15.718,-49.840,8.636,13.438,-47.183,7.072,16.107,-44.518,7.887,18.834,-46.702,6.277,16.708,-47.103,3.114,16.314,-43.278,3.051,20.107,-42.97…	MDQPNLSRRDFLKASAATGAAVAVFTTATSPLKGLAKTEKPAQNAQVERIRTICRSCGKMECGVWVTMRDGRAVKIEGDDSAITSEGNCCTKSMAALQAVYHPDRLTYPMKRTTPKGEEPGWVRITWDEALTTAANKFAEIRDKYGPEAIFTMGGTSRVWSMAPYHAAKFMLGTPNGHLAYQICKGPRHFGTQLTSFKNSSWMALVDGVKVFTQWGSETTISNYDDSGRVTVDRRFKADKHIVVAPRLQHFGPQADIWLPLRPGTDAAMALAWMDVIIKEGLYDKDFCQKWTNGPFLYADDIEPSGFAWDYYYPMEVKTKLVKESDLVEGGSPQKFAVHDEITGAIHFWDAANDVWDVAPPAIEPALFGTYTVKLKDGREVSAKPVFQKLADRAAEFSP…	2024896	Anaerolineaceae bacterium
job.pdb	AF-A0A439L957-F1-model_v4 4Fe-4S Mo/W bis-MGD-type domain-containing protein	21.100	387	196	13	3	383	218	501	1.000	1.856E-11	311	400	767	TANKADEVIILRPGTDAAFFLGVARELIEKGLYDRAAVIERTDLPLLVRLDTGERLDARDVIPGYELAALTNYVTLKPDAEIKGNPPPPPFTAGGQVVPTELRDAWGDFVWWDRATGRPRPVSRDEVGARFDGDPALLGEFEVELVDGSTVPVRPAFDLLKQYLDESFDLRTASEVCRVPPQAIQSIARQLAANKRETLLAAGMGPNHYFQNDLFGRVQFLVAALTDNIGHLGGNVGSYAGNYRGSVFQAMGQWIAEDPF--AIEPDLTKPATVKRYYKAESAHYWNYGERPLRAVAKDDEGDLTKGEVLTGKSHMPTPTKLIWFGNSNSLL----GNAKWSFDVVKNTLPRQDAVFCNEWHWTSSCEYADLVFPADSWAEFKLPDA	TAVHANWWIAPRPGSDLPLALGLLHVLIREGWIDRPFLIEHSCAPFLVRVDNGKYLRGSDLSPSAR----------------------------------------STLQVWDEAQGRA-------VDLNAATAPALEGRFAV-----GDIPVATAFTLLSELVST-YTPAHVAELTDLAAADIFDLARAFAQAK-PAQIGLGYGVDRYKHSELFSRAAAAIAIVTGNVGKPGAGIGVQS-HYHG-----------SHPARLGPGPELPKWAST----------------RPVPMI-EVGRREL--------------PVRAVFCQGDWINQRMGDMNVSLHY------LKQLDFVVTVDHFFQTTTDWSDIILPACTFLEDTSPTR	55.212,-0.105,-22.674,53.896,-2.520,-20.046,51.944,-5.089,-22.108,48.296,-5.384,-21.001,47.965,-9.112,-20.217,44.549,-10.177,-21.691,44.068,-12.580,-18.811,43.712,-10.303,-15.746,40.143,-11.140,-14.661,39.085,-8.025,-12.724,36.706,-9.210,-9.965,35.223,-6.902,-7.297,32.376,-7.034,-4.753,30.111,-3.952,-4.542,27.692,-3.550,-1.607,24.335,-1.896,-2.491,20.617,-2.074,-1.465,17.506,-3.303,-3.410,15.158,…	MIANNPHCVTERVVNTVCAHNCGGRSRLACTVRNGVLVRVEPAPAPDDTYTGLCVRCLTLPQWVYSKERIRTPMRRIGPRGSRQFIPVSWDEALDEIVDRFSALIRTHGSSSIAFVRSTSGSPIASYTRLAALLGGGGTSNFYGGVDMAVHMGLNSTFGDKGMYGQHSNEWTDRLNSRLTIVWGHNPAETAMTAMRHLLNARDAGCEVVVIDPRYSATAVHANWWIAPRPGSDLPLALGLLHVLIREGWIDRPFLIEHSCAPFLVRVDNGKYLRGSDLSPSARSTLQVWDEAQGRAVDLNAATAPALEGRFAVGDIPVATAFTLLSELVSTYTPAHVAELTDLAAADIFDLARAFAQAKPAQIGLGYGVDRYKHSELFSRAAAAIAIVTGNVGKPGAGI…	1871066	Mesorhizobium sp.
job.pdb	AF-A0A522JTS2-F1-model_v4 Molybdopterin oxidoreductase	17.100	391	222	14	3	377	205	509	1.000	1.466E-11	311	400	799	TANKADEVIILRPGTDAAFFLGVARELIEKGLYDRAAVIERTDLPLLVRLDTGERLDARDVIPGYELAALTNYVTLKPDAEIKGNPPPPPFTAGGQVVPTELRDAWGD-FVWWDRATGRPRPVSRDEVGARFD-GDPALLGEFEVELVDGSTVPVRPAFDLLKQYLDESFDLRTASEVCRVPPQAIQSIARQLAANKRETLLAAG--MGPNHYFQNDLFGRVQFLVAALTDNIGHLGGNVGS-----YAGNYRGSVFQAMGQW-IAEDPFAIEPDLTKPATVKRYYKAESAHYWNYGERPLRAVAKDDEGDLTKGEVLTGKSHMPTPTKLIWFGNSNSL------LGNAKWSFDVVKNTLPRQDAVFCNEWHWTSSCEYADLVFPADSWAE	SGQEANLWLRIRPGADGALALGAIRHLILTEGYGASFVKRWTNAPMLVNLETQRLLTEYDVWQNGR----------------------------------------KDVYVVAL-ADGSLSPYDTRQ--AMPATLNPCLRARLRVQAHGGTHYPCATVFELLAEQI-SSYTVERVAELTWMAPENIRRFNSLFSGSPR---LAYHSWTGVGQHTNATMTDRAIATLYALTGACDRAGGNIWTVSPPTNSVNDYGLLAPAQQAKALGLEELPLGPPCHGWITARDFCNA---------------AIDARPYRV----------------AALMSFGTNFVVSQGNSARNLR--------ALQALDFHVHVDMFMNPTAQNADIVLPANMPWE	14.215,-30.892,-15.196,11.635,-29.877,-12.575,13.059,-27.207,-10.215,11.368,-26.157,-6.925,11.047,-22.514,-6.129,8.554,-19.630,-5.734,6.910,-17.124,-8.101,7.694,-13.444,-7.276,5.308,-11.795,-9.766,3.204,-10.751,-6.713,2.985,-10.711,-2.882,1.571,-14.254,-2.712,5.028,-15.766,-3.501,3.333,-18.993,-4.574,5.413,-22.177,-4.252,6.177,-23.505,-7.742,7.566,-26.469,-9.651,9.312,-25.094,-12.759,9.697,-27.35…	MDIPGYCTLCRSRCGTLNEIVDGRLLSVKPLSGHPTGAALCAKGRAAPELVGSPRRLTKPMRRTHARTDADAGWETITWDEALAEIAAKLGAIRAAQGAESVAFAVTTPSGTPMIDSFEWVERFVRCFGSPNLIYAVEVCGWHKDYAHALTFGRGIGAPDYEQADVIVLWGHNPARTWLAQATRIADAKRRGAQVVVIDPKPDGSGQEANLWLRIRPGADGALALGAIRHLILTEGYGASFVKRWTNAPMLVNLETQRLLTEYDVWQNGRKDVYVVALADGSLSPYDTRQAMPATLNPCLRARLRVQAHGGTHYPCATVFELLAEQISSYTVERVAELTWMAPENIRRFNSLFSGSPRLAYHSWTGVGQHTNATMTDRAIATLYALTGACDRAGGNIWT…	1912597	Candidimonas sp.
job.pdb	AF-A0A0T6A9S4-F1-model_v4 DMSO reductase family type II enzyme, molybdopterin subunit, nitrate reductase 1, alpha subunit	16.000	436	222	16	1	372	293	648	1.000	1.158E-11	311	400	980	MPTANKADEVIILRPGTDAAFFLGVARELIEKGLYDRAAVIERTDLPLLVRLDTGERLDARDVIPGYELAALTNYVTLKPDAEIKGNPPPPPFTAGGQVVPTELRDAWGDFVWWDRATGRPRPV--SRDEVGARFDG----------DPALLGEFEVELVDGSTVPVRPAFDLLKQYLDESFDLRT--ASEVCRVPPQAIQSIARQLAANKRETLLAAGMGPNHYFQNDLFGRVQFLVAALTDNIGHLGGNVGSY------------------------------------------AGNYRGSVFQAMGQWI----AEDP----FAIEPDLTKPATVKRYYKAESAHYWNYGERPLRAVAKDDEGDLTKGEVLTGKSHMPTPTKLIWFGNSNSLLGNA…	VTAAQAADLFVPIRMGSDSYLAAAICNTIIKEKKYDAEFLKEQSDLPFLVRPDTKKFLTQKDMKPGGK--EF-------------------------------------QYYFWDTKSNQAVEAPGCLDS---PADKKTLNIARLGLDPALEGRFTVRLADGKEVECTTVFEKTKEGL-ARYNLDSDLVREATGLHPSVIRTMTDWILESK-SLHITNGYNCQKHYDGYQSERLKILILVLT---GQLGGPGAYHQTYEGMKLEGGRAAGGLHFPDQPARPEFGIEKPIKGGKQPYSVGIAYEVIYGDSLERTKKYFANTPLKEQIGFDANDM---------EAFLKDAIQKKYLP----------------------SM-KPPRISLWHSCNNYRNK-…	74.712,38.953,-20.632,72.465,40.317,-17.934,70.227,39.217,-15.225,67.900,41.887,-13.974,65.772,41.523,-10.858,62.176,40.696,-10.070,61.445,43.158,-7.231,58.912,41.646,-4.783,56.021,44.079,-4.184,55.574,43.943,-0.391,51.984,43.451,0.906,52.030,46.916,2.594,52.846,48.709,-0.701,50.118,46.687,-2.468,47.581,47.664,0.251,48.512,51.383,0.066,48.221,51.245,-3.757,44.789,49.523,-3.596,43.565,51.959,-0.87…	MDQEAMTEIGRRSFLKGTGLGLLALLADPGRAFSKIQVVEDPLQEYEYRGWEDLYRKEWTWDRVQYVTHSLGCVGKCSLKLYSKNGIPLREEQTATYPVYAIRTPGKYTYEIMGKPRGEYIRYGPGGKIPSFSPRGCQKGCLYSDWMKQSDFLKYPLKRVGERGERKWKRLTWEQAFDEIAEKIIEIELKDPGAMVTTSRPFSQLSKGGSERFTGLLGGQLIPVSAMVGDAYPGGHTALIGRVGSTLDDWFTADLLIGWTQNFTAMRMPDAHFAKEAKDNGARIIVVDPNHNVTAAQAADLFVPIRMGSDSYLAAAICNTIIKEKKYDAEFLKEQSDLPFLVRPDTKKFLTQKDMKPGGKEFQYYFWDTKSNQAVEAPGCLDSPADKKTLNIARLGLDP…	1640509	Candidatus Rokubacteria bacterium CSP1-6
job.pdb	AF-A0A2H1KX54-F1-model_v4 Anaerobic selenocysteine-containing dehydrogenase	19.000	400	205	13	3	377	207	512	1.000	1.555E-11	310	400	1124	TANKADEVIILRPGTDAAFFLGVARELIEKGLYDRAAVIERTDLPLLVRLDTGERLDARDVIPGYELAALTNYVTLKPDAEIKGNPPPPPFTAGGQVVPTELRDAWG---DFVWWDRATGRPRPVSRDEVGARFDG-DPALLGEFEVELVDGSTVPVRPAFDLLKQYLDESFDLRTASEVCRVPPQAIQSIARQLAANKRETLLAAGMGPNHYFQNDLFGRVQFLVAALTDNIGHLGGNV----------GSYAGNYRGSVFQAMGQWIAEDPFAIEPDLTKPATVKRYYKAES----AHYWNYGERPLRAVAKDDEGDLTKGEVLTGKSHMPTPTKLIWFGNSNSL-------LGNAKWSFDVVKNTLPRQDAVFCNEWHWTSSCEYADLVFPADSWAE	SGQQSDIWLRVRPGTDAALALGAIRHLISTDSYDVEFVREWTNAPMLVNDADGKFVSADTLW------------------------------------------ADGRSEDFVVYDQRTGRPRSYDSRF--PAERPNDLTLEETVNLVATDGSSISARPAFALLVEHC-ASWTPEAVAEATTIGVDELQSFFDVLS-RSTRVAYHSWTGVGQHSNATQTERCIATLYALLGACDRSGGNLWLQPPPVNPLAPYDLLPEGQKAKALGLEDL----------------PLGPPRLGWVTARHFC-------RAVLEGEPYRV----------------RGLVSFGNNMTVSQADGDRSRA---------AIEELDLYVHVDMFMNPTAEMADYVLPANSPWE	35.289,-7.454,-2.581,31.785,-8.818,-1.890,30.460,-7.887,1.590,27.343,-9.473,3.153,25.484,-7.132,5.540,22.581,-8.274,7.743,19.601,-5.894,8.057,15.904,-5.456,7.196,13.975,-4.211,4.143,12.027,-0.978,4.882,10.072,-0.822,1.599,6.954,-1.992,3.537,5.430,-2.870,6.950,6.679,-6.489,6.781,10.279,-5.341,7.503,11.582,-8.661,6.164,14.995,-9.756,7.461,17.526,-9.347,4.645,21.104,-10.251,3.713,22.489,-7.487,1.468…	MTEQIAGYCTLCRSRCGSLNLVEDGRLVEVQPLPDHPTGGALCAKGRAAPEIAGSPRRLTAPLRRTNPRSSDDPGWEEISWEEALTDIAARLTTIKTESGAEAVSFAATTPSGTPIVDSIDWIERLVRKFGSPNLIYAVEICGWHKDYAHALTFGRGAGVPDYEEAETILLWGHNPARTWLAQASRIATARSRGATVVVIDPKRAGSGQQSDIWLRVRPGTDAALALGAIRHLISTDSYDVEFVREWTNAPMLVNDADGKFVSADTLWADGRSEDFVVYDQRTGRPRSYDSRFPAERPNDLTLEETVNLVATDGSSISARPAFALLVEHCASWTPEAVAEATTIGVDELQSFFDVLSRSTRVAYHSWTGVGQHSNATQTERCIATLYALLGACDRSGGN…	273384	Brevibacterium aurantiacum
job.pdb	AF-A0A560L9C5-F1-model_v4 Molybdopterin-dependent oxidoreductase iron-sulfur protein	17.800	387	222	14	3	377	207	509	1.000	1.158E-11	308	400	679	TANKADEVIILRPGTDAAFFLGVARELIEKGLYDRAAVIERTDLPLLVRLDTGERLDARDVIPGYELAALTNYVTLKPDAEIKGNPPPPPFTAGGQVVPTELRDAWGD-FVWWDRATGRPRPVSRDEVGARFDGDPALLGEFEVELVDGSTVPVRPAFDLLKQYLDESFDLRTASEVCRVPPQAIQSIARQLAANKRETLLAAGMGPNHYFQNDLFGRVQFLVA--ALTDNIGHLGGNVGS-----YAGNYRGSVFQAMGQWIAEDPFAIEPDLTKPATVKRYYKAES----AHYWNYGERPLRAVAKDDEGDLTKGEVLTGKSHMPTPTKLIWFGNSNSLLGNAKWSFDVVKNTLPRQDAVFCNEWHWTSSCEYADLVFPADSWAE	SGQQADLWLRIRPGADGALAMGAIRHLIATGSFDADFVDAWTNGSLLVDRATGRFLRADALWPDGA----------------------------------------PDAFVRLD-ASGSPVPCDTRYAPER---GGQLRGALSIRACDGRMISAATAFELLAERAAP-YTPDRVAALTWLDVADIEAFYALLATRPR---LAYHSWTGVGQHTNATSIERAIASLYALTGACDRPGGNRWPVPPPTRPLNDYNILPPEQQAKALG-----------LAELPLGPPAKGWITARDFS-------RAVLEGEPYKV----------------RALVAFGTNFVVSQGH-SERN-KAALNALEFQVHIDMFMNPTAESADFVLPASTPWE	18.182,-31.216,-24.229,15.169,-30.628,-21.929,15.905,-28.653,-18.707,13.606,-28.069,-15.695,14.489,-24.914,-13.729,12.856,-24.222,-10.309,11.686,-20.707,-9.706,8.567,-18.523,-9.369,6.204,-16.673,-11.722,6.467,-12.844,-11.384,3.416,-11.870,-13.483,1.457,-11.156,-10.231,1.585,-10.767,-6.400,0.847,-14.493,-5.934,4.419,-15.305,-7.085,3.396,-18.930,-7.671,6.169,-21.522,-7.333,6.929,-22.654,-10.885,9.2…	MKQRLPGYCTLCRSRCGAVTVVEDGRLVGVEVLNNHPTGGALCAKGRAAPEIVASPRRLTVPLKRTRPRDAADPGWVEVSWDEALTEIADRLRTIRAESGAEAVAFGVTTPSGTPMVDSFEWVERFIRGFGSPNLIYAVEICGWHKDFAHALTFGRGIGFPDYDNADAIILWGHNPARTWLAQATRIADARRRGAKVVVVDPKPNGSGQQADLWLRIRPGADGALAMGAIRHLIATGSFDADFVDAWTNGSLLVDRATGRFLRADALWPDGAPDAFVRLDASGSPVPCDTRYAPERGGQLRGALSIRACDGRMISAATAFELLAERAAPYTPDRVAALTWLDVADIEAFYALLATRPRLAYHSWTGVGQHTNATSIERAIASLYALTGACDRPGGNRWP…	1755647	Bradyrhizobium macuxiense
job.pdb	AF-C9E264-F1-model_v4 SerA	17.100	413	229	17	1	377	205	540	1.000	1.092E-11	308	400	781	MPTANKADEVIILRPGTDAAFFLGVARELIEKGLYDRAAVIERTDLPLLVRLDTGERLDARDVIPGYELAALTNYVTLKPDAEIKGNPPPPPFTAGGQVVPTELRDAWGD---FVWWDRATGRPRPVSRDEVGARF------DGDPALLGEFEVELVDGSTVPVRPAFDLLKQYLDESFDLRTASEVCRVPPQAIQSIARQLAANKRETLLAAGMGPNHYFQNDLFGRVQFLVAALTDNIGHLGGNVGSYAGNY------RGSVF------------QAMGQWIAEDPFAIEPDLTKPATVKRYYKAESAHYWNYGERPLRAVAKDDEGDLTKGEVLT--------GKSHMP-TPTKLIWFGNSNSLLGNAKWSFDVVKNTLPRQDAVFCNEWHWTSSC…	NPSSVHSDLHIPVASGTDSHLAAALVNVLIAEKKYKVDYLKEQTDLPFLVHTKDGKFLR------------------------------------------ESDLKSGGNAEVFYVWDMKSGKAVPAP-GSMGSKDKTLKLGDIDPALEGTFKAE---G--IEVSTVFERLKAEI-APFTPEATHPTTGIHPSVVRQLAGWIGDCK-ALRILDGYNNQKHFDGFQCGRLKILILTL---IGHHGTTGSI-DTTYEGWKLEGVSAIGGVKGKSGRSVSMVLAQWVWG---------------EQYRRSKA-------YYDQEQLKAEIGFTVDDMESLRLESEAKGWMPNWQSIKDPVVYINAGINIFATS-NGYQHLRDNFLKRCELLVNVDFRMNSGC…	12.120,-26.537,-17.897,12.171,-24.224,-14.835,9.991,-22.366,-12.283,8.531,-18.839,-12.353,6.127,-16.445,-10.709,4.762,-13.165,-12.131,6.185,-9.717,-11.206,3.109,-7.850,-12.462,1.778,-6.370,-9.167,-1.020,-8.937,-8.660,0.359,-9.529,-5.087,-0.699,-13.237,-5.120,2.597,-15.206,-5.421,1.810,-18.260,-7.575,4.370,-20.978,-8.481,4.402,-21.959,-12.163,6.381,-24.584,-14.108,7.578,-23.378,-17.532,7.743,-25.7…	TGFITHSNGCVAGCAWKVFVKNGVPMREEQVSQYPQLPGIPDMNPRGCQKGAVYCSWSKQPDHLKWPLKRVGERGSRQWKRISWDEALTEIADKIIDTTLTRGPGNMAIAQRPFAVLSNKAYGRLAGLLGAMKPDVSSMTGDLYPGIQTVRMPARTVSTFDDWFTSDLILMWHKNPIVTRIPDAHFLMEARYNGARLVNISPDYNPSSVHSDLHIPVASGTDSHLAAALVNVLIAEKKYKVDYLKEQTDLPFLVHTKDGKFLRESDLKSGGNAEVFYVWDMKSGKAVPAPGSMGSKDKTLKLGDIDPALEGTFKAEGIEVSTVFERLKAEIAPFTPEATHPTTGIHPSVVRQLAGWIGDCKALRILDGYNNQKHFDGFQCGRLKILILTLIGHHGTTGS…	672354	Dechloromonas sp. CMS
job.pdb	AF-A0A8B2TMW0-F1-model_v4 Uncharacterized protein	18.000	416	197	14	3	378	264	575	1.000	9.706E-12	308	400	836	TANKADEVIILRPGTDAAFFLGVARELIEKGLYDRAAVIERTDLPLLVRLDTGERLDARDVIPGYELAALTNYVTLKPDAEIKGNPPPPPFTAGGQVVPTELR--------------------DAWGDFVWWDRATGRPRPVSRDEVGARFDGDPALLGEFEVELVDGSTVPVRPAFDLLKQYLDESFDLRTASEVCRVPPQAIQSIARQLAANKRETLLAA---GMGPNHYFQNDLFGRVQFLVAALTDNIGHL-----------------GGNVGSYAGNYRGSVFQAMGQWIAEDPFAIEPDLTKPATVKRYYKAESAHYWNYGERPLRAVAKDDEGDLTKGEVLTGKSHMPTPTKLIWFGNSNSLLGNAKWSFDVVKNTLPRQDAVFCNEWHWTS…	IASKADMWVRPRPGTDPALMMSLMQVIIEENLHDADFLLKNTVAPVLIRQDNGRYLRESDITGAPRPA----------------------------SDDESARGGSWQSDPVTCREPCAGLLNDDEDPCQVWDGDAN--GPVSLYEC-----ANPLMSGTFEV---NG--IACKTAFDMLVERV-APFVPEEATKICEVDPETIREFARLC-----AKRYVAHDYGYGPQAFCNGAQVGTGLATLMCLTGNVGTKIGDVLWGNINGEFFYPTETSSPKIP---LPCFFDTM----------------------------------------------DTGK--------WNGQD-WPVKVLLLPGSGSSVGGGVDLNRTKSGILDKMDLIVSVDITLNE…	-40.904,13.763,-7.762,-43.706,12.113,-5.835,-45.412,14.549,-3.434,-46.838,13.520,-0.101,-47.553,16.853,1.596,-49.285,15.664,4.766,-51.569,18.566,5.783,-51.932,18.308,9.551,-52.555,21.873,10.805,-51.453,21.069,14.375,-49.511,23.578,16.512,-45.885,22.885,15.553,-43.499,22.634,18.546,-42.130,25.960,17.167,-45.548,27.710,17.254,-46.224,26.250,20.730,-42.859,27.490,22.123,-43.322,30.938,20.494,-46.832…	MSGAISSHGGLTRRSFLKATGAAAGAVAVAGAATPTLQALAADSAATAEDEEKLAHTGCMYSSCHQCIGEVVVRDGYAVEQRTWAENPWAERPCAKGRTWIQRTYGEHRLRYPMRRVEGTPRGGGQWERISWEEAISQIADQVKKTTAEYGPHSVAGVLAGQGGQGLLHGTQNGNLLTRLFNVMEWTTIIPTPDDAVAFGHQKVWGDYMYHVPQGMPPTATATVANVVWGLNTGVTFPNRVTNLLTGKQKGTKLVVVDPNYTFIASKADMWVRPRPGTDPALMMSLMQVIIEENLHDADFLLKNTVAPVLIRQDNGRYLRESDITGAPRPASDDESARGGSWQSDPVTCREPCAGLLNDDEDPCQVWDGDANGPVSLYECANPLMSGTFEVNGIACKTA…	84112	Eggerthella lenta
job.pdb	AF-A0A7C7QY89-F1-model_v4 Sulfur reductase subunit SreA	20.000	264	127	8	3	236	209	418	1.000	1.540E-09	308	400	949	TANKADEVIILRPGTDAAFFLGVARELIEKGLYDRAAVIERTDLPLLVRLDT---GERLDARDVIPGYELAALTNYVTLKPDAEIKGNPPPPPFTAGGQVVPTELRDAWGDFVWWDRATGRPRP---VSRDEVGARFDGDPALLGEFEVELVDGSTVPVRPAFDLLKQYLDESFDLRTASEVCRVPPQAIQSIARQLAAN------------------------KRETLLAAGMGPNHYFQNDLFGRVQFLVAALTDNIGHLGG	YGAIADEWIPIKPGTDGAFILGLAHVLFKYNLIDWEFLKEFTNAPWLVIQAPGTPKDGLFYRN--------------------------------------------EEGKPMIFDKKSNSFKPADRIVPDN--LE----PAFIGEFET--PEG--YKVRPAFDIFAERIVKDYTPEKVEKITGIPAETIERIAKELGITALYNPIELPIEWTDVWGRKHKTMKGRPVSFHIMRGIASHSNGYQTARAVFVLMMLLGCIDRPGG	-43.465,-31.360,-6.692,-42.997,-27.585,-6.456,-42.306,-26.924,-2.776,-43.633,-23.424,-3.617,-43.287,-21.051,-0.670,-40.130,-18.888,-0.788,-38.111,-19.501,2.395,-37.291,-15.729,2.175,-39.405,-12.519,1.953,-36.932,-10.188,0.168,-33.637,-10.349,-1.754,-31.201,-7.387,-1.871,-27.829,-6.786,-3.562,-24.802,-5.232,-1.815,-20.999,-5.417,-1.584,-19.171,-7.424,1.078,-17.091,-5.496,3.642,-15.462,-8.493,5.311…	MEIGGSFYEKKYYSTCYMCACRCGIEVYVRNGKVTYIKGNDDHPLNKGVLCAKGSSGIMKEYSPARLRKPLLRVGPRGSGQFKEIEWEEALEIAAKWIREAAQKNPAKVAFFTGRDQMQAINGWFAGQIGTINWAAHGGFCSVNVAAAGLMSVGYSFWEFGDPDFEHTKYFMMIGVAEDHASNPFKLGIQELKRRGGKFVFVNPVRWSYGAIADEWIPIKPGTDGAFILGLAHVLFKYNLIDWEFLKEFTNAPWLVIQAPGTPKDGLFYRNEEGKPMIFDKKSNSFKPADRIVPDNLEPAFIGEFETPEGYKVRPAFDIFAERIVKDYTPEKVEKITGIPAETIERIAKELGITALYNPIELPIEWTDVWGRKHKTMKGRPVSFHIMRGIASHSNGYQT…	2053503	Aquificaceae bacterium
job.pdb	AF-C1DW86-F1-model_v4 Selenate reductase subunit alpha (Selenatereductase molybdenum subunit)	21.500	426	229	18	1	377	150	519	1.000	2.817E-12	307	400	839	MPTANKADEVIILRPGTDAAFFLGVARELIEKGLYDRAAVIERTDLPLLVRLDTGERLDARDVIPGYELAALTNYVTLKPDAEIKGNPPPPPFTAGGQVVPTELRDAWGD-------FVWWDRATGRPRPV-----------SRDEVGARFDGDPALLGEFEVELVDGSTVPVRPAFDLLKQYLDESFDLRTASEVCRVPPQAIQSIARQLAANKRETLLAAGMGPNHYFQNDLFGRVQFLVAALTDNIGHL--GGNVGS--------------YAGNYR-----GSVFQAMGQWIAEDPFAIEPDL---TKPATVKRYYKAESAHYWNYGERPLRAVAKDDEGDLTKGEVLTGKSH-MPTPTKLIWFGNSNSLLGNAKW------SFDVVKNTLPRQD…	NATAKGADLWVPVRAGYDGFLAMSIINEIIQQKLYKPNFIKVFTDLPFLVRLDNKKLLRLSDIDKNDPM-----------------------F--DKEIFHNMEEKAHGKEFEEHEVFLSYNLKNGKFTIMPGSEGNPVKTLRLKDLG--WDIDPALEGVYEVRLKDGSKVKVTPVFELLKAEAAK-FPAEKTFKLTNVHPKIVQQLARDI-ALPKVAFISMGFTIGKYFNGMLAQRA---IASITPLCGRLGPYGGFNTENEWSISGLAKISGFAGKYKERFASGFVSEFVLGNMMQDFDKLYEEETFKQVMGMSKEEYKKKVEEMLSKSE--------GDKG------IGHGKSYWKDVQTFLLF--------ADARFRRNKGSSYK--KAFLEKAK…	-28.412,6.755,9.472,-31.694,4.948,10.261,-30.698,1.351,9.455,-31.363,-1.142,12.277,-27.594,-1.640,12.802,-27.207,2.014,13.979,-25.494,2.350,17.376,-27.735,4.804,19.279,-26.319,4.888,22.851,-23.167,4.131,24.859,-23.292,0.482,25.748,-21.381,-1.821,28.129,-21.111,-5.577,27.492,-22.934,-7.724,30.105,-22.302,-11.231,28.660,-19.298,-12.887,26.936,-17.621,-11.162,23.977,-19.654,-12.007,20.850,-22.971,-1…	MYEKDRILYPMKRVGERGEGKWKRISWDEAITEVATRIYETMLTVGPQGNYIHVGAGMLTEARAASGKRLGTLLGAVRPYIASYVGDMFPGVSLVYGEGNIGFSYDFVYTANVQIWWGQDPNKTRIPDAHWVWEGKYNGGKVIVITPDYNATAKGADLWVPVRAGYDGFLAMSIINEIIQQKLYKPNFIKVFTDLPFLVRLDNKKLLRLSDIDKNDPMFDKEIFHNMEEKAHGKEFEEHEVFLSYNLKNGKFTIMPGSEGNPVKTLRLKDLGWDIDPALEGVYEVRLKDGSKVKVTPVFELLKAEAAKFPAEKTFKLTNVHPKIVQQLARDIALPKVAFISMGFTIGKYFNGMLAQRAIASITPLCGRLGPYGGFNTENEWSISGLAKISGFAGKYKER…	204536	Sulfurihydrogenibium azorense Az-Fu1
job.pdb	AF-A0A3D2BSD8-F1-model_v4 Molybdopterin oxidoreductase	19.200	399	213	15	1	378	205	515	1.000	2.642E-11	306	400	788	MPTANKADEVIILRPGTDAAFFLGVARELIEKGLYDRAAVIERTDLPLLVRLDTGERLDARDVIPGYELAALTNYVTLKPDAEIKGNPPPPPFTAGGQVVPTELRDAWGDFVWWDRATGRPRPVSRDEVGARFDGDPALLGEFEVELVDGSTVPVRPAFDLLKQYLDESFDLRTASEVCRVPPQAIQSIARQLAANKRETLLAAGMGPN-HYFQNDLFGRVQFLVAALTDNIGHLGGNVG--------------SYAG--NYR-GSVFQAMGQWIAEDPFAIEPDLTKPATVKRYYKAESAHYWNYGERPLRAVAKDDEGDLTKGEVLTGKSHMPTPTKLIWFGNSNSLLG---NAKWSFDVVKNTLPRQDAVFCNEWHWTSSCEYADLVFPADSWAEF	HTLAKKADCWLRVRPGADGALALAMLHVLFDEDLIDTDFARNWTNAPFLVRTDTGDLLSGQDISVDAG--KN-------------------------------------SWVVRDSKTNRAAIWDPETGFGDNETVPSLSGSFECPLPDGSTVRCETVLDLLRSRAAE-YAPEKSTDITWVAPEDVRRAAQMFATE-RPSGYESWTGTEMHSGTLQMNRAIQ-CFYGLTGQFDAQGSNAEFAPAPSNPITAAEFLPPGQTDKRLGLADHPLGP--SRDPGHIQ---------------HTPLY--------RAILDKDPYPV----------------RGLVLFGSNFLVGHVDPKGAAK-----ALKALEFYVHVDLFDNPTAHYADIILPASSTWES	41.612,-13.404,-10.033,40.634,-10.083,-8.443,37.822,-10.430,-5.881,36.141,-7.212,-4.652,33.360,-6.930,-2.041,30.852,-4.034,-2.040,28.645,-3.371,1.003,25.259,-1.973,-0.108,21.512,-2.739,0.114,19.071,-4.588,-2.156,16.346,-2.077,-3.161,14.241,-4.631,-5.095,11.542,-4.443,-2.349,10.518,-2.633,0.868,12.729,-4.848,3.105,15.915,-3.202,1.714,18.135,-6.031,2.909,21.775,-5.249,3.766,24.065,-7.244,1.462,27.6…	MSTEKIQTYCAMCTSRCGVVATIEDGRFTRVDADPDHPNGCICIKGSAAPEIVYSDDRLRHPLRRTRPKGDPNPGWEPISWNDALELIARRLLDIRAESGAESVAYGCATTAGSATDDVRPWLDRLFGAFGTPNFIGPGHVCTWSRLFGSKHTYGVSTPRPDTENANCILLWGINPQASDPVSAGRIAKARQRGTKLSVIDPREHTLAKKADCWLRVRPGADGALALAMLHVLFDEDLIDTDFARNWTNAPFLVRTDTGDLLSGQDISVDAGKNSWVVRDSKTNRAAIWDPETGFGDNETVPSLSGSFECPLPDGSTVRCETVLDLLRSRAAEYAPEKSTDITWVAPEDVRRAAQMFATERPSGYESWTGTEMHSGTLQMNRAIQCFYGLTGQFDAQGS…	1898112	Rhodospirillaceae bacterium
job.pdb	AF-A0A3G9HH49-F1-model_v4 Respiratory nitrate reductase alpha chain	20.100	283	166	12	1	267	276	514	1.000	4.739E-10	305	400	520	MPTANKADEVIILRPGTDAAFFLGVARELIEKGLYDRAAVIERTDLPLLVRLDTGERLDARDVIPGYELAALTNYVTLKPDAEIKGNPPPPPFTAGGQVVPTELRDAWGD-FVWWDRATGRPRPVS--RDEVGAR-----FDGDPALLGEFEVELVDGSTVPVRPAFDLLKQYLDESFDLRTASEVCRVPPQAIQSIARQLAANKRETLLAA-GMGPNHYFQNDLFGRVQFLVAALTDNIGHLGGNVGSYAGNYRGSVF-------QAMGQWIAEDPFAIEPD	NASAKSADLWIPVKPGSDNILAMSVINVILNEKLYKPGFMKIFTDLPFLVRLDNQKLLRRSDME---------------------------------HARNEEEEEKFHEEFYSMNAKTGKPALMPGTEGNEHHTLRLEEFGIDPELEGEWTVKTLDG-DVKVTTVFELLKKSAAR-FSPEKTKDITGVHPDVVRELAHDIAKP--KVVTITTGFSLNKYFNGVMTTLEHRIY---LRPDRAYGTV---RRPEYRKRVQSQRPGCAQRLQRQIC-APLRLRLR	15.397,-67.508,-56.033,12.205,-67.215,-53.922,11.025,-70.672,-52.827,9.338,-71.414,-49.488,10.105,-69.514,-46.325,8.152,-71.793,-43.952,6.001,-69.814,-41.437,8.237,-71.254,-38.668,11.382,-69.749,-40.262,9.616,-66.376,-40.671,8.574,-66.444,-36.966,12.138,-67.396,-35.929,13.595,-64.590,-38.088,10.991,-62.033,-36.856,11.582,-63.168,-33.228,15.371,-62.739,-33.607,14.861,-59.327,-35.310,12.380,-58.196…	MTKNMKRRDFLKFSGVTAALVASQGSLFAKTGVIKVENGKENYPNTTYTEEMYRNEFDFTRGKKEETGFAYHCVNCQGNCAWEVWSHNGVVTRENQSARYPSINAKIPDFNPRGCNKGVQHSQIMYEKDRILYPMKRVGERGEGKWKRISWDEAATEVAERIFDVMTDPERGPDKLMVHAGTGLLTEGRRGAPLRFSTQLGAVRIYPASYLGDMFSGAAIAYGEGNVGGTYDFMYSVDTSIFWGGNPSVSRIPDAHFVWEGKYNGAKVIIITPEFNASAKSADLWIPVKPGSDNILAMSVINVILNEKLYKPGFMKIFTDLPFLVRLDNQKLLRRSDMEHARNEEEEEKFHEEFYSMNAKTGKPALMPGTEGNEHHTLRLEEFGIDPELEGEWTVKTLD…	2231112	Hydrogenimonas sp.
job.pdb	AF-A0A7X8CCD4-F1-model_v4 Molybdopterin-dependent oxidoreductase	18.100	424	240	18	3	393	211	560	1.000	1.228E-11	305	400	833	TANKADEVIILRPGTDAAFFLGVARELIEKGLYDRAAVIERTDLPLLVRLDTGERLDARDVIPGYELAALTNYVTLKPDAEIKGNPPPPPFTAGGQVVPTELRDAWGDFVWWDRATGRPRPVSRDEVGARFDG-DPALLGEFEVELVDGSTVPVRPAFDLLKQYLDESFDLRTASEVCRVPPQAIQSIARQLAANKRETLLAAGMGPNHYFQ--NDLFGRVQFLVAALTD--NIGHLGGNVGSYAGNYRGS----VFQAMGQWIAEDPFAIEPDLTKPA-----------TVKRYYKAESAHYWNYGERPLRA-----------VAKDDEGDLTKGEVLTGKSHMPTPTKLIWFGNSNSLLG--NAKWSFDVVKNTLPRQDAVFCNEWHWTSSCEYADL…	MTNLATHWLQIRPGTDIALWMSWLRLIIQNEWFDKEFVYDWTNAPFLVRTDIRKILRAEELVDNVP------------------------------------RD---AFVVWNTKTQAPTIWDAEERKYLEEGVEKALTGSYSIKLKNGETVECKTAWTLLTERVEE-WTPEKASEVTGIPTSKIANACETYAQNQPSLFLVPGHCYDAFAPGSSSVF-RLQNIIKSIMGNMDRTEL------LTGCYDNTKLVSIYEMELKP--DEAFTEEEKKHQPGWDRFRALSWVGYDLKAKYEKK--HWGLASNAMYSNQGHHHVMWQDIIEEKPGRT----------------RAMIINGSNPMIKYGNSKRVYE----AMKKLDLIVALEFTMTPSAAMSDY…	46.212,2.835,-10.919,44.093,5.996,-10.996,43.012,7.644,-7.723,39.769,5.962,-6.578,37.179,8.666,-5.774,34.785,7.643,-2.955,31.339,9.290,-2.657,28.469,8.784,-0.179,25.036,7.979,-1.659,21.922,5.816,-1.129,20.981,2.409,-2.536,17.378,2.526,-3.803,17.294,-1.156,-4.837,14.436,-1.346,-2.304,12.075,1.623,-1.798,11.790,1.597,1.986,15.343,1.156,3.297,17.568,3.687,1.490,20.799,2.108,2.773,23.864,4.403,2.791,…	MGETEIKTTTCYGCAHTACFVKAHLEDGKLVKVTPDREKICVDVCTRGFLADDGKASIEYHYGEKRINYPLKRAGKRGENKWERISWNQALDEIAAKLRDLKEEYGPHTVCLATGTAHHSDNNWVPWRWMVGFRTMNKIGNEQICYGVQFITSEQTFGWPNSPFPSPEAPPRSMIVVGNTHETVPNIFNSFKFASQLGVKIISVDPRATAMTNLATHWLQIRPGTDIALWMSWLRLIIQNEWFDKEFVYDWTNAPFLVRTDIRKILRAEELVDNVPRDAFVVWNTKTQAPTIWDAEERKYLEEGVEKALTGSYSIKLKNGETVECKTAWTLLTERVEEWTPEKASEVTGIPTSKIANACETYAQNQPSLFLVPGHCYDAFAPGSSSVFRLQNIIKSIMG…	2026735	Deltaproteobacteria bacterium
[truncated: 768 more rows]
