# Supplementary material for: Metabolic capacity is maintained despite shifts in microbial diversity in estuary sediments
Source: ISME Commun. 2025 Oct 11;5(1):ycaf182. doi: 10.1093/ismeco/ycaf182 (PMC12687941; doi:10.1093/ismeco/ycaf182)
Supplement: Supplementary_Data_2_ycaf182 [file supplementary_data_2_ycaf182.zip › NarG_NxrA_foldseek/4_1_Jan_SF_Bin18_scaffold_700_c1_6270-9776_1_alis_afdb50.m8]

job.pdb	AF-A0A849ZJX1-F1-model_v4 Molybdopterin-dependent oxidoreductase	54.200	398	169	3	2	399	13	397	1.000	6.870E-36	1050	400	422	DLSRRELLKRAVVVGTGAGLAELFLPAQFLSSASAQSEPQAVAIANPLAQMPDRSWERIYRDQFAEEDSFVFTCAPNDTHNCLLRAHVKNGVIVRISPTYGYGKATDLAGNQASHRWDPRICQKGLILGRRIYGDRRVKAPMIRKGFKEWADAGFPRHDDGTPRADMEKRGYDEWLQIPWDEALAIAAKTLQNVAETYKGEDGAGKLLEQGYEPAMVEAMHGAGVQAIKMRGGMPLLGAGRVFGFYRFANMLALLDGKLRPEAPPEEIVGSRAFDNYAWHTDLPPGHPMVSGSQTVDFDLFAAEHSKLLVLIGMNWICTKMPDAHWIGDARLKGTRVVVISADYMPTANKADEIVILRPGTDTAFLLGVARELITKKLYDRDAVIQRTDLPLLVRLDT	EVDRRRFLQLAAAAGLGAFAAS----AQRAWGLDA--------IENPLAQYPSRDWERAYRDLWRFDSHFHFLCAPNDTHNCLLKAHVRSGVMVRLGPSMRYGEATDLEGHRASHRWDPRVCQKGLVLTRRFYGDRRIRHCRVREGFARWVEAGFPRDETGRPPAELFQRARDEWRRVTHEEAAGFVARTLVNIAQTYSGEEGAALLRAQGYDEEMIEVMRGAGVQAMKFRGGMPLLGITRVFSLYRMANSMALLDAHVRG-VSPEEAVGARGFDNYSWHTDLPPGHPMVTGQQTVEWDLSSIEHARMAVVWGMNWICTKMPDSHWLTEARLKGTRIVVIAAEYSATSTKGDDVIVVRPGMTPALALGLSHVVLREGLWDRDYVSRWTDLPTLVRMDT	41.766,-120.002,7.784,43.122,-116.968,7.839,44.408,-114.235,6.809,45.138,-111.111,7.115,44.999,-107.251,6.755,45.668,-104.219,4.942,44.692,-100.620,5.864,43.243,-98.076,3.397,41.672,-94.725,4.412,38.268,-94.595,2.666,38.181,-91.250,0.877,34.506,-90.252,0.711,34.160,-90.140,-3.081,31.596,-87.331,-3.439,30.046,-88.126,-6.821,29.088,-85.174,-9.069,25.363,-85.528,-8.106,26.185,-85.703,-4.346,28.410,-…	MSDERDSGARRLEVDRRRFLQLAAAAGLGAFAASAQRAWGLDAIENPLAQYPSRDWERAYRDLWRFDSHFHFLCAPNDTHNCLLKAHVRSGVMVRLGPSMRYGEATDLEGHRASHRWDPRVCQKGLVLTRRFYGDRRIRHCRVREGFARWVEAGFPRDETGRPPAELFQRARDEWRRVTHEEAAGFVARTLVNIAQTYSGEEGAALLRAQGYDEEMIEVMRGAGVQAMKFRGGMPLLGITRVFSLYRMANSMALLDAHVRGVSPEEAVGARGFDNYSWHTDLPPGHPMVTGQQTVEWDLSSIEHARMAVVWGMNWICTKMPDSHWLTEARLKGTRIVVIAAEYSATSTKGDDVIVVRPGMTPALALGLSHVVLREGLWDRDYVSRWTDLPTLVRMDTLK…	2715255	Candidatus Sumerlaeia bacterium
job.pdb	AF-A0A3A0A5C8-F1-model_v4 Molybdopterin oxidoreductase	55.300	399	168	4	2	399	3	392	1.000	1.368E-34	1016	400	526	DLSRRELLKRAVVVGTGAGLAELFLPAQFLSSASAQSEPQAVAIANPLAQMPDRSWERIYRDQFAEEDSFVFTCAPNDTHNCLLRAHVKNGVIVRISPTYGYGKATDLAGNQASHRWDPRICQKGLILGRRIYGDRRVKAPMIRKGFKEWADAGFPRHDD-GTPRADMEKRGYDEWLQIPWDEALAIAAKTLQNVAETYKGEDGAGKLLEQGYEPAMVEAMHGAGVQAIKMRGGMPLLGAGRVFGFYRFANMLALLDGKLRPEAPPEEIVGSRAFDNYAWHTDLPPGHPMVSGSQTVDFDLFAAEHSKLLVLIGMNWICTKMPDAHWIGDARLKGTRVVVISADYMPTANKADEIVILRPGTDTAFLLGVARELITKKLYDRDAVIQRTDLPLLVRLDT	RLTRRRFLKLSAAALGSGAAAVL---TRDLAFLQ-----QIPEITNPLDYYPNRDWEHAYRDLNTFDSQFAFLCAPNDTHNCLLKASVRRGVVARIDASYGYGEAEDLYGNRASHRWDPRACQKGIGLARRFYGDRRVKGAFIRKGYLDWVEAGFPRDPQTGLADAAYFQRGKDEWVKVSYDEAFSIAAQAMVDIARTYSGPEGAERLRQQGYDPAIIEAMHEAGVQTLKFRGGMPFLGATRTFGLYRFANMLALLDAEIRG-VEPDDALGARGWDNYSWHTDLPPGHPMVTGQQTVDFDLFTAENAKLITLWGMNWISTKMPDGHWLAEARVHGAKVVVIATEYQSTANKADAVLVIRPGTDTALALGLARVIIDEGLLDTDYVRSFTDLPLLVRMDT	50.953,-36.299,-17.833,53.263,-35.243,-20.715,51.091,-34.059,-23.527,50.976,-36.995,-25.987,51.113,-35.141,-29.323,49.179,-36.650,-32.286,52.572,-37.161,-33.981,53.951,-39.005,-30.908,50.759,-41.134,-30.654,50.958,-42.167,-34.346,54.680,-42.955,-33.948,53.916,-45.108,-30.861,50.998,-46.862,-32.663,53.214,-47.521,-35.721,56.009,-48.800,-33.439,53.504,-51.159,-31.714,52.856,-52.877,-35.102,56.548,-…	MPRLTRRRFLKLSAAALGSGAAAVLTRDLAFLQQIPEITNPLDYYPNRDWEHAYRDLNTFDSQFAFLCAPNDTHNCLLKASVRRGVVARIDASYGYGEAEDLYGNRASHRWDPRACQKGIGLARRFYGDRRVKGAFIRKGYLDWVEAGFPRDPQTGLADAAYFQRGKDEWVKVSYDEAFSIAAQAMVDIARTYSGPEGAERLRQQGYDPAIIEAMHEAGVQTLKFRGGMPFLGATRTFGLYRFANMLALLDAEIRGVEPDDALGARGWDNYSWHTDLPPGHPMVTGQQTVDFDLFTAENAKLITLWGMNWISTKMPDGHWLAEARVHGAKVVVIATEYQSTANKADAVLVIRPGTDTALALGLARVIIDEGLLDTDYVRSFTDLPLLVRMDTLQLLHAA…	2026724	Chloroflexi bacterium
job.pdb	AF-A0A496VM82-F1-model_v4 Molybdopterin oxidoreductase	55.300	401	170	4	1	400	11	403	1.000	3.320E-34	1006	400	550	SDLSRRELLKRAVVVGTGAGLAELFLPAQFLSSASAQSEPQAVAIANPLAQMPDRSWERIYRDQFAEEDSFVFTCAPNDTHNCLLRAHVKNGVIVRISPTYGYGKATDLAGNQASHRWDPRICQKGLILGRRIYGDRRVKAPMIRKGFKEWADAGFPRHDD-GTPRADMEKRGYDEWLQIPWDEALAIAAKTLQNVAETYKGEDGAGKLLEQGYEPAMVEAMHGAGVQAIKMRGGMPLLGAGRVFGFYRFANMLALLDGKLRPEAPPEEIVGSRAFDNYAWHTDLPPGHPMVSGSQTVDFDLFAAEHSKLLVLIGMNWICTKMPDAHWIGDARLKGTRVVVISADYMPTANKADEIVILRPGTDTAFLLGVARELITKKLYDRDAVIQRTDLPLLVRLD…	TNVSRRRFLFQMAATGAGTALIS-----QSAIGATNLLMPES--IDNPLANYPNRDWEKTYRDLYHYDSSFVFLCAPNDTHNCLLRGYVKNGVVTRIAPSYGYQKATDLNGNGASQRWDPRCCNKGLGLARRFYGDRRCKRPMIRKGFKDWVEAGFPRDPNTAAVDIKYLQRGKDPFVAATWDEAFELSAKALKNIAETYSNKKGQERLLAQGYDPLMVEKTQGAGTQVLKFRGGMPPLGMTRIFVQYREANGMALLDDKIRGTGP-EKSLGGRGFDNYSWHTDLPPGHPMVTGQQTVDFDLCNVEHANMLIVWGMNWATTKMPDVHWLSEARMKGTKIVAIAAEYSATCNKADEVIIVRPGTTPALALGIAQVLISEKLFDDAYVKANTDLPLLVRMD…	-61.176,-32.132,-100.247,-62.815,-35.126,-99.933,-62.991,-38.566,-100.023,-62.980,-41.680,-101.349,-62.949,-44.987,-101.979,-63.555,-48.193,-100.016,-63.395,-51.924,-100.120,-62.357,-55.406,-100.525,-59.950,-58.157,-100.687,-59.745,-61.289,-98.531,-57.575,-62.642,-95.687,-54.307,-64.499,-96.204,-52.158,-64.162,-93.039,-48.765,-64.325,-94.753,-45.662,-65.778,-93.025,-44.511,-62.130,-92.769,-47.562…	MSEKVDKNQATNVSRRRFLFQMAATGAGTALISQSAIGATNLLMPESIDNPLANYPNRDWEKTYRDLYHYDSSFVFLCAPNDTHNCLLRGYVKNGVVTRIAPSYGYQKATDLNGNGASQRWDPRCCNKGLGLARRFYGDRRCKRPMIRKGFKDWVEAGFPRDPNTAAVDIKYLQRGKDPFVAATWDEAFELSAKALKNIAETYSNKKGQERLLAQGYDPLMVEKTQGAGTQVLKFRGGMPPLGMTRIFVQYREANGMALLDDKIRGTGPEKSLGGRGFDNYSWHTDLPPGHPMVTGQQTVDFDLCNVEHANMLIVWGMNWATTKMPDVHWLSEARMKGTKIVAIAAEYSATCNKADEVIIVRPGTTPALALGIAQVLISEKLFDDAYVKANTDLPLLVR…	1913989	Gammaproteobacteria bacterium
job.pdb	AF-E6N6W4-F1-model_v4 Molybdopterin oxidoreductase molybdopterin binding subunit, N-terminal	51.300	399	185	6	3	398	6	398	1.000	9.512E-34	989	400	446	LSRRELLKRAVVVGTGAGLAEL-FLPAQFLSSASAQSEPQAVAIANPLAQMPDRSWERIYRDQFAEEDSFVFTCAPNDTHNCLLRAHVKNGVIVRISPTYGYGKATDLAGNQASHRWDPRICQKGLILGRRIYGDRRVKAPMIRKGFKEWADAGFPRH-DDGTPRADM-EKRGYDEWLQIPWDEALAIAAKTLQNVAETYKGEDGAGKLLEQGYEPAMVEAMHGAGVQAIKMRGGMPLLGAGRVFGFYRFANMLALLDGKLRPEAPPEEIVGSRAFDNYAWHTDLPPGHPMVSGSQTVDFDLFAAEHSKLLVLIGMNWICTKMPDAHWIGDARLKGTRVVVISADYMPTANKADEIVILRPGTDTAFLLGVARELITKKLYDRDAVIQRTDLPLLVRLD	LSRRDFL--ALVPSSALSAAVLAMLPDDILAFEYIEPIDPNI---NPLTTYPYRDWERVYRDIYTPDSTFHYLCAPNDTHGCLLRASVKNGVVIYADPSFGYGKATDIYGNRASSRWDPRACISGLSYVRRFYSDRRIKGAYVRAGFKKWVDAGYPRDPATGQPPREYFSGRGKEEFVKVPFEEAFKIVAQTLLNIVATYSGQEGQARLLAQGYDPAMVESTEGAGTKTIKFRGGMPYNAGIRIGGFYRFANMMALLDAYVRG-VGPDEAKGSRGWDNYAWHTDLPPGHPMVTGNKTLDFDLYTAENAKVIILWGKNWIATKMPDGHWLTEAKLKGAKIVTIAPEYQSSSSKADYVIVIRAGTDQAFALGLAHVLIRDRLYDEKFVKSFTDLPLLVRMD	34.171,-44.420,46.004,33.695,-42.622,42.675,32.140,-45.339,40.472,32.920,-45.089,36.738,29.782,-43.663,35.092,29.919,-45.406,31.689,27.125,-44.427,29.292,25.542,-47.280,27.277,27.279,-45.698,24.240,30.710,-45.737,25.952,30.066,-49.374,26.964,29.127,-50.239,23.342,32.232,-48.360,22.097,34.358,-50.381,24.582,32.962,-53.683,23.179,35.634,-54.633,20.582,34.462,-55.725,17.145,34.613,-59.514,17.172,38.…	MGGLRLSRRDFLALVPSSALSAAVLAMLPDDILAFEYIEPIDPNINPLTTYPYRDWERVYRDIYTPDSTFHYLCAPNDTHGCLLRASVKNGVVIYADPSFGYGKATDIYGNRASSRWDPRACISGLSYVRRFYSDRRIKGAYVRAGFKKWVDAGYPRDPATGQPPREYFSGRGKEEFVKVPFEEAFKIVAQTLLNIVATYSGQEGQARLLAQGYDPAMVESTEGAGTKTIKFRGGMPYNAGIRIGGFYRFANMMALLDAYVRGVGPDEAKGSRGWDNYAWHTDLPPGHPMVTGNKTLDFDLYTAENAKVIILWGKNWIATKMPDGHWLTEAKLKGAKIVTIAPEYQSSSSKADYVIVIRAGTDQAFALGLAHVLIRDRLYDEKFVKSFTDLPLLVRMDN…	311458	Candidatus Caldarchaeum subterraneum
job.pdb	AF-A0A0F9FAB1-F1-model_v4 4Fe-4S Mo/W bis-MGD-type domain-containing protein	54.300	368	157	3	1	368	1	357	1.000	1.793E-32	958	400	358	SDLSRRELLKRAVVVGTGAGLAELFLPAQFLSSASAQSEPQAVAIANPLAQMPDRSWERIYRDQFAEEDSFVFTCAPNDTHNCLLRAHVKNGVIVRISPTYGYGKATDLAGNQASHRWDPRICQKGLILGRRIYGDRRVKAPMIRKGFKEWADAGFPRHDDGTPRADMEKRGYDEWLQIPWDEALAIAAKTLQNVAETYKGEDGAGKLLEQGYEPAMVEAMHGAGVQAIKMRGGMPLLGAGRVFGFYRFANMLALLDGKLRPEAPPEEIVGSRAFDNYAWHTDLPPGHPMVSGSQTVDFDLFAAEHSKLLVLIGMNWICTKMPDAHWIGDARLKGTRVVVISADYMPTANKADEIVILRPGTDTAFLL	MEVTRRQFLKISVASLGGM------MISQPLLS----ELKFMTRIDNPLDFYPERNWEKIYRSQFKHDYTFHFLCAPNDTHNCLLKAYVKNDVITRIGPSYGYGKATDVYGNQASSRWEPRLCNKGLVLNRRVYGPRRVKYPMMREGFKKWVEAGFPRGSNGRPPQKYFQRGKENFVRVSWDEAFMYAAKGLVNIANTYAGGKGQRFLSAQGYDPSMVEMTKGAGTQVLKFRGGMPLLGATRVFGMYRLANSMALLDTHVRG-VGEKDALGGRGWDNYSFHTDLPPGHPMVTGQQTVDFDLVDAENAGLIIPWGMNWISTKMPDSHWLTEARSKGAKVISITVEYSSVASKSDEAVILRPGTDTAYAL	-98.049,5.883,19.313,-98.255,2.458,21.002,-95.334,0.248,19.889,-96.820,-3.243,19.578,-94.837,-6.176,21.074,-94.312,-7.370,17.465,-92.864,-3.988,16.363,-90.591,-3.934,19.454,-89.287,-7.453,18.654,-88.768,-6.546,14.963,-86.880,-3.346,15.910,-84.756,-5.141,18.581,-83.848,-7.957,16.132,-83.024,-5.363,13.427,-80.871,-3.441,15.976,-79.057,-6.645,17.072,-78.633,-7.634,13.394,-77.269,-4.127,12.626,-74.75…	MEVTRRQFLKISVASLGGMMISQPLLSELKFMTRIDNPLDFYPERNWEKIYRSQFKHDYTFHFLCAPNDTHNCLLKAYVKNDVITRIGPSYGYGKATDVYGNQASSRWEPRLCNKGLVLNRRVYGPRRVKYPMMREGFKKWVEAGFPRGSNGRPPQKYFQRGKENFVRVSWDEAFMYAAKGLVNIANTYAGGKGQRFLSAQGYDPSMVEMTKGAGTQVLKFRGGMPLLGATRVFGMYRLANSMALLDTHVRGVGEKDALGGRGWDNYSFHTDLPPGHPMVTGQQTVDFDLVDAENAGLIIPWGMNWISTKMPDSHWLTEARSKGAKVISITVEYSSVASKSDEAVILRPGTDTAYALG	412755	marine sediment metagenome
job.pdb	AF-A0A2W5F8C1-F1-model_v4 Molybdopterin oxidoreductase	54.600	364	152	4	1	361	6	359	1.000	1.216E-32	956	400	359	SDLSRRELLKRAVVVGTG--AGLAELFLPAQFLSSASAQSEPQAVAIANPLAQMPDRSWERIYRDQFAEEDSFVFTCAPNDTHNCLLRAHVKNGVIVRISPTYGYGKATDLAGNQASHRWDPRICQKGLILGRRIYGDRRVKAPMIRKGFKEWADAGFPRHD-DGTPRADMEKRGYDEWLQIPWDEALAIAAKTLQNVAETYKGEDGAGKLLEQGYEPAMVEAMHGAGVQAIKMRGGMPLLGAGRVFGFYRFANMLALLDGKLRPEAPPEEIVGSRAFDNYAWHTDLPPGHPMVSGSQTVDFDLFAAEHSKLLVLIGMNWICTKMPDAHWIGDARLKGTRVVVISADYMPTANKADEIVILRPG	VDFSRRRFLKMAGAAGFGALASPADLFAQYRHL---------GPVTVANPLQFYPNRDWERMYRDIYRHDRTFVFMCCPNDTHNCLLNAYVKNNVVVRIEPTYGYGKAQDLYGNRASHRWDPRCCQKGLVLARRFYGDRRVKGAFIRKGFKEWADRGFPRDPVTGAPPRELMRRGWDSWVKVSHEEAYRYHARALYDIAKTYSGEQGRKYLLAQGYDPDMVEALEGAGTRTFKFRGGMAFQGACRIVGAFRMGNTMALLDHHLRG-VPPELAKGAGAWDSYSFHTDLPPGHPMVCGEQTNDFELFDTENAKLIVVWGMNWITTKMPDSHWLTEARLKGAKTVAVTVEYSATATKCDEVIVIRPG	-49.215,-29.047,-40.668,-47.874,-32.062,-38.685,-44.067,-32.098,-38.112,-42.685,-35.570,-39.036,-41.123,-37.198,-36.062,-38.184,-39.054,-37.679,-37.997,-42.401,-35.820,-34.308,-42.757,-34.823,-33.892,-46.536,-34.496,-30.755,-48.070,-32.891,-30.068,-49.788,-36.253,-29.998,-46.400,-38.054,-27.705,-44.960,-35.332,-25.284,-47.934,-35.662,-25.298,-47.594,-39.473,-24.568,-43.839,-39.152,-21.844,-44.398…	MKTPTVDFSRRRFLKMAGAAGFGALASPADLFAQYRHLGPVTVANPLQFYPNRDWERMYRDIYRHDRTFVFMCCPNDTHNCLLNAYVKNNVVVRIEPTYGYGKAQDLYGNRASHRWDPRCCQKGLVLARRFYGDRRVKGAFIRKGFKEWADRGFPRDPVTGAPPRELMRRGWDSWVKVSHEEAYRYHARALYDIAKTYSGEQGRKYLLAQGYDPDMVEALEGAGTRTFKFRGGMAFQGACRIVGAFRMGNTMALLDHHLRGVPPELAKGAGAWDSYSFHTDLPPGHPMVCGEQTNDFELFDTENAKLIVVWGMNWITTKMPDSHWLTEARLKGAKTVAVTVEYSATATKCDEVIVIRPG	146939	Azospira oryzae
job.pdb	AF-A0A7C4G893-F1-model_v4 Molybdopterin oxidoreductase	58.300	365	132	7	45	399	2	356	1.000	1.308E-29	891	400	840	IANPLAQMPDRSWERIYRDQFAEEDSFVFTCAPNDTHNCLLRAHVKNGVIVRISPTYGYGKATDLAGNQASHRWDPRICQKGLILGRRIYGDRRVKAPMIRKGFKEWADAGFPRHD-DGTPRADMEKRGYDEWLQIPWDEALAIAAKTLQNVAETYKGEDGAGKLLEQGYEPAMVEAM--HGAG---VQAIKMRGGMPLLGAGRVFGFYRFANMLALLDGKLRPEAPPEEIVGSRAF----DNYAWHTDLPPGHPMVSGSQTVDFDLFAAEHSKLLVLIGMNWICTKMPDAHWIGDARLKGTRVVVISADYMPTANKADEIVILRPGTDTAFLLGVARELITKKLYDRDAVIQRTDLPLLVRLDT	VANPLAEYPNRDWERLYRDIFRHDRTFTFLCAPNDTHNCLLRAFVKNNVLVRIEPTYGYGKATDLSGRRASPRWDPRCCQKGLVLGRRLYGDRRVKGAFVRRGFKEWVERGFPRDPVTGRAPAELMRRGWDSFVRVPYEEAYALHARALENIARTYSGPQGARYLLAQGYDPAMVEAAGGSGVRTIKV-----RGGMAKLGVTRIVGTYRFGNMLALLDAHVRG-VGPDQALG----AGFWDSYSWHTDLPPGHPMVHGDQTSDWELFAAEHAGLVLVWGMNWITTKMPDSHWLTEARLKGTRVVVITVEYSATANKGDEVIVIRPGTDPAFALGLAQVIIRERLYDAAFVKRYTDLPRLVRLDT	-47.986,-29.945,-52.542,-45.115,-27.915,-51.020,-42.931,-30.537,-49.274,-42.801,-30.086,-45.473,-39.837,-27.662,-45.001,-39.339,-29.236,-41.611,-39.051,-32.806,-43.020,-35.391,-32.227,-44.074,-32.724,-30.413,-42.017,-31.500,-27.516,-44.240,-28.020,-27.384,-45.696,-25.768,-26.392,-42.733,-22.539,-25.652,-44.707,-23.163,-21.909,-44.153,-22.636,-22.603,-40.396,-18.997,-23.538,-41.239,-18.374,-19.754…	RVANPLAEYPNRDWERLYRDIFRHDRTFTFLCAPNDTHNCLLRAFVKNNVLVRIEPTYGYGKATDLSGRRASPRWDPRCCQKGLVLGRRLYGDRRVKGAFVRRGFKEWVERGFPRDPVTGRAPAELMRRGWDSFVRVPYEEAYALHARALENIARTYSGPQGARYLLAQGYDPAMVEAAGGSGVRTIKVRGGMAKLGVTRIVGTYRFGNMLALLDAHVRGVGPDQALGAGFWDSYSWHTDLPPGHPMVHGDQTSDWELFAAEHAGLVLVWGMNWITTKMPDSHWLTEARLKGTRVVVITVEYSATANKGDEVIVIRPGTDPAFALGLAQVIIRERLYDAAFVKRYTDLPRLVRLDTLEPLLARDVFPGHREAPLGNWTRVLARGESAPPAPAQDGMLIP…	2026778	Phycisphaerae bacterium
job.pdb	AF-A0A7V1RIP4-F1-model_v4 Nitrate oxidoreductase subunit alpha	42.100	406	211	8	1	398	2	391	1.000	3.461E-30	883	400	391	SDLSRRELLKRAVVVGTG-AGLAELFLPAQFLSSASAQSEPQAVAIANPLAQMPDRSWERIYRDQFAEEDSFVFTCAPNDTHNCLLRAHVKNGVIVRISPTYGYGKATDLAGNQASHRWDPRICQKGLILGRRIYGDRRVKAPMIRKGFKEWADAGFPR-HDDGTPRADM--EKRGYDEWLQIPWDEALAIAAKTLQNVAETYKGEDGAGKLLEQGYEPAMVEAMHGAGVQAIKMRGGMPLLGAGRVFGFYRFANMLALLDGKLRPEAPPEEIVG----SRAFDNYAWHTDLPPGHPMVSGSQTVDFDLFAAEHSKLLVLIGMNWICTKMPDAHWIGDARLKGTRVVVISADYMPTANKADEIVILRPGTDTAFLLGVARELITKKLYDRDAVIQRTDL…	APITRRGFLKVAGGSAVGVAALGQAGLALRRL---------APVSIPNPLERYPDRDWEQVYRDQYRYDSSFPYVCSPNDTHACRMRAFVRNGVVMRIEQNYDAGRIKDALGNSTTAHWNPRGCPKGMTMQRRIYGPYRLRYPMLRKGWKAWADDGYPFLTPEL--RERYGFTSRGTDTFVRASWEEAYRYVAGALVATAEHYSGEEGKRRLLEEGYAPEMVDATGGAGTRTMKFRGGMGLLGVLGKYGMYRFSNLMALLDHHVRG-VPPEEALGGRNWS----NYTWHGDQAPGFPFVHGLQASDVDFNELRNARLHIQVGKNLVENKMPESHFFHEVMERGGKIVTVAPEYSPPATKSDYWIPVRPQTDAALFLGIARILIDEGWYDEDFVKRFTDL…	-61.506,-7.161,-30.172,-60.406,-5.699,-33.532,-57.843,-2.839,-33.186,-59.427,0.541,-33.485,-57.889,2.293,-36.500,-56.454,5.833,-36.048,-59.425,7.074,-38.150,-61.915,5.317,-35.825,-60.262,7.048,-32.827,-60.615,10.537,-34.405,-64.315,9.991,-35.249,-65.029,8.952,-31.636,-62.950,11.855,-30.197,-64.685,14.386,-32.510,-68.132,13.157,-31.363,-67.092,13.396,-27.670,-66.067,17.093,-27.947,-69.665,18.254,-…	MAPITRRGFLKVAGGSAVGVAALGQAGLALRRLAPVSIPNPLERYPDRDWEQVYRDQYRYDSSFPYVCSPNDTHACRMRAFVRNGVVMRIEQNYDAGRIKDALGNSTTAHWNPRGCPKGMTMQRRIYGPYRLRYPMLRKGWKAWADDGYPFLTPELRERYGFTSRGTDTFVRASWEEAYRYVAGALVATAEHYSGEEGKRRLLEEGYAPEMVDATGGAGTRTMKFRGGMGLLGVLGKYGMYRFSNLMALLDHHVRGVPPEEALGGRNWSNYTWHGDQAPGFPFVHGLQASDVDFNELRNARLHIQVGKNLVENKMPESHFFHEVMERGGKIVTVAPEYSPPATKSDYWIPVRPQTDAALFLGIARILIDEGWYDEDFVKRFTDLPLLVRTD	1883427	Actinomycetia bacterium
job.pdb	AF-A0A359LQ84-F1-model_v4 Molybdopterin oxidoreductase	54.100	406	155	8	3	399	5	388	1.000	1.208E-30	876	400	710	LSRRELLKRAVVVGTGAGLAELFLPAQFLSSASAQSEPQAVAIANPLAQMPDRSWERIYRDQFAEEDSFVFTCAPNDTHNCLLRAHVKNGVIVRISPTYGYGKATDLAGNQASHRWDPRICQKGLILGRRIYGDRRVKAPMIRKGFKEWADAGFPRHDDGTPRADMEKRGYDEWLQIPWDEALAIAAKTLQNVAETYKGEDGAGKLLEQGYEPAMVEAM--HGAG---VQAIKMRGGMPLLGAGRVFGFYRFANMLALLDGKLRPEAPPEEI----VGSRAFDNYAWHTDLPPGHPMVSGSQTVDFDLFAAEHSKLLVLIGMNWICTKMPDAHWIGDARLKGTRVVVISADYMPTANKADEIVILRPGTDTAFLLGVARELITKKLYDRDAVIQRTDLP…	LERRDFLGMLSAAGFGGLVAS---TKDAWG---------LEAIRNPLATYPDRGWEGVYRDLWKYDSVFTFTCAPNDTHNCILNAYVRNGVVVRIGPSMKYGEATDLLGNKVTHRWDPRVCQKGLALTRRFYGDRRVMGCVIRKGFKEWHDAGFPRGSDGLPPAKYYNRGRDEWLRITHDEGAKIAAAVLKNIAETYSGEEGKRRLREQHYDEVCVEATEGAGVRTMKF-----RGGMPLLGITRVFGMYRLANSMALLDARVRG-VGPDKALGAKG----FDNYSWHTDLPPGHPMVSGQQTVEFDLHAVEHCKTLVVWGMNWITTKMPDAHWLTEARLKGVKVVVIACEYSATSSKGDDAIIVRPGTTPALALGLANVILREKLYDAQYVNQWTDLP…	45.658,-97.955,-21.602,45.083,-94.184,-21.182,41.591,-93.501,-22.608,42.322,-91.010,-25.419,39.868,-88.098,-25.003,38.342,-87.874,-28.500,38.437,-84.378,-30.071,34.602,-84.378,-29.921,34.571,-84.942,-26.120,37.107,-82.116,-25.627,35.011,-79.767,-27.821,31.870,-80.942,-25.957,33.522,-80.058,-22.608,34.745,-76.667,-23.967,31.245,-75.861,-25.299,29.630,-76.938,-21.991,32.211,-74.890,-20.007,31.763,-…	MKQRLERRDFLGMLSAAGFGGLVASTKDAWGLEAIRNPLATYPDRGWEGVYRDLWKYDSVFTFTCAPNDTHNCILNAYVRNGVVVRIGPSMKYGEATDLLGNKVTHRWDPRVCQKGLALTRRFYGDRRVMGCVIRKGFKEWHDAGFPRGSDGLPPAKYYNRGRDEWLRITHDEGAKIAAAVLKNIAETYSGEEGKRRLREQHYDEVCVEATEGAGVRTMKFRGGMPLLGITRVFGMYRLANSMALLDARVRGVGPDKALGAKGFDNYSWHTDLPPGHPMVSGQQTVEFDLHAVEHCKTLVVWGMNWITTKMPDAHWLTEARLKGVKVVVIACEYSATSSKGDDAIIVRPGTTPALALGLANVILREKLYDAQYVNQWTDLPVLVRMDTLKYLRAQDVFG…	2026791	Bryobacterales bacterium
job.pdb	AF-A0A2D6CYQ5-F1-model_v4 Nitrate oxidoreductase subunit alpha	39.400	406	224	6	1	399	1	391	1.000	1.632E-29	862	400	426	SDLSRRELLKRAVVVGTGAGLAELFLPAQFLSSASAQSEPQAVAIANPLAQMPDRSWERIYRDQFAEEDSFVFTCAPNDTHNCLLRAHVKNGVIVRISPTYGYGKATDLAGNQASHRWDPRICQKGLILGRRIYGDRRVKAPMIRKGFKEWADAGFPRHDDGTPRADM--EKRGYDEWLQIPWDEALAIAAKTLQNVAETYKGEDGAGKLLEQGYEPAMVEAMHGAGVQAIKMRGGMPLLGAGRVFGFYRFANMLALLDGKLRPEAPPEEIV-----GSRAFDNYAWHTDLPPGHPMVSGSQTVDFDLFAAEHSKLLVLIGMNWICTKMPDAHWIGDARLKGTRVVVISADYMPTANKADEIVILRPGTDTAFLLGVARELITKKLYDRDAVIQRTDLP…	MSIKRREFLQAAGVLTGS----LMLTPVKGRA----QQLKSVIDVPNPLEHYPNRGWEAVYRDQYAYDRKFKWVCSPNCTHACRMWAFERNGIVTRIESAYDMQRYSDLYGNTATPNWNPRGCNKGYSFARRVYGPYRLRYPIMRKGWKRWADDGFPYLTEQL-RSEYLFDARASDSFVRVKWDDAFQYIARGYEAIATTYSGDEGAKRLIEQGYEPEMVDEMGGAGTRTLKFRGGMGLLGVFGKYGMYRLANSTALLDSKIRQVGSDEARAGRTWS------NYTWHGDQAPGHPWVHGLQASDCDFNDLRFSKLIIMSGKNLVENKMADSHFFIECMERGAKIVVISPEYGAPSTKADYWLPIRPNSDTALFLGITKWMIDNGKYDADFVKQFTDFP…	-15.355,-21.752,-60.068,-13.973,-18.319,-61.147,-16.196,-16.657,-63.804,-14.084,-14.456,-66.116,-15.149,-10.754,-66.169,-16.011,-11.026,-69.903,-18.357,-13.999,-69.319,-19.968,-12.064,-66.426,-20.497,-8.980,-68.662,-21.974,-11.074,-71.507,-24.277,-12.898,-69.045,-25.268,-9.548,-67.423,-25.950,-7.986,-70.873,-28.224,-10.908,-71.844,-29.940,-10.834,-68.405,-30.516,-7.039,-68.622,-31.990,-7.325,-72.…	MSIKRREFLQAAGVLTGSLMLTPVKGRAQQLKSVIDVPNPLEHYPNRGWEAVYRDQYAYDRKFKWVCSPNCTHACRMWAFERNGIVTRIESAYDMQRYSDLYGNTATPNWNPRGCNKGYSFARRVYGPYRLRYPIMRKGWKRWADDGFPYLTEQLRSEYLFDARASDSFVRVKWDDAFQYIARGYEAIATTYSGDEGAKRLIEQGYEPEMVDEMGGAGTRTLKFRGGMGLLGVFGKYGMYRLANSTALLDSKIRQVGSDEARAGRTWSNYTWHGDQAPGHPWVHGLQASDCDFNDLRFSKLIIMSGKNLVENKMADSHFFIECMERGAKIVVISPEYGAPSTKADYWLPIRPNSDTALFLGITKWMIDNGKYDADFVKQFTDFPLLVRTDTLKRLKPQD…	2026781	Candidatus Poribacteria bacterium
job.pdb	AF-A0A6V8P545-F1-model_v4 Nitrate reductase / nitrite oxidoreductase, alpha subunit	54.900	404	161	6	1	399	2	389	1.000	3.003E-29	858	400	841	SDLSRRELLKRAVVVGTGAGLAELFLPAQFLSSASAQSEPQAVAIANPLAQMPDRSWERIYRDQFAEEDSFVFTCAPNDTHNCLLRAHVKNGVIVRISPTYGYGKATDLAGNQASHRWDPRICQKGLILGRRIYGDRRVKAPMIRKGFKEWADAGFPRHDDGTPRADMEKRGYDEWLQIPWDEALAIAAKTLQNVAETYKGEDGAGKLLEQGYEPAMVEAM--HGAGV---QAIKMRGGMPLLGAGRVFGFYRFANMLALLDGKLRPEAPPEEIVGSRAFDNYAWHTDLPPGHPMVSGSQTVDFDLFAAEHSKLLVLIGMNWICTKMPDAHWIGDARLKGTRVVVISADYMPTANKADEIVILRPGTDTAFLLGVARELITKKLYDRDAVIQRTDLPLL…	QEITRREFVKMGMASM-----AGLFLRGLELSSLQFVPE-----VDNPLDSYPERGWEKIYRDQFRYDSTFHFLCAPNDTHNCLLRAYVKNGVVTRIGPSYGYGKARDVYGNQASHRWDPRCCQKGLALVRRFYGPRRVKNHFVRKGFKEWYDAGFPRDEAGRIPPQYLNRGKEPFVKVSFEEACEIVAQTTVNIATTYSGDKGTELLRKQDYDEAMIEAMKGAGTQVLKL-----RGGMPLLGATRIFGLYRFANSLALLDAKMR-QVDQEAALGARAWDNYSWHTDLPPGHTMTCGQQTIDFDLATAENAAMVVCWGMNWIVTKMPDGHWLTEARLKGTRVVTVACEYQATSNKADELILLRPGSDPAFALGLAQVIIQEKLYDAEFVKGHTDLPLL…	-48.033,-43.382,15.863,-51.130,-45.455,14.983,-50.506,-48.620,12.921,-52.333,-48.277,9.574,-53.994,-51.593,8.686,-53.441,-53.203,5.244,-57.118,-52.467,4.431,-56.744,-48.748,5.300,-53.535,-48.643,3.195,-55.469,-50.062,0.201,-58.331,-47.568,0.760,-55.775,-44.708,0.902,-54.163,-46.235,-2.249,-57.494,-46.210,-4.140,-58.247,-42.613,-3.048,-54.754,-41.616,-4.289,-55.389,-43.424,-7.618,-58.616,-41.389,-…	MQEITRREFVKMGMASMAGLFLRGLELSSLQFVPEVDNPLDSYPERGWEKIYRDQFRYDSTFHFLCAPNDTHNCLLRAYVKNGVVTRIGPSYGYGKARDVYGNQASHRWDPRCCQKGLALVRRFYGPRRVKNHFVRKGFKEWYDAGFPRDEAGRIPPQYLNRGKEPFVKVSFEEACEIVAQTTVNIATTYSGDKGTELLRKQDYDEAMIEAMKGAGTQVLKLRGGMPLLGATRIFGLYRFANSLALLDAKMRQVDQEAALGARAWDNYSWHTDLPPGHTMTCGQQTIDFDLATAENAAMVVCWGMNWIVTKMPDGHWLTEARLKGTRVVTVACEYQATSNKADELILLRPGSDPAFALGLAQVIIQEKLYDAEFVKGHTDLPLLVRMDTLKLLKPQDLI…	2754717	Candidatus Hakubanella thermoalkaliphilus
job.pdb	AF-A0A7V3JKY2-F1-model_v4 Molybdopterin oxidoreductase	51.200	410	167	10	1	399	2	389	1.000	1.074E-28	832	400	1002	SDLSRRELLK--RAVVVGTGAGLAELFLPAQFLSSASAQSEPQAVAIANPLAQMPDRSWERIYRDQFAEEDSFVFTCAPNDTHNCLLRAHVKNGVIVRISPTYGYGKATDLAGNQASHRWDPRICQKGLILGRRIYGDRRVKAPMIRKGFKEWADAGFPRHDDGTPRADMEKRGYDEWLQIPWDEALAIAAKTLQNVAETYKGEDGAGKLLEQGYEPAMVEAM--HGAG---VQAIKMRGGMPLLGAGRVFGFYRFANMLALLDGKLRPEAPPEEIVG----SRAFDNYAWHTDLPPGHPMVSGSQTVDFDLFAAEHSKLLVLIGMNWICTKMPDAHWIGDARLKGTRVVVISADYMPTANKADEIVILRPGTDTAFLLGVARELITKKLYDRDAVIQR…	SDLARRDFLAGIMASLAGMATGGP----LLAGL-----RSIPE---IDNPLDHYPERDWERIYRDQFRHDSTFHFLCAPNDTHNCLLTAYVKNGVVTRLGPSYGYGEAKDIYGNQASHRWDPRCCNKGLAMIRRLYGPRRVKYPAVRKGFLEWVQAGFPRDSDGRMPEAYRHRGKEPFLKVPFEKACQLVAQAMENIARTYSGPKGQELLRRQGYDEAMIEATKQAGTQCLKF-----RGGMPLLGATRIMGFYRMANSLALLDAKIRG-VDREHALGARGW----DNYSWHTDLPPGHTMVCGHQTIDFDLATAENASLVVCWGMNWISTKMPDGHWLSEARLKGTTVVTVACEYQSTSNKADKVIVVRPGSDPALALGLAHVILREKLYDAEYVRGQ…	-58.460,-48.162,27.975,-59.513,-51.551,26.619,-59.188,-53.218,23.177,-60.885,-51.563,20.208,-60.587,-54.205,17.467,-59.425,-52.807,14.068,-62.880,-53.713,12.660,-64.715,-51.410,15.127,-62.253,-48.581,14.325,-62.967,-49.009,10.574,-66.740,-49.139,11.178,-66.326,-45.890,13.174,-64.465,-44.350,10.167,-67.245,-45.369,7.724,-69.954,-43.946,10.022,-67.942,-40.701,10.426,-67.303,-40.525,6.621,-71.064,-4…	MSDLARRDFLAGIMASLAGMATGGPLLAGLRSIPEIDNPLDHYPERDWERIYRDQFRHDSTFHFLCAPNDTHNCLLTAYVKNGVVTRLGPSYGYGEAKDIYGNQASHRWDPRCCNKGLAMIRRLYGPRRVKYPAVRKGFLEWVQAGFPRDSDGRMPEAYRHRGKEPFLKVPFEKACQLVAQAMENIARTYSGPKGQELLRRQGYDEAMIEATKQAGTQCLKFRGGMPLLGATRIMGFYRMANSLALLDAKIRGVDREHALGARGWDNYSWHTDLPPGHTMVCGHQTIDFDLATAENASLVVCWGMNWISTKMPDGHWLSEARLKGTTVVTVACEYQSTSNKADKVIVVRPGSDPALALGLAHVILREKLYDAEYVRGQTDLPFLVRMDTLKLLRPQDLF…	2026780	Planctomycetota bacterium
job.pdb	AF-A0A522W884-F1-model_v4 Molybdopterin oxidoreductase	55.200	353	145	3	53	399	3	348	1.000	3.229E-26	827	400	1108	PDRSWERIYRDQFAEEDSFVFTCAPNDTHNCLLRAHVKNGVIVRISPTYGYGKATDLAGNQASHRWDPRICQKGLILGRRIYGDRRVKAPMIRKGFKEWADAGFPRHDDGTPRADMEKRGYDEWLQIPWDEALAIAAKTLQNVAETYKGEDGAGKLLEQGYEPAMVEAMHGAGVQAIKMRGGMPLLGAGRVFGFYRFANMLALLDGKLRPEAPPEEIVGSRAFDN------YAWHTDLPPGHPMVSGSQTVDFDLFAAEHSKLLVLIGMNWICTKMPDAHWIGDARLKGTRVVVISADYMPTANKADEIVILRPGTDTAFLLGVARELITKKLYDRDAVIQRTDLPLLVRLDT	PDRDWEKIYRSQFKYDSTYHFLCAPNDTHNCLLKAYVKNDIITRIGPSYGYGKAKDIYGNQASSRWEPRLCNKGLVLNRRVFGPRRVKYPMVREGFKKWAEAGFPRDENGSPPREYFQRGKENFIKVSWDEIFDIAAKSLINIATTFSGDKGKELLARQGYDPASIDAVNGAGVQTLKFRGGMPLLGITRILGMYRLSNSMALLDSSIRG-VSAADAVG------ARGWDNYSWHTDLPPGHPMVSGQQTVEFDLMDAENAKLIIPWGMNWISTKMPDGHWLTEARVKGTKVIAVTVEYSSVASKSDEVVIIRPGTDAAFALGIAGVIMKEKLYDEEYVLSSTDLPFLVRMDT	43.009,-48.590,2.025,40.779,-45.557,1.474,40.385,-45.092,-2.305,41.936,-42.136,-3.979,40.071,-38.968,-2.872,41.552,-36.517,-5.430,38.105,-36.362,-7.099,37.006,-34.356,-3.988,39.254,-31.477,-5.192,36.601,-30.867,-7.902,33.874,-30.115,-5.303,36.269,-28.164,-3.023,37.246,-26.038,-6.061,33.552,-25.396,-6.883,32.849,-24.198,-3.298,36.036,-22.047,-3.112,35.753,-18.247,-3.605,38.348,-15.504,-4.330,36.65…	FYPDRDWEKIYRSQFKYDSTYHFLCAPNDTHNCLLKAYVKNDIITRIGPSYGYGKAKDIYGNQASSRWEPRLCNKGLVLNRRVFGPRRVKYPMVREGFKKWAEAGFPRDENGSPPREYFQRGKENFIKVSWDEIFDIAAKSLINIATTFSGDKGKELLARQGYDPASIDAVNGAGVQTLKFRGGMPLLGITRILGMYRLSNSMALLDSSIRGVSAADAVGARGWDNYSWHTDLPPGHPMVSGQQTVEFDLMDAENAKLIIPWGMNWISTKMPDGHWLTEARVKGTKVIAVTVEYSSVASKSDEVVIIRPGTDAAFALGIAGVIMKEKLYDEEYVLSSTDLPFLVRMDTLKLLRAEEAIPDFKPAEPAADVKVLKKGEKAPPPFKQGDNQYIPEALLKEW…	1869227	bacterium
job.pdb	AF-A0A357ELC2-F1-model_v4 Nitrate oxidoreductase subunit alpha	39.600	406	224	7	1	399	1	392	1.000	1.621E-27	796	400	458	SDLSRRELLKRAVVVGTGAGLAELFLPAQFLSSASAQSEPQAVAIANPLAQMPDRSWERIYRDQFAEEDSFVFTCAPNDTHNCLLRAHVKNGVIVRISPTYGYGKATDLAGNQASHRWDPRICQKGLILGRRIYGDRRVKAPMIRKGFKEWADAGFPRHDDGTPRADMEKRGY--DEWLQIPWDEALAIAAKTLQNVAETYKGEDGAGKLLEQGYEPAMVEAMHGAGVQAIKMRGGMPLLG-AGRVFGFYRFANMLALLDGKLRPEAPPEEIVG----SRAFDNYAWHTDLPPGHPMVSGSQTVDFDLFAAEHSKLLVLIGMNWICTKMPDAHWIGDARLKGTRVVVISADYMPTANKADEIVILRPGTDTAFLLGVARELITKKLYDRDAVIQRTDLP…	MFLSRRQFLKVSVGTVAAAAVADKVLALTAL--------QPVIEVGNPLGDYPDRSWERVYHDQYRYDSSFTWVCSPNDTHACRVRAFVRNGVVMRVEQNYDHQTYEDLYGNRGTFAHNPRMCLKGFTFHRRVYGPYRLKGPLMRKGWKQWMDDGSPELTPET-KRKYKFDSRFLDDMLRVSWDTAFTYAAKAMIIIATRYSGEAGARRLREQGYAPEMIEMMKGAGTRCFKHRAGMPVLGIIGKMGNTRMNGGINALLDSWIR-KVSPDQAQGGRYWS----NYTWHGDQNPSQPFWSGVQGSDIDLSDMRFSKLNTSWGKNFVENKMPEAHWKLECIERGARVVVITPEYNPTAYRADYWMPLRPQSDGALFMGAMKIIIDENMHDVDFLKQFTDAP…	11.028,-52.743,-74.870,7.882,-50.832,-75.930,4.803,-52.721,-74.658,1.925,-52.469,-77.133,-1.363,-51.014,-75.786,-2.821,-54.558,-75.951,0.074,-56.044,-73.921,-0.315,-53.178,-71.398,-4.037,-54.007,-70.959,-3.324,-57.756,-70.554,-0.575,-57.080,-67.968,-2.786,-54.501,-66.146,-5.745,-56.940,-65.964,-3.395,-59.708,-64.715,-1.838,-57.337,-62.114,-5.281,-56.110,-60.914,-6.485,-59.728,-60.509,-3.292,-60.6…	MFLSRRQFLKVSVGTVAAAAVADKVLALTALQPVIEVGNPLGDYPDRSWERVYHDQYRYDSSFTWVCSPNDTHACRVRAFVRNGVVMRVEQNYDHQTYEDLYGNRGTFAHNPRMCLKGFTFHRRVYGPYRLKGPLMRKGWKQWMDDGSPELTPETKRKYKFDSRFLDDMLRVSWDTAFTYAAKAMIIIATRYSGEAGARRLREQGYAPEMIEMMKGAGTRCFKHRAGMPVLGIIGKMGNTRMNGGINALLDSWIRKVSPDQAQGGRYWSNYTWHGDQNPSQPFWSGVQGSDIDLSDMRFSKLNTSWGKNFVENKMPEAHWKLECIERGARVVVITPEYNPTAYRADYWMPLRPQSDGALFMGAMKIIIDENMHDVDFLKQFTDAPILIRTDTLQYLDPR…	70125	Nitrospira sp.
job.pdb	AF-A0A455XF61-F1-model_v4 Nitrite oxidoreductase, alpha subunit	46.300	406	193	5	1	398	6	394	1.000	7.235E-27	789	400	1169	SDLSRRELLKRAVVVGTGAGLAELFLPAQFLSSASAQSEPQAVAIANPLAQMPDRSWERIYRDQFAEEDSFVFTCAPNDTHNCLLRAHVKNGVIVRISPTYGYGKATDLAGNQASHRWDPRICQKGLILGRRIYGDRRVKAPMIRKGFKEWADAGFPR-HDDGTPRADMEKRGYDEWLQIPWDEALAIAAKTLQNVAETYKGEDGAGKLLEQGYEPAMVEAMHGAGVQAIKMRGGMPLLGAGRVFGFYRFANMLALLDGKLRPEAPPEEI-------VGSRAFDNYAWHTDLPPGHPMVSGSQTVDFDLFAAEHSKLLVLIGMNWICTKMPDAHWIGDARLKGTRVVVISADYMPTANKADEIVILRPGTDTAFLLGVARELITKKLYDRDAVIQRTDL…	NNIGRRSFLKLSATAGLAVMANNAFAASPFL---------KPYVVDNPLKSYPNRDWEKVYRDMFHVDSEFIFLCAPNDTHNCLLKAHVKNDVVIRISPSYGYGDAEDMDGNRSSHRWEPRICNKGMVMNRKAYSDRRPKGAMVRTGFKAWAEAGYPRTGANGFPDQKYLQRGKEPFIKLPWTEAYALAAGALENIARTYSGDKGAALLTRQGYDPEMIASMHGCGCKTMKFRAGMAALGVLRIYSLKRFSQGLALLDAYVRN-IGPDEASGAKVLDS-------YSWHTDLAPGCPMVTGHQMLDYEFMVYEHAKLIVFWGNNFVCTKMPDLHWVSESRLKGCHIVDISIDYHATANKADDVIIIRPGTDPALGLGVCHLLIKNNQYDENYLRANTDM…	38.231,-42.437,-44.577,36.451,-45.005,-43.610,33.066,-46.634,-42.965,31.517,-49.543,-41.580,27.682,-49.832,-41.842,25.463,-52.681,-40.649,22.089,-52.521,-42.477,19.082,-54.636,-41.460,16.712,-54.007,-44.399,12.863,-53.853,-44.323,12.704,-57.217,-46.220,14.452,-59.131,-43.371,12.013,-57.669,-40.803,8.961,-58.880,-42.810,10.380,-62.444,-43.073,10.703,-62.653,-39.248,7.120,-61.351,-38.792,5.678,-64.…	MMEIKNNIGRRSFLKLSATAGLAVMANNAFAASPFLKPYVVDNPLKSYPNRDWEKVYRDMFHVDSEFIFLCAPNDTHNCLLKAHVKNDVVIRISPSYGYGDAEDMDGNRSSHRWEPRICNKGMVMNRKAYSDRRPKGAMVRTGFKAWAEAGYPRTGANGFPDQKYLQRGKEPFIKLPWTEAYALAAGALENIARTYSGDKGAALLTRQGYDPEMIASMHGCGCKTMKFRAGMAALGVLRIYSLKRFSQGLALLDAYVRNIGPDEASGAKVLDSYSWHTDLAPGCPMVTGHQMLDYEFMVYEHAKLIVFWGNNFVCTKMPDLHWVSESRLKGCHIVDISIDYHATANKADDVIIIRPGTDPALGLGVCHLLIKNNQYDENYLRANTDMPLLIRTDNWKNL…	2559597	Candidatus Nitrotoga sp. AM1P
job.pdb	AF-A0A539DWB8-F1-model_v4 Molybdopterin oxidoreductase	45.800	421	176	9	4	399	18	411	1.000	1.621E-27	786	400	918	SRRELLKRAVVVGTGAGLAELFLPAQFLSSASAQSEPQAVAIANPLAQMPDRSWERIYRDQFAEEDSFVFTCAPNDTHNCLLRAHVKNGVIVRISPTYGYGKATDLAGNQASHRWDPRICQKGLILGRRIYGDRRVKAPMIRKGFKEWADAGFPRHDDGTPRADM-EKRGYDEWLQIPWDEALAIAAKTLQNVAETYKGEDGAGKLLEQG-YEPAMVEAMHGAGVQAIKMRGGMPLLGAG----------------RVFGFYRFANMLALLDGKLRPEAPPEEI-------VGSRAFDNYAWHTDLPPGHPMVSGSQTVDFDLFAAEHSKLLVLIGMNWICTKMPDAHWIGDARLKGTRVVVISADYMPTANKADEIVILRPGTDTAFLLGVARELITK…	SRRDLLAASPVLMLAVLRGE--IPAQRVTSGYTMLRPIDPA-SNPLETYPNRDWEQVYRDLYTPDSTYHWMCGPNDTHGCLLKASVKNGVAVYSDPSFGYGKATDIYGNKASQRWDPRACVSGLAYVRRAYSDRRVKGCYVRAGFRQWIDDGLPREADGQPPLRYRTGRGKEDFDKVTHEEAAALVAKVYTNIATTYSGDEGAELLRAQGQYEEEMIEAMH----------------GAGVQTMKFRGGMPFNAPFRVGGFYRLANMMALLDVAVRG-VEPADSVGGRHWDS-------YSWHTDLPPGHPMVTGQQTLDFDLFTAENAKLITLWGMNWIATKMPDAHWLTEARLHGAKVVTIAPEYQSSSCKADRAIIIRPGSDGALALGLAHVIVNE…	61.540,-22.283,-25.062,58.392,-22.522,-23.950,56.427,-21.962,-20.718,54.933,-25.480,-21.190,57.215,-27.398,-18.783,55.843,-25.777,-15.590,52.314,-27.165,-16.236,53.355,-30.854,-15.920,54.983,-30.773,-12.444,51.907,-29.308,-10.662,49.621,-32.110,-11.979,51.189,-34.789,-9.706,49.920,-33.518,-6.300,46.184,-32.899,-6.987,44.495,-35.575,-9.162,41.901,-33.201,-10.740,41.986,-32.820,-14.529,39.303,-30.3…	MDDRDRSLEVATETGAVSRRDLLAASPVLMLAVLRGEIPAQRVTSGYTMLRPIDPASNPLETYPNRDWEQVYRDLYTPDSTYHWMCGPNDTHGCLLKASVKNGVAVYSDPSFGYGKATDIYGNKASQRWDPRACVSGLAYVRRAYSDRRVKGCYVRAGFRQWIDDGLPREADGQPPLRYRTGRGKEDFDKVTHEEAAALVAKVYTNIATTYSGDEGAELLRAQGQYEEEMIEAMHGAGVQTMKFRGGMPFNAPFRVGGFYRLANMMALLDVAVRGVEPADSVGGRHWDSYSWHTDLPPGHPMVTGQQTLDFDLFTAENAKLITLWGMNWIATKMPDAHWLTEARLHGAKVVTIAPEYQSSSCKADRAIIIRPGSDGALALGLAHVIVNEGLYDEQFVKT…	2024894	Acidimicrobiaceae bacterium
job.pdb	AF-A0A2E9NPG1-F1-model_v4 Nitrate oxidoreductase subunit alpha	43.500	390	199	7	16	399	4	378	1.000	3.229E-26	772	400	532	GTGAGLAELFLPAQFLSSASAQSEPQAVAIANPLAQMPDRSWERIYRDQFAEEDSFVFTCAPNDTHNCLLRAHVKNGVIVRISPTYGYGKATDLAGNQASHRWDPRICQKGLILGRRIYGDRRVKAPMIRKGFKEWADAGFPR-HDDGTPRADM--EKRGYDEWLQIPWDEALAIAAKTLQNVAETYKGEDGAGKLLEQGYEPAMVEAMHGAGVQAIKMRGGMPLLGAGRVFGFYRFANMLALLDGKLRPEAPPEEIV---GSRAFDNYAWHTDLPPGHPMVSGSQTVDFDLFAAEHSKLLVLIGMNWICTKMPDAHWIGDARLKGTRVVVISADYMPTANKADEIVILRPGTDTAFLLGVARELITKKLYDRDAVIQRTDLPLLVRLDT	GTAGSVLGLEAACTFL-------EPTDDG--NPLGRSVSRDWEAIYHDQYRYDSMFDWVCSPNDTHACRIRAYVRNGIVVRTGSTYDYQDYADLYGNHATANWNPRQCAKGYTFHRVLYGPYRLRHPIVRRGWKAWAEAGFPELTPEL--RSTYLFDRRGDDEFIQISWEEAFQNIAGALQSIARTYSGDEGAERLRAQGYQPEMVDAMGGAGTRTVKMRGGMGLLGVLGKYGMYRLNNSLALLDAQVRGVGPDEARAGRN----FSNYTWHGDQAPGHPWVHGLQTSDCDFNDLRFSKLIIMDGKNLVENKLPDSHWFIECMERGGKIVVIAPEYSPPATKADYWIPIRPQTDAALFLGITRLLMERRQYDEDFVKRFTDFPLLVRTDT	-59.768,-28.157,-69.976,-57.069,-29.851,-69.671,-54.250,-32.259,-69.173,-50.925,-31.475,-67.467,-50.327,-33.777,-64.423,-49.380,-37.282,-65.672,-45.925,-36.839,-67.286,-43.613,-36.087,-64.302,-44.151,-39.012,-61.857,-42.975,-41.918,-64.077,-39.549,-40.310,-64.742,-38.554,-40.048,-61.035,-39.192,-43.693,-60.000,-36.782,-45.019,-62.680,-34.024,-42.515,-61.730,-33.958,-43.592,-58.034,-33.378,-47.339…	MGIGTAGSVLGLEAACTFLEPTDDGNPLGRSVSRDWEAIYHDQYRYDSMFDWVCSPNDTHACRIRAYVRNGIVVRTGSTYDYQDYADLYGNHATANWNPRQCAKGYTFHRVLYGPYRLRHPIVRRGWKAWAEAGFPELTPELRSTYLFDRRGDDEFIQISWEEAFQNIAGALQSIARTYSGDEGAERLRAQGYQPEMVDAMGGAGTRTVKMRGGMGLLGVLGKYGMYRLNNSLALLDAQVRGVGPDEARAGRNFSNYTWHGDQAPGHPWVHGLQTSDCDFNDLRFSKLIIMDGKNLVENKLPDSHWFIECMERGGKIVVIAPEYSPPATKADYWIPIRPQTDAALFLGITRLLMERRQYDEDFVKRFTDFPLLVRTDTLRRLRASEVFADYQTSLAADG…	1978231	Acidobacteria bacterium
job.pdb	AF-A0A7V5N3G1-F1-model_v4 Molybdopterin oxidoreductase	57.500	330	127	3	3	332	5	321	1.000	4.909E-27	759	400	322	LSRRELLKRAVVVGTGAGLAELFLPAQFLSSASAQSEPQAVAIANPLAQMPDRSWERIYRDQFAEEDSFVFTCAPNDTHNCLLRAHVKNGVIVRISPTYGYGKATDLAGNQASHRWDPRICQKGLILGRRIYGDRRVKAPMIRKGFKEWADAGFPRHDDGTPRADMEKRGYDEWLQIPWDEALAIAAKTLQNVAETYKGEDGAGKLLEQGYEPAMVEAMHGAGVQAIKMRGGMPLLGAGRVFGFYRFANMLALLDGKLRPEAPPEEIVGSRAFDNYAWHTDLPPGHPMVSGSQTVDFDLFAAEHSKLLVLIGMNWICTKMPDAHWIGDAR	FSRRGFLKSLGAAGFGALAAS---AVKAWG---------LEAVSNPLAVYPDRGWERAYRDLWKHDWSFTFLCAPNDTHNCLLRGYVRNGVLVRIGPTMRYGEARDLMGNRASHRWDPRICQKGLALTRRIYGDRRISGCMVRAGFKGWVEAGFPREARGLPPREYFNRGRDEWIRVTHDEAARIVASAIKNIAETYSGQKGASLLKAQNYEDEVIAAMNGAGTQCLKFRGGMPLLGITRVFGFYRFANSLALLDHHIRG-VGPEQALGGRGFDNYSWHTDLPPGHPMVTGQQTVEFDLSAVEHSKTILVWGMNWITTKMPDAHWLTEAR	-2.378,-58.759,-69.096,-2.711,-55.419,-67.250,-0.355,-55.396,-64.237,-2.711,-53.401,-61.979,-0.762,-51.559,-59.235,-0.963,-53.900,-56.225,-2.249,-52.468,-52.897,1.170,-53.466,-51.475,2.869,-51.468,-54.281,0.627,-48.459,-53.463,1.420,-48.559,-49.705,5.165,-48.927,-50.436,5.020,-45.918,-52.814,3.047,-43.868,-50.222,5.566,-44.778,-47.478,8.511,-43.917,-49.775,6.867,-40.599,-50.798,6.018,-39.768,-47.…	MERGFSRRGFLKSLGAAGFGALAASAVKAWGLEAVSNPLAVYPDRGWERAYRDLWKHDWSFTFLCAPNDTHNCLLRGYVRNGVLVRIGPTMRYGEARDLMGNRASHRWDPRICQKGLALTRRIYGDRRISGCMVRAGFKGWVEAGFPREARGLPPREYFNRGRDEWIRVTHDEAARIVASAIKNIAETYSGQKGASLLKAQNYEDEVIAAMNGAGTQCLKFRGGMPLLGITRVFGFYRFANSLALLDHHIRGVGPEQALGGRGFDNYSWHTDLPPGHPMVTGQQTVEFDLSAVEHSKTILVWGMNWITTKMPDAHWLTEARL	2026735	Deltaproteobacteria bacterium
job.pdb	AF-A0A381V6R4-F1-model_v4 Molybdopterin domain-containing protein	41.700	350	180	9	45	382	14	351	1.000	4.364E-25	756	400	351	IANPLAQMPDRSWERIYRDQFAEEDSFVFTCAPNDTHNCLLRAHVKNGVIVRISPTYGYGKATDLAGNQASHRWDPRICQKGLILGRRIYGDRRVKAPMIRKGFKEWADAGFPRHDDGTPRADME--KRGYDEWLQIPWDEALAIAAKTLQNVAETYKGEDGAGKLLEQGYEPAMVEAMHGA--GVQAIKMRGGMPLLGAGRV--FGFYRFANMLALLDGKLRPEAPPEEI------VGSRAFDNYAWHTDLPPGHPMVSGSQTVDFDLFAAEHSKLLVLIGMNWICTKMPDAHWIGDARLKGTRVVVISADYMPTANKADEIVILRPGTDTAFLLGVARELITKKLYDR	IDNPLTHYPNRGWEKVYRNQYKFDDSFTFICSPNCTHECRLRGFKRNGVMIRTEQNYDSHKIKDLYGNQCTHAWNPRGCSNGFTFHRRIYGSYRLKYPLVRKGWKRWADDGFPYLTPRN-RDKYKFTSRGTDTLVKISWDKIENYIANGLINISTTYSGDIGKKRLLKQGYPEEML--THWDGAGTRTIKLRGGMGLL--GVIGKYGAYRFSNTLALVDQHVRG-VSREDAKAGRNWS------NYTWHGDQAPGFPFVHGLQASDVDMNEMRYSKLLVSIGKNLVENKRADNHFAAEIMERGGKLVNISPEYGASSSKADYWLTIRPNTDTALLLGVAKIIIDKNWHDK	13.383,-62.648,-5.986,10.479,-61.246,-8.091,12.637,-59.713,-10.742,10.061,-59.393,-13.567,9.835,-55.842,-14.988,6.727,-57.101,-16.846,5.624,-53.438,-17.262,8.727,-52.587,-19.405,8.144,-54.709,-22.518,9.760,-52.951,-25.509,7.196,-52.137,-28.238,8.294,-53.957,-31.447,8.414,-51.899,-34.629,9.482,-48.453,-33.324,12.776,-47.577,-35.073,12.790,-44.055,-33.573,10.503,-43.307,-30.597,11.272,-39.575,-30.9…	MPGSMFFLKGIPGIDNPLTHYPNRGWEKVYRNQYKFDDSFTFICSPNCTHECRLRGFKRNGVMIRTEQNYDSHKIKDLYGNQCTHAWNPRGCSNGFTFHRRIYGSYRLKYPLVRKGWKRWADDGFPYLTPRNRDKYKFTSRGTDTLVKISWDKIENYIANGLINISTTYSGDIGKKRLLKQGYPEEMLTHWDGAGTRTIKLRGGMGLLGVIGKYGAYRFSNTLALVDQHVRGVSREDAKAGRNWSNYTWHGDQAPGFPFVHGLQASDVDMNEMRYSKLLVSIGKNLVENKRADNHFAAEIMERGGKLVNISPEYGASSSKADYWLTIRPNTDTALLLGVAKIIIDKNWHDK	408172	marine metagenome
job.pdb	AF-A0A382B344-F1-model_v4 Molybdopterin domain-containing protein	38.900	411	220	8	1	399	20	411	1.000	1.290E-25	746	400	614	SDLSRRELLKRAVVVGTGAGLAELFLPAQFLSSASAQSEPQAVAIANPLAQMPDRSWERIYRDQFAEEDSFVFTCAPNDTHNCLLRAHVKNGVIVRISPTYGYGKATDLAGNQASHRWDPRICQKGLILGRRIYGDRRVKAPMIRKGFKEWADAGFPRHDDGTPRADME--KRGYDEWLQIPWDEALAIAAKTLQNVAETYKGEDGAGKLLEQGYEPAMVEAM--HGAGVQAIKM---RGGMPLLGAGRVFGFYRFANMLALLDGKLRPEAPPEEIVGSRAFD-----NYAWHTDLPPGHPMVSGSQTVDFDLFAAEHSKLLVLIGMNWICTKMPDAHWIGDARLKGTRVVVISADYMPTANKADEIVILRPGTDTAFLLGVARELITKKLYDRDAVIQ…	SGISRREFIKVGASGLGSAGLLWSMPGSMYFLKGIPD-------IDNPLYHYPNRGWEKIYRNQYKFDDSFTYICSPNCTHECRMRGFNRNGVMIRSEQNYDSHKIKDLYGNQCTHAWNPRGCSNGFTFHRRIYGSYRLKYPMVRKGWKQWADDGFPYLTQAN-RDKYKFNSRGHDTLVKISWDNIEKYIAKGLINISKTYSGDIGKKRLLEQGYPEEMLTHWEGAGT-----RTIKLRGGMGLLGVIGKYGAYRFSNTLALVDHHVRGVSRKDAKA------GRNWSNYTWHGDQAPGFPFVHGLQASDVDMNEMRYSKLLVSIGKNLVENKRADNHFAAEIMERGGKLVNISPEYGPSSSKADYWLTIRPNTDTALLLGVAKIIIDNNWHDKIFLKE…	69.957,34.135,-1.124,66.546,34.764,0.541,64.950,33.354,3.575,62.354,35.136,5.385,59.281,33.981,7.290,57.196,36.751,8.847,55.327,36.133,12.102,54.643,38.703,14.808,54.253,41.833,16.432,52.959,45.166,17.357,51.688,46.242,20.320,48.716,47.568,22.301,48.193,49.827,24.707,45.322,50.984,26.630,42.582,52.058,27.867,39.118,52.567,29.319,35.536,51.477,29.389,32.473,51.779,29.865,29.148,51.464,28.059,26.30…	MNKDNNKNGNANPENQNPRSGISRREFIKVGASGLGSAGLLWSMPGSMYFLKGIPDIDNPLYHYPNRGWEKIYRNQYKFDDSFTYICSPNCTHECRMRGFNRNGVMIRSEQNYDSHKIKDLYGNQCTHAWNPRGCSNGFTFHRRIYGSYRLKYPMVRKGWKQWADDGFPYLTQANRDKYKFNSRGHDTLVKISWDNIEKYIAKGLINISKTYSGDIGKKRLLEQGYPEEMLTHWEGAGTRTIKLRGGMGLLGVIGKYGAYRFSNTLALVDHHVRGVSRKDAKAGRNWSNYTWHGDQAPGFPFVHGLQASDVDMNEMRYSKLLVSIGKNLVENKRADNHFAAEIMERGGKLVNISPEYGPSSSKADYWLTIRPNTDTALLLGVAKIIIDNNWHDKIFLKE…	408172	marine metagenome
job.pdb	AF-A0A6A0QUK5-F1-model_v4 Nitrate oxidoreductase subunit alpha	38.600	419	215	12	1	399	2	398	1.000	2.073E-26	741	400	415	SDLSRRELLKRAVVVGTGAGLA-ELFLPAQFLSSASAQSEPQAVAIANPLAQMPDRSWERIYRDQFAEEDSFVFTCAPNDTHNCLLRAHVKNGVIVRISPTYGYGKATDLAGNQASHRWDPRICQKGLILGRRIYGDRRVKAPMIRKGFKEWADAGFPRHDDGTPRADM------EKRGYDEWLQIPWDEALAIAAKTLQNVAETYKGEDGAGKLLE-QGYEPAMVEAM--HGAG----VQAIKMRGGMPLLGAGRVFGFYRFANMLALLDGKLRPEAPPEEIVGSRAFD-----NYAWHTDLPPGHPMVSGSQTVDFDLFAAEHSKLLVLIGMNWICTKMPDAHWIGDARLKGTRVVVISADYMPTANKADEIVILRPG-TDTAFLLGVARELITKKL…	KKVTRRKFLKGSAVAAAGAYVASQAFDTAFTFFQA-------APGIDNPLVFYPNRDWESIYRDQYAYDGSFPVVCAPNDTHMCRLRAFTRNGVVIRLEQNYDGDNYKDPAGNSSTVAWNPRGCLKGYTLHRRVYGPYRLRTPMLRAGWKQWADDGFPSLSD---NPELRVQYHFDSRSEDEFIPMETAEIDDYVARGLEAIATTYSGEEGHRRLIEEDGYEPEMLEFWEESGVRTMKFGSSLPVHGV-----AGK-FGLGRFANMLSLLDARVRGVGEEEAVG------AREWSEYTWRGDQAPGFPFVHGVQAAETDMSDLRQSRLLIQVGKNLVENKMPESHFFQEIIERGGKVVSIVPEYGPQASKADYWIPVRAGLSDTALFLGIAKALIDRRL…	93.889,15.563,7.277,95.052,12.547,9.375,96.617,9.947,7.016,94.539,6.723,7.181,96.998,3.818,7.529,96.555,0.716,5.310,95.743,-1.344,8.452,93.035,1.158,9.541,91.566,1.094,6.004,91.447,-2.742,5.914,89.919,-2.919,9.426,87.389,-0.183,8.533,86.512,-1.963,5.247,86.048,-5.343,7.011,83.826,-3.733,9.689,81.849,-1.875,6.978,81.433,-5.124,4.963,80.366,-7.074,8.086,77.978,-4.227,9.033,76.508,-4.176,5.486,76.04…	MKKVTRRKFLKGSAVAAAGAYVASQAFDTAFTFFQAAPGIDNPLVFYPNRDWESIYRDQYAYDGSFPVVCAPNDTHMCRLRAFTRNGVVIRLEQNYDGDNYKDPAGNSSTVAWNPRGCLKGYTLHRRVYGPYRLRTPMLRAGWKQWADDGFPSLSDNPELRVQYHFDSRSEDEFIPMETAEIDDYVARGLEAIATTYSGEEGHRRLIEEDGYEPEMLEFWEESGVRTMKFGSSLPVHGVAGKFGLGRFANMLSLLDARVRGVGEEEAVGAREWSEYTWRGDQAPGFPFVHGVQAAETDMSDLRQSRLLIQVGKNLVENKMPESHFFQEIIERGGKVVSIVPEYGPQASKADYWIPVRAGLSDTALFLGIAKALIDRRLYDTDFLKRFTDFPLLVRLDTL…	2033014	Armatimonadetes bacterium
job.pdb	AF-A0A0S4LDG8-F1-model_v4 Nitrite oxidoreductase, alpha subunit (N-terminal)	38.800	409	223	8	1	399	1	392	1.000	2.650E-25	734	400	762	SDLSRRELLKRAVVVGTGAGLAELFLPAQFLSSASAQSEPQAVAIANPLAQMPDRSWERIYRDQFAEEDSFVFTCAPNDTHNCLLRAHVKNGVIVRISPTYGYGKATDLAGNQASHRWDPRICQKGLILGRRIYGDRRVKAPMIRKGFKEWADAGFPR-HDDGTPRADM--EKRGYDEWLQIPWDEALAIAAKTLQNVAETYKGEDGAGKLLEQGYEPAMVEAMHGAGVQAIKMRGGMPLLGAGRVFGFYRFAN-MLALLDGKLRPEAPPEEI------VGSRAFDNYAWHTDLPPGHPMVSGSQTVDFDLFAAEHSKLLVLIGMNWICTKMPDAHWIGDARLKGTRVVVISADYMPTANKADEIVILRPGTDTAFLLGVARELITKKLYDRDAVIQRT…	MFLSRRQFLKVSAGTVAAAAVADKVLALTAL--------QPVIEVGNPLGDYPDRSWERVYHDQYRYDSSFTWVCSPNDTHACRVRAFVRNGVVMRVEQNYDHQTYEDLYGNRGTFAHNPRMCLKGFTFHRRVYGPYRLKGPLMRKGWKQWADDGSPELTPEA--KRKYKFDSRFLDDMLRVSWDTAFTYAAKAMIVIATRYSGEAGARRLREQGYAPEMIEMMKGAGVRCFKHRAGMPILGFIGKHSNTRFNNSVLPLLDTWIR-KVGPDQAQGGRYWN------NYTWHGDQDPSQPFWNGTQNCDVDLSDMRFTKFNTSWGKNFVENKMPEAHWKLESIERGARIAVITPEYNPTAQRADYWIPLRPQSDGALFLGACKIILDENMQDIDYLKQFT…	26.920,-50.494,-45.174,25.948,-47.534,-47.421,25.036,-48.676,-50.958,25.491,-45.958,-53.587,22.372,-45.074,-55.660,23.974,-46.880,-58.638,24.626,-50.008,-56.524,21.010,-49.777,-55.215,19.685,-49.753,-58.823,21.940,-52.667,-59.868,20.957,-54.686,-56.761,17.245,-53.744,-57.258,17.314,-54.771,-60.955,19.039,-58.061,-60.029,16.572,-58.584,-57.119,13.497,-57.926,-59.349,14.850,-60.473,-61.866,15.365,-…	MFLSRRQFLKVSAGTVAAAAVADKVLALTALQPVIEVGNPLGDYPDRSWERVYHDQYRYDSSFTWVCSPNDTHACRVRAFVRNGVVMRVEQNYDHQTYEDLYGNRGTFAHNPRMCLKGFTFHRRVYGPYRLKGPLMRKGWKQWADDGSPELTPEAKRKYKFDSRFLDDMLRVSWDTAFTYAAKAMIVIATRYSGEAGARRLREQGYAPEMIEMMKGAGVRCFKHRAGMPILGFIGKHSNTRFNNSVLPLLDTWIRKVGPDQAQGGRYWNNYTWHGDQDPSQPFWNGTQNCDVDLSDMRFTKFNTSWGKNFVENKMPEAHWKLESIERGARIAVITPEYNPTAQRADYWIPLRPQSDGALFLGACKIILDENMQDIDYLKQFTDMPLLVRTDTLQYLDPR…	1742973	Candidatus Nitrospira nitrificans
job.pdb	AF-L0JXL5-F1-model_v4 Nitrate reductase alpha subunit	47.000	404	197	5	1	398	8	400	1.000	2.176E-24	721	400	1169	SDLSRRELLKRAVVVGTGAGLAELFLPAQFLSSASAQSEPQAVAIANPLAQMPDRSWERIYRDQFAEEDSFVFTCAPNDTHNCLLRAHVKNGVIVRISPTYGYGKATDLAGNQASHRWDPRICQKGLILGRRIYGDRRVKAPMIRKGFKEWADAGFPRHDDGTPRADMEKRGYDEWLQIPWDEALAIAAKTLQNVAETYKGEDGAGKLLEQGYEPAMVEAMHGAGVQAIKMRGGMPLLGAGRVFGFYRFANMLALLDGKLRPEAPPEEIVG------SRAFDNYAWHTDLPPGHPMVSGSQTVDFDLFAAEHSKLLVLIGMNWICTKMPDAHWIGDARLKGTRVVVISADYMPTANKADEIVILRPGTDTAFLLGVARELITKKLYDRDAVIQRTDLPL…	IEMTRREL--GAAAAGVAGASGLGLLGYRRLSGDADETAEDGPM--NPLEEYPNREWEEHYRDVWEPDDSYMLTCTPNDTHNCYLEASIKNGQVTRLGPSMNYGEATDLDGNQATQRWDPRVCNKGLAMIERFYSDQRVQAPMVREGFRQWVEDGFPREDDGSMPQEYANRGEDDWVEMEFDEAYELAAEAIYNIAENYNGDAGAQRLLEQEYDERVVEETEGIGTQVLKFRGGMPLLGMIRLMGMYRVANQMALVDQHIR-DVDETEAVGGVGLDN------YSWHTDLPPGHTMVTGQQTVDFDLVNVEYADHVILAGINFLTTKMADCHWLTEARLKGTKVTGVFTDYNATASKCDELVVLRPATDSALFLGAAKIIIEEEQYDEDYVRRFTDLPM…	-24.674,65.280,-45.448,-24.291,62.935,-48.004,-22.797,60.480,-50.084,-20.982,57.897,-51.429,-18.338,56.346,-53.571,-18.844,52.577,-53.939,-16.120,49.952,-53.541,-17.551,46.404,-53.919,-16.713,44.403,-50.790,-16.717,40.684,-51.655,-17.068,38.413,-48.608,-14.811,35.347,-48.113,-17.991,33.329,-48.933,-18.346,34.962,-52.398,-14.628,34.338,-53.072,-15.246,30.660,-52.158,-18.214,30.450,-54.583,-16.041,…	MAEDDAGIEMTRRELGAAAAGVAGASGLGLLGYRRLSGDADETAEDGPMNPLEEYPNREWEEHYRDVWEPDDSYMLTCTPNDTHNCYLEASIKNGQVTRLGPSMNYGEATDLDGNQATQRWDPRVCNKGLAMIERFYSDQRVQAPMVREGFRQWVEDGFPREDDGSMPQEYANRGEDDWVEMEFDEAYELAAEAIYNIAENYNGDAGAQRLLEQEYDERVVEETEGIGTQVLKFRGGMPLLGMIRLMGMYRVANQMALVDQHIRDVDETEAVGGVGLDNYSWHTDLPPGHTMVTGQQTVDFDLVNVEYADHVILAGINFLTTKMADCHWLTEARLKGTKVTGVFTDYNATASKCDELVVLRPATDSALFLGAAKIIIEEEQYDEDYVRRFTDLPMLVRM…	694430	Natronococcus occultus SP4
job.pdb	AF-A0A832UEX3-F1-model_v4 Molybdopterin-dependent oxidoreductase	50.700	337	118	6	87	399	2	314	1.000	4.002E-24	703	400	696	AHVKNGVIVRISPTYGYGKATDLAGNQASHRWDPRICQKGLILGRRIYGDRRVKAPMIRKGFKEWADAGFPRHD-DGTPRADMEKRGYDEWLQIPWDEALAIAAKTLQNVAETYKGEDGAGKLLEQGYEPAMVEAMHGAGVQAIKMRGGMPLLGAG----------------RVFGFYRFANMLALLDGKLRPEAPPEEI-------VGSRAFDNYAWHTDLPPGHPMVSGSQTVDFDLFAAEHSKLLVLIGMNWICTKMPDAHWIGDARLKGTRVVVISADYMPTANKADEIVILRPGTDTAFLLGVARELITKKLYDRDAVIQRTDLPLLVRLDT	AFVKNDVVVRIEPTYGYGKATDLNGNQASHRWDPRCCQKGLVLARRFYGDRRVNGAFLRKGFKEWVDKGFPRDPKTGAAPKELMRRGWDTWVKVPHDVAHEYHAKTLVNVAKTYSGDAGKQRLLDQGYDPDMVAAA----------------EGAGTRVMKHRGGMAKQGVLRIFGAFRFGNSLALLDANVRG-VSPEDAKGSGSWDS-------YTFHTDLPPGHPMVTGDQTNDFDLFDTENAKVVVAWGMNWIATKMPDSHWLTEARLKGAKTVAVTVEYSATASKCDDVVVIRPGTDPAFALGIAQVMLSRKLYNVEFVKNFTDLPTLVRMDT	21.449,19.688,3.420,24.252,18.172,1.326,27.736,19.661,1.804,29.829,19.784,-1.374,33.609,20.066,-1.806,35.143,19.947,-5.313,31.743,18.926,-6.782,31.618,15.894,-4.441,29.037,15.403,-1.666,31.235,15.024,1.440,28.475,14.903,4.118,24.711,15.256,4.742,23.056,17.190,7.605,19.443,18.022,8.579,17.821,21.171,7.225,16.727,22.697,10.597,13.897,24.344,8.599,10.697,22.504,9.655,9.610,25.377,11.967,9.476,27.620…	NAFVKNDVVVRIEPTYGYGKATDLNGNQASHRWDPRCCQKGLVLARRFYGDRRVNGAFLRKGFKEWVDKGFPRDPKTGAAPKELMRRGWDTWVKVPHDVAHEYHAKTLVNVAKTYSGDAGKQRLLDQGYDPDMVAAAEGAGTRVMKHRGGMAKQGVLRIFGAFRFGNSLALLDANVRGVSPEDAKGSGSWDSYTFHTDLPPGHPMVTGDQTNDFDLFDTENAKVVVAWGMNWIATKMPDSHWLTEARLKGAKTVAVTVEYSATASKCDDVVVIRPGTDPAFALGIAQVMLSRKLYNVEFVKNFTDLPTLVRMDTLDRLSAKDVFPGYTNQALDNWTTIIPKDQKAPGTPKQNGIQIPEKLQGEFGDFVMWDASQGKPVAVSHNDLGENFGKLGLDPALE…	2026759	Magnetococcales bacterium
job.pdb	AF-A0A1F7PNN0-F1-model_v4 Nitrate oxidoreductase subunit alpha	44.400	405	196	8	5	399	3	388	1.000	4.333E-23	671	400	1122	RRELLKRAVVVGTGAGLAELFLPAQFLSSASAQSEPQAVAIANPLAQMPDRSWERIYRDQFAEEDSFVFTCAPNDTHNCLLRAHVKNGVIVRISPTYGYGKATDLAGNQASHRWDPRICQKGLILGRRIYGDRRVKAPMIRKGFKEWADAGFPR-HDDGTPRADME--KRGYDEWLQIPWDEALAIAAKTLQNVAETYKGEDGAGKLLEQGYEPAMVEAMHGAGVQAIKMRGGMPLLGAGRVFGFYRFANMLALLDGKLRPEAPPEEI-------VGSRAFDNYAWHTDLPPGHPMVSGSQTVDFDLFAAEHSKLLVLIGMNWICTKMPDAHWIGDARLKGTRVVVISADYMPTANKADEIVILRPGTDTAFLLGVARELITKKLYDRDAVIQRTDLPL…	RREFL-RWIGVGAGTAAAELGLPLRLLAA--------ADPDQNPLAGSVARDWERIYRDQYKYDTTFDWVCSPNDTHACRVRAFVRNGIVTRLGNTYDYQTYADLYGNHATANWNPRQCAKGYTFHRVLYGPYRLKHPIVRKGWKAWADAGFPELTPEL--KSKYMFDSRGQDEFIQISWEDAFHDIAKALVAIAERYSGEKGKERLLAQGYQPEMVEATGGAGTRTIKMRGGMGLLGVIGKYGMYRLNNSLALLDAAIRR-IRPEEAKAGRNWS-------NYTWHGDQAPGHPWVHGLQASDCDFNDLRFSKLIIMDGKNLVENKLTDSHWFIECMERGAKIVVIAPEYGPPSTKADYWIPIRPQTDAALWLGVTRLMVENKWYDEAFVKAFTDFPL…	17.959,-56.227,6.572,14.750,-54.780,8.057,15.077,-52.027,10.730,13.776,-54.669,13.200,16.558,-57.164,12.329,19.272,-54.468,12.520,18.043,-53.406,15.999,18.049,-57.066,17.149,21.692,-57.457,16.035,22.690,-54.179,17.754,20.804,-55.308,20.910,22.749,-58.606,20.962,26.128,-56.914,20.255,25.579,-54.067,22.779,24.399,-56.581,25.428,27.655,-58.585,25.150,29.918,-55.489,25.327,28.073,-54.062,28.379,28.39…	MERREFLRWIGVGAGTAAAELGLPLRLLAAADPDQNPLAGSVARDWERIYRDQYKYDTTFDWVCSPNDTHACRVRAFVRNGIVTRLGNTYDYQTYADLYGNHATANWNPRQCAKGYTFHRVLYGPYRLKHPIVRKGWKAWADAGFPELTPELKSKYMFDSRGQDEFIQISWEDAFHDIAKALVAIAERYSGEKGKERLLAQGYQPEMVEATGGAGTRTIKMRGGMGLLGVIGKYGMYRLNNSLALLDAAIRRIRPEEAKAGRNWSNYTWHGDQAPGHPWVHGLQASDCDFNDLRFSKLIIMDGKNLVENKLTDSHWFIECMERGAKIVVIAPEYGPPSTKADYWIPIRPQTDAALWLGVTRLMVENKWYDEAFVKAFTDFPLLVRTDTLKRLHAHEVFA…	1802108	Candidatus Rokubacteria bacterium RIFCSPLOWO2_12_FULL_69_21
job.pdb	AF-A0A7Y5SFJ2-F1-model_v4 Molybdopterin-dependent oxidoreductase	43.100	410	202	6	1	398	1	391	1.000	1.051E-22	653	400	869	SDLSRRELLKRAVVVGTGAGLAELFLPAQFLSSASAQSEPQAVAIANPLAQMPDRSWERIYRDQFAEEDSFVFTCAPNDTHNCLLRAHVKNGVIVRISPTYGYGKATDLAGNQASHRWDPRICQKGLILGRRIYGDRRVKAPMIRKGFKEWADAGFPRHDDGTPRADME--KRGYDEWLQIPWDEALAIAAKTLQNVAETYKGEDGAGKLLEQGYEPAMVEAMHGAGVQAIKMRGGMPLLGAGRVFGFYRFANMLALLDGKLRPEAPPEEIVGSRAFDN---------YAWHTDLPPGHPMVSGSQTVDFDLFAAEHSKLLVLIGMNWICTKMPDAHWIGDARLKGTRVVVISADYMPTANKADEIVILRPG-TDTAFLLGVARELITKKLYDRDAVIQ…	MAMNRRGFLKLGGAAAAAGTAVYLETQMAFL--------QPAPGIDNPLKTYPGRGWEKIYRDQYAYDSSFTFVCAPNCTHNCRLRAFVRNGVAIRIEQNYDGARTGDLYGNHASDHWNPRGCNKGATLTRRIYGPYRLKGPMIRAGWKQWADDGFPGLDKAN-RTRYKFDSRGTDTFVKVGWDDAFSYAAKGLVAIAKRYSGEAGKKILLEEGYQPEMVDAMEGAGTRTMKFRGGMGLLGVLGKYGMYRLSNTMAMLDVHVRGVD----------HENAKGGRNWSNYTWHGDQAPGHPFVHGLQTSDTDFNELRHAKLHIGVGKNLIENKMADAHFYVEIMERGGKIVTITPEYSPPATKADYWIPVRPGLSDTAIFLGITKLLMDRNLYDAAFVKQ…	-47.300,32.490,-89.034,-45.174,35.054,-87.125,-45.271,34.152,-83.393,-46.172,37.276,-81.392,-44.036,38.305,-78.379,-46.811,37.175,-75.966,-46.951,33.697,-77.598,-43.147,33.368,-77.300,-43.216,34.381,-73.592,-46.072,31.935,-72.814,-44.297,29.075,-74.650,-40.918,30.058,-73.099,-42.486,30.262,-69.596,-44.243,26.881,-70.042,-41.053,25.279,-71.461,-38.976,26.784,-68.600,-41.510,25.579,-65.972,-41.619,…	MAMNRRGFLKLGGAAAAAGTAVYLETQMAFLQPAPGIDNPLKTYPGRGWEKIYRDQYAYDSSFTFVCAPNCTHNCRLRAFVRNGVAIRIEQNYDGARTGDLYGNHASDHWNPRGCNKGATLTRRIYGPYRLKGPMIRAGWKQWADDGFPGLDKANRTRYKFDSRGTDTFVKVGWDDAFSYAAKGLVAIAKRYSGEAGKKILLEEGYQPEMVDAMEGAGTRTMKFRGGMGLLGVLGKYGMYRLSNTMAMLDVHVRGVDHENAKGGRNWSNYTWHGDQAPGHPFVHGLQTSDTDFNELRHAKLHIGVGKNLIENKMADAHFYVEIMERGGKIVTITPEYSPPATKADYWIPVRPGLSDTAIFLGITKLLMDRNLYDAAFVKQFTDFPLLIRADNLKRLSAG…	2026734	Dehalococcoidia bacterium
job.pdb	AF-A0A7C5R4J7-F1-model_v4 Nitrate oxidoreductase subunit alpha	36.400	428	206	11	1	399	1	391	1.000	5.716E-23	639	400	712	SDLSRRELLKRAVVVGTGAGLAELFLPAQFLSSASAQSEPQAVAIANPLAQMPDRSWERIYRDQFAEEDSFVFTCAPNDTHNCLLRAHVKNGVIVRISPTYGYGKATDLAGNQASHRWDPRICQKGLILGRRIYGDRRVKAPMIRKGFKEWADAGFPRHDDGTPRADM------EKRGYDEWLQIPWDEALAIAAKTLQNVAETYKGEDGAGKLLEQGYEPAMVEAMHGAGVQAIKMRGGMPLLGAGRV----------------FGFYRFANMLALLDGKLRPEAPPEEI------VGSRAFDNYAWHTDLPPGHPMVSGSQTVDFDLFAAEHSKLLVLIGMNWICTKMPDAHWIGDARLKGTRVVVISADYMPTANKADEIVILRPG-TDTAFLLGV…	MTVSRRRFL-QSVAGGAAAAWA-----AGPQAWAF-----EPVDVKNPLGSYPQRDWERIYLDQYRYDGKFPWICHPNDTHMCRMMAYTRNGVMIRAEQNYDHQRAGDLYGNHATVAWNPRGCANGFTMQRRVYGPYRLKGPVLRKGWKEWVDAGCPPLSD---HPELRTRYKFDDRGNDSFVRMNWDQVFEYMAKALVAIAKTYSGPEGAERLRRDGYEPQMVEHV----------------QGAGTRTMKIGSNLPVHGVVGKFGIYRFANMMALVDHHVRG-VPPEKARGTREWN------EYTWRGDQAPGHPFVHGLQTSDMDFNDLRFSKLVIQIGKNLIENKRPESHWLNEVMERGGKIVDIAPEYNAPATKANYWISVRPGLSDISVLLGV…	78.595,-22.587,-15.084,79.854,-24.601,-12.071,80.809,-22.112,-9.315,84.026,-23.338,-7.674,83.873,-23.904,-3.879,86.463,-21.089,-3.564,84.288,-18.589,-5.498,81.252,-19.681,-3.416,83.144,-19.122,-0.123,84.393,-15.709,-1.359,80.803,-14.741,-2.336,79.491,-15.950,1.071,82.288,-14.074,2.918,81.550,-10.952,0.813,77.776,-11.354,1.437,78.328,-11.922,5.198,80.636,-8.859,5.367,78.002,-6.796,3.478,75.262,-8.…	MTVSRRRFLQSVAGGAAAAWAAGPQAWAFEPVDVKNPLGSYPQRDWERIYLDQYRYDGKFPWICHPNDTHMCRMMAYTRNGVMIRAEQNYDHQRAGDLYGNHATVAWNPRGCANGFTMQRRVYGPYRLKGPVLRKGWKEWVDAGCPPLSDHPELRTRYKFDDRGNDSFVRMNWDQVFEYMAKALVAIAKTYSGPEGAERLRRDGYEPQMVEHVQGAGTRTMKIGSNLPVHGVVGKFGIYRFANMMALVDHHVRGVPPEKARGTREWNEYTWRGDQAPGHPFVHGLQTSDMDFNDLRFSKLVIQIGKNLIENKRPESHWLNEVMERGGKIVDIAPEYNAPATKANYWISVRPGLSDISVLLGVTKLMMDRGWYLEDFCRRFTDFPLLVRTDTLKRLRPQD…	2026779	Planctomycetaceae bacterium
job.pdb	AF-A0A7Y5CQP4-F1-model_v4 Molybdopterin-dependent oxidoreductase	40.000	337	168	9	24	347	1	316	1.000	7.309E-22	625	400	317	LFLPAQFLSSASAQSEPQAVAIANPLAQMPDRSWERIYRDQFAEEDSFVFTCAPNDTHNCLLRAHVKNGVIVRISPTYGYGKATDLAGNQASHRWDPRICQKGLILGRRIYGDRRVKAPMIRKGFKEWADAGFPR-HDDGTPRADM--EKRGYDEWLQIPWDEALAIAAKTLQNVAETYKGEDGAGKLLEQGYEPAMVEAM--HGAGVQAIKMR---GGMPLLGAGRVFGFYRFANMLALLDGKLRPEAPPEEIVGSRAFD-----NYAWHTDLPPGHPMVSGSQTVDFDLFAAEHSKLLVLIGMNWICTKMPDAHWIGDARLKGTRVVVISADYMP	MGLPLNLLATADPDQ--------NPLAGQIDRNWEKIYRDQYKYDSFFDWVCSPNDTHACRVRAYVRNGIVTRLGSTYDYQNYADLYGNHASHNWNPRQCAKGFTFHRVIYGPYRLKHPIVRRGWKAWADAGFPELTPEL--KAQYKFDSRGDDEFVQISWGDAFDCVAKALVAISTRYSGDAGKQRLLSQGYQPEMVEATQGAGT-----RCVKMRGGMGLLGVLGKYGMYRLNNSLALLDAKIRGVDHHHALA------GRNWANYTWHGDQAPGQPWVHGLQASDCDFNDLRFSKLIIMDGKNLVENKLTDSHWFIETMERGAKIVVIAPEYGP	22.461,-50.072,-19.792,25.711,-48.407,-20.908,25.464,-45.947,-23.812,27.427,-47.601,-26.655,30.868,-46.109,-26.897,30.262,-45.918,-30.688,28.603,-42.492,-30.080,32.061,-41.134,-29.013,33.876,-41.515,-32.344,36.246,-38.541,-32.853,34.608,-36.121,-35.308,36.585,-35.714,-38.550,38.893,-32.696,-37.871,38.062,-31.355,-41.323,34.284,-31.687,-40.732,32.827,-28.445,-39.315,29.804,-29.730,-37.323,28.267,-…	MGLPLNLLATADPDQNPLAGQIDRNWEKIYRDQYKYDSFFDWVCSPNDTHACRVRAYVRNGIVTRLGSTYDYQNYADLYGNHASHNWNPRQCAKGFTFHRVIYGPYRLKHPIVRRGWKAWADAGFPELTPELKAQYKFDSRGDDEFVQISWGDAFDCVAKALVAISTRYSGDAGKQRLLSQGYQPEMVEATQGAGTRCVKMRGGMGLLGVLGKYGMYRLNNSLALLDAKIRGVDHHHALAGRNWANYTWHGDQAPGQPWVHGLQASDCDFNDLRFSKLIIMDGKNLVENKLTDSHWFIETMERGAKIVVIAPEYGPP	2172550	candidate division KSB1 bacterium
job.pdb	AF-A0A800AK44-F1-model_v4 Molybdopterin oxidoreductase	51.700	259	102	3	1	252	2	244	1.000	1.719E-20	593	400	245	SDLSRRELLKRAVVVGTGAGLAE------LFLPAQFLSSASAQSEPQAVAIANPLAQMPDRSWERIYRDQFAEEDSFVFTCAPNDTHNCLLRAHVKNGVIVRISPTYGYGKATDLAGNQASHRWDPRICQKGLILGRRIYGDRRVKAPMIRKGFKEWADAGFPRHDDGTPRADMEKRGYDEWLQIPWDEALAIAAKTLQNVAETYKGEDGAGKLLEQG-YEPAMVEAMHGAGVQAIKMRGGMPLLGAGRVFGFYRFANM	NEITRRKFLSMSLASIGGLALSEPLLANLQFIP----------------EIDNPLDFYPDRDWEKIYRDQFKYDDTFHFLCAPNDTHNCLLKAYVKNNIITRIGPSYGYGKAKDVYGNQSSSRWEPRLCQKGLALNRRIYGPRRVKYPMVREGFKKWVEAGFPRGDDGRPPEKYFQRGKENFVRVSWDEVFDIAAKAMTNIAATYSGKKGKRLLKKQGIYDPDSIEAMKGAGTQTLKFRGGMPMLGITRVFGMYRVANS	43.376,-59.099,-16.550,43.989,-58.064,-20.186,47.376,-56.288,-20.187,47.149,-53.104,-22.281,50.142,-53.330,-24.627,52.274,-50.169,-25.069,51.130,-49.959,-28.728,47.432,-50.112,-27.717,48.027,-47.494,-24.974,49.786,-45.150,-27.452,47.000,-45.615,-30.040,44.303,-44.908,-27.407,46.217,-41.829,-26.117,46.569,-40.477,-29.690,42.829,-41.043,-30.293,42.011,-39.303,-26.961,44.241,-36.306,-27.870,42.641,-…	MNEITRRKFLSMSLASIGGLALSEPLLANLQFIPEIDNPLDFYPDRDWEKIYRDQFKYDDTFHFLCAPNDTHNCLLKAYVKNNIITRIGPSYGYGKAKDVYGNQSSSRWEPRLCQKGLALNRRIYGPRRVKYPMVREGFKKWVEAGFPRGDDGRPPEKYFQRGKENFVRVSWDEVFDIAAKAMTNIAATYSGKKGKRLLKKQGIYDPDSIEAMKGAGTQTLKFRGGMPMLGITRVFGMYRVANSM	2026781	Candidatus Poribacteria bacterium
job.pdb	AF-A0A1Q7GPQ7-F1-model_v4 Nitrate oxidoreductase subunit alpha	35.400	403	217	12	1	385	3	380	1.000	2.830E-20	581	400	910	SDLSRRELLKRAVVVGTGAGLAELFLPAQFLSSASAQSEPQAVAIANPLAQMPDRSWERIYRDQFAEEDSFVFTCAPNDTHNCLLRAHVKNGVIVRISPTYGYGKATDLAGNQASHRWDPRICQKGLILGRRIYGDRRVKAPMIRKGFKEWADAGFPR-HDDGTPRADME--KRGYDEWLQIPWDEALAIAAKTLQNVAETYKGEDGAGKLLEQGYEPAMVEAM--HGAGVQAIKMRG-----GMPLLGAGRVFGFYRFAN-MLALLDGKLRPEAPPEEI-------VGSRAFDNYAWHTDLPPGHPMVSGSQTVDFDLFAAEHSKLLVLIGMNWICTKMPDAHWIGDARLKGTRVVVISADYMPTANKADEIVILRPGTDTAFLLGVARELITKKLYD…	MFLSRRQFLKVSAGTVAAVAVA-----DRALALTALQ---PVIEVGNPLGEYPDRSWERVYHDQYRYDSSFTWVCSPNDTHACRIRAFVRNGVVMRVEQNYDHQTYEDLYGNRGTFAHNPRMCLKGYTFHRRVYGPYRLKGPLMRRGWKEWMDAGSPELTPEV--KRKYKFDSRFLDDMMRVSWDTAFTYVAKAYIIIATRYSGEAGARRLREQGYPPEMIEMMKGAGT-------RTMKHRSGMPVLGIVGKMGVTRMNGGVCALLDSWIR-KVGADQAQGGRYWSN-------YTWHGDQNPSHPFWCGAQTSDIDLSDMRFSKLNTSWGKNFVENKMPEAHWKLESIERGARIVVITPEYNPTATRADYWMPVRPQSDGALFCGAMKIIIDENMHD…	-38.775,-69.907,-63.319,-38.332,-70.631,-59.577,-35.543,-73.250,-59.391,-36.272,-75.649,-56.527,-32.845,-76.925,-55.387,-33.060,-80.682,-54.762,-32.288,-81.961,-51.219,-29.102,-83.580,-52.636,-27.945,-80.287,-54.230,-28.712,-78.466,-50.940,-26.537,-80.961,-48.984,-23.674,-80.626,-51.523,-23.843,-76.803,-51.377,-24.112,-76.863,-47.527,-21.141,-79.284,-47.218,-19.179,-77.027,-49.616,-20.185,-73.947…	MTMFLSRRQFLKVSAGTVAAVAVADRALALTALQPVIEVGNPLGEYPDRSWERVYHDQYRYDSSFTWVCSPNDTHACRIRAFVRNGVVMRVEQNYDHQTYEDLYGNRGTFAHNPRMCLKGYTFHRRVYGPYRLKGPLMRRGWKEWMDAGSPELTPEVKRKYKFDSRFLDDMMRVSWDTAFTYVAKAYIIIATRYSGEAGARRLREQGYPPEMIEMMKGAGTRTMKHRSGMPVLGIVGKMGVTRMNGGVCALLDSWIRKVGADQAQGGRYWSNYTWHGDQNPSHPFWCGAQTSDIDLSDMRFSKLNTSWGKNFVENKMPEAHWKLESIERGARIVVITPEYNPTATRADYWMPVRPQSDGALFCGAMKIIIDENMHDVDFLKGYTDSPILIRTDTLQYLD…	1805269	Nitrospirae bacterium 13_1_40CM_4_62_6
job.pdb	AF-A0A533ZB17-F1-model_v4 Nitrate oxidoreductase subunit alpha	36.600	385	191	10	42	399	9	367	1.000	4.043E-19	575	400	1120	AVAIANPLAQMPDRSWERIYRDQFAEEDSFVFTCAPNDTHNCLLRAHVKNGVIVRISPTYGYGKATDLAGNQASHRWDPRICQKGLILGRRIYGDRRVKAPMIRKGFKEWADAGFPR-HDDGTPRADME--KRGYDEWLQIPWDEALAIAAKTLQNVAETYKGEDGAGKLLEQGYEPAMVEAMHGAGVQAIKMRGGMPLLGAG----------------RVFGFYRFAN-MLALLDGKLRPEAPPEEI-------VGSRAFDNYAWHTDLPPGHPMVSGSQTVDFDLFAAEHSKLLVLIGMNWICTKMPDAHWIGDARLKGTRVVVISADYMPTANKADEIVILRPGTDTAFLLGVARELITKKLYDRDAVIQRTDLPLLVRLDT	VIEVGNPLGEYPDRSWERVYHDQYRYDSSFTWCCSPNDTHACRIRAFVRNGVVMRVEQNYDHQTYEDLYGNRGTFAHNPRMCLKGYTFHRRVYGPYRLKGPLMRRGWKEWMDAGSPELTPEV--KRKYKFDSRFLDDMVRVSWDTAYTYLAKAVIVVATRYSGEAGARRLREQGYPPEMIEMM--K--------------GAGVRCFKHRAGMPVLGIIGKMMNTRFNGGVLPLVDSWIR-KVTPDQAQGGRYYSN-------YTWHGDQDPSQPWWNGTQNCDIDLSDMRFAKLNTSWGKNFVENKMPEAHWKLESIERGCRVVVITPEYNPTATRADYWIPVRPETDAALFLGATKIIIDENMHDVDYVKGYTDMPLLVRTDT	2.024,-53.414,14.351,1.716,-51.787,10.840,5.453,-51.492,9.914,6.209,-55.237,9.556,4.459,-55.086,6.137,7.348,-52.971,4.692,10.174,-55.524,4.939,11.597,-55.621,1.381,11.225,-59.077,-0.034,14.976,-58.769,-0.881,17.639,-57.147,1.316,19.760,-55.472,-1.372,22.921,-54.523,0.569,24.208,-50.977,-0.144,25.403,-51.386,-3.782,27.882,-48.567,-3.118,29.332,-50.181,0.063,31.934,-52.250,-1.897,32.274,-50.142,-5.…	LALTALQPVIEVGNPLGEYPDRSWERVYHDQYRYDSSFTWCCSPNDTHACRIRAFVRNGVVMRVEQNYDHQTYEDLYGNRGTFAHNPRMCLKGYTFHRRVYGPYRLKGPLMRRGWKEWMDAGSPELTPEVKRKYKFDSRFLDDMVRVSWDTAYTYLAKAVIVVATRYSGEAGARRLREQGYPPEMIEMMKGAGVRCFKHRAGMPVLGIIGKMMNTRFNGGVLPLVDSWIRKVTPDQAQGGRYYSNYTWHGDQDPSQPWWNGTQNCDIDLSDMRFAKLNTSWGKNFVENKMPEAHWKLESIERGCRVVVITPEYNPTATRADYWIPVRPETDAALFLGATKIIIDENMHDVDYVKGYTDMPLLVRTDTLQYLDPRDVIKDFQFPDYSQRYSGRVQSLKPD…	2026887	Nitrospirae bacterium
job.pdb	AF-A0A833GQ97-F1-model_v4 Molybdopterin-dependent oxidoreductase	42.000	338	175	9	1	331	60	383	1.000	1.044E-20	566	400	384	SDLSRRELLKRAVVVGTGAGLAELFLPAQFLSSASAQSEPQAVAIANPLAQMPDRSWERIYRDQFAEEDSFVFTCAPNDTHNCLLRAHVKNGVIVRISPTYGYGKATDLAGNQASHRWDPRICQKGLILGRRIYGDRRVKAPMIRKGFKEWADAGFP-RHDDGTPRADM--EKRGYDEWLQIPWDEALAIAAKTLQNVAETYKGEDGAGKLLEQGYEPAMVEAMHGAGVQAIKMRGGMPLLGAGRVFGFYRFANMLALLDGKLRPEAPPEEI----VGSRAFDNYAWHTDLPPGHPMVSGSQTVDFDLFAAEHSKLLVLIGMNWICTKMPDAHWIGDA	DSLSRRDFIQRSGLAGAGLAAAQM-LPLRFL-----QAQTTGAA-ANPLAVYPNRDWEKLYRDQYAYDHAFSWVCAPNDTHNCRITAHVRNGVIVRLGEEFDVASYSDLYGNRATSSWGNRHCAKGYTFHRILYGPYRLKHPIVRKGWKRWADAGFPELTREL--KALYKFDTRGTDKFERITWEQTFDYIARGTVAIAKRYSGDTGAKLLQKQGYVPEMIQEMGGAGTRTIKMRGGMGLLGVMGKYGMYRLCNSLALLDVHVRG-VKPAEARAGRI----WSNYTWHGDQAPGHPWVHGLQNSECDFNDLRFSKLIIMNGKNLVENKMADAHWFIEC	-26.002,35.921,-21.674,-26.561,32.129,-21.841,-25.985,29.587,-24.550,-26.477,25.955,-23.408,-26.173,23.024,-25.827,-28.850,20.415,-25.662,-28.888,17.093,-23.801,-29.535,14.198,-26.203,-31.025,11.190,-24.386,-29.846,7.889,-25.871,-32.192,5.009,-24.913,-31.482,1.332,-24.106,-28.572,-1.039,-23.316,-28.150,-4.227,-25.306,-27.571,-7.294,-23.050,-24.213,-8.459,-21.770,-22.798,-11.700,-23.266,-22.260,-1…	MCSSPSARRCQSPSPCGTVRTATATAARWSATGTNLCLNREPPRNRHPKPLISYSTMTTDSLSRRDFIQRSGLAGAGLAAAQMLPLRFLQAQTTGAAANPLAVYPNRDWEKLYRDQYAYDHAFSWVCAPNDTHNCRITAHVRNGVIVRLGEEFDVASYSDLYGNRATSSWGNRHCAKGYTFHRILYGPYRLKHPIVRKGWKRWADAGFPELTRELKALYKFDTRGTDKFERITWEQTFDYIARGTVAIAKRYSGDTGAKLLQKQGYVPEMIQEMGGAGTRTIKMRGGMGLLGVMGKYGMYRLCNSLALLDVHVRGVKPAEARAGRIWSNYTWHGDQAPGHPWVHGLQNSECDFNDLRFSKLIIMNGKNLVENKMADAHWFIECM	1917218	Dechloromonas sp.
job.pdb	AF-A0A0F2ISJ1-F1-model_v4 Nitrate reductase alpha subunit	47.200	292	131	6	1	286	4	278	1.000	1.411E-19	552	400	278	SDLSRRELLKRAVVVGTGAGLAELFLPAQFLSSASAQSEPQAVAIANPLAQMPDRSWERIYRDQFAEEDSFVFTCAPNDTHNCLLRAHVKNGVIVRISPTYGYGKATDLAGNQASHRWDPRICQKGLILGRRIYGDRRVKAPMIRKGFKEWADAGFPRHD-DGTPRADMEKRGYDEWLQIPWDEALAIAAKTLQNVAETYKGEDGAGKLLEQGYEPAMVEAMHGAGVQAIKMRGGMPLLGAGRVFGFYRFANMLALLDGKLRPEAPPEEIVG-----SRAFDNYAWHTDLPP	NKFNRREFLKWSLAGVAG--LAVNTPALAFL---------EPLSIENPLDSYPNKDWEKVYRDKYKFDSTYTLTCAPNDTHNCILRAYVRNGIVVRVFPTYGFHKAKDFYGNQATARWEPRCCQKAIVLPRRFYGDRRVKSTMVRTGFYNWAKEGFPRDVATGKPPVKYFNRGQDTWEKVSHEEAFKLVADVLVNIAKTYNGDEGKAKLEKQGYDSAMMEAMKGAGVQALKFRGGMPFLGVTRLLGLMRLANTMALLDTHIRS-TTAENAVGGRHFD-----NYSWHTDLPP	52.152,-64.272,-34.549,50.594,-61.453,-34.550,47.052,-60.037,-34.312,47.616,-56.364,-35.272,45.000,-55.089,-32.787,44.222,-51.467,-33.696,44.341,-50.086,-30.153,42.318,-47.242,-28.574,45.401,-44.942,-28.622,45.879,-45.504,-32.393,42.131,-44.923,-32.964,42.321,-41.647,-30.978,45.448,-40.485,-32.881,43.790,-41.215,-36.264,40.481,-39.642,-35.115,42.333,-36.466,-34.034,44.225,-36.447,-37.368,40.907,-…	MDNNKFNRREFLKWSLAGVAGLAVNTPALAFLEPLSIENPLDSYPNKDWEKVYRDKYKFDSTYTLTCAPNDTHNCILRAYVRNGIVVRVFPTYGFHKAKDFYGNQATARWEPRCCQKAIVLPRRFYGDRRVKSTMVRTGFYNWAKEGFPRDVATGKPPVKYFNRGQDTWEKVSHEEAFKLVADVLVNIAKTYNGDEGKAKLEKQGYDSAMMEAMKGAGVQALKFRGGMPFLGVTRLLGLMRLANTMALLDTHIRSTTAENAVGGRHFDNYSWHTDLPP	1609970	Candidatus Magnetoovum chiemensis
job.pdb	AF-A0A357F3P8-F1-model_v4 Molybdopterin oxidoreductase	51.400	214	92	2	1	214	3	204	1.000	2.724E-17	508	400	204	SDLSRRELLKRAVVVGTGAGLAELFLPAQFLSSASAQSEPQAVAIANPLAQMPDRSWERIYRDQFAEEDSFVFTCAPNDTHNCLLRAHVKNGVIVRISPTYGYGKATDLAGNQASHRWDPRICQKGLILGRRIYGDRRVKAPMIRKGFKEWADAGFPRHDDGTPRADMEKRGYDEWLQIPWDEALAIAAKTLQNVAETYKGEDGAGKLLEQGYE	NELSRREFLARISAAGFGALAAS---ATNAWG---------LEAISNPLAVYPNRDWERVYRDLWNYDSKYTFTCAPNDTHNCLLNAYVRQGVITRIGPSMRYGEAKDLAGNGTTHRWDPRVCQKGLALTRRFYGDRRVNQTMVRAGFKRWYDDGFPRGADGKPDTSYFQRARDEWVRMPHDEAATIVAAALKNIAETYTGDEGIKKLKAQHYD	57.869,-41.416,-39.360,54.434,-39.832,-38.797,53.033,-39.356,-42.328,51.392,-35.949,-41.787,49.442,-35.261,-44.994,49.770,-31.543,-45.764,46.475,-29.616,-46.207,47.369,-29.012,-49.885,47.983,-32.742,-50.472,44.761,-33.737,-48.640,42.674,-31.270,-50.712,44.388,-32.425,-53.932,43.607,-36.086,-53.086,39.947,-35.353,-52.136,39.485,-33.326,-55.345,41.134,-36.076,-57.438,38.854,-38.655,-55.719,35.768,-…	MKNELSRREFLARISAAGFGALAASATNAWGLEAISNPLAVYPNRDWERVYRDLWNYDSKYTFTCAPNDTHNCLLNAYVRQGVITRIGPSMRYGEAKDLAGNGTTHRWDPRVCQKGLALTRRFYGDRRVNQTMVRAGFKRWYDDGFPRGADGKPDTSYFQRARDEWVRMPHDEAATIVAAALKNIAETYTGDEGIKKLKAQHYD	2052146	Blastocatellia bacterium
job.pdb	AF-A0A357F3C2-F1-model_v4 Molybdopterin oxidoreductase	58.800	170	69	1	230	399	2	170	1.000	2.291E-15	471	400	212	KMRGGMPLLGAGRVFGFYRFANMLALLDGKLRPEAPPEEIVGSRAFDNYAWHTDLPPGHPMVSGSQTVDFDLFAAEHSKLLVLIGMNWICTKMPDAHWIGDARLKGTRVVVISADYMPTANKADEIVILRPGTDTAFLLGVARELITKKLYDRDAVIQRTDLPLLVRLDT	KFRGGMPLLGMTRVFGMYRMANSMALLDSHIRG-VGPDKALGGRGFDNYSWHTDLPPGHPMVTGQQTVEFDLNSVEHAKTIVVWGMNWITTKMPDAHWLTEARVKGTRVIVIACEYSATATKGDDVVVVRPGTTPALALGFANVIMRENLYDKEYVRHWTDMPILVRMDT	26.931,-2.983,-21.313,24.617,-2.394,-18.310,23.549,1.276,-18.151,22.266,1.866,-14.609,22.547,5.147,-12.733,22.898,4.767,-8.999,20.325,7.025,-7.270,22.929,9.844,-6.952,23.776,9.683,-10.621,20.078,9.727,-11.647,19.668,13.101,-9.887,22.626,14.583,-11.815,21.680,13.031,-15.198,17.962,13.937,-14.811,16.186,10.556,-14.157,15.875,9.633,-17.904,19.499,10.578,-18.810,20.819,7.004,-18.479,17.893,5.694,-20.…	MKFRGGMPLLGMTRVFGMYRMANSMALLDSHIRGVGPDKALGGRGFDNYSWHTDLPPGHPMVTGQQTVEFDLNSVEHAKTIVVWGMNWITTKMPDAHWLTEARVKGTRVIVIACEYSATATKGDDVVVVRPGTTPALALGFANVIMRENLYDKEYVRHWTDMPILVRMDTLKYLKASEVFGGGPAELKLTQVTPTGEKEPPPAKQTIQNIIP	2052146	Blastocatellia bacterium
job.pdb	AF-N1LEQ9-F1-model_v4 Nitrite oxidoreductase, alpha subunit	40.800	218	122	5	57	270	1	215	1.000	2.481E-14	453	400	226	WERIYRDQFAEEDSFVFTCAPNDTHNCLLRAHVKNGVIVRISPTYGYGKATDLAGNQASHRWDPRICQKGLILGRRIYGDRRVKAPMIRKGFKEWADAGFPR-HDDGTPRADM--EKRGYDEWLQIPWDEALAIAAKTLQNVAETYKGEDGAGKLLEQGYEPAMVEAMHGAGVQAIKMRGGMPLLGAGRVFGFYRFA-NMLALLDGKLRPEAPPEEIV	WERVYHDQYRYDSSFTWVCSPNDTHACRVRAFVRNGVVMRVEQNYDHQTYEDLYGNRGTFAHNPRMCLKGFTFHRRVYGPYRLKGPLMRKGWKQWMDDGAPELTPET--KRKYKFDSRFLDDMLRVSWDTAFTYAAKAMIIIATRYSGEAGARRLREQGYAPEMIEMMKGAGTRCFKHRAGMPVLGIIGKMGNTRMNGGINALLDTWIR-KVGPDQAQ	30.015,-23.205,-29.406,29.476,-19.372,-29.848,25.787,-19.993,-30.659,25.345,-20.725,-26.928,26.448,-17.162,-25.935,24.314,-15.521,-28.657,21.380,-17.596,-27.415,22.108,-16.570,-23.775,21.945,-12.837,-24.734,18.848,-13.303,-26.956,15.411,-12.089,-25.788,11.861,-12.519,-27.156,10.589,-9.053,-26.107,11.584,-5.885,-24.208,9.784,-3.041,-22.388,10.707,0.178,-20.540,9.837,0.982,-16.896,10.894,3.465,-14.…	WERVYHDQYRYDSSFTWVCSPNDTHACRVRAFVRNGVVMRVEQNYDHQTYEDLYGNRGTFAHNPRMCLKGFTFHRRVYGPYRLKGPLMRKGWKQWMDDGAPELTPETKRKYKFDSRFLDDMLRVSWDTAFTYAAKAMIIIATRYSGEAGARRLREQGYAPEMIEMMKGAGTRCFKHRAGMPVLGIIGKMGNTRMNGGINALLDTWIRKVGPDQAQGGRYWSNYTWH	77133	uncultured bacterium
job.pdb	AF-A0A7V3D4F7-F1-model_v4 Nitrate oxidoreductase subunit alpha	41.000	224	116	5	1	221	2	212	1.000	1.317E-15	448	400	219	SDLSRRELLKRAVVVGTGAGLAELFLPAQFLSSASAQSEPQAVAIANPLAQMPDRSWERIYRDQFAEEDSFVFTCAPNDTHNCLLRAHVKNGVIVRISPTYGYGKATDLAGNQASHRWDPRICQKGLILGRRIYGDRRVKAPMIRKGFKEWADAGFPR-HDDGTPRADM--EKRGYDEWLQIPWDEALAIAAKTLQNVAETYKGEDGAGKLLEQGYEPAMVEAM	SQISRREFLRLSGSAALGWSIVR---PELRL--------LQPLVVDNPLAAYPDRDWEQIYRDQYSYDSTFTFVCSPNDTHACRLRAFVRNGVILRAETNYDVERYADLYGNTATAHWHPRGCKKGQTFHRRVYGPHRLKGPLMRRGWQQWADAGFPELDETN--LSRFKFDSRGTDELLPVSWETAYDYIARGMIAIAQRYSGQAGAERLRAQGYPPEMIEAM	23.425,-55.694,-20.621,26.267,-56.996,-22.838,29.634,-56.176,-21.207,31.697,-54.416,-23.912,35.221,-55.874,-23.767,38.196,-53.464,-23.492,39.200,-54.575,-27.023,35.738,-53.837,-28.479,35.755,-50.440,-26.691,39.185,-49.573,-28.185,38.039,-50.685,-31.668,34.776,-48.692,-31.371,36.615,-45.568,-30.094,39.292,-45.889,-32.829,36.608,-46.221,-35.540,34.653,-43.265,-34.054,37.797,-41.051,-33.978,38.546,-…	MSQISRREFLRLSGSAALGWSIVRPELRLLQPLVVDNPLAAYPDRDWEQIYRDQYSYDSTFTFVCSPNDTHACRLRAFVRNGVILRAETNYDVERYADLYGNTATAHWHPRGCKKGQTFHRRVYGPHRLKGPLMRRGWQQWADAGFPELDETNLSRFKFDSRGTDELLPVSWETAYDYIARGMIAIAQRYSGQAGAERLRAQGYPPEMIEAMGGAGTRT	2052164	Gemmataceae bacterium
job.pdb	AF-A0A7V6YFZ0-F1-model_v4 Molybdopterin-dependent oxidoreductase	23.600	406	199	13	1	400	5	305	1.000	7.566E-16	444	400	315	SDLSRRELLKRAVVVGTGAGLAELFLPAQFLSSASAQSEPQAVAIANPLAQMPDRSWERIY--RDQFAEEDSFV--FTCAPNDTHNCLLRAHVKNGVIVRISPTYGYGKATDLAGNQASHRWDPRICQKGLILGRRIYGDRRVKAPMIRKGFKEWADAGFPRHDDGTPRADMEKRGYDEWLQIPWDEALAIAAKTLQNVAETYKGEDGAGKLLEQGYEPAMVEAMHGAGVQAIKMRGGMPLLGAGRVFGFYRFANMLALLDGKLRP--EAPPEEIVGSRAFDNYAWHTDLPPGHPMVSGSQTVDFDLFAAEHSKLLVLIGMNWICTKMPDAHWIGDARLKGTRVVVISADYMPTANKADEIVILRPGTDTAFLLGVARELITKKLYDRDAVIQRTDLPL…	WKLTRRRFLQGAAAAG-------------VLA----------------GAGVVYRSKEGAAWSRDNLRPKEVKIVRTVCSPNCTAACGIKALVVDGQIKTL------SPTND----YPEPEYGPRGCLRGLSFINLLYGPDRLEKPLLRVG----------------------ERGEGKFKEVTWEEALDYTAEKIKEIAAKY----GP-------------ESIGFSFQ-----------VGGTGHVQKGAWIAL-----STLAGWTLLHP-----------YDLNGDLPMFFPQTFGVQTEELEPLEWLNSKYTAVFGSNIMVTRLMDADFLTQSRLNGGKLVVFDPVFSATAAKADEWIQLKPSSDAALALGIVKVILEEGLYDRDFIVTYTDLPL…	-47.819,-8.882,-83.654,-45.809,-10.189,-80.647,-47.494,-13.154,-78.907,-47.700,-12.637,-75.120,-45.813,-15.240,-73.047,-48.547,-17.116,-71.161,-46.991,-18.854,-68.130,-48.417,-22.414,-68.180,-48.049,-25.061,-65.415,-46.000,-27.178,-67.884,-43.565,-24.289,-68.569,-43.298,-23.534,-64.822,-42.365,-27.198,-64.163,-39.870,-27.123,-67.077,-38.318,-23.943,-65.587,-38.262,-25.487,-62.069,-36.596,-28.672,…	MAKGWKLTRRRFLQGAAAAGVLAGAGVVYRSKEGAAWSRDNLRPKEVKIVRTVCSPNCTAACGIKALVVDGQIKTLSPTNDYPEPEYGPRGCLRGLSFINLLYGPDRLEKPLLRVGERGEGKFKEVTWEEALDYTAEKIKEIAAKYGPESIGFSFQVGGTGHVQKGAWIALSTLAGWTLLHPYDLNGDLPMFFPQTFGVQTEELEPLEWLNSKYTAVFGSNIMVTRLMDADFLTQSRLNGGKLVVFDPVFSATAAKADEWIQLKPSSDAALALGIVKVILEEGLYDRDFIVTYTDLPLLVRLDNGKKLTAQEVAG	2044939	Clostridia bacterium
job.pdb	AF-A0A3E1D2S4-F1-model_v4 4Fe-4S Mo/W bis-MGD-type domain-containing protein	46.300	203	99	2	1	202	6	199	1.000	5.559E-15	441	400	199	SDLSRRELLKRAVVVGTGAGLAELFLPAQFLSSASAQSEPQAVAIANPLAQMPDRSWERIYRDQFAEEDSFVFTCAPNDTHNCLLRAHVKNGVIVRISPTYGYGKATDLAGNQASHRWDPRICQKGLILGRRIYGDRRVKAPMIRKGFKEWADAGFPR-HDDGTPRADMEKRGYDEWLQIPWDEALAIAAKTLQNVAETYKGE	NNIGRRSFLKLSATAGLAVMANNAFAASPFL---------KPYVVDNPLKSYPNRDWEKVYRDMFHVDSEFIFLCAPNDTHNCLLKAHVKNDVVIRISPSYGYGDAEDMDGNRSSHRWEPRICNKGMVMNRKAYSDRRPKGAMVRTGFKAWAEAGYPRTGANGFPDQKYLQRGKEPFIKLPWTEAYALAAGVLENIARTYSGD	25.401,-78.069,-20.747,28.572,-75.973,-20.220,28.124,-73.367,-17.451,30.389,-70.389,-18.208,31.064,-69.164,-14.652,32.011,-65.564,-15.529,33.021,-64.837,-11.919,34.162,-61.210,-12.359,36.267,-60.865,-9.194,35.566,-57.816,-6.955,38.907,-56.255,-8.026,38.040,-56.622,-11.741,34.573,-55.121,-11.111,36.107,-52.121,-9.259,38.574,-51.569,-12.135,35.799,-51.809,-14.766,33.515,-49.445,-12.769,36.363,-46.9…	MMEIKNNIGRRSFLKLSATAGLAVMANNAFAASPFLKPYVVDNPLKSYPNRDWEKVYRDMFHVDSEFIFLCAPNDTHNCLLKAHVKNDVVIRISPSYGYGDAEDMDGNRSSHRWEPRICNKGMVMNRKAYSDRRPKGAMVRTGFKAWAEAGYPRTGANGFPDQKYLQRGKEPFIKLPWTEAYALAAGVLENIARTYSGD	2184312	Candidatus Nitrotoga sp. SPKER
job.pdb	AF-A0A1Q7B1X3-F1-model_v4 4Fe-4S Mo/W bis-MGD-type domain-containing protein	40.800	223	121	3	1	221	1	214	1.000	5.876E-15	438	400	256	SDLSRRELLKRAVVVGTGAGLAELFLPAQFLSSASAQSEPQAVAIANPLAQMPDRSWERIYRDQFAEEDSFVFTCAPNDTHNCLLRAHVKNGVIVRISPTYGYGKATDLAGNQASHRWDPRICQKGLILGRRIYGDRRVKAPMIRKGFKEWADAGFPRHDDGTPRADME--KRGYDEWLQIPWDEALAIAAKTLQNVAETYKGEDGAGKLLEQGYEPAMVEAM	MFLTRRQFMKASAGTIAVLAIADKALALTAL--------QPVVEVGNPLGEYPDRSWERVYHDQYRYDSSFTYCCSPNDTHQCRVRAFVRNGVVMRVEQNYDHQTYEDLYGNRGTFAWNPRMCLKGYTFHRRVYGPYRLKGPMIRKGWKAWVDDGCPELSPEV-KAKYKYTSRGEDDMLRVSWDTCAAYLAKGMLKIAERYSGEAGARRLREQGYPPEMIETM	83.814,-11.117,-24.108,83.549,-13.873,-26.760,80.392,-15.997,-26.292,81.203,-19.664,-26.930,78.960,-21.497,-29.452,77.660,-23.615,-26.523,76.737,-20.505,-24.467,74.957,-19.017,-27.519,72.937,-22.233,-28.065,72.020,-22.407,-24.342,70.931,-18.732,-24.324,68.874,-19.100,-27.552,67.225,-22.340,-26.329,66.444,-20.622,-22.991,64.904,-17.579,-24.767,62.751,-19.764,-27.087,61.539,-21.817,-24.091,60.699,-…	MFLTRRQFMKASAGTIAVLAIADKALALTALQPVVEVGNPLGEYPDRSWERVYHDQYRYDSSFTYCCSPNDTHQCRVRAFVRNGVVMRVEQNYDHQTYEDLYGNRGTFAWNPRMCLKGYTFHRRVYGPYRLKGPMIRKGWKAWVDDGCPELSPEVKAKYKYTSRGEDDMLRVSWDTCAAYLAKGMLKIAERYSGEAGARRLREQGYPPEMIETMKGAGVRTFATPGTAISPRTILFGTAFRPRTLTTPTCASRSCT	1805271	Nitrospirae bacterium 13_2_20CM_2_61_4
job.pdb	AF-A0A533Y234-F1-model_v4 Twin-arginine translocation signal domain-containing protein	39.900	248	136	5	1	245	1	238	1.000	4.976E-15	436	400	243	SDLSRRELLKRAVVVGTGAGLAELFLPAQFLSSASAQSEPQAVAIANPLAQMPDRSWERIYRDQFAEEDSFVFTCAPNDTHNCLLRAHVKNGVIVRISPTYGYGKATDLAGNQASHRWDPRICQKGLILGRRIYGDRRVKAPMIRKGFKEWADAGFPR-HDDGTPRADM--EKRGYDEWLQIPWDEALAIAAKTLQNVAETYKGEDGAGKLLEQGYEPAMVEAMHGAGVQAIKMRGGMPLLGAGRVFG	MFLTRRQFLKASAGTIAALAVAD---KALALTALQ-----PVIEVGNPLGEYPDRSWERVYHDQYRYDSSFSYICTPNDTHACRVRAFVRNGVVMRVEQNYDHQTYEDLYGNRGTFAWNPRMCLKGYTFHRRVYGPYRLKGPMLRKGWKAWVDDGCPELTPDV--KSRYRFNSRGEDDMLRVSWDTIATYMAKAQIKIAERYSGEAGARRLREQGYPPEMIESMKGGGTRTFKYRPGMALLGLIGKIG	79.324,0.956,-37.926,79.866,-2.735,-38.750,77.802,-5.074,-36.532,79.826,-8.086,-35.411,78.297,-11.507,-36.242,77.718,-11.976,-32.478,75.875,-8.620,-32.146,73.746,-9.498,-35.215,72.827,-12.895,-33.697,71.993,-11.329,-30.292,69.818,-8.593,-31.877,68.051,-11.141,-34.136,67.412,-13.560,-31.229,66.190,-10.679,-29.013,63.838,-9.419,-31.777,62.395,-12.919,-32.435,61.918,-13.438,-28.674,60.224,-10.008,-2…	MFLTRRQFLKASAGTIAALAVADKALALTALQPVIEVGNPLGEYPDRSWERVYHDQYRYDSSFSYICTPNDTHACRVRAFVRNGVVMRVEQNYDHQTYEDLYGNRGTFAWNPRMCLKGYTFHRRVYGPYRLKGPMLRKGWKAWVDDGCPELTPDVKSRYRFNSRGEDDMLRVSWDTIATYMAKAQIKIAERYSGEAGARRLREQGYPPEMIESMKGGGTRTFKYRPGMALLGLIGKIGCGRMS	2026887	Nitrospirae bacterium
job.pdb	AF-A0A849EBD8-F1-model_v4 Molybdopterin-dependent oxidoreductase	24.100	422	198	16	1	400	3	324	1.000	2.291E-15	434	400	339	SDLSRRELLKRAVVVGTGAGLAELFLPAQFLSSASAQSEPQAVAIANPLAQMPDRSWER---IYRDQFAEEDSFVFT----C-APNDTHNCLLRAHVKNGVIVRISPTYGYGKATDLAGNQASHRWDPRICQKGLILGRRIYGDRRVKAPMIRKGFKEWADAGFPRHDDGTPRADMEKRGYDEWLQIPWDEALAIAAKTLQNVAETYKGEDGAGKLLEQGYEPAMVEAMHGAGVQ------------AIKMRGGMPLLGAGRVFGFYRFANMLALLDGKLRPEAPPEEIV--GSRAFDNYAWHTDLPPGHPMVSGSQTVDFDLFAAEHSKLLVLIGMNWICTKMPDAHWIGDARLKGTRVVVISADYMPTANKADEIVILRPGTDTAFLLGVARELITK…	SGLTRRNFLKSGAAVT-----ASLALPDFIAGS---------GQSLTALAGSRPRDYTKIVDIYRNKWTWDKTVRGTHLINCWY---QAHCAFDVYVRDGIVFREEQAADYPQLNEDVPDMN-----PRGCQKGCSFSKRMYEESRIRYPLKQAG----------------------ERGSGKWERVTWDEALDDIADKFIDVVS----EEGT--------------------DRVIWDMGPDINVGAA-------------NAGQARFAQL--------------THSISLDSNS-SNGDGHR----GAFETFGNIYMDRSIEDYFYSDVILIWGSNPIVTSIPNAHFFTEARYNGSQIVCIAPDYSPSAIKADLWVPLAPGTDAALALAVAREIVFG…	3.536,-4.168,-69.805,1.098,-1.654,-68.230,-2.027,-1.493,-70.442,-3.056,2.056,-69.456,-6.772,2.892,-69.921,-6.858,5.399,-72.799,-9.272,8.382,-72.687,-10.735,7.118,-75.999,-11.525,3.675,-74.504,-13.070,5.355,-71.411,-15.395,7.537,-73.543,-16.404,4.549,-75.717,-17.145,2.471,-72.572,-19.082,5.401,-71.005,-21.283,5.920,-74.102,-22.063,2.168,-74.286,-23.011,2.092,-70.561,-25.296,5.164,-70.857,-27.078,3…	MTSGLTRRNFLKSGAAVTASLALPDFIAGSGQSLTALAGSRPRDYTKIVDIYRNKWTWDKTVRGTHLINCWYQAHCAFDVYVRDGIVFREEQAADYPQLNEDVPDMNPRGCQKGCSFSKRMYEESRIRYPLKQAGERGSGKWERVTWDEALDDIADKFIDVVSEEGTDRVIWDMGPDINVGAANAGQARFAQLTHSISLDSNSSNGDGHRGAFETFGNIYMDRSIEDYFYSDVILIWGSNPIVTSIPNAHFFTEARYNGSQIVCIAPDYSPSAIKADLWVPLAPGTDAALALAVAREIVFGGHVNEGFVAEQTDLALLVRTDTGKLLSEKDAKGGRTDR	1872568	Anderseniella sp.
job.pdb	AF-A0A7Y5SCY6-F1-model_v4 Molybdopterin-dependent oxidoreductase	22.800	389	207	12	17	396	6	310	1.000	3.772E-15	433	400	311	TGAGLAELFLPAQFLSSASAQSEPQAVAIANPLAQ-MPDRSWERIYRDQFAEEDSFVFTCAPNDT-HNCLLRAHVKNGVIVRISPTYGYGKATDLAGNQASHRWDPRICQKGLILGRRIYGDRRVKAPMIRKGFKEWADAGFPRHDDGTPRADMEKRGYDEWLQIPWDEALAIAAKTLQNVAETYKGEDGAGKLLEQGYEPAMV---EAMHGAGVQAIKMRGGMPLLGAGRVFGFYRFANMLALLDGKLRPEAPPEEIVGSRAF----DNYAWHTDLPPGHPMVSGSQTVDFDLFAAEHSKLLVLIGMNWICTKMPDAHWIGDARLKGTRVVVISADYMPTANKADEIVILRPGTDTAFLLGVARELITKKLYDRDAVIQRTDLPLLVR	TAAPALRRLKPADAGT-----------HLAEILARPYEYRGWEDVYRDEWTWDKVTKVTHTRVNCISACSIDAYVKDGIVWREEQNATYEQSFEDVPD-----FNPRGCTSGCVYSVQMYDPTRIKYPMKRVG----------------------ERGSGKWQRLSWDQALTEIADKLIDTA---THKDG----------PECIIYDN-----GTTNLDFGIGSPM--EGHLF--------------------------TAGLGSTSIDSYAGVGDLPVGLIQAWGLYMSEGTADDWFLTDYALIWIGNPSYTRVPEAHFLYEARYRGAKIVTVSPDFSASTVHADRWLNPRYATDAALALGMLNVIINEKLYKTDYIKEQTDLPFLVR	-3.270,-77.385,-28.640,-6.789,-75.958,-28.212,-7.459,-73.037,-25.886,-11.272,-72.895,-25.872,-12.180,-69.467,-24.507,-15.873,-70.072,-23.769,-17.331,-66.568,-24.092,-20.020,-66.617,-21.371,-23.548,-66.852,-22.917,-24.698,-64.075,-20.629,-23.047,-61.060,-22.344,-24.769,-61.464,-25.768,-28.056,-60.181,-24.212,-26.873,-56.747,-22.989,-28.084,-54.010,-25.345,-25.883,-50.884,-25.227,-27.553,-48.553,-2…	MTATATAAPALRRLKPADAGTHLAEILARPYEYRGWEDVYRDEWTWDKVTKVTHTRVNCISACSIDAYVKDGIVWREEQNATYEQSFEDVPDFNPRGCTSGCVYSVQMYDPTRIKYPMKRVGERGSGKWQRLSWDQALTEIADKLIDTATHKDGPECIIYDNGTTNLDFGIGSPMEGHLFTAGLGSTSIDSYAGVGDLPVGLIQAWGLYMSEGTADDWFLTDYALIWIGNPSYTRVPEAHFLYEARYRGAKIVTVSPDFSASTVHADRWLNPRYATDAALALGMLNVIINEKLYKTDYIKEQTDLPFLVRT	2026734	Dehalococcoidia bacterium
job.pdb	AF-A0A524NZT9-F1-model_v4 Nitrate reductase subunit alpha	22.300	371	203	11	54	396	14	327	1.000	8.193E-15	426	400	338	DRSWERIYRDQFAEEDSFVFTCAPNDTHNCLLRAHVKNGVIVRISPTYGYGKATDLAGNQASHRWDPRICQKGLILGRRIYGDRRVKAPMIRKGFKEWADAGFPRHDDGTPRADM---------------EKRGYDEWLQIPWDEALAIAAKTLQNVAETYKGEDGAGKLLEQ--GYEPAMVEAMHGAGVQAIKMRGGMPLLGAGRVFGFYRFANMLALLDGKLRPEAPPEEIVGSRAFD-----NYAWHTDLPPGHPMVSGSQTVDFDLFAAEHSKLLVLIGMNWICTKMPDAHWIGDARLKGTRVVVISADYMPTANKADEIVILRPGTDTAFLLGVARELITKKLYDR------DAVIQRTDLPLLVR	DQGWEEFYRNRWQYDKVVRSSHGVNCTGGCSWMVHVKDGIVGWELQANDYPQFDGSIPNHE-----PRGCQRGISFSWYLYSPLRVKYPYMRGALIDLWKEARQRFPD---PVDAWRSIVENPESRKSYTGKRGMGGFRRASWDDVVELIAASTLYTAK---KYGPD-----RVIGFTP-------------------IPA---MSMISYAAGTRF-------------------LQLFGGVAMSFYDWYCDLPPASPQVWGEQTDVNESADWYNASYIVLCGSNVPMTRTPDAHFLTEARYRGAKVVVMSPDYSQATKFADDWLPVTQGHDGAFWMAVNHVILKEYYVDRQVPFFEEYARKYTDLPFLVK	-49.683,-23.609,-2.349,-47.514,-21.099,-4.201,-48.223,-20.641,-7.494,-47.256,-21.648,-11.041,-44.068,-20.396,-12.547,-44.956,-20.004,-16.238,-44.406,-23.420,-17.815,-43.285,-22.584,-21.335,-45.572,-25.239,-22.853,-44.053,-24.406,-26.278,-41.420,-26.756,-27.667,-38.883,-23.943,-28.222,-39.065,-22.918,-31.816,-35.360,-22.554,-32.806,-33.601,-21.072,-29.748,-30.352,-20.998,-31.814,-29.948,-17.273,-3…	MSSGRIKDDRTPADQGWEEFYRNRWQYDKVVRSSHGVNCTGGCSWMVHVKDGIVGWELQANDYPQFDGSIPNHEPRGCQRGISFSWYLYSPLRVKYPYMRGALIDLWKEARQRFPDPVDAWRSIVENPESRKSYTGKRGMGGFRRASWDDVVELIAASTLYTAKKYGPDRVIGFTPIPAMSMISYAAGTRFLQLFGGVAMSFYDWYCDLPPASPQVWGEQTDVNESADWYNASYIVLCGSNVPMTRTPDAHFLTEARYRGAKVVVMSPDYSQATKFADDWLPVTQGHDGAFWMAVNHVILKEYYVDRQVPFFEEYARKYTDLPFLVKLGEKDGVLLPG	2026735	Deltaproteobacteria bacterium
job.pdb	AF-A0A6N6S2R8-F1-model_v4 Molybdopterin-dependent oxidoreductase	25.500	337	164	9	45	372	42	300	1.000	1.507E-14	423	400	302	IANPLAQMPDRSWERIYRDQFAEEDSFVFTCAPNDTHNCLLRAHVKNGVIVRISPTYGYGKATDLAGNQASHRWDPRICQKGLILGRRIYGDRRVKAPMIRKGFKEWADAGFPRHDDGTPRADMEKRGYDEWLQIPWDEALAIAAKTLQNVAETYKGEDGAGKLLEQ----GYEPAMVEAMHGAGVQAIKMRGGMPLLGAGRVFGFYRFANMLALLDGKLRPEAPPEEIVGSRAFD-----NYAWHTDLPPGHPMVSGSQTVDFDLFAAEHSKLLVLIGMNWICTKMPDAHWIGDARLKGTRVVVISADYMPTANKADEIVILRPGTDTAFLLGVAR	ISEPIGKYPYRGWETIYREHWKYDYTGRTTHSVNCAGSCTWKVYVKNNIAFKEEQYADYPDI-----NPTLPTYNPRGCQKGANYKEYVYGPQRLKYPLMRAG----------------------ARGEGKWKRISWEEAMRYIADKIVNTIV----NHGP----DTITFYSANPA------------------------KFAI---TYAGGLRL----------------ANLIGGVVCTFYDWVSDLPPGEPMTWGVRTDSCEAADWFHSKYIMVWGSNLLETRIPDAHFLTEARMRGARIVTIFPEYNPTSIHADIFIPVRPGTDSALALGMAN	17.460,-32.291,82.141,15.689,-28.909,81.438,16.148,-25.837,79.437,13.843,-23.565,78.267,12.533,-20.771,76.157,12.508,-17.555,74.735,10.574,-15.789,71.945,9.708,-12.069,72.375,6.343,-10.785,71.253,5.378,-7.142,70.857,1.908,-5.924,69.942,-0.309,-4.538,67.199,-2.936,-2.295,68.905,-6.195,-1.557,66.997,-7.389,1.929,68.093,-10.987,2.936,67.239,-12.192,6.593,67.513,-13.243,9.377,66.060,-16.425,10.125,64…	MKLSLKKPCVNLSWGKSIMEKKSTENDLPAKNVLSLDLLEHISEPIGKYPYRGWETIYREHWKYDYTGRTTHSVNCAGSCTWKVYVKNNIAFKEEQYADYPDINPTLPTYNPRGCQKGANYKEYVYGPQRLKYPLMRAGARGEGKWKRISWEEAMRYIADKIVNTIVNHGPDTITFYSANPAKFAITYAGGLRLANLIGGVVCTFYDWVSDLPPGEPMTWGVRTDSCEAADWFHSKYIMVWGSNLLETRIPDAHFLTEARMRGARIVTIFPEYNPTSIHADIFIPVRPGTDSALALGMANFI	2172549	Candidatus Brocadia sp.
job.pdb	AF-A0A0F8X9U2-F1-model_v4 4Fe-4S Mo/W bis-MGD-type domain-containing protein	24.700	360	185	13	50	399	9	292	1.000	1.023E-14	423	400	307	AQMPDRS--WERIYRDQFAEEDSFVFT-CAPNDTHNCLLRAHVKNGVIVRISPTYGYGKATDLAGNQASHRWDPRICQKGLILGRRIYGDRRVKAPMIRKGFKEWADAGFPRHDDGTPRADMEKRGYDEWLQIPWDEALAIAAKTLQNVAETYKGEDGAGKLLEQGYE---PAMVEAMHGAGVQAIKMRGGMPLLGAGRVFGFYRFANMLALLDGKLRPEAPPEE----IVGSRAFDNYAWHTDLPPGHPMVSGSQTVDFDLFAAEHSKLLVLIGMNWICTKMPDAHWIGDARLKGTRVVVISADYMPTANKADEIVILRPGTDTAFLLGVARELITKKLYDRDAVIQRTDLPLLVRLDT	AARADPAGLWAEKYREKWTWDKTAWATHCINCYPGNCQYRVYVKDGVVLREEQAGTYTPVE-----AGVPDMNPMGCQKGNAWSSMLHSQERVLYPLKRA----------GERGDGN------------WTRVSWDEALSEIADATLDAIQ----ESGP----ESVLQVSTPNEGGLM------------------AGMLFG--------RIIEG--------LGGTVTDVNADIND-------FNPGLYMTYGKVNAASSVDDWFHADLTLVWHRNPVYTAIPWYHFVLESRYNGGEIVVIAPDYSPSAIHADYHVSVEPGSDAALALGMSQVIIEEALYDTQFVREQTDLPLLVRTDT	8.563,-62.780,-51.044,7.531,-60.398,-48.214,4.889,-57.825,-49.256,6.012,-54.218,-48.529,4.680,-52.675,-45.405,2.643,-49.571,-46.304,4.110,-46.668,-44.359,1.056,-45.000,-42.807,1.959,-41.409,-43.578,-0.195,-39.742,-40.902,-2.675,-37.631,-42.885,-1.825,-34.078,-41.782,-5.263,-32.892,-40.631,-5.978,-29.704,-42.671,-7.189,-28.411,-39.304,-3.594,-28.824,-37.976,-1.955,-26.204,-40.249,-4.012,-23.219,-3…	MKKPSKSTAARADPAGLWAEKYREKWTWDKTAWATHCINCYPGNCQYRVYVKDGVVLREEQAGTYTPVEAGVPDMNPMGCQKGNAWSSMLHSQERVLYPLKRAGERGDGNWTRVSWDEALSEIADATLDAIQESGPESVLQVSTPNEGGLMAGMLFGRIIEGLGGTVTDVNADINDFNPGLYMTYGKVNAASSVDDWFHADLTLVWHRNPVYTAIPWYHFVLESRYNGGEIVVIAPDYSPSAIHADYHVSVEPGSDAALALGMSQVIIEEALYDTQFVREQTDLPLLVRTDTRRFLRQPDLTGAGRD	412755	marine sediment metagenome
job.pdb	AF-A0A514Z770-F1-model_v4 Nitrate reductase subunit alpha	22.900	374	204	12	51	396	27	344	1.000	6.938E-15	423	400	417	QMPDRSWERIYRDQFAEEDSFVFTCAPNDTHNCLLRAHVKNGVIVRISPTYGYGKATDLAGNQASHRWDPRICQKGLILGRRIYGDRRVKAPMIRKGFKEWADAG-----FP---------RHDDGTPRADMEKRGYDEWLQIPWDEALAIAAKTLQNVAETYKGEDGAGKLLEQ--GYEPAMVEAMHGAGVQAIKMRGGMPLLGAGRVFGFYRFANMLALLDGKLRPEAPPEEIVGSRAFDN------YAWHTDLPPGHPMVSGSQTVDFDLFAAEHSKLLVLIGMNWICTKMPDAHWIGDARLKGTRVVVISADYMPTANKADEIVILRPGTDTAFLLGVARELITKKLYDR------DAVIQRTDLPLLVR	EENNRRWEDIYRRRWAHDKIVRTTHGVNCTGSCSWNVFVKQGIITWEHQATDYPSCGPDMPE-----YEPRGCPRGASFSWYEYSPLRIKYPYIRGVLWTMWLEAKNLFAGDSVAAWKSIVENPEKS-REYKAARGHGGLVRVKWSDALELISAMLTYTIKTY----GP----DRLVGFSP-------------------IPA---MSMISFASGARFLSLL--------------------GGEMLSFYDWYADLPPASPQIWGEQTDVPESADWYNSQYIMMWGSNVPLTRTPDAHFMTEARYKGAKVVAVSPDYAENVKFADNWLAPHPGTDAALAQAMTYVILKEYYVDRQVPYFIEYTKQYTDLPFLIL	12.356,-70.077,-43.338,9.779,-69.081,-41.411,6.927,-67.207,-41.503,4.423,-64.842,-39.953,2.520,-62.508,-42.238,-0.417,-61.629,-39.960,-2.869,-59.749,-42.183,-4.359,-56.943,-40.062,-8.139,-57.631,-40.093,-10.162,-54.892,-41.892,-11.378,-52.166,-39.563,-14.968,-52.588,-40.905,-15.710,-56.054,-39.407,-15.073,-55.573,-35.669,-17.987,-56.775,-33.512,-19.065,-53.532,-31.771,-20.597,-53.696,-28.278,-24.…	MKGTGIMRKPRFFNVVEKFNGSFTQLEENNRRWEDIYRRRWAHDKIVRTTHGVNCTGSCSWNVFVKQGIITWEHQATDYPSCGPDMPEYEPRGCPRGASFSWYEYSPLRIKYPYIRGVLWTMWLEAKNLFAGDSVAAWKSIVENPEKSREYKAARGHGGLVRVKWSDALELISAMLTYTIKTYGPDRLVGFSPIPAMSMISFASGARFLSLLGGEMLSFYDWYADLPPASPQIWGEQTDVPESADWYNSQYIMMWGSNVPLTRTPDAHFMTEARYKGAKVVAVSPDYAENVKFADNWLAPHPGTDAALAQAMTYVILKEYYVDRQVPYFIEYTKQYTDLPFLILLDKDDNGNYKSGRFLRISDLHGKNSEENSEWKPVLIDENDQQIKVPNGTIGQRWD…	2592653	Lactococcus protaetiae
job.pdb	AF-A0A7Y5W1A7-F1-model_v4 Molybdopterin-dependent oxidoreductase	43.300	270	127	7	1	259	1	255	1.000	2.860E-15	422	400	256	SDLSRRELLKRAVVVGTGAGLAELFLPAQFLSSASAQSEPQAVAIANPLAQMPDRSWERIYRDQFAEEDSFVFTCAPNDTHNCLLRAHVKNGVIVRISPTYGYGKATDLAGNQASHRWDPRICQKGLILGRRIYGDRRVKAPMIRKGFKEWADAGFPRHDDGTPRADM------EKRGYDEWLQIPWDEALAIAAKTLQNVAETYKGEDGAGKLLE-QGYEPAMVEAM--HGAGVQAIKMRGGMPLLGAGRV--FGFYRFANMLALLDGK	MKLSRRGFLKLGTGTAVGATALYLETHLAFLQS--------STGIENPLAQYPARDWERIYRDQYRYDSSFAFICAPNDTHMCRLRAFVRNGVVMRIEQNYDGDAYRDPQGNRSSVAWNPRACLKGFTLHRRVYGPYRGKGPALRKGWKQWADDGFPSLSDT---PELRKKYRFDARGDDEFVRVSWDEANGYAARGLEAIAKAYSGEEGRRRLVEKDGYPEEMLHHWEEAGT----RTMKFGSSLPPHGVAGKFGPFRFANMLALLDAK	59.085,-55.754,-35.499,60.412,-55.602,-31.902,60.102,-51.902,-30.932,63.196,-50.856,-28.963,62.601,-49.025,-25.641,64.046,-45.901,-27.339,61.644,-46.332,-30.303,58.677,-46.682,-27.895,59.683,-43.511,-25.978,60.101,-41.536,-29.238,56.704,-42.770,-30.497,54.994,-42.108,-27.113,56.474,-38.577,-26.831,55.547,-37.801,-30.473,51.966,-39.067,-29.944,51.597,-37.224,-26.586,52.866,-33.932,-28.090,50.602,-…	MKLSRRGFLKLGTGTAVGATALYLETHLAFLQSSTGIENPLAQYPARDWERIYRDQYRYDSSFAFICAPNDTHMCRLRAFVRNGVVMRIEQNYDGDAYRDPQGNRSSVAWNPRACLKGFTLHRRVYGPYRGKGPALRKGWKQWADDGFPSLSDTPELRKKYRFDARGDDEFVRVSWDEANGYAARGLEAIAKAYSGEEGRRRLVEKDGYPEEMLHHWEEAGTRTMKFGSSLPPHGVAGKFGPFRFANMLALLDAKV	2026734	Dehalococcoidia bacterium
job.pdb	AF-A0A3B9LN91-F1-model_v4 Nitrate reductase subunit alpha	21.900	369	207	11	55	397	13	326	1.000	3.273E-14	421	400	332	RSWERIYRDQFAEEDSFVFTCAPNDTHNCLLRAHVKNGVIVRISPTYGYGKATDLAGNQASHRWDPRICQKGLILGRRIYGDRRVKAPMIRKGFKEWADAGFPRHDDG--------TPRAD----MEKRGYDEWLQIPWDEALAIAAKTLQNVAETYKGEDGAGKLLEQ--GYEPAMVEAMHGAGVQAIKMRGGMPLLGAGRVFGFYRFANMLALLDGKLRPEAPPEEIVGSRAFDN------YAWHTDLPPGHPMVSGSQTVDFDLFAAEHSKLLVLIGMNWICTKMPDAHWIGDARLKGTRVVVISADYMPTANKADEIVILRPGTDTAFLLGVARELITKKLYDR------DAVIQRTDLPLLVRL	RSWEEFYRNRWQHDKVVRSTHGVNCTGGCSWDIYIKQGIVTWEMQALDYPLLEDGLPP-----YEPRGCQRGISYSWYLYSPIRVKYPYVRGALLDLWREAKAIHDDPVEAWESIVSNKESRARYQRARGKGGFRRGSWEELQELIAAATIHTIK----KHGS----DRVVGFSP-------------------IPA---MSFLSYGAGSRFLQLL--------------------GGVNLSFYDWYSDLPPASPEVWGDQTDVAESADWYNSKFLAVMGSNLNMTRTPDCHFAAESRHNGTKMVVLAPDFSQVSKYADQWIPLNAGQDGAFWMAVNHVILKEFHHQKQTPYFLNYLKRYTDSPFLVRL	-62.640,10.980,-17.386,-59.061,9.792,-16.829,-57.149,11.579,-19.633,-54.294,9.013,-19.405,-54.927,5.436,-20.588,-52.106,3.159,-19.369,-51.658,0.768,-22.311,-49.945,-2.275,-20.761,-48.640,-3.953,-23.947,-45.445,-5.984,-23.250,-45.164,-6.611,-26.977,-44.271,-2.917,-27.567,-41.377,-2.981,-25.018,-38.842,-4.502,-27.479,-36.606,-1.411,-26.962,-35.730,-2.818,-23.491,-33.621,-5.484,-25.269,-31.033,-2.71…	MNWIKDLISPETRSWEEFYRNRWQHDKVVRSTHGVNCTGGCSWDIYIKQGIVTWEMQALDYPLLEDGLPPYEPRGCQRGISYSWYLYSPIRVKYPYVRGALLDLWREAKAIHDDPVEAWESIVSNKESRARYQRARGKGGFRRGSWEELQELIAAATIHTIKKHGSDRVVGFSPIPAMSFLSYGAGSRFLQLLGGVNLSFYDWYSDLPPASPEVWGDQTDVAESADWYNSKFLAVMGSNLNMTRTPDCHFAAESRHNGTKMVVLAPDFSQVSKYADQWIPLNAGQDGAFWMAVNHVILKEFHHQKQTPYFLNYLKRYTDSPFLVRLEAVSYT	2052146	Blastocatellia bacterium
job.pdb	AF-A0A432S2Y2-F1-model_v4 Molybdopterin dinucleotide-binding protein	22.900	419	209	13	1	398	1	326	1.000	7.566E-16	421	400	372	SDLSRRELLKRAVVVGTGAGLAELFLPAQFLSSASAQSEPQAVAIANPLAQMPDRSW-ERIYRDQFA---EED-----SFVFTCAPNDTHNCLLRAHVKNGVIVRISPTYGYGKATDLAGNQASHRWDPRICQKGLILGRRIYGDRRVKAPMIRKGFKEWADAGFPRHDDGTPRADMEKRGYDEWLQIPWDEALAIAAKTLQNVAETYKGEDGAGKLLEQGYEP------------AMVEAMHGAGVQAIKMRGGMPLLGAGRVFGFYRFANMLALLDGKLRPEAPPEEIVGSRAFDNYAWHTDLPPGHPMVSGSQTVDFDLFAAEHSKLLVLIGMNWICTKMPDAHWIGDARLKGTRVVVISADYMPTANKADEIVILRPGTDTAFLLGVARELITKK…	MKLTRRNFIKALGLTGAGI----------TVGGSSAFAKDKAVIVDDPRSSYPNKSYTENMYRNEFAFTYGDNKEAHGTAYHC--VNCQGNCAWDVWVNNGIITRENQVANYTPINPKIPD-----FNPRGCNKGVQHSQVTYEKDRVLYPLKRVG----------------------KRGEGKWKRISWDEAITEVAKNIYET------------MLTKGPEGLFIHVGAGMLTEARGAA--------------------GKRL-------------GTLLGAVR--AYIASYVG-------DMFPGVTVVYGEGNIGCSYDFFYTTDVNIWWGQDPNKTRIPDAHFLWEGKYNGSKQIVITPDFNSSAIHADLWVPVKPGYDGHLAMSIINEIIQKK…	-67.238,-33.536,-12.807,-66.195,-30.488,-10.702,-62.589,-30.981,-9.488,-62.860,-30.598,-5.702,-59.860,-29.285,-3.708,-59.832,-32.659,-1.879,-59.591,-34.619,-5.167,-56.803,-32.267,-6.363,-54.754,-32.870,-3.176,-55.333,-36.651,-3.411,-54.152,-36.527,-7.052,-51.019,-34.519,-6.044,-50.267,-37.017,-3.227,-50.436,-39.908,-5.740,-48.286,-37.983,-8.289,-45.789,-36.924,-5.558,-45.474,-40.554,-4.378,-44.90…	MKLTRRNFIKALGLTGAGITVGGSSAFAKDKAVIVDDPRSSYPNKSYTENMYRNEFAFTYGDNKEAHGTAYHCVNCQGNCAWDVWVNNGIITRENQVANYTPINPKIPDFNPRGCNKGVQHSQVTYEKDRVLYPLKRVGKRGEGKWKRISWDEAITEVAKNIYETMLTKGPEGLFIHVGAGMLTEARGAAGKRLGTLLGAVRAYIASYVGDMFPGVTVVYGEGNIGCSYDFFYTTDVNIWWGQDPNKTRIPDAHFLWEGKYNGSKQIVITPDFNSSAIHADLWVPVKPGYDGHLAMSIINEIIQKKLYKPNFVKTFTDLPFLVRLDNKKLLRLSDIDIENPDFDKELYELFKEKGEGKEYEPEKVFLTYNTV	2060922	Persephonella sp.
job.pdb	AF-A0A259EXS5-F1-model_v4 Nitrate reductase subunit alpha	22.800	372	201	12	54	397	29	342	1.000	1.426E-14	412	400	343	DRSWERIYRDQFAEEDSFVFTCAPNDTHNCLLRAHVKNGVIVRISPTYGYGKATDLAGNQASHRWDPRICQKGLILGRRIYGDRRVKAPMIRKGFKEWADAGFPRHD------------DGTPRADMEKRGYDEWLQIPWDEALAIAAKTLQNVAETYKGEDGAGKLLEQ--GYEPAMVEAMHGAGVQAIKMRGGMPLLGAGRVFGFYRFANMLALLDGKLRPEAPPEEIVGSRAFDN--------YAWHTDLPPGHPMVSGSQTVDFDLFAAEHSKLLVLIGMNWICTKMPDAHWIGDARLKGTRVVVISADYMPTANKADEIVILRPGTDTAFLLGVARELITK---KLYDR---DAVIQRTDLPLLVRL	DRSWENAYRSRWQQDKIVRSTHGVNCTGSCSWKIFVKNGLITWEIQQTDYPRTRADLPNHE-----PRGCPRGASYSWYVYSAQRVKYPLIRGRLMEMWREARKTMDPVEAWKSVSQDPEKARRYK-SVRGQGGFVRAKWDEVTEMIAAANVFTIK----DFGP----DRIYGFSP----------IPAMSM---------------VSYAA-------------------GSRYMSLIGGVCGSFYDWYCDLPPSSPQVWGEQTDVPESADWYNSTYLMVWGSNVPQTRTPDAHFYTEVRYKGTKTVAVSSDFGEMVKFGDIWLAPKQGTDAALAMAMGHVILSEFHVRNRSEYFDKYCRQYNDMPMLVML	16.391,-44.867,27.105,19.040,-43.694,29.602,21.429,-41.234,27.895,23.827,-42.050,30.778,23.949,-45.795,29.956,24.263,-44.965,26.217,27.684,-43.419,27.037,28.999,-46.883,28.058,28.678,-47.999,24.387,31.174,-45.325,23.160,33.323,-47.604,20.934,30.211,-49.233,19.370,28.962,-45.850,18.038,31.554,-45.525,15.215,30.461,-47.598,12.183,32.913,-46.492,9.442,35.732,-44.069,8.568,35.854,-41.856,5.446,38.455…	MSHFLDRLTFFKKNIAEFSDGHGVVSNEDRSWENAYRSRWQQDKIVRSTHGVNCTGSCSWKIFVKNGLITWEIQQTDYPRTRADLPNHEPRGCPRGASYSWYVYSAQRVKYPLIRGRLMEMWREARKTMDPVEAWKSVSQDPEKARRYKSVRGQGGFVRAKWDEVTEMIAAANVFTIKDFGPDRIYGFSPIPAMSMVSYAAGSRYMSLIGGVCGSFYDWYCDLPPSSPQVWGEQTDVPESADWYNSTYLMVWGSNVPQTRTPDAHFYTEVRYKGTKTVAVSSDFGEMVKFGDIWLAPKQGTDAALAMAMGHVILSEFHVRNRSEYFDKYCRQYNDMPMLVMLK	1970524	Hydrogenophilales bacterium 17-61-9
job.pdb	AF-A0A5N8HIZ0-F1-model_v4 Nitrate reductase subunit alpha	22.100	370	207	11	54	397	29	343	1.000	4.317E-14	411	400	343	DRSWERIYRDQFAEEDSFVFTCAPNDTHNCLLRAHVKNGVIVRISPTYGYGKATDLAGNQASHRWDPRICQKGLILGRRIYGDRRVKAPMIRKGFKEWADAGFPRHDDG---------TPR---ADMEKRGYDEWLQIPWDEALAIAAKTLQNVAETYKGEDGAGKLLEQ--GYEPAMVEAMHGAGVQAIKMRGGMPLLGAGRVFGFYRFANMLALLDGKLRPEAPPEEIVGSRAFDN------YAWHTDLPPGHPMVSGSQTVDFDLFAAEHSKLLVLIGMNWICTKMPDAHWIGDARLKGTRVVVISADYMPTANKADEIVILRPGTDTAFLLGVARELITKKLYDR------DAVIQRTDLPLLVRL	NRDWEDSYRQRWQFDKIVRSTHGVNCTGSCSWKIYVKNGLVTWEIQQTDYPRTRPDLPNHE-----PRGCPRGASYSWYLYSANRLKYPLIRKRLIELWREALKQHSDPVLAWASIMNDPQKCLSYKQVRGRGGFIRSNWQELNQLIAAANVWTIKTY----GP----DRVAGFSP-------------------IPA---MSMVSYAAGTRYLSLL--------------------GGTCLSFYDWYCDLPPASPMTWGEQTDVPESADWYNSSYIIAWGSNVPQTRTPDAHFFTEVRYKGTKTIAITPDYSEVAKLCDQWLAPKQGTDSALAMAMGHVILKEFHLDNPSDYFINYCRRYSDMPMLVML	-19.560,-50.011,-1.677,-17.363,-51.994,0.761,-13.671,-51.026,0.373,-12.837,-54.416,1.963,-14.788,-56.445,-0.630,-13.355,-54.335,-3.498,-9.892,-55.780,-2.646,-11.144,-59.161,-3.969,-11.403,-57.516,-7.437,-7.567,-57.134,-7.521,-6.916,-58.879,-10.873,-10.180,-57.599,-12.424,-8.938,-54.005,-11.861,-5.719,-54.501,-13.920,-5.934,-52.975,-17.419,-3.247,-52.983,-20.150,0.494,-52.869,-19.476,2.465,-50.005…	MSKLLDRFRYFKQKGETFADGHGQVMHSNRDWEDSYRQRWQFDKIVRSTHGVNCTGSCSWKIYVKNGLVTWEIQQTDYPRTRPDLPNHEPRGCPRGASYSWYLYSANRLKYPLIRKRLIELWREALKQHSDPVLAWASIMNDPQKCLSYKQVRGRGGFIRSNWQELNQLIAAANVWTIKTYGPDRVAGFSPIPAMSMVSYAAGTRYLSLLGGTCLSFYDWYCDLPPASPMTWGEQTDVPESADWYNSSYIIAWGSNVPQTRTPDAHFFTEVRYKGTKTIAITPDYSEVAKLCDQWLAPKQGTDSALAMAMGHVILKEFHLDNPSDYFINYCRRYSDMPMLVML	562	Escherichia coli
job.pdb	AF-A0A4V6E1V1-F1-model_v4 Molybdopterin oxidoreductase	54.200	105	48	0	294	398	1	105	1.000	2.372E-09	409	400	146	SQTVDFDLFAAEHSKLLVLIGMNWICTKMPDAHWIGDARLKGTRVVVISADYMPTANKADEIVILRPGTDTAFLLGVARELITKKLYDRDAVIQRTDLPLLVRLD	QQTVDFDLANVEHADQLVVAGVNYLTSKMADCHWLTEAKVKGTKLTGIFTDYNATASKCDEVVTVRPATDSALFLGVARELIENDLYDPEFVRANTDLPLLVRMD	9.211,20.664,-1.182,7.883,17.075,-1.096,5.282,16.968,-3.919,2.980,14.380,-2.243,1.291,16.238,0.625,-2.124,14.831,1.480,-3.833,16.882,4.209,-4.981,14.918,7.290,-8.429,16.483,6.624,-8.657,14.221,3.532,-9.205,11.164,5.801,-12.889,12.242,6.031,-13.257,11.449,2.302,-11.974,7.847,2.677,-14.280,4.810,2.949,-11.293,2.875,4.390,-8.283,4.265,6.305,-5.243,2.040,6.913,-3.056,3.524,9.689,0.362,1.811,9.580,3.1…	QQTVDFDLANVEHADQLVVAGVNYLTSKMADCHWLTEAKVKGTKLTGIFTDYNATASKCDEVVTVRPATDSALFLGVARELIENDLYDPEFVRANTDLPLLVRMDDTELLRASDVFADYEPADLDKTETVADDEEFLRNVSNAIDA	1537265	Halorubrum sp. SP3
job.pdb	AF-A0A7Y5P6J9-F1-model_v4 Nitrate reductase subunit alpha	24.100	369	197	13	55	396	28	340	1.000	1.683E-14	407	400	425	RSWERIYRDQFAEEDSFVFTCAPNDTHNCLLRAHVKNGVIVRISPTYGYGKATDLAGNQASHRWDPRICQKGLILGRRIYGDRRVKAPMIRKGFKEWADAGFPRH----------DDGTPRADMEKR-----GYDEWLQIPWDEALAIAAKTLQNVAETYKGEDGAGKLLEQ--GYEPAMVEAMHGAGVQAIKMRGGMPLLGAGRVFGFYRFANMLALLDGKLRPEAPPEEIVGSRAFDN----YAWHTDLPPGHPMVSGSQTVDFDLFAAEHSKLLVLIGMNWICTKMPDAHWIGDARLKGTRVVVISADYMPTANKADEIVILRPGTDTAFLLGVARELITKKLYDR------DAVIQRTDLPLLVR	REGDVFYRDRWSHDKVVYSTHGVNCTGSCRWKVYVKDGIITWETQGTDYPSVGPDRPE-----YEPRGCPRGAAFSWYTYSPTRVRYPYARRVLVDMYREAKTRLGDPVHAWADIQD---DPERRRRYQRARGKGGLVRVSWDEAVEIIAAAHVHTVK----KYGP----DRIAGFSP-------------------IPA---MSMVSHASGARFMSLI------GAP------------MLSFYDWYADLPVASPQVFGDQTDVPESGDWWDAAYLMMWGSNVPVTRTPDAHWMAEARYRGQKVVVVSPDYADNTKFADEWLHPHPGTDGALALGMGHVLLKEFFVDRQVPFFADYVRTYTDLPFLVT	68.212,14.828,8.378,65.924,14.889,5.279,63.759,17.849,6.443,66.719,19.844,7.856,68.436,19.563,4.439,65.127,19.781,2.495,64.524,23.373,3.737,67.459,24.419,1.489,66.496,22.194,-1.492,62.724,22.929,-1.755,62.328,26.731,-1.956,58.538,26.388,-2.556,57.984,24.454,0.702,57.655,25.671,4.319,59.224,23.168,6.732,57.751,23.449,10.250,60.187,24.540,13.026,59.700,21.200,14.768,60.612,19.492,11.451,57.454,17.3…	MLLRTGRFLRRDAQTAPDLHSVRVTGGREGDVFYRDRWSHDKVVYSTHGVNCTGSCRWKVYVKDGIITWETQGTDYPSVGPDRPEYEPRGCPRGAAFSWYTYSPTRVRYPYARRVLVDMYREAKTRLGDPVHAWADIQDDPERRRRYQRARGKGGLVRVSWDEAVEIIAAAHVHTVKKYGPDRIAGFSPIPAMSMVSHASGARFMSLIGAPMLSFYDWYADLPVASPQVFGDQTDVPESGDWWDAAYLMMWGSNVPVTRTPDAHWMAEARYRGQKVVVVSPDYADNTKFADEWLHPHPGTDGALALGMGHVLLKEFFVDRQVPFFADYVRTYTDLPFLVTLREKDGAYVPDKFLRASDLGDPGEGAEWKTAVWDEGADAPAVPGGSLGFRWTESGKGGW…	2021369	Streptomycetaceae bacterium
job.pdb	AF-A0A378AY41-F1-model_v4 Respiratory nitrate reductase subunit alpha	23.300	369	202	11	54	396	29	342	1.000	1.426E-14	406	400	378	DRSWERIYRDQFAEEDSFVFTCAPNDTHNCLLRAHVKNGVIVRISPTYGYGKATDLAGNQASHRWDPRICQKGLILGRRIYGDRRVKAPMIRKGFKEWADAGFPRHDDG-------TPRADMEK-----RGYDEWLQIPWDEALAIAAKTLQNVAETYKGEDGAGKLLEQ--GYEPAMVEAMHGAGVQAIKMRGGMPLLGAGRVFGFYRFANMLALLDGKLRPEAPPEEIVGSRAFDN------YAWHTDLPPGHPMVSGSQTVDFDLFAAEHSKLLVLIGMNWICTKMPDAHWIGDARLKGTRVVVISADYMPTANKADEIVILRPGTDTAFLLGVARELITKKLYDR------DAVIQRTDLPLLVR	NRDWEDGYRQRWQHDKIVRSTHGVNCTGSCSWKIYVKNGLVTWETQQTDYPRTRPDLPNHE-----PRGCPRGASYSWYLYSANRLKYPLMRKRLMKMWREAKVQHSDPVEAWASIIEDADKAKSFKQARGRGGFVRSSWQEVNELIAASNVYTVKTY----GP----DRVAGFSP-------------------IPA---MSMVSYASGARYLSLI--------------------GGTCLSFYDWYCDLPPASPMTWGEQTDVPESADWYNSSYIIAWGSNVPQTRTPDAHFFTEVRYKGTKTVAITPDYAEIAKLCDLWLAPKQGTDAAMALAMGHVMLREFHLDKPSQYFTDYVRRYTDMPMLVM	30.451,36.925,30.100,28.732,40.238,29.218,27.777,40.344,25.504,27.678,44.154,25.895,31.279,44.409,27.183,32.539,41.948,24.515,31.654,44.623,21.897,34.629,46.653,23.234,36.903,43.865,21.867,35.863,44.877,18.292,39.348,45.341,16.755,40.930,42.624,18.956,38.572,40.043,17.359,39.709,40.832,13.763,42.047,38.134,12.376,43.716,37.994,8.933,42.157,39.415,5.779,41.811,37.075,2.768,41.236,37.471,-1.003,42.…	MSKFLDRFRYFKQKGETFADGHGQLLNTNRDWEDGYRQRWQHDKIVRSTHGVNCTGSCSWKIYVKNGLVTWETQQTDYPRTRPDLPNHEPRGCPRGASYSWYLYSANRLKYPLMRKRLMKMWREAKVQHSDPVEAWASIIEDADKAKSFKQARGRGGFVRSSWQEVNELIAASNVYTVKTYGPDRVAGFSPIPAMSMVSYASGARYLSLIGGTCLSFYDWYCDLPPASPMTWGEQTDVPESADWYNSSYIIAWGSNVPQTRTPDAHFFTEVRYKGTKTVAITPDYAEIAKLCDLWLAPKQGTDAAMALAMGHVMLREFHLDKPSQYFTDYVRRYTDMPMLVMLEERDGYYAAGRTLRASDLVDSPWSGEQSGMENRRL	573	Klebsiella pneumoniae
job.pdb	AF-A0A521ZY19-F1-model_v4 Nitrate reductase subunit alpha	22.400	375	202	12	54	396	29	346	1.000	1.023E-14	403	400	387	DRSWERIYRDQFAEEDSFVFTCAPNDTHNCLLRAHVKNGVIVRISPTYGYGKATDLAGNQASHRWDPRICQKGLILGRRIYGDRRVKAPMIRKGFKEWADAGFPRHD---------DGTP---RADMEKRGYDEWLQIPWDEALAIAAKTLQNVAETYKGEDGAGKLLEQ--GYEPAMVEAMHGAGVQAIKMRGGMPLLGAGRVFGFYRFANMLALLDGKLRPEAPPEEIVGSRAFDN--------YAWHTDLPPGHPMVSGSQTVDFDLFAAEHSKLLVLIGMNWICTKMPDAHWIGDARLKGTRVVVISADYMPTANKADEIVILRPGTDTAFLLGVARELITK-KLYDR---------DAVIQRTDLPLLVR	DRTWEDAYRNRWQHDKIVRSTHGVNCTGSCSWKVYVKGGIVTWETQQTDYPRTRDDLPNHE-----PRGCARGASYSWYLYSANRVKHPMVRGELLKHWRAARTVSKTPVDAWASLMSNPETRRSWQKERGLGGFVRTSWDEVNEIVAASNVYTIK----QYGP----DRIIGFSP-------------------IPA---MSMISYAA----------------------GSRYLSLIGGVCMSFYDWYCDLPPSSPQIWGEQTDVPESADWYNSNFIIAWGSNVPQTRTPDAHFFTEVRYKGTKTVAVTPDYSEVAKLADIWMHPKQGTDAAVAMAMGHVILKDFYFGDKDKPRSAYFDDYARRYTDLPMLVM	-26.673,-46.820,20.043,-24.427,-48.293,22.779,-20.780,-48.419,21.592,-20.264,-50.953,24.429,-22.776,-53.432,22.942,-21.368,-52.932,19.405,-17.975,-54.277,20.614,-19.641,-57.588,21.633,-20.406,-58.243,17.923,-16.739,-57.931,16.772,-16.584,-61.283,14.897,-20.104,-60.888,13.427,-19.230,-57.530,11.793,-18.906,-57.848,7.974,-15.275,-57.825,6.877,-13.846,-58.185,3.336,-10.151,-59.035,2.812,-8.178,-57.2…	MSHFLDRLTFFAQPKESFANGHGVTNGEDRTWEDAYRNRWQHDKIVRSTHGVNCTGSCSWKVYVKGGIVTWETQQTDYPRTRDDLPNHEPRGCARGASYSWYLYSANRVKHPMVRGELLKHWRAARTVSKTPVDAWASLMSNPETRRSWQKERGLGGFVRTSWDEVNEIVAASNVYTIKQYGPDRIIGFSPIPAMSMISYAAGSRYLSLIGGVCMSFYDWYCDLPPSSPQIWGEQTDVPESADWYNSNFIIAWGSNVPQTRTPDAHFFTEVRYKGTKTVAVTPDYSEVAKLADIWMHPKQGTDAAVAMAMGHVILKDFYFGDKDKPRSAYFDDYARRYTDLPMLVMLEEQDTPAGKALVPGRYLRASDMVGDLAQGNNAEWKTLAYN	1872578	Aquabacterium sp.
job.pdb	AF-A0A7C1U440-F1-model_v4 Nitrate reductase	24.600	410	210	13	1	400	69	389	1.000	3.772E-15	402	400	517	SDLSRRELLKRAVVVGTGAGLAELFLPAQFLSSASAQSEPQAVAIANPLAQMPDRSWERIYRDQFAEEDSFVFTCAPNDTHNCLLRAHVKNGVIVRISPTYGYGKATDLAGNQASHRWDPRICQKGLILG-RRIYGDRRVKAPMIRKGFKEWADAGFPRHDDGTPRADMEKRGYDEWLQIPWDEALAIAAKTLQNVAETYKGEDGAGKLLEQ----GYEPAMVEAMHGAGVQAIKMRGGMPLLGAGRVFGFYRFANMLALLDGKLRPEAPPEEIVGSRAFD-----NYAWHTDLPPGHPMVSGSQTVDFDLFAAEHSKLLVLIGMNWICTKMPDAHWIGDARLKGTRVVVISADYMPTANKADEIVILRPGTDTAFLLGVARELITKKLYDRDAVIQRT…	MAIERRTFLK--LLAGTAASAASI--RAFGLTNLNLQ-------IVDDPFNYPYRGWEDFYRGEWTWDTVARSTHSQNCTGSCSWNVYVKDGIIMREEQAADYPDIDPSYPNVN-----PRGCQKGACYAAEYVNGDRRIKYPLIRT----------GARGEGL------------WRRATWDEALTLIADKVLDTIQ----NHGP----DALTFFTPIPA------------------------MSPVSFSSGARL-------------------AHLLGGIVCSFYDWYCDLPPGSPITLGEQTDVAESTDWMNARYMILWGSNPLQTRIPDAHFVTEAKYRGCKVLAIYPDFTSSAIRADQWFSVNPGTDAALALAICQQLIANGTIDEAYLAEQT…	-14.697,47.516,4.143,-11.956,47.439,1.437,-10.607,44.162,0.019,-6.784,44.376,0.207,-4.977,42.005,-2.203,-2.270,39.727,-0.733,1.298,40.575,-1.484,3.440,39.558,-4.488,6.374,37.247,-3.769,9.479,38.418,-5.733,10.593,36.244,-8.605,14.243,35.049,-8.521,16.217,36.804,-11.233,17.851,34.822,-14.100,21.065,33.007,-13.285,23.581,33.392,-16.169,24.010,30.102,-18.029,26.224,30.742,-21.102,24.679,29.927,-24.49…	MNLTRPAHFPRPGPSAYSEARITATRGPAKGRSGRLRERHPQAHRSRVRASGGCAVRPGLTTTREEMGMAIERRTFLKLLAGTAASAASIRAFGLTNLNLQIVDDPFNYPYRGWEDFYRGEWTWDTVARSTHSQNCTGSCSWNVYVKDGIIMREEQAADYPDIDPSYPNVNPRGCQKGACYAAEYVNGDRRIKYPLIRTGARGEGLWRRATWDEALTLIADKVLDTIQNHGPDALTFFTPIPAMSPVSFSSGARLAHLLGGIVCSFYDWYCDLPPGSPITLGEQTDVAESTDWMNARYMILWGSNPLQTRIPDAHFVTEAKYRGCKVLAIYPDFTSSAIRADQWFSVNPGTDAALALAICQQLIANGTIDEAYLAEQTDMPLLMRTDTGKYLRESDMVA…	2026796	Thiotrichales bacterium
job.pdb	AF-A0A0F8WTP4-F1-model_v4 4Fe-4S Mo/W bis-MGD-type domain-containing protein	42.000	200	104	3	1	199	16	204	1.000	1.461E-13	401	400	204	SDLSRRELLKRAVVVGTGAGLAELFLPAQFLSSASAQSEPQAVAIANPLAQMPDRSWERIYRDQFAEEDSFVFTCAPNDTHNCLLRAHVKNGVIVRISPTYGYGKATDLAGNQASHRWDPRICQKGLILGRRIYGDRRVKAPMIRKGFKEWADAGFPRHDD-GTPRADMEKRGYDEWLQIPWDEALAIAAKTLQNVAETY	QGVDRRAFLQWGLGSAVLLHGGPL---LASLK--------LVDEVDNPLEYYPKRKWEKLYRDQYRYDRSFTFVCAPNDTHNCRLRAFVRNDVIVRIEQAYDVADYTDLQGNKTTATWHPRGCLKGYTYMRRVYSKFRVKYPTVRKGWKDWIEAGFPRDSETARPPKKYFKRGEDTWVRVSWDEIFELVAKCLVNVAKTY	86.448,-83.007,6.483,83.029,-82.229,8.051,80.524,-79.831,8.319,76.923,-79.905,8.042,73.879,-78.657,7.605,70.420,-79.913,6.501,66.966,-78.850,5.475,64.147,-77.980,4.373,61.473,-78.238,1.663,58.351,-76.224,1.714,56.326,-76.065,-1.538,53.701,-73.898,-2.842,52.522,-72.211,-5.916,52.331,-68.711,-7.311,50.257,-67.742,-10.344,50.704,-65.656,-13.501,48.445,-62.682,-12.638,48.566,-59.268,-14.366,49.879,-5…	MAIKERGSHRTSDDKQGVDRRAFLQWGLGSAVLLHGGPLLASLKLVDEVDNPLEYYPKRKWEKLYRDQYRYDRSFTFVCAPNDTHNCRLRAFVRNDVIVRIEQAYDVADYTDLQGNKTTATWHPRGCLKGYTYMRRVYSKFRVKYPTVRKGWKDWIEAGFPRDSETARPPKKYFKRGEDTWVRVSWDEIFELVAKCLVNVAKTY	412755	marine sediment metagenome
job.pdb	AF-A0A6B0SVS0-F1-model_v4 Molybdopterin-dependent oxidoreductase	25.100	406	208	13	5	400	22	341	1.000	1.471E-15	401	400	571	RRELLKRAVVVGTGAGLAELFLPAQFLSSASAQSEPQAVAIANPLAQMPDRSWERIYRDQFAEEDSFVFTCAPNDTHNCLLRAHVKNGVIVRISPTYGYGKATDLAGNQASHRWDPRICQKGLILGRRIYGDRRVKAPMIRKGFKEWADAGFPRHDDGTPRADMEKRGYDEWLQIPWDEALAIAAKTLQNVAETYKGEDGAGKLLEQ--GYEPAMVEAMHGAGVQAIKMRGGMPLLGAGRVFGFYRFANMLALLDGKLRPEAPPEEIVGSRAFDN--------YAWHTDLPPGHPMVSGSQTVDFDLFAAEHSKLLVLIGMNWICTKMPDAHWIGDARLKGTRVVVISADYMPTANKADEIVILRPGTDTAFLLGVARELITKKLYDRDAVIQRTDLPL…	RRDFLK-GVGAAAAVGASGVGVADQLGEMNALEV------VDDPIGSYQYRDWEDLYREEWDWDDKARSTHSVNCTGSCSWQVYTRNGQVWREEQAGDYPRFDDSVPDPN-----PRGCQKGACFSDYVNADQRVTH-PLR------------RVG---------ERGEGKWKRVSWDEALT---EIAEEVVDTV-----QAEEYDAISGFTP--IPAMSPVS-----------------------FAS-------------------GSRLINLLGGVSHSFYDWYSDLPPGQPITWGTQTENAESADWYNADYIIAWGSNINVTRIPDAKYFLEAGYDGAKRVGIFTDYSQTAIHCDEWIGPEPGSDTALALGMARTIVDEGLYDEEHLKEQTDMPL…	3.482,20.223,-58.385,4.600,20.982,-55.226,2.815,21.820,-51.990,5.287,24.253,-50.308,5.785,24.930,-46.548,4.269,27.568,-44.280,7.254,29.790,-43.691,8.197,31.314,-40.328,7.569,35.089,-40.551,5.845,36.132,-37.267,8.688,35.670,-34.708,11.499,37.341,-36.723,9.544,40.653,-36.857,9.122,40.855,-33.036,12.873,40.304,-32.406,13.956,43.016,-34.901,11.571,45.709,-33.519,12.956,45.191,-29.967,16.574,45.454,-3…	MTGSEPTDTADEQAGDDLTAARRDFLKGVGAAAAVGASGVGVADQLGEMNALEVVDDPIGSYQYRDWEDLYREEWDWDDKARSTHSVNCTGSCSWQVYTRNGQVWREEQAGDYPRFDDSVPDPNPRGCQKGACFSDYVNADQRVTHPLRRVGERGEGKWKRVSWDEALTEIAEEVVDTVQAEEYDAISGFTPIPAMSPVSFASGSRLINLLGGVSHSFYDWYSDLPPGQPITWGTQTENAESADWYNADYIIAWGSNINVTRIPDAKYFLEAGYDGAKRVGIFTDYSQTAIHCDEWIGPEPGSDTALALGMARTIVDEGLYDEEHLKEQTDMPLLVREDTGKFLRASEVPGLDADADRPEKVFVMVDADGDLRTAPGSLGERDGQHDDSVSIELDFDYF…	2073113	Halobaculum saliterrae
job.pdb	AF-A0A2X3EPU0-F1-model_v4 Respiratory nitrate reductase subunit alpha	23.300	369	202	11	54	396	29	342	1.000	2.622E-14	400	400	383	DRSWERIYRDQFAEEDSFVFTCAPNDTHNCLLRAHVKNGVIVRISPTYGYGKATDLAGNQASHRWDPRICQKGLILGRRIYGDRRVKAPMIRKGFKEWADAGFPRHDDG-------TPRADMEK-----RGYDEWLQIPWDEALAIAAKTLQNVAETYKGEDGAGKLLEQ--GYEPAMVEAMHGAGVQAIKMRGGMPLLGAGRVFGFYRFANMLALLDGKLRPEAPPEEIVGSRAFDN------YAWHTDLPPGHPMVSGSQTVDFDLFAAEHSKLLVLIGMNWICTKMPDAHWIGDARLKGTRVVVISADYMPTANKADEIVILRPGTDTAFLLGVARELITKKLYDR------DAVIQRTDLPLLVR	NRDWEDGYRQRWQHDKIVRSTHGVNCTGSCSWKIYVKNGLVTWETQQTDYPRTRPDLPNHE-----PRGCPRGASYSWYLYSANRLKYPLMRKRLMKMWREAKVQHSDPVEAWASIIEDADKAKSFKQARGRGGFVRSSWQEVNELIAASNVYTVKTY----GP----DRVAGFSP-------------------IPA---MSMVSYASGARYLSLI--------------------GGTCLSFYDWYCDLPPASPMTWGEQTDVPESADWYNSSYIIAWGSNVPQTRTPDAHFFTEVRYKGTKTVAITPDYAEIAKLCDLWLAPKQGTDAAMALAMGHVMLREFHLDKPSQYFTDYVRRYTDMPMLVM	-23.287,-49.087,4.623,-21.125,-50.918,7.213,-17.398,-50.188,6.668,-16.719,-53.393,8.662,-18.806,-55.617,6.340,-17.305,-53.934,3.234,-13.945,-55.525,4.230,-15.461,-58.899,3.172,-15.541,-57.551,-0.427,-11.681,-57.583,-0.409,-11.131,-59.667,-3.586,-14.262,-58.313,-5.338,-12.754,-54.788,-5.124,-9.540,-55.745,-7.025,-9.617,-54.487,-10.639,-6.916,-54.901,-13.320,-3.201,-55.059,-12.550,-0.940,-52.596,-1…	MSKFLDRFRYFKQKGETFADGHGQLLNTNRDWEDGYRQRWQHDKIVRSTHGVNCTGSCSWKIYVKNGLVTWETQQTDYPRTRPDLPNHEPRGCPRGASYSWYLYSANRLKYPLMRKRLMKMWREAKVQHSDPVEAWASIIEDADKAKSFKQARGRGGFVRSSWQEVNELIAASNVYTVKTYGPDRVAGFSPIPAMSMVSYASGARYLSLIGGTCLSFYDWYCDLPPASPMTWGEQTDVPESADWYNSSYIIAWGSNVPQTRTPDAHFFTEVRYKGTKTVAITPDYAEIAKLCDLWLAPKQGTDAAMALAMGHVMLREFHLDKPSQYFTDYVRRYTDMPMLVMLEERDGYYAAAVRCAHPTSWIPLVRRIIRNGKPSPLTRRAT	573	Klebsiella pneumoniae
job.pdb	AF-A0A1V2GM60-F1-model_v4 Molybdopterin oxidoreductase	23.000	369	203	11	54	396	29	342	1.000	2.622E-14	400	400	426	DRSWERIYRDQFAEEDSFVFTCAPNDTHNCLLRAHVKNGVIVRISPTYGYGKATDLAGNQASHRWDPRICQKGLILGRRIYGDRRVKAPMIRKGFKEWADAGFPRHDDG-------TPRADMEK-----RGYDEWLQIPWDEALAIAAKTLQNVAETYKGEDGAGKLLEQ--GYEPAMVEAMHGAGVQAIKMRGGMPLLGAGRVFGFYRFANMLALLDGKLRPEAPPEEIVGSRAFDN------YAWHTDLPPGHPMVSGSQTVDFDLFAAEHSKLLVLIGMNWICTKMPDAHWIGDARLKGTRVVVISADYMPTANKADEIVILRPGTDTAFLLGVARELITKKLYDR------DAVIQRTDLPLLVR	NRDWEDGYRQRWQHDKIVRSTHGVNCTGSCSWKIYVKNGLVTWETQQTDYPRTRPDLPNHE-----PRGCPRGASYSWYLYSANRLKYPMMRKRLMKMWREAKALHSDPVEAWASIIEDADKAKSFKQARGRGGFVRSSWQEVNELIAASNVYTIKNY----GP----DRVAGFSP-------------------IPA---MSMVSYASGARYLSLL--------------------GGTCLSFYDWYCDLPPASPQTWGEQTDVPESADWYNSSYIIAWGSNVPQTRTPDAHFFTEVRYKGTKTVAVTPDYAEIAKLCDLWLAPKQGTDAAMALAMGHVMLREFHLDNPSQYFTDYVRRYTDMPMLVM	60.452,9.605,-12.835,61.936,6.108,-13.370,60.451,3.572,-10.901,63.552,1.435,-11.609,66.023,4.197,-10.630,63.942,5.101,-7.531,64.877,1.638,-6.140,68.432,3.023,-5.662,66.965,5.394,-3.012,66.253,2.311,-0.800,68.030,3.497,2.388,67.318,7.208,1.706,63.558,6.441,1.941,63.751,4.847,5.443,62.346,7.214,8.104,62.130,6.623,11.878,61.634,3.187,13.402,58.732,2.796,15.881,57.747,0.267,18.589,61.306,-0.790,19.55…	MSKFLDRFRYFKQKGETFADGHGQLLNTNRDWEDGYRQRWQHDKIVRSTHGVNCTGSCSWKIYVKNGLVTWETQQTDYPRTRPDLPNHEPRGCPRGASYSWYLYSANRLKYPMMRKRLMKMWREAKALHSDPVEAWASIIEDADKAKSFKQARGRGGFVRSSWQEVNELIAASNVYTIKNYGPDRVAGFSPIPAMSMVSYASGARYLSLLGGTCLSFYDWYCDLPPASPQTWGEQTDVPESADWYNSSYIIAWGSNVPQTRTPDAHFFTEVRYKGTKTVAVTPDYAEIAKLCDLWLAPKQGTDAAMALAMGHVMLREFHLDNPSQYFTDYVRRYTDMPMLVMLEERDGYYAAGRMLRAADLVDALGQENNPEWKTVAFNTNGEMVAPNGSIGFRWGEKG…	562	Escherichia coli
job.pdb	AF-A0A258IG83-F1-model_v4 Nitrate reductase subunit alpha	22.600	371	201	12	54	396	29	341	1.000	2.347E-14	398	400	370	DRSWERIYRDQFAEEDSFVFTCAPNDTHNCLLRAHVKNGVIVRISPTYGYGKATDLAGNQASHRWDPRICQKGLILGRRIYGDRRVKAPMIRKGFKEWADAGFPRHD---------DGTPRADMEKR-----GYDEWLQIPWDEALAIAAKTLQNVAETYKGEDGAGKLLEQ--GYEPAMVEAMHGAGVQAIKMRGGMPLLGAGRVFGFYRFANMLALLDGKLRPEAPPEEIVGSRAFDN------YAWHTDLPPGHPMVSGSQTVDFDLFAAEHSKLLVLIGMNWICTKMPDAHWIGDARLKGTRVVVISADYMPTANKADEIVILRPGTDTAFLLGVARELITKKLYDR------DAVIQRTDLPLLVR	DRSWEDGYRKRWQHDKIVRSTHGVNCTGSCSWKIYVKGGIVTWETQQTDYPRTRPDLPNHE-----PRGCARGASYSWYLYSGARVKYPMIRGRLLKLWRATRAELPPVAAWASIVE---DAGKRTSYMSVRGHGGLVRATWDEVNEIIAAANAYTVK----VHGP----DRVIGFSP-------------------IPA---MSMVSYAAGSRYLSLL--------------------GGVCMSFYDWYCDLPPASPQTWGEQTDVPESADWYNAGFIIVWGSNVPQTRTPDAHFYTEVRYKGTKSAVVSPDYAEATKFADIWLNPKQGTDAALALAMGHVILREYHLDRQAAYFEDYVRRYSDMPFLVR	33.471,44.499,7.776,31.578,47.493,6.317,29.959,46.488,2.989,29.663,50.261,2.337,33.439,50.862,2.586,34.136,47.704,0.507,32.503,49.523,-2.458,35.380,52.068,-2.480,37.781,49.265,-3.567,35.855,48.684,-6.862,38.859,48.687,-9.258,40.883,46.410,-6.917,38.262,43.610,-7.120,39.126,42.366,-10.648,42.075,39.943,-10.420,42.257,38.542,-13.992,40.454,38.313,-17.374,39.522,35.151,-19.322,38.232,34.306,-22.829,…	MSHFLDRLTFFKKTVDEFSDGYGIVTNEDRSWEDGYRKRWQHDKIVRSTHGVNCTGSCSWKIYVKGGIVTWETQQTDYPRTRPDLPNHEPRGCARGASYSWYLYSGARVKYPMIRGRLLKLWRATRAELPPVAAWASIVEDAGKRTSYMSVRGHGGLVRATWDEVNEIIAAANAYTVKVHGPDRVIGFSPIPAMSMVSYAAGSRYLSLLGGVCMSFYDWYCDLPPASPQTWGEQTDVPESADWYNAGFIIVWGSNVPQTRTPDAHFYTEVRYKGTKSAVVSPDYAEATKFADIWLNPKQGTDAALALAMGHVILREYHLDRQAAYFEDYVRRYSDMPFLVRLVARDGRLVPERMLRASDLDGGLGEDRNP	1970549	Rhizobiales bacterium 32-66-11
job.pdb	AF-A0A7V0IXN8-F1-model_v4 4Fe-4S Mo/W bis-MGD-type domain-containing protein	21.100	411	225	13	1	397	6	331	1.000	4.214E-15	395	400	383	SD-LSRRELLKRAVVVGTGAGLAELFLPAQFLSSASAQSEPQAVAIANPL----AQMPDRSWERIYRDQFAEEDSFVFTCAPNDTHNCLLRAHVKNGVIVRISPTYGYGKATDLAGNQASHRWDPRICQKGLILGRRIYGDRRVKAPMIRKGFKEWADAGFPRHDDGTPRADMEKRGYDEWLQIPWDEALAIAAKTLQNVAETYKGEDGAGKLLEQGYEPAMVEAMHGAGVQAIKMRGGMPLLGAGRVFGFYRFANMLALLDGKLRPEAPPEEIVGSRAFDNYA------WHTDL---PPGHPMVSGSQTVDFDLFAAEHSKLLVLIGMNWICTKMPDAHWIGDARLKGTRVVVISADYMPTANKADEIVILRPGTDTAFLLGVARELITKKLYDRDAV…	DDGINRRAFLKAAGGMIASTSIFS------RLSHAEDGNNPD-INEYVPENLREVGPATLDEYRSRFTYTKGDSTGFSPHCVNCKGNCAWQTFEKDGRIVREEQVANYPQIRADIPDAN-----PRGCNKGAVHSQSLHEKDRLLYPLKRA----------GERGSGK------------WKRISWDEAFTEIAKRIVD------------KLARKEFEK----------I--------MVYAGTG---------------------ILSPLKRGAGLRFGSLIGAVRFNIAGPLGDMFPGATIAYGNSLSGTTSEAWYDADYLLIIGANPMATRIPDAHYINEGRYKGNRVVTISPEYSPTAKASSHWIPIKTGTDSLFVASMNHVILKEKLYDEKFI…	25.689,-56.146,12.844,24.050,-52.800,12.066,20.424,-52.208,13.167,18.710,-49.335,11.341,16.193,-47.821,13.806,12.871,-47.312,11.942,11.208,-44.644,14.151,9.009,-43.232,11.356,5.659,-41.915,12.684,3.291,-43.381,10.077,0.690,-41.107,8.395,-2.087,-42.589,10.612,-0.155,-41.807,13.833,0.550,-38.281,12.484,-3.166,-37.741,11.660,-4.182,-38.990,15.143,-1.584,-36.692,16.788,-2.629,-33.705,14.587,-6.340,-3…	MSKKSDDGINRRAFLKAAGGMIASTSIFSRLSHAEDGNNPDINEYVPENLREVGPATLDEYRSRFTYTKGDSTGFSPHCVNCKGNCAWQTFEKDGRIVREEQVANYPQIRADIPDANPRGCNKGAVHSQSLHEKDRLLYPLKRAGERGSGKWKRISWDEAFTEIAKRIVDKLARKEFEKIMVYAGTGILSPLKRGAGLRFGSLIGAVRFNIAGPLGDMFPGATIAYGNSLSGTTSEAWYDADYLLIIGANPMATRIPDAHYINEGRYKGNRVVTISPEYSPTAKASSHWIPIKTGTDSLFVASMNHVILKEKLYDEKFIKELTDLPFLVKVKDEKLLNGSDIVPWGKTDVFYFYDLVSSKHVEAPGTKGSDIKSIKLDSKINP	2026887	Nitrospirae bacterium
job.pdb	AF-A0A7Y2KN25-F1-model_v4 Molybdopterin-dependent oxidoreductase	22.500	381	181	11	1	361	5	291	1.000	9.911E-14	390	400	291	SDLSRRELLKRAVVVGTGAGLAELFLPAQFLSSASAQSEPQAVAIA------NPLAQMPDRSWERIYRDQFAEEDSFVFTCAPNDTHNCLLRAHVKNGVIVRISPTYGYGK-ATDLAGNQASHRWDPRICQKGLILGRRIYGDRRVKAPMIRKGFKEWADAGFPRHDDGTPRADMEKRGYDEWLQIPWDEALAIAAKTLQNVAETYKGEDGAGKLLE--QGYEPAM------VEAMHGAGVQAIKMRGGMPLLGAGRVFGFYRFANMLALLDGKLRPEAPPEEIVGSRAFD-----NYAWHTDLPPGHPMVSGSQTVDFDLFAAEHSKLLVLIGMNWICTKMPDAHWIGDARLKGTRVVVISADYMPTANKADEIVILRPG	GKITRRRFLWMSSISVAGA-----------LAGAAGAGKVPPPDVPGFRFDYDPMRTYPYRGWESLYEKQWTWDKVARSTHSANCTGSCSWKVYVKDGVMLREEQASDYPRIGEDLPD------YNPRGCQKGACFVEYVYGAQRLRFPLIRTG----------------------KRGEGKWRRATWDEALELVA----------------GKLLDNIYRFGPDTNTFFSVIPA--------------------MSPISFCAGSRL-------------------AQYLGGVVCSFYDWYCDLPPGEPLTWGVQTEACECADWFNAKMIVFWGSNVSQTRIPDAHFAFEARYNGAKLVGISPDFNSSCTHVDLFLGIAPG	-16.583,-63.392,-44.622,-16.495,-60.232,-42.482,-16.540,-56.977,-41.908,-16.825,-53.151,-41.939,-13.979,-50.757,-42.946,-13.856,-48.594,-39.774,-10.322,-47.435,-38.850,-10.165,-47.617,-35.040,-8.587,-44.752,-33.004,-5.839,-47.210,-31.948,-4.951,-48.020,-35.597,-4.868,-44.272,-36.428,-2.444,-43.478,-33.558,-0.187,-46.420,-34.497,0.082,-45.270,-38.144,0.726,-41.648,-37.001,3.630,-42.781,-34.768,5.4…	MMADGKITRRRFLWMSSISVAGALAGAAGAGKVPPPDVPGFRFDYDPMRTYPYRGWESLYEKQWTWDKVARSTHSANCTGSCSWKVYVKDGVMLREEQASDYPRIGEDLPDYNPRGCQKGACFVEYVYGAQRLRFPLIRTGKRGEGKWRRATWDEALELVAGKLLDNIYRFGPDTNTFFSVIPAMSPISFCAGSRLAQYLGGVVCSFYDWYCDLPPGEPLTWGVQTEACECADWFNAKMIVFWGSNVSQTRIPDAHFAFEARYNGAKLVGISPDFNSSCTHVDLFLGIAPG	2026735	Deltaproteobacteria bacterium
job.pdb	AF-A0A377VZU7-F1-model_v4 Respiratory nitrate reductase subunit alpha	23.000	365	200	11	54	392	29	338	1.000	6.363E-14	390	400	475	DRSWERIYRDQFAEEDSFVFTCAPNDTHNCLLRAHVKNGVIVRISPTYGYGKATDLAGNQASHRWDPRICQKGLILGRRIYGDRRVKAPMIRKGFKEWADAGFPRHDDG-------TPRADMEK-----RGYDEWLQIPWDEALAIAAKTLQNVAETYKGEDGAGKLLEQ--GYEPAMVEAMHGAGVQAIKMRGGMPLLGAGRVFGFYRFANMLALLDGKLRPEAPPEEIVGSRAFDN------YAWHTDLPPGHPMVSGSQTVDFDLFAAEHSKLLVLIGMNWICTKMPDAHWIGDARLKGTRVVVISADYMPTANKADEIVILRPGTDTAFLLGVARELITKKLYDR------DAVIQRTDLP	NRDWEDGYRQRWQHDKIVRSTHGVNCTGSCSWKIYVKNGLVTWETQQTDYPRTRPDLPNHE-----PRGCPRGASYSWYLYSANRLKYPLMRKRLMKMWREAKVQHSDPVEAWASIIEDADKAKSFKQARGRGGFVRSSWQEVNELIAASNVYTVKTY----GP----DRVAGFSP-------------------IPA---MSMVSYASGARYLSLI--------------------GGTCLSFYDWYCDLPPASPMTWGEQTDVPESADWYNSSYIIAWGSNVPQTRTPDAHFFTEVRYKGTKTVAITPDYAEIAKLCDLWLAPKQGTDAAMALAMGHVMLREFHLDKPSQYFTDYVRRYTDMP	50.561,-29.606,-26.030,48.960,-31.925,-28.629,45.695,-33.432,-27.293,46.184,-36.200,-29.897,49.665,-37.166,-28.612,48.483,-36.970,-24.963,46.264,-40.018,-25.724,49.495,-42.097,-25.859,49.870,-41.393,-22.096,46.689,-43.485,-21.457,48.197,-45.913,-18.897,50.570,-43.287,-17.415,47.497,-41.188,-16.456,45.863,-43.986,-14.369,46.276,-43.365,-10.614,45.038,-45.572,-7.740,41.893,-47.684,-7.972,39.330,-47…	MSKFLDRFRYFKQKGETFADGHGQLLNTNRDWEDGYRQRWQHDKIVRSTHGVNCTGSCSWKIYVKNGLVTWETQQTDYPRTRPDLPNHEPRGCPRGASYSWYLYSANRLKYPLMRKRLMKMWREAKVQHSDPVEAWASIIEDADKAKSFKQARGRGGFVRSSWQEVNELIAASNVYTVKTYGPDRVAGFSPIPAMSMVSYASGARYLSLIGGTCLSFYDWYCDLPPASPMTWGEQTDVPESADWYNSSYIIAWGSNVPQTRTPDAHFFTEVRYKGTKTVAITPDYAEIAKLCDLWLAPKQGTDAAMALAMGHVMLREFHLDKPSQYFTDYVRRYTDMPMLVMLEERDGYYAAGRTLRASDLVDSLGQENNPEWKTVAFDEKGDMTVPNGSLGFRWGDKG…	573	Klebsiella pneumoniae
job.pdb	AF-A0A7K0QZN7-F1-model_v4 Molybdopterin-dependent oxidoreductase	22.200	369	206	11	54	396	35	348	1.000	2.153E-13	389	400	407	DRSWERIYRDQFAEEDSFVFTCAPNDTHNCLLRAHVKNGVIVRISPTYGYGKATDLAGNQASHRWDPRICQKGLILGRRIYGDRRVKAPMIRKGFKEWADAGFPR-----------HDDGTPRADMEK-RGYDEWLQIPWDEALAIAAKTLQNVAETYKGEDGAGKLLEQ--GYEPAMVEAMHGAGVQAIKMRGGMPLLGAGRVFGFYRFANMLALLDGKLRPEAPPEEIVGSRAFDN------YAWHTDLPPGHPMVSGSQTVDFDLFAAEHSKLLVLIGMNWICTKMPDAHWIGDARLKGTRVVVISADYMPTANKADEIVILRPGTDTAFLLGVARELITKKLYDR------DAVIQRTDLPLLVR	GREGDDFYRDRWSHDKVVRSTHGVNCTGSCSWKVYVKDGIITWETQQTDYPSVGPDSPE-----YEPRGCPRGAAFSWYTYSPTRIRFPYVRGLLLDMYREAKSRLGDPVLAWADIMDDPIRRAKYQKARGKGGLVRAQWGEISEIIAAAHVHTIK----KYGP----DRVFGFSP-------------------IPA---MSMASHAAGARFISLM--------------------GGSMLSFYDWYADLPVASPQVFGDQTDVPESADWFNASYLIMWGSNVPVTRTPDAHFMTEARYRGQKVIAISPDYADNTKFADEWVAPHPGTDGALGMAMGHVILKEFFVDKQTPRFTEYVKKFTDLPYLVS	64.400,-51.974,-12.948,62.001,-49.227,-11.831,59.528,-47.481,-13.988,59.809,-44.103,-15.691,60.897,-40.815,-14.155,57.565,-38.948,-14.139,58.891,-35.780,-15.800,55.636,-33.888,-15.021,55.828,-34.613,-11.265,59.590,-33.876,-11.387,58.969,-30.455,-13.026,56.269,-29.624,-10.426,58.730,-30.641,-7.658,61.417,-28.418,-9.284,58.946,-25.474,-9.196,59.345,-25.353,-5.372,62.928,-24.030,-5.762,61.752,-21.04…	MPSGIDIENSLVKLGRYFSKGVVSDDLRSITKIGGREGDDFYRDRWSHDKVVRSTHGVNCTGSCSWKVYVKDGIITWETQQTDYPSVGPDSPEYEPRGCPRGAAFSWYTYSPTRIRFPYVRGLLLDMYREAKSRLGDPVLAWADIMDDPIRRAKYQKARGKGGLVRAQWGEISEIIAAAHVHTIKKYGPDRVFGFSPIPAMSMASHAAGARFISLMGGSMLSFYDWYADLPVASPQVFGDQTDVPESADWFNASYLIMWGSNVPVTRTPDAHFMTEARYRGQKVIAISPDYADNTKFADEWVAPHPGTDGALGMAMGHVILKEFFVDKQTPRFTEYVKKFTDLPYLVSLREKDGAWVPDKFLVASDLGDTSEGSKFKTVVLDSANGNTYIPNGSLGHRY…	1883427	Actinomycetia bacterium
job.pdb	AF-A0A017HFD7-F1-model_v4 Respiratory nitrate reductase alpha chain	21.700	372	207	10	52	396	27	341	1.000	7.108E-14	388	400	450	MPDRSWERIYRDQFAEEDSFVFTCAPNDTHNCLLRAHVKNGVIVRISPTYGYGKATDLAGNQASHRWDPRICQKGLILGRRIYGDRRVKAPMIRKGFKEWADAGFPRH-----------DDGTPRADMEKRGYDEWLQIPWDEALAIAAKTLQNVAETYKGEDGAGKLLEQ--GYEPAMVEAMHGAGVQAIKMRGGMPLLGAGRVFGFYRFANMLALLDGKLRPEAPPEEIVGSRAFDN--------YAWHTDLPPGHPMVSGSQTVDFDLFAAEHSKLLVLIGMNWICTKMPDAHWIGDARLKGTRVVVISADYMPTANKADEIVILRPGTDTAFLLGVARELITKKLYDR------DAVIQRTDLPLLVR	QDSRQWEDAYRKRWAADKIVRSTHGVNCTGSCSWKIYVKGGIVTWETQQTDYPRTRPDLPNHE-----PRGCPRGASYSWYLYSGTRIKYPLVRARLIRHWRAARATLTPVAAWASIVQDQQKRRDWVSRRGRGGFVRVGWDEVNEIIAAANAYTIR----EYGP----DRIAGFSP-------------------IPA---MSMISYAA----------------------GSRYLSLIGGTLLSFYDWYCDLPPSSPQTWGEQTDVPESADWYNAGFLLVWGSNIPMTRAPDAHFYSEVRYRGAKSVVIAPDFNEAAKFSDMWLHPKQGTDAALALAFGHVVLREFYLDRQSEYFTDYARKYSDFPLLVT	-11.824,-34.393,-42.946,-13.535,-32.094,-45.493,-16.259,-29.976,-43.803,-17.775,-29.633,-47.315,-18.186,-33.407,-47.775,-19.638,-33.736,-44.240,-22.542,-31.410,-45.241,-23.498,-33.727,-48.150,-24.404,-36.397,-45.543,-27.170,-34.219,-43.968,-30.149,-36.520,-44.743,-28.224,-39.660,-43.682,-27.990,-38.412,-40.052,-30.798,-39.898,-37.956,-31.221,-37.342,-35.135,-32.688,-38.585,-31.840,-35.398,-36.106…	MSHFLDRLTYFRRQQETFSGGHGFISQDSRQWEDAYRKRWAADKIVRSTHGVNCTGSCSWKIYVKGGIVTWETQQTDYPRTRPDLPNHEPRGCPRGASYSWYLYSGTRIKYPLVRARLIRHWRAARATLTPVAAWASIVQDQQKRRDWVSRRGRGGFVRVGWDEVNEIIAAANAYTIREYGPDRIAGFSPIPAMSMISYAAGSRYLSLIGGTLLSFYDWYCDLPPSSPQTWGEQTDVPESADWYNAGFLLVWGSNIPMTRAPDAHFYSEVRYRGAKSVVIAPDFNEAAKFSDMWLHPKQGTDAALALAFGHVVLREFYLDRQSEYFTDYARKYSDFPLLVTLREQDGRLVPDRMLRAADCPGAWARPTTPTGRPSASTRPRASSWRPRARSASAGASRA…	442562	Rubellimicrobium mesophilum DSM 19309
job.pdb	AF-A0A382P441-F1-model_v4 4Fe-4S Mo/W bis-MGD-type domain-containing protein	25.000	355	176	11	55	398	11	286	1.000	2.772E-14	387	400	360	RSWERIYRDQFAEEDSFVFTCAPNDTHNCLLRAHVKNGVIVRISPTYGYGKATDLAGNQASHRWD-----PRICQKGLILGRRIYGDRRVKAPMIRKGFKEWADAGFPRHDDGTPRADMEKRGYDEWLQIPWDEALAIAAKTLQNVAETYKGEDGAGKL-----LEQGYEPAMVEAMHGAGVQAIKMRGGMPLLGAGRVFGFYRFANMLALLDGKLRP-EAPPEEIVGSRAFDNYAWHTDLPPGHPMVSGSQTVDFDLFAAEHSKLLVLIGMNWICTKMPDAHWIGDARLKGTRVVVISADYMPTANKADEIVILRPGTDTAFLLGVARELITKKLYDRDAVIQRTDLPLLVRLD	RGWEDLMRNKWTWDRVARGTHGTNCTGNCAFNVYVKNGIVWREEQQGEYGTSGD----------DVPDYGPRGCQKGLRHAKYMYGKQRLLYPMKRA----------GERGEGK------------WERIGWEQAMEEIADKFIDYTV----EYGPTSITQGAGTQASMKQAV-------------------------FAGMGRF--------VALTGIEFP---EAFAGVG-------DQPTGIYMTTGLPLLCDSMPAVYKSKCCLVWFCNPAVTRIPDAHFFWEARYNGTEVIAISPEFTPTAMHASKWVNPNPGTDAALALSMVQVILEEGIYDTDFMREQTDLPYLVRTD	1.516,-31.247,-60.588,-2.292,-30.945,-60.778,-4.060,-29.735,-57.745,-3.323,-26.357,-56.119,-6.734,-25.016,-55.084,-7.337,-21.331,-56.024,-7.279,-20.737,-52.299,-3.539,-21.678,-52.185,-2.666,-18.966,-54.765,-3.621,-16.361,-52.098,-1.350,-17.851,-49.356,2.031,-16.278,-50.281,1.093,-12.886,-48.735,0.170,-14.658,-45.454,3.869,-15.625,-45.147,4.657,-11.869,-44.911,2.426,-11.778,-41.784,3.798,-15.086,-…	TPGESPAQIYRGWEDLMRNKWTWDRVARGTHGTNCTGNCAFNVYVKNGIVWREEQQGEYGTSGDDVPDYGPRGCQKGLRHAKYMYGKQRLLYPMKRAGERGEGKWERIGWEQAMEEIADKFIDYTVEYGPTSITQGAGTQASMKQAVFAGMGRFVALTGIEFPEAFAGVGDQPTGIYMTTGLPLLCDSMPAVYKSKCCLVWFCNPAVTRIPDAHFFWEARYNGTEVIAISPEFTPTAMHASKWVNPNPGTDAALALSMVQVILEEGIYDTDFMREQTDLPYLVRTDNLKFLRETDVVGGEEARDNLFYIWDERTVAPVPAPATGSPKPPPGSPEPVHNEGSIALGDLLPKLEGAFTVDAV	408172	marine metagenome
job.pdb	AF-A0A538RKN8-F1-model_v4 Twin-arginine translocation signal domain-containing protein	39.200	209	114	4	3	208	3	201	1.000	2.405E-13	386	400	201	LSRRELLKRAVVVGTGAGLAELFLPAQFLSSASAQSEPQAVAIANPLAQMPDRSWERIYRDQFAEEDSFVFTCAPNDTHNCLLRAHVKNGVIVRISPTYGYGKATDLAGNQASHRWDPRICQKGLILGRRIYGDRRVKAPMIRKGFKEWADAGFPR-HDDGTPRADM--EKRGYDEWLQIPWDEALAIAAKTLQNVAETYKGEDGAGKL	LSRRQFLKVSAGTVAAVAVADQGLALTAL--------QPVVEVGNPLGDYPDRSWERVYHDQYRYDSSFTWVCSPNDTHACRIRAFVRNGVVMRVEQNYDHQTYEDLYGNRGTFAHNPRMCLKGYTFHRRVYGPYRLKGPLMRKGWKEWMDAGSPELTPEA--KRKYKFDSRFLDDMLRVSWDTAATYAAKACIIIATRYSGEAGARRL	81.826,-7.625,-30.718,81.386,-10.556,-33.160,78.612,-13.056,-32.274,79.693,-16.681,-32.725,77.432,-18.966,-34.829,76.658,-20.935,-31.631,75.596,-17.734,-29.803,73.441,-16.721,-32.815,71.689,-20.136,-32.871,71.111,-20.056,-29.081,69.651,-16.516,-29.229,67.449,-17.258,-32.297,66.141,-20.545,-30.815,65.476,-18.794,-27.472,63.589,-15.938,-29.228,61.448,-18.331,-31.347,60.580,-20.394,-28.240,59.740,-1…	MWLSRRQFLKVSAGTVAAVAVADQGLALTALQPVVEVGNPLGDYPDRSWERVYHDQYRYDSSFTWVCSPNDTHACRIRAFVRNGVVMRVEQNYDHQTYEDLYGNRGTFAHNPRMCLKGYTFHRRVYGPYRLKGPLMRKGWKEWMDAGSPELTPEAKRKYKFDSRFLDDMLRVSWDTAATYAAKACIIIATRYSGEAGARRL	2026887	Nitrospirae bacterium
job.pdb	AF-A0A7V8BI84-F1-model_v4 Nitrate reductase subunit alpha	23.200	378	189	12	55	396	13	325	1.000	2.930E-14	385	400	363	RSWERIYRDQFAEEDSFVFTCAPNDTHNCLLRAHVKNGVIVRIS-----PTYGYGKATDLAGNQASHRWDPRICQKGLILGRRIYGDRRVKAPMIRKGFKEWADAGFPRHDDGTPRADM---------------EKRGYDEWLQIPWDEALAIAAKTLQNVAETYKGEDGAGKLLEQ--GYEPAMVEAMHGAGVQAIKMRGGMPLLGAGRVFGFYRFANMLALLDGKLRPEAPPEEIVGSRAFDN--------YAWHTDLPPGHPMVSGSQTVDFDLFAAEHSKLLVLIGMNWICTKMPDAHWIGDARLKGTRVVVISADYMPTANKADEIVILRPGTDTAFLLGVARELITKKLYDR------DAVIQRTDLPLLVR	RDWEEFYRNRWQHDKVVRSTHGVNCTGGCSWNIHVKEGIVTWEMQALDYPSLEKSLPA----------YEPRGCQRGISFSWYLYSPIRVKYPYIRGALIDLWKEAKAKFSD---PAEAWESIMADPEARARFQRARGKGGFRRLAWDEALEIIAAANIYTVK----KYGP----DRITGFSP----------IPAMSM---------------LSYAS-------------------GSRFLQLMGGVNLSFYDWYCDLPPASPEMFGEQTDVAESADWYNSKFLAVMGANLNMTRTPDCHFAAEARHNGSKMVVFSPDFSQVSKYADQWIPVNPGQDGAFWMSVGHVILQEYYQDRSTPYFVDYGKKFSDLPFLVE	-43.927,-43.306,-26.570,-41.028,-41.715,-24.657,-40.425,-38.149,-25.964,-36.699,-38.716,-25.180,-34.416,-41.168,-27.001,-31.177,-41.711,-25.053,-28.511,-42.391,-27.704,-25.256,-43.714,-26.186,-22.827,-43.113,-29.082,-19.433,-41.972,-27.667,-17.957,-41.835,-31.151,-20.325,-38.963,-32.072,-18.811,-36.920,-29.165,-15.181,-36.796,-30.444,-15.628,-33.007,-30.959,-15.461,-32.646,-27.131,-11.693,-33.354…	MSWIKDLISPQTRDWEEFYRNRWQHDKVVRSTHGVNCTGGCSWNIHVKEGIVTWEMQALDYPSLEKSLPAYEPRGCQRGISFSWYLYSPIRVKYPYIRGALIDLWKEAKAKFSDPAEAWESIMADPEARARFQRARGKGGFRRLAWDEALEIIAAANIYTVKKYGPDRITGFSPIPAMSMLSYASGSRFLQLMGGVNLSFYDWYCDLPPASPEMFGEQTDVAESADWYNSKFLAVMGANLNMTRTPDCHFAAEARHNGSKMVVFSPDFSQVSKYADQWIPVNPGQDGAFWMSVGHVILQEYYQDRSTPYFVDYGKKFSDLPFLVELVKEGDHYKPGAFLRANRLQKYRDAENGDWKFLVLDEK	1869227	bacterium
job.pdb	AF-A0A497CNF4-F1-model_v4 Nitrate reductase subunit alpha	21.600	369	206	12	55	396	13	325	1.000	1.544E-13	382	400	416	RSWERIYRDQFAEEDSFVFTCAPNDTHNCLLRAHVKNGVIVRISPTYGYGKATDLAGNQASHRWDPRICQKGLILGRRIYGDRRVKAPMIRKGFKEWADAGFPRHDDGTP---------RADMEK-----RGYDEWLQIPWDEALAIAAKTLQNVAETYKGEDGAGKLLEQ--GYEPAMVEAMHGAGVQAIKMRGGMPLLGAGRVFGFYRFANMLALLDGKLRPEAPPEEIVGSRAFD-----NYAWHTDLPPGHPMVSGSQTVDFDLFAAEHSKLLVLIGMNWICTKMPDAHWIGDARLKGTRVVVISADYMPTANKADEIVILRPGTDTAFLLGVARELITKKLYDR------DAVIQRTDLPLLVR	RKWEELYRNRWQHDKVVRSTHGVNCTGGCSWNIHVKDGIVVWETQAMDYPLLE-----KSLPPYEPRGCQRGISFSWYLYSPIRVKYPMIRGALVDIYNEE--KAKTGDALKAWENIQNNPETRRRYQKARGKGGFRRATWDEAKEIIAAANIATVK----KYGP----DRITGFSP-------------------IPA---MSMLSYAAGSRF-------------------LQLMGGVNLSFYDWYCDLPNSFPEIWGEQTDVAESADWYNSKFIACMGANLGMTRTPDVHFFAESRHNGTKTVVFAPDFNMVAKYADKWVPVHAGQDGAFWMAVTHVILKEYHYEKQTPYFIDYTKKYTDSPFLVE	3.355,-66.847,-17.929,3.754,-63.553,-16.025,1.825,-60.787,-17.873,4.583,-58.313,-16.829,8.266,-58.570,-17.796,10.428,-56.099,-15.852,13.283,-55.161,-18.219,16.014,-53.286,-16.308,17.994,-51.967,-19.310,19.405,-48.462,-18.575,21.141,-48.570,-21.933,17.751,-48.457,-23.753,16.643,-45.420,-21.650,19.396,-43.032,-22.890,16.716,-40.772,-24.483,15.824,-39.593,-20.935,19.106,-37.597,-21.009,17.310,-35.08…	MSWIKDLISPKTRKWEELYRNRWQHDKVVRSTHGVNCTGGCSWNIHVKDGIVVWETQAMDYPLLEKSLPPYEPRGCQRGISFSWYLYSPIRVKYPMIRGALVDIYNEEKAKTGDALKAWENIQNNPETRRRYQKARGKGGFRRATWDEAKEIIAAANIATVKKYGPDRITGFSPIPAMSMLSYAAGSRFLQLMGGVNLSFYDWYCDLPNSFPEIWGEQTDVAESADWYNSKFIACMGANLGMTRTPDVHFFAESRHNGTKTVVFAPDFNMVAKYADKWVPVHAGQDGAFWMAVTHVILKEYHYEKQTPYFIDYTKKYTDSPFLVEVNEEDGKLVPGRLLRANTVKKFKDIEKGEWKFLNIDSKSGELVCPGGSSGHRWDGKDGNWNMKFEDAETGKVYD…	1898104	Bacteroidetes bacterium
job.pdb	AF-A0A418GYP1-F1-model_v4 Nitrate reductase subunit alpha	21.600	365	205	11	54	392	29	338	1.000	2.153E-13	382	400	487	DRSWERIYRDQFAEEDSFVFTCAPNDTHNCLLRAHVKNGVIVRISPTYGYGKATDLAGNQASHRWDPRICQKGLILGRRIYGDRRVKAPMIRKGFKEWADAGFPRHDDG---------TPR---ADMEKRGYDEWLQIPWDEALAIAAKTLQNVAETYKGEDGAGKLLEQ--GYEPAMVEAMHGAGVQAIKMRGGMPLLGAGRVFGFYRFANMLALLDGKLRPEAPPEEIVGSRAFDN------YAWHTDLPPGHPMVSGSQTVDFDLFAAEHSKLLVLIGMNWICTKMPDAHWIGDARLKGTRVVVISADYMPTANKADEIVILRPGTDTAFLLGVARELITKKLYDR------DAVIQRTDLP	NRDWEDSYRQRWQFDKIVRSTHGVNCTGSCSWKIYVKNGLVTWEIQQTDYPRTRPDLPNHE-----PRGCPRGASYSWYLYSANRLKYPLIRKRLIELWREALKQHSDPVLAWASIMNDPQKSLSYKQVRGRGGFIRSNWQELNQLIAAANVWTIKTY----GP----DRVAGFSP-------------------IPA---MSMVSYAAGTRYLSLL--------------------GGTCLSFYDWYCDLPPASPMTWGEQTDVPESADWYNSSYIIAWGSNVPQTRTPDAHFFTEVRYKGTKTIAITPDYSEVAKLCDQWLAPKQGTDSALAMAMGHVILKEFHLDNPSDYFINYCRRYSDMP	-41.191,-32.149,38.079,-39.193,-33.239,41.173,-35.622,-34.254,40.197,-35.518,-36.211,43.501,-38.595,-38.335,42.679,-37.373,-38.921,39.091,-34.424,-40.916,40.560,-36.953,-43.632,41.558,-37.588,-44.183,37.805,-33.980,-45.499,37.437,-34.755,-48.879,35.792,-37.772,-47.464,33.893,-35.396,-45.007,32.137,-33.144,-47.799,30.732,-33.771,-48.472,27.018,-32.046,-51.058,24.783,-28.439,-52.164,25.209,-26.108,…	MSKLLDRFRYFKQKGETFADGHGQVMHSNRDWEDSYRQRWQFDKIVRSTHGVNCTGSCSWKIYVKNGLVTWEIQQTDYPRTRPDLPNHEPRGCPRGASYSWYLYSANRLKYPLIRKRLIELWREALKQHSDPVLAWASIMNDPQKSLSYKQVRGRGGFIRSNWQELNQLIAAANVWTIKTYGPDRVAGFSPIPAMSMVSYAAGTRYLSLLGGTCLSFYDWYCDLPPASPMTWGEQTDVPESADWYNSSYIIAWGSNVPQTRTPDAHFFTEVRYKGTKTIAITPDYSEVAKLCDQWLAPKQGTDSALAMAMGHVILKEFHLDNPSDYFINYCRRYSDMPMLVMLEPRDDGSYVPGRMVRASDLVDGLGESNNPQWKTVAVNTAGELVVPNGSIGFRWGEK…	562	Escherichia coli
job.pdb	AF-A0A142D0R7-F1-model_v4 4Fe-4S Mo/W bis-MGD-type domain-containing protein	21.700	373	204	13	54	396	32	346	1.000	1.725E-13	381	400	358	DRSWERIYRDQFAEEDSFVFTCAPNDTHNCLLRAHVKNGVIVRISPTYGYGKATDLAGNQASHRWDPRICQKGLILGRRIYGDRRVKAPMIRKGFKEWADAGFPRHDDGTP---------RADMEKR-----GYDEWLQIPWDEALAIAAKTLQNVAETYKGEDGAGKLLEQ--GYEPAMVEAMHGAGVQAIKMRGGMPLLGAGRVFGFYRFANMLALLDGKLRPEAPPEEIVGSRAFDN--------YAWHTDLPPGHPMVSGSQTVDFDLFAAEHSKLLVLIGMNWICTKMPDAHWIGDARLKGTRVVVISADYMPTANKADEIVILRPGTDTAFLLGVARELITK---K---LYDRDAVIQRTDLPLLVR	DRAWEDAYRRRWQHDKVVRSTHGVNCTGSCSWNIYVKNGIVTWEGQQLDYPSTGPDMPD-----FEPRGCPRGASFSWYMYSPLRVKYPYVRGVLLDMWREALAAHPNN-PLEAWKSIVEDRDKAKRYKQARGKGGFVRVSWDEALTLVAASLLYTVV----KYGP----DRNIGFSP-------------------IPA---MSMVSHAA----------------------GSRFMQLMGGPMLSFYDWYADLPPASPQIWGDQTDVPESSDWYNAGYIITWGSNVPLTRTPDAHFLAEVRYRGTKVVSVSPDYAESTKFADDWLSVKQRTDGALAMAMGHVILNEYYVKRTVPYFEQYAKTYTDFPFVVT	18.748,-53.462,10.922,15.437,-54.991,12.144,13.952,-56.785,9.075,10.743,-54.935,8.040,7.977,-57.551,8.552,6.013,-58.444,5.382,2.804,-56.354,4.910,1.027,-59.687,4.714,2.245,-60.718,8.203,0.789,-57.477,9.636,-2.752,-58.501,8.464,-2.920,-61.439,10.957,-3.064,-58.902,13.837,-6.923,-59.021,13.667,-6.844,-62.210,15.826,-5.603,-60.218,18.856,-8.235,-59.273,21.500,-9.041,-55.573,21.224,-9.969,-53.326,24.…	MKRKRSPLANRFKYIRPIERQADGHSETTYGDRAWEDAYRRRWQHDKVVRSTHGVNCTGSCSWNIYVKNGIVTWEGQQLDYPSTGPDMPDFEPRGCPRGASFSWYMYSPLRVKYPYVRGVLLDMWREALAAHPNNPLEAWKSIVEDRDKAKRYKQARGKGGFVRVSWDEALTLVAASLLYTVVKYGPDRNIGFSPIPAMSMVSHAAGSRFMQLMGGPMLSFYDWYADLPPASPQIWGDQTDVPESSDWYNAGYIITWGSNVPLTRTPDAHFLAEVRYRGTKVVSVSPDYAESTKFADDWLSVKQRTDGALAMAMGHVILNEYYVKRTVPYFEQYAKTYTDFPFVVTLKQEGLFTTKCT	1813182	Geobacillus sp. JS12
job.pdb	AF-A0A3A4ZN55-F1-model_v4 Nitrate reductase subunit alpha	22.100	371	204	13	54	396	31	344	1.000	1.823E-13	381	400	377	DRSWERIYRDQFAEEDSFVFTCAPNDTHNCLLRAHVKNGVIVRISPTYGYGKATDLAGNQASHRWDPRICQKGLILGRRIYGDRRVKAPMIRKGFKE-WADAGFPR------------HDDGTPRADMEK-RGYDEWLQIPWDEALAIAAKTLQNVAETYKGEDGAGKLLEQ--GYEPAMVEAMHGAGVQAIKMRGGMPLLGAGRVFGFYRFANMLALLDGKLRPEAPPEEIVGSRAFDN------YAWHTDLPPGHPMVSGSQTVDFDLFAAEHSKLLVLIGMNWICTKMPDAHWIGDARLKGTRVVVISADYMPTANKADEIVILRPGTDTAFLLGVARELITKKLYDR------DAVIQRTDLPLLVR	QRDWEDYYRRRWQYDKQVRSTHGVNCTGSCSWNVYVKDGIIVWDTQRVDYPGNGPDLPDHE-----PRGCPRGASYTWYTYSPVRVKYPYMRSSLLGMWRDAIAARTDPVAAWESIVSDPEK--RASYQRTRGKGGLVRVSWDEASTLIAASLIYTIK----RYGP----DRIFGFSP-------------------IPA---MSMVCYASGARFLSLI--------------------GASMISFYDWYCDLPPSSPQIWGEQTDVPESADWYNASYMIVWGTNLPMTRSPDAHFYTEARYCGAKVAAVAPDYAEYVKFADTWLPAKAGTDSALAMAMTFVVVKEFYIDRRSEYFAEYAKTYTDLPFAVI	-18.120,-24.540,-46.028,-21.367,-23.063,-44.572,-23.684,-22.647,-47.597,-24.556,-19.036,-48.614,-27.889,-20.408,-49.993,-30.233,-19.774,-47.006,-31.795,-16.343,-47.828,-34.643,-17.384,-50.191,-35.473,-20.785,-48.616,-35.552,-19.340,-45.058,-38.040,-16.591,-46.109,-40.498,-19.351,-47.177,-40.781,-20.313,-43.454,-42.525,-16.959,-42.652,-46.002,-18.565,-42.229,-44.923,-21.060,-39.504,-46.277,-18.943…	MKSSYDGILASLRFFRKKELADGLAEIRCGQRDWEDYYRRRWQYDKQVRSTHGVNCTGSCSWNVYVKDGIIVWDTQRVDYPGNGPDLPDHEPRGCPRGASYTWYTYSPVRVKYPYMRSSLLGMWRDAIAARTDPVAAWESIVSDPEKRASYQRTRGKGGLVRVSWDEASTLIAASLIYTIKRYGPDRIFGFSPIPAMSMVCYASGARFLSLIGASMISFYDWYCDLPPSSPQIWGEQTDVPESADWYNASYMIVWGTNLPMTRSPDAHFYTEARYCGAKVAAVAPDYAEYVKFADTWLPAKAGTDSALAMAMTFVVVKEFYIDRRSEYFAEYAKTYTDLPFAVILEKKGNAYVAGRFLRASDLGWDGEADEWKGVYW	2049433	Desulfobacteraceae bacterium
job.pdb	AF-A0A519MJT4-F1-model_v4 Nitrate reductase subunit alpha	22.500	341	185	9	54	372	29	312	1.000	4.942E-13	379	400	313	DRSWERIYRDQFAEEDSFVFTCAPNDTHNCLLRAHVKNGVIVRISPTYGYGKATDLAGNQASHRWDPRICQKGLILGRRIYGDRRVKAPMIRKGFKEWADAGFPRH------------DDGTPRADMEKRGYDEWLQIPWDEALAIAAKTLQNVAETYKGEDGAGKLLEQ--GYEPAMVEAMHGAGVQAIKMRGGMPLLGAGRVFGFYRFANMLALLDGKLRPEAPPEEIVGSRAFDN--------YAWHTDLPPGHPMVSGSQTVDFDLFAAEHSKLLVLIGMNWICTKMPDAHWIGDARLKGTRVVVISADYMPTANKADEIVILRPGTDTAFLLGVAR	DRTWEDAYRDRWAHDKIVRSTHGVNCTGSCSWKIYVKGGIVTWETQQTDYPRTRPDLPNHE-----PRGCARGASYSWYLYSANRVKYPMVRGRLLKHWRAALALAKSPVDAWASIVENDASKREWQKQRGLGGFVRSTWDEVNQMIAAANVYTIK----QHGP----DRIIGFSP-------------------IPA---MSMISYAA----------------------GSRYLSLIGGVCMSFYDWYCDLPPSSPQTWGEQTDVPESADWYNSSYIIAWGSNVPQTRTPDAHFLTEVRYKGTKVVSITPDYSEVAKLGDLWMHPKQGTDAAVAMAMGH	-2.627,-49.657,-14.243,-0.093,-51.675,-12.170,3.316,-49.918,-12.210,4.751,-53.244,-10.936,3.507,-55.224,-13.976,4.424,-52.407,-16.414,8.111,-52.900,-15.428,7.983,-56.522,-16.715,7.596,-55.082,-20.260,10.929,-53.169,-20.086,12.588,-54.888,-23.099,9.363,-55.069,-25.193,8.638,-51.307,-25.091,9.471,-49.447,-28.351,12.688,-47.456,-28.159,14.202,-45.131,-30.801,17.824,-43.913,-30.467,18.854,-40.347,-31…	MSHFLDRLTYFSQPRETFADGHGQINGEDRTWEDAYRDRWAHDKIVRSTHGVNCTGSCSWKIYVKGGIVTWETQQTDYPRTRPDLPNHEPRGCARGASYSWYLYSANRVKYPMVRGRLLKHWRAALALAKSPVDAWASIVENDASKREWQKQRGLGGFVRSTWDEVNQMIAAANVYTIKQHGPDRIIGFSPIPAMSMISYAAGSRYLSLIGGVCMSFYDWYCDLPPSSPQTWGEQTDVPESADWYNSSYIIAWGSNVPQTRTPDAHFLTEVRYKGTKVVSITPDYSEVAKLGDLWMHPKQGTDAAVAMAMGHV	1872122	Acidovorax sp.
job.pdb	AF-A0A7C2C721-F1-model_v4 Nitrate reductase subunit alpha	23.200	370	191	10	55	392	13	321	1.000	1.048E-13	379	400	450	RSWERIYRDQFAEEDSFVFTCAPNDTHNCLLRAHVKNGVIVRISPTYGYGKATDLAGNQASHR---WDPRICQKGLILGRRIYGDRRVKAPMIRKGFKEWADAGFPRH------------DDGTPRADMEKRGYDEWLQIPWDEALAIAAKTLQNVAETYKGEDGAGKLLEQGYEPAMV------EAMHGAGVQAIKMRGGMPLLGAGRVFGFYRFANMLALLDGKLRPEAPPEEIVGSRAFD-----NYAWHTDLPPGHPMVSGSQTVDFDLFAAEHSKLLVLIGMNWICTKMPDAHWIGDARLKGTRVVVISADYMPTANKADEIVILRPGTDTAFLLGVARELITKKLYDR------DAVIQRTDLP	RVWEEFYRNRWAHDRVVRSTHGVNCTGGCSWAVYVKDGIITWE------MQQTD--YPLLESKLPPYEPRGCQRGISASWYVYSPIRVKYPYVRGRLLEYWREARARHDNPVEAWASIVENEEKRRAYQWARGKGGFQRANWDEVLELIAAACLYTA--------------RKWGPDRVAGFSPIPA--------------------MSYLSYAAGSRF-------------------LQLFGGFNMSFYDWYADLPNAFPEVWGDQTDVCESADWYNGKFIVSMGSNLNMTRTPDVHFISEARHEGAKFVVISPDFSQVAKYSDWWIPIRAGQDLPFWMAVNHIILKEFYVDRQVPYFIDYVKRYTDLP	-8.846,-57.545,-40.298,-8.901,-54.873,-37.563,-9.679,-51.247,-38.566,-6.319,-50.204,-36.999,-2.858,-51.141,-38.287,-0.136,-50.134,-35.800,2.888,-49.296,-37.975,5.835,-48.873,-35.569,8.566,-47.504,-37.880,10.640,-45.060,-35.736,13.201,-44.710,-38.499,10.522,-43.020,-40.684,9.710,-40.433,-37.934,12.935,-38.418,-38.518,10.848,-35.261,-39.223,10.145,-35.066,-35.444,13.785,-33.928,-35.009,12.682,-30.5…	MGWIQDLVKPQQRVWEEFYRNRWAHDRVVRSTHGVNCTGGCSWAVYVKDGIITWEMQQTDYPLLESKLPPYEPRGCQRGISASWYVYSPIRVKYPYVRGRLLEYWREARARHDNPVEAWASIVENEEKRRAYQWARGKGGFQRANWDEVLELIAAACLYTARKWGPDRVAGFSPIPAMSYLSYAAGSRFLQLFGGFNMSFYDWYADLPNAFPEVWGDQTDVCESADWYNGKFIVSMGSNLNMTRTPDVHFISEARHEGAKFVVISPDFSQVAKYSDWWIPIRAGQDLPFWMAVNHIILKEFYVDRQVPYFIDYVKRYTDLPFLVELVPEGNAYRMWKLVRANRLARYAEVTNGDWKMVVLDARTGEPRMPKGQVGFRWDKEKGKWNLKLEDGLDDSPID…	2026734	Dehalococcoidia bacterium
job.pdb	AF-A0A7C4UAC4-F1-model_v4 Nitrate oxidoreductase subunit alpha	40.000	210	104	4	5	208	3	196	1.000	3.172E-13	378	400	197	RRELLKRAVVVGTGAGLAELFLPAQFLSSASAQSEPQAVAIANPLAQMPDRSWERIYRDQFAEEDSFVFTCAPNDTHNCLLRAHVKNGVIVRISPTYGYGKATDLAGNQASHRWDPRICQKGLILGRRIYGDRRVKAPMIRKGFKEWADAGFPRHDDGTPRADM------EKRGYDEWLQIPWDEALAIAAKTLQNVAETYKGEDGAGKL	RRDFLQAAALGGAG-----------LLASRLWGFEP--LSVANPLGIYPNRGWEEIYRDQYRVDSTFTWVCAPNDTHNCRMKAFVRNGIVLRSEQAYEGGECKDLYGNSDTVHWNPRGCGKGFTQQRRLYGPYRLQFPMIRKGWKQWADDGFPSLSD---RPELRDQYKFNSRGTDTFVKATWEEAYRYHAKAVVAIAKTYSGDEGARRF	31.097,-65.016,-32.422,33.301,-64.770,-29.303,32.062,-62.448,-26.491,35.241,-60.371,-27.061,34.449,-59.726,-30.757,30.872,-58.693,-29.869,32.089,-56.227,-27.187,34.673,-54.758,-29.615,31.992,-54.353,-32.323,29.524,-52.825,-29.798,32.163,-50.340,-28.511,33.037,-49.234,-32.076,29.335,-48.999,-33.059,28.449,-47.033,-29.873,31.324,-44.519,-30.288,30.313,-43.741,-33.905,26.721,-42.940,-32.791,28.018,-…	MHRRDFLQAAALGGAGLLASRLWGFEPLSVANPLGIYPNRGWEEIYRDQYRVDSTFTWVCAPNDTHNCRMKAFVRNGIVLRSEQAYEGGECKDLYGNSDTVHWNPRGCGKGFTQQRRLYGPYRLQFPMIRKGWKQWADDGFPSLSDRPELRDQYKFNSRGTDTFVKATWEEAYRYHAKAVVAIAKTYSGDEGARRFK	2052164	Gemmataceae bacterium
job.pdb	AF-A0A539D5C0-F1-model_v4 Nitrate reductase 1, alpha subunit	21.700	364	205	12	54	392	29	337	1.000	3.746E-13	378	400	504	DRSWERIYRDQFAEEDSFVFTCAPNDTHNCLLRAHVKNGVIVRISPTYGYGKATDLAGNQASHRWDPRICQKGLILGRRIYGDRRVKAPMIRKGFKEWADAGFPRHD--------DGTP---RADMEKRGYDEWLQIPWDEALAIAAKTLQNVAETYKGEDGAGKLLEQ--GYEPAMVEAMHGAGVQAIKMRGGMPLLGAGRVFGFYRFANMLALLDGKLRPEAPPEEIVGSRAFDN------YAWHTDLPPGHPMVSGSQTVDFDLFAAEHSKLLVLIGMNWICTKMPDAHWIGDARLKGTRVVVISADYMPTANKADEIVILRPGTDTAFLLGVARELITK----KLYD--RDAVIQRTDLP	DRGWEEAYRNRWRHDKVVRSTHGVNCTGSCSWKIYVKGGIVTWETQQTDYPRTRPDLPNHE-----PRGCARGASYSWYLYSANRVKYPLVRSRLLRVWRKARETMEPVAAWASIQNDPAARKSYTSMRGAGGFVRADWEEITEIIAAANAHTVK----RWGP----DRVFGFSP-------------------IPA---MSMISYAAGARYLQLL--------------------GGVTGSFYDWYCDLPPASPQTWGEQTDVAESADWYNSSFMLLWGSNVPQTRTPDAHFYTEARYRGAKSVVICPDYSEASKFSDLWLPVKQGTDAALAMAFGHVILKEYHVDKQVPYFRDYLRQYSDLP	33.209,-39.866,-38.936,31.158,-40.516,-42.104,27.493,-41.058,-41.132,27.051,-42.600,-44.623,29.646,-45.336,-43.917,28.244,-45.950,-40.392,24.865,-46.821,-41.995,26.499,-49.589,-44.105,27.611,-51.337,-40.861,23.921,-51.947,-39.941,24.175,-55.742,-39.395,27.453,-55.521,-37.403,26.095,-53.104,-34.746,26.175,-54.089,-31.062,22.574,-54.502,-29.863,21.210,-56.035,-26.635,17.575,-57.190,-26.350,15.696,-…	MSHTLDRLAFFTRKTELFSDRHGVMNDEDRGWEEAYRNRWRHDKVVRSTHGVNCTGSCSWKIYVKGGIVTWETQQTDYPRTRPDLPNHEPRGCARGASYSWYLYSANRVKYPLVRSRLLRVWRKARETMEPVAAWASIQNDPAARKSYTSMRGAGGFVRADWEEITEIIAAANAHTVKRWGPDRVFGFSPIPAMSMISYAAGARYLQLLGGVTGSFYDWYCDLPPASPQTWGEQTDVAESADWYNSSFMLLWGSNVPQTRTPDAHFYTEARYRGAKSVVICPDYSEASKFSDLWLPVKQGTDAALAMAFGHVILKEYHVDKQVPYFRDYLRQYSDLPMLVRLVPQDGGYVPERLVRASDFVGDLEQANNPDWKTVAIDEATGEIVAPNGSIGFRWGEDG…	1869227	bacterium
job.pdb	AF-A0A6G3DCD7-F1-model_v4 Molybdopterin-dependent oxidoreductase	21.200	348	199	11	55	383	40	331	1.000	2.687E-13	376	400	338	RSWERIYRDQFAEEDSFVFTCAPNDTHNCLLRAHVKNGVIVRISPTYGYGKATDLAGNQASHRWDPRICQKGLILGRRIYGDRRVKAPMIRKGFKEWADAGFPRHDDGTP-------RADMEKR-----GYDEWLQIPWDEALAIAAKTLQNVAETYKGEDGAGKLLEQ--GYEPAMVEAMHGAGVQAIKMRGGMPLLGAGRVFGFYRFANMLALLDGKLRPEAPPEEIVGSRAFD-----NYAWHTDLPPGHPMVSGSQTVDFDLFAAEHSKLLVLIGMNWICTKMPDAHWIGDARLKGTRVVVISADYMPTANKADEIVILRPGTDTAFLLGVARELITKKLYDRD	RESDAFYRDRWSHDKVVTSTHGVNCTGSCRWNVFVKDGIITWETQATDYPSVGPDRPE-----YEPRGCPRGAAFSWYTYSPTRVRYPYVRGVLLEMYREAKARLTDPVLAWADVQGDPERRRRYQRARGKGGLVRASWDEAVEMIAAAHVHTIR----THGP----DRIAGFSP-------------------IPA---MSMVSHAAGARF-------------------HSLIGAPMLSFYDWYADLPVASPQVFGDQTDVPESGDWWDAAYLIMWGTNVPVTRTPDAHWMAEARYRGQKVVVVSPDYADNTKFADQWLHPHPGTDAALAMAMGHVVL--KEFFVD	32.189,24.782,-32.518,33.754,28.263,-32.349,37.533,28.056,-31.764,37.799,29.348,-28.156,41.630,29.493,-28.412,41.953,32.233,-31.064,41.664,35.947,-30.134,38.915,37.600,-32.097,39.970,39.600,-35.088,36.516,41.225,-35.515,36.056,45.034,-35.153,34.609,44.513,-31.691,37.761,42.645,-30.509,39.366,45.925,-29.325,36.406,46.463,-26.941,36.568,42.833,-25.726,40.345,43.253,-25.170,39.701,46.512,-23.232,36.…	MTDTRTPPTEPGAALLRAGRFFRPGTAAPDLHSIGLVGGRESDAFYRDRWSHDKVVTSTHGVNCTGSCRWNVFVKDGIITWETQATDYPSVGPDRPEYEPRGCPRGAAFSWYTYSPTRVRYPYVRGVLLEMYREAKARLTDPVLAWADVQGDPERRRRYQRARGKGGLVRASWDEAVEMIAAAHVHTIRTHGPDRIAGFSPIPAMSMVSHAAGARFHSLIGAPMLSFYDWYADLPVASPQVFGDQTDVPESGDWWDAAYLIMWGTNVPVTRTPDAHWMAEARYRGQKVVVVSPDYADNTKFADQWLHPHPGTDAALAMAMGHVVLKEFFVDRTTPFFD	2690313	Streptomyces sp. SID5914
job.pdb	AF-A0A0M2U6Y8-F1-model_v4 4Fe-4S Mo/W bis-MGD-type domain-containing protein	29.200	410	181	12	1	398	2	314	1.000	1.683E-14	375	400	874	SDLSRRELLKRAVVVGTGAGLAELFLPAQFLSSASAQSEPQAVAIANPLAQMPDRSWERIYRDQFAEEDSFVFTCAPNDTHNCLLRAHVKNGVIVRISPTYGYGKATDLAGNQASHRWDPRICQKGLILGRRIYGDRRVKAPMIRKGFKEWADAGFPRHDDGTPRADMEKRGYDEWLQIPWDEALAIAAKTLQNVAETYKGEDGAGKLLEQGYEPAMVEAMHGAG-------VQAIKMRGGMPLLGAGRVFGFYRFANMLA-----LLDGKLRPEAPPEEIVGSRAFDNYAWHTDLPPGHPMVSGSQTVDFDLFAAEHSKLLVLIGMNWICTKMPDAHWIGDARLKGTRVVVISADYMPTANKADEIVILRPGTDTAFLLGVARELITKKLYDRDAVIQ…	SKLSRREFLRGMGVVSAG---IALTGNSLILD--------MLQTVDDPLKSYPYRGWEDFYRQEWQWDQVVRTTHSTNCTGSCGWNVQIKNGIAVRS------EQSAD----FPDPEYNPRGCQKGASYERYVYGPQRVKYPMVRAG----------------------QRGEGKWKRITWEEA-------YNTI---------AGKFLE-------VAEKHGTDAVFLYSVIPAMSMLS---------AGAGYRFGSLTGCVVGSFYD----------------------WYSDLPPGEPMIWGVQTESCESWDWANSRYIILWGANAVESRIPDAHFLTEARYLGAKIVVVSPDYNPTSIKADQFVPIREGTDAALGLGMAQVIIAERLYDRPYLRE…	1.123,-52.247,43.733,1.873,-48.946,45.523,0.724,-45.437,44.474,3.733,-43.205,43.638,3.335,-39.647,44.999,3.759,-36.498,42.831,6.987,-35.764,44.793,8.462,-39.199,43.931,7.457,-38.684,40.264,9.284,-35.306,40.261,12.386,-36.863,41.883,12.302,-39.573,39.165,12.128,-36.785,36.530,15.147,-35.028,38.143,17.305,-38.163,37.661,16.071,-38.548,34.037,16.770,-34.825,33.334,20.329,-35.239,34.683,20.801,-38.22…	MSKLSRREFLRGMGVVSAGIALTGNSLILDMLQTVDDPLKSYPYRGWEDFYRQEWQWDQVVRTTHSTNCTGSCGWNVQIKNGIAVRSEQSADFPDPEYNPRGCQKGASYERYVYGPQRVKYPMVRAGQRGEGKWKRITWEEAYNTIAGKFLEVAEKHGTDAVFLYSVIPAMSMLSAGAGYRFGSLTGCVVGSFYDWYSDLPPGEPMIWGVQTESCESWDWANSRYIILWGANAVESRIPDAHFLTEARYLGAKIVVVSPDYNPTSIKADQFVPIREGTDAALGLGMAQVIIAERLYDRPYLREQTDMPFLVRQDNKKYLREKDLVAGGGEDHFYCWDLKMGKAAPAPKESLELKGLDPALEGVFRVTTLDGKTVEVKPVFQMLKESLDAGCTPEKVAPI…	1605376	Clostridiales bacterium PH28_bin88
job.pdb	AF-A0A257Y4N4-F1-model_v4 Nitrate reductase subunit alpha	23.200	366	201	12	52	392	14	324	1.000	5.835E-13	373	400	482	MPDRSWERIYRDQFAEEDSFVFTCAPNDTHNCLLRAHVKNGVIVRISPTYGYGKATDLAGNQASHRWDPRICQKGLILGRRIYGDRRVKAPMIRKGFKEWADAGFPRHD--------DGTP--RAD-MEKRGYDEWLQIPWDEALAIAAKTLQNVAETYKGEDGAGKLLEQ--GYEPAMVEAMHGAGVQAIKMRGGMPLLGAGRVFGFYRFANMLALLDGKLRPEAPPEEIVGSRAFDN------YAWHTDLPPGHPMVSGSQTVDFDLFAAEHSKLLVLIGMNWICTKMPDAHWIGDARLKGTRVVVISADYMPTANKADEIVILRPGTDTAFLLGVARELITKKLYDR------DAVIQRTDLP	RENRDWEDVYRNRWRHDKIVRSTHGVNCTGSCSWKIYVKSGIVTWETQQTDYPRTRAGLPNHE-----PRGCARGASYSWYLYSANRVKNPLIRGALMRAWRKMRPTTTPVAAWAAIQNDPVLRASYTKTRGKGGFVRATWDEATEIIAAANAYTAKTY----GP----DRVFGFSP-------------------IPA---MSMVSYAAGSRYLSLL--------------------GGTCMSFYDWYCDLPPASPQTWGEQTDVPESADWYNAGFLMLWGSNVPQTRTPDAHFYTEVRYRGTKSAVVSPDYSEAAKFGDIWLNPQAGTDAALAMAMGHVILREFHLDRQAEYFEDYARKYTDMP	-0.726,-55.275,-44.568,-0.790,-52.254,-42.267,-2.808,-53.081,-39.132,-6.393,-51.826,-39.324,-8.155,-50.908,-36.057,-11.749,-50.056,-35.091,-13.426,-52.326,-37.690,-11.392,-50.892,-40.598,-12.063,-47.198,-39.761,-8.454,-46.722,-38.556,-5.121,-47.709,-40.116,-1.786,-47.687,-38.264,0.785,-46.103,-40.633,4.589,-46.544,-40.589,5.144,-43.549,-42.903,8.145,-41.222,-42.609,7.561,-38.308,-40.181,10.964,-3…	ELEQFSDGWGQTTRENRDWEDVYRNRWRHDKIVRSTHGVNCTGSCSWKIYVKSGIVTWETQQTDYPRTRAGLPNHEPRGCARGASYSWYLYSANRVKNPLIRGALMRAWRKMRPTTTPVAAWAAIQNDPVLRASYTKTRGKGGFVRATWDEATEIIAAANAYTAKTYGPDRVFGFSPIPAMSMVSYAAGSRYLSLLGGTCMSFYDWYCDLPPASPQTWGEQTDVPESADWYNAGFLMLWGSNVPQTRTPDAHFYTEVRYRGTKSAVVSPDYSEAAKFGDIWLNPQAGTDAALAMAMGHVILREFHLDRQAEYFEDYARKYTDMPMLVLLEDRDGHLVPGRMLRAEDFDGKLGETNNPDWKTVAYDEASGQIVAPNGSIGFRWGEEGKWNLEQRAKGAEA…	1970554	Rhodobacterales bacterium 12-64-8
job.pdb	AF-A0A1Z1WHQ0-F1-model_v4 Nitrate reductase	24.500	362	196	12	55	392	65	373	1.000	1.015E-12	372	400	563	RSWERIYRDQFAEEDSFVFTCAPNDTHNCLLRAHVKNGVIVRISPTYGYGKATDLAGNQASHRWDPRICQKGLILGRRIYGDRRVKAPMIRKGFKEWADAGFPRHD---------DGTP---RADMEKRGYDEWLQIPWDEALAIAAKTLQNVAETYKGEDGAGKLLEQ--GYEPAMVEAMHGAGVQAIKMRGGMPLLGAGRVFGFYRFANMLALLDGKLRPEAPPEEIVGSRAFDN----YAWHTDLPPGHPMVSGSQTVDFDLFAAEHSKLLVLIGMNWICTKMPDAHWIGDARLKGTRVVVISADYMPTANKADEIVILRPGTDTAFLLGVARELITKKLYDR------DAVIQRTDLP	REGDVFYRDRWSHDKVVHSTHGVNCTGSCRWKVYVKDGIITWETQATDYPTAGPDRPE-----YEPRGCPRGAAFSWYTYSPARVRHPYVRGVLLDLYREAKQRLGDPVLAWADIQADPERRRAYQRARGKGGLVRASWGEAVEIIAAAHVHTIKTY----GP----DRVAGFSP-------------------IPA---MSMVSHAAGARFMSLI------GAP------------MLSFYDWYADLPVASPQVFGDQTDVPESGDWWDAAYLIMWGSNVPVTRTPDAHWMAEARYRGQKVVVVAPDYADNAKFADEWLHPHPGTDGALALGMGHVILRECFVERRVPFFDDYVRRFTDLP	6.409,-39.611,-31.892,2.695,-39.653,-31.147,0.482,-37.579,-33.480,-3.117,-36.946,-32.360,-5.516,-35.718,-35.114,-8.420,-33.301,-34.504,-11.917,-34.602,-35.470,-14.282,-32.859,-37.823,-17.491,-31.141,-36.671,-20.665,-32.765,-38.157,-23.262,-31.027,-40.259,-26.957,-30.934,-39.257,-29.716,-31.539,-41.714,-32.003,-30.382,-44.501,-35.733,-30.443,-45.187,-38.654,-29.919,-46.058,-40.658,-27.215,-47.871,…	MTASTEPDAPGGPDAPGGPDAPGGFDAAGPGTPAEPAAVLLKTGRFLRRGEAAPDLHSVRIEGGREGDVFYRDRWSHDKVVHSTHGVNCTGSCRWKVYVKDGIITWETQATDYPTAGPDRPEYEPRGCPRGAAFSWYTYSPARVRHPYVRGVLLDLYREAKQRLGDPVLAWADIQADPERRRAYQRARGKGGLVRASWGEAVEIIAAAHVHTIKTYGPDRVAGFSPIPAMSMVSHAAGARFMSLIGAPMLSFYDWYADLPVASPQVFGDQTDVPESGDWWDAAYLIMWGSNVPVTRTPDAHWMAEARYRGQKVVVVAPDYADNAKFADEWLHPHPGTDGALALGMGHVILRECFVERRVPFFDDYVRRFTDLPFLVTLTERDGAYVPGKFVRAADLGDT…	67267	Streptomyces alboflavus
job.pdb	AF-A0A7C1SU39-F1-model_v4 Nitrate reductase subunit alpha	23.800	331	173	10	54	362	30	303	1.000	4.675E-13	371	400	304	DRSWERIYRDQFAEEDSFVFTCAPNDTHNCLLRAHVKNGVIVRISPTYGYGKATDLAGNQASHRWDPRICQKGLILGRRIYGDRRVKAPMIRKGFKEWADAGFPRHDDG---------TP---RADMEKRGYDEWLQIPWDEALAIAAKTLQNVAETYKGEDGAGKLLEQ--GYEPAMVEAMHGAGVQAIKMRGGMPLLGAGRVFGFYRFANMLALLDGKLRPEAPPEEIVGSRAFDN--------YAWHTDLPPGHPMVSGSQTVDFDLFAAEHSKLLVLIGMNWICTKMPDAHWIGDARLKGTRVVVISADYMPTANKADEIVILRPGT	SREWENSYRQRWQHDKIVRSTHGVNCTGSCSWKIYVKNGLITWETQQTDYPRTRPDLPNHE-----PRGCPRGASYSWYIYSANRIKYPMVRKPLLKLWRDARKQYENPIDAWAFIVEDPVRAKSYKSKRGMGGFVRSSWDEVNEMIAAANVYTVR----EHGP----DRIVGFSP-------------------IPA---MSMVSYAA----------------------GSRYLSLIGGVCLSFYDWYCDLPPASPMVWGEQTDVPESADWYNSNYLILWGSNVPQTRTPDAHFFTEVRYKGAKGVVITPDYSEAAKLADMWLNPKQGT	41.992,-29.380,4.090,44.570,-27.233,5.953,44.940,-23.833,4.219,48.211,-23.512,6.193,49.662,-26.707,4.630,48.427,-25.616,1.164,50.374,-22.334,1.609,53.577,-24.385,2.207,53.221,-26.037,-1.259,54.841,-22.893,-2.802,56.853,-24.982,-5.333,53.771,-26.942,-6.506,52.888,-24.584,-9.386,49.247,-23.530,-9.039,50.164,-21.491,-12.169,48.848,-23.450,-15.189,49.611,-20.945,-18.013,50.369,-17.373,-19.157,48.093,…	MSHFLDSLQFFKKTKTGDFADGHGETRNESREWENSYRQRWQHDKIVRSTHGVNCTGSCSWKIYVKNGLITWETQQTDYPRTRPDLPNHEPRGCPRGASYSWYIYSANRIKYPMVRKPLLKLWRDARKQYENPIDAWAFIVEDPVRAKSYKSKRGMGGFVRSSWDEVNEMIAAANVYTVREHGPDRIVGFSPIPAMSMVSYAAGSRYLSLIGGVCLSFYDWYCDLPPASPMVWGEQTDVPESADWYNSNYLILWGSNVPQTRTPDAHFFTEVRYKGAKGVVITPDYSEAAKLADMWLNPKQGTD	2024853	Porticoccus sp.
job.pdb	AF-Q3ES76-F1-model_v4 Respiratory nitrate reductase alpha chain	21.200	371	207	11	54	396	35	348	1.000	2.037E-13	369	400	399	DRSWERIYRDQFAEEDSFVFTCAPNDTHNCLLRAHVKNGVIVRISPTYGYGKATDLAGNQASHRWDPRICQKGLILGRRIYGDRRVKAPMIRKGFKEWADAGFPRHDDGTP-------RADM-----EKRGYDEWLQIPWDEALAIAAKTLQNVAETYKGEDGAGKLLEQ--GYEPAMVEAMHGAGVQAIKMRGGMPLLGAGRVFGFYRFANMLALLDGKLRPEAPPEEIVGSRAFDN--------YAWHTDLPPGHPMVSGSQTVDFDLFAAEHSKLLVLIGMNWICTKMPDAHWIGDARLKGTRVVVISADYMPTANKADEIVILRPGTDTAFLLGVARELITKKLYDR------DAVIQRTDLPLLVR	DREWENVYRKRWQHDKVIRSTHGVNCTGSCSWNIYVKDGIVTWEGQELNYPTTGPDMPD-----FEPRGCPRGASFSWYIYSPLRVKYPYVRGVLWSMWQEELQNNKSPLDAWKSIVENPEKARKYKQARGKGGFIRANWDEVLQLVSASLLYTVM----KYGP----DRNVGFSP----------IPAMSM-----------------------LSHAA-----------GSRFMQLMGGPMLSFYDWYADLPPASPQIWGDQTDVPESSDWYNSGYIMTWGSNVPMTRTPDAHFLAEVRYKGTKVVSVSPDFAESTKFADDWISVKQGTDGALAMAMGHVILQEFYVDNQVEYFTKYAKQYTDFPFFVT	40.553,42.911,11.523,39.368,42.601,7.905,38.345,46.102,6.773,34.835,45.769,5.306,35.419,47.988,2.254,32.179,50.032,2.098,30.126,48.886,-0.923,30.024,51.689,-3.550,26.704,53.443,-3.744,24.108,52.331,-6.348,24.881,55.594,-8.222,28.658,54.950,-8.200,27.997,51.436,-9.587,25.972,52.909,-12.516,28.954,55.124,-13.479,30.831,51.904,-14.412,28.612,51.821,-17.567,31.439,53.683,-19.373,34.131,51.121,-18.457…	MNSMKKKPSALMRRLKYFSPIDRYNDNHTQETYEDREWENVYRKRWQHDKVIRSTHGVNCTGSCSWNIYVKDGIVTWEGQELNYPTTGPDMPDFEPRGCPRGASFSWYIYSPLRVKYPYVRGVLWSMWQEELQNNKSPLDAWKSIVENPEKARKYKQARGKGGFIRANWDEVLQLVSASLLYTVMKYGPDRNVGFSPIPAMSMLSHAAGSRFMQLMGGPMLSFYDWYADLPPASPQIWGDQTDVPESSDWYNSGYIMTWGSNVPMTRTPDAHFLAEVRYKGTKVVSVSPDFAESTKFADDWISVKQGTDGALAMAMGHVILQEFYVDNQVEYFTKYAKQYTDFPFFVTLKQKGDQFVADRFLNASDIGRETKLGEWKPVLGTRIRMILQHLKAQWAHVG	339854	Bacillus thuringiensis serovar israelensis ATCC 35646
job.pdb	AF-A0A1X7F944-F1-model_v4 Nitrate reductase alpha subunit	22.400	339	187	11	55	372	41	324	1.000	7.283E-13	367	400	325	RSWERIYRDQFAEEDSFVFTCAPNDTHNCLLRAHVKNGVIVRISPTYGYGKATDLAGNQASHRWDPRICQKGLILGRRIYGDRRVKAPMIRKGF-----KEWADAGFPR---------HDDGTPRADMEKRGYDEWLQIPWDEALAIAAKTLQNVAETYKGEDGAGKLLEQ--GYEPAMVEAMHGAGVQAIKMRGGMPLLGAGRVFGFYRFANMLALLDGKLRPEAPPEEIVGSRAFD-----NYAWHTDLPPGHPMVSGSQTVDFDLFAAEHSKLLVLIGMNWICTKMPDAHWIGDARLKGTRVVVISADYMPTANKADEIVILRPGTDTAFLLGVAR	RQGDVFYRDRWSHDKVVRSTHGVNCTGSCSWKVYVKDGIITWETQQTDYPSVGPDSPE-----YEPRGCPRGAAFSWYTYSPTRVRYPYVRATLLDAYRRAKSTVGGDPVLAWQMLTSDPDAS-RAYKSARGKGGLVRATWDEAAEIVAAAHVHTIKTY----GP----DRVAGFSP-------------------IPA---MSMVSHGVGARF-------------------VQLLGGTMLSFYDWYADLPVASPQVFGDQTDVPESADWWNATYCLMWGSNVPVTRTPDAHFMTEARYRGQKVVVISPDYADNTKFADEWLAPHPGTDGALAQAMGH	18.600,-49.875,-52.552,19.411,-48.387,-49.122,22.937,-47.211,-48.869,24.497,-49.474,-46.369,26.631,-47.082,-44.274,30.071,-48.688,-44.726,32.002,-46.993,-41.948,34.037,-49.631,-40.123,34.658,-48.541,-36.488,37.725,-46.369,-36.476,37.800,-46.671,-32.629,37.261,-49.689,-30.288,35.160,-47.293,-28.252,32.610,-46.940,-31.089,32.272,-50.747,-31.319,31.582,-50.890,-27.545,29.069,-48.008,-27.776,27.314,-…	MPPLDERAPRDPADALLRLGGRLRRGRVSDDLRQVFLTGGRQGDVFYRDRWSHDKVVRSTHGVNCTGSCSWKVYVKDGIITWETQQTDYPSVGPDSPEYEPRGCPRGAAFSWYTYSPTRVRYPYVRATLLDAYRRAKSTVGGDPVLAWQMLTSDPDASRAYKSARGKGGLVRATWDEAAEIVAAAHVHTIKTYGPDRVAGFSPIPAMSMVSHGVGARFVQLLGGTMLSFYDWYADLPVASPQVFGDQTDVPESADWWNATYCLMWGSNVPVTRTPDAHFMTEARYRGQKVVVISPDYADNTKFADEWLAPHPGTDGALAQAMGHV	903523	Cellulosimicrobium cellulans J1
job.pdb	AF-A0A6V8PZ10-F1-model_v4 Nitrate reductase / nitrite oxidoreductase, alpha subunit	53.400	217	78	5	194	399	2	206	1.000	1.073E-12	364	400	640	NVAETYKGEDGAGKLLEQGYEPAMVEAM--HGAGVQAIKM---RGGMPLLGAGRVFGFYRFANMLALLDGKLRPEAPPEEIVGSRA------FDNYAWHTDLPPGHPMVSGSQTVDFDLFAAEHSKLLVLIGMNWICTKMPDAHWIGDARLKGTRVVVISADYMPTANKADEIVILRPGTDTAFLLGVARELITKKLYDRDAVIQRTDLPLLVRLDT	NIATTYSGDKGTELLRKQDYDEAMIEAMKGAGTQV-----LKLRGGMPLLGATRIFGLYRFANSLALLDAKMRQVD-------QEAALGARAWDNYSGHTDLPPGHTMTCGQQTIGFDLATAENAAMVVGWGMNWIVTKMPDGHWLTEARLKGTRVVTVACEYQATSNKADEVILLRPGSDPAFALGLAQVIIQEKLYDAEFVKGHTDLPLLVRMDT	19.827,-10.919,-23.062,23.385,-11.994,-22.053,22.751,-11.664,-18.274,19.477,-13.622,-18.545,21.219,-16.354,-20.605,24.180,-16.540,-18.148,21.850,-17.033,-15.145,19.472,-19.584,-16.743,19.307,-23.285,-15.754,21.696,-25.340,-13.585,24.787,-23.429,-14.768,23.151,-20.141,-13.698,22.223,-21.719,-10.328,25.854,-22.840,-9.740,27.146,-19.353,-10.635,24.725,-17.756,-8.124,25.751,-20.228,-5.373,29.413,-19.…	MNIATTYSGDKGTELLRKQDYDEAMIEAMKGAGTQVLKLRGGMPLLGATRIFGLYRFANSLALLDAKMRQVDQEAALGARAWDNYSGHTDLPPGHTMTCGQQTIGFDLATAENAAMVVGWGMNWIVTKMPDGHWLTEARLKGTRVVTVACEYQATSNKADEVILLRPGSDPAFALGLAQVIIQEKLYDAEFVKGHTDLPLLVRMDTLKLLKPQDLIQDYKPKGLKDTQILKAEERAPLATKQDRQIITESLRNEWSDFVAWNLDTNQPEVITRDEAGLAKNLALEGEFTVDTLDGKKVKVRPVFDLLREHASYFTPEVVSNICHVNQEAVLWLAREIAKNKAKTLVPVGMGPNHFFNNDLKDRAIFLVCALTRNIGFHSGNIGSYAGNYRGAYFNGEPT…	2754717	Candidatus Hakubanella thermoalkaliphilus
job.pdb	AF-A0A0C2MUJ2-F1-model_v4 Nitrate reductase (quinone)	23.000	369	203	12	54	396	29	342	1.000	8.136E-13	362	400	681	DRSWERIYRDQFAEEDSFVFTCAPNDTHNCLLRAHVKNGVIVRISPTYGYGKATDLAGNQASHRWDPRICQKGLILGRRIYGDRRVKAPMIRKGFKEWADAGFPRHDDG-------TPRADMEK-----RGYDEWLQIPWDEALAIAAKTLQNVAETYKGEDGAGKLLEQ--GYEPAMVEAMHGAGVQAIKMRGGMPLLGAGRVFGFYRFANMLALLDGKLRPEAPPEEIVGSRAFDN------YAWHTDLPPGHPMVSGSQTVDFDLFAAEHSKLLVLIGMNWICTKMPDAHWIGDARLKGTRVVVISADYMPTANKADEIVILRPGTDTAFLLGVARELITK---KLYDR---DAVIQRTDLPLLVR	NRDWEDGYRDRWQHDKIVRSTHGVNCTGSCSWKIYVKNGLVTWETQQTDYPRTRPDLPNHE-----PRGCPRGASYSWYLYSANRLKYPMVRKALVELWRESKSKHKDPVLAWGAIASDNNVSKKYKAARGRGGFVRSTWNEVNEIIAAANIYTVK----EHGP----DRVVGFSP-------------------IPA---MSMVSYAAGARYLSLI--------------------GGSCLSFYDWYCDLPPASPMTWGEQTDVPESADWYNSSYIIAWGSNIPQTRTPDAHFFTEVRYKGTKTVAITPDYAEVAKLCDHWLNPKQGTDSALALAMGHVILNEFHVQHKNEYFVSYARKYTDFPMLVR	1.627,-39.848,-45.440,1.710,-37.553,-48.510,-0.600,-34.522,-48.054,-0.482,-34.197,-51.873,-1.733,-37.765,-52.482,-4.400,-37.388,-49.740,-6.088,-34.748,-51.965,-7.062,-37.592,-54.357,-9.305,-38.958,-51.552,-11.471,-35.773,-51.796,-14.812,-37.566,-52.380,-13.911,-40.322,-49.869,-13.475,-37.739,-47.061,-17.121,-36.536,-47.430,-19.252,-37.690,-44.472,-22.972,-37.079,-43.805,-24.686,-33.807,-44.694,-2…	MSKFLDRFNYLKTLGEKFSGEHGQTYNTNRDWEDGYRDRWQHDKIVRSTHGVNCTGSCSWKIYVKNGLVTWETQQTDYPRTRPDLPNHEPRGCPRGASYSWYLYSANRLKYPMVRKALVELWRESKSKHKDPVLAWGAIASDNNVSKKYKAARGRGGFVRSTWNEVNEIIAAANIYTVKEHGPDRVVGFSPIPAMSMVSYAAGARYLSLIGGSCLSFYDWYCDLPPASPMTWGEQTDVPESADWYNSSYIIAWGSNIPQTRTPDAHFFTEVRYKGTKTVAITPDYAEVAKLCDHWLNPKQGTDSALALAMGHVILNEFHVQHKNEYFVSYARKYTDFPMLVRLTKRPDGSYEAGRFLRASDLVNNIGEQNNPEWKTIAIDEVSGDLVAPQGSIGYRWGE…	669202	Thelohanellus kitauei
job.pdb	AF-A0A6D0EY72-F1-model_v4 Molybdopterin-dependent oxidoreductase	21.100	368	203	11	54	392	29	338	1.000	9.089E-13	361	400	519	DRSWERIYRDQFAEEDSFVFTCAPNDTHNCLLRAHVKNGVIVRISPTYGYGKATDLAGNQASHRWDPRICQKGLILGRRIYGDRRVKAPMIRKGFKEWADAGFPRHDDGTPRADM---------------EKRGYDEWLQIPWDEALAIAAKTLQNVAETYKGEDGAGKLLEQ--GYEPAMVEAMHGAGVQAIKMRGGMPLLGAGRVFGFYRFANMLALLDGKLRPEAPPEEIVGSRAFDN------YAWHTDLPPGHPMVSGSQTVDFDLFAAEHSKLLVLIGMNWICTKMPDAHWIGDARLKGTRVVVISADYMPTANKADEIVILRPGTDTAFLLGVARELITKKLYDR------DAVIQRTDLP	NRDWEDSYRQRWQFDKIVRSTHGVNCTGSCSWKIYVKNGLVTWEIQQTDYPRTRPDLPNHE-----PRGCPRGASYSWYLYSANRLKYPLIRKRLIELWREALKQHSDP---VLAWASIMNDPQKCLSYKQVRGRGGFIRSNWQELNQLIAAANVWTIKTY----GP----DRVAGFSP-------------------IPA---MSMVSYAAGTRYLSLL--------------------GGTCLSFYDWYCDLPPASPMTWGEQTDVPESADWYNSSYIIAWGSNVPQTRTPDAHFFTEVRYKGTKTIAITPDYSEVAKLCDQWLAPKQGTDSALAMAMGHVILKEFHLDNPSDYFINYCRRYSDMP	12.984,-27.801,-57.113,11.396,-25.510,-59.756,8.128,-23.998,-58.427,7.212,-23.325,-62.088,7.594,-26.988,-63.144,5.730,-28.215,-60.016,2.573,-26.509,-61.393,2.491,-29.220,-64.111,1.843,-31.752,-61.284,-1.557,-30.078,-60.568,-3.741,-33.208,-60.947,-1.057,-35.495,-59.432,-1.209,-33.377,-56.224,-4.980,-33.955,-55.689,-5.679,-36.551,-52.963,-9.100,-37.781,-51.759,-12.245,-35.647,-51.732,-14.036,-35.30…	MSKLLDRFRYFKQKGETFADGHGQVMHSNRDWEDSYRQRWQFDKIVRSTHGVNCTGSCSWKIYVKNGLVTWEIQQTDYPRTRPDLPNHEPRGCPRGASYSWYLYSANRLKYPLIRKRLIELWREALKQHSDPVLAWASIMNDPQKCLSYKQVRGRGGFIRSNWQELNQLIAAANVWTIKTYGPDRVAGFSPIPAMSMVSYAAGTRYLSLLGGTCLSFYDWYCDLPPASPMTWGEQTDVPESADWYNSSYIIAWGSNVPQTRTPDAHFFTEVRYKGTKTIAITPDYSEVAKLCDQWLAPKQGTDSALAMAMGHVILKEFHLDNPSDYFINYCRRYSDMPMLVMLEPRDDGSYVPGRMIRASDLVDGLGESNNPQWKTVAVNTAGELVVPNGSIGFRWGEK…	562	Escherichia coli
job.pdb	AF-A0A379FIL2-F1-model_v4 Anaerobic dimethyl sulfoxide reductase, molybdopterin-binding subunit	18.000	410	206	11	1	396	7	300	1.000	6.679E-12	359	400	300	SDLSRRELLKRAVVVGTGAGLAELFLPAQFLSSASAQSEPQAVAIANPLAQMPDRSWERIYRDQFAEEDSFVFTCAPNDTHNCLLRAHVKNGVIVRISPTYGYGKATDLAGNQASHRWDPRICQKGLILGRRIYGDRRVKAPMIRKGFKEWADAGFPRHDDGTPRADMEKRGYDEWLQIPWDEALAIAAKTLQNVAETYKGEDGAGKLLEQGYEPAMVEAMHGAGVQAIKMRGGMPLLG----AGRVFGFYRFANMLALLDGKLRPEAPPEEIVGSRAFDNYA----------WHTDLPPGHPMVSGSQTVDFDLFAAEHSKLLVLIGMNWICTKMPDAHWIGDARLKGTRVVVISADYMPTANKADEIVILRPGTDTAFLLGVARELITKKLYDRDAV…	WELDRRTLLKGMGAIG----LAALSPNAFSLANENKPIFNQKTRI------------------KLSEYQTFQSTCAMEC-LHCNLTAFTHQGKLIKIEATEGFNVK---------------CCLRGISRTKWVYHKDRLTTPLLRVG----------------------EKGKAEFKPISWNDALDLIEKNIRETIDKYGNEG--------LFI--------------------STHAGNMDSIKNDMG---------------------------KAFFDYLGGSTKQAGSLCCSAVTAAMIPMVGLRYAD-TRDTVKDSRYILCWGNNPAVTMHAYFKNYNQARRNGARMVVIDPRFNETAAKADEWIPHYSGYRYRLALGMIKLIIEENLTDKPFL…	29.192,-57.566,-7.534,26.250,-55.271,-8.219,24.150,-54.804,-11.364,23.260,-51.078,-11.594,19.515,-50.655,-12.207,19.143,-47.338,-14.075,15.801,-45.806,-12.961,14.147,-43.857,-15.801,11.558,-41.490,-14.247,8.962,-40.548,-16.895,6.738,-37.423,-16.557,3.674,-39.682,-16.013,5.327,-41.418,-13.009,6.261,-38.017,-11.498,2.686,-36.667,-11.912,1.182,-39.809,-10.315,3.667,-39.465,-7.412,2.772,-35.752,-6.96…	MYKNKQWELDRRTLLKGMGAIGLAALSPNAFSLANENKPIFNQKTRIKLSEYQTFQSTCAMECLHCNLTAFTHQGKLIKIEATEGFNVKCCLRGISRTKWVYHKDRLTTPLLRVGEKGKAEFKPISWNDALDLIEKNIRETIDKYGNEGLFISTHAGNMDSIKNDMGKAFFDYLGGSTKQAGSLCCSAVTAAMIPMVGLRYADTRDTVKDSRYILCWGNNPAVTMHAYFKNYNQARRNGARMVVIDPRFNETAAKADEWIPHYSGYRYRLALGMIKLIIEENLTDKPFLRAHTGSGVFSR	584	Proteus mirabilis
job.pdb	AF-A0A6L3AGG5-F1-model_v4 Dimethylsulfide dehydrogenase	23.800	386	213	12	17	399	6	313	1.000	3.959E-13	358	400	384	TGAGLAELFLPAQFLSSASAQSEPQAVAIANPLAQ-MPDRSWERIYRDQFAEEDSFVFTCAPNDT-HNCLLRAHVKNGVIVRISPTYGYGKATDLAGNQASHRWDPRICQKGLILGRRIYGDRRVKAPMIRKGFKEWADAGFPRHDDGTPRADMEKRGYDEWLQIPWDEALAIAAKTLQNVAETYKGEDGAGKLLEQG-YEPAMVEAMHGAGVQAIKMRGGMPLLGAGRVFGFYRFANMLALLDGKLRPEAPPEEIVGSRAFDNYAWHTDLPPGHPMVSGSQTVDFDLFAAEHSKLLVLIGMNWICTKMPDAHWIGDARLKGTRVVVISADYMPTANKADEIVILRPGTDTAFLLGVARELITKKLYDRDAVIQRTDLPLLVRLDT	TAAPALRRLKPADAGT-----------HLAEILARPYEYRGWEDVYRDEWTWDKVTKVTHTRVNCISACSIDAYVKDGIVWREEQNATYEQSFEDVPD-----FNPRGCTSGCVYSVQMYDPTRIKYPMKRVG----------------------ERGSGKWQRLSWDQALTEIADKLIDTA---THKDGP----ECIIYDN---------GTTNLDF-------GIGSPMEGHLFTAGLG-------------STS----IDSYAGVGDLPVGLIQAWGLYMSEGTADDWFLTDYALIWIGNPSYTRVPEAHFLYEARYRGAKIVTVSPDFSASTVHADRWLNPRYATDAALALGMLNVIINEKLYKTDYIKEQTDLPFLVRTDT	-37.955,-47.923,-64.446,-34.177,-48.046,-63.869,-32.385,-44.915,-65.085,-28.786,-46.172,-65.203,-26.719,-42.981,-65.222,-23.817,-44.132,-67.427,-20.758,-42.605,-65.745,-18.419,-41.316,-68.482,-15.793,-43.892,-69.642,-13.056,-41.706,-68.212,-14.205,-42.140,-64.567,-13.846,-45.971,-64.520,-10.020,-45.570,-64.238,-9.884,-43.647,-60.920,-9.563,-45.934,-57.896,-11.225,-44.327,-54.850,-8.364,-42.929,-5…	MTATATAAPALRRLKPADAGTHLAEILARPYEYRGWEDVYRDEWTWDKVTKVTHTRVNCISACSIDAYVKDGIVWREEQNATYEQSFEDVPDFNPRGCTSGCVYSVQMYDPTRIKYPMKRVGERGSGKWQRLSWDQALTEIADKLIDTATHKDGPECIIYDNGTTNLDFGIGSPMEGHLFTAGLGSTSIDSYAGVGDLPVGLIQAWGLYMSEGTADDWFLTDYALIWIGNPSYTRVPEAHFLYEARYRGAKIVTVSPDFSASTVHADRWLNPRYATDAALALGMLNVIINEKLYKTDYIKEQTDLPFLVRTDTQQFLRQSDLEEDGSENIFYFWNANTGRRAEAPGTWGSSVGTIRLDDDVDPELEGTHTVKLKDGKRVKVRTV	1869227	bacterium
job.pdb	AF-A0A6B3GK34-F1-model_v4 Molybdopterin-dependent oxidoreductase	22.300	335	179	13	69	400	3	259	1.000	7.461E-12	355	400	270	DSFVFTCAPNDTHNCLLRAHVKNGVIVRISPTYGYGKATDLAGNQASHRWDPRICQKGLILGRRIYGDRRVKAPMIRKGFKEWADAGFPRHDDGTPRADMEKRGYDEWLQIPWDEALAIAAKTLQNVAETYKGEDGAGKLLEQGY---EPAMVEAMHGAGVQAIKMRGGMPLLGAGRVFGFYRFANMLALLDGKLRPEAPPEEIVGSRAFDNYAWHTDLPPGHPMVSGSQTVDFDLFAAEHSKLLVLIGMNWICTKMPDAHWIGDARLKGTRVVVISADYMPTANKADEIVILRPGTDTAFLLGVARELITKKLYDRDAVIQRTDLPLLVRLDTG	EQKPGYCTL-CRSRCGSLNTVENEKLVAVEPLPGH------PTGGA-------LCAKGRAAPEIADSPRRLTRPLRRT----------RPKDDPDP----------GWTEVTWDEALDDIARRMREIADA---HGPQ----AVAFAATTP----------------------SGTPMV-------DSIDWVERLVRAFGSPNLLYA---VENCGWHK--DYAHELTFGADIGAPDYDA---ADLIILWGHNPARTWLAQATRIADARRRGARVVVIDPKRGGSGQQCDLWLGVRPGSDAALALGALRHLIHERSHDEDFVRSWTNAPYLVDLATG	-33.965,-5.677,14.465,-31.177,-7.077,12.244,-30.277,-4.805,9.272,-27.787,-5.428,6.426,-25.872,-2.342,5.199,-23.668,-2.445,2.059,-20.354,-0.727,2.401,-16.602,-1.415,2.496,-13.967,-2.419,5.058,-11.951,0.657,6.172,-9.143,-1.314,7.865,-6.748,-0.981,4.868,-6.243,0.442,1.342,-7.908,-2.637,-0.223,-11.399,-1.234,0.614,-12.933,-4.715,0.375,-16.677,-4.525,-0.379,-18.576,-5.588,2.754,-22.094,-6.489,3.875,-2…	MKEQKPGYCTLCRSRCGSLNTVENEKLVAVEPLPGHPTGGALCAKGRAAPEIADSPRRLTRPLRRTRPKDDPDPGWTEVTWDEALDDIARRMREIADAHGPQAVAFAATTPSGTPMVDSIDWVERLVRAFGSPNLLYAVENCGWHKDYAHELTFGADIGAPDYDAADLIILWGHNPARTWLAQATRIADARRRGARVVVIDPKRGGSGQQCDLWLGVRPGSDAALALGALRHLIHERSHDEDFVRSWTNAPYLVDLATGRLVRSAELPGH	2706094	Streptomyces sp. SID7982
job.pdb	AF-A0A509KY42-F1-model_v4 Ethylbenzene dehydrogenase	24.300	407	210	13	2	398	7	325	1.000	1.927E-13	355	400	393	DLSRRELLKRA-VVVGTGAGLAELFLPAQFLSSASAQSEPQAVAIANPLAQMPDRSWERIYRDQFAEEDSFV----FTCAPNDTHNCLLRAHVKNGVIVRISPTYGYGKATDLAGNQASHRWDPRICQKGLILGRRIYGDRRVKAPMIRKGFKEWADAGFPRHDDGTPRADMEKRGYDEWLQIPWDEALAIAAKTLQNVAETYKGEDGAGKLLEQ-----GYEPAMVEAMHGAGVQAIKMRGGMPLLGAGRVFGFYRFANMLALLDGKLRPEAPPEEIVGSRAFDNYAWHTDLPPGHPMVSGSQTVDFDLFAAEHSKLLVLIGMNWICTKMPDAHWIGDARLKGTRVVVISADYMPTANKADEIVILRPGTDTAFLLGVARELITKKLYDRDAVIQRTD…	TLPRRDFMKLGGGAVGLSLVTLNGYASKSFLS-----------DVGTGKANISYNSWEDVYTKQWDWDAITWGSHNNQCLP---AACSFRVYSRNGVVWREEQHANSPACSDEYPD-----FNPMGCQKGCAFHHLLYSEERLRYPMKRVG----------------------KRGEGKWKRISWDDALTEVADAILDAHE----DVGP----EGVHVDAPHNHG----------------------GSVGKAGVHRFTHQL--------GAMIPET--------NVAIGDDL-KGITQVFGKMRMGMTSDNMFDAKVLIFSNTNWSYTNTPMYHFITEARYNGAEVVLVNPDYNPSTIHADIHVPVLAASDSAFWLSVSQVMIEEEIYHRDFILEQTD…	10.430,0.002,-81.977,8.945,-2.503,-79.515,7.637,-2.269,-75.943,9.638,-5.308,-74.803,8.350,-6.084,-71.299,11.331,-7.312,-69.253,9.846,-10.660,-68.180,12.262,-11.568,-65.384,11.853,-15.338,-64.794,10.156,-16.053,-61.486,13.414,-17.795,-60.433,15.497,-14.631,-61.035,12.858,-12.425,-59.339,13.102,-14.736,-56.266,16.925,-14.509,-56.337,16.677,-10.683,-56.527,13.988,-10.784,-53.755,16.428,-12.557,-51.3…	MSKDKLTLPRRDFMKLGGGAVGLSLVTLNGYASKSFLSDVGTGKANISYNSWEDVYTKQWDWDAITWGSHNNQCLPAACSFRVYSRNGVVWREEQHANSPACSDEYPDFNPMGCQKGCAFHHLLYSEERLRYPMKRVGKRGEGKWKRISWDDALTEVADAILDAHEDVGPEGVHVDAPHNHGGSVGKAGVHRFTHQLGAMIPETNVAIGDDLKGITQVFGKMRMGMTSDNMFDAKVLIFSNTNWSYTNTPMYHFITEARYNGAEVVLVNPDYNPSTIHADIHVPVLAASDSAFWLSVSQVMIEEEIYHRDFILEQTDMPLLVRLDNAKYLSAEEVDGGRSDQLYFYDSGQGIVKAPRAQLKYEGELDQLALEGHWTVALADGSEVEVEPVFTR	2026735	Deltaproteobacteria bacterium
job.pdb	AF-A0A4P0VCX7-F1-model_v4 Nitrate reductase A subunit alpha	23.800	365	197	10	54	392	29	338	1.000	3.075E-12	355	400	742	DRSWERIYRDQFAEEDSFVFTCAPNDTHNCLLRAHVKNGVIVRISPTYGYGKATDLAGNQASHRWDPRICQKGLILGRRIYGDRRVKAPMIRKGFKEWADAGFPRH------------DDGTPRADMEKRGYDEWLQIPWDEALAIAAKTLQNVAETYKGEDGAGKLLEQ--GYEPAMVEAMHGAGVQAIKMRGGMPLLGAGRVFGFYRFANMLALLDGKLRPEAPPEEIVGSRAFDN------YAWHTDLPPGHPMVSGSQTVDFDLFAAEHSKLLVLIGMNWICTKMPDAHWIGDARLKGTRVVVISADYMPTANKADEIVILRPGTDTAFLLGVARELITKKLYDR------DAVIQRTDLP	SRAWEGAYRQRWQHDKIVRSTHGVNCTGSCSWKIYVKNGLITWETQQTDYPRTRPDLPNHE-----PRGCPRGASYSWYIYSANRLKYPKVRKPLLKLWREARARHGDPVDAWASIVEDAAKAKSYKSQRGLGGFVRSSWDEVTEIIAAANVYTAKTY----GP----DRVIGFSP----------IPAMSM------------VSYAAGARYLSLI--------------------GGVCLSFYDWYCDLPPASPQIWGEQTDVPESADWYNSSYIIAWGSNVPQTRTPDAHFFTEVRYKGTKTVSITPDYSEVAKLTDLWLNPKQGTDAALGMAFGHVILKEFHLDRPSAYFVDYCRQYTDMP	10.674,-32.498,-55.388,8.679,-30.813,-58.183,5.316,-29.498,-56.901,4.230,-29.479,-60.580,4.884,-33.225,-61.030,3.209,-33.999,-57.661,-0.080,-32.551,-59.031,-0.128,-35.305,-61.702,-0.551,-37.804,-58.810,-3.942,-36.262,-57.796,-5.996,-39.501,-57.627,-3.119,-41.452,-56.008,-3.136,-39.021,-53.035,-6.742,-39.879,-51.985,-6.633,-42.520,-49.208,-10.356,-42.819,-48.329,-13.684,-41.091,-47.571,-15.294,-40…	MSHLLDRLQFFKKKQGEFADGHGETSNESRAWEGAYRQRWQHDKIVRSTHGVNCTGSCSWKIYVKNGLITWETQQTDYPRTRPDLPNHEPRGCPRGASYSWYIYSANRLKYPKVRKPLLKLWREARARHGDPVDAWASIVEDAAKAKSYKSQRGLGGFVRSSWDEVTEIIAAANVYTAKTYGPDRVIGFSPIPAMSMVSYAAGARYLSLIGGVCLSFYDWYCDLPPASPQIWGEQTDVPESADWYNSSYIIAWGSNVPQTRTPDAHFFTEVRYKGTKTVSITPDYSEVAKLTDLWLNPKQGTDAALGMAFGHVILKEFHLDRPSAYFVDYCRQYTDMPMLVLLEEHAGGAFKPTRYLRAADLADNLGQDNNPEWKTIAYDERSGGLVSPTGAIGYRWGE…	287	Pseudomonas aeruginosa
job.pdb	AF-A0A4U9HT45-F1-model_v4 Respiratory nitrate reductase 2 alpha chain	19.500	368	208	11	54	393	29	336	1.000	6.167E-13	353	400	378	DRSWERIYRDQFAEEDSFVFTCAPNDTHNCLLRAHVKNGVIVRISPTYGYGKATDLAGNQASHRWDPRICQKGLILGRRIYGDRRVKAPMIRKGFKEWADAGFPRHDDGTPRADM---------------EKRGYDEWLQIPWDEALAIAAKTLQNVAETYKGEDGAGKLLEQ--GYEPAMVEAMHGAGVQAIKMRGGMPLLGAGRVFGFYRFANMLALLDGKLRPEAPPEEIVGSRAFDN--------YAWHTDLPPGHPMVSGSQTVDFDLFAAEHSKLLVLIGMNWICTKMPDAHWIGDARLKGTRVVVISADYMPTANKADEIVILRPGTDTAFLLGVARELITK---KLYDRDAVIQRTDLPL	NRDWEDSYRQRWQFDKIVRSTHGVNCTGSCSWKIYVKNGLVTWETQQTDYPRTRPDMPNHE-----PRGCPRGASYSWYLYSANRLKYPLVRKRLIELWREALQQHGDP---VAAWDAIQSDPQKTAGYKQARGHGGFVRSNWRELNQLIAAANVWTIK----HYGP----DRVAGFSP-------------------IPA---MSMVSYAA----------------------GTRYLSLIGGTCLSFYDWYCDLPPASPMTWGEQTDVPESADWYNSSYLIAWGSNVPQTRTPDAHFFTEVRYKGAKTIAITPDYSEVAKLCDQWLAPKQGTDSALAMAMGHVILKAFHLDNPSDYSSTTAGAIPI	-7.577,-50.752,-8.621,-5.129,-52.425,-6.190,-1.724,-50.662,-6.281,-0.247,-53.925,-4.907,-1.601,-56.072,-7.778,-0.532,-53.468,-10.388,3.120,-54.206,-9.435,2.700,-57.637,-11.113,2.296,-55.748,-14.444,5.977,-54.618,-14.208,7.141,-55.836,-17.656,3.765,-55.110,-19.326,4.160,-51.420,-18.331,7.492,-50.996,-20.219,7.114,-49.145,-23.546,9.870,-48.387,-26.089,13.466,-47.545,-25.187,14.898,-44.203,-26.380,1…	MSKLLDRFRYFKQKGDTFADGHGQEMNTNRDWEDSYRQRWQFDKIVRSTHGVNCTGSCSWKIYVKNGLVTWETQQTDYPRTRPDMPNHEPRGCPRGASYSWYLYSANRLKYPLVRKRLIELWREALQQHGDPVAAWDAIQSDPQKTAGYKQARGHGGFVRSNWRELNQLIAAANVWTIKHYGPDRVAGFSPIPAMSMVSYAAGTRYLSLIGGTCLSFYDWYCDLPPASPMTWGEQTDVPESADWYNSSYLIAWGSNVPQTRTPDAHFFTEVRYKGAKTIAITPDYSEVAKLCDQWLAPKQGTDSALAMAMGHVILKAFHLDNPSDYSSTTAGAIPICRCWCCWNRAKTAATRRAACCAPPIWSITWGRATTRSGRRWR	61652	Serratia rubidaea
job.pdb	AF-A0A378SXQ6-F1-model_v4 Respiratory nitrate reductase subunit alpha	23.600	368	200	11	51	392	37	349	1.000	2.604E-12	353	400	621	QMPDRSWERIYRDQFAEEDSFVFTCAPNDTHNCLLRAHVKNGVIVRISPTYGYGKATDLAGNQASHRWDPRICQKGLILGRRIYGDRRVKAPMIRKGFKEWADAGFPRHDDGTP-------RADMEKR-----GYDEWLQIPWDEALAIAAKTLQNVAETYKGEDGAGKLLEQ--GYEPAMVEAMHGAGVQAIKMRGGMPLLGAGRVFGFYRFANMLALLDGKLRPEAPPEEIVGSRAFDN------YAWHTDLPPGHPMVSGSQTVDFDLFAAEHSKLLVLIGMNWICTKMPDAHWIGDARLKGTRVVVISADYMPTANKADEIVILRPGTDTAFLLGVARELITKKLYDR------DAVIQRTDLP	KIGGRSADEFYRDRWAHDKVVRSTHGVNCTGSCSWKIYVKDGVITWESQQTDYPSVGADKPE-----YEPRGCPRGASFSWYTYSPARVRYPYVRGILLEYYREAKERLKDPVLAWADIVEDPEKSKRYKAARGKGGFVRAEWWEAAEIAAAAHVHTVK----KYGP----DRVAGFSP-------------------IPA---MSMVSHAVGARFISLL--------------------GGSMLSFYDWYADLPVASPQVFGDQTDVPESADWFDAGYLIMWGSNVPVTRTPDAHYMTEARYRGQKVVVVSPDYADNTKFADEWLPARPGTDAALAMAMGHVILKEFFVEKQTPYFTDYVKKYTDLP	-47.474,-6.973,-46.075,-44.798,-7.504,-48.715,-46.269,-6.064,-51.907,-45.382,-8.680,-54.508,-44.860,-6.257,-57.380,-45.755,-8.128,-60.601,-43.232,-9.629,-62.887,-42.936,-7.419,-65.940,-42.173,-3.655,-65.974,-38.847,-3.784,-67.874,-37.513,-0.253,-67.472,-34.658,0.584,-69.906,-32.549,0.723,-66.762,-33.396,-2.917,-65.842,-32.524,-3.961,-69.421,-29.126,-2.188,-69.096,-28.463,-3.851,-65.690,-29.350,-7…	MLVDSPAGSQTPADALLRLGKYFHRGEVSADQRTLHKIGGRSADEFYRDRWAHDKVVRSTHGVNCTGSCSWKIYVKDGVITWESQQTDYPSVGADKPEYEPRGCPRGASFSWYTYSPARVRYPYVRGILLEYYREAKERLKDPVLAWADIVEDPEKSKRYKAARGKGGFVRAEWWEAAEIAAAAHVHTVKKYGPDRVAGFSPIPAMSMVSHAVGARFISLLGGSMLSFYDWYADLPVASPQVFGDQTDVPESADWFDAGYLIMWGSNVPVTRTPDAHYMTEARYRGQKVVVVSPDYADNTKFADEWLPARPGTDAALAMAMGHVILKEFFVEKQTPYFTDYVKKYTDLPFLVSLTERDGRVLPGKFLTAADLGGEHADAEAASSKPVLLDQAGRPVVPN…	1796	Mycobacterium senegalense
job.pdb	AF-A0A6D0EI03-F1-model_v4 Molybdopterin-dependent oxidoreductase	22.300	331	182	10	52	362	27	302	1.000	4.287E-12	351	400	302	MPDRSWERIYRDQFAEEDSFVFTCAPNDTHNCLLRAHVKNGVIVRISPTYGYGKATDLAGNQASHRWDPRICQKGLILGRRIYGDRRVKAPMIRKGFKEWADAGFPRHDDG-------TPRADMEK-----RGYDEWLQIPWDEALAIAAKTLQNVAETYKGEDGAGKLLEQ--GYEPAMVEAMHGAGVQAIKMRGGMPLLGAGRVFGFYRFANMLALLDGKLRPEAPPEEIVGSRAFDN------YAWHTDLPPGHPMVSGSQTVDFDLFAAEHSKLLVLIGMNWICTKMPDAHWIGDARLKGTRVVVISADYMPTANKADEIVILRPGT	ETNRDWEDGYRQRWQHDKVVRSTHGVNCTGSCSWKIFVKNGLVTWEVQQTDYPRTRPDLPNHE-----PRGCPRGASYSWYLYSANRLKYPLMRKRLMKMWREAKVQHSDPVDAWASIIEDADKAKSFKQARGRGGFVRSSWQEVNELIAASNVYTVKTY----GP----DRVAGFSP-------------------IPA---MSMVSYASGARYLSLI--------------------GGTCLSFYDWYCDLPPASPQTWGEQTDVPESADWYNSSYILAWGSNVPQTRTPDAHFFTEVRYKGTKTVAITPDYAEIAKLCDLWLAPKQGT	10.766,-47.963,-16.656,13.585,-49.048,-14.283,16.222,-46.285,-13.884,18.622,-49.058,-12.768,18.165,-51.144,-15.948,18.402,-48.014,-18.162,22.087,-47.766,-17.073,22.754,-50.861,-19.246,21.901,-48.699,-22.312,25.092,-46.633,-21.643,26.682,-46.893,-25.127,23.295,-46.986,-26.918,22.493,-43.484,-25.538,25.653,-41.862,-27.037,24.805,-39.783,-30.136,27.209,-37.705,-32.282,30.367,-36.025,-30.983,30.763,-…	MSKFLDRFRYFKQKGETFADGHGQVLETNRDWEDGYRQRWQHDKVVRSTHGVNCTGSCSWKIFVKNGLVTWEVQQTDYPRTRPDLPNHEPRGCPRGASYSWYLYSANRLKYPLMRKRLMKMWREAKVQHSDPVDAWASIIEDADKAKSFKQARGRGGFVRSSWQEVNELIAASNVYTVKTYGPDRVAGFSPIPAMSMVSYASGARYLSLIGGTCLSFYDWYCDLPPASPQTWGEQTDVPESADWYNSSYILAWGSNVPQTRTPDAHFFTEVRYKGTKTVAITPDYAEIAKLCDLWLAPKQGT	562	Escherichia coli
job.pdb	AF-A0A3G9HH49-F1-model_v4 Respiratory nitrate reductase alpha chain	20.600	416	222	11	1	398	3	328	1.000	1.134E-12	350	400	520	SDLSRRELLKRAVVVGTGAGLAELFLPAQFLSSASAQSEPQAVAIANPLAQMPDRSW-ERIYRDQ--FAEED---SFVFTCAPNDTHNCLLRAHVKNGVIVRISPTYGYGKATDLAGNQASHRWDPRICQKGLILGRRIYGDRRVKAPMIRKGFKEWADAGFPRHDDGTPRADMEKRGYDEWLQIPWDEALAIAAKTLQNVAETYKGEDGAGKLLEQGYEPAMVEAMHGAGVQAIKMRG--------GMPLLGAGRVFGFYRFANMLALLDGKLRPEAPPEEIV----GSRAFDNYAWHTDLPPGHPMVSGSQTVDFDLFAAEHSKLLVLIGMNWICTKMPDAHWIGDARLKGTRVVVISADYMPTANKADEIVILRPGTDTAFLLGVARELITKKLYD…	KNMKRRDFLKFSGVTA-----------ALVASQGSLFAKTGVIKVENGKENYPNTTYTEEMYRNEFDFTRGKKEETGFAYHCVNCQGNCAWEVWSHNGVVTRENQSARYPSINAKIPD-----FNPRGCNKGVQHSQIMYEKDRILYPMKRVG----------------------ERGEGKWKRISWDEAATEVAERIFDVM-------------------------------TDPERGPDKLMVHAGTGLLTEGRRGAPLRFSTQ--------------LGAVRIYPASYLGD-------MFSGAAIAYGEGNVGGTYDFMYSVDTSIFWGGNPSVSRIPDAHFVWEGKYNGAKVIIITPEFNASAKSADLWIPVKPGSDNILAMSVINVILNEKLYK…	15.397,-67.508,-56.033,12.205,-67.215,-53.922,11.025,-70.672,-52.827,9.338,-71.414,-49.488,10.105,-69.514,-46.325,8.152,-71.793,-43.952,6.001,-69.814,-41.437,8.237,-71.254,-38.668,11.382,-69.749,-40.262,9.616,-66.376,-40.671,8.574,-66.444,-36.966,12.138,-67.396,-35.929,13.595,-64.590,-38.088,10.991,-62.033,-36.856,11.582,-63.168,-33.228,15.371,-62.739,-33.607,14.861,-59.327,-35.310,12.380,-58.196…	MTKNMKRRDFLKFSGVTAALVASQGSLFAKTGVIKVENGKENYPNTTYTEEMYRNEFDFTRGKKEETGFAYHCVNCQGNCAWEVWSHNGVVTRENQSARYPSINAKIPDFNPRGCNKGVQHSQIMYEKDRILYPMKRVGERGEGKWKRISWDEAATEVAERIFDVMTDPERGPDKLMVHAGTGLLTEGRRGAPLRFSTQLGAVRIYPASYLGDMFSGAAIAYGEGNVGGTYDFMYSVDTSIFWGGNPSVSRIPDAHFVWEGKYNGAKVIIITPEFNASAKSADLWIPVKPGSDNILAMSVINVILNEKLYKPGFMKIFTDLPFLVRLDNQKLLRRSDMEHARNEEEEEKFHEEFYSMNAKTGKPALMPGTEGNEHHTLRLEEFGIDPELEGEWTVKTLD…	2231112	Hydrogenimonas sp.
job.pdb	AF-A0A0F8X7T9-F1-model_v4 4Fe-4S Mo/W bis-MGD-type domain-containing protein	22.200	418	210	16	1	400	3	323	1.000	3.544E-13	349	400	369	SDLSRRELLKRAVVVGTGAGLAEL-FLPAQFLSSASAQSEPQAVAIANPLAQMPDRSWERIYRDQFAEEDSFVFTCAPNDTHN-----CLLRAHVKNGVIVRISPTYGYGKATDLAGNQASHRWDPRICQKGLILGRRIYGDRRVKAPMIRKGFKEWADAGFPRHDDGTPRADMEKRGYDEWLQIPWDEALAIAAKTLQNVAETYKGEDGAGKLLEQGYEPAM------VEAMHGAGVQAIKMRGGMPLLGAGRVFGFYRFANMLALLDGKLRPEAPPEEI------VGSRAFDNYAWHTDLPPGHPMVSGSQTVDFDLFAAEHSKLLVLIGMNWICTKMPDAHWIGDARLKGTRVVVISADYMPTANKADEIVILRPGTDTAFLLGVARELITKKLYD…	RPISRRMFLTGAGGGALALGLTQLGFRITSTAQ-----------DIVYT--YYPYKGWEDIYRKKWTWDKVTWGT----HLVDCYPGGCSFRVYTKDDIVWREEQSAIYPCIEDGVPDMN-----PRGCQKGSAFSRVMYGAERLKYPLKRA----------GERGEGK------------WQRITWDEALTEIADAMLDAI--------------QKSGPETIIHEFGAG------------EGGM--LNGAQPS--WRLMRL----------------IGGTTLDSNGLT-------SDFNVGLYQTFGKFQFVSSVDDWFHADLILLWHMNPVYTRIPSAHFIHEARYHGTEVVSIAPDYNASSIHSDLWLPIEAGTDAALALALCKTIIDDNKVN…	0.201,-77.763,-41.920,-1.223,-76.474,-38.591,-1.754,-79.350,-36.115,-5.431,-79.648,-35.028,-5.914,-78.275,-31.572,-7.270,-81.073,-29.354,-10.228,-80.345,-27.018,-7.791,-80.997,-24.121,-5.355,-78.318,-25.385,-8.279,-75.880,-25.801,-9.521,-76.496,-22.214,-5.971,-76.250,-20.774,-5.390,-72.986,-22.705,-8.805,-71.571,-21.654,-8.183,-72.595,-18.004,-4.736,-70.929,-18.038,-6.179,-67.746,-19.625,-9.021,-…	AMRPISRRMFLTGAGGGALALGLTQLGFRITSTAQDIVYTYYPYKGWEDIYRKKWTWDKVTWGTHLVDCYPGGCSFRVYTKDDIVWREEQSAIYPCIEDGVPDMNPRGCQKGSAFSRVMYGAERLKYPLKRAGERGEGKWQRITWDEALTEIADAMLDAIQKSGPETIIHEFGAGEGGMLNGAQPSWRLMRLIGGTTLDSNGLTSDFNVGLYQTFGKFQFVSSVDDWFHADLILLWHMNPVYTRIPSAHFIHEARYHGTEVVSIAPDYNASSIHSDLWLPIEAGTDAALALALCKTIIDDNKVNEPFVKEQTDLPLLVRRDDGRFLRASDMEDGGREDQFYLLDASGEIVAAPRGTLDLDGADPSLQGD	412755	marine sediment metagenome
job.pdb	AF-A0A6N7ZNI8-F1-model_v4 Molybdopterin-dependent oxidoreductase	21.500	325	179	10	55	358	19	288	1.000	2.138E-11	348	400	288	RSWERIYRDQFAEEDSFVFTCAPNDTHNCLLRAHVKNGVIVRISPTYGYGKATDLAGNQASHRWDPRICQKGLILGRRIYGDRRVKAPMIRKGFKEWADAG--------------FPRHDDGTPRADMEKRGYDEWLQIPWDEALAIAAKTLQNVAETYKGEDGAGKLLEQ--GYEPAMVEAMHGAGVQAIKMRGGMPLLGAGRVFGFYRFANMLALLDGKLRPEAPPEEIVGSRAFD-----NYAWHTDLPPGHPMVSGSQTVDFDLFAAEHSKLLVLIGMNWICTKMPDAHWIGDARLKGTRVVVISADYMPTANKADEIVIL	RQGDVFYRDRWSHDKVVRSTHGVNCTGSCSWKVYVKDGIITWETQQTDYPSVGPDSPE-----YEPRGCPRGAAFSWYTYSPTRVRYPYVRATLLDLYRRAKSTVGGDPVLAWEMLTSDPDAS-RAYKAARGKGGLVRATWDEAAEIVAAAHVHTIKTY----GP----DRVAGFSP-------------------IPA---MSMVSHGVGARF-------------------VQMLGGTMLSFYDWYADLPVASPQVFGDQTDVPESADWWNATYCLMWGSNVPVTRTPDAHFMTEARYRGQKVVVISPDYADNTKFADEWLAP	17.174,-49.199,-24.507,14.610,-46.820,-26.088,14.258,-47.761,-29.782,14.637,-44.702,-32.080,15.286,-43.818,-35.742,19.043,-43.396,-36.300,20.170,-40.671,-38.752,21.757,-41.739,-42.067,25.118,-40.442,-40.736,24.599,-42.528,-37.541,25.176,-39.458,-35.286,21.595,-38.835,-34.035,18.724,-40.885,-32.580,15.214,-39.476,-33.152,12.660,-40.597,-30.541,8.887,-40.277,-31.062,6.746,-39.966,-27.889,7.829,-40.…	LRRGRVSDDLRQVFLTGGRQGDVFYRDRWSHDKVVRSTHGVNCTGSCSWKVYVKDGIITWETQQTDYPSVGPDSPEYEPRGCPRGAAFSWYTYSPTRVRYPYVRATLLDLYRRAKSTVGGDPVLAWEMLTSDPDASRAYKAARGKGGLVRATWDEAAEIVAAAHVHTIKTYGPDRVAGFSPIPAMSMVSHGVGARFVQMLGGTMLSFYDWYADLPVASPQVFGDQTDVPESADWWNATYCLMWGSNVPVTRTPDAHFMTEARYRGQKVVVISPDYADNTKFADEWLAP	2672572	Cellulosimicrobium composti
job.pdb	AF-A0A7X2MLM0-F1-model_v4 Nitrate reductase subunit alpha	23.500	365	198	11	54	392	29	338	1.000	6.319E-12	348	400	611	DRSWERIYRDQFAEEDSFVFTCAPNDTHNCLLRAHVKNGVIVRISPTYGYGKATDLAGNQASHRWDPRICQKGLILGRRIYGDRRVKAPMIRKGFKEWADAGFPRHDDG---------TP---RADMEKRGYDEWLQIPWDEALAIAAKTLQNVAETYKGEDGAGKLLEQ--GYEPAMVEAMHGAGVQAIKMRGGMPLLGAGRVFGFYRFANMLALLDGKLRPEAPPEEIVGSRAFDN------YAWHTDLPPGHPMVSGSQTVDFDLFAAEHSKLLVLIGMNWICTKMPDAHWIGDARLKGTRVVVISADYMPTANKADEIVILRPGTDTAFLLGVARELITKKLYD------RDAVIQRTDLP	NRDWEDGYRSRWQHDKIVRSTHGVNCTGSCSWKIYVKNGLVTWETQQTDYPRTRPDLPNHE-----PRGCPRGASYSWYLYSANRLKYPLMRKKLIQLWRDAKAQHSDPVDAWASIISNPEKARSYKQARGRGGFVRSSWQEVNEMIAAANICTAKTY----GP----DRIMGFSP----------IPAMSM------------VSYAAGARYLSLIG--------------------GTCLSFYDWYCDLPPASPMTWGEQTDVPESADWYNSSYIIAWGSNVPQTRTPDAHFFTEVRYKGTKTVAITPDYAEVAKLCDQWLSPKQGTDSAMALAMGHVMLKEFHLDREVGYFRDYVRRYTDMP	19.011,-35.243,-51.712,16.898,-34.018,-54.686,13.373,-32.992,-53.561,12.333,-33.304,-57.238,13.524,-36.931,-57.537,11.980,-37.841,-54.138,8.525,-37.229,-55.713,9.089,-40.434,-57.753,8.962,-42.350,-54.423,5.254,-41.361,-54.003,3.771,-44.877,-53.617,6.849,-46.084,-51.672,6.113,-43.392,-49.023,2.561,-44.723,-48.352,2.408,-46.710,-45.084,-0.626,-48.458,-43.528,-3.984,-46.656,-43.831,-5.874,-46.107,-4…	MSKFLDRFRYFKQLAEPFSGQHGQTLNSNRDWEDGYRSRWQHDKIVRSTHGVNCTGSCSWKIYVKNGLVTWETQQTDYPRTRPDLPNHEPRGCPRGASYSWYLYSANRLKYPLMRKKLIQLWRDAKAQHSDPVDAWASIISNPEKARSYKQARGRGGFVRSSWQEVNEMIAAANICTAKTYGPDRIMGFSPIPAMSMVSYAAGARYLSLIGGTCLSFYDWYCDLPPASPMTWGEQTDVPESADWYNSSYIIAWGSNVPQTRTPDAHFFTEVRYKGTKTVAITPDYAEVAKLCDQWLSPKQGTDSAMALAMGHVMLKEFHLDREVGYFRDYVRRYTDMPMLVLLEPREGGFYAAGRQLRASDLVDGLGQENNPEWKTVAINEATGELTAPQGSIGFRWGE…	549	Pantoea agglomerans
job.pdb	AF-X0S0R5-F1-model_v4 4Fe-4S Mo/W bis-MGD-type domain-containing protein	44.900	158	78	2	45	196	3	157	1.000	7.644E-11	347	400	158	IANPLAQMPDRSWERIYRDQFAEEDSFVFTCAPNDTHNCLLRAHVKNGVIVRISPTYGYGKATDLAGNQASHRWDPRICQKGLILGRRIYGDRRVKAPMIRKGFKEWADAGFPRHDDGTPRADM------EKRGYDEWLQIPWDEALAIAAKTLQNVA	VDNPLGKYPDREWEKVFLDQYRYDDTFTWVCAPNDTHMCRLRAFVRNGVIIRSEQNYDHDRCGDLYGNTATKSWNPRGCPKGFTMQRRVYGPYRLKGPVIRKGWKQWADAGFPSLSD---QPDLRTKYKFDDRGNDAYVRVTWNEAYRYVASGLDATA	52.039,-24.576,-31.423,49.934,-21.812,-29.798,46.870,-23.075,-27.873,43.841,-21.135,-29.190,42.105,-19.117,-26.433,39.119,-21.278,-25.332,37.465,-18.138,-24.008,38.006,-16.135,-27.239,34.547,-17.231,-28.538,31.245,-18.190,-26.853,29.589,-20.210,-29.649,26.611,-21.140,-27.488,24.619,-18.115,-26.209,21.195,-19.784,-25.658,21.669,-19.402,-21.865,21.460,-15.578,-22.329,17.715,-15.962,-23.119,17.090,-…	MSVDNPLGKYPDREWEKVFLDQYRYDDTFTWVCAPNDTHMCRLRAFVRNGVIIRSEQNYDHDRCGDLYGNTATKSWNPRGCPKGFTMQRRVYGPYRLKGPVIRKGWKQWADAGFPSLSDQPDLRTKYKFDDRGNDAYVRVTWNEAYRYVASGLDATAR	412755	marine sediment metagenome
job.pdb	AF-A0A399YIH0-F1-model_v4 Nitrate reductase subunit alpha	20.900	363	208	11	55	392	44	352	1.000	3.631E-12	347	400	482	RSWERIYRDQFAEEDSFVFTCAPNDTHNCLLRAHVKNGVIVRISPTYGYGKATDLAGNQASHRWDPRICQKGLILGRRIYGDRRVKAPMIRKGFKEWADAGFPRHDDGTP-------RADMEK-----RGYDEWLQIPWDEALAIAAKTLQNVAETYKGEDGAGKLLEQ--GYEPAMVEAMHGAGVQAIKMRGGMPLLGAGRVFGFYRFANMLALLDGKLRPEAPPEEIVGSRAFD-----NYAWHTDLPPGHPMVSGSQTVDFDLFAAEHSKLLVLIGMNWICTKMPDAHWIGDARLKGTRVVVISADYMPTANKADEIVILRPGTDTAFLLGVARELITKKLYDR------DAVIQRTDLP	RSGDSFYRDRWSHDKVVRSTHGVNCTGSCSWKVYVKDGIITWEAQQTDYPSTGGDRPE-----YEPRGCPRGAAFSWYTYSPTRVRYPYVRGTLLQMYREARQHYGDPVVAWASIVQDEEKSRVYKSARGKGGLVRSTWEEAVEMIAAAHVYTVK----RFGP----DRIAGFSP-------------------IPA---MSQVSYVSGARF-------------------NELIGAPMLSFYDWYADLPNASPQMWGDQTDVPESGDWWDAAYLIMWGSNVPLTRTPDAHWMTEARYRGQKVIAVAPDYAENVKFADEWVAPAPGTDAALAMGMGHVVLKEFFVDRQTDYFADYTKRFTDLP	-26.203,-71.197,-28.242,-23.749,-69.301,-28.878,-20.099,-69.609,-27.793,-18.508,-66.158,-28.234,-15.021,-67.457,-28.982,-12.582,-64.779,-27.824,-10.874,-63.936,-31.118,-7.225,-63.876,-29.954,-5.703,-60.508,-30.605,-4.192,-61.066,-34.076,-4.177,-60.159,-37.796,-7.209,-60.791,-40.061,-5.571,-63.931,-41.512,-2.439,-66.018,-42.188,-1.502,-63.824,-45.150,-1.646,-60.546,-43.148,0.278,-62.281,-40.343,2.…	MTDIQERPAGFDGPLSSALVGTRRFFTRGTVSEDRRTLSLEGGRSGDSFYRDRWSHDKVVRSTHGVNCTGSCSWKVYVKDGIITWEAQQTDYPSTGGDRPEYEPRGCPRGAAFSWYTYSPTRVRYPYVRGTLLQMYREARQHYGDPVVAWASIVQDEEKSRVYKSARGKGGLVRSTWEEAVEMIAAAHVYTVKRFGPDRIAGFSPIPAMSQVSYVSGARFNELIGAPMLSFYDWYADLPNASPQMWGDQTDVPESGDWWDAAYLIMWGSNVPLTRTPDAHWMTEARYRGQKVIAVAPDYAENVKFADEWVAPAPGTDAALAMGMGHVVLKEFFVDRQTDYFADYTKRFTDLPYLIALDPVDGAEGVFRPGKFVVAGDLEGHPEAGSENAMWKPAVLDAN…	1978231	Acidobacteria bacterium
job.pdb	AF-A0A3B8ZA43-F1-model_v4 4Fe-4S Mo/W bis-MGD-type domain-containing protein	22.300	371	183	12	1	362	5	279	1.000	6.679E-12	345	400	280	SDLSRRE-LLKRAVVVGTGAGLAELFLPAQFLSSASAQSEPQAVAIANPLAQMPDRSWERIYRDQFAEEDSFVFTCAPNDTHNCLLRAHVKNGVIVRISPTYGYGKATDLAGNQASHRWD-----PRICQKGLILGRRIYGDRRVKAPMIRKGFKEWADAGFPRHDDGTPRADMEKRGYDEWLQIPWDEALAIAAKTLQNVAETYKGEDGAGKLLEQGYE---PAMVEAMHGAGVQAIKMRGGMPLLGAGRVFGFYRFANMLALLDGKLRPEAPPEEIVGSRAFDNYAWHTDLPPGHPMVSGSQTVDFDLFAAEHSKLLVLIGMNWICTKMPDAHWIGDARLKGTRVVVISADYMPTANKADEIVILRPGT	AKTTRRNFLLGSASVIGLS---LNYSQ----------------SAVANLNEAKPYRSWEDLARKKWTWDSITHSTHGTNCTGQCAFNVYVKNGVVWREEQQGEYGASS-----------DAPDYGPRGCQKGLRHSKYMYGKQRILYPLKRVG----------------------ERGQGQWERISWDQAMLEVADKFLDYNV----EYGP----ESVTCGLGTQMV---------------------------MKRASYASLLRFANISGVQMPE--AFAGVG-------DLFSGAHITFGHVTLGNTMAEIYKSKCCLIWFCNPAVTRIPDAHFFWEAKYNGTEVISISPDFNASAMHASKWLNPKPGS	-48.031,-48.246,-12.589,-45.062,-46.979,-14.676,-41.763,-48.708,-13.843,-39.109,-46.792,-15.798,-36.872,-49.556,-17.218,-33.412,-48.416,-16.071,-31.202,-50.044,-18.727,-27.879,-50.396,-16.869,-24.589,-50.150,-18.843,-24.208,-53.899,-18.104,-27.617,-54.770,-19.628,-26.760,-52.637,-22.697,-23.380,-54.427,-23.128,-24.973,-57.878,-22.662,-27.730,-57.007,-25.178,-25.202,-55.560,-27.686,-22.840,-58.585…	MNKSAKTTRRNFLLGSASVIGLSLNYSQSAVANLNEAKPYRSWEDLARKKWTWDSITHSTHGTNCTGQCAFNVYVKNGVVWREEQQGEYGASSDAPDYGPRGCQKGLRHSKYMYGKQRILYPLKRVGERGQGQWERISWDQAMLEVADKFLDYNVEYGPESVTCGLGTQMVMKRASYASLLRFANISGVQMPEAFAGVGDLFSGAHITFGHVTLGNTMAEIYKSKCCLIWFCNPAVTRIPDAHFFWEAKYNGTEVISISPDFNASAMHASKWLNPKPGSD	1913989	Gammaproteobacteria bacterium
job.pdb	AF-A0A7C5QWF0-F1-model_v4 Nitrate reductase subunit alpha	21.000	370	205	12	52	392	27	338	1.000	3.075E-12	345	400	626	MPDRSWERIYRDQFAEEDSFVFTCAPNDTHNCLLRAHVKNGVIVRISPTYGYGKATDLAGNQASHRWDPRICQKGLILGRRIYGDRRVKAPMIRKGFKEWADAGFPRHDDGTPRADM---------------EKRGYDEWLQIPWDEALAIAAKTLQNVAETYKGEDGAGKLLEQ--GYEPAMVEAMHGAGVQAIKMRGGMPLLGAGRVFGFYRFANMLALLDGKLRPEAPPEEIVGSRAFDN------YAWHTDLPPGHPMVSGSQTVDFDLFAAEHSKLLVLIGMNWICTKMPDAHWIGDARLKGTRVVVISADYMPTANKADEIVILRPGTDTAFLLGVARELITK---KLYDR---DAVIQRTDLP	KEHRGWERAYRGRWAHDKIVRSTHGVNCTGSCSWKIYVKNGLVTWETQQTDYPRTRVDMPNHE-----PRGCSRGASYSWYLYSAARLKFPLIRSRLLKAYRTAKAVHSDP---VDAWASIMDDPIKAHDFKKMRGLGGFVRGDWDELNELIAAANIYTVK----KYGP----DRVVGFSP----------IPAMSM------------VSYAAGTRYLSLMG--------------------GTCLSFYDWYCDLPPSSPQVWGEQTDVPESADWFNSSYIIAWGSNVPQTRTPDAHFFTETRYKGTKTVSVTPDYSEVAKLTDIWLNPKQGTDAAMAMAMGHVVFKEFHLGKKSEYFEDYIRTYSDMP	16.068,-33.693,-55.938,13.962,-30.864,-57.413,10.436,-30.233,-56.014,9.261,-30.362,-59.669,10.266,-34.053,-60.030,8.555,-34.874,-56.693,5.202,-33.815,-58.270,5.458,-36.656,-60.846,5.090,-39.201,-57.978,1.594,-37.876,-57.052,-0.275,-41.225,-56.919,2.535,-42.977,-54.988,2.181,-40.462,-52.097,-1.250,-41.756,-50.913,-0.690,-44.184,-48.005,-4.307,-44.903,-46.949,-7.935,-43.724,-46.740,-9.744,-43.059,-…	MGHFIDRLTYFSKIDGKFSDGHGITTKEHRGWERAYRGRWAHDKIVRSTHGVNCTGSCSWKIYVKNGLVTWETQQTDYPRTRVDMPNHEPRGCSRGASYSWYLYSAARLKFPLIRSRLLKAYRTAKAVHSDPVDAWASIMDDPIKAHDFKKMRGLGGFVRGDWDELNELIAAANIYTVKKYGPDRVVGFSPIPAMSMVSYAAGTRYLSLMGGTCLSFYDWYCDLPPSSPQVWGEQTDVPESADWFNSSYIIAWGSNVPQTRTPDAHFFTETRYKGTKTVSVTPDYSEVAKLTDIWLNPKQGTDAAMAMAMGHVVFKEFHLGKKSEYFEDYIRTYSDMPILVMLEEKDGQYVPGRTLRASDFTGNLKIKSSDHPEWCPVVYDEHSKSVRSPNGTIGSRWG…	287478	Hellea balneolensis
job.pdb	AF-A0A7R6VNF3-F1-model_v4 Nitrate reductase / nitrite oxidoreductase, alpha subunit	20.600	373	194	12	1	358	1	286	1.000	5.351E-12	344	400	286	SDLSRRELLKRAVVVGTGAGLAELFLPAQFLSSASAQSEPQAVAIANPLAQMPDRSW-ERIYRDQFA-----EEDSFVFTCAPNDTHNCLLRAHVKNGVIVRISPTYGYGKATDLAGNQASHRWDPRICQKGLILGRRIYGDRRVKAPMIRKGFKEWADAGFPRHDDGTPRADMEKRGYDEWLQIPWDEALAIAAKTLQNVAETYKGEDGAGKLLEQGYEPAMVEAMHGAGVQAIKMR----GGMPLLGAGRVFGFYRFANMLALLDGKLRPEAPPEEIV-----GSRAFDNYAWHTDLPPGHPMVSGSQTVDFDLFAAEHSKLLVLIGMNWICTKMPDAHWIGDARLKGTRVVVISADYMPTANKADEIVIL	MNTQRRDFLKISGATA-----------ALVASSGSLFAKTDVIKVENGKNNYPNTTYTEQMYRNEFGFTYGNKEEHGYAYHCVNCQGNCAWEVWGNNGVVTRENQSARYPRINPKVPD-----FNPRGCNKGIQHSQVMYEKDRILYPMKRVG----------------------KRGEGKWKRISWDEAAQIVA---QKIFDTMTDP------------------KKGPG------RIMVHAGTGLLTEGRRGAPLRFSTQLG---------------AYRIYPASYLGDMFS-------GAAVAYGEGNVGCTYDFMYQVDTAVFWGGNPSVSRIPDAHFVWEGKYNGAKVIVITPEFNGSAKSADLWIPN	-9.122,5.805,-76.464,-8.356,2.133,-75.697,-5.823,2.507,-72.835,-4.150,-0.921,-72.677,-3.688,-2.336,-69.129,0.078,-2.002,-69.787,-0.137,1.805,-70.185,-2.231,2.105,-66.996,0.406,0.066,-65.086,3.237,2.207,-66.534,1.442,5.462,-65.604,0.506,4.169,-62.099,4.091,2.908,-61.532,5.550,6.245,-62.711,3.073,8.189,-60.500,3.846,5.958,-57.458,7.608,6.403,-58.038,7.102,10.190,-58.392,5.060,10.380,-55.139,7.649,8…	MNTQRRDFLKISGATAALVASSGSLFAKTDVIKVENGKNNYPNTTYTEQMYRNEFGFTYGNKEEHGYAYHCVNCQGNCAWEVWGNNGVVTRENQSARYPRINPKVPDFNPRGCNKGIQHSQVMYEKDRILYPMKRVGKRGEGKWKRISWDEAAQIVAQKIFDTMTDPKKGPGRIMVHAGTGLLTEGRRGAPLRFSTQLGAYRIYPASYLGDMFSGAAVAYGEGNVGCTYDFMYQVDTAVFWGGNPSVSRIPDAHFVWEGKYNGAKVIVITPEFNGSAKSADLWIPN	2724901	Nitratiruptor sp. YY09-18
job.pdb	AF-A0A7V7WP41-F1-model_v4 Nitrate reductase subunit alpha	22.300	372	198	12	52	392	27	338	1.000	2.331E-12	342	400	534	MPDRSWERIYRDQFAEEDSFVFTCAPNDTHNCLLRAHVKNGVIVRISPTYGYGKATDLAGNQASHRWDPRICQKGLILGRRIYGDRRVKAPMIRKGFKEWADAGFPRHDDGTP----------RADMEK-----RGYDEWLQIPWDEALAIAAKTLQNVAETYKGEDGAGKLLEQ--GYEPAMVEAMHGAGVQAIKMRGGMPLLGAGRVFGFYRFANMLALLDGKLRPEAPPEEIVGSRAFDN--------YAWHTDLPPGHPMVSGSQTVDFDLFAAEHSKLLVLIGMNWICTKMPDAHWIGDARLKGTRVVVISADYMPTANKADEIVILRPGTDTAFLLGVARELITKKLYDR------DAVIQRTDLP	QEDRQWEDVYRHRWQHDKVVRSTHGVNCTGGCSWKIFVKNGLVSFEMQQTDYPRTREDMPNHE-----PRGCQRGASFSWYLYSPHRVKHPLIRGRLLDLYRAEK---KSGKDPVEAWAAIQADAAKRDQYVAVRGLGGFVRTHWEEVTEIIAAANVHTIQ----KWGP----DRIFGFSP-------------------IPA---MSMISYAA----------------------GSRYLSLIGGACGSFYDWYCDLPAASPQTWGEQTDVPEAADWYNSTYLIICGANLPMTRTPDAHFAVEVRYKGAKVVSMAPDYAEYVKFADLWMPVRQGTDAAAFMAMAHVALKEFYVDRQDAYFQEYAKKYTDLP	51.173,-28.014,-30.453,49.965,-30.662,-32.958,46.853,-32.409,-31.554,47.547,-35.100,-34.208,51.026,-35.911,-32.823,49.749,-35.833,-29.201,47.592,-38.904,-30.036,50.820,-40.950,-30.441,51.385,-40.579,-26.652,48.242,-42.699,-26.000,49.830,-45.192,-23.547,51.645,-42.445,-21.576,48.316,-40.711,-20.772,47.377,-42.866,-17.727,49.132,-41.489,-14.628,47.418,-43.650,-11.962,44.377,-45.893,-11.398,41.860,-…	MSHFLDRLKFFDKVKETFSNGHGIVTQEDRQWEDVYRHRWQHDKVVRSTHGVNCTGGCSWKIFVKNGLVSFEMQQTDYPRTREDMPNHEPRGCQRGASFSWYLYSPHRVKHPLIRGRLLDLYRAEKKSGKDPVEAWAAIQADAAKRDQYVAVRGLGGFVRTHWEEVTEIIAAANVHTIQKWGPDRIFGFSPIPAMSMISYAAGSRYLSLIGGACGSFYDWYCDLPAASPQTWGEQTDVPEAADWYNSTYLIICGANLPMTRTPDAHFAVEVRYKGAKVVSMAPDYAEYVKFADLWMPVRQGTDAAAFMAMAHVALKEFYVDRQDAYFQEYAKKYTDLPMQIVLRQDGENYVPDRNLRASDFADALGEKNNAEWKTIVFDETSKIFVAPNGSIGFRWGEE…	1891238	Burkholderiales bacterium
job.pdb	AF-A0A1F8YAK9-F1-model_v4 4Fe-4S Mo/W bis-MGD-type domain-containing protein	28.500	414	185	15	1	398	16	334	1.000	5.835E-13	342	400	700	SDLSRRELLKRAVVVGTGAGLAELFLPAQFLSSASAQSEPQAVAIANPLAQMPDRSWERIYRDQFAEEDSFVFTCAPNDTHNCLLRAHVKNGVIVRIS-----PTYGYGKATDLAGNQASHRWDPRICQKGLILGR-RIYGDRRVKAPMIRKGFKEWADAGFPRHDDGTPRADMEKRGYDEWLQIPWDEAL-AIAAKTLQNVAETYKGEDGAGKLLEQ----GYEPAMVEAMHGAGVQAIKMRGGMPLLGAGRVFGFYRFANMLALLDGKLRPEAPPEEIVGSRAFD-----NYAWHTDLPPGHPMVSGSQTVDFDLFAAEHSKLLVLIGMNWICTKMPDAHWIGDARLKGTRVVVISADYMPTANKADEIVILRPGTDTAFLLGVARELITKKLYDRD…	SNLSRRDFLKAAGVAS----LALALPE-------GVLSLEALAAVEDPMKPYPYKGWEDLYRGIWKWDKVAAATHSSNCTGACRWRVYVKDGVILREEQPREFPSLG-GDIPDFA---------PRGCQKGACYNTTYTYGPERVKYPLIRVG----------------------ERGEGKFRQATWDEALELIAGKIVDNIK-----ENGS----DTVGLFTPVPA-ISNVRFCS--------------------FHRF----------------------GHLIGATAYTFYDWYGDLPPGSTATYGVMTDPCETADWFNSRYIIIQGARLTDTRIPDAHFYTEARYNGAKIVIFSPDYNPTVTHADQWVPLKPGTDAAFNMGMANVIVGRKLYDAP…	-82.682,-24.345,-0.643,-82.067,-26.744,-2.838,-80.413,-29.544,-4.704,-77.864,-31.280,-6.251,-76.994,-33.110,-9.340,-76.599,-34.281,-12.586,-76.542,-35.383,-16.145,-75.425,-33.725,-19.145,-72.188,-35.485,-19.264,-72.041,-36.738,-22.752,-70.455,-35.528,-26.004,-68.377,-32.771,-26.998,-64.912,-32.432,-25.606,-62.227,-32.374,-28.261,-60.196,-29.609,-30.057,-57.714,-27.915,-28.424,-56.171,-24.777,-26.…	MRVLQKDYERRHIIMSNLSRRDFLKAAGVASLALALPEGVLSLEALAAVEDPMKPYPYKGWEDLYRGIWKWDKVAAATHSSNCTGACRWRVYVKDGVILREEQPREFPSLGGDIPDFAPRGCQKGACYNTTYTYGPERVKYPLIRVGERGEGKFRQATWDEALELIAGKIVDNIKENGSDTVGLFTPVPAISNVRFCSFHRFGHLIGATAYTFYDWYGDLPPGSTATYGVMTDPCETADWFNSRYIIIQGARLTDTRIPDAHFYTEARYNGAKIVIFSPDYNPTVTHADQWVPLKPGTDAAFNMGMANVIVGRKLYDAPYIKEQTDLPFLVRVDDKKFLRESDLVKDGSKERFYSWDIKSNKPVLMRGTWGDKPPKELPTPPFAGRNTMGYEPGTIALN…	1797816	Deltaproteobacteria bacterium GWC2_42_11
job.pdb	AF-A0A7H4NHB1-F1-model_v4 Respiratory nitrate reductase subunit alpha	21.500	366	191	15	69	396	1	308	1.000	2.604E-12	341	400	330	DSFV---FTC---APNDTHNCLLRAHVKNG------VIVRISPTYGYGKATDLAGNQASHRWDPRICQKGLILGRRIYGDRRVKAPMIRKGFKEWADAGFPRHDDGTP-------RADMEK-----RGYDEWLQIPWDEALAIAAKTLQNVAETYKGEDGAGKLLEQ--GYEPAMVEAMHGAGVQAIKMRGGMPLLGAGRVFGFYRFANMLALLDGKLRPEAPPEEIVGSRAFDN------YAWHTDLPPGHPMVSGSQTVDFDLFAAEHSKLLVLIGMNWICTKMPDAHWIGDARLKGTRVVVISADYMPTANKADEIVILRPGTDTAFLLGVARELITKKLYDR------DAVIQRTDLPLLVR	MDTVNVGSTIKLCAPP---RCQLHRFVQLEDLCQKWLVTWETQQTDYPRTRPDMPNHE-----PRGCPRGASYSWYLYSANRLKYPLMRKRLMKMWREAKVQHSDPVDAWASIIEDADKAKSFKQARGRGGFVRSSWQEVNELIAASNVYTVKTY----GP----DRVAGFSP-------------------IPA---MSMVSYASGARYLSLI--------------------GGTCLSFYDWYCDLPPASPQTWGEQTDVPESADWYNSSYIIAWGSNVPQTRTPDAHFFTEVRYKGTKTVAITPDYAEIAKLCDLWLAPKQGTDAAMALAMGHVMLREFHLDKPSQYFTDYVRRYTDMPMLVM	23.772,13.042,29.931,21.690,13.234,26.761,20.769,9.813,25.308,20.539,8.491,21.731,18.054,5.653,21.073,17.675,3.575,17.888,14.213,3.774,16.292,12.290,3.751,12.999,9.094,5.377,11.686,6.052,3.048,11.774,4.351,4.366,8.608,3.343,3.050,5.180,6.415,4.017,3.130,8.948,2.068,1.008,11.366,1.330,2.590,9.242,0.885,5.701,12.358,1.099,7.876,14.753,3.988,7.590,16.769,3.666,10.833,16.871,6.885,12.892,18.799,8.188…	MDTVNVGSTIKLCAPPRCQLHRFVQLEDLCQKWLVTWETQQTDYPRTRPDMPNHEPRGCPRGASYSWYLYSANRLKYPLMRKRLMKMWREAKVQHSDPVDAWASIIEDADKAKSFKQARGRGGFVRSSWQEVNELIAASNVYTVKTYGPDRVAGFSPIPAMSMVSYASGARYLSLIGGTCLSFYDWYCDLPPASPQTWGEQTDVPESADWYNSSYIIAWGSNVPQTRTPDAHFFTEVRYKGTKTVAITPDYAEIAKLCDLWLAPKQGTDAAMALAMGHVMLREFHLDKPSQYFTDYVRRYTDMPMLVMLEERMAITPRAACCARLIWWTH	1134687	Klebsiella michiganensis
job.pdb	AF-A0A6G3DE32-F1-model_v4 Molybdopterin-dependent oxidoreductase	24.300	374	191	10	51	392	36	349	1.000	2.331E-12	340	400	556	QMPDRSWERIYRDQFAEEDSFVFTCAPNDTHNCLLRAHVKNGVIVRISPTYGYGKATDLAGNQASHRWDPRICQKGLILGRRIYGDRRVKAPMIRKGFKEWADAGFPRHDDGTP---------RADMEKR-----GYDEWLQIPWDEALAIAAKTLQNVAETYKGEDGAGKLLEQ----GYEPAMVEAMHGAGVQAIKMRGGMPLLGAGRVFGFYRFANMLALLDGKLRPEAPPEEIVGSRAFDN--------YAWHTDLPPGHPMVSGSQTVDFDLFAAEHSKLLVLIGMNWICTKMPDAHWIGDARLKGTRVVVISADYMPTANKADEIVILRPGTDTAFLLGVARELITKKLYDR------DAVIQRTDLP	RTDQKVNDSPYRERWAHDKVVRSTHGVNCTGSCSWKVYVKDGLITWETQQTDYPSVGPDRPE-----YEPRGCPRGASFSWYTYSPTRVRHPLARGVLVEMYRDAKRRH-GGDPVAAWAELTGDPDKRRRYQRARGHGGFVRVDWDEVLEIAAAAQVHTIA----EYGP----DRVAGFSPIPAMSMASHAV----------------------------------------------GARYHSLIGAPMISFYDWYADLPIASPQVFGDQTDVPESGDWWDAAHLMLWGSNVPVTRTPDAHWMAEARYRGQKVVVVSPDYADATKFADEWLHPHPGTDGALAMAMGHVLLTEFFVRRQVPYFTDYVKRFTDLP	29.124,66.829,-9.662,25.266,66.824,-10.070,25.074,69.504,-12.825,27.710,67.788,-15.009,25.837,64.458,-14.671,22.556,66.176,-15.704,24.224,67.909,-18.683,25.753,64.567,-19.762,22.327,62.838,-19.499,20.614,65.652,-21.480,23.367,65.367,-24.127,22.919,61.557,-24.316,19.108,61.956,-24.733,19.641,64.520,-27.531,22.096,62.144,-29.276,19.585,59.249,-28.942,16.840,61.492,-30.452,19.187,62.606,-33.268,19.9…	MRSRAKAAADAADRLLKAGQLLRKSPTTLDLRAVYRTDQKVNDSPYRERWAHDKVVRSTHGVNCTGSCSWKVYVKDGLITWETQQTDYPSVGPDRPEYEPRGCPRGASFSWYTYSPTRVRHPLARGVLVEMYRDAKRRHGGDPVAAWAELTGDPDKRRRYQRARGHGGFVRVDWDEVLEIAAAAQVHTIAEYGPDRVAGFSPIPAMSMASHAVGARYHSLIGAPMISFYDWYADLPIASPQVFGDQTDVPESGDWWDAAHLMLWGSNVPVTRTPDAHWMAEARYRGQKVVVVSPDYADATKFADEWLHPHPGTDGALAMAMGHVLLTEFFVRRQVPYFTDYVKRFTDLPFLVALDEHGEGRHTPGKFVTAADLGLGRHADAGARAWMPVLIDADTDDVV…	2690313	Streptomyces sp. SID5914
job.pdb	AF-K0ERH1-F1-model_v4 Nitrate reductase Z subunit alpha	23.900	342	179	11	83	398	7	293	1.000	5.978E-12	339	400	315	CLLRAHVKNGVIVRISPTYGYGKATDLAGNQASHRWDPRICQKGLILGRRIYGDRRVKAPMIRKGFKEWADAGFPRHD-------DGTPRADMEKR-----GYDEWLQIPWDEALAIAAKTLQNVAETYKGEDGAGKLLEQ--GYEPAMVEAMHGAGVQAIKMRGGMPLLGAGRVFGFYRFANMLALLDGKLRPEAPPEEIVGSRAFDN------YAWHTDLPPGHPMVSGSQTVDFDLFAAEHSKLLVLIGMNWICTKMPDAHWIGDARLKGTRVVVISADYMPTANKADEIVILRPGTDTAFLLGVARELITKKLYDR------DAVIQRTDLPLLVRLD	CSWKIYVKDGVITWESQQTDYPSVGSDKPE-----YEPRGCPRGASFSWYTYSPARIRYPYVRGVLLEMYREAKSRLKDPVLAWGDIVEDAAKAKRYKSSRGKGGFVRAEWWEAAEIAAAAHVYTIK----RYGP----DRVAGFSP----------IPAMSM------------VSHAVGARFISLL--------------------GGSMLSFYDWYADLPVASPQVFGDQTDVPESADWFDAGYLIMWGSNVPVTRTPDAHYMTEARYRGQKVVVVSPDYADNTKFADEWVAARPGTDAALAMSMGHVVLREFFVERSTPRFLDYVKRYTDLPFLGSQN	-4.699,8.548,1.822,-4.061,6.174,-1.126,-2.076,8.657,-3.257,1.418,7.024,-3.493,2.942,10.408,-2.513,3.857,9.528,1.126,4.695,13.209,1.679,5.868,14.563,5.061,4.264,17.861,6.156,4.920,20.643,8.684,1.635,21.027,10.600,1.237,24.589,11.905,-0.570,25.080,15.223,-1.499,28.644,16.225,-3.630,29.517,19.290,-4.212,25.778,19.962,-5.759,25.189,16.497,-4.359,23.562,13.345,-4.210,26.457,10.868,-2.331,25.231,7.751,…	MNCTGSCSWKIYVKDGVITWESQQTDYPSVGSDKPEYEPRGCPRGASFSWYTYSPARIRYPYVRGVLLEMYREAKSRLKDPVLAWGDIVEDAAKAKRYKSSRGKGGFVRAEWWEAAEIAAAAHVYTIKRYGPDRVAGFSPIPAMSMVSHAVGARFISLLGGSMLSFYDWYADLPVASPQVFGDQTDVPESADWFDAGYLIMWGSNVPVTRTPDAHYMTEARYRGQKVVVVSPDYADNTKFADEWVAARPGTDAALAMSMGHVVLREFFVERSTPRFLDYVKRYTDLPFLGSQNNPVISNGGLNTGNCSPNSIIQS	1133849	Nocardia brasiliensis ATCC 700358
job.pdb	AF-A0A0F9INP9-F1-model_v4 4Fe-4S Mo/W bis-MGD-type domain-containing protein	25.400	357	173	10	54	398	19	294	1.000	1.228E-11	339	400	521	DRSWERIYRDQFAEEDSFVFT-CAPNDTHNCLLRAHVKNGVIVRISPTYGYGKATDLAGNQASHRWDPRICQKGLILGRRIYGDRRVKAPMIRKGFKEWADAGFPRHDDGTPRADMEKRGYDEWLQIPWDEALAIAAKTLQNVAETYKGEDGAGKLLEQGYEPAMVEA----MHGAGVQAIKMRGGMPLLGAGRVFGFYRFANMLALL-------DGKLRPEAPPEEIVGSRAFDNYAWHTDLPPGHPMVSGSQTVDFDLFAAEHSKLLVLIGMNWICTKMPDAHWIGDARLKGTRVVVISADYMPTANKADEIVILRPGTDTAFLLGVARELITKKLYDRDAVIQRTDLPLLVRLD	YTSVEDVYRQRWQWDNVVWGTHCVDCYPGNCPYRVYIKDGLVLHEEQTATYNVIEKGVPDMN-----PMGCQKGAMWGQMLYAKERILYPMKRVG----------------------ERGSGRWKRISWDDALDEVADAVIDAIQ----EVGP-------------ESIIHEVTG---------------AQGGPMALIPCIRFIGRLGGLSMDLDGVVG---------------------DLPMGLYEVFGK-IFASTMDDWFHSELLLIWHMNPAYTRIPHYHFISEARYKGAEVVTIAPDFSPSAVHADQFLPVRPGTDAALALAMCKTIIDEGLHDTAFVKEQTDLPLLVRLD	14.672,17.898,-49.417,12.678,14.815,-50.509,13.557,11.979,-48.133,13.809,8.944,-50.415,13.142,5.829,-48.405,16.468,4.148,-49.111,15.074,0.681,-49.649,17.324,-1.827,-47.916,19.747,-2.522,-50.777,20.232,-6.321,-50.759,23.736,-6.651,-49.475,25.058,-10.229,-49.167,24.289,-13.437,-51.047,21.176,-14.719,-49.302,22.064,-18.335,-48.513,19.239,-19.647,-50.721,17.295,-21.918,-48.373,15.415,-24.085,-50.894,…	MTTELRSLQPTAETGGGTYTSVEDVYRQRWQWDNVVWGTHCVDCYPGNCPYRVYIKDGLVLHEEQTATYNVIEKGVPDMNPMGCQKGAMWGQMLYAKERILYPMKRVGERGSGRWKRISWDDALDEVADAVIDAIQEVGPESIIHEVTGAQGGPMALIPCIRFIGRLGGLSMDLDGVVGDLPMGLYEVFGKIFASTMDDWFHSELLLIWHMNPAYTRIPHYHFISEARYKGAEVVTIAPDFSPSAVHADQFLPVRPGTDAALALAMCKTIIDEGLHDTAFVKEQTDLPLLVRLDNHHFLNQSDFQEGGRQDQFYFFDEKSGSVVEAPRGTLDLGDVDPSLDTRHRVRLADGKDVEVVPVFVLMRQRLEEYTPEKASEICGIHPEAMRSLARKVARLKTN…	412755	marine sediment metagenome
job.pdb	AF-A0A2E9D5E9-F1-model_v4 4Fe-4S Mo/W bis-MGD-type domain-containing protein	23.000	355	185	10	54	398	20	296	1.000	2.022E-11	338	400	508	DRSWERIYRDQFAEEDSFVFTCAPNDTHNCLLRAHVKNGVIVRISPTYGYGKATDLAGNQASHRWD-----PRICQKGLILGRRIYGDRRVKAPMIRKGFKEWADAGFPRHDDGTPRADMEKRGYDEWLQIPWDEALAIAAKTLQNVAETYKGEDGAGKLLEQGYEPAMVEAMHGAGVQAIKMRGGMPLLGAGRVFGFYRFANMLALLDGKLRPEAPPEEIVG-----SRAFDNYAWHTDLPPGHPMVSGSQTVDFDLFAAEHSKLLVLIGMNWICTKMPDAHWIGDARLKGTRVVVISADYMPTANKADEIVILRPGTDTAFLLGVARELITKKLYDRDAVIQRTDLPLLVRLD	YRRWEDIARNKWTWDRVVRGSRGINCTGHCAFNIYVRNGIVWREEQQGEYGASGE----------DTPDYGPRGCQKGLRQAKHMYGQQRALYPMKRAG----------------------ERGEGKWQRITWAQAIEEVAGKIVDYAA----EDGP----ETITM-----------A-----------MGTAMILKRATFSGLFRFAN-----------ITGITVPETFAGVG-----DLPLGAQQTIGHPLPGDSMAAIYKSRTCLVWACNPAATRIPDAHFFWEAKYNGTEVIVISPEFNASAIHASKWLNVKPGTDLALAMAMVQVIFEDGKIEWDYIREQTDLPFLVRKD	30.275,-29.620,-6.979,31.609,-27.283,-9.705,30.286,-27.644,-13.278,33.556,-27.806,-15.215,32.488,-27.468,-18.858,35.664,-28.908,-20.385,35.796,-27.440,-23.915,36.686,-30.425,-26.116,39.047,-29.573,-28.962,37.481,-30.983,-32.167,39.181,-34.391,-32.268,38.832,-36.198,-35.611,36.162,-38.882,-35.094,37.277,-42.466,-35.503,33.987,-44.162,-36.476,33.656,-47.523,-34.848,30.141,-48.153,-33.472,29.205,-44…	MALSLKYGAAGAASHEGGTYRRWEDIARNKWTWDRVVRGSRGINCTGHCAFNIYVRNGIVWREEQQGEYGASGEDTPDYGPRGCQKGLRQAKHMYGQQRALYPMKRAGERGEGKWQRITWAQAIEEVAGKIVDYAAEDGPETITMAMGTAMILKRATFSGLFRFANITGITVPETFAGVGDLPLGAQQTIGHPLPGDSMAAIYKSRTCLVWACNPAATRIPDAHFFWEAKYNGTEVIVISPEFNASAIHASKWLNVKPGTDLALAMAMVQVIFEDGKIEWDYIREQTDLPFLVRKDNQRFLRATEMGVGEHGFFVWDEATDSVAKAPATSTRYDDMYNPEFSPVEENLELGDLKPALEGSWTIETREGPVEVTTVFELARETANRYRPENVADETGISA…	2026725	Chromatiales bacterium
job.pdb	AF-A0A3L9I7N3-F1-model_v4 Nitrate reductase subunit alpha	22.700	365	201	11	54	392	29	338	1.000	8.335E-12	338	400	605	DRSWERIYRDQFAEEDSFVFTCAPNDTHNCLLRAHVKNGVIVRISPTYGYGKATDLAGNQASHRWDPRICQKGLILGRRIYGDRRVKAPMIRKGFKEWADAGFPRHDDGTP-------RADMEK-----RGYDEWLQIPWDEALAIAAKTLQNVAETYKGEDGAGKLLEQ--GYEPAMVEAMHGAGVQAIKMRGGMPLLGAGRVFGFYRFANMLALLDGKLRPEAPPEEIVGSRAFDN------YAWHTDLPPGHPMVSGSQTVDFDLFAAEHSKLLVLIGMNWICTKMPDAHWIGDARLKGTRVVVISADYMPTANKADEIVILRPGTDTAFLLGVARELITKKLYDR------DAVIQRTDLP	NRDWEDGYRQRWQHDKIVRSTHGVNCTGSCSWKIYVKNGLVTWETQQTDYPRTRPDLPNHE-----PRGCPRGASYSWYLYSANRLKYPMMRKRLMKMWREAKALHSDPVEAWASIIEDADKAKSFKQARGRGGFVRSSWQEVNELIAASNVYTIKNY----GP----DRVAGFSP----------IPAMSM------------VSYASGARYLSLIG--------------------GTCLSFYDWYCDLPPASPQTWGEQTDVPESADWYNSSYIIAWGSNVPQTRTPDAHFFTEVRYKGTKTVAVTPDYAEIAKLCDLWLAPKQGTDAAMALAMGHVMLREFHLDNPSQYFTDYVRRYTDMP	56.221,20.414,-29.316,58.677,17.485,-28.971,58.313,15.688,-25.597,61.862,14.368,-26.205,63.369,17.870,-26.575,61.386,19.171,-23.552,63.473,16.802,-21.353,66.446,19.155,-21.974,64.524,21.786,-19.930,64.823,19.555,-16.792,66.458,22.149,-14.487,64.516,25.058,-16.062,61.231,23.363,-15.012,62.159,23.210,-11.275,60.271,25.806,-9.194,60.582,26.470,-5.439,61.292,23.757,-2.890,58.790,23.467,-0.011,58.709,…	MSKFLDRFRYFKQKGETFADGHGQLLNTNRDWEDGYRQRWQHDKIVRSTHGVNCTGSCSWKIYVKNGLVTWETQQTDYPRTRPDLPNHEPRGCPRGASYSWYLYSANRLKYPMMRKRLMKMWREAKALHSDPVEAWASIIEDADKAKSFKQARGRGGFVRSSWQEVNELIAASNVYTIKNYGPDRVAGFSPIPAMSMVSYASGARYLSLIGGTCLSFYDWYCDLPPASPQTWGEQTDVPESADWYNSSYIIAWGSNVPQTRTPDAHFFTEVRYKGTKTVAVTPDYAEIAKLCDLWLAPKQGTDAAMALAMGHVMLREFHLDNPSQYFTDYVRRYTDMPMLVMLEERDGYYAAGRMLRAADLVDALGQENNPEWKTVAFNTNGEMVAPNGSIGFRWGEKG…	562	Escherichia coli
job.pdb	AF-A0A6L3A9I2-F1-model_v4 Ethylbenzene dehydrogenase	20.700	366	199	13	47	400	4	290	1.000	7.461E-12	337	400	340	NPLAQMPDRSWERIYRDQFAEEDSFVFTCAPNDTH-NCLLRAHVKNGVIVRI-----SPTYGYGKATDLAGNQASHRWDPRICQKGLILGRRIYGDRRVKAPMIRKGFKEWADAGFPRHDDGTPRADMEKRGYDEWLQIPWDEALAIAAKTLQNVAETYKGEDGAGKLLEQGYEPAMVEAMHGAGVQAIKMRGGMPLLGAGRVFGFYRFANMLALLDGKLRPEAPPEEI------VGSRAFDNYAWHTDLPPGHPMVSGSQTVDFDLFAAEHSKLLVLIGMNWICTKMPDAHWIGDARLKGTRVVVISADYMPTANKADEIVILRPGTDTAFLLGVARELITKKLYDRDAVIQRTDLPLLVRLDTG	NQSLNSTTSTTGTGYRQRWQWDSHAWGTHCVDCYPGNCLYRVYVRDGQVVREEPSGTMPVLVPGTPDR----------NPMGCQKGAGWSKTLSGEERVLYPLKRA----------GERGEGR------------WQRVSWDTALGEIAGSILETIE----SEGP----ESVLR-----------ITS---------AAEGGITAGWSASRLFSEL------------LGLNATDVN---GDINDFSH----GQFITWGKFHNAVSPESKFQSELILFWYSNPAYTGIPLYHFISEARYRGAEVVLIAPDCSPSHSHADYFIPVRIGTDAALVLSMCRVILDEGLFDSLFIREQTDLPLLVRRDNG	-70.992,12.470,2.133,-68.844,9.399,1.821,-65.926,8.339,3.890,-62.476,9.305,4.504,-61.739,5.835,5.858,-58.478,6.310,7.690,-56.630,3.012,7.352,-56.679,2.376,11.074,-55.025,-0.924,10.299,-55.264,-2.804,13.575,-51.456,-2.715,13.984,-50.568,-6.416,14.037,-48.714,-6.809,17.364,-46.301,-9.017,15.341,-44.624,-5.945,13.727,-44.248,-3.762,16.861,-41.245,-5.652,18.309,-39.276,-5.265,15.044,-40.024,-1.516,14…	MTRNQSLNSTTSTTGTGYRQRWQWDSHAWGTHCVDCYPGNCLYRVYVRDGQVVREEPSGTMPVLVPGTPDRNPMGCQKGAGWSKTLSGEERVLYPLKRAGERGEGRWQRVSWDTALGEIAGSILETIESEGPESVLRITSAAEGGITAGWSASRLFSELLGLNATDVNGDINDFSHGQFITWGKFHNAVSPESKFQSELILFWYSNPAYTGIPLYHFISEARYRGAEVVLIAPDCSPSHSHADYFIPVRIGTDAALVLSMCRVILDEGLFDSLFIREQTDLPLLVRRDNGRFLRECDLREGGRENQFYWLGADGSARPAPRGSLASPGAEPLLSGAATVE	1869227	bacterium
job.pdb	AF-A0A3M1FXR0-F1-model_v4 Nitrate reductase subunit alpha	24.100	343	172	12	83	396	2	285	1.000	1.974E-12	336	400	350	CLLRAHVKNGVIVRISPTYGYGKATDLAGNQASHRWDPRICQKGLILGRRIYGDRRVKAPMIRKGFKEWADAGFPRHDDGTP----------RADM-----EKRGYDEWLQIPWDEALAIAAKTLQNVAETYKGEDGAGKLLEQ--GYEPAMVEAMHGAGVQAIKMRGGMPLLGAGRVFGFYRFANMLALLDGKLRPEAPPEEIVGSRAFDN------YAWHTDLPPGHPMVSGSQTVDFDLFAAEHSKLLVLIGMNWICTKMPDAHWIGDARLKGTRVVVISADYMPTANKADEIVILRPGTDTAFLLGVARELITKKLYDR------DAVIQRTDLPLLVR	CSWKIYVKGGIVTWETQQTDYPRTRPDLPNHE-----PRGCSRGASYSWYLYSGNRLKYPLVRSRLLRLWRAA----RATLPPVAAWKAIVEDADQRAAYVKQRGLGGFVRADWDEVTEIIAAANAYTARTY----GP----DRIVGFSP----------IPAMSM------------VSYAAGSRYLSLL--------------------GGVCMSFYDWYCDLPPASPMTWGEQTDVPESADWYNAGFLILWGSNVPQTRTPDAHFYTEARYKGAKSVVVSPDYSEAAKFADIWLHPKQGTDAALAMALGHVILREFHLDRQVDYFTDYCRQYTDMPMLVR	-4.196,-13.430,-6.222,-6.083,-15.660,-8.711,-4.686,-18.934,-10.140,-5.227,-19.721,-13.841,-4.980,-22.694,-16.210,-2.818,-21.441,-19.104,-3.701,-23.250,-22.351,-0.995,-23.989,-24.930,-2.174,-25.082,-28.401,0.276,-25.541,-31.287,3.205,-24.468,-29.043,1.672,-21.012,-28.363,-0.401,-19.721,-25.438,-3.988,-19.346,-26.706,-6.259,-18.594,-23.696,-6.740,-18.988,-19.914,-9.469,-20.282,-17.587,-9.569,-20.06…	SCSWKIYVKGGIVTWETQQTDYPRTRPDLPNHEPRGCSRGASYSWYLYSGNRLKYPLVRSRLLRLWRAARATLPPVAAWKAIVEDADQRAAYVKQRGLGGFVRADWDEVTEIIAAANAYTARTYGPDRIVGFSPIPAMSMVSYAAGSRYLSLLGGVCMSFYDWYCDLPPASPMTWGEQTDVPESADWYNAGFLILWGSNVPQTRTPDAHFYTEARYKGAKSVVVSPDYSEAAKFADIWLHPKQGTDAALAMALGHVILREFHLDRQVDYFTDYCRQYTDMPMLVRLVRQGDHYVPERLLRASDFADDMGQGNNPDWKTVAVDARSGRIVVPRGAAGFRWGEQGKWNLEAK	1913988	Alphaproteobacteria bacterium
job.pdb	AF-A0A2E7QG61-F1-model_v4 Nitrate reductase subunit alpha	22.100	361	202	10	55	390	13	319	1.000	2.138E-11	336	400	553	RSWERIYRDQFAEEDSFVFTCAPNDTHNCLLRAHVKNGVIVRISPTYGYGKATDLAGNQASHRWDPRICQKGLILGRRIYGDRRVKAPMIRKGFKEWADAGFPRH------------DDGTPRADMEKRGYDEWLQIPWDEALAIAAKTLQNVAETYKGEDGAGKLLEQ--GYEPAMVEAMHGAGVQAIKMRGGMPLLGAGRVFGFYRFANMLALLDGKLRPEAPPEEIVGSRAFD-----NYAWHTDLPPGHPMVSGSQTVDFDLFAAEHSKLLVLIGMNWICTKMPDAHWIGDARLKGTRVVVISADYMPTANKADEIVILRPGTDTAFLLGVARELI------TKKLYDRDAVIQRTD	RKWEEFYRNRFQHDRIVRSTHGVNCTGGCSWQIHVKDGIVTWETQQIDYPLLED-----SLPPYEPRGCQRGISYSWYLYSPLRIKYPLIRSALIDAYRAKKREHQDPMKAWVALQSDENLRRSYQKARGKGGFRRTTWDEVNEIMAVANLYTAK---KYGPD-----RVTGFSP-------------------IPA---MSMLSYAAGGRF-------------------LQLFGGINLSFYDWYCDLPTAFPEIWGEQTDVCESADWYNSKMIADMGACLNMTRTPDCHFFAESRHNGTKAVVFAPDFSQVCKYADQWVPLHAGSDGAFWMAVSHVILTEFHHKAKTPYFIDYVKKYTD	70.544,0.200,10.673,66.756,0.697,10.673,64.707,-2.186,9.172,62.909,0.326,6.876,64.528,2.535,4.215,61.958,5.047,2.908,63.102,5.655,-0.683,60.787,8.516,-1.722,61.406,8.652,-5.499,58.317,10.067,-7.313,60.079,9.202,-10.552,59.761,5.438,-9.822,55.978,5.833,-9.175,55.094,7.051,-12.720,53.161,3.773,-13.312,50.408,5.133,-11.001,49.464,7.501,-13.876,47.886,4.469,-15.621,45.223,4.241,-12.878,44.822,8.044,-…	MGWIKDIVSPQTRKWEEFYRNRFQHDRIVRSTHGVNCTGGCSWQIHVKDGIVTWETQQIDYPLLEDSLPPYEPRGCQRGISYSWYLYSPLRIKYPLIRSALIDAYRAKKREHQDPMKAWVALQSDENLRRSYQKARGKGGFRRTTWDEVNEIMAVANLYTAKKYGPDRVTGFSPIPAMSMLSYAAGGRFLQLFGGINLSFYDWYCDLPTAFPEIWGEQTDVCESADWYNSKMIADMGACLNMTRTPDCHFFAESRHNGTKAVVFAPDFSQVCKYADQWVPLHAGSDGAFWMAVSHVILTEFHHKAKTPYFIDYVKKYTDSPFLVRLDKDGDAYTPGRLLRSSDLAQFSDVSKGDWKFINIDAETGEFVIPKGSSGSRWDDKQGNWNMKFENVVNDVPYD…	1898112	Rhodospirillaceae bacterium
job.pdb	AF-A0A3M0ZPY9-F1-model_v4 Dimethylsulfide dehydrogenase	22.800	372	190	15	4	367	7	289	1.000	8.810E-12	335	400	290	SRRELLKRAVVVGTGAGLAELFLPAQFLSSASAQSEPQAVAIANPLAQMPDRSWERIYRDQFAEEDSFVFTCAPN--DTHNCLLRAHVKNGVIVRISPTYGYGKATDLAGNQASHRWDPRICQKGLILGRRIYGDRRVKAPMIRKGFKEWADAGFPRHDDGTPRADMEKRGYDEWLQIPWDEALAIAAKTLQNVAETYKGEDGAGKLLEQGYEPAMVEAMHGAGVQAI-KMRGGMPLLGAGRVFGFYRFANMLALLDGKLRPEAPPEE----IVGSRAFDNYAWHTDLPPGHPMVS-GSQTVDFDLFAAEHSKLLVLIGMNWICTKMPDAHWIGDARLKGTRVVVISADYMPTANKADEIVILRPGTDTAFL	SRREFLRISSATLLVLSLAS-LEPAAALAG----RKPKAPA---------YGDWRDLYRRKFTWDRRVRCTHVVNCWYQRNCAWDVFVKDGVVLREEQAGQYPAGCGDAPD-----FNPRGCQKGACYSSVVNSPARLLYPLKRVG---------PR-------------GTCKWKRVTWDEALDEIADRLIDAAV----DPGPETI-----------------VLDIGGSLASSTW-----RLGIRRIIDL--------------LDGIELDTNTELDD--------GQGGASVTFGTPVASRSADDLFRSDVILIWGANPVYTQIPNAHFINEARYRGATVVTIAPDYSASAIHADLYVPIRPGTDAALA	-35.964,-37.513,56.469,-33.105,-38.019,58.956,-30.103,-35.984,57.716,-26.828,-37.821,58.456,-24.768,-35.230,60.370,-21.170,-36.099,59.392,-18.765,-34.166,61.636,-15.806,-32.339,60.008,-13.553,-34.831,61.865,-15.388,-37.865,60.408,-15.311,-36.299,56.909,-11.514,-35.885,57.213,-11.047,-39.469,58.515,-13.215,-40.925,55.708,-11.479,-38.750,53.056,-7.983,-39.727,54.316,-8.844,-43.452,54.449,-10.373,-4…	MNGVHVSRREFLRISSATLLVLSLASLEPAAALAGRKPKAPAYGDWRDLYRRKFTWDRRVRCTHVVNCWYQRNCAWDVFVKDGVVLREEQAGQYPAGCGDAPDFNPRGCQKGACYSSVVNSPARLLYPLKRVGPRGTCKWKRVTWDEALDEIADRLIDAAVDPGPETIVLDIGGSLASSTWRLGIRRIIDLLDGIELDTNTELDDGQGGASVTFGTPVASRSADDLFRSDVILIWGANPVYTQIPNAHFINEARYRGATVVTIAPDYSASAIHADLYVPIRPGTDAALAL	2080303	Candidatus Dadabacteria bacterium
job.pdb	AF-A0LS73-F1-model_v4 Molybdopterin oxidoreductase	22.600	371	195	13	53	392	53	362	1.000	7.461E-12	335	400	596	PDRSWERIYRDQFAEEDSFVFTCAPNDTHNCLLRAHVKNGVIVRISPTYGYGKATDLAGNQASHRWDPRICQKGLILGRRIYGDRRVKAPMIRKGFKEWADAGFPRHDDGTPRADM---------------EKRGYDEWLQIPWDEALAIAAKTLQNVAETYKGEDGAGKLLEQ--GYEPAMVEAMHGAGVQAIKMRGGMPLLGAGRVFGFYRFANMLALLDGKLRPEAPPEEIVGSRAFDN------YAWHTDLPPGHPMVSGSQTVDFDLFAAEHSKLLVLIGMNWICTKMPDAHWIGDARLKGTRVVVISADYMPTANKADEIVILRPGTDTAFLLGVARELITKKLYDRD--------AVIQRTDLP	PRRA-ERFYRDRWHHDKVVRSTHGVNCTGSCSWKVYVKDGIITWETQQTDYPSTGPDSPE-----YEPRGCPRGASFSWYTYSPSRVRYPYIRRPLLELWREARARHTDP---VDAWASIVEDEARARRYKSYRGKGGFVRAHWAEVLEIIAAAHVHTIE----KYGP----DRIVGFSP----------IPA------------MSQVSYAAGTRFLSLI--------------------GGTILSFYDWYADMPIASPQVFGDQTDVPESGDWWNAGYLIIWGTNLPITRTPDAHFMTEARYRGQKVVVVSPDYSDHTKFADDWLAAAPGTDGALAMAMGHVILSE--FYRDRRVPYFEEYVKTYTDAP	71.296,-53.918,-26.835,69.304,-56.478,-28.254,67.027,-58.901,-28.196,64.739,-60.505,-29.920,62.149,-63.078,-28.746,60.337,-65.364,-31.139,57.111,-65.526,-32.935,56.096,-69.084,-31.973,52.579,-70.378,-32.539,49.489,-70.132,-30.562,47.070,-72.024,-32.842,43.589,-70.509,-33.405,41.136,-72.662,-31.543,37.650,-71.722,-30.542,35.984,-68.405,-30.207,34.182,-68.443,-33.610,30.442,-68.983,-33.384,29.779,-…	MASGENQASRQPSELLAPLLPHGEPLEKLLRSAQSLFPGTPSADFRELHRADPRRAERFYRDRWHHDKVVRSTHGVNCTGSCSWKVYVKDGIITWETQQTDYPSTGPDSPEYEPRGCPRGASFSWYTYSPSRVRYPYIRRPLLELWREARARHTDPVDAWASIVEDEARARRYKSYRGKGGFVRAHWAEVLEIIAAAHVHTIEKYGPDRIVGFSPIPAMSQVSYAAGTRFLSLIGGTILSFYDWYADMPIASPQVFGDQTDVPESGDWWNAGYLIIWGTNLPITRTPDAHFMTEARYRGQKVVVVSPDYSDHTKFADDWLAAAPGTDGALAMAMGHVILSEFYRDRRVPYFEEYVKTYTDAPFLVTLRPHGDDYLPGKFLTASDLGDASEAAAFKTVVV…	351607	Acidothermus cellulolyticus 11B
job.pdb	AF-A0A3B8SUW7-F1-model_v4 Formate dehydrogenase	18.200	339	187	11	67	400	14	267	1.000	6.473E-11	334	400	272	EEDSFVFTCAPNDTHNCLLRAHVKNGVIVRISPTYGYGKATDLAGNQASHRWDP-RICQKGLILGRRIYGDRRVKAPMIRKGFKEWADAGFPRHDDGTPRADMEKRGYDEWLQIPWDEALAIAAKTLQNVAETYKGEDGAGKLLEQGYE----PAMVEAMHGAGVQAIKMRGGMPLLGAGRVFGFYRFANMLALLDGKLRPEAPPEEIVGSRAFDNYAWHTDLPPGHPMVSGSQTVDFDLFAAEHSKLLVLIGMNWICTKMPDAHWIGDARLKGTRVVVISADYMPTANKADEIVILRPGTDTAFLLGVARELITKKLYDRDAVIQRTDLPLLVRLDTG	SDEIRKTTCYMCAC-RCGIDVHFKDGEIRYIEG--NR-----------DHPVNQGVLCAKGSAGIMQHNSPARLRAPLRRVG----------------------PRGSGQFEEISWDEALSTAAEWLADVRE----KD------PKKLAFFTGRDQSQALTG--------------------WWAQQY--------------GTPNFAA-----HGGFCSVNMAAAGIYTLGGAFWEFGCPDWELTKLFMMFGVAEDHDSNPIKMGIGQLKSRGVRVISVNPVQTGYSAVADDWVSITPGTDGLLIQSLIYELLRTNRIDLDYLIRYTNAPWRVIHAPG	-44.567,-12.358,-35.902,-40.819,-12.767,-36.496,-39.618,-15.203,-33.790,-37.247,-13.463,-31.340,-33.659,-14.639,-32.010,-32.365,-17.262,-29.680,-29.440,-15.477,-27.968,-26.564,-17.688,-26.812,-26.253,-16.292,-23.261,-22.977,-18.190,-22.505,-20.725,-18.234,-25.587,-17.274,-19.673,-25.214,-15.329,-16.382,-25.255,-11.790,-17.807,-24.657,-9.648,-20.896,-25.458,-7.378,-20.545,-22.362,-7.708,-19.063,-1…	MKAQPAIDTQPIVSDEIRKTTCYMCACRCGIDVHFKDGEIRYIEGNRDHPVNQGVLCAKGSAGIMQHNSPARLRAPLRRVGPRGSGQFEEISWDEALSTAAEWLADVREKDPKKLAFFTGRDQSQALTGWWAQQYGTPNFAAHGGFCSVNMAAAGIYTLGGAFWEFGCPDWELTKLFMMFGVAEDHDSNPIKMGIGQLKSRGVRVISVNPVQTGYSAVADDWVSITPGTDGLLIQSLIYELLRTNRIDLDYLIRYTNAPWRVIHAPGTESHG	1913989	Gammaproteobacteria bacterium
job.pdb	AF-A0A847J5C5-F1-model_v4 Molybdopterin-dependent oxidoreductase	19.200	338	177	10	67	396	14	263	1.000	8.079E-11	333	400	269	EEDSFVFTCAPNDTHNCLLRAHVKNGVIVRISPTYGYGKATDLAGNQASHRWDP-RICQKGLILGRRIYGDRRVKAPMIRKGFKEWADAGFPRHDDGTPRADMEKRGYDEWLQIPWDEALAIAAKTLQNVAET-YK------GEDGAGKLLEQGYEPAMVEAMHGAGVQAIKMRGGMPLLGAGRVFGFYRFANMLALLDGKLRPEAPPEEIVGSRAFDNYAWHTDLPPGHPMVSGSQTVDFDLFAAEHSKLLVLIGMNWICTKMPDAHWIGDARLKGTRVVVISADYMPTANKADEIVILRPGTDTAFLLGVARELITKKLYDRDAVIQRTDLPLLVR	SDEVKYTTCYMCAC-RCGIKVHVKDGQIRYIEG-------------NRNHPVNKGVICGKGSSGIMQHYSPARLRKPLKRVG----------------------KRGEGEFVEIEWEEALSTATEWLAKIRATDPKKLAFFTGRD---------QSQSLT------------------------GWWAAQF--------------GTPNFAAH-----GGFCSVNMAAAGLYTIGGSFWEFGEPDWDRSRYLMLFGVAEDHDSNPIKTGLGKMKARGAKVVSINPIRTGYSAVADEWLGIRPGTDGLFVMALIHELMHADQIDLDYLVRYTNAPWLVI	1.255,-54.538,25.191,-1.126,-51.580,24.862,-1.904,-51.209,21.119,-0.540,-47.813,20.054,-3.558,-45.730,18.946,-3.756,-45.479,15.205,-3.527,-41.702,14.540,-6.193,-40.135,12.443,-3.871,-38.477,9.888,-6.709,-36.347,8.364,-9.268,-35.406,11.034,-12.266,-33.275,10.282,-10.762,-29.936,11.343,-13.942,-27.810,10.847,-17.754,-28.062,10.634,-17.892,-24.907,8.436,-15.624,-23.134,5.909,-16.122,-19.388,5.256,-1…	MSREPTPDLSPVVSDEVKYTTCYMCACRCGIKVHVKDGQIRYIEGNRNHPVNKGVICGKGSSGIMQHYSPARLRKPLKRVGKRGEGEFVEIEWEEALSTATEWLAKIRATDPKKLAFFTGRDQSQSLTGWWAAQFGTPNFAAHGGFCSVNMAAAGLYTIGGSFWEFGEPDWDRSRYLMLFGVAEDHDSNPIKTGLGKMKARGAKVVSINPIRTGYSAVADEWLGIRPGTDGLFVMALIHELMHADQIDLDYLVRYTNAPWLVIDAPGTA	1871068	Phyllobacteriaceae bacterium
job.pdb	AF-A0A535SJY4-F1-model_v4 Nitrite reductase	15.700	380	196	14	19	382	2	273	1.000	4.643E-11	331	400	273	AGLAELFLPAQFLSSASAQSEPQAVAIANPLAQMPDRSWERIYRDQFAEEDSFVFTCAPNDTHNCLLRAHVKNGVIVRISPT-YGYGKATDLAGNQASHRWDPRICQKGLILGRRIYGDRRVKAPMIRKGFKEWADAGFPRHDDGTPRADMEKRGYDEWLQIPWDEALAIAAKTLQNVAETYKGEDGAGKLLEQGYEPAMVEAMHGAG---------VQAIKMRGGMPLLGAGRVFGFYRFANMLALL------DGKLRPEAPPEEIVGSRAFDNYAWHTDLPPGHPMVSGSQTVDFDLFAAEHSKLLVLIGMNWICTKMPDAHWIGDARLKGTRVVVISADYMPTANKADEIVILRPGTDTAFLLGVARELITKKLYDR	SVNKDFFQP----------ERDFNYDFQST--GKPPTGWSEAAR---VPETLVPTHCCFCGV-QCGMFLRVANGKVIGVEARDFPHNRGS--------------LCPKGVVAYQQVDHPDRLRYPMIRRG-----------GKAG------------ELERATWDEAMDYIVSRWKQI-----------------------QAEHGNDAVAVYSGSSMTNEK------------CYVMGKFAR-VALRSRNIDYNGRL-------------------CMSSSAVAYARAFGIDRAPLPMTDIPLTHCMLAVGVNIAECFPIVMQWVWRARDKGAHLIVIDPRETPLARTADLWLPVRPGTDEAVINAMLRQVIVDGLVDE	-12.510,37.734,-12.433,-10.336,39.439,-15.053,-6.957,37.680,-15.360,-4.415,40.500,-15.618,-3.129,40.224,-19.213,0.099,42.052,-18.222,1.504,38.563,-17.401,2.718,38.107,-21.028,5.199,40.973,-21.449,8.040,39.864,-23.803,10.738,41.578,-21.787,10.148,39.707,-18.497,13.175,37.583,-17.522,11.555,34.163,-16.951,14.772,33.105,-15.151,13.594,34.203,-11.752,16.567,32.305,-10.284,15.252,31.928,-6.725,18.960,…	MSVNKDFFQPERDFNYDFQSTGKPPTGWSEAARVPETLVPTHCCFCGVQCGMFLRVANGKVIGVEARDFPHNRGSLCPKGVVAYQQVDHPDRLRYPMIRRGGKAGELERATWDEAMDYIVSRWKQIQAEHGNDAVAVYSGSSMTNEKCYVMGKFARVALRSRNIDYNGRLCMSSSAVAYARAFGIDRAPLPMTDIPLTHCMLAVGVNIAECFPIVMQWVWRARDKGAHLIVIDPRETPLARTADLWLPVRPGTDEAVINAMLRQVIVDGLVDE	2026724	Chloroflexi bacterium
job.pdb	AF-A0A315XB54-F1-model_v4 4Fe-4S Mo/W bis-MGD-type domain-containing protein	22.400	325	175	12	51	372	7	257	1.000	2.586E-10	329	400	259	QMPDRSWERIYRDQFAEEDSFVFTCAPNDTH-NCLLRAHVKNGVIVRISPTYGYGKATDLAGNQASHRWDPRICQKGLILGRRIYGDRRVKAPMIRKGFKEWADAGFPRHDDGTPRADMEKRGYDEWLQIPWDEALAIAAKTLQNVAETYKGEDGAGKLLEQGYEPAMVEAMHGAGVQAIKMRGGMPLLGAGRVFGFYRFANMLALLDGKLRPEAPPEE--IVGSRAFDNYAWHTDLPPGHPMVSGSQTVDFDLFAAEHSKLLVLIGMNWICTKMPDAHWIGDARLKGTRVVVISADYMPTANKADEIVILRPGTDTAFLLGVAR	RAGESTSGSSYRDKWDWDSVHWGTHCVDCYPGDCPVRVYVKDGVVVRE--EQSGTIATV---EEGVPDFNPMGCQKGASWSRSLYGPDRVQYPLKRAG----------------------ERGEGKWERISWDQALTEIATSMVDAIE----NDGSASI-----------------VQ-----EGTP-----EAGG--------SMASGRFRS---VVGTHILDLQGSFN-----DFSIGLYETFGKFSPTSSADDWFKSEVILLWHMNPVYTRIALYHFIAEARYNGAEVVNISPDINASHTHADYQVPINGAADPAFGLALVQ	-30.237,-25.763,-1.921,-28.403,-28.205,-4.153,-26.603,-30.799,-2.018,-23.931,-32.385,-4.228,-24.905,-36.029,-4.756,-21.980,-38.167,-3.575,-21.362,-40.368,-6.621,-21.451,-43.935,-5.265,-17.878,-45.232,-5.738,-15.371,-42.450,-4.846,-12.632,-43.393,-2.342,-13.314,-42.191,1.238,-9.704,-40.872,1.341,-10.592,-37.806,-0.793,-13.743,-36.698,1.099,-11.742,-35.212,4.018,-9.961,-32.803,1.623,-13.214,-31.769…	MTRSATRAGESTSGSSYRDKWDWDSVHWGTHCVDCYPGDCPVRVYVKDGVVVREEQSGTIATVEEGVPDFNPMGCQKGASWSRSLYGPDRVQYPLKRAGERGEGKWERISWDQALTEIATSMVDAIENDGSASIVQEGTPEAGGSMASGRFRSVVGTHILDLQGSFNDFSIGLYETFGKFSPTSSADDWFKSEVILLWHMNPVYTRIALYHFIAEARYNGAEVVNISPDINASHTHADYQVPINGAADPAFGLALVQVM	2026734	Dehalococcoidia bacterium
job.pdb	AF-Q2I0F7-F1-model_v4 Nitrate reductase alpha subunit	22.100	343	186	11	76	392	2	289	1.000	7.059E-12	329	400	444	APNDTHNCLLRAHVKNGVIVRISPTYGYGKATDLAGNQASHRWDPRICQKGLILGRRIYGDRRVKAPMIRKGFKEWADAGFPRHDDG-------TPRADMEK-----RGYDEWLQIPWDEALAIAAKTLQNVAETYKGEDGAGKLLEQ--GYEPAMVEAMHGAGVQAIKMRGGMPLLGAGRVFGFYRFANMLALLDGKLRPEAPPEEIVGSRAFDN------YAWHTDLPPGHPMVSGSQTVDFDLFAAEHSKLLVLIGMNWICTKMPDAHWIGDARLKGTRVVVISADYMPTANKADEIVILRPGTDTAFLLGVARELITKKLYDR------DAVIQRTDLP	GVNCTGSCSWKIFVKNGLVTWEMQQTDYPRTRPDMPNHE-----PRGCPRGASYSWYLYSANRLKYPLMRKRLMKMWREAKVQHSDPVEAWASIIEDADKAKSFKQARGRGGFVRSSWKEVNELIAASNVYTVKTY----GP----DRVAGFSP-------------------IPA---MSMVSYASGARYLSLI--------------------GGTCLSFYDWYCDLPPASPQTWGEQTDVPESADWYNSSYIIAWGSNVPQTRTPDAHFFTEVRYKGTKTVAVTPDYAEIAKLCDLWLAPKQGTDSAMALAMGHVMLREFHLDKPSQYFTDYVRRYTDMP	20.442,-8.845,-9.087,18.663,-5.473,-9.632,15.140,-6.897,-10.130,11.860,-6.313,-8.227,11.832,-9.592,-6.260,12.325,-8.415,-2.616,15.083,-11.054,-2.233,18.101,-8.655,-2.173,20.377,-11.690,-2.513,24.188,-11.325,-2.762,26.040,-13.553,-5.251,29.597,-14.717,-6.000,30.100,-13.935,-9.712,32.511,-16.430,-11.306,34.859,-15.202,-14.046,36.616,-17.921,-16.075,38.666,-17.202,-19.223,37.919,-13.465,-18.738,34.1…	HGVNCTGSCSWKIFVKNGLVTWEMQQTDYPRTRPDMPNHEPRGCPRGASYSWYLYSANRLKYPLMRKRLMKMWREAKVQHSDPVEAWASIIEDADKAKSFKQARGRGGFVRSSWKEVNELIAASNVYTVKTYGPDRVAGFSPIPAMSMVSYASGARYLSLIGGTCLSFYDWYCDLPPASPQTWGEQTDVPESADWYNSSYIIAWGSNVPQTRTPDAHFFTEVRYKGTKTVAVTPDYAEIAKLCDLWLAPKQGTDSAMALAMGHVMLREFHLDKPSQYFTDYVRRYTDMPMLVMLEERDGYYAAGRTLRAADLMDALGQENNPEWKTVAYNSNGELVVPNGSIGFRWGEKGKWNLEQRNGTTGEETELRLSMLGSQDEIAEVGFPYFGGEGSEHFNKVEL…	550	Enterobacter cloacae
job.pdb	AF-A0A7C2EA45-F1-model_v4 Molybdopterin domain-containing protein	56.700	81	33	1	294	372	1	81	1.000	1.084E-07	328	400	93	SQTVDFDLFAAEHSKLLVLIGMNWICTKMPDAHWIGDARLKGTRVVVISADYMPTANKADEIVILRPGTD--TAFLLGVAR	QQTVDFELFTAENAELITLWGMNWISTKMPDAHWLTEARLRGTKVITIAPEYQSSSNKADEVIIIRPGTDPGHACLASAIR	-11.764,11.281,-19.605,-12.690,12.744,-16.210,-9.649,12.554,-13.931,-11.457,11.383,-10.822,-8.697,12.994,-8.752,-8.579,10.466,-5.909,-8.639,12.971,-3.048,-6.290,11.375,-0.496,-8.825,11.831,2.339,-10.946,9.114,0.630,-8.269,6.585,1.700,-9.693,6.885,5.255,-12.905,5.316,3.865,-11.202,2.467,1.934,-11.317,-1.101,3.337,-8.286,-1.989,1.153,-5.449,0.318,0.030,-2.975,-1.116,-2.505,0.253,0.871,-3.024,1.564,…	QQTVDFELFTAENAELITLWGMNWISTKMPDAHWLTEARLRGTKVITIAPEYQSSSNKADEVIIIRPGTDPGHACLASAIRTDPILSRVPEAA	2212468	Bryobacteraceae bacterium
job.pdb	AF-A0A418M395-F1-model_v4 Nitrate reductase subunit alpha	21.100	369	202	13	54	392	32	341	1.000	2.022E-11	328	400	569	DRSWERIYRDQFAEEDSFVFTCAPNDTHNCLLRAHVKNGVIVRI-SPTYGYGKATDLAGNQASHRWDPRICQKGLILGRRIYGDRRVKAPMIRKGFKEWADAGFPRHDDGTP----------RADME-----KRGYDEWLQIPWDEALAIAAKTLQNVAETYKGEDGAGKLLEQ--GYEPAMVEAMHGAGVQAIKMRGGMPLLGAGRVFGFYRFANMLALLDGKLRPEAPPEEIVGSRAFDN------YAWHTDLPPGHPMVSGSQTVDFDLFAAEHSKLLVLIGMNWICTKMPDAHWIGDARLKGTRVVVISADYMPTANKADEIVILRPGTDTAFLLGVARELITKKLYDR------DAVIQRTDLP	SRDWEDLYRGRWQHDKEVRSTHGVNCTGSCSWKIHVKDGIIAFETQQTDYPSLGPDVPE------YEPRGCPRGASFSWYEYSPLRVKYPYVRGELLNLWQSFR---GQGMDPLVAWEKIVANPQFKASYQSARGKGGFVRASWQEATEMIAAASVHTIV----HYGP----DRVTGFSP-------------------IPA---MSQVSYAAGSRFLSLI--------------------GGTILSFYDWYADLPPASPQIWGEQTDVPESADWYNASYFIIWGTNLPMTRTPDAHFMVEARYRGTKVVGVSPDYAEYIKFADQWLPARAGTDAALAMAMTHVILQEFYVDKPTEYFLNYAKQYTDLP	11.424,-50.350,-46.357,14.645,-49.215,-48.078,15.156,-45.431,-47.755,14.931,-44.159,-51.361,18.142,-42.094,-51.228,17.763,-40.976,-54.891,15.966,-37.579,-55.358,14.184,-38.753,-58.464,12.815,-41.832,-56.633,11.539,-39.602,-53.785,9.444,-37.650,-56.369,7.620,-40.924,-57.192,7.098,-41.419,-53.410,3.324,-40.851,-53.932,2.967,-44.167,-55.843,3.924,-46.215,-52.759,1.027,-46.497,-50.291,1.586,-47.226,-…	MTQLNHPLLRAFGHLWRGPRINQNWTEESGRSRDWEDLYRGRWQHDKEVRSTHGVNCTGSCSWKIHVKDGIIAFETQQTDYPSLGPDVPEYEPRGCPRGASFSWYEYSPLRVKYPYVRGELLNLWQSFRGQGMDPLVAWEKIVANPQFKASYQSARGKGGFVRASWQEATEMIAAASVHTIVHYGPDRVTGFSPIPAMSQVSYAAGSRFLSLIGGTILSFYDWYADLPPASPQIWGEQTDVPESADWYNASYFIIWGTNLPMTRTPDAHFMVEARYRGTKVVGVSPDYAEYIKFADQWLPARAGTDAALAMAMTHVILQEFYVDKPTEYFLNYAKQYTDLPFLVTLRVQENGNYAADRFLHAADLVGPEFDGAANGAWKTIVMDSNTGEFVVPNGSLGF…	2048547	Alicyclobacillaceae bacterium I2511
job.pdb	AF-A0A533J3X4-F1-model_v4 Nitrate reductase subunit alpha	21.700	364	200	12	55	390	29	335	1.000	1.533E-11	327	400	562	RSWERIYRDQFAEEDSFVFTCAPNDTHNCLLRAHVKNGVIVRISPTYGYGKATDLAGNQASHRWDPRICQKGLILGRRIYGDRRVKAPMIRKGFKEWADAGFPRHDDGTP-------RADM-----EKRGYDEWLQIPWDEALAIAAKTLQNVAETYKGEDGAGKLLEQ--GYEPAMVEAMHGAGVQAIKMRGGMPLLGAGRVFGFYRFANMLALLDGKLRPEAPPEEIVGSRAFDN--------YAWHTDLPPGHPMVSGSQTVDFDLFAAEHSKLLVLIGMNWICTKMPDAHWIGDARLKGTRVVVISADYMPTANKADEIVILRPGTDTAFLLGVARELITKKLYDR------DAVIQRTD	RQADVFYRNRWAFDKMVRSTHGVNCTGSCSWKVYVKDGVITWESQAVDYPTTGNDMPE-----YEPRGCPRGASFSWYTYSPTRVRYPYARGVLVDMFREEKAKHGDSVLAWRAIQEDPEKRQAYISQRGKGGLIRISYEEAIDIASAAHVYTIR----KYGP----DRINGFT-------------------VIPA---MSQISY-----------GA-----------GMRFLQSIGGVALSFYDWYADLPPASPQTFGDQTDVPESGDWYNSSYLMMWGSNIPVTRTPDAHFMVESRYKGTKVVVVSPDFADNTKFADEWARIEPGTDAALAFAMGHVILKTFHVDRQEPYFLNYMRKFTD	-12.800,-43.645,-57.483,-13.539,-41.183,-60.346,-10.935,-41.872,-63.107,-10.145,-38.201,-63.181,-9.219,-38.176,-59.463,-7.134,-41.357,-59.920,-5.285,-39.595,-62.786,-4.832,-36.439,-60.643,-3.301,-38.524,-57.820,-0.884,-40.152,-60.313,0.147,-36.781,-61.856,0.760,-35.149,-58.444,2.462,-38.363,-57.180,0.165,-38.497,-54.130,-1.994,-41.073,-52.348,-5.694,-40.304,-52.880,-8.505,-41.514,-50.629,-11.076,…	MNPLFKLGAYLRKGEATDSGQQLFLKGGRQADVFYRNRWAFDKMVRSTHGVNCTGSCSWKVYVKDGVITWESQAVDYPTTGNDMPEYEPRGCPRGASFSWYTYSPTRVRYPYARGVLVDMFREEKAKHGDSVLAWRAIQEDPEKRQAYISQRGKGGLIRISYEEAIDIASAAHVYTIRKYGPDRINGFTVIPAMSQISYGAGMRFLQSIGGVALSFYDWYADLPPASPQTFGDQTDVPESGDWYNSSYLMMWGSNIPVTRTPDAHFMVESRYKGTKVVVVSPDFADNTKFADEWARIEPGTDAALAFAMGHVILKTFHVDRQEPYFLNYMRKFTDSPFLVALDDHGDGTYTPGKFLTAAQLSDASLNSTPNSTHRGLVMEENGRVVDPGGTVADRWDNE…	1290	Staphylococcus hominis
job.pdb	AF-A0A7C5Q9U4-F1-model_v4 Nitrate reductase subunit alpha	21.500	372	201	11	52	392	8	319	1.000	3.150E-11	327	400	687	MPDRSWERIYRDQFAEEDSFVFTCAPNDTHNCLLRAHVKNGVIVRISPTYGYGKATDLAGNQASHRWDPRICQKGLILGRRIYGDRRVKAPMIRKGFKEWADAGFPRHDDGTP----------RADM-----EKRGYDEWLQIPWDEALAIAAKTLQNVAETYKGEDGAGKLLEQ----GYEPAMVEAMHGAGVQAIKMRGGMPLLGAGRVFGFYRFANMLALLDGKLRPEAPPEEIVGSRAFDN------YAWHTDLPPGHPMVSGSQTVDFDLFAAEHSKLLVLIGMNWICTKMPDAHWIGDARLKGTRVVVISADYMPTANKADEIVILRPGTDTAFLLGVARELITKKLYDR------DAVIQRTDLP	EDSRAWEEFYRKRWSYDYSVRTAHGVNCSMACSWEVFVKDGMICWELQKVDYPQIEPDVPNVE-----PRGCQRGVTASWYPYSPLRPRYPYVRKVLWDMWQEER---AKGKDPVQAWASIVEDKDRAMKYKSARGKGGWKRVTWDAATEIVAAAQIYTIKKY----GP----DHIASFSPIPA------------------------MSLVSFISGQRYNNLLG--------------------GIYCSYYEWYHDLPHNSSAMWGDQTENCESSDWYQSTYIVIAGTNLNQTRTADCHFIPEAKYRGTKIVVVSPNYSDLTKYADLWVPLIPGSDGAFFMACIHVILKEFFADRQVPYFVDYVKRYTNLP	-26.025,-52.830,-42.692,-23.126,-52.362,-40.202,-23.006,-48.690,-39.099,-19.192,-48.823,-38.564,-16.266,-50.101,-40.662,-12.730,-50.569,-39.320,-10.194,-49.579,-42.014,-6.460,-50.263,-42.514,-6.194,-47.064,-44.612,-3.006,-45.043,-44.044,-3.105,-42.326,-41.339,0.342,-40.975,-42.362,-1.109,-37.445,-42.840,-1.248,-37.153,-39.001,2.587,-36.862,-39.068,2.068,-33.226,-40.185,0.458,-32.315,-36.820,2.954…	MRWFRETEDSRAWEEFYRKRWSYDYSVRTAHGVNCSMACSWEVFVKDGMICWELQKVDYPQIEPDVPNVEPRGCQRGVTASWYPYSPLRPRYPYVRKVLWDMWQEERAKGKDPVQAWASIVEDKDRAMKYKSARGKGGWKRVTWDAATEIVAAAQIYTIKKYGPDHIASFSPIPAMSLVSFISGQRYNNLLGGIYCSYYEWYHDLPHNSSAMWGDQTENCESSDWYQSTYIVIAGTNLNQTRTADCHFIPEAKYRGTKIVVVSPNYSDLTKYADLWVPLIPGSDGAFFMACIHVILKEFFADRQVPYFVDYVKRYTNLPFLVILEKDEKGYKMGRFVRASDIADYANEENAEWKLIMMDTNGRLQMPGGTIGFRWEKNPSGNWNLALKNAKTGEEFDPI…	63363	Aquifex aeolicus
job.pdb	AF-A0A357MP15-F1-model_v4 Nitrate reductase subunit alpha	23.200	362	202	10	54	392	30	338	1.000	4.393E-11	327	400	739	DRSWERIYRDQFAEEDSFVFTCAPNDTHNCLLRAHVKNGVIVRISPTYGYGKATDLAGNQASHRWDPRICQKGLILGRRIYGDRRVKAPMIRKGFKE-WADAGFPRHDDGT-----PRADME-----KRGYDEWLQIPWDEALAIAAKTLQNVAETYKGEDGAGKLLEQGYEPAMVEAMHGAGVQAIKMRGGMPLLGAGRVFGFYRFANMLALLDGKLRPEAPPEEIVGSRAFDN------YAWHTDLPPGHPMVSGSQTVDFDLFAAEHSKLLVLIGMNWICTKMPDAHWIGDARLKGTRVVVISADYMPTANKADEIVILRPGTDTAFLLGVARELITKKLYDR------DAVIQRTDLP	DRAWEDTYRNRWRHDKVVRSTHGVNCTGSCSWKIYVKNGIVTWETQQTDYPRTRPDLPNHE-----PRGCARGASYSWYLYSANRVKNPLVRGSLMKIWREMRKTRTPIEAWTAIQSDPVLRASYTAKRGTGGFVRATWDEATEITAAANAYTAKTY----GP------------------DRI------FGFSPIPAMSMVSYAAGSRYLSLMG--------------------GVCMSFYDWYCDLPPASPITWGEQTDVPESADWYNSSYLLLWGSNVPQTRTPDAHFYTEVRYKGTKSAVICPDYSEASKFADVWLNVKQGTDAALAMAFGHVILREFHLDRQAEYFEDYCRKYSDMP	8.537,-40.420,-52.690,6.778,-38.922,-55.746,3.210,-37.854,-54.819,2.470,-37.929,-58.584,3.449,-41.622,-58.886,1.527,-42.522,-55.686,-1.679,-41.135,-57.287,-0.979,-43.155,-60.484,-0.520,-46.461,-58.581,-3.963,-47.777,-59.677,-3.169,-51.305,-58.377,-3.244,-50.397,-54.641,-6.534,-49.210,-53.103,-6.122,-46.537,-50.419,-9.504,-47.705,-48.985,-9.322,-50.326,-46.191,-12.688,-50.645,-44.364,-16.106,-48.9…	MSHLLDRLNFLRSNKLEEFSNGYGQVTNEDRAWEDTYRNRWRHDKVVRSTHGVNCTGSCSWKIYVKNGIVTWETQQTDYPRTRPDLPNHEPRGCARGASYSWYLYSANRVKNPLVRGSLMKIWREMRKTRTPIEAWTAIQSDPVLRASYTAKRGTGGFVRATWDEATEITAAANAYTAKTYGPDRIFGFSPIPAMSMVSYAAGSRYLSLMGGVCMSFYDWYCDLPPASPITWGEQTDVPESADWYNSSYLLLWGSNVPQTRTPDAHFYTEVRYKGTKSAVICPDYSEASKFADVWLNVKQGTDAALAMAFGHVILREFHLDRQAEYFEDYCRKYSDMPMLVRLDETDGRLVPGRFLRADDLDGKLGEENNPEWKTVAIDEATKELVSPNGAIGYRWGEK…	1904441	Rhodobacteraceae bacterium
job.pdb	AF-A0A7Y3CK31-F1-model_v4 Molybdopterin-dependent oxidoreductase	19.900	336	168	9	64	387	4	250	1.000	1.855E-10	326	400	250	QFAEEDSFVFTCAPNDTHNCLLRAHVKNGVIVRISPTYGYGKATDLAGNQASHRWDPRICQKGLILGRRIYGDRRVKAPMIRKGFKEWADAGFPRHDDGTPRADMEKRGYDEWLQIPWDEALAIAAKTLQNVAETYKGEDGAGKLLE------QGYEPAMVEAMHGAGVQAIKMRG------GMPLLGAGRVFGFYRFANMLALLDGKLRPEAPPEEIVGSRAFDNYAWHTDLPPGHPMVSGSQTVDFDLFAAEHSKLLVLIGMNWICTKMPDAHWIGDARLKGTRVVVISADYMPTANKADEIVILRPGTDTAFLLGVARELITKKLYDRDAVIQ	QKEEYQIFCNVCPRNCYDTCSIKTYVKNDKIQFIEG----SSDSTFTRGG--------LCVKGYSYVRRVYSKDRIKYPMRQV-----------------------KRKSGNWERISWDEALGTISKKIHTLNEK------DGSLLGLCLATGSGNHGVTNNSPHGM----MSSLGHTTRTVGTPCWPAG-------------------------------------------IDAQTYDMGAMWCN-DPEDLIKSRYIILWGVNPAWCSIHTMKYIYEAQERGAKILTIDPVFTQTAAKSNLFWQIKTGTDGALALGMARHIIDSGLVDSEFLTN	8.945,32.155,5.114,6.977,30.563,2.249,9.294,30.883,-0.790,7.643,33.218,-3.216,5.462,30.923,-5.386,5.966,33.136,-8.501,9.268,31.498,-9.566,8.176,27.825,-9.804,6.359,25.737,-12.392,3.897,23.615,-10.371,2.742,20.147,-11.511,0.031,17.928,-9.967,1.103,14.288,-9.530,-0.160,11.128,-7.797,2.039,8.955,-5.570,2.538,5.776,-7.673,3.553,3.621,-4.713,1.747,0.362,-3.895,-0.045,1.832,-0.844,-3.786,2.605,-0.426,-…	MSPQKEEYQIFCNVCPRNCYDTCSIKTYVKNDKIQFIEGSSDSTFTRGGLCVKGYSYVRRVYSKDRIKYPMRQVKRKSGNWERISWDEALGTISKKIHTLNEKDGSLLGLCLATGSGNHGVTNNSPHGMMSSLGHTTRTVGTPCWPAGIDAQTYDMGAMWCNDPEDLIKSRYIILWGVNPAWCSIHTMKYIYEAQERGAKILTIDPVFTQTAAKSNLFWQIKTGTDGALALGMARHIIDSGLVDSEFLTN	2044940	Desulfobacterales bacterium
job.pdb	AF-A0A7X9GPU1-F1-model_v4 Molybdopterin-dependent oxidoreductase	21.200	349	164	13	69	400	9	263	1.000	7.886E-12	326	400	315	DSFVFTCAPNDTHNCLLRAHVKNGVIVRISPTYGYGKATDLAGNQASHRWDP-RICQKGLILGRRIYGDRRVKAPMIRKGFKEWADAGFPRHDDGTPRADMEKRGYDEWLQIPWDEALAIAAKTLQNVAETYKGEDGAGKLLEQGY-------EPAMVEAMHGAGVQAIKMRGGMPLLGAGRVFGFYRFANMLALLDGKLRPEAPPEEIVGSRAFDNYA-------WHTDLPPGHPM-VSGSQTV-DFDLFAAEHSKLLVLIGMNWICTKMPDAHWIGDARLKGTRVVVISADYMPTANKADEIVILRPGTDTAFLLGVARELITKKLYDRDAVIQRTDLPLLVRLDTG	SACRSNCFQ----SCRLYAHVQDGKLVRITP----APWPE---------EDYTGCCLKGLSLIRRTYSPTRIKYPMRRVG----------------------ERGEDKWERISWDEAITEIGEKFMEIQEKY----GP-----QALVFDVGSGNY-------------------GLVHGC---------------------------LGLVHRLMNSIGCTKLNVCYDQATGYGADRVVGGGIWLWGNEPLTMLDAKNLMVWGSNPVYSQPQNWRIAKKAQKGGTKIITIDPIFSATANESDEYIPIVPGSDLMLVLAMIREIINENLINLEFVKKRTTAPFLVRKDNG	-31.783,18.855,27.206,-28.424,20.650,27.638,-26.502,22.560,24.922,-24.644,20.512,22.281,-20.875,21.218,22.439,-18.566,20.459,19.478,-15.154,18.817,19.984,-12.419,18.191,17.389,-11.723,14.500,16.667,-10.112,12.276,14.001,-10.944,8.862,12.545,-8.188,6.461,13.681,-9.192,3.505,11.474,-6.773,1.776,9.062,-8.036,3.427,5.859,-5.233,6.067,5.596,-7.842,8.846,5.129,-7.479,10.524,8.569,-10.994,12.000,8.257,-…	MGEVKLFSSACRSNCFQSCRLYAHVQDGKLVRITPAPWPEEDYTGCCLKGLSLIRRTYSPTRIKYPMRRVGERGEDKWERISWDEAITEIGEKFMEIQEKYGPQALVFDVGSGNYGLVHGCLGLVHRLMNSIGCTKLNVCYDQATGYGADRVVGGGIWLWGNEPLTMLDAKNLMVWGSNPVYSQPQNWRIAKKAQKGGTKIITIDPIFSATANESDEYIPIVPGSDLMLVLAMIREIINENLINLEFVKKRTTAPFLVRKDNGQLLRKSDFNPELPAEEDDYYVWDKVANAPALLKEGPQDVEIEGSFTIQGVEV	49981	Desulfitobacterium sp.
job.pdb	AF-A0A7I7SKP6-F1-model_v4 4Fe-4S Mo/W bis-MGD-type domain-containing protein	22.700	370	193	13	55	392	40	348	1.000	7.886E-12	326	400	534	RSWERIYRDQFAEEDSFVFTCAPNDTHNCLLRAHVKNGVIVRISPTYGYGKATDLAGNQASHR----WDPRICQKGLILGRRIYGDRRVKAPMIRKGFKEWADAGFPRHDDGTP-------RADMEK-----RGYDEWLQIPWDEALAIAAKTLQNVAETYKGEDGAGKLLEQ--GYEPAMVEAMHGAGVQAIKMRGGMPLLGAGRVFGFYRFANMLALLDGKLRPEAPPEEIVGSRAFDN--------YAWHTDLPPGHPMVSGSQTVDFDLFAAEHSKLLVLIGMNWICTKMPDAHWIGDARLKGTRVVVISADYMPTANKADEIVILRPGTDTAFLLGVARELITKKLYDR------DAVIQRTDLP	RDADVFYRDRWSHDKVVRSTHGVNCTGSCSWKIFVKDGIITWE------NQATD---YPSVGPDRPEYEPRGCPRGASFSWYSYSPTRVRYPYARGLLVEMFREAKARLGDPVRAWADIQADPERRRRYQRARGKGGLVRVSWAEATEMIAAAHVHTIKTY----GP----DRVAGFSP-------------------IPA---MSMVSYAA----------------------GSRFFELIGAPMTSFYDWYADLPVASPQVFGDQTDVPESGDWWDAAYLVMWGSNVPITRTPDAHWMAEVRYRGTKVVSVSPDYADNTKFADEWIPCAAGTDGALAMAMGHVILTEHYVRKPVPFFLDYSRRYTDLP	20.534,75.119,-11.213,21.631,72.231,-8.995,24.895,70.902,-10.446,24.521,67.111,-10.563,27.501,65.618,-8.678,30.088,65.071,-11.335,32.817,62.505,-10.618,35.848,63.352,-12.810,37.842,66.119,-14.541,37.213,67.736,-17.987,39.581,65.273,-19.581,37.685,62.281,-18.114,34.348,63.661,-19.398,35.970,64.221,-22.829,37.309,60.620,-22.884,33.918,59.149,-21.850,32.146,61.305,-24.490,34.786,60.329,-27.118,34.58…	MTSAPQIGGPLEELLERSGRFFTPGTFSDDLRTVTRRGGRDADVFYRDRWSHDKVVRSTHGVNCTGSCSWKIFVKDGIITWENQATDYPSVGPDRPEYEPRGCPRGASFSWYSYSPTRVRYPYARGLLVEMFREAKARLGDPVRAWADIQADPERRRRYQRARGKGGLVRVSWAEATEMIAAAHVHTIKTYGPDRVAGFSPIPAMSMVSYAAGSRFFELIGAPMTSFYDWYADLPVASPQVFGDQTDVPESGDWWDAAYLVMWGSNVPITRTPDAHWMAEVRYRGTKVVSVSPDYADNTKFADEWIPCAAGTDGALAMAMGHVILTEHYVRKPVPFFLDYSRRYTDLPFLIKLEERGDHLVPGKNLTAADLGGQEARHENAAFKPALLDETTDTVVIPR…	1069220	Mycobacterium koreense
job.pdb	AF-A0A661PFL7-F1-model_v4 4Fe-4S Mo/W bis-MGD-type domain-containing protein	24.500	408	211	13	1	398	5	325	1.000	1.451E-11	326	400	725	SDLSRRELLKRAVVVGTGAGLAELFLPAQFLSSASAQSEPQAVAIANPLAQMPDRSWERIYRDQFAEEDSFVFTCAPNDTHNCLLRAHVKNG-VIVRISPTYGYGKATDLAGNQASHRWDPRICQKGLILGRRIYGDRRVKAPMIRKGFKEWADAGFPRHDDGTPRADMEKRGYDEWLQIPWDEALAIAAKTLQNVAETYKGEDGAGKLLEQGYEPAMV---------EAMHGAGVQAIKMRGGMPLLGAGRVFGFYRFANMLALLDGKLRPEAPPEEIVGSRAFDNYAWHTDLPPGHPMVSGSQTVDFDLFAAEHSKLLVLIGMNWICTKMPDAHWIGDARLKGTRVVVISADYMPTANKADEIVILRPGTDTAFLLGVARELITKKLYDRDAVIQRT…	KKITRRHFL--GTMAAGAATTALL--PTLAACSSNLQKG-------KFVGKRLHEAGEEAYRQAFAFDKIIRTSCAGNCTQACGWNAFVKGGKYIVANEPAGDYDRFDPVLG----TLYNPRGCMRGASYLKYVNGQVRLKHPLIRVG----------------------KRGEGKFRRATWDEAMSLMATKLTDIAR----RDGA-------------DSIVFFSPIPAFNYVS-----------------AGAGYRLCKLMG--------ASG--PLSF------YDWYCDLPPGEPMTWAFQTDESEEADWVNAKLLIFWGANVAESRMAAAHHLAEARYRGTKIINIFTDYNATSRMGDVFISPKPGTDAALVMGLIKIMIDNHWYEEDYIKTFT…	41.933,-67.461,-27.512,38.461,-65.873,-28.038,37.004,-63.092,-25.794,34.754,-60.666,-26.286,31.897,-60.341,-28.811,28.891,-58.599,-27.185,25.843,-60.830,-27.786,23.122,-58.357,-28.860,19.330,-58.954,-28.491,19.428,-59.775,-32.237,21.959,-62.586,-31.636,19.756,-63.987,-28.811,16.566,-63.902,-30.927,18.560,-65.337,-33.862,19.689,-68.317,-31.712,16.115,-68.789,-30.356,14.778,-68.850,-33.950,17.412,-…	MMTDKKITRRHFLGTMAAGAATTALLPTLAACSSNLQKGKFVGKRLHEAGEEAYRQAFAFDKIIRTSCAGNCTQACGWNAFVKGGKYIVANEPAGDYDRFDPVLGTLYNPRGCMRGASYLKYVNGQVRLKHPLIRVGKRGEGKFRRATWDEAMSLMATKLTDIARRDGADSIVFFSPIPAFNYVSAGAGYRLCKLMGASGPLSFYDWYCDLPPGEPMTWAFQTDESEEADWVNAKLLIFWGANVAESRMAAAHHLAEARYRGTKIINIFTDYNATSRMGDVFISPKPGTDAALVMGLIKIMIDNHWYEEDYIKTFTDLPFLVRADNKRFLREADVIKGGSPFKLYIWDKNSDKPILAPGTLGDNRETLDLARFGLDPDLEADGKITLVNGKQVVVETVF…	2026735	Deltaproteobacteria bacterium
job.pdb	AF-A0A7X9GMP4-F1-model_v4 Molybdopterin-dependent oxidoreductase	22.700	413	196	15	1	400	12	314	1.000	6.519E-13	324	400	408	SDLSRRELLKRAVVVGTGAGLAELFLPAQFLSSASAQSEPQAVAIANPLAQMPDRSWERIYRDQFAEEDSFVF--TCAPNDTHNCLLRAHVKNGVIVRISPTYGYGKATDLAGNQASHRWDPRICQKGLI-LGRRIYGDRRVKAPMIRKGFKEWADAGFPRHDDGTPRADMEKRGYDEWLQIPWDEALAIAAKTLQNVAETYKGEDGAGKLLE-------QGYEPAMVEAMHGAGVQAIKMRGGMPLLGAGRVFGFYRFANMLALLDGKLRPE---APPEEIVGSRAFDNYAWHTDLPPGHPMVSGSQTVDFDLFAAEHSKLLVLIGMNWICTKMPDAHWIGDARLKGTRVVVISADYMPTANKADEIVILRPGTDTAFLLGVARELITKKLYDRDAVI…	KGLTRRNFIKASAALG-ATTLA--LPGCTVFKPAESKDVVDKV-----------------------DDGVKVVRAVCAPNCTNSCAINTFVKDDKIIKVEP----GEFPNPEY--------RRICLKGIANAMQRVYSPDRVKYPMKRVG----------------------ERGEDKWEQISWDQALDEISAKHKEIAEK---HGM-----EANSFMSMTGNYGANAQMISQ------------------------RIANTMG---------ATHMDNLGIMGDLAT---------NIAFVPTLGVLQEGHGWKDMLNSTLMIFFGCNYTETGLTDSHFLSDALEAGVKLVVVDPRYTRTAAKADWWIPIRPGTDGALALGMMNVIVSENLQKDDYIR…	-67.543,-44.208,27.936,-65.519,-41.959,25.529,-62.467,-40.363,25.848,-60.820,-36.978,25.299,-60.316,-35.550,21.801,-58.126,-32.501,21.700,-54.471,-33.565,21.730,-52.817,-31.106,19.329,-49.266,-32.083,18.222,-47.851,-28.775,19.588,-47.289,-29.840,23.238,-44.305,-32.216,22.726,-40.952,-30.395,22.355,-39.693,-30.269,18.753,-36.943,-32.907,18.546,-34.644,-32.959,15.461,-36.217,-36.359,14.665,-39.794,…	MIKDKEQGILKKGLTRRNFIKASAALGATTLALPGCTVFKPAESKDVVDKVDDGVKVVRAVCAPNCTNSCAINTFVKDDKIIKVEPGEFPNPEYRRICLKGIANAMQRVYSPDRVKYPMKRVGERGEDKWEQISWDQALDEISAKHKEIAEKHGMEANSFMSMTGNYGANAQMISQRIANTMGATHMDNLGIMGDLATNIAFVPTLGVLQEGHGWKDMLNSTLMIFFGCNYTETGLTDSHFLSDALEAGVKLVVVDPRYTRTAAKADWWIPIRPGTDGALALGMMNVIVSENLQKDDYIRQYTTGPFLVRKDTGKFVLDKDLGGSTEDCVVWDTAANKPVSAANLTNAALTGTYEVTIDGKKVKCSPSHQLLLDLIAEYTPEKASEICEVPAEDIRKLA…	49981	Desulfitobacterium sp.
job.pdb	AF-A0A7H4MMG0-F1-model_v4 Respiratory nitrate reductase subunit alpha	23.000	334	176	11	89	396	1	279	1.000	9.312E-12	323	400	315	VKNGVIVRISPTYGYGKATDLAGNQASHRWDPRICQKGLILGRRIYGDRRVKAPMIRKGFKEWADAGFPRHDDG-------TPRADMEK-----RGYDEWLQIPWDEALAIAAKTLQNVAETYKGEDGAGKLLEQ--GYEPAMVEAMHGAGVQAIKMRGGMPLLGAGRVFGFYRFANMLALLDGKLRPEAPPEEIVGSRAFDN------YAWHTDLPPGHPMVSGSQTVDFDLFAAEHSKLLVLIGMNWICTKMPDAHWIGDARLKGTRVVVISADYMPTANKADEIVILRPGTDTAFLLGVARELITKKLYDR------DAVIQRTDLPLLVR	MKNGLVTWETQQTDYPRTRPDLPNHE-----PRGCPRGASYSWYLYSANRLKYPLMRKRLMKMWREAKVQHSDPVEAWASIIEDADKAKSFKQARGRGGFVRSSWQEVNELIAASNVYTVKTY----GP----DRVAGFSP----------IPAMSM------------VSYASGARYLSLI--------------------GGTCLSFYDWYCDLPPASPMTWGEQTDVPESADWYNSSYIIAWGSNVPQTRTPDAHFFTEVRYKGTKTVAITPDYAEIAKLCDLWLAPKQGTDAAMALAMGHVMLREFHLDKPSQYFTDYVRRYTDMPMLVM	12.575,19.172,25.843,12.213,22.707,27.264,10.466,23.492,30.580,9.637,19.773,30.985,7.601,19.874,27.716,8.222,18.806,24.124,8.656,22.046,22.136,10.185,21.139,18.721,12.194,18.464,16.860,15.266,18.540,14.599,16.582,15.704,12.415,19.364,13.431,13.617,22.473,13.305,11.388,24.356,10.373,13.014,23.257,7.590,10.629,26.028,5.079,9.835,27.819,6.614,6.898,27.474,5.138,3.403,30.489,4.126,1.302,32.791,7.054,…	MKNGLVTWETQQTDYPRTRPDLPNHEPRGCPRGASYSWYLYSANRLKYPLMRKRLMKMWREAKVQHSDPVEAWASIIEDADKAKSFKQARGRGGFVRSSWQEVNELIAASNVYTVKTYGPDRVAGFSPIPAMSMVSYASGARYLSLIGGTCLSFYDWYCDLPPASPMTWGEQTDVPESADWYNSSYIIAWGSNVPQTRTPDAHFFTEVRYKGTKTVAITPDYAEIAKLCDLWLAPKQGTDAAMALAMGHVMLREFHLDKPSQYFTDYVRRYTDMPMLVMLEERDGYYAAGRTLRASDLVESLGQENNPEWKTVRL	244366	Klebsiella variicola
job.pdb	AF-A0A2E8J4Y1-F1-model_v4 Dimethylsulfide dehydrogenase	23.000	390	209	14	18	400	7	312	1.000	9.842E-12	323	400	468	GAGLAELFLPAQFLSSASAQSEPQAVAIANPLA-QMPDRSWERIYRDQFAEEDSFVFT-CAPNDTHNCLLRAHVKNGVIVRISPTYGYGKATDLAGNQASHRWDPRICQKGLILGRRIYGDRRVKAPMIRKGFKEWADAGFPRHDDGTPRADMEKRGYDEWLQIPWDEALAIAAKTLQNVAETYKGEDGAGKLLEQGYEPAMVEAMHGAGV-----QAIKMRGGMPLLGAGRVFGFYRFANMLALLDGKLRPEAPPEEIVGSRAFDNYAWHTDLPPGHPMVSGSQTVDFDLFAAEHSKLLVLIGMNWICTKMPDAHWIGDARLKGTRVVVISADYMPTANKADEIVILRPGTDTAFLLGVARELITKKLYDRDAVIQRTDLPLLVRLDTG	GMALS-RLAPVDAGK-----------RVQDLLSTPYQYRNWEDVYREEWTWDKVVHVSHLRTNCISACSLDAYVKDGIVWREEQNANYPQSFPEVPD-----FNPRGCPAGCAYSVQMYDPTRIRYPLKRVG----------------------ERGGGQWERISWDQATEELADKLLDVIT----EYGT--------------------DTILFDQGTTNIDNGIGST---IEG--------HLFNGGL--EAT---FIDSWAGVG-----DLPVGLIQSWGTYMSEGTSDDWFLSDYILIWIGNPNYTRVTDAHFIWEARYRGAKVVTIAPDFSPSAIHADRWLNVRVGTDAALALGMVNVILEENLEDRAYIKEQTDLPFLVRADNG	79.590,-61.641,2.579,77.978,-59.010,1.524,74.376,-59.157,0.229,72.846,-55.834,-0.868,69.136,-56.445,-0.793,67.456,-53.267,-2.023,63.878,-54.292,-2.700,61.118,-52.094,-4.143,61.013,-49.699,-1.163,58.142,-47.179,-1.106,60.992,-44.722,-0.230,60.274,-42.314,-3.149,57.611,-40.250,-1.349,59.456,-37.799,0.803,56.630,-35.523,2.053,56.344,-32.821,-0.567,57.127,-29.565,1.240,53.813,-27.966,0.210,55.321,-24…	MTTDADGMALSRLAPVDAGKRVQDLLSTPYQYRNWEDVYREEWTWDKVVHVSHLRTNCISACSLDAYVKDGIVWREEQNANYPQSFPEVPDFNPRGCPAGCAYSVQMYDPTRIRYPLKRVGERGGGQWERISWDQATEELADKLLDVITEYGTDTILFDQGTTNIDNGIGSTIEGHLFNGGLEATFIDSWAGVGDLPVGLIQSWGTYMSEGTSDDWFLSDYILIWIGNPNYTRVTDAHFIWEARYRGAKVVTIAPDFSPSAIHADRWLNVRVGTDAALALGMVNVILEENLEDRAYIKEQTDLPFLVRADNGNFLRESDVKEGGADDAFYYWNAVNGRKTLANGTWGSDVMTLELGDNEDPQLDGFHTVKLLNGKQVRVRPVFELLKKHIKDYTPEKVA…	1913989	Gammaproteobacteria bacterium
job.pdb	AF-A0A3M0ZIU0-F1-model_v4 Dimethylsulfide dehydrogenase	24.000	415	210	14	1	400	1	325	1.000	5.351E-12	323	400	523	SDLSRRELLKRAVVVGTGAGLAELF-LPAQFLSSASAQSEPQAVAIANPLAQMPDRSWERIYRDQFAEEDSFV---FTCAPNDTHNCLLRAHVKNGVIVRISPTYGYGKATDLAGNQASHRWDPRICQKGLILGRRIYGDRRVKAPMIRKGFKEWADAGFPRHDDGTPRADMEKRGYDEWLQIPWDEALAIAAKTLQNVAETYKGEDGAGKLLEQG-YE--PAMVEAMHGAGVQAIKMRGGMPLLGAGRVFGFYRFANM--------LALLDGKLRPEAPPEEIVGSRAFDNYAWHTDLPPGHPMVSGSQTVDFDLFAAEHSKLLVLIGMNWICTKMPDAHWIGDARLKGTRVVVISADYMPTANKADEIVILRPGTDTAFLLGVARELITKKLYDRDA…	MAITRRRFLVAGGLAGVALVLSDLRPLGSRGVAAAGASGRG---------AEAAYGDWRDVYRQKWTWDRIHKSSHFTNCWYQSH-CAWNVYVKDGIVWREEQVAAYPQTR-----PELPDFNPRGCQKGACYSERMYDPARVLYPLKRVG----------------------ERGSGRFKRVTWDEALDDLAAEFVRVA----TEEGP----ECIFWDNGP-------------LYTFGAM-------AAAQARFSYLAGTVSLDMNTEIG-------------------------DGHRGAAETFGKIVFERSADDYFYSDLILIWGANPVATQIPNAHFLYEARYNGTQLVTVAPDYSPSSIHSDLWVPVKPGCDAALALAVAKILIDEGLYDRDF…	-4.034,-23.555,-76.642,-2.052,-24.128,-73.397,0.717,-21.558,-72.704,3.916,-23.435,-71.803,6.128,-22.114,-68.941,8.854,-21.371,-71.538,6.598,-18.925,-73.470,5.640,-17.070,-70.241,9.312,-16.475,-69.299,10.249,-15.160,-72.769,7.265,-12.746,-72.729,8.131,-11.579,-69.164,11.809,-10.947,-70.070,10.872,-8.362,-72.750,8.549,-6.365,-70.418,11.159,-6.051,-67.607,13.808,-4.171,-69.659,11.424,-1.273,-70.486,…	MAITRRRFLVAGGLAGVALVLSDLRPLGSRGVAAAGASGRGAEAAYGDWRDVYRQKWTWDRIHKSSHFTNCWYQSHCAWNVYVKDGIVWREEQVAAYPQTRPELPDFNPRGCQKGACYSERMYDPARVLYPLKRVGERGSGRFKRVTWDEALDDLAAEFVRVATEEGPECIFWDNGPLYTFGAMAAAQARFSYLAGTVSLDMNTEIGDGHRGAAETFGKIVFERSADDYFYSDLILIWGANPVATQIPNAHFLYEARYNGTQLVTVAPDYSPSSIHSDLWVPVKPGCDAALALAVAKILIDEGLYDRDFVIEQTDLPLLVRDDDGRLLRQSDVEEGGDEDVFYWFDRRRGKAVAVPRERLELGGSDPALEGTYEVETRSGKVSVRPVFERLRERLADYT…	2080303	Candidatus Dadabacteria bacterium
job.pdb	AF-V0AQD6-F1-model_v4 Putative nitrate reductase, alpha subunit	21.300	365	206	11	54	392	29	338	1.000	4.393E-11	323	400	597	DRSWERIYRDQFAEEDSFVFTCAPNDTHNCLLRAHVKNGVIVRISPTYGYGKATDLAGNQASHRWDPRICQKGLILGRRIYGDRRVKAPMIRKGFKEWADAGFPRHDDG---------TP---RADMEKRGYDEWLQIPWDEALAIAAKTLQNVAETYKGEDGAGKLLEQ--GYEPAMVEAMHGAGVQAIKMRGGMPLLGAGRVFGFYRFANMLALLDGKLRPEAPPEEIVGSRAFDN------YAWHTDLPPGHPMVSGSQTVDFDLFAAEHSKLLVLIGMNWICTKMPDAHWIGDARLKGTRVVVISADYMPTANKADEIVILRPGTDTAFLLGVARELITKKLYDR------DAVIQRTDLP	NRDWEDSYRQRWQFDKIVRSTHGVNCTGSCSWKIYVKNGLVTWETQQTDYPRTRPDLPNHE-----PRGCPRGASYSWYLYSANRLKYPLARKRLIELWREALAQHPDPVLAWDSIMQDPAKTRSYKAARGKGGFVRSSWKELNQLIAAANVWTIK----HYGP----DRVAGFSP----------IPAMSM------------VSYAAGTRYLSLI--------------------GGTCLSFYDWYCDLPPASPMTWGEQTDVPESADWYNSSYIIAWGSNVPQTRTPDAHFFTEVRYKGTKTIAITPDYSEVAKLCDQWLAPKQGTDSALAMAMGHVILKAFHLDNPSDYFLNYCRTYTDMP	18.163,-30.172,-54.751,16.351,-28.398,-57.631,12.854,-27.246,-56.550,11.989,-27.128,-60.287,12.941,-30.785,-60.899,11.190,-31.921,-57.678,7.853,-30.830,-59.252,8.236,-33.765,-61.699,7.844,-36.082,-58.656,4.207,-34.859,-58.228,2.524,-38.306,-58.302,5.440,-40.038,-56.519,4.911,-37.658,-53.555,1.221,-38.650,-53.081,0.823,-41.028,-50.114,-2.406,-42.609,-48.810,-5.825,-40.978,-49.045,-7.746,-40.631,-4…	MSKLLDRFRYFKQKGETFANGHGQVYNNNRDWEDSYRQRWQFDKIVRSTHGVNCTGSCSWKIYVKNGLVTWETQQTDYPRTRPDLPNHEPRGCPRGASYSWYLYSANRLKYPLARKRLIELWREALAQHPDPVLAWDSIMQDPAKTRSYKAARGKGGFVRSSWKELNQLIAAANVWTIKHYGPDRVAGFSPIPAMSMVSYAAGTRYLSLIGGTCLSFYDWYCDLPPASPMTWGEQTDVPESADWYNSSYIIAWGSNVPQTRTPDAHFFTEVRYKGTKTIAITPDYSEVAKLCDQWLAPKQGTDSALAMAMGHVILKAFHLDNPSDYFLNYCRTYTDMPMLVILEPRDDGSYTPGRMLRASDLLDGLGESNNPEWKTVAYNSDGELVAPNGSIGFRWGEK…	1269006	Klebsiella pneumoniae 909957
job.pdb	AF-X1FHF5-F1-model_v4 4Fe-4S Mo/W bis-MGD-type domain-containing protein	19.800	327	159	14	69	382	7	243	1.000	9.026E-11	321	400	244	DSFVFTCAPNDTH-NCLLRAHVKNGVIVRISPTYGYGKATDLAGNQASHRWDPRICQKGLILGRRIYGDRRVKAPMIRKGFKEWADAGFPRHDDGTPRADMEKRGYDEWLQIPWDEALAIAAKTLQNVAETYKGEDGAGKLLEQ-------GYEPAMVEAMHGAGVQAIKMRGGMPLLGAGRVFGFYRFANMLALLDGKLRP-----EAPPEEIVGSRAFDNYAWHTDLPPGHPMVSGSQTVDFDLFAAEHSKLLVLIGMNWICTKMPDAHWIGDARLKGTRVVVISADYMPTANKADEIVILRPGTDTAFLLGVARELITKKLYDR	LVHFSVC-PKDCFGSCSLEVEVGKGKIIKVRG----NRNSPVNQG--------RICIKGKNYPNMVYGSERLLYPLQRIG----------------------KRGKGEFKRIGWEQALDVIYKKLKNLR----GQHGP----ESVLYYNRFANLGVVKNCA---------------------YGFWYQF------------GGFTSTYGG---LCDSAA----------QEAINLTYGE-VKHNKISDLENSKLIILWGSNPAYTNIHLMHHVNKAVDKGAKLITIDIRENESGAKSYLYLNPRPGTDGCLALGIANKLIENKLIDH	-6.858,41.852,10.544,-9.311,39.215,9.282,-10.889,37.069,12.051,-12.117,34.582,9.373,-9.087,33.045,7.606,-9.271,29.244,8.050,-6.369,27.838,9.938,-3.976,25.686,7.868,-2.313,22.721,9.624,0.316,20.321,8.244,-0.207,16.540,8.289,0.893,13.350,6.476,-1.382,10.838,4.704,-1.255,7.572,6.748,-2.840,5.561,3.952,-1.354,2.183,2.986,0.057,3.241,-0.396,3.594,4.196,0.805,3.190,7.643,-0.812,3.311,9.434,2.598,1.900,…	MTKNRPLVHFSVCPKDCFGSCSLEVEVGKGKIIKVRGNRNSPVNQGRICIKGKNYPNMVYGSERLLYPLQRIGKRGKGEFKRIGWEQALDVIYKKLKNLRGQHGPESVLYYNRFANLGVVKNCAYGFWYQFGGFTSTYGGLCDSAAQEAINLTYGEVKHNKISDLENSKLIILWGSNPAYTNIHLMHHVNKAVDKGAKLITIDIRENESGAKSYLYLNPRPGTDGCLALGIANKLIENKLIDHN	412755	marine sediment metagenome
job.pdb	AF-A0A257GVS1-F1-model_v4 Formate dehydrogenase	22.000	336	176	15	67	389	158	420	1.000	7.886E-12	320	400	444	EEDSFVFTCAPNDTHNCLLRAHVKNGVIVRISPTYGYGKATDLAGNQASHRWDPRICQKGLILGRRIYGDRRVKAPMIRKGFKEWADAGFPRHDDGTPRADMEKRGYDE----WLQIPWDEALAIAAKTLQNVAETYKGEDGAGKLL-----EQGYE--PAMVEAMHGAGVQAIKMRGGMPLLGAGRVFGFYRFANMLALLDGKLRPEAPPEEIV--GSRAFDNYAWHTDLPPGHPMVSGSQTVDFDLFAAEHSKLLVLIGMNWICTKMPDAHWIGDARLKGTRVVVISADYMPTANKADEIVILRPGTDTAFLLGVARELITKKLYDRDAVIQRT	VDKKVDSVCPFCGV-GCLLTYNVKNNVIVSVDG----RDGP------ANH---SRLCVKGRFGFDYAHSPQRLNVPLIRK-------AGVPKDPEA---LNTLNRDTADWSEVFREATWEEALAFSAGGLQNLRDTY----GK-KALAGFGSAKGSNEEAYLFQKL------------------VRTGFG---------------------SNNVDHCTR-----LCHASSVAALLEGVGSGAVSNQVNDVEHSGLIFVIGSNPTSNHPVAATWMKNAAKKGTKIVVADPRGTDIGKHAWRTLQFKPDTDVAMLNAMIHTVIDEGLADEDFIRTRA	13.629,-26.812,-20.515,13.339,-27.606,-16.795,16.718,-28.587,-15.309,17.176,-32.376,-15.095,19.813,-34.563,-13.431,22.851,-34.985,-15.719,21.902,-32.026,-17.990,25.063,-30.325,-19.320,24.660,-26.720,-20.582,27.064,-24.464,-22.536,26.063,-20.821,-21.908,29.155,-19.387,-23.688,29.284,-21.383,-26.943,30.112,-19.308,-30.064,26.600,-19.970,-31.422,24.973,-18.824,-28.142,27.075,-15.619,-27.884,26.483,-…	RTATAGMDGQATSERAVKSQKMVLEMLLSDMPDTGYKWNEKDESQQHGELSDWAARMDVQVRPELKALRREQPKADVSHPAMAVNLDACIQCNRCVRACREEQVNDVIGYAMRGSHSEIVFDLNDPMGDSTCVACGECVQACPTGALMPKTQVGSQIVDKKVDSVCPFCGVGCLLTYNVKNNVIVSVDGRDGPANHSRLCVKGRFGFDYAHSPQRLNVPLIRKAGVPKDPEALNTLNRDTADWSEVFREATWEEALAFSAGGLQNLRDTYGKKALAGFGSAKGSNEEAYLFQKLVRTGFGSNNVDHCTRLCHASSVAALLEGVGSGAVSNQVNDVEHSGLIFVIGSNPTSNHPVAATWMKNAAKKGTKIVVADPRGTDIGKHAWRTLQFKPDTDVAMLN…	2015566	Burkholderiales bacterium PBB4
job.pdb	AF-A0A7X8X2M1-F1-model_v4 Molybdopterin-dependent oxidoreductase	18.300	338	168	10	69	393	7	249	1.000	1.571E-10	319	400	282	DSFVFTCAPNDTHNCLLRAHVKNGVIVRISPTYGYGKATDLAGNQASHRWDP-RICQKGLILGRRIYGDRRVKAPMIRKGFKEWADAGFPRHDDGTPRADMEKRGYDEWLQIPWDEALAIAAKTLQNVAETYKGE------DGAGKLLEQGYEPAMVEAMHGAGVQAIKMRGGMPLLGAGRVFGFYRFANMLALLDGKLRPEAPPEEIVGSRAFDNYA-----WHTDLPPGHPMVSGSQTVDFDLFAAEHSKLLVLIGMNWICTKMPDAHWIGDARLKGTRVVVISADYMPTANKADEIVILRPGTDTAFLLGVARELITKKLYDRDAVIQRT-DLPL	QIFRNTCPGNCYSACSILSHVKKGKLLKVEG-------------DPNHGYTLGRLCAQGYALTRKDYHRDRLPFPMLQS-----------------------PRGSGRWSRISWDEALSIIAEKILSLNRSFNNNQSLGLIRGA------GNKGFMQKI--------------------------------------------------AEDFFESLGARILSERTG--SDARLGTGRLEMP-EPENMAKAKHIVIWGVNPAVNGVHQMFFINRARDFSAKLIVIDPVFTPTAAQGDIYIQVKPGTDRLLAMAVAKLLVEEGNIDEDFLLQNTEGWPE	3.282,-36.411,-32.509,5.393,-33.231,-32.371,5.914,-32.025,-28.780,3.736,-28.911,-29.016,5.670,-25.622,-29.425,3.877,-24.344,-26.264,6.150,-23.602,-23.274,5.238,-22.356,-19.775,7.736,-20.186,-17.853,7.459,-19.266,-14.154,8.280,-15.565,-13.592,7.626,-12.705,-11.145,5.293,-9.810,-12.003,7.505,-6.712,-12.566,4.731,-4.435,-11.330,5.483,-1.595,-8.879,2.995,-2.995,-6.304,5.229,-5.027,-3.893,2.909,-8.081…	MEKGDHQIFRNTCPGNCYSACSILSHVKKGKLLKVEGDPNHGYTLGRLCAQGYALTRKDYHRDRLPFPMLQSPRGSGRWSRISWDEALSIIAEKILSLNRSFNNNQSLGLIRGAGNKGFMQKIAEDFFESLGARILSERTGSDARLGTGRLEMPEPENMAKAKHIVIWGVNPAVNGVHQMFFINRARDFSAKLIVIDPVFTPTAAQGDIYIQVKPGTDRLLAMAVAKLLVEEGNIDEDFLLQNTEGWPEYKHYVTEQVSLEEAGRLTGVGTKAIRELARYYS	2044939	Clostridia bacterium
job.pdb	AF-G5RS15-F1-model_v4 Anaerobic dimethyl sulfoxide reductase chain A	21.100	393	178	14	18	393	4	281	1.000	1.713E-11	319	400	309	GAGLAELFLPAQFLSSASAQSEPQAVAIANPLAQMPDRSWERIYRDQFAEEDSFVFTCAPNDTHNCLLRAHVKNGVIVRISP--TYGYGKATDLAGNQASHRWDPRICQKGLILGRRIYGDRRVKAPMIRKGFKEWADAGFPRHDDGTPRADMEKRGYDEWLQIPWDEALAIAAKTLQNVAETY--------KGEDGAGKLLEQGYEPAMVEAMHGAGVQAIKMRG------GMPLLGAGRVFGFYRFANMLALLDGKLRPEAPPEEIVGSRAFDNYAWHTDLPPGHPMVSGSQTVDFDLFAAEHSKLLVLIGMNWICTKMPDAHWIGDARLKGTRVVVISADYMPTANKADEIVILRPGTDTAFLLGVARELITKKLYDRDAVIQRT-DLPL	GAVAA---LPGGLLTSRCALAQP----------PVPFN---------PKTYKIYRNACPRNCYDTCSLKTWVKDGVITFVEGAPESTF-----THGT---------PCVKGLSYPRRVYSPDRIKYPMAQD-----------------------VRGSGNWRRISWEEAMQRIAAKMLEIKKKDGSMLGLALTKYSG--------KFGVLNYAVEGM----MSSLGYTTRFAGTPCWPAG-------------------------------------------IDAQNYDMGDMWCN-DPEDMVKAKYIIIWGANPAWCSMHSMKYIYQAREKGAKVVVIDPLLSQTAAKADLYLRVRPGSDGALALGMARHLVDKGLVDQDFVNNDAHGYPE	-63.711,-16.731,-13.227,-60.646,-17.019,-14.263,-57.843,-18.620,-12.215,-54.381,-17.901,-13.642,-52.708,-21.334,-13.889,-49.166,-21.075,-12.521,-47.363,-23.418,-14.925,-44.868,-24.993,-12.519,-42.186,-25.907,-15.056,-40.471,-28.967,-13.494,-36.995,-27.735,-12.636,-35.526,-30.787,-14.493,-35.349,-28.973,-17.883,-32.406,-26.815,-16.645,-30.378,-29.592,-14.962,-27.241,-30.104,-17.079,-27.694,-33.638…	MALGAVAALPGGLLTSRCALAQPPVPFNPKTYKIYRNACPRNCYDTCSLKTWVKDGVITFVEGAPESTFTHGTPCVKGLSYPRRVYSPDRIKYPMAQDVRGSGNWRRISWEEAMQRIAAKMLEIKKKDGSMLGLALTKYSGKFGVLNYAVEGMMSSLGYTTRFAGTPCWPAGIDAQNYDMGDMWCNDPEDMVKAKYIIIWGANPAWCSMHSMKYIYQAREKGAKVVVIDPLLSQTAAKADLYLRVRPGSDGALALGMARHLVDKGLVDQDFVNNDAHGYPEFEAYLRNHVTVEWASEICGLSADVIRQL	913084	Salmonella enterica subsp. enterica serovar Urbana str. R8-2977
job.pdb	AF-A0A429HJK2-F1-model_v4 Formate dehydrogenase	17.400	362	217	12	46	398	19	307	1.000	3.330E-11	319	400	353	ANPLAQM---PDRSWERIYRDQFAEEDSFVFTCAPNDTHNCLLRAHVKNGVIVRISPTYGYGKATDLAGNQASHRWDPRICQKGLILGRRIYGDRRVKAPMIRKGFKEWADAGFPRHDDGTPRADMEKRGYDEWLQIPWDEALAIAAKTLQNVAET---YKGEDGAGKLLEQGYEPAMVEAMHGAGVQAIKMRGGMPLLGAGRVFGFYRFANMLALLDGKLRPEAPPEEIVGS---RAFDNYAWHTDLPPGHPMVSGSQTVDFDLFAAEHSKLLVLIGMNWICTKMPDAHWIGDARLKGTRVVVISADYMPTANKADEIVILRPGTDTAFLLGVARELITKKLYDRDAVIQRTDLPLLVRLD	ADPLGRGRAATSRRTESLRPRTASADRVVKSVCPYCAV-GCGQQVYVKDDRVVQIEG----DPDSPISRG--------RLCPKGSATLQLTTGSGRRHQVLYR-------------RPYGK-----------EWEPLDLETAMDMVADRVIETRRRTWEWEHEG----------------------LRTARTLGIASLGGATL-------DNEENYLIKKLLT----GLGVVQVENQA---RVCHGSTVAGLGTSFGRGGATTFMQDLQHADCIVIQGSNFAEAHPVGFQWVMEAKARGATVIHVDPRYTRTSALADLHVPLRAGSDIAFLGGIIHHVLSEEKDFREYVVAYTNAATIVSED	-18.989,-52.077,29.628,-18.295,-55.828,29.848,-14.884,-57.599,29.891,-15.246,-58.593,26.198,-15.839,-54.961,25.138,-12.652,-54.028,27.062,-10.683,-56.737,25.165,-12.034,-55.592,21.757,-10.875,-52.046,22.685,-7.274,-53.087,23.551,-4.888,-51.736,20.846,-2.782,-54.883,20.934,-5.862,-57.092,20.426,-6.975,-54.825,17.533,-3.479,-55.013,15.933,-3.449,-58.836,16.237,-7.041,-59.313,14.993,-7.505,-56.341,1…	MNAFERLRRWPVYRQLTGADPLGRGRAATSRRTESLRPRTASADRVVKSVCPYCAVGCGQQVYVKDDRVVQIEGDPDSPISRGRLCPKGSATLQLTTGSGRRHQVLYRRPYGKEWEPLDLETAMDMVADRVIETRRRTWEWEHEGLRTARTLGIASLGGATLDNEENYLIKKLLTGLGVVQVENQARVCHGSTVAGLGTSFGRGGATTFMQDLQHADCIVIQGSNFAEAHPVGFQWVMEAKARGATVIHVDPRYTRTSALADLHVPLRAGSDIAFLGGIIHHVLSEEKDFREYVVAYTNAATIVSEDFRDTEDLDGVFSGLDEETRHYDPSSWRYEGELVQQPTGEVDEQYEE	2203207	Streptomyces sp. WAC 05379
job.pdb	AF-A0A376KVB6-F1-model_v4 Respiratory nitrate reductase 1 subunit alpha	21.900	369	199	10	54	392	29	338	1.000	5.482E-11	319	400	843	DRSWERIYRDQFAEEDSFVFTCAPNDTHNCLLRAHVKNGVIVRISPTYGYGKATDLAGNQASHRWDPRICQKGLILGRRIYGDRRVKAPMIRKGFKEWADAGFPRHDDG-------TPRADMEKR-----GYDEWLQIPWDEALAIAAKTLQNVAETYKGEDGAGKLLEQGYEPAMVEAMHGAGV------QAIKMRGGMPLLGAGRVFGFYRFANMLALLDGKLRPEAPPEEIVGSRAFDN------YAWHTDLPPGHPMVSGSQTVDFDLFAAEHSKLLVLIGMNWICTKMPDAHWIGDARLKGTRVVVISADYMPTANKADEIVILRPGTDTAFLLGVARELITKKLYDR------DAVIQRTDLP	NRDWEDGYRQRWQHDKIVRSTHGVNCTGSCSWKIYVKNGLVTWETQQTDYPRTRPDLPNHE-----PRGCPRGASYSWYLYSANRLKYPMMRKRLMKMWREAKALHSDPVEAWASIIEDADKAKSFKQARGRGGFVRSSWQEVNELIAASNVYTIKNY----GP------------------DRVAGFSPIPAMSM------------VSYASGARYLSLIG--------------------GTCLSFYDWYCDLPPASPQTWGEQTDVPESADWYNSSYIIAWGSNVPQTRTPDAHFFTEVRYKGTKTVAVTPDYAEIAKLCDLWLAPKQGTDAAMALAMGHVMLREFHLDNPSQYFTDYVRRYTDMP	23.329,-46.867,-44.712,26.897,-47.595,-43.507,28.685,-44.409,-42.328,31.952,-46.304,-42.989,31.087,-47.065,-46.643,29.818,-43.480,-47.182,33.438,-42.300,-46.626,34.280,-43.913,-50.012,32.001,-41.280,-51.636,34.542,-38.580,-50.556,35.063,-36.947,-53.992,31.485,-37.686,-55.160,30.219,-35.510,-52.262,32.278,-32.434,-53.341,30.031,-29.808,-54.976,31.125,-26.431,-56.404,34.019,-24.434,-54.991,33.188,-…	MSKFLDRFRYFKQKGETFADGHGQLLNTNRDWEDGYRQRWQHDKIVRSTHGVNCTGSCSWKIYVKNGLVTWETQQTDYPRTRPDLPNHEPRGCPRGASYSWYLYSANRLKYPMMRKRLMKMWREAKALHSDPVEAWASIIEDADKAKSFKQARGRGGFVRSSWQEVNELIAASNVYTIKNYGPDRVAGFSPIPAMSMVSYASGARYLSLIGGTCLSFYDWYCDLPPASPQTWGEQTDVPESADWYNSSYIIAWGSNVPQTRTPDAHFFTEVRYKGTKTVAVTPDYAEIAKLCDLWLAPKQGTDAAMALAMGHVMLREFHLDNPSQYFTDYVRRYTDMPMLVMLEERDGYYAAGRMLRAADLVDALGQENNPEWKTVAFNTNGEMVAPNGSIGFRWGEKG…	562	Escherichia coli
job.pdb	AF-A0A7U9HD03-F1-model_v4 Respiratory nitrate reductase alpha chain	24.300	378	186	15	51	392	36	349	1.000	1.713E-11	319	400	910	QMPDRSWERIYRDQFAEEDSFVFTCAPNDTHNCLLRAHVKNGVIVRISPTYGYGKATDLAGNQASHR----WDPRICQKGLILGRRIYGDRRVKAPMIRKGFKEWADAGFPRHDDGTP---------RADMEKR-----GYDEWLQIPWDEALAIAAKTLQNVAETYKGEDGAGKLLEQGYEPAMVEAMHGAGV------QAIKMRGGMPLLGAGRVFGFYRFANMLALLDGKLRPEAPPEEIVGSRAFDN----YAWHTDLPPGHPMVSGSQTVDFDLFAAEHSKLLVLIGMNWICTKMPDAHWIGDARLKGTRVVVISADYMPTANKADEIVILRPGTDTAFLLGVARELITKKLYDR--------DAVIQRTDLP	RTDQNVNDRPYRERWAHDKVVRSTHGVNCTGSCSWKVYVKDGLITWE------TQQTD---YPSVGPDRPEYEPRGCPRGASFSWYTYSPTRVRHPLARGVLVEMYRDAKRRH-GGDPVAAWAELTSDPEKRRRYQSARGRGGFVRVDWDEALEIAAAAQVHTIAEY----GP------------------DRVAGFSPIPAMSM------------ASHAVGARYHSLIG------AP------------MISFYDWYADLPIASPQVFGDQTDVPESGDWWDAAYLMLWGSNVPVTRTPDAHWMAEARYRGQKVVVVSPDYADATKFADEWLHPHPGTDGALAMAMGHVLLTE--FFVRRQVPYFTDYVKRFTDLP	-44.211,34.782,-51.999,-45.944,31.569,-50.695,-47.768,30.652,-53.958,-44.580,31.110,-56.040,-42.584,28.918,-53.608,-45.328,26.233,-53.779,-45.377,26.399,-57.611,-41.560,26.020,-57.685,-41.736,23.044,-55.256,-44.548,21.401,-57.305,-42.480,21.986,-60.481,-39.378,20.455,-58.811,-41.430,17.401,-57.663,-42.793,16.982,-61.225,-39.219,17.242,-62.603,-38.019,14.623,-60.058,-40.955,12.330,-61.049,-40.134,…	MRSRAKAVADAADRLLKAGQLLRRSPTTLDLRAVYRTDQNVNDRPYRERWAHDKVVRSTHGVNCTGSCSWKVYVKDGLITWETQQTDYPSVGPDRPEYEPRGCPRGASFSWYTYSPTRVRHPLARGVLVEMYRDAKRRHGGDPVAAWAELTSDPEKRRRYQSARGRGGFVRVDWDEALEIAAAAQVHTIAEYGPDRVAGFSPIPAMSMASHAVGARYHSLIGAPMISFYDWYADLPIASPQVFGDQTDVPESGDWWDAAYLMLWGSNVPVTRTPDAHWMAEARYRGQKVVVVSPDYADATKFADEWLHPHPGTDGALAMAMGHVLLTEFFVRRQVPYFTDYVKRFTDLPFLVALDEHAAGRWTPGKFVTAADLGLGRHADAGARAWMPVLIDADTDDVV…	1200984	Streptomyces lividans 1326
job.pdb	AF-W4LPT4-F1-model_v4 4Fe-4S Mo/W bis-MGD-type domain-containing protein	20.000	315	172	12	69	381	13	249	1.000	5.028E-10	318	400	249	DSFVFTCAPNDTHNCLLRAHVKNGVIVRISPTYGYGKATDLAGNQASHRWDP-RICQKGLILGRRIYGDRRVKAPMIRKGFKEWADAGFPRHDDGTPRADMEKRGYDEWLQIPWDEALAIAAKTLQNVAETYKGEDGAGKLLEQGYEPAMVEAMHGAGVQAIKMRGGMPLLGAGRVFGFYRFANMLALLDGKLRPEAPPEEIVG-SRAFDNYAWHTDLPPGHPMVSGSQTVDFDLFAAEHSKLLVLIGMNWICTKMPDAHWIGDARLKGTRVVVISADYMPTANKADEIVILRPGTDTAFLLGVARELITKKLYD	QQVRTVCAHDCPDACSILVTLDAGRVVRTEG-------------DPDHPFTQGFLCGKVNRYAERVHSPDRLLTPLRRV----------GAKGEGR------------FEPITWRAALDDIATRWQDIVAQY----GG-------------EA-----I-----AGYAYSAHQGLV-----NRNLPQAL----------FHALGATRVNAAAVCDTCNGEAWDAVVGT-AMGTDPERVSDSDLIISWGANLDSTNVHLLPLINQARERGARLIVIDVWRTRTARHADWFIPIRVGTDTALALGIAHVLQREGLTD	28.255,54.691,-2.017,27.735,51.191,-0.644,28.149,48.773,-3.560,25.092,46.538,-4.026,26.457,43.016,-3.918,24.407,41.068,-6.517,22.351,38.546,-4.680,22.864,35.427,-6.811,19.495,34.207,-8.209,18.026,31.772,-5.746,18.962,28.502,-7.499,16.453,26.722,-5.194,13.232,25.673,-6.959,10.411,23.995,-4.990,8.118,21.546,-6.853,5.085,19.559,-5.611,4.631,15.806,-6.241,2.751,12.800,-4.760,3.925,9.606,-3.047,3.410,…	MAADTPVAPDTLQQVRTVCAHDCPDACSILVTLDAGRVVRTEGDPDHPFTQGFLCGKVNRYAERVHSPDRLLTPLRRVGAKGEGRFEPITWRAALDDIATRWQDIVAQYGGEAIAGYAYSAHQGLVNRNLPQALFHALGATRVNAAAVCDTCNGEAWDAVVGTAMGTDPERVSDSDLIISWGANLDSTNVHLLPLINQARERGARLIVIDVWRTRTARHADWFIPIRVGTDTALALGIAHVLQREGLTD	1429438	Candidatus Entotheonella factor
job.pdb	AF-A0A352SA72-F1-model_v4 Molybdopterin oxidoreductase	18.800	319	174	9	69	382	2	240	1.000	5.937E-10	317	400	241	DSFVF--TCAPNDTHNCLLRAHVKNGVIVRISPTYGYGKATDLAGNQASHRWDPRICQKGLILGRRIYGDRRVKAPMIRKGFKEWADAGFPRHDDGTPRADMEKRGYDEWLQIPWDEALAIAAKTLQNVAETYKGEDGAGKLLEQGYEPAMVEAMHGAGVQAIKMRGGMPLL---GAGRVFGFYRFANMLALLDGKLRPEAPPEEIVGSRAFDNYAWHTDLPPGHPMVSGSQTVDFDLFAAEHSKLLVLIGMNWICTKMPDAHWIGDARLKGTRVVVISADYMPTANKADEIVILRPGTDTAFLLGVARELITKKLYDR	ATRIVRAACPHDCPDTCALLVTVEDGRAIKVAG----DPEHPGTQG--------VLCTKVSRYTERTYHPDRLLTPLRRVG----------------------KKGEGRFEPISWDEALDEIAGRLSSIA-------------------------------ARNPEAIVPYSYAGTMGLVQG----ESMAARFFHKLGASLLDRTICASAG----------ATALRHTYGAS-VGMDMEQVVDAKLIIIWGSNPITSNLHFWTRAQEAKRRGATLVAIDPYRSLTAEKCHRHIAPMPGTDAALALAMMHVLIRDDLIDH	21.199,29.654,2.289,17.564,29.402,1.152,15.687,26.937,3.370,12.054,26.326,2.312,9.162,24.040,3.286,7.451,22.111,0.455,4.006,20.561,1.041,3.638,17.001,-0.316,1.520,13.846,0.093,2.785,10.361,0.987,2.690,8.381,-2.296,2.773,4.982,-0.649,0.207,2.203,-1.140,-1.679,2.851,2.115,-5.079,4.556,2.653,-3.689,7.252,4.913,-2.276,9.647,2.256,-0.264,11.377,5.001,0.311,15.125,4.514,4.062,15.863,4.475,6.245,18.902,…	MATRIVRAACPHDCPDTCALLVTVEDGRAIKVAGDPEHPGTQGVLCTKVSRYTERTYHPDRLLTPLRRVGKKGEGRFEPISWDEALDEIAGRLSSIAARNPEAIVPYSYAGTMGLVQGESMAARFFHKLGASLLDRTICASAGATALRHTYGASVGMDMEQVVDAKLIIIWGSNPITSNLHFWTRAQEAKRRGATLVAIDPYRSLTAEKCHRHIAPMPGTDAALALAMMHVLIRDDLIDHD	1873897	Cupriavidus sp.
job.pdb	AF-A0A2M7FV02-F1-model_v4 Nitrate reductase subunit alpha	21.000	319	164	10	83	375	6	262	1.000	4.393E-11	317	400	270	CLLRAHVKNGVIVRISPTYGYGKATDLAGNQASHRWD-----PRICQKGLILGRRIYGDRRVKAPMIRKGFKEWADAGFPRH-----------DDGTPRADMEKRGYDEWLQIPWDEALAIAAKTLQNVAETYKGEDGAGKLLEQ--GYEPAMVEAMHGAGVQAIKMRGGMPLLGAGRVFGFYRFANMLALLDGKLRPEAPPEEIVGSRAFDN--------YAWHTDLPPGHPMVSGSQTVDFDLFAAEHSKLLVLIGMNWICTKMPDAHWIGDARLKGTRVVVISADYMPTANKADEIVILRPGTDTAFLLGVARELI	CSWKIYVKGGIVTWETQQTDYPRT----------RWDMPNHEPRGCARGASYSWYLYSANRVKYPMVRGGLLKLWREARLNMAPVEAWASIALDDAKRKSYQTQRGMGGFVRSSWDEVNEMVAAANVFTIK----QYGP----DRIIGFSP----------IPAMSM------------VSYAA----------------------GSRYLGLIGGVPISFYDWYCDLPPASPQIWGEQTDVPESADWYNSSYIIAWGSNVPQTRTPDAHFFTEVRYKGTKTVAVTPDYSEVAKLSDIWMKPKQGTDAAVAMAMGHVIL	0.434,-1.946,-1.047,2.461,-4.010,-3.565,1.492,-2.676,-7.053,0.832,-6.284,-8.186,-3.005,-6.068,-8.399,-3.104,-9.853,-8.847,-6.419,-11.748,-9.123,-6.569,-15.087,-7.256,-8.752,-18.217,-7.163,-9.739,-18.679,-3.498,-10.339,-22.353,-2.666,-13.037,-23.270,-0.131,-13.002,-26.882,1.112,-15.306,-28.054,3.923,-16.729,-24.499,4.330,-13.290,-23.015,5.162,-10.775,-21.210,2.945,-7.833,-23.585,2.446,-5.490,-22.1…	NCTGSCSWKIYVKGGIVTWETQQTDYPRTRWDMPNHEPRGCARGASYSWYLYSANRVKYPMVRGGLLKLWREARLNMAPVEAWASIALDDAKRKSYQTQRGMGGFVRSSWDEVNEMVAAANVFTIKQYGPDRIIGFSPIPAMSMVSYAAGSRYLGLIGGVPISFYDWYCDLPPASPQIWGEQTDVPESADWYNSSYIIAWGSNVPQTRTPDAHFFTEVRYKGTKTVAVTPDYSEVAKLSDIWMKPKQGTDAAVAMAMGHVILKDFYFPEK	1973953	Comamonadaceae bacterium CG17_big_fil_post_rev_8_21_14_2_50_60_13
job.pdb	AF-A0A6I3CAG5-F1-model_v4 Molybdopterin-dependent oxidoreductase	21.200	325	175	12	69	389	27	274	1.000	1.486E-10	317	400	275	DSFVFTCAPNDTHNCLLRAHVKNGVIVRISPTYGYGKATDLAGNQASHRWDPRICQKGLILGRRIYGDRRVKAPMIRKGFKEWADAGFPRHDDGTPRADMEKRGYDEWLQIPWDEALAIAAKTLQNVAETYKGEDGAGKLLEQGYEPAMVEAMHGAGVQAIKMRGGMPLL--GAGRVFGFYRFANMLALLDGKLRPEAP--PEEIVGSRAFDNYAWHTDLPPGHPMVSGSQTVDFDLFAAEHSKLLVLIGMNWICTKMPDAHWIGDARLKGTRVVVISADYMPTANKADEIVILRPGTDTAFLLGVARELITKKLYDRDAVIQRT	QVLTTACPLDCPDTCSLAVTVDDGRIVAIDA------DTSESANPFTQ---GFICQKVKHHAKRVYAPERVLTPLIRSG---------PR-------------GSGQFTAATWAEVNSLIAAKITSTIA----ESGPNSV--------------------------IPYLYTSSGGVLSGSALAPAL-----FERLGCPDVQHTICASTV--SAAW--------DQVFGS-MLGADPFDLEHSELIVVWGANPMASNTHLLPLLTAATKRGAKLIVVDPRRTAVAARADLHLAIRPGTDVVLAYATTRLLNERGLIATEFLAANT	52.441,-21.636,-36.366,49.610,-21.528,-38.937,46.292,-23.374,-38.643,43.507,-21.877,-40.187,39.820,-22.483,-39.365,36.801,-20.245,-39.939,33.483,-21.695,-38.947,30.451,-19.520,-38.153,28.162,-21.164,-35.548,24.958,-19.333,-36.158,22.075,-21.813,-35.483,21.205,-23.831,-32.536,20.243,-21.952,-29.308,16.491,-21.915,-30.215,15.413,-25.600,-29.946,17.185,-27.275,-27.026,15.500,-27.019,-23.550,11.779,-…	MIISGNTVVEESLAAGVYAGQTAVMRQVLTTACPLDCPDTCSLAVTVDDGRIVAIDADTSESANPFTQGFICQKVKHHAKRVYAPERVLTPLIRSGPRGSGQFTAATWAEVNSLIAAKITSTIAESGPNSVIPYLYTSSGGVLSGSALAPALFERLGCPDVQHTICASTVSAAWDQVFGSMLGADPFDLEHSELIVVWGANPMASNTHLLPLLTAATKRGAKLIVVDPRRTAVAARADLHLAIRPGTDVVLAYATTRLLNERGLIATEFLAANTV	1883427	Actinomycetia bacterium
job.pdb	AF-A0A7X9GVZ5-F1-model_v4 Nitrate reductase subunit alpha	20.800	364	199	14	60	392	2	307	1.000	2.022E-11	317	400	511	IYRDQFAEEDSFVFTCAPNDTHNCLLRAHVKNGVIVRISPTYGYGKATDLAGNQASHRWDPRICQKGLILGRRIYGDRRVKAPMIRKG----FKEWADAGFPRHDDGTP---------RADMEKR-----GYDEWLQIPWDEALAIAAKTLQNVAETYKGEDGAGKLLEQ--GYEPAMVEAMHGAGVQAIKMRGGMPLLGAGRVFGFYRFANMLALLDGKLRPEAPPEEIVGSRAFD-----NYAWHTDLPPGHPMVSGSQTVDFDLFAAEHSKLLVLIGMNWICTKMPDAHWIGDARLKGTRVVVISADYMPTANKADEIVILRPGTDTAFLLGVARELITK---KLYDR---DAVIQRTDLP	FYRDRWSHDKVVRSTHGVNCTGSCSWKVYVKDGIITWETQATDYPSVGPDSPE-----YEPRGCPRGAAFSWYTYSPTRVRYPYVRSELLRLFREEKAK----APGNDPVEAWKAIVSDPQKAMRYKRARGKGGLVRASWEEAEELVAAAYVHTVK----EFGP----DRATGFSP-------------------IPA---MSQVSFSSGARF-------------------HQLIGGSMLSFYDWYADLPPASPQVFGDQTDVPESGDWWDAAYLIMWGSNVPLTRTPDAHWMVEARYRGQKVISVAPDYAESVKFADEWLAPHPGTDAALAMAMGHTILREFYVEQQVPYFESYSKQYTDLP	-8.911,-11.980,-50.876,-7.027,-8.869,-49.618,-8.569,-8.638,-46.094,-8.439,-12.432,-45.519,-4.775,-12.347,-46.549,-4.249,-9.376,-44.159,-5.603,-11.402,-41.168,-3.614,-14.575,-41.972,-0.383,-15.145,-39.988,2.527,-17.619,-39.780,2.228,-18.335,-36.025,0.909,-17.159,-32.648,3.186,-16.952,-29.564,1.995,-16.609,-25.945,3.511,-13.619,-24.119,2.776,-10.910,-21.498,3.843,-7.317,-20.707,6.693,-6.845,-18.196…	VFYRDRWSHDKVVRSTHGVNCTGSCSWKVYVKDGIITWETQATDYPSVGPDSPEYEPRGCPRGAAFSWYTYSPTRVRYPYVRSELLRLFREEKAKAPGNDPVEAWKAIVSDPQKAMRYKRARGKGGLVRASWEEAEELVAAAYVHTVKEFGPDRATGFSPIPAMSQVSFSSGARFHQLIGGSMLSFYDWYADLPPASPQVFGDQTDVPESGDWWDAAYLIMWGSNVPLTRTPDAHWMVEARYRGQKVISVAPDYAESVKFADEWLAPHPGTDAALAMAMGHTILREFYVEQQVPYFESYSKQYTDLPFLVQLDQREDGALVPGKFLVASEAGQHRTAEAATEHADFKPMMFDLATDQVVVPNGTLGHRYSADGEGRWNLELGDLDPALSLLGHHEDIAE…	1911520	Actinomycetales bacterium
job.pdb	AF-A0A633K3D5-F1-model_v4 Nitrate reductase (quinone)	22.200	377	208	14	54	400	29	350	1.000	3.932E-11	317	400	815	DRSWERIYRDQFAEEDSFVFTCAPNDTHNCLLRAHVKNGVIVRISPTYGYGKATDLAGNQASHRWDPRICQKGLILGRRIYGDRRVKAPMIRKGFKEWADAGFPRHDDG---------TP---RADMEKRGYDEWLQIPWDEALAIAAKTLQNVAETYKGEDGAGKLLEQ--GYEPAMVEAMHGAGVQAIKMRGGMPLLGAGRVFGFYRFANMLALLDGKLRPEAPPEEIVGSRAFDN------YAWHTDLPPGHPMVSGSQTVDFDLFAAEHSKLLVLIGMNWICTKMPDAHWIGDARLKGTRVVVISADYMPTANKADEIVILRPGTDTAFLLGVARELITK---KLYDR---DAVIQRTDLPLLV----RLDTG	NRDWEDSYRQRWQFDKIVRSTHGVNCTGSCSWKIYVKNGLVTWETQQTDYPRTRPDLPNHE-----PRGCPRGASYSWYLYSANRLKYPLVRKRLIELWREALSRHSDPVLAWESIMNDPQKCQSYKQVRGHGGFIRSNWKELNQLIAAANVWTIKTY----GP----DRVAGFSP----------IPAMSM-------------VSYA-AGTRYL------------------SLLGGTCLSFYDWYCDLPPASPMTWGEQTDVPESADWYNSAYIIAWGSNVPQTRTPDAHFFTEVRYKGTKTIAITPDYSEVAKLCDQWLAPKQGTDSALAMAMGHVILKEFHLDNPSDYFLNYCRRYTDMPMLVLLDERADGS	-57.161,-11.606,-18.107,-59.379,-11.199,-14.996,-57.776,-12.810,-11.909,-61.339,-13.026,-10.471,-62.695,-15.014,-13.459,-59.615,-17.296,-13.526,-60.686,-18.560,-10.048,-63.678,-20.249,-11.776,-61.095,-22.393,-13.653,-60.001,-23.999,-10.311,-60.672,-27.649,-11.295,-59.582,-27.025,-14.923,-56.187,-25.872,-13.542,-55.545,-29.258,-11.826,-53.146,-31.514,-13.756,-51.957,-34.975,-12.643,-51.532,-36.115…	MSKLLDRFRYFKQKGDTFADGHGQVMHTNRDWEDSYRQRWQFDKIVRSTHGVNCTGSCSWKIYVKNGLVTWETQQTDYPRTRPDLPNHEPRGCPRGASYSWYLYSANRLKYPLVRKRLIELWREALSRHSDPVLAWESIMNDPQKCQSYKQVRGHGGFIRSNWKELNQLIAAANVWTIKTYGPDRVAGFSPIPAMSMVSYAAGTRYLSLLGGTCLSFYDWYCDLPPASPMTWGEQTDVPESADWYNSAYIIAWGSNVPQTRTPDAHFFTEVRYKGTKTIAITPDYSEVAKLCDQWLAPKQGTDSALAMAMGHVILKEFHLDNPSDYFLNYCRRYTDMPMLVLLDERADGSYVPGRMMRASDLVDGLGEANNPEWKTVALNSTGELVAPNGSIGFRWGEK…	28901	Salmonella enterica
job.pdb	AF-A0A382IPJ7-F1-model_v4 Uncharacterized protein	40.800	181	95	4	4	181	22	193	1.000	3.150E-11	316	400	193	SRRELLKRAVVVGTGAGLAELFLPAQFLSSASAQSEPQAVAIANPLAQMPDRSWERIYRDQFAEEDSFVFTCAPNDTHNCLLRAHVKNGVIVRISPTYGYGKATDLAGNQASHRWDPRICQKGLILGRRIYGDRRVKAPMIRKGFKEWADAGFPR-HDDGTPRADME--KRGYDEWLQIPW	SRRDFIKVGTMGLGSAGLLWSMPGSMFFLKGISD-------IDNPLSHYPNRGWEKIYRNQYKSDDSFTFICSPNCTHECRMRGFTRNGVMIRTEQNYDSHKIKDLYGNQATHAWNPRGCSNGFTFHRRIYGSYRLKYPMVRKGWKQWADDGFPYLTPEN--RDKYKFNSRGEDTQVKISW	89.118,-31.808,-60.602,87.128,-33.901,-58.762,85.038,-35.470,-56.809,81.827,-36.689,-55.905,79.867,-38.496,-53.500,78.168,-40.208,-51.189,76.256,-42.029,-48.514,74.692,-42.910,-45.562,75.148,-44.456,-42.193,71.840,-44.942,-40.387,72.252,-46.178,-36.808,68.945,-46.717,-35.057,69.450,-47.868,-31.491,66.071,-48.843,-29.969,64.755,-49.126,-26.440,63.616,-47.862,-23.453,60.385,-45.782,-23.154,59.353,-…	MSDKEKNMKKNKTENSSNKLYSRRDFIKVGTMGLGSAGLLWSMPGSMFFLKGISDIDNPLSHYPNRGWEKIYRNQYKSDDSFTFICSPNCTHECRMRGFTRNGVMIRTEQNYDSHKIKDLYGNQATHAWNPRGCSNGFTFHRRIYGSYRLKYPMVRKGWKQWADDGFPYLTPENRDKYKFNSRGEDTQVKISW	408172	marine metagenome
job.pdb	AF-A0A350T4N8-F1-model_v4 Nitrate reductase subunit alpha	22.100	380	195	11	45	390	7	319	1.000	3.932E-11	316	400	636	IANPLAQMPDRSWERIYRDQFAEEDSFVFTCAPNDTHNCLLRAHVKNGVIVRISPTYGYGKATDLAGNQASHRWDPRICQKGLILGRRIYGDRRVKAPMIRKGFKEWADAGFPRHDDGTPRADM---------------EKRGYDEWLQIPWDEALAIAAKTLQNVAETYKGEDGAGKLLEQGYEPAMV------EAMHGAGVQAIKMRGGMPLLGAGRVFGFYRFANMLALLDGKLRPEAPPEEIVGSRAFD-----NYAWHTDLPPGHPMVSGSQTVDFDLFAAEHSKLLVLIGMNWICTKMPDAHWIGDARLKGTRVVVISADYMPTANKADEIVILRPGTDTAFLLGVARELITKKLYD--------RDAVIQRTD	LVNPKA----RRWEEFYRNRWQHDNIVRSTHGVNCTGGCSWAVYVKDGIITWEMQQTDYPQLDPNLPP-----YEPRGCQRGISASWYVYSPIRVKYPYARGALLDLWRAARSQHANP---VDAWAALIEDETQRTRFQRARGKGGFRRTNWDEVLEIVAAASLYTA--------------RRWGPDRVFGFSPIPA--------------------MSYLSYAGGSRFLQL-------------------FGGVNMSFYDWYADLPNAFPEVWGDQTDVCESADWFNSKYIISMGSNLNMTRTPDVHFISEARHKGTKFVVVAPDFSQVAKYSDWWIPIEAGQDTALWMAINHVILTE--FHANRTVPYFADYVKRYTD	39.021,-60.863,-2.497,36.638,-57.935,-1.905,34.231,-57.006,-4.752,35.688,-53.434,-4.786,39.211,-52.346,-5.780,39.803,-48.672,-4.886,42.301,-47.458,-7.512,43.608,-44.078,-6.272,45.155,-42.805,-9.536,44.799,-38.977,-9.795,46.665,-39.045,-13.085,43.728,-40.999,-14.605,41.273,-38.248,-13.446,42.625,-35.473,-15.750,39.193,-35.193,-17.471,37.918,-33.377,-14.326,39.978,-30.331,-15.447,37.263,-29.698,-18…	MGWIQDLVNPKARRWEEFYRNRWQHDNIVRSTHGVNCTGGCSWAVYVKDGIITWEMQQTDYPQLDPNLPPYEPRGCQRGISASWYVYSPIRVKYPYARGALLDLWRAARSQHANPVDAWAALIEDETQRTRFQRARGKGGFRRTNWDEVLEIVAAASLYTARRWGPDRVFGFSPIPAMSYLSYAGGSRFLQLFGGVNMSFYDWYADLPNAFPEVWGDQTDVCESADWFNSKYIISMGSNLNMTRTPDVHFISEARHKGTKFVVVAPDFSQVAKYSDWWIPIEAGQDTALWMAINHVILTEFHANRTVPYFADYVKRYTDGPFLVALDQDGDHYQPGQLLRAGRVARYADVENGEWKFLVYDQNSAEPRMPAGTVGFRWGSEEGKWNLKLQDAIDDSPLD…	2026724	Chloroflexi bacterium
job.pdb	AF-A0A365UT52-F1-model_v4 Nitrate reductase	19.300	330	183	14	69	393	5	256	1.000	2.586E-10	315	400	260	DSFVFTCAPNDTHNCLLRAHVKNGVIVRISPTYGYGKATDLAGNQASHRWDP-RICQKGLILGRRIYGDRRVKAPMIRKGFKEWADAGFPRHDDGTPRADMEKRGYDEWLQIPWDEALAIAAKTLQNVAETYKGEDGAGKLLEQGYEPA--MVEAMHGAGVQAIKMRGGMPLLGAGRVFGFYRFANMLALLDGKLRP-EAPPEEIVGSRAFDNYAWHTDLPPGHPMVSGSQTVDFDLFAAEHSKLLVLIGMNWICTKMPDAHWIGDARLKGTRVVVISADYMPTANKADEIVILRPGTDTAFLLGVARELITKKLYDRDAVIQRT-DLPL	TTHPGACPLDCPDTCVWHLTVDDGRAVALRG-------------DRDHPFTRGALCGKVNRYLDAVNGPDRLTTPWVRTG---------PKGA-----------GPVAYRPASWDEALDRVATGLRASIE----RDGPESVL--PYYFAGTMGLVQG----------WTMG------PRLFAHL------------GASRLDTTICTAAA----------RAALRSLYGAS-VGFEPESIVEAGLIVLWGANPLVTNLHLWPFVQQARERGAYVVTIDPLRTDTAARSDEHVAPLPGTDAALALGLMRHVRDAGAADEAWLAAHTTGWPE	3.570,-29.310,-27.974,5.669,-28.887,-24.842,4.260,-30.229,-21.535,1.796,-28.136,-19.701,3.627,-26.989,-16.532,2.516,-25.310,-13.271,4.809,-22.848,-11.432,4.348,-21.226,-7.983,4.784,-17.531,-7.545,3.706,-14.464,-5.532,1.816,-11.261,-6.387,4.404,-8.433,-6.703,1.808,-5.675,-6.454,1.662,-2.947,-3.764,-0.470,-4.789,-1.167,0.388,-6.538,2.155,-1.411,-9.709,1.138,1.524,-11.235,-0.806,-0.960,-13.520,-2.58…	MGPVTTHPGACPLDCPDTCVWHLTVDDGRAVALRGDRDHPFTRGALCGKVNRYLDAVNGPDRLTTPWVRTGPKGAGPVAYRPASWDEALDRVATGLRASIERDGPESVLPYYFAGTMGLVQGWTMGPRLFAHLGASRLDTTICTAAARAALRSLYGASVGFEPESIVEAGLIVLWGANPLVTNLHLWPFVQQARERGAYVVTIDPLRTDTAARSDEHVAPLPGTDAALALGLMRHVRDAGAADEAWLAAHTTGWPELAAR	1874	Micromonospora chalcea
job.pdb	AF-A0A7V4UNE7-F1-model_v4 4Fe-4S Mo/W bis-MGD-type domain-containing protein	21.400	321	153	15	69	375	10	245	1.000	5.795E-11	314	400	246	DSFVFTCAPNDTHNCLLRAHVKNGVIVRISPTYGYGKATDLAGNQASHRWDPRICQKGLILGRRIYGDRRVKAPMIRKGFKEWADAGFPRHDDGTPRADMEKRGYDEWLQIPWDEALAIAAKTLQNVAETYKGEDGAGKLLEQGYE------PAMVEAMHGAGVQAIKMRGGMPLLGAGRVFGFYRFANMLALLDGKLRPEAPPEEIV----GSRAFDNYAWHTDLPPGHPMVSGSQ----TVDFDLFAAEHSKLLVLIGMNWICTKMPDAHWIGDARLKGTRVVVISADYMPTANKADEIVILRPGTDTAFLLGVARELI	EKIFSYCIH-CAALCGVVAYVKDRYLIKVEGD---PESINNAAT---------LCPKGLSAKQEIYHPDRLKYPMKRT-----------RPK---------GDREPGWVRISWEEALDTIAARMKEIRE----RDGP-----QAFFFQKGSTDGSSGAE--------------------WYRFFYRLSAL---------YGSP----NHGGTG-----HICCYSRSCPGLPTHLGGRGLHPAIDYD-----RTKLVFLVGYNILHTKPPLARKILEAKQRGAKLIVVDPMLSPTAAKADIWLALRPGTDLALFLAMHHVII	19.106,-3.089,27.861,19.667,-2.027,24.228,22.506,-4.163,22.796,25.603,-2.087,22.412,25.381,-0.648,18.885,28.997,-1.031,17.667,30.629,2.368,16.794,30.455,1.407,13.075,26.627,1.137,13.005,24.747,4.142,11.554,21.113,4.824,12.506,18.987,6.081,9.578,15.465,7.375,10.293,12.943,6.545,7.556,9.445,5.151,6.916,8.138,1.695,6.020,7.111,1.426,2.353,5.072,-1.811,2.546,1.618,-0.180,2.984,-0.374,3.078,3.388,0.44…	MMPNVDEKTEKIFSYCIHCAALCGVVAYVKDRYLIKVEGDPESINNAATLCPKGLSAKQEIYHPDRLKYPMKRTRPKGDREPGWVRISWEEALDTIAARMKEIRERDGPQAFFFQKGSTDGSSGAEWYRFFYRLSALYGSPNHGGTGHICCYSRSCPGLPTHLGGRGLHPAIDYDRTKLVFLVGYNILHTKPPLARKILEAKQRGAKLIVVDPMLSPTAAKADIWLALRPGTDLALFLAMHHVIIR	2026735	Deltaproteobacteria bacterium
job.pdb	AF-A0A3D0QH07-F1-model_v4 4Fe-4S Mo/W bis-MGD-type domain-containing protein	17.800	337	168	11	67	388	2	244	1.000	3.811E-10	314	400	247	EEDSFVFTCAPNDTHNCLLRAHVKNGVIVRISPTYGYGKATDLAGNQASHRWDPRICQKGLILGRRIYGDRRVKAPMIRKGFKEWADAGFPRHDDGTPRADMEKRGYDEWLQIPWDEALAIAAKTLQNVAETY--------KGEDGAGKLLEQGYEPAMVEAMHGAGVQAIKMRGGMPLLGAGRVFGFYRFANMLALLDGKLRPEAPPEEIVGSRAFD-------NYAWHTDLPPGHPMVSGSQTVDFDLFAAEHSKLLVLIGMNWICTKMPDAHWIGDARLKGTRVVVISADYMPTANKADEIVILRPGTDTAFLLGVARELITKKLYDRDAVIQR	PERIIHTACPRNCYSTCGLRVTVENGRLRRIEP--VTENKATSLG----------ACLKGLAYLERVYSPDRILFPLKK------------DPSKG------------SFRRVTWDEALDIITERLVKIRSIHGPKSLLYYTGS---------GTKGLLNSV--------------------GGAF---------------------------WRLWGGYTTTYGDLCW-PAGLEATRLTLGANEHN-APWDLANARLIILWGKNAAETNIHQMKFVDEALREGAQLVVIDPRRTETAERASLLIQPRPGTDAAIALAVGHQLIENNWIDEPFIASH	30.512,17.891,-10.791,29.706,19.720,-7.517,27.494,18.310,-4.881,23.764,18.718,-5.637,20.828,18.217,-3.248,17.585,16.924,-4.835,14.196,16.711,-3.081,12.008,13.779,-4.182,9.420,11.269,-2.873,9.763,7.561,-2.046,8.170,5.822,-5.070,7.218,2.758,-3.066,3.577,1.611,-3.056,3.205,1.910,0.756,0.615,4.766,0.997,3.002,7.173,2.744,4.900,8.805,-0.172,7.672,9.788,2.262,9.846,12.801,1.398,13.499,12.117,0.512,16.5…	MPERIIHTACPRNCYSTCGLRVTVENGRLRRIEPVTENKATSLGACLKGLAYLERVYSPDRILFPLKKDPSKGSFRRVTWDEALDIITERLVKIRSIHGPKSLLYYTGSGTKGLLNSVGGAFWRLWGGYTTTYGDLCWPAGLEATRLTLGANEHNAPWDLANARLIILWGKNAAETNIHQMKFVDEALREGAQLVVIDPRRTETAERASLLIQPRPGTDAAIALAVGHQLIENNWIDEPFIASHVHG	1898104	Bacteroidetes bacterium
job.pdb	AF-A0A3N5NE71-F1-model_v4 Formate dehydrogenase subunit alpha	14.900	342	182	10	63	389	3	250	1.000	2.447E-10	314	400	257	DQFAEEDSFVFTCAPNDTHNCLLRAHVKNGVIVRISPTYGYGKATDLAGNQASHRWDPRICQKGLILGRRIYGDRRVKAPMIRKGFKEWADAGFPRHDDGTPRADMEKRGYDEWLQIPWDEALAIAAKTLQNVAETY------------KGEDGAGKLLEQGYEPAMVEAMHGAGVQAIKMRGGMPLLGAGRVFGFYR---FANMLALLDGKLRPEAPPEEIVGSRAFDNYAWHTDLPPGHPMVSGSQTVDFDLFAAEHSKLLVLIGMNWICTKMPDAHWIGDARLKGTRVVVISADYMPTANKADEIVILRPGTDTAFLLGVARELITKKLYDRDAVIQRT	DENLQLKYTPTTCPYCGVG-CGLNLVSQGNTLVGVEPY----KRSPINE--------GKLCPKGATCWEVVQKPGRLTKPLI-------------KKDG-------------KFEESSWDEAIDLITKKFTEAHKQGGPKALGFHTSCRTVNEDC----------YALQKW------------------ARVAFQTNNVDNCARICHGPS---------------------------VAGLSLSFGSGAATNPFEDVLNSDLIVMWGSNAVEAHPLAGRRVMQAKKKGIPVVVVDPRYSPTARLADKYIRFNPSTHIALANNMMYYIIKEGLEDKAFIAERT	13.096,10.243,42.985,14.229,6.700,42.051,16.634,6.268,39.074,14.001,4.110,37.281,12.383,7.282,35.853,15.547,7.983,33.747,15.729,4.694,31.772,14.857,4.863,28.062,12.978,1.803,26.754,13.208,0.956,23.024,10.160,-0.922,21.685,10.531,-2.230,18.082,7.703,-1.540,15.672,6.817,-0.645,12.052,6.255,2.929,10.811,2.455,3.411,10.731,2.440,5.508,7.520,3.212,4.477,3.888,3.603,0.957,2.413,7.444,1.072,2.535,7.384,…	MSDENLQLKYTPTTCPYCGVGCGLNLVSQGNTLVGVEPYKRSPINEGKLCPKGATCWEVVQKPGRLTKPLIKKDGKFEESSWDEAIDLITKKFTEAHKQGGPKALGFHTSCRTVNEDCYALQKWARVAFQTNNVDNCARICHGPSVAGLSLSFGSGAATNPFEDVLNSDLIVMWGSNAVEAHPLAGRRVMQAKKKGIPVVVVDPRYSPTARLADKYIRFNPSTHIALANNMMYYIIKEGLEDKAFIAERTKGFDDLK	2485498	Methanoregulaceae archaeon
job.pdb	AF-A0A7Z8QRS7-F1-model_v4 NADH dehydrogenase I subunit G	18.900	332	186	14	67	389	224	481	1.000	1.713E-11	314	400	496	EEDSFVFTCAPNDTHNCLLRAHVKNGVIVRISPTYGYGKATDLAGNQASHRWDPRICQKGLILGRRIYGDRRVKAPMIRKGFKEWADAGFPRHDDGTPRADMEKRGYDEWLQIPWDEALAIAAKTLQNVAETYKGEDGAGKLL-----EQGYE--PAMVEAMHGAGVQAIKMRGGMPLLGAGRVFGFYRFANMLALLDGKLRPEAPPEEIV--GSRAFDNYAWHTDLPPGHPMVSGSQTVDFDLFAAEHSKLLVLIGMNWICTKMPDAHWIGDARLKGTRVVVISADYMPTANKADEIVILRPGTDTAFLLGVARELITKKLYDRDAVIQRT	ADKTVNSTCPYCGV-GCLIKYHVKDDKILYTEGRDGDTNKF-------------RLCVKGRYGFNYIHNPLRLTKPLIRR-------DGVAKTT---ELLDPNDLDTV-FREASWDEALDIAAGGLKKIRD----EKGK-KALAGLGSAKGSNEEAYLFQKL-------------------IRT-GF-------------------GSNNVDHCTR-----LCHASSVVALLECLGSGAVSNPVEDVKLAEVVIIIGSNPTVNHPVGATFMKNATTTGTKIILIDPNRTAIAKYATHHLAFRPDTDVALLNGIMHVILDEGLQNDDYIKKHT	-12.853,15.504,0.835,-14.132,15.557,-2.725,-17.745,14.347,-2.345,-18.167,10.870,-3.833,-20.580,11.532,-6.782,-22.853,8.959,-5.245,-23.631,11.334,-2.312,-25.652,13.748,-4.529,-28.829,11.569,-4.460,-28.896,10.295,-0.849,-31.962,11.512,1.119,-30.956,13.913,3.831,-32.109,13.067,7.386,-32.709,16.070,9.695,-32.084,15.616,13.429,-30.946,17.560,16.528,-27.324,17.195,17.712,-26.375,19.014,20.957,-29.392,2…	MAANPDTLNNPMINFTLDGEEVSAFADETILQTAKRHNKEIPHLCYKESLRADGNCRACVVEVEGERTLAPSCCRMPTDGMNVQTSSERAVKSQKMVLELLKSDMPKQGESPYTLESELDLWVKKLQVGEPRFESRAQPAADLSHPAIAVNMDACIQCTRCLRACREEQMNDVIGFANRGAHAEIVFDIADPMAASSCVACGECVQACPTGALMPANNVGLEIADKTVNSTCPYCGVGCLIKYHVKDDKILYTEGRDGDTNKFRLCVKGRYGFNYIHNPLRLTKPLIRRDGVAKTTELLDPNDLDTVFREASWDEALDIAAGGLKKIRDEKGKKALAGLGSAKGSNEEAYLFQKLIRTGFGSNNVDHCTRLCHASSVVALLECLGSGAVSNPVEDVKLA…	1916067	Methylococcaceae bacterium CS2
job.pdb	AF-A0A2S1WT05-F1-model_v4 Cytochrome cd1 nitrite reductase	53.800	78	36	0	292	369	5	82	1.000	8.901E-07	313	400	83	SGSQTVDFDLFAAEHSKLLVLIGMNWICTKMPDAHWIGDARLKGTRVVVISADYMPTANKADEIVILRPGTDTAFLLG	TGQQTMDFDLATAEHAQLITLWGMNWIATKMPDGHWLTEARLHGAKVVTIAPEYQSSSCKADRAIVIRAGTDGALALG	-15.927,-14.367,-4.083,-13.024,-12.932,-6.106,-14.270,-12.106,-9.616,-11.373,-12.530,-12.055,-12.823,-10.125,-14.613,-11.072,-11.218,-17.870,-9.896,-7.604,-18.450,-6.131,-7.268,-18.955,-5.980,-4.009,-16.934,-8.391,-2.366,-14.457,-7.009,1.088,-13.581,-8.581,2.839,-10.597,-8.401,6.635,-10.599,-6.064,7.780,-7.792,-8.617,10.388,-6.654,-10.776,7.400,-5.611,-8.097,6.593,-2.971,-9.283,9.646,-0.962,-12.6…	NVKETGQQTMDFDLATAEHAQLITLWGMNWIATKMPDGHWLTEARLHGAKVVTIAPEYQSSSCKADRAIVIRAGTDGALALGL	77133	uncultured bacterium
job.pdb	AF-C9R9K4-F1-model_v4 Molybdopterin oxidoreductase	27.300	417	191	13	1	400	9	330	1.000	2.981E-11	313	400	1027	SDLSRRELLKRAVVVGTGAGLAELFLPAQFLSSASAQSEPQAVAIANPLAQMPDRSWERIYRDQFAEEDSFVFTCAPNDTHNCLLRAHVKNGVIVRISPT--YGYGKATDLAGNQASHRWDPRICQKGLILGRRIYGDRRVKAPMIRKGFKEWADAGFPRHDDGTPRADMEKRGYDEWLQIPWDEALAIAAKTLQNVAETYKGEDGAGKLLEQGYEPAMVEA---------MHGAGVQAIKMRGGMPLLGAGRVFGFYRFANMLA------LLDGKLRPEAPPEEIVGSRAFDNYAWHTDLPPGHPMVSGSQTVDFDLFAAEHSKLLVLIGMNWICTKMPDAHWIGDARLKGTRVVVISADYMPTANKADEIVILRPGTDTAFLLGVARELITKKLYDR…	TRLSRREFLK--LGLSGLVGAAG----YGLIKALG-----EGAYVHEHLRPAIDARGEDFYRGFFTYDSVIRTTCAGNCTQACGWRAYVRGGVLIKTEPAADYDRFDP------VAKKAYLPRGCMRGASYPRYIYGPMRVKTPLIRVG---------PRGSG-------------QFRRASWDEALEYIAERLLKIIR----EDGA-------------EAIALFCPIPSYNYVS-----------------AAGGYRLGNLLGATGPLSFYD----------------------WYCDLPAGEPQTWGVQTEECEEWDWLNARLIIVWGANPAESRIAAAHFLTEAKYRGTKIIAILTDYNGSAKLADIAVSPKPGTDAALALGIARELIARGWYNE…	50.773,-39.094,-18.401,49.595,-42.700,-18.930,47.118,-44.216,-21.369,46.109,-47.745,-20.410,43.475,-48.775,-22.982,41.547,-51.742,-21.562,40.196,-53.200,-24.835,36.772,-54.540,-23.864,35.982,-56.490,-27.067,32.234,-55.978,-27.662,30.503,-59.017,-29.183,27.930,-57.536,-31.585,24.361,-58.933,-31.450,25.324,-60.780,-34.691,28.361,-62.452,-33.012,26.256,-63.453,-29.968,23.737,-65.154,-32.312,26.639,-…	MGEEKEKRTRLSRREFLKLGLSGLVGAAGYGLIKALGEGAYVHEHLRPAIDARGEDFYRGFFTYDSVIRTTCAGNCTQACGWRAYVRGGVLIKTEPAADYDRFDPVAKKAYLPRGCMRGASYPRYIYGPMRVKTPLIRVGPRGSGQFRRASWDEALEYIAERLLKIIREDGAEAIALFCPIPSYNYVSAAGGYRLGNLLGATGPLSFYDWYCDLPAGEPQTWGVQTEECEEWDWLNARLIIVWGANPAESRIAAAHFLTEAKYRGTKIIAILTDYNGSAKLADIAVSPKPGTDAALALGIARELIARGWYNEDYVVTFTDLPFLVRQDTGQFLRESDLREGGSPYKLYVWDKLQEKPVLAPGTLGDDRDTLDWQTVGITPALEFAGEVLLRDGQKVSVK…	429009	Ammonifex degensii KC4
job.pdb	AF-X0V7W6-F1-model_v4 Molybdopterin domain-containing protein	32.100	112	76	0	287	398	29	140	1.000	4.332E-07	312	400	149	GHPMVSGSQTVDFDLFAAEHSKLLVLIGMNWICTKMPDAHWIGDARLKGTRVVVISADYMPTANKADEIVILRPGTDTAFLLGVARELITKKLYDRDAVIQRTDLPLLVRLD	GIYETFGKFHFVSSVDDWVHADLIMVWHCNPLYTRIPCVHYITEARYRGSQVVCIAPDYSATSIHTDLWVPVVPSSDSALALGLCKIILDEGKVNEAFVKDQTDLPLLVRLD	15.076,-7.415,-25.337,14.218,-10.055,-22.696,11.299,-11.545,-24.718,13.380,-13.489,-27.320,15.530,-14.890,-24.586,12.541,-16.137,-22.531,11.079,-17.857,-25.616,14.429,-19.555,-26.389,14.945,-20.685,-22.752,11.442,-22.231,-22.766,12.146,-24.067,-26.064,15.419,-25.485,-24.635,13.652,-26.708,-21.444,15.697,-24.225,-19.362,14.460,-22.997,-15.965,13.421,-19.330,-15.935,13.575,-17.302,-12.710,10.932,-1…	GAIPGWRLARLLGATVLDSDGQIGDFSVGIYETFGKFHFVSSVDDWVHADLIMVWHCNPLYTRIPCVHYITEARYRGSQVVCIAPDYSATSIHTDLWVPVVPSSDSALALGLCKIILDEGKVNEAFVKDQTDLPLLVRLDNRRFLRQPE	412755	marine sediment metagenome
job.pdb	AF-A0A832FYH4-F1-model_v4 Molybdopterin oxidoreductase	23.400	413	210	13	1	399	1	321	1.000	3.330E-11	312	400	969	SDLSRRELLKRAVVVGTGAGLAELFLPAQFLSSASAQSEPQAVAIANPLAQMPDRSWERIYRDQFAEEDSFVFTCAPNDTHNCLLRAHVKNGVIVRISPTYGYGKATDLAGNQASHRWDP---RICQKGLILGRRIYGDRRVKAPMIRKGFKEWADAGFPRHDDGTPRADMEKRGYDEWLQIPWDEALAIAAKTLQNVAETYKGEDGAGKLLEQGYEPAMVEAMHGAG------VQAIKMRGGMPLLGAGRVFGFYRFANMLALLD-----GKLRPEAPPEEIVGSRAFDNYAWHTDLPPGHPMVSGSQTVDFDLFAAEHSKLLVLIGMNWICTKMPDAHWIGDARLKGTRVVVISADYMPTANKADEIVILRPGTDTAFLLGVARELITKKLYDRDAV…	MRVSRRDMIKLSLATSLVAAL-GLYVKPRLLR---------------RVDEFSPIQSE--------EVKIVKVSCLPNCTESCWLQAYVYNDRVRVLMPAPDY--------------LEPEYTRGCLRGLSQVFLWYGPDRLRRPMVREPFLRWC-RGEVSWEKAVEEAAKLRGSPDKFIEVDWDIALDCA---SKALAKIM-----------RDYGP--------ASIAYTIQVPG------------TAYMGKGALMRLASLFGWSSMH-------------------AYPLNGDLPTFWAPTFGVQTEELETHEYLNSKLILIFGSNFTVTRTMSARMLVLAREKGAKIVVIDMNYPSVANIADELILINPATDAALALGIVYVLIRDKLYDAEFT…	21.397,-41.370,-32.222,18.658,-39.584,-34.298,15.467,-41.701,-34.558,13.292,-40.342,-37.399,9.514,-39.740,-37.118,9.240,-42.642,-39.612,11.108,-45.031,-37.264,8.717,-44.064,-34.423,5.658,-44.914,-36.586,7.239,-48.256,-37.581,7.953,-49.021,-33.895,4.341,-48.106,-32.910,2.900,-50.353,-35.665,5.192,-53.240,-34.623,4.222,-52.908,-30.915,0.489,-52.759,-31.809,0.808,-55.940,-33.924,2.699,-57.810,-31.15…	MRVSRRDMIKLSLATSLVAALGLYVKPRLLRRVDEFSPIQSEEVKIVKVSCLPNCTESCWLQAYVYNDRVRVLMPAPDYLEPEYTRGCLRGLSQVFLWYGPDRLRRPMVREPFLRWCRGEVSWEKAVEEAAKLRGSPDKFIEVDWDIALDCASKALAKIMRDYGPASIAYTIQVPGTAYMGKGALMRLASLFGWSSMHAYPLNGDLPTFWAPTFGVQTEELETHEYLNSKLILIFGSNFTVTRTMSARMLVLAREKGAKIVVIDMNYPSVANIADELILINPATDAALALGIVYVLIRDKLYDAEFTKTYTDMPLLIRLDTKTRLKASEVKELSEYAKNIKIPAYRELYTAWDTRRNKIVIVDPRTLERKDPVTGEIYDPALEGEFEVELVDGKRVKVK…	1872399	Aeropyrum sp.
job.pdb	AF-A0A7G2IQ28-F1-model_v4 Anaerobic dimethyl sulfoxide reductase chain A	20.700	337	182	14	69	400	3	259	1.000	3.150E-11	311	400	328	DSFVFTCAPNDTHNCLLRAHVKNGVIVRI-SPTYGYGKATDLAGNQASHRWDPRICQKGLILGRRIYGDRRVKAPMIRKGFKEWADAGFPRHDDGTPRADMEKRGYDEWLQIPWDEALAIAAKTLQNVAETYKGEDGAGKLLEQGY----EPAMVEAMHGAGVQAIKMRGGMPLLGAGRVFGFYRFANMLALLDGKLRPEAPPEEIVGSRAFDNYAWHTDLPPGHPMVSGSQTVDFDLFAAEHSKLLVLIGMNWICTKMPDAHWIGDARLKGTRVVVISADYMPTANKADEIVILRPGTDTAFLLGVARELITKKLYDRDAVIQRTDLPLLVRLDTG	DIIPGYCTLCRS-RCGTLNEVANDHLIKVRANPEHP-------NGKA-------MCMKGKAAPELVDSANRILYPMKR------------THP--------KGAENPGWKRISWEEAMSTIAGQLEKFKR----ENGA----ESVAFGFTSP----------------------SGTP-------LSDAIEWLERFVRIYGSPNTSYGTEICN---WHKDV--AHRWTFGCGIPVAD---YSHADLILLWGHNPANTWLAQASAIGTGRNNGAKLIVVDPRPTPLAKEANAWLDVNPGTDGALALGLSHLLVERNLFNHEFVRNWTNGPLLVRNDNG	32.299,-18.972,-20.700,29.090,-17.679,-19.080,29.223,-15.828,-15.726,26.354,-16.028,-13.205,25.800,-12.655,-11.498,23.387,-12.323,-8.526,21.052,-9.393,-8.655,17.407,-8.271,-8.496,14.738,-7.200,-11.003,14.032,-3.426,-10.915,10.968,-3.534,-13.214,8.502,-3.470,-10.272,8.162,-2.979,-6.494,8.573,-6.729,-5.811,12.378,-6.558,-6.394,12.531,-10.282,-7.170,16.032,-11.727,-6.661,17.740,-12.830,-9.889,20.543…	MSDIIPGYCTLCRSRCGTLNEVANDHLIKVRANPEHPNGKAMCMKGKAAPELVDSANRILYPMKRTHPKGAENPGWKRISWEEAMSTIAGQLEKFKRENGAESVAFGFTSPSGTPLSDAIEWLERFVRIYGSPNTSYGTEICNWHKDVAHRWTFGCGIPVADYSHADLILLWGHNPANTWLAQASAIGTGRNNGAKLIVVDPRPTPLAKEANAWLDVNPGTDGALALGLSHLLVERNLFNHEFVRNWTNGPLLVRNDNGYFLREKDINPLAISNRYTVWDEHNQQVTFIDSETRTEETLTPTAALEGNVEVAIADGAKNFLPNGVFIF	546	Citrobacter freundii
job.pdb	AF-A0A258CML9-F1-model_v4 Dehydrogenase	20.300	329	173	13	69	390	8	254	1.000	5.314E-10	309	400	256	DSFVFTCAPNDTHNCLLRAHVKNG-VIVRISPTYGYGKATDLAGNQASHRWDPRICQKGLILGRRIYGDRRVKAPMIRKGFKEWADAGFPRHDDGTPRADMEKRGYDEWLQIPWDEALAIAAKTLQNVAETYKGEDGAGKLLEQGYEPAMVEAMHGAGVQAIKMRGGMPLL---GAGRVF--GFYRFANMLALLDGKLRPEAPPEEIVGSRAFDNYAWHTDLPPGHPMVSGSQTVDFDLFAAEHSKLLVLIGMNWICTKMPDAHWIGDARL-KGTRVVVISADYMPTANKADEIVILRPGTDTAFLLGVARELITKKLYDRDAVIQRTD	AHHPSTCPHDCPSACSLEVEVIDGRSIGRVRG----SKRQSYTDG--------VICAKVARYAERIHHPDRLLHPLRRTG---------PK-------------GSGQFARISWDAALDEIAQRF-----------------------LAIEAEHGAD-------AVWPYYYAGTMGLVMRDGINRL--------RHAKRYSGQFSTI---------CTTTAWTGFIAGTGR-LAGPDPREMAQSDCVVIWGTNAVHTQVNVMHHAIKARKTRGAKIVAIDIYHNATLAQADLALVLRPGTDAALACAVMHILFRDGHADRAYLAAHTD	12.948,42.323,-12.805,12.896,38.519,-12.465,9.350,37.392,-13.381,7.766,35.381,-10.532,6.971,31.746,-11.440,3.426,30.975,-12.386,1.900,28.518,-9.869,-1.220,26.510,-10.830,-3.030,24.016,-8.530,-4.061,20.685,-10.115,-6.057,17.754,-8.671,-4.298,14.429,-8.528,-4.309,11.057,-6.699,-1.552,9.372,-4.672,-0.103,6.544,-6.816,1.556,4.757,-3.896,0.885,1.144,-2.866,-1.464,2.009,0.038,-5.280,1.496,-0.083,-6.018…	MTELPRIAHHPSTCPHDCPSACSLEVEVIDGRSIGRVRGSKRQSYTDGVICAKVARYAERIHHPDRLLHPLRRTGPKGSGQFARISWDAALDEIAQRFLAIEAEHGADAVWPYYYAGTMGLVMRDGINRLRHAKRYSGQFSTICTTTAWTGFIAGTGRLAGPDPREMAQSDCVVIWGTNAVHTQVNVMHHAIKARKTRGAKIVAIDIYHNATLAQADLALVLRPGTDAALACAVMHILFRDGHADRAYLAAHTDAP	1970325	Bosea sp. 32-68-6
job.pdb	AF-A0A660ZPV4-F1-model_v4 Nitrate reductase subunit alpha	21.500	381	201	15	45	392	7	322	1.000	2.981E-11	309	400	554	IANPLAQMPDRSWERIYRDQFAEEDSFVFTCAPNDTHNCLLRAHVKNGVIVRIS-----PTYGYGKATDLAGNQASHRWDPRICQKGLILGRRIYGDRRVKAPMIRKGF-----KEWADAGFP---------RHDDGTPRADMEK-RGYDEWLQIPWDEALAIAAKTLQNVAETYKGEDGAGKLLEQ--GYEPAMVEAMHGAGVQAIKMRGGMPLLGAGRVFGFYRFANMLALLDGKLRPEAPPEEIVGSRAFD-----NYAWHTDLPPGHPMVSGSQTVDFDLFAAEHSKLLVLIGMNWICTKMPDAHWIGDARLKGTRVVVISADYMPTANKADEIVILRPGTDTAFLLGVARELITKKLYD------RDAVIQRTDLP	IISPKT----RKWEEFYRNRWQYDKVVRSTHGVNCTGGCSWNIHVKDGIVVWETQALDYPLLENGLPP----------YEPRGCQRGISYSWYLYSPIRVKYPLMRGALLDLFVAEKAACGGDPMKAWENIQDDPEK--RSRYQRARGKGGFRRVSWDEVLELVAASNLSTIK----RYGP----DRLIGFSP-------------------IPA---MSMLSYASGARY-------------------LQLMGGVNLSFYDWYCDLPSAYPEIWGEQTDVCESADWFNSKFIVSMGANLGMTRTPDIHFFSEARHNGSKTVVMSPDFSMVAKHSDQWIPCHAGSDGAFWMAVTHVILKEWHVDKQTPYFQDYTKRYTDCP	47.774,-5.239,2.071,51.076,-6.700,3.406,49.779,-9.928,4.854,51.295,-12.675,2.631,54.889,-12.076,1.506,56.039,-15.500,0.281,59.817,-15.338,0.697,60.511,-18.581,-1.244,60.691,-18.586,-5.075,58.266,-15.670,-5.842,59.344,-16.028,-9.454,57.340,-19.307,-9.720,54.047,-17.514,-8.842,54.081,-15.261,-11.969,50.975,-17.149,-13.203,48.945,-15.291,-10.526,49.368,-12.146,-12.694,46.798,-13.747,-15.038,44.142,-…	MSWIEDIISPKTRKWEEFYRNRWQYDKVVRSTHGVNCTGGCSWNIHVKDGIVVWETQALDYPLLENGLPPYEPRGCQRGISYSWYLYSPIRVKYPLMRGALLDLFVAEKAACGGDPMKAWENIQDDPEKRSRYQRARGKGGFRRVSWDEVLELVAASNLSTIKRYGPDRLIGFSPIPAMSMLSYASGARYLQLMGGVNLSFYDWYCDLPSAYPEIWGEQTDVCESADWFNSKFIVSMGANLGMTRTPDIHFFSEARHNGSKTVVMSPDFSMVAKHSDQWIPCHAGSDGAFWMAVTHVILKEWHVDKQTPYFQDYTKRYTDCPFLVELEKEGDHYVPKKLIRANRINKYKDVSNGDWKFLKVDENSGDLVMPKGSMGHRWDDPKGKWNMKFEDGETDATY…	1869227	bacterium
job.pdb	AF-A0A447UG25-F1-model_v4 Respiratory nitrate reductase 1 subunit alpha	22.900	305	159	10	119	397	5	259	1.000	6.473E-11	308	400	278	DPRICQKGLILGRRIYGDRRVKAPMIRKGFKEWADAGFPRHDDG-------TPRADMEK-----RGYDEWLQIPWDEALAIAAKTLQNVAETYKGEDGAGKLLEQ--GYEPAMVEAMHGAGVQAIKMRGGMPLLGAGRVFGFYRFANMLALLDGKLRPEAPPEEIVGSRAFDN------YAWHTDLPPGHPMVSGSQTVDFDLFAAEHSKLLVLIGMNWICTKMPDAHWIGDARLKGTRVVVISADYMPTANKADEIVILRPGTDTAFLLGVARELITKKLYDR------DAVIQRTDLPLLVRL	EPRGCPRGASYSWYLYSANRLKYPLMRKRLMKMWRDAKKLHSDPVEAWASIIEDADKAKSFKQARGRGGFVRSSWQEVNELIAASNVYTIKNY----GP----DRVAGFSP----------IPAMSM------------VSYASGARYLSLI--------------------GGTCLSFYDWYCDLPPASPQTWGEQTDVPESADWYNSSYIIAWGSNVPQTRTPDAHFFTEVRYKGTKTVAVTPDYAEIAKLCDLWLAPKQGTDAAMALAMGHVMLREFHLDNPSQYFTDYVRRYTDMPMLVML	25.655,-13.347,-7.299,26.019,-11.637,-3.880,24.315,-12.792,-0.760,21.477,-10.833,0.933,23.286,-10.256,4.273,23.115,-7.965,6.259,20.056,-6.278,4.857,18.619,-3.770,7.400,17.975,-0.011,7.277,18.335,2.985,9.666,14.605,2.852,10.344,14.750,-0.788,11.530,17.908,-0.137,13.588,16.011,2.546,15.602,12.921,0.379,16.338,14.068,-0.528,19.896,13.289,3.115,20.871,9.505,2.407,20.822,9.553,-0.209,23.640,9.984,2.29…	MPNHEPRGCPRGASYSWYLYSANRLKYPLMRKRLMKMWRDAKKLHSDPVEAWASIIEDADKAKSFKQARGRGGFVRSSWQEVNELIAASNVYTIKNYGPDRVAGFSPIPAMSMVSYASGARYLSLIGGTCLSFYDWYCDLPPASPQTWGEQTDVPESADWYNSSYIIAWGSNVPQTRTPDAHFFTEVRYKGTKTVAVTPDYAEIAKLCDLWLAPKQGTDAAMALAMGHVMLREFHLDNPSQYFTDYVRRYTDMPMLVMLEETRRLLCRWPYAARRRSY	545	Citrobacter koseri
job.pdb	AF-A0A3N5QMK8-F1-model_v4 Molybdopterin oxidoreductase	16.300	355	185	20	59	399	9	265	1.000	3.228E-10	306	400	267	RIYRDQFAEEDSFVFTCAPNDTHNCLLRAHVKNGVIVRISPTYGYG---KATDLAGNQASHRWDPRICQKGLILGRRIYGDRRVKAPMIRKGFKEWADAGFPRHDDGTPRADMEKRGYDEWLQIPWDEALAIAAKTLQNVAETYKGEDGAGKLLEQGYEPAMVEAMHGAGV------QAIKMRGGMPLLGAGRVFGFYRFANMLALLDGKLRPEAPPEEIV---GSRAFDNYAWHTDLPPGHPMVSGSQTVDFDLFAAEHSKLLVLIGMNWICTKMPD--AHWIGDARLKGTRVVVISADYMPTANKADEIVILRPGTDTAFLLGVARELITKKLYDRDAVIQRTDLPLLVRLDT	QKEMEVYGYDSYTKSFCR-MCHGGCGVIVFVKDGRAVKIKG--DPDCPIN----HGT---------LCSKGIASIQLAHNPNRLTHPVKRIG---------PKASNQ-------------WQRISWDEALDTIAERMLHYKE----KYG-------------VESV----VPGYGTGRDYE-------------GGLYRFSSSFG---------CP---TVLTAGHFCYGPR------LSTTISTIGTNAVV-DYPND--PKCVMVWGNNTVLSNPDEYKGENFSAALDRGSKLICVDPKRTRIAARANIWLQLRPTTDAALALGMCHYIIQNNLHDKEFCEKYV-----HEWDK	-25.753,-0.633,-25.201,-23.189,0.985,-22.874,-22.228,-1.662,-20.306,-22.675,-0.100,-16.844,-20.917,-2.068,-14.083,-23.924,-1.488,-11.766,-27.662,-0.839,-12.087,-28.225,0.296,-8.483,-31.966,0.953,-9.054,-32.575,-2.524,-10.518,-30.696,-4.112,-7.592,-32.703,-2.015,-5.085,-35.941,-3.226,-6.758,-34.981,-6.887,-7.346,-33.382,-7.534,-3.931,-35.659,-5.150,-1.971,-32.891,-3.101,-0.331,-34.022,-0.162,1.842…	MEFQYSNIQKEMEVYGYDSYTKSFCRMCHGGCGVIVFVKDGRAVKIKGDPDCPINHGTLCSKGIASIQLAHNPNRLTHPVKRIGPKASNQWQRISWDEALDTIAERMLHYKEKYGVESVVPGYGTGRDYEGGLYRFSSSFGCPTVLTAGHFCYGPRLSTTISTIGTNAVVDYPNDPKCVMVWGNNTVLSNPDEYKGENFSAALDRGSKLICVDPKRTRIAARANIWLQLRPTTDAALALGMCHYIIQNNLHDKEFCEKYVHEWDKFV	2049433	Desulfobacteraceae bacterium
job.pdb	AF-A0A536SB44-F1-model_v4 Twin-arginine translocation signal domain-containing protein	18.100	396	206	15	1	388	24	309	1.000	2.138E-11	306	400	323	SDLSRRELLKRAVVVGTGAGLAELFLPAQFLSSASAQSEPQAVAIANPLAQMPDRSWERIYRDQFAEE-DSFVFTCAPNDTHNCLLRAHVKNGVIVRISPTYGYGKATDLAGNQASHRWDPRICQKGLILGRRIYGD--RRVKAPMIRKGFKEWADAGFPRHDDGTPRADMEKRGYDEWLQIPWDEALAIAAKTLQNVAETYKGEDGAGKL-----LEQGYEPAMVEAMHGAGVQAIKMRGGMPLLGAGRVFGFYRFANMLALLDGKLRPEAPPEEIVGSRAFDNYAWHTDLPPGHPMVSGSQTVDFDLFAAEHSKLLVLIGMNWICTKMPDAHWIGDARLKGTRVVVISADYMPTANKADEIVILRPGTDTAFLLGVARELITKKLYDRDAVIQR	KTIDRRAFLKRSGVAV-GAGAFAAQLPFNMIGKAEAQVRSD------------------------GGKIEVKRTVCTHCSV-GCAIDAVVQNGVWVRQEP--VFDSPLNL-GA---------HCAKGASIREHGMTEHSHRLKYPMKL-------------------VNG-------RYQRISWDTAIDEIGDRMLALRK----ESGPDALYFIGSSKHSNEQAYLMCK------------------WVRLFG-------------------TNNTDHQAR-----ICHSTTVSGVANTWGYGAMTNSYNDMHNCKAALYIGSNAAEAHPVSMLHSLHAKETGAKIMVADPRFTRTAAKADQYIRIRSGTDIAFLFGVLHHVFKNGWEDKKYIHDR	55.256,27.794,-17.703,53.610,29.513,-14.676,52.147,29.119,-11.728,50.217,27.487,-8.797,47.784,29.769,-7.095,48.916,30.255,-3.460,46.442,29.341,-0.725,46.763,32.500,1.398,46.693,31.137,4.989,44.688,34.081,6.394,44.464,32.829,10.000,41.917,35.361,11.334,43.113,37.466,14.316,40.395,35.546,16.259,42.077,32.132,15.786,45.323,33.455,17.345,43.342,34.858,20.331,41.672,31.452,20.916,44.863,29.329,20.885,…	MMLPAHLSSGHSRLSRSLSGMLAKTIDRRAFLKRSGVAVGAGAFAAQLPFNMIGKAEAQVRSDGGKIEVKRTVCTHCSVGCAIDAVVQNGVWVRQEPVFDSPLNLGAHCAKGASIREHGMTEHSHRLKYPMKLVNGRYQRISWDTAIDEIGDRMLALRKESGPDALYFIGSSKHSNEQAYLMCKWVRLFGTNNTDHQARICHSTTVSGVANTWGYGAMTNSYNDMHNCKAALYIGSNAAEAHPVSMLHSLHAKETGAKIMVADPRFTRTAAKADQYIRIRSGTDIAFLFGVLHHVFKNGWEDKKYIHDRVYGMDKVKEEVMKV	1891241	Betaproteobacteria bacterium
job.pdb	AF-A0A7B4GJC5-F1-model_v4 Nitrate reductase subunit alpha	21.900	369	199	10	54	392	29	338	1.000	1.855E-10	306	400	822	DRSWERIYRDQFAEEDSFVFTCAPNDTHNCLLRAHVKNGVIVRISPTYGYGKATDLAGNQASHRWDPRICQKGLILGRRIYGDRRVKAPMIRKGFKEWADAGFPRHDDGTP-------RADMEKR-----GYDEWLQIPWDEALAIAAKTLQNVAETYKGEDGAGKLLEQGYEPAMVEAMHGAGV------QAIKMRGGMPLLGAGRVFGFYRFANMLALLDGKLRPEAPPEEIVGSRAFDN------YAWHTDLPPGHPMVSGSQTVDFDLFAAEHSKLLVLIGMNWICTKMPDAHWIGDARLKGTRVVVISADYMPTANKADEIVILRPGTDTAFLLGVARELITKKLYDR------DAVIQRTDLP	NRDWEDGYRQRWQHDKIVRSTHGVNCTGSCSWKIYVKNGLVTWETQQTDYPRTRPDLPNHE-----PRGCPRGASYSWYLYSANRLKYPMMRKRLMKMWREAKALHSDPVEAWASIIEDADKAKSFKQARGRGGFVRSSWQEVNELIAASNVYTIKNY----GP------------------DRVAGFSPIPAMSM------------VSYASGARYLSLIG--------------------GTCLSFYDWYCDLPPASPQTWGEQTDVPESADWYNSSYIIAWGSNVPQTRTPDAHFFTEVRYKGTKTVAVTPDYAEIAKLCDLWLAPKQGTDAAMALAMGHVMLREFHLDNPSQYFTDYVRRYTDMP	59.211,13.163,-31.881,61.145,9.867,-31.539,60.669,8.279,-28.079,63.907,6.365,-28.815,65.944,9.554,-29.437,64.411,11.273,-26.362,66.211,8.640,-24.215,69.498,10.403,-25.145,68.236,13.454,-23.176,68.552,11.332,-19.966,70.717,13.760,-17.928,69.217,16.874,-19.605,65.802,15.871,-18.154,67.079,15.755,-14.520,65.839,18.791,-12.548,66.599,19.585,-8.884,67.144,16.915,-6.253,64.915,17.207,-3.151,64.962,15.7…	MSKFLDRFRYFKQKGETFADGHGQLLNTNRDWEDGYRQRWQHDKIVRSTHGVNCTGSCSWKIYVKNGLVTWETQQTDYPRTRPDLPNHEPRGCPRGASYSWYLYSANRLKYPMMRKRLMKMWREAKALHSDPVEAWASIIEDADKAKSFKQARGRGGFVRSSWQEVNELIAASNVYTIKNYGPDRVAGFSPIPAMSMVSYASGARYLSLIGGTCLSFYDWYCDLPPASPQTWGEQTDVPESADWYNSSYIIAWGSNVPQTRTPDAHFFTEVRYKGTKTVAVTPDYAEIAKLCDLWLAPKQGTDAAMALAMGHVMLREFHLDNPSQYFTDYVRRYTDMPMLVMLEERDGYYAAGRMLRAADLVDALGQENNPEWKTVAFNTNGEMVAPNGSIGFRWGEKG…	562	Escherichia coli
job.pdb	AF-A0A524MRP5-F1-model_v4 Formate dehydrogenase subunit alpha	17.100	321	168	11	69	380	1	232	1.000	4.500E-10	305	400	232	DSFVFTCAPNDTHNCLLRAHVKNGVIVRISPTYGYGKATDLAGNQASHRWDPRICQKGLILGRRIYGDRRVKAPMIRKGFKEWADAGFPRHDDGTPRADMEKRGYDEWLQIPWDEALAIAAKTLQNVAETYKGEDGAGKL---------LEQGYEPAMVEAMHGAGVQAIKMRGGMPLLGAGRVFGFYRFANMLALLDGKLRPEAPPEEIVGSRAFDNYAWHTDLPPGHPMVSGSQTVDFDLFAAEHSKLLVLIGMNWICTKMPDAHWIGDARLKGTRVVVISADYMPTANKADEIVILRPGTDTAFLLGVARELITKKLY	MIITTTCIY-CGVGCHLDLHIRNGIVLSVTP----GRRGPGEG---------KLCIKGWSAHEFIHHPDRLKMPLI-------------KENG-------------TFREAAWEEALDLIASRLNEIKT----KNGPDSLGFFSSAKATNEDN---YMMQKL------------------ARAVIG-------------------TNNVDHCAR-----LCHASTVTGLVAAFGSGAMTNSQEDVEESDVIFIIGSNTSEQHPLIARRIIKAVKKGAKLMIADPREIALCEYADIYMQQHPGSDVALLNAMMYVILTDGLH	2.449,-28.699,-5.960,1.586,-26.008,-3.384,3.709,-22.821,-3.198,3.252,-20.233,-0.424,3.642,-16.554,-1.429,2.508,-13.053,-0.338,-0.704,-11.289,-1.398,0.071,-8.684,-4.084,-2.785,-6.323,-3.072,-2.859,-4.179,0.121,-0.103,-3.557,2.725,-1.383,-6.283,5.109,0.859,-8.936,3.497,-1.474,-11.948,3.889,0.081,-15.270,2.820,-1.551,-17.313,0.044,-1.035,-20.914,-1.134,-0.930,-21.299,-4.935,-2.267,-24.663,-6.159,-0.…	MIITTTCIYCGVGCHLDLHIRNGIVLSVTPGRRGPGEGKLCIKGWSAHEFIHHPDRLKMPLIKENGTFREAAWEEALDLIASRLNEIKTKNGPDSLGFFSSAKATNEDNYMMQKLARAVIGTNNVDHCARLCHASTVTGLVAAFGSGAMTNSQEDVEESDVIFIIGSNTSEQHPLIARRIIKAVKKGAKLMIADPREIALCEYADIYMQQHPGSDVALLNAMMYVILTDGLH	2026714	Candidatus Bathyarchaeota archaeon
job.pdb	AF-A0A359LRF2-F1-model_v4 4Fe-4S Mo/W bis-MGD-type domain-containing protein	21.500	352	167	17	58	390	16	277	1.000	1.571E-10	305	400	279	ERIYRDQF-------AEE-DSFVFTCAPNDTHNCLLRAHVKNGVIVRISPTYG-YGKATDLAGNQASHRWDPRICQKGLILGRRIYGDRRVKAPMIRKGFKEWADAGFPRHDDGTPRADMEKRGYDE---WLQIPWDEALAIAAKTLQNVAETYKGEDGAGKLLEQGYEPAMVEAMHGAG------VQAIKMRGGMPLLGAGRVFGFYRFANMLALLDGKLRPEAPPEEIVGSRAFDNYAWHTDLPPGHPMVSGSQTVDFDLFAAEHSKLLVLIGMNWICT-KMPDAHWIGDARLKGTRVVVISADYMPTANKADEIVILRPGTDTAFLLGVARELITKKLYDRDAVIQRTD	AQAFEEFFRPAADGPAAEATKVTTCCGVCSP-ACGLEATVENGVVKFIEGLKGDAHG----EGH---------LCGKGAAGAQFLYDPDRLKYPMKRT---------NPRK------------GFDEDPGWVRITWQEALDTIAQKMKSTVE-----------------------QHGAEALLFVTL-------PSPDL-------WARFMNAMGVVN----------RIDH-----IDVCFQTDRIVQRYTTGGKTWCNDF---ENSKYILLFGWDLVAKAKIIYANGIVKAREKGAKVVHFSPSYTATSRVASEWHNINPGSDLAVALAMIHVVLKENLYNKEFVDSLTN	20.941,-52.085,33.779,21.444,-51.675,30.020,19.272,-52.894,27.285,17.824,-51.479,24.227,14.700,-50.748,22.330,15.901,-51.029,18.694,14.927,-48.113,16.436,14.191,-49.645,13.026,16.236,-47.779,10.383,13.688,-46.096,8.147,16.158,-44.706,5.572,15.846,-40.897,5.708,15.949,-40.354,1.922,17.684,-37.044,0.994,15.183,-34.483,2.440,16.261,-34.891,6.097,19.900,-34.233,5.061,18.937,-31.155,2.999,16.923,-29.9…	MQVTGAAGALGASGSAQAFEEFFRPAADGPAAEATKVTTCCGVCSPACGLEATVENGVVKFIEGLKGDAHGEGHLCGKGAAGAQFLYDPDRLKYPMKRTNPRKGFDEDPGWVRITWQEALDTIAQKMKSTVEQHGAEALLFVTLPSPDLWARFMNAMGVVNRIDHIDVCFQTDRIVQRYTTGGKTWCNDFENSKYILLFGWDLVAKAKIIYANGIVKAREKGAKVVHFSPSYTATSRVASEWHNINPGSDLAVALAMIHVVLKENLYNKEFVDSLTNFA	2026791	Bryobacterales bacterium
job.pdb	AF-A0A4P1ASK3-F1-model_v4 Respiratory nitrate reductase 1 alpha chain	21.900	347	190	11	72	392	3	294	1.000	1.127E-10	304	400	569	VFTCAPNDTHNCLLRAHVKNGVIVRISPTYGYGKATDLAGNQASHRWDPRICQKGLILGRRIYGDRRVKAPMIRKGFKEWADAGFPRHDDGTP-------RADMEK-----RGYDEWLQIPWDEALAIAAKTLQNVAETYKGEDGAGKLLEQ--GYEPAMVEAMHGAGVQAIKMRGGMPLLGAGRVFGFYRFANMLALLDGKLRPEAPPEEIVGSRAFDN------YAWHTDLPPGHPMVSGSQTVDFDLFAAEHSKLLVLIGMNWICTKMPDAHWIGDARLKGTRVVVISADYMPTANKADEIVILRPGTDTAFLLGVARELITKKLYDR------DAVIQRTDLP	APLTGVNCTGSCSWKIYVKNGLVTWETQQTDYPRTRPDMPNHE-----PRGCPRGASYSWYLYSANRLKYPLMRKRLMKMWREAKAQHSDPVHAWASIIEDADKAKSFKQARGRGGFVRSSWQEVNELIAASNVYTVKTY----GP----DRVAGFSP-------------------IPA---MSMVSYASGARYLSLI--------------------GGTCLSFYDWYCDLPPASPQTWGEQTDVPESADWYNSSYIIAWGSNVPQTRTPDAHFFTEVRYKGTKTVAITPDYAEIAKLCDLWLAPKQGTDAAMALAMGHVMLREFHLDKPSQYFTDYVRRYSDMP	35.253,-4.884,-4.150,32.016,-3.363,-5.497,29.786,-6.451,-5.646,27.649,-6.452,-8.829,23.945,-6.282,-8.366,21.067,-6.874,-10.800,19.520,-3.398,-11.407,15.991,-4.806,-11.908,12.741,-4.141,-9.975,12.749,-7.442,-8.086,13.398,-6.516,-4.360,16.046,-9.257,-4.235,19.111,-6.927,-4.120,21.240,-10.048,-4.504,25.044,-9.738,-4.695,26.689,-11.876,-7.403,30.125,-13.219,-8.344,30.585,-12.380,-12.046,32.916,-14.84…	MCAPLTGVNCTGSCSWKIYVKNGLVTWETQQTDYPRTRPDMPNHEPRGCPRGASYSWYLYSANRLKYPLMRKRLMKMWREAKAQHSDPVHAWASIIEDADKAKSFKQARGRGGFVRSSWQEVNELIAASNVYTVKTYGPDRVAGFSPIPAMSMVSYASGARYLSLIGGTCLSFYDWYCDLPPASPQTWGEQTDVPESADWYNSSYIIAWGSNVPQTRTPDAHFFTEVRYKGTKTVAITPDYAEIAKLCDLWLAPKQGTDAAMALAMGHVMLREFHLDKPSQYFTDYVRRYSDMPMLVMLEERDGYYAAGRMLRAADLVDGLGQEEHPEWKTVAFDEKGEMMAPNGSIGYRWGEKGKWNLEQRNGTTGEEVELRLSLLGSHDDVAQVGFPYFGGDGTEHF…	54291	Raoultella ornithinolytica
job.pdb	AF-A0A6L6B376-F1-model_v4 Molybdopterin-dependent oxidoreductase	22.300	421	222	13	1	392	5	349	1.000	5.482E-11	304	400	593	SDLSRRELLKRAVVVGTGAGLAELFLPAQFLSSASAQSEPQAVAIANPLAQMPDRSWERIYRDQFAEEDSFVFTCAPNDTHNCLLRAHVKNGVIVRISPTYGYGKATDLAGNQASHRWDPRICQKGLILGRRIYGDRRVKAPMIRKGFKEWADAGFPRH------------DDGTPRADMEKRGYDEWLQIPWDEALAIAAKTLQNVAETYKGEDGAGKLLEQ--GYEPAMVEAMHGAGVQAIKMRGGMPLLGAGRVFGFYRFANMLALLDGKLRPEAPPEEIVGSRAFDN--------YAWHTDLPPGHPMVSGSQTVDFDLFAAEHSKLLVLIGMNWICTKMPDAHWIGDARLKGTRVVVISADYMPTANKADEIVILRPGTDTAFLLGVARELITK…	TDQSNDAMAEFLVRAG------------RFFSPGEVSKDLRSVAL------VGGRDADIFYRDRWSHDKVVRSTHGVNCTGSCSWKVYVKDGIITWETQQTDYPSVGPDSPE-----YEPRGCPRGAAFSWYTYSPTRVRYPYVRGVLLEAYRKAKAEHPDPVDAWHAVVSDPVTRRTYHKARGKGGLVRAGWSEVNEIIAAAHIYTAKTY----GP----DRIFGFSP----------IPAMSM-------------------ASHAV---------------GARFISLMGGSMLSFYDWYADLPVASPQVFGDQTDVPESADWWNASYLIMWGSNVPVTRTPDAHFMTEARYRGQKVVAVSPDYADNTKFADEWMAPHPGTDGALAMAMGH-VILK…	-45.206,-0.423,-53.710,-43.319,-1.308,-56.835,-44.721,-4.823,-57.374,-42.254,-6.754,-59.530,-44.533,-9.601,-60.428,-42.862,-11.709,-62.918,-41.693,-15.173,-61.964,-40.917,-15.923,-65.565,-39.135,-19.252,-65.324,-36.546,-18.102,-67.857,-35.323,-21.704,-68.073,-32.516,-20.127,-70.159,-31.338,-17.879,-67.259,-31.513,-20.822,-64.798,-29.773,-23.044,-67.393,-27.023,-20.395,-67.907,-26.430,-20.123,-64.…	MVTTTDQSNDAMAEFLVRAGRFFSPGEVSKDLRSVALVGGRDADIFYRDRWSHDKVVRSTHGVNCTGSCSWKVYVKDGIITWETQQTDYPSVGPDSPEYEPRGCPRGAAFSWYTYSPTRVRYPYVRGVLLEAYRKAKAEHPDPVDAWHAVVSDPVTRRTYHKARGKGGLVRAGWSEVNEIIAAAHIYTAKTYGPDRIFGFSPIPAMSMASHAVGARFISLMGGSMLSFYDWYADLPVASPQVFGDQTDVPESADWWNASYLIMWGSNVPVTRTPDAHFMTEARYRGQKVVAVSPDYADNTKFADEWMAPHPGTDGALAMAMGHVILKEFYVNSQVPRFIDYVKKYSDLPFLISLLEKNGTLVPDKFVTAADLGEKSEGALFKTVVADSATGLPHVPNGS…	1883427	Actinomycetia bacterium
job.pdb	AF-A0A524GN29-F1-model_v4 Nitrate reductase subunit alpha	21.600	356	186	11	69	392	1	295	1.000	1.486E-10	304	400	711	DSFVFTCAPNDTHNCLLRAHVKNGVIVRISPTYGYGKATDLAGNQASHRWDPRICQKGLILGRRIYGDRRVKAPMIRKGFKEWADAGFPRHDD---------GTPRADME-----KRGYDEWLQIPWDEALAIAAKTLQNVAETYKGEDGAGKLLEQGYEPAMVEAMHGAG------VQAIKMRGGMPLLGAGRVFGFYRFANMLALLDGKLRPEAPPEEIVGSRAFDN------YAWHTDLPPGHPMVSGSQTVDFDLFAAEHSKLLVLIGMNWICTKMPDAHWIGDARLKGTRVVVISADYMPTANKADEIVILRPGTDTAFLLGVARELITKKLYDR------DAVIQRTDLP	KKVRSTHGVNCTGSCSWDVYVKNGIIVWETQRTDYPACGSGFPNHE-----PRGCPRGATYSWYTYSPVRLKHPLMRSTLLALWREALAADPDPVAAWRSIVG--DASKRTSYQVERGKGGFVRVSWDEAATLVAASLVHTIQTH----GA------------------DRIFGFTPIPAMSM------------VCYASGARFLSLIG--------------------GVLASFYDWYCDLPPASPQVWGEQTDVPESADWYESSYMIVWGTNLPMTRTPDAHFFTEARYRGARVAAVAPDYAEYVKFADTWLPAKAGTDAALAMAMSHVILKEYYIERQSEYFSTYATSYTDLP	10.640,-35.686,-20.283,8.802,-33.540,-17.683,10.341,-30.543,-15.824,9.033,-28.768,-12.698,8.338,-25.051,-13.245,6.020,-22.167,-12.226,4.627,-18.928,-13.732,6.426,-15.620,-13.013,3.160,-13.631,-13.297,1.395,-11.373,-10.751,-1.449,-13.775,-9.949,-0.756,-15.036,-6.331,-1.366,-18.631,-7.495,2.302,-19.745,-7.113,1.242,-22.935,-8.896,3.767,-25.719,-9.687,3.518,-27.317,-13.137,4.820,-30.341,-15.022,6.18…	KKVRSTHGVNCTGSCSWDVYVKNGIIVWETQRTDYPACGSGFPNHEPRGCPRGATYSWYTYSPVRLKHPLMRSTLLALWREALAADPDPVAAWRSIVGDASKRTSYQVERGKGGFVRVSWDEAATLVAASLVHTIQTHGADRIFGFTPIPAMSMVCYASGARFLSLIGGVLASFYDWYCDLPPASPQVWGEQTDVPESADWYESSYMIVWGTNLPMTRTPDAHFFTEARYRGARVAAVAPDYAEYVKFADTWLPAKAGTDAALAMAMSHVILKEYYIERQSEYFSTYATSYTDLPFAVVLEEHQGEFKAGRFLRASDLGHTSNNAQWKTVLFDAASGRFVVPNGSIGFRWNEEGRWNLNLKDSVTDAAVDPLLTFAHSSERWVRVHSPLFDLKGAGTRA…	2282155	Syntrophobacterales bacterium
job.pdb	AF-A0A0U2W1F5-F1-model_v4 Perchlorate reductase	23.500	280	124	7	133	399	2	204	1.000	1.440E-09	302	400	210	IYGDRRVKAPMIRKGFKEWADAGFPRHDDGTPRADMEKRGYDEWLQIPWDEALAIAAKTLQNVAETYKGEDGAGKLLEQ----GYEPAMVEAMHGAGVQAIKMRGGMPLLGAGRVFGFYRFANMLALLDGKLRPEAPPEEIVGSRAFDNY---------AWHTDLPPGHPMVSGSQTVDFDLFAAEHSKLLVLIGMNWICTKMPDAHWIGDARLKGTRVVVISADYMPTANKADEIVILRPGTDTAFLLGVARELITKKLYDRDAVIQRTDLPLLVRLDT	MYGPHRIKYPLIRVG----------------------ERGEGKWRRATWEEALDMIADKCVDTIKN----HAP----DCISVFSPVPAV------------------------SPVSFSA-----------------------GHRFAHYIGAHTHTFFDWYGDHPTGQTQTCGVQGDTAETADWFNSRYIILWGSNPTQTRIPDAHFLSEAQLNGTKIVSIAPDFNSSAIKVDKWIHPQPGTDGALALAMAHVIIKEKLYDAHNLKEQTDLSYLVRSDT	23.249,8.713,-5.320,24.538,11.340,-7.848,28.310,10.664,-7.474,28.267,7.348,-5.576,29.965,4.140,-6.800,26.588,2.646,-7.530,25.631,5.165,-10.265,24.751,3.687,-13.667,26.620,5.966,-16.112,25.982,4.231,-19.478,23.722,1.595,-21.071,24.956,-1.821,-20.070,24.447,-5.142,-21.906,25.099,-8.441,-20.089,28.032,-10.599,-21.264,28.052,-13.268,-18.497,25.287,-15.101,-16.573,22.410,-13.249,-14.879,23.666,-12.055…	YMYGPHRIKYPLIRVGERGEGKWRRATWEEALDMIADKCVDTIKNHAPDCISVFSPVPAVSPVSFSAGHRFAHYIGAHTHTFFDWYGDHPTGQTQTCGVQGDTAETADWFNSRYIILWGSNPTQTRIPDAHFLSEAQLNGTKIVSIAPDFNSSAIKVDKWIHPQPGTDGALALAMAHVIIKEKLYDAHNLKEQTDLSYLVRSDTKRFLRE	1767127	Azospira sp. PMJ
job.pdb	AF-A0A354KM36-F1-model_v4 Molybdopterin oxidoreductase	17.300	345	171	13	69	399	2	246	1.000	2.008E-09	302	400	248	DSFVFTCAPNDTHNCLLRAHVKNGVIVRISP--TYGYGKATDLAGNQASHRWDPRICQKGLILGRRIYGDRRVKAPMIRKGFKEWADAGFPRHDDGTPRADMEKRGYDEWLQIPWDEALAIAAKTLQNVAETY-------KGEDGAGKLLEQGYEPAMVEAMHGAGVQAIKMRGGMPLLGAGRVFGFYRFANMLALLDGKLRP-----EAPPEEIVGSRAFDNYAWHTDLPPGHPMVSGSQTVDFDLFAAEHSKLLVLIGMNWICTKMPDAHWIGDARLKGTRVVVISADYMPTANKADEIVILRPGTDTAFLLGVARELITKKLYDRDAVIQRTDLPLLVRLDT	KVLSGGCTLDCYDACKFNVYTEDNNIAKIEGDKCHPYTKGF--------------ICKKGLKHVKRHNHLNRQYKPLLK-------------------VNH-------KWEEITFEEAIDIMAKKLSYYKENYGSKSFIYYEQYGSGSLL--------KSI--------------------GEIF-FNFF------------GGSCKQKGGP-------------CWSAGIEAQKRNFGD-VKSHSLEDMLNSKTIIVWGKNPANTTIHTMNMIKIAQKSGAYVIVIDPILTSTAKQADFHLRIKPGGDGALALAMGKRIIELNLHDEDYINKY-----IKNFDE	29.375,15.703,0.854,26.386,16.780,-1.311,22.771,16.266,-0.125,20.046,15.281,-2.632,16.282,14.898,-2.125,14.770,11.491,-2.972,11.506,9.560,-2.503,11.140,5.980,-1.267,10.282,4.011,-4.418,9.088,0.878,-2.565,5.506,-0.288,-3.102,4.078,1.300,0.061,1.752,4.271,0.725,4.227,6.038,3.034,5.969,7.929,0.154,8.836,8.589,2.549,11.157,11.510,1.714,14.916,10.854,1.895,18.003,12.997,2.348,20.514,11.193,0.098,24.15…	MKVLSGGCTLDCYDACKFNVYTEDNNIAKIEGDKCHPYTKGFICKKGLKHVKRHNHLNRQYKPLLKVNHKWEEITFEEAIDIMAKKLSYYKENYGSKSFIYYEQYGSGSLLKSIGEIFFNFFGGSCKQKGGPCWSAGIEAQKRNFGDVKSHSLEDMLNSKTIIVWGKNPANTTIHTMNMIKIAQKSGAYVIVIDPILTSTAKQADFHLRIKPGGDGALALAMGKRIIELNLHDEDYINKYIKNFDEYN	36841	Terrisporobacter glycolicus
job.pdb	AF-A0A7G9Y076-F1-model_v4 Putative dimethyl sulfoxide reductase catalytic subunit A	19.200	405	202	16	1	389	2	297	1.000	4.907E-11	302	400	320	SDLSRRELLK-RAVVVGTGAGLAELFLPAQFLSSASAQSEPQAVAIANPLAQMPDRSWE-RIYRDQFA--EEDSFVFTCAPNDTHNCLLRAHVKNGVIVRISPTYGYGKATDLAGNQASHRWDPRICQKGLILGRRIYGDRRVKAPMIRKGFKEWADAGFPRHDDGTPRADMEKRGYDEWLQIPWDEALAIAAKTLQNVAETYKGEDGAGKLLEQGYEPAMVEA-------MHGAGVQAIKMRGGMPLLGAGRVFGFYRFANMLALLDGKLRPEA-----PPEEIVGSRAFDNYAWHTDLPPGHPMVSGSQTVDFDLFAAEHSKLLVLIGMNWICTKMPDAHWIGDARLKGTRVVVISADYMPTANKADEIVILRPGTDTAFLLGVARELITKKLYDRD…	MRITRRDFLKATAATVATAA------IGRSVIG-------------RNTGSREFSLTEQFNLIETALAEEAGRDITIVSDVDSHSQCMMSVSVEDGVVTEISGN---PRDPEGAGE---------LTLRGKHTMEMLYAPDRLQYPMKRAG----------------------ERGSGKWERITWDEALTTIADRLGEIKN----EYGA-------------EAIDFHYGHYH----------------SGDISSYLSRLANL---------IGTPNISTPNHICHVPRVFLQFYFDFGA-----------VVPPDV---VNTSLIIIWGGNPAVTNKPQQMAIDKARERGAKLIVIDPRVTAYAEEADIHAQLRPGTDGALALGMLHVIINERFYDTE…	41.430,19.599,39.243,39.977,19.115,42.758,39.675,15.436,43.832,36.139,14.831,45.195,36.492,12.514,48.216,34.102,9.619,49.027,32.941,11.747,52.007,32.039,14.683,49.710,30.021,12.295,47.494,28.103,10.942,50.531,27.334,14.492,51.754,26.081,15.398,48.247,23.763,12.323,48.133,22.431,12.993,51.673,21.624,16.586,50.644,19.880,15.327,47.450,17.735,12.823,49.440,16.692,15.538,51.937,15.693,17.870,49.063,1…	MMRITRRDFLKATAATVATAAIGRSVIGRNTGSREFSLTEQFNLIETALAEEAGRDITIVSDVDSHSQCMMSVSVEDGVVTEISGNPRDPEGAGELTLRGKHTMEMLYAPDRLQYPMKRAGERGSGKWERITWDEALTTIADRLGEIKNEYGAEAIDFHYGHYHSGDISSYLSRLANLIGTPNISTPNHICHVPRVFLQFYFDFGAVVPPDVVNTSLIIIWGGNPAVTNKPQQMAIDKARERGAKLIVIDPRVTAYAEEADIHAQLRPGTDGALALGMLHVIINERFYDTEFVDEWTIGFDELKKFIKDYPPEKVEAITW	2759911	Methanosarcinales archaeon ANME-2c ERB4
job.pdb	AF-A0A539E5K0-F1-model_v4 Oxidoreductase	18.400	330	175	11	69	389	13	257	1.000	5.617E-10	301	400	267	DSFVFTCAPNDTHNCLLRAHVKNGVIVRISPTYGYGKATDL-AGNQASHRWDPRICQKGLILGRRIYGDRRVKAPMIRKGFKEWADAGFPRHDDGTPRADMEKRGYDEWLQIPWDEALAIAAKTLQNVAET--------YKGEDGAGKLLEQGYEPAMVEAMHGAGVQAIKMRGGMPLLGAGRVFGFYRFANMLALLDGKLRPEAPPEEIVGSRAFDNYAWHTDLPPGHPMVSGSQTVDFDLFAAEHSKLLVLIGMNWICTKMPDAHWIGDARLKGTRVVVISADYMPTANKADEIVILRPGTDTAFLLGVARELITKKLYDRDAVIQRT	AVHATTCTLDCPDTCSLAVTVTDGRITHVDA----GPGNPLTDGW---------ICAKVKRHAKRVYAPERVLTPLIR-------------------TA---VKGEGGFRQATWDEALDLIATRARAAIAAGGPDSIVAFTYNSSAAGIERASLTEALFAAL---GT------------------------------------TIAEHTICA--HTMGAAWE--------SVYGE-MDSADPLEVVHAKLIVVWGANPTVSNTHFPPLVQQAVERGAKLVVIDPRRTAMAKRADLHLAIRPGTDTVLAMAIANQWRRHGHLDLEFLAAHA	-36.082,17.230,20.706,-38.182,15.908,17.824,-37.472,12.165,17.564,-36.900,11.742,13.830,-38.618,8.368,13.439,-36.118,6.641,11.125,-37.865,5.447,7.957,-38.459,1.664,8.136,-35.348,-0.030,6.909,-36.429,-2.159,3.914,-36.352,-5.843,4.661,-33.707,-5.989,1.877,-31.535,-3.057,0.691,-28.489,-2.832,-1.622,-25.927,-0.140,-0.697,-23.116,1.260,-2.850,-19.822,1.593,-0.905,-16.021,1.075,-1.277,-13.549,-1.619,-0…	MTSTSAAPVPAVAVHATTCTLDCPDTCSLAVTVTDGRITHVDAGPGNPLTDGWICAKVKRHAKRVYAPERVLTPLIRTAVKGEGGFRQATWDEALDLIATRARAAIAAGGPDSIVAFTYNSSAAGIERASLTEALFAALGTTIAEHTICAHTMGAAWESVYGEMDSADPLEVVHAKLIVVWGANPTVSNTHFPPLVQQAVERGAKLVVIDPRRTAMAKRADLHLAIRPGTDTVLAMAIANQWRRHGHLDLEFLAAHANGTDQFLVGA	2024894	Acidimicrobiaceae bacterium
job.pdb	AF-A0A257UVD7-F1-model_v4 Nitrite reductase	15.600	333	184	11	62	385	30	274	1.000	1.289E-09	301	400	276	RDQFAEEDSFVFTCAPNDTHNCLLRAHVKNGVIVRISPTYGYGKATDLAGNQASHRWDPRICQKGLILGRRIYGDRRVKAPMIRKGFKEWADAGFPRHDDGTPRADMEKRGYDEWLQIPWDEALAIAAKTLQNVAETYKGEDGAGKLLEQGYEPAMVEAMHGAG---VQAIKMRGGMPLLGAGRVFGFYRFANMLALL------DGKLRPEAPPEEIVGSRAFDNYAWHTDLPPGHPMVSGSQTVDFDLFAAEHSKLLVLIGMNWICTKMPDAHWIGDARLKGTRVVVISADYMPTANKADEIVILRPGTDTAFLLGVARELITKKLYDRDAV	EAQHAPDTLVKTHCCFCGQQ-CGIQLKVRDNTVIGFEPW---------EDFPFNH---GMLCPKGVKRYLQGGHRDRLLDPLMR--------------------TDQ------GFEKTSWDTALSFTARRLREL-----------------------QDRHGKDAVAVY------GGASLTTEKAYLMGKFAR-VALGTRHIDYNGRL-------------------CMVSAGTAYKPAFGADRSPIPWSDIPKAQVLLVVGANVAECAPITTSYIWKCRDQGGKLIVVDPRMTPITRNADLYLPVRPGTDLVLLMGMLNVILREGLEDRAFI	22.855,-22.699,-4.191,22.667,-21.109,-7.667,26.182,-20.338,-8.980,26.542,-16.558,-9.388,27.430,-15.529,-12.976,29.747,-12.896,-11.598,31.283,-11.983,-8.228,29.063,-10.175,-5.710,31.453,-7.175,-5.956,31.001,-6.949,-9.761,27.209,-7.102,-9.302,27.392,-4.366,-6.614,29.617,-2.129,-8.816,27.224,-2.588,-11.763,23.788,-2.631,-10.067,24.310,-1.467,-6.437,23.735,-0.923,-3.648,25.568,2.331,-4.218,25.590,5.1…	MAKLPQSIDALIDTYGPHLNFTPAGGWLNEAQHAPDTLVKTHCCFCGQQCGIQLKVRDNTVIGFEPWEDFPFNHGMLCPKGVKRYLQGGHRDRLLDPLMRTDQGFEKTSWDTALSFTARRLRELQDRHGKDAVAVYGGASLTTEKAYLMGKFARVALGTRHIDYNGRLCMVSAGTAYKPAFGADRSPIPWSDIPKAQVLLVVGANVAECAPITTSYIWKCRDQGGKLIVVDPRMTPITRNADLYLPVRPGTDLVLLMGMLNVILREGLEDRAFIEA	1970486	Acidobacteria bacterium 37-65-4
job.pdb	AF-A0A381VFM4-F1-model_v4 4Fe-4S Mo/W bis-MGD-type domain-containing protein	24.500	419	188	16	1	398	4	315	1.000	1.451E-11	301	400	692	SDLSRRELLKRAVVVGTGAGL-AELFLPAQFLSSASAQSEPQAVAIANPLAQMPDRSWERIYRDQFAEEDSFVFTCAPNDTHNCLLRAHVKNGVIVRISPTYGYGKATDLAGNQASHRWD-----PRICQKGLILGRRIYGDRRVKAPMIRKGFKEWADAGFPRHDDGTPRADMEKRGYDEWLQIPWDEALAIAAKTLQNVAETYKGEDGAGKLLEQG-----YEPAMV--EAMHGAGVQAIKMRGGMPLLGAGRVFGFYRFAN--------MLALLDGKLRPEAPPEEIVGSRAFDNYAWHTDLPPGHPMVSGSQTVDFDLFAAEHSKLLVLIGMNWICTKMPDAHWIGDARLKGTRVVVISADYMPTANKADEIVILRPGTDTAFLLGVARELITKK…	TTTTRRGFVTATAALGLSLKYGCSSETPEQ-----------------RP-AQIY-RGWEDLMRNKWTWDRVVRGSRGINCTGHCAFNLYVRNGIVWREEQQGEYGASGD----------DVPDYGPRGCQKGLRQAKQMYGKQRVLYPMKRV----------GERAEGQ------------WQRISWDQALTEIA----DKFIDYAVTDGP------TSISYAMGTAMILKRAV-FGG--------------------LFRFGNITGCEIPETFAGVG-------------------------DLPVGAFMTLGHPLPGDNMAAVYKSKCCLVWVCNPAATRIPDAHFFWEARYNGTDVVVISPDFNPSAMHASKWVNLKPGTDAALAMAMVQTIIADG…	-69.521,-29.035,-9.168,-65.800,-29.368,-8.422,-62.919,-27.834,-10.464,-60.143,-29.117,-12.563,-57.144,-26.960,-11.613,-54.278,-26.908,-14.151,-51.153,-27.235,-11.971,-47.747,-25.733,-12.937,-46.527,-29.351,-13.418,-49.202,-30.073,-16.097,-48.025,-27.088,-18.199,-44.355,-28.250,-18.125,-45.291,-31.869,-18.997,-47.322,-30.700,-22.048,-44.316,-28.702,-23.381,-41.913,-31.627,-22.737,-44.167,-34.100,-…	MNPTTTTRRGFVTATAALGLSLKYGCSSETPEQRPAQIYRGWEDLMRNKWTWDRVVRGSRGINCTGHCAFNLYVRNGIVWREEQQGEYGASGDDVPDYGPRGCQKGLRQAKQMYGKQRVLYPMKRVGERAEGQWQRISWDQALTEIADKFIDYAVTDGPTSISYAMGTAMILKRAVFGGLFRFGNITGCEIPETFAGVGDLPVGAFMTLGHPLPGDNMAAVYKSKCCLVWVCNPAATRIPDAHFFWEARYNGTDVVVISPDFNPSAMHASKWVNLKPGTDAALAMAMVQTIIADGTIDWEYVREQTDLPFLVRLDNQKFLRASDLDDAGQEDGFYFWDADKQAPVLAPGTGFKPAFGPAAEEPKESLLLGDFEPALEGQWTVASKDGDVAVTTVYELVK…	408172	marine metagenome
job.pdb	AF-A0A6Y6FJI1-F1-model_v4 Nitrate reductase subunit alpha	21.900	369	199	10	54	392	29	338	1.000	2.889E-10	301	400	786	DRSWERIYRDQFAEEDSFVFTCAPNDTHNCLLRAHVKNGVIVRISPTYGYGKATDLAGNQASHRWDPRICQKGLILGRRIYGDRRVKAPMIRKGFKEWADAGFPRHDDGTP-------RADMEKR-----GYDEWLQIPWDEALAIAAKTLQNVAETYKGEDGAGKLLEQGYEPAMVEAMHGAGV------QAIKMRGGMPLLGAGRVFGFYRFANMLALLDGKLRPEAPPEEIVGSRAFDN------YAWHTDLPPGHPMVSGSQTVDFDLFAAEHSKLLVLIGMNWICTKMPDAHWIGDARLKGTRVVVISADYMPTANKADEIVILRPGTDTAFLLGVARELITKKLYDR------DAVIQRTDLP	NRDWEDGYRQRWQHDKIVRSTHGVNCTGSCSWKIYVKNGLVTWETQQTDYPRTRPDMPNHE-----PRGCPRGASYSWYLYSANRLKYPLMRKRLMKMWREAKKLHRDPVEAWASIIEDADKAKSFKQARGRGGFVRSSWQEVNELIAASNVYTVKTY----GP------------------DRVAGFSPIPAMSM------------VSYASGARYLSLIG--------------------GTCLSFYDWYCDLPPASPQTWGEQTDVPESADWYNSSYIIAWGSNVPQTRTPDAHFFTEVRYKGTKTVAVTPDYAEIAKLCDLWLAPKQGTDAAMALAMGHVMLREFHLDNPRQYFTDYVRRYTDMP	48.615,6.856,-48.306,50.357,3.442,-48.262,50.775,2.154,-44.670,53.576,-0.059,-46.063,55.533,2.882,-47.539,54.986,4.977,-44.366,57.155,2.405,-42.499,60.161,3.791,-44.446,59.662,7.083,-42.532,60.672,5.217,-39.302,63.453,7.604,-38.164,61.719,10.662,-39.684,58.757,10.073,-37.308,60.966,10.146,-34.153,60.512,13.445,-32.278,62.258,14.449,-29.023,63.353,11.971,-26.368,62.070,12.696,-22.832,63.017,11.554…	MSKFLDRFRYFKQKGETFADGHGQLLETNRDWEDGYRQRWQHDKIVRSTHGVNCTGSCSWKIYVKNGLVTWETQQTDYPRTRPDMPNHEPRGCPRGASYSWYLYSANRLKYPLMRKRLMKMWREAKKLHRDPVEAWASIIEDADKAKSFKQARGRGGFVRSSWQEVNELIAASNVYTVKTYGPDRVAGFSPIPAMSMVSYASGARYLSLIGGTCLSFYDWYCDLPPASPQTWGEQTDVPESADWYNSSYIIAWGSNVPQTRTPDAHFFTEVRYKGTKTVAVTPDYAEIAKLCDLWLAPKQGTDAAMALAMGHVMLREFHLDNPRQYFTDYVRRYTDMPMLVMLEERDGYYAAGRMLRAADLVDSLGQENNPEWKTVAINSNGEMVAPNGSIGFRWGEKG…	28901	Salmonella enterica
job.pdb	AF-A0A7V6YX44-F1-model_v4 Molybdopterin-dependent oxidoreductase	20.200	341	161	11	67	389	24	271	1.000	1.259E-10	300	400	297	EEDS--FVFTCAPNDTHNCLLRAHVKNGVIVRISP--TYGYGKATDLAGNQASHRWDPRICQKGLILGRRIYGDRRVKAPMIRKGFKEWADAGFPRHDDGTPRADMEKRGYDEWLQIPWDEALAIAAKTLQNVAETY--------KGEDGAGKLLEQGYEPAMVEAMHGAGVQAIKMRG------GMPLLGAGRVFGFYRFANMLALLDGKLRPEAPPEEIVGSRAFDNYAWHTDLPPGHPMVSGSQTVDFDLFAAEHSKLLVLIGMNWICTKMPDAHWIGDARLKGTRVVVISADYMPTANKADEIVILRPGTDTAFLLGVARELITKKLYDRDAVIQRT	EEAYRITRHVCPRNCYSNCSLLGFTRDGRLEKVSGDPLHGYTKGK--------------LCPKGFNYVNLVYHPERLQTPMIQE-----------------------KRGSGKWRPISWEEAIDRIAGKIMELYRRYGSHLSLALNKYSGNFGILHQ-----AVEGM-------FNSLGPTTRAVGSPCW-----------------------------------SSGLDAFYYD--------FGGHRTS-DLEEMTQADTLVLWGINPVWTSIHALPYLYRAKERGATLVTIDPIYTATAKKSDLYIQVKPGGDGALAIAVAKILVEKGEIDFRFIAEHT	18.005,-21.908,-13.044,15.902,-21.658,-16.230,12.854,-23.798,-15.392,11.785,-24.676,-18.938,8.379,-25.870,-17.709,6.791,-27.201,-20.919,3.595,-27.605,-18.862,0.746,-27.389,-21.346,-1.876,-27.862,-18.639,-4.682,-29.099,-20.854,-7.277,-28.253,-18.212,-9.799,-30.894,-19.236,-13.084,-29.877,-17.569,-14.496,-26.729,-16.461,-17.697,-28.807,-16.687,-20.711,-26.692,-16.092,-21.896,-24.002,-18.451,-25.218…	MIIRGSGTVLCHRISNISGGESVEEAYRITRHVCPRNCYSNCSLLGFTRDGRLEKVSGDPLHGYTKGKLCPKGFNYVNLVYHPERLQTPMIQEKRGSGKWRPISWEEAIDRIAGKIMELYRRYGSHLSLALNKYSGNFGILHQAVEGMFNSLGPTTRAVGSPCWSSGLDAFYYDFGGHRTSDLEEMTQADTLVLWGINPVWTSIHALPYLYRAKERGATLVTIDPIYTATAKKSDLYIQVKPGGDGALAIAVAKILVEKGEIDFRFIAEHTVGWEELRSKLESIPMEDALLQAGQRR	1409	Bacillus sp. (in: Bacteria)
job.pdb	AF-A0A7K2P4F6-F1-model_v4 Molybdopterin-dependent oxidoreductase	23.600	380	186	15	51	392	29	342	1.000	7.232E-11	300	400	801	QMPDRSWERIYRDQFAEEDSFVFTCAPNDTHNCLLRAHVKNGVIVRISPTYGYGKATDLAGNQASHR----WDPRICQKGLILGRRIYGDRRVKAPMIRKGFKEWADAGFPRHDDGTP---------RADMEKR-----GYDEWLQIPWDEALAIAAKTLQNVAETYKGEDGAGKLLEQGYEPAMVEAMHGAGV------QAIKMRGGMPLLGAGRVFGFYRFANMLALLDGKLRPEAPPEEIVGSRAFDN------YAWHTDLPPGHPMVSGSQTVDFDLFAAEHSKLLVLIGMNWICTKMPDAHWIGDARLKGTRVVVISADYMPTANKADEIVILRPGTDTAFLLGVARELITKKLYDR--------DAVIQRTDLP	RTDQNVNDRPYRERWAHDKVVRSTHGVNCTGSCSWKVYVKDGLITWE------TQQTD---YPSVGPDRPEYEPRGCPRGASFSWYTYSPTRVRHPLARGVLVEMYRDAKRRH-GGDPVAAWAELTSDPEKRRRYQSARGRGGFVRVDWDEALEIAAAAQVHTIAEY----GP------------------DRVAGFSPIPAMSM---------------ASHAVGARY-----------HSLIG------APMISFYDWYADLPIASPQVFGDQTDVPESGDWWDAAYLMLWGSNVPVTRTPDAHWMAEARYRGQKVVVVSPDYADATKFADEWLHPHPGTDGALAMAMGHVLLTE--FFVRRQVPYFTDYVKRFTDLP	-37.078,51.485,-45.764,-38.131,48.029,-44.354,-40.918,47.412,-46.946,-38.586,47.789,-49.951,-36.004,45.368,-48.488,-38.680,42.738,-47.638,-40.192,43.039,-51.149,-36.695,42.617,-52.665,-36.081,39.518,-50.472,-39.479,38.075,-51.555,-38.637,38.836,-55.213,-35.271,37.062,-54.677,-37.241,33.769,-54.339,-38.337,34.232,-57.987,-34.680,34.499,-59.107,-33.471,31.410,-57.155,-35.713,28.271,-57.081,-34.553,…	MADAADRLLKAGQLLRRSPTTLDLRAVYRTDQNVNDRPYRERWAHDKVVRSTHGVNCTGSCSWKVYVKDGLITWETQQTDYPSVGPDRPEYEPRGCPRGASFSWYTYSPTRVRHPLARGVLVEMYRDAKRRHGGDPVAAWAELTSDPEKRRRYQSARGRGGFVRVDWDEALEIAAAAQVHTIAEYGPDRVAGFSPIPAMSMASHAVGARYHSLIGAPMISFYDWYADLPIASPQVFGDQTDVPESGDWWDAAYLMLWGSNVPVTRTPDAHWMAEARYRGQKVVVVSPDYADATKFADEWLHPHPGTDGALAMAMGHVLLTEFFVRRQVPYFTDYVKRFTDLPFLVALDEHEEGRWTPGKFVTAADLGLGRHADAAARAWMPVLIDADTDDVVVPNGTLG…	2690314	Streptomyces sp. SID5926
job.pdb	AF-A0A257D576-F1-model_v4 Nitrate reductase subunit alpha	23.000	368	195	12	54	392	29	337	1.000	4.028E-10	299	400	943	DRSWERIYRDQFAEEDSFVFTCAPNDTHNCLLRAHVKNGVIVRISPTYGYGKATDLAGNQASHRWDPRICQKGLILGRRIYGDRRVKAPMIRKGFKEWADAGFPRHD--DG-----TPRADME----KRGYDEWLQIPWDEALAIAAKTLQNVAETYKGEDGAGKLLEQGYEPAMVEAMHGAGV------QAIKMRGGMPLLGAGRVFGFYRFANMLALLDGKLRPEAPPEEIVGSRAFDN------YAWHTDLPPGHPMVSGSQTVDFDLFAAEHSKLLVLIGMNWICTKMPDAHWIGDARLKGTRVVVISADYMPTANKADEIVILRPGTDTAFLLGVARELITKKLYDR------DAVIQRTDLP	SRDWENVYRARWQYDKIVRSTHGVNCTGSCSWKIYVKNGLITWETQQTDYPRTRNDLPNHE-----PRGCPRGASYSWYIYSANRLKYPKIRKPLLKLWREARLTMAPVEAWASIVSDPVKAESYKSKRGMGGFIRSSWDEANEIIAAA--NVYTVKQH--GP------------------DRVVGFSPIPAMSM------------VSYAAGSRYLSLIG--------------------GVCLSFYDWYCDLPPASPQVWGEQTDVPESADWYNSNYIIAWGSNVPQTRTPDAHFFTEVRYKGTKTVSITPDYSEVAKLTDLWLNPKQGTDAALAQAFNHVIFKEFHLDKPSAYFKDYAKRYTDLP	-18.794,19.185,-60.709,-17.704,22.840,-61.139,-18.490,24.919,-58.008,-18.305,28.005,-60.293,-21.015,26.752,-62.688,-23.074,25.766,-59.613,-23.279,29.414,-58.417,-25.082,30.281,-61.694,-27.993,28.116,-60.407,-28.548,30.517,-57.440,-32.335,31.017,-57.847,-33.016,27.406,-58.937,-31.771,26.209,-55.502,-34.515,28.001,-53.478,-37.228,25.460,-52.556,-39.473,27.688,-50.386,-39.756,30.217,-47.543,-40.662,…	MSHLLDQLRFFNRKQGEFADGHGETRQESRDWENVYRARWQYDKIVRSTHGVNCTGSCSWKIYVKNGLITWETQQTDYPRTRNDLPNHEPRGCPRGASYSWYIYSANRLKYPKIRKPLLKLWREARLTMAPVEAWASIVSDPVKAESYKSKRGMGGFIRSSWDEANEIIAAANVYTVKQHGPDRVVGFSPIPAMSMVSYAAGSRYLSLIGGVCLSFYDWYCDLPPASPQVWGEQTDVPESADWYNSNYIIAWGSNVPQTRTPDAHFFTEVRYKGTKTVSITPDYSEVAKLTDLWLNPKQGTDAALAQAFNHVIFKEFHLDKPSAYFKDYAKRYTDLPVLVLLKDHAEGSYQPDRFLRASDLADNLGQENNPEWKTIALDANSNELVSPLGSIGYRWGQK…	2015555	Pseudomonas sp. PGPPP3
job.pdb	AF-A0A7V0IT81-F1-model_v4 Molybdopterin oxidoreductase family protein	20.000	330	167	12	69	387	10	253	1.000	2.507E-09	298	400	254	DSFVFTCAPNDTHNCLLRAHVKNGVIVRISP--TYGYGKATDLAGNQASHRWDPR-ICQKGLILGRRIYGDRRVKAPMIRKGFKEWADAGFPRHDDGTPRADMEKRGYDEWLQIPWDEALAIAAKTLQNVAETYKGEDGAGKLLEQGYEPAMVEAMHGAGVQAIKMRGGMPLLGAGRVFGFYRFANMLALLDGKLRPEAPPEEIVGSRAFDNYA--------WHTDLPPGHPMVSGSQTVDFDLFAAEHSKLLVLIGMNWICTKMPDAHWIGDARLKGTRVVVISADYMPTANKADEIVILRPGTDTAFLLGVARELITKKLYDRDAVIQ	ETIVGACPLDCPDACSWIVTLQDGVPVKLRGNPDHPHT---------------GKGLCVKVNPYLEYTRHPDRLLNPLRR------------VGD----------KGEGRFKQISWDEALSEIAQRLGEVSE----EFGS-------------EAI-------------WPYLGTGTIG----------------YIQGVG--GAGQRLFNSLGASRHSANICSAAAYPGLEYTSGR-GPSMDPMDIPNAGVVVIWGANTVSTNQHLWPFVREAQKDGAELVVIDPVATRTARRADRHLAIRPGTDGALALGLMAHLNTFGLVDAGAHDG	-29.824,-42.669,10.895,-29.228,-38.906,11.190,-30.491,-36.880,8.199,-28.309,-35.928,5.256,-28.952,-32.202,5.093,-28.003,-30.892,1.615,-24.721,-28.973,2.027,-25.230,-25.479,0.555,-22.138,-24.272,-1.351,-21.981,-20.578,-2.342,-19.208,-18.423,-3.856,-18.826,-14.672,-3.206,-16.558,-12.337,-5.213,-14.695,-9.660,-3.216,-11.731,-7.253,-3.370,-8.628,-7.169,-1.134,-8.883,-4.176,1.239,-5.174,-4.227,2.175,-…	MSRGGEVVIETIVGACPLDCPDACSWIVTLQDGVPVKLRGNPDHPHTGKGLCVKVNPYLEYTRHPDRLLNPLRRVGDKGEGRFKQISWDEALSEIAQRLGEVSEEFGSEAIWPYLGTGTIGYIQGVGGAGQRLFNSLGASRHSANICSAAAYPGLEYTSGRGPSMDPMDIPNAGVVVIWGANTVSTNQHLWPFVREAQKDGAELVVIDPVATRTARRADRHLAIRPGTDGALALGLMAHLNTFGLVDAGAHDGI	1883427	Actinomycetia bacterium
job.pdb	AF-A0A833E8J4-F1-model_v4 Twin-arginine translocation signal domain-containing protein	18.200	417	207	17	1	398	2	303	1.000	2.524E-11	298	400	308	SDLSRRELLKRAVVVGTGAGLAELFLPAQFLSSASAQSEPQAVAIANPLAQMPDRSWERIYRDQFAEEDSFVFTCAPNDTHNCLLRAHVKNGVIVRISPTYGYGKATDLAGNQASHRWD-PRICQKGLILGRRIYGDRRVKAPMIRKGFKEWADAGFPRHDDGTPRADMEKRGYDEWLQIPWDEALAIAAKTLQNVAETYKGEDGAGKLLEQG-----------YEPAMVEAMHGAGVQAIKMRGGMPLLGAGRVFGFYRFANMLALLDGKLRPEAPPEEIVGSRAFDNYAWHTDLPPGHPMVSG--SQTVDFDLFAAEHSKLLVLIGMNW-----ICTKMPDAHWIGDARLKGTRVVVISADYMPTANKADEIVILRPGTDTAFLLGVARELITKKLY…	VDASRREFLKALGAVSVAATVGGAVRP-----------------------GIGRSGVESLQLAVGSVEGLVPSVCR-MCTASCSILVRVRNGKPERIV------------GNQRAEVLNASAVCARGNMGILRTMSPDRPRAPLVRTG----------SSRGSWG-----------FREASWDEAITRAAEALR-------------KIRGEGRPDKLIVILGEVGCAVYLA-------HVGV--------FAKVFG-------------------TPNMIS----IPLSTCIMPKGMA-WGVTGLAGKHTQ-IVPDYARTRYFLSFGRNLGGAVAVGQTRKAGTTVRD-----YKLVVLDPRLSEWAALADEWVKIRPGTDLAFLLAMINVILAEKLY…	10.974,45.319,26.790,13.979,43.702,28.505,16.973,43.802,26.113,18.854,40.626,27.114,21.983,40.633,24.925,22.774,37.419,22.940,25.851,36.984,25.204,23.735,36.434,28.362,21.534,33.833,26.590,24.661,31.813,25.653,25.920,31.932,29.267,22.550,30.519,30.447,22.925,27.614,27.942,26.336,26.665,29.427,24.884,26.190,32.946,22.191,23.631,31.904,24.822,21.135,30.599,25.502,19.350,33.941,22.146,17.880,35.123,…	MVDASRREFLKALGAVSVAATVGGAVRPGIGRSGVESLQLAVGSVEGLVPSVCRMCTASCSILVRVRNGKPERIVGNQRAEVLNASAVCARGNMGILRTMSPDRPRAPLVRTGSSRGSWGFREASWDEAITRAAEALRKIRGEGRPDKLIVILGEVGCAVYLAHVGVFAKVFGTPNMISIPLSTCIMPKGMAWGVTGLAGKHTQIVPDYARTRYFLSFGRNLGGAVAVGQTRKAGTTVRDYKLVVLDPRLSEWAALADEWVKIRPGTDLAFLLAMINVILAEKLYDEDYLVRYTNAPMLISGNGYAPV	1273541	Pyrodictium delaneyi
job.pdb	AF-T5HUC4-F1-model_v4 Oxidoreductase	20.100	348	182	14	56	389	33	298	1.000	5.795E-11	298	400	318	SWERIYRDQF--------AEEDSFVFTCAPNDTHNCLLRAHVKNGVIVRISPTYGYGKATDLAGNQASHRWDPRICQKGLILGRRIYGDRRVKAPMIRKGFKEWADAGFPRHDDGTPRADMEKRGYDEWLQIPWDEALAIAAKTLQNVAETYKGEDGAGKLLEQ--GYE----PAMVEAMHGAGVQAIKMRGGMPLLGAGRVFGFYRFANMLALLDGKLRPEAPPEEIVGSRAFDNYAWHTDLPPGHPMVSGSQTVDFDLFAAEHSKLLVLIGMNWICTKMPDAHWIGDARLKGTRVVVISADYMPTANKADEIVILRPGTDTAFLLGVARELITKKLYDRDAVIQRT	ESYSFYRKGTDSMESYVDQKDGIFKSVCSLDCPDQCGLLVHKKDGKIVKIQG----DPDHPVTQG--------NICNKVRNMTERIYDPKRLKTPLKRT----------GPKGAGM------------FEPISWDEAIETIRTRWQSLIE----QEGP----ESILPYSFYGNM-----------------GNLTAEGMDRRF-FHRL------------GSSQ---------LDRAICTPAGSVGYKYTMGG-SIGTDPEDTTETKLFIFWGINAVSTNMHQITIAQKARKNGAKIVVIDVHKNQTGRMADWFIPIRPGTDSALALGIMHVLFKEHLADESFLKEFT	22.731,43.402,-9.266,20.680,42.576,-6.700,18.192,41.149,-4.926,17.464,39.993,-1.675,16.035,38.104,0.568,13.790,39.306,3.459,12.162,37.645,6.484,9.544,39.919,8.157,9.778,40.708,11.837,7.000,43.300,12.474,7.223,45.668,15.439,3.727,47.198,15.973,3.248,50.929,15.439,-0.116,52.105,16.848,-1.802,53.364,13.631,-3.586,50.582,11.635,-6.191,49.099,14.055,-9.476,50.291,12.389,-9.049,48.734,8.933,-8.278,45.1…	MSFLGASFFIIFSAGILPLLFSELTTFCDIMLESYSFYRKGTDSMESYVDQKDGIFKSVCSLDCPDQCGLLVHKKDGKIVKIQGDPDHPVTQGNICNKVRNMTERIYDPKRLKTPLKRTGPKGAGMFEPISWDEAIETIRTRWQSLIEQEGPESILPYSFYGNMGNLTAEGMDRRFFHRLGSSQLDRAICTPAGSVGYKYTMGGSIGTDPEDTTETKLFIFWGINAVSTNMHQITIAQKARKNGAKIVVIDVHKNQTGRMADWFIPIRPGTDSALALGIMHVLFKEHLADESFLKEFTVGHEELRRHVRQYDPAAVEA	1368424	Bacillus licheniformis CG-B52
job.pdb	AF-A0A533YB41-F1-model_v4 Twin-arginine translocation signal domain-containing protein	36.200	185	105	5	1	182	1	175	1.000	1.571E-10	297	400	177	SDLSRRELLKRAVVVGTGAGLAELFLPAQFLSSASAQSEPQAVAIANPLAQMPDRSWERIYRDQFAEEDSFVFTCAPNDTHNCLLRAHVKNGVIVRISPTYGYGKATDLAGNQASHRWDPRICQKGLILGRRIYGDRRVKAPMIRKGFKEWADAGFPR-HDDGTPRADMEKRGY--DEWLQIPWD	MFLSRRQFLKVSAGTVAAVAVA-----DRALALTALQ---PVIEVGNPLGDYPDRSWERVYHDQYRYDSSFTWVCSPNDTHACRVRAFVRNGVVMRVEQNYDHQTYEDLYGNRGTFAHNPRMCLKGYTFHRRVYGPYRLKGPLMRKGWKQWMDDGSPELTPEV--KRKYKFDSRFLDDMLRVSWD	79.656,-25.990,-0.524,79.018,-29.747,-0.131,75.574,-30.539,1.345,75.877,-33.221,4.030,73.589,-36.280,3.652,71.679,-34.995,6.723,71.146,-31.548,5.126,69.966,-33.216,1.880,67.429,-35.363,3.798,66.147,-32.339,5.779,65.671,-30.234,2.617,63.997,-33.069,0.635,61.635,-33.916,3.536,60.826,-30.197,4.008,60.089,-29.707,0.269,57.842,-32.818,0.051,55.959,-31.699,3.188,55.583,-28.148,1.781,54.220,-29.432,-1.5…	MFLSRRQFLKVSAGTVAAVAVADRALALTALQPVIEVGNPLGDYPDRSWERVYHDQYRYDSSFTWVCSPNDTHACRVRAFVRNGVVMRVEQNYDHQTYEDLYGNRGTFAHNPRMCLKGYTFHRRVYGPYRLKGPLMRKGWKQWMDDGSPELTPEVKRKYKFDSRFLDDMLRVSWDTA	2026887	Nitrospirae bacterium
job.pdb	AF-A0A1I4E861-F1-model_v4 Nitrate reductase alpha subunit	22.500	372	199	10	51	392	33	345	1.000	5.028E-10	297	400	887	QMPDRSWERIYRDQFAEEDSFVFTCAPNDTHNCLLRAHVKNGVIVRISPTYGYGKATDLAGNQASHRWDPRICQKGLILGRRIYGDRRVKAPMIRKGFKEWADAGFPRHDDG--------TPRADMEK----RGYDEWLQIPWDEALAIAAKTLQNVAETYKGEDGAGKLLEQGYEPAMVEAMHGAGV------QAIKMRGGMPLLGAGRVFGFYRFANMLALLDGKLRPEAPPEEIVGSRAFDN------YAWHTDLPPGHPMVSGSQTVDFDLFAAEHSKLLVLIGMNWICTKMPDAHWIGDARLKGTRVVVISADYMPTANKADEIVILRPGTDTAFLLGVARELITKKLYDR------DAVIQRTDLP	QIGGRQGDAFYRDRWSHDKVVRSTHGVNCTGSCSWKVYVKDGIITWESQQTDYPSVGPDRPE-----YEPRGCPRGAAFSWYTYSPTRVRYPYARGVLVEMYREARARLGDPVAAWAEVTSDPERRRRYQSARGKGGLVRIGWDEATEMIAAAHVHTIEAH----GP------------------DRVAGFSPIPAMSM---------------VSHASGARFVS-----------------LIGGTMLSFYDWYADLPVASPQVFGDQTDVPESADWWDAAYLMLWGSNVPVTRTPDAHYMTEARYRGQKVVVVSPDYSDATKFADEWLAPHPGTDGALAMAMGHVILKEFFVDRQVPYFTDYVKRHSDLP	-6.101,68.765,-20.675,-4.701,70.129,-23.937,-2.494,67.789,-25.972,1.270,68.325,-25.733,1.273,68.525,-29.575,0.749,71.663,-31.721,-1.665,72.506,-34.592,1.123,71.595,-36.958,1.637,68.133,-35.381,-2.147,67.564,-35.427,-2.117,68.583,-39.139,0.844,66.233,-39.866,-1.018,63.341,-38.165,-4.142,64.246,-40.220,-1.936,64.180,-43.379,-0.326,60.849,-42.345,-3.728,59.079,-42.694,-3.387,59.602,-46.499,0.237,58.…	MAGMDGPIDDALLRLGRHLRPGEVSKDLRTLHQIGGRQGDAFYRDRWSHDKVVRSTHGVNCTGSCSWKVYVKDGIITWESQQTDYPSVGPDRPEYEPRGCPRGAAFSWYTYSPTRVRYPYARGVLVEMYREARARLGDPVAAWAEVTSDPERRRRYQSARGKGGLVRIGWDEATEMIAAAHVHTIEAHGPDRVAGFSPIPAMSMVSHASGARFVSLIGGTMLSFYDWYADLPVASPQVFGDQTDVPESADWWDAAYLMLWGSNVPVTRTPDAHYMTEARYRGQKVVVVSPDYSDATKFADEWLAPHPGTDGALAMAMGHVILKEFFVDRQVPYFTDYVKRHSDLPFLVTLDERDGVHVPAKFLTAADLGEDGAEAAFKTVLVDRVTGEPAVPNGSLGFR…	324952	Streptosporangium canum
job.pdb	AF-A0A7C3I066-F1-model_v4 4Fe-4S Mo/W bis-MGD-type domain-containing protein	12.500	326	192	12	69	390	4	240	1.000	1.154E-09	296	400	250	DSFVFTCAPNDTHNCLLRAHVKNGVIVRISPTYGYGKATDLAGNQASHRWDPRICQKGLILGRRIYGDRRVKAPMIRKGFKEWADAGFPRHDDGTPRADMEKRGYDEWLQIPWDEALAIAAKTLQNVAETYKG----EDGAGKLLEQGYEPAMVEAMHGAGVQAIKMRGGMPLLGAGRVFGFYRFANMLALLDGKLRPEAPPEEIVGSRAFDNYAWHTDLPPGHPMVSGSQTVDFDLFAAEHSKLLVLIGMNWICTKMPDAHWIGDARLKGTRVVVISADYMPTANKADEIVILRPGTDTAFLLGVARELITKKLYDRDAVIQRTD	KPGV--CTFCGTG-CGHFMMIQGGAVERVFP----SQNHPVSK--------GRLCVRGWNIHELLNTPQIISGPLL-------------KQNG-------------QYRQVSYDEAVPYVAQKLKSFSPAAIGFLASPRATNE--EQ----FLLMKL------------------ARAVFK-------------------TNNITLASE-----SGHRNSLNVLAAATGMAGMTGSLAEISKAECVLVLGSDITKQNPIIGSEIHKAAQAGAHIITIDSRRTQMAKLSTQFLHVTPGSLKLAIAAIARCVVREGLINADFLRARTN	13.301,-9.560,28.764,10.022,-10.088,26.832,10.395,-9.586,23.064,7.243,-9.666,20.891,7.292,-10.029,17.074,5.278,-7.659,15.001,4.764,-5.988,11.615,5.514,-2.282,11.065,2.174,-0.446,10.821,3.411,2.609,8.851,3.548,1.827,5.086,2.556,-1.065,2.762,6.102,-2.536,2.810,5.328,-4.715,5.872,8.703,-4.664,7.672,9.028,-7.199,10.528,10.231,-6.078,13.976,10.602,-7.146,17.618,9.237,-4.916,20.403,11.006,-5.051,23.781…	MKQKPGVCTFCGTGCGHFMMIQGGAVERVFPSQNHPVSKGRLCVRGWNIHELLNTPQIISGPLLKQNGQYRQVSYDEAVPYVAQKLKSFSPAAIGFLASPRATNEEQFLLMKLARAVFKTNNITLASESGHRNSLNVLAAATGMAGMTGSLAEISKAECVLVLGSDITKQNPIIGSEIHKAAQAGAHIITIDSRRTQMAKLSTQFLHVTPGSLKLAIAAIARCVVREGLINADFLRARTNGFEQCSASLL	1977087	Proteobacteria bacterium
job.pdb	AF-A0A7V3VY75-F1-model_v4 Molybdopterin oxidoreductase family protein	18.700	336	178	13	69	393	2	253	1.000	8.749E-10	296	400	265	DSFVF--TCAPNDTHNCLLRAHVKNGVIVRISPTYGYGKATDLAGNQASHRWDPRICQKGLILGRRIYGDRRVKAPMIRKGFKEWADAGFPRHDDGTPRADMEKRGYDEWLQIPWDEALAIAAKTLQNVAETYKGEDGAGKLLEQGYEPAMVEAMHGAGVQAIKMRGGMPLLGAGRVFGFYRFANMLALLDGKLRPEAPPEEIVGSRAFDNYA--------WHTDLPPGHPMVSGSQTVDFDLFAAEHSKLLVLIGMNWICTKMPDAHWIGDARLKGTRVVVISADYMPTANKADEIVILRPGTDTAFLLGVARELITKKLYDRDAVIQRT-DLPL	ERLLVRGACPHDCPDTCGLVTEVQDGEAVSIRG----DPANPVTGGW--------LCAKVRPYLHHVYHPDRLLYPLRRVG---------PKGSGQ-------------WQRIGWEEAIAEIAARWKAIIA----ESGP-------------EAI-------------LPYFYSGTL---------------GLVQMT----VSSARLWNRLGTSRMERTICCAAAFMAIRATLGQ-CWSPPYSDVVHSKLVLIWGHNPVSTAPHFMPFLRQAQHAGCHVVVIDPHRTPTAAGADWHLAPRPGTDGALAMGLAHVLVAEGMHEPTWLEEHTVGWPL	-36.932,15.322,7.778,-33.400,16.717,7.878,-31.502,15.387,4.839,-27.724,16.018,4.772,-25.087,15.137,2.163,-21.711,14.680,3.898,-18.539,14.600,1.773,-15.627,12.436,2.945,-12.740,10.221,1.818,-12.431,6.433,1.959,-10.430,5.599,5.114,-9.059,2.350,3.755,-5.337,1.681,3.225,-5.295,2.215,-0.571,-3.748,4.905,-2.855,-7.089,5.671,-4.485,-8.346,8.002,-1.691,-11.860,7.569,-3.102,-14.250,10.532,-2.730,-17.399,9…	MERLLVRGACPHDCPDTCGLVTEVQDGEAVSIRGDPANPVTGGWLCAKVRPYLHHVYHPDRLLYPLRRVGPKGSGQWQRIGWEEAIAEIAARWKAIIAESGPEAILPYFYSGTLGLVQMTVSSARLWNRLGTSRMERTICCAAAFMAIRATLGQCWSPPYSDVVHSKLVLIWGHNPVSTAPHFMPFLRQAQHAGCHVVVIDPHRTPTAAGADWHLAPRPGTDGALAMGLAHVLVAEGMHEPTWLEEHTVGWPLLRERLADYPPQR	2052164	Gemmataceae bacterium
job.pdb	AF-A0A7K0U3E5-F1-model_v4 Molybdopterin-dependent oxidoreductase	22.200	323	171	11	69	389	6	250	1.000	7.409E-10	296	400	274	DSFVFTCAPNDTHNCLLRAHVKNGVIVRISPTYGYGKATDLAGNQASHRWDP-RICQKGLILGRRIYGDRRVKAPMIRKGFKEWADAGFPRHDDGTPRADMEKRGYDEWLQIPWDEALAIAAKTLQNVAETYKGEDGAGKLLEQGYEPAMVEAMHGAGVQAIKMRGGMPLLGAGRVFGFYRFANMLALLDGKLRP-EAPPEEIVGSRAFDNYAWHTDLPPGHPMVSGSQTVDFDLFAAEHSKLLVLIGMNWICTKMPDAHWIGDARLKGTRVVVISADYMPTANKADEIVILRPGTDTAFLLGVARELITKKLYDRDAVIQRT	KIVLGTCHHDCPDSCGWVVTVEDGVATKLRG-------------NPAHPFSRGELCPKVNHFLDRVYSPDRVLHPLRRVG----------------------PKGSASFERISWDEALSTIAARLHSSID----KHGPAT-----VVP-----MSSAGNQSVLATVTLGE----------RFLNRL--------GATRLTGSVCGAAA----------REGVAATYGNGNGI-DPMDIRHSRLILLWGTNTKVTNRHLWPFVEEARAAGARVVVIDPVRTATADEADTFLQPLPGTDAALALAMMHVLVRDGLVDRDYVDRFT	-36.008,-16.240,22.602,-33.780,-19.246,21.850,-30.377,-17.710,21.172,-29.394,-19.090,17.755,-26.165,-19.619,15.796,-25.856,-17.059,12.966,-23.214,-16.527,10.272,-22.050,-12.941,9.613,-19.950,-11.830,6.621,-17.451,-8.967,6.735,-14.204,-7.512,5.379,-10.808,-6.676,6.912,-10.568,-2.946,7.726,-6.762,-2.846,8.099,-4.458,-0.624,6.037,-3.654,-3.242,3.371,-5.052,-3.419,-0.203,-6.420,-6.927,0.248,-9.776,-6…	MSAGTKIVLGTCHHDCPDSCGWVVTVEDGVATKLRGNPAHPFSRGELCPKVNHFLDRVYSPDRVLHPLRRVGPKGSASFERISWDEALSTIAARLHSSIDKHGPATVVPMSSAGNQSVLATVTLGERFLNRLGATRLTGSVCGAAAREGVAATYGNGNGIDPMDIRHSRLILLWGTNTKVTNRHLWPFVEEARAAGARVVVIDPVRTATADEADTFLQPLPGTDAALALAMMHVLVRDGLVDRDYVDRFTSGYEALVGRVGEWTPARAAEVTGL	1883427	Actinomycetia bacterium
job.pdb	AF-A0A2D3WK97-F1-model_v4 Molybdopterin dinucleotide-binding protein	20.000	419	215	15	5	399	9	331	1.000	1.960E-10	296	400	623	RRELLK----RAVVVGTGAGLAELFLPAQFLSSASAQSEPQAVAIANPLAQMPDRSW-ERIYRDQFA-----EEDSFVFTCAPNDTHNCLLRAHVKNGVIVRISPTYGYGKATDLAGNQASHRWDPRICQKGLILGRRIYGDRRVKAPMIRKGFKEWADAGFPRHDDGTPRADMEKRGYDEWLQIPWDEALAIAAKTLQNVAETYKGEDGAGKLLEQGYEPAMVEAMHGAG-----VQAIKMRGGMPLLGAG-----RVFGFYRFANMLALLDGKLRPEA----PPEEIVGSRAFDNYAWHTDLPPGHPMVSGSQTVDFDLFAAEHSKLLVLIGMNWICTKMPDAHWIGDARLKGTRVVVISADYMPTANKADEIVILRPGTDTAFLLGVARELITKKL…	RRDFLKVSGMTAALVASQ---------GSLFAKTNVMS------VENGKENYPNTNYTEDMYRNEFSFTYGKKEEHGFAYHCVNCQGNCAWEVWSNNGVVTRENQSARYPVINAKIPD-----FNPRGCNKGVQHSQTMYQKDRILYPMVRVG----------------------ERGEGKWKRISWDEAAERVCQEIFNCM----------------TDPE-----RGPDKLMVHA------------GTGLLTEGRRGAPLRFSTQLG---------AIRIYPS------------SYLGDMFSGAAIAYGEGNLGCTWDFMYNVDTAVMWGGNPSVSRIPDAHFVWEGKYNGAKVIVITPEFNATAKSADLWIPIKAGSDNILAMGVINVILNEKL…	9.563,-2.744,-96.322,6.620,-0.913,-95.986,3.701,0.327,-93.925,2.692,1.109,-90.457,-0.949,-0.052,-90.107,-3.137,1.694,-87.675,-5.240,-0.127,-85.050,-5.058,1.694,-81.670,-8.473,3.455,-81.552,-10.855,0.534,-82.293,-9.241,-1.857,-79.766,-9.128,0.915,-77.132,-12.875,1.542,-77.736,-13.586,-2.228,-77.473,-11.597,-2.502,-74.193,-13.146,0.730,-72.788,-16.643,-0.428,-73.898,-16.112,-3.844,-72.217,-14.788,-…	MTKVMNNQRRDFLKVSGMTAALVASQGSLFAKTNVMSVENGKENYPNTNYTEDMYRNEFSFTYGKKEEHGFAYHCVNCQGNCAWEVWSNNGVVTRENQSARYPVINAKIPDFNPRGCNKGVQHSQTMYQKDRILYPMVRVGERGEGKWKRISWDEAAERVCQEIFNCMTDPERGPDKLMVHAGTGLLTEGRRGAPLRFSTQLGAIRIYPSSYLGDMFSGAAIAYGEGNLGCTWDFMYNVDTAVMWGGNPSVSRIPDAHFVWEGKYNGAKVIVITPEFNATAKSADLWIPIKAGSDNILAMGVINVILNEKLYKPEFIKTLTDLPFLVDVETQKMIRRSDMEHAANDEDHHKYMEEFYCMNKATGKIALMPGTEGSSEKSLRLDDHGIVPELEGKWTITD…	148813	Sulfuricurvum kujiense
job.pdb	AF-A0A832U0D3-F1-model_v4 Molybdopterin-dependent oxidoreductase	15.800	328	167	10	69	383	4	235	1.000	3.495E-09	294	400	241	DSFVFTCAPNDTHNCLLRAHVKNGVIVRISPTYGYGKATDLAGNQASHRWDPRICQKGLILGRRIYGDRRVKAPMIRKGFKEWADAGFPRHDDGTPRADMEKRGYDEWLQIPWDEALAIAAKTLQNVAETYKGEDGAGKLLEQGYEPAMVEAMHGAGVQAIKMRGGM-----PLLGAGRVFGFYRFANMLALLDGKLRPEAPPEEIVGSRAFDN--------YAWHTDLPPGHPMVSGSQTVDFDLFAAEHSKLLVLIGMNWICTKMPDAHWIGDARLKGTRVVVISADYMPTANKADEIVILRPGTDTAFLLGVARELITKKLYDRD	KYVPTTCPYCGTG-CSMNLVVVDGKVTGVAP----YQRSPVNE--------GKLCPKGIYAYEFINSEDRLTTPLI-------------RKDG-------------EFVEAGWDEAYELIAKKLKS------------------YTP-----------------DEMAVLASARTSNEDNYAIMKF----------------------ARGVLKTRHIDHCARLCHSSTVSGLAATFGSGAMTNSIGDIAQSKCVFIIGSNTFEQHPLIGRRVMQAKKNGAQIIYADPRLTPTGKQADLYLQFRSGSDVAILNGLLQAIIRNGWVDKG	-36.556,7.673,-2.884,-33.664,10.007,-2.007,-30.563,9.192,-4.112,-27.121,10.764,-3.460,-23.640,10.348,-4.960,-20.999,10.658,-2.211,-17.381,11.074,-3.452,-14.843,8.879,-1.773,-11.605,6.891,-2.281,-11.448,3.139,-2.985,-10.412,1.420,0.289,-8.364,-1.314,-1.361,-4.890,-0.825,-2.924,-2.555,2.202,-2.640,-3.554,3.446,-6.131,-6.105,5.861,-4.597,-8.896,5.522,-7.179,-11.752,7.999,-6.594,-15.366,6.790,-6.817,…	MEMKYVPTTCPYCGTGCSMNLVVVDGKVTGVAPYQRSPVNEGKLCPKGIYAYEFINSEDRLTTPLIRKDGEFVEAGWDEAYELIAKKLKSYTPDEMAVLASARTSNEDNYAIMKFARGVLKTRHIDHCARLCHSSTVSGLAATFGSGAMTNSIGDIAQSKCVFIIGSNTFEQHPLIGRRVMQAKKNGAQIIYADPRLTPTGKQADLYLQFRSGSDVAILNGLLQAIIRNGWVDKGFFPHRP	2004547	Methanocalculus sp.
job.pdb	AF-A0A7C5PNY7-F1-model_v4 4Fe-4S Mo/W bis-MGD-type domain-containing protein	18.900	327	175	17	69	390	5	246	1.000	1.092E-09	294	400	260	DSFVFTCAPNDTHNCLLRAHVKNGVIVRISPTYGYGKATDLAGNQASHRWDP-RICQKGLILGRRIYGDRRVKAPMIRKGFKEWADAGFPRHDDGTPRADMEKRGYDEWLQIPWDEALAIAAKTLQNVAETYKGEDGAGKLLEQGYEPAMVEAM-HGAGVQAIKMRGGMPLLGAGRVFGFYRFANMLALLDGKLRPE---APPEEIVGSRAFDNYAWHTDLPPGHPMVSGSQTVDFDLFAAEHSKLLVLIGMNWICTKMPDAHWIGDARLKGTRVVVISADYMPTANKADEIVILRPGTDTAFLLGVARELITKKLYDRDAVIQRTD	KNSI--CSLNCPDSCELILEVENNKILNVNGS-------------QNNPYTRGIACPFINKYIQRIYSPYRVLHPHKR------------EGD-----------TYQTWIQLDHKSALQEIANILK-------------KVL-SKYPP---SSILH---IQG-KERGGI----TGYLNKYF----------FKLLGGVTTIYEDEI---LDLGETAFCGD--------FGYEDSS-DPREILNSKLIILWNSNPFIRGEHYIPFLNQAHKKGAKIILISPIYSPVVKIADAFYQPKPGTEGLIAAILCYFIVKNEWHDRAFLGKYVD	-22.544,-26.241,14.719,-19.700,-25.228,12.396,-20.762,-22.728,9.683,-18.869,-21.375,6.655,-19.168,-17.598,6.077,-17.872,-15.391,3.249,-16.051,-12.152,4.131,-13.563,-9.652,2.689,-10.160,-8.748,4.141,-10.406,-5.554,6.220,-6.642,-4.862,6.088,-5.386,-1.786,4.192,-3.797,-3.702,1.271,-4.912,-3.347,-2.398,-5.390,-7.093,-2.831,-9.080,-6.961,-1.743,-8.867,-10.596,-0.605,-12.031,-12.726,-0.483,-12.059,-14.…	MKAIKNSICSLNCPDSCELILEVENNKILNVNGSQNNPYTRGIACPFINKYIQRIYSPYRVLHPHKREGDTYQTWIQLDHKSALQEIANILKKVLSKYPPSSILHIQGKERGGITGYLNKYFFKLLGGVTTIYEDEILDLGETAFCGDFGYEDSSDPREILNSKLIILWNSNPFIRGEHYIPFLNQAHKKGAKIILISPIYSPVVKIADAFYQPKPGTEGLIAAILCYFIVKNEWHDRAFLGKYVDNASEFISFIKGLNV	1978231	Acidobacteria bacterium
job.pdb	AF-A0A529ICV9-F1-model_v4 Formate dehydrogenase	18.500	377	185	15	18	383	8	273	1.000	4.028E-10	294	400	275	GAGLAELFLPAQFLSSASAQSEPQAVAIANPLAQMPDRSWERIYRDQFAEEDSFVFTCAPNDTHNCLLRAHVKNGVIVRISPTYGYGKATDLAGNQASHRWDP-RICQKGLILGRRIYGDRRVKAPMIRKGFKEWADAGFPRHDDGTPRADMEKRGYDEWLQIPWDEALAIAAKTLQNVAET-YK------GEDGAGKLLEQGYEPAMVEAMHGAGVQAIKMRGGMPLLGAGRVFGFYRFANMLALLDGKLRPEAPPEEIV---GSRAFDNYAWHTDLPPGHPMVSGSQTVDFDLFAAEHSKLLVLIGMNWICTKMPDAHWIGDARLKGTRVVVISADYMPTANKADEIVILRPGTDTAFLLGVARELITKKLYDRD	GANSAPSQRP---LADTCAPDEGDGV-------DTSPS----------VSDRIAKTTCYMCAC-RCGIDVHIKDGKVRYISG-------------NKDHPVNRGVICGKGSAGIMQHYSPARLRKPLLREG---------PR-------------GSGEFREIEWGEAFAIATERLSAIRRTDPKKLAFFTGRD--QSQSLTGWWASQF---------------GTP--------------------------------NFAAHGGFCSVNM------AAGGLYTVGGSFWEFGEPDWDNTKYFMLFGVAEDHDSNPIKIGLGKLKARGAKVVSVNPCRTGYNAIADDWIGIQPGTDGLFVLALVHELLKAGRVDLD	-26.077,40.053,-28.530,-25.762,37.242,-25.982,-22.804,34.815,-26.271,-23.764,31.225,-25.366,-20.969,29.400,-23.490,-19.580,26.134,-24.964,-21.474,23.114,-23.768,-19.239,20.119,-22.863,-19.139,16.773,-24.750,-21.901,15.226,-22.533,-24.582,17.799,-23.464,-26.530,15.630,-25.943,-30.097,14.889,-24.734,-29.418,11.157,-24.983,-32.039,10.328,-22.317,-35.324,9.310,-23.933,-38.252,10.517,-21.794,-38.891,7…	MNSAAPRGANSAPSQRPLADTCAPDEGDGVDTSPSVSDRIAKTTCYMCACRCGIDVHIKDGKVRYISGNKDHPVNRGVICGKGSAGIMQHYSPARLRKPLLREGPRGSGEFREIEWGEAFAIATERLSAIRRTDPKKLAFFTGRDQSQSLTGWWASQFGTPNFAAHGGFCSVNMAAGGLYTVGGSFWEFGEPDWDNTKYFMLFGVAEDHDSNPIKIGLGKLKARGAKVVSVNPCRTGYNAIADDWIGIQPGTDGLFVLALVHELLKAGRVDLDYL	1871066	Mesorhizobium sp.
job.pdb	AF-A0A2J4PEX7-F1-model_v4 Formate dehydrogenase subunit alpha	19.600	336	182	14	69	399	2	254	1.000	1.127E-10	294	400	295	DSFVFTCAPNDTHNCLLRAHVKNGVIVRISPTYGYGKATDLAGNQASHRWDPRICQKGL----ILGRRIYGDRRVKAPMIRKGFKEWADAGFPRHDDGTPRADMEKRGYDEWLQIPWDEALAIAAKTLQNVAETYKGEDGAGKLLEQGYEPAMVEAMHGAGVQAIKMRGGMPLLGAGRVFGFYRFANMLALLDGKLRPE-APPEEIVGSRAFDNYAWHTDLPPGHPMVSGSQTVDFDLFAAEHSKLLVLIGMNWICTKMPDAHWIGDARLKGTRVVVISADYMPTANKADEIVILRPGTDTAFLLGVARELITKKLYDRDAVIQRTDLPLLVRLDT	KKITSVC-PYCGAGCKLKLVVENNKILRAEAADGVTN-----QNQ--------LCLKGYYGWDFLNDTQLLTPRMQQPMI-------------RYQKG-----------GKFTPVSWEEAIRYTAKKLREIKE----KHGP-------------RAIMTTGSS----RGTGN-------ETNY-------VMQKFARGVLHTNNVDCCAR-----VCHGPSVAGLQLALGNGAMSNSISDIENSKCLLVFGYNCADSHPIVARRVIKARENGAKIIVCDPRRIETARIADRHLQLNNGSNMALVNAFAHVLLEEDLYNHDYVDRFT-----EGLDA	33.246,13.016,-0.472,29.759,14.105,-1.782,26.242,13.439,-0.373,23.476,12.597,-2.899,19.847,12.831,-1.708,17.562,9.950,-2.775,14.412,8.039,-1.724,14.535,4.544,-0.196,13.726,1.939,-2.919,12.047,-0.428,-0.510,8.556,0.040,1.044,5.855,2.739,0.603,7.116,4.858,3.547,9.094,7.153,1.195,12.097,7.697,3.502,14.679,10.302,2.431,18.308,9.156,2.536,21.753,10.506,1.610,24.106,8.243,-0.338,27.683,9.127,0.640,29.8…	MKKITSVCPYCGAGCKLKLVVENNKILRAEAADGVTNQNQLCLKGYYGWDFLNDTQLLTPRMQQPMIRYQKGGKFTPVSWEEAIRYTAKKLREIKEKHGPRAIMTTGSSRGTGNETNYVMQKFARGVLHTNNVDCCARVCHGPSVAGLQLALGNGAMSNSISDIENSKCLLVFGYNCADSHPIVARRVIKARENGAKIIVCDPRRIETARIADRHLQLNNGSNMALVNAFAHVLLEEDLYNHDYVDRFTEGLDAYRETVKDYSPEAVEGIVGVPAAEIRQAMRMFAAAPSATIMW	1134687	Klebsiella michiganensis
job.pdb	AF-A0A7V4ZQU4-F1-model_v4 4Fe-4S Mo/W bis-MGD-type domain-containing protein	19.300	403	186	15	6	389	47	329	1.000	4.907E-11	294	400	353	RELLKRAVVVGTGAGLAELFLPAQFLSSASAQSEPQAVAIANPLAQMPDRSWERIYRDQFAEED--------SFVFTCAPNDTHNCLLRAHVKNGVIVRISPTYGYGKATDLAGNQASHRWDPRICQKGLILGRRIYGDRRVKAPMIRKGFKEWADAGFPRHDDGTPRADMEKRGYDEWLQIPWDEALAIAAKTLQNVAETY--------KGEDGAGKLLEQGYEPAMVEAMHGAGVQAIKMRGGMPLLGAGRVFGFYRFANMLALLDGKLRPEAPPEE---IVGSRAFDNYAWHTDLPPGHPMVSGSQTVDFDLFAAEHSKLLVLIGMNWICTKMPDAHWIGDARLKGTRVVVISADYMPTANKADEIVILRPGTDTAFLLGVARELITKKLYDRDAV…	RPRYFSEFMVGNELDKV---VPCH--------------HGIKRRKEV------------FAPVKKDNRLGTIVYKTEC-FICNQGCDALVHVKNGQVVLVEG----DSSSPITKG--------ILCCKGLASKDLLYHPDRIIYPMKRIG----------------------GRGEDRWKRIEWDEALDTIVENLKAVEEKYGRDSIVLTTGTN-------RGW-----------------------------VRYFLRFANA--------------YGKQWIGPGIAQCFYPR----MTGQILVTGSNALENP--HYDETKCMLIWGCNPTNTWPVKGMGMMEARSRGSKMIVVDPFFTEAASKADIWLQIRPGTDAALALGMLNIIINEELYDKEFV…	38.405,18.136,31.242,39.023,15.261,33.694,40.454,11.765,32.995,40.789,11.727,29.178,37.016,12.187,28.596,34.842,15.076,27.392,32.320,16.252,29.994,28.766,17.222,29.016,28.525,21.044,29.340,25.073,20.533,30.926,25.085,17.478,33.226,28.920,17.398,33.650,28.864,13.597,33.048,31.648,12.160,30.857,30.183,10.891,27.548,33.016,10.422,24.994,36.807,9.949,25.002,38.952,12.843,23.747,40.279,10.598,20.928,3…	MSNGKILCKRCKKSFISIDNYKKIVNIIKENNLYQFQVYYSLCPICRPRYFSEFMVGNELDKVVPCHHGIKRRKEVFAPVKKDNRLGTIVYKTECFICNQGCDALVHVKNGQVVLVEGDSSSPITKGILCCKGLASKDLLYHPDRIIYPMKRIGGRGEDRWKRIEWDEALDTIVENLKAVEEKYGRDSIVLTTGTNRGWVRYFLRFANAYGKQWIGPGIAQCFYPRMTGQILVTGSNALENPHYDETKCMLIWGCNPTNTWPVKGMGMMEARSRGSKMIVVDPFFTEAASKADIWLQIRPGTDAALALGMLNIIINEELYDKEFVKRWCFGFEELRARVQEYPIERVEEITWV	2026735	Deltaproteobacteria bacterium
job.pdb	AF-A0A399ZXX7-F1-model_v4 Nitrate reductase subunit alpha	23.400	380	194	14	45	392	7	321	1.000	1.008E-10	294	400	758	IANPLAQMPDRSWERIYRDQFAEEDSFVFTCAPNDTHNCLLRAHVKNGVIVRISPTYGYGKATDLAGNQASHRWDPRICQKGLILGRRIYGDRRVKAPMIRKGFKEWADAGFPRHDDGTPRADM--------EKR-------GYDEWLQIPWDEALAIAAKTLQNVAETYKGEDGAGKLLEQ----GYEPAMVEAMHGAGVQAIKMRGGMPLLGAGRVFGFYRFANMLALLDGKLRPEAPPEEIVGSRAFD-----NYAWHTDLPPGHPMVSGSQTVDFDLFAAEHSKLLVLIGMNWICTKMPDAHWIGDARLKGTRVVVISADYMPTANKADEIVILRPGTDTAFLLGVARELITKKLYDRD--------AVIQRTDLP	MVNPKA----RKWEEFYRNRWQHDNIVRSTHGVNCTGGCSWQVYVKDGIITWEMQQIDYPLLEEGLPP-----YEPRGCQRGISASWYVYSPIRVKYPYARGVLLDYWRDAR---MNGKNPIEAYASIMEDEEKRAHIQKGRGKGGFRRTTWDEVLEIVAASCLYTAKKY---GPD-----RVFGFSPIPAMSYLS--YG-------------------GGSRF----------------------LQLFGGVNMSFYDWYADLPNAFPEVWGDQTDVCESADWYNSKFIVSMGSNLNMTRTPDVHFISEARHEGAKFVVIAPDFSQVAKYSDWWIPVKAGQDTAIWMAVNHVIL--KEYYVDRQVPYFVNYLKENTDMP	13.818,-74.881,-13.572,13.578,-71.198,-12.657,10.657,-69.712,-14.640,12.986,-66.795,-15.567,16.019,-66.910,-17.877,18.119,-63.748,-17.425,19.277,-62.896,-20.973,21.668,-60.264,-19.486,23.447,-60.357,-16.086,20.925,-58.423,-13.922,23.641,-57.785,-11.365,25.476,-55.479,-13.823,22.862,-52.631,-13.622,25.144,-50.386,-15.751,22.183,-48.497,-17.302,21.613,-46.791,-13.897,24.813,-44.753,-14.465,22.804,-…	MSWIQDMVNPKARKWEEFYRNRWQHDNIVRSTHGVNCTGGCSWQVYVKDGIITWEMQQIDYPLLEEGLPPYEPRGCQRGISASWYVYSPIRVKYPYARGVLLDYWRDARMNGKNPIEAYASIMEDEEKRAHIQKGRGKGGFRRTTWDEVLEIVAASCLYTAKKYGPDRVFGFSPIPAMSYLSYGGGSRFLQLFGGVNMSFYDWYADLPNAFPEVWGDQTDVCESADWYNSKFIVSMGSNLNMTRTPDVHFISEARHEGAKFVVIAPDFSQVAKYSDWWIPVKAGQDTAIWMAVNHVILKEYYVDRQVPYFVNYLKENTDMPFLIELEKDGDSYKAGRYIRANTVARYKDVENGEWKFLVHDAQANAPRMPKGAVGDRWSKEKGKWNIKMEDGLDDTPIE…	2026724	Chloroflexi bacterium
job.pdb	AF-A0A2V6SBF7-F1-model_v4 Molybdopterin oxidoreductase	20.000	349	174	15	69	400	9	269	1.000	1.660E-10	293	400	303	DSFVFTCAPNDTHNCLLRAHVKNGVIVRISPTYGYGKATDL-AGNQASHRWDPRICQKGLILGRRIYGDRRVKAPMIRKGFKEWADAGFPRHDDGTPRADMEKRGYDEWLQIPWDEALAIAAKTLQNVAETYKGEDGAGKLLEQGY---EPAMVEAMHGAGVQAIKMRGGMPLLGAGRVFGFYRFANMLALLDGKLRPEAPPEEIVGSRAFD------NYAWHTDLPPGHPMV-------SGSQTVDFDLFAAEHSKLLVLIGMNWICTKMPDAHWIGDARLKGTRVVVISADYMPTANKADEIVILRPGTDTAFLLGVARELITKKLYDRDAVIQRTDLPLLVRLDTG	ERIPGYCALCIS-RCGSIAVVEDGRFVAL-------EPDPTHPTGQA-------LCAKGRAAPELVYHGDRLLYPLKRT----------RPKGDPDP----------GWQRISWDEALDLTSTRLRQLAER---HGPE----SVAFSAVSPST---------------------SA--LADSYHWVQRL------------------MRAFGSPNLCGSAELCGWGRGQATSYTYGVGMSTGGIMPD-----LENAGCIMFWGYNPSLARISHATAAVAALKRGACLIVVDPRRTGLAGKADVWLRVRPGTDAALALGIAHVMIERGWYDADFIRDWTNGPLLVRSDTG	20.498,-29.911,-42.320,21.687,-29.732,-38.707,18.652,-28.798,-36.581,19.493,-25.543,-34.787,18.896,-26.738,-31.191,17.313,-23.663,-29.597,18.930,-23.026,-26.195,16.148,-22.462,-23.632,17.232,-21.098,-20.232,14.755,-20.961,-17.316,15.855,-18.431,-14.676,13.996,-18.332,-11.309,13.291,-14.937,-9.821,10.461,-12.452,-9.196,8.495,-9.899,-11.221,9.930,-6.486,-10.260,7.137,-4.499,-11.999,5.357,-3.869,-8.…	MAGDERVIERIPGYCALCISRCGSIAVVEDGRFVALEPDPTHPTGQALCAKGRAAPELVYHGDRLLYPLKRTRPKGDPDPGWQRISWDEALDLTSTRLRQLAERHGPESVAFSAVSPSTSALADSYHWVQRLMRAFGSPNLCGSAELCGWGRGQATSYTYGVGMSTGGIMPDLENAGCIMFWGYNPSLARISHATAAVAALKRGACLIVVDPRRTGLAGKADVWLRVRPGTDAALALGIAHVMIERGWYDADFIRDWTNGPLLVRSDTGRLLTERDVSPEGSAQRYMAWDTQTRGPLVYDSGR	2053607	Candidatus Rokubacteria bacterium
job.pdb	AF-A0A849WWT1-F1-model_v4 Nitrate reductase subunit alpha	22.300	367	195	11	55	390	6	313	1.000	5.028E-10	293	400	999	RSWERIYRDQFAEEDSFVFTCAPNDTHNCLLRAHVKNGVIVRISPTYGYGKATDLAGNQASHRWDPRICQKGLILGRRIYGDRRVKAPMIRKGFKEWADAGFPRHDDGTP---------RADMEKR-----GYDEWLQIPWDEALAIAAKTLQNVAETYKGEDGAGKLLEQGYEPAMVEAMHGAGV------QAIKMRGGMPLLGAGRVFGFYRFANMLALLDGKLRPEAPPEEIVGSRAFD-----NYAWHTDLPPGHPMVSGSQTVDFDLFAAEHSKLLVLIGMNWICTKMPDAHWIGDARLKGTRVVVISADYMPTANKADEIVILRPGTDTAFLLGVARELITKKLYDR------DAVIQRTD	RKWEEFYRNRFQHDRIVRSTHGVNCTGGCSWQIHVKDGIVVWETQQLDYPLLENSLPP-----YEPRGCQRGISFSWYLYSPLRIKYPLIRGALIDAFRKEKER-AGGDPLKAWAALQSDKEARKRYQNARGKGGFRRTSWDEVLEILAAANIYTAKKY----GP------------------DRVIGFSPIPAMSM---------------LSYAAGARF----------------LQLFGGVNLSFYDWYCDLPTAFPEIWGEQTDVCESADWYNAKMIADMGACLNMTRTPDCHFFAESRHNGTKTVVFSPDFSQVCKYADQWVPLHAGSDGAFWMAVTHVILKEFHHERKTPYFIDYTKKYTD	-19.572,-60.582,3.113,-23.340,-60.117,3.685,-24.699,-56.522,4.059,-26.049,-57.706,7.343,-22.443,-58.214,8.525,-21.405,-54.689,7.347,-23.596,-52.644,9.752,-20.364,-51.305,11.328,-19.920,-49.134,8.173,-22.857,-47.000,9.415,-20.459,-45.614,12.054,-18.377,-43.999,9.266,-21.436,-42.934,7.204,-22.931,-41.191,10.275,-19.572,-39.458,10.892,-19.579,-38.017,7.318,-23.270,-36.983,7.365,-23.796,-33.305,8.333…	MSPETRKWEEFYRNRFQHDRIVRSTHGVNCTGGCSWQIHVKDGIVVWETQQLDYPLLENSLPPYEPRGCQRGISFSWYLYSPLRIKYPLIRGALIDAFRKEKERAGGDPLKAWAALQSDKEARKRYQNARGKGGFRRTSWDEVLEILAAANIYTAKKYGPDRVIGFSPIPAMSMLSYAAGARFLQLFGGVNLSFYDWYCDLPTAFPEIWGEQTDVCESADWYNAKMIADMGACLNMTRTPDCHFFAESRHNGTKTVVFSPDFSQVCKYADQWVPLHAGSDGAFWMAVTHVILKEFHHERKTPYFIDYTKKYTDSPFLVKLEKQGSGYAPGRLLRANEITRYKDMENGDWKFLNVDAGSQGLVVPKGSMGDRWGKPGNWNMKFENSADGREYDPVLSFLD…	2053517	Bdellovibrionales bacterium
job.pdb	AF-A0A354Q9P1-F1-model_v4 Formate dehydrogenase subunit alpha	18.100	341	191	15	66	394	144	408	1.000	2.072E-10	290	400	408	AEEDSFVFTCAPNDTHNCLLRAHVKNGVIVRISPTYGYGKATDLAGNQASHRWDPRICQKGLILGRRIYGDRRVKAPMIRKGFKEWADAGFPRHDDGTPRADMEKRGYDEWLQIPWDEALAIAAKTLQNVAETYKGEDGAGKL---------LEQGYEPAMVEAMHGAGVQAIKMRGGMPLLGAGRVFGFYRFANMLALLDGKLRPEAPPEEIV--GSRAFDNYAWHTDLPPGHPMVSGSQTVDFDLFAAEHSKLLVLIGMNWICTKMPDAHWIGDARLKGTRVVVISADYMPTANKADEIVILRPGTDTAFLLGVARELITKKLYDRDAVIQRT-DLPLL	APDKKVESVCPYCGV-GCLLTYHVKEGKLLRVDGREG----------PANH---ERLCVKGRYGFDYVHHPDRLTKPLIRR--KDA-----PKTM---ELLQPKDWQKV-FREATWEEALDFAADGFSKIRD----ENGPDALAAFGCAKGSNEEA---YLLQKL------------------VRTGFG---------------------TNNIDHCTR-----LCHASSVSALLEGIGSGAVSNPFTDVTDAEVIFLIGANPIGNHPVAATFMKNAVKAGKKLILLDPRRTALSRHATYNLQFRPDTDVALLNSLMHVIIKEKLCDEKYITEHTTDFEKL	8.488,28.408,34.046,10.651,25.306,33.374,14.329,26.025,32.526,15.975,23.482,30.147,19.660,23.211,29.122,20.475,20.175,26.915,24.143,21.279,26.531,25.121,21.269,30.225,28.210,19.180,31.129,25.969,16.743,33.055,23.636,16.310,30.041,26.485,15.759,27.528,28.255,13.339,29.927,25.025,11.320,30.320,24.485,11.213,26.518,28.087,9.998,25.997,27.679,7.264,28.653,24.409,5.988,27.120,25.870,5.914,23.572,29.02…	GMKVNSKSERAVHSQKMVLELLLADMPESGKSPYTPNSELDEWVEKLGLSKPRFSRRVQPAFDNSHPAMSVNLDTCIQCTRCVRACREVQVNDVIGMAYRGSHAEIVFDFGDPMGDSTCVACGECVQACPTGALMPANDVGLAAPDKKVESVCPYCGVGCLLTYHVKEGKLLRVDGREGPANHERLCVKGRYGFDYVHHPDRLTKPLIRRKDAPKTMELLQPKDWQKVFREATWEEALDFAADGFSKIRDENGPDALAAFGCAKGSNEEAYLLQKLVRTGFGTNNIDHCTRLCHASSVSALLEGIGSGAVSNPFTDVTDAEVIFLIGANPIGNHPVAATFMKNAVKAGKKLILLDPRRTALSRHATYNLQFRPDTDVALLNSLMHVIIKEKLCDEKYIT…	2026735	Deltaproteobacteria bacterium
job.pdb	AF-A0A0B7MI03-F1-model_v4 Molybdopterin dinucleotide-binding region	19.000	326	151	11	79	389	3	230	1.000	2.123E-09	289	400	233	DTHNCLLRAHVKNGVIVRISPTYGYGKATDLAGNQASHRWDPRICQKGLILGRRIYGDRRVKAPMIRKGFKEWADAGFPRHDDGTPRADMEKRGYDEWLQIPWDEALAIAAKTLQNVAETY--------KGEDGAGKLLEQGYEPAMVEAMHGAGVQAIKMRGGMPLLGAGRVFGFYRFANMLALLDGKLRPEAPPEEIVGSRAFD-------NYAWHTDLPPGHPMVSGSQTVDFDLFAAEHSKLLVLIGMNWICTKMPDAHWIGDARLKGTRVVVISADYMPTANKADEIVILRPGTDTAFLLGVARELITKKLYDRDAVIQRT	DER-CGIIINFADGRIVDVTG----SKNHPISKG--------RTCVKARVIGDYVYSPQRLLKPLKK-------------TNKG-------------WEEIDLDRALDEIAEKIKCIQSKYGNKSVGVWKGEAIGFNQQED---------------------------------YARRF----------------------AHAQQTPTYLSNNTQCSMSRKLGYISIRGHYPAP-DV---LNSKCIVIWGANPMHSAAPLANMVMEARKKGAKLIVIDPKCSSIAMKADIFAQVKPATDGALALGLINRIICNKWYDEDFVANYT	2.432,1.944,10.969,2.945,1.236,7.226,2.387,-1.663,4.769,6.131,-2.488,4.606,5.539,-4.822,7.602,9.145,-4.646,8.832,10.100,-7.254,11.445,10.752,-5.589,14.828,12.065,-6.660,18.257,10.376,-5.026,21.275,12.555,-4.810,24.399,10.804,-4.669,27.796,11.911,-3.568,31.258,9.519,-3.357,34.258,6.553,-4.250,31.994,7.260,-1.214,29.756,8.603,-0.875,26.210,12.109,0.554,26.643,13.468,-0.014,23.110,12.377,-1.177,19.6…	MCDERCGIIINFADGRIVDVTGSKNHPISKGRTCVKARVIGDYVYSPQRLLKPLKKTNKGWEEIDLDRALDEIAEKIKCIQSKYGNKSVGVWKGEAIGFNQQEDYARRFAHAQQTPTYLSNNTQCSMSRKLGYISIRGHYPAPDVLNSKCIVIWGANPMHSAAPLANMVMEARKKGAKLIVIDPKCSSIAMKADIFAQVKPATDGALALGLINRIICNKWYDEDFVANYTLGF	499207	Syntrophaceticus schinkii
job.pdb	AF-A0A2N7PWN0-F1-model_v4 Oxidoreductase	19.100	340	176	10	69	399	21	270	1.000	1.960E-10	289	400	332	DSFVFTCAPNDTHNCLLRAHVKNGVIVRISPTYGYGKATDLAGNQASHRWDPRICQKGLILGRRIYGDRRVKAPMIRKGFKEWADAGFPRHDDGTPRADMEKRGYDEWLQIPWDEALAIAAKTLQNVAETYKGEDGAGKLLEQGYEPAMVEAMHGAGVQAIKMRGGMPLLGAGRVFGFYRFANMLALLDGKLRPEAPPEEIVGSRAFDNYAW---------HTDLPPGHPMVSGSQTVDFDLFAAEHSKLLVLIGMNWICTKMPDAHWIGDARLKGTRVVVISADYMPTANKADEIVILRPGTDTAFLLGVARELITKKLYDRDAVIQRTDLPLLVRLDT	MKCFSVCPHDCPDACALEVEIKDNMVVKISG----NKDHVFTQGS--------ICNKTYFYRDVIYSDKRVLYPYKRVG----------------------KKGNLSFERISWKEAIKTIVERWQNI--------------LKHYQSDSI-------L-------PYSYAGTEGV----------------------LNNASMDRRFFNKLQSAQLLRTICSAAGSKGFELAYGKA-IGTNPIYTQNSKFIIFWGINAIVTNLHQAIFAQRARLNGAKIISIDVEKNETANFADEFYHIMPASDGVLALGIANIIINENLYDKEFIESNT-----VGFDK	-7.455,4.769,-81.528,-7.999,5.387,-77.803,-7.157,9.039,-77.051,-8.994,11.713,-75.042,-10.655,11.644,-71.911,-9.241,12.687,-68.490,-6.750,15.438,-68.244,-7.742,17.186,-65.083,-5.102,16.207,-62.574,-6.512,18.284,-59.762,-3.347,19.046,-57.834,-4.883,18.188,-54.491,-2.123,19.574,-52.375,-2.001,17.035,-49.586,-2.107,19.833,-47.065,-0.559,18.161,-44.006,-3.667,17.212,-42.063,-1.889,17.443,-38.708,-4.03…	MAFYYIQKVVFLKIENIISTMKCFSVCPHDCPDACALEVEIKDNMVVKISGNKDHVFTQGSICNKTYFYRDVIYSDKRVLYPYKRVGKKGNLSFERISWKEAIKTIVERWQNILKHYQSDSILPYSYAGTEGVLNNASMDRRFFNKLQSAQLLRTICSAAGSKGFELAYGKAIGTNPIYTQNSKFIIFWGINAIVTNLHQAIFAQRARLNGAKIISIDVEKNETANFADEFYHIMPASDGVLALGIANIIINENLYDKEFIESNTVGFDKFKELAKDYTPNTVSKQTGLSKEQLNKLAIEYATIKPSFIRIGNGLQHHLNGGFNTWAISLLP	1962857	Desulfurella sp.
job.pdb	AF-A0A059XPM4-F1-model_v4 DMSO Mo-enzyme	23.000	347	173	12	67	400	6	271	1.000	5.028E-10	288	400	430	EEDSFV----FTCAPNDTHNCLLRAHVKNGVIVRISPTYGYGKATDLAGNQASHR----WDPRICQKGLILGRRIYGDRRVKAPMIRKGFKEWADAGFPRHDDGTPRADMEKRGYDEWLQIPWDEALAIAAKTLQNVAETYKGEDGAGKLLEQGYEPAMVEAMHGAGVQAIKMRGGMPLLGAGRVFGFYRFANMLALLDGKLRPEAPPEEIVGSRAFD-----NYAWHTDLPPGHPMVSGSQTVDFDLFAAEHSKLLVLIGMNWICTKMPDAHWIGDARLKGTRVVVISADYMPTANKADEIVILRPGTDTAFLLGVARELITKKLYDRDAVIQRTDLPLLVRLDTG	WDKVTWGSHTNVCLP---GSCSFHVYVKDGMVWRE------EQAAK---NHASNPDYPDYNPLGCQKGCSFHSNLYGDDRIKYPLRRIG----------------------ERGSGKWERISWDEAVGDIASAIVDGLE----EFGP-----DSF------------VL-------DPPHAHLGSVGWAGSHRM-------------------NAAIGGVNPDLNVLIGDFYKGISDTIGKMHIGYSADNLFDAELIFTTCTNWSYTMPAVYHFLSEARYNGTELVSIAPDYSPSTIHADYHVPVQTGTDAGFWMALCQVLVDEDLIDRPFIKEQTDLPLLVRTDTG	32.390,-24.282,-24.215,32.228,-22.760,-27.728,28.702,-21.402,-27.062,29.434,-20.511,-23.392,32.124,-17.896,-24.177,32.315,-14.064,-23.878,34.820,-11.182,-24.097,33.548,-9.174,-21.088,31.034,-9.181,-18.232,29.412,-5.992,-16.858,26.788,-5.152,-14.239,23.214,-4.774,-15.494,19.602,-4.484,-14.347,16.214,-3.516,-15.825,14.743,-0.026,-15.286,11.165,-1.168,-15.961,9.129,-0.834,-12.738,8.627,-4.528,-11.82…	RQIWNWDKVTWGSHTNVCLPGSCSFHVYVKDGMVWREEQAAKNHASNPDYPDYNPLGCQKGCSFHSNLYGDDRIKYPLRRIGERGSGKWERISWDEAVGDIASAIVDGLEEFGPDSFVLDPPHAHLGSVGWAGSHRMNAAIGGVNPDLNVLIGDFYKGISDTIGKMHIGYSADNLFDAELIFTTCTNWSYTMPAVYHFLSEARYNGTELVSIAPDYSPSTIHADYHVPVQTGTDAGFWMALCQVLVDEDLIDRPFIKEQTDLPLLVRTDTGKFLRETDVTGAGREDQLYVYDSKAGAIARAPRGTLKFSGDPALEGRFEVKLHDGTTVTVTPVFENLKKVLAEHTPEKAQAMTGVHPSLVRTLAKKVATKRTAAYIGFSSAKIYHGDLAERSLMLAMAL…	77133	uncultured bacterium
job.pdb	AF-A0A2E5RH45-F1-model_v4 4Fe-4S Mo/W bis-MGD-type domain-containing protein	20.800	412	210	13	1	399	1	309	1.000	6.632E-10	288	400	913	SDLSRRELLKRAVVVGTGAGLAELFLPAQFLSSASAQSEPQAVAIAN-PLAQMPDRSWERIYRDQFAEEDSFVFTCAPNDTHNCLLRAHVKNGVIVRISPTYGYGKATDLAGNQASHRWDPRICQKGLILGRRIYGDRRVKAPMIR-----KGFKEWADAGFPRHDDGTPRADMEKRGYDEWLQIPWDEALAIAAKTLQNVAETYKGEDGAGKLLEQGYEPAMVEAMHGAGV---QAIKMRGGMPLLGAGRVFGFYRFANMLALLDGKLRPEAPPEEI----VGSRAFDNYAWHTDLPPGHPMVSGSQTVDFDLFAAEHSKLLVLIGMNWICTKMPDAHWIGDARLKGTRVVVISADYMPTANKADEIVILRPGTDTAFLLGVARELITKKLYDRDAVI…	MKINRRNFLKGSASTG------------LILQ----------YSLSNEAVAENPYRGFEDLYRKKWTWDRVVRGTHGTNCAGTCAFNVYVKDGVVWREEQQGQYEQLGDVPD------FGPRGCQKGMRHHKYMYGKQRILYPLKRVGDRGEG---------------------------KWERISWEQATTEIADKFLDYATEY----SP------------------ECISYGS-----------GTQMSNKLASYASLLRLAN--------ITGITVPEFF-------SGVGDLPTGSYMTLGQVYTGDTFASVYKSKCVMIWMSNPAATRIPDAHFFWEAKYNGTQVIAVSPEFTPTAMHSNLWLNPKPGTDAALAMSMVQVMLKEQLYKANYIQ…	56.599,0.443,34.328,53.603,-1.789,35.249,52.713,-4.169,32.367,48.901,-4.450,32.156,47.003,-7.584,31.021,45.925,-5.955,27.690,49.500,-5.584,26.341,50.551,-9.105,27.434,47.619,-10.660,25.483,48.369,-8.666,22.291,52.031,-9.834,22.268,51.455,-13.519,23.215,48.617,-14.243,20.732,50.822,-13.088,17.809,53.866,-15.312,18.634,51.933,-18.521,19.527,49.809,-18.480,16.332,52.759,-17.923,13.931,54.538,-21.133…	MKINRRNFLKGSASTGLILQYSLSNEAVAENPYRGFEDLYRKKWTWDRVVRGTHGTNCAGTCAFNVYVKDGVVWREEQQGQYEQLGDVPDFGPRGCQKGMRHHKYMYGKQRILYPLKRVGDRGEGKWERISWEQATTEIADKFLDYATEYSPECISYGSGTQMSNKLASYASLLRLANITGITVPEFFSGVGDLPTGSYMTLGQVYTGDTFASVYKSKCVMIWMSNPAATRIPDAHFFWEAKYNGTQVIAVSPEFTPTAMHSNLWLNPKPGTDAALAMSMVQVMLKEQLYKANYIQEQTDLPLLVRTDTKEFLRREDLSLYGLLAVADNVYYMWDQTTNSMVQAPGTGRADKPFGRDRRKYGSLELGDIKPTLEGRWLIDTLDGEVEVTTVFELLKEEC…	1913989	Gammaproteobacteria bacterium
job.pdb	AF-A0A6D0ETI4-F1-model_v4 Nitrate reductase subunit alpha	21.700	372	196	12	54	392	29	338	1.000	7.831E-10	288	400	958	DRSWERIYRDQFAEEDSFVFTCAPNDTHNCLLRAHVKNGVIVRISPTYGYGKATDLAGNQASHRWDPRICQKGLILGRRIYGDRRVKAPMIRKGFKEWADAGFPRHD----------DGTPRADMEKR-----GYDEWLQIPWDEALAIAAKTLQNVAETYKGEDGAGKLLEQGYEPAMVEAMHGAGV------QAIKMRGGMPLLGAGRVFGFYRFANMLALLDGKLRPEAPPEEIVGSRAFDN------YAWHTDLPPGHPMVSGSQTVDFDLFAAEHSKLLVLIGMNWICTKMPDAHWIGDARLKGTRVVVISADYMPTANKADEIVILRPGTDTAFLLGVARELITKKLYDR------DAVIQRTDLP	NRDWEDGYRQRWQHDKIVRSTHGVNCTGSCSWKIYVKNGLVTWETQQTDYPRTRPDLPNHE-----PRGCPRGASYSWYLYSANRLKYPMMRKRLMKMWREAKALHSDPVEAWASIIE---DADKAKSFKQARGRGGFVRSSWQEVNELIAAS--NVYTIKNY--GP------------------DRVAGFSPIPAMSM------------VSYASGARYLSLIG--------------------GTCLSFYDWYCDLPPASPQTWGEQTDVPESADWYNSSYIIAWGSNVPQTRTPDAHFFTEVRYKGTKTVAVTPDYAEIAKLCDLWLAPKQGTDAAMALAMGHVMLREFHLDNPSQYFTDYVRRYTDMP	-29.895,-61.325,0.010,-27.572,-63.621,2.019,-23.891,-63.059,1.088,-23.299,-66.560,2.538,-25.876,-68.234,0.253,-24.582,-66.261,-2.779,-21.268,-68.177,-2.417,-23.162,-71.299,-3.613,-23.534,-69.529,-7.004,-19.701,-69.649,-7.445,-19.715,-71.427,-10.845,-22.937,-69.666,-11.966,-21.118,-66.301,-11.579,-18.288,-67.234,-14.022,-18.669,-65.500,-17.409,-16.371,-65.879,-20.444,-12.649,-66.502,-20.156,-10.48…	MSKFLDRFRYFKQKGETFADGHGQLLNTNRDWEDGYRQRWQHDKIVRSTHGVNCTGSCSWKIYVKNGLVTWETQQTDYPRTRPDLPNHEPRGCPRGASYSWYLYSANRLKYPMMRKRLMKMWREAKALHSDPVEAWASIIEDADKAKSFKQARGRGGFVRSSWQEVNELIAASNVYTIKNYGPDRVAGFSPIPAMSMVSYASGARYLSLIGGTCLSFYDWYCDLPPASPQTWGEQTDVPESADWYNSSYIIAWGSNVPQTRTPDAHFFTEVRYKGTKTVAVTPDYAEIAKLCDLWLAPKQGTDAAMALAMGHVMLREFHLDNPSQYFTDYVRRYTDMPMLVMLEERDGYYAAGRMLRAADLVDALGQENNPEWKTVAFNTNGEMVAPNGSIGFRWGEKG…	562	Escherichia coli
job.pdb	AF-A0A842XQP5-F1-model_v4 Molybdopterin-dependent oxidoreductase	17.700	333	171	12	69	389	4	245	1.000	1.522E-09	287	400	282	DSFVFTCAPNDTHNCLLRAHVKNGVIVRISPTYGYGKATDL-AGNQASHRWDPRICQKGLILGRRIYGDRRVKAPMIRKGFKEWADAGFPRHDDGTPRADMEKRGYDEWLQIPWDEALAIAAKTLQNVAETYKGEDGAGKLLEQGYEPAMVEAMHGAGVQ---AIKMRGGMPLLGAGRVFGFYRFANMLALLDGKLRPEAPPEEIVGSRAF--------DNYAWHTDLPPGHPMVSGSQTVDFDLFAAEHSKLLVLIGMNWICTKMPDAHWIGDARLKGTRVVVISADYMPTANKADEIVILRPGTDTAFLLGVARELITKKLYDRDAVIQRT	EHVLTTCPYCGTG-CRFYLQVVDGRLVGVVP----CKTDEISQG---------RLCIKGYNAHAFVQHPDRLTHPMV-------------REDG-------------QLRKASWDEALDKVVSEIKRITA----EHGPDSV-----------------IVLASA-------------------KCTNEENYLFQK-----------LARAAIGTNNVDHCARLCHASTVAGLLMSFGSGAMTNTIPEFEHADCVLVTGSNTLEAHPLIGARILRAQDKGAKIVVVDPRDTPLSRIAYSSIRQKPGTDIAWINGMIKIIIDEGLHDEEFIKDHT	8.421,29.352,-25.957,6.213,26.269,-26.401,4.619,25.425,-23.020,2.492,22.303,-22.358,0.763,20.732,-19.329,0.741,16.913,-19.522,-1.607,15.169,-17.053,-0.031,12.226,-15.183,-0.246,10.125,-11.995,2.278,10.432,-9.151,4.965,7.701,-9.421,5.440,7.535,-5.661,3.024,6.067,-3.050,-0.213,4.105,-3.705,-2.361,7.228,-3.103,-2.549,7.986,-6.853,-2.461,11.820,-6.785,-2.717,13.479,-10.227,-0.755,16.489,-11.493,0.366…	MHAEHVLTTCPYCGTGCRFYLQVVDGRLVGVVPCKTDEISQGRLCIKGYNAHAFVQHPDRLTHPMVREDGQLRKASWDEALDKVVSEIKRITAEHGPDSVIVLASAKCTNEENYLFQKLARAAIGTNNVDHCARLCHASTVAGLLMSFGSGAMTNTIPEFEHADCVLVTGSNTLEAHPLIGARILRAQDKGAKIVVVDPRDTPLSRIAYSSIRQKPGTDIAWINGMIKIIIDEGLHDEEFIKDHTSGFEDLKRIIQPYTPERVEEITSIHKERLIDAARTYA	1906666	Thermoplasmata archaeon
job.pdb	AF-A0A419I9N8-F1-model_v4 4Fe-4S Mo/W bis-MGD-type domain-containing protein	20.200	345	175	14	70	400	11	269	1.000	1.008E-10	287	400	330	SFVFTCAPNDTHNCLLRAHVKNGVIVRISPTYGYGKATDLAGNQASHRWDPRICQKGLILGRRIYGDRRVKAPMIRKGFKEWADAGFPRHDDGTPRADMEKRGYDEWLQIPWDEALAIAAKTLQNVAETYKGEDGAGKLLEQGY----EP---AMVEAMHGAGVQAIKMRGGMPLLGAGRVFGFYRFANMLALLDGKLRPEAPPEEIVGSRAFDNYA---WHTDLPPG---HPMV-SGSQTVDFDLFAAEHSKLLVLIGMNWICTKMPDAHWIGDARLKGTRVVVISADYMPTANKADEIVILRPGTDTAFLLGVARELITKKLYDRDAVIQRTDLPLLVRLDTG	QVPTFCPL-CVSKCGAIATIKDGTFVSL------APDPSHPTGQA-------LCIKGKAAPEVVNHRDRLRYPLKRT----------------TPKG----AADPGWQRIGWDEALDTIAARVAAAA----GEHGP----ESVVFASASPSTSAMSDS----------------------IDWLNRL----------------------RRAVGSPNFAVYMELCGWGRMLAPMFTFGAPVPGAYLPDLDNAGCILFWGYNPSVARLAHATATAAALRRGAKLVVVDPRRAGLASKAAHWLRVRPGTDAALAMAMTQVMIERGWYDEDFVRRWTNAPLLVRRDTG	-31.763,10.899,7.885,-33.115,7.345,8.250,-36.874,6.868,8.740,-37.935,6.077,12.315,-40.150,2.992,11.982,-42.180,3.743,15.158,-40.714,0.555,16.734,-37.568,2.230,18.165,-35.612,0.864,15.148,-33.499,3.318,13.107,-31.369,2.480,10.050,-28.331,4.710,9.359,-26.158,4.684,6.210,-22.514,4.555,7.266,-19.248,2.639,6.675,-17.267,0.065,8.702,-14.125,1.814,10.119,-12.434,-1.394,11.304,-10.047,-1.467,8.295,-8.873…	MGADSGNGVRQVPTFCPLCVSKCGAIATIKDGTFVSLAPDPSHPTGQALCIKGKAAPEVVNHRDRLRYPLKRTTPKGAADPGWQRIGWDEALDTIAARVAAAAGEHGPESVVFASASPSTSAMSDSIDWLNRLRRAVGSPNFAVYMELCGWGRMLAPMFTFGAPVPGAYLPDLDNAGCILFWGYNPSVARLAHATATAAALRRGAKLVVVDPRRAGLASKAAHWLRVRPGTDAALAMAMTQVMIERGWYDEDFVRRWTNAPLLVRRDTGRLLRGNEVFAEGDPAHYVAWDGQVAQPVAYDPATGQYDTDESRLALRPHLIWGCCGSQDPA	2340917	Amycolatopsis panacis
job.pdb	AF-A0A6J4HMB1-F1-model_v4 Formate dehydrogenase O alpha subunit	31.800	113	77	0	286	398	2	114	1.000	2.413E-06	286	400	131	PGHPMVSGSQTVDFDLFAAEHSKLLVLIGMNWICTKMPDAHWIGDARLKGTRVVVISADYMPTANKADEIVILRPGTDTAFLLGVARELITKKLYDRDAVIQRTDLPLLVRLD	PGLGASFGRGGATNFLEDLANSDCIVIEGSNMAECHPVGFQWVAEAKARGAKIVHIDPRFTRTSAIADLHVPLRIGTDIAFLGGLIRYVLDKELYFKDYVVAYTNAAALVGED	3.614,12.937,-2.997,6.089,12.208,-5.839,4.862,8.685,-6.240,1.237,9.535,-7.167,2.386,11.806,-10.014,4.281,8.877,-11.602,1.538,6.259,-10.962,-1.647,8.294,-11.599,-0.457,11.526,-13.286,-1.576,13.693,-10.300,-0.321,14.340,-6.746,-3.701,14.943,-5.014,-5.816,12.473,-3.015,-7.815,10.225,-5.395,-10.967,10.371,-3.191,-12.467,12.725,-0.571,-12.519,11.996,3.190,-16.281,11.259,3.426,-15.856,8.487,0.808,-13.9…	MPGLGASFGRGGATNFLEDLANSDCIVIEGSNMAECHPVGFQWVAEAKARGAKIVHIDPRFTRTSAIADLHVPLRIGTDIAFLGGLIRYVLDKELYFKDYVVAYTNAAALVGEDYVDSEDLDGLFSGFDPE	217144	uncultured Blastococcus sp.
job.pdb	AF-A0A6L5ZJA1-F1-model_v4 Molybdopterin-dependent oxidoreductase	15.400	330	171	13	67	380	33	270	1.000	1.798E-09	286	400	270	EEDSFVFTCAPNDTHNCLLRAHVKNGVIVRISPTYGYGKATDLAGNQASHRWDP-RICQKGLILGRRIYGDRRVKAPMIRKGFKEWADAGFPRHDDGTPRADMEKRGYDEWLQIPWDEALAIAAKTLQNVAETYKGEDGAGKL---------LEQGYEPAMVEAMHGAGVQAIKMRGGMPLLGAGRVFGFYRFANMLALLDGKLRPEAPPEEIV------GSRAFDNYAWHTDLPPGHPMVSGSQTVDFDLFAAEHSKLLVLIGMNWICTKMPDAHWIGDARLKGTRVVVISADYMPTANKADEIVILRPGTDTAFLLGVARELITKKLY	PDRVVQTHCCFCGQ-QCGIKLKVKDNEVIGFEPW--YEF-----------PFNEGKLCPKGVKRYLQGSHPDRLMHPLERD----------STSPSG-------------FRQISWDDALNRVASEVRRIQE----EHGPDAFAMLSGVSLTNEK---SYLVGKF------------------ARLALG------------------------TANLDYNG------RFCMVSAGAGNKKALGVDRAPNPWSDIPLADVVWVAGSNIAETFPITTSYIWKARDRGARLIVQDPRVVPLARTADLFLPVRPGSDSALFGAVLHQLIRNDWL	-23.308,18.249,2.728,-22.186,17.002,6.168,-22.267,19.740,8.833,-19.086,19.999,10.926,-20.175,19.466,14.568,-17.670,21.942,15.892,-15.903,25.046,14.533,-12.913,24.756,12.178,-10.892,26.569,14.894,-11.895,23.883,17.436,-11.002,21.117,14.944,-7.588,22.774,14.334,-7.103,23.191,18.113,-7.899,19.466,18.659,-6.501,17.740,15.528,-4.829,20.510,13.480,-1.170,20.514,12.379,0.352,21.432,15.724,3.600,23.088,1…	MSRIPISEEELISRYGPHLNEEPPGGWDGGIVPDRVVQTHCCFCGQQCGIKLKVKDNEVIGFEPWYEFPFNEGKLCPKGVKRYLQGSHPDRLMHPLERDSTSPSGFRQISWDDALNRVASEVRRIQEEHGPDAFAMLSGVSLTNEKSYLVGKFARLALGTANLDYNGRFCMVSAGAGNKKALGVDRAPNPWSDIPLADVVWVAGSNIAETFPITTSYIWKARDRGARLIVQDPRVVPLARTADLFLPVRPGSDSALFGAVLHQLIRNDWL	1883427	Actinomycetia bacterium
job.pdb	AF-A0A1F3BP15-F1-model_v4 4Fe-4S Mo/W bis-MGD-type domain-containing protein	16.600	330	178	11	69	389	2	243	1.000	1.609E-09	286	400	293	DSFVFTCAPNDTHNCLLRAHVKNGVIVRISPTYGYGKATDLAGNQASHRWDP-RICQKGLILGRRIYGDRRVKAPMIRKGFKEWADAGFPRHDDGTPRADMEKRGYDEWLQIPWDEALAIAAKTLQNVAETYKGEDGAGKLLEQGYEPAMVEAMHGAGVQAIKMRGGMPLLGAGRVFGFYRFANMLALLDGKLRPEAPPEEIVGSRAF--------DNYAWHTDLPPGHPMVSGSQTVDFDLFAAEHSKLLVLIGMNWICTKMPDAHWIGDARLKGTRVVVISADYMPTANKADEIVILRPGTDTAFLLGVARELITKKLYDRDAVIQRT	AHALATCCFCGV-GCGIYLETSGDRIVGAYPS-------------MSHPANRGRICVRGWHVHEVASSPDRLKAPLLRK--------------------------KGALVEVSWDEAYGFIAERLRAIRD----RHGPDAI---GF------------VSS-----------THC-------SNEESYLLQK-----------LARSVIGTNNVDHGISVHRTNTIQALSEMLGVPAATCSIADIERSDVIVVDGVDLAKGSPTIGGWVLRARLRGAKVIVVGARHSRIAVNADMFLQNRPRTEIHLYGAMAKIIVDRGLMDMKFIKARC	9.627,-10.335,32.154,7.574,-12.045,29.420,7.893,-11.695,25.627,4.787,-12.052,23.427,5.110,-12.248,19.623,2.777,-9.754,17.893,2.313,-7.912,14.587,3.137,-4.195,14.374,-0.166,-2.263,14.240,1.069,0.778,12.260,1.586,0.197,8.494,0.733,-2.635,6.038,4.256,-4.173,6.155,3.251,-6.370,9.126,6.609,-6.417,10.958,6.930,-9.116,13.645,7.651,-7.682,17.110,8.113,-9.021,20.650,6.213,-6.987,23.251,7.975,-6.967,26.632…	MAHALATCCFCGVGCGIYLETSGDRIVGAYPSMSHPANRGRICVRGWHVHEVASSPDRLKAPLLRKKGALVEVSWDEAYGFIAERLRAIRDRHGPDAIGFVSSTHCSNEESYLLQKLARSVIGTNNVDHGISVHRTNTIQALSEMLGVPAATCSIADIERSDVIVVDGVDLAKGSPTIGGWVLRARLRGAKVIVVGARHSRIAVNADMFLQNRPRTEIHLYGAMAKIIVDRGLMDMKFIKARCRGYEEFLARVKEYDVLWAAEQCDVPPESIEEAALAFARAGIVIRDCDAEL	1797238	Anaeromyxobacter sp. RBG_16_69_14
job.pdb	AF-A0A659YW94-F1-model_v4 4Fe-4S Mo/W bis-MGD-type domain-containing protein	20.900	339	179	12	69	400	14	270	1.000	5.314E-10	286	400	399	DSFVFT-CAPNDTHNCLLRAHVKNGVIVRISPTYGYGKATDLAGNQASHRWDPRICQKGLILGRRIYGDRRVKAPMIRKGFKEWADAGFPRHDDGTPRADMEKRGYDEWLQIPWDEALAIAAKTLQNVAETYKGEDGAGKLLEQGYEPAMVEAMHGAGVQAIKMRGGMPLLGAGRVFGFYRFANMLALLDGKLRPEAPPEEIVGSRAFDNYAWHTDLPPGHPMVS--GSQTVDF----DLFAAEHSKLLVLIGMNWICTKMPDAHWIGDARLKGTRVVVISADYMPTANKADEIVILRPGTDTAFLLGVARELITKKLYDRDAVIQRTDLPLLVRLDTG	VNTVCAHNCGG---RSRLACTVRNGVLVRVEP----APAPDDTYTG--------LCVRCLTLPQWVYSKERIRTPMRRIG---------PR-------------GSRQFIPVSWDEALDEIVDRFSALIRT----HGS------------------------SSIAFVRSTSGSPIASYTRLAAL--------------LGGGGT---SNFYGGVDMAVHMGLNSTFGDKGMYGQHSNEWTDRLNSRLTIVWGHNPAETAMTAMRHLLNARDAGCEVVVIDPRYSATAVHANWWIAPRPGSDLPLALGLLHVLIREGWIDRPFLIEHSCAPFLVRVDNG	54.451,-16.505,-35.057,51.182,-17.883,-33.676,48.598,-16.669,-36.217,45.751,-14.914,-34.377,42.832,-16.927,-35.801,40.204,-14.247,-36.704,37.506,-16.771,-35.925,37.871,-17.278,-32.141,34.319,-16.361,-31.072,34.831,-15.031,-27.532,31.597,-15.935,-25.702,31.141,-15.301,-21.962,28.211,-15.133,-19.531,28.165,-11.990,-17.342,25.878,-12.088,-14.286,24.108,-8.804,-13.401,20.758,-7.401,-12.133,17.847,-5.…	MIANNPHCVTERVVNTVCAHNCGGRSRLACTVRNGVLVRVEPAPAPDDTYTGLCVRCLTLPQWVYSKERIRTPMRRIGPRGSRQFIPVSWDEALDEIVDRFSALIRTHGSSSIAFVRSTSGSPIASYTRLAALLGGGGTSNFYGGVDMAVHMGLNSTFGDKGMYGQHSNEWTDRLNSRLTIVWGHNPAETAMTAMRHLLNARDAGCEVVVIDPRYSATAVHANWWIAPRPGSDLPLALGLLHVLIREGWIDRPFLIEHSCAPFLVRVDNGKYLRGSDLSPSARSTLQVWDEAQGRAVDLNAATAPALEGRFAVGDIPVATAFTLLSELVSTYTPAHVAELTDLAAADIFDLARAFAQAKPAQIGLGFGTKMSSVSSAPGPKAMSIPPLRVRLAKRLNRP	1871066	Mesorhizobium sp.
job.pdb	AF-X0STT3-F1-model_v4 4Fe-4S Mo/W bis-MGD-type domain-containing protein	23.100	354	185	9	57	400	3	279	1.000	9.247E-10	286	400	525	WERIYRDQFAEED--SFVFTCAPNDTHNCLLRAHVKNGVIVRISPTYGYGKATDLAGNQASHRWDPRICQKGLILGRRIYGDRRVKAPMIRKGFKEWADAGFPRHDDGTPRADMEKRGYDEWLQIPWDEALAIAAKTLQNVAETYKGEDGAGKLLEQGYEP------AMVEAMHGAGVQAIKMRGGMPLLGAGRVFGFYRFANMLALLDGKLRPEAPPEEIVGSRAF--DNYAWHTDLPPGHPMVSGSQTVDFDLFAAEHSKLLVLIGMNWICTKMPDAHWIGDARLKGTRVVVISADYMPTANKADEIVILRPGTDTAFLLGVARELITKKLYDRDAVIQRTDLPLLVRLDTG	FSDVYRAKWTWDKVAKGTHTRANC-ISACAWDVFVKDGIVWREEQNAIYEAPRDDVPDQN-----PRGCQKGACYSDLQVSGSRVLYPMKRVG----------------------PRGGGQWKRISWDEAYTEIADRIIDAA------------VESGTETVIHDHGTTNAGFG------------------------PETAGEMRYTD-------------AINATVLDSWSGVGDMPMGAVQTWGMYNCEGTSDDWFRSDYIVVWIGNPAYTRIPDVHSMHEARYRGAKLVVIAPDYNATTVHADYWLNIKPESDAALGLAAAQIIVSEGLYDTEYVREQTDLPILVREDTG	9.921,-25.580,-52.302,6.360,-25.725,-51.013,4.985,-22.168,-50.530,4.879,-23.088,-46.805,8.716,-23.101,-46.909,8.546,-19.270,-47.058,6.872,-19.280,-43.594,9.167,-22.016,-42.215,12.158,-19.906,-43.329,10.801,-16.984,-41.241,10.652,-19.261,-38.137,14.408,-19.854,-37.833,17.103,-18.527,-35.449,20.813,-19.068,-34.745,20.484,-19.229,-30.933,18.153,-18.686,-27.967,19.280,-16.598,-24.958,17.445,-16.124,-…	GDFSDVYRAKWTWDKVAKGTHTRANCISACAWDVFVKDGIVWREEQNAIYEAPRDDVPDQNPRGCQKGACYSDLQVSGSRVLYPMKRVGPRGGGQWKRISWDEAYTEIADRIIDAAVESGTETVIHDHGTTNAGFGPETAGEMRYTDAINATVLDSWSGVGDMPMGAVQTWGMYNCEGTSDDWFRSDYIVVWIGNPAYTRIPDVHSMHEARYRGAKLVVIAPDYNATTVHADYWLNIKPESDAALGLAAAQIIVSEGLYDTEYVREQTDLPILVREDTGLFLRQSDLKKGGKDNQFYYWDEATDRIAKVHGCEGHGGGSLALGELRPALEGSFEVELADGKTVSVRPVFERLKAHMADYTPEKAAELTGLAPGLIRRFATDLAKAPTAMISASWGSCKH…	412755	marine sediment metagenome
job.pdb	AF-A0A0J5Y931-F1-model_v4 Nitrite reductase	15.400	342	180	13	69	390	19	271	1.000	2.649E-09	285	400	284	DSFVFTCAPNDTHNCLLRAHVK--NGVIVRISPTYGYGKATDLAGNQASHRWD---PRICQKGLILGRRIYGDRRVKAPMIRKGFKEWADAGFPRHDDGTPRADMEKRGYDEWLQIPWDEALAIAAKTLQNVAETY--------KGEDGAGKLLEQGYEPAMVEAMHGAGVQAIKMRGGMPLLGAGRVFGFYRFANMLALL------DGKLRPEAPPEEIVGSRAFDNYAWHTDLPPGHPMVSGS-QTVDFDLFAAEHSKLLVLIGMNWICTKMPDAHWIGDARLKGTRVVVISADYMPTANKADEIVILRPGTDTAFLLGVARELITKKLYDRDAVIQRTD	KLIKTHCSYCGM-QCGMNLRVNTQTNKIIGVEPRY---------------DWPVTVGKMCPKGVTAYQQTNHKDRLLKPLIRD------DASLKGTAEG-------------FREASWDEAYDLIAKKFKELQTEYGKDSLSVFSGVS---------MTNEK-------------------------CYLTGKFAR-VALGTRYIDYNGRF-------------------CMSSAAGGFLRSFGVDRGSTLPWTDIHETDCLFIAGSNTAECHPTSMFRIWNVQERGGYIIVVDPRETPIARRADLHLDLQPGTDLALANGIVNQLIEMGYIDEEFINKHTN	1.857,-19.122,10.849,-1.106,-18.035,13.012,-4.044,-20.420,12.431,-7.020,-18.535,13.877,-10.668,-19.665,13.992,-11.111,-18.839,10.279,-8.255,-21.175,9.228,-9.402,-24.325,7.403,-7.283,-27.115,5.900,-8.290,-26.810,2.242,-6.222,-28.539,-0.446,-5.417,-26.520,-3.554,-7.194,-27.621,-6.729,-4.592,-29.271,-8.995,-5.296,-29.629,-12.731,-3.474,-31.719,-15.375,-0.848,-29.758,-17.296,-0.783,-27.009,-14.620,1.…	MQRDKFFKEIENLNHPNEKLIKTHCSYCGMQCGMNLRVNTQTNKIIGVEPRYDWPVTVGKMCPKGVTAYQQTNHKDRLLKPLIRDDASLKGTAEGFREASWDEAYDLIAKKFKELQTEYGKDSLSVFSGVSMTNEKCYLTGKFARVALGTRYIDYNGRFCMSSAAGGFLRSFGVDRGSTLPWTDIHETDCLFIAGSNTAECHPTSMFRIWNVQERGGYIIVVDPRETPIARRADLHLDLQPGTDLALANGIVNQLIEMGYIDEEFINKHTNGFEETKELIKDFT	1399	Cytobacillus firmus
job.pdb	AF-A0A707FUE8-F1-model_v4 Molybdopterin-dependent oxidoreductase	21.500	404	191	13	3	393	8	298	1.000	5.482E-11	285	400	397	LSRRELLKRAVVVGTGAGLAELFLPAQFLSSASAQSEPQAVAIANPLAQMPDRSWERIYRDQFAEEDSFVFTCAPNDTHNCLLRAHVKNGVIVRISPTYGYGKATDLAGNQASHRWDPRICQKGLILGRRIYGDRRVKAPMIRKGFKEWADAGFPRHDDGTPRADMEKRGYDEWLQIPWDEALAIAAKTLQNVAETYKGEDGAGKLLEQGYEPAMVEAMHGAGVQAIKMRGGMPLLGAGRVFGFYRFANMLAL------------LDGKLRPEAPPEEIVGSRAFDNYAWHTDLPPGHPMVSGSQTVDFDLFAAEHSKLLVLIGMNWICTKMPDAHWIGDARLKGTRVVVISADYMPTANKADEIVILRPGTDTAFLLGVARELITKKLYDRDAVIQRT…	LNRRSFLKGIVALGAVAAL-----PGGLLTSRCALAQP----------PVPFN---------PKTYKIYRNACPRNCYDTCSLKTWVKDGVITFVEG----APESTFTHGT--------PCVKGLSYPRRVYSPDRIKYPMTQD-----------------------VRGSGNWRRISWEEAMQRIAAKMLEIKK----KDGS-----------------MLGLAL------TKYSGKFGVLNYAVEGMMSSLGYTTRFAGTPCWPAG--------------------------IDAQNYDMGDMWCN-DPEDMVKAKYIIIWGANPAWCSMHSMKYIYQAREKGAKVVVIDPLLSQTAAKADLYLRVRPGSDGALALGMARHLVDKGLVDQDFVNNDA…	-59.880,-9.836,-45.428,-58.935,-12.115,-43.318,-57.449,-12.704,-39.853,-57.190,-16.494,-39.491,-56.214,-16.950,-35.849,-55.075,-20.610,-35.887,-56.702,-21.973,-32.704,-54.291,-24.498,-31.146,-56.727,-27.237,-30.066,-55.810,-28.892,-26.710,-55.511,-32.225,-28.634,-52.903,-30.752,-31.044,-51.017,-29.265,-28.062,-51.045,-32.626,-26.204,-49.830,-34.421,-29.372,-46.989,-31.844,-29.522,-46.052,-32.510,…	MSNETGHLNRRSFLKGIVALGAVAALPGGLLTSRCALAQPPVPFNPKTYKIYRNACPRNCYDTCSLKTWVKDGVITFVEGAPESTFTHGTPCVKGLSYPRRVYSPDRIKYPMTQDVRGSGNWRRISWEEAMQRIAAKMLEIKKKDGSMLGLALTKYSGKFGVLNYAVEGMMSSLGYTTRFAGTPCWPAGIDAQNYDMGDMWCNDPEDMVKAKYIIIWGANPAWCSMHSMKYIYQAREKGAKVVVIDPLLSQTAAKADLYLRVRPGSDGALALGMARHLVDKGLVDQDFVNNDAHGYPEFEAYLRNHVTVEWAAEICGLSADVIRQLAEEFTAVKPATVWIGYGMQRHVNGGANVRAIDAFVAMSGNIGVEGGGARYGHLHTWGFNYNAMLQKPPVGA	90371	Salmonella enterica subsp. enterica serovar Typhimurium
job.pdb	AF-A0A3M1L282-F1-model_v4 Ethylbenzene dehydrogenase	21.600	420	214	15	1	399	2	327	1.000	1.330E-10	285	400	459	SDLSRRELLKRAVVVGTGAGL-AELFLPAQFLSSASAQSEPQAVAIANPLAQMPDRSWERIYRDQFAEEDSFV----FTC-APNDTHNCLLRAHVKNGVIVRISPTYGYGKATDLAGNQASHRWDPRICQKGLILGRRIYGDRRVKAPMIRKGFKEWADAGFPRHDDGTPRADMEKRGYDEWLQIPWDEALAIAAKTLQNVAETYKGEDGAGKLLEQG-----YE--PAMVEAMHGAGVQAIKMRGGMPLLGAGRVFGFYRFANM--------LALLDGKLRPEAPPEEIVGSRAFDNYAWHTDLPPGHPMVSGSQTVDFDLFAAEHSKLLVLIGMNWICTKMPDAHWIGDARLKGTRVVVISADYMPTANKADEIVILRPGTDTAFLLGVARELITKK…	QQITRRTFLKAASAGALGLALDLRRLGPAQ-------AAGAGVLPATSPPRAVDYGDWRDVYREKWTWDAVVRSSHWVNCWY---QAHCCWNVYVKDGMVWREEQAADYPQVRPEVPD-----FNPRGCQKGACYSERMYDPARVRHTLKRVG----------------------PRGSGKFKRISWDQALDEIA---DSVIDT---------IVEEGTDRVIWDLGPGISI--------------GT------QTAGQARLRVLLDSTALDMNTEIG-------------------------DGHRGCAETFGKIVFERSGDDYFFSDLILCWGSNPAYTQIPNFHFLTEARYNGAKIFCITPDYSATAVHADAWIPVKPGGDAALALGAARIVIEEG…	-13.128,11.290,-75.151,-9.993,9.476,-76.453,-8.004,7.483,-73.842,-4.601,9.165,-73.356,-2.107,6.266,-73.234,1.045,6.406,-71.024,3.054,6.617,-74.297,1.080,9.675,-75.505,1.545,11.431,-72.125,5.339,10.820,-72.082,5.750,12.206,-75.631,3.831,15.367,-74.629,5.791,15.690,-71.330,9.190,15.354,-73.094,8.270,18.444,-75.163,7.504,20.427,-71.949,10.537,19.269,-69.879,13.176,21.017,-72.051,11.770,24.423,-70.93…	MQQITRRTFLKAASAGALGLALDLRRLGPAQAAGAGVLPATSPPRAVDYGDWRDVYREKWTWDAVVRSSHWVNCWYQAHCCWNVYVKDGMVWREEQAADYPQVRPEVPDFNPRGCQKGACYSERMYDPARVRHTLKRVGPRGSGKFKRISWDQALDEIADSVIDTIVEEGTDRVIWDLGPGISIGTQTAGQARLRVLLDSTALDMNTEIGDGHRGCAETFGKIVFERSGDDYFFSDLILCWGSNPAYTQIPNFHFLTEARYNGAKIFCITPDYSATAVHADAWIPVKPGGDAALALGAARIVIEEGWMDRKFVAEQTDLPLLVRDDTNRFLRASDLSDGGDEETLYLYDKKKGIVEAGRRSLDLGEISPVLEGRFEVTLAGGQKVTVRTVLSRLRELLE…	2026735	Deltaproteobacteria bacterium
job.pdb	AF-A0A7V0IUY0-F1-model_v4 Dimethylsulfide dehydrogenase	23.900	405	209	16	5	400	14	328	1.000	2.889E-10	284	400	722	RRELLKRAVVVGTGAGLAELFLPAQFLSSASAQSEPQAVAIANPLAQMPDRSWERIYRDQFA---EEDSFVFTCAPNDTHNCLLRAHVKNGVIVRISPTYGYGKATDLAGNQASHRWDPRICQKGLILGRRIYGDRRVKAPMIRKGFKEWADAGFPRHDDGTPRADMEKRGYDEWLQIPWDEALAIAAKTLQNVAETYKGEDGAGKLLEQGYEPAMVEAMHGAGVQAIKMRGGMPLLGAGRVFGFYRFAN--MLALLDGKLRPEAPPEEI----VGSRAFDNYAWHTDLPPGHPMVSGSQTVDFDLFAAEHSKLLVLIGMNWICTKMPDAHWIGDARLKGTRVVVISADYMPTANKADEIVILRPGTDTAFLLGVARELITKKLYDRDAVIQRTDLPLL…	RRTFLKNMGTAGIAAALV----PGCF--------RPEKIEYVN---RQVSDETLSLYRSEFSLTMGDSSGYSLHCVNCKGNCAWQTFEKSGRIVREEQVAGYPQISPEIPDAN-----PRGCNKGALHSQSLYDEDRLLYPMKRAG----------------------ARGEGKWKRISWDEA-------MEEIAEKI-----V-DMVSRG-------EF--DNL--------MVYAGTGILTPARRAASLRLGSLLG-----------ATRFNVA-------SAVGDMFPGATITYGISTVGCSSEAWYEADYLLAWGINPTVTRMPDAHYIWEGKYRGARVVTLAPDYNQTARQSSLWIPLKPGSDSFFGMSMINVIIREKLFNEKFIREQTDLPFL…	-49.241,-16.984,-17.704,-46.785,-19.514,-16.361,-47.736,-21.012,-12.979,-44.657,-22.541,-11.322,-45.754,-24.146,-8.049,-42.869,-24.605,-5.546,-41.535,-28.087,-5.079,-42.386,-29.331,-1.575,-39.737,-31.837,-0.454,-41.784,-34.539,1.296,-39.482,-35.304,4.261,-38.690,-39.036,4.594,-39.215,-39.928,8.275,-36.323,-41.314,10.377,-38.072,-44.731,10.648,-38.396,-45.067,6.838,-34.727,-44.018,6.434,-33.610,-4…	MSDKKPYRFRGMDRRTFLKNMGTAGIAAALVPGCFRPEKIEYVNRQVSDETLSLYRSEFSLTMGDSSGYSLHCVNCKGNCAWQTFEKSGRIVREEQVAGYPQISPEIPDANPRGCNKGALHSQSLYDEDRLLYPMKRAGARGEGKWKRISWDEAMEEIAEKIVDMVSRGEFDNLMVYAGTGILTPARRAASLRLGSLLGATRFNVASAVGDMFPGATITYGISTVGCSSEAWYEADYLLAWGINPTVTRMPDAHYIWEGKYRGARVVTLAPDYNQTARQSSLWIPLKPGSDSFFGMSMINVIIREKLFNEKFIREQTDLPFLVRLSDGKLLRNSDMLKGGNEQVFYFFDEKTSRPVKAQGSMGSKEPTLRLGEIRPALEGVFKVKNSEGQEFEVTTVFE…	2026887	Nitrospirae bacterium
job.pdb	AF-A0A522L7D3-F1-model_v4 Nitrate reductase subunit alpha	22.700	361	184	11	51	383	26	319	1.000	6.275E-10	284	400	1096	QMPDRSWERIYRDQFAEEDSFVFTCAPNDTHNCLLRAHVKNGVIVRISPTYGYGKATDLAGNQASHRWDPRICQKGLILGRRIYGDRRVKAPMIRKGFKEWADAGFPRHDDGTP-----------RADMEKR----GYDEWLQIPWDEALAIAAKTLQNVAETYKGEDGAGKLLEQGYEPAMVEAMHGAG-------VQAIKMRGGMPLLGAGRVFGFYRFANMLALLD------GKLRPEAPPEEIVGSRAFDNYAWHTDLPPGHPMVSGSQTVDFDLFAAEHSKLLVLIGMNWICTKMPDAHWIGDARLKGTRVVVISADYMPTANKADEIVILRPGTDTAFLLGVARELITKKLYDRD	RTEARQWEDGYRNRWSHDKVVRSTHGVNCTGSCSWKIHVKQGVVTWETQQTDYPRTRPGMPNHE-----PRGCSRGASYSWYLYSANRLKYPMIRGRLLKHWRKL-----RETLAPVEAWAALMAEPGMKDYKASRGLGGFVRVKWDEALDMVAAA--NVHTVKV---------------------HGPDRVTGFSPIPAMSM------------VSYASGARYLSLIGGTLLSF--------------------YDWYCDLPPSSPQTWGEQTDVPESADWYNSGYLIAWGSNVPQTRTPDAHFFVEARYNGTQVVAVTPDYAEVAKLSDLWLHPKQGTDAA--LAMAMGHVILKEFFLD	1.126,-56.842,40.654,3.277,-54.280,42.537,6.455,-52.939,40.814,8.262,-54.002,44.027,7.201,-57.656,43.540,8.325,-57.508,39.878,11.894,-56.627,40.996,11.952,-59.855,43.077,11.663,-61.842,39.793,14.955,-60.320,38.494,16.714,-63.682,37.880,13.543,-65.560,36.817,12.900,-63.374,33.734,14.368,-64.761,30.466,17.242,-62.596,29.258,18.178,-63.353,25.641,21.777,-62.160,25.050,22.589,-60.580,21.698,25.911,-5…	MGHFLERLRYFQRPRQPFSDGWGEVRTEARQWEDGYRNRWSHDKVVRSTHGVNCTGSCSWKIHVKQGVVTWETQQTDYPRTRPGMPNHEPRGCSRGASYSWYLYSANRLKYPMIRGRLLKHWRKLRETLAPVEAWAALMAEPGMKDYKASRGLGGFVRVKWDEALDMVAAANVHTVKVHGPDRVTGFSPIPAMSMVSYASGARYLSLIGGTLLSFYDWYCDLPPSSPQTWGEQTDVPESADWYNSGYLIAWGSNVPQTRTPDAHFFVEARYNGTQVVAVTPDYAEVAKLSDLWLHPKQGTDAALAMAMGHVILKEFFLDRQAEYFQDYCRKYTDLPLLVTLRRDGARWVPDRYLRASDFDGALGSPDHAEWKTVGFDAAGAPVVPQGSIGFRWPGKDSP…	1883446	Rhodanobacter sp.
job.pdb	AF-G5QF34-F1-model_v4 Anaerobic dimethyl sulfoxide reductase chain A	20.000	365	165	12	18	368	4	255	1.000	7.831E-10	283	400	256	GAGLAELFLPAQFLSSASAQSEPQAVAIANPLAQMPDRSWERIYRDQFAEEDSFVFTCAPNDTHNCLLRAHVKNGVIVRISPTYGYGKATDLAGNQASHRWDPRICQKGLILGRRIYGDRRVKAPMIRKGFKEWADAGFPRHDDGTPRADMEKRGYDEWLQIPWDEALAIAAKTLQNVAETY--------KGEDGAGKLLEQGYEPAMVEAMHGAGVQAIKMRG------GMPLLGAGRVFGFYRFANMLALLDGKLRPEAPPEEIVGSRAFDNYAWHTDLPPGHPMVSGSQTVDFDLFAAEHSKLLVLIGMNWICTKMPDAHWIGDARLKGTRVVVISADYMPTANKADEIVILRPGTDTAFLL	GAVAA---LPGGLLTSRCAFAQP----------PVPFNP---------KTYKIYRNACPRNCYDTCSLKTWVKDGVITFVEG----APESTFTHGT--------PCVKGLSYPRRVYSPDRIKYPMAQD-----------------------VRGSGNWRRISWEEAMQRIAARMLEIKKKDGSMLGLALTKYSG--------KFGVLNYAVEGM----MSSLGYTTRFAGTPCWPAG-------------------------------------------IDAQNYDMGDMWCN-DPEDMVKAKYIIIWGANPAWCSMHSMKYIYQAREKGTKVVVIDPLLSQTAAKADLYLRVRPGSDGALAL	-21.124,-59.335,12.088,-17.988,-57.622,10.793,-16.469,-55.192,13.331,-14.007,-52.878,11.559,-11.013,-52.449,13.915,-10.180,-48.745,14.276,-6.375,-48.869,14.576,-5.622,-46.162,17.161,-2.341,-44.833,15.742,-0.376,-43.353,18.700,-0.326,-39.599,18.249,3.531,-39.652,18.241,3.504,-40.405,14.469,2.192,-36.854,13.773,4.989,-35.137,15.763,7.579,-33.668,13.371,10.746,-35.597,14.327,12.674,-32.525,12.995,11…	MALGAVAALPGGLLTSRCAFAQPPVPFNPKTYKIYRNACPRNCYDTCSLKTWVKDGVITFVEGAPESTFTHGTPCVKGLSYPRRVYSPDRIKYPMAQDVRGSGNWRRISWEEAMQRIAARMLEIKKKDGSMLGLALTKYSGKFGVLNYAVEGMMSSLGYTTRFAGTPCWPAGIDAQNYDMGDMWCNDPEDMVKAKYIIIWGANPAWCSMHSMKYIYQAREKGTKVVVIDPLLSQTAAKADLYLRVRPGSDGALALG	913081	Salmonella enterica subsp. enterica serovar Rubislaw str. A4-653
job.pdb	AF-A0A376P5P4-F1-model_v4 Respiratory nitrate reductase 2 alpha chain	21.000	351	190	11	71	392	1	293	1.000	9.247E-10	283	400	655	FVFTCAPNDTHNCLLRAHVKNGVIVRISPTYGYGKATDLAGNQASHRWDPRICQKGLILGRRIYGDRRVKAPMIRKGFKEWADAGFPRHDDGTPRADM---------------EKRGYDEWLQIPWDEALAIAAKTLQNVAETYKGEDGAGKLLEQ--GYEPAMVEAMHGAGVQAIKMRGGMPLLGAGRVFGFYRFANMLALLDGKLRPEAPPEEIVGSRAFDN------YAWHTDLPPGHPMVSGSQTVDFDLFAAEHSKLLVLIGMNWICTKMPDAHWIGDARLKGTRVVVISADYMPTANKADEIVILRPGTDTAFLLGVARELITKKLYDR------DAVIQRTDLP	MRSTHGVNCTGSCSWKIYVKNGLVTWEIQQTDYPRTRPDLPNHE-----PRGCPRGASYSWYLYSANRLKYPLIRKRLIELWREALKQHSDP---VLAWASIMNDPQKCLSYKQVRGRGGFIRSNWQELNQLIAAANVWTIKTY----GP----DRVAGFSP----------IPAMSM------------VSYAAGTRYLSLLG--------------------GTCLSFYDWYCDLPPASPMTWGEQTDVPESADWYNSSYIIAWGSNVPQTRTPDAHFFTEVRYKGTKTIAITPDYSEVAKLCDQWLAPKQGTDSALAMAMGHVILKEFHLDNPSDYFINYCRRYSDMP	14.241,-26.190,-20.489,12.637,-24.866,-17.261,11.850,-21.123,-17.182,9.336,-18.507,-15.917,7.970,-15.072,-16.929,9.604,-11.898,-15.539,6.287,-9.991,-15.721,4.263,-8.246,-12.980,1.384,-10.745,-12.773,1.731,-12.521,-9.354,1.487,-15.877,-11.179,5.172,-16.961,-10.757,4.367,-19.894,-13.052,7.073,-22.419,-14.067,7.078,-23.463,-17.751,8.536,-26.192,-19.985,10.221,-24.300,-22.849,10.305,-26.473,-25.995,1…	MRSTHGVNCTGSCSWKIYVKNGLVTWEIQQTDYPRTRPDLPNHEPRGCPRGASYSWYLYSANRLKYPLIRKRLIELWREALKQHSDPVLAWASIMNDPQKCLSYKQVRGRGGFIRSNWQELNQLIAAANVWTIKTYGPDRVAGFSPIPAMSMVSYAAGTRYLSLLGGTCLSFYDWYCDLPPASPMTWGEQTDVPESADWYNSSYIIAWGSNVPQTRTPDAHFFTEVRYKGTKTIAITPDYSEVAKLCDQWLAPKQGTDSALAMAMGHVILKEFHLDNPSDYFINYCRRYSDMPMLVMLEPRDDGSYVPGRMIRASDLVDGLGESNNPQWKTVAVNTAGELVVPNGSIGFRWGEKGKWNLESIAAGTETELSLTLLGQHDAVAGVAFPYFGGIENPHFRS…	562	Escherichia coli
job.pdb	AF-A0A382LG29-F1-model_v4 4Fe-4S Mo/W bis-MGD-type domain-containing protein	18.800	334	178	13	69	392	7	257	1.000	3.495E-09	282	400	262	DSFVFTCAPNDTHNCLLRAHV-KNGVIVRISPTYGYGKATDLAGNQASHRWDPRICQKGLILGRRIYGDRRVKAPMIRKGFKEWADAGFPRHDDGTPRADMEKRGYDEWLQIPWDEALAIAAKTLQNVAETYKGEDGAGKLLEQGYEPAMVEAMHGAGVQAIKMRGGMPLLGAGRVFGFYRFANMLALLDGKLRPEAPPEEIVGSRAFDNYA--------WHTDLPPGHPMVSGSQTVDFDLFAAEHSKLLVLIGMNWICTKMPDAHWIGDA-RLKGTRVVVISADYMPTANKADEIVILRPGTDTAFLLGVARELITKKLYDRDAVIQRTDLP	RWAHSTCPHDCPSTCALEVEVLDSKTIGRVRG----RKGHAYTDG--------VICGKVSRYADRVNHPQRLMHPLKR----------VGPKGVG-----MES-----FTPISWEQALDETAAAFKGAAQ----EFGS----ESVWP--------------------YFYAGT----------------------MGHVQRDGIERLRHEMRYSGQHSTFCVTLADAGWNAGTGR-KRGTAGREIADCELLVVWGGNPVNTQINVMHKFQQARRNRNAKLVVIDPYCTDTADKADLFLNLRPGTDGALACAVMHVLFEEDYADWDYLERFTDCP	16.469,-9.590,42.561,14.129,-11.965,40.716,14.777,-11.466,36.982,11.181,-11.103,35.783,11.215,-13.213,32.592,10.050,-10.844,29.838,7.160,-12.503,27.954,7.270,-12.109,24.149,4.370,-12.881,21.767,4.401,-13.212,17.960,2.302,-10.894,15.779,2.191,-9.322,12.293,2.007,-5.665,11.250,-1.512,-5.134,9.813,-0.640,-1.836,8.156,-1.411,-1.129,4.487,2.162,-1.839,3.325,3.190,-5.050,1.444,5.928,-5.737,4.003,3.628,…	MTIETVRWAHSTCPHDCPSTCALEVEVLDSKTIGRVRGRKGHAYTDGVICGKVSRYADRVNHPQRLMHPLKRVGPKGVGMESFTPISWEQALDETAAAFKGAAQEFGSESVWPYFYAGTMGHVQRDGIERLRHEMRYSGQHSTFCVTLADAGWNAGTGRKRGTAGREIADCELLVVWGGNPVNTQINVMHKFQQARRNRNAKLVVIDPYCTDTADKADLFLNLRPGTDGALACAVMHVLFEEDYADWDYLERFTDCPKELHE	408172	marine metagenome
job.pdb	AF-A0A2M6YNJ6-F1-model_v4 Formate dehydrogenase	16.400	401	222	15	1	390	1	299	1.000	2.072E-10	282	400	366	SDLSRRELLKRAVVVGTGAGLAELFLPAQFLSSASAQSEPQAVAIANPLAQMPDRSWERIYRDQFAEEDSFVFTCAPNDTHNCLLRAHVKNGVIVRISPTYGYGKATDLAGNQASHRWDPRICQKGLILGRRIYGDRRVKAPMIRKGFKEWADAGFPRHDDGTPRADMEKRGYDEWLQIPWDEALAIAAKTLQNVAET---YKGEDGAGKLLEQGYEPAMVEAMHGAGVQAIKMR-----GGMPLLGAGRVFGFYRFANMLALLDGKLRPEAPPEEIVGS---RAFDNYAWHTDLPPGHPMVSGSQTVDFDLFAAEHSKLLVLIGMNWICTKMPDAHWIGDARLKGTRVVVISADYMPTANKADEIVILRPGTDTAFLLGVARELITKKLYDRDAVIQR…	MGLSRRGFLKLTGVGVAG-------LTLGRFG---IELGPVSVYAAGL---------------KIEGAKESISICPFCSC-GCNLLVHSKAGKIINVEG----DPDFPISGGG--------LCSKGASLKSLHTSPNRLTKPLYR------------------------APGSTEWVEKDWDWMMERIARRIKDQRDQDFMRKNA--------SGAE-----------VNRLESVFHLGSSQVSN-------------EEAAVLHQMVRA-----FGIVHFDHQA---RICHSPSVPGLAECFGRGAMTNHYNDIANADAVLIMGSNCAEHHPMTFKWVIHAKEKGAYVMHVDPKFSRTSARCHLHVPIRSGTDIAMLGGMVKYILDNKKYFSDYVLDY…	-15.696,-40.686,-82.177,-17.562,-37.409,-82.861,-19.087,-35.372,-79.997,-22.855,-35.302,-80.633,-24.607,-31.877,-80.689,-26.355,-32.950,-77.450,-22.957,-33.964,-75.979,-21.545,-30.512,-76.895,-24.468,-28.610,-75.270,-24.171,-30.696,-72.072,-20.388,-30.090,-71.921,-20.825,-26.330,-72.562,-23.640,-26.132,-69.951,-21.472,-27.845,-67.300,-18.458,-25.675,-68.283,-20.475,-22.416,-68.020,-22.053,-23.461…	MGLSRRGFLKLTGVGVAGLTLGRFGIELGPVSVYAAGLKIEGAKESISICPFCSCGCNLLVHSKAGKIINVEGDPDFPISGGGLCSKGASLKSLHTSPNRLTKPLYRAPGSTEWVEKDWDWMMERIARRIKDQRDQDFMRKNASGAEVNRLESVFHLGSSQVSNEEAAVLHQMVRAFGIVHFDHQARICHSPSVPGLAECFGRGAMTNHYNDIANADAVLIMGSNCAEHHPMTFKWVIHAKEKGAYVMHVDPKFSRTSARCHLHVPIRSGTDIAMLGGMVKYILDNKKYFSDYVLDYTNASFLVGEKYSFKDGMFAGFDAAKGKYDKSAWAFEKDEKGLVKRDQTLQHPRCVTNVLKNHYDRYDLD	1974095	Syntrophobacteraceae bacterium CG07_land_8_20_14_0_80_61_8
job.pdb	AF-A0A7Y8S6Q7-F1-model_v4 Nitrate reductase (quinone)	21.200	348	185	10	54	374	31	316	1.000	2.008E-09	282	400	886	DRSWERIYRDQFAEEDSFVFTCAPNDTHNCLLRAHVKNGVIVRISPTYGYGKATDLAGNQASHRWDPRICQKGLILGRRIYGDRRVKAPMIRKGFKEWADAGFPRHDDGT-----------PRADMEKR----GYDEWLQIPWDEALAIAAKTLQNVAETYKGEDGAGKLLEQGYEPAMVEAMHGAGV------QAIKMRGGMPLLGAGRVFGFYRFANMLALLDGKLRPEAPPEEIVGSRAFDN------YAWHTDLPPGHPMVSGSQTVDFDLFAAEHSKLLVLIGMNWICTKMPDAHWIGDARLKGTRVVVISADYMPTANKADEIVILRPGTDTAFLLGVAREL	SRDAEKYYRRRYGYDNIVRSTHGINCTGSCSWRIYVKDGIITAETQHTDYPTTGSDFPE-----YEPRGCPRGASFSWYTYSPVRVKFPYIRQDLIELWQAEK---EKGHDPVTAWANIAGDEAKRTRYVKARGKGGFVCTDWKTACEIIGAASIYTIKTY----GP------------------DRIAGFSPIPAMSM--------------VSYAAGTRFLSL------------------IGGTILSFYDWYADLPPASPQIWGEQTDVPESADWYNAKYFIIWGTNLPQTRTPDAHFMVESRYNGTKIVGISPDYAEYDKFADIWLPARAGTDGALALAMTHVI	44.141,-48.465,17.428,43.647,-49.566,13.730,40.498,-47.549,12.779,42.012,-44.030,12.486,45.029,-44.421,10.143,44.283,-42.164,7.112,47.016,-43.952,5.055,45.486,-47.422,5.593,42.040,-45.930,4.828,43.439,-44.600,1.500,44.517,-48.185,0.528,40.838,-49.308,0.644,40.483,-48.298,-3.061,42.417,-51.539,-3.797,39.727,-53.592,-1.993,37.280,-54.795,-4.672,33.563,-54.970,-3.807,31.133,-57.838,-4.406,30.621,-58…	MYKDNKLLQRLRHLKRGKRINDGWTEESPRSRDAEKYYRRRYGYDNIVRSTHGINCTGSCSWRIYVKDGIITAETQHTDYPTTGSDFPEYEPRGCPRGASFSWYTYSPVRVKFPYIRQDLIELWQAEKEKGHDPVTAWANIAGDEAKRTRYVKARGKGGFVCTDWKTACEIIGAASIYTIKTYGPDRIAGFSPIPAMSMVSYAAGTRFLSLIGGTILSFYDWYADLPPASPQIWGEQTDVPESADWYNAKYFIIWGTNLPQTRTPDAHFMVESRYNGTKIVGISPDYAEYDKFADIWLPARAGTDGALALAMTHVIFDLVKEARENGAKDDQEVIQYVVEQLKQEKLEWAIENPDDPRNFPRVFFNWRSNLLGDSGKGHEYFVKHFIGGDDAVMTDTAN…	1409	Bacillus sp. (in: Bacteria)
job.pdb	AF-A0A381VFI8-F1-model_v4 4Fe-4S Mo/W bis-MGD-type domain-containing protein	20.100	362	192	11	52	383	18	312	1.000	6.632E-10	282	400	1052	MPDRSWERIYRDQFAEEDSFVFTCAPNDTHNCLLRAHVKNGVIVRISPTYGYGKATDLAGNQASHRWDPRICQKGLILGRRIYGDRRVKAPMIRKGFKEWADAGFPRHDDGT----------PRADMEKR-----GYDEWLQIPWDEALAIAAKTLQNVAETYKGEDGAGKLLEQGYEPAMVEAMHGAGV------QAIKMRGGMPLLGAGRVFGFYRFANMLALLDGKLRPEAPPEEIVGSRAFDN---------YAWHTDLPPGHPMVSGSQTVDFDLFAAEHSKLLVLIGMNWICTKMPDAHWIGDARLKGTRVVVISADYMPTANKADEIVILRPGTDTAFLLGVARELITKKLYDRD	EDSRSWEEFYRKRWNYDYSVRTGHGVNCGMACSWEVFVKDGLICWELQKTDYPQIDPDIPNIE-----PRGCQRGISASWYPYSPLRPKYPYVRKVLWDFYAEER---KNGKDPVEAYASIVEDEERSKKYKSARGKSGWKRVSWDESTELVAAAQIYTIKKY----GA------------------DHMANFSPIPAMS---------------------LLSFISG--------------HRYNNLLGGIYCSYYEWYHDLPHNSPSMFGDQTENCESSDWYLGTYWVVAGSNINMTRTADCHFVSEAKYRGSKIVVMSPNYSDVTKYADTWVPVVPGSDGAFLMACIHVIL--KEFYVD	18.873,-72.612,11.033,19.501,-74.903,8.059,16.485,-76.906,7.075,16.550,-77.998,3.419,14.528,-78.618,0.407,11.201,-79.958,-0.336,8.092,-78.202,-1.686,7.399,-77.182,-5.269,4.997,-74.293,-4.555,2.080,-75.838,-6.492,-0.047,-72.733,-5.808,-2.229,-72.270,-8.916,-2.739,-68.630,-7.773,0.803,-67.318,-7.075,3.953,-67.658,-9.211,7.201,-65.977,-8.104,8.810,-64.947,-11.422,12.544,-64.437,-12.033,11.559,-62.58…	MKNGANGKDNSKWFHVSEDSRSWEEFYRKRWNYDYSVRTGHGVNCGMACSWEVFVKDGLICWELQKTDYPQIDPDIPNIEPRGCQRGISASWYPYSPLRPKYPYVRKVLWDFYAEERKNGKDPVEAYASIVEDEERSKKYKSARGKSGWKRVSWDESTELVAAAQIYTIKKYGADHMANFSPIPAMSLLSFISGHRYNNLLGGIYCSYYEWYHDLPHNSPSMFGDQTENCESSDWYLGTYWVVAGSNINMTRTADCHFVSEAKYRGSKIVVMSPNYSDVTKYADTWVPVVPGSDGAFLMACIHVILKEFYVDKETPYFTDYVKQYTNLPFLVILEKDGSKYQMGRFLRASDIEQYSKEENADWKLIMTDGEGELHIPTGSIGFRWEKEPTGNWNLQLKN…	408172	marine metagenome
job.pdb	AF-A0A7C6BBL4-F1-model_v4 Formate dehydrogenase	18.300	321	168	11	67	380	16	249	1.000	9.474E-09	281	400	249	EEDSFVFTCAPNDTHNCLLRAHVKNGVIVRISPTYGYGKATDLAGNQASHRWDP-RICQKGLILGRRIYGDRRVKAPMIRKGFKEWADAGFPRHDDGTPRADMEKRGYDEWLQIPWDEALAIAAKTLQNVAETYKGEDGAGKLLEQGYEPAMVEAMHGAGV------QAIKMRGGMPLLGAGRVFGFYRFANMLALLDGKLRPEAPPEEIVGSRAFDNYAWHTDLPPGHPMVSGSQTVDFDLFAAEHSKLLVLIGMNWICTKMPDAHWIGDARLKGTRVVVISADYMPTANKADEIVILRPGTDTAFLLGVARELITKKLY	SDEIRQTTC-YMCACRCGINVHMKDDQIVYIEG--NR-----------DHPVNKGVLCGKGSSGIMQHLAPSRLRNPMKRVG----------------------ERGSGEFEEISWDEALDIAAGWLGPIRDS-----DPKKL-----------------ALFTGRDQS-------------QSFTGWWAQNY-----------GTPNYAAH-----GGFCSVNMAAGGIYTMGGAFWEFGQPDWDRTKLFVLFGVAEDHDSNPIKIGLGKVKANGAKVVGVNPIRSGYNAIADEWYGITPGTDGLFIPALIHELMRAGKI	39.560,41.012,14.140,40.200,37.710,15.970,39.576,34.654,13.732,36.446,32.876,15.024,37.575,29.978,17.089,37.310,26.578,15.321,33.822,25.666,16.584,34.064,21.864,16.240,30.412,21.131,15.399,29.371,17.554,16.174,27.584,16.863,12.867,26.113,13.511,14.071,25.251,13.632,17.791,23.437,10.729,19.404,19.810,11.617,18.795,18.203,8.747,20.793,18.781,6.326,23.697,17.034,3.363,21.965,16.244,2.243,18.381,13.1…	MTKPENIQIDTSPPVSDEIRQTTCYMCACRCGINVHMKDDQIVYIEGNRDHPVNKGVLCGKGSSGIMQHLAPSRLRNPMKRVGERGSGEFEEISWDEALDIAAGWLGPIRDSDPKKLALFTGRDQSQSFTGWWAQNYGTPNYAAHGGFCSVNMAAGGIYTMGGAFWEFGQPDWDRTKLFVLFGVAEDHDSNPIKIGLGKVKANGAKVVGVNPIRSGYNAIADEWYGITPGTDGLFIPALIHELMRAGKI	1948890	Rhodobacterales bacterium
job.pdb	AF-A0A7W0KB06-F1-model_v4 Molybdopterin-dependent oxidoreductase	17.800	330	172	11	71	389	1	242	1.000	2.649E-09	281	400	265	FVFTCAPNDTHNCLLRAHVKNGVIVRISPTYGYGKATDLAGNQASHRWDPRICQKGLILGRRIYGDRRVKAPMIRKGFKEWADAGFPRHDDGTPRADMEKRGYDEWLQIPWDEALAIAAKTLQNVAETYKGEDGAGKLLEQGYEPAMVEAMHGAGVQAIKMRGGMPL--LGAGRVFGFYRFANMLALLDGKLRPEAPPEEIVGSRAFDNY---------AWHTDLPPGHPMVSGSQTVDFDLFAAEHSKLLVLIGMNWICTKMPDAHWIGDARLKGTRVVVISADYMPTANKADEIVILRPGTDTAFLLGVARELITKKLYDRDAVIQRT	METACPLDCPDACTITVTLRGGRITKID-----GSENEITRG--------YICAKVRQFDKRVYGDDRLLHPAIRR----------GAKGAGT------------FHRVTWDEALAHIVSKLQAIKE----QYGA-------------EAI-------------LPVSYGGS----------------------NGLLTQDTTDAALFRRLGASRLLRTVCAAPTGAANQGLYGK-MPSVSYQDYPDAKVIVLWGVNPGHSGIHIMPFFKEARDRGAKFVVIDPRGTSVARQADLYLQIRPGTDLVVALALHRYLFEAGYADAAFLTAHA	-26.457,11.085,1.919,-22.973,11.255,0.368,-19.944,9.872,2.259,-16.604,8.064,1.745,-15.903,4.325,1.641,-14.438,3.297,5.043,-12.395,0.504,3.585,-8.584,0.735,3.446,-8.140,0.775,-0.346,-6.453,3.424,-2.565,-9.676,4.071,-4.400,-11.204,6.351,-1.687,-14.627,5.797,-3.267,-17.447,8.303,-2.730,-20.694,6.486,-1.851,-24.417,7.264,-1.612,-26.115,5.878,1.524,-29.923,5.583,1.729,-31.417,5.672,5.239,-34.917,4.615…	METACPLDCPDACTITVTLRGGRITKIDGSENEITRGYICAKVRQFDKRVYGDDRLLHPAIRRGAKGAGTFHRVTWDEALAHIVSKLQAIKEQYGAEAILPVSYGGSNGLLTQDTTDAALFRRLGASRLLRTVCAAPTGAANQGLYGKMPSVSYQDYPDAKVIVLWGVNPGHSGIHIMPFFKEARDRGAKFVVIDPRGTSVARQADLYLQIRPGTDLVVALALHRYLFEAGYADAAFLTAHATGAERLREKAEPWTFENAADICG	1978231	Acidobacteria bacterium
job.pdb	AF-A0A6L3A3B5-F1-model_v4 Ethylbenzene dehydrogenase	20.400	366	184	9	52	399	8	284	1.000	3.228E-10	281	400	471	MPDRSWERIYRDQFAEEDSFVFT-CAPNDTHNCLLRAHVKNGVIVRI-----SPTYGYGKATDLAGNQASHRWDPRICQKGLILGRRIYGDRRVKAPMIRKGFKEWADAGFPRHDDGTPRADMEKRGYDEWLQIPWDEALAIAAKTLQNVAETYKGEDGAGKLLEQGYEPAMVEAMHGAGVQAIKMRGGMPLLGAGRVFGFYRFANMLALLDGKLRPEAPPEEIVGSRAFDNYAWH-----TDLPPGH-------PMVSGSQTVDFDLFAAEHSKLLVLIGMNWICTKMPDAHWIGDARLKGTRVVVISADYMPTANKADEIVILRPGTDTAFLLGVARELITKKLYDRDAVIQRTDLPLLVRLDT	TEYTGWQDVYRDKWKWDSVHWGTHCVDCYPGDCPVRVYVRNGMVWREEQSGTLPVIEEGVPD----------FNPMGCQKGASWSQSLYGPDRVMYPLKRAG----------------------ARGEGKWNRISWDQALTEIAEVIIDSIN----EVGSSSI-----------------VQ------------------------------------EGTPEGGGSQGMRRFLSVVGGHYLDLNGSINDFSIGLQETFGKFSPTSSADDWFKSELILFWHMNPVYTRIHLYHFIAEARYNGAEVVNISPDINPSHTHADYQVPINGASDPAFALALVQVMCDENIADWKFLKEQTDFGYLIRLDS	20.480,-48.839,-49.300,17.030,-47.433,-48.446,16.525,-44.230,-50.498,13.935,-42.248,-48.508,11.338,-40.716,-50.860,11.690,-36.903,-50.812,8.452,-35.448,-49.378,6.355,-33.614,-52.031,5.241,-31.097,-49.349,6.540,-27.519,-49.744,8.430,-27.398,-46.404,11.087,-24.899,-47.640,8.823,-21.834,-47.174,8.739,-22.717,-43.444,12.521,-22.052,-43.335,11.749,-18.344,-43.981,9.918,-18.359,-40.611,12.439,-20.655,-…	MSTSAASTEYTGWQDVYRDKWKWDSVHWGTHCVDCYPGDCPVRVYVRNGMVWREEQSGTLPVIEEGVPDFNPMGCQKGASWSQSLYGPDRVMYPLKRAGARGEGKWNRISWDQALTEIAEVIIDSINEVGSSSIVQEGTPEGGGSQGMRRFLSVVGGHYLDLNGSINDFSIGLQETFGKFSPTSSADDWFKSELILFWHMNPVYTRIHLYHFIAEARYNGAEVVNISPDINPSHTHADYQVPINGASDPAFALALVQVMCDENIADWKFLKEQTDFGYLIRLDSRRYLRQTEVEGKGREDQMYQWVPGKGLKLADRGNMLLKGVDIALDGVFDVKLADGSTVQVTPVYALLKKKLDEEYTPEKQFPITSVHPDTIRMLARKIATKRTNIMLGYNACKFY…	1869227	bacterium
job.pdb	AF-A0A382S7X9-F1-model_v4 4Fe-4S Mo/W bis-MGD-type domain-containing protein	19.600	331	167	15	69	387	8	251	1.000	2.008E-09	280	400	251	DSFVFTCAPNDTHNCLLRAHVKNGVIVRISPTYGYGKATDL-AGNQASHRWDPRICQKGLILGRRIYGDRRVKAPMIRKGFKEWADAGFPRHDDGTPRADMEKRGYDEWLQIPWDEALAIAAKTLQNVAETYKGEDGAG-----------KLLEQGYEPAMVEAMHGAGVQAIKMRGGMPLLGAGRVFGFYRFANMLALLDGKLRPEAPPEEIVGSRAFDNYAWHTDLPPGHPMVSGSQTVDFDLFAAEHSKLLVLIGMNWICTKMPDAHWIGDARLKGTRVVVISADYMPTANKADEIVILRPGTDTAFLLGVARELITKKLYDRDAVIQ	QRIPGYCAL-CTSKCGCISVVKDERMIAL-------EPDPSHPTGQA-------LCGKGRAAPELVHHDERLLYPLRRT-----------RPKG---EADPG------WERISWDEALDTVASELNAIAAQ---HGPESVAFGITTPSGTGLQDA---YTWVERL---------------------RHAF-----------------GSPNAVFGTE-ICNFHR----DDVYAFTFGVGTPMPDFT---NTDCILLWGHNPSATWLAYASRVAAAKARGAKLVVVDPRREGLANKADQWLRVRPGSDGALALGLAHVLIKSGNFDADFVRN	-4.362,-43.206,-17.942,-4.682,-39.771,-16.297,-1.230,-38.146,-16.304,-1.173,-36.508,-12.865,0.879,-33.499,-14.015,3.616,-32.411,-11.577,1.967,-30.264,-8.870,4.301,-27.980,-6.877,3.194,-26.113,-3.728,5.365,-23.034,-3.090,4.993,-21.029,0.163,5.114,-17.283,-0.234,3.011,-14.115,0.002,0.368,-12.466,-2.183,2.012,-9.528,-4.013,-1.287,-7.869,-5.044,-1.398,-5.393,-2.096,0.466,-4.158,1.020,-1.264,-6.807,3.…	MTETGNVQRIPGYCALCTSKCGCISVVKDERMIALEPDPSHPTGQALCGKGRAAPELVHHDERLLYPLRRTRPKGEADPGWERISWDEALDTVASELNAIAAQHGPESVAFGITTPSGTGLQDAYTWVERLRHAFGSPNAVFGTEICNFHRDDVYAFTFGVGTPMPDFTNTDCILLWGHNPSATWLAYASRVAAAKARGAKLVVVDPRREGLANKADQWLRVRPGSDGALALGLAHVLIKSGNFDADFVRN	408172	marine metagenome
job.pdb	AF-A0A3B9M6X4-F1-model_v4 Formate dehydrogenase	18.100	347	162	13	69	393	1	247	1.000	2.244E-09	280	400	254	DSFVFTCAPNDTHNCLLRAHVKNG--VIVRISPTYGYGKATDLAGNQASHRWDPRICQKGLILGRRIYGDRRVKAPMIRKGFKEWADAGFPRHDDGTPRADMEKRGYDEWLQIPWDEALAIAAKTLQNVAETYKGEDGAGKLLEQGYEPAMVEAMHGAGVQAIKMRGGMPLLGAGRVFGFYRFANMLALLDGKLRPEA------PPEEIVGSRAFDNYAWHTDL------------PPGHPMVSGSQTVDFDLFAAEHSKLLVLIGMNWICTKM--PDAHWIGDARLKGTRVVVISADYMPTANKADEIVILRPGTDTAFLLGVARELITKKLYDRDAVIQRTDLPL	MLVPTTC-FNCESACGLLAYVDRDTLQVRKFEGN---------PEHPGSR---GRNCAKGPATLNQVTDPDRILHPLKRAG----------------------KRGEGRWVQVSWDEAL---------------------------------DDI------------------AGRIRTAIQEGR---------RNEVMYHVGRPGED--GFTERVLAAWGVDGHNSHTNICSSGGRAGYHFWMGLDRPSPD---HANARVILLISSHLEAGHYFNPHAQRIIEAKERGAKLIVMDTRLSNTATHADHWLPTYPGSEAAVCLAIARDIISKRLFNREFVRRWWNWQE	4.504,-19.534,21.320,5.049,-18.325,17.733,1.939,-17.106,15.864,2.080,-16.253,12.127,0.280,-13.060,11.392,0.053,-10.234,8.809,1.222,-6.623,9.180,-1.679,-4.180,8.640,0.300,-0.941,9.095,0.275,-0.570,5.272,-1.178,-2.306,2.181,1.879,-4.566,1.720,0.446,-7.293,4.014,3.977,-8.269,5.076,3.976,-11.594,6.961,4.958,-11.208,10.629,5.769,-13.645,13.437,4.257,-12.760,16.826,6.193,-13.883,19.912,3.377,-14.604,22…	MLVPTTCFNCESACGLLAYVDRDTLQVRKFEGNPEHPGSRGRNCAKGPATLNQVTDPDRILHPLKRAGKRGEGRWVQVSWDEALDDIAGRIRTAIQEGRRNEVMYHVGRPGEDGFTERVLAAWGVDGHNSHTNICSSGGRAGYHFWMGLDRPSPDHANARVILLISSHLEAGHYFNPHAQRIIEAKERGAKLIVMDTRLSNTATHADHWLPTYPGSEAAVCLAIARDIISKRLFNREFVRRWWNWQEYLSREHP	2026724	Chloroflexi bacterium
job.pdb	AF-X1IMP2-F1-model_v4 4Fe-4S Mo/W bis-MGD-type domain-containing protein	14.000	348	178	12	69	399	3	246	1.000	3.694E-09	280	400	274	DSFVFTCAPNDTHNCLLRAHVKNGVIVRISPTYGYGKATDLAGNQASHRWDPRICQKGLI-LGRRIYGDRRVKAPMIRKGFKEWADAGFPRHDDGTPRADMEKRGYDEWLQIPWDEALAIAAKTLQN--VAE------TYKGEDGAGKLLEQGYEPAMVEAMHGAGVQAIKMRGGMPLLGAGRVFGFYRFANMLALLDGKLRPEAPPEEIVGSRAFDN--------YAWHTDLPPGHPMVSGSQTVDFDLFAAEHSKLLVLIGMNWICTKMPDAHWIGDARLKGTRVVVISADYMPTANKADEIVILRPGTDTAFLLGVARELITKKLYDRDAVIQRTDLPLLVRLDT	SKVRTTCPYCGC-GCSIYLSIRDQEIIGVSS----CPENSVNG--------VSLCVKGRFGIIEFVHHRDRLKAPLIKK--------------DG------------DFIEASWDEALDLVASRLGSYKADELAVISSAKCTNEDN----------YVAQKF--------------------------------------------------ARAVLGTNNVDHCARLCHAPTVAGLVQSFGSGAMTNSIGEIGDARCILAIGTNTTEAHPIIGLEVKRAVGKGAKLIVANPREIDLVRFAHLWLQHQPGSDVALLMGMMKVIVDEGLLDKSFIQERC-----EDFDV	37.105,8.452,-1.123,33.555,7.718,0.179,30.709,10.040,-0.935,27.053,10.145,0.212,24.087,10.415,-2.189,20.575,11.171,-0.866,17.673,9.154,-2.327,14.229,7.683,-1.521,13.869,4.038,-0.447,12.555,2.068,-3.475,10.521,-0.334,-1.380,7.125,0.460,0.249,4.925,3.603,0.129,6.465,5.090,3.315,9.002,7.135,1.291,11.944,6.764,3.712,14.903,9.057,2.955,18.311,7.370,2.841,21.974,8.021,2.127,23.784,5.655,-0.226,27.496,5…	ETSKVRTTCPYCGCGCSIYLSIRDQEIIGVSSCPENSVNGVSLCVKGRFGIIEFVHHRDRLKAPLIKKDGDFIEASWDEALDLVASRLGSYKADELAVISSAKCTNEDNYVAQKFARAVLGTNNVDHCARLCHAPTVAGLVQSFGSGAMTNSIGEIGDARCILAIGTNTTEAHPIIGLEVKRAVGKGAKLIVANPREIDLVRFAHLWLQHQPGSDVALLMGMMKVIVDEGLLDKSFIQERCEDFDVFRESLEGFDLAFVERTTGVPGDKIVEAA	412755	marine sediment metagenome
job.pdb	AF-A0A7C5GJN9-F1-model_v4 Formate dehydrogenase subunit alpha	17.400	333	187	13	69	399	5	251	1.000	2.244E-09	280	400	281	DSFVFTCAPNDTHNCLLRAHVKNGVIVRISPTYGYGKATDLAGNQASHRWDPRICQKGLILGRRIYGDRRVKAPMIRKGFKEWADAGFPRHDDGTPRADMEKRGYDEWLQIPWDEALAIAAKTLQNVAETYKGEDGAGKLLEQGYEPAMVEAMHGAGVQ-AIKMRGGMPLLGAGRVFGFYRFANMLALLDGKL-RPEAPPEEIVGSRAFDNYAWHTDLPPGHPMVSGSQTVDFDLFAAEHSKLLVLIGMNWICTKMPDAHWIGDARLKGTRVVVISADYMPTANKADEIVILRPGTDTAFLLGVARELITKKLYDRDAVIQRTDLPLLVRLDT	EKVPIVCPY-CGFGCRIYAIKKG---NRIQIEFVKDNPTVNQGS---------LCPKGIASLDYVLSKDRLKAPLKV-------------SDRG------------KFTEISWKKAIEIVSKNIKEIAK----KQGPEAL---GF------------ISSA-------------------KCTNEENYLMQKIARMMGTNNVDHCAR-----LCHASTIVGLAKTVGAAAQSGSYLDISKANAILIWGYNPAETHPVAMRYILAAKDNGARIILVDPRRTKTGWFADYVLRLIPGSDVALANAIMNVIISENLYDASFVNDR-----LVGFEQ	-0.011,10.953,34.295,2.661,12.016,31.747,4.777,14.379,33.926,7.075,16.179,31.395,8.144,12.740,30.026,8.459,12.088,26.273,6.274,9.095,25.347,7.349,7.435,22.047,4.450,6.821,19.742,3.856,5.850,16.097,1.941,8.157,13.729,-1.601,6.679,13.534,-2.133,7.599,9.886,-0.497,5.933,6.826,1.590,2.711,6.725,4.869,4.700,6.767,5.187,4.456,10.566,6.678,7.883,11.407,8.052,8.105,14.973,6.930,11.019,17.182,7.052,11.891…	MIGGEKVPIVCPYCGFGCRIYAIKKGNRIQIEFVKDNPTVNQGSLCPKGIASLDYVLSKDRLKAPLKVSDRGKFTEISWKKAIEIVSKNIKEIAKKQGPEALGFISSAKCTNEENYLMQKIARMMGTNNVDHCARLCHASTIVGLAKTVGAAAQSGSYLDISKANAILIWGYNPAETHPVAMRYILAAKDNGARIILVDPRRTKTGWFADYVLRLIPGSDVALANAIMNVIISENLYDASFVNDRLVGFEQLAEHVAKYTPESVENITGVDADLIRDAART	2026739	Euryarchaeota archaeon
job.pdb	AF-A0A7X8HET2-F1-model_v4 Molybdopterin-dependent oxidoreductase	16.900	336	173	12	67	389	218	460	1.000	2.733E-10	280	400	474	EEDSFVFTCAPNDTHNCLLRAHVKNGVIVRISPTYGYGKATDLAGNQASHRWDPRICQKGLILGRRIYGDRRVKAPMIRKGFKEWADAGFPRHDDGTPRADMEKRGYDEWLQIPWDEALAIAAKTLQNVAETYKGEDGAGK----------LLEQGYEPAMVEAMHGAGVQAIKMRGGMPLLGAGRVFGFYRFANMLALLDGKLRPEAPPEEIV---GSRAFDNYAWHTDLPPGHPMVSGSQTVDFDLFAAEHSKLLVLIGMNWICTKMPDAHWIGDARLKGTRVVVISADYMPTANKADEIVILRPGTDTAFLLGVARELITKKLYDRDAVIQRT	VDRRVRTVCPYCGV-GCQLDLLVSGGRIVGALPADGPSN----RGR---------LCVKGRFAYNFIGHPDRLSVPLV-------------RRDG-------------ELVEATWDEALGLVVRRLRETLD----RLGPDGAAGLASARCTNEEN----YLFQKLFRAG--------------VGT-------------------------NNVDHCA------RLCHASTVTGLVSTLGSGAMTNSIDEIDLQDAVFVTGSNTTETHPVIGTRIKRAARRGARLIVADPRRIDLATEAEVYLPLRPGTNVALYNALACAILEDGLADREFIAERT	-32.174,9.214,0.787,-32.658,10.002,4.501,-32.828,13.607,5.799,-31.664,14.500,9.324,-30.457,17.531,11.332,-26.754,17.740,12.309,-25.944,20.805,14.469,-29.050,22.432,12.918,-27.821,21.705,9.346,-30.179,19.613,7.189,-28.090,16.750,5.734,-29.188,14.209,3.098,-27.442,10.806,2.962,-27.965,7.289,1.547,-29.715,4.797,3.766,-27.290,2.875,6.017,-24.891,5.859,6.342,-23.453,6.384,9.847,-23.683,9.740,11.670,-1…	MIVFSLNGISVSVPEGTTVLDAARGVGIDIPTLCHIEGLEGYGGCRVCMVEVEGSRTGCATACTLGVSEGMVVRTDSEAAFELRRAVLEMILAEHPADCFNCKHSGACRLHELAARHGLEKVPSGIERSGFPVDDSNPFFTLDPNRCILCGKCVRTCAEIQCSDVYTLADRGFRSSVVPGFGGLLSESTCVSCGSCVAACPTGALRPKDGSWAGAMYVDRRVRTVCPYCGVGCQLDLLVSGGRIVGALPADGPSNRGRLCVKGRFAYNFIGHPDRLSVPLVRRDGELVEATWDEALGLVVRRLRETLDRLGPDGAAGLASARCTNEENYLFQKLFRAGVGTNNVDHCARLCHASTVTGLVSTLGSGAMTNSIDEIDLQDAVFVTGSNTTETHPVIGTRI…	166	Treponema sp.
job.pdb	AF-A0A3M0ZAK0-F1-model_v4 Ethylbenzene dehydrogenase	23.200	383	185	12	39	400	4	298	1.000	1.755E-10	280	400	700	EPQAVAIANPLAQMPDRSWERIYRDQFAEEDSFV---FTCAPNDTHNCLLRAHVKNGVIVRISPTYGYGKATDLAGNQASHRWDPRICQKGLILGRRIYGDRRVKAPMIRKGFKEWADAGFPRHDDGTPRADMEKRGYDEWLQIPWDEALAIAAKTLQNVAETYKGEDGAGKLLEQ--------GYEPAMVE---AMHGAGVQAIKMRGGMPLLGAGRVFGFYRFANM-------LALLDGKLRPEAPPEEIVGSRAFDNYAWHTDLPPGHPMVSGSQTVDFDLFAAEHSKLLVLIGMNWICTKMPDAHWIGDARLKGTRVVVISADYMPTANKADEIVILRPGTDTAFLLGVARELITKKLYDRDAVIQRTDLPLLVRLDTG	EGAAAHTSAPAVPAPYGDWRDVYRQKWTWDRIAKSSHFTNCWYQSH-CAWNVYVKDGLVWREEQVAGYPQTRPEVPD-----FNPRGCQKGACYSERMYDPARVTYPLKRVG----------------------PRGSGKWRRVRWDEAL------DDLAGEFV-------RVVTEEGPDRVFWDNGP--LFTFGAMAAA-------------------QARFSYLAGTVSLDMNTEIGDG--------------------------HRGAGETFGKIVFERSADDYFYSDLILIWGANPMATQIPNAHFMYEARYNGTQVVTIAPDYSPSSIHSDLWIPVKPGCDAALALAVARILIDEGRFDRGFIVEQTDLPLLVREDTG	33.250,-10.552,-33.685,31.862,-14.030,-33.736,28.630,-14.295,-35.760,26.619,-17.242,-34.506,23.559,-16.791,-36.734,20.089,-17.305,-35.289,19.148,-20.578,-36.968,15.415,-20.062,-37.480,14.101,-23.555,-36.734,11.868,-23.723,-39.821,10.727,-27.257,-39.237,8.315,-27.734,-42.160,4.773,-27.911,-40.690,4.238,-31.558,-39.953,1.628,-32.924,-42.387,-1.419,-33.200,-40.065,-2.196,-36.832,-39.400,-5.326,-37.6…	MSAEGAAAHTSAPAVPAPYGDWRDVYRQKWTWDRIAKSSHFTNCWYQSHCAWNVYVKDGLVWREEQVAGYPQTRPEVPDFNPRGCQKGACYSERMYDPARVTYPLKRVGPRGSGKWRRVRWDEALDDLAGEFVRVVTEEGPDRVFWDNGPLFTFGAMAAAQARFSYLAGTVSLDMNTEIGDGHRGAGETFGKIVFERSADDYFYSDLILIWGANPMATQIPNAHFMYEARYNGTQVVTIAPDYSPSSIHSDLWIPVKPGCDAALALAVARILIDEGRFDRGFIVEQTDLPLLVREDTGRLLRKSDFEDGGDDEIFYWFDRRKGTVAEVPRTDLRLGGADPALEGSYEVETRAGKVTVRPVFERLRERLKQYTPERASKICGTPPRLIRELADRMASAKA…	2080303	Candidatus Dadabacteria bacterium
job.pdb	AF-A0A3D5S317-F1-model_v4 4Fe-4S Mo/W bis-MGD-type domain-containing protein	22.900	357	184	10	53	398	9	285	1.000	1.798E-09	280	400	792	PDRSWERIYRDQFAEEDSFVFTCAPNDTHNCLLRAHVKNGVIVRISPTYGYGKATDLAGNQASHRWDPRICQKGLILGRRIYGDRRVKAPMIRKGFKEWADAGFPRHDDGTPRADMEKRGYDEWLQIPWDEALAIAAKTLQNVAETYKGEDGAGKLLEQGYEPAMVEAMHGAGV------QAIKMRGGMPLLGAGRVFGFYRFANMLALLDGKLRPEAPPEEIVGSR-----AFDNYAWHTDLPPGHPMVSGSQTVDFDLFAAEHSKLLVLIGMNWICTKMPDAHWIGDARLKGTRVVVISADYMPTANKADEIVILRPGTDTAFLLGVARELITKKLYDRDAVIQRTDLPLLVRLD	LYRSWEDLARKKWTWDSITHSTHGTNCTGQCAFNVYVKNGVVWREEQQGEYGASSDAPD------YGPRGCQKGLRHSKYMYGKQRILYPLKRV----------GERGQGK------------WERISWDQAMLEVADKFLDYNI----EFGP------------------ESVTCGLGTQMVMKR--------------ASYASLLRFAN-------------ISGVQMPEAF---AGVGDLFSGAHITFGHVTLGNTMAEIYKSKCCLIWFCNPAVTRIPDAHFFWEAKYNGTEVISISPDFNASAMHASKWLNPKPGSDIALAMAMVQTILQDRSFDTEYIKEQSDLPFLVRTD	43.792,-63.372,2.660,43.886,-60.041,0.765,41.241,-57.697,2.246,38.328,-57.095,-0.068,37.284,-53.955,1.828,34.796,-51.720,0.198,33.030,-50.372,-2.621,34.362,-47.692,-5.017,33.741,-49.302,-8.439,31.400,-46.500,-9.603,32.119,-43.177,-7.739,33.526,-41.393,-10.871,30.033,-41.321,-12.479,28.969,-39.279,-9.412,31.378,-36.569,-10.706,28.816,-35.897,-13.495,26.343,-34.911,-10.742,29.046,-33.011,-8.787,30.…	MANLSDTKLYRSWEDLARKKWTWDSITHSTHGTNCTGQCAFNVYVKNGVVWREEQQGEYGASSDAPDYGPRGCQKGLRHSKYMYGKQRILYPLKRVGERGQGKWERISWDQAMLEVADKFLDYNIEFGPESVTCGLGTQMVMKRASYASLLRFANISGVQMPEAFAGVGDLFSGAHITFGHVTLGNTMAEIYKSKCCLIWFCNPAVTRIPDAHFFWEAKYNGTEVISISPDFNASAMHASKWLNPKPGSDIALAMAMVQTILQDRSFDTEYIKEQSDLPFLVRTDNLKYLRETDFDTPEARDNMFYLWDEVTNALVEAPGTGTPPVPPGTPEHLIQLPSIELAGIDPAIEGEWTVETKEGPIRVTTVFELTKRRAAQHTPEMAQEITGIHADIIRQVAR…	2053541	Cytophagales bacterium
job.pdb	AF-A0A7X7AVI1-F1-model_v4 Nitrate reductase subunit alpha	23.700	370	191	14	54	392	28	337	1.000	7.409E-10	280	400	989	DRSWERIYRDQFAEEDSFVFTCAPNDTHNCLLRAHVKNGVIVRISPTYGYGKATDLAGNQASHRWDPRICQKGLILGRRIYGDRRVKAPMIRKGFKEWADAGFPRHD----------DGTPRADME-----KRGYDEWLQIPWDEALAIAAKTLQNVAETYKGEDGAGKLLEQ--GYEPAMVEAMHGAGVQAIKMRGGMPLLGAGRVFGFYRFANMLALLDGKLRPEAPPEEIVGSRAFDN------YAWHTDLPPGHPMVSGSQTVDFDLFAAEHSKLLVLIGMNWICTKMPDAHWIGDARLKGTRVVVISADYMPTANKADEIVILRPGTDTAFLLGVARELITKKLYDRD--------AVIQRTDLP	PRDWERFYRNRWQFDKVVRSTHGVNCTGSCSWQIFVKNGLVTWELQSTDYPETRPDLPNHE-----PRGCPRGASYSWYLYSANRVKYPMIRGALAKAYRKAKKIHNDPVVAWESMMD---DPVTRNEYVSQRGLGGLIRLDWEEAQEIIAAA--NIYTIKKY--GP----DRLAGFTP--IPAMSMVS--------------------YSSGTRYLSLLG--------------------GTILSFYDFYCDLPPSSPQTWGEQTDVPESADWYNSSFLMLWGSNVPVTRTPDAPFYTQVRYKGTKTINISPDFNEAAKFADLWIKPKQGTDAA--VGMAMGHVILKEFYLDKKTPYFEKYVKQYSDLP	33.777,-50.846,-19.888,36.515,-51.732,-22.390,36.243,-55.234,-23.943,39.529,-56.051,-22.139,37.950,-55.239,-18.729,35.261,-57.892,-19.449,37.867,-60.582,-20.341,39.484,-60.247,-16.869,36.123,-60.904,-15.121,37.400,-63.913,-13.098,40.711,-62.225,-12.139,39.031,-59.436,-10.109,39.251,-59.925,-6.318,35.617,-60.217,-5.179,35.153,-60.461,-1.398,32.095,-62.641,-0.645,30.318,-62.317,2.729,30.352,-65.480…	MSLLNKLIYFSKKATVSPDKHVVTTDTPRDWERFYRNRWQFDKVVRSTHGVNCTGSCSWQIFVKNGLVTWELQSTDYPETRPDLPNHEPRGCPRGASYSWYLYSANRVKYPMIRGALAKAYRKAKKIHNDPVVAWESMMDDPVTRNEYVSQRGLGGLIRLDWEEAQEIIAAANIYTIKKYGPDRLAGFTPIPAMSMVSYSSGTRYLSLLGGTILSFYDFYCDLPPSSPQTWGEQTDVPESADWYNSSFLMLWGSNVPVTRTPDAPFYTQVRYKGTKTINISPDFNEAAKFADLWIKPKQGTDAAVGMAMGHVILKEFYLDKKTPYFEKYVKQYSDLPFLVKVEEKNGRFVAGRVVRASDMDAKYATEENADWKPLLFDEKSKELVIPNGTIGSRWDKSQ…	2030927	Bacteroidales bacterium
job.pdb	AF-A0A379WE95-F1-model_v4 Molybdopterin-containing oxidoreductase catalytic subunit	22.500	399	193	16	3	393	8	298	1.000	8.079E-11	279	400	450	LSRRELLKRAVVVGTGAGLAELFLPAQFLSSASAQSEPQAVAIANPLAQMPDRSWERIYRDQFAEEDSFVFTCAPNDTHNCLLRAHVKNGVIVRISPTYGYGKATDLAGNQASHRWDPRICQKGLILGRRIYGDRRVKAPMIRKGFKEWADAGFPRHDDGTPRADMEKRGYDEWLQIPWDEALAIAAKTLQNVAETYKGEDGAGKLLEQGYEPAMVEAMHGAGVQAIKMRGGMPLLGAGRV-FGFYRFANMLALLD------GKLRPEAPPEEIVGSRAFDNYAWHTDLPPGHPMVSGSQTVDFDLFAAEHSKLLVLIGMNWICTKMPDAHWIGDARLKGTRVVVISADYMPTANKADEIVILRPGTDTAFLLGVARELITKKLYDRDAVIQRT-DLPL	LNRRSFLKGIVALGAVAAL-----PGGLLTSRCALAQP----------PVPFN---------PKTYKIYRNACPRNCYDTCSLKTWVKDGVITFVEGA---PESTFTHGT---------PCVKGLSYPRRVYSPDRIKYPMAQD-----------------------VRGSGNWRRISWEEAMQRIAAKMLEIKKKDGSM---------------------LGL--------ALTKYSGKFGVLNYAVEGMMSSLGYTTRFAG-----TP----CWPAGID--AQNYDM--------GDMWCN-DPEDMVKAKYIIIWGANPAWCSMHSMKYIYQAREKGAKVVVIDPLLSQTAAKADLYLRVRPGSDGALALGMARHLVDKGLVDQNFVNNDAHGYPE	-63.563,-0.129,-29.950,-62.524,-3.071,-29.098,-60.231,-4.900,-26.666,-60.440,-8.623,-27.381,-58.576,-10.181,-24.451,-57.684,-13.700,-25.678,-58.994,-15.805,-22.767,-56.797,-18.884,-22.251,-59.501,-21.537,-21.805,-58.583,-24.454,-19.453,-58.819,-26.794,-22.506,-56.277,-24.677,-24.464,-53.975,-24.649,-21.395,-54.250,-28.451,-20.941,-53.503,-28.964,-24.663,-50.408,-26.748,-24.156,-49.255,-28.857,-21…	MSNETGHLNRRSFLKGIVALGAVAALPGGLLTSRCALAQPPVPFNPKTYKIYRNACPRNCYDTCSLKTWVKDGVITFVEGAPESTFTHGTPCVKGLSYPRRVYSPDRIKYPMAQDVRGSGNWRRISWEEAMQRIAAKMLEIKKKDGSMLGLALTKYSGKFGVLNYAVEGMMSSLGYTTRFAGTPCWPAGIDAQNYDMGDMWCNDPEDMVKAKYIIIWGANPAWCSMHSMKYIYQAREKGAKVVVIDPLLSQTAAKADLYLRVRPGSDGALALGMARHLVDKGLVDQNFVNNDAHGYPEFEAYLRNNVTVEWAAEICGLSADVIRQLAEEFTAVKPATVWIGYGMQRHVNGGANVRAIDAFVAMTGNIGVEGGGARYGHLHTWGFNYNAMLQKPPVGAIG…	59201	Salmonella enterica subsp. enterica
job.pdb	AF-A0A2N2DJ46-F1-model_v4 Formate dehydrogenase	28.000	100	72	0	301	400	5	104	1.000	1.077E-05	278	400	106	LFAAEHSKLLVLIGMNWICTKMPDAHWIGDARLKGTRVVVISADYMPTANKADEIVILRPGTDTAFLLGVARELITKKLYDRDAVIQRTDLPLLVRLDTG	WIDYKNSDVLMNIGGNTAENHPVSMKWIQKALDKGGKLIVVDPRFTRTAALADLYAPIRPGTNVAFLSGLINYALENNKYHEEYVLNYTNASSLINEGFG	8.448,-8.766,6.441,5.140,-10.681,6.756,5.634,-12.370,3.321,8.626,-13.243,1.051,10.088,-12.021,-2.293,8.539,-14.733,-4.514,5.041,-13.943,-3.160,5.017,-10.501,-4.884,3.950,-12.314,-8.114,0.576,-12.977,-6.410,-0.289,-9.287,-5.759,-2.953,-7.429,-7.789,-1.497,-4.118,-6.516,2.047,-3.351,-5.304,2.589,-0.038,-3.482,6.297,0.849,-3.188,6.436,3.647,-0.592,9.843,4.873,0.629,11.703,2.150,-1.375,13.869,2.018,-…	MTNHWIDYKNSDVLMNIGGNTAENHPVSMKWIQKALDKGGKLIVVDPRFTRTAALADLYAPIRPGTNVAFLSGLINYALENNKYHEEYVLNYTNASSLINEGFGYN	2013774	Firmicutes bacterium HGW-Firmicutes-13
job.pdb	AF-A0A836QIU3-F1-model_v4 Formate dehydrogenase subunit alpha	30.300	89	62	0	301	389	5	93	1.000	1.077E-05	277	400	93	LFAAEHSKLLVLIGMNWICTKMPDAHWIGDARLKGTRVVVISADYMPTANKADEIVILRPGTDTAFLLGVARELITKKLYDRDAVIQRT	LADMDKPDAIFCIGTNMTECHPVAATGIKKAVARGARLIVADPRRIPLVEHASLYLPLRVGSDVALLLGMAHVIEREGLVDVDFVQRRT	4.462,12.806,5.014,1.962,12.814,7.936,3.844,9.975,9.723,7.637,9.557,10.278,9.770,7.216,8.269,10.294,5.200,11.486,6.584,4.226,11.332,6.763,2.696,7.807,7.161,-0.853,9.190,4.109,-0.550,11.556,0.897,-0.631,9.414,-1.282,-3.689,9.039,-2.307,-2.487,5.542,-0.219,-0.532,2.996,-1.733,1.007,-0.154,0.971,2.054,-2.649,-0.735,4.163,-5.349,1.128,6.343,-7.876,4.563,5.570,-6.333,7.649,3.464,-7.170,9.112,3.415,-3.…	MSNPLADMDKPDAIFCIGTNMTECHPVAATGIKKAVARGARLIVADPRRIPLVEHASLYLPLRVGSDVALLLGMAHVIEREGLVDVDFVQRRT	2053570	Candidatus Latescibacteria bacterium
job.pdb	AF-A0A349GRN2-F1-model_v4 4Fe-4S Mo/W bis-MGD-type domain-containing protein	18.400	326	161	10	69	382	6	238	1.000	1.058E-08	277	400	238	DSFVFTCAPNDTHNCLLRAHVKNGVIVRISPTYGYGKATDLAGNQASHRWDPRICQKGLILGRRIYGDRRVKAPMIRKGFKEWADAGFPRHDDGTPRADMEKRGYDEWLQIPWDEALAIAAKTLQNVAETYK-------GEDGAGKLLEQGYEPAMVEAMHGAGVQAIKMRG-----GMPLLGAGRVFGFYRFANMLALLDGKLRPEAPPEEIVGSRAFDNYAWHTDLPPGHPMVSGSQTVDFDLFAAEHSKLLVLIGMNWICTKMPDAHWIGDARLKGTRVVVISADYMPTANKADEIVILRPGTDTAFLLGVARELITKKLYDR	KTYTHACSLDCYDLCKFKVIKKDGIIKEVVG----DKNNAFTKG--------IICSKGRAHLTRLNDKKRLLKPRL-------------KIGD-------------SWKDIEFEEAIDIIASKLIDYKKRFKSTSIAYYEESGAGGTLKQV--PSKFFNF---------FGGATTSLGSNCWGAGRKATFYDF-------------------------------------------GDSRTS-DLEDTQNANTILLWGRNPFNTSIHLYERMIRAKKKGIKIVTIDPRINETSKVSDTHILIKPSTDGALAMAITKLLIQEKKLDQ	25.346,34.451,-7.124,21.563,34.250,-6.469,20.825,30.633,-5.421,18.314,29.343,-8.015,15.815,27.783,-5.580,12.595,26.433,-7.149,9.750,24.718,-5.264,7.482,22.245,-7.104,4.174,20.758,-5.935,3.779,16.979,-6.337,1.673,14.069,-5.010,3.014,10.868,-3.444,3.118,8.166,-6.132,3.185,5.306,-3.572,0.229,2.913,-3.247,-1.606,4.411,-0.254,-5.023,6.113,0.030,-3.559,9.244,1.646,-2.284,10.872,-1.601,0.100,13.021,0.44…	MKKNIKTYTHACSLDCYDLCKFKVIKKDGIIKEVVGDKNNAFTKGIICSKGRAHLTRLNDKKRLLKPRLKIGDSWKDIEFEEAIDIIASKLIDYKKRFKSTSIAYYEESGAGGTLKQVPSKFFNFFGGATTSLGSNCWGAGRKATFYDFGDSRTSDLEDTQNANTILLWGRNPFNTSIHLYERMIRAKKKGIKIVTIDPRINETSKVSDTHILIKPSTDGALAMAITKLLIQEKKLDQ	2053555	Fusobacteriaceae bacterium
job.pdb	AF-B5LPE3-F1-model_v4 Nitrate reductase alpha subunit	43.400	115	65	0	278	392	2	116	1.000	2.695E-06	277	400	250	YAWHTDLPPGHPMVSGSQTVDFDLFAAEHSKLLVLIGMNWICTKMPDAHWIGDARLKGTRVVVISADYMPTANKADEIVILRPGTDTAFLLGVARELITKKLYDRDAVIQRTDLP	YDWYCDLPPGEPLTWGVQTEACECADWFNSKYIVLWGSNISQTRIPDAHFAYEARYNGAKIVCISPDYNASATHADLYFRINPGTDGILALGVAKFLIDQDLIDAPYVKEQTDLP	23.180,-6.564,10.433,20.149,-6.637,8.083,19.113,-3.175,9.341,22.724,-1.889,9.258,23.032,-2.747,5.542,19.621,-1.126,4.846,18.465,-4.458,3.339,15.710,-4.646,5.988,12.735,-2.798,4.383,11.387,-0.897,7.364,8.073,-0.271,5.653,7.381,-4.040,5.885,7.639,-4.521,9.704,5.788,-1.228,10.134,2.917,-2.431,7.881,2.787,-6.220,8.391,4.612,-6.761,11.720,6.990,-9.305,10.116,10.752,-8.879,9.707,10.649,-9.352,5.899,8.6…	FYDWYCDLPPGEPLTWGVQTEACECADWFNSKYIVLWGSNISQTRIPDAHFAYEARYNGAKIVCISPDYNASATHADLYFRINPGTDGILALGVAKFLIDQDLIDAPYVKEQTDLPLLVLSGTKRFLRESDLKKGGKEDIFYFWDAKQQHAVPVPGSMGSDQKTIQLNGADPALTGIFQVQLADGKSAEVTTVFELLKTELSLYTLDKVAARTGLPVREIELFARELGTRKPAMIIHGAGTNHWFHNDLI	77133	uncultured bacterium
job.pdb	AF-A0A7C3QA34-F1-model_v4 Twin-arginine translocation signal domain-containing protein	17.600	407	193	21	1	389	1	283	1.000	1.855E-10	277	400	291	SDLSRRELLKRAVVVGTGAGLAELFLPAQFLSSASAQSEPQAVAIANPLAQMPDRSWERIYRDQFAEE---DSFVFTCAPNDTHNCLLRAHVKNGVIVRISPTYGYGKATDLAGNQASHRWDPRICQKGLILGRRIYGDRRVKAPMIRKGFKEWADAGFPRHDDGTPRADMEKRGYDEWLQIPWDEALAIAAKTLQNVAETY---------KGEDGAGKLLEQGYEPAMVEAMHGAGVQAIKMRGGMPLLGAGRVFGFYRFANMLALLDGKLRPEAPPEEIVGSRAFDNYAWHTDLPPGHPMVSG----SQTVDFDLFAAEHSKLLVLIGMNWICTKMPDAH--WIGDARLKGTRVVVISADYMPTANKADEIVILRPGTDTAFLLGVARELITKKLYD…	MAISRRNFLKCAALTAGGAVLA--ESP--FVRA-------GAKAVIK-------------------KDIRYVPSFCEMCFWR---CGLIAKVEGDRLVKLDGNPLHPQS---RGR---------LCAKGQSGMGLLYDKDRLKTPLIRT----------GERGDGK------------YRKASWNEAYSYIAEKLTKIRKKYGPESVALFAHGSGGA----YMG---DFMEAW------------GSP--------------------------NHS----HPSYAQCLGAR----EVAFTLTFGQGPASTAERYDM---ANSRVMALFGSH-LGENMHNSHIQDFVDGLGNGTKLIVVDPRYSTAATKSSMWLPIKPGTDIALILAWINIVIKENWYD…	-44.777,-7.190,-19.194,-41.876,-6.805,-21.655,-41.781,-3.296,-23.193,-41.223,-3.681,-26.941,-38.623,-1.386,-28.586,-41.511,0.124,-30.606,-43.390,1.158,-27.420,-40.198,2.716,-25.970,-39.658,4.850,-29.104,-43.324,5.971,-29.057,-42.913,7.119,-25.414,-39.610,8.892,-26.248,-41.243,10.752,-29.174,-44.117,11.847,-26.872,-41.587,13.308,-24.373,-39.925,15.411,-27.126,-43.270,16.962,-28.222,-44.730,17.479,…	MAISRRNFLKCAALTAGGAVLAESPFVRAGAKAVIKKDIRYVPSFCEMCFWRCGLIAKVEGDRLVKLDGNPLHPQSRGRLCAKGQSGMGLLYDKDRLKTPLIRTGERGDGKYRKASWNEAYSYIAEKLTKIRKKYGPESVALFAHGSGGAYMGDFMEAWGSPNHSHPSYAQCLGAREVAFTLTFGQGPASTAERYDMANSRVMALFGSHLGENMHNSHIQDFVDGLGNGTKLIVVDPRYSTAATKSSMWLPIKPGTDIALILAWINIVIKENWYDHEYIAKYAIGFKELKE	2044940	Desulfobacterales bacterium
job.pdb	AF-A0A5C9AG38-F1-model_v4 Nitrate reductase subunit alpha	21.100	336	184	11	83	392	6	286	1.000	9.247E-10	277	400	526	CLLRAHVKNGVIVRISPTYGYGKATDLAGNQASHRWDPRICQKGLILGRRIYGDRRVKAPMIRKGFKEWADAGFPRHDDG---------TPRADMEKR---GYDEWLQIPWDEALAIAAKTLQNVAETYKGEDGAGKLLEQ--GYEPAMVEAMHGAGVQAIKMRGGMPLLGAGRVFGFYRFANMLALLDGKLRPEAPPEEIVGSRAFDN------YAWHTDLPPGHPMVSGSQTVDFDLFAAEHSKLLVLIGMNWICTKMPDAHWIGDARLKGTRVVVISADYMPTANKADEIVILRPGTDTAFLLGVARELITKKLYDR------DAVIQRTDLP	CSWKIYVKNGLVTWEIQQTDYPRTRPDLPNHE-----PRGCPRGASYSWYLYSANRLKYPLIRKRLIELWREALKQHSDPVLAWASIMNDPQKCLSYKQVRGRGGFIRSNWQELNQLIAAANVWTIKTY----GP----DRVAGFSP----------IPAMSM------------VSYAAGTRYLSLL--------------------GGTCLSFYDWYCDLPPASPMTWGEQTDVPESADWYNSSYIIAWGSNVPQTRTPDAHFFTEVRYKGTKTIAITPDYSEVAKLCDQWLAPKQGTDSALAMAMGHVILKEFHLDNPSDYFINYCRRYSDMP	8.743,-4.712,-13.311,5.821,-7.187,-13.327,5.960,-9.175,-10.022,5.830,-12.465,-11.989,9.465,-13.614,-11.394,8.926,-16.271,-14.072,11.741,-18.677,-15.058,12.107,-19.482,-18.777,13.871,-22.065,-20.958,15.785,-19.988,-23.548,16.088,-21.818,-26.885,19.274,-21.390,-28.927,19.051,-22.643,-32.526,21.815,-21.991,-35.090,23.794,-20.103,-32.385,20.953,-17.544,-32.049,18.212,-17.202,-29.441,14.983,-18.155,-3…	NCTGSCSWKIYVKNGLVTWEIQQTDYPRTRPDLPNHEPRGCPRGASYSWYLYSANRLKYPLIRKRLIELWREALKQHSDPVLAWASIMNDPQKCLSYKQVRGRGGFIRSNWQELNQLIAAANVWTIKTYGPDRVAGFSPIPAMSMVSYAAGTRYLSLLGGTCLSFYDWYCDLPPASPMTWGEQTDVPESADWYNSSYIIAWGSNVPQTRTPDAHFFTEVRYKGTKTIAITPDYSEVAKLCDQWLAPKQGTDSALAMAMGHVILKEFHLDNPSDYFINYCRRYSDMPMLVMLEPRDDGSYVPGRMIRASDLVDGLGESNNPQWKTVAVNTAGELVVPNGSIGFRWGEKGKWNLESIAAGTETELSLTLLGQHDAVAGVAFPYFGGIENPHFRSVKHNPVL…	562	Escherichia coli
job.pdb	AF-A0A0F9E4U0-F1-model_v4 Molybdopterin domain-containing protein	26.800	283	133	9	122	399	5	218	1.000	1.609E-09	276	400	291	ICQKGLILGRRIYGDRRVKAPMIRKGFKEWADAGFPRHDDGTPRADMEKRGYDEWLQIPWDEALAIAAKTLQNVAETYKGEDGAGKLLEQGYEPAMVEAMHGAGVQAIKMRGGMPLLGAGRVFGFYRFANMLALL-----DGKLRPEAPPEEIVGSRAFDNYAWHTDLPPGHPMVSGSQTVDFDLFAAEHSKLLVLIGMNWICTKMPDAHWIGDARLKGTRVVVISADYMPTANKADEIVILRPGTDTAFLLGVARELITKKLYDRDAVIQRTDLPLLVRLDT	GCQKGAAWSRLLYSPERVLHPLKRAG----------------------KRGEGKWQRVSWDQALTEIADHILDAIQ----EIGP-------------EAI----I-----NEGTPGQ--GGLLSSFPFSRVHMLLGGLRTD------------VNAVIND-------FSPGIYLTYGKFDPANSMDDHFHAKFIMLTHCNPVYTQMAGYHYTAEARYNGAEVVLVAPDVSPSHVHADRYVPIRPGTDAALGLGMAQVIIEEGLYEALFVKEQTDLPLLVRLDS	21.697,-13.691,2.673,23.423,-16.499,0.697,23.542,-17.423,-2.147,20.709,-15.220,-3.238,20.492,-14.741,-7.037,18.124,-16.101,-9.683,18.220,-17.804,-13.120,18.041,-14.371,-14.846,21.020,-12.972,-12.886,23.011,-16.207,-13.383,22.408,-15.944,-17.176,22.929,-12.140,-17.412,26.294,-12.488,-19.239,24.261,-13.660,-22.288,22.965,-10.073,-22.751,26.547,-8.797,-23.290,26.602,-10.845,-26.547,22.861,-10.788,-2…	MNPMGCQKGAAWSRLLYSPERVLHPLKRAGKRGEGKWQRVSWDQALTEIADHILDAIQEIGPEAIINEGTPGQGGLLSSFPFSRVHMLLGGLRTDVNAVINDFSPGIYLTYGKFDPANSMDDHFHAKFIMLTHCNPVYTQMAGYHYTAEARYNGAEVVLVAPDVSPSHVHADRYVPIRPGTDAALGLGMAQVIIEEGLYEALFVKEQTDLPLLVRLDSLHFLRQSDLEDGGRDDQFYYWDTKSRRMVEAPLTTLALGDVEPALEIEAGREAYSVELKCGRRVELVPVFELL	412755	marine sediment metagenome
job.pdb	AF-J2KNN3-F1-model_v4 Anaerobic dehydrogenase, typically selenocysteine-containing	18.500	329	175	9	69	389	24	267	1.000	1.363E-09	276	400	318	DSFVFTCAPNDTHNCLLRAHVKNGVIVRISPTYGYGKATDLAGNQASHRWDPRICQKGLILGRRIYGDRRVKAPMIRKGFKEWADAGFPRHDDGTPRADMEKRGYDEWLQIPWDEALAIAAKTLQNVAETYKGEDGAGKLLEQGYEPAMVEAMHGAGVQAIKMRGGMPLLGAGRVFGFYRFANMLALLDGKLRPEAPPEEIVGSRAFDNYA--------WHTDLPPGHPMVSGSQTVDFDLFAAEHSKLLVLIGMNWICTKMPDAHWIGDARLKGTRVVVISADYMPTANKADEIVILRPGTDTAFLLGVARELITKKLYDRDAVIQRT	AQVLGACPHDCPDTCSLLTTVENGIATRVQG----NPEHPHTGG--------VLCNKVSRYTERSYHPERLLGPLKRSG---------PK-------------GSGQFEPVSWEAALADIASRLKAI---------AARDPEAIVP-------------------YSYAGTMGQVQG----------------------ESMAGRFFNRLGASFLDRTICSSAGGEALVQTLGG-KVGMRVEFFAESKLIIIWGSNSIGSNLHFWRYAQQAKRDGAKLICIDPRRSETAEKCHEHIALLPGTDAALALALMHELIVHDWLDRDYIARHT	21.658,9.428,23.175,18.828,11.608,21.790,18.253,11.387,18.014,16.186,14.583,17.851,15.012,14.898,14.228,15.796,18.606,13.847,12.835,20.014,11.925,14.903,22.855,10.460,12.920,26.127,10.582,11.237,26.782,7.264,14.052,27.648,4.904,12.332,30.367,2.894,12.961,28.453,-0.347,13.587,31.611,-2.380,12.487,30.330,-5.843,14.697,33.151,-7.122,18.016,31.411,-6.908,18.316,32.551,-10.561,18.955,29.451,-12.690,22…	MSNTISISPRAEANPDSRLKPGAAQVLGACPHDCPDTCSLLTTVENGIATRVQGNPEHPHTGGVLCNKVSRYTERSYHPERLLGPLKRSGPKGSGQFEPVSWEAALADIASRLKAIAARDPEAIVPYSYAGTMGQVQGESMAGRFFNRLGASFLDRTICSSAGGEALVQTLGGKVGMRVEFFAESKLIIIWGSNSIGSNLHFWRYAQQAKRDGAKLICIDPRRSETAEKCHEHIALLPGTDAALALALMHELIVHDWLDRDYIARHTLGWESPDGGLRERALQWSPERAADVCGVPAGQIRSLARDYGECMVKRQPAA	1144318	Polaromonas sp. CF318
job.pdb	AF-A0A0F9FG80-F1-model_v4 Molybdopterin domain-containing protein	27.800	151	99	2	250	400	5	145	1.000	1.598E-07	276	400	361	ANMLALLDGKLRPEAPPEEIVGSRAFDNYAWHTDLPPGHPMVSGSQTVDFDLFAAEHSKLLVLIGMNWICTKMPDAHWIGDARLKGTRVVVISADYMPTANKADEIVILRPGTDTAFLLGVARELITKKLYDRDAVIQRTDLPLLVRLDTG	AAAARSFTGPLGSPIT----DGNAEFQDF------SPGYYITWGKFNPVSSMDDWFLAELTLIWHCNPVYTNIQWYHYVAESRYNGGEVITIAPDYSPSAIHADHHLPVRIGTDAALALSMCKVVIDEGLYNKRFVQEQTDLSLLVRTDTG	9.671,21.546,2.069,9.383,22.503,-1.608,12.424,24.757,-2.252,10.742,28.024,-2.956,7.368,27.444,-1.220,8.882,28.673,2.085,9.300,32.277,0.849,5.737,32.380,-0.533,4.261,30.882,2.681,6.278,33.248,4.924,4.973,36.242,2.905,1.323,35.140,2.492,0.828,33.652,6.002,0.850,37.057,7.800,-1.523,38.386,5.155,-4.102,35.727,6.166,-4.088,34.283,2.624,-5.681,30.820,2.429,-3.120,28.213,1.465,-4.324,25.125,-0.414,-3.02…	MEPGAAAARSFTGPLGSPITDGNAEFQDFSPGYYITWGKFNPVSSMDDWFLAELTLIWHCNPVYTNIQWYHYVAESRYNGGEVITIAPDYSPSAIHADHHLPVRIGTDAALALSMCKVVIDEGLYNKRFVQEQTDLSLLVRTDTGRFLRGNEIAIGEREPVYTVGEDGMARIELEPTTVSGEVVLHFKFADQHEQAGGIAGVCPPGSLQPVLGHRRRLRQRPRVAAGVVVQSGVDHADVRPAQGPPGLVPGPPERGKDDAHGRDEDRRQRRQLAIGHQWGTDRRRGRRRRDQRLGPPHDLHPRQRPLRQVSRRVRDVAGAQCGHCVGDVGVHRGKCRLRGQPRGHLLRLGRLAPAQHVIYE	412755	marine sediment metagenome
job.pdb	AF-A0A2V7X7X0-F1-model_v4 Molybdopterin oxidoreductase	19.700	298	170	14	69	360	3	237	1.000	2.123E-09	274	400	237	DSFVFTCAPNDTHNCLLRAHVKNGVIVRISPTYGYGKATDLAGNQASHRWDPR--ICQKGLILGRRIYGDRRVKAPMIRKGFKEWADAGFPRHDDGTPRADMEKRGYDEWLQIPWDEALAIAAKTLQNVAETYKGEDGAGKLLEQGYEPAMVEAMHGAGV----QAIKMRGGMPLLGAGRVFGFYRFANMLALLDGKLRPEAPPEEIVGSRAFDNYAWHTDLPPGHPMVSGSQTVDFDLFAAEHSKLLVLIGMNWICTKMPDAHWIGDARLKGTRVVVISADYMPTANKADEIVILRP	QIVKAACPHDCPDACGVLITVQDGRATRIQG--DPE------------HPVTRGFLCAKVAKYLDRVYSPERVMYPMRRIAAKGPAAE--LRCA-GQPAAAVPTHGNDIWQRISWDEALDAIASRFRAISD----EFGSEAIL--PYS-----------YGGTLGA--LNGGSM-----DRRFFHRL------------GASQLDRTI---------CSAAGEAGVISVFGV-KLGTEPEQFRHSKYIIAWASNIHANNVHLWPFIVEAQRNGAKLVVIDPYRTRTAECADWYLPINP	-22.853,10.802,-20.703,-22.548,10.297,-16.904,-21.752,6.773,-15.617,-20.601,5.139,-12.356,-17.720,2.630,-12.554,-17.114,0.190,-9.675,-13.411,-0.418,-8.927,-11.047,-1.340,-6.065,-8.308,0.745,-4.425,-5.035,-0.669,-5.828,-2.853,0.656,-3.040,-0.426,-1.494,-1.029,-2.811,-1.818,1.946,-4.927,-4.841,3.033,-8.204,-2.950,2.946,-8.905,-3.392,-0.809,-11.425,-0.538,-0.520,-14.426,-0.597,-2.876,-14.604,2.661,-…	MKQIVKAACPHDCPDACGVLITVQDGRATRIQGDPEHPVTRGFLCAKVAKYLDRVYSPERVMYPMRRIAAKGPAAELRCAGQPAAAVPTHGNDIWQRISWDEALDAIASRFRAISDEFGSEAILPYSYGGTLGALNGGSMDRRFFHRLGASQLDRTICSAAGEAGVISVFGVKLGTEPEQFRHSKYIIAWASNIHANNVHLWPFIVEAQRNGAKLVVIDPYRTRTAECADWYLPINP	1978231	Acidobacteria bacterium
job.pdb	AF-A0A7J4PVP7-F1-model_v4 Molybdopterin-dependent oxidoreductase	16.900	331	177	11	69	390	4	245	1.000	2.244E-09	274	400	278	DSFVFTCAPNDTHNCLLRAHVKNGVIVRISPTYGYGKATDLAGNQASHRWDPRICQKGLILGRRIYGDRRVKAPMIRKGFKEWADAGFPRHDDGTPRADMEKRGYDEWLQIPWDEALAIAAKTLQNVAETYKGEDGAGKLLEQGY---------EPAMVEAMHGAGVQAIKMRGGMPLLGAGRVFGFYRFANMLALLDGKLRPEAPPEEIVGSRAFDNYAWHTDLPPGHPMVSGSQTVDFDLFAAEHSKLLVLIGMNWICTKMPDAHWIGDARLKGTRVVVISADYMPTANKADEIVILRPGTDTAFLLGVARELITKKLYDRDAVIQRTD	QLVPSLCPYCAVG-CGYYLVVEKGKAIGVE------YMTDHPACE------GALCPKGNAVLEVLNHEERLQYPL-------------KRAGD-------------EFVRISWEEALDLAANGLARNIK----KHGPESL---GFLASSRCNNEENYLMQKL-------------------ARFLG-------------------SPHVDNCAR-----LCHSPTVVGLGAVLGTGAMTNNLIDLQNSKCIFAIGTNFTEAHPIVSRWAQKAKDNGATVIVADPRITSTSWMADLHLRINPGSDIDLLRGMMKVIVDEGLADKKFIDERNE	-6.469,-25.425,-31.854,-5.159,-25.871,-28.283,-5.681,-22.962,-25.886,-3.109,-22.828,-23.034,-3.749,-21.678,-19.447,-0.715,-19.738,-18.141,-0.696,-18.857,-14.398,-0.158,-15.236,-13.608,-0.602,-12.579,-10.901,-2.656,-9.371,-11.026,-0.244,-6.558,-11.982,-2.122,-3.931,-9.999,-2.360,-3.611,-6.177,-0.447,-5.606,-3.529,-3.235,-8.178,-2.948,-1.553,-10.436,-5.533,-4.717,-12.009,-7.009,-3.952,-15.084,-9.16…	MSTQLVPSLCPYCAVGCGYYLVVEKGKAIGVEYMTDHPACEGALCPKGNAVLEVLNHEERLQYPLKRAGDEFVRISWEEALDLAANGLARNIKKHGPESLGFLASSRCNNEENYLMQKLARFLGSPHVDNCARLCHSPTVVGLGAVLGTGAMTNNLIDLQNSKCIFAIGTNFTEAHPIVSRWAQKAKDNGATVIVADPRITSTSWMADLHLRINPGSDIDLLRGMMKVIVDEGLADKKFIDERNEGFEELLANLSDFSLEKAAELTGIPAGQIVKAAR	2595067	Methanotrichaceae archaeon
job.pdb	AF-A0A0T6A9J7-F1-model_v4 Molybdopterin-binding iron-sulfur cluster-binding oxidoreductase MopB-3	20.000	329	170	10	69	389	3	246	1.000	2.507E-09	274	400	313	DSFVFTCAPNDTHNCLLRAHVKNGVIVRISPTYGYGKATDLAGNQASHRWDPRICQKGLILGRRIYGDRRVKAPMIRKGFKEWADAGFPRHDDGTPRADMEKRGYDEWLQIPWDEALAIAAKTLQNVAETYKGEDGAGKLLEQGYEPAMVEAMHGAGVQAIKMRGGMPLLGAGRVFGFYRFANMLALLDGKLRPEAPPEEIVGSRAFDNYA----WHTD----LPPGHPMVSGSQTVDFDLFAAEHSKLLVLIGMNWICTKMPDAHWIGDARLKGTRVVVISADYMPTANKADEIVILRPGTDTAFLLGVARELITKKLYDRDAVIQRT	ERRPSVCPHDCPSACSLVVTLEGGRITDVTG----NADHPFTQG--------VICGKVHDYAERVYSPMRVLTPLRRIG----------------------KKGEGRFERISWDDAIAEIARRFGEISA----RWG-------------AEAI-------------LPFSYAGT--------------------LGMVQYYAGHPFFHALGASQLDRTICISTAYAGWRATVGM-VGGNDSEQMVGADLVILWGINAAYTHINLMTFVKRARERGAYIVAIDPYRTRTAKQADEHLMVRPGTDAALALGLMNVLIGEGLVDRDYVERAT	12.803,28.407,-26.347,11.778,26.388,-23.269,8.827,24.048,-24.014,6.527,22.865,-21.177,4.780,19.477,-21.606,2.278,17.674,-19.336,3.255,14.303,-18.047,2.532,11.775,-15.262,4.893,10.290,-12.666,5.840,6.767,-13.873,6.579,5.498,-10.396,4.511,2.719,-8.763,2.984,5.001,-6.095,-0.760,5.747,-5.590,-0.253,9.458,-6.175,0.301,9.196,-9.971,1.568,12.769,-9.725,0.627,15.211,-12.505,3.868,16.699,-13.879,5.060,19.…	MAERRPSVCPHDCPSACSLVVTLEGGRITDVTGNADHPFTQGVICGKVHDYAERVYSPMRVLTPLRRIGKKGEGRFERISWDDAIAEIARRFGEISARWGAEAILPFSYAGTLGMVQYYAGHPFFHALGASQLDRTICISTAYAGWRATVGMVGGNDSEQMVGADLVILWGINAAYTHINLMTFVKRARERGAYIVAIDPYRTRTAKQADEHLMVRPGTDAALALGLMNVLIGEGLVDRDYVERATLGIDRLAEHVKAYPPERVSEITGISAERIVTLGRRYGSTRASFIKVGIGLSRHDNGGMTCRTLACLP	1640509	Candidatus Rokubacteria bacterium CSP1-6
[truncated: 752 more rows]
