# Supplementary material for: Metabolic capacity is maintained despite shifts in microbial diversity in estuary sediments
Source: ISME Commun. 2025 Oct 11;5(1):ycaf182. doi: 10.1093/ismeco/ycaf182 (PMC12687941; doi:10.1093/ismeco/ycaf182)
Supplement: Supplementary_Data_2_ycaf182 [file supplementary_data_2_ycaf182.zip › NarG_NxrA_foldseek/4_1_Oct_SF_Bin32_scaffold_7496_c1_2-2440_1_alis_afdb50.m8]

job.pdb	AF-A0A539DWB8-F1-model_v4 Molybdopterin oxidoreductase	51.400	406	176	6	3	399	194	587	1.000	5.498E-33	1075	400	918	DEATTIAAKTMEDVARTFNGDEGARKLLAQG-YHPEMVEVMHGAGVQALKLRGGMPLLGIGRIFGFYRFANMLALLDRKLRPDAPADEILGSRTFDNYAWHTDLPPGHPMVTGSQTVDFDLFSAEHTKLLLIIGMNWICTKMPDGHWIGDARLKGTRVIVISADYMPTANKADEVIILRPGTDAAFFLGVARELIEKGLYDRAAVIERTDLPLLVRLDTGERLDARDVIPGYELAALT------NYVTLKPDAEIKGNPPPPPFTAGGQVVPTELRDAWGDFVWWDRATGRPRPVSRDEVGARFD--GDPALLGEFEVELVDGSTVPVRPAFDLLKQYLDESFDLRTASEVCRVPPQAIQSIARQLAANKRETLLAAGMGPNHYFQNDLFGRVQFLVAA…	EEAAALVAKVYTNIATTYSGDEGAELLRAQGQYEEEMIEAMHGAGVQTMKFRGGMPFNAPFRVGGFYRLANMMALLDVAVRGVEPADSVGG-RHWDSYSWHTDLPPGHPMVTGQQTLDFDLFTAENAKLITLWGMNWIATKMPDAHWLTEARLHGAKVVTIAPEYQSSSCKADRAIIIRPGSDGALALGLAHVIVNEGLYDEQFVKTQTDLPLLVRSDTKKMLLAKDVLVGYTNAVLTTVELVEPGTKLPPAAE-QGH----------QYAPADLRDEWGDQMVWNLRTGAPAVVTHDDTGDNFPTGVDAALEGEFQVDLVDGTRVTVRPIFDAVKQYLDDTCTPEQISDVTWVPVDAIEELARDIAANPTKTLFVEGMGPNHFFNNDNKDRTIILVAA…	61.540,-22.283,-25.062,58.392,-22.522,-23.950,56.427,-21.962,-20.718,54.933,-25.480,-21.190,57.215,-27.398,-18.783,55.843,-25.777,-15.590,52.314,-27.165,-16.236,53.355,-30.854,-15.920,54.983,-30.773,-12.444,51.907,-29.308,-10.662,49.621,-32.110,-11.979,51.189,-34.789,-9.706,49.920,-33.518,-6.300,46.184,-32.899,-6.987,44.495,-35.575,-9.162,41.901,-33.201,-10.740,41.986,-32.820,-14.529,39.303,-30.3…	MDDRDRSLEVATETGAVSRRDLLAASPVLMLAVLRGEIPAQRVTSGYTMLRPIDPASNPLETYPNRDWEQVYRDLYTPDSTYHWMCGPNDTHGCLLKASVKNGVAVYSDPSFGYGKATDIYGNKASQRWDPRACVSGLAYVRRAYSDRRVKGCYVRAGFRQWIDDGLPREADGQPPLRYRTGRGKEDFDKVTHEEAAALVAKVYTNIATTYSGDEGAELLRAQGQYEEEMIEAMHGAGVQTMKFRGGMPFNAPFRVGGFYRLANMMALLDVAVRGVEPADSVGGRHWDSYSWHTDLPPGHPMVTGQQTLDFDLFTAENAKLITLWGMNWIATKMPDAHWLTEARLHGAKVVTIAPEYQSSSCKADRAIIIRPGSDGALALGLAHVIVNEGLYDEQFVKT…	2024894	Acidimicrobiaceae bacterium
job.pdb	AF-A0A832UEX3-F1-model_v4 Molybdopterin-dependent oxidoreductase	42.600	415	198	6	3	398	98	491	1.000	8.924E-32	1044	400	696	DEATTIAAKTMEDVARTFNGDEGARKLLAQGYHPEMVEVMHGAGVQAL-----KLRGGMPLLGIGRIFGFYRFANMLALLDRKLRPDAPADEILGSRTFDNYAWHTDLPPGHPMVTGSQTVDFDLFSAEHTKLLLIIGMNWICTKMPDGHWIGDARLKGTRVIVISADYMPTANKADEVIILRPGTDAAFFLGVARELIEKGLYDRAAVIERTDLPLLVRLDTGERLDARDVIPGYELAALTNY-----------VTLKPDAEIKGNPPPPPFTAGGQVVPTELRDAWGDFVWWDRATGRPRPVSRDEVGARF---DGDPALLGEFEVELVDGSTVPVRPAFDLLKQYLDESFDLRTASEVCRVPPQAIQSIARQLAANKRETLLAAGMGPNHYFQNDL…	DVAHEYHAKTLVNVAKTYSGDAGKQRLLDQGYDPDMVAAAEGAGTRVMKHRGGMAKQG-----VLRIFGAFRFGNSLALLDANVRG-VSPEDAKGSGSWDSYTFHTDLPPGHPMVTGDQTNDFDLFDTENAKVVVAWGMNWIATKMPDSHWLTEARLKGAKTVAVTVEYSATASKCDDVVVIRPGTDPAFALGIAQVMLSRKLYNVEFVKNFTDLPTLVRMDTLDRLSAKDVFPGYTNQALDNWTTIIPKDQKAPGTPK---------------QNGIQIPEKLQGEFGDFVMWDASQGKPVAVSHNDLGENFGKLGLDPALEGTFDVTLADGKTVKARTVFGLTKEYLDANLTPAQCSKITWAPESAIVSLAETIAGSDGHTLIACGMGPNQFWNNDN…	21.449,19.688,3.420,24.252,18.172,1.326,27.736,19.661,1.804,29.829,19.784,-1.374,33.609,20.066,-1.806,35.143,19.947,-5.313,31.743,18.926,-6.782,31.618,15.894,-4.441,29.037,15.403,-1.666,31.235,15.024,1.440,28.475,14.903,4.118,24.711,15.256,4.742,23.056,17.190,7.605,19.443,18.022,8.579,17.821,21.171,7.225,16.727,22.697,10.597,13.897,24.344,8.599,10.697,22.504,9.655,9.610,25.377,11.967,9.476,27.620…	NAFVKNDVVVRIEPTYGYGKATDLNGNQASHRWDPRCCQKGLVLARRFYGDRRVNGAFLRKGFKEWVDKGFPRDPKTGAAPKELMRRGWDTWVKVPHDVAHEYHAKTLVNVAKTYSGDAGKQRLLDQGYDPDMVAAAEGAGTRVMKHRGGMAKQGVLRIFGAFRFGNSLALLDANVRGVSPEDAKGSGSWDSYTFHTDLPPGHPMVTGDQTNDFDLFDTENAKVVVAWGMNWIATKMPDSHWLTEARLKGAKTVAVTVEYSATASKCDDVVVIRPGTDPAFALGIAQVMLSRKLYNVEFVKNFTDLPTLVRMDTLDRLSAKDVFPGYTNQALDNWTTIIPKDQKAPGTPKQNGIQIPEKLQGEFGDFVMWDASQGKPVAVSHNDLGENFGKLGLDPALE…	2026759	Magnetococcales bacterium
job.pdb	AF-A0A7C4G893-F1-model_v4 Molybdopterin oxidoreductase	51.300	419	160	8	1	398	138	533	1.000	1.299E-31	1040	400	840	SWDEATTIAAKTMEDVARTFNGDEGARKLLAQGYHPEMVEVMHGAGVQALKLRG----------GMPLLGIGRIFGFYRFANMLALLDRKLRPDAPADEILGSRT---FDNYAWHTDLPPGHPMVTGSQTVDFDLFSAEHTKLLLIIGMNWICTKMPDGHWIGDARLKGTRVIVISADYMPTANKADEVIILRPGTDAAFFLGVARELIEKGLYDRAAVIERTDLPLLVRLDTGERLDARDVIPGYELAALTNYVTLKPDAEI-----KGNPPPPPFTAGGQVVPTELRDAWGDFVWWDRATGRPRPVSRDEVGARFD---GDPALLGEFEVELVDGSTVPVRPAFDLLKQYLDESFDLRTASEVCRVPPQAIQSIARQLAANKRETLLAAGMGPNHYF…	PYEEAYALHARALENIARTYSGPQGARYLLAQGYDPAMVEAA----------GGSGVRTIKVRGGMAKLGVTRIVGTYRFGNMLALLDAHVRG-VGPDQALG---AGFWDSYSWHTDLPPGHPMVHGDQTSDWELFAAEHAGLVLVWGMNWITTKMPDSHWLTEARLKGTRVVVITVEYSATANKGDEVIVIRPGTDPAFALGLAQVIIRERLYDAAFVKRYTDLPRLVRLDTLEPLLARDVFPGHREAPLGNW---------TRVLARGESAPPAPAQDGMLIPEALRDEFVDFVVWDTRTGRPAPVSRDQVGEHFDRTGLDPALEGTFEVRLADGRPVPARPVFDLTRQYLDETMTPETVSKITWAPTEAIVGLAREIARHGGRTLFAMGMGPNQFF…	-47.986,-29.945,-52.542,-45.115,-27.915,-51.020,-42.931,-30.537,-49.274,-42.801,-30.086,-45.473,-39.837,-27.662,-45.001,-39.339,-29.236,-41.611,-39.051,-32.806,-43.020,-35.391,-32.227,-44.074,-32.724,-30.413,-42.017,-31.500,-27.516,-44.240,-28.020,-27.384,-45.696,-25.768,-26.392,-42.733,-22.539,-25.652,-44.707,-23.163,-21.909,-44.153,-22.636,-22.603,-40.396,-18.997,-23.538,-41.239,-18.374,-19.754…	RVANPLAEYPNRDWERLYRDIFRHDRTFTFLCAPNDTHNCLLRAFVKNNVLVRIEPTYGYGKATDLSGRRASPRWDPRCCQKGLVLGRRLYGDRRVKGAFVRRGFKEWVERGFPRDPVTGRAPAELMRRGWDSFVRVPYEEAYALHARALENIARTYSGPQGARYLLAQGYDPAMVEAAGGSGVRTIKVRGGMAKLGVTRIVGTYRFGNMLALLDAHVRGVGPDQALGAGFWDSYSWHTDLPPGHPMVHGDQTSDWELFAAEHAGLVLVWGMNWITTKMPDSHWLTEARLKGTRVVVITVEYSATANKGDEVIVIRPGTDPAFALGLAQVIIRERLYDAAFVKRYTDLPRLVRLDTLEPLLARDVFPGHREAPLGNWTRVLARGESAPPAPAQDGMLIP…	2026778	Phycisphaerae bacterium
job.pdb	AF-A0A4Y7X5Y6-F1-model_v4 Molybdopterin oxidoreductase	44.100	408	198	7	5	398	4	395	1.000	3.994E-32	1039	400	439	ATTIAAKTMEDVARTFNGDEGARKLLAQGYHPEMVEVMHGAGVQALKLR----GGMPLLGIGRIFGFYRFANMLALLDRKLRPDAPADEILGSRTFDNYAWHTDLPPGHPMVTGSQTVDFDLFSAEHTKLLLIIGMNWICTKMPDGHWIGDARLKGTRVIVISADYMPTANKADEVIILRPGTDAAFFLGVARELIEKGLYDRAAVIERTDLPLLVRLDTGERLDARDVIPGYELAALT-------NYVTLKPDAEIKGNPPPPPFTAGGQVVPTELRDAWGDFVWWDRATGRPRPVSRDEVGARF---DGDPALLGEFEVELVDGSTVPVRPAFDLLKQYLDESFDLRTASEVCRVPPQAIQSIARQLAANKRETLLAAGMGPNHYFQNDLFGRVQFL…	QLQLVAKTFHEIAKTYSGDKGAQLLKKQDYDEAMIKRM----DGAGTRAMKFRGGMPALGSIKLFGQYRTANSMALLDKYVRK-VDDDKAVGGVGLDNYTWHTDLPPGHPMVCGQQTIDFDLSNVEYCNIVVCWGINWISTKMPDGHWLTEARMKGKKVIAITAEYSSTCSKSDEIVIMRPGTDPALALGIAHVLIKENLYDKKFVKTHTDLPMLIRMDTGNMCKAADVIKDYKQKVLTMKKIVKEAKDLPKPAATNEGMP----------GVTEAMRNSWGDYVMWDTKSGKPVAVSSDDVGEHFHKLGIEPAIEGEFTVTIG-GKDVKVRPVFDVVKQHLFDTWTPENTSKVTWAPVSAIYSLARQFAKNPEKVLFTVGMGPNQMFNADQKDRAIFL…	37.290,-1.686,-30.336,37.477,-5.240,-28.938,36.111,-8.015,-31.222,33.310,-8.442,-28.631,31.950,-4.870,-28.958,31.823,-5.307,-32.759,29.805,-8.542,-32.335,27.397,-6.782,-29.922,26.933,-3.868,-32.371,26.337,-6.315,-35.269,23.777,-8.238,-33.147,21.855,-5.031,-32.327,21.925,-3.908,-35.991,20.713,-7.311,-37.301,17.883,-7.495,-34.714,16.761,-3.914,-35.493,16.902,-4.587,-39.274,15.244,-8.052,-39.124,12.…	MSSQLQLVAKTFHEIAKTYSGDKGAQLLKKQDYDEAMIKRMDGAGTRAMKFRGGMPALGSIKLFGQYRTANSMALLDKYVRKVDDDKAVGGVGLDNYTWHTDLPPGHPMVCGQQTIDFDLSNVEYCNIVVCWGINWISTKMPDGHWLTEARMKGKKVIAITAEYSSTCSKSDEIVIMRPGTDPALALGIAHVLIKENLYDKKFVKTHTDLPMLIRMDTGNMCKAADVIKDYKQKVLTMKKIVKEAKDLPKPAATNEGMPGVTEAMRNSWGDYVMWDTKSGKPVAVSSDDVGEHFHKLGIEPAIEGEFTVTIGGKDVKVRPVFDVVKQHLFDTWTPENTSKVTWAPVSAIYSLARQFAKNPEKVLFTVGMGPNQMFNADQKDRAIFLVAALTRNVGFFGG…	2552947	Nitrospirales bacterium LBB_01
job.pdb	AF-A0A359LQ84-F1-model_v4 Molybdopterin oxidoreductase	46.800	408	186	9	3	398	172	560	1.000	1.694E-32	1033	400	710	DEATTIAAKTMEDVARTFNGDEGARKLLAQGYHPEMVEVMHGAGVQALKLRGGMPLLGIGRIFGFYRFANMLALLDRKLRPDAPADEILGSRTFDNYAWHTDLPPGHPMVTGSQTVDFDLFSAEHTKLLLIIGMNWICTKMPDGHWIGDARLKGTRVIVISADYMPTANKADEVIILRPGTDAAFFLGVARELIEKGLYDRAAVIERTDLPLLVRLDTGERLDARDVIPGYELAALTNYVTLKPDA-----EIKGNPPPPPFTAGGQVVP---TELRDAWGDFVWWDRATGRPRPVSRD----EVGARFDGDPALLGEFEVELVDGSTVPVRPAFDLLKQYLDESFDLRTASEVCRVPPQAIQSIARQLAANKRETLLAAGMGPNHYFQNDLFGRVQFL…	DEGAKIAAAVLKNIAETYSGEEGKRRLREQHYDEVCVEATEGAGVRTMKFRGGMPLLGITRVFGMYRLANSMALLDARVRGVGP-DKALGAKGFDNYSWHTDLPPGHPMVSGQQTVEFDLHAVEHCKTLVVWGMNWITTKMPDAHWLTEARLKGVKVVVIACEYSATSSKGDDAIIVRPGTTPALALGLANVILREKLYDAQYVNQWTDLPVLVRMDTLKYLRAQDVF-GGGLAALEN--------TVVLGKNEKEPPP-----LQHSKTIVSEQMRMEWGDYVWWDRATNAPKLLSRDMVGKNSNVQ---NPLLDDSVVVTLADGKKVRCRPAFDLINEYCAH-FDPKTTEEITWAPAGAVELLARHLAKEPGTTLFAVGMGPNQFFNSDNKDRDTML…	45.658,-97.955,-21.602,45.083,-94.184,-21.182,41.591,-93.501,-22.608,42.322,-91.010,-25.419,39.868,-88.098,-25.003,38.342,-87.874,-28.500,38.437,-84.378,-30.071,34.602,-84.378,-29.921,34.571,-84.942,-26.120,37.107,-82.116,-25.627,35.011,-79.767,-27.821,31.870,-80.942,-25.957,33.522,-80.058,-22.608,34.745,-76.667,-23.967,31.245,-75.861,-25.299,29.630,-76.938,-21.991,32.211,-74.890,-20.007,31.763,-…	MKQRLERRDFLGMLSAAGFGGLVASTKDAWGLEAIRNPLATYPDRGWEGVYRDLWKYDSVFTFTCAPNDTHNCILNAYVRNGVVVRIGPSMKYGEATDLLGNKVTHRWDPRVCQKGLALTRRFYGDRRVMGCVIRKGFKEWHDAGFPRGSDGLPPAKYYNRGRDEWLRITHDEGAKIAAAVLKNIAETYSGEEGKRRLREQHYDEVCVEATEGAGVRTMKFRGGMPLLGITRVFGMYRLANSMALLDARVRGVGPDKALGAKGFDNYSWHTDLPPGHPMVSGQQTVEFDLHAVEHCKTLVVWGMNWITTKMPDAHWLTEARLKGVKVVVIACEYSATSSKGDDAIIVRPGTTPALALGLANVILREKLYDAQYVNQWTDLPVLVRMDTLKYLRAQDVFG…	2026791	Bryobacterales bacterium
job.pdb	AF-A0A6V8P545-F1-model_v4 Nitrate reductase / nitrite oxidoreductase, alpha subunit	48.000	410	180	7	1	398	171	559	1.000	4.700E-31	990	400	841	SWDEATTIAAKTMEDVARTFNGDEGARKLLAQGYHPEMVEVMHGAGVQALKLRGGMPLLGIGRIFGFYRFANMLALLDRKLRPDAPADEILGSRTFDNYAWHTDLPPGHPMVTGSQTVDFDLFSAEHTKLLLIIGMNWICTKMPDGHWIGDARLKGTRVIVISADYMPTANKADEVIILRPGTDAAFFLGVARELIEKGLYDRAAVIERTDLPLLVRLDTGERLDARDVIPGYELAALTNYVTLKPD-----AEIKGNPPPPPFTAGGQVVP-------TELRDAWGDFVWWDRATGRPRPVSRDEVGARFDGDPALLGEFEVELVDGSTVPVRPAFDLLKQYLDESFDLRTASEVCRVPPQAIQSIARQLAANKRETLLAAGMGPNHYFQNDLFGRVQ…	SFEEACEIVAQTTVNIATTYSGDKGTELLRKQDYDEAMIEAMKGAGTQVLKLRGGMPLLGATRIFGLYRFANSLALLDAKMRQ-VDQEAALGARAWDNYSWHTDLPPGHTMTCGQQTIDFDLATAENAAMVVCWGMNWIVTKMPDGHWLTEARLKGTRVVTVACEYQATSNKADELILLRPGSDPAFALGLAQVIIQEKLYDAEFVKGHTDLPLLVRMDTLKLLKPQDLIQDYKPKGLK-------DTQILKAEERAP----------LATKQDRQIITESLRNEWSDFVAWNLDTNQPEVITRDEAG--LAKNLALEGEFTVDTLDGKKVKVRPVFDLLKEHASY-FTPEVVSNICHVNQEAVLWLAREIAKNKAKTLVPVGMGPNHFFNNDLKDRAI…	-48.033,-43.382,15.863,-51.130,-45.455,14.983,-50.506,-48.620,12.921,-52.333,-48.277,9.574,-53.994,-51.593,8.686,-53.441,-53.203,5.244,-57.118,-52.467,4.431,-56.744,-48.748,5.300,-53.535,-48.643,3.195,-55.469,-50.062,0.201,-58.331,-47.568,0.760,-55.775,-44.708,0.902,-54.163,-46.235,-2.249,-57.494,-46.210,-4.140,-58.247,-42.613,-3.048,-54.754,-41.616,-4.289,-55.389,-43.424,-7.618,-58.616,-41.389,-…	MQEITRREFVKMGMASMAGLFLRGLELSSLQFVPEVDNPLDSYPERGWEKIYRDQFRYDSTFHFLCAPNDTHNCLLRAYVKNGVVTRIGPSYGYGKARDVYGNQASHRWDPRCCQKGLALVRRFYGPRRVKNHFVRKGFKEWYDAGFPRDEAGRIPPQYLNRGKEPFVKVSFEEACEIVAQTTVNIATTYSGDKGTELLRKQDYDEAMIEAMKGAGTQVLKLRGGMPLLGATRIFGLYRFANSLALLDAKMRQVDQEAALGARAWDNYSWHTDLPPGHTMTCGQQTIDFDLATAENAAMVVCWGMNWIVTKMPDGHWLTEARLKGTRVVTVACEYQATSNKADELILLRPGSDPAFALGLAQVIIQEKLYDAEFVKGHTDLPLLVRMDTLKLLKPQDLI…	2754717	Candidatus Hakubanella thermoalkaliphilus
job.pdb	AF-A0A6V8PZ10-F1-model_v4 Nitrate reductase / nitrite oxidoreductase, alpha subunit	47.700	396	174	7	15	398	2	376	1.000	8.941E-31	983	400	640	DVARTFNGDEGARKLLAQGYHPEMVEVMHGAGVQALKLRGGMPLLGIGRIFGFYRFANMLALLDRKLRPDAPADEILGSRTFDNYAWHTDLPPGHPMVTGSQTVDFDLFSAEHTKLLLIIGMNWICTKMPDGHWIGDARLKGTRVIVISADYMPTANKADEVIILRPGTDAAFFLGVARELIEKGLYDRAAVIERTDLPLLVRLDTGERLDARDVIPGYELAALTNYVTLKPD-----AEIKGNPPPPPFTAGGQVVP-------TELRDAWGDFVWWDRATGRPRPVSRDEVGARFDGDPALLGEFEVELVDGSTVPVRPAFDLLKQYLDESFDLRTASEVCRVPPQAIQSIARQLAANKRETLLAAGMGPNHYFQNDLFGRVQFLVAALTDNIG	NIATTYSGDKGTELLRKQDYDEAMIEAMKGAGTQVLKLRGGMPLLGATRIFGLYRFANSLALLDAKMRQ-VDQEAALGARAWDNYSGHTDLPPGHTMTCGQQTIGFDLATAENAAMVVGWGMNWIVTKMPDGHWLTEARLKGTRVVTVACEYQATSNKADEVILLRPGSDPAFALGLAQVIIQEKLYDAEFVKGHTDLPLLVRMDTLKLLKPQDLIQDYKPKGLK-------DTQILKAEERAP----------LATKQDRQIITESLRNEWSDFVAWNLDTNQPEVITRDEAG--LAKNLALEGEFTVDTLDGKKVKVRPVFDLLREHASY-FTPEVVSNICHVNQEAVLWLAREIAKNKAKTLVPVGMGPNHFFNNDLKDRAIFLVCALTRNIG	19.827,-10.919,-23.062,23.385,-11.994,-22.053,22.751,-11.664,-18.274,19.477,-13.622,-18.545,21.219,-16.354,-20.605,24.180,-16.540,-18.148,21.850,-17.033,-15.145,19.472,-19.584,-16.743,19.307,-23.285,-15.754,21.696,-25.340,-13.585,24.787,-23.429,-14.768,23.151,-20.141,-13.698,22.223,-21.719,-10.328,25.854,-22.840,-9.740,27.146,-19.353,-10.635,24.725,-17.756,-8.124,25.751,-20.228,-5.373,29.413,-19.…	MNIATTYSGDKGTELLRKQDYDEAMIEAMKGAGTQVLKLRGGMPLLGATRIFGLYRFANSLALLDAKMRQVDQEAALGARAWDNYSGHTDLPPGHTMTCGQQTIGFDLATAENAAMVVGWGMNWIVTKMPDGHWLTEARLKGTRVVTVACEYQATSNKADEVILLRPGSDPAFALGLAQVIIQEKLYDAEFVKGHTDLPLLVRMDTLKLLKPQDLIQDYKPKGLKDTQILKAEERAPLATKQDRQIITESLRNEWSDFVAWNLDTNQPEVITRDEAGLAKNLALEGEFTVDTLDGKKVKVRPVFDLLREHASYFTPEVVSNICHVNQEAVLWLAREIAKNKAKTLVPVGMGPNHFFNNDLKDRAIFLVCALTRNIGFHSGNIGSYAGNYRGAYFNGEPT…	2754717	Candidatus Hakubanella thermoalkaliphilus
job.pdb	AF-A0A7V3JKY2-F1-model_v4 Molybdopterin oxidoreductase	47.000	408	187	7	1	398	171	559	1.000	9.452E-30	964	400	1002	SWDEATTIAAKTMEDVARTFNGDEGARKLLAQGYHPEMVEVMHGAGVQALKL----RGGMPLLGIGRIFGFYRFANMLALLDRKLRPDAPADEILGSRTFDNYAWHTDLPPGHPMVTGSQTVDFDLFSAEHTKLLLIIGMNWICTKMPDGHWIGDARLKGTRVIVISADYMPTANKADEVIILRPGTDAAFFLGVARELIEKGLYDRAAVIERTDLPLLVRLDTGERLDARDVIPGYELAALTNYVTLKPDAEIK------GNPPPPPFTAGGQVVPTELRDAWGDFVWWDRATGRPRPVSRDEVGARFDGDPALLGEFEVELVDGSTVPVRPAFDLLKQYLDESFDLRTASEVCRVPPQAIQSIARQLAANKRETLLAAGMGPNHYFQNDLFGRVQFL…	PFEKACQLVAQAMENIARTYSGPKGQELLRRQGYDEAMIEAT----KQAGTQCLKFRGGMPLLGATRIMGFYRMANSLALLDAKIRG-VDREHALGARGWDNYSWHTDLPPGHTMVCGHQTIDFDLATAENASLVVCWGMNWISTKMPDGHWLSEARLKGTTVVTVACEYQSTSNKADKVIVVRPGSDPALALGLAHVILREKLYDAEYVRGQTDLPFLVRMDTLKLLRPQDLFPDYRPAPLK-----------KTQVLAPGEPPPPPAKQKTQVVTQELREEWGDFLAWNTETQRPEVVTRDDAG--TVKPWALEGRFRVKTCQGAEVEVRPVFDLIREHT-EHFTPAVVSDICSVAPEAVEWLARQIAHNRSRTLVPVGMGPNHFFNNDVKDRAIFL…	-58.460,-48.162,27.975,-59.513,-51.551,26.619,-59.188,-53.218,23.177,-60.885,-51.563,20.208,-60.587,-54.205,17.467,-59.425,-52.807,14.068,-62.880,-53.713,12.660,-64.715,-51.410,15.127,-62.253,-48.581,14.325,-62.967,-49.009,10.574,-66.740,-49.139,11.178,-66.326,-45.890,13.174,-64.465,-44.350,10.167,-67.245,-45.369,7.724,-69.954,-43.946,10.022,-67.942,-40.701,10.426,-67.303,-40.525,6.621,-71.064,-4…	MSDLARRDFLAGIMASLAGMATGGPLLAGLRSIPEIDNPLDHYPERDWERIYRDQFRHDSTFHFLCAPNDTHNCLLTAYVKNGVVTRLGPSYGYGEAKDIYGNQASHRWDPRCCNKGLAMIRRLYGPRRVKYPAVRKGFLEWVQAGFPRDSDGRMPEAYRHRGKEPFLKVPFEKACQLVAQAMENIARTYSGPKGQELLRRQGYDEAMIEATKQAGTQCLKFRGGMPLLGATRIMGFYRMANSLALLDAKIRGVDREHALGARGWDNYSWHTDLPPGHTMVCGHQTIDFDLATAENASLVVCWGMNWISTKMPDGHWLSEARLKGTTVVTVACEYQSTSNKADKVIVVRPGSDPALALGLAHVILREKLYDAEYVRGQTDLPFLVRMDTLKLLRPQDLF…	2026780	Planctomycetota bacterium
job.pdb	AF-A0A496VM82-F1-model_v4 Molybdopterin oxidoreductase	47.500	385	169	7	1	371	184	549	1.000	2.750E-31	957	400	550	SWDEATTIAAKTMEDVARTFNGDEGARKLLAQGYHPEMVEVMHGAGVQALKL--RGGMPLLGIGRIFGFYRFANMLALLDRKLRPDAPADEILGSRTFDNYAWHTDLPPGHPMVTGSQTVDFDLFSAEHTKLLLIIGMNWICTKMPDGHWIGDARLKGTRVIVISADYMPTANKADEVIILRPGTDAAFFLGVARELIEKGLYDRAAVIERTDLPLLVRLDTGERLDARDVIPGYELAALTNYVTLKPD-----AEIKGNPPPPPFTAGGQVVP-------TELRDAWGDFVWWDRATGRPRPVSRDEVGARFDGDPALLGEFEVELVDGSTVPVRPAFDLLKQYLDESFDLRTASEVCRVPPQAIQSIARQLAANKRETLLAAG	TWDEAFELSAKALKNIAETYSNKKGQERLLAQGYDPLMVEKT--QGAGTQVLKFRGGMPPLGMTRIFVQYREANGMALLDDKIRGTGP-EKSLGGRGFDNYSWHTDLPPGHPMVTGQQTVDFDLCNVEHANMLIVWGMNWATTKMPDVHWLSEARMKGTKIVAIAAEYSATCNKADEVIIVRPGTTPALALGIAQVLISEKLFDDAYVKANTDLPLLVRMDTGEMLRAGDVFPDYKLAELTN------NTIVLKAGEKGP----------AIHEQPGPVLTEKQHEEWGDFVFWDEKGNQPVAMNHDQIGKHFSGNPQLEGKFDVKLVSGETVNCRTVFDVTKEMLDGSYTPENVAKLTWAPAEAIIGLARQIAANKEKTLFSVG	-61.176,-32.132,-100.247,-62.815,-35.126,-99.933,-62.991,-38.566,-100.023,-62.980,-41.680,-101.349,-62.949,-44.987,-101.979,-63.555,-48.193,-100.016,-63.395,-51.924,-100.120,-62.357,-55.406,-100.525,-59.950,-58.157,-100.687,-59.745,-61.289,-98.531,-57.575,-62.642,-95.687,-54.307,-64.499,-96.204,-52.158,-64.162,-93.039,-48.765,-64.325,-94.753,-45.662,-65.778,-93.025,-44.511,-62.130,-92.769,-47.562…	MSEKVDKNQATNVSRRRFLFQMAATGAGTALISQSAIGATNLLMPESIDNPLANYPNRDWEKTYRDLYHYDSSFVFLCAPNDTHNCLLRGYVKNGVVTRIAPSYGYQKATDLNGNGASQRWDPRCCNKGLGLARRFYGDRRCKRPMIRKGFKDWVEAGFPRDPNTAAVDIKYLQRGKDPFVAATWDEAFELSAKALKNIAETYSNKKGQERLLAQGYDPLMVEKTQGAGTQVLKFRGGMPPLGMTRIFVQYREANGMALLDDKIRGTGPEKSLGGRGFDNYSWHTDLPPGHPMVTGQQTVDFDLCNVEHANMLIVWGMNWATTKMPDVHWLSEARMKGTKIVAIAAEYSATCNKADEVIIVRPGTTPALALGIAQVLISEKLFDDAYVKANTDLPLLVR…	1913989	Gammaproteobacteria bacterium
job.pdb	AF-L0JXL5-F1-model_v4 Nitrate reductase alpha subunit	45.200	409	200	5	1	399	183	577	1.000	4.239E-29	942	400	1169	SWDEATTIAAKTMEDVARTFNGDEGARKLLAQGYHPEMVEVMHGAGVQALKL--RGGMPLLGIGRIFGFYRFANMLALLDRKLRPDAPADEILGSRTFDNYAWHTDLPPGHPMVTGSQTVDFDLFSAEHTKLLLIIGMNWICTKMPDGHWIGDARLKGTRVIVISADYMPTANKADEVIILRPGTDAAFFLGVARELIEKGLYDRAAVIERTDLPLLVRLDTGERLDARDVIPGYELAAL--------TNYVTLKPDAEIKGNPPPPPFTAGGQVVPTELRDAWGDFVWWDRATGRPRPVSRDEVGARFDGDPALLGEFEVELVDGSTVPVRPAFDLLKQYLDESFDLRTASEVCRVPPQAIQSIARQLAANKRETLLAAGMGPNHYFQNDLFGRVQFL…	EFDEAYELAAEAIYNIAENYNGDAGAQRLLEQEYDERVVEET--EGIGTQVLKFRGGMPLLGMIRLMGMYRVANQMALVDQHIR-DVDETEAVGGVGLDNYSWHTDLPPGHTMVTGQQTVDFDLVNVEYADHVILAGINFLTTKMADCHWLTEARLKGTKVTGVFTDYNATASKCDELVVLRPATDSALFLGAAKIIIEEEQYDEDYVRRFTDLPMLVRMDDKSLLRASDVVEGYEPADLEKTMVVEDDEDRPREGTTEVWEN-----------VLTEDLRDEWGDFVVRDEESGELEPVTRDEIGDDFDVPASLEGSFEVETVDGETVEVRPVFDLIKQHLIDTWDAESVAEVTGSSPEAVENLAADVADNHEKTLILTGMGPNHYTNQDQKDRAVFL…	-24.674,65.280,-45.448,-24.291,62.935,-48.004,-22.797,60.480,-50.084,-20.982,57.897,-51.429,-18.338,56.346,-53.571,-18.844,52.577,-53.939,-16.120,49.952,-53.541,-17.551,46.404,-53.919,-16.713,44.403,-50.790,-16.717,40.684,-51.655,-17.068,38.413,-48.608,-14.811,35.347,-48.113,-17.991,33.329,-48.933,-18.346,34.962,-52.398,-14.628,34.338,-53.072,-15.246,30.660,-52.158,-18.214,30.450,-54.583,-16.041,…	MAEDDAGIEMTRRELGAAAAGVAGASGLGLLGYRRLSGDADETAEDGPMNPLEEYPNREWEEHYRDVWEPDDSYMLTCTPNDTHNCYLEASIKNGQVTRLGPSMNYGEATDLDGNQATQRWDPRVCNKGLAMIERFYSDQRVQAPMVREGFRQWVEDGFPREDDGSMPQEYANRGEDDWVEMEFDEAYELAAEAIYNIAENYNGDAGAQRLLEQEYDERVVEETEGIGTQVLKFRGGMPLLGMIRLMGMYRVANQMALVDQHIRDVDETEAVGGVGLDNYSWHTDLPPGHTMVTGQQTVDFDLVNVEYADHVILAGINFLTTKMADCHWLTEARLKGTKVTGVFTDYNATASKCDELVVLRPATDSALFLGAAKIIIEEEQYDEDYVRRFTDLPMLVRM…	694430	Natronococcus occultus SP4
job.pdb	AF-A0A522W884-F1-model_v4 Molybdopterin oxidoreductase	47.900	413	183	8	1	398	130	525	1.000	6.508E-29	926	400	1108	SWDEATTIAAKTMEDVARTFNGDEGARKLLAQGYHPEMVEVMHGAGVQALKLRGGMPLLGIGRIFGFYRFANMLALLDRKLRPDAPADEILGSRTFDNYAWHTDLPPGHPMVTGSQTVDFDLFSAEHTKLLLIIGMNWICTKMPDGHWIGDARLKGTRVIVISADYMPTANKADEVIILRPGTDAAFFLGVARELIEKGLYDRAAVIERTDLPLLVRLDTGERLDARDVIPGYELAALTNYVTLKPDAEI----KGNPPPPPFTAGGQ----VVPTELRDAWGDFVWWDRATGRPRPVSRDEVG-------ARFDGDPALLGEFEVELVDGSTVPVRPAFDLLKQYLDESFDLRTASEVCRVPPQAIQSIARQLAANKRETLLAAGMGPNHYFQNDLFG…	SWDEIFDIAAKSLINIATTFSGDKGKELLARQGYDPASIDAVNGAGVQTLKFRGGMPLLGITRILGMYRLSNSMALLDSSIRG-VSAADAVGARGWDNYSWHTDLPPGHPMVSGQQTVEFDLMDAENAKLIIPWGMNWISTKMPDGHWLTEARVKGTKVIAVTVEYSSVASKSDEVVIIRPGTDAAFALGIAGVIMKEKLYDEEYVLSSTDLPFLVRMDTLKLLRAEEAIPDFKPAEPA--------ADVKVLKKGEKAPPPFKQGDNQYIPEA---LLKEWGSFVVWDKNKNAPCAITREEVGKHFKEKGV----NPVLDGEFEVTV-NGQKVKVRTIYSLVSQYIFDNFDLESVSKITWAPQEAVISLARQIAENRGKTLIPVGMGPNHFFNNDLKD…	43.009,-48.590,2.025,40.779,-45.557,1.474,40.385,-45.092,-2.305,41.936,-42.136,-3.979,40.071,-38.968,-2.872,41.552,-36.517,-5.430,38.105,-36.362,-7.099,37.006,-34.356,-3.988,39.254,-31.477,-5.192,36.601,-30.867,-7.902,33.874,-30.115,-5.303,36.269,-28.164,-3.023,37.246,-26.038,-6.061,33.552,-25.396,-6.883,32.849,-24.198,-3.298,36.036,-22.047,-3.112,35.753,-18.247,-3.605,38.348,-15.504,-4.330,36.65…	FYPDRDWEKIYRSQFKYDSTYHFLCAPNDTHNCLLKAYVKNDIITRIGPSYGYGKAKDIYGNQASSRWEPRLCNKGLVLNRRVFGPRRVKYPMVREGFKKWAEAGFPRDENGSPPREYFQRGKENFIKVSWDEIFDIAAKSLINIATTFSGDKGKELLARQGYDPASIDAVNGAGVQTLKFRGGMPLLGITRILGMYRLSNSMALLDSSIRGVSAADAVGARGWDNYSWHTDLPPGHPMVSGQQTVEFDLMDAENAKLIIPWGMNWISTKMPDGHWLTEARVKGTKVIAVTVEYSSVASKSDEVVIIRPGTDAAFALGIAGVIMKEKLYDEEYVLSSTDLPFLVRMDTLKLLRAEEAIPDFKPAEPAADVKVLKKGEKAPPPFKQGDNQYIPEALLKEW…	1869227	bacterium
job.pdb	AF-A0A2H6AU61-F1-model_v4 Perchlorate reductase subunit alpha	42.500	425	191	8	1	399	43	440	1.000	9.489E-28	896	400	1026	SWDEATTIAAKTMEDVARTFNGDEGARKLLAQG-YHPEMVEVMHGAGVQALKLRGGMPLLGIGRIFGFYRFANMLALLDRKLRPDAPADEILGSRTFDNYAWHTDLPPGHPMVTGSQTVDFDLFSAEHTKLLLIIGMNWICTKMPDGHWIGDARLKGTRVIVISADYMPTANKADEVIILRPGTDAAFFLGVARELIEKGLYDRAAVIERTDLPLLVRLDTGERLDARDVIPGYELAALT------NYVTLKPDAEIKGNPPPPPFTAGGQVVP-----------TELRDAW-GDFVWWDRATGRPRPVSRDEVG-------ARFDGDPALLGEFEVELVDGSTVPVRPAFDLLKQYLDESFDLRTASEVCRVPPQAIQSIARQLAANKRETLLAAGMG…	TWDEVADIIAKAYIDIATTYSGDEGRRRLERQGHYHPAMLDAMNGAGTQVLKFRGSMPFLAVTRYTSPYRMANMMALLDSHIRG-TDADTALGGRGWDNYAFHTDLAPGHPMVTGQQNTDFDLCLWEYSKLIVLWGMNPFTTKMPDSHWLTEARIKGSHVVLISNDYSPTARAADEVFIVRTATDTALALSLAYVIMKEKLYQKDYVVSFTDMPLLVRMDNRQLLRARDIVPDHRPLELRKAEVFDP----------------------GAKLPPFFKQDRQYIPRALREQDIDDYVVWDSHANAPKIISRDHVGVDFQMLGIE----PALEGRFEVETVDGRKVEVRPLFDVYLEFFEQNYRPELAEKITGLPAAQIERLARLIAAHPRQTKLTQGMG…	24.876,-7.340,-14.191,28.674,-6.884,-14.274,29.119,-3.629,-12.241,27.851,0.008,-12.201,26.278,1.356,-15.310,25.497,5.002,-16.246,23.137,6.125,-19.040,25.155,7.991,-21.715,23.083,11.226,-21.674,23.289,11.437,-17.851,27.065,10.860,-17.993,27.357,13.676,-20.592,25.270,16.033,-18.390,27.623,15.216,-15.491,30.709,15.826,-17.698,29.210,19.182,-18.830,29.022,20.299,-15.155,25.224,19.925,-14.768,24.035,2…	MHGPMVRRGFYEWYRAGFPRDPETGRPPAEYFRRGQDDWLQVTWDEVADIIAKAYIDIATTYSGDEGRRRLERQGHYHPAMLDAMNGAGTQVLKFRGSMPFLAVTRYTSPYRMANMMALLDSHIRGTDADTALGGRGWDNYAFHTDLAPGHPMVTGQQNTDFDLCLWEYSKLIVLWGMNPFTTKMPDSHWLTEARIKGSHVVLISNDYSPTARAADEVFIVRTATDTALALSLAYVIMKEKLYQKDYVVSFTDMPLLVRMDNRQLLRARDIVPDHRPLELRKAEVFDPGAKLPPFFKQDRQYIPRALREQDIDDYVVWDSHANAPKIISRDHVGVDFQMLGIEPALEGRFEVETVDGRKVEVRPLFDVYLEFFEQNYRPELAEKITGLPAAQIERLARL…	2035434	bacterium HR39
job.pdb	AF-A0A0F2IXX7-F1-model_v4 Nitrate reductase alpha subunit	43.500	294	133	7	121	399	11	286	1.000	1.819E-23	880	400	869	DLFSAEHTKLLLIIGMNWICTKMPDGHWIGDARLKGTRVIVISADYMPTANKADEVIILRPGTDAAFFLGVARELIEKGLYDRAAVIERTDLPLLVRLDTGERLDARDVIPGYELAALTNYVTLKPDAEI-----KGNPPPPPFTAGGQVV---PTELRDAWGDFVWWDRATGRPRPVSRDEVG-------ARFDGDPALLGEFEVELVDGSTVPVRPAFDLLKQYLDESFDLRTASEVCRVPPQAIQSIARQLAANKRETLLAAGMGPNHYFQNDLFGRVQFLVAALTDNIGH	DLSMAEKSNLITLWGMNWICTKMPDSHWLTEARQRGSKVITIATEYQATANKCDEVLVIRPGTDHALILGLCRMLIDEKQYDEEYVKTFTDLPVLVRTDNLQYLKASDVDSSYINSTL----------KFASILKTGDKPPVP---ALQDVQYIPEEMRNNWGDYLMWDLNSNSARAVSRDDVGEHFKSKGIN----PALTGKFTVTTASGSTVEVRPVFDIVKEYLNE-FGMETVSEITWAPQEGIKALYKALTENKGSTFLAVGMGPNQFFNAALKDRGIFLLGALTSNIGR	-9.821,2.352,8.081,-9.453,0.516,11.461,-7.285,2.946,13.481,-8.167,6.261,11.790,-4.396,6.638,11.087,-2.490,6.799,7.775,-0.588,3.521,8.382,0.778,1.251,11.135,4.581,0.853,10.775,7.270,-0.129,13.320,11.066,0.112,13.265,12.484,-3.133,11.799,14.664,-3.463,14.926,11.339,-4.655,16.427,12.490,-8.113,15.211,15.094,-8.205,18.031,12.277,-7.779,20.598,9.822,-10.294,19.047,9.372,-13.990,19.950,7.470,-14.636,16…	MVSGQQTSDCDLSMAEKSNLITLWGMNWICTKMPDSHWLTEARQRGSKVITIATEYQATANKCDEVLVIRPGTDHALILGLCRMLIDEKQYDEEYVKTFTDLPVLVRTDNLQYLKASDVDSSYINSTLKFASILKTGDKPPVPALQDVQYIPEEMRNNWGDYLMWDLNSNSARAVSRDDVGEHFKSKGINPALTGKFTVTTASGSTVEVRPVFDIVKEYLNEFGMETVSEITWAPQEGIKALYKALTENKGSTFLAVGMGPNQFFNAALKDRGIFLLGALTSNIGRIGGSNGSYAGNYRVALYNGLPQYIAEDPFNIQLDPSEMAKPKPYFKFESAHYFSHGDKPLRHGNKLFTGQTHIPTPTKFLWFANSNSIIGNAKWSYDLVVNTIPKVEAIVMNE…	1609970	Candidatus Magnetoovum chiemensis
job.pdb	AF-A0A455XF61-F1-model_v4 Nitrite oxidoreductase, alpha subunit	39.100	432	195	11	1	399	177	573	1.000	4.033E-27	877	400	1169	SWDEATTIAAKTMEDVARTFNGDEGARKLLAQGYHPEMVEVMHGAGVQALKLRG----------GMPLLGIGRIFGFYRFANMLALLDRKLRPDAPADEILGSRTFDN-------YAWHTDLPPGHPMVTGSQTVDFDLFSAEHTKLLLIIGMNWICTKMPDGHWIGDARLKGTRVIVISADYMPTANKADEVIILRPGTDAAFFLGVARELIEKGLYDRAAVIERTDLPLLVRLDTGERLDARDVIPGYELAALT--------NYVTLKPDAEIKGNPP-----PPPFTAGGQVVPTELRDAWGDFVWWDRATGRPRPVSRDEVGARF---DGDPALLGEFEVELVDGSTVPVRPAFDLLKQYLDESFDLRTASEVCRVPPQAIQSIARQLAANKRET…	PWTEAYALAAGALENIARTYSGDKGAALLTRQGYDPEMIASM----------HGCGCKTMKFRAGMAALGVLRIYSLKRFSQGLALLDAYVR-NIGPDEA-------SGAKVLDSYSWHTDLAPGCPMVTGHQMLDYEFMVYEHAKLIVFWGNNFVCTKMPDLHWVSESRLKGCHIVDISIDYHATANKADDVIIIRPGTDPALGLGVCHLLIKNNQYDENYLRANTDMPLLIRTDNWKNLKASDIFPDYKLAELTHHLKVMKPGENPTQPVA----FQSTAFVSE------------EVRKFWGDNVVWDRKTNKAVPLTRDECGARYAAKGVDSALTGDYEVTLVDGKKIKVTTVFQLHKEYL-EEYTAENTSIMTGAPMEAIVDLANLFHKHRGQG…	38.231,-42.437,-44.577,36.451,-45.005,-43.610,33.066,-46.634,-42.965,31.517,-49.543,-41.580,27.682,-49.832,-41.842,25.463,-52.681,-40.649,22.089,-52.521,-42.477,19.082,-54.636,-41.460,16.712,-54.007,-44.399,12.863,-53.853,-44.323,12.704,-57.217,-46.220,14.452,-59.131,-43.371,12.013,-57.669,-40.803,8.961,-58.880,-42.810,10.380,-62.444,-43.073,10.703,-62.653,-39.248,7.120,-61.351,-38.792,5.678,-64.…	MMEIKNNIGRRSFLKLSATAGLAVMANNAFAASPFLKPYVVDNPLKSYPNRDWEKVYRDMFHVDSEFIFLCAPNDTHNCLLKAHVKNDVVIRISPSYGYGDAEDMDGNRSSHRWEPRICNKGMVMNRKAYSDRRPKGAMVRTGFKAWAEAGYPRTGANGFPDQKYLQRGKEPFIKLPWTEAYALAAGALENIARTYSGDKGAALLTRQGYDPEMIASMHGCGCKTMKFRAGMAALGVLRIYSLKRFSQGLALLDAYVRNIGPDEASGAKVLDSYSWHTDLAPGCPMVTGHQMLDYEFMVYEHAKLIVFWGNNFVCTKMPDLHWVSESRLKGCHIVDISIDYHATANKADDVIIIRPGTDPALGLGVCHLLIKNNQYDENYLRANTDMPLLIRTDNWKNL…	2559597	Candidatus Nitrotoga sp. AM1P
job.pdb	AF-A0A2E9NPG1-F1-model_v4 Nitrate oxidoreductase subunit alpha	37.600	398	213	11	1	389	160	531	1.000	1.619E-28	873	400	532	SWDEATTIAAKTMEDVARTFNGDEGARKLLAQGYHPEMVEVMHGAGVQALKL--RGGMPLLGIGRIFGFYRFANMLALLDRKLRPDAPADEILGSRTFDNYAWHTDLPPGHPMVTGSQTVDFDLFSAEHTKLLLIIGMNWICTKMPDGHWIGDARLKGTRVIVISADYMPTANKADEVIILRPGTDAAFFLGVARELIEKGLYDRAAVIERTDLPLLVRLDTGERLDARDVIPGYELAALTNYVTLKPDAEIKGNPPPPPFTAGGQVVPTELRDAWGDFVWWDRATGRPRPVSRDEVG-------ARFDGDPALLGEFEVELVDGSTVPVRPAFDLLKQYLDESFDLRTASEVCRVPPQAIQSIARQLAANKRETLLAAGMGPNHYFQNDLFGRVQFL	SWEEAFQNIAGALQSIARTYSGDEGAERLRAQGYQPEMVDAM--GGAGTRTVKMRGGMGLLGVLGKYGMYRLNNSLALLDAQVRGVGP-DEARAGRNFSNYTWHGDQAPGHPWVHGLQTSDCDFNDLRFSKLIIMDGKNLVENKLPDSHWFIECMERGGKIVVIAPEYSPPATKADYWIPIRPQTDAALFLGITRLLMERRQYDEDFVKRFTDFPLLVRTDTLRRLRASEVFADYQ-TSLAA------DG--------PSMTVQGLTA--EQHEQLGDYVIWDEQADEPRALTRDDVGETMSQKGL----SPALEGRFQVTLADGQSIECITLWTMYETHL-RDYDLDSVVEITSAPRELIEQLADDIATIA-PVAIHQGEGINHWFHATEMNRAAYL	-59.768,-28.157,-69.976,-57.069,-29.851,-69.671,-54.250,-32.259,-69.173,-50.925,-31.475,-67.467,-50.327,-33.777,-64.423,-49.380,-37.282,-65.672,-45.925,-36.839,-67.286,-43.613,-36.087,-64.302,-44.151,-39.012,-61.857,-42.975,-41.918,-64.077,-39.549,-40.310,-64.742,-38.554,-40.048,-61.035,-39.192,-43.693,-60.000,-36.782,-45.019,-62.680,-34.024,-42.515,-61.730,-33.958,-43.592,-58.034,-33.378,-47.339…	MGIGTAGSVLGLEAACTFLEPTDDGNPLGRSVSRDWEAIYHDQYRYDSMFDWVCSPNDTHACRIRAYVRNGIVVRTGSTYDYQDYADLYGNHATANWNPRQCAKGYTFHRVLYGPYRLRHPIVRRGWKAWAEAGFPELTPELRSTYLFDRRGDDEFIQISWEEAFQNIAGALQSIARTYSGDEGAERLRAQGYQPEMVDAMGGAGTRTVKMRGGMGLLGVLGKYGMYRLNNSLALLDAQVRGVGPDEARAGRNFSNYTWHGDQAPGHPWVHGLQTSDCDFNDLRFSKLIIMDGKNLVENKLPDSHWFIECMERGGKIVVIAPEYSPPATKADYWIPIRPQTDAALFLGITRLLMERRQYDEDFVKRFTDFPLLVRTDTLRRLRASEVFADYQTSLAADG…	1978231	Acidobacteria bacterium
job.pdb	AF-A0A3A0A5C8-F1-model_v4 Molybdopterin oxidoreductase	52.100	372	141	10	1	355	174	525	1.000	2.228E-29	863	400	526	SWDEATTIAAKTMEDVARTFNGDEGARKLLAQGYHPEMVEVMHGAGVQALKLR---GGMPLLGIGRIFGFYRFANMLALLDRKLRPDAPADEILGSRTFDNYAWHTDLPPGHPMVTGSQTVDFDLFSAEHTKLLLIIGMNWICTKMPDGHWIGDARLKGTRVIVISADYMPTANKADEVIILRPGTDAAFFLGVARELIEKGLYDRAAVIERTDLPLLVRLDTGERLDARDVIPGYELAALTNYVTLKP-----DAEIKGNPPPPPFTAGGQV---VPTELRDAWGDFVWWDRATGRPRPVSRDEVGARFD------GDPALLGEFEVELVDGSTVPVRPAFDLLKQYLDESFDLRTASEVCRVPPQAIQSI	SYDEAFSIAAQAMVDIARTYSGPEGAERLRQQGYDPAIIEAMHEAGVQTL---KFRGGMPFLGATRTFGLYRFANMLALLDAEIRGVEP-DDALGARGWDNYSWHTDLPPGHPMVTGQQTVDFDLFTAENAKLITLWGMNWISTKMPDGHWLAEARVHGAKVVVIATEYQSTANKADAVLVIRPGTDTALALGLARVIIDEGLLDTDYVRSFTDLPLLVRMDTLQLLHAADVIPEYQPAELTNY-----TRVLGDSEAAPAN-------AVQDTQLVRESMRAAWGDFVAWDETTQAPVAITRDQVG---QYFAATGVVPALEGSFDIDLVDGTRVEARPVFDLVRQYL-EHFDPDTVSELTRAPREGIVTL	50.953,-36.299,-17.833,53.263,-35.243,-20.715,51.091,-34.059,-23.527,50.976,-36.995,-25.987,51.113,-35.141,-29.323,49.179,-36.650,-32.286,52.572,-37.161,-33.981,53.951,-39.005,-30.908,50.759,-41.134,-30.654,50.958,-42.167,-34.346,54.680,-42.955,-33.948,53.916,-45.108,-30.861,50.998,-46.862,-32.663,53.214,-47.521,-35.721,56.009,-48.800,-33.439,53.504,-51.159,-31.714,52.856,-52.877,-35.102,56.548,-…	MPRLTRRRFLKLSAAALGSGAAAVLTRDLAFLQQIPEITNPLDYYPNRDWEHAYRDLNTFDSQFAFLCAPNDTHNCLLKASVRRGVVARIDASYGYGEAEDLYGNRASHRWDPRACQKGIGLARRFYGDRRVKGAFIRKGYLDWVEAGFPRDPQTGLADAAYFQRGKDEWVKVSYDEAFSIAAQAMVDIARTYSGPEGAERLRQQGYDPAIIEAMHEAGVQTLKFRGGMPFLGATRTFGLYRFANMLALLDAEIRGVEPDDALGARGWDNYSWHTDLPPGHPMVTGQQTVDFDLFTAENAKLITLWGMNWISTKMPDGHWLAEARVHGAKVVVIATEYQSTANKADAVLVIRPGTDTALALGLARVIIDEGLLDTDYVRSFTDLPLLVRMDTLQLLHAA…	2026724	Chloroflexi bacterium
job.pdb	AF-A0A0S4LDG8-F1-model_v4 Nitrite oxidoreductase, alpha subunit (N-terminal)	34.400	412	226	8	1	398	173	554	1.000	1.809E-26	850	400	762	SWDEATTIAAKTMEDVARTFNGDEGARKLLAQGYHPEMVEVMHGAGVQALKLRG----------GMPLLGIGRIFGFYRFAN-MLALLDRKLRPDAPADEILGSRTFDNYAWHTDLPPGHPMVTGSQTVDFDLFSAEHTKLLLIIGMNWICTKMPDGHWIGDARLKGTRVIVISADYMPTANKADEVIILRPGTDAAFFLGVARELIEKGLYDRAAVIERTDLPLLVRLDTGERLDARDVIPGYELAALTNYVTLKPDAEIKGNPPPPPFTAGGQVVPTELRDAWGDFVWWDRATGRPRPVSRDEVGARFD---GDPALLGEFEVELVDGSTVPVRPAFDLLKQYLDESFDLRTASEVCRVPPQAIQSIARQLAANKRETLLAAGMGPNHYFQNDLFGR…	SWDTAFTYAAKAMIVIATRYSGEAGARRLREQGYAPEMIEMM----------KGAGVRCFKHRAGMPILGFIGKHSNTRFNNSVLPLLDTWIRK-VGPDQAQGGRYWNNYTWHGDQDPSQPFWNGTQNCDVDLSDMRFTKFNTSWGKNFVENKMPEAHWKLESIERGARIAVITPEYNPTAQRADYWIPLRPQSDGALFLGACKIILDENMQDIDYLKQFTDMPLLVRTDTLQYLDPRDVIQDYKFPDFSHS-----------------YSGRIQALKPEYIERLGGFMVWDMAKKQAVPLHREQVGWHFDKSGIEPALTGTYRVKLLNGREIDALPIYQLYLIHL-QDYDLDTTHQITRSPKDLLVRWARDSGTIKP-AAIHNGEGVCHYFHMTANGR…	26.920,-50.494,-45.174,25.948,-47.534,-47.421,25.036,-48.676,-50.958,25.491,-45.958,-53.587,22.372,-45.074,-55.660,23.974,-46.880,-58.638,24.626,-50.008,-56.524,21.010,-49.777,-55.215,19.685,-49.753,-58.823,21.940,-52.667,-59.868,20.957,-54.686,-56.761,17.245,-53.744,-57.258,17.314,-54.771,-60.955,19.039,-58.061,-60.029,16.572,-58.584,-57.119,13.497,-57.926,-59.349,14.850,-60.473,-61.866,15.365,-…	MFLSRRQFLKVSAGTVAAAAVADKVLALTALQPVIEVGNPLGDYPDRSWERVYHDQYRYDSSFTWVCSPNDTHACRVRAFVRNGVVMRVEQNYDHQTYEDLYGNRGTFAHNPRMCLKGFTFHRRVYGPYRLKGPLMRKGWKQWADDGSPELTPEAKRKYKFDSRFLDDMLRVSWDTAFTYAAKAMIVIATRYSGEAGARRLREQGYAPEMIEMMKGAGVRCFKHRAGMPILGFIGKHSNTRFNNSVLPLLDTWIRKVGPDQAQGGRYWNNYTWHGDQDPSQPFWNGTQNCDVDLSDMRFTKFNTSWGKNFVENKMPEAHWKLESIERGARIAVITPEYNPTAQRADYWIPLRPQSDGALFLGACKIILDENMQDIDYLKQFTDMPLLVRTDTLQYLDPR…	1742973	Candidatus Nitrospira nitrificans
job.pdb	AF-A0A3C1GIH7-F1-model_v4 Nitrate oxidoreductase subunit alpha	36.200	416	212	11	1	398	10	390	1.000	1.628E-25	788	400	866	SWDEATTIAAKTMEDVARTFNGDEGARKLLAQGYHPEMVEVMHGAGVQALKLR-----GGMPLLGIGRIFGFYRFANMLALLDRKLRPDAPADEILGSRT------FDNYAWHTDLPPGHPMVTGSQTVDFDLFSAEHTKLLLIIGMNWICTKMPDGHWIGDARLKGTRVIVISADYMPTANKADEVIILRPGTDAAFFLGVARELIEKGLYDRAAVIERTDLPLLVRLDTGERLDARDVIPGYELAALTNYVTLKPDAEIKGNPPPPPFTAGGQVVPTELRDAWGDFVWWDRATGRPRPVSRDEVG-------ARFDGDPALLGEFEVELVDGSTVPVRPAFDLLKQYLDESFDLRTASEVCRVPPQAIQSIARQLAANKRETLLAAGMGPNHYFQND…	AWEDAFACIAKALVKIAESYSGEDGKARLLAQGYQPEMVEAMGGAGT-----RTIKMRGGMGLLGVIGKYGMYRLNNSLALLDAAIRRVG-------SKDAKAGRNWSNYTWHGDQAPGHPWVHGLQASDCDFNDLRFSKLIIMDGKNLVENKLTDSHWFIECMERGAKIVVIAPEYGPPSTKADYWIPIRPQTDAALWLGVTRLMLENKWYDEGFVRAFTDFPLLVRTDTLRRLRAHEVFPGYR-TTL--------------APDGPSVKVQGLTA--EQHARLGDYVVWDAQAGALRALTRDDVGARMAAKGIR----PALDGTWKVKLVDGAEVEVATLWTLYGTHL-KDYDLDTVVEITQAPGDLIRQLAQDIG-TMRPVAIHQGEGINHWFHAT…	4.142,-10.756,-27.836,4.317,-14.286,-26.284,4.817,-16.037,-29.662,7.664,-13.850,-30.990,11.316,-14.897,-31.306,13.828,-12.601,-29.586,16.627,-11.360,-31.859,19.882,-10.333,-30.158,20.831,-6.690,-30.881,23.625,-4.361,-29.710,23.027,-2.220,-26.592,23.433,0.994,-28.642,20.736,-0.167,-31.094,18.414,-1.200,-28.217,18.824,2.205,-26.501,18.356,4.069,-29.810,15.171,2.047,-30.530,13.751,2.797,-27.036,14.6…	RGQDEFVQIAWEDAFACIAKALVKIAESYSGEDGKARLLAQGYQPEMVEAMGGAGTRTIKMRGGMGLLGVIGKYGMYRLNNSLALLDAAIRRVGSKDAKAGRNWSNYTWHGDQAPGHPWVHGLQASDCDFNDLRFSKLIIMDGKNLVENKLTDSHWFIECMERGAKIVVIAPEYGPPSTKADYWIPIRPQTDAALWLGVTRLMLENKWYDEGFVRAFTDFPLLVRTDTLRRLRAHEVFPGYRTTLAPDGPSVKVQGLTAEQHARLGDYVVWDAQAGALRALTRDDVGARMAAKGIRPALDGTWKVKLVDGAEVEVATLWTLYGTHLKDYDLDTVVEITQAPGDLIRQLAQDIGTMRPVAIHQGEGINHWFHATEMNRAAYLPLMLTGNIGKPGAGCHTW…	2053607	Candidatus Rokubacteria bacterium
job.pdb	AF-A0A382B344-F1-model_v4 Molybdopterin domain-containing protein	32.600	407	240	9	1	398	193	574	1.000	3.448E-25	786	400	614	SWDEATTIAAKTMEDVARTFNGDEGARKLLAQGYHPEMVEVMHGAGVQALKL--RGGMPLLGIGRIFGFYRFANMLALLDRKLRPDAPADEILGSRTFDNYAWHTDLPPGHPMVTGSQTVDFDLFSAEHTKLLLIIGMNWICTKMPDGHWIGDARLKGTRVIVISADYMPTANKADEVIILRPGTDAAFFLGVARELIEKGLYDRAAVIERTDLPLLVRLDTGERLDARDVIPGYELAALTNYVTLKPDAEIKGNPPPPPFTAGGQVVPTELRDAWGDFVWWDRATGRPRPVSRDEVG-------ARFDGDPALLGEFEVELVDGSTVPVRPAFDLLKQYLDESFDLRTASEVCRVPPQAIQSIARQLAANKRETLLAAGMGPNHYFQNDLFGRVQFLV…	SWDNIEKYIAKGLINISKTYSGDIGKKRLLEQGYPEEM--LTHWEGAGTRTIKLRGGMGLLGVIGKYGAYRFSNTLALVDHHVRG-VSRKDAKAGRNWSNYTWHGDQAPGFPFVHGLQASDVDMNEMRYSKLLVSIGKNLVENKRADNHFAAEIMERGGKLVNISPEYGPSSSKADYWLTIRPNTDTALLLGVAKIIIDNNWHDKIFLKEFSDFPLLIRKDTLKRLKPEDFIQDYKNQ-----------LSEKG----PSFTIHGMK--KEQYEKIGDFTIFDRTSNSVQPLTREDIGEFLKKKKI----DPALDWDGSIKDSDGNEIEICTIFWAYKHIHLRDYDLDSVVEITHSNKESIQQLAKDFATIK-PVAIHIGEGLNHWFHAVENNRACYLP…	69.957,34.135,-1.124,66.546,34.764,0.541,64.950,33.354,3.575,62.354,35.136,5.385,59.281,33.981,7.290,57.196,36.751,8.847,55.327,36.133,12.102,54.643,38.703,14.808,54.253,41.833,16.432,52.959,45.166,17.357,51.688,46.242,20.320,48.716,47.568,22.301,48.193,49.827,24.707,45.322,50.984,26.630,42.582,52.058,27.867,39.118,52.567,29.319,35.536,51.477,29.389,32.473,51.779,29.865,29.148,51.464,28.059,26.30…	MNKDNNKNGNANPENQNPRSGISRREFIKVGASGLGSAGLLWSMPGSMYFLKGIPDIDNPLYHYPNRGWEKIYRNQYKFDDSFTYICSPNCTHECRMRGFNRNGVMIRSEQNYDSHKIKDLYGNQCTHAWNPRGCSNGFTFHRRIYGSYRLKYPMVRKGWKQWADDGFPYLTQANRDKYKFNSRGHDTLVKISWDNIEKYIAKGLINISKTYSGDIGKKRLLEQGYPEEMLTHWEGAGTRTIKLRGGMGLLGVIGKYGAYRFSNTLALVDHHVRGVSRKDAKAGRNWSNYTWHGDQAPGFPFVHGLQASDVDMNEMRYSKLLVSIGKNLVENKRADNHFAAEIMERGGKLVNISPEYGPSSSKADYWLTIRPNTDTALLLGVAKIIIDNNWHDKIFLKE…	408172	marine metagenome
job.pdb	AF-A0A059XPM4-F1-model_v4 DMSO Mo-enzyme	28.100	295	168	4	104	398	154	404	1.000	1.015E-20	779	400	430	DLPPGHPMVTGSQTVDFDLFSAEHTKLLLIIGMNWICTKMPDGHWIGDARLKGTRVIVISADYMPTANKADEVIILRPGTDAAFFLGVARELIEKGLYDRAAVIERTDLPLLVRLDTGERLDARDVIPGYELAALTNYVTLKPDAEIKGNPPPPPFTAGGQVVPTELRDAWGDFVWWDRATGRPRPVSRDEVGARFDGDPALLGEFEVELVDGSTVPVRPAFDLLKQYLDESFDLRTASEVCRVPPQAIQSIARQLAANKRETLLAAGMGPNHYFQNDLFGRVQFLVAALTDNIG	DFYKGISDTIGKMHIGYSADNLFDAELIFTTCTNWSYTMPAVYHFLSEARYNGTELVSIAPDYSPSTIHADYHVPVQTGTDAGFWMALCQVLVDEDLIDRPFIKEQTDLPLLVRTDTGKFLRETDVTGAGRED---------------------------------------QLYVYDSKAGAIARAPRGTL--KFSGDPALEGRFEVKLHDGTTVTVTPVFENLKKVLAE-HTPEKAQAMTGVHPSLVRTLAKKVATKR--TAAYIGFSSAKIYHGDLAERSLMLAMALTGNWG	32.390,-24.282,-24.215,32.228,-22.760,-27.728,28.702,-21.402,-27.062,29.434,-20.511,-23.392,32.124,-17.896,-24.177,32.315,-14.064,-23.878,34.820,-11.182,-24.097,33.548,-9.174,-21.088,31.034,-9.181,-18.232,29.412,-5.992,-16.858,26.788,-5.152,-14.239,23.214,-4.774,-15.494,19.602,-4.484,-14.347,16.214,-3.516,-15.825,14.743,-0.026,-15.286,11.165,-1.168,-15.961,9.129,-0.834,-12.738,8.627,-4.528,-11.82…	RQIWNWDKVTWGSHTNVCLPGSCSFHVYVKDGMVWREEQAAKNHASNPDYPDYNPLGCQKGCSFHSNLYGDDRIKYPLRRIGERGSGKWERISWDEAVGDIASAIVDGLEEFGPDSFVLDPPHAHLGSVGWAGSHRMNAAIGGVNPDLNVLIGDFYKGISDTIGKMHIGYSADNLFDAELIFTTCTNWSYTMPAVYHFLSEARYNGTELVSIAPDYSPSTIHADYHVPVQTGTDAGFWMALCQVLVDEDLIDRPFIKEQTDLPLLVRTDTGKFLRETDVTGAGREDQLYVYDSKAGAIARAPRGTLKFSGDPALEGRFEVKLHDGTTVTVTPVFENLKKVLAEHTPEKAQAMTGVHPSLVRTLAKKVATKRTAAYIGFSSAKIYHGDLAERSLMLAMAL…	77133	uncultured bacterium
job.pdb	AF-A0A0F9C4A9-F1-model_v4 Molybdopterin domain-containing protein	30.400	299	165	4	100	398	64	319	1.000	7.764E-21	777	400	432	AWHTDLPPGHPMVTGSQTVDFDLFSAEHTKLLLIIGMNWICTKMPDGHWIGDARLKGTRVIVISADYMPTANKADEVIILRPGTDAAFFLGVARELIEKGLYDRAAVIERTDLPLLVRLDTGERLDARDVIPGYELAALTNYVTLKPDAEIKGNPPPPPFTAGGQVVPTELRDAWGDFVWWDRATGRPRPVSRDEVGARFDGDPALLGEFEVELVDGSTVPVRPAFDLLKQYLDESFDLRTASEVCRVPPQAIQSIARQLAANKRETLLAAGMGPNHYFQNDLFGRVQFLVAALTDNIG	GEINDFAPGLYITFGKFNPVSSVDDWFQSELIFIWHRNPVYTAIPWYHFVAEARYKGAEVVTVAPDFNASAVHADYHATVRPGTDAALALAMCKTIIDEGLYDASFVKEQTDLALLVRLDNHRFLRARDVQDGGRED---------------------------------------QFYFYDSNTRQLVEAPRGPLT-LGKLDPALEGTFQAKLKDGTGVEVTPVFALLRRRL-EDYTPEKASQICGTNPEVIRLLARKTASKK--TNMLTGWNAGKYYHGDLMERAMCLLIALTGNWG	16.556,-14.374,-36.968,18.526,-14.054,-40.208,21.382,-11.583,-39.543,24.178,-9.841,-41.495,27.209,-8.108,-39.941,27.407,-4.345,-40.651,29.579,-1.508,-39.283,28.494,0.657,-36.333,28.374,3.671,-38.697,26.015,1.784,-41.055,23.792,0.662,-38.136,23.669,4.107,-36.445,22.983,5.897,-39.761,20.058,3.540,-40.529,18.627,4.178,-37.021,19.125,7.973,-37.301,17.498,8.100,-40.765,14.522,6.061,-39.454,14.137,8.47…	GKWKRISWDEALSEIADSIIDAIQENGPESVIHASTPSQGGFMAGITLGPLIQNLGALNTDVQGEINDFAPGLYITFGKFNPVSSVDDWFQSELIFIWHRNPVYTAIPWYHFVAEARYKGAEVVTVAPDFNASAVHADYHATVRPGTDAALALAMCKTIIDEGLYDASFVKEQTDLALLVRLDNHRFLRARDVQDGGREDQFYFYDSNTRQLVEAPRGPLTLGKLDPALEGTFQAKLKDGTGVEVTPVFALLRRRLEDYTPEKASQICGTNPEVIRLLARKTASKKTNMLTGWNAGKYYHGDLMERAMCLLIALTGNWGKKGTGIRSWTVGMFDGQFIFSEKTKAGPEETKRILQMRDQMVEALKMQDPTMTEELAAVELARTMSGLESTVPPVFMWYY…	412755	marine sediment metagenome
job.pdb	AF-A0A7C4WT14-F1-model_v4 Ethylbenzene dehydrogenase	36.000	272	131	3	128	398	231	460	1.000	6.278E-20	777	400	970	TKLLLIIGMNWICTKMPDGHWIGDARLKGTRVIVISADYMPTANKADEVIILRPGTDAAFFLGVARELIEKGLYDRAAVIERTDLPLLVRLDTGERLDARDVIPGYELAALTNYVTLKPDAEIKGNPPPPPFTAGGQVVPTELRDAWGD-FVWWDRATGRPRPVSRDEVGARFDGDPALLGEFEVELVDGSTVPVRPAFDLLKQYLDESFDLRTASEVCRVPPQAIQSIARQLAANKRETLLAAGMGPNHYFQNDLFGRVQFLVAALTDNIG	GKLLLIWHMNPVYTRIPDYHFIAAARYNGARVVTIAPDYSPSAIHADEWVPVEPGGDAALGLAICQVLIEKGLIDTAFVKEQTDFPLLVRLDTQKFLRASDLDPKGRE----------------------------------------DQCCYWDPASNKAVLAPLDTL--KLPVDPALEGTFQVTLANGQSVQVRPVFSLLKDLLNREYTPEQASKQCGTHPDTIRRLADMCAKAKGHIQVMVGWNSCKYYHGDLIERVMCLVLALTGSFG	-43.761,-37.313,-52.596,-47.010,-38.235,-54.282,-48.541,-34.792,-54.997,-52.112,-34.767,-53.643,-54.043,-32.547,-56.079,-57.012,-31.182,-54.097,-59.830,-29.947,-56.347,-60.904,-26.287,-55.900,-64.164,-27.574,-54.326,-62.311,-29.771,-51.789,-59.991,-26.833,-50.970,-63.011,-24.525,-50.384,-64.767,-27.157,-48.224,-61.594,-27.741,-46.156,-60.986,-23.971,-45.730,-64.698,-23.352,-44.935,-64.703,-26.109…	MEEIHLTRRQFLQATGATALMLSLSHLGVLGGRAYATQKILADWDYSKWEDLHRKEWTWDKITYGTHLVDCYPGNCLWRVYTKDGVVFREEQAAKYPVVDPSGPDFNPRGCQKGAFYSHMMYNPDRLKYPMKRVGERGSGKWKRVTWDEALTGIAEGILDALEEQGPESIILEAGPGNGGYVNLLPTMRLTVLLGGVSLDIDSTIGDFNRGIYETVGKFQFMDSVDGWFFGKLLLIWHMNPVYTRIPDYHFIAAARYNGARVVTIAPDYSPSAIHADEWVPVEPGGDAALGLAICQVLIEKGLIDTAFVKEQTDFPLLVRLDTQKFLRASDLDPKGREDQCCYWDPASNKAVLAPLDTLKLPVDPALEGTFQVTLANGQSVQVRPVFSLLKDLLNREYT…	1977087	Proteobacteria bacterium
job.pdb	AF-A0A0M2U6Y8-F1-model_v4 4Fe-4S Mo/W bis-MGD-type domain-containing protein	31.900	304	158	5	99	398	194	452	1.000	1.735E-20	759	400	874	YAWHTDLPPGHPMVTGSQTVDFDLFSAEHTKLLLIIGMNWICTKMPDGHWIGDARLKGTRVIVISADYMPTANKADEVIILRPGTDAAFFLGVARELIEKGLYDRAAVIERTDLPLLVRLDTGERLDARDVIPGYELAALTNYVTLKPDAEIKGNPPPPPFTAGGQVVPTELRDAWGD-FVWWDRATGRPRPVSR---DEVGARFDGDPALLGEFEVELVDGSTVPVRPAFDLLKQYLDESFDLRTASEVCRVPPQAIQSIARQLAANKRETLLAAGMGPNHYFQNDLFGRVQFLVAALTDNIG	YDWYSDLPPGEPMIWGVQTESCESWDWANSRYIILWGANAVESRIPDAHFLTEARYLGAKIVVVSPDYNPTSIKADQFVPIREGTDAALGLGMAQVIIAERLYDRPYLREQTDMPFLVRQDNKKYLREKDLVAGGGE----------------------------------------DHFYCWDLKMGKAAPAPKESLELKGL----DPALEGVFRVTTLDGKTVEVKPVFQMLKESLDAGCTPEKVAPITGIAAEVIRQLAREFATTRP-AMIIEGAGTNHWYHNDLNNRAQMLLPILTGNVG	1.123,-52.247,43.733,1.873,-48.946,45.523,0.724,-45.437,44.474,3.733,-43.205,43.638,3.335,-39.647,44.999,3.759,-36.498,42.831,6.987,-35.764,44.793,8.462,-39.199,43.931,7.457,-38.684,40.264,9.284,-35.306,40.261,12.386,-36.863,41.883,12.302,-39.573,39.165,12.128,-36.785,36.530,15.147,-35.028,38.143,17.305,-38.163,37.661,16.071,-38.548,34.037,16.770,-34.825,33.334,20.329,-35.239,34.683,20.801,-38.22…	MSKLSRREFLRGMGVVSAGIALTGNSLILDMLQTVDDPLKSYPYRGWEDFYRQEWQWDQVVRTTHSTNCTGSCGWNVQIKNGIAVRSEQSADFPDPEYNPRGCQKGASYERYVYGPQRVKYPMVRAGQRGEGKWKRITWEEAYNTIAGKFLEVAEKHGTDAVFLYSVIPAMSMLSAGAGYRFGSLTGCVVGSFYDWYSDLPPGEPMIWGVQTESCESWDWANSRYIILWGANAVESRIPDAHFLTEARYLGAKIVVVSPDYNPTSIKADQFVPIREGTDAALGLGMAQVIIAERLYDRPYLREQTDMPFLVRQDNKKYLREKDLVAGGGEDHFYCWDLKMGKAAPAPKESLELKGLDPALEGVFRVTTLDGKTVEVKPVFQMLKESLDAGCTPEKVAPI…	1605376	Clostridiales bacterium PH28_bin88
job.pdb	AF-A0A1F7PNN0-F1-model_v4 Nitrate oxidoreductase subunit alpha	35.300	419	212	12	1	398	170	550	1.000	3.845E-24	754	400	1122	SWDEATTIAAKTMEDVARTFNGDEGARKLLAQGYHPEMVEVMHGAGVQALKLR-----GGMPLLGIGRIFGFYRFANMLALLDRKLRPDAPADEILGSRTFD---------NYAWHTDLPPGHPMVTGSQTVDFDLFSAEHTKLLLIIGMNWICTKMPDGHWIGDARLKGTRVIVISADYMPTANKADEVIILRPGTDAAFFLGVARELIEKGLYDRAAVIERTDLPLLVRLDTGERLDARDVIPGYELAALTNYVTLKPDAEIKGNPPPPPFTAGGQVVPTELRDAWGDFVWWDRATGRPRPVSRDEVG-------ARFDGDPALLGEFEVELVDGSTVPVRPAFDLLKQYLDESFDLRTASEVCRVPPQAIQSIARQLAANKRETLLAAGMGPNHYF…	SWEDAFHDIAKALVAIAERYSGEKGKERLLAQGYQPEMVEATGGAG-----TRTIKMRGGMGLLGVIGKYGMYRLNNSLALLDAAIRRIRP----------EEAKAGRNWSNYTWHGDQAPGHPWVHGLQASDCDFNDLRFSKLIIMDGKNLVENKLTDSHWFIECMERGAKIVVIAPEYGPPSTKADYWIPIRPQTDAALWLGVTRLMVENKWYDEAFVKAFTDFPLLVRTDTLKRLHAHEVFAGYR-TGLSASG---PSVKIQ----------GFTSA---QHAKLGDYVVWDEKAKAMKAVTRDDVGATMAAKGI----APALAGSWKVRLVDGKEVEVATLWTLYLTHL-KDYDLDTVAEITHAPKDLIRQLAQDIG-TLRPVGIHQGEGINHWF…	17.959,-56.227,6.572,14.750,-54.780,8.057,15.077,-52.027,10.730,13.776,-54.669,13.200,16.558,-57.164,12.329,19.272,-54.468,12.520,18.043,-53.406,15.999,18.049,-57.066,17.149,21.692,-57.457,16.035,22.690,-54.179,17.754,20.804,-55.308,20.910,22.749,-58.606,20.962,26.128,-56.914,20.255,25.579,-54.067,22.779,24.399,-56.581,25.428,27.655,-58.585,25.150,29.918,-55.489,25.327,28.073,-54.062,28.379,28.39…	MERREFLRWIGVGAGTAAAELGLPLRLLAAADPDQNPLAGSVARDWERIYRDQYKYDTTFDWVCSPNDTHACRVRAFVRNGIVTRLGNTYDYQTYADLYGNHATANWNPRQCAKGYTFHRVLYGPYRLKHPIVRKGWKAWADAGFPELTPELKSKYMFDSRGQDEFIQISWEDAFHDIAKALVAIAERYSGEKGKERLLAQGYQPEMVEATGGAGTRTIKMRGGMGLLGVIGKYGMYRLNNSLALLDAAIRRIRPEEAKAGRNWSNYTWHGDQAPGHPWVHGLQASDCDFNDLRFSKLIIMDGKNLVENKLTDSHWFIECMERGAKIVVIAPEYGPPSTKADYWIPIRPQTDAALWLGVTRLMVENKWYDEAFVKAFTDFPLLVRTDTLKRLHAHEVFA…	1802108	Candidatus Rokubacteria bacterium RIFCSPLOWO2_12_FULL_69_21
job.pdb	AF-A0A3M0ZAK0-F1-model_v4 Ethylbenzene dehydrogenase	32.800	283	135	7	122	398	199	432	1.000	2.268E-20	751	400	700	LFSAEHTKLLLIIGMNWICTKMPDGHWIGDARLKGTRVIVISADYMPTANKADEVIILRPGTDAAFFLGVARELIEKGLYDRAAVIERTDLPLLVRLDTGERLDARDVIPGYELAALTNYVTLKPDAEIKGNPPPPPFTAGGQVVPTELRDAWGD---FVWWDRATGRPRPVSRDE---VGARFDGDPALLGEFEVELVDGSTVPVRPAFDLLKQYLDESFDLRTASEVCRVPPQAIQSIARQLAANKRETLLAAGMGPNHYFQNDLFGRVQFLVAALTDNIG	ADDYFYSDLILIWGANPMATQIPNAHFMYEARYNGTQVVTIAPDYSPSSIHSDLWIPVKPGCDAALALAVARILIDEGRFDRGFIVEQTDLPLLVREDTGRLLRKSDFEDG------------------------------------------GDDEIFYWFDRRKGTVAEVPRTDLRLGGA----DPALEGSYEVETRAG-KVTVRPVFERLRERL-KQYTPERASKICGTPPRLIRELADRMASAKA-ATNVTTSNFSKYYHGNLIERSQALLFALCGHIG	33.250,-10.552,-33.685,31.862,-14.030,-33.736,28.630,-14.295,-35.760,26.619,-17.242,-34.506,23.559,-16.791,-36.734,20.089,-17.305,-35.289,19.148,-20.578,-36.968,15.415,-20.062,-37.480,14.101,-23.555,-36.734,11.868,-23.723,-39.821,10.727,-27.257,-39.237,8.315,-27.734,-42.160,4.773,-27.911,-40.690,4.238,-31.558,-39.953,1.628,-32.924,-42.387,-1.419,-33.200,-40.065,-2.196,-36.832,-39.400,-5.326,-37.6…	MSAEGAAAHTSAPAVPAPYGDWRDVYRQKWTWDRIAKSSHFTNCWYQSHCAWNVYVKDGLVWREEQVAGYPQTRPEVPDFNPRGCQKGACYSERMYDPARVTYPLKRVGPRGSGKWRRVRWDEALDDLAGEFVRVVTEEGPDRVFWDNGPLFTFGAMAAAQARFSYLAGTVSLDMNTEIGDGHRGAGETFGKIVFERSADDYFYSDLILIWGANPMATQIPNAHFMYEARYNGTQVVTIAPDYSPSSIHSDLWIPVKPGCDAALALAVARILIDEGRFDRGFIVEQTDLPLLVREDTGRLLRKSDFEDGGDDEIFYWFDRRKGTVAEVPRTDLRLGGADPALEGSYEVETRAGKVTVRPVFERLRERLKQYTPERASKICGTPPRLIRELADRMASAKA…	2080303	Candidatus Dadabacteria bacterium
job.pdb	AF-A0A399XRZ9-F1-model_v4 4Fe-4S Mo/W bis-MGD-type domain-containing protein	33.400	278	137	5	122	396	184	416	1.000	1.561E-19	746	400	929	LFSAEHTKLLLIIGMNWICTKMPDGHWIGDARLKGTRVIVISADYMPTANKADEVIILRPGTDAAFFLGVARELIEKGLYDRAAVIERTDLPLLVRLDTGERLDARDVIPGYELAALTNYVTLKPDAEIKGNPPPPPFTAGGQVVPTELRDAWGD-FVWWDRATGRPRPVSRD--EVGARFDGDPALLGEFEVELVDGSTVPVRPAFDLLKQYLDESFDLRTASEVCRVPPQAIQSIARQLAANKRETLLAAGMGPNHYFQNDLFGRVQFLVAALTDN	IDDWFHSELILVWFLNPAYTRIPHAHYIWEARYHGAEVIQIAPDYNASAMHADEFVPVRLGTDGAFALSISQVLIAEGLIDREFVASQTDLSLLIRTDTNRFLRASDLEENAR----------------------------------------DDIFFQWDSKAGAPVEADRANLLLG---DREPELTGRFVVGLADGTSVETSPALELLTKLLDEHYSPESASQVCGVSPDVIRDIARKIASKK--TNILFGAAASKYYHGDLIERSLCLPIALTGN	32.090,-57.952,-9.420,31.643,-55.020,-7.010,32.830,-51.784,-8.733,36.257,-50.754,-7.647,36.615,-47.737,-5.286,38.078,-45.746,-8.242,34.926,-46.211,-10.376,32.792,-44.686,-7.584,35.221,-41.708,-7.327,34.723,-40.880,-11.037,30.908,-40.789,-10.660,31.133,-38.753,-7.406,33.481,-36.291,-9.180,30.679,-35.540,-11.686,28.369,-34.656,-8.744,31.104,-32.506,-7.113,31.612,-30.746,-10.484,27.888,-29.843,-10.4…	MSPSTDDHRSTESSYRAMWSWDDVRYGTHCVDCYPGNCPYRVYIRDGKVVREEVAADISPVEDGVPDMNPMGCNKGAVWSHQLRNADRLLSPLRRVGERGSGSWEAVTWDSALSELADSIIDAIEAEGAASVIHEGTPEMTTVAPTHRFMAQIGGTVTDFNATTNDFNVGMHMTFGKYGIVSSIDDWFHSELILVWFLNPAYTRIPHAHYIWEARYHGAEVIQIAPDYNASAMHADEFVPVRLGTDGAFALSISQVLIAEGLIDREFVASQTDLSLLIRTDTNRFLRASDLEENARDDIFFQWDSKAGAPVEADRANLLLGDREPELTGRFVVGLADGTSVETSPALELLTKLLDEHYSPESASQVCGVSPDVIRDIARKIASKKTNILFGAAASKYYH…	1978231	Acidobacteria bacterium
job.pdb	AF-A0A0F9INP9-F1-model_v4 4Fe-4S Mo/W bis-MGD-type domain-containing protein	33.600	297	149	6	104	398	180	430	1.000	3.128E-20	744	400	521	DLPPGHPMVTGSQTVDFDLFSAEHTKLLLIIGMNWICTKMPDGHWIGDARLKGTRVIVISADYMPTANKADEVIILRPGTDAAFFLGVARELIEKGLYDRAAVIERTDLPLLVRLDTGERLDARDVIPGYELAALTNYVTLKPDAEIKGNPPPPPFTAGGQVVPTELRDAWGDFVWWDRATGRPRPVSRD--EVGARFDGDPALLGEFEVELVDGSTVPVRPAFDLLKQYLDESFDLRTASEVCRVPPQAIQSIARQLAANKRETLLAAGMGPNHYFQNDLFGRVQFLVAALTDNIG	DLPMGLYEVFGKIFAS-TMDDWFHSELLLIWHMNPAYTRIPHYHFISEARYKGAEVVTIAPDFSPSAVHADQFLPVRPGTDAALALAMCKTIIDEGLHDTAFVKEQTDLPLLVRLDNHHFLNQSDFQEGGRQD---------------------------------------QFYFFDEKSGSVVEAPRGTLDLG---DVDPSLDTRHRVRLADGKDVEVVPVFVLMRQRLEE-YTPEKASEICGIHPEAMRSLARKVARLK--TNILLGFNSAKYYHGDLMERAMILLLALTNNWG	14.672,17.898,-49.417,12.678,14.815,-50.509,13.557,11.979,-48.133,13.809,8.944,-50.415,13.142,5.829,-48.405,16.468,4.148,-49.111,15.074,0.681,-49.649,17.324,-1.827,-47.916,19.747,-2.522,-50.777,20.232,-6.321,-50.759,23.736,-6.651,-49.475,25.058,-10.229,-49.167,24.289,-13.437,-51.047,21.176,-14.719,-49.302,22.064,-18.335,-48.513,19.239,-19.647,-50.721,17.295,-21.918,-48.373,15.415,-24.085,-50.894,…	MTTELRSLQPTAETGGGTYTSVEDVYRQRWQWDNVVWGTHCVDCYPGNCPYRVYIKDGLVLHEEQTATYNVIEKGVPDMNPMGCQKGAMWGQMLYAKERILYPMKRVGERGSGRWKRISWDDALDEVADAVIDAIQEVGPESIIHEVTGAQGGPMALIPCIRFIGRLGGLSMDLDGVVGDLPMGLYEVFGKIFASTMDDWFHSELLLIWHMNPAYTRIPHYHFISEARYKGAEVVTIAPDFSPSAVHADQFLPVRPGTDAALALAMCKTIIDEGLHDTAFVKEQTDLPLLVRLDNHHFLNQSDFQEGGRQDQFYFFDEKSGSVVEAPRGTLDLGDVDPSLDTRHRVRLADGKDVEVVPVFVLMRQRLEEYTPEKASEICGIHPEAMRSLARKVARLKTN…	412755	marine sediment metagenome
job.pdb	AF-A0A533ZQF0-F1-model_v4 Nitrate oxidoreductase subunit alpha	34.000	414	225	9	1	398	175	556	1.000	9.583E-23	742	400	1043	SWDEATTIAAKTMEDVARTFNGDEGARKLLAQGYHPEMVEVMHGAGVQALKLRG----------GMPLLGIGRIFGFYRFAN-MLALLDRKLRPDAPADEILGSRTFDNYAWHTDLPPGHPMVTGSQTVDFDLFSAEHTKLLLIIGMNWICTKMPDGHWIGDARLKGTRVIVISADYMPTANKADEVIILRPGTDAAFFLGVARELIEKGLYDRAAVIERTDLPLLVRLDTGERLDARDVIPGYELAALTNYVTLKPDAEIKGNPPPPPFTAGGQVVPTELRDAWGDFVWWDRATGRPRPVSRDEVG-----ARFDGDPALLGEFEVELVDGSTVPVRPAFDLLKQYLDESFDLRTASEVCRVPPQAIQSIARQLAANKRETLLAAGMGPNHYFQNDLF…	SWDTAYTYLAKAVIVVATRYSGEAGARRLREQGYPPEMIEMM----------KGAGVRCFKHRAGMPVLGIIGKMMNTRFNGGVLPLVDSWIRK-VTPDQAQGGRYYSNYTWHGDQDPSQPWWNGTQNCDIDLSDMRFAKLNTSWGKNFVENKMPEAHWKLESIERGCRVVVITPEYNPTATRADYWIPVRPETDAALFLGATKIIIDENMHDVDYIKGYTDMPLLVRTDTLQYLDPRDVIKDFQFPDYSQR-----------------YSGRVQSLKPDQVERLGGFMVWDLAKKQAINLDRETVGWHYQQ--SGIDAALTGTYRVKLLNGREVDVMPIFQLYQVHL-QDYDLDTVHQINRAPKDLIVRWARDNGTVKP-AQIHNGEGVCHYFHCTIM…	-15.244,30.039,-63.285,-11.806,30.000,-61.553,-8.903,29.740,-64.054,-6.052,27.485,-62.847,-2.820,28.763,-64.464,-0.230,25.983,-64.858,3.402,26.535,-63.678,4.346,26.949,-67.377,1.729,29.706,-67.868,2.831,31.383,-64.585,6.452,31.536,-65.868,5.316,32.933,-69.252,3.256,35.654,-67.496,6.140,36.420,-65.042,8.592,36.761,-67.973,6.132,39.254,-69.526,5.803,41.140,-66.179,9.616,41.519,-65.750,9.703,43.407,…	MTMFLSRRQFLKVSAGTVAAVAVADKALALTALQPVIEVGNPLGEYPDRSWERVYHDQYRYDSSFTWCCSPNDTHACRIRAFVRNGVVMRVEQNYDHQTYEDLYGNRGTFAHNPRMCLKGYTFHRRVYGPYRLKGPLMRRGWKEWMDAGSPELTPEVKRKYKFDSRFLDDMVRVSWDTAYTYLAKAVIVVATRYSGEAGARRLREQGYPPEMIEMMKGAGVRCFKHRAGMPVLGIIGKMMNTRFNGGVLPLVDSWIRKVTPDQAQGGRYYSNYTWHGDQDPSQPWWNGTQNCDIDLSDMRFAKLNTSWGKNFVENKMPEAHWKLESIERGCRVVVITPEYNPTATRADYWIPVRPETDAALFLGATKIIIDENMHDVDYIKGYTDMPLLVRTDTLQYLD…	2026887	Nitrospirae bacterium
job.pdb	AF-A0A7V1U609-F1-model_v4 Molybdopterin oxidoreductase	33.600	303	157	4	96	398	180	438	1.000	9.136E-20	740	400	839	FDNYAWHTDLPPGHPMVTGSQTVDFDLFSAEHTKLLLIIGMNWICTKMPDGHWIGDARLKGTRVIVISADYMPTANKADEVIILRPGTDAAFFLGVARELIEKGLYDRAAVIERTDLPLLVRLDTGERLDARDVIPGYELAALTNYVTLKPDAEIKGNPPPPPFTAGGQVVPTELRDAWGDFVWWDRATGRPRPVSRDEVGARFDGDPALLGEFEVELVDGSTVPVRPAFDLLKQYLDESFDLRTASEVCRVPPQAIQSIARQLAANKRETLLAAGMGPNHYFQNDLFGRVQFLVAALTDNIG	FDYNG---DLPMAMPITFGVQNAEHEAKDWANARFLLVVGANPLETRIPDAHFLFDAAANGARLVVIDPVFSATASKADTWIRLEPGTDAAFALGVAHVIWREGLHDEAFLRTYTDAPLLVNESTGKRLRESDLTEGGSAE---------------------------------------RFVVWDERRGGPATVGIDRLGMPDGVEPALTGSYEVRLANGARIAARPGFDHVRAEI-ESWTPERAAEVSGASPEIIEKLARAYATEKP-AAILMGGGANHWYHGDLIGRAYALLAVMTGNIG	-72.232,-25.297,5.885,-69.151,-25.188,3.613,-69.575,-25.763,-0.123,-66.218,-26.931,-1.524,-65.422,-25.109,-4.779,-63.928,-27.811,-7.016,-60.547,-27.412,-8.802,-62.476,-27.449,-12.122,-64.600,-24.393,-11.144,-61.420,-22.439,-10.227,-59.928,-23.212,-13.672,-63.079,-22.237,-15.622,-63.082,-18.696,-14.104,-59.383,-17.972,-14.910,-59.701,-18.081,-18.720,-61.221,-14.695,-19.695,-60.980,-11.965,-16.975,…	MAERITRRQLLAGAGATAGAAAVASATVFADEIGKEPVPSRLVDRVVRTTCSPNCTGSCGQLAFVRDGRIVKIQQAADYPDPVYSPRGCMKGLSFHLHIYGPDRITRPLIRTGERGSGEFREASWEEALDHVAAELKRIGETYGYDTIHVFGQVPGSGYVHKGANYRAAAVLGMSHGTSFDYNGDLPMAMPITFGVQNAEHEAKDWANARFLLVVGANPLETRIPDAHFLFDAAANGARLVVIDPVFSATASKADTWIRLEPGTDAAFALGVAHVIWREGLHDEAFLRTYTDAPLLVNESTGKRLRESDLTEGGSAERFVVWDERRGGPATVGIDRLGMPDGVEPALTGSYEVRLANGARIAARPGFDHVRAEIESWTPERAAEVSGASPEIIEKLARA…	1883427	Actinomycetia bacterium
job.pdb	AF-A0A382PXI3-F1-model_v4 Molybdopterin domain-containing protein	29.800	295	180	5	110	398	2	275	1.000	1.403E-19	737	400	339	PMVTGSQTVDFDLFSAEHTKLLLIIGMNWICTKMPDGHWIGDARLKGTRVIVISADYMPTANKADEVIILRPGTDAAFFLGVARELIEKGLYDRAAVIERTDLPLLVRLDTGERLDARDVIPGYELAALTNYVTLKPDAEIKGNPPPPPFTAGGQVVPTELRDAWGDFVWWDRATGRPRPVSRDEVGARFD------GDPALLGEFEVELVDGSTVPVRPAFDLLKQYLDESFDLRTASEVCRVPPQAIQSIARQLAANKRETLLAAGMGPNHYFQNDLFGRVQFLVAALTDNIG	PFVHGLQASDVDMNEMRYSKLLVSIGKNLVENKRADNHFAAEVMERGGKLVNISPEYGPSSSKADYWLTIRPNTDTALLLGISKIIIDNNWHDEKFLKEFSDFPLLLRKDTLKRLKPEDLNKEYKNQLSKDG----PSYTIHGL-------------KKKQYDKIGDFTVFDKKSNSVKPLTRDDVG---DLLEKKKIDPQLDWEGTISGADGNDIEVCTLFWAYKYVHLKDYDLDTVVDITHSNKELIQQLAKDLATIKP-ATIHIGEGLNHWFHAVENNRACYLPIILTGNIG	0.498,10.475,-3.624,-1.245,11.907,-0.486,-4.195,9.636,-0.804,-2.252,6.548,0.391,0.173,7.834,3.044,-0.992,11.435,3.725,2.318,13.010,2.536,2.981,15.251,-0.495,5.427,12.562,-1.724,6.953,9.449,-0.093,10.249,8.882,-1.943,13.837,7.701,-1.363,17.200,8.807,-2.763,17.878,7.112,-6.136,20.960,5.471,-4.558,18.512,3.320,-2.531,17.452,1.550,-5.772,20.828,-0.268,-5.673,19.597,-2.305,-2.653,16.547,-3.712,-4.511,…	FPFVHGLQASDVDMNEMRYSKLLVSIGKNLVENKRADNHFAAEVMERGGKLVNISPEYGPSSSKADYWLTIRPNTDTALLLGISKIIIDNNWHDEKFLKEFSDFPLLLRKDTLKRLKPEDLNKEYKNQLSKDGPSYTIHGLKKKQYDKIGDFTVFDKKSNSVKPLTRDDVGDLLEKKKIDPQLDWEGTISGADGNDIEVCTLFWAYKYVHLKDYDLDTVVDITHSNKELIQQLAKDLATIKPATIHIGEGLNHWFHAVENNRACYLPIILTGNIGKKGAGCHTWAGNYKAGLFQGSDKVGPGFKGWVSEDPFEPNLNPEARAKQLKIKGYAMGEEPSYW	408172	marine metagenome
job.pdb	AF-A0A521WF15-F1-model_v4 Ethylbenzene dehydrogenase	34.000	276	132	6	122	394	191	419	1.000	1.330E-19	737	400	925	LFSAEHTKLLLIIGMNWICTKMPDGHWIGDARLKGTRVIVISADYMPTANKADEVIILRPGTDAAFFLGVARELIEKGLYDRAAVIERTDLPLLVRLDTGERLDARDVIPGYELAALTNYVTLKPDAEIKGNPPPPPFTAGGQVVPTELRDAWGD-FVWWDRATGRPRPVSRD--EVGARFDGDPALLGEFEVELVDGSTVPVRPAFDLLKQYLDESFDLRTASEVCRVPPQAIQSIARQLAANKRETLLAAGMGPNHYFQNDLFGRVQFLVAALT	FDDWFHADLLLIWHRNPVYTAIPHYHYIAEARYRGAEVVTIAPDYSPSSIHADVYAGVRPGTDAALALSMARVIIDEGLMDEAFVRSQTDLPLLVRSDNGRFLRGADVEEGGR----------------------------------------ADQFYTWSKASGSVTPASRELLSA----DADAALEGAYTATLLGGERVEVRPVFALLRERLAD-YSPEAASAVCGVHADVIRQLARKAAAGR--TSVLLGFNSAKYYHGDLMERAMCLVLALT	49.539,-44.499,-48.319,48.574,-42.542,-45.861,46.594,-40.788,-43.125,43.526,-42.250,-41.480,43.691,-40.373,-38.148,42.829,-42.891,-35.394,39.535,-41.989,-33.902,40.842,-41.381,-30.381,38.830,-43.609,-28.021,35.763,-41.703,-26.791,36.493,-41.740,-23.059,33.081,-42.812,-21.751,32.827,-40.007,-19.163,31.517,-42.061,-16.193,27.813,-41.441,-15.675,28.661,-39.716,-12.347,31.220,-37.327,-13.923,28.495,-…	MEGGTPMTTDTIVPTEERYREAIGWDASKHVTHCVNCSPGNCPFRAYIRDGRVVREEQSGTLPVVEPGVPDANPMGCQKGAAWSRTLDAPTRIPYPMRRKGARGGGDWERISWDEALTQIADAMIDTIEESGPEAIVHAGTAGEGGLTAGFLFEKMMNRIGGTTTDTNGDIGDFSAGLYETFGNAAACSSFDDWFHADLLLIWHRNPVYTAIPHYHYIAEARYRGAEVVTIAPDYSPSSIHADVYAGVRPGTDAALALSMARVIIDEGLMDEAFVRSQTDLPLLVRSDNGRFLRGADVEEGGRADQFYTWSKASGSVTPASRELLSADADAALEGAYTATLLGGERVEVRPVFALLRERLADYSPEAASAVCGVHADVIRQLARKAAAGRTSVLLGFNS…	2026734	Dehalococcoidia bacterium
job.pdb	AF-A0A521X4L6-F1-model_v4 Twin-arginine translocation signal domain-containing protein	32.200	279	143	7	122	398	243	477	1.000	9.639E-20	736	400	990	LFSAEHTKLLLIIGMNWICTKMPDGHWIGDARLKGTRVIVISADYMPTANKADEVIILRPGTDAAFFLGVARELIEKGLYDRAAVIERTDLPLLVRLDTGERLDARDVIPGYELAALTNYVTLKPDAEIKGNPPPPPFTAGGQVVPTELRDAWGDFVWWDRATGRPRPVSRD--EVGARFDGDPALLGEFEVELVDGSTVPVRPAFDLLKQYLDESFDLRTASEVCRVPPQAIQSIARQLAANKRETLLAAGMGPNHYFQNDLFGRVQFLVAALTDNIG	IDDWYHADLILMWHMNPLFTRIPSAHYITEARYNGTKVVSIAPDYNASTIHADLYVPVQIGTDAALALAVAKIIIDDNRYNASFVKEQTDLPLLVRTDNSRYLRQTDI-------------------EGKGRE-----------------D---QLYFWDAVTGALAKAPRNTLKLG---KVDPALEGTFSATLADGSSVEVRPAFAALRDTL-KDYTEERAAELCGATPNTIRRLADMIA-NAKRVHVLQGFNTPKYYHGDLIERSMALVLALTGNFG	-26.033,-39.991,31.682,-29.602,-39.637,31.352,-33.270,-39.474,31.692,-35.604,-38.110,28.983,-39.020,-36.610,29.803,-41.190,-34.902,27.194,-43.897,-32.666,28.644,-46.130,-30.603,26.345,-46.477,-26.995,27.483,-49.794,-25.526,26.395,-49.037,-21.861,25.776,-52.416,-20.197,25.297,-52.048,-16.799,23.669,-55.323,-14.953,24.124,-55.739,-12.405,21.341,-58.524,-9.797,21.651,-61.224,-10.716,19.098,-63.138,-…	MPAVRRYRTTAGLLNASGIVVNSRITRRTFLKGSGAMVAGLGLSRLVPLPHFDRIASTAARTYSTFEDLYRQKWTWDKVTWGTHLVDCYPGSCSWRVYTKDGLVFREEQGAQYPVVEKGVPDMNPRGCQKGCSFSEVMYGDERIKYPMRRTGERGEGKWERVSWDDALTQVADGIIDAIQEQGPESVMLDFGTGEGGTIHGSIPAWRLVRLLGGTVFDNNALTSDFNVGLYETFGKFQFCSSIDDWYHADLILMWHMNPLFTRIPSAHYITEARYNGTKVVSIAPDYNASTIHADLYVPVQIGTDAALALAVAKIIIDDNRYNASFVKEQTDLPLLVRTDNSRYLRQTDIEGKGREDQLYFWDAVTGALAKAPRNTLKLGKVDPALEGTFSATLADGSS…	2026734	Dehalococcoidia bacterium
job.pdb	AF-Q93PD2-F1-model_v4 Ethylbenzene dehydrogenase subunit A	31.200	275	144	5	122	396	241	470	1.000	2.816E-19	733	400	974	LFSAEHTKLLLIIGMNWICTKMPDGHWIGDARLKGTRVIVISADYMPTANKADEVIILRPGTDAAFFLGVARELIEKGLYDRAAVIERTDLPLLVRLDTGERLDARDVIPGYELAALTNYVTLKPDAEIKGNPPPPPFTAGGQVVPTELRDAWGDFVWWDRATGRPRPVSRDEVGARFDGDPALLGEFEVELVDGSTVPVRPAFDLLKQYLDESFDLRTASEVCRVPPQAIQSIARQLAANKRETLLAAGMGPNHYFQNDLFGRVQFLVAALTDN	ADNLLDAELIFMTCSNWSYTYPSSYHFLSEARYKGAEVVVIAPDFNPTTPAADLHVPVRVGSDAAFWLGLSQVMIDEKLFDRQFVCEQTDLPLLVRMDTGKFLSAEDVD-------------------------------GGEAK---------QFYFFDEKAGSVRKASR--ATLKLDFMPALEGTFSARLKNGKTIQVRTVFEGLREHL-KDYTPEKASAKCGVPVSLIRELGRKVAKKR--TCSYIGFSSAKSYHGDLMERSLFLAMALSGN	-6.245,-69.594,29.525,-3.215,-70.610,30.788,0.020,-71.283,30.107,3.155,-70.817,31.334,5.701,-69.425,33.305,8.761,-68.707,34.572,10.877,-66.744,36.689,13.030,-64.708,38.242,15.385,-62.905,40.546,18.404,-60.768,41.285,20.962,-60.676,43.223,24.517,-60.164,44.199,27.807,-60.831,44.751,31.548,-60.412,44.396,34.498,-61.178,43.439,37.538,-61.736,41.293,39.787,-63.902,39.452,42.166,-62.349,37.262,42.148,…	MTRDEMISVEPEAAELQDQDRRDFLKRSGAAVLSLSLSSLATGVVPGFLKDAQAGTKAPGYASWEDIYRKEWKWDKVNWGSHLNICWPQGSCKFYVYVRNGIVWREEQAAQTPACNVDYVDYNPLGCQKGSAFNNNLYGDERVKYPLKRVGKRGEGKWKRVSWDEAAGDIADSIIDSFEAQGSDGFILDAPHVHAGSIAWGAGFRMTYLMDGVSPDINVDIGDTYMGAFHTFGKMHMGYSADNLLDAELIFMTCSNWSYTYPSSYHFLSEARYKGAEVVVIAPDFNPTTPAADLHVPVRVGSDAAFWLGLSQVMIDEKLFDRQFVCEQTDLPLLVRMDTGKFLSAEDVDGGEAKQFYFFDEKAGSVRKASRATLKLDFMPALEGTFSARLKNGKTIQVR…	166498	Azoarcus sp. EB1
job.pdb	AF-A0A3A0ARF6-F1-model_v4 Nitrate oxidoreductase subunit alpha	36.300	410	220	10	1	398	41	421	1.000	5.314E-23	733	400	1016	SWDEATTIAAKTMEDVARTFNGDEGARKLLAQGYHPEMVEVMHGAGVQALK--LRGGMPLLGIGRIFGFYRFANMLALLDRKLRPDAPADEILGSRTFDN-------YAWHTDLPPGHPMVTGSQTVDFDLFSAEHTKLLLIIGMNWICTKMPDGHWIGDARLKGTRVIVISADYMPTANKADEVIILRPGTDAAFFLGVARELIEKGLYDRAAVIERTDLPLLVRLDTGERLDARDVIPGYELAALTNYVTLKPDAEIKGNPPPPPFTAGGQVVPTELRDAWGDFVWWDRATGRPRPVSRDEVGARFD---GDPALLGEFEVELVDGSTVPVRPAFDLLKQYLDESFDLRTASEVCRVPPQAIQSIARQLAANKRETLLAAGMGPNHYFQNDLFGRVQ…	SWETANDYIARGMIAIATRYSGEAGAELLRSQGYPEEMITAM--GGAGTRTFKCRGGMGLLGVIGKYGMYRFANMLALLDTHVRG-VDEHEA-------RGGRIWSNYTWHGDQAPGHPFTTGLQTSDQDFNDLRNSQLHIQCGKNLVENKMAESHFFIEAMERGAKIVTITPEYSPPATKSDYWIPIRPATDTALFLGITRWLMDNEKYDAGFVKRFTDFPLLVRTDTLERLRAADLFADYEPGL---------------DPSGPSF--QQQQLTSEQYEKLGDYVVRDATTGEFVPLTRDDVGAAMDAKGIDPELDWSGTVELVDGSEVEVLTLWAMHREHL-QEYDLDTVADITSAPKHLIERLANDIATIH-PTAIHIGEGINHWFHATLANRAQ…	26.350,-5.639,-16.949,24.180,-2.586,-17.760,21.785,-2.230,-20.579,20.942,1.145,-22.202,18.012,1.834,-24.578,19.204,2.846,-28.064,16.534,5.513,-28.752,17.298,7.036,-25.326,21.022,7.142,-26.179,20.160,8.865,-29.501,17.951,11.328,-27.564,20.808,12.052,-25.133,23.374,12.393,-27.972,21.006,14.886,-29.690,21.192,16.999,-26.498,17.943,15.927,-24.755,15.369,17.649,-27.046,11.877,18.170,-25.646,9.505,15.1…	GPLMRKGWQEWADDGFPELTPENKSKYKFDARGLDELLPVSWETANDYIARGMIAIATRYSGEAGAELLRSQGYPEEMITAMGGAGTRTFKCRGGMGLLGVIGKYGMYRFANMLALLDTHVRGVDEHEARGGRIWSNYTWHGDQAPGHPFTTGLQTSDQDFNDLRNSQLHIQCGKNLVENKMAESHFFIEAMERGAKIVTITPEYSPPATKSDYWIPIRPATDTALFLGITRWLMDNEKYDAGFVKRFTDFPLLVRTDTLERLRAADLFADYEPGLDPSGPSFQQQQLTSEQYEKLGDYVVRDATTGEFVPLTRDDVGAAMDAKGIDPELDWSGTVELVDGSEVEVLTLWAMHREHLQEYDLDTVADITSAPKHLIERLANDIATIHPTAIHIGEGINH…	2026724	Chloroflexi bacterium
job.pdb	AF-A0A3M0ZIU0-F1-model_v4 Dimethylsulfide dehydrogenase	31.000	296	155	6	106	398	210	459	1.000	7.373E-20	727	400	523	PPGHPMVTGSQTVDFDLFSAEHTKLLLIIGMNWICTKMPDGHWIGDARLKGTRVIVISADYMPTANKADEVIILRPGTDAAFFLGVARELIEKGLYDRAAVIERTDLPLLVRLDTGERLDARDVIPGYELAALTNYVTLKPDAEIKGNPPPPPFTAGGQVVPTELRDAWGDFVWWDRATGRPRPVSR---DEVGARFDGDPALLGEFEVELVDGSTVPVRPAFDLLKQYLDESFDLRTASEVCRVPPQAIQSIARQLAANKRETLLAAGMGPNHYFQNDLFGRVQFLVAALTDNIG	HRGAAETFGKIVFERSADDYFYSDLILIWGANPVATQIPNAHFLYEARYNGTQLVTVAPDYSPSSIHSDLWVPVKPGCDAALALAVAKILIDEGLYDRDFVIEQTDLPLLVRDDDGRLLRQSDVEEGGDED---------------------------------------VFYWFDRRRGKAVAVPRERLELGGS----DPALEGTYEVETRSG-KVSVRPVFERLRERLAD-YTPERAARICGTPPALIRELARRLGA-AKSATNVTTSNFSKYYHGNLIERSQALLFALRGHIG	-4.034,-23.555,-76.642,-2.052,-24.128,-73.397,0.717,-21.558,-72.704,3.916,-23.435,-71.803,6.128,-22.114,-68.941,8.854,-21.371,-71.538,6.598,-18.925,-73.470,5.640,-17.070,-70.241,9.312,-16.475,-69.299,10.249,-15.160,-72.769,7.265,-12.746,-72.729,8.131,-11.579,-69.164,11.809,-10.947,-70.070,10.872,-8.362,-72.750,8.549,-6.365,-70.418,11.159,-6.051,-67.607,13.808,-4.171,-69.659,11.424,-1.273,-70.486,…	MAITRRRFLVAGGLAGVALVLSDLRPLGSRGVAAAGASGRGAEAAYGDWRDVYRQKWTWDRIHKSSHFTNCWYQSHCAWNVYVKDGIVWREEQVAAYPQTRPELPDFNPRGCQKGACYSERMYDPARVLYPLKRVGERGSGRFKRVTWDEALDDLAAEFVRVATEEGPECIFWDNGPLYTFGAMAAAQARFSYLAGTVSLDMNTEIGDGHRGAAETFGKIVFERSADDYFYSDLILIWGANPVATQIPNAHFLYEARYNGTQLVTVAPDYSPSSIHSDLWVPVKPGCDAALALAVAKILIDEGLYDRDFVIEQTDLPLLVRDDDGRLLRQSDVEEGGDEDVFYWFDRRRGKAVAVPRERLELGGSDPALEGTYEVETRSGKVSVRPVFERLRERLADYT…	2080303	Candidatus Dadabacteria bacterium
job.pdb	AF-A0A521WHM3-F1-model_v4 Ethylbenzene dehydrogenase	31.800	276	139	6	122	394	218	447	1.000	1.260E-19	723	400	820	LFSAEHTKLLLIIGMNWICTKMPDGHWIGDARLKGTRVIVISADYMPTANKADEVIILRPGTDAAFFLGVARELIEKGLYDRAAVIERTDLPLLVRLDTGERLDARDVIPGYELAALTNYVTLKPDAEIKGNPPPPPFTAGGQVVPTELRDAWGDFVWWDRATGRPRPVSR---DEVGARFDGDPALLGEFEVELVDGSTVPVRPAFDLLKQYLDESFDLRTASEVCRVPPQAIQSIARQLAANKRETLLAAGMGPNHYFQNDLFGRVQFLVAALT	CDDWFHTDLMLCWQINPAYTSIPWHHFISEGRYRGAEVVVVAPDFNPTAPHADYYVPVRIGADVALANAMSQVIIEENLVHWKFVQEQTDLPLLVRLDNNRFLRAKDVD-------------------------------GGRDD---------QFYWYDEKTKAIVEAPRGTLALKGRS----PALKGVFTAKLKKGKTVKVTPAFALLKKMLDEQYTPEKAQSLSGTNPELVRTIARKAAK-KR-TRMLMGWNSGKYYHGDLMERSMMLVLALT	-74.225,-11.782,-25.184,-73.874,-15.089,-25.939,-73.603,-18.312,-26.760,-73.831,-20.863,-28.745,-73.369,-24.142,-29.764,-72.194,-27.450,-29.608,-71.583,-30.449,-30.699,-71.681,-34.220,-31.452,-70.775,-37.277,-31.817,-69.613,-40.915,-31.655,-66.734,-43.310,-31.212,-65.722,-46.373,-31.240,-64.173,-49.508,-32.678,-61.632,-51.795,-30.911,-58.148,-53.369,-30.804,-55.132,-54.252,-30.894,-52.028,-52.964…	MTEERMAQTKTPAKRKAAARNGHAASGVRTLRIPAAPPSPVEEAYRDKIKWSKWTWGSHCVDCYPSNCPFRVYVGRDGEVWREEQAGTYDTIEKGVPDFNPAGCQKGVTWHRLLTGKERVLKPLKRAGARGEGKWKEISWDQALTEIADHIIDAIQEQGPESIIRIGEPAEGGTQALVYGSQLVGQLGGTITDVQAEINDFSPGIYVTFGKFDPAASCDDWFHTDLMLCWQINPAYTSIPWHHFISEGRYRGAEVVVVAPDFNPTAPHADYYVPVRIGADVALANAMSQVIIEENLVHWKFVQEQTDLPLLVRLDNNRFLRAKDVDGGRDDQFYWYDEKTKAIVEAPRGTLALKGRSPALKGVFTAKLKKGKTVKVTPAFALLKKMLDEQYTPEKAQSL…	2026734	Dehalococcoidia bacterium
job.pdb	AF-A0A1F8RVJ6-F1-model_v4 4Fe-4S Mo/W bis-MGD-type domain-containing protein	31.400	277	140	6	122	394	147	377	1.000	4.812E-19	723	400	895	LFSAEHTKLLLIIGMNWICTKMPDGHWIGDARLKGTRVIVISADYMPTANKADEVIILRPGTDAAFFLGVARELIEKGLYDRAAVIERTDLPLLVRLDTGERLDARDVIPGYELAALTNYVTLKPDAEIKGNPPPPPFTAGGQVVPTELRDAWGDFVWWDRATGRPRPVS----RDEVGARFDGDPALLGEFEVELVDGSTVPVRPAFDLLKQYLDESFDLRTASEVCRVPPQAIQSIARQLAANKRETLLAAGMGPNHYFQNDLFGRVQFLVAALT	LDDEFHAELVLFFQANHMYTVIATAHYTAEARYQGTEIVLFAPDCSPSHIHADYYYPVRMGSDAAWALGASQVIIDEGLYKEQFVKEQTDLPLLVRLDSGRFLRKSDLEEDGS-------DD--------------------------------QFYAWDSATDSLAAASKTTLR--WG---KVKPALEGRHRVRLKDGSRVTVAPAFELLRQHLNRNYTPEKASKICGVNPDQIRSLGRKVASKR--TLVWAGGTSLKYYHGDLMVRSVTLMLGLT	27.532,2.432,1.148,31.237,2.717,0.243,31.901,0.905,-3.064,35.489,-0.365,-3.472,36.999,-0.354,-6.979,40.269,-2.087,-7.945,41.621,-2.186,-11.524,38.363,-0.611,-12.774,36.229,-3.432,-11.265,33.910,-3.326,-8.236,35.470,-5.716,-5.693,33.055,-5.158,-2.768,30.834,-2.734,-0.847,30.625,-1.774,2.849,28.294,0.342,5.001,29.521,3.929,5.337,28.284,4.055,8.972,28.173,7.882,8.859,24.608,8.574,10.110,24.476,11.20…	MRVYVRDGEIVREEQAATFQTIEKGVPDYNPMGCQKGVAWSQTLHGQDRLLHPLRRAGERGEGKWDEISWDEALTEVADSFLDAIEKAGPESIIRLSGAEAGTWTSAGFGRVMGMLGSLSTDVNAEINDFSPGIYITFGKFNICSSLDDEFHAELVLFFQANHMYTVIATAHYTAEARYQGTEIVLFAPDCSPSHIHADYYYPVRMGSDAAWALGASQVIIDEGLYKEQFVKEQTDLPLLVRLDSGRFLRKSDLEEDGSDDQFYAWDSATDSLAAASKTTLRWGKVKPALEGRHRVRLKDGSRVTVAPAFELLRQHLNRNYTPEKASKICGVNPDQIRSLGRKVASKRTLVWAGGTSLKYYHGDLMVRSVTLMLGLTGNWGRKGTGITCWSVGFFDGPG…	1797660	Chloroflexi bacterium RBG_16_68_14
job.pdb	AF-A0A3C0TL08-F1-model_v4 Nitrate reductase	31.100	305	160	8	96	398	198	454	1.000	2.154E-19	719	400	787	FDNYAWHTDLPPGHPMVTGSQTVDFDLFSAEHTKLLLIIGMNWICTKMPDGHWIGDARLKGTRVIVISADYMPTANKADEVIILRPGTDAAFFLGVARELIEKGLYDRAAVIERTDLPLLVRLDTGERLDARDVIPGYELAALTNYVTLKPDAEIKGNPPPPPFTAGGQVVPTELRDAWGDFVWWDRATGRPRPVSRD--EVGARFDGDPALLGEFEVELVDGSTVPVRPAFDLLKQYLDESFDLRTASEVCRVPPQAIQSIARQLAANKRETLLAAGMGPNHYFQNDLFGRVQFLVAALTDNIG	YDWYC---DLPPGEPMTWGVQTDACESADWYNSNYLLVMGSNILETRIPDAHFFTEARYRGAKIVLVAPEYNPSSIHADLYVPINPGTDGALCLGMANVIVNNGLYDAAYVKQFTDMPLLVRTDTGKFLRESDMVSGGS-------AN--------------------------------RFYLRDLLTGTAVLAPSSTLDLG---LINPALEGVFTVETLSG-PVQVTTVFSLQKQKL-AAYSPSAVSSITGIDSGLISQLADEFARTK-PARIIEGAGTNHYYHNDLINRAQILLVALTGNVG	-2.468,-70.930,-52.324,-3.611,-67.297,-52.717,-2.608,-64.476,-50.314,-5.615,-63.182,-48.314,-6.342,-59.444,-48.509,-6.258,-57.470,-45.218,-10.062,-57.026,-45.577,-10.734,-60.774,-46.049,-8.611,-61.508,-42.941,-10.641,-58.939,-40.918,-13.984,-60.360,-42.136,-12.988,-63.970,-41.310,-11.644,-62.965,-37.858,-14.835,-60.919,-37.173,-17.084,-63.982,-37.671,-14.847,-66.185,-35.450,-14.537,-63.457,-32.74…	MGKWTRREFIISTGVAAGALAATNALGLDLLAPVKDPLGAYPYRGWESFYRDLWQFDYFGRSTHSVNCTGSCTWRGYVKNSILFKEEQYSDYPDISSTLPTYNPRGCQKGANHKEYVYGPQRVKYPLIRTGARGEGKWRKATWDEALSLIAADTVDAIRTSGPDAVTFFSAIPAKHHITLAGGFRLANLTGGVVCSFYDWYCDLPPGEPMTWGVQTDACESADWYNSNYLLVMGSNILETRIPDAHFFTEARYRGAKIVLVAPEYNPSSIHADLYVPINPGTDGALCLGMANVIVNNGLYDAAYVKQFTDMPLLVRTDTGKFLRESDMVSGGSANRFYLRDLLTGTAVLAPSSTLDLGLINPALEGVFTVETLSGPVQVTTVFSLQKQKLAAYSPSAVS…	2026770	Nitrospiraceae bacterium
job.pdb	AF-A0A533ZB17-F1-model_v4 Nitrate oxidoreductase subunit alpha	34.200	414	224	9	1	398	148	529	1.000	4.784E-22	719	400	1120	SWDEATTIAAKTMEDVARTFNGDEGARKLLAQGYHPEMVEVMHGAGVQALKLRG----------GMPLLGIGRIFGFYRFAN-MLALLDRKLRPDAPADEILGSRTFDNYAWHTDLPPGHPMVTGSQTVDFDLFSAEHTKLLLIIGMNWICTKMPDGHWIGDARLKGTRVIVISADYMPTANKADEVIILRPGTDAAFFLGVARELIEKGLYDRAAVIERTDLPLLVRLDTGERLDARDVIPGYELAALTNYVTLKPDAEIKGNPPPPPFTAGGQVVPTELRDAWGDFVWWDRATGRPRPVSRDEVG-----ARFDGDPALLGEFEVELVDGSTVPVRPAFDLLKQYLDESFDLRTASEVCRVPPQAIQSIARQLAANKRETLLAAGMGPNHYFQNDLF…	SWDTAYTYLAKAVIVVATRYSGEAGARRLREQGYPPEMIEMM----------KGAGVRCFKHRAGMPVLGIIGKMMNTRFNGGVLPLVDSWIRK-VTPDQAQGGRYYSNYTWHGDQDPSQPWWNGTQNCDIDLSDMRFAKLNTSWGKNFVENKMPEAHWKLESIERGCRVVVITPEYNPTATRADYWIPVRPETDAALFLGATKIIIDENMHDVDYVKGYTDMPLLVRTDTLQYLDPRDVIKDFQFPDYSQR-----------------YSGRVQSLKPDQVERLGGFMVWDLAKKQAINLDRETVGWHYQQ--SGIDAALTGTYRVKLLNGREVDVMPIFQLYQVHL-QDYDLDTVHQINRAPKDLIVRWARDNGTVKP-AQIHNGEGVCHYFHCTIM…	2.024,-53.414,14.351,1.716,-51.787,10.840,5.453,-51.492,9.914,6.209,-55.237,9.556,4.459,-55.086,6.137,7.348,-52.971,4.692,10.174,-55.524,4.939,11.597,-55.621,1.381,11.225,-59.077,-0.034,14.976,-58.769,-0.881,17.639,-57.147,1.316,19.760,-55.472,-1.372,22.921,-54.523,0.569,24.208,-50.977,-0.144,25.403,-51.386,-3.782,27.882,-48.567,-3.118,29.332,-50.181,0.063,31.934,-52.250,-1.897,32.274,-50.142,-5.…	LALTALQPVIEVGNPLGEYPDRSWERVYHDQYRYDSSFTWCCSPNDTHACRIRAFVRNGVVMRVEQNYDHQTYEDLYGNRGTFAHNPRMCLKGYTFHRRVYGPYRLKGPLMRRGWKEWMDAGSPELTPEVKRKYKFDSRFLDDMVRVSWDTAYTYLAKAVIVVATRYSGEAGARRLREQGYPPEMIEMMKGAGVRCFKHRAGMPVLGIIGKMMNTRFNGGVLPLVDSWIRKVTPDQAQGGRYYSNYTWHGDQDPSQPWWNGTQNCDIDLSDMRFAKLNTSWGKNFVENKMPEAHWKLESIERGCRVVVITPEYNPTATRADYWIPVRPETDAALFLGATKIIIDENMHDVDYVKGYTDMPLLVRTDTLQYLDPRDVIKDFQFPDYSQRYSGRVQSLKPD…	2026887	Nitrospirae bacterium
job.pdb	AF-X0STT3-F1-model_v4 4Fe-4S Mo/W bis-MGD-type domain-containing protein	30.100	302	161	7	104	398	162	420	1.000	2.397E-19	714	400	525	DLPPGHPMVTGSQTVDFDLFSAEHTKLLLIIGMNWICTKMPDGHWIGDARLKGTRVIVISADYMPTANKADEVIILRPGTDAAFFLGVARELIEKGLYDRAAVIERTDLPLLVRLDTGERLDARDVIPGYELAALTNYVTLKPDAEIKGNPPPPPFTAGGQVVPTELRDAWGD-FVWWDRATGRPRPVSRDE---VGARF--DGDPALLGEFEVELVDGSTVPVRPAFDLLKQYLDESFDLRTASEVCRVPPQAIQSIARQLAA-NKRETLLAAGMGPNHYFQNDLFGRVQFLVAALTDNIG	DMPMGAVQTWGMYNCEGTSDDWFRSDYIVVWIGNPAYTRIPDVHSMHEARYRGAKLVVIAPDYNATTVHADYWLNIKPESDAALGLAAAQIIVSEGLYDTEYVREQTDLPILVREDTGLFLRQSDLKKGGK----------------------------------------DNQFYYWDEATDRIAKVHGCEGHGGGSLALGELRPALEGSFEVELADGKTVSVRPVFERLKAHMAD-YTPEKAAELTGLAPGLIRRFATDLAKAPT--AMISASWGSCKHHHSDLFQRTMILLMALTGNQG	9.921,-25.580,-52.302,6.360,-25.725,-51.013,4.985,-22.168,-50.530,4.879,-23.088,-46.805,8.716,-23.101,-46.909,8.546,-19.270,-47.058,6.872,-19.280,-43.594,9.167,-22.016,-42.215,12.158,-19.906,-43.329,10.801,-16.984,-41.241,10.652,-19.261,-38.137,14.408,-19.854,-37.833,17.103,-18.527,-35.449,20.813,-19.068,-34.745,20.484,-19.229,-30.933,18.153,-18.686,-27.967,19.280,-16.598,-24.958,17.445,-16.124,-…	GDFSDVYRAKWTWDKVAKGTHTRANCISACAWDVFVKDGIVWREEQNAIYEAPRDDVPDQNPRGCQKGACYSDLQVSGSRVLYPMKRVGPRGGGQWKRISWDEAYTEIADRIIDAAVESGTETVIHDHGTTNAGFGPETAGEMRYTDAINATVLDSWSGVGDMPMGAVQTWGMYNCEGTSDDWFRSDYIVVWIGNPAYTRIPDVHSMHEARYRGAKLVVIAPDYNATTVHADYWLNIKPESDAALGLAAAQIIVSEGLYDTEYVREQTDLPILVREDTGLFLRQSDLKKGGKDNQFYYWDEATDRIAKVHGCEGHGGGSLALGELRPALEGSFEVELADGKTVSVRPVFERLKAHMADYTPEKAAELTGLAPGLIRRFATDLAKAPTAMISASWGSCKH…	412755	marine sediment metagenome
job.pdb	AF-A0A0T6ARL8-F1-model_v4 Putative nitrate oxidoreductase subunit alpha, nitrate reductase 1, alpha subunit	32.800	286	160	7	121	398	2	263	1.000	7.002E-19	712	400	859	DLFSAEHTKLLLIIGMNWICTKMPDGHWIGDARLKGTRVIVISADYMPTANKADEVIILRPGTDAAFFLGVARELIEKGLYDRAAVIERTDLPLLVRLDTGERLDARDVIPGYELAALTNYVTLKPDAEIKGNPPPPPFTAGG-QVVPTELRDAWGDFVWWDRATGRPRPVSRDEVG-------ARFDGDPALLGEFEVELVDGSTVPVRPAFDLLKQYLDESFDLRTASEVCRVPPQAIQSIARQLAANKRETLLAAGMGPNHYFQNDLFGRVQFLVAALTDNIG	DFNELRHARLHIQVGKNLIENKMPESHFFNELMERGAKIAVITPEYSPPAAKADYWMPIRPQTDAALFLGITRLMMDRRWYDEAFVKQFTDFPLLIRKDTLKRLRAAEVFPGYKPGL---------------DPDGPSFKRHNLKL---DQYEKLGDFVVFDRKTRKLQAITRDQVGERLAQAGL----DPDLRWRGKVKLIDGREVECLTLWEAHRDHL-RDYDLDTVAEITQTPRAMIERLARDIATIK-PVSIHIGEGINHWFHATLANRAFYLPLMLTGNIG	6.611,-5.862,15.294,10.168,-7.070,14.634,10.634,-10.226,12.476,12.251,-12.175,15.366,8.758,-12.249,16.930,7.708,-14.830,14.265,9.409,-17.563,16.390,6.538,-17.281,18.916,3.692,-17.914,16.416,1.989,-21.353,16.398,-0.129,-20.543,13.327,1.475,-18.355,10.630,-0.721,-17.138,7.752,0.914,-15.460,4.728,-1.629,-13.471,2.685,-0.042,-12.189,-0.533,3.376,-12.204,1.232,6.603,-13.693,-0.156,9.016,-13.975,2.795,…	MDFNELRHARLHIQVGKNLIENKMPESHFFNELMERGAKIAVITPEYSPPAAKADYWMPIRPQTDAALFLGITRLMMDRRWYDEAFVKQFTDFPLLIRKDTLKRLRAAEVFPGYKPGLDPDGPSFKRHNLKLDQYEKLGDFVVFDRKTRKLQAITRDQVGERLAQAGLDPDLRWRGKVKLIDGREVECLTLWEAHRDHLRDYDLDTVAEITQTPRAMIERLARDIATIKPVSIHIGEGINHWFHATLANRAFYLPLMLTGNIGKPGAGCHTWAGNYKAGIFQGSPWTGPGITGWLFEDPFHAALDPATSGTEIKVKKYLKDEEPAYWDHGDVPLIVNTPKAGRRVFTGTTHMPTPTKVMWYNNVNIINNAKWAYGVIKHVNPNVELIINQDIEMTASAE…	1640515	Armatimonadetes bacterium CSP1-3
job.pdb	AF-B5LPG2-F1-model_v4 Nitrate reductase alpha subunit	29.600	280	143	5	128	398	8	242	1.000	2.821E-18	711	400	255	TKLLLIIGMNWICTKMPDGHWIGDARLKGTRVIVISADYMPTANKADEVIILRPGTDAAFFLGVARELIEKGLYDRAAVIERTDLPLLVRLDTGERLDARDVIPGYELAALTNYVTLKPDAEIKGNPPPPPFTAGGQVVPTELRDAWGDFVWWDRATGRPRPV---------SRDEVGARFDGDPALLGEFEVELVDGSTVPVRPAFDLLKQYLDESFDLRTASEVCRVPPQAIQSIARQLAANKRETLLAAGMGPNHYFQNDLFGRVQFLVAALTDNIG	RNTFVLWGANISQTRIPDAHFAYEARYNGAKIVCISPDYNASATHADLYFRINPGSDGILALGVAKLLIDQNLIDAPYVKEQTDMPLLVLSGTNRFLRESDLKNGGKED---------------------------------------IFYFWDMKQQRAVPTPGSMGSEQKTIQLNGA----DPALTGTFHIQLADGKTAEVTTVFDLLKKEIAG-YTVDKVATRTGLPPNEIKLFAKELGTRK-PAMIIHGAGTNHWFHNDLTNRSFILLVALTGNTG	33.354,-3.113,6.876,29.923,-1.695,5.936,27.596,-4.338,7.462,24.853,-3.564,4.861,26.462,-5.269,1.843,23.783,-7.901,2.660,22.976,-9.668,-0.472,19.204,-9.514,-1.418,17.718,-5.977,-1.579,15.573,-4.499,-4.391,15.844,-0.823,-5.447,12.887,0.415,-7.562,13.782,3.596,-9.505,10.217,4.718,-10.350,10.107,7.817,-12.596,13.598,8.582,-11.221,16.837,9.185,-13.170,19.441,9.065,-10.396,22.332,9.020,-12.942,21.483,1…	VCRLVQTRNTFVLWGANISQTRIPDAHFAYEARYNGAKIVCISPDYNASATHADLYFRINPGSDGILALGVAKLLIDQNLIDAPYVKEQTDMPLLVLSGTNRFLRESDLKNGGKEDIFYFWDMKQQRAVPTPGSMGSEQKTIQLNGADPALTGTFHIQLADGKTAEVTTVFDLLKKEIAGYTVDKVATRTGLPPNEIKLFAKELGTRKPAMIIHGAGTNHWFHNDLTNRSFILLVALTGNTGKNAWIQSLCRPGK	77133	uncultured bacterium
job.pdb	AF-A0A1F8YAK9-F1-model_v4 4Fe-4S Mo/W bis-MGD-type domain-containing protein	27.700	331	168	6	96	398	214	501	1.000	2.965E-20	710	400	700	FDNYAWHTDLPPGHPMVTGSQTVDFDLFSAEHTKLLLIIGMNWICTKMPDGHWIGDARLKGTRVIVISADYMPTANKADEVIILRPGTDAAFFLGVARELIEKGLYDRAAVIERTDLPLLVRLDTGERLDARDVIPGYELAALTNYVTLKPDAEIKGNPPPPPFTAGGQVVPTELRDAWGDFVWWDRATGRPRPV-------------SRDEVGARF-----------DGDPALLGEFEVELVDGSTVPVRPAFDLLKQYLDESFDLRTASEVCRVPPQAIQSIARQLAANKRE----TLLAAGMGPNHYFQNDLFGRVQFLVAALTDNIG	YDWYG---DLPPGSTATYGVMTDPCETADWFNSRYIIIQGARLTDTRIPDAHFYTEARYNGAKIVIFSPDYNPTVTHADQWVPLKPGTDAAFNMGMANVIVGRKLYDAPYIKEQTDLPFLVRVDDKKFLRESDLVKDGSKE---------------------------------------RFYSWDIKSNKPVLMRGTWGDKPPKELPTPPFAGRNTMGYEPGTIALNDIDPALEGQFEVTLQDGKKVKVEPVFESLKRTLAD-FTPAKASKITGIKASVIEGLATEYAETARKTGGKVLIINGVGANHWFHVLENNRTQMLLAGLVGSVG	-82.682,-24.345,-0.643,-82.067,-26.744,-2.838,-80.413,-29.544,-4.704,-77.864,-31.280,-6.251,-76.994,-33.110,-9.340,-76.599,-34.281,-12.586,-76.542,-35.383,-16.145,-75.425,-33.725,-19.145,-72.188,-35.485,-19.264,-72.041,-36.738,-22.752,-70.455,-35.528,-26.004,-68.377,-32.771,-26.998,-64.912,-32.432,-25.606,-62.227,-32.374,-28.261,-60.196,-29.609,-30.057,-57.714,-27.915,-28.424,-56.171,-24.777,-26.…	MRVLQKDYERRHIIMSNLSRRDFLKAAGVASLALALPEGVLSLEALAAVEDPMKPYPYKGWEDLYRGIWKWDKVAAATHSSNCTGACRWRVYVKDGVILREEQPREFPSLGGDIPDFAPRGCQKGACYNTTYTYGPERVKYPLIRVGERGEGKFRQATWDEALELIAGKIVDNIKENGSDTVGLFTPVPAISNVRFCSFHRFGHLIGATAYTFYDWYGDLPPGSTATYGVMTDPCETADWFNSRYIIIQGARLTDTRIPDAHFYTEARYNGAKIVIFSPDYNPTVTHADQWVPLKPGTDAAFNMGMANVIVGRKLYDAPYIKEQTDLPFLVRVDDKKFLRESDLVKDGSKERFYSWDIKSNKPVLMRGTWGDKPPKELPTPPFAGRNTMGYEPGTIALN…	1797816	Deltaproteobacteria bacterium GWC2_42_11
job.pdb	AF-A0A3M0ZIC9-F1-model_v4 Twin-arginine translocation signal domain-containing protein	28.700	278	147	6	122	394	229	460	1.000	5.651E-19	710	400	1011	LFSAEHTKLLLIIGMNWICTKMPDGHWIGDARLKGTRVIVISADYMPTANKADEVIILRPGTDAAFFLGVARELIEKGLYDRAAVIERTDLPLLVRLDTGERLDARDVI-PGYELAALTNYVTLKPDAEIKGNPPPPPFTAGGQVVPTELRDAWGDFVWWDRATGRPRP----VSRDEVGARFDGDPALLGEFEVELVDGSTVPVRPAFDLLKQYLDESFDLRTASEVCRVPPQAIQSIARQLAANKRETLLAAGMGPNHYFQNDLFGRVQFLVAALT	VDDWFNADVILIWHKNPIYTRIPSYHFISEARYRGATVVTIAPDASPSTMHADLYVPVDFGADAALALGMAHVMISEGLVNEEFVKEQTDLPLLVRTDTRKYLRGPELEGEGVR----------ED-----------------------------QLYVLDARTGKPARAPLDTLRWQ-----GIDPKLDARAEVKLANGETVEVRTVFSLLRERIERDYTPEKASKLCGTAPGVIRRLARLVATKK--TMIILGWNSAKYYHGDLIERAQSLVLALS	40.120,-27.323,-43.160,42.204,-29.801,-41.028,41.622,-31.868,-38.601,40.449,-33.981,-35.571,43.045,-35.687,-33.460,42.246,-39.350,-32.594,40.774,-40.476,-29.278,42.145,-44.020,-28.673,39.123,-46.064,-27.533,39.919,-49.415,-25.828,38.375,-51.905,-28.291,37.665,-55.035,-26.212,35.894,-57.397,-28.627,32.784,-59.315,-27.455,34.905,-62.467,-28.142,37.628,-61.409,-25.637,34.995,-60.696,-22.945,33.522,-…	MKGPGEMTGLNITRREFLKTSAVTVVGLTLSRLAPLRAEAAPAVEPPKPYENWQKLMAEKWTWDSRHRVTHCVDCYPGNCSWTVYVKDGMVIREEQTGHYPQLNPEMPDMNPRGCQKGASFGNVMYAKERIKYPLIRVGERGQGKWRRATWDEALTMVADAIIDAQQNVGPESCIMEMGPGNIGIFQAEAASRFAMSQGMTTLDVDGLINDFNVGQYITFGKFQQASSVDDWFNADVILIWHKNPIYTRIPSYHFISEARYRGATVVTIAPDASPSTMHADLYVPVDFGADAALALGMAHVMISEGLVNEEFVKEQTDLPLLVRTDTRKYLRGPELEGEGVREDQLYVLDARTGKPARAPLDTLRWQGIDPKLDARAEVKLANGETVEVRTVFSLLRER…	2080303	Candidatus Dadabacteria bacterium
job.pdb	AF-B5LPE3-F1-model_v4 Nitrate reductase alpha subunit	31.700	290	150	6	99	382	2	249	1.000	2.158E-18	708	400	250	YAWHTDLPPGHPMVTGSQTVDFDLFSAEHTKLLLIIGMNWICTKMPDGHWIGDARLKGTRVIVISADYMPTANKADEVIILRPGTDAAFFLGVARELIEKGLYDRAAVIERTDLPLLVRLDTGERLDARDVIPGYELAALTNYVTLKPDAEIKGNPPPPPFTAGGQVVPTELRDAWGD-FVWWDRATGRPRPV----SRDEVGARFDG-DPALLGEFEVELVDGSTVPVRPAFDLLKQYLDESFDLRTASEVCRVPPQAIQSIARQLAANKRETLLAAGMGPNHYFQNDL	YDWYCDLPPGEPLTWGVQTEACECADWFNSKYIVLWGSNISQTRIPDAHFAYEARYNGAKIVCISPDYNASATHADLYFRINPGTDGILALGVAKFLIDQDLIDAPYVKEQTDLPLLVLSGTKRFLRESDLKKGGK----------------------------------------EDIFYFWDAKQQHAVPVPGSMGSDQKTIQLNGADPALTGIFQVQLADGKSAEVTTVFELLKTELSL-YTLDKVAARTGLPVREIELFARELGTRK-PAMIIHGAGTNHWFHNDL	23.180,-6.564,10.433,20.149,-6.637,8.083,19.113,-3.175,9.341,22.724,-1.889,9.258,23.032,-2.747,5.542,19.621,-1.126,4.846,18.465,-4.458,3.339,15.710,-4.646,5.988,12.735,-2.798,4.383,11.387,-0.897,7.364,8.073,-0.271,5.653,7.381,-4.040,5.885,7.639,-4.521,9.704,5.788,-1.228,10.134,2.917,-2.431,7.881,2.787,-6.220,8.391,4.612,-6.761,11.720,6.990,-9.305,10.116,10.752,-8.879,9.707,10.649,-9.352,5.899,8.6…	FYDWYCDLPPGEPLTWGVQTEACECADWFNSKYIVLWGSNISQTRIPDAHFAYEARYNGAKIVCISPDYNASATHADLYFRINPGTDGILALGVAKFLIDQDLIDAPYVKEQTDLPLLVLSGTKRFLRESDLKKGGKEDIFYFWDAKQQHAVPVPGSMGSDQKTIQLNGADPALTGIFQVQLADGKSAEVTTVFELLKTELSLYTLDKVAARTGLPVREIELFARELGTRKPAMIIHGAGTNHWFHNDLI	77133	uncultured bacterium
job.pdb	AF-A0A3C0ZII2-F1-model_v4 Nitrate oxidoreductase subunit alpha	38.100	270	144	4	132	398	2	251	1.000	3.891E-18	706	400	834	LIIGMNWICTKMPDGHWIGDARLKGTRVIVISADYMPTANKADEVIILRPGTDAAFFLGVARELIEKGLYDRAAVIERTDLPLLVRLDTGERLDARDVIPGYELAALTNYVTLKPDAEIKGNPPPPPFTAGGQVVPTELRDAWGDFVWWDRATGRPRPVSRDEVGARFD---GDPALLGEFEVELVDGSTVPVRPAFDLLKQYLDESFDLRTASEVCRVPPQAIQSIARQLAANKRETLLAAGMGPNHYFQNDLFGRVQFLVAALTDNIG	IIQGVNFVENKMSDAHWWIETMERGGKIVVIAPEYSPTSQKADYWIPIRPGTDPALQLGVTHLLFKEKLYDAPFVKRFTDMPLLVRLDTLKLLRAADVFPDYKNRKLSGYSVQVQKIDA------------------EAREQWGDFVIWDAKTNKPVAITREDVGKHIDENGIDPSLDGAFSVKGVNGKPIKVKTVFQLYKELCAE-YDVDTTHEITGSPKDLIIRLARDLGS-IRPAAVHTGEGVNHYFHCDITTRGTFLWMALTGNIG	3.215,-15.803,13.408,0.899,-15.141,10.422,2.520,-14.039,7.121,-0.138,-12.531,4.823,0.957,-11.232,1.418,4.649,-10.760,2.303,7.676,-12.777,1.133,10.298,-12.390,3.893,12.778,-14.658,2.044,12.820,-12.327,-0.985,11.633,-8.869,0.121,13.067,-8.702,3.694,16.219,-10.848,3.420,18.130,-9.061,6.226,15.218,-9.641,8.667,14.238,-13.164,7.486,16.275,-14.890,10.242,13.953,-13.540,13.000,10.853,-15.412,11.788,12.9…	FIIQGVNFVENKMSDAHWWIETMERGGKIVVIAPEYSPTSQKADYWIPIRPGTDPALQLGVTHLLFKEKLYDAPFVKRFTDMPLLVRLDTLKLLRAADVFPDYKNRKLSGYSVQVQKIDAEAREQWGDFVIWDAKTNKPVAITREDVGKHIDENGIDPSLDGAFSVKGVNGKPIKVKTVFQLYKELCAEYDVDTTHEITGSPKDLIIRLARDLGSIRPAAVHTGEGVNHYFHCDITTRGTFLWMALTGNIGKPGSGVGHWAGNYKFCVFDGLPKFNGEDPFNMTLDPSAHGTAVKSKKYYKPENPCYWNYEDRPLIVDTKEGRKVFTGKTHMPTPTKVEWTANVNLLNNAKWAYNMAKNVDTKVEMICINEMEWTGSCEFADLVFPAECWAELTLPDMT…	1898104	Bacteroidetes bacterium
job.pdb	AF-O30061-F1-model_v4 Molybdopterin oxidoreductase, molybdopterin binding subunit	32.500	286	150	9	121	398	197	447	1.000	4.097E-19	703	400	896	DLFSAEHTKLLLIIGMNWICTKMPDGHWIGDARLKGTRVIVISADYMPTANKADEVIILRPGTDAAFFLGVARELIEKGLYDRAAVIERTDLPLLVRLDTGERLDARDVIPGYELAALTNYVTLKPDAEIKGNPPPPPFTAGGQVVPTELRDAWGDFVWWDRATGRPRPVS-RDEVGARFDGDPALLGEFEVELVDGSTVPVRPAFDLLKQYLDESFDLRTASEVCRVP-------PQAIQSIARQLAANKRETLLAAGMGPNHYFQNDLFGRVQFLVAALTDNIG	ESLEWTNSKYIAIFGSNIMVTRLPDAKFVNIAAERGAKVVVVDPNFSPTAAKADEWVQINPSTDSAFALAIAREIIENRLYDEEFIKTYTDMPLLVRMDTQKRLMAKEV------------KELE-------------EIAGKLNVP----EYRDVFVVYDVNEG-FKPVNPETL---ERDFEPAIEGEFEVELVDGKRVKVKPVFQLLKEEV-QKYTPEKVAEIITPPNRNKGEYVDMIKRLAFEMATVKP-LHIIYGASNYQWYHGDLKGRALALIVALTGNLG	51.789,-57.806,18.964,52.029,-54.134,20.062,52.745,-52.198,16.823,54.703,-49.039,17.722,53.929,-45.636,16.105,57.325,-46.001,14.338,56.342,-49.352,12.751,53.077,-47.853,11.395,54.986,-44.980,9.694,57.392,-47.481,8.075,54.414,-49.511,6.747,52.786,-46.303,5.383,56.028,-45.209,3.649,56.368,-48.583,1.854,52.733,-48.491,0.597,53.208,-44.987,-0.905,56.073,-46.155,-3.183,54.270,-49.126,-4.845,51.140,-47…	MKVSRRDFIKLSAATAFASGLGLGYFQKSRGVQQNAGEIKTVRSVCSPNCTGACGFDALVYNGRIETLTQAADYPEPEYNPRGCLRGQSMMNLIYGPDRLKRPLIRVGKRGEGKFKAVSWDEALDYVADRLADIMKRHGPESVAISIQVPGTGYVHKGAMMRLASMFGWSALHGYTMNGDLPAFWSQTFGVQTEEFESLEWTNSKYIAIFGSNIMVTRLPDAKFVNIAAERGAKVVVVDPNFSPTAAKADEWVQINPSTDSAFALAIAREIIENRLYDEEFIKTYTDMPLLVRMDTQKRLMAKEVKELEEIAGKLNVPEYRDVFVVYDVNEGFKPVNPETLERDFEPAIEGEFEVELVDGKRVKVKPVFQLLKEEVQKYTPEKVAEIITPPNRNKGEYV…	224325	Archaeoglobus fulgidus DSM 4304
job.pdb	AF-B5LPI6-F1-model_v4 Nitrate reductase alpha subunit	29.600	280	143	5	128	398	3	237	1.000	1.021E-17	702	400	251	TKLLLIIGMNWICTKMPDGHWIGDARLKGTRVIVISADYMPTANKADEVIILRPGTDAAFFLGVARELIEKGLYDRAAVIERTDLPLLVRLDTGERLDARDVIPGYELAALTNYVTLKPDAEIKGNPPPPPFTAGGQVVPTELRDAWGDFVWWDRATGRPRPV---------SRDEVGARFDGDPALLGEFEVELVDGSTVPVRPAFDLLKQYLDESFDLRTASEVCRVPPQAIQSIARQLAANKRETLLAAGMGPNHYFQNDLFGRVQFLVAALTDNIG	SKYIVLWGSNISQTRIPDAHFAYEARYNGAKIVCISPDYNASATHADLYFQINPGTDGILALGVAKLLIDQDLVDKLYVKEQTDMPLLVVSGTNRFLRESDLKNGGKED---------------------------------------VFYFWDAKQQRAVPTPGSMGSEQKTIQLHGA----DPALTGTFHVQLADGKAAEVTTVFELLKKEI-AGYTADKVAARTGLPADEIELFAKELGTRK-PAMIIHGAGTNHWFHNDLTNRSFILLVALTGNTG	20.938,-7.307,-2.746,18.407,-9.206,-0.533,15.312,-8.427,-2.665,13.723,-10.823,-5.210,11.733,-8.042,-6.938,13.021,-4.452,-7.175,10.785,-1.676,-8.548,12.786,1.406,-9.619,9.845,3.844,-9.655,10.832,7.334,-10.867,14.415,6.548,-9.738,17.531,6.568,-11.972,19.973,4.780,-9.643,22.680,4.460,-12.370,23.092,8.263,-12.363,21.681,9.344,-8.979,23.068,6.412,-6.890,26.376,5.727,-8.717,28.162,4.245,-5.655,25.174,2…	FNSKYIVLWGSNISQTRIPDAHFAYEARYNGAKIVCISPDYNASATHADLYFQINPGTDGILALGVAKLLIDQDLVDKLYVKEQTDMPLLVVSGTNRFLRESDLKNGGKEDVFYFWDAKQQRAVPTPGSMGSEQKTIQLHGADPALTGTFHVQLADGKAAEVTTVFELLKKEIAGYTADKVAARTGLPADEIELFAKELGTRKPAMIIHGAGTNHWFHNDLTNRSFILLVALTGNTGKNGGGFNHYVGQEK	77133	uncultured bacterium
job.pdb	AF-B5LPG5-F1-model_v4 Nitrate reductase alpha subunit	29.600	297	155	6	99	386	2	253	1.000	3.140E-18	696	400	256	YAWHTDLPPGHPMVTGSQTVDFDLFSAEHTKLLLIIGMNWICTKMPDGHWIGDARLKGTRVIVISADYMPTANKADEVIILRPGTDAAFFLGVARELIEKGLYDRAAVIERTDLPLLVRLDTGERLDARDVIPGYELAALTNYVTLKPDAEIKGNPPPPPFTAGGQVVPTELRDAWGDFVWWDRATGRPRPV-----SRDEV----GARFDGDPALLGEFEVELVDGSTVPVRPAFDLLKQYLDESFDLRTASEVCRVPPQAIQSIARQLAANKRETLLAAGMGPNHYFQNDLFGRV	YDWYCDLPPGEPLTWGVQTEACECADWFNSKYIVLWGSNISQTRIPDAHFAYEARYNGAKIVCISPDYNASATPADLYFQINPGTDGILALGVAKLLIDQDLVDKLYVKEQTDMPLLVVSGTNRFLRESDLKNGGKED---------------------------------------VFYFWDAKQQRAVPTPGSMGSEQKTIQLHGA----DPALTGTFHVQFADGKAAEVTTVFELLKKEI-AGYTADKVAARTGLPADEIELFAKELGTRK-PAMIIHGAGTNHWFHNDLTNRS	17.718,18.124,6.668,16.315,14.797,5.374,12.893,16.438,4.874,14.454,19.579,3.323,16.066,17.475,0.560,12.760,15.582,0.055,14.667,12.306,0.656,12.462,11.522,3.672,9.499,9.573,2.157,6.648,11.197,4.036,4.311,8.321,3.308,6.448,6.018,5.526,6.098,8.012,8.809,2.457,8.603,7.901,1.822,4.834,7.453,4.306,3.036,9.751,5.108,5.787,12.300,8.873,5.391,11.699,11.166,8.021,10.162,12.079,5.665,7.293,12.939,1.957,6.86…	FYDWYCDLPPGEPLTWGVQTEACECADWFNSKYIVLWGSNISQTRIPDAHFAYEARYNGAKIVCISPDYNASATPADLYFQINPGTDGILALGVAKLLIDQDLVDKLYVKEQTDMPLLVVSGTNRFLRESDLKNGGKEDVFYFWDAKQQRAVPTPGSMGSEQKTIQLHGADPALTGTFHVQFADGKAAEVTTVFELLKKEIAGYTADKVAARTGLPADEIELFAKELGTRKPAMIIHGAGTNHWFHNDLTNRSFIL	77133	uncultured bacterium
job.pdb	AF-A0A1Q7GPQ7-F1-model_v4 Nitrate oxidoreductase subunit alpha	32.200	418	227	11	1	398	175	556	1.000	2.653E-22	696	400	910	SWDEATTIAAKTMEDVARTFNGDEGARKLLAQGYHPEMVEVMHGAGVQALKLRG----------GMPLLGIGRIFGFYRFAN-MLALLDRKLRPDAPADEILGSRTFDNYAWHTDLPPGHPMVTGSQTVDFDLFSAEHTKLLLIIGMNWICTKMPDGHWIGDARLKGTRVIVISADYMPTANKADEVIILRPGTDAAFFLGVARELIEKGLYDRAAVIERTDLPLLVRLDTGERLDARDVIPGYELAALTNYVTLKPDAEIKGNPPPPPFTAGGQVVPTELRDAWGDFVWWDRATGRPRPVSRDEVG-------ARFDGDPALLGEFEVELVDGSTVPVRPAFDLLKQYL--DESFDLRTASEVCRVPPQAIQSIARQLAANKRETLLAAGMGPNHYFQ…	SWDTAFTYVAKAYIIIATRYSGEAGARRLREQGYPPEMIEMM----------KGAGTRTMKHRSGMPVLGIVGKMGVTRMNGGVCALLDSWIRK-VGADQAQGGRYWSNYTWHGDQNPSHPFWCGAQTSDIDLSDMRFSKLNTSWGKNFVENKMPEAHWKLESIERGARIVVITPEYNPTATRADYWMPVRPQSDGALFCGAMKIIIDENMHDVDFLKGYTDSPILIRTDTLQYLDPRDVIKDFKFP---DYAKRYSGMVQSLKP--------------ETIERLGGCMVWDLTKQQPAYLDRELVGWHYQQSGI----DAALTGTYRVKLLNGREVDVMPIW---QAYLVHFQDYDLDTVHQINRCPKDLIVRWSRDSGTIKP-AAIHNGEGVNHYFH…	-38.775,-69.907,-63.319,-38.332,-70.631,-59.577,-35.543,-73.250,-59.391,-36.272,-75.649,-56.527,-32.845,-76.925,-55.387,-33.060,-80.682,-54.762,-32.288,-81.961,-51.219,-29.102,-83.580,-52.636,-27.945,-80.287,-54.230,-28.712,-78.466,-50.940,-26.537,-80.961,-48.984,-23.674,-80.626,-51.523,-23.843,-76.803,-51.377,-24.112,-76.863,-47.527,-21.141,-79.284,-47.218,-19.179,-77.027,-49.616,-20.185,-73.947…	MTMFLSRRQFLKVSAGTVAAVAVADRALALTALQPVIEVGNPLGEYPDRSWERVYHDQYRYDSSFTWVCSPNDTHACRIRAFVRNGVVMRVEQNYDHQTYEDLYGNRGTFAHNPRMCLKGYTFHRRVYGPYRLKGPLMRRGWKEWMDAGSPELTPEVKRKYKFDSRFLDDMMRVSWDTAFTYVAKAYIIIATRYSGEAGARRLREQGYPPEMIEMMKGAGTRTMKHRSGMPVLGIVGKMGVTRMNGGVCALLDSWIRKVGADQAQGGRYWSNYTWHGDQNPSHPFWCGAQTSDIDLSDMRFSKLNTSWGKNFVENKMPEAHWKLESIERGARIVVITPEYNPTATRADYWMPVRPQSDGALFCGAMKIIIDENMHDVDFLKGYTDSPILIRTDTLQYLD…	1805269	Nitrospirae bacterium 13_1_40CM_4_62_6
job.pdb	AF-A0A521WY10-F1-model_v4 4Fe-4S Mo/W bis-MGD-type domain-containing protein	33.400	278	133	7	122	394	205	435	1.000	1.483E-18	696	400	933	LFSAEHTKLLLIIGMNWICTKMPDGHWIGDARLKGTRVIVISADYMPTANKADEVIILRPGTDAAFFLGVARELIEKGLYDRAAVIERTDLPLLVRLDTGERLDARDVIPGYELAALTNYVTLKPDAEIKGNPPPPPFTAGGQVVPTELRDAWGD-FVWWDRATGRPRP----VSRDEVGARFDGDPALLGEFEVELVDGSTVPVRPAFDLLKQYLDESFDLRTASEVCRVPPQAIQSIARQLAANKRETLLAAGMGPNHYFQNDLFGRVQFLVAALT	ADDYFYSDLILIWGGNPAYTQIANFHFYNEARYHGATVVTISPDYSASAAHADAWLPVRPGTDAALALAMAQVIVSEGLVDETFVREQTDLPLLVRTDNHRYLRESDIKKRGA----------------------------------------DDTFFAYDTAAGRITKARKRTLR--LG---DVVPALEGEFEVDTRDG-RVIVKPVFQLVKEMLDRDYTPEQASAVCGVEAESIRWLARSIA-NARAASCVAGASLSKYYHGDLMARAQLLVFALT	-7.259,-44.305,39.159,-4.591,-45.822,36.905,-1.105,-45.777,38.517,1.934,-44.351,36.640,4.165,-47.086,35.436,7.875,-46.262,35.983,10.104,-45.350,32.997,12.196,-48.226,31.855,15.674,-46.625,31.634,17.548,-49.045,29.354,18.346,-47.320,26.087,21.569,-49.034,24.878,24.155,-46.312,24.518,24.677,-46.229,20.749,28.448,-45.804,20.982,29.017,-43.732,17.825,31.631,-46.043,16.279,34.516,-43.831,15.065,33.490…	MIEPTQPHDESPELAIETPVVIPAQPDGPTERRYRGKLAWDSVSKGTHLINCWYQRNCAFNVFVRDGVVVREEQIAEYPPTNDEVPDFNPRGCQKGVCYAGVMYDPARIRHPLKRAGARGEGKWERISWDQALDEIADKVIDTLAGAGPEAIVFDQNPAGVASYTAIRRFADQLGALVLDVNCEVGDEQQGAAVTLGSPIASKSADDYFYSDLILIWGGNPAYTQIANFHFYNEARYHGATVVTISPDYSASAAHADAWLPVRPGTDAALALAMAQVIVSEGLVDETFVREQTDLPLLVRTDNHRYLRESDIKKRGADDTFFAYDTAAGRITKARKRTLRLGDVVPALEGEFEVDTRDGRVIVKPVFQLVKEMLDRDYTPEQASAVCGVEAESIRWLAR…	2026734	Dehalococcoidia bacterium
job.pdb	AF-A0A1F2WP78-F1-model_v4 4Fe-4S Mo/W bis-MGD-type domain-containing protein	33.800	319	174	10	96	398	182	479	1.000	6.989E-20	694	400	714	FDNYAWHTDLPPGHPMVTGSQTVDFDLFSAEHTKLLLIIGMNWICTKMPDGHWIGDARLKGTRVIVISADYMPTANKADEVIILRPGTDAAFFLGVARELIEKGLYDRAAVIERTDLPLLVRLDTGERLDARDVIPGYEL-------AALTNYVTLKPDAEIKGNPPPPPFTAGG---QVV----PTELRDAW--GDFVWWDRATGRPRPVSRDEVGARFDGDPALLGEFEVELVDGSTVPVRPAFDLLKQYLDESFDLRTASEVCRVPPQAIQSIARQLAANKRETLLAAGMGPNHYFQNDLFGRVQFLVAALTDNIG	FDFNG---DLPMGMPITFGVQNAEHEAKDWANSRFLMLLGANPLETRIPDAHFLMDAVERGARMVVVDPTYSGTAAKADAWLQIKPGTDAALGLALCRQVIEDQKADWDFMRTYTDAPLLVRADNGKRLRAEDLAPGQARDPGPAAGVGLGGY----------GRKAPP----VGTAPEIPGAAKPAS--DAPPPPVFVAWDTVRNEPVLIRTDRLGVPEGVEAALEGAFEVTLVDGSLVGVVPGFALVRGGLD-AWTPDVAEQFTGIPANTIVRLAKEYSAERP-AAVIMGGGANHWYHGDLTGRAFALLAALTGNIG	-62.931,-19.458,10.430,-60.000,-21.907,10.946,-60.390,-24.921,8.612,-58.877,-28.042,10.212,-56.477,-30.461,8.415,-59.308,-33.044,8.364,-61.600,-30.693,6.370,-58.829,-30.075,3.776,-58.365,-33.828,3.150,-62.130,-34.332,2.748,-62.061,-31.507,0.145,-59.108,-33.045,-1.775,-60.846,-36.458,-1.939,-63.897,-34.993,-3.760,-61.978,-33.561,-6.783,-60.900,-36.941,-8.269,-64.307,-37.494,-9.933,-65.545,-35.087,…	MKLTRRQFLKGAGAVAGTAVVGSALGVAADKVLAVKTDSTRSLPVDRVVRTTCSPNCTGSCGQLAFVRDGNIVKVQQAADYPDREYNPRGCMKGVSYHLLVHGPDRIKTPLVREGERGEGKFREATWEEVLDRIASEFKRIGDTWGWDSIHVFGQVPGSGYIQKGANYRACAALGMTHGTSFDFNGDLPMGMPITFGVQNAEHEAKDWANSRFLMLLGANPLETRIPDAHFLMDAVERGARMVVVDPTYSGTAAKADAWLQIKPGTDAALGLALCRQVIEDQKADWDFMRTYTDAPLLVRADNGKRLRAEDLAPGQARDPGPAAGVGLGGYGRKAPPVGTAPEIPGAAKPASDAPPPPVFVAWDTVRNEPVLIRTDRLGVPEGVEAALEGAFEVTLVDG…	1797200	Actinobacteria bacterium RBG_16_64_13
job.pdb	AF-A7LI70-F1-model_v4 Perchlorate reductase alpha subunit	28.400	327	167	6	96	398	111	394	1.000	1.330E-19	693	400	734	FDNYAWHTDLPPGHPMVTGSQTVDFDLFSAEHTKLLLIIGMNWICTKMPDGHWIGDARLKGTRVIVISADYMPTANKADEVIILRPGTDAAFFLGVARELIEKGLYDRAAVIERTDLPLLVRLDTGERLDARDVIPGYELAALTNYVTLKPDAEIKGNPPPPPFTAGGQVVPTELRDAWGDFVWWDRATGRPRPV-----SRDEVGAR-------------------FDGDPALLGEFEVELVDGSTVPVRPAFDLLKQYLDESFDLRTASEVCRVPPQAIQSIARQLAANKRETLLAAGMGPNHYFQNDLFGRVQFLVAALTDNIG	FDWYG---DHPTGQTQTCGVQGDTAETADWFNSRYIILWGSNPTQTRIPDAHFLSEAQLNGTKIVSIAPDFNSSAIKVDKWIHPQPGTDGALALAMAHVIIKEKLYDAHNLKEQTDLSYLVRSDTKRFLREADVVAGGS----------KD-----------------------------KFYFWNAKTGMPMIPKGCWGDQPEQKAPPVAFMGRNTNTFPKGYIELGDLDPALEGNFKIQLLDGKSVEVRPVFEILKSRVLADNTPEKASKITGVPAKAIVELAREYANAKP-SMIICGGGTQHWYYSDVLLRAMHLLTALTGSEG	19.460,-13.580,-0.188,16.992,-14.264,2.692,19.001,-17.116,4.339,21.954,-15.164,5.793,22.403,-15.540,9.586,20.033,-12.982,11.133,20.888,-12.182,14.760,18.329,-13.865,17.072,16.330,-11.979,19.609,16.136,-13.181,23.257,13.321,-15.512,24.213,11.778,-15.573,20.697,12.393,-17.935,17.746,14.999,-16.834,15.276,14.092,-15.620,11.775,16.484,-18.190,10.236,16.550,-19.956,7.833,13.791,-18.021,6.062,13.945,-1…	EQSKDIAPMPNIPEYNPRGCNKGECGHDYMYGPHRIKYPLIRVGERGEGKWRRATWEEALDMIADKCVDTIKNHAPDCISVFSPVPAVSPVSFSAGHRFAHYIGAHTHTFFDWYGDHPTGQTQTCGVQGDTAETADWFNSRYIILWGSNPTQTRIPDAHFLSEAQLNGTKIVSIAPDFNSSAIKVDKWIHPQPGTDGALALAMAHVIIKEKLYDAHNLKEQTDLSYLVRSDTKRFLREADVVAGGSKDKFYFWNAKTGMPMIPKGCWGDQPEQKAPPVAFMGRNTNTFPKGYIELGDLDPALEGNFKIQLLDGKSVEVRPVFEILKSRVLADNTPEKASKITGVPAKAIVELAREYANAKPSMIICGGGTQHWYYSDVLLRAMHLLTALTGSEGKNGGG…	204460	Azospira sp. PCC
job.pdb	AF-C9R9K4-F1-model_v4 Molybdopterin oxidoreductase	29.900	311	163	5	99	398	208	474	1.000	7.388E-19	691	400	1027	YAWHTDLPPGHPMVTGSQTVDFDLFSAEHTKLLLIIGMNWICTKMPDGHWIGDARLKGTRVIVISADYMPTANKADEVIILRPGTDAAFFLGVARELIEKGLYDRAAVIERTDLPLLVRLDTGERLDARDVIPGYELAALTNYVTLKPDAEIKGNPPPPPFTAGGQVVPTELRDAWGDFVWWDRATGRPRPV------SRD-----EVGARFDGDPALLGEFEVELVDGSTVPVRPAFDLLKQYLDESFDLRTASEVCRVPPQAIQSIARQLAANKRETLLAAGMGPNHYFQNDLFGRVQFLVAALTDNIG	YDWYCDLPAGEPQTWGVQTEECEEWDWLNARLIIVWGANPAESRIAAAHFLTEAKYRGTKIIAILTDYNGSAKLADIAVSPKPGTDAALALGIARELIARGWYNEDYVVTFTDLPFLVRQDTGQFLRESDLREGGSPY---------------------------------------KLYVWDKLQEKPVLAPGTLGDDRDTLDWQTVGIT----PALEFAGEVLLRDGQKVSVKTVWTMLREILDRDYTLEKVTAITGIHPEVVALIARELH-ERHPAMIIEGGGCNHWYHNDLNNRAMILLMALTGNVG	50.773,-39.094,-18.401,49.595,-42.700,-18.930,47.118,-44.216,-21.369,46.109,-47.745,-20.410,43.475,-48.775,-22.982,41.547,-51.742,-21.562,40.196,-53.200,-24.835,36.772,-54.540,-23.864,35.982,-56.490,-27.067,32.234,-55.978,-27.662,30.503,-59.017,-29.183,27.930,-57.536,-31.585,24.361,-58.933,-31.450,25.324,-60.780,-34.691,28.361,-62.452,-33.012,26.256,-63.453,-29.968,23.737,-65.154,-32.312,26.639,-…	MGEEKEKRTRLSRREFLKLGLSGLVGAAGYGLIKALGEGAYVHEHLRPAIDARGEDFYRGFFTYDSVIRTTCAGNCTQACGWRAYVRGGVLIKTEPAADYDRFDPVAKKAYLPRGCMRGASYPRYIYGPMRVKTPLIRVGPRGSGQFRRASWDEALEYIAERLLKIIREDGAEAIALFCPIPSYNYVSAAGGYRLGNLLGATGPLSFYDWYCDLPAGEPQTWGVQTEECEEWDWLNARLIIVWGANPAESRIAAAHFLTEAKYRGTKIIAILTDYNGSAKLADIAVSPKPGTDAALALGIARELIARGWYNEDYVVTFTDLPFLVRQDTGQFLRESDLREGGSPYKLYVWDKLQEKPVLAPGTLGDDRDTLDWQTVGITPALEFAGEVLLRDGQKVSVK…	429009	Ammonifex degensii KC4
job.pdb	AF-A0A0F8XU03-F1-model_v4 Molybdopterin domain-containing protein	31.100	286	143	6	121	398	3	242	1.000	1.263E-18	690	400	369	DLFSAEHTKLLLIIGMNWICTKMPDGHWIGDARLKGTRVIVISADYMPTANKADEVIILRPGTDAAFFLGVARELIEKGLYDRAAVIERTDLPLLVRLDTGERLDARDVIPGYELAALTNYVTLKPDAEIKGNPPPPPFTAGGQVVPTELRDAWGDFVWWDRATGRPRP---VSRDEVGARFDGDPAL-----LGEFEVELVDGSTVPVRPAFDLLKQYLDESFDLRTASEVCRVPPQAIQSIARQLAANKRETLLAAGMGPNHYFQNDLFGRVQFLVAALTDNIG	SIDDMFHAEFIMYALINPVYTMIAGYHFTAEARYKGADVILVAPDCSPSHVHTDYYVPIRPGTDAALGLGMAQVIIEEGLYEVPFVKEQTDLPLLVRLDNRRFLRQSDIEDGGRDD---------------------------------------QFYYWDTAAGRIEPAPLTTLAPG----NVDPALEIEAGRGAYSVELQDGRRVNVVPVFELLKERLAD-YTPEKASEMCGVNPEVIRTLARKIACKR--GTIWCGGSSLKYYHADLMVRSYLLVLGLTGNWG	15.524,6.713,0.234,16.829,3.125,-0.031,19.585,2.423,-2.633,20.204,-0.719,-4.737,22.945,-1.892,-2.301,20.292,-2.125,0.462,19.351,-5.438,-1.230,22.536,-6.841,0.411,20.757,-6.445,3.784,17.699,-8.513,2.701,17.039,-12.168,3.700,14.514,-12.445,0.856,14.303,-10.545,-2.457,11.086,-11.029,-4.469,10.999,-9.658,-8.037,7.566,-9.144,-9.637,6.645,-7.319,-12.876,10.392,-6.789,-13.566,13.461,-8.327,-15.271,16.39…	ASSIDDMFHAEFIMYALINPVYTMIAGYHFTAEARYKGADVILVAPDCSPSHVHTDYYVPIRPGTDAALGLGMAQVIIEEGLYEVPFVKEQTDLPLLVRLDNRRFLRQSDIEDGGRDDQFYYWDTAAGRIEPAPLTTLAPGNVDPALEIEAGRGAYSVELQDGRRVNVVPVFELLKERLADYTPEKASEMCGVNPEVIRTLARKIACKRGTIWCGGSSLKYYHADLMVRSYLLVLGLTGNWGRKGTGPLEWSSSGFDGPFIYAAKQKEGLEETRRILQMREAMHQMIKNEDPTRTDEMAHIEMMARMSSQAGMLVPPAFLWYYHCGYRDNWNRKEWNDPTMQRTFDEYFEESSNKGWWQGMDRPGPDTL	412755	marine sediment metagenome
job.pdb	AF-A0A661PFL7-F1-model_v4 4Fe-4S Mo/W bis-MGD-type domain-containing protein	28.600	314	165	6	96	398	205	470	1.000	8.677E-19	689	400	725	FDNYAWHTDLPPGHPMVTGSQTVDFDLFSAEHTKLLLIIGMNWICTKMPDGHWIGDARLKGTRVIVISADYMPTANKADEVIILRPGTDAAFFLGVARELIEKGLYDRAAVIERTDLPLLVRLDTGERLDARDVIPGYELAALTNYVTLKPDAEIKGNPPPPPFTAGGQVVPTELRDAWGDFVWWDRATGRPRPVSRDEVGA-----------RFDGDPALLGEFEVELVDGSTVPVRPAFDLLKQYLDESFDLRTASEVCRVPPQAIQSIARQLAANKRETLLAAGMGPNHYFQNDLFGRVQFLVAALTDNIG	YDWYC---DLPPGEPMTWAFQTDESEEADWVNAKLLIFWGANVAESRMAAAHHLAEARYRGTKIINIFTDYNATSRMGDVFISPKPGTDAALVMGLIKIMIDNHWYEEDYIKTFTDLPFLVRADNKRFLREADVIKGGSPF---------------------------------------KLYIWDKNSDKPILAP----GTLGDNRETLDLARFGLDPDLEADGKITLVNGKQVVVETVFAKLKNEV-KSYSPQRVNDLTGVGAQALKSLAHDLHTIK-PAMIVEGGGTNHWFNNDVNNRAMILLMALTGNVG	41.933,-67.461,-27.512,38.461,-65.873,-28.038,37.004,-63.092,-25.794,34.754,-60.666,-26.286,31.897,-60.341,-28.811,28.891,-58.599,-27.185,25.843,-60.830,-27.786,23.122,-58.357,-28.860,19.330,-58.954,-28.491,19.428,-59.775,-32.237,21.959,-62.586,-31.636,19.756,-63.987,-28.811,16.566,-63.902,-30.927,18.560,-65.337,-33.862,19.689,-68.317,-31.712,16.115,-68.789,-30.356,14.778,-68.850,-33.950,17.412,-…	MMTDKKITRRHFLGTMAAGAATTALLPTLAACSSNLQKGKFVGKRLHEAGEEAYRQAFAFDKIIRTSCAGNCTQACGWNAFVKGGKYIVANEPAGDYDRFDPVLGTLYNPRGCMRGASYLKYVNGQVRLKHPLIRVGKRGEGKFRRATWDEAMSLMATKLTDIARRDGADSIVFFSPIPAFNYVSAGAGYRLCKLMGASGPLSFYDWYCDLPPGEPMTWAFQTDESEEADWVNAKLLIFWGANVAESRMAAAHHLAEARYRGTKIINIFTDYNATSRMGDVFISPKPGTDAALVMGLIKIMIDNHWYEEDYIKTFTDLPFLVRADNKRFLREADVIKGGSPFKLYIWDKNSDKPILAPGTLGDNRETLDLARFGLDPDLEADGKITLVNGKQVVVETVF…	2026735	Deltaproteobacteria bacterium
job.pdb	AF-A0A660ZW63-F1-model_v4 Ethylbenzene dehydrogenase	27.100	280	153	7	122	396	244	477	1.000	4.570E-18	689	400	985	LFSAEHTKLLLIIGMNWICTKMPDGHWIGDARLKGTRVIVISADYMPTANKADEVIILRPGTDAAFFLGVARELIEKGLYDRAAVIERTDLPLLVRLDTGERLDARDVIPGYELAALTNYVTLKPDAEIKGNPPPPPFTAGGQVVPTELRDAWGD-FVWWDRATGRPRPVSR-DEVGARFDG---DPALLGEFEVELVDGSTVPVRPAFDLLKQYLDESFDLRTASEVCRVPPQAIQSIARQLAANKRETLLAAGMGPNHYFQNDLFGRVQFLVAALTDN	SDNMFDADVLIFSNTNWSYTVTPLYHFITEARYNGAEVILVNPDYNPSTIHADIHVPVLAASDSAFWLSVSQVMIEEEIYHRDFILEQTDMPILVRRDNGKYLSAQEV--------------------DGGRP---------------------DHLYFWDSGLAEIVKAPRGQL---KYEGQLEQLALEGQWTVALADGSEVEVETVFGKLKSQLNRDYKPEVASELCGISPTLIRDMARKIATKR--THFYNGFSTAKHYHGDLMERSALLMLGLSGN	5.782,-46.239,20.202,6.393,-49.514,18.241,8.115,-49.219,14.795,5.803,-49.643,11.886,6.724,-52.219,9.147,7.422,-51.242,5.482,4.871,-51.898,2.799,5.603,-54.395,-0.074,5.034,-53.372,-3.731,3.430,-55.991,-6.065,3.720,-55.836,-9.913,1.345,-56.497,-12.581,2.378,-55.928,-16.156,-0.576,-56.394,-18.541,0.652,-57.389,-22.050,-0.908,-56.034,-25.283,0.667,-55.246,-28.578,0.664,-56.990,-31.989,3.156,-58.970,-…	MQPVRPYKQTDPRVNLMNKDNIILPRRDFLKLGGGAVGLSLVTLNGAASESFLSDVRDGKANISYSSWEDVYVKQWDWDAVTWGSHNNQCLPAACSFRVYSRNGVVWREEQHANSDACSDEYPDFNPMGCQKGCAFHNLLYSEERLRYPMKRVGERGEGKWQRISWDQALTEVADAILDAHEEIGSGGFHVDAPHNHGGSVGKCGVHRFAHQLGAPMPETNVAIGDDLKGVSQVFGKMRMGMTSDNMFDADVLIFSNTNWSYTVTPLYHFITEARYNGAEVILVNPDYNPSTIHADIHVPVLAASDSAFWLSVSQVMIEEEIYHRDFILEQTDMPILVRRDNGKYLSAQEVDGGRPDHLYFWDSGLAEIVKAPRGQLKYEGQLEQLALEGQWTVALADG…	1869227	bacterium
job.pdb	AF-A0A383C0P4-F1-model_v4 Molybdopterin domain-containing protein	26.900	275	158	5	125	398	5	237	1.000	3.695E-17	686	400	243	AEHTKLLLIIGMNWICTKMPDGHWIGDARLKGTRVIVISADYMPTANKADEVIILRPGTDAAFFLGVARELIEKGLYDRAAVIERTDLPLLVRLDTGERLDARDVIPGYELAALTNYVTLKPDAEIKGNPPPPPFTAGGQVVPTELRDAWGDFVWWDRATGRPRPVSRDEVGA-RFDGDPALLGEFEVELVDGSTVPVRPAFDLLKQYLDESFDLRTASEVCRVPPQAIQSIARQLAANKRETLLAAGMGPNHYFQNDLFGRVQFLVAALTDNIG	LDHTDCIMLWGHNPTTTWLAYGSRIAQAKARGTKLIVVDPRCAGLAAKADHWLRVRPGSDGALALGLAGVMIENGWYDRKFVKDWTNGPHLVREDSGRFLTGSDLRDGNE---------------------------------------YDHLVAWDETAEALVRYDRARGTYASEDADLALFGRFEIAGADG-PIMCRPAFAHYAD-LSKQYPPERVEEITWIPAQQIREVAQMFGTAKA-PSFDAWAGLEMHSNVSQTNRAIALLYALTGNFD	-14.575,8.585,-0.819,-16.491,7.648,2.272,-16.508,4.168,3.871,-19.319,1.814,2.768,-20.144,0.996,6.411,-23.041,-1.310,5.363,-20.846,-3.841,3.505,-17.329,-3.381,4.974,-15.774,-6.328,6.873,-12.981,-4.194,8.420,-12.940,-0.468,9.332,-9.678,1.402,9.958,-10.377,4.689,11.782,-7.332,6.985,11.942,-7.219,10.294,13.852,-11.062,10.490,13.731,-13.482,10.359,16.702,-16.954,10.431,15.080,-18.641,9.700,18.433,-17.…	PVADLDHTDCIMLWGHNPTTTWLAYGSRIAQAKARGTKLIVVDPRCAGLAAKADHWLRVRPGSDGALALGLAGVMIENGWYDRKFVKDWTNGPHLVREDSGRFLTGSDLRDGNEYDHLVAWDETAEALVRYDRARGTYASEDADLALFGRFEIAGADGPIMCRPAFAHYADLSKQYPPERVEEITWIPAQQIREVAQMFGTAKAPSFDAWAGLEMHSNVSQTNRAIALLYALTGNFDSKGGNV	408172	marine metagenome
job.pdb	AF-E9NQE6-F1-model_v4 Perchlorate reductase alpha subunit	28.400	327	167	6	96	398	85	368	1.000	2.272E-19	686	400	788	FDNYAWHTDLPPGHPMVTGSQTVDFDLFSAEHTKLLLIIGMNWICTKMPDGHWIGDARLKGTRVIVISADYMPTANKADEVIILRPGTDAAFFLGVARELIEKGLYDRAAVIERTDLPLLVRLDTGERLDARDVIPGYELAALTNYVTLKPDAEIKGNPPPPPFTAGGQVVPTELRDAWGDFVWWDRATGRPRPV-----SRDEVGAR-------------------FDGDPALLGEFEVELVDGSTVPVRPAFDLLKQYLDESFDLRTASEVCRVPPQAIQSIARQLAANKRETLLAAGMGPNHYFQNDLFGRVQFLVAALTDNIG	FDWYG---DHPTGQTQTCGVQGDTAETADWFNSRYIILWGSNPTQTRIPDAHFLSEAQLNGTKIVSIAPDFNSSAIKVDKWIHPQPGTDGALALAMAHVIIKEKLYDAHNLKEQTDLSYLVRSDTKRFLREADVVAGGS----------KD-----------------------------KFYFWNAKTGMPMIPKGCWGDQPEQKAPPVAFMGRNTNTFPKGYIELGDLDPALEGNFKIQLLDGKSVEVRPVFEILKSRVLADNTPEKASKITGVPAKAIVELAREYANAKP-SMIICGGGTQHWYYSDVLLRAMHLLTALTGSEG	20.902,-21.041,-9.746,17.409,-21.448,-11.340,17.066,-17.860,-12.697,20.801,-17.546,-13.433,20.807,-20.601,-15.726,17.065,-21.109,-16.393,15.173,-20.936,-19.706,13.587,-17.636,-18.790,16.873,-15.689,-18.593,17.395,-12.643,-20.834,20.895,-12.941,-22.325,21.096,-10.015,-24.801,19.221,-6.793,-25.668,16.074,-7.740,-27.543,14.062,-5.562,-29.965,10.524,-6.602,-30.997,9.923,-7.576,-34.651,6.344,-8.951,-3…	HHYMYGPHRIKYPLIRVGERGEGKWRRATWEEALDMIADKCVDTIKNHAPDCISVFSPVPAVSPVSFSAGHRFAHYIGAHTHTFFDWYGDHPTGQTQTCGVQGDTAETADWFNSRYIILWGSNPTQTRIPDAHFLSEAQLNGTKIVSIAPDFNSSAIKVDKWIHPQPGTDGALALAMAHVIIKEKLYDAHNLKEQTDLSYLVRSDTKRFLREADVVAGGSKDKFYFWNAKTGMPMIPKGCWGDQPEQKAPPVAFMGRNTNTFPKGYIELGDLDPALEGNFKIQLLDGKSVEVRPVFEILKSRVLADNTPEKASKITGVPAKAIVELAREYANAKPSMIICGGGTQHWYYSDVLLRAMHLLTALTGSEGKNGGGMNHYIGQWKPTFLPGLAALAFPEGAG…	146939	Azospira oryzae
job.pdb	AF-A0A3Q8HSH8-F1-model_v4 4Fe-4S Mo/W bis-MGD-type domain-containing protein	28.500	280	153	7	122	399	222	456	1.000	7.016E-18	682	400	960	LFSAEHTKLLLIIGMNWICTKMPDGHWIGDARLKGTRVIVISADYMPTANKADEVIILRPGTDAAFFLGVARELIEKGLYDRAAVIERTDLPLLVRLDTGERLDARDVIPGYELAALTNYVTLKPDAEIKGNPPPPPFTAGGQVVPTELRDAWGDFVWWDRATGRPRPVSRD--EVGARFDGDPALLGEFEVELVDGSTVPVRPAFDLLKQYLDESFDLRTASEVCRVPPQAIQSIARQLAANKRETLLAAGMGPNHYFQNDLFGRVQFLVAALTDNIGH	AEDLMFSDLIFIWGGNPIYTQIPNAHYITEARYNGAKVITIAPDFSASAVHADQWVPVKVGSDAALGLSMAHVMIEEGIYKKRFVQEQTDLPLLQRVDNGRFLREADMEKGGS-------DE--------------------------------VFYLYDLRSRQILAASTQTLDLG---EMDPALEGEFVVQTLAG-EIRARPVFAGLREHL-RQYRPEFASKICGVDPETIRGLARDLA-RARAASFLAQSNFGKFYHGLEMERAQVLCCVLAGQIGH	-38.951,-55.943,4.941,-35.546,-56.526,6.525,-32.538,-54.215,7.000,-29.057,-54.775,5.527,-26.282,-55.327,8.083,-23.008,-53.326,7.993,-21.377,-56.643,6.891,-23.634,-56.918,3.782,-22.800,-53.326,2.724,-19.084,-54.270,2.869,-19.774,-57.326,0.642,-21.705,-55.219,-1.935,-18.841,-52.672,-2.327,-16.272,-55.227,-3.644,-18.197,-56.100,-6.855,-17.544,-52.931,-8.963,-13.759,-52.439,-8.426,-12.834,-56.046,-9.…	MTGMSRREFLKGGIGATGLSLLQFNSTWSFAADRTRRAPVVDYPDFAAIYRKKWRWDKISKGSHNVNCWYQRQCLWNVYVKDGIVWREEQSATYTPIDPGIPDNNPRGCQKGCSFSQRMYDGSRVRYPLKRVGERGEGKWKRVSWDEALEDIADRMIDVMIKEGPASMIYDAGTNAWGSQMLAGMRLAQLLDMPVLDINSEIGDSRPGISVVAGTEEMCNSAEDLMFSDLIFIWGGNPIYTQIPNAHYITEARYNGAKVITIAPDFSASAVHADQWVPVKVGSDAALGLSMAHVMIEEGIYKKRFVQEQTDLPLLQRVDNGRFLREADMEKGGSDEVFYLYDLRSRQILAASTQTLDLGEMDPALEGEFVVQTLAGEIRARPVFAGLREHLRQYRPEFA…	356837	Azoarcus sp. DN11
job.pdb	AF-A0A3M1KYR0-F1-model_v4 Molybdopterin domain-containing protein	28.000	303	175	5	96	398	44	303	1.000	2.158E-18	681	400	386	FDNYAWHTDLPPGHPMVTGSQTVDFDLFSAEHTKLLLIIGMNWICTKMPDGHWIGDARLKGTRVIVISADYMPTANKADEVIILRPGTDAAFFLGVARELIEKGLYDRAAVIERTDLPLLVRLDTGERLDARDVIPGYELAALTNYVTLKPDAEIKGNPPPPPFTAGGQVVPTELRDAWGDFVWWDRATGRPRPVSRDEVGARFDGDPALLGEFEVELVDGSTVPVRPAFDLLKQYLDESFDLRTASEVCRVPPQAIQSIARQLAANKRETLLAAGMGPNHYFQNDLFGRVQFLVAALTDNIG	LENTAEMGDHAPGVTTTTGKIIFTSSMDDLLHSDLIFIWGGNPNYTHIPQAHFIYEARYNGAYVVTVAPDFSPSAIPADEWVPLNVATDAALALSMARVIVDEKLYDRDFLAEQTDMPLLVRSDNGRLLRASDLRRGGSDE---------------------------------------VFYMFDEAAGRIVEAPRRSLA-LGDLRPALEGTFEVSGTAG-PIAVTTVFERLKRHL-QGYGPEQTRRTTGVAPATVQRLARRMA-RARACSNVCQTNFSKFYHGMEMERAVLLLFALCGHIG	27.550,30.709,-15.541,23.846,31.283,-14.848,22.853,34.494,-16.622,19.384,35.237,-15.234,18.084,38.348,-17.002,15.448,39.346,-14.435,13.847,42.767,-14.870,15.019,45.127,-12.068,11.411,45.072,-10.749,11.110,41.241,-10.686,11.363,39.556,-7.256,13.052,36.183,-6.502,9.904,34.346,-7.522,10.730,35.220,-11.165,13.733,32.825,-11.037,12.807,29.145,-11.556,15.180,26.184,-11.191,14.075,23.404,-13.551,16.017,…	MIDVLTAEDAGPGAVYWDLGSASSNGCHAVGLTRSAYLLDTPILENTAEMGDHAPGVTTTTGKIIFTSSMDDLLHSDLIFIWGGNPNYTHIPQAHFIYEARYNGAYVVTVAPDFSPSAIPADEWVPLNVATDAALALSMARVIVDEKLYDRDFLAEQTDMPLLVRSDNGRLLRASDLRRGGSDEVFYMFDEAAGRIVEAPRRSLALGDLRPALEGTFEVSGTAGPIAVTTVFERLKRHLQGYGPEQTRRTTGVAPATVQRLARRMARARACSNVCQTNFSKFYHGMEMERAVLLLFALCGHIGRPGAGYNAVPMLSISGAEPITAASGNVPPTVGVGMLALKSAPEMLRLKLAGYSQEMIVYHFARRDYARGNVVATALLHYEHGG	2026735	Deltaproteobacteria bacterium
job.pdb	AF-A0A3M1L282-F1-model_v4 Ethylbenzene dehydrogenase	28.300	289	164	5	106	394	213	458	1.000	2.277E-18	681	400	459	PPGHPMVTGSQTVDFDLFSAEHTKLLLIIGMNWICTKMPDGHWIGDARLKGTRVIVISADYMPTANKADEVIILRPGTDAAFFLGVARELIEKGLYDRAAVIERTDLPLLVRLDTGERLDARDVIPGYELAALTNYVTLKPDAEIKGNPPPPPFTAGGQVVPTELRDAWGDFVWWDRATGRPRPVSRDEVGARFDGDPALLGEFEVELVDGSTVPVRPAFDLLKQYLDESFDLRTASEVCRVPPQAIQSIARQLAANKRETLLAAGMGPNHYFQNDLFGRVQFLVAALT	HRGCAETFGKIVFERSGDDYFFSDLILCWGSNPAYTQIPNFHFLTEARYNGAKIFCITPDYSATAVHADAWIPVKPGGDAALALGAARIVIEEGWMDRKFVAEQTDLPLLVRDDTNRFLRASDLSDGGDEE---------------------------------------TLYLYDKKKG-IVEAGRRSLD-LGEISPVLEGRFEVTLAGGQKVTVRTVLSRLRELL-EDYTPEKAAEKSGTPAAQIRLLAERMA-HARAACMVTTSNFSKYYHGNLIERAQALLFALT	-13.128,11.290,-75.151,-9.993,9.476,-76.453,-8.004,7.483,-73.842,-4.601,9.165,-73.356,-2.107,6.266,-73.234,1.045,6.406,-71.024,3.054,6.617,-74.297,1.080,9.675,-75.505,1.545,11.431,-72.125,5.339,10.820,-72.082,5.750,12.206,-75.631,3.831,15.367,-74.629,5.791,15.690,-71.330,9.190,15.354,-73.094,8.270,18.444,-75.163,7.504,20.427,-71.949,10.537,19.269,-69.879,13.176,21.017,-72.051,11.770,24.423,-70.93…	MQQITRRTFLKAASAGALGLALDLRRLGPAQAAGAGVLPATSPPRAVDYGDWRDVYREKWTWDAVVRSSHWVNCWYQAHCCWNVYVKDGMVWREEQAADYPQVRPEVPDFNPRGCQKGACYSERMYDPARVRHTLKRVGPRGSGKFKRISWDQALDEIADSVIDTIVEEGTDRVIWDLGPGISIGTQTAGQARLRVLLDSTALDMNTEIGDGHRGCAETFGKIVFERSGDDYFFSDLILCWGSNPAYTQIPNFHFLTEARYNGAKIFCITPDYSATAVHADAWIPVKPGGDAALALGAARIVIEEGWMDRKFVAEQTDLPLLVRDDTNRFLRASDLSDGGDEETLYLYDKKKGIVEAGRRSLDLGEISPVLEGRFEVTLAGGQKVTVRTVLSRLRELLE…	2026735	Deltaproteobacteria bacterium
job.pdb	AF-L9Y688-F1-model_v4 4Fe-4S Mo/W bis-MGD-type domain-containing protein	33.400	305	170	6	96	398	220	493	1.000	2.674E-18	680	400	1053	FDNYAWHTDLPPGHPMVTGSQTVDFDLFSAEHTKLLLIIGMNWICTKMPDGHWIGDARLKGTRVIVISADYMPTANKADEVIILRPGTDAAFFLGVARELIEKGLYDRAAVIERTDLPLLVRLDTGERLDARDVIPGYELAALTNYVTLKPDAEIKGNPPPPPFTAGGQVVPTELRDAWGDFVWWDRATGRPRPVSRDEVGARFDGDPALLGEFEVELVDGSTVPVRPAFDLLKQYLDESFDLRTASEVCRVPPQAIQSIARQLAA-NKRETLLAAGMGPNHYFQ-NDLFGRVQFLVAALTDNIG	YDWYA---DLPPGHVITTGYQTSDADASAWRAADYTIIQGKNLIHNKLADNHFLQETRERGGKMVGVYPDYSPTVQKCDRWLPVRPGSDPAFALGVANVIIDEELYDAEFMRKFTTLPLLIRQDDGKYLRAHEVFADHEPPA-------------------------EDSEQRHEENDWGDFVALDE-NGDPVPVTREEVGDETPTTPQLEVDTEIDLADGESVGVHTDFTRQKANIMDNYDPETVEDITTIPADALRTTAREFADAEK--GQWFTGEGINHWFHSNDSLQRTIFFVQSMLGNIG	9.992,-50.706,-49.898,7.299,-47.975,-49.920,6.162,-46.931,-53.417,6.061,-43.114,-53.521,2.745,-41.417,-54.480,4.604,-40.439,-57.695,5.465,-44.095,-58.476,1.787,-45.038,-57.897,0.561,-42.264,-60.258,3.173,-43.295,-62.857,1.887,-46.903,-62.566,-1.789,-45.756,-62.792,-1.046,-43.528,-65.828,0.333,-46.585,-67.686,-2.846,-48.709,-67.129,-5.623,-46.313,-68.272,-5.603,-46.509,-72.119,-6.882,-50.130,-72.4…	MSLSRRDFLAAAGTGSVGALLGSAWGATQSVDTITQVDNPLKSYPNRDWEQVYHDIYSYDRVDWTVCHPNCTQSCALNFYMKNGVPIRAEQIYHEEEGSPGPGSPGGYEEAGVSRHWNPRGCMKGLTLHRRTFEPSRIKYPMVRKGWSPDDPNPEGRGEDEFERVSWDEAIDLIAEKMASLEDEKRFHIFNAIKSDGLITRHGAGRRLASIFGGCEWTEYDWYADLPPGHVITTGYQTSDADASAWRAADYTIIQGKNLIHNKLADNHFLQETRERGGKMVGVYPDYSPTVQKCDRWLPVRPGSDPAFALGVANVIIDEELYDAEFMRKFTTLPLLIRQDDGKYLRAHEVFADHEPPAEDSEQRHEENDWGDFVALDENGDPVPVTREEVGDETPTTPQ…	1227496	Natrinema versiforme JCM 10478
job.pdb	AF-A0A521XDI0-F1-model_v4 Ethylbenzene dehydrogenase	27.900	297	159	8	104	394	70	317	1.000	9.154E-19	679	400	825	DLPPGHPMVTGSQTVDFDLFSAEHTKLLLIIGMNWICTKMPDGHWIGDARLKGTRVIVISADYMPTANKADEVIILRPGTDAAFFLGVARELIEKGLYDRAAVIERTDLPLLVRLDTGERLDARDVIPGYELAALTNYVTLKPDAEIKGNPPPPPFTAGGQVVPTELRDAWGD-FVWWDRATGRPRP----V-SRDEVGARFDGDPALLGEFEVELVDGSTVPVRPAFDLLKQYLDESFDLRTASEVCRVPPQAIQSIARQLAANKRETLLAAGMGPNHYFQNDLFGRVQFLVAALT	DFSPGIYLTFGKFDPASSIDDIFHAEFIMYTHINPAYTMIPAFHFTAEARYKGTEVALVAPDVNPSHSHVDYFVPIKPGTDAALGLAMAQVIIEKGIYNKEFVCEQTDLPLLVRVDNQHFLRGSDMVEGGR----------------------------------------DDQFYVWDTKKKRIVEAPLATLSLGAIK------PALTGAQSAQLKDGTVTEVVPVFELMKERLAD-YTPEKAAEICGVNADVIRTLAEKIAT-KR-GSIFCGGTSFKYYHADLMLRAYLLVLALT	5.358,-11.227,-28.666,6.736,-13.564,-31.379,10.080,-14.260,-29.611,11.993,-13.177,-32.765,15.022,-11.099,-31.715,18.051,-9.536,-33.429,21.125,-8.504,-31.435,21.983,-4.811,-32.011,24.752,-2.578,-30.627,24.151,-0.338,-27.592,24.856,2.647,-29.885,22.174,1.518,-32.366,19.546,0.629,-29.719,19.963,3.827,-27.649,20.054,5.978,-30.815,16.783,4.457,-32.100,15.202,4.784,-28.613,16.405,8.428,-28.459,14.804,9…	GDGKWQQVSWDQALTEIADHILDAIVEDGPETIIDEGTPGEGGLLTKMMFGRLIGLLGGVGLDTNATINDFSPGIYLTFGKFDPASSIDDIFHAEFIMYTHINPAYTMIPAFHFTAEARYKGTEVALVAPDVNPSHSHVDYFVPIKPGTDAALGLAMAQVIIEKGIYNKEFVCEQTDLPLLVRVDNQHFLRGSDMVEGGRDDQFYVWDTKKKRIVEAPLATLSLGAIKPALTGAQSAQLKDGTVTEVVPVFELMKERLADYTPEKAAEICGVNADVIRTLAEKIATKRGSIFCGGTSFKYYHADLMLRAYLLVLALTGNWGRKGTGPVEWSVAGFDGPFLSFAKGDTGRQEARNVMNMRRALMDLLKKEDPTMTDEMAHIELMHRFTQSNGMVPPAMLW…	2026734	Dehalococcoidia bacterium
job.pdb	AF-A0A327KXH4-F1-model_v4 4Fe-4S Mo/W bis-MGD-type domain-containing protein	33.200	301	152	6	99	398	189	441	1.000	2.402E-18	676	400	847	YAWHTDLPPGHPMVTGSQTVDFDLFSAEHTKLLLIIGMNWICTKMPDGHWIGDARLKGTRVIVISADYMPTANKADEVIILRPGTDAAFFLGVARELIEKGLYDRAAVIERTDLPLLVRLDTGERLDARDVIPGYELAALTNYVTLKPDAEIKGNPPPPPFTAGGQVVPTELRDAWGD-FVWWDRATGRPRPVSRDEVGARFDGDPALLGEFEVELVDGSTVPVRPAFDLLKQYLDESFDLRTASEVCRVPPQAIQSIARQLAANKRETLLAAGMGPNHYFQNDLFGRVQFLVAALTDNIG	YNWYGDLPIAHPMTWNVQTEEHEFKDVLDTNYAIIWGSDVVQTRMPDAHFFADARAKGVKLVYISPYFDPTASWVDEWVRVRQGTDGALALGLCHVVVKRGMVDEAHLRRTTSGPLLVRDDTAKYLKASDVA-------------------TDGDP---------------------KVFMVWDPAQRRAVPDTY------FSDAPALTGSFDVMLKDGKTVRCTTGQSLFLKTLDD-YDPKTVSEITGVPAETIERLAVEYASAKP-ASIWAGTGINHWYHGDLIGRSVIALAMLTGNIG	-60.318,28.162,3.797,-60.198,24.352,4.248,-62.739,23.020,1.702,-64.185,19.986,3.529,-65.105,16.838,1.521,-68.690,18.003,2.246,-68.051,21.443,0.662,-66.392,19.809,-2.380,-69.445,17.515,-2.814,-71.767,20.530,-2.352,-69.766,22.527,-4.959,-69.562,19.559,-7.409,-73.341,18.981,-7.120,-73.866,22.708,-7.826,-71.556,22.533,-10.905,-73.258,19.370,-12.285,-76.645,21.157,-12.148,-75.398,24.057,-14.333,-73.86…	MTTSRRDFVKGSLAALAATPLTSFALTRPALAALNVRTDRPWEEEFRNQVRGETIVRTVNLPNCTGSCGWNVVVKDGVVTRVEPPLDYPDDAYNPRGCMKGQTYHRRVYSPGRIKYPMKRVGARGAGQWKRISWDEAFDFVASEIKRISEKYGANTVWVYPPVPATGLVKQGAGFRFAAVNGFGLGTFYNWYGDLPIAHPMTWNVQTEEHEFKDVLDTNYAIIWGSDVVQTRMPDAHFFADARAKGVKLVYISPYFDPTASWVDEWVRVRQGTDGALALGLCHVVVKRGMVDEAHLRRTTSGPLLVRDDTAKYLKASDVATDGDPKVFMVWDPAQRRAVPDTYFSDAPALTGSFDVMLKDGKTVRCTTGQSLFLKTLDDYDPKTVSEITGVPAETIERL…	29409	Rhodoplanes roseus
job.pdb	AF-A0A6L3ADL2-F1-model_v4 Ethylbenzene dehydrogenase	28.500	277	146	7	122	394	179	407	1.000	7.810E-18	673	400	914	LFSAEHTKLLLIIGMNWICTKMPDGHWIGDARLKGTRVIVISADYMPTANKADEVIILRPGTDAAFFLGVARELIEKGLYDRAAVIERTDLPLLVRLDTGERLDARDVIPGYELAALTNYVTLKPDAEIKGNPPPPPFTAGGQVVPTELRDAWGD-FVWWDRATGRPRPVSR---DEVGARFDGDPALLGEFEVELVDGSTVPVRPAFDLLKQYLDESFDLRTASEVCRVPPQAIQSIARQLAANKRETLLAAGMGPNHYFQNDLFGRVQFLVAALT	MDDTFHSEVILIWHSNPAYTWIPYAHFMTEARYNGATVVCIAPDFSPSAPFADKFVPIKIATDAAFSLAMCKVIIDEGLFNRDFVLTQTDLPLLVNAATRRFLRGSEVTSGER----------------------------------------EDQFYWWDSDAGRIEQAPRGTLE----IEDVSPALEGRWKVQTLDG-EVEVTTVWELLKEHL-ENYTPEAASATCGVNPEVIRGLARLIATKR--TKILEGFNTPKFYHGDLMERAMILLLGLT	-51.231,19.467,5.552,-50.571,15.966,7.074,-53.803,14.150,6.037,-53.317,13.988,2.219,-51.432,11.165,0.445,-49.065,13.817,-1.012,-48.629,15.307,2.486,-47.231,11.937,3.646,-44.629,11.949,0.812,-43.667,15.594,1.517,-43.316,14.633,5.205,-40.821,11.893,4.217,-38.782,14.613,2.415,-38.438,16.906,5.446,-35.681,17.426,8.059,-34.723,19.631,11.032,-30.979,19.882,10.240,-28.427,19.278,7.478,-24.673,18.750,8.0…	MTTTAEGQYRQRWSWDSVTFGTHCLNCLATCPYRVYARDGKVLFEEPVATFEQVDEGVPDFNPMACQKGSAWSVQLDTPDRLKYPVRRKGERGSGEWEQISWDEALTEIADAVIEAIDYEGPESIVFEETVEGGLLGQAPYLRFAGLLGAVTLDANGLINDFPAGHHITWGKFSCASSMDDTFHSEVILIWHSNPAYTWIPYAHFMTEARYNGATVVCIAPDFSPSAPFADKFVPIKIATDAAFSLAMCKVIIDEGLFNRDFVLTQTDLPLLVNAATRRFLRGSEVTSGEREDQFYWWDSDAGRIEQAPRGTLEIEDVSPALEGRWKVQTLDGEVEVTTVWELLKEHLENYTPEAASATCGVNPEVIRGLARLIATKRTKILEGFNTPKFYHGDLMERA…	1869227	bacterium
job.pdb	AF-A0A832FYH4-F1-model_v4 Molybdopterin oxidoreductase	29.900	297	150	8	122	398	223	481	1.000	2.674E-18	673	400	969	LFSAEHTKLLLIIGMNWICTKMPDGHWIGDARLKGTRVIVISADYMPTANKADEVIILRPGTDAAFFLGVARELIEKGLYDRAAVIERTDLPLLVRLDTGERLDARDVIPGYELAALTNYVTLKPDAEIKGNPPPPPFTAGGQVVPTELRD----AW-GDFVWWDRATGRPRPVS------RDEVGARFDGDPALLGEFEVELVDGSTVPVRPAFDLLKQYLDESFDLRTASEVCRVP---------PQAIQSIARQLAANKRETLLAAGMGPNHYFQNDLFGRVQFLVAALTDNIG	THEYLNSKLILIFGSNFTVTRTMSARMLVLAREKGAKIVVIDMNYPSVANIADELILINPATDAALALGIVYVLIRDKLYDAEFTKTYTDMPLLIRLDTKTRLKASEV----------------------------------KELSEYAKNIKIPAYRELYTAWDTRRNKIVIVDPRTLERKDPVTGE-IYDPALEGEFEVELVDGKRVKVKPVFQLLKDLVYREYTPDKVARI--ISPSLDLVPKYIDVIERLAREIATIK-PVAIIYGASNWQWYNGDLKGRALSLLVALTGNIG	21.397,-41.370,-32.222,18.658,-39.584,-34.298,15.467,-41.701,-34.558,13.292,-40.342,-37.399,9.514,-39.740,-37.118,9.240,-42.642,-39.612,11.108,-45.031,-37.264,8.717,-44.064,-34.423,5.658,-44.914,-36.586,7.239,-48.256,-37.581,7.953,-49.021,-33.895,4.341,-48.106,-32.910,2.900,-50.353,-35.665,5.192,-53.240,-34.623,4.222,-52.908,-30.915,0.489,-52.759,-31.809,0.808,-55.940,-33.924,2.699,-57.810,-31.15…	MRVSRRDMIKLSLATSLVAALGLYVKPRLLRRVDEFSPIQSEEVKIVKVSCLPNCTESCWLQAYVYNDRVRVLMPAPDYLEPEYTRGCLRGLSQVFLWYGPDRLRRPMVREPFLRWCRGEVSWEKAVEEAAKLRGSPDKFIEVDWDIALDCASKALAKIMRDYGPASIAYTIQVPGTAYMGKGALMRLASLFGWSSMHAYPLNGDLPTFWAPTFGVQTEELETHEYLNSKLILIFGSNFTVTRTMSARMLVLAREKGAKIVVIDMNYPSVANIADELILINPATDAALALGIVYVLIRDKLYDAEFTKTYTDMPLLIRLDTKTRLKASEVKELSEYAKNIKIPAYRELYTAWDTRRNKIVIVDPRTLERKDPVTGEIYDPALEGEFEVELVDGKRVKVK…	1872399	Aeropyrum sp.
job.pdb	AF-A0A661EL02-F1-model_v4 Ethylbenzene dehydrogenase	26.000	276	155	6	125	396	239	469	1.000	1.137E-17	671	400	853	AEH---TKLLLIIGMNWICTKMPDGHWIGDARLKGTRVIVISADYMPTANKADEVIILRPGTDAAFFLGVARELIEKGLYDRAAVIERTDLPLLVRLDTGERLDARDVIPGYELAALTNYVTLKPDAEIKGNPPPPPFTAGGQVVPTELRDAWGD-FVWWDRATGRPRPVSRDEVGARFDGDPALLGEFEVELVDGSTVPVRPAFDLLKQYLDESFDLRTASEVCRVPPQAIQSIARQLAANKRETLLAAGMGPNHYFQNDLFGRVQFLVAALTDN	ADNLFDAELIFLSCSNWSYTNPSVYHFLSEARYNGTELVSLTPDYNPTAITCDYHAPIRQGCDAAFWMGVSKVIIDEGLVNEEFVRSQTDMPLLVRHDNAKFLTQVDVEGSGR----------------------------------------DDQFYFYDLTDDGLVKAPRGTLS--YAGKQALAGHFQVKLANGLTVEVSPMMEFLVAEL-KDFTPEKVYEKANIHPSLLIKLARKIASKV--TCSYVGFTSAKIYHGDLGERALVLAMALSGN	72.277,-40.137,1.289,75.115,-42.545,2.245,73.999,-42.624,5.933,70.464,-43.713,4.873,71.639,-46.598,2.643,73.848,-48.013,5.435,70.849,-48.007,7.845,68.427,-49.554,5.293,70.866,-52.470,4.864,70.788,-52.975,8.675,66.951,-53.261,8.518,67.054,-56.232,6.091,69.161,-58.152,8.678,66.434,-57.966,11.380,68.431,-56.072,14.066,66.370,-53.042,15.209,62.999,-52.031,16.724,62.223,-48.315,16.263,61.041,-46.099,1…	MGVIETKLQQIKSGASRWSRRDFLKVSGGGALSLSMTQLGGAVSTAFVGRVFAADEKISYSSTEDLYRDIWKWDKVTWGSHTNVCLPGSCSFRIYVKDGMVWREEQSVQNDASNPKYPDYNPLGCQKGCSFHNNLYGDERVKYPLRRVGERGEGKWERVSWDVALNDVASSIVDTLEDQGPDAFVMDPPHAHLGCVGWAGSHRLTQLLGGVSPDLNVLIGDFYKGFFDTIGKQHTGYSADNLFDAELIFLSCSNWSYTNPSVYHFLSEARYNGTELVSLTPDYNPTAITCDYHAPIRQGCDAAFWMGVSKVIIDEGLVNEEFVRSQTDMPLLVRHDNAKFLTQVDVEGSGRDDQFYFYDLTDDGLVKAPRGTLSYAGKQALAGHFQVKLANGLTVEVSP…	1913989	Gammaproteobacteria bacterium
job.pdb	AF-A0A2E8J676-F1-model_v4 4Fe-4S Mo/W bis-MGD-type domain-containing protein	29.600	287	143	8	122	399	202	438	1.000	4.570E-18	668	400	934	LFSAEHTKLLLIIGMNWICTKMPDGHWIGDARLKGTRVIVISADYMPTANKADEVIILRPGTDAAFFLGVARELIEKGLYDRAAVIERTDLPLLVRLDTGERLDARDVIPGYELAALTNYVTLKPDAEIKGNPPPPPFTAGGQVVPTELRDAWGD---FVWWDRATGRPRPVS----RDEVGARFDGDPALLGEFEVELVDGSTVPVRPAFDLLKQYLDESFDLRTASEVCRVPPQAIQSIARQLAA-NKRETLLAAG-MGPNHYFQNDLFGRVQFLVAALTDNIGH	TDNWYYSDILIVWCANPSYTQMTNYHYITEARYNGTEVWAITADYNPSAIASDLWVSVKPGSDAALGFGMSQVIIAEGLYDKAFIQEQTDLPLLLRSDNGKFLAESDLKED------------------------------------------GRDYIFYMFDEATSEMVEAPHKTLLLE-----GINPALEGSWNQETIDG-SVEVRPVFARLKEILDRDFTPEKASEACGVHADVIQMMARKFAKANG--VCQASATYGVGKYYHGNLMQRGMYYTWVLCGHIGH	15.463,-57.938,-19.022,18.613,-58.052,-21.196,17.677,-56.933,-24.712,20.261,-58.532,-26.984,19.838,-56.393,-30.092,21.627,-57.977,-33.067,24.769,-56.103,-34.232,26.180,-58.732,-36.619,27.418,-56.737,-39.616,27.645,-53.008,-38.691,31.164,-51.583,-38.921,30.925,-48.367,-36.876,33.472,-45.690,-37.870,36.171,-44.875,-35.272,34.287,-42.363,-33.085,31.194,-44.252,-31.833,33.028,-46.209,-29.077,33.000,-…	MKAELITEGLKFDEGLQEVAEFDIHNVRAKPIVWDSINKITHDANCGQNLQCALNAFTWKGVILREEQTGNYGAPNDPDCPDRNPRGCNKGVCWSHAMYAPGRVKHPYKRAGERGEGKWERVSWDQAIDEIGGQMLDTIVEHGPKSIVNGMGLEGGNGGMGATMALAMNAGTATMPQVNTEIGDDQDGALEMFGNDSFGDSTDNWYYSDILIVWCANPSYTQMTNYHYITEARYNGTEVWAITADYNPSAIASDLWVSVKPGSDAALGFGMSQVIIAEGLYDKAFIQEQTDLPLLLRSDNGKFLAESDLKEDGRDYIFYMFDEATSEMVEAPHKTLLLEGINPALEGSWNQETIDGSVEVRPVFARLKEILDRDFTPEKASEACGVHADVIQMMARKFA…	1913989	Gammaproteobacteria bacterium
job.pdb	AF-A0A0F9EKU9-F1-model_v4 4Fe-4S Mo/W bis-MGD-type domain-containing protein	33.000	433	214	15	1	398	113	504	1.000	5.047E-22	667	400	657	SWDEATTIAAKTMEDVARTFNGDEGARKLLAQGYHPEMVEVMHGAGVQALK----------LRGGMPLLGIGRIFGFYRFANMLALLDRKLRPDAPADEILGSRTFDNYAWHTDLPPGHPMVTGSQTVDFDLFSAEHTKLLLIIGMNWICTKMPDGHWIGDARLKGTRVIVISADYMPTANKADEVIILRPGTDAAFFLGVARELIEKGLYDRAAVIERTDLPLLVRLDTGERLDARDVIPGY---ELAALTNYVTLKPDAEIKGNPPPPPFTAGGQVVPTELRDAWGD-------FVWWDRATGRPRPVSRDEVG------------ARFDGDPALLGEFEVELVDGSTVPVRPAFDLLKQYLDESFDLRTASEVCRVPPQAIQSIARQLAANKRE--…	SWDQIDELVAKALMNIAESYSGPKGARWLGAQGYPSEMIEPMK-----DADGKVAGVRTMKFRGGMAFLGATRLTGLYRFSNMMALLDHHVRK-VGPDKALGARSWDNYAWHTDLPPGHAMVHGTQTFDQEFHDFDNADMLIISGLNLVENKMADPIWWHMAIERKKKIVVIAPEHSPTVTKSDYWLQIRPGTDAALMLATAGVLIRRKLYKSDYIKKFTDMPMLIRMDNLKMLRAGEV-PGAAVMEPGLQYTY--------DDGKP--------VQ----------KDAEKYAVNGVVAASGGRKFLGVSRNCMGEHLVTQLGKQNLA--LADVELDFAGEVTTATG-KVAVKSIFRLYRDLTAH-YTPESVAEITGVPAEMIRQFAEDIGA----SG…	-30.179,-27.457,5.394,-27.515,-25.733,3.235,-26.548,-22.075,2.678,-23.797,-20.143,0.852,-21.302,-17.609,2.254,-18.056,-15.887,1.205,-14.860,-16.857,3.025,-13.165,-13.426,3.159,-9.815,-13.499,4.998,-6.946,-11.463,3.699,-6.145,-14.365,1.309,-6.967,-12.608,-2.038,-9.488,-15.282,-3.055,-12.815,-14.363,-1.365,-14.205,-17.756,-2.366,-17.947,-18.443,-2.280,-18.560,-21.655,-0.306,-21.536,-23.864,0.652,-2…	RTFTFVCAPNDTHNCRLKAFVRNDVIVRIEQAYDVDGYTDLQGNKTTATWHPRGCLKGYTYMRRVYNKYRVKYPTVRKGWKDWVEADFPRDQATGRPPKKYFRRGEDEWVRVSWDQIDELVAKALMNIAESYSGPKGARWLGAQGYPSEMIEPMKDADGKVAGVRTMKFRGGMAFLGATRLTGLYRFSNMMALLDHHVRKVGPDKALGARSWDNYAWHTDLPPGHAMVHGTQTFDQEFHDFDNADMLIISGLNLVENKMADPIWWHMAIERKKKIVVIAPEHSPTVTKSDYWLQIRPGTDAALMLATAGVLIRRKLYKSDYIKKFTDMPMLIRMDNLKMLRAGEVPGAAVMEPGLQYTYDDGKPVQKDAEKYAVNGVVAASGGRKFLGVSRNCMGEHLV…	412755	marine sediment metagenome
job.pdb	AF-A0A1J5JDK4-F1-model_v4 Perchlorate reductase subunit alpha	32.000	300	165	5	99	398	134	394	1.000	1.199E-17	666	400	804	YAWHTDLPPGHPMVTGSQTVDFDLFSAEHTKLLLIIGMNWICTKMPDGHWIGDARLKGTRVIVISADYMPTANKADEVIILRPGTDAAFFLGVARELIEKGLYDRAAVIERTDLPLLVRLDTGERLDARDVIPGYELAALTNYVTLKPDAEIKGNPPPPPFTAGGQVVPTELRDAWGDFVWWDRATGRPRPVSRDEVGARFDGDPALLGEFEVELVDGSTVPVRPAFDLLKQYLDESFDLRTASEVCRVPPQAIQSIARQLAANKRETLLAAGMGPNHYFQNDLFGRVQFLVAALTDNIG	YDQNGDLPMFWPQTFGVQTEELEPLEWLNSRYTAIFGSNIMVTRLIDADFLIKARNNGTKVVVFDPNYSPTAAKADEWVQLKPSSDAALALGMARVIIEEKLYDEAFIKTYSDMPLLVRLDNGRRLKADEVKGLARPDGLPPYR--------------------------------EAFVAY---NGKVLAVHPE--KLELPPDVILEGEIEVELKDGRLVRVKPVFQLLKEHLAS-YTPAYVEQETGVPGDTVVRLAREMATTKP-LHVIYGASNYQWYHGDLKGRALALLPVLTGNIG	30.330,-8.723,-5.211,27.882,-7.629,-2.458,24.502,-6.272,-3.701,20.748,-6.274,-2.859,17.700,-8.085,-4.289,14.729,-5.696,-4.066,11.681,-6.343,-6.240,8.389,-5.296,-4.749,8.558,-8.270,-2.324,9.289,-6.279,0.916,12.326,-8.443,1.722,15.258,-6.270,0.485,17.675,-9.207,0.787,21.464,-8.793,0.777,23.040,-10.898,-2.002,26.561,-12.016,-2.960,27.007,-12.311,-6.728,29.757,-14.729,-7.804,31.327,-13.167,-10.909,33…	MRTTCSPNCTLACGIRAMVVDGQIKALLPSNDYPEPEYGPRGCLRGLSFINLIYGPDRIKKPLIRTGERGAGEFREVSWEEALDYTAKRLKEIAAKYGPESIGFIFQVGGTGHVQKGAWIALATMAGWSLIHPYDQNGDLPMFWPQTFGVQTEELEPLEWLNSRYTAIFGSNIMVTRLIDADFLIKARNNGTKVVVFDPNYSPTAAKADEWVQLKPSSDAALALGMARVIIEEKLYDEAFIKTYSDMPLLVRLDNGRRLKADEVKGLARPDGLPPYREAFVAYNGKVLAVHPEKLELPPDVILEGEIEVELKDGRLVRVKPVFQLLKEHLASYTPAYVEQETGVPGDTVVRLAREMATTKPLHVIYGASNYQWYHGDLKGRALALLPVLTGNIGKPGAG…	1525	Moorella thermoacetica
job.pdb	AF-A0A1V4ASB1-F1-model_v4 4Fe-4S Mo/W bis-MGD-type domain-containing protein	31.300	303	158	7	104	398	138	398	1.000	5.367E-18	666	400	849	DLPPGHPMVTGSQTVDFDLFSAEHTKLLLIIGMNWICTKMPDGHWIGDARLKGTRVIVISADYMPTANKADEVIILRPGTDAAFFLGVARELIEKGLYDRAAVIERTDLPLLVRLDTGERLDARDVIPGYELAALTNYVTLKPDAEIKGNPPPPPFTAGGQVVPTELRDAWGDFVWWDRATGRPRPV--SRDEVGAR------FDGDPALLGEFEVELVDGSTVPVRPAFDLLKQYLDESFDLRTASEVCRVPPQAIQSIARQLAANKRETLLAAGMGPNHYFQNDLFGRVQFLVAALTDNIG	DLPPGEPMTWGVRTDSCEAADWFHSKYIMVWGSNLLETRIPDAHFLTEARMRGAKIVAIFPEYNPTSIHADLFIPVRPGTDSALALGMANFIISKCLYDEAYLKQYTDMPMLVRMDTKKFLRESDMISNGSQ-------E--------------------------------KFYFWDQNTGTPVLAPGTQGFLESQDWTLNPGAINPALEGIFTAHAI-SDQIRVTTVFSLLKQKIAD-YDPVTVSGITGVKDCLIEQIVREFASTKP-ARIIGGAGTNHYYHNDLTNRSHILLAALTGNVG	12.134,-6.468,-4.999,8.632,-5.846,-3.533,8.722,-8.820,-1.120,9.038,-7.148,2.324,12.043,-9.479,2.783,14.899,-6.940,2.412,17.280,-9.887,2.891,21.100,-9.732,2.734,22.793,-12.076,0.247,26.381,-13.232,-0.259,27.100,-13.635,-3.982,30.088,-15.626,-5.274,31.865,-14.220,-8.344,34.527,-16.060,-10.364,35.961,-14.656,-13.625,33.352,-11.841,-13.432,30.558,-14.465,-13.378,28.130,-14.637,-10.426,27.777,-18.418,…	MNCAGSCTWKVYVKDNIAFKEEQYADYPDINPALPTYNPRGCQKGANYKEYVYGPQRLKYPLMRAGARGEGKWKRISWEGAMRYIADKIVNTIANHGPDTITFYSANPAKFAITYAGGLRLANLIGGVVCTFYDWVSDLPPGEPMTWGVRTDSCEAADWFHSKYIMVWGSNLLETRIPDAHFLTEARMRGAKIVAIFPEYNPTSIHADLFIPVRPGTDSALALGMANFIISKCLYDEAYLKQYTDMPMLVRMDTKKFLRESDMISNGSQEKFYFWDQNTGTPVLAPGTQGFLESQDWTLNPGAINPALEGIFTAHAISDQIRVTTVFSLLKQKIADYDPVTVSGITGVKDCLIEQIVREFASTKPARIIGGAGTNHYYHNDLTNRSHILLAALTGNVGI…	1004156	Candidatus Brocadia caroliniensis
job.pdb	AF-A0A7X7TJ30-F1-model_v4 Molybdopterin-dependent oxidoreductase	27.400	273	148	4	122	394	210	432	1.000	9.172E-18	664	400	811	LFSAEHTKLLLIIGMNWICTKMPDGHWIGDARLKGTRVIVISADYMPTANKADEVIILRPGTDAAFFLGVARELIEKGLYDRAAVIERTDLPLLVRLDTGERLDARDVIPGYELAALTNYVTLKPDAEIKGNPPPPPFTAGGQVVPTELRDAWGDFVWWDRATGRPRPVSRDEVGARFDGDPALLGEFEVELVDGSTVPVRPAFDLLKQYLDESFDLRTASEVCRVPPQAIQSIARQLAANKRETLLAAGMGPNHYFQNDLFGRVQFLVAALT	WPDLMNTKLAIFFGCNYAETSLNDTRFIWDAMENGMKLVVVDPRFSNTAAKADQWIAIRPGTDAALILGMMNVILKKNLHKPQFLIDNTNVPFVIRTDTGQFLRVKDIQGGAS----------------------------------------EQFMVFDAASGELRPWG--------TTPHALSGKTKVRLNDGKEVEVCTAWDRISEYIAQ-WTPEKASEVCEVPADVITELAVEYATTEP-AAIRVSQGINRYWQGHQGVRAALLLGALC	37.976,-64.209,-18.888,36.028,-60.919,-19.102,32.703,-60.000,-19.309,30.058,-58.878,-21.786,27.725,-56.635,-19.750,24.342,-56.734,-21.544,22.745,-53.272,-21.856,19.153,-53.631,-20.568,16.770,-51.429,-22.603,13.558,-49.770,-21.280,11.574,-52.313,-23.374,13.281,-55.320,-21.704,12.550,-53.817,-18.242,8.789,-53.480,-18.932,8.713,-57.106,-20.170,10.440,-58.217,-16.922,7.891,-56.277,-14.792,4.983,-57.7…	MGDQSMKMTRRSFIKACAATAALSYSASQFSSVFEPARPAAAADDITKGVKLVRTVCAPNCTNSCGQLVHVKDGRIVKVEPAEFPDPRYNRICLKGISNALQRTYSPDRVKYPMLRVGERGEGKWKRISWDEAYDYLAKKIKEIQTKYGDGAMAWMSMTGDYGMFGQAISRRIANVMKGTLLTNLGIMGDLACNIAYFPATGMLQDGHPWPDLMNTKLAIFFGCNYAETSLNDTRFIWDAMENGMKLVVVDPRFSNTAAKADQWIAIRPGTDAALILGMMNVILKKNLHKPQFLIDNTNVPFVIRTDTGQFLRVKDIQGGASEQFMVFDAASGELRPWGTTPHALSGKTKVRLNDGKEVEVCTAWDRISEYIAQWTPEKASEVCEVPADVITELAVEYA…	2093811	Syntrophomonadaceae bacterium
job.pdb	AF-A0A6L3A3B5-F1-model_v4 Ethylbenzene dehydrogenase	25.800	298	175	7	104	399	168	421	1.000	9.172E-18	659	400	471	DLPPGHPMVTGSQTVDFDLFSAEHTKLLLIIGMNWICTKMPDGHWIGDARLKGTRVIVISADYMPTANKADEVIILRPGTDAAFFLGVARELIEKGLYDRAAVIERTDLPLLVRLDTGERLDARDVIPGYELAALTNYVTLKPDAEIKGNPPPPPFTAGGQVVPTELRDAWGDFVWWDRATGRPRPVSR-DEVGARFDGDPALLGEFEVELVDGSTVPVRPAFDLLKQYLDESFDLRTASEVCRVPPQAIQSIARQLAANKRETLLAAGMGPNHYFQNDLFGRVQFLVAALTDNIG-H	DFSIGLQETFGKFSPTSSADDWFKSELILFWHMNPVYTRIHLYHFIAEARYNGAEVVNISPDINPSHTHADYQVPINGASDPAFALALVQVMCDENIADWKFLKEQTDFGYLIRLDSRRYLRQTEV-------------------EGKGRE--------------------DQMYQWVPGKG-LKLADRGNM--LLKGVDIALDGVFDVKLADGSTVQVTPVYALLKKKLDEEYTPEKQFPITSVHPDTIRMLARKIATKR--TNIMLGYNACKFYHGDLIERTMCLVLAASGNWGKH	20.480,-48.839,-49.300,17.030,-47.433,-48.446,16.525,-44.230,-50.498,13.935,-42.248,-48.508,11.338,-40.716,-50.860,11.690,-36.903,-50.812,8.452,-35.448,-49.378,6.355,-33.614,-52.031,5.241,-31.097,-49.349,6.540,-27.519,-49.744,8.430,-27.398,-46.404,11.087,-24.899,-47.640,8.823,-21.834,-47.174,8.739,-22.717,-43.444,12.521,-22.052,-43.335,11.749,-18.344,-43.981,9.918,-18.359,-40.611,12.439,-20.655,-…	MSTSAASTEYTGWQDVYRDKWKWDSVHWGTHCVDCYPGDCPVRVYVRNGMVWREEQSGTLPVIEEGVPDFNPMGCQKGASWSQSLYGPDRVMYPLKRAGARGEGKWNRISWDQALTEIAEVIIDSINEVGSSSIVQEGTPEGGGSQGMRRFLSVVGGHYLDLNGSINDFSIGLQETFGKFSPTSSADDWFKSELILFWHMNPVYTRIHLYHFIAEARYNGAEVVNISPDINPSHTHADYQVPINGASDPAFALALVQVMCDENIADWKFLKEQTDFGYLIRLDSRRYLRQTEVEGKGREDQMYQWVPGKGLKLADRGNMLLKGVDIALDGVFDVKLADGSTVQVTPVYALLKKKLDEEYTPEKQFPITSVHPDTIRMLARKIATKRTNIMLGYNACKFY…	1869227	bacterium
job.pdb	AF-A0A1F8RWB2-F1-model_v4 4Fe-4S Mo/W bis-MGD-type domain-containing protein	30.300	306	161	8	97	394	177	438	1.000	2.277E-18	655	400	925	DNYAWHTDLPPGHPMVTGSQT---VDFDLFSAEHTKLLLIIGMNWICTKMPDGHWIGDARLKGTRVIVISADYMPTANKADEVIILRPGTDAAFFLGVARELIEKGLYDRAAVIERTDLPLLVRLDTGERLDARDVIPGYELAALTNYVTLKPDAEIKGNPPPPPFTAGGQVVPTELRDAWGDFVWWDRATGRPRPVS----RDEVGARF-DGDPALLGEFEVELVDGSTVPVRPAFDLLKQYLDESFDLRTASEVCRVPPQAIQSIARQLAANKRETLLAAGMGPNHYFQNDLFGRVQFLVAALT	DEWAGVGDLPMGAIQTWGLFNADGTSDDWFN---AETILVWLGNPVYTRVPDVHYMWEARYKGAQIITIAPDYNATVVHSDLWVNLRVGSDAALALAICQVILEEGLIKERYVQEQTDLPFLLREDTRRFLRQSDLVEGGK-------DN--------------------------------VFYFWDRATNSLREAPGTAGQPEPSIALGDLDPALEGRFEVELATGERVSVRPVFELLRERL-RDYTPEQAAKITGVSAKVIRRLAHQVAASPA-VLVFCSWGACKHYHMDLFQRAIILILALT	25.380,-57.536,9.649,22.826,-60.376,9.609,22.293,-62.898,6.756,20.119,-60.899,4.261,23.281,-59.892,2.296,24.360,-63.435,1.250,21.288,-64.634,-0.711,21.438,-61.871,-3.385,24.897,-62.830,-4.798,23.943,-66.422,-5.780,21.143,-65.788,-8.344,23.386,-63.961,-10.874,24.623,-66.419,-13.461,23.150,-68.223,-16.305,20.347,-68.383,-18.820,17.487,-65.979,-19.097,17.315,-64.374,-22.579,19.030,-60.975,-22.858,15…	MTEAGLMLSALGQKGRARGASYRSWEDLYRRKWTWDRVVKGTCNRADCIAACTLNLFVKDGIVWREEQNAMYAQTNASVPDFNPRGCQKGMVYSDLMYDATRIKYPLRRVGERGSGKWERISWEEALTEISDKVIDVCLEDGPESVVYDFGTTNLDFGPGTPAEQHLFQLVGTSALDEWAGVGDLPMGAIQTWGLFNADGTSDDWFNAETILVWLGNPVYTRVPDVHYMWEARYKGAQIITIAPDYNATVVHSDLWVNLRVGSDAALALAICQVILEEGLIKERYVQEQTDLPFLLREDTRRFLRQSDLVEGGKDNVFYFWDRATNSLREAPGTAGQPEPSIALGDLDPALEGRFEVELATGERVSVRPVFELLRERLRDYTPEQAAKITGVSAKVIRR…	1797660	Chloroflexi bacterium RBG_16_68_14
job.pdb	AF-B2D1S4-F1-model_v4 Perchlorate reductase A	27.900	322	165	6	97	394	194	472	1.000	1.332E-18	654	400	927	DNYAWHTDLPPGHPMVTGSQTVDFDLFSAEHTKLLLIIGMNWICTKMPDGHWIGDARLKGTRVIVISADYMPTANKADEVIILRPGTDAAFFLGVARELIEKGLYDRAAVIERTDLPLLVRLDTGERLDARDVIPGYELAALTNYVTLKPDAEIKGNPPPPPFTAGGQVVPTELRDAWGDFVWWDRATGRPRPV------SRDEVGARF------------------DGDPALLGEFEVELVDGSTVPVRPAFDLLKQYLDESFDLRTASEVCRVPPQAIQSIARQLAANKRETLLAAGMGPNHYFQNDLFGRVQFLVAALT	DWYG---DHPTGQTQTCGVQGDTCETADWFNSKYIILWGSNPTQTRIPDAHFLSEAQLNGAKIVSISPDYNSSTIKVDKWIHPQPGTDGALAMAMAHVIIKEKLYDAHSLKEQTDLSYLVRSDTKRFLREADVVAGGS----------KD-----------------------------KFYFWNAKTGKPVIPKGSWGDQPEKKGSPVGFLGRNTFAFPKGYIDLGDLDPALEGKFNMQLLDGKTVEVRPVFEILKSRLMADNTPEKAAKITGVTAKAITELAREFATAKP-SMIICGGGTQHWYYSDVLLRAMHLLTALT	67.083,-29.235,-3.990,66.738,-32.032,-6.595,63.232,-33.380,-7.450,63.251,-37.016,-6.229,60.657,-39.044,-8.179,58.264,-41.446,-6.340,60.396,-44.328,-7.722,63.518,-42.958,-5.986,61.608,-42.880,-2.653,60.546,-46.575,-2.861,64.109,-47.727,-3.627,65.349,-45.896,-0.495,62.588,-47.259,1.823,63.255,-50.969,1.073,66.486,-50.806,3.141,65.157,-49.627,6.551,62.438,-52.026,7.855,64.455,-54.363,10.087,64.233,-…	MVQMTRRGFLLASGATLLGSSLSLRTLAAATDISGAFEYSGWENFHRTQWSWDKKTRGAHLVNCTGACPHFVYSKDGVVMREEQSKDIAPMPNIPEYNPRGCNKGECGHDYMYGPHRIKYPLIRVGERGEGKWRRATWEEALDMIADKCVDTIKNHAPDCISVYSPVPAVSPVSFSAGHRFAHYIGAHAHTFCDWYGDHPTGQTQTCGVQGDTCETADWFNSKYIILWGSNPTQTRIPDAHFLSEAQLNGAKIVSISPDYNSSTIKVDKWIHPQPGTDGALAMAMAHVIIKEKLYDAHSLKEQTDLSYLVRSDTKRFLREADVVAGGSKDKFYFWNAKTGKPVIPKGSWGDQPEKKGSPVGFLGRNTFAFPKGYIDLGDLDPALEGKFNMQLLDGKTVE…	162176	Azospira sp. KJ
job.pdb	AF-A0A382DKV2-F1-model_v4 Molybdopterin domain-containing protein	27.500	320	175	10	94	398	66	343	1.000	2.154E-19	653	400	597	RTFDNYAWHTDLPPGHPMVTGSQTVDFDLFSAEHTKLLLIIGMNWICTKMPDGHWIGDARLKGTRVIVISADYMPTANKADEVIILRPGTDAAFFLGVARELIEKGLYDRAAVIERTDLPLLVRLDTGERLDARDVIPGYELAALTNYVTLKPDAEIKGNPPPPPFTAGGQVVPTELRDAWGDFVWWDRATGRPRP------VSRDEVGARF--------DGDPALLGEFEVELVDGSTVPVRPAFDLLKQYLDESFDLRTASEVCRVPPQAIQSIARQLAA-NKRETLLAAGMGPNHYFQNDLFGRVQFLVAALTDNIG	EFFSGVG---DLPTGAYMTLGQVYTGDTFASVYKSKCVLIWMSNPAATRIPDAHFFWEARYNGTQVIAISPDFTPTAMHASFWLNPKPGTDSALAMAMVEVILKENLYQEAYIKEQSDLPLLVRTDSKEFLRREHL-------SLYGLL------AVEDN----------------------VYYMWDEATNKIVQAPGTGRAIKPTGRDRRKHGTLELGDIQPALEGSWKVKTLDG-EIEVTTVFELLKEECRD-FTPEKATEITGVSAQVIRETARIFASANP--SMIYAGYAACKWLHGDLLQRAMLLLLALTGSTG	2.561,-17.504,-30.046,2.877,-15.970,-26.532,3.064,-18.747,-23.892,4.622,-21.383,-26.210,8.183,-21.011,-24.821,9.633,-20.720,-28.364,12.429,-18.118,-28.296,15.149,-16.720,-30.568,18.244,-15.111,-29.030,18.743,-11.527,-30.283,21.318,-8.870,-29.335,20.595,-6.084,-26.830,21.029,-3.579,-29.696,18.424,-5.371,-31.838,15.998,-5.763,-28.894,16.228,-2.134,-27.677,16.001,-0.763,-31.253,12.841,-2.779,-32.030…	KRGEGKWQRISWEQATTEIADKFLDFATEYNPECISYGSGTQMSVKMASFASLLRFANITGVTVPEFFSGVGDLPTGAYMTLGQVYTGDTFASVYKSKCVLIWMSNPAATRIPDAHFFWEARYNGTQVIAISPDFTPTAMHASFWLNPKPGTDSALAMAMVEVILKENLYQEAYIKEQSDLPLLVRTDSKEFLRREHLSLYGLLAVEDNVYYMWDEATNKIVQAPGTGRAIKPTGRDRRKHGTLELGDIQPALEGSWKVKTLDGEIEVTTVFELLKEECRDFTPEKATEITGVSAQVIRETARIFASANPSMIYAGYAACKWLHGDLLQRAMLLLLALTGSTGKEGGGLQVANAPISRGMNQFGFSDIGPAFRLISGTTWDYDHGNMKELTQEIYGKKL…	408172	marine metagenome
job.pdb	AF-A0A2E8KBL6-F1-model_v4 4Fe-4S Mo/W bis-MGD-type domain-containing protein	27.300	274	151	7	125	394	180	409	1.000	2.827E-17	649	400	931	AEH---TKLLLIIGMNWICTKMPDGHWIGDARLKGTRVIVISADYMPTANKADEVIILRPGTDAAFFLGVARELIEKGLYDRAAVIERTDLPLLVRLDTGERLDARDVIPGYELAALTNYVTLKPDAEIKGNPPPPPFTAGGQVVPTELRDAWGDFVWWDRATGRPRPVSRDEVGARFDG-DPALLGEFEVELVDGSTVPVRPAFDLLKQYLDESFDLRTASEVCRVPPQAIQSIARQLAANKRETLLAAGMGPNHYFQNDLFGRVQFLVAALT	ADEWFCSELILFWHSNPVYTRIPFYHFIAEARYNGCEIVNISPDINPSHTHADYQITVNGASDAALALSMVQVVLEEGIADLEFVREQTDLSLLVRNDTGRYLREVDISGEGR-------ED--------------------------------QLYHWDPGSG-LKQ--ADRGNLLLDGLEVALAGEFDVKLQDGTSVGVKPVLDVLREQLDREYTPEKQQAVTGVHPDTVRMLARKIATRR--TNIMHGMNAAKIYHGDLIERAICLLLGVT	51.795,-31.652,1.587,51.896,-30.030,-1.922,48.533,-31.429,-2.801,46.985,-30.028,0.429,48.427,-26.592,-0.472,47.061,-26.880,-4.037,43.630,-27.901,-2.638,43.757,-24.989,-0.133,44.690,-22.608,-2.984,41.674,-23.834,-5.016,39.379,-22.758,-2.125,41.214,-19.407,-1.720,40.941,-18.731,-5.490,37.133,-19.153,-5.143,36.838,-16.405,-2.463,39.297,-13.980,-4.138,37.787,-10.872,-5.820,39.122,-7.765,-7.639,36.780…	MPEAKAHKQQYQDRIEFDSVKWGTHCADCYPGNCPMRVFVKDNKVVREEQSGTLPTVEEGIPDYNPMGCMQGACWNHSLDGPDRISHPLKRVGERGEGKWEQISWDQALTEIADSMLDAIEEHGPRSIVRDGTPETAVVGPTGRFFETIGGFGLDVNGSIGDFNPGLYVSFGKMQIESSADEWFCSELILFWHSNPVYTRIPFYHFIAEARYNGCEIVNISPDINPSHTHADYQITVNGASDAALALSMVQVVLEEGIADLEFVREQTDLSLLVRNDTGRYLREVDISGEGREDQLYHWDPGSGLKQADRGNLLLDGLEVALAGEFDVKLQDGTSVGVKPVLDVLREQLDREYTPEKQQAVTGVHPDTVRMLARKIATRRTNIMHGMNAAKIYHGDLIE…	1913989	Gammaproteobacteria bacterium
job.pdb	AF-A0A1F4AQR7-F1-model_v4 Uncharacterized protein	26.500	275	155	6	122	394	24	253	1.000	4.340E-17	648	400	779	LFSAEHTKLLLIIGMNWICTKMPDGHWIGDARLKGTRVIVISADYMPTANKADEVIILRPGTDAAFFLGVARELIEKGLYDRAAVIERTDLPLLVRLDTGERLDARDVIPGYELAALTNYVTLKPDAEIKGNPPPPPFTAGGQVVPTELRDAWGDFVWWDRATGRPRPVSRD--EVGARFDGDPALLGEFEVELVDGSTVPVRPAFDLLKQYLDESFDLRTASEVCRVPPQAIQSIARQLAANKRETLLAAGMGPNHYFQNDLFGRVQFLVAALT	QDTWFKSGLNIVWHMNPVYTRIPGYHFLSENKYKGGELVAIAPDYSPSCVHADQYVPIRAATDAALALGMCRAILENGLEDRAFIKTQTDLPLLVRDDTRRFLRASDLEDRPS-------EE--------------------------------AFYIWDT-NDSLVKAPQDTLKLG---ALEPDLDAVRDVPLKDGRRVRVRTVFSILVVTLRDDYSPERVREITGLHPDVVETLAKKVATRR--TNILAGLNTPKVFHGDLIERSMCLLLALT	6.562,9.358,-14.292,7.382,6.851,-11.552,4.896,3.961,-11.582,4.100,3.132,-7.923,1.265,0.677,-7.182,2.542,-0.439,-3.746,0.523,1.931,-1.521,-1.314,0.552,1.522,-4.265,2.911,0.945,-6.302,1.487,3.865,-3.355,2.170,6.186,-3.025,5.665,4.645,-6.768,6.231,5.299,-6.360,5.023,8.915,-3.027,6.590,9.964,-2.661,9.545,7.543,0.441,7.712,6.237,1.602,4.298,4.995,5.401,4.736,5.330,5.401,3.176,8.835,7.403,-0.048,8.467,…	MGEFSDISIGQYITFGKYHHAGTQDTWFKSGLNIVWHMNPVYTRIPGYHFLSENKYKGGELVAIAPDYSPSCVHADQYVPIRAATDAALALGMCRAILENGLEDRAFIKTQTDLPLLVRDDTRRFLRASDLEDRPSEEAFYIWDTNDSLVKAPQDTLKLGALEPDLDAVRDVPLKDGRRVRVRTVFSILVVTLRDDYSPERVREITGLHPDVVETLAKKVATRRTNILAGLNTPKVFHGDLIERSMCLLLALTGNWGRPGSGIGSWGVMPDPGVPYGYGGKGGGSEALARRLIRKPNPTEEELAIRASMIQAKLYSPTVPPFFFWYFHCGYKKVWDAIPPDEMGLPRRVSEYVDEALGAGWWEGFVRPDPSVEPKVLFIMGNNPLRRMRGGTRTMLEEL…	1797486	Betaproteobacteria bacterium RIFCSPLOWO2_02_FULL_63_19
job.pdb	AF-A0A399XK34-F1-model_v4 4Fe-4S Mo/W bis-MGD-type domain-containing protein	27.300	274	153	4	122	394	181	409	1.000	3.899E-17	642	400	918	LFSAEHTKLLLIIGMNWICTKMPDGHWIGDARLKGTRVIVISADYMPTANKADEVIILRPGTDAAFFLGVARELIEKGLYDRAAVIERTDLPLLVRLDTGERLDARDVIPGYELAALTNYVTLKPDAEIKGNPPPPPFTAGGQVVPTELRDAWGD-FVWWDRATGRPRPVSRDEVGARFDGDPALLGEFEVELVDGSTVPVRPAFDLLKQYLDESFDLRTASEVCRVPPQAIQSIARQLAANKRETLLAAGMGPNHYFQNDLFGRVQFLVAALT	VDDYFHSDCILIWHCNPAYTQIGAFHYLVEARYRGANLILISPDVNPSHSHVDIHVPVRHGTDAALALAMTQVILEEDLADLGFIRSQTDLALLVRDDTGLYLREADISDGGA----------------------------------------EDRFFHAHPDKG---VLLADPADLHLDFEPLLAGSIEVELTDGQSVTVEPLLCRLRRMLDAEYRPEQVSELCGSHPDTIRKVARLIATGR--TRILPNAGVTKYFHGDLMQRAMALLLAVS	10.396,-46.730,-35.512,6.993,-45.924,-33.961,4.540,-48.836,-34.538,2.360,-48.036,-37.485,-0.760,-47.742,-35.226,0.708,-45.217,-32.702,1.982,-42.355,-34.923,-0.891,-40.128,-33.682,-0.013,-40.859,-30.020,3.651,-40.128,-30.819,2.595,-36.715,-32.227,0.874,-35.933,-28.887,3.794,-37.254,-26.783,6.319,-35.216,-28.836,4.467,-32.030,-27.748,5.317,-32.960,-24.111,9.074,-33.398,-24.690,11.755,-30.961,-23.44…	MVPEGRSTEHSYRSRLTWDRVAKGSHCVDCFPANCPYTVFVRDGKVIREEITGTLPVVEEGVPDMNPMGCQKGAAWSRQLDAPDRILHPLRRAGERGDGRWEQITWDQALEEIADAIIDAIEEVGPESIVHEGSPEVGVIHGPVRFMGALGGTVLDVDGSINDFWAGLHQVFGKFYFAPSVDDYFHSDCILIWHCNPAYTQIGAFHYLVEARYRGANLILISPDVNPSHSHVDIHVPVRHGTDAALALAMTQVILEEDLADLGFIRSQTDLALLVRDDTGLYLREADISDGGAEDRFFHAHPDKGVLLADPADLHLDFEPLLAGSIEVELTDGQSVTVEPLLCRLRRMLDAEYRPEQVSELCGSHPDTIRKVARLIATGRTRILPNAGVTKYFHGDLMQ…	1978231	Acidobacteria bacterium
job.pdb	AF-A0A2N2VD06-F1-model_v4 Uncharacterized protein	29.500	281	148	6	122	398	81	315	1.000	8.256E-17	640	400	824	LFSAEHTKLLLIIGMNWICTKMPDGHWIGDARLKGTRVIVISADYMPTANKADEVIILRPGTDAAFFLGVARELIEKGLYDRAAVIERTDLPLLVRLDTGERLDARDVIPGYELAALTNYVTLKPDAEIKGNPPPPPFTAGGQVVPTELRDAWGDFVWWDRATGRPRPVS----RDEVGARFDGDPALLGEFEVELVDGSTVPVRPAFDLLKQYLDESFDLRTASEVCRVPPQAIQSIARQLAANKRETLLAAGMGPNHYFQNDLFGRVQFLVAALTDNIG	ADDYFNSDLILFWGGNPIYTQIPQAHFYIEAKYRGARIISISPDYNPSATKADLWLSLKPGTDAALALGVCHLIIRDDKINKDFVKEQTDLPLLIRGDTRMFLKQSDVQAGGQ-------AN--------------------------------HFMMWDAKSNALVDAPFRSLKLE-----GIDPELDVRRTVSLKDGQEIEVRSVFSLLRDRLAE-YTPENASKMCGVSPKMIERLAMEIMRAKA-VSSVAQTSMCKYFHGNLAERSVALIFSLTGNMG	-23.389,6.708,31.307,-23.739,10.299,30.009,-21.347,11.911,27.474,-19.828,13.944,30.341,-19.175,10.827,32.452,-17.662,8.962,29.464,-15.429,11.886,28.360,-14.305,12.652,31.947,-13.402,8.950,32.358,-11.430,8.969,29.066,-9.786,12.326,29.975,-8.710,11.075,33.432,-7.231,7.879,31.914,-5.571,10.019,29.189,-3.970,12.341,31.783,-2.883,9.399,33.988,-1.111,7.722,31.022,0.278,10.958,29.517,1.703,12.298,32.813…	MTWKEALDEIADAYLDVTVNEGTDRTIWDLGPGIDLGVSMAAQTRFSLLTQSVSLDMDGEIGDSRRGTLETFGKIVFERSADDYFNSDLILFWGGNPIYTQIPQAHFYIEAKYRGARIISISPDYNPSATKADLWLSLKPGTDAALALGVCHLIIRDDKINKDFVKEQTDLPLLIRGDTRMFLKQSDVQAGGQANHFMMWDAKSNALVDAPFRSLKLEGIDPELDVRRTVSLKDGQEIEVRSVFSLLRDRLAEYTPENASKMCGVSPKMIERLAMEIMRAKAVSSVAQTSMCKYFHGNLAERSVALIFSLTGNMGRKGAGFAGFPLLTMDGGDKFALPPTLQEAPQFFAKLQPIIEQRLANGDTHEMVVTDLGRLLYVPNNGVMRTPIWTSGTLFWSIH…	2013703	Betaproteobacteria bacterium HGW-Betaproteobacteria-12
job.pdb	AF-A0A2E7XCY3-F1-model_v4 4Fe-4S Mo/W bis-MGD-type domain-containing protein	30.600	274	151	7	122	394	246	481	1.000	5.377E-17	637	400	979	LFSAEHTKLLLIIGMNWICTKMPDGHWIGDARLKGTRVIVISADYMPTANKADEVIILRPGTDAAFFLGVARELIEKGLYDRAAVIERTDLPLLVRLDTGERLDARDVIPGYELAALTNYVTLKPDAEIKGNPPPPPFTAGGQVVPTELRDAWGD-FVWWDRATGRPRPVSRDEVGARFDGDPALLGEFEVELVDGSTVPVRPAFDLLKQYLDESFDLRTASEVCRVPPQAIQSIARQLAANKRETLLAAGMGPNHYFQNDLFGRVQFLVAALT	ADDYFHSDLIFIWGGNPVYTQIPNVHYMLEARYNGATIVVIAPDYSASAVKADIFAKIKPGTDAALALGMANVILKESLYDEVFLVEQTDMPLLVREDTGEFLRSKHLEDGT-----------------------------NDV-----RSGAFDEFYVVDH-DGELAKVPKTTLAL-GQLKPDMSARREIRLKDGSNVEVRTVFTLLQDKVGE-YTPEKASEMCGTPANQIIDLARRMAAAKS-ACMTTTSNIAKYYHGNLMERAQALVFALC	-10.388,-52.247,-10.131,-7.170,-53.554,-11.795,-6.568,-54.773,-15.320,-3.049,-55.238,-16.742,-2.042,-55.292,-20.361,1.532,-56.414,-21.170,3.530,-55.375,-24.182,6.624,-57.551,-24.841,9.771,-55.798,-26.137,12.001,-57.679,-28.594,14.135,-55.412,-30.809,17.954,-55.779,-30.586,20.493,-53.004,-30.622,24.049,-54.429,-30.626,26.467,-52.749,-28.196,29.983,-54.164,-28.781,31.406,-54.343,-25.222,35.161,-55.…	MARRLRVETDGEMIMKNKGISRRKFLQFSGVSTAVIKLPVGLNILSMSGSVAAATEDGYATATTAYGDWRDVYQQRWKWDKITKSSHFTNCWYQSHCAWNVYVKDGLVWREEQVAEYEATNAELPDPNPRGCQKGACFSDRMYDPSRLKYPLKRLGERGSGRWERISWDQAFSEIAESYVDIMVNEGSDRNIIELGPMFTFGTMTAGVMSLSALTDATTIDMNTEIGDGHRGSLETFGKIVFERSADDYFHSDLIFIWGGNPVYTQIPNVHYMLEARYNGATIVVIAPDYSASAVKADIFAKIKPGTDAALALGMANVILKESLYDEVFLVEQTDMPLLVREDTGEFLRSKHLEDGTNDVRSGAFDEFYVVDHDGELAKVPKTTLALGQLKPDMSARRE…	1913989	Gammaproteobacteria bacterium
job.pdb	AF-A0A7Y5VZV7-F1-model_v4 Molybdopterin-dependent oxidoreductase	30.600	274	139	8	125	394	193	419	1.000	2.281E-17	635	400	935	AEH-TKLLLIIGMNWICTKMPDGHWIGDARLKGTRVIVISADYMPTANKADEVIILRPGTDAAFFLGVARELIEKGLYDRAAVIERTDLPLLVRLDTGERLDARDVIPGYELAALTNYVTLKPDAEIKGNPPPPPFTAGGQVVPTELRDAWGDFVWWDRATGRPRPVSR---DEVGARFDGDPALLGEFEVELVDGSTVPVRPAFDLLKQYLDESFDLRTASEVCRVPPQAIQSIARQLAANKRETLLAAGMGPNHYFQNDLFGRVQFLVAALT	SKFQSELILFWYSNPAYTGIPLYHFISEARYRGAEVVLIAPDCSPSHSHADYFIPVRIGTDAALVLSMCRVILDEGLFDSLFIREQTDLPLLVRRDNGRLLRECDLREGGR-------EN--------------------------------QFYWLG-ADGSARPAPRGSLASAGA----EPLLSGAATVETRDGASVELVTTFDLLRGRL-AGYTPETATATCGVHPDVIRMLARKVASRR--TFVERGMSLVKHFHGDLMERSMLLLLALT	-54.905,49.908,-12.281,-54.328,47.165,-9.754,-54.436,43.518,-9.199,-52.100,42.186,-7.124,-53.338,38.668,-7.325,-51.230,37.073,-4.618,-50.370,33.524,-5.627,-52.127,32.343,-2.480,-51.928,28.870,-4.033,-52.948,26.395,-1.348,-49.778,24.647,-0.169,-51.267,21.148,-0.299,-50.570,19.474,3.080,-48.467,17.171,0.831,-46.131,19.959,-0.425,-45.686,21.270,3.145,-44.761,17.721,4.297,-41.925,17.437,1.733,-40.522…	MTRNQSLDSTTSTTGTGYRQRWQWDSHAWGTHCVDCYPGNCLYRVYVRDGQVVREEPSGTMPVLVPGTPDRNPMGCQKGAGWSKTLSGEERVLYPLKRAGERGEGRWQRVSWDTALGEIAGSILETIESEGPEAVLRITSAAEGGITAGWSASRLFSELLGLNATDVNGDINDFSHGQFITWGKFHNAVSPESKFQSELILFWYSNPAYTGIPLYHFISEARYRGAEVVLIAPDCSPSHSHADYFIPVRIGTDAALVLSMCRVILDEGLFDSLFIREQTDLPLLVRRDNGRLLRECDLREGGRENQFYWLGADGSARPAPRGSLASAGAEPLLSGAATVETRDGASVELVTTFDLLRGRLAGYTPETATATCGVHPDVIRMLARKVASRRTFVERGMSL…	2026734	Dehalococcoidia bacterium
job.pdb	AF-A0A7C3YXK2-F1-model_v4 Dimethylsulfide dehydrogenase	25.300	272	158	6	128	396	179	408	1.000	2.679E-17	633	400	469	TKLLLIIGMNWICTKMPD---GHWIGDARLKGTRVIVISADYMPTANKADEVIILRPGTDAAFFLGVARELIEKGLYDRAAVIERTDLPLLVRLDTGERLDARDVIPGYELAALTNYVTLKPDAEIKGNPPPPPFTAGGQVVPTELRDAWGDFVWWDRATGRPRPVSRDEVGARFDGDPALLGEFEVELVDGSTVPVRPAFDLLKQYLDESFDLRTASEVCRVPPQAIQSIARQLAANKRETLLAAGMGPNHYFQNDLFGRVQFLVAALTDN	PKCMIVWGYNIHAT-CPDNLFGHWIVDLMKRGTELITVDPRFTWFASRSRKWLPIRPGTDSALAMGLLHVLLQEGLFDEGFVRKWTNAPHLVRLDERRLLRASEVIEGASV---------------------------------E------NFVAFDEKRRKPLVWDVREQRFQEDIEPKLSGFIRLRTKDGSEVECRTVWDLFREEVEE-YTPSHVSTITWVPEKDIVEAARIFG-KERPASIHWGVPIDMTPNVTPLCHAIACLWALTGN	11.603,-18.760,-44.235,8.673,-19.333,-41.843,7.367,-16.961,-39.157,8.089,-18.255,-35.618,5.705,-17.313,-32.777,7.427,-17.164,-29.355,5.130,-17.190,-26.300,6.862,-15.207,-23.517,6.510,-12.380,-20.961,7.660,-8.791,-21.547,8.261,-5.846,-19.298,7.427,-2.726,-21.312,10.550,-1.153,-22.870,12.528,0.856,-20.278,12.520,1.139,-16.457,9.334,1.151,-14.413,6.996,-1.493,-15.909,5.361,-3.664,-13.207,3.445,-6.23…	MGERIVRTTVWSAGPGCHGGCGVLVHVRDGKIVKIEGDRDHPWNQGRLCARALSVRRYVEHEKRLRRPLRRVGQRGKGEWEQVSWEEAFDLVEERLKHIRDRFGPESVVFAMGTGRDIAPWLCMLAYAFGSPNVVFALSGIACYSPRIAALDTVQGDYCVFDAAQWFPKRYDDPEYRVPKCMIVWGYNIHATCPDNLFGHWIVDLMKRGTELITVDPRFTWFASRSRKWLPIRPGTDSALAMGLLHVLLQEGLFDEGFVRKWTNAPHLVRLDERRLLRASEVIEGASVENFVAFDEKRRKPLVWDVREQRFQEDIEPKLSGFIRLRTKDGSEVECRTVWDLFREEVEEYTPSHVSTITWVPEKDIVEAARIFGKERPASIHWGVPIDMTPNVTPLCHAI…	2026735	Deltaproteobacteria bacterium
job.pdb	AF-A0A315XAU2-F1-model_v4 4Fe-4S Mo/W bis-MGD-type domain-containing protein	29.700	279	146	6	125	394	214	451	1.000	5.986E-17	630	400	944	AEH---TKLLLIIGMNWICTKMPDGHWIGDARLKGTRVIVISADYMPTANKADEVIILRPGTDAAFFLGVARELIEKGLYDRAAVIERTDLPLLVRLDTGERLDARDVIPGYELAALTNYVTLKPDAEIKGNPPPPPFTAGGQVVPTELRDAWGDFVWWDRATGRPRPV------SRDEVGARFDGDPALLGEFEVELVDGSTVPVRPAFDLLKQYLDESFDLRTASEVCRVPPQAIQSIARQLAANKRETLLAAGMGPNHYFQNDLFGRVQFLVAALT	ADDWFLSDYILIWIGNPSYTRVPEVHFMWEARYRGAKVVSIAPDYNASTMHADRWLNVRLGTDAALALGMVNVVLSENLHDEAYIKEQTDLPFLVREDTGQYLRESDVYEDGS-------DS--------------------------------VFFVWNTYTGRKESPTGSWGSTYATIAADEDLDPALEGAHRVRLLDGRRVTVRPVFELLKKRAAE-YSPEKVEEITGVAANNIRVVAREFAAAKS-AMIYASWGASKHYHSDLFQRGMVYLCALT	-36.219,-67.911,-11.895,-32.891,-66.043,-12.087,-30.095,-67.704,-10.068,-28.698,-65.496,-7.272,-24.914,-65.342,-7.796,-22.871,-66.480,-4.773,-21.241,-63.666,-2.732,-17.687,-62.866,-3.681,-15.066,-64.510,-1.566,-13.765,-62.229,1.233,-10.755,-60.256,0.129,-7.809,-62.037,1.783,-5.608,-59.403,3.418,-2.310,-60.107,1.647,0.467,-60.531,4.233,2.241,-57.196,4.932,4.695,-56.714,2.103,8.120,-56.101,3.663,8.…	MATVAAPPAPLKRLAPLDAGARLDDLLSRPYEYRSWEDVYRDQWTWDRVVKVTHTRTNCISACSLDAYVKDGIVWREEQNATFEQSFADVPDFNPRGCPAGCVYSSVMYDPTRIKYPMKRAGKRGEGKWERVSWDQALTEIADRLIDVVETDGSDCVVYDNGSTNVDMGIGSPMETHLFTTGVGSTVIDSFAGVGDLPVGLIQAWGLYMSEGTADDWFLSDYILIWIGNPSYTRVPEVHFMWEARYRGAKVVSIAPDYNASTMHADRWLNVRLGTDAALALGMVNVVLSENLHDEAYIKEQTDLPFLVREDTGQYLRESDVYEDGSDSVFFVWNTYTGRKESPTGSWGSTYATIAADEDLDPALEGAHRVRLLDGRRVTVRPVFELLKKRAAEYSPEKV…	2026734	Dehalococcoidia bacterium
job.pdb	AF-A0A2M7MU93-F1-model_v4 4Fe-4S Mo/W bis-MGD-type domain-containing protein	23.200	271	166	5	125	395	163	391	1.000	1.079E-16	628	400	604	AEHTKLLLIIGMNWICTKMPDGHWIGDARLKGTRVIVISADYMPTANKADEVIILRPGTDAAFFLGVARELIEKGLYDRAAVIERTDLPLLVRLDTGERLDARDVIPGYELAALTNYVTLKPDAEIKGNPPPPPFTAGGQVVPTELRDAWGDFVWWDRATGRPRPVSRDEVGARFDGDPALLGEFEVELVDGSTVPVRPAFDLLKQYLDESFDLRTASEVCRVPPQAIQSIARQLAANKRETLLAAGMGPNHYFQNDLFGRVQFLVAALTD	YEQTGCILLWGFNPATSWLAQATAVQQARKRGAKLIVVDPRRAGLAAAADLWLRPHPGSDGALALGLAHALIESGRYDHDFLMRWSDAPFLVAEDDGRPLTGADLR-------------------ADGDP--------------------GQRVVWDAAMGTALACPARPPNAARETRLALRGHYTVPTLRG-AIACRPVFDRLSERCRA-WPAARVAAVTGIPAEQVEAAANLIAENL-PLSFFTWTGTCQHSNATQSGRAIAVLYGLTG	32.383,-25.982,-16.069,32.534,-23.588,-13.109,29.321,-23.744,-11.038,28.621,-20.907,-8.552,25.716,-20.585,-6.088,24.561,-16.964,-5.622,22.404,-16.374,-2.521,19.888,-13.499,-2.594,16.189,-12.712,-3.103,13.765,-12.333,-6.024,12.915,-8.608,-6.422,10.182,-9.252,-9.017,7.604,-8.424,-6.278,7.106,-7.249,-2.666,7.403,-10.849,-1.382,11.215,-10.765,-1.915,11.421,-14.558,-1.648,14.869,-15.840,-0.599,16.541,…	MTTELRHGYCALCISRCGCVGTVVDGILTRVDPDPDHPTGQALCVKAKAAPEAVYAPDRILHPLRRSRPKGDSDPGWERISWDEALDLVLSKMRAAMTKVPQSLAFGVATPSGTAVADSFAWIHRLAHASHSPNLVFATENCNWHKDFAPAYTFGAGIGMPDYEQTGCILLWGFNPATSWLAQATAVQQARKRGAKLIVVDPRRAGLAAAADLWLRPHPGSDGALALGLAHALIESGRYDHDFLMRWSDAPFLVAEDDGRPLTGADLRADGDPGQRVVWDAAMGTALACPARPPNAARETRLALRGHYTVPTLRGAIACRPVFDRLSERCRAWPAARVAAVTGIPAEQVEAAANLIAENLPLSFFTWTGTCQHSNATQSGRAIAVLYGLTGCLDAPGGN…	1974028	Hydrogenophilales bacterium CG_4_10_14_3_um_filter_63_21
job.pdb	AF-A0A2E8J8C1-F1-model_v4 4Fe-4S Mo/W bis-MGD-type domain-containing protein	26.300	281	155	5	122	394	225	461	1.000	7.417E-17	627	400	926	LFSAEHTKLLLIIGMNWICTKMPDGHWIGDARLKGTRVIVISADYMPTANKADEVIILRPGTDAAFFLGVARELIEKGLYDRAAVIERTDLPLLVRLDTGERLDARDVIPGYELAALTNYVTLKPDAEIKGNPPPPPFTAGGQVVPTELRDAWGD---FVWWDRATGRPRPVSRDEVGAR-----FDGDPALLGEFEVELVDGSTVPVRPAFDLLKQYLDESFDLRTASEVCRVPPQAIQSIARQLAANKRETLLAAGMGPNHYFQNDLFGRVQFLVAALT	SDSRMMADCIIMWIYNPSSTRIADAHHLSEARYGGTTIVSVSPDQNPSHMHADYWVNPEPGTDHGMALAMAHIIVRDDLYDEGFLREQTDMPFLVRMDNKKFLRASDFE------------------------------------------ADGSDEVFYVWDRKTNKAVQPPGSMGSADKTLILGDTDPALEGKWQVNLASGESVEVTTVFELMKLSL-AGNTPEYGEKVTGVGAKTLEKIAAIYA-NSETALIQCGWGMPKIYHGDLLQRAIFLLSALT	-8.079,-66.543,-51.709,-4.452,-67.735,-51.402,-1.065,-66.972,-52.291,1.852,-67.462,-50.483,4.897,-66.647,-48.546,8.484,-66.163,-49.038,11.337,-64.372,-47.314,12.075,-64.041,-43.609,15.772,-63.632,-43.335,18.404,-60.843,-43.233,18.385,-57.372,-42.057,19.982,-57.203,-38.657,20.606,-53.521,-39.426,22.610,-52.544,-36.334,21.565,-49.450,-34.302,24.967,-48.030,-35.447,23.898,-47.459,-39.087,20.669,-45.…	MNHFTKGVNSMVQTRREFIKNASVSAVSLSLSRLSFDASAQSGGVAPATVEYGDWRDVYKNKWAWDKVVSSTHSCNCNHNCSWKLYVKEGIVWREEQNATYKHLHKGLADDNPQGCQKGAAFSNQMYSENRLRYPLKRVGERGSRNWKRVSWDEALTDIAKSTVEVVRDEGADRIIIPMATQGTAAKSRYANAIGGVVIEPYGDIGDAHNGASMTTGTLFHNATSDSRMMADCIIMWIYNPSSTRIADAHHLSEARYGGTTIVSVSPDQNPSHMHADYWVNPEPGTDHGMALAMAHIIVRDDLYDEGFLREQTDMPFLVRMDNKKFLRASDFEADGSDEVFYVWDRKTNKAVQPPGSMGSADKTLILGDTDPALEGKWQVNLASGESVEVTTVFELMKL…	1913989	Gammaproteobacteria bacterium
job.pdb	AF-A0A518U5I8-F1-model_v4 4Fe-4S Mo/W bis-MGD-type domain-containing protein	28.600	300	167	5	104	398	212	469	1.000	4.340E-17	626	400	982	DLPPGHPMVTGSQTVDFDLFSAEHTKLLLIIGMNWICTKMPDGHWIGDARLKGTRVIVISADYMPTANKADEVIILRPGTDAAFFLGVARELIEKGLYDRAAVIERTDLPLLVRLDTGERLDARDVIPGYELAALTNYVTLKPDAEIKGNPPPPPFTAGGQVVPTELRDAWGD-FVWWDRATGRPRPVSRDE----VGARFDGDPALLGEFEVELVDGSTVPVRPAFDLLKQYLDESFDLRTASEVCRVPPQAIQSIARQLAANKRETLLAAGMGPNHYFQNDLFGRVQFLVAALTDNIG	DLNLGALMSMGMAHVGGSSDEWFLSDFLVVWMMNPSVTQIPDAHFLYEARYNGTELVVIDPIYSATAIHADQWLPLTPGSDAALGLAVARHLFEQDAIDHAYVREQTDLPILVRMDTGRMLREADLKEGGK----------------------------------------DNLVYLWHPQKQAPVPAPGCEGAGGISIRLDFEPPIEGSWKIKLKDGQEVLLATVGSLLKESLDP-WTFERTAEVTTLSVEQIRAFADGWVKAKR-PMVLSSWGSNRYLHSDLMNRTKILCLMLKGAIG	-15.310,-69.050,-41.345,-11.730,-67.766,-41.915,-9.272,-65.587,-39.906,-8.001,-62.224,-40.990,-4.268,-61.665,-40.170,-2.914,-59.242,-37.667,0.117,-56.985,-38.380,-0.060,-54.633,-41.400,-2.595,-51.860,-40.526,-0.791,-50.015,-37.665,2.410,-49.161,-39.624,0.356,-47.793,-42.567,-1.753,-45.668,-40.162,1.421,-44.173,-38.581,2.905,-43.443,-42.048,-0.358,-41.760,-43.180,-0.503,-39.765,-39.884,3.128,-38.6…	MNPVPQNQSRRRFLLLAAAAGAAAAAGIPFYHYRLKAGASAKLGPRATPKLNSWEDLYRQRWTWDKIAKGSHGWSNCRSACAWDLYVKDGVVVREEQTATYDQSEPGVPDFNPRGCQKGACYTEVMYGPSRTSVPLKRVGPRGSGKWERISWDQAMAEIAEKCVDAAVKWGPETIYQDLGPNYDNGPTTAGRFKFQLMAGGLFADMWAEIGDLNLGALMSMGMAHVGGSSDEWFLSDFLVVWMMNPSVTQIPDAHFLYEARYNGTELVVIDPIYSATAIHADQWLPLTPGSDAALGLAVARHLFEQDAIDHAYVREQTDLPILVRMDTGRMLREADLKEGGKDNLVYLWHPQKQAPVPAPGCEGAGGISIRLDFEPPIEGSWKIKLKDGQEVLLATVGS…	1981880	Denitratisoma sp. DHT3
job.pdb	AF-A0A3A0FSD2-F1-model_v4 4Fe-4S Mo/W bis-MGD-type domain-containing protein	26.400	295	162	8	106	394	274	519	1.000	2.679E-17	626	400	1029	PPGHPMVTGSQTVDFDLFSAEHTKLLLIIGMNWICTKMPDGHWIGDARLKGTRVIVISADYMPTANKADEVIILRPGTDAAFFLGVARELIEKGLYDRAAVIERTDLPLLVRLDTGERLDARDVIPGYELAALTNYVTLKPDAEIKGNPPPPPFTAGGQVVPTELRDAWGD-FVWWDRATGRPRP----VSRDEVGARFDGDPALLGEFEVELVDGSTVPVRPAFDLLKQYLDESFDLRTASEVCRVPPQAIQSIARQLAANKRETLLAAGM-GPNHYFQNDLFGRVQFLVAALT	SPGHYLTWGTFDPVSSIDDWFHSEMVFIWFQNPFYTRIPHIHYALEARYNGAEIVTVAPDASPSSIHSDYYVPVKVGSDAAFALGMAQVVIEEGLVNESFVREQTDLPLLVNPKTKRYLRQSDMEEGGAE----------------------------------------DQFYAWDSATNQPVAAPKGTLFWG-----EVTPALEGAWTVQTRAG-AVQVTTVFSMMRERLKE-YTPERASEHCGVHPDTIRMLARKIATKK--TNFLCCLNNAGKHYHGDLIERSQILLLSLT	-25.916,-5.751,69.423,-25.205,-2.578,71.497,-24.113,0.501,71.455,-23.867,4.022,70.522,-23.051,7.176,69.703,-21.806,10.533,68.382,-20.689,13.530,67.778,-18.825,16.501,66.401,-17.495,19.282,65.567,-15.785,22.148,63.937,-13.318,24.978,63.231,-10.921,26.474,61.727,-8.449,29.043,60.286,-5.249,30.547,59.241,-2.284,31.153,58.182,1.161,32.727,57.302,3.939,32.472,55.792,7.556,33.009,54.540,10.166,31.438,5…	MRRRRKPGPARGRRGSGREPAGVARSSSPLVERTPRERVDAAPATPFAGRMTRVIRPRGLDLRSSRIAGLAVAGPVGAARRASRKARPTVPAGAGNHEGERVMAIETVTPAEISTEKRYRERWSWDKVLWASHCIDCYPGNCQLRVYLKDGKVVREESAGTFQTIQEGVPDMNPMGCQKGVGWSRMLNSEERLLYPLKRDGERGSGRWKRITWDEAATEIADAIIDAVQEVGPESVMAPSGCNLGTWGAVGRGQFMRILGGLTTDLNAEMNDFSPGHYLTWGTFDPVSSIDDWFHSEMVFIWFQNPFYTRIPHIHYALEARYNGAEIVTVAPDASPSSIHSDYYVPVKVGSDAAFALGMAQVVIEEGLVNESFVREQTDLPLLVNPKTKRYLRQSDMEE…	1869227	bacterium
job.pdb	AF-A0A1G0M5N8-F1-model_v4 4Fe-4S Mo/W bis-MGD-type domain-containing protein	31.100	308	151	8	104	398	216	475	1.000	9.677E-18	624	400	815	DLPPGHPMVTGSQ---TVDFDLFSAEHTKLLLIIGMNWICTKMPDGHWIGDARLKGTRVIVISADYMPTANKADEVIILRPGTDAAFFLGVARELIEKGLYDRAAVIERTDLPLLVRLDTGERLDARDVIPGYELAALTNYVTLKPDAEIKGNPPPPPFTAGGQVVPTELRDAWGDFVWWDRATGRPRPVS----------RDEVGARFDGDPALLGEFEVELVDGSTVPVRPAFDLLKQYLDESFDLRTASEVCRVPPQAIQSIARQLAANKRETLLAAGMGPNHYFQNDLFGRVQFLVAALTDNIG	DLPVGGTITLGLPFTGGSSDDWFR---SDYLVLWAFNPAVTRIPDAHYLNEARYRGARVVSIAPDYNQSAIHTDLWMSPRPGTDAAIALAACHVVIEEGLYQADYVREQTDLPFLVRADTRRFLRESDVVE------------------------------GGRED---------RFALWDEARTALVWAPGTEGSATRTLALPAGVR----PALEARVEVRLASGRTVPVRTVFSLLRDHLDR-FTPDHAAKITGVSPAVIRRFARDFA-RARSAMIIAQFGACKNYHSDLIQRAQILLASLTGNLG	0.166,-75.699,-66.790,1.241,-76.897,-64.026,4.397,-75.778,-62.136,5.342,-77.506,-58.841,6.429,-75.611,-55.738,9.504,-77.671,-54.797,9.193,-78.517,-51.091,12.522,-77.462,-49.516,14.032,-80.524,-47.827,14.690,-80.265,-44.062,18.406,-80.225,-45.049,18.011,-77.240,-47.434,15.892,-75.393,-44.823,18.595,-75.987,-42.161,21.362,-74.899,-44.590,19.435,-71.708,-45.516,18.677,-71.008,-41.810,22.358,-71.527,…	MGGRVAALSRREFLQASATTALALSLERLTWIAPPAAAEPVPGGAPHGAAAMPSYRDWEDVYRSRWAWDRIARGTHTNANCVAACAWNLYVRDGIVWHEEQAAPYVASNASVPDWNPRGCQKGACYSDLSVSPSRLRYPLRRVGPRGSGRWRRISWEEALGEVADTLVDVLARRGGEGVVCELGGNIDYGPSTAAAFRFFGQIGAPITDVAAQTGDLPVGGTITLGLPFTGGSSDDWFRSDYLVLWAFNPAVTRIPDAHYLNEARYRGARVVSIAPDYNQSAIHTDLWMSPRPGTDAAIALAACHVVIEEGLYQADYVREQTDLPFLVRADTRRFLRESDVVEGGREDRFALWDEARTALVWAPGTEGSATRTLALPAGVRPALEARVEVRLASGRTVP…	1798311	Gemmatimonadetes bacterium RBG_16_66_8
job.pdb	AF-A0A7Y3LJG3-F1-model_v4 Molybdopterin-dependent oxidoreductase	27.800	291	165	6	104	394	166	411	1.000	5.377E-17	623	400	917	DLPPGHPMVTGSQTVDFDLFSAEHTKLLLIIGMNWICTKMPDGHWIGDARLKGTRVIVISADYMPTANKADEVIILRPGTDAAFFLGVARELIEKGLYDRAAVIERTDLPLLVRLDTGERLDARDVIPGYELAALTNYVTLKPDAEIKGNPPPPPFTAGGQVVPTELRDAWGDFVWWDRATGRPRPVSRDEVGARFDGDPALLGEFEVELVDGSTVPVRPAFDLLKQYLDESFDLRTASEVCRVPPQAIQSIARQLAANKRETLLAAGMGPNHYFQNDLFGRVQFLVAALT	DFPAGHYMTFGAITGGGAAADSFFADTILIWHANPAYSRIAYFHYLTEARYRGAEVVLIAPDFSPSAPHCDIHIPIVPGADSALALGMCKVIVDEGLMNEAFVKEQTDLSLLVRLDTKELLRGKDV--------NGDTSSI-------------------------------SFFHYDESLG-LMPANQESLS--NSYEPALKGQYKVTLKDGETIEVSPVFELLLQEIQK-YDADFVKTTCGVNFDSVQRLARKVANGR--TKILEGFDTAKHYHGDLMERSMNLLLALT	26.964,-56.780,-15.128,25.186,-55.059,-18.085,22.093,-54.182,-15.969,24.324,-52.819,-13.150,26.221,-50.664,-15.686,22.881,-49.449,-17.152,21.588,-48.598,-13.649,24.906,-46.784,-12.949,24.675,-44.754,-16.199,21.018,-43.957,-15.381,21.936,-42.841,-11.812,24.894,-40.785,-13.142,22.477,-39.049,-15.559,20.316,-38.029,-12.552,23.389,-36.925,-10.524,24.563,-34.853,-13.529,21.168,-33.056,-13.574,21.661,-…	MSELNDKSQTLDSYRKRFSWEKTHFATHCVNCISSCTYKVYSSTTGVRFQEQAGIYPGLVTDAPDRNPMGCQKGSAWHKQLDAPDRLKYPLRRVGPRGSSKWEVISWNEALDEIADKCINAIMESGPETVIVDESAEGGMVSIAAHLRFASIIGATSLDGIASVNDFPAGHYMTFGAITGGGAAADSFFADTILIWHANPAYSRIAYFHYLTEARYRGAEVVLIAPDFSPSAPHCDIHIPIVPGADSALALGMCKVIVDEGLMNEAFVKEQTDLSLLVRLDTKELLRGKDVNGDTSSISFFHYDESLGLMPANQESLSNSYEPALKGQYKVTLKDGETIEVSPVFELLLQEIQKYDADFVKTTCGVNFDSVQRLARKVANGRTKILEGFDTAKHYHGDL…	2201156	Acidimicrobiales bacterium
job.pdb	AF-A0A381VFM4-F1-model_v4 4Fe-4S Mo/W bis-MGD-type domain-containing protein	28.200	319	168	9	95	398	194	466	1.000	6.650E-18	622	400	692	TFDNYAWHTDLPPGHPMVTGSQTVDFDLFSAEHTKLLLIIGMNWICTKMPDGHWIGDARLKGTRVIVISADYMPTANKADEVIILRPGTDAAFFLGVARELIEKGLYDRAAVIERTDLPLLVRLDTGERLDARDVIPGYELAALTNYVTLKPDAEIKGNPPPPPFTAGGQVVPTELRDAWGD-FVWWDRATGRPRPV----SRDEVGARF----------DGDPALLGEFEVELVDGSTVPVRPAFDLLKQYLDESFDLRTASEVCRVPPQAIQSIARQLAANKRETLLAAGMGPNHYFQNDLFGRVQFLVAALTDNIG	TFAGVG---DLPVGAFMTLGHPLPGDNMAAVYKSKCCLVWVCNPAATRIPDAHFFWEARYNGTDVVVISPDFNPSAMHASKWVNLKPGTDAALAMAMVQTIIADGTIDWEYVREQTDLPFLVRLDNQKFLRASDLDD-----------------------------AG-----------QEDGFYFWDADKQAPVLAPGTGFKPAFGPAAEEPKESLLLGDFEPALEGQWTVASKDG-DVAVTTVYELVKQNA-QNYTPENVAEITGVNPSVTRNIARSF-AGSGAGMIFAGYRVNKWLHGDLILRAWLLMCALTGDTG	-69.521,-29.035,-9.168,-65.800,-29.368,-8.422,-62.919,-27.834,-10.464,-60.143,-29.117,-12.563,-57.144,-26.960,-11.613,-54.278,-26.908,-14.151,-51.153,-27.235,-11.971,-47.747,-25.733,-12.937,-46.527,-29.351,-13.418,-49.202,-30.073,-16.097,-48.025,-27.088,-18.199,-44.355,-28.250,-18.125,-45.291,-31.869,-18.997,-47.322,-30.700,-22.048,-44.316,-28.702,-23.381,-41.913,-31.627,-22.737,-44.167,-34.100,-…	MNPTTTTRRGFVTATAALGLSLKYGCSSETPEQRPAQIYRGWEDLMRNKWTWDRVVRGSRGINCTGHCAFNLYVRNGIVWREEQQGEYGASGDDVPDYGPRGCQKGLRQAKQMYGKQRVLYPMKRVGERAEGQWQRISWDQALTEIADKFIDYAVTDGPTSISYAMGTAMILKRAVFGGLFRFGNITGCEIPETFAGVGDLPVGAFMTLGHPLPGDNMAAVYKSKCCLVWVCNPAATRIPDAHFFWEARYNGTDVVVISPDFNPSAMHASKWVNLKPGTDAALAMAMVQTIIADGTIDWEYVREQTDLPFLVRLDNQKFLRASDLDDAGQEDGFYFWDADKQAPVLAPGTGFKPAFGPAAEEPKESLLLGDFEPALEGQWTVASKDGDVAVTTVYELVK…	408172	marine metagenome
job.pdb	AF-A0A7X8GLN8-F1-model_v4 Molybdopterin-dependent oxidoreductase	23.500	280	159	5	122	398	170	397	1.000	1.201E-16	621	400	614	LFSAEHTKLLLIIGMNWICTKMPDGHWIGDARLKGTRVIVISADYMPTANKADEVIILRPGTDAAFFLGVARELIEKGLYDRAAVIERTDLPLLVRLDTGERLDARDVIPGYELAALTNYVTLKPDAEIKGNPPPPPFTAGGQVVPTELRDAWGDFVWWDRATGRPRP---VSRDEVGARFDGDPALLGEFEVELVDGSTVPVRPAFDLLKQYLDESFDLRTASEVCRVPPQAIQSIARQLAANKRETLLAAGMGPNHYFQNDLFGRVQFLVAALTDNIG	PKDLSYAKTIIFWGTNITDSQVHNWHFVLDALENGAKLICIDPRYSETAAKSHEWVRIRPGSDSILALSMIQVIIEENLIDRDYCIQHTVAPFLVRQDNGLFLRQNDIDGSDN----------------------------------------AGYLTMDADSNELKALETVT----------NPALLGTFDVTLHNGSKLQVKTALQMLKDEADK-YKPAEAERLTLVPADKIVEIAR-IYATNTPSTIYTGFGVDRWDNADQVGRGIATLGVITGQIA	25.534,-32.646,-19.752,26.041,-28.964,-18.891,26.327,-28.392,-15.112,23.193,-26.786,-13.630,24.045,-23.618,-11.659,21.838,-22.685,-8.667,21.531,-18.997,-7.645,19.624,-17.301,-4.791,16.993,-14.845,-6.067,13.481,-13.509,-5.307,10.107,-13.255,-7.054,9.309,-9.528,-6.670,5.943,-8.708,-8.378,2.964,-6.889,-6.939,2.112,-9.880,-4.684,4.272,-8.466,-1.811,5.337,-11.990,-0.710,8.778,-11.560,-2.361,9.460,-15.…	MSTEIKKFSACVPNCWMNCRLYAHVRDGKLVQTSAAPFPDPSYNRICLRGLSHPQRVNSKDRILHPMKRVGKRGENKFEKITWDEAIDILADNLYKIKEKYGSKAVAFIPWSGSYASINGGMPGAIKRFANIFEGTVVIDGVDFGMPTGMSQVVANMAGGMASLFLGPEPKDLSYAKTIIFWGTNITDSQVHNWHFVLDALENGAKLICIDPRYSETAAKSHEWVRIRPGSDSILALSMIQVIIEENLIDRDYCIQHTVAPFLVRQDNGLFLRQNDIDGSDNAGYLTMDADSNELKALETVTNPALLGTFDVTLHNGSKLQVKTALQMLKDEADKYKPAEAERLTLVPADKIVEIARIYATNTPSTIYTGFGVDRWDNADQVGRGIATLGVITGQIAKK…	2030927	Bacteroidales bacterium
job.pdb	AF-A0A096ZNW8-F1-model_v4 p-cymene dehydrogenase subunit alpha	27.700	281	153	6	122	398	222	456	1.000	2.411E-16	621	400	964	LFSAEHTKLLLIIGMNWICTKMPDGHWIGDARLKGTRVIVISADYMPTANKADEVIILRPGTDAAFFLGVARELIEKGLYDRAAVIERTDLPLLVRLDTGERLDARDVIPGYELAALTNYVTLKPDAEIKGNPPPPPFTAGGQVVPTELRDAWGDFVWWDRATGRPRPVS----RDEVGARFDGDPALLGEFEVELVDGSTVPVRPAFDLLKQYLDESFDLRTASEVCRVPPQAIQSIARQLAANKRETLLAAGMGPNHYFQNDLFGRVQFLVAALTDNIG	ADDYFYSDLILIWAGNPLYTQIPNAHFYTAARYRGAKIISICPDYNASAIKSDLWIPIKPGTDAALALSVCREIIEGGHVDKAFVKDQTDLPLLVRSDTRMFLTQTDVQADGR-------DD--------------------------------HMMLWDAKSNSLKTAPFKTLALG-----DLDPELEVKRTITLKDGKELEVRSVFSLLRDRL-SVYTPENASKMCGVSPKMIRHLVKEITSVKA-VCGTTQSCLNKYYHGNLMERSIAMVYCLTGNMG	1.626,-7.429,-68.342,-0.994,-10.209,-68.601,0.356,-13.265,-66.725,-1.181,-16.511,-68.024,-2.360,-18.673,-65.079,-1.806,-22.314,-65.991,-3.343,-24.923,-63.639,0.175,-26.213,-62.758,1.331,-22.775,-61.483,-1.979,-22.371,-59.588,-1.435,-25.794,-57.918,2.229,-24.981,-57.137,1.111,-21.577,-55.765,-1.721,-23.256,-53.759,0.651,-25.899,-52.287,3.099,-23.159,-51.207,0.212,-20.942,-49.951,-1.535,-23.818,-48…	MSVNFDRRNFLKGSAATVGGLSLPSFIVEAAEVVGGKSVPVFTSWKDVYRAQWTWDKVVRSTHHLNCWYQAHCSWDVYVKDGLVYREEQAGEYPQVNPQLPDFNPRGCQKGGCFSERMYDPTRIAHPLRRVGERGSGKWERVTWKEALDDIADTYLDVTINEGTDTTVWDLGPGIDLGSGIGAQQRFSRLTQSVSLDMNSDIGDSHRGAAEMFGKISFERSADDYFYSDLILIWAGNPLYTQIPNAHFYTAARYRGAKIISICPDYNASAIKSDLWIPIKPGTDAALALSVCREIIEGGHVDKAFVKDQTDLPLLVRSDTRMFLTQTDVQADGRDDHMMLWDAKSNSLKTAPFKTLALGDLDPELEVKRTITLKDGKELEVRSVFSLLRDRLSVYTPEN…	551760	Aromatoleum aromaticum
job.pdb	AF-A0A7V0IUY0-F1-model_v4 Dimethylsulfide dehydrogenase	26.100	302	175	5	104	399	211	470	1.000	1.946E-16	620	400	722	DLPPGHPMVTGSQTVDFDLFSAEHTKLLLIIGMNWICTKMPDGHWIGDARLKGTRVIVISADYMPTANKADEVIILRPGTDAAFFLGVARELIEKGLYDRAAVIERTDLPLLVRLDTGERLDARDVIPGYELAALTNYVTLKPDAEIKGNPPPPPFTAGGQVVPTELRDAWGD-FVWWDRATGRPRPV-----SRDEVGARFDGDPALLGEFEVELVDGSTVPVRPAFDLLKQYLDESFDLRTASEVCRVPPQAIQSIARQLAANKRETLLAAGMGPNHYFQNDLFGRVQFLVAALTDNIGH	DMFPGATITYGISTVGCSSEAWYEADYLLAWGINPTVTRMPDAHYIWEGKYRGARVVTLAPDYNQTARQSSLWIPLKPGSDSFFGMSMINVIIREKLFNEKFIREQTDLPFLVRLSDGKLLRNSDMLKGGN----------------------------------------EQVFYFFDEKTSRPVKAQGSMGSKEPTLRLGEIRPALEGVFKVKNSEGQEFEVTTVFEMLKKES-EKFSPEETEKHTGIHPDIVYSEARRF-ANAKTAIIMLGYRIHKYFWGTLTCRTATLILALTGHAGR	-49.241,-16.984,-17.704,-46.785,-19.514,-16.361,-47.736,-21.012,-12.979,-44.657,-22.541,-11.322,-45.754,-24.146,-8.049,-42.869,-24.605,-5.546,-41.535,-28.087,-5.079,-42.386,-29.331,-1.575,-39.737,-31.837,-0.454,-41.784,-34.539,1.296,-39.482,-35.304,4.261,-38.690,-39.036,4.594,-39.215,-39.928,8.275,-36.323,-41.314,10.377,-38.072,-44.731,10.648,-38.396,-45.067,6.838,-34.727,-44.018,6.434,-33.610,-4…	MSDKKPYRFRGMDRRTFLKNMGTAGIAAALVPGCFRPEKIEYVNRQVSDETLSLYRSEFSLTMGDSSGYSLHCVNCKGNCAWQTFEKSGRIVREEQVAGYPQISPEIPDANPRGCNKGALHSQSLYDEDRLLYPMKRAGARGEGKWKRISWDEAMEEIAEKIVDMVSRGEFDNLMVYAGTGILTPARRAASLRLGSLLGATRFNVASAVGDMFPGATITYGISTVGCSSEAWYEADYLLAWGINPTVTRMPDAHYIWEGKYRGARVVTLAPDYNQTARQSSLWIPLKPGSDSFFGMSMINVIIREKLFNEKFIREQTDLPFLVRLSDGKLLRNSDMLKGGNEQVFYFFDEKTSRPVKAQGSMGSKEPTLRLGEIRPALEGVFKVKNSEGQEFEVTTVFE…	2026887	Nitrospirae bacterium
job.pdb	AF-A0A7V5XBZ6-F1-model_v4 Uncharacterized protein	27.500	305	172	7	98	398	105	364	1.000	1.139E-16	618	400	826	NYAWHTDLPPGHPMVTGSQTVDFDLFSAEHTKLLLIIGMNWICTKMPDGHWIGDARLKGTRVIVISADYMPTANKADEVIILRPGTDAAFFLGVARELIEKGLYDRAAVIERTDLPLLVRLDTGERLDARDVIPGYELAALTNYVTLKPDAEIKGNPPPPPFTAGGQVVPTELRDAWGD--FVWWDRATGRPRPVSRD--EVGARFDGDPALLGEFEVELVDGSTVPVRPAFDLLKQYLDESFDLRTASEVCRVPPQAIQSIARQLAANKRETLLAAGMGPNHYFQNDLFGRVQFLVAALTDNIG	TFAGVGDLPLGAYQVLGYELPGDNMAAVFKSKVCLVWACNPALTRIPDAHFFWEARYNGTEVVVISPEFSGSAIHASKWLNPKPGTDAALAMAMVQVIVEDRAIQWDYVREQTDLPFLVRTDNRKFLRRSDLEPDAK---------------------------------------DGDKQFLFWDESTAQAVAAPADRLELG---NLKPAVEGEWTVQTPAG-PVTVTTVFELLKQQV-RSYTPEEVAKITGVHADNIRTVARTFAGSGP-SMIFAGYRINKWLNGDLALRAWLLMCALTGNTG	16.250,-14.872,18.363,14.663,-11.635,19.634,15.326,-12.085,23.357,16.114,-15.395,25.093,12.385,-16.159,25.574,11.383,-16.058,21.876,11.634,-18.712,19.137,14.371,-18.311,16.633,13.578,-17.184,13.065,15.133,-20.342,11.509,14.912,-21.960,9.036,12.688,-19.443,7.285,12.463,-20.047,3.496,9.532,-21.261,1.388,8.764,-23.596,-1.561,9.257,-20.724,-4.078,12.738,-19.875,-2.752,13.640,-23.593,-3.013,12.483,-23…	RSGEDTPDYGPRGCQKGLRQSKYMYGRQRVLYPMKRVGKRGEGKWERISWDQACAEIADRFLDYAVEHGPESITFAMGTQMTLKRASFASLFRFANLAGITVPETFAGVGDLPLGAYQVLGYELPGDNMAAVFKSKVCLVWACNPALTRIPDAHFFWEARYNGTEVVVISPEFSGSAIHASKWLNPKPGTDAALAMAMVQVIVEDRAIQWDYVREQTDLPFLVRTDNRKFLRRSDLEPDAKDGDKQFLFWDESTAQAVAAPADRLELGNLKPAVEGEWTVQTPAGPVTVTTVFELLKQQVRSYTPEEVAKITGVHADNIRTVARTFAGSGPSMIFAGYRINKWLNGDLALRAWLLMCALTGNTGRAGGGLQTTQLPRGDGLLKYVFNGVGPRLKVAAIS…	2026725	Chromatiales bacterium
job.pdb	AF-A0A0F9TSP8-F1-model_v4 4Fe-4S Mo/W bis-MGD-type domain-containing protein	36.700	427	206	13	1	398	113	504	1.000	5.640E-20	618	400	1091	SWDEATTIAAKTMEDVARTFNGDEGARKLLAQGYHPEMVEVM-------HGAGVQALKLR-----GGMPLLGIGRIFGFYRFANMLALLDRKLRPDAPADEILGSRTFDNYAWHTDLPPGHPMVTGSQTVDFDLFSAEHTKLLLIIGMNWICTKMPDGHWIGDARLKGTRVIVISADYMPTANKADEVIILRPGTDAAFFLGVARELIEKGLYDRAAVIERTDLPLLVRLDTGERLDARDV------IPGYELAALTNYVTLKPDAEIKGNPPPPPFTAGGQVVPTELRDAWGDFVWWDRATGRPRPVSR--------DEV---GARFDGDPALLGEFEVELVDGSTVPVRPAFDLLKQYLDESFDLRTASEVCRVPPQAIQSIARQLAANKRETLLAA…	SWDQISDLVARTLLNIAKSYSGDQGANWLLAQGYPPEMIEPMKDPDGNVAG-------VRSMKFRGGMALLGITRLTGMYRFSNMMALVDDHIRGTGP-EKSLGARSWDNYAWHTDLPPGHAMVHGTQTYDQEFHDFENSDMLVIAGLNLVENKMADPIWWHMAIEQKRKIVVIAPEHSPTVTKSDYWLQVRPGADAALMLGVAGVLIRENLCDTDYVKRFTDYPFLVRSDTLKELTAEELEDATILDPGLKY------------TYDDGKP-----------VQKDAEKYAVNAVVAVKGGRQLLGVSRNCIGDHLNDELAKQGLSLD-DIELDFEGEVQTRSG-PVKVKSIFRLYKELT-AHYDPETAGEVTGIPADQIRRFARDIAA-ADSVGFVC…	-39.424,-11.131,4.793,-36.320,-10.533,2.620,-34.074,-7.539,1.824,-30.886,-6.951,-0.216,-27.628,-5.508,1.190,-23.986,-5.078,0.101,-21.221,-7.180,1.667,-18.309,-4.719,1.323,-15.247,-5.787,3.314,-11.876,-4.983,1.837,-12.066,-8.050,-0.476,-12.684,-6.111,-3.769,-15.927,-8.010,-4.466,-18.569,-5.754,-2.828,-21.233,-8.433,-3.280,-24.986,-7.736,-3.416,-26.615,-10.339,-1.154,-30.175,-11.147,0.001,-30.955,-…	STFTFVCAPNDTHNCRLRAFVRNGVIVRIEQAYAVDTYTDLQGNKPTPTWHPRGCLKGYTYMRRVYNKFRVKYPTVRKGWKQWIEEGFPRDATTGRPDKKYFRRGEDEWVRVSWDQISDLVARTLLNIAKSYSGDQGANWLLAQGYPPEMIEPMKDPDGNVAGVRSMKFRGGMALLGITRLTGMYRFSNMMALVDDHIRGTGPEKSLGARSWDNYAWHTDLPPGHAMVHGTQTYDQEFHDFENSDMLVIAGLNLVENKMADPIWWHMAIEQKRKIVVIAPEHSPTVTKSDYWLQVRPGADAALMLGVAGVLIRENLCDTDYVKRFTDYPFLVRSDTLKELTAEELEDATILDPGLKYTYDDGKPVQKDAEKYAVNAVVAVKGGRQLLGVSRNCIGDHLN…	412755	marine sediment metagenome
job.pdb	AF-A0A518U7T4-F1-model_v4 4Fe-4S Mo/W bis-MGD-type domain-containing protein	29.400	316	160	10	95	396	202	468	1.000	1.199E-17	612	400	956	TFDNYAWHTDLPPGHPMVTGSQT---VDFDLFSAEHTKLLLIIGMNWICTKMPDGHWIGDARLKGTRVIVISADYMPTANKADEVIILRPGTDAAFFLGVARELIEKGLYDRAAVIERTDLPLLVRLDTGERLDARDVIPGYELAALTNYVTLKPDAEIKGNPPPPPFTAGGQVVPTELRDAWGDFVWWDRATGRPRPVSRDEV--------GARFDGDPALLGEF---EVELVDGSTVPVRPAFDLLKQYLDESFDLRTASEVCRVPPQAIQSIARQLAANKRETLLAAGMGPNHYFQNDLFGRVQFLVAALTDN	NFGGVG---DLMTGATLALGNPVPGASSDDWFR---TDYFVNWFGNPVSTRIPDAHFMTEARYRGAKIVSITPDFNPSAIHTDLWINPRPGTDAALALAACKVIIDENLHDVPYILEQTDLPLLVRSDTQQFLREIDVVP------------------------------GGRKE---------CFGWWDEKTQQVVWSSSSADFEKEKQTLRLKADDHPAL--EPKGAKVKLLSGKTVEVRSAFSILRDKL-AAYDLASAAKITGVNPKVIQRFAREFAQAKS-AIIYAGAGMGKILHGELVQRATILLAAITGN	-5.273,-71.279,-37.775,-3.144,-72.178,-34.726,0.575,-72.352,-35.555,2.110,-74.002,-32.500,5.747,-72.830,-32.544,7.624,-76.044,-31.685,10.088,-74.652,-29.114,12.379,-77.667,-28.935,15.156,-77.103,-26.347,17.546,-77.418,-29.342,15.815,-74.553,-31.244,15.937,-72.358,-28.105,19.657,-73.103,-27.511,20.479,-72.305,-31.172,18.507,-69.013,-30.951,20.232,-68.171,-27.616,23.692,-68.987,-29.054,23.006,-66.8…	MSHSIDTSRRTFLRGSAAGALTLALELSHLKLAFAGGTLPPGAKQYKHYQDVYRKKWTWDRVEVGTHTCLNCASGGCSWNLYVREGIVWREEQGAPYTQTNTSVPDYNPRGCQKGASASALYRSPSRLRYPLKRVGARGENRWKRISWDEALNEVSKALVDTLSTRGGAGAYVENGNNSDFGPSWIAMVRFFRTLGIPVTENFGGVGDLMTGATLALGNPVPGASSDDWFRTDYFVNWFGNPVSTRIPDAHFMTEARYRGAKIVSITPDFNPSAIHTDLWINPRPGTDAALALAACKVIIDENLHDVPYILEQTDLPLLVRSDTQQFLREIDVVPGGRKECFGWWDEKTQQVVWSSSSADFEKEKQTLRLKADDHPALEPKGAKVKLLSGKTVEVRSAF…	1981880	Denitratisoma sp. DHT3
job.pdb	AF-A0A1F8XEW8-F1-model_v4 4Fe-4S Mo/W bis-MGD-type domain-containing protein	25.400	275	160	6	125	398	171	401	1.000	6.676E-16	611	400	896	AEHTKLLLIIGMNWICTKMPDGHWIGDARLKGTRVIVISADYMPTANKADEVIILRPGTDAAFFLGVARELIEKGLYDRAAVIERTDLPLLVRLDTGERLDARDVIPGYELAALTNYVTLKPDAEIKGNPPPPPFTAGGQVVPTELRDAWGD-FVWWDRATGRPRPVSRDEVGARFDGDPALLGEFEVELVDGSTVPVRPAFDLLKQYLDESFDLRTASEVCRVPPQAIQSIARQLAANKRETLLAAGMGPNHYFQNDLFGRVQFLVAALTDNIG	WWYSDLVLIWGGNPAYTNISNFHLLTEARYNGTRTVCICPDYSASAIHADLWVPLNIGSDTALALSMCQVIVSERLFKEDFVREQTDLPILVRTDNRKFLREGDLKRGGRD----------------------------------------DLYYFWDLKADKLTAALRDSLA-LGDAVPALEGKFLIATPNG-EIEVKPVFELLKEHL-RSYTPEEAARVTGVSATMIRTLAREIA-QARAVSNVSTFNWGKFYHGHEIERAIILLVALCGHMG	-43.531,2.594,2.084,-43.919,6.343,2.683,-41.014,8.554,3.932,-40.766,12.173,5.187,-37.487,13.093,3.405,-34.570,11.770,1.320,-30.957,12.598,2.312,-27.725,12.122,0.299,-25.366,9.882,2.307,-22.393,7.514,1.934,-20.461,4.952,4.010,-17.166,6.080,5.640,-15.662,2.607,5.094,-12.291,2.115,3.374,-13.758,0.087,0.484,-10.697,1.336,-1.518,-11.257,0.751,-5.289,-15.043,0.464,-4.822,-15.258,3.997,-3.359,-18.089,5.…	MDWDRVVKVTCHNNCSYQKPCILNAYVKDGAIVRLEQSNTHPRSGDPDVPDWEPRGCQKGLVSHLHDARRILYPSKRAGERGGGDWQRLGWEEALKEIADKLIDVIAHDGVEAIARFPGSGTLGSESAGFEALMDALGVPYSPATNELGDEHLGAALVFGQPFVGGSVDNWWYSDLVLIWGGNPAYTNISNFHLLTEARYNGTRTVCICPDYSASAIHADLWVPLNIGSDTALALSMCQVIVSERLFKEDFVREQTDLPILVRTDNRKFLREGDLKRGGRDDLYYFWDLKADKLTAALRDSLALGDAVPALEGKFLIATPNGEIEVKPVFELLKEHLRSYTPEEAARVTGVSATMIRTLAREIAQARAVSNVSTFNWGKFYHGHEIERAIILLVALCGH…	1797811	Deltaproteobacteria bacterium GWA2_57_13
job.pdb	AF-A0A1G1ECI3-F1-model_v4 4Fe-4S Mo/W bis-MGD-type domain-containing protein	27.400	281	148	7	122	394	188	420	1.000	3.326E-16	611	400	919	LFSAEHTKLLLIIGMNWICTKMPDGHWIGDARLKGTRVIVISADYMPTANKADEVIILRPGTDAAFFLGVARELIEKGLYDRAAVIERTDLPLLVRLDTGERLDARDVIPGYELAALTNYVTLKPDAEIKGNPPPPPFTAGGQVVPTELRDAWGD-FVWWDRATGRPRPVSR-----DEVGARFDGDPALLGEFEVELV--DGSTVPVRPAFDLLKQYLDESFDLRTASEVCRVPPQAIQSIARQLAANKRETLLAAGMGPNHYFQNDLFGRVQFLVAALT	ADDWFYSDLFFIWGANPFYTQIPNCHFFLEARYNGTKIIAITPDYNPSSIHADLWLPINVGTDAALALALAQVIIAEKLYHQSFIREQTDLPLLVRDDTGRFLRESDLKEGGRE----------------------------------------DTFYCFDLNSKTIKEVPKLSLVLDRIL------PALEGEYEAETALAPAQKIKVRPVFEVLKERL-KQYTPERASQIIGIRPEIIRDLAFQIAKAKS-ATFISSLNFGKFYHGILTERAQVLVLALC	51.366,-46.358,8.865,48.347,-47.033,6.640,45.688,-44.354,7.294,42.671,-45.006,5.228,42.345,-42.467,2.373,38.991,-43.148,0.652,39.983,-44.409,-2.831,37.672,-42.121,-4.839,38.389,-38.565,-3.454,39.180,-37.134,-6.952,35.589,-37.824,-8.154,34.347,-35.530,-5.338,36.182,-32.698,-7.172,33.357,-32.851,-9.762,30.930,-31.700,-7.030,33.504,-29.329,-5.464,33.866,-27.670,-8.915,30.081,-27.078,-8.990,30.429,-2…	EATSGYLYRSWEDLYRKEWSWDKVGRGTHYGNCWYQLGCCFDIYVKDGIVCREEQAAEYPQTNPEVPDYNPRGCQKGSCYSERMYSPVRIKYPLKRIGERGEGKWQRVSWDQALDEIADAMLDVILKDGSDTIIWDPGTQLSIGNQGMGLFRLGNLLGTPILDTNTEIGDDRQGAGVTLGKISFGSSADDWFYSDLFFIWGANPFYTQIPNCHFFLEARYNGTKIIAITPDYNPSSIHADLWLPINVGTDAALALALAQVIIAEKLYHQSFIREQTDLPLLVRDDTGRFLRESDLKEGGREDTFYCFDLNSKTIKEVPKLSLVLDRILPALEGEYEAETALAPAQKIKVRPVFEVLKERLKQYTPERASQIIGIRPEIIRDLAFQIAKAKSATFISSLN…	1801687	Nitrospinae bacterium RIFCSPLOWO2_12_FULL_45_22
job.pdb	AF-A0A897NLC7-F1-model_v4 Nitrate reductase alpha subunit	31.500	311	163	11	99	398	208	479	1.000	9.190E-17	610	400	948	YAWHTDLPPGHPMVTGSQTVDFDLFSAEHTKLLLIIGMNWICTKMPDGHWIGDARLKGTRVIVISADYMPTANKADEVIILRPGTDAAFFLGVARELIEKGLYDRAAVIERTDLPLLVRLDTGERLDARDVIPGYELAALTNYVTLKPDAEIKGNPPPPPFTAGGQVVPTELRDAWGD-FVWWDRATGRPRPV---------SRDEV-GARFDGDPALLGEFEVELVDGSTVPVRPAFDLLKQYLDESFDLRTASEVCRVPPQAIQSIARQLAANKRETLLAAGMGPNHYFQNDLFGRVQFLVAALTDNIG	YDWYSDLPPGQPITWGHQTDNAESADWYNADYIIAWGSNINVTRIPDAKYFLDAQYNGTKRVGVFTDYSQTAIHTDEWLSPNPGTDTALALGMARTIVDEGLYDEAHVKEQSDMPLLVREDTGKFLRASEV-PGL-------------GADVE-NP--------------------EKVMVMQDS-EGDLRIAPASLGDRADKYDPSKSIELDFDPRLTVEEEVATTDG-QVPVRSVWVNLGEELSN-YTPEYVAEETGVGVETHQKIAREFAESDA-AKVIHGKGVNDWYHNDLGNRAIQLLTTLTGHIG	4.166,-63.237,-64.888,0.456,-63.652,-63.932,-2.280,-62.084,-62.645,-4.867,-62.615,-60.060,-8.096,-60.678,-60.699,-10.905,-60.508,-58.269,-13.455,-57.727,-59.077,-14.951,-54.806,-57.284,-17.051,-53.520,-54.723,-15.945,-50.003,-53.730,-18.927,-47.674,-54.280,-17.121,-44.316,-54.258,-18.674,-41.642,-51.961,-19.530,-39.871,-55.270,-21.563,-42.882,-56.559,-23.425,-43.134,-53.214,-24.414,-39.424,-53.44…	MSSNNQPDDDVSRRDFLKGAGVASVVGVTGATIAEQGLNKLELVDDPIGSYPYRDWEDFYREEWDWDSIARSTHSVNCTGSCSWQVYVKNGQVWREQQANDYPRFDEDLPDPSPRGCNKGACFSDYVDADQRVKYPLRRTGERGEGQWERISWDRALTEIAEHVIDEVTEGRYDAISGFTPIPAMSPVSFASGTRMINLLGGVSHSFYDWYSDLPPGQPITWGHQTDNAESADWYNADYIIAWGSNINVTRIPDAKYFLDAQYNGTKRVGVFTDYSQTAIHTDEWLSPNPGTDTALALGMARTIVDEGLYDEAHVKEQSDMPLLVREDTGKFLRASEVPGLGADVENPEKVMVMQDSEGDLRIAPASLGDRADKYDPSKSIELDFDPRLTVEEEVATTD…	2784881	Halapricum desulfuricans
job.pdb	AF-A0A2C9AXH8-F1-model_v4 Anaerobic selenocysteine-containing dehydrogenase	25.600	277	157	5	122	398	171	398	1.000	5.685E-16	609	400	759	LFSAEHTKLLLIIGMNWICTKMPDGHWIGDARLKGTRVIVISADYMPTANKADEVIILRPGTDAAFFLGVARELIEKGLYDRAAVIERTDLPLLVRLDTGERLDARDVIPGYELAALTNYVTLKPDAEIKGNPPPPPFTAGGQVVPTELRDAWGDFVWWDRATGRPRPVSRDEVGARFDGDPALLGEFEVELVDGSTVPVRPAFDLLKQYLDESFDLRTASEVCRVPPQAIQSIARQLAANKRETLLAAGMGPNHYFQNDLFGRVQFLVAALTDNIG	FEDAVNSEIILIWGGNPVVTRSVDYPPLREAQQRGTRLICIDPTQSATSQICDTWITLRPGTDGALALALLNQIIVAHTIDKDFLLQHTNAPFLVRLDTGALLRESDLSTSGG----------------------------------------AEYVSWCADRNGPAA----INSVR---SPELTARSSVTLSNEQKVDVASVFELLRGLAAQ-YTPEVASEITDVPANVIRDLAAAFA-NAKSSAVRAGFGIDRYYYSDLTMRAIAALAVVTGNIG	-27.772,25.114,21.817,-26.774,24.789,18.126,-23.117,24.948,16.967,-20.982,23.844,13.991,-17.663,22.098,14.779,-15.002,21.365,12.135,-13.269,17.948,12.329,-11.324,15.656,9.929,-12.158,12.322,8.281,-8.972,10.328,8.993,-9.438,6.656,7.903,-7.017,4.798,5.664,-8.580,6.182,2.437,-5.500,8.240,1.390,-7.811,11.089,0.213,-5.868,14.216,-0.895,-6.544,16.496,0.852,-7.847,14.747,3.930,-11.589,15.534,3.915,-12.7…	MTQTVRTVCDPNCNAKPRCGIDATVVDGKIVSIRPAEFPAQLDVKSRICMMGMARLEYQYHPDRLLYPLRRTGRRGEGQWERVTWEEAIDLFIERQKFVTDRYGSRSVLFSQYSGASGILAKGSGTRYAALTGSSMTSLVGGGFDYGVAKGLHYTFGLPPVSFWSTGGHNFEDAVNSEIILIWGGNPVVTRSVDYPPLREAQQRGTRLICIDPTQSATSQICDTWITLRPGTDGALALALLNQIIVAHTIDKDFLLQHTNAPFLVRLDTGALLRESDLSTSGGAEYVSWCADRNGPAAINSVRSPELTARSSVTLSNEQKVDVASVFELLRGLAAQYTPEVASEITDVPANVIRDLAAAFANAKSSAVRAGFGIDRYYYSDLTMRAIAALAVVTGNIGK…	1882799	Burkholderia sp. YR290
job.pdb	AF-A0A7C3NTC6-F1-model_v4 Molybdopterin oxidoreductase	24.500	273	164	4	125	396	169	400	1.000	7.841E-16	608	400	573	AEHTKLLLIIGMNWICTKMPDGHWIGDARLKGTRVIVISADYMPTANKADEVIILRPGTDAAFFLGVARELIEKGLYDRAAVIERTDLPLLVRLDTGERLDARDVIPGYELAALTNYVTLKPDAEIKGNPPPPPFTAGGQVVPTELRDAWGDFVWWDRATGRPRPVSRDEVGA-RFDGDPALLGEFEVELVDGSTVPVRPAFDLLKQYLDESFDLRTASEVCRVPPQAIQSIARQLAANKRETLLAAGMGPNHYFQNDLFGRVQFLVAALTDN	LARSKAFLLWGHNPSSTSLILAHDIVAARKRGMKIIAVDPRRVGIAGQADVLLQVRPGADGALALALIDVVITENLYDEAFVRQWTNAPLLVRADNGKALTESDLSQNGSPQ---------------------------------------RFVAWDESAGAAVAYDPAAGDFERQPVRPAIWGEYRLKAEDGSEIPCRPVFAELAGLAAR-YSPETSAAITHVPAGTVRQAARLLAEN-RPVSMYMYNGVGQHTNATQANRAIAVLYALLGD	3.073,-29.155,-49.342,5.877,-29.367,-46.787,4.438,-29.978,-43.290,7.056,-27.930,-41.430,5.976,-29.242,-37.989,5.778,-26.156,-35.753,7.949,-26.648,-32.644,5.496,-26.060,-29.756,6.157,-26.325,-25.985,4.906,-24.942,-22.639,6.697,-22.991,-19.871,5.273,-22.778,-16.317,5.753,-19.464,-14.458,3.829,-16.397,-13.218,2.723,-12.998,-14.563,4.714,-10.076,-13.082,2.485,-7.293,-14.500,0.922,-6.926,-11.012,1.213…	MDDVGHASHTVRGYCALCTAHCAAIATVTDGKVVRLEADPDHPNGGVFCIKGKAAPELVYHPDRLNFPLKRTRPKGDSDAGWKRVGWDEALDDIAARLKSIRDSYGPRAVALAKGTSGGTSVSDAERWLARFLNRLGSPNWVSTTHVCNWHKDTGLTYTFGVEIPTPDLARSKAFLLWGHNPSSTSLILAHDIVAARKRGMKIIAVDPRRVGIAGQADVLLQVRPGADGALALALIDVVITENLYDEAFVRQWTNAPLLVRADNGKALTESDLSQNGSPQRFVAWDESAGAAVAYDPAAGDFERQPVRPAIWGEYRLKAEDGSEIPCRPVFAELAGLAARYSPETSAAITHVPAGTVRQAARLLAENRPVSMYMYNGVGQHTNATQANRAIAVLYALLG…	2026735	Deltaproteobacteria bacterium
job.pdb	AF-A0A7X7TPQ8-F1-model_v4 Molybdopterin-dependent oxidoreductase	24.600	280	156	5	122	398	85	312	1.000	9.208E-16	608	400	719	LFSAEHTKLLLIIGMNWICTKMPDGHWIGDARLKGTRVIVISADYMPTANKADEVIILRPGTDAAFFLGVARELIEKGLYDRAAVIERTDLPLLVRLDTGERLDARDVIPGYELAALTNYVTLKPDAEIKGNPPPPPFTAGGQVVPTELRDAWGDFVWWDRATGRPRP---VSRDEVGARFDGDPALLGEFEVELVDGSTVPVRPAFDLLKQYLDESFDLRTASEVCRVPPQAIQSIARQLAANKRETLLAAGMGPNHYFQNDLFGRVQFLVAALTDNIG	PKDLTYAKTLIFWGTNITDSQVHNWHFVLDALENGAKLICIDPRYSETAAKSHDWVRIRPGSDSVLALSMIQVIIEENLIDSDYCIRHTVAPFLVRQDNGLFLRQSDIDGSDQ----------------------------------------AGYVVVDSESGEIEPVESVT----------RPELLGTFDVTLHNGNTLQVKTALQMLKDEADK-YKPDEAERITTVPAEKIREIARIYATNT-PSTIYPGFGIDRWDNADQVGRGIATLGVITGQIG	25.527,5.042,-25.577,26.397,7.391,-22.627,27.022,10.290,-25.050,23.542,9.756,-26.562,22.016,9.741,-23.044,23.924,12.899,-21.953,23.094,14.741,-25.208,19.354,13.942,-24.936,19.180,14.872,-21.216,20.899,18.218,-21.945,18.634,18.829,-24.976,15.478,18.195,-22.888,16.792,20.322,-19.971,17.714,23.255,-22.270,14.312,23.158,-24.031,11.868,22.336,-21.186,13.858,22.544,-17.900,15.424,19.791,-15.755,12.032,…	AIDILATNLNRIREKYGSKAVAFIPWSGSYAAINGGMPGAIKRFGNIFEGTIVVDGVDFGMPTGMSQVVANMAGGMASLFLGPEPKDLTYAKTLIFWGTNITDSQVHNWHFVLDALENGAKLICIDPRYSETAAKSHDWVRIRPGSDSVLALSMIQVIIEENLIDSDYCIRHTVAPFLVRQDNGLFLRQSDIDGSDQAGYVVVDSESGEIEPVESVTRPELLGTFDVTLHNGNTLQVKTALQMLKDEADKYKPDEAERITTVPAEKIREIARIYATNTPSTIYPGFGIDRWDNADQVGRGIATLGVITGQIGKKGASPLGTMGQSAIQYTISDAVMGPWTAPSGTQAELLNFVLLQQAILTGKVDAWEPKDPGNPLAGPTSKTPVSKDWPIKGLILTTG…	2030927	Bacteroidales bacterium
job.pdb	AF-A0A1F8XH47-F1-model_v4 4Fe-4S Mo/W bis-MGD-type domain-containing protein	25.500	278	156	8	125	398	187	417	1.000	2.166E-16	607	400	911	AEHTKLLLIIGMNWICTKMPDGHWIGDARLKGTRVIVISADYMPTANKADEVIILRPGTDAAFFLGVARELIEKGLYDRAAVIERTDLPLLVRLDTGERLDARDVIPGYELAALTNYVTLKPDAEIKGNPPPPPFTAGGQVVPTELRDAWGDFVWWDRATGRPRPVSR---DEVGARFDGDPALLGEFEVELVDGSTVPVRPAFDLLKQYLDESFDLRTASEVCRVPPQAIQSIARQLAA-NKRETLLAAGMGPNHYFQNDLFGRVQFLVAALTDNIG	WWYANLVLIWGGNPAYTNISNFHLLTEARYNGTRIVCIAPDYSPSAIHADQWVPVNIGTDAALALAMAQVIVEERLHKEDFLREQTDLPLLVRTDTRKFLREADLKRSGR-------DN--------------------------------IHYFWDLSSGQMKEAPRQTLALGDNV----PALEGTYRVMTTSG-IVEVKPVFEFLNAHL-QDYKPEKVTTVTGTAPAVIRELARQIAQADA--VTNVTTFNWGKFYHGDEIERAIILVFALCGHMG	45.228,0.804,16.053,46.484,-2.281,17.835,48.969,-4.414,15.876,48.541,-7.872,14.437,52.147,-8.646,13.449,52.907,-11.974,11.698,51.075,-13.259,8.645,52.831,-15.130,5.807,52.912,-13.604,2.280,50.038,-15.225,0.469,47.135,-15.863,2.922,45.119,-12.602,2.468,44.487,-11.981,-1.279,40.760,-12.629,-0.587,40.537,-9.531,1.711,42.319,-7.010,-0.575,40.475,-4.162,-2.391,41.446,-0.977,-4.305,38.473,1.150,-3.182,…	MRSVTNQQPGQNSALEWDRVVKVTCHNNCSYQKPCILNAYVKDGMLVRVEQSNTHPHSSDPDVPEWEPRGCQKGLVMPQRSYDATRILYPFKRVGERGEGKWQRISWDQALEEISDKLIDIFTTDGLDTVLRVSGSGTLGSESVGIEGLMSVLGIPFTSIMADLGDEHQGVAQVFGQPYVGGSVDNWWYANLVLIWGGNPAYTNISNFHLLTEARYNGTRIVCIAPDYSPSAIHADQWVPVNIGTDAALALAMAQVIVEERLHKEDFLREQTDLPLLVRTDTRKFLREADLKRSGRDNIHYFWDLSSGQMKEAPRQTLALGDNVPALEGTYRVMTTSGIVEVKPVFEFLNAHLQDYKPEKVTTVTGTAPAVIRELARQIAQADAVTNVTTFNWGKFYHG…	1797811	Deltaproteobacteria bacterium GWA2_57_13
job.pdb	AF-A0A7V2QL81-F1-model_v4 Molybdopterin-dependent oxidoreductase	24.000	274	165	6	125	396	155	387	1.000	5.998E-16	606	400	794	AEHTKLLLIIGMNWICTKMPDGHWIGDARLKGTRVIVISADYMPTANKADEVIILRPGTDAAFFLGVARELIEKGLYDRAAVIERTDLPLLVRLDTGERLDARDVIPGYELAALTNYVTLKPDAEIKGNPPPPPFTAGGQVVPTELRDAWGDFVWWDRATGRPRPVSRDEVGARF-DGDPALLGEFEVELVDGSTVPVRPAFDLLKQYLDESFDLRTASEVCRVPPQAIQSIARQLAANKRETLLAAGMGPN-HYFQNDLFGRVQFLVAALTDN	SENARCVVVWGGNPANSHIHEYHTVKEGRKRGAKLIVVDPRLTETARIADIWLQIRPTSDGALFLCWLNIIIQEELYDKDFVAKWTNAPYLVRSDTKKLLRESDINAGGD-------PE--------------------------------RFMAWDVAAARPVAFDREALSYRSPDVRTALTGAYTATLASREKVECKTVWQLLKERVAD-YTAEKVSEITWVPADKIRDAARMYATN-RPASLVFGMALDGIGRNSCQAIRARAILRTITGN	-31.410,24.491,7.786,-28.981,22.601,5.533,-25.308,22.010,6.418,-22.692,20.950,3.843,-19.907,18.578,4.964,-17.693,15.610,3.912,-17.920,11.858,4.560,-14.838,10.335,6.241,-16.584,6.926,6.213,-13.895,5.699,3.752,-10.995,7.047,1.631,-13.369,8.692,-0.885,-14.428,11.896,0.927,-17.914,12.080,-0.628,-19.589,15.501,-0.219,-22.730,15.565,1.971,-25.788,17.767,2.499,-27.470,17.274,5.907,-30.970,18.687,6.507,-…	MDKRTMCKGCGMRCGLVIEFADGKPTKVKGDKEAMSQGFICPRPKALVFERTNHPQRVLYPLKKVGQRWGGEWQRISWDQALDEIAARLGEIKDTYGAEAIAVHASNGFACSPVTRRFSNLLGTPNQMEDGLVCFMNVRKIEEATFGWPAMFSDSENARCVVVWGGNPANSHIHEYHTVKEGRKRGAKLIVVDPRLTETARIADIWLQIRPTSDGALFLCWLNIIIQEELYDKDFVAKWTNAPYLVRSDTKKLLRESDINAGGDPERFMAWDVAAARPVAFDREALSYRSPDVRTALTGAYTATLASREKVECKTVWQLLKERVADYTAEKVSEITWVPADKIRDAARMYATNRPASLVFGMALDGIGRNSCQAIRARAILRTITGNVDVKGGSVIPGP…	2026734	Dehalococcoidia bacterium
job.pdb	AF-A0A2M8ABJ1-F1-model_v4 4Fe-4S Mo/W bis-MGD-type domain-containing protein	27.400	270	152	6	125	394	243	468	1.000	7.044E-16	603	400	969	AEHTKLLLIIGMNWICTKMPDGHWIGDARLKGTRVIVISADYMPTANKADEVIILRPGTDAAFFLGVARELIEKGLYDRAAVIERTDLPLLVRLDTGERLDARDVIPGYELAALTNYVTLKPDAEIKGNPPPPPFTAGGQVVPTELRDAWGDFVWWDRATGRPRPVSRDEVGARFDGDPALLGEFEVELVDGSTVPVRPAFDLLKQYLDESFDLRTASEVCRVPPQAIQSIARQLAANKRETLLAAGMGPNHYFQNDLFGRVQFLVAALT	YFYSDLIFIWGGNPAYTQIPNFHFLTEARYNGTKIVAISPDLNASAIKADYYIPVKPGTDSALANSMAHLIISEKLYNEHLLKEQTDLTFLVRTDNNKLLKQSDVRKD------------------------------GSEL---------VLYRWDKKEKKLEIPSQSSL--KLDTDPALEGEFNIKTYQG-IVTVKPVFEFLKEQLKE-FTPEKASKICGVAPDTIRKLTTMLVSSKA-ATNTCTSNFSKFYHGDIIMRSQILAFILA	0.455,-67.631,29.618,1.628,-65.732,32.201,4.824,-65.117,33.582,6.637,-62.466,35.597,9.755,-62.602,37.418,12.407,-60.679,39.147,14.817,-57.807,39.797,18.079,-57.945,41.777,18.869,-54.692,43.481,22.299,-53.084,42.943,23.639,-50.731,45.663,23.643,-46.968,44.854,26.740,-46.083,46.968,29.375,-46.649,44.215,27.768,-44.290,41.638,28.776,-41.065,43.482,32.546,-41.762,43.606,32.703,-42.326,39.820,30.753,-…	MIESTDNPATDLSDFDKDRRNFCISCAKYSLGIAVATSFPLKLLAETTSPFAPYKYTPLKSSFENDYRNKWSWDDVTLGTHNLNCWFQQNCLFYVYKKDGKITREEQVGNYPQTNEKVPDFNPRGCQKGCSYSDFMYSEARITHPLKRSGERGEGKWEKISWDEALTGIADKMIKAIDENGTKSVVVDPGGNIVNYLSFYSLFRFFDFLDSTILDINCELGDDQQGAAVTYGEISNDRSGDDYFYSDLIFIWGGNPAYTQIPNFHFLTEARYNGTKIVAISPDLNASAIKADYYIPVKPGTDSALANSMAHLIISEKLYNEHLLKEQTDLTFLVRTDNNKLLKQSDVRKDGSELVLYRWDKKEKKLEIPSQSSLKLDTDPALEGEFNIKTYQGIVTVKP…	1974004	Flavobacteriales bacterium CG_4_9_14_3_um_filter_32_8
job.pdb	AF-A0A6L6J352-F1-model_v4 Molybdopterin-dependent oxidoreductase	29.600	273	147	7	125	396	162	390	1.000	3.702E-16	603	400	1122	AEHTKLLLIIGMNWICTKMPDGHWIGDARLKGTRVIVISADYMPTANKADEVIILRPGTDAAFFLGVARELIEKGLYDRAAVIERTDLPLLVRLDTGERLDARDVIPGYELAALTNYVTLKPDAEIKGNPPPPPFTAGGQVVPTELRDAWGDFVWWDRATGRPRPVSRDEVGARF-DGDPALLGEFEVELVDGSTVPVRPAFDLLKQYLDESFDLRTASEVCRVPPQAIQSIARQLAANKRETLLAAGMGPNHYFQNDLFGRVQFLVAALTDN	YENAGLILLWGHNPTSTWLSQADAIGRGRANGAQMIVVDPRPTALAQAADLWLRVRPGTDAALAMGLSRLLIGTGQVKWDFVTGWTNAPLLVRGDTGRFLRAADLS-GH------------------DDP---------------------RLVAWDRAQHAPVP--YDTRHALPKSADFALDGRMEVTLADGRSVACRPAFDLFRANCAE-WTPERVEQVCGVPAPDLRRAADLLAAHG-PVAYYAWNGVGQNTNATQTERALATLYALCGS	32.359,3.717,-5.257,29.897,6.530,-6.205,27.093,8.167,-4.164,23.969,9.218,-6.106,21.246,11.494,-4.673,17.800,10.095,-5.509,14.366,9.159,-4.138,12.670,5.761,-3.720,9.495,5.213,-5.821,8.417,1.859,-4.350,5.546,3.777,-2.651,3.787,7.142,-2.161,6.309,8.214,0.515,8.949,9.002,-2.167,11.690,8.957,0.482,14.881,10.854,-0.442,17.860,8.481,-0.715,21.600,8.213,-1.249,22.234,5.239,-3.555,25.742,3.747,-3.182,27.1…	MSQIRSFCTLCRSQCGTINVVEGGRLVEVRPDPHHPTGQAACRKGKAAPEMLAANNRILYPMRRTTPKTDPDPGWERLSWDQALDIVAARLTQIRDTHGPEAVGFLVTTKSGTAIADGIEWVDRFTRVFGSPNVTGATEICNWHKDSAHKFTFGCAMPMPDYENAGLILLWGHNPTSTWLSQADAIGRGRANGAQMIVVDPRPTALAQAADLWLRVRPGTDAALAMGLSRLLIGTGQVKWDFVTGWTNAPLLVRGDTGRFLRAADLSGHDDPRLVAWDRAQHAPVPYDTRHALPKSADFALDGRMEVTLADGRSVACRPAFDLFRANCAEWTPERVEQVCGVPAPDLRRAADLLAAHGPVAYYAWNGVGQNTNATQTERALATLYALCGSFDEPGGNRV…	2675751	Paracoccus sp. DK608
job.pdb	AF-A0A2E5RH45-F1-model_v4 4Fe-4S Mo/W bis-MGD-type domain-containing protein	26.900	315	171	8	96	394	188	459	1.000	2.982E-17	602	400	913	FDNYAWHTDLPPGHPMVTGSQTVDFDLFSAEHTKLLLIIGMNWICTKMPDGHWIGDARLKGTRVIVISADYMPTANKADEVIILRPGTDAAFFLGVARELIEKGLYDRAAVIERTDLPLLVRLDTGERLDARDVIPGYELAALTNYVTLKPDAEIKGNPPPPPFTAGGQVVPTELRDAWGDFVWWDRATGRPRPV----------SRDEVGARF------DGDPALLGEFEVELVDGSTVPVRPAFDLLKQYLDESFDLRTASEVCRVPPQAIQSIARQLAANKRETLLAAGMGPNHYFQNDLFGRVQFLVAALT	FSGVG---DLPTGSYMTLGQVYTGDTFASVYKSKCVMIWMSNPAATRIPDAHFFWEAKYNGTQVIAVSPEFTPTAMHSNLWLNPKPGTDAALAMSMVQVMLKEQLYKANYIQEQTDLPLLVRTDTKEFLRREDLSLYGLLAVADN-----------------------------------VYYMWDQTTNSMVQAPGTGRADKPFGRDR--RKYGSLELGDIKPTLEGRWLIDTLDG-EVEVTTVFELLKEEC-ENYTPKKASEITGVSPDVIEKTARVFADAEP-GMIYAGYASCKWLHGDLLQRAMLLMLALT	56.599,0.443,34.328,53.603,-1.789,35.249,52.713,-4.169,32.367,48.901,-4.450,32.156,47.003,-7.584,31.021,45.925,-5.955,27.690,49.500,-5.584,26.341,50.551,-9.105,27.434,47.619,-10.660,25.483,48.369,-8.666,22.291,52.031,-9.834,22.268,51.455,-13.519,23.215,48.617,-14.243,20.732,50.822,-13.088,17.809,53.866,-15.312,18.634,51.933,-18.521,19.527,49.809,-18.480,16.332,52.759,-17.923,13.931,54.538,-21.133…	MKINRRNFLKGSASTGLILQYSLSNEAVAENPYRGFEDLYRKKWTWDRVVRGTHGTNCAGTCAFNVYVKDGVVWREEQQGQYEQLGDVPDFGPRGCQKGMRHHKYMYGKQRILYPLKRVGDRGEGKWERISWEQATTEIADKFLDYATEYSPECISYGSGTQMSNKLASYASLLRLANITGITVPEFFSGVGDLPTGSYMTLGQVYTGDTFASVYKSKCVMIWMSNPAATRIPDAHFFWEAKYNGTQVIAVSPEFTPTAMHSNLWLNPKPGTDAALAMSMVQVMLKEQLYKANYIQEQTDLPLLVRTDTKEFLRREDLSLYGLLAVADNVYYMWDQTTNSMVQAPGTGRADKPFGRDRRKYGSLELGDIKPTLEGRWLIDTLDGEVEVTTVFELLKEEC…	1913989	Gammaproteobacteria bacterium
job.pdb	AF-A0A1F8LKZ9-F1-model_v4 Dimethylsulfide dehydrogenase	26.300	273	155	6	128	396	182	412	1.000	2.684E-16	600	400	640	TKLLLIIGMNWICTKMPD---GHWIGDARLKGTRVIVISADYMPTANKADEVIILRPGTDAAFFLGVARELIEKGLYDRAAVIERTDLPLLVRLDTGERLDARDVIPGYELAALTNYVTLKPDAEIKGNPPPPPFTAGGQVVPTELRDAWGDFVWWDRATGRPRPVSRDEVGAR-FDGDPALLGEFEVELVDGSTVPVRPAFDLLKQYLDESFDLRTASEVCRVPPQAIQSIARQLAANKRETLLAAGMGPNHYFQNDLFGRVQFLVAALTDN	PECIVIWGYNIPAS-CPDNVFGHWIIDLMKKGTKIICIDPRLSWFASRADKWLRIRPGTDGALAMGFLNVILNEGLYDKEFVEKWTNAHHLVRKDTGKLLRESDIMVGGSPD---------------------------------------NFVVWDKNGNTPVVWDTVEVEYKPANPTPALEGEYEVSLSDGKKVKTETVWNVLLAEVNN-YPLEKVSEITWIPEKDIADAARLYAKSKP-AAIHWGVPIDMTPAITPTVQAIADLWCLTGN	-42.934,-24.389,18.978,-42.948,-20.616,18.388,-41.461,-19.715,14.964,-38.102,-18.227,15.990,-37.750,-15.036,13.899,-34.603,-15.835,11.881,-33.098,-12.771,10.151,-30.372,-12.961,7.473,-28.221,-9.818,7.197,-26.083,-9.484,4.052,-22.862,-7.607,4.888,-19.174,-7.267,3.928,-16.343,-8.580,6.095,-13.820,-5.848,6.767,-11.542,-5.136,9.703,-12.227,-5.399,12.748,-13.155,-9.129,12.824,-11.362,-11.855,10.754,-8…	MANKKREIVRTTTWSAGPGCHGGCGVLAYIEDGKLVKIEGDPEHPWNQGRLCSRCLAMTQYVYHPDRLRKPLKRAGERGEGKWQEISWDEAYDLIEEKMGKIRDEFGPESFIFSMGTGRDIGAWICMLAYAYGSPNVMFALSGIACYSPRIAGVETMQGDYAILDAAQWFPKRYDDPRYKVPECIVIWGYNIPASCPDNVFGHWIIDLMKKGTKIICIDPRLSWFASRADKWLRIRPGTDGALAMGFLNVILNEGLYDKEFVEKWTNAHHLVRKDTGKLLRESDIMVGGSPDNFVVWDKNGNTPVVWDTVEVEYKPANPTPALEGEYEVSLSDGKKVKTETVWNVLLAEVNNYPLEKVSEITWIPEKDIADAARLYAKSKPAAIHWGVPIDMTPAITPT…	1797618	Chloroflexi bacterium RBG_13_46_14
job.pdb	AF-A0A545SAM7-F1-model_v4 Molybdopterin-dependent oxidoreductase	22.800	307	186	6	104	398	216	483	1.000	2.166E-16	597	400	728	DLPPGHPMVTGSQTVDFDLFSAEHTKLLLIIGMNWICTKMPDGHWIGDARLKGTRVIVISADYMPTANKADEVIILRPGTDAAFFLGVARELIEKGLYDRAAVIERTDLPLLVRLDTGERLDARDVIPGYELAALTNYVTLKPDAEIKGNPPPPPFTAGGQVVPTELRDAWGD-FVWWDRATGRPRPVSRDEVGARFDGD-----------PALLGEFEVELVDGSTVPVRPAFDLLKQYLDESFDLRTASEVCRVPPQAIQSIARQLAANKRETLLAAGMGPNHYFQNDLFGRVQFLVAALTDNIG	DMFSGAAVAYGEGNVGCTYDFMYQVDTAIFWGGNPSVSRIPDAHFVWEGKYNGAKVIVITPEFNASAKSADVWIPIKPGSDNILAASVIHEIITQKMYKPEFMKIFTDLPFLVNVETKKLLRRSEVEVPKKA---------------------------------EDKEKYEEQFYCMNALTDKIALMP----GTEGDGGKSIRLRELNISPELEGEWSVDLADGSSVTVTTAFELLKANI-EPFSAENTKDKTGVHPDTVKMLANDIAKPKV-VSITTGFSLNKYFNGIMTVWNIASICGLTGRLG	35.421,-72.260,45.888,32.774,-69.634,45.157,33.170,-68.917,41.388,31.889,-72.311,40.095,28.465,-72.424,41.856,27.343,-69.031,40.418,27.883,-70.198,36.798,25.558,-73.238,37.005,22.613,-71.298,38.536,22.816,-68.682,35.721,22.976,-71.408,33.030,19.966,-73.241,34.548,18.041,-69.932,34.796,18.706,-69.295,31.061,17.633,-72.872,30.202,14.404,-72.467,32.253,13.759,-69.022,30.668,14.319,-70.529,27.184,11.…	MTKRMVSEKRRDFLKFSGVTAAMVASQGSLFASTKVIKAETGLENYPNKSYTEDMYRNEFSFIRGNVEDTGYAYHCVNCQGNCAWEVWSNNGVVTRENQSAKYPSINPKIPDFNPRGCNKGVQHSQVMYEKDRILYPMKRVGKRGEGKWKRLSWDEAATDVAQNIWNVMTDPAKGPSRLMVHAGTGLLTEGRRGGPLRFSTMLGSSRIYPSSYLGDMFSGAAVAYGEGNVGCTYDFMYQVDTAIFWGGNPSVSRIPDAHFVWEGKYNGAKVIVITPEFNASAKSADVWIPIKPGSDNILAASVIHEIITQKMYKPEFMKIFTDLPFLVNVETKKLLRRSEVEVPKKAEDKEKYEEQFYCMNALTDKIALMPGTEGDGGKSIRLRELNISPELEGEWSVD…	1969726	Sulfurovum sp.
job.pdb	AF-A0A399XUH9-F1-model_v4 4Fe-4S Mo/W bis-MGD-type domain-containing protein	27.800	276	148	8	122	394	174	401	1.000	5.107E-16	594	400	906	LFSAEHTKLLLIIGMNWICTKMPDGHWIGDARLKGTRVIVISADYMPTANKADEVIILRPGTDAAFFLGVARELIEKGLYDRAAVIERTDLPLLVRLDTGERLDARDVIPGYELAALTNYVTLKPDAEIKGNPPPPPFTAGGQVVPTELRDAWGDFVWWDRATGRPRPVSRDEVGARFDGDPALLGE---FEVELVDGSTVPVRPAFDLLKQYLDESFDLRTASEVCRVPPQAIQSIARQLAANKRETLLAAGMGPNHYFQNDLFGRVQFLVAALT	ADDTFRSELILIWNANPSFTRIPYYHYITEARYNGAHVVTIAPDYSPSCIPADQFVPITPGMDAAFGLAMCKTILDEGLANFDFVKTHTDLPLLVRTDNKRLLRESDMVD------------------------------GGKHD---------NFYVLAA--GAAAL--LNKAVLGDPANPEL--HADGFEVELADGSKVAVRTVFEYVEELL-EGFTAESAAVTTGVSADVIKGLARMAATKR--TKLYNGLGSCKHYHGDLMERAMDLMLALT	-43.354,28.168,1.260,-40.196,30.291,0.640,-39.834,30.856,4.407,-40.023,27.076,4.964,-37.122,26.475,2.511,-35.116,29.418,3.940,-35.620,27.917,7.417,-34.176,24.622,6.066,-31.135,26.515,4.629,-30.251,28.281,7.898,-27.477,27.869,10.517,-26.034,29.707,13.546,-22.363,28.989,12.688,-20.045,26.811,10.585,-16.761,25.062,11.510,-14.055,23.215,9.541,-14.369,19.453,9.042,-12.690,16.557,7.212,-13.143,12.770,7…	MTDLYNDLWSWDRSIWSSHCGNCIANCAYRMYIKDGEPLWEEQSGDIPGYPGVPDMNPLGCQKGQAWLASRDSGERILSPLRRVGERGSGQWEEVSWDEALGDVADAIIDAIQDHGSQSVVLDEGAEGGMLTGMAKGRFIGGIDGTGIDSNSTVSDVHLGHWATFGSLVGGSSADDTFRSELILIWNANPSFTRIPYYHYITEARYNGAHVVTIAPDYSPSCIPADQFVPITPGMDAAFGLAMCKTILDEGLANFDFVKTHTDLPLLVRTDNKRLLRESDMVDGGKHDNFYVLAAGAAALLNKAVLGDPANPELHADGFEVELADGSKVAVRTVFEYVEELLEGFTAESAAVTTGVSADVIKGLARMAATKRTKLYNGLGSCKHYHGDLMERAMDLMLA…	1978231	Acidobacteria bacterium
job.pdb	AF-A0A2D7IA69-F1-model_v4 Uncharacterized protein	26.100	287	160	6	122	394	9	257	1.000	3.153E-16	593	400	711	LFSAEHTKLLLIIGMNWICTKMPDGHWIGDARLKGTRVIVISADYMPTANKADEVIILRPGTDAAFFLGVARELIEKGLYDRAAVIERTDLPLLVRLDTGERLDARDVIPGYELAALTNYVTLKPDAEIKGNPPPPPFTAGGQVVPTELRDAWGDFVWWDRATGRPRPV-------SRDEVGARF-------DGDPALLGEFEVELVDGSTVPVRPAFDLLKQYLDESFDLRTASEVCRVPPQAIQSIARQLAANKRETLLAAGMGPNHYFQNDLFGRVQFLVAALT	FASVYKSKCVMIWMSNPAATRIPDAHFFWEAKYNGTQVIAVSPEFTPTAMHSNLWLNPKPGTDSALAMSMVQVMLKENLYKPDYIKEQTDLPFLVRTDTKEFLRREDLSLYGLLAVADN-----------------------------------VYYMWDETTKSIVQAPGTGRADKPFGRDRRKYGTLELGDIKPSLEGRWIANTLDG-EVEVTTVFELLKEEC-ENYTPQMASEITGVSPKVIEQTARVFADAQP-GMIYAGYASCKWLHGDLLQRAMLLMLALT	5.996,13.600,4.774,6.651,9.871,4.295,5.258,7.909,7.272,6.377,4.254,7.381,5.076,1.744,9.946,7.507,-1.184,9.392,10.469,-2.403,11.521,12.946,-5.313,11.425,11.509,-8.852,11.105,13.202,-9.638,14.454,10.404,-7.495,15.967,7.966,-10.383,15.191,9.769,-12.428,17.901,8.875,-9.716,20.468,5.129,-9.791,19.629,2.441,-11.516,21.761,0.004,-11.813,18.822,0.831,-11.413,15.102,-2.048,-11.143,12.616,-0.557,-12.037,9.…	GQVYTGDTFASVYKSKCVMIWMSNPAATRIPDAHFFWEAKYNGTQVIAVSPEFTPTAMHSNLWLNPKPGTDSALAMSMVQVMLKENLYKPDYIKEQTDLPFLVRTDTKEFLRREDLSLYGLLAVADNVYYMWDETTKSIVQAPGTGRADKPFGRDRRKYGTLELGDIKPSLEGRWIANTLDGEVEVTTVFELLKEECENYTPQMASEITGVSPKVIEQTARVFADAQPGMIYAGYASCKWLHGDLLQRAMLLMLALTGSTGKEGGGLQIANSPNARGMTQFGFSDVGPAFRLISGTTWDYDHADMKELNSKIYGNELAEKFDRYYKKSIEEDWFPDYSQNGWKMGIFAGNNGANWRASGSTWRKTAFEELETIVSLAPDMGVTSLFSDYVLPIAHHYER…	1913989	Gammaproteobacteria bacterium
job.pdb	AF-A0A534U2Z3-F1-model_v4 4Fe-4S Mo/W bis-MGD-type domain-containing protein	22.900	274	165	6	125	396	163	392	1.000	1.270E-15	592	400	488	AEHTKLLLIIGMNWICTKMPDGHWIGDARLKGTRVIVISADYMPTANKADEVIILRPGTDAAFFLGVARELIEKGLYDRAAVIERTDLPLLVRLDTGERLDARDVIPGYELAALTNYVTLKPDAEIKGNPPPPPFTAGGQVVPTELRDAWGD-FVWWDRATGRPRPVSRDEVGA-RFDGDPALLGEFEVELVDGSTVPVRPAFDLLKQYLDESFDLRTASEVCRVPPQAIQSIARQLAANKRETLLAAGMGPNHYFQNDLFGRVQFLVAALTDN	YDNAQCILLWGFNPYATWPAAAARINQAKARGAKLIVIDPRKSGAVEKADLWLRVRPGGDGALALSMIHVLLEENLYDESFARDWTNGTFLVREDNNRLLTAQDVSQSD-----------------------------------------NETFFVWDERSNGLVSY-RGNQGYARSLVMPALTGSHEVLMANGRPVECRPAFEKLLE-LAARYAPERVEQLTWVTAQDVRRAVRMFATEK-PSCYYSWAGLEQHSNATQTNRAICIFYALTGQ	-45.091,13.685,13.421,-41.839,15.242,12.149,-40.216,13.211,9.362,-36.855,14.678,8.230,-34.829,13.724,5.135,-31.122,14.479,5.717,-28.584,14.564,2.871,-25.337,13.111,4.281,-22.725,10.359,3.705,-22.206,6.798,4.977,-19.075,6.725,7.197,-18.818,2.954,7.350,-16.149,2.589,4.615,-13.726,4.496,2.368,-16.437,4.825,-0.328,-18.175,7.656,1.610,-21.394,6.870,-0.278,-23.924,9.736,-0.430,-27.150,8.858,1.415,-30.5…	MATQQLHTYCPMCISRCGVIATVENGRLTKVNTDPAHPNGCICVKGTAAPEIVYSPDRLRNPMKRTRPKGDPDPGWTPVSWEEALSFTASRFSDIKAKHSAEAVVFAFGTPSGGGISDGARWLERLANAFGSPNLLASLHICNWNREWGAQYTYGVATPPPDYDNAQCILLWGFNPYATWPAAAARINQAKARGAKLIVIDPRKSGAVEKADLWLRVRPGGDGALALSMIHVLLEENLYDESFARDWTNGTFLVREDNNRLLTAQDVSQSDNETFFVWDERSNGLVSYRGNQGYARSLVMPALTGSHEVLMANGRPVECRPAFEKLLELAARYAPERVEQLTWVTAQDVRRAVRMFATEKPSCYYSWAGLEQHSNATQTNRAICIFYALTGQFDQRGGN…	2026735	Deltaproteobacteria bacterium
job.pdb	AF-A0A6S6XX99-F1-model_v4 Uncharacterized protein	28.900	276	147	7	122	394	242	471	1.000	3.153E-16	592	400	968	LFSAEHTKLLLIIGMNWICTKMPDGHWIGDARLKGTRVIVISADYMPTANKADEVIILRPGTDAAFFLGVARELIEKGLYDRAAVIERTDLPLLVRLDTGERLDARDVIPGYELAALTNYVTLKPDAEIKGNPPPPPFTAGGQVVPTELRDAWGDFVWWDRATGRPRP---VSRDEVGARFDGDPALLGEFEVELVDGSTVPVRPAFDLLKQYLDESFDLRTASEVCRVPPQAIQSIARQLAANKRETLLAAGMGPNHYFQNDLFGRVQFLVAALT	SDDVFHSDLVLCWSGNPAFTQIPNFHYLTEARYRGTQFVVISPDYNATAMHADHWVPVRSGTDTALALAICKIVIDEGLHDQDLLREQTDMPVLVRLDNKRYLRESDLKRDGS-------EE--------------------------------QLYFWDEGRNRLQELDTTSLRLNGHR----PALEGVFEVETLDG-LVKVQPVFERLKALV-AAYTPEAASELCGTPPAIIRKLAHMIG-KARAACNVESFALGKYHHGDLMMRAQILVFVLC	-92.015,-17.311,30.499,-91.146,-19.809,28.484,-89.570,-22.254,25.956,-87.741,-22.737,22.859,-87.582,-23.831,19.672,-84.894,-24.568,17.148,-82.329,-24.549,15.475,-78.678,-24.272,14.322,-77.112,-25.241,10.952,-73.801,-27.085,10.326,-71.183,-24.262,10.883,-70.984,-24.516,14.722,-69.510,-28.076,15.027,-65.757,-27.251,14.681,-65.106,-25.257,17.836,-64.417,-26.826,21.286,-62.930,-30.097,22.206,-62.284,…	MSQNKNGLSRRDVLKLSGLVAGSAAFNGAAATTAPASEGAPPTHQPFAYKGPAQPEPMPTGDDFLNHYRKRWTWDYTKRSTHFNNCAYQAHCAFEVYVRDGKVIREEQAATYTTLRKGLPDANPRGCQKGCGYSHLMQGEARLTRPLKRKGERGGGEWEEISWEQAIGEIAEKTVDILAREGSNSLVMDMGTTAEIGVTTFGAAMQFADATDCVLLDLNTEVGDDMQGAAITYGTIIGARTSDDVFHSDLVLCWSGNPAFTQIPNFHYLTEARYRGTQFVVISPDYNATAMHADHWVPVRSGTDTALALAICKIVIDEGLHDQDLLREQTDMPVLVRLDNKRYLRESDLKRDGSEEQLYFWDEGRNRLQELDTTSLRLNGHRPALEGVFEVETLDGLVK…	311182	Denitratisoma oestradiolicum
job.pdb	AF-A0A7C7Z0K7-F1-model_v4 Ferredoxin:oxidoreductase FAD/NAD(P)-binding protein	22.600	274	169	6	125	398	147	377	1.000	1.270E-15	590	400	573	AEHTKLLLIIGMNWICTKMPDGHWIGDARLKGTRVIVISADYMPTANKADEVIILRPGTDAAFFLGVARELIEKGLYDRAAVIERTDLPLLVRLDTGERLDARDVIPGYELAALTNYVTLKPDAEIKGNPPPPPFTAGGQVVPTELRDAWGDFVWWDRATGRPRPVSRDEVGARFDGDPALLGEFEVELVDGSTVPVRPAFDLLKQYLDESFDLRTASEVCRVPPQAIQSIARQLAANKRETLLAAGMGPNHYFQNDLFGRVQFLVAALTDNIG	LDRAGCILLWGHNPNSSWLAQAQRVSEARRRGASIVVVDPRRAGPAIKADQWLQVRPGTDGALALGIAWVMLSESGYDHDFVQRWTNAPLLIHESEGRLLTASDI------------------GAPEGAE---------------------RYVGWDQGRNAPVVLAANPAQQ-VETDWLLTGEVTVDGPSG-AIVCRPVFDHYYALCAE-WTPERTAEVTGVPADQIRDTARLLWASQ-PVSYYAWSGVGQHTNATQTDRAISILYSLLGSIG	-22.185,3.636,-4.280,-25.146,1.736,-2.849,-28.494,2.328,-1.111,-28.999,1.107,2.461,-32.586,-0.211,2.587,-33.909,0.251,6.144,-37.308,-0.938,7.435,-38.477,-0.238,11.003,-34.926,0.798,12.002,-33.458,-2.486,10.628,-31.041,-2.839,7.667,-32.857,-5.293,5.367,-30.617,-5.157,2.239,-28.037,-3.210,0.218,-28.844,-2.225,-3.390,-26.402,-1.046,-6.076,-26.755,2.666,-6.915,-26.328,2.774,-10.732,-26.008,6.572,-10.…	GCFSIVKEGRLVRIEADPSHPTGRTLCVKGQAAPEQVYSDDRLLYPMKRTRPKDDVDPSWVRISWDEALDTIAGQMTRIAAESGPESVAFALTTPSGTAISDSLQWIERLLRAFGSSNNCYGTEICNWHKDHATEYTYGVGIGRPDLDRAGCILLWGHNPNSSWLAQAQRVSEARRRGASIVVVDPRRAGPAIKADQWLQVRPGTDGALALGIAWVMLSESGYDHDFVQRWTNAPLLIHESEGRLLTASDIGAPEGAERYVGWDQGRNAPVVLAANPAQQVETDWLLTGEVTVDGPSGAIVCRPVFDHYYALCAEWTPERTAEVTGVPADQIRDTARLLWASQPVSYYAWSGVGQHTNATQTDRAISILYSLLGSIGSSGGNQQPAGVPLNDVSGHEFV…	1913989	Gammaproteobacteria bacterium
job.pdb	AF-A0A842RZN7-F1-model_v4 Molybdopterin-dependent oxidoreductase	23.100	303	171	11	105	400	150	397	1.000	7.417E-17	589	400	549	LPPGHPMVTGSQTVDFD-----LFSAEHTKLLLIIGMNWICTKMP--DGHWIGDARLKGTRVIVISADYMPTANKADEVIILRPGTDAAFFLGVARELIEKGLYDRAAVIERTDLPLLVRLDTGERLDARDVIPGYELAALTNYVTLKPDAEIKGNPPPPPFTAGGQVVPTELRDAWGDFVWWDRATGRPRPVSRDEVGARFDGDPALLGEFEVELVDGSTVPVRPAFDLLKQYLDESFDLRTASEVCRVPPQAIQSIARQLAANKRETLLAAGMGPNHYFQNDLFGRVQFLVAALTDNIGHL	LPCGSRVIFGS-HLPYIYLFGKFWQRKWPDLLVVWGTN-PGESAPLQSMRKILDSKEEGTRVVVIDPRFTVTASKADRYLPVRSGTDSALALGLMHIIFQNDLHDKEFLREHTNGSYLVRLDNGKFLRGEDI--------------------------------GERKA--------KAYIIWNEKSAQAKKVRRS------NKDAALTGTYTIE---G--IKCKPAFQLLKEEAEN-YPPEKTSKITGISEELIRELANKIAIEES-VIFLTYMGFTRTYHGDISLRGLATVASVTGNVSTS	4.013,-2.755,57.523,3.902,-5.686,55.056,6.816,-5.438,52.569,4.610,-5.397,49.441,7.437,-5.264,46.871,5.175,-6.836,44.225,7.353,-8.542,41.591,7.520,-7.003,38.103,5.743,-9.382,35.689,7.297,-9.514,32.192,4.925,-9.977,29.223,6.213,-10.424,25.653,4.005,-8.711,23.014,4.358,-6.914,19.637,3.828,-3.376,18.292,1.012,-3.287,15.663,1.943,0.265,14.730,1.109,0.625,10.993,4.660,1.849,10.077,5.431,-0.821,7.422,7.…	MSNNNKEIKLVRTACPAHCGIDCCGILAHVKDGKIIKLEPAEFPFEKDKRICLRGLSTLDITYHPNRIKYPMKRIGKRGEGKFERISWDEAFSLIAENFKEIAKKYGWKSIGWVLGGPGAGTTKFGAYLRLASLTQSTRVSAWGYGDAGLPCGSRVIFGSHLPYIYLFGKFWQRKWPDLLVVWGTNPGESAPLQSMRKILDSKEEGTRVVVIDPRFTVTASKADRYLPVRSGTDSALALGLMHIIFQNDLHDKEFLREHTNGSYLVRLDNGKFLRGEDIGERKAKAYIIWNEKSAQAKKVRRSNKDAALTGTYTIEGIKCKPAFQLLKEEAENYPPEKTSKITGISEELIRELANKIAIEESVIFLTYMGFTRTYHGDISLRGLATVASVTGNVSTSFS…	2053489	Candidatus Lokiarchaeota archaeon
job.pdb	AF-A0A2N4S5W5-F1-model_v4 4Fe-4S Mo/W bis-MGD-type domain-containing protein	24.100	273	158	4	122	394	170	393	1.000	2.416E-15	589	400	805	LFSAEHTKLLLIIGMNWICTKMPDGHWIGDARLKGTRVIVISADYMPTANKADEVIILRPGTDAAFFLGVARELIEKGLYDRAAVIERTDLPLLVRLDTGERLDARDVIPGYELAALTNYVTLKPDAEIKGNPPPPPFTAGGQVVPTELRDAWGDFVWWDRATGRPRPVSRDEVGARFDGDPALLGEFEVELVDGSTVPVRPAFDLLKQYLDESFDLRTASEVCRVPPQAIQSIARQLAANKRETLLAAGMGPNHYFQNDLFGRVQFLVAALT	PKDLSYAKTIIFWGTNITDSQVHNWHFVLDALENGAKLICIDPRYSETAAKSHEWVRVRPGSDSILALSMIQVIIEENLIDRDYCIKHTVAPFLVRQDNGLFLRQSDIDGSDN----------------------------------------AGYLTMDADSNKLIALETV-------ANPALLGTFDVTLHDGSKLQVKTALQMLKDEADK-YKPTEAERLTLVPADKIIEIARIYATNT-PSTIYTGFGVDRWDNADQVGRGIATLGVIT	-45.275,-9.731,13.136,-43.286,-6.513,12.622,-42.758,-5.688,8.921,-39.146,-6.325,7.836,-37.650,-3.135,6.342,-35.034,-3.519,3.577,-32.508,-0.677,3.026,-29.561,-0.209,0.624,-26.164,0.053,2.356,-22.508,-1.049,1.985,-19.782,-3.006,3.788,-16.984,-0.388,3.800,-13.909,-1.678,5.722,-10.340,-1.692,4.461,-11.029,-4.572,2.013,-11.754,-2.100,-0.869,-14.686,-4.195,-2.191,-17.315,-1.873,-0.619,-20.011,-4.456,-1…	MSTEIKKFSACVPNCWMNCRLYAHVRDGKLVQTSAAPFPDPSYNRICLRGLSHPQRVNSKDRILHPMKRVGKRGENKFEQITWDEAIDILADNLNKIKEKYGSKAVAFLPWSGSYASINGGMPGAIKRFANLFEGTVVVDGVDFGMPTGMSQVVANMAGGMASLFLGPEPKDLSYAKTIIFWGTNITDSQVHNWHFVLDALENGAKLICIDPRYSETAAKSHEWVRVRPGSDSILALSMIQVIIEENLIDRDYCIKHTVAPFLVRQDNGLFLRQSDIDGSDNAGYLTMDADSNKLIALETVANPALLGTFDVTLHDGSKLQVKTALQMLKDEADKYKPTEAERLTLVPADKIIEIARIYATNTPSTIYTGFGVDRWDNADQVGRGIATLGVITGQIAKK…	2065189	Dysgonamonadaceae bacterium
job.pdb	AF-A0A4Q5VV66-F1-model_v4 4Fe-4S Mo/W bis-MGD-type domain-containing protein	25.500	274	161	6	125	397	155	386	1.000	1.752E-15	586	400	528	AEHTKLLLIIGMNWICTKMPDGHWIGDARLKGTRVIVISADYMPTANKADEVIILRPGTDAAFFLGVARELIEKGLYDRAAVIERTDLPLLVRLDTGERLDARDVIPGYELAALTNYVTLKPDAEIKGNPPPPPFTAGGQVVPTELRDAWGDFVWWDRATGRPRPVSR-DEVGARFDGDPALLGEFEVELVDGSTVPVRPAFDLLKQYLDESFDLRTASEVCRVPPQAIQSIARQLAANKRETLLAAGMGPNHYFQNDLFGRVQFLVAALTDNI	YANTDLVILWGFNPGNVWLAQAQALAVARARGARVLVIDPFPTRHAQAADLWLPVRPGTDAALALGLARELVRIGGHDEAFVRRWTNAALLIREDTGQPLCERDVDPQA-----------------TG----------------------TRAMAWHAQRGVAVALDTAQDWGESAPAHLALRGRFVVKGAHG-PLPCRPAMAHYEEACEP-WTPDRVEAFTGVPAQRVRDAAALIAA-ARAPSYFSWTGIAQHANATQTDRAIALLYALTGAV	0.306,-12.335,18.654,-2.392,-10.339,16.768,-1.052,-6.830,17.538,0.454,-6.231,14.041,0.991,-7.522,10.477,3.925,-9.733,11.545,1.387,-11.929,13.418,4.196,-13.601,15.366,3.470,-17.181,16.453,3.022,-16.931,20.230,2.236,-19.078,23.279,-0.026,-17.350,25.836,0.672,-18.436,29.436,-2.463,-18.300,31.630,-2.113,-18.690,35.419,-5.119,-18.419,37.790,-7.325,-17.227,34.889,-4.867,-14.370,34.116,-2.560,-13.786,31…	CALCRSRCGARFVVEDGRLAAVEPLPGHPTGGALCAKGRAAPQLQYHPARLTQPLRRTRPRGDADPGWEPVSWDEAMADIAHKISAIRDQSGAQAVAFASASPGATALSDSLEWIERLIFAFGSPNFLTGVEICNWHRDHNHAFTFGTGIGMLDYANTDLVILWGFNPGNVWLAQAQALAVARARGARVLVIDPFPTRHAQAADLWLPVRPGTDAALALGLARELVRIGGHDEAFVRRWTNAALLIREDTGQPLCERDVDPQATGTRAMAWHAQRGVAVALDTAQDWGESAPAHLALRGRFVVKGAHGPLPCRPAMAHYEEACEPWTPDRVEAFTGVPAQRVRDAAALIAAARAPSYFSWTGIAQHANATQTDRAIALLYALTGAVDAPGGNLHLNKLP…	1871071	Comamonadaceae bacterium
job.pdb	AF-A0A523ZH82-F1-model_v4 4Fe-4S Mo/W bis-MGD-type domain-containing protein	26.800	291	161	7	106	396	147	385	1.000	5.107E-16	585	400	735	PPGHPMVTGSQTVDFDLFSAEHTKLLLIIGMNWICTKMPDGHWIGDARLKGTRVIVISADYMPTANKADEVIILRPGTDAAFFLGVARELIEKGLYDRAAVIERTDLPLLVRLDTGERLDARDVIPGYELAALTNYVTLKPDAEIKGNPPPPPFTAGGQVVPTELRDAWGDFVWWDRATGRPRPVSRDEVGARFDGDPALLGEFEVELVDGSTVPVRPAFDLLKQYLDESFDLRTASEVCRVPPQAIQSIARQLAANKRETLLAAGMGPNHYFQNDLFGRVQFLVAALTDN	PCADVATFGSAMAERYLRRIKEPKFTIVWGYNPAVTVHPFMRGITESRKKGCKVVVIDPRFTETASHVDEHVPIRPGTDGALALGMIHVILERGLQDERFIAENTVGPLLVRDDNGFFLRESDLVDGGSQ-------Q--------------------------------GFLVFDESTGGAQPCDTS------AVNPALTGVYS---VSG--VECRPAYQLLSDMVEE-YTPEKVSQITDIPADIIRRLAVSYATQKP-ASIYRGWGLQRSFYGDLACRAINTLAAVTGN	40.735,-4.781,-11.928,40.356,-7.807,-14.243,40.136,-10.853,-11.942,40.640,-13.715,-14.401,39.477,-17.152,-13.312,38.336,-16.979,-9.628,35.287,-18.163,-7.671,34.238,-15.278,-5.357,31.423,-14.788,-2.807,29.824,-11.306,-2.670,27.368,-10.098,-0.006,24.508,-8.000,-1.460,20.809,-7.135,-0.876,17.600,-8.338,-2.548,16.662,-5.248,-4.601,13.134,-6.567,-5.396,10.246,-4.078,-4.820,9.097,-6.155,-1.824,10.696,-…	MSNKGGKVTIRTVCGMPDYLRCGLSVEVTDGVITKVRPADFPDPVDKGACAKGLAASQWVYHPDRLRHPLKRVGERGGGKWQRISWEEALDSIVPKLQGLAAKYGPASIAWTAPILSNLTGGGYSRLISLTKGTWVDWWGCGDAAGPCADVATFGSAMAERYLRRIKEPKFTIVWGYNPAVTVHPFMRGITESRKKGCKVVVIDPRFTETASHVDEHVPIRPGTDGALALGMIHVILERGLQDERFIAENTVGPLLVRDDNGFFLRESDLVDGGSQQGFLVFDESTGGAQPCDTSAVNPALTGVYSVSGVECRPAYQLLSDMVEEYTPEKVSQITDIPADIIRRLAVSYATQKPASIYRGWGLQRSFYGDLACRAINTLAAVTGNMNLKRPSTFVLNAR…	2026734	Dehalococcoidia bacterium
job.pdb	AF-A0A2V7CYU9-F1-model_v4 4Fe-4S Mo/W bis-MGD-type domain-containing protein	22.300	273	170	4	125	396	173	404	1.000	3.159E-15	584	400	565	AEHTKLLLIIGMNWICTKMPDGHWIGDARLKGTRVIVISADYMPTANKADEVIILRPGTDAAFFLGVARELIEKGLYDRAAVIERTDLPLLVRLDTGERLDARDVIPGYELAALTNYVTLKPDAEIKGNPPPPPFTAGGQVVPTELRDAWGD-FVWWDRATGRPRPVSRDEVGARFDGDPALLGEFEVELVDGSTVPVRPAFDLLKQYLDESFDLRTASEVCRVPPQAIQSIARQLAANKRETLLAAGMGPNHYFQNDLFGRVQFLVAALTDN	VARSSCIVVWGSNPNGNFLSLATDIAAAKARGARLLVVDPRRVGLANKADVWLQVRPGTDGALALGLIHLLIRAGGYDSEFVREWTNAPFLVRDDTGMLLTGADLDGAPGV---------------------------------------GRRHVAAVEGSSELVVYDAERGVYAMDARLALSGARTVRLAEGFEVTCRPVFQRLAAVAAD-YEPATVARITGAAADRIVAATRLLAEH-RPVSHYFHNGLVQHTNATQASRAIEILYALLGD	34.098,-45.354,-21.828,35.269,-41.810,-21.016,34.700,-40.674,-17.394,32.633,-37.487,-17.551,34.530,-35.086,-15.285,31.559,-33.859,-13.218,31.281,-30.151,-14.077,31.837,-28.323,-10.767,28.552,-26.599,-9.871,28.462,-23.857,-7.193,25.620,-22.928,-4.815,24.839,-19.228,-4.168,22.736,-18.048,-1.201,20.433,-15.031,-1.632,16.750,-14.128,-2.047,14.298,-14.282,-4.953,13.844,-10.745,-6.341,10.553,-11.437,-8…	MGTMRGDASRAVKGYCGFCAVHCPVVTTVDAGARLLSVEPDRSHPHGGAICAKGRAAPEFHDHRDRVNFPMRRTRPKTSPDPGWERCSWDEALDLIAGKLLEVRASSGAHAVAFNKGTTGGTALTDTERWLQRLINHFGTPNIGGTTHLCQWPRDTAGAHYTFGTPALPMPDVARSSCIVVWGSNPNGNFLSLATDIAAAKARGARLLVVDPRRVGLANKADVWLQVRPGTDGALALGLIHLLIRAGGYDSEFVREWTNAPFLVRDDTGMLLTGADLDGAPGVGRRHVAAVEGSSELVVYDAERGVYAMDARLALSGARTVRLAEGFEVTCRPVFQRLAAVAADYEPATVARITGAAADRIVAATRLLAEHRPVSHYFHNGLVQHTNATQASRAIEILY…	2053607	Candidatus Rokubacteria bacterium
job.pdb	AF-A0A7C4HBS7-F1-model_v4 Dimethylsulfide dehydrogenase	24.600	272	160	6	127	396	186	414	1.000	7.431E-16	583	400	824	HTKLLLIIGMNWICTKMP-DGHWIGDARLKGTRVIVISADYMPTANKADEVIILRPGTDAAFFLGVARELIEKGLYDRAAVIERTDLPLLVRLDTGERLDARDVIPGYELAALTNYVTLKPDAEIKGNPPPPPFTAGGQVVPTELRDAWGDFVWWDRATGRPRPVSRDEVGA-RFDGDPALLGEFEVELVDGSTVPVRPAFDLLKQYLDESFDLRTASEVCRVPPQAIQSIARQLAANKRETLLAAGMGPNHYFQNDLFGRVQFLVAALTDN	RPSCVIVWGANPIVSNFSYQGCWIVDLMKMGTKLIVIDPRLTWLASKAEYWLQIRPGTDGALALGMLNIIVNEGLYDREFVEKWTNAPFLVRMDNNKLLREKDIT---------------------GKG--------------------ENFVVYDEISKDYVTWDIYELRYSKLNVKPALEGTFKVRLADGTLCECKTVWQVFKDRL-KDYIPERVSEITGIPAEKIIGATRFFA-NNRPGGAWIGVSVDQTTNGVETARAIILLVILTGN	-26.500,20.900,-8.636,-28.945,21.306,-5.716,-27.699,23.474,-2.792,-25.544,21.789,-0.247,-28.494,22.157,2.203,-32.286,22.213,1.597,-35.711,21.136,2.926,-37.350,18.017,1.399,-40.465,16.182,2.691,-39.945,17.576,6.220,-36.228,16.616,6.296,-33.257,18.933,6.363,-31.146,17.322,3.611,-27.361,17.854,3.697,-25.153,17.008,0.715,-21.685,15.834,1.792,-19.082,13.202,0.904,-18.278,9.948,2.700,-14.829,10.939,4.0…	MSPWKWLEEGYTVIRTTCGSGSNTCYSTCGMLLYLKDGRLIKVEGDETFPLNQGRLCVKALALPQLVYHPDRILHPAKRIGERGEGKWQIISWEEAIEIIAERLREIMEKYGPEAIATFSGGGRGLTTYLSYFTWSLGSPNWATHLDLCLGPKIMANLLTTGNGTEPWIDFAHQFPDRYKNPRWRRPSCVIVWGANPIVSNFSYQGCWIVDLMKMGTKLIVIDPRLTWLASKAEYWLQIRPGTDGALALGMLNIIVNEGLYDREFVEKWTNAPFLVRMDNNKLLREKDITGKGENFVVYDEISKDYVTWDIYELRYSKLNVKPALEGTFKVRLADGTLCECKTVWQVFKDRLKDYIPERVSEITGIPAEKIIGATRFFANNRPGGAWIGVSVDQTTNGV…	2026714	Candidatus Bathyarchaeota archaeon
job.pdb	AF-A0A2E8J4Y1-F1-model_v4 Dimethylsulfide dehydrogenase	24.300	415	205	12	1	398	132	454	1.000	1.742E-18	582	400	468	SWDEATTIAAKTMEDVARTFNGDEGARKLLA------QGYHPEMVEVMHGAGVQALKLRGGMPLLGIGRIFGFYRFANMLALLDRKLRPDAPADEILGS-----RTFDNYAWHTDLPPGHPMVTGSQTVDFDLFSAEHTKLLLIIGMNWICTKMPDGHWIGDARLKGTRVIVISADYMPTANKADEVIILRPGTDAAFFLGVARELIEKGLYDRAAVIERTDLPLLVRLDTGERLDARDVIPGYELAALTNYVTLKPDAEIKGNPPPPPFTAGGQVVPTELRDAWGDFVWWDRATGRPRPV-----SRDE-VGARFDGDPALLGEFEVELVDGSTVPVRPAFDLLKQYLDESFDLRTASEVCRVPPQAIQSIARQLAANKRETLLAAGMGPNHYFQNDL…	SWDQATEELADKLLDVIT----EYGT-----DTILFDQG---------------TTNIDNGIGSTIEGHLFNG------------------------GLEATFIDSWAGVG---DLPVGLIQSWGTYMSEGTSDDWFLSDYILIWIGNPNYTRVTDAHFIWEARYRGAKVVTIAPDFSPSAIHADRWLNVRVGTDAALALGMVNVILEENLEDRAYIKEQTDLPFLVRADNGNFLRESDVKEGGADDA---------------------------------------FYYWNAVNGRKTLANGTWGSDVMTLELGDNEDPQLDGFHTVKLLNGKQVRVRPVFELLKKHI-KDYTPEKVAEITGVAAKNIRQVAREMAGVES-AMIFSSWGACKHYHSDL…	79.590,-61.641,2.579,77.978,-59.010,1.524,74.376,-59.157,0.229,72.846,-55.834,-0.868,69.136,-56.445,-0.793,67.456,-53.267,-2.023,63.878,-54.292,-2.700,61.118,-52.094,-4.143,61.013,-49.699,-1.163,58.142,-47.179,-1.106,60.992,-44.722,-0.230,60.274,-42.314,-3.149,57.611,-40.250,-1.349,59.456,-37.799,0.803,56.630,-35.523,2.053,56.344,-32.821,-0.567,57.127,-29.565,1.240,53.813,-27.966,0.210,55.321,-24…	MTTDADGMALSRLAPVDAGKRVQDLLSTPYQYRNWEDVYREEWTWDKVVHVSHLRTNCISACSLDAYVKDGIVWREEQNANYPQSFPEVPDFNPRGCPAGCAYSVQMYDPTRIRYPLKRVGERGGGQWERISWDQATEELADKLLDVITEYGTDTILFDQGTTNIDNGIGSTIEGHLFNGGLEATFIDSWAGVGDLPVGLIQSWGTYMSEGTSDDWFLSDYILIWIGNPNYTRVTDAHFIWEARYRGAKVVTIAPDFSPSAIHADRWLNVRVGTDAALALGMVNVILEENLEDRAYIKEQTDLPFLVRADNGNFLRESDVKEGGADDAFYYWNAVNGRKTLANGTWGSDVMTLELGDNEDPQLDGFHTVKLLNGKQVRVRPVFELLKKHIKDYTPEKVA…	1913989	Gammaproteobacteria bacterium
job.pdb	AF-G6YIG4-F1-model_v4 Molybdopterin oxidoreductase	28.000	278	151	7	125	396	120	354	1.000	1.141E-15	582	400	487	AEHTKLLLIIGMNWICTKMPDGHWIGDARLKGTRVIVISADYMPTANKADEVIILRPGTDAAFFLGVARELIEKGLYDRAAVIERTDLPLLVRLDTGERLDARDVIPGYELAALTNYVTLKPDAEIKGNPPPPPFTAGGQVVPTELRDAWGDFVWWDRATGRPRPVSRDEVGARFDGD---PALLGEFEVEL-VDGS--TVPVRPAFDLLKQYLDESFDLRTASEVCRVPPQAIQSIARQLAANKRETLLAAGMGPNHYFQNDLFGRVQFLVAALTDN	YENADTILLWGHNPANTWLAQAHAIGRGRKKGAAMVVVDPRPIALAHQADVWLPVRPGTDAALALGLIRMLIETRRYDEDFVRRWTNGPFLVRTDNGTLLRARDLLPGDET---------------------------------------ERYIVWDEQAGCPIAI--DPGAVRSSIDPQRLALRGTFTVTLEADGQRVDIGCMPAFEHLTREAEP-YDALHVQAVTNVPPEALRAAADLLCGGRR-IAYHAWSGLAQHTNATQADRAVATLYALSGS	-24.347,-12.560,-2.364,-23.574,-10.500,0.836,-25.710,-7.474,-0.188,-28.751,-9.750,-0.652,-28.386,-10.845,3.012,-29.121,-7.221,4.098,-32.382,-8.174,5.896,-30.583,-10.919,7.733,-28.041,-8.395,9.132,-30.685,-5.767,10.063,-33.022,-8.282,11.761,-30.325,-10.594,13.217,-31.098,-11.873,16.759,-27.401,-11.372,17.499,-27.641,-7.623,16.736,-26.815,-5.223,19.588,-29.695,-2.754,20.002,-28.828,-1.019,23.325,-2…	MKGHAAPEIVHSPHRQLYPLRRTTPKGSAGPGWQRITWEEALSETARRLGEIKAESGAEAVAFAITSPSGTPLSDSIDWIERFIRHFGSPNICFATEICNWHKDFAHAFTFGCAMPTADYENADTILLWGHNPANTWLAQAHAIGRGRKKGAAMVVVDPRPIALAHQADVWLPVRPGTDAALALGLIRMLIETRRYDEDFVRRWTNGPFLVRTDNGTLLRARDLLPGDETERYIVWDEQAGCPIAIDPGAVRSSIDPQRLALRGTFTVTLEADGQRVDIGCMPAFEHLTREAEPYDALHVQAVTNVPPEALRAAADLLCGGRRIAYHAWSGLAQHTNATQADRAVATLYALSGSFDRIGGNRIRRSPPYNPVNAFGYIPKEQMAKALGISERPIGPPAM…	1082933	Mesorhizobium amorphae CCNWGS0123
job.pdb	AF-A0A7V6RMH5-F1-model_v4 Stage 0 sporulation protein A homolog	27.600	278	151	8	121	398	365	592	1.000	1.848E-15	582	400	669	DLFSAEHTKLLLIIGMNWICTKMPDGHWIGDARLKGTRVIVISADYMPTANKADEVIILRPGTDAAFFLGVARELIEKGLYDRAAVIERTDLPLLVRLDTGERLDARDVIPGYELAALTNYVTLKPDAEIKGNPPPPPFTAGGQVVPTELRDAWGDFVWWDRATGRPRPVSRDEVGARFDGDPALLGEFEVELVDGSTVPVRPAFDLLKQYLDESFDLRTASEVCRVPPQAIQSIARQLAANKRETLLAAGMGPNHYFQNDLFGRVQFLVAALTDNIG	EPADYANANTVFVWAGSITEAQIHNWHFIADAMDKGAKLVVIDPFYSPTAAKADVWVSVRPGSDPALALAMMNVIIKENLMDKAFMRDHTVAPFLVRADNKRFLRQSDL-TGQKVAE-------------------------GQE---------DPYLVWDKASNQVRTVDQA-------VDPAFEGTFNV---NG--VSATTSFSLLKQVVDH-FTPEAASKITDVKPEMIRRIARMYAQGP--TTIVPGFGTDRYDNGQLHGHAVAALAAITGNLG	51.575,11.248,28.374,49.771,7.870,28.173,47.492,7.651,25.233,43.874,8.014,26.465,41.729,5.629,24.381,37.964,5.033,24.531,36.911,1.595,23.205,33.233,2.138,22.304,32.374,-1.462,21.330,29.117,-2.989,22.684,30.129,-6.455,21.570,31.868,-8.006,24.627,34.293,-10.341,22.813,35.387,-7.757,20.235,35.795,-5.090,22.945,37.888,-7.435,25.159,40.046,-8.506,22.183,40.627,-4.885,21.116,41.231,-3.900,24.785,43.803…	MPAKIVIAIPHHWLRDTVQQMLAGETAQITCAATLDTLQEASSKEADLVLVDVFSFGIPYTDVMECIRTCMPGVSIIALVSTDTGDYRDALMRAGANMVVAKENIDQELIPSLIQVLKGRQCNEYIEYLLSCQDRLDNLMQKEARCVDKKQDKPLGNLMLSRRTFLKGSAAAAVVTGVALSNPGDRILYALTETDAEAAAKAAGEELYNGVCRPNCGGACRMNVHVRDGRVVKTSMKPLPDPRYNRICLRGLSNVQRIYSPNRIKYPMKRVGKRGEDKWKRISWDEAINTIVDNMNRISKKYGKQANSFIGCSGSYATLSSPFSGSFTRLKNVMEATFISISLDTAYFAGVGRVIGGTLFLQGNEPADYANANTVFVWAGSITEAQIHNWHFIADAMDK…	2093811	Syntrophomonadaceae bacterium
job.pdb	AF-A0A2D3WK97-F1-model_v4 Molybdopterin dinucleotide-binding protein	22.100	303	193	7	104	398	215	482	1.000	1.752E-15	581	400	623	DLPPGHPMVTGSQTVDFDLFSAEHTKLLLIIGMNWICTKMPDGHWIGDARLKGTRVIVISADYMPTANKADEVIILRPGTDAAFFLGVARELIEKGLYDRAAVIERTDLPLLVRLDTGERLDARDVIPGYELAALTNYVTLKPDAEIKGNPPPPPFTAGGQVVPTELRDAWGD-FVWWDRATGRPRPVS----RDEVGARFD---GDPALLGEFEVELVDGSTVPVRPAFDLLKQYLDESFDLRTASEVCRVPPQAIQSIARQLAANKRETLLAAGMGPNHYFQNDLFGRVQFLVAALTDNIG	DMFSGAAIAYGEGNLGCTWDFMYNVDTAVMWGGNPSVSRIPDAHFVWEGKYNGAKVIVITPEFNATAKSADLWIPIKAGSDNILAMGVINVILNEKLYKPEFIKTLTDLPFLVDVETQKMIRRSDM----EHAAND-----------------------------EDHHKYMEEFYCMNKATGKIALMPGTEGSSEKSLRLDDHGIVPELEGKWTITDMHGHKREVTTVFEMLKKSAAK-FSPESIQEVTGVHPDTTRQLARDIAIPKV-VEITTGFSLNKYFNGVMTIWNVASICGLTGRMG	9.563,-2.744,-96.322,6.620,-0.913,-95.986,3.701,0.327,-93.925,2.692,1.109,-90.457,-0.949,-0.052,-90.107,-3.137,1.694,-87.675,-5.240,-0.127,-85.050,-5.058,1.694,-81.670,-8.473,3.455,-81.552,-10.855,0.534,-82.293,-9.241,-1.857,-79.766,-9.128,0.915,-77.132,-12.875,1.542,-77.736,-13.586,-2.228,-77.473,-11.597,-2.502,-74.193,-13.146,0.730,-72.788,-16.643,-0.428,-73.898,-16.112,-3.844,-72.217,-14.788,-…	MTKVMNNQRRDFLKVSGMTAALVASQGSLFAKTNVMSVENGKENYPNTNYTEDMYRNEFSFTYGKKEEHGFAYHCVNCQGNCAWEVWSNNGVVTRENQSARYPVINAKIPDFNPRGCNKGVQHSQTMYQKDRILYPMVRVGERGEGKWKRISWDEAAERVCQEIFNCMTDPERGPDKLMVHAGTGLLTEGRRGAPLRFSTQLGAIRIYPSSYLGDMFSGAAIAYGEGNLGCTWDFMYNVDTAVMWGGNPSVSRIPDAHFVWEGKYNGAKVIVITPEFNATAKSADLWIPIKAGSDNILAMGVINVILNEKLYKPEFIKTLTDLPFLVDVETQKMIRRSDMEHAANDEDHHKYMEEFYCMNKATGKIALMPGTEGSSEKSLRLDDHGIVPELEGKWTITD…	148813	Sulfuricurvum kujiense
job.pdb	AF-A0A3B1CUR7-F1-model_v4 Dimethylsulfide dehydrogenase, subunit alpha	23.600	279	165	6	122	394	65	301	1.000	2.690E-15	581	400	772	LFSAEHTKLLLIIGMNWICTKMPDGHWIGDARLKGTRVIVISADYMPTANKADEVIILRPGTDAAFFLGVARELIEKGLYDRAAVIERTDLPLLVRLDTGERLDARDVIPGYELAALTNYVTLKPDAEIKGNPPPPPFTAGGQVVPTELRDAWGDFVWWDRATGRPRPVSRDEVGAR-----FDGDPALLGEFEVELVDGSTVPVRPAFDLLKQYLDESFDLRTASEVCRVPPQAIQSIARQLAA-NKRETLLAAGMGPNHYFQNDLFGRVQFLVAALT	LDAWFEMDYILLWGINPNVTRIPDAHYLWEGKYNGAKVVTIAPDYNPTSIHADQWVPVRPGSDSHLAMSMVSVVFEEELYKKSFIKEQTDLPFLVRLDSRKLLRESDMKKDGS-------DE--------------------------------KFFFWDLNSDSIKDAPGTRGSGRDTLRLGEINPTLEGEYKVTGKDGETISVTTVFELAKAESSR-FSPEAVRDKTGIHPDVVRDITREFAKAEK--AGLTVGFSIHKYAWGILTCWAQAMLCALT	12.354,20.387,-21.092,14.165,21.562,-17.889,14.585,25.182,-19.097,11.291,25.527,-20.993,8.974,23.645,-18.576,11.076,23.640,-15.369,12.110,20.553,-13.348,8.562,19.271,-13.275,8.732,18.481,-17.017,11.197,15.626,-16.203,10.404,12.263,-14.574,13.178,10.036,-13.202,11.475,6.982,-11.675,12.646,3.609,-10.327,9.995,0.902,-10.753,9.439,-2.145,-8.530,11.751,-4.159,-10.836,14.616,-2.663,-8.742,13.630,-2.185…	TLVERGPGGLMIHTGTGILSQGRRAGPLRLGSLLGSIRIYPSSAVGDMFTGATLALGVPNVGHSLDAWFEMDYILLWGINPNVTRIPDAHYLWEGKYNGAKVVTIAPDYNPTSIHADQWVPVRPGSDSHLAMSMVSVVFEEELYKKSFIKEQTDLPFLVRLDSRKLLRESDMKKDGSDEKFFFWDLNSDSIKDAPGTRGSGRDTLRLGEINPTLEGEYKVTGKDGETISVTTVFELAKAESSRFSPEAVRDKTGIHPDVVRDITREFAKAEKAGLTVGFSIHKYAWGILTCWAQAMLCALTGHAADTGGLDTESQWSLGGIGPLTSPKPARFESGFLSEWMSGKMWESMRSHYDNDREFTQRAGMGVEDVIDLARKSIDKKWLTHYEEPEARIMFADNL…	652676	hydrothermal vent metagenome
job.pdb	AF-A0A3M1KN75-F1-model_v4 4Fe-4S Mo/W bis-MGD-type domain-containing protein	28.600	283	144	8	122	394	173	407	1.000	7.431E-16	579	400	890	LFSAEHTKLLLIIGMNWICTKMPDGHWIGDARLKGTRVIVISADYMPTANKADEVIILRPGTDAAFFLGVARELIEKGLYDRAAVIERTDLPLLVRLDTGERLDARDVIPGYELAALTNYVTLKPDAEIKGNPPPPPFTAGGQVVPTELRDAWGD-FVWWDRATGRPRPV---------SRDEVGARFDGDPALLGEFEVELVDGSTVPVRPAFDLLKQYLDESFDLRTASEVCRVPPQAIQSIARQLAANKRETLLAAGMGPNHYFQNDLFGRVQFLVAALT	SDDWTRADALVFWHCNPIQTRIPDAHFATEARYGGTTLVTVSPDYSPSAIHASLWVNPRPGTDAALALSVAREIVERGAIDERYVREQTDLAFLVKDD-GRFLRESELERGGS----------------------------------------DDVFYFFDEKEGRVVKAPGTRGRWSDSIDLGGAR----PALSGSYEVKTRAG-LVRVRPAMELLRERLAQ-YTAESVTKVTGVGVATQRRLAQVFIEAER-AIIYASWGSNKSYHADLLQRSLILISALR	18.843,-39.322,-13.958,20.093,-37.833,-17.276,17.469,-35.047,-17.010,18.573,-34.305,-13.377,22.071,-32.918,-14.025,23.598,-29.397,-13.840,27.018,-27.719,-14.165,26.609,-25.609,-10.983,24.136,-24.292,-8.385,23.848,-20.542,-7.607,21.819,-18.761,-4.879,18.970,-16.721,-6.404,15.687,-14.875,-5.878,13.037,-12.934,-7.843,14.982,-9.747,-6.993,12.555,-7.006,-8.083,9.188,-8.842,-8.381,6.697,-7.306,-5.877,5…	RQAWTWDRVVRGTHLRANCFSACAWDLYVKDGIVWREEQTDAYRRPDSPLPDYGPRGCQKGACYSSLMTAPDRLLYPMARVGERGSGRWKRISWDEALGRLADAIIDANEEGGPDTVVYDNGTSNVDIGPGSAGEMRLFTMLGATMLDGFGGTGDLAMGAVQTWGTSFVDGSSDDWTRADALVFWHCNPIQTRIPDAHFATEARYGGTTLVTVSPDYSPSAIHASLWVNPRPGTDAALALSVAREIVERGAIDERYVREQTDLAFLVKDDGRFLRESELERGGSDDVFYFFDEKEGRVVKAPGTRGRWSDSIDLGGARPALSGSYEVKTRAGLVRVRPAMELLRERLAQYTAESVTKVTGVGVATQRRLAQVFIEAERAIIYASWGSNKSYHADLLQRS…	2026735	Deltaproteobacteria bacterium
job.pdb	AF-A0A090FZ38-F1-model_v4 Anaerobic dehydrogenase, typically selenocysteine-containing	24.600	272	160	6	125	396	163	389	1.000	8.272E-16	578	400	514	AEHTKLLLIIGMNWICTKMPDGHWIGDARLKGTRVIVISADYMPTANKADEVIILRPGTDAAFFLGVARELIEKGLYDRAAVIERTDLPLLVRLDTGERLDARDVIPGYELAALTNYVTLKPDAEIKGNPPPPPFTAGGQVVPTELRDAWGDFVWWDRATGRPRPVSRDEVGARFDGDPALLGEFEVELVDGSTVPVRPAFDLLKQYLDESFDLRTASEVCRVPPQAIQSIARQLAANKRETLLAAGMGPNHYFQNDLFGRVQFLVAALTDN	YSNSELILLWGHNPSNVWLAQAEAIAAAQTRGAKLAVIDPRRTPFAGRADHWLRVRPGTDAALAMGLARELIERAAFDGDFVRDWTNAPFLVRSDNGKFLRSRDLLH----------------DDMAQRE--------------------QDYLVWDDATKGLLPAALKQK------SAALSASHVVATKTG-NVLCRTAFDLYRDAVAP-FDPDTVERLTGVAPTTFAAFAQALGSAKK-ISYHTWTGTGQHRNATQTERAIATLYALIGS	-3.842,30.523,34.794,-3.062,30.378,31.053,-0.295,27.919,30.029,1.236,27.269,26.589,2.274,23.643,25.946,4.485,22.658,22.996,3.518,19.316,21.412,2.205,17.680,18.224,-1.192,16.653,16.829,-1.746,12.867,17.103,-4.874,12.754,14.892,-2.910,11.612,11.784,0.484,10.487,10.408,1.560,14.107,9.727,2.275,14.768,13.457,1.942,18.538,12.927,3.670,20.662,15.609,1.280,22.474,17.973,1.196,25.179,20.628,-1.635,24.135…	MIEEKVGFCTLCKSRCGTINVVENGWLKKVVPNPDHPTGKAMCLKGRSAPEVVHNSRRLTAPLRRTTPKSDPDPQWVEISWGEALDETADRLKGHVAKGGSESVAFAVTSGSSSPLSDSADWILRLIRGFGSPNLCYAAEICTWHKDYAHAFTFGSGIPAADYSNSELILLWGHNPSNVWLAQAEAIAAAQTRGAKLAVIDPRRTPFAGRADHWLRVRPGTDAALAMGLARELIERAAFDGDFVRDWTNAPFLVRSDNGKFLRSRDLLHDDMAQREQDYLVWDDATKGLLPAALKQKSAALSASHVVATKTGNVLCRTAFDLYRDAVAPFDPDTVERLTGVAPTTFAAFAQALGSAKKISYHTWTGTGQHRNATQTERAIATLYALIGSFDVRGGNVQI…	69974	Mesorhizobium plurifarium
job.pdb	AF-A0A2E9D5E9-F1-model_v4 4Fe-4S Mo/W bis-MGD-type domain-containing protein	23.300	321	183	8	94	398	174	447	1.000	1.268E-16	577	400	508	RTFDNYAWHTDLPPGHPMVTGSQTVDFDLFSAEHTKLLLIIGMNWICTKMPDGHWIGDARLKGTRVIVISADYMPTANKADEVIILRPGTDAAFFLGVARELIEKGLYDRAAVIERTDLPLLVRLDTGERLDARDVIPGYELAALTNYVTLKPDAEIKGNPPPPPFTAGGQVVPTELRDAWGDFVWWDRATGRPRPV----SRDE-----VGARFDGD-------PALLGEFEVELVDGSTVPVRPAFDLLKQYLDESFDLRTASEVCRVPPQAIQSIARQLAANKRETLLAAGMGPNHYFQNDLFGRVQFLVAALTDNIG	ETFAGVG---DLPLGAQQTIGHPLPGDSMAAIYKSRTCLVWACNPAATRIPDAHFFWEAKYNGTEVIVISPEFNASAIHASKWLNVKPGTDLALAMAMVQVIFEDGKIEWDYIREQTDLPFLVRKDNQRFLRATEMGVGEH-----------------------------------------GFFVWDEATDSVAKAPATSTRYDDMYNPEFSPVEENLELGDLKPALEGSWTIETREG-PVEVTTVFELARETANR-YRPENVADETGISADVIRQVARKFAASPP-GMIYAGYRVNKWLHGDLLNRAWLLMSALTANTG	30.275,-29.620,-6.979,31.609,-27.283,-9.705,30.286,-27.644,-13.278,33.556,-27.806,-15.215,32.488,-27.468,-18.858,35.664,-28.908,-20.385,35.796,-27.440,-23.915,36.686,-30.425,-26.116,39.047,-29.573,-28.962,37.481,-30.983,-32.167,39.181,-34.391,-32.268,38.832,-36.198,-35.611,36.162,-38.882,-35.094,37.277,-42.466,-35.503,33.987,-44.162,-36.476,33.656,-47.523,-34.848,30.141,-48.153,-33.472,29.205,-44…	MALSLKYGAAGAASHEGGTYRRWEDIARNKWTWDRVVRGSRGINCTGHCAFNIYVRNGIVWREEQQGEYGASGEDTPDYGPRGCQKGLRQAKHMYGQQRALYPMKRAGERGEGKWQRITWAQAIEEVAGKIVDYAAEDGPETITMAMGTAMILKRATFSGLFRFANITGITVPETFAGVGDLPLGAQQTIGHPLPGDSMAAIYKSRTCLVWACNPAATRIPDAHFFWEAKYNGTEVIVISPEFNASAIHASKWLNVKPGTDLALAMAMVQVIFEDGKIEWDYIREQTDLPFLVRKDNQRFLRATEMGVGEHGFFVWDEATDSVAKAPATSTRYDDMYNPEFSPVEENLELGDLKPALEGSWTIETREGPVEVTTVFELARETANRYRPENVADETGISA…	2026725	Chromatiales bacterium
job.pdb	AF-G6EGU7-F1-model_v4 4Fe-4S Mo/W bis-MGD-type domain-containing protein	25.800	275	147	7	125	394	181	403	1.000	1.845E-16	576	400	774	AEH--TKLLLIIGMNWICTKMPDGHWIGDARLKGTRVIVISADYMPTANKADEVIILRPGTDAAFFLGVARELIEKGLYDRAAVIERTDLPLLVRLDTGERLDARDVIPGYELAALTNYVTLKPDAEIKGNPPPPPFTAGGQVVPTELRDAWGDFVWWDRATGRPRPVSRDEVGARFDGDPALLGEFEVELVDGSTVPVRPAFDLLKQYLDESFDLRTASEVCRVPPQAIQSIARQLAANKRE---TLLAAGMGPNHYFQNDLFGRVQFLVAALT	EDHVGSKLIILVAKNVADTAHSEMHFLFEAMDAGAKLVAIDPRFSRTAAKADQWISIRPGTDTAMLMGMIAAIREGGLIDEPYVTANTNAPFLVRSDNGMFLRAGDLK----------------------------------------EDGGNAYLVWDDESASIVP-SREAL------RPRLRGAIEVSLRDGTTLGCRTAFDVQEADWDG-FSIEEAADLCGLDADTI----RQLGIEYARTDPATIILGQGVQRYFNGHTAFRAAMTLGALC	15.838,-29.259,19.787,19.197,-27.846,21.045,20.033,-24.569,19.474,23.397,-25.156,17.762,24.072,-21.502,16.952,26.825,-21.903,14.401,28.850,-18.674,14.845,28.132,-16.299,12.007,30.455,-17.138,9.193,32.306,-13.887,8.405,31.450,-13.045,4.755,35.257,-12.565,4.419,37.109,-15.338,2.551,34.965,-17.861,0.744,37.397,-19.003,-1.979,35.001,-20.796,-4.359,36.871,-22.342,-7.348,35.996,-20.476,-10.557,34.328,-…	MPNTTMPPRSDAEIEEPGIDRIVRTVCAPNCSGTCGVKAFVRDDRIVKLEPASYPDPRYERICLKGIAMATQRLHGPDRLSQPMIRAGARGEGKWREVSWEEAYAFLAEKLERIAAQYGPSANSWMSMTGNYSIKSSLAPMRIANQLEGTTFSNMGMMGDGNCPATMLAFLGVMSSAQRYEDHVGSKLIILVAKNVADTAHSEMHFLFEAMDAGAKLVAIDPRFSRTAAKADQWISIRPGTDTAMLMGMIAAIREGGLIDEPYVTANTNAPFLVRSDNGMFLRAGDLKEDGGNAYLVWDDESASIVPSREALRPRLRGAIEVSLRDGTTLGCRTAFDVQEADWDGFSIEEAADLCGLDADTIRQLGIEYARTDPATIILGQGVQRYFNGHTAFRAAMTL…	1088721	Novosphingobium pentaromativorans US6-1
job.pdb	AF-A0A316MJ23-F1-model_v4 4Fe-4S Mo/W bis-MGD-type domain-containing protein	23.700	274	166	6	125	396	161	393	1.000	6.340E-15	573	400	801	AEHTKLLLIIGMNWICTKMPDGHWIGDARLKGTRVIVISADYMPTANKADEVIILRPGTDAAFFLGVARELIEKGLYDRAAVIERTDLPLLVRLDTGERLDARDVIPGYELAALTNYVTLKPDAEIKGNPPPPPFTAGGQVVPTELRDAWGDFVWWDRATGRPRPVSRDEVGARFDGD-PALLGEFEVELVDGSTVPVRPAFDLLKQYLDESFDLRTASEVCRVPPQAIQSIARQLAANKRETLLAAGMGPN-HYFQNDLFGRVQFLVAALTDN	RANSRCTVIWGCNPAWSKPEFFRYIKESKARGGKVIAVDPCETETVKLADLWLQNRPGSSGALMLSWINVIISEDLFDREFVTNWCNAPNLVRRDTGKLLRERDVIEDGG-------AE--------------------------------TFLVWDETRGRAVAYDADAMRYREDGVRAALRGSFPVMLADGRKIECVTVWERLIERV-APYPPETVERISWVPAEKIREAARMYATTRP-GNFFPGFAMDVIGFSANQCGRARSVLNAITGN	-24.614,33.575,21.088,-21.152,33.419,19.457,-21.244,31.586,16.130,-17.672,30.997,14.882,-16.133,29.539,11.705,-13.142,27.230,12.269,-10.665,26.424,9.441,-9.551,22.796,9.734,-8.707,19.659,7.688,-10.736,16.506,6.969,-9.009,13.298,8.196,-11.736,10.860,7.044,-9.160,9.798,4.401,-5.521,10.498,3.378,-6.505,13.606,1.332,-6.697,16.330,4.037,-9.450,18.338,2.305,-9.969,21.883,3.668,-12.941,22.376,6.032,-14.…	MSQEIRKTTCHGCTRRCGVLLTVENGKPVSVKGDPSQPLSRGFMCARGRALALELSQDPHRLTTPLKRAGKRGEGKWQPISWEQAFTEIAEKLRSIIGESGPEAVGVSLDSMISTGLSFSGNRFARLLGTPNVFTMGGQTCYGNSGQIEMLTYGHDTACDRANSRCTVIWGCNPAWSKPEFFRYIKESKARGGKVIAVDPCETETVKLADLWLQNRPGSSGALMLSWINVIISEDLFDREFVTNWCNAPNLVRRDTGKLLRERDVIEDGGAETFLVWDETRGRAVAYDADAMRYREDGVRAALRGSFPVMLADGRKIECVTVWERLIERVAPYPPETVERISWVPAEKIREAARMYATTRPGNFFPGFAMDVIGFSANQCGRARSVLNAITGNLDVRGG…	2049043	Desulfovibrionaceae bacterium
job.pdb	AF-A0A0F8X5K6-F1-model_v4 Molybdopterin domain-containing protein	24.700	283	158	9	117	397	11	240	1.000	5.388E-16	572	400	367	TVDFDLFSAEHTKLLLIIGMNWICTKMP--DGHWIGDARLKGTRVIVISADYMPTANKADEVIILRPGTDAAFFLGVARELIEKGLYDRAAVIERTDLPLLVRLDTGERLDARDVIPGYELAALTNYVTLKPDAEIKGNPPPPPFTAGGQVVPTELRDAWGDFVWWDRATGRPRPVSRDEVGARFDGDPALLGEFEVELVDGSTVPVRPAFDLLKQYLDESFDLRTASEVCRVPPQAIQSIARQLAANKRETLLAAGMGPNHYFQNDLFGRVQFLVAALTDNI	YLHGEFWQRKYPDLLVIWGTN-PAESMPLQNMRKVLDAKDYGTQVIVIDPRFTVTASKADEYIGLKPATDSALALGIMNIIFHNNLHNRDFILEHTNGSYLVRTDTGKMLRGK-------------------DIESKKVD---------------------AYVIWHEPSNSPNVLSRTNVK-----EANLTGTYNI---NG--IECRPVFQLLMDLANE-YTPEKTEIITGVDKELITRLAKRIG-KSKKINFLTHMGFTRTYHGDISLRGVISVAAITGNV	-9.967,24.653,-19.441,-11.026,23.109,-16.116,-7.839,21.294,-15.006,-9.751,18.309,-13.600,-9.535,17.392,-9.882,-7.078,14.443,-10.276,-4.083,16.222,-8.661,-4.501,14.843,-5.077,-1.263,12.890,-4.998,1.650,15.340,-5.525,1.572,16.034,-1.744,2.524,12.760,0.038,6.013,14.359,0.136,5.172,17.974,1.136,7.071,17.862,4.477,9.920,15.666,3.152,10.553,18.034,0.210,10.389,20.963,2.698,13.216,19.215,4.671,10.810,18…	IILGHQFPYMYLHGEFWQRKYPDLLVIWGTNPAESMPLQNMRKVLDAKDYGTQVIVIDPRFTVTASKADEYIGLKPATDSALALGIMNIIFHNNLHNRDFILEHTNGSYLVRTDTGKMLRGKDIESKKVDAYVIWHEPSNSPNVLSRTNVKEANLTGTYNINGIECRPVFQLLMDLANEYTPEKTEIITGVDKELITRLAKRIGKSKKINFLTHMGFTRTYHGDISLRGVISVAAITGNVTTSVNSGYIPGILNWNPFLKAIPDKPSFHRMGILNLYDAVISGNPYPIKALWFAFINFLNQCANSNKIIEKFYPSLEFIVQTELFMTPSARYADLILPVCSFLEFSDFLAQPYPYAQLQQKVIEPLY	412755	marine sediment metagenome
job.pdb	AF-A0A523K248-F1-model_v4 Molybdopterin oxidoreductase	26.200	274	153	7	125	396	168	394	1.000	3.516E-15	572	400	515	AEHTKLLLIIGMNWICTKMPDGHWIGDARLKGTRVIVISADYMPTANKADEVIILRPGTDAAFFLGVARELIEKGLYDRAAVIERTDLPLLVRLDTGERLDARDVIPGYELAALTNYVTLKPDAEIKGNPPPPPFTAGGQVVPTELRDAWGD-FVWWDRATGRPRPVSRDEVGA-RFDGDPALLGEFEVELVDGSTVPVRPAFDLLKQYLDESFDLRTASEVCRVPPQAIQSIARQLAANKRETLLAAGMGPNHYFQNDLFGRVQFLVAALTDN	LAHTGCVLLWGHNTSMTWIAHATRVAEARARGAKLVVVDPRRVGLAAKADQWLRVRPGSDGALALGIAGVMIEEGWFDWVFIRDWTNGPLLVREDTGSFLTGADLAGEAD----------------------------------------GDLRVAWDKAGGAPVLYDPTTGGYERPGTDLALSGRYDVQ---G--IFCRPAFDLYAALCRR-FPPKRVEAITWVPATQLRATARLLG-NSGPVSLSSWAGVEQHTNASQTSCAIALLYALTGS	51.057,-27.266,-10.762,47.867,-25.390,-11.641,47.164,-22.941,-8.786,44.107,-24.088,-6.808,41.176,-21.944,-8.015,41.096,-18.989,-5.721,37.665,-19.344,-4.086,36.556,-15.965,-2.641,33.779,-15.698,-0.022,32.200,-12.208,-0.031,29.816,-11.274,2.833,26.830,-9.172,1.884,23.034,-9.356,1.509,20.575,-10.499,-1.164,19.032,-7.265,-2.484,16.351,-8.927,-4.676,13.705,-7.927,-2.078,13.167,-5.615,0.922,14.022,-8.4…	MAAEPATRRIPGYCALCWSSCGCISVVADGHLVAVEPDPSHPTGKALCAKGRAAPELVHHKERLLHPLKRTRPKGDADPGWRRIGWDEALDTTATALTRLARESGSETVAFGIATTAGTSMQDGYPWVERLRHAFGSPNAVASLEVCDFHREVIHVHTFGVAMPMTDLAHTGCVLLWGHNTSMTWIAHATRVAEARARGAKLVVVDPRRVGLAAKADQWLRVRPGSDGALALGIAGVMIEEGWFDWVFIRDWTNGPLLVREDTGSFLTGADLAGEADGDLRVAWDKAGGAPVLYDPTTGGYERPGTDLALSGRYDVQGIFCRPAFDLYAALCRRFPPKRVEAITWVPATQLRATARLLGNSGPVSLSSWAGVEQHTNASQTSCAIALLYALTGSFDAEG…	1913989	Gammaproteobacteria bacterium
job.pdb	AF-A0A7C7U1Y3-F1-model_v4 Molybdopterin oxidoreductase	23.400	277	166	8	125	399	170	402	1.000	2.549E-15	572	400	836	AEHTKLLLIIGMNWICTKMPDGHWIGDARLKGTRVIVISAD-YMPTANKADEVIILRPGTDAAFFLGVARELIEKGLYDRAAVIERTDLPLLVRLDTGERLDARDVIPGYELAALTNYVTLKPDAEIKGNPPPPPFTAGGQVVPTELRDAWGDFVWWDRATGRPRPVSR-DEVGARFDGDPALLGEFEVELVDGSTVPVRPAFDLLKQYLDESFDLRTASEVCRVPPQAIQSIARQLAANKRETLLAAGMGPNHYFQNDLFGRVQFLVAALTDNIGH	LDHAGCILLWGYNPNGSWLAQAQRLADAKRRGARTIVVDPRRSGPGV-KADQWLQVRPGTDGALALGLAHLIIAEGNYDADFLRRQSNGPALVHPKEKRLLVEADLSRNGSIS---------------------------------------ACVGWDQACSAPAPLGRTVSTGGSL-PDWLLEGEVEVDTLNG-PVVCRPVFDHYAVLCKD-YTPSKVENITGVPAAQVIESARLIWA-SRPVSWYAWSGVGQHTNATQTARAITLLYTLTGSLGR	-52.465,21.942,20.605,-48.724,22.635,20.888,-47.472,22.717,17.271,-44.399,20.498,17.027,-42.225,22.723,14.825,-40.992,20.227,12.217,-37.287,21.085,12.592,-36.130,21.021,8.946,-33.582,18.285,8.137,-30.098,19.772,8.650,-27.959,18.934,5.578,-24.176,19.214,6.141,-21.538,19.060,3.368,-18.272,17.108,3.781,-16.572,13.849,2.749,-16.506,10.238,3.952,-13.076,9.634,5.576,-13.468,5.825,5.791,-11.048,5.312,2.…	MVAKSINADRRVHGWCALCRSRCGCISIIRDGRLTAVEPDRDHPTGRSLCAKGQAAPELVYSADRILYPMKRTRPKGDSDPGWSRISWDEALDTTASQLLENARQFGPESVAFAITTPSGTAISDSIHWVERLMHAFGSANNCYGTEICNWHKDVAPTYTFGTGVGVPDLDHAGCILLWGYNPNGSWLAQAQRLADAKRRGARTIVVDPRRSGPGVKADQWLQVRPGTDGALALGLAHLIIAEGNYDADFLRRQSNGPALVHPKEKRLLVEADLSRNGSISACVGWDQACSAPAPLGRTVSTGGSLPDWLLEGEVEVDTLNGPVVCRPVFDHYAVLCKDYTPSKVENITGVPAAQVIESARLIWASRPVSWYAWSGVGQHTNATQTARAITLLYTLTGS…	1913989	Gammaproteobacteria bacterium
job.pdb	AF-A0A662IXN7-F1-model_v4 Dimethylsulfide dehydrogenase	24.200	272	162	6	128	396	9	239	1.000	4.850E-15	570	400	639	TKLLLIIGMNWICTKMPD--GHWIGDARLKGTRVIVISADYMPTANKADEVIILRPGTDAAFFLGVARELIEKGLYDRAAVIERTDLPLLVRLDTGERLDARDVIPGYELAALTNYVTLKPDAEIKGNPPPPPFTAGGQVVPTELRDAWGDFVWWDRATGRPRPVSRDEVGA-RFDGDPALLGEFEVELVDGSTVPVRPAFDLLKQYLDESFDLRTASEVCRVPPQAIQSIARQLAANKRETLLAAGMGPNHYFQNDLFGRVQFLVAALTDN	PKYIVIWGQNLPSTCPDGFFSHWIIDLMKRGTKLIVVDPRVTWLSTRAEVHLQLRPGTDGALALGMLNVIVRENLYDKEFVEKWTNAPFLVRTDEMKILRESDVKKDGDF-------N--------------------------------KYVVWNEATKSIAIWDPVAASYTQADVKPALEGSFKVALADGSEVECKTVWTLWKERIFE-YPPEKVADITWVEKDDIVKAARLYAKNK-PSAIHWGLPIDTQASATPTGQAVAHLWCITGN	9.078,-20.313,13.475,10.808,-21.949,16.460,10.856,-18.701,18.417,8.902,-19.645,21.592,7.342,-16.243,21.443,5.928,-17.059,17.945,2.511,-18.701,17.444,1.653,-20.004,13.928,-1.411,-18.202,12.678,-4.541,-20.275,12.402,-5.376,-18.374,9.190,-3.348,-16.255,6.809,-5.309,-14.072,4.376,-3.171,-13.728,1.221,-4.637,-10.617,-0.421,-3.529,-9.592,-3.927,-0.144,-11.347,-3.719,1.803,-14.079,-5.521,4.337,-14.724,-…	YDDPEYTPPKYIVIWGQNLPSTCPDGFFSHWIIDLMKRGTKLIVVDPRVTWLSTRAEVHLQLRPGTDGALALGMLNVIVRENLYDKEFVEKWTNAPFLVRTDEMKILRESDVKKDGDFNKYVVWNEATKSIAIWDPVAASYTQADVKPALEGSFKVALADGSEVECKTVWTLWKERIFEYPPEKVADITWVEKDDIVKAARLYAKNKPSAIHWGLPIDTQASATPTGQAVAHLWCITGNLDVPGGNVIARYALDVMTYPYHSGKGIISLPPEIHKKRIGVWKYGAIRDFRAWAHPDTALDMCFTGKPYPIKAIWMQTTNPLAGLGLEPKKWAEAFKRVEFIVVVDTFLTPTAMYADIVLPAASFLEKDSLRSWWVPLNAINKAIEPVEDCRSDLDINFE…	2250277	Thermoprotei archaeon
job.pdb	AF-A0A5C5BZK6-F1-model_v4 Twin-arginine translocation signal domain-containing protein	25.400	279	160	10	122	398	207	439	1.000	1.574E-15	565	400	519	LFSAEHTKLLLIIGMNWICTKMPDGHWIGDARLKGTRVIVISADYMPTANKADEVIILRPGTDAAFFLGVARELIEKGLYDRAAVIERTDLPLLVRLDTGERLD-ARDVIPGYELAALTNYVTLKPDAEIKGNPPPPPFTAGGQVVPTELRDAWGDFVWWDRATGRPRPVSRDEVGARFDGDPALLGEFEVELVDGSTVPVRPAFDLLKQYLDESFDLRTASEVCRVPPQAIQSIARQLAANKRETLLAAGMG-PNHYFQNDLFGRVQFLVAALTDNIG	IWEFSDAATIIEVGHNPLESGIVWSRALMDAKEAGTYIAVLDPRFSGTASKADAWLPVHPGTDAAVIQGMIRAIIDKKWYDEEFVKAHTSLPYLVDKKTGKSYRSAEELCP--NPTVVT----------------------GEDV---------GKPYVWDEASNAPKLYDAE------GASPVLEGSWT---VDG--KELTTEFALMKKWISE-YSLEWASETSGIAKDMIVDLADRYANNGP-AIIDYGLGGPDKYTNADVLGHSMSILTALTGNYG	-68.713,-8.898,76.810,-68.258,-8.315,73.293,-67.094,-6.938,70.691,-68.044,-5.209,67.389,-67.559,-7.317,64.204,-66.551,-6.004,60.764,-66.608,-8.443,57.767,-63.310,-9.108,56.100,-64.027,-10.561,52.636,-60.414,-11.686,52.002,-59.167,-14.222,49.403,-58.063,-17.242,51.445,-54.782,-19.082,50.693,-57.040,-22.058,49.754,-58.975,-20.082,47.081,-55.659,-18.840,45.601,-54.220,-22.390,45.296,-57.413,-23.660,…	MSGTSSPNSGLTRRSFLKATGAAAGALGLAGAANMIATDTWLAPAQAHAEAGERVAHLCHQFHCLTGCNLKCTIRDERVALIEPSDLVDESHSTICLRGINEIAHIYSSDRLQTPLRRVGERGEGKFEQISWDEAVKAIADAINESHQKHGPDSVFVRKSTEASIGFDFIGALLKADQGGEWGLDRGQPNGQTPAFGAFSYCPTRSIWEFSDAATIIEVGHNPLESGIVWSRALMDAKEAGTYIAVLDPRFSGTASKADAWLPVHPGTDAAVIQGMIRAIIDKKWYDEEFVKAHTSLPYLVDKKTGKSYRSAEELCPNPTVVTGEDVGKPYVWDEASNAPKLYDAEGASPVLEGSWTVDGKELTTEFALMKKWISEYSLEWASETSGIAKDMIVDLADR…	84112	Eggerthella lenta
job.pdb	AF-A0A0L8QHT3-F1-model_v4 Molybdopterin dinucleotide-binding protein	26.100	272	154	6	125	395	66	291	1.000	7.057E-15	564	400	714	AEHTKLLLIIGMNWICTKMPDGHWIGDARLKGTRVIVISADYMPTANKADEVIILRPGTDAAFFLGVARELIEKGLYDRAAVIERTDLPLLVRLDTGERLDARDVIPGYELAALTNYVTLKPDAEIKGNPPPPPFTAGGQVVPTELRDAWGDFVWWDRATGRPRPVSRDEVGARFDG-DPALLGEFEVELVDGSTVPVRPAFDLLKQYLDESFDLRTASEVCRVPPQAIQSIARQLAANKRETLLAAGMGPNHYFQNDLFGRVQFLVAALTD	YESAELSILWGHNPAKTWLAQSTALGRARARGAALAVIDPRRSTSALQADHWLRVLPGTDAALALGLANLLMERGTHDTGFLRAWSNGPLLVRVDTGRFLRAEDIDPAA-----------------------------------------TGYVAWDETERAPR--VVDTAYATPHPERLALTGRRRVPTRDG-PVECLPAFERYAQAAAA-WPLARTSEVTTVPERQLDEFADVLG-RAESVTYHAWTGVGQHTNATQTDRAIATLYALTG	-3.022,11.280,-35.227,-2.982,9.457,-31.873,-1.668,11.596,-28.981,1.033,10.482,-26.492,-1.743,8.836,-24.573,-1.738,6.097,-27.259,1.635,4.876,-25.884,1.516,2.981,-22.565,4.417,2.261,-20.191,4.723,-0.767,-17.868,7.323,-0.805,-15.051,8.361,-3.407,-12.473,7.985,-2.345,-8.830,11.279,-0.807,-7.567,10.648,-2.768,-4.385,13.014,-5.755,-4.692,14.121,-5.101,-8.304,17.078,-3.256,-9.913,14.558,-0.742,-11.264,1…	VSGPEAVAFAVASPSGSPLSDSIDWIERFVRLFGSPNICYSTEICNWHKDYAHAFTFGCGLPMPDYESAELSILWGHNPAKTWLAQSTALGRARARGAALAVIDPRRSTSALQADHWLRVLPGTDAALALGLANLLMERGTHDTGFLRAWSNGPLLVRVDTGRFLRAEDIDPAATGYVAWDETERAPRVVDTAYATPHPERLALTGRRRVPTRDGPVECLPAFERYAQAAAAWPLARTSEVTTVPERQLDEFADVLGRAESVTYHAWTGVGQHTNATQTDRAIATLYALTGCFDAPGGNVILPAQPANAPTDFAQLAPAQRAKALGLREHPLGPPAHGWVNARDLCTAITTGEPYRVEAMVAFGANLLMSQPDPRRTAEALRALDFAVHLDLFPTPTAD…	67373	Streptomyces varsoviensis
job.pdb	AF-A0A534V7M7-F1-model_v4 Molybdopterin oxidoreductase	19.700	274	178	5	125	397	172	404	1.000	1.273E-14	564	400	801	AEHTKLLLIIGMNWICTKMPDGHWIGDARLKGTRVIVISADYMPTANKADEVIILRPGTDAAFFLGVARELIEKGLYDRAAVIERTDLPLLVRLDTGERLDARDVIPGYELAALTNYVTLKPDAEIKGNPPPPPFTAGGQVVPTELRDAWGDFVWWDRATGRPRPVSRDEVGARFDG-DPALLGEFEVELVDGSTVPVRPAFDLLKQYLDESFDLRTASEVCRVPPQAIQSIARQLAANKRETLLAAGMGPNHYFQNDLFGRVQFLVAALTDNI	FAHSKTFLLWGHNPSATSLIAAHDIVAARAHGMKTVVVDPRRVGIGANADMLLQVRPGADGALALALIHCLMEESWYDPAFARQWTNGTFLLNCASGQIVTEADLMTDGS-------SN--------------------------------RFAVWDESKGRVVFWDPVAGQYDADGVEPALFGNRPLKKKNGKEISCKPVFERLGEIAAD-YAPEKSEKITWVAAGKVWQAALLLAHN-RPVNMYMWNGIGQHTNATQTSRAIASLYALIGDF	57.178,-17.643,-25.821,55.225,-14.488,-24.914,55.092,-13.815,-21.244,51.786,-14.735,-19.613,51.166,-11.406,-17.880,49.427,-12.537,-14.672,46.058,-10.782,-14.842,45.678,-10.305,-11.072,42.073,-11.325,-10.323,40.829,-7.855,-9.298,38.304,-8.529,-6.516,36.690,-5.583,-4.674,33.738,-5.034,-2.311,31.131,-2.230,-2.454,28.859,-1.212,0.453,25.274,-0.210,-0.450,21.638,-1.363,-0.143,19.213,-3.518,-2.152,16.5…	MPDVVNSSNSSRTVRGYCALCTAHCATIATVENGRVTRLDPDHDHPNGGVMCIKGKAAPELVYNSDRLDYPLKRTRPKGDADPGWQRVSWDQALDDITRRILDIRDRHGAKSIALAKGTKSGTSVDDAERWLGRLLYLIGSPNWVSTTHVCNWHRDTGFSYTFGTVLPKPDFAHSKTFLLWGHNPSATSLIAAHDIVAARAHGMKTVVVDPRRVGIGANADMLLQVRPGADGALALALIHCLMEESWYDPAFARQWTNGTFLLNCASGQIVTEADLMTDGSSNRFAVWDESKGRVVFWDPVAGQYDADGVEPALFGNRPLKKKNGKEISCKPVFERLGEIAADYAPEKSEKITWVAAGKVWQAALLLAHNRPVNMYMWNGIGQHTNATQTSRAIASLYA…	2026735	Deltaproteobacteria bacterium
job.pdb	AF-C1DW86-F1-model_v4 Selenate reductase subunit alpha (Selenatereductase molybdenum subunit)	26.800	313	183	10	104	400	87	369	1.000	5.986E-17	564	400	839	DLPPGHPMVTGSQTV----DFDLFSAEHTKLLLIIGMNWICTKMPDGHWIGDARLKGTRVIVISADYMPTANKADEVIILRPGTDAAFFLGVARELIEKGLYDRAAVIERTDLPLLVRLDTGERLDARDVIPGYELAALTNYVTLKPDAEIKGNPPPPPFTAGGQVVPTELRDAWGDFVWWDRATGRPRPVS------------RDEVGARFDGDPALLGEFEVELVDGSTVPVRPAFDLLKQYLDESFDLRTASEVCRVPPQAIQSIARQLAANKRETLLAAGMGPNHYFQNDLFGRVQFLVAALTDNIGHL	DMFPGVSLVYGEGNIGFSYDF----VYTANVQIWWGQDPNKTRIPDAHWVWEGKYNGGKVIVITPDYNATAKGADLWVPVRAGYDGFLAMSIINEIIQQKLYKPNFIKVFTDLPFLVRLDNKKLLRLSDIDKN---DPMFDKEIFHNMEE----------KAHGKEFEEHE-----VFLSYNLKNGKFTIMPGSEGNPVKTLRLKDLG---WDIDPALEGVYEVRLKDGSKVKVTPVFELLKAEAAK-FPAEKTFKLTNVHPKIVQQLARDIALPKV-AFISMGFTIGKYFNGML---AQRAIASITPLCGRL	-28.412,6.755,9.472,-31.694,4.948,10.261,-30.698,1.351,9.455,-31.363,-1.142,12.277,-27.594,-1.640,12.802,-27.207,2.014,13.979,-25.494,2.350,17.376,-27.735,4.804,19.279,-26.319,4.888,22.851,-23.167,4.131,24.859,-23.292,0.482,25.748,-21.381,-1.821,28.129,-21.111,-5.577,27.492,-22.934,-7.724,30.105,-22.302,-11.231,28.660,-19.298,-12.887,26.936,-17.621,-11.162,23.977,-19.654,-12.007,20.850,-22.971,-1…	MYEKDRILYPMKRVGERGEGKWKRISWDEAITEVATRIYETMLTVGPQGNYIHVGAGMLTEARAASGKRLGTLLGAVRPYIASYVGDMFPGVSLVYGEGNIGFSYDFVYTANVQIWWGQDPNKTRIPDAHWVWEGKYNGGKVIVITPDYNATAKGADLWVPVRAGYDGFLAMSIINEIIQQKLYKPNFIKVFTDLPFLVRLDNKKLLRLSDIDKNDPMFDKEIFHNMEEKAHGKEFEEHEVFLSYNLKNGKFTIMPGSEGNPVKTLRLKDLGWDIDPALEGVYEVRLKDGSKVKVTPVFELLKAEAAKFPAEKTFKLTNVHPKIVQQLARDIALPKVAFISMGFTIGKYFNGMLAQRAIASITPLCGRLGPYGGFNTENEWSISGLAKISGFAGKYKER…	204536	Sulfurihydrogenibium azorense Az-Fu1
job.pdb	AF-A0A7C3MMC0-F1-model_v4 4Fe-4S Mo/W bis-MGD-type domain-containing protein	24.900	297	175	6	104	398	180	430	1.000	1.081E-15	562	400	474	DLPPGHPMVTGSQTVDFDLFSAEHTKLLLIIGMNWICTKMPDGHWIGDARLKGTRVIVISADYMPTANKADEVIILRPGTDAAFFLGVARELIEKGLYDRAAVIERTDLPLLVRLDTGERLDARDVIPGYELAALTNYVTLKPDAEIKGNPPPPPFTAGGQVVPTELRDAWGDFVWWDRATGRPRPVSRDEVGARFDGDPALLGEFEVELVDGSTVPVRPAFDLLKQYLDESFDLRTASEVCRVPPQAIQSIARQLAANKRETLLAAGMGP--NHYFQNDLFGRVQFLVAALTDNIG	DFNVGQYLTFGQFQQAPGI-ETWFLADTLIVLSNPAYGNIPDIHYILEARYRGAKVLAIAPDKNATAQFADMWLPINWSADPALWLGVCKILIEKGWIDPHFVKEQTDAPVLVREDTHQFLRDSDLNQGGDSE---------------------------------------QFYAVDSASGELVQMPKGTLEP--SCDYALDANPEVTLSDGKRVHLTTVFSLLKRRVAE-YTPEKVHQVSGIHPEQLARVAELCKPPRK---VFVFVNWNAGKLYHGDLLERSYCYMLALTGNIG	31.670,-55.569,-39.141,29.971,-53.251,-36.619,28.834,-50.117,-38.505,30.140,-47.077,-36.614,27.043,-44.873,-36.418,28.520,-41.509,-37.461,27.074,-38.956,-34.998,25.430,-36.704,-37.628,25.036,-34.062,-34.849,28.816,-33.842,-34.136,29.318,-30.713,-36.346,26.375,-28.931,-34.780,27.709,-29.924,-31.328,31.218,-28.623,-32.180,29.705,-25.347,-33.510,27.634,-24.964,-30.301,30.725,-25.705,-28.148,32.783,-…	MARQKVDENAPARQAALKADQTYWQWDNCRWGTHRVNCYPGSCPFKVYAKDNRVIREEISCTYPEFHDPEFRLPDYNPRGCQKGYQHSGAMYGPDRLLYPMKRVGQRGSGQWQRIEWEQAYKEIGAKLADIIQKYGPQAVMDDHGTNGAGVLRGGGEGASTGFVSRLGGVSFDLNFLIGDFNVGQYLTFGQFQQAPGIETWFLADTLIVLSNPAYGNIPDIHYILEARYRGAKVLAIAPDKNATAQFADMWLPINWSADPALWLGVCKILIEKGWIDPHFVKEQTDAPVLVREDTHQFLRDSDLNQGGDSEQFYAVDSASGELVQMPKGTLEPSCDYALDANPEVTLSDGKRVHLTTVFSLLKRRVAEYTPEKVHQVSGIHPEQLARVAELCKPPRKVF…	1869227	bacterium
job.pdb	AF-A0A7V4PQP4-F1-model_v4 Molybdopterin oxidoreductase	22.600	274	170	5	125	397	172	404	1.000	1.495E-14	561	400	694	AEHTKLLLIIGMNWICTKMPDGHWIGDARLKGTRVIVISADYMPTANKADEVIILRPGTDAAFFLGVARELIEKGLYDRAAVIERTDLPLLVRLDTGERLDARDVIPGYELAALTNYVTLKPDAEIKGNPPPPPFTAGGQVVPTELRDAWGDFVWWDRATGRPRPVSRDEVGARFDG-DPALLGEFEVELVDGSTVPVRPAFDLLKQYLDESFDLRTASEVCRVPPQAIQSIARQLAANKRETLLAAGMGPNHYFQNDLFGRVQFLVAALTDNI	VAHCNAFLLWGHNPSSTSLILAHDIVAAKKRGMKIVAIDPRRAGSAAQADILLQPRPGTDGALALALIHALIEEGWYDAGFVRQWTNGPFLLNRQTGRLLTEQDLMPAGS----------KE-----------------------------RYVAWDESADRSAIYDPACGGFEGSHVRPLLFGVKSLRGSDGSEIPCEPVFQALARLSAR-YAPQRSEPITRVPAEIVWKAAHLLAHH-RPVSTYVWNGVGQHTNASQANRAIALFYVLLGDF	43.103,-28.476,-39.377,40.106,-27.172,-37.407,39.896,-29.148,-34.166,36.173,-29.921,-33.644,35.250,-28.100,-30.518,33.894,-30.594,-27.969,30.099,-30.490,-27.826,29.815,-29.959,-24.068,26.147,-29.317,-23.312,27.149,-26.423,-20.998,24.230,-26.444,-18.542,24.463,-24.503,-15.241,22.072,-23.155,-12.570,21.742,-19.592,-11.177,20.136,-18.846,-7.779,18.070,-15.626,-7.448,14.472,-14.369,-7.052,11.561,-13.…	MLQPSKNLRDGHTVRGYCALCTAHCATIATVENGRVTSLDADPDHPNGGVICIKGKAAPELVYHPERLNYPLRRTRPKGEADPGWQRISWDEALDDIAARLSAIRERHGARAVALAKGTRSGTSIDDCERWLNRFMSGFGSPNWVSTTHVCNWHKDTGLTYVFGTELPLPDVAHCNAFLLWGHNPSSTSLILAHDIVAAKKRGMKIVAIDPRRAGSAAQADILLQPRPGTDGALALALIHALIEEGWYDAGFVRQWTNGPFLLNRQTGRLLTEQDLMPAGSKERYVAWDESADRSAIYDPACGGFEGSHVRPLLFGVKSLRGSDGSEIPCEPVFQALARLSARYAPQRSEPITRVPAEIVWKAAHLLAHHRPVSTYVWNGVGQHTNASQANRAIALFYV…	2026735	Deltaproteobacteria bacterium
job.pdb	AF-A0A4Q3RDC1-F1-model_v4 Uncharacterized protein	24.400	274	164	6	125	397	166	397	1.000	8.289E-15	559	400	1056	AEHTKLLLIIGMNWICTKMPDGHWIGDARLKGTRVIVISADYMPTANKADEVIILRPGTDAAFFLGVARELIEKGLYDRAAVIERTDLPLLVRLDTGERLDARDVIPGYELAALTNYVTLKPDAEIKGNPPPPPFTAGGQVVPTELRDAWGDFVWWDRATGRPRPVS-RDEVGARFDGDPALLGEFEVELVDGSTVPVRPAFDLLKQYLDESFDLRTASEVCRVPPQAIQSIARQLAANKRETLLAAGMGPNHYFQNDLFGRVQFLVAALTDNI	YANTDLVILWGFNPGNVWLAQAQALAAARTRGARVLVIDPFPTRHAQAADLWLQVRPGTDAALALGLARELMRIGGHDEAFVRRWTNAALLIRDDSGQPLCERDIDPQA-----------------TG----------------------TRPMAWHAQRGEAVALDTTQDWGESAPAGLALQGRFVVSGANG-PIACRPAMAHYEKAC-EPWPPEQVEAFTGVPAQRVREAAALIAA-ARAPSYFSWTGIAQHANATQTDRAIAMLYALTGAV	-6.326,31.896,29.990,-6.645,32.198,26.185,-5.616,28.922,24.491,-2.314,29.128,22.603,-3.150,28.111,19.004,-0.261,27.639,16.531,-0.485,26.804,12.806,2.545,24.855,11.513,3.011,24.192,7.764,4.432,20.887,6.461,3.352,17.613,4.815,1.790,14.364,6.089,4.489,11.634,6.145,2.086,8.690,6.660,2.308,7.615,2.961,3.822,8.338,-0.483,1.156,10.976,-1.279,2.937,13.386,1.132,-0.151,15.614,1.247,0.656,19.258,2.058,-0.8…	MAREVQHIEGHCALCRSRCGARFVVEDGRLAAVEPLPGHPTGGALCAKGRAAPQLQYHPARLTQPLRRTLPRGSADPGWEPVTWDEAMTDIAQKLAAIRDQSGAHAVAFASASPGATALSDSLEWIERLIFAFGSPNFLTGVEICNWHRDHNHAFTFGTGVGMPDYANTDLVILWGFNPGNVWLAQAQALAAARTRGARVLVIDPFPTRHAQAADLWLQVRPGTDAALALGLARELMRIGGHDEAFVRRWTNAALLIRDDSGQPLCERDIDPQATGTRPMAWHAQRGEAVALDTTQDWGESAPAGLALQGRFVVSGANGPIACRPAMAHYEKACEPWPPEQVEAFTGVPAQRVREAAALIAAARAPSYFSWTGIAQHANATQTDRAIAMLYALTGAVDA…	1871071	Comamonadaceae bacterium
job.pdb	AF-A0A6G7TAD1-F1-model_v4 Molybdopterin-dependent oxidoreductase	23.600	279	161	7	125	397	163	395	1.000	4.597E-15	554	400	1146	AEHTKLLLIIGMNWICTKMPDGHWIGDARLKGTRVIVISADYMPTANKADEVIILRPGTDAAFFLGVARELIEKGLYDRAAVIERTDLPLLVRLDTGERLDARDVIPGYELAALTNYVTLKPDAEIKGNPPPPPFTAGGQVVPTELRDAWGDFVWWDRATGRPRPVS----RDEVGARFDGDPALLGEFEVELVDGSTVPVRPAFDLLKQYLDESFDLRTASEVCRVPPQAIQSIARQLAANKRETLLAAG--MGPNHYFQNDLFGRVQFLVAALTDNI	YSHADLILLWGHNPANTWLAQASAIGTGRNNGAKLIVVDPRPTPLAKEANAWLDVNPGTDGALALGLSHLLVERNLFNHEFVRNWTNGPLLVRNDNGYFLREKDINP---LAIS------------------------------------NRYTVWDEHNQQVTFIDSETRTEE---TLTPTAALEGNVEVAIADGAKISCQTAFSSFKDML-ANYDPENVSRITGVSVASIEAAASLIAGAKK---IAYHSWSGVAQHTNATQTERAIATLYALTGCF	27.865,20.278,-9.198,25.190,18.213,-7.404,22.993,20.070,-4.869,21.844,18.310,-1.665,18.346,19.505,-0.684,16.748,18.533,2.671,13.133,17.535,2.698,10.780,14.595,3.417,9.296,11.697,1.406,5.460,11.653,1.024,5.109,8.244,-0.656,3.605,7.006,2.667,2.421,7.986,6.184,5.963,7.603,7.596,7.003,10.950,6.005,10.675,10.017,6.328,13.221,12.859,6.434,15.359,12.901,3.268,18.471,14.347,1.658,17.823,14.688,-2.092,20.…	MSDIIPGYCTLCRSRCGTLNEVANDHLIKVRANPEHPNGKAMCMKGKAAPELVDSANRILYPMKRTHPKGAENPGWKRISWEEAMSTIAGQLEKFKRENGAESVAFGFTSPSGTPLSDAIEWLERFVRIYGSPNTSYGTEICNWHKDVAHRWTFGCGIPVADYSHADLILLWGHNPANTWLAQASAIGTGRNNGAKLIVVDPRPTPLAKEANAWLDVNPGTDGALALGLSHLLVERNLFNHEFVRNWTNGPLLVRNDNGYFLREKDINPLAISNRYTVWDEHNQQVTFIDSETRTEETLTPTAALEGNVEVAIADGAKISCQTAFSSFKDMLANYDPENVSRITGVSVASIEAAASLIAGAKKIAYHSWSGVAQHTNATQTERAIATLYALTGCFDQEG…	2714951	Leclercia sp. 29361
job.pdb	AF-A0A5C8PN01-F1-model_v4 Molybdopterin oxidoreductase	25.600	273	157	6	125	394	164	393	1.000	7.057E-15	553	400	789	AEHTKLLLIIGMNWICTKMPDGHWIGDARLKGTRVIVISADYMPTANKADEVIILRPGTDAAFFLGVARELIEKGLYDRAAVIERTDLPLLVRLDTGERLDARDVIPGYELAALTNYVTLKPDAEIKGNPPPPPFTAGGQVVPTELRDAWGDFVWWDRATGRPRPVSRDEVGARFDGD---PALLGEFEVELVDGSTVPVRPAFDLLKQYLDESFDLRTASEVCRVPPQAIQSIARQLAANKRETLLAAGMGPNHYFQNDLFGRVQFLVAALT	FDNTGCVLLWGHNPAVSWLDHTLGTAQARRRGAKVVVVDPRRAGPAVGADMWLRVRPGTDGALALAIAHVMLERGWFDAAFIRQWSNGPLLVRADTGRFLRMGDLDG-------------------TGDR---------------------RLAAWDRLSSRPIPYDPRRGAYDADIDTGNLALRGAVTLDGPAG-RVVCRPAFDLYAALCAQ-YPPQRAAEICWVPAEDIERTAQLLHS-ARPVCLYAWTGVGQHTNATQTDRAIALLHMLT	-29.292,29.788,15.829,-26.357,31.107,13.798,-25.650,28.488,11.118,-22.007,28.878,9.997,-20.745,27.478,6.654,-16.955,27.028,6.420,-14.955,25.850,3.359,-12.879,22.849,4.239,-11.990,19.314,3.110,-13.179,15.948,4.478,-10.194,14.574,6.478,-11.651,11.161,7.169,-9.512,9.555,4.390,-6.793,10.189,1.763,-9.244,11.495,-0.885,-9.578,14.796,1.054,-12.772,15.641,-0.825,-13.457,19.406,-0.878,-16.343,20.215,1.455…	MTVTRTPTFCPLCRSRCGAVAVVDDASLVALEADPTHPTGRALCVKGKAAPEIVANPNRLLHPLIRTAPKDAADPRWRRASWNEALDRITANIDRIRRAHGPEAVAFASTSPSAAPISDALLWIERFVNRFGSPNSLFATEICNWHKDHAHELTWGVGIRSPDFDNTGCVLLWGHNPAVSWLDHTLGTAQARRRGAKVVVVDPRRAGPAVGADMWLRVRPGTDGALALAIAHVMLERGWFDAAFIRQWSNGPLLVRADTGRFLRMGDLDGTGDRRLAAWDRLSSRPIPYDPRRGAYDADIDTGNLALRGAVTLDGPAGRVVCRPAFDLYAALCAQYPPQRAAEICWVPAEDIERTAQLLHSARPVCLYAWTGVGQHTNATQTDRAIALLHMLTGSHDVP…	2586908	Vineibacter terrae
job.pdb	AF-A0A522JTS2-F1-model_v4 Molybdopterin oxidoreductase	21.100	274	169	7	125	396	161	389	1.000	1.664E-14	551	400	799	AEHTKLLLIIGMNWICTKMPDGHWIGDARLKGTRVIVISADYMPTANKADEVIILRPGTDAAFFLGVARELIEKGLYDRAAVIERTDLPLLVRLDTGERLDARDVIPGYELAALTNYVTLKPDAEIKGNPPPPPFTAGGQVVPTELRDAWGD-FVWWDRATGRPRPVSRDEVGARFD-GDPALLGEFEVELVDGSTVPVRPAFDLLKQYLDESFDLRTASEVCRVPPQAIQSIARQLAANKRETLLAAGMGPNHYFQNDLFGRVQFLVAALTDN	YEQADVIVLWGHNPARTWLAQATRIADAKRRGAQVVVIDPKPDGSGQEANLWLRIRPGADGALALGAIRHLILTEGYGASFVKRWTNAPMLVNLETQRLLTEYDVWQNGRK----------------------------------------DVYVVAL-ADGSLSP--YDTRQAMPATLNPCLRARLRVQAHGGTHYPCATVFELLAEQI-SSYTVERVAELTWMAPENIRRFNSLFSGSPR-LAYHSWTGVGQHTNATMTDRAIATLYALTGA	14.215,-30.892,-15.196,11.635,-29.877,-12.575,13.059,-27.207,-10.215,11.368,-26.157,-6.925,11.047,-22.514,-6.129,8.554,-19.630,-5.734,6.910,-17.124,-8.101,7.694,-13.444,-7.276,5.308,-11.795,-9.766,3.204,-10.751,-6.713,2.985,-10.711,-2.882,1.571,-14.254,-2.712,5.028,-15.766,-3.501,3.333,-18.993,-4.574,5.413,-22.177,-4.252,6.177,-23.505,-7.742,7.566,-26.469,-9.651,9.312,-25.094,-12.759,9.697,-27.35…	MDIPGYCTLCRSRCGTLNEIVDGRLLSVKPLSGHPTGAALCAKGRAAPELVGSPRRLTKPMRRTHARTDADAGWETITWDEALAEIAAKLGAIRAAQGAESVAFAVTTPSGTPMIDSFEWVERFVRCFGSPNLIYAVEVCGWHKDYAHALTFGRGIGAPDYEQADVIVLWGHNPARTWLAQATRIADAKRRGAQVVVIDPKPDGSGQEANLWLRIRPGADGALALGAIRHLILTEGYGASFVKRWTNAPMLVNLETQRLLTEYDVWQNGRKDVYVVALADGSLSPYDTRQAMPATLNPCLRARLRVQAHGGTHYPCATVFELLAEQISSYTVERVAELTWMAPENIRRFNSLFSGSPRLAYHSWTGVGQHTNATMTDRAIATLYALTGACDRAGGNIWT…	1912597	Candidimonas sp.
job.pdb	AF-A0A2H1KX54-F1-model_v4 Anaerobic selenocysteine-containing dehydrogenase	24.600	276	158	6	125	396	163	392	1.000	1.852E-14	550	400	1124	AEHTKLLLIIGMNWICTKMPDGHWIGDARLKGTRVIVISADYMPTANKADEVIILRPGTDAAFFLGVARELIEKGLYDRAAVIERTDLPLLVRLDTGERLDARDVIPGYELAALTNYVTLKPDAEIKGNPPPPPFTAGGQVVPTELRDAWG---DFVWWDRATGRPRPVSRDEVGARFDG-DPALLGEFEVELVDGSTVPVRPAFDLLKQYLDESFDLRTASEVCRVPPQAIQSIARQLAANKRETLLAAGMGPNHYFQNDLFGRVQFLVAALTDN	YEEAETILLWGHNPARTWLAQASRIATARSRGATVVVIDPKRAGSGQQSDIWLRVRPGTDAALALGAIRHLISTDSYDVEFVREWTNAPMLVNDADGKFVSADTLW------------------------------------------ADGRSEDFVVYDQRTGRPRS--YDSRFPAERPNDLTLEETVNLVATDGSSISARPAFALLVEHC-ASWTPEAVAEATTIGVDELQSFFDVLSRSTR-VAYHSWTGVGQHSNATQTERCIATLYALLGA	35.289,-7.454,-2.581,31.785,-8.818,-1.890,30.460,-7.887,1.590,27.343,-9.473,3.153,25.484,-7.132,5.540,22.581,-8.274,7.743,19.601,-5.894,8.057,15.904,-5.456,7.196,13.975,-4.211,4.143,12.027,-0.978,4.882,10.072,-0.822,1.599,6.954,-1.992,3.537,5.430,-2.870,6.950,6.679,-6.489,6.781,10.279,-5.341,7.503,11.582,-8.661,6.164,14.995,-9.756,7.461,17.526,-9.347,4.645,21.104,-10.251,3.713,22.489,-7.487,1.468…	MTEQIAGYCTLCRSRCGSLNLVEDGRLVEVQPLPDHPTGGALCAKGRAAPEIAGSPRRLTAPLRRTNPRSSDDPGWEEISWEEALTDIAARLTTIKTESGAEAVSFAATTPSGTPIVDSIDWIERLVRKFGSPNLIYAVEICGWHKDYAHALTFGRGAGVPDYEEAETILLWGHNPARTWLAQASRIATARSRGATVVVIDPKRAGSGQQSDIWLRVRPGTDAALALGAIRHLISTDSYDVEFVREWTNAPMLVNDADGKFVSADTLWADGRSEDFVVYDQRTGRPRSYDSRFPAERPNDLTLEETVNLVATDGSSISARPAFALLVEHCASWTPEAVAEATTIGVDELQSFFDVLSRSTRVAYHSWTGVGQHSNATQTERCIATLYALLGACDRSGGN…	273384	Brevibacterium aurantiacum
job.pdb	AF-A0A7V7WKD0-F1-model_v4 Molybdopterin-dependent oxidoreductase	23.800	302	172	8	104	394	126	380	1.000	5.117E-15	549	400	839	DLPPGHPMVTGSQTVDF--DLFSAEHTKLLLIIGMNWICTKMPDGHWIGDARLKGTRVIVISADYMPTANKADEVIILRPGTDAAFFLGVARELIEKGLYDRAAVIERTDLPLLVRLDTGERLDARDVIPGYELAALTNYVTLKPDAEIKGNPPPPPFTAGGQVVPTELRDAWGD-FVWWDRATGRPRPVSRDEVGAR-----FDGDPALLGEFEVELVDGSTVPVRPAFDLLKQYLDESFDLRTASEVCRVPPQAIQSIARQLAANKRE---TLLAAGMGPNHYFQNDLFGRVQFLVAALT	DMFTGASLAYGIPNV--GTSLDAWFEMDFIVLWSFNPNTTRIPDAHYLWEAKWRGAKIVVISPDYNPTAIHADLWIPIAPGTDSFLAMSLVQVVLAEELYKEDFIREQTDLTFLVREDNGQLLRLSDLRKGGR----------------------------------------DDVFYCWDEASGKHQAMPGTRGHFRKTLRLGALKPALTGGYEVKGADGRMIPVTTVFEKLRAEAAK-FAPEATQRHTGIHPEVVRRLAHE----YAAAHDPGLTIGFSLHKYAWGILACWGQALFCALT	30.475,-16.262,-11.415,31.860,-19.296,-13.325,33.166,-18.557,-16.854,31.399,-15.175,-16.711,27.929,-16.604,-15.824,25.868,-16.961,-12.629,25.440,-20.755,-12.263,23.208,-20.821,-9.127,22.412,-19.063,-5.842,22.072,-20.357,-2.258,20.974,-18.665,0.975,23.792,-17.261,3.123,22.079,-18.707,6.243,24.372,-16.686,8.567,21.868,-14.240,10.107,22.509,-13.953,13.879,19.940,-15.451,16.191,18.212,-12.554,17.992,…	AKDGVVTREEQLAEYPQLNPNLPDPNPRGCNKGTIHSQAMVEKDRLHYPLKRAGARGSGKWQRVSWDEALGDIAEKIVDTLMQDGPRAIMVYAGTGIVSQGKRAGPLRLGSLLGAQRLYPSSAVGDMFTGASLAYGIPNVGTSLDAWFEMDFIVLWSFNPNTTRIPDAHYLWEAKWRGAKIVVISPDYNPTAIHADLWIPIAPGTDSFLAMSLVQVVLAEELYKEDFIREQTDLTFLVREDNGQLLRLSDLRKGGRDDVFYCWDEASGKHQAMPGTRGHFRKTLRLGALKPALTGGYEVKGADGRMIPVTTVFEKLRAEAAKFAPEATQRHTGIHPEVVRRLAHEYAAAHDPGLTIGFSLHKYAWGILACWGQALFCALTGHDVVDTEHQWSLGGIGPL…	1891238	Burkholderiales bacterium
job.pdb	AF-A0A3D5S317-F1-model_v4 4Fe-4S Mo/W bis-MGD-type domain-containing protein	22.900	318	183	9	94	394	163	435	1.000	9.208E-16	548	400	792	RTFDNYAWHTDLPPGHPMVTGSQTVDFDLFSAEHTKLLLIIGMNWICTKMPDGHWIGDARLKGTRVIVISADYMPTANKADEVIILRPGTDAAFFLGVARELIEKGLYDRAAVIERTDLPLLVRLDTGERLDARDVIPGYELAALTNYVTLKPDAEIKGNPPPPPFTAGGQVVPTELRDAWGD-FVWWDRATGRPRPV-----SRDEVGARF-----------DGDPALLGEFEVELVDGSTVPVRPAFDLLKQYLDESFDLRTASEVCRVPPQAIQSIARQLAANKRETLLAAGMGPNHYFQNDLFGRVQFLVAALT	EAFAGVG---DLFSGAHITFGHVTLGNTMAEIYKSKCCLIWFCNPAVTRIPDAHFFWEAKYNGTEVISISPDFNASAMHASKWLNPKPGSDIALAMAMVQTILQDRSFDTEYIKEQSDLPFLVRTDNLKYLRETDF--DTPEAR-------------------------------------DNMFYLWDEVTNALVEAPGTGTPPVPPGTPEHLIQLPSIELAGIDPAIEGEWTVETKEG-PIRVTTVFELTKRRAAQ-HTPEMAQEITGIHADIIRQVARKFASAKP-SMIYAGYRASKYLHGDLLQRALFLLLCIT	43.792,-63.372,2.660,43.886,-60.041,0.765,41.241,-57.697,2.246,38.328,-57.095,-0.068,37.284,-53.955,1.828,34.796,-51.720,0.198,33.030,-50.372,-2.621,34.362,-47.692,-5.017,33.741,-49.302,-8.439,31.400,-46.500,-9.603,32.119,-43.177,-7.739,33.526,-41.393,-10.871,30.033,-41.321,-12.479,28.969,-39.279,-9.412,31.378,-36.569,-10.706,28.816,-35.897,-13.495,26.343,-34.911,-10.742,29.046,-33.011,-8.787,30.…	MANLSDTKLYRSWEDLARKKWTWDSITHSTHGTNCTGQCAFNVYVKNGVVWREEQQGEYGASSDAPDYGPRGCQKGLRHSKYMYGKQRILYPLKRVGERGQGKWERISWDQAMLEVADKFLDYNIEFGPESVTCGLGTQMVMKRASYASLLRFANISGVQMPEAFAGVGDLFSGAHITFGHVTLGNTMAEIYKSKCCLIWFCNPAVTRIPDAHFFWEAKYNGTEVISISPDFNASAMHASKWLNPKPGSDIALAMAMVQTILQDRSFDTEYIKEQSDLPFLVRTDNLKYLRETDFDTPEARDNMFYLWDEVTNALVEAPGTGTPPVPPGTPEHLIQLPSIELAGIDPAIEGEWTVETKEGPIRVTTVFELTKRRAAQHTPEMAQEITGIHADIIRQVAR…	2053541	Cytophagales bacterium
job.pdb	AF-A0A7X8CCD4-F1-model_v4 Molybdopterin-dependent oxidoreductase	21.200	273	168	8	128	396	171	400	1.000	9.226E-15	548	400	833	TKLLLIIGMNWICTKMPDGHWIGDARLKGTRVIVISADYMPTANKADEVIILRPGTDAAFFLGVARELIEKGLYDRAAVIERTDLPLLVRLDTGERLDARDVIPGYELAALTNYVTLKPDAEIKGNPPPPPFTAGGQVVPTELRDAWGD-FVWWDRATGRPRPVSRDEVGARFDG-DPALLGEFEVELVDGSTVPVRPAFDLLKQYLDESFDLRTASEVCRVPPQAIQSIARQLAANKRETLLAA-GMGPNHYFQ-NDLFGRVQFLVAALTDN	PRSMIVVG-NTHETVPNIFNSFKFASQLGVKIISVDPRATAMTNLATHWLQIRPGTDIALWMSWLRLIIQNEWFDKEFVYDWTNAPFLVRTDIRKILRAEELVDNVPR----------------------------------------DAFVVWNTKTQAPTIWDAEERKYLEEGVEKALTGSYSIKLKNGETVECKTAWTLLTERVEE-WTPEKASEVTGIPTSKIANACETYAQNQ-PSLFLVPGHCYDAFAPGSSSVFRLQNIIKSIMGN	46.212,2.835,-10.919,44.093,5.996,-10.996,43.012,7.644,-7.723,39.769,5.962,-6.578,37.179,8.666,-5.774,34.785,7.643,-2.955,31.339,9.290,-2.657,28.469,8.784,-0.179,25.036,7.979,-1.659,21.922,5.816,-1.129,20.981,2.409,-2.536,17.378,2.526,-3.803,17.294,-1.156,-4.837,14.436,-1.346,-2.304,12.075,1.623,-1.798,11.790,1.597,1.986,15.343,1.156,3.297,17.568,3.687,1.490,20.799,2.108,2.773,23.864,4.403,2.791,…	MGETEIKTTTCYGCAHTACFVKAHLEDGKLVKVTPDREKICVDVCTRGFLADDGKASIEYHYGEKRINYPLKRAGKRGENKWERISWNQALDEIAAKLRDLKEEYGPHTVCLATGTAHHSDNNWVPWRWMVGFRTMNKIGNEQICYGVQFITSEQTFGWPNSPFPSPEAPPRSMIVVGNTHETVPNIFNSFKFASQLGVKIISVDPRATAMTNLATHWLQIRPGTDIALWMSWLRLIIQNEWFDKEFVYDWTNAPFLVRTDIRKILRAEELVDNVPRDAFVVWNTKTQAPTIWDAEERKYLEEGVEKALTGSYSIKLKNGETVECKTAWTLLTERVEEWTPEKASEVTGIPTSKIANACETYAQNQPSLFLVPGHCYDAFAPGSSSVFRLQNIIKSIMG…	2026735	Deltaproteobacteria bacterium
job.pdb	AF-A0A7K1T847-F1-model_v4 Molybdopterin-dependent oxidoreductase	26.400	276	155	10	122	396	204	432	1.000	4.129E-15	545	400	799	LFSAEHTKLLLIIGMNWICTKMPDGHWIGDARLKGTRVIVISADYMPTANKADEVIILRPGTDAAFFLGVARELIEKGLYDRAAVIERTDLPLLVRLDTGERLDARDVIPGYELAALTNYVTLKPDAEIKGNPPPPPFTAGGQVVPTELRDAWGDFVWWDRATGRPRPVSRDEVGARFDGDPALLGEFEVELVDGSTVPVRPAFDLLKQYLDESFDLRTASEVCRVPPQAIQSIARQLAANKRETLLAAGM-GPNHYFQNDLFGRVQFLVAALTDN	MWEWPEANVVILANTNLVETSLTWSRGMLDAQEAGTKFICLDPRFSPTAGKADQWVNLRAGTDPAFFLGMTKYILDEELFDREHVLAHTALPFLIDAETGACLA--DVVTGTD--------------PETGEP--------VEL---------KTFYMWDEATNAAVPHTAE------GAVPALEGEF---TVNG--KRYVTQFTRLRKDMEP-YTLEWTAETCDIPAEMVADVAEQYAAGP--SIIDNGVGGIDKFGNNDVAGHCYALIASLTGN	-11.430,-48.959,-15.781,-8.491,-50.908,-14.253,-5.402,-48.905,-13.193,-2.122,-49.961,-14.866,0.863,-49.939,-12.435,3.257,-47.073,-12.760,6.759,-48.358,-13.669,9.332,-48.032,-10.847,11.459,-44.862,-11.007,15.119,-45.734,-10.289,16.233,-43.595,-7.329,19.345,-41.362,-7.733,21.082,-43.856,-5.377,20.159,-46.799,-7.669,21.694,-45.049,-10.719,25.032,-44.381,-8.936,25.230,-48.049,-7.848,24.596,-49.237,-1…	MEQKPRGAMLSRRGFLKAAAATGAAGSAGASLTGIAASAAQAEPAASETLGFTYHNEHCLCNCMLQCTVRDGRLAMIQPRENEDKRFQNVCLKGISEVQNIYGDARIQRPMKRVGERGSGEFEAISWDEAFQMIAENFKAIQDKYGKEALWIQFSTEASQRFPPLLASVLGAQAGGLNGYDMGQGNGQIMAFSPWIGMFAQNTMWEWPEANVVILANTNLVETSLTWSRGMLDAQEAGTKFICLDPRFSPTAGKADQWVNLRAGTDPAFFLGMTKYILDEELFDREHVLAHTALPFLIDAETGACLADVVTGTDPETGEPVELKTFYMWDEATNAAVPHTAEGAVPALEGEFTVNGKRYVTQFTRLRKDMEPYTLEWTAETCDIPAEMVADVAEQYAAG…	446660	Adlercreutzia equolifaciens
job.pdb	AF-A0A7V3MMA2-F1-model_v4 4Fe-4S Mo/W bis-MGD-type domain-containing protein	25.600	277	162	6	122	398	199	431	1.000	1.755E-14	545	400	951	LFSAEHTKLLLIIGMNWICTKMPDGHWIGDARLKGTRVIVISADYMPTANKADEVIILRPGTDAAFFLGVARELIEKGLYDRAAVIERTDLPLLVRLDTGERLDARDVIPGYELAALTNYVTLKPDAEIKGNPPPPPFTAGGQVVPTELRDAWGDFVWWDRATGRPRPVSRDEVGARFDGDPALLGEFEVELVDGSTVPVRPAFDLLKQYLDESFDLRTASEVCRVPPQAIQSIARQLAANKRETLLAAGMGPNHYFQNDLFGRVQFLVAALTDNIG	IENWFLPD-TIILMSNPVYANIPDVHYVLEARYRGAKIIAVAPDKNPSCQFADVWVPINWSADPALWLGVCKILIDNEWIDRNFVAEQTDCPVLVRGDNGRFLRDSDLRAG-------------------GDPE--------------------QFYVIDAATGALAQLPKGTL--ERACEYALDARRTVRLADGVEVEVRTVFSRLKERLKE-YTPAKVHEMAGVHPETLQQIAELCRPPRK-IFGYMNFIAGKLYHGDLLERSYCYVLALTGSIG	9.823,-30.306,-24.396,12.027,-32.343,-22.000,15.211,-33.648,-23.508,16.463,-35.764,-20.626,20.106,-34.678,-20.340,21.992,-38.018,-20.348,23.574,-38.960,-17.074,27.078,-38.364,-18.577,26.639,-34.539,-18.900,25.797,-34.440,-15.150,29.450,-35.410,-14.447,31.195,-32.359,-16.008,30.195,-29.831,-13.267,31.375,-31.725,-10.151,34.383,-29.987,-8.579,36.374,-33.132,-7.667,39.605,-31.573,-6.280,40.337,-28.9…	MSRAIPDDERSENRLHTEQEWHRYWQWEGCRWGTHRVNCYPGSCPFKVYVKDNRVVREEISCTYPEFSDPEERVPDYNPRGCQKGYQHSRAMYGPDRVLYPMKRVGERGGGKWERVGWEQAFDEIGARLADIIQKYGAKALLDDHAANGIGVFRGAAEGSTTGITALLGGVSLDLDFVTGDFKSGQWLTFGEMHHAPGIENWFLPDTIILMSNPVYANIPDVHYVLEARYRGAKIIAVAPDKNPSCQFADVWVPINWSADPALWLGVCKILIDNEWIDRNFVAEQTDCPVLVRGDNGRFLRDSDLRAGGDPEQFYVIDAATGALAQLPKGTLERACEYALDARRTVRLADGVEVEVRTVFSRLKERLKEYTPAKVHEMAGVHPETLQQIAELCRPPRKI…	2033014	Armatimonadetes bacterium
job.pdb	AF-A0A842JD36-F1-model_v4 Molybdopterin-dependent oxidoreductase	28.500	270	160	10	128	394	218	457	1.000	3.914E-15	544	400	837	TKLLLIIGMNWICTKMPDGHWIGDARLKGTRVIVISADYMPTANKADEVIILRPGTDAAFFLGVARELIEKGLYDRAAVIERTDLPLLVRLDTGERLDARDVIPGYELAALTNYVTLKPDAEIKGNPPPPPFTAGGQVVP--TELRD-AWGDFVWWDRATGRPRPVSRDEVGARFDGDPALLGEFEVELVDGSTVPVRPAFDLLKQYLDESFDLRTASEVCRVPPQAIQSIARQLAANKRETLLAAGMGPNHYFQNDLFGRVQFLVAALT	TKTQVRWSSNVGPAFPNAWKAVVDAKDAGTKLVVVDSMFTLVASKADLWIRPRPGSDPALMLSLVQVIIEEGLANNEYLIKNTVGPVLVRLDNKRFLRMSDV-TGEPRSP------LDDRAENMGG--------GFNVVPEVNPVDDRSDDAPMVWDAASGKPVALGAVE-------TPELTGEFEV---NG--IKCKTAFDMVVESV-QPYKPEAATEICDVDPETIREFARICADVP--VQHSTGYGSQAYNNGTQVARALSLLMAVT	41.787,-17.528,-44.792,43.396,-15.423,-42.071,45.219,-16.240,-39.579,45.298,-16.507,-35.755,47.142,-19.414,-34.107,46.109,-19.709,-30.448,48.628,-21.814,-28.421,46.505,-24.042,-26.325,47.846,-27.586,-25.901,44.416,-29.258,-25.525,43.869,-33.041,-25.767,41.721,-33.686,-28.838,38.561,-35.840,-28.547,40.706,-38.427,-30.431,43.421,-38.605,-27.702,40.848,-39.048,-24.873,39.423,-42.209,-26.512,42.941,-…	MSGTTSPQSGLTRRSFLKTTGIVAGAVAVGCSTPSLGAFADGEEGRAQEEERVCISGCQHSCNLCLAEVVARGGHVVQTRTWKENPLGERPCAKGRSQIQLHYNKDRLKYPMKRVGERGSGEWERISWDEAIDTIADNLKRIMDKYGPESVAMISSGGASMGLINGTIPGGLLNTRLMNALGWTSIAQCTDDAFNYGMQQALGGGFYRWAASASSKTTKTQVRWSSNVGPAFPNAWKAVVDAKDAGTKLVVVDSMFTLVASKADLWIRPRPGSDPALMLSLVQVIIEEGLANNEYLIKNTVGPVLVRLDNKRFLRMSDVTGEPRSPLDDRAENMGGGFNVVPEVNPVDDRSDDAPMVWDAASGKPVALGAVETPELTGEFEVNGIKCKTAFDMVVESVQ…	1841863	Gordonibacter massiliensis
job.pdb	AF-A0A7C1U440-F1-model_v4 Nitrate reductase	24.300	398	191	11	1	379	211	517	1.000	1.405E-18	542	400	517	SWDEATTIAAKTMEDVARTFNGDEGARKL------LAQGYHPEMVEVMHGAGVQALKLRGGMPLLGIGRIFGFYRFANMLALLDRKLRPDAPADEILGSRTFDNYAWHTDLPPGHPMVTGSQTVDFDLFSAEHTKLLLIIGMNWICTKMPDGHWIGDARLKGTRVIVISADYMPTANKADEVIILRPGTDAAFFLGVARELIEKGLYDRAAVIERTDLPLLVRLDTGERLDARDVIPGYELAALTNYVTLKPDAEIKGNPPPPPFTAGGQVVPTELRDAWGDFVWWDRATGRPRPV---------SRDEVGARFDGDPALLGEFEVELVDGSTVPVRPAFDLLKQYLDESFDLRTASEVCRVPPQAIQSIARQLAANKR----ETLLAAGMGPNHYFQ	TWDEALTLIADKVLDTIQ----NHGPDALTFFTPIPAMS--PVSFSS--GARLA--HLLGGIV--------------------------CSFYD------------WYCDLPPGSPITLGEQTDVAESTDWMNARYMILWGSNPLQTRIPDAHFVTEAKYRGCKVLAIYPDFTSSAIRADQWFSVNPGTDAALALAICQQLIANGTIDEAYLAEQTDMPLLMRTDTGKYLRESDMVAGGADD---------------------------------------QFYFWCSTHNTLELAPGTEGSSIRSIDISGH----SPALTGSHTVTLADGSTVTVQPVFEELKAHLNAGYTPAQVEPITGVAADVIQQVAQEIGDTAMATGGKVMIMHGAGTNHWFH	-14.697,47.516,4.143,-11.956,47.439,1.437,-10.607,44.162,0.019,-6.784,44.376,0.207,-4.977,42.005,-2.203,-2.270,39.727,-0.733,1.298,40.575,-1.484,3.440,39.558,-4.488,6.374,37.247,-3.769,9.479,38.418,-5.733,10.593,36.244,-8.605,14.243,35.049,-8.521,16.217,36.804,-11.233,17.851,34.822,-14.100,21.065,33.007,-13.285,23.581,33.392,-16.169,24.010,30.102,-18.029,26.224,30.742,-21.102,24.679,29.927,-24.49…	MNLTRPAHFPRPGPSAYSEARITATRGPAKGRSGRLRERHPQAHRSRVRASGGCAVRPGLTTTREEMGMAIERRTFLKLLAGTAASAASIRAFGLTNLNLQIVDDPFNYPYRGWEDFYRGEWTWDTVARSTHSQNCTGSCSWNVYVKDGIIMREEQAADYPDIDPSYPNVNPRGCQKGACYAAEYVNGDRRIKYPLIRTGARGEGLWRRATWDEALTLIADKVLDTIQNHGPDALTFFTPIPAMSPVSFSSGARLAHLLGGIVCSFYDWYCDLPPGSPITLGEQTDVAESTDWMNARYMILWGSNPLQTRIPDAHFVTEAKYRGCKVLAIYPDFTSSAIRADQWFSVNPGTDAALALAICQQLIANGTIDEAYLAEQTDMPLLMRTDTGKYLRESDMVA…	2026796	Thiotrichales bacterium
job.pdb	AF-J5U8B9-F1-model_v4 Molybdopterin oxidoreductase	23.600	279	161	7	125	397	163	395	1.000	1.027E-14	542	400	821	AEHTKLLLIIGMNWICTKMPDGHWIGDARLKGTRVIVISADYMPTANKADEVIILRPGTDAAFFLGVARELIEKGLYDRAAVIERTDLPLLVRLDTGERLDARDVIPGYELAALTNYVTLKPDAEIKGNPPPPPFTAGGQVVPTELRDAWGDFVWWDRATGRPRPVS----RDEVGARFDGDPALLGEFEVELVDGSTVPVRPAFDLLKQYLDESFDLRTASEVCRVPPQAIQSIARQLAANKRETLLAAG--MGPNHYFQNDLFGRVQFLVAALTDNI	YSHADLILLWGHNPANTWLAQASAIGTGRNNGAKLIVVDPRPTPLAKEANAWLDVNPGTDGALALGLSHLLVERNLFNHEFVRNWTNGPLLVRNDNGYFLREKDINP---LAIS------------------------------------NRYTVWDEHNQQVTFIDSETRTEE---TLTPTAALEGNVEVAIADGAKISCQTAFSSFKDML-ANYDPENVSRITGVSVASIEAAASLIAGAKK---IAYHSWSGVAQHTNATQTERAIATLYALTGCF	40.948,-8.615,-5.337,37.251,-8.686,-4.342,35.976,-5.894,-2.036,33.204,-6.532,0.524,30.957,-3.448,0.827,28.312,-3.165,3.597,24.973,-1.715,2.700,21.246,-2.582,2.417,18.937,-4.022,-0.269,16.095,-1.702,-1.431,14.255,-4.183,-3.675,11.510,-4.137,-0.967,10.330,-2.477,2.291,12.367,-4.934,4.413,15.617,-3.062,3.536,17.689,-6.088,4.528,21.281,-5.421,5.653,23.774,-6.751,3.088,27.416,-7.595,2.423,28.119,-7.06…	MSDIIPGYCTLCRSRCGTLNEVANDHLIKVRANPEHPNGKAMCMKGKAAPELVDSANRILYPMKRTHPKGAENPGWKRISWEEAMSTIAGQLEKFKRENGAESVAFGFTSPSGTPLSDAIEWLERFVRIYGSPNTSYGTEICNWHKDVAHRWTFGCGIPVADYSHADLILLWGHNPANTWLAQASAIGTGRNNGAKLIVVDPRPTPLAKEANAWLDVNPGTDGALALGLSHLLVERNLFNHEFVRNWTNGPLLVRNDNGYFLREKDINPLAISNRYTVWDEHNQQVTFIDSETRTEETLTPTAALEGNVEVAIADGAKISCQTAFSSFKDMLANYDPENVSRITGVSVASIEAAASLIAGAKKIAYHSWSGVAQHTNATQTERAIATLYALTGCFDQEG…	936565	Klebsiella sp. OBRC7
job.pdb	AF-A0A7X8K1P5-F1-model_v4 Molybdopterin-dependent oxidoreductase	29.300	279	143	10	121	398	199	424	1.000	1.143E-14	541	400	786	DLFSAEHTKLLLIIGMNWICTKMPDGHWIGDARLKGTRVIVISADYMPTANKADEVIILRPGTDAAFFLGVARELIEKGLYDRAAVIERTDLPLLVRLDTGERLDARDVIPGYELAALTNYVTLKPDAEIKGNPPPPPFTAGGQVVPTELRDAWGDFVWWDRATGRPRPVSRDEVGARFDGDPALLGEFEVELVDGSTVPVRPAFDLLKQYLDESFDLRTASEVCRVPPQAIQSIARQLAANKRETLLAAGM-GPNHYFQNDLFGRVQFLVAALTDNIG	EIEAMAYSKFMICWGHNPAVTYIPHWRLINEAREKGARLVTIDPRFSETAAKSDQWISIKPGTDLAMAMAMIRIIIEENLYDEKFALERSNLPFLVNEETGKLLRQNEV-----MA-------------------------GGSEE---------AFVVWDQATNGA----ADPDHAL---SPALEGSFTV---NG--IQVRTVFSRLRERV-ASYTPEHASEITGVPAQDIVDLAYAYATTKP-AMINSGMSGAQRTSNGVYFVQSILNLAALTGNIG	34.339,-25.378,-49.709,35.864,-23.173,-46.970,33.779,-20.093,-46.075,36.164,-17.774,-44.175,35.352,-15.977,-40.856,34.800,-12.550,-42.579,31.239,-13.083,-43.935,29.432,-13.228,-40.528,29.348,-9.420,-39.881,26.705,-8.382,-42.465,23.370,-10.240,-42.529,20.219,-8.949,-40.802,18.125,-12.029,-39.987,14.489,-11.008,-39.858,13.384,-14.325,-38.319,9.582,-14.502,-38.304,8.701,-16.523,-35.173,5.109,-17.762…	MDISRRQFVGGGLALGGAIAVGSSGSVLRGLGLGTKEANATPADAKEQITYSCCNPECNNCSLQVHVRNGKLVRISPNPNYFTKPCLRGRSRLQWNYHPDRLRYPFKRVGERGEGKWERISWDEALDTIAANLTKIRNEHGPEAVFFTAGAVMSVMPNAMQRRFANAFGKGVMTGTSGSLCCSSQAEASNASQGYRTAEIEAMAYSKFMICWGHNPAVTYIPHWRLINEAREKGARLVTIDPRFSETAAKSDQWISIKPGTDLAMAMAMIRIIIEENLYDEKFALERSNLPFLVNEETGKLLRQNEVMAGGSEEAFVVWDQATNGAADPDHALSPALEGSFTVNGIQVRTVFSRLRERVASYTPEHASEITGVPAQDIVDLAYAYATTKPAMINSGMSG…	2044939	Clostridia bacterium
job.pdb	AF-A0A2V6WWC4-F1-model_v4 Molybdopterin oxidoreductase	22.400	272	171	3	125	396	15	246	1.000	8.305E-14	537	400	645	AEHTKLLLIIGMNWICTKMPDGHWIGDARLKGTRVIVISADYMPTANKADEVIILRPGTDAAFFLGVARELIEKGLYDRAAVIERTDLPLLVRLDTGERLDARDVIPGYELAALTNYVTLKPDAEIKGNPPPPPFTAGGQVVPTELRDAWGDFVWWDRATGRPRPVSRDEVGARFDGDPALLGEFEVELVDGSTVPVRPAFDLLKQYLDESFDLRTASEVCRVPPQAIQSIARQLAANKRETLLAAGMGPNHYFQNDLFGRVQFLVAALTDN	VARSACIVVWGSNPNGNFLTLATDIAAAKARGARLLVVDPRRVGLANKADVWLQVRPGTDGALALGLIHLLIRDGGYDIEFVREWTNAPFLVRDDTGLLLTGGDLDGVPSTG--------------------------------------RRHVAAVEGSSELIVYDAERGIYAMDARLALRGARTVRLADGREVTCRPVFERLTALAAD-YEPATVGRITGAAADKVIAAARLLAEH-RPVSHYFHNGLVQHTNATQASRAIEILYALLGD	-2.582,4.504,7.341,-2.935,8.219,6.534,-6.627,8.249,7.516,-6.313,5.810,10.462,-2.960,6.574,12.199,-2.142,9.914,10.489,1.030,8.432,8.875,1.828,8.449,5.098,2.264,4.716,5.345,2.233,2.236,8.240,5.693,2.521,9.893,8.144,-0.311,9.435,7.914,-3.385,11.729,10.279,-3.749,14.652,10.783,-7.399,13.622,13.631,-7.825,16.157,11.242,-7.458,19.135,7.967,-8.762,17.609,6.108,-11.600,19.389,3.997,-12.084,16.227,4.708,-…	AHYTFGTPALPMPDVARSACIVVWGSNPNGNFLTLATDIAAAKARGARLLVVDPRRVGLANKADVWLQVRPGTDGALALGLIHLLIRDGGYDIEFVREWTNAPFLVRDDTGLLLTGGDLDGVPSTGRRHVAAVEGSSELIVYDAERGIYAMDARLALRGARTVRLADGREVTCRPVFERLTALAADYEPATVGRITGAAADKVIAAARLLAEHRPVSHYFHNGLVQHTNATQASRAIEILYALLGDFDRPGGNVPGPAPKVEDVSARSALGQAMELRRLGRAERPIGPPATPGTVTAYDLYRAILDGEPYPVRALISFGANALLANGDTLQGRRALERLEFFAQIELVETPTSRFADVLLPAASWMECSALKVGNRYPIEAMAHIQLREAVVPPLYERR…	2053607	Candidatus Rokubacteria bacterium
job.pdb	AF-A0A4Q2K1K3-F1-model_v4 Twin-arginine translocation signal domain-containing protein	29.200	280	148	11	122	398	200	432	1.000	9.226E-15	535	400	796	LFSAEHTKLLLIIGMNWICTKMPDGHWIGDARLKGTRVIVISADYMPTANKADEVIILRPGTDAAFFLGVARELIEKGLYDRAAVIERTDLPLLVRLDTGERLDARDVIP-GYELAALTNYVTLKPDAEIKGNPPPPPFTAGGQVVPTELRDAWGDFVWWDRATGRPRPVSRDEVGARFDGDPALLGEFEVELVDGSTVPVRPAFDLLKQYLDESFDLRTASEVCRVPPQAIQSIARQLA-ANKRETLLAAGM-GPNHYFQNDLFGRVQFLVAALTDNIG	SRDWVNTKTLIVAGANLLESSMMQSNTFLDAKKAGCDIIVLDPHFSTTASKASQWIPIQPGTDAAFYLGMTSYILDNKLYDEAYMREHTSFPFLLDEATGKLLRT--GAPWGTD--------------EETGEPVDP-----------------GDFLVWDGAADAAVPYAEAVA------TAALEGTYE---VNG--AKVITVLESLKRNQKP-FTCEWAEGVTGVPTETIQEVARKYATAGP--AFLAFGQGGSDKYSNPDIIGHAGMVLTALTGNIG	8.869,-49.730,-34.587,12.452,-49.866,-33.300,15.315,-47.903,-31.859,18.855,-47.942,-33.116,21.458,-46.335,-30.835,24.902,-45.916,-32.474,27.409,-46.552,-29.646,31.008,-45.370,-30.229,33.314,-48.425,-29.946,36.901,-48.452,-28.535,38.128,-49.533,-32.017,36.951,-46.311,-33.742,38.561,-44.039,-31.085,42.039,-45.569,-31.636,41.957,-44.994,-35.433,41.588,-41.181,-35.104,44.684,-40.953,-32.804,47.369,-4…	MQDASRSLTRRNFLKVGAAGAAGLAAAGAMTGCDAWLGAAPQQAAEEKTVYTLHQFMCTGRCSLKCTVRDGRLAMIQPNDTVDPYYRHVCMKGISEIQHVYSDERLQTPMRRVGKRGDNEFEAISWDEAIKTVGDELRKAWGKYGKQSVYMSASNEPRFGFLPALLGCATGVEPGIDRGTGNGSAPAIGGDVFGGGTCESRDWVNTKTLIVAGANLLESSMMQSNTFLDAKKAGCDIIVLDPHFSTTASKASQWIPIQPGTDAAFYLGMTSYILDNKLYDEAYMREHTSFPFLLDEATGKLLRTGAPWGTDEETGEPVDPGDFLVWDGAADAAVPYAEAVATAALEGTYEVNGAKVITVLESLKRNQKPFTCEWAEGVTGVPTETIQEVARKYATAGPA…	2509433	Senegalimassilia faecalis
job.pdb	AF-B8FPC1-F1-model_v4 Molybdopterin oxidoreductase	21.800	274	155	7	121	394	214	428	1.000	1.852E-14	534	400	800	DLFSAEHTKLLLIIGMNWICTKMPDGHWIGDARLKGTRVIVISADYMPTANKADEVIILRPGTDAAFFLGVARELIEKGLYDRAAVIERTDLPLLVRLDTGERLDARDVIPGYELAALTNYVTLKPDAEIKGNPPPPPFTAGGQVVPTELRDAWGDFVWWDRATGRPRPVSRDEVGARFDGDPALLGEFEVELVDGSTVPVRPAFDLLKQYLDESFDLRTASEVCRVPPQAIQSIARQLAANKRETLLAAGMGPNHYFQNDLFGRVQFLVAALT	DTRDYLNSKLVIIWGRNLADTHTSELRYIIKARENGAKIIVIDPRQSSTAAVADQWVPIRPQTDPALALGMINYLISHNLHDTAWLKANSCAPLLVRNDNGQYL---------------------------------------RLGE--------QYAVWDENSRTIVPADTP------NINPALAGEYTS--AEG--LKCHPSFVDLVDEAAK-YTIKATAEICGLEEAVVEQLAHEYATMKP-AGIRMGQGMQRVYHSFSPFRTVATLAAVA	-1.683,-20.986,-51.123,-2.987,-24.464,-50.057,-5.289,-24.631,-47.049,-5.398,-27.897,-45.133,-8.265,-27.541,-42.617,-8.439,-30.070,-39.795,-11.530,-28.998,-37.835,-12.077,-30.495,-34.412,-15.287,-28.622,-33.544,-15.985,-28.952,-29.838,-19.730,-28.254,-30.064,-20.190,-27.201,-26.470,-23.529,-25.332,-26.031,-23.076,-21.720,-27.020,-23.883,-19.934,-23.740,-26.209,-17.201,-25.053,-26.595,-13.913,-23.1…	MKKVSMGLSFKGPKITRRMFLKGVGAVTVTSSLGIAGALSSGSPALKAADEATVKYVHSCCTVNCTSRCHLKGHVQGGKIVAVTPGLLPGRDDYPNACLRGMSYAQRLQDPKERVLYPMKRVGERGEGKFEQITWDEAYDIIAEKLTETKENYGTQAASFFTMSGNLAKLAWESTTRLGACFGGTTYITEGLMGDHGASMGMRLVFGQERGGHDTRDYLNSKLVIIWGRNLADTHTSELRYIIKARENGAKIIVIDPRQSSTAAVADQWVPIRPQTDPALALGMINYLISHNLHDTAWLKANSCAPLLVRNDNGQYLRLGEQYAVWDENSRTIVPADTPNINPALAGEYTSAEGLKCHPSFVDLVDEAAKYTIKATAEICGLEEAVVEQLAHEYATMKP…	272564	Desulfitobacterium hafniense DCB-2
job.pdb	AF-A0A1F8XD27-F1-model_v4 4Fe-4S Mo/W bis-MGD-type domain-containing protein	22.400	276	166	7	125	396	171	402	1.000	5.409E-14	534	400	800	AEHTKLLLIIGMNWICTKMPDGHWIGDARLKGTRVIVISADYMPTANKADEVIILRPGTDAAFFLGVARELIEKGLYDRAAVIERTDLPLLVRLDTGERLDARDVIPGYELAALTNYVTLKPDAEIKGNPPPPPFTAGGQVVPTELRDAWGD-FVWWDRATGRPRPVSRD-EVGA--RFDGDPALLGEFEVELVDGSTVPVRPAFDLLKQYLDESFDLRTASEVCRVPPQAIQSIARQLAANKRETLLAAGMGPNHYFQNDLFGRVQFLVAALTDN	LKNSNAFLLWGHNPSSTSLILAHDIVAARARGMKIVAVDPRRVGIASQADITLQARPGTDGALALALIHCMIDETWYDADFVRRWTNGPFLLRRDTGRALTEADLVNSGSS----------------------------------------DRYVVWDELTDAP--VIYDPAAGSLEKDDVRPALFGAKAPHGKDGREILCAPAFEFLAELSSR-YAPERSQEITWVAAEKVWKAAHLLAH-SRPVSFYMWNGLGQHTNATQTSRAIASLYALLGD	-8.582,28.743,23.408,-11.899,27.556,21.874,-13.818,25.378,24.269,-17.175,27.042,23.569,-19.020,25.950,26.686,-22.543,27.399,26.881,-24.847,28.637,24.298,-27.684,26.748,22.497,-26.167,28.060,19.220,-25.397,26.214,15.979,-21.778,26.633,14.803,-19.361,25.087,12.274,-15.730,23.878,12.506,-13.428,23.537,9.466,-11.097,20.490,9.424,-10.697,17.041,7.787,-11.938,13.452,8.248,-9.152,11.243,9.699,-10.880,7.…	MFAAQASGDKYTVRGYCALCTAHCATITTVENGRVTRLDPDPDHPNGGVICIKGKAAPELLYHPDRLNYPLKRTRPKGDSDPGWARVSWDEALDAIAKKLLEIRERHGARAVALAKGTRSGTSVDDAERWLGRFLNAFGSPNWVSTTHVCNWHKDTGFSYTFGYNIPTPDLKNSNAFLLWGHNPSSTSLILAHDIVAARARGMKIVAVDPRRVGIASQADITLQARPGTDGALALALIHCMIDETWYDADFVRRWTNGPFLLRRDTGRALTEADLVNSGSSDRYVVWDELTDAPVIYDPAAGSLEKDDVRPALFGAKAPHGKDGREILCAPAFEFLAELSSRYAPERSQEITWVAAEKVWKAAHLLAHSRPVSFYMWNGLGQHTNATQTSRAIASLYAL…	1797811	Deltaproteobacteria bacterium GWA2_57_13
job.pdb	AF-A0A5S3QK35-F1-model_v4 Dehydrogenase	21.200	278	166	8	122	398	198	423	1.000	2.061E-14	533	400	789	LFSAEHTKLLLIIGMNWICTKMPDGHWIGDARLKGTRVIVISADYMPTANKADEVIILRPGTDAAFFLGVARELIEKGLYDRAAVIERTDLPLLVRLDTGERLDARDVIPGYELAALTNYVTLKPDAEIKGNPPPPPFTAGGQVVPTELRDAWGDFVWWDRATGRPRPVSRDEVGARFDGDPALLGEFEVELVDGSTVPVRPAFDLLKQYLDESFDLRTASEVCRVPPQAIQSIARQLAANKRETLLAAGM-GPNHYFQNDLFGRVQFLVAALTDNIG	VTDWVNSSTIIMLGCNLLETTITDSKFFFAAKEAGTKIIAVDPNYSTTASKSNQWIAINPGTDGALLLGMISLIIDNEWYDHDFLVKNSSFPFLVREDNGQFLRS-------NQSVKEDDI--------------------------------QPPLVWDEISNSAKPFNKK------GIKPALVAEHT---IDG--VKVKTVFSLLKANQKQ-YTLSWAAEETGIEKHIITELTKDYATKGP-AVLGWGFGGLDKMSNADIVGHAGAILGTLTGNFG	-31.303,36.566,-12.523,-29.670,34.780,-9.554,-31.897,33.486,-6.710,-30.087,34.348,-3.462,-30.037,31.702,-0.675,-32.318,34.101,1.290,-34.988,34.154,-1.466,-35.038,30.331,-1.804,-35.889,29.982,1.924,-38.664,32.596,1.529,-40.067,30.791,-1.553,-40.223,27.497,0.421,-42.473,29.221,3.022,-44.974,30.450,0.374,-45.391,27.116,-1.506,-46.970,25.189,1.440,-50.548,26.575,1.131,-51.796,25.046,-2.170,-51.760,21…	MGISRRNFIKAGLAGSTALGLSGPMASKKWFQSATDNSKQANEIDAFTYHTPNCGGRCAFKCTVRDGKLSLIQPNTWADNRFSTICLKGLSEVERVYSPDRLQTPLKRVGKRGEGKFVPISWDEALDSIADNLKKVIDKHGGKSVLLSLSSGVEHNYQHLSTLLGTQWVCEHGIDIGAANGLEKCIGGNVYAYVQNEVTDWVNSSTIIMLGCNLLETTITDSKFFFAAKEAGTKIIAVDPNYSTTASKSNQWIAINPGTDGALLLGMISLIIDNEWYDHDFLVKNSSFPFLVREDNGQFLRSNQSVKEDDIQPPLVWDEISNSAKPFNKKGIKPALVAEHTIDGVKVKTVFSLLKANQKQYTLSWAAEETGIEKHIITELTKDYATKGPAVLGWGFGGL…	2583219	Lentibacillus cibarius
job.pdb	AF-A0A7J3AAH2-F1-model_v4 4Fe-4S Mo/W bis-MGD-type domain-containing protein	22.500	275	169	7	125	396	171	404	1.000	3.922E-14	533	400	836	AEHTKLLLIIGMNWICTKMPDGHW-IGDARLKGTRVIVISADYMPTANKADEVIILRPGTDAAFFLGVARELIEKGLYDRAAVIERTDLPLLVRLDTGERLDARDVIPGYELAALTNYVTLKPDAEIKGNPPPPPFTAGGQVVPTELRDAWGDFVWWDRATGRPRPVSRDEVGAR-FDGDPALLGEFEVELVDGSTVPVRPAFDLLKQYLDESFDLRTASEVCRVPPQAIQSIARQLAANKRETLLAAGMGPN-HYFQNDLFGRVQFLVAALTDN	IANAALIVLASRNPPESLPLHWHVIMARKRAGKTKLITIDPRMTEAARNSDLWLQIRPGTDVALFMAWIRYIIENELYDKHFVEKWTNAPFLVQVEPRKMLTESDIRPGGS----------KE-----------------------------KFVVWDTVTGGPAIWNPQEMEYEPKDTKPALKGTFKVKLADGREVECKTAWQMIIDRVEP-CTPEWAEKITWIPKEKIIESARMYGS-IRPACIYRGVALDQIGINSTEAELCKTILRAITGN	44.243,-16.790,1.150,45.664,-14.372,-1.482,42.410,-12.943,-2.954,41.399,-10.524,-0.137,43.824,-7.552,-0.503,42.531,-6.423,-3.932,38.866,-6.068,-2.806,37.228,-2.925,-1.365,34.352,-3.661,1.054,31.376,-1.250,0.957,28.317,-1.121,3.237,25.191,-1.362,1.060,21.468,-1.969,1.695,19.047,-4.323,-0.064,16.214,-1.981,1.042,13.675,-1.559,-1.765,16.385,-1.563,-4.501,16.377,-4.094,-7.327,17.295,-6.909,-7.170,16.…	MAETEDLEVKIIGGHNGAPCCWVRCGMLAYVDKKTGRLVRVEGNPNHPVSRGFVCKDRVTHSVEWLYHPAQLLYPLKRVGERGENKWQRISWEQALDEIAEKLKEIRDKYGPEAIATCEGTYRSDLYWARARFLNLYGNPANTFGPGTICSTNCVAIQYGMLGTNTHTPDIANAALIVLASRNPPESLPLHWHVIMARKRAGKTKLITIDPRMTEAARNSDLWLQIRPGTDVALFMAWIRYIIENELYDKHFVEKWTNAPFLVQVEPRKMLTESDIRPGGSKEKFVVWDTVTGGPAIWNPQEMEYEPKDTKPALKGTFKVKLADGREVECKTAWQMIIDRVEPCTPEWAEKITWIPKEKIIESARMYGSIRPACIYRGVALDQIGINSTEAELCKTILR…	2268197	Nitrososphaerales archaeon
job.pdb	AF-A0A8B2TMW0-F1-model_v4 Uncharacterized protein	23.400	303	194	9	105	398	197	470	1.000	7.446E-15	533	400	836	LPPGHPMVTGSQTV---DFDLFSAEHTKLLLIIGMNWICTKMPDGHWIGDARLKGTRVIVISADYMPTANKADEVIILRPGTDAAFFLGVARELIEKGLYDRAAVIERTDLPLLVRLDTGERLDARDVIPGYELAALTNYVT-----LKPDAEIKGNPPPPPFTAGGQVVPTELRDAWGDFVWWDRATGRPRPVSRDEVGARFDG-DPALLGEFEVELVDGSTVPVRPAFDLLKQYLDESFDLRTASEVCRVPPQAIQSIARQLAANKRETLLAAGMGPNHYFQNDLFGRVQFLVAALTDNIG	VAFGHQKVWGDYMYHVPQGMPPTATATVANVVWGLNTGVTFPNRVTNLLTGKQKGTKLVVVDPNYTFIASKADMWVRPRPGTDPALMMSLMQVIIEENLHDADFLLKNTVAPVLIRQDNGRYLRESDITGAPRPASDDESARGGSWQSDPVT-------------CREPCAGLLNDDEDPCQVWDGDANGPV--------SLYECANPLMSGTFEV---NG--IACKTAFDMLVERV-APFVPEEATKICEVDPETIREFARLC--AKRYVAHDYGYGPQAFCNGAQVGTGLATLMCLTGNVG	-40.904,13.763,-7.762,-43.706,12.113,-5.835,-45.412,14.549,-3.434,-46.838,13.520,-0.101,-47.553,16.853,1.596,-49.285,15.664,4.766,-51.569,18.566,5.783,-51.932,18.308,9.551,-52.555,21.873,10.805,-51.453,21.069,14.375,-49.511,23.578,16.512,-45.885,22.885,15.553,-43.499,22.634,18.546,-42.130,25.960,17.167,-45.548,27.710,17.254,-46.224,26.250,20.730,-42.859,27.490,22.123,-43.322,30.938,20.494,-46.832…	MSGAISSHGGLTRRSFLKATGAAAGAVAVAGAATPTLQALAADSAATAEDEEKLAHTGCMYSSCHQCIGEVVVRDGYAVEQRTWAENPWAERPCAKGRTWIQRTYGEHRLRYPMRRVEGTPRGGGQWERISWEEAISQIADQVKKTTAEYGPHSVAGVLAGQGGQGLLHGTQNGNLLTRLFNVMEWTTIIPTPDDAVAFGHQKVWGDYMYHVPQGMPPTATATVANVVWGLNTGVTFPNRVTNLLTGKQKGTKLVVVDPNYTFIASKADMWVRPRPGTDPALMMSLMQVIIEENLHDADFLLKNTVAPVLIRQDNGRYLRESDITGAPRPASDDESARGGSWQSDPVTCREPCAGLLNDDEDPCQVWDGDANGPVSLYECANPLMSGTFEVNGIACKTA…	84112	Eggerthella lenta
job.pdb	AF-A0A3M4RMB0-F1-model_v4 Molybdopterin oxidoreductase	22.700	272	171	5	125	396	163	395	1.000	5.127E-14	533	400	1132	AEHTKLLLIIGMNWICTKMPDGHWIGDARLKGTRVIVISADYMPTANKADEVIILRPGTDAAFFLGVARELIEKGLYDRAAVIERTDLPLLVRLDTGERLDARDVIPGYELAALTNYVTLKPDAEIKGNPPPPPFTAGGQVVPTELRDAWGDFVWWDRATGRPRPVSRDEVGARFDGDPALLGEFEVELVDGSTVPVRPAFDLLKQYLDESFDLRTASEVCRVPPQAIQSIARQLAANKRETLLAAGMGPNHYFQNDLFGRVQFLVAALTDN	FENTGCVVLWGHNPSATWLDHATATGAAIARGAKLIVVDPRRAGFAGRADQWLRVRPGSDGALALGIANEMIRNGWFDDSFVRRWSNGPLLVRSDTGRFLRLGDIA-GTCA-----------------------------------DDTQQHLCALDP-SNRLIGYSVETKTFSTSDLPLLRGELDVLMADGRHVVCTTAFIAYEALCAS-YPPNRVEELCWVPAEQVTQTAKLLYESG-PVCYYAWSGVGQHTNATQTDRAMAILMGLTGS	-10.885,-28.892,25.657,-8.995,-26.697,23.201,-8.788,-27.830,19.550,-5.770,-26.535,17.578,-6.143,-26.535,13.766,-3.177,-25.663,11.481,-3.801,-22.917,8.997,-2.737,-19.361,8.062,-3.871,-15.765,8.695,-5.461,-14.225,5.546,-5.819,-10.637,6.820,-2.867,-9.606,4.568,-0.281,-10.674,1.947,2.056,-12.081,4.640,-0.171,-15.185,5.106,1.488,-15.968,8.441,1.285,-19.681,9.306,-0.848,-20.063,12.434,-2.694,-22.381,14…	MEIKTPGFCALCKSRCGSMMVTESGRFIRQEPNPQHPTGQALCIKGKAAPEIVYRDSRQLYPLRRTRPKGDPDPGWERITWDEALDITARALDAQRIAGGPERVAFGWTTPSGTPFSDDLRWVERFTNAFGSPNIAYGTEICNWHKDHAHAYTVGRSIASPDFENTGCVVLWGHNPSATWLDHATATGAAIARGAKLIVVDPRRAGFAGRADQWLRVRPGSDGALALGIANEMIRNGWFDDSFVRRWSNGPLLVRSDTGRFLRLGDIAGTCADDTQQHLCALDPSNRLIGYSVETKTFSTSDLPLLRGELDVLMADGRHVVCTTAFIAYEALCASYPPNRVEELCWVPAEQVTQTAKLLYESGPVCYYAWSGVGQHTNATQTDRAMAILMGLTGSFDAQ…	318	Pseudomonas savastanoi pv. glycinea
job.pdb	AF-A0A1Z9TE94-F1-model_v4 Uncharacterized protein	25.400	279	154	7	133	396	2	241	1.000	7.856E-15	531	400	693	IIGMNWICTKMPDGHWIGDARLKGTRVIVISADYMPTANKADEVIILRPGTDAAFFLGVARELIEKGLYDRAAVIERTDLPLLVRLDTGERLDARDVIPGYELAALTNYVTLKPDAEIKGNPPPPPFTAGGQVVPTELRDAWGD-FVWWDRATGRPRP-----VSRDEVGARF---------DGDPALLGEFEVELVDGSTVPVRPAFDLLKQYLDESFDLRTASEVCRVPPQAIQSIARQLAANKRETLLAAGMGPNHYFQNDLFGRVQFLVAALTDN	IWMSNPAATRIPDAHFFWEAKYNGTQVIAVSPEFTPTAMHSNLWLNPKPGTDSALAMSMVQVMLKENLYKPDYIKEQTDLPFLVRTDTKEFLRREDLSL------------------------------------YGLLAVADNVYYMWDETTKSIVQAPGTGRADKPFGRDRRKYGTLELGDIKPSLEGRWIANTLDG-EVEVTTVFELLKEEC-ENYTPQMASEITGVSPKVIEQTARVFA-DAQPGMIYAGYASCKWLHGDLLQRAMLLMLALTGS	-0.997,-12.476,12.317,0.380,-12.803,8.757,-2.498,-11.433,6.648,-2.571,-11.159,2.829,1.160,-12.001,2.928,3.408,-15.012,2.211,6.847,-14.237,3.740,7.895,-17.809,3.131,7.827,-16.933,-0.604,8.111,-13.120,-0.580,10.524,-12.587,2.370,12.774,-15.665,2.010,15.778,-14.101,3.834,13.618,-12.887,6.716,11.059,-15.739,6.936,13.048,-17.561,9.671,12.119,-14.859,12.238,8.430,-15.900,12.100,9.332,-19.564,12.787,11.…	MIWMSNPAATRIPDAHFFWEAKYNGTQVIAVSPEFTPTAMHSNLWLNPKPGTDSALAMSMVQVMLKENLYKPDYIKEQTDLPFLVRTDTKEFLRREDLSLYGLLAVADNVYYMWDETTKSIVQAPGTGRADKPFGRDRRKYGTLELGDIKPSLEGRWIANTLDGEVEVTTVFELLKEECENYTPQMASEITGVSPKVIEQTARVFADAQPGMIYAGYASCKWLHGDLLQRAMLLMLALTGSTGKEGGGLQIANSPNARGMTQFGFSDVGPAFRLISGTTWDYDHADMKELNSKIYGNELAEKFDRYYKKSIEEDWFPDYSQNGWKMGIFAGNNGANWRASGSTWRKTAFEELETIVSLAPDMGVTSLFSDYVLPIAHHYERNDLMLQSRVPYLQVLTEA…	1986872	Rickettsiales bacterium TMED269
job.pdb	AF-A0A842SWX9-F1-model_v4 Molybdopterin-dependent oxidoreductase	23.900	297	169	9	105	396	149	393	1.000	6.009E-15	531	400	754	LPPGHPMVTGSQTVDF----DLFSAEHTKLLLIIGMNW-ICTKMPDGHWIGDARLKGTRVIVISADYMPTANKADEVIILRPGTDAAFFLGVARELIEKGLYDRAAVIERTDLPLLVRLDTGERLDARDVIPGYELAALTNYVTLKPDAEIKGNPPPPPFTAGGQVVPTELRDAWGDFVWWDRATGRPRPVSRDEVGARFDGDPALLGEFEVELVDGSTVPVRPAFDLLKQYLDESFDLRTASEVCRVPPQAIQSIARQLAANKRETLLAAGMGPNHYFQNDLFGRVQFLVAALTDN	LPCGSRVIFGSHLPYIYLFGKFWQRKWPNLLVVWGTNPGESAPLQSMRKILDAKQEGTKVAVIDPRFTVTASKADAYFPVNPGTDAALALGLMHVIFQKNLHDIEFIKEHTNGPYLVRLDNGKFLR---------------------GADIEDRKT-------------------KAYVLWDESKKEAKRVRRSNTK-----SATLMGTYEV---NG--IKCKPAFQLLLELAEG-YTPEKTAEITGISKEKIITLGEKIGTEE-EVIFLTYMGFTRTYHGDISLRGLATVASITGN	3.979,11.824,52.077,5.914,10.746,48.950,3.613,10.957,45.887,5.925,8.437,44.093,5.290,5.226,46.063,3.034,3.120,43.727,3.709,3.708,39.998,4.450,0.495,38.034,6.157,1.015,34.645,5.256,-1.576,31.960,6.965,-1.719,28.549,4.698,-2.264,25.505,4.528,-1.273,21.797,2.091,0.565,19.509,0.541,-1.703,16.790,-1.234,1.209,15.154,-1.240,0.427,11.380,0.896,3.539,10.539,3.205,1.313,8.432,6.163,-0.498,10.081,7.040,2.0…	MNIQENIKIIRTACPQHCGIDCCGILAHVKGDKIIKLEPADLPYEPDKRICLRGLSTLDVMYHPDRIKNPMKRVGERGEGIFEPVSWDEAYEIIVKNFRKISDTYGWRSIGWVLGGPGAGTTKFGAYLRLASLTQSTRVSAWGYGDAGLPCGSRVIFGSHLPYIYLFGKFWQRKWPNLLVVWGTNPGESAPLQSMRKILDAKQEGTKVAVIDPRFTVTASKADAYFPVNPGTDAALALGLMHVIFQKNLHDIEFIKEHTNGPYLVRLDNGKFLRGADIEDRKTKAYVLWDESKKEAKRVRRSNTKSATLMGTYEVNGIKCKPAFQLLLELAEGYTPEKTAEITGISKEKIITLGEKIGTEEEVIFLTYMGFTRTYHGDISLRGLATVASITGNVSTSFS…	2053489	Candidatus Lokiarchaeota archaeon
job.pdb	AF-A0A2V6Q836-F1-model_v4 Molybdopterin oxidoreductase	25.000	280	153	7	125	396	164	394	1.000	2.061E-14	530	400	774	AEHTKLLLIIGMNWICTKMPDGHWIGDARLKGTRVIVISADYMPTANKADEVIILRPGTDAAFFLGVARELIEKGLYDRAAVIERTDLPLLVRLDTGERLDARDVIPGYELAALTNYVTLKPDAEIKGNPPPPPFTAGGQVVPTELRDAWGDFVWWDRATGRP--------RPVSRDEVGARFDGDPALLGEFEVELVDGSTVPVRPAFDLLKQYLDESFDLRTASEVCRVPPQAIQSIARQLAANKRETLLAAGMGPNHYFQNDLFGRVQFLVAALTDN	FPRTGCLLLWGHNPSTSYLAQATEIAEAVARGTALVVVDPRRAGLAAKADQWLRVRPGTDGALALGLAGAMLASGRYDREFIGDWSNGPFLVRDDTNHFLDASDV--------------------------------DGDGRPG-------RYVVWDRASERAVAYEAAAGRFAEP-------VTEPLLEGDVRVATRTG-VVACRPAFERYAALCRD-YPPERVARITGVPAAQIVESARLLWE-RRPVAYFHWTGLEQHTNASQTVRAISLLYALTGS	-34.617,23.626,17.669,-31.204,24.995,16.631,-29.819,22.984,13.692,-26.031,23.471,13.412,-24.222,22.762,10.112,-20.514,22.042,10.726,-18.202,21.831,7.655,-15.489,19.236,7.732,-14.426,15.910,6.181,-15.206,12.228,6.814,-12.147,10.553,8.405,-13.328,6.931,8.028,-11.036,6.272,5.002,-8.428,7.584,2.512,-11.162,9.317,0.473,-11.525,12.082,3.124,-14.833,13.105,1.554,-15.699,16.738,2.344,-18.922,16.781,4.368…	MAIQRIPGFCALCRSRCGCVSIVEDGRLVGVEPDPAHPTGRNLCVKGRAAPELVYAPDRLLHPMKRTRPRGDADPGWVRIGWDEALDWTAARLRTVAERHGPEAVAFAVATPSGTAMSDGFPWVNRLIRLFGSPNMTWGEELCAWHRDYVTAYTFGADIGTPDFPRTGCLLLWGHNPSTSYLAQATEIAEAVARGTALVVVDPRRAGLAAKADQWLRVRPGTDGALALGLAGAMLASGRYDREFIGDWSNGPFLVRDDTNHFLDASDVDGDGRPGRYVVWDRASERAVAYEAAAGRFAEPVTEPLLEGDVRVATRTGVVACRPAFERYAALCRDYPPERVARITGVPAAQIVESARLLWERRPVAYFHWTGLEQHTNASQTVRAISLLYALTGSFDAPG…	2053607	Candidatus Rokubacteria bacterium
job.pdb	AF-A0A7X7RTM3-F1-model_v4 Molybdopterin-dependent oxidoreductase	25.300	320	165	8	97	398	187	450	1.000	2.838E-15	529	400	820	DNYAWHTDLPPGHPMVTGSQTVDFDLFSAEHTKLLLIIGMNWICTKMPDGHWIGDARLKGTRVIVISADYMPTANKADEVIILRPGTDAAFFLGVARELIEKGLYDRAAVIERTDLPLLVRLDTGE-RLDARDVIPGYELAALTNYVTLKPDAEIKGNPPPPPFTAGGQVVPTELRDAWGDFVWWDRATGRPRPV---------SRDEVGARFDG--------DPALLGEFEVELVDGSTVPVRPAFDLLKQYLDESFDLRTASEVCRVPPQAIQSIARQLAANKRETLLAAGMGPNHYFQNDLFGRVQFLVAALTDNIG	DNAC-----NMGFLPPTGVQQDASEWEDMMGSKSIIMFGCNYAETNMQEMHFLFDAQEAGAKVIVVDPRLSRTASKADWWIPIRPGTDAALICGLMNYVVENKKYDEQIIRTYTVGAFLVDTATGKFVRSGED------------------------------------------------YVVWDESTKAIATVKALPDEAKPAYPSVAVAGDVPADAEVPSTAALLGSFSVTVKD-VTYAAKPSFQLLVESLAE-YTPDKASAICEVPAQDIIKFAEIYL-NETPARLHISQGTNRYWNGHLPTRAAVQLAAICGNVG	9.591,-40.060,29.311,11.885,-36.967,29.588,14.795,-36.000,27.245,17.386,-36.057,30.146,18.065,-39.836,30.328,19.636,-40.277,26.860,22.706,-38.002,27.402,24.090,-39.988,30.412,24.858,-43.232,28.508,27.611,-42.117,26.060,30.305,-41.075,28.626,32.053,-44.117,30.166,34.225,-46.764,28.601,38.011,-47.113,28.039,40.640,-45.359,29.960,43.340,-47.755,31.111,46.662,-48.835,29.907,50.193,-47.319,29.959,51.1…	MKRRTFLKLAGSACATALAAQVLIGCQKKETEPEVVAPVDDGQPDYDSITRTVCAPNCVGSCGINAFVKNDTIIKVEPADFPDNAYHRICARGISNAMQRVYSPDRVKYPMKRVGERGSGEWERISWEAAIDLIHEKMQYNIDNYGPQSNAWLGMTGNYSAVVQLYASMMAMTYEGTAFTSFGIMADNACNMGFLPPTGVQQDASEWEDMMGSKSIIMFGCNYAETNMQEMHFLFDAQEAGAKVIVVDPRLSRTASKADWWIPIRPGTDAALICGLMNYVVENKKYDEQIIRTYTVGAFLVDTATGKFVRSGEDYVVWDESTKAIATVKALPDEAKPAYPSVAVAGDVPADAEVPSTAALLGSFSVTVKDVTYAAKPSFQLLVESLAEYTPDKASAICE…	2011094	Coriobacteriaceae bacterium
job.pdb	AF-A0A2D9X5V3-F1-model_v4 Molybdopterin dinucleotide-binding protein	24.900	277	152	9	125	396	169	394	1.000	5.696E-15	529	400	1007	AEHTKLLLIIGMNWICTKMPDGHWIGDARLKGTRVIVISADYMPTANKADEVIILRPGTDAAFFLGVARELIEKGLYDRAAVIERTDLPLLVRLDTGERLDARDVIPGYELAALTNYVTLKPDAEIKGNPPPPPFTAGGQVVPTELRDAWGDFVWWDRATGRPRPVSRDEVGARFDGDPAL---LGEFEVELVDGSTVPVRPAFDLLKQYLDESFDLRTASEVCRVPPQAIQSIARQLAANKRETLLAAG--MGPNHYFQNDLFGRVQFLVAALTDN	YRNADVVILWGHNPSNVWLAQAEAISAAQARGARIVVIDPRQTATARTADLWLQVKPGTDAALAMGVSREMIARGLFNHDFVRDYSNAALLVREDNGLFLRGCDV----------------GNAE---KP--------------------GAYMVWNADEGRAVPLGTH-------SDETFLERSGPRAIAGVDG-TIACRTAFDHFAEAVEP-YDPETVERICGVRREQIPALAEMLGAAG---AIAYHAWTGVAHHRNATQIERSIATLYALTDS	-24.293,32.836,28.871,-26.258,33.826,25.725,-24.166,35.793,23.181,-21.147,33.952,21.689,-21.834,33.823,17.932,-20.443,30.374,17.015,-17.554,31.027,14.589,-18.316,28.366,11.963,-15.818,28.318,9.051,-15.550,26.197,5.882,-11.874,25.733,4.930,-10.826,24.318,1.513,-7.996,21.828,1.387,-7.161,18.148,0.685,-7.156,14.930,2.751,-3.718,13.295,3.306,-4.852,10.013,4.904,-3.970,8.320,1.541,-2.594,8.736,-2.020,…	MRGMTMLRQEIPGYCTLCRSRCGTMNVVENGRLVAVKNNPDHPTGKATCLKGRAAPEIAHSARRLTTPLKRTAPRGAKDPGFVPISWEEALDTVAGRLSAIKAESGAESVAFSVTSPSSSTVSDNYDWIWRFIRTFGSPNAIFSTELCNWHKDYAHAFTFGCPTPTADYRNADVVILWGHNPSNVWLAQAEAISAAQARGARIVVIDPRQTATARTADLWLQVKPGTDAALAMGVSREMIARGLFNHDFVRDYSNAALLVREDNGLFLRGCDVGNAEKPGAYMVWNADEGRAVPLGTHSDETFLERSGPRAIAGVDGTIACRTAFDHFAEAVEPYDPETVERICGVRREQIPALAEMLGAAGAIAYHAWTGVAHHRNATQIERSIATLYALTDSFDKPG…	1930536	Sphingomonadaceae bacterium
job.pdb	AF-A0A1F5CRX3-F1-model_v4 Uncharacterized protein	23.700	278	155	7	122	398	140	361	1.000	1.275E-13	527	400	714	LFSAEHTKLLLIIGMNWICTKMPDGHWIGDARLKGTRVIVISADYMPTANKADEVIILRPGTDAAFFLGVARELIEKGLYDRAAVIERTDLPLLVRLDTGERLDARDVIPGYELAALTNYVTLKPDAEIKGNPPPPPFTAGGQVVPTELRDAWGDFVWWDRATGRPRPVSRDEVGARFDG-DPALLGEFEVELVDGSTVPVRPAFDLLKQYLDESFDLRTASEVCRVPPQAIQSIARQLAANKRETLLAAGMGPNHYFQNDLFGRVQFLVAALTDNIG	PAGCVDSKMIIVWGANFAETAPFHMRHIFDAMEKGSKTVVIDPRFSPTAAKADKWIAIRAGTDACLALSMINVIIDEKLYDEDFLTDHTVGPFLVRSDSRLFLRESDIKRGGS----------------------------------------KNYVVWDKSKGECQT---------CDAPSPALIGTYTC---NG--VECKTAFQKLADLV-ERYSPEKAESITGVSAADIRKLAIDYATHKP-ATFGLFYGLDRWHYANLSYRAIFTLMAITGQIG	32.137,-14.069,-5.194,29.852,-14.959,-2.238,27.094,-12.975,-0.482,27.031,-13.009,3.339,24.800,-11.154,5.821,26.356,-7.926,6.875,26.453,-6.877,10.535,24.245,-3.891,11.384,25.854,-1.628,14.034,23.947,-1.657,17.270,21.592,-4.567,16.412,23.664,-7.677,17.215,21.908,-9.178,14.143,23.128,-9.803,10.587,20.355,-9.483,7.968,19.810,-11.339,4.691,16.907,-13.148,2.990,16.875,-16.124,0.576,16.506,-13.804,-2.45…	MKIEPADFPGTGTSRICLRGLAQIQQIYHSERLKYPMSRVGKRGEGKWQRISWDQALDTVAAKIKETIRNYGSTSIAWMGGTGTLGRLAGTPNRLASLIHATTITGGIDSAGPQAAQDTFGCGWWLTPDKEHFFGGSNEPAGCVDSKMIIVWGANFAETAPFHMRHIFDAMEKGSKTVVIDPRFSPTAAKADKWIAIRAGTDACLALSMINVIIDEKLYDEDFLTDHTVGPFLVRSDSRLFLRESDIKRGGSKNYVVWDKSKGECQTCDAPSPALIGTYTCNGVECKTAFQKLADLVERYSPEKAESITGVSAADIRKLAIDYATHKPATFGLFYGLDRWHYANLSYRAIFTLMAITGQIGVKGGGFFGGDPTLNPLNTDSWYSPEGRKAEKVNSLEIY…	1797381	Candidatus Bathyarchaeota archaeon RBG_16_48_13
job.pdb	AF-A0A1F9AAK7-F1-model_v4 4Fe-4S Mo/W bis-MGD-type domain-containing protein	24.600	272	150	5	125	396	172	388	1.000	5.127E-14	526	400	787	AEHTKLLLIIGMNWICTKMPDGHWIGDARLKGTRVIVISADYMPTANKADEVIILRPGTDAAFFLGVARELIEKGLYDRAAVIERTDLPLLVRLDTGERLDARDVIPGYELAALTNYVTLKPDAEIKGNPPPPPFTAGGQVVPTELRDAWGDFVWWDRATGRPRPVSRDEVGARFDGDPALLGEFEVELVDGSTVPVRPAFDLLKQYLDESFDLRTASEVCRVPPQAIQSIARQLAANKRETLLAAGMGPNHYFQNDLFGRVQFLVAALTDN	FEKTKCILIVGFNILHTKPNVARKVFDAQARGAKLIVVDPLLSPTAAKADIWLGIRPGTDLALFLAMHHVIVREGLHDADFLRSWTNAPFLVRDDNGLFLRGK---------------------------------------------DGKGYQVWDEETGAPAL---ADPWLPQGVKPALKGSYKV-----NNTGCRPVWQLFCDLVEP-CTPRWAQEITWVPEQRIQEVTRFF-ATTKPATVDWYNGLMRNSNTYYTGVALALLPVVTGN	26.488,-39.878,-26.844,26.507,-36.156,-25.953,28.613,-35.732,-22.775,27.263,-34.751,-19.357,28.510,-31.161,-19.255,28.422,-30.291,-15.524,25.380,-28.230,-14.501,26.433,-25.467,-12.081,23.960,-24.820,-9.228,23.609,-21.327,-7.710,21.591,-20.906,-4.498,19.887,-17.485,-4.399,16.463,-15.799,-3.991,13.785,-14.394,-6.304,13.257,-10.631,-5.844,10.408,-10.119,-8.341,8.236,-9.510,-5.241,8.481,-9.113,-1.443…	MVGQEDIEKIHTYCIHCTSLCGVIAYLRNGVLVKVEGDPDSLNNAGTLCPKGLAAKQEIYHPERLKYPMKRTNPKGKADPGWVRITWDEALDTIAAKMEEIKKRYGPEAFFFQKGSTGGSSGSEWYPFFNRLSNIYQSPNFGGTAHICCYTRHCPGLTLTLGTNNVPPVIDFEKTKCILIVGFNILHTKPNVARKVFDAQARGAKLIVVDPLLSPTAAKADIWLGIRPGTDLALFLAMHHVIVREGLHDADFLRSWTNAPFLVRDDNGLFLRGKDGKGYQVWDEETGAPALADPWLPQGVKPALKGSYKVNNTGCRPVWQLFCDLVEPCTPRWAQEITWVPEQRIQEVTRFFATTKPATVDWYNGLMRNSNTYYTGVALALLPVVTGNWDERGGLTFGA…	1797830	Deltaproteobacteria bacterium RBG_13_52_11b
job.pdb	AF-A0A4Q2LVI6-F1-model_v4 Ferredoxin:oxidoreductase FAD/NAD(P)-binding protein	21.800	279	163	6	125	396	171	401	1.000	4.606E-14	525	400	446	AEHTKLLLIIGMNWICTKMPDGHWIGDARLKGTRVIVISADYMPTANKADEVIILRPGTDAAFFLGVARELIEKGLYDRAAVIERTDLPLLVRLDTGERLDARDVIPGYELAALTNYVTLKPDAEIKGNPPPPPFTAGGQVVPTELRDAWGDFVWWDRATGRPRPVSR-------DEVGARFDGDPALLGEFEVELVDGSTVPVRPAFDLLKQYLDESFDLRTASEVCRVPPQAIQSIARQLAANKRETLLAAGMGPNHYFQNDLFGRVQFLVAALTDN	YAQADLIVLWGHNPANTWLAQANAIGRGRANGAKMVVIDPRPTALARQADAWLPVRPGTDAALALGLIHLLIADARFDEGFVRAWTNAPLLVRGDNGHFLREQDLWPDAQG---------------------------------------NRFMAWNDARGCAVPYDTEQAAQAQDAAHFR------LRGALEIDVG-AQRLSCAPAFELLAQGCAA-YTPPDVERITGVAQASLRAVADLFGTCRR-VAYHAWTGIGQHTNATQAERAVATLYALCGS	-17.656,12.129,51.630,-16.855,8.636,52.908,-13.314,7.963,51.663,-13.753,4.330,50.591,-10.373,3.033,51.800,-10.285,-0.049,49.549,-8.490,-2.576,51.828,-8.100,-4.936,48.830,-4.458,-5.913,48.115,-2.931,-4.509,44.999,-2.539,-7.229,42.325,-0.418,-6.834,39.175,-2.042,-8.498,36.122,-0.353,-8.961,32.721,-2.381,-7.979,29.634,-2.440,-5.743,26.539,-4.087,-2.437,25.572,-7.065,-2.904,23.222,-7.524,0.814,22.356…	MQVMTTTAPTQTKQGYCTLCRSRCGTLNEVQGDMLVSVRPDASHPTGQAMCMKGKAAPELVHSPHRLRYPMRRTRPKTEADPGWVRIGWDEALAETAQRLGAIKAESGAESVVFAVTTPSGTPLTDSIDWIERFVRLFGSPNICYATEVCNWHKDFAHAFTFGCGMPAADYAQADLIVLWGHNPANTWLAQANAIGRGRANGAKMVVIDPRPTALARQADAWLPVRPGTDAALALGLIHLLIADARFDEGFVRAWTNAPLLVRGDNGHFLREQDLWPDAQGNRFMAWNDARGCAVPYDTEQAAQAQDAAHFRLRGALEIDVGAQRLSCAPAFELLAQGCAAYTPPDVERITGVAQASLRAVADLFGTCRRVAYHAWTGIGQHTNATQAERAVATLYALC…	2509434	Verminephrobacter sp. Larva24
job.pdb	AF-A0A439L957-F1-model_v4 4Fe-4S Mo/W bis-MGD-type domain-containing protein	26.300	277	150	6	122	398	171	393	1.000	8.305E-14	525	400	767	LFSAEHTKLLLIIGMNWICTKMPDGHWIGDARLKGTRVIVISADYMPTANKADEVIILRPGTDAAFFLGVARELIEKGLYDRAAVIERTDLPLLVRLDTGERLDARDVIPGYELAALTNYVTLKPDAEIKGNPPPPPFTAGGQVVPTELRDAWGDFVWWDRATGRPRPVSRDEVGARFDGDPALLGEFEVELVDGSTVPVRPAFDLLKQYLDESFDLRTASEVCRVPPQAIQSIARQLAANKRETLLAAGMGPNHYFQNDLFGRVQFLVAALTDNIG	WTDRLNSRLTIVWGHNPAETAMTAMRHLLNARDAGCEVVVIDPRYSATAVHANWWIAPRPGSDLPLALGLLHVLIREGWIDRPFLIEHSCAPFLVRVDNGKYLRGSDLSPSAR----------------------------------------STLQVWDEAQGRA----VDLNAAT---APALEGRFAV-----GDIPVATAFTLLSELVST-YTPAHVAELTDLAAADIFDLARAFAQAK-PAQIGLGYGVDRYKHSELFSRAAAAIAIVTGNVG	55.212,-0.105,-22.674,53.896,-2.520,-20.046,51.944,-5.089,-22.108,48.296,-5.384,-21.001,47.965,-9.112,-20.217,44.549,-10.177,-21.691,44.068,-12.580,-18.811,43.712,-10.303,-15.746,40.143,-11.140,-14.661,39.085,-8.025,-12.724,36.706,-9.210,-9.965,35.223,-6.902,-7.297,32.376,-7.034,-4.753,30.111,-3.952,-4.542,27.692,-3.550,-1.607,24.335,-1.896,-2.491,20.617,-2.074,-1.465,17.506,-3.303,-3.410,15.158,…	MIANNPHCVTERVVNTVCAHNCGGRSRLACTVRNGVLVRVEPAPAPDDTYTGLCVRCLTLPQWVYSKERIRTPMRRIGPRGSRQFIPVSWDEALDEIVDRFSALIRTHGSSSIAFVRSTSGSPIASYTRLAALLGGGGTSNFYGGVDMAVHMGLNSTFGDKGMYGQHSNEWTDRLNSRLTIVWGHNPAETAMTAMRHLLNARDAGCEVVVIDPRYSATAVHANWWIAPRPGSDLPLALGLLHVLIREGWIDRPFLIEHSCAPFLVRVDNGKYLRGSDLSPSARSTLQVWDEAQGRAVDLNAATAPALEGRFAVGDIPVATAFTLLSELVSTYTPAHVAELTDLAAADIFDLARAFAQAKPAQIGLGYGVDRYKHSELFSRAAAAIAIVTGNVGKPGAGI…	1871066	Mesorhizobium sp.
job.pdb	AF-A0A7X5DEL5-F1-model_v4 DMSO reductase	21.000	295	175	9	105	398	211	448	1.000	1.852E-14	524	400	616	LPPGHPMVTGSQTVDFDLFSAEHTKLLLIIGMNWICTKMPDGHWIGDARLKGTRVIVISADYMPTANKADEVIILRPGTDAAFFLGVARELIEKGLYDRAAVIERTDLPLLVRLDTGERLDARDVIPGYELAALTNYVTLKPDAEIKGNPPPPPFTAGGQVVPTELRDAWGDFVWWDRATGRPRPVSRDEVGARFDGDPALLGEFEVELVDGSTVPVRPAFDLLKQYLDESFDLRTASEVCRVPPQAIQSIARQ-LAANKRETLLAAGMGPNHYFQNDLFGRVQFLVAALTDNIG	ATMGMTLCFGQGRGAHDTRDYMNSKMVVLWGRNVADTHTSEFRYLVKARENGAKIVVVDPRLCSTAAIADQWIPIKAQTDPALALGMMNVIISNDLHAKDWLVANSVAPFLVRESDGALLR---------------------DGEGED----------------------AAWMVWDEASGKAVP----NT--TEGVTAALSGTFEV---DG--ETCRTSFDHLVDEVSK-YTLEYTSEITGLDPDVIETFAMEYINAQP--AGIRMGQGMQRVYNSHSPFRTVATLAAVAGYIG	4.812,-44.880,20.683,1.052,-44.057,20.562,-0.356,-40.469,20.100,1.059,-38.924,16.935,-1.810,-39.529,14.439,-4.414,-36.852,15.448,-3.132,-33.907,13.317,-3.840,-34.835,9.684,-6.519,-32.673,7.941,-9.527,-34.867,7.422,-9.897,-35.220,3.621,-13.558,-34.182,3.091,-13.551,-35.411,-0.548,-11.521,-38.163,-2.200,-12.153,-38.578,-5.966,-15.308,-36.392,-5.980,-17.261,-38.784,-3.678,-18.320,-38.322,-0.042,-16.…	MEEKDQLAPTEFVHDGKLTRRTFVKGAGWLTITSAVGATAVGCAPSAPAEKDELAETGPVADPEEGFTYKSACCSVNCTSRCHLRARVKDDKIYTVTPGQMPGRDDYANCCLRSIGLGTRTHDENVRVMHPMKRTGERGSGEFEQISWEQAIEEIAERMEASKAQYGAKACGFYSFTGNLSKLSWEAPTRFAGTYGGTAFDIEGIMGDHGATMGMTLCFGQGRGAHDTRDYMNSKMVVLWGRNVADTHTSEFRYLVKARENGAKIVVVDPRLCSTAAIADQWIPIKAQTDPALALGMMNVIISNDLHAKDWLVANSVAPFLVRESDGALLRDGEGEDAAWMVWDEASGKAVPNTTEGVTAALSGTFEVDGETCRTSFDHLVDEVSKYTLEYTSEITGLD…	1898204	Clostridiaceae bacterium
job.pdb	AF-A0A7X6VV27-F1-model_v4 Molybdopterin-dependent oxidoreductase	24.000	279	157	9	122	398	217	442	1.000	1.664E-14	523	400	721	LFSAEHTKLLLIIGMNWICTKMPDGHWIGDARLKGTRVIVISADYMPTANKADEVIILRPGTDAAFFLGVARELIEKGLYDRAAVIERTDLPLLVRLDTGERLDARDVIPGYELAALTNYVTLKPDAEIKGNPPPPPFTAGGQVVPTELRDAWGDFVWWDRATGRPRPV-SRDEVGARFDGDPALLGEFEVELVDGSTVPVRPAFDLLKQYLDESFDLRTASEVCRVPPQAIQSIARQLAANK-RETLLAAGMGPNHYFQNDLFGRVQFLVAALTDNIG	PRTMMDAKTIIVWGSNPVYSQPQNWRIAKDAQKNGTKIITIDPIYSATANESDEYIPIVPGSDLMLVLAMMREIMNNGLINIEFVKKRTTAPFLVRKDNGRILRKS-------------------------------------DFNTDLPAEEDDYYVWNSVTNSAALLKQAPE-------DVAIEGTFTIQ---G--VEVETVYTKLKNHVQE-YTLEKASQYTKIPIEKIKELIN--VYVDGP-TMIYTNYGIDHYQNGHLWSMAAFMMASLTGNIG	32.525,-19.714,38.551,32.056,-18.715,34.905,33.460,-20.777,32.015,33.306,-18.634,28.882,33.901,-20.454,25.575,36.451,-18.359,23.653,35.614,-17.868,19.974,38.741,-18.766,17.941,40.691,-15.597,17.118,41.769,-15.269,13.484,45.570,-14.774,13.607,46.314,-11.060,13.000,48.682,-10.423,10.130,48.142,-13.087,7.410,47.470,-11.202,4.162,45.756,-13.071,1.277,49.195,-12.819,-0.423,50.974,-14.435,2.566,48.345,…	MEKGKERGALIPGITRRTFLKASAATVAATGAIATNPWNSGMKALVTASENSQESEEKIFSSACRSNCFQSCRLNAHVRDGKLVKTTPAPWPDSEYTGCCLKGLSLVQRTYSPTRIKYPMRRVGERGEDKWERITWDEAITEIAEKFKQIQEKYGPRSLVFDVGSGNYGLVHGCLGIFNRLINSIGCTQLNVCYDQATGYGADRVVGGSVWLWGNEPRTMMDAKTIIVWGSNPVYSQPQNWRIAKDAQKNGTKIITIDPIYSATANESDEYIPIVPGSDLMLVLAMMREIMNNGLINIEFVKKRTTAPFLVRKDNGRILRKSDFNTDLPAEEDDYYVWNSVTNSAALLKQAPEDVAIEGTFTIQGVEVETVYTKLKNHVQEYTLEKASQYTKIPIEKIK…	2093811	Syntrophomonadaceae bacterium
job.pdb	AF-A0A6N7RSI0-F1-model_v4 Molybdopterin-dependent oxidoreductase	30.500	278	145	9	122	398	213	443	1.000	2.695E-14	523	400	804	LFSAEHTKLLLIIGMNWICTKMPDGHWIGDARLKGTRVIVISADYMPTANKADEVIILRPGTDAAFFLGVARELIEKGLYDRAAVIERTDLPLLVRLDTGERLDARDVIPGYELAALTNYVTLKPDAEIKGNPPPPPFTAGGQVVPTELRDAWGDFVWWDRATGRPRPVSRDEVGARFDGDPALLGEFEVELVDGSTVPVRPAFDLLKQYLDESFDLRTASEVCRVPPQAIQSIARQLAANKRETLLAAGM-GPNHYFQNDLFGRVQFLVAALTDNIG	VTDWMNCKTLLFVGMNFIESSLTQTKPFFDAKDAGMHAIAIDPHYSTTATKCDEWIPIEPGTDAALFLGMITQVLDNGWYDEAYVSAHTSLPFLVSQADGSLLRDHAVDPAA------------------AAP---------ED------GAANPFLVWDDEAQAARPAADVE-------SPALEGTF---TVDG--ETYTTVLSLLKKNQ-QSYDTVWASKVTGIPADAIESLAERYATGGP-ACIAVGYGGNDKYGNADIAGHAAGLLAAITGNIG	-6.899,-39.888,-31.608,-4.202,-38.033,-33.575,-3.509,-36.087,-36.697,-1.622,-32.916,-37.626,0.888,-33.568,-40.442,4.011,-31.406,-40.796,6.255,-32.311,-43.791,9.663,-33.714,-43.050,12.442,-32.099,-45.120,15.493,-33.999,-43.781,18.742,-32.116,-44.490,21.414,-34.848,-44.732,24.874,-34.658,-43.048,26.442,-34.669,-46.566,24.658,-31.440,-47.620,25.770,-29.639,-44.414,29.514,-30.379,-44.880,29.461,-28.8…	MSGTNRPNTTLTRRSFLKAAGATAGTMGIAGAAGMLAADDWLAPTEAYAEPEERVAYTYHQAHCRGHCMLKCTVRDGRLCLIQPNDKAKEGLQTVCLKGLSEIQHVYSAERIQTPLKRVGERGANEFVAISWDEAMSYFAENVRKCWDAYGKQSVFVSIAMESEVASELGKLLSASMDTVGGIDVGYANGLAPIYGGAKRSGPLGAVSAFNGVTDWMNCKTLLFVGMNFIESSLTQTKPFFDAKDAGMHAIAIDPHYSTTATKCDEWIPIEPGTDAALFLGMITQVLDNGWYDEAYVSAHTSLPFLVSQADGSLLRDHAVDPAAAAPEDGAANPFLVWDDEAQAARPAADVESPALEGTFTVDGETYTTVLSLLKKNQQSYDTVWASKVTGIPADAIES…	2606617	Eggerthella guodeyinii
job.pdb	AF-A0A0W1JLD5-F1-model_v4 4Fe-4S Mo/W bis-MGD-type domain-containing protein	27.600	282	146	11	121	398	217	444	1.000	9.734E-15	523	400	816	DLFSAEHTKLLLIIGMNWICTKMPD-GHWIGDARLKGTRVIVISADYMPTANKADEVIILRPGTDAAFFLGVARELIEKGLYDRAAVIERTDLPLLVRLDTGERLDARDVIPGYELAALTNYVTLKPDAEIKGNPPPPPFTAGGQVVPTELRDAWGDFVWWDRATGRPRP---VSRDEVGARFDGDPALLGEFEVELVDGSTVPVRPAFDLLKQYLDESFDLRTASEVCRVPPQAIQSIARQLAANKRETLLAAGMGPNHYFQNDLFGRVQFLVAALTDNIG	DWAGFVDARTILIWGTN-PCGTNPHIWHFIMDAREKGTKVITIDPCFTATAAKSDIFLGIRPGGDTALALAMSQHIIANDWIDQEFLLNHTVAPFLVREDTKKFLRSS-------------------------------DITGQPVAPEQAKTA---YLVWDPATLTAQTLDKVAA----------PALEGSFEV---NG--IRVSTAYALLKKHVAP-YTPEEAAKLCDIPAETIKEVARLYAVNT-PSTIHVGYA--QYDNSMAVGHAWGILAALTGNIG	-34.604,-19.950,42.836,-34.570,-16.140,43.088,-31.690,-13.887,41.966,-32.213,-10.107,42.587,-30.107,-7.506,40.922,-31.807,-5.386,38.236,-31.012,-1.693,38.894,-34.139,0.249,37.798,-33.295,3.161,35.482,-36.324,5.494,35.872,-37.350,6.495,32.337,-39.276,9.774,32.626,-41.904,8.645,30.089,-43.822,11.538,28.490,-47.319,10.842,29.863,-50.380,10.915,27.541,-51.565,13.848,29.761,-48.498,15.972,28.841,-48.9…	MDNPSAVRVTRKLLTRRTFLKGTAASAVIAGVAAAGPGRNVLEALATVESGAASDVAEEKVFSNLCTMACMGGCRIMTHVRDGKVVQCTMGEMVDPNFNRICMRGFTHPQRIYSPDRLKYPLKRVGERGEGKFEQISWDEAISTIVQKFDQIRGQYGAKALGFYSTTGFNGFFNFMMPNRLANVMGASLIDPCSDYADTYGLGQLLGSGFGFGQGNDWAGFVDARTILIWGTNPCGTNPHIWHFIMDAREKGTKVITIDPCFTATAAKSDIFLGIRPGGDTALALAMSQHIIANDWIDQEFLLNHTVAPFLVREDTKKFLRSSDITGQPVAPEQAKTAYLVWDPATLTAQTLDKVAAPALEGSFEVNGIRVSTAYALLKKHVAPYTPEEAAKLCDIPAE…	49338	Desulfitobacterium hafniense
job.pdb	AF-A0A7C9JDL1-F1-model_v4 Twin-arginine translocation signal domain-containing protein	24.700	299	172	8	106	394	205	460	1.000	4.850E-15	523	400	913	PPGHPMVTGSQTV-------DFDLFSA--EHTKLLLIIGMNWI-CTKMPDGHWIGDARLKGTRVIVISADYMPTANKADEVIILRPGTDAAFFLGVARELIEKGLYDRAAVIERTDLPLLVRLDTGERLDARDVIPGYELAALTNYVTLKPDAEIKGNPPPPPFTAGGQVVPTELRDAWGDFVWWDRATGRPRPVSRDEVGARFDGDPALLGEFEVELVDGSTVPVRPAFDLLKQYLDESFDLRTASEVCRVPPQAIQSIARQLAANKRETLLAAGMGPNHYFQNDLFGRVQFLVAALT	TAATTMVFGLRTYLSMADGQGEDLFWPEDENCKCLAIWGTNPASHQTAGSGRLMRELRVRGVKTIVIDPRFTPDAARADVWLPIRPGTDVALMLSWVRYIIEHEAYDAEFCMRWTNLPYLIDPDTEYCLTADKVFE-------------------DGNPE--------------------DYVVWDTLTNEPKPL--PYYPFPEDIQPAFFGEYEFAAADGRQYKAMTGFEALKRAADE-WTLAKTAETCWLQEESIEKALKIFIENQ-VSGIVHGVATDQHPQAEKAAQCACIIEGIM	-28.252,-26.606,-0.867,-28.611,-29.877,1.038,-27.460,-32.992,-0.931,-24.068,-33.393,-2.393,-21.660,-34.838,0.189,-18.405,-34.532,-1.819,-15.605,-35.242,0.666,-12.454,-33.038,0.754,-10.417,-36.096,-0.406,-12.317,-36.401,-3.736,-11.616,-32.756,-4.693,-7.851,-33.212,-4.079,-7.730,-36.377,-6.241,-9.471,-34.573,-9.144,-6.965,-31.665,-8.989,-3.875,-33.955,-8.848,-5.109,-35.945,-11.893,-5.720,-32.796,-1…	MREAGISRRTLLKATALATAATAFGITGCNKVEPSEEPTVSAAEEVVEPTTNRHSNDGIPEDQYEKIKTTCHGCITNCTCEAYLLNGRLKKIVGVPGCRRNDGRICLKGMSQVQAVYHPNHLKYPIKRVGERGENKWERISWDEALDLAAQKIIDVKNRYGGGGLLASGGGGGSVTMFHLRKTIWEIGFWNLFEPGASQCLAPRTAATTMVFGLRTYLSMADGQGEDLFWPEDENCKCLAIWGTNPASHQTAGSGRLMRELRVRGVKTIVIDPRFTPDAARADVWLPIRPGTDVALMLSWVRYIIEHEAYDAEFCMRWTNLPYLIDPDTEYCLTADKVFEDGNPEDYVVWDTLTNEPKPLPYYPFPEDIQPAFFGEYEFAAADGRQYKAMTGFEALKRA…	2304548	Muribaculaceae bacterium Z82
job.pdb	AF-A0A524DUR3-F1-model_v4 4Fe-4S Mo/W bis-MGD-type domain-containing protein	23.900	296	166	9	105	394	149	391	1.000	8.289E-15	521	400	447	LPPGHPMVTGSQTVDFDLFSA----EHTKLLLIIGMNWICTKMP--DGHWIGDARLKGTRVIVISADYMPTANKADEVIILRPGTDAAFFLGVARELIEKGLYDRAAVIERTDLPLLVRLDTGERLDARDVIPGYELAALTNYVTLKPDAEIKGNPPPPPFTAGGQVVPTELRDAWGDFVWWDRATGRPRPVSRDEVGARFDGDPALLGEFEVELVDGSTVPVRPAFDLLKQYLDESFDLRTASEVCRVPPQAIQSIARQLAANKRETLLAAGMGPNHYFQNDLFGRVQFLVAALT	LPCGSRVIFGSQFPYIYLFGTFWQRKFPELLIIWGTN-PAESMPLQTMRKVLDAKEKGTKVVVIDPRFTVTASKADVYVGLKPGTDSALALGLMNVIFEKNLHDVDFIRNETNGSFLVRKDNGKFLRGKDIGDKKE----------------------------------------NAYIVFDQKSNSAKKLRRSIIK-----SASITGSHAV---NG--IECETAFQSLMN-LARQYPPEKVQEITGVSADLIKSLAEKIAMTET-VTFFTYMGFTRTYHGDISLRGLATVASVT	-17.233,15.943,57.058,-16.805,14.794,53.437,-13.369,13.299,52.782,-12.439,15.009,49.506,-12.146,11.671,47.650,-8.478,11.628,46.603,-8.012,11.575,42.819,-6.124,8.360,41.882,-4.127,8.315,38.605,-3.950,5.036,36.605,-1.880,4.506,33.438,-3.830,2.749,30.642,-4.189,2.796,26.808,-6.455,4.798,24.474,-9.423,2.728,23.182,-9.761,4.749,19.979,-8.048,2.134,17.718,-6.896,4.681,15.074,-4.884,2.143,13.008,-2.072,…	MTETEKVKKIRTACPAHCGIDCCGILAHLKGDKVIKLEPAEFPLKRDKRICLRGLSSLEITYHPDRLKYPMKRVGERGEGRFERITWDQAFDIITNNFKKIAKNHGWKSIGWVLGGPGAGQTKFGAYLRLASLTQSTRVSAWGYGDAGLPCGSRVIFGSQFPYIYLFGTFWQRKFPELLIIWGTNPAESMPLQTMRKVLDAKEKGTKVVVIDPRFTVTASKADVYVGLKPGTDSALALGLMNVIFEKNLHDVDFIRNETNGSFLVRKDNGKFLRGKDIGDKKENAYIVFDQKSNSAKKLRRSIIKSASITGSHAVNGIECETAFQSLMNLARQYPPEKVQEITGVSADLIKSLAEKIAMTETVTFFTYMGFTRTYHGDISLRGLATVASVTGHVTTSFS…	2053489	Candidatus Lokiarchaeota archaeon
job.pdb	AF-A0A2E4GKI2-F1-model_v4 Molybdopterin oxidoreductase	18.600	273	179	5	125	396	167	397	1.000	1.667E-13	521	400	795	AEHTKLLLIIGMNWICTKMPDGHWIGDARLKGTRVIVISADYMPTANKADEVIILRPGTDAAFFLGVARELIEKGLYDRAAVIERTDLPLLVRLDTGERLDARDVIPGYELAALTNYVTLKPDAEIKGNPPPPPFTAGGQVVPTELRDAWGDFVWWDRATGRPRPVSRDEVGA-RFDGDPALLGEFEVELVDGSTVPVRPAFDLLKQYLDESFDLRTASEVCRVPPQAIQSIARQLAANKRETLLAAGMGPNHYFQNDLFGRVQFLVAALTDN	HKNSDCIILWGHNPSTTWLAHAKRVADAKARGAKLVVIDPRRVGLAVKADSWLRIKPGTDGALALCLANILIQQKQFDMDFVRQWTNGPFLVREDNGRFLTTQDLYSDGSSR---------------------------------------EFVAWDLENNKHVVYDSQQGIYLANDINFSLSGRYTFNSHNG-QLVCSPAFSLYADLCAE-YSPKYVAQLTQLKESEIINLSEMIRNSKA-LSIYMWAGLEMHTNASQTNRAIAILYSLTGH	34.023,-32.016,-21.634,34.176,-32.152,-17.826,30.698,-32.413,-16.258,30.635,-29.154,-14.284,28.325,-30.016,-11.367,25.045,-28.093,-11.248,25.799,-25.003,-9.124,23.188,-24.330,-6.404,23.002,-20.709,-5.176,20.980,-19.869,-2.036,19.108,-16.546,-1.790,15.578,-15.084,-1.922,13.151,-14.183,-4.726,13.106,-10.358,-4.885,10.058,-10.170,-7.219,7.666,-9.214,-4.356,7.203,-8.435,-0.637,7.152,-12.146,0.326,10.…	MENKLNDQIQGFCALCWSRCGCISEIKDGILISVKPDPSHPTGSALCAKGKAAPEKIYNKDRILYPMKRSRPKGDKDPGWIRISWDEALDTIVTHLNTIAEESGAESVSFGITTPAGTSMNDGYAWVERFRRVFGSPNAAIAMELCGFSRDMVFPYTFGVPLPMPEHKNSDCIILWGHNPSTTWLAHAKRVADAKARGAKLVVIDPRRVGLAVKADSWLRIKPGTDGALALCLANILIQQKQFDMDFVRQWTNGPFLVREDNGRFLTTQDLYSDGSSREFVAWDLENNKHVVYDSQQGIYLANDINFSLSGRYTFNSHNGQLVCSPAFSLYADLCAEYSPKYVAQLTQLKESEIINLSEMIRNSKALSIYMWAGLEMHTNASQTNRAIAILYSLTGHFD…	1913989	Gammaproteobacteria bacterium
job.pdb	AF-A0A1G0EG84-F1-model_v4 4Fe-4S Mo/W bis-MGD-type domain-containing protein	26.100	271	147	5	125	395	179	396	1.000	5.707E-14	519	400	776	AEHTKLLLIIGMNWICTKMPDGHWIGDARLKGTRVIVISADYMPTANKADEVIILRPGTDAAFFLGVARELIEKGLYDRAAVIERTDLPLLVRLDTGERLDARDVIPGYELAALTNYVTLKPDAEIKGNPPPPPFTAGGQVVPTELRDAWGDFVWWDRATGRPRPVSRDEVGARFDGDPALLGEFEVELVDGSTVPVRPAFDLLKQYLDESFDLRTASEVCRVPPQAIQSIARQLAANKRETLLAAGMGPNHYFQNDLFGRVQFLVAALTD	FARTGCLLLWGANPPATWLAMAEQIEQARQRGMKLIVIDPRAAGFAKRADRWLRVRPGTDGVLTLALANRLLQRGGYDREFLLRHSTAPFLVREDNGAFLLS----------------------------------------------ADGQKMAWDETRGCAVPAPPPGSAM----PLALAGRFAAATSDG-FVFCRPAFDLYVQRCAE-YPLARAAEITGIAEAAIAGAAELMTQNG-PVAFYGWAGLNQHHEATQTGRALHLLYALTG	61.306,49.151,-31.297,61.233,45.955,-31.115,58.476,43.763,-32.192,54.868,43.241,-31.118,53.999,39.566,-31.695,50.208,39.095,-32.130,48.974,36.285,-29.864,46.248,34.650,-32.000,42.898,34.394,-30.165,42.253,30.670,-29.692,38.568,30.023,-30.583,36.449,29.928,-27.479,35.105,26.349,-27.074,31.653,26.034,-28.616,29.071,27.253,-26.129,27.409,23.992,-24.995,23.710,25.030,-24.908,22.372,24.471,-21.364,18.…	MPVRGKIANAPLPPRISVTLVSSYCPLCISRCGCFYKVEGGVLTDAVPNPGHPTGKHLCAKVRAAPALLRHPDRLLFPLRRTNPKGSADPGWRRISWDEALDSTASALKRIAAESGAEAAGFCVTTPSGTAVADGMAWIFRLANAFGSPNMVWTAHVCNWHRDFAPALTFGSDIGMPDFARTGCLLLWGANPPATWLAMAEQIEQARQRGMKLIVIDPRAAGFAKRADRWLRVRPGTDGVLTLALANRLLQRGGYDREFLLRHSTAPFLVREDNGAFLLSADGQKMAWDETRGCAVPAPPPGSAMPLALAGRFAAATSDGFVFCRPAFDLYVQRCAEYPLARAAEITGIAEAAIAGAAELMTQNGPVAFYGWAGLNQHHEATQTGRALHLLYALTGCYD…	1798257	Gallionellales bacterium RIFCSPLOWO2_12_FULL_59_22
job.pdb	AF-A0A021WY09-F1-model_v4 Anaerobic dehydrogenase, typically selenocysteine-containing	23.000	278	166	6	125	397	101	335	1.000	1.345E-13	518	400	1088	AEHTKLLLIIGMNWICTKMPDGHWIGDARLKGTRVIVISADYMPTANKADEVIILRPGTDAAFFLGVARELIEKGLYDRAAVIERTDLPLLVRLDTGERLDARDVIPGYELAALTNYVTLKPDAEIKGNPPPPPFTAGGQVVPTELRDAWGDFVWWDRATGRPRPVSRDEVGARF---DGDPALLGEFEVEL--VDGSTVPVRPAFDLLKQYLDESFDLRTASEVCRVPPQAIQSIARQLAANKRETLLAAGMGPNHYFQNDLFGRVQFLVAALTDNI	YANAETILLWGHNPANTWLAQANAISVGRGKGAKIVVIDPRPTAFAKQADVWLPVRPGTDGALALGMIRVMLEENLFDDHFLRNWTNAPLLVREDNGLFVRERMLWPDAPS---------------------------------------DDFVAWDERNGVALPVPSD--STMSPEQAATLRLSGTVELAFPGEEGKRVRCTPALEHLARAAAQ-YDPDTVERITGVSPESLAAATRLLRSGRR-IAYHAWTGIGQHSNATQTERAVASLYALSGSF	-0.892,17.816,-22.543,-4.313,17.713,-24.275,-6.081,14.551,-25.518,-7.130,14.524,-29.193,-8.743,11.050,-29.470,-11.965,9.826,-27.759,-11.657,8.467,-24.267,-11.015,4.698,-24.403,-8.814,4.883,-27.516,-5.635,2.776,-27.181,-3.636,5.977,-27.830,-4.870,9.251,-26.222,-3.256,11.175,-29.041,-1.560,13.560,-26.572,-0.766,17.018,-27.965,1.542,19.376,-26.055,-0.145,22.631,-24.956,1.091,25.524,-22.769,0.449,25.…	MRRTTPKGSADPGWVRISWEEALSETAERLAGIKSESGAEAVAFSVTTPSGTPLSDSIDWIERFIRYFGSPNTCYGTEICNWHKDFAHAFTFGSGIPPADYANAETILLWGHNPANTWLAQANAISVGRGKGAKIVVIDPRPTAFAKQADVWLPVRPGTDGALALGMIRVMLEENLFDDHFLRNWTNAPLLVREDNGLFVRERMLWPDAPSDDFVAWDERNGVALPVPSDSTMSPEQAATLRLSGTVELAFPGEEGKRVRCTPALEHLARAAAQYDPDTVERITGVSPESLAAATRLLRSGRRIAYHAWTGIGQHSNATQTERAVASLYALSGSFDAIGGNRVRRGPFYRPVNGLGVLSPEQLSKALGSDSRPIGPAAMGWVTARDMYRAVTEGVPYRI…	1410620	Shinella sp. DD12
job.pdb	AF-A0A7X9GMP4-F1-model_v4 Molybdopterin-dependent oxidoreductase	25.000	256	142	6	106	361	199	404	1.000	1.343E-14	517	400	408	PPGHPMVTGSQTVDFDLFSAEHTKLLLIIGMNWICTKMPDGHWIGDARLKGTRVIVISADYMPTANKADEVIILRPGTDAAFFLGVARELIEKGLYDRAAVIERTDLPLLVRLDTGERLDARDVIPGYELAALTNYVTLKPDAEIKGNPPPPPFTAGGQVVPTELRDAWGDFVWWDRATGRPRPVSRDEVGARFDGDPALLGEFEVELVDGSTVPVRPAFDLLKQYLDESFDLRTASEVCRVPPQAIQSIARQLAA	NIAFVPTLGVLQEGHGWKDMLNSTLMIFFGCNYTETGLTDSHFLSDALEAGVKLVVVDPRYTRTAAKADWWIPIRPGTDGALALGMMNVIVSENLQKDDYIRQYTTGPFLVRKDTGKFVLDKDL--------------------------------GGST---------EDCVVWDTAANKPVS----AANLT---NAALTGTYEVTI-DGKKVKCSPSHQLLLDLIAE-YTPEKASEICEVPAEDIRKLALMYGE	-67.543,-44.208,27.936,-65.519,-41.959,25.529,-62.467,-40.363,25.848,-60.820,-36.978,25.299,-60.316,-35.550,21.801,-58.126,-32.501,21.700,-54.471,-33.565,21.730,-52.817,-31.106,19.329,-49.266,-32.083,18.222,-47.851,-28.775,19.588,-47.289,-29.840,23.238,-44.305,-32.216,22.726,-40.952,-30.395,22.355,-39.693,-30.269,18.753,-36.943,-32.907,18.546,-34.644,-32.959,15.461,-36.217,-36.359,14.665,-39.794,…	MIKDKEQGILKKGLTRRNFIKASAALGATTLALPGCTVFKPAESKDVVDKVDDGVKVVRAVCAPNCTNSCAINTFVKDDKIIKVEPGEFPNPEYRRICLKGIANAMQRVYSPDRVKYPMKRVGERGEDKWEQISWDQALDEISAKHKEIAEKHGMEANSFMSMTGNYGANAQMISQRIANTMGATHMDNLGIMGDLATNIAFVPTLGVLQEGHGWKDMLNSTLMIFFGCNYTETGLTDSHFLSDALEAGVKLVVVDPRYTRTAAKADWWIPIRPGTDGALALGMMNVIVSENLQKDDYIRQYTTGPFLVRKDTGKFVLDKDLGGSTEDCVVWDTAANKPVSAANLTNAALTGTYEVTIDGKKVKCSPSHQLLLDLIAEYTPEKASEICEVPAEDIRKLA…	49981	Desulfitobacterium sp.
job.pdb	AF-A0A0F9JUB8-F1-model_v4 Uncharacterized protein	24.900	297	166	8	105	396	29	273	1.000	4.138E-14	517	400	634	LPPGHPMVTGSQTVDF----DLFSAEHTKLLLIIGMNWI-CTKMPDGHWIGDARLKGTRVIVISADYMPTANKADEVIILRPGTDAAFFLGVARELIEKGLYDRAAVIERTDLPLLVRLDTGERLDARDVIPGYELAALTNYVTLKPDAEIKGNPPPPPFTAGGQVVPTELRDAWGDFVWWDRATGRPRPVSRDEVGARFDGDPALLGEFEVELVDGSTVPVRPAFDLLKQYLDESFDLRTASEVCRVPPQAIQSIARQLAANKRETLLAAGMGPNHYFQNDLFGRVQFLVAALTDN	LPCGSRVIFGHQFPYMHLFGEFWQRKWPDLLVIWGSNPAESMPLQTMRKVLDAKENGTQVVVIDPRFTVTASKADEYIGLKPGTDSAFALGLMHVIFQKRIYDPEFVREFTNGSYLVRTDTGKFLRGKDIETKKE----------------------------------------NVYIIWHEPTDSYKVMRRSNV-----KEACLPGSFK---VNG--IECKPALQMLEDLT-LQYTPKKTSEITGVQVDLIIKLAEKIATTKK-VVFYTHMGFTRTYHGDISLRGLITVASITGH	17.569,11.523,-7.348,18.539,14.036,-10.045,17.331,11.476,-12.623,13.704,11.669,-11.408,14.000,15.442,-10.824,15.099,16.095,-14.441,11.874,14.634,-15.899,9.706,16.523,-13.356,11.526,19.772,-14.214,11.014,19.222,-17.970,7.343,18.292,-17.356,6.908,21.581,-15.433,8.551,23.607,-18.248,6.444,21.928,-20.963,3.267,21.723,-18.806,3.205,17.999,-19.653,1.197,15.310,-17.850,3.260,13.549,-15.170,1.858,10.072,…	TTKFGAYLRLASLTQSTRVSAWGYGDAGLPCGSRVIFGHQFPYMHLFGEFWQRKWPDLLVIWGSNPAESMPLQTMRKVLDAKENGTQVVVIDPRFTVTASKADEYIGLKPGTDSAFALGLMHVIFQKRIYDPEFVREFTNGSYLVRTDTGKFLRGKDIETKKENVYIIWHEPTDSYKVMRRSNVKEACLPGSFKVNGIECKPALQMLEDLTLQYTPKKTSEITGVQVDLIIKLAEKIATTKKVVFYTHMGFTRTYHGDISLRGLITVASITGHVTTSFSSGYMPAVLNWDPFLKAIPEKPSFHRMGILNLYDAVISEKPYPIKAVWFAFINFLNQCANSNKIINEFFPKLDFIVQTELFITPTARYADLLLPVCSFLEFSDFLPHPYPYLQLQQKVINP…	412755	marine sediment metagenome
job.pdb	AF-A0A663A952-F1-model_v4 Prokaryotic molybdopterin-containing oxidoreductase family, molybdopterin binding subunit	21.700	303	175	12	105	399	202	450	1.000	2.554E-14	517	400	636	LPPGHPMVTGSQTVDFD-----LFSAEHTKLLLIIGMNWICTK-MPDGHWIGDARLKGTRVIVISADYMPTANKADEVIILRPGTDAAFFLGVARELIEKGLYDRAAVIERTDLPLLVRLDTGERLDARDVIPGYELAALTNYVTLKPDAEIKGNPPPPPFTAGGQVVPTELRDAWGDFVWWDRATGRPRP-VSRDEVGARFDGDPALLGEFEVELVDGSTVPVRPAFDLLKQYLDESFDLRTASEVCRVPPQAIQSIARQLAANKRETLLAAGMGPNHYFQNDLFGRVQFLVAALTDNIG-H	TGLGFRRVTGSGL--FNAETNFGEDWQNANTVIVWGSDIFASNLQQDASILLDAIESGAKLVVVDPVYTGTASKADLWLPIRPGKDAHVAMSMIHTVLDQELYDSSFLRKRTLGPALVNENTGDLVKTADVFPDGD-------------AE--------------------------TPVAIDAETNEPVPLLPETY------GNYALFGRYTT---NG--VNTHTGLTALERKAAE-YPAEAVAERAGLQATDIRTAVQWLATRGP-GGIASGYGPDRYKYGHVFGQAYATLLSLTGDYGRH	15.472,-12.647,-43.563,12.801,-12.250,-46.292,9.066,-13.100,-45.799,9.223,-16.331,-47.882,9.685,-19.386,-45.564,6.384,-19.630,-43.600,3.880,-21.574,-45.736,2.765,-24.616,-43.776,-0.925,-24.581,-44.774,-3.672,-26.308,-42.690,-3.612,-28.972,-45.493,-0.161,-30.342,-44.499,-1.267,-30.977,-40.876,-4.108,-33.130,-42.328,-1.615,-35.336,-44.244,0.305,-36.317,-41.062,-3.039,-37.269,-39.384,-4.138,-39.656,…	MSDTDLNATRRDVLKSGAVAAVGLSGGGGLLSTLQEADDSDTAGDAVTSFLGEDQVVKTACSPNCRGKCTLRAFVRDGQIKKVQPNIPADERYKRGCLLGLSHTQRVYNSTRLKYPMQRSSWSLKDPQPTKRGNEAEFERISWDEALEKIAQKMTTIRDQYSPKSVYFETGSGDSGLSGPMQSQLSDLFGGTQKSWSIDINTGLGFRRVTGSGLFNAETNFGEDWQNANTVIVWGSDIFASNLQQDASILLDAIESGAKLVVVDPVYTGTASKADLWLPIRPGKDAHVAMSMIHTVLDQELYDSSFLRKRTLGPALVNENTGDLVKTADVFPDGDAETPVAIDAETNEPVPLLPETYGNYALFGRYTTNGVNTHTGLTALERKAAEYPAEAVAERAGLQ…	2597657	Halobacterium salinarum DSM 3754
job.pdb	AF-L0FCG2-F1-model_v4 Anaerobic dehydrogenase, typically selenocysteine-containing	24.100	277	159	6	122	398	368	593	1.000	1.209E-13	515	400	971	LFSAEHTKLLLIIGMNWICTKMPDGHWIGDARLKGTRVIVISADYMPTANKADEVIILRPGTDAAFFLGVARELIEKGLYDRAAVIERTDLPLLVRLDTGERLDARDVIPGYELAALTNYVTLKPDAEIKGNPPPPPFTAGGQVVPTELRDAWGDFVWWDRATGRPRPVSRDEVGARFDGDPALLGEFEVELVDGSTVPVRPAFDLLKQYLDESFDLRTASEVCRVPPQAIQSIARQLAANKRETLLAAGMGPNHYFQNDLFGRVQFLVAALTDNIG	PRTMMDAKTIIIWGSNPVYSQPQNWRILKEAQKNGTKVITIDPIYSATANKSDEYIPIVPGSDLMLALAMIKYIMDEDLIDVDFVKKRSTAPFLVRKDNGKVLRKSDFVSDIPA-------------------------------------EEDDYYVWDSAANSPALLKEGPQ------DVAIEGAYTIQ---G--VKVETVFTLLKNHVQE-YTLEKASDYTKIPVEKIKDLVKAYVSGP--TMIYTNYGIDHYQNGHLWSAAAFMMASLTGNIG	-5.867,70.031,-4.242,-7.010,67.257,-1.891,-4.364,66.362,0.751,-3.229,62.709,0.477,-2.540,60.669,3.644,-0.642,57.419,4.329,-0.001,55.257,7.413,3.393,53.642,8.148,3.308,50.694,10.597,6.969,49.621,10.511,8.476,48.789,13.948,11.946,49.217,12.513,12.890,52.813,13.400,15.258,53.759,10.527,13.034,52.265,7.796,9.957,54.010,9.246,11.868,57.348,9.352,13.184,56.899,5.779,9.705,55.994,4.469,8.177,58.987,6.33…	MEKLSCIVAIPHLWLRQVVARIFEAARVKCHCVESMAELNQAVSDGEDRMVLVIVDVFSYTQYYRDIFAESKQKNPGLSILALVSTSNEGYRYELMTAGASAVVIKEEADEELFPALIKVLRDKKLNDAVARLLENQKQWITLIKEEVTELEKEEQKGALQSKLSRRTFLKASAVTAAATGAIAANPWGPGMKALVTASESPALVSEEKLVSSACRSNCFQSCRLNAHVRDGKLVKTTPAPWPDGEYTGCCLKGLSLVQRTYSPTRIKHPLRRVGERGEDKWEVISWDEAITEISEKFMDIQAKYGPKSLAFDIGSGNYGLVHGCLGIFNRLTNSIGCTKLNVCYDQATGYGADRVIGGSVWLWGNEPRTMMDAKTIIIWGSNPVYSQPQNWRILKEAQ…	871963	Desulfitobacterium dichloroeliminans LMG P-21439
job.pdb	AF-A0A1J5RJK7-F1-model_v4 Acetylene hydratase	24.200	272	153	5	125	396	13	231	1.000	9.753E-14	512	400	610	AEHTKLLLIIGMNWICTKMPDGHWIGDARLKGTRVIVISADYMPTANKADEVIILRPGTDAAFFLGVARELIEKGLYDRAAVIERTDLPLLVRLDTGERLDARDVIPGYELAALTNYVTLKPDAEIKGNPPPPPFTAGGQVVPTELRDAWGDFVWWDRATGRPRPVSRDEVGARFDGDPALLGEFEVELVDGSTVPVRPAFDLLKQYLDESFDLRTASEVCRVPPQAIQSIARQLAANKRETLLAAGMGPNHYFQNDLFGRVQFLVAALTDN	FARTGCLTLWGVNPPATWLAMAEEIRTARQRGMKLIVIDPRDAGFAKHADLWLRVRPGTDGVLALALANLMVQSGRYDREFLLRHTTAPFLVREECGEFLLS----------------------------------------------AEGQKMVWNEARGGAVPAPPPGSAM----PVALAGRFTASFPDG-LIPCRTAFELFSRRCAE-YPLQRASEITGIPEATIELAADLMSRHS-PLAFYGWAGLNQHHEATQTGRALHLLYALAGS	8.857,5.074,-0.943,8.774,7.439,2.074,9.510,4.793,4.785,11.467,1.795,3.369,12.333,3.183,-0.089,10.465,0.083,-1.445,7.143,-1.752,-1.210,6.660,-4.501,1.415,8.123,-7.968,0.695,6.022,-11.178,0.670,5.393,-12.970,4.016,7.777,-15.837,4.559,4.867,-18.202,5.319,7.357,-21.088,5.923,8.982,-19.356,8.939,6.668,-16.589,10.246,5.465,-16.845,13.878,2.614,-14.306,13.465,0.855,-13.075,10.309,-1.323,-9.954,10.279,-3…	MTTFGSGIGMPDFARTGCLTLWGVNPPATWLAMAEEIRTARQRGMKLIVIDPRDAGFAKHADLWLRVRPGTDGVLALALANLMVQSGRYDREFLLRHTTAPFLVREECGEFLLSAEGQKMVWNEARGGAVPAPPPGSAMPVALAGRFTASFPDGLIPCRTAFELFSRRCAEYPLQRASEITGIPEATIELAADLMSRHSPLAFYGWAGLNQHHEATQTGRALHLLYALAGSYDAPGGNVFFTKPQVRSAVGSELLSPEQAAKALGLSQRPLGPAGKGWISESDLYRAILDGKPYPVRGLLSFGSNLPATRAEPERGQEALRKLEFYAHADFFPTVMSHDADILFPVAMPWERQGLQAGFLVNQAAESLIQLRTPVVAPQGEARSDTDIAFGLAARLGLN…	410659	mine drainage metagenome
job.pdb	AF-A0A1I6K897-F1-model_v4 Nitrate reductase (quinone)	28.500	315	163	12	99	398	258	525	1.000	2.295E-14	512	400	1103	YAWHTDLPPGHPMVTGSQTVDFDLFSAEHTKLLLIIGMNWICTKMPDGHWIGDARLKGTRVIVISADYMPTANKADEVIILRPGTDAAFFLGVARELIEKGLYDRAAVIERTDLPLLVRLDTGERLDARDVIPGYELAALTNYVTLKPDAEIKG---NPPPPPFTAGGQVVPTELRDAWGD-FVWWDRATGRPRPV---------SRDEVGA--RFDGDPALLGEFEVELVDGSTVPVRPAFDLLKQYLDESFDLRTASEVCRVPPQAIQSIARQLAANKRETLLAAGMGPNHYFQNDLFGRVQFLVAALTDNIG	YDWYSDLPPGEPLTWGVQTDNAESADWYNADYLMAWGSNVNVTRIPDAKYFLEAAYEGTKRVGVFPDYSQTAIHCDEWLSPEPGSDIALALGMARTIVDEGLYDPAHLREQTDMPLLVRQDTGKFLRASEV------------------SGLGGGADDP--------------------SKVFVMVDG-NGNLREAPGSLGNRAGEYDPD-ASIETGFQPQLAVDRSV---GG--TSVRSVWNHLLDELGQ-YGPDFVYEETGVGRQTYQRIAREFGQAER-AKIIHGKGVNDWYHNDLGNRAIQLLLTLTGNLG	-28.658,-40.011,35.034,-28.982,-43.293,33.070,-26.868,-45.290,31.392,-26.155,-47.957,28.879,-23.209,-49.724,29.391,-20.514,-51.431,28.186,-18.010,-54.239,27.316,-15.292,-55.456,26.307,-11.611,-54.814,27.185,-8.048,-56.179,27.102,-4.813,-55.515,27.280,-1.248,-54.226,27.727,1.906,-53.311,27.602,5.112,-51.174,27.236,8.484,-51.455,27.693,11.182,-48.889,28.344,14.869,-49.062,28.012,17.670,-46.640,27.5…	MSEYDETDDDRYSEPDHADEDAGASPADHERLGRPIDGDPADETAGDSPGGTDTGSAGEIDRRAFLQGIGAAAAVGVSGVGLGQELDGIRAVEGTNYLGSYPYRDWEDFYREQWDWDSVARSTHGVNCTGSCSWNVYVKNGQVWREEQAADYPQFDEDVPDPNPRGCQKGACYTDYVNADHRVKYPLRRTGERGEGQWQRISWDEALTEIAEKVIEEVQAGRYDAISGFTPIPAMSPVSFASGSRLIRLLGGVSHSFYDWYSDLPPGEPLTWGVQTDNAESADWYNADYLMAWGSNVNVTRIPDAKYFLEAAYEGTKRVGVFPDYSQTAIHCDEWLSPEPGSDIALALGMARTIVDEGLYDPAHLREQTDMPLLVRQDTGKFLRASEVSGLGGGADDPS…	767519	Halomicrobium zhouii
job.pdb	AF-A0A2S7VIW3-F1-model_v4 Uncharacterized protein	21.100	279	168	7	125	396	164	397	1.000	5.409E-14	511	400	1141	AEHTKLLLIIGMNWICTKMPDGHWIGDARLKGTRVIVISADYMPTANKADEVIILRPGTDAAFFLGVARELIEKGLYDRAAVIERTDLPLLVRLDTGERLDARDVIPGYELAALTNYVTLKPDAEIKGNPPPPPFTAGGQVVPTELRDAWGDFVWWDRATGRPRP----VSRDEVGARFDG-DPALLGEFEVELVDGSTVPVRPAFDLLKQYLDESFDLRTASEVCRVPPQAIQSIARQLAANKRETLLAAG--MGPNHYFQNDLFGRVQFLVAALTDN	YENADLIMLWGHNPTNTWLSQANAIGLGQKKGAKTLIIDPRKTPLAANADVWLQVTPGTDDVVAMGLINQILEHKFFDSDFIRCWTNSPFLIRNDTKELLRARDCVALDVKDS-------------------------------------EYFVIWDQDENQLATYNHKATISKT----QGASFALSGQYTIQLKDGRYITCSPVFEILKQACKE-YRPETVEKISGIKAKELQQAALLLSNSK---AIAYHAWTGIAQQKNATQTERAIAILYALLGS	37.433,-4.635,-4.588,36.442,-6.338,-1.269,32.749,-6.311,-0.710,31.798,-4.511,2.536,28.912,-6.292,4.342,26.805,-3.812,6.359,24.047,-4.888,8.793,20.858,-2.759,8.897,17.109,-2.768,8.073,14.895,-1.810,5.098,12.419,1.076,5.723,10.492,0.956,2.431,7.536,-0.373,4.525,6.252,-1.155,8.057,7.857,-4.639,8.061,11.320,-3.078,8.659,13.021,-6.272,7.455,16.546,-6.955,8.773,19.137,-6.819,5.981,22.732,-7.460,4.969,2…	MPIDYKKGYCTLCRSRCGTINHVEDNRLIKITPDPDHPTGAAICMKGRAAPELIYNPNRILYPQRRTSAKTASDPKWERISWQEAIQTISSKLAKIKNESGAEAVAFGVTTPSGTPISDSIDWIEHFIHSYGSPNICYGTEVCNWHKDFAHSFTFGCGMPMADYENADLIMLWGHNPTNTWLSQANAIGLGQKKGAKTLIIDPRKTPLAANADVWLQVTPGTDDVVAMGLINQILEHKFFDSDFIRCWTNSPFLIRNDTKELLRARDCVALDVKDSEYFVIWDQDENQLATYNHKATISKTQGASFALSGQYTIQLKDGRYITCSPVFEILKQACKEYRPETVEKISGIKAKELQQAALLLSNSKAIAYHAWTGIAQQKNATQTERAIAILYALLGSFD…	661	Photobacterium angustum
job.pdb	AF-C7N347-F1-model_v4 Anaerobic dehydrogenase, typically selenocysteine-containing	28.400	278	150	13	124	398	228	459	1.000	7.871E-14	510	400	857	SAEH-TKLLLIIGMNW-ICTKMPDGHWIGDARLKGTRVIVISADYMPTANKADEVIILRPGTDAAFFLGVARELIEKGLYDRAAVIERTDLPLLVRLDTGERLDARDVIPGYELAALTNYVTLKPDAEIKGNPPPPPFTAGGQVVPTELRDAWGDFVWWDRATGRPRPVSRDEVGARFDG-DPALLGEFEVELVDGSTVPVRPAFDLLKQYLDESFDLRTASEVCRVPPQAIQSIARQLAANKRETLLAAGMGPNHYFQNDLFGRVQFLVAALTDNIG	SALHRCKNIVIWGEDTSVCYQH-TWRYICDAKEAGARIVVVDPRFTRTAAQGDIHLRPHYNSDSALCLGIANYLIENEKYDAEFMKSYSDGAFLVRSDTGAYLRAADV--NLTAA----------NTEPDGSP----------------RHDWD-YVVWDAAADAAAPAS--------DASDPALTGTYTVE---G--IECTTAFSLYSARAAE-WPLDRTSDVCGLTEDEIKQLADIIAEQP--TLIKPGLGMSHSLNCHTAIQAMATLVTLTGNIG	-25.649,-6.224,32.595,-29.396,-6.199,31.701,-30.046,-4.833,28.174,-31.783,-1.454,28.534,-33.032,-1.299,24.939,-33.432,2.313,23.772,-37.064,2.368,22.479,-36.859,2.398,18.747,-40.081,4.176,17.720,-40.551,2.137,14.533,-42.622,4.370,12.230,-43.926,1.495,10.093,-44.480,2.176,6.343,-48.193,1.670,7.269,-48.201,4.741,9.588,-46.666,6.994,6.883,-49.243,5.821,4.279,-52.116,6.669,6.689,-50.984,10.344,6.822,-…	MTHTAIPQRAVSRRSFMKGSAATVALAGLASVAACAPDQADDESVNAEEPGTGTAAAPVDEGETYDSFCRCNCGDSGCAYKLTVREGNVTFVEPKIYADADAETKGRSRICLRGLSNVQREYDPERILYPMRRTGERGAGEWERVSWDEAIAEVVEKWQQIIDEDGPAAFAKWTNFGQFGQLNGAFGSCWSRLAFFTGCSQLTTGADWGFMYPVGFNVSKWHYGDSTSALHRCKNIVIWGEDTSVCYQHTWRYICDAKEAGARIVVVDPRFTRTAAQGDIHLRPHYNSDSALCLGIANYLIENEKYDAEFMKSYSDGAFLVRSDTGAYLRAADVNLTAANTEPDGSPRHDWDYVVWDAAADAAAPASDASDPALTGTYTVEGIECTTAFSLYSARAAEW…	471855	Slackia heliotrinireducens DSM 20476
job.pdb	AF-A0A0U1L5G9-F1-model_v4 Molybdopterin oxidoreductase	22.800	271	164	6	126	396	168	393	1.000	2.299E-13	509	400	792	EHTKLLLIIGMNWICTKMPDGHWIGDARLKGTRVIVISADYMPTANKADEVIILRPGTDAAFFLGVARELIEKGLYDRAAVIERTDLPLLVRLDTGERLDARDVIPGYELAALTNYVTLKPDAEIKGNPPPPPFTAGGQVVPTELRDAWGDFVWWDRATGRPRPVSRDEVGARFDGDPALLGEFEVELVDGSTVPVRPAFDLLKQYLDESFDLRTASEVCRVPPQAIQSIARQLAANKRETLLAAGMGPNHYFQNDLFGRVQFLVAALTDN	EKSRCILILGNNPENTLNSFRGKINNAHKSGAKLIVVDPRKTALASQADLWLQVKPGTDGALILSMIHIILTENRYDLNFVRDWTNAPLLVRMDTGGLLKGKDL----GLSADEN-----------------------------------TFVMLDAETEQPKLYRP---GVKLFSVPLLEGEITVQIS-KQAIKCETVFQLLKKATEQ-YHPDRVTQLTGVDKNQLREAARLITQHK-PACWYSYNGVEQSFNATQTNRAICILYALTGD	40.948,-9.348,-9.857,38.408,-9.760,-7.014,36.627,-6.650,-5.612,34.205,-6.307,-2.676,31.670,-3.435,-2.823,29.848,-2.443,0.382,26.391,-1.239,-0.751,22.670,-2.015,-0.216,20.032,-4.052,-2.070,17.640,-1.573,-3.775,15.056,-4.258,-4.737,12.651,-2.966,-2.038,12.337,-0.130,0.519,14.111,-2.181,3.247,17.565,-1.434,1.698,19.315,-4.468,3.185,23.046,-3.712,3.717,25.168,-6.005,1.568,28.599,-6.826,0.158,28.631,-…	MTKQIRTYCGQCYNNCPVVAHVENDTFVKVTPDRNHIYYRPICPKGIAGPELVYNKQRIQYPMKRTRPKGDNDPGWVRISWDEALDTIAHRLTQIKKDNGPEAIAINQSFAGSPLWEIGCYLRRFSNLLGTPNSITTTHICNWHRDFASALTFAKPGVGFQSGWPEFEKSRCILILGNNPENTLNSFRGKINNAHKSGAKLIVVDPRKTALASQADLWLQVKPGTDGALILSMIHIILTENRYDLNFVRDWTNAPLLVRMDTGGLLKGKDLGLSADENTFVMLDAETEQPKLYRPGVKLFSVPLLEGEITVQISKQAIKCETVFQLLKKATEQYHPDRVTQLTGVDKNQLREAARLITQHKPACWYSYNGVEQSFNATQTNRAICILYALTGDFDKSGG…	2378	Sporomusa ovata
job.pdb	AF-A0A1D7TP37-F1-model_v4 Molybdopterin oxidoreductase, alpha subunit	21.900	305	183	9	104	394	194	457	1.000	6.353E-14	509	400	939	DLPPGHPMVTGSQTV--DFDLFSAEHTKLLLIIGMNWICTKMPDGHWIGDARLKGTRVIVISADYMPTANKADEVIILRPGTDAAFFLGVARELIEKGLYDRAAVIERTDLPLLVRLDTGERLDARDVIPGYELAALTNYVTLKPDAEIKGNPPPPPFTAGGQVVPTELRDAWGD-FVWWDRATGRPRPV-----SRDE------VGARFDGDPALLGEFEVELVDGSTVPVRPAFDLLKQYLDESFDLRTASEVCRVPPQAIQSIARQLAANKRETLLAAGMGPNHYFQNDLFGRVQFLVAALT	DMFSGAAIAYGEGNLGCTYDF--MYTVNTAVFWGGNPSVSRIPDAHFVWEGKYNGAKIIVITPEFNASARAADLWIPIKAGSDNILAMSVIYEILNAKMYKPAFAKTYTDLPFLVRVDTKKLLRRSEMEKGKDE---------------------------------KEHHSFDEQFYAWNAKTNAPAIMPGSEGSEHKTLRLSDFGIE----PLLEGEFEVTLLSGEKVKVTTVFEMLKRSTAH-FSPEATQKETGVHPDTVRQLARDIALPKV-VEITTGFSLNKYFNGMMSIWNIASICGLT	8.040,-54.996,-33.102,8.845,-56.646,-29.742,10.008,-55.283,-26.382,13.443,-56.565,-25.280,13.366,-57.388,-21.526,15.694,-57.495,-18.703,19.457,-57.030,-19.410,20.497,-53.686,-17.780,21.145,-55.466,-14.420,22.269,-58.856,-15.814,26.054,-59.415,-15.480,28.595,-56.915,-14.844,31.030,-58.323,-12.251,31.241,-56.552,-8.851,34.347,-54.431,-9.552,35.964,-53.364,-6.250,36.526,-49.676,-7.125,39.162,-48.650…	MIAGEGYAFAKTGVSKIENAKENYPNTSYTETMYRNEFGFTYGTKEEHGFAYHCVNCQGNCSWEIWSNNGVVTRENQSSRYPSINAKVPDFNPRGCNKGVQHSQIMYEKDRLLYPMKRMGKRGEGKWKRISWDEASSEVAQKIWDVMVDPKKGPEKLMVHAGTGLLTEGRRGGPLRLSTQLGAVRIYPASYLGDMFSGAAIAYGEGNLGCTYDFMYTVNTAVFWGGNPSVSRIPDAHFVWEGKYNGAKIIVITPEFNASARAADLWIPIKAGSDNILAMSVIYEILNAKMYKPAFAKTYTDLPFLVRVDTKKLLRRSEMEKGKDEKEHHSFDEQFYAWNAKTNAPAIMPGSEGSEHKTLRLSDFGIEPLLEGEFEVTLLSGEKVKVTTVFEMLKRSTAH…	1193502	Sulfurospirillum halorespirans DSM 13726
job.pdb	AF-A0A1W1CG48-F1-model_v4 Respiratory nitrate reductase alpha chain	23.100	285	169	9	122	394	217	463	1.000	2.299E-13	508	400	948	LFSAEHTKLLLIIGMNWICTKMPDGHWIGDARLKGTRVIVISADYMPTANKADEVIILRPGTDAAFFLGVARELIEKGLYDRAAVIERTDLPLLVRLDTGERLDARDVIPGYELAALTNYVTLKPDAEIKGNPPPPPFTAGGQVVPTELRDAWGD-FVWWDRATGRPRPV-----SRDE------VGARFDGDPALLGEFEVELVDGSTVPVRPAFDLLKQYLDESFDLRTASEVCRVPPQAIQSIARQLAANKRETLLAAGMGPNHYFQNDLFGRVQFLVAALT	YEFIYGADTIIFWGIDPTISNTADAHFIAEAKYRGADIIVISNEYNAIAKSADLWIPTKRGSDNILAASIIHEIINKKLYKSEFIKIFTDLPLLVIKESKKLLRRRDV-EGISDT-----------KKIDDKG--------------------VDEFYSFNKISGNIALMPGSRGSTNRSLNISELGI----DPILEGEWSIRLFDGSEVVVTTVFEMLKQNI-EPYSPQETQIATGINPKLINRLAKDIALPKV-VSLSVGSSLCREFDGLMTIWNISSICGLT	11.458,-46.133,-48.167,7.713,-46.423,-49.140,7.981,-49.816,-50.900,9.137,-51.777,-47.811,5.950,-50.860,-45.843,3.535,-52.385,-48.419,5.326,-55.770,-48.329,5.226,-55.767,-44.499,1.452,-54.980,-44.556,0.875,-58.022,-46.817,3.016,-60.170,-44.450,1.051,-59.065,-41.324,-2.273,-59.505,-43.190,-1.383,-63.011,-44.461,-0.298,-64.126,-40.947,-3.600,-62.793,-39.495,-5.681,-64.705,-42.098,-3.777,-67.969,-41.…	MIDKKRRDFIKTSTIATVAITSHGDLLAQTVATKSSISHTEDLHRREFELMHGKREDMGYSSLGSTAYEVRTLDGVVIKESQSAKYLPLNSHTPDSNPSGDNRTAQYSQMIYQGDRVLYPMRRIGMRGEGEWERLSWDDAIDELAKKIYRVLSEPKRGPKRLMIDAGADSRSQKQYSATMRLSAMLGAVRTNRDSTNGELFSGATLAYGEPHIGHSYEFIYGADTIIFWGIDPTISNTADAHFIAEAKYRGADIIVISNEYNAIAKSADLWIPTKRGSDNILAASIIHEIINKKLYKSEFIKIFTDLPLLVIKESKKLLRRRDVEGISDTKKIDDKGVDEFYSFNKISGNIALMPGSRGSTNRSLNISELGIDPILEGEWSIRLFDGSEVVVTTVFEML…	652676	hydrothermal vent metagenome
job.pdb	AF-A0A0F2SBT0-F1-model_v4 4Fe-4S Mo/W bis-MGD-type domain-containing protein	24.500	277	150	8	122	398	213	430	1.000	4.138E-14	507	400	784	LFSAEHTKLLLIIGMNWICTKMPDGHWIGDARLKGTRVIVISADYMPTANKADEVIILRPGTDAAFFLGVARELIEKGLYDRAAVIERTDLPLLVRLDTGERLDARDVIPGYELAALTNYVTLKPDAEIKGNPPPPPFTAGGQVVPTELRDAWGDFVWWDRATGRPRPVSRDEVGARFDGDPALLGEFEVELVDGSTVPVRPAFDLLKQYLDESFDLRTASEVCRVPPQAIQSIARQLAANKRETLLAAGMGPNHYFQNDLFGRVQFLVAALTDNIG	PADWKNCKVVILWGSSMSESQVQSTRFINDALENGCKLIVVDPRFSTMASKADLWLSLKPGSDPALALSMQQVIISEKLYDQDFLLKRTVAPFLVREDNKKFLKS----------------------------------------------AAGKYMVWDTVSGTAK--AFDTPGVI----PAL--EASQA-IDG--VKCNTSFVLLKKLTDE-YAPEKAAQICELPAEDIRKAARMFATVK-PGGIRGSMGIDRYYNGDVIGQGIATLLALTGNFG	8.365,-44.446,-28.851,12.161,-44.143,-28.225,13.707,-43.712,-24.817,16.991,-41.852,-24.524,18.586,-42.660,-21.152,20.543,-39.726,-19.741,23.624,-41.408,-18.222,24.336,-39.272,-15.130,27.980,-38.715,-14.128,27.559,-39.790,-10.475,30.630,-38.689,-8.495,29.688,-39.483,-4.885,31.130,-37.278,-2.089,32.923,-40.509,-0.982,34.609,-40.897,-4.413,36.047,-37.354,-4.192,37.556,-38.011,-0.716,39.188,-41.289,-…	MQDKEMQGFGISRRGFLKGSAALGGLSVAGLGSSIWFKQTTATAAPAVNEKKVRSVCSPNCWQTCSHLVTVRDDKVVKTEMGSFPQGDEDYNRVCLRGLSHVQRIYHPDRITRPLKRVGERGSGKWEPISWDEALNTIAQKFKDTQAQHGKESVALFGGSGNYGILNGGFGGILRFAGLLQSTFFSGSIDEAMLHGFSTVVGGPAFGATSNEPADWKNCKVVILWGSSMSESQVQSTRFINDALENGCKLIVVDPRFSTMASKADLWLSLKPGSDPALALSMQQVIISEKLYDQDFLLKRTVAPFLVREDNKKFLKSAAGKYMVWDTVSGTAKAFDTPGVIPALEASQAIDGVKCNTSFVLLKKLTDEYAPEKAAQICELPAEDIRKAARMFATVKPGG…	1629714	Peptococcaceae bacterium BRH_c23
job.pdb	AF-A0A3G9HH49-F1-model_v4 Respiratory nitrate reductase alpha chain	19.700	405	227	13	1	390	150	471	1.000	1.748E-16	506	400	520	SWDEATTIAAKTMEDVARTFNGDEG-------ARKLLAQGYHPEMVEVMHGAGVQALKLRGGMPLLGIGRIFGFYRFANMLALLDRKLRPDAPADEILGSRTFDNYAWHTDLPPGHPMVTGSQTVDFDLFSAEHTKLLLIIGMNWICTKMPDGHWIGDARLKGTRVIVISADYMPTANKADEVIILRPGTDAAFFLGVARELIEKGLYDRAAVIERTDLPLLVRLDTGERLDARDVIPGYELAALTNYVTLKPDAEIKGNPPPPPFTAGGQVVPTELRDAWGD-FVWWDRATGRPRPVS----RDEVGAR---FDGDPALLGEFEVELVDGSTVPVRPAFDLLKQYLDESFDLRTASEVCRVPPQAIQSIARQLAANKRETLLAAGMGPNHYFQNDLFG…	SWDEAATEVAERIFDV--MTDPERGPDKLMVHA-------GTGLLTEGRRGAPLRFSTQLGAVRIYPASYL----------------------GD----------------MFSGAAIAYGEGNVGGTYDFMYSVDTSIFWGGNPSVSRIPDAHFVWEGKYNGAKVIIITPEFNASAKSADLWIPVKPGSDNILAMSVINVILNEKLYKPGFMKIFTDLPFLVRLDNQKLLRRSDME--HARNE-------------------------------EEEEKFHEEFYSMNAKTGKPALMPGTEGNEHHTLRLEEFGIDPELEGEWTVKTLDG-DVKVTTVFELLKKSAAR-FSPEKTKDITGVHPDVVRELAHDIAKPK-VVTITTGFSLNKYFNGVMTT…	15.397,-67.508,-56.033,12.205,-67.215,-53.922,11.025,-70.672,-52.827,9.338,-71.414,-49.488,10.105,-69.514,-46.325,8.152,-71.793,-43.952,6.001,-69.814,-41.437,8.237,-71.254,-38.668,11.382,-69.749,-40.262,9.616,-66.376,-40.671,8.574,-66.444,-36.966,12.138,-67.396,-35.929,13.595,-64.590,-38.088,10.991,-62.033,-36.856,11.582,-63.168,-33.228,15.371,-62.739,-33.607,14.861,-59.327,-35.310,12.380,-58.196…	MTKNMKRRDFLKFSGVTAALVASQGSLFAKTGVIKVENGKENYPNTTYTEEMYRNEFDFTRGKKEETGFAYHCVNCQGNCAWEVWSHNGVVTRENQSARYPSINAKIPDFNPRGCNKGVQHSQIMYEKDRILYPMKRVGERGEGKWKRISWDEAATEVAERIFDVMTDPERGPDKLMVHAGTGLLTEGRRGAPLRFSTQLGAVRIYPASYLGDMFSGAAIAYGEGNVGGTYDFMYSVDTSIFWGGNPSVSRIPDAHFVWEGKYNGAKVIIITPEFNASAKSADLWIPVKPGSDNILAMSVINVILNEKLYKPGFMKIFTDLPFLVRLDNQKLLRRSDMEHARNEEEEEKFHEEFYSMNAKTGKPALMPGTEGNEHHTLRLEEFGIDPELEGEWTVKTLD…	2231112	Hydrogenimonas sp.
job.pdb	AF-C9E264-F1-model_v4 SerA	23.800	289	154	10	122	399	160	393	1.000	4.606E-14	506	400	781	LFSAEHTKLLLIIGMNWICTKMPDGHWIGDARLKGTRVIVISADYMPTANKADEVIILRPGTDAAFFLGVARELIEKGLYDRAAVIERTDLPLLVRLDTGERLDARDVIPGYELAALTNYVTLKPDAEIKGNPPPPPFTAGGQVVPTELRDAWGD---FVWWDRATGRPRPV-----SRDE---VGARFDGDPALLGEFEVELVDGSTVPVRPAFDLLKQYLDESFDLRTASEVCRVPPQAIQSIARQLAANKRETLLAAGMGPNHYFQNDLFGRVQFLVAALTDNIGH	FDDWFTSDLILMWHKNPIVTRIPDAHFLMEARYNGARLVNISPDYNPSSVHSDLHIPVASGTDSHLAAALVNVLIAEKKYKVDYLKEQTDLPFLVHTKDGKFLR------------------------------------------ESDLKSGGNAEVFYVWDMKSGKAVPAPGSMGSKDKTLKLG---DIDPALEGTFKAE---G--IEVSTVFERLKAEI-APFTPEATHPTTGIHPSVVRQLAGWIGDCKA-LRILDGYNNQKHFDGFQCGRLKILILTL---IGH	12.120,-26.537,-17.897,12.171,-24.224,-14.835,9.991,-22.366,-12.283,8.531,-18.839,-12.353,6.127,-16.445,-10.709,4.762,-13.165,-12.131,6.185,-9.717,-11.206,3.109,-7.850,-12.462,1.778,-6.370,-9.167,-1.020,-8.937,-8.660,0.359,-9.529,-5.087,-0.699,-13.237,-5.120,2.597,-15.206,-5.421,1.810,-18.260,-7.575,4.370,-20.978,-8.481,4.402,-21.959,-12.163,6.381,-24.584,-14.108,7.578,-23.378,-17.532,7.743,-25.7…	TGFITHSNGCVAGCAWKVFVKNGVPMREEQVSQYPQLPGIPDMNPRGCQKGAVYCSWSKQPDHLKWPLKRVGERGSRQWKRISWDEALTEIADKIIDTTLTRGPGNMAIAQRPFAVLSNKAYGRLAGLLGAMKPDVSSMTGDLYPGIQTVRMPARTVSTFDDWFTSDLILMWHKNPIVTRIPDAHFLMEARYNGARLVNISPDYNPSSVHSDLHIPVASGTDSHLAAALVNVLIAEKKYKVDYLKEQTDLPFLVHTKDGKFLRESDLKSGGNAEVFYVWDMKSGKAVPAPGSMGSKDKTLKLGDIDPALEGTFKAEGIEVSTVFERLKAEIAPFTPEATHPTTGIHPSVVRQLAGWIGDCKALRILDGYNNQKHFDGFQCGRLKILILTLIGHHGTTGS…	672354	Dechloromonas sp. CMS
job.pdb	AF-A0A1G3IRL7-F1-model_v4 Chlorate reductase subunit alpha	24.300	287	156	10	122	399	205	439	1.000	7.871E-14	505	400	897	LFSAEHTKLLLIIGMNWICTKMPDGHWIGDARLKGTRVIVISADYMPTANKADEVIILRPGTDAAFFLGVARELIEKGLYDRAAVIERTDLPLLVRLDTGERLDARDVIPGYELAALTNYVTLKPDAEIKGNPPPPPFTAGGQVVPTELRDAWGD---FVWWDRATGRPRPV---SRDEVG---ARFDGDPALLGEFEVELVDGSTVPVRPAFDLLKQYLDESFDLRTASEVCRVPPQAIQSIARQLAANKRETLLAAGMGPNHYFQNDLFGRVQFLVAALTDNIGH	FDDWFTSDLILMWHMNPFATRIPDAHFLTEARYNGGRLVNISVDYNPSSVHADLFVPVKFSTDSHLAAALCNVLIAEKKYKAAYLKEQSDLPFLVRKDNGKFLRE-----------------------------------------SDLKPG-GDSEAFYLWDAKTNQAVQAPATGKSQKGKTLALGAIDPALEGAFKI--ND---IDVTTVFERLKEAL-APYTPEAIQATTGVHPSVTRKLAGWIAEAKA-LRILDGYNNQKHFDGFQAGRLKILILVLT---GH	47.212,5.137,23.566,44.515,2.598,24.504,41.577,3.086,26.847,39.186,0.105,26.889,35.500,-0.613,27.168,34.711,-4.074,28.604,31.723,-5.902,27.069,30.046,-8.545,29.283,27.872,-11.266,27.870,28.408,-12.886,24.473,27.418,-16.544,24.973,26.276,-16.566,21.298,28.555,-14.157,19.415,29.839,-16.088,16.371,32.778,-13.609,16.695,34.717,-16.140,18.875,35.588,-18.678,16.238,39.188,-18.884,17.387,41.029,-19.997,…	MAVGLTFPDTAFSLTKLEPIGDPLKGEYPYRGWEDLYRKEWTWDSAGFATHSIGCVAGCAWTVYVKDGIPFREEQTAQYPGLPGFPDMNPRGCQKGAQYCSWMQQPDFLKYPLKRVGARGERKWKRISWDEALTEIADKLIDVTLKEGPGNVYLPKRPFAQITNNSSTRMANLLGGIKPDVSSFVGDLYPGVQTVRAQARSVSTFDDWFTSDLILMWHMNPFATRIPDAHFLTEARYNGGRLVNISVDYNPSSVHADLFVPVKFSTDSHLAAALCNVLIAEKKYKAAYLKEQSDLPFLVRKDNGKFLRESDLKPGGDSEAFYLWDAKTNQAVQAPATGKSQKGKTLALGAIDPALEGAFKINDIDVTTVFERLKEALAPYTPEAIQATTGVHPSVTRKL…	1802023	Rhodospirillales bacterium RIFCSPLOWO2_12_FULL_67_15
job.pdb	AF-A0A7Z0SUC8-F1-model_v4 Molybdopterin-dependent oxidoreductase	23.900	284	154	9	125	397	163	395	1.000	4.138E-14	505	400	1147	AEHTKLLLIIGMNWICTKMPDGHWIGDARLKGTRVIVISADYMPTANKADEVIILRPGTDAAFFLGVARELIEKGLYDRAAVIERTDLPLLVRLDTGERLDARDVIPGYELAALTNYVTLKPDAEIKGNPPPPPFTAGGQVVPTELRDAWGD-FVWWDRATGRPRPVSRDEVGARFDGDP--------ALLGEFEVELVDGSTVPVRPAFDLLKQYLDESFDLRTASEVCRVPPQAIQSIARQLAANKRETLLAAG--MGPNHYFQNDLFGRVQFLVAALTDNI	YSNADLILLWGHNPTNTWLAQANAIAAGRRAGARLLVVDPRRTALAADADAWLQVRPGTDAALAMGLVNLLLQSGRYNHDFIRSWTNAPLLLRCDTGRLLRASEVFP---------------------------------------DDPSDDAWVVWDDRKGHAAR--LDTRV-----APQAQLLESCALRGEFTVMVQGG-PIRCVPVFERLVQRCSD-YSPERVAAITGVPEAALRSAADLFAQSK---AVAYHAWSGVAQSVNATQTERAIAILYALTGSF	27.047,19.036,-12.470,25.513,16.514,-10.040,22.867,18.096,-7.740,21.915,16.631,-4.328,18.315,17.623,-3.496,16.735,17.037,-0.063,13.091,15.895,0.172,10.900,12.852,0.957,9.564,9.792,-0.898,5.735,9.694,-1.269,5.442,6.160,-2.685,3.980,5.118,0.717,2.801,6.293,4.169,6.339,6.061,5.627,7.382,9.254,3.745,11.078,8.422,4.161,13.451,11.413,4.029,15.638,11.280,0.908,18.716,12.700,-0.798,18.005,12.732,-4.549,2…	MSQHIHGYCTLCRSRCGTINTVLNDALVRVEPDTSHPTGQAMCTKGRAAPELVHSPHRILHPMRRTRPKGAADPGWKRISWDEALSEIAARFLKIREESGAESVAFGVTTPSGTPLSDSIDWIERFVRSFGSPNIAYGTEVCNWHKDFAHVFTYGCGIPVADYSNADLILLWGHNPTNTWLAQANAIAAGRRAGARLLVVDPRRTALAADADAWLQVRPGTDAALAMGLVNLLLQSGRYNHDFIRSWTNAPLLLRCDTGRLLRASEVFPDDPSDDAWVVWDDRKGHAARLDTRVAPQAQLLESCALRGEFTVMVQGGPIRCVPVFERLVQRCSDYSPERVAAITGVPEAALRSAADLFAQSKAVAYHAWSGVAQSVNATQTERAIAILYALTGSFDVPG…	2021368	Alcaligenaceae bacterium
job.pdb	AF-A0A3B0ZG79-F1-model_v4 Anaerobic dimethyl sulfoxide reductase chain A, molybdopterin-binding domain	20.700	328	175	13	105	399	157	432	1.000	3.710E-15	504	400	435	LPPGHPMVTGSQTVDF---DLFSAEHTKLLLIIGMNWICTKMPDGHWIGDARLKGTRVIVISAD-YMPTANKADEVIILRPGTDAAFFLGVARELIEKGLYDRAAVIERTDLPLLVRLDT-----GERLDARDVIPGYELAALTNYVTLKPDAEIKGNPPPPPFTAGGQVVPTELRDAWGDFVWWDRATGRPRPVSRDEVGARFDGDPALLGEFEVELVDGSTVPVRPAFDLLKQYLDESFDLRTASEVCRVPPQAIQSIARQLAANKRE------------------------TLLAAGMGPNHYFQNDLFGRVQFLVAALTDNIGH	MAAGMIYTIGGSFWEFGGPDL---ERAKLFVMIGTAEDHHSNPMKMALSKFKRQGGKFISINPVRTGYSAI-ADEWIPIKPGTDGALFLALTNEIIKQGLYDRDFLVNYSNAAELVNMDKESSEHGMFVR-------FEVPPEE-----------------------GCFDPQ-------NKLWWDRELNKPISTHTP------GADPYFLGEFTL--DDG--TPVKPSFQLLVDRV-KDYTAEWAASITGIPEDTIKRLAHEMGITARDEKIELPIPWTDTWGNEHESVTGNPVAFHAMRGLAAHSNGFQTIRAMSILMSILGTIDR	23.392,4.066,-41.504,25.955,2.132,-39.454,25.903,-1.649,-39.945,24.224,-3.187,-36.847,26.783,-4.608,-34.530,24.360,-7.588,-34.301,22.636,-8.915,-37.441,20.428,-11.809,-36.182,19.734,-12.757,-39.790,23.418,-12.954,-40.823,23.709,-16.572,-39.525,21.880,-19.346,-41.426,20.156,-22.118,-39.445,22.982,-24.716,-39.347,22.138,-28.161,-37.862,25.539,-27.992,-36.071,24.571,-24.965,-33.934,25.079,-25.402,-3…	MSNPIHDPLSKKLDDQSRIEVKNTTCYMCACRCGIRVTLRDGEVRYIQGNPDHPLNKGVICAKGSSGIMKQYSPARLTKPLLRKAGSDRGDNEFEEISWDKAFEIMEERLGDLRETDPKKFALFTGRDQMQALTGMFAKQFGTPNYAAHGGFCSVNMAAGMIYTIGGSFWEFGGPDLERAKLFVMIGTAEDHHSNPMKMALSKFKRQGGKFISINPVRTGYSAIADEWIPIKPGTDGALFLALTNEIIKQGLYDRDFLVNYSNAAELVNMDKESSEHGMFVRFEVPPEEGCFDPQNKLWWDRELNKPISTHTPGADPYFLGEFTLDDGTPVKPSFQLLVDRVKDYTAEWAASITGIPEDTIKRLAHEMGITARDEKIELPIPWTDTWGNEHESVTGNPV…	652676	hydrothermal vent metagenome
job.pdb	AF-A0A7V5JF74-F1-model_v4 Formate dehydrogenase	23.500	301	151	11	125	395	179	430	1.000	1.343E-14	503	400	523	AEHTKLLLIIGMNWICTKMPDGHWIGDARLKGTRVIVISAD-YMPTANKADEVIILRPGTDAAFFLGVARELIEKGLYDRAAVIERTDLPLLVRLDT-----GERLDARDVIPGYELAALTNYVTLKPDAEIKGNPPPPPFTAGGQVVPTELRDAWGDFVWWDRATGRPRPVSRDEVGARFDGDPALLGEFEVELVDGSTVPVRPAFDLLKQYLDESFDLRTASEVCRVPPQAIQSIARQLAANKRE------------------------TLLAAGMGPNHYFQNDLFGRVQFLVAALTD	LERAKLFVMIGTAEDHHSNPLKIAISKFKRQGGRFISINPVRTGYSAI-ADEWIPIRPGTDGALLLALIHEIIHQGLYDRDFLIQYTNAAQLVNMDEASTEYGMFVR-------FEVPPE-----------------------EGCFDPQ-------NKLWWDRELDRPISTHTP------GADPYLLGEFRL--DDG--TPVKPAFQLLVDRVAD-YTPEWASEITGIPVDTIRRLAWEMGVTARDQKIELPIAWTDVWGNDHESVTGNPVAFHAMRGLAAHSNGFHTIRALSILMSILG	24.478,-3.938,-43.613,22.168,-4.894,-40.703,21.689,-8.702,-40.633,18.013,-9.013,-41.725,18.178,-12.747,-40.851,16.295,-13.417,-37.574,18.642,-14.988,-35.113,16.064,-17.825,-34.838,13.733,-19.182,-37.540,10.560,-20.094,-35.558,9.124,-21.869,-38.588,12.190,-24.073,-39.290,11.051,-27.729,-39.318,12.541,-29.910,-36.525,14.741,-31.817,-38.911,16.061,-34.519,-36.498,14.402,-37.497,-34.743,17.636,-37.62…	MSSTRPIHDPIRSPADENARIEVKNTTCYMCACRCGIRVTLRDGEVRYIQGNPEHPLNKGVICAKGASGIMKQYSPARLTKPLLRRPGSERGENAFDEIGWDEAFRILEERLSKLRKTDPKKFALFTGRDQMQALTGLFAKQFGTPNYAAHGGFCSVNMAAGMIYTIGGSFWEFGGPDLERAKLFVMIGTAEDHHSNPLKIAISKFKRQGGRFISINPVRTGYSAIADEWIPIRPGTDGALLLALIHEIIHQGLYDRDFLIQYTNAAQLVNMDEASTEYGMFVRFEVPPEEGCFDPQNKLWWDRELDRPISTHTPGADPYLLGEFRLDDGTPVKPAFQLLVDRVADYTPEWASEITGIPVDTIRRLAWEMGVTARDQKIELPIAWTDVWGNDHESVTGN…	2026796	Thiotrichales bacterium
job.pdb	AF-A0A0T5PCY4-F1-model_v4 Dimethylsulfide dehydrogenase subunit alpha	23.600	275	159	7	125	394	177	405	1.000	9.244E-14	503	400	1135	AEHTKLLLIIGMNWICTKMPDGHWIGDARLKGTRVIVISADYMPTANKADEVIILRPGTDAAFFLGVARELIEKGLYDRAAVIERTDLPLLVRLDTGERLDARDVIPGYELAALTNYVTLKPDAEIKGNPPPPPFTAGGQVVPTELRDAWGDFVWWDRATGRPRPVSRDEVGARF---DGDPALLGEFEVELVDGSTVPVRPAFDLLKQYLDESFDLRTASEVCRVPPQAIQSIARQLAANKRETLLAAG--MGPNHYFQNDLFGRVQFLVAALT	YANSDLIVLWGHNPEKVWLAQAEKIAGALQRGAELVLVDPRKTGMASQAAQWLRVRPGSDGALALGLIRLLLADEGFDETFVRQWSNAPFLVREDTGALLRAGD-------AGLTPA---------------------------------DAFVAFDASRGAPVAV--DTRHALDPSLSENLDLFHTGEIALAGGGTVACKTAFAELRQASAP-FTPEHVAETCNIDPKDLHAFARRLASAK---SVSYYCWTGVGQQGNATQTDRAIACVFALT	-37.300,-19.800,-23.666,-36.823,-20.621,-19.954,-34.344,-18.138,-18.426,-31.377,-20.315,-17.373,-31.632,-20.401,-13.644,-28.212,-19.129,-12.510,-26.773,-22.362,-11.095,-26.132,-21.588,-7.396,-22.378,-22.096,-6.812,-21.584,-25.485,-5.443,-20.996,-24.335,-1.862,-18.992,-27.301,-0.597,-20.615,-28.197,2.754,-18.905,-25.736,5.156,-16.430,-27.963,7.049,-15.710,-27.035,10.675,-12.056,-27.477,11.764,-8.6…	MNKPEFRKPRHSSVTDGDIPGYCTFCRSRCGTLNRVRNGRLVSVQPLPEHPTGKAICPKGRAAPEVVHSARRLTKPLRRTRPKGDEDPGFEEISWDEALDEIAGNLAEYARESGPESVVFSFASPSAASISDSLPWLERFVWTYGSPNICWATELCNWHKDHMHKLTVGTGLPVPDYANSDLIVLWGHNPEKVWLAQAEKIAGALQRGAELVLVDPRKTGMASQAAQWLRVRPGSDGALALGLIRLLLADEGFDETFVRQWSNAPFLVREDTGALLRAGDAGLTPADAFVAFDASRGAPVAVDTRHALDPSLSENLDLFHTGEIALAGGGTVACKTAFAELRQASAPFTPEHVAETCNIDPKDLHAFARRLASAKSVSYYCWTGVGQQGNATQTDRAIA…	540747	Roseovarius indicus
job.pdb	AF-A0A369LVM5-F1-model_v4 4Fe-4S Mo/W bis-MGD-type domain-containing protein	22.700	273	170	5	125	395	161	394	1.000	3.929E-13	502	400	796	AEHTKLLLIIGMNWICTKMPDGHWIGDARLKGTRVIVISADYMPTANKADEVIILRPGTDAAFFLGVARELIEKGLYDRAAVIERTDLPLLVRLDTGERLDARDVIPGYELAALTNYVTLKPDAEIKGNPPPPPFTAGGQVVPTELRDAWGDFVWWDRATGRPRPVSRDEVGA-RFDGDPALLGEFEVELVDGSTVPVRPAFDLLKQYLDESFDLRTASEVCRVPPQAIQSIARQLAANKRETLLAAGMGPN-HYFQNDLFGRVQFLVAALTD	YRRAKCNVSWGSNPIRSRQHSGLRMLDSKRDGGKLIVVDPVFRDIASKADVFLQIRPGTDSALALCLSNLVIQNKEYGEELLTEWTNAPFLVNPDEDRLLRDFDLDASAD-------------------------------------EAADHYVVWDTASNDVAVWRPETKSYDRENVRPALEGSFAVTMADGSQRTCRTAFQEYADYLRE-FTPEFTAKITWIPEERIREAYDIIVSNK-PCILSPYLGACMMSSNALQSGRAITILQILLD	-40.835,13.707,8.873,-38.370,11.821,6.628,-35.234,13.873,5.765,-32.755,12.802,3.058,-29.190,13.700,4.159,-26.257,13.578,1.707,-23.045,12.174,3.249,-19.959,10.059,2.377,-18.992,6.543,3.493,-15.525,6.755,5.117,-15.187,2.984,5.643,-12.659,2.644,2.750,-10.636,4.554,0.109,-13.561,4.718,-2.363,-15.430,7.424,-0.374,-18.802,6.437,-1.872,-21.618,9.026,-1.907,-24.467,8.022,0.432,-27.956,9.413,1.110,-29.150…	MKKKVRTMCHDCHTKCGVVLVVEDGEIVGVEGDPNHPISEGMLCTKAYSAKEIHEHSDRLKYPLRRTGERGEGKWERITWDEALDAIAEKMRQIIEDCGPESVVTAQGTGRACNAWHYRLQSSIGVPGFSLAPTHVCLLPNLAQTHVTWGRMFHPHEACDYRRAKCNVSWGSNPIRSRQHSGLRMLDSKRDGGKLIVVDPVFRDIASKADVFLQIRPGTDSALALCLSNLVIQNKEYGEELLTEWTNAPFLVNPDEDRLLRDFDLDASADEAADHYVVWDTASNDVAVWRPETKSYDRENVRPALEGSFAVTMADGSQRTCRTAFQEYADYLREFTPEFTAKITWIPEERIREAYDIIVSNKPCILSPYLGACMMSSNALQSGRAITILQILLDPPVDL…	2078569	Gordonibacter sp. 28C
job.pdb	AF-A0A7X5DH28-F1-model_v4 Molybdopterin domain-containing protein	24.300	279	173	9	122	399	25	266	1.000	1.497E-13	499	400	537	LFSAEHTKLLLIIGMNWICTKMPDGHWIGDARLKGTRVIVISADYMPTANKADEVIILRPGTDAAFFLGVARELIEKGLYDRAAVIERTDLPLLVRLDTGERLDARDVIPGYELAALTNYVTLKPDAEIKGNPPPPPFTAGGQVVPTELRDAWGDFVWWDRATGRPRPVSRDEVGARFDGDPALLGEFEVELVDGSTVPVRPAFDLLKQYLDESFDLRTASEVCRVPPQAIQSIARQLAANKRETLLAAGMGPNHYFQNDLFGRVQFLVAALTDNIG-H	PKDMVNSKYIIVWGTNPVLTTPQTWRIILQAKDNGAKLLCIDPMRSATSHYCDEWIQIKQGTDLYLALAMLNEIVKEDRIDVEYVKRATTAPFLIRQDTGLFLRRSD-IEGGELADVRDAVTL------------------NTAGSTKA----DPAYVMNEVTGEIALYTECD-------TPVLEGEFEVR---G--IKVKTAYSALKEHMAA-YTVEDASELSGVPVETIRELVDIYTSGEP-VMAYTQFGIDHYRGSHLWGQTLAIIAALTNNLSRH	-1.119,-7.806,-9.992,1.442,-9.229,-7.554,3.386,-6.028,-6.662,0.756,-3.614,-5.224,-1.797,-5.729,-3.314,-0.634,-4.654,0.183,-0.395,-1.051,-1.096,-3.986,-1.223,-2.430,-4.958,-2.278,1.113,-3.229,0.644,2.851,-4.457,3.102,0.179,-8.012,2.372,1.396,-6.990,3.545,4.919,-4.354,6.298,4.490,-4.785,7.357,0.825,-1.358,5.895,-0.114,0.358,2.543,-0.724,2.996,1.038,1.652,5.624,1.354,-1.137,4.956,5.037,-2.022,3.535,…	MYDWAVGWGTNRVIGGGTFGYSNEPKDMVNSKYIIVWGTNPVLTTPQTWRIILQAKDNGAKLLCIDPMRSATSHYCDEWIQIKQGTDLYLALAMLNEIVKEDRIDVEYVKRATTAPFLIRQDTGLFLRRSDIEGGELADVRDAVTLNTAGSTKADPAYVMNEVTGEIALYTECDTPVLEGEFEVRGIKVKTAYSALKEHMAAYTVEDASELSGVPVETIRELVDIYTSGEPVMAYTQFGIDHYRGSHLWGQTLAIIAALTNNLSRHGSGLGGPGCPKGALAPLYVNPVVSTGVSPVDIANMDPRLCSAAWLETVRTGKYCGEDYPIKAFVGATGNPASNYPQQRLWLEDVVGNLDLIVTTDIEMTDTARYSDYVLPASFWLEYPDIRGNFSNPYLVYGG…	1898204	Clostridiaceae bacterium
job.pdb	AF-A0A3N0GGS5-F1-model_v4 Molybdopterin oxidoreductase	25.500	274	159	9	125	396	170	400	1.000	5.137E-13	499	400	795	AEHTKLLLIIGMNWICTKMPDGHWIGDARLKGTRVIVISADYMPTANKADEVIILRPGTDAAFFLGVARELIEKGLYDRAAVIERTDLPLLVRLDTGERLDARDVIPGYELAALTNYVTLKPDAEIKGNPPPPPFTAGGQVVPTELRDAWGD-FVWWDRATGRPRPVSRDEVGARFDG-DPALLGEFEVELVDGSTVPVRPAFDLLKQYLDESFDLRTASEVCRVPPQAIQSIARQLAANKRETLLAAGMGPNHYFQNDLFGRVQFLVAALTDN	LAHAGCILYWGYNPSVSRLVHATATVQAVNRGARLVVVDPRRVGLAAKADHWLRVRPGTDAALALGLVHVMLGRGWYDEAFVRRWTDAPLLVRTDTGRLLRADDL-------------A-------------EP----GP----------SGQRVAWDEVAGAPVLHDPATRGCAVAPERLALDGRYDVALRDG-VVPCRPVLAELRAHC-EDLTPAATADLTGVPAEDLERAAETLWT-SRPLAFYTWSGLEQHSTTTQTIRAINVLYALTGS	-41.424,25.682,21.309,-37.685,25.017,21.086,-36.579,26.421,17.688,-35.532,23.504,15.430,-31.881,24.218,14.496,-30.447,22.824,11.226,-26.776,23.562,10.383,-24.633,22.568,7.376,-20.955,21.874,8.219,-18.326,21.718,5.423,-15.995,18.805,5.967,-14.485,15.694,4.344,-15.142,11.988,4.988,-11.903,10.641,6.546,-13.153,7.025,6.818,-10.693,6.113,3.985,-8.019,7.390,1.535,-10.748,8.741,-0.779,-11.257,11.720,1.6…	MTEHEVRQVPTFCALCVSRCGATATVEDGLFTALGPDPAHPTGQAVCVKGKAAPAIVAHHERLLHPMKRTAPKGAADPGWVRISWDEALDTVAERLTGIAAESGPEAVVFASASPSTSALSDSVDWIIRLRRAFGSPNFTNAMELCGWGRHLASTYTYGAPVPGGYMPDLAHAGCILYWGYNPSVSRLVHATATVQAVNRGARLVVVDPRRVGLAAKADHWLRVRPGTDAALALGLVHVMLGRGWYDEAFVRRWTDAPLLVRTDTGRLLRADDLAEPGPSGQRVAWDEVAGAPVLHDPATRGCAVAPERLALDGRYDVALRDGVVPCRPVLAELRAHCEDLTPAATADLTGVPAEDLERAAETLWTSRPLAFYTWSGLEQHSTTTQTIRAINVLYALTG…	661485	Marmoricola pocheonensis
job.pdb	AF-A0A369N0M8-F1-model_v4 Molybdopterin oxidoreductase	24.500	281	160	9	122	398	207	439	1.000	1.958E-13	499	400	809	LFSAEHTKLLLIIGMNWICTKMPDGHWIGDARLKGTRVIVISADYMPTANKADEVIILRPGTDAAFFLGVARELIEKGLYDRAAVIERTDLPLLVRLDTGERLDA---RDVIPGYELAALTNYVTLKPDAEIKGNPPPPPFTAGGQVVPTELRDAWGDFVWWDRATGRPRPVSRDEVGARFDGDPALLGEFEVELVDGSTVPVRPAFDLLKQYLDESFDLRTASEVCRVPPQAIQSIARQLAANKRETLLAAGM-GPNHYFQNDLFGRVQFLVAALTDNIG	IWEFSDAATIIEVGHNPLESGIVWSRALMDAKEAGTYIAVLDPRFSGTASKADAWLPVRPGTDAAVIQGMIRAIIDEKWYDEEFVKANTSLPFLVDKKTGKSYRSDEVLCPNPTVVTGE---------DA--------------------------GAPYVWDEASNAPKLYNEE------GVSPVLEGSWT---VDG--KELVTEFTLMKKWISE-CSLDWASETSGIAQDVIVELADRYANNGP-AIIDYGLGGPDKYTNADVLGHSMSILTALTGNYG	-23.048,-70.928,31.683,-24.168,-71.628,28.659,-23.919,-71.987,25.092,-23.617,-71.633,21.592,-24.371,-72.102,18.458,-24.851,-71.071,14.791,-24.948,-72.750,11.784,-23.971,-71.295,8.462,-25.219,-71.415,4.928,-22.671,-70.231,2.303,-23.030,-67.773,-0.637,-23.156,-69.000,-4.273,-21.393,-67.376,-7.299,-24.810,-66.008,-8.439,-25.419,-64.358,-5.045,-21.859,-62.920,-5.197,-22.549,-61.210,-8.580,-25.886,-59…	MSGTSSPHSGLTRRSFLKATGAAAGALGLAGAAGMVTADNWLAPTQAHAEAGERVAHLCHQFHCLTGCNLKCTIRDERVALIEPSDLVDESHSTICLRGINEVAHIYSSDRLQTPLRRVGERGEGKFEQISWDEAIKAIVDAINESHEKHGPDSVFVRKSTEASIGFDFIGALLKADQGGEWGLDRGQPNGQTPAFGAFSYCPSRSIWEFSDAATIIEVGHNPLESGIVWSRALMDAKEAGTYIAVLDPRFSGTASKADAWLPVRPGTDAAVIQGMIRAIIDEKWYDEEFVKANTSLPFLVDKKTGKSYRSDEVLCPNPTVVTGEDAGAPYVWDEASNAPKLYNEEGVSPVLEGSWTVDGKELVTEFTLMKKWISECSLDWASETSGIAQDVIVELADR…	84112	Eggerthella lenta
job.pdb	AF-A0A1Q3Q394-F1-model_v4 4Fe-4S Mo/W bis-MGD-type domain-containing protein	22.400	281	164	9	121	399	215	443	1.000	3.346E-13	499	400	819	DLFSAEHTKLLLIIGMNWICTKMPDGHWIGDARLK-GTRVIVISADYMPTANKADEVIILRPGTDAAFFLGVARELIEKGLYDRAAVIERTDLPLLVRLDTGERLDARDVIPGYELAALTNYVTLKPDAEIKGNPPPPPFTAGGQVVPTELRDAWGDFVWWDRATGRPRPVSRDEVGARFDGDPALLGEFEVELVDGSTVPVRPAFDLLKQYLDESFDLRTASEVCRVPPQAIQSIARQLAANKRETLLAAGMGPNHYFQNDLFGRVQFLVAALTDNIG-H	EATDFMSAKAIVFWANNIAETSIPDWRIMCDARDRNGTQLISVDPRFTPTSAGCDTWLPIRPGADAALIDGIINYVITNKLYDADYISKYTVGPYLVDPSTKKWLQADAVISGAK----------------------------------------KDYVVFDEAGGTIKAASDPTLQ-----RPALFG--THPVA-GIQAY--TAMQALADMAAK-YTPEYTEKLTDVPAAKIVDLAKTWGTVKP-VAVRVGFALSHWYHGDLNMQALLTLQAITGNIGVH	0.148,-56.442,-32.232,2.999,-54.036,-33.158,3.829,-50.891,-33.335,5.339,-47.446,-33.985,5.054,-43.738,-33.085,4.210,-40.743,-35.172,4.744,-37.444,-33.308,5.436,-33.970,-34.747,5.453,-32.229,-38.043,4.484,-28.565,-38.105,7.380,-26.193,-37.673,8.502,-25.057,-41.134,9.499,-21.474,-41.398,13.122,-20.421,-42.146,15.360,-21.524,-44.950,18.804,-19.855,-44.503,19.753,-16.831,-46.556,23.263,-17.396,-47.98…	MVGGLVLADRMRFLQPLSSPPKAPRVGPRPAAATGEAVFRTGHSNNCDGACGHLIHVVDGRVTMIGPANWDPTTIGGAPTPTFHPRICARGTAQISNTYSPDRIKYPYKRVGERGSGKWERISWEEATTLIAEKFTEIQRKYGKPSVWIAPYTGSLSLIEGVVGAGYRFASVTGASAGDSQGDNEGDSATPAGWNYVLVDPEDPANGGGFFAGHEATDFMSAKAIVFWANNIAETSIPDWRIMCDARDRNGTQLISVDPRFTPTSAGCDTWLPIRPGADAALIDGIINYVITNKLYDADYISKYTVGPYLVDPSTKKWLQADAVISGAKKDYVVFDEAGGTIKAASDPTLQRPALFGTHPVAGIQAYTAMQALADMAAKYTPEYTEKLTDVPAAKIVDL…	1895696	Actinobacteria bacterium 69-20
job.pdb	AF-M0ELK4-F1-model_v4 Dimethylsulfoxide reductase	23.100	281	161	10	122	399	143	371	1.000	4.615E-13	498	400	750	LFSAEHTKLLLIIGMNWICTKMP-DGHWIGDARLKGTRVIVISADYMPTANKADEVIILRPGTDAAFFLGVARELIEKGLYDRAAVIERTDLPLLVRLDTGERLDARDVIPGYELAALTNYVTLKPDAEIKGNPPPPPFTAGGQVVPTELRDAWGD-FVWWDRATGRPRPVSRDEVGARFDGDPALLGEFEVELVDGSTVPVRPAFDLLKQYLDESFDLRTASEVCRVPPQAIQSIARQLAANKRETLLAAGMGPNHYFQNDLFGRVQFLVAALTDNIG-H	AEDWENANTIIVWGSDILSSQFQMDASKILDAIENGAKLVVVDPVYTTTASKADLWLPVEPGKDVHLALAMMHTVFEDETYDEDFLRKRTTAPALIRKDTGELLKASDVFEDGG----------------------------------------ENQVVAVERGSGSPVAL-EPETG----GAYALFGEFTV---DG--VACETALTRLRDHVAD-YAPEKVAETTGVDAENIRTAIRWLATRG-PGGIAPSYALGRYKHGHIFGQAYAMLMGMTGDYGRH	31.614,-10.369,-5.376,32.070,-13.593,-3.357,29.903,-13.289,-0.195,27.381,-10.995,1.520,27.053,-10.696,5.313,24.980,-8.279,7.411,27.093,-5.338,8.247,27.092,-5.315,12.091,25.649,-2.143,13.389,26.957,-1.327,16.823,23.866,-3.278,18.025,23.659,-6.987,17.083,19.825,-6.877,17.256,19.888,-4.952,13.929,22.312,-7.363,12.180,19.674,-8.585,9.729,19.467,-10.085,6.240,16.877,-12.195,4.409,17.673,-15.127,2.083,…	MKKIEPHPPEDEQYKRACVLGLSHTQRVYDPTRLKYPMKRADWSPDKPNPQGRGPDAEFERVSWDEALDLVADKMQSLKADHGAESVLFHEGSGNYGQSGKSFKRLASLFGATQSAWGIDTNVGRGFNRVTGVGAFLPPTNEAEDWENANTIIVWGSDILSSQFQMDASKILDAIENGAKLVVVDPVYTTTASKADLWLPVEPGKDVHLALAMMHTVFEDETYDEDFLRKRTTAPALIRKDTGELLKASDVFEDGGENQVVAVERGSGSPVALEPETGGAYALFGEFTVDGVACETALTRLRDHVADYAPEKVAETTGVDAENIRTAIRWLATRGPGGIAPSYALGRYKHGHIFGQAYAMLMGMTGDYGRHGNIHAHHSGGATLAAGDWASPSDADPGP…	1227467	Halorubrum distributum JCM 9100
job.pdb	AF-D0WE54-F1-model_v4 Molybdopterin oxidoreductase	26.700	280	152	13	122	398	188	417	1.000	1.954E-14	498	400	783	LFSAEHTKLLLIIGMNWICTKMPDGHWIGDARLKGTRVIVISADYMPTANKADEVIILRPGTDAAFFLGVARELIEKGLYDRAAVIERTDLPLLVRLDTGERLDARDVIPGYELAALTNYVTLKPDAEIKGNPPPPPFTAGGQVVPTELRDAWGDFVWW--DRATGRPRPVSRDEVGARFDGDPALLGEFEVELVDGSTVPVRPAFDLLKQYLDESFDLRTASEVCRVPPQAIQSIARQLAANKRETLLAAGM-GPNHYFQNDLFGRVQFLVAALTDNIG	ARDWVDSRLVIHTGTNFCESSLTTSRLLFEAKEAGARIVTIDPHYSTTACKSDEWIPIEPGTDPALFLGMVSHILDKKLYDEDFMRQHTSLPFLVDEETRMLVKAKDP----ETDPLTAVV-------VPGQ----------------------KDIYYVIDK--GSAVL----QGEAS---DIAL--SGTVE-VEG--CKARTVFDLLVEGQKE-YTTRWASEVTGIPQATIERLAEEYAQGP--SSLCVGWGGWDKISNADVGGHAVAVLVALTGNIG	-13.796,-11.616,-32.348,-11.685,-9.656,-34.836,-8.437,-8.904,-32.987,-7.800,-5.210,-33.647,-4.035,-5.320,-34.152,-3.159,-1.676,-33.685,0.038,-2.268,-35.673,3.248,-0.701,-34.451,3.850,0.979,-37.833,7.616,1.107,-37.232,9.243,-2.181,-36.036,10.805,-3.634,-39.206,13.536,-5.292,-37.099,12.144,-7.176,-34.059,13.229,-10.830,-33.940,10.094,-12.849,-33.083,10.683,-15.234,-30.147,8.334,-17.624,-32.096,11.3…	MTAGAVGVVGATGMTSADGWLKPADASETLDERTACTYHQSHCGSMCSLKCTVRDGRLALIQPNDKMAEKRYQTICLKGISEIQHVYGAGRIQTPLKRVGERGENDFMQTTWEEALDDIVARIKDIQEAHGKDAVMVTNGAEADVGFLAPLLGACGQGFNAGIDTGTGNGLDPALGMGWGYAMTNPEARDWVDSRLVIHTGTNFCESSLTTSRLLFEAKEAGARIVTIDPHYSTTACKSDEWIPIEPGTDPALFLGMVSHILDKKLYDEDFMRQHTSLPFLVDEETRMLVKAKDPETDPLTAVVVPGQKDIYYVIDKGSAVLQGEASDIALSGTVEVEGCKARTVFDLLVEGQKEYTTRWASEVTGIPQATIERLAEEYAQGPSSLCVGWGGWDKISNA…	649764	Slackia exigua ATCC 700122
job.pdb	AF-A0A662ITL3-F1-model_v4 Uncharacterized protein	21.700	280	166	9	127	394	105	343	1.000	1.958E-13	497	400	790	HTKLLLIIGMNWICTKMPDGHWIGDARL--KGTRVIVISADYMPTANKADEVIILRPGTDAAFFLGVARELIEKGLYDRAAVIERTDLPLLVRLDTGERLDARDVIPGYELAALTNYVTLKPDAEIKGNPPPPPFTAGGQVVPTELRDAWGDFVWWDRATGRPRPVS------RDEVG-ARFD--GDPALLGEFEVELVDGSTVPVRPAFDLLKQYLDESFDLRTASEVCRVPPQAIQSIARQLAANKRETLLAAGMGPNHYFQNDL-FGRVQFLVAALT	NSKCIVLDSRHPSESLPGQWFAIMERKRAGEELYLIVLDPRFTEEARNADYWLQVRPGTDAGVFLAWMYIMLRDNLYDRDFVERWSNGPLLLRLDKDWWLTEKDVVK------------------------------GGRED---------RYVAWDKNRNGPVIWDPVMQQFYTLNGEPIPDEDVKVELEGYFKVETVDGQTVECKTAFTAFKERIME-FPPEKMADITWVPKKLIEESCKLYATTK-PACMYRGVAPDMLGRAAMSIEIARSMLRILT	19.600,-10.853,-23.300,22.731,-10.334,-21.314,22.770,-8.530,-17.950,23.775,-4.852,-17.688,27.440,-4.459,-16.632,28.342,-0.905,-17.781,26.776,2.585,-18.028,25.024,3.122,-21.294,24.200,6.415,-23.060,21.578,6.718,-25.818,23.161,7.639,-29.170,20.108,7.261,-31.472,16.565,8.705,-31.419,14.520,8.067,-28.231,13.153,4.508,-28.514,15.646,3.243,-31.146,17.500,1.018,-28.617,20.910,2.394,-29.690,23.418,2.508,…	PEQLMYPLKRVGERGENKWQRISWEQALDEIAAKMKELIEKYGPECIAVVEGTYRTDLYWARSRFLFSIGNPGNVCAPGTICSTCDVAMQYCMFGANTHTPDIMNSKCIVLDSRHPSESLPGQWFAIMERKRAGEELYLIVLDPRFTEEARNADYWLQVRPGTDAGVFLAWMYIMLRDNLYDRDFVERWSNGPLLLRLDKDWWLTEKDVVKGGREDRYVAWDKNRNGPVIWDPVMQQFYTLNGEPIPDEDVKVELEGYFKVETVDGQTVECKTAFTAFKERIMEFPPEKMADITWVPKKLIEESCKLYATTKPACMYRGVAPDMLGRAAMSIEIARSMLRILTGSLDVVGGDIMTQPGPEIGGQMFLRECLLDYQDHLTPEMKAKQLGADKFPIMAWPM…	2250277	Thermoprotei archaeon
job.pdb	AF-A0A7V4UNG5-F1-model_v4 Uncharacterized protein	25.200	301	149	10	105	396	15	248	1.000	3.922E-14	495	400	645	LPPGHPMVTGSQTVDFDLF-----SAEHTKLLLIIGMNWICTKMPDGHWIGDARLKGTRVIVISADYMPTANKADEVIILRPGTDAAFFLGVARELIEKGLYDRAAVIERTDLPLLVRLDTGERLDARDVIPGYELAALTNYVTLKPDAEIKGNPPPPPFTAGGQVVPTELRDAWGDFVWWDRATGRPRP----VSRDEVGARFDGDPALLGEFEVELVDGSTVPVRPAFDLLKQYLDESFDLRTASEVCRVPPQAIQSIARQLAANKRETLLAAGMGPNHYFQNDLFGRVQFLVAALTDN	SCPGLPLHLGQ------KGLHPSIHYERTNLILLVGYNVLHTKPPLARRILDAQRRGARLIVVDPLLSPTASKADIWLAPRPGTDLALFLAMHHVIIEEGLYDEGFLKAWTNAPFLVREDNGLHMCGKS----------------------------P-------------------YLVWDSKRGAPCPADPWLPS-------HVEPALSGSY---FVSG--IRCKTAWQLFTEMVEP-CTPEWAEEVTWVPGAEIRRVARLFATTKP-ASMDWYNGLHRSSNGFYTAVALALLAVVTGN	2.995,9.641,-21.665,-0.036,8.832,-19.680,0.775,5.471,-18.085,-2.063,3.662,-16.288,-2.731,0.037,-15.332,-3.889,-2.523,-12.748,-0.849,-1.586,-10.578,-3.268,-0.045,-8.010,-4.650,-3.605,-7.533,-1.317,-5.463,-7.299,1.911,-3.405,-7.424,1.213,-0.173,-5.486,0.739,-1.873,-2.100,4.391,-2.811,-1.408,6.231,0.292,-2.719,4.104,2.844,-0.779,5.426,6.296,-1.857,5.347,7.522,1.750,8.012,5.028,2.859,10.703,6.682,0.6…	PNHGGTGHICCYSRSCPGLPLHLGQKGLHPSIHYERTNLILLVGYNVLHTKPPLARRILDAQRRGARLIVVDPLLSPTASKADIWLAPRPGTDLALFLAMHHVIIEEGLYDEGFLKAWTNAPFLVREDNGLHMCGKSPYLVWDSKRGAPCPADPWLPSHVEPALSGSYFVSGIRCKTAWQLFTEMVEPCTPEWAEEVTWVPGAEIRRVARLFATTKPASMDWYNGLHRSSNGFYTAVALALLAVVTGNWDVPGGLTFESDPAFKDVKGSEFLPQDWVTKSLIASAGFKVRTYNKEYVGPMNLVAQAILTGKPYPIKGMLSLASGLGTSNPNSQKMMEALAQLDFLAMGDIWMTPAMEMADIILPCATHWESEFVNYNPPYLMYRRPVVQSQHEAWPDLK…	2026735	Deltaproteobacteria bacterium
job.pdb	AF-A0A3F3PBR7-F1-model_v4 Dehydrogenase	24.400	278	163	11	121	398	143	373	1.000	3.346E-13	494	400	747	DLFSAEHTKLLLIIGMNWICTKMPDGHWIGDARLKGTRVIVISADYMPTANKADEVIILRPGTDAAFFLGVARELIEKGLYDRAAVIERTDLPLLVRLDTGERLDARDVIPGYELAALTNYVTLKPDAEIKGNPPPPPFTAGGQVVPTELRDAWGDFVWWDRATGRPRPVSRDEVGARFDGDPALLGEFEVELVDGSTVPVRPAFDLLKQYLDESFDLRTASEVCRVPPQAIQSIARQLAANKRETLLAAGMGPNHYFQNDLFGRVQFLVAALTDNIG	EPADMMNAKTILIWGANPAISQIQNMHFLMEARDNGTKLIAIDPMFSQTAARSDEWVPVKPGTDGALAFGMMNYIVEQGWHDLDFLREHSVAACLVKEADGKFLRQAD-LDGSQPSA--------DDAKN-------AAT----------------SLVMGK-DGTPGIVG--EVA-----DPELEGSYE---VEG--IKVSTAYQLLLDRIAE-YPVSKAAEITGVSEDLIKDVAEQYARNTP-SSIYTFFGIDHYWNGHWSQGCLATLAVITGNVG	21.236,-21.410,-5.018,22.444,-24.424,-7.044,25.151,-23.404,-9.555,26.650,-25.694,-12.243,29.034,-24.587,-15.026,28.507,-20.929,-14.056,24.681,-21.263,-14.402,21.871,-21.283,-11.802,20.275,-24.688,-12.539,17.907,-24.796,-9.521,16.647,-22.919,-6.456,15.547,-24.423,-3.112,14.370,-23.058,0.245,17.089,-21.729,2.561,17.747,-23.180,6.003,16.704,-20.319,8.327,17.906,-19.978,11.943,14.294,-20.679,12.897,1…	MHVRDGQVVRTSMREMPDPQYNRICMKGLSHPYRIYSDERLKYPLRRAGERGSDEWERISWDEALDEIAEKWNGYVKEFGPTSVGLFTGSGNYGLVNGMSVGGVTSRFLAASGIAYLNQTVDAAANFATSRLLGMGYYSTGNEPADMMNAKTILIWGANPAISQIQNMHFLMEARDNGTKLIAIDPMFSQTAARSDEWVPVKPGTDGALAFGMMNYIVEQGWHDLDFLREHSVAACLVKEADGKFLRQADLDGSQPSADDAKNAATSLVMGKDGTPGIVGEVADPELEGSYEVEGIKVSTAYQLLLDRIAEYPVSKAAEITGVSEDLIKDVAEQYARNTPSSIYTFFGIDHYWNGHWSQGCLATLAVITGNVGKAGAFCGFQECLGSGLGNAVLASPEG…	84112	Eggerthella lenta
job.pdb	AF-A0A3N0B5K2-F1-model_v4 Dehydrogenase	27.100	302	158	12	104	398	185	431	1.000	5.127E-14	494	400	798	DLPPGH--PMVTGSQTVDF---DLFSAEHTKLLLIIGMNWICTKMPDGHWIGDARLKGTRVIVISADYMPTANKADEVIILRPGTDAAFFLGVARELIEKGLYDRAAVIERTDLPLLVRLDTGERLDARDVIP-GYELAALTNYVTLKPDAEIKGNPPPPPFTAGGQVVPTELRDAWGDFVWWDRATGRPRPVSRDEVGARFDGDPALLGEFEVELVDGSTVPVRPAFDLLKQYLDESFDLRTASEVCRVPPQAIQSIARQLAANKRETLLAAGM-GPNHYFQNDLFGRVQFLVAALTDNIG	DMAQGNGLDQTTGDATMGKGPYEVTDWVNTKTLIMVGVNLLESGMTDARFMFDAQEAGCNVTVVDPIFTSTASKADTWVPIEPGTDAALYLGMVSAILDNEWYDEEYIKAHTSCPFLVSTADGSMLKETSTAEDGTET---------------------------------------ATHYVWDGS--RARL--MDEV-----ADPILEGTFE---VDG--VECTTVFSLLKENQKN-YTTAWASEVTTIPEDQIIELARKYAQET-PSFLLIGYGGNDKYSNADIAGHAMSLLPSLTGNIG	-45.939,73.795,45.808,-43.209,71.894,43.905,-40.803,69.144,45.039,-39.771,66.266,42.712,-37.712,63.188,43.132,-37.735,59.976,41.046,-35.994,56.833,41.512,-35.240,54.767,38.542,-34.003,51.375,39.770,-31.974,50.509,36.641,-30.848,46.936,35.855,-27.104,46.877,36.679,-24.497,45.463,34.218,-23.604,43.001,37.044,-27.187,41.665,37.341,-27.561,41.457,33.524,-24.293,39.422,33.342,-25.478,37.162,36.207,-28…	MSGATSPHAGMTRRNFLKTAGVAAGALGLAGAASMTTTNNWLAPAEAHAEAEDQVIYTFHQTNCGNRCSLKCTVRDGRMANIESNTWEEDQYSICCLKGLSEIQRIYSPDRIQTPLKRVGERGEGKFESISWEEAFDTVAQKLQESVDKYGGSSILFPYSSGLVYEMPLLRKLLGAQAICESGIDMAQGNGLDQTTGDATMGKGPYEVTDWVNTKTLIMVGVNLLESGMTDARFMFDAQEAGCNVTVVDPIFTSTASKADTWVPIEPGTDAALYLGMVSAILDNEWYDEEYIKAHTSCPFLVSTADGSMLKETSTAEDGTETATHYVWDGSRARLMDEVADPILEGTFEVDGVECTTVFSLLKENQKNYTTAWASEVTTIPEDQIIELARKYAQETPSF…	498718	Slackia equolifaciens
job.pdb	AF-A0A4Q3PDE2-F1-model_v4 Molybdopterin oxidoreductase	20.000	274	172	7	125	396	24	252	1.000	7.475E-13	494	400	940	AEHTKLLLIIGMNWICTKMPDGHWIGDARLKGTRVIVISADYMPTANKADEVIILRPGTDAAFFLGVARELIEKGLYDRAAVIERTDLPLLVRLDTGERLDARDVIPGYELAALTNYVTLKPDAEIKGNPPPPPFTAGGQVVPTELRDAWGD-FVWWDRATGRPRPVSRDEVGARFDG-DPALLGEFEVELVDGSTVPVRPAFDLLKQYLDESFDLRTASEVCRVPPQAIQSIARQLAANKRETLLAAGMGPNHYFQNDLFGRVQFLVAALTDN	WAQTELIVLWGHNPARTWLAQASQVADAHRRGARVVVIDPKQDGSGQQADLWLRIRPGADGALALGAVRHLLTSRRYDDAFVRSWTNAPFLVDCESQRMLRGSEVWADAA----------------------------------------PDTFVLAHCGEG-LRA--HDTRRPLDDPQTVDLHARRTIMDIQGRTRHVATAFALLGDAVD-AYTAAHVASLTWIDEADLHHFNALFENGPK-ASYYAWTGVGQHSNATATERAIGTLYALTGA	-4.523,0.740,-12.165,-2.850,2.167,-8.983,-0.441,-0.449,-7.554,1.138,-2.910,-10.065,1.758,-1.097,-13.369,4.868,0.930,-12.450,6.586,-2.150,-10.910,5.579,-4.619,-13.649,5.720,-2.392,-16.771,8.135,0.488,-16.058,10.698,-2.311,-15.510,9.731,-3.668,-18.964,10.985,-0.368,-20.457,14.443,-1.434,-19.137,14.518,-5.264,-19.333,11.516,-6.123,-21.555,10.118,-7.976,-18.481,8.994,-7.237,-14.901,11.314,-7.254,-11.…	EVCGWHKDHAHKLTFGQGIGVPDWAQTELIVLWGHNPARTWLAQASQVADAHRRGARVVVIDPKQDGSGQQADLWLRIRPGADGALALGAVRHLLTSRRYDDAFVRSWTNAPFLVDCESQRMLRGSEVWADAAPDTFVLAHCGEGLRAHDTRRPLDDPQTVDLHARRTIMDIQGRTRHVATAFALLGDAVDAYTAAHVASLTWIDEADLHHFNALFENGPKASYYAWTGVGQHSNATATERAIGTLYALTGACDAPGGNLWTVAPAAARVGDYGLLAPDQQAKALGLDALPLGPPSQGWITARDFARAALQGDPYAVRALVSFGTNLLVTQSDSARNQAALQTLDFHVHVDVFMNPTAQSADIVLPATLPWEREALKIGFEISQAAAEHVQLRTRMVEP…	1871071	Comamonadaceae bacterium
job.pdb	AF-A0A2V1JPG7-F1-model_v4 Molybdopterin oxidoreductase	21.500	278	165	8	122	396	30	257	1.000	6.021E-14	493	400	706	LFSAEHT--KLLLIIGMNWICTKMP-DGHWIGDARLKGTRVIVISADYMPTANKADEVIILRPGTDAAFFLGVARELIEKGLYDRAAVIERTDLPLLVRLDTGERLDARDVIPGYELAALTNYVTLKPDAEIKGNPPPPPFTAGGQVVPTELRDAWGDFVWWDRATGRPRPVSRDEVGARFDGDPALLGEFEVELVDGSTVPVRPAFDLLKQYLDESFDLRTASEVCRVPPQAIQSIARQLAANKRETLLAAGMGPNHYFQNDLFGRVQFLVAALTDN	LYDYENAQIKCLVLWGAGPAYSAPASGGRMVNELRAKGVKTISIDPRFTPDAAKADIWLPIRPGTDVALQMAWIRYILVNRRYDEEFVTRWTNLPYLVEVESRFFARAKKGENGAP----------------------------------------DTFYVWDEKTDSMKPM---EYPFDENLAPALWGTYE---VDG--KVYKTGMQLLYERCEE-FTLEKAAEICWLDADRIKAAIEMYLENS-PSGICLGVATDQTPNSVQAAMAADTIDFLMGN	2.236,6.924,-3.810,0.557,4.138,-5.853,2.227,1.144,-4.095,2.387,1.878,-0.331,0.685,5.210,0.511,-2.863,3.730,0.651,-1.807,1.454,3.456,0.326,4.083,5.248,-2.586,6.559,5.056,-5.158,4.026,6.325,-3.032,2.757,9.263,-1.977,6.336,10.159,-5.649,7.428,10.299,-7.150,4.288,11.934,-4.336,3.241,14.337,-1.700,6.021,14.242,1.061,3.372,13.861,2.876,1.301,11.227,1.183,-0.880,8.598,1.217,-4.695,8.429,3.389,-5.081,5.2…	AQCYLPRVLSCAMMYGGADSSIADSNALELYDYENAQIKCLVLWGAGPAYSAPASGGRMVNELRAKGVKTISIDPRFTPDAAKADIWLPIRPGTDVALQMAWIRYILVNRRYDEEFVTRWTNLPYLVEVESRFFARAKKGENGAPDTFYVWDEKTDSMKPMEYPFDENLAPALWGTYEVDGKVYKTGMQLLYERCEEFTLEKAAEICWLDADRIKAAIEMYLENSPSGICLGVATDQTPNSVQAAMAADTIDFLMGNLEKPGALMQRFRTSGVLKVPNYPVPVALKCLPPEQLKKRLGGREHKGLSIWYAGHPGSVLNAILTEKPYQPRMWIDRSGNKLGVLAESGRWAEAIEKLDFIVHMYMYPTSFSCYADILLPTEEWLETDMIVETCNMLVARQQ…	39490	Eubacterium ramulus
job.pdb	AF-A0A535Y3P5-F1-model_v4 Molybdopterin oxidoreductase	28.100	281	148	7	125	396	73	308	1.000	2.554E-14	492	400	570	AEHTKLLLIIGMNWICTKMPDGHWIGDARLKGTRVIVISADYMPTANKADEVIILRPGTDAAFFLGVARELIEKGLYDRAAVIERTDLPLLVRLDTGERLDARDVIPG--YELAALTNYVTLKPDAEIKGNPPPPPFTAGGQVVPTELRDA-------WGDFVWWDRATGRPRPVSRDEVGARFDGDPALLGEFEVELVDGSTVPVRPAFDLLKQYLDESFDLRTASEVCRVPPQAIQSIARQLAANKRETLLAAGMGPNHYFQNDLFGRVQFLVAALTDN	VEKSGCLLLWGSNPTATLLNLATRIVAARARGLKLVVIDPRRIGLANKADHHLAVRPGTDGALALAFIHELIERRWYDDGFVRDWTNAPLLVREDTGRLLRASDVDPAALRRVSP----------------------------------DASGSVSIARGDLVEYSPEAGRY---AVPTAEL------DLHGAQLVPLRTGERVRARTVFDLLAAEA-RRHEPDLAAEITGVPAAQIRETVAFLIAN-RPLSHHTWNGIMQHTNATLAGRAISVFYALTGD	8.643,10.557,-29.363,9.428,14.308,-29.770,6.856,14.661,-32.591,4.063,13.160,-30.426,5.179,15.392,-27.509,4.869,18.575,-29.626,1.538,17.564,-31.226,-0.325,15.938,-28.301,1.738,16.806,-25.185,4.083,14.587,-23.129,1.171,12.689,-21.603,0.462,11.147,-25.045,3.527,8.931,-24.378,3.259,6.278,-21.641,6.261,4.720,-19.877,6.208,1.097,-18.625,8.359,-1.533,-16.920,8.284,-5.194,-15.805,8.417,-6.189,-12.100,11.…	MLAIRRESGPQAIAFARGTGSGTGLSPTEPWVARLAGAFGSPNYMTNTHICNWARDGTNHYTFGSYEFPLPEVEKSGCLLLWGSNPTATLLNLATRIVAARARGLKLVVIDPRRIGLANKADHHLAVRPGTDGALALAFIHELIERRWYDDGFVRDWTNAPLLVREDTGRLLRASDVDPAALRRVSPDASGSVSIARGDLVEYSPEAGRYAVPTAELDLHGAQLVPLRTGERVRARTVFDLLAAEARRHEPDLAAEITGVPAAQIRETVAFLIANRPLSHHTWNGIMQHTNATLAGRAISVFYALTGDWDRPGGNVLPGPNLTKPISLEVTAAQAALRLGRDDRPLGPQVAPPHNIASYDLYDAILGGRPYQVRGLVSFGSNTIVNSADPVRGREALRK…	2026724	Chloroflexi bacterium
job.pdb	AF-A0A7Z9XTD4-F1-model_v4 Formate dehydrogenase	23.000	300	152	11	125	394	162	412	1.000	1.954E-14	492	400	683	AEHTKLLLIIGMNWICTKMPDGHWIGDARLKGTRVIVISAD-YMPTANKADEVIILRPGTDAAFFLGVARELIEKGLYDRAAVIERTDLPLLVR-----LDTGERLDARDVIPGYELAALTNYVTLKPDAEIKGNPPPPPFTAGGQVVPTELRDAWGDFVWWDRATGRPRPVSRDEVGARFDGDPALLGEFEVELVDGSTVPVRPAFDLLKQYLDESFDLRTASEVCRVPPQAIQSIARQLAANKRE------------------------TLLAAGMGPNHYFQNDLFGRVQFLVAALT	LERAKLFIMIGTAEDHHSNPMKVELSKFKRRGGRFISINPIRTGYSAI-ADEWVPIKPGTDGALILAIIRELIQQGLYDREFLVQYSNAAELVINDPECEDYGLFK---RVEMHIE---------------------------EGCFDPE-------NKLWWDRGLDIAMGTHTP------GCDPYLLGEFELE--DG--TSVKPAFQLLKERVDD-YTPEWAEDITGIPADTIRRLAYEMGVTARDQKIELPIQWADCWDNDHETVKGNPVAFHAMRGLAAHSNGFHSIRALGILMTLL	12.581,-40.649,-19.343,13.478,-36.937,-19.039,15.188,-35.416,-15.961,12.477,-34.239,-13.534,13.370,-31.476,-11.037,11.221,-29.668,-8.433,12.071,-26.097,-7.334,10.418,-23.793,-4.770,9.857,-20.062,-5.422,7.226,-17.321,-4.875,4.194,-16.572,-7.087,3.779,-13.146,-8.736,0.256,-13.503,-10.165,-1.138,-11.242,-7.383,0.249,-9.620,-4.200,-0.511,-12.638,-1.969,3.048,-13.948,-2.661,2.001,-17.601,-2.256,4.834,…	MGRVEVKNTTCYMCACRCGIRVTLRDGEVRHIEGNPEHPLNKGVICAKGASGIMKQYSPARLTKPLLRRADAERGESKFEEISWERAFDIMEEHLGRIRKEDPRKFALFTGRDQMQALTGMFAKQFGTPNYAAHGGFCSVNMAAGLIYTIGGSFWEFGGPDLERAKLFIMIGTAEDHHSNPMKVELSKFKRRGGRFISINPIRTGYSAIADEWVPIKPGTDGALILAIIRELIQQGLYDREFLVQYSNAAELVINDPECEDYGLFKRVEMHIEEGCFDPENKLWWDRGLDIAMGTHTPGCDPYLLGEFELEDGTSVKPAFQLLKERVDDYTPEWAEDITGIPADTIRRLAYEMGVTARDQKIELPIQWADCWDNDHETVKGNPVAFHAMRGLAAHSNGF…	2049432	Chromatiaceae bacterium
job.pdb	AF-A0A7V1EQV7-F1-model_v4 Dimethylsulfide dehydrogenase	26.100	279	148	11	125	394	132	361	1.000	9.244E-14	491	400	823	AEH-TKLLLIIGMNWICTKMPDGHWIGDARLKGTRVIVISADYMPTANKADEVIILRPGTDAAFFLGVARELIEKGLYDRAAVIERTDLPLLVRLDTGERLDARDVIPGYELAALTNYVTLKPDAEIKGNPPPPPFTAGGQVVPTELRDAWGDFVWWDRATGRPRPV-----SRD---EVGARFDGDPALLGEFEVELVDGSTVPVRPAFDLLKQYLDESFDLRTASEVCRVPPQAIQSIARQLAANKRETLLAAGMGPNHYFQNDLFGRVQFLVAALT	AWFGADYLLLSYLNVSVTRIPDAHYVWEAKYNGARVVATSPDYNPTAIHTDRWLNIQPGADPFLYMAMVHTILEENLVDEGFVREQTDLTLLVRDDNGKLLR-----------------EADLEA-------------GGKDD---------VFYLWDEKSGRAVKAPGSTGSEAKTLDLG---AITPALKGNFKV--GD---ITVQPAYMHMRAEA-MKFSPEATREKTGIHPDIVRDEARRFAAAKK-AVIAAGFASAKMLNGIYTQWAQILMCALT	21.039,-13.416,12.952,21.398,-13.305,16.749,18.495,-14.462,18.745,16.844,-11.358,20.251,15.615,-13.097,23.447,16.057,-16.670,24.802,12.335,-17.281,24.855,11.690,-16.036,21.270,12.557,-18.177,18.198,15.422,-16.812,16.229,14.860,-15.493,12.687,17.254,-18.079,11.157,17.644,-19.303,8.469,15.192,-16.978,6.740,15.660,-17.174,2.938,13.389,-18.627,0.248,13.598,-20.783,-2.914,13.976,-17.648,-5.123,16.879,…	YPQIAPDIPDTNPRGCQKGAIHSQAMYDPDRIRYPMKRAGERGEGKWQRISWDQVTEEIADKIIDLYEAHGPGCLATHTGTDTVSNGKLAAGLRFASLLGGIQEDSLTDVGDGQSGQYLAYGDNMQNATSDAWFGADYLLLSYLNVSVTRIPDAHYVWEAKYNGARVVATSPDYNPTAIHTDRWLNIQPGADPFLYMAMVHTILEENLVDEGFVREQTDLTLLVRDDNGKLLREADLEAGGKDDVFYLWDEKSGRAVKAPGSTGSEAKTLDLGAITPALKGNFKVGDITVQPAYMHMRAEAMKFSPEATREKTGIHPDIVRDEARRFAAAKKAVIAAGFASAKMLNGIYTQWAQILMCALTGHSGESGGYWSPFSMWGFESVFYLGFMQLGKTPRMEAG…	2026743	Halieaceae bacterium
job.pdb	AF-A0A6L7IVM1-F1-model_v4 Molybdopterin-dependent oxidoreductase	25.100	314	180	14	100	396	183	458	1.000	1.664E-14	491	400	827	AWHTDLPPG---HPMV-TGSQTVDF--DLFSAEHTKLLLIIGMNWICTKMPDGHWIGDARLKGTRVIVISADYMPTANKADEVIILRPGTDAAFFLGVARELIEKGLYDRAAVIERTDLPLLVRLDTGERLDAR--DVIPGYEL-------AALTNYVTLKPDAEIKGNPPPPPFTAGGQVVPTELRDAWGDFVWWDRATGRPRPVSRDEVGARFDGDPALLGEFEVELVDGSTVPVRPAFDLLKQYLDES-FDLRTASEVCRVPPQAIQSIARQLAANKRETLLAAGM-GPNHYFQNDLFGRVQFLVAALTDN	RTGIDIGVGNGLGPMIGDSSSFVISTSESRDWRRAKTVILTSTNFLESSVASAKNFFEAQEAGATIISVDTHFTTTAGKADQWVPIEPGTDGALFQGMISCILDHEWYDEESMKIGTSFPFLVNVATGKLLRARGESSEEGGETAWVAYGDASATNS-----SAGEEDSP---------------------GFMVWDTVSNAAMP-YESGV-----VSPALTGEYE---IDGSTYT--TVFELLKKIQKDNGFTVEWATEKTAIPVETIEDLARRYALETP-ATLSLGWGGSDKYMNSDICGHAAGVLAALTGN	85.413,-25.979,-28.149,81.645,-26.205,-27.464,78.913,-27.004,-30.035,75.486,-28.547,-29.328,72.717,-27.322,-31.720,68.960,-26.983,-31.012,66.257,-25.506,-33.285,63.370,-23.906,-31.504,60.083,-23.903,-33.493,57.815,-21.570,-31.464,54.098,-20.995,-32.210,53.596,-17.399,-33.414,50.686,-15.184,-32.220,49.515,-15.134,-35.899,49.447,-18.957,-36.272,47.435,-19.245,-33.024,44.789,-16.726,-34.249,44.416,-…	MSGTSSPHSGLTRRSFLKATGAAAGALGLAGAAGMVTADNWLAPTQAHAEAQETIGYTFHQSHCTGHCSLKCTVRDGRLALIEPNDAESYAKRYQIVCVRGISEIEHVYSEARIQTPLKRVGERGSGQFVAISWDEALEEVKRGLGDVWDKYGKEAVVVAGTSDVKVRYPHLKQVFNAQQDGRTGIDIGVGNGLGPMIGDSSSFVISTSESRDWRRAKTVILTSTNFLESSVASAKNFFEAQEAGATIISVDTHFTTTAGKADQWVPIEPGTDGALFQGMISCILDHEWYDEESMKIGTSFPFLVNVATGKLLRARGESSEEGGETAWVAYGDASATNSSAGEEDSPGFMVWDTVSNAAMPYESGVVSPALTGEYEIDGSTYTTVFELLKKIQKDNGFT…	2690837	Eggerthella guodeyinii
job.pdb	AF-A0A6M8J2W7-F1-model_v4 Molybdopterin-dependent oxidoreductase	23.200	288	158	11	121	398	205	439	1.000	1.759E-13	489	400	805	DLFSAEHTKLLLIIGMNWIC-TKMPDGHWIGDARLKGTRVIVISADYMPTANKADEVIILRPGTDAAFFLGVARELIEKGLYDRAAVIERTDLPLLVRLDTGERLDARDVIPG-------YELAALTNYVTLKPDAEIKGNPPPPPFTAGGQVVPTELRDAWGDFVWWDRATGRPRPVSRDEVGARFDGDPALLGEFEVELVDGSTVPVRPAFDLLKQ-YLDESFDLRTASEVCRVPPQAIQSIARQLAANKRETLLAAGM-GPNHYFQNDLFGRVQFLVAALTDNIG	SIKEWPLAKTIIMDGHN-LCESGMTYAKYMFAAQEAGAKVIVIDPRFSPTASKADQWIAVKPGTDPALMLGLVGTLLENDWMDREFMAANTSFPFLVNRETGRVHANEDVLLPDPHAVTKQQ---------------------------------------VGTPYVMT-AEGEVRPYNEE------GVQPVLEGTWT---VDG--VELSTQLTMVREFFQKNGYTAEWAAQITGVDAQVIRTLADEYANNGP-AYIDFGLGGPDKFANADINGHAMGLATALTGNYG	81.681,-9.179,-14.828,78.521,-8.682,-16.942,76.993,-10.577,-19.835,73.749,-9.457,-21.461,72.240,-11.889,-23.960,69.543,-10.588,-26.333,66.699,-12.810,-27.456,65.108,-11.235,-30.551,61.486,-12.322,-31.236,61.315,-13.820,-34.751,58.510,-12.834,-37.191,57.543,-16.564,-37.239,56.937,-16.525,-33.443,54.745,-13.394,-33.799,52.563,-14.950,-36.553,52.044,-18.118,-34.453,51.107,-15.887,-31.469,48.720,-13.…	MGKRSDQSVSRRSFVKGASAAGALGTLSAAGLTSASGWLVPSAASAEPEEHVAYLCHQFHCLSGCCLKCTVRDGRIAKIEPNDKVEKEDQRICLRGISEVQHVYATDRLQTPLKRVGERGEGKFVSISWDEAIKTVADAIKESQRRYGPQSVFIRKSTEASVAHGVEWLPSLLHAETGGNWGLDRGHTNGLVPAVGPGAHIYGRSIKEWPLAKTIIMDGHNLCESGMTYAKYMFAAQEAGAKVIVIDPRFSPTASKADQWIAVKPGTDPALMLGLVGTLLENDWMDREFMAANTSFPFLVNRETGRVHANEDVLLPDPHAVTKQQVGTPYVMTAEGEVRPYNEEGVQPVLEGTWTVDGVELSTQLTMVREFFQKNGYTAEWAAQITGVDAQVIRTLADE…	2734634	Berryella wangjianweii
job.pdb	AF-A0A662S931-F1-model_v4 4Fe-4S Mo/W bis-MGD-type domain-containing protein	23.900	276	153	10	125	396	211	433	1.000	4.859E-14	489	400	839	AEHTKLLLIIGMNWI-CTKMPDGHWIGDARLKGTRVIVISADYMPTANKADEVIILRPGTDAAFFLGVARELIEKGLYDRAAVIERTDLPLLVRLDTGERLDARD-VIPGYELAALTNYVTLKPDAEIKGNPPPPPFTAGGQVVPTELRDAWGD--FVWWDRATGRPRPVSRDEVGARFDGDPALLGEFEVELVDGSTVPVRPAFDLLKQYLDESFDLRTASEVCRVPPQAIQSIARQLAANKRETLLAAGMGPNHYFQNDLFGRVQFLVAALTDN	HEYASYIILLRRNLAGSIGVPYAWQFARAKKRGAKIVVLDPRMSESAALADLWVPIRPGTDLAFLLAMGHVIVNEGLYDEEFLKKHTNAPMLLKADTNT--PAKTWDDP-----------------------------------------DTGKKKYLVYDEATGEAKA----HDEAL---QPALTGEFDVE-IDGETVRVKTAFQALVERLQQ-YTPEWASQICDVPAETIVQVAREFGTIK-PAVIDPGWHDPKYQNSVQTWRMVAVLNALVGN	25.580,-24.288,-38.863,25.760,-22.619,-35.433,29.271,-22.538,-33.889,28.995,-24.084,-30.406,30.992,-21.653,-28.232,32.721,-24.053,-25.812,33.739,-22.085,-22.699,37.564,-21.935,-22.317,37.206,-23.848,-19.007,35.247,-26.687,-20.671,37.745,-26.771,-23.574,40.525,-27.113,-20.941,38.583,-29.910,-19.173,38.076,-31.712,-22.518,41.777,-31.120,-23.463,42.976,-32.340,-20.018,40.798,-35.476,-20.256,41.837,-…	MASVKIARRDFLKVAAVTGALATLSGPEDVVIRTLKKVEAKALEPQEYTVPGLCRMCVNSCGTFFRVKDGKLHKIDPNPNNPANAGNLCARGQAGVRRVYNPDRLKRPMIRRDKSLRGTWQGFEATDWNTALDEAAAALKKYIDAGEAKSIMVGGGWLPCGVYKPYVVAFAKAIGTPNFVGSPPPMCFFPKAFAWTVTIGAGGHPHIRADHEYASYIILLRRNLAGSIGVPYAWQFARAKKRGAKIVVLDPRMSESAALADLWVPIRPGTDLAFLLAMGHVIVNEGLYDEEFLKKHTNAPMLLKADTNTPAKTWDDPDTGKKKYLVYDEATGEAKAHDEALQPALTGEFDVEIDGETVRVKTAFQALVERLQQYTPEWASQICDVPAETIVQVAREFGT…	2056630	Candidatus Korarchaeota archaeon
job.pdb	AF-A0A5E4WSK1-F1-model_v4 Dimethylsulfide dehydrogenase subunit alpha	21.000	275	170	8	125	397	162	391	1.000	6.715E-13	489	400	1123	AEHTKLLLIIGMNWICTKMPDGHWIGDARLKGTRVIVISADYMPTANKADEVIILRPGTDAAFFLGVARELIEKGLYDRAAVIERTDLPLLVRLDTGERLDARDVIPGYELAALTNYVTLKPDAEIKGNPPPPPFTAGGQVVPTELRDAWGD-FVWWDRATGRPRPVSRDEVGARFDG-DPALLGEFEVELVDGSTVPVRPAFDLLKQYLDESFDLRTASEVCRVPPQAIQSIARQLAANKRETLLAAGMGPNHYFQNDLFGRVQFLVAALTDNI	WTNTEVVVLWGHNPARTWLAQASLVAQAQRRGARVVVVDPKQDGSGQQADLWVRIRPGADGALALGAIRHLLETARYDAEFIRRWTNAPCLVDRDSARLLRANELWP-------------------DGSP---------------------SAYVVVDM-HGTLRP--YDTRHALAEANRVDLQAKRDVVDIYGQRRVVATAFALLGDSVAP-YTTARVSELTWADAAAIEQFNACFENAPR-LSYQTWTGVGQHTNASATEQAIGTLYALTGAI	6.477,-22.529,27.272,7.376,-23.054,23.584,7.964,-19.895,21.762,7.640,-21.263,18.186,9.850,-19.783,15.396,8.294,-18.607,12.194,7.509,-15.459,10.156,4.568,-13.043,9.818,2.963,-13.050,6.311,0.584,-10.100,6.794,2.875,-8.124,4.405,5.973,-8.279,2.141,8.358,-7.645,5.057,7.800,-11.281,6.177,9.219,-10.406,9.592,10.862,-13.324,11.411,8.821,-13.983,14.545,8.507,-15.914,17.804,4.927,-17.102,18.425,3.890,-17.…	MPDIPGYCTLCRSRCGSLNRIEDGKLIKVMPLASHPTGGALCAKGRAAPELLYSPKRLATPMRRSAPRDAANPGWVEISWDDALDEIARQMLAIRARDGAEAVAFAVTTPSGTPMVDSFEWVERLIRVFGSPNMIYAIEVCGWHKDHAQRLMYGRGIGTPDWTNTEVVVLWGHNPARTWLAQASLVAQAQRRGARVVVVDPKQDGSGQQADLWVRIRPGADGALALGAIRHLLETARYDAEFIRRWTNAPCLVDRDSARLLRANELWPDGSPSAYVVVDMHGTLRPYDTRHALAEANRVDLQAKRDVVDIYGQRRVVATAFALLGDSVAPYTTARVSELTWADAAAIEQFNACFENAPRLSYQTWTGVGQHTNASATEQAIGTLYALTGAIDAPGGNLW…	2508292	Pandoraea terrigena
job.pdb	AF-A0A3M1BH86-F1-model_v4 Formate dehydrogenase	20.700	294	161	7	125	394	165	410	1.000	3.165E-14	488	400	508	AEHTKLLLIIGMNWICTKMPDGHWIGDARLKGTRVIVISADYMPTANKADEVIILRPGTDAAFFLGVARELIEKGLYDRAAVIERTDLPLLVRLDTGERLDARDVIPGYELAALTNYVTLKPDAEIKGNPPPPPFTAGGQVVPTELRDAWGDFVWWDRATGRPRPVSRDEVGARFDGDPALLGEFEVELVDGSTVPVRPAFDLLKQYLDESFDLRTASEVCRVPPQAIQSIARQLAANK------------------------RETLLAAGMGPNHYFQNDLFGRVQFLVAALT	FENTKYFMLIGVAEDHSSNPFKLGIQEMKRKGGKFVVVNPVRWGYGAVADEWVPIKPGTDGAFFMGIMHVLFKYNLVNWDFLREYTNAPWLVIQ-----------APGTPKDGLFY------------------------------RNQEGKPMVFDKKSQSFKP--ADRVV-PEDLDPAFIGEFTT--PEG--YRVRPAFDIFAERLVKDYSPEKVEKITGIPAKDIERIAKEMGTIALYHPIELPIEWVDVWGRKHKKVIGRPVSFHVMRGVASHTNGFQTARAIFLLMMML	28.060,-45.351,-27.660,28.514,-44.636,-23.923,25.124,-43.719,-22.441,27.021,-42.691,-19.281,27.856,-38.945,-19.101,26.303,-36.407,-16.699,23.610,-34.357,-18.500,25.731,-31.274,-17.579,29.402,-30.351,-17.000,28.597,-27.660,-14.385,25.716,-26.807,-12.038,25.270,-23.199,-10.813,22.782,-21.562,-8.414,20.939,-18.339,-9.290,17.708,-16.384,-8.708,14.784,-16.404,-11.144,14.206,-12.778,-12.169,11.153,-13.…	MEIGGSFYDRKAYSTCYMCACRCGIEVYVRNNKVTYIKGNDDHPTNKGVLCAKGSSGIMKEYSPARLRKPLLRVGPRGSGQFKEIEWEEALQISTQWLEEARKKGPYKIAFFTGRDQMQQINSWFASQLGTINWAAHGGFCSVNIAASGLYSIGGSFWEFGEADFENTKYFMLIGVAEDHSSNPFKLGIQEMKRKGGKFVVVNPVRWGYGAVADEWVPIKPGTDGAFFMGIMHVLFKYNLVNWDFLREYTNAPWLVIQAPGTPKDGLFYRNQEGKPMVFDKKSQSFKPADRVVPEDLDPAFIGEFTTPEGYRVRPAFDIFAERLVKDYSPEKVEKITGIPAKDIERIAKEMGTIALYHPIELPIEWVDVWGRKHKKVIGRPVSFHVMRGVASHTNGFQT…	2202151	Aquificae bacterium
job.pdb	AF-A0A098AY32-F1-model_v4 MopB_4 molybdopterin oxidoreductase	23.500	323	163	11	97	398	156	415	1.000	3.165E-14	488	400	784	DNYAW------HTDLP--------PGHPMVTGSQTVDFD------LFSAEHTKLLLIIGMNWICTKMPDGHWIGDARLKGTRVIVISADYMPTANKADEVIILRPGTDAAFFLGVARELIEKGLYDRAAVIERTDLPLLVRLDTGERLDARDVIPGYELAALTNYVTLKPDAEIKGNPPPPPFTAGGQVVPTELRDAWGDFVWWDRATGRPRPVSRDEVGARFDGDPALLGEFEVELVDGSTVPVRPAFDLLKQYLDESFDLRTASEVCRVPPQAIQSIARQLAANKRETLLAAGM-GPNHYFQNDLFGRVQFLVAALTDNIG	STLAALIGAQEHGALDFGIDMSQAGGQSIVMGP----FNITNTNEITDWVNSNLVLLVGNNLLETSLTDAAFFFDAKEKGTKMVCIDPVFSTTAAKCDQWIPLRPGTDSALYLGMIHLVLNNQWYDQEYVRSYTSAPFLIREDNQRILR----------------------------------------------DEGNNYLVWDKNSDSPRPVDAP------GILPELEGEF---TVNG--VKVKTVLTAFTEHIRQ-YTPAWAAKVTEIPEEVITDLTREYALGG-PASIQWGLGGPDKWYHSDTTGRLATILAGLTGNIG	-56.515,20.090,21.158,-54.518,16.842,20.801,-55.267,14.888,17.593,-55.179,11.100,17.969,-54.678,8.793,14.934,-58.432,8.042,15.160,-59.459,11.682,14.466,-57.165,12.008,11.392,-58.921,9.108,9.613,-62.321,10.724,10.288,-61.119,13.979,8.624,-59.888,12.192,5.445,-63.321,10.638,4.685,-64.903,13.984,3.620,-62.693,15.699,0.956,-64.847,15.339,-2.193,-67.190,18.340,-1.817,-65.520,21.769,-1.255,-63.410,23.2…	MEISRRNFIKASGGLAAFGMIGTGSLNRWIRPAAAEGAEEEKIAYTFHPPNCGGRCSMKCTVRKGKLVKIEPNEWPDGHHKKVCLRGLSEVERVYSPDRLKTPLKRVGERGEGKFVAISWDEALTTIADKLTEIKGKYGGKSILWSNSSGVQYPMSTLAALIGAQEHGALDFGIDMSQAGGQSIVMGPFNITNTNEITDWVNSNLVLLVGNNLLETSLTDAAFFFDAKEKGTKMVCIDPVFSTTAAKCDQWIPLRPGTDSALYLGMIHLVLNNQWYDQEYVRSYTSAPFLIREDNQRILRDEGNNYLVWDKNSDSPRPVDAPGILPELEGEFTVNGVKVKTVLTAFTEHIRQYTPAWAAKVTEIPEEVITDLTREYALGGPASIQWGLGGPDKWYHSDT…	49338	Desulfitobacterium hafniense
job.pdb	AF-A0A3N5T2S2-F1-model_v4 4Fe-4S Mo/W bis-MGD-type domain-containing protein	25.200	293	157	9	107	398	135	366	1.000	3.929E-13	487	400	626	PGHPMVT-GSQTVDFDLFSAEHTKLLLIIGMNWICTKMPDGHWIGDARLKGTRVIVISADYMPTANKADEVIILRPGTDAAFFLGVARELIEKGLYDRAAVIERTDLPLLVRLDTGERLDARDVIPGYELAALTNYVTLKPDAEIKGNPPPPPFTAGGQVVPTELRDAWGDFVWWDRATGRPRPVSRDEVGARFDGDPALLGEFEVELVDGSTVPVRPAFDLLKQYLDESFDLRTASEVCRVPPQAIQSIARQLAANKRETLLAAGMGPNHYFQNDLFGRVQFLVAALTDNIG	PAASLFTLGDSGQNHRPQDVLNSKMIILWGGNPAETCVPDMRFILDAKDRGAKLVVIGPLFDATAAKADQWVAIRPATDAALAMAMINIIIQEGLYDKGYVTQHTVGPFLVDGVSKLFL--------KEG---------------------------------------GKYLVWDEQANEPHP---CETT----SCPALRGAFAV--GD---RTCKTAFQLLAERAAN-YTPEKTEKITGVPAETIKNLAREYARSKPSTL-RMYYGVSRTLNSTLSCRAVITLAALTGNIG	9.317,-11.847,-5.469,8.864,-15.639,-5.113,12.034,-17.769,-5.377,12.306,-19.337,-8.847,14.349,-22.307,-10.076,15.129,-21.838,-13.789,16.160,-24.708,-16.097,18.265,-23.854,-19.166,18.959,-26.243,-22.069,20.852,-25.244,-25.248,20.933,-21.574,-24.144,17.105,-21.542,-23.744,14.842,-21.477,-20.664,12.800,-24.703,-20.775,11.226,-24.650,-17.270,10.497,-22.361,-14.299,9.649,-23.934,-10.904,9.294,-22.800,-…	MCALKVRVRDGRICKVESADYPGDPTARSVCLKGLASTRLVYHPDRLKHPLKRVGDRGEGKWQRITWDEALDAIASKLLQVKEKYGPESVKIMTASSSHVGLLMGRLMAARFANSWGAGGVFEAKSHWLSDMRVPAASLFTLGDSGQNHRPQDVLNSKMIILWGGNPAETCVPDMRFILDAKDRGAKLVVIGPLFDATAAKADQWVAIRPATDAALAMAMINIIIQEGLYDKGYVTQHTVGPFLVDGVSKLFLKEGGKYLVWDEQANEPHPCETTSCPALRGAFAVGDRTCKTAFQLLAERAANYTPEKTEKITGVPAETIKNLAREYARSKPSTLRMYYGVSRTLNSTLSCRAVITLAALTGNIGIPGGGAPVPQVFSPIVLNEQAVANPPGAPGVKT…	2026735	Deltaproteobacteria bacterium
job.pdb	AF-A0A7X7N2J1-F1-model_v4 Molybdopterin-dependent oxidoreductase	24.800	306	173	13	98	398	191	444	1.000	2.554E-14	486	400	630	NYAWHTDLPPGHPMVTGSQTVDF----DLFSAEHTKLLLIIGMNWICTKMPDGHWIGDARLKGTRVIVISADYMPTANKADEVIILRPGTDAAFFLGVARELIEKGLYDRAAVIERTDLPLLVRLDTGERLDARDVIPGYELAALTNYVTLKPDAEIKGNPPPPPFTAGGQVVPTELRDAWGDFVWWDRATGRPRPVSRDEVGARFDG-DPALLGEFEVELVDGSTVPVRPAFDLLKQYLDESFDLRTASEVCRVPPQAIQSIARQLAANKRETLLAAGMGPNHYFQNDLFGRVQFLVAALTDNIG	DYA----AGHGIDRVLG--TGDWRYCNEPNSVLDSSLVVVWGTNPVFTHPHSWRWIQWAREKGTKVVTIDPIKSATAYRSDEYVQVNPGHDGYLALAMCNYIIKNDLVDWDFIKQKSNAAFLVRDDTKLFLRK------------SNFV------EVPVDP------ATKLPI--------DDFYVWDNATGDIAFMK--------DAIDPAFEGTFTT--KDG--IAVTTSLTLLKRELEQ-YELDEAARLTGLTTDFIESFTKRF-ATERAVSVNITYGLDHYLNGYQNTWSIAILMALTGNLA	-79.660,-29.421,-1.254,-76.283,-30.431,0.049,-74.116,-28.179,2.211,-70.579,-29.108,3.101,-68.818,-26.326,5.016,-65.008,-26.441,5.262,-63.380,-23.472,7.026,-59.827,-23.016,5.686,-57.805,-22.510,8.885,-54.822,-20.435,7.712,-51.828,-21.981,9.530,-50.098,-18.928,11.041,-46.343,-18.945,11.871,-47.406,-18.884,15.563,-49.288,-22.220,15.305,-46.366,-23.865,13.422,-43.806,-22.904,16.112,-46.101,-24.271,18…	MVESGGASSVLTRRSFLKTAGFLAGTVAVGTAVTLPLKTLAADSAESGGDDGLYNCNCRSNCMGSCRLLAHVRDGKIVKLEPGEYSEPGYTGVCLRGLTYVDRIYSPTRIQYPMRRKEGTERGAGEWERVSWDEAIAEIAAKMQSSIEQYGPSSIVFDAASGQYGYINGVYGLFPRLSACLGAVKTAACYDYAAGHGIDRVLGTGDWRYCNEPNSVLDSSLVVVWGTNPVFTHPHSWRWIQWAREKGTKVVTIDPIKSATAYRSDEYVQVNPGHDGYLALAMCNYIIKNDLVDWDFIKQKSNAAFLVRDDTKLFLRKSNFVEVPVDPATKLPIDDFYVWDNATGDIAFMKDAIDPAFEGTFTTKDGIAVTTSLTLLKRELEQYELDEAARLTGLTTDFI…	2011094	Coriobacteriaceae bacterium
job.pdb	AF-A0A3R6WWN9-F1-model_v4 Molybdopterin oxidoreductase	21.900	278	164	9	122	396	170	397	1.000	5.409E-14	486	400	846	LFSAEHT--KLLLIIGMNWI-CTKMPDGHWIGDARLKGTRVIVISADYMPTANKADEVIILRPGTDAAFFLGVARELIEKGLYDRAAVIERTDLPLLVRLDTGERLDARDVIPGYELAALTNYVTLKPDAEIKGNPPPPPFTAGGQVVPTELRDAWGDFVWWDRATGRPRPVSRDEVGARFDGDPALLGEFEVELVDGSTVPVRPAFDLLKQYLDESFDLRTASEVCRVPPQAIQSIARQLAANKRETLLAAGMGPNHYFQNDLFGRVQFLVAALTDN	LYDYENAQIKCLVLWGAGPAYSAPASGGRMVNELRAKGVKTISIDPRFTPDAAKADIWLPIRPGTDVALQMAWIRYILVNRRYDEEFVTRWTNLPYLVEVESRFFARAKKGENGAP----------------------------------------DTFYVWDEKTDSMKPM---EYPFDENLAPALWGTYE---VDG-KVYK-TGMQLLYERCEE-FTLEKAAEICWLDADRIKAAIEMYLENS-PSGICLGVATDQTPNSVQAAMAADTIDFLMGN	41.776,-8.760,-16.052,43.226,-11.812,-14.322,40.420,-14.407,-14.236,39.913,-14.995,-10.498,38.628,-18.586,-10.634,38.114,-18.629,-6.826,34.483,-18.518,-5.645,33.800,-15.483,-3.403,30.747,-14.983,-1.152,29.171,-11.504,-0.975,26.619,-10.919,1.812,23.701,-8.893,0.361,19.860,-8.614,0.501,17.155,-9.664,-2.023,14.792,-7.140,-3.700,12.533,-9.475,-5.727,9.833,-8.318,-3.283,9.638,-5.933,-0.301,10.802,-8.4…	MEIDDEEKIVKTACRACIANCGVLAHVKNGRVIRLEGNPVDPMSQGRMCAKGLSGIQALYHPNRNKYPLLRVGERGGGRWRRISWDEALTRVAEKAMETREKYGAEALFCTTGGGGNPEIWSIARFCNIFGTPNWYEPGCAQCYLPRVLSCAMMYGGADSSIADSNALELYDYENAQIKCLVLWGAGPAYSAPASGGRMVNELRAKGVKTISIDPRFTPDAAKADIWLPIRPGTDVALQMAWIRYILVNRRYDEEFVTRWTNLPYLVEVESRFFARAKKGENGAPDTFYVWDEKTDSMKPMEYPFDENLAPALWGTYEVDGKVYKTGMQLLYERCEEFTLEKAAEICWLDADRIKAAIEMYLENSPSGICLGVATDQTPNSVQAAMAADTIDFLMGNLE…	2292368	Roseburia sp. OM02-15
job.pdb	AF-A0A4Y5PL92-F1-model_v4 Dimethylsulfide dehydrogenase alpha subunit	23.900	297	175	8	104	395	205	455	1.000	8.321E-13	485	400	910	DLPPGHPMVTGSQTVDFDLFSAEHTKLLLIIGMNWICTKMPDGHWIGDARLKGTRVIVISADYMPTANKADEVIILRPGTDAAFFLGVARELIEKGLYDRAAVIERTDLPLLVRLDTGERLDARDVIPGYELAALTNYVTLKPDAEIKGNPPPPPFTAGGQVVPTELRDAWGDFVWWDRATGRPRPV----SRDEVGARFDG-DPALLGEFEVELVDGSTVPVRPAFDLLKQYLDESFDLRTASEVCRVPPQAIQSIARQLAANKRETLLAAGMGPNHYFQNDLFGRVQFLVAALTD	DLNTGAHLAYGNPLESFTSDGWFDADYIMMSMLNPSVTRIPDAHYLWEAKYNGARIVSVAPDYNPSSIHSDLWMPIKQGTDPFLAMSMVNVIIEEGLYKPDFVKEQTDLPVLVRTDNGKLLREADLVDGGS-------DQ--------------------------------NFYHWDLNTGAPVMLRGTMASEEKTIALDGVDPALEGTFTVE---G--IEVTTVFEKVRAEA-ANYTPESTAKITGIAADTVRGEARHFSKAKK-AILMLGFNVGRYSNGIYTGWAQALMLALTG	-20.184,-47.321,34.812,-18.260,-50.402,36.058,-15.458,-49.486,38.511,-12.321,-51.092,37.028,-9.722,-51.747,39.757,-6.375,-49.889,39.291,-4.615,-53.279,38.874,-6.990,-54.286,36.043,-6.497,-50.833,34.447,-2.688,-51.307,34.579,-2.925,-54.874,33.162,-5.346,-53.756,30.410,-3.168,-50.686,29.593,-0.012,-52.871,29.443,-1.833,-55.412,27.215,-3.110,-52.470,25.099,0.417,-50.922,25.157,1.946,-54.263,24.052,-…	MLRMKRREFLKTSSLAGAGVLAANKAWSLNRLEPIGDTLAEEYPYRDWEDLYRREFTWDKIGKAAHCINCIGNCAFDIYVKDGIVIREEQLAKYPQINPNVPDANPRGCQKGSIHSAAMYEADRLRYPMKRVGERGEGKWQRMEWDDITEEIADKVIDIFEKYGPGKLMTHTGSGSQSMVRFAAPYRFASLVGGVQLDIFTDVGDLNTGAHLAYGNPLESFTSDGWFDADYIMMSMLNPSVTRIPDAHYLWEAKYNGARIVSVAPDYNPSSIHSDLWMPIKQGTDPFLAMSMVNVIIEEGLYKPDFVKEQTDLPVLVRTDNGKLLREADLVDGGSDQNFYHWDLNTGAPVMLRGTMASEEKTIALDGVDPALEGTFTVEGIEVTTVFEKVRAEAANYTP…	1885934	Labrenzia sp.
job.pdb	AF-A0A1F7SWN9-F1-model_v4 4Fe-4S Mo/W bis-MGD-type domain-containing protein	24.500	273	144	9	125	394	163	376	1.000	9.753E-14	484	400	800	AEH-TKLLLIIGMNWI--CTKMPDGHWIGDARLKGTRVIVISADYMPTANKADEVIILRPGTDAAFFLGVARELIEKGLYDRAAVIERTDLPLLVRLDTGERLDARDVIPGYELAALTNYVTLKPDAEIKGNPPPPPFTAGGQVVPTELRDAWGDFVWWDRATGRPRPVSRDEVGARFDGDPALLGEFEVELVDGSTVPVRPAFDLLKQYLDESFDLRTASEVCRVPPQAIQSIARQLAANKRETLLAAGMGPNHYFQNDLFGRVQFLVAALT	YEGDPRLIVLWGDQPEISNHNSILGYKMLDKRRGGAKLIVIDPRRTAAARRADLWLPIRPGTDVVLALSMMHVMIEEDLFDRAFVERWSNAPFLVDAETGDLLR----------------------------------------------DSQGNHLVWDKDQLLPVP--NDWPGAR----PALCGAFDVH----GRVCK-TVWQLLKERCAQ-YTPPKAAAITWLKAGDIVRAARLYAATK-PAALAWGVGLDQCINAHQNGRACAILECLT	-28.870,30.776,-0.910,-31.504,28.567,-2.548,-34.444,29.465,-0.348,-36.554,26.443,0.509,-36.241,25.469,4.212,-33.188,27.279,5.701,-30.871,24.445,4.536,-27.281,25.452,3.639,-25.155,23.331,1.266,-21.445,22.903,2.136,-19.104,21.602,-0.595,-16.457,19.338,1.006,-14.505,16.056,0.558,-15.323,12.489,1.673,-12.440,11.189,3.827,-13.817,7.732,4.696,-11.085,6.309,2.409,-8.135,7.560,0.273,-10.573,8.239,-2.601,…	MDGRNGTRIVRSGCFLCHGGCGIRVHVQDGRAVRVEGDPEHPNSRGYLCVKGRAGIELLYHKDRLLHPLKRAGARGEGRWERISWDEALETCAAELKKVIGRHGPLAVTGGDGTKADEVAWIVDLFLLNLGSTNRTGPGRAQCMFPRRAASNATWGNYYTPDYEGDPRLIVLWGDQPEISNHNSILGYKMLDKRRGGAKLIVIDPRRTAAARRADLWLPIRPGTDVVLALSMMHVMIEEDLFDRAFVERWSNAPFLVDAETGDLLRDSQGNHLVWDKDQLLPVPNDWPGARPALCGAFDVHGRVCKTVWQLLKERCAQYTPPKAAAITWLKAGDIVRAARLYAATKPAALAWGVGLDQCINAHQNGRACAILECLTGNVDVPGGNMHPVPCHRGCRTFT…	1802342	Candidatus Tectomicrobia bacterium RIFCSPLOWO2_02_FULL_70_19
job.pdb	AF-A0A4Q9VSK4-F1-model_v4 2Fe-2S iron-sulfur cluster binding domain-containing protein	23.300	274	153	8	128	399	167	385	1.000	4.374E-13	484	400	1104	TKLLLIIGMNWICTKMPDGHWIGDARLKGTRVIVISADYMPTANKADEVIILRPGTDAAFFLGVARELIEKGLYDRAAVIERTDLPLLVRLDTGERLDARDV-IPGYELAALTNYVTLKPDAEIKGNPPPPPFTAGGQVVPTELRDAWGDFVWWDRATGRPRPVSRDEVGARFDGDPALLGEFEVELVDGSTVPVRPAFDLLKQYLDESFDLRTASEVCRVPPQAIQSIARQLAA-NKRETLLAAGMGPNHYFQNDLFGRVQFLVAALTDNIGH	SDLILLWGHNPANVWLAQAEAIGAARARGARLAVIDPRRAGSARDADLWLRIRPGTDGALALGLARWLVVNKAYDSDFVRHWTNAAYLVRDDDGLFVRPADLGLPD------------------------------------------GGHVVWDAGSSSAVPAEGGLAGA------ALEGRFILAAPTG-PIACRTSFDHYVAAS-AAYDPETVERITGIPARQVEDLASAIATAGS--VGYHGWTGIGQHTNASQTERAIATLYALT---GH	-13.631,30.113,15.932,-11.965,30.938,12.616,-12.644,28.176,10.054,-10.074,28.167,7.203,-10.298,26.085,4.009,-6.770,25.431,2.679,-6.275,23.874,-0.805,-3.568,21.312,-1.235,-2.993,17.569,-1.779,-2.741,14.410,0.353,0.762,12.834,0.116,-0.022,9.616,2.046,0.312,7.664,-1.261,1.117,7.890,-5.007,-2.414,9.086,-5.884,-1.624,12.574,-4.455,-5.342,13.359,-4.240,-6.227,17.071,-4.405,-7.848,18.114,-1.116,-9.382,2…	MTTLEKPGFCSLCRSRCGTISVVEDDKLVAVRPNPAHPTGKATCPKGRAAPEIAHSARRLKTPLRRTAPKGAADPGFVPISWDEALTEIAEKLGRYRAETGPESVAFAITSGSSSSTSDSIDWLQRFVRGFGSPNTVFSTEICNWHKDSAHAFTFGCGLPTAEYRNSDLILLWGHNPANVWLAQAEAIGAARARGARLAVIDPRRAGSARDADLWLRIRPGTDGALALGLARWLVVNKAYDSDFVRHWTNAAYLVRDDDGLFVRPADLGLPDGGHVVWDAGSSSAVPAEGGLAGAALEGRFILAAPTGPIACRTSFDHYVAASAAYDPETVERITGIPARQVEDLASAIATAGSVGYHGWTGIGQHTNASQTERAIATLYALTGHFDAPGGNVRMPSLP…	1549641	Siculibacillus lacustris
job.pdb	AF-A0A1G3V6E0-F1-model_v4 4Fe-4S Mo/W bis-MGD-type domain-containing protein	25.600	296	155	8	105	398	150	382	1.000	3.006E-13	483	400	760	LPPGHPMVTGSQTVDFDLFSAEHTKLLLIIGMNWICTKMPDGHWIGDARLKGTRVIVISADYMPTANKADEVIILRPGTDAAFFLGVARELIEKGLYDRAAVIERTDLPLLVRLDTGERLDARDVIPGYELAALTNYVTLKPDAEIKGNPPPPPFTAGGQVVPTELRDAWGDFVWWDRATGRPRP--VSRDEVGARFDGDPALLGEFEVELVDGSTVPVRPAFDLLKQYLDESFDLRTASEVCRVPPQAIQSIARQLAANKRETLLAAGMGPNHYFQNDLFGRVQFLVAALTDNIG	VPAASLLTLGDSGQTHRPRDVVHSKLIIVWGGNPAETHIPNMRFILDAKDKGAKLVVIGPLFDATAAKADRWIAIRPATDAALAMAMIHVIIREELYDRQYVTRHTVAPFLVGEGDGRFL--------RED---------------------------------------GKHAVWDGPAQGARPCDTADE---------PALHGTF---IAGGGACK--TAFQLLTEKAAY-YTPERAEEITGVPAEDIRTLAREYAASKP-ATIRMYYGVSRTLNSTLSCRAMITLAALTGNIG	-21.374,23.173,19.986,-22.692,25.038,16.905,-21.062,25.969,13.549,-18.461,24.743,11.033,-15.469,22.648,12.157,-12.477,21.336,10.153,-11.669,17.621,10.052,-10.435,14.855,7.688,-11.946,11.725,6.132,-11.632,8.912,8.730,-11.209,6.463,5.879,-7.418,7.029,5.927,-6.374,3.792,4.116,-6.511,5.623,0.731,-3.645,7.973,1.770,-5.606,11.026,0.509,-6.793,12.327,3.933,-9.429,14.530,2.240,-10.212,17.728,4.185,-13.80…	MEGIFYNTCPAGGCHQLCALKVHVEEGRIRKVESADYPGDPAARSVCLKGLASPRLVYHPDRLKYPLKRIGERGEGKWQRISWEEALETIAAKLLEVKRKYGPQSVKIMAASSSHVGILMGRLMAARFANAWGAGGVFEAKSHWLADMRVPAASLLTLGDSGQTHRPRDVVHSKLIIVWGGNPAETHIPNMRFILDAKDKGAKLVVIGPLFDATAAKADRWIAIRPATDAALAMAMIHVIIREELYDRQYVTRHTVAPFLVGEGDGRFLREDGKHAVWDGPAQGARPCDTADEPALHGTFIAGGGACKTAFQLLTEKAAYYTPERAEEITGVPAEDIRTLAREYAASKPATIRMYYGVSRTLNSTLSCRAMITLAALTGNIGVPGGGAPVPQVFSPIVL…	1802289	Syntrophobacterales bacterium RBG_19FT_COMBO_59_10
job.pdb	AF-A0A369LX85-F1-model_v4 4Fe-4S Mo/W bis-MGD-type domain-containing protein	23.800	285	161	10	122	398	254	490	1.000	1.580E-13	483	400	877	LFSAEHTKLLLIIGMNWICTKMPDGHWIGDARLKGTRVIVISADYMPTANKADEVIILRPGTDAAFFLGVARELIEKGLYDRAAVIERTDLPLLVRLDTGERLDAR----DVIPGYELAALTNYVTLKPDAEIKGNPPPPPFTAGGQVVPTELRDAWGDF----VWWDRATGRPRPVSRDEVGARFDGDPALLGEFEVELVDGSTVPVRPAFDLLKQYLDESFDLRTASEVCRVPPQAIQSIARQLAANKRETLLAAGMGPNHYFQNDLFGRVQFLVAALTDNIG	LSDAQNSKTLVVWGANPSESWIHEWHWVCDAVEAGAKLVVVDPRFSTTASKADKFFPVKVATDTPLVLSMIKIIIDRQLYDKKFIIERTVSPFLVREDNGQFLRASDLGVEPVKGP-------------IDKKTGK---------------------ETLVDPCVVWDSASSLPCA----VDAAV---DPALTGSYTIQ---G--IKVRVCLDLIYEAS-ESYTIEKTSAITSLTPEQIEDLVDIYVNQKP-VYTHILYGVDRFCDGDVTAHALTILSALTGNIG	-29.859,-16.309,-41.468,-31.141,-19.515,-39.698,-31.060,-20.774,-36.203,-31.856,-24.357,-35.444,-32.271,-26.219,-32.182,-30.670,-28.580,-29.900,-32.555,-28.996,-26.614,-32.115,-31.946,-24.211,-30.367,-34.809,-23.071,-28.665,-35.160,-19.693,-27.172,-38.394,-18.615,-24.334,-39.675,-16.576,-20.775,-40.618,-16.716,-19.335,-40.722,-13.199,-15.770,-41.972,-13.738,-14.956,-44.576,-11.043,-11.497,-44.353…	MRFKDRSNAANSSLRTYPQGYSDTIFEGGDMSGTNSPKPGLTRRAFLKTTAVVGGASAILGATSLTALADDTASTSSQDDVYHVVCRINCNVGSCGMDAHVRNGKLVKTTTMRNPTDEHWDRRPCLRGRSHLQWIYNEHRIKYPMRRVEGTERGAGEWERISWDEAIDEIASKFTDIIEQYGPQAISFPSLTADMGSVPQGINTSAGRFRNIFGMTNVEYCLDFATLVGISRVTKNIPSTNFGHNIDAATGNPLSDAQNSKTLVVWGANPSESWIHEWHWVCDAVEAGAKLVVVDPRFSTTASKADKFFPVKVATDTPLVLSMIKIIIDRQLYDKKFIIERTVSPFLVREDNGQFLRASDLGVEPVKGPIDKKTGKETLVDPCVVWDSASSLPCAVDAA…	2078569	Gordonibacter sp. 28C
job.pdb	AF-A0A0W1JLP6-F1-model_v4 4Fe-4S Mo/W bis-MGD-type domain-containing protein	22.300	282	160	6	122	398	371	598	1.000	9.773E-13	483	400	981	LFSAEHTKLLLIIGMNWICTKMPDGHWIGDARLKGTRVIVISADYMPTANKADEVIILRPGTDAAFFLGVARELIEKGLYDRAAVIERTDLPLLVRLDTGERLDAR-----DVIPGYELAALTNYVTLKPDAEIKGNPPPPPFTAGGQVVPTELRDAWGDFVWWDRATGRPRPVSRDEVGARFDGDPALLGEFEVELVDGSTVPVRPAFDLLKQYLDESFDLRTASEVCRVPPQAIQSIARQLAANKRETLLAAGMGPNHYFQNDLFGRVQFLVAALTDNIG	YIDLKNAKTIICWGANATDALQQNWHFYADAMEKGAKLIVIDPIYTTTASKADIFVPIRPATDAALAMAMLNVIIKEDLTDQDFMKKHTVAPFLVKESDGKFLRQSDLTGVPVEKGGD----------------------------------------DPFIVWNSLTNIHGLVTEVE-------DPAIIGDYSVQE-----IKVTTAYNLLLKRIAP-YTPEYSAGICGVSADMIRDIARIYATNTP-STITFGLGVDHYANSHGAYKAMHTLGMVTGNVG	26.929,51.341,-17.270,29.695,48.661,-17.716,32.800,50.920,-17.328,32.509,52.750,-13.948,33.137,49.442,-12.084,36.986,49.486,-11.738,37.923,52.563,-9.596,37.149,52.084,-5.889,40.491,51.172,-4.373,40.053,52.006,-0.654,41.858,55.189,0.371,42.577,55.184,4.104,41.003,58.569,4.916,42.748,60.247,7.876,40.650,61.613,10.780,38.226,64.446,10.974,36.553,64.507,14.425,32.990,63.163,14.487,31.702,62.206,18.00…	MSEELSLLEFRKTEQEEGEHYGGLSKLIIIAIPHYELRFVVIKLLSQAGYHFICAKNLPKLCHEIESLEEESLLIIDIFAYPSSLPKALDSLHQDNKLTLIFLMYEEEMRCGQYFASGGIWFGVAKEHLDERLLLTINQALKEQPAPKKQSSSQEREVYAMKNFLNREVGRRSFLKGSAAAAALAGVAVVSPGNTVVKALAAGNEVQQEAGSRDKIFHGSCRTSCPSCCALKIIVRDGKIVRTTAADLPNPEYNRVCVKGLSYPQYHYSQTRLKYPVKRIGERGSDQWEQISWDEAIKTICGKFTEIQSKYGKSSIGFFTGASLGHCGIWTQLKLMYLLGGTNLDNCYDRALAYTAAQTIGTSPFWFGNEYIDLKNAKTIICWGANATDALQQNWHFYA…	49338	Desulfitobacterium hafniense
job.pdb	AF-A0A1M7UCV1-F1-model_v4 Stage 0 sporulation protein A homolog	27.100	280	169	8	122	398	383	630	1.000	5.137E-13	483	400	1001	LFSAEHTKLLLIIGMNWICTKMPDGHWIGDARLKGTRVIVISADYMPTANKADEVIILRPGTDAAFFLGVARELIEKGLYDRAAVIERTDLPLLVRLDTGERLDARDVIP---GYELAALTNYVTLKPDAEIKGNPPPPPFTAGGQVVPTELRDAWGDFVWWDRATGRPRPVSRDEVGARFDGDPALLGEFEVELVDGSTVPVRPAFDLLKQYLDESFDLRTASEVCRVPPQAIQSIARQLAANKRETLLAAGMGPNHYFQNDLFGRVQFLVAALTDNIG	HTTMKYAKNVFVWGANPTESQTQVWHFVQEAKNNGAKLTVIDPMFTISASKADQFIPVRPGSDTALVLAMAKIIIDENWIDKNFVKQHTVAPFLVKDNDGKFLRMKDIIGSTNGEGSGAQYKYGNEDAREYSAEN------------------DAMNEFVVWDSNAGTYGRLS--EVS-----DPEILGSFTI---NG--IAVKTALTLLKNQV-ESYTPEYAEEITTVKADVIRELARTYALGGP-CTIYTLFGPDRYYNGHYFAHALAAIAALTGNIG	53.700,-20.619,38.145,53.430,-23.939,40.050,51.154,-26.964,39.415,48.109,-26.713,41.731,47.455,-30.275,43.043,44.465,-32.689,43.188,41.316,-31.663,45.145,41.455,-27.978,46.070,38.370,-26.674,47.910,39.013,-22.915,47.887,37.431,-21.595,51.104,35.121,-18.606,50.633,33.080,-17.092,53.505,30.272,-19.137,55.167,27.609,-17.284,53.075,29.532,-17.462,49.757,28.072,-18.715,46.442,29.298,-22.230,45.485,30.…	MGKISEKADFKGTADSLNIMLAISHSWLKDLFLELLVGAEIKVVVVESIDRLLQELDESTDVLIVDAADYQGHYHQLFEQLRQKSPSLGILALLSAATVGYRDSILFAGANGVVVKEEAHRELIPVLLRILNGYQINRHSSCLLSDLGDKLNTFIQGEVKEVEKRTEDNNIVFSGRFNRRTFLKGSAIAAGAAGIAVANPGGAMKALAESTEEEAAAATSEERIFTGACRANCQNLCRLNIHVRDGKVVRTSMAPMPNPEYNRICIKGLTHVQRIYDPDRLKYPMKRVGERGSGDWERISWDEAVTIITDKWKELQSTYGPRSVASSTQSANYAMVNGASGITNRLFNLMESTHFTPPIDINMVYGFFRTIGWFSMFWNANEHTTMKYAKNVFVWGANP…	1121395	Desulfitobacterium chlororespirans DSM 11544
job.pdb	AF-A0A0W1JLW3-F1-model_v4 4Fe-4S Mo/W bis-MGD-type domain-containing protein	22.500	279	160	10	122	398	376	600	1.000	2.849E-13	481	400	909	LFSAEHTKLLLIIGMNWICTKMPDGHWIGDARLKGTRVIVISADYMPTANKADEVIILRPGTDAAFFLGVARELIEKGLYDRAAVIERTDLPLLVRLDTGERLDARDVIPGYELAALTNYVTLKPDAEI-KGNPPPPPFTAGGQVVPTELRDAWGDFVWWDRATGRPRPVSRDEVGARFDG-DPALLGEFEVELVDGSTVPVRPAFDLLKQYLDESFDLRTASEVCRVPPQAIQSIARQLAANKRETLLAAGMGPNHYFQNDLFGRVQFLVAALTDNIG	LLDMQNAKCIISWGNNLTESNLQSWRFVANAKEKGAKLIVIDTIYTTTASKADKFVSVRPGTDAVLAMSMMNVAIAEDLIDKEFIKSSTVGPFLVKESDGKFLR------------------LSDLGQLAEGDP--------------------DSIVVRGQ-DGKI--------GLPTEIADPVISGTYT---VNE--LKVTTAFDLLKGRVAD-YPPEKAQEICDVPADTIRELLHIYVENSP-STIFMGYGLDHYVNGHYNVMSVMALAMITGNLG	22.753,-79.936,-62.316,23.367,-77.674,-59.974,22.132,-74.453,-58.245,23.237,-71.122,-57.432,19.945,-69.336,-56.590,19.068,-65.700,-57.426,19.448,-63.426,-54.400,16.108,-61.699,-53.729,16.039,-57.916,-54.263,16.447,-56.423,-50.779,13.570,-53.908,-50.504,15.479,-50.830,-49.251,13.107,-49.156,-46.764,13.399,-45.390,-47.389,13.679,-43.828,-43.909,12.997,-40.125,-43.207,14.810,-37.823,-40.747,12.839,-…	MKKWSTMSEIEVKSYTVVVAIPHRWLRQVVERIFSSARVDCVCVENSDELYQSIDENTALTIVDVFSYSQYYRDIFTELKQRNAGLSIVALVSASNRSYQYELTTAGASAIVVKENADEELIPALVQVLQDREFNDAVARLMESQKQFITLIKEEVNLMGKENGNIFGKRFGRRSFLKGSAAAAAIAGVAVASPGNVVKKALAVGEEAAAVSTSEDQIFSGACRSGCNGGCLLKLHVRDEKLVKTSFGELPDEEYNKRICLKGLSHVQRVYDSNRLKYPLKRVGTRGSGEWEQISWDEAITTITDKWQELWKDYGQSSVALITGSGNLGGVHGGNALAWLRKALGMTKIDNATDAAIISFSAKALGTSAAYNSNELLDMQNAKCIISWGNNLTESNLQS…	49338	Desulfitobacterium hafniense
job.pdb	AF-D6E961-F1-model_v4 Anaerobic dehydrogenases, typically selenocysteine-containing	21.100	298	179	11	104	394	149	397	1.000	1.209E-13	479	400	770	DLPPGH----PMVTGSQTVDF--DLFSAEHTKLLLIIGMNWICTKMPDGHWIGDARLKGTRVIVISADYMPTANKADEVIILRPGTDAAFFLGVARELIEKGLYDRAAVIERTDLPLLVRLDTGERLDARDVIPGYELAALTNYVTLKPDAEIKGNPPPPPFTAGGQVVPTELRDAWGDFVWWDRATGRPRPVSRDEVGARFDGDPALLGEFEVELVDGSTVPVRPAFDLLKQYLDESFDLRTASEVCRVPPQAIQSIARQLAANKRETLLAAGM-GPNHYFQNDLFGRVQFLVAALT	DIGLGNGFSPALAESGQQGASSNEVTDWKNAKTILNVGCNMLETCMVTARYFFEAKEAGAEIITLDPNFCTTAEKSSQWIPLVAGTDPALYLGMISIILDNGWYNAPYLKANTSMPFLVKRSDGSLLRKNPV------------------DDIKQS------------------GADNPFMVWDEASGSLSAYNAE------GVNPAL--EYEAT-IDG--EAYATVFSLLKEGQKQ-YTPSWAAETTGIGEDVLVEITDKYANHG-PSILSFGFGGGEKFYNADVAGHAAVLLATLV	11.791,-11.929,-44.023,14.504,-12.973,-41.554,12.909,-15.509,-39.113,12.813,-14.801,-35.330,15.044,-17.855,-34.518,18.215,-15.711,-34.563,17.020,-13.182,-31.928,17.109,-15.572,-28.885,20.738,-16.765,-28.812,22.266,-17.579,-25.365,24.580,-14.746,-24.526,28.145,-16.140,-24.315,30.495,-13.872,-22.332,34.133,-14.054,-23.460,35.955,-12.476,-20.479,39.395,-13.155,-19.004,38.891,-15.170,-15.754,37.765,-…	MTTADSWLAPAQAHAEPEERVGYTFHYRHCQCNCHLKCTVRDGRMVLVEPNEWPDKRNETICLKGISEIQHTYSKERLQVPLKRVGERGSGEFVEITWDEALDTIAEKVKETQEKYGPGAIAIQTAVDSLTTFLPKLLKGQEKPHRGIDIGLGNGFSPALAESGQQGASSNEVTDWKNAKTILNVGCNMLETCMVTARYFFEAKEAGAEIITLDPNFCTTAEKSSQWIPLVAGTDPALYLGMISIILDNGWYNAPYLKANTSMPFLVKRSDGSLLRKNPVDDIKQSGADNPFMVWDEASGSLSAYNAEGVNPALEYEATIDGEAYATVFSLLKEGQKQYTPSWAAETTGIGEDVLVEITDKYANHGPSILSFGFGGGEKFYNADVAGHAAVLLATLVGS…	657308	Gordonibacter pamelaeae 7-10-1-b
job.pdb	AF-A0A7K3XYL3-F1-model_v4 Molybdopterin-dependent oxidoreductase	23.100	307	177	12	98	398	148	401	1.000	2.700E-13	479	400	819	NYAWHTDLPPGHPMVTGSQTVDFDLFSAEHTKLLLIIGMNWI--CTKMPDGHWIGDARLKGTRVIVISADYMPTANKADEVIILRPGTDAAFFLGVARELIEKGLYDRAAVIERTDLPLLVRLDTGERLDARDVIPGYELAALTNYVTLKPDAEIKGNPPPPPFTAGGQVVPTELRDAWGDFVWWDRATGRPRPVSRDEVGARFDG----DPALLGEFEVELVDGSTVPVRPAFDLLKQYLDESFDLRTASEVCRVPPQAIQSIARQLAANKRETLLAAGMGPNHYFQNDLFGRVQFLVAALTDNIG	DYG----LTFGTAVVNGLFTVNSRRLPDDTGKEIIIWGGNPLGFTRPAASTHFLLDAQERGVKIVHISNLFDVTSARADQWVPVKSGTDAALALGMCNVLLEEGLYNADFLLEKTSAAYLVNTETGAYARAASLIEGAS----------EN-----------------------------DFAAADE-QGKLGVVPH-PMGQPFAGYGDLKPDLFASVE---VNG--VVYKTTMLLLKEFCQQ-WTPEKQEAATGVPAETCRQVAREYVANSP-AIIYLYYG-LRYPNAVQSNRAILTLALLAGNVG	-47.578,6.903,15.953,-46.247,5.902,12.511,-42.494,5.292,12.951,-40.729,8.144,11.076,-37.815,6.795,8.985,-34.818,9.194,8.912,-32.339,8.842,6.008,-28.691,9.932,6.480,-25.472,9.476,4.454,-22.380,8.004,6.143,-18.897,6.723,5.301,-18.420,2.955,5.296,-16.163,2.132,8.267,-13.951,0.021,5.923,-10.743,1.970,5.158,-8.406,-0.858,4.046,-10.386,-1.434,0.804,-9.426,1.990,-0.652,-12.954,2.691,-1.953,-14.438,5.074…	MASTEKVTYNLCQGWGCHEHCLVETHVKDGKIDRVQKCLFPGKRPANDICMKGILSAKIPYAKDRILHPLKRVGERGEGKFEEISWDQALDEISAKIKESAEKYGPRSIMLNQFWCGYPGDWKSTQNDLIYRFAFAYDASILEYQAVDYGLTFGTAVVNGLFTVNSRRLPDDTGKEIIIWGGNPLGFTRPAASTHFLLDAQERGVKIVHISNLFDVTSARADQWVPVKSGTDAALALGMCNVLLEEGLYNADFLLEKTSAAYLVNTETGAYARAASLIEGASENDFAAADEQGKLGVVPHPMGQPFAGYGDLKPDLFASVEVNGVVYKTTMLLLKEFCQQWTPEKQEAATGVPAETCRQVAREYVANSPAIIYLYYGLRYPNAVQSNRAILTLALLAGN…	2682778	Eggerthellaceae bacterium zg-893
job.pdb	AF-A0A2E8J2D3-F1-model_v4 Uncharacterized protein	20.300	275	164	8	125	398	183	403	1.000	5.137E-13	477	400	784	AEHTKLLLIIGMNWICTKMPDGHWIGDARLKGTRVIVISADYMPTANKADEVIILRPGTDAAFFLGVARELIEKGLYDRAAVIERTDLPLLVRLDTGERLDARDVIPGYELAALTNYVTLKPDAEIKGNPPPPPFTAGGQVVPTELRDAWG-DFVWWDRATGRPRPVSRDEVGARFDGDPALLGEFEVELVDGSTVPVRPAFDLLKQYLDESFDLRTASEVCRVPPQAIQSIARQLAANKRETLLAAGMGPNHYFQNDLFGRVQFLVAALTDNIG	AMNSNVIIFWAANTAETEQLQMKHLIAAQERGAKLITIDPIFTTTAAMSDQWIPAKVGTDAALALAMIAIIHDKAMVDTAYMNQHTNGPFLIRQDNGQILRE-----------------------------------------SDLNNQDSTGFLVWDERSQTAKP--ADEAGVT----PTLMGGWEV---NG--IACRTAYQMLIDEAQT-FTIEHTAEITGLPADIVYQLAIDYGTAEP-GAIKKGWGIGRTYHAHHMERLMLTLAAMTGNMG	-15.047,29.547,1.720,-18.279,30.739,3.384,-17.882,33.369,6.150,-19.200,32.828,9.705,-21.998,35.287,8.788,-22.997,33.106,5.799,-22.940,29.963,8.016,-25.086,31.781,10.629,-27.455,32.929,7.858,-27.664,29.298,6.635,-28.441,28.155,10.225,-31.230,30.763,10.582,-32.868,29.441,7.380,-32.400,25.757,8.424,-35.381,25.744,10.838,-33.650,25.008,14.191,-30.633,23.193,12.675,-27.208,24.573,13.683,-24.664,24.405…	MATNAEIDARSKVAGGTRIVQTACPMVAACLGGSCPVYAHVKGEKVVRFEPVIPGRFCAKGAVWPERIHSKDRILYPLKRVGERGSGEWERVSWDEALESIAEKLKEIDNDHGHQTIAMFDRAGVAGQRFGQLLGSTMVSFIGAHGDSPVGAARATGWRNWTDPLGIPGAQQAPGGHAMEDLAMNSNVIIFWAANTAETEQLQMKHLIAAQERGAKLITIDPIFTTTAAMSDQWIPAKVGTDAALALAMIAIIHDKAMVDTAYMNQHTNGPFLIRQDNGQILRESDLNNQDSTGFLVWDERSQTAKPADEAGVTPTLMGGWEVNGIACRTAYQMLIDEAQTFTIEHTAEITGLPADIVYQLAIDYGTAEPGAIKKGWGIGRTYHAHHMERLMLTLAAMT…	1913989	Gammaproteobacteria bacterium
job.pdb	AF-A0A7X7N3Y0-F1-model_v4 Molybdopterin-dependent oxidoreductase	22.000	268	152	9	128	394	177	388	1.000	5.420E-13	476	400	639	TKLLLIIGMNWICTKMPDGHWIGDARLKGTRVIVISADYMPTANKADEVIILRPGTDAAFFLGVARELIEKGLYDRAAVIERTDLPLLVRLDTGERLDARDVIPGYELAALTNYVTLKPDAEIKGNPPPPPFTAGGQVVPTELRDAWGDFVWWDRATGRPRPVSRDEVGARFDG-DPALLGEFEVELVDGSTVPVRPAFDLLKQYLDESFDLRTASEVCRVPPQAIQSIARQLAANKRETLLAAGMGPNHYFQNDLFGRVQFLVAALT	TDLIYVWGCNPIENQIRAAQNLVRAREAGARIVDIGLVFDGTAGFADEFYGLKPASDAHLAMYMINYILENDFQDDEYLIAKTIAAYMVRDDNG--MLARD--------------------------------------------AEGNYLVFDRSTGALAPVAPKC--GQYPSDDIALFAHAKYE---G--TDVTSVLQLLKEHSAK-YPLDIVAEKTGLSEAEIVKLAQDWAVAEN-AYITAGYGMR-YTNANETYRMLILLGILM	30.589,-35.193,-16.470,27.372,-34.501,-14.546,27.386,-30.677,-14.503,27.103,-29.484,-10.885,24.025,-27.447,-9.909,24.652,-23.975,-8.448,22.197,-21.505,-6.880,21.618,-17.787,-6.327,18.818,-15.904,-4.565,16.571,-13.821,-6.848,13.434,-11.677,-6.418,10.127,-13.143,-7.446,9.278,-10.998,-10.511,6.156,-10.418,-8.490,3.570,-10.162,-11.346,0.589,-8.837,-9.296,1.535,-10.440,-5.914,2.367,-8.683,-2.626,3.824…	MTTEESFVYTACPGWGDHDYCALKTIVKDGKIERTERIIYSDPEEPDGHICQKGCLTARMPYDPNRLKYPMKRVGERGEGKWERISWDQALDEIASKMLEISEKYGAQSIAMWSLAAGAPPSFGFITLMPTRFANLFGVTCPMASVGLDNGPFYTEFYNMNSVFYHILADPRNLIGTDLIYVWGCNPIENQIRAAQNLVRAREAGARIVDIGLVFDGTAGFADEFYGLKPASDAHLAMYMINYILENDFQDDEYLIAKTIAAYMVRDDNGMLARDAEGNYLVFDRSTGALAPVAPKCGQYPSDDIALFAHAKYEGTDVTSVLQLLKEHSAKYPLDIVAEKTGLSEAEIVKLAQDWAVAENAYITAGYGMRYTNANETYRMLILLGILMGRLGKPKNGVI…	2011094	Coriobacteriaceae bacterium
job.pdb	AF-A0A7R8BVP6-F1-model_v4 Dehydrogenase	22.400	281	159	8	122	398	151	376	1.000	1.500E-12	476	400	755	LFSAEHTKLLLIIGMNWICTKMPDGHWIGDARLKGTRVIVISADYMPTANKADEVIILRPGTDAAFFLGVARELIEKGLYDRAAVIERTDLPLLVRLDTGERLDA---RDVIPGYELAALTNYVTLKPDAEIKGNPPPPPFTAGGQVVPTELRDAWGDFVWWDRATGRPRPVSRDEVGARFDG-DPALLGEFEVELVDGSTVPVRPAFDLLKQYLDESFDLRTASEVCRVPPQAIQSIARQLAANKRETLLAAGMGPNHYFQNDLFGRVQFLVAALTDNIG	AKSVLDSSHIVVWGSNPVHSTPQNWRWMQRAKEQGTRIITIDPVKSAIAMKSDEYYPIKPTTDGYLALAMSNYIIENDLQDVEFIKKRTTAPFLVRQDTGMLLRKSDFEEVPEDAE----------------------------------------DEFYVWDPERNTAVLYG--------TGAGPALEGSYEYE---G--ITVTTSYTLLKEQLSQ-YVVADAVAETGMTEETIEHLARMFAEGDA-ISVNISFGMDHYNNGYQSCWAIAILMALTGNVG	10.036,-4.109,2.120,11.243,-7.017,4.369,14.952,-6.028,4.134,16.371,-9.449,5.092,20.178,-9.298,5.458,22.335,-11.645,3.379,26.005,-12.575,3.521,26.993,-12.921,-0.145,29.752,-15.418,-0.979,31.772,-14.335,-4.037,34.074,-16.535,-6.138,35.630,-15.485,-9.471,33.573,-12.251,-9.468,30.293,-14.223,-9.115,27.846,-14.734,-6.234,27.937,-18.487,-5.551,25.850,-18.454,-2.325,23.585,-16.235,-0.186,23.215,-16.936,…	MQSCRYAAHVRDGKIVRLEPADYGEDLYRGSCLRGMSYMHRIYGENRIKYPLRRVDGTERGAGEWERITWDEAIAEIAQKFSSIAEEYGPQAVVFDFGTGNYGEIQGQTGIFNRLGSVMGVSKPAGMNDLSTGYGIDRVLGTGLMYFANEAKSVLDSSHIVVWGSNPVHSTPQNWRWMQRAKEQGTRIITIDPVKSAIAMKSDEYYPIKPTTDGYLALAMSNYIIENDLQDVEFIKKRTTAPFLVRQDTGMLLRKSDFEEVPEDAEDEFYVWDPERNTAVLYGTGAGPALEGSYEYEGITVTTSYTLLKEQLSQYVVADAVAETGMTEETIEHLARMFAEGDAISVNISFGMDHYNNGYQSCWAIAILMALTGNVGRDGAGFTGIYLNTALALNIPGLW…	394340	Adlercreutzia equolifaciens subsp. celatus
job.pdb	AF-A0A6L7IVF1-F1-model_v4 Molybdopterin-dependent oxidoreductase	25.000	283	178	9	122	399	211	464	1.000	2.299E-13	476	400	839	LFSAEHTKLLLIIGMNWICTKMPDGHWIGDARLKGTRVIVISADYMPTANKADEVIILRPGTDAAFFLGVARELIEKGLYDRAAVIERTDLPLLVRLDTGERLDARDVIPGYELAALTNYVTLKPDAEIKGNPPPPPFTAGGQVVPTELRDA----WGDFVWWDRATGRPRPVSRDEVGARFDGDPALLGEFEVELVDGSTVPVRPAFDLLKQYLDESFDLRTASEVCRVPPQAIQSIARQLAANKRETLLAAGMGPNHYFQNDLFGRVQFLVAALTDNIG-H	TADAVNAKTILVWGFNPVWASPQTWRCFLAARDAGAKIVVVDPVFSATAAQADKYIPVKAGTDTLIALALLNKVIEKAEYDPEFCRSRSTAPCLVRRDTKELLRKSD----------FDADLKAMLSSSEEGTSE-----YAQLIAARAAAGDDERIDDFYVWDEETNEPKLMSECE-------SPALFGSFE---VNG--VQVDTVFSLLKDRVGE-FSFERAADECGISMENMDYLYECYTCGG-PLWLAGMYGIDHYWNGHLWSYAAAMLSAITGNVGKH	-5.145,-5.477,-43.305,-1.476,-6.160,-42.633,-0.553,-9.845,-43.150,1.882,-11.084,-40.533,0.933,-14.760,-40.276,3.262,-16.149,-37.593,3.884,-19.858,-38.458,4.069,-21.827,-35.310,2.089,-24.994,-35.824,3.918,-26.336,-32.737,2.888,-29.609,-31.037,1.587,-28.424,-27.651,2.360,-30.666,-24.618,-1.413,-31.348,-24.603,-1.476,-32.381,-28.301,1.604,-34.617,-27.743,-0.009,-36.352,-24.713,-3.308,-36.809,-26.604…	MSETTSPRAGLTRRSFLKTTGAVAGAAALTGAAAPTLTALAVQFEDGSTEASEDAISTTVCRSNCSQACLFNVHVRDNRVVKLTPKAYETELYSGCCLRGLSMQERTYSDKRVKYPLRRVGERGGDQWERISWDEALEEVGRTLKDIQSKYGNQALAVSRLNGNGCALNGAGSFVARFANATQATLQGFSIDQAFEYSAFRVLGTFCTNETADAVNAKTILVWGFNPVWASPQTWRCFLAARDAGAKIVVVDPVFSATAAQADKYIPVKAGTDTLIALALLNKVIEKAEYDPEFCRSRSTAPCLVRRDTKELLRKSDFDADLKAMLSSSEEGTSEYAQLIAARAAAGDDERIDDFYVWDEETNEPKLMSECESPALFGSFEVNGVQVDTVFSLLKDRVG…	2690837	Eggerthella guodeyinii
job.pdb	AF-A0A4R5ITY1-F1-model_v4 2Fe-2S iron-sulfur cluster binding domain-containing protein	22.500	280	161	8	125	397	164	394	1.000	6.033E-13	476	400	1142	AEHTKLLLIIGMNWICTKMPDGHWIGDARLKGTRVIVISADYMPTANKADEVIILRPGTDAAFFLGVARELIEKGLYDRAAVIERTDLPLLVRLDTGERLDARDVIPGYELAALTNYVTLKPDAEIKGNPPPPPFTAGGQVVPTELRDAWGDFVWWDRATGRPRPVSRDEVGARFDG--DPALLGEFEVELVDG---STVPVRPAFDLLKQYLDESFDLRTASEVCRVPPQAIQSIARQLAANKRETLLAAG--MGPNHYFQNDLFGRVQFLVAALTDNI	YRNAELILLWGHNPTNTWLSQAEAIGAGRAGGARLIVVDPRQTALADDADQWLRVKPGSDAALAMALANLMIEANAFDIDFVRRWTNGPLLVRQDNGDFLRGGDI---------------------------------GLA-------DTDALLVWDARQRMAVP-----AGKGVDDAQRIALRGTFAIPRISGGERESLLCQPAFDLYAAECAR-YTVERAAALTWIPEGDIRHAASLIGAAGR---IAYHAWSGVGQHENATQTERAIACLYALTGSF	-20.492,-28.073,16.155,-16.834,-29.186,15.682,-14.451,-26.543,14.279,-13.203,-27.427,10.756,-9.750,-26.383,9.459,-9.142,-25.607,5.756,-5.691,-24.976,4.208,-5.195,-22.198,1.618,-3.514,-18.778,1.171,-4.369,-15.110,1.850,-4.640,-12.859,-1.255,-5.029,-9.482,0.490,-1.478,-8.647,-0.741,1.511,-9.861,-2.806,2.887,-11.915,0.135,0.235,-14.639,-0.437,0.767,-16.024,3.080,-0.167,-19.690,3.625,-3.195,-20.001,5…	MSEVEKKGFCTLCRSRCGTVNVLDGETLVAVRPDGDHPTGKAMCLKGKAAPELVHSADRILYPMRRTHPKGADDPGWLRISWDEALDEIAARLLHARATRGAESVAFAVTTPSGTALSDSIDWIERFVRLYGSPNICYATEICNWHKDFAHAFTFGCGMPTADYRNAELILLWGHNPTNTWLSQAEAIGAGRAGGARLIVVDPRQTALADDADQWLRVKPGSDAALAMALANLMIEANAFDIDFVRRWTNGPLLVRQDNGDFLRGGDIGLADTDALLVWDARQRMAVPAGKGVDDAQRIALRGTFAIPRISGGERESLLCQPAFDLYAAECARYTVERAAALTWIPEGDIRHAASLIGAAGRIAYHAWSGVGQHENATQTERAIACLYALTGSFDRRGG…	2546443	Cupriavidus sp. L7L
job.pdb	AF-A0A7C5G3P2-F1-model_v4 Formate dehydrogenase	23.300	304	156	8	125	399	42	297	1.000	1.497E-13	475	400	833	AEHTKLLLIIGMNWICTKMPDGHWIGDARLKGTRVIVISADYMPTANKADEVIILRPGTDAAFFLGVARELIEKGLYDRAAVIERTDLPLLVRLDT-----GERLDARDVIPGYELAALTNYVTLKPDAEIKGNPPPPPFTAGGQVVPTELRDAWGDFVWWDRATGRPRPVSRDEVGARFDGDPALLGEFEVELVDGSTVPVRPAFDLLKQYLDESFDLRTASEVCRVPPQAIQSIARQLAANKRE------------------------TLLAAGMGPNHYFQNDLFGRVQFLVAALTDNIGH	LERAKLFFMIGTAEDHHSNPLKIAISRFKRAGGRFVAINPVRTGYAAIADEWVPIRPGTDGAFLLAVVHELIHTGLYDREFLVRYTNAPELVNQDADSEEFGMFVRF-EVPPEEGCFDPQN------------------------------------KLWWDPEVDRPVSTHTP------GVDPRLLGTFRL--PDG--TPVKTAFQLLKERV-APYTPEWAEDITGVPAATIRRLAYEMGVTARDQKIELPIPWTDVWDQDHESVVGSPVAFHAMRGLAAHSNGFHTIRALGILMTLLGTIDT	9.391,15.843,12.995,8.411,15.781,16.711,8.904,11.983,17.119,12.394,12.180,15.541,13.365,15.116,17.777,11.965,13.375,20.881,14.247,10.383,20.063,11.420,7.798,19.911,11.844,4.969,17.345,8.214,4.159,17.972,6.140,5.806,15.224,3.332,4.082,13.271,0.686,5.572,10.954,-2.772,4.546,9.675,-1.128,3.149,6.486,-0.392,-0.120,8.390,-4.144,-0.935,8.219,-4.910,-0.120,4.580,-2.148,0.895,2.135,1.396,-0.415,2.917,1.0…	MFAKQFGTPNYAAHGGFCSVNMAAGLIYTIGGSFWEFGGPDLERAKLFFMIGTAEDHHSNPLKIAISRFKRAGGRFVAINPVRTGYAAIADEWVPIRPGTDGAFLLAVVHELIHTGLYDREFLVRYTNAPELVNQDADSEEFGMFVRFEVPPEEGCFDPQNKLWWDPEVDRPVSTHTPGVDPRLLGTFRLPDGTPVKTAFQLLKERVAPYTPEWAEDITGVPAATIRRLAYEMGVTARDQKIELPIPWTDVWDQDHESVVGSPVAFHAMRGLAAHSNGFHTIRALGILMTLLGTIDTPGGFRHKAPFPRPIPPCAKPPKGPEDVQPDTPLNGLPLGWPADPDDLFVDEAGAPVRIDKAFSWEYPLAVHGLMHNVITNAWKGDPYRIDTLMLFMANMAWN…	2026725	Chromatiales bacterium
job.pdb	AF-A0A2S8Y351-F1-model_v4 Ferredoxin:oxidoreductase FAD/NAD(P)-binding protein	20.400	283	164	8	125	397	164	395	1.000	1.211E-12	474	400	1143	AEHTKLLLIIGMNWICTKMPDGHWIGDARLKGTRVIVISADYMPTANKADEVIILRPGTDAAFFLGVARELIEKGLYDRAAVIERTDLPLLVRLDTGERLDARDVIPGYELAALTNYVTLKPDAEIKGNPPPPPFTAGGQVVPTELRDAWGDFVWWDRATGRPRPVSR--------DEVGARFDGDPALLGEFEVELVDGSTVPVRPAFDLLKQYLDESFDLRTASEVCRVPPQAIQSIARQLA--ANKRETLLAAGMGPNHYFQNDLFGRVQFLVAALTDNI	YAHAGLIMLWGHNPTNTWLAQAHAIGEGRRAGAKLLVVDPRETALAKQADVWLRVRPGSDAALAMGIANLLLNKGGFDHCFVQTWSNAPALVRCDNGRFLRADDL--GLKPGH--------------------------------------EPMYWDSLREEAAVLPRAEAAEVAMDYQ------NATLRGRFQVRTKSG-LIECQPVFELYAQACAA-YTPKRTAELTWVSEEDLHQAATLISEASS---VAYHSWSGVGQQSNATQNERAIACLYALTGSY	-14.656,26.124,21.912,-15.397,26.827,18.209,-13.952,24.369,15.667,-10.936,25.651,13.659,-10.310,24.533,10.054,-6.602,23.901,9.300,-5.293,23.379,5.737,-2.729,20.638,5.009,-2.279,17.237,3.304,-2.601,13.564,4.314,0.670,11.551,4.352,-0.784,8.099,5.090,0.015,7.248,1.420,1.752,8.484,-1.770,-1.378,10.341,-2.998,-0.807,13.166,-0.447,-4.431,14.325,-0.695,-5.086,17.980,0.231,-7.083,18.272,3.464,-9.258,20.5…	MSAKLIRGYCTLCRSRCGTLNEVQGDNLIAVRPDSEHPTGKAMCLKGKAAPELVDNADRLRHPMRRTQPKGAADPGWVQISWDEALDEIAGRMADIKSRSGAEAFAFGVTTPSGTPLSDSIDWIERLIRRYGSPNTCYATEICNWHKDFAHMFTFGSGMPAADYAHAGLIMLWGHNPTNTWLAQAHAIGEGRRAGAKLLVVDPRETALAKQADVWLRVRPGSDAALAMGIANLLLNKGGFDHCFVQTWSNAPALVRCDNGRFLRADDLGLKPGHEPMYWDSLREEAAVLPRAEAAEVAMDYQNATLRGRFQVRTKSGLIECQPVFELYAQACAAYTPKRTAELTWVSEEDLHQAATLISEASSVAYHSWSGVGQQSNATQNERAIACLYALTGSYDAAG…	1848717	Pseudomonas sp. MYb115
job.pdb	AF-A0A6L5ESH4-F1-model_v4 Molybdopterin-dependent oxidoreductase	23.100	276	151	6	125	396	56	274	1.000	1.211E-12	472	400	678	AEHTKLLLIIGMNWICTKMPDGHWIGDARLKGTRVIVISADYMPTANKADEVIILRPGTDAAFFLGVARELIEKGLYDRAAVIERTDLPLLVRLDTGERLDARDVIPGYELAALTNYVTLKPDAEIKGNPPPPPFTAGGQVVPTELRDAWGDFVWWDRATGRPRPVS----RDEVGARFDGDPALLGEFEVELVDGSTVPVRPAFDLLKQYLDESFDLRTASEVCRVPPQAIQSIARQLAANKRETLLAAGMGPNHYFQNDLFGRVQFLVAALTDN	IDNAGCVLFWGYNPSVARLSHATSTTAALRRGAKLVVVDPRRAGLASKAHHWLRVRPGTDAALALALTHVMIQRGWFDADFVRRWTNAPLLVRTDTGRLL----------------------------------------------RDDEGHYVAWDETAAGPVVYDPARGHAIDA----GRLALSGAYDV-----GTVTCRPAFDLVTEQCRR-MAPEVAEPITGVPAADIERTARTLWE-SRPVAFYTWSGLEQHSNATQTVRAIHQLYALTGD	19.770,-8.761,-4.343,17.067,-9.067,-1.641,14.803,-6.135,-0.712,15.945,-3.972,2.214,12.913,-4.220,4.476,13.031,-1.526,7.181,15.895,-1.450,9.756,13.178,-1.781,12.347,12.603,-4.268,15.216,10.624,-6.208,12.649,13.977,-7.468,11.258,14.820,-9.085,14.628,11.309,-10.596,14.845,11.863,-12.033,11.336,15.247,-13.458,12.464,13.663,-15.098,15.545,10.800,-16.554,13.474,13.207,-17.825,10.777,15.667,-19.268,13.3…	GTRRWTPSPTGWVMRLRRGFGSPNMAAYMELCGWGRYLASIYTYGDAVPGAYLPDIDNAGCVLFWGYNPSVARLSHATSTTAALRRGAKLVVVDPRRAGLASKAHHWLRVRPGTDAALALALTHVMIQRGWFDADFVRRWTNAPLLVRTDTGRLLRDDEGHYVAWDETAAGPVVYDPARGHAIDAGRLALSGAYDVGTVTCRPAFDLVTEQCRRMAPEVAEPITGVPAADIERTARTLWESRPVAFYTWSGLEQHSNATQTVRAIHQLYALTGDFDAPGGNVLFPAVPSNRIDGADLLPPEQLSKAIGVAKRPLGPARFEFVTGEDFYTAALDARPYRVRGLVNFGADLMMAHGDSMRGRDALVALDFMVHADLFMNPTAEQADIVLPAASAFENEGLA…	1872138	Actinophytocola sp.
job.pdb	AF-K0ERF9-F1-model_v4 Molybdopterin dinucleotide-binding region	23.300	355	193	11	69	394	82	386	1.000	2.549E-15	472	400	1116	RFANMLALLDRKLRPDAPAD-------EILGSRTFDNYAWHTDLPPGHPMVTGSQT--------VDFDLFSAEHT-------------KLLLIIGMNWICTKMPDGHWIGDARLKGTRVIVISADYMPTANKADEVIILRPGTDAAFFLGVARELIEKGLYDRAAVIERTDLPLLVRLDTGERLDARDVIPGYELAALTNYVTLKPDAEIKGNPPPPPFTAGGQVVPTELRDAWGDFVWWDRATGRPRPVSRDEVGARFDG-DPALLGEFEVELVDGSTVPVRPAFDLLKQYLDESFDLRTASEVCRVPPQAIQSIARQLAANKRETLLAAGMGPNHYFQNDLFGRVQFLVAALT	EALTEVAERLGRIRAESGAEAVAFSVTSPSGTPMSDSIDW---VERFIRLF-GSPNTLYSTEICNWHKDFAHAFTFGSGLPGPDYANTDLAVLWGHNPAKSWLAQSAALARARARGARLVVVDPRRSTSALQADHWLRVRPGTDGALALSVAGRLLARHGHDEEFVRSWTNAPLLVRLDTGEFLRASDLHPGV-----------------------------------------SGYVVWDEVSGRAEP--LDTTRAPRGVERFALRGRRRVVTRGG-PVECVPAFDRYAAACAA-WPVDRAAAVTTVAPAAIEAFAAELDA-AQSVSYAAWSGIGQHVNATQTERAIATLYALT	-21.181,17.976,18.955,-17.470,18.903,18.869,-15.780,19.182,15.465,-12.090,18.336,16.046,-9.456,19.213,13.413,-6.682,16.654,12.786,-5.232,14.346,10.115,-5.615,10.670,9.153,-2.411,8.605,9.725,-3.638,5.320,8.200,-1.217,5.998,5.289,1.579,8.284,4.008,-0.889,10.834,2.562,-1.670,12.250,6.056,-4.943,13.743,4.798,-6.270,16.697,6.817,-9.573,15.748,8.437,-12.416,17.044,10.602,-13.733,14.516,13.130,-17.248,1…	MAEVRGYCTLCRSRCGAVYTVENGVLRGVRPDSEHPTGAAMCPKGRAAPELVYSPERLRRPLRRTTPKSDPDPRWREIGWDEALTEVAERLGRIRAESGAEAVAFSVTSPSGTPMSDSIDWVERFIRLFGSPNTLYSTEICNWHKDFAHAFTFGSGLPGPDYANTDLAVLWGHNPAKSWLAQSAALARARARGARLVVVDPRRSTSALQADHWLRVRPGTDGALALSVAGRLLARHGHDEEFVRSWTNAPLLVRLDTGEFLRASDLHPGVSGYVVWDEVSGRAEPLDTTRAPRGVERFALRGRRRVVTRGGPVECVPAFDRYAAACAAWPVDRAAAVTTVAPAAIEAFAAELDAAQSVSYAAWSGIGQHVNATQTERAIATLYALTGSYDAPGGNVVLP…	1133849	Nocardia brasiliensis ATCC 700358
job.pdb	AF-A0A7C4X3H3-F1-model_v4 Uncharacterized protein	22.300	291	148	8	125	396	40	271	1.000	3.006E-13	471	400	657	AEHTKLLLIIGMNWIC----TKMPDGHWIGDARLKGTRVIVISADYMPTANKADEVIILRPGTDAAFFLGVARELIEKGLYDRAAVIERTDLPLLVRLDTGERLDARDVIPGYELAALTNYVTLKPDAEIKGNPPPPPFTAGGQVVPTELRDAWGDFVWWDRATGRPRPVSRDEVGARFDGDPALLGEFEVELVDGSTVPVRPAFDLLKQYLDESFDLRTASEVCRVPPQAIQSIARQLAANKR---------------ETLLAAGMGPNHYFQNDLFGRVQFLVAALTDN	VDNCNLLLLFGTGAAAESNSLFLWYARHIADARERGMKLIVIEPRLSSSAAVADEWIRINPGTDAALALAMINVLIQKGLVDYDFIKNATNGPYLVDVSSGYFL-----RRG------------------------------------------GKPLIWDKKGSRAVPWDSE------GVEPALTGSY---LIDG--KECKPAFQLLCEVVER-YTPEEAARITGVPADRIVDLAEEFGRRAQIGSTMLLEGHTIPYRPVAAEFYRGVCAHQHGALYSRAILLLNVLVGN	17.123,6.840,-9.169,20.886,7.588,-8.755,21.439,7.980,-12.523,18.372,10.244,-12.978,19.429,12.453,-10.037,23.003,12.769,-11.380,21.639,13.580,-14.865,19.528,16.351,-13.220,16.109,14.785,-14.010,13.389,14.679,-11.330,11.420,12.216,-13.542,12.245,8.874,-11.889,8.924,7.071,-12.377,8.588,3.532,-10.988,5.765,0.956,-11.181,4.587,1.651,-7.598,1.220,3.302,-8.451,0.251,0.324,-10.679,1.286,-2.101,-7.896,0.7…	AAFMSAFGSVNDIGRGSLGEAALDVADALTWGASRHRVDVDNCNLLLLFGTGAAAESNSLFLWYARHIADARERGMKLIVIEPRLSSSAAVADEWIRINPGTDAALALAMINVLIQKGLVDYDFIKNATNGPYLVDVSSGYFLRRGGKPLIWDKKGSRAVPWDSEGVEPALTGSYLIDGKECKPAFQLLCEVVERYTPEEAARITGVPADRIVDLAEEFGRRAQIGSTMLLEGHTIPYRPVAAEFYRGVCAHQHGALYSRAILLLNVLVGNIDAVGGLSMMNVGEGDDISGMLKTPPYNVRFPPERFDLKDSFYPLAYYGVRQQVSLSILQPERYLLPYRVEAMMIYYANPVLQTPGEELQIEAFKKVPFLFTVDCFMSETAEMADVVLPDRTYLERFD…	2268197	Nitrososphaerales archaeon
job.pdb	AF-C7N1L8-F1-model_v4 Anaerobic dehydrogenase, typically selenocysteine-containing	23.800	302	177	12	105	398	192	448	1.000	2.559E-13	470	400	824	LPPGHPMVTGSQTVDF------DLFSAEHTKLLLIIGMNWICTKMPDGHWIGDARLKGTRVIVISADYMPTANKADEVIILRPGTDAAFFLGVARELIEKGLYDRAAVIERTDLPLLVRLDTGERLDARD--VIPGYELAALTNYVTLKPDAEIKGNPPPPPFTAGGQVVPTELRDAWGDFVWWDRATGRPRPVSRDEVGARFDGDPALLGEFEVELVDGSTVPVRPAFDLLKQYLDESFDLRTASEVCRVPPQAIQSIARQLAANKRETLLAAGMGPNHYFQNDLFGRVQFLVAALTDNIG	IDHGTSQVFGM--NDWNGPSSNDPSDWKNSKTIFIWGYNVTEANIQAWHFLADAIEAGAKVVTVDPIYTKTASKSDIFVPIRPGSDLALICGMIHIIIDEKLYDEDYLAAKTCAPFLVNQATGKFMRASDMGVAPTEG-----------PVNPATGQP---------TVI--------DPEIVWDAATGEFVP----ADQAQ---KPAVSGDRTYE---G--EKFRTAWDMLCNQMDE-YTPEAVEALTDIDADTVVELAHLEAGDL--VSNIHGFGNGCYVNGCMFGHALATLAGITGNVG	39.287,-59.642,6.328,39.009,-57.163,3.431,36.739,-57.030,0.398,37.971,-54.622,-2.322,35.401,-52.765,-4.450,37.023,-52.123,-7.861,36.475,-48.614,-9.277,36.075,-48.681,-13.058,33.904,-45.584,-13.572,34.995,-42.781,-15.951,35.651,-39.747,-13.727,34.438,-36.276,-14.869,38.186,-35.525,-15.251,38.699,-38.500,-17.630,35.587,-37.657,-19.723,36.651,-34.014,-20.286,40.194,-35.106,-21.248,38.667,-37.400,-23…	MGVTKGETGLTRRTFLKAAGAASVASGATYLGKPALGALALDPQAAYADPVEEVVECVCRPNCHAYCRHSVTVRDGLVVQSEMAHFPEECYDRICLRGVSSLQRIYDPDRIKYPMKRAGERGEGKWERITWEEAIDLIATKWKEIIDEYGPQALAFHHSGGDVSLLNCWPTITRFTNLLGGTYIDYNTDMGIDHGTSQVFGMNDWNGPSSNDPSDWKNSKTIFIWGYNVTEANIQAWHFLADAIEAGAKVVTVDPIYTKTASKSDIFVPIRPGSDLALICGMIHIIIDEKLYDEDYLAAKTCAPFLVNQATGKFMRASDMGVAPTEGPVNPATGQPTVIDPEIVWDAATGEFVPADQAQKPAVSGDRTYEGEKFRTAWDMLCNQMDEYTPEAVEALTDI…	471855	Slackia heliotrinireducens DSM 20476
job.pdb	AF-A0A849EZ53-F1-model_v4 Molybdopterin-dependent oxidoreductase	25.000	280	164	10	122	398	219	455	1.000	1.348E-12	470	400	826	LFSAEHTKLLLIIGMNWICTKMPDGHWIGDARLKGTRVIVISADYMPTANKADEVIILRPGTDAAFFLGVARELIEKGLYDRAAVIERTDLPLLVRLDTGERLDARD--VIPG-YELAALTNYVTLKPDAEIKGNPPPPPFTAGGQVVPTELRDAWGDFVWWDRATGRPRPVSRDEVGARFDGDPALLGEFEVELVDGSTVPVRPAFDLLKQYLDESFDLRTASEVCRVPPQAIQSIARQLAANKRETLLAAGMGPNHYFQNDLFGRVQFLVAALTDNIG	HADVIHSKNIYVWGHKMEVAAIHHWHFVAEAMENGAKLTVFDPNYTGLAAKAHRHVSMYPGTDIALLMSMIQVIIDEKIYDKAFLLAHTCAPFLVREDNGLYLRMSDFGVAPTQGPVNPMT------------GKA--------SMI---------DLNVVWDPATESAVAVNKVF-------APALEGTFTVK---G--LKVRTAFDLLKDRV-AAYTPEKAVKITDVNPEVIRSTARDF-ARIKPSTSIIGFGSQAYDNGPIWGHAIATLHAITGQIG	-76.261,31.025,18.114,-74.316,30.018,15.452,-73.443,30.555,12.059,-70.707,30.525,9.566,-67.754,30.446,7.781,-65.232,27.890,6.419,-61.723,27.006,6.147,-60.188,23.908,4.473,-57.597,21.542,5.990,-56.207,18.951,3.479,-56.023,15.426,4.815,-52.494,13.901,5.096,-51.317,11.774,2.181,-50.563,8.173,3.277,-47.100,6.646,2.527,-48.810,4.102,0.176,-50.340,6.871,-1.995,-46.976,8.693,-2.134,-45.213,5.480,-3.332,…	MEKGRNDFIPKPVSRRRFLKASAVTAGATALGLGAGRPVLRALTAASQDRQIENQGEKIFQSSCFNNCFSHCRQNVHVRDGKVVKTSLASFPDNRYDRICLRGLAHPQRIYSPDRIKYPMKRAGERGSNQWERISWDEAIRTIAKKFGAVQEKYGKTALGFHVGTGDFGTLNGTNPGSIGLLQKALGVTNISLAVDAGFLPGINRVCGFWPGAWNINEHADVIHSKNIYVWGHKMEVAAIHHWHFVAEAMENGAKLTVFDPNYTGLAAKAHRHVSMYPGTDIALLMSMIQVIIDEKIYDKAFLLAHTCAPFLVREDNGLYLRMSDFGVAPTQGPVNPMTGKASMIDLNVVWDPATESAVAVNKVFAPALEGTFTVKGLKVRTAFDLLKDRVAAYTPEKA…	2724616	Desulfatitalea sp.
job.pdb	AF-A0A7V8LNH5-F1-model_v4 Molybdopterin oxidoreductase	21.000	271	165	6	125	394	172	394	1.000	1.422E-12	469	400	1125	AEHTKLLLIIGMNWICTKMPDGHWIGDARLKGTRVIVISADYMPTANKADEVIILRPGTDAAFFLGVARELIEKGLYDRAAVIERTDLPLLVRLDTGERLDARDVIPGYELAALTNYVTLKPDAEIKGNPPPPPFTAGGQVVPTELRDAWGDFVWWDRATGRPRPVSRDEVGARFDG-DPALLGEFEVELVDGSTVPVRPAFDLLKQYLDESFDLRTASEVCRVPPQAIQSIARQLAANKRETLLAAGMGPNHYFQNDLFGRVQFLVAALT	WLDAKLGILWGHNPAKTWLAQASLVSRARSLGMKLVVIDPRRSTSALDADLWLRVRPGTDAALALCAIRHLIETQRYDKEFIGRWSNAPFLVEDRTGRFLR-------------------------------------PEPCSA-------QFVVWNTRHGHPEI--TNTESTDSNWMDWSLRYHGIVATAQG-PVQARTALSHLWEAAAP-WDYPTTSARTGISTHDLRKFVDLLAESMPEIGYHAWTGIAQHAHATQTERAIACLYALL	-44.627,-15.199,11.913,-41.065,-16.231,12.871,-40.928,-19.868,14.014,-39.075,-20.277,17.315,-36.996,-23.479,17.144,-33.801,-24.568,15.588,-30.648,-25.285,17.642,-27.394,-23.412,16.822,-26.679,-24.048,13.195,-23.694,-26.289,12.372,-20.657,-24.165,11.421,-19.142,-24.955,7.977,-15.418,-24.617,7.114,-14.976,-23.451,3.485,-11.504,-23.326,1.822,-10.601,-20.360,-0.356,-8.292,-17.306,-0.483,-8.277,-13.74…	MVAAGDGPSTARVIPGFCALCKSRCGALFTVRDDHIVNVEPDFSHPNGDALCAKGRAAPEIADHPARLRTPLRRVSPKGELPARWEPISWDEAIRVTREALTTVKNLNGANAIALQHTSPSGTALSDSMEWIDRLFRLIGSANILSSTENCNWHKDFTHTFTFGARTPPANWLDAKLGILWGHNPAKTWLAQASLVSRARSLGMKLVVIDPRRSTSALDADLWLRVRPGTDAALALCAIRHLIETQRYDKEFIGRWSNAPFLVEDRTGRFLRPEPCSAQFVVWNTRHGHPEITNTESTDSNWMDWSLRYHGIVATAQGPVQARTALSHLWEAAAPWDYPTTSARTGISTHDLRKFVDLLAESMPEIGYHAWTGIAQHAHATQTERAIACLYALLGGFDR…	83262	Mycobacteroides immunogenum
job.pdb	AF-A0A560L9C5-F1-model_v4 Molybdopterin-dependent oxidoreductase iron-sulfur protein	19.900	366	196	12	69	396	83	389	1.000	4.850E-15	468	400	679	RFANMLALLDRKLRPDAPAD-------EILGSRTFDNYA----------------------WHTDLPPGHPMVTGSQTVDFDLF--------SAEHTKLLLIIGMNWICTKMPDGHWIGDARLKGTRVIVISADYMPTANKADEVIILRPGTDAAFFLGVARELIEKGLYDRAAVIERTDLPLLVRLDTGERLDARDVIPGYELAALTNYVTLKPDAEIKGNPPPPPFTAGGQVVPTELRDAWGD-FVWWDRATGRPRPVSRDEVGARFDGDPALLGEFEVELVDGSTVPVRPAFDLLKQYLDESFDLRTASEVCRVPPQAIQSIARQLAANKRETLLAAGMGPNHYFQNDLFGRVQFLVAALTDN	EALTEIADRLRTIRAESGAEAVAFGVTTPSGTPMVDSFEWVERFIRGFGSPNLIYAVEICGWHKDFAHA-------------LTFGRGIGFPDYDNADAIILWGHNPARTWLAQATRIADARRRGAKVVVVDPKPNGSGQQADLWLRIRPGADGALAMGAIRHLIATGSFDADFVDAWTNGSLLVDRATGRFLRADALWP-------------------DGAP---------------------DAFVRLD-ASGSPVP--CDTRYAPERG-GQLRGALSIRACDGRMISAATAFELLAERAAP-YTPDRVAALTWLDVADIEAFYALLATRPR-LAYHSWTGVGQHTNATSIERAIASLYALTGA	18.182,-31.216,-24.229,15.169,-30.628,-21.929,15.905,-28.653,-18.707,13.606,-28.069,-15.695,14.489,-24.914,-13.729,12.856,-24.222,-10.309,11.686,-20.707,-9.706,8.567,-18.523,-9.369,6.204,-16.673,-11.722,6.467,-12.844,-11.384,3.416,-11.870,-13.483,1.457,-11.156,-10.231,1.585,-10.767,-6.400,0.847,-14.493,-5.934,4.419,-15.305,-7.085,3.396,-18.930,-7.671,6.169,-21.522,-7.333,6.929,-22.654,-10.885,9.2…	MKQRLPGYCTLCRSRCGAVTVVEDGRLVGVEVLNNHPTGGALCAKGRAAPEIVASPRRLTVPLKRTRPRDAADPGWVEVSWDEALTEIADRLRTIRAESGAEAVAFGVTTPSGTPMVDSFEWVERFIRGFGSPNLIYAVEICGWHKDFAHALTFGRGIGFPDYDNADAIILWGHNPARTWLAQATRIADARRRGAKVVVVDPKPNGSGQQADLWLRIRPGADGALAMGAIRHLIATGSFDADFVDAWTNGSLLVDRATGRFLRADALWPDGAPDAFVRLDASGSPVPCDTRYAPERGGQLRGALSIRACDGRMISAATAFELLAERAAPYTPDRVAALTWLDVADIEAFYALLATRPRLAYHSWTGVGQHTNATSIERAIASLYALTGACDRPGGNRWP…	1755647	Bradyrhizobium macuxiense
job.pdb	AF-X0VU12-F1-model_v4 Molybdopterin domain-containing protein	32.300	226	111	3	108	332	71	255	1.000	3.530E-13	466	400	256	GHPMVTGSQTVDFDLFSAEHTKLLLIIGMNWICTKMPDGHWIGDARLKGTRVIVISADYMPTANKADEVIILRPGTDAAFFLGVARELIEKGLYDRAAVIERTDLPLLVRLDTGERLDARDVIPGYELAALTNYVTLKPDAEIKGNPPPPPFTAGGQVVPTELRDAWGD-FVWWDRATGRPRPVSRDEVGARFDGDPALLGEFEVELVDGSTVPVRPAFDLLKQYL	GLYQTFGKFSFVSSVDDWFHSDLLLVWHMNPMYTRIPSVHFIWEARYHGTEVITIAPDYSASCVHSDLFVPIEAGTDAALALAMCRVIIDENKVDEPFVKEQTDLPLLVRRDTGRFLRAEDLEEGGR----------------------------------------DDQLYFLDSTSGEIVPASRGTLD-LGNADPALQGETKVVLKDGSTVTVTPAFEIMRQRL	31.154,11.488,-38.322,33.907,11.847,-35.679,36.309,9.402,-33.988,35.757,8.005,-30.472,38.730,10.054,-29.197,37.187,13.288,-30.558,33.744,12.446,-29.069,35.121,11.486,-25.621,37.340,14.605,-25.567,34.333,16.901,-26.228,32.331,15.176,-23.434,35.265,15.289,-20.971,35.856,19.015,-21.666,32.132,19.772,-21.103,32.200,17.846,-17.782,35.430,19.599,-16.672,33.960,23.024,-17.569,30.846,22.262,-15.445,33.02…	RITWDEALTEIAEAMLNAIEDKKSGPETIIHEFGSGEGGMVHGSAPSWRLMRLIGGTTLDNNGLTSDYNVGLYQTFGKFSFVSSVDDWFHSDLLLVWHMNPMYTRIPSVHFIWEARYHGTEVITIAPDYSASCVHSDLFVPIEAGTDAALALAMCRVIIDENKVDEPFVKEQTDLPLLVRRDTGRFLRAEDLEEGGRDDQLYFLDSTSGEIVPASRGTLDLGNADPALQGETKVVLKDGSTVTVTPAFEIMRQRLR	412755	marine sediment metagenome
job.pdb	AF-A0A7X5DHI5-F1-model_v4 Molybdopterin oxidoreductase	21.800	348	206	12	72	398	79	381	1.000	1.143E-14	465	400	427	NMLALLDRKLRPDAPA------DEILGSRTFDNYA----------WHTDLPPGH--PMVTGSQTVDFD--LFSAEHTKLLLIIGMNWICTKMPDGHWIGDARLKGTRVIVISADYMPTANKADEVIILRPGTDAAFFLGVARELIEKGLYDRAAVIERTDLPLLVRLDTGERLDARDVIPGYELAALTNYVTLKPDAEIKGNPPPPPFTAGGQVVPTELRDAWGDFVWWDRATGRPRPVSRDEVGARFDGDPALLGEFEVELVDGSTVPVRPAFDLLKQYLDESFDLRTASEVCRVPPQAIQSIARQLAANKRETLLAAGMG-PNHYFQNDLFGRVQFLVAALTDNIG	QTIADNLKEAQQKYGEGSVFIRKSTEAGIEFDFLAQLIHADSGGNWGLDRGQANGLGPALGPWSYLSNRSHWEFKDAATIIELSHNPLESAMVWSRPLMDAKEAGTYIVTIDPRFTGTAAKSNEWLPVRPGTDAAIIQGMLKAIVDNGWYDEEFMLARTSCPYLVDRATGKSYRSAEVMAPNPTVVGAEPV--------------------------------GAPFVWDTATNAPVL--YDSATAV----PALEGEW---TVDG--IQLVTEFTLIKEWLDT-ITLSWAVQTSGIDEQVIVNLADRYANNGP-AIIDIGLGGADKYTNADVLGHSTALLVALTGQYG	15.254,-6.720,-18.248,16.473,-6.068,-14.721,14.183,-4.248,-12.237,12.106,-1.154,-13.124,8.959,-3.239,-13.719,9.594,-4.973,-10.324,8.453,-8.308,-11.859,11.856,-10.112,-11.959,10.681,-12.473,-14.704,13.045,-15.335,-15.603,14.130,-15.174,-19.265,15.300,-17.951,-21.605,17.538,-16.414,-24.292,18.247,-18.355,-27.507,21.638,-17.570,-29.092,22.292,-18.152,-32.809,25.263,-16.774,-34.793,26.535,-14.908,-31…	HQFHCLTGCNLKCTIRDDRITLIEPSDLMVDKKHSTICLRGIGEVAHIYAQDRLKVPMKRVGERGEGEFVQISWDEAIQTIADNLKEAQQKYGEGSVFIRKSTEAGIEFDFLAQLIHADSGGNWGLDRGQANGLGPALGPWSYLSNRSHWEFKDAATIIELSHNPLESAMVWSRPLMDAKEAGTYIVTIDPRFTGTAAKSNEWLPVRPGTDAAIIQGMLKAIVDNGWYDEEFMLARTSCPYLVDRATGKSYRSAEVMAPNPTVVGAEPVGAPFVWDTATNAPVLYDSATAVPALEGEWTVDGIQLVTEFTLIKEWLDTITLSWAVQTSGIDEQVIVNLADRYANNGPAIIDIGLGGADKYTNADVLGHSTALLVALTGQYGKKGAGLGSYCGLGSNDPS…	1898204	Clostridiaceae bacterium
[truncated: 748 more rows]
