# Supplementary material for: Metabolic capacity is maintained despite shifts in microbial diversity in estuary sediments
Source: ISME Commun. 2025 Oct 11;5(1):ycaf182. doi: 10.1093/ismeco/ycaf182 (PMC12687941; doi:10.1093/ismeco/ycaf182)
Supplement: Supplementary_Data_2_ycaf182 [file supplementary_data_2_ycaf182.zip › NarG_NxrA_foldseek/4_1_Jan_SF_Bin21_scaffold_19364_c1_2-1714_1_alis_afdb50.m8]

job.pdb	AF-A0A7C2IUQ7-F1-model_v4 Molybdopterin oxidoreductase	78.400	399	86	0	2	400	109	507	1.000	7.291E-38	1005	400	679	NGAPQYINENPFDLELDASRPARPRQYWRAESAHFYNHEDHPLRVGTRLLTGSTHMPTPTKVMWFANANSILGNVKWHYNTVVNALPRMEMIAVHEWWWTGSCEWADVVFGVDSWGELKHPDMTASVTNPFLIVFPKTPIKRIFNTVGDIDVLALVSSKLAELTGDTRFNDMWKFVREGRTDVYLQRILDASTNTKGYRFTELEAKAREGIPALMNSRTSPKVVGYDQLADSTPWYTKSGRLEFYREEDEFIEAGENLPVHREPVDSTFYEPNVIVSPKHEAVRPSGPEDYGVARTDLSCEVRCGRNVVLTWAETRQTQHPLVKQGHKFIFHTPKYRHGSHTTPIDTDMNAVLFGPFGDIYRRDKRSPFVTEGYVDINPTDGLELGLQDGDYVWIDPDP	NGAPQWANENPFDIELDPSRPARIRQYWRPESAHYYNHEDHPLRVGNKLFTGKTHLPAPTKVLWFSNANSLLGNAKWHFNTVVNVLPRIEMIAASEWWWTASCEWADLVFGVDAWFELKHPDMTASPTNPFLVVFPRTPMERTFQTIGDIEILALVGERLAELTGEPRFRDYWKFVRDGRTDVYLQRILDHSTNTKGYRFAEVEEKARQGIPVLLNSRTTPKCVGYDQVADSTPWYTKSGRLEFYREEEEFIGAGENLPVHREPVDSTFYEPNVIIAPRHEALRPEQPEQYGVRRDDLSCEVRCARNVVLSWEEARKTKHPLLKDGFRFIFHTPKYRHGAHTTPVDTDMIAVLFGPFGDIYRHDKRSPFVGEGYVDINPSDAREIGVEDGDYVWIDPDP	-16.102,-18.371,34.353,-15.319,-21.988,35.338,-12.830,-23.376,37.882,-10.370,-25.848,36.335,-8.158,-28.132,38.423,-4.712,-28.363,36.785,-2.576,-31.518,36.682,-0.456,-30.024,39.508,-3.636,-29.842,41.671,-3.950,-26.014,41.497,-7.356,-24.515,40.639,-7.425,-21.779,37.964,-10.310,-19.542,36.850,-11.007,-19.958,33.107,-13.277,-18.058,30.694,-14.243,-18.885,27.098,-12.872,-16.454,24.530,-16.488,-15.666,…	AVDVRLADGKTVRCRPVFDLIKEYAAHFTPERVEEMTWTPAAAVESLAREIAKDPGTTLFAIGMGPNQFFNSDNKDRTTLLVAALTGNIGRIGGNVGSYAGNYRLALFNGAPQWANENPFDIELDPSRPARIRQYWRPESAHYYNHEDHPLRVGNKLFTGKTHLPAPTKVLWFSNANSLLGNAKWHFNTVVNVLPRIEMIAASEWWWTASCEWADLVFGVDAWFELKHPDMTASPTNPFLVVFPRTPMERTFQTIGDIEILALVGERLAELTGEPRFRDYWKFVRDGRTDVYLQRILDHSTNTKGYRFAEVEEKARQGIPVLLNSRTTPKCVGYDQVADSTPWYTKSGRLEFYREEEEFIGAGENLPVHREPVDSTFYEPNVIIAPRHEALRPEQPEQY…	2212468	Bryobacteraceae bacterium
job.pdb	AF-A0A539DK42-F1-model_v4 Nitrate reductase	66.900	393	123	2	5	396	83	469	1.000	2.340E-35	936	400	469	PQYINENPFDLELDASRPARPRQYWRAESAHFYNHEDHPLRVGTRLLTGSTHMPTPTKVMWFANANSILGNVKWHYNTVVNALPRMEMIAVHEWWWTGSCEWADVVFGVDSWGELKHPDMTASVTNPFLIVFPKTPIKRIFNTVGDIDVLALVSSKLAELTGDTRFNDMWKFVREGRTDVYLQRILDASTNTKGYRFTELEAKAREGIPALMNSRTSPKVVGYDQLADSTPWYTKSGRLEFYREEDEFIEAGENLPVHREPVDSTFYEPNVIVSPKHEAVRPSGPEDYGVARTDLSCEVRCGRNVVLTWAETRQTQHPL-VKQGHKFIFHTPKYRHGSHTTPIDTDMNAVLFGPFGDIYRRDKRSPFVTEGYVDINPTDGLELGLQDGDYVWI	PQYINENPFDLNLDPATPARVKQYWVAESAHYYNHEDKPLRAGDRMLTGRTHMPTPTKTMWFSNANSILGNVKWHYNVVNNVLPKMDLVCVNEWWWSTSCEYADVVFPVDSWAELRHPDMTASCTNSFLHVFPTSPIERVHDTHGDIEVAQLVTEKLAELTGDARFRDVFKFVRDGDVRPYLQRILNASSATKGYQFAQIEATAGEGTPTIMLNRTTPRCGGWEQTQESRPWYTKSGRLESYLA------AGENLPVHREPIDSTFYEPNVIVAEPHPAIRPDGPEVYGQDPSDVSVGKREARNVVKPWTEVGRTQHPLMAQEGYKFIFHTPKYRHGVHTTPIDVDMVAVLHGPFGDIYRHDRRTPWVTEGYVDINPADAREIGIEDGDYVWI	25.600,3.095,-19.655,25.419,1.749,-23.152,23.687,-1.472,-22.042,21.273,0.574,-19.867,20.457,2.767,-22.906,19.834,-0.352,-25.024,17.442,-1.707,-22.337,15.610,1.451,-21.198,16.150,3.856,-24.142,17.509,6.347,-21.565,20.514,8.076,-23.208,23.751,6.658,-21.886,25.106,10.209,-21.419,22.047,11.146,-19.294,22.478,7.985,-17.164,26.168,8.861,-16.648,25.414,12.546,-15.922,22.757,11.564,-13.330,25.271,9.259,-…	PAQTEAITWAPAAAVEQLARDIAANKRQTLFAVGMGPNQFFNNDLKDRALFLVAALTDNVGHIGGNIGSYAGNYRVALFNGIPQYINENPFDLNLDPATPARVKQYWVAESAHYYNHEDKPLRAGDRMLTGRTHMPTPTKTMWFSNANSILGNVKWHYNVVNNVLPKMDLVCVNEWWWSTSCEYADVVFPVDSWAELRHPDMTASCTNSFLHVFPTSPIERVHDTHGDIEVAQLVTEKLAELTGDARFRDVFKFVRDGDVRPYLQRILNASSATKGYQFAQIEATAGEGTPTIMLNRTTPRCGGWEQTQESRPWYTKSGRLESYLAAGENLPVHREPIDSTFYEPNVIVAEPHPAIRPDGPEVYGQDPSDVSVGKREARNVVKPWTEVGRTQHPLMAQE…	2024894	Acidimicrobiaceae bacterium
job.pdb	AF-A0A7C4HQQ6-F1-model_v4 Molybdopterin oxidoreductase	70.600	399	117	0	2	400	215	613	1.000	4.514E-33	882	400	780	NGAPQYINENPFDLELDASRPARPRQYWRAESAHFYNHEDHPLRVGTRLLTGSTHMPTPTKVMWFANANSILGNVKWHYNTVVNALPRMEMIAVHEWWWTGSCEWADVVFGVDSWGELKHPDMTASVTNPFLIVFPKTPIKRIFNTVGDIDVLALVSSKLAELTGDTRFNDMWKFVREGRTDVYLQRILDASTNTKGYRFTELEAKAREGIPALMNSRTSPKVVGYDQLADSTPWYTKSGRLEFYREEDEFIEAGENLPVHREPVDSTFYEPNVIVSPKHEAVRPSGPEDYGVARTDLSCEVRCGRNVVLTWAETRQTQHPLVKQGHKFIFHTPKYRHGSHTTPIDTDMNAVLFGPFGDIYRRDKRSPFVTEGYVDINPTDGLELGLQDGDYVWIDPDP	NGLPQYMMENPFDIELDPAKPARPRQFWRAESAHYYNHEDHPLKVGKKMFTGKTHMPTPTKSLWFANANSILGNVKWHYNVVNNVLPRMEMVCVNEWWWSTSCEYADIVFAIDSWAEMKQPDMTASVTNPFLQVFPRTPLPRIFDTRGDAEAVALVAEKLAAITGDQRFNDYFKFVREKRMDVYLQRILTASSATKGYQIEKLEANAKNGIPALMMTRTSPRHGGYEQIQDSKPWYTRTGRLEFYRDEQEFIEYGENLPVYREPVDSTFYEPNVIVGEQHPCFRNEEPESFGVRNDDLSCEPRQVRNIVKPWPVVAKTQHPLAKDGYRFIFHTPKYRHGAHTTPIDTDMVAVLFGPFGDLYRRDQRMPFVTEGYVDIHPDDARELGVEDGDYVWIDSDP	-6.815,-15.098,25.996,-10.282,-14.107,27.273,-8.816,-11.476,29.650,-6.965,-9.619,26.850,-9.957,-9.883,24.477,-12.234,-8.244,27.093,-9.727,-5.530,28.125,-8.381,-4.332,24.755,-10.744,-5.318,21.883,-14.200,-4.296,20.600,-15.125,-8.032,20.561,-17.399,-7.806,23.666,-19.283,-4.805,22.327,-22.994,-5.207,21.492,-24.223,-4.874,17.881,-27.942,-4.112,17.360,-29.537,-6.780,15.120,-32.177,-4.316,13.771,-29.65…	DERVVKRFTGLPLLVRMDSLQLLRASDLDRSQPLATLANFTTVLPKGQTPPPPGVQQSQFIPAALREQWGDAVIWDRKKNAPATLTRDQVGDYFDRTGLDPALEGQFEVTLASGQRVACRTVFDLVKQYVLENFSPAATEEITWAPAAAIEKLAREIAANNGKTLFAIGMGPNQFFNNDLKDRTQFLLASLTNNIGHVGGNIGSYAGNYRIALFNGLPQYMMENPFDIELDPAKPARPRQFWRAESAHYYNHEDHPLKVGKKMFTGKTHMPTPTKSLWFANANSILGNVKWHYNVVNNVLPRMEMVCVNEWWWSTSCEYADIVFAIDSWAEMKQPDMTASVTNPFLQVFPRTPLPRIFDTRGDAEAVALVAEKLAAITGDQRFNDYFKFVREKRMDVYL…	2212473	Kiritimatiellae bacterium
job.pdb	AF-A0A3A0AYE0-F1-model_v4 Molybdopterin oxidoreductase	60.900	399	156	0	2	400	20	418	1.000	7.776E-31	825	400	585	NGAPQYINENPFDLELDASRPARPRQYWRAESAHFYNHEDHPLRVGTRLLTGSTHMPTPTKVMWFANANSILGNVKWHYNTVVNALPRMEMIAVHEWWWTGSCEWADVVFGVDSWGELKHPDMTASVTNPFLIVFPKTPIKRIFNTVGDIDVLALVSSKLAELTGDTRFNDMWKFVREGRTDVYLQRILDASTNTKGYRFTELEAKAREGIPALMNSRTSPKVVGYDQLADSTPWYTKSGRLEFYREEDEFIEAGENLPVHREPVDSTFYEPNVIVSPKHEAVRPSGPEDYGVARTDLSCEVRCGRNVVLTWAETRQTQHPLVKQGHKFIFHTPKYRHGSHTTPIDTDMNAVLFGPFGDIYRRDKRSPFVTEGYVDINPTDGLELGLQDGDYVWIDPDP	NGLPRYVFENPFQQQLEPDGPVTTKTYLRYESAHYFNYGDRPLRVGTTLFTGKTHLSTPTKLGWWANSNSILGNAKWSYDLIHNTLPKVETIIVNEWWWTMTCEYADIVFGVDSWAEFKHPDMAGSVTNPFVTVFPRTPLPRIFETVADIETFAGVAGKLSELAGDQRFADHWHHVPEGRVDIYLQRIVDGSSSLSGYDFIQMEENAKRGIPTLKLMRTYPKVVGWEQTQESKPWYTRTGRLEFYRDEPEFIEHGENLPVYREPVDATPFEPNVIVTADHPAIRPTRPDAYGLSEDDLRTEVRQVRNVTRTWEEVRASEHPLTSSGYRFTFLTPKYRHGAHSTPVDLDTGALYFGPFGDPYRRDKRSPFVNEGYVDINPLDAQELGINDGDYVWIDADP	3.271,-31.183,10.589,6.334,-30.677,12.817,7.793,-27.269,13.814,8.726,-25.337,10.664,8.894,-21.515,10.662,11.806,-19.144,9.981,12.883,-17.230,13.106,12.331,-13.652,12.133,9.617,-13.362,9.458,8.186,-9.894,10.142,4.576,-9.972,9.046,3.750,-6.454,10.358,0.039,-7.286,10.859,-1.858,-6.561,14.075,-4.031,-9.596,14.895,-7.619,-8.735,15.895,-8.099,-12.467,16.611,-6.070,-11.830,19.832,-8.768,-9.278,20.831,-1…	GYLGGSPGSYAGNYRGGIFNGLPRYVFENPFQQQLEPDGPVTTKTYLRYESAHYFNYGDRPLRVGTTLFTGKTHLSTPTKLGWWANSNSILGNAKWSYDLIHNTLPKVETIIVNEWWWTMTCEYADIVFGVDSWAEFKHPDMAGSVTNPFVTVFPRTPLPRIFETVADIETFAGVAGKLSELAGDQRFADHWHHVPEGRVDIYLQRIVDGSSSLSGYDFIQMEENAKRGIPTLKLMRTYPKVVGWEQTQESKPWYTRTGRLEFYRDEPEFIEHGENLPVYREPVDATPFEPNVIVTADHPAIRPTRPDAYGLSEDDLRTEVRQVRNVTRTWEEVRASEHPLTSSGYRFTFLTPKYRHGAHSTPVDLDTGALYFGPFGDPYRRDKRSPFVNEGYVDINPL…	2026724	Chloroflexi bacterium
job.pdb	AF-A0A7V3JKY2-F1-model_v4 Molybdopterin oxidoreductase	61.800	396	151	0	5	400	581	976	1.000	9.539E-29	779	400	1002	PQYINENPFDLELDASRPARPRQYWRAESAHFYNHEDHPLRVGTRLLTGSTHMPTPTKVMWFANANSILGNVKWHYNTVVNALPRMEMIAVHEWWWTGSCEWADVVFGVDSWGELKHPDMTASVTNPFLIVFPKTPIKRIFNTVGDIDVLALVSSKLAELTGDTRFNDMWKFVREGRTDVYLQRILDASTNTKGYRFTELEAKAREGIPALMNSRTSPKVVGYDQLADSTPWYTKSGRLEFYREEDEFIEAGENLPVHREPVDSTFYEPNVIVSPKHEAVRPSGPEDYGVARTDLSCEVRCGRNVVLTWAETRQTQHPLVKQGHKFIFHTPKYRHGSHTTPIDTDMNAVLFGPFGDIYRRDKRSPFVTEGYVDINPTDGLELGLQDGDYVWIDPDP	PQYITEDPFDIELDPAKPVRTHYYYKAESAHYYNYGDRPLRVGNKLFTGKTHLPAPTKFVWFGNGNSILGNLKWHHDFVMNTLPPIECVVVNDWWWTASCEYADVVFAVDAWPEMKFPDMTAAVTNPFVQIFPRTPLKRTHETRGDIEVLAGVGRALARLTGDERFEHVWKFVYENRVEVYLQRIIDGSTSLRGYRIEELEANAQRGVPALLMTRTYPKIMGWEQAHENKPHYTRSGRLEFYRDEDEFLEYGENLPVHREPVDGTWYEPNVLVCGATDLIRPKGPEAYGLSRDDLSVEVRQVRNVVVRPADLTKTQHPRRKDGFSLIYITPKYRHGAHTTPVDLDLMAVWFGPFGDMHRRDRRMPWVGEGYVDLNPDDARELGIQDGDYVYIDADP	-58.460,-48.162,27.975,-59.513,-51.551,26.619,-59.188,-53.218,23.177,-60.885,-51.563,20.208,-60.587,-54.205,17.467,-59.425,-52.807,14.068,-62.880,-53.713,12.660,-64.715,-51.410,15.127,-62.253,-48.581,14.325,-62.967,-49.009,10.574,-66.740,-49.139,11.178,-66.326,-45.890,13.174,-64.465,-44.350,10.167,-67.245,-45.369,7.724,-69.954,-43.946,10.022,-67.942,-40.701,10.426,-67.303,-40.525,6.621,-71.064,-4…	MSDLARRDFLAGIMASLAGMATGGPLLAGLRSIPEIDNPLDHYPERDWERIYRDQFRHDSTFHFLCAPNDTHNCLLTAYVKNGVVTRLGPSYGYGEAKDIYGNQASHRWDPRCCNKGLAMIRRLYGPRRVKYPAVRKGFLEWVQAGFPRDSDGRMPEAYRHRGKEPFLKVPFEKACQLVAQAMENIARTYSGPKGQELLRRQGYDEAMIEATKQAGTQCLKFRGGMPLLGATRIMGFYRMANSLALLDAKIRGVDREHALGARGWDNYSWHTDLPPGHTMVCGHQTIDFDLATAENASLVVCWGMNWISTKMPDGHWLSEARLKGTTVVTVACEYQSTSNKADKVIVVRPGSDPALALGLAHVILREKLYDAEYVRGQTDLPFLVRMDTLKLLRPQDLF…	2026780	Planctomycetota bacterium
job.pdb	AF-A0A0F2IXX7-F1-model_v4 Nitrate reductase alpha subunit	56.700	402	170	3	2	400	304	704	1.000	2.229E-28	761	400	869	NGAPQYINENPFDLELDASRPARPRQYWRAESAHFYNHEDHPLRVGTRLLTGSTHMPTPTKVMWFANANSILGNVKWHYNTVVNALPRMEMIAVHEWWWTGSCEWADVVFGVDSWGELKHPDMTASVTNPFLIVFPKTPIKRIFNTVGDIDVLALVSSKLAELTGDTRFNDMWKFVREGRTDVYLQRILDASTNTKGYRFTELEAKAREGIPALMNS-RTSPKVVGYDQLADSTPWYTKSGRLEFYREEDEFIEAGENLPVHREPVDSTFYEPNVIVSPKHEAVRPSGPEDYGVARTDLSCEVRCGRNVVLTWAETRQTQHPLVKQG--HKFIFHTPKYRHGSHTTPIDTDMNAVLFGPFGDIYRRDKRSPFVTEGYVDINPTDGLELGLQDGDYVWID…	NGLPQYIAEDPFNIQLDPSEMAKPKPYFKFESAHYFSHGDKPLRHGNKLFTGQTHIPTPTKFLWFANSNSIIGNAKWSYDLVVNTIPKVEAIVMNEWWWTMSCEYSDVVFAVDSWADFKNPDLCGSVTNPFNQVFPRSPLNRIFDTIGDIETYAGVAKELSKSLDDKRFEDYWHFVYEKNVDVYLDRIIKASTSLKGYKFKDLEELAFNG-IPSMKNLRTYPKVIGWEQTQESKPWYTKTGRLEFYREEQEFIETGENLPVYREPIDATFYEPNVIVSAPMDMLKPMQPQDYGFSESDLDTESRQVRNVVRQWKDLKKTEHPLMKRKEGYRYIFLTPKYRHGAHSTPIDLDVITIWYGPFGDINRNDKRMPWVGEAYVNVNPEDAKENGINDGDYVWID…	-9.821,2.352,8.081,-9.453,0.516,11.461,-7.285,2.946,13.481,-8.167,6.261,11.790,-4.396,6.638,11.087,-2.490,6.799,7.775,-0.588,3.521,8.382,0.778,1.251,11.135,4.581,0.853,10.775,7.270,-0.129,13.320,11.066,0.112,13.265,12.484,-3.133,11.799,14.664,-3.463,14.926,11.339,-4.655,16.427,12.490,-8.113,15.211,15.094,-8.205,18.031,12.277,-7.779,20.598,9.822,-10.294,19.047,9.372,-13.990,19.950,7.470,-14.636,16…	MVSGQQTSDCDLSMAEKSNLITLWGMNWICTKMPDSHWLTEARQRGSKVITIATEYQATANKCDEVLVIRPGTDHALILGLCRMLIDEKQYDEEYVKTFTDLPVLVRTDNLQYLKASDVDSSYINSTLKFASILKTGDKPPVPALQDVQYIPEEMRNNWGDYLMWDLNSNSARAVSRDDVGEHFKSKGINPALTGKFTVTTASGSTVEVRPVFDIVKEYLNEFGMETVSEITWAPQEGIKALYKALTENKGSTFLAVGMGPNQFFNAALKDRGIFLLGALTSNIGRIGGSNGSYAGNYRVALYNGLPQYIAEDPFNIQLDPSEMAKPKPYFKFESAHYFSHGDKPLRHGNKLFTGQTHIPTPTKFLWFANSNSIIGNAKWSYDLVVNTIPKVEAIVMNE…	1609970	Candidatus Magnetoovum chiemensis
job.pdb	AF-A0A3D3RQP7-F1-model_v4 Molybdopterin oxidoreductase	57.400	369	153	3	36	400	2	370	1.000	1.106E-26	726	400	535	FYNHEDHPLRVGTRLLTGSTHMPTPTKVMWFANANSILGNVKWHYNTVVNALPRMEMIAVHEWWWTGSCEWADVVFGVDSWGELKHPDMTASVTNPFLIVFPKTPIKRIFNTVGDIDVLALVSSKLAELTGDTRFNDMWKFVREGRT-DVYLQRILDASTNTKGYRFTELEAKAREGIPALMNSRTSPKVVGYDQLADSTPWYTKSGRLEFYREEDEFIEAGENLPVHREPVDSTFYEPNVIVSPKHEAVRPSGPEDYGVARTD--LSCEVRCGRNVVLTWAETRQTQHPL-VKQGHKFIFHTPKYRHGSHTTPIDTDMNAVLFGPFGDIYRRDKRSPFVTEGYVDINPTDGLELGLQDGDYVWIDPDP	YYSHDDHPQYMGEELITGKTHMPTPTKFIWFVDANSALGNAKWKYNIVMNTLPKIECIVTNEWWWSMTCEYSDIVLGVDAWNENKYWDIAGSVTNPFVYVWPKTGHRRLYDTKNDAETFALVANRLTELTGDERFRNYWKFVLEGKQDVVYVQRVINASSNLRGYKLEEIAKKAHEGIPSLIMTRTYPKYVGKDQTEESMPWYTKSGRLEFYREEPEFINAGENLPVYREPIDSTHYEPNVIVAKPHPLLRPKKPEDYKVKSEDALLNTEWRQARNVLVSPEKLPKTKHPLKVTFGATHIVHTPKYRHSAHTTTGDTDITTLLFGPFGDIYRHDKRMPFISEAYIDINPKDLEKLGIKDGDYVWVDADP	-0.068,9.261,3.801,2.591,11.994,4.157,3.790,9.647,6.932,4.950,7.288,4.154,6.738,10.236,2.453,8.741,11.162,5.592,6.223,13.879,6.609,7.629,16.280,3.969,5.572,18.377,1.529,5.938,18.130,-2.191,7.911,20.726,-4.206,8.625,21.571,-7.860,11.855,23.575,-7.840,11.258,26.178,-5.093,7.446,26.114,-5.535,5.354,24.371,-2.861,2.946,21.949,-4.579,1.325,20.597,-1.390,-1.791,22.688,-0.657,-2.103,24.570,2.663,-5.056,…	LYYSHDDHPQYMGEELITGKTHMPTPTKFIWFVDANSALGNAKWKYNIVMNTLPKIECIVTNEWWWSMTCEYSDIVLGVDAWNENKYWDIAGSVTNPFVYVWPKTGHRRLYDTKNDAETFALVANRLTELTGDERFRNYWKFVLEGKQDVVYVQRVINASSNLRGYKLEEIAKKAHEGIPSLIMTRTYPKYVGKDQTEESMPWYTKSGRLEFYREEPEFINAGENLPVYREPIDSTHYEPNVIVAKPHPLLRPKKPEDYKVKSEDALLNTEWRQARNVLVSPEKLPKTKHPLKVTFGATHIVHTPKYRHSAHTTTGDTDITTLLFGPFGDIYRHDKRMPFISEAYIDINPKDLEKLGIKDGDYVWVDADPQDRPFVGWKNRPEDYEVARLLLRARASNN…	2053503	Aquificaceae bacterium
job.pdb	AF-A0A3M1KXE0-F1-model_v4 Molybdopterin oxidoreductase	60.400	286	113	0	6	291	145	430	1.000	1.769E-25	704	400	430	QYINENPFDLELDASRPARPRQYWRAESAHFYNHEDHPLRVGTRLLTGSTHMPTPTKVMWFANANSILGNVKWHYNTVVNALPRMEMIAVHEWWWTGSCEWADVVFGVDSWGELKHPDMTASVTNPFLIVFPKTPIKRIFNTVGDIDVLALVSSKLAELTGDTRFNDMWKFVREGRTDVYLQRILDASTNTKGYRFTELEAKAREGIPALMNSRTSPKVVGYDQLADSTPWYTKSGRLEFYREEDEFIEAGENLPVHREPVDSTFYEPNVIVSPKHEAVRPSGPED	QYLAENPFDAELDAGRPAHVKFYWKAESAHFYSHDDHPLVVGERMLTGKTHMPTPTKAIWFVDANSALGNAKWKYNIIMNTLPKIEMIVTNEWWWSLTCEYSDIILAVDAWNENKYWDIAGSVTNPFVYVWPKTGHRRFFDTRNDCETFALVAARLAELTADRRFHDYWKFALEGEPEVYTQRVIDASSNLRGYRLEEIAAKAQEGIPSLIMTRSYPKYVGMDQKLGSRPWYTKSGRLEFYREEPEFVEAGENLPVFREAVDSTHRAPNVIVARPHPLLRPASPRD	-20.647,-11.417,27.058,-24.035,-12.888,26.102,-26.809,-10.732,27.631,-29.462,-13.474,27.363,-27.323,-16.258,28.863,-25.662,-13.760,31.282,-22.339,-15.517,30.618,-19.158,-15.342,28.496,-19.513,-17.048,25.166,-16.734,-18.134,22.787,-16.605,-16.251,19.466,-13.935,-17.217,16.902,-12.312,-15.254,14.067,-14.541,-17.009,11.498,-17.867,-16.512,13.343,-18.919,-13.494,11.187,-22.102,-12.653,9.230,-24.331,-…	WDTEANAPKVVTRDHVGVDFARLGIAPALEGSFTVTTVDGTEVEVQPLFQVYLRFLEENYRPELAEIVTGVPAAQIERLARLVAANAGRTKLTQGMGVNQYQHADLKDRAMYLLCALTDNVGGLEGNIGSYAGNYRLPLFNGAGQYLAENPFDAELDAGRPAHVKFYWKAESAHFYSHDDHPLVVGERMLTGKTHMPTPTKAIWFVDANSALGNAKWKYNIIMNTLPKIEMIVTNEWWWSLTCEYSDIILAVDAWNENKYWDIAGSVTNPFVYVWPKTGHRRFFDTRNDCETFALVAARLAELTADRRFHDYWKFALEGEPEVYTQRVIDASSNLRGYRLEEIAAKAQEGIPSLIMTRSYPKYVGMDQKLGSRPWYTKSGRLEFYREEPEFVEAGENLP…	2026735	Deltaproteobacteria bacterium
job.pdb	AF-A0A522W884-F1-model_v4 Molybdopterin oxidoreductase	61.000	395	154	0	6	400	548	942	1.000	2.528E-24	668	400	1108	QYINENPFDLELDASRPARPRQYWRAESAHFYNHEDHPLRVGTRLLTGSTHMPTPTKVMWFANANSILGNVKWHYNTVVNALPRMEMIAVHEWWWTGSCEWADVVFGVDSWGELKHPDMTASVTNPFLIVFPKTPIKRIFNTVGDIDVLALVSSKLAELTGDTRFNDMWKFVREGRTDVYLQRILDASTNTKGYRFTELEAKAREGIPALMNSRTSPKVVGYDQLADSTPWYTKSGRLEFYREEDEFIEAGENLPVHREPVDSTFYEPNVIVSPKHEAVRPSGPEDYGVARTDLSCEVRCGRNVVLTWAETRQTQHPLVKQGHKFIFHTPKYRHGSHTTPIDTDMNAVLFGPFGDIYRRDKRSPFVTEGYVDINPTDGLELGLQDGDYVWIDPDP	QYIMEDPFAAELDETKPAKVKQYFKYESAHYYNHGDKPLRVGNKLFTGKSHIPTPTKSLMFANANSILGNLKGHYNMVINVIPKIDMIAVSDWWWTASCEYADVVFPVDSWAELKFPDATASVTNAFLQVFPRTPLKRLHDTRSDVEVYAGVGAALGRILNDQRFNDYWKFVGESKVEAYLQRIFNASSMTKGYNILELEKNAKEGIPALLMSRTYPKIVGWEQMQENKKWYTKTGRLEFYRDEDEFIEYGENLPVYREPVDATIHEPNVIVAKPHPALKPAQPEQYGLSRDNLSTDVRQVRNVVMTPEEVVKSDHPLKKDGYTHVYITPKYRHGVHTTPVDIDIISIWFGPFGDPYRKDKRKPWVGEGYVDINPSDAKALGIEDGDYVWVDADP	43.009,-48.590,2.025,40.779,-45.557,1.474,40.385,-45.092,-2.305,41.936,-42.136,-3.979,40.071,-38.968,-2.872,41.552,-36.517,-5.430,38.105,-36.362,-7.099,37.006,-34.356,-3.988,39.254,-31.477,-5.192,36.601,-30.867,-7.902,33.874,-30.115,-5.303,36.269,-28.164,-3.023,37.246,-26.038,-6.061,33.552,-25.396,-6.883,32.849,-24.198,-3.298,36.036,-22.047,-3.112,35.753,-18.247,-3.605,38.348,-15.504,-4.330,36.65…	FYPDRDWEKIYRSQFKYDSTYHFLCAPNDTHNCLLKAYVKNDIITRIGPSYGYGKAKDIYGNQASSRWEPRLCNKGLVLNRRVFGPRRVKYPMVREGFKKWAEAGFPRDENGSPPREYFQRGKENFIKVSWDEIFDIAAKSLINIATTFSGDKGKELLARQGYDPASIDAVNGAGVQTLKFRGGMPLLGITRILGMYRLSNSMALLDSSIRGVSAADAVGARGWDNYSWHTDLPPGHPMVSGQQTVEFDLMDAENAKLIIPWGMNWISTKMPDGHWLTEARVKGTKVIAVTVEYSSVASKSDEVVIIRPGTDAAFALGIAGVIMKEKLYDEEYVLSSTDLPFLVRMDTLKLLRAEEAIPDFKPAEPAADVKVLKKGEKAPPPFKQGDNQYIPEALLKEW…	1869227	bacterium
job.pdb	AF-A0A2H6AU61-F1-model_v4 Perchlorate reductase subunit alpha	58.000	405	161	3	2	400	458	859	1.000	1.233E-23	635	400	1026	NGAPQYINENPFDLELDASRPARPRQYWRAESAHFYNHEDHPLRVGTRLLTGSTHMPTPTKVMWFANANSILGNVKWHYNTVVNALPRMEMIAVHEWWWTGSCEWADVVFGVDSWGELKHPDMTASVTNPFLIVFPKTPIKRIFNTVGDIDVLALVSSKLAELTGDTRFNDMWKFVREGRTDVYLQRILDASTNTKGYRFTELEAKAREGIPALMNSRTSPKVVGYDQLADSTPWYTKSGRLEFYREEDEFIEAGENLPVHREPVDSTFYEPNVIVSPKHEAVRPSGPEDYGVARTD-----LSCEVRCGRNVVLTWAETRQTQHPLVKQ-GHKFIFHTPKYRHGSHTTPIDTDMNAVLFGPFGDIYRRDKRSPFVTEGYVDINPTDGLELGLQDGDYV…	NGAGQYLAENPFDIETDPARPARVRFYWRGESAHFYSHDDHPLVVGEHVLTGKTHMPTPTKAIWFVDANSALGNAKWKYNIIMNTLPKIEMIVTNEWWWSLTCEYSDIVLGVDAWNENKYWDIAGSVTNPFVYVWPKTGHRRFFDTRNDTETFALVATRLSELTGDPRFREYWRFVIEGRPEVYTQRVIDASSNLRGYRLEEIAEKAQRGVPSLIMTRSYPKYVGMDQTLEHRPWYTKSGRLEFYREEPEFVDAGENLPVHREAVDSTHRAPNVIVARPHALHAPKRPEDYG---VDPEEALRNTELRQARNVFVPPEELERTRHPLVESFGATHIVHTPKYRHAAHTTTGDTDITVLLFGPFGDIYRHDRRKPFVSEAYIDVNPKDLEELGIADGDYV…	24.876,-7.340,-14.191,28.674,-6.884,-14.274,29.119,-3.629,-12.241,27.851,0.008,-12.201,26.278,1.356,-15.310,25.497,5.002,-16.246,23.137,6.125,-19.040,25.155,7.991,-21.715,23.083,11.226,-21.674,23.289,11.437,-17.851,27.065,10.860,-17.993,27.357,13.676,-20.592,25.270,16.033,-18.390,27.623,15.216,-15.491,30.709,15.826,-17.698,29.210,19.182,-18.830,29.022,20.299,-15.155,25.224,19.925,-14.768,24.035,2…	MHGPMVRRGFYEWYRAGFPRDPETGRPPAEYFRRGQDDWLQVTWDEVADIIAKAYIDIATTYSGDEGRRRLERQGHYHPAMLDAMNGAGTQVLKFRGSMPFLAVTRYTSPYRMANMMALLDSHIRGTDADTALGGRGWDNYAFHTDLAPGHPMVTGQQNTDFDLCLWEYSKLIVLWGMNPFTTKMPDSHWLTEARIKGSHVVLISNDYSPTARAADEVFIVRTATDTALALSLAYVIMKEKLYQKDYVVSFTDMPLLVRMDNRQLLRARDIVPDHRPLELRKAEVFDPGAKLPPFFKQDRQYIPRALREQDIDDYVVWDSHANAPKIISRDHVGVDFQMLGIEPALEGRFEVETVDGRKVEVRPLFDVYLEFFEQNYRPELAEKITGLPAAQIERLARL…	2035434	bacterium HR39
job.pdb	AF-A0A6V8P545-F1-model_v4 Nitrate reductase / nitrite oxidoreductase, alpha subunit	59.700	268	94	2	5	265	581	841	1.000	8.400E-20	593	400	841	PQYINENPFDLELDASRPARPRQYWRA-------ESAHFYNHEDHPLRVGTRLLTGSTHMPTPTKVMWFANANSILGNVKWHYNTVVNALPRMEMIAVHEWWWTGSCEWADVVFGVDSWGELKHPDMTASVTNPFLIVFPKTPIKRIFNTVGDIDVLALVSSKLAELTGDTRFNDMWKFVREGRTDVYLQRILDASTNTKGYRFTELEAKAREGIPALMNSRTSPKVVGYDQLADSTPWYTKSGRLEFYREEDEFIEAGENLPVHREP	PTYIGEDPFDIELDPSKASR-------VKFYYKMESAHYYNYGDRPLRLGNKLFTGKSHVPTPTKFVWFSNSNSILGNTKWHHDFVVNTLPKTECVVVSEWWWTASCEYADVVFAVDSWAELKYPDMTASPTNPFCQVFPRTPLKRVHDTQGDIEVLAGVGKALSRLTGDKRFEDYWKFVYDSKVEVYLQRIIDNSTTLKGYKIEELEENAKGGVPALLMTRTYPKIMGWEQSNENKPHYTKSGRMEFYRDEDEFIEHGENIPVHREP	-48.033,-43.382,15.863,-51.130,-45.455,14.983,-50.506,-48.620,12.921,-52.333,-48.277,9.574,-53.994,-51.593,8.686,-53.441,-53.203,5.244,-57.118,-52.467,4.431,-56.744,-48.748,5.300,-53.535,-48.643,3.195,-55.469,-50.062,0.201,-58.331,-47.568,0.760,-55.775,-44.708,0.902,-54.163,-46.235,-2.249,-57.494,-46.210,-4.140,-58.247,-42.613,-3.048,-54.754,-41.616,-4.289,-55.389,-43.424,-7.618,-58.616,-41.389,-…	MQEITRREFVKMGMASMAGLFLRGLELSSLQFVPEVDNPLDSYPERGWEKIYRDQFRYDSTFHFLCAPNDTHNCLLRAYVKNGVVTRIGPSYGYGKARDVYGNQASHRWDPRCCQKGLALVRRFYGPRRVKNHFVRKGFKEWYDAGFPRDEAGRIPPQYLNRGKEPFVKVSFEEACEIVAQTTVNIATTYSGDKGTELLRKQDYDEAMIEAMKGAGTQVLKLRGGMPLLGATRIFGLYRFANSLALLDAKMRQVDQEAALGARAWDNYSWHTDLPPGHTMTCGQQTIDFDLATAENAAMVVCWGMNWIVTKMPDGHWLTEARLKGTRVVTVACEYQATSNKADELILLRPGSDPAFALGLAQVIIQEKLYDAEFVKGHTDLPLLVRMDTLKLLKPQDLI…	2754717	Candidatus Hakubanella thermoalkaliphilus
job.pdb	AF-A0A7C4G893-F1-model_v4 Molybdopterin oxidoreductase	60.000	245	98	0	45	289	595	839	1.000	1.422E-18	572	400	840	RVGTRLLTGSTHMPTPTKVMWFANANSILGNVKWHYNTVVNALPRMEMIAVHEWWWTGSCEWADVVFGVDSWGELKHPDMTASVTNPFLIVFPKTPIKRIFNTVGDIDVLALVSSKLAELTGDTRFNDMWKFVREGRTDVYLQRILDASTNTKGYRFTELEAKAREGIPALMNSRTSPKVVGYDQLADSTPWYTKSGRLEFYREEDEFIEAGENLPVHREPVDSTFYEPNVIVSPKHEAVRPSGP	RAGDKQFTAGAHVPTPTKAIWLTNSNSQIANTKYHYDVVFNTLPRQECLAINEWWWSGSCEYADIVYGVDSWMGLKYPDMTASNTNPFVQVFPRTPLRRNFPTVSDLDTYAGVAAALARLTGDGRFDDYWKFVRDNRVDVYLQRIIDGSAPLRGYNIADLEARAADGVPALMNTRTYPRTFSWEQVHESKPWYTKTGRLEFYRGEREFIEAGENMVVYREPVDSTFYDPNVIVARPHPALRPVAP	-47.986,-29.945,-52.542,-45.115,-27.915,-51.020,-42.931,-30.537,-49.274,-42.801,-30.086,-45.473,-39.837,-27.662,-45.001,-39.339,-29.236,-41.611,-39.051,-32.806,-43.020,-35.391,-32.227,-44.074,-32.724,-30.413,-42.017,-31.500,-27.516,-44.240,-28.020,-27.384,-45.696,-25.768,-26.392,-42.733,-22.539,-25.652,-44.707,-23.163,-21.909,-44.153,-22.636,-22.603,-40.396,-18.997,-23.538,-41.239,-18.374,-19.754…	RVANPLAEYPNRDWERLYRDIFRHDRTFTFLCAPNDTHNCLLRAFVKNNVLVRIEPTYGYGKATDLSGRRASPRWDPRCCQKGLVLGRRLYGDRRVKGAFVRRGFKEWVERGFPRDPVTGRAPAELMRRGWDSFVRVPYEEAYALHARALENIARTYSGPQGARYLLAQGYDPAMVEAAGGSGVRTIKVRGGMAKLGVTRIVGTYRFGNMLALLDAHVRGVGPDQALGAGFWDSYSWHTDLPPGHPMVHGDQTSDWELFAAEHAGLVLVWGMNWITTKMPDSHWLTEARLKGTRVVVITVEYSATANKGDEVIVIRPGTDPAFALGLAQVIIRERLYDAAFVKRYTDLPRLVRLDTLEPLLARDVFPGHREAPLGNWTRVLARGESAPPAPAQDGMLIP…	2026778	Phycisphaerae bacterium
job.pdb	AF-A0A382PZ52-F1-model_v4 Molybdopterin domain-containing protein	39.300	338	198	5	64	400	1	332	1.000	3.804E-20	561	400	338	MWFANANSILGNVKWHYNTVVNALPRMEMIAVHEWWWTGSCEWADVVFGVDSWGELKHPDMTASVTNPFLIVFPKTPIKRIFNTVGDIDVLALVSSKLAELTGDTRFNDMWKFVREGRTDVYLQRILDASTNTKGYRFTELEAKAREGIPALMN-SRTSPKVVGYDQLADSTPWYTKSGRLEFYREEDEFIEAGENLPVHREPVDSTFYEPNVIVSPKHEAVRPSGPEDYGVARTDLSCEVRCGRNVVLTWAETRQTQHPLVKQGHKFIFHTPKYRHGSHTTPIDTDMNAVLFGPFGDIYRRDKRSPFVTEGYVDINPTDGLELGLQDGDYVWIDPDP	IWHNNVN-LLNNAKYHYEMVKNTNPGIEMIISQDIEMTATCEYADIVLPANSWAEQQSYELTGSCSNPFLQIW-NGGLKPVFDSKDDALIWANVAKRLGRILKDDRFEAYWKFVLEGKTEVYIDRLMDGSNTTKGYTTKGIMDGKYGEPGSALMLFRTYPRIPFYEQIKESTPFYTPTGRLQAYNDEPEIIEYGENFIVHREGPEATPYLPNVIVS-DNPLIRP---KDYGISENATSAEERQVRNLKLPWKKVKKTKNFLWEDGYSFYCLTPKSRHTTHSSWAVMDWHFIWSNPFGDPYRQDKRQPGVGEHTMYMNSDAAKDLGIEDGDYVYVDSDP	-10.049,-15.177,4.232,-11.677,-12.373,6.276,-10.607,-8.768,5.580,-11.718,-5.299,6.722,-10.589,-1.733,5.915,-8.937,-2.950,2.688,-10.215,-3.379,-0.869,-7.882,-6.342,-1.505,-8.781,-7.157,-5.137,-9.005,-3.533,-6.344,-5.541,-2.733,-4.921,-3.994,-6.106,-5.878,-1.383,-6.161,-8.613,-2.179,-8.845,-11.210,-5.935,-8.598,-10.495,-6.937,-11.234,-13.092,-4.634,-13.856,-11.497,-6.071,-13.016,-8.066,-9.667,-13.4…	IWHNNVNLLNNAKYHYEMVKNTNPGIEMIISQDIEMTATCEYADIVLPANSWAEQQSYELTGSCSNPFLQIWNGGLKPVFDSKDDALIWANVAKRLGRILKDDRFEAYWKFVLEGKTEVYIDRLMDGSNTTKGYTTKGIMDGKYGEPGSALMLFRTYPRIPFYEQIKESTPFYTPTGRLQAYNDEPEIIEYGENFIVHREGPEATPYLPNVIVSDNPLIRPKDYGISENATSAEERQVRNLKLPWKKVKKTKNFLWEDGYSFYCLTPKSRHTTHSSWAVMDWHFIWSNPFGDPYRQDKRQPGVGEHTMYMNSDAAKDLGIEDGDYVYVDSDPQNRPYR	408172	marine metagenome
job.pdb	AF-A0A3D3KNP1-F1-model_v4 Nitrate oxidoreductase subunit alpha	50.200	205	93	5	52	253	7	205	1.000	3.195E-17	556	400	206	TGSTHMPTPTKVMWFANANSILGNVKWHYNTVVNALPRMEMIAVHEWWWTGSCEWADVVFGVDSWGELKHPDMTASVTNPFLIVFPKTPIKRIFNTVGDIDVLALVSSKLAELTGDTRFNDMWKFVRE--GRTDVYLQRILDASTNTKGYRFTELEAKAREGIPALMN-SRTSPKVVGYDQLADSTPWYTKSGRLEFYREEDEFI	TGKTHMPTPTKVIWFANVN-LINNAKWAYEMILNTNKRVEMIVTQDWEWTGSAEVADVVLPVHSWMELTIPDMTASCSNPFLQLW-QGGIKPMYNSKQDNETFAGVAGKLAELTGDKRYRDYWRFYLDDTENKNVYLQRMLDGSSTSSGYVVEDLLKKDR----PVLCMFRTYPRITGWEQIHESKPFYNKTGRLEFYREEDEFI	-30.847,-6.743,-19.154,-30.045,-9.533,-16.682,-26.232,-9.559,-16.749,-24.685,-12.842,-17.896,-22.964,-14.285,-14.813,-19.405,-14.728,-16.106,-18.192,-16.182,-12.787,-19.343,-19.793,-13.431,-20.842,-22.364,-11.025,-17.890,-22.462,-8.585,-17.887,-18.716,-7.793,-19.729,-18.092,-4.541,-20.761,-14.412,-4.564,-19.626,-13.848,-1.014,-21.172,-10.383,-0.459,-18.548,-7.944,0.751,-19.264,-7.412,4.484,-16.30…	MKGKSFTGKTHMPTPTKVIWFANVNLINNAKWAYEMILNTNKRVEMIVTQDWEWTGSAEVADVVLPVHSWMELTIPDMTASCSNPFLQLWQGGIKPMYNSKQDNETFAGVAGKLAELTGDKRYRDYWRFYLDDTENKNVYLQRMLDGSSTSSGYVVEDLLKKDRPVLCMFRTYPRITGWEQIHESKPFYNKTGRLEFYREEDEFIE	2052181	Planctomycetia bacterium
job.pdb	AF-A0A6V8PZ10-F1-model_v4 Nitrate reductase / nitrite oxidoreductase, alpha subunit	52.600	249	83	5	5	226	398	638	1.000	1.593E-18	552	400	640	PQYINENPFDLELDASRPARPRQYWRA-------ESAHFYNHEDHPLRVGTRLLTGSTHMPTPTKVMWFANANSILGNVKWHYNTVVNALPRMEMIAVHEWWWTGSCEWADVVFGVDSWGELKHPDMTASVTNPFLIVFPKTPIKRIFNTVGDIDVLALVSSKLAELTGDTRFNDMWKFVREGRTDVYLQRILDASTNTKGY-------------------RFTELEAKAREGIP-ALMNSRTSPKVVG	PTYIGEDPFDIELDPSKASR-------VKFYYKMESAHYYNYGDRPLRLGNKLFTGKSHVPTPTKFVWFSNSNSILGNTKWHHDFVVNTLPKTECVVVSEWWWTASCEYADVVFAVDSWAELKYPDMTTSPTNPFCQVFPRTPLKRVHDTQGDIGVLAGVGKALSRLTGDKRFEDYWKFVYDSKVEVYLQRIIDNSTTLKGYKSPVHRGAPRRLKIGLFSREIEELEEKAKGGVRARLMT-RPYPKRLG	19.827,-10.919,-23.062,23.385,-11.994,-22.053,22.751,-11.664,-18.274,19.477,-13.622,-18.545,21.219,-16.354,-20.605,24.180,-16.540,-18.148,21.850,-17.033,-15.145,19.472,-19.584,-16.743,19.307,-23.285,-15.754,21.696,-25.340,-13.585,24.787,-23.429,-14.768,23.151,-20.141,-13.698,22.223,-21.719,-10.328,25.854,-22.840,-9.740,27.146,-19.353,-10.635,24.725,-17.756,-8.124,25.751,-20.228,-5.373,29.413,-19.…	MNIATTYSGDKGTELLRKQDYDEAMIEAMKGAGTQVLKLRGGMPLLGATRIFGLYRFANSLALLDAKMRQVDQEAALGARAWDNYSGHTDLPPGHTMTCGQQTIGFDLATAENAAMVVGWGMNWIVTKMPDGHWLTEARLKGTRVVTVACEYQATSNKADEVILLRPGSDPAFALGLAQVIIQEKLYDAEFVKGHTDLPLLVRMDTLKLLKPQDLIQDYKPKGLKDTQILKAEERAPLATKQDRQIITESLRNEWSDFVAWNLDTNQPEVITRDEAGLAKNLALEGEFTVDTLDGKKVKVRPVFDLLREHASYFTPEVVSNICHVNQEAVLWLAREIAKNKAKTLVPVGMGPNHFFNNDLKDRAIFLVCALTRNIGFHSGNIGSYAGNYRGAYFNGEPT…	2754717	Candidatus Hakubanella thermoalkaliphilus
job.pdb	AF-A0A3C0ZII2-F1-model_v4 Nitrate oxidoreductase subunit alpha	45.500	397	186	8	10	392	278	658	1.000	5.556E-21	552	400	834	ENPFDLELDASR---PARPRQYWRAESAHFYNHEDHPL----RVGTRLLTGSTHMPTPTKVMWFANANSILGNVKWHYNTVVNALPRMEMIAVHEWWWTGSCEWADVVFGVDSWGELKHPDMTASVTNPFLIVFPKTPIKRIFNTVGDIDVLALVSSKLAELTGDTRFNDMWKFVREGRTDVYLQRILDASTNTKGYRFTELEAKAREGIPA-LMNSRTSPKVVGYDQLADSTPWYTKSGRLEFYREEDEFIEAGENLPVHREPVDSTFYEPN------VIVSPKHEAVRPSGPEDYGVARTDLSCEVRCGRNVVLTWAETRQTQHPLVKQGHKFIFHTPKYRHGSHTTPIDTDMNAVLFGPFGDIYRRDKRSPFVTEGYVDINPTDGLELGLQDGD	EDPFNMTLDPSAHGTAVKSKKYYKPENPCYWNYEDRPLIVDTKEGRKVFTGKTHMPTPTKVEWTANVN-LLNNAKWAYNMAKNVDTKVEMICINEMEWTGSCEFADLVFPAECWAELTLPDMTASCSNPFLQA-WKGGVKPIFDNRNDATIMAGVAAKLSDLTGDGRYREFFKFILEGKADVYLQRVLDAGTTTAGYKIGELIAKD----AASLMMFRTYPRIPGWEQIHESQPFYNKTGRIEFYREEDEFIEYGENLIVHREPVEATPYLPNVIVASHSAIRPK----------NYGLALNHPGADERSVNNVKMAWKKVKQTKSFLWKEGFRFWCLTPKSRHTNHSSWAVTDWNFIWNNNFGDPYRNDKRMPGVGEHQIQMNPDDAKELGINDGD	3.215,-15.803,13.408,0.899,-15.141,10.422,2.520,-14.039,7.121,-0.138,-12.531,4.823,0.957,-11.232,1.418,4.649,-10.760,2.303,7.676,-12.777,1.133,10.298,-12.390,3.893,12.778,-14.658,2.044,12.820,-12.327,-0.985,11.633,-8.869,0.121,13.067,-8.702,3.694,16.219,-10.848,3.420,18.130,-9.061,6.226,15.218,-9.641,8.667,14.238,-13.164,7.486,16.275,-14.890,10.242,13.953,-13.540,13.000,10.853,-15.412,11.788,12.9…	FIIQGVNFVENKMSDAHWWIETMERGGKIVVIAPEYSPTSQKADYWIPIRPGTDPALQLGVTHLLFKEKLYDAPFVKRFTDMPLLVRLDTLKLLRAADVFPDYKNRKLSGYSVQVQKIDAEAREQWGDFVIWDAKTNKPVAITREDVGKHIDENGIDPSLDGAFSVKGVNGKPIKVKTVFQLYKELCAEYDVDTTHEITGSPKDLIIRLARDLGSIRPAAVHTGEGVNHYFHCDITTRGTFLWMALTGNIGKPGSGVGHWAGNYKFCVFDGLPKFNGEDPFNMTLDPSAHGTAVKSKKYYKPENPCYWNYEDRPLIVDTKEGRKVFTGKTHMPTPTKVEWTANVNLLNNAKWAYNMAKNVDTKVEMICINEMEWTGSCEFADLVFPAECWAELTLPDMT…	1898104	Bacteroidetes bacterium
job.pdb	AF-A0A833D7I0-F1-model_v4 Molybdopterin-dependent oxidoreductase	42.800	343	191	4	53	392	34	374	1.000	1.134E-18	525	400	551	GSTHMPTPTKVMWFANANSILGNVKWHYNTVVNALPRMEMIAVHEWWWTGSCEWADVVFGVDSWGELKHPDMTASVTNPFLIVFPKTPIKRIFNTVGDIDVLALVSSKLAELTGDTRFNDMWKFVREGRTDVYLQRILDASTNTKGYRFTELEAKAREGIPA-LMNSRTSPKVVGYDQLADSTPWYTKSGRLEFYREEDEFIEAGENLPVHREPVDSTFYEPNVIVSPKHEAVRP--SGPEDYGVARTDLSCEVRCGRNVVLTWAETRQTQHPLVKQGHKFIFHTPKYRHGSHTTPIDTDMNAVLFGPFGDIYRRDKRSPFVTEGYVDINPTDGLELGLQDGD	GKTHLPSPTKVIWYNNAN-LLNQAKWIYHLLVNVNPKIDLIVDQQVEWTGSAEYSDVILPANTWLEFQTLECGGSCSNPFLQIWGGNGIKPLYDSKDDGMIFALVSAKLAELTRDKRFRDHWKFMLEGRPEVYLDRVLANSTTTKGYTVADIMAGKYGEPGAALMLFRTYPRVAFYEQVYDSIPFYTDTGRLCAYADIPEAIEYGENLVVHREAPEATPYLPNVIVS-TSPYIRPNNYGIDAAALQREVLDADLRAVANNKLSWADVKKTVNPLWREGFTFYCMTPKSRHTTHSSWATVDWNWIWSTNFGDPYRADKRQPGVGDWQVHMNPDSAKKLGIEDGD	-39.613,8.817,4.728,-36.169,7.901,6.062,-33.880,10.623,4.633,-30.440,9.181,3.838,-28.241,10.915,6.466,-25.098,8.849,5.694,-23.781,7.967,2.231,-20.885,5.492,2.229,-17.661,6.337,0.343,-14.585,4.221,-0.435,-11.273,5.552,0.964,-9.654,4.790,-2.421,-11.361,7.907,-3.888,-9.443,10.063,-1.375,-6.433,8.002,-2.548,-7.202,9.533,-5.994,-7.710,13.090,-4.600,-11.546,12.968,-4.302,-11.716,13.298,-8.098,-14.000,1…	NIRELLHGEEMSYWGMGDRPFIVDTPSGRKSFTGKTHLPSPTKVIWYNNANLLNQAKWIYHLLVNVNPKIDLIVDQQVEWTGSAEYSDVILPANTWLEFQTLECGGSCSNPFLQIWGGNGIKPLYDSKDDGMIFALVSAKLAELTRDKRFRDHWKFMLEGRPEVYLDRVLANSTTTKGYTVADIMAGKYGEPGAALMLFRTYPRVAFYEQVYDSIPFYTDTGRLCAYADIPEAIEYGENLVVHREAPEATPYLPNVIVSTSPYIRPNNYGIDAAALQREVLDADLRAVANNKLSWADVKKTVNPLWREGFTFYCMTPKSRHTTHSSWATVDWNWIWSTNFGDPYRADKRQPGVGDWQVHMNPDSAKKLGIEDGDYIYVDANPADRPFAGWKKSDPRYKA…	2015799	Hyphomicrobiaceae bacterium
job.pdb	AF-A0A0F8VZ39-F1-model_v4 Molybdopterin domain-containing protein	48.300	209	99	3	5	205	131	338	1.000	1.498E-15	510	400	339	PQYINENPFDLELDASR---PARPRQYWRAESAHFYNHEDHPLRVGT-----RLLTGSTHMPTPTKVMWFANANSILGNVKWHYNTVVNALPRMEMIAVHEWWWTGSCEWADVVFGVDSWGELKHPDMTASVTNPFLIVFPKTPIKRIFNTVGDIDVLALVSSKLAELTGDTRFNDMWKFVREGRTDVYLQRILDASTNTKGYRFTELE	PSYVAEDPFDQTLDPTVDGEKIKKKMYMHFESIHFWAHGDSPLIVNTPKEGRVVLTEKHHLPSPSKVVWTNNANQI-GNAKWAYDIIKNVLPGHELHVATDYEWCMNCEYADVVFPVDSWVEFAHPDMTASCTNPFLQIFPKGGIKRIHDTRHDIEIYAGVAKALTKLTGDKRFEQHYKFVDDDRVDVYMQRILDASGAFRGYKVKEIM	-10.064,1.329,-28.217,-9.789,5.112,-27.519,-6.632,5.744,-29.611,-7.902,3.585,-32.499,-11.306,5.347,-32.427,-9.531,8.742,-32.615,-7.284,7.577,-35.488,-10.296,6.128,-37.352,-12.054,9.536,-37.128,-9.029,10.876,-39.082,-8.942,7.940,-41.538,-5.789,6.611,-39.774,-4.888,3.372,-37.945,-2.100,2.242,-35.575,0.158,1.278,-38.525,0.117,4.947,-39.666,1.960,5.920,-36.439,5.587,6.825,-37.151,7.202,5.696,-33.893,…	EYVEEQLEKQGLNLADIDLDFDGAVQTSKGDVKVKSIFRLYRELIEHYAPKVAEEITGIPAGSIRRFARDIAASEAVSFICGMGMNMYFHNDLINRSYFVVASLTGNVGKPGGNVGSYAGNYKAPVFNGLPSYVAEDPFDQTLDPTVDGEKIKKKMYMHFESIHFWAHGDSPLIVNTPKEGRVVLTEKHHLPSPSKVVWTNNANQIGNAKWAYDIIKNVLPGHELHVATDYEWCMNCEYADVVFPVDSWVEFAHPDMTASCTNPFLQIFPKGGIKRIHDTRHDIEIYAGVAKALTKLTGDKRFEQHYKFVDDDRVDVYMQRILDASGAFRGYKVKEIMD	412755	marine sediment metagenome
job.pdb	AF-A0A455XF61-F1-model_v4 Nitrite oxidoreductase, alpha subunit	49.300	379	165	5	34	392	625	996	1.000	5.751E-19	510	400	1169	AHFYNHEDHPLRVGTRLLTGSTHMPTPTKVMWFANANSILGNVKWHYNTVVNALPRMEMIAVHEWWWTGSCEWADVVFGVDSWGELKHPDMTASVTNPFLIVFPKTPIKRIFNTVGDIDVLALVSSKLAELTGDTRFNDMWKF--------VREGRTDVYLQRILDASTNTKGYRFTELEAKAREGIPALMNSRTSPKVVGYDQLADS--TPWYTKSGRLEFYREEDEFIEAGENLPVHREPVDSTFYEPN-------VIVSPKHEAVRPSGPEDYGVARTDLS---CEVRCGRNVVLTWAETRQTQHPLVKQGHKFIFHTPKYRHGSHTTPIDTDMNAVLFGPFGDIYRRDKRSPFVTEGYVDINPTDGLELGLQDGD	AHYYNYGDRPLRNGTRLLTDPGHMPAPTKVLWQANSNSSLGNAKGHYDMVVNTLPRWEAIFYSDWNWTASCEYSDIVWGVDSWLENKHTDMACSCSNPFLTVSPITPLRRFQDTVGDAEVPAGIFRAFTALTGDQRFADYFKFVGTNPAGNPADRDSEVYGQRVLNAGSATRGMVFAEIREKAKRGVPTIFMARTYPRISGWEQTAEGGGLPWYTKSGRLEFYMDDPRLIDGGENLTVYRTPIDSSHYEPNVIVGNSRAFA-------LMETPEMRGLERMGNSLKIAENRQGRNVILTTKELMATTHPLRPHGYEFCFNSPKYRHGAHTTPIDTDLMTLWWGPFGDIYRHDKRQPSVGEGFVDVNPLDAKRFGIDEGD	38.231,-42.437,-44.577,36.451,-45.005,-43.610,33.066,-46.634,-42.965,31.517,-49.543,-41.580,27.682,-49.832,-41.842,25.463,-52.681,-40.649,22.089,-52.521,-42.477,19.082,-54.636,-41.460,16.712,-54.007,-44.399,12.863,-53.853,-44.323,12.704,-57.217,-46.220,14.452,-59.131,-43.371,12.013,-57.669,-40.803,8.961,-58.880,-42.810,10.380,-62.444,-43.073,10.703,-62.653,-39.248,7.120,-61.351,-38.792,5.678,-64.…	MMEIKNNIGRRSFLKLSATAGLAVMANNAFAASPFLKPYVVDNPLKSYPNRDWEKVYRDMFHVDSEFIFLCAPNDTHNCLLKAHVKNDVVIRISPSYGYGDAEDMDGNRSSHRWEPRICNKGMVMNRKAYSDRRPKGAMVRTGFKAWAEAGYPRTGANGFPDQKYLQRGKEPFIKLPWTEAYALAAGALENIARTYSGDKGAALLTRQGYDPEMIASMHGCGCKTMKFRAGMAALGVLRIYSLKRFSQGLALLDAYVRNIGPDEASGAKVLDSYSWHTDLAPGCPMVTGHQMLDYEFMVYEHAKLIVFWGNNFVCTKMPDLHWVSESRLKGCHIVDISIDYHATANKADDVIIIRPGTDPALGLGVCHLLIKNNQYDENYLRANTDMPLLIRTDNWKNL…	2559597	Candidatus Nitrotoga sp. AM1P
job.pdb	AF-A0A7Y5LB89-F1-model_v4 Molybdopterin-dependent oxidoreductase	38.400	416	234	8	1	400	139	548	1.000	5.751E-19	508	400	594	FNGAPQ-------YINENPFDLELDASRP---ARPRQYWRAESAHFYNHEDH-----PLRVGTRLLTGSTHMPTPTKVMWFANANSILGNVKWHYNTVVNALPRMEMIAVHEWWWTGSCEWADVVFGVDSWGELKHPDMTASVTNPFLIVFPKTPIKRIFNTVGDIDVLALVSSKLAELTGDTRFNDMWKFVREGRTDVYLQRILDASTNTKGYRFTELEAKAREGIPA-LMNSRTSPKVVGYDQLADSTPWYTKSGRLEFYREEDEFIEAGENLPVHREPVDSTFYEPNVIVSPKHEAVRPSGPEDYGVARTDLSCEVRCGRNVVLTWAETRQTQHPLVKQGHKFIFHTPKYRHGSHTTPIDTDMNAVLFGPFGDIYRRDKRSPFVTEGYVDINPTDG…	FQGSPWTGPGFKGWVAEDPFEPNLDPNAPGKNIHAHAYTKDEEPAYWNHGDKALIVETPKYGRKNFTGNSHMPTPTKALIFNNVN-LINNAKWAYEMIKNVNPNIEMIVSFDIQMTASIEYADLALPANSWLEFEDLEVTASCSNPFLQIW-KGGIRPVFDSKDDLAILAGIGKALAKVTGDSRFTDYFKFEYEGKRSVYLQRLLDTSTTTAGYKLDDIMAGKYGPPGGALMLFRTYPRIPFYEQIKDSEPFHTDTGRLHAYADIPEAIEYGENFIVHREGPEATPYLPNVIVS-SNPFIRPD---DYGIPLTAEHWDERTIRNAKMPWAQVKNTKNFLWEKGFQFYCLTPKTRHRVHSSWSNVDWHMLYDSNFGDPYRLDKRAPSVGEHQLHINPQAA…	31.875,10.503,-0.611,34.594,11.969,-2.868,35.291,15.537,-1.664,35.834,18.076,-4.489,37.958,20.468,-2.383,40.232,17.808,-0.866,40.189,15.578,-4.006,40.175,12.483,-1.758,37.613,10.123,-0.180,35.924,11.754,2.749,33.866,9.931,5.376,30.391,11.322,6.116,27.963,10.476,8.942,24.173,10.197,8.941,23.997,13.742,10.379,26.305,15.414,7.799,23.299,16.821,5.865,22.093,20.300,4.829,23.679,23.112,6.878,25.630,20.…	IWDAQENKPRAVTRDDVGETMAQQGIDPVLDGTFKIKLVDGKEVEVATLWTLYQVHLKDYDLNTVVEITHAPRNLIEQLAQDIATMKPVAIHQGEGINHWFHATEMNRAAYLPLMLTGNIGKPGAGCHTWAGNYKAALFQGSPWTGPGFKGWVAEDPFEPNLDPNAPGKNIHAHAYTKDEEPAYWNHGDKALIVETPKYGRKNFTGNSHMPTPTKALIFNNVNLINNAKWAYEMIKNVNPNIEMIVSFDIQMTASIEYADLALPANSWLEFEDLEVTASCSNPFLQIWKGGIRPVFDSKDDLAILAGIGKALAKVTGDSRFTDYFKFEYEGKRSVYLQRLLDTSTTTAGYKLDDIMAGKYGPPGGALMLFRTYPRIPFYEQIKDSEPFHTDTGRLHAYA…	2172550	candidate division KSB1 bacterium
job.pdb	AF-A0A0F9TSP8-F1-model_v4 4Fe-4S Mo/W bis-MGD-type domain-containing protein	43.600	355	175	7	56	400	585	924	1.000	2.548E-17	489	400	1091	HMPTPTKVMWFANANSILGNVKWHYNTVVNALPRMEMIAVHEWWWTGSCEWADVVFGVDSWGELKHPDMTASVTNPFLIVFPKTPIKRIFNTVGDIDVLALVSSKLAELTGDTRFNDMWKFVREGRTDVYLQRILDASTNTKGYRFTELEAKAREGIPALMNS-RTSPKVVGYDQLADSTPWYTKSGRLEFYREEDEFIEAGENLPVHREPVDSTFYEPN--------VIVSPKHEAVRPSGPEDYGVARTDLSCEVRCGRNVVLTWAETRQTQHPL-VKQGHKFIFHTPKYRHGSHTTPIDTDMNAVLFGPFGDIYRRDKRSPFVTEGYVDINPTDGLELGLQDGDYVWIDPDP	HMPSPSKVVWTNNANQI-GNAKWAYDIIKNVLPNHEMHVATDYEWSMNCEYADVVFPVDSWVEFAHRDMTASCTNPFMQVFPKGGIKRLHDTRHDIEVYLEVAKALTRLTGDERFVQHFKFVDEDKVEVYMQRILDGSHAFRGYK---IEDIIEQG-GSALSMFRTYPRIPGWEQIRESVPFYTKTGRLELYRDEDEWINQGENLIVHREPVEATPYQTNVIVIPSDFDAIRPKD----------YGVPKDELDGDLRCIFNEKWPWSQVKKSENPLTTKHDLNAVFVTCKTRHRVHSSWSTVDWNVIWCSNYGDPFRLDNRSPWIGEEELDINPEFAKSLGIEDGDYVYLDADP	-39.424,-11.131,4.793,-36.320,-10.533,2.620,-34.074,-7.539,1.824,-30.886,-6.951,-0.216,-27.628,-5.508,1.190,-23.986,-5.078,0.101,-21.221,-7.180,1.667,-18.309,-4.719,1.323,-15.247,-5.787,3.314,-11.876,-4.983,1.837,-12.066,-8.050,-0.476,-12.684,-6.111,-3.769,-15.927,-8.010,-4.466,-18.569,-5.754,-2.828,-21.233,-8.433,-3.280,-24.986,-7.736,-3.416,-26.615,-10.339,-1.154,-30.175,-11.147,0.001,-30.955,-…	STFTFVCAPNDTHNCRLRAFVRNGVIVRIEQAYAVDTYTDLQGNKPTPTWHPRGCLKGYTYMRRVYNKFRVKYPTVRKGWKQWIEEGFPRDATTGRPDKKYFRRGEDEWVRVSWDQISDLVARTLLNIAKSYSGDQGANWLLAQGYPPEMIEPMKDPDGNVAGVRSMKFRGGMALLGITRLTGMYRFSNMMALVDDHIRGTGPEKSLGARSWDNYAWHTDLPPGHAMVHGTQTYDQEFHDFENSDMLVIAGLNLVENKMADPIWWHMAIEQKRKIVVIAPEHSPTVTKSDYWLQVRPGADAALMLGVAGVLIRENLCDTDYVKRFTDYPFLVRSDTLKELTAEELEDATILDPGLKYTYDDGKPVQKDAEKYAVNAVVAVKGGRQLLGVSRNCIGDHLN…	412755	marine sediment metagenome
job.pdb	AF-L0JXL5-F1-model_v4 Nitrate reductase alpha subunit	43.200	423	190	9	6	400	599	999	1.000	5.530E-18	476	400	1169	QYINENPFDLELDASRPARPRQYWRAES------------AHFYNHEDHPLRVGTRLLTGSTHMPTPTKVMWFANANSILGN----VKWHYNTVVNALPRMEMIAVHEWWWTGSCEWADVVFGVDSWGELKHPDMTASVTNPFLIVFPKTPIKRIFNTVGDIDVLALVSSKLAELTGDTRFNDMWKFVREGRT-DVYLQRILDASTNTKGYRFTELEAKAREGIPALMNSRTSPKVVGYDQLADSTPWYTKSGRLEFYREEDEFIEAGENLPVHREPVDSTFYEPN--------VIVSPKHEAVRPSGPEDYGVARTDLSCEVRCGRNVVLTWAETRQTQHPLVKQGHK---FIFHTPKYRHGSHTTPIDTDMNAVLFGPFGDIYRRDKRSPFVTEGYV…	QWIYEDPFDPELD------------PDSDVDIRNTTTAQSAHWYSNGDRPLKIEGEYHMGDSHMPTPTKLLWVSGSNSILGNAKGSYDIIENMLRNG--RIEAFFTNEWWWTGTCEYSDIVFPADSWAEHNMNDITAAVTNPFVMAIPTTEIDRIYDTRNDAEIYAGVAEKLGELLDDDRFEDYWAFINEEDTARPYLQRIIDHSNTVKGYDIDDMLDEARDGTPKLIQTQTYPKKVGGRQAVDGDPWFTKTGRMEFFREEELFTEAGENIPLHREPMDGTFYEPNAIVSGDDHPIIDPE-------TPEDLDWDEDRRDGDARQVRNRIYTPEELTDTEHPL-KELDEGYDYSYMTPKYRHGTHTFANSLPNIAVWWGPFGDMERHDERKPYYGEGYV…	-24.674,65.280,-45.448,-24.291,62.935,-48.004,-22.797,60.480,-50.084,-20.982,57.897,-51.429,-18.338,56.346,-53.571,-18.844,52.577,-53.939,-16.120,49.952,-53.541,-17.551,46.404,-53.919,-16.713,44.403,-50.790,-16.717,40.684,-51.655,-17.068,38.413,-48.608,-14.811,35.347,-48.113,-17.991,33.329,-48.933,-18.346,34.962,-52.398,-14.628,34.338,-53.072,-15.246,30.660,-52.158,-18.214,30.450,-54.583,-16.041,…	MAEDDAGIEMTRRELGAAAAGVAGASGLGLLGYRRLSGDADETAEDGPMNPLEEYPNREWEEHYRDVWEPDDSYMLTCTPNDTHNCYLEASIKNGQVTRLGPSMNYGEATDLDGNQATQRWDPRVCNKGLAMIERFYSDQRVQAPMVREGFRQWVEDGFPREDDGSMPQEYANRGEDDWVEMEFDEAYELAAEAIYNIAENYNGDAGAQRLLEQEYDERVVEETEGIGTQVLKFRGGMPLLGMIRLMGMYRVANQMALVDQHIRDVDETEAVGGVGLDNYSWHTDLPPGHTMVTGQQTVDFDLVNVEYADHVILAGINFLTTKMADCHWLTEARLKGTKVTGVFTDYNATASKCDELVVLRPATDSALFLGAAKIIIEEEQYDEDYVRRFTDLPMLVRM…	694430	Natronococcus occultus SP4
job.pdb	AF-A0A3M1CHN6-F1-model_v4 Nitrate oxidoreductase subunit alpha	40.900	303	155	7	53	343	350	640	1.000	8.360E-17	472	400	640	GSTHMPTPTKVMWFANANSILGNVKWHYNTVVNALPRMEMIAVHEWWWTGSCEWADVVFGVDSWGELKHPDMTASVTNPFLIVFPKTPIKRIFNTVGDIDVLALVSSKLAELTGDTRFNDMWKFVREGRTDVYLQRILDASTNTKG----YRFTELEAKAREGIP-A-LMNSRTSPKVVGYDQLADSTPWYTKSGRLEFYREEDEFIEAGENLPVHREPVDSTFYEPN------VIVSPKHEAVRPSGPEDYGVARTDLSCEVRCGRNVVLTWAETRQTQHPLVKQGHKFIFHTPKYRHGSHT	GKTHLPTPTKMIWYNNAN-FINQAKWVYNLIVNVFPKMDMIVDQQIEWTGSAEYSDVVLPVNSWVEFEDWEMAAACSNPFLQIW-KGGIAPVHDSIDDAAVFAGVGRALAKKLNDRRFADYWKYVTEKKSRVYIQRVLDNSTTTRGVDGPYQFDKIIKGEYGGEPGQALMLHRTYPRVPFWEQIHDSIPFYTDSGRLHSYCDLPEAIEYGENLIVYREAVEATPYLPNVIVSTSPFVRPVD----------YGIPLDTTDPDLRQVRNIKLPWSKVRETTNPLWKKGYQFYCSTPKSRHTTHS	11.961,-0.772,4.061,15.354,-2.268,3.188,15.714,-5.935,4.285,18.816,-5.063,6.363,16.406,-3.126,8.646,15.205,-6.535,9.960,18.507,-6.403,11.924,16.684,-4.192,14.473,13.505,-6.338,14.750,12.795,-8.327,17.953,9.432,-9.768,16.845,8.855,-10.544,13.141,5.361,-11.755,12.162,4.992,-13.249,8.648,1.418,-13.401,7.300,0.881,-15.207,3.974,4.524,-14.349,3.133,7.369,-16.718,2.250,10.531,-14.641,2.832,12.690,-17.8…	MDFNDLRFSKLVIQIGKNLIENKRPESHWLNEVMERGGKLVDIAPEYNAPATKADYWISVRPGLSDIAVLLGVTKLMIDNGWYVEDFCRRFTDFPLLVRTDTLRRLRPQDIDPNYRPRDLKGGPSYTIQALTDEQRERIGDFCVWNSETNKVAYIARDDVGKHMTVPAALFGTYQVRLADGKQVEVMPILEMYKRHLKDYDLKTVEEISGAPAHLVERLARDIWETTQAGHPVSIHIGEGINHYFHATLHNRASYLPLLLTGNIGKHGAGGYAWAGNYKGALFQASPWSGPGVGSYVAEDPFHPVLDENIRITKKHLRKTADVEDPSYWANGERTLTVDLPNGDRKCFTGKTHLPTPTKMIWYNNANFINQAKWVYNLIVNVFPKMDMIVDQQIEWTGS…	2053527	candidate division Zixibacteria bacterium
job.pdb	AF-A0A0T6ARL8-F1-model_v4 Putative nitrate oxidoreductase subunit alpha, nitrate reductase 1, alpha subunit	39.100	398	215	7	10	392	297	682	1.000	1.090E-17	472	400	859	ENPFDLELDASR---PARPRQYWRAESAHFYNHEDHPL-----RVGTRLLTGSTHMPTPTKVMWFANANSILGNVKWHYNTVVNALPRMEMIAVHEWWWTGSCEWADVVFGVDSWGELKHPDMTASVTNPFLIVFPKTPIKRIFNTVGDIDVLALVSSKLAELTGDTRFNDMWKFVREGRTDVYLQRILDASTNTKGYRFTELEAKAREGIPALMN-SRTSPKVVGYDQLADSTPWYTKSGRLEFYREEDEFIEAGENLPVHREPVDSTFYEP------NVIVSPKHEAVRPSGPEDYGVARTDLSCEVRCGRNVVLTWAETRQTQHPLVKQGHKFIFHTPKYRHGSHTTPIDTDMNAVLFGPFGDIYRRDKRSPFVTEGYVDINPTDGLELGLQDGD	EDPFHAALDPATSGTEIKVKKYLKDEEPAYWDHGDVPLIVNTPKAGRRVFTGTTHMPTPTKVMWYNNVN-IINNAKWAYGVIKHVNPNVELIINQDIEMTASAEYADIILPANSWVEFETPELTASCSNPFLQIW-KGGIKPLFDTKDDGVIIAEVAAQLTAQTGDRRFRDYFKYLLERRPEVYIQRILDSSTSTVGYRVADVVNGKYGEPGAALMLFRTYPRIPFYEQVHDSEPFYTDTGRLNSYCDIPEAIEYGENFIVHREGPEATPYLPNVIVTTNPLVRPE----------DYGIPLDALHWDQRTVRNVKLAWRDVKKTKNPLWEQGYRFYLLTPKTRHRVHSSWSTVDWNMIWDSNFGDPYRLDKRAPGVGEHQLHIHPQAARDLGINDGD	6.611,-5.862,15.294,10.168,-7.070,14.634,10.634,-10.226,12.476,12.251,-12.175,15.366,8.758,-12.249,16.930,7.708,-14.830,14.265,9.409,-17.563,16.390,6.538,-17.281,18.916,3.692,-17.914,16.416,1.989,-21.353,16.398,-0.129,-20.543,13.327,1.475,-18.355,10.630,-0.721,-17.138,7.752,0.914,-15.460,4.728,-1.629,-13.471,2.685,-0.042,-12.189,-0.533,3.376,-12.204,1.232,6.603,-13.693,-0.156,9.016,-13.975,2.795,…	MDFNELRHARLHIQVGKNLIENKMPESHFFNELMERGAKIAVITPEYSPPAAKADYWMPIRPQTDAALFLGITRLMMDRRWYDEAFVKQFTDFPLLIRKDTLKRLRAAEVFPGYKPGLDPDGPSFKRHNLKLDQYEKLGDFVVFDRKTRKLQAITRDQVGERLAQAGLDPDLRWRGKVKLIDGREVECLTLWEAHRDHLRDYDLDTVAEITQTPRAMIERLARDIATIKPVSIHIGEGINHWFHATLANRAFYLPLMLTGNIGKPGAGCHTWAGNYKAGIFQGSPWTGPGITGWLFEDPFHAALDPATSGTEIKVKKYLKDEEPAYWDHGDVPLIVNTPKAGRRVFTGTTHMPTPTKVMWYNNVNIINNAKWAYGVIKHVNPNVELIINQDIEMTASAE…	1640515	Armatimonadetes bacterium CSP1-3
job.pdb	AF-A0A0F9CUR4-F1-model_v4 Molybdopterin domain-containing protein	37.300	321	188	5	43	356	270	584	1.000	3.578E-17	470	400	585	PLRVGTRLLTGSTHMPTPTKVMWFANANSILGNVKWHYNTVVNALPRMEMIAVHEWWWTGSCEWADVVFGVDSWGELKHPDMTASVTNPFLIVFPKTPIKRIFNTVGDIDVLALVSSKLAELTGDTRFNDMWKFVREGRTDVYLQRILDASTNTKGYRFTELEAKAREGIPA-LMNSRTSPKVVGYDQLADSTPWYTKSGRLEFYREEDEFIEAGENLPVHREPVDSTFYEP------NVIVSPKHEAVRPSGPEDYGVARTDLSCEVRCGRNVVLTWAETRQTQHPLVKQGHKFIFHTPKYRHGSHTTPIDTDMNAVLFG	TPKYGHKNFTGKTHMPTPTKVMWFNNVN-IINNAKWAYGLIKNVNPKIDMIINQDIEMTATAEYSDVTLPANSWMEFQALEVTASCSNPFLQIWGKDGIKPVFDSKDDVTIIAEMAKKLGEQLDDPRMATYWKFALEGRPEIYLQRLLDGSTTTTGYKVDEIMAGKYGEPGAALMMFRTYPRIPFYEQTHDNVPFFTDTGRMNAYCDIPEAIQYGENFVVHREGPEATPYMPNVIVSSNPYIRPDNFG---ITPEMLQSEVLD--GDVRTVANNKMPWADVKNTKNPLWEQGFHFYCLTPKTRHRVHSQWSSVDWHAIWDS	-8.878,-10.814,15.079,-9.133,-13.597,17.722,-5.537,-12.908,18.843,-6.348,-9.152,19.083,-9.413,-9.976,21.239,-7.330,-12.109,23.641,-4.704,-9.331,23.939,-7.326,-6.634,24.711,-9.546,-8.765,27.013,-6.521,-9.949,29.065,-4.766,-6.533,29.281,-1.796,-7.899,27.259,-0.858,-4.627,25.491,1.634,-1.711,25.649,-0.810,1.024,26.744,1.670,3.957,26.415,2.529,2.783,22.924,-1.148,2.283,21.971,-2.034,5.796,23.257,0.94…	LGVTKILMDRGLYDEPFVKAFTDFPLLVRTDTLKRLHAHEVFAGYQPGLTKEGASFALQGLTEEQYEKLGDFVVFDQKSGGLKAITRDEVGERMREKGLDPTLEYKETVKLADGSEVEVMTLWEMYKVHLQDYDLDTVHEITGAPKEFIERLAEDIATIKPVAIHIGEGINHWFHATLHNRATYLPLMLTGNIGRLGAGCHTWAGNYKAALFQASPWSGPGFKGWIAEDPLRPNLDPNASGSTDIVVKGHARDEEPAYWDHGDRALIVDTPKYGHKNFTGKTHMPTPTKVMWFNNVNIINNAKWAYGLIKNVNPKIDMIINQDIEMTATAEYSDVTLPANSWMEFQALEVTASCSNPFLQIWGKDGIKPVFDSKDDVTIIAEMAKKLGEQLDDPRMATY…	412755	marine sediment metagenome
job.pdb	AF-A0A383A1Z1-F1-model_v4 Molybdopterin domain-containing protein	46.100	210	104	3	2	203	42	250	1.000	4.915E-15	469	400	252	NGAPQYINENPFD---LELDASRPARPRQYWRAESAHFYNHEDHPL-----RVGTRLLTGSTHMPTPTKVMWFANANSILGNVKWHYNTVVNALPRMEMIAVHEWWWTGSCEWADVVFGVDSWGELKHPDMTASVTNPFLIVFPKTPIKRIFNTVGDIDVLALVSSKLAELTGDTRFNDMWKFVREGRTDVYLQRILDASTNTKGYRFTE	NGMPSYVSEDPFNPTLDPTVDGRDIKKKMYGLFESVHFWDHGDKPLIVNTPNEGRVVMTGPSHMPSPTKVVWHVNAN-LLGVAKWHYNQIKNTLPRHELWIAQDKEWNMSCEYADIVLPVDSWVEFKYPDMTASCTNPFVQMFPRGGIPRIYDTRHDIETFADVAKALSKITGEQRFIDYWKFVHEGNVEIYLQRIIDGSNALRGYNARQ	6.870,2.699,-21.065,9.901,2.616,-23.387,13.399,1.313,-22.567,14.862,4.807,-23.264,11.922,6.810,-21.844,14.393,8.697,-19.578,16.152,10.139,-22.673,12.780,10.971,-24.269,11.594,12.782,-21.097,14.933,14.663,-20.832,14.452,15.854,-24.439,11.037,17.346,-23.524,12.600,19.231,-20.574,15.326,20.672,-22.861,12.621,22.159,-25.136,10.516,23.433,-22.190,13.623,25.015,-20.577,14.903,26.646,-23.813,11.421,28.0…	MYFHNDLINRSYYIVATLSGNVGKPGGNVGSYAGNYKASIFNGMPSYVSEDPFNPTLDPTVDGRDIKKKMYGLFESVHFWDHGDKPLIVNTPNEGRVVMTGPSHMPSPTKVVWHVNANLLGVAKWHYNQIKNTLPRHELWIAQDKEWNMSCEYADIVLPVDSWVEFKYPDMTASCTNPFVQMFPRGGIPRIYDTRHDIETFADVAKALSKITGEQRFIDYWKFVHEGNVEIYLQRIIDGSNALRGYNARQMI	408172	marine metagenome
job.pdb	AF-A0A3C1GIH7-F1-model_v4 Nitrate oxidoreductase subunit alpha	40.500	360	207	5	42	400	464	817	1.000	9.907E-17	466	400	866	HPLRVGTRLLTGSTHMPTPTKVMWFANANSILGNVKWHYNTVVNALPRMEMIAVHEWWWTGSCEWADVVFGVDSWGELKHPDMTASVTNPFLIVFPKTPIKRIFNTVGDIDVLALVSSKLAELTGDTRFNDMWKFVREGRTDVYLQRILDASTNTKGYRFTELEAKAREGIPA-LMNSRTSPKVVGYDQLADSTPWYTKSGRLEFYREEDEFIEAGENLPVHREPVDSTFYEPNVIVSPKHEAVRPSGPEDYGVARTDLSCEVRCGRNVVLTWAETRQTQHPLVKQGHKFIFHTPKYRHGSHTTPIDTDMNAVLFGPFGDIYRRDKRSPFVTEGYVDINPTDGLELGLQDGDYVWIDPDP	NTPKYGRRNFTGDTHMPTPSKAIIFTNVN-LINNAKWAYGVIKNVNPKVEMIVAIDIQMTASIEYADIALPANSWLEFEGLEVTASCSNPFLQIW-KGGIPPVFDSRDDLMILAGIAKALADVTGDRRFADYFKFALAGGREVYIQRLLDTSTTTAGYRLADIMAGKYGPRGGALMLFRTYPRIPFWEQVHDSEPFHTDTGRLHAYADVPEAIEYGENFIVHREGPEATPYLPNVIVS-SNPLVRP---DDYGIPLTAEHWDERTIRNVKLPWSRVKGTKNFLWEKGYHFYCLTPKTRHRVHSGWSNVDWHMLYDSNFGDPYRLDKRAPSVGEHQLHMNPQAARDLGINDGDYVYVDANP	4.142,-10.756,-27.836,4.317,-14.286,-26.284,4.817,-16.037,-29.662,7.664,-13.850,-30.990,11.316,-14.897,-31.306,13.828,-12.601,-29.586,16.627,-11.360,-31.859,19.882,-10.333,-30.158,20.831,-6.690,-30.881,23.625,-4.361,-29.710,23.027,-2.220,-26.592,23.433,0.994,-28.642,20.736,-0.167,-31.094,18.414,-1.200,-28.217,18.824,2.205,-26.501,18.356,4.069,-29.810,15.171,2.047,-30.530,13.751,2.797,-27.036,14.6…	RGQDEFVQIAWEDAFACIAKALVKIAESYSGEDGKARLLAQGYQPEMVEAMGGAGTRTIKMRGGMGLLGVIGKYGMYRLNNSLALLDAAIRRVGSKDAKAGRNWSNYTWHGDQAPGHPWVHGLQASDCDFNDLRFSKLIIMDGKNLVENKLTDSHWFIECMERGAKIVVIAPEYGPPSTKADYWIPIRPQTDAALWLGVTRLMLENKWYDEGFVRAFTDFPLLVRTDTLRRLRAHEVFPGYRTTLAPDGPSVKVQGLTAEQHARLGDYVVWDAQAGALRALTRDDVGARMAAKGIRPALDGTWKVKLVDGAEVEVATLWTLYGTHLKDYDLDTVVEITQAPGDLIRQLAQDIGTMRPVAIHQGEGINHWFHATEMNRAAYLPLMLTGNIGKPGAGCHTW…	2053607	Candidatus Rokubacteria bacterium
job.pdb	AF-A0A3C1GLV3-F1-model_v4 Nitrate oxidoreductase subunit alpha	41.100	282	155	5	7	279	235	514	1.000	5.409E-16	463	400	520	YINENPFDLELDASR---PARPRQYWRAESAHFYNHEDHPL-----RVGTRLLTGSTHMPTPTKVMWFANANSILGNVKWHYNTVVNALPRMEMIAVHEWWWTGSCEWADVVFGVDSWGELKHPDMTASVTNPFLIVFPKTPIKRIFNTVGDIDVLALVSSKLAELTGDTRFNDMWKFVREGRTDVYLQRILDASTNTKGYRFTELEAKAREGIPALMN-SRTSPKVVGYDQLADSTPWYTKSGRLEFYREEDEFIEAGENLPVHREPVDSTFYEPNVIVSP	WVAEDPFNPNLDPAADGKTIRERGYAYEEEVGYWAHGDKPLIVDTPRYGRKVFTGTTHMPTPTKVMWVTNVNLIN-NAKWVYELIKNVNPNVELIISTDIEMTASCEYSDIVLAANSWVEMERYEVTASCSNPFLQIW-KGGIKPVYDTRDDQLILAQMAAKLGELLNDRRFADYWKFSLEGKTEVYIQRLLDSSTTARGYKVSDILAGKYGEPGVALMLFRTYPREPFWEQVTESLPFYTPTGRLQAYNDEPEIIQYGENFIVHREGPEATPYLPNAIVST	-4.840,-22.339,-11.713,-2.412,-23.981,-9.268,-2.509,-22.173,-5.872,0.162,-19.555,-5.486,1.057,-19.574,-9.225,-0.558,-16.188,-10.079,2.815,-14.348,-10.186,4.013,-16.654,-13.007,0.744,-16.033,-14.890,1.082,-12.209,-14.583,4.777,-12.295,-15.622,3.794,-14.521,-18.584,1.124,-11.971,-19.606,3.725,-9.157,-19.295,6.125,-11.146,-21.523,3.469,-11.626,-24.242,2.665,-7.871,-24.131,6.376,-6.996,-24.649,7.170,…	MRPNSDTALLLGLSRILIDEKWYDAPYVKRFTDLSLLVRTDTLKRLKPEEIIPGYTQPDISRGASMTRHGLTPEYRKRVGDFVVWDARTNAPRAITRDDVGDRLTEKGIDPVLEGRFTAKTVDGKSVEVMPLFEAYKIHLKDYDLDTVHEITHAPKELIRRLARDIATIKPVAIHIGEGINHWFHATLVNRAAYLPLMLTGNVGVMGSGCHTWAGNYKAALFQGSEETGPGFKGWVAEDPFNPNLDPAADGKTIRERGYAYEEEVGYWAHGDKPLIVDTPRYGRKVFTGTTHMPTPTKVMWVTNVNLINNAKWVYELIKNVNPNVELIISTDIEMTASCEYSDIVLAANSWVEMERYEVTASCSNPFLQIWKGGIKPVYDTRDDQLILAQMAAKLGELL…	2053607	Candidatus Rokubacteria bacterium
job.pdb	AF-A0A1F7NJN9-F1-model_v4 Nitrate oxidoreductase subunit alpha	39.400	395	224	7	7	392	195	583	1.000	2.696E-17	462	400	758	YINENPFD---LELDASRPARPRQYWRAESAHFYNHEDH-----PLRVGTRLLTGSTHMPTPTKVMWFANANSILGNVKWHYNTVVNALPRMEMIAVHEWWWTGSCEWADVVFGVDSWGELKHPDMTASVTNPFLIVFPKTPIKRIFNTVGDIDVLALVSSKLAELTGDTRFNDMWKFVREGRTDVYLQRILDASTNTKGYRFTELEAKAREGIPA-LMNSRTSPKVVGYDQLADSTPWYTKSGRLEFYREEDEFIEAGENLPVHREPVDSTFYEPNVIVSPKHEAVRPSGPEDYGVARTDLSCEVRCGRNVVLTWAETRQTQHPLVKQGHKFIFHTPKYRHGSHTTPIDTDMNAVLFGPFGDIYRRDKRSPFVTEGYVDINPTDGLELGLQDGD	WVAEDPFQPALDPATPGRDVETHAYTKDEEPAYWNHGDLALILNTPKFGRRNFTGETHMPTPSKAIIFSNVN-LINNAKWAYGVIKNVNPNVEMIVAIDIQMTASIEYADLALPANSWLEFEGLEITASCSNPFLQIW-KGGIPPVFDSRDDLMILAGIAKALAEVTGDRRFADYFKFALEGRREIYLQRLLDTSTTTQGYKLQDIMAGKYGPPGGALMLFRTYPRIPFYEQIHDSEPFHTDTGRLHAYADVPEAIEYGENFIVHREGPEATPYLPNVIVS-SNPYVRP---EDYGIPPTAEHWDERTIRNVKLPWSRVKTTKNFLWEKGFHFYCLTPKTRHRVHSGWSNVDWHMLLDSNFGDPYRLDKRAPSVGEHQLHMNPQAARDLGINDGD	-11.779,24.502,23.103,-8.960,21.882,23.104,-10.291,19.979,20.048,-10.403,16.875,22.335,-13.402,14.711,23.243,-14.370,15.286,26.877,-13.698,12.431,29.339,-16.192,11.370,32.025,-13.674,11.944,34.861,-13.269,15.593,33.753,-17.047,16.115,34.165,-18.150,13.790,37.001,-16.361,14.200,40.346,-15.143,10.797,41.597,-16.203,9.067,38.331,-15.924,5.260,38.261,-16.204,3.340,34.984,-19.385,1.394,34.233,-17.340,…	DTLKRLHAHEVFAGYRTGLSASGPSVKIQGFTSAQHAKLGDYVVWDEKAKAMKAVTRDDVGATMAAKGIAPALAGSWKVRLVDGKEVEVATLWTLYLTHLKDYDLDTVAEITHAPKDLIRQLAQDIGTLRPVGIHQGEGINHWFHATEMNRAAYLPVMLTGNIGKPGAGCHTWAGNYKAALFQGSPWTGPGFKGWVAEDPFQPALDPATPGRDVETHAYTKDEEPAYWNHGDLALILNTPKFGRRNFTGETHMPTPSKAIIFSNVNLINNAKWAYGVIKNVNPNVEMIVAIDIQMTASIEYADLALPANSWLEFEGLEITASCSNPFLQIWKGGIPPVFDSRDDLMILAGIAKALAEVTGDRRFADYFKFALEGRREIYLQRLLDTSTTTQGYKLQDIM…	1802104	Candidatus Rokubacteria bacterium RIFCSPLOWO2_02_FULL_68_19
job.pdb	AF-A0A357F3E4-F1-model_v4 Molybdopterin oxidoreductase	81.300	246	46	0	155	400	2	247	1.000	1.072E-18	446	400	416	ALVSSKLAELTGDTRFNDMWKFVREGRTDVYLQRILDASTNTKGYRFTELEAKAREGIPALMNSRTSPKVVGYDQLADSTPWYTKSGRLEFYREEDEFIEAGENLPVHREPVDSTFYEPNVIVSPKHEAVRPSGPEDYGVARTDLSCEVRCGRNVVLTWAETRQTQHPLVKQGHKFIFHTPKYRHGSHTTPIDTDMNAVLFGPFGDIYRRDKRSPFVTEGYVDINPTDGLELGLQDGDYVWIDPDP	ALVSEKLAELTGDKRFIDYWKFVRENNADVYLQRILDNSTNTKGYSFKDLHDKALEGIPALMNSRTTPKSIGYDQLADSTPWYTKSGRLEFYREEDEFIEAGENLPVHREPVDSTFYEPNIIIAPPHEAMRPSGPEVYGAKRDDLSCETRSGRNVVYTWEEAKKTAHPLMKDGFKFIFHTPKYRHGAHTTPIDTDMVAILFGPFGDIYRRDKRSPFVTEGYVDINPADAQELGVNDGDYIWIDPDP	-15.657,-3.926,-25.411,-17.018,-6.078,-28.310,-20.550,-4.701,-27.710,-19.133,-1.153,-27.572,-17.267,-1.730,-30.872,-20.515,-3.016,-32.469,-22.268,0.208,-31.412,-19.310,2.228,-32.765,-19.595,0.346,-36.102,-23.315,1.269,-36.271,-22.668,4.928,-35.376,-19.661,5.371,-37.708,-20.358,2.858,-40.531,-16.805,1.507,-39.953,-16.892,-2.309,-40.113,-13.317,-2.561,-38.738,-14.778,-2.156,-35.228,-16.664,-5.470,-…	FALVSEKLAELTGDKRFIDYWKFVRENNADVYLQRILDNSTNTKGYSFKDLHDKALEGIPALMNSRTTPKSIGYDQLADSTPWYTKSGRLEFYREEDEFIEAGENLPVHREPVDSTFYEPNIIIAPPHEAMRPSGPEVYGAKRDDLSCETRSGRNVVYTWEEAKKTAHPLMKDGFKFIFHTPKYRHGAHTTPIDTDMVAILFGPFGDIYRRDKRSPFVTEGYVDINPADAQELGVNDGDYIWIDPDPEDRPFRGWEKNSKDYDFARLLCRARYYPGTPRGVTRMWFNMYGTTPGSRQGQKERKDGLARNPRTGYQAMFRSGSHQSATRGWLKPTWMTDSLVRKGLFGQGIGKGFLPDVHCPTGAPRESFIKITRAEPGGIDGKGMWRPVELGIRPRNES…	2052146	Blastocatellia bacterium
job.pdb	AF-A0A1F9LSV7-F1-model_v4 Molybdopterin domain-containing protein	34.900	409	239	7	7	400	263	659	1.000	2.743E-16	442	400	828	YINENPFDLELDASRP---ARPRQYWRAESAHFYNHEDH-----PLRVGTRLLTGSTHMPTPTKVMWFANANSILGNVKWHYNTVVNALPRMEMIAVHEWWWTGSCEWADVVFGVDSWGELKHPDMTASVTNPFLIVFPKTPIKRIFNTVGDIDVLALVSSKLAELTGDTRFNDMWKFVREGRTDVYLQRILDASTNTKGYRFTELEAKAREGIPALMNS-RTSPKVVGYDQLADSTPWYTKSGRLEFYREEDEFIEAGENLPVHREPVDSTFYEPN------VIVSPKHEAVRPSGPEDYGVARTDLSCEVRCGRNVVLTWAETRQTQHPLVKQGHKFIFHTPKYRHGSHTTPIDTDMNAVLFGPFGDIYRRDKRSPFVTEGYVDINPTDGLELGLQD…	WVAEDPFDINLDPKAPGKAVKTHAYTKDEEPAYWNHGDMALIVNTPKFGRKNFTGDTHMPTPTKAIIFSNVN-LINNAKWAYGMIKNVNPNVEMIVSIDIQMTASIEYSDLALPANSWVEFEGLEITASCSNPFLQIW-KGGIPPVFDSRDDLMILAGIANGLADVTGEKRFRDYFAFAAPDKRGVYIQRLLDTCTTTTGYKLEDIMAGKYGPPGGCLLNFRTYPRIPFYEQVHDSEPFHTDTGRLHAYADVPEAIEYGENFIVHREGPEATPYLPNVIVSANPYIRPE----------DYGIPLNAEHWDERTIRNVKMPWNKVKETRNFLWEKGFQFYCLTPKTRHRVHSSWSNVDWHMLYDSNFGDPYRLDKRAPSVGEHQLHMNPQAARDLGIND…	5.171,-26.744,8.435,7.649,-28.930,10.413,6.167,-27.735,13.743,2.674,-28.990,12.689,1.249,-25.589,11.649,-1.274,-25.733,8.776,-0.510,-23.296,5.906,-3.145,-21.943,3.503,-2.335,-19.843,0.424,-5.006,-17.577,-1.106,-3.823,-16.380,-4.539,-5.085,-16.310,-8.169,-2.067,-18.371,-9.185,-0.345,-21.540,-7.940,2.738,-19.570,-6.868,5.923,-20.512,-4.953,4.168,-20.097,-1.595,1.447,-22.523,-2.751,4.107,-25.284,-3.…	MERGAKIVVIAPEYGPPSTKADYWIPIRPTTDAALWLGITKLMIDNKWYDEAFVKRFTDFPLLVRKDNLKRLRAHEIFPDYKTLATLSPDGPSIKIQGITPEQHVKLGDFVVWDRKRNGPVAVTRDDIGETMARKGLEPALEGSFKIRLIDGKEIEVATLWTLYQTHLKDYDLDTVAEITRAPKNLIEQLARDIATMKPVSIHQGEGINHWFHATEMNRASYLPLMLTGNIGQRGAGSHTWAGNYKAALFQGSPWTGPGFKGWVAEDPFDINLDPKAPGKAVKTHAYTKDEEPAYWNHGDMALIVNTPKFGRKNFTGDTHMPTPTKAIIFSNVNLINNAKWAYGMIKNVNPNVEMIVSIDIQMTASIEYSDLALPANSWVEFEGLEITASCSNPFLQIW…	1797898	Deltaproteobacteria bacterium RIFOXYA2_FULL_55_11
job.pdb	AF-A0A7C4UMU9-F1-model_v4 Nitrate oxidoreductase subunit alpha	35.600	241	144	5	38	269	403	641	1.000	2.840E-14	434	400	641	NHEDHPL-----RVGTRLLTGSTHMPTPTKVMWFANANSILGNVKWHYNTVVNALPRMEMIAVHEWWWTGSCEWADVVFGVDSWGELKHPDMTASVTNPFLIVFPKTPIKRIFNTVGDIDVLALVSSKLAELTGDTRFNDMWKFVREG---RTDVYLQRILDASTNTKGYRFTELEAKAREGIPA-LMNSRTSPKVVGYDQLADSTPWYTKSGRLEFYREEDEFIEAGENLPVHREPVDST	NHGERPLIVNTPKYGRKNFTGDTHMPTPTKFLWFANVN-LFNNAKHAYDMLFVVNPKIDCIIAQDVEMTSSCEYSDIVFPANTWMEFQTYEITASCSNPYLQIW-KGGIPPVHDSRDDVHILAETAEALSKETGDKRFADYWRFIVDDKANGVKTYIQRLMDGSTTTRGYRVADILEGKYGDSGVALMLFRTYPRIPFWENIHDGMPFWTDTGRLNSYCDIPEAILYGENFIVHREGPEAT	-24.013,-2.041,10.782,-21.073,-0.028,9.358,-18.170,1.052,11.567,-15.082,3.263,11.121,-12.208,4.534,13.272,-10.392,7.629,11.910,-6.793,6.611,11.052,-6.940,3.877,13.694,-3.138,3.492,14.075,-3.211,6.880,15.875,-5.121,5.123,18.711,-5.169,1.323,18.413,-7.256,0.604,21.552,-9.740,3.480,21.044,-10.168,4.035,17.290,-9.539,0.440,16.136,-11.612,-0.684,19.156,-14.614,0.223,16.952,-13.656,-2.752,14.717,-13.60…	FKLRGGMGLLGVMGKYGLYRWSNMLAVVDQIVRKVDPKDALGGRLWSNYTWHGDQAPGHPFVHGLQTADCDFNDMRHAKLHIQCGKNLVENKMPDSHWFIEMMERGGRIVSITPEYSPVSTKCDYWIQVRPGCTDTALFLGLAKLMIDRGWYDEKFIKAYTDFPLLIRTDNLQRLHAKDVIADYRPGLKKDGPSYQVQHLTDEQYARLHDYVVYDEQAKSVRAITRDQMGPRMIQDGIAPALSFAGKVKLVDGSEVEVMTLWDAYKNHNLKDYDLATVAEITGADPSVIERLAKDIWEVSKAGHAVAIHVGEGINHWFHATLANRAQYLPIMLTGQLGRPGAGCYTWAGNYKAALFQGAPGVGPGFLGWIAEDPFAPNLDAKTDGKAIKVNKTTKDEEP…	2052164	Gemmataceae bacterium
job.pdb	AF-A0A354CX96-F1-model_v4 Nitrate oxidoreductase subunit alpha	37.400	414	232	8	7	399	56	463	1.000	4.565E-16	429	400	617	YINENPFDLELDASR---PARPRQYWRAESAHFYNHEDHPL-----RVGTRLLTGSTHMPTPTKVMWFANANSILGNVKWHYNTVVNALPRMEMIAVHEWWWTGSCEWADVVFGVDSWGELKHPDMTASVTNPFLIVFPKTPIKRIFNTVGDIDVLALVSSKLAELTGDTRFNDMWKFVREGRTDVYLQRILDASTNTKGYRFTELEAKAREGIPA-LMNSRTSPKVVGYDQLADSTPWYTKSGRLEFYREEDEFIEAGENLPVHREPVDSTFYEPNVIVSPKHEAVRPSGPEDYGVARTDLSCEVRCGRNVVLTWAETRQTQHPLVKQGHKFIFHTPKYRHGSHTTPIDTDMNAVLFGPFGDIYRRDKRSPFVTEGYVDINPTDGLELGLQDGD----…	WVAEDPFAPNLDPAAHGKDIHAHAYFKDEEPAYWNHGDKPLIVDTPKAGRKVFTGATHMPTPTKAMLFTNVN-LINNAKHVYEMVKNVNPNVEMILSVDIQMTATIEYSDIALPANSWLESEGLEVTASCSNPFLQIW-KGGIPPVFDSRDDLVILAQIADALGRIIGDQRVQDYWKFALEGKREVYIQRLLDSCTTTVGYRLEDIMAGKYGPPGGALMLFRTYPRVPFWEQVHEDVPFYTDHGRLQAYTDVPEAIDYGENFIVHREGTEATPYLPNVIVS-SNPYIRPN---DYGIPLTAEHWDERTIRNVKLAWPEVKQTKNFLWERGFKFYCLTPKSRHRVHSLWSNVDWHQIWDSNFGDPYRMDTRAPGVGEHQVHMNPQAAKDLGINDGDYVYV…	1.732,10.446,7.893,1.618,8.956,4.339,-1.347,6.575,4.935,-3.933,9.326,5.628,-6.377,10.693,3.001,-4.781,14.181,3.185,-1.148,12.959,2.983,-0.317,15.483,0.179,-1.092,18.414,2.502,0.670,16.846,5.500,3.782,16.440,3.288,3.516,20.061,2.012,3.091,21.206,5.640,6.196,19.167,6.586,8.204,20.772,3.717,7.167,24.373,4.562,9.412,24.836,7.652,12.279,23.200,5.732,11.776,25.635,2.810,11.714,28.578,5.257,14.878,27.37…	INHWFHATRVNRATYLPLMLTGNVGVMGSGCHTWAGNYKAALFQGSPWTGPGFKGWVAEDPFAPNLDPAAHGKDIHAHAYFKDEEPAYWNHGDKPLIVDTPKAGRKVFTGATHMPTPTKAMLFTNVNLINNAKHVYEMVKNVNPNVEMILSVDIQMTATIEYSDIALPANSWLESEGLEVTASCSNPFLQIWKGGIPPVFDSRDDLVILAQIADALGRIIGDQRVQDYWKFALEGKREVYIQRLLDSCTTTVGYRLEDIMAGKYGPPGGALMLFRTYPRVPFWEQVHEDVPFYTDHGRLQAYTDVPEAIDYGENFIVHREGTEATPYLPNVIVSSNPYIRPNDYGIPLTAEHWDERTIRNVKLAWPEVKQTKNFLWERGFKFYCLTPKSRHRVHSLWSN…	2035772	Candidatus Omnitrophica bacterium
job.pdb	AF-A0A3M1LVC0-F1-model_v4 Nitrate oxidoreductase subunit alpha	38.700	348	199	6	53	392	537	878	1.000	1.043E-13	398	400	1055	GSTHMPTPTKVMWFANANSILGNVKWHYNTVVNALPRMEMIAVHEWWWTGSCEWADVVFGVDSWGELKHPDMTASVTNP-FLIVFPKTPIKRIFNTVGDIDVLALVSSKLAELTGDTRFNDMWKFVREGRTDVYLQRILDASTNTKGYRFTELEAKAREGIPA-LMNSRTSPKVVGYDQLADSTPWYTKSGRLEFYREEDEFIEAGENLPVHREPVDSTFYEPN------VIVSPKHEAVRPSGPEDYGVARTDLSCEVRCGRNVVLTWAETRQTQHPLVKQGHKFIFHTPKYRHGSHTTPIDTDMNAVLFGPFGDIYRRDKRSPFVTEGYVDINPTDGLELGLQDGD	GHTHLPSPTKAIWYCNANLI-NQAKWAYHLITNVNPKIDLIVDQQVEWTGSAEYADVILPANSWMEFQDLECGASCSNPLFLQIWGGGGLRPLYDSKDDGMIFALVSEKLTELTGDERFRNHWKFVLEGKSRVWLQRVLDSSTTTKGYKVADIMAGKYGEPGAALMLFRTYPRVPFYEQVHDDIPFYTDTGRLNAYCDIPEAIEYVENLIVHREAPDATPYLPNVIVSSSPYIRPQNYGV---TPQMLQADLLDADLCAVANNK--LPLAQVKATKNPLWRDGFTFYAMTPKSRHTTHSSWATVDWNWIWSTNFGDPYRPDRRQPGVGDWQVHMNPDAARDMGIEDGD	12.553,-22.339,-8.069,16.092,-22.679,-9.528,18.185,-19.852,-7.937,21.111,-20.750,-10.093,19.272,-19.434,-13.177,18.730,-16.067,-11.402,22.437,-15.721,-10.493,23.845,-17.019,-13.820,21.073,-15.504,-15.986,21.718,-13.218,-19.000,19.758,-10.501,-17.200,22.273,-10.227,-14.282,23.844,-6.763,-13.757,27.623,-7.261,-14.185,29.155,-3.829,-13.297,28.213,-0.150,-12.709,26.757,1.609,-15.717,26.110,5.289,-16.…	MNPARRVYGPYRAKGPMIRDGWKAWADAGFPSLSDNPELRTTYRFDSRGSDTLTRLSWDEATRYLAKGLMAISETYSGEEGRARLIDKDGYPEEMLAHWEGAGTRTIKLGSSLPIHGVIGKFGLFRMCNLLGLLDAHVRGVGPDEAKGGREWSEYTWRGDQAPGQPFVHGLQTSDIDLNDIRFTKFIVQVGKNLIENKMPDAHWLTELMERGARSVVIAPEYSPSATKADYWISVRPGLSDTSIFLYATRELMERGWYDADFVKQFTDFPTLVRTDSLKRLKPHEVIAGYVDKDISAGPSFRIQGMTAEQRRRLGDFLVHDQNSGTPQPISRDDVGRHRAEAGIDPALDWKGRLALADGSEVEAMTVWSMYREHLSDYDLATTAEITGAPEDLLERMVE…	1913988	Alphaproteobacteria bacterium
job.pdb	AF-A0A832UEX3-F1-model_v4 Molybdopterin-dependent oxidoreductase	46.900	149	79	0	40	188	548	696	1.000	2.427E-10	385	400	696	EDHPLRVGTRLLTGSTHMPTPTKVMWFANANSILGNVKWHYNTVVNALPRMEMIAVHEWWWTGSCEWADVVFGVDSWGELKHPDMTASVTNPFLIVFPKTPIKRIFNTVGDIDVLALVSSKLAELTGDTRFNDMWKFVREGRTDVYLQR	GERVMKAGNKKVTSGAHMPTPTKVIWQVNSNSSLGNQKGFYDVVFNTLPKAELVVYNEWWWTASCEFSDIVYGVDSWMEFKYPDLTGSNSNPFLQPYPVTPMRRSYQTISDNETYLGVARALTKLTGEARFEQMWHFIAQKQPNVYLQR	21.449,19.688,3.420,24.252,18.172,1.326,27.736,19.661,1.804,29.829,19.784,-1.374,33.609,20.066,-1.806,35.143,19.947,-5.313,31.743,18.926,-6.782,31.618,15.894,-4.441,29.037,15.403,-1.666,31.235,15.024,1.440,28.475,14.903,4.118,24.711,15.256,4.742,23.056,17.190,7.605,19.443,18.022,8.579,17.821,21.171,7.225,16.727,22.697,10.597,13.897,24.344,8.599,10.697,22.504,9.655,9.610,25.377,11.967,9.476,27.620…	NAFVKNDVVVRIEPTYGYGKATDLNGNQASHRWDPRCCQKGLVLARRFYGDRRVNGAFLRKGFKEWVDKGFPRDPKTGAAPKELMRRGWDTWVKVPHDVAHEYHAKTLVNVAKTYSGDAGKQRLLDQGYDPDMVAAAEGAGTRVMKHRGGMAKQGVLRIFGAFRFGNSLALLDANVRGVSPEDAKGSGSWDSYTFHTDLPPGHPMVTGDQTNDFDLFDTENAKVVVAWGMNWIATKMPDSHWLTEARLKGAKTVAVTVEYSATASKCDDVVVIRPGTDPAFALGIAQVMLSRKLYNVEFVKNFTDLPTLVRMDTLDRLSAKDVFPGYTNQALDNWTTIIPKDQKAPGTPKQNGIQIPEKLQGEFGDFVMWDASQGKPVAVSHNDLGENFGKLGLDPALE…	2026759	Magnetococcales bacterium
job.pdb	AF-A0A3A0B097-F1-model_v4 Nitrate oxidoreductase subunit alpha	38.600	331	173	7	88	399	2	321	1.000	8.179E-15	380	400	478	PRMEMIAVHEWWWTGSCEWADVVFGVDSWGELKHPDMTASVTNPFLIVFPKTPIKRIFNTVGDIDVLALVSSKLAELTGDTRFNDMWKFVREGRTDVYLQRILDASTNTKGYRFTELEAKAREGIPA-LMNSRTSPKVVGYDQLADSTPWYTKSGRLEFYREEDEFIEAGENLPVHREPVDSTFYEPNVIVSPKHEAVRPSGPEDYGVARTDLSCEVRCGRNVVLTWAETRQTQHPLVKQGHKFIFHTPKYRHGSHTTPIDTDMNAVLFGPFGDIYRRDKR--SPFVTEGYVD----INPTDGLELGLQDGD------------YVWIDPD	PNIELIITMDIEMTATVEYADFALAANSWAEFETYEITASCSNPFLQMW-KGGIPPLYDTRDDSRILAEVAAAIGDEIGDPRFRDYWKFLLEGRPEVYIQRLLDSSLTTSGYQFTDIAAGKYGEPGAALMLFRTYPRIPFWEQINESTPFYTDTGRLNSYCDIPEAIEYGENIISHREGPEATPYLPNVIVS----RSRFVRPDDYGIPLDAMGWEERTVRNVAMAWDEVKQSKNPLWEQGFHFYCMTPKTRHRVHSSWSTVDWTIILDSNFGDPYRTDKRLPGPG------DHQLHMNPQAAKDLGIEDGDYVYVDANPADRPYVGWQPD	14.801,-8.522,11.840,17.699,-9.883,13.978,18.972,-11.867,11.062,19.785,-8.907,8.751,23.441,-7.820,9.155,23.117,-4.685,6.977,20.232,-2.487,5.761,21.030,0.056,3.030,18.257,2.265,1.627,18.066,4.978,-1.045,15.364,7.635,-0.585,14.434,11.291,-1.131,12.373,11.278,2.113,13.270,10.369,5.715,10.958,7.317,5.699,10.598,4.615,8.379,12.796,2.418,6.145,15.491,5.155,6.311,15.094,5.352,10.119,15.703,1.574,10.437,…	NPNIELIITMDIEMTATVEYADFALAANSWAEFETYEITASCSNPFLQMWKGGIPPLYDTRDDSRILAEVAAAIGDEIGDPRFRDYWKFLLEGRPEVYIQRLLDSSLTTSGYQFTDIAAGKYGEPGAALMLFRTYPRIPFWEQINESTPFYTDTGRLNSYCDIPEAIEYGENIISHREGPEATPYLPNVIVSRSRFVRPDDYGIPLDAMGWEERTVRNVAMAWDEVKQSKNPLWEQGFHFYCMTPKTRHRVHSSWSTVDWTIILDSNFGDPYRTDKRLPGPGDHQLHMNPQAAKDLGIEDGDYVYVDANPADRPYVGWQPDDPFYKVARLMLRVKYNPAYPYNIVMLKHGPFMATEKSVKAHETRPDGLAKSEGTGYMANLRYGSQQSVTRDWSMPMHQ…	2026724	Chloroflexi bacterium
job.pdb	AF-A0A1F7PNN0-F1-model_v4 Nitrate oxidoreductase subunit alpha	41.700	345	194	4	49	392	631	969	1.000	3.424E-13	377	400	1122	RLLTGSTHMPTPTKVMWFANANSILGNVKWHYNTVVNALPRMEMIAVHEWWWTGSCEWADVVFGVDSWGELKHPDMTASVTNPFLIVFPKTPIKRIFNTVGDIDVLALVSSKLAELTGDTRFNDMWKFVREGRTDVYLQRILDASTNTKGYRFTELEAKAREGIPA-LMNSRTSPKVVGYDQLADSTPWYTKSGRLEFYREEDEFIEAGENLPVHREPVDSTFYEPNVIVSPKHEAVRPSGPEDYGVARTDLSCEVRCGRNVVLTWAETRQTQHPLVKQGHKFIFHTPKYRHGSHTTPIDTDMNAVLFGPFGDIYRRDKRSPFVTEGYVDINPTDGLELGLQDGD	RNFTGETHMPTPSKAIIFSNVN-LINNAKWAYGVIKNVNPNVEMIVAIDIQMTASIEYADLALPANSWLEFEGLEITASCSNPFLQIW-KGGIPPVFDSRDDLMILAGIAKALAEVTGDRRFADYFKFALEGRREIYLQRLLDTSTTTQGYKLQDIMAGKYGPPGGALMLFRTYPRIPFYEQIHDSEPFHTDTGRLHAYADVPEAIEYGENFIVHREGPEATPYLPNVIVS----SNPYVRPEDYGIPPTAEHWDERTIRNVKLPWSRVKTTKNFLWEKGFHFYCLTPKTRHRVHSGWSNVDWHMLLDSNFGDPYRLDKRAPSVGEHQLHMNPQAARDLGINDGD	17.959,-56.227,6.572,14.750,-54.780,8.057,15.077,-52.027,10.730,13.776,-54.669,13.200,16.558,-57.164,12.329,19.272,-54.468,12.520,18.043,-53.406,15.999,18.049,-57.066,17.149,21.692,-57.457,16.035,22.690,-54.179,17.754,20.804,-55.308,20.910,22.749,-58.606,20.962,26.128,-56.914,20.255,25.579,-54.067,22.779,24.399,-56.581,25.428,27.655,-58.585,25.150,29.918,-55.489,25.327,28.073,-54.062,28.379,28.39…	MERREFLRWIGVGAGTAAAELGLPLRLLAAADPDQNPLAGSVARDWERIYRDQYKYDTTFDWVCSPNDTHACRVRAFVRNGIVTRLGNTYDYQTYADLYGNHATANWNPRQCAKGYTFHRVLYGPYRLKHPIVRKGWKAWADAGFPELTPELKSKYMFDSRGQDEFIQISWEDAFHDIAKALVAIAERYSGEKGKERLLAQGYQPEMVEATGGAGTRTIKMRGGMGLLGVIGKYGMYRLNNSLALLDAAIRRIRPEEAKAGRNWSNYTWHGDQAPGHPWVHGLQASDCDFNDLRFSKLIIMDGKNLVENKLTDSHWFIECMERGAKIVVIAPEYGPPSTKADYWIPIRPQTDAALWLGVTRLMVENKWYDEAFVKAFTDFPLLVRTDTLKRLHAHEVFA…	1802108	Candidatus Rokubacteria bacterium RIFCSPLOWO2_12_FULL_69_21
job.pdb	AF-A0A3A0ARF6-F1-model_v4 Nitrate oxidoreductase subunit alpha	39.200	382	208	7	36	399	484	859	1.000	4.294E-13	358	400	1016	FYNHEDHPL-----RVGTRLLTGSTHMPTPTKVMWFANANSILGNVKWHYNTVVNALPRMEMIAVHEWWWTGSCEWADVVFGVDSWGELKHPDMTASVTNPFLIVFPKTPIKRIFNTVGDIDVLALVSSKLAELTGDTRFNDMWKFVREGRTDVYLQRILDASTNTKGYRFTELEAKAREGIPA-LMNSRTSPKVVGYDQLADSTPWYTKSGRLEFYREEDEFIEAGENLPVHREPVDSTFYEPNVIVSPKHEAVRPSGPEDYGVARTDLSCEVRCGRNVVLTWAETRQTQHPLVKQGHKFIFHTPKYRHGSHTTPIDTDMNAVLFGPFGDIYRRDKRSPFVTEGYVDINPTDGLELGLQDGD------------YVWIDPD	YWNHSERPLIVETPKYGRKVFTGQTHMPTPTKVQFFTNVN-LLNNAKHHYEMIKNVNPNIELIITVDIEMTATVEYADFALAANSWAEFETYEVTASCSNPFLQIW-KGGVPPLYDTRDDARIIAEVAAAIGDQLGDQRYRDYWKFVLEGRPEVYIQRLLDSSLTTSGYRFEDIIAGEYGEPGAALMLFRTYPRIPFWEQVHDSVPFYTDTGRLNSYCDIPEAIEYGENIISHREGPEATPYLPNVIVS-TSRFIRP---EDYGIPVDAMGWEERTVRNVAMAWEQVKLTQNPLWEEGFHFYCLTPKTRHRVHSSWSTVDWTIILDSNFGDPYRTDKRLPGPGDHQLHINPQAAQDLGIEDGDYVYVDANPADRPYIGWQPD	26.350,-5.639,-16.949,24.180,-2.586,-17.760,21.785,-2.230,-20.579,20.942,1.145,-22.202,18.012,1.834,-24.578,19.204,2.846,-28.064,16.534,5.513,-28.752,17.298,7.036,-25.326,21.022,7.142,-26.179,20.160,8.865,-29.501,17.951,11.328,-27.564,20.808,12.052,-25.133,23.374,12.393,-27.972,21.006,14.886,-29.690,21.192,16.999,-26.498,17.943,15.927,-24.755,15.369,17.649,-27.046,11.877,18.170,-25.646,9.505,15.1…	GPLMRKGWQEWADDGFPELTPENKSKYKFDARGLDELLPVSWETANDYIARGMIAIATRYSGEAGAELLRSQGYPEEMITAMGGAGTRTFKCRGGMGLLGVIGKYGMYRFANMLALLDTHVRGVDEHEARGGRIWSNYTWHGDQAPGHPFTTGLQTSDQDFNDLRNSQLHIQCGKNLVENKMAESHFFIEAMERGAKIVTITPEYSPPATKSDYWIPIRPATDTALFLGITRWLMDNEKYDAGFVKRFTDFPLLVRTDTLERLRAADLFADYEPGLDPSGPSFQQQQLTSEQYEKLGDYVVRDATTGEFVPLTRDDVGAAMDAKGIDPELDWSGTVELVDGSEVEVLTLWAMHREHLQEYDLDTVADITSAPKHLIERLANDIATIHPTAIHIGEGINH…	2026724	Chloroflexi bacterium
job.pdb	AF-A0A533ZB17-F1-model_v4 Nitrate oxidoreductase subunit alpha	39.700	352	201	6	42	392	603	944	1.000	3.292E-12	350	400	1120	HPLRVGTRLLTGSTHMPTPTKVMWFANANSILGNVKWHYNTVVNALPRMEMIAVHEWWWTGSCEWADVVFGVDSWGELKHPDMTASVTNPFLIVFPKTPIKRIFNTVGDIDVLALVSSKLAELTGDTRFNDMWKFVREGRTDVYLQRILDASTNTKGYRFTELEAKAREGIPA-LMNSRTSPKVVGYDQLADSTPWYTKSGRLEFYREEDEFIEAGENLPVHREPVDSTFYEPNVIVSPKHEAVRPSGPEDYGVARTDLSCEVRCGRNVVLTWAETRQTQHPLVKQGHKFIFHTPKYRHGSHTTPIDTDMNAVLFGPFGDIYRRDKRSPFVTEGYVDINPTDGLELGLQDGD	NTPKYGRKVFTGKTHMPTASKLRWVANVN-ILNNSKHHYDMVKNVDPNIECIVVQDIEMTSDVNHADIAFAVNTWMEFTYPEMTATVSNPWLQI-WKGGIRPLYDTRNDADTFAGVAAKLTEMTGDARMKNHFKFVYENRVDVYVQRVLDASATCYGYSADTML----KSEKGWMVMTRTYPRQPLWEETNESKPQWTRSGRIETYRVEPEAIEYGENFISHREGPECTPYLPNAIMS-SNPYVRP---DDYGIPITAQHHDDKHVRNLRLPWQEIRRHANPLWEKGYQFYCVTPKTRHRVHSQWSVNDWVQIYESNFGDPYRMDKRTPGVGEHQMHINPQAAKDRGINDGD	2.024,-53.414,14.351,1.716,-51.787,10.840,5.453,-51.492,9.914,6.209,-55.237,9.556,4.459,-55.086,6.137,7.348,-52.971,4.692,10.174,-55.524,4.939,11.597,-55.621,1.381,11.225,-59.077,-0.034,14.976,-58.769,-0.881,17.639,-57.147,1.316,19.760,-55.472,-1.372,22.921,-54.523,0.569,24.208,-50.977,-0.144,25.403,-51.386,-3.782,27.882,-48.567,-3.118,29.332,-50.181,0.063,31.934,-52.250,-1.897,32.274,-50.142,-5.…	LALTALQPVIEVGNPLGEYPDRSWERVYHDQYRYDSSFTWCCSPNDTHACRIRAFVRNGVVMRVEQNYDHQTYEDLYGNRGTFAHNPRMCLKGYTFHRRVYGPYRLKGPLMRRGWKEWMDAGSPELTPEVKRKYKFDSRFLDDMVRVSWDTAYTYLAKAVIVVATRYSGEAGARRLREQGYPPEMIEMMKGAGVRCFKHRAGMPVLGIIGKMMNTRFNGGVLPLVDSWIRKVTPDQAQGGRYYSNYTWHGDQDPSQPWWNGTQNCDIDLSDMRFAKLNTSWGKNFVENKMPEAHWKLESIERGCRVVVITPEYNPTATRADYWIPVRPETDAALFLGATKIIIDENMHDVDYVKGYTDMPLLVRTDTLQYLDPRDVIKDFQFPDYSQRYSGRVQSLKPD…	2026887	Nitrospirae bacterium
job.pdb	AF-A0A3M1MM49-F1-model_v4 Uncharacterized protein	55.800	258	114	0	143	400	34	291	1.000	4.808E-13	336	400	458	RIFNTVGDIDVLALVSSKLAELTGDTRFNDMWKFVREGRTDVYLQRILDASTNTKGYRFTELEAKAREGIPALMNSRTSPKVVGYDQLADSTPWYTKSGRLEFYREEDEFIEAGENLPVHREPVDSTFYEPNVIVSPKHEAVRPSGPEDYGVARTDLSCEVRCGRNVVLTWAETRQTQHPLVKQGHKFIFHTPKYRHGSHTTPIDTDMNAVLFGPFGDIYRRDKRSPFVTEGYVDINPTDGLELGLQDGDYVWIDPDP	CHADPRGDIEVAAGLCRAIGELIDEPRLTDYWKFVHEGTSRPYLQRILDFSNATRGYRMEDLEAKAAEGIPAILCTRTYPKIGAWEQTQESRPWYTRSGRLEFYRDEPEFMDAGENLVVHREPIDSTFYQPNVIVAQPHPLLRPKSPEDYGASRQDQSGDARQARNVIMSVDDVLKSHHPLHTYGYNLIFHTPKYRHGAHTTPTDLDIIAVWFGPFGDMTRRDRRMASVMDMYVDIHPADAKMLGIEDGDYVWIDADP	-28.239,25.155,-57.717,-27.956,26.606,-54.456,-27.388,27.194,-51.363,-24.445,27.482,-48.959,-25.533,28.930,-45.579,-22.737,31.023,-44.010,-22.205,31.264,-40.309,-19.092,33.349,-39.756,-17.448,32.755,-36.424,-14.054,34.458,-36.283,-11.283,32.087,-35.282,-8.157,33.947,-36.358,-5.117,31.628,-36.383,-3.025,32.805,-33.490,0.361,33.001,-35.225,3.178,30.952,-33.706,4.993,33.623,-31.683,8.138,31.663,-30.…	MQLVGKRDRLLRPVANVGCPRRKEQSDYQGNPGCHADPRGDIEVAAGLCRAIGELIDEPRLTDYWKFVHEGTSRPYLQRILDFSNATRGYRMEDLEAKAAEGIPAILCTRTYPKIGAWEQTQESRPWYTRSGRLEFYRDEPEFMDAGENLVVHREPIDSTFYQPNVIVAQPHPLLRPKSPEDYGASRQDQSGDARQARNVIMSVDDVLKSHHPLHTYGYNLIFHTPKYRHGAHTTPTDLDIIAVWFGPFGDMTRRDRRMASVMDMYVDIHPADAKMLGIEDGDYVWIDADPHDRPFHHWQDNPKWYRVARLMARARYYPGTPRGVTRMWHNAHGASMGTVLGAQQNPTGLCKSQTTQYQALFRSGSHQSCTRGFIKPTHMTDSLNVKELLTHDMTQGFV…	2026780	Planctomycetota bacterium
job.pdb	AF-A0A4U7D444-F1-model_v4 Molybdopterin domain-containing protein	45.100	93	51	0	89	181	4	96	1.000	4.253E-07	289	400	107	RMEMIAVHEWWWTGSCEWADVVFGVDSWGELKHPDMTASVTNPFLIVFPKTPIKRIFNTVGDIDVLALVSSKLAELTGDTRFNDMWKFVREGR	KIEAFFTNEWWWTMTCEYSDIVLPADSWAEHNVHDMTASVTNPFITTMPESEIDRIYDTRNDAQHYKGGAERLAEITGDDRFVDYWQFIDEDE	5.822,5.678,21.207,4.484,8.627,23.281,0.858,7.372,23.011,0.048,9.947,20.282,-0.468,7.347,17.502,-2.982,4.508,18.055,-1.963,2.474,14.976,0.921,2.655,12.484,0.686,0.748,9.183,3.382,0.494,6.502,3.315,-0.803,2.930,6.853,-1.890,2.011,8.737,-4.312,-0.259,11.882,-4.693,1.910,12.412,-4.605,5.703,13.011,-0.948,6.644,13.478,0.678,10.050,9.915,1.975,9.436,8.680,-1.662,9.284,10.391,-2.381,12.643,8.355,0.386,…	RNGKIEAFFTNEWWWTMTCEYSDIVLPADSWAEHNVHDMTASVTNPFITTMPESEIDRIYDTRNDAQHYKGGAERLAEITGDDRFVDYWQFIDEDEHRAKPYLQRPL	1537265	Halorubrum sp. SP3
job.pdb	AF-A0A357F446-F1-model_v4 Molybdopterin oxidoreductase	79.800	119	24	0	1	119	52	170	1.000	1.183E-09	251	400	170	FNGAPQYINENPFDLELDASRPARPRQYWRAESAHFYNHEDHPLRVGTRLLTGSTHMPTPTKVMWFANANSILGNVKWHYNTVVNALPRMEMIAVHEWWWTGSCEWADVVFGVDSWGEL	FNGCPQYINEDPFDIELDPAKPARPKQYWKAESAHYYNHEDHPLRVGNKLLTGKTHMPCPTKSLWFANANSILGNVKWHYNTVINMLPKIEMICVQEWWWSTSCEWADVVFGVDSWAEL	-21.721,6.194,27.399,-19.342,7.988,25.012,-17.979,7.284,21.500,-14.313,8.132,20.849,-14.421,9.280,17.196,-10.854,9.317,15.799,-9.530,9.870,12.256,-6.161,9.857,10.484,-5.077,13.273,11.866,-3.793,11.861,15.200,-3.065,8.485,13.629,-0.441,9.875,11.187,2.013,10.812,13.984,5.142,8.829,14.961,3.820,7.999,18.473,0.214,7.383,17.347,0.396,3.899,18.972,0.837,5.450,22.436,-2.121,7.750,21.701,-4.197,4.674,20.…	TTLFAIGMGPNQFFNNDNKDRDTILLAALTGNIGKIGGNIGSYAGNYRVALFNGCPQYINEDPFDIELDPAKPARPKQYWKAESAHYYNHEDHPLRVGNKLLTGKTHMPCPTKSLWFANANSILGNVKWHYNTVINMLPKIEMICVQEWWWSTSCEWADVVFGVDSWAEL	2052146	Blastocatellia bacterium
job.pdb	AF-A0A7X9GPK1-F1-model_v4 Molybdopterin-dependent oxidoreductase	20.400	220	147	9	55	272	121	314	1.000	6.574E-08	247	400	442	THMPTPTKVMWFANANSILGNVKWHYNTVVNALPRMEMIAVHEWWWTGSCEWADVVFGVDSWGELKHPDMTASVTNPFLIVFPKTPIKRIFNTVGDIDVLALVSSKLAELTGDTRFNDMWKFVREGRTDVYLQRILDAST--NTKGYRFTELEAKAREGIPALMNSRTSPKVVGYDQLADSTPWYTKSGRLEFYREEDEFIEAGENLPVHREPVDSTFYE	NEDPYPVKSLWLFSYG-MGTQAPLLDRLYNEVFPALDLIVVSEQVMTPVTKYADYVLPVTSYFEEE-CDVVGAWSNLYLQFR-KQAIKPMWEAKTDWDCMREYAAKMG-------YGEYWQMTQQE----SAEYIVKNSPDPIISGTNLDELREK-----GVVWANQPEDFV-----PFEDKKFNTAHGKIELYQ--DFLTDFGEALPVYKEPIESNRNK	-4.471,33.645,7.469,-3.427,30.030,7.315,-1.931,30.104,10.848,-5.137,31.584,12.338,-7.300,29.068,10.405,-5.121,26.275,11.867,-5.527,27.732,15.401,-9.320,27.934,14.891,-9.378,24.303,13.646,-7.253,22.867,16.506,-9.408,24.725,19.083,-12.159,22.280,18.003,-9.888,19.274,18.935,-9.273,19.461,22.689,-7.585,16.379,24.264,-11.008,15.463,25.663,-12.743,15.565,22.268,-9.766,13.789,20.656,-10.007,11.102,23.42…	PSHQLLLDLIAEYTPEKASEICEVPAEDIRKLALMYGETDPAMIRLTQGIQRYYQGHLSCRALITLGAITGNIGKRGAGVSWAGGTLFKLIGGLPPSWAAPNPNVETKKLPGTQLYDIIPNEDPYPVKSLWLFSYGMGTQAPLLDRLYNEVFPALDLIVVSEQVMTPVTKYADYVLPVTSYFEEECDVVGAWSNLYLQFRKQAIKPMWEAKTDWDCMREYAAKMGYGEYWQMTQQESAEYIVKNSPDPIISGTNLDELREKGVVWANQPEDFVPFEDKKFNTAHGKIELYQDFLTDFGEALPVYKEPIESNRNKKAEKYPLTFMNTHSVFSVHGQHVDLPWILEARPEPRMEMSPVDAKARNLEDGDLVEVFNDRGKFKVKIQISEGIKPGCLNLYQGW…	49981	Desulfitobacterium sp.
job.pdb	AF-L9YKC8-F1-model_v4 Uncharacterized protein	21.400	401	232	15	31	393	267	622	1.000	2.926E-09	244	400	774	AESAHFYNHED-HPLRVGTRLLTGSTHMP---TPTKVMWFANANSILGN----VKWHYNTVVNALPRM-EMIAVHEWWWTGSCEWADVVFGVDSWGELKHPDMTASVTNPFLIVFPKTPIKRIFNTVGDIDVLALVSSKLAELTGDTR-----FNDMW-KFVREGR-TDVYLQRILDASTNTKGYRFTELEAKAREGIPALMNS-RTSPKVVGYDQLADSTPWYTKSGRLEFYREEDEFIEAGENLPVHREPVDSTFYEPNVIVSPKHEAVRPSGPEDYGVARTDLSCEVRCGRNVVLTWAETRQTQHPLV-KQGHKFIFHTPKYRHGSHTTPIDTDMNAVLF------------------GPFGDIYRR--DKRSPFVTEGYVDINPTDGLELGLQDG…	EIRGDFDRELDLVPQGDAEEPVMPTNAESYTMSKPTVLWTMNCN--LLNQTKHQEHVIENFVKHPDTSNELSIVSDMHMTYSARHADIVLPVPSWLECDYPDITVGPENPFIHMD-HGVMDPLYDTKQDGEAVAMVAEKLDEKIPPEERNVDSYRAYFDKFLDDDKDVRDYIQETLDAGMTTRDIDVEDIED------GPERLQLKTYPRIPFYSQINEDRPFYTKTGRMEFHKEEDRFLELGRADLDHIESPEGTPYGVN------------------------------------KKWDEAKDEENPLYHDEEYQFYYNTPHPKYRTHSSWGMTDWNLIWSSRDFGSTNADPEGTERLVDDFSFPQGEGETEETPPLGEAFVEMHPEDAADIDVENG…	-6.556,-20.283,0.975,-9.039,-17.814,-0.551,-7.969,-15.629,-3.507,-9.649,-12.210,-3.852,-8.595,-11.103,-7.358,-10.410,-9.483,-10.331,-8.681,-11.880,-12.681,-7.791,-15.599,-12.603,-4.202,-14.891,-11.572,-1.409,-17.478,-11.057,-2.049,-17.106,-7.364,-5.769,-17.975,-7.748,-4.674,-21.359,-9.225,-3.308,-22.185,-5.739,-6.483,-21.035,-3.908,-9.274,-23.245,-2.541,-11.713,-20.406,-3.424,-11.723,-17.418,-5.8…	MVGVYPDYSPTVQKCDRWLPVRPGSDPAFALGVAHVIIDEERYDEEFMRKFTTLPLLIRQDDGKYLRAHEVFPDHEPPAEDSEQRHEENDWGDFVALDENGDPVPVTREEVGEETPATPQLEVDTELELANGESVGVHTDFVRQKSNILENYDPETVEEITTIPADGLRKTAREFADAEKAQWFTGEGINHWFHSNDSLQRTIFFIQSMLGNIGERGAGYYNYSGQYKIELLDGYPSYVNPDGNAAHGMYPGYAFAFFGGEQLDAHEIRGDFDRELDLVPQGDAEEPVMPTNAESYTMSKPTVLWTMNCNLLNQTKHQEHVIENFVKHPDTSNELSIVSDMHMTYSARHADIVLPVPSWLECDYPDITVGPENPFIHMDHGVMDPLYDTKQDGEAVAMV…	797303	Natrinema pellirubrum DSM 15624
job.pdb	AF-A0A849E5Q5-F1-model_v4 Molybdopterin-dependent oxidoreductase	19.600	249	155	10	53	265	36	275	1.000	2.038E-07	228	400	435	GSTHMPTPTKVMWFANANSILGNVKWHYNTVVNALPRMEMIAVHEWWWTGSCEWADVVFGVDSWGELKHPDMTA-SVTNPFLIVFPKTPIKRIFNTVGDIDVLALVSS---KLAELTG--------------DTRFNDMWKFVR--EGRTDVYLQRILDASTNTKGYRFTELEAKAREGIPALMNSR--TSPKVVG--------------YDQLADSTPWYTKSGRLEFYREEDEFIEAGENLPVHREP	LQPPAGTDPRILFHYCSN-PLRSVRGSQKLTEVLWPKLKLSVVVDFRMSSTAQFADYILPAAAWYE--TTDHKWVTPLVPFNHVT-NKAVEPLGEAKPDFWIFTMLTKHVQKRARERGISSVVSHLGKRVQLDNLYEDMTMDGRFLEDDTDKAAGAIIDASSNLSHVPWEEQKEK-----GYARYNSIGISPLAIGNAGKLEEGKPFIPLTYHIHDKLPYPTQSKRIQFYLDHDLYLEHDEQLPVYKAP	9.981,6.006,12.074,7.891,5.618,15.243,7.668,1.777,15.254,9.283,1.361,18.707,7.114,4.194,20.139,4.007,2.557,18.631,5.132,-0.792,20.125,5.568,0.801,23.605,1.885,1.846,23.576,0.546,-1.357,21.947,0.497,-3.440,25.163,-2.368,-1.416,26.719,-4.728,-2.544,23.907,-3.624,-6.181,23.390,-5.206,-8.482,26.006,-3.284,-11.559,27.075,0.180,-10.562,25.814,2.719,-12.907,27.440,5.486,-10.697,25.958,5.517,-6.912,25.33…	GGVMELAETADQWLPDLKKPVREAVKESLDNKWLPLQPPAGTDPRILFHYCSNPLRSVRGSQKLTEVLWPKLKLSVVVDFRMSSTAQFADYILPAAAWYETTDHKWVTPLVPFNHVTNKAVEPLGEAKPDFWIFTMLTKHVQKRARERGISSVVSHLGKRVQLDNLYEDMTMDGRFLEDDTDKAAGAIIDASSNLSHVPWEEQKEKGYARYNSIGISPLAIGNAGKLEEGKPFIPLTYHIHDKLPYPTQSKRIQFYLDHDLYLEHDEQLPVYKAPPKIGGDYPLIMTGGHTRWSIHGVWRDNRLMNRLNRGQPYIMIGIKDAADRGIADGDWVRCHNDVGEFEVRVKVTHAMRPGQVFMYHAWENYQFAGTGSPREVSPSPINPVELAGDHAHLKVGML…	1872568	Anderseniella sp.
job.pdb	AF-A0A7V7BHM3-F1-model_v4 Molybdopterin-dependent oxidoreductase	22.000	227	135	12	61	263	183	391	1.000	2.416E-07	226	400	541	TKVMWFANANSI--LGNVKWHYNTVVNALPRMEMIAVHEWWWTGSCEWADVVFGVDSWGELKHPDMTASVTNPFLIVFPKTPIKRIFNTVGDIDVLALVSSKLAELTGDTRFNDMWKFVRE----GRTDVYLQRILDAST-NTKGYRFTELEAKAREGIPALMNSRTSPKVVG---YDQLAD-------STPW-------YTKSGRLEFYREEDEFIEAGENLPVHR	LKGFIFGWHNPFDQHNMANRLREMAIRG--DLELIVAMDFQRTTSCDWADVVFPAASWYE--KTELVTTPLHPYMQIQ-QPVIPPLGERRSELWIAREIAKRL-----DSRFESH--FFPGDDEQTAAEKAIELILRTGGPPVEGITLAQLKQ------GPVRMQSEGPNNRQVPFYEQIAHKKPFPPLSRPAAYAATARFVKSGRIEFYKDEDIFLRLGEALPVHK	-21.325,31.805,22.831,-18.389,29.320,22.679,-18.796,27.631,19.236,-17.744,30.543,17.020,-14.872,29.416,14.774,-11.875,31.582,15.761,-10.819,33.907,13.016,-7.249,32.487,12.994,-8.418,28.873,12.372,-7.724,27.747,8.746,-10.905,26.761,6.901,-9.837,23.082,6.543,-9.590,22.736,10.362,-12.194,22.466,13.136,-12.109,21.205,16.740,-14.661,21.120,19.574,-14.323,19.990,23.204,-16.492,19.505,26.266,-14.688,21.…	AGLNRPEDVPEYREAYVAYNGQWLTVHPEKLDLPLNVQLEGQWEVPLKDGSKVAVTTVFQLLREQVRQMAPGYVVQETGVEWETVVRLAREMATAKPLHVIYGASNYQWYHGDLKGRALALIPVLTGNIGKPGAGISTYAGQYRVRMDVQAWWFPAAPRWTPWLYFLHGPTENMAAPYPKHGLKGFIFGWHNPFDQHNMANRLREMAIRGDLELIVAMDFQRTTSCDWADVVFPAASWYEKTELVTTPLHPYMQIQQPVIPPLGERRSELWIAREIAKRLDSRFESHFFPGDDEQTAAEKAIELILRTGGPPVEGITLAQLKQGPVRMQSEGPNNRQVPFYEQIAHKKPFPPLSRPAAYAATARFVKSGRIEFYKDEDIFLRLGEALPVHKPPFVDSEY…	2044939	Clostridia bacterium
job.pdb	AF-A0A7C1R5D8-F1-model_v4 DMSO reductase	22.300	219	138	11	55	273	38	224	1.000	3.798E-07	220	400	352	THMPTPTKVMWFANANSILGNVKWHYNTVVNALPRMEMIAVHEWWWTGSCEWADVVFGVDSWGELKHPDMTASVTNPFLIVFPKTPIKRIFNTVGDIDVLALVSSKLAELTGDTRFNDMWKFVREGRTDVYLQRILDASTNTKGYRFTELEAKAREGIPALMNSRTSPKVVGYDQLADSTPWYTKSGRLEFYREEDEFIEAGENLPVHREPVDSTFYEP	SGNPYPIKALWFAFIN-FLNQCANSNKIIEKFYPSLEFIVQTELFMTPSARYADLILPVCSFLEF--SDFLAQ-PYPYAQLQ-QKVIEPLYESKSDVTIVAELAQRLG-------FGEYFKGGEEG-----LIDLIMKSRSFEGT------SREKLKTQAYKLPSL-PEGANF-----PMNFRTPSGKIELYAE--QLVEDGEALPVYLPPIE-APITP	-0.028,7.641,17.385,-1.053,8.803,13.901,-0.540,6.215,11.141,-2.918,3.396,10.101,-2.052,0.274,12.142,-2.704,-3.260,10.859,-4.032,-4.768,14.020,-3.080,-8.463,14.053,-5.921,-10.053,16.057,-4.123,-12.741,18.018,-7.113,-14.703,19.408,-5.147,-16.363,22.265,-5.466,-13.086,24.251,-9.249,-13.273,23.846,-9.310,-16.851,25.233,-7.150,-15.707,28.205,-8.055,-12.004,28.574,-6.934,-11.111,32.101,-8.807,-7.851,32…	NSGYIPGILNWNPFLKAIPDKPSFHRMGILNLYDAVISGNPYPIKALWFAFINFLNQCANSNKIIEKFYPSLEFIVQTELFMTPSARYADLILPVCSFLEFSDFLAQPYPYAQLQQKVIEPLYESKSDVTIVAELAQRLGFGEYFKGGEEGLIDLIMKSRSFEGTSREKLKTQAYKLPSLPEGANFPMNFRTPSGKIELYAEQLVEDGEALPVYLPPIEAPITPGEMKYPLTLINGHTRFRTHSMFANVESLLDLNPEPIVDINPIDAEKRKIINNDIVTVFNDRAQTTLKARITEGVNPGVLNITEGWWIEQFKEGSLNHLTHDLINPVQDKVYEPNMHMNDVAVEIKKRG	1906665	archaeon
job.pdb	AF-A0A382NIQ2-F1-model_v4 Molybdopterin domain-containing protein	18.800	233	138	11	61	257	150	367	1.000	3.798E-07	220	400	368	TKVMWFANANSI---LGNVKWHYNTVVNALPRMEMIAVHEWWWTGSCEWADVVFGVDSWGELKHPDMTASVTNPFLIVFPKTPIKRIFNTVGDIDV---LALVSSKLAELTGD----------------TRFNDMWKFVREGR--TDVYLQRILDASTNTKGYRFTELEAKAREGIPALMNSRTS------------PKVVGYDQLADSTPWYTKSGRLEFYREEDEFIEAGE	WKMGFFAGNNGANWRATGSLWR----KTAFEELETIVALTPDMGVTSMHADYVLPIAHHYE--RNDLMLQSRIPYLQVLNEA-VTPLGESVDDWEANRRLAEAISIRAKQRNVKPIMDAVDGRSVRRDYTKTLELY-TMGGRINNSKDVAQFIINTSHGIPKISFEELSEK-----GIVRVDGVENTMWDNEESPYHTEVV--KSVVDKHPYETFTGRQQFYIDHEWFIEFGE	-13.994,-4.451,29.057,-17.326,-4.236,31.006,-15.576,-2.490,33.935,-13.623,-0.176,31.589,-16.838,0.791,29.722,-18.112,2.402,32.985,-15.528,5.143,32.245,-17.217,5.828,28.852,-20.763,6.932,29.751,-22.678,9.022,27.158,-22.303,11.921,29.563,-18.498,11.592,29.761,-18.322,11.017,25.989,-20.458,14.178,25.466,-17.903,16.251,27.448,-15.174,15.147,25.001,-17.100,14.925,21.708,-19.764,17.657,22.173,-22.389,1…	LKEECKNYTPEKASEITGVNPEVIRKTARIFAEAQPGMIYAGYASCKWLHGDLLQRAMLLMLSLTGSIGREGGGLQIANAPVSRGMNQFGASDIGPAFRIISATTWDYDHAEMKQLNAKMYGQELADEFDEHYRKSIEEDWFPDYSKNGWKMGFFAGNNGANWRATGSLWRKTAFEELETIVALTPDMGVTSMHADYVLPIAHHYERNDLMLQSRIPYLQVLNEAVTPLGESVDDWEANRRLAEAISIRAKQRNVKPIMDAVDGRSVRRDYTKTLELYTMGGRINNSKDVAQFIINTSHGIPKISFEELSEKGIVRVDGVENTMWDNEESPYHTEVVKSVVDKHPYETFTGRQQFYIDHEWFIEFGET	408172	marine metagenome
job.pdb	AF-A0A369P3X3-F1-model_v4 Uncharacterized protein	17.700	192	128	8	60	249	125	288	1.000	1.750E-06	217	400	446	PTKVMWFANANSILGNVKWHYNTVVNALPRMEMIAVHEWWWTGSCEWADVVFGVDSWGELKHPDMTASVTNPFLIVFPKTPIKRIFNTVGDIDVLALVSSKLAELTGDTRFNDMWKFVREGRTDVYLQRILDASTN--TKGYRFTELEAKAREGIPALMNSRTSPKVVGYDQLADSTPWYTKSGRLEFYREE	PIKSLFVAAANPMSSG--GSSNEILEWWNKIDFIVVSDLQYSDSVKYADIVLPCAHALEV--EDVLKGSYYPYVGITEK-AVESPAEAKSDSDIARLISVEMG-------VGEYFEKTDEE----YLRELVDESELGLERGITLDRLRVE-----KDICYDETDIK-------FYGGVFPTETGRANIYCET	-27.433,28.541,-12.820,-25.288,27.231,-9.936,-21.503,27.642,-10.276,-18.930,24.984,-9.278,-18.284,27.202,-6.229,-22.006,27.285,-5.305,-22.011,23.449,-5.459,-18.926,23.285,-3.201,-20.560,25.755,-0.761,-23.800,23.693,-0.685,-21.764,20.565,0.205,-19.486,22.265,2.772,-22.631,23.844,4.314,-23.451,20.328,5.658,-20.340,20.499,7.936,-20.716,23.089,10.699,-17.846,23.432,13.209,-19.995,21.566,15.798,-20.76…	MKTAFDMLCDELGKYSLERTSELTEVSVDDIRKLAIEESEGEIWNIAGYASQAYDNGAEFGQALATLAILTGTVGRAGSCVGGSWYSFNTNPAFMAPTGTFVNTVPVLSMTDIMDSGQYAGEDYPIKSLFVAAANPMSSGGSSNEILEWWNKIDFIVVSDLQYSDSVKYADIVLPCAHALEVEDVLKGSYYPYVGITEKAVESPAEAKSDSDIARLISVEMGVGEYFEKTDEEYLRELVDESELGLERGITLDRLRVEKDICYDETDIKFYGGVFPTETGRANIYCETVVPRIDWGQELDPDFGHVPTFSLPNEAWPRGEVAKKYPFTLMSHRLRTRWHTGEFENEWMREIAPEPIVKINPSDAIARSIEDNSYVELFNERGHAVVRAIYADDIRPGVL…	394340	Adlercreutzia equolifaciens subsp. celatus
job.pdb	AF-A0A1F9KZ92-F1-model_v4 Uncharacterized protein	23.900	221	131	13	58	273	115	303	1.000	3.029E-07	213	400	429	PTPTKVMWFANANSILGN----VKWHYNTVVNALPRMEMIAVHEWWWTGSCEWADVVFGVDSWGELKHPDMTASVTNPFLIVFPKTPIKRIFNTVGDIDVLALVSSKLAELTGDTRFNDMWKFVREGRTDVYLQRILD-ASTNTKGYRFTELEAKAREGIPALMNSRTSPKVVGYDQLADSTPWYTKSGRLEFYREEDEFIEAGENLPVHREPVDSTFYEP	PYPVKALWISAAN-MFNQTAANRRR---VMSSIVPQLELIVVVDHFMTDTAEAADIVLPACTIFE--RLDLVPGM---FLQLQQKA-VEPEGESKSDFDILA----GLARRMG---LDAYFDRNPEE----YLREMLATDHPLLAGITMERLQRE-----HAVFLNRPQEPYVSFRD----RRFHTPSGRIEIYKE--ELIPYGAELPRYREPVEASPENP	-27.923,-24.928,-1.491,-28.753,-21.599,-3.184,-25.993,-19.398,-1.724,-27.535,-16.156,-3.094,-30.917,-17.081,-1.543,-29.147,-17.051,1.864,-28.301,-13.309,1.437,-31.606,-11.443,0.916,-31.419,-7.659,0.996,-32.929,-7.754,4.473,-30.076,-9.922,5.797,-27.509,-7.767,3.943,-29.145,-4.657,5.512,-28.567,-5.988,9.056,-24.914,-6.778,8.226,-23.968,-3.614,6.297,-26.331,-1.009,7.826,-27.398,-0.105,4.244,-31.224,…	MDLCGSYPPERASVITGVPARTIRDLAREFASRKPASIRIGFGVDRWYYSDYTARAVANLVVATGNIGVPGGGISVHDGTYPPPLDQRGFRSPGGREAATLDVVSLVSAIEHGTPYPVKALWISAANMFNQTAANRRRVMSSIVPQLELIVVVDHFMTDTAEAADIVLPACTIFERLDLVPGMFLQLQQKAVEPEGESKSDFDILAGLARRMGLDAYFDRNPEEYLREMLATDHPLLAGITMERLQREHAVFLNRPQEPYVSFRDRRFHTPSGRIEIYKEELIPYGAELPRYREPVEASPENPLYRRFPLVLLFSHSKHRIHSTFANMPMIKKIEPEPVVEIHPADARRRGIAPDQLVRVHNDRGSVALRCRFNPDLRAGVVVISEGSWVKDFPGGDPY…	1797892	Deltaproteobacteria bacterium RIFCSPLOWO2_12_FULL_57_22
job.pdb	AF-A0A7V2QJJ9-F1-model_v4 Molybdopterin-dependent oxidoreductase	21.400	214	138	12	55	264	127	314	1.000	5.644E-07	213	400	482	THMPTPTKVMWFANANSILG--NVKWHYNTVVNALPRMEMIAVHEWWWTGSCEWADVVFGVDSWGELKHPDMTASVTNPFLIVFPKTPIKRIFNTVGDIDVLALVSSKLAELTGDTRFNDMWKFVREGRTDVYLQRILDAST--NTKGYRFTELEAKAREGIPALMNSRTSPKVVGYDQLADSTPWYTKSGRLEFYREEDEFIEAGENLPVHRE	TSKPHPIKALVLYGANLLHTFPN---PRRWIDEIFPNLELIVVNDIFMTATAEYADYVLPDCTVFEREDIDIGY---GGHIVLLEKA-IEPMYECRPPIYFWSELAKRLG-------FGEYF----DKTIEEWIEFRLD-SKDPSIAGID-PPLTLERLKKEKMVRANI--PREIHHPFLD--KKFPTPSGRIEFYCE--ELVPAGDALPVFRE	-7.836,43.465,5.449,-7.389,41.286,8.547,-4.712,38.615,7.928,-3.557,35.624,10.045,-0.157,33.857,9.779,-0.353,30.241,8.759,1.795,29.305,11.792,-0.703,31.039,14.107,-3.527,29.030,12.464,-1.534,25.807,13.107,-0.936,26.852,16.746,-4.669,27.616,17.151,-5.458,24.142,15.707,-2.925,22.498,18.086,-4.577,24.294,21.041,-7.806,22.378,20.213,-5.881,19.056,20.670,-4.687,19.250,24.284,-2.776,16.113,25.477,-5.666…	IDCQPAFQMLADLANQHLPEKVAEMTGVSSEAIRKLAREYATAKPAAILACFGLRYKNSGNAYRAMAALGAITGNIGVLGGGPIMGWHSQSMFNAPQLKFNDISMLFPNKARPQLVPSAKSFQCMITSKPHPIKALVLYGANLLHTFPNPRRWIDEIFPNLELIVVNDIFMTATAEYADYVLPDCTVFEREDIDIGYGGHIVLLEKAIEPMYECRPPIYFWSELAKRLGFGEYFDKTIEEWIEFRLDSKDPSIAGIDPPLTLERLKKEKMVRANIPREIHHPFLDKKFPTPSGRIEFYCEELVPAGDALPVFREQLESPRSALAKKYPLVFNTANNRFFVHTMFANDSTVLKAYTAEPHLSINPHDAEKRDISNGDIVKVYNDRGSFKVKAMISEAVPP…	2026734	Dehalococcoidia bacterium
job.pdb	AF-A0A6L4AKE5-F1-model_v4 Molybdopterin-dependent oxidoreductase	23.700	236	138	11	53	264	318	535	1.000	6.689E-07	212	400	682	GSTHMPTPTKVMWFANANSI----LGNVKWHYNTVVNALPRMEMIAVHEWWWTGSCEWADVVFGVDSWGELKHPDMTASVTNPFLIVFPKTPIKRIFNTVGDIDVLALVSSKLAELTGDTRFNDMW--KFVREGRTDVYLQRIL-DASTNTKGYRFTELEAKAREGIPALMNSRTSPK---VVGYDQLAD-------STPW-------YTKSGRLEFYREEDEFIEAGENLPVHRE	GPNYPKHGIKAMVGAWGNPFDQHNMSNILKNRAAS----GELEFIMTTDFQMTTSCLWSDVVFPAPSWYE--KHDLTATILHPYLQLQ-QPAIRPLFESRSELWIFRELARRL-----NPAFEKHFFPDLDENEAALKVIELLLANGGMETAGITLAMLQK------GPVRLHSPAPGDRQVPFYEQVAHRKPFPPPSYPAPLKATGQFLRSGRIEFYKDEDLFISTGEQLPVHKE	18.306,16.707,-12.494,14.462,16.992,-12.644,14.335,19.417,-9.674,17.041,21.643,-11.221,15.290,21.618,-14.634,11.818,22.006,-12.978,10.517,18.847,-14.695,7.234,17.181,-13.730,7.631,13.902,-11.787,5.410,11.136,-10.387,6.327,8.701,-7.592,6.941,5.003,-8.316,4.910,3.784,-5.307,1.492,5.208,-6.363,2.329,4.454,-10.020,2.772,0.749,-9.186,-0.396,0.591,-7.023,2.045,-0.428,-4.264,1.091,2.575,-2.039,-1.366,1.…	LAGLARWTMHHGYDQNGDLPMFWPMTFGVQSEELESLEWINARTTMIFGSNVIQTRLPDAHHLLEAKRRGRVVVVDPDFCSTAAKADEWLPIKADTDAALALGMARVIIERKLYDAEFLRDFTDFPILVRQDNGKRLLAGDVADLAMDAATRSIPEYRRLFVTSSGGGLRILDPENLAPTGADLEGEFEVRLTDGSPVKAQTVFTALKKLLADYDLDTVASLTGLEAAQIERVAVDAATNTPIHIIYGASNYQWYNGDLKGRALSLLPVLTGSIGKSGAGISTYAGQYRIRFDLKSWWFPEEGKLNWVAYLHFLQGKGPNYPKHGIKAMVGAWGNPFDQHNMSNILKNRAASGELEFIMTTDFQMTTSCLWSDVVFPAPSWYEKHDLTATILHPYLQLQ…	2053307	Desulfobulbaceae bacterium
job.pdb	AF-A0A661YBU6-F1-model_v4 Molybdopterin oxidoreductase	19.000	200	132	10	58	253	42	215	1.000	6.689E-07	211	400	354	PTPTKVMWFANANSILGNVKWHYNTVVNALPRMEMIAVHEWWWTGSCEWADVVFGVDSWGELKHPDMTASVTNPFLIVFPKTPIKRIFNTVGDIDVLALVSSKLAELTGDTRFNDMWKFVREGRTDV-YLQRILDASTNTKGYRFTELEAKAREGIPALMNSRTSPKVVGYDQLADS---TPWYTKSGRLEFYREEDEFI	PSDISFLYNVGGNYIGQS--SDNSKGLEAYKKMDFIVSHDYFMTPSCQWSDVVLPVTTFLE--REDILFS-NTNYLFYS-GQASEPLGEARTDYWIFAELSERLG-------FKNAFT---EGRSESDWIEYFLKSSEIT--------DIEKFKKTGIYEAKDQ--MRVGLSKFISDPEKYPLTTPSGKIEIDLPLFPTI	-8.412,1.667,-24.930,-9.269,3.780,-21.882,-6.876,6.794,-21.878,-3.661,4.787,-22.412,-0.754,6.930,-23.512,1.835,5.245,-25.665,3.902,3.622,-22.936,7.493,3.161,-24.131,8.236,-0.291,-25.299,9.820,-1.383,-22.039,10.962,-4.706,-23.520,9.722,-7.727,-21.569,12.220,-10.337,-20.499,10.552,-13.443,-21.965,9.906,-14.954,-18.547,8.771,-18.471,-19.341,6.334,-17.955,-16.470,5.176,-21.563,-16.451,1.372,-21.300,-…	QWNNLASPDCGSIAVSLNKSVKSVPVYEWADAAVGGMDAGYPSDISFLYNVGGNYIGQSSDNSKGLEAYKKMDFIVSHDYFMTPSCQWSDVVLPVTTFLEREDILFSNTNYLFYSGQASEPLGEARTDYWIFAELSERLGFKNAFTEGRSESDWIEYFLKSSEITDIEKFKKTGIYEAKDQMRVGLSKFISDPEKYPLTTPSGKIEIDLPLFPTIGGTSIPELTVMEVSEKYPLRLVTPHDKFRIHSQNDNLPVFKKLIDDKLWMNSLDAEQRGITDGMIVSILSELGQIKNEVKVTDKIATGTVSLNQGAWIKVSGKEELEGSVNILTSTKPAMPSRGARTHSTAVEVKYLEI	1898104	Bacteroidetes bacterium
job.pdb	AF-A0A3M0ZAX9-F1-model_v4 Uncharacterized protein	18.700	245	152	12	58	265	301	535	1.000	7.078E-07	207	400	677	PTPTKVMWFANANSILGNVKWHYNTVVNALPRMEMIAVHEWWWTGSCEWADVVFGVDSWGELKHPDMT--ASVTNPFLIVFPKTPIKRIFNTVGDIDVLALVSS---KLAELTGDT----------RFNDMWK-FVREG-----RTDVYLQRILDASTNTKGYRFTELEAKAREGIPALM---------------NSRTSPKVVGYDQLADST-PWYTKSGRLEFYREEDEFIEAGENLPVHREP	AHGPRVLFLAGSNLV-RRLRSSDLLVERAFPSIDLIVTTDVRMTTSCLYSDILLPGATSYE--KDDVPNWFTLLSPFLHIT-QAAVPPRGEAKPEWTIHALLARAIERRARARGIKTYRDRSGKLRRLDDFYRRFTAGGKYGPEAQSEVAAEVVEKTSFV-PATFDELRPK-----GFVRVSGIGSHPINLGNATDVRPDQPVVNRQWRRTRPGPWPTLTRRIQFYIDHPLYLELGEELPVHKEP	1.601,-20.228,3.188,5.298,-21.242,3.190,5.756,-19.227,6.423,2.878,-21.063,8.174,5.122,-24.109,8.825,6.781,-21.965,11.542,3.482,-20.838,13.149,2.065,-22.212,16.425,-1.422,-21.302,15.140,-2.693,-21.217,11.557,-5.906,-19.172,11.176,-7.365,-20.091,7.752,-9.478,-17.141,6.717,-11.205,-16.486,3.389,-9.202,-13.908,1.387,-10.309,-10.378,2.203,-11.970,-11.186,5.585,-9.028,-10.081,7.793,-11.075,-7.058,8.981…	SASAIHADLYVPIRPGTDAALALAVARHMIATGRYDANFIRSQTDLPLLVREDGRFLRQADLQPGGRTDVFYALDERTGEIVEAPASHLDWGSARPALTGSARVATREGKVLVRPVFEILRERLERGYRLEQVAAICGTPAPVVERFAEIVASARSLAGIAGSCIPKFYHGDLMMRAQILVFVLGGHLGRPGAGYDTCPFLRLDGLDRFGASQIEGLLAKLKMAPALVRKRLAGETKERVLADLMRDYMETANVFSSVLYWREHGHLKERTDAPWGRDLRRPVSAYVERSLASGWQRRPPAHGPRVLFLAGSNLVRRLRSSDLLVERAFPSIDLIVTTDVRMTTSCLYSDILLPGATSYEKDDVPNWFTLLSPFLHITQAAVPPRGEAKPEWTIHALLA…	2080303	Candidatus Dadabacteria bacterium
job.pdb	AF-A0A377BME3-F1-model_v4 Trimethylamine-N-oxide reductase 2	25.700	101	72	2	61	161	210	307	1.000	1.994E-05	205	400	328	TKVMWFANANSILGNVKWHYNTVVNALPRMEMIAVHEWWWTGSCEWADVVFGVDSWGELKHPDMTASVTNPFLIVFPKTPIKRIFNTVGDIDVLALVSSKL	IKMIWWAGGGNFTHH--QDTNRLIKAWQKPEMIVVSECYWTAAAKHADIVLPITTSFERNDLTMTGDYSNQHIVPM-KQAVAPQFEARNDFDVFADLAELL	-8.461,-14.845,14.915,-10.828,-12.257,13.352,-10.630,-11.670,9.575,-12.365,-8.531,8.261,-12.540,-9.115,4.493,-15.372,-9.008,1.886,-13.858,-12.200,0.553,-13.416,-15.494,2.413,-9.647,-15.902,1.902,-7.294,-18.913,2.152,-6.069,-17.410,5.452,-9.598,-17.808,6.912,-9.714,-21.418,5.618,-6.280,-22.179,7.131,-7.478,-21.021,10.576,-10.812,-22.929,10.166,-13.046,-22.741,13.277,-10.377,-20.570,14.964,-11.275,…	MIAIDPIRSETIEFFGDNATWIAPNMGTDVALMLGIAHTLMTQGKHDKVFLEKYTTGYPQFEEYLTGKSDNTPKSAAWAAEITGVPEAQIVKLAELMAANRTMLMAGWGIQRQQYGEQKHWMLVTLAAMLGQIGTPGGGFGFSYHYSNGGNPTRVGGVLPEMSAAIAGQASEAADDGGMTAIPVARIVDALENPGGKYQHNGKEQTYPNIKMIWWAGGGNFTHHQDTNRLIKAWQKPEMIVVSECYWTAAAKHADIVLPITTSFERNDLTMTGDYSNQHIVPMKQAVAPQFEARNDFDVFADLAELLKPGGKRSIPKVKMNGVAEIFL	562	Escherichia coli
job.pdb	AF-A0A3M3UC19-F1-model_v4 S/N-oxide reductase, molybdopterin guanine dinucleotide-containing	18.800	350	182	20	61	399	169	427	1.000	1.893E-08	201	400	434	TKVMWFANANSILGNVKWHYNTVVNALPRMEMIAVHEWWWTGSCEWADVVFGVDSWGELKHPDMTASVTNPFLIVFPKTPIKRIFNTVGDIDVLALVSSKLAELTG-DTRF-----NDMWKFVREGRTDVYLQRILDASTNTKGYRFTELEAKAREGIPALMNSRTSPKVVGYDQLADST---PWYTKSGRLEFYREEDEFIEAGE--NLPVHREPVDSTFYEPNVIVSPKHEAVRPSGPEDYGVARTDLSCEVRCGRNVVLTWAETRQTQHPLVKQGHKFIFHTPKYRHGSHTTPIDTDMNAVLFGPFGDIYRRDKRSPFVTEGYVDINPTDGLELGLQDGDYVWIDPD	IRLVYWAGGN-IFHHHQ-DLNRLLEAWQRPQTIIVHEQFWTAQARYADIVLPATTALE--RNDIGSSASDRFMIAM-QQAIAPVGESRDDYSILA----GLAERLGVAQAFTEGRDAQAWLYF---IYDESRQR--AETFGITLPDFEQFWRD-----GLLEIDYPQTDNVLLKSFRDDPDAHPLPTPSGRIEIFSERIAGFAYADCPGHPV--------WLDKP---APTH-------------ALHLLS------------------NQ-------PKTRLHS-QYDHGS-------------YSRSSKT---------QAREPLTLNPLDAQMRGLVDGDVAKVFNE	-13.038,0.582,17.408,-15.940,3.089,17.731,-17.463,1.157,20.669,-14.029,1.071,22.351,-13.853,4.889,22.030,-17.470,5.092,23.298,-16.554,3.208,26.510,-13.435,5.385,26.984,-15.572,8.568,26.758,-18.672,7.370,28.682,-16.577,6.055,31.614,-14.191,9.078,31.678,-11.196,6.854,30.787,-9.994,8.950,27.804,-6.996,11.288,28.282,-8.638,14.753,28.348,-5.338,16.712,28.555,-3.999,14.929,25.464,-7.250,15.417,23.503,-…	MMALAWVLISEGLHNEDFVQRYTVGYARFRDYLLGHVDGQPKDPQWAAALTDIPAQQIVDLARRMASKRTMINVAYSLQRSIHGEQPFWMTVTLAALLGQIGLPGGGFGLGYGCMNNTGSGRKAFSGPRFSQGSNPVKDFIPVARVTDMLLNPGTPFDYNGQQQTYPDIRLVYWAGGNIFHHHQDLNRLLEAWQRPQTIIVHEQFWTAQARYADIVLPATTALERNDIGSSASDRFMIAMQQAIAPVGESRDDYSILAGLAERLGVAQAFTEGRDAQAWLYFIYDESRQRAETFGITLPDFEQFWRDGLLEIDYPQTDNVLLKSFRDDPDAHPLPTPSGRIEIFSERIAGFAYADCPGHPVWLDKPAPTHALHLLSNQPKTRLHSQYDHGSYSRSSKTQ…	318	Pseudomonas savastanoi pv. glycinea
job.pdb	AF-A0A3M6I8L0-F1-model_v4 S/N-oxide reductase, molybdopterin guanine dinucleotide-containing	21.200	193	116	12	61	240	168	337	1.000	3.798E-07	200	400	338	TKVMWFANANSILGNVKWHY----NTVVNALPRMEMIAVHEWWWTGSCEWADVVFGVDSWGELKHPDMTASVTNPFLIVFPKTPIKRIFNTVGDIDVLALVSSKLAELTG-DTRF-----NDMWKFVREGRTDVYLQRILDASTNTKGYRFTELEAKAREGIPALMNSRTSPKVVGYDQLADST---PWYTKS	IRLVYWAGGN-I-----FHHHQDLNRLLEAWQRPQTIIVHEQFWTAQARYADIVLPATTALE--RNDIGSSASDRFMIAM-QQAISPVGESRDDYSILA----GLAERLGVAQAFTEGRDAQAWLHF---IYDESRQR--AETFGITLPDFEQFWRD-----GLLEIDYPQTDNVLLKSFRDDPDAHPLPTPS	15.348,-9.073,-17.054,15.618,-10.834,-20.468,13.087,-8.405,-21.992,15.384,-5.532,-20.896,18.422,-7.444,-22.242,16.846,-7.614,-25.737,15.932,-3.896,-25.590,19.568,-2.991,-24.771,21.395,-5.481,-27.054,19.240,-4.559,-30.097,19.368,-0.779,-29.391,15.561,-0.641,-28.894,15.638,1.157,-25.506,14.924,4.913,-25.311,18.417,6.378,-24.759,17.243,10.001,-24.250,14.725,8.932,-21.593,17.258,6.713,-19.784,19.907,…	MALAWVLISEGLHNEDFVQRYTVGYARFRDYLLGHVDGQPKDPQWAAALTDIPAQQIVDLARRMASKRTMINVAYSLQRSIHGEQPFWMTVTLAALLGQIGLPGGGFGLGYGCMNNTGSGRKAFSGPRFSQGSNPVKDFIPVARVTDMLLNPGTPFDYNGQQQTYPDIRLVYWAGGNIFHHHQDLNRLLEAWQRPQTIIVHEQFWTAQARYADIVLPATTALERNDIGSSASDRFMIAMQQAISPVGESRDDYSILAGLAERLGVAQAFTEGRDAQAWLHFIYDESRQRAETFGITLPDFEQFWRDGLLEIDYPQTDNVLLKSFRDDPDAHPLPTPSG	322	Pseudomonas amygdali pv. tabaci
job.pdb	AF-A0A659YWL7-F1-model_v4 Uncharacterized protein	18.800	260	144	18	44	292	2	205	1.000	5.242E-08	199	400	338	LRVGTRLLTGSTHMPTPTKVMWFANANSILG------NVKWHYNTVVNALPRMEMIAVHEWWWTGSCEWADVVFGVDSWGELKHP--DMTASVTNPFLIVFPKTPIKRIFNTVGDIDVLALVSSKLAELTGDTRFNDMWKFVREGRTDVYLQRILDAST--NTKGYRFTELEAKAREGIPALMNS-RTSPKVVGYDQLADSTPWYTKSGRLEFYREEDEFIEAGENLPVHREPVDSTFYEPNVIVSPKHEAVRPSGPEDY	IEVGRR--------ELPVRAVFCQGD--WINQRMGDMNVSLHY------LKQLDFVVTVDHFFQTTTDWSDIILPACTFLEDTSPTRDALVF--GNSIYLR-TKVIDPVGEARTDFEIER----DLANRFG---LGEWF----QGTSEDVVRRQIDGARDRAFSNVSY----DKVVQAGGAMRLDVPTTPHV----QYAD-LIFTTKSGRAEFYCE--ELAELGEALP---------VFVPD------HEALPAHPLAER	-10.024,-2.126,-28.906,-9.906,-4.668,-26.090,-13.642,-4.597,-25.273,-13.394,-4.839,-21.456,-16.958,-6.091,-20.984,-17.847,-7.128,-17.404,-17.931,-10.878,-18.133,-18.096,-13.165,-15.095,-15.012,-15.149,-16.077,-14.273,-18.044,-13.668,-10.991,-16.637,-12.490,-9.026,-19.753,-11.449,-5.580,-18.292,-10.608,-3.886,-15.080,-9.421,-0.320,-13.829,-9.933,0.597,-11.268,-7.222,3.586,-9.019,-6.482,4.130,-7.54…	MIEVGRRELPVRAVFCQGDWINQRMGDMNVSLHYLKQLDFVVTVDHFFQTTTDWSDIILPACTFLEDTSPTRDALVFGNSIYLRTKVIDPVGEARTDFEIERDLANRFGLGEWFQGTSEDVVRRQIDGARDRAFSNVSYDKVVQAGGAMRLDVPTTPHVQYADLIFTTKSGRAEFYCEELAELGEALPVFVPDHEALPAHPLAERYPLVLVQTHARQRAHSTFFNTSWTLEVWPEPTLEMNPDDARERGLANGDMGEAYNGRGHVVAKVVCNPDFPPGMCNITEGWKQQQYADGNVQELTNSEINAGQTLIWGHANIPFFDTRVEIRPAAPAVRGTRP	1871066	Mesorhizobium sp.
job.pdb	AF-A0A7X9BYM1-F1-model_v4 Molybdopterin-dependent oxidoreductase	20.000	235	135	12	60	273	244	446	1.000	5.973E-07	199	400	532	PTKVMWFANANSILGNVKWHYNTVVNALPRMEMIAVHEWWWTGSCEWADVVFGVDSWGELKHPDMTASVTNPFLIVFPKTPIKRIFNTVGDIDVLALVSSKLAELTGDTRF--NDMWKFVREGRTDVYLQRILDAST--NTKGYRFTELEAKAREGIPALMNSRTSPKVVGYDQLADSTPW-------YTKSGRLEFYR----------EEDEFIEAGENLPVHREPVDSTFYEP	PLKAMYTTSSNSM-SNFAQQGSWFTDVLPNLEFIVVADTELTDTARYADIVLPASFWFEV--NELRIAYNNPYIYI-QEKAIEPLYESKPDGEIISLI----ARKMGLEKYFPEGM-------DDLAWIKVLLD-SDKLRKKGITFEKLMAE-----KVVRGTGTREK-----------PYIRGEKYFYTPTGRAQLYCENPKPRVNYGQDLTGIIEKERLPYFKPPGEAWSNNP	3.730,-12.385,21.144,3.429,-12.747,17.307,-0.108,-13.080,15.884,-0.715,-13.985,12.224,-4.110,-12.920,10.830,-4.318,-14.613,7.403,-6.826,-16.684,5.340,-3.963,-19.094,4.786,-2.060,-20.983,7.516,1.242,-19.733,6.083,4.844,-20.501,7.074,4.665,-17.230,9.042,1.487,-18.458,10.805,3.341,-21.693,11.746,6.078,-19.651,13.475,3.513,-17.373,15.183,2.335,-17.656,18.799,-1.208,-17.457,17.355,-2.983,-17.904,14.00…	KIITIDPIFSATANESDEYIPIVPGSDLMLVLAMIREIINENFINMEFVKRRTTASFLVRKDNGKVLRKRDFNPELPEEEDDYYVWDKVANAPALLKEGPKDVEIEGSFTIQGVEVETTFTLLKNHVQEYTLEKASEYTKIPVEKIQELIQTYLDGPTMIYTNYGIDHYQNGHLWSQAAFIMASLTGNIGVKGAGFVGLFVQNIPLNYSGMYVTNRKFAAGKSIPQTEFYKAVREQAIEGKPYPLKAMYTTSSNSMSNFAQQGSWFTDVLPNLEFIVVADTELTDTARYADIVLPASFWFEVNELRIAYNNPYIYIQEKAIEPLYESKPDGEIISLIARKMGLEKYFPEGMDDLAWIKVLLDSDKLRKKGITFEKLMAEKVVRGTGTREKPYIRGEKYF…	49981	Desulfitobacterium sp.
job.pdb	AF-I9YJK9-F1-model_v4 Trimethylamine-N-oxide reductase	14.800	263	182	13	61	313	41	271	1.000	4.181E-08	198	400	284	TKVMWFANANSILGNVKWHYNTVVNALPRMEMIAVHEWWWTGSCEWADVVFGVDSWGELKHPDMTASVTNPFLIVFPKTPIKRIFNTVGDIDVLALVSSKLAELTGDTRFNDMWK---FVREGRTDVYLQRILDASTNTKGYRFTELEAKAREGIPALMNS--RTSPKVVGYDQLADSTP---WYTKSGRLEFYREEDEFIEAGE--NLPVHREPVDSTFYEPNVIVSPKHEAVRPSGPEDYGVARTDLSCEVRCGRNVVLTW	IKMIYNCGAD-LLGH-EADTNELIRALRTLDCVIVHEPWWTPTAKFADIVFASTSTMERDDITFGGSYSKNVVYAM-RKVIEPVYESKDDYEIFRQLA---LRIGGNETEQKFTESKSYME------WIKGLYEKSDGPTLKSFDQFWRD-----GFVEFEIPENARKFVCHAKFRQDPINNKLDTESGKIQIFSQKCADFKRADFKGHP--------TWFEPV-----EWLGSKMA--ETYPFHLISPHPKYRVNSQLVITL	1.258,6.322,13.244,0.713,3.136,15.269,3.825,0.917,15.536,3.905,-1.687,12.725,6.036,-3.858,15.062,9.127,-5.780,13.897,8.762,-7.973,10.797,11.664,-10.478,10.883,11.027,-11.191,7.160,13.248,-8.812,5.150,12.346,-10.205,1.697,10.276,-7.783,-0.406,8.482,-9.268,-3.432,7.436,-6.799,-6.170,3.670,-6.532,-6.287,3.771,-7.273,-10.058,5.537,-10.598,-9.232,2.998,-12.205,-6.852,2.054,-14.943,-9.375,5.707,-15.572…	MISQGHNSVKSAIPASRISEAILNPDKEIDFMGKKLKLPKIKMIYNCGADLLGHEADTNELIRALRTLDCVIVHEPWWTPTAKFADIVFASTSTMERDDITFGGSYSKNVVYAMRKVIEPVYESKDDYEIFRQLALRIGGNETEQKFTESKSYMEWIKGLYEKSDGPTLKSFDQFWRDGFVEFEIPENARKFVCHAKFRQDPINNKLDTESGKIQIFSQKCADFKRADFKGHPTWFEPVEWLGSKMAETYPFHLISPHPKYRVNSQLVITLGLGMCIKFKAESL	992022	Helicobacter pylori CPY6311
job.pdb	AF-A0A377N7X0-F1-model_v4 Dimethyl sulfoxide/trimethylamine N-oxide reductase	15.800	234	164	11	61	285	21	230	1.000	5.644E-07	197	400	232	TKVMWFANANSILGNVKWHYNTVVNALPRMEMIAVHEWWWTGSCEWADVVFGVDSWGELKHPDMTASVTNPFLIVFPKTPIKRIFNTVGDIDVLALVSSKLAELTGDTRFNDMWKF---VREGRTDVYLQRILDASTNT-KGYRFTELEAKAREGIPALMNSRTSPKVVGYDQLADS---TPWYTKSGRLEFYREEDEFIEAGE--NLPVHREPVDSTFYEPNVIVSPKHEAVR	IHLVHWAGGNPFHHH--QQLNRLVEGWQRPDTIIVQDNVWTAAARMADIVLPATTSLE--RNDIGGSSRDRYVLAMHQA-IAPQHQARNDIDIFADLAERLG-------YREQFTLGRDENAWLRQIYQQCGVAQQGTGAEWPDFDTFWQR-----GSVELPMPEQDYVFFEEFRKSPRANPLATQSGKIELFSEKIAGYGYDDFAGHPEWQPPVE--WLGPR-----RQKLGR	9.378,-8.201,-16.361,7.392,-11.508,-16.095,7.763,-12.423,-19.803,11.475,-11.486,-19.955,13.442,-12.754,-16.907,17.075,-11.844,-17.061,16.547,-9.216,-19.813,18.277,-5.861,-19.162,16.340,-2.722,-18.536,17.429,0.866,-17.822,16.092,2.954,-14.918,17.486,6.293,-13.670,20.754,5.923,-15.644,21.335,2.382,-14.280,21.131,-0.944,-16.119,19.407,-3.726,-14.128,17.953,-7.145,-15.074,14.407,-8.451,-14.611,14.174…	MLLNPGQPYEFQGKTSHYPDIHLVHWAGGNPFHHHQQLNRLVEGWQRPDTIIVQDNVWTAAARMADIVLPATTSLERNDIGGSSRDRYVLAMHQAIAPQHQARNDIDIFADLAERLGYREQFTLGRDENAWLRQIYQQCGVAQQGTGAEWPDFDTFWQRGSVELPMPEQDYVFFEEFRKSPRANPLATQSGKIELFSEKIAGYGYDDFAGHPEWQPPVEWLGPRRQKLGRCI	41202	Ewingella americana
job.pdb	AF-A0A6I1DWZ2-F1-model_v4 Molybdopterin-dependent oxidoreductase	29.100	103	68	3	59	161	3	100	1.000	9.188E-05	196	400	101	TPTKVMWFANANSILGNVKWHYNTVVNALPRMEMIAVHEWWWTGSCEWADVVFGVDSWGELKHPDMTASVTNPFLIVFPKTPIKRIFNTVGDIDVLALVSSKL	PDIKMIYNGFANSHTRQPQ--RESAIRAWQKPECIVVHEMFWTPTARMADIVLPISTPAECM--DMTTSEDGRFLIPM-KPAIKPQYESKPTYDAFAFIAGKL	-17.330,17.907,16.616,-15.106,15.543,14.567,-16.529,12.691,12.445,-16.562,9.249,13.909,-14.125,7.648,11.444,-14.864,3.893,11.208,-12.383,2.915,8.463,-8.953,4.028,7.244,-7.739,3.069,3.774,-4.028,3.941,3.406,-2.308,3.660,0.019,1.421,4.530,0.013,1.936,6.570,3.230,4.142,5.465,6.135,1.994,7.607,8.446,3.711,6.422,11.683,7.180,7.657,10.642,5.836,10.971,9.304,3.288,11.856,12.030,4.574,14.064,14.883,3.520…	KYPDIKMIYNGFANSHTRQPQRESAIRAWQKPECIVVHEMFWTPTARMADIVLPISTPAECMDMTTSEDGRFLIPMKPAIKPQYESKPTYDAFAFIAGKLG	552546	Muricauda olearia
job.pdb	AF-A0A2X3EEP9-F1-model_v4 Biotin sulfoxide reductase	15.800	354	202	14	61	400	90	361	1.000	2.157E-07	196	400	382	TKVMWFANANSILGNVKWHYNTVVNALPRMEMIAVHEWWWTGSCEWADVVFGVDSWGELKHPDMTASVTNPFLIVFPKTPIKRIFNTVGDIDVLALVSSKLAELTGDTRFNDMWKFVREG-----RTDVYLQRILDASTNTK--GYRFTELEAKAREGIPALMNSRTSP-----KVVGYDQLADSTPWYTKSGRLEFYREEDEFIEAGENLPVHREPVDSTFYEPNVIVSPKHEAVRPSGPEDYGVARTDLSCEVRCGRNVVLTWAETRQTQHPLVKQGHKFIFHTPKYRHGSHTTPIDTDM--NAVLFGPFGDIYRRDKRSPFVTEGYVDINPTDGLELGLQDGDYVWIDPDP	IRFIWWAGGANFTHH--QDTNRLIQAWQKPELIVISECFWTAAARHADIVLPATTSFERNDLTMTGDYSNQHVVPM-KQVVAPRDEARDDFAVFADLSERW-EAGGRERFT-------EGKSDLQWLETFYQMAARRGAQQQVTLPPFAEFW----QANQLIEMPEEPENARFARFAAFRADPQANPLKTASGKIEIHSPTIAAFGYADCPP------HPMWLEPD--------------------------------------------EWHGNAEAGQ-LQLLSAHPAHRLHSQLNHTALRERYAVAG----------REP------VTIHPQDAQARGIVDGDLVRGMERP	19.922,-9.904,-6.043,18.509,-7.146,-3.805,15.138,-5.787,-4.961,16.254,-2.333,-6.175,13.652,0.004,-4.677,13.334,2.151,-7.820,11.464,4.904,-6.072,10.423,6.765,-9.238,12.220,10.056,-8.479,10.362,12.080,-11.089,12.577,15.175,-11.287,9.797,17.504,-12.408,10.843,21.155,-13.015,11.261,22.933,-9.686,7.878,23.960,-8.408,8.961,26.284,-5.634,9.798,25.721,-1.980,12.610,27.655,-0.178,15.636,25.502,0.710,17.58…	MASRNTGCWSLWPPCWDRSAPPGGGFGLSYHFANGGKPDPPRAVLGSMQGSVAGGVDAVEKIPVARIVEALENPGAEYQHNGMARRFPDIRFIWWAGGANFTHHQDTNRLIQAWQKPELIVISECFWTAAARHADIVLPATTSFERNDLTMTGDYSNQHVVPMKQVVAPRDEARDDFAVFADLSERWEAGGRERFTEGKSDLQWLETFYQMAARRGAQQQVTLPPFAEFWQANQLIEMPEEPENARFARFAAFRADPQANPLKTASGKIEIHSPTIAAFGYADCPPHPMWLEPDEWHGNAEAGQLQLLSAHPAHRLHSQLNHTALRERYAVAGREPVTIHPQDAQARGIVDGDLVRGMERPRSGAGRRRGDGGDPPGGDLPA	573	Klebsiella pneumoniae
job.pdb	AF-A0A655EEU1-F1-model_v4 Biotin sulfoxide reductase	21.400	224	136	12	61	274	104	297	1.000	4.019E-07	196	400	453	TKVMWFANANSILGNVKWH---YNTVVNALPRMEMIAVHEWWWTGSCEWADVVFGVDSWGELKHPDMTASVTNPFLIVFPKTPIKRIFNTVGDIDVLALVSSKLAELTGDTRFNDMWKF---VREGRTDVYLQRILDASTNTKGYRFTELEAKAREGIPALMNS-RTSPKVVGYDQLADST---PWYTKSGRLEFYREEDEFIEAGENLPVHREPVDSTFYEPN	IKCVYWAGG-----NPFHHHQNLPRLRRALSRVDTIVVHEQYWTAMAKHADIVVPTTTSFE--RDDFAASKTNPTLIAM-PAMVPPYANARDDYHTFSALAHRLG-------FGKQFTEGRSAREWLEHMYDKW--SAELDFPVPSFAEFWRT-----GRLELPTRT--GLTWLADFRADPAAHPLGTPSGRIEIFSDTVDAFALPDCAG------HPTWYEPS	34.102,5.521,-12.729,31.220,8.034,-12.948,32.160,11.234,-14.828,29.584,13.274,-12.844,27.837,13.458,-9.455,25.054,10.891,-9.957,22.171,9.767,-7.708,20.522,6.457,-8.640,16.835,6.636,-7.665,14.188,3.900,-7.791,10.431,4.401,-7.357,8.396,2.229,-4.963,6.574,0.817,-8.027,9.593,-1.189,-9.272,9.472,-3.565,-6.249,5.688,-4.210,-6.355,6.255,-6.986,-8.920,7.449,-10.611,-9.023,11.111,-10.669,-7.851,10.794,-6.…	MAEHRTLITTSLSLQRIEHGEQTVWMAATLAAMLGQIGLPGGGFGHGYSSNGVGNPPLACGLPALPQGNNPVSTFIPVAAISELLQRPGQRLAYNGRLLELPDIKCVYWAGGNPFHHHQNLPRLRRALSRVDTIVVHEQYWTAMAKHADIVVPTTTSFERDDFAASKTNPTLIAMPAMVPPYANARDDYHTFSALAHRLGFGKQFTEGRSAREWLEHMYDKWSAELDFPVPSFAEFWRTGRLELPTRTGLTWLADFRADPAAHPLGTPSGRIEIFSDTVDAFALPDCAGHPTWYEPSEWLGGPRAARYPLHLIANQPRTRLHSQLDHGGASMASKIRGREPIRIHPDDAAARELTDGDIVRVFNDRGACLAGVVIDDGLRPKVVQLSTGAWFDPADPRD…	1773	Mycobacterium tuberculosis
job.pdb	AF-A0A376VJJ6-F1-model_v4 Trimethylamine-N-oxide reductase 2	15.500	354	203	15	61	400	49	320	1.000	5.870E-08	192	400	323	TKVMWFANANSILGNVKWH---YNTVVNALPRMEMIAVHEWWWTGSCEWADVVFGVDSWGELKHPDMTASVTNPFLIVFPKTPIKRIFNTVGDIDVLALVSSKL----AELTGDTRFNDMW--KFVREGRTDVYLQRILDASTNTKGYRFTELEAKAREGIPALM--NSRTSPKVVGYDQLADSTP---WYTKSGRLEFYREEDEFIEAGENLPVHREPVDSTFYEPNVIVSPKHEAVRPSGPEDYGVARTDLSCEVRCGRNVVLTWAETRQTQHPLVKQGHKFIFHTPKYRHGSHTTPIDTDMNAVLFGPFGDIYRRDKRSPFVTEGYVDINPTDGLELGLQDGDYVWIDPDP	IKMIWWAGGGNF-----THHQDTNRLIKAWQKPEMIVVSECYWTAAAKHADIVLPITTSFERNDLTMTGDYSNQHIVPM-KQAVAAQFEARNDFDVFADLAELLKPGGKEIYTEGRDEMAWLKFFYDAAQKGARAQR-------VTMPMFNAFWQQN----KLIEMRRSEKNEQYVRYGDFRADPVKNALGTPSGKIEIYSK---TL---EKFGYKDCPAHPTWLAPD----------------EWKGSADDKQ---------------------------LQLLTAHPAHR-------LHSQLNYAEL---------RKNMRLPIVNRSLFTPKMLLALVLRMAIWCVCGTNV	14.353,-11.983,10.502,11.085,-10.203,9.726,10.442,-9.335,6.059,8.085,-6.535,4.980,6.397,-6.332,1.576,6.827,-2.685,0.553,4.674,-0.719,-1.810,6.117,2.753,-2.584,7.203,4.699,0.529,8.460,2.733,3.438,12.170,3.429,3.526,10.969,3.906,7.138,10.824,0.089,7.589,14.631,-0.326,7.141,15.581,0.280,10.803,18.009,-2.696,10.606,15.414,-5.179,11.993,13.524,-5.880,8.723,14.359,-7.069,5.187,12.249,-5.250,2.574,11.23…	MSAAIAGQASEAADDGGMTAIPVARIVDALENPGGKYQHNGKEQTYPNIKMIWWAGGGNFTHHQDTNRLIKAWQKPEMIVVSECYWTAAAKHADIVLPITTSFERNDLTMTGDYSNQHIVPMKQAVAAQFEARNDFDVFADLAELLKPGGKEIYTEGRDEMAWLKFFYDAAQKGARAQRVTMPMFNAFWQQNKLIEMRRSEKNEQYVRYGDFRADPVKNALGTPSGKIEIYSKTLEKFGYKDCPAHPTWLAPDEWKGSADDKQLQLLTAHPAHRLHSQLNYAELRKNMRLPIVNRSLFTPKMLLALVLRMAIWCVCGTNVVRF	562	Escherichia coli
job.pdb	AF-X1URI2-F1-model_v4 Molybdopterin domain-containing protein	17.000	281	185	18	59	335	1	237	1.000	2.283E-07	191	400	244	TPTKVMWFANANSILGNVKWHYNTVVNALPRMEMIAVHEWWWTGSCEWADVVFGVDSWGELKHPDMTAS-VTNPFLIVFPKTPIKRIFNTVGDIDVLALVSSKLAELTGDTRFNDMWKFVREGRTDVYLQRILDASTNTKGYRFTELEAKAREGIPALMNSRTSPKVVGYDQLAD--STPWYTKSGRLEFYREEDEFIEAGENLPVHREPVDSTFYEPNVIVSPKHEAVRPSGPEDYGVARTDLSCEVRCGRNVVLTWAETRQTQHPLVKQGHK-FIFHTP	ADLKMAYIVAENRL--NQYCNVNKGVKALKSLEFIVVLEQFMNPTAKFADILLPVNTFME--RNDIAVPWLGSPYYIYLNKA-IDSLYESKSDVE----ICKELAIKLGVDP--GLLNLSEDQILRIFSSP----RKDIKSY--DEMKRD-----GFYKVKVDEPFVAFKEQIADPENNPFPTLSGKIEIY-----CEHIAE-LDIPNMPPIPKYLSHE-----EHYDA-PL-AKKYPLQLLT-------PHNKRRT--HSSISMIPWLEEVEPHMVWINP	3.386,-16.965,15.138,4.582,-15.315,18.397,5.559,-12.037,16.696,7.938,-9.890,18.820,9.096,-7.147,16.403,7.519,-4.999,13.680,9.419,-3.105,10.968,6.799,-0.826,9.359,7.488,1.105,6.124,5.144,3.541,4.313,2.083,2.253,6.229,-0.477,3.605,8.717,-1.675,0.255,10.125,-4.105,1.851,12.624,-5.933,3.567,9.728,-5.782,0.821,7.077,-6.833,-2.214,9.162,-10.294,-2.857,10.620,-10.872,-2.722,14.408,-8.410,-0.035,15.571,-…	ADLKMAYIVAENRLNQYCNVNKGVKALKSLEFIVVLEQFMNPTAKFADILLPVNTFMERNDIAVPWLGSPYYIYLNKAIDSLYESKSDVEICKELAIKLGVDPGLLNLSEDQILRIFSSPRKDIKSYDEMKRDGFYKVKVDEPFVAFKEQIADPENNPFPTLSGKIEIYCEHIAELDIPNMPPIPKYLSHEEHYDAPLAKKYPLQLLTPHNKRRTHSSISMIPWLEEVEPHMVWINPIDAELRR	412755	marine sediment metagenome
job.pdb	AF-A0A6L9IUH2-F1-model_v4 Molybdopterin-dependent oxidoreductase	15.000	146	114	6	61	206	252	387	1.000	1.618E-04	191	400	551	TKVMWFANANSILGNVKWHYNTVVNALPRMEMIAVHEWWWTGSCEWADVVFGVDSWGELKHPDMTASVTNPFLIVFPKTPIKRIFNTVGDIDVLALVSSKLAELTGDTRFNDMWKFVREGRTDVYLQRILDASTNTKGYRFTELEA	VRAVYVMGENPMMSD--PNTSHVEHALRGLDLLVVQDIFLSETAQLAHVVLPAKSSLE--KHGSFTN-TERRVQLL-TPVINSPGDALPDWQITAELAARLDARLGQSRLPDYWRF---ESAEAVFDELARVTPIYRGMTY-DRLA	-7.627,-5.710,-4.462,-9.975,-8.669,-5.053,-12.936,-6.455,-6.146,-13.570,-3.177,-8.039,-13.797,0.375,-6.568,-17.306,0.844,-8.034,-18.689,-2.124,-6.034,-17.871,-0.352,-2.724,-21.085,1.756,-3.024,-23.251,-1.401,-3.029,-21.679,-3.186,-0.014,-23.737,-3.997,3.107,-20.679,-3.612,5.382,-17.353,-1.813,4.813,-14.542,-2.764,7.226,-11.669,-0.222,7.005,-8.360,-0.864,8.770,-4.929,0.825,8.784,-6.164,3.327,6.152…	MTNSIREMRDADCIFITGSNTAEAHPVISYEIIRAVQRGAHLVIVDPRRIPLVDHATLFLQIKPGTDIYVFLAIMHTIIREGWADADFINARTEGYDEFAAVLEEYTPERAALMSGVPVEQIEAAARIYALGERASGDSVYAEPRGHSMILYAMGITQRSNGTDMVKTLANLAMLCGHMGKPSTGVNPLRGQSNVQGACDLGCLVNVFPGYQRVTDAEKREALADAWDVATLPDEVGLTIVEAMHAATEGQVRAVYVMGENPMMSDPNTSHVEHALRGLDLLVVQDIFLSETAQLAHVVLPAKSSLEKHGSFTNTERRVQLLTPVINSPGDALPDWQITAELAARLDARLGQSRLPDYWRFESAEAVFDELARVTPIYRGMTYDRLAGVGLQWPCPTPD…	2026724	Chloroflexi bacterium
job.pdb	AF-A0A447LH52-F1-model_v4 Biotin sulfoxide reductase	24.100	112	81	3	61	172	43	150	1.000	2.963E-05	190	400	189	TKVMWFANANSILGNVKWHYNTVVNALPRMEMIAVHEWWWTGSCEWADVVFGVDSWGELKHPDMTASVTNPFLIVFPKTPIKRIFNTVGDIDVLALVSSKLAELTGDTRFND	IRFIWWAGGGNF--THHQDTNRLINAWQKPELVVISECFWTAAAKHADIVLPATTSFERNDLTMTGDYSNQHLVPM-KQVVAPQYEARNDFDVFAELSERW-EPGGGVRFSE	4.242,11.126,7.616,7.735,10.861,6.126,9.176,9.034,9.136,11.416,5.984,8.967,10.523,3.404,11.594,12.960,3.758,14.529,16.104,2.001,13.218,14.256,1.378,9.910,15.971,1.786,6.535,14.597,4.498,4.223,13.449,3.617,0.704,16.810,2.839,-0.932,15.862,4.606,-4.200,13.135,7.086,-5.232,11.728,7.029,-8.783,9.066,9.462,-10.065,5.852,7.484,-10.387,5.354,8.950,-13.909,8.626,7.193,-14.929,7.549,3.667,-13.862,6.949,2.…	MQGSVKNGIDAVEKIPVARIVEALERPGEAYQHNGEARHFPDIRFIWWAGGGNFTHHQDTNRLINAWQKPELVVISECFWTAAAKHADIVLPATTSFERNDLTMTGDYSNQHLVPMKQVVAPQYEARNDFDVFAELSERWEPGGGVRFSEGKSELEWLAEFYAIAQQRGRRPAGHTAAVYRILGSEPAY	565	Atlantibacter hermannii
job.pdb	AF-A0A7K3KJ69-F1-model_v4 Uncharacterized protein	19.800	171	112	7	46	216	290	435	1.000	3.511E-05	190	400	623	VGTRLLTGSTHMPTPTKVMWFANANSILGNVKWHYNTVVNALPRMEMIAVHEWWWTGSCEWADVVFGVDSWGELKHPDMTASVTNPFLIVFPKTPIKRIFNTVGDIDVLALVSSKLAELTGDTRFNDMWKFVREGRTDVYLQRILDASTNTKGYRFTELEAKAREGIPALM	LNGQPF--------PMKVMVSHCSNPV-SNLGGQREFLDRLLPNLDYYVVIDMEMTDSARYADMVLPASSWYEV--EDIRAGYNNPYSIYQEKA-IEPMYESKCDSEIAGLLGRALG-------FEASF---PEGEDINTWAPILFSNEASKA---QNLSLERFREEKVIQ	-11.205,1.932,-7.190,-11.609,0.851,-3.548,-11.401,4.518,-2.423,-13.980,6.760,-0.696,-12.649,10.322,-1.231,-15.739,11.953,0.194,-14.872,10.326,3.541,-11.121,9.668,3.358,-9.461,12.030,2.464,-12.458,14.321,2.178,-10.409,17.251,0.737,-9.511,15.266,-2.346,-13.180,14.846,-3.407,-13.575,18.519,-4.444,-10.947,18.044,-7.188,-12.701,14.895,-8.478,-16.021,16.823,-8.618,-14.387,19.770,-10.444,-12.885,17.338,…	MGHEPRVHPSPSWRWIQWARENGTKVVTIDPIKSATAHRSDEYIRVNPGHDGYLALAMANYVIKHDLVDWDFIKDHSNAAFLVRKDTKNHLATTNWPPEAAQAYGAAVEQLTEQYSPMGPTAVAAAVAAIPVDYYVWDNATNSIALIDEAQDPALEGTFTTPDGIELETSYSLLKKQLEQYTTAEAARLTGLDEQFVVDFTERFAAEDAVSVNITYGLDHYLNGYQNTWSIAILMALTGNLAKPGAGFTGVFTTRWSPETLGLWVTPEYKVLNAVIPFGIMPEIVATQTLNGQPFPMKVMVSHCSNPVSNLGGQREFLDRLLPNLDYYVVIDMEMTDSARYADMVLPASSWYEVEDIRAGYNNPYSIYQEKAIEPMYESKCDSEIAGLLGRALGFEASF…	1972561	Eggerthellaceae bacterium
job.pdb	AF-A0A5N9G374-F1-model_v4 Formate dehydrogenase subunit alpha	13.400	149	117	7	61	208	38	175	1.000	1.812E-04	189	400	339	TKVMWFANANSILGNVKWHYNTVVNALPRMEMIAVHEWWWTGSCEWADVVFGVDSWGELKHPDMTASVTNPFLIVFPKTPIKRIFNTVGDIDVLALVSSKLA-ELTGDTRFNDMWKFVREGRTDVYLQRILDASTNTKGYRFTELEAKA	IKAMYVTGENPLLSEPDLRH--AEEAFRNLEFLVVEDIFLHETAQIADVVLPATSFAE--KDGTFTN-SERRVQRVRKV-IDPVGESRPDWRIVSELARCVSRKLDLD--LEAEFDY---DHPSQIFDEMAGLAPMIAGISYDRLDDEG	13.458,14.728,-9.530,17.068,15.191,-10.706,17.588,16.213,-14.361,20.117,13.417,-14.999,17.490,10.819,-14.001,14.887,12.514,-16.255,17.316,12.563,-19.229,18.260,8.895,-18.652,14.601,7.793,-18.764,13.754,10.133,-21.685,16.678,8.583,-23.613,15.553,5.034,-22.691,11.858,5.577,-23.561,12.130,6.832,-27.152,12.864,10.489,-26.195,9.325,11.176,-24.947,8.906,14.227,-22.700,8.688,13.088,-19.068,7.145,15.278,…	IDDASVRKFVSAWSNHDLPAKPGLVITDMVEAMSQGRIKAMYVTGENPLLSEPDLRHAEEAFRNLEFLVVEDIFLHETAQIADVVLPATSFAEKDGTFTNSERRVQRVRKVIDPVGESRPDWRIVSELARCVSRKLDLDLEAEFDYDHPSQIFDEMAGLAPMIAGISYDRLDDEGGIQWPCLTPDHPGTRYLYEHDFPRGPRAKFVAFEQGPAADEMPSKRFPLILNTGRILYHWHGGTITRRVPNLMARTPDLQIAMSAEDGARHGVGDGDWIRVRSRRGDLEGRAMYTEKQRPGEIFVPFAKLKDHAANFLTNAAFDPDSRIPEYKVCAVRIDKIET	2030829	SAR202 cluster bacterium
job.pdb	AF-J0IFB5-F1-model_v4 Trimethylamine-N-oxide reductase	19.800	101	78	2	61	161	237	334	1.000	9.188E-05	189	400	340	TKVMWFANANSILGNVKWHYNTVVNALPRMEMIAVHEWWWTGSCEWADVVFGVDSWGELKHPDMTASVTNPFLIVFPKTPIKRIFNTVGDIDVLALVSSKL	IKMIYNCGADLLGHEAD--TNELIRALRTLDCVIVHEPWWTPTAKFADIVFASTSAMERDDIAFGGSYSKNVVYAMRKV-VEPVYESKDDYEIFRQLALRI	-12.744,30.122,11.884,-13.256,26.405,12.564,-14.253,26.034,16.255,-11.392,25.432,18.746,-11.904,21.817,19.802,-8.733,19.766,20.479,-8.068,17.680,17.342,-6.440,14.218,17.328,-4.250,13.117,14.398,-2.526,9.755,13.977,0.255,10.626,11.463,3.280,8.985,9.865,5.229,11.542,7.734,7.815,10.365,5.206,7.353,12.567,2.113,7.926,10.392,-0.952,6.478,11.666,-4.274,6.016,9.785,-7.560,6.857,12.951,-9.533,9.007,15.93…	MVAGGMRVACIVVIIIDYFVPNHVNDGYYPKYKRAGIKFISIDPIYTETAQAFSAEWIPIRPNTDVALMLGMMYYLYTSNQYDKAFIAKYTDGFDKFLPYLLGESDNVPKTLEWASQTTGVSAEKIKELADLFVSKRTFLAGNWAMQRAQYGEQPDWALIVLASMIGQVGLSGGGFGFSMYYGGNAQASSGARIVPMISQGYNSVKSAIPASRISEAILNPDKEIDFMGKKLKLPKIKMIYNCGADLLGHEADTNELIRALRTLDCVIVHEPWWTPTAKFADIVFASTSAMERDDIAFGGSYSKNVVYAMRKVVEPVYESKDDYEIFRQLALRIGGNETE	992020	Helicobacter pylori CPY6271
job.pdb	AF-A0A843KTZ2-F1-model_v4 Molybdopterin-dependent oxidoreductase	15.600	147	108	6	56	202	138	268	1.000	1.029E-04	189	400	439	HMPTPTKVMWFANANSILGNVKWHYNTVVNALPRMEMIAVHEWWWTGSCEWADVVFGVDSWGELKHPDMTASVTNPFLIVFPKTPIKRIFNTVGDIDVLALVSSKLAELTGDTRFNDMWKFVREGRTDVYLQRILDASTNTKGYRFT	DKPGELKCMYIMGENPMISDPDLHH--VEKALKNLEFMVVQDIFLNETAELADVVLPACCYAE--KDGTQTS-TERRVQMWRKA-VNPPGEAKLDWQIIADIAAKMG-------YAKQFPW---KSAEDIFTEMAKLTPSYAGMSYA	-11.169,34.136,4.348,-11.600,31.165,6.741,-14.894,29.345,6.074,-17.032,29.206,9.282,-17.090,25.460,9.069,-13.283,25.514,9.608,-13.321,27.666,12.757,-11.362,26.015,15.603,-14.637,25.648,17.582,-16.368,23.785,14.718,-13.315,21.580,13.983,-13.144,20.831,17.750,-16.716,19.436,17.680,-15.875,17.147,14.716,-12.346,16.019,15.707,-12.881,15.810,19.498,-9.613,17.810,19.865,-9.868,20.975,22.036,-9.749,24.1…	VMKPDYSLENVSKISGIPAAQLKQAAEWFGKAESACILYSMGITQHTVGVDNVKSCANIQMLTGNLGRPGCGVNALRGQNNVQGACDMGALPVVYTAYQKVIDEAARKKFADAWGFPDGIAEGKNGYEVTTMMDVLADKPGELKCMYIMGENPMISDPDLHHVEKALKNLEFMVVQDIFLNETAELADVVLPACCYAEKDGTQTSTERRVQMWRKAVNPPGEAKLDWQIIADIAAKMGYAKQFPWKSAEDIFTEMAKLTPSYAGMSYARLNKPEAAHWPCPTAEHPGTPILHKERFAHPDGLGQFFAVEWKPPAEVPDAEYPFILTTGRCIWQWHTGTMTRRSESLENEEPTGWIEINPEDAKALNVKDKEMVKATTRRGTVNVPARVTKDIMKGVMFM…	2268143	Methanolinea sp.
job.pdb	AF-A0A379CYB5-F1-model_v4 Formate dehydrogenase H	15.800	101	79	4	61	161	33	127	1.000	3.015E-04	188	400	321	TKVMWFANANSILGNVKWHYNTVVNALPRMEMIAVHEWWWTGSCEWADVVFGVDSWGELKHPDMTASVTNPFLIVFPKTPIKRIFNTVGDIDVLALVSSKL	VRAAYIMGEDPLQTDAE--LPAVRQAFSDLELVIVQDIFMTKTAAAADVVLPATSWGE--HEGVYTA-ADRGFQRF-FKAVEPKWDLKTDWQIICEIATRM	27.706,24.402,-0.468,26.180,21.059,-1.557,23.038,20.797,0.622,23.269,17.959,3.196,19.487,17.381,2.860,18.024,13.841,2.830,15.503,12.791,0.134,12.608,15.151,0.366,14.787,18.169,1.243,14.615,17.460,5.012,17.392,17.633,7.614,16.524,14.156,8.969,14.284,11.100,8.456,13.287,8.768,11.345,15.548,5.770,11.718,13.161,3.845,14.029,10.444,1.664,12.426,6.975,3.146,12.790,3.900,1.440,14.290,1.963,-1.294,12.450…	MRSSLKPGGVESLPETPGYRISELPHRVAHGEVRAAYIMGEDPLQTDAELPAVRQAFSDLELVIVQDIFMTKTAAAADVVLPATSWGEHEGVYTAADRGFQRFFKAVEPKWDLKTDWQIICEIATRMGYPMHYDNTQQIWDELRHLCPNFLGATYEKMGELGYVQWPCRDESDADQGTSYLFAESFSTPNGLAQFFTCEWQPPLDKLSDEFPMVLSTVREVGHYSCPLNDRQLRGAGKACRRAGLRPDQHRRCPAAGDRRRGAGVGQLAQGPGHHPGEGQRPPQPRRGVYDLPVVDRRLQRAGHGEPQPDNQKRRSISTAR	61647	Pluralibacter gergoviae
job.pdb	AF-A0A660ST80-F1-model_v4 Molybdopterin oxidoreductase	19.400	216	130	12	58	256	55	243	1.000	1.246E-06	188	400	360	PTPTKVMWFANANSILG--NVKWHYNTVVNALPRMEMIAVHEWWWTGSCEWADVVFGVDSWGELKHPDMTASVTNPFLIVFPKTPIKRIFNTVGDIDVLALVSSKLAELTGDTRFNDMWKFVREGRTDVYLQRILDASTNTKGYRFTELEAKAREGIPALMNSRTSPKVVGYDQLADS---TPWYTKSG------------RLEFYREEDEFIEAG	PSDIKGIYNIGTNYLIQGSDV----NKSRRALEAVDFLVTHDFFLTPTARWSDVVFPVSHYLE--RDDIVFP-DNNYLYYS-AQLQPPPEGVLDDYEVLRLLSGRLG-------FEA--DFTQDRSTREWLDYFLDDSDIEDK---VEFRRT-----GIFDGGAH--NRVGLEDYISDPDRNPLETETGKIHLSAGDNPGFRDDYFLQLDEEARSG	-5.708,24.728,-7.989,-3.120,27.257,-9.231,-3.664,26.294,-12.910,-1.567,28.574,-15.181,0.793,29.872,-12.449,4.522,29.046,-12.010,4.854,26.338,-9.445,1.152,25.459,-9.995,2.095,22.054,-11.502,1.882,18.914,-9.341,5.408,18.117,-10.659,4.303,14.432,-10.893,1.911,11.849,-12.483,-1.265,13.963,-12.978,-2.089,16.869,-15.345,1.040,18.239,-17.078,3.663,15.924,-15.573,7.342,16.859,-15.839,9.148,15.269,-18.822…	GNIGIPGGTSGAHVWDAMPKPRCGSLSAQYRPEQPSIPVNIWPDAVLEGRSGGYPSDIKGIYNIGTNYLIQGSDVNKSRRALEAVDFLVTHDFFLTPTARWSDVVFPVSHYLERDDIVFPDNNYLYYSAQLQPPPEGVLDDYEVLRLLSGRLGFEADFTQDRSTREWLDYFLDDSDIEDKVEFRRTGIFDGGAHNRVGLEDYISDPDRNPLETETGKIHLSAGDNPGFRDDYFLQLDEEARSGFPLRLVSPHAKYRVNSTGSNLSWVKKREKDELSMHPLDGADRLLTDGQFVRVVSSQGEIRLNLHFDDDVMRGVVRAFNGGWNLESTVNNLTSTEPTTPSMGSRTHSVQVEVFPAAEL	2202144	Spirochaetes bacterium
job.pdb	AF-A0A484WYW7-F1-model_v4 Molybdopterin-containing oxidoreductase catalytic subunit	21.900	105	77	3	60	164	168	267	1.000	2.147E-04	188	400	485	PTKVMWFANANSILGNVKWHYNTVVNALPRMEMIAVHEWWWTGSCEWADVVFGVDSWGELKHPDMTASVTNPFLIVFPKTPIKRIFNTVGDIDVLALVSSKLAEL	PVRMLWVACKNPFAQD--FDRNKMEKAFEKLEMVVCVDQFFNETVQHADIVLPVTTTFE--HWSASSSYWHYWLTVN-EPAIKPMYECKSDLDIAVLLSRTINKM	-8.950,0.338,24.982,-6.547,3.254,25.816,-9.208,4.915,28.016,-9.748,1.704,30.040,-5.971,1.339,30.536,-5.835,4.942,31.833,-8.760,4.514,34.274,-7.063,1.406,35.752,-3.741,3.302,36.182,-2.005,0.671,33.991,-0.221,3.109,31.641,3.555,2.533,31.399,4.615,5.624,33.375,8.329,5.182,32.553,7.669,5.098,28.792,5.234,8.037,28.657,7.372,10.277,30.937,10.914,9.504,29.739,10.520,8.347,26.118,7.388,10.197,24.905,6.22…	MARHLLDLGRVDQEFVTQFAHGYPEFEQYLRNNITVEWASEICGLAPDVIRQLADEFTAVKPATVWIGYGMQRHVNGGANVRAIDAFVAMTGNIGVEGGGARYGHLQTWGYNYHAMAQKPPAGSVGMTGAAGPVGEFVSDSGEKSQYSDRALNLNQTAQSILDANDPPVRMLWVACKNPFAQDFDRNKMEKAFEKLEMVVCVDQFFNETVQHADIVLPVTTTFEHWSASSSYWHYWLTVNEPAIKPMYECKSDLDIAVLLSRTINKMEPGSCTFPQDVDQKKWLDLEFNDGLAKQFGISSWDDLLDGPVKAKMPSSAAWYDRKFKTPSGKYEFLSELCEKNGHKALPEYLPAAEGKLPFHLFTPHLQYGLHSQFVNLDWMQVFWPEPFVYIHPVAAKKK…	69218	Enterobacter cancerogenus
job.pdb	AF-X0WIG0-F1-model_v4 Molybdopterin domain-containing protein	20.000	105	75	4	60	162	125	222	1.000	1.152E-04	187	400	262	PTKVMWFANANSILG--NVKWHYNTVVNALPRMEMIAVHEWWWTGSCEWADVVFGVDSWGELKHPDMTASVTNPFLIVFPKTPIKRIFNTVGDIDVLALVSSKLA	PIKMIWINGINPVVSCPN----SNKVIEALKGLDFVVVVDHFMTDTADFAHVFLPTTTFLE--EEDVVVSWGHNWIGPVNKA-IEPLGESRSDLQIVQEISKRLG	-9.336,19.472,28.545,-7.789,17.660,25.538,-10.610,18.105,22.960,-12.145,20.971,20.938,-15.609,21.342,19.336,-17.568,19.312,21.945,-20.683,21.533,21.792,-20.730,21.511,17.957,-20.394,17.695,18.014,-23.372,17.435,20.411,-25.377,19.784,18.127,-24.604,17.438,15.196,-25.715,14.380,17.240,-28.884,16.187,18.430,-29.707,17.125,14.797,-30.482,13.421,14.102,-33.185,11.090,15.433,-31.575,8.149,17.244,-34.54…	NHTAGYDTYLEILNSFSMEKIVEKCDVEPPVIKKLAHTYGGQKPCSILLGWGINKWEHSPEMIRLIDALGALTGNIGIAGGGVNHGFQTGRHFDPQVLAPEAVKYRREIAEPIFGQGIIESKNPPIKMIWINGINPVVSCPNSNKVIEALKGLDFVVVVDHFMTDTADFAHVFLPTTTFLEEEDVVVSWGHNWIGPVNKAIEPLGESRSDLQIVQEISKRLGLEKKMEGTPREWLKRIFQPMEKAGLSVEMVMQSPVRCPIA	412755	marine sediment metagenome
job.pdb	AF-A0A6B0Y167-F1-model_v4 Molybdopterin-dependent oxidoreductase	17.500	360	181	18	61	399	97	361	1.000	6.212E-08	187	400	368	TKVMWFANANSILGNVKWHYNTVVNALPRMEMIAVHEWWWTGSCEWADVVFGVDSWGELKHPDMTASVTNPFLIVFPKTPIKRIFNTVGDIDVLALVSSKLAELTG-DTRF-----NDMWKFVREGRTDVYLQRILDASTNTKGYRFTE-LEAKAREGIP-----------ALMNSRTSPKVVGYDQLADST---PWYTKSGRLEFYREEDEFIEAGENLPVHREPVDSTFYEPNVIVSPKHEAVRPSGPEDYGVARTDLSCEVRCGRNVVLTWAETRQTQHPLVKQGHKFIFHTPKYRHGSHTTPIDTDMNAVLFGPFGDIYRRDKRSPFVTEGYVDINPTDGLELGLQDGDYVWIDPD	CGLVWWAGGNPFHHH--QDLNRLRRAFQKPETVIVNEINWTATARHADIVLPVAAPQE--RTDFGAGQTDNVLVPMPKA-VEPPGHARVEYEIYA----DLARRFGVERDFTEGRDEEAW-----------LRR-----------LWSDTRAAADAHGTPLPDWDVFMAGDIIELPDPSPTQVFLSEFRADPSKHPRATPSGRIELFSETVAGFGLGECAG------HATWNVPHDLTS-------PA-AKTY----------------------------------PLALVSGQPGTR--LHSQ-----YDNGALSMAGKV---------GGREPALINPADAAERRISDGDVVELFND	18.408,4.941,6.146,17.010,2.265,3.776,14.337,3.290,1.248,11.255,1.067,0.854,12.067,0.843,-2.892,15.079,-1.443,-2.245,12.826,-4.246,-0.926,10.545,-4.102,-4.014,12.970,-6.248,-6.053,14.434,-9.746,-6.249,16.108,-10.580,-2.909,14.458,-7.497,-1.320,14.859,-8.984,2.204,18.676,-9.002,1.820,18.841,-5.195,1.416,16.873,-4.704,4.664,18.859,-7.344,6.600,22.210,-5.937,5.390,21.101,-2.416,6.434,20.223,-3.536,9…	ACAAGLQRADWGEQALWACVSLAAVLGQIGLPGGGYTVGYAVNAHVGNVARPFRWGSLPQGENPVSAFIPVAMISEMLLNPGAPYRYDGRTLALPDCGLVWWAGGNPFHHHQDLNRLRRAFQKPETVIVNEINWTATARHADIVLPVAAPQERTDFGAGQTDNVLVPMPKAVEPPGHARVEYEIYADLARRFGVERDFTEGRDEEAWLRRLWSDTRAAADAHGTPLPDWDVFMAGDIIELPDPSPTQVFLSEFRADPSKHPRATPSGRIELFSETVAGFGLGECAGHATWNVPHDLTSPAAKTYPLALVSGQPGTRLHSQYDNGALSMAGKVGGREPALINPADAAERRISDGDVVELFNDRGRCLAG	2604844	Boseongicola sp. SB0664_bin_43
job.pdb	AF-A0A843LJ80-F1-model_v4 Molybdopterin-dependent oxidoreductase	15.600	147	108	6	56	202	117	247	1.000	1.219E-04	187	400	418	HMPTPTKVMWFANANSILGNVKWHYNTVVNALPRMEMIAVHEWWWTGSCEWADVVFGVDSWGELKHPDMTASVTNPFLIVFPKTPIKRIFNTVGDIDVLALVSSKLAELTGDTRFNDMWKFVREGRTDVYLQRILDASTNTKGYRFT	DKPGELKCMYIMGENPMISDPDLHH--VEKALKNLEFLVVQDIFLNETAELADVVLPACCYAE--KDGTQTS-TERRVQMWRKA-VNPPGDAKLDWQIIADIAAKMG-------YAKQFPW---KSAEDIFTEMAKLTPSYAGMSYA	3.774,21.467,20.773,6.187,24.477,21.081,8.749,22.374,22.968,8.619,19.593,20.332,9.113,22.119,17.481,12.093,23.616,19.363,13.602,20.146,19.914,13.095,19.212,16.232,14.423,22.557,14.877,17.523,22.487,17.150,18.457,18.839,16.449,21.782,18.330,14.620,20.024,15.519,12.708,16.290,14.748,12.668,14.249,12.222,10.670,10.503,11.956,10.096,9.300,8.343,10.030,5.669,8.239,8.838,3.109,5.762,7.478,-0.682,5.319,…	LKQAAEWFGKAESACILYSMGITQHTVGVDNVKSCANIQMLTGNLGRPGCGVNALRGQNNVQGACDMGALPVVFTAYQKVIDPAAHKKFADAWGFPDGIAEGKNGYEVTTMMDVLADKPGELKCMYIMGENPMISDPDLHHVEKALKNLEFLVVQDIFLNETAELADVVLPACCYAEKDGTQTSTERRVQMWRKAVNPPGDAKLDWQIIADIAAKMGYAKQFPWKSAEDIFTEMAKLTPSYAGMSYARLNKPEAAHWPCPTAEHPGTPILHKEKFSHPDGLGQFFAVEWKPPAEVPDAEYPFILTTGRCIWQWHTGTMTRRSESLENEEPTGWIEINPEDAKALNVKDKEMVKATTRRGTVNVPARVTKDIMKGVMFMPFHYKECAANVLTNNALDPIA…	2485498	Methanoregulaceae archaeon
job.pdb	AF-A0A1F9LBW7-F1-model_v4 Uncharacterized protein	16.100	242	159	8	58	263	297	530	1.000	4.090E-06	186	400	675	PTPTKVMWFANANSILGNVKWHYNTVVNA-LPRMEMIAVHEWWWTGSCEWADVVFGVDSWGELKHPDMTASVTNPFLIVFPKTPIKRIFNTVGDIDVLALVSSKL---AELTGDT----------RFNDMWKFVREGRT------DVYLQRILDASTNTKGYRFTELEAKAREGIPALMN----------------SRTSPKVVGYDQLADSTPWYTKSGRLEFYREEDEFIEAGENLPVHR	QKKPRILFQVGGN--VLRRGRATNQLLKTLLPKLKLIVTVDWRMSTTGLYSDYLLPTCGWYERTSTSMLGSSESPFIQVY-DKAAEPLYESLSDWTIFVRLARKLVERAKGRGMLTYRDKEGKERRLDNLEEKVTSGGLYTEDDEEGLARDAFLNSANLEKISWEEFRER-----GIAAYTGLGTAIRSIGNACDLELGEPLVPLTWHTEKKAPYPTLTRRLQFYIDHDWYLELNEHLPTHK	1.318,-17.892,15.560,0.276,-20.371,12.812,-2.613,-18.326,11.561,-4.867,-19.592,8.756,-4.176,-17.871,5.424,-5.650,-14.329,5.362,-7.293,-14.588,8.833,-4.859,-12.111,10.479,-7.724,-9.567,10.837,-9.785,-12.024,12.942,-6.731,-12.691,15.130,-6.004,-8.954,15.573,-9.669,-8.061,16.306,-9.841,-10.888,18.867,-6.691,-9.577,20.566,-8.338,-6.099,20.520,-11.437,-7.625,22.190,-9.256,-9.034,25.008,-7.334,-5.724,2…	MPVNIGTDAALALSMAEVIIREKLYREEFVREQTDMPLLVRVDNGKLLREKDLKAGGREDVFYFHDEVSGRITEAPRKSLALNGAAPALKGEYEAQTLAGRVQVRPVFELLRRRLNEHYTPDKAAPITGVPASQIEQLAREMATAAGVVNITTSNWGKFYHGDLIERAIILLFALCGHMGRKGATFSAFPALTPDTALGALERHGHQMLLSASANDPRYAAWKEDGYTTEMILYEYAKQAVASGAVGLTAMVHYVHGGLLDLTERHKGWDPHLKRPVNDYVKESLTKGWQVVVPSAQKKPRILFQVGGNVLRRGRATNQLLKTLLPKLKLIVTVDWRMSTTGLYSDYLLPTCGWYERTSTSMLGSSESPFIQVYDKAAEPLYESLSDWTIFVRLARKLV…	1797898	Deltaproteobacteria bacterium RIFOXYA2_FULL_55_11
job.pdb	AF-A0A379LRL1-F1-model_v4 Dimethyl sulfoxide/trimethylamine N-oxide reductase	20.100	119	75	5	61	175	27	129	1.000	3.136E-05	185	400	132	TKVMWFANANSILGNVKWHY----NTVVNALPRMEMIAVHEWWWTGSCEWADVVFGVDSWGELKHPDMTASVTNPFLIVFPKTPIKRIFNTVGDIDVLALVSSKLAELTGDTRFNDMWK	IRLVYWAGGNV------FHHHQDINKLIRAWQRPDTVIVHEQFWTAQAKFADIVLPATTSLE--REDIGSASNDGFIIAM-PQHLPPFAAAKSDYAIFAALSQRLG-------FADAFT	0.508,11.176,8.546,-0.198,12.704,12.009,-4.007,12.050,12.080,-4.432,8.533,10.608,-4.393,7.003,14.108,-6.840,9.668,15.403,-9.247,9.122,12.465,-9.277,5.315,12.877,-9.729,5.563,16.675,-12.475,8.263,16.624,-15.013,7.698,13.794,-17.616,10.444,13.948,-15.278,12.611,16.088,-14.870,16.328,15.269,-11.590,17.946,14.199,-10.465,21.409,13.109,-8.706,21.784,9.749,-8.153,25.091,7.913,-10.686,26.954,10.108,-13.…	MARIADMLLNPGGHYEFDGQQRVYPDIRLVYWAGGNVFHHHQDINKLIRAWQRPDTVIVHEQFWTAQAKFADIVLPATTSLEREDIGSASNDGFIIAMPQHLPPFAAAKSDYAIFAALSQRLGFADAFTQGA	549	Pantoea agglomerans
job.pdb	AF-A0A377ACG1-F1-model_v4 Biotin sulfoxide reductase	22.300	112	83	3	61	172	83	190	1.000	6.183E-05	184	400	227	TKVMWFANANSILGNVKWHYNTVVNALPRMEMIAVHEWWWTGSCEWADVVFGVDSWGELKHPDMTASVTNPFLIVFPKTPIKRIFNTVGDIDVLALVSSKLAELTGDTRFND	IRFIWWAGGANF--THHQDTNRLIRAWQKPELVVISECFWTAAAKHADIVLPATTSFERNDLTMTGDYSNQHLVPM-KQVVPPRYEARNDFDVFAELSERWEK-GGYARFTE	17.691,5.860,-20.194,20.248,8.331,-18.692,22.688,5.587,-17.551,22.638,3.989,-21.025,23.207,7.383,-22.703,26.156,8.226,-20.392,27.665,4.785,-21.140,27.213,5.168,-24.928,28.861,8.636,-24.834,31.814,7.255,-22.786,31.120,9.975,-20.169,31.157,7.611,-17.156,34.267,8.554,-15.122,35.281,11.701,-17.097,35.618,15.123,-15.363,32.183,16.735,-15.550,30.673,13.610,-17.204,28.541,10.668,-16.039,25.157,10.526,-1…	MIVTLAAMLGQIGTPGGGFGLSYHFANGGNPTRRSAVLSSMQGSLPGGCDAVDKIPVARIVEALENPGGAYQHNGMNRHFPDIRFIWWAGGANFTHHQDTNRLIRAWQKPELVVISECFWTAAAKHADIVLPATTSFERNDLTMTGDYSNQHLVPMKQVVPPRYEARNDFDVFAELSERWEKGGYARFTEGKVSCNGWKRFITLPGSAGQASRLNCRHLLSSGKPTS	562	Escherichia coli
job.pdb	AF-A0A3C0Z049-F1-model_v4 Formate dehydrogenase subunit alpha	12.100	148	120	6	61	208	61	198	1.000	4.001E-04	184	400	362	TKVMWFANANSILGNVKWHYNTVVNALPRMEMIAVHEWWWTGSCEWADVVFGVDSWGELKHPDMTASVTNPFLIVFPKTPIKRIFNTVGDIDVLALVSSKLAELTGDTRFNDMWKFVREGRTDVYLQRILDASTNTKGYRFTELEAKA	IKAMYVTGENPLLSEPDLRH--AEEAFRNLEFLVVEDIFLHETAQIADVVLPATSFAE--KDGTFTN-SERRVQRVRKV-IDPVGESRPDWRIVSELARCVSRKLDLD-LEAEFDY---DHPSQIFDEMAGLAPMIAGISYDRLDDEG	4.166,-4.770,6.124,2.559,-6.138,2.964,4.448,-8.918,1.132,5.676,-6.569,-1.647,5.490,-3.028,-0.196,9.287,-2.945,-0.647,9.139,-4.157,-4.284,6.288,-1.700,-5.038,8.624,1.102,-3.892,11.547,-0.523,-5.776,9.375,-0.487,-8.960,8.648,3.267,-8.601,5.031,3.019,-7.348,5.824,6.331,-5.571,4.518,9.743,-6.735,8.018,11.238,-6.414,10.402,8.591,-7.861,11.084,6.318,-10.843,12.147,2.664,-10.325,15.087,2.185,-7.949,14.2…	GQNNVQGCGDAGCLPNAFPGYQTIDDASVRKFVSAWSNHDLPAKPGLVITDMVEAMSQGRIKAMYVTGENPLLSEPDLRHAEEAFRNLEFLVVEDIFLHETAQIADVVLPATSFAEKDGTFTNSERRVQRVRKVIDPVGESRPDWRIVSELARCVSRKLDLDLEAEFDYDHPSQIFDEMAGLAPMIAGISYDRLDDEGGIQWPCLTPDHPGTRYLYEHDFPRGPRAKFVAFEQGPAADEMPSKRFPLILNTGRILYHWHGGTITRRVPNLMARTPDLQIAMSAEDGARHGVGDGDWIRVRSRRGDLEGRAMYTEKQRPGEIFVPFAKLKDHAANFLTNAAFDPDSRIPEYKVCAVRIDKIET	2026734	Dehalococcoidia bacterium
job.pdb	AF-A0A101GR51-F1-model_v4 Formate dehydrogenase beta subunit	13.700	145	108	7	61	205	4	131	1.000	2.272E-04	183	400	615	TKVMWFANANSILGNVKWHYNTVVNALPRMEMIAVHEWWWTGSCEWADVVFGVDSWGELKHPDMTASVTNPFLIVFPKTPIKRIFNTVGDIDVLALVSSKLAELTGDTRFNDMWKFVREGRTDVYLQRILDASTNTKGYRFTELE	LKAMYIMGENPMLSDPDLTH--VKHAIENLDFLVVQDIFLTETAQMADVVLPATCYAE--KDGTQTS-TERRVQMWRKA-QDPPGEAKVDWKIICEVAAAMG-------YAEQFPY---QSAEEIFTEMASLTPSYHGMNY-ERL	-5.260,1.514,-34.663,-2.410,0.661,-36.942,-0.286,3.814,-36.496,2.510,1.517,-35.260,3.604,-0.669,-38.213,6.678,-2.521,-36.894,7.941,-3.718,-33.498,11.292,-5.117,-32.312,10.773,-7.059,-29.053,13.969,-8.050,-27.185,13.946,-10.467,-24.218,10.193,-10.066,-23.492,7.005,-12.150,-23.845,4.015,-9.750,-23.995,1.737,-12.593,-25.101,1.983,-13.905,-21.516,3.257,-10.966,-19.420,0.999,-8.117,-20.600,-2.582,-7.3…	PGELKAMYIMGENPMLSDPDLTHVKHAIENLDFLVVQDIFLTETAQMADVVLPATCYAEKDGTQTSTERRVQMWRKAQDPPGEAKVDWKIICEVAAAMGYAEQFPYQSAEEIFTEMASLTPSYHGMNYERLNKPEALHWPCPTTEHPGTPILHIGKCSHPDGMGVMHAIEWKPPAEVPDAEFPYIFTTGRCIWHWHTGSMTRRSETLDAEVPTGWIEINTEDAKALGIQDKEMVRATSRRGTVDVPAKVTDEIKKGVMFMPFHFAECAANTLTNNALDPIAKIPEFKAQYLDGAKDMRIAVPVKGCDTMGLYELAKRNQVNLDNVLMVGLNCGGSVSPVAARKMIAEKFGVNPDDVVKEEIDKGQFIIQTKDGQHKGISMDELEEEGFGRRANCRRCKM…	2198	Methanoculleus marisnigri
job.pdb	AF-A0A4B9BN52-F1-model_v4 Trimethylamine-N-oxide reductase TorA	21.400	154	105	6	60	207	20	163	1.000	8.064E-06	182	400	171	PTKVMWFANANSILGNVKWHYNTVVNALPRMEMIAVHEWWWTGSCEWADVVFGVDSWGELKHPDMTASVTNPFLIVFPKTPIKRIFNTVGDIDVLALVSSKLAELTGDTRFND------MWKFVREGRTDVYLQRILDASTNTKGYRFTELEAK	NIKMIWWAGGGNF--THHQDTNRLIKAWQKPEMIVVSECYWTAAAKHADIVLPITTSFERNDLTMTGDYSNQHIVPM-KQAVAPQFEARNDFDVFAELAELLKP-GGKEIYTEGKDEMAWLKFFYD-----AAQKGARAQRVT-MPMFNAFWQQ	-3.065,2.065,23.077,-6.592,0.710,22.301,-7.130,-0.768,25.787,-5.605,2.079,27.860,-6.065,5.506,26.206,-4.391,8.126,28.312,-2.230,5.454,30.023,1.498,6.157,30.518,4.193,3.985,28.893,7.997,4.050,28.518,9.416,4.310,24.980,13.027,5.112,23.996,13.826,6.413,27.514,10.794,8.774,27.609,7.399,8.565,29.281,4.675,8.729,26.605,0.854,8.729,26.707,-1.329,6.309,24.728,-3.532,8.183,22.221,-7.293,7.840,22.162,-7.45…	ALENPGGKYQHNGKEQTYPNIKMIWWAGGGNFTHHQDTNRLIKAWQKPEMIVVSECYWTAAAKHADIVLPITTSFERNDLTMTGDYSNQHIVPMKQAVAPQFEARNDFDVFAELAELLKPGGKEIYTEGKDEMAWLKFFYDAAQKGARAQRVTMPMFNAFWQQNKLIEMRR	1639	Listeria monocytogenes
job.pdb	AF-A0A2A5M4U4-F1-model_v4 Trimethylamine-N-oxide reductase TorA	18.400	201	140	8	61	248	20	209	1.000	3.082E-06	182	400	220	TKVMWFANANSILGNVKWHYNTVVNALPRMEMIAVHEWWWTGSCEWADVVFGVDSWGELKHPDMTASVTNPFLIVFPKTPIKRIFNTVGDIDVLALVSSKLAELTGDTRFNDMWK-------FVREG-RTDVYLQRILDASTNTKGYRFTELEAKAREGIPALMNSRT--SPKVVGYDQLADSTP---WYTKSGRLEFYRE	IDFIYWVGGNPLVHH--QDTNTNVKAWRKPRTVVVNEIYWTPTAKMADIVMPVTSSYERDDITMTGDYSNMHIAPM-KQAVEPVGESKDDYVIFSDIC----KIYGKDVFNAYTENGKKAKDFIKEYYNSALKQTQSFGEAFAIPMPSFEEFWAKN----EPITFEPTAESLEWTRFSEFIEDPILNALGTDSGLIEIYSE	-15.446,-3.828,18.005,-18.639,-5.425,19.437,-17.007,-8.254,21.456,-13.598,-7.235,22.876,-12.068,-10.067,24.798,-14.013,-12.762,22.878,-11.721,-15.687,21.974,-12.195,-17.492,18.627,-10.524,-20.280,16.658,-8.225,-18.814,13.977,-5.645,-20.626,11.792,-4.916,-23.452,14.283,-4.670,-20.960,17.190,-6.850,-18.960,19.594,-7.364,-15.274,18.750,-8.714,-12.935,21.450,-10.407,-9.838,20.011,-8.645,-6.597,21.026…	LLHPGKTIDHNGSKLTYPDIDFIYWVGGNPLVHHQDTNTNVKAWRKPRTVVVNEIYWTPTAKMADIVMPVTSSYERDDITMTGDYSNMHIAPMKQAVEPVGESKDDYVIFSDICKIYGKDVFNAYTENGKKAKDFIKEYYNSALKQTQSFGEAFAIPMPSFEEFWAKNEPITFEPTAESLEWTRFSEFIEDPILNALGTDSGLIEIYSEAIKNYNYDDCK	2040653	Campylobacter sp. BCW_8712
job.pdb	AF-X1NHM1-F1-model_v4 Molybdopterin domain-containing protein	17.300	277	175	13	60	335	15	238	1.000	6.321E-07	182	400	241	PTKVMWFANANSILGNVKWHYNTVVNALPRMEMIAVHEWWWTGSCEWADVVFGVDSWGELKHPDMTASVTNPFLIVFPKTPIKRIFNTVGDIDVLALVSSKLA-ELTGDTRFNDMWKFVREGRTDVYLQRILDASTNTKGYRFTELEAKAREGIPALMNSRTSPKVVGYDQLADSTPWYTKSGRLEFYREEDEFIEAGENLPVHREPVDSTFYEPNVIVSPKHEAVRPSGPEDYGVARTDLSCEVRCGRNVVLTWAETRQTQHPLVKQGHKFIFHTP	PVKAMWIEQANPMTSNP--NINLLARVMNKLELIVVADLFLTDTARMADIVLPAASMYE--YYDLISGYGHSYIQLQQKI-IDPPGECKHESEIYRLLGKKFGFSLDYLPENN-----------LGTIEKVINDSSL--NTSVDELKEK------PYLHSNYQEIA-----FSD-FKFNTPTGKMEFYSQQTKERWRQNPLP--------FYYEPT-----ENKYSSPELYAKYPLTLISAH-----ALNKMNSQFSSRE-----ISQEEPFIWINP	11.050,0.544,-8.181,8.427,-2.092,-7.249,9.998,-5.569,-7.669,6.912,-7.784,-6.991,6.931,-9.829,-10.243,10.731,-10.211,-10.311,10.857,-11.056,-6.569,8.153,-13.760,-6.824,9.769,-15.191,-10.000,13.170,-15.428,-8.236,11.717,-16.955,-5.032,12.318,-20.662,-5.765,12.825,-22.107,-2.244,10.280,-22.060,-0.802,8.429,-20.949,-3.923,5.639,-18.443,-3.566,2.466,-20.594,-3.737,-0.300,-18.172,-2.651,-1.090,-14.438,…	MAKLASGMNKQIDPPVKAMWIEQANPMTSNPNINLLARVMNKLELIVVADLFLTDTARMADIVLPAASMYEYYDLISGYGHSYIQLQQKIIDPPGECKHESEIYRLLGKKFGFSLDYLPENNLGTIEKVINDSSLNTSVDELKEKPYLHSNYQEIAFSDFKFNTPTGKMEFYSQQTKERWRQNPLPFYYEPTENKYSSPELYAKYPLTLISAHALNKMNSQFSSREISQEEPFIWINPDDV	412755	marine sediment metagenome
job.pdb	AF-A0A6G3LEJ0-F1-model_v4 Molybdopterin-dependent oxidoreductase	21.900	219	119	12	57	265	46	222	1.000	1.178E-06	182	400	353	MPTPTKVMWFAN-------ANSILGNVKWHYNTVVNALPRMEMIAVHEWWWTGSCEWADVVFGVDSWGELKHPDMTASVT--NPFLIVFPKTPIKRIFNTVGDIDVLALVSSKLAELTGDTRFNDMWKFVREGRTDVYLQRILDASTNTKGYRFTELEAKAREGIPALMNSRTSPKVVGYDQLADSTPWYTKSGRLEFYREEDEFIEAG-ENLPVHREP	KPYKVRAMFIMGGNPALAIANS---------SMAVEALKKVEFLAVADLFMSKTAELADIVLPSASWLE--YDGLADSAQATYGHLRIRRK--VAQVGEARSDTWIMIELAKRM-NLKGFW-----------GSEEEYLDYILK----PTGYTFKEF----DEAGGIIYHEPEVGK-------RLKKGFDTPSGKIELYSE--RLKEWGFDPLPFYREP	5.665,-2.297,-22.934,1.872,-1.737,-23.322,2.418,-1.448,-27.113,3.177,-5.203,-27.324,0.058,-6.344,-25.392,-2.712,-7.495,-27.804,-5.898,-5.513,-27.489,-7.714,-8.786,-26.649,-5.387,-9.314,-23.668,-5.865,-5.669,-22.604,-9.669,-6.233,-22.664,-9.139,-9.073,-20.133,-7.740,-6.511,-17.613,-9.604,-7.166,-14.342,-11.713,-4.093,-13.447,-10.743,-2.159,-16.632,-14.422,-1.806,-17.715,-15.597,-0.578,-14.283,-12.…	MIEDLPEEMDRKRLGGDRYPLLGRYLKVNFPMAHYPTVLKAIIEGKPYKVRAMFIMGGNPALAIANSSMAVEALKKVEFLAVADLFMSKTAELADIVLPSASWLEYDGLADSAQATYGHLRIRRKVAQVGEARSDTWIMIELAKRMNLKGFWGSEEEYLDYILKPTGYTFKEFDEAGGIIYHEPEVGKRLKKGFDTPSGKIELYSERLKEWGFDPLPFYREPFESPYSTPDLAKDYPFVLTTGRRVPAYFHTAGRNIPGLRDLYPEPLAEINAETARELGIEDGDLVRIETPRGYVIMRAKLTHGIHPRVIGVQHGWEGEANDNRLTDNQRCSEGMGSTTLRGLLCRVRRVAQ	2480821	Desulfurococcales archaeon
job.pdb	AF-A0A5C9AI01-F1-model_v4 Molybdopterin-dependent oxidoreductase	21.000	228	143	12	61	274	128	332	1.000	1.396E-06	182	400	482	TKVMWFANANSILGNVKWH--YNTVVNALPRMEMIAVHEWWWTGSCEWADVVFGVDSWGELKHPDMTASVTNPFLIVFPKTPIKRIFNTVGDIDVLALVSSKLAELTGDTRFNDMWKFVREGRTDV-YLQRILDASTNTK------GYRFTELEAKAREGIPALMN--SRTSPKVVGYDQLADSTP---WYTKSGRLEFYREEDEFIEAGENLPVHREPVDSTFYEPN	IKMIWWAGG----GNFTHHQDTNRLIKAWQKPEMIVVSECYWTAAAKHADIVLPITTSFERNDLTMTGDYSNQHIVPM-KQAVAPQFEARNDFDVFADLAELL-----KPGGKEIYT---EGKDEMAWLKFFYDAAQKGARAQRVTMPMFNAFWQQN----KLIEMRRSEKNEQYVRYGDFRADPVKNALGTPSGKIEIYSKTLEKFGY-KDCPAH-----PTWLAPD	-7.285,-25.681,3.716,-10.834,-26.975,4.341,-11.086,-27.805,0.602,-11.899,-31.454,-0.289,-8.964,-33.462,-1.500,-10.727,-34.446,-4.749,-11.206,-30.737,-5.572,-7.484,-29.971,-4.953,-6.426,-32.870,-7.240,-8.923,-31.831,-9.937,-7.627,-28.224,-9.868,-3.994,-29.425,-10.270,-4.934,-31.677,-13.229,-6.896,-28.835,-14.869,-3.920,-26.436,-14.527,-1.490,-29.054,-15.959,-3.712,-30.071,-18.913,-4.372,-26.472,-2…	TGVPEAQIVKLAELMAANRTMLMAGWGIQRQQYGEQKHWMLVTLAAMLGQIGTPGGGFGFSYHYSNGGNPTRVGGVLPEMSAAIAGHASEAADDGGMTAIPVARIVDALENPGGKYQHNGKEQTYPNIKMIWWAGGGNFTHHQDTNRLIKAWQKPEMIVVSECYWTAAAKHADIVLPITTSFERNDLTMTGDYSNQHIVPMKQAVAPQFEARNDFDVFADLAELLKPGGKEIYTEGKDEMAWLKFFYDAAQKGARAQRVTMPMFNAFWQQNKLIEMRRSEKNEQYVRYGDFRADPVKNALGTPSGKIEIYSKTLEKFGYKDCPAHPTWLAPDEWKGTADEKQLQLLTAHPAHRLHSQLNYAELRKKYAIADREPITIHTEDAARFGIANGDLVRVWNKR…	562	Escherichia coli
job.pdb	AF-A0A194AGA2-F1-model_v4 Formate dehydrogenase subunit alpha	17.500	148	113	6	61	208	253	391	1.000	2.849E-04	182	400	562	TKVMWFANANSILGNVKWHYNTVVNALPRMEMIAVHEWWWTGSCEWADVVFGVDSWGELKHPDMTASVTNPFLIVFPKTPIKRIFNTVGDIDVLALVSSKLAELTGDTRFNDMWKFVREGRTDVYLQRILDASTNTKGYRFTELEAKA	VKAMYIMGENPVLSEAD--GNHVLKGLEQLDFLVVQDLFLTETARHAHVVLPGVSFAE--KNGTFTN-TERRVQRV-RRGISPRNGFQSEWKIIAQLAENILRHRGNTGQLRAWSH--DSAWDVF-EEIRQTVPAYAGISYGRLEEEG	-0.370,-8.125,-3.406,0.310,-11.471,-1.652,-2.867,-11.909,0.450,-5.464,-10.820,-2.134,-3.681,-12.722,-4.931,-3.694,-15.840,-2.697,-7.466,-15.405,-2.134,-8.748,-14.188,-5.530,-5.849,-14.790,-7.970,-4.943,-11.080,-8.338,-3.785,-8.428,-5.835,-5.187,-5.445,-7.803,-8.325,-3.507,-6.868,-11.385,-5.570,-7.859,-13.618,-2.610,-8.877,-13.437,0.892,-10.379,-13.313,4.061,-8.259,-16.425,5.196,-10.208,-18.392,2.…	MAGLAAALGSGAMTNSMDELEETDCILVAGSNTTTTHPLIAAKIRRAVERKGAKLIVVDPRKVELVRFAHGWLRPRPGTDVAWINGMLHFIFSEGLWDPSFVHEHCVGLEQLRETVRAYSPDKVEQLTGIPADDLVRAALVYARSPRAMILYTMGITQHEYGTDNVKSLANLGLACGQVGRPGTGINPLRGQNNVQGACDMGALPNVLPGYVPVGSDAVQARFGDVWGVGASLPGHPGLPATRMFTAARSGDVKAMYIMGENPVLSEADGNHVLKGLEQLDFLVVQDLFLTETARHAHVVLPGVSFAEKNGTFTNTERRVQRVRRGISPRNGFQSEWKIIAQLAENILRHRGNTGQLRAWSHDSAWDVFEEIRQTVPAYAGISYGRLEEEGGLQWPCPD…	1592317	Desulfoplanes formicivorans
job.pdb	AF-A0A1Q2QFW7-F1-model_v4 Biotin sulfoxide reductase	18.900	116	84	5	62	175	74	181	1.000	7.327E-05	181	400	200	KVMWFANANSILGNVKWHYNTVVNALPRMEMIAVHEWWWTGSCEWADVVFGVDSWGELKHPDMTASV-TNPFLIVFP-KTPIKRIFNTVGDIDVLALVSSKLAELTGDTRFNDMWK	KMTYNCGADLLGHEAD--TNELIRALRTLDCVIVHEPWWTPTAKFADIVFASTSTMERDDITFGGSYSKN---VVYAMRKVVEPVYESKDDYEIFRQLA---LRIGGNETEQKFTE	22.570,-7.374,17.260,21.391,-4.805,19.846,20.576,-6.970,22.892,16.762,-7.108,23.202,16.660,-10.896,23.813,14.478,-11.491,26.898,12.585,-8.155,27.028,8.781,-8.175,26.711,7.920,-6.785,23.244,11.501,-7.409,21.973,11.875,-9.335,18.675,14.900,-11.080,17.114,15.772,-10.608,13.413,17.806,-13.382,11.711,18.579,-11.063,8.735,20.685,-8.618,10.809,23.815,-10.818,11.062,25.175,-9.912,7.598,23.702,-6.666,6.17…	MIGQVGLSGGGFGFSMHYGGNAQASSGARIVPMISQGYNSVKSTIPASRISEAILNPDKEIDFMGKKLKLPKIKMTYNCGADLLGHEADTNELIRALRTLDCVIVHEPWWTPTAKFADIVFASTSTMERDDITFGGSYSKNVVYAMRKVVEPVYESKDDYEIFRQLALRIGGNETEQKFTESKSYMEWIKAFMKKAMALL	210	Helicobacter pylori
job.pdb	AF-W1WFN5-F1-model_v4 Biotin sulfoxide reductase	21.700	101	76	2	61	161	112	209	1.000	1.290E-04	181	400	215	TKVMWFANANSILGNVKWHYNTVVNALPRMEMIAVHEWWWTGSCEWADVVFGVDSWGELKHPDMTASVTNPFLIVFPKTPIKRIFNTVGDIDVLALVSSKL	IRFIWWAGGANF--THHQDTNRLIRAWQKPELVVISECFWTAAAKHADIVLPATTSFERNDLTMTGDYSNQHLVPM-KQVVPPRYEARNDFDVFAELSERW	-12.300,3.690,32.919,-15.154,1.209,32.154,-17.607,3.183,34.335,-16.541,6.442,32.627,-17.163,4.962,29.139,-20.567,3.556,30.220,-21.742,6.743,31.986,-20.911,9.058,29.032,-21.282,9.490,25.269,-18.111,7.700,24.114,-16.406,7.301,20.707,-13.829,4.492,20.343,-11.198,5.682,17.832,-8.687,2.938,16.934,-5.459,2.971,14.906,-4.199,0.216,12.565,-0.942,-0.353,14.500,-2.456,-2.855,16.963,-3.504,-5.368,14.238,0.0…	LAELMAANRTMLMAGWGMQRQQFGEQKHWMIVTLAAMLGQIGTPGGGFGLSYHFANGGNPTRRSAVLSSMQGSLPGGCDAVDKIPVARIVEALENPGGAYQHNGMDRHFPDIRFIWWAGGANFTHHQDTNRLIRAWQKPELVVISECFWTAAAKHADIVLPATTSFERNDLTMTGDYSNQHLVPMKQVVPPRYEARNDFDVFAELSERWEKGGYA	1403943	Escherichia coli DORA_A_5_14_21
job.pdb	AF-A0A6L7CQX1-F1-model_v4 Molybdopterin-dependent oxidoreductase	19.500	199	135	7	61	248	41	225	1.000	1.246E-06	181	400	232	TKVMWFANANSILGNVKWHYNTVVNALPRMEMIAVHEWWWTGSCEWADVVFGVDSWGELKHPDMTASVTNPFLIVFPKTPIKRIFNTVGDIDVLALVSSKL------AELTGDTRFNDMWKFVREGRTDVYLQRILDASTNTKGYRFTELEAKAREGIPA--LMNSRTSPKVVGYDQLADSTP---WYTKSGRLEFYRE	IKMIWWAGGGNFTHH--QDTNRLIKAWQKPEMIVVSECYWTAAAKHADIVLPITTSFERNDLTMTGDYSNQHIVPM-KQAVAPQFEARNDFDVFADLAELLKPGGKEIYTEGKDEMAWLKFFYDAAQKGARAQRV-------TMPMFNAFWQQN----KLIEMRSSEKNEQYVRYGDFRADPVKNALGTPSGKIEIYSK	1.722,-12.218,-3.921,1.987,-10.964,-0.345,3.661,-13.819,1.299,3.464,-11.699,4.440,6.967,-11.979,5.877,6.680,-14.217,8.970,7.854,-11.285,11.120,7.552,-13.053,14.516,4.481,-11.106,15.829,1.955,-10.368,13.027,-1.011,-12.757,12.822,-2.407,-12.256,9.308,-6.193,-12.643,8.884,-7.728,-12.683,5.378,-9.467,-9.332,5.029,-12.612,-11.168,3.807,-12.799,-12.793,7.310,-12.762,-9.574,9.408,-16.478,-10.023,10.299,…	ASEAADDGGMRAIPVARIVDALENPGGKYQHNGKEQTYPNIKMIWWAGGGNFTHHQDTNRLIKAWQKPEMIVVSECYWTAAAKHADIVLPITTSFERNDLTMTGDYSNQHIVPMKQAVAPQFEARNDFDVFADLAELLKPGGKEIYTEGKDEMAWLKFFYDAAQKGARAQRVTMPMFNAFWQQNKLIEMRSSEKNEQYVRYGDFRADPVKNALGTPSGKIEIYSKTLEKFGY	562	Escherichia coli
job.pdb	AF-A0A7X5IGF3-F1-model_v4 Dimethyl sulfoxide reductase subunit A	15.700	375	205	19	61	399	38	337	1.000	5.644E-07	180	400	340	TKVMWFANANSILGNVKWHYNTVVNALPRMEMIAVHEWWWTGSCEWADVVFGVDSWGELKHPDMTASVTNPFLIVFPKTPIKRIFNTVGDIDVLALVSSKLAELTGDTRFNDMWKFVREGRTDVYLQRILDAS----------------TNTK-------GYR------FTELEAKAREGIPALMNSRT---SPKVVGYDQLADST---PWYTKSGRLEFYREEDEFIEAGENLPVHREPVDSTFYEPNVIVSPKHEAVRP-SGPEDYGVARTDLSCEVRCGRNVVLTWAETRQTQHPLVKQGHKFIFHTPKYRHGSHTTPIDTDMNAVLFGPFGDIYRRDKRSPFVTEGYVDINPTDGLELGLQDGDYVWIDPD	VHMIYDRQENFL--NQGPATMKGIEAYRMMDTVVAQNLVMTTNCKYADIVLPVASPWERY-GDLSPSYRE-SIVWF-SQVVEPLFECKSDADIAL----ELADRIGVDR-----SVLRPVSEKQLIINMVAASQVSPNCDDNWQNLVSITEEDLAELGVEGEPQDGLVPILDFKRD-----GIFTIERSEGDGLDFIALKPFRDDPEANPRPTASGKLEIYC--QAAVDKVQAFG---------FKE----ISPIPEYVPPVEGYEE-----------------TFANWETKEKGEFP-------FQIYSLHILRHSHSTFANVPNLREAF-----------------DHPLYMNSLDAERLGMETGETVLITSK	3.122,-3.881,20.852,5.204,-7.034,20.159,8.631,-5.770,18.939,9.426,-6.964,15.487,12.905,-8.558,15.911,13.372,-8.107,12.190,12.333,-4.428,11.908,15.788,-3.528,10.464,15.990,-6.749,8.344,13.676,-5.531,5.554,14.516,-6.433,1.930,14.654,-3.399,-0.384,11.837,-3.538,-2.978,14.511,-3.239,-5.730,16.111,-6.475,-4.419,12.911,-8.362,-3.540,13.237,-10.764,-6.516,17.048,-10.750,-6.941,17.564,-11.516,-3.232,15.6…	RIPNPLEYRKVNVNEMWTSIVDERKYIGLDGNVYDNNVHMIYDRQENFLNQGPATMKGIEAYRMMDTVVAQNLVMTTNCKYADIVLPVASPWERYGDLSPSYRESIVWFSQVVEPLFECKSDADIALELADRIGVDRSVLRPVSEKQLIINMVAASQVSPNCDDNWQNLVSITEEDLAELGVEGEPQDGLVPILDFKRDGIFTIERSEGDGLDFIALKPFRDDPEANPRPTASGKLEIYCQAAVDKVQAFGFKEISPIPEYVPPVEGYEETFANWETKEKGEFPFQIYSLHILRHSHSTFANVPNLREAFDHPLYMNSLDAERLGMETGETVLITSKWGK	1898204	Clostridiaceae bacterium
job.pdb	AF-A0A2T6STR7-F1-model_v4 Biotin sulfoxide reductase	15.300	221	158	9	61	274	181	379	1.000	3.865E-06	180	400	539	TKVMWFANANSILGNVKWHYNTVVNALPRMEMIAVHEWWWTGSCEWADVVFGVDSWGELKHPDMTASVTNPFLIVFPKTPIKRIFNTVGDIDVLALVSSKLAELTGDTRFNDMWKFVREGRTDVYLQRILDASTNTKGYRFTELEAKAREGIPALMNS--RTSPKVVGYDQLADSTP---WYTKSGRLEFYREEDEFIEAGE--NLPVHREPVDSTFYEPN	IKMIYNCGAN-LLGH-EADTNELIRALRTLDCVIVHEPWWTPTAKFADIIFASTSTMERDDITFGGSYSKNVIYAM-RKVVESVYESKDDYEIFRQLALRVGGNETEQRFTESKSYME------WIKGLYEKSDGPTLKSFDQFWRD-----GFVEFEIPENARKFVRHAKFRQDPINNKLDTESGKIQIFSQKCADFKLADFKGHP--------TWFEPA	-3.341,-9.560,19.929,-6.846,-8.034,19.710,-8.617,-9.698,16.740,-10.594,-7.042,15.006,-13.051,-7.550,12.133,-11.144,-6.259,9.052,-12.062,-2.816,7.844,-13.594,-1.855,11.259,-10.571,-0.057,12.811,-12.258,3.386,12.545,-15.213,2.099,14.610,-12.767,0.851,17.263,-11.030,4.267,17.389,-14.345,6.223,17.462,-15.529,4.005,20.350,-12.301,4.844,22.214,-12.647,8.602,21.437,-16.292,8.649,22.624,-15.338,6.907,25.…	WIPIRPNTDVALMLGMMHHLYTSDQYDKAFIAKYTDGFDKFLPYLLGESDKVPKTLEWASQITGVSAEKIKELADLFVSKRTFLAGNWAMQRAQHGEQPDWALIVLASMIGQVGLSGGGFGFSMHYGGNAQAGSGARIVPMISQGNNAVKSAIPASRVSEAILNPDKEIDFMGKKLKLPKIKMIYNCGANLLGHEADTNELIRALRTLDCVIVHEPWWTPTAKFADIIFASTSTMERDDITFGGSYSKNVIYAMRKVVESVYESKDDYEIFRQLALRVGGNETEQRFTESKSYMEWIKGLYEKSDGPTLKSFDQFWRDGFVEFEIPENARKFVRHAKFRQDPINNKLDTESGKIQIFSQKCADFKLADFKGHPTWFEPAEWLGSKMAETYPFHLISPHP…	210	Helicobacter pylori
job.pdb	AF-W1XHF8-F1-model_v4 Biotin sulfoxide reductase 2	26.900	104	69	3	61	164	31	127	1.000	6.183E-05	179	400	132	TKVMWFANANSILGNVKWHYNTVVNALPRMEMIAVHEWWWTGSCEWADVVFGVDSWGELKHPDMTASVTNPFLIVFPKTPIKRIFNTVGDIDVLALVSSKLAEL	IKMIWWAGGGNFTHH--QDTNRLIKAWQKPEMIVVSECYWTAAAKHADIVLPITTSFERNDLTMTGDYSNQHIVPM-KQAVAPQFEARNDFDVF----ADLAEL	-6.611,13.975,8.381,-3.348,12.030,8.763,-2.982,9.108,11.213,0.357,7.564,12.248,0.498,4.210,10.588,1.549,2.737,13.966,-1.911,3.809,15.299,-4.060,2.190,12.557,-5.382,-0.469,14.986,-6.199,2.165,17.641,-7.935,4.330,14.993,-10.005,1.391,13.659,-10.874,0.400,17.247,-11.790,3.858,18.606,-13.577,6.131,16.078,-14.030,9.527,17.709,-11.355,8.681,20.328,-8.845,11.406,21.255,-5.088,10.890,20.784,-1.876,12.918…	TAIPVARIVDALENPGGKYQHNGKEQTYPNIKMIWWAGGGNFTHHQDTNRLIKAWQKPEMIVVSECYWTAAAKHADIVLPITTSFERNDLTMTGDYSNQHIVPMKQAVAPQFEARNDFDVFADLAELLKPGG	408170	human gut metagenome
job.pdb	AF-A0A7G3EP30-F1-model_v4 Trimethylamine-N-oxide reductase TorA	21.600	226	144	12	61	274	65	269	1.000	1.960E-06	179	400	275	TKVMWFANANSILGNVKWHYNTVVNALPRMEMIAVHEWWWTGSCEWADVVFGVDSWGELKHPDMTASVTNPFLIVFPKTPIKRIFNTVGDIDVLALVSSKLAELTGDTRFNDMWKFVREGRTDV-YLQR-ILDASTNT--KGY---RFTELEAKAREGIPALMN--SRTSPKVVGYDQLADST---PWYTKSGRLEFYREEDEFIEAGENLPVHREPVDSTFYEPN	IKFVWWAGGANFTHH--QDTNRLIRAWQKPELVVISECFWTASAKHADIVLPATTSFERNDLTMTGDYSNQHMVPM-KRVVAPRDEARDDFDVFADLS-EMWEAGGRERFT-------EGKTDLQWLETFYQIASQRGAAQGVTLPPFAEFW----EANQLFEMPESEQNARFVRFADFRRDPENHPLKTESGKIVIYSERIACFGYADCPP------HPAWLEPD	7.476,11.045,-16.407,3.949,10.380,-15.111,0.983,12.774,-14.822,-2.090,11.972,-12.737,-4.680,14.755,-13.057,-7.714,12.768,-11.858,-6.645,9.660,-9.903,-7.109,10.188,-6.149,-7.628,13.983,-6.504,-4.378,14.635,-8.423,-4.261,18.248,-9.690,-5.800,19.683,-6.489,-3.406,22.019,-4.584,-1.823,20.436,-1.555,-3.109,21.938,1.730,-1.001,22.884,4.719,-1.612,19.560,6.466,-1.206,17.694,9.726,-0.706,14.326,8.001,-1.…	FGLSYHFANGGNPTRKAAVLASMQGSVQGGVDAVDKIPVARIVEALENPGGFYQHNGQDRHFPDIKFVWWAGGANFTHHQDTNRLIRAWQKPELVVISECFWTASAKHADIVLPATTSFERNDLTMTGDYSNQHMVPMKRVVAPRDEARDDFDVFADLSEMWEAGGRERFTEGKTDLQWLETFYQIASQRGAAQGVTLPPFAEFWEANQLFEMPESEQNARFVRFADFRRDPENHPLKTESGKIVIYSERIACFGYADCPPHPAWLEPDEWHGNA	550	Enterobacter cloacae
job.pdb	AF-A0A2I7YBT9-F1-model_v4 Respiratory nitrate reductase subunit 1	13.900	179	119	10	60	207	77	251	1.000	5.843E-05	179	400	283	PT-KVMWFANANSILGNVKWHYNTVVNALPRMEMIAVHEWWWTGSCEWADVVFGVDSWGELKHPDMTASVTNPFLIVFPKTPIKRIFNTVGDIDVLALVSSK---LAELTGD---------------TRFNDM---WKF---VREGRTDVYLQRILDASTN--TKG----YRFTELEAK	PDPSVMFCWRGN-YFNQAKGNIAVEEELWPKLDLVVDINFRMDSTALNSDIVLPTASHYE--KHDLSVTDMHTYVHPF-TPAVEPLGESKTDWQIFRELAAKIQEVAEERGVEPVEDRKFDREIDLQSVHDDYTRDWLDDEPGALAEDKAAAEFILEHSEESNPEGSDEQLTFDDIEEQ	16.633,12.876,5.428,14.793,10.728,2.917,11.613,8.665,2.271,13.831,5.579,2.762,13.962,6.134,6.565,10.554,7.648,7.429,7.757,6.107,5.305,7.169,2.892,7.281,7.628,4.112,10.890,3.860,4.574,11.436,2.717,1.399,13.195,-0.622,0.166,11.854,-2.365,-0.680,15.134,-5.473,-2.343,13.575,-2.991,-4.748,12.031,-4.946,-7.976,11.364,-7.853,-6.313,9.493,-5.362,-4.176,7.528,-3.272,-7.299,6.738,-6.341,-9.291,5.574,-7.540…	TGLDHYVGQEKIWTYKGWQNLSFPTGSVRGVPTTLWTYYHAGIMENTDPETAERIQESVDKGWMPLYPSERDDGNRPDPSVMFCWRGNYFNQAKGNIAVEEELWPKLDLVVDINFRMDSTALNSDIVLPTASHYEKHDLSVTDMHTYVHPFTPAVEPLGESKTDWQIFRELAAKIQEVAEERGVEPVEDRKFDREIDLQSVHDDYTRDWLDDEPGALAEDKAAAEFILEHSEESNPEGSDEQLTFDDIEEQPRRILDTGDHWTSDVEDGEAYTPWKDYVQEKN	2073113	Halobaculum saliterrae
job.pdb	AF-A0A3G9HFA9-F1-model_v4 Respiratory nitrate reductase alpha chain	12.900	248	159	11	59	259	55	292	1.000	1.781E-05	179	400	442	TPTKVMWFANANSILGN--VKWHYNTVVNALPRMEMIAVHEWWWTGSCEWADVVFGVDSWGELKHPDMTAS-VTNPFLIVFPKT-PIKRIFNTVGDIDVLALVSSKLAELTGD------------------------TRFNDM------WKFVRE---GRTDVYLQRILDASTNTKGYRFTELEAKAREGIPALMNSRTSPK---VVG-------YDQLADSTPWYTKSGRLEFYREEDEFIEAGENL	WQPDTAIIVADSKFRRNKGSDYREA----FLKKTRFFCYVDFRMSEAAVYADILLPAKSHYEV--YDIRTSPGYHRFTNLAQPIANMKPVGEAMDEWSMFALLAKKLEEVANRPENIAKAKVKDLKKYAREGYHDLANFYKEFTNTDEESEAAAEPYLGTDKLAVEAALEKCEQYAPWTM----EKMYKAGGFLQLNEKAGKTSPLYSDRPFFTFEDHLYKFERLETLSGRQTFYVDHPMFIKLGAAT	-2.759,-16.235,12.695,-1.687,-16.297,16.400,-3.345,-12.880,16.884,-6.562,-14.237,15.276,-6.702,-17.191,17.682,-5.955,-15.030,20.754,-8.327,-12.207,19.769,-11.549,-13.563,18.213,-13.996,-15.766,20.123,-15.957,-18.543,18.382,-19.053,-16.330,18.816,-17.343,-13.438,16.980,-16.325,-15.694,14.067,-19.755,-17.407,13.803,-21.514,-14.014,13.788,-19.290,-12.632,10.999,-18.829,-15.852,8.944,-22.471,-16.987,…	MKTFDRYFSDKDVRRAQNGMSKKDYMEIVQKLLEEGKNGKANNESHHGNVVKPWWQPDTAIIVADSKFRRNKGSDYREAFLKKTRFFCYVDFRMSEAAVYADILLPAKSHYEVYDIRTSPGYHRFTNLAQPIANMKPVGEAMDEWSMFALLAKKLEEVANRPENIAKAKVKDLKKYAREGYHDLANFYKEFTNTDEESEAAAEPYLGTDKLAVEAALEKCEQYAPWTMEKMYKAGGFLQLNEKAGKTSPLYSDRPFFTFEDHLYKFERLETLSGRQTFYVDHPMFIKLGAATNTGMEGIRPQGNRYPFVLMTPHARWSIHSNYKQSRILQRLQRGVPYIQVNRMVAEKKGIKDGDTIRIFNSLGEFYAMAKVSSSCPPDGLVMEHGWEPYMYKFKKGHN…	2231112	Hydrogenimonas sp.
job.pdb	AF-A0A354Q938-F1-model_v4 Formate dehydrogenase subunit alpha	14.400	166	107	7	58	217	2	138	1.000	1.219E-04	178	400	184	PTPTKVMWFANANSILGNVKWHYNTVVNALPRMEMIAVHEWWWTGSCEWADVVFGVDSWGELKHPDMTASVTNPFLIVFPKTPIKRIFNTVGDIDVLALVSSKLAELTGDTRFNDMWKFVREGR------TDVYLQRILDASTNTKGYRFTELEAKAREGIPALMN	SGGVRGMYVQGENPAMSDP--NLNHARGALSMLEHLVVQDIFLTETAGFADVIFPASAFPE--KSGTFTN-SNRQVQLG-RQAIDPPGNARQDWWIIQEVARRL------------------GVDWSYDGPEEIFSEIRKATPSMAGITWKRLQKE-----HSVTY	19.742,-11.171,-13.776,19.617,-14.345,-11.619,16.448,-15.871,-13.188,14.649,-16.692,-9.903,11.432,-14.699,-10.598,9.331,-15.811,-13.608,6.067,-13.922,-12.956,5.191,-10.576,-11.338,2.003,-8.755,-10.316,2.639,-4.980,-10.165,-0.131,-2.979,-8.451,-0.166,0.847,-8.624,3.634,1.109,-9.153,5.865,2.269,-12.049,9.296,0.598,-11.576,10.155,1.028,-15.269,10.305,4.787,-14.467,10.702,5.066,-10.679,13.394,2.463,-…	HSGGVRGMYVQGENPAMSDPNLNHARGALSMLEHLVVQDIFLTETAGFADVIFPASAFPEKSGTFTNSNRQVQLGRQAIDPPGNARQDWWIIQEVARRLGVDWSYDGPEEIFSEIRKATPSMAGITWKRLQKEHSVTYPCNKEGDPGEAIVFRKGFPTANKKARFVPAKYTHADEMPDEEFPFV	2026735	Deltaproteobacteria bacterium
job.pdb	AF-X1DF57-F1-model_v4 Molybdopterin domain-containing protein	22.200	175	108	10	58	229	99	248	1.000	1.590E-05	178	400	249	PTPTKVMWFANANSILG--NVKWHYNTVVNALPRMEMIAVHEWWWTGSCEWADVVFGVDSWGELKHPDMTASVT-NPFLIVFPKTPIKRIFNTVGDIDVLALVSSKLAELTGDTRFNDMWKFVREGRTDVYLQRILDASTNTKGYRFTELEAKAREGIPALMNSRTSPKVVGYDQ	PADIKLLYVVGCNLLNQFLNV----NKGIKALKKLEFIVVHDLFLTPTARFADIVLPISHYLE--QEDIGQPWLGAPYCIYMNKV-IEPLPETRSDLAIF----TDLARRLSVKNYND-----RSNRQ--WLKAFLDATP---HFP----DREKFKQIGVHRVEFKAPRVAFQDQ	-27.827,-11.637,26.280,-26.707,-10.260,29.678,-23.061,-9.855,28.570,-24.083,-7.816,25.471,-26.219,-5.511,27.662,-23.355,-5.219,30.170,-20.779,-4.371,27.443,-23.150,-1.795,25.864,-23.602,-0.097,29.271,-19.874,-0.310,30.109,-18.927,1.243,26.719,-21.621,3.950,27.016,-20.648,4.969,30.582,-16.840,4.489,30.594,-15.674,7.920,29.316,-13.587,8.327,27.242,-13.864,5.001,25.449,-11.991,3.856,22.320,-13.560,1…	AEDIIKLARDYATSKPAALCTGWAPGRTAFGEQFHRAAITLAAMTANIGVPGGHVAGGTDRMELGALAESFPVPPGDKPAVHVSEIYDALLEGTAGGFPADIKLLYVVGCNLLNQFLNVNKGIKALKKLEFIVVHDLFLTPTARFADIVLPISHYLEQEDIGQPWLGAPYCIYMNKVIEPLPETRSDLAIFTDLARRLSVKNYNDRSNRQWLKAFLDATPHFPDREKFKQIGVHRVEFKAPRVAFQDQI	412755	marine sediment metagenome
job.pdb	AF-A0A8B4J6C9-F1-model_v4 Trimethylamine-N-oxide reductase 2	19.100	230	145	10	61	274	32	236	1.000	4.501E-07	177	400	386	TKVMWFANANSILGNVKWH---YNTVVNALPRMEMIAVHEWWWTGSCEWADVVFGVDSWGELKHPDMTASVTNPFLIVFPKTPIKRIFNTVGDIDVLALVSSKL------AELTGDTRFNDMWKFVREGRTDVYLQRILDASTNTKGYRFTELEAKAREGIPALM--NSRTSPKVVGYDQLADSTP---WYTKSGRLEFYREEDEFIEAGE--NLPVHREPVDSTFYEPN	IKMIWWAGGGNF-----THHQDTNRLIKAWQKPEMIVVSECYWTAAAKHADIVLPITTSFERNDLTMTGDYSNQHIVPM-KQVVAPQFEARNDFDVFADLAELLKPGGKEIYTEGKDEMAWLKFFYDAAQKGARAQR-------VTMPMFNAFWQQN----KLIEMRRSEKNEQYVRYGDFRADPVKNALGTPSGKIEIYSKTLEKFGYKDCPAHP--------TWLAPD	4.323,7.308,22.231,7.284,7.295,19.811,5.807,7.298,16.285,7.777,6.655,13.086,6.497,7.309,9.551,5.404,3.952,8.305,7.533,4.350,5.144,10.620,4.497,7.458,10.121,1.086,9.148,13.161,-0.393,7.336,15.396,2.566,8.297,14.150,2.375,11.920,14.913,-1.375,12.065,18.266,-0.767,10.338,19.483,2.223,12.392,18.269,2.159,16.038,19.194,5.480,17.614,19.773,7.015,14.144,18.689,10.642,13.627,16.269,11.819,10.924,14.434,1…	MTAIPVARIVDALENPGGKYQHNGKEQTYPNIKMIWWAGGGNFTHHQDTNRLIKAWQKPEMIVVSECYWTAAAKHADIVLPITTSFERNDLTMTGDYSNQHIVPMKQVVAPQFEARNDFDVFADLAELLKPGGKEIYTEGKDEMAWLKFFYDAAQKGARAQRVTMPMFNAFWQQNKLIEMRRSEKNEQYVRYGDFRADPVKNALGTPSGKIEIYSKTLEKFGYKDCPAHPTWLAPDEWKGTADEKQLQLLTAHPAHRLHSQLNYAELRKKYAVADREPITIHTEDAARFGIANGDLVRVWNKRGQILTGAVVTDGIKKGVVCVHEGAWPDLENGLCKNGSANVLTADIPSSQLANACAGNSALVYIEKYTGNAPKLTAFDQPAIQA	562	Escherichia coli
job.pdb	AF-A0A4Q8QI84-F1-model_v4 Asp-tRNA(Asn)/Glu-tRNA(Gln) amidotransferase GatCAB subunit C	19.200	228	138	10	61	273	112	308	1.000	7.926E-07	177	400	451	TKVMWFANANSI-----LGNVKWHYNTVVNALPRMEMIAVHEWWWTGSCEWADVVFGVDSWGELKHPDMTASVTNPFLIVFPKTPIKRIFNTVGDIDVLALVSSKL---AELTGD----TRFNDMWKFVREGRTDVYLQRILDASTNTKGYRFTELEAKAREGIPALMNSRTSPKVVGYDQLADST---PWYTKSGRLEFYREEDEFIEAGENLPVHREPVDSTFYEP	IKFIHWAGGNPFHHHQQL-------NRLLMGWRRPQTIVVNEIWWTPTARLADIVLPVTTTLE--RNDIGGSSRDRFVVAMHQA-IAPLHEARSDFDIFADLAARLGYEAAFTEGRDEMNWLRDIYARCAAGNAQGGI----------AFPDFENFWAE-----GMLELPEPNQDFVLLGDFRADPAAHPLKTPSGRIELYSETIAGFALPDCGP------HPAWIEP	-11.519,25.426,14.205,-12.043,29.187,13.498,-8.661,30.054,15.051,-6.871,27.534,12.779,-8.652,28.902,9.668,-7.635,32.466,10.634,-4.008,31.306,11.075,-3.901,30.122,7.413,-5.097,33.448,5.917,-2.225,35.557,4.519,0.397,33.070,5.844,2.574,30.841,3.627,1.030,27.423,4.374,1.560,23.891,3.046,-1.358,21.464,3.474,-0.299,17.808,3.748,-2.372,14.649,4.222,-0.978,11.209,5.035,-2.117,8.226,2.948,-4.007,6.955,6.0…	IARLAAQLVGRRSYITCSFAVQRAEHGEQPYWMAIALSALLGQVGLPGGGFGFGHGSMNGVGNPRPATPGPEMAVGRNPLGRAIPVARIADMLLQPGTPYAFDGRRETYPDIKFIHWAGGNPFHHHQQLNRLLMGWRRPQTIVVNEIWWTPTARLADIVLPVTTTLERNDIGGSSRDRFVVAMHQAIAPLHEARSDFDIFADLAARLGYEAAFTEGRDEMNWLRDIYARCAAGNAQGGIAFPDFENFWAEGMLELPEPNQDFVLLGDFRADPAAHPLKTPSGRIELYSETIAGFALPDCGPHPAWIEPREWLGAESTQRFPLHLLTVQPADRLHSQLDFAPLPQGNKVARRECIALNPMDASARGCKDGDLVRVFNDRGACLAGVRVDASIKSGVAVMA…	1571199	Bradyrhizobium sp. Leo170
job.pdb	AF-A0A484X709-F1-model_v4 Trimethylamine-N-oxide reductase 2	19.200	197	132	9	64	248	2	183	1.000	2.752E-06	176	400	202	MWFANANSILGNVKWHYNTVVNALPRMEMIAVHEWWWTGSCEWADVVFGVDSWGELKHPDMTASVTNPFLIVFPKTPIKRIFNTVGDIDVLALVSSKLAELTGDTRFND-----MW--KFVREGRTDVYLQRILDASTNTKGYRFTELEAKAREGIPALM--NSRTSPKVVGYDQLADSTP---WYTKSGRLEFYRE	IWWAGGGNF--THHQDTNRLIKAWQKPEMIVVSECYWTAAAKHADIVLPITTSFERNDLTMTGDYSNQHIVPM-KQAVAPQFEARNDFDVFADLAELLKP-GGKEIYTEGKDEMAWLKFFYDAAQKGARAQR-------VTMPMFNAFWQQN----KLIEMRRSEKNEQYIRYGDFRADPVKNALGTPSGKIEIYSR	-10.543,-15.910,11.590,-10.535,-13.202,8.873,-9.198,-9.683,9.461,-9.935,-7.166,6.676,-8.699,-3.553,6.349,-9.318,-1.002,3.568,-11.131,-3.162,0.957,-14.564,-4.035,-0.490,-15.045,-7.834,-0.269,-18.722,-7.594,-1.290,-17.895,-5.316,-4.274,-14.640,-6.734,-5.724,-15.393,-10.492,-5.452,-17.656,-12.320,-7.919,-20.904,-14.184,-7.106,-21.980,-12.237,-4.005,-24.604,-14.895,-3.091,-21.917,-17.590,-2.911,-19.6…	MIWWAGGGNFTHHQDTNRLIKAWQKPEMIVVSECYWTAAAKHADIVLPITTSFERNDLTMTGDYSNQHIVPMKQAVAPQFEARNDFDVFADLAELLKPGGKEIYTEGKDEMAWLKFFYDAAQKGARAQRVTMPMFNAFWQQNKLIEMRRSEKNEQYIRYGDFRADPVKNALGTPSGKIEIYSRTLEKFGYKDCPAHPNLACA	562	Escherichia coli
job.pdb	AF-A0A6V8PTL3-F1-model_v4 Formate dehydrogenase major subunit	16.500	145	105	6	61	205	99	227	1.000	4.480E-04	176	400	246	TKVMWFANANSILGNVKWHYNTVVNALPRMEMIAVHEWWWTGSCEWADVVFGVDSWGELKHPDMTASVTNPFLIVFPKTPIKRIFNTVGDIDVLALVSSKLAELTGDTRFNDMWKFVREGRTDVYLQRILDASTNTKGYRFTELE	VKGLYIMGENPAMSQA--NLNLVTDAFKKVEFMVVQDIFLNETAEYADVVLPACSFAE--KEGTTTR-GDRRIQRL-RTAIPPIGESKPEWEIIKLIASKMG-------KGHLFHY---NNTAEIFDEIGKVADQFAGISHQRID	-1.928,16.122,-11.088,-3.528,18.766,-13.412,-5.017,15.927,-15.535,-6.007,13.279,-12.947,-7.529,15.653,-10.329,-10.501,16.602,-12.530,-14.077,15.273,-12.829,-13.041,13.964,-16.293,-9.526,12.858,-15.212,-9.886,9.277,-16.552,-11.202,10.509,-19.931,-8.390,13.092,-20.128,-5.847,10.270,-19.608,-7.565,8.179,-22.335,-7.457,11.184,-24.707,-3.680,11.419,-24.109,-3.376,7.627,-24.684,-5.301,7.937,-27.982,-3.…	MGITQHTSGTNNVFALVNLALLTGNVGRPNAGLNPIRGQNNVQGACDMGMLPLVYPGYQFVNDPEVKAKFERLWGVDYLSDKIGLTSPEIIRQILDGKVKGLYIMGENPAMSQANLNLVTDAFKKVEFMVVQDIFLNETAEYADVVLPACSFAEKEGTTTRGDRRIQRLRTAIPPIGESKPEWEIIKLIASKMGKGHLFHYNNTAEIFDEIGKVADQFAGISHQRIDKEGIAHAAHRTTSHENCVA	2754717	Candidatus Hakubanella thermoalkaliphilus
job.pdb	AF-R5Q7L0-F1-model_v4 Uncharacterized protein	13.200	227	165	10	61	273	24	232	1.000	3.652E-06	176	400	393	TKVMWFANANSILGNVKWH---YNTVVNALPRMEMIAVHEWWWTGSCEWADVVFGVDSWGELKHPDMTASVTNPFLIVFPKTPIKRIFNTVGDIDVLALVSSKLAELTGDTRFNDMWKFV---REGRTDVYLQR-ILDASTNTKGYRFTELEAKAREGIPALMNSRTSPKV--VGYDQLADST---PWYTKSGRLEFYREEDEFIEAGE--NLPVHREPVDSTFYEP	IRLVFWSGGNPF-----AHHPDTRALEAAWRRPETVIVTDAFWSATARHADIVLPAATTLERNDISPIGTSTNDGIVFMRQV-INPVGEARSDYEIYSELAKRLG-------LGDTFTEGLDEAGWIQRLYEEAAAAGAAQNAALPAFADFLRK-----GVHLYAQNPAETRFTAFADFRADPEAHPLRTESGKIVIYSKRIEALHYADAPAHPTWIPPFAADQTSV	-7.297,8.954,-3.089,-10.637,9.210,-1.231,-10.248,13.027,-1.032,-9.635,13.528,-4.793,-12.658,11.351,-5.678,-14.864,13.031,-3.024,-13.924,16.681,-3.732,-13.567,17.603,-7.459,-12.376,21.166,-7.864,-10.843,21.293,-4.355,-7.513,23.183,-4.399,-4.683,21.867,-2.191,-1.137,23.045,-1.477,1.514,20.525,-2.626,5.303,21.043,-2.529,5.099,24.852,-2.984,2.492,24.575,-5.795,-1.324,24.473,-5.905,-3.191,21.538,-7.47…	MADVLACPGKVIDWNGSRIEYPDIRLVFWSGGNPFAHHPDTRALEAAWRRPETVIVTDAFWSATARHADIVLPAATTLERNDISPIGTSTNDGIVFMRQVINPVGEARSDYEIYSELAKRLGLGDTFTEGLDEAGWIQRLYEEAAAAGAAQNAALPAFADFLRKGVHLYAQNPAETRFTAFADFRADPEAHPLRTESGKIVIYSKRIEALHYADAPAHPTWIPPFAADQTSVHGQDAQAQEERKEGLGDWLELVSPKSGARLHSQLNPVTSARSNIAGREPCEMNSVDAAKRGIANGDVVKVSSLRGAILAGAVVTDGVRAGTIVVRHGGWFDPQESSDGAIDANGCANVLTPDDPASALSNGNIASTALVQVEKWRGELLEVRAFNAPHLGK	1263111	Sutterella wadsworthensis CAG:135
job.pdb	AF-A0A1Q2PFV2-F1-model_v4 Biotin sulfoxide reductase	15.700	190	135	9	61	242	259	431	1.000	1.420E-05	176	400	436	TKVMWFANANSILGNVKWHYNTVVNALPRMEMIAVHEWWWTGSCEWADVVFGVDSWGELKHPDMTASVTNPFLIVFPKTPIKRIFNTVGDIDVLALVSSKLAELTGDTRFNDMWK---FVREGRTDVYLQRILDASTNTKGYRFTELEAKAREGIPALMNS--RTSPKVVGYDQLADSTP---WYTKSGR	IKMIYNCGA-DLLGH-EADTNELICALRTLDCVIVHEPWWTPTAKFADIVFASTSAMERDDITFGGSYSKNVVYAM-RKVIEPVYESKDDYEIFRQLA---LRIGGNETEQKFTESKSYME------WIKGLYEKSDGPTLKSFDQFWRD-----GFVEFEIPKNARKFVRHAKFRQDPINNKLDTESGK	4.604,11.641,9.745,1.749,10.086,11.780,3.228,6.676,12.739,6.815,7.268,11.567,6.797,4.998,8.458,5.000,4.147,5.196,2.521,1.944,7.120,0.637,1.225,3.847,3.597,-1.033,2.830,4.510,-2.311,6.329,4.276,-5.976,7.389,0.894,-6.571,9.094,0.008,-8.773,12.087,0.197,-12.399,10.928,-2.881,-14.420,9.867,-2.262,-16.886,12.752,-2.316,-14.101,15.365,-5.362,-12.494,13.674,-7.382,-15.775,13.465,-6.543,-16.657,17.083,-7…	MIVGDMEVYSQQTTHEEMIKNCKVYVMWGADLFKCNRIDYFVPNHVNDGYYPKYKRAGIKFISIDPIYTETAQAFSAEWIPIRPNTDVALMLGMMHYLYTSNQYDKAFIAKYTDGFDKFLPYLLGESDNAPKTLEWASQITGVSAEKIKELADLFVSKRTFLAGNWTMQRAQHGEQPNWALIVLASMIGQVGLSGGGFGFSMHYGGNAQASSGARIVPMISQGHNSVKSAIPASRISEAILNPDKEIDFMGKKLKLPKIKMIYNCGADLLGHEADTNELICALRTLDCVIVHEPWWTPTAKFADIVFASTSAMERDDITFGGSYSKNVVYAMRKVIEPVYESKDDYEIFRQLALRIGGNETEQKFTESKSYMEWIKGLYEKSDGPTLKSFDQFWRDGFV…	210	Helicobacter pylori
job.pdb	AF-A0A7H4M9H5-F1-model_v4 Biotin sulfoxide reductase	17.700	254	164	14	59	301	6	225	1.000	5.334E-07	175	400	237	TPTKVMWFANANSILGNVKWHYNTVVNALPRMEMIAVHEWWWTGSCEWADVVFGVDSWGELKHPDMTASVTNPFLIVFPKTPIKRIFNTVGDIDVLALVSSKLAELTGDTRFND-----MWKFVREGRTDVYLQRILDASTNTKGYRFTELEAKAREGIPALMNSRTSPKVV--GYDQLADST---PWYTKSGRLEF-YREEDEFIEAGENLPVHREPVDSTFYEPNVIVSPKHEAVRPSGPEDYGVARTDLSC	PDIRFIWWPAGPTLL--IIRDTNRLIQAWQKPELIVISECFWTAAARHADIVLPATTSFERNDLTMTGDYSNQHLVPM-KQVVAPRDEARDDFAVFADLSERW-EVGGRERFTEGKSDLQWLETFYQ---IAAQR--GAHQQVTLPPFAEFW----QANQLIEMPEEPENARFARFAAFRADPQANPLKTASGKIEIHSRPSPPL-----ATPIARRTRC--GWSP----TSGMATLR----------RGSCSC	-6.466,-35.061,13.922,-8.785,-32.295,15.233,-7.741,-28.999,13.630,-7.389,-26.436,16.446,-7.757,-22.869,15.131,-6.645,-19.803,17.127,-9.314,-18.178,19.195,-9.200,-14.647,17.737,-10.186,-12.062,20.394,-8.955,-8.868,18.650,-9.293,-7.572,15.063,-7.635,-4.458,13.674,-8.920,-3.917,10.104,-7.409,-1.103,8.001,-9.808,-0.004,5.239,-12.007,-2.304,3.144,-15.432,-3.654,2.023,-15.141,-6.824,4.119,-18.931,-7.28…	MARRFPDIRFIWWPAGPTLLIIRDTNRLIQAWQKPELIVISECFWTAAARHADIVLPATTSFERNDLTMTGDYSNQHLVPMKQVVAPRDEARDDFAVFADLSERWEVGGRERFTEGKSDLQWLETFYQIAAQRGAHQQVTLPPFAEFWQANQLIEMPEEPENARFARFAAFRADPQANPLKTASGKIEIHSRPSPPLATPIARRTRCGWSPTSGMATLRRGSCSCCRPIRPTVCTVN	244366	Klebsiella variicola
job.pdb	AF-A0A847ZP89-F1-model_v4 Molybdopterin-dependent oxidoreductase	17.500	211	134	10	57	264	38	211	1.000	1.132E-05	175	400	356	MPTPTKVMWFANANSI--LGNVKWHYNTVVNALPRMEMIAVHEWWWTGSCEWADVVFGVDSWGELKHPDMTASVTNPFLIVFPKTPIKRIFNTVGDIDVLALVSSKLAELTGDTRFNDMWKFVREGRTDVYLQRILDASTNTKGYRFTELEAKAREGIPALMNSRTSPKVVGYDQLADSTPWYTKSGRLEFYREEDEFIEAG-ENLPVHRE	EPYPLHSALIFECNMLQTYSNARHVYK----ALQKIGFSATIDMFMTPTAAMSDIVLPVGSFLEI--NNIIAPPYYPLAQVQQK--VAQVGECRSDSEIITALARKLG-------IGEYFWETEKECLDFILKPA--------GITFDEF-----KKIGTLVGKKEY-------RRHERDGFPTPSGKVELYSR--RLKDWGFDPIPIYRE	-4.435,0.834,-26.610,-2.009,-1.895,-27.791,-3.849,-4.953,-26.380,-6.078,-7.061,-28.654,-9.800,-6.972,-27.663,-9.690,-10.637,-26.877,-6.744,-10.115,-24.518,-8.761,-7.278,-22.919,-11.826,-9.548,-22.413,-9.670,-12.185,-20.628,-8.444,-9.857,-17.839,-9.174,-10.889,-14.227,-11.462,-7.845,-13.759,-13.142,-7.921,-17.210,-16.543,-8.741,-15.604,-16.246,-6.233,-12.737,-18.015,-3.452,-14.686,-15.346,-0.774,-…	DRLLPDVRSRRLNASDGFLPSVFYALPQSIVKAILKGEPYPLHSALIFECNMLQTYSNARHVYKALQKIGFSATIDMFMTPTAAMSDIVLPVGSFLEINNIIAPPYYPLAQVQQKVAQVGECRSDSEIITALARKLGIGEYFWETEKECLDFILKPAGITFDEFKKIGTLVGKKEYRRHERDGFPTPSGKVELYSRRLKDWGFDPIPIYREIPDTPLSSPEIACEYPLVLTSWKVEEFRHSSQRQIESLRKRHHEPEVWIHPDTATALGITQGDTVYIETKQGRITQKARITEDIDSRVVGVDYGWWFPERGPEVMYGWEEANVNILTDDSQPWGAEMGSPNLRGIACRVYKAHQK	2699756	Syntrophorhabdus sp.
job.pdb	AF-A0A3B9VQC6-F1-model_v4 Formate dehydrogenase subunit alpha	17.600	102	78	4	61	162	142	237	1.000	5.945E-04	175	400	434	TKVMWFANANSILGNVKWHYNTVVNALPRMEMIAVHEWWWTGSCEWADVVFGVDSWGELKHPDMTASVTNPFLIVFPKTPIKRIFNTVGDIDVLALVSSKLA	VRGVYIMGENTVISD--PNTNHARKALEAADFIVVQDIFMTDTARLADVVLPAGTFAE--SDGTFAN-SERRVQRV-RPAIKPVGESRTDVDILLDLMGRFG	-1.540,30.998,-1.291,-0.708,28.424,1.430,0.224,31.183,3.943,-3.273,32.718,3.586,-4.850,29.232,3.726,-3.187,28.313,7.051,-4.294,31.619,8.686,-7.688,29.894,9.208,-6.074,26.816,10.837,-5.073,28.387,14.167,-3.692,26.127,16.949,-6.928,26.696,18.844,-9.046,25.613,15.854,-6.761,22.601,15.272,-6.981,21.679,19.000,-10.802,21.439,18.802,-10.603,19.222,15.690,-7.644,16.994,16.672,-8.293,16.677,20.444,-4.653…	ELAKHVEFYTPEYAAEVCGVPAEEIIATAREYAAASPKAAICYTLGITEHSCGSHNVQSIANLGMLGGNFGMPNAGVNPLRGQNNVQGASDSGALPTDLPGYQKIERPGVREKFEKAWGAELPKRRGITKITAMDQMLRGRVRGVYIMGENTVISDPNTNHARKALEAADFIVVQDIFMTDTARLADVVLPAGTFAESDGTFANSERRVQRVRPAIKPVGESRTDVDILLDLMGRFGISQQLESPSDVWDEMRWLAPIFGGITYDRLDAEGGLQWPCPTEDHPGTEYLHADEMESGLPGYFAPVDHIPPAEPTDSEYPLVLTTGRRRSTYHTGTQTGRASGFELLVASELAEINPHDADQMELVEGEMIVVKSRRGEVEVPVTITDKSPHGTIFMSFAF…	2026734	Dehalococcoidia bacterium
job.pdb	AF-A0A3M1M747-F1-model_v4 Formate dehydrogenase subunit alpha	15.200	151	115	6	61	207	240	381	1.000	3.573E-04	175	400	543	TKVMWFANANSILGNVKWHYNTVVNALPRMEMIAVHEWWWTGSCEWADVVFGVDSWGELKHPDMTASVTNPFLIVFPKTPIKRIFNTVGDIDVLALVSSKLAELTG----DTRFNDMWKFVREGRTDVYLQRILDASTNTKGYRFTELEAK	VRCFYIIGEDPMVSD--PDLNHVRRALEKTEFMVVQDLFFTETAHFAQVVLPAVSFAE--KEGTFTN-TERRVQRV-RQAIEPLGEAKPDTWIVAELAKRMIALGAVAPREDAPYAGWDY---ATAAQVMDEINQLTPIYAGITYRRLEAG	-8.276,-1.888,-6.191,-11.054,-3.910,-7.893,-13.272,-0.871,-8.706,-12.483,2.703,-9.820,-12.508,5.686,-7.385,-15.321,7.142,-9.537,-17.411,3.950,-9.307,-16.952,3.610,-5.519,-17.839,7.272,-4.823,-20.725,7.595,-7.352,-22.401,4.148,-7.149,-21.686,2.646,-3.697,-24.502,2.599,-1.084,-22.127,1.713,1.791,-18.410,2.521,2.159,-16.510,0.475,4.760,-13.066,1.911,5.632,-10.749,-0.414,7.609,-7.080,0.236,8.466,-6.8…	MTNSIRDITEESRCIFIIGSNTTEQHPVIGAKIRRAKQFRGIKLIVADPRRIDIVEYADLHLRHKPGTDIALLNGLMHVILREGWHDRDFIAERTEGFEELETVVKKYTPEVVSRITGVPAEQIEEAARMLAENRPGAVLYAMGITQHTVGVANVMSVANLQMLLGNMGVPGGGVNPLRGQNNVQGACDMGSLPNVYPGYQRVTDPAAREKFERAWGVPLSDQVGLTVTEMLKAVEAGEVRCFYIIGEDPMVSDPDLNHVRRALEKTEFMVVQDLFFTETAHFAQVVLPAVSFAEKEGTFTNTERRVQRVRQAIEPLGEAKPDTWIVAELAKRMIALGAVAPREDAPYAGWDYATAAQVMDEINQLTPIYAGITYRRLEAGEQLHWPVPSEDHPGTPIL…	2026724	Chloroflexi bacterium
job.pdb	AF-A0A3D0P5M4-F1-model_v4 Nitrite reductase	18.100	116	82	5	61	176	7	109	1.000	5.309E-04	173	400	155	TKVMWFANANSILGNVKWHYNTVVNALPRMEMIAVHEWWWTGSCEWADVVFGVDSWGELKHPDMTASVTNPFLIVFPKTPIKRIFNTVGDIDVLALVSSKLAELTGDTRFNDMWKF	IKGLLSICSNMMVSLPD--TNQVRKSLEGLEFNVCIDFFLSESARYADVVLPGTTWSE--DEGTTTS-GEGRVIKINKA-IDPPGEARQDWRTLQEIARRMG-------RGKYFQF	1.238,8.096,22.231,-2.128,6.377,21.429,-2.898,5.693,25.131,-1.660,9.209,25.964,-4.217,10.745,23.533,-1.464,12.170,21.294,-2.637,9.806,18.527,-6.455,10.009,18.351,-7.052,8.300,14.979,-5.812,5.064,13.355,-6.269,3.710,9.831,-4.982,0.095,9.869,-4.680,-1.816,6.559,-4.232,-5.633,6.409,-2.607,-5.725,9.882,-3.546,-7.871,12.910,-1.638,-6.088,15.703,-3.367,-8.175,18.446,-1.584,-11.275,17.050,1.573,-9.838,1…	KMREGEIKGLLSICSNMMVSLPDTNQVRKSLEGLEFNVCIDFFLSESARYADVVLPGTTWSEDEGTTTSGEGRVIKINKAIDPPGEARQDWRTLQEIARRMGRGKYFQFESPREIFDELRVASKGGKADYFGITYEKIDKQDGVFWPCPTEESTG	2052146	Blastocatellia bacterium
job.pdb	AF-X0VIC0-F1-model_v4 Molybdopterin domain-containing protein	19.500	179	114	11	55	229	40	192	1.000	1.683E-05	173	400	194	THMPTPTKVMWFANANSILGNVKW-HYNTVVNALPRMEMIAVHEWWWTGSCEWADVVFGVDSWGELKHPDMTASVTN---PFLIVFPKTPIKRIFNTVGDIDVLALVSSKLAELTGDTRFNDMWKFVREGRTDVYLQRILDASTNTKGYRFTELEAKAREGIPALMNSRTSPKVVGYDQ	TGKPYPIKAMIISGSNPVL---TWPNSQKVKQALEKLDFLVVMDLFMSETARLADIVLPAATFFE--RPELCDYYSLWGISYVMLR-KKAIDY-EECWPDLD----FWFELAERMGYK------EYFPWGSIEQAIDYVLEPSGLTVKYL-TEEVSS------GVHYASV--KYRGYEK	-12.704,-8.420,-12.518,-13.990,-9.603,-9.130,-17.479,-8.603,-8.289,-17.049,-5.004,-7.094,-18.412,-4.898,-3.536,-21.870,-3.257,-3.660,-20.951,-1.675,-0.304,-19.918,1.986,-0.315,-16.426,2.793,0.929,-16.066,4.646,4.242,-17.204,8.280,3.821,-18.404,7.970,0.166,-21.845,9.444,1.035,-20.318,12.281,3.095,-17.366,13.141,0.809,-18.543,12.216,-2.726,-15.908,14.409,-4.364,-13.183,12.339,-2.672,-14.895,9.026,-…	MPVRLEDKALGADKYPVFYGVLGREFGEGQAMLLPDALLTGKPYPIKAMIISGSNPVLTWPNSQKVKQALEKLDFLVVMDLFMSETARLADIVLPAATFFERPELCDYYSLWGISYVMLRKKAIDYEECWPDLDFWFELAERMGYKEYFPWGSIEQAIDYVLEPSGLTVKYLTEEVSSGVHYASVKYRGYEKEG	412755	marine sediment metagenome
job.pdb	AF-A0A376RB29-F1-model_v4 Biotin sulfoxide reductase	18.200	137	101	4	62	198	66	191	1.000	7.327E-05	173	400	209	KVMWFANANSILGNVKWHYNTVVNALPRMEMIAVHEWWWTGSCEWADVVFGVDSWGELKHPDMTASVTNPFLIVFPKTPIKRIFNTVGDIDVLALVSSKLAELTGDTRFNDMWKFVREGRTDVYLQRILDASTNTKG	RFIWWAGGANF--THHQDTNRLIRAWQKPELVVISECFWTAAAKHADIVLPATTSFERNDLTMTGDYSNQHLVPM-KQVVPPRYEARNDFDVFAELSERWE----KGGYARF----TEGKSELQWLETFITLPGSAG	4.885,9.252,14.463,2.736,7.126,12.155,1.559,9.171,9.325,0.415,5.909,7.710,1.339,7.093,4.278,1.226,3.472,3.126,4.044,3.963,0.649,3.840,1.768,-2.436,5.902,-1.122,-1.222,7.799,-2.831,-4.053,9.359,-6.258,-3.270,12.599,-7.280,-5.029,13.951,-10.869,-5.449,16.656,-10.138,-2.880,14.124,-9.774,-0.010,14.805,-6.006,-0.027,11.643,-3.889,-0.220,11.717,-0.647,-2.253,9.525,2.350,-1.370,8.495,5.105,-3.753,9.302…	MVFLIILPMVVTPRGVSAVLSSMQGSLPGGCDAVDKIPVARIVEALENPGGAYQHNGMNRHFPDIRFIWWAGGANFTHHQDTNRLIRAWQKPELVVISECFWTAAAKHADIVLPATTSFERNDLTMTGDYSNQHLVPMKQVVPPRYEARNDFDVFAELSERWEKGGYARFTEGKSELQWLETFITLPGSAGQVSRLNCRHLLSSGKPIS	562	Escherichia coli
job.pdb	AF-A0A6N6S4T5-F1-model_v4 Molybdopterin-dependent oxidoreductase	16.800	113	90	3	53	165	252	360	1.000	5.618E-04	173	400	372	GSTHMPTPTKVMWFANANSILGNVKWHYNTVVNALPRMEMIAVHEWWWTGSCEWADVVFGVDSWGELKHPDMTASVTNPFLIVFPKTPIKRIFNTVGDIDVLALVSSKLAELT	GTLDSGKSPKILFVWGAN-FLNQAKGFESLLANLWPKLDLIVDIDYRVNTTGLYADIILPAASMFE--KWDLSTADLHSYINPF-TPVIEPQMESKTDWQIWQALAMALQETK	-15.151,-11.516,11.820,-18.962,-11.517,12.433,-18.909,-14.975,14.064,-15.859,-14.153,16.259,-17.420,-10.858,17.477,-20.941,-12.304,17.987,-19.539,-15.163,20.129,-17.115,-12.966,22.152,-14.123,-14.944,20.794,-11.993,-11.791,20.288,-8.983,-10.528,22.287,-10.505,-7.464,24.001,-7.201,-6.356,25.601,-5.359,-6.520,22.267,-8.177,-4.660,20.459,-8.313,-1.837,23.059,-4.530,-1.274,22.975,-3.316,-1.958,19.425…	ANFIISKGLYDEAYIKQYTDMPMLIRMDNKKFLRESDMILNGSPEKFYFWDQNTGRPVLAPGTQGFLGSQDWTLNLGTINPALAGVFTAQTISGQIHVTPVFSLLKQKIAAYDPVTVSGITGVEGCLVEQIAREFASTKPARIIGGAGANHYYHNDLTNRSHILLAALTGNVGIPGGGFDHYVGQEKIWCEEGTFDLASPLGRTKQRYQPTTLWTFIHSHITSDVDNLWPRPVIDYIRESVHNGWMPLYPEGTLDSGKSPKILFVWGANFLNQAKGFESLLANLWPKLDLIVDIDYRVNTTGLYADIILPAASMFEKWDLSTADLHSYINPFTPVIEPQMESKTDWQIWQALAMALQETKFSFTDTLLDGTK	2172549	Candidatus Brocadia sp.
job.pdb	AF-A0A7C3QK73-F1-model_v4 Ethylbenzene dehydrogenase	15.900	264	164	15	54	271	18	269	1.000	5.427E-06	173	400	405	STHMP---TPTKVMWFANANSI---LGNVKWHYNTVVNALPRMEMIAVHEWWWTGSCEWADVVFGVDSWGELKHPDMT-ASVTNPFLIVFPKTPIKRIFNTVGDIDVLALVSSK---LAELTG-----DTR-----FNDMWKFVREGRTD---------VYLQRILDASTNTKGYRFTELEAKAREGIPALMNSRTSPKVVGYD--------------QLADS--TPWYTKSGRLEFYREEDEFIEAGENLPVHRE-PVDSTFY	GTARPGPDKPPRVYFEIGGNALRRTRGGQN---QLLAHFWPKLKCIVTVDWRLQTTCMFSDYVLPVAHHYE--KLAFMFPTPQILTLTFS-DKAVEPPPDVKDEVEIAVLLTDKIQERAKARGLMEYQDSRGTTRRLDDLV-ERYTIGGEFRDAETIAREWIQDSAEAGNFDPGFNLDTLRER-----GYQRFKNWGIGAMAYSQASDVPEGETHAAFRYHVEKKLPYPTLTRRAQFYIDHEWFREAGEELPCHKDNPAQGGDY	0.507,-28.866,-7.895,-1.444,-25.827,-9.138,-2.094,-22.631,-7.131,-5.736,-23.605,-6.419,-4.681,-26.976,-4.916,-2.355,-25.183,-2.462,-5.040,-22.568,-1.681,-7.709,-25.265,-1.083,-5.343,-27.304,1.141,-4.456,-24.194,3.209,-8.191,-23.514,3.748,-8.962,-27.190,4.579,-6.084,-27.239,7.112,-7.658,-24.118,8.732,-4.450,-22.025,8.385,-6.568,-19.053,7.184,-9.724,-19.728,9.231,-11.616,-16.486,9.968,-9.297,-14.28…	REFDEYFAEAMERGWWQGTARPGPDKPPRVYFEIGGNALRRTRGGQNQLLAHFWPKLKCIVTVDWRLQTTCMFSDYVLPVAHHYEKLAFMFPTPQILTLTFSDKAVEPPPDVKDEVEIAVLLTDKIQERAKARGLMEYQDSRGTTRRLDDLVERYTIGGEFRDAETIAREWIQDSAEAGNFDPGFNLDTLRERGYQRFKNWGIGAMAYSQASDVPEGETHAAFRYHVEKKLPYPTLTRRAQFYIDHEWFREAGEELPCHKDNPAQGGDYPFVMTSGHNRWSIHSMNITNRVLLETHRGRPHLVMNNDDAARLGIEDEEEVEVQNDMGTFIAPVKLSPGVRPGQVVSYNGWEPYMYRTWKGASDVETGMVKWLHFAGGYGHLRYWPMQWQPVPFDRGIRV…	2026780	Planctomycetota bacterium
job.pdb	AF-A0A7X6AWS4-F1-model_v4 Assimilatory nitrate reductase large subunit	15.800	101	79	4	62	162	233	327	1.000	6.657E-04	173	400	453	KVMWFANANSILGNVKWHYNTVVNALPRMEMIAVHEWWWTGSCEWADVVFGVDSWGELKHPDMTASVTNPFLIVFPKTPIKRIFNTVGDIDVLALVSSKLA	RALLLTGSNPLVSAPRGAH--VESRLRSLDFLAVADVVLSETAALADVVLPVAQWAE--ETGTMTNLE-GRVVLR-RAALTPPPGVRTDLQVLGGLAARLG	-1.026,-7.937,16.259,0.139,-10.540,18.862,0.204,-8.050,21.789,-2.800,-5.903,20.791,-5.957,-5.854,22.975,-8.305,-5.890,19.947,-7.561,-6.677,16.277,-10.167,-5.975,13.576,-9.363,-7.886,10.361,-11.413,-6.447,7.471,-11.797,-8.247,4.128,-8.865,-10.592,4.944,-8.377,-14.379,4.867,-5.004,-14.035,6.633,-4.876,-17.777,7.541,-4.795,-18.814,3.850,-3.263,-15.724,2.208,-0.503,-15.209,4.839,-0.141,-18.544,6.733,…	MARTGCVVLVGSNLAETMPPALRHLTELKEAGGRLIVVDPRRTRTAELADLRLAPRPGTDLALALGLLHLVVAEGRVDEEFVERRTSGWPEARAAAMAHWPELVERITGVPVPELRKAVTMFCGAENSMVLTARGTEQQSKGTDTVGAWINLCLATGRAGRPLSGYGCLTGQGNGQGGREHGQKADQLPGYRKLDDPAARAHVAAVWGVEPDALPGPGRSAYELLDALGGDVRALLLTGSNPLVSAPRGAHVESRLRSLDFLAVADVVLSETAALADVVLPVAQWAEETGTMTNLEGRVVLRRAALTPPPGVRTDLQVLGGLAARLGWEKGFPADAEEVFEELRRASAGGPADYSGITYRRIAEEDGVFWPCPERTEGAMGADEGAPIAVASRRGRAVA…	92644	Streptomyces malaysiensis
job.pdb	AF-A0A2D8QCD8-F1-model_v4 Uncharacterized protein	17.500	239	149	15	61	287	94	296	1.000	1.319E-06	173	400	466	TKVMWFANANSILGNVKWH---YNTVVNALPRMEMIAVHEWWWTGSCEWADVVFGVDSWGELKHPDMTASVTNPFLIVFPKTPIKRIFNTVGDIDVLALVSSKLAELTGDTRFNDMWKFVREG-RTDVYLQRILD-ASTNTKGYRFTELEAKAREGIPALMN---SRTSPKVVGY-DQLADST---PWYTKSGRLEFYREEDEFIEAGENLPVHREPVDSTFYEPNVIVSPKHEAVRPS	IRLVWWAGG-----NPFHHHQDLNRLIRAWAVPRTIIVQDMVWTQAARRADLVLPAT--GPLERADIAGGLQGPTIIAA-DALVPPVAEARDDHAILAAIADR---LGCRIAFDD-------GLDAEAWLARLWDRARSGTDDLP----DLAGLRAAGRIDPTPLPDAARTRAGRLARFRADPAADPLPTPSGRIELASDRI----AAMGLPGHP------CWQP----PAEWAGSDLT	-5.013,7.921,-6.296,-7.419,7.385,-3.332,-10.525,8.077,-5.489,-10.079,4.740,-7.359,-9.397,2.497,-4.316,-13.112,1.798,-3.744,-15.774,-0.476,-5.274,-16.431,0.711,-8.871,-13.361,3.027,-8.631,-12.978,2.761,-12.450,-16.194,4.815,-12.819,-14.720,7.757,-10.859,-11.645,7.803,-13.145,-13.792,7.364,-16.298,-16.174,10.164,-15.211,-13.183,12.493,-14.630,-11.935,11.839,-18.199,-15.470,12.170,-19.643,-15.802,15…	WGVQRHQNGEMAVWAAHALAAALGQIGLPGGGVGIGYGAGGGFGLPQTGRRPGLIGALPNPNGMEVPVSRFADILLAPGATIDHDGRRITAPDIRLVWWAGGNPFHHHQDLNRLIRAWAVPRTIIVQDMVWTQAARRADLVLPATGPLERADIAGGLQGPTIIAADALVPPVAEARDDHAILAAIADRLGCRIAFDDGLDAEAWLARLWDRARSGTDDLPDLAGLRAAGRIDPTPLPDAARTRAGRLARFRADPAADPLPTPSGRIELASDRIAAMGLPGHPCWQPPAEWAGSDLTARFPLHLLSPQPATRLHGQLDHAAPSLAAKHDGRERVMLHPEDAAARGIADGDCVMIWNDRGACLAAARLSTDIMPGVAALPTGAWYDPSPTLTDAAGRPVCR…	2024861	Tistrella sp.
job.pdb	AF-A0A7C5LTN2-F1-model_v4 Dimethyl sulfoxide reductase	17.700	158	106	8	55	210	239	374	1.000	4.161E-05	173	400	577	THMPTPTKVMWFANANSILG--NVKWHYNTVVNALPRMEMIAVHEWWWTGSCEWADVVFGVDSWGELKHPDMTASVTNPFLIVFPKTPIKRIFNTVGDIDVLALVSSKLAELTGDTRFNDMWKFVREGRTDVYLQRILDASTNTKGYRFTELEAKARE	TEKPYPIRAVIAPGSQAIASTRGTK----RIIEALNKLEFFVIVDVARTSDMPWADVVVPVCTMYETDH-PFETS--GNWIMARNKV-IEPLGEYKSDYEFWLDLGTKMG-------YGADW-----WNGD--IKKHMDWRLEPLQMTYEELRTKYPK	1.048,-5.351,-7.911,2.690,-8.778,-7.317,-0.512,-10.695,-6.535,-2.417,-9.281,-9.542,0.418,-10.392,-11.861,0.318,-13.942,-10.453,-3.524,-14.081,-10.433,-4.761,-12.190,-13.544,-1.490,-11.533,-15.456,-0.972,-7.953,-14.158,-2.434,-4.808,-12.534,-5.757,-3.482,-13.884,-7.217,0.046,-13.503,-10.919,0.825,-12.949,-12.497,2.376,-16.085,-14.111,5.410,-14.402,-14.911,6.803,-17.882,-17.319,3.995,-18.880,-18.28…	MFTFSYTIGGVTSADYTNADLIVLWGVQPIYSGSAKGGVVKLVSAKQRGAKIIAIKPSMEPDAAMADIWVPVRPGTDAALALAMLNVVINEKLYDAAFVADWCYGFDQLKDHVQKYTPEWAEKISGVPAAQIQQVARMYATTPKAAIDLSNGLEHCPSANDAIRAVASLMAITGHLDKPGCNVWGGTSKMPAPRSVHLMERYTKEWVDKLVGYEFPAPFQPFIEGTSCSLYRVFDSILTEKPYPIRAVIAPGSQAIASTRGTKRIIEALNKLEFFVIVDVARTSDMPWADVVVPVCTMYETDHPFETSGNWIMARNKVIEPLGEYKSDYEFWLDLGTKMGYGADWWNGDIKKHMDWRLEPLQMTYEELRTKYPKGRDYGGNPPEYQQYAKRFSAKSTRI…	2052143	Anaerolineae bacterium
job.pdb	AF-A0A6L3X9N5-F1-model_v4 Molybdopterin-dependent oxidoreductase	23.600	114	83	3	59	172	11	120	1.000	1.529E-04	172	400	132	TPTKVMWFANANSILGNVKWHYNTVVNALPRMEMIAVHEWWWTGSCEWADVVFGVDSWGELKHPDMTASVTNPFLIVFPKTPIKRIFNTVGDIDVLALVSSKLAELTGDTRFND	PDIKFVWWAGGANF--THHQDTNRLIRAWQKPELVVISECFWTASAKHADIVLPATTSFERNDLTMTGDYSNQHMVPM-KRVVAPRDEARDDFDVFADLS-EMWEAGGRERFTE	23.967,-16.523,-5.572,27.453,-15.694,-4.301,27.558,-13.187,-1.424,30.381,-12.566,1.081,32.120,-15.850,0.140,28.912,-17.916,0.576,26.690,-19.865,-1.829,23.198,-18.622,-0.892,19.728,-19.464,-2.263,16.958,-16.904,-2.675,13.795,-17.709,-0.697,10.909,-19.111,-2.679,8.695,-16.009,-2.461,5.023,-16.992,-2.970,3.312,-13.703,-2.021,4.014,-10.028,-2.794,2.104,-7.103,-1.302,3.329,-3.750,-2.679,2.112,-0.277,-…	YQHNGQDRHFPDIKFVWWAGGANFTHHQDTNRLIRAWQKPELVVISECFWTASAKHADIVLPATTSFERNDLTMTGDYSNQHMVPMKRVVAPRDEARDDFDVFADLSEMWEAGGRERFTEGKTDLQWLETFY	158836	Enterobacter hormaechei
job.pdb	AF-A0A5C9ACA7-F1-model_v4 Molybdopterin-dependent oxidoreductase	19.700	162	112	7	61	217	62	210	1.000	2.233E-05	172	400	222	TKVMWFANANSILGNVKWHYNTVVNALPRMEMIAVHEWWWTGSCEWADVVFGVDSWGELKHPDMTASVTNPFLIVFPKTPIKRIFNTVGDIDVLALVSSKLAELTGDTRFND-----MWKFVREGRTDVYLQRILDASTNTKGYRFTELEAKAREGIPALMN	IRFIWWAGGANFTHH--QDTNRLIRAWQKPELVVISECFWTAAAKHADIVLPATTSFERNDLTMTGDYSNQHLVPM-KQVVPPRYEARNDFDVFAELSERWEK-GGYARFTEGKSELQW---LETFYNVARQRGASQ--QVELPPFAEFW----QANQLIEM	-9.476,22.051,-1.231,-12.715,22.568,0.845,-14.328,19.618,-0.983,-11.378,17.185,-1.216,-10.855,14.601,1.548,-13.215,16.360,3.994,-11.187,19.614,3.889,-13.420,22.261,5.567,-14.761,19.971,8.315,-13.445,20.794,11.838,-10.484,18.736,12.838,-11.319,16.399,15.769,-9.167,15.791,18.834,-7.964,12.451,17.484,-6.060,9.244,18.197,-4.360,8.728,14.818,-3.456,5.190,13.688,0.186,4.444,12.992,1.243,2.331,9.985,4.0…	SYHFANGGNPTRRSAVLSSMQGSLPGGCDAVDKIPVARIVEALENPGGAYQHNGMNRHFPDIRFIWWAGGANFTHHQDTNRLIRAWQKPELVVISECFWTAAAKHADIVLPATTSFERNDLTMTGDYSNQHLVPMKQVVPPRYEARNDFDVFAELSERWEKGGYARFTEGKSELQWLETFYNVARQRGASQQVELPPFAEFWQANQLIEMPENPDSERFIRF	562	Escherichia coli
job.pdb	AF-T0ZYU1-F1-model_v4 Formate dehydrogenase, alpha subunit	20.100	104	73	5	61	162	24	119	1.000	4.001E-04	172	400	314	TKVMWFANANSILGNVKWH--YNTVVNALPRMEMIAVHEWWWTGSCEWADVVFGVDSWGELKHPDMTASVTNPFLIVFPKTPIKRIFNTVGDIDVLALVSSKLA	IRAMYISGENSV----RTHPNSNEAMSALRDLDFLVVQDIFMTETAEFADIVLPAASSLE--NDGTFTN-TERRVQLVRK-IAEPPGEAKPDWLIYTELSRKLG	6.284,-3.022,-31.979,3.040,-4.059,-30.252,-0.006,-1.773,-30.483,-0.686,-0.499,-26.942,-4.299,-0.332,-25.678,-5.714,3.120,-25.888,-8.215,2.549,-23.044,-7.028,3.441,-19.531,-6.819,0.310,-17.356,-8.752,-0.006,-14.082,-7.117,1.163,-10.834,-6.572,-1.341,-7.990,-9.653,-0.059,-6.078,-11.756,-0.214,-9.282,-10.465,-3.761,-9.960,-11.966,-4.947,-6.626,-15.366,-3.495,-7.597,-15.006,-4.906,-11.135,-14.387,-8.…	NVQLPKAIGLKSTEMIQAALDRKIRAMYISGENSVRTHPNSNEAMSALRDLDFLVVQDIFMTETAEFADIVLPAASSLENDGTFTNTERRVQLVRKIAEPPGEAKPDWLIYTELSRKLGLDMGFKSVPDIDDERASLVPSWAGISLNRLQNSSLQWPVTSKESMGTEILHVNGVMRGKARFRPLSWADVPISDYPYALITGRYREQYHTATMTSRSHVIQELSPGPYVEMNPQDMVKEGMLEDELINISSSNGSIRARVKSNENLHSGVMFTTFHFSNLPANILTTSELDPLTKTPAYKDTRVRISKDTNAVYV	410659	mine drainage metagenome
job.pdb	AF-A0A842YDW3-F1-model_v4 Molybdopterin-dependent oxidoreductase	16.500	217	144	14	55	267	5	188	1.000	1.420E-05	172	400	428	THMPTPTKVMWFANANSI--LGNVKWHYNTVVNALPRMEMIAVHEWWWTGSCEWADVVFGVDSWGELKHPDMTASVTNPFLIVFPKTPIKRIFNTVGDIDVLALVSSKLAELTGDTRFNDMWKFVREGRTDVYLQRILDASTNTKGYRFTELEAKAREGIP-ALMNSRTSPKVVGYDQLADSTPWYTKSGRLEFYREEDEFIEAG-ENLPVHREPVD	SHQESPLKVLVVQAASPVTQWPNTK----RTIEAFEKIPFKICIDLELTDTAKLCDIVLPATFIFE--HDNLIHSELHRIVQFAPKI-VEPRGEAKSEFD----IWKGIAERVG---LEEYFQI----SELEAIKLVLD-SEEC-----RHISIEALRAHPEGIRTTNQ--GIP-----FKNRKFNTSSGKVELYSS--ELENLGYDPLPFYQEPLE	4.310,-16.199,3.270,2.628,-17.541,6.456,-0.672,-18.502,4.729,1.046,-20.027,1.655,3.511,-22.197,3.632,0.627,-24.254,5.122,-1.363,-26.973,3.301,-4.530,-25.513,4.874,-4.847,-21.819,5.753,-3.863,-21.126,9.372,-6.089,-18.087,9.081,-9.819,-18.947,9.199,-11.185,-15.367,8.989,-9.646,-12.248,7.390,-11.138,-8.755,7.760,-9.744,-6.125,5.350,-10.551,-2.495,6.246,-9.403,0.750,4.560,-6.857,-1.269,2.526,-6.401,-…	EYVLSHQESPLKVLVVQAASPVTQWPNTKRTIEAFEKIPFKICIDLELTDTAKLCDIVLPATFIFEHDNLIHSELHRIVQFAPKIVEPRGEAKSEFDIWKGIAERVGLEEYFQISELEAIKLVLDSEECRHISIEALRAHPEGIRTTNQGIPFKNRKFNTSSGKVELYSSELENLGYDPLPFYQEPLESLVSKPLLYEKYPLTMITGRLRERLHSQYTTVKVGGTVKSFAYCTSCKKCIEECPDEAISLVQPSPHLMQKDVELSGTSSAKLRIELGALVAGLAVTLPDEKLDIPVEMTSLMIPVWDATKCIGCRECQLDVCPYNVVTDTIQIPPKNMAGIHQTFLRMHPDTASNLELADGDRVTVESVRGKVENVRLELTEDVDPRVVWSSDGWWQDDG…	2053491	Candidatus Thorarchaeota archaeon
job.pdb	AF-A0A1Q2SGM5-F1-model_v4 Biotin sulfoxide reductase	14.700	224	156	11	61	274	106	304	1.000	6.805E-06	172	400	464	TKVMWFANANSILGNVKWHYNTVVNALPRMEMIAVHEWWWTGSCEWADVVFGVDSWGELKHPDMTASVTNPFLIVFPKTPIKRIFNTVGDIDVLALVSSKLAELTGDTRFNDMWK---FVREGRTDVYLQRILDASTNTKGYRFTELEAKAREGIPALMNS--RTSPKVVGYDQLADSTP---WYTKSGRLEFYREEDEFIEAGE--NLPVHREPVDSTFYEPN	IKMIYNCGA-DLLGH-EADTNELIRALRTLDCVIVHEPWWTPTAKFADIVFASTSTMERDDITFGGSYSKNVVYAM-RKVVESVYESKDDYEIFRQLA---LRIGGNETEQKFTESKSYME------WIKGLYEKSDGPTLKSFDQFWRD-----GFVEFEIPENARKFVRHAKFRQDPINNKLDTESGKIQIFSQKCADFKRADFKGHP--------TWFEPA	-28.337,-10.932,-16.215,-24.689,-11.926,-16.974,-25.312,-14.464,-19.791,-27.795,-12.423,-21.878,-25.183,-9.827,-23.014,-21.433,-9.302,-23.461,-20.296,-8.988,-19.820,-16.916,-8.078,-18.284,-16.245,-8.800,-14.584,-13.992,-6.053,-13.169,-12.608,-7.451,-9.891,-11.399,-4.938,-7.271,-8.503,-5.226,-4.784,-10.628,-4.314,-1.725,-12.378,-7.727,-1.629,-9.065,-9.621,-1.257,-7.952,-7.379,1.652,-10.318,-9.305,…	MFVSKRTFLAGNWAMQRAQYGEQPDWALIVLASMIGQVGLSGGGFGFSMHYGGNAQASSGARIVPMISQGHNSVKSVIPASRISEAILNPDKEIDFMGKKLKLPKIKMIYNCGADLLGHEADTNELIRALRTLDCVIVHEPWWTPTAKFADIVFASTSTMERDDITFGGSYSKNVVYAMRKVVESVYESKDDYEIFRQLALRIGGNETEQKFTESKSYMEWIKGLYEKSDGPTLKSFDQFWRDGFVEFEIPENARKFVRHAKFRQDPINNKLDTESGKIQIFSQKCADFKRADFKGHPTWFEPAEWLGSKMAETYPFHLISPHSKYRVNSQLDNTWVRNAYKIQGREPIMINELDANKLGIRHGEIVEVFNARGRLLAGAFVTKNIRQGVLSIQKGAWY…	210	Helicobacter pylori
job.pdb	AF-A0A0F9JIZ1-F1-model_v4 Molybdopterin domain-containing protein	17.600	272	166	14	31	275	162	402	1.000	2.601E-06	172	400	493	AESAHFYNHEDHPLRVGTRLLTGSTH---------------MPTPTKVMWFANANSILGNVKWHYNTVVNALPRMEMIAVHEWWWTGSCEWADVVFGVDSWGELKHPDMTASVT-NPFLIVFPKTPIKRIFNTVGDIDVLALVSSKLA--ELTGDTRFNDMWKFVREGRTDVYLQRILDASTNTKGYRFTELEAKAREGIPALMNSRTSPKVV-GYDQLADS---TPWYTKSGRLEFYREEDEFIEAGEN-----LPVHREPVDSTFYEPNV	EKDAPPRKNSLYKLRGGTNPNSARIHSAKVYDAILRGRAGGYPTDLKMAYVVASNH--LNQHPNVRRGVEAFKALEFVVVHEQFMTPTAKFGDIVLPVNTFME--RNDIAPPWLGSPYYIYLNKA-VDSLFESKSDLDIVRELSKKLGLPPGLGAMKEEDILR------------TIAGRRDDISDY--EQMKRD-----GVVKIKLS--ELVVSFKEQVENPDSNPFPTLSGKIEIYCE-----HLAEMDNPLLPPIPKYLTHSESYDSPL	10.445,10.472,27.719,9.574,9.859,24.022,9.774,6.559,22.059,8.168,3.869,24.237,4.911,4.583,22.434,4.890,3.682,18.717,4.624,-0.157,18.667,2.362,-0.558,21.717,0.430,2.290,20.002,-0.186,0.183,16.831,-2.166,-2.434,18.830,-3.191,0.112,21.539,-4.451,2.497,18.774,-6.390,-0.399,17.156,-7.766,-0.908,20.693,-8.081,2.850,21.504,-10.028,3.062,18.199,-12.176,0.185,19.553,-12.473,2.158,22.846,-13.671,5.493,21.4…	MTDRTERRLAQAFLVAVMLVAIGWGYVILTTAPTSYRITEDMVDRAFIEKYTVGFEKYRDYILGHEDGEPKTPKWAEEITTVPAETIITLAREYALSKPAALIAGWGPARAARGEQYSRAANVLTAITGNIGIDGGYASGFMRAYSSRETASGTHGSRNPVEKDAPPRKNSLYKLRGGTNPNSARIHSAKVYDAILRGRAGGYPTDLKMAYVVASNHLNQHPNVRRGVEAFKALEFVVVHEQFMTPTAKFGDIVLPVNTFMERNDIAPPWLGSPYYIYLNKAVDSLFESKSDLDIVRELSKKLGLPPGLGAMKEEDILRTIAGRRDDISDYEQMKRDGVVKIKLSELVVSFKEQVENPDSNPFPTLSGKIEIYCEHLAEMDNPLLPPIPKYLTHSESYD…	412755	marine sediment metagenome
job.pdb	AF-A0A377ATD2-F1-model_v4 Trimethylamine-N-oxide reductase	20.800	115	85	4	52	166	6	114	1.000	1.529E-04	171	400	126	TGSTHMPTPTKVMWFANANSILGNVKWHYNTVVNALPRMEMIAVHEWWWTGSCEWADVVFGVDSWGELKHPDMTASVTNPFLIVFPKTPIKRIFNTVGDIDVLALVSSKLAELTG	GKSVKLPQ-LKMCIFAGTNPFHRH--QQINRIIEGWRKLETVIAIDNQWTSTCRFADIVLPATTQFERNDLDQYGNHSNRGIIAM-KQVVPPQFEARNDFDI--SASCAVALIAK	-5.207,12.793,26.560,-1.409,12.616,26.237,1.137,14.707,28.147,3.264,16.517,25.547,5.753,19.219,26.612,3.804,19.937,29.834,0.538,20.303,27.855,-2.418,17.892,27.891,-3.156,17.114,24.219,-6.289,15.382,22.896,-5.370,13.361,19.803,-8.075,13.040,17.120,-9.996,9.807,17.074,-8.635,7.767,14.154,-11.292,5.651,12.381,-9.464,4.619,9.182,-5.853,3.973,8.142,-4.254,3.350,4.733,-0.779,1.754,4.647,1.143,1.692,1.3…	MINWNGKSVKLPQLKMCIFAGTNPFHRHQQINRIIEGWRKLETVIAIDNQWTSTCRFADIVLPATTQFERNDLDQYGNHSNRGIIAMKQVVPPQFEARNDFDISASCAVALIAKKPLPKGWTKWAG	562	Escherichia coli
job.pdb	AF-A0A418HB93-F1-model_v4 Molybdopterin domain-containing protein	18.600	134	99	4	59	188	12	139	1.000	4.660E-05	171	400	152	TPTKVMWFANANSILGNVKWHYNTVVNALPRMEMIAVHEWWWTGSCEWADVVFGVDSWGELKHPDMTASVTNPFLIVFPKTPIKRIFNTVGDIDVLALVSSKLAELTGDTRFND----MWKFVREGRTDVYLQR	PPLKMCIFAGTNPF--HRHQQINRIIEGWRKLETVIAIDNQWTSTCRFADIVLPATTQFERNDLDQYGNHSNRGIIAM-KQVVPPQFEARNDFDIFRELCRR---FNREEAFTEGLDEMGWLKRIWQEGVQQGK	-8.557,21.322,22.457,-4.823,22.077,22.122,-2.887,25.330,22.530,-1.220,26.051,19.180,0.432,29.343,18.191,-1.462,31.402,20.810,-4.819,29.847,19.774,-7.126,27.159,21.196,-7.536,24.505,18.473,-10.292,21.861,18.684,-9.051,18.735,16.895,-11.747,16.723,15.068,-13.033,13.603,16.781,-11.180,10.712,15.210,-13.457,7.644,14.851,-11.521,5.408,12.418,-7.858,4.849,11.513,-6.244,2.820,8.711,-2.537,1.945,9.093,-0…	VINWNGKSVKLPPLKMCIFAGTNPFHRHQQINRIIEGWRKLETVIAIDNQWTSTCRFADIVLPATTQFERNDLDQYGNHSNRGIIAMKQVVPPQFEARNDFDIFRELCRRFNREEAFTEGLDEMGWLKRIWQEGVQQGKGRGVHLPAFDDFW	562	Escherichia coli
job.pdb	AF-F5NV74-F1-model_v4 Putative dimethyl sulfoxide reductase chain ynfE domain protein	16.400	219	160	10	61	271	1	204	1.000	9.556E-06	171	400	207	TKVMWFANANSI--LGNVKWHYNTVVNALPRMEMIAVHEWWWTGSCEWADVVFGVDSWGELKHPDMTASVTNP--FLIVFPKTPIKRIFNTVGDIDVLALVSSKLAELTGDTRFNDMWKFV-REGRTDVYLQRILDASTNTKGYRFTELEAKAREGIPALMNSRTSPKVVGYDQLADS---TPWYTKSGRLEFYREEDEFIEAGENLPVHREPVDSTFY	MESIWNYAGNTLVNQHSDINKTHEILQDESKCEMIVVIENFMTSSAKYADILLADLMTVEQEDIIPNDY-AGNMGYLIFL-QPVTSEKFERKPIYWILSEVAKRL----GPDVYQKFTEGRTQEQWLQHLYAKMLAKDPALPSY--DELK-----KMGIYKRKDPNGHFVAYKAFRDDPEANPLKTPSGKIEIYSS--KLAEIARTWELEKDEVITTHS	-20.573,-12.757,11.280,-19.511,-11.785,7.807,-17.718,-8.410,8.026,-16.075,-5.846,5.719,-12.888,-3.971,6.634,-12.370,-0.985,4.293,-9.172,1.090,4.631,-8.381,4.390,2.845,-10.763,3.376,0.064,-13.875,4.614,-1.738,-14.110,1.033,-3.033,-17.515,0.161,-1.473,-19.474,2.573,-3.718,-17.230,4.740,-5.972,-14.787,2.210,-7.495,-17.280,-0.646,-8.035,-19.583,-0.983,-11.050,-23.333,-0.357,-10.483,-23.458,1.842,-7.3…	MESIWNYAGNTLVNQHSDINKTHEILQDESKCEMIVVIENFMTSSAKYADILLADLMTVEQEDIIPNDYAGNMGYLIFLQPVTSEKFERKPIYWILSEVAKRLGPDVYQKFTEGRTQEQWLQHLYAKMLAKDPALPSYDELKKMGIYKRKDPNGHFVAYKAFRDDPEANPLKTPSGKIEIYSSKLAEIARTWELEKDEVITTHSPWS	766147	Shigella flexneri K-227
job.pdb	AF-A0A484ZGH4-F1-model_v4 Trimethylamine-N-oxide reductase 1	18.700	112	85	3	61	172	91	196	1.000	2.849E-04	171	400	257	TKVMWFANANSILGNVKWHYNTVVNALPRMEMIAVHEWWWTGSCEWADVVFGVDSWGELKHPDMTASVTNPFLIVFPKTPIKRIFNTVGDIDVLALVSSKLAELTGDTRFND	IKMCVFAGTNPFHRH--QQYNRMIEGWKTLETVITVDNHWNATCRFSDIVLPATTQFERNDIDQFGNHSNRGLISM-KQVVAPQFESRHDFDIFRDLCKRFDR---EAAFSE	12.696,9.284,17.973,11.150,5.889,18.483,13.554,3.457,20.232,14.969,4.794,23.467,14.178,1.258,24.716,17.565,-0.424,24.147,19.821,2.586,24.936,18.127,2.512,28.369,19.138,-1.159,28.820,22.822,-0.458,27.985,23.001,2.823,29.984,24.234,4.827,26.954,21.646,7.656,26.945,23.488,11.001,26.637,27.111,9.736,26.417,29.347,10.954,23.545,29.561,8.034,21.129,26.677,6.228,22.918,24.295,5.362,20.060,23.036,2.328,1…	MDDCGYCRNVGQIGLPGGGFGFGWHYNGAGVPTRKGVILGGFSGATTTPPIHNGDFKNYSSSIPIARFVDAMLSPGKSINWNGKAVTLPLIKMCVFAGTNPFHRHQQYNRMIEGWKTLETVITVDNHWNATCRFSDIVLPATTQFERNDIDQFGNHSNRGLISMKQVVAPQFESRHDFDIFRDLCKRFDREAAFSEGLDEMGWIKRIYQEGVQQGKPNPLPCRTLIHSGKRKNTLSFRVRICGFATSHSVTIPIWSR	82979	Budvicia aquatica
job.pdb	AF-A0A521XA23-F1-model_v4 Uncharacterized protein	15.700	254	163	16	49	263	113	354	1.000	3.261E-06	171	400	516	RLLTGSTHMPTPTKVMWFANANSILGNVKWHYN-TVVNALPRMEMIAVHEWWWTGSCEWADVVFGVDSWGELKHPDMT-ASVTNPFLIVFPKTPIKRIFNTVGDIDVLALVSSK---LAELTG-----DTR-----FNDMWKFVREGRTDVY---LQRILDASTNTKGYRFTEL-----EAKAREGIPALMNSR--TSPKVVGYD------------QLADS--TPWYTKSGRLEFYREEDEFIEAGENLPVHR	QGVIKPEPSKSPR-VLFEVGGN-MLRRQRGGRTHLLEHLWPKLDLIVSVDWRMNTTGRFSDYVLPAAQHYE--KPNFHTASAALLELKYS-DGAAKPEGESLSEWDIFRRLAQKIEEAAKARGLNEYTDSVGRVHRLRDLYQ-----QMTLGIEGVEELVDEWVKDTA--EAGMLKRGQSLKTMKKLGRAEFTHMGESVFTLNQATDARPGKPYTSLQLHTTKGQPYPTLTRRAQFYIDHPWFLEAGEELPVHK	8.991,-6.684,11.778,6.899,-3.608,10.708,4.076,-4.190,13.239,4.625,-4.410,16.940,0.910,-3.610,17.254,-0.786,-0.579,15.638,1.427,1.607,17.937,-1.469,2.242,20.414,-3.984,-0.450,21.418,-6.142,2.465,22.671,-6.832,3.514,19.041,-8.408,0.088,18.399,-10.231,0.140,21.767,-11.605,3.651,21.047,-13.370,2.418,17.872,-15.237,-0.213,19.980,-16.407,2.212,22.714,-19.990,3.480,22.988,-18.922,6.212,25.469,-15.743,8.…	SWSVGSGLEGQGLFSQKQARGLAETRRVIALRDQLQAFSDAQAANSDSREIAAIDSMVNATRAGLTGMIPPALFWYYHCGYRDRWNNKQWNDPTMRRTFDEYVEEAVDKGWWQGVIKPEPSKSPRVLFEVGGNMLRRQRGGRTHLLEHLWPKLDLIVSVDWRMNTTGRFSDYVLPAAQHYEKPNFHTASAALLELKYSDGAAKPEGESLSEWDIFRRLAQKIEEAAKARGLNEYTDSVGRVHRLRDLYQQMTLGIEGVEELVDEWVKDTAEAGMLKRGQSLKTMKKLGRAEFTHMGESVFTLNQATDARPGKPYTSLQLHTTKGQPYPTLTRRAQFYIDHPWFLEAGEELPVHKDNPKMGGDYPFVMTSGHNRWSIHSMNITNRMLLQTHRGRPHLVMN…	2026734	Dehalococcoidia bacterium
job.pdb	AF-A0A376TIM5-F1-model_v4 Trimethylamine-N-oxide reductase	20.800	91	69	2	59	149	12	99	1.000	4.234E-04	170	400	101	TPTKVMWFANANSILGNVKWHYNTVVNALPRMEMIAVHEWWWTGSCEWADVVFGVDSWGELKHPDMTASVTNPFLIVFPKTPIKRIFNTVG	PPLKMCIFAGTNPFHRH--QQINRIIEGWRKLETVIAIDNQWTSTCRFADIVLPATTQFERNDLDQYGNHSNRGIIAM-KQVVPPQFEARK	-4.024,15.480,24.003,-0.263,15.200,23.419,2.371,17.351,25.135,4.403,19.096,22.417,6.948,21.805,23.328,5.064,22.689,26.551,1.744,22.988,24.652,-1.165,20.536,24.908,-2.099,19.606,21.315,-5.297,17.819,20.245,-4.552,15.572,17.262,-7.363,15.380,14.679,-9.484,12.251,14.830,-8.228,9.874,12.170,-11.090,7.898,10.558,-9.496,6.542,7.346,-5.999,5.587,6.119,-4.638,4.630,2.675,-1.281,2.786,2.559,0.481,2.521,-0…	MINWNGKSVKLPPLKMCIFAGTNPFHRHQQINRIIEGWRKLETVIAIDNQWTSTCRFADIVLPATTQFERNDLDQYGNHSNRGIIAMKQVVPPQFEARKRL	562	Escherichia coli
job.pdb	AF-A0A4Q2L5K3-F1-model_v4 Asp-tRNA(Asn)/Glu-tRNA(Gln) amidotransferase GatCAB subunit C	17.600	278	173	14	61	321	34	272	1.000	2.283E-07	170	400	273	TKVMWFANANSILGNVKWHY----NTVVNALPRMEMIAVHEWWWTGSCEWADVVFGVDSWGELKHPDMTASVTNPFLIVFPKTPIKRIFNTVGDIDVLALVSSKL---AELTGDTRFNDMWKFVREGRTDVYLQRILDASTNTKGYRFTELEAKAREGIPALMNSRTSPKVVGYDQLADST---PWYTKSGRLEFYREEDEFIEAGENLPVHREPVDSTFYEPNVIVSPKHEAVRPSGPEDYG----VART---DLSCEVRCGRNVVLTWAETRQTQH	TRLVYWAGGN------PFHHHQDLNRLRRASARPETIIVQEPMWTATARRADIVLPATTSIE--RNDIAGNRRSSHLIAMQKA-IKPLGQARSDYDIFRAIAQRLGVEAAFSEGRDEMDWLRHLYE-----ATREDVARRFQQQMPDFDTFWAE-----GAAEV-PTRPHFTCLQSFRADPGAHPLNTESGRIVLWSQALEALGFDDCPP------HPAWIEPA-------EWLGAAGAGERNALHLISRQPEGKLHSQLDDAP------ASMAAKRH	-3.753,-19.600,-3.177,-2.776,-16.092,-3.902,-4.630,-14.959,-7.064,-3.240,-14.056,-10.528,-0.604,-11.461,-10.057,-0.589,-8.184,-12.039,1.860,-5.276,-11.565,0.092,-2.144,-10.483,2.153,-0.362,-13.186,0.331,-2.464,-15.853,-3.335,-1.754,-14.948,-3.870,0.138,-18.225,-2.365,-2.813,-20.136,-4.479,-5.328,-18.172,-7.786,-3.554,-18.900,-7.021,-2.760,-22.569,-5.429,-6.080,-23.573,-7.243,-9.082,-22.033,-5.605…	PNAPFIPVARIADLLLHPGDSFTYEGKVLRYPDTRLVYWAGGNPFHHHQDLNRLRRASARPETIIVQEPMWTATARRADIVLPATTSIERNDIAGNRRSSHLIAMQKAIKPLGQARSDYDIFRAIAQRLGVEAAFSEGRDEMDWLRHLYEATREDVARRFQQQMPDFDTFWAEGAAEVPTRPHFTCLQSFRADPGAHPLNTESGRIVLWSQALEALGFDDCPPHPAWIEPAEWLGAAGAGERNALHLISRQPEGKLHSQLDDAPASMAAKRHG	2509434	Verminephrobacter sp. Larva24
job.pdb	AF-X1M567-F1-model_v4 Uncharacterized protein	15.700	146	105	6	61	206	27	154	1.000	4.741E-04	170	400	285	TKVMWFANANSILGNVKWHYNTVVNALPRMEMIAVHEWWWTGSCEWADVVFGVDSWGELKHPDMTASVTNPFLIVFPKTPIKRIFNTVGDIDVLALVSSKLAELTGDTRFNDMWKFVREGRTDVYLQRILDASTNTKGYRFTELEA	VRAMYIMGENPFLSDP--NSNLTRRALEKLDFLVVQDIFPTETSEYADVILPAASFAE--KEGTFTN-TERRVQRL-RRALEVPGQAKADWEIISDLAVKLG-------YP-----MRYSSPDKIMDEIASLTPIYGGITYERLDK	7.621,6.489,-30.588,9.616,3.852,-28.566,6.628,1.522,-27.948,5.209,1.687,-31.503,1.674,2.461,-30.177,-0.590,5.466,-29.597,-0.924,6.335,-25.893,-4.017,7.836,-24.207,-3.532,11.428,-23.251,-6.337,11.445,-20.638,-5.338,10.507,-17.064,-6.641,7.148,-15.997,-8.858,6.532,-12.950,-7.389,6.327,-9.436,-8.052,3.165,-7.365,-10.968,4.795,-5.471,-12.434,6.171,-8.728,-12.203,2.631,-10.197,-14.237,1.246,-7.231,-16…	QMWGVDLPRKPGLTVIEMIHAANEGKVRAMYIMGENPFLSDPNSNLTRRALEKLDFLVVQDIFPTETSEYADVILPAASFAEKEGTFTNTERRVQRLRRALEVPGQAKADWEIISDLAVKLGYPMRYSSPDKIMDEIASLTPIYGGITYERLDKQGLQWPCLSRNHPGTKFLHQGRFTRGLGKFHPTPYREAAELPDEEYPFILSTGRVLFHWHTGTMTRRVKGLEEIYPQGLLEIHPLDAQKLSLKDADSARVISRRGKVVIRVKVTDISPPGVVFMSFHFKEA	412755	marine sediment metagenome
job.pdb	AF-A0A7J3B0T1-F1-model_v4 Molybdopterin oxidoreductase	21.100	217	119	13	59	265	1	175	1.000	3.865E-06	170	400	306	TPTKVMWFAN-------ANSILGNVKWHYNTVVNALPRMEMIAVHEWWWTGSCEWADVVFGVDSWGELKHPDMTASVTNP--FLIVFPKTPIKRIFNTVGDIDVLALVSSKLAELTGDTRFNDMWKFVREGRTDVYLQRILDASTNTKGYRFTELEAKAREGIPALMNSRTSPKVVGYDQLADSTPWYTKSGRLEFYREEDEFIEAG-ENLPVHREP	YKVRAMFIMGGNPALAIANS---------SMAVEALKKVEFLAVADLFMSKTAELADIVLPSASWLE--YDGLADSAQATYGHLRI--RRKVAQVGEARSDTWIMIELAKRM-NLKGFWR-----------SEEEYLDYILK----PTGYTFKEFDEA-----GGII--YHEPEV----GKRLKKGFDTPSGKIELYSE--RLKEWGFDPLPFYREP	-7.329,19.488,-14.573,-9.874,16.627,-14.989,-8.501,13.066,-15.128,-10.553,11.312,-17.854,-8.751,7.949,-18.252,-6.662,5.694,-15.976,-4.503,2.648,-16.717,-3.606,0.651,-13.572,-0.972,-2.125,-13.666,-0.392,-4.476,-10.687,-2.281,-2.082,-8.343,-5.444,-2.393,-6.204,-6.223,1.229,-5.168,-9.833,0.244,-4.472,-8.342,-1.460,-1.368,-4.781,-0.227,-0.941,-5.024,3.599,-0.780,-6.149,5.835,2.107,-9.903,6.631,2.227,…	YKVRAMFIMGGNPALAIANSSMAVEALKKVEFLAVADLFMSKTAELADIVLPSASWLEYDGLADSAQATYGHLRIRRKVAQVGEARSDTWIMIELAKRMNLKGFWRSEEEYLDYILKPTGYTFKEFDEAGGIIYHEPEVGKRLKKGFDTPSGKIELYSERLKEWGFDPLPFYREPFESPYSTPELAEDYPFVLTTGRRVPAYFHTAGRNIPGLRDLYPEPLAEMNAETARELGIEDGDLVRIETPRGYVIMRAKLTHGIHPRVIGVQHGWEGEANDNRLTDNQRCSEGMGSTTLRGLLCRVRRVAQ	2056630	Candidatus Korarchaeota archaeon
job.pdb	AF-Q67T98-F1-model_v4 Polysulfide reductase subunit A, C-terminal domain	16.900	236	153	14	42	273	10	206	1.000	1.342E-05	170	400	335	HPLRVGTRL---LTGSTHMPTPTKVMWFANANSILGNVKWHYNTVVNALPRMEMIAVHEWWWTGSCEWADVVFGVDSWGELKHPD-MTASVTNPFLIVFPKTPIKRIFNTVGDIDVLALVSSKLAELTGDTRFNDMWKFVREGRTDVYLQRILDASTNTKGYRFTELEAKAREGIPALMNSRTSPKVVGYDQLADSTPWYTKSGRLEFYREEDEFIEAGENLPVHREPVDSTFYEP	YPLSLGSIQAIPLVVESGKPYPLKAAIFFRVNP--VKSSGDQRRWIEALKRLDLVVAIDTQMSETAMLAHYVLPEHHYLE--RMDAISVV--GDTVSIR-QPVVEPMYNTRSCLEIL----QGLAKVVG---IEQYFNF----TMEQWNNALLGPT----GWTVKHLKEK-----GVIKVSATPP---------DYSKLPTSSGKAELVH--KGFALSG-GHEVVTWVPPKTQPEG	-2.499,20.028,-16.390,-2.311,16.457,-14.989,-5.531,15.021,-13.483,-3.704,14.255,-10.198,-2.407,17.857,-9.894,1.243,16.669,-9.952,3.849,19.277,-10.940,1.274,22.047,-10.250,-0.831,21.612,-7.067,1.688,19.034,-5.776,5.120,20.064,-7.111,7.012,17.583,-4.971,4.977,14.462,-5.887,5.261,11.933,-8.730,1.639,10.654,-8.763,-1.586,10.335,-6.748,-3.835,7.315,-7.373,-6.136,8.774,-4.665,-7.089,11.570,-7.096,-8.94…	MRFDGMGTKYPLSLGSIQAIPLVVESGKPYPLKAAIFFRVNPVKSSGDQRRWIEALKRLDLVVAIDTQMSETAMLAHYVLPEHHYLERMDAISVVGDTVSIRQPVVEPMYNTRSCLEILQGLAKVVGIEQYFNFTMEQWNNALLGPTGWTVKHLKEKGVIKVSATPPDYSKLPTSSGKAELVHKGFALSGGHEVVTWVPPKTQPEGDRLRLLHGHMAVHTNGYTQNVPALYARMPENDLWIHPTAAAARGIQDGDLVEVANEYGVQRIRARVTEGIRPDCVWMCHGFGTMAPEQRLAYGKGAADGWFYPILVTPVSAALGQGDATVTVRKVGEKV	292459	Symbiobacterium thermophilum IAM 14863
job.pdb	AF-A0A7J5T7L9-F1-model_v4 Molybdopterin-dependent oxidoreductase	19.200	239	142	17	61	292	217	411	1.000	1.268E-05	170	400	534	TKVMWFAN-AN-SILGNVKWHYNTVVNALPRMEMIAVHEWWWTGSCEWADVVFGVDSWGELKH-PD-MTASVTNPFLIVFPKTPIKRIFNTVGDIDVLALVSSKLAELTGDTRFNDMWKFVREGRTDVYLQRILDAST--NTKGYRFTELEAKAREGIPALMNSRTSPKVVGYDQLADSTPWYTKSGRL-EFYREEDEFIEAGENLPVHREPVDSTFYEPNVIVSPKHEAVRPSGPEDY	IRFMWVQNGAFQQIAGN----QNRTNEWAKGLDFVVVQDIWHTPSVDWADIVLPVCSHFEVDEEIGFLRAL--RGHVLLQ-QKVLDPLFESKTDFWIDREMAKRLG-------YGDA---LPKSQ-EELARFQLDNATDKAVAGITLDEVVA----GNGVVALKNQPEIARSYSN----QTYKTTSGRIDLYY---EDLVEYGQALP--------QYEAP-------HEAYEGNPLRDA	-9.871,-6.271,-15.718,-10.154,-2.464,-16.265,-6.398,-1.667,-16.326,-5.556,-4.739,-18.480,-8.220,-3.720,-21.025,-6.767,-0.175,-21.082,-3.225,-1.621,-21.477,-4.396,-3.834,-24.379,-6.068,-0.840,-26.081,-2.877,1.272,-25.674,-0.775,-1.574,-27.167,-3.201,-2.167,-30.083,-3.499,1.574,-30.876,0.282,2.097,-30.381,-0.402,4.877,-27.837,2.669,3.852,-25.776,5.842,6.008,-25.617,8.384,3.672,-27.278,11.494,5.937,…	ALYLGMISLILDKVWYNAPYLKAYTSMPFMVKRSDGSLLRKDPVDDIKQAGSENPFLVWDENASGLSPYDADGISPALDFETTIDGEAYATVFKLLKETQKQYSLSWAAEMTGIDEDVLVEITDKYANCGPSILSFGFGGGEKFYNADVAGHAAVLLATLVGSFGTDIPGWGAGAYVNAYQKIFGAGKLASWPLPSECKVASAPKASVDYRDEESGIRFMWVQNGAFQQIAGNQNRTNEWAKGLDFVVVQDIWHTPSVDWADIVLPVCSHFEVDEEIGFLRALRGHVLLQQKVLDPLFESKTDFWIDREMAKRLGYGDALPKSQEELARFQLDNATDKAVAGITLDEVVAGNGVVALKNQPEIARSYSNQTYKTTSGRIDLYYEDLVEYGQALPQYEAP…	216816	Bifidobacterium longum
job.pdb	AF-A0A7J4F4N6-F1-model_v4 Molybdopterin domain-containing protein	12.900	170	123	8	61	228	145	291	1.000	2.404E-04	169	400	325	TKVMWFANANSILGNVKWHYNTVVNALPRMEMIAVHEWWWTGSCEWADVVFGVDSWGELKHPDMTASVTNPFLIVFPKTPIKRIFNTVGDIDVLALVSSKLAELTGDTRFNDMWKFVREGRTDVYLQRILDASTNTKGYRFTELEAKAREGIPALM--NSRTSPKVVGYD	LKVLYVMGENLVVSNA--NSRRVERGLSKLEFLVVQDIFLTETARLADIVLPAAA--MIEKEGSVTNTER-RVQWT-RKAVEPPGSSKADLEILVGVAKMLG-------LERFFQY---GGPEDVLAEVNRVVPAYAGITPERLKSR-------LAGSCGHVRPPSILVQ	24.718,-10.145,-11.927,25.377,-8.794,-15.455,27.051,-11.896,-16.986,24.098,-14.047,-15.866,21.704,-11.565,-17.529,23.695,-11.644,-20.824,23.576,-15.482,-20.869,19.770,-15.398,-20.414,18.873,-12.566,-22.846,21.156,-13.884,-25.651,18.600,-16.723,-26.070,15.784,-14.177,-26.772,16.497,-12.762,-30.240,13.878,-10.312,-31.632,12.915,-12.936,-34.218,12.354,-15.551,-31.491,10.342,-13.030,-29.431,8.169,-12…	GFDGLVKVISKYTPERVESVCGTPAHLIRRAARTMASAGKGSLLWGMGVTQQVKGVKNATALATLAALLGWYGKEGTCVGGVRGQNNVQGACDMGALANFYPGYVEVEDKEGRRRIAELWGVSELPEEPGLTVVEMGHAAETGKLKVLYVMGENLVVSNANSRRVERGLSKLEFLVVQDIFLTETARLADIVLPAAAMIEKEGSVTNTERRVQWTRKAVEPPGSSKADLEILVGVAKMLGLERFFQYGGPEDVLAEVNRVVPAYAGITPERLKSRLAGSCGHVRPPSILVQGSCTLLSSERPQGGLSSHQWSTRTRRKDPMQRIR	2250274	Candidatus Micrarchaeota archaeon
job.pdb	AF-A0A661UWR8-F1-model_v4 Ethylbenzene dehydrogenase	14.000	257	165	15	50	263	347	590	1.000	1.994E-05	169	400	735	LLTGSTHMPTPTKVMWFANANSI---LGNVKWHYNTVVNALPRMEMIAVHEWWWTGSCEWADVVFGVDSWGELKHPDMT-ASVTNPFLIVFPKTPIKRIFNTVGDIDVLALVSSK---LAELTG--------------DTRF--NDMWKFVREGRTDVYLQRIL-DA---STNTKGYRFTELEAKAREGIPALM---------------NSRTSPKVVGYDQLA-DSTPWYTKSGRLEFYREEDEFIEAGENLPVHR	LVRPAAN--KTPRVYLGVAGSTLRRTRGGFK---QLLKYTWPNYKLIVSCDIRMSTTAAFSDIVLPAAAFYE--KVDFRFPTAHTNFLTFT-DKAVEPVGESKPEWEIFALLARKIQERARARGIERYEDDGGRQFDLHDLYDIFTMGGAIKEKDGEKLADEMVKDTVRVGALPEKTDLK----KVREE-GIIRFTGLGADAVGLGLATDIKPAETISPLKWHVERKVPYPTYTRRIQFYIDHEWFLEAGEELPRHK	3.533,-12.943,4.928,6.387,-15.292,3.816,9.656,-13.806,5.223,11.657,-16.847,4.298,10.931,-15.926,0.654,10.437,-12.160,0.860,12.727,-11.033,3.757,15.631,-13.543,3.637,18.259,-11.177,5.164,16.086,-10.328,8.136,14.096,-13.565,8.665,16.501,-14.618,11.476,14.935,-12.000,13.810,11.646,-13.970,13.713,13.422,-17.211,14.740,15.522,-15.381,17.385,12.394,-13.694,18.809,10.816,-17.183,19.003,13.823,-18.617,20…	MNPLYTRIPSAHYIAEARYHGTDIVSIAPDYNASSIHADLFVPVSPGSDAALALAICKIIVDEGLVNEEFVREQTDLSLLVRSDTQRFLRQEDLEEDGREDQLYWLDEKTAEVVKAPRASLELEGRAPALNGSTQVTLRDGATVTVRPAFEIMRERIAEYTVERAAEITGVRPGVIRSLAKKVTRAKAIHILQGFSVCKYYHGDLMERSMALLLALTGNFGRKGTGMRGWNSAQLVASNLLKTKPGLEGFLQFARNARKTEKRLLEEDPTLTEEMVLIGTERAEVRGETVAEGMPATPLMVPPAFYWYHHAGYREVWNNPDWNDPEMKRTFDEYMDEAIDRGWWDGLVRPAANKTPRVYLGVAGSTLRRTRGGFKQLLKYTWPNYKLIVSCDIRMSTTA…	2026724	Chloroflexi bacterium
job.pdb	AF-X1J7R2-F1-model_v4 Molybdopterin domain-containing protein	17.200	145	103	7	61	205	102	229	1.000	2.147E-04	168	400	260	TKVMWFANANSILGNVKWHYNTVVNALPRMEMIAVHEWWWTGSCEWADVVFGVDSWGELKHPDMTASVTNPFLIVFPKTPIKRIFNTVGDIDVLALVSSKLAELTGDTRFNDMWKFVREGRTDVYLQRILDASTNTKGYRFTELE	MKAIYLTGENPMLSEPD--AKHAREALEQLEFFVVQDVFLSETARLADVVLPAVTFAE--KDGTFTN-TERRVQRVRKV-IEPIGNARPDW---WITC-QIAQRMGGKGFD-------FSHPYQIMDEIANLTPSYGGISYERLE	23.547,-3.977,-4.079,21.073,-5.725,-1.765,20.089,-3.674,1.312,17.471,-3.813,4.098,16.665,-2.253,7.491,20.351,-1.789,8.455,20.341,1.076,5.897,16.804,2.500,6.336,16.175,2.279,10.130,18.633,5.064,11.008,18.383,8.845,11.556,20.056,9.169,8.104,18.170,6.308,6.385,17.342,8.413,3.284,20.963,9.597,2.865,22.234,6.014,3.252,19.879,4.885,0.441,20.963,7.841,-1.760,24.624,6.909,-1.104,23.943,3.309,-2.217,22.21…	ILYAMGITQHSHGTDNVIATANLAMLTGNIGKPSTGVNPLRGQNNVQGACDLGALPNVYPGYQAVADPAIRQKFEVAWGCSLDPNPGLTLTEILDTAYEGQMKAIYLTGENPMLSEPDAKHAREALEQLEFFVVQDVFLSETARLADVVLPAVTFAEKDGTFTNTERRVQRVRKVIEPIGNARPDWWITCQIAQRMGGKGFDFSHPYQIMDEIANLTPSYGGISYERLEGGGLQWPCPNKEHSGTVILHTEQFTRGKGHF	412755	marine sediment metagenome
job.pdb	AF-A0A0S8C0M2-F1-model_v4 Uncharacterized protein	17.800	224	138	12	53	267	9	195	1.000	1.590E-05	168	400	321	GSTHMPTPTKVMWFANANSIL---GNVKWHYNTVVNALPRMEMIAVHEWWWTGSCEWADVVFGVDSWGELKHPDMT----ASVTNPFLIVFPKTPIKRIFNTVGDIDVLALVSSKLAELTGDTRFNDMWKFVREGRTDVYLQRILDASTNTKGYRFTELEAKAREGIPALMNSRTSPKVVGYDQLADSTPWYTKSGRLEFYREEDEFIEAGE--NLPVHREPVD	VLKEDPYPIKGLICTGGNPAVTLPD-----SDRIREAMRALDFMVVFELFMTETAELADIVLPACSFLE--KSGVGYVYGVTNCIPYTMLRKKV-IEPIGESRPDWKIWTDLATRLG-------YGEFFPWKTE---EEIVDFFLKPSGLTREQLETE-HPE------GMYYAETKYR---------QGKYYTPSGKIELYSE---TLEENGYDPLPKHIEPSK	-8.620,-2.915,-9.177,-6.703,-4.641,-6.321,-9.914,-4.711,-4.206,-11.388,-7.449,-6.465,-8.290,-9.711,-6.234,-9.626,-11.832,-3.337,-13.017,-12.359,-5.044,-11.412,-13.221,-8.415,-9.163,-15.857,-6.753,-11.490,-17.328,-4.091,-14.824,-17.070,-5.966,-13.608,-16.977,-9.602,-15.747,-13.827,-9.997,-15.712,-12.007,-12.362,-13.236,-14.620,-13.588,-10.581,-16.956,-12.073,-7.236,-15.533,-11.101,-4.848,-18.508,-…	QQMLFADAVLKEDPYPIKGLICTGGNPAVTLPDSDRIREAMRALDFMVVFELFMTETAELADIVLPACSFLEKSGVGYVYGVTNCIPYTMLRKKVIEPIGESRPDWKIWTDLATRLGYGEFFPWKTEEEIVDFFLKPSGLTREQLETEHPEGMYYAETKYRQGKYYTPSGKIELYSETLEENGYDPLPKHIEPSKSPMSTPALFKKYPVILTTGARILEYTHTQLRGVPSLEKTAPEPIAEIHPETAAQYGIGDGDMMRVETTKGAIEIKARTTEDLHPDVLSIPHGWAKANSNQLTELEPRDPVTGYTEMKALLCRISKA	1704023	Nitrospira bacterium SG8_3
job.pdb	AF-A0A7X5IET6-F1-model_v4 Uncharacterized protein	14.600	232	151	14	56	274	6	203	1.000	1.198E-05	168	400	331	HMPTPTKVMWFANANSIL---GNVKWHYNTVVNALPRMEMIAVHEWWWTGSCEWADVVFGVDSWG----ELKHPDMTASVTNPFLIVFPKTPIKRIFNTVGDIDVLALVSSKLAELTGDTRFNDMWKFVREGRTDVYLQRILDA----STNTKGYRFTELEAKAREGIPALMNSRTSPKVVGYDQLAD--STPWYTKSGRLEFYREEDEFIEAGENLPVHREPVDSTFYEPN	YQENNIHAALTFGDAFTLEAGA-----ANDMLEWVKSLDFFAIVDLYHPSAVDYADIVLPACTKFECEENVK--QLRDSM--GHVMLA-NGMVAPLFESKSDLQIERLLAAQWG----------LEDLLPETY-EELARFMLDGAAELDPRMEGITYDALLANG----GVMALPE-----TGEDYLPDGLAEGFLTPSTRIELYYE--YLADQGHGLPVYED--ANEAYESN	-7.173,4.876,-8.393,-7.996,6.260,-4.894,-10.999,8.373,-6.021,-12.553,5.766,-8.371,-15.134,4.478,-5.810,-16.040,8.002,-4.931,-15.953,10.018,-8.186,-18.030,9.482,-11.332,-15.795,7.856,-13.949,-16.059,5.817,-17.163,-13.456,3.173,-16.252,-14.590,-0.334,-17.251,-11.262,-2.219,-17.212,-8.151,-2.547,-15.027,-4.719,-4.142,-15.368,-2.630,-4.126,-12.156,0.951,-5.114,-11.351,0.563,-6.258,-7.735,-2.350,-5.75…	MYDMPYQENNIHAALTFGDAFTLEAGAANDMLEWVKSLDFFAIVDLYHPSAVDYADIVLPACTKFECEENVKQLRDSMGHVMLANGMVAPLFESKSDLQIERLLAAQWGLEDLLPETYEELARFMLDGAAELDPRMEGITYDALLANGGVMALPETGEDYLPDGLAEGFLTPSTRIELYYEYLADQGHGLPVYEDANEAYESNPKKEQFPLYFTQGKSRYRIHAYYSANEWFQEDFGPSLNMAPEDAEARGIVTGDDVRVFNDRGSFVATALVNRSLQPGVLFMAETTYTRYYKEGFLQNVTNSARLERGYSMFFGPQIPYNDVLVEVEKA	1898204	Clostridiaceae bacterium
job.pdb	AF-A0A2T0AVP6-F1-model_v4 Dimethyl sulfoxide reductase DmsA	17.400	246	151	14	58	271	152	377	1.000	5.128E-06	168	400	377	PTPTKVMWFANANSILGNV---KWHYNTVVNALPRMEMIAVHEWWWTGSCEWADVVFGVDSWGELKHPDMT-ASVTNPFLIVFPKTPIKRIFNTVGDIDVLALVSSKLAELTGDTRFNDMWKFVREGRTDV-YLQRILD-ASTNTKG-YRFTELEAKAREGIPALMNSRTSPKVVGYDQLADST---PWYTKSGRLEFYREEDEFIE----------------------AGENLPVHREPVDSTFY	STDIKMIWNY-GGNTLLNQHADINKTAKILADEKKCEFILVHDVFMTPSAKFADILLPDVTHFE--REDIVTFSSGIGYAIYHQKV-VEPMYECRSIYEVCSELARRLG-------FGDRYT---EGKSEQDWLREAVEVARQKDPNFPTFEEFRRK-----GIYKVAPKEP-VVAYEKQIKDPVNNPFKTPSGKIEIFSTQLWAMNKPKEIPAIPKYIPAWEGPQDPLREKYLPLRRAPVQPQDG	-12.998,14.491,18.227,-16.116,12.325,17.644,-15.784,9.982,20.662,-18.966,11.072,22.541,-21.730,13.651,21.947,-19.841,16.447,23.778,-16.830,16.041,21.453,-18.766,15.867,18.135,-18.234,18.297,15.247,-20.852,21.015,15.093,-24.054,20.161,13.295,-23.796,16.357,13.718,-27.027,14.873,15.192,-26.869,13.004,18.484,-26.247,9.273,18.350,-23.560,9.509,15.628,-20.632,9.467,18.086,-18.405,6.388,18.381,-19.610,…	MGFDEEHMPPGIPPGNSYKSYVLGLGEDKTPKTPEWAEAITGVPKDTIIKLARQIAGIKPCCLLQGLGWQRHAYGEQPVRGLPVLAAMTGNIGIKGGGPGLRNGGHGVTVGWMPAGQNPVKASIPCFMWPEAVERWHELTAADGVKGVDKLSTDIKMIWNYGGNTLLNQHADINKTAKILADEKKCEFILVHDVFMTPSAKFADILLPDVTHFEREDIVTFSSGIGYAIYHQKVVEPMYECRSIYEVCSELARRLGFGDRYTEGKSEQDWLREAVEVARQKDPNFPTFEEFRRKGIYKVAPKEPVVAYEKQIKDPVNNPFKTPSGKIEIFSTQLWAMNKPKEIPAIPKYIPAWEGPQDPLREKYLPLRRAPVQPQDG	676965	Moorella humiferrea
job.pdb	AF-A0A3S4DVW8-F1-model_v4 Biotin sulfoxide reductase	18.900	227	149	11	61	274	32	236	1.000	2.195E-06	168	400	387	TKVMWFANANSILGNVKWH---YNTVVNALPRMEMIAVHEWWWTGSCEWADVVFGVDSWGELKHPDMTASVTNPFLIVFPKTPIKRIFNTVGDIDVLALVSSKLAELTGDTRFND-----MWKFVREGRTDVYLQRILDASTNTKGYRFTELEAKAREGIPALM--NSRTSPKVVGYDQLADST---PWYTKSGRLEFYREEDEFIEAGENLPVHREPVDSTFYEPN	IRFIWWAGGANF-----THHQDTNRLIQAWQKPELIVISECFWTAAARHADIVLPATTSFERNDLTMTGDYSNQHLVPM-KRVVAPRDEARDDFDVFADLSERW-EAGGRERFTEGKNDLQWLETFYQ---IAAQR--GAQQQVTLPPFTEFW----QANQLIEMPENPNNARFSRFAAFRADPQANPLKTASGKIEIHSPTIAGFGYADCPP------HPMWLEPD	2.707,-8.860,21.700,5.968,-8.930,19.740,5.880,-6.391,16.890,7.658,-6.886,13.561,7.914,-4.094,10.976,5.476,-5.013,8.282,8.201,-4.382,5.664,10.105,-7.310,7.293,7.246,-9.868,6.971,8.914,-11.862,4.150,12.270,-12.015,5.968,10.478,-12.967,9.229,8.666,-15.843,7.453,11.967,-16.799,5.789,14.174,-16.732,8.909,12.362,-17.583,12.196,14.512,-16.790,15.219,17.126,-14.887,13.150,18.399,-11.651,14.703,17.797,-8.…	MEKIPVARIVEALENPGASYQHNGMTRRFPDIRFIWWAGGANFTHHQDTNRLIQAWQKPELIVISECFWTAAARHADIVLPATTSFERNDLTMTGDYSNQHLVPMKRVVAPRDEARDDFDVFADLSERWEAGGRERFTEGKNDLQWLETFYQIAAQRGAQQQVTLPPFTEFWQANQLIEMPENPNNARFSRFAAFRADPQANPLKTASGKIEIHSPTIAGFGYADCPPHPMWLEPDEWHGNAEVGQLQILSAHPAHRLHSQLNQTSLRERYAVAGREPLSIHPLDAQARNIADGDLVRVWNSRGQVLAGAVVTEGIRPGVICLHEGAWPDIDPDAGICKNGAVNVLTKDIPTSRLGNGCAGNTALAWLEKYDGPALALSAFDPPANA	548	Klebsiella aerogenes
job.pdb	AF-A0A2X4TN02-F1-model_v4 Anaerobic dimethyl sulfoxide reductase subunit A	17.700	236	144	13	45	261	38	242	1.000	3.451E-06	168	400	389	RVGTRLLTGSTHMPTPTKVMWFANANSILGN--VKWHYNTVVNALPRMEMIAVHEWWWTGSCEWADVVFGVDSWGELKHPDMTASVTNP--FLIVFPKTPIKRIFNTVGDIDVLALVSSKLAELTGDTRFNDMWKFVREGRT-----DVYLQRILDASTNTKGYRFTEL-EAKAREGIPA--LMNSRTSPKVVGYDQL--ADSTPWYTKSGRLEFYREEDEFIEAGEN-----LPV	KGADRLKTG-------IKLLFNQAGNTLLNQHGETNRTRQILADESLCETIIVIENHMTPSARYADLLLPETSYLEAEDLVDSSYAAGSHNYIIAIQKT-VKPMWEVRSTYDICADIAGHLG-------LREQYT---EGRTQAQWAEMHYQQIRE--------KRPYLPEWRVAKEMGVIDQRIATEQQSLAFADFRADAEANPLSTPSGKIEIYSQ-----ALADLAQTWTLPE	-6.190,12.646,19.070,-9.479,10.930,19.949,-11.053,9.127,17.087,-14.727,9.162,16.110,-16.657,6.315,17.815,-16.168,3.301,15.620,-18.823,1.180,17.410,-18.554,-2.599,17.989,-18.290,-4.751,14.839,-20.040,-8.084,15.653,-18.142,-9.678,12.792,-14.824,-11.022,14.124,-13.788,-12.680,10.831,-10.949,-10.791,9.114,-8.509,-11.407,6.241,-5.005,-10.105,5.508,-5.599,-6.885,3.643,-3.321,-7.890,0.715,-5.430,-11.054…	MPLLPVGKNPIKASIPCYLWTDAIQHPEKMTATTMGVKGADRLKTGIKLLFNQAGNTLLNQHGETNRTRQILADESLCETIIVIENHMTPSARYADLLLPETSYLEAEDLVDSSYAAGSHNYIIAIQKTVKPMWEVRSTYDICADIAGHLGLREQYTEGRTQAQWAEMHYQQIREKRPYLPEWRVAKEMGVIDQRIATEQQSLAFADFRADAEANPLSTPSGKIEIYSQALADLAQTWTLPEGERIPALPEFCPAKESHLNKALTAKYPLQLSGFHTKGHTHSTYSNVLMLHEAVPDEVWINPIDASARQLKSGDRVHVFNDRGVVELPCKVTQRILPGVAAMPQGAWTRLDDNGIDVGGCINTLTSHHPSPLAKGNPQHTNLVEIKRV	59203	Salmonella enterica subsp. arizonae
job.pdb	AF-A0A3M1HP28-F1-model_v4 Formate dehydrogenase subunit alpha	17.100	152	111	7	61	207	240	381	1.000	5.309E-04	168	400	435	TKVMWFANANSILGNVKWHYNTVVNALPRMEMIAVHEWWWTGSCEWADVVFGVDSWGELKHPDMTASVTNPFLIVFPKTPIKRIFNTVGDIDVLALVSSKLAELTG-----DTRFNDMWKFVREGRTDVYLQRILDASTNTKGYRFTELEAK	VRCLYIIGENPMVSDPD--LNHVRYSLSKTEFIVVQDLFFTETGQFADVIFPAASFAE--KEGTFTN-TERRIQRVRKA-IDPPGEARPDDWIIIELANRMLALGAAEPDPDAPFAD-WAY---HCVKDVMDEINALTPIYAGVTYQRLQKG	-2.987,5.814,2.708,-6.203,7.851,2.270,-4.855,10.920,4.161,-1.486,12.720,4.270,1.032,12.285,7.148,0.692,16.063,7.698,-3.122,15.888,7.879,-3.061,12.968,10.362,-0.486,14.737,12.585,-2.184,18.176,12.527,-5.906,17.291,12.490,-6.524,13.768,13.885,-8.186,13.737,17.360,-7.748,9.949,17.768,-4.872,7.946,16.224,-5.424,4.167,16.155,-2.331,2.081,15.289,-2.940,-1.633,14.579,-0.378,-4.181,13.328,2.418,-1.579,12…	MTNSIRDIAEESRCIFIIGSNTTEQHPVIGTKIRRAKRYRGAKLIVADPRRIDIADYADLHLRHKPGTDIALLNGIMHVILREGWQDDEFIRQRTEGFEEFKAVVEKYTPEVASEITGVPAEDIELAARMMAENRPGALLYAMGITQHIVGVNNVMSCANLQMLLGNMGVPGGGVNPLRGQNNVQGACDMGALPNVFPGYQRVTDPAVREKFERAWGVSLPETVGLTVTEMLKAAEEGKVRCLYIIGENPMVSDPDLNHVRYSLSKTEFIVVQDLFFTETGQFADVIFPAASFAEKEGTFTNTERRIQRVRKAIDPPGEARPDDWIIIELANRMLALGAAEPDPDAPFADWAYHCVKDVMDEINALTPIYAGVTYQRLQKGETLQWPVPDKHHPGTPIL…	2420332	Caldilineae bacterium
job.pdb	AF-A0A0B0HT73-F1-model_v4 Assimilatory nitrate reductase catalytic subunit	12.700	157	116	8	61	215	257	394	1.000	3.376E-04	168	400	439	TKVMWFANANSILGNVKWHYNTVVNALPRMEMIAVHEWWWTGSCEWADVVFGVDSWGELKHPDMTASVTNPFLIVFPKTPIKRIFNTVGDIDVLALVSSKLAELTGDTRFNDMWKFVREGRTDVYLQRILDASTNTKG--YRFTELEAKAREGIPAL	IKSLFVMGSNPVVSNPNAGHAAA--GLKNLEFLVVADMFMSETARLADLVLPVTSYLE--NEGTLTN-LEGRVLLR-TAGRQAPGETRHDWMILCSIADRLG-------KGPFFRF---NEPEEIFNELRLA---SKGGIADYYGITYGRLRREEGV	-5.775,2.683,-8.014,-5.774,0.645,-4.761,-8.626,1.662,-2.408,-6.383,2.165,0.652,-3.783,4.114,-1.373,-6.493,6.441,-2.740,-8.025,6.865,0.748,-4.655,7.520,2.460,-3.583,9.983,-0.274,-6.901,11.895,0.052,-6.832,11.817,3.889,-3.106,11.971,4.854,-1.565,13.299,1.612,0.529,10.085,1.435,0.248,6.470,0.220,2.125,4.622,3.006,1.343,0.967,3.839,1.718,1.614,7.599,1.821,5.079,9.192,3.751,3.372,12.059,6.542,0.813,12…	MSAAASAASKTFGIDRGLTFRLADIPLARCIVLAGTNIAECQPTLLPYFHQAKENGAKIVVIDPRKTATAAMADIHLPIRPGTDALLASSMLKIIMDEGFVDEAFVRGRTNGYDELIAYMSGFDLNRAADLCGLEAELIREAARCYGMADTGMILTARGVEQQTDGHLAVRHFLNLVLATGKIGREGCGYGAVTGQGNGQGGREHGQKADQLPGYRSIEKEEDRKYVASVWGVEASSLPGKGVSAYEMMELIHQGKIKSLFVMGSNPVVSNPNAGHAAAGLKNLEFLVVADMFMSETARLADLVLPVTSYLENEGTLTNLEGRVLLRTAGRQAPGETRHDWMILCSIADRLGKGPFFRFNEPEEIFNELRLASKGGIADYYGITYGRLRREEGVYWPCL…	1472719	Paenibacillus sp. P1XP2
job.pdb	AF-A0A0S4SEV1-F1-model_v4 Trimethylamine-N-oxide reductase 2	16.200	333	194	17	61	387	186	439	1.000	7.078E-07	168	400	456	TKVMWFANANSILGNVKWHYNTVVNALPRMEMIAVHEWWWTGSCEWADVVFGVDSWGELKHPDMT-ASVTNPFLIVFPKTPIKRIFNTVGDIDVLALVSSKLAELTGDTRFNDMWKFVREGRTDVYLQRILDASTNTKGYRFTELEAKAREGIPALM--NSRTSPKVVGYDQLADSTP---WYTKSGRLEFYREEDEFIEAGENLPVHREPVDSTFYEPNVIVSPKHEAVRPSGPEDYGVARTDLSCEVRCGRNVVLTWAETRQTQHPLVKQGHKFIFHTPKYRHGSHTTPIDTDMNAVLFGPFGDIYRRDKRSPFVTEGYVDINPTDGLELG	VKIAYVVGC-SIVGYHP-DTNNIIKALRTLDTFVVQEPWWTSTAKMADIVLPACSTLERNDIAMGGVHGKN-GVYAM-KKAIEPLYESKSDLEIFSLLAMRF----GKKVYDKF--TDEKPNEMDKIKYEYDISPTAQLMSFEKFWEQ-----GYIELPRNEESYKFVRHAKFRNDPVANKLATISGK--IQITVPKFSE----LKYKDFSRYPTWIEPD-------------------------------------EWLDDKNRKYP-----LHLLSPHPSYRVHSQG--DNTYLRS--------FYKINDREP------VMINPDDAKNTV	-2.919,-22.054,11.296,-1.673,-19.738,14.063,-3.283,-20.424,17.477,-5.078,-17.040,17.168,-8.627,-15.749,17.766,-10.094,-14.776,14.379,-12.696,-11.968,14.533,-14.684,-12.040,11.282,-15.612,-8.573,9.965,-17.895,-7.566,7.087,-15.489,-6.374,4.336,-14.903,-2.641,4.148,-16.348,-2.040,7.669,-13.079,-1.781,9.683,-13.585,1.990,10.195,-16.927,1.295,11.938,-15.254,-1.245,14.259,-12.476,1.245,15.140,-15.017,4…	MLKARWIKIRPNTDIALMLGMMHHLYTSGKYDKEFIAKYTDGFDQFLPYLLGKTDKTPKTPKWASSITEIDEKTIIELANLFVKDRTFLAGNWAMQRAQHGEMADWCLIVLASMIGQIGLAGGGVGFSMHFGGGGQARAIVGTPAGISQGRNRVEDRIPASRIADAILNPGKKYSYKGKEKVYPTVKIAYVVGCSIVGYHPDTNNIIKALRTLDTFVVQEPWWTSTAKMADIVLPACSTLERNDIAMGGVHGKNGVYAMKKAIEPLYESKSDLEIFSLLAMRFGKKVYDKFTDEKPNEMDKIKYEYDISPTAQLMSFEKFWEQGYIELPRNEESYKFVRHAKFRNDPVANKLATISGKIQITVPKFSELKYKDFSRYPTWIEPDEWLDDKNRKYPLHLL…	32019	Campylobacter fetus subsp. fetus
job.pdb	AF-A0A7X4E4V2-F1-model_v4 Molybdopterin-dependent oxidoreductase	17.000	200	120	11	55	247	235	395	1.000	4.660E-05	168	400	551	THMPTPTKVMWFAN-------ANSILGNVKWHYNTVVNALPRMEMIAVHEWWWTGSCEWADVVFGVDSWGELKHPDMTASVTNPFLIVFPKTPIKRIFNTVGDIDVLALVSSKLAELTGDTRFNDMWKFVREGRTDVYLQRILDASTNTKGYRFTELEAKAREGIPALMNSRTSPKVVGYDQLADSTPWYTKSGRLEFYR	ERKPHPIRALHVAGTGVLTQYPNT---------RKIIEGLDNLDLMVVQDIFMTTTARYADFVLPVTTLFE--TRNLLAGIRSRYIQLM-EQAIEPLFESRSDRWIMTELAKRLG-------FGNDF----DKPDDDLLRYVLEP----TGVTLDQLEE------GPV-NPMPDPWI----PFADK-KFNTPSGRIEFFS	-13.121,0.120,-11.655,-13.523,-3.308,-9.994,-11.838,-3.523,-6.545,-8.465,-5.163,-6.607,-8.000,-4.782,-10.408,-5.863,-1.591,-10.409,-2.619,-3.422,-11.394,-4.365,-4.614,-14.588,-5.445,-1.004,-15.194,-1.805,0.150,-14.733,-0.577,-2.579,-17.154,-3.212,-1.387,-19.658,-1.862,2.178,-19.280,1.749,0.874,-19.603,0.661,-0.844,-22.854,-0.666,2.478,-24.234,2.573,4.286,-23.220,4.719,1.614,-24.942,2.610,1.132,-2…	IRPGTDAALALGMVKVLLDEELFDAEYVRLHTNAPFLVRLGERGYDLQEASRSWPAGGESLPVDLRDLRLLTNGGSGPGSFVVWDERSGRPVAADTPGAQAALRGSYTIDGVRYQPVFEWMRAIAARYTPEVVHRITGAPADSVAAVTREYASVRPAAIIQNMAGAQRTDHGTLTVIGHLYLASLTGNVGLLGGGVNDNGGYLSEGGTVNPPVPLQRNPRIEGIPATKLGEYLVERKPHPIRALHVAGTGVLTQYPNTRKIIEGLDNLDLMVVQDIFMTTTARYADFVLPVTTLFETRNLLAGIRSRYIQLMEQAIEPLFESRSDRWIMTELAKRLGFGNDFDKPDDDLLRYVLEPTGVTLDQLEEGPVNPMPDPWIPFADKKFNTPSGRIEFFSLYLQ…	1978231	Acidobacteria bacterium
job.pdb	AF-A0A6B0Q9Q0-F1-model_v4 Molybdopterin-dependent oxidoreductase	14.800	148	112	6	62	208	23	157	1.000	5.618E-04	167	400	170	KVMWFANANSILGNVKWHYNTVVNALPRMEMIAVHEWWWTGSCEWADVVFGVDSWGELKHPDMTASVTNPFLIVFPKTPIKRIFNTVGDIDVLALVSSKLAELTGDTRFNDMWKFVREGRTDVYLQRILDASTN-TKGYRFTELEAKA	QALFVMGSNPVVSNP--NVRLVEEALKKLNLLVVADMFLTETARMADVVLPVTSYLE--NTGTMTN-LEGRVLLR-EAARSAPGEARDDWNILCQVAAKL-------NKSSYFSYRDAEHIFEELRLASRGGPADYYGITYDRLRREE	4.108,24.268,0.423,0.426,23.162,0.310,1.607,19.538,0.756,1.129,17.973,4.216,4.221,17.620,6.266,5.681,14.305,7.469,3.281,11.979,9.304,4.104,10.034,12.490,5.707,6.566,12.654,3.523,3.442,13.044,4.681,3.264,16.697,3.832,6.914,17.511,0.543,6.447,15.582,-0.627,3.879,18.191,0.178,6.339,21.015,-1.878,9.042,19.228,-4.738,6.527,18.770,-4.467,5.679,22.498,-4.615,9.445,23.227,-7.667,9.652,20.860,-5.950,12.19…	SSLPGKGVSAYEMMELVHQREIQALFVMGSNPVVSNPNVRLVEEALKKLNLLVVADMFLTETARMADVVLPVTSYLENTGTMTNLEGRVLLREAARSAPGEARDDWNILCQVAAKLNKSSYFSYRDAEHIFEELRLASRGGPADYYGITYDRLRREEGVYWPCPSTARAG	2691605	Paenibacillus sp. OT2-17
job.pdb	AF-A0A6N6X9C2-F1-model_v4 Molybdopterin-dependent oxidoreductase	16.500	205	127	8	60	246	18	196	1.000	1.268E-05	167	400	196	PTKVMWFANANSILGNVKWHYNTVVNALPRMEMIAVHEWWWTGSCEWADVVFGVDSWGELKHPDMTASVTNPFLIVFPKTPIKRIFNTVGDIDVLALVSSKLAELTGDTRFND----MWKFVREGRTDVYLQRILDASTNTKGYRFTELEAKAREG------------IPALM--NSRTSPKVVGYDQLADSTPWYTKSGRLEFY	PLKMCVFAGTNPFHRH--QQINRIIEGWRKLETVIAIDNQWTSTCRFADIVLPATTQFERNDLDQYGNHSNRGIIAM-KQLVQPQFEARNDFDIFRDLCRR---FNREEAFTEGLDEMG----------WLKRIWQ----------EGSQQGKGRGVHLPAFDVFWNQQEYVEFEHPQMFVRHQAFREDPDLEPLGTPSGLIEIY	-24.320,-1.051,8.781,-27.274,-3.393,8.034,-26.192,-6.957,8.968,-28.217,-9.709,7.445,-29.729,-7.468,4.712,-29.707,-9.039,1.236,-28.509,-6.794,-1.623,-28.186,-7.315,-5.377,-24.460,-6.941,-6.162,-22.770,-7.827,-9.467,-25.593,-10.131,-10.629,-25.644,-11.980,-7.257,-27.608,-11.735,-4.003,-25.175,-10.893,-1.171,-26.069,-11.029,2.543,-24.314,-8.283,4.535,-22.065,-9.680,7.311,-22.206,-8.554,10.938,-19.09…	LEPGKSINWNGKTVKLPPLKMCVFAGTNPFHRHQQINRIIEGWRKLETVIAIDNQWTSTCRFADIVLPATTQFERNDLDQYGNHSNRGIIAMKQLVQPQFEARNDFDIFRDLCRRFNREEAFTEGLDEMGWLKRIWQEGSQQGKGRGVHLPAFDVFWNQQEYVEFEHPQMFVRHQAFREDPDLEPLGTPSGLIEIY	562	Escherichia coli
job.pdb	AF-A0A7X9EWI4-F1-model_v4 Molybdopterin-dependent oxidoreductase	18.800	101	76	4	61	161	18	112	1.000	1.313E-03	167	400	306	TKVMWFANANSILGNVKWHYNTVVNALPRMEMIAVHEWWWTGSCEWADVVFGVDSWGELKHPDMTASVTNPFLIVFPKTPIKRIFNTVGDIDVLALVSSKL	IKGLMVFGENPMVSDPDLHH--VDEALDKLELLIVLDIFLTETAQKADVVLPGVTFAE--KDGTFSNTER-RVQRV-RQAIRPKGDARPDWQILADLSTRI	-5.584,12.134,-21.810,-4.350,11.726,-18.240,-5.152,8.236,-16.872,-7.375,7.561,-13.825,-6.126,7.237,-10.224,-7.099,4.138,-8.162,-9.933,5.941,-6.278,-11.204,7.233,-9.557,-11.084,3.681,-11.034,-12.939,2.215,-7.993,-15.564,4.995,-8.080,-16.008,4.560,-11.868,-16.308,0.744,-11.469,-18.987,1.421,-8.812,-20.869,3.533,-11.400,-20.415,0.767,-14.049,-18.223,3.037,-16.244,-15.220,0.701,-15.814,-15.983,-2.838…	NNGLTIPQVVNKAHHGEIKGLMVFGENPMVSDPDLHHVDEALDKLELLIVLDIFLTETAQKADVVLPGVTFAEKDGTFSNTERRVQRVRQAIRPKGDARPDWQILADLSTRIGYPMNYSSPEEIFEEVRTLAPSYAGISYDRIDKGGIPWPCPTVDHPGTPILHGAQFSRGLGLFHPVEFKEPFELPDAEYPLILSTGRSLFHYHTGTMTRRSVALDEFMPSNVIQVNPALAADLGIADQEEVKVVTRRGNITVKAEVTDIVPPGVIFTYFHFSEAAANVLTQAEVFDPVAWIPEYKVCAARIEKI	2093811	Syntrophomonadaceae bacterium
job.pdb	AF-A0A7C4R5E3-F1-model_v4 Uncharacterized protein	12.200	221	145	13	57	273	33	208	1.000	2.110E-05	167	400	342	MPTPTKVMWFANANSI--LGNVKWHYNTVVNALPRMEMIAVHEWWWTGSCEWADVVFGVDSWGELKHPDMTASVTNPFLIVFPKTPIKRIFNTVGDIDVLALVSSKLAELTGDTRFNDMWKFVREGRTDVYLQRILDASTNTKGYRFTELEAKAREGIPALMNSRTSPKVVGYDQLADSTPWYTKSGRLEFYREEDEFIEAGE--NLPVHREPVDSTFYEP	KPYPVRALILSQVNPIMSDANTK----LWIEAFKSLDFAVAIDIYLSETAMYCDIVLPDACYFERYDILQGFNH-APMILY-SEPALSPPGEAKPIYEIVRGIAEKMG-------YGEYFNWKSE---EDWMRNMIE----GLPFTLEELKQK-----GFWIGT---PQYRKY-----EGGLKTPTGKIEIYSI---LVEVAGYNPLP---------EYKP	12.890,-14.390,34.538,10.896,-16.233,31.832,8.083,-13.775,31.032,5.182,-16.169,31.753,2.684,-13.868,30.010,0.194,-15.300,27.464,0.651,-14.117,23.952,-1.387,-10.978,23.128,-3.690,-13.315,21.117,-4.440,-15.501,24.172,-4.964,-12.511,26.510,-7.587,-10.752,24.326,-10.062,-13.532,23.302,-10.678,-11.738,19.926,-9.180,-12.876,16.580,-8.126,-9.396,15.418,-4.911,-10.861,13.922,-2.135,-8.470,15.050,0.434,-1…	AKIDKPSLREALGFTLAPDFPTALLPKVILEGKPYPVRALILSQVNPIMSDANTKLWIEAFKSLDFAVAIDIYLSETAMYCDIVLPDACYFERYDILQGFNHAPMILYSEPALSPPGEAKPIYEIVRGIAEKMGYGEYFNWKSEEDWMRNMIEGLPFTLEELKQKGFWIGTPQYRKYEGGLKTPTGKIEIYSILVEVAGYNPLPEYKPPAVIPDDKYPFRLISARMPFQSNLVTQNIPMLADIEGENWVEINPRDAEKYDIKTGDYMIIESPLDSITVKAKVTEGIVPGVIALVHGFGFGHWGMGKVAKGRGVHINRLVDTYIDPVSGTIAYNECKVRVRRA	2026714	Candidatus Bathyarchaeota archaeon
job.pdb	AF-A0A6L7CGV3-F1-model_v4 Molybdopterin-dependent oxidoreductase	19.700	162	112	7	61	217	195	343	1.000	4.403E-05	167	400	360	TKVMWFANANSILGNVKWHYNTVVNALPRMEMIAVHEWWWTGSCEWADVVFGVDSWGELKHPDMTASVTNPFLIVFPKTPIKRIFNTVGDIDVLALVSSKLAELTGDTRFND-----MWKFVREGRTDVYLQRILDASTNTKGYRFTELEAKAREGIPALMN	IRFIWWAGGANFTHH--QDTNRLIRAWQKPELVVISECFWTAAAKHADIVLPATTSFERNDLTMTGDYSNQHLVPM-KQVVPPRYEARNDFDVFAELSERWEK-GGYARFTEGKSQLQW---LETFYNVARQRGASQQV--ELPPFAEFW----QANQLIEM	2.614,-18.575,11.623,1.290,-15.722,13.866,-0.808,-18.102,16.013,2.194,-20.446,16.304,4.532,-17.543,17.226,2.373,-16.120,20.044,0.932,-19.460,21.273,-0.981,-18.965,24.555,-0.016,-15.230,24.573,-2.772,-14.395,22.042,-6.511,-14.971,21.667,-8.093,-15.522,18.243,-11.368,-13.586,17.881,-13.123,-14.707,14.677,-15.899,-12.380,13.431,-17.986,-13.320,10.431,-16.470,-12.292,7.089,-17.061,-8.600,6.297,-18.63…	ETVDFFGDKMEWVAPHMGTDVALMLGIAHTLVENGWHDEAFLTRCTTGYAVFASYLLGESDGIAKNAEWAAEICGVNAAKIRELAALFHQNTTMLMAGWGMQRQQFGEQKHWMIVTLAAMLGQIGTPGGGFGLSYHFANGGNPTRRSAVLSSMQGSLPGGCDAVDKIPVARIVEALENPGGAYQHNGMNRHFPDIRFIWWAGGANFTHHQDTNRLIRAWQKPELVVISECFWTAAAKHADIVLPATTSFERNDLTMTGDYSNQHLVPMKQVVPPRYEARNDFDVFAELSERWEKGGYARFTEGKSQLQWLETFYNVARQRGASQQVELPPFAEFWQANQLIEMPENPDSERFIRFADFCR	562	Escherichia coli
job.pdb	AF-A0A2D5JCM9-F1-model_v4 Uncharacterized protein	18.100	231	139	14	61	274	24	221	1.000	4.090E-06	167	400	379	TKVMWFANANSILG---NVKWHYNTVVNALPRMEMIAVHEWWWTGSCEWADVVFGVDSWGELKHPDMTASVTNPFLIVFPKTPIKRIFNTVGDIDVLALVSSKLAELTG-DTRFND----MWKFVREGRTDVYLQRILDASTNTKG--YRFTELEAKAREGIPALMNS--RTSPKVVGYDQLADSTP---WYTKSGRLEFYREEDEFIEAGE--NLPVHREPVDSTFYEPN	VEFMLSAGG-SPIGHQPNV----NELIKAMRTLDTVVVIEPWWTPTAKMADIVFPATTTLERDDIASGMSYSNDRIFAM-RKVVDARYESKDDYEIFT----ELAKRFGTEKRFTRDRTPMQ----------WIQRLYKRSYANKVMKIAFEDFWEK-----GSVHYDIPDEARKYVRHEAFRKDPVANALKTETGKIQIFSEKFESYKYKDFKGHPI--------WMEPE	-5.882,10.664,-3.501,-9.149,11.980,-1.955,-7.700,15.531,-1.723,-6.943,15.592,-5.481,-10.538,14.584,-6.333,-12.363,16.682,-3.697,-10.353,19.943,-4.017,-10.054,20.906,-7.722,-8.312,24.218,-8.128,-6.879,24.307,-4.575,-3.097,24.609,-4.146,-0.720,22.280,-2.274,3.000,22.787,-1.565,5.426,19.959,-2.562,9.254,20.127,-2.382,9.298,23.970,-2.481,6.776,24.126,-5.386,3.088,25.091,-5.504,0.880,22.574,-7.362,-2.…	MSDLINKPGETVTYKGKTIKYPKVEFMLSAGGSPIGHQPNVNELIKAMRTLDTVVVIEPWWTPTAKMADIVFPATTTLERDDIASGMSYSNDRIFAMRKVVDARYESKDDYEIFTELAKRFGTEKRFTRDRTPMQWIQRLYKRSYANKVMKIAFEDFWEKGSVHYDIPDEARKYVRHEAFRKDPVANALKTETGKIQIFSEKFESYKYKDFKGHPIWMEPEEWLGNKELAKKYPLHLVSPHPTFRIHTQMDNTWVQNVHKVQGREPIRISPNDAKKFGVKDGEIVEVYNNRGSILAGVVVTNTIRDGVAAIEEGAWYSPEDSSKENSRCNSGQVNVLTSSRPTSQMANATTVNSTLVSIKKVDVVSPNVAYNPPKIQGA	1872629	Arcobacter sp.
job.pdb	AF-A0A0F9CNJ0-F1-model_v4 Molybdopterin domain-containing protein	17.100	286	188	15	53	332	210	452	1.000	4.763E-07	167	400	452	GSTHMPTPTKVMWFANANSILGNVKWHYNTVVNALPRMEMIAVHEWWWTGSCEWADVVFGVDSWGELKHPDMTASVT-NPFLIVFPKTPIKRIFNTVGDIDVLALVSSKLAELTGDTRFN----DMWKFVREGRTDVYLQRILDASTNTKGYRFTELEAKAREGIPALMNSRTSPKVVGYDQLADSTPWYTKSGRLEFYREEDEFIEAGENLPVHREPVDSTFYEPNVIVSPKHEAVRPSGPEDYGV-ARTDLSCEVRCGRNVVLTWAETRQTQHPLVKQGHKFIF	KAGGYPADYKAIFIPCGNYL--NQDCNTNKTVKAFKSVDFIVTLDHFLTPSAQYSDIVLPVASLFE--RSAIMSTVNGGPYWAFAPKI-IEPIGEAKTHLE----IAELLAKKMGITDFNEKTENELNEASYNT----IKPVLSEFP-----DYESFKQQ-----GILKIDVPEPYIAFKRQIEQNAPFFTPSQKIEIYSQRLAELNNPKIPPIP-------TYIP----AWESLSD-PL-AEKYPLQLLTSHSIRRSHSQFDNIPWLRELVTQ-------EIFIS	5.422,20.227,-14.965,4.216,17.544,-17.401,1.903,14.958,-15.748,1.216,11.486,-17.166,-1.611,9.562,-15.447,-1.533,5.757,-15.846,-4.893,4.480,-14.526,-7.647,2.114,-15.815,-10.044,4.863,-14.800,-10.186,8.429,-16.124,-9.925,9.999,-12.664,-10.597,13.611,-11.611,-6.811,13.891,-11.264,-6.351,12.631,-14.859,-9.025,15.090,-16.118,-7.726,18.177,-14.275,-3.961,17.660,-14.023,-2.756,15.095,-16.609,-1.267,16.0…	VKIVCIDPKYTRTAAILADKWIPIKPTTDTAMLLAMAFVMIKEDLYDHEFIEKYTYGFDKFKVYVMGEEDRIPKDPKWAEKITSVKASDIEELAREYAATKPAALISGISPSRSAYGEQYTRATITLSAMTGNIGRKGGEASSRTYPGGKYQNAPFLFGLSAPFPLSIGKSPVMAKGPFQSHLIPDAKLMAEGKVGINSHQVADAILKGKAGGYPADYKAIFIPCGNYLNQDCNTNKTVKAFKSVDFIVTLDHFLTPSAQYSDIVLPVASLFERSAIMSTVNGGPYWAFAPKIIEPIGEAKTHLEIAELLAKKMGITDFNEKTENELNEASYNTIKPVLSEFPDYESFKQQGILKIDVPEPYIAFKRQIEQNAPFFTPSQKIEIYSQRLAELNNPKIPP…	412755	marine sediment metagenome
job.pdb	AF-A0A447TPE7-F1-model_v4 Anaerobic dimethyl sulfoxide reductase subunit A	16.900	371	208	20	45	400	232	517	1.000	5.040E-07	167	400	524	RVGTRLLTGSTHMPTPTKVMWFANANSILG--NVKWHYNTVVNALPRMEMIAVHEWWWTGSCEWADVVFGVDSWGELKHPDMTASVTNPF--LIVFPKTPIKRIFNTVGDIDVLALVSSKLAELTGDTRFNDMWKFVREGRT-----DVYLQRILDASTNTKGYRFTELEAKAREG--IPALMNSRTSPKVVGYDQL---ADSTPWYTKSGRLEFYREEDEFIEAGENLPVHREPVDSTFYEPNVIVSPKHEAVR-PSGPEDYGVARTDLSCEVRCGRNVVLTWAETRQTQHPLVKQGHKFIFHTPKYRHGSHTTPIDTDMNAVLFGPFGDIYRRDKRSPFVTEGYVDINPTDGLELGLQDGDYVWIDPDP	KGADRLKTG-------IKLFFNQAGNTLLNQHGETNRTRQILADESLCETIIVIENHMTPSAMYADLLLPETSYLEAEDLVDSSYAAGSHNYMIAIQKT-VKPMWEVRSTYDICADIAGHLG-------LREQYT---EGRTQAQWAEMHYQQIRE--KRPYLPEWSVAK----EMGVIDQRIATE--QQSLAFADFRADAEANPLSTPSGKIEIYSQ-----ALADL--------AQTWTLP--------EGERIPALPEFCPAKESHLNKALT---------AKYPLQLS---------GFHTKGHTHSTYS-------NVLMLHE-------------AVPDEVWINPIDASARQLKSGDRVHVFNGP	0.983,-6.833,18.442,-2.134,-5.777,16.499,-1.761,-6.504,12.774,-4.266,-5.197,10.187,-4.107,-7.280,6.965,-0.366,-7.985,7.537,0.312,-11.581,6.419,4.121,-11.926,6.552,3.909,-15.755,6.518,1.911,-15.576,3.241,3.664,-12.641,1.567,7.298,-12.744,2.853,8.416,-16.423,2.844,11.972,-15.758,1.543,13.352,-17.775,4.541,15.793,-15.012,5.637,13.450,-11.982,5.846,10.691,-10.535,8.047,8.957,-13.881,8.849,11.996,-15.…	MVLFGLNLSETRMSGGGQVEELRRALETSKARVIIIDPRYTDSVITEHAEWLPIRPTTDAALVAGIAHTLITEQLLDEALVNRYCVGYDRSTLPDTAAPNASYKDYVLGTGDDGIAKTPEWAADITGIPATRIRQLAREIASARACYICQGWGPQRHANGEQTVRAIQTLPALTGHFGRPGTNNGNWPYGTPYGVPLLPVGKNPITTSIPCYLWTDAIQHPEKMTATTMGVKGADRLKTGIKLFFNQAGNTLLNQHGETNRTRQILADESLCETIIVIENHMTPSAMYADLLLPETSYLEAEDLVDSSYAAGSHNYMIAIQKTVKPMWEVRSTYDICADIAGHLGLREQYTEGRTQAQWAEMHYQQIREKRPYLPEWSVAKEMGVIDQRIATEQQSLAF…	59201	Salmonella enterica subsp. enterica
job.pdb	AF-X1GPP8-F1-model_v4 Uncharacterized protein	13.800	354	182	19	55	395	37	280	1.000	5.427E-06	166	400	280	THMPTPTKVMWFANANSILG--NVKWHYNTVVNALPRMEMIAVHEWWWTGSCEWADVVFGVDSWGELKHPDMTASVTNPFLIVFPKTPIKRIFNTVGDIDVLALVSSKLAELTG---------DTRFNDMWKFVREGRTDVYLQR-ILDASTNTKGYRFTELEAKAREGIPALMNSRTSPKVVGYDQLADSTPWYTKSGRLEFYREEDEFIEAGE-NLPVHREPVDSTFYEPNVIVSPKHEAVRPSGPEDYGVARTDLSCEVRCGRNVVLTWAETRQTQHPLVKQGHKFIFHTPKYRHGSHTTPIDTDMNAVLFGPFGDIYRRDKRSPFVTEGYVDINPTDGLELGLQDGDYVW	NQANPPVKAAWIEQANPMTSNPNI----NLLTRAMNKLDLIVVVDLFLTDTARMADIILPATSMFE--YHDLITGYGHSYIQLQQKL-IEPPGECKHESEMYRLLGKKF----GFNLDYLPENDLST---------------IKKIIINSNLNTDADELKE---------KPYLH--PSYQEIAFSNFK----FNTPTQKIEFFSQ-RMRDRWGEAPLP--------AYNEP---------------------AENKYSSP-----NI-------------YNKYPLSLISS------HAYNKMNSQFSDISILKE---------------EPFIWINPHDAAKRGIKENDRVE	2.778,12.927,-6.270,4.581,16.268,-5.967,6.478,17.038,-9.229,6.539,18.431,-12.740,10.311,17.606,-12.641,11.420,16.643,-9.089,11.862,13.002,-10.203,13.277,11.683,-13.518,10.754,10.228,-15.874,11.755,6.583,-16.292,11.058,4.979,-19.691,9.781,1.395,-19.335,10.506,-0.075,-22.807,8.717,-3.336,-22.054,5.385,-1.838,-20.901,2.516,-3.521,-22.815,-0.116,-1.258,-24.362,-2.554,-0.126,-21.705,-5.729,-2.275,-21.…	YFSDRQAPELNWPFSPPKPKGIRNSIPVAKLASKLDNQANPPVKAAWIEQANPMTSNPNINLLTRAMNKLDLIVVVDLFLTDTARMADIILPATSMFEYHDLITGYGHSYIQLQQKLIEPPGECKHESEMYRLLGKKFGFNLDYLPENDLSTIKKIIINSNLNTDADELKEKPYLHPSYQEIAFSNFKFNTPTQKIEFFSQRMRDRWGEAPLPAYNEPAENKYSSPNIYNKYPLSLISSHAYNKMNSQFSDISILKEEPFIWINPHDAAKRGIKENDRVE	412755	marine sediment metagenome
job.pdb	AF-A0A354FEX6-F1-model_v4 Dehydrogenase	17.000	211	140	10	57	265	40	217	1.000	2.646E-05	166	400	344	MPTPTKVMWFANANSILGNVKWHYNTVVNALPRMEMIAVHEWWWTGSCEWADVVFGVDSWGELKHPDMTASVTNPFLIVFPKTPIKRIFNTVGDIDVLALVSSKLAELTGDTRFNDMWKFVREGRTDVYLQRILDASTNTKGYRFTELEAKAREGIP-ALMNSRTSPKVVGYDQLADSTPWYTKSGRLEFYREEDEFIEAG-ENLPVHREP	RPYPLRGLILTGANPMLTN--PNADKVEKALKSLDLFVVRDLFMTDTARLADYILPGASFLE--KSEVIRGGIPQSISL--TKKVLEFDSCQNEYQFWSCLADKVG-------IGQYFPWKNEDELNRWVIEPL------------GLELEELAQKPEGYI-----YKAYNYEKF-YENGFDTPSGKVEFS--SDYLGEYGYEKLPVYRPA	-2.163,6.217,-33.470,-0.197,4.950,-30.422,2.603,7.403,-31.451,0.796,10.798,-31.628,-2.169,11.067,-29.182,-0.894,9.639,-25.850,1.214,12.776,-25.136,-2.067,14.581,-24.241,-3.475,12.407,-21.394,-1.737,12.842,-18.026,-2.070,9.929,-15.545,-4.995,10.132,-13.168,-4.124,12.453,-10.228,-1.289,14.257,-12.075,-3.152,17.615,-12.043,-4.461,17.185,-8.455,-1.039,16.073,-7.108,1.533,17.581,-9.495,4.406,17.192,-7…	DVQGKMEKVKPIGAEEYPVFYDQRREGHSITAMDAMLEGRPYPLRGLILTGANPMLTNPNADKVEKALKSLDLFVVRDLFMTDTARLADYILPGASFLEKSEVIRGGIPQSISLTKKVLEFDSCQNEYQFWSCLADKVGIGQYFPWKNEDELNRWVIEPLGLELEELAQKPEGYIYKAYNYEKFYENGFDTPSGKVEFSSDYLGEYGYEKLPVYRPAHYLSGKDKGRYKFVLITGARQARFNHSCYHNIPRFKKAVPWPVMEIHPEDAASLQIADGELVEVTSAKGSLKIRVSIAGQDQIQQGFLQITHGFDKVNVNRLTSDDVLDPISGFPAMKSVFVNVTKI	2052179	Peptococcaceae bacterium
job.pdb	AF-A0A0W8F1Y0-F1-model_v4 Formate dehydrogenase alpha subunit	14.900	194	143	9	56	249	51	222	1.000	1.365E-04	166	400	352	HMPTPTKVMWFANANSILGNVKWHYNTVVNALPRMEMIAVHEWWWTGSCEWADVVFGVDSWGELKHPDMTASVTNPFLIVFPKTPIKRIFNTVGDIDVLALVSSKLAELTGDTRFNDMWKFVREGRTDVYLQRILDASTNTKGYRFTELEAKAREGIPALMNSRTSPKVVGYDQLADSTPWYTKSGRLEFYREE	DKPGELKCMYIMGENPMISDPDLHH--VEKAIKNLEFLVVQDIFMNETAALADVVLPACCYAE--KDGTQTS-TERRVQMW-RTAVSPPGQAKLDWQIIADIAKKMG-------YEKQFAW---KSAEDIFTEISKVTPSYGGMNYA-RLNRPE----ALHWPCPTAEHPGTPILHKEK-FAHPDGLGQFFAVE	7.858,1.296,-12.646,4.252,0.251,-13.432,3.253,-1.521,-10.187,-0.352,-0.870,-11.338,-2.521,-3.401,-13.242,-3.291,-0.982,-16.016,0.115,0.506,-16.971,3.694,-0.355,-17.817,6.412,1.919,-16.419,5.938,5.642,-17.168,2.093,5.409,-17.087,2.081,3.742,-20.542,-1.279,1.885,-20.699,-1.050,-1.907,-21.175,-4.040,-1.744,-23.581,-2.219,0.723,-25.882,-0.979,-1.312,-28.885,2.084,0.912,-29.452,3.085,0.682,-25.780,2.3…	MGALPVVFTGYQKVIDEAAHKKFSDAWGFPDGIAAAKNGYEVTTMMDVLADKPGELKCMYIMGENPMISDPDLHHVEKAIKNLEFLVVQDIFMNETAALADVVLPACCYAEKDGTQTSTERRVQMWRTAVSPPGQAKLDWQIIADIAKKMGYEKQFAWKSAEDIFTEISKVTPSYGGMNYARLNRPEALHWPCPTAEHPGTPILHKEKFAHPDGLGQFFAVEYKPPAEVPDAEYPFILTTGRCLWQWHTGTMTRRSESLESEEPTGWIEINPDDAKALNIKDKEMIKATTRRGTINVPARVTKDIMKGVMFMPFHYAECAANVLTNNALDPIAKIPEFKACAVKVEKIEGAK	938273	hydrocarbon metagenome
job.pdb	AF-K8CQ33-F1-model_v4 Anaerobic dimethyl sulfoxide reductase chain A	18.500	259	154	13	57	304	36	248	1.000	4.090E-06	166	400	373	MPTPTKVMWFANANSILGNVKWHYNTVVNAL---PRMEMIAVHEWWWTGSCEWADVVFGVDSWGELKHPDMTASVTNPFLIVFPKTPIKRIFNTVGDIDVLALVSSKLAELTGDTRF-----NDMWKFVREGRTDVYLQRILDASTNTKGYRFTELEAKAREGIPALMNSRTSPKVVGYDQLADS---TPWYTKSGRLEFYREEDEFIEAGENLPVHREPVDSTFYEPNVIVSPKHEAVRPSGPEDYGVARTDLSCEVR	LTSNIKFIFNLAGN-YLANQNPDINQTVKVLEDESKVEFIVVSDLFLTPSARYADLLLPETSFMERWNIGETWG-TGNYLLLSQKL-VEPEFERRSDYDWLRDVARKFGI---EARFSEGRSEKAW-------VEHIWEKTREALADHDLPDFAGLCKK-----PHVYL--KSPPYVAFEENIRDPDNHPFPTPSGKIEIFSKRLWEMNHPEIPAL-------SHYVP-----------AKEGPQD--------ALRDK	13.740,-17.985,-20.429,9.913,-17.903,-20.384,8.640,-18.056,-16.888,7.312,-21.664,-16.705,4.877,-20.549,-14.056,1.626,-19.471,-15.762,-0.298,-19.139,-12.447,-0.956,-15.631,-11.101,-2.578,-14.684,-7.770,-4.239,-11.486,-6.644,-1.871,-9.709,-4.249,-4.797,-10.076,-1.768,-4.267,-13.883,-1.693,-0.524,-13.882,-0.880,-1.090,-14.795,2.807,-3.536,-17.543,1.757,-1.066,-18.772,-0.904,1.611,-19.106,1.823,-0.79…	MPNPVAEKISIMNWVQACDDAAKVTPENGLTGAETLTSNIKFIFNLAGNYLANQNPDINQTVKVLEDESKVEFIVVSDLFLTPSARYADLLLPETSFMERWNIGETWGTGNYLLLSQKLVEPEFERRSDYDWLRDVARKFGIEARFSEGRSEKAWVEHIWEKTREALADHDLPDFAGLCKKPHVYLKSPPYVAFEENIRDPDNHPFPTPSGKIEIFSKRLWEMNHPEIPALSHYVPAKEGPQDALRDKYPLQLITWKGKNRANSTQYANLWLQEVQRQQLWINPQDADARGIQQGDLVRIYNDRGVVRIPADVTPRIMPGVVAMQAGAWWQPDAEGVDNGGCPNVLTSARITPLAKGNAHQTLLVEVTRHEPV	1208664	Cronobacter sakazakii 696
job.pdb	AF-X1FH51-F1-model_v4 Molybdopterin domain-containing protein	17.600	147	104	7	61	207	196	325	1.000	2.544E-04	166	400	379	TKVMWFANANSILGNVKWHYNTVVNALPRMEMIAVHEWWWTGSCEWADVVFGVDSWGELKHPDMTASVTNPFLIVFPKTPIKRIFNTVGDIDVLALVSSKLAELTGDTRFNDMWKFVREGRTDVYLQRILDASTNTKGYRFTELEAK	IKVLYLIGENPALSEPDAKHAR--EALKKLEFFVVQDIFLTETARLADVVLPGATFAE--KDGTFTN-TERRVQRVRKA-IEPIGNSKPDW---WITC-QIAQRMGSKGFD-------FAHPSQIMEEIANLTPSYGGISYSRLDNG	-7.200,-8.562,21.046,-7.784,-10.182,17.625,-10.709,-9.105,15.363,-11.181,-11.741,12.751,-13.980,-13.998,11.377,-11.672,-16.962,11.494,-9.909,-18.807,14.321,-6.279,-18.313,13.246,-3.263,-19.450,15.318,-2.827,-15.944,16.782,-6.369,-16.141,18.271,-5.024,-18.743,20.762,-2.797,-16.002,22.240,-5.474,-13.261,22.186,-7.057,-12.024,25.425,-10.133,-11.202,23.298,-11.326,-12.600,19.943,-13.899,-10.561,17.99…	MWPTPREIDLVRFADLWLQHKPGTDVALLMGMMRVIVDEGLVDSAFVEERCENFDAFRESLKNFDLDFAERITGVPKDKIAEAARIYATNKPSSLLYAMGITQHSHGTDNVIATANLAMLTGNMGKPSTGVNPLRGHNNVQGACDLGALPNVYTGYQAVANSAIREKFEVAWGCSLSPSPGLTITEIIPAAYEGRIKVLYLIGENPALSEPDAKHAREALKKLEFFVVQDIFLTETARLADVVLPGATFAEKDGTFTNTERRVQRVRKAIEPIGNSKPDWWITCQIAQRMGSKGFDFAHPSQIMEEIANLTPSYGGISYSRLDNGGLQWPCPTQDHPGTPILHTKQFTRGKGRFIPLDYKPPMELPDDEYPLILTTGRS	412755	marine sediment metagenome
job.pdb	AF-T0ZXM6-F1-model_v4 Formate dehydrogenase alpha subunit	19.600	102	76	4	61	162	95	190	1.000	8.834E-04	166	400	385	TKVMWFANANSILGNVKWHYNTVVNALPRMEMIAVHEWWWTGSCEWADVVFGVDSWGELKHPDMTASVTNPFLIVFPKTPIKRIFNTVGDIDVLALVSSKLA	IRAMYISGENSV--RTHPNSNEAMSALRDLDFLVVQDIFMTETAEFADIVLPAASSLE--NDGTFTN-TERRVQLVRK-IAEPPGEAKPDWLIYTELSRKLG	-5.099,10.024,1.632,-7.195,7.391,3.483,-10.433,9.433,3.595,-13.491,9.472,1.267,-12.141,12.774,-0.196,-8.416,11.872,0.004,-7.695,12.993,-3.610,-9.187,16.468,-3.004,-7.325,16.750,0.330,-4.043,16.078,-1.535,-5.087,18.442,-4.369,-5.723,21.208,-1.787,-2.150,20.871,-0.448,-0.877,20.875,-4.069,-2.900,24.064,-4.771,-1.295,25.662,-1.677,2.216,24.619,-2.822,1.510,26.101,-6.295,0.007,29.301,-4.811,2.995,29.…	TEHRNGSDNVSSLVNLAILTGNIGVPGGGLNPLRGQNNVQGGADMGAVPGSLPGYQNLLDPRVRKRFEAAWNVQLPKAIGLKSTEMIQAALDRKIRAMYISGENSVRTHPNSNEAMSALRDLDFLVVQDIFMTETAEFADIVLPAASSLENDGTFTNTERRVQLVRKIAEPPGEAKPDWLIYTELSRKLGLDMGFKSVPDIDDERASLVPSWAGISLNRLQNSSLQWPVTSKESMGTEILHVNGVMRGKARFRPLSWADVPISDYPYALITGRYREQYHTATMTSRSHVIQELSPGPYVEMNPQDMVKEGMLEDELINISSSNGSIRARVKSNENLHSGVMFTTFHFSNLPANILTTSELDPLTKTPAYKDTRVRISKDTNAVYV	410659	mine drainage metagenome
job.pdb	AF-A0A2C8WVW6-F1-model_v4 Molybdopterin guanine dinucleotide-containing S/N-oxide reductases	19.600	112	82	4	61	172	255	358	1.000	3.015E-04	166	400	389	TKVMWFANANSILGNVKWHYNTVVNALPRMEMIAVHEWWWTGSCEWADVVFGVDSWGELKHPDMTASVTNPFLIVFPKTPIKRIFNTVGDIDVLALVSSKLAELTGDTRFND	LRLIYWCGGNPFHHHQDLHRLTR--AWQTPDTVVVREAWWNTTAKFADIVLPVATTLE--RDDFAAGFSDPHLVAMPKV-REPAGESRTDHHIFAALAARFGY---EQEFTE	1.554,-19.020,0.786,2.628,-15.337,0.999,1.702,-14.601,4.616,1.410,-10.764,4.808,0.675,-10.086,8.476,-1.472,-7.176,9.736,-1.028,-4.792,12.710,-3.171,-2.129,14.396,-1.103,-0.642,17.253,-3.301,1.129,19.801,-1.011,3.201,22.081,-2.426,4.710,25.282,0.076,7.304,26.603,-0.069,7.471,30.430,1.850,10.263,32.233,2.204,9.639,35.970,3.193,12.747,38.020,6.929,12.932,38.709,8.010,12.272,42.314,9.955,15.244,43.77…	MIDVTFTVHLFAMVRHPKPPRAPPPRPATTSPRPRTPPRAARPRTTQPAPGRPPWTGRPVSPIRSDTAGFLDAEWLPVIPNTDTAAMLGIAHTMLVNGWHDEDFLRRCCIGFDRFASYLVGEHDGIPKDAAWAARITGISRDAITDLARRLTTQRSLIMVNYAVQRADHGEQPIWMSVVLAAMAGSMGRPGCGWGAGYATMDATGVARGRPFVATVPTVSNPVPDFIPVARIADTLLHPGKTIDYDGRRLTLPELRLIYWCGGNPFHHHQDLHRLTRAWQTPDTVVVREAWWNTTAKFADIVLPVATTLERDDFAAGFSDPHLVAMPKVREPAGESRTDHHIFAALAARFGYEQEFTESRSEIEWVRHLYEQTRAVSGPIPTTSSSCGA	1882786	Streptomyces sp. OK228
job.pdb	AF-A0A4Q4CJJ5-F1-model_v4 Asp-tRNA(Asn)/Glu-tRNA(Gln) amidotransferase GatCAB subunit C	20.300	192	125	9	61	243	214	386	1.000	1.342E-05	166	400	395	TKVMWFANANSILGNVKWHYNTVVNALPRMEMIAVHEWWWTGSCEWADVVFGVDSWGELKHPDMTASVTNPFLIVFPKTPIKRIFNTVGDIDVLALVSSKLAELTG-DTRF-----NDMWKFVREGRTDVYLQRILDASTNTKGYRFTELEAKAREGIPALMN---SRTSPKVVGYDQLADSTPWYTKSGRL	IRLVYWAGGNPF--HHHQDLNRLRRAFARLDTLVVHELGWTATARHADFVLPCTMTLE--REDIGGNGNDPLLTPM-RPVSAPFGESRDDFDIFA----DLAERLGAREAFTEGRTTRQWLEHLYEPTRAALQAA-----GHPAPSFAEFFAG-----DGMDLPQQPDDGGRLAAFRADPDAAPLRTPSGRL	17.336,-0.784,12.108,15.200,-3.895,12.622,16.799,-6.829,14.521,16.183,-6.581,18.302,14.059,-3.406,17.924,11.016,-5.263,19.347,13.153,-6.606,22.235,14.478,-3.096,22.985,10.882,-1.756,22.885,9.687,-4.550,25.245,12.662,-3.885,27.584,11.414,-0.259,27.770,7.961,-1.575,28.870,6.223,-1.598,25.459,3.294,-4.055,25.510,2.540,-5.781,22.190,-0.949,-7.047,21.283,-1.196,-9.223,18.149,-4.721,-9.332,16.713,-4.67…	VERGAMDRARARGCRFVLVGPLRADLPEEAGAEWVSANPGTDAALMLALLHTLVAEGLHDRVFLDRFTVGWPDFEAYLMGRADGVPKSASWAAPITGVPAEAIAALARSLGGRRALVVVSHSLQRARFGEQPVWLGMVLAAALGQIGLPGGGYAYGLGAIAYYGRRSNAAPTPTLPQGKNGLRAFIPVARIADMLLNPGGAYRYNGQTRTYPDIRLVYWAGGNPFHHHQDLNRLRRAFARLDTLVVHELGWTATARHADFVLPCTMTLEREDIGGNGNDPLLTPMRPVSAPFGESRDDFDIFADLAERLGAREAFTEGRTTRQWLEHLYEPTRAALQAAGHPAPSFAEFFAGDGMDLPQQPDDGGRLAAFRADPDAAPLRTPSGRLEVSSATIAG	1909293	Acetobacteraceae bacterium
job.pdb	AF-A0A0S7XRK6-F1-model_v4 Uncharacterized protein	18.200	219	135	13	55	267	91	271	1.000	2.110E-05	166	400	399	THMPTPTKVMWFANANSI--LGNVKWHYNTVVNALPRMEMIAVHEWWWTGSCEWADVVFGVDSWGELKHPDMTASVTNP--FLIVFPKTPIKRIFNTVGDIDVLALVSSKLAELTGDTRFNDMWKFVREGRTDVYLQRILDASTNTKGYRFTELEAKAREGIPALMNSRTSPKVVGYDQLADSTPWYTKSGRLEFYREEDEFIEAGE--NLPVHREPVD	TGEPYPVRALFCQGNNMLVSYANTK----MVTDAVLSLDFFVVADFFMTPTTDVADIVLPAATWME--RDAVTNFHQISYNSAHLQQKT-VQ-LGECWSDFKIMNELGRRLG-------FGELM----FPTDEAYFDFLLEP----SGMTFEDF-----KGVGVISSSLTFKK-------YEVTGFQTPSGKIQLYD---QRLEDLGFDPLPSYREPTE	5.000,6.554,9.849,2.898,6.231,6.668,-0.852,6.715,6.092,-1.397,9.774,8.322,-2.275,13.490,7.953,1.294,14.342,6.805,3.155,11.241,5.668,5.847,13.277,3.827,6.790,15.485,6.817,6.839,12.405,9.083,9.003,10.403,6.626,11.352,13.371,6.003,11.769,14.034,9.761,12.798,10.394,10.378,15.224,10.391,7.400,16.678,13.774,8.504,17.293,12.398,12.019,19.276,9.540,10.410,21.191,12.098,8.270,22.035,14.498,11.136,23.102,1…	VDQNADTISTGRAITMLAAITGNIDVPGGNIIPMKINVRGLSDPALTLVNKLTTEHHQKRLGSKEYPLLSSKASLITPVAHNFTLWQAILTGEPYPVRALFCQGNNMLVSYANTKMVTDAVLSLDFFVVADFFMTPTTDVADIVLPAATWMERDAVTNFHQISYNSAHLQQKTVQLGECWSDFKIMNELGRRLGFGELMFPTDEAYFDFLLEPSGMTFEDFKGVGVISSSLTFKKYEVTGFQTPSGKIQLYDQRLEDLGFDPLPSYREPTESPMSAPEKTKEYPLIITTGGRVPVFRHSELRNIPILREIVPELLMSINPKKAQELGIEEGDSVLVESPRGSMEAKAHLTEAIDPRVVQIPSHWPGRNNVNLIMDNENCAPMIGSAQLRCQLCRVRKKD	1703775	candidate division WOR-1 bacterium DG_54_3
job.pdb	AF-A0A1L5KI77-F1-model_v4 DmsA_ynfE: anaerobic dimethyl sulfoxide reductase, A subunit, DmsA/YnfE	16.400	243	160	16	38	263	154	370	1.000	3.652E-06	166	400	403	NHEDHPL-----RVGTRLLTGSTHMPTPTKVMWFANANSILGN----VKWHYNTVVNALPRMEMIAVHEWWWTGSCEWADVVFGVDSWGELKHPDMTASVTNP--FLIVFPKTPIKRIFNTVGDIDVLALVSSKLAELTGDTRFNDMWKFVREGRTDV-YLQR-ILDASTNTKGY-RFTELEAKAREGIPALMNSRTSPKVVGYDQLADS---TPWYTKSGRLEFYREEDEFIEAGENLPVHR	RGPEMTATRDGVRGKEKL-------AVPIKFLWNY-AGNTIINQHSDINKTHDILQD-ESKCEMVVVIENFMTSSAKYADILLPDLMTVEQEDIIPNDY-AGNMGYLIFI-QPATTAKFERKPIYWILSEVAKRL----GDDVHQRF----TEGRTQEQWLQYLYAKMVAKDPALPGYDELK-----KMGIYKRKDPNGHFVAYRDFRRDPEANPLKTPSGKIEIYSS--RLADIAARWQLEK	11.036,1.678,-21.657,11.822,0.143,-25.107,11.950,3.527,-26.902,14.038,5.094,-24.085,16.577,2.227,-24.323,16.845,2.053,-28.139,17.035,5.862,-28.556,19.630,6.101,-25.713,17.360,8.379,-23.629,18.200,6.543,-20.360,20.443,7.989,-17.603,23.112,5.258,-17.795,25.360,6.931,-15.137,22.371,6.934,-12.824,21.628,3.257,-13.584,25.273,2.104,-13.132,25.782,3.963,-9.830,22.392,3.786,-8.068,20.698,0.587,-9.367,21.…	AWVLINENLVDQPFLDKYCIGYDEKTLPADAPANGHYKAYILGQGDDATAKTPQWASRITGIPADRIIKLAREIGMTKPAYICQGWGPQRQANGELSARAIAMLPILTGNVGINGGNSGARESTYTITIERLPVLENPVKTAISCFSWTDAIARGPEMTATRDGVRGKEKLAVPIKFLWNYAGNTIINQHSDINKTHDILQDESKCEMVVVIENFMTSSAKYADILLPDLMTVEQEDIIPNDYAGNMGYLIFIQPATTAKFERKPIYWILSEVAKRLGDDVHQRFTEGRTQEQWLQYLYAKMVAKDPALPGYDELKKMGIYKRKDPNGHFVAYRDFRRDPEANPLKTPSGKIEIYSSRLADIAARWQLEKDEVINPLPVYASTFEGWDDPLRSQFPLQM…	77133	uncultured bacterium
job.pdb	AF-A0A6D0IHC1-F1-model_v4 Molybdopterin-dependent oxidoreductase	19.300	227	148	12	61	274	119	323	1.000	3.865E-06	166	400	435	TKVMWFANANSILGNVKWH---YNTVVNALPRMEMIAVHEWWWTGSCEWADVVFGVDSWGELKHPDMTASVTNPFLIVFPKTPIKRIFNTVGDIDVLALVSSKLAELTGDTRFND-----MWKFVREGRTDVYLQRILDASTNTKGYRFTELEAKAREGIPALMN--SRTSPKVVGYDQLADST---PWYTKSGRLEFYREEDEFIEAGENLPVHREPVDSTFYEPN	IRFIWWAGGANF-----THHQDTNRLIRAWQKPELVVISECFWTAAAKHADIVLPATTSFERNDLTMTGDYSNQHLVPM-KQVVPPRYEARNDFDVFAELSERWEK-GGYARFTEGKSELQW---LETFYNVARQRGASQQV--ELPPFAEFW----QANQLIEMPENPDSERFIRFADFCRDPQAHPLKTASGKIEIFSQ-RIADYAYPDCPGH-----PMWLEPD	-22.618,19.495,15.753,-25.187,20.492,13.066,-24.181,24.185,13.050,-20.553,23.355,12.156,-21.704,21.087,9.265,-23.763,23.935,7.729,-20.855,26.347,8.256,-18.410,23.994,6.453,-20.870,23.490,3.546,-21.176,27.282,3.152,-17.366,27.653,3.278,-16.920,25.015,0.516,-19.541,26.730,-1.694,-18.218,30.290,-1.218,-14.540,29.449,-1.925,-12.388,27.676,-4.507,-12.207,24.263,-2.810,-10.057,21.168,-3.421,-11.344,17.…	GAAKIRELAAIFHQNTTMLMAGWGMQRQQFGEQKHWMIVTLAAMLGQIGTPGGGFGLSYHFANGGNPTRRAAVLSSMQGSLPGGCDAVDKIPVARIVEALENPGGAYQHNGMDRHFPDIRFIWWAGGANFTHHQDTNRLIRAWQKPELVVISECFWTAAAKHADIVLPATTSFERNDLTMTGDYSNQHLVPMKQVVPPRYEARNDFDVFAELSERWEKGGYARFTEGKSELQWLETFYNVARQRGASQQVELPPFAEFWQANQLIEMPENPDSERFIRFADFCRDPQAHPLKTASGKIEIFSQRIADYAYPDCPGHPMWLEPDEWQGNAEPEQLQVLSAHPAHRLHSQLNYSSLRELYAVANREPVTIHPDDAQARGIQDGDTVRLWNARGQILAGAVI…	562	Escherichia coli
job.pdb	AF-A0A7C4FKN0-F1-model_v4 Molybdopterin domain-containing protein	15.800	239	152	9	61	299	7	196	1.000	1.342E-05	165	400	200	TKVMWFANANSILGNVKWHYNTVVNALPRMEMIAVHEWWWTGSCEWADVVFGVDSWGELKHPDMTASVTNPFLIVFPKTPIKRIFNTVGDIDVLALVSSKLAELTGDTRFNDMWKFVREGRTDVYLQRILDASTNTKGYRFTELEAKAREGIPALMNSRTSPKVVGYDQLADSTPWYTKSGRLEFYREEDEFIEAGENLPVHREPVDSTFYEPNVIVSPKHEAVRPSGPEDYGVARTDL	IKVMHLVGTNPVLAYA--NAREVFQALMNVDFISVVDLYMSPTARFADIVMPAAHWLEM--DDIYDMHPRFFVSAIVKA-VEPPGEAWPDNKIFLELGKRLAP--------SFWPF-------ENVEEMLDYQLRKANTKWEEFKKW-----ASLAPLEWSI-------MKSTKPIIGE--RGEDSQPL---------------PERSSFIAPYLKNSVTTLFPITENPQKVPLTRKSP	-14.395,10.587,25.670,-16.422,13.514,24.247,-13.573,14.933,22.177,-13.847,15.570,18.423,-12.683,12.437,16.588,-9.480,13.833,15.062,-9.221,10.809,12.717,-12.375,9.924,10.748,-11.198,7.659,7.909,-8.433,5.049,7.810,-7.180,3.223,4.708,-4.986,0.236,5.652,-2.803,-1.534,3.068,-0.979,-4.806,3.838,-1.037,-4.047,7.598,-2.577,-5.466,10.800,-2.337,-2.661,13.402,-4.088,-4.681,16.135,-1.150,-7.141,16.103,1.651…	MNGERKIKVMHLVGTNPVLAYANAREVFQALMNVDFISVVDLYMSPTARFADIVMPAAHWLEMDDIYDMHPRFFVSAIVKAVEPPGEAWPDNKIFLELGKRLAPSFWPFENVEEMLDYQLRKANTKWEEFKKWASLAPLEWSIMKSTKPIIGERGEDSQPLPERSSFIAPYLKNSVTTLFPITENPQKVPLTRKSPPITL	2026735	Deltaproteobacteria bacterium
job.pdb	AF-W4UJX0-F1-model_v4 Anaerobic dimethyl sulfoxide reductase chain A	20.500	258	161	14	58	300	48	276	1.000	1.960E-06	165	400	277	PTPTKVMWFANANSILGNVKWHYNTVVNAL---PRMEMIAVHEWWWTGSCEWADVVFGVDSWGELKHPDMTASVTNP--FLIVFPKTPIKRIFNTVGDIDVLALVSSKL---AELTGD-TRFNDMWKFVREGRTDVYLQRILDASTNTKGYRFTELEAKAREGIPALMNSRTSPKVVGYDQLADST---PWYTKSGRLEFYREEDEFIEAGENLPVHREPVDSTFYEP---NVIVSPKHEAVRPSGPEDYGVARTDLS	SAPIKMVWQY-AGNSLVGQTGDNNRSVEILRDDSKCELIVVCDIQYTTSARYADYVLPGTSTAEEEDIHPGEN-GGPMAYGIV-SSQAIKPLYECRNIFDICAGLAKRLGTEKEFTGGLTRSQWLERTIEETRK-----------KDPSLPTYREWK-----KIGIFRKDMG--PYVELDEFRKDPVANPLETPSGKIEIYSE--RLAAMSEAW------TFGTFRKKLAGDKLTALPEYVVTWEGPEEAKAPRNIHS	-7.928,-13.516,-6.884,-7.489,-13.287,-3.077,-8.739,-10.228,-1.134,-7.208,-8.672,2.009,-10.617,-9.550,3.554,-9.602,-13.231,3.214,-6.799,-12.460,5.716,-9.537,-11.491,8.221,-11.827,-14.492,7.601,-9.315,-17.198,6.565,-5.892,-15.888,7.697,-5.006,-19.152,9.544,-5.343,-21.051,6.225,-3.393,-18.441,4.195,0.110,-19.301,2.950,2.496,-18.562,0.054,1.057,-21.405,-2.079,-2.664,-20.560,-1.739,-2.743,-16.770,-1.2…	MFSWLDAIDHGEQMDTFNSGVCEKPAPGIRANKVPIDEHGKPTNVKLSAPIKMVWQYAGNSLVGQTGDNNRSVEILRDDSKCELIVVCDIQYTTSARYADYVLPGTSTAEEEDIHPGENGGPMAYGIVSSQAIKPLYECRNIFDICAGLAKRLGTEKEFTGGLTRSQWLERTIEETRKKDPSLPTYREWKKIGIFRKDMGPYVELDEFRKDPVANPLETPSGKIEIYSERLAAMSEAWTFGTFRKKLAGDKLTALPEYVVTWEGPEEAKAPRNIHSR	1302244	Cutibacterium acnes JCM 18920
job.pdb	AF-A0A377D3Z5-F1-model_v4 Putative dimethyl sulfoxide reductase, oxidoreductase subunit	17.700	378	213	22	38	399	52	347	1.000	1.246E-06	165	400	356	NHEDHPL-----RVGTRLLTGSTHMPTPTKVMWFANANSILG---NVKWHYNTVVNALPRMEMIAVHEWWWTGSCEWADVVFGVDSWGELKHPDMTASVTNP--FLIVFPKTPIKRIFNTVGDIDVLALVSSKLAELTGDTRFNDMWKFVREGRTDV-YLQR-ILDASTNTKGY-RFTELEAKAREGIPALMNSRTSPKVVGYDQLADS---TPWYTKSGRLEFYREEDEFIEAGENLPVHREPVDSTFYEPNVIVSPKHEAVRPSGPEDYGVARTDLSCEVRCGRNVVLTWAETRQTQHPLVKQGHKFIFHTPKYRHGSHTTPIDTDMNAVLFGPFGDIYRRDKRSPFVTEGYVDINPTDGLELGLQDGDYVWIDPD	HGPQMTAIRDGVRGKDKLD-------VPIKFIWNYAGNTLVNQHSDINKTHEILQD-ESKCEMIVVIENFMTSSAKYADILLPDLMTVEQEDIIPNDY-AGNMGYLIFL-QPVTSEKFERKPIYWILSEVAKRLG--------PDVYQKFTEGRTQEQWLQHLYAKMLAKDPALPSYDELK-----KMGIYKRKDPNGHFVAYKAFRDDPEANPLKTPSGKIEIYSS--KLAEIARTWELEKDEV----------ISPLP--VYASTFEGW-----DSPERS------------TFPLQ--------LFGFH---YKSRTHSTYGNIDVLK--------AACR---------QEVWINPIDAQKRGIANGDMVRVYNH	1.186,-19.778,17.656,-0.741,-23.019,16.897,1.495,-24.203,13.990,4.537,-23.603,16.083,3.018,-25.419,19.091,1.938,-28.360,16.882,5.382,-28.613,15.189,3.848,-28.053,11.697,6.422,-25.412,10.634,8.845,-26.695,7.950,6.778,-29.844,7.114,5.208,-30.710,3.733,1.425,-30.207,4.055,2.100,-28.325,7.328,1.148,-24.692,8.041,3.682,-21.950,8.947,1.036,-19.402,10.051,1.767,-17.384,6.853,0.003,-17.150,3.491,1.214,-1…	MLPILTGNVGISGGNSGARESTYTITIERLPVLDNPVKTSISCFSWTDAIDHGPQMTAIRDGVRGKDKLDVPIKFIWNYAGNTLVNQHSDINKTHEILQDESKCEMIVVIENFMTSSAKYADILLPDLMTVEQEDIIPNDYAGNMGYLIFLQPVTSEKFERKPIYWILSEVAKRLGPDVYQKFTEGRTQEQWLQHLYAKMLAKDPALPSYDELKKMGIYKRKDPNGHFVAYKAFRDDPEANPLKTPSGKIEIYSSKLAEIARTWELEKDEVISPLPVYASTFEGWDSPERSTFPLQLFGFHYKSRTHSTYGNIDVLKAACRQEVWINPIDAQKRGIANGDMVRVYNHRGEVRLQPK	562	Escherichia coli
job.pdb	AF-A0A4Q3IGM5-F1-model_v4 Asp-tRNA(Asn)/Glu-tRNA(Gln) amidotransferase GatCAB subunit C	17.700	259	170	14	61	306	139	367	1.000	1.654E-06	165	400	367	TKVMWFANANSILGNVKWHYNTVVNALPRMEMIAVHEWWWTGSCEWADVVFGVDSWGELKHPDMTASVTNPFLIVFPKTPIKRIFNTVGDIDVLALVSSKLAELTGDTRF--NDMWKFVREGRTDVYLQRILDASTNTKGYRFTELEAKAREGIPALMNSRTSPKVV--GYDQLADSTP---WYTKSGRLEFYREEDEFIEAGENLPVHREPVDSTFYEPNVIVSPKHEAVRPSGPEDYG---VARTDLS---CEVRCG	IKLVYWAGGNPFHHH--QELNRLVQAWQRPEAIIVHEPWWTATARHADIVLPVTTQLE--RNDIVCANRDLMLAASHKA-VEPAGEARDDYAIFSGLAARLGVEEAFTERRDEESWLRHLYG-----LARQRIAAANLDIPDFDSFWRQ-----GVTLLPE--PEVVKPLLADFRDDPQAHRLATPSGLIELFSERIAGFGYADCLG------HAAWLP-----SQEWLGAEAA--ERFPLHLISNQPVTKLHSQYDHG	-22.669,11.575,21.618,-22.503,8.308,19.572,-21.077,5.948,22.253,-23.794,7.028,24.738,-26.594,6.464,22.148,-27.467,10.194,22.164,-27.118,10.395,18.355,-28.867,7.131,17.300,-30.874,5.990,20.379,-28.539,2.972,20.885,-25.957,2.991,23.711,-22.858,1.150,22.591,-22.697,-1.036,25.726,-20.676,-4.237,26.185,-23.983,-6.195,25.991,-24.782,-4.485,22.674,-21.293,-5.372,21.364,-21.489,-8.981,22.687,-24.529,-9.6…	AYLAGKADGTPKTADWAAALCEIPADEIRTLARRMAAKRTFIMMSWSLQRADHGEQPYWMAITLAAMLGQIGLPGGGFGFGYGSVNGIGNAAQEIPWPSLSQGDNPVADFIPVARIADMLLDPGGAYDFNGERRSYPDIKLVYWAGGNPFHHHQELNRLVQAWQRPEAIIVHEPWWTATARHADIVLPVTTQLERNDIVCANRDLMLAASHKAVEPAGEARDDYAIFSGLAARLGVEEAFTERRDEESWLRHLYGLARQRIAAANLDIPDFDSFWRQGVTLLPEPEVVKPLLADFRDDPQAHRLATPSGLIELFSERIAGFGYADCLGHAAWLPSQEWLGAEAAERFPLHLISNQPVTKLHSQYDHG	1909294	Hyphomicrobiales bacterium
job.pdb	AF-A0A6D0F392-F1-model_v4 Molybdopterin-dependent oxidoreductase	19.000	226	150	11	61	274	276	480	1.000	1.683E-05	165	400	502	TKVMWFANANSILGNVKWHYNTVVNALPRMEMIAVHEWWWTGSCEWADVVFGVDSWGELKHPDMTASVTNPFLIVFPKTPIKRIFNTVGDIDVLALVSSKLAELTGDTRFNDMWKFVREGRTDV-YLQRILDASTNTK------GYRFTELEAKAREGIPALMN--SRTSPKVVGYDQLADSTP---WYTKSGRLEFYREEDEFIEAGENLPVHREPVDSTFYEPN	IKMIWWAGGGNFTHH--QDTNRLIKAWQKPEMIVVSECYWTAAAKHADIVLPITTSFERNDLTMTGDYSNQHIVPM-KQAVAPQFEARNDFDVFADLAELL-----KPGGKEIYT---EGKDEMAWLKFFYDAAQKGARAQRVTMPMFNAFWQQN----KLIEMRSSEKNEQYVRYGDFRADPVKNALGTPSGKIEIYSK-----TLEKF-GYKDCPAHPTWLAPD	-5.170,3.981,-0.322,-2.604,5.957,-2.432,-5.165,8.528,-3.666,-7.151,8.912,-0.419,-4.392,8.876,2.257,-2.851,12.176,1.018,-6.172,13.736,1.851,-6.422,11.932,5.240,-2.856,11.895,6.653,-0.940,14.016,4.110,1.151,11.102,2.751,0.698,7.931,0.675,1.135,5.982,3.984,1.137,2.482,2.389,4.854,2.811,1.449,5.955,4.701,4.590,8.241,3.327,7.297,6.064,1.918,10.107,6.563,1.904,13.887,9.489,-0.456,14.454,8.791,-4.123,15…	AQVIMPHVVGSVEVYEQQTSWPLILENSQAVVLWGMNPLNTLKIAWSSTDEQGLEYFHQLKKSGKPVIAIDPIRSETIEFFGDNATWIAPNMGTDVALMLGIAHTLMTQGKHDKVFLEKYTTGYPQFEEYLTGKSDNTPKSAAWAAEITGVPEAQIVKLAELMAANRTMLMAGWGIQRQQYGEQKHWMLVTLAAMLGQIGTPGGGFGFSYHYSNGGNPTRVGGVLPEMSAAIAGQASEAADDGGMTAIPVARIVDALENPGGKYQHNGKEQTYPNIKMIWWAGGGNFTHHQDTNRLIKAWQKPEMIVVSECYWTAAAKHADIVLPITTSFERNDLTMTGDYSNQHIVPMKQAVAPQFEARNDFDVFADLAELLKPGGKEIYTEGKDEMAWLKFFYDAAQ…	562	Escherichia coli
job.pdb	AF-S5MS76-F1-model_v4 Trimethylamine-N-oxide reductase	18.700	203	133	9	64	254	2	184	1.000	2.233E-05	164	400	194	MWFANANSILGNVKWHYNTVVNALPRMEMIAVHEWWWTGSCEWADVVFGVDSWGELKHPDMTASVTNPFLIVFPKTPIKRIFNTVGDIDVLALVSSKLAELTGDTRFND-----MWKFVREGRTDVYLQRI-LDASTNTKGYRFTELEAKAREGIPALMN------SRTSPKVVGYDQLADSTPWYTKSGRLEFYREEDEFIE	AIYSAANPFHAQ--QDRNRMIEAWKKLETVVVLDHQWTASCRFADIVLPVTTRFERNDIEQFGTHSNKGLIALHQV-VKPQFEARHDFDIFAGLCKRFDR---EATYRENRDEMQW------INAIYDEGVKTGASLGVKLPDFASFW----QGEGYIEYPAGQPWVRHSE----FREQPDLNPLGTPSGLIEIFSKTIAGFG	-1.005,-16.776,-13.607,0.039,-14.872,-10.435,1.564,-11.386,-9.971,3.387,-10.265,-6.794,4.549,-6.677,-6.135,6.734,-5.644,-3.159,5.734,-8.955,-1.506,7.683,-12.055,-0.408,5.235,-14.999,-0.055,8.167,-17.362,0.251,8.956,-15.594,3.550,5.432,-14.774,4.797,3.460,-17.992,4.076,3.858,-21.198,6.191,5.169,-24.645,5.082,7.802,-23.981,2.393,7.798,-27.508,0.891,4.027,-27.525,0.358,4.245,-23.951,-0.982,6.906,-24…	MAIYSAANPFHAQQDRNRMIEAWKKLETVVVLDHQWTASCRFADIVLPVTTRFERNDIEQFGTHSNKGLIALHQVVKPQFEARHDFDIFAGLCKRFDREATYRENRDEMQWINAIYDEGVKTGASLGVKLPDFASFWQGEGYIEYPAGQPWVRHSEFREQPDLNPLGTPSGLIEIFSKTIAGFGYADCPGTPSG	1197719	Salmonella bongori N268-08
job.pdb	AF-A0A418H7P6-F1-model_v4 Formate dehydrogenase subunit alpha	14.800	101	80	4	61	161	144	238	1.000	1.556E-03	164	400	337	TKVMWFANANSILGNVKWHYNTVVNALPRMEMIAVHEWWWTGSCEWADVVFGVDSWGELKHPDMTASVTNPFLIVFPKTPIKRIFNTVGDIDVLALVSSKL	VRAAYIMGEDPL--QTDAELSAVRKAFEDLELVIVQDIFMTKTASAADVILPSTSWGE--HEGVFTA-ADRGFQRF-FKAVEPKWDLKTDWQIISEIATRM	-19.057,15.357,13.672,-22.883,15.639,14.089,-23.625,12.681,11.759,-21.042,10.561,13.622,-22.634,11.583,16.971,-26.103,10.376,15.846,-24.800,6.882,14.996,-22.708,6.377,18.166,-25.592,7.627,20.395,-27.332,4.249,19.796,-24.148,2.227,20.547,-24.237,2.367,24.350,-21.656,0.123,26.097,-24.609,-1.910,27.348,-26.186,-2.322,23.873,-23.021,-4.024,22.519,-22.038,-6.451,25.350,-23.574,-9.545,23.678,-22.139,-8…	FEEYRKIVEGYTPESVEDITGVSASEIRQAARMYAQAESAAILWGMGVTQFYQGVETVRSLTSLAMLTGNLGKPHAGVNPVRGQNNVQGACDMGALPDTYPGYQYVKDPANREKFAKAWGVESLPAHTGYRISELPHRVAHGEVRAAYIMGEDPLQTDAELSAVRKAFEDLELVIVQDIFMTKTASAADVILPSTSWGEHEGVFTAADRGFQRFFKAVEPKWDLKTDWQIISEIATRMGYPMHYNNTQEIWDELRHLCPDFYGATYEKMGELGFIQWPCRDTSDADQGTSYLFKEKFDTPNGLAQFFTCDWVAPIDKLTDEYPMVLSTVREVGHYSC	562	Escherichia coli
job.pdb	AF-G7YYG4-F1-model_v4 Biotin sulfoxide reductase	17.000	346	195	20	61	394	100	365	1.000	8.876E-07	164	400	387	TKVMWFANANSILGNVKWHYNTVVNALPRMEMIAVHEWWWTGSCEWADVVFGVDSWGELKHPDMTASVTNPFLIVFPKTPIKRIFNTVGDIDVLALVSSKLAELTGDTRFND-----MWKFVREGRTDVYLQRILDASTNTKGYRFTELEAKAREGIPALMN--SRTSPKVVGYDQLADST---PWYTKSGRLEFYREEDEFIEAG-ENLPVHREPVDSTFYEPNVIVSPKHE-AVRPSGPEDYGVARTDLSCEVRCGRNVVLTWAETRQTQHPLVKQGHKFIFHTPKYRHGSHTTPIDTDMNAVLFGPFGDIYRRDKRSPFVTEGYVDINPTDGLELGLQDGDYV	IRFIWWAGGANFTHH--QDTNRLIRAWQKPELVVISECFWTAAAKHADIVLPATTSFERNDLTMTGDYSNQHLVPM-KQVVPPRYEARNDFDVFAELSERWEK-GGYARFTEGKSELQW---LETFYNVARQRGASQQV--ELPPFAEFW----QANQLIEMPENPDSERFIRFADFCRDPLAHPLKTASGKIEIF--SQRIADYGYPDCPGH-----PMWLEPD-----EWQGNAEPEQ-------LQVLS-----AHPA--------HRLHS--------------QLNYSS------------LRELYAV---------ANREPVTIHPDDAQERGIQDGDTV	2.315,18.452,3.939,-0.392,15.821,4.607,-0.443,12.092,5.417,-2.960,9.498,4.175,-4.395,8.431,7.576,-7.051,11.196,7.529,-8.637,9.963,4.257,-8.931,6.380,5.602,-12.156,7.388,7.417,-15.802,8.210,6.587,-15.991,11.235,4.237,-12.229,10.832,3.655,-12.426,12.749,0.321,-13.400,15.966,2.170,-10.037,16.107,3.986,-7.641,16.365,1.012,-10.150,18.476,-0.976,-10.249,21.006,1.890,-6.419,20.936,2.142,-6.194,21.897,-1…	MAGWGMQRQQFGEQKHWMIVTLAAMLGQIGTPGGGFGLSYHFANGGNPTRRSAVLSSMQGSLPGGCDAVDKIPVARIVEALENPGGAYQHNGMNRHFPDIRFIWWAGGANFTHHQDTNRLIRAWQKPELVVISECFWTAAAKHADIVLPATTSFERNDLTMTGDYSNQHLVPMKQVVPPRYEARNDFDVFAELSERWEKGGYARFTEGKSELQWLETFYNVARQRGASQQVELPPFAEFWQANQLIEMPENPDSERFIRFADFCRDPLAHPLKTASGKIEIFSQRIADYGYPDCPGHPMWLEPDEWQGNAEPEQLQVLSAHPAHRLHSQLNYSSLRELYAVANREPVTIHPDDAQERGIQDGDTVRLWNARGQILAGAVISEGIKPG	79923	Clonorchis sinensis
job.pdb	AF-A0A3D0QHX1-F1-model_v4 Uncharacterized protein	20.600	199	122	10	60	251	128	297	1.000	8.205E-05	164	400	441	PTKVMWFANANSILGNVKWHYNTVVNALPRMEMIAVHEWWWTGSCEWADVVFGVDSWGELKHPDMTASVTNPFLIVFPKTPIKRIFNTVGDIDVLALVSSKLAELTGDTRFNDMWKFVRE-------GRTDVYLQRILDASTNTKGYRFTELEAKAREGIPALMNSRTSPKVVGYDQLADSTPWYTKSGRLEFYREEDE	PIKMAWVERGNPIPQN--PETPTVVQAFRSLEYRVVVEETMTDTAREADIVLPAKTFFE--QTDIIGAYWHDYLQLRAKA-IEPPGEVKPETEIYW----HLAHRLGFSP-----KDIENNIPAPSDAAVEAWLDRRLARVP---GLSIDRLRQ------GPLRMPDTNDVA-----FAD-LKFPTSSGRIELDSPEAA	5.135,27.154,13.127,1.512,27.123,14.403,2.058,25.936,18.020,-0.650,28.129,19.628,-3.231,27.018,17.025,-2.239,23.353,17.573,-2.360,23.797,21.393,-5.834,25.377,21.112,-7.047,22.420,18.985,-5.444,19.796,21.288,-7.118,21.393,24.357,-10.495,20.362,22.835,-9.376,16.692,22.529,-9.648,15.229,26.064,-8.326,11.736,26.978,-11.899,10.654,27.752,-13.154,11.835,24.348,-10.207,10.215,22.536,-10.630,7.054,24.699…	HGFDAYRSRAATCTPEWAGEIAGIPGSQIEQLAELIGTTKPATICAGFGMQRYTNSGQTMRSMIALLALTGNIGRPGAGWVFANLRTQLFGVKDPVAFFPPESPDPLVRVSISTAMLGPHILATKDPPIKMAWVERGNPIPQNPETPTVVQAFRSLEYRVVVEETMTDTAREADIVLPAKTFFEQTDIIGAYWHDYLQLRAKAIEPPGEVKPETEIYWHLAHRLGFSPKDIENNIPAPSDAAVEAWLDRRLARVPGLSIDRLRQGPLRMPDTNDVAFADLKFPTSSGRIELDSPEAAARWNVDPVPDYRDPAEAVHKNSPNSSARFPLFFLTPNTKNRIHSQFGNLAGMRAFEPHPVLQMHPADARERGIAAGSRVRVFNDRGELTLLVRFDYGIRTGC…	1898104	Bacteroidetes bacterium
job.pdb	AF-A0A838R776-F1-model_v4 Molybdopterin-dependent oxidoreductase	14.800	168	116	8	57	220	229	373	1.000	2.544E-04	164	400	529	MPTPTKVMWFANANSILGNVKWHYNTVVNALPRMEMIAVHEWWWTGSCEWADVVFGVDSWGELKHPDMTASVTNPFLIVFPKTPIKRIFNTVGDIDVLALVSSKLAELTGDTRFNDMWKFVREGRTDVYLQRILDASTNTKGYRFTELEAKAREGIPA----LMNSRT	EGSPIRGMYIMGENPVISD--PNIAHAEEWVRGLEFLAVHDLFVTETARWADVILPGSSFAE--KSGTFVN-TDRHIQLT-DAALPPPGQARLDLDILVDLSNRLG-------LPTTWQ-----SPGEVMKEIASVTPSWRGVSYQML-----EKRRSIQYPVLTPDS	10.226,-5.363,14.310,10.798,-8.629,16.271,14.215,-7.674,17.689,13.862,-4.131,19.006,10.337,-2.631,18.844,8.894,-1.248,22.098,5.606,-0.372,20.360,4.078,-1.601,17.085,1.390,0.618,15.548,-0.538,-1.116,12.744,-2.991,0.983,10.729,-5.349,-0.285,7.998,-3.459,-3.602,7.613,-4.178,-7.319,8.180,-0.692,-8.881,8.103,-1.832,-12.324,9.413,-3.929,-12.851,6.256,-1.964,-10.745,3.751,1.660,-11.070,5.015,1.521,-14.1…	IEEACDVIFISGANTTETHPVFGALIKRAVAKGAKLIVADVRRTELANLADIHLQMLPGTDVALYNSMLNHVIAAGLLDQQFLATRTHQFDEVKAAVAAYTPEVGAKITGIPAATIRRAAEMYAGGPRTSTLWAMGLTQHNTGTDIVASLLNLMLACGMIGRWGAAMIPIRGQNNVQGASDMGAIPFAYTDYRPVTDPAIRAEYAQAWGVPEESLSLERGMMVTEMVQEGSPIRGMYIMGENPVISDPNIAHAEEWVRGLEFLAVHDLFVTETARWADVILPGSSFAEKSGTFVNTDRHIQLTDAALPPPGQARLDLDILVDLSNRLGLPTTWQSPGEVMKEIASVTPSWRGVSYQMLEKRRSIQYPVLTPDSEGTPFLFQDAFPTPDGRALFVPVEFL…	2448054	Gemmatimonadales bacterium
job.pdb	AF-A0A2E8KAM8-F1-model_v4 Uncharacterized protein	15.900	244	158	11	58	263	286	520	1.000	6.543E-05	164	400	666	PTPTKVMWFANANSILGNVKWHYNTVVNALPRMEMIAVHEWWWTGSCEWADVVFGVDSWGELKHPDMTAS-VTNPFLIVFPKTPIKRIFNTVGDIDVLALVSSK---LAELTG-----------------DTRFNDMWKFVR-EGRTDVYLQRILDA-STNTKGYRFTELEAKAREGIPA----LMNSRTSPKVVG-----------YDQLADSTPWYTKSGRLEFYREEDEFIEAGENLPVHR	DKPPKVLMLIANNPLRRNRSARTTYVEELFPKLDLIFTLEPRMSATAAFCDIVLPAAWYYE--KDDMTVTFHLNPYTALI-EKAVEPPGEAKPEWEIFNLLMAKVTERAEQRGMTSFLDRGGRKRLYKDLHQRFT-MKGHLATQKDALKEMVKVASAIGTFPKNFDYDQ-----FQTLGQVRAHGIGPEGNIATASNFDTSKPFYSLAKHLDEKIAYPTYARRAQFYIDHEWFLEVGEAFPIHK	-7.664,-6.275,27.094,-11.213,-4.778,27.172,-12.644,-7.622,29.314,-9.613,-7.587,31.653,-9.793,-3.733,31.837,-6.148,-3.343,30.725,-7.153,-0.521,28.334,-5.775,3.059,28.338,-9.178,4.783,28.683,-7.871,8.395,28.603,-5.854,7.636,25.465,-8.969,6.031,23.903,-11.191,9.044,24.812,-8.676,11.579,23.435,-7.061,9.885,20.432,-9.819,7.671,18.965,-13.363,7.860,17.547,-14.430,5.234,20.137,-16.021,7.940,22.356,-18.0…	MIEENWIKQDFIREQTDLAILVRRDNGRYLRAIDITGKKRDKDKLYFYDTLERKLAKAPRKKLSFKGQQALEGTFTVQLYDDSEIEVSPAFSLLREKLNKESTPEIASKICGVHVDMIRQLAEKVATKRTCTYIGFTSAKHYHGDLMERSLLLAMALSGNWGKPGTGFNCFLVPDIGVGGVGARDKPIDHWAKPLLGLPNKFGFMFKKMKKDMTTEVMMSEFMVKATAKHGTVAPVFFLYNHAGYDKLWDKPEWNDPTLDRTFGEYLKEAIEKEYYNEQQYKPAPDKPPKVLMLIANNPLRRNRSARTTYVEELFPKLDLIFTLEPRMSATAAFCDIVLPAAWYYEKDDMTVTFHLNPYTALIEKAVEPPGEAKPEWEIFNLLMAKVTERAEQRGMTSF…	1913989	Gammaproteobacteria bacterium
job.pdb	AF-A0A447TSN9-F1-model_v4 Biotin sulfoxide reductase	21.000	95	72	2	59	153	14	105	1.000	5.945E-04	163	400	107	TPTKVMWFANANSILGNVKWHYNTVVNALPRMEMIAVHEWWWTGSCEWADVVFGVDSWGELKHPDMTASVTNPFLIVFPKTPIKRIFNTVGDIDV	PDIRFIWWAGGANF--THHQDTNRLIRAWQKPELVVISECFWTAAAKHADIVLPATTSYERNDLTMTGDYSNQHLAPM-KQVVSPRWEARNDFDV	-12.930,12.050,21.216,-9.668,13.657,22.387,-8.797,17.355,22.665,-5.292,18.680,21.923,-3.581,22.051,22.372,-2.186,23.599,19.178,-1.111,27.236,18.663,-2.944,28.425,21.815,-6.218,26.735,20.754,-8.117,23.692,22.051,-8.613,21.496,18.967,-10.510,18.196,18.605,-9.093,15.217,16.716,-11.178,14.491,13.577,-13.496,11.512,13.499,-11.764,9.404,10.839,-14.501,7.224,9.287,-12.645,6.220,6.088,-9.089,5.070,5.329,…	MGFYQHNGMDRRFPDIRFIWWAGGANFTHHQDTNRLIRAWQKPELVVISECFWTAAAKHADIVLPATTSYERNDLTMTGDYSNQHLAPMKQVVSPRWEARNDFDVFC	59201	Salmonella enterica subsp. enterica
job.pdb	AF-A0A418H9X5-F1-model_v4 Trimethylamine-N-oxide reductase	22.700	110	81	3	63	172	2	107	1.000	3.190E-04	163	400	117	VMWFANANSILGNVKWHYNTVVNALPRMEMIAVHEWWWTGSCEWADVVFGVDSWGELKHPDMTASVTNPFLIVFPKTPIKRIFNTVGDIDVLALVSSKLAELTGDTRFND	FIWWAGGANF--THHQDTNRLIRAWQKPELVVISECFWTAAAKHADIVLPATTSFERNDLTMTGDYSNQHLVPM-KQVVPPRYEARNDFDVFADLSERWQK-GGYARFTE	7.055,-15.918,-10.055,5.353,-13.002,-8.249,6.319,-9.497,-7.036,4.218,-7.380,-4.681,5.785,-3.967,-3.949,4.350,-1.385,-1.504,5.707,2.139,-0.890,8.936,2.198,-2.961,10.658,3.690,-6.022,12.090,0.684,-7.926,12.872,2.701,-11.090,14.537,5.527,-9.095,16.473,3.769,-6.301,17.896,0.922,-8.453,20.864,1.428,-10.795,20.909,0.751,-14.571,17.195,1.279,-15.286,17.554,-0.190,-18.824,18.728,-3.495,-17.336,15.962,-3.…	RFIWWAGGANFTHHQDTNRLIRAWQKPELVVISECFWTAAAKHADIVLPATTSFERNDLTMTGDYSNQHLVPMKQVVPPRYEARNDFDVFADLSERWQKGGYARFTEGKSELQWLET	562	Escherichia coli
job.pdb	AF-A0A7X7EGC2-F1-model_v4 Molybdopterin-dependent oxidoreductase	18.900	148	96	7	61	205	5	131	1.000	2.544E-04	163	400	293	TKVMWFANANSILGNVKWHYNTVVNALPRMEMIAVHEWWWTGSCEWADVVFGVDSWGELKHPDMTASVTNPFLIVFPKTPIKRIFNTVGDIDVLALVSSKLAELTG---DTRFNDMWKFVREGRTDVYLQRILDASTNTKGYRFTELE	IRCLYVMGENPMLSD--PDINHVEHALKKCEFLVVQDIFLTETAELADVVLPATTYAE--TNGTFTN-TERRVQLVCKA-IEPVGDSREDWDIIN----EMMDRLGYKNNFRSA-----------SDILDELASTSPSYGGYSFERLK	-20.703,3.585,-9.759,-21.239,5.265,-13.181,-20.208,2.070,-15.050,-17.603,3.970,-17.093,-14.953,1.383,-16.096,-15.867,-2.057,-17.513,-12.487,-3.838,-17.273,-9.940,-3.502,-14.443,-6.427,-4.980,-14.307,-5.079,-4.962,-10.724,-1.346,-5.787,-10.494,0.403,-6.346,-7.137,-2.336,-4.589,-5.093,-5.091,-5.583,-2.633,-7.728,-2.788,-2.623,-10.138,-5.050,-0.729,-7.950,-4.513,2.367,-5.788,-1.459,1.534,-8.361,1.00…	DSGDIRCLYVMGENPMLSDPDINHVEHALKKCEFLVVQDIFLTETAELADVVLPATTYAETNGTFTNTERRVQLVCKAIEPVGDSREDWDIINEMMDRLGYKNNFRSASDILDELASTSPSYGGYSFERLKKEQPQWPCPSKDHPGTPILHVGKFSRGERAIFKPSPYIPAAELPDEEYPFVFTTGRVLYQYHTRTMTGKSEGLNNIMGNSFVEINPTDAGKLNIANSDKVNVASRRGEVTVEAHVTDKVAEGVLFMPFHYKDGPANKLTNNVIDPIAKIPEYKVCAAKIEKA	1898204	Clostridiaceae bacterium
job.pdb	AF-A0A090ZCX4-F1-model_v4 Molybdopterin oxidoreductase family protein	12.900	108	89	3	60	167	30	132	1.000	9.348E-04	163	400	339	PTKVMWFANANSILGNVKWHYNTVVNALPRMEMIAVHEWWWTGSCEWADVVFGVDSWGELKHPDMTASVTNPFLIVFPKTPIKRIFNTVGDIDVLALVSSKLAELTGD	PIDLLWITSANP--MHQAAYSKRFANYLGTVPVVVTVDQYFTATTKMSNLILPTTTHFE--ELDIVPSFWHDSIALN-EQAIAPYFQSKSEWTMMRNLAARLQKEHPD	14.156,3.513,-3.069,15.671,6.462,-5.001,18.423,5.700,-7.530,20.901,8.360,-8.668,21.866,10.305,-11.567,23.077,13.908,-11.623,26.752,14.941,-11.838,28.483,17.389,-9.477,27.401,18.795,-6.177,23.683,18.106,-5.458,23.313,16.652,-1.948,20.434,14.158,-2.015,18.386,13.795,1.193,17.102,10.329,2.102,13.869,10.743,4.108,11.882,7.818,5.514,8.145,8.264,4.944,7.803,7.600,8.712,9.989,10.685,9.354,7.245,12.690,7…	MIFNAGQNGTRHRLLRITDLFNESVSLAPPIDLLWITSANPMHQAAYSKRFANYLGTVPVVVTVDQYFTATTKMSNLILPTTTHFEELDIVPSFWHDSIALNEQAIAPYFQSKSEWTMMRNLAARLQKEHPDLCSFPLHASEEEYLNAQFNQEVFEHYRIRSISDLRGKIATPDSPAHVCDNIMVKKPAEKYPFYAFDAEQIELQLATPHTKENKGFESYPFLLLTSRNAYTFHSHHLQHLFDEEEAFISIHPKAGAEHRISNGEIVKIYNDQFCLLVKAVYSDKVPSDILLFHAGTNSGIERKLDPMAKWTPDKRTETVRLPGETEMFDTFVTVAALK	44252	Paenibacillus macerans
job.pdb	AF-A0A351NQD9-F1-model_v4 Oxidoreductase	12.500	144	108	7	62	205	2	127	1.000	4.741E-04	163	400	339	KVMWFANANSILGNVKWHYNTVVNALPRMEMIAVHEWWWTGSCEWADVVFGVDSWGELKHPDMTASVTNPFLIVFPKTPIKRIFNTVGDIDVLALVSSKLAELTGDTRFNDMWKFVREGRTDVYLQRILDASTNTKGYRFTELE	RAMYVIGEETSFADAD--TTSVHEGFTNLDFLVVQDLFFSRTAQFADVVLPACP--SVEKEGTYVN-TERRIQRF-YEALKPLGDSRPDWRILTELAARMG-------HD--WGYTHPSQIMAEAARI---APLFAGVSYERLE	-13.043,-12.568,-16.878,-12.091,-16.298,-17.132,-8.397,-16.267,-16.136,-6.228,-13.830,-14.144,-2.486,-13.405,-13.538,-1.759,-11.520,-10.286,1.840,-10.305,-9.802,3.172,-9.090,-6.426,-0.280,-8.094,-5.072,-2.258,-9.174,-1.976,-5.651,-8.381,-3.543,-7.704,-10.849,-1.419,-6.751,-8.815,1.695,-5.823,-5.321,0.473,-8.826,-4.570,-1.774,-12.180,-3.192,-0.605,-15.139,-5.583,-0.159,-13.019,-8.709,0.310,-16.191…	IRAMYVIGEETSFADADTTSVHEGFTNLDFLVVQDLFFSRTAQFADVVLPACPSVEKEGTYVNTERRIQRFYEALKPLGDSRPDWRILTELAARMGHDWGYTHPSQIMAEAARIAPLFAGVSYERLEGWNSQLWPVKPDGESTPLLYTDGFKFPDKRAVLYPLAWQPPQEVPDEQYDLTLNNGRMLEHFQATNQSGRGGRTTSLSPDWFVEISPELAAQRGLAEGDWVQLTSRRGSLEVPVVVTDRVAGGTLFISIHQGKPGINLLTGEHHDPDVNTPAYKEIAIRLEKLSREPHPSPLPRHNFRYGNRTPIPHVQVEEKWQRDDYRLPPEQAPHPEKF	1849603	Enterobacteriaceae bacterium
job.pdb	AF-A0A7W8M9W3-F1-model_v4 Molybdopterin guanine dinucleotide-containing S/N-oxide reductase-like protein	20.300	226	138	11	61	274	21	216	1.000	4.846E-06	163	400	454	TKVMWFANANSI-----LGNVKWHYNTVVNALPRMEMIAVHEWWWTGSCEWADVVFGVDSWGELKHPDMTASVTNPFLIVFPKTPIKRIFNTVGDIDVLALVSSKLAELTG-DTRFNDMWKFVREGRTDV-YLQRILDASTNTKGYRFTELEAKAREGIPA---LMNSRTSPKVVGYDQLAD--STPWYTKSGRLEFYREEDEFIEAGENLPVHREPVDSTFYEPN	VKLIYNAGNNAFSHQQDL-------NELARAIGTVDTIVCQEPWWNGSARWADIVLAATTTLERNDISTAGTYSIDKVYAM-KQVIAPQHDALDDFEIFR----RLSVLCGVEYAFT-------EGKTQMDYVKAAYEACSAAKDTPFEKFWAD-----GTARIPVPPEAHKWVRHGDFRADPVKNPLHTTSGKIEMYSS------TIEKMNIPDMPPMPKWQEPG	-13.121,8.880,-9.158,-15.007,5.608,-9.963,-18.458,6.783,-8.752,-18.095,10.160,-10.541,-17.145,9.748,-14.247,-17.144,13.075,-15.999,-17.073,15.048,-12.704,-14.532,17.890,-12.555,-11.746,18.013,-9.954,-8.781,20.295,-9.192,-5.218,18.938,-8.931,-2.065,21.086,-8.699,-3.825,24.271,-9.914,-5.291,22.462,-12.970,-8.837,21.206,-13.670,-9.426,17.606,-14.807,-12.385,15.240,-15.395,-12.651,11.692,-14.052,-12.…	MLLNPGKEFTYNGSKYTYPKVKLIYNAGNNAFSHQQDLNELARAIGTVDTIVCQEPWWNGSARWADIVLAATTTLERNDISTAGTYSIDKVYAMKQVIAPQHDALDDFEIFRRLSVLCGVEYAFTEGKTQMDYVKAAYEACSAAKDTPFEKFWADGTARIPVPPEAHKWVRHGDFRADPVKNPLHTTSGKIEMYSSTIEKMNIPDMPPMPKWQEPGEYLGNARKGQVHVVSPHPYWRLHSQLNNSATLRKRYTVQTREPLTLSVEDAKANGIRDGDLVELYNDRGAVVVGARVSDKIMPGVVSLFEGAWPQLDSKGRCNNGLVNFLTSSRSASGLTQATTANTCIASIRKCTNPDPGGTKAFDPPRIVKSDVKFDEAFYGLGRAAALREKAMASLSPAE…	1549638	Quisquiliibacterium transsilvanicum
job.pdb	AF-A0A7H4PFQ5-F1-model_v4 Biotin sulfoxide reductase	17.900	229	149	11	61	274	100	304	1.000	9.030E-06	163	400	455	TKVMWFANANSILGNVKWH---YNTVVNALPRMEMIAVHEWWWTGSCEWADVVFGVDSWGELKHPDMTASVTNPFLIVFPKTPIKRIFNTVGDIDVLALVSSKLAELTGDTRFNDMWKFVREGRTDV-YLQRILDASTNTKG------YRFTELEAKAREGIPAL-MNSRTSP----KVVGYDQLADSTPWYTKSGRLEFYREEDEFIEAGENLPVHREPVDSTFYEPN	IRFIWWAGGANF-----THHQDTNRLIRAWQKPELIVISECFWTAAARHADIVLPATTSFERNDMTMTGDYSNQHLVPM-KRVVAPRDEARDDFEVFADLSERW-EAGGRERFT-------EGKNDLQWLETFYQIAAQRGAAQQVTLPPFAQFW----QDNQLIEMPENPENARFARFAAFRADPQANPLKTASGKIEIHSPTIAGFAYPDCPP------HPMWLEPD	2.043,-11.604,-15.823,1.918,-11.493,-11.992,0.205,-9.545,-9.215,1.787,-8.581,-5.869,-0.610,-10.490,-3.557,1.532,-13.668,-3.547,4.666,-11.924,-2.182,2.742,-10.432,0.783,3.126,-13.863,2.454,5.747,-15.753,4.486,8.696,-16.509,2.149,7.233,-14.041,-0.401,10.651,-13.687,-2.145,10.397,-17.274,-3.450,7.243,-16.509,-5.484,8.613,-13.910,-7.937,12.078,-15.558,-7.970,10.520,-18.861,-9.093,8.380,-16.939,-11.62…	MSGWGMQRQQFGEQKHWMLVTLAAMLGQIGTQGGGFGLSYHFANGGNPTRRAAVLASMQGSVAGGTDAVEKIPVARIVEALENPGASYQHNGMERRFPDIRFIWWAGGANFTHHQDTNRLIRAWQKPELIVISECFWTAAARHADIVLPATTSFERNDMTMTGDYSNQHLVPMKRVVAPRDEARDDFEVFADLSERWEAGGRERFTEGKNDLQWLETFYQIAAQRGAAQQVTLPPFAQFWQDNQLIEMPENPENARFARFAAFRADPQANPLKTASGKIEIHSPTIAGFAYPDCPPHPMWLEPDEWHGNAQEGQLQVLSAHPAHRLHSQLNHTSLREQYAVAGREPLTLHPRDAQARNIADGDLVRVWNSRGQVLAGAVVTDGIRPGVICLHEGAWPDL…	1134687	Klebsiella michiganensis
job.pdb	AF-A0A377YV61-F1-model_v4 Biotin sulfoxide reductase	18.300	169	116	7	61	222	288	441	1.000	9.188E-05	163	400	465	TKVMWFANANSILGNVKWHYNTVVNALPRMEMIAVHEWWWTGSCEWADVVFGVDSWGELKHPDMTASVTNPFLIVFPKTPIKRIFNTVGDIDVLALVSSKLAELTGDTRFND-----MWKFVREGRTDVYLQRILDASTNTKG--YRFTELEAKAREGIPALMNSRTSP	IRFIWWAGGANFTHH--QDTNRLIQAWQKPELIVISECFWTAAARHADIVLPATTSFERNDLTMTGDYSNQHLVPM-KQVVAPRDEARDDFAVFADLSER-WEAGGRERFTEGKSDLQW-------LETFYQMAARRGAQQQVTLPPFAEFW----QANQLIEMPEESE	5.129,5.310,-26.683,5.764,8.994,-25.818,7.822,9.313,-29.024,5.034,7.450,-30.915,2.404,10.204,-30.340,1.128,9.187,-26.854,-0.858,6.356,-25.213,-3.807,5.408,-22.986,-2.479,5.262,-19.395,-4.105,4.097,-16.141,-5.311,5.521,-12.790,-4.625,3.908,-9.397,-3.516,0.326,-8.708,-4.921,-3.079,-7.700,-3.491,-2.654,-4.147,-5.422,0.387,-2.806,-7.771,1.392,-5.683,-10.677,2.322,-3.339,-8.692,3.611,-0.314,-6.501,5.8…	MSLAGGYTGHLGDYSTGAAQAIMPYVVGGNEVYQQQTSWPLVLEHSEVVVLWSANPLNTLKIAWNASDEQGIPWFDRLRQSGKRLICIDPMRSETVDFFGDSMEWIAPHMGTDVALMLGIAHTLVENDWQDDAFLTRCTSGYDIFARYLTGESDGVAKTADWAAALCGVKADKIRELAQIFHENTTMLMAGWGMQRQQYGEQKHWMLVTLAAMLGQIGTPGGGFGLSYHFANGGNPTRRAAVLGSMQGSVAGGVDAVEKIPVARIVEALENPGAEYQHNGMARRFPDIRFIWWAGGANFTHHQDTNRLIQAWQKPELIVISECFWTAAARHADIVLPATTSFERNDLTMTGDYSNQHLVPMKQVVAPRDEARDDFAVFADLSERWEAGGRERFTEGKSD…	573	Klebsiella pneumoniae
job.pdb	AF-A0A424Y6I0-F1-model_v4 Formate dehydrogenase subunit alpha	18.800	101	76	4	61	161	233	327	1.000	1.389E-03	163	400	520	TKVMWFANANSILGNVKWHYNTVVNALPRMEMIAVHEWWWTGSCEWADVVFGVDSWGELKHPDMTASVTNPFLIVFPKTPIKRIFNTVGDIDVLALVSSKL	MKAAYIVGENPILSD--PDQNHTIHCLEKIPFLVVQDIFLTETAEYADVVLPAASFLE--REGTYTN-TDRRVQMIHKV-IEPVGDSKPDWEIMIEIMKRV	4.072,-15.199,5.447,4.078,-18.362,7.648,4.824,-16.151,10.675,1.174,-14.955,10.692,0.102,-18.475,11.787,2.216,-18.120,14.977,0.614,-14.863,16.222,-1.494,-14.731,19.424,-3.154,-11.446,18.380,-3.684,-10.187,14.815,-4.706,-6.533,14.411,-6.024,-6.081,10.846,-6.388,-2.365,9.986,-7.641,-1.059,6.624,-7.353,-4.490,4.926,-9.808,-6.898,3.262,-7.266,-9.733,3.508,-9.857,-12.489,2.752,-10.644,-11.012,-0.684,-7…	MDDISGAELILVIGSNTTEQHPLASTRIFEALEKGAELYVVDPRRIRLTDFAHAYAAIEPGTNLPMINAMIHVIIKDNLVDRDFIKKRTENYEEMKKSVENCTPEWAESISKVPADTIRQFAHKYATTDKAMILFTMGVTQQTTGVKSIRALANLAMITGHVGRPSTGINPLRGQNNVQGAGDMAALPDFLPGYQRPEWQQTKDRFTKIWGDFSCLRGRNIIEMFNLMDEGIMKAAYIVGENPILSDPDQNHTIHCLEKIPFLVVQDIFLTETAEYADVVLPAASFLEREGTYTNTDRRVQMIHKVIEPVGDSKPDWEIMIEIMKRVGMDVKYQCPSDIMDEINEATEIYGGITHERIHDVGIQWPCPDKEHPGTPILHVGEFKRGKGLFTVNDFEFIG…	2293856	Tindallia sp. MSAO_Bac2
job.pdb	AF-A0A1V5DUI6-F1-model_v4 Holliday junction ATP-dependent DNA helicase RuvB	18.600	102	77	4	61	162	401	496	1.000	1.556E-03	163	400	694	TKVMWFANANSILGNVKWHYNTVVNALPRMEMIAVHEWWWTGSCEWADVVFGVDSWGELKHPDMTASVTNPFLIVFPKTPIKRIFNTVGDIDVLALVSSKLA	IGFLYIMGENPLVSD--PDIGHVREALTAAEFLVVQDIFLTETAALADVVLPAACFAE--KDGTFTN-TERRVQRVRKA-VTPPGRAREDLDILADLLARLG	-2.237,-28.566,-26.571,-1.828,-27.431,-30.192,-0.401,-23.972,-31.113,-3.925,-22.551,-31.781,-4.941,-22.651,-28.063,-2.179,-20.171,-27.031,-3.573,-17.127,-28.936,-6.998,-16.795,-27.200,-5.536,-15.438,-23.894,-5.070,-11.762,-24.933,-7.891,-9.362,-23.911,-11.396,-10.104,-22.575,-14.159,-9.579,-25.017,-16.614,-7.606,-22.833,-20.090,-9.187,-22.805,-22.596,-6.874,-24.586,-24.607,-6.515,-21.318,-21.499,…	MTGKERESLVSPQGFAEDTGFELSVRPKRLEDFIGQEKIVKNLLVFIEAAKKRNEALDHVLLCGPPGLGKTTLAYIMSREMDVDIKVTSGPVVERPGDLAAILTNLHEGDVLFIDEIHRLSHVVEEILYPAMEDYHIDILIGQGPSARSMKLEIPRFTLIGATTRAGLLTSPLRDRFGMTFRFEFYAPAELAVIIKRAARRGARLIVADPRRIELAEEAEVYLPLKPGTNVALYNALACAILEEGLADREFIAERTEGFEDWAASVRSCTPEKAAEVCGVDAGDIRRAARIYAEARAAGIYYAMGVTQHTAGTESVMALSNLALVCGKLGKAGCGINPLRGQNNVQGACDVGALPDVLPGYRKVSDPAARAAAAAVWGREPPAEPGLTVTEMIRAAESG…	1811718	Syntrophaceae bacterium PtaU1.Bin231
job.pdb	AF-A0A376RLX4-F1-model_v4 Trimethylamine-N-oxide reductase	20.500	102	78	2	60	161	115	213	1.000	7.455E-04	162	400	228	PTKVMWFANANSILGNVKWHYNTVVNALPRMEMIAVHEWWWTGSCEWADVVFGVDSWGELKHPDMTASVTNPFLIVFPKTPIKRIFNTVGDIDVLALVSSKL	PLKMCIFAGTNPF--HRHQQINRIIEGWRKLETVIAIDNQWTSTCRFADIVLPATTQFERNDLDQYGNHSNRGIIAM-KQVVPPQFEARNDFDIFRELCRRF	31.567,-2.089,-24.938,28.874,-4.734,-25.545,29.501,-6.950,-28.592,25.780,-7.007,-29.565,22.494,-5.161,-28.858,21.560,-6.209,-25.294,18.467,-5.530,-23.142,18.588,-6.119,-19.367,15.173,-7.129,-17.947,15.312,-6.932,-14.132,12.701,-8.363,-11.731,11.638,-7.030,-8.301,12.422,-10.180,-6.258,16.101,-9.407,-5.544,15.373,-5.945,-4.037,13.153,-7.593,-1.357,16.294,-8.642,0.557,18.822,-7.185,3.004,20.832,-4.5…	MAANRTQIIAGWCVQRMQHGEQWAWMIVVLAAMLGQIGLPGGGFGFGWHYNGAGTPGRKGVILSGFSGSTSIPPVHDNSDYKGYSSTIPIARFIDAILEPGKVINWNGKSVKLPPLKMCIFAGTNPFHRHQQINRIIEGWRKLETVIAIDNQWTSTCRFADIVLPATTQFERNDLDQYGNHSNRGIIAMKQVVPPQFEARNDFDIFRELCRRFNREEPLPKGWTKWAG	562	Escherichia coli
job.pdb	AF-X1L4B0-F1-model_v4 Molybdopterin domain-containing protein	18.100	116	85	3	58	173	117	222	1.000	1.047E-03	162	400	248	PTPTKVMWFANANSILGNVKWHYNTVVNALPRMEMIAVHEWWWTGSCEWADVVFGVDSWGELKHPDMTASVTNPFLIVFPKTPIKRIFNTVGDIDVLALVSSKLAELTGDTRFNDM	PYPIKALLVQGSDPM--RIWPNTSRAEKALKSLELLIVIDLFMTDTAKLADIVLPCTSFLEGKSWKDYRSSGLPLVTV-GDQAIEPLGSSMEDWKIIAELGKRMG-------FEEY	15.054,-7.304,-33.049,12.874,-8.823,-35.671,10.929,-11.010,-33.207,10.529,-7.931,-30.965,9.185,-5.850,-33.893,6.548,-8.536,-34.593,5.396,-8.441,-30.938,5.588,-4.683,-30.228,4.991,-3.241,-33.735,8.114,-1.097,-33.141,10.469,-1.243,-36.177,13.497,-3.417,-35.615,15.765,-0.476,-36.551,14.060,1.745,-33.927,14.622,-0.961,-31.266,18.297,-1.165,-32.335,18.664,2.652,-32.308,17.176,2.983,-28.782,19.385,0.14…	PDKVAEITWVPADTVRAIARTYAQSKPACISEGVALDHFRNGTQVSRAVAILMAVTGNVDIPGGNTWPSRGIPFTNLRMADRASDDEGIGAEYPIFNRFTRERSAMCIPDAILDGRPYPIKALLVQGSDPMRIWPNTSRAEKALKSLELLIVIDLFMTDTAKLADIVLPCTSFLEGKSWKDYRSSGLPLVTVGDQAIEPLGSSMEDWKIIAELGKRMGFEEYFPWKSADELFQYLFEPTGVTMEQFRE	412755	marine sediment metagenome
job.pdb	AF-A0A3C2DYR4-F1-model_v4 Uncharacterized protein	15.300	104	78	5	61	162	23	118	1.000	1.108E-03	162	400	302	TKVMWFANANSILG--NVKWHYNTVVNALPRMEMIAVHEWWWTGSCEWADVVFGVDSWGELKHPDMTASVTNPFLIVFPKTPIKRIFNTVGDIDVLALVSSKLA	MEMLYVVGSDPLLSYPDGK----LAESALSKCGLLIVQDAFLSATAHLADVVLPAAAFAE--EAGTFTS-NEGRVQKL-RPVRRPAFEARSNMEIFALLASALG	12.543,6.718,-28.347,11.601,10.222,-27.102,9.524,10.311,-23.886,6.038,11.863,-24.252,6.105,15.472,-23.224,2.790,15.111,-21.478,2.595,13.889,-17.846,1.406,10.372,-17.416,-1.798,9.502,-15.538,-1.695,9.341,-11.718,-3.118,6.313,-9.834,-6.592,7.903,-9.469,-6.662,8.803,-13.178,-5.458,5.261,-14.045,-8.243,3.632,-11.947,-10.881,6.054,-13.298,-9.745,5.256,-16.860,-9.906,1.497,-16.076,-13.443,1.961,-14.654…	MSLPPQPGADVHQMLTRCEAGEMEMLYVVGSDPLLSYPDGKLAESALSKCGLLIVQDAFLSATAHLADVVLPAAAFAEEAGTFTSNEGRVQKLRPVRRPAFEARSNMEIFALLASALGHDLGSTAAPDVFSEITRLVPSYSGLGRDAIGSAEGAFTVPSVPSVVPAGNGGPAFGDMPVAAPGESQSHESGELELVTGDCLFHSGYISQNSTILETLAAEPYVEMSPREASALGLSDRDQVIVKSRHGEAKARLRVTRRFPDGVVFIPENFAEMRLNLLIKQGEHPCRVAVCKEEGIRDTIAT	1898112	Rhodospirillaceae bacterium
job.pdb	AF-X1KQM6-F1-model_v4 Molybdopterin domain-containing protein	19.800	101	75	4	61	161	121	215	1.000	2.064E-03	162	400	338	TKVMWFANANSILGNVKWHYNTVVNALPRMEMIAVHEWWWTGSCEWADVVFGVDSWGELKHPDMTASVTNPFLIVFPKTPIKRIFNTVGDIDVLALVSSKL	IKGLYIMGENPMLSDP--NLNHVREGLENLDFLVVQDIFLTETAELADVVLPGVSFAE--KEGTFTN-TCRRIQLLHKA-IPPIGKSREDWKIIMEIGKRM	9.595,-25.411,-23.352,13.250,-24.509,-23.182,13.355,-22.793,-26.599,10.508,-20.447,-25.599,12.385,-19.413,-22.396,15.599,-18.728,-24.384,13.552,-16.778,-26.955,11.849,-14.667,-24.231,15.206,-13.975,-22.474,16.799,-12.926,-25.797,13.753,-10.741,-26.580,13.971,-8.882,-23.229,17.815,-8.701,-23.182,17.941,-7.204,-26.720,15.145,-4.637,-26.198,16.322,-0.987,-26.265,13.646,-0.330,-23.617,12.639,-3.350,-…	PEEKLIAAARMYGKADRGSIVFAMGITQHTTGTDNVLSLANLAMLCGNVGREGTGVNPLRGQNNVQGACDLGALPNVYPGYQKVSEAQVRENFETTWGVKLPPKEGLTVVEIMDAASKGEIKGLYIMGENPMLSDPNLNHVREGLENLDFLVVQDIFLTETAELADVVLPGVSFAEKEGTFTNTCRRIQLLHKAIPPIGKSREDWKIIMEIGKRMGYPMAYHSPGEIMDEIASLTPIYGGVHFDRLGGQGLQWPCPSREHPGTPYLHKDKFTRGKGLFTPVDYIPPAELPDEEYPFLLSTGRVLYHFHTGSLSRRSKPLDGIAPEGFLEISPQDAEKL	412755	marine sediment metagenome
job.pdb	AF-A0A347Q3U7-F1-model_v4 Biotin sulfoxide reductase	18.400	271	170	14	61	312	113	351	1.000	3.082E-06	162	400	352	TKVMWFANANSILGNVKWHYNTVVNALPRMEMIAVHEWWWTGSCEWADVVFGVDSWGELKHPDMTASVTNPFLIVFPKTPIKRIFNTVGDIDVLALVSSKLAELTGDTRFNDMWKFV--REGRTDVYLQRILDASTNTKGYRFTELEAKAREGIPAL----MNSRTSPKVVGYDQLAD--STPWYTKSGRLEFYREEDEFIEAGENLP-----------VHREPVDSTFYEPNVIVSPKHEAVRPSGPEDYGVARTDLSCEVRCGRNVVLT	TRLVHWAGGNPF--HHHQDLKRLLRAMSTVDTTVVDETHWTATARHADVVLPAASSLE--RDDLAAGAGDRRLRAV-RRVLEPVGQAREEFWIHA----RLAERLG---AGEAFTEGLDSRGWLERIHERWRAAPGPPPAPPFDRFWRD-----GGVDLRAEPYR---DAVFTDFRADPERFPLDTPSGKLELVSA----VIAGFGLPDVAGHAGARPIKRTNPLSSDGEPRCGGSWSRAAAQRGAGT---GAAQPG-----RRPRARSAR	3.136,-21.743,-31.431,5.674,-21.282,-28.527,8.828,-21.484,-30.712,7.342,-19.043,-33.234,6.467,-16.520,-30.489,10.051,-16.771,-29.126,11.472,-16.191,-32.635,9.079,-13.236,-33.128,10.181,-11.737,-29.767,13.872,-12.103,-30.759,13.381,-10.396,-34.156,11.128,-7.579,-32.870,11.164,-4.705,-30.434,9.413,-6.354,-27.465,8.301,-5.357,-23.960,7.616,-8.293,-21.601,4.725,-7.012,-19.449,3.545,-9.196,-16.533,0.1…	MIRDLARRMARGRTLVNVAYAAQRGERGEQAVFAAPTLAAFPGRIGSPGGGFAHGFGSMGDYGVGVAGPPLPTFPQGSNPVPDFIPCARISDLLLDPGATIPYDGGVVRFPDTRLVHWAGGNPFHHHQDLKRLLRAMSTVDTTVVDETHWTATARHADVVLPAASSLERDDLAAGAGDRRLRAVRRVLEPVGQAREEFWIHARLAERLGAGEAFTEGLDSRGWLERIHERWRAAPGPPPAPPFDRFWRDGGVDLRAEPYRDAVFTDFRADPERFPLDTPSGKLELVSAVIAGFGLPDVAGHAGARPIKRTNPLSSDGEPRCGGSWSRAAAQRGAGTGAAQPGRRPRARSARR	103721	Actinosynnema pretiosum subsp. pretiosum
job.pdb	AF-A0A4U9HL26-F1-model_v4 Trimethylamine-N-oxide reductase 2	19.800	126	67	7	61	174	75	178	1.000	1.712E-04	161	400	187	TKVMWFANANSILGNVKWH----YNTVVNALPRMEMIAVHEWWWTGSCEWADVVFGVDSWGELKHPDMT-------ASVTNPFLIVFP-KTPIKRIFNTVGDIDVLALVSSKLAELTGDTRFNDMW	VKMVYVAGGNT------FHQHQDTNNLIKAWQHPDTIVVNEPYWTATAKYADIVLPATTSYE--RNDLEMGGDYSQLY-------VFPMHQCVPPQHEARNDFDIFAAMAAKLG-------VQDAF	26.504,17.021,13.887,29.562,19.362,13.707,27.622,22.665,13.917,28.397,23.806,10.317,24.815,24.835,9.418,24.873,28.193,7.561,28.581,28.379,6.559,29.553,28.304,2.837,30.302,24.686,2.109,28.964,23.697,5.574,25.852,21.479,5.677,24.445,17.942,5.834,23.195,16.006,2.783,21.107,12.823,2.593,20.886,10.087,-0.033,24.423,10.285,-1.519,24.841,6.486,-1.522,21.313,5.131,-2.190,19.855,7.810,-4.544,23.046,9.235,…	MLGQIGLPGGGFGFSYHYSSGGSPTAKGGIVAGISAGNAPRNSPTPIPVARIADCLANPGKTIQFNGADVTYPEVKMVYVAGGNTFHQHQDTNNLIKAWQHPDTIVVNEPYWTATAKYADIVLPATTSYERNDLEMGGDYSQLYVFPMHQCVPPQHEARNDFDIFAAMAAKLGVQDAFTEGKTKPSG	61652	Serratia rubidaea
job.pdb	AF-A0A379TYU9-F1-model_v4 Trimethylamine-N-oxide reductase 1	16.700	221	158	9	64	274	2	206	1.000	7.201E-06	161	400	255	MWFANANSILGNVKWHYNTVVNALPRMEMIAVHEWWWTGSCEWADVVFGVDSWGELKHPDMTASVTNPFLIVFPKTPIKRIFNTVGDIDVLALVSSKLAELTGDTRFND-----MWKFVREGRTDVYLQRILDASTNTKGYRFTELEAKAREGIPALMNSRTSPKVVGYDQLADS---TPWYTKSGRLEFYREEDEFIEAGE--NLPVHREPVDSTFYEPN	AIYSAANPF--HAQQDRNRMIEAWEKLETVVVLDHQWTASCRFADIVLPVTTRFERNDIEQFGTHSNKGLMALHQV-VKPQFEARHDFDIFAGLCKRFDR---EAAYRENRDEMQWINAIYDEGVKT-----GAALGVTLPDFDSFW----QGEGYIEYPAGQPWV-RHSEFREQPDLNPLGTPSGLIEIFSKTIAGFGYADCPGHPVWMEPFERSHSKAK	-15.166,-12.843,-7.612,-13.145,-9.663,-6.860,-12.786,-7.572,-3.670,-11.444,-3.987,-3.690,-10.631,-2.009,-0.519,-9.667,1.701,-0.640,-8.888,1.235,-4.370,-10.395,2.771,-7.533,-9.395,0.632,-10.564,-11.878,2.517,-12.712,-9.674,5.598,-12.159,-6.201,4.037,-12.366,-6.360,1.305,-15.049,-5.949,2.033,-18.826,-8.713,1.603,-21.486,-12.066,2.020,-19.734,-14.329,0.337,-22.328,-12.220,-2.833,-22.385,-12.190,-2.7…	MAIYSAANPFHAQQDRNRMIEAWEKLETVVVLDHQWTASCRFADIVLPVTTRFERNDIEQFGTHSNKGLMALHQVVKPQFEARHDFDIFAGLCKRFDREAAYRENRDEMQWINAIYDEGVKTGAALGVTLPDFDSFWQGEGYIEYPAGQPWVRHSEFREQPDLNPLGTPSGLIEIFSKTIAGFGYADCPGHPVWMEPFERSHSKAKQNIRYICNPAIRINGFILNFVPATRFAKRTPSQGGSRFICVSRMPGRAG	59204	Salmonella enterica subsp. diarizonae
job.pdb	AF-A0A2E4KC17-F1-model_v4 Uncharacterized protein	17.800	101	77	4	61	161	31	125	1.000	1.556E-03	161	400	295	TKVMWFANANSILGNVKWHYNTVVNALPRMEMIAVHEWWWTGSCEWADVVFGVDSWGELKHPDMTASVTNPFLIVFPKTPIKRIFNTVGDIDVLALVSSKL	IDVLFLL-GTDPIGDYR-NPELVQNALQRTETIIAVDLFVNPSVYQSDIIFPAASFIEINGSHTN---TEGRITPV-RQKVTSPGTARPDWMIAAEIAGRL	-0.674,-19.083,21.184,-4.486,-18.790,20.781,-4.924,-20.551,24.147,-5.539,-17.554,26.484,-7.982,-15.209,24.658,-10.667,-14.700,27.350,-12.122,-11.893,25.160,-14.329,-13.197,22.314,-16.517,-16.336,22.259,-16.861,-16.557,18.431,-13.257,-16.365,17.174,-12.310,-18.387,14.062,-10.041,-21.298,14.768,-8.425,-20.933,11.310,-5.835,-18.338,10.287,-7.128,-15.398,8.232,-5.973,-14.828,4.641,-3.005,-12.574,3.89…	NKTDSNGWSNLPDEEGMTTTQILESAADGDIDVLFLLGTDPIGDYRNPELVQNALQRTETIIAVDLFVNPSVYQSDIIFPAASFIEINGSHTNTEGRITPVRQKVTSPGTARPDWMIAAEIAGRLDQDLEIEKPEDVWNEIQTINLDHQKITLQDIESSPEGVILEFGKETEFKEANLNIDTRPFDSYSHRLVLAKKMFDNGTIIQMSPSLKNFTNESEVLINPADYAAMGITDGQLVTLINGEKKVNVVIRPDKKVPRSIAFAYLNQDGVDLRTLLTDGSESIDIRIDPTAKVI	2024894	Acidimicrobiaceae bacterium
job.pdb	AF-A0A376FI02-F1-model_v4 Molybdopterin guanine dinucleotide-containing S/N-oxide reductases	18.500	254	178	10	61	300	65	303	1.000	6.431E-06	161	400	313	TKVMWFANANSILGNVKWHYNTVVNALPRMEMIAVHEWWWTGSCEWADVVFGVDSWGELKHPDMTASVTNPFLIVFPKTPIKRIFNTVGDIDVLALVSSKLAELTGDTRFND-----MWKFVREGRTDVYLQRILDASTNT--KGYRFTELEAKAREGIPALMN--SRTSPKVVGYDQL---ADSTPWYTKSGRLEFYREEDEFIEAGENLPVHREPVDSTF--YEPNVIVSPKHEAVRPSGPEDYGVARTDLS	IKFVWWAGGSNFTHH--QDTNRLIRAWQKPELVVISECFWTGSAKHADIVLPATTSFERNDLTMTGDYSNQHMVPM-KRVVAPRDEARDDFDVFAELS-ELWEAGGRERFTEGKNDLQW-------LETFYQIAGQRGAAQGVTLPAFAEFW----EANQIVEMPESEQNAKFVRFADFRRDPESHPLKTESGKIVIYSERIASFGYADCPPHLCGSSRTSGTATPSRNSCRCCQRIPRTVCTASLTIPPFASS	17.035,17.906,-1.371,14.304,17.744,-4.043,11.407,16.448,-1.934,9.246,14.108,-4.090,6.256,15.666,-2.464,5.130,17.984,-5.326,4.649,15.624,-8.312,0.976,14.686,-7.839,-0.467,17.283,-5.422,-2.782,18.641,-8.173,-1.660,22.227,-7.336,-2.400,21.974,-3.587,0.680,23.145,-1.585,2.274,20.922,1.001,1.337,21.952,4.579,3.567,21.998,7.618,2.240,18.682,8.937,2.299,16.193,11.772,2.332,13.146,9.473,0.930,9.892,10.90…	MVSPNHFANGGNPTRKAAVLASLQGSVQGGVDAVDKIPVARIVEALENPGGFYQHNGLDRHFPDIKFVWWAGGSNFTHHQDTNRLIRAWQKPELVVISECFWTGSAKHADIVLPATTSFERNDLTMTGDYSNQHMVPMKRVVAPRDEARDDFDVFAELSELWEAGGRERFTEGKNDLQWLETFYQIAGQRGAAQGVTLPAFAEFWEANQIVEMPESEQNAKFVRFADFRRDPESHPLKTESGKIVIYSERIASFGYADCPPHLCGSSRTSGTATPSRNSCRCCQRIPRTVCTASLTIPPFASSMRSPGESRSR	61645	Enterobacter asburiae
job.pdb	AF-A0A2I0NQR1-F1-model_v4 Formate dehydrogenase subunit alpha	16.800	148	107	7	58	205	164	295	1.000	6.657E-04	161	400	333	PTPTKVMWFANANSILGNVKWHYNTVVNALPRMEMIAVHEWWWTGSCEWADVVFGVDSWGELKHPDMTASVTNPFLIVFPKTPIKRIFNTVGDIDVLALVSSKLAELTGDTRFNDMWKFVREGRTDVYLQRILDASTNTKGYRFTELE	PGKVKCVYIMGENPMLSDPDLHH--VEKGLKNTEFLVVQDIFLTETAQFANVVLPAACYAE--KDGTQTS-TERRVQKWRKA-QDPPGEAKADWQIFC----ELAKVMG---YEKQFPY---KSAEEIFTEIAKVTPSYGGMDYARLE	18.760,-6.830,-23.874,17.382,-3.236,-23.882,20.839,-1.946,-22.819,22.732,-4.087,-25.372,20.584,-2.566,-28.158,20.595,1.066,-26.887,16.801,1.168,-26.303,17.174,2.749,-22.825,16.039,6.307,-22.046,19.467,7.847,-21.310,18.047,11.298,-20.443,15.511,9.824,-17.993,18.210,7.640,-16.359,20.623,10.608,-16.049,18.134,13.198,-14.760,15.507,11.159,-12.848,17.410,8.198,-11.307,20.475,7.017,-9.335,22.500,3.792,…	LILKNGWENKDFIKNRTKDFEKVKEVVMKDIYSPENVSKITGVPAADIITAAEWFGKSGQSAILYSMGITQHTTGVDNVKSVANIQMLTGNLGRPGTGICALRGQNNVQGACDMGALANVYSGYQSVLVPEMKKKMEDAWGCTIAEGKVGLTVTTLVNTLADEPGKVKCVYIMGENPMLSDPDLHHVEKGLKNTEFLVVQDIFLTETAQFANVVLPAACYAEKDGTQTSTERRVQKWRKAQDPPGEAKADWQIFCELAKVMGYEKQFPYKSAEEIFTEIAKVTPSYGGMDYARLEKPEALHWPCPTKEHPGTPILHKEKFTHPDGLGIFTPIE	2013821	Methanomicrobiales archaeon HGW-Methanomicrobiales-5
job.pdb	AF-A0A523RUH4-F1-model_v4 Uncharacterized protein	15.100	224	139	13	55	267	36	219	1.000	1.198E-05	161	400	345	THMPTPTKVMWFANANSIL---GNVKWHYNTVVNALPRMEMIAVHEWWWTGSCEWADVVFGVDSWGELKHPDMTASVTNPFLIVFPKTPIKRIFNTVGDIDVLALVSSKLAELTGDTRFN------DMWKFVREGRTDVYLQR-ILDASTNTKGYRFTELEAKAREGIPALMNSRTSPKVVGYDQLADSTPWYTKSGRLEFYREEDEFIEAGE-NLPVHREPVD	KQTDPPVKAAWIEQANPMTSNPN-----INLLARTMNKLDLIVVADLFLTDTSRMADIILPATSMFE--YYDLITGYGHSYIQLQQKL-IEPPGECKHESEMYRLLGKKF----GFNLDYLPENDLST------------IEKIIINSNLNTDVDELKE---------KPYLH--PSYQEIAFSNFK----FNTPTQKIEFFSQ-RMRDRWGEAPLPTYNEPVE	10.660,16.486,-6.429,8.471,16.009,-9.538,8.323,12.321,-10.582,8.963,13.701,-14.141,12.663,14.457,-13.511,13.621,10.778,-13.574,15.059,9.830,-16.998,12.875,7.591,-19.044,14.574,4.199,-19.236,13.999,2.657,-22.694,13.788,-1.047,-23.455,14.132,-1.228,-27.290,11.702,-4.103,-27.646,8.882,-2.491,-25.588,5.495,-3.389,-27.170,3.169,-0.542,-28.122,0.830,0.431,-25.320,-2.526,-1.405,-25.659,-5.144,0.653,-27.…	FSDRQAPELNWPFSPPKPRRIRNSIPVAKLASELDKQTDPPVKAAWIEQANPMTSNPNINLLARTMNKLDLIVVADLFLTDTSRMADIILPATSMFEYYDLITGYGHSYIQLQQKLIEPPGECKHESEMYRLLGKKFGFNLDYLPENDLSTIEKIIINSNLNTDVDELKEKPYLHPSYQEIAFSNFKFNTPTQKIEFFSQRMRDRWGEAPLPTYNEPVENKYSSPNIYNKYPLSLISSHAHNKMNSQFSDISILKEEPFVWINPYDAAKRGINENDRVKVYNERGSLILKAILTEKVIPGIVHTYFGWWGGVHQANINKLIGDYVSDIGYGTAFQNCLVEIQKVK	2053509	Candidatus Atribacteria bacterium
job.pdb	AF-A0A0D7E1Z1-F1-model_v4 Trimethylamine N-oxide reductase I catalytic subunit	18.500	226	149	9	61	274	196	398	1.000	3.082E-06	161	400	413	TKVMWFANANSILGNVKWHY----NTVVNALPRMEMIAVHEWWWTGSCEWADVVFGVDSWGELKHPDMTASVTNPFLIVFPKTPIKRIFNTVGDIDVLALVSSKL---AELTGDTRFNDMWKFVREGRTDVYLQRILDASTNTKGYRFTELEAKAREGIPALMNSRTSPKVV--GYDQLADSTP---WYTKSGRLEFYREEDEFIEAGENLPVHREPVDSTFYEPN	VKMTYWVGGN------PFHHHQDRNRMRKAWRKFETVVVQDFQWTASARFADIVLPATTTTERDDIEMVGAVSKRAYIAM-KKVVDPVFESKTDYAIFTALAERLGVGQEFTGGKSEMDMVRDVYAAA-----KKTADAKKAVTLPSFEEFWEK-----GIVEFETPTKHLSWTKYADFREDPVENMLPTGTGRIELYSKPIEKMGYDDCPP------HASWLEPM	6.280,-18.978,19.084,3.240,-20.494,20.863,1.098,-17.426,20.047,-2.652,-17.272,20.720,-4.594,-17.369,17.434,-7.873,-15.421,17.326,-9.676,-16.805,14.255,-11.728,-13.769,13.195,-14.421,-14.100,10.514,-12.639,-12.798,7.366,-13.400,-9.247,6.346,-14.584,-8.283,9.873,-11.376,-6.769,11.339,-12.948,-3.273,11.300,-15.793,-4.521,13.538,-13.269,-6.017,15.986,-11.297,-2.731,16.109,-14.519,-0.715,16.645,-15.70…	LGAEWLAIRPNTDVALALAISHVLLTEKLYDAKFISDYTFGFEKVSDYLLGKGWDKVEKTPEWGESVTEIPAAVIRRLAHQFVENRTMLASGWSCQRQHHGEQWPWAFVTLASMVGQVGMPGGGFCQNYHLYSLGSPAGLAPALAPGMSGGTRKANKPWPKEKGAQSIPVARIVDMLEKPGQTYEHNGETKIYPDVKMTYWVGGNPFHHHQDRNRMRKAWRKFETVVVQDFQWTASARFADIVLPATTTTERDDIEMVGAVSKRAYIAMKKVVDPVFESKTDYAIFTALAERLGVGQEFTGGKSEMDMVRDVYAAAKKTADAKKAVTLPSFEEFWEKGIVEFETPTKHLSWTKYADFREDPVENMLPTGTGRIELYSKPIEKMGYDDCPPHASWLEPME…	1076	Rhodopseudomonas palustris
job.pdb	AF-A0A379XJ44-F1-model_v4 Biotin sulfoxide reductase	19.500	230	144	12	61	274	81	285	1.000	4.328E-06	161	400	437	TKVMWFANANSILGNVKWHY----NTVVNALPRMEMIAVHEWWWTGSCEWADVVFGVDSWGELKHPDMTASVTNPFLIVFPKTPIKRIFNTVGDIDVLALVSSKLAELTGDTRFND-----MWKFVREGRTDVYLQRILDASTNTKGYRFTELEAKAREGIPAL-MNSRTSP----KVVGYDQLADSTPWYTKSGRLEFYREEDEFIEAGE--NLPVHREPVDSTFYEPN	IRFIWWA------GGANFTHHQDTNRLIRAWQKPELVVISECFWTAAAKHADIVLPATTSYERNDLTMTGDYSNQHLAPM-KQVVSPQWEARNDFDVFAELSERW-EAGGYARFTEGKSELAWLEAFYN---IAAQR--GASQGVTLPPFAAFWQANR----LLEMPENPANAQFVRFADFRRDPDNHPLKTASGKIEIYSARIASYGYADCPGHP--------MWLVPD	11.405,-38.451,29.112,8.004,-36.688,29.197,6.193,-35.245,32.237,3.608,-37.853,33.363,0.647,-35.440,33.611,1.592,-33.992,30.184,1.968,-37.434,28.537,-1.414,-38.548,29.923,-3.166,-35.440,28.484,-1.038,-33.305,26.087,-3.822,-30.875,25.349,-4.818,-30.509,29.032,-1.687,-31.424,31.015,-2.403,-32.525,34.544,0.020,-31.913,37.463,2.460,-29.108,38.382,5.689,-28.305,36.489,8.618,-29.043,38.837,6.595,-31.440…	MVRKGFLASPDKPQGIRGQDEFVRVSWDDALDLIHAQHKRIRESYGPSSIFAGSYGWRSNGVLHKAATLLQRYMALAGGYIRFIWWAGGANFTHHQDTNRLIRAWQKPELVVISECFWTAAAKHADIVLPATTSYERNDLTMTGDYSNQHLAPMKQVVSPQWEARNDFDVFAELSERWEAGGYARFTEGKSELAWLEAFYNIAAQRGASQGVTLPPFAAFWQANRLLEMPENPANAQFVRFADFRRDPDNHPLKTASGKIEIYSARIASYGYADCPGHPMWLVPDEWHGNADAGQVQLLSAHPAHRLHSQLNYSSLRERYAVAGREPVTMHPQDATTRGIVDGDTVRVWNHRGQILAGAVVTAGIRPGVICIHEGAWPDPEPGAGGICKNGAVNVLTKD…	59207	Salmonella enterica subsp. indica
job.pdb	AF-D4E3Y4-F1-model_v4 Putative dimethyl sulfoxide reductase	15.700	229	152	11	61	274	201	403	1.000	1.884E-05	161	400	559	TKVMWFANANSILGNVKWH----YNTVVNALPRMEMIAVHEWWWTGSCEWADVVFGVDSWGELKHPDMTASVTNPFLIVFPKTPIKRIFNTVGDIDVLALVSSKLAELTGDTRFNDMWKFV--REGRTDVYLQRILDASTNTK--GYRFTELEAKAREGIPALMN--SRTSPKVVGYDQLADST---PWYTKSGRLEFYREEDEFIEAGE--NLPVHREPVDSTFYEPN	VKMVYVAGGNT------FHQHQDTNNLIKAWQRPETIVVNEPYWTATAKYADIVLPATTSYERNDLEMGGDYSQLYVFPM-HQCVAPQHEARNDFDIFAAMAAKLG-------VQDAFTEGKDETQWLKGMYDDMKQQARNARVALPPFDMFW----QSNNYVRFPVPEANQQWVRFADYRENPLLNPLGTPSGKIEIYSDAIAKMDYQDCKGIP--------TWMPPH	1.119,-6.810,22.641,-2.306,-6.293,21.002,-2.994,-7.060,17.311,-6.120,-5.522,15.758,-6.827,-7.307,12.448,-9.738,-9.356,10.955,-7.050,-11.958,10.414,-4.909,-13.583,13.145,-1.637,-12.739,11.401,1.725,-14.485,11.856,3.206,-11.573,13.832,0.331,-11.738,16.364,0.816,-15.535,16.730,4.630,-15.326,16.970,4.490,-12.908,19.924,1.272,-14.415,21.417,-0.487,-11.061,21.017,-4.081,-10.507,22.073,-6.063,-10.685,18…	MISIDPVHNDSAKFVNAQWIAPRPYTDSAMLIGIAHTLLSEKLHNPDFLKTYTVGFDRFAAYLLGEEDGTPKTAEWAADISGVDAEVLRQLARDMAKNRTMIMGGWGIQRQHHGEQQHWLLVTVAAMLGQVGLPGGGFGFSYHYSSGGSPTAKGGIIAGISAGNAPKNSPSPIPVARIAECLANPGKTIHFNGADVTYPEVKMVYVAGGNTFHQHQDTNNLIKAWQRPETIVVNEPYWTATAKYADIVLPATTSYERNDLEMGGDYSQLYVFPMHQCVAPQHEARNDFDIFAAMAAKLGVQDAFTEGKDETQWLKGMYDDMKQQARNARVALPPFDMFWQSNNYVRFPVPEANQQWVRFADYRENPLLNPLGTPSGKIEIYSDAIAKMDYQDCKGIPTW…	667129	Serratia odorifera DSM 4582
job.pdb	AF-A0A524LBH3-F1-model_v4 Uncharacterized protein	16.200	222	142	14	55	273	153	333	1.000	5.843E-05	161	400	576	THMPTPTKVMWFANANSILGNVKW-HYNTVVNALPRMEMIAVHEWWWTGSCEWADVVFGVDSWGELKHPDMTASVTNPFLIVFPKTPIKRIFNTVGDIDVLALVSSKLAELTGDTRFNDMWKFVREGRTDVYLQRILDASTNTKGYRFTELEAKAREGIP-ALMNSRTSPKVVGYDQLADSTPWYTKSGRLEFYREEDEFIEAG-ENLPVHREPVDSTFYEP	SHQESPLKVLVVQAASPV---TQWPNTKRTIEAFEKIPLKICIDLELTDTAKLCDIVLPATFIFE--HDNLIHSELHRIVQFAPKI-VEPRGEAKSEFD----IWKGIAERVG---LEEYFQI----SELEAIKLVLD-SEECR-----HISIEALRAHPEGIRTSNQGIP-------FKNRKFNTSSGKVELYSS--ELENLGYDPLP---------FYQE	-14.447,-5.922,8.441,-12.433,-4.810,5.376,-11.958,-1.091,5.305,-13.195,-0.428,8.896,-9.841,0.232,10.639,-10.735,3.943,11.080,-13.989,3.087,12.929,-12.082,0.634,15.149,-9.431,3.296,15.950,-12.106,5.911,16.843,-13.815,3.346,19.118,-10.464,2.540,20.776,-9.815,6.308,21.210,-13.275,6.761,22.811,-12.561,3.933,25.295,-9.116,5.427,26.128,-10.459,9.001,26.538,-13.681,8.150,28.445,-11.623,6.098,30.962,-9.0…	RPGTDGALALGIANEIISKGLYDKDFVNNYVIGFEEYKQRVSEFDKQRVSKITWVSVDTIERIAKTFATHGPALITTAPAGMNHYTNGNWSARAVHSLLAICGYLGVSGGGFQYLSSDNSPFNGLAVNLHALLEDSTEPVVPSGTYIPEYVLSHQESPLKVLVVQAASPVTQWPNTKRTIEAFEKIPLKICIDLELTDTAKLCDIVLPATFIFEHDNLIHSELHRIVQFAPKIVEPRGEAKSEFDIWKGIAERVGLEEYFQISELEAIKLVLDSEECRHISIEALRAHPEGIRTSNQGIPFKNRKFNTSSGKVELYSSELENLGYDPLPFYQEPLESLVSKPLLYEKYPLTMITGRLRERLHSQYTTVKVGGTVKSFAYCTSCKKCIEECPDEAISLVQ…	2053491	Candidatus Thorarchaeota archaeon
job.pdb	AF-A0A6N8R6R6-F1-model_v4 Molybdopterin-dependent oxidoreductase	19.600	229	145	12	61	274	241	445	1.000	5.128E-06	161	400	595	TKVMWFANANSILGNVKWH---YNTVVNALPRMEMIAVHEWWWTGSCEWADVVFGVDSWGELKHPDMTASVTNPFLIVFPKTPIKRIFNTVGDIDVLALVSSKLAELTGDTRFND-----MWKFVREGRTDV--YLQRILDASTNTKGYRFTELEAKAREGIPALMN--SRTSPKVVGYDQLADSTP---WYTKSGRLEFYREEDEFIEAGENLPVHREPVDSTFYEPN	IKMIWWAGGGNF-----THHQDTNRLIKAWQKPEMIVVSECYWTAAAKHADIVLPITTSFERNDLTMTGDYSNQHIVPM-KQAVAPQFEARNDFDVFADLAELLKP-GGKEIYTEGKDEMAWLKFFYDAAQKGARAQR-------VTMPMFNAFWQQN----KLIEMRRSEKNEQYVRYGDFRADPVKNALGTPSGKIEIYSKTLEKFGY-KDCPAH-----PTWLAPD	-2.833,-6.896,7.164,-0.819,-10.064,6.320,2.845,-9.961,7.483,3.425,-13.580,6.625,2.989,-12.461,3.008,4.224,-8.880,3.095,7.408,-9.197,5.248,9.074,-10.944,2.267,8.639,-7.680,0.310,11.355,-4.990,0.395,12.254,-1.796,-1.470,15.852,-3.093,-1.416,16.497,-6.742,-0.402,14.564,-8.326,2.486,16.456,-9.209,5.691,13.678,-11.735,6.559,14.102,-10.973,10.296,10.599,-9.533,10.839,8.983,-13.016,10.955,11.063,-14.053…	MNPLNTLKIAWSSTDEQGLEYFHQLKKSGKPVIAIDPIRSETIEFFDDNATWIAPNMGTDVALMLGIAHTLMTQGKHDKVFLEKYTTGYPQFEEYLTGKSDNTPKSAVWAAEITGVPEAQIVKLAELMAANRTMLMAGWGIQRQQYGEQKHWMLVTLAAMLGQIGTPGGGFGFSYHYSNGGNPTRVGGVLPEMSAAIAGHASEAADDGGMTAIPVARIVDALENPGGKYQHNGKEQTYPNIKMIWWAGGGNFTHHQDTNRLIKAWQKPEMIVVSECYWTAAAKHADIVLPITTSFERNDLTMTGDYSNQHIVPMKQAVAPQFEARNDFDVFADLAELLKPGGKEIYTEGKDEMAWLKFFYDAAQKGARAQRVTMPMFNAFWQQNKLIEMRRSEKNEQYV…	562	Escherichia coli
job.pdb	AF-A0A176S0A6-F1-model_v4 Molybdopterin oxidoreductase	15.900	245	147	14	58	294	41	234	1.000	1.420E-05	160	400	235	PTPTKVMWFANANSILGNVKWHYNTVVNALPRMEMIAVHEWWWTGSCEWADVVFGVDSWGELKHPDMTASVTNPFLIVFPKTPIKRIFNTVGDIDVLALVSSKLAELTGDTRFNDMWKFVREGRTDVYLQRILDASTNTKGYRFTELEAKAREGIPALMNSRTSPKVVGYDQLADST--P-----WYTKSGRLEFYREEDEFIEAG-ENLPVHREPVDSTFYEPNVIVSPKHEAVRPSGPEDYGV	PYPIKALIIHGAS--LLTSWPESQRWEEALAKLDFIVSIDRQLTADAKYADIVLPATTMFEI--DSYMSY--GPIFRLREKM-IEPVGEARNDYIIMANLAERLGYGHLYPQTEEA-----------VLKHVLEDS----NFTLEQV----REAGGWVKIST---PMMEYKKWEKGSCRPDGKPGFDTPTGKFEIF--STILEDYGYEPLP--------KYTEPK------------EGPMDSWF	2.129,-16.316,-6.750,0.131,-14.156,-4.346,-1.755,-15.660,-1.407,-5.478,-15.193,-2.162,-7.128,-12.601,0.086,-8.579,-14.461,3.121,-12.198,-13.949,2.210,-13.173,-10.390,1.193,-16.580,-10.946,2.902,-14.687,-10.441,6.187,-13.354,-7.033,5.032,-13.641,-4.429,7.802,-16.328,-1.753,7.288,-17.686,-3.591,4.197,-21.227,-3.039,5.609,-20.550,0.727,5.523,-18.364,0.821,2.366,-19.577,-2.173,0.291,-18.753,-0.479,-3…	GNIENPNVDRAIARDRFPLYTHYREESHAIGLIDSVLKGEPYPIKALIIHGASLLTSWPESQRWEEALAKLDFIVSIDRQLTADAKYADIVLPATTMFEIDSYMSYGPIFRLREKMIEPVGEARNDYIIMANLAERLGYGHLYPQTEEAVLKHVLEDSNFTLEQVREAGGWVKISTPMMEYKKWEKGSCRPDGKPGFDTPTGKFEIFSTILEDYGYEPLPKYTEPKEGPMDSWFR	1003181	Candidatus Thiomargarita nelsonii
job.pdb	AF-A0A447X7V0-F1-model_v4 Formate dehydrogenase-H subunit alpha	14.800	101	80	4	61	161	79	173	1.000	2.312E-03	160	400	264	TKVMWFANANSILGNVKWHYNTVVNALPRMEMIAVHEWWWTGSCEWADVVFGVDSWGELKHPDMTASVTNPFLIVFPKTPIKRIFNTVGDIDVLALVSSKL	VRAAYIMGEDPL--QTDAELSAVRKAFEDLELVIVQDIFMTKTASAADVILPSTSWGE--HEGVFTA-ADRGFQRF-FKAVEPKWDLKTDWQIISEIATRM	-3.584,12.704,-26.848,-4.349,15.510,-29.359,-0.656,16.532,-29.651,0.814,12.980,-29.621,2.714,13.815,-26.372,2.409,10.226,-24.994,4.439,7.000,-25.508,7.812,8.826,-25.869,10.544,10.131,-23.503,10.383,13.647,-22.166,6.604,13.800,-22.782,3.523,12.320,-21.064,0.904,13.132,-18.428,2.670,13.359,-15.061,0.513,13.501,-11.898,3.298,14.107,-9.404,1.896,12.483,-6.241,2.423,14.140,-2.843,3.387,11.638,-0.101,6…	MLTGNLGKPHAGVNPVRGQNNVQGACDMGALPDTYPGYQYVKDPANREKFAKAWGVESLPAHTGYRISELPHRAAHGEVRAAYIMGEDPLQTDAELSAVRKAFEDLELVIVQDIFMTKTASAADVILPSTSWGEHEGVFTAADRGFQRFFKAVEPKWDLKTDWQIISEIATRMGYPMHYNNTQEIWDELRHLCPDFYGATYEKMGELGFIQWPCRDTSDADQGTSYLFKEKFDTRTVWRSLHLRLGSANRQTHRRVSDGTVNGA	562	Escherichia coli
job.pdb	AF-X1GV43-F1-model_v4 Molybdopterin domain-containing protein	21.100	118	79	5	55	170	159	264	1.000	2.692E-04	160	400	281	THMPTPTKVMWFANANSIL--GNVKWHYNTVVNALPRMEMIAVHEWWWTGSCEWADVVFGVDSWGELKHPDMTASVTNPFLIVFPKTPIKRIFNTVGDIDVLALVSSKLAELTGDTRF	EEDPYPIRVVYVMAGNNLISFSNIQETYT----AFKKLAFLVVTDMFMTPTASLADIVLPVSSYLE--RNSMKEALDYPVAEVEQK--VAEVGECRSDYQILS----ELAKRLGLGRY	4.033,0.301,-21.886,6.032,3.560,-21.487,8.528,2.160,-18.928,9.051,-0.996,-21.053,9.665,1.204,-24.125,12.289,3.165,-22.159,13.916,-0.102,-20.958,13.902,-1.336,-24.598,15.906,1.760,-25.633,18.265,1.463,-22.610,18.951,-2.242,-23.351,19.290,-1.905,-27.156,21.565,1.174,-26.913,23.547,-0.536,-24.083,22.935,2.391,-21.684,22.492,0.045,-18.677,25.112,-0.398,-15.918,26.756,-3.649,-17.055,28.723,-4.110,-13.…	ALALGMINVIVNERLFDKVFVDKWTVGFDELKAHVHDYPPEKVEDITWIDADKIKEAARLYATNKPACIQWGNGLEHNVNSFQTARALAIMRAITGNLGVPGGEVECSPLPSLNRGAPEFSLVNKISPDKRANRISTKDGMLPNVFYALPQSIVKAMIEEDPYPIRVVYVMAGNNLISFSNIQETYTAFKKLAFLVVTDMFMTPTASLADIVLPVSSYLERNSMKEALDYPVAEVEQKVAEVGECRSDYQILSELAKRLGLGRYFWDTEEECLDFLLKPGY	412755	marine sediment metagenome
job.pdb	AF-A0A7C7VMY1-F1-model_v4 Formate dehydrogenase subunit alpha	13.800	166	121	11	61	219	48	198	1.000	2.147E-04	160	400	348	TKVMWFANANSILGNVKWHYNTVVNALPRMEMIAVHEWWWTGSCEWADVVFGVDSWGELKHPDMTASVTNPFLIVFPKTPIKRIFNTVGDIDVLALVSSKLAEL---TGDTRFNDMWKFVREGRTDVYLQRILDASTNTKGYRFTELEAKAREGI----PALMNSR	TSALYVM-AENPIMS-EPDTNHVRKSFEQLDFMVLQEIFLTETALYADVLLPGVSFAE--KTGTFTN-TERRVQMI-APVISPLGDSKPDWQITAEIARRMMAKRDANQDAPFV-GWDY---QSPAEILDEAAALTPIYGGIN----HARILAGERIQWP-CTGTE	1.198,5.810,-8.557,-0.960,5.786,-11.727,0.404,9.013,-13.069,4.180,8.329,-13.373,6.650,5.861,-14.872,9.602,4.789,-12.658,11.450,7.651,-11.097,8.499,10.106,-11.012,8.539,10.487,-14.827,5.041,11.750,-15.728,3.083,9.501,-18.103,1.510,12.559,-19.828,4.950,13.844,-20.972,5.586,12.778,-24.599,9.391,12.649,-24.115,8.886,10.061,-21.353,6.365,8.071,-23.446,8.698,7.938,-26.501,11.605,6.781,-24.301,9.588,3.9…	LPNVYPGYQKVVEEKNQRKFEAAWGVPLSPRLGKTATELVPGILEGTTSALYVMAENPIMSEPDTNHVRKSFEQLDFMVLQEIFLTETALYADVLLPGVSFAEKTGTFTNTERRVQMIAPVISPLGDSKPDWQITAEIARRMMAKRDANQDAPFVGWDYQSPAEILDEAAALTPIYGGINHARILAGERIQWPCTGTEHPGTPILHVGKFARGLGKFHAVDYIPPAEQPDEDYPFVMSTGRVLYHWHGGEMTRRTNGLNKIYGEAMVEINPEDAEKLGATDESYLDITSRRGTIKARAWVTERVPPGMVYTNFHFPVSSANILTQAVLDPIAKIPEYKVTAVRVERVK	2073117	Anaerolineales bacterium
job.pdb	AF-A0A523V832-F1-model_v4 Dimethyl sulfoxide reductase subunit A	15.500	218	142	12	54	260	100	286	1.000	1.994E-05	160	400	425	STHMPTPTKVMWFANANSILG---NVKWHYNTVVNALPRMEMIAVHEWWWTGSCEWADVVFGVDSWGELKHPDMTASVT-NPFLIVFPKTPIKRIFNTVGDIDVLALVSSKLAELTGDTRFN----DMWKFVREGRTDVYLQRILDASTNTKGYRFTELEAKAREGIPALMNSRTSPKVVGYDQLADST---PWYTKSGRLEFYREEDEFIEAGENLP	SAGYASDCRLLYITGCN-MLNQFLNL----NKGKKALISQDFIITHELFLTPTARFADIILPAAHFLE--YYDIGQPWIGGPYTIFMHKA-SNNTSGPKSDLEIF----TEIAERMGIKNYNEKSESQW-----------LEEFLESEPSFPGL-------VSLKDNGTYKFDHEHP-IIAFKKQIENPGNNPFPTPSGKIEIFSDRFARLKDPSIPP	-24.963,-8.069,-5.430,-23.494,-4.733,-6.668,-26.625,-2.593,-6.110,-26.771,-1.592,-9.834,-29.724,-2.227,-12.185,-29.443,-4.940,-14.892,-30.249,-2.301,-17.459,-27.365,0.031,-16.507,-24.967,-2.964,-16.500,-26.061,-3.920,-20.059,-25.786,-0.279,-21.234,-22.251,0.230,-19.834,-21.136,-3.108,-21.358,-22.382,-2.023,-24.827,-20.882,1.486,-24.498,-17.452,0.081,-23.539,-17.540,-2.538,-26.351,-18.577,0.119,-2…	ICGISPESIKELAREYAAARPAALMTGWAPGRTAYGEQFHRAASILAAITGNIGIKGGFVSGGTDQIDIGRIGQGIFLPDMDHNLIHKTEIYDALIHGRSAGYASDCRLLYITGCNMLNQFLNLNKGKKALISQDFIITHELFLTPTARFADIILPAAHFLEYYDIGQPWIGGPYTIFMHKASNNTSGPKSDLEIFTEIAERMGIKNYNEKSESQWLEEFLESEPSFPGLVSLKDNGTYKFDHEHPIIAFKKQIENPGNNPFPTPSGKIEIFSDRFARLKDPSIPPIPKYIASWEGPEDDLVKDYPIQLITPHSRARINSQLDNIRSMEKLKDDRLWMSIEDAGKRDIKDGDTVHVFNKRGRISTQAKVTDKIMPGVASIDQGQWYDPDSQGIDHGGCA…	1883427	Actinomycetia bacterium
job.pdb	AF-A0A377LPS1-F1-model_v4 Molybdopterin guanine dinucleotide-containing S/N-oxide reductases	24.100	112	81	3	61	172	266	373	1.000	5.017E-04	160	400	437	TKVMWFANANSILGNVKWHYNTVVNALPRMEMIAVHEWWWTGSCEWADVVFGVDSWGELKHPDMTASVTNPFLIVFPKTPIKRIFNTVGDIDVLALVSSKLAELTGDTRFND	IKFVWWAGGANF--THHQDTNRLIRAWQKPELVVISECFWTASAKHADIVLPATTSYERNDLTMTGDYSNQHMVPM-KRVVAPRDEARDDFDVFAELSERW-EAGGRERFTE	7.790,-8.480,-1.296,9.546,-9.808,1.867,10.887,-12.681,-0.118,11.973,-10.351,-2.985,13.630,-7.396,-1.195,14.274,-8.870,2.283,11.776,-6.489,3.969,8.295,-4.916,3.995,9.377,-2.189,1.525,5.714,-1.239,0.907,5.664,0.553,4.303,9.303,1.742,4.364,10.458,5.351,4.104,10.811,6.167,0.389,13.671,8.262,-1.038,12.801,11.754,0.170,11.092,14.189,-2.247,13.971,16.739,-2.064,16.379,14.072,-3.325,13.877,12.959,-5.999,…	MPYVVGGNEVYQQQTSWPLVLEHTEVVVLWSANPLNTLKIAWNASDEQGIGYFDALRKSGKRIICIDPMRSETMDFFGDSAEWLAPHMGTDVAMMLGIAHTLVEKGWHDADFLARCTSGFDKFADYLTGKTDGVAKTAAWAADICGIPADKLRELAALFHENTTMLMSGWGMQRQQFGEQKHWMLVTLAAMLGQIGTPGGGFGLSYHFANGGNPTRKAAVLASMQGSVKGGVDAVDKIPVARIVEALENPGGFYQHNGLDRHFPDIKFVWWAGGANFTHHQDTNRLIRAWQKPELVVISECFWTASAKHADIVLPATTSYERNDLTMTGDYSNQHMVPMKRVVAPRDEARDDFDVFAELSERWEAGGRERFTEGKTDLEWLETFYQIAAQRGAAQGVTL…	550	Enterobacter cloacae
job.pdb	AF-E0NWQ9-F1-model_v4 Molybdopterin oxidoreductase	16.800	107	78	5	62	165	302	400	1.000	7.455E-04	160	400	596	KVMWFANANSILG---NVKWHYNTVVNALPRMEMIAVHEWWWTGSCEWADVVFGVDSWGELKHPDMTASVTNPFLIVFPKTPIKRIFNTVGDIDVLALVSSKLAELT	RFLWIACRN-PLGQDVSLQ----KLLSTWTQLDFVVTADKFLTQSAALSDLFLPVTTEFE--ELDAYTGYFHHWVGLN-TPAILPRGEAKSDLEIARLLTRRLNELT	5.665,5.421,-29.436,8.228,8.241,-28.899,7.649,11.861,-27.756,9.224,14.901,-29.481,10.179,16.807,-26.319,9.024,15.367,-22.960,5.490,16.521,-22.045,4.839,18.207,-25.429,2.093,15.666,-26.285,3.729,15.384,-29.753,3.925,11.610,-30.194,5.262,9.549,-33.110,4.553,5.853,-33.629,7.724,3.730,-33.892,8.193,-0.028,-34.388,9.187,-2.367,-31.539,12.502,-3.053,-33.333,13.254,0.702,-33.235,12.021,1.108,-29.621,14.…	MIQHGRGSGRWSRISWARAIDLLAHKILDIKAAYGSTLPLCLNKYSGNLGLLHRSVEGMFNSLGATTQTRGTPCLSAGLDAQYFDFGANITSSIRDVTQSKLILLWGVNPAWTAAHCMPYFYEARRRGATIVVLDPVFTETARKADYYIQLRPGSDASFALALLHLLEKRNMLHDMPAHITGGSSFLRDLSALDADELLRTAGQSLDAVQKLAALIEENHPMHVWCGFGMQRHRYGGFAVRLIDALSMLTGNIGCRGGGVNYAHQGMLLFSDAIMQRRSDTRFIDINQFADSLAALHDPPVRFLWIACRNPLGQDVSLQKLLSTWTQLDFVVTADKFLTQSAALSDLFLPVTTEFEELDAYTGYFHHWVGLNTPAILPRGEAKSDLEIARLLTRRLNEL…	864563	Selenomonas sp. oral taxon 149 str. 67H29BP
job.pdb	AF-A0A133UUA9-F1-model_v4 Molybdopterin domain-containing protein	15.200	105	84	3	57	161	126	225	1.000	2.312E-03	159	400	245	MPTPTKVMWFANANSILGNVKWHYNTVVNALPRMEMIAVHEWWWTGSCEWADVVFGVDSWGELKHPDMTASVTNPFLIVFPKTPIKRIFNTVGDIDVLALVSSKL	EPYPLKAVYCVGGNPVVNC--QNTELAVEAFKELDLFVVADLFMTPTAVQADYVLPATTWLE--REGCCDISYSNMIAARRKA-LEQQYESWPDMKIAIELVKKF	2.865,-5.671,-42.021,4.469,-2.149,-41.982,1.700,0.072,-43.489,-0.860,-0.635,-40.862,1.467,0.400,-37.996,2.055,3.936,-39.367,-1.684,4.506,-39.922,-2.310,3.407,-36.293,0.398,5.495,-34.555,0.025,8.586,-36.791,3.818,8.656,-37.379,5.367,9.041,-40.836,7.281,5.939,-41.968,10.497,7.905,-42.658,10.704,9.151,-39.025,10.439,5.559,-37.749,13.008,4.343,-40.313,15.467,7.129,-39.300,14.952,6.254,-35.601,15.245,…	MAPQVFDTVGVYSFLVDETLLAPIDGTVMDAEPFGSQRLGTNQQSIIILIAITGNIDKKGGNIIPSHLSGYVSDPELVGATSKWRPSEKIERERIGYEKYPLASGPDSPLPFVNSNLALRTMISGEPYPLKAVYCVGGNPVVNCQNTELAVEAFKELDLFVVADLFMTPTAVQADYVLPATTWLEREGCCDISYSNMIAARRKALEQQYESWPDMKIAIELVKKFHGQIEVSYLGTVLRSLIIGE	1698267	candidate division MSBL1 archaeon SCGC-AAA259I09
job.pdb	AF-X1G8U8-F1-model_v4 Molybdopterin domain-containing protein	15.000	166	106	9	60	219	99	235	1.000	3.190E-04	159	400	248	PTKVMWFANANSILGNVKWHYNTVVNALPRMEMIAVHEWWWTGSCEWADVVFGVDSWGELKHPDMTASVTNPFLIVFPKTPIKRIFNTVGDIDVLALVSSKLAELTG-DTRFN-----DMWKFVREGRTDVYLQRILDASTNTKGYRFTELEAKAREGIPALMNSR	PVKAAWIEQANPMTSNP--NINLLARTMNKLDLIVVVDLFLTDTARMADIILPATSMFE--YYDLITGYGHSYIQLQQKL-IDPPGECKHESEMYRLLGKKF----GFNLDYLPENNLST------------IEKIISNSNL--NTDVDELKEK------PYLHFS	-25.973,-19.673,9.935,-28.147,-21.535,12.510,-30.561,-19.304,14.332,-29.279,-20.109,17.847,-25.785,-18.887,16.859,-27.212,-15.509,15.697,-29.239,-15.212,18.950,-26.118,-16.031,20.995,-24.153,-13.267,19.194,-27.026,-10.767,19.735,-27.082,-11.780,23.433,-23.305,-11.207,23.687,-23.438,-7.740,22.026,-26.501,-6.720,24.125,-24.995,-7.850,27.462,-21.540,-6.363,26.670,-21.506,-2.555,26.158,-17.680,-2.622…	IPLHKIETMIGFIKNTSEYALICGMGVQRYTNGGQTIRAISLLPVLTGSIGKKGCGFYFSDRQAPELNWPFSPPKPRRIRNSIPVAKLASELDNQADPPVKAAWIEQANPMTSNPNINLLARTMNKLDLIVVVDLFLTDTARMADIILPATSMFEYYDLITGYGHSYIQLQQKLIDPPGECKHESEMYRLLGKKFGFNLDYLPENNLSTIEKIISNSNLNTDVDELKEKPYLHFSYQEIAFGDLKFNT	412755	marine sediment metagenome
job.pdb	AF-A0A351ZBC2-F1-model_v4 Uncharacterized protein	18.700	240	130	16	62	291	1	185	1.000	4.328E-06	159	400	314	KVMWFANANSIL---GNVKWHYNTVVNALPRMEMIAVHEWWWTGSCEWADVVFGVDSWGELKHPDMTASV-TNP-FLIVFPKTPIKRIFNTVGDIDVLALVSSKLAELTGDTRFNDMWKFVREGRTDVY---LQRILDASTNTKGYRFTELEAKAREGIPALMNSRTSPKVVGYDQLADSTPWYTKSGRLEFYREEDEFIEAGE--NLPVHREPVDSTFYEPNVIVSPKHEAVRPSGPED	KAALIFGSNALISYSNTPR-----VEEAMQKLEFIAVCDLFMTPTAQMADIVLPASSWLE--RDNLISSFQVCPTYTIAQRKA-VG-LAEARSDVDIVCDLARKL------------------GLADHFWNDAGELYDFLIKPTGLTFEEFKEE-----KRIFAPLV------YRQF-EKTGFNTPSGKVELYSS---LLEKNHCSPLP--------AYTEPF-----ESPAAAPDRPNE	-16.597,-17.658,1.000,-16.942,-13.858,1.398,-14.867,-10.656,1.717,-15.747,-7.294,3.304,-13.271,-4.569,2.238,-13.033,-1.083,3.816,-11.103,1.812,2.213,-8.745,-0.494,0.256,-8.085,-0.734,-3.489,-6.715,-4.269,-3.037,-6.586,-5.118,-6.787,-3.921,-2.457,-7.450,-2.270,-2.206,-4.004,-0.852,-5.742,-3.604,1.993,-7.283,-5.634,1.099,-9.743,-8.456,-2.197,-8.110,-9.499,-3.275,-11.050,-11.766,-3.074,-13.349,-8.76…	KAALIFGSNALISYSNTPRVEEAMQKLEFIAVCDLFMTPTAQMADIVLPASSWLERDNLISSFQVCPTYTIAQRKAVGLAEARSDVDIVCDLARKLGLADHFWNDAGELYDFLIKPTGLTFEEFKEEKRIFAPLVYRQFEKTGFNTPSGKVELYSSLLEKNHCSPLPAYTEPFESPAAAPDRPNEYPYILTTGWRLPVYRHTENRENPLLREIHPRPGVLIHPDTAARLDISEGDPIIIETATGNATLFAVLTLGIHPDVVQATPGWSGKANINRVIPWNRFAEGIGSVPMRGVLCRLEKGSIDGGDPQEGTLQ	48412	Syntrophus sp. (in: Bacteria)
job.pdb	AF-A0A376KN48-F1-model_v4 Biotin sulfoxide reductase	19.200	187	130	8	61	239	140	313	1.000	2.110E-05	159	400	319	TKVMWFANANSILGNVKWHYNTVVNALPRMEMIAVHEWWWTGSCEWADVVFGVDSWGELKHPDMTASVTNPFLIVFPKTPIKRIFNTVGDIDVLALVSSKLAELTGDTRFND-----MWKFVREGRTDVYLQRILDASTNTKGYRFTELEAKAREGIPAL---MNSRTSPKVVGYDQLADSTPWYTK	IRFIWWAGGANF--THHQDTNRLIRAWQKPELVVISECFWTAAAKHADIVLPATTSFERNDLTMTGDYSNQHLVPM-KQVVPPRYEARNDFDVFAELSERWEK-GGYARFTEGKSQLQW---LETFYNVARQRGASQQV--ELPPFAEFW----QANQLIEMPENPDSERFIRFADFCPRSAGASVK	18.731,-11.096,-26.817,21.145,-12.521,-29.450,19.147,-15.726,-30.155,21.928,-18.072,-28.933,19.474,-20.148,-26.846,16.385,-20.117,-29.141,17.693,-19.386,-32.693,15.759,-16.060,-32.838,17.587,-12.724,-32.598,15.463,-10.192,-30.656,16.320,-7.306,-33.022,14.342,-4.132,-33.837,12.630,-5.772,-36.868,11.437,-8.682,-34.690,10.200,-6.246,-32.015,8.404,-4.018,-34.583,6.230,-6.936,-35.783,5.097,-7.553,-32.…	MLGESDGIAKNAEWAAEICGVNAAKIRELAALFHQNTTMLMAGWGMQRQQFGEQKHWMIVTLAAMLGQIGTPGGGFGLSYHFANGGNPTRRSAVLSSMQGSLPGGCDAVDKIPVARIVEALENPGGAYQHNGMNRHFPDIRFIWWAGGANFTHHQDTNRLIRAWQKPELVVISECFWTAAAKHADIVLPATTSFERNDLTMTGDYSNQHLVPMKQVVPPRYEARNDFDVFAELSERWEKGGYARFTEGKSQLQWLETFYNVARQRGASQQVELPPFAEFWQANQLIEMPENPDSERFIRFADFCPRSAGASVKNRQRQD	562	Escherichia coli
job.pdb	AF-A0A349QIR7-F1-model_v4 Trimethylamine-N-oxide reductase TorA	16.500	218	164	7	59	269	12	218	1.000	1.683E-05	159	400	370	TPTKVMWFANANSILGNVKWHYNTVVNALPRMEMIAVHEWWWTGSCEWADVVFGVDSWGELKHPDMTASVTNPFLIVFPKTPIKRIFNTVGDIDVLALVSSKLAELTGDTRFNDMWKFVREGRTDVYLQRILDASTNTKGYRFTELEAKAREGIPALM--NSRTSPKVVGYDQLADST---PWYTKSGRLEFYREEDEFIEAGE--NLPVHREPVDST	PDVKMVYWTGGNP--FAHHQDRNRMIKAWQKLETVVVQDFQWTATARHADIVLPATTSYERNDIEHIGDYSLKAILAM-KKVIDPVFEARNDFDIFAEIADRLGKKDAFTEGKDELEWIKSFYDEAVKQ---GEAKNIEVPDFESFWKE-----GIVEFPATDEAKAFVRYADYREDPLLEPLGTPSGKIEIYSKNIEKMGYDDCPPHPTWMEPIERI	-0.041,-26.334,2.461,2.079,-23.449,3.784,4.288,-22.927,6.844,3.765,-19.788,8.967,5.142,-18.960,12.424,5.803,-22.579,13.488,2.475,-23.843,12.029,1.535,-25.705,8.807,-1.835,-24.833,7.225,-3.901,-25.199,4.006,-4.969,-22.319,1.753,-8.756,-21.903,1.444,-10.377,-22.150,-1.958,-11.414,-18.481,-2.202,-14.064,-17.740,-4.880,-15.032,-14.087,-4.230,-13.136,-10.890,-3.372,-14.651,-7.625,-2.141,-12.030,-4.830…	DFDFNGTRSKFPDVKMVYWTGGNPFAHHQDRNRMIKAWQKLETVVVQDFQWTATARHADIVLPATTSYERNDIEHIGDYSLKAILAMKKVIDPVFEARNDFDIFAEIADRLGKKDAFTEGKDELEWIKSFYDEAVKQGEAKNIEVPDFESFWKEGIVEFPATDEAKAFVRYADYREDPLLEPLGTPSGKIEIYSKNIEKMGYDDCPPHPTWMEPIERIDGPDAKYPLHINSGHPQDRLHSQLCGTILREGYAIADREPCVINTEDAKTRGIASGDVVRVFNDRGQILTGAIVSDDIRPGVIRVYEGGWFDPVDAGQAGSLDAYGDVNCLTPDLGTSKLAQGNCGHTGIADVEKYVGGLPEVKVFKTPKEA	1909294	Hyphomicrobiales bacterium
job.pdb	AF-A0A3S5AY34-F1-model_v4 Dimethyl sulfoxide/trimethylamine N-oxide reductase	17.500	228	149	11	61	274	75	277	1.000	4.846E-06	159	400	433	TKVMWFANANSI-----LGNVKWHYNTVVNALPRMEMIAVHEWWWTGSCEWADVVFGVDSWGELKHPDMTASVTNPFLIVFPKTPIKRIFNTVGDIDVLALVSSKLAELTGDTRF--NDMWKFVREGRTDVYLQRILDASTNTKGYRFTELEAKAREGIPALMN--SRTSPKVVGYDQLADST---PWYTKSGRLEFYREEDEFIEAGE--NLPVHREPVDSTFYEPN	VKMVYVAGGNTFHQHQDTNN-------LVKAWQRPETIVVNEPYWTATAKHADIVLPATTSYERNDLEMGGDYSQLYVFPM-HQCVPPQHESRNDFDIFAALAAKLGVLDAFTEGKDETQWLKGMYDDMKLQARA---A--RVALPPFDMFW----ESNNYIRFPIPQENKQWVRFADYRENPLLNPLGTPSGKIEIYSDAISKMEYLDCKGIP--------TWMPPH	25.337,5.012,19.870,25.861,8.819,19.612,23.951,9.423,22.893,21.338,11.615,21.100,18.177,9.651,22.029,15.839,11.737,24.241,17.440,15.134,23.359,15.649,18.004,21.528,16.293,17.568,17.846,18.189,14.310,18.590,17.354,10.634,18.024,14.962,9.332,15.327,11.352,9.605,14.129,9.000,7.923,11.644,6.224,8.929,9.234,7.312,12.596,8.902,6.158,12.808,5.257,3.217,10.350,5.271,1.138,11.117,8.373,2.674,14.289,9.912,…	MLGQIGLPGGGFGFSYHYSSGGSPTAKGGILSGISAGNAPKNSPTPIPVARIAECLTNPGKTIHFNGTDVTYPDVKMVYVAGGNTFHQHQDTNNLVKAWQRPETIVVNEPYWTATAKHADIVLPATTSYERNDLEMGGDYSQLYVFPMHQCVPPQHESRNDFDIFAALAAKLGVLDAFTEGKDETQWLKGMYDDMKLQARAARVALPPFDMFWESNNYIRFPIPQENKQWVRFADYRENPLLNPLGTPSGKIEIYSDAISKMEYLDCKGIPTWMPPHEWYRGPEAAKYPLSLNTAHPTNRLHSQLDNTPLRKKYAVADREAILIHPEDAKSRNITNGDLVRAFNDRGQILVGAIVSEDVRPGAVRISEGAWYDPADPSTPGSICKNGNVNCLTFDIGSS…	47917	Serratia fonticola
job.pdb	AF-A0A6V8PT94-F1-model_v4 Formate dehydrogenase major subunit	20.000	100	74	3	62	161	155	248	1.000	1.951E-03	159	400	439	KVMWFANANSILGNVKWHYNTVVNALPRMEMIAVHEWWWTGSCEWADVVFGVDSWGELKHPDMTASVTNPFLIVFPKTPIKRIFNTVGDIDVLALVSSKL	KVIYIMGENPIISN--PHSDHVRGVLENMDFVVVQDIFLTETAKYADVILPAATFAEKDGSFIN---TERRVQLIRRA-IKPRGQSKPDWEIIQALAQKF	17.852,12.184,18.369,20.127,15.166,17.457,22.945,14.009,19.784,23.072,10.489,18.263,25.947,9.525,15.909,23.284,7.904,13.696,19.509,8.380,13.983,16.855,6.402,12.084,13.239,7.576,11.772,10.866,4.613,11.351,7.282,5.674,10.548,3.983,4.215,9.307,0.248,4.987,9.087,0.262,6.892,12.416,1.990,9.634,10.348,0.534,9.151,6.837,-3.161,8.340,7.550,-3.970,11.919,8.588,-5.308,14.868,6.532,-1.864,16.442,7.235,0.011…	FAAADSGAIVYCMGVTQHTCGTENVVALANLSLLTGNLGKPHAGMYPLRGQNNVQGACDMGCLPNVFSGYQPVHSDRGTGTYWQRLKKAQQPQPEDNTCQEETITGIEFEHPVPVDSISDAVRAKFSKAWNVELSDVPGRTIAEMFHDNPSRRCKVIYIMGENPIISNPHSDHVRGVLENMDFVVVQDIFLTETAKYADVILPAATFAEKDGSFINTERRVQLIRRAIKPRGQSKPDWEIIQALAQKFNLNWNYSSPEEIWDEVRELTPHYFRGMTYERLEKGGLQWPCPAIDHPGTPILHKGKFARGIGQFSTVEYRPLAADSTDKEYPFILTTARKLYHYHTRTMTGKTDGLNYFLNEERMEISPQDAETLSLTSNDKVKVTSRRGSLETKIQITDR…	2754717	Candidatus Hakubanella thermoalkaliphilus
job.pdb	AF-A0A6V8Q8X5-F1-model_v4 Formate dehydrogenase major subunit	20.700	101	74	3	61	161	282	376	1.000	2.064E-03	159	400	528	TKVMWFANANSILGNVKWHYNTVVNALPRMEMIAVHEWWWTGSCEWADVVFGVDSWGELKHPDMTASVTNPFLIVFPKTPIKRIFNTVGDIDVLALVSSKL	PKVIYIMGENPIISSP--HTERVRETLENMEFVVVQDIFLTETARYAHVVLPAVSFAEKDGSFIN---TERRVQLIHRA-IKPRGQSKPDWEIIQALAQKF	4.114,-4.102,7.456,5.538,-3.679,10.988,5.039,-7.403,11.829,5.205,-10.573,9.671,2.277,-12.257,7.836,2.633,-15.257,10.206,2.182,-13.064,13.312,-1.396,-12.228,12.186,-2.708,-15.726,13.124,-1.894,-15.030,16.808,-3.448,-11.527,16.987,-5.930,-10.971,19.846,-7.758,-8.386,17.696,-7.573,-7.583,13.959,-8.888,-4.315,12.509,-9.209,-4.825,8.727,-9.794,-1.505,6.929,-9.732,-0.300,3.297,-8.665,-3.832,2.236,-10.1…	MTNTIEELSGAGAILVTGSNPTANHPVIGYRIREAVRNGGTLIVADPRRIPLADIADVHLQFKPGTDIALFNGLAHVIIKEDLQDKEYIENRTQGYKYLEQIVAKYTPAYVSEITGVPAEDIITAACLFAAADSGAIVYCMGVTQHTCGTENVVALTNLSLLTGNVGIPHAGMNPLRGQNNVQGACDMGCLPNVFSGYQPVHSDRGTGTYWQRLKKARQIEQKDNTTQVETITSIEFEHPVPVDSVSDEIRAKFSKAWGVELSDVAGRTMPDMFHDNPSRRPKVIYIMGENPIISSPHTERVRETLENMEFVVVQDIFLTETARYAHVVLPAVSFAEKDGSFINTERRVQLIHRAIKPRGQSKPDWEIIQALAQKFNLNWNYNSPAEVWDEIRELTPHY…	2754717	Candidatus Hakubanella thermoalkaliphilus
job.pdb	AF-A0A4U9CU25-F1-model_v4 Dimethyl sulfoxide reductase DmsA	18.100	226	148	12	38	248	208	411	1.000	2.363E-05	159	400	547	NHEDHPL-----RVGTRLLTGSTHMPTPTKVMWFANANSILG--NVKWHYNTVVNALPRMEMIAVHEWWWTGSCEWADVVFGVDSWGELKHPDMTASVTNP--FLIVFPKTPIKRIFNTVGDIDVLALVSSKLAELTGDTRFNDMWKFVREGR-TDVYLQR--ILDASTNTKGYRFTELEAKAREGIPALMNSRTSPKVVGYDQLADST---PWYTKSGRLEFYRE	RGPEMTALRDGVRGKDKL-------DVPIKFLWNYAGNTIINQHSDINRTHEILQDDSRCETIVVIDNFMTSSAKYADILLPDLMTVEQEDIIPNDY-AGNMGYLIFI-QPATSPKFERKPIYWILSEVAKRL----GDEVLQKF----TEGRTQEQWLQHLYALMLAKDPALPAYDELKA-----MGIYKRKDPAGHFVAYRDFRRDPLANPLKTPSGKIEIYSS	11.260,-8.844,-3.500,13.653,-10.453,-1.015,11.699,-12.143,1.817,13.699,-10.823,4.762,12.106,-13.039,7.427,9.693,-10.562,9.122,7.605,-13.537,10.343,10.792,-15.116,11.785,11.782,-11.808,13.439,8.227,-11.458,14.843,8.447,-14.943,16.426,11.916,-14.204,17.853,10.595,-10.890,19.226,7.671,-12.760,20.875,9.878,-15.550,22.340,11.999,-12.807,23.962,9.195,-10.452,25.072,6.259,-12.819,25.751,4.286,-10.100,23…	MSGGGITYYLEQARERSNARMIVIDPRYTDTAAGREDEWIPIRPGTDAALVAGIAWVLITENLVDQPFLDTCCVGYDEKTLPAGAPANSHYKAWILGEGDDGTAKTPQWASRICGIPVDRIVKLAREIGSTRPAYICQGWGPQRQANGELAARAIAMLPILTGNVGISGGNSGARESTYTITIERLPVLTNPVKTAISCFSWTDAIARGPEMTALRDGVRGKDKLDVPIKFLWNYAGNTIINQHSDINRTHEILQDDSRCETIVVIDNFMTSSAKYADILLPDLMTVEQEDIIPNDYAGNMGYLIFIQPATSPKFERKPIYWILSEVAKRLGDEVLQKFTEGRTQEQWLQHLYALMLAKDPALPAYDELKAMGIYKRKDPAGHFVAYRDFRRDPLANPL…	577	Raoultella terrigena
job.pdb	AF-A0A2S8K3R4-F1-model_v4 Formate dehydrogenase subunit alpha	15.800	101	79	4	61	161	27	121	1.000	2.446E-03	158	400	134	TKVMWFANANSILGNVKWHYNTVVNALPRMEMIAVHEWWWTGSCEWADVVFGVDSWGELKHPDMTASVTNPFLIVFPKTPIKRIFNTVGDIDVLALVSSKL	VKALYVLAENPIMSDPD--TSHVKKAIEAVELLIVQDIFLTETAAMAHVVLPGTSFAE--KDGTFSNTERR-VMRV-RQAIDPVGESRPDWQIIQEISNRF	-17.786,3.830,-18.696,-14.042,2.994,-18.660,-13.967,0.674,-15.603,-17.432,-0.974,-15.679,-17.930,-0.122,-11.962,-20.256,2.045,-9.863,-18.059,4.683,-8.175,-18.937,6.614,-5.007,-19.390,10.399,-5.332,-18.549,10.754,-1.601,-15.102,11.990,-0.550,-12.909,9.428,1.244,-11.370,9.866,4.717,-7.998,11.541,5.318,-5.293,9.764,7.388,-6.224,11.639,10.626,-9.901,10.949,9.988,-9.097,7.259,9.308,-7.203,6.990,12.642…	KAWNAKLSDQMGLTIPDMLSGITEGSVKALYVLAENPIMSDPDTSHVKKAIEAVELLIVQDIFLTETAAMAHVVLPGTSFAEKDGTFSNTERRVMRVRQAIDPVGESRPDWQIIQEISNRFGYEMKYDSPAAIM	2100161	Desulfobacteraceae bacterium SEEP-SAG9
job.pdb	AF-A0A1L5KLT3-F1-model_v4 BisC_fam: molybdopterin guanine dinucleotide-containing S/N-oxide	20.600	97	66	5	61	153	89	178	1.000	7.045E-04	158	400	180	TKVMWFANANSILGNVKWHYNTVVNALPRMEMIAVHEWWWTGSCEWADVVFGVDSWGELKHPDMTA----SVTNPFLIVFPKTPIKRIFNTVGDIDV	IRFIWWAGGANFTHH--QDTNRLIRAWQKPELVVISECFWTAAAKHADIVLPATTSFE--RNDLTMTGDYSNQH--LVPM-KQVVPPRYEARNDFDV	14.953,-1.502,-5.952,12.794,0.831,-3.821,14.866,0.637,-0.594,17.309,3.498,-1.330,14.573,6.175,-1.593,13.094,5.351,1.854,15.688,7.671,3.462,16.319,11.392,4.002,16.863,13.036,0.583,15.575,9.796,-1.004,14.499,11.695,-4.176,18.161,12.318,-5.123,19.023,8.609,-5.485,16.680,7.708,-8.371,17.147,11.172,-9.950,20.922,10.598,-10.134,20.397,7.045,-11.490,18.358,8.466,-14.406,20.948,11.241,-14.968,23.762,8.65…	GWGMQRQQFGEQKHWMIVTLAAMLGQIGTPGGGFGLSYHFANGGNPTRRSAVLSSMQGSLPGGARIVEALENPGGAYQHNGMNRHFPDIRFIWWAGGANFTHHQDTNRLIRAWQKPELVVISECFWTAAAKHADIVLPATTSFERNDLTMTGDYSNQHLVPMKQVVPPRYEARNDFDVFA	77133	uncultured bacterium
job.pdb	AF-A0A192C7F8-F1-model_v4 YnfF	14.900	255	180	15	57	298	14	244	1.000	6.431E-06	158	400	245	MPTPTKVMWFANANSI---LGNVKWHYNTVVNALPRMEMIAVHEWWWTGSCEWADVVFGVDSWGELKHPDMTASVTNP--FLIVFPKTPIKRIFNTVGDIDVLALVSSKLAELTGDTRFNDMWKFVREGRTDV----YLQRILDASTNTKGYRFTELEAKAREGIPALMNSRTSPKVVGYDQLADS---TPWYTKSGRLEFYREEDEFIEA-GENLPVHREPVDSTFYEPNVIVSPKHEAVRPSGPEDYGVARTD	LDVPIKFLWCYASNTLINQHGDINHTHEVLQDD-SKCEMIVGIDHFMTASAKYCDILLPDLMPTEQEDLISHES-AGNMGYVILA-QPATSAKFERKPIYWMLSEVAKRLG--------PDVYQTFTEGRSQHEWIKYLHAKTKE-RNPEMPDYEE-----MKTTGIFKKKCPEEHYVAFRAFRVDPQANPLKTPSGKIEIYSE---RLATIADTWELKKDEII--HPLPAYTPGFDGWND-PL-RGTYPLQLTV	-7.065,-16.465,-12.995,-3.853,-18.372,-13.971,-0.109,-18.037,-13.256,0.736,-17.314,-16.938,-2.253,-15.027,-17.760,-3.075,-13.241,-14.487,0.231,-13.565,-12.575,-1.143,-15.919,-9.882,1.658,-16.888,-7.464,2.138,-20.126,-5.503,-0.275,-22.111,-7.763,-1.239,-22.595,-11.446,-4.719,-21.029,-11.058,-7.170,-19.456,-8.609,-9.633,-22.285,-7.842,-12.036,-20.079,-5.821,-13.242,-16.515,-6.566,-12.629,-13.708,-4…	MTATRDGVRGKEKLDVPIKFLWCYASNTLINQHGDINHTHEVLQDDSKCEMIVGIDHFMTASAKYCDILLPDLMPTEQEDLISHESAGNMGYVILAQPATSAKFERKPIYWMLSEVAKRLGPDVYQTFTEGRSQHEWIKYLHAKTKERNPEMPDYEEMKTTGIFKKKCPEEHYVAFRAFRVDPQANPLKTPSGKIEIYSERLATIADTWELKKDEIIHPLPAYTPGFDGWNDPLRGTYPLQLTVF	941280	Escherichia coli O25b:H4
job.pdb	AF-A0A376J4B8-F1-model_v4 Trimethylamine-N-oxide reductase 2	23.200	142	92	6	61	190	185	321	1.000	2.501E-05	158	400	329	TKVMWFANANSILGNVKWH--YNTVVNALPRMEMIAVHEWWWTGSCEWADVVFGVDSWGELKHPDMTASVTNPFLIVFPKTPIKRIFNTVGDIDVLALVSSKL--------AELTGDTRFND-MWKFVREGRTD-VYLQRIL	IKMIWWAGG----GNFTHHQDTNRLIKAWQKPEMIVVSECYWTAAAKHADIVLPITTSFERNDLTMTGDYSNQHIVPM-KQAVAPQFEARNDFDVFADLAELLKPGGKEIYTEGKDEMAWLKFFYDAAQKGAVRNASLCQCL	-19.672,-5.634,1.653,-17.633,-2.983,3.564,-19.667,-3.042,6.840,-16.451,-3.382,8.930,-16.631,0.252,10.157,-20.234,-0.236,11.377,-19.126,-3.348,13.299,-16.174,-1.439,14.842,-18.501,1.465,15.811,-20.937,-0.984,17.489,-17.994,-2.455,19.454,-16.664,1.047,20.330,-20.135,2.176,21.500,-20.454,-0.962,23.675,-17.006,-0.329,25.262,-18.042,3.306,25.869,-21.464,2.597,27.437,-20.079,-0.189,29.694,-17.214,2.079…	MGTDVALMLGIAHTLMTQGKHDKVFLEKYTTGYPQFEEYLTGKSDNTPKSAAWAAEITGVPEAQIVKFAELMAANRTMLMAGWGIQRQQYGEQKHWMLVTLAAMLGQIGTPGGGFGFSYHYSNGGNPTRVGGVLPEMSAAIAGQASEAADDGGMTAIPVARIVDALENPGGKYQHNGKEQTYPNIKMIWWAGGGNFTHHQDTNRLIKAWQKPEMIVVSECYWTAAAKHADIVLPITTSFERNDLTMTGDYSNQHIVPMKQAVAPQFEARNDFDVFADLAELLKPGGKEIYTEGKDEMAWLKFFYDAAQKGAVRNASLCQCLMPSGSKIN	562	Escherichia coli
job.pdb	AF-A0A6N7S227-F1-model_v4 Molybdopterin-dependent oxidoreductase	18.000	200	142	9	64	251	136	325	1.000	2.110E-05	158	400	356	MWFANANSILGNVKWHYNTVVNAL--PRMEMIAVHEWWWTGSCEWADVVFGVDSWGELKHPDMTASVTNP---FLIVFPKTPIKRIFNTVGDIDVLALVSSKLAELTGDTRFNDMWKFVREGRT-DVYLQRILDASTNTKGYRFTELEAKAREGIPAL---MNSRTSPKVVGYDQLADST---PWYTKSGRLEFYREEDE	HMIWSDTPCWETCWNGGNEMQEALRHPSIEFIVVQHPWMENDCFFADVILPTNTKFETEDIGTDSD--NGQWNLVYYE-RQAIKPRLESKSDMEAVGEVAKALEKF--GGIYENLYERYMGGKTCEEYIQAGFENTGAAKKMDFEEFKEK-----QYYPFPTREGWEEMPAGLIQFYEDPEGHPLQTPSGKLEYYSTTLA	26.446,-15.405,-14.592,26.513,-12.928,-17.574,27.789,-15.557,-20.050,25.074,-17.934,-18.827,22.344,-15.263,-19.224,23.540,-14.359,-22.762,23.483,-18.043,-23.807,20.229,-19.171,-22.116,16.549,-18.281,-21.752,16.634,-16.219,-18.525,13.654,-14.276,-17.169,13.689,-12.185,-13.973,11.214,-12.634,-11.123,10.423,-10.266,-8.234,8.371,-9.882,-5.060,7.628,-6.143,-5.495,11.371,-5.697,-6.170,12.162,-7.146,-2.…	LARYWAAHAVSIAHCNGGSYIRSCYAHEPARLEVALLGMQGLGKPGANQFKFIEWTLYGMDTVTPLPPSVEIPDCSPAYRGWYRSFPKSFIPKTMIPEAIMNPPVSWYGHIGAGFPREDQFDGPYTFPLEGNERLHMIWSDTPCWETCWNGGNEMQEALRHPSIEFIVVQHPWMENDCFFADVILPTNTKFETEDIGTDSDNGQWNLVYYERQAIKPRLESKSDMEAVGEVAKALEKFGGIYENLYERYMGGKTCEEYIQAGFENTGAAKKMDFEEFKEKQYYPFPTREGWEEMPAGLIQFYEDPEGHPLQTPSGKLEYYSTTLASQFPDDKERGPIPHWIDEGAGHQERQYLERG	471189	Gordonibacter pamelaeae
job.pdb	AF-A0A1G3BXV4-F1-model_v4 Formate dehydrogenase	17.800	101	77	4	61	161	238	332	1.000	2.899E-03	158	400	367	TKVMWFANANSILGNVKWHYNTVVNALPRMEMIAVHEWWWTGSCEWADVVFGVDSWGELKHPDMTASVTNPFLIVFPKTPIKRIFNTVGDIDVLALVSSKL	FKALYVIGEDPVMSEPNQDY--TIKGLKNLEFLIVQDIFMSETAKCADVVLPATSFAE--KDGTFTNTERR-VQRVRKA-INPIGNTKPDWQIICELSNRM	-4.754,-4.919,3.620,-4.869,-7.349,6.566,-8.359,-8.590,5.489,-10.262,-9.318,2.243,-12.537,-6.895,0.293,-15.359,-9.472,0.590,-15.287,-9.161,4.420,-15.979,-5.374,4.368,-19.772,-5.896,4.040,-19.754,-7.778,7.399,-17.871,-5.156,9.450,-19.741,-3.669,12.438,-17.628,-0.493,12.459,-15.565,1.082,9.663,-13.008,3.747,10.542,-12.261,5.393,7.170,-9.275,7.765,7.470,-7.485,9.683,4.686,-9.303,7.958,1.775,-12.204,8…	MTNSISEIKDCKLIFLIGGNPTEAHPIVGLEMKKALSKGCTFIVADPRRIWFAQHAKLYLPVMPGSDNWLLNAMAHVIIAEGLENKEFIKTRTEGFEELKAFLKDITPDKASEFTGIPAEDIRQAARLYATSEKSAIFYTLGITEHTCGTDNVRTIANLALLTGHIGKLSTGVNPIRGQNNVQGATDMGALPDRMHGYQYLSDQAVVEKFEKAWSVKLSRTQGDTSPTMFERMNKNQFKALYVIGEDPVMSEPNQDYTIKGLKNLEFLIVQDIFMSETAKCADVVLPATSFAEKDGTFTNTERRVQRVRKAINPIGNTKPDWQIICELSNRMGYRMDYPSPKEVWDEIARLAPIFAGINYARIESNG	1801982	Planctomycetes bacterium RIFCSPLOWO2_12_FULL_39_13
job.pdb	AF-A0A7C4M265-F1-model_v4 Dehydrogenase	13.100	235	156	11	58	260	15	233	1.000	2.110E-05	158	400	420	PTP-TKVMWFANANSILGNVKWHYN---TVVNAL--PRMEMIAVHEWWWTGSCEWADVVFGVDSWGELKHPDMTASVTNPFLIVFPKTPIKRIFNTVGDIDVLALVSSKLAELTGDTRFNDMWKFVREGRTDVYLQRILDASTNTKGYRFTELEAKAREGIPALM---NSRTSPKVVGYDQLADSTP-------------------WYTKSGRLEFYREEDE--FIEAGE--NLP	GHPGIHMIWNA-------NCCYITCWNGKILEAFRSPQIEFIVAVSPWLENEAVFADIILPAQTIFEHEDLIQTTRAAVGAVALQ-EKCIDPIGESKSDYEICRMLAERLTKEFNRPELLEAFPPPEE-----FMKSLYEKTYAFTK---YGLSWEKLKERKVFIPDHPTWEEWKQIQNDIAAKYGPTWGSKPGLTWFYELPEGKGLETPTGKLEIVSTGLAKHFPDDEERPPLP	-0.056,-19.551,-17.849,2.807,-19.008,-15.419,3.977,-22.539,-14.513,5.679,-20.874,-11.500,2.308,-20.804,-9.595,2.495,-24.620,-9.237,5.985,-24.423,-7.673,6.066,-24.690,-3.861,8.504,-22.169,-2.369,9.920,-22.755,1.148,11.194,-19.957,3.416,13.921,-19.882,4.464,15.453,-21.613,1.504,17.301,-24.758,2.492,20.664,-23.800,4.045,19.658,-20.095,4.269,19.775,-18.502,7.769,16.585,-16.544,7.141,16.091,-12.764,7.…	LREDQFKKYVFPPEGHPGIHMIWNANCCYITCWNGKILEAFRSPQIEFIVAVSPWLENEAVFADIILPAQTIFEHEDLIQTTRAAVGAVALQEKCIDPIGESKSDYEICRMLAERLTKEFNRPELLEAFPPPEEFMKSLYEKTYAFTKYGLSWEKLKERKVFIPDHPTWEEWKQIQNDIAAKYGPTWGSKPGLTWFYELPEGKGLETPTGKLEIVSTGLAKHFPDDEERPPLPRFIPYGETHQESLFHPRAKKYPLLLVSNHPRWRFHAQGDDITWLREIPTCKVRGSDGYWYEPVWIHPSDAVKRGIKHGDIVKVYNERGAVLCGAYVTERIMPGCILVHHGSRADIISTDPLIDRGGAIDILMPPRPISKNTVGQVCNGILVEVEKVNISELMEKYP…	2026714	Candidatus Bathyarchaeota archaeon
job.pdb	AF-A0A2E5UI16-F1-model_v4 Formate dehydrogenase subunit alpha	17.000	147	103	6	61	206	237	365	1.000	6.657E-04	158	400	525	TKVMWFANANSILGN-VKWHYNTVVNALPRMEMIAVHEWWWTGSCEWADVVFGVDSWGELKHPDMTASVTNPFLIVFPKTPIKRIFNTVGDIDVLALVSSKLAELTGDTRFNDMWKFVREGRTDVYLQRILDASTNTKGYRFTELEA	IRAMLIDGENTVVSDPDRKHCE---NALKSLDFLVVADLFLTETAAMADVVFPAASWTEVEGTQTN---TERRVQRL-RAAVEPKGESKPDWWIIS----ALAKRMGFEGFD-------YSGPDEIFNECCQLSPIYNGLDWDRIDG	7.726,3.609,5.554,9.251,6.372,7.770,11.276,4.130,10.164,13.435,0.960,9.754,12.078,-2.470,10.490,14.534,-2.506,13.448,12.529,0.310,15.097,9.347,-1.867,15.137,10.516,-3.454,18.448,10.754,-0.023,20.141,7.246,1.591,20.326,5.412,1.859,23.611,2.177,2.114,21.568,1.559,0.270,18.278,-1.392,1.293,16.092,-2.180,-1.305,13.404,-4.946,-0.202,11.009,-6.124,-1.916,7.807,-3.221,-4.417,8.100,-2.870,-8.193,8.695,0.…	MSNPLADMEKPDVIFCIGTNMTEAHPVAATRLKRAMAQGAKLIVADPRRIDLAELADLYLPIRVGSDTALLLAMAHVISKEGLANSDFLKERTAEPEKFLAHVEKTTPEWASEICEVAPEKIEAAARLYGSADRGAIYYTLGITEHICGVENVQSLCNLALLTGNIGREGTGINPMRGQNNIQGAGDMGALPNNYPGFQSVTDPDSQKKFEKAWGRKIDPELGITKVTALDMCGDQIRAMLIDGENTVVSDPDRKHCENALKSLDFLVVADLFLTETAAMADVVFPAASWTEVEGTQTNTERRVQRLRAAVEPKGESKPDWWIISALAKRMGFEGFDYSGPDEIFNECCQLSPIYNGLDWDRIDGGEFQWPVPDFDHPGTPRLHEDGFINGKGLLALTE…	2026742	Gemmatimonadetes bacterium
job.pdb	AF-X1MBS5-F1-model_v4 Uncharacterized protein	14.600	334	178	16	61	394	33	259	1.000	1.503E-05	157	400	259	TKVMWFANANSILGNVKWHYNTVVNALPRMEMIAVHEWWWTGSCEWADVVFGVDSWGELKHPDMTASVTNPFLIVFPKTPIKRIFNTVGDIDVLALVSSKLAELTGDTRFNDMWKFVREGRTDVYLQRILDASTNTKGYRFTELEAKAREGIPALMNSRTSPKVVGYDQLADSTPWYTKSGRLEFYREEDEFIEAGENLPVHREPVDSTFYEPNVIVSPKHEAVRPSGPEDYGVARTDLSCEVRCGRNVVLTWAETRQTQHPLVKQGHKFIFHTPKYRHGSHTTPIDTDMNAVLFGPFGDIYRRDKRSPFVTEGYVDINPTDGLELGLQDGDYV	IKAIYLIGENPALSEPDISHAE--EALEKLEFLVVQDIFLSETALLADVVLPAVSFAE--RDGTFTN-TERRVQRLRKA-LEPVGDSRPDW---WITC-QLGSRMGGKGFD-------FEHPSQIMEEIASLTPSYGGISYERLEDG------GLQWPCPTEDHPG-------------TPIL-----------HAKLFVRGKGRFIPLEYKP-----PMELPDN-----EYPLVLTT-------GR--------------------SLYHFHTGTLTR-------KVKGLNIL----------------KGEGEVEINPDDASSLGIADGEMV	-3.078,-6.242,22.667,-5.311,-9.021,21.158,-7.828,-9.108,24.044,-8.433,-5.347,23.586,-9.566,-5.949,19.982,-11.487,-9.142,20.880,-13.383,-7.180,23.554,-14.089,-4.270,21.158,-15.171,-6.405,18.169,-16.953,-9.071,20.274,-15.101,-11.927,18.496,-12.096,-14.232,18.943,-9.036,-13.343,16.825,-6.593,-15.833,15.247,-3.417,-16.121,17.277,-1.219,-16.789,14.253,-0.058,-14.240,11.644,-1.713,-14.355,8.254,0.247,-…	IRGKFESAWGCSLPPSPGLPITEMIEAAHRGEIKAIYLIGENPALSEPDISHAEEALEKLEFLVVQDIFLSETALLADVVLPAVSFAERDGTFTNTERRVQRLRKALEPVGDSRPDWWITCQLGSRMGGKGFDFEHPSQIMEEIASLTPSYGGISYERLEDGGLQWPCPTEDHPGTPILHAKLFVRGKGRFIPLEYKPPMELPDNEYPLVLTTGRSLYHFHTGTLTRKVKGLNILKGEGEVEINPDDASSLGIADGEMV	412755	marine sediment metagenome
job.pdb	AF-X0U7E4-F1-model_v4 Molybdopterin domain-containing protein	19.800	101	75	4	61	161	121	215	1.000	2.739E-03	157	400	264	TKVMWFANANSILGNVKWHYNTVVNALPRMEMIAVHEWWWTGSCEWADVVFGVDSWGELKHPDMTASVTNPFLIVFPKTPIKRIFNTVGDIDVLALVSSKL	VKALYIMGENPALSDP--NLNRTREALSKIDFLVVQDIFLTETAEYADVVLPSFCFAE--KNGTFTN-TERRIQRVRKA-ADAPGNTRDDWQIICQLSAAM	-38.932,1.307,10.927,-38.364,4.289,13.153,-38.475,2.415,16.489,-35.822,-0.120,15.413,-33.448,2.805,14.651,-34.117,4.382,18.088,-33.594,0.993,19.784,-30.272,0.322,17.984,-29.064,3.877,18.808,-29.932,3.426,22.516,-28.191,0.014,22.634,-24.994,1.484,21.112,-25.015,4.673,23.257,-25.661,2.934,26.619,-23.112,0.130,26.062,-20.031,0.861,28.232,-17.643,-0.427,25.523,-18.804,-0.689,21.900,-16.907,-1.261,18.…	PAEAIREAARIYATTETASIIYSMGITQHTTGTDNVLSLANLAMLTGNIGKESCGVNPLRGQNNVQGACDLGALPNVYPGYQSVEDPVIKEKFEKAWQRKLPSNSGLTVIEMIHAIEERKVKALYIMGENPALSDPNLNRTREALSKIDFLVVQDIFLTETAEYADVVLPSFCFAEKNGTFTNTERRIQRVRKAADAPGNTRDDWQIICQLSAAMDYPMHYDSSEKIMDEIASVTPIYGGISFDRIESAGLQWPCPDKNQRANS	412755	marine sediment metagenome
job.pdb	AF-X1I4R2-F1-model_v4 Molybdopterin domain-containing protein	15.800	145	106	6	62	206	99	227	1.000	1.742E-03	157	400	286	KVMWFANANSILGNVKWHYNTVVNALPRMEMIAVHEWWWTGSCEWADVVFGVDSWGELKHPDMTASVTNPFLIVFPKTPIKRIFNTVGDIDVLALVSSKLAELTGDTRFNDMWKFVREGRTDVYLQRILDASTNTKGYRFTELEA	KVIYTVGVNPMISAPD--SNNVRKSLEELDFLVVEDIFMTETAELADVVLPAATWVE--REGTHTGID-RRVYKINKI-VEPPGQAKPDWWITMNIAKQMG-------FSDKFNY---NSSKDIFEEIRTCIPQYAGISYERLEK	7.286,1.470,-22.570,4.623,-0.957,-21.318,1.781,0.643,-19.349,-0.707,-1.839,-17.849,-3.502,-1.879,-15.235,-6.412,-4.025,-13.950,-7.240,-5.278,-17.483,-4.060,-7.403,-17.046,-4.187,-8.125,-13.273,-7.945,-8.721,-12.633,-7.867,-12.149,-14.297,-7.267,-15.672,-12.942,-3.996,-15.465,-14.961,-3.152,-11.902,-13.780,0.251,-12.806,-12.271,1.069,-14.866,-15.398,0.114,-11.933,-17.668,2.452,-9.631,-15.661,5.301…	CILYDEGITQHITGSDNVKLLANLVLLTGHIGKPGTGVNPMRGQISGEGSGDMGCVNVFYPGFKRVNKETAEHFQRLWGVENLPSKPGKTFMDIINTCKVIYTVGVNPMISAPDSNNVRKSLEELDFLVVEDIFMTETAELADVVLPAATWVEREGTHTGIDRRVYKINKIVEPPGQAKPDWWITMNIAKQMGFSDKFNYNSSKDIFEEIRTCIPQYAGISYERLEKTTGGIHWPCPSEDHPGTPTMFTEKFNTPDGKGHFQPVEYKPSAEPSDREYPFILTTGRV	412755	marine sediment metagenome
job.pdb	AF-A0A2V6PD28-F1-model_v4 Uncharacterized protein	18.200	192	130	10	60	251	40	204	1.000	2.849E-04	157	400	324	PTKVMWFANANSILGNVKWHYNTVVNALPRMEMIAVHEWWWTGSCEWADVVFGVDSWGELKHPDMTASVTNPFLIVFPKTPIKRIFNTVGDIDVLALVSSKLAELTGDTRFNDMWKFVREGRTDVYLQRILDASTNTKGYRFTELEAKAREGIPALMNSRTSPKVVGYDQLADSTPWYTKSGRLEFYREEDE	PVTTAFFMGSN--LVNQMPDTTGSKRELAKLDFRVCVDQFLTDTAECCDVFLPSTTMLE--EEDFLPSYGHQWMQLM-QPLVPPQGESRTDLTILQQLAERLG-------FGDDM----AGTPAYWIDQLTTT-FRHQGISHASLVAAG----GRLWPEGT-PRV----PWADGK-FATPSGRFVFPRVFDD	4.584,14.626,-5.554,8.227,13.728,-4.781,7.864,10.559,-6.824,10.614,10.178,-9.463,8.020,8.137,-11.252,6.088,11.383,-12.064,8.976,12.653,-14.253,10.149,9.322,-15.706,9.557,8.675,-19.400,6.533,6.481,-20.183,8.239,4.722,-23.105,5.296,2.597,-24.058,3.533,5.742,-25.274,-0.234,6.051,-24.887,-0.227,6.589,-28.730,-2.301,3.413,-29.278,-4.778,4.395,-26.519,-8.057,4.772,-28.441,-10.093,5.504,-25.270,-9.846,7…	GNWPWATMAKPVALERRTTPVRTVPVSKLGESLATTADPPVTTAFFMGSNLVNQMPDTTGSKRELAKLDFRVCVDQFLTDTAECCDVFLPSTTMLEEEDFLPSYGHQWMQLMQPLVPPQGESRTDLTILQQLAERLGFGDDMAGTPAYWIDQLTTTFRHQGISHASLVAAGGRLWPEGTPRVPWADGKFATPSGRFVFPRVFDDDPVVPPAAFPLHLIALASEDAINSQVKDDRRHGDPVTACVSSTTAQASALRGGDLARLVSSRGALTVRLECRDDLRPDTVYVTKGDWAKFGRGLNVLTEPRYTAGTGTAFNQNYVRLERA	2053607	Candidatus Rokubacteria bacterium
job.pdb	AF-A0A0F8YWV0-F1-model_v4 Molybdopterin domain-containing protein	13.200	166	111	8	55	216	197	333	1.000	1.029E-04	157	400	356	TH-MPTPTKVMWFANANSILGNVKWHYNTVVNALPRMEMIAVHEWWWTGSCEWADVVFGVDSWGELKHPDMTASVTNPFLIVFPKTPIKRIFNTVGDIDVLALVSSKLAELTGDTRFNDMWKFVREGRTDVY---LQRILDASTNTKGYRFTELEAKAREGIPALM	VHGRPYPVRGLIVHGAS--LLTSWPQPPLWRETLSKLDFLVCIDRQLTADAAYADLVLPATTMFEI--DSYMTY--GPIFRLRERL-IEPVGEARNDYLIMAELTRRL------------------GYGHLYPQSEEALLRHALEGSGYTLEQVRAQG----GTVK	6.699,4.040,11.601,9.101,2.721,14.333,10.978,6.002,15.005,7.713,7.985,14.776,6.067,5.672,17.368,9.082,6.114,19.712,8.855,9.897,19.242,5.095,9.789,20.000,5.679,7.633,23.140,8.407,10.076,24.296,5.738,12.817,24.047,3.431,10.764,26.355,1.359,8.956,23.704,-0.096,5.602,24.759,1.067,2.675,22.599,-0.900,-0.554,22.094,0.629,-3.295,19.908,-1.852,-5.835,18.520,0.442,-8.515,17.049,0.763,-12.337,17.393,4.441,…	AHHQILAAKAKGAEVVVIDPRQTATAKATDAEWIPIRPGTDGALALGMIGVMIDEELHDEDFAEQWTVGFDDLARYVGHFRPEVVEQITGVPAETVRSLARRLSGAAGAAPVMYTGLEYSNSGIQAIRAVLTLWALAGQLDVPGGLGLAMLDSHFPLNRSGHVANPDPGRAIARDRFPVYSEYRGESHASGLVDAVVHGRPYPVRGLIVHGASLLTSWPQPPLWRETLSKLDFLVCIDRQLTADAAYADLVLPATTMFEIDSYMTYGPIFRLRERLIEPVGEARNDYLIMAELTRRLGYGHLYPQSEEALLRHALEGSGYTLEQVRAQGGTVKIPAPMIEYRKWEKGGLRPDGKPG	412755	marine sediment metagenome
job.pdb	AF-A0A709FQF8-F1-model_v4 Molybdopterin-dependent oxidoreductase	17.000	240	151	14	37	258	11	220	1.000	6.431E-06	157	400	376	YNHEDHP-----LRVGTRLLTGSTHMPTPTKVMWFA----NANSILGNVKWHYNTVVNALPRMEMIAVHEWWWTGSCEWADVVFGVDSWGELKHPDMTASVTNP--FLIVFPKTPIKRIFNTVGDIDVLALVSSKLAELTGDTRFNDMWKFVREGRTDV----YLQRILDASTNTKGYRFTELEAKAREGIPALMNSRTSPKVVGYDQLADST---PWYTKSGRLEFYREEDEFIEAGEN	ARGPEMTALRDGVRGKDKL-------DVPIKFLWNYAGNTLINQHSDINKTH--EILQDEAKCEMIVVIDNFMTSSAKYADILLPDLMTVEQEDIIPNDY-AGNMGYLIFI-QPATTPKFERKPIYWVLSEIARRL----GDDVYQRF----TEGRTQAQWLQYLYAKMQA-RDPALPAYDDLK-----KMGIYKRKDPNGHFVAYKKFREDPQANPLKTPSGKIEIYSS-----KLAHI	-10.603,-7.998,-8.553,-9.278,-5.063,-6.523,-5.690,-5.315,-5.261,-7.179,-5.035,-1.732,-9.571,-8.031,-2.079,-6.786,-10.619,-2.611,-7.481,-12.258,0.793,-11.129,-12.697,-0.291,-9.968,-14.165,-3.633,-7.992,-16.798,-1.672,-10.706,-17.502,0.920,-13.887,-17.324,-1.228,-12.708,-16.735,-4.836,-15.481,-18.765,-6.606,-18.078,-16.693,-4.775,-16.595,-13.333,-5.901,-18.782,-11.690,-8.594,-18.615,-8.690,-10.964,…	ISCFSWTDAIARGPEMTALRDGVRGKDKLDVPIKFLWNYAGNTLINQHSDINKTHEILQDEAKCEMIVVIDNFMTSSAKYADILLPDLMTVEQEDIIPNDYAGNMGYLIFIQPATTPKFERKPIYWVLSEIARRLGDDVYQRFTEGRTQAQWLQYLYAKMQARDPALPAYDDLKKMGIYKRKDPNGHFVAYKKFREDPQANPLKTPSGKIEIYSSKLAHIASTWELAEGDVISPLPIYTPTFEGWDDPKRSTFPLQLFGFHYKSRTHSSYGNIDVLQAACRQEVWINPLDAQKRGIANGDKVRVFNDRGEVRLPAKVTPRILPGVSAMGQGAWHNADMAGDKIDHGACINTLTTLRPSPLAKGNPQHTNLVEIEKI	90371	Salmonella enterica subsp. enterica serovar Typhimurium
job.pdb	AF-A0A1V6KDH6-F1-model_v4 Dimethyl sulfoxide/trimethylamine N-oxide reductase	15.800	221	142	11	62	273	116	301	1.000	3.511E-05	157	400	430	KVMWFANANSILGNVKWHYNTVVNALPRMEMIAVHEWWWTGSCEWADVVFGVDSWGELKHPDMTASVTNPFLIVFPKTPIKRIFNTVGDIDVLALVSSKLAELTGDTRFNDMWKFVREGRTDVYLQRILDASTNTKGYRFTE----LEAKAREGIPALMNSRTSPKVV--GYDQLADST---PWYTKSGRLEFYREEDEFIEAGENLPVHREPVDSTFYEP	KALYSAGGNFL--NQGANVTKNIKAFESVEFAVCHELFLTPSARYCDIVLPVSDGFE--KEDIGIPWAGNYVLYKPEI-CRAFPGTHSDYWIFSQLSERFG-------LGSVFT---EGRTESQWIE-----------QFLAESEIADIEAFRIEGIFLKK----GLLRGGLDDFIADPVHCPIGTNSGKIEFASP-----LWNQNMTLHWQGLMKKGSTE	21.456,4.638,15.437,17.774,5.488,14.786,15.833,3.253,12.357,12.284,4.605,11.920,9.571,2.405,10.632,6.884,3.652,8.192,4.131,3.534,10.864,5.230,6.863,12.415,4.524,8.716,9.123,1.018,7.188,8.724,-0.324,9.341,11.590,-1.409,12.977,11.910,1.751,15.104,11.397,3.784,12.054,10.269,6.184,14.398,8.390,7.313,15.894,11.722,7.951,12.440,13.212,10.229,11.566,10.245,11.926,15.000,10.149,12.771,14.540,13.839,14.43…	MIIPGYSIQRVAYGEEAFRLTMAIQLATRNSGLLGASTGSINNCLPGIKVGTLKELPSSLTKGAFIKEGFTKEAHLWEDNHKSQGIEAELFTKTVPILRWADAVLSPSSYGLGSIKALYSAGGNFLNQGANVTKNIKAFESVEFAVCHELFLTPSARYCDIVLPVSDGFEKEDIGIPWAGNYVLYKPEICRAFPGTHSDYWIFSQLSERFGLGSVFTEGRTESQWIEQFLAESEIADIEAFRIEGIFLKKGLLRGGLDDFIADPVHCPIGTNSGKIEFASPLWNQNMTLHWQGLMKKGSTEESFREFRLLTPKVSNFIHSQRIGQEDRSECAQIHINPKDMSAIGAQDGEILKVWNKNGTLIASALADDWVQPGTVWIEEGIWTMPIDEVDLCGNPNML…	1852907	Spirochaetes bacterium ADurb.Bin001
job.pdb	AF-S1PWA1-F1-model_v4 Trimethylamine-N-oxide reductase 2	20.400	230	142	13	61	274	170	374	1.000	2.233E-05	157	400	524	TKVMWFANANSILGNVKWH--YNTVVNALPRMEMIAVHEWWWTGSCEWADVVFGVDSWGELKHPDMTASVTNPFLIVFPKTPIKRIFNTVGDIDVLALVSSKLAELTGDTRFNDMWKFVREGRTDV-YLQRILDASTNTK------GYRFTELEAKAREGIPALMN--SRTSPKVVGYDQLADSTP---WYTKSGRLEFYREEDEFIEAG--ENLPVHREPVDSTFYEPN	IKMIWWAGG----GNFTHHQDTNRLIKAWQKPEMIVVSECYWTAAAKHADIVLPITTSFERNDLTMTGDYSNQHIVPM-KQAVAAQFEARNDFDVFADLAELL-----KPGGKEIYT---EGKDEMAWLKFFYDAAQKGARAQRVTMPMFNAFWQQN----KLIEMRRSEKNEQYIRYGDFRADPVKNALGTPSGKIEIYSR---TLEKFGYKDCPAH-----PTWLAPD	-12.584,5.009,30.082,-15.811,4.095,32.005,-13.934,1.545,34.173,-11.081,4.038,34.887,-8.606,1.769,32.997,-7.116,4.502,30.737,-3.723,6.098,31.552,-4.639,9.686,32.487,-1.014,10.569,33.365,0.129,9.471,29.898,-2.730,11.365,28.186,-2.035,14.632,30.099,1.756,14.457,29.702,2.269,13.033,26.185,-0.894,14.006,24.234,-3.099,16.959,23.238,-6.842,17.027,22.467,-8.050,14.047,24.552,-10.940,16.010,26.204,-12.462…	MTQGKHDKVFLEKYTTGYPQFEEYLTGKSDNTPKSAAWAAEITGVPEAQIVKLAELMAANRTMLMAGWGIQRQQYGEQKHWMLVTLAAMLGQIGTPGGGFGFSYHYSNGGNPTRVGGVLPEMSAAIAGQASEAADDGGMTAIPVARIVDALENPGSKYQHNGKEQTYPNIKMIWWAGGGNFTHHQDTNRLIKAWQKPEMIVVSECYWTAAAKHADIVLPITTSFERNDLTMTGDYSNQHIVPMKQAVAAQFEARNDFDVFADLAELLKPGGKEIYTEGKDEMAWLKFFYDAAQKGARAQRVTMPMFNAFWQQNKLIEMRRSEKNEQYIRYGDFRADPVKNALGTPSGKIEIYSRTLEKFGYKDCPAHPTWLAPDEWKGTADEKQLQLLTAHPAHRLHSQ…	1181728	Escherichia coli KTE182
job.pdb	AF-A0A0G4Q3X5-F1-model_v4 Dimethyl sulfoxide reductase DmsA	20.800	206	136	11	57	251	189	378	1.000	3.511E-05	157	400	535	MPTPTKVMWFANANSILGNVKWHYNTVVNAL---PRMEMIAVHEWWWTGSCEWADVVFGVDSWGELKHPDMTASVTNPFLIV-FPKTPIKRIFNTVGDIDVLALVSSKLAELTGDTRFNDMWKFVREGRTDVYLQRILDASTNTKGYRFTEL--EAKAREG--IPALMNSRTSPKVVGYDQLADST---PWYTKSGRLEFYREEDE	LDTGIKFMWCYSSN-VIGNQHADLNKTHDLLQDESKCEFILVWDNHMTPSAKYADILLPDVTTVETNDLINNSYASGAYHYVVRLQNAIKPLWENRPCYDVLTDIAEKMG-------TKEQFT---EGRT--YEEWIEYC-YNQMREKNPALPTFAETNDVGIIDRKLPNR--NQYVALEAFRQDPIANPLKTASGKIEIYSEKLM	1.199,-18.139,20.496,3.692,-15.325,21.298,1.682,-12.438,22.652,-0.273,-11.584,19.436,-3.143,-9.070,19.795,-5.633,-9.770,16.978,-7.544,-6.757,15.802,-10.548,-6.319,13.500,-9.242,-4.966,10.152,-9.177,-1.221,9.831,-9.694,-0.387,13.559,-5.971,0.228,14.280,-6.332,4.042,14.604,-9.058,3.457,17.233,-6.656,1.226,19.180,-3.886,3.879,18.971,-6.220,6.714,20.107,-7.199,4.632,23.163,-3.552,3.816,23.937,-2.968,…	MPNGIPIYPGTDAALVAALGYVMIQEGITDEDFLREYCVGWDKQTLPASAPENGSYKDYILGNGPDGIAKTPEWASKLTGISVSRIIQLAREIGGARAAWISQGWGIQRTSNGEQACRAIMMLPLMSGHIGRPGTNTGCWGGNVAYPVASFALPNPVKTLIPTFMWSEAIARGDQLTSKNAGVRNKDKLDTGIKFMWCYSSNVIGNQHADLNKTHDLLQDESKCEFILVWDNHMTPSAKYADILLPDVTTVETNDLINNSYASGAYHYVVRLQNAIKPLWENRPCYDVLTDIAEKMGTKEQFTEGRTYEEWIEYCYNQMREKNPALPTFAETNDVGIIDRKLPNRNQYVALEAFRQDPIANPLKTASGKIEIYSEKLMQDTDGWVLPEGDRIPAIPEYC…	102862	Proteus penneri
job.pdb	AF-A0A3D5Q9I1-F1-model_v4 Molybdopterin oxidoreductase	16.700	221	157	10	55	265	251	454	1.000	5.843E-05	157	400	586	THMPTPTKVMWFANANSILGNVKWHYNTVVNALPRMEMIAVHEWWWTGSCEWADVVFGVDSWGELKH-PDMTASVTNPFLIVFPKTPIKRIFNTVGDIDVLALVSSKLAELTG---D--TRFNDMWKFVREGRTDVYLQRILDASTNTKGYRFTELEAKAREGIPALMNSRTSPKVVGYDQLADSTPWYTKSGRLEFYREEDEFIEAGE----NLPVHREP	KQKPYPVKGMFVYKQNPV--ESVPNRSKTLEMLKSMEFICTIDIQMSDTAWYSDVVLPESTYLERWDPAHSLGGV-APVVIFR-KPVIDPLFDTKSMKDITVDLTERFLKKEEFWVDAWEEDKAYMRDYVKTFKGVPMSHIIEHQLSDYPGAYKMLMEK-----GCFYKTDKIPY---GKTLKEGARLKTKTGKIELAS-----VRYPEAGLHALPVYQKP	3.392,10.908,1.391,2.150,9.888,4.904,5.221,8.534,6.768,7.642,10.233,4.349,6.250,13.711,5.120,6.908,13.107,8.857,10.325,11.361,8.712,11.611,12.342,5.233,11.569,8.578,4.370,9.349,5.460,4.539,10.545,3.303,7.499,10.539,-0.379,8.070,9.444,-1.897,11.412,11.939,-3.850,13.566,9.303,-6.549,14.226,12.038,-8.995,15.404,12.749,-6.770,18.448,9.402,-4.993,19.062,7.513,-5.659,22.351,4.172,-3.946,21.586,2.903,-4…	QGYSSVYGTLPDADIANAKFVVMAGSNRAEAFITPDTIDLAKKHKEQTFVYLDPRATKSAALADKWFPIKPGTDMAVVLAMINVIISEELYDKEFVNKYTHGFDQLKEHVKENTPEWAEKESEIPANEIRWMARKFAENAPASVWYPGRRSSFTANDVYYRRACAILNAIVGAWDRKGGLIPKSGISLKSHEFIFPLYDRVKNRIDGGKVNFAADILPEYIKSNKGMPKDEVAYLSEADGSWVLFRDAILKQKPYPVKGMFVYKQNPVESVPNRSKTLEMLKSMEFICTIDIQMSDTAWYSDVVLPESTYLERWDPAHSLGGVAPVVIFRKPVIDPLFDTKSMKDITVDLTERFLKKEEFWVDAWEEDKAYMRDYVKTFKGVPMSHIIEHQLSDYPGAY…	2352	Flexistipes sinusarabici
job.pdb	AF-A0A484WRS4-F1-model_v4 Trimethylamine-N-oxide reductase	18.500	108	82	3	65	172	3	104	1.000	7.045E-04	156	400	111	WFANANSILGNVKWHYNTVVNALPRMEMIAVHEWWWTGSCEWADVVFGVDSWGELKHPDMTASVTNPFLIVFPKTPIKRIFNTVGDIDVLALVSSKLAELTGDTRFND	IFAGTNPFHRH--QQINRIIEGWRKLETVIAIDNQWTSTCRFADIVLPATTQFERNDLDQYGNHSNRGIIAM-KQVVPPQFEARNDFDIFRELCRR---FNREEAFTE	-0.047,-7.538,-14.087,1.541,-7.035,-10.615,0.329,-5.022,-7.583,2.723,-3.832,-4.835,1.227,-2.419,-1.598,3.389,-0.932,1.200,6.556,-2.633,-0.156,9.756,-1.593,-1.969,11.407,-4.489,-3.876,14.035,-2.181,-5.328,15.358,-1.633,-1.777,14.620,-5.070,-0.275,15.605,-7.463,-3.098,19.227,-8.143,-4.108,20.641,-7.572,-7.635,18.734,-4.396,-8.612,19.736,-4.593,-12.316,18.176,-8.067,-12.617,15.017,-6.717,-10.947,14.…	MCIFAGTNPFHRHQQINRIIEGWRKLETVIAIDNQWTSTCRFADIVLPATTQFERNDLDQYGNHSNRGIIAMKQVVPPQFEARNDFDIFRELCRRFNREEAFTEGLDEMAG	562	Escherichia coli
job.pdb	AF-A0A7H4S921-F1-model_v4 Formate dehydrogenase-H	14.800	101	80	4	61	161	52	146	1.000	3.246E-03	156	400	247	TKVMWFANANSILGNVKWHYNTVVNALPRMEMIAVHEWWWTGSCEWADVVFGVDSWGELKHPDMTASVTNPFLIVFPKTPIKRIFNTVGDIDVLALVSSKL	VRAAYIMGEDPL--QTDAELSAVRKAFDDLELVIVQDIFMTKTASAADVILPSTSWGE--HEGVYTA-ADRGFQRF-FKAVEPKWDLKTDWQIISEIATRM	2.748,-3.148,-3.484,-1.032,-3.083,-4.145,-2.004,-1.706,-0.699,-5.262,-0.622,-2.417,-8.581,-2.542,-2.440,-8.832,-2.701,-6.203,-5.285,-3.415,-7.482,-2.354,-5.810,-7.202,1.222,-4.462,-7.242,2.075,-2.595,-10.394,-1.425,-1.052,-10.834,-2.716,-4.454,-12.015,-6.442,-4.244,-11.223,-8.108,-7.234,-9.524,-11.142,-6.985,-11.880,-9.035,-8.284,-14.821,-9.020,-12.127,-14.970,-5.575,-12.287,-16.611,-4.074,-10.51…	MGALPDTYPGYQYVKFPENREKFAKAWGVDSLPEHTGYRISELPHRAAHGEVRAAYIMGEDPLQTDAELSAVRKAFDDLELVIVQDIFMTKTASAADVILPSTSWGEHEGVYTAADRGFQRFFKAVEPKWDLKTDWQIISEIATRMGYPMHYNNTQEIWDELRHLCPDFYGATYEKMGELGYVMWPCRDESDADQGTSYLFKEKFDTPNGLAQFFTCDWVAPIDKLTTSTQWCCRRCAKSATTRVVQ	244366	Klebsiella variicola
job.pdb	AF-A0A537ZHD5-F1-model_v4 Molybdopterin domain-containing protein	13.700	102	82	5	61	162	41	136	1.000	2.312E-03	156	400	352	TKVMWFANANSILGNVKWHYNTVVNALPRMEMIAVHEWWWTGSCEWADVVFGVDSWGELKHPDMTASVTNPFLIVFPKTPIKRIFNTVGDIDVLALVSSKLA	VRALVLL-GCDPLGDFPDR-RLAERAIANVEFLLVVGAFAEDAAERANVVLAASVWSE--HRGSGSN-LEGRVQRL-AAKITAEGTTMASWQIACELAARFG	-0.732,-3.991,-16.851,1.887,-1.336,-15.934,1.222,2.154,-17.057,-2.540,2.545,-16.374,-3.866,-0.163,-18.744,-6.090,-3.242,-18.266,-4.829,-6.820,-18.708,-6.611,-7.165,-22.071,-5.645,-3.736,-23.472,-1.973,-4.000,-22.412,-1.453,-7.719,-23.245,0.069,-7.426,-26.735,2.140,-4.305,-25.952,3.765,-5.753,-22.812,3.952,-9.281,-24.313,5.951,-7.884,-27.269,8.622,-6.653,-24.802,8.505,-9.151,-21.889,7.127,-12.174,…	MPGRVTLDAGRDHVGATWGTVPERRGLDAAGILRAAADGEVRALVLLGCDPLGDFPDRRLAERAIANVEFLLVVGAFAEDAAERANVVLAASVWSEHRGSGSNLEGRVQRLAAKITAEGTTMASWQIACELAARFGSDFGLETVEDVQNEIAAVAPAFAGVDARLIRQARDGVVIPISDHPDELAFGPTQGASGRSWEPIRPTIADDGTDAFTEEEARARRTHRPPMPLHAWTAESARPGPAVPVNAYALRLVAGRTLYGDDRHTIHSPSVARLIEPARLLVNPADRDRVVTSEGAVVRVSTPTASLDLPVHADRATPRGVAFLAVNSTAPGARDLIDIDAPVTELRMETTS	1883427	Actinomycetia bacterium
job.pdb	AF-A0A3R9WN61-F1-model_v4 Nitrite reductase	16.100	161	108	10	61	216	184	322	1.000	3.015E-04	156	400	358	TKVMWFANANSILGNVKWHYNTVVNALPRMEMIAVHEWWWTGSCEWADVVFGVDSWGELKHPDMTASVTNPFLIVFPKTPIKRIFNTVGDIDVLALVSSKLAELTGD--TRF-NDMWKFVREGRTDVYLQRILDASTNTKGYR--FTELEAKAREGIPALM	PRALLVFGSNPVVSAPR--AARIADRLASLDLLVVADFVPSETAELADVVLPVTQWAE--EEGTMTS-LEGRVLRRRRL-LPPPGEARSDLDVLHGIAVRL----GQDPARFPTDP---------RTVFEELRRA---SAGGRADYSGISWERLDAGEALH	-0.028,1.097,29.308,1.609,-1.811,27.396,-0.799,-4.709,26.824,1.667,-7.443,25.698,-0.774,-9.869,23.996,0.379,-13.334,23.234,1.690,-13.313,19.619,-1.043,-13.837,17.090,-3.886,-12.995,19.539,-4.211,-9.330,18.414,-7.595,-9.998,16.735,-8.927,-11.452,20.010,-7.619,-8.370,21.841,-9.184,-5.937,19.297,-12.560,-7.747,19.501,-12.298,-7.695,23.325,-11.575,-3.940,23.367,-14.578,-3.428,21.033,-16.615,-5.651,23…	LHLQPTPGTDLALALGLLHLAVTEGRADREYLDKRTTGFDAAWRRAAAWWPERVERVTGVPVAEMREAVGLLADAERAYVLTGRGAEQHSKGTDTVAAFINLALTLGLPGREGSGYGCLTGQGNGQGGREHGQKADQLPGYRMLTDPAARAHVASVWGVDPDSLPGPGRSAYELLDALGTDGGPRALLVFGSNPVVSAPRAARIADRLASLDLLVVADFVPSETAELADVVLPVTQWAEEEGTMTSLEGRVLRRRRLLPPPGEARSDLDVLHGIAVRLGQDPARFPTDPRTVFEELRRASAGGRADYSGISWERLDAGEALHWPCPETPAGAGEVERQEHGVGAQRGDEADGGGRANL	2487418	Streptomyces sp. WAC05292
job.pdb	AF-A0A836TDA1-F1-model_v4 NADH-quinone oxidoreductase, subunit G	16.600	102	79	5	61	162	181	276	1.000	1.742E-03	156	400	430	TKVMWFANANSILGNVKWHYNTVVNALPRMEMIAVHEWWWTGSCEWADVVFGVDSWGELKHPDMTASVTNPFLIVFPKTPIKRIFNTVGDIDVLALVSSKLA	LKFLFIA-GEDPLQS-YYKPQLVKEALRTVPFLVVTDVFMTDTARMADLVLPTSTFAE--KDGTYTN-MSRHVQRV-AAAVIPQGLSKPDFDILIELASALG	-6.335,-6.817,18.473,-7.236,-7.646,14.851,-9.700,-5.635,12.739,-10.197,-7.305,9.335,-13.190,-8.499,7.233,-11.275,-11.680,6.647,-10.414,-14.075,9.520,-6.678,-13.543,8.875,-4.695,-16.033,11.015,-1.502,-15.204,12.885,0.707,-18.059,14.195,-0.475,-19.847,17.413,1.865,-17.661,19.513,-0.165,-14.487,18.816,-2.780,-13.953,21.551,-5.747,-12.298,19.806,-7.457,-10.398,22.643,-10.118,-8.814,20.393,-11.205,-9.…	MIANPRKVVFDSRAKIDVRMTYKHGSDLAVASRLSRIIIDNKLVDIGKAQSAVPNYNEWVQSLAPYTADAVEKTTGLPDDVLTRAAERFARDADRFVIVGNDILDTNQGEEILNALLNLCTLVQHGSTGSVSIYPPREHCNSQGVNDMGCTPEFLPGYQPIKDSSASGDTDLFQNCIDGKLKFLFIAGEDPLQSYYKPQLVKEALRTVPFLVVTDVFMTDTARMADLVLPTSTFAEKDGTYTNMSRHVQRVAAAVIPQGLSKPDFDILIELASALGKPFQNTDIASVQQEIENVAPVYKGVFPGDKSVQWKPDSANTNPRFHTNDASVEQNGAEGYPFTLQTNNHMFHIGSYSQSAKALVDIGPECIAELHPDDAKGLGISSGDSIVVESPEGKVEVKV…	2358456	Nitrospinaceae bacterium
job.pdb	AF-A0A7V0X8H8-F1-model_v4 Formate dehydrogenase subunit alpha	14.700	102	81	4	61	162	168	263	1.000	2.899E-03	156	400	458	TKVMWFANANSILGNVKWHYNTVVNALPRMEMIAVHEWWWTGSCEWADVVFGVDSWGELKHPDMTASVTNPFLIVFPKTPIKRIFNTVGDIDVLALVSSKLA	IKGLYIMGENPVITD--PNQNHTIEALENIDFLVVQDIFETETAYYADVILPAASLYE--KDGTVVN-SDRRVLRL-RQAINPSSEVRQDWEIILQIAEKMG	5.326,11.429,26.066,5.867,15.247,26.107,4.205,15.955,29.501,6.041,13.061,31.195,9.350,14.476,29.804,10.003,11.167,27.975,11.413,12.957,24.895,14.863,12.485,23.334,15.996,16.126,23.453,19.439,15.213,22.031,17.943,13.404,19.018,15.456,16.261,18.387,18.203,18.949,18.460,20.610,17.068,16.182,18.420,14.907,13.899,15.166,16.945,13.528,14.769,20.062,11.335,14.148,23.209,13.453,14.827,20.978,16.522,12.99…	IIDNKLIDKHFIKNRVENGLKALKELQKITDKYTPEYTEKITGVRKELLFEAATTYANAPTAMIATGMGMSQQTVGTNNVYSLINMCLISGQIGKELCGINPPRGQNNVQGATDVGASPVNYPGYIPVTDNDNRERIAKLWNVDYESLDPNKGLTTLEIMDAIHSKDIKGLYIMGENPVITDPNQNHTIEALENIDFLVVQDIFETETAYYADVILPAASLYEKDGTVVNSDRRVLRLRQAINPSSEVRQDWEIILQIAEKMGYNIGKYNNPEEIFDEISQAAPILGGINYKRIEKEGIQWPCYDENHPGTSSLFLDKFNTISGKAKIIPVDYEAQSETVSEEYPFVMNSGRMLFHYHSATMSRKSDILTSYANESYVIINSNDAAKLGIIDGEEVAVI…	1898104	Bacteroidetes bacterium
job.pdb	AF-A0A0S8CBB2-F1-model_v4 Uncharacterized protein	15.400	149	109	7	61	206	225	359	1.000	1.556E-03	156	400	495	TKVMWFANANSIL--GNVKWHYNTVVNALPRMEMIAVHEWWWTGSCEWADVVFGVDSWGELKHPDMTASVTNPFLIVFPKTPIKRIFNTVGDIDVLALVSSKLAELTG-DTRFNDMWKFVREGRTDVYLQRILDASTNTKGYRFTELEA	IRAMVVLGDNPLFTAPDKTW----VKTCLSSLDFLLVIDSVLSDTARLAQVVLPDVSVFGKDGTYTS---ADRRILRL-RTAVAPVGEARPAWRTLAELGAALAQRLGLD---GNAWEY---ASPAEVMEEIAGLVPLYGQARYGELES	-3.096,-1.785,17.245,-4.148,-2.925,13.754,-5.564,-0.676,11.012,-6.678,-2.713,7.969,-9.811,-3.418,5.932,-8.928,-7.045,6.767,-5.492,-8.205,7.935,-6.366,-11.928,7.614,-7.355,-11.768,3.942,-4.465,-9.411,3.076,-1.632,-10.613,5.395,-2.713,-13.969,6.930,0.742,-14.772,8.410,0.940,-11.322,10.073,-2.646,-11.801,11.358,-1.587,-15.135,12.944,1.270,-13.342,14.772,-1.241,-10.780,16.112,-3.581,-13.634,17.215,-0…	MVAADDLESSHNVACLRVKDAVVRNGARLIVVTPRWGELCDFAQVWLRPNPGQEAHVLAALARALLQDEKLVASLKESSVAGLEELAKGSVPALSDELTDLVSEAAVTLADAAKQPPAGKAIAIVYAVPHLGAQAAGTVTTALANLAILCCGPQEAARSLFVLPPEVNAWGLQDMGVAPGLLPGYRAVEDKGARQEVEKAWSTSLPSAAGLGFREALAAVQEGRIRAMVVLGDNPLFTAPDKTWVKTCLSSLDFLLVIDSVLSDTARLAQVVLPDVSVFGKDGTYTSADRRILRLRTAVAPVGEARPAWRTLAELGAALAQRLGLDGNAWEYASPAEVMEEIAGLVPLYGQARYGELESGTQQDFAGLKPQAAVLQPLALEPSAAGEGLVLTTSRTLYT…	1703395	Dehalococcoidia bacterium SM23_28_1
job.pdb	AF-A0A659S1X8-F1-model_v4 Dimethyl sulfoxide reductase subunit A	16.800	196	142	8	45	235	1	180	1.000	1.219E-04	155	400	183	RVGTRLLTGSTHMPTPTKVMWFANANSILGNVKWHYNTVVNALP---RMEMIAVHEWWWTGSCEWADVVFGVDSWGELKHPDMTASVTNP--FLIVFPKTPIKRIFNTVGDIDVLALVSSKLAELTGDTRFNDMWKFVREGRTDVYLQRILDASTNTKGYRFTELEAKAREGIPALMNSRTSPKVVGYDQLADSTP	RDGVR---GKAKLDVPIKFLWNYAGNTLI-NQHSDINKTHEILQDEAKCEMIVVIDNFMTSSAKYADILLPDLMTVEQEDIIPNDY-AGNMGYLIFI-QPATTPKFERKPIYWVLSEIARRL----GDDVYQRFTEGRTQAQWLQYLYAKMQARDPALPA------YDELIKMGIYKRKDPNGHFVAYKKFREDPQ	-20.746,-13.653,0.761,-20.604,-10.612,3.028,-18.005,-11.880,5.538,-20.734,-12.751,8.119,-20.183,-16.239,9.584,-22.688,-18.377,11.524,-25.571,-15.808,11.245,-27.789,-14.050,8.659,-26.568,-10.537,9.695,-24.578,-8.657,12.361,-26.456,-8.207,15.663,-24.015,-5.435,16.742,-22.407,-2.416,15.007,-18.858,-2.494,13.730,-16.732,-2.150,16.901,-13.259,-1.868,15.289,-12.258,-0.036,12.072,-8.864,-0.277,10.336,-8…	RDGVRGKAKLDVPIKFLWNYAGNTLINQHSDINKTHEILQDEAKCEMIVVIDNFMTSSAKYADILLPDLMTVEQEDIIPNDYAGNMGYLIFIQPATTPKFERKPIYWVLSEIARRLGDDVYQRFTEGRTQAQWLQYLYAKMQARDPALPAYDELIKMGIYKRKDPNGHFVAYKKFREDPQANP	436295	Salmonella enterica subsp. enterica serovar Poona
job.pdb	AF-X1DMT1-F1-model_v4 Molybdopterin domain-containing protein	17.400	287	176	14	55	335	21	252	1.000	5.743E-06	155	400	259	THMPTPTKVMWFANANSILGNVKWHYNTVVNALPRMEMIAVHEWWWTGSCEWADVVFGVDSWGELKHPDMTASVTN-PFLIVFPKTPIKRIFNTVGDIDVLALVSSKLAELTGDTRFNDMWKFVREGRTDVY----LQRILDASTNTKGYRFTELEAKAREGIPALMNSRTSPKVVGYDQLADSTPWYTKSGRLEFYREEDEFIEAG-ENLPVHREPVDSTFYEPNVIVSPKHEAVRPSGPEDYGVARTDLSCEVRCGRNVVLTWAETRQTQHPLVKQGHKFIFHTP	TGKPYPVKGLVTLSSNPMVTQA--NTKLVYEALKKLDLYVVADFFMTPSGQLADYVLPGTTYLE--RPWLWTYASVVGSDRAMPKT-VAGQYDRRDDYDVWRGL------------------GLQMGQADDWPWETLEDVYDYRLAPVGMTFRQF----IDDGGFLPVRKQ----YGR---FEEDGFATPSGKIELYSN--VLKDLGYDPLP--------QHYEPA-----ESPFSTPEVAEEYPLILIT------GGRHQPFYHSEQRQVESMRERHPDPVMQVHP	-5.501,12.147,-25.495,-6.160,10.299,-22.210,-3.700,12.160,-19.939,-4.650,10.167,-16.793,-2.827,7.434,-14.954,-5.704,4.964,-14.441,-5.099,3.339,-11.060,-7.966,0.858,-10.589,-8.402,0.421,-6.826,-10.709,-2.166,-5.306,-12.369,-0.743,-2.183,-10.503,-2.860,0.399,-13.389,-3.221,2.932,-15.609,-4.439,0.111,-12.910,-6.942,-0.979,-12.475,-8.390,2.551,-16.275,-8.640,2.935,-16.411,-10.447,-0.460,-13.840,-13.0…	HQRGQHEIFAHAPTMYRAMLTGKPYPVKGLVTLSSNPMVTQANTKLVYEALKKLDLYVVADFFMTPSGQLADYVLPGTTYLERPWLWTYASVVGSDRAMPKTVAGQYDRRDDYDVWRGLGLQMGQADDWPWETLEDVYDYRLAPVGMTFRQFIDDGGFLPVRKQYGRFEEDGFATPSGKIELYSNVLKDLGYDPLPQHYEPAESPFSTPEVAEEYPLILITGGRHQPFYHSEQRQVESMRERHPDPVMQVHPETAEKYG	412755	marine sediment metagenome
job.pdb	AF-X0YPH9-F1-model_v4 Molybdopterin domain-containing protein	14.600	109	88	3	57	165	163	266	1.000	2.899E-03	155	400	311	MPTPTKVMWFANANSILGNVKWHYNTVVNALPRMEMIAVHEWWWTGSCEWADVVFGVDSWGELKHPDMTASVTNPFLIVFPKTPIKRIFNTVGDIDVLALVSSKLAELT	EPYPVKAWIVFWNNPVMTYAS--SQKVIEAMKKVDFLMVMAYTPSPTSDLADLILPIKHIYE--YNFMMMSSYGSWLSTMPKL-VDAPGECRDSFQIFHDIAEKMVQKG	-12.102,-7.484,17.079,-12.093,-3.676,16.416,-15.885,-3.506,15.825,-16.547,-5.219,19.186,-14.080,-2.893,20.938,-16.011,0.058,19.422,-19.275,-1.584,20.593,-17.995,-1.809,24.202,-16.531,1.738,24.130,-19.778,3.276,22.780,-22.039,1.223,25.107,-19.971,2.295,28.155,-19.617,5.947,26.958,-15.798,5.625,27.009,-15.314,7.567,23.729,-13.944,11.137,23.463,-17.236,13.050,23.060,-15.495,16.403,22.378,-13.307,14.…	LALAMINVIIKENLYDEEFVNNYCVGFDKLKEHVQKYTPEWASEVTTLSVDDIVKVARMYATNGPASYRGNNGLCQHSNSTQACRAFAALISICGNVDIKGGNRLPQGPPGSDQTGPKPGVGLDRETEKLMMGADRFPLWAGADAIMKNPHNPSLLDGMIHNEPYPVKAWIVFWNNPVMTYASSQKVIEAMKKVDFLMVMAYTPSPTSDLADLILPIKHIYEYNFMMMSSYGSWLSTMPKLVDAPGECRDSFQIFHDIAEKMVQKGFVEKNKATFKDAQALIDNAFPSGGLMDYDGLYFSITSPNRSDAIS	412755	marine sediment metagenome
job.pdb	AF-A0A7C3Z862-F1-model_v4 Formate dehydrogenase subunit alpha	19.800	101	75	4	61	161	76	170	1.000	3.246E-03	155	400	365	TKVMWFANANSILGNVKWHYNTVVNALPRMEMIAVHEWWWTGSCEWADVVFGVDSWGELKHPDMTASVTNPFLIVFPKTPIKRIFNTVGDIDVLALVSSKL	VRAMYIVGENPLLTD--PNSTHVEEALKNLEFLVVQDMFLTETARLAHLVLPSTSFAE--KEGTFTN-TERRVLPVRRA-IEPLSGSKPDLEIVCLFSSAL	0.004,31.545,-4.076,2.430,30.420,-6.861,4.148,27.756,-4.689,5.052,25.340,-7.555,8.215,24.899,-9.689,10.548,26.264,-6.955,12.808,24.709,-4.273,11.210,24.368,-0.889,7.701,24.762,-2.387,5.160,22.512,-4.179,2.427,19.976,-3.429,4.056,17.050,-1.605,1.958,13.894,-1.051,3.627,11.992,1.745,3.681,8.479,0.240,3.293,5.821,2.959,5.059,2.626,1.795,8.815,2.473,1.095,8.214,1.700,-2.607,4.601,2.713,-3.358,6.103,5…	TGNVGKPSTGVNPLRGQNNVQGACDMGCLPNVLPGYVRVDEEGQRRRFEEYYGVRLPSRPGLTVTEMMHLAKEGRVRAMYIVGENPLLTDPNSTHVEEALKNLEFLVVQDMFLTETARLAHLVLPSTSFAEKEGTFTNTERRVLPVRRAIEPLSGSKPDLEIVCLFSSALGYDMAVKGPKDVLSEINFLVPAYAGITYERVIAGQRIQWPCPSKDHPGTKFLHRDMFVSGRGRFHPVDFLPPSEWPDRQYPFLLSTGRILFHYHTGSMTRRVEPLNLFSKEPFLEMSEEDLCALGIEDGERVRVVSRRGSIHIKVRRSERVFQGSLFLPFHFSEAAANMLTVDAVDPVSKIPEYKVCAVRVERLA	2026735	Deltaproteobacteria bacterium
job.pdb	AF-A0A2W5CXY7-F1-model_v4 Uncharacterized protein	19.500	220	138	15	58	263	34	228	1.000	2.110E-05	155	400	383	PTPTKVMWFA----NANS--ILGNVKWHYNTVVNAL---PRMEMIAVHEWWWTGSCEWADVVFGVDSWGELKHPDMTASVTNP--FLIVFPKTPIKRIFNTVGDIDVLALVSSKLAELTGDTRFNDMWKFVREGR-TDVYLQRILDASTNTKGYRFTELEAKAREGIPAL--MNSRTSPKVVGYDQLADSTPWYTKSGRLEFYREEDEFIEAGENLPVHR	DVPIKMIWSYGGNANTNQHGDL-------NRTIELLRREDKAELIVVSDIQMSVSARYADYVLPDASTAEQEDVIQQ-GSAGNMEYTILASKA-IEPIHNTKPIYEVCA----ELAERLG---VGKKFT---EGRTQEQWVKHTIAESAREIPEL---PSYEKLKEMGVWKRSGESVIPLKEFREDPAA-NPLETPSGLIEIYSE--ELAKLRKEWEFPN	-18.115,-10.521,13.343,-18.659,-7.634,10.902,-18.507,-8.421,7.164,-14.982,-7.632,5.911,-12.744,-8.211,2.874,-8.966,-8.253,2.317,-8.031,-4.725,1.488,-6.170,-5.829,-1.684,-9.468,-7.331,-2.976,-11.400,-4.009,-2.877,-11.206,-3.707,-6.701,-12.976,-7.089,-7.039,-15.571,-6.067,-4.425,-16.415,-3.131,-6.740,-16.254,-5.166,-9.982,-17.934,-8.433,-8.879,-18.705,-8.157,-5.140,-21.764,-10.493,-5.265,-19.450,-1…	METAIPVFGWTEAVERGEEMTATRDGVQGKDKLDVPIKMIWSYGGNANTNQHGDLNRTIELLRREDKAELIVVSDIQMSVSARYADYVLPDASTAEQEDVIQQGSAGNMEYTILASKAIEPIHNTKPIYEVCAELAERLGVGKKFTEGRTQEQWVKHTIAESAREIPELPSYEKLKEMGVWKRSGESVIPLKEFREDPAANPLETPSGLIEIYSEELAKLRKEWEFPNAAPGDEITALPEHVDTWEGPAEAHKAYTSGGKYPLQCIGHHTKGRTHSSYGNVDWLRDDAHPQVLWINPLDARKRGIKNDDEVYAFNDRGRIKSVARVSPRIAPGVISVPQGSWFAPDAKGVDAGASVNTLTSWHPSPLGKGNAQHTTLVEVEEA	43771	Corynebacterium urealyticum
job.pdb	AF-A0A7C4M9J1-F1-model_v4 Uncharacterized protein	19.600	204	122	12	57	254	110	277	1.000	2.646E-05	155	400	415	MPTPTKVMWFANANSILGNVKWHYNTVVNALPRMEMIAVHEWWWTGSCEWADVVFGVDSWGELKHPDMTASVTNP----FLIVFPKTPIKRIFNTVGDIDVLALVSSKLAELTGDTRFNDMWKFVREGRTDVYLQRILDASTNTKGYRFTELEAKAREGIPALM--NSRTSPKVVGYDQLADSTPWYTKSGRLEFYREEDEFIE	KPYPVKAVIAILTNPLASY--PDTERVREAFMKLDFVVVVDIFHTPTTAFADVVLPAATFLE--HDDIG---YWPEWFGDVRTYPK-LLDPPGEARPDT---VIIN-DLAKRVG----LEKYFFKDE-------SEILDYWLKPANLTYKEF----AENVGAIHARSLYNPFKVIG---------YKTPSGKVEIYSQQLEEIG	12.018,11.091,23.775,12.714,14.419,21.917,15.941,15.165,23.842,17.047,11.538,23.326,16.499,11.628,19.536,18.077,15.095,19.079,21.203,14.209,21.117,21.774,10.588,19.999,23.272,10.866,16.490,22.840,9.284,14.055,19.186,8.904,14.901,16.777,6.786,12.803,12.988,7.096,12.741,11.778,4.163,10.613,8.182,4.564,9.372,5.792,2.484,7.245,2.116,1.599,6.620,1.254,2.476,10.254,1.479,6.211,9.362,0.670,6.076,5.618,-…	VARLYAKNKPGIIAWGNGLEQTSTAFQTCRAIAILRGITGNVNTPDGGEAESEPAPMMRPGRFMLGGELKERLMEFPRSPDRTIGGEFKIALRSAYVPTQMLVKSVLEGKPYPVKAVIAILTNPLASYPDTERVREAFMKLDFVVVVDIFHTPTTAFADVVLPAATFLEHDDIGYWPEWFGDVRTYPKLLDPPGEARPDTVIINDLAKRVGLEKYFFKDESEILDYWLKPANLTYKEFAENVGAIHARSLYNPFKVIGYKTPSGKVEIYSQQLEEIGISPMPRFEEFAEALALFEPTEEYPLLMTNGKEELYILTGFRNLTKLNIQVRDPIARLNPETARKLGLEDGDWVYIETKKGRVKQKLITDPYVDPRVVLASFGWWEESCLNLITDSNPPYDPA…	2026714	Candidatus Bathyarchaeota archaeon
job.pdb	AF-A0A377A2F2-F1-model_v4 Putative dimethyl sulfoxide reductase, olydopterin dinucleotide binding subunit	16.400	219	152	12	57	263	69	268	1.000	1.420E-05	155	400	416	MPTPTKVMWFA----NANS--ILGNVKWHYNTVVNALPRMEMIAVHEWWWTGSCEWADVVFGVDSWGELKHPDMTASVTNP--FLIVFPKTPIKRIFNTVGDIDVLALVSSKLAELTGDTRFNDMWKFVREGRTDVYLQRILDASTNTKGYRFTEL-EAKAREGIPALMNSRTSPKVVGYDQLADST---PWYTKSGRLEFYREEDEFIEAGENLPVHR	LDVPIKFLWCYASNTLINQHGDIN----HTHEVLQDDSKCEMIVGIDHFMTASAKYCDILLPDLMPTEQEDLISHES-AGNMGYVI-LAQPATSAKFERKPIYWMLSEVAKRLG--------PDVYQTFTEGRS--QHEWIKYLHAKTKE-RNPEMPDYEEMKTTGIFKKKCPEEHYVAFRAFREDPQANPLKTPSGKIEIYSE--RLAKIADTWELKK	-20.656,8.565,-11.083,-21.227,12.348,-10.582,-18.692,13.211,-13.341,-20.548,10.949,-15.805,-23.981,12.349,-14.851,-22.739,15.970,-15.134,-21.117,15.354,-18.563,-17.610,16.299,-17.253,-15.840,13.335,-18.929,-13.590,14.325,-21.872,-13.764,18.131,-21.240,-10.892,20.509,-20.362,-11.158,21.364,-16.628,-13.567,18.409,-16.273,-12.994,15.328,-14.095,-13.494,11.733,-15.346,-13.883,10.315,-11.794,-10.289,8…	MLSVLTGNVGINGGNSGVREGSWDLGVEWFPMLENPVKTQISVFTWTDAIDHGKEMTATRDGVRGKEKLDVPIKFLWCYASNTLINQHGDINHTHEVLQDDSKCEMIVGIDHFMTASAKYCDILLPDLMPTEQEDLISHESAGNMGYVILAQPATSAKFERKPIYWMLSEVAKRLGPDVYQTFTEGRSQHEWIKYLHAKTKERNPEMPDYEEMKTTGIFKKKCPEEHYVAFRAFREDPQANPLKTPSGKIEIYSERLAKIADTWELKKDEIIHPLPAYTPGFDGWDDPLRKTYPLQLTGFHYKARTHSSYGNIDVLQQACPQEVWINPIDAQARGIRHGDTVRVFNNNGEMLIAAKVTPRILPGVTAIGQGAWLKADMFGDRVDHGGSINILTSHRPSP…	562	Escherichia coli
job.pdb	AF-A0A3B9GGC0-F1-model_v4 Molybdopterin oxidoreductase	19.700	238	131	14	58	282	112	302	1.000	1.268E-05	155	400	430	PTPTKVMWFANANSILGNVKWHYNTVVNALPRMEMIAVHEWWWTGSCEWADVVFGVDSWGELKHPDMTASVTNPFLIVFPKTPIKRIFNTVGDIDVLALVSSKLAELTGDTRFNDMWKFVREGRTDVYLQRILDASTNTKGYRFTE----LEAKAREGIPAL-----MNSRTSPKVVGYDQLADS---TPWYTKSGRLEFYREEDEFIEAGE-NLPVHREPVDSTFYEPNVIVSPKHE	PSDIKAAYFSGCNFA--NQGADSGKSRRALLSLEFSICHELFLTPSAALCDIVLPASSPLE--KEDIGLPWDGSYLLYK-PQAALHEGEARDDYCIFAELAARLG---FGTRFD-------EGR-----------DAGAWIERFLRDSDIQDIRAFKESGIYRADCPERS-------GLDAFVADPRGRPLSTPSGRVEIQSE-AYARDTGAAALP---------FWEE----APRDE	-26.421,-17.289,-7.183,-29.145,-14.751,-8.191,-29.874,-11.017,-7.639,-32.270,-11.701,-4.835,-29.517,-13.569,-2.958,-27.094,-10.666,-3.605,-29.597,-8.033,-2.347,-29.702,-9.642,1.129,-25.882,-9.384,1.367,-25.023,-6.137,-0.458,-28.170,-4.091,0.332,-28.311,-3.272,-3.420,-31.834,-3.894,-4.810,-31.971,-6.901,-7.102,-33.598,-4.719,-9.808,-30.623,-2.293,-9.753,-28.173,-5.226,-9.983,-30.006,-6.498,-13.101…	RNPAWAEVITGVPAAITRQLAEAWLSAKPAMLIPGYSIQRARAGEESYRLAAALQLASGSFGKIGGSTGSINNRLPKPRVGAIPDLARGDEVSVPVLRWPDAILEGREGGYPSDIKAAYFSGCNFANQGADSGKSRRALLSLEFSICHELFLTPSAALCDIVLPASSPLEKEDIGLPWDGSYLLYKPQAALHEGEARDDYCIFAELAARLGFGTRFDEGRDAGAWIERFLRDSDIQDIRAFKESGIYRADCPERSGLDAFVADPRGRPLSTPSGRVEIQSEAYARDTGAAALPFWEEAPRDESLPFLLISPKTLRRNHSQNGGGQSWSGARADLGEATINTGDARRLSIAEGDRIRIYNANGATEATALPSADIVPGVVCLHEGAWYAPGPDGVDTAGS…	1898206	Spirochaetaceae bacterium
job.pdb	AF-A0A6D0ZVS8-F1-model_v4 Assimilatory nitrate reductase catalytic subunit	13.000	153	114	8	61	211	22	157	1.000	8.834E-04	154	400	187	TKVMWFANANSILGNVKWHYNTVVNALPRMEMIAVHEWWWTGSCEWADVVFGVDSWGELKHPDMTASVTNPFLIVFPKTPIKRIFNTVGDIDVLALVSSKLAELTGDTRFNDMWKFVREGRTDVYLQRILDASTNTKGYRFTELEAK--AREG	IKGLFLMCSNPAVSSP--NANLVKKALRRLTFFVAIDLFISETAKYADVILPASSYLE--DEGTMTNVE-GRVTLR-EASRPCPGEAKHDWQIICDLASALG-------KGRYFSYT---SAEDIFNELREA-SRGGIADYSGISYGRLRREG	-6.795,-24.834,-0.944,-5.040,-22.904,1.902,-4.846,-19.497,0.142,-7.561,-16.883,0.850,-10.180,-16.549,-1.775,-11.243,-13.254,-3.394,-12.493,-10.772,-0.762,-15.237,-8.135,-1.113,-14.728,-4.626,-2.545,-14.269,-1.631,-0.199,-17.885,-0.642,-1.010,-19.386,-4.077,-0.225,-17.144,-4.154,2.888,-19.114,-1.196,4.357,-22.413,-3.023,3.720,-20.970,-6.155,5.395,-19.825,-4.050,8.391,-23.337,-2.541,8.589,-24.889,-…	DELPRKGVSAYEMMEKINDGDIKGLFLMCSNPAVSSPNANLVKKALRRLTFFVAIDLFISETAKYADVILPASSYLEDEGTMTNVEGRVTLREASRPCPGEAKHDWQIICDLASALGKGRYFSYTSAEDIFNELREASRGGIADYSGISYGRLRREGGIHWPCPESDHPGTGRLFTESFAHPDQKAA	562	Escherichia coli
job.pdb	AF-X1LQQ2-F1-model_v4 Molybdopterin domain-containing protein	15.000	179	126	8	55	231	85	239	1.000	2.849E-04	154	400	253	THMPTPTKVMWFANANSILGNVKWHYNTVVNALPRMEMIAVHEWWWTGSCEWADVVFGVDSWGELKHPDMTASV--TNPFLIVFPKTPIKRIFNTVGDIDVLALVSSKLAELTGDTRFNDMWKFVREGRTDVYLQRILDASTNTKGYRFTELEAKAREGIPALMNSRTSPKVVGYDQLA	TGKPYPVKALIVQGCNPALTWPDSH--KVGQALERLDLLVVSDLFMTETAKLADIFLPATAFPE--RKIIRDYVFEGLPLITV-SNKVVEPPADCLEDWQLWSELGRKMG-------YADYFPW-------QSADELFAYLLEPSGITLEQL----EQNPGGIHSGKL-PDFVGWNPGN	25.102,10.643,-4.834,23.505,11.331,-1.430,21.075,8.560,-0.397,18.535,9.159,2.389,17.621,6.377,4.833,14.405,5.883,6.839,15.928,7.265,10.079,15.290,10.847,8.860,11.551,10.064,8.445,11.378,8.923,12.104,12.154,12.357,13.620,10.194,15.552,14.374,12.514,17.430,11.956,12.285,14.837,9.131,10.815,17.330,6.621,13.544,19.906,7.370,16.259,17.221,7.231,14.947,15.968,3.852,14.847,19.592,2.597,18.395,20.292,3.8…	AITQGVSLDHCINGVQNSRAISVLIAITGNLDILGGNIYNHPLRQASLRVKGMVSVDEAIGASYPIFGKFTGETTSMPVTDAIITGKPYPVKALIVQGCNPALTWPDSHKVGQALERLDLLVVSDLFMTETAKLADIFLPATAFPERKIIRDYVFEGLPLITVSNKVVEPPADCLEDWQLWSELGRKMGYADYFPWQSADELFAYLLEPSGITLEQLEQNPGGIHSGKLPDFVGWNPGNLFYHLRAIFFDLLL	412755	marine sediment metagenome
job.pdb	AF-A0A661JIR1-F1-model_v4 Formate dehydrogenase subunit alpha	18.800	101	76	4	61	161	239	333	1.000	3.847E-03	154	400	372	TKVMWFANANSILGNVKWHYNTVVNALPRMEMIAVHEWWWTGSCEWADVVFGVDSWGELKHPDMTASVTNPFLIVFPKTPIKRIFNTVGDIDVLALVSSKL	IKGILIVGENPDLSDPD--RKHVEEAFRRLEFMVVIDIFRNETARFAHVVLPAASFAE--KEGTFTN-TERRVQRVRKA-IEPIGESQPDWWIIKELSNRF	1.081,5.285,-4.741,3.708,7.952,-5.548,1.335,9.713,-8.026,-2.418,10.381,-8.415,-4.929,8.120,-10.253,-5.815,10.892,-12.792,-2.194,11.173,-13.785,-2.197,7.565,-15.102,-4.133,8.666,-18.231,-1.272,11.040,-19.242,1.614,8.557,-18.829,3.559,7.859,-22.071,4.436,4.342,-20.807,2.579,2.133,-18.292,4.129,-0.999,-16.775,1.404,-3.138,-15.161,3.182,-5.840,-13.117,1.642,-8.366,-10.699,-1.809,-6.709,-11.074,-5.154…	MTNSIPEIENSECILVTGSNTSETHPIIATRILRAKEKGAKIIVADPRRIHLSRIADIHVRQKLGTDVALLNGIMHVIVKKGWHDETFIKERCENFEALRVVLEKYTPEKAASISGVSADSIEKIAEYFANAKSSSILYAMGITQHTTGVDNVKSVCNLSMLTGNLGKESSGVNPLRGQNNVQGACDMGGLPNVYSGYQSVGDESIRNKMAKLWGVERLPENAGLTLTELPDAIQEGKIKGILIVGENPDLSDPDRKHVEEAFRRLEFMVVIDIFRNETARFAHVVLPAASFAEKEGTFTNTERRVQRVRKAIEPIGESQPDWWIIKELSNRFGYQMNYESPEDIMEEIRKVTPSYGGITYGRLDGEGLQWP	2026735	Deltaproteobacteria bacterium
job.pdb	AF-X1Q9M8-F1-model_v4 Molybdopterin domain-containing protein	17.000	240	147	15	56	286	169	365	1.000	1.268E-05	154	400	379	HMPTPTKVMWFANANSILG--NVKWHYNTVVNALPRMEMIAVHEWWWTGSCEWADVVFGVDSWGELKHPDMTASVTNPFLIVFPKTPIKRIFNTVGDIDVLALVSSKLAELTG-DTRF----NDMWKFVREGRTDVYLQRILDAS-TNTKGYRFTELEAKAREGIPALMNSRTSPKVVGYDQLADSTPWYTKSGRLEFYREEDEFIEAGE-NLPVHREPVDSTFYEPNVIVSPKHEAVRP	QVNPPIKAMWIEQANPMTSNPNI----NLLARAMNKLDLIVVADLFLTDTARMADIILPVTSMFE--YYDLVTGYGHSYIQLQQKL-IEPPGECKHESEIYRL----LGKRFGFNLDYLPENN-----------LSTLEKIIGSSNLNVDIDELIE---------KPYLHPSYQEIA-----FSD-LKFNTPTKKVEFFSQ-RTRERWGEDPLPKYSEPI-----ENKLLLLPDSFSLIS	-0.504,-7.189,20.679,-0.474,-9.276,17.480,-3.528,-10.212,15.386,-2.399,-12.857,12.866,-3.706,-16.235,11.636,-0.173,-17.584,12.369,2.104,-17.641,15.382,4.952,-15.531,13.954,8.133,-13.972,15.409,6.228,-10.752,16.199,3.445,-12.816,17.856,5.947,-14.670,20.109,7.050,-11.249,21.476,3.454,-10.012,22.018,1.647,-9.999,25.385,-1.605,-10.754,23.509,-2.018,-12.906,20.393,-5.245,-13.358,18.416,-5.627,-15.886,…	MTIDIRENESGSKSNLHLNPRPGTDGCLALGIANQLIENNLIDDNFIEQHTFGFAEFKELVKNYPLNKVSDTTEIPLHKIKSIINYIKESPEYTLVCGMGVQRYTNAGQTVRAISLLPALTGSIGKKGCGFYFSDRQAPELNWPFSPEKPDRIRNSIPVAKLASELDNQVNPPIKAMWIEQANPMTSNPNINLLARAMNKLDLIVVADLFLTDTARMADIILPVTSMFEYYDLVTGYGHSYIQLQQKLIEPPGECKHESEIYRLLGKRFGFNLDYLPENNLSTLEKIIGSSNLNVDIDELIEKPYLHPSYQEIAFSDLKFNTPTKKVEFFSQRTRERWGEDPLPKYSEPIENKLLLLPDSFSLISMVINFAPLSIALFI	412755	marine sediment metagenome
job.pdb	AF-X1LY59-F1-model_v4 Molybdopterin domain-containing protein	16.400	152	97	6	61	206	204	331	1.000	8.834E-04	154	400	390	TKVMWFANANSILGNVKWHYNTVVNALPRMEMIAVHEWWWTGSCEWADVVFGVDSWGELKHPDMTASVTNPFLIVFPKTPIKRIFNTVGDIDVLALVSSKLAELTGDTRFNDMWKFVREGR------TDVYLQRILDASTNTKGYRFTELEA	IKAIYVMGENLMLSDPDILH--VAEALEKLELFVVQDIFLTETGEFADVILPGACFAE--KEGTFTN-TDRRVQRVRKA-VNAPGSALEDWKIICILSNKM------------------GYPMNYNNTAEIMDEIASLTPIYGGINYERLER	-21.869,14.877,5.709,-24.021,16.933,8.133,-27.058,16.872,5.782,-27.041,13.040,5.642,-26.546,12.410,9.400,-23.014,10.982,8.952,-20.861,11.186,12.103,-17.135,11.827,11.538,-14.386,10.959,14.038,-11.040,12.569,13.128,-7.893,11.284,14.879,-5.131,13.687,13.776,-2.835,15.960,15.878,-3.566,18.810,13.487,-6.517,20.950,12.382,-6.827,19.519,8.859,-9.710,20.726,6.595,-11.850,17.684,7.390,-11.820,18.486,11.1…	VQEYGLKIIVIDPRNIPITRYATIHLKQKPGTDIAIILGIMKIIYDKGLYNEEFIDSRAEDFDKFSKCFSAYTAEKVAEISGVDKQSLIEAAKIYGSAKNALIFYAMGITQHTCGTDNVIALADLALLTGNIGRKGAGVNPLRGQNNVQGACDMGALPDMLSGYQGVENDNIRLEFENKWGKPLPSRKGLTVTEIIEGANSGSIKAIYVMGENLMLSDPDILHVAEALEKLELFVVQDIFLTETGEFADVILPGACFAEKEGTFTNTDRRVQRVRKAVNAPGSALEDWKIICILSNKMGYPMNYNNTAEIMDEIASLTPIYGGINYERLERRALQWPCRKYGDPGTSILHTKNFTRGKGRFIPVKYAPPAEVVSENDNIRLEFENKWGKA	412755	marine sediment metagenome
job.pdb	AF-A0A3N5U6Y2-F1-model_v4 Molybdopterin domain-containing protein	17.800	168	104	8	61	223	250	388	1.000	4.741E-04	154	400	400	TKVMWFANANSILGNVKWHYNTVVNALPRMEMIAVHEWWWTGSCEWADVVFGVDSWGELKHPDMTASVTNPFLIVFPKTPIKRIFNTVGDIDVLALVSSKLAELTG-----DTRFNDMWKFVREGRTDVYLQRILDASTNTKGYRFTELEAKAREGIPALMNSRTSPK	LRALYVIGENPKLSDPDW--NHLDRAVRKLDLVVVQELFLSETSQVADVVFPAASVAE--KEGTFTN-TERRCMRIRKA-IEPIGNSLADWEILV----RLSNAMGYPMAYDSP-------------EDIFREMTSLTRSYAGMSYERL------GLDGLMWPCPEPI	-4.890,2.117,-2.978,-8.491,2.972,-4.008,-10.152,2.901,-0.543,-7.684,5.169,1.308,-7.269,7.393,-1.769,-11.061,7.933,-1.785,-11.042,8.712,1.976,-7.853,10.791,2.352,-6.554,11.537,-1.177,-3.624,9.092,-0.672,-3.365,5.265,-0.602,-0.168,5.050,1.518,0.228,4.578,5.281,-0.736,7.765,7.169,1.967,7.489,9.885,5.463,6.028,10.375,6.285,2.548,11.757,8.291,4.206,14.567,5.162,6.036,15.858,3.310,2.743,16.598,5.157,2.…	MAGLAAAFGSGAMTNSIAEIEDAGSIFVIGSNTTACHPLIATRIYRGKEKGAKLIVADPRNIQLSRFADVAVHHRLGSDVALLNGMMHVIIKNGWQAKDYIQERTEGYSELESAVGQYTLERVKAVTGVDPAQIEKMAELYAANHPATLLYAMGITQHSTGVDNVKSCCNLALLCGNVGVRSGGVNPLRGQNNVQGACDMGGLPNIFPGYQPVNDPEANAKFSKAWNRKLSERVGYTITEMVPAIEEGRLRALYVIGENPKLSDPDWNHLDRAVRKLDLVVVQELFLSETSQVADVVFPAASVAEKEGTFTNTERRCMRIRKAIEPIGNSLADWEILVRLSNAMGYPMAYDSPEDIFREMTSLTRSYAGMSYERLGLDGLMWPCPEPITRARPIFTRSGS	2049433	Desulfobacteraceae bacterium
job.pdb	AF-A0A3D5QBJ5-F1-model_v4 Molybdopterin oxidoreductase	15.100	225	151	12	58	265	76	277	1.000	1.884E-05	154	400	407	PTPTKVMWFANANSIL---GNVKWHYNTVVNALPRMEMIAVHEWWWTGSCEWADVVFGVDSWGELKHPDMTASVTNP--FLIVFPKTPIKRIFNTVGDIDVLALVSSKLAELTG--DTRFNDMWKFVREGRTDVYL----QRILDASTNTKGYRFTELEAKAREGIPAL-----MNSRTSPKVVGYDQLADSTPWYTKSGRLEFYREEDEFIEAG-ENLPVHREP	PYPVKGMFVFKQNPVEAVPNREK-----TLEMMQQMEFICTIDIQMSDTAWYSDLVLPESTYLE--RWDPCHSLSGIWPIVVAR-QPVIEPIFDTKSMKEITAGIVNEMLKIPSLWDDCWESDVKTFKETVVEPILNQPTEKFIEHQLSKYPKAY-----EMMLKEGVFYLDDKAKYGKTKKK--------DFRYKTKTGKIEIYNV--RYENDGLNPLPVYASP	-1.682,-15.198,-7.460,-2.862,-13.049,-10.374,-2.955,-15.315,-13.484,0.092,-14.526,-15.505,-1.020,-12.999,-18.826,-0.665,-15.170,-21.956,0.729,-12.272,-24.064,4.522,-12.431,-23.446,6.149,-9.075,-23.817,9.755,-8.648,-24.923,12.236,-7.842,-22.132,15.776,-6.468,-22.123,18.018,-9.052,-20.415,19.666,-7.495,-17.336,17.251,-4.528,-17.476,15.876,-3.300,-14.137,12.212,-3.230,-15.305,10.082,-3.928,-13.426,1…	IVPKSSIPLNKHDGALYPFYEMVKPRIDVSRKSSIKNLIPNDERAKEGLPQDSCAYLSEKDGSWIVFRDSILKSDPYPVKGMFVFKQNPVEAVPNREKTLEMMQQMEFICTIDIQMSDTAWYSDLVLPESTYLERWDPCHSLSGIWPIVVARQPVIEPIFDTKSMKEITAGIVNEMLKIPSLWDDCWESDVKTFKETVVEPILNQPTEKFIEHQLSKYPKAYEMMLKEGVFYLDDKAKYGKTKKKDFRYKTKTGKIEIYNVRYENDGLNPLPVYASPPQPKPNEFRMILGRHAWNTHSGTQNNEYLHEIEPENAVWINDKRALELGIMDGDYVYVKSPVGEQKIKAKVTRKIRPDCIFYTHGFGRLSKGLSLVYKTGASQAAILEDYVDSISGNAAMHE…	2352	Flexistipes sinusarabici
job.pdb	AF-A0A3D3YPU5-F1-model_v4 Uncharacterized protein	16.800	214	137	13	55	261	121	300	1.000	2.849E-04	154	400	426	THMPTPTKVMWFANANSILGNVKW-HYNTVVNALPRMEMIAVHEWWWTGSCEWADVVFGVDSWGELKHPDMTASV--TNPFLIVFPKTPIKRIFNTVGDIDVLALVSSKLAELTGDTRFNDMWKFVREGRTDVYLQRILDASTNTKGYRFTELEAKAREGIPALMNSRTSPKVVGYDQLADSTPWYTKSGRLEFYREEDEFIEAGE----NLPV	TGKPYPVKALIIQASNPAL---TWPNTGRVKEAFSKLDLLVVSDLFMTETARLADIFLPAVAFSE--KRIVKDYVFDGLPLIAL-SEQVVKPPAGPLEDWQLWGELGRKMG-------YADYFPW---QSTDELLSHLLE----PSGITLKQLEESPG----GIMYHPPEQRR-KYRE----KGLDTPSGKVELFSR-----TMADYGYSPLPV	0.215,28.739,13.895,-3.361,30.112,13.536,-4.479,26.980,11.625,-3.400,24.569,14.396,-5.344,26.636,16.992,-8.480,24.734,15.825,-6.911,21.394,16.904,-6.556,21.681,20.684,-5.638,18.435,22.509,-9.205,18.460,23.782,-10.628,18.594,20.235,-8.135,15.847,19.296,-9.307,13.722,22.292,-12.958,13.844,21.123,-11.852,12.682,17.651,-9.115,10.139,18.452,-10.224,8.846,21.898,-6.633,9.493,23.057,-6.667,11.539,26.307…	KEHVGKYSPEVVEEVTWVPAGVVREVARLYAASKPAAISQGVALDHCPSGVQTSRAISILIAITGNLDVNGGNIYNFPLRQTNLRVKGNVSVGDAIGAEYPLFGKFTSETTAMPVTRAILTGKPYPVKALIIQASNPALTWPNTGRVKEAFSKLDLLVVSDLFMTETARLADIFLPAVAFSEKRIVKDYVFDGLPLIALSEQVVKPPAGPLEDWQLWGELGRKMGYADYFPWQSTDELLSHLLEPSGITLKQLEESPGGIMYHPPEQRRKYREKGLDTPSGKVELFSRTMADYGYSPLPVFDMPETADGYPFVLVTGTRVVAFMHSQMRDVDRLRGLVPYPVVEINTATAGSLGIADGGWVTVKSPLGAIRLRARVTPDIHPRVLSLQHGWDEANANIL…	2026734	Dehalococcoidia bacterium
job.pdb	AF-E4HIJ8-F1-model_v4 Molybdopterin dinucleotide binding domain protein	18.900	211	133	11	49	248	81	264	1.000	2.800E-05	154	400	443	RLLTGSTHMPTPTKVMWFANANSILGN--VKWHYNTVVNALPRMEMIAVHEWWWTGSCEWADVVFGVDSWGELKHPDMTASVTNP--FLIVFPKTPIKRIFNTVGDIDVLALVSSKL---AELTGDTRFNDMW-KFVREGRTDVYLQRILDASTNTKGYRFTELEAKAREGIPAL---MNSRTSPKVVGYDQLADSTPWYTKSGRLEFYRE	KLT-------TPIKMVWQYSGNSLLGQTGDNNRSAEILRDDSKCELVVVCDIQYTTSARYADYILPGTSTAEEDDIHPGEN-GGPMAYGIV-SSQAIRPLYECRNIYDICVGLAKRLGTEKEFTGGLTRTQWLERTIAETRKD-----------NPELPTYREWK-----KMGIFRKDMDPHV--ELAEFRKDPGSNPLDTPSGKIEIYSE	27.439,-9.072,23.152,28.765,-8.579,19.598,25.477,-8.640,17.858,23.765,-5.336,17.108,22.432,-6.734,13.817,21.150,-3.998,11.434,17.891,-5.995,11.220,19.068,-6.979,7.705,19.170,-10.728,7.312,21.898,-11.931,4.932,21.089,-9.874,1.815,18.803,-11.377,-0.844,21.250,-12.748,-3.425,19.638,-12.529,-6.900,20.685,-12.547,-10.552,20.605,-9.153,-12.264,18.242,-9.576,-15.237,18.368,-7.309,-18.276,15.273,-5.080,-…	MPGGGTGAREGSQAFDFALPFNTGITNIHSNKIISVFSWLDAIDHGDQMDTFNSGVCKKAVPGVRANKVPIDEHGKPTNVKLTTPIKMVWQYSGNSLLGQTGDNNRSAEILRDDSKCELVVVCDIQYTTSARYADYILPGTSTAEEDDIHPGENGGPMAYGIVSSQAIRPLYECRNIYDICVGLAKRLGTEKEFTGGLTRTQWLERTIAETRKDNPELPTYREWKKMGIFRKDMDPHVELAEFRKDPGSNPLDTPSGKIEIYSERLAAMSKVWTFGTFHDKLRGDDLTALPEYVATWEGPEEAKASKKYPFQVIGHHFKGRTHSSYGNVDWLVDAHPQTVWINTKDARTKGITNGDEVFVYNDRGTIRLPARVTNRITPGVLSVPQGAWYRPSDARDIT…	765109	Cutibacterium modestum HL044PA1
job.pdb	AF-A0A7J3XSU5-F1-model_v4 Uncharacterized protein	13.900	143	96	5	58	194	97	218	1.000	1.712E-04	154	400	486	PTPTKVMWFANANSILGNVKWHYNTVVNALPRMEMIAVHEWWWTGSCEWADVVFGVDSWGELKHPDMTAS----VTNPF--LIVFPKTPIKRIFNTVGDIDVLALVSSKLAELTGDTRFNDMWKFVREGRTDVYLQRILDAST	PSPPDVWIIYRANPV--RTMWDPELMERVIKKMPFIVHITCYIDETSWYADLILPDHTDLEGLQLTPVFSKHWYSLWDGYGFILK-QPVVEPVYNTKDMTEIIIELMDKL------------------GALKEFISRLNRGSG	-11.259,20.808,-3.907,-11.033,24.332,-5.382,-11.741,23.985,-9.122,-8.491,25.261,-10.736,-5.787,24.190,-8.207,-5.159,20.792,-9.905,-1.856,20.045,-11.710,-0.633,23.698,-11.575,2.087,25.567,-9.587,1.000,25.959,-6.012,-1.822,23.442,-6.677,-2.413,19.763,-5.852,-0.575,17.236,-8.043,-2.395,14.013,-8.935,-0.926,10.632,-7.915,2.308,9.391,-9.422,0.722,5.961,-10.133,1.883,4.715,-13.567,-1.324,3.148,-14.913,…	MLVGALEVPGGVRGPGSRLNPPYEIRWASVERDDRDGFMRQQLNPTEKDKWPPKVMFRAPFTALCPLIGSRGWASGIAPYPLAWLFMDKAPENWPPPSPPDVWIIYRANPVRTMWDPELMERVIKKMPFIVHITCYIDETSWYADLILPDHTDLEGLQLTPVFSKHWYSLWDGYGFILKQPVVEPVYNTKDMTEIIIELMDKLGALKEFISRLNRGSGTGIPLSGKNYDFRLDENKKPTLEEVWDRICKAATAMLSEGKEVYGLDWFKENTLYLKPYPKPERYLYYVFKKKGIRFEVPYQEKIKRVGEELRNRLHERGIYWWDKQLQEYQAIPRAKDFSEEWDDFYKKLGVDPEKYDMWLITSRSPALAWSANVSNPRALDIALRYLDFGGVVINSEAA…	2026714	Candidatus Bathyarchaeota archaeon
job.pdb	AF-A0A7C4M359-F1-model_v4 Uncharacterized protein	15.900	219	143	12	56	260	101	292	1.000	6.543E-05	154	400	506	HMPTP----TKVMWFANANSILGNVKWHY----NTVVNAL--PRMEMIAVHEWWWTGSCEWADVVFGVDSWGELKHPDMTASVTNP--FLIVFPKTPIKRIFNTVGDIDVLALVSSKLAELTGDTRFNDMWKFVREGRTDVYLQRILDAS--TNTKGYRFTELEAKAREGIPALMNSRTSPKVVGYDQLADSTPWYTKSGRLEFYREEDEFIEAGENLP	YPPTDDHPGIRMIWNE-------NACYTTCWHGYKFIEALRNPKIEFHLVIHPWFENDALFADLVLPALTDHEV--ADLVVSARSEIVGIAYHDKC-IEPIGESKSDYEIHRMIAERLAKEFNKPELIEKF-----PDPEVILKEFYEKTLAFKKNGISWEEFKTKK----KIMIYSH--PTWEEWVEIKK------KFGYDTYDSFMSKFYKAKSNLE	-20.528,7.079,-17.251,-18.174,9.989,-18.173,-16.021,7.814,-20.504,-19.175,6.796,-22.438,-20.327,10.433,-22.732,-16.821,11.410,-23.956,-16.875,8.541,-26.501,-20.354,9.656,-27.696,-18.981,13.212,-28.184,-16.463,11.829,-30.753,-13.330,11.051,-28.709,-10.277,12.133,-30.770,-12.164,14.827,-32.770,-10.670,18.366,-32.806,-11.487,19.810,-29.405,-12.537,16.357,-28.043,-9.314,14.937,-26.567,-8.515,12.859,-…	MEAYVLAMQGLGKPGRQFLRFWVSSRLNMKDVSLLPSYPEVVEEARSYIERTKYAFKVQPPPAIPLIKTLVPDAILNPPVKWWCSGAQFNVVEDLFVKYRYPPTDDHPGIRMIWNENACYTTCWHGYKFIEALRNPKIEFHLVIHPWFENDALFADLVLPALTDHEVADLVVSARSEIVGIAYHDKCIEPIGESKSDYEIHRMIAERLAKEFNKPELIEKFPDPEVILKEFYEKTLAFKKNGISWEEFKTKKKIMIYSHPTWEEWVEIKKKFGYDTYDSFMSKFYKAKSNLETPSGKIEYQSQLALKYAPTDNERPPVARWIEHDELPISTKRRKYPFIVCSNHPRYRFHSQGDEIIWLREIYKVRGPDGYLYEGVWIHPSDAEKLGIKDGDIIMIYND…	2026714	Candidatus Bathyarchaeota archaeon
job.pdb	AF-A0A7X5DH28-F1-model_v4 Molybdopterin domain-containing protein	17.000	252	149	14	60	292	325	535	1.000	6.077E-06	154	400	537	PTKVMWFANANSILGNVKWHYNTVVNALPRMEMIAVHEWWWTGSCEWADVVFGVDSWGELKHPDMTASVTNPFLIVFPKTPIKRIFNTVGDIDVLALVSSKLAELTGDTRFNDMWKFVREGRTDVYL----QRILDASTNTKGYRFTELEAKAREGIPALMNSRTSPK---VVGYDQLADSTPWYTKSGR--------LEFYR-EEDEFIEAG-ENLPVHREPVDSTFYEP--NVIVSPKHEAVRPSGPEDY	PIKAFVGATGNPA-SNYPQQRLWLEDVVGNLDLIVTTDIEMTDTARYSDYVLPASFWLE--YPDIRGNFSNPYLVYG-GKAIEPLWECKNDSEITTLIAHGL------------------GYEEHYPYFTDEEWIDIGLDSDENRARGIDHATLKEKKAIRQLGTEEEPWMVGGFEY---DNEFPTPSGRAEIYCEIPTACYEYGQDWQSEAKDQQFPV--------WLPPFEN---WPGAEI-----RSKY	-1.119,-7.806,-9.992,1.442,-9.229,-7.554,3.386,-6.028,-6.662,0.756,-3.614,-5.224,-1.797,-5.729,-3.314,-0.634,-4.654,0.183,-0.395,-1.051,-1.096,-3.986,-1.223,-2.430,-4.958,-2.278,1.113,-3.229,0.644,2.851,-4.457,3.102,0.179,-8.012,2.372,1.396,-6.990,3.545,4.919,-4.354,6.298,4.490,-4.785,7.357,0.825,-1.358,5.895,-0.114,0.358,2.543,-0.724,2.996,1.038,1.652,5.624,1.354,-1.137,4.956,5.037,-2.022,3.535,…	MYDWAVGWGTNRVIGGGTFGYSNEPKDMVNSKYIIVWGTNPVLTTPQTWRIILQAKDNGAKLLCIDPMRSATSHYCDEWIQIKQGTDLYLALAMLNEIVKEDRIDVEYVKRATTAPFLIRQDTGLFLRRSDIEGGELADVRDAVTLNTAGSTKADPAYVMNEVTGEIALYTECDTPVLEGEFEVRGIKVKTAYSALKEHMAAYTVEDASELSGVPVETIRELVDIYTSGEPVMAYTQFGIDHYRGSHLWGQTLAIIAALTNNLSRHGSGLGGPGCPKGALAPLYVNPVVSTGVSPVDIANMDPRLCSAAWLETVRTGKYCGEDYPIKAFVGATGNPASNYPQQRLWLEDVVGNLDLIVTTDIEMTDTARYSDYVLPASFWLEYPDIRGNFSNPYLVYGG…	1898204	Clostridiaceae bacterium
job.pdb	AF-A0A7Y0N1T2-F1-model_v4 Molybdopterin-dependent oxidoreductase	14.800	101	80	4	61	161	81	175	1.000	4.070E-03	153	400	194	TKVMWFANANSILGNVKWHYNTVVNALPRMEMIAVHEWWWTGSCEWADVVFGVDSWGELKHPDMTASVTNPFLIVFPKTPIKRIFNTVGDIDVLALVSSKL	VRGMYIMGENPVLSDPNQAH--VIEGLEALDFLVVQDIFLTETAQYADVVLPSCSFAE--KSGHFTNTERR-VQRV-NAAVKAPGEAKEDWWIIQAIANAM	25.960,-16.694,-11.528,23.241,-16.032,-14.183,25.108,-12.993,-15.603,28.380,-14.969,-15.789,26.630,-17.884,-17.550,25.001,-15.562,-20.159,21.486,-16.560,-18.964,20.024,-12.986,-19.070,17.728,-11.767,-21.893,16.943,-15.309,-23.173,13.840,-17.528,-22.879,14.220,-20.103,-20.074,16.967,-17.933,-18.485,16.926,-15.090,-15.945,16.798,-14.139,-12.268,13.191,-14.776,-11.201,12.341,-13.720,-7.619,9.191,-15…	LQLLCGNIGIEGGGINPLRGQSNVQGACDMGALPNCYPGYQKVYNPIVRQKFAIEWDAPNLPSEQGLTLTEIIDAACKREVRGMYIMGENPVLSDPNQAHVIEGLEALDFLVVQDIFLTETAQYADVVLPSCSFAEKSGHFTNTERRVQRVNAAVKAPGEAKEDWWIIQAIANAMGSDWHYQCVSEITSEIARV	663	Vibrio alginolyticus
job.pdb	AF-A0A0D8LCU1-F1-model_v4 Trimethylamine N-oxide reductase I catalytic subunit	15.800	290	187	15	61	333	43	292	1.000	6.321E-07	153	400	292	TKVMWFANANSILGNVKWH---YNTVVNALPRMEMIAVHEWWWTGSCEWADVVFGVDSWGELKHPDMTASVTNPFLIVFPKTPIKRIFNTVGDIDVLALVSSKLAELTGDTRFND-----MW--KFVREGRTDVYLQRILDASTNTKGYRFTELEAKAREGIPALM--NSRTSPKVVGYDQLADST---PWYTKSGRLEFYREEDEFIEAGENLPVHREPVDSTFYEPNVIVSPKHEAVRPSGPEDYGVARTDLSCE--VRCGRNVVLTWAETRQTQHPLVKQGHKFIFH	IRFIWWCGGANF-----THHQDTNRLIRAWQKPELIVISECFWTAAARHADIVLPATTSFERHDMTMTGDYSNQHLVPM-KRVVAPRDEARDDFDVFADLSERWEE-GGRARFTEGKTDLQWLETFYQIAAQRGASQQ-------VTLPPFDQFW----QANQLIEMPENPENARFARFAAFRADPQASPLKTASGKIEIHSPTIAGFAYPDCPP------HPMWLEPD----EWHGNAQPGQ-------LQVLSAHPAHRLHSQLNHTSLREKYAV-----AGREPLTL	6.353,6.602,12.367,8.112,3.418,11.417,7.643,2.678,15.117,10.164,0.013,16.069,8.525,-1.531,19.142,10.936,-1.133,22.083,13.004,-4.348,21.833,11.264,-5.355,18.546,13.092,-6.939,15.578,12.926,-5.196,12.169,11.634,-6.874,8.999,14.775,-8.786,8.020,14.442,-8.670,4.200,12.631,-6.747,1.423,11.597,-8.314,-1.915,9.954,-6.311,-4.741,6.275,-7.199,-4.614,6.267,-7.929,-8.396,8.892,-10.675,-7.785,6.806,-12.700,-…	MQGCVAGGTEAVEKIPVARIVEALENPGAPYQHNGMDRHFPDIRFIWWCGGANFTHHQDTNRLIRAWQKPELIVISECFWTAAARHADIVLPATTSFERHDMTMTGDYSNQHLVPMKRVVAPRDEARDDFDVFADLSERWEEGGRARFTEGKTDLQWLETFYQIAAQRGASQQVTLPPFDQFWQANQLIEMPENPENARFARFAAFRADPQASPLKTASGKIEIHSPTIAGFAYPDCPPHPMWLEPDEWHGNAQPGQLQVLSAHPAHRLHSQLNHTSLREKYAVAGREPLTL	575	Raoultella planticola
job.pdb	AF-A0A7C7RWP5-F1-model_v4 Molybdopterin domain-containing protein	16.900	136	87	4	57	180	184	305	1.000	3.573E-04	153	400	307	MPTPTKVMWFANANSILGNVKWHYNTVVNALPRMEMIAVHEWWWTGSCEWADVVFGVDSWGELKHPDMTASVTNPFLI---------VFPKTPIKRIFNTVGDIDVLALVSSKLAELTG---DTRFNDMWKFVREG	KPYPVKMLFFISSNPLLTRA--NAREVYEALKKVDFMVVSDFFITPTAELADIVLPSATWLEMDY------------IADYWKRHGYIMPRRKVLQVGECRSDHEMLNELAKRVGLAEHWWDRFEEALDWILEPLG	-16.265,7.836,7.663,-15.387,10.601,5.163,-14.989,14.433,5.318,-16.953,14.485,2.105,-20.575,13.460,1.494,-19.819,10.774,-1.114,-22.337,8.453,-2.823,-21.297,5.798,-0.284,-21.665,8.227,2.652,-25.189,9.201,1.437,-26.215,5.531,1.950,-24.572,5.129,5.381,-26.612,4.750,8.578,-23.757,6.696,10.197,-21.762,9.348,8.332,-18.850,10.671,10.396,-17.542,13.920,8.862,-14.111,13.993,10.494,-11.284,16.514,10.083,-8.…	MDPRLTRIASRADLWLRLRPGTDTALALGMANVIVSEGLYDREFVEKYVHGWEPFCERVKEYPPERVSEITWVPAERIREAARLFATSKPAAIQWGVAIEQQVTCTDNNRALLALLGITGNIDVPGGQVIFRPPKVRTVGEFAAHHLLPKEQAEKRLGGDRFRLASNFAVINPKCVWDAILYEKPYPVKMLFFISSNPLLTRANAREVYEALKKVDFMVVSDFFITPTAELADIVLPSATWLEMDYIADYWKRHGYIMPRRKVLQVGECRSDHEMLNELAKRVGLAEHWWDRFEEALDWILEPLGIT	2306012	Candidatus Bipolaricaulota bacterium
job.pdb	AF-A0A6N8QQ58-F1-model_v4 Molybdopterin-dependent oxidoreductase	17.400	218	136	14	45	247	91	279	1.000	3.318E-05	153	400	313	RVGTRLLTGSTHMPTPTKVMWFANANSIL----GNVKWHYNTVVNALPRMEMIAVHEWWWTGSCEWADVVFGVDSWGELKHPDMTASVTNP--FLIVFPKTPIKRIFNTVGDIDVLALVSSKLAELTG-DTRF-----NDMWKFVREGRTDVYLQRILDASTNTKGYRFTELEAKAREGIPALMNSRTSPKVVGYDQLADST---PWYTKSGRLEFYR	RGKDKLD-------VPIKMIWNY-AGNCLINQHSEINRTHEILQD-DKKCELIVVIDCHMTSSAKYADILLPDCTASEQMDFALDAS-CGNMSYVIFN-DQVIKPRFECKT----IYEMTSELAKRLGVEQQFTEGRTQEEW-------MRHLYAQSREAI--PELPTFEEFRKQ-----GIFKKRDPQGHHVAYKAFREDPQANPLTTPSGKIEIYS	32.504,13.007,-17.652,29.226,13.059,-15.637,30.016,9.960,-13.495,28.657,9.382,-10.935,25.165,10.326,-11.831,22.043,9.635,-9.725,19.031,9.125,-12.047,15.738,8.557,-10.157,12.048,9.310,-10.797,9.271,10.298,-8.423,5.964,8.381,-8.480,4.420,10.793,-11.042,5.630,9.218,-14.324,4.137,5.840,-13.454,0.630,7.392,-13.048,0.055,7.425,-16.834,-1.307,4.913,-19.406,2.321,4.003,-20.283,3.695,4.403,-16.736,5.637,1…	STKPAFISQGWGPQRHANGEIATRAISMLAILTGNVGINGGNSGAREGSYSLPFVRMPTLENPIQTSISMFMWTDAIERGPEMTALRDGVRGKDKLDVPIKMIWNYAGNCLINQHSEINRTHEILQDDKKCELIVVIDCHMTSSAKYADILLPDCTASEQMDFALDASCGNMSYVIFNDQVIKPRFECKTIYEMTSELAKRLGVEQQFTEGRTQEEWMRHLYAQSREAIPELPTFEEFRKQGIFKKRDPQGHHVAYKAFREDPQANPLTTPSGKIEIYSQALADIAATWELPEGDVIDPLPIYTPGFESYQDP	562	Escherichia coli
job.pdb	AF-A0A7Y3FXC8-F1-model_v4 Molybdopterin-dependent oxidoreductase	14.700	197	133	11	55	248	25	189	1.000	1.917E-04	153	400	339	THMPTPTKVMWFANANSILG--NVKWHYNTVVNALPRMEMIAVHEWWWTGSCEWADVVFGVDSWGELKHPDMTA-SVTNPFLIVFPKTPIKRIFNTVGDIDVLALVSSKLAELTGDTRFNDMWKFVREGRTDVYLQRILDASTNTKGYRFTELEAKAREGIPALMNSRTSPKVVGYDQLADSTPWYTKSGRLEFYRE	STDGSPVEVLFVSESNPCYTMPDV----SSVKKAFEKIPLVVSFSSYMDETAQMADFILPNHIYLERYEDVPAASGFQKPIIGLS-KPVVDPQFNTKHTGDVIIQLAKSM-----GGFIADAFSW---DNYETCLKETL-------GEKWDE-LAEN----GYWV--DSAYEAPGWKG-----GFETASGKFEFTSA	5.642,17.522,-6.781,5.602,15.633,-3.445,8.672,17.677,-2.305,11.052,14.671,-2.190,14.708,15.699,-2.747,13.871,19.337,-1.845,15.971,21.411,0.589,13.415,20.376,3.253,13.294,16.634,2.394,16.709,16.127,0.782,16.987,12.430,1.767,13.415,11.525,0.717,13.255,9.643,-2.609,9.430,9.983,-2.771,6.635,11.314,-0.490,3.431,9.798,-1.923,1.374,10.362,1.278,1.620,14.140,0.589,0.154,13.992,-2.950,-3.558,13.867,-1.942…	IDGAGSKKYFHARYLLSRLPEIFNSTDGSPVEVLFVSESNPCYTMPDVSSVKKAFEKIPLVVSFSSYMDETAQMADFILPNHIYLERYEDVPAASGFQKPIIGLSKPVVDPQFNTKHTGDVIIQLAKSMGGFIADAFSWDNYETCLKETLGEKWDELAENGYWVDSAYEAPGWKGGFETASGKFEFTSAEINSLSRYTPVKPQGDEAAFPLVLVPYDSMRLAAGFIGDPPFVIKTVEDTVLKVKDVFVEINPATAGKLGLSEGRYAKLTTPKGSAKVKVHLFDGIMPGIVAMPSGLGHTAYDKFLAGKGININQLTGPVEDTSTGHDAAWGIRAKLVKA	2044940	Desulfobacterales bacterium
job.pdb	AF-A0A0M2SQK6-F1-model_v4 Nitrite reductase	18.500	97	73	4	61	157	270	360	1.000	3.847E-03	153	400	361	TKVMWFANANSILGNVKWHYNTVVNALPRMEMIAVHEWWWTGSCEWADVVFGVDSWGELKHPDMTASVTNPFLIVFPKTPIKRIFNTVGDIDVLALV	IRAMHVICSNPVVSSP--NINHVYKAFKSLDFLVVNDFFMSETAELADVVLPATTWAE--DEGTTTNIEGR-VIRIRKV-VEPLGESKTDWEIIKLI	-13.260,15.456,24.969,-12.203,14.620,21.398,-8.818,12.933,21.960,-6.373,12.698,19.022,-5.671,8.955,19.502,-7.456,7.233,16.596,-5.539,4.819,14.335,-6.031,1.432,12.638,-4.055,-1.705,11.706,-3.636,-0.405,8.116,-0.800,1.507,9.839,1.243,-1.710,9.467,-0.069,-2.403,5.926,-0.953,0.343,3.409,0.565,3.438,5.097,3.720,3.297,2.924,1.618,2.935,-0.254,-0.622,5.845,0.817,2.498,7.976,1.488,4.150,7.076,-1.855,0.97…	LFRSYIDYNGRYCMSSAAGGFNKTLGMDRGSTLPWTELEHTDCFFMSGTNTAECHPTSIQWFWKAKDKGAKLIVADPRETATARVADVHLDLLPGTDSALANGIMHLLIKHDYVDHEYVRERCNNFAELKEMTAKFTPEYTSKITGVTVEKIVKAAHIFGKSPRSVVMFARGAEQQTKGVDNVSLYTSMALLRGQIGKFASGVATFTGQGNGQGGREHGQKADALPGYRKIANPKDVEYIAGVWGIQPEEMPKEGVSAYEMFDLMVNKTIRAMHVICSNPVVSSPNINHVYKAFKSLDFLVVNDFFMSETAELADVVLPATTWAEDEGTTTNIEGRVIRIRKVVEPLGESKTDWEIIKLIA	1408103	Mesobacillus campisalis
job.pdb	AF-A0A061N6Z4-F1-model_v4 Formate dehydrogenase related protein	15.400	162	104	8	61	217	48	181	1.000	4.480E-04	153	400	385	TKVMWFANANSILGNVKWHYNTVVNALPRMEMIAVHEWWWTGSCEWADVVFGVDSWGELKHPDMTASVTNPFLIVFPKTPIKRIFNTVGDIDVLALVSSKLAELTG-----DTRFNDMWKFVREGRTDVYLQRILDASTNTKGYRFTELEAKAREGIPALMN	LDVLYLKGED--MGIVDSNINYVQSALEKLSFFVVQDIFFTKTCQYADVVLPASPSLE--KEGTFVN-TERRFQRLYQA-LEPLGDSKPDWQII----SEIANRMGAGWAYN-------------HPSEVMAEAASLTPLFAGVSYDRL-----EGYDSLQW	6.531,8.442,-7.318,5.358,9.560,-10.791,8.601,11.372,-11.349,10.889,8.378,-12.093,11.739,5.620,-14.583,13.031,2.239,-13.284,16.014,2.491,-11.026,15.276,5.929,-9.474,16.001,7.657,-12.815,14.189,11.011,-13.130,11.839,11.591,-16.081,13.193,15.192,-16.172,16.688,13.892,-17.160,17.163,14.068,-20.958,20.001,11.473,-21.010,17.827,9.021,-19.074,14.801,9.650,-21.341,16.886,9.405,-24.568,18.138,5.928,-23.54…	MPDRLPGYQYVTDDEVRSRFEANWGVSLSSVPGLNNHEMVDAIHEGNLDVLYLKGEDMGIVDSNINYVQSALEKLSFFVVQDIFFTKTCQYADVVLPASPSLEKEGTFVNTERRFQRLYQALEPLGDSKPDWQIISEIANRMGAGWAYNHPSEVMAEAASLTPLFAGVSYDRLEGYDSLQWPVKEDGTDTPLLFTDGFALPGGKARLWPVEWTKPLEFEDEYDLHVNNGRLLEHFHEGNMTYQTEGITKKTPNVFLEVSHELANERGLEDGTTVRLTSPYGAVKVDCVVTDRVVGKQVYLPMNSRGEGAINYLTSSHSDKDTDTPAYKEISAKMEILKQKGESPLPKTNHRYGNPQPQVGVNVEAKWARSDYTFPGDLVKKRRGM	1460649	Geomicrobium sp. JCM 19055
job.pdb	AF-A0A7R9N613-F1-model_v4 Menaquinone reductase, molybdopterin-binding-like subunit	15.400	136	103	5	58	192	269	393	1.000	1.742E-03	153	400	606	PTPTKVMWFANANSILGNVKWHYNTVVNALPRMEMIAVHEWWWTGSCEWADVVFGVDSWGELKHPDMTASVTNPFLIV-FPKTPIKRIFNTVGDIDVLALVSSKLAELTGDTRFNDMWKFVREGRTDVYLQRILDA	KYPINALLIFEANPCYAA--SQPDLFVKAVKKIPFVVVFSTFWTETAQQADLVLPAPFYLETWNGITTPK-GWPYPVFGISKPATQNLYDTKHPGDIILTISKKI-----SDNTAQALPW---GSFEEILKTVAKK	16.045,5.490,-6.755,12.413,6.726,-7.130,13.369,10.386,-6.515,16.365,10.163,-8.883,14.003,8.953,-11.645,11.393,11.625,-10.729,14.089,14.351,-10.830,15.352,12.972,-14.170,11.768,13.086,-15.558,11.328,16.679,-14.290,14.647,17.886,-15.770,13.973,16.012,-19.038,10.546,17.756,-19.163,8.311,14.644,-19.188,5.182,14.960,-16.986,4.712,11.197,-17.293,6.264,9.788,-14.108,4.262,6.802,-12.753,4.529,4.269,-9.90…	MSDLIKRFCQSYGTPNYLKMPSADDASSLAMELMQGHKGHVGFDLENADYILSFGSQLLEGWSVPVRMQRVYANSLKTKAKIVQIEPRLSDTAAKAHELLPIKPGTEAALALGFAHIIIKEGIYNQDFVSNSTHSFDAFKELVLKEYSPKAVANITGVNINDIKRIAKEFAQAKSPLAIWEKGKGNIPCGLYEVMAIHALNALVGNINKKGGVICFNEIAETWWPELNLDTTATESLKMDRIDQVRSKKYSLATSMLHQFAFNLTTEPKYPINALLIFEANPCYAASQPDLFVKAVKKIPFVVVFSTFWTETAQQADLVLPAPFYLETWNGITTPKGWPYPVFGISKPATQNLYDTKHPGDIILTISKKISDNTAQALPWGSFEEILKTVAKKIYDTGE…	2691037	Candidatus Methanoperedenaceae archaeon GB37
job.pdb	AF-A0A7C4R8L0-F1-model_v4 Uncharacterized protein	16.400	176	107	10	55	220	311	456	1.000	1.618E-04	153	400	661	THMPTPTKVMWFANANSI--LGNVKWHYNTVVNAL--PRMEMIAVHEWWWTGSCEWADVVFGVDSWGELKHPDMTASVTNP------FLIVFPKTPIKRIFNTVGDIDVLALVSSKLAELTGDTRFNDMWKFVREGRTDVYLQRILDASTNTKGYRFTELEAKAREGIPALMNSRT	TGKPYPIKALITWTANPMVWAANTK----IVYKALKSPNLELHVVIDHVMTPTAVLADYVIPAAC-KSLETPFIS-----NWQDAMGDIIV-GQAAIKPLGERRSDYEFWRELAIRLG-------FGEYFPW-------KDVEEVCNYRLKPLGLTLDEAA-----QLGVIPSQPC	0.166,-11.161,3.402,1.259,-10.396,-0.152,4.937,-10.335,0.960,7.722,-12.841,0.134,10.788,-11.847,2.229,12.675,-14.830,0.930,12.838,-13.087,-2.478,12.105,-9.418,-1.689,13.737,-8.862,1.758,16.372,-11.560,2.506,17.441,-9.964,5.752,13.827,-9.904,6.995,13.498,-13.552,5.863,16.598,-14.501,7.920,15.084,-12.717,10.952,11.798,-14.627,10.398,13.677,-17.981,10.245,15.722,-17.154,13.382,12.570,-16.165,15.317,…	IGHNPAESFPLEYQTILNNKKQGMKLIVFDPRLTETARYADYWFQIRPGTDAAALLAWINIIIKEKLYDSAFLLQWTNAPFLVRTDQNRLLREKDIREGGSENRFIVWNEISNEIAIWDPETQEYLPSNTTPALLGEFKVKLATGEEVLCKTVFQMLAERAAEYTPEKVAEITWLDPEKLKEAAMLWATSRKPKTILAFVSSHQIGRNSSRIHQCVMILHLLMGMVSMPVSFPGPRGPGGIYVRESEMEMAEALPENQRRKMIGADKFKVMAWPQYEITTPLFKKIWGVSNNMSGHGHLVPAPLLWRAILTGKPYPIKALITWTANPMVWAANTKIVYKALKSPNLELHVVIDHVMTPTAVLADYVIPAACKSLETPFISNWQDAMGDIIVGQAAIKPL…	2026714	Candidatus Bathyarchaeota archaeon
job.pdb	AF-A0A377XJD1-F1-model_v4 Formate dehydrogenase-H	15.600	102	78	5	61	161	52	146	1.000	3.435E-03	152	400	158	TKVMWFANANSILGNVKWHYNTVVNALPRMEMIAVHEWWWTGSCEWADVVFGVDSWGELKHPDMT-ASVTNPFLIVFPKTPIKRIFNTVGDIDVLALVSSKL	VWAAYIMGEDPL--QTDAELSAVRKAFDDLELVIVQDIFMTKTASAADVILPSTSWGE--HEGVYTAADRG--FQRF-FKAVEPKWDLKTDWQIISEIATRM	2.608,9.485,1.502,1.152,8.570,4.938,2.155,4.871,4.781,2.033,5.063,8.613,-0.936,4.112,10.837,-1.282,7.501,12.463,-0.670,10.099,9.712,-1.844,11.336,6.293,0.538,12.612,3.580,2.673,15.464,4.793,2.874,14.240,8.438,-0.746,15.311,9.069,-1.918,13.199,12.022,-5.289,11.429,11.753,-6.182,12.379,15.376,-6.643,16.056,14.355,-10.228,16.769,13.165,-9.143,19.586,10.815,-6.926,17.146,8.902,-9.744,14.567,8.733,-12…	MGALPDTYPGYQYVKFPENREKFAKAWGVESLPAHTGYRISELPHRAAHGEVWAAYIMGEDPLQTDAELSAVRKAFDDLELVIVQDIFMTKTASAADVILPSTSWGEHEGVYTAADRGFQRFFKAVEPKWDLKTDWQIISEIATRMGYPMHYNNTQEI	573	Klebsiella pneumoniae
job.pdb	AF-A0A376W5D2-F1-model_v4 Trimethylamine-N-oxide reductase	15.600	115	87	3	60	174	53	157	1.000	1.470E-03	152	400	228	PTKVMWFANANSILGNVKWHYNTVVNALPRMEMIAVHEWWWTGSCEWADVVFGVDSWGELKHPDMTASVTNPFLIVFPKTPIKRIFNTVGDIDVLALVSSKLAELTGDTRFNDMW	PLKMCIFAGTNPFHRH--QQINRIIEGWRKLETVIAIDNQWTSTCRFADIVLPATTQFERNDLDQYGNHSQSWHHRH-EKVVPPQFEARNDFDIFRELCRRF-------NREEAV	4.499,11.292,7.473,4.598,15.003,6.558,4.987,14.067,2.901,5.405,17.205,0.710,1.958,18.703,-0.036,2.330,19.752,-3.679,-1.229,19.889,-5.123,-2.096,18.572,-8.539,-3.478,21.579,-10.495,-6.651,19.439,-10.721,-8.772,19.965,-7.551,-9.916,16.930,-5.620,-13.345,15.714,-6.653,-14.036,15.259,-2.908,-12.533,17.968,-0.640,-13.023,16.235,2.706,-11.637,18.391,5.548,-14.088,16.703,7.993,-12.203,13.973,9.831,-15.4…	MSGFSGSTSIPPVHDNSDYKGYSSTIPIARFIDAILEPGKVINWNGKSVKLPPLKMCIFAGTNPFHRHQQINRIIEGWRKLETVIAIDNQWTSTCRFADIVLPATTQFERNDLDQYGNHSQSWHHRHEKVVPPQFEARNDFDIFRELCRRFNREEAVYRRAGRDGLAENASGRKVYNKAKDAAFICQRLMTSGITKSTSSLTIRRCLFATRHSAKIRISNRWARRVAD	562	Escherichia coli
job.pdb	AF-A0A376X3P6-F1-model_v4 Trimethylamine-N-oxide reductase	15.100	271	188	11	59	318	12	251	1.000	4.846E-06	152	400	324	TPTKVMWFANANSILGNVKWHYNTVVNALPRMEMIAVHEWWWTGSCEWADVVFGVDSWGELKHPDMTASVTNPFLIVFPKTPIKRIFNTVGDIDVLALVSSKLAELTGDTRFND----MWKFVREGRTDVYLQRILDASTNTKGYRFTELEAKAREGIPALM--NSRTSPKVVGYDQLADST---PWYTKSGRLEFYREEDEFIEAGE--NLPVHREPVDSTFYEPNVIVSPKHEAVRPSGPEDYGVARTDLSCEVRCGRNVVLTWAETRQ	PPLKMCIFAGTNPF--HRHQQINRIIEGLRKLETVIAIDNQWTSTCRFADIVLPATTQFERNDLDQYGNHSNRGIIAM-KQVVPPQFEARNDFDIFRELCRR---FNREEAFTEGLDEMGWLKRIWQEGVQQGKGRGVHL----PAFDDFW----NNKEYVEFDHPQM---FVRHQAFREDPDLEPLGTPSGLIEIYSKTIADMNYDDCQGHPMWFEKIERSHGGP--------------GSQKYPLHLQSVHPDFRLHSQLCESETLRQQ	-5.826,-2.171,-26.370,-3.160,-3.851,-24.207,-1.769,-7.394,-24.201,-2.873,-9.371,-21.117,-2.292,-13.122,-20.623,-2.193,-13.936,-24.383,-5.274,-11.709,-25.011,-6.031,-8.138,-26.149,-7.857,-6.024,-23.521,-9.551,-2.624,-23.975,-8.948,-0.337,-20.983,-12.141,1.413,-19.785,-12.423,5.171,-19.965,-11.666,6.447,-16.494,-13.524,9.597,-15.326,-12.964,9.558,-11.533,-10.270,8.343,-9.116,-10.276,7.971,-5.318,-6…	MINWNGKSVKLPPLKMCIFAGTNPFHRHQQINRIIEGLRKLETVIAIDNQWTSTCRFADIVLPATTQFERNDLDQYGNHSNRGIIAMKQVVPPQFEARNDFDIFRELCRRFNREEAFTEGLDEMGWLKRIWQEGVQQGKGRGVHLPAFDDFWNNKEYVEFDHPQMFVRHQAFREDPDLEPLGTPSGLIEIYSKTIADMNYDDCQGHPMWFEKIERSHGGPGSQKYPLHLQSVHPDFRLHSQLCESETLRQQYTVAGKEPVFITRRMPARAVFVTVMWYASLTLAVRCWQGQWFLTAMHPAWHEFTKGHGTIQIKAASLVRCAIR	562	Escherichia coli
job.pdb	AF-A0A7V2X927-F1-model_v4 Uncharacterized protein	16.100	236	152	13	59	274	31	240	1.000	2.501E-05	152	400	372	TPTKVMWFANANSIL---GNVKWHYNTVVNAL---PRMEMIAVHEWWWTGSCEWADVVFGVDSWGELKHPDMT-ASVTNPFLIVFPKTPIKRIFNTVGDIDVLALVSSKLAELTGDTRFNDMWKFVREGRTDVYLQRILDASTNTKGYRFTELE-AKAREGIPALMNSRTSPKVVGYDQLADSTPWYTKSGRLEFYREEDEFIEAGE-NLPVHREPVDS-----------TFYEPN	RRPEVYFCYLANPAYDHPDTTQ-----VAGLLKDEKKIPFLVVADTHLTETGALADLLLPMATYLETWNLESRPAMGLVPFVSLR-QPMVPPLGKSQALGDALAGLSKRMGE--------DLQKVFPYSQAVEFLEKAAARIPG-----LARAGGLEALKRDGVWSDSAARPEY----RSYEKKGFSTPSGKFEIFSP--RLQERGYPALPSYL-PIPSHQEMKENEFILTVYQPN	-5.368,23.525,-30.373,-2.521,21.213,-29.227,-1.147,23.043,-26.300,2.624,23.216,-26.773,3.618,22.110,-23.262,6.997,23.692,-22.564,8.197,20.920,-20.221,11.294,23.005,-19.314,14.736,21.459,-18.842,14.471,18.003,-17.196,15.646,18.849,-13.730,17.476,15.608,-12.891,16.437,14.418,-9.398,12.847,15.093,-8.565,12.653,15.031,-4.737,11.877,11.468,-3.746,9.082,12.756,-1.515,7.015,9.985,0.062,3.375,10.153,-1.0…	LPRKFDLGEPRGKGPYATSVQALADLKQGRRRPEVYFCYLANPAYDHPDTTQVAGLLKDEKKIPFLVVADTHLTETGALADLLLPMATYLETWNLESRPAMGLVPFVSLRQPMVPPLGKSQALGDALAGLSKRMGEDLQKVFPYSQAVEFLEKAAARIPGLARAGGLEALKRDGVWSDSAARPEYRSYEKKGFSTPSGKFEIFSPRLQERGYPALPSYLPIPSHQEMKENEFILTVYQPNVMTRRLANAKWLAEILHASPLWINLRTGQNLGLKNGDRVKVTSPAGSLTVPVRLTHGLHPKAAALPEGLGHWALGKVARAKRYKSSDFDTNELWWEQEGNGVHPHTVLLAQVDPSGGGVAWNDTVVTLTKVS	2026735	Deltaproteobacteria bacterium
job.pdb	AF-A0A258CT92-F1-model_v4 Aspartyl/glutamyl-tRNA(Asn/Gln) amidotransferase subunit C	18.700	262	140	16	61	297	166	379	1.000	2.322E-06	152	400	379	TKVMWFANANSILGNVKWHY----NTVVNALPRMEMIAVHEWWWTGSCEWADVVFGVDSWGELKHPDMTASVTNPFLIVFPKTPIKRIFNTVGDIDVLALVSSKLAELTGDTRFNDMWKFVREGRTDVYLQRILDASTNTKGYRFTE--LEAKAREG-----------IPALM----NSRTSPKVVGYDQLADST---PWYTKSGRLEFYREEDEFIEAG-ENLPVHREPVDSTFYEPNVIVSPKHEAVRPSGPEDYGVART	IRLIYWAGGN------PFHHHQDLNRLRVAWQKPETIIFNEQFWTPAAKMADIVLPATTGLE--RNDIGYARREPFLIAM-KKAREPIGEARDDYWIFSEITRRLD-------ADDVYT---EGR-----------DEMQWLAHMYEEGRQKSARMGVPLPSFEEFWEAGIVKVPGENTDP----VMLAKFRDDPAANPLKTPSGKIEIFSK--KIASFGYDDCPGH-----ATWMEPI-------EWLGSSKAERYPLHML	2.992,1.557,-18.227,3.488,2.640,-21.906,6.326,5.127,-21.224,8.160,2.595,-18.991,7.921,-0.180,-21.622,9.358,2.246,-24.215,12.298,2.963,-21.877,12.792,-0.838,-21.655,12.580,-1.049,-25.483,15.390,1.522,-25.930,17.566,-0.227,-23.302,16.995,-3.579,-25.081,17.460,-2.464,-28.725,20.559,-0.337,-27.953,22.037,-3.127,-25.744,22.212,-0.767,-22.730,20.711,-3.252,-20.218,22.737,-5.063,-17.509,22.812,-8.677,-1…	AAMILALCHVLHTENLYDREFLDRCAVGFDEFAPSLADKTPEWAENITGISAHRIRALAREMAATRTTVNINWSLQRSHHGEQPFWALVTLACMLGQIGLPGGGFGASYGPTNGMGSTAPLLAGPTLSQGTNAVSDFIPVARFTDMLLNPGGKVPYNGRDITYPDIRLIYWAGGNPFHHHQDLNRLRVAWQKPETIIFNEQFWTPAAKMADIVLPATTGLERNDIGYARREPFLIAMKKAREPIGEARDDYWIFSEITRRLDADDVYTEGRDEMQWLAHMYEEGRQKSARMGVPLPSFEEFWEAGIVKVPGENTDPVMLAKFRDDPAANPLKTPSGKIEIFSKKIASFGYDDCPGHATWMEPIEWLGSSKAERYPLHML	1970550	Rhizobiales bacterium 32-66-8
job.pdb	AF-A0A7C3HVV9-F1-model_v4 4Fe-4S ferredoxin	12.600	166	125	8	61	219	58	210	1.000	4.001E-04	152	400	391	TKVMWFANANSILGNVKWHYNTVVNALPRMEMIAVHEWWWTGSCEWADVVFGVDSWGELKHPDMTASVTNPFLIV-FPKTPIKRIFNTVGDIDVLALVSSKLAELTGDTRFNDMW----KFVREGRTDVYLQRILDASTN--TKGYRFTELEAKAREGIPALMNSR	VEMLFVHGANPVYEL--PQTAGFKEALANVPMVVSFSSFVDETAAQSDLILPDDTYLESWGYQIPSP-GADRPVVANQQPIVERLYDTRSTGSVILELAQQM----GGAAAEALPWASERLFIEDVTGALFR-----SSLSPYKANTAAEFWAAFRQY-GGWWAHR	-7.349,17.711,-1.467,-7.934,21.156,0.209,-5.276,20.562,2.915,-2.674,19.796,0.199,-3.529,23.071,-1.602,-3.251,24.928,1.743,0.211,23.398,2.389,1.388,24.241,-1.166,-0.072,27.781,-0.922,1.767,28.269,2.402,5.054,27.130,0.784,4.459,29.621,-2.067,3.545,32.505,0.307,6.647,31.751,2.432,8.775,31.699,-0.782,9.928,28.133,0.023,9.994,26.756,-3.557,13.535,25.579,-4.470,14.891,26.545,-0.992,16.433,24.445,1.790,…	YASYLAIQSLNLILSRLGRSGGVHLSSAPPSESLMPAPAPNSFADVLDLIERMQAGDVEMLFVHGANPVYELPQTAGFKEALANVPMVVSFSSFVDETAAQSDLILPDDTYLESWGYQIPSPGADRPVVANQQPIVERLYDTRSTGSVILELAQQMGGAAAEALPWASERLFIEDVTGALFRSSLSPYKANTAAEFWAAFRQYGGWWAHRELRQEPEPVGFENKPLPVPAPRFDGEPGEYPFFFYPYPNVNLSDGRGANLPWLQEAPDPMTTARWNTWVEINPETAHKYGLANNDVVKLISPHGEIEAVVVEYPGIRPDVLAVPVGQGHEDYGRYAQNRGSNPIDLLGTTTDPDSGALAWGAARVRLERTGKRHELARLESIHGEGREKLS	2026724	Chloroflexi bacterium
job.pdb	AF-A0A3M1Z6C2-F1-model_v4 Molybdopterin oxidoreductase	16.000	348	192	18	57	399	137	389	1.000	8.534E-06	152	400	394	MPTPTKVMWFANANSILGNVKWHYNTVVNALPRMEMIAVHEWWWTGSCEWADVVFGVDSWGELKHPDMTASV----TNPFLIVFPKTPIKRIFNTVGDIDVLALVSSKLAELTGDTRFNDMWKFVREGRTDVYLQRILDASTNTKGYRFTELEAKAREGIPALMNSRTSPKVVGYDQLADSTPWYTKSGRLEFYREEDEFIEAG-ENLPVHREPVDSTFYEPNVIVSPKHEAVRPSGPEDYGVARTDLSCEVRCGRNVVLTWAETRQTQHPLVKQGHKFIFHTPKYRHGSHTTPIDTDMNAVLFGPFGDIYRRDKRSPFVTEGYVDINPTDGLELGLQDGDYVWIDPD	VPETLKAFYVVGGNPLVSMPD--SNAFREAFRRLELLVVHDMFLTETAREAHYVLPACSHLE--KWGVAYTYNVCHGLPYMMLR-KKCIEPLGASRSE----WWVFTELARRLG---LGEHFPWPTE-------EEFVAFELEPTGLSFDYLLHEKPE---GDFYGTKRYEM--------PPNLPTPSGKIELYSE--AMARAGADPLPV--------YLEPD------------RSPVK-----ADPEYRKR-----------YPLILT----TGHRNYYYTHSQFR---------RIRGLKEKS--------------PEPYAEIGPETAARHGLADGDLAEIETD	5.552,13.304,26.551,5.447,17.102,27.027,9.034,17.809,25.907,8.655,15.684,22.765,5.314,17.347,21.863,6.654,20.915,22.353,9.847,20.180,20.395,8.684,17.903,17.563,4.938,18.551,16.974,2.399,21.228,15.983,-1.383,21.260,16.617,-1.480,19.686,20.116,-3.898,22.285,21.587,-6.327,21.640,18.684,-6.007,17.852,19.129,-6.467,18.112,22.937,-9.732,20.079,22.463,-10.907,17.793,19.620,-10.534,14.534,21.590,-12.615,…	DKEFVERHTVGFGELARHVRPFTPEWAEKLTWVPADQIRRLARWMAETRGASIYQGTCTQDQTAAGVQASRAFAALQAVTGNVNVPGGWVISPRPRFGNVGLDAGGDPLGADEYPLFVELWGRKSPYGVVTKVPEAVPETLKAFYVVGGNPLVSMPDSNAFREAFRRLELLVVHDMFLTETAREAHYVLPACSHLEKWGVAYTYNVCHGLPYMMLRKKCIEPLGASRSEWWVFTELARRLGLGEHFPWPTEEEFVAFELEPTGLSFDYLLHEKPEGDFYGTKRYEMPPNLPTPSGKIELYSEAMARAGADPLPVYLEPDRSPVKADPEYRKRYPLILTTGHRNYYYTHSQFRRIRGLKEKSPEPYAEIGPETAARHGLADGDLAEIETDRGRVR	2080303	Candidatus Dadabacteria bacterium
job.pdb	AF-G5LX51-F1-model_v4 Anaerobic dimethyl sulfoxide reductase chain A	17.000	223	135	10	45	248	90	281	1.000	2.800E-05	152	400	441	RVGTRLLTGSTHMPTPTKVMWFANANSILGN--VKWHYNTVVNALPRMEMIAVHEWWWTGSCEWADVVFGVDSWGELKHPDMTASVTNPF--LIVFPKTPIKRIFNTVGDIDVLALVSSKLAELTGDTRFNDMWKFVREGRTDVYLQRILDASTNTKGYRFTELEAKAREG------------IPALMNSRTSPKVVGYDQL---ADSTPWYTKSGRLEFYRE	KGADRLKTG-------IKLFFNQAGNTLLNQHGETNRTRQILADESLCETIIVIENHMTPSAMYADLLLPETSYLEAEDLVDSSYAAGSHNYMIAIQKT-VKPMWEVRSTYDICADIAGHLG-------LREQYT---EGRTQAQWAEM-----------HYQQIREKRPYLPEWSVAKEMGVIDQRIA--TEQQSLAFADFRADAEANPLSTPSGKIEIYSQ	29.018,1.505,16.443,28.245,2.187,20.160,24.540,2.405,19.184,23.634,1.251,15.650,20.288,2.500,14.297,19.170,-0.168,11.795,15.760,0.673,10.253,13.819,-0.044,7.052,11.209,1.778,5.021,8.246,-0.111,3.524,9.886,-0.297,0.065,11.947,-3.464,0.813,8.842,-5.349,1.898,6.963,-4.613,-1.372,8.879,-7.392,-3.175,7.877,-11.023,-3.930,10.188,-12.121,-1.050,9.621,-8.987,1.086,8.991,-11.020,4.295,12.534,-12.432,4.137…	ARACYICQGWGPQRHANGEQTVRAIQTLPALTGHFGRPGTNNGNWPYGTPYGVPLLPVGKNPITTSIPCYLWTDAIQHPEKMTATTMGVKGADRLKTGIKLFFNQAGNTLLNQHGETNRTRQILADESLCETIIVIENHMTPSAMYADLLLPETSYLEAEDLVDSSYAAGSHNYMIAIQKTVKPMWEVRSTYDICADIAGHLGLREQYTEGRTQAQWAEMHYQQIREKRPYLPEWSVAKEMGVIDQRIATEQQSLAFADFRADAEANPLSTPSGKIEIYSQALADLAQAWTLPEGERIPALPEFCPAKESHLNKALTAKYPLQLSGFHTKGHTHSTYSNVLMLHEAVPDEVWINPIDASARQLKSGDRVHVFNDRGVVELPCKVTQRILPGVAAMPQGA…	913241	Salmonella enterica subsp. enterica serovar Alachua str. R6-377
job.pdb	AF-A0A1F9F0F8-F1-model_v4 Formate dehydrogenase	15.800	101	79	4	61	161	238	332	1.000	4.307E-03	152	400	447	TKVMWFANANSILGNVKWHYNTVVNALPRMEMIAVHEWWWTGSCEWADVVFGVDSWGELKHPDMTASVTNPFLIVFPKTPIKRIFNTVGDIDVLALVSSKL	MKALVILGENPVVSDADCLH--VEKALQALDFLLVIDIFKTPTADLAHVVLPGAAFAE--KEGTFSN-TERRVQLLRKA-VEPPGEAKPDWQIIQELSSRF	2.072,4.334,5.534,1.501,7.694,7.255,4.064,6.940,10.041,7.446,5.160,10.409,7.709,1.441,11.352,9.880,2.486,14.331,7.017,4.577,15.777,4.820,1.443,16.146,6.749,0.333,19.273,5.653,3.558,21.049,1.900,3.345,20.272,-0.538,3.152,23.228,-3.097,1.311,21.059,-2.538,-0.788,17.899,-5.465,-1.768,15.658,-4.398,-4.572,13.287,-7.173,-5.092,10.699,-7.173,-7.432,7.674,-3.458,-8.254,8.219,-1.447,-11.354,9.196,1.402,-…	MTNSIEEIENADCILIIGSNTSIAHPLIATRVFRAKAKGAKLIVADPRKIPIVLQSDLHLRQNLGTDVALINGLMHLILKNGWQDQTFIDERTEKFEDLKKMVENYPPDKVSEITGIPVADLEKAAEYYAKAERATILYTMGITQHTTGVDNVKSLANLAMLTGNLGKESTGINPLRGQNNVQGACDMGGLPNVYTGYQAVIDQAVRQKFEEAWGAKLSDKIGLTATEMFPAVLDGKMKALVILGENPVVSDADCLHVEKALQALDFLLVIDIFKTPTADLAHVVLPGAAFAEKEGTFSNTERRVQLLRKAVEPPGEAKPDWQIIQELSSRFGYPMDYVSPRAIMEEIARLTPSYGGITYDRLQGDGLQWPCPNTEHPGTKFLHQGRFTRGKGLFSAIE…	1797850	Deltaproteobacteria bacterium RBG_19FT_COMBO_46_12
job.pdb	AF-A0A828S1H9-F1-model_v4 Putative dimethyl sulfoxide reductase chain ynfE	18.500	226	143	13	45	258	165	361	1.000	1.994E-05	152	400	517	RVGTRLLTGSTHMPTPTKVMWFA----NANSILGNVKWHYNTVVNALPRMEMIAVHEWWWTGSCEWADVVFGVDSWGELKHPDMTASVTNP--FLIVFPKTPIKRIFNTVGDIDVLALVSSKLAELTGDTRFNDMWKFVREGRTDV-YLQR-ILDASTNTKGY-RFTELEAKAREGIPALMNSRTSPKVVGYDQLADS---TPWYTKSGRLEFYREEDEFIEAGEN	RGKDKLD-------VPIKFIWNYAGNTLVNQHSDINKTH--EILQDESKCEMIVVIENFMTSSAKYADILLPDLMTVEQEDIIPNDY-AGNMGYLIFL-QPVTSEKFERKPIYWILSEVAKRLG--------PDVYQKFTEGRTQEQWLQHLYAKMLAKDPALPSYDELK-----KMGIYKRKDPNGHFIAYKAFRDDPETNPLKTPSGKIEIYSS-----KLAEI	5.541,-13.895,-24.519,3.674,-12.129,-27.389,5.989,-9.061,-27.305,9.084,-11.335,-27.379,7.934,-13.685,-30.167,6.813,-10.746,-32.361,10.111,-8.829,-31.754,8.213,-5.905,-30.167,10.763,-5.493,-27.319,13.349,-2.648,-27.276,16.467,-4.862,-27.207,18.892,-1.864,-27.451,17.218,-0.437,-24.390,17.403,-3.766,-22.514,21.105,-4.319,-23.403,22.202,-0.798,-22.386,19.984,0.079,-19.395,19.064,-3.285,-17.788,20.488…	MALINENLVDQPFLDKYCVGYDEKTLPADAPKNGHYKAYILGEGDDNTAKTPQWASQITGIPVDRIIKLAREIGTAKPAYICQGWGPQRQANGELTARAIAMLPILTGNVGISGGNSGARESTYTITIERLPVLDNPVKTSISCFSWTDAIDHGPQMTAIRDGVRGKDKLDVPIKFIWNYAGNTLVNQHSDINKTHEILQDESKCEMIVVIENFMTSSAKYADILLPDLMTVEQEDIIPNDYAGNMGYLIFLQPVTSEKFERKPIYWILSEVAKRLGPDVYQKFTEGRTQEQWLQHLYAKMLAKDPALPSYDELKKMGIYKRKDPNGHFIAYKAFRDDPETNPLKTPSGKIEIYSSKLAEIARTWELEKDEVISPLPVYASTFEGWDAPERSTFPLQLF…	754082	Escherichia coli STEC_7v
job.pdb	AF-A0A357MJM0-F1-model_v4 Trimethylamine-N-oxide reductase	18.800	228	141	12	60	274	137	333	1.000	2.233E-05	152	400	574	PTKVMWFANANSILGNVKWHYNTVVNALPRMEMIAVHEWWWTGSCEWADVVFGVDSWGELKHPDMTASVTNPFLIVFPKTPIKRIFNTVGDIDVLALVSSKL---AELTG---DTRFNDMWKFVREGRTDVYLQRILDASTNTKGYRFTELEAKAREGIPA-LMNSRTSPKVV-GYDQLADST---PWYTKSGRLEFYREEDEFIEAGE--NLPVHREPVDSTFYEPN	GVKMIFNAGNNFM--SHQQDTNRLIRALEKVNTIVSVDVWWTAAVRWADIVLPAASTLEQDDITSGGTYSNDKVYAM-KKVIEPVGESLPDYEIFEGLADKLGLWAQFTDSEDKMYHIKLA----------YEK-----SSAAKHTPFEEFWDK-----GYALMEVPEEAKGWTRHNAFYQDPEANPLHTGSGKIEMFCEEIELMGLEDCPGMP--------MWLEKH	-5.066,22.458,21.304,-4.077,20.005,24.120,-4.891,22.539,26.896,-8.365,23.214,25.370,-7.308,26.758,24.320,-8.541,26.115,20.738,-11.816,24.230,21.446,-12.551,24.760,25.193,-11.869,21.025,25.745,-8.695,19.965,27.615,-7.383,16.711,26.227,-7.274,14.950,29.624,-7.048,11.176,30.258,-10.730,11.348,31.185,-11.560,12.954,27.820,-9.511,10.233,26.071,-11.233,7.471,28.123,-14.678,8.528,26.810,-13.442,8.199,23…	YLQGQRDDTPKTPEWAAEITGMEADKIRELAELFATSNTSIAGAWSLQRAQHGEMTHWAIVNFAALTGKIGKPGCGVGFSWHYGNGGMPQSGKATPAGMSQGRNWVKTVCPASRITEMLENPGKTITYNGHDTTFPGVKMIFNAGNNFMSHQQDTNRLIRALEKVNTIVSVDVWWTAAVRWADIVLPAASTLEQDDITSGGTYSNDKVYAMKKVIEPVGESLPDYEIFEGLADKLGLWAQFTDSEDKMYHIKLAYEKSSAAKHTPFEEFWDKGYALMEVPEEAKGWTRHNAFYQDPEANPLHTGSGKIEMFCEEIELMGLEDCPGMPMWLEKHEYLGNAKEGQLHVVSPHPWYRLHSQMDQSARLRELYKVQGREPVRINIQDAADRGIEDGDLVELYN…	1904441	Rhodobacteraceae bacterium
job.pdb	AF-A0A7Y3PKU9-F1-model_v4 Molybdopterin-dependent oxidoreductase	13.200	256	167	11	47	263	195	434	1.000	1.618E-04	152	400	586	GTRLLTGSTHMPTPTKVMWFANANSILGNVKWHYNTVVNALPRMEMIAVHEWWWTGSCEWADVVFGVDSWGELKHPDMT-ASVTNPFLIVFPKTPIKRIFNTVGDIDVLALVSSKLAELTGDTRF----------------NDMWKFVREGRT--DVYLQRILDA----STNTKGYRFTELEAKAREGIPALMN-------------SRTSPKVV---GYDQLADSTPWYTKSGRLEFYREEDEFIEAGENLPVHR	GPRPDA-------PPHMLIECGGNMLRRTRGGFTQLGENLWEKLDLIVSIDFRLNFTGLNSDIILPAAQHYE--KVGFHIPTSHTMNLTFT-DKNAEPAGEAKPEWIIYQLILKKLAERAKERGITEYENKFGAKYLPEGMWDAY-TLNGYLEEEDKFADEIIRDSVYGGTLPERTD-----IKHMRKVGFERFIGWGSSPFALAQASPIFPDKTHSPFRDHFEKGAPFPTYARRAQFYIDHPWWLEANEALPVHK	-4.463,-26.373,24.867,-3.983,-22.747,25.968,-6.716,-22.205,28.602,-6.919,-18.498,27.631,-8.445,-19.143,24.152,-11.664,-21.044,24.924,-14.835,-20.096,22.993,-16.002,-18.675,26.288,-12.866,-16.614,27.035,-13.180,-14.779,23.685,-16.884,-13.789,24.036,-16.053,-10.760,26.239,-13.467,-9.605,23.659,-15.281,-10.319,20.368,-18.969,-10.381,21.433,-19.180,-13.622,19.381,-21.274,-16.345,21.033,-19.126,-19.40…	LNANYTPEAQEEITSINPDVVRMIARKAAKKKVDIMLGWNSCKYYHGDLIERSMCLLLAVTGNWGKQGTGIRSWMIGMADGMFSMMVKTEPGVQGAEQLFGAQEAAIAALRMSDPSLTTDELAVREVARLLAQLGPLDGQEQRFQGSPPAFWWYWQGGFKERWEKEEWGDTSLPRKFEEYFQEAIDKGWWKGLDGPRPDAPPHMLIECGGNMLRRTRGGFTQLGENLWEKLDLIVSIDFRLNFTGLNSDIILPAAQHYEKVGFHIPTSHTMNLTFTDKNAEPAGEAKPEWIIYQLILKKLAERAKERGITEYENKFGAKYLPEGMWDAYTLNGYLEEEDKFADEIIRDSVYGGTLPERTDIKHMRKVGFERFIGWGSSPFALAQASPIFPDKTHSPFRD…	2201156	Acidimicrobiales bacterium
job.pdb	AF-A0A080KAI9-F1-model_v4 Anaerobic dehydrogenase	19.500	169	109	9	61	220	31	181	1.000	1.712E-04	151	400	183	TKVMWFANANSILGNVKWHYNTVVNAL---PRMEMIAVHEWWWTGSCEWADVVFGVDSWGELKHPDMTASVTNP--FLIVFPKTPIKRIFNTVGDIDVLALVSSKLAELTGDTRFNDMWKFVREGRTDV----YLQRILDASTNTKGYRFTELEAKAREGIPALMNSRT	IKFIWSYASN-VIGNQHADLNRTHQILQDESKCEFILVWDTHMTASAKYADLLLPDVSSVESNDLINNSYASGAYHYIIRM-QRAIKPLWENRSSYDVLTDLSEKMG-------VKDKFT---QGRTQDEWIEYCYEKLRK-QEPNLPSFDE-----TDGMGVIDRKLA	-0.664,8.168,22.368,-1.716,7.000,18.864,-5.002,8.758,18.007,-6.328,6.184,15.487,-7.338,3.611,18.140,-9.154,6.436,19.987,-10.916,7.384,16.710,-12.339,3.822,16.699,-12.990,3.383,20.431,-14.064,6.882,21.606,-14.642,8.985,18.444,-17.059,11.431,20.027,-14.460,12.413,22.673,-12.068,13.567,19.892,-12.283,17.347,19.287,-10.423,20.151,17.467,-8.955,21.115,20.874,-7.811,17.714,22.177,-7.268,15.606,19.016,-…	FFLWTKAIDEPFSMTAKNSYIKGKDKLDVGIKFIWSYASNVIGNQHADLNRTHQILQDESKCEFILVWDTHMTASAKYADLLLPDVSSVESNDLINNSYASGAYHYIIRMQRAIKPLWENRSSYDVLTDLSEKMGVKDKFTQGRTQDEWIEYCYEKLRKQEPNLPSFDETDGMGVIDRKLANS	1445513	Gilliamella apicola SCGC AB-598-B02
job.pdb	AF-A0A090QTK2-F1-model_v4 Trimethylamine-N-oxide reductase	15.600	128	97	3	61	184	45	165	1.000	1.917E-04	151	400	211	TKVMWFANANSILGNVKWHY----NTVVNALPRMEMIAVHEWWWTGSCEWADVVFGVDSWGELKHPDMTASVTNPFLIVFPKTPIKRIFNTVGDIDVLALVSSKLAELTGDTRFNDMWKFVREGRTDV	TKMLVVSGCN------PWHHHQNRNRMKTAFQKLQTVVTIDFAWTATCRFSDIVLPACTQYERDDIDLYGAYSGTGILAM-HKLVDPMYQSRTDFAIFTDFCRRFNRSKEFTRGMDERQWIRSLYDAV	1.030,19.514,-14.471,-2.145,20.834,-12.764,-4.242,17.971,-11.279,-7.206,17.229,-13.428,-9.049,16.744,-10.096,-8.650,19.324,-7.327,-10.127,17.738,-4.199,-9.493,20.055,-1.240,-12.662,18.819,0.565,-11.504,16.670,3.490,-15.054,16.611,5.028,-13.774,18.575,8.043,-10.845,16.170,8.641,-7.220,17.289,8.520,-5.230,17.057,5.280,-2.246,15.685,7.252,-1.955,12.981,9.930,1.095,11.690,11.846,2.034,8.279,10.470,1.…	MKPIWDNNDYKGYSKTMPVARWIDAILEPGKEINYNGSKVILPDTKMLVVSGCNPWHHHQNRNRMKTAFQKLQTVVTIDFAWTATCRFSDIVLPACTQYERDDIDLYGAYSGTGILAMHKLVDPMYQSRTDFAIFTDFCRRFNRSKEFTRGMDERQWIRSLYDAVRKPTKRKRKCQILMPSGPMRKAGLILGRVRITPVTPNSAKIRKLIR	754436	Photobacterium aphoticum
job.pdb	AF-A0A3N5QM48-F1-model_v4 Molybdopterin oxidoreductase	17.500	108	83	4	54	160	111	213	1.000	2.739E-03	151	400	239	STHMPTPTKVMWFANANSILGNVKWHYNTVVNALPRMEMIAVHEWWWTGSCEWADVVFGVDSWGELKHPDMTA-SVTNPFLIVFPKTPIKRIFNTVGDIDVLALVSSK	LEGFPYPVKAAYLQGTNPLITYAD--SPLTYRALQALDFLVVADIFMTPTALLADLVLPAATTFEF--NDIGHCGLGHGFILARPKV-VNPPEECWPDIKILNELGKR	12.073,-18.825,-28.941,11.189,-17.603,-25.392,9.661,-14.141,-26.008,8.112,-14.686,-29.465,9.756,-11.349,-30.429,11.965,-11.163,-33.538,15.671,-11.094,-32.602,16.356,-7.979,-34.743,13.574,-6.067,-32.932,15.196,-6.948,-29.568,18.612,-5.768,-30.863,17.037,-2.610,-32.363,15.298,-1.767,-29.045,18.552,-2.313,-27.082,20.478,-0.098,-29.546,17.716,2.564,-29.462,17.678,2.682,-25.630,21.505,2.735,-25.312,21…	ATTWVDAELVRAAARAYSRAKPAALQWGNAIEQNHRCFDATRALVCLMAICGNLDVAGGNIQPLDPRFIRLGELVRAERLPSKQKEMLHAYHGAIPRLMSVPPAYFRKAILEGFPYPVKAAYLQGTNPLITYADSPLTYRALQALDFLVVADIFMTPTALLADLVLPAATTFEFNDIGHCGLGHGFILARPKVVNPPEECWPDIKILNELGKRVCSPDDWFENHEELLDEILRPGGLTW	2049433	Desulfobacteraceae bacterium
job.pdb	AF-A0A832ZKD2-F1-model_v4 Formate dehydrogenase subunit alpha	21.800	188	127	9	62	249	2	169	1.000	2.849E-04	151	400	293	KVMWFANANSILGNVKWHYNTVVNALPRMEMIAVHEWWWTGSCEWADVVFGVDSWGELKHPDMTASVTNPFLIVFPKTPIKRIFNTVGDIDVLALVSSKLAELTGDTRFNDMWKFVREGRTDVYLQRILDASTNTKGYRFTELEAKAREGIPALMNSRTSPKVVGYDQLADSTPWYTKSGRLEFYREE	KMMYIMGENPMRSD--PNLSHVEKALKKLEFLVVQDIFPTETTELADIVLPAAAWAEKEGTF-TAGD--RRVQWSFKA-LEPPGEARPDLDIIVSIARALG-------LDTKLPYA--GPEDV--LREINTVIPTYAGITPERVKKTPGGIPWPCPSPDHPGVKV--MFTDRK-FKTPSGKLTFHTVE	-9.760,-18.724,-8.829,-7.549,-21.768,-8.033,-4.057,-20.250,-7.622,-2.649,-16.848,-6.622,0.890,-15.434,-6.746,1.250,-12.504,-4.312,4.469,-10.479,-4.772,5.595,-7.747,-2.334,2.137,-7.484,-0.670,0.444,-8.447,2.618,-3.344,-8.468,1.982,-3.824,-10.137,5.356,-2.783,-6.707,6.749,-3.472,-4.095,4.041,-6.833,-5.172,2.588,-10.331,-4.331,3.916,-12.323,-6.902,5.889,-9.457,-9.256,6.762,-12.027,-12.007,7.576,-13.…	LKMMYIMGENPMRSDPNLSHVEKALKKLEFLVVQDIFPTETTELADIVLPAAAWAEKEGTFTAGDRRVQWSFKALEPPGEARPDLDIIVSIARALGLDTKLPYAGPEDVLREINTVIPTYAGITPERVKKTPGGIPWPCPSPDHPGVKVMFTDRKFKTPSGKLTFHTVEYVEPAEKPDKEYPLILTTTRLVGAYHGHSMTGRTPSLAKRWAPPGEVYINPETAKKYNIRPGQKVLIETRRGRYVAIAKITEAVKPIVIAVPWHYGANILTNDALDPISKEPELKVAAARIKPL	1970082	Pyrodictium sp.
job.pdb	AF-A0A2M9P175-F1-model_v4 Oxidoreductase	15.100	145	105	7	61	205	23	149	1.000	8.348E-04	151	400	296	TKVMWFANANSILGNVKWHYNTVVNALPRMEMIAVHEWWWTGSCEWADVVFGVDSWGELKHPDMTASVTNPFLIVFPKTPIKRIFNTVGDIDVLALVSSKLAELTGDTRFNDMWKFVREGRTDVYLQRILDASTNTKGYRFTELE	LKSLYLFGEDMA--FVDSNVNFVDTMLEDLEFFVVQDLFFSKTAQFADVILPAAPSLE--KDGTFVN-TERRIQRF-YQVLEPLGDSKPD----WLIFQELANHLGAN-----WTY---QHPSEIMDEAASLAGYFAGVSYERLE	0.030,6.671,-30.828,-1.000,10.133,-29.549,-0.917,10.105,-25.723,-3.805,11.718,-23.783,-3.049,15.159,-22.530,-5.496,15.061,-19.582,-4.643,13.097,-16.405,-6.264,9.786,-15.829,-8.691,9.149,-12.954,-7.234,8.630,-9.463,-8.560,5.813,-7.219,-11.331,7.944,-5.641,-12.301,9.284,-9.090,-12.371,5.693,-10.462,-14.851,4.530,-7.757,-16.988,7.639,-8.354,-16.540,6.887,-12.087,-18.093,3.397,-11.609,-21.038,4.897,-…	VSLPKDPGMDNHQMLEGVKKGKLKSLYLFGEDMAFVDSNVNFVDTMLEDLEFFVVQDLFFSKTAQFADVILPAAPSLEKDGTFVNTERRIQRFYQVLEPLGDSKPDWLIFQELANHLGANWTYQHPSEIMDEAASLAGYFAGVSYERLEGFNSQIWPVAKDGTDTPILFEEGFAFEDGKARLIPLEWTPPFEAGAEYDLHLNNGRLLEHFHEGNMTYKSEGLTHKVPHPWLEVSLELARERGIEDGSLVRLTSPYGHVKVRAIVTERVTGNELYLTMNTREDEEAVNRLTSSYHDT	2054913	Bacillus sp. mrc49
job.pdb	AF-A0A7X8UK31-F1-model_v4 Molybdopterin-dependent oxidoreductase	20.000	220	137	12	54	269	6	190	1.000	1.089E-04	151	400	329	STHMPTPTKVMWFANANSILGNVKW-HYNTVVNALPRMEMIAVHEWWWTGSCEWADVVFGVDSWGELKHPDMT-ASVTNPFLIVFPKTPIKRIFNTVGDIDVLALVSSKLAELTGDTRFNDMWKFVREGRTDVYLQRILDASTNTKGYRFTELEAKAREGIPALMNSRTSPKVVGYDQLADSTPWYTKSGRLEFYREEDEFIEAGE--NLPVHREPVDST	LEEKAYAVRALGIFGSNPL---ITWSNSRRVEKALRRVEFSFVVELVMTPTAALADIVLPAASYLE--TDAVVVARKATGAVCLEPQVEVVRTGECRSDLEIISSLAHRLG-------LGEYFASDLHGLLDDYLRPM--------GLTFDELRRR-----PGLVSSTL--RYRKYLE----RGFNTPSGKVELYSS---LCERWGYEPLPVYHEP-EET	-1.116,13.760,-7.968,-4.695,13.535,-6.526,-4.828,17.342,-6.097,-3.677,17.846,-9.726,-6.441,15.471,-10.953,-9.227,16.863,-8.734,-8.342,20.575,-8.518,-6.175,21.119,-11.656,-3.738,23.027,-9.423,-0.148,23.427,-10.667,-1.191,21.396,-13.779,-4.053,19.213,-15.098,-3.668,15.406,-15.058,-5.909,14.001,-17.829,-4.553,10.453,-18.365,-3.417,7.711,-15.943,-1.550,4.439,-16.566,-1.496,2.061,-13.555,0.742,-1.047,…	MLTAILEEKAYAVRALGIFGSNPLITWSNSRRVEKALRRVEFSFVVELVMTPTAALADIVLPAASYLETDAVVVARKATGAVCLEPQVEVVRTGECRSDLEIISSLAHRLGLGEYFASDLHGLLDDYLRPMGLTFDELRRRPGLVSSTLRYRKYLERGFNTPSGKVELYSSLCERWGYEPLPVYHEPEETPISAPEMLKEYPLVLTSTHEAEYVHSQDRYLQEIRRKKPEPLVSIHPETAAGLGIEEGDLVYVENRRGRITQKATLDAGIDPRVVSVGYGWWFPERGESGMFGWDEANLNVLTDDAPPYSPEMGSPKMRGFLCRVYKTQ	1883427	Actinomycetia bacterium
job.pdb	AF-A0A837K361-F1-model_v4 Formate dehydrogenase	14.800	101	80	4	61	161	239	333	1.000	4.558E-03	151	400	340	TKVMWFANANSILGNVKWHYNTVVNALPRMEMIAVHEWWWTGSCEWADVVFGVDSWGELKHPDMTASVTNPFLIVFPKTPIKRIFNTVGDIDVLALVSSKL	VRAAYIMGEDPL--QTDAELSAVRKAFEQLELVIVQDIFMTKTAAAADVILPSTSWGE--HEGVYTAADRG-FQRF-FKAVEPKWDLKTDWQIISEIATRM	-3.626,-6.124,4.205,-3.652,-8.726,7.029,-7.033,-10.106,5.805,-8.719,-10.514,2.385,-10.968,-7.912,0.692,-13.783,-10.526,0.730,-13.508,-10.887,4.537,-14.724,-7.262,4.965,-18.319,-8.436,4.223,-18.414,-10.438,7.490,-16.780,-8.085,10.032,-18.876,-6.714,12.941,-17.133,-3.325,12.507,-15.379,-1.545,9.623,-12.933,1.041,11.036,-12.139,3.362,8.090,-9.195,5.698,8.804,-7.870,8.277,6.297,-9.388,6.236,3.427,-12…	MSNAITEIDNTDLVFIFGYNPADSHPIVANHVINAKRNGAKIIVCDPRKIETARIADMHIALKNGSNIALLNAIGHVIIEEDLYDKSFVASRSEGFEEYRKIVEGYTPESVEEITGVSAQEIRACARMYASAKSAAILWGMGVTQFYQGVETVRSLTSLAILTGNLGKPSVGVNPVRGQNNVQGACDMGALPDTYPGYQYVKFPENREKFAKAWGVDSLPEHTGYRISELPHRAEHGEVRAAYIMGEDPLQTDAELSAVRKAFEQLELVIVQDIFMTKTAAAADVILPSTSWGEHEGVYTAADRGFQRFFKAVEPKWDLKTDWQIISEIATRMGYPMHYN	548	Klebsiella aerogenes
job.pdb	AF-A0A3P8LXS3-F1-model_v4 Trimethylamine-N-oxide reductase 2	15.200	242	159	11	53	274	13	228	1.000	4.090E-06	151	400	379	GSTHMPTPTKVMWFANANSILGNVKWHY--------NTVVNALPRMEMIAVHEWWWTGSCEWADVVFGVDSWGELKHPDMTASVTNPFLIVFPKTPIKRIFNTVGDIDVLALVSSKLAELTGDTRFND-----MW--KFVREGRTDVYLQRILDASTNTKGYRFTELEAKAREGIPALM--NSRTSPKVVGYDQLADST---PWYTKSGRLEFYREEDEFIEAGENLPVHREPVDSTFYEPN	STTAWTDASRIFALS-------GGRAAPTLPIIRIPIALIRAWQKPELIVISECFWTAAARHADIVLPATTSFERNDMTMTGDYSNQHLVPM-KRVVAPRDEARDDFEVFADLSERWEE-GGRARFTEGKSDIQWLESFYRTAAQRGASQQI-------TLPPFEQFW----QDNQLIEMPENPDNARFARFAAFRADPQANPLKTASGKIEIHSSTIAGFAYPDCPP------HPMWLAPD	6.964,-1.674,47.853,7.662,-1.243,44.089,8.641,-4.425,42.216,10.520,-3.254,39.101,10.491,-6.213,36.695,13.889,-6.047,34.977,13.830,-8.493,32.044,17.399,-8.767,30.659,17.654,-8.415,26.920,18.812,-11.765,25.507,20.766,-11.614,22.204,18.607,-12.744,19.306,20.305,-15.905,18.001,19.987,-16.440,14.187,18.079,-19.719,14.884,14.566,-18.203,15.370,13.187,-19.092,11.859,12.695,-22.870,12.297,9.119,-22.648,1…	MSKRWKTPARPISTTAWTDASRIFALSGGRAAPTLPIIRIPIALIRAWQKPELIVISECFWTAAARHADIVLPATTSFERNDMTMTGDYSNQHLVPMKRVVAPRDEARDDFEVFADLSERWEEGGRARFTEGKSDIQWLESFYRTAAQRGASQQITLPPFEQFWQDNQLIEMPENPDNARFARFAAFRADPQANPLKTASGKIEIHSSTIAGFAYPDCPPHPMWLAPDEWHGNAQPGQLQVLSAHPAHRLHSQLNHTALREQYAVAGREPLTIHPLDAKARQIADGDLVRVWNSRGHVLAGAVVTEGIRPGVICLHEGAWPDIDPQAGICKNGAVNVLTKDIPTSRLGNGCAGNTALAWLEKYAGPALTLTAFDPPANA	577	Raoultella terrigena
job.pdb	AF-A0A7C4M3C3-F1-model_v4 Dehydrogenase	19.600	229	139	14	55	273	37	230	1.000	4.161E-05	151	400	389	THMPTPTKVMWFANANSILGNVKW--HYNTVVNAL--PRMEMIAVHEWWWTGSCEWADVVFGVDSWGELKHPDMTAS-VTNPFLIVFPKTPIKRIFNTVGDIDVLALVSSKLAELTGDTRFNDMWKFVREGRTDVYLQRILDASTNTKGYRFTELEAKAREGIPALMNSRTSPKVVGYDQLADSTP----WYTKSGRLEFYREEDEFIEAG-ENLPVHREPVDSTFYEP	TGKPYPIKCLIIWVGNPAV----WAPNTNMVYQALSSPNLELTVVIDRWMNPSCTFADYVLPAQT-KSLERPYVATFEDFHPGVTI-WERAIEPLGERKDEYWIFRELARRLLP-------EDKW---RDAFPWETLEEADNARLEPLGLTIEEAK-----DLYVISTWTPR----SYEQIDPETGRPRGFATPTGRAELWVT--IFKQLGREPLP--------YYIEP	10.852,16.887,-8.051,11.940,14.145,-10.539,13.193,16.771,-13.044,15.253,18.433,-10.278,16.873,15.096,-9.293,17.419,13.680,-12.824,20.447,15.841,-13.857,22.286,14.818,-10.748,21.632,11.089,-11.276,22.775,11.454,-14.911,25.918,13.307,-13.722,26.881,10.807,-10.989,25.479,7.442,-12.144,25.113,8.030,-15.929,21.562,6.626,-15.569,18.126,8.150,-15.196,16.947,8.140,-11.568,15.071,4.922,-11.001,11.381,5.63…	MFDLVKPHYKRVWKINPCVSGHMFGVNWPVLARTIVTGKPYPIKCLIIWVGNPAVWAPNTNMVYQALSSPNLELTVVIDRWMNPSCTFADYVLPAQTKSLERPYVATFEDFHPGVTIWERAIEPLGERKDEYWIFRELARRLLPEDKWRDAFPWETLEEADNARLEPLGLTIEEAKDLYVISTWTPRSYEQIDPETGRPRGFATPTGRAELWVTIFKQLGREPLPYYIEPYESPVTQPELAKEYPLILTTGGRFRPQFHSELRQWGMGMREQHPDPLVEIHPETARELGIAEGEWVWIETKRGRILMKAKISSAIHPKVVNAEASWWYPELPGDKHWWYGNWISNTNVLTPDELETLDPYTGSWQNRALLCKVYRAVGLTPFMQYPTQR	2026714	Candidatus Bathyarchaeota archaeon
job.pdb	AF-A0A661S0Q6-F1-model_v4 Molybdopterin oxidoreductase	14.700	203	122	12	58	248	106	269	1.000	1.365E-04	151	400	415	PTPTKVMWFANANSILGNVKWHYNTVVNALPRMEMIAVHEWWWTGSCEWADVVFGVDSWGELKHPD-MTAS--VTNPFLIVFPKTPIKRIFNTVGDIDVLALVSSKLAELTGDTRFNDMWKFVREGRTDVY--LQRILDASTNTKGYRFTELEAKAREGIPA-------LMNSRTSPKVVGYDQLADSTPWYTKSGRLEFYRE	PYPLKALIAYRLDPLMSIAD--TNQTKRALEKLDLIVAIDINYSDIAWYSDVILPESTYLE--RTDSIQQMNGL-KPQMFLR-TKAVEPRYDTLDGAIILKKIGEKLG-------IGDYFP---------YETMEDLVDWQLEGTGFTREDFEKK-----GFVAYGPDQIFWDR------------DKLPFKTPSGKIEFKSS	-3.677,33.449,1.370,-3.328,30.464,-1.055,-3.979,32.483,-4.250,-1.058,34.806,-3.298,1.515,31.955,-3.542,0.322,30.458,-6.876,1.698,28.509,-8.694,4.021,27.520,-5.871,1.334,25.635,-3.918,0.604,21.934,-3.293,-2.666,20.498,-2.103,-1.123,17.200,-0.958,-3.333,14.376,-2.304,-1.846,11.843,0.186,0.093,8.592,-0.223,-2.788,6.580,1.298,-5.962,6.925,-0.816,-7.948,4.316,1.169,-10.067,6.000,3.858,-13.683,5.905,2.…	EISQVKPAVIFHYGYRGANLTNEIYMRRSTLILNSLMGSVEAKGGIFFKKGPGEVGGKAARKLVSQDFPKIDVPRFDKVGTKDFPLPDPSHGVGQILPYAILNEDPYPLKALIAYRLDPLMSIADTNQTKRALEKLDLIVAIDINYSDIAWYSDVILPESTYLERTDSIQQMNGLKPQMFLRTKAVEPRYDTLDGAIILKKIGEKLGIGDYFPYETMEDLVDWQLEGTGFTREDFEKKGFVAYGPDQIFWDRDKLPFKTPSGKIEFKSSLLEDVGFESFPAYEAIAKPEDGKFRLVVGRSAIHTHVSTQNVPYLNELESENTLWINTAKADELGIKNNDVVEVASSVGKGQIKAFVTDLIHPEAVYMLHGYGHEATRAKRSFNKGLSDAVLQENLTDRV…	2026735	Deltaproteobacteria bacterium
job.pdb	AF-A0A2X2WH21-F1-model_v4 Anaerobic dimethyl sulfoxide reductase chain A	15.700	247	157	13	38	263	69	285	1.000	1.781E-05	151	400	433	NHEDHPL-----RVGTRLLTGSTHMPTPTKVMWFANANSI------LGNVKWHYNTVVNALPRMEMIAVHEWWWTGSCEWADVVFGVDSWGELKHPDMTASVTNP--FLIVFPKTPIKRIFNTVGDIDVLALVSSKLAELTGDTRFNDMWKFVREGRT-----DVYLQRILDASTNTKGYRFTELEAKAREGIPALMNSRTSPKVVGYDQLADST---PWYTKSGRLEFYREEDEFIEAGENLPVHR	RGPEMTALRDGVRGKEKL-------DVPIKFIWNYAGNTITNQHSDIN----KTHAILQDESKCEMIVVIDNFMTSSAKYADILLPDLMTVEQEDIIPNDY-AGNMGYLIFI-QPATAPKFERKPIYWIMSEVAKRLG--------PDVHQRFTEGRTQEQWLQYLYAKMLAKDPELPGY--DELK-----KMGIYKRKDPNGHFVAYKKFREDPQANPLKTPSGKIEIYSS--RLAKIAQTWELEK	3.236,-6.043,7.837,0.911,-5.551,10.856,2.862,-3.575,13.499,4.070,-0.803,11.279,0.590,-0.086,9.792,-0.283,2.023,12.871,-0.068,5.753,13.735,3.283,5.078,15.530,4.350,2.264,13.165,7.899,3.690,12.708,8.595,3.553,16.477,7.162,0.011,16.634,9.230,-1.153,13.621,12.421,0.383,15.085,11.724,-1.109,18.548,11.352,-4.586,16.999,14.568,-4.001,14.980,16.419,-3.174,18.247,15.916,-6.740,19.548,18.510,-8.395,17.226,…	MGPQRQANGELTARAIAMLPILTGNVGIHGGNSGARESTYTITIERMPLPENPVKTQISVFTWTDAIARGPEMTALRDGVRGKEKLDVPIKFIWNYAGNTITNQHSDINKTHAILQDESKCEMIVVIDNFMTSSAKYADILLPDLMTVEQEDIIPNDYAGNMGYLIFIQPATAPKFERKPIYWIMSEVAKRLGPDVHQRFTEGRTQEQWLQYLYAKMLAKDPELPGYDELKKMGIYKRKDPNGHFVAYKKFREDPQANPLKTPSGKIEIYSSRLAKIAQTWELEKDDVISPLPIYASTLEGWDDPKRSVFPLQLFGFHYKSRTHSSYGNIDVLKSACRQEVWINPVDAQKRGIANGDMVRVFNDRGEVRIPAKVTPRILPGVSAMGQGAWHDADMSGDR…	545	Citrobacter koseri
job.pdb	AF-A0A3M1M9T4-F1-model_v4 Uncharacterized protein	18.700	235	147	14	61	280	125	330	1.000	7.621E-06	151	400	484	TKVMWFANANSILGNVKWH---YNTVVNALPRMEMIAVHEWWWTGSCEWADVVFGVDSWGELKHPDMTASVTNPFLIVFPKTPIKRIFNTVGDIDVLALVSSKL---AELTGDT----RFNDMWKFVREGRTDVYLQRILDASTNTKGYRFTELEAKAREGIPALMNSRTSPKVVGYDQLADST---PWYTKSGRLEFYREEDEFIEAGENLPVHREPVDSTFYEPN--VIVSPK	IRLVYWAGG-----NPFHHHQDLNRLDRAWRQPETVIVHDHAWTATARRADIVLPATTPLE--RDDIMMNPRDPALFFMSRM-FEPMGEALDDHEIFRRLSAALGLEADFTEGRSTEDWLRWMWAEARAG---AERQGI-------ALPEFDEFRA-----MGRFDIPDAEEHRVAFGDFVRDPEAHPLDTETGRITLTNA---TI-AGFGLPDC--PGHPSWLRPAESLLEAPG	-5.007,20.390,27.475,-6.394,20.723,23.904,-4.579,17.661,22.474,-5.209,15.346,25.458,-8.908,14.562,24.768,-8.048,14.199,21.112,-5.083,11.782,21.285,-6.197,10.097,24.541,-2.870,10.952,26.229,-2.702,12.789,29.591,-1.609,16.368,29.212,1.252,15.860,31.744,2.582,12.947,29.705,2.517,15.048,26.493,4.601,17.755,28.237,7.024,15.143,29.651,7.559,13.599,26.174,8.146,17.077,24.663,10.825,17.762,27.323,12.434,…	EWAAPICDIPAPTIRELAGALVSRPSMVAMPWALQRAEHGEQPLWAGLALACVIGQIGKPGTGFGFGYGSTAVVGRPTRLIRFPTVPQGRNPVDNFIPVARIADMLLQPGGSYTYDGQTRRYPDIRLVYWAGGNPFHHHQDLNRLDRAWRQPETVIVHDHAWTATARRADIVLPATTPLERDDIMMNPRDPALFFMSRMFEPMGEALDDHEIFRRLSAALGLEADFTEGRSTEDWLRWMWAEARAGAERQGIALPEFDEFRAMGRFDIPDAEEHRVAFGDFVRDPEAHPLDTETGRITLTNATIAGFGLPDCPGHPSWLRPAESLLEAPGDALHLISPQPDTRLHGQNDRGEEARADRISGREPAFMHPDAAAARGLAEGDVIRIHNGRGACLAGLRLD…	1913988	Alphaproteobacteria bacterium
job.pdb	AF-A0A419SHJ4-F1-model_v4 Formate dehydrogenase	15.800	101	79	4	61	161	207	301	1.000	5.104E-03	151	400	497	TKVMWFANANSILGNVKWHYNTVVNALPRMEMIAVHEWWWTGSCEWADVVFGVDSWGELKHPDMTASVTNPFLIVFPKTPIKRIFNTVGDIDVLALVSSKL	LKALYVIGENPMQSEAD--ANFAKQAFENLEFLVVQDILMTKTAQMADVVLPAAGWAE--NDGTITN-SERRVQRV-RPAITPPGVAKKDHIIVQDIANRL	8.993,-8.296,14.989,8.825,-11.244,17.515,12.640,-11.562,17.702,12.865,-7.793,18.368,10.316,-8.045,21.232,12.327,-10.906,22.806,15.391,-8.615,22.577,13.560,-5.878,24.581,11.898,-3.901,21.762,8.477,-2.404,22.591,5.771,-2.993,19.965,2.867,-0.525,19.682,-0.138,-1.731,17.664,-2.363,0.990,16.168,-5.366,-0.835,14.673,-9.152,-0.480,15.303,-9.231,-4.265,15.674,-7.810,-6.733,18.213,-5.439,-8.288,15.663,-3.…	MRRGIRNGAKMIVIDPREITQTKLAHKWLPVRVGSDIALANAMAHVIIEEGLYNEAFINRATLDFETYRKQMKAYTPERAEQLTGVSATDIREVARLYAKADKAIICWTLGITEHQNGTDNVFSLINLALLTGHIGKYGSGLNPLRGQNNVQGSGDMGALPNRLVGGWSYDDPIGRKLHEDIWGVPVPNTIGLNLTEMQDAMVRKELKALYVIGENPMQSEADANFAKQAFENLEFLVVQDILMTKTAQMADVVLPAAGWAENDGTITNSERRVQRVRPAITPPGVAKKDHIIVQDIANRLGANWNYQSAEEVWDEIRKLAPQFAGISYQRLDQEGIQWPCLDESHNGTTFLHDRLWEDEVAAKAPFIPTDYQPPAEPPDEDFPLQLTTGRRLEFYNTG…	66863	Ammoniphilus oxalaticus
job.pdb	AF-A0A1E5AVK4-F1-model_v4 Trimethylamine N-oxide reductase I catalytic subunit	16.800	231	149	10	61	274	299	503	1.000	6.805E-06	151	400	654	TKVMWFANANSILGNVKWH---YNTVVNALPRMEMIAVHEWWWTGSCEWADVVFGVDSWGELKHPDMTASVTNPFLIVFPKTPIKRIFNTVGDIDVLALVSSKL--------AELTGDTRFN-DMWKFVREGRTDVYLQRILDASTNTKGYRFTELEAKAREGIPALMN--SRTSPKVVGYDQLADST---PWYTKSGRLEFYREEDEFIEAGENLPVHREPVDSTFYEPN	LKMIWWAGGANF-----THHQDTNRLIKAWQKPKLIVISEPYWTAAAKHADIVLPITTSFERNDMTMTGDYSNQHLVPM-KQVVEPQHEARNDLDVFADMAEHLKPGGRNVYMENKTEMEWLRNFYKTAQQGGRNAR----------IPMMNFSKFW----EANQLIEMKWNAKNAEFVRFGDFRKDPIMNPLGTPSGKIEIFSKTIEGFKLDDCPP------HPVWMEPT	34.956,-59.489,12.835,32.579,-58.384,15.551,31.316,-55.987,17.627,31.539,-54.296,20.930,28.575,-51.994,21.527,27.461,-48.362,22.176,27.195,-48.770,25.997,30.817,-49.263,27.068,32.892,-46.053,27.524,31.776,-42.979,29.444,35.049,-43.515,31.359,38.252,-41.816,30.142,39.162,-38.480,31.816,41.779,-35.882,31.224,43.056,-32.616,29.888,44.393,-30.183,28.110,44.436,-26.912,26.110,45.522,-25.280,22.940,44.…	MTNISRRGFLKGAGASAGALAITSIAPLSVNAATAGRTDSLVLTAGRMGPLLCEVKDGKLLSTKSGLAQTVPNSLQQTGPSQVYTKARVKYPMRSETAEFFGDNAQWIAPNPQSDVAMMMGIAHQLVKTQQHDTEFLAKYTVGFEQFEAYLMGKEDGIEKSPQWAEAICGVPAKQMELLAKIFKENRTMLMAGWGMQRQQHGEQRHWMLTVLASMLGQVGLPGGGFGYSYHYSNGGNPTRDAGVLPAMSASLGGGSSAGNDWAVQGSVTAFPVARIVECLEKPGTQYQHNGHTLTFPELKMIWWAGGANFTHHQDTNRLIKAWQKPKLIVISEPYWTAAAKHADIVLPITTSFERNDMTMTGDYSNQHLVPMKQVVEPQHEARNDLDVFADMAEHLKPG…	668	Aliivibrio fischeri
[truncated: 701 more rows]
