# Supplementary material for: Metabolic capacity is maintained despite shifts in microbial diversity in estuary sediments
Source: ISME Commun. 2025 Oct 11;5(1):ycaf182. doi: 10.1093/ismeco/ycaf182 (PMC12687941; doi:10.1093/ismeco/ycaf182)
Supplement: Supplementary_Data_2_ycaf182 [file supplementary_data_2_ycaf182.zip › NarG_NxrA_foldseek/13_July_SF_Bin2_scaffold_7244_c1_4398-5624_1_alis_afdb50.m8]

job.pdb	AF-A0A849ZJX1-F1-model_v4 Molybdopterin-dependent oxidoreductase	69.000	397	123	0	2	398	13	409	1.000	5.627E-48	1388	400	422	NVNRREFLQWIGAAGFSTFALSASNAWGLQAIENPLAAYPNREWEKTYRDLWKSDASFTFLCAPNDTHNCILNAHVRDGVITRIGPTMKYGEATDLYGSKVTHRWDPRVCQKGLALTRRFYGDRRVRYPMVRKGFKAWADKGFPREKDGRPPKDYFNRARDEWLRLTHEEAADLVAAALINIATTYSGDNGQKLLLQQGYEKEIVEATRGAGTQVLKFRGGMPLLGLTRIFGLYRMANSMALLDHKIRGVKPEDALGARGWDNYSWHTDLPPGHPMVTGQQTVDFDLHAVEQARIVVVWGMNWVTTKMPDTHWLTEARLKGTKVVVIACEYSSSSIKADDAIVVRPGTTPALALGLCNVIMREKIYDGDYVRRFSDLPLLVRADNLKLLRAEEVFGT	EVDRRRFLQLAAAAGLGAFAASAQRAWGLDAIENPLAQYPSRDWERAYRDLWRFDSHFHFLCAPNDTHNCLLKAHVRSGVMVRLGPSMRYGEATDLEGHRASHRWDPRVCQKGLVLTRRFYGDRRIRHCRVREGFARWVEAGFPRDETGRPPAELFQRARDEWRRVTHEEAAGFVARTLVNIAQTYSGEEGAALLRAQGYDEEMIEVMRGAGVQAMKFRGGMPLLGITRVFSLYRMANSMALLDAHVRGVSPEEAVGARGFDNYSWHTDLPPGHPMVTGQQTVEWDLSSIEHARMAVVWGMNWICTKMPDSHWLTEARLKGTRIVVIAAEYSATSTKGDDVIVVRPGMTPALALGLSHVVLREGLWDRDYVSRWTDLPTLVRMDTLKRLRAAEVFGT	41.766,-120.002,7.784,43.122,-116.968,7.839,44.408,-114.235,6.809,45.138,-111.111,7.115,44.999,-107.251,6.755,45.668,-104.219,4.942,44.692,-100.620,5.864,43.243,-98.076,3.397,41.672,-94.725,4.412,38.268,-94.595,2.666,38.181,-91.250,0.877,34.506,-90.252,0.711,34.160,-90.140,-3.081,31.596,-87.331,-3.439,30.046,-88.126,-6.821,29.088,-85.174,-9.069,25.363,-85.528,-8.106,26.185,-85.703,-4.346,28.410,-…	MSDERDSGARRLEVDRRRFLQLAAAAGLGAFAASAQRAWGLDAIENPLAQYPSRDWERAYRDLWRFDSHFHFLCAPNDTHNCLLKAHVRSGVMVRLGPSMRYGEATDLEGHRASHRWDPRVCQKGLVLTRRFYGDRRIRHCRVREGFARWVEAGFPRDETGRPPAELFQRARDEWRRVTHEEAAGFVARTLVNIAQTYSGEEGAALLRAQGYDEEMIEVMRGAGVQAMKFRGGMPLLGITRVFSLYRMANSMALLDAHVRGVSPEEAVGARGFDNYSWHTDLPPGHPMVTGQQTVEWDLSSIEHARMAVVWGMNWICTKMPDSHWLTEARLKGTRIVVIAAEYSATSTKGDDVIVVRPGMTPALALGLSHVVLREGLWDRDYVSRWTDLPTLVRMDTLK…	2715255	Candidatus Sumerlaeia bacterium
job.pdb	AF-A0A359LQ84-F1-model_v4 Molybdopterin oxidoreductase	70.100	398	119	0	1	398	3	400	1.000	1.990E-42	1221	400	710	NNVNRREFLQWIGAAGFSTFALSASNAWGLQAIENPLAAYPNREWEKTYRDLWKSDASFTFLCAPNDTHNCILNAHVRDGVITRIGPTMKYGEATDLYGSKVTHRWDPRVCQKGLALTRRFYGDRRVRYPMVRKGFKAWADKGFPREKDGRPPKDYFNRARDEWLRLTHEEAADLVAAALINIATTYSGDNGQKLLLQQGYEKEIVEATRGAGTQVLKFRGGMPLLGLTRIFGLYRMANSMALLDHKIRGVKPEDALGARGWDNYSWHTDLPPGHPMVTGQQTVDFDLHAVEQARIVVVWGMNWVTTKMPDTHWLTEARLKGTKVVVIACEYSSSSIKADDAIVVRPGTTPALALGLCNVIMREKIYDGDYVRRFSDLPLLVRADNLKLLRAEEVFGT	QRLERRDFLGMLSAAGFGGLVASTKDAWGLEAIRNPLATYPDRGWEGVYRDLWKYDSVFTFTCAPNDTHNCILNAYVRNGVVVRIGPSMKYGEATDLLGNKVTHRWDPRVCQKGLALTRRFYGDRRVMGCVIRKGFKEWHDAGFPRGSDGLPPAKYYNRGRDEWLRITHDEGAKIAAAVLKNIAETYSGEEGKRRLREQHYDEVCVEATEGAGVRTMKFRGGMPLLGITRVFGMYRLANSMALLDARVRGVGPDKALGAKGFDNYSWHTDLPPGHPMVSGQQTVEFDLHAVEHCKTLVVWGMNWITTKMPDAHWLTEARLKGVKVVVIACEYSATSSKGDDAIIVRPGTTPALALGLANVILREKLYDAQYVNQWTDLPVLVRMDTLKYLRAQDVFGG	45.658,-97.955,-21.602,45.083,-94.184,-21.182,41.591,-93.501,-22.608,42.322,-91.010,-25.419,39.868,-88.098,-25.003,38.342,-87.874,-28.500,38.437,-84.378,-30.071,34.602,-84.378,-29.921,34.571,-84.942,-26.120,37.107,-82.116,-25.627,35.011,-79.767,-27.821,31.870,-80.942,-25.957,33.522,-80.058,-22.608,34.745,-76.667,-23.967,31.245,-75.861,-25.299,29.630,-76.938,-21.991,32.211,-74.890,-20.007,31.763,-…	MKQRLERRDFLGMLSAAGFGGLVASTKDAWGLEAIRNPLATYPDRGWEGVYRDLWKYDSVFTFTCAPNDTHNCILNAYVRNGVVVRIGPSMKYGEATDLLGNKVTHRWDPRVCQKGLALTRRFYGDRRVMGCVIRKGFKEWHDAGFPRGSDGLPPAKYYNRGRDEWLRITHDEGAKIAAAVLKNIAETYSGEEGKRRLREQHYDEVCVEATEGAGVRTMKFRGGMPLLGITRVFGMYRLANSMALLDARVRGVGPDKALGAKGFDNYSWHTDLPPGHPMVSGQQTVEFDLHAVEHCKTLVVWGMNWITTKMPDAHWLTEARLKGVKVVVIACEYSATSSKGDDAIIVRPGTTPALALGLANVILREKLYDAQYVNQWTDLPVLVRMDTLKYLRAQDVFG…	2026791	Bryobacterales bacterium
job.pdb	AF-A0A496VM82-F1-model_v4 Molybdopterin oxidoreductase	60.800	398	150	2	1	392	11	408	1.000	1.772E-40	1167	400	550	NNVNRREFLQWIGAAG-----FSTFALSASNAWGLQAIENPLAAYPNREWEKTYRDLWKSDASFTFLCAPNDTHNCILNAHVRDGVITRIGPTMKYGEATDLYGSKVTHRWDPRVCQKGLALTRRFYGDRRVRYPMVRKGFKAWADKGFPREKD-GRPPKDYFNRARDEWLRLTHEEAADLVAAALINIATTYSGDNGQKLLLQQGYEKEIVEATRGAGTQVLKFRGGMPLLGLTRIFGLYRMANSMALLDHKIRGVKPEDALGARGWDNYSWHTDLPPGHPMVTGQQTVDFDLHAVEQARIVVVWGMNWVTTKMPDTHWLTEARLKGTKVVVIACEYSSSSIKADDAIVVRPGTTPALALGLCNVIMREKIYDGDYVRRFSDLPLLVRADNLKLLRA	TNVSRRRFLFQMAATGAGTALISQSAIGATNLLMPESIDNPLANYPNRDWEKTYRDLYHYDSSFVFLCAPNDTHNCLLRGYVKNGVVTRIAPSYGYQKATDLNGNGASQRWDPRCCNKGLGLARRFYGDRRCKRPMIRKGFKDWVEAGFPRDPNTAAVDIKYLQRGKDPFVAATWDEAFELSAKALKNIAETYSNKKGQERLLAQGYDPLMVEKTQGAGTQVLKFRGGMPPLGMTRIFVQYREANGMALLDDKIRGTGPEKSLGGRGFDNYSWHTDLPPGHPMVTGQQTVDFDLCNVEHANMLIVWGMNWATTKMPDVHWLSEARMKGTKIVAIAAEYSATCNKADEVIIVRPGTTPALALGIAQVLISEKLFDDAYVKANTDLPLLVRMDTGEMLRA	-61.176,-32.132,-100.247,-62.815,-35.126,-99.933,-62.991,-38.566,-100.023,-62.980,-41.680,-101.349,-62.949,-44.987,-101.979,-63.555,-48.193,-100.016,-63.395,-51.924,-100.120,-62.357,-55.406,-100.525,-59.950,-58.157,-100.687,-59.745,-61.289,-98.531,-57.575,-62.642,-95.687,-54.307,-64.499,-96.204,-52.158,-64.162,-93.039,-48.765,-64.325,-94.753,-45.662,-65.778,-93.025,-44.511,-62.130,-92.769,-47.562…	MSEKVDKNQATNVSRRRFLFQMAATGAGTALISQSAIGATNLLMPESIDNPLANYPNRDWEKTYRDLYHYDSSFVFLCAPNDTHNCLLRGYVKNGVVTRIAPSYGYQKATDLNGNGASQRWDPRCCNKGLGLARRFYGDRRCKRPMIRKGFKDWVEAGFPRDPNTAAVDIKYLQRGKDPFVAATWDEAFELSAKALKNIAETYSNKKGQERLLAQGYDPLMVEKTQGAGTQVLKFRGGMPPLGMTRIFVQYREANGMALLDDKIRGTGPEKSLGGRGFDNYSWHTDLPPGHPMVTGQQTVDFDLCNVEHANMLIVWGMNWATTKMPDVHWLSEARMKGTKIVAIAAEYSATCNKADEVIIVRPGTTPALALGIAQVLISEKLFDDAYVKANTDLPLLVR…	1913989	Gammaproteobacteria bacterium
job.pdb	AF-A0A3A0A5C8-F1-model_v4 Molybdopterin oxidoreductase	59.000	396	157	3	2	392	3	398	1.000	2.231E-40	1166	400	526	NVNRREFLQWIGAAG--FSTFALSASNAWGLQ--AIENPLAAYPNREWEKTYRDLWKSDASFTFLCAPNDTHNCILNAHVRDGVITRIGPTMKYGEATDLYGSKVTHRWDPRVCQKGLALTRRFYGDRRVRYPMVRKGFKAWADKGFPREKD-GRPPKDYFNRARDEWLRLTHEEAADLVAAALINIATTYSGDNGQKLLLQQGYEKEIVEATRGAGTQVLKFRGGMPLLGLTRIFGLYRMANSMALLDHKIRGVKPEDALGARGWDNYSWHTDLPPGHPMVTGQQTVDFDLHAVEQARIVVVWGMNWVTTKMPDTHWLTEARLKGTKVVVIACEYSSSSIKADDAIVVRPGTTPALALGLCNVIMREKIYDGDYVRRFSDLPLLVRADNLKLLRA	RLTRRRFLKLSAAALGSGAAAVLTRDLAFLQQIPEITNPLDYYPNRDWEHAYRDLNTFDSQFAFLCAPNDTHNCLLKASVRRGVVARIDASYGYGEAEDLYGNRASHRWDPRACQKGIGLARRFYGDRRVKGAFIRKGYLDWVEAGFPRDPQTGLADAAYFQRGKDEWVKVSYDEAFSIAAQAMVDIARTYSGPEGAERLRQQGYDPAIIEAMHEAGVQTLKFRGGMPFLGATRTFGLYRFANMLALLDAEIRGVEPDDALGARGWDNYSWHTDLPPGHPMVTGQQTVDFDLFTAENAKLITLWGMNWISTKMPDGHWLAEARVHGAKVVVIATEYQSTANKADAVLVIRPGTDTALALGLARVIIDEGLLDTDYVRSFTDLPLLVRMDTLQLLHA	50.953,-36.299,-17.833,53.263,-35.243,-20.715,51.091,-34.059,-23.527,50.976,-36.995,-25.987,51.113,-35.141,-29.323,49.179,-36.650,-32.286,52.572,-37.161,-33.981,53.951,-39.005,-30.908,50.759,-41.134,-30.654,50.958,-42.167,-34.346,54.680,-42.955,-33.948,53.916,-45.108,-30.861,50.998,-46.862,-32.663,53.214,-47.521,-35.721,56.009,-48.800,-33.439,53.504,-51.159,-31.714,52.856,-52.877,-35.102,56.548,-…	MPRLTRRRFLKLSAAALGSGAAAVLTRDLAFLQQIPEITNPLDYYPNRDWEHAYRDLNTFDSQFAFLCAPNDTHNCLLKASVRRGVVARIDASYGYGEAEDLYGNRASHRWDPRACQKGIGLARRFYGDRRVKGAFIRKGYLDWVEAGFPRDPQTGLADAAYFQRGKDEWVKVSYDEAFSIAAQAMVDIARTYSGPEGAERLRQQGYDPAIIEAMHEAGVQTLKFRGGMPFLGATRTFGLYRFANMLALLDAEIRGVEPDDALGARGWDNYSWHTDLPPGHPMVTGQQTVDFDLFTAENAKLITLWGMNWISTKMPDGHWLAEARVHGAKVVVIATEYQSTANKADAVLVIRPGTDTALALGLARVIIDEGLLDTDYVRSFTDLPLLVRMDTLQLLHAA…	2026724	Chloroflexi bacterium
job.pdb	AF-E6N6W4-F1-model_v4 Molybdopterin oxidoreductase molybdopterin binding subunit, N-terminal	51.300	419	183	5	3	400	6	424	1.000	1.672E-39	1117	400	446	VNRREFLQWIGAAGF--STFALSASNAWGLQAIE------NPLAAYPNREWEKTYRDLWKSDASFTFLCAPNDTHNCILNAHVRDGVITRIGPTMKYGEATDLYGSKVTHRWDPRVCQKGLALTRRFYGDRRVRYPMVRKGFKAWADKGFPRE-KDGRPPKDYF-NRARDEWLRLTHEEAADLVAAALINIATTYSGDNGQKLLLQQGYEKEIVEATRGAGTQVLKFRGGMPLLGLTRIFGLYRMANSMALLDHKIRGVKPEDALGARGWDNYSWHTDLPPGHPMVTGQQTVDFDLHAVEQARIVVVWGMNWVTTKMPDTHWLTEARLKGTKVVVIACEYSSSSIKADDAIVVRPGTTPALALGLCNVIMREKIYDGDYVRRFSDLPLLVRADNLKLLR…	LSRRDFLALVPSSALSAAVLAMLPDDILAFEYIEPIDPNINPLTTYPYRDWERVYRDIYTPDSTFHYLCAPNDTHGCLLRASVKNGVVIYADPSFGYGKATDIYGNRASSRWDPRACISGLSYVRRFYSDRRIKGAYVRAGFKKWVDAGYPRDPATGQPPREYFSGRGKEEFVKVPFEEAFKIVAQTLLNIVATYSGQEGQARLLAQGYDPAMVESTEGAGTKTIKFRGGMPYNAGIRIGGFYRFANMMALLDAYVRGVGPDEAKGSRGWDNYAWHTDLPPGHPMVTGNKTLDFDLYTAENAKVIILWGKNWIATKMPDGHWLTEAKLKGAKIVTIAPEYQSSSSKADYVIVIRAGTDQAFALGLAHVLIRDRLYDEKFVKSFTDLPLLVRMDNLKLLR…	34.171,-44.420,46.004,33.695,-42.622,42.675,32.140,-45.339,40.472,32.920,-45.089,36.738,29.782,-43.663,35.092,29.919,-45.406,31.689,27.125,-44.427,29.292,25.542,-47.280,27.277,27.279,-45.698,24.240,30.710,-45.737,25.952,30.066,-49.374,26.964,29.127,-50.239,23.342,32.232,-48.360,22.097,34.358,-50.381,24.582,32.962,-53.683,23.179,35.634,-54.633,20.582,34.462,-55.725,17.145,34.613,-59.514,17.172,38.…	MGGLRLSRRDFLALVPSSALSAAVLAMLPDDILAFEYIEPIDPNINPLTTYPYRDWERVYRDIYTPDSTFHYLCAPNDTHGCLLRASVKNGVVIYADPSFGYGKATDIYGNRASSRWDPRACISGLSYVRRFYSDRRIKGAYVRAGFKKWVDAGYPRDPATGQPPREYFSGRGKEEFVKVPFEEAFKIVAQTLLNIVATYSGQEGQARLLAQGYDPAMVESTEGAGTKTIKFRGGMPYNAGIRIGGFYRFANMMALLDAYVRGVGPDEAKGSRGWDNYAWHTDLPPGHPMVTGNKTLDFDLYTAENAKVIILWGKNWIATKMPDGHWLTEAKLKGAKIVTIAPEYQSSSSKADYVIVIRAGTDQAFALGLAHVLIRDRLYDEKFVKSFTDLPLLVRMDN…	311458	Candidatus Caldarchaeum subterraneum
job.pdb	AF-A0A0F9FAB1-F1-model_v4 4Fe-4S Mo/W bis-MGD-type domain-containing protein	58.900	358	143	2	1	355	1	357	1.000	2.648E-38	1102	400	358	NNVNRREFLQWIGAAGFSTFALS---ASNAWGLQAIENPLAAYPNREWEKTYRDLWKSDASFTFLCAPNDTHNCILNAHVRDGVITRIGPTMKYGEATDLYGSKVTHRWDPRVCQKGLALTRRFYGDRRVRYPMVRKGFKAWADKGFPREKDGRPPKDYFNRARDEWLRLTHEEAADLVAAALINIATTYSGDNGQKLLLQQGYEKEIVEATRGAGTQVLKFRGGMPLLGLTRIFGLYRMANSMALLDHKIRGVKPEDALGARGWDNYSWHTDLPPGHPMVTGQQTVDFDLHAVEQARIVVVWGMNWVTTKMPDTHWLTEARLKGTKVVVIACEYSSSSIKADDAIVVRPGTTPALAL	MEVTRRQFLK-ISVASLGGMMISQPLLSELKFMTRIDNPLDFYPERNWEKIYRSQFKHDYTFHFLCAPNDTHNCLLKAYVKNDVITRIGPSYGYGKATDVYGNQASSRWEPRLCNKGLVLNRRVYGPRRVKYPMMREGFKKWVEAGFPRGSNGRPPQKYFQRGKENFVRVSWDEAFMYAAKGLVNIANTYAGGKGQRFLSAQGYDPSMVEMTKGAGTQVLKFRGGMPLLGATRVFGMYRLANSMALLDTHVRGVGEKDALGGRGWDNYSFHTDLPPGHPMVTGQQTVDFDLVDAENAGLIIPWGMNWISTKMPDSHWLTEARSKGAKVISITVEYSSVASKSDEAVILRPGTDTAYAL	-98.049,5.883,19.313,-98.255,2.458,21.002,-95.334,0.248,19.889,-96.820,-3.243,19.578,-94.837,-6.176,21.074,-94.312,-7.370,17.465,-92.864,-3.988,16.363,-90.591,-3.934,19.454,-89.287,-7.453,18.654,-88.768,-6.546,14.963,-86.880,-3.346,15.910,-84.756,-5.141,18.581,-83.848,-7.957,16.132,-83.024,-5.363,13.427,-80.871,-3.441,15.976,-79.057,-6.645,17.072,-78.633,-7.634,13.394,-77.269,-4.127,12.626,-74.75…	MEVTRRQFLKISVASLGGMMISQPLLSELKFMTRIDNPLDFYPERNWEKIYRSQFKHDYTFHFLCAPNDTHNCLLKAYVKNDVITRIGPSYGYGKATDVYGNQASSRWEPRLCNKGLVLNRRVYGPRRVKYPMMREGFKKWVEAGFPRGSNGRPPQKYFQRGKENFVRVSWDEAFMYAAKGLVNIANTYAGGKGQRFLSAQGYDPSMVEMTKGAGTQVLKFRGGMPLLGATRVFGMYRLANSMALLDTHVRGVGEKDALGGRGWDNYSFHTDLPPGHPMVTGQQTVDFDLVDAENAGLIIPWGMNWISTKMPDSHWLTEARSKGAKVISITVEYSSVASKSDEAVILRPGTDTAYALG	412755	marine sediment metagenome
job.pdb	AF-A0A2W5F8C1-F1-model_v4 Molybdopterin oxidoreductase	56.700	354	147	2	1	348	6	359	1.000	9.386E-37	1063	400	359	NNVNRREFLQWIGAAGFSTFALSASNAWGLQAI-----ENPLAAYPNREWEKTYRDLWKSDASFTFLCAPNDTHNCILNAHVRDGVITRIGPTMKYGEATDLYGSKVTHRWDPRVCQKGLALTRRFYGDRRVRYPMVRKGFKAWADKGFPREK-DGRPPKDYFNRARDEWLRLTHEEAADLVAAALINIATTYSGDNGQKLLLQQGYEKEIVEATRGAGTQVLKFRGGMPLLGLTRIFGLYRMANSMALLDHKIRGVKPEDALGARGWDNYSWHTDLPPGHPMVTGQQTVDFDLHAVEQARIVVVWGMNWVTTKMPDTHWLTEARLKGTKVVVIACEYSSSSIKADDAIVVRPG	VDFSRRRFLKMAGAAGFGALASPADLFAQYRHLGPVTVANPLQFYPNRDWERMYRDIYRHDRTFVFMCCPNDTHNCLLNAYVKNNVVVRIEPTYGYGKAQDLYGNRASHRWDPRCCQKGLVLARRFYGDRRVKGAFIRKGFKEWADRGFPRDPVTGAPPRELMRRGWDSWVKVSHEEAYRYHARALYDIAKTYSGEQGRKYLLAQGYDPDMVEALEGAGTRTFKFRGGMAFQGACRIVGAFRMGNTMALLDHHLRGVPPELAKGAGAWDSYSFHTDLPPGHPMVCGEQTNDFELFDTENAKLIVVWGMNWITTKMPDSHWLTEARLKGAKTVAVTVEYSATATKCDEVIVIRPG	-49.215,-29.047,-40.668,-47.874,-32.062,-38.685,-44.067,-32.098,-38.112,-42.685,-35.570,-39.036,-41.123,-37.198,-36.062,-38.184,-39.054,-37.679,-37.997,-42.401,-35.820,-34.308,-42.757,-34.823,-33.892,-46.536,-34.496,-30.755,-48.070,-32.891,-30.068,-49.788,-36.253,-29.998,-46.400,-38.054,-27.705,-44.960,-35.332,-25.284,-47.934,-35.662,-25.298,-47.594,-39.473,-24.568,-43.839,-39.152,-21.844,-44.398…	MKTPTVDFSRRRFLKMAGAAGFGALASPADLFAQYRHLGPVTVANPLQFYPNRDWERMYRDIYRHDRTFVFMCCPNDTHNCLLNAYVKNNVVVRIEPTYGYGKAQDLYGNRASHRWDPRCCQKGLVLARRFYGDRRVKGAFIRKGFKEWADRGFPRDPVTGAPPRELMRRGWDSWVKVSHEEAYRYHARALYDIAKTYSGEQGRKYLLAQGYDPDMVEALEGAGTRTFKFRGGMAFQGACRIVGAFRMGNTMALLDHHLRGVPPELAKGAGAWDSYSFHTDLPPGHPMVCGEQTNDFELFDTENAKLIVVWGMNWITTKMPDSHWLTEARLKGAKTVAVTVEYSATATKCDEVIVIRPG	146939	Azospira oryzae
job.pdb	AF-A0A6V8P545-F1-model_v4 Nitrate reductase / nitrite oxidoreductase, alpha subunit	59.700	395	157	1	1	393	2	396	1.000	9.937E-36	1025	400	841	NNVNRREFLQ--WIGAAGFSTFALSASNAWGLQAIENPLAAYPNREWEKTYRDLWKSDASFTFLCAPNDTHNCILNAHVRDGVITRIGPTMKYGEATDLYGSKVTHRWDPRVCQKGLALTRRFYGDRRVRYPMVRKGFKAWADKGFPREKDGRPPKDYFNRARDEWLRLTHEEAADLVAAALINIATTYSGDNGQKLLLQQGYEKEIVEATRGAGTQVLKFRGGMPLLGLTRIFGLYRMANSMALLDHKIRGVKPEDALGARGWDNYSWHTDLPPGHPMVTGQQTVDFDLHAVEQARIVVVWGMNWVTTKMPDTHWLTEARLKGTKVVVIACEYSSSSIKADDAIVVRPGTTPALALGLCNVIMREKIYDGDYVRRFSDLPLLVRADNLKLLRAE	QEITRREFVKMGMASMAGLFLRGLELSSLQFVPEVDNPLDSYPERGWEKIYRDQFRYDSTFHFLCAPNDTHNCLLRAYVKNGVVTRIGPSYGYGKARDVYGNQASHRWDPRCCQKGLALVRRFYGPRRVKNHFVRKGFKEWYDAGFPRDEAGRIPPQYLNRGKEPFVKVSFEEACEIVAQTTVNIATTYSGDKGTELLRKQDYDEAMIEAMKGAGTQVLKLRGGMPLLGATRIFGLYRFANSLALLDAKMRQVDQEAALGARAWDNYSWHTDLPPGHTMTCGQQTIDFDLATAENAAMVVCWGMNWIVTKMPDGHWLTEARLKGTRVVTVACEYQATSNKADELILLRPGSDPAFALGLAQVIIQEKLYDAEFVKGHTDLPLLVRMDTLKLLKPQ	-48.033,-43.382,15.863,-51.130,-45.455,14.983,-50.506,-48.620,12.921,-52.333,-48.277,9.574,-53.994,-51.593,8.686,-53.441,-53.203,5.244,-57.118,-52.467,4.431,-56.744,-48.748,5.300,-53.535,-48.643,3.195,-55.469,-50.062,0.201,-58.331,-47.568,0.760,-55.775,-44.708,0.902,-54.163,-46.235,-2.249,-57.494,-46.210,-4.140,-58.247,-42.613,-3.048,-54.754,-41.616,-4.289,-55.389,-43.424,-7.618,-58.616,-41.389,-…	MQEITRREFVKMGMASMAGLFLRGLELSSLQFVPEVDNPLDSYPERGWEKIYRDQFRYDSTFHFLCAPNDTHNCLLRAYVKNGVVTRIGPSYGYGKARDVYGNQASHRWDPRCCQKGLALVRRFYGPRRVKNHFVRKGFKEWYDAGFPRDEAGRIPPQYLNRGKEPFVKVSFEEACEIVAQTTVNIATTYSGDKGTELLRKQDYDEAMIEAMKGAGTQVLKLRGGMPLLGATRIFGLYRFANSLALLDAKMRQVDQEAALGARAWDNYSWHTDLPPGHTMTCGQQTIDFDLATAENAAMVVCWGMNWIVTKMPDGHWLTEARLKGTRVVTVACEYQATSNKADELILLRPGSDPAFALGLAQVIIQEKLYDAEFVKGHTDLPLLVRMDTLKLLKPQDLI…	2754717	Candidatus Hakubanella thermoalkaliphilus
job.pdb	AF-A0A7V3JKY2-F1-model_v4 Molybdopterin oxidoreductase	61.700	395	149	1	1	393	2	396	1.000	1.052E-34	995	400	1002	NNVNRREFLQWIGA--AGFSTFALSASNAWGLQAIENPLAAYPNREWEKTYRDLWKSDASFTFLCAPNDTHNCILNAHVRDGVITRIGPTMKYGEATDLYGSKVTHRWDPRVCQKGLALTRRFYGDRRVRYPMVRKGFKAWADKGFPREKDGRPPKDYFNRARDEWLRLTHEEAADLVAAALINIATTYSGDNGQKLLLQQGYEKEIVEATRGAGTQVLKFRGGMPLLGLTRIFGLYRMANSMALLDHKIRGVKPEDALGARGWDNYSWHTDLPPGHPMVTGQQTVDFDLHAVEQARIVVVWGMNWVTTKMPDTHWLTEARLKGTKVVVIACEYSSSSIKADDAIVVRPGTTPALALGLCNVIMREKIYDGDYVRRFSDLPLLVRADNLKLLRAE	SDLARRDFLAGIMASLAGMATGGPLLAGLRSIPEIDNPLDHYPERDWERIYRDQFRHDSTFHFLCAPNDTHNCLLTAYVKNGVVTRLGPSYGYGEAKDIYGNQASHRWDPRCCNKGLAMIRRLYGPRRVKYPAVRKGFLEWVQAGFPRDSDGRMPEAYRHRGKEPFLKVPFEKACQLVAQAMENIARTYSGPKGQELLRRQGYDEAMIEATKQAGTQCLKFRGGMPLLGATRIMGFYRMANSLALLDAKIRGVDREHALGARGWDNYSWHTDLPPGHTMVCGHQTIDFDLATAENASLVVCWGMNWISTKMPDGHWLSEARLKGTTVVTVACEYQSTSNKADKVIVVRPGSDPALALGLAHVILREKLYDAEYVRGQTDLPFLVRMDTLKLLRPQ	-58.460,-48.162,27.975,-59.513,-51.551,26.619,-59.188,-53.218,23.177,-60.885,-51.563,20.208,-60.587,-54.205,17.467,-59.425,-52.807,14.068,-62.880,-53.713,12.660,-64.715,-51.410,15.127,-62.253,-48.581,14.325,-62.967,-49.009,10.574,-66.740,-49.139,11.178,-66.326,-45.890,13.174,-64.465,-44.350,10.167,-67.245,-45.369,7.724,-69.954,-43.946,10.022,-67.942,-40.701,10.426,-67.303,-40.525,6.621,-71.064,-4…	MSDLARRDFLAGIMASLAGMATGGPLLAGLRSIPEIDNPLDHYPERDWERIYRDQFRHDSTFHFLCAPNDTHNCLLTAYVKNGVVTRLGPSYGYGEAKDIYGNQASHRWDPRCCNKGLAMIRRLYGPRRVKYPAVRKGFLEWVQAGFPRDSDGRMPEAYRHRGKEPFLKVPFEKACQLVAQAMENIARTYSGPKGQELLRRQGYDEAMIEATKQAGTQCLKFRGGMPLLGATRIMGFYRMANSLALLDAKIRGVDREHALGARGWDNYSWHTDLPPGHTMVCGHQTIDFDLATAENASLVVCWGMNWISTKMPDGHWLSEARLKGTTVVTVACEYQSTSNKADKVIVVRPGSDPALALGLAHVILREKLYDAEYVRGQTDLPFLVRMDTLKLLRPQDLF…	2026780	Planctomycetota bacterium
job.pdb	AF-A0A522W884-F1-model_v4 Molybdopterin oxidoreductase	60.800	355	139	0	40	394	2	356	1.000	1.323E-32	983	400	1108	YPNREWEKTYRDLWKSDASFTFLCAPNDTHNCILNAHVRDGVITRIGPTMKYGEATDLYGSKVTHRWDPRVCQKGLALTRRFYGDRRVRYPMVRKGFKAWADKGFPREKDGRPPKDYFNRARDEWLRLTHEEAADLVAAALINIATTYSGDNGQKLLLQQGYEKEIVEATRGAGTQVLKFRGGMPLLGLTRIFGLYRMANSMALLDHKIRGVKPEDALGARGWDNYSWHTDLPPGHPMVTGQQTVDFDLHAVEQARIVVVWGMNWVTTKMPDTHWLTEARLKGTKVVVIACEYSSSSIKADDAIVVRPGTTPALALGLCNVIMREKIYDGDYVRRFSDLPLLVRADNLKLLRAEE	YPDRDWEKIYRSQFKYDSTYHFLCAPNDTHNCLLKAYVKNDIITRIGPSYGYGKAKDIYGNQASSRWEPRLCNKGLVLNRRVFGPRRVKYPMVREGFKKWAEAGFPRDENGSPPREYFQRGKENFIKVSWDEIFDIAAKSLINIATTFSGDKGKELLARQGYDPASIDAVNGAGVQTLKFRGGMPLLGITRILGMYRLSNSMALLDSSIRGVSAADAVGARGWDNYSWHTDLPPGHPMVSGQQTVEFDLMDAENAKLIIPWGMNWISTKMPDGHWLTEARVKGTKVIAVTVEYSSVASKSDEVVIIRPGTDAAFALGIAGVIMKEKLYDEEYVLSSTDLPFLVRMDTLKLLRAEE	43.009,-48.590,2.025,40.779,-45.557,1.474,40.385,-45.092,-2.305,41.936,-42.136,-3.979,40.071,-38.968,-2.872,41.552,-36.517,-5.430,38.105,-36.362,-7.099,37.006,-34.356,-3.988,39.254,-31.477,-5.192,36.601,-30.867,-7.902,33.874,-30.115,-5.303,36.269,-28.164,-3.023,37.246,-26.038,-6.061,33.552,-25.396,-6.883,32.849,-24.198,-3.298,36.036,-22.047,-3.112,35.753,-18.247,-3.605,38.348,-15.504,-4.330,36.65…	FYPDRDWEKIYRSQFKYDSTYHFLCAPNDTHNCLLKAYVKNDIITRIGPSYGYGKAKDIYGNQASSRWEPRLCNKGLVLNRRVFGPRRVKYPMVREGFKKWAEAGFPRDENGSPPREYFQRGKENFIKVSWDEIFDIAAKSLINIATTFSGDKGKELLARQGYDPASIDAVNGAGVQTLKFRGGMPLLGITRILGMYRLSNSMALLDSSIRGVSAADAVGARGWDNYSWHTDLPPGHPMVSGQQTVEFDLMDAENAKLIIPWGMNWISTKMPDGHWLTEARVKGTKVIAVTVEYSSVASKSDEVVIIRPGTDAAFALGIAGVIMKEKLYDEEYVLSSTDLPFLVRMDTLKLLRAEEAIPDFKPAEPAADVKVLKKGEKAPPPFKQGDNQYIPEALLKEW…	1869227	bacterium
job.pdb	AF-A0A7V5N3G1-F1-model_v4 Molybdopterin oxidoreductase	69.200	319	98	0	1	319	3	321	1.000	7.443E-34	974	400	322	NNVNRREFLQWIGAAGFSTFALSASNAWGLQAIENPLAAYPNREWEKTYRDLWKSDASFTFLCAPNDTHNCILNAHVRDGVITRIGPTMKYGEATDLYGSKVTHRWDPRVCQKGLALTRRFYGDRRVRYPMVRKGFKAWADKGFPREKDGRPPKDYFNRARDEWLRLTHEEAADLVAAALINIATTYSGDNGQKLLLQQGYEKEIVEATRGAGTQVLKFRGGMPLLGLTRIFGLYRMANSMALLDHKIRGVKPEDALGARGWDNYSWHTDLPPGHPMVTGQQTVDFDLHAVEQARIVVVWGMNWVTTKMPDTHWLTEAR	RGFSRRGFLKSLGAAGFGALAASAVKAWGLEAVSNPLAVYPDRGWERAYRDLWKHDWSFTFLCAPNDTHNCLLRGYVRNGVLVRIGPTMRYGEARDLMGNRASHRWDPRICQKGLALTRRIYGDRRISGCMVRAGFKGWVEAGFPREARGLPPREYFNRGRDEWIRVTHDEAARIVASAIKNIAETYSGQKGASLLKAQNYEDEVIAAMNGAGTQCLKFRGGMPLLGITRVFGFYRFANSLALLDHHIRGVGPEQALGGRGFDNYSWHTDLPPGHPMVTGQQTVEFDLSAVEHSKTILVWGMNWITTKMPDAHWLTEAR	-2.378,-58.759,-69.096,-2.711,-55.419,-67.250,-0.355,-55.396,-64.237,-2.711,-53.401,-61.979,-0.762,-51.559,-59.235,-0.963,-53.900,-56.225,-2.249,-52.468,-52.897,1.170,-53.466,-51.475,2.869,-51.468,-54.281,0.627,-48.459,-53.463,1.420,-48.559,-49.705,5.165,-48.927,-50.436,5.020,-45.918,-52.814,3.047,-43.868,-50.222,5.566,-44.778,-47.478,8.511,-43.917,-49.775,6.867,-40.599,-50.798,6.018,-39.768,-47.…	MERGFSRRGFLKSLGAAGFGALAASAVKAWGLEAVSNPLAVYPDRGWERAYRDLWKHDWSFTFLCAPNDTHNCLLRGYVRNGVLVRIGPTMRYGEARDLMGNRASHRWDPRICQKGLALTRRIYGDRRISGCMVRAGFKGWVEAGFPREARGLPPREYFNRGRDEWIRVTHDEAARIVASAIKNIAETYSGQKGASLLKAQNYEDEVIAAMNGAGTQCLKFRGGMPLLGITRVFGFYRFANSLALLDHHIRGVGPEQALGGRGFDNYSWHTDLPPGHPMVTGQQTVEFDLSAVEHSKTILVWGMNWITTKMPDAHWLTEARL	2026735	Deltaproteobacteria bacterium
job.pdb	AF-A0A2D6CYQ5-F1-model_v4 Nitrate oxidoreductase subunit alpha	43.800	404	214	5	1	395	1	400	1.000	6.263E-34	957	400	426	NNVNRREFLQWIGAAGFSTFAL----SASNAWGLQA---IENPLAAYPNREWEKTYRDLWKSDASFTFLCAPNDTHNCILNAHVRDGVITRIGPTMKYGEATDLYGSKVTHRWDPRVCQKGLALTRRFYGDRRVRYPMVRKGFKAWADKGFPREKDGRPPKDYFNRAR--DEWLRLTHEEAADLVAAALINIATTYSGDNGQKLLLQQGYEKEIVEATRGAGTQVLKFRGGMPLLGLTRIFGLYRMANSMALLDHKIRGVKPEDALGARGWDNYSWHTDLPPGHPMVTGQQTVDFDLHAVEQARIVVVWGMNWVTTKMPDTHWLTEARLKGTKVVVIACEYSSSSIKADDAIVVRPGTTPALALGLCNVIMREKIYDGDYVRRFSDLPLLVRADNLKLL…	MSIKRREFLQ---AAGVLTGSLMLTPVKGRAQQLKSVIDVPNPLEHYPNRGWEAVYRDQYAYDRKFKWVCSPNCTHACRMWAFERNGIVTRIESAYDMQRYSDLYGNTATPNWNPRGCNKGYSFARRVYGPYRLRYPIMRKGWKRWADDGFPYLTEQ-LRSEYLFDARASDSFVRVKWDDAFQYIARGYEAIATTYSGDEGAKRLIEQGYEPEMVDEMGGAGTRTLKFRGGMGLLGVFGKYGMYRLANSTALLDSKIRQVGSDEARAGRTWSNYTWHGDQAPGHPWVHGLQASDCDFNDLRFSKLIIMSGKNLVENKMADSHFFIECMERGAKIVVISPEYGAPSTKADYWLPIRPNSDTALFLGITKWMIDNGKYDADFVKQFTDFPLLVRTDTLKRL…	-15.355,-21.752,-60.068,-13.973,-18.319,-61.147,-16.196,-16.657,-63.804,-14.084,-14.456,-66.116,-15.149,-10.754,-66.169,-16.011,-11.026,-69.903,-18.357,-13.999,-69.319,-19.968,-12.064,-66.426,-20.497,-8.980,-68.662,-21.974,-11.074,-71.507,-24.277,-12.898,-69.045,-25.268,-9.548,-67.423,-25.950,-7.986,-70.873,-28.224,-10.908,-71.844,-29.940,-10.834,-68.405,-30.516,-7.039,-68.622,-31.990,-7.325,-72.…	MSIKRREFLQAAGVLTGSLMLTPVKGRAQQLKSVIDVPNPLEHYPNRGWEAVYRDQYAYDRKFKWVCSPNCTHACRMWAFERNGIVTRIESAYDMQRYSDLYGNTATPNWNPRGCNKGYSFARRVYGPYRLRYPIMRKGWKRWADDGFPYLTEQLRSEYLFDARASDSFVRVKWDDAFQYIARGYEAIATTYSGDEGAKRLIEQGYEPEMVDEMGGAGTRTLKFRGGMGLLGVFGKYGMYRLANSTALLDSKIRQVGSDEARAGRTWSNYTWHGDQAPGHPWVHGLQASDCDFNDLRFSKLIIMSGKNLVENKMADSHFFIECMERGAKIVVISPEYGAPSTKADYWLPIRPNSDTALFLGITKWMIDNGKYDADFVKQFTDFPLLVRTDTLKRLKPQD…	2026781	Candidatus Poribacteria bacterium
job.pdb	AF-A0A7V1RIP4-F1-model_v4 Nitrate oxidoreductase subunit alpha	45.900	392	203	4	1	385	2	391	1.000	4.975E-34	951	400	391	NNVNRREFLQWIGAAGFSTFALS----ASNAWGLQAIENPLAAYPNREWEKTYRDLWKSDASFTFLCAPNDTHNCILNAHVRDGVITRIGPTMKYGEATDLYGSKVTHRWDPRVCQKGLALTRRFYGDRRVRYPMVRKGFKAWADKGFPR-EKDGRPPKDY--FNRARDEWLRLTHEEAADLVAAALINIATTYSGDNGQKLLLQQGYEKEIVEATRGAGTQVLKFRGGMPLLGLTRIFGLYRMANSMALLDHKIRGVKPEDALGARGWDNYSWHTDLPPGHPMVTGQQTVDFDLHAVEQARIVVVWGMNWVTTKMPDTHWLTEARLKGTKVVVIACEYSSSSIKADDAIVVRPGTTPALALGLCNVIMREKIYDGDYVRRFSDLPLLVRAD	APITRRGFLKVAGGSAVGVAALGQAGLALRRLAPVSIPNPLERYPDRDWEQVYRDQYRYDSSFPYVCSPNDTHACRMRAFVRNGVVMRIEQNYDAGRIKDALGNSTTAHWNPRGCPKGMTMQRRIYGPYRLRYPMLRKGWKAWADDGYPFLTPELR--ERYGFTSRGTDTFVRASWEEAYRYVAGALVATAEHYSGEEGKRRLLEEGYAPEMVDATGGAGTRTMKFRGGMGLLGVLGKYGMYRFSNLMALLDHHVRGVPPEEALGGRNWSNYTWHGDQAPGFPFVHGLQASDVDFNELRNARLHIQVGKNLVENKMPESHFFHEVMERGGKIVTVAPEYSPPATKSDYWIPVRPQTDAALFLGIARILIDEGWYDEDFVKRFTDLPLLVRTD	-61.506,-7.161,-30.172,-60.406,-5.699,-33.532,-57.843,-2.839,-33.186,-59.427,0.541,-33.485,-57.889,2.293,-36.500,-56.454,5.833,-36.048,-59.425,7.074,-38.150,-61.915,5.317,-35.825,-60.262,7.048,-32.827,-60.615,10.537,-34.405,-64.315,9.991,-35.249,-65.029,8.952,-31.636,-62.950,11.855,-30.197,-64.685,14.386,-32.510,-68.132,13.157,-31.363,-67.092,13.396,-27.670,-66.067,17.093,-27.947,-69.665,18.254,-…	MAPITRRGFLKVAGGSAVGVAALGQAGLALRRLAPVSIPNPLERYPDRDWEQVYRDQYRYDSSFPYVCSPNDTHACRMRAFVRNGVVMRIEQNYDAGRIKDALGNSTTAHWNPRGCPKGMTMQRRIYGPYRLRYPMLRKGWKAWADDGYPFLTPELRERYGFTSRGTDTFVRASWEEAYRYVAGALVATAEHYSGEEGKRRLLEEGYAPEMVDATGGAGTRTMKFRGGMGLLGVLGKYGMYRFSNLMALLDHHVRGVPPEEALGGRNWSNYTWHGDQAPGFPFVHGLQASDVDFNELRNARLHIQVGKNLVENKMPESHFFHEVMERGGKIVTVAPEYSPPATKSDYWIPVRPQTDAALFLGIARILIDEGWYDEDFVKRFTDLPLLVRTD	1883427	Actinomycetia bacterium
job.pdb	AF-A0A7C4G893-F1-model_v4 Molybdopterin oxidoreductase	59.300	362	146	1	33	393	2	363	1.000	1.248E-31	941	400	840	IENPLAAYPNREWEKTYRDLWKSDASFTFLCAPNDTHNCILNAHVRDGVITRIGPTMKYGEATDLYGSKVTHRWDPRVCQKGLALTRRFYGDRRVRYPMVRKGFKAWADKGFPREK-DGRPPKDYFNRARDEWLRLTHEEAADLVAAALINIATTYSGDNGQKLLLQQGYEKEIVEATRGAGTQVLKFRGGMPLLGLTRIFGLYRMANSMALLDHKIRGVKPEDALGARGWDNYSWHTDLPPGHPMVTGQQTVDFDLHAVEQARIVVVWGMNWVTTKMPDTHWLTEARLKGTKVVVIACEYSSSSIKADDAIVVRPGTTPALALGLCNVIMREKIYDGDYVRRFSDLPLLVRADNLKLLRAE	VANPLAEYPNRDWERLYRDIFRHDRTFTFLCAPNDTHNCLLRAFVKNNVLVRIEPTYGYGKATDLSGRRASPRWDPRCCQKGLVLGRRLYGDRRVKGAFVRRGFKEWVERGFPRDPVTGRAPAELMRRGWDSFVRVPYEEAYALHARALENIARTYSGPQGARYLLAQGYDPAMVEAAGGSGVRTIKVRGGMAKLGVTRIVGTYRFGNMLALLDAHVRGVGPDQALGAGFWDSYSWHTDLPPGHPMVHGDQTSDWELFAAEHAGLVLVWGMNWITTKMPDSHWLTEARLKGTRVVVITVEYSATANKGDEVIVIRPGTDPAFALGLAQVIIRERLYDAAFVKRYTDLPRLVRLDTLEPLLAR	-47.986,-29.945,-52.542,-45.115,-27.915,-51.020,-42.931,-30.537,-49.274,-42.801,-30.086,-45.473,-39.837,-27.662,-45.001,-39.339,-29.236,-41.611,-39.051,-32.806,-43.020,-35.391,-32.227,-44.074,-32.724,-30.413,-42.017,-31.500,-27.516,-44.240,-28.020,-27.384,-45.696,-25.768,-26.392,-42.733,-22.539,-25.652,-44.707,-23.163,-21.909,-44.153,-22.636,-22.603,-40.396,-18.997,-23.538,-41.239,-18.374,-19.754…	RVANPLAEYPNRDWERLYRDIFRHDRTFTFLCAPNDTHNCLLRAFVKNNVLVRIEPTYGYGKATDLSGRRASPRWDPRCCQKGLVLGRRLYGDRRVKGAFVRRGFKEWVERGFPRDPVTGRAPAELMRRGWDSFVRVPYEEAYALHARALENIARTYSGPQGARYLLAQGYDPAMVEAAGGSGVRTIKVRGGMAKLGVTRIVGTYRFGNMLALLDAHVRGVGPDQALGAGFWDSYSWHTDLPPGHPMVHGDQTSDWELFAAEHAGLVLVWGMNWITTKMPDSHWLTEARLKGTRVVVITVEYSATANKGDEVIVIRPGTDPAFALGLAQVIIRERLYDAAFVKRYTDLPRLVRLDTLEPLLARDVFPGHREAPLGNWTRVLARGESAPPAPAQDGMLIP…	2026778	Phycisphaerae bacterium
job.pdb	AF-A0A539DWB8-F1-model_v4 Molybdopterin oxidoreductase	53.200	402	177	4	3	393	17	418	1.000	1.179E-32	919	400	918	VNRREFLQWIGAAGFSTF-------ALSASNAWG--LQAIENPLAAYPNREWEKTYRDLWKSDASFTFLCAPNDTHNCILNAHVRDGVITRIGPTMKYGEATDLYGSKVTHRWDPRVCQKGLALTRRFYGDRRVRYPMVRKGFKAWADKGFPREKDGRPPKDYFNR-ARDEWLRLTHEEAADLVAAALINIATTYSGDNGQKLLLQQG-YEKEIVEATRGAGTQVLKFRGGMPLLGLTRIFGLYRMANSMALLDHKIRGVKPEDALGARGWDNYSWHTDLPPGHPMVTGQQTVDFDLHAVEQARIVVVWGMNWVTTKMPDTHWLTEARLKGTKVVVIACEYSSSSIKADDAIVVRPGTTPALALGLCNVIMREKIYDGDYVRRFSDLPLLVRADNLKLL…	VSRRDLLAASPVLMLAVLRGEIPAQRVTSGYTMLRPIDPASNPLETYPNRDWEQVYRDLYTPDSTYHWMCGPNDTHGCLLKASVKNGVAVYSDPSFGYGKATDIYGNKASQRWDPRACVSGLAYVRRAYSDRRVKGCYVRAGFRQWIDDGLPREADGQPPLRYRTGRGKEDFDKVTHEEAAALVAKVYTNIATTYSGDEGAELLRAQGQYEEEMIEAMHGAGVQTMKFRGGMPFNAPFRVGGFYRLANMMALLDVAVRGVEPADSVGGRHWDSYSWHTDLPPGHPMVTGQQTLDFDLFTAENAKLITLWGMNWIATKMPDAHWLTEARLHGAKVVTIAPEYQSSSCKADRAIIIRPGSDGALALGLAHVIVNEGLYDEQFVKTQTDLPLLVRSDTKKML…	61.540,-22.283,-25.062,58.392,-22.522,-23.950,56.427,-21.962,-20.718,54.933,-25.480,-21.190,57.215,-27.398,-18.783,55.843,-25.777,-15.590,52.314,-27.165,-16.236,53.355,-30.854,-15.920,54.983,-30.773,-12.444,51.907,-29.308,-10.662,49.621,-32.110,-11.979,51.189,-34.789,-9.706,49.920,-33.518,-6.300,46.184,-32.899,-6.987,44.495,-35.575,-9.162,41.901,-33.201,-10.740,41.986,-32.820,-14.529,39.303,-30.3…	MDDRDRSLEVATETGAVSRRDLLAASPVLMLAVLRGEIPAQRVTSGYTMLRPIDPASNPLETYPNRDWEQVYRDLYTPDSTYHWMCGPNDTHGCLLKASVKNGVAVYSDPSFGYGKATDIYGNKASQRWDPRACVSGLAYVRRAYSDRRVKGCYVRAGFRQWIDDGLPREADGQPPLRYRTGRGKEDFDKVTHEEAAALVAKVYTNIATTYSGDEGAELLRAQGQYEEEMIEAMHGAGVQTMKFRGGMPFNAPFRVGGFYRLANMMALLDVAVRGVEPADSVGGRHWDSYSWHTDLPPGHPMVTGQQTLDFDLFTAENAKLITLWGMNWIATKMPDAHWLTEARLHGAKVVTIAPEYQSSSCKADRAIIIRPGSDGALALGLAHVIVNEGLYDEQFVKT…	2024894	Acidimicrobiaceae bacterium
job.pdb	AF-A0A357ELC2-F1-model_v4 Nitrate oxidoreductase subunit alpha	39.100	401	232	5	4	395	4	401	1.000	1.571E-31	895	400	458	NRREFLQWIGAAGFSTFALSASNAWGLQAI------ENPLAAYPNREWEKTYRDLWKSDASFTFLCAPNDTHNCILNAHVRDGVITRIGPTMKYGEATDLYGSKVTHRWDPRVCQKGLALTRRFYGDRRVRYPMVRKGFKAWADKGFPREKDGRPPKDYFNRAR--DEWLRLTHEEAADLVAAALINIATTYSGDNGQKLLLQQGYEKEIVEATRGAGTQVLKFRGGMPLLGLTRIFGLYRM-ANSMALLDHKIRGVKPEDALGARGWDNYSWHTDLPPGHPMVTGQQTVDFDLHAVEQARIVVVWGMNWVTTKMPDTHWLTEARLKGTKVVVIACEYSSSSIKADDAIVVRPGTTPALALGLCNVIMREKIYDGDYVRRFSDLPLLVRADNLKLLRAE…	SRRQFLK--VSVGTVAAAAVADKVLALTALQPVIEVGNPLGDYPDRSWERVYHDQYRYDSSFTWVCSPNDTHACRVRAFVRNGVVMRVEQNYDHQTYEDLYGNRGTFAHNPRMCLKGFTFHRRVYGPYRLKGPLMRKGWKQWMDDGSPELTPE-TKRKYKFDSRFLDDMLRVSWDTAFTYAAKAMIIIATRYSGEAGARRLREQGYAPEMIEMMKGAGTRCFKHRAGMPVLGIIGKMGNTRMNGGINALLDSWIRKVSPDQAQGGRYWSNYTWHGDQNPSQPFWSGVQGSDIDLSDMRFSKLNTSWGKNFVENKMPEAHWKLECIERGARVVVITPEYNPTAYRADYWMPLRPQSDGALFMGAMKIIIDENMHDVDFLKQFTDAPILIRTDTLQYLDPR…	11.028,-52.743,-74.870,7.882,-50.832,-75.930,4.803,-52.721,-74.658,1.925,-52.469,-77.133,-1.363,-51.014,-75.786,-2.821,-54.558,-75.951,0.074,-56.044,-73.921,-0.315,-53.178,-71.398,-4.037,-54.007,-70.959,-3.324,-57.756,-70.554,-0.575,-57.080,-67.968,-2.786,-54.501,-66.146,-5.745,-56.940,-65.964,-3.395,-59.708,-64.715,-1.838,-57.337,-62.114,-5.281,-56.110,-60.914,-6.485,-59.728,-60.509,-3.292,-60.6…	MFLSRRQFLKVSVGTVAAAAVADKVLALTALQPVIEVGNPLGDYPDRSWERVYHDQYRYDSSFTWVCSPNDTHACRVRAFVRNGVVMRVEQNYDHQTYEDLYGNRGTFAHNPRMCLKGFTFHRRVYGPYRLKGPLMRKGWKQWMDDGSPELTPETKRKYKFDSRFLDDMLRVSWDTAFTYAAKAMIIIATRYSGEAGARRLREQGYAPEMIEMMKGAGTRCFKHRAGMPVLGIIGKMGNTRMNGGINALLDSWIRKVSPDQAQGGRYWSNYTWHGDQNPSQPFWSGVQGSDIDLSDMRFSKLNTSWGKNFVENKMPEAHWKLECIERGARVVVITPEYNPTAYRADYWMPLRPQSDGALFMGAMKIIIDENMHDVDFLKQFTDAPILIRTDTLQYLDPR…	70125	Nitrospira sp.
job.pdb	AF-A0A6A0QUK5-F1-model_v4 Nitrate oxidoreductase subunit alpha	41.300	418	222	10	1	400	2	414	1.000	3.725E-31	872	400	415	NNVNRREFLQWIGAAGFSTFALSASNAWGL--------QAIENPLAAYPNREWEKTYRDLWKSDASFTFLCAPNDTHNCILNAHVRDGVITRIGPTMKYGEATDLYGSKVTHRWDPRVCQKGLALTRRFYGDRRVRYPMVRKGFKAWADKGFPREKDGRPPKD---YF--NRARDEWLRLTHEEAADLVAAALINIATTYSGDNG-QKLLLQQGYEKEIVE-ATRGAGTQVLKFRGGMPLLGLTRIFGLYRMANSMALLDHKIRGVKPEDALGARGWDNYSWHTDLPPGHPMVTGQQTVDFDLHAVEQARIVVVWGMNWVTTKMPDTHWLTEARLKGTKVVVIACEYSSSSIKADDAIVVRPGTT-PALALGLCNVIMREKIYDGDYVRRFSDLPLLVR…	KKVTRRKFLK--GSAVAAAGAYVASQAFDTAFTFFQAAPGIDNPLVFYPNRDWESIYRDQYAYDGSFPVVCAPNDTHMCRLRAFTRNGVVIRLEQNYDGDNYKDPAGNSSTVAWNPRGCLKGYTLHRRVYGPYRLRTPMLRAGWKQWADDGFPSLSDN--PELRVQYHFDSRSEDEFIPMETAEIDDYVARGLEAIATTYSGEEGHRRLIEEDGYEPEMLEFWEES-GVRTMKFGSSLPVHGVAGKFGLGRFANMLSLLDARVRGVGEEEAVGAREWSEYTWRGDQAPGFPFVHGVQAAETDMSDLRQSRLLIQVGKNLVENKMPESHFFQEIIERGGKVVSIVPEYGPQASKADYWIPVRAGLSDTALFLGIAKALIDRRLYDTDFLKRFTDFPLLVR…	93.889,15.563,7.277,95.052,12.547,9.375,96.617,9.947,7.016,94.539,6.723,7.181,96.998,3.818,7.529,96.555,0.716,5.310,95.743,-1.344,8.452,93.035,1.158,9.541,91.566,1.094,6.004,91.447,-2.742,5.914,89.919,-2.919,9.426,87.389,-0.183,8.533,86.512,-1.963,5.247,86.048,-5.343,7.011,83.826,-3.733,9.689,81.849,-1.875,6.978,81.433,-5.124,4.963,80.366,-7.074,8.086,77.978,-4.227,9.033,76.508,-4.176,5.486,76.04…	MKKVTRRKFLKGSAVAAAGAYVASQAFDTAFTFFQAAPGIDNPLVFYPNRDWESIYRDQYAYDGSFPVVCAPNDTHMCRLRAFTRNGVVIRLEQNYDGDNYKDPAGNSSTVAWNPRGCLKGYTLHRRVYGPYRLRTPMLRAGWKQWADDGFPSLSDNPELRVQYHFDSRSEDEFIPMETAEIDDYVARGLEAIATTYSGEEGHRRLIEEDGYEPEMLEFWEESGVRTMKFGSSLPVHGVAGKFGLGRFANMLSLLDARVRGVGEEEAVGAREWSEYTWRGDQAPGFPFVHGVQAAETDMSDLRQSRLLIQVGKNLVENKMPESHFFQEIIERGGKVVSIVPEYGPQASKADYWIPVRAGLSDTALFLGIAKALIDRRLYDTDFLKRFTDFPLLVRLDTL…	2033014	Armatimonadetes bacterium
job.pdb	AF-L0JXL5-F1-model_v4 Nitrate reductase alpha subunit	54.400	404	170	4	1	393	8	408	1.000	1.977E-30	869	400	1169	NNVNRREFLQWIGAAGF----STFALSASNAWGLQAIE-------NPLAAYPNREWEKTYRDLWKSDASFTFLCAPNDTHNCILNAHVRDGVITRIGPTMKYGEATDLYGSKVTHRWDPRVCQKGLALTRRFYGDRRVRYPMVRKGFKAWADKGFPREKDGRPPKDYFNRARDEWLRLTHEEAADLVAAALINIATTYSGDNGQKLLLQQGYEKEIVEATRGAGTQVLKFRGGMPLLGLTRIFGLYRMANSMALLDHKIRGVKPEDALGARGWDNYSWHTDLPPGHPMVTGQQTVDFDLHAVEQARIVVVWGMNWVTTKMPDTHWLTEARLKGTKVVVIACEYSSSSIKADDAIVVRPGTTPALALGLCNVIMREKIYDGDYVRRFSDLPLLVRADNLK…	IEMTRREL--GAAAAGVAGASGLGLLGYRRLSG-DADETAEDGPMNPLEEYPNREWEEHYRDVWEPDDSYMLTCTPNDTHNCYLEASIKNGQVTRLGPSMNYGEATDLDGNQATQRWDPRVCNKGLAMIERFYSDQRVQAPMVREGFRQWVEDGFPREDDGSMPQEYANRGEDDWVEMEFDEAYELAAEAIYNIAENYNGDAGAQRLLEQEYDERVVEETEGIGTQVLKFRGGMPLLGMIRLMGMYRVANQMALVDQHIRDVDETEAVGGVGLDNYSWHTDLPPGHTMVTGQQTVDFDLVNVEYADHVILAGINFLTTKMADCHWLTEARLKGTKVTGVFTDYNATASKCDELVVLRPATDSALFLGAAKIIIEEEQYDEDYVRRFTDLPMLVRMDDKS…	-24.674,65.280,-45.448,-24.291,62.935,-48.004,-22.797,60.480,-50.084,-20.982,57.897,-51.429,-18.338,56.346,-53.571,-18.844,52.577,-53.939,-16.120,49.952,-53.541,-17.551,46.404,-53.919,-16.713,44.403,-50.790,-16.717,40.684,-51.655,-17.068,38.413,-48.608,-14.811,35.347,-48.113,-17.991,33.329,-48.933,-18.346,34.962,-52.398,-14.628,34.338,-53.072,-15.246,30.660,-52.158,-18.214,30.450,-54.583,-16.041,…	MAEDDAGIEMTRRELGAAAAGVAGASGLGLLGYRRLSGDADETAEDGPMNPLEEYPNREWEEHYRDVWEPDDSYMLTCTPNDTHNCYLEASIKNGQVTRLGPSMNYGEATDLDGNQATQRWDPRVCNKGLAMIERFYSDQRVQAPMVREGFRQWVEDGFPREDDGSMPQEYANRGEDDWVEMEFDEAYELAAEAIYNIAENYNGDAGAQRLLEQEYDERVVEETEGIGTQVLKFRGGMPLLGMIRLMGMYRVANQMALVDQHIRDVDETEAVGGVGLDNYSWHTDLPPGHTMVTGQQTVDFDLVNVEYADHVILAGINFLTTKMADCHWLTEARLKGTKVTGVFTDYNATASKCDELVVLRPATDSALFLGAAKIIIEEEQYDEDYVRRFTDLPMLVRM…	694430	Natronococcus occultus SP4
job.pdb	AF-A0A455XF61-F1-model_v4 Nitrite oxidoreductase, alpha subunit	48.100	397	202	2	1	393	6	402	1.000	3.132E-30	865	400	1169	NNVNRREFLQWIGAAGFSTFALSASNAWGL---QAIENPLAAYPNREWEKTYRDLWKSDASFTFLCAPNDTHNCILNAHVRDGVITRIGPTMKYGEATDLYGSKVTHRWDPRVCQKGLALTRRFYGDRRVRYPMVRKGFKAWADKGFPR-EKDGRPPKDYFNRARDEWLRLTHEEAADLVAAALINIATTYSGDNGQKLLLQQGYEKEIVEATRGAGTQVLKFRGGMPLLGLTRIFGLYRMANSMALLDHKIRGVKPEDALGARGWDNYSWHTDLPPGHPMVTGQQTVDFDLHAVEQARIVVVWGMNWVTTKMPDTHWLTEARLKGTKVVVIACEYSSSSIKADDAIVVRPGTTPALALGLCNVIMREKIYDGDYVRRFSDLPLLVRADNLKLLRAE	NNIGRRSFLKLSATAGLAVMANNAFAASPFLKPYVVDNPLKSYPNRDWEKVYRDMFHVDSEFIFLCAPNDTHNCLLKAHVKNDVVIRISPSYGYGDAEDMDGNRSSHRWEPRICNKGMVMNRKAYSDRRPKGAMVRTGFKAWAEAGYPRTGANGFPDQKYLQRGKEPFIKLPWTEAYALAAGALENIARTYSGDKGAALLTRQGYDPEMIASMHGCGCKTMKFRAGMAALGVLRIYSLKRFSQGLALLDAYVRNIGPDEASGAKVLDSYSWHTDLAPGCPMVTGHQMLDYEFMVYEHAKLIVFWGNNFVCTKMPDLHWVSESRLKGCHIVDISIDYHATANKADDVIIIRPGTDPALGLGVCHLLIKNNQYDENYLRANTDMPLLIRTDNWKNLKAS	38.231,-42.437,-44.577,36.451,-45.005,-43.610,33.066,-46.634,-42.965,31.517,-49.543,-41.580,27.682,-49.832,-41.842,25.463,-52.681,-40.649,22.089,-52.521,-42.477,19.082,-54.636,-41.460,16.712,-54.007,-44.399,12.863,-53.853,-44.323,12.704,-57.217,-46.220,14.452,-59.131,-43.371,12.013,-57.669,-40.803,8.961,-58.880,-42.810,10.380,-62.444,-43.073,10.703,-62.653,-39.248,7.120,-61.351,-38.792,5.678,-64.…	MMEIKNNIGRRSFLKLSATAGLAVMANNAFAASPFLKPYVVDNPLKSYPNRDWEKVYRDMFHVDSEFIFLCAPNDTHNCLLKAHVKNDVVIRISPSYGYGDAEDMDGNRSSHRWEPRICNKGMVMNRKAYSDRRPKGAMVRTGFKAWAEAGYPRTGANGFPDQKYLQRGKEPFIKLPWTEAYALAAGALENIARTYSGDKGAALLTRQGYDPEMIASMHGCGCKTMKFRAGMAALGVLRIYSLKRFSQGLALLDAYVRNIGPDEASGAKVLDSYSWHTDLAPGCPMVTGHQMLDYEFMVYEHAKLIVFWGNNFVCTKMPDLHWVSESRLKGCHIVDISIDYHATANKADDVIIIRPGTDPALGLGVCHLLIKNNQYDENYLRANTDMPLLIRTDNWKNL…	2559597	Candidatus Nitrotoga sp. AM1P
job.pdb	AF-A0A2E9NPG1-F1-model_v4 Nitrate oxidoreductase subunit alpha	44.500	382	202	4	18	393	8	385	1.000	4.964E-30	864	400	532	STFALSASNAWGLQAIE-NPLAAYPNREWEKTYRDLWKSDASFTFLCAPNDTHNCILNAHVRDGVITRIGPTMKYGEATDLYGSKVTHRWDPRVCQKGLALTRRFYGDRRVRYPMVRKGFKAWADKGFPREKDGRPPK---DYF--NRARDEWLRLTHEEAADLVAAALINIATTYSGDNGQKLLLQQGYEKEIVEATRGAGTQVLKFRGGMPLLGLTRIFGLYRMANSMALLDHKIRGVKPEDALGARGWDNYSWHTDLPPGHPMVTGQQTVDFDLHAVEQARIVVVWGMNWVTTKMPDTHWLTEARLKGTKVVVIACEYSSSSIKADDAIVVRPGTTPALALGLCNVIMREKIYDGDYVRRFSDLPLLVRADNLKLLRAE	SVLGLEAACTFLEPTDDGNPLGRSVSRDWEAIYHDQYRYDSMFDWVCSPNDTHACRIRAYVRNGIVVRTGSTYDYQDYADLYGNHATANWNPRQCAKGYTFHRVLYGPYRLRHPIVRRGWKAWAEAGFPELT----PELRSTYLFDRRGDDEFIQISWEEAFQNIAGALQSIARTYSGDEGAERLRAQGYQPEMVDAMGGAGTRTVKMRGGMGLLGVLGKYGMYRLNNSLALLDAQVRGVGPDEARAGRNFSNYTWHGDQAPGHPWVHGLQTSDCDFNDLRFSKLIIMDGKNLVENKLPDSHWFIECMERGGKIVVIAPEYSPPATKADYWIPIRPQTDAALFLGITRLLMERRQYDEDFVKRFTDFPLLVRTDTLRRLRAS	-59.768,-28.157,-69.976,-57.069,-29.851,-69.671,-54.250,-32.259,-69.173,-50.925,-31.475,-67.467,-50.327,-33.777,-64.423,-49.380,-37.282,-65.672,-45.925,-36.839,-67.286,-43.613,-36.087,-64.302,-44.151,-39.012,-61.857,-42.975,-41.918,-64.077,-39.549,-40.310,-64.742,-38.554,-40.048,-61.035,-39.192,-43.693,-60.000,-36.782,-45.019,-62.680,-34.024,-42.515,-61.730,-33.958,-43.592,-58.034,-33.378,-47.339…	MGIGTAGSVLGLEAACTFLEPTDDGNPLGRSVSRDWEAIYHDQYRYDSMFDWVCSPNDTHACRIRAYVRNGIVVRTGSTYDYQDYADLYGNHATANWNPRQCAKGYTFHRVLYGPYRLRHPIVRRGWKAWAEAGFPELTPELRSTYLFDRRGDDEFIQISWEEAFQNIAGALQSIARTYSGDEGAERLRAQGYQPEMVDAMGGAGTRTVKMRGGMGLLGVLGKYGMYRLNNSLALLDAQVRGVGPDEARAGRNFSNYTWHGDQAPGHPWVHGLQTSDCDFNDLRFSKLIIMDGKNLVENKLPDSHWFIECMERGGKIVVIAPEYSPPATKADYWIPIRPQTDAALFLGITRLLMERRQYDEDFVKRFTDFPLLVRTDTLRRLRASEVFADYQTSLAADG…	1978231	Acidobacteria bacterium
job.pdb	AF-A0A381V6R4-F1-model_v4 Molybdopterin domain-containing protein	44.100	342	188	2	29	368	10	350	1.000	3.720E-29	851	400	351	GLQAIENPLAAYPNREWEKTYRDLWKSDASFTFLCAPNDTHNCILNAHVRDGVITRIGPTMKYGEATDLYGSKVTHRWDPRVCQKGLALTRRFYGDRRVRYPMVRKGFKAWADKGFPREKDGRPPKDY--FNRARDEWLRLTHEEAADLVAAALINIATTYSGDNGQKLLLQQGYEKEIVEATRGAGTQVLKFRGGMPLLGLTRIFGLYRMANSMALLDHKIRGVKPEDALGARGWDNYSWHTDLPPGHPMVTGQQTVDFDLHAVEQARIVVVWGMNWVTTKMPDTHWLTEARLKGTKVVVIACEYSSSSIKADDAIVVRPGTTPALALGLCNVIMREKIYD	GIPGIDNPLTHYPNRGWEKVYRNQYKFDDSFTFICSPNCTHECRLRGFKRNGVMIRTEQNYDSHKIKDLYGNQCTHAWNPRGCSNGFTFHRRIYGSYRLKYPLVRKGWKRWADDGFPYLTP-RNRDKYKFTSRGTDTLVKISWDKIENYIANGLINISTTYSGDIGKKRLLKQGYPEEMLTHWDGAGTRTIKLRGGMGLLGVIGKYGAYRFSNTLALVDQHVRGVSREDAKAGRNWSNYTWHGDQAPGFPFVHGLQASDVDMNEMRYSKLLVSIGKNLVENKRADNHFAAEIMERGGKLVNISPEYGASSSKADYWLTIRPNTDTALLLGVAKIIIDKNWHD	13.383,-62.648,-5.986,10.479,-61.246,-8.091,12.637,-59.713,-10.742,10.061,-59.393,-13.567,9.835,-55.842,-14.988,6.727,-57.101,-16.846,5.624,-53.438,-17.262,8.727,-52.587,-19.405,8.144,-54.709,-22.518,9.760,-52.951,-25.509,7.196,-52.137,-28.238,8.294,-53.957,-31.447,8.414,-51.899,-34.629,9.482,-48.453,-33.324,12.776,-47.577,-35.073,12.790,-44.055,-33.573,10.503,-43.307,-30.597,11.272,-39.575,-30.9…	MPGSMFFLKGIPGIDNPLTHYPNRGWEKVYRNQYKFDDSFTFICSPNCTHECRLRGFKRNGVMIRTEQNYDSHKIKDLYGNQCTHAWNPRGCSNGFTFHRRIYGSYRLKYPLVRKGWKRWADDGFPYLTPRNRDKYKFTSRGTDTLVKISWDKIENYIANGLINISTTYSGDIGKKRLLKQGYPEEMLTHWDGAGTRTIKLRGGMGLLGVIGKYGAYRFSNTLALVDQHVRGVSREDAKAGRNWSNYTWHGDQAPGFPFVHGLQASDVDMNEMRYSKLLVSIGKNLVENKRADNHFAAEIMERGGKLVNISPEYGASSSKADYWLTIRPNTDTALLLGVAKIIIDKNWHDK	408172	marine metagenome
job.pdb	AF-A0A382B344-F1-model_v4 Molybdopterin domain-containing protein	42.100	401	222	4	1	393	20	418	1.000	1.177E-29	842	400	614	NNVNRREFLQWIGAAGFSTFALSAS------NAWGLQAIENPLAAYPNREWEKTYRDLWKSDASFTFLCAPNDTHNCILNAHVRDGVITRIGPTMKYGEATDLYGSKVTHRWDPRVCQKGLALTRRFYGDRRVRYPMVRKGFKAWADKGFPREKDGRPPKDY--FNRARDEWLRLTHEEAADLVAAALINIATTYSGDNGQKLLLQQGYEKEIVEATRGAGTQVLKFRGGMPLLGLTRIFGLYRMANSMALLDHKIRGVKPEDALGARGWDNYSWHTDLPPGHPMVTGQQTVDFDLHAVEQARIVVVWGMNWVTTKMPDTHWLTEARLKGTKVVVIACEYSSSSIKADDAIVVRPGTTPALALGLCNVIMREKIYDGDYVRRFSDLPLLVRADNLKLLR…	SGISRREFIK-VGASGLGSAGLLWSMPGSMYFLKGIPDIDNPLYHYPNRGWEKIYRNQYKFDDSFTYICSPNCTHECRMRGFNRNGVMIRSEQNYDSHKIKDLYGNQCTHAWNPRGCSNGFTFHRRIYGSYRLKYPMVRKGWKQWADDGFPYLTQA-NRDKYKFNSRGHDTLVKISWDNIEKYIAKGLINISKTYSGDIGKKRLLEQGYPEEMLTHWEGAGTRTIKLRGGMGLLGVIGKYGAYRFSNTLALVDHHVRGVSRKDAKAGRNWSNYTWHGDQAPGFPFVHGLQASDVDMNEMRYSKLLVSIGKNLVENKRADNHFAAEIMERGGKLVNISPEYGPSSSKADYWLTIRPNTDTALLLGVAKIIIDNNWHDKIFLKEFSDFPLLIRKDTLKRLK…	69.957,34.135,-1.124,66.546,34.764,0.541,64.950,33.354,3.575,62.354,35.136,5.385,59.281,33.981,7.290,57.196,36.751,8.847,55.327,36.133,12.102,54.643,38.703,14.808,54.253,41.833,16.432,52.959,45.166,17.357,51.688,46.242,20.320,48.716,47.568,22.301,48.193,49.827,24.707,45.322,50.984,26.630,42.582,52.058,27.867,39.118,52.567,29.319,35.536,51.477,29.389,32.473,51.779,29.865,29.148,51.464,28.059,26.30…	MNKDNNKNGNANPENQNPRSGISRREFIKVGASGLGSAGLLWSMPGSMYFLKGIPDIDNPLYHYPNRGWEKIYRNQYKFDDSFTYICSPNCTHECRMRGFNRNGVMIRSEQNYDSHKIKDLYGNQCTHAWNPRGCSNGFTFHRRIYGSYRLKYPMVRKGWKQWADDGFPYLTQANRDKYKFNSRGHDTLVKISWDNIEKYIAKGLINISKTYSGDIGKKRLLEQGYPEEMLTHWEGAGTRTIKLRGGMGLLGVIGKYGAYRFSNTLALVDHHVRGVSRKDAKAGRNWSNYTWHGDQAPGFPFVHGLQASDVDMNEMRYSKLLVSIGKNLVENKRADNHFAAEIMERGGKLVNISPEYGPSSSKADYWLTIRPNTDTALLLGVAKIIIDNNWHDKIFLKE…	408172	marine metagenome
job.pdb	AF-A0A832UEX3-F1-model_v4 Molybdopterin-dependent oxidoreductase	57.000	321	137	1	74	393	1	321	1.000	1.109E-26	793	400	696	NAHVRDGVITRIGPTMKYGEATDLYGSKVTHRWDPRVCQKGLALTRRFYGDRRVRYPMVRKGFKAWADKGFPRE-KDGRPPKDYFNRARDEWLRLTHEEAADLVAAALINIATTYSGDNGQKLLLQQGYEKEIVEATRGAGTQVLKFRGGMPLLGLTRIFGLYRMANSMALLDHKIRGVKPEDALGARGWDNYSWHTDLPPGHPMVTGQQTVDFDLHAVEQARIVVVWGMNWVTTKMPDTHWLTEARLKGTKVVVIACEYSSSSIKADDAIVVRPGTTPALALGLCNVIMREKIYDGDYVRRFSDLPLLVRADNLKLLRAE	NAFVKNDVVVRIEPTYGYGKATDLNGNQASHRWDPRCCQKGLVLARRFYGDRRVNGAFLRKGFKEWVDKGFPRDPKTGAAPKELMRRGWDTWVKVPHDVAHEYHAKTLVNVAKTYSGDAGKQRLLDQGYDPDMVAAAEGAGTRVMKHRGGMAKQGVLRIFGAFRFGNSLALLDANVRGVSPEDAKGSGSWDSYTFHTDLPPGHPMVTGDQTNDFDLFDTENAKVVVAWGMNWIATKMPDSHWLTEARLKGAKTVAVTVEYSATASKCDDVVVIRPGTDPAFALGIAQVMLSRKLYNVEFVKNFTDLPTLVRMDTLDRLSAK	21.449,19.688,3.420,24.252,18.172,1.326,27.736,19.661,1.804,29.829,19.784,-1.374,33.609,20.066,-1.806,35.143,19.947,-5.313,31.743,18.926,-6.782,31.618,15.894,-4.441,29.037,15.403,-1.666,31.235,15.024,1.440,28.475,14.903,4.118,24.711,15.256,4.742,23.056,17.190,7.605,19.443,18.022,8.579,17.821,21.171,7.225,16.727,22.697,10.597,13.897,24.344,8.599,10.697,22.504,9.655,9.610,25.377,11.967,9.476,27.620…	NAFVKNDVVVRIEPTYGYGKATDLNGNQASHRWDPRCCQKGLVLARRFYGDRRVNGAFLRKGFKEWVDKGFPRDPKTGAAPKELMRRGWDTWVKVPHDVAHEYHAKTLVNVAKTYSGDAGKQRLLDQGYDPDMVAAAEGAGTRVMKHRGGMAKQGVLRIFGAFRFGNSLALLDANVRGVSPEDAKGSGSWDSYTFHTDLPPGHPMVTGDQTNDFDLFDTENAKVVVAWGMNWIATKMPDSHWLTEARLKGAKTVAVTVEYSATASKCDDVVVIRPGTDPAFALGIAQVMLSRKLYNVEFVKNFTDLPTLVRMDTLDRLSAKDVFPGYTNQALDNWTTIIPKDQKAPGTPKQNGIQIPEKLQGEFGDFVMWDASQGKPVAVSHNDLGENFGKLGLDPALE…	2026759	Magnetococcales bacterium
job.pdb	AF-A0A7C5R4J7-F1-model_v4 Nitrate oxidoreductase subunit alpha	39.000	407	225	9	1	393	1	398	1.000	5.252E-28	782	400	712	NNVNRREFLQWIGAAGFSTFALSASNAWGLQA--IENPLAAYPNREWEKTYRDLWKSDASFTFLCAPNDTHNCILNAHVRDGVITRIGPTMKYGEATDLYGSKVTHRWDPRVCQKGLALTRRFYGDRRVRYPMVRKGFKAWADKGFPREKDGRPPKD---YF--NRARDEWLRLTHEEAADLVAAALINIATTYSGDNGQKLLLQQGYEKEIVEATRGAGTQVL----KFRGGMPLLGLTRI--FGLYRMANSMALLDHKIRGVKPEDALGARGWDNYSWHTDLPPGHPMVTGQQTVDFDLHAVEQARIVVVWGMNWVTTKMPDTHWLTEARLKGTKVVVIACEYSSSSIKADDAIVVRPG-TTPALALGLCNVIMREKIYDGDYVRRFSDLPLLVRAD…	MTVSRRRFLQSVAGGAAAAWA-AGPQAWAFEPVDVKNPLGSYPQRDWERIYLDQYRYDGKFPWICHPNDTHMCRMMAYTRNGVMIRAEQNYDHQRAGDLYGNHATVAWNPRGCANGFTMQRRVYGPYRLKGPVLRKGWKEWVDAGCPPLSDH--PELRTRYKFDDRGNDSFVRMNWDQVFEYMAKALVAIAKTYSGPEGAERLRRDGYEPQMVEHVQGAGTRTMKIGSNLPVH------GVVGKFGIYRFANMMALVDHHVRGVPPEKARGTREWNEYTWRGDQAPGHPFVHGLQTSDMDFNDLRFSKLVIQIGKNLIENKRPESHWLNEVMERGGKIVDIAPEYNAPATKANYWISVRPGLSDISVLLGVTKLMMDRGWYLEDFCRRFTDFPLLVRTD…	78.595,-22.587,-15.084,79.854,-24.601,-12.071,80.809,-22.112,-9.315,84.026,-23.338,-7.674,83.873,-23.904,-3.879,86.463,-21.089,-3.564,84.288,-18.589,-5.498,81.252,-19.681,-3.416,83.144,-19.122,-0.123,84.393,-15.709,-1.359,80.803,-14.741,-2.336,79.491,-15.950,1.071,82.288,-14.074,2.918,81.550,-10.952,0.813,77.776,-11.354,1.437,78.328,-11.922,5.198,80.636,-8.859,5.367,78.002,-6.796,3.478,75.262,-8.…	MTVSRRRFLQSVAGGAAAAWAAGPQAWAFEPVDVKNPLGSYPQRDWERIYLDQYRYDGKFPWICHPNDTHMCRMMAYTRNGVMIRAEQNYDHQRAGDLYGNHATVAWNPRGCANGFTMQRRVYGPYRLKGPVLRKGWKEWVDAGCPPLSDHPELRTRYKFDDRGNDSFVRMNWDQVFEYMAKALVAIAKTYSGPEGAERLRRDGYEPQMVEHVQGAGTRTMKIGSNLPVHGVVGKFGIYRFANMMALVDHHVRGVPPEKARGTREWNEYTWRGDQAPGHPFVHGLQTSDMDFNDLRFSKLVIQIGKNLIENKRPESHWLNEVMERGGKIVDIAPEYNAPATKANYWISVRPGLSDISVLLGVTKLMMDRGWYLEDFCRRFTDFPLLVRTDTLKRLRPQD…	2026779	Planctomycetaceae bacterium
job.pdb	AF-A0A0F9EKU9-F1-model_v4 4Fe-4S Mo/W bis-MGD-type domain-containing protein	49.800	343	164	3	57	392	1	342	1.000	2.630E-26	781	400	657	ASFTFLCAPNDTHNCILNAHVRDGVITRIGPTMKYGEATDLYGSKVTHRWDPRVCQKGLALTRRFYGDRRVRYPMVRKGFKAWADKGFPREK-DGRPPKDYFNRARDEWLRLTHEEAADLVAAALINIATTYSGDNGQKLLLQQGYEKEIVEAT------RGAGTQVLKFRGGMPLLGLTRIFGLYRMANSMALLDHKIRGVKPEDALGARGWDNYSWHTDLPPGHPMVTGQQTVDFDLHAVEQARIVVVWGMNWVTTKMPDTHWLTEARLKGTKVVVIACEYSSSSIKADDAIVVRPGTTPALALGLCNVIMREKIYDGDYVRRFSDLPLLVRADNLKLLRA	RTFTFVCAPNDTHNCRLKAFVRNDVIVRIEQAYDVDGYTDLQGNKTTATWHPRGCLKGYTYMRRVYNKYRVKYPTVRKGWKDWVEADFPRDQATGRPPKKYFRRGEDEWVRVSWDQIDELVAKALMNIAESYSGPKGARWLGAQGYPSEMIEPMKDADGKVA-GVRTMKFRGGMAFLGATRLTGLYRFSNMMALLDHHVRKVGPDKALGARSWDNYAWHTDLPPGHAMVHGTQTFDQEFHDFDNADMLIISGLNLVENKMADPIWWHMAIERKKKIVVIAPEHSPTVTKSDYWLQIRPGTDAALMLATAGVLIRRKLYKSDYIKKFTDMPMLIRMDNLKMLRA	-30.179,-27.457,5.394,-27.515,-25.733,3.235,-26.548,-22.075,2.678,-23.797,-20.143,0.852,-21.302,-17.609,2.254,-18.056,-15.887,1.205,-14.860,-16.857,3.025,-13.165,-13.426,3.159,-9.815,-13.499,4.998,-6.946,-11.463,3.699,-6.145,-14.365,1.309,-6.967,-12.608,-2.038,-9.488,-15.282,-3.055,-12.815,-14.363,-1.365,-14.205,-17.756,-2.366,-17.947,-18.443,-2.280,-18.560,-21.655,-0.306,-21.536,-23.864,0.652,-2…	RTFTFVCAPNDTHNCRLKAFVRNDVIVRIEQAYDVDGYTDLQGNKTTATWHPRGCLKGYTYMRRVYNKYRVKYPTVRKGWKDWVEADFPRDQATGRPPKKYFRRGEDEWVRVSWDQIDELVAKALMNIAESYSGPKGARWLGAQGYPSEMIEPMKDADGKVAGVRTMKFRGGMAFLGATRLTGLYRFSNMMALLDHHVRKVGPDKALGARSWDNYAWHTDLPPGHAMVHGTQTFDQEFHDFDNADMLIISGLNLVENKMADPIWWHMAIERKKKIVVIAPEHSPTVTKSDYWLQIRPGTDAALMLATAGVLIRRKLYKSDYIKKFTDMPMLIRMDNLKMLRAGEVPGAAVMEPGLQYTYDDGKPVQKDAEKYAVNGVVAASGGRKFLGVSRNCMGEHLV…	412755	marine sediment metagenome
job.pdb	AF-A0A1F7PNN0-F1-model_v4 Nitrate oxidoreductase subunit alpha	44.600	401	204	5	4	393	2	395	1.000	4.955E-27	768	400	1122	NRREFLQWIGAAGFSTFALSASNAWGLQAI------ENPLAAYPNREWEKTYRDLWKSDASFTFLCAPNDTHNCILNAHVRDGVITRIGPTMKYGEATDLYGSKVTHRWDPRVCQKGLALTRRFYGDRRVRYPMVRKGFKAWADKGFPREKDGRPPK---DYF--NRARDEWLRLTHEEAADLVAAALINIATTYSGDNGQKLLLQQGYEKEIVEATRGAGTQVLKFRGGMPLLGLTRIFGLYRMANSMALLDHKIRGVKPEDALGARGWDNYSWHTDLPPGHPMVTGQQTVDFDLHAVEQARIVVVWGMNWVTTKMPDTHWLTEARLKGTKVVVIACEYSSSSIKADDAIVVRPGTTPALALGLCNVIMREKIYDGDYVRRFSDLPLLVRADNLKLLR…	ERREFLRWIGVGAGTA---AAELGLPLRLLAAADPDQNPLAGSVARDWERIYRDQYKYDTTFDWVCSPNDTHACRVRAFVRNGIVTRLGNTYDYQTYADLYGNHATANWNPRQCAKGYTFHRVLYGPYRLKHPIVRKGWKAWADAGFPELT----PELKSKYMFDSRGQDEFIQISWEDAFHDIAKALVAIAERYSGEKGKERLLAQGYQPEMVEATGGAGTRTIKMRGGMGLLGVIGKYGMYRLNNSLALLDAAIRRIRPEEAKAGRNWSNYTWHGDQAPGHPWVHGLQASDCDFNDLRFSKLIIMDGKNLVENKLTDSHWFIECMERGAKIVVIAPEYGPPSTKADYWIPIRPQTDAALWLGVTRLMVENKWYDEAFVKAFTDFPLLVRTDTLKRLH…	17.959,-56.227,6.572,14.750,-54.780,8.057,15.077,-52.027,10.730,13.776,-54.669,13.200,16.558,-57.164,12.329,19.272,-54.468,12.520,18.043,-53.406,15.999,18.049,-57.066,17.149,21.692,-57.457,16.035,22.690,-54.179,17.754,20.804,-55.308,20.910,22.749,-58.606,20.962,26.128,-56.914,20.255,25.579,-54.067,22.779,24.399,-56.581,25.428,27.655,-58.585,25.150,29.918,-55.489,25.327,28.073,-54.062,28.379,28.39…	MERREFLRWIGVGAGTAAAELGLPLRLLAAADPDQNPLAGSVARDWERIYRDQYKYDTTFDWVCSPNDTHACRVRAFVRNGIVTRLGNTYDYQTYADLYGNHATANWNPRQCAKGYTFHRVLYGPYRLKHPIVRKGWKAWADAGFPELTPELKSKYMFDSRGQDEFIQISWEDAFHDIAKALVAIAERYSGEKGKERLLAQGYQPEMVEATGGAGTRTIKMRGGMGLLGVIGKYGMYRLNNSLALLDAAIRRIRPEEAKAGRNWSNYTWHGDQAPGHPWVHGLQASDCDFNDLRFSKLIIMDGKNLVENKLTDSHWFIECMERGAKIVVIAPEYGPPSTKADYWIPIRPQTDAALWLGVTRLMVENKWYDEAFVKAFTDFPLLVRTDTLKRLHAHEVFA…	1802108	Candidatus Rokubacteria bacterium RIFCSPLOWO2_12_FULL_69_21
job.pdb	AF-A0A0S4LDG8-F1-model_v4 Nitrite oxidoreductase, alpha subunit (N-terminal)	39.200	403	225	7	4	393	4	399	1.000	1.397E-27	766	400	762	NRREFLQWIGAAGFSTFALSASNAWGLQAIE------NPLAAYPNREWEKTYRDLWKSDASFTFLCAPNDTHNCILNAHVRDGVITRIGPTMKYGEATDLYGSKVTHRWDPRVCQKGLALTRRFYGDRRVRYPMVRKGFKAWADKGFPR-EKDGRPPKDYFNRAR--DEWLRLTHEEAADLVAAALINIATTYSGDNGQKLLLQQGYEKEIVEATRGAGTQVLKFRGGMPLLGLTRIFGLYRMAN----SMALLDHKIRGVKPEDALGARGWDNYSWHTDLPPGHPMVTGQQTVDFDLHAVEQARIVVVWGMNWVTTKMPDTHWLTEARLKGTKVVVIACEYSSSSIKADDAIVVRPGTTPALALGLCNVIMREKIYDGDYVRRFSDLPLLVRADNLKL…	SRRQFLK--VSAGTVAAAAVADKVLALTALQPVIEVGNPLGDYPDRSWERVYHDQYRYDSSFTWVCSPNDTHACRVRAFVRNGVVMRVEQNYDHQTYEDLYGNRGTFAHNPRMCLKGFTFHRRVYGPYRLKGPLMRKGWKQWADDGSPELTPEA--KRKYKFDSRFLDDMLRVSWDTAFTYAAKAMIVIATRYSGEAGARRLREQGYAPEMIEMMKGAGVRCFKHRAGMPILGF---IGKHSNTRFNNSVLPLLDTWIRKVGPDQAQGGRYWNNYTWHGDQDPSQPFWNGTQNCDVDLSDMRFTKFNTSWGKNFVENKMPEAHWKLESIERGARIAVITPEYNPTAQRADYWIPLRPQSDGALFLGACKIILDENMQDIDYLKQFTDMPLLVRTDTLQY…	26.920,-50.494,-45.174,25.948,-47.534,-47.421,25.036,-48.676,-50.958,25.491,-45.958,-53.587,22.372,-45.074,-55.660,23.974,-46.880,-58.638,24.626,-50.008,-56.524,21.010,-49.777,-55.215,19.685,-49.753,-58.823,21.940,-52.667,-59.868,20.957,-54.686,-56.761,17.245,-53.744,-57.258,17.314,-54.771,-60.955,19.039,-58.061,-60.029,16.572,-58.584,-57.119,13.497,-57.926,-59.349,14.850,-60.473,-61.866,15.365,-…	MFLSRRQFLKVSAGTVAAAAVADKVLALTALQPVIEVGNPLGDYPDRSWERVYHDQYRYDSSFTWVCSPNDTHACRVRAFVRNGVVMRVEQNYDHQTYEDLYGNRGTFAHNPRMCLKGFTFHRRVYGPYRLKGPLMRKGWKQWADDGSPELTPEAKRKYKFDSRFLDDMLRVSWDTAFTYAAKAMIVIATRYSGEAGARRLREQGYAPEMIEMMKGAGVRCFKHRAGMPILGFIGKHSNTRFNNSVLPLLDTWIRKVGPDQAQGGRYWNNYTWHGDQDPSQPFWNGTQNCDVDLSDMRFTKFNTSWGKNFVENKMPEAHWKLESIERGARIAVITPEYNPTAQRADYWIPLRPQSDGALFLGACKIILDENMQDIDYLKQFTDMPLLVRTDTLQYLDPR…	1742973	Candidatus Nitrospira nitrificans
job.pdb	AF-A0A7Y5SFJ2-F1-model_v4 Molybdopterin-dependent oxidoreductase	45.500	400	208	6	1	392	1	398	1.000	1.047E-26	756	400	869	NNVNRREFLQWIGAAGFSTFA--LSASNAW--GLQAIENPLAAYPNREWEKTYRDLWKSDASFTFLCAPNDTHNCILNAHVRDGVITRIGPTMKYGEATDLYGSKVTHRWDPRVCQKGLALTRRFYGDRRVRYPMVRKGFKAWADKGFP-REKDGRPPKDYF--NRARDEWLRLTHEEAADLVAAALINIATTYSGDNGQKLLLQQGYEKEIVEATRGAGTQVLKFRGGMPLLGLTRIFGLYRMANSMALLDHKIRGVKPEDALGARGWDNYSWHTDLPPGHPMVTGQQTVDFDLHAVEQARIVVVWGMNWVTTKMPDTHWLTEARLKGTKVVVIACEYSSSSIKADDAIVVRPG-TTPALALGLCNVIMREKIYDGDYVRRFSDLPLLVRADNLKLLRA	MAMNRRGFLKLGGAAAAAGTAVYLETQMAFLQPAPGIDNPLKTYPGRGWEKIYRDQYAYDSSFTFVCAPNCTHNCRLRAFVRNGVAIRIEQNYDGARTGDLYGNHASDHWNPRGCNKGATLTRRIYGPYRLKGPMIRAGWKQWADDGFPGLDKANR--TRYKFDSRGTDTFVKVGWDDAFSYAAKGLVAIAKRYSGEAGKKILLEEGYQPEMVDAMEGAGTRTMKFRGGMGLLGVLGKYGMYRLSNTMAMLDVHVRGVDHENAKGGRNWSNYTWHGDQAPGHPFVHGLQTSDTDFNELRHAKLHIGVGKNLIENKMADAHFYVEIMERGGKIVTITPEYSPPATKADYWIPVRPGLSDTAIFLGITKLLMDRNLYDAAFVKQFTDFPLLIRADNLKRLSA	-47.300,32.490,-89.034,-45.174,35.054,-87.125,-45.271,34.152,-83.393,-46.172,37.276,-81.392,-44.036,38.305,-78.379,-46.811,37.175,-75.966,-46.951,33.697,-77.598,-43.147,33.368,-77.300,-43.216,34.381,-73.592,-46.072,31.935,-72.814,-44.297,29.075,-74.650,-40.918,30.058,-73.099,-42.486,30.262,-69.596,-44.243,26.881,-70.042,-41.053,25.279,-71.461,-38.976,26.784,-68.600,-41.510,25.579,-65.972,-41.619,…	MAMNRRGFLKLGGAAAAAGTAVYLETQMAFLQPAPGIDNPLKTYPGRGWEKIYRDQYAYDSSFTFVCAPNCTHNCRLRAFVRNGVAIRIEQNYDGARTGDLYGNHASDHWNPRGCNKGATLTRRIYGPYRLKGPMIRAGWKQWADDGFPGLDKANRTRYKFDSRGTDTFVKVGWDDAFSYAAKGLVAIAKRYSGEAGKKILLEEGYQPEMVDAMEGAGTRTMKFRGGMGLLGVLGKYGMYRLSNTMAMLDVHVRGVDHENAKGGRNWSNYTWHGDQAPGHPFVHGLQTSDTDFNELRHAKLHIGVGKNLIENKMADAHFYVEIMERGGKIVTITPEYSPPATKADYWIPVRPGLSDTAIFLGITKLLMDRNLYDAAFVKQFTDFPLLIRADNLKRLSAG…	2026734	Dehalococcoidia bacterium
job.pdb	AF-A0A7Y5CQP4-F1-model_v4 Molybdopterin-dependent oxidoreductase	47.100	303	155	3	34	333	15	315	1.000	5.243E-25	742	400	317	ENPLAAYPNREWEKTYRDLWKSDASFTFLCAPNDTHNCILNAHVRDGVITRIGPTMKYGEATDLYGSKVTHRWDPRVCQKGLALTRRFYGDRRVRYPMVRKGFKAWADKGFPR-EKDGRPPKDY--FNRARDEWLRLTHEEAADLVAAALINIATTYSGDNGQKLLLQQGYEKEIVEATRGAGTQVLKFRGGMPLLGLTRIFGLYRMANSMALLDHKIRGVKPEDALGARGWDNYSWHTDLPPGHPMVTGQQTVDFDLHAVEQARIVVVWGMNWVTTKMPDTHWLTEARLKGTKVVVIACEYS	QNPLAGQIDRNWEKIYRDQYKYDSFFDWVCSPNDTHACRVRAYVRNGIVTRLGSTYDYQNYADLYGNHASHNWNPRQCAKGFTFHRVIYGPYRLKHPIVRRGWKAWADAGFPELTPEL--KAQYKFDSRGDDEFVQISWGDAFDCVAKALVAISTRYSGDAGKQRLLSQGYQPEMVEATQGAGTRCVKMRGGMGLLGVLGKYGMYRLNNSLALLDAKIRGVDHHHALAGRNWANYTWHGDQAPGQPWVHGLQASDCDFNDLRFSKLIIMDGKNLVENKLTDSHWFIETMERGAKIVVIAPEYG	22.461,-50.072,-19.792,25.711,-48.407,-20.908,25.464,-45.947,-23.812,27.427,-47.601,-26.655,30.868,-46.109,-26.897,30.262,-45.918,-30.688,28.603,-42.492,-30.080,32.061,-41.134,-29.013,33.876,-41.515,-32.344,36.246,-38.541,-32.853,34.608,-36.121,-35.308,36.585,-35.714,-38.550,38.893,-32.696,-37.871,38.062,-31.355,-41.323,34.284,-31.687,-40.732,32.827,-28.445,-39.315,29.804,-29.730,-37.323,28.267,-…	MGLPLNLLATADPDQNPLAGQIDRNWEKIYRDQYKYDSFFDWVCSPNDTHACRVRAYVRNGIVTRLGSTYDYQNYADLYGNHASHNWNPRQCAKGFTFHRVIYGPYRLKHPIVRRGWKAWADAGFPELTPELKAQYKFDSRGDDEFVQISWGDAFDCVAKALVAISTRYSGDAGKQRLLSQGYQPEMVEATQGAGTRCVKMRGGMGLLGVLGKYGMYRLNNSLALLDAKIRGVDHHHALAGRNWANYTWHGDQAPGQPWVHGLQASDCDFNDLRFSKLIIMDGKNLVENKLTDSHWFIETMERGAKIVVIAPEYGPP	2172550	candidate division KSB1 bacterium
job.pdb	AF-A0A800AK44-F1-model_v4 Molybdopterin oxidoreductase	55.900	245	103	3	1	241	2	245	1.000	4.670E-24	740	400	245	NNVNRREFLQWIGAAGFSTFALSASNAWGLQ---AIENPLAAYPNREWEKTYRDLWKSDASFTFLCAPNDTHNCILNAHVRDGVITRIGPTMKYGEATDLYGSKVTHRWDPRVCQKGLALTRRFYGDRRVRYPMVRKGFKAWADKGFPREKDGRPPKDYFNRARDEWLRLTHEEAADLVAAALINIATTYSGDNGQKLLLQQG-YEKEIVEATRGAGTQVLKFRGGMPLLGLTRIFGLYRMANSM	NEITRRKFLS-MSLASIGGLALSEPLLANLQFIPEIDNPLDFYPDRDWEKIYRDQFKYDDTFHFLCAPNDTHNCLLKAYVKNNIITRIGPSYGYGKAKDVYGNQSSSRWEPRLCQKGLALNRRIYGPRRVKYPMVREGFKKWVEAGFPRGDDGRPPEKYFQRGKENFVRVSWDEVFDIAAKAMTNIAATYSGKKGKRLLKKQGIYDPDSIEAMKGAGTQTLKFRGGMPMLGITRVFGMYRVANSM	43.376,-59.099,-16.550,43.989,-58.064,-20.186,47.376,-56.288,-20.187,47.149,-53.104,-22.281,50.142,-53.330,-24.627,52.274,-50.169,-25.069,51.130,-49.959,-28.728,47.432,-50.112,-27.717,48.027,-47.494,-24.974,49.786,-45.150,-27.452,47.000,-45.615,-30.040,44.303,-44.908,-27.407,46.217,-41.829,-26.117,46.569,-40.477,-29.690,42.829,-41.043,-30.293,42.011,-39.303,-26.961,44.241,-36.306,-27.870,42.641,-…	MNEITRRKFLSMSLASIGGLALSEPLLANLQFIPEIDNPLDFYPDRDWEKIYRDQFKYDDTFHFLCAPNDTHNCLLKAYVKNNIITRIGPSYGYGKAKDVYGNQSSSRWEPRLCQKGLALNRRIYGPRRVKYPMVREGFKKWVEAGFPRGDDGRPPEKYFQRGKENFVRVSWDEVFDIAAKAMTNIAATYSGKKGKRLLKKQGIYDPDSIEAMKGAGTQTLKFRGGMPMLGITRVFGMYRVANSM	2026781	Candidatus Poribacteria bacterium
job.pdb	AF-A0A0F9TSP8-F1-model_v4 4Fe-4S Mo/W bis-MGD-type domain-containing protein	52.000	346	156	4	57	394	1	344	1.000	6.596E-24	717	400	1091	ASFTFLCAPNDTHNCILNAHVRDGVITRIGPTMKYGE--ATDLYGSKVTHRWDPRVCQKGLALTRRFYGDRRVRYPMVRKGFKAWADKGFPRE-KDGRPPKDYFNRARDEWLRLTHEEAADLVAAALINIATTYSGDNGQKLLLQQGYEKEIVEAT-----RGAGTQVLKFRGGMPLLGLTRIFGLYRMANSMALLDHKIRGVKPEDALGARGWDNYSWHTDLPPGHPMVTGQQTVDFDLHAVEQARIVVVWGMNWVTTKMPDTHWLTEARLKGTKVVVIACEYSSSSIKADDAIVVRPGTTPALALGLCNVIMREKIYDGDYVRRFSDLPLLVRADNLKLLRAEE	STFTFVCAPNDTHNCRLRAFVRNGVIVRIE--QAYAVDTYTDLQGNKPTPTWHPRGCLKGYTYMRRVYNKFRVKYPTVRKGWKQWIEEGFPRDATTGRPDKKYFRRGEDEWVRVSWDQISDLVARTLLNIAKSYSGDQGANWLLAQGYPPEMIEPMKDPDGNVAGVRSMKFRGGMALLGITRLTGMYRFSNMMALVDDHIRGTGPEKSLGARSWDNYAWHTDLPPGHAMVHGTQTYDQEFHDFENSDMLVIAGLNLVENKMADPIWWHMAIEQKRKIVVIAPEHSPTVTKSDYWLQVRPGADAALMLGVAGVLIRENLCDTDYVKRFTDYPFLVRSDTLKELTAEE	-39.424,-11.131,4.793,-36.320,-10.533,2.620,-34.074,-7.539,1.824,-30.886,-6.951,-0.216,-27.628,-5.508,1.190,-23.986,-5.078,0.101,-21.221,-7.180,1.667,-18.309,-4.719,1.323,-15.247,-5.787,3.314,-11.876,-4.983,1.837,-12.066,-8.050,-0.476,-12.684,-6.111,-3.769,-15.927,-8.010,-4.466,-18.569,-5.754,-2.828,-21.233,-8.433,-3.280,-24.986,-7.736,-3.416,-26.615,-10.339,-1.154,-30.175,-11.147,0.001,-30.955,-…	STFTFVCAPNDTHNCRLRAFVRNGVIVRIEQAYAVDTYTDLQGNKPTPTWHPRGCLKGYTYMRRVYNKFRVKYPTVRKGWKQWIEEGFPRDATTGRPDKKYFRRGEDEWVRVSWDQISDLVARTLLNIAKSYSGDQGANWLLAQGYPPEMIEPMKDPDGNVAGVRSMKFRGGMALLGITRLTGMYRFSNMMALVDDHIRGTGPEKSLGARSWDNYAWHTDLPPGHAMVHGTQTYDQEFHDFENSDMLVIAGLNLVENKMADPIWWHMAIEQKRKIVVIAPEHSPTVTKSDYWLQVRPGADAALMLGVAGVLIRENLCDTDYVKRFTDYPFLVRSDTLKELTAEELEDATILDPGLKYTYDDGKPVQKDAEKYAVNAVVAVKGGRQLLGVSRNCIGDHLN…	412755	marine sediment metagenome
job.pdb	AF-A0A0F2ISJ1-F1-model_v4 Nitrate reductase alpha subunit	55.700	276	118	3	1	273	4	278	1.000	1.243E-24	714	400	278	NNVNRREFLQWIGAAGFSTFALS--ASNAWGLQAIENPLAAYPNREWEKTYRDLWKSDASFTFLCAPNDTHNCILNAHVRDGVITRIGPTMKYGEATDLYGSKVTHRWDPRVCQKGLALTRRFYGDRRVRYPMVRKGFKAWADKGFPREK-DGRPPKDYFNRARDEWLRLTHEEAADLVAAALINIATTYSGDNGQKLLLQQGYEKEIVEATRGAGTQVLKFRGGMPLLGLTRIFGLYRMANSMALLDHKIRGVKPEDALGARGWDNYSWHTDLPP	NKFNRREFLKW-SLAGVAGLAVNTPALAFLEPLSIENPLDSYPNKDWEKVYRDKYKFDSTYTLTCAPNDTHNCILRAYVRNGIVVRVFPTYGFHKAKDFYGNQATARWEPRCCQKAIVLPRRFYGDRRVKSTMVRTGFYNWAKEGFPRDVATGKPPVKYFNRGQDTWEKVSHEEAFKLVADVLVNIAKTYNGDEGKAKLEKQGYDSAMMEAMKGAGVQALKFRGGMPFLGVTRLLGLMRLANTMALLDTHIRSTTAENAVGGRHFDNYSWHTDLPP	52.152,-64.272,-34.549,50.594,-61.453,-34.550,47.052,-60.037,-34.312,47.616,-56.364,-35.272,45.000,-55.089,-32.787,44.222,-51.467,-33.696,44.341,-50.086,-30.153,42.318,-47.242,-28.574,45.401,-44.942,-28.622,45.879,-45.504,-32.393,42.131,-44.923,-32.964,42.321,-41.647,-30.978,45.448,-40.485,-32.881,43.790,-41.215,-36.264,40.481,-39.642,-35.115,42.333,-36.466,-34.034,44.225,-36.447,-37.368,40.907,-…	MDNNKFNRREFLKWSLAGVAGLAVNTPALAFLEPLSIENPLDSYPNKDWEKVYRDKYKFDSTYTLTCAPNDTHNCILRAYVRNGIVVRVFPTYGFHKAKDFYGNQATARWEPRCCQKAIVLPRRFYGDRRVKSTMVRTGFYNWAKEGFPRDVATGKPPVKYFNRGQDTWEKVSHEEAFKLVADVLVNIAKTYNGDEGKAKLEKQGYDSAMMEAMKGAGVQALKFRGGMPFLGVTRLLGLMRLANTMALLDTHIRSTTAENAVGGRHFDNYSWHTDLPP	1609970	Candidatus Magnetoovum chiemensis
job.pdb	AF-A0A357F3P8-F1-model_v4 Molybdopterin oxidoreductase	68.800	202	63	0	1	202	3	204	1.000	3.500E-23	712	400	204	NNVNRREFLQWIGAAGFSTFALSASNAWGLQAIENPLAAYPNREWEKTYRDLWKSDASFTFLCAPNDTHNCILNAHVRDGVITRIGPTMKYGEATDLYGSKVTHRWDPRVCQKGLALTRRFYGDRRVRYPMVRKGFKAWADKGFPREKDGRPPKDYFNRARDEWLRLTHEEAADLVAAALINIATTYSGDNGQKLLLQQGYE	NELSRREFLARISAAGFGALAASATNAWGLEAISNPLAVYPNRDWERVYRDLWNYDSKYTFTCAPNDTHNCLLNAYVRQGVITRIGPSMRYGEAKDLAGNGTTHRWDPRVCQKGLALTRRFYGDRRVNQTMVRAGFKRWYDDGFPRGADGKPDTSYFQRARDEWVRMPHDEAATIVAAALKNIAETYTGDEGIKKLKAQHYD	57.869,-41.416,-39.360,54.434,-39.832,-38.797,53.033,-39.356,-42.328,51.392,-35.949,-41.787,49.442,-35.261,-44.994,49.770,-31.543,-45.764,46.475,-29.616,-46.207,47.369,-29.012,-49.885,47.983,-32.742,-50.472,44.761,-33.737,-48.640,42.674,-31.270,-50.712,44.388,-32.425,-53.932,43.607,-36.086,-53.086,39.947,-35.353,-52.136,39.485,-33.326,-55.345,41.134,-36.076,-57.438,38.854,-38.655,-55.719,35.768,-…	MKNELSRREFLARISAAGFGALAASATNAWGLEAISNPLAVYPNRDWERVYRDLWNYDSKYTFTCAPNDTHNCLLNAYVRQGVITRIGPSMRYGEAKDLAGNGTTHRWDPRVCQKGLALTRRFYGDRRVNQTMVRAGFKRWYDDGFPRGADGKPDTSYFQRARDEWVRMPHDEAATIVAAALKNIAETYTGDEGIKKLKAQHYD	2052146	Blastocatellia bacterium
job.pdb	AF-A0A1Q7GPQ7-F1-model_v4 Nitrate oxidoreductase subunit alpha	38.800	399	230	7	4	392	6	400	1.000	2.209E-23	675	400	910	NRREFLQWIGAAGFSTFALSASNAWGLQAIE------NPLAAYPNREWEKTYRDLWKSDASFTFLCAPNDTHNCILNAHVRDGVITRIGPTMKYGEATDLYGSKVTHRWDPRVCQKGLALTRRFYGDRRVRYPMVRKGFKAWADKGFPR-EKDGRPPKDYF--NRARDEWLRLTHEEAADLVAAALINIATTYSGDNGQKLLLQQGYEKEIVEATRGAGTQVLKFRGGMPLLGLTRIFGLYRMAN-SMALLDHKIRGVKPEDALGARGWDNYSWHTDLPPGHPMVTGQQTVDFDLHAVEQARIVVVWGMNWVTTKMPDTHWLTEARLKGTKVVVIACEYSSSSIKADDAIVVRPGTTPALALGLCNVIMREKIYDGDYVRRFSDLPLLVRADNLKLLRA	SRRQFLK-VSAGTVAAVAVA-DRALALTALQPVIEVGNPLGEYPDRSWERVYHDQYRYDSSFTWVCSPNDTHACRIRAFVRNGVVMRVEQNYDHQTYEDLYGNRGTFAHNPRMCLKGYTFHRRVYGPYRLKGPLMRRGWKEWMDAGSPELTPEV--KRKYKFDSRFLDDMMRVSWDTAFTYVAKAYIIIATRYSGEAGARRLREQGYPPEMIEMMKGAGTRTMKHRSGMPVLGIVGKMGVTRMNGGVCALLDSWIRKVGADQAQGGRYWSNYTWHGDQNPSHPFWCGAQTSDIDLSDMRFSKLNTSWGKNFVENKMPEAHWKLESIERGARIVVITPEYNPTATRADYWMPVRPQSDGALFCGAMKIIIDENMHDVDFLKGYTDSPILIRTDTLQYLDP	-38.775,-69.907,-63.319,-38.332,-70.631,-59.577,-35.543,-73.250,-59.391,-36.272,-75.649,-56.527,-32.845,-76.925,-55.387,-33.060,-80.682,-54.762,-32.288,-81.961,-51.219,-29.102,-83.580,-52.636,-27.945,-80.287,-54.230,-28.712,-78.466,-50.940,-26.537,-80.961,-48.984,-23.674,-80.626,-51.523,-23.843,-76.803,-51.377,-24.112,-76.863,-47.527,-21.141,-79.284,-47.218,-19.179,-77.027,-49.616,-20.185,-73.947…	MTMFLSRRQFLKVSAGTVAAVAVADRALALTALQPVIEVGNPLGEYPDRSWERVYHDQYRYDSSFTWVCSPNDTHACRIRAFVRNGVVMRVEQNYDHQTYEDLYGNRGTFAHNPRMCLKGYTFHRRVYGPYRLKGPLMRRGWKEWMDAGSPELTPEVKRKYKFDSRFLDDMMRVSWDTAFTYVAKAYIIIATRYSGEAGARRLREQGYPPEMIEMMKGAGTRTMKHRSGMPVLGIVGKMGVTRMNGGVCALLDSWIRKVGADQAQGGRYWSNYTWHGDQNPSHPFWCGAQTSDIDLSDMRFSKLNTSWGKNFVENKMPEAHWKLESIERGARIVVITPEYNPTATRADYWMPVRPQSDGALFCGAMKIIIDENMHDVDFLKGYTDSPILIRTDTLQYLD…	1805269	Nitrospirae bacterium 13_1_40CM_4_62_6
job.pdb	AF-A0A357F3C2-F1-model_v4 Molybdopterin oxidoreductase	73.300	184	49	0	217	400	1	184	1.000	1.044E-21	671	400	212	LKFRGGMPLLGLTRIFGLYRMANSMALLDHKIRGVKPEDALGARGWDNYSWHTDLPPGHPMVTGQQTVDFDLHAVEQARIVVVWGMNWVTTKMPDTHWLTEARLKGTKVVVIACEYSSSSIKADDAIVVRPGTTPALALGLCNVIMREKIYDGDYVRRFSDLPLLVRADNLKLLRAEEVFGTPQ	MKFRGGMPLLGMTRVFGMYRMANSMALLDSHIRGVGPDKALGGRGFDNYSWHTDLPPGHPMVTGQQTVEFDLNSVEHAKTIVVWGMNWITTKMPDAHWLTEARVKGTRVIVIACEYSATATKGDDVVVVRPGTTPALALGFANVIMRENLYDKEYVRHWTDMPILVRMDTLKYLKASEVFGGGP	26.931,-2.983,-21.313,24.617,-2.394,-18.310,23.549,1.276,-18.151,22.266,1.866,-14.609,22.547,5.147,-12.733,22.898,4.767,-8.999,20.325,7.025,-7.270,22.929,9.844,-6.952,23.776,9.683,-10.621,20.078,9.727,-11.647,19.668,13.101,-9.887,22.626,14.583,-11.815,21.680,13.031,-15.198,17.962,13.937,-14.811,16.186,10.556,-14.157,15.875,9.633,-17.904,19.499,10.578,-18.810,20.819,7.004,-18.479,17.893,5.694,-20.…	MKFRGGMPLLGMTRVFGMYRMANSMALLDSHIRGVGPDKALGGRGFDNYSWHTDLPPGHPMVTGQQTVEFDLNSVEHAKTIVVWGMNWITTKMPDAHWLTEARVKGTRVIVIACEYSATATKGDDVVVVRPGTTPALALGFANVIMRENLYDKEYVRHWTDMPILVRMDTLKYLKASEVFGGGPAELKLTQVTPTGEKEPPPAKQTIQNIIP	2052146	Blastocatellia bacterium
job.pdb	AF-A0A833GQ97-F1-model_v4 Molybdopterin-dependent oxidoreductase	44.100	326	172	4	1	318	60	383	1.000	4.944E-23	652	400	384	NNVNRREFLQWIGAAGFSTFALSASNAWGLQAI-----ENPLAAYPNREWEKTYRDLWKSDASFTFLCAPNDTHNCILNAHVRDGVITRIGPTMKYGEATDLYGSKVTHRWDPRVCQKGLALTRRFYGDRRVRYPMVRKGFKAWADKGFP-REKDGRPPKDY--FNRARDEWLRLTHEEAADLVAAALINIATTYSGDNGQKLLLQQGYEKEIVEATRGAGTQVLKFRGGMPLLGLTRIFGLYRMANSMALLDHKIRGVKPEDALGARGWDNYSWHTDLPPGHPMVTGQQTVDFDLHAVEQARIVVVWGMNWVTTKMPDTHWLTEA	DSLSRRDFIQRSGLAGAGLAAAQMLPLRFLQAQTTGAAANPLAVYPNRDWEKLYRDQYAYDHAFSWVCAPNDTHNCRITAHVRNGVIVRLGEEFDVASYSDLYGNRATSSWGNRHCAKGYTFHRILYGPYRLKHPIVRKGWKRWADAGFPELTREL--KALYKFDTRGTDKFERITWEQTFDYIARGTVAIAKRYSGDTGAKLLQKQGYVPEMIQEMGGAGTRTIKMRGGMGLLGVMGKYGMYRLCNSLALLDVHVRGVKPAEARAGRIWSNYTWHGDQAPGHPWVHGLQNSECDFNDLRFSKLIIMNGKNLVENKMADAHWFIEC	-26.002,35.921,-21.674,-26.561,32.129,-21.841,-25.985,29.587,-24.550,-26.477,25.955,-23.408,-26.173,23.024,-25.827,-28.850,20.415,-25.662,-28.888,17.093,-23.801,-29.535,14.198,-26.203,-31.025,11.190,-24.386,-29.846,7.889,-25.871,-32.192,5.009,-24.913,-31.482,1.332,-24.106,-28.572,-1.039,-23.316,-28.150,-4.227,-25.306,-27.571,-7.294,-23.050,-24.213,-8.459,-21.770,-22.798,-11.700,-23.266,-22.260,-1…	MCSSPSARRCQSPSPCGTVRTATATAARWSATGTNLCLNREPPRNRHPKPLISYSTMTTDSLSRRDFIQRSGLAGAGLAAAQMLPLRFLQAQTTGAAANPLAVYPNRDWEKLYRDQYAYDHAFSWVCAPNDTHNCRITAHVRNGVIVRLGEEFDVASYSDLYGNRATSSWGNRHCAKGYTFHRILYGPYRLKHPIVRKGWKRWADAGFPELTRELKALYKFDTRGTDKFERITWEQTFDYIARGTVAIAKRYSGDTGAKLLQKQGYVPEMIQEMGGAGTRTIKMRGGMGLLGVMGKYGMYRLCNSLALLDVHVRGVKPAEARAGRIWSNYTWHGDQAPGHPWVHGLQNSECDFNDLRFSKLIIMNGKNLVENKMADAHWFIECM	1917218	Dechloromonas sp.
job.pdb	AF-A0A533ZQF0-F1-model_v4 Nitrate oxidoreductase subunit alpha	36.000	410	228	9	4	393	6	401	1.000	1.315E-22	631	400	1043	NRREFLQWIGAAGFSTFALSASNAWGLQAIE------NPLAAYPNREWEKTYRDLWKSDASFTFLCAPNDTHNCILNAHVRDGVITRIGPTMKYGEATDLYGSKVTHRWDPRVCQKGLALTRRFYGDRRVRYPMVRKGFKAWADKGFPR-EKDGRPPKDYF--NRARDEWLRLTHEEAADLVAAALINIATTYSGDNGQKLLLQQGYEKEIVEAT-RGAGTQVLKFRGGM---------PLLG-LTRIFGLYRMANSMALLDHKIRGVKPEDALGARGWDNYSWHTDLPPGHPMVTGQQTVDFDLHAVEQARIVVVWGMNWVTTKMPDTHWLTEARLKGTKVVVIACEYSSSSIKADDAIVVRPGTTPALALGLCNVIMREKIYDGDYVRRFSDLPLLV…	SRRQFLK--VSAGTVAAVAVADKALALTALQPVIEVGNPLGEYPDRSWERVYHDQYRYDSSFTWCCSPNDTHACRIRAFVRNGVVMRVEQNYDHQTYEDLYGNRGTFAHNPRMCLKGYTFHRRVYGPYRLKGPLMRRGWKEWMDAGSPELTPEV--KRKYKFDSRFLDDMVRVSWDTAYTYLAKAVIVVATRYSGEAGARRLREQGYPPEMIEMMKGA----------GVRCFKHRAGMPVLGIIGKMMNTRFNGGVLPLVDSWIRKVTPDQAQGGRYYSNYTWHGDQDPSQPWWNGTQNCDIDLSDMRFAKLNTSWGKNFVENKMPEAHWKLESIERGCRVVVITPEYNPTATRADYWIPVRPETDAALFLGATKIIIDENMHDVDYIKGYTDMPLLV…	-15.244,30.039,-63.285,-11.806,30.000,-61.553,-8.903,29.740,-64.054,-6.052,27.485,-62.847,-2.820,28.763,-64.464,-0.230,25.983,-64.858,3.402,26.535,-63.678,4.346,26.949,-67.377,1.729,29.706,-67.868,2.831,31.383,-64.585,6.452,31.536,-65.868,5.316,32.933,-69.252,3.256,35.654,-67.496,6.140,36.420,-65.042,8.592,36.761,-67.973,6.132,39.254,-69.526,5.803,41.140,-66.179,9.616,41.519,-65.750,9.703,43.407,…	MTMFLSRRQFLKVSAGTVAAVAVADKALALTALQPVIEVGNPLGEYPDRSWERVYHDQYRYDSSFTWCCSPNDTHACRIRAFVRNGVVMRVEQNYDHQTYEDLYGNRGTFAHNPRMCLKGYTFHRRVYGPYRLKGPLMRRGWKEWMDAGSPELTPEVKRKYKFDSRFLDDMVRVSWDTAYTYLAKAVIVVATRYSGEAGARRLREQGYPPEMIEMMKGAGVRCFKHRAGMPVLGIIGKMMNTRFNGGVLPLVDSWIRKVTPDQAQGGRYYSNYTWHGDQDPSQPWWNGTQNCDIDLSDMRFAKLNTSWGKNFVENKMPEAHWKLESIERGCRVVVITPEYNPTATRADYWIPVRPETDAALFLGATKIIIDENMHDVDYIKGYTDMPLLVRTDTLQYLD…	2026887	Nitrospirae bacterium
job.pdb	AF-A0A533ZB17-F1-model_v4 Nitrate oxidoreductase subunit alpha	38.100	375	206	6	33	393	12	374	1.000	2.622E-21	617	400	1120	IENPLAAYPNREWEKTYRDLWKSDASFTFLCAPNDTHNCILNAHVRDGVITRIGPTMKYGEATDLYGSKVTHRWDPRVCQKGLALTRRFYGDRRVRYPMVRKGFKAWADKGFPR-EKDGRPPKDYF--NRARDEWLRLTHEEAADLVAAALINIATTYSGDNGQKLLLQQGYEKEIVEATRGAGT---------QVLKFRGGMPLLGLTRIFGLYRMAN--SMALLDHKIRGVKPEDALGARGWDNYSWHTDLPPGHPMVTGQQTVDFDLHAVEQARIVVVWGMNWVTTKMPDTHWLTEARLKGTKVVVIACEYSSSSIKADDAIVVRPGTTPALALGLCNVIMREKIYDGDYVRRFSDLPLLVRADNLKLLRAE	VGNPLGEYPDRSWERVYHDQYRYDSSFTWCCSPNDTHACRIRAFVRNGVVMRVEQNYDHQTYEDLYGNRGTFAHNPRMCLKGYTFHRRVYGPYRLKGPLMRRGWKEWMDAGSPELTPEV--KRKYKFDSRFLDDMVRVSWDTAYTYLAKAVIVVATRYSGEAGARRLREQGYPPEMIEMMKGAGVRCFKHRAGMPVLGIIGKM----------MNTRFNGGVLPLVDSWIRKVTPDQAQGGRYYSNYTWHGDQDPSQPWWNGTQNCDIDLSDMRFAKLNTSWGKNFVENKMPEAHWKLESIERGCRVVVITPEYNPTATRADYWIPVRPETDAALFLGATKIIIDENMHDVDYVKGYTDMPLLVRTDTLQYLDPR	2.024,-53.414,14.351,1.716,-51.787,10.840,5.453,-51.492,9.914,6.209,-55.237,9.556,4.459,-55.086,6.137,7.348,-52.971,4.692,10.174,-55.524,4.939,11.597,-55.621,1.381,11.225,-59.077,-0.034,14.976,-58.769,-0.881,17.639,-57.147,1.316,19.760,-55.472,-1.372,22.921,-54.523,0.569,24.208,-50.977,-0.144,25.403,-51.386,-3.782,27.882,-48.567,-3.118,29.332,-50.181,0.063,31.934,-52.250,-1.897,32.274,-50.142,-5.…	LALTALQPVIEVGNPLGEYPDRSWERVYHDQYRYDSSFTWCCSPNDTHACRIRAFVRNGVVMRVEQNYDHQTYEDLYGNRGTFAHNPRMCLKGYTFHRRVYGPYRLKGPLMRRGWKEWMDAGSPELTPEVKRKYKFDSRFLDDMVRVSWDTAYTYLAKAVIVVATRYSGEAGARRLREQGYPPEMIEMMKGAGVRCFKHRAGMPVLGIIGKMMNTRFNGGVLPLVDSWIRKVTPDQAQGGRYYSNYTWHGDQDPSQPWWNGTQNCDIDLSDMRFAKLNTSWGKNFVENKMPEAHWKLESIERGCRVVVITPEYNPTATRADYWIPVRPETDAALFLGATKIIIDENMHDVDYVKGYTDMPLLVRTDTLQYLDPRDVIKDFQFPDYSQRYSGRVQSLKPD…	2026887	Nitrospirae bacterium
job.pdb	AF-A0A2H6AU61-F1-model_v4 Perchlorate reductase subunit alpha	57.900	269	111	2	127	393	1	269	1.000	4.657E-19	577	400	1026	VRYPMVRKGFKAWADKGFPRE-KDGRPPKDYFNRARDEWLRLTHEEAADLVAAALINIATTYSGDNGQKLLLQQG-YEKEIVEATRGAGTQVLKFRGGMPLLGLTRIFGLYRMANSMALLDHKIRGVKPEDALGARGWDNYSWHTDLPPGHPMVTGQQTVDFDLHAVEQARIVVVWGMNWVTTKMPDTHWLTEARLKGTKVVVIACEYSSSSIKADDAIVVRPGTTPALALGLCNVIMREKIYDGDYVRRFSDLPLLVRADNLKLLRAE	MHGPMVRRGFYEWYRAGFPRDPETGRPPAEYFRRGQDDWLQVTWDEVADIIAKAYIDIATTYSGDEGRRRLERQGHYHPAMLDAMNGAGTQVLKFRGSMPFLAVTRYTSPYRMANMMALLDSHIRGTDADTALGGRGWDNYAFHTDLAPGHPMVTGQQNTDFDLCLWEYSKLIVLWGMNPFTTKMPDSHWLTEARIKGSHVVLISNDYSPTARAADEVFIVRTATDTALALSLAYVIMKEKLYQKDYVVSFTDMPLLVRMDNRQLLRAR	24.876,-7.340,-14.191,28.674,-6.884,-14.274,29.119,-3.629,-12.241,27.851,0.008,-12.201,26.278,1.356,-15.310,25.497,5.002,-16.246,23.137,6.125,-19.040,25.155,7.991,-21.715,23.083,11.226,-21.674,23.289,11.437,-17.851,27.065,10.860,-17.993,27.357,13.676,-20.592,25.270,16.033,-18.390,27.623,15.216,-15.491,30.709,15.826,-17.698,29.210,19.182,-18.830,29.022,20.299,-15.155,25.224,19.925,-14.768,24.035,2…	MHGPMVRRGFYEWYRAGFPRDPETGRPPAEYFRRGQDDWLQVTWDEVADIIAKAYIDIATTYSGDEGRRRLERQGHYHPAMLDAMNGAGTQVLKFRGSMPFLAVTRYTSPYRMANMMALLDSHIRGTDADTALGGRGWDNYAFHTDLAPGHPMVTGQQNTDFDLCLWEYSKLIVLWGMNPFTTKMPDSHWLTEARIKGSHVVLISNDYSPTARAADEVFIVRTATDTALALSLAYVIMKEKLYQKDYVVSFTDMPLLVRMDNRQLLRARDIVPDHRPLELRKAEVFDPGAKLPPFFKQDRQYIPRALREQDIDDYVVWDSHANAPKIISRDHVGVDFQMLGIEPALEGRFEVETVDGRKVEVRPLFDVYLEFFEQNYRPELAEKITGLPAAQIERLARL…	2035434	bacterium HR39
job.pdb	AF-A0A7V3D4F7-F1-model_v4 Nitrate oxidoreductase subunit alpha	41.600	221	121	5	1	216	2	219	1.000	2.616E-17	522	400	219	NNVNRREFLQWIGAAGFSTFALSASNAWGLQ--AIENPLAAYPNREWEKTYRDLWKSDASFTFLCAPNDTHNCILNAHVRDGVITRIGPTMKYGEATDLYGSKVTHRWDPRVCQKGLALTRRFYGDRRVRYPMVRKGFKAWADKGFPR-EKDGRPPKDYFNRAR--DEWLRLTHEEAADLVAAALINIATTYSGDNGQKLLLQQGYEKEIVEATRGAGTQV	SQISRREFLRLSGSAALG-WSIVRPELRLLQPLVVDNPLAAYPDRDWEQIYRDQYSYDSTFTFVCSPNDTHACRLRAFVRNGVILRAETNYDVERYADLYGNTATAHWHPRGCKKGQTFHRRVYGPHRLKGPLMRRGWQQWADAGFPELDETN--LSRFKFDSRGTDELLPVSWETAYDYIARGMIAIAQRYSGQAGAERLRAQGYPPEMIEAMGGAGTRT	23.425,-55.694,-20.621,26.267,-56.996,-22.838,29.634,-56.176,-21.207,31.697,-54.416,-23.912,35.221,-55.874,-23.767,38.196,-53.464,-23.492,39.200,-54.575,-27.023,35.738,-53.837,-28.479,35.755,-50.440,-26.691,39.185,-49.573,-28.185,38.039,-50.685,-31.668,34.776,-48.692,-31.371,36.615,-45.568,-30.094,39.292,-45.889,-32.829,36.608,-46.221,-35.540,34.653,-43.265,-34.054,37.797,-41.051,-33.978,38.546,-…	MSQISRREFLRLSGSAALGWSIVRPELRLLQPLVVDNPLAAYPDRDWEQIYRDQYSYDSTFTFVCSPNDTHACRLRAFVRNGVILRAETNYDVERYADLYGNTATAHWHPRGCKKGQTFHRRVYGPHRLKGPLMRRGWQQWADAGFPELDETNLSRFKFDSRGTDELLPVSWETAYDYIARGMIAIAQRYSGQAGAERLRAQGYPPEMIEAMGGAGTRT	2052164	Gemmataceae bacterium
job.pdb	AF-A0A0F8X9U2-F1-model_v4 4Fe-4S Mo/W bis-MGD-type domain-containing protein	25.300	375	197	11	34	400	7	306	1.000	1.853E-18	508	400	307	ENPLAAYPNREWEKTYRDLWKSDASFT-FLCAPNDTHNCILNAHVRDGVITRIGPTMKYGEATDLYGSKVTHRW----DPRVCQKGLALTRRFYGDRRVRYPMVRKGFKAWADKGFPREKDGRPPKDYFNRARDEWLRLTHEEAADLVAAALINIATTYSGDNGQKLLLQQGYEKEIVEATRGAGTQVLK---FRGGMPLLGLTRIFGLYRMANSMALLDHKIRGVKPEDALGARGWDNYSWHTDLPPGHPMVTGQQTVDFDLHAVEQARIVVVWGMNWVTTKMPDTHWLTEARLKGTKVVVIACEYSSSSIKADDAIVVRPGTTPALALGLCNVIMREKIYDGDYVRRFSDLPLLVRADNLKLLRAEEVFGTPQ	STAARADPAGLWAEKYREKWTWDKTAWATHCINCYPGNCQYRVYVKDGVVLREEQAGTYT---------PVEAGVPDMNPMGCQKGNAWSSMLHSQERVLYPLKRA----------GERGDGN------------WTRVSWDEALSEIADATLDAIQ----ESGPES--------------------VLQVSTPNEGGLMAGM--------------LFGRIIEG--LGGTVTDVNADINDFN----PGLYMTYGKVNAASSVDDWFHADLTLVWHRNPVYTAIPWYHFVLESRYNGGEIVVIAPDYSPSAIHADYHVSVEPGSDAALALGMSQVIIEEALYDTQFVREQTDLPLLVRTDTRRFLRQPDLTGAGR	8.563,-62.780,-51.044,7.531,-60.398,-48.214,4.889,-57.825,-49.256,6.012,-54.218,-48.529,4.680,-52.675,-45.405,2.643,-49.571,-46.304,4.110,-46.668,-44.359,1.056,-45.000,-42.807,1.959,-41.409,-43.578,-0.195,-39.742,-40.902,-2.675,-37.631,-42.885,-1.825,-34.078,-41.782,-5.263,-32.892,-40.631,-5.978,-29.704,-42.671,-7.189,-28.411,-39.304,-3.594,-28.824,-37.976,-1.955,-26.204,-40.249,-4.012,-23.219,-3…	MKKPSKSTAARADPAGLWAEKYREKWTWDKTAWATHCINCYPGNCQYRVYVKDGVVLREEQAGTYTPVEAGVPDMNPMGCQKGNAWSSMLHSQERVLYPLKRAGERGDGNWTRVSWDEALSEIADATLDAIQESGPESVLQVSTPNEGGLMAGMLFGRIIEGLGGTVTDVNADINDFNPGLYMTYGKVNAASSVDDWFHADLTLVWHRNPVYTAIPWYHFVLESRYNGGEIVVIAPDYSPSAIHADYHVSVEPGSDAALALGMSQVIIEEALYDTQFVREQTDLPLLVRTDTRRFLRQPDLTGAGRD	412755	marine sediment metagenome
job.pdb	AF-A0A0F8WTP4-F1-model_v4 4Fe-4S Mo/W bis-MGD-type domain-containing protein	48.100	189	96	2	1	187	16	204	1.000	2.468E-16	506	400	204	NNVNRREFLQW-IGAAGFSTFALSASNAWGLQAIENPLAAYPNREWEKTYRDLWKSDASFTFLCAPNDTHNCILNAHVRDGVITRIGPTMKYGEATDLYGSKVTHRWDPRVCQKGLALTRRFYGDRRVRYPMVRKGFKAWADKGFPREKD-GRPPKDYFNRARDEWLRLTHEEAADLVAAALINIATTY	QGVDRRAFLQWGLGSAVLLHGGPLLASLKLVDEVDNPLEYYPKRKWEKLYRDQYRYDRSFTFVCAPNDTHNCRLRAFVRNDVIVRIEQAYDVADYTDLQGNKTTATWHPRGCLKGYTYMRRVYSKFRVKYPTVRKGWKDWIEAGFPRDSETARPPKKYFKRGEDTWVRVSWDEIFELVAKCLVNVAKTY	86.448,-83.007,6.483,83.029,-82.229,8.051,80.524,-79.831,8.319,76.923,-79.905,8.042,73.879,-78.657,7.605,70.420,-79.913,6.501,66.966,-78.850,5.475,64.147,-77.980,4.373,61.473,-78.238,1.663,58.351,-76.224,1.714,56.326,-76.065,-1.538,53.701,-73.898,-2.842,52.522,-72.211,-5.916,52.331,-68.711,-7.311,50.257,-67.742,-10.344,50.704,-65.656,-13.501,48.445,-62.682,-12.638,48.566,-59.268,-14.366,49.879,-5…	MAIKERGSHRTSDDKQGVDRRAFLQWGLGSAVLLHGGPLLASLKLVDEVDNPLEYYPKRKWEKLYRDQYRYDRSFTFVCAPNDTHNCRLRAFVRNDVIVRIEQAYDVADYTDLQGNKTTATWHPRGCLKGYTYMRRVYSKFRVKYPTVRKGWKDWIEAGFPRDSETARPPKKYFKRGEDTWVRVSWDEIFELVAKCLVNVAKTY	412755	marine sediment metagenome
job.pdb	AF-A0A533Y234-F1-model_v4 Twin-arginine translocation signal domain-containing protein	40.700	243	131	5	4	237	4	242	1.000	4.927E-17	506	400	243	NRREFLQWIGAAGFSTFALSASNAWGLQAIE------NPLAAYPNREWEKTYRDLWKSDASFTFLCAPNDTHNCILNAHVRDGVITRIGPTMKYGEATDLYGSKVTHRWDPRVCQKGLALTRRFYGDRRVRYPMVRKGFKAWADKGFPR-EKDGRPPKDY--FNRARDEWLRLTHEEAADLVAAALINIATTYSGDNGQKLLLQQGYEKEIVEATRGAGTQVLKFRGGMPLLGLTRIFGLYRM	TRRQFLK--ASAGTIAALAVADKALALTALQPVIEVGNPLGEYPDRSWERVYHDQYRYDSSFSYICTPNDTHACRVRAFVRNGVVMRVEQNYDHQTYEDLYGNRGTFAWNPRMCLKGYTFHRRVYGPYRLKGPMLRKGWKAWVDDGCPELTPDV--KSRYRFNSRGEDDMLRVSWDTIATYMAKAQIKIAERYSGEAGARRLREQGYPPEMIESMKGGGTRTFKYRPGMALLGLIGKIGCGRM	79.324,0.956,-37.926,79.866,-2.735,-38.750,77.802,-5.074,-36.532,79.826,-8.086,-35.411,78.297,-11.507,-36.242,77.718,-11.976,-32.478,75.875,-8.620,-32.146,73.746,-9.498,-35.215,72.827,-12.895,-33.697,71.993,-11.329,-30.292,69.818,-8.593,-31.877,68.051,-11.141,-34.136,67.412,-13.560,-31.229,66.190,-10.679,-29.013,63.838,-9.419,-31.777,62.395,-12.919,-32.435,61.918,-13.438,-28.674,60.224,-10.008,-2…	MFLTRRQFLKASAGTIAALAVADKALALTALQPVIEVGNPLGEYPDRSWERVYHDQYRYDSSFSYICTPNDTHACRVRAFVRNGVVMRVEQNYDHQTYEDLYGNRGTFAWNPRMCLKGYTFHRRVYGPYRLKGPMLRKGWKAWVDDGCPELTPDVKSRYRFNSRGEDDMLRVSWDTIATYMAKAQIKIAERYSGEAGARRLREQGYPPEMIESMKGGGTRTFKYRPGMALLGLIGKIGCGRMS	2026887	Nitrospirae bacterium
job.pdb	AF-N1LEQ9-F1-model_v4 Nitrite oxidoreductase, alpha subunit	42.500	228	125	4	45	268	1	226	1.000	5.852E-16	503	400	226	WEKTYRDLWKSDASFTFLCAPNDTHNCILNAHVRDGVITRIGPTMKYGEATDLYGSKVTHRWDPRVCQKGLALTRRFYGDRRVRYPMVRKGFKAWADKGFPR-EKDGRPPKDYFNRAR--DEWLRLTHEEAADLVAAALINIATTYSGDNGQKLLLQQGYEKEIVEATRGAGTQVLKFRGGMPLLGLTRIFGLYRMA-NSMALLDHKIRGVKPEDALGARGWDNYSWH	WERVYHDQYRYDSSFTWVCSPNDTHACRVRAFVRNGVVMRVEQNYDHQTYEDLYGNRGTFAHNPRMCLKGFTFHRRVYGPYRLKGPLMRKGWKQWMDDGAPELTPET--KRKYKFDSRFLDDMLRVSWDTAFTYAAKAMIIIATRYSGEAGARRLREQGYAPEMIEMMKGAGTRCFKHRAGMPVLGIIGKMGNTRMNGGINALLDTWIRKVGPDQAQGGRYWSNYTWH	30.015,-23.205,-29.406,29.476,-19.372,-29.848,25.787,-19.993,-30.659,25.345,-20.725,-26.928,26.448,-17.162,-25.935,24.314,-15.521,-28.657,21.380,-17.596,-27.415,22.108,-16.570,-23.775,21.945,-12.837,-24.734,18.848,-13.303,-26.956,15.411,-12.089,-25.788,11.861,-12.519,-27.156,10.589,-9.053,-26.107,11.584,-5.885,-24.208,9.784,-3.041,-22.388,10.707,0.178,-20.540,9.837,0.982,-16.896,10.894,3.465,-14.…	WERVYHDQYRYDSSFTWVCSPNDTHACRVRAFVRNGVVMRVEQNYDHQTYEDLYGNRGTFAHNPRMCLKGFTFHRRVYGPYRLKGPLMRKGWKQWMDDGAPELTPETKRKYKFDSRFLDDMLRVSWDTAFTYAAKAMIIIATRYSGEAGARRLREQGYAPEMIEMMKGAGTRCFKHRAGMPVLGIIGKMGNTRMNGGINALLDTWIRKVGPDQAQGGRYWSNYTWH	77133	uncultured bacterium
job.pdb	AF-A0A3E1D2S4-F1-model_v4 4Fe-4S Mo/W bis-MGD-type domain-containing protein	47.900	194	97	2	1	190	6	199	1.000	5.216E-16	502	400	199	NNVNRREFLQWIGAAGFSTFALSASNAWGL---QAIENPLAAYPNREWEKTYRDLWKSDASFTFLCAPNDTHNCILNAHVRDGVITRIGPTMKYGEATDLYGSKVTHRWDPRVCQKGLALTRRFYGDRRVRYPMVRKGFKAWADKGFPR-EKDGRPPKDYFNRARDEWLRLTHEEAADLVAAALINIATTYSGD	NNIGRRSFLKLSATAGLAVMANNAFAASPFLKPYVVDNPLKSYPNRDWEKVYRDMFHVDSEFIFLCAPNDTHNCLLKAHVKNDVVIRISPSYGYGDAEDMDGNRSSHRWEPRICNKGMVMNRKAYSDRRPKGAMVRTGFKAWAEAGYPRTGANGFPDQKYLQRGKEPFIKLPWTEAYALAAGVLENIARTYSGD	25.401,-78.069,-20.747,28.572,-75.973,-20.220,28.124,-73.367,-17.451,30.389,-70.389,-18.208,31.064,-69.164,-14.652,32.011,-65.564,-15.529,33.021,-64.837,-11.919,34.162,-61.210,-12.359,36.267,-60.865,-9.194,35.566,-57.816,-6.955,38.907,-56.255,-8.026,38.040,-56.622,-11.741,34.573,-55.121,-11.111,36.107,-52.121,-9.259,38.574,-51.569,-12.135,35.799,-51.809,-14.766,33.515,-49.445,-12.769,36.363,-46.9…	MMEIKNNIGRRSFLKLSATAGLAVMANNAFAASPFLKPYVVDNPLKSYPNRDWEKVYRDMFHVDSEFIFLCAPNDTHNCLLKAHVKNDVVIRISPSYGYGDAEDMDGNRSSHRWEPRICNKGMVMNRKAYSDRRPKGAMVRTGFKAWAEAGYPRTGANGFPDQKYLQRGKEPFIKLPWTEAYALAAGVLENIARTYSGD	2184312	Candidatus Nitrotoga sp. SPKER
job.pdb	AF-A0A7V6YFZ0-F1-model_v4 Molybdopterin-dependent oxidoreductase	25.700	404	194	12	1	394	5	312	1.000	2.079E-18	495	400	315	NNVNRREFLQWIGAAGFSTFALSASNAWGLQAIENPLAAYPNREWEKTYRDLWKSDAS--FTFLCAPNDTHNCILNAHVRDGVITRIGPTMKYGEATDLYGSKVTHRWDPRVCQKGLALTRRFYGDRRVRYPMVRKGFKAWADKGFPREKDGRPPKDYFNRARDEWLRLTHEEAADLVAAALINIATTYSGDNGQKLLLQQGYEKEIVEATRGAGTQVLKF---RGGMPLLGLTRIFGLYRMANSMALL-----DHKIRGVKPEDALGARGWDNYSWHTDLPPGHPMVTGQQTVDFDLHAVEQARIVVVWGMNWVTTKMPDTHWLTEARLKGTKVVVIACEYSSSSIKADDAIVVRPGTTPALALGLCNVIMREKIYDGDYVRRFSDLPLLVRADNLKL…	WKLTRRRFLQGAAAAGVLAGA-------GVV--------YRSKEGAAWSRDNLRPKEVKIVRTVCSPNCTAACGIKALVVDGQIKTLSPTNDYP----------EPEYGPRGCLRGLSFINLLYGPDRLEKPLLR-----------VGER---------GEGKFK--EVTWEEALDYTAEKIKEIAAKY-------------------------GPESIGFSFQVGGTGH-----VQKGAWIALSTLAGWTLLHPYDLNG-------------------DLPMFFPQTFGVQTEELEPLEWLNSKYTAVFGSNIMVTRLMDADFLTQSRLNGGKLVVFDPVFSATAAKADEWIQLKPSSDAALALGIVKVILEEGLYDRDFIVTYTDLPLLVRLDNGKK…	-47.819,-8.882,-83.654,-45.809,-10.189,-80.647,-47.494,-13.154,-78.907,-47.700,-12.637,-75.120,-45.813,-15.240,-73.047,-48.547,-17.116,-71.161,-46.991,-18.854,-68.130,-48.417,-22.414,-68.180,-48.049,-25.061,-65.415,-46.000,-27.178,-67.884,-43.565,-24.289,-68.569,-43.298,-23.534,-64.822,-42.365,-27.198,-64.163,-39.870,-27.123,-67.077,-38.318,-23.943,-65.587,-38.262,-25.487,-62.069,-36.596,-28.672,…	MAKGWKLTRRRFLQGAAAAGVLAGAGVVYRSKEGAAWSRDNLRPKEVKIVRTVCSPNCTAACGIKALVVDGQIKTLSPTNDYPEPEYGPRGCLRGLSFINLLYGPDRLEKPLLRVGERGEGKFKEVTWEEALDYTAEKIKEIAAKYGPESIGFSFQVGGTGHVQKGAWIALSTLAGWTLLHPYDLNGDLPMFFPQTFGVQTEELEPLEWLNSKYTAVFGSNIMVTRLMDADFLTQSRLNGGKLVVFDPVFSATAAKADEWIQLKPSSDAALALGIVKVILEEGLYDRDFIVTYTDLPLLVRLDNGKKLTAQEVAG	2044939	Clostridia bacterium
job.pdb	AF-A0A7Y5W1A7-F1-model_v4 Molybdopterin-dependent oxidoreductase	41.200	257	141	6	1	248	1	256	1.000	5.528E-17	494	400	256	NNVNRREFLQW-IGAAGFSTFALSASNAWGLQ---AIENPLAAYPNREWEKTYRDLWKSDASFTFLCAPNDTHNCILNAHVRDGVITRIGPTMKYGEATDLYGSKVTHRWDPRVCQKGLALTRRFYGDRRVRYPMVRKGFKAWADKGFPREKDGRP--PKDYFNRAR--DEWLRLTHEEAADLVAAALINIATTYSGDNGQKL-LLQQGYEKEIVEATRGAGTQVLKFRGGMPLLGLTRIFGLYRMANSMALLDHKI	MKLSRRGFLKLGTGTAVGATALYLETHLAFLQSSTGIENPLAQYPARDWERIYRDQYRYDSSFAFICAPNDTHMCRLRAFVRNGVVMRIEQNYDGDAYRDPQGNRSSVAWNPRACLKGFTLHRRVYGPYRGKGPALRKGWKQWADDGFP-SLSDTPELRKKYRFDARGDDEFVRVSWDEANGYAARGLEAIAKAYSGEEGRRRLVEKDGYPEEMLHHWEEAGTRTMKFGSSLPPHGVAGKFGPFRFANMLALLDAKV	59.085,-55.754,-35.499,60.412,-55.602,-31.902,60.102,-51.902,-30.932,63.196,-50.856,-28.963,62.601,-49.025,-25.641,64.046,-45.901,-27.339,61.644,-46.332,-30.303,58.677,-46.682,-27.895,59.683,-43.511,-25.978,60.101,-41.536,-29.238,56.704,-42.770,-30.497,54.994,-42.108,-27.113,56.474,-38.577,-26.831,55.547,-37.801,-30.473,51.966,-39.067,-29.944,51.597,-37.224,-26.586,52.866,-33.932,-28.090,50.602,-…	MKLSRRGFLKLGTGTAVGATALYLETHLAFLQSSTGIENPLAQYPARDWERIYRDQYRYDSSFAFICAPNDTHMCRLRAFVRNGVVMRIEQNYDGDAYRDPQGNRSSVAWNPRACLKGFTLHRRVYGPYRGKGPALRKGWKQWADDGFPSLSDTPELRKKYRFDARGDDEFVRVSWDEANGYAARGLEAIAKAYSGEEGRRRLVEKDGYPEEMLHHWEEAGTRTMKFGSSLPPHGVAGKFGPFRFANMLALLDAKV	2026734	Dehalococcoidia bacterium
job.pdb	AF-A0A849EBD8-F1-model_v4 Molybdopterin-dependent oxidoreductase	22.000	417	226	14	1	400	3	337	1.000	8.770E-19	491	400	339	NNVNRREFLQWIGAAGFS----TFALSASNAWGLQAIENPLAAYPNREWEKTYRDLWKSDASFT---FLCAPNDTHNCILNAHVRDGVITRIGPTMKYGEATDLYGSKVTHRWDPRVCQKGLALTRRFYGDRRVRYPMVRKGFKAWADKGFPREKDGRPPKDYFNRARDEWLRLTHEEAADLVAAALINIAT-----TYSGDNGQKLLLQQGYEKEIVEATRGAGTQVLKFRGGMPLLGLTRIFGLYRMANSMALLDHKIRGVKPEDALGARGWDNYSWHT-----DLPPGHPMVTGQQTVDFDLHAVEQARIVVVWGMNWVTTKMPDTHWLTEARLKGTKVVVIACEYSSSSIKADDAIVVRPGTTPALALGLCNVIMREKIYDGDYVRRFSDLPLLV…	SGLTRRNFLKSGAAVTASLALPDFIAGSGQSLTALAGSRP---RDYTKIVDIYRNKWTWDKTVRGTHLINCWY-QAHCAFDVYVRDGIVFREEQAADYPQLNED-----VPDMNPRGCQKGCSFSKRMYEESRIRYPLKQA----------GERGSGK------------WERVTWDEALDDIADKFIDVVSEEGTDRVIWDMGP-----------------D----INVGAANA---------GQARFAQL------------THSI---------SLDSNSSNGDGHRGAFETFGNIYMDRSIEDYFYSDVILIWGSNPIVTSIPNAHFFTEARYNGSQIVCIAPDYSPSAIKADLWVPLAPGTDAALALAVAREIVFGGHVNEGFVAEQTDLALLV…	3.536,-4.168,-69.805,1.098,-1.654,-68.230,-2.027,-1.493,-70.442,-3.056,2.056,-69.456,-6.772,2.892,-69.921,-6.858,5.399,-72.799,-9.272,8.382,-72.687,-10.735,7.118,-75.999,-11.525,3.675,-74.504,-13.070,5.355,-71.411,-15.395,7.537,-73.543,-16.404,4.549,-75.717,-17.145,2.471,-72.572,-19.082,5.401,-71.005,-21.283,5.920,-74.102,-22.063,2.168,-74.286,-23.011,2.092,-70.561,-25.296,5.164,-70.857,-27.078,3…	MTSGLTRRNFLKSGAAVTASLALPDFIAGSGQSLTALAGSRPRDYTKIVDIYRNKWTWDKTVRGTHLINCWYQAHCAFDVYVRDGIVFREEQAADYPQLNEDVPDMNPRGCQKGCSFSKRMYEESRIRYPLKQAGERGSGKWERVTWDEALDDIADKFIDVVSEEGTDRVIWDMGPDINVGAANAGQARFAQLTHSISLDSNSSNGDGHRGAFETFGNIYMDRSIEDYFYSDVILIWGSNPIVTSIPNAHFFTEARYNGSQIVCIAPDYSPSAIKADLWVPLAPGTDAALALAVAREIVFGGHVNEGFVAEQTDLALLVRTDTGKLLSEKDAKGGRTDR	1872568	Anderseniella sp.
job.pdb	AF-A0A4Y7X5Y6-F1-model_v4 Molybdopterin oxidoreductase	55.200	221	99	0	172	392	4	224	1.000	1.388E-16	491	400	439	AADLVAAALINIATTYSGDNGQKLLLQQGYEKEIVEATRGAGTQVLKFRGGMPLLGLTRIFGLYRMANSMALLDHKIRGVKPEDALGARGWDNYSWHTDLPPGHPMVTGQQTVDFDLHAVEQARIVVVWGMNWVTTKMPDTHWLTEARLKGTKVVVIACEYSSSSIKADDAIVVRPGTTPALALGLCNVIMREKIYDGDYVRRFSDLPLLVRADNLKLLRA	QLQLVAKTFHEIAKTYSGDKGAQLLKKQDYDEAMIKRMDGAGTRAMKFRGGMPALGSIKLFGQYRTANSMALLDKYVRKVDDDKAVGGVGLDNYTWHTDLPPGHPMVCGQQTIDFDLSNVEYCNIVVCWGINWISTKMPDGHWLTEARMKGKKVIAITAEYSSTCSKSDEIVIMRPGTDPALALGIAHVLIKENLYDKKFVKTHTDLPMLIRMDTGNMCKA	37.290,-1.686,-30.336,37.477,-5.240,-28.938,36.111,-8.015,-31.222,33.310,-8.442,-28.631,31.950,-4.870,-28.958,31.823,-5.307,-32.759,29.805,-8.542,-32.335,27.397,-6.782,-29.922,26.933,-3.868,-32.371,26.337,-6.315,-35.269,23.777,-8.238,-33.147,21.855,-5.031,-32.327,21.925,-3.908,-35.991,20.713,-7.311,-37.301,17.883,-7.495,-34.714,16.761,-3.914,-35.493,16.902,-4.587,-39.274,15.244,-8.052,-39.124,12.…	MSSQLQLVAKTFHEIAKTYSGDKGAQLLKKQDYDEAMIKRMDGAGTRAMKFRGGMPALGSIKLFGQYRTANSMALLDKYVRKVDDDKAVGGVGLDNYTWHTDLPPGHPMVCGQQTIDFDLSNVEYCNIVVCWGINWISTKMPDGHWLTEARMKGKKVIAITAEYSSTCSKSDEIVIMRPGTDPALALGIAHVLIKENLYDKKFVKTHTDLPMLIRMDTGNMCKAADVIKDYKQKVLTMKKIVKEAKDLPKPAATNEGMPGVTEAMRNSWGDYVMWDTKSGKPVAVSSDDVGEHFHKLGIEPAIEGEFTVTIGGKDVKVRPVFDVVKQHLFDTWTPENTSKVTWAPVSAIYSLARQFAKNPEKVLFTVGMGPNQMFNADQKDRAIFLVAALTRNVGFFGG…	2552947	Nitrospirales bacterium LBB_01
job.pdb	AF-A0A1Q7B1X3-F1-model_v4 4Fe-4S Mo/W bis-MGD-type domain-containing protein	38.400	229	124	5	4	221	4	226	1.000	2.933E-16	486	400	256	NRREFLQWIGAAGFSTFALSASNAWGLQAIE------NPLAAYPNREWEKTYRDLWKSDASFTFLCAPNDTHNCILNAHVRDGVITRIGPTMKYGEATDLYGSKVTHRWDPRVCQKGLALTRRFYGDRRVRYPMVRKGFKAWADKGFPREKDGRPPKD-----YFNRARDEWLRLTHEEAADLVAAALINIATTYSGDNGQKLLLQQGYEKEIVEATRGAGTQVLKFRG	TRRQFMK--ASAGTIAVLAIADKALALTALQPVVEVGNPLGEYPDRSWERVYHDQYRYDSSFTYCCSPNDTHQCRVRAFVRNGVVMRVEQNYDHQTYEDLYGNRGTFAWNPRMCLKGYTFHRRVYGPYRLKGPMIRKGWKAWVDDGCP-EL---SPEVKAKYKYTSRGEDDMLRVSWDTCAAYLAKGMLKIAERYSGEAGARRLREQGYPPEMIETMKGAGVRTFATPG	83.814,-11.117,-24.108,83.549,-13.873,-26.760,80.392,-15.997,-26.292,81.203,-19.664,-26.930,78.960,-21.497,-29.452,77.660,-23.615,-26.523,76.737,-20.505,-24.467,74.957,-19.017,-27.519,72.937,-22.233,-28.065,72.020,-22.407,-24.342,70.931,-18.732,-24.324,68.874,-19.100,-27.552,67.225,-22.340,-26.329,66.444,-20.622,-22.991,64.904,-17.579,-24.767,62.751,-19.764,-27.087,61.539,-21.817,-24.091,60.699,-…	MFLTRRQFMKASAGTIAVLAIADKALALTALQPVVEVGNPLGEYPDRSWERVYHDQYRYDSSFTYCCSPNDTHQCRVRAFVRNGVVMRVEQNYDHQTYEDLYGNRGTFAWNPRMCLKGYTFHRRVYGPYRLKGPMIRKGWKAWVDDGCPELSPEVKAKYKYTSRGEDDMLRVSWDTCAAYLAKGMLKIAERYSGEAGARRLREQGYPPEMIETMKGAGVRTFATPGTAISPRTILFGTAFRPRTLTTPTCASRSCT	1805271	Nitrospirae bacterium 13_2_20CM_2_61_4
job.pdb	AF-A0A4V6E1V1-F1-model_v4 Molybdopterin oxidoreductase	49.100	120	61	0	281	400	1	120	1.000	8.735E-12	473	400	146	QQTVDFDLHAVEQARIVVVWGMNWVTTKMPDTHWLTEARLKGTKVVVIACEYSSSSIKADDAIVVRPGTTPALALGLCNVIMREKIYDGDYVRRFSDLPLLVRADNLKLLRAEEVFGTPQ	QQTVDFDLANVEHADQLVVAGVNYLTSKMADCHWLTEAKVKGTKLTGIFTDYNATASKCDEVVTVRPATDSALFLGVARELIENDLYDPEFVRANTDLPLLVRMDDTELLRASDVFADYE	9.211,20.664,-1.182,7.883,17.075,-1.096,5.282,16.968,-3.919,2.980,14.380,-2.243,1.291,16.238,0.625,-2.124,14.831,1.480,-3.833,16.882,4.209,-4.981,14.918,7.290,-8.429,16.483,6.624,-8.657,14.221,3.532,-9.205,11.164,5.801,-12.889,12.242,6.031,-13.257,11.449,2.302,-11.974,7.847,2.677,-14.280,4.810,2.949,-11.293,2.875,4.390,-8.283,4.265,6.305,-5.243,2.040,6.913,-3.056,3.524,9.689,0.362,1.811,9.580,3.1…	QQTVDFDLANVEHADQLVVAGVNYLTSKMADCHWLTEAKVKGTKLTGIFTDYNATASKCDEVVTVRPATDSALFLGVARELIENDLYDPEFVRANTDLPLLVRMDDTELLRASDVFADYEPADLDKTETVADDEEFLRNVSNAIDA	1537265	Halorubrum sp. SP3
job.pdb	AF-A0A7V0IXN8-F1-model_v4 4Fe-4S Mo/W bis-MGD-type domain-containing protein	20.900	406	240	9	1	395	7	342	1.000	6.573E-18	470	400	383	NNVNRREFLQWIGAAGFSTFALSASNAWGLQAIENP--LAAYPNR---------EWEKTYRDLWKSDASFTFLCAPNDTHNCILNAHVRDGVITRIGPTMKYGEATDLYGSKVTHRWDPRVCQKGLALTRRFYGDRRVRYPMVRKGFKAWADKGFPREKDGRPPKDYFNRARDEWLRLTHEEAADLVAAALINIATTYSGDNGQKLLLQQGYEKEIVEATRGAGTQVLKFRGGMPLLGLTRIFGLYRMANSMALLDHKIRGVKPEDALGARGWDNYSWHTDLPPGHPMVTGQQTVDFDLHAVEQARIVVVWGMNWVTTKMPDTHWLTEARLKGTKVVVIACEYSSSSIKADDAIVVRPGTTPALALGLCNVIMREKIYDGDYVRRFSDLPLLVRADNLK…	DGINRRAFLKAAGGMIASTSIFSRLSH--AEDGNNPDINEYVPENLREVGPATLDEYRSRFTYTKGDSTGFSPHCVNCKGNCAWQTFEKDGRIVREEQVANYPQIRA-----DIPDANPRGCNKGAVHSQSLHEKDRLLYPLKRA----------GERGSGK------------WKRISWDEAFTEIAKRIVDKLA------------RKEFE------------KIMVYAGTGILSPLKRGAGLRFGSL-----------------IGAVRFNIAGPLGDMFPGATIAYGNSLSGTTSEAWYDADYLLIIGANPMATRIPDAHYINEGRYKGNRVVTISPEYSPTAKASSHWIPIKTGTDSLFVASMNHVILKEKLYDEKFIKELTDLPFLVKVKDEK…	25.689,-56.146,12.844,24.050,-52.800,12.066,20.424,-52.208,13.167,18.710,-49.335,11.341,16.193,-47.821,13.806,12.871,-47.312,11.942,11.208,-44.644,14.151,9.009,-43.232,11.356,5.659,-41.915,12.684,3.291,-43.381,10.077,0.690,-41.107,8.395,-2.087,-42.589,10.612,-0.155,-41.807,13.833,0.550,-38.281,12.484,-3.166,-37.741,11.660,-4.182,-38.990,15.143,-1.584,-36.692,16.788,-2.629,-33.705,14.587,-6.340,-3…	MSKKSDDGINRRAFLKAAGGMIASTSIFSRLSHAEDGNNPDINEYVPENLREVGPATLDEYRSRFTYTKGDSTGFSPHCVNCKGNCAWQTFEKDGRIVREEQVANYPQIRADIPDANPRGCNKGAVHSQSLHEKDRLLYPLKRAGERGSGKWKRISWDEAFTEIAKRIVDKLARKEFEKIMVYAGTGILSPLKRGAGLRFGSLIGAVRFNIAGPLGDMFPGATIAYGNSLSGTTSEAWYDADYLLIIGANPMATRIPDAHYINEGRYKGNRVVTISPEYSPTAKASSHWIPIKTGTDSLFVASMNHVILKEKLYDEKFIKELTDLPFLVKVKDEKLLNGSDIVPWGKTDVFYFYDLVSSKHVEAPGTKGSDIKSIKLDSKINP	2026887	Nitrospirae bacterium
job.pdb	AF-A0A432S2Y2-F1-model_v4 Molybdopterin dinucleotide-binding protein	23.700	412	219	13	1	394	1	335	1.000	9.290E-19	466	400	372	NNVNRREFLQWIGAAGFSTFALSASNAWGLQ---AIENPLAAYPNREW-EKTYRD---LWKSD---ASFTFLCAPNDTHNCILNAHVRDGVITRIGPTMKYGEATDLYGSKVTHRWDPRVCQKGLALTRRFYGDRRVRYPMVRKGFKAWADKGFPREKDGRPPKDYFNRARDEWLRLTHEEAADLVAAALINIATT--------YSGDNGQKLLLQQGYEKEIVEATRGAGTQVLKFRGGMPLLGLTRIFGLYRMANSMALLDHKIRGVKPEDALGARGWDNYSWHTDLPPGHPMVTGQQTVDFDLHAVEQARIVVVWGMNWVTTKMPDTHWLTEARLKGTKVVVIACEYSSSSIKADDAIVVRPGTTPALALGLCNVIMREKIYDGDYVRRFSDLPLL…	MKLTRRNFIKALGLTG-AGITVGGSSAFAKDKAVIVDDPRSSYPNKSYTENMYRNEFAFTYGDNKEAHGTAYHCVNCQGNCAWDVWVNNGIITRENQVANYTPINPK-----IPDFNPRGCNKGVQHSQVTYEKDRVLYPLKRV----------GKRGEGK------------WKRISWDEAITEVAKNIYETMLTKGPEGLFIHVGAGM--------LTEARGAAGK---------RLGT-LLGAVRAYIASYVG-------------------------------DMFPGVTVVYGEGNIGCSYDFFYTTDVNIWWGQDPNKTRIPDAHFLWEGKYNGSKQIVITPDFNSSAIHADLWVPVKPGYDGHLAMSIINEIIQKKLYKPNFVKTFTDLPFL…	-67.238,-33.536,-12.807,-66.195,-30.488,-10.702,-62.589,-30.981,-9.488,-62.860,-30.598,-5.702,-59.860,-29.285,-3.708,-59.832,-32.659,-1.879,-59.591,-34.619,-5.167,-56.803,-32.267,-6.363,-54.754,-32.870,-3.176,-55.333,-36.651,-3.411,-54.152,-36.527,-7.052,-51.019,-34.519,-6.044,-50.267,-37.017,-3.227,-50.436,-39.908,-5.740,-48.286,-37.983,-8.289,-45.789,-36.924,-5.558,-45.474,-40.554,-4.378,-44.90…	MKLTRRNFIKALGLTGAGITVGGSSAFAKDKAVIVDDPRSSYPNKSYTENMYRNEFAFTYGDNKEAHGTAYHCVNCQGNCAWDVWVNNGIITRENQVANYTPINPKIPDFNPRGCNKGVQHSQVTYEKDRVLYPLKRVGKRGEGKWKRISWDEAITEVAKNIYETMLTKGPEGLFIHVGAGMLTEARGAAGKRLGTLLGAVRAYIASYVGDMFPGVTVVYGEGNIGCSYDFFYTTDVNIWWGQDPNKTRIPDAHFLWEGKYNGSKQIVITPDFNSSAIHADLWVPVKPGYDGHLAMSIINEIIQKKLYKPNFVKTFTDLPFLVRLDNKKLLRLSDIDIENPDFDKELYELFKEKGEGKEYEPEKVFLTYNTV	2060922	Persephonella sp.
job.pdb	AF-A0A6V8PZ10-F1-model_v4 Nitrate reductase / nitrite oxidoreductase, alpha subunit	66.500	212	71	0	182	393	2	213	1.000	1.470E-15	466	400	640	NIATTYSGDNGQKLLLQQGYEKEIVEATRGAGTQVLKFRGGMPLLGLTRIFGLYRMANSMALLDHKIRGVKPEDALGARGWDNYSWHTDLPPGHPMVTGQQTVDFDLHAVEQARIVVVWGMNWVTTKMPDTHWLTEARLKGTKVVVIACEYSSSSIKADDAIVVRPGTTPALALGLCNVIMREKIYDGDYVRRFSDLPLLVRADNLKLLRAE	NIATTYSGDKGTELLRKQDYDEAMIEAMKGAGTQVLKLRGGMPLLGATRIFGLYRFANSLALLDAKMRQVDQEAALGARAWDNYSGHTDLPPGHTMTCGQQTIGFDLATAENAAMVVGWGMNWIVTKMPDGHWLTEARLKGTRVVTVACEYQATSNKADEVILLRPGSDPAFALGLAQVIIQEKLYDAEFVKGHTDLPLLVRMDTLKLLKPQ	19.827,-10.919,-23.062,23.385,-11.994,-22.053,22.751,-11.664,-18.274,19.477,-13.622,-18.545,21.219,-16.354,-20.605,24.180,-16.540,-18.148,21.850,-17.033,-15.145,19.472,-19.584,-16.743,19.307,-23.285,-15.754,21.696,-25.340,-13.585,24.787,-23.429,-14.768,23.151,-20.141,-13.698,22.223,-21.719,-10.328,25.854,-22.840,-9.740,27.146,-19.353,-10.635,24.725,-17.756,-8.124,25.751,-20.228,-5.373,29.413,-19.…	MNIATTYSGDKGTELLRKQDYDEAMIEAMKGAGTQVLKLRGGMPLLGATRIFGLYRFANSLALLDAKMRQVDQEAALGARAWDNYSGHTDLPPGHTMTCGQQTIGFDLATAENAAMVVGWGMNWIVTKMPDGHWLTEARLKGTRVVTVACEYQATSNKADEVILLRPGSDPAFALGLAQVIIQEKLYDAEFVKGHTDLPLLVRMDTLKLLKPQDLIQDYKPKGLKDTQILKAEERAPLATKQDRQIITESLRNEWSDFVAWNLDTNQPEVITRDEAGLAKNLALEGEFTVDTLDGKKVKVRPVFDLLREHASYFTPEVVSNICHVNQEAVLWLAREIAKNKAKTLVPVGMGPNHFFNNDLKDRAIFLVCALTRNIGFHSGNIGSYAGNYRGAYFNGEPT…	2754717	Candidatus Hakubanella thermoalkaliphilus
job.pdb	AF-A0A382P441-F1-model_v4 4Fe-4S Mo/W bis-MGD-type domain-containing protein	26.700	381	182	10	34	400	4	301	1.000	1.311E-17	452	400	360	ENPLAAYPNREWEKTYRDLWKSDASFTFLCAPNDTHNCILNAHVRDGVITRIGPTMKYGEATDL---YGSKVTHRWDPRVCQKGLALTRRFYGDRRVRYPMVRKGFKAWADKGFPREKDGRPPKDYFNRARDEWLRLTHEEAADLVAAALINIATTYSGDNGQKLL-----LQQGYEKEIVEATRGAGTQVLKFRGGMPLLGLTRIFGLYRMANSMALLD------HKIRGVKPEDALGARGWDNYSWHTDLPPGHPMVTGQQTVDFDLHAVEQARIVVVWGMNWVTTKMPDTHWLTEARLKGTKVVVIACEYSSSSIKADDAIVVRPGTTPALALGLCNVIMREKIYDGDYVRRFSDLPLLVRADNLKLLRAEEVFGTPQ	ESPAQIY--RGWEDLMRNKWTWDRVARGTHGTNCTGNCAFNVYVKNGIVWREEQQGEYGTSGDDVPDYG--------PRGCQKGLRHAKYMYGKQRLLYPMKRA----------GERGEGK------------WERIGWEQAMEEIADKFIDYTV----EYGPTSITQGAGTQASMKQAV----------------------------FAGMGRFVALTGIEFPEAFAGVG-------------------DQPTGIYMTTGLPLLCDSMPAVYKSKCCLVWFCNPAVTRIPDAHFFWEARYNGTEVIAISPEFTPTAMHASKWVNPNPGTDAALALSMVQVILEEGIYDTDFMREQTDLPYLVRTDNLKFLRETDVVGGEE	1.516,-31.247,-60.588,-2.292,-30.945,-60.778,-4.060,-29.735,-57.745,-3.323,-26.357,-56.119,-6.734,-25.016,-55.084,-7.337,-21.331,-56.024,-7.279,-20.737,-52.299,-3.539,-21.678,-52.185,-2.666,-18.966,-54.765,-3.621,-16.361,-52.098,-1.350,-17.851,-49.356,2.031,-16.278,-50.281,1.093,-12.886,-48.735,0.170,-14.658,-45.454,3.869,-15.625,-45.147,4.657,-11.869,-44.911,2.426,-11.778,-41.784,3.798,-15.086,-…	TPGESPAQIYRGWEDLMRNKWTWDRVARGTHGTNCTGNCAFNVYVKNGIVWREEQQGEYGTSGDDVPDYGPRGCQKGLRHAKYMYGKQRLLYPMKRAGERGEGKWERIGWEQAMEEIADKFIDYTVEYGPTSITQGAGTQASMKQAVFAGMGRFVALTGIEFPEAFAGVGDQPTGIYMTTGLPLLCDSMPAVYKSKCCLVWFCNPAVTRIPDAHFFWEARYNGTEVIAISPEFTPTAMHASKWVNPNPGTDAALALSMVQVILEEGIYDTDFMREQTDLPYLVRTDNLKFLRETDVVGGEEARDNLFYIWDERTVAPVPAPATGSPKPPPGSPEPVHNEGSIALGDLLPKLEGAFTVDAV	408172	marine metagenome
job.pdb	AF-A0A7Y5SCY6-F1-model_v4 Molybdopterin-dependent oxidoreductase	26.100	359	196	10	26	383	20	310	1.000	1.851E-16	444	400	311	NAWGLQAIENPLAAYPNREWEKTYRDLWKSDASFTFLCAPNDT-HNCILNAHVRDGVITRIGPTMKYGEATDLYGSKVTHRWDPRVCQKGLALTRRFYGDRRVRYPMVRKGFKAWADKGFPREKDGRPPKDYFNRARDEWLRLTHEEAADLVAAALINIATTYSGDNGQKLLLQQGYEKEIVEATRGAGTQVLKFRGGMPLLGLTRIFGLYRMANSMALLDHKIRGVKPEDALGARGWDNYSWHTDLPPGHPMVTGQQTVDFDLHAVEQARIVVVWGMNWVTTKMPDTHWLTEARLKGTKVVVIACEYSSSSIKADDAIVVRPGTTPALALGLCNVIMREKIYDGDYVRRFSDLPLLVR	GTHLAEILARP---YEYRGWEDVYRDEWTWDKVTKVTHTRVNCISACSIDAYVKDGIVWREEQNATYEQSFE----DVPD-FNPRGCTSGCVYSVQMYDPTRIKYPMKRVG----------------------ERGSGKWQRLSWDQALTEIADKLIDTAT--HKDGPECII----YD---------NGTTNLDFGIGSPMEG-------HLFTAG----------------LGSTSIDSYAGVGDLPVGLIQAWGLYMSEGTADDWFLTDYALIWIGNPSYTRVPEAHFLYEARYRGAKIVTVSPDFSASTVHADRWLNPRYATDAALALGMLNVIINEKLYKTDYIKEQTDLPFLVR	-3.270,-77.385,-28.640,-6.789,-75.958,-28.212,-7.459,-73.037,-25.886,-11.272,-72.895,-25.872,-12.180,-69.467,-24.507,-15.873,-70.072,-23.769,-17.331,-66.568,-24.092,-20.020,-66.617,-21.371,-23.548,-66.852,-22.917,-24.698,-64.075,-20.629,-23.047,-61.060,-22.344,-24.769,-61.464,-25.768,-28.056,-60.181,-24.212,-26.873,-56.747,-22.989,-28.084,-54.010,-25.345,-25.883,-50.884,-25.227,-27.553,-48.553,-2…	MTATATAAPALRRLKPADAGTHLAEILARPYEYRGWEDVYRDEWTWDKVTKVTHTRVNCISACSIDAYVKDGIVWREEQNATYEQSFEDVPDFNPRGCTSGCVYSVQMYDPTRIKYPMKRVGERGSGKWQRLSWDQALTEIADKLIDTATHKDGPECIIYDNGTTNLDFGIGSPMEGHLFTAGLGSTSIDSYAGVGDLPVGLIQAWGLYMSEGTADDWFLTDYALIWIGNPSYTRVPEAHFLYEARYRGAKIVTVSPDFSASTVHADRWLNPRYATDAALALGMLNVIINEKLYKTDYIKEQTDLPFLVRT	2026734	Dehalococcoidia bacterium
job.pdb	AF-A0A7C4UAC4-F1-model_v4 Nitrate oxidoreductase subunit alpha	44.900	198	97	4	4	194	2	194	1.000	3.909E-15	443	400	197	NRREFLQWIGAAGFSTFALSASNAWGLQAI--ENPLAAYPNREWEKTYRDLWKSDASFTFLCAPNDTHNCILNAHVRDGVITRIGPTMKYGEATDLYGSKVTHRWDPRVCQKGLALTRRFYGDRRVRYPMVRKGFKAWADKGFPREKDGRPPKD-----YFNRARDEWLRLTHEEAADLVAAALINIATTYSGDNGQK	HRRDFLQ---AAALGGAGLLASRLWGFEPLSVANPLGIYPNRGWEEIYRDQYRVDSTFTWVCAPNDTHNCRMKAFVRNGIVLRSEQAYEGGECKDLYGNSDTVHWNPRGCGKGFTQQRRLYGPYRLQFPMIRKGWKQWADDGFPSLSDR--PELRDQYKFNSRGTDTFVKATWEEAYRYHAKAVVAIAKTYSGDEGAR	31.097,-65.016,-32.422,33.301,-64.770,-29.303,32.062,-62.448,-26.491,35.241,-60.371,-27.061,34.449,-59.726,-30.757,30.872,-58.693,-29.869,32.089,-56.227,-27.187,34.673,-54.758,-29.615,31.992,-54.353,-32.323,29.524,-52.825,-29.798,32.163,-50.340,-28.511,33.037,-49.234,-32.076,29.335,-48.999,-33.059,28.449,-47.033,-29.873,31.324,-44.519,-30.288,30.313,-43.741,-33.905,26.721,-42.940,-32.791,28.018,-…	MHRRDFLQAAALGGAGLLASRLWGFEPLSVANPLGIYPNRGWEEIYRDQYRVDSTFTWVCAPNDTHNCRMKAFVRNGIVLRSEQAYEGGECKDLYGNSDTVHWNPRGCGKGFTQQRRLYGPYRLQFPMIRKGWKQWADDGFPSLSDRPELRDQYKFNSRGTDTFVKATWEEAYRYHAKAVVAIAKTYSGDEGARRFK	2052164	Gemmataceae bacterium
job.pdb	AF-A0A7V8BI84-F1-model_v4 Nitrate reductase subunit alpha	25.200	384	200	13	43	393	13	342	1.000	3.488E-17	442	400	363	REWEKTYRDLWKSDASFTFLCAPNDTHNCILNAHVRDGVITRIGPTMKYGEATDLYGSKVTHRWDPRVCQKGLALTRRFYGDRRVRYPMVRKGFKAWADKGFPREKDGRPPKDYFN--------RAR-------DEWLRLTHEEAADLVAAALINIATTYSGDNGQKLLLQQGYEKEIVEATRGAGTQVLKFRGGMPLLGLTRIFGLYRMANSMALLDHKIRGVKPEDALGARGWD-----NYSWHTDLPPGHPMVTGQQTVDFDLHAVEQARIVVVWGMNWVTTKMPDTHWLTEARLKGTKVVVIACEYSSSSIKADDAIVVRPGTTPALALGLCNVIMREKIYDG------DYVRRFSDLPLLV----RADNLK---LLRAE	RDWEEFYRNRWQHDKVVRSTHGVNCTGGCSWNIHVKEGIVTWEMQALDYPSL-----EKSLPAYEPRGCQRGISFSWYLYSPIRVKYPYIRGALIDLWKEAKAKFSD---PAEAWESIMADPEARARFQRARGKGGFRRLAWDEALEIIAAANIYTVK----KYGP--------------------DRITGFS-------PIPAMSMLSYASGSRFL--QLMG-------------GVNLSFYDWYCDLPPASPEMFGEQTDVAESADWYNSKFLAVMGANLNMTRTPDCHFAAEARHNGSKMVVFSPDFSQVSKYADQWIPVNPGQDGAFWMSVGHVILQEYYQDRSTPYFVDYGKKFSDLPFLVELVKEGDHYKPGAFLRAN	-43.927,-43.306,-26.570,-41.028,-41.715,-24.657,-40.425,-38.149,-25.964,-36.699,-38.716,-25.180,-34.416,-41.168,-27.001,-31.177,-41.711,-25.053,-28.511,-42.391,-27.704,-25.256,-43.714,-26.186,-22.827,-43.113,-29.082,-19.433,-41.972,-27.667,-17.957,-41.835,-31.151,-20.325,-38.963,-32.072,-18.811,-36.920,-29.165,-15.181,-36.796,-30.444,-15.628,-33.007,-30.959,-15.461,-32.646,-27.131,-11.693,-33.354…	MSWIKDLISPQTRDWEEFYRNRWQHDKVVRSTHGVNCTGGCSWNIHVKEGIVTWEMQALDYPSLEKSLPAYEPRGCQRGISFSWYLYSPIRVKYPYIRGALIDLWKEAKAKFSDPAEAWESIMADPEARARFQRARGKGGFRRLAWDEALEIIAAANIYTVKKYGPDRITGFSPIPAMSMLSYASGSRFLQLMGGVNLSFYDWYCDLPPASPEMFGEQTDVAESADWYNSKFLAVMGANLNMTRTPDCHFAAEARHNGSKMVVFSPDFSQVSKYADQWIPVNPGQDGAFWMSVGHVILQEYYQDRSTPYFVDYGKKFSDLPFLVELVKEGDHYKPGAFLRANRLQKYRDAENGDWKFLVLDEK	1869227	bacterium
job.pdb	AF-A0A0M2U6Y8-F1-model_v4 4Fe-4S Mo/W bis-MGD-type domain-containing protein	28.700	404	194	13	1	393	2	322	1.000	8.270E-17	439	400	874	NNVNRREFLQWIGAAGFSTFAL---SASNAWGLQAIENPLAAYPNREWEKTYRDLWKSDASFTFLCAPNDTHNCILNAHVRDGVITRIGPTMKYGEATDLYGSKVTHRWDPRVCQKGLALTRRFYGDRRVRYPMVRKGFKAWADKGFPREKDGRPPKDYFNRARDEWLRLTHEEAADLVAAALINIATTYSGDNGQKLLLQQG----YEKEIVEATRGAGTQVLKFRGGMPLLGLTRIFGLYRMANSMALLDHKIRGVKPEDALGA----RGWDNYSWHTDLPPGHPMVTGQQTVDFDLHAVEQARIVVVWGMNWVTTKMPDTHWLTEARLKGTKVVVIACEYSSSSIKADDAIVVRPGTTPALALGLCNVIMREKIYDGDYVRRFSDLPLLVRADNLK…	SKLSRREFLRGMGVVS-AGIALTGNSLILDM-LQTVDDPLKSYPYRGWEDFYRQEWQWDQVVRTTHSTNCTGSCGWNVQIKNGIAVRSEQSADFP----------DPEYNPRGCQKGASYERYVYGPQRVKYPMVRAG---------QRGEG-------------KWKRITWEEAYNTIAGKFLEVAE----KHGTD------AVFLYS-------------------------VIPAMSMLSAGAGYRFGSL----------TGCVVGS----FYDWYSDLPPGEPMIWGVQTESCESWDWANSRYIILWGANAVESRIPDAHFLTEARYLGAKIVVVSPDYNPTSIKADQFVPIREGTDAALGLGMAQVIIAERLYDRPYLREQTDMPFLVRQDNKK…	1.123,-52.247,43.733,1.873,-48.946,45.523,0.724,-45.437,44.474,3.733,-43.205,43.638,3.335,-39.647,44.999,3.759,-36.498,42.831,6.987,-35.764,44.793,8.462,-39.199,43.931,7.457,-38.684,40.264,9.284,-35.306,40.261,12.386,-36.863,41.883,12.302,-39.573,39.165,12.128,-36.785,36.530,15.147,-35.028,38.143,17.305,-38.163,37.661,16.071,-38.548,34.037,16.770,-34.825,33.334,20.329,-35.239,34.683,20.801,-38.22…	MSKLSRREFLRGMGVVSAGIALTGNSLILDMLQTVDDPLKSYPYRGWEDFYRQEWQWDQVVRTTHSTNCTGSCGWNVQIKNGIAVRSEQSADFPDPEYNPRGCQKGASYERYVYGPQRVKYPMVRAGQRGEGKWKRITWEEAYNTIAGKFLEVAEKHGTDAVFLYSVIPAMSMLSAGAGYRFGSLTGCVVGSFYDWYSDLPPGEPMIWGVQTESCESWDWANSRYIILWGANAVESRIPDAHFLTEARYLGAKIVVVSPDYNPTSIKADQFVPIREGTDAALGLGMAQVIIAERLYDRPYLREQTDMPFLVRQDNKKYLREKDLVAGGGEDHFYCWDLKMGKAAPAPKESLELKGLDPALEGVFRVTTLDGKTVEVKPVFQMLKESLDAGCTPEKVAPI…	1605376	Clostridiales bacterium PH28_bin88
job.pdb	AF-A0A3B9LN91-F1-model_v4 Nitrate reductase subunit alpha	24.600	369	204	13	43	388	13	330	1.000	3.693E-16	433	400	332	REWEKTYRDLWKSDASFTFLCAPNDTHNCILNAHVRDGVITRIGPTMKYGEATDLYGSKVTHRWDPRVCQKGLALTRRFYGDRRVRYPMVRKGFKAWADKGFPREKDG--------RPPKD--YFNRARDE--WLRLTHEEAADLVAAALINIATTYSGDNGQKLLLQQGYEKEIVEATRGAGTQVLKFR--GGMPLLGLTRIFGLYRMANSMALLDHKIRGVKPEDALGAR---GWDNYSWHTDLPPGHPMVTGQQTVDFDLHAVEQARIVVVWGMNWVTTKMPDTHWLTEARLKGTKVVVIACEYSSSSIKADDAIVVRPGTTPALALGLCNVIMREKIYDG------DYVRRFSDLPLLVRADNLK	RSWEEFYRNRWQHDKVVRSTHGVNCTGGCSWDIYIKQGIVTWEMQALDYPLLED----GLPP-YEPRGCQRGISYSWYLYSPIRVKYPYVRGALLDLWREAKAIHDDPVEAWESIVSNKESRARYQRARGKGGFRRGSWEELQELIAAATIHTIK----KHGS--------------------DRVVGFSPIPAMSFL-------SYGAGSRFLQL------------LGGVNLSFYDWYS---DLPPASPEVWGDQTDVAESADWYNSKFLAVMGSNLNMTRTPDCHFAAESRHNGTKMVVLAPDFSQVSKYADQWIPLNAGQDGAFWMAVNHVILKEFHHQKQTPYFLNYLKRYTDSPFLVRLEAVS	-62.640,10.980,-17.386,-59.061,9.792,-16.829,-57.149,11.579,-19.633,-54.294,9.013,-19.405,-54.927,5.436,-20.588,-52.106,3.159,-19.369,-51.658,0.768,-22.311,-49.945,-2.275,-20.761,-48.640,-3.953,-23.947,-45.445,-5.984,-23.250,-45.164,-6.611,-26.977,-44.271,-2.917,-27.567,-41.377,-2.981,-25.018,-38.842,-4.502,-27.479,-36.606,-1.411,-26.962,-35.730,-2.818,-23.491,-33.621,-5.484,-25.269,-31.033,-2.71…	MNWIKDLISPETRSWEEFYRNRWQHDKVVRSTHGVNCTGGCSWDIYIKQGIVTWEMQALDYPLLEDGLPPYEPRGCQRGISYSWYLYSPIRVKYPYVRGALLDLWREAKAIHDDPVEAWESIVSNKESRARYQRARGKGGFRRGSWEELQELIAAATIHTIKKHGSDRVVGFSPIPAMSFLSYGAGSRFLQLLGGVNLSFYDWYSDLPPASPEVWGDQTDVAESADWYNSKFLAVMGSNLNMTRTPDCHFAAESRHNGTKMVVLAPDFSQVSKYADQWIPLNAGQDGAFWMAVNHVILKEFHHQKQTPYFLNYLKRYTDSPFLVRLEAVSYT	2052146	Blastocatellia bacterium
job.pdb	AF-A0A7Y5P6J9-F1-model_v4 Nitrate reductase subunit alpha	27.100	391	199	18	42	400	27	363	1.000	2.771E-17	427	400	425	NREWEKTYRDLWKSDASFTFLCAPNDTHNCILNAHVRDGVITRIGPTMKYGEATDLYGSKVTHR--WDPRVCQKGLALTRRFYGDRRVRYPMVRKGFKAWADKGFPR--EKDGR------PPKD--YFNRARDE--WLRLTHEEAADLVAAALINIATTYSGDNGQKLLLQQGYEKEIVEATRGAGTQVLKFR--GGMPLLGLTRIFGLYRMANSMALLDHKIRGVKPEDALGAR---GWDNYSWHTDLPPGHPMVTGQQTVDFDLHAVEQARIVVVWGMNWVTTKMPDTHWLTEARLKGTKVVVIACEYSSSSIKADDAIVVRPGTTPALALGLCNVIMREKIYD------GDYVRRFSDLPLLV--RADNLKL-----LRAEEVFGTPQ	GREGDVFYRDRWSHDKVVYSTHGVNCTGSCRWKVYVKDGIITWET------QGTD-YPSVGPDRPEYEPRGCPRGAAFSWYTYSPTRVRYPYARRVLVDMYREAKTRLGDPVHAWADIQDDPERRRRYQRARGKGGLVRVSWDEAVEIIAAAHVHTVK----KYGP--------------------DRIAGFSPIPAMSMVS--HASGARFMSL-----------------IGAPMLSFYDWYA---DLPVASPQVFGDQTDVPESGDWWDAAYLMMWGSNVPVTRTPDAHWMAEARYRGQKVVVVSPDYADNTKFADEWLHPHPGTDGALALGMGHVLLKEFFVDRQVPFFADYVRTYTDLPFLVTLREKDGAYVPDKFLRASDL-GDPG	68.212,14.828,8.378,65.924,14.889,5.279,63.759,17.849,6.443,66.719,19.844,7.856,68.436,19.563,4.439,65.127,19.781,2.495,64.524,23.373,3.737,67.459,24.419,1.489,66.496,22.194,-1.492,62.724,22.929,-1.755,62.328,26.731,-1.956,58.538,26.388,-2.556,57.984,24.454,0.702,57.655,25.671,4.319,59.224,23.168,6.732,57.751,23.449,10.250,60.187,24.540,13.026,59.700,21.200,14.768,60.612,19.492,11.451,57.454,17.3…	MLLRTGRFLRRDAQTAPDLHSVRVTGGREGDVFYRDRWSHDKVVYSTHGVNCTGSCRWKVYVKDGIITWETQGTDYPSVGPDRPEYEPRGCPRGAAFSWYTYSPTRVRYPYARRVLVDMYREAKTRLGDPVHAWADIQDDPERRRRYQRARGKGGLVRVSWDEAVEIIAAAHVHTVKKYGPDRIAGFSPIPAMSMVSHASGARFMSLIGAPMLSFYDWYADLPVASPQVFGDQTDVPESGDWWDAAYLMMWGSNVPVTRTPDAHWMAEARYRGQKVVVVSPDYADNTKFADEWLHPHPGTDGALALGMGHVLLKEFFVDRQVPFFADYVRTYTDLPFLVTLREKDGAYVPDKFLRASDLGDPGEGAEWKTAVWDEGADAPAVPGGSLGFRWTESGKGGW…	2021369	Streptomycetaceae bacterium
job.pdb	AF-A0A0F8X7T9-F1-model_v4 4Fe-4S Mo/W bis-MGD-type domain-containing protein	23.300	406	223	15	1	395	3	331	1.000	7.371E-17	425	400	369	NNVNRREFLQWIGAAGFSTFALSASNAWGLQAIENPLAA--YPNREWEKTYRDLWKSDASFTFLCAPNDTHN-CILNAHVRDGVITRIGPTMKYGEATDLYGSKVTHRWDPRVCQKGLALTRRFYGDRRVRYPMVRKGFKAWADKGFPREKDGRPPKDYFNRARDEWLRLTHEEAADLVAAALINIATTYSGDNGQKLL-----LQQGYEKEIVEATRGAGTQVLKFRGGMPLLG---LTRIFGLYRMANSMALLDHKIRGVKPEDALGARGWDNYSWHTDLPPGHPMVTGQQTVDFDLHAVEQARIVVVWGMNWVTTKMPDTHWLTEARLKGTKVVVIACEYSSSSIKADDAIVVRPGTTPALALGLCNVIMREKIYDGDYVRRFSDLPLLVRADNLK…	RPISRRMFLT--GAGGGALALGLTQLGFRITSTAQDIVYTYYPYKGWEDIYRKKWTWDKVTWGTHLVDCYPGGCSFRVYTKDDIVWREEQSAIYPCIED----GVPD-MNPRGCQKGSAFSRVMYGAERLKYPLKRA----------GERGEGK------------WQRITWDEALTEIADAMLDAIQ----KSGPETIIHEFGAGEGG-------MLNGAQP--SWRLMR-LIGGTTLDS---------------NGLTS-------------------DFNVGLYQTFGKFQFVSSVDDWFHADLILLWHMNPVYTRIPSAHFIHEARYHGTEVVSIAPDYNASSIHSDLWLPIEAGTDAALALALCKTIIDDNKVNEPFVKEQTDLPLLVRRDDGR…	0.201,-77.763,-41.920,-1.223,-76.474,-38.591,-1.754,-79.350,-36.115,-5.431,-79.648,-35.028,-5.914,-78.275,-31.572,-7.270,-81.073,-29.354,-10.228,-80.345,-27.018,-7.791,-80.997,-24.121,-5.355,-78.318,-25.385,-8.279,-75.880,-25.801,-9.521,-76.496,-22.214,-5.971,-76.250,-20.774,-5.390,-72.986,-22.705,-8.805,-71.571,-21.654,-8.183,-72.595,-18.004,-4.736,-70.929,-18.038,-6.179,-67.746,-19.625,-9.021,-…	AMRPISRRMFLTGAGGGALALGLTQLGFRITSTAQDIVYTYYPYKGWEDIYRKKWTWDKVTWGTHLVDCYPGGCSFRVYTKDDIVWREEQSAIYPCIEDGVPDMNPRGCQKGSAFSRVMYGAERLKYPLKRAGERGEGKWQRITWDEALTEIADAMLDAIQKSGPETIIHEFGAGEGGMLNGAQPSWRLMRLIGGTTLDSNGLTSDFNVGLYQTFGKFQFVSSVDDWFHADLILLWHMNPVYTRIPSAHFIHEARYHGTEVVSIAPDYNASSIHSDLWLPIEAGTDAALALALCKTIIDDNKVNEPFVKEQTDLPLLVRRDDGRFLRASDMEDGGREDQFYLLDASGEIVAAPRGTLDLDGADPSLQGD	412755	marine sediment metagenome
job.pdb	AF-A0A6L3AGG5-F1-model_v4 Dimethylsulfide dehydrogenase	26.500	369	202	10	26	393	20	320	1.000	2.077E-16	423	400	384	NAWGLQAIENPLAAYPNREWEKTYRDLWKSDASFTFLCAPNDT-HNCILNAHVRDGVITRIGPTMKYGEATDLYGSKVTHRWDPRVCQKGLALTRRFYGDRRVRYPMVRKGFKAWADKGFPREKDGRPPKDYFNRARDEWLRLTHEEAADLVAAALINIATTYSGDNGQKLLLQQGYEKEIVEATRGAGTQVLKFRGGMPLLGLTRIFGLYRMANSMALLDHKIRGVKPEDALGARGWDNYSWHTDLPPGHPMVTGQQTVDFDLHAVEQARIVVVWGMNWVTTKMPDTHWLTEARLKGTKVVVIACEYSSSSIKADDAIVVRPGTTPALALGLCNVIMREKIYDGDYVRRFSDLPLLVRADNLKLLRAE	GTHLAEILARP---YEYRGWEDVYRDEWTWDKVTKVTHTRVNCISACSIDAYVKDGIVWREEQNATYEQSFE----DVPD-FNPRGCTSGCVYSVQMYDPTRIKYPMKRVG----------------------ERGSGKWQRLSWDQALTEIADKLIDTAT---HKDGPECI---IYDN---------GTTNLDFGIGSPMEGH--------------LFTAG---------LGSTSIDSYAGVGDLPVGLIQAWGLYMSEGTADDWFLTDYALIWIGNPSYTRVPEAHFLYEARYRGAKIVTVSPDFSASTVHADRWLNPRYATDAALALGMLNVIINEKLYKTDYIKEQTDLPFLVRTDTQQFLRQS	-37.955,-47.923,-64.446,-34.177,-48.046,-63.869,-32.385,-44.915,-65.085,-28.786,-46.172,-65.203,-26.719,-42.981,-65.222,-23.817,-44.132,-67.427,-20.758,-42.605,-65.745,-18.419,-41.316,-68.482,-15.793,-43.892,-69.642,-13.056,-41.706,-68.212,-14.205,-42.140,-64.567,-13.846,-45.971,-64.520,-10.020,-45.570,-64.238,-9.884,-43.647,-60.920,-9.563,-45.934,-57.896,-11.225,-44.327,-54.850,-8.364,-42.929,-5…	MTATATAAPALRRLKPADAGTHLAEILARPYEYRGWEDVYRDEWTWDKVTKVTHTRVNCISACSIDAYVKDGIVWREEQNATYEQSFEDVPDFNPRGCTSGCVYSVQMYDPTRIKYPMKRVGERGSGKWQRLSWDQALTEIADKLIDTATHKDGPECIIYDNGTTNLDFGIGSPMEGHLFTAGLGSTSIDSYAGVGDLPVGLIQAWGLYMSEGTADDWFLTDYALIWIGNPSYTRVPEAHFLYEARYRGAKIVTVSPDFSASTVHADRWLNPRYATDAALALGMLNVIINEKLYKTDYIKEQTDLPFLVRTDTQQFLRQSDLEEDGSENIFYFWNANTGRRAEAPGTWGSSVGTIRLDDDVDPELEGTHTVKLKDGKRVKVRTV	1869227	bacterium
job.pdb	AF-A0A7C1U440-F1-model_v4 Nitrate reductase	26.400	412	199	15	1	393	69	395	1.000	1.471E-17	421	400	517	NNVNRREFLQWIGAAGFSTFALSASNAWG-----LQAIENPLAAYPNREWEKTYRDLWKSDASFTFLCAPNDTHNCILNAHVRDGVITRIGPTMKYGEATDLYGSKVTHRWDPRVCQKGLALTRR-FYGDRRVRYPMVRKGFKAWADKGFPREKDGRPPKDYFNRARDEWLRLTHEEAADLVAAALINIATTYSGDNGQKL-------LLQQGYEKEIVEATRGAGTQVLKFRGGMPLLGLTRIFG------LYRMANSMALLDHKIRGVKPEDALGARGWDNYSWHTDLPPGHPMVTGQQTVDFDLHAVEQARIVVVWGMNWVTTKMPDTHWLTEARLKGTKVVVIACEYSSSSIKADDAIVVRPGTTPALALGLCNVIMREKIYDGDYVRRFSDLPL…	MAIERRTFLKLL--AGTAASAASI-RAFGLTNLNLQIVDDPF-NYPYRGWEDFYRGEWTWDTVARSTHSQNCTGSCSWNVYVKDGIIMREEQAADYPDIDPSYPN-----VNPRGCQKGACYAAEYVNGDRRIKYPLIRT----------GARGEGL------------WRRATWDEALTLIADKVLDTIQ----NHGPDALTFFTPIPAM-----SPVSFSSGA-------RLAH-------LLGGIVCSFYDWYCD-------------------------------LPPGSPITLGEQTDVAESTDWMNARYMILWGSNPLQTRIPDAHFVTEAKYRGCKVLAIYPDFTSSAIRADQWFSVNPGTDAALALAICQQLIANGTIDEAYLAEQTDMPL…	-14.697,47.516,4.143,-11.956,47.439,1.437,-10.607,44.162,0.019,-6.784,44.376,0.207,-4.977,42.005,-2.203,-2.270,39.727,-0.733,1.298,40.575,-1.484,3.440,39.558,-4.488,6.374,37.247,-3.769,9.479,38.418,-5.733,10.593,36.244,-8.605,14.243,35.049,-8.521,16.217,36.804,-11.233,17.851,34.822,-14.100,21.065,33.007,-13.285,23.581,33.392,-16.169,24.010,30.102,-18.029,26.224,30.742,-21.102,24.679,29.927,-24.49…	MNLTRPAHFPRPGPSAYSEARITATRGPAKGRSGRLRERHPQAHRSRVRASGGCAVRPGLTTTREEMGMAIERRTFLKLLAGTAASAASIRAFGLTNLNLQIVDDPFNYPYRGWEDFYRGEWTWDTVARSTHSQNCTGSCSWNVYVKDGIIMREEQAADYPDIDPSYPNVNPRGCQKGACYAAEYVNGDRRIKYPLIRTGARGEGLWRRATWDEALTLIADKVLDTIQNHGPDALTFFTPIPAMSPVSFSSGARLAHLLGGIVCSFYDWYCDLPPGSPITLGEQTDVAESTDWMNARYMILWGSNPLQTRIPDAHFVTEAKYRGCKVLAIYPDFTSSAIRADQWFSVNPGTDAALALAICQQLIANGTIDEAYLAEQTDMPLLMRTDTGKYLRESDMVA…	2026796	Thiotrichales bacterium
job.pdb	AF-A0A6B0SVS0-F1-model_v4 Molybdopterin-dependent oxidoreductase	25.700	404	215	13	5	397	22	351	1.000	4.651E-17	419	400	571	RREFLQWIGAAGFST-----FALSASNAWGLQAIENPLAAYPNREWEKTYRDLWKSDASFTFLCAPNDTHNCILNAHVRDGVITRIGPTMKYGEATDLYGSKVTHRWDPRVCQKGLALTRRFYGDRRVRYPMVRKGFKAWADKGFPREKDGRPPKDYFNRARDEWLRLTHEEAADLVAAALINIATTYSGDNGQKLLLQQGYEKEIVEATRGAGTQV---LKFRGGMPLLGLTRIFGLYRMANSMALLDHKIRGVKPEDALGAR---GWDNYSWHTDLPPGHPMVTGQQTVDFDLHAVEQARIVVVWGMNWVTTKMPDTHWLTEARLKGTKVVVIACEYSSSSIKADDAIVVRPGTTPALALGLCNVIMREKIYDGDYVRRFSDLPLLVRADNLKLLRA…	RRDFLKGVGAAAAVGASGVGVADQLGEMNALEVVDDPIGSYQYRDWEDLYREEWDWDDKARSTHSVNCTGSCSWQVYTRNGQVWREEQAGDYPRFDDS-----VPDPNPRGCQKGACFSDYVNADQRV-THPLRR---------VGERGEGK------------WKRVSWDEALTEIA---EEVVDT-------------------VQAEE--YDAISGFTPIPAMSP---------VSFASGSRLINL-----------LGGVSHSFYDWYS---DLPPGQPITWGTQTENAESADWYNADYIIAWGSNINVTRIPDAKYFLEAGYDGAKRVGIFTDYSQTAIHCDEWIGPEPGSDTALALGMARTIVDEGLYDEEHLKEQTDMPLLVREDTGKFLRA…	3.482,20.223,-58.385,4.600,20.982,-55.226,2.815,21.820,-51.990,5.287,24.253,-50.308,5.785,24.930,-46.548,4.269,27.568,-44.280,7.254,29.790,-43.691,8.197,31.314,-40.328,7.569,35.089,-40.551,5.845,36.132,-37.267,8.688,35.670,-34.708,11.499,37.341,-36.723,9.544,40.653,-36.857,9.122,40.855,-33.036,12.873,40.304,-32.406,13.956,43.016,-34.901,11.571,45.709,-33.519,12.956,45.191,-29.967,16.574,45.454,-3…	MTGSEPTDTADEQAGDDLTAARRDFLKGVGAAAAVGASGVGVADQLGEMNALEVVDDPIGSYQYRDWEDLYREEWDWDDKARSTHSVNCTGSCSWQVYTRNGQVWREEQAGDYPRFDDSVPDPNPRGCQKGACFSDYVNADQRVTHPLRRVGERGEGKWKRVSWDEALTEIAEEVVDTVQAEEYDAISGFTPIPAMSPVSFASGSRLINLLGGVSHSFYDWYSDLPPGQPITWGTQTENAESADWYNADYIIAWGSNINVTRIPDAKYFLEAGYDGAKRVGIFTDYSQTAIHCDEWIGPEPGSDTALALGMARTIVDEGLYDEEHLKEQTDMPLLVREDTGKFLRASEVPGLDADADRPEKVFVMVDADGDLRTAPGSLGERDGQHDDSVSIELDFDYF…	2073113	Halobaculum saliterrae
job.pdb	AF-A0A524NZT9-F1-model_v4 Nitrate reductase subunit alpha	23.400	380	197	13	45	390	17	336	1.000	4.649E-16	413	400	338	WEKTYRDLWKSDASFTFLCAPNDTHNCILNAHVRDGVITRIGPTMKYGEATDLYGSKVTHRWDPRVCQKGLALTRRFYGDRRVRYPMVRKGFKAWADKGFPREKDGRPPKDYF---------------NRARDEWLRLTHEEAADLVAAALINIATTYSGDNGQK------LLLQQGYEKEIVEATRGAGTQVLKFRGGMPLLGLTRIFG-----LYRMANSMALLDHKIRGVKPEDALGARGWDNYSWHTDLPPGHPMVTGQQTVDFDLHAVEQARIVVVWGMNWVTTKMPDTHWLTEARLKGTKVVVIACEYSSSSIKADDAIVVRPGTTPALALGLCNVIMREKIYD------GDYVRRFSDLPLLVR--ADNLKLL	WEEFYRNRWQYDKVVRSSHGVNCTGGCSWMVHVKDGIVGWELQANDYPQFDG----SIPNH-EPRGCQRGISFSWYLYSPLRVKYPYMRGALIDLWKEARQRFPD---PVDAWRSIVENPESRKSYTGKRGMGGFRRASWDDVVELIAASTLYTAKKY---GPDRVIGFTPIPAM-----SMISYA-----------AGTRFL---QLFGGVAMSFYDWYC------------------------------DLPPASPQVWGEQTDVNESADWYNASYIVLCGSNVPMTRTPDAHFLTEARYRGAKVVVMSPDYSQATKFADDWLPVTQGHDGAFWMAVNHVILKEYYVDRQVPFFEEYARKYTDLPFLVKLGEKDGVLL	-49.683,-23.609,-2.349,-47.514,-21.099,-4.201,-48.223,-20.641,-7.494,-47.256,-21.648,-11.041,-44.068,-20.396,-12.547,-44.956,-20.004,-16.238,-44.406,-23.420,-17.815,-43.285,-22.584,-21.335,-45.572,-25.239,-22.853,-44.053,-24.406,-26.278,-41.420,-26.756,-27.667,-38.883,-23.943,-28.222,-39.065,-22.918,-31.816,-35.360,-22.554,-32.806,-33.601,-21.072,-29.748,-30.352,-20.998,-31.814,-29.948,-17.273,-3…	MSSGRIKDDRTPADQGWEEFYRNRWQYDKVVRSSHGVNCTGGCSWMVHVKDGIVGWELQANDYPQFDGSIPNHEPRGCQRGISFSWYLYSPLRVKYPYMRGALIDLWKEARQRFPDPVDAWRSIVENPESRKSYTGKRGMGGFRRASWDDVVELIAASTLYTAKKYGPDRVIGFTPIPAMSMISYAAGTRFLQLFGGVAMSFYDWYCDLPPASPQVWGEQTDVNESADWYNASYIVLCGSNVPMTRTPDAHFLTEARYRGAKVVVMSPDYSQATKFADDWLPVTQGHDGAFWMAVNHVILKEYYVDRQVPFFEEYARKYTDLPFLVKLGEKDGVLLPG	2026735	Deltaproteobacteria bacterium
job.pdb	AF-A0A2E9D5E9-F1-model_v4 4Fe-4S Mo/W bis-MGD-type domain-containing protein	26.300	360	178	10	43	392	21	303	1.000	1.237E-15	412	400	508	REWEKTYRDLWKSDASFTFLCAPNDTHNCILNAHVRDGVITRIGPTMKY---GEATDLYGSKVTHRWDPRVCQKGLALTRRFYGDRRVRYPMVRKGFKAWADKGFPREKDGRPPKDYFNRARDEWLRLTHEEAADLVAAALINIATTYSGDNGQKLLLQQGYEKEIVEATRGAGTQVLKFRGGMPLLGLTRIFGLYRMANSMALLDH-------KIRGVKPEDALGARGWDNYSWHTDLPPGHPMVTGQQTVDFDLHAVEQARIVVVWGMNWVTTKMPDTHWLTEARLKGTKVVVIACEYSSSSIKADDAIVVRPGTTPALALGLCNVIMREKIYDGDYVRRFSDLPLLVRADNLKLLRA	RRWEDIARNKWTWDRVVRGSRGINCTGHCAFNIYVRNGIVWREEQQGEYGASGEDTPDYG--------PRGCQKGLRQAKHMYGQQRALYPMKRA----------GERGEGK------------WQRITWAQAIEEVAGKIVDYAA----EDGPE--------------------TITMAMGT----AM--ILKRATFSGLFRFANITGITVPETFAGVG-----------------DLPLGAQQTIGHPLPGDSMAAIYKSRTCLVWACNPAATRIPDAHFFWEAKYNGTEVIVISPEFNASAIHASKWLNVKPGTDLALAMAMVQVIFEDGKIEWDYIREQTDLPFLVRKDNQRFLRA	30.275,-29.620,-6.979,31.609,-27.283,-9.705,30.286,-27.644,-13.278,33.556,-27.806,-15.215,32.488,-27.468,-18.858,35.664,-28.908,-20.385,35.796,-27.440,-23.915,36.686,-30.425,-26.116,39.047,-29.573,-28.962,37.481,-30.983,-32.167,39.181,-34.391,-32.268,38.832,-36.198,-35.611,36.162,-38.882,-35.094,37.277,-42.466,-35.503,33.987,-44.162,-36.476,33.656,-47.523,-34.848,30.141,-48.153,-33.472,29.205,-44…	MALSLKYGAAGAASHEGGTYRRWEDIARNKWTWDRVVRGSRGINCTGHCAFNIYVRNGIVWREEQQGEYGASGEDTPDYGPRGCQKGLRQAKHMYGQQRALYPMKRAGERGEGKWQRITWAQAIEEVAGKIVDYAAEDGPETITMAMGTAMILKRATFSGLFRFANITGITVPETFAGVGDLPLGAQQTIGHPLPGDSMAAIYKSRTCLVWACNPAATRIPDAHFFWEAKYNGTEVIVISPEFNASAIHASKWLNVKPGTDLALAMAMVQVIFEDGKIEWDYIREQTDLPFLVRKDNQRFLRATEMGVGEHGFFVWDEATDSVAKAPATSTRYDDMYNPEFSPVEENLELGDLKPALEGSWTIETREGPVEVTTVFELARETANRYRPENVADETGISA…	2026725	Chromatiales bacterium
job.pdb	AF-A0A497CNF4-F1-model_v4 Nitrate reductase subunit alpha	24.100	385	203	16	43	393	13	342	1.000	4.389E-16	410	400	416	REWEKTYRDLWKSDASFTFLCAPNDTHNCILNAHVRDGVITRIGPTMKYGEATDLYGSKVTHRWDPRVCQKGLALTRRFYGDRRVRYPMVRKGFKAWADKGFPREKDGR----------PPKD--YFNRARDE--WLRLTHEEAADLVAAALINIATTYSGDNGQKLLLQQGYEKEIVEATRGAGTQVLKFR--GGMPLLGLTRIFGLYRMANSMALLDHKIRGVKPEDALGARGWD-----NYSWHTDLPPGHPMVTGQQTVDFDLHAVEQARIVVVWGMNWVTTKMPDTHWLTEARLKGTKVVVIACEYSSSSIKADDAIVVRPGTTPALALGLCNVIMREKIYDG------DYVRRFSDLPLL--VRADNLK-----LLRAE	RKWEELYRNRWQHDKVVRSTHGVNCTGGCSWNIHVKDGIVVWETQAMDYPLLEK----SLPP-YEPRGCQRGISFSWYLYSPIRVKYPMIRGALVDIYNEEK--AKTGDALKAWENIQNNPETRRRYQKARGKGGFRRATWDEAKEIIAAANIATVK----KYGP--------------------DRITGFSPIPAMSM--------LSYAAGSRFL---QLMG-------------GVNLSFYDWYCDLPNSFPEIWGEQTDVAESADWYNSKFIACMGANLGMTRTPDVHFFAESRHNGTKTVVFAPDFNMVAKYADKWVPVHAGQDGAFWMAVTHVILKEYHYEKQTPYFIDYTKKYTDSPFLVEVNEEDGKLVPGRLLRAN	3.355,-66.847,-17.929,3.754,-63.553,-16.025,1.825,-60.787,-17.873,4.583,-58.313,-16.829,8.266,-58.570,-17.796,10.428,-56.099,-15.852,13.283,-55.161,-18.219,16.014,-53.286,-16.308,17.994,-51.967,-19.310,19.405,-48.462,-18.575,21.141,-48.570,-21.933,17.751,-48.457,-23.753,16.643,-45.420,-21.650,19.396,-43.032,-22.890,16.716,-40.772,-24.483,15.824,-39.593,-20.935,19.106,-37.597,-21.009,17.310,-35.08…	MSWIKDLISPKTRKWEELYRNRWQHDKVVRSTHGVNCTGGCSWNIHVKDGIVVWETQAMDYPLLEKSLPPYEPRGCQRGISFSWYLYSPIRVKYPMIRGALVDIYNEEKAKTGDALKAWENIQNNPETRRRYQKARGKGGFRRATWDEAKEIIAAANIATVKKYGPDRITGFSPIPAMSMLSYAAGSRFLQLMGGVNLSFYDWYCDLPNSFPEIWGEQTDVAESADWYNSKFIACMGANLGMTRTPDVHFFAESRHNGTKTVVFAPDFNMVAKYADKWVPVHAGQDGAFWMAVTHVILKEYHYEKQTPYFIDYTKKYTDSPFLVEVNEEDGKLVPGRLLRANTVKKFKDIEKGEWKFLNIDSKSGELVCPGGSSGHRWDGKDGNWNMKFEDAETGKVYD…	1898104	Bacteroidetes bacterium
job.pdb	AF-A0A7X5WIK7-F1-model_v4 Molybdopterin-dependent oxidoreductase	42.500	127	72	1	271	397	1	126	1.000	2.322E-10	408	400	158	LPPGHPMVTGQQTVDFDLHAVEQARIVVVWGMNWVTTKMPDTHWLTEARLKGTKVVVIACEYSSSSIKADDAIVVRPGTTPALALGLCNVIMREKIYDGDYVRRFSDLPLLVRADNLKLLRAEEVFG	LPMFWPMTFGVQSEELEALEWRNARYTLVFGSNIVQTRLPDAQHLLEAKRRG-KLVVVDPDYSPTAAKADEWIGIAPDTDAALALGMARVILDRGLYDADFLRDFTDMPILVREDTGKRLRAEDVAA	4.424,14.328,-2.904,1.476,11.951,-3.433,-1.562,12.445,-1.325,-1.860,8.729,-0.429,0.987,8.952,2.119,-0.698,11.392,4.567,-3.984,9.628,4.069,-2.543,6.190,4.945,0.354,6.882,7.333,-0.565,10.316,8.792,2.856,11.760,7.810,3.965,13.970,4.901,6.445,11.419,3.473,8.877,8.735,4.622,11.382,7.519,2.018,14.451,5.310,2.372,17.780,6.567,1.038,18.713,5.341,-2.461,21.517,3.322,-0.805,18.842,0.931,0.586,17.710,-0.057…	LPMFWPMTFGVQSEELEALEWRNARYTLVFGSNIVQTRLPDAQHLLEAKRRGKLVVVDPDYSPTAAKADEWIGIAPDTDAALALGMARVILDRGLYDADFLRDFTDMPILVREDTGKRLRAEDVAALAAEARSRRVPEYRTQYVVHTPGGLRILDPDS	2026742	Gemmatimonadetes bacterium
job.pdb	AF-A0A514Z770-F1-model_v4 Nitrate reductase subunit alpha	23.000	395	215	15	40	399	28	368	1.000	5.216E-16	408	400	417	YPNREWEKTYRDLWKSDASFTFLCAPNDTHNCILNAHVRDGVITRIGPTMKYGEATDLYGSKVTHRWDPRVCQKGLALTRRFYGDRRVRYPMVRKGFKAWADKG---FPREKDG------RPPKD--YFNRAR--DEWLRLTHEEAADLVAAALINIATTYSGDNGQKLLLQQGYEKEIVEATRGAGTQVLKFR--GGMPLLGLTRIFGLYRMANSMALLD------HKIRGVKPEDALGARGWDNYSWHTDLPPGHPMVTGQQTVDFDLHAVEQARIVVVWGMNWVTTKMPDTHWLTEARLKGTKVVVIACEYSSSSIKADDAIVVRPGTTPALALGLCNVIMREKIYDG------DYVRRFSDLPLLV---RADNLKL-----LRAEEVFGTP	ENNRRWEDIYRRRWAHDKIVRTTHGVNCTGSCSWNVFVKQGIITWEHQATDYPSC----GPDMPE-YEPRGCPRGASFSWYEYSPLRIKYPYIRGVLWTMWLEAKNLFAGDSVAAWKSIVENPEKSREYKAARGHGGLVRVKWSDALELISAMLTYTIKTY----GP--------------------DRLVGFSPIPAMS------MISFASGARFLSLLGGEMLSFYDWYA-------------------DLPPASPQIWGEQTDVPESADWYNSQYIMMWGSNVPLTRTPDAHFMTEARYKGAKVVAVSPDYAENVKFADNWLAPHPGTDAALAQAMTYVILKEYYVDRQVPYFIEYTKQYTDLPFLILLDKDDNGNYKSGRFLRISDLHGKN	12.356,-70.077,-43.338,9.779,-69.081,-41.411,6.927,-67.207,-41.503,4.423,-64.842,-39.953,2.520,-62.508,-42.238,-0.417,-61.629,-39.960,-2.869,-59.749,-42.183,-4.359,-56.943,-40.062,-8.139,-57.631,-40.093,-10.162,-54.892,-41.892,-11.378,-52.166,-39.563,-14.968,-52.588,-40.905,-15.710,-56.054,-39.407,-15.073,-55.573,-35.669,-17.987,-56.775,-33.512,-19.065,-53.532,-31.771,-20.597,-53.696,-28.278,-24.…	MKGTGIMRKPRFFNVVEKFNGSFTQLEENNRRWEDIYRRRWAHDKIVRTTHGVNCTGSCSWNVFVKQGIITWEHQATDYPSCGPDMPEYEPRGCPRGASFSWYEYSPLRIKYPYIRGVLWTMWLEAKNLFAGDSVAAWKSIVENPEKSREYKAARGHGGLVRVKWSDALELISAMLTYTIKTYGPDRLVGFSPIPAMSMISFASGARFLSLLGGEMLSFYDWYADLPPASPQIWGEQTDVPESADWYNSQYIMMWGSNVPLTRTPDAHFMTEARYKGAKVVAVSPDYAENVKFADNWLAPHPGTDAALAQAMTYVILKEYYVDRQVPYFIEYTKQYTDLPFLILLDKDDNGNYKSGRFLRISDLHGKNSEENSEWKPVLIDENDQQIKVPNGTIGQRWD…	2592653	Lactococcus protaetiae
job.pdb	AF-X0V7W6-F1-model_v4 Molybdopterin domain-containing protein	38.500	122	75	0	270	391	25	146	1.000	3.280E-10	407	400	149	DLPPGHPMVTGQQTVDFDLHAVEQARIVVVWGMNWVTTKMPDTHWLTEARLKGTKVVVIACEYSSSSIKADDAIVVRPGTTPALALGLCNVIMREKIYDGDYVRRFSDLPLLVRADNLKLLR	DFSVGIYETFGKFHFVSSVDDWVHADLIMVWHCNPLYTRIPCVHYITEARYRGSQVVCIAPDYSATSIHTDLWVPVVPSSDSALALGLCKIILDEGKVNEAFVKDQTDLPLLVRLDNRRFLR	15.076,-7.415,-25.337,14.218,-10.055,-22.696,11.299,-11.545,-24.718,13.380,-13.489,-27.320,15.530,-14.890,-24.586,12.541,-16.137,-22.531,11.079,-17.857,-25.616,14.429,-19.555,-26.389,14.945,-20.685,-22.752,11.442,-22.231,-22.766,12.146,-24.067,-26.064,15.419,-25.485,-24.635,13.652,-26.708,-21.444,15.697,-24.225,-19.362,14.460,-22.997,-15.965,13.421,-19.330,-15.935,13.575,-17.302,-12.710,10.932,-1…	GAIPGWRLARLLGATVLDSDGQIGDFSVGIYETFGKFHFVSSVDDWVHADLIMVWHCNPLYTRIPCVHYITEARYRGSQVVCIAPDYSATSIHTDLWVPVVPSSDSALALGLCKIILDEGKVNEAFVKDQTDLPLLVRLDNRRFLRQPE	412755	marine sediment metagenome
job.pdb	AF-A0A538RKN8-F1-model_v4 Twin-arginine translocation signal domain-containing protein	38.500	200	110	5	4	194	4	199	1.000	9.811E-14	407	400	201	NRREFLQWIGAAGFSTFALSASNAWGLQAIE------NPLAAYPNREWEKTYRDLWKSDASFTFLCAPNDTHNCILNAHVRDGVITRIGPTMKYGEATDLYGSKVTHRWDPRVCQKGLALTRRFYGDRRVRYPMVRKGFKAWADKGFPR-EKDGRPPKDYFNRAR--DEWLRLTHEEAADLVAAALINIATTYSGDNGQK	SRRQFLK--VSAGTVAAVAVADQGLALTALQPVVEVGNPLGDYPDRSWERVYHDQYRYDSSFTWVCSPNDTHACRIRAFVRNGVVMRVEQNYDHQTYEDLYGNRGTFAHNPRMCLKGYTFHRRVYGPYRLKGPLMRKGWKEWMDAGSPELTPEA--KRKYKFDSRFLDDMLRVSWDTAATYAAKACIIIATRYSGEAGAR	81.826,-7.625,-30.718,81.386,-10.556,-33.160,78.612,-13.056,-32.274,79.693,-16.681,-32.725,77.432,-18.966,-34.829,76.658,-20.935,-31.631,75.596,-17.734,-29.803,73.441,-16.721,-32.815,71.689,-20.136,-32.871,71.111,-20.056,-29.081,69.651,-16.516,-29.229,67.449,-17.258,-32.297,66.141,-20.545,-30.815,65.476,-18.794,-27.472,63.589,-15.938,-29.228,61.448,-18.331,-31.347,60.580,-20.394,-28.240,59.740,-1…	MWLSRRQFLKVSAGTVAAVAVADQGLALTALQPVVEVGNPLGDYPDRSWERVYHDQYRYDSSFTWVCSPNDTHACRIRAFVRNGVVMRVEQNYDHQTYEDLYGNRGTFAHNPRMCLKGYTFHRRVYGPYRLKGPLMRKGWKEWMDAGSPELTPEAKRKYKFDSRFLDDMLRVSWDTAATYAAKACIIIATRYSGEAGARRL	2026887	Nitrospirae bacterium
job.pdb	AF-A0A3G9HH49-F1-model_v4 Respiratory nitrate reductase alpha chain	23.400	410	221	14	1	393	3	336	1.000	1.041E-16	405	400	520	NNVNRREFLQWIGAAGFSTFALSASNAW---GLQAIENPLAAYPNREW-EKTYRDL--WKSDA---SFTFLCAPNDTHNCILNAHVRDGVITRIGPTMKYGEATDLYGSKVTHRWDPRVCQKGLALTRRFYGDRRVRYPMVRKGFKAWADKGFPREKDGRPPKDYFNRARDEWLRLTHEEAADLVAAALINIATTYSGDNGQ--------KLLLQQGYEKEIVEATRGAGTQVLKFRGGMPLLGLTRIFGLYRMANSMALLDHKIRGVKPEDALGARGWDNYSWHTDLPPGHPMVTGQQTVDFDLHAVEQARIVVVWGMNWVTTKMPDTHWLTEARLKGTKVVVIACEYSSSSIKADDAIVVRPGTTPALALGLCNVIMREKIYDGDYVRRFSDLPLLV…	KNMKRRDFLKFSGVT--AALVASQGSLFAKTGVIKVENGKENYPNTTYTEEMYRNEFDFTRGKKEETGFAYHCVNCQGNCAWEVWSHNGVVTRENQSARYPSINAK-----IPDFNPRGCNKGVQHSQIMYEKDRILYPMKRV----------GERGEGK------------WKRISWDEAATEVAERIFDV--MTDPERGPDKLMVHAGTGLLTEG-RRGAPLRF---STQ----------LGAVRIYPASYLGDMFS-------------------------------GAAIAYGEGNVGGTYDFMYSVDTSIFWGGNPSVSRIPDAHFVWEGKYNGAKVIIITPEFNASAKSADLWIPVKPGSDNILAMSVINVILNEKLYKPGFMKIFTDLPFLV…	15.397,-67.508,-56.033,12.205,-67.215,-53.922,11.025,-70.672,-52.827,9.338,-71.414,-49.488,10.105,-69.514,-46.325,8.152,-71.793,-43.952,6.001,-69.814,-41.437,8.237,-71.254,-38.668,11.382,-69.749,-40.262,9.616,-66.376,-40.671,8.574,-66.444,-36.966,12.138,-67.396,-35.929,13.595,-64.590,-38.088,10.991,-62.033,-36.856,11.582,-63.168,-33.228,15.371,-62.739,-33.607,14.861,-59.327,-35.310,12.380,-58.196…	MTKNMKRRDFLKFSGVTAALVASQGSLFAKTGVIKVENGKENYPNTTYTEEMYRNEFDFTRGKKEETGFAYHCVNCQGNCAWEVWSHNGVVTRENQSARYPSINAKIPDFNPRGCNKGVQHSQIMYEKDRILYPMKRVGERGEGKWKRISWDEAATEVAERIFDVMTDPERGPDKLMVHAGTGLLTEGRRGAPLRFSTQLGAVRIYPASYLGDMFSGAAIAYGEGNVGGTYDFMYSVDTSIFWGGNPSVSRIPDAHFVWEGKYNGAKVIIITPEFNASAKSADLWIPVKPGSDNILAMSVINVILNEKLYKPGFMKIFTDLPFLVRLDNQKLLRRSDMEHARNEEEEEKFHEEFYSMNAKTGKPALMPGTEGNEHHTLRLEEFGIDPELEGEWTVKTLD…	2231112	Hydrogenimonas sp.
job.pdb	AF-A0A258IG83-F1-model_v4 Nitrate reductase subunit alpha	24.100	385	197	14	40	390	27	350	1.000	5.525E-16	403	400	370	YPNREWEKTYRDLWKSDASFTFLCAPNDTHNCILNAHVRDGVITRIGPTMKYGEATDLYGSKVTHRW-----DPRVCQKGLALTRRFYGDRRVRYPMVRKGFKAWADKGFPREKD-----------GRPPKDYFNRAR--DEWLRLTHEEAADLVAAALINIATTYSGDNGQKLLLQQGYEKEIVEATRGAGTQVLKFR--GGMPLLGLTRIFGLYRMANSMALLD------HKIRGVKPEDALGARGWDNYSWHTDLPPGHPMVTGQQTVDFDLHAVEQARIVVVWGMNWVTTKMPDTHWLTEARLKGTKVVVIACEYSSSSIKADDAIVVRPGTTPALALGLCNVIMREKIYDG------DYVRRFSDLPLLVR--ADNLKLL	NEDRSWEDGYRKRWQHDKIVRSTHGVNCTGSCSWKIYVKGGIVTWETQQTDYPRT----------RPDLPNHEPRGCARGASYSWYLYSGARVKYPMIRGRLLKLWRATRAELPPVAAWASIVEDAGK--RTSYMSVRGHGGLVRATWDEVNEIIAAANAYTVK----VHGP--------------------DRVIGFSPIPAMSMV----SYAAGSRYLS--LLGGVCMSFYDWYC-------------------DLPPASPQTWGEQTDVPESADWYNAGFIIVWGSNVPQTRTPDAHFYTEVRYKGTKSAVVSPDYAEATKFADIWLNPKQGTDAALALAMGHVILREYHLDRQAAYFEDYVRRYSDMPFLVRLVARDGRLV	33.471,44.499,7.776,31.578,47.493,6.317,29.959,46.488,2.989,29.663,50.261,2.337,33.439,50.862,2.586,34.136,47.704,0.507,32.503,49.523,-2.458,35.380,52.068,-2.480,37.781,49.265,-3.567,35.855,48.684,-6.862,38.859,48.687,-9.258,40.883,46.410,-6.917,38.262,43.610,-7.120,39.126,42.366,-10.648,42.075,39.943,-10.420,42.257,38.542,-13.992,40.454,38.313,-17.374,39.522,35.151,-19.322,38.232,34.306,-22.829,…	MSHFLDRLTFFKKTVDEFSDGYGIVTNEDRSWEDGYRKRWQHDKIVRSTHGVNCTGSCSWKIYVKGGIVTWETQQTDYPRTRPDLPNHEPRGCARGASYSWYLYSGARVKYPMIRGRLLKLWRATRAELPPVAAWASIVEDAGKRTSYMSVRGHGGLVRATWDEVNEIIAAANAYTVKVHGPDRVIGFSPIPAMSMVSYAAGSRYLSLLGGVCMSFYDWYCDLPPASPQTWGEQTDVPESADWYNAGFIIVWGSNVPQTRTPDAHFYTEVRYKGTKSAVVSPDYAEATKFADIWLNPKQGTDAALALAMGHVILREYHLDRQAAYFEDYVRRYSDMPFLVRLVARDGRLVPERMLRASDLDGGLGEDRNP	1970549	Rhizobiales bacterium 32-66-11
job.pdb	AF-Q3ES76-F1-model_v4 Respiratory nitrate reductase alpha chain	24.200	391	207	17	40	396	33	368	1.000	1.961E-16	403	400	399	YPNREWEKTYRDLWKSDASFTFLCAPNDTHNCILNAHVRDGVITRIGPTMKYGEATDLYGSKVTHRWDPRVCQKGLALTRRFYGDRRVRYPMVRKGFKAWADKGF--PREKDGR------PPKD--YFNRARDE--WLRLTHEEAADLVAAALINIATTYSGDNGQKLLLQQGYE------KEIVEATRGAGTQVLKFRGGMPLLG---LTRIFGLYRMANSMALLDHKIRGVKPEDALGARGWDNYSWHTDLPPGHPMVTGQQTVDFDLHAVEQARIVVVWGMNWVTTKMPDTHWLTEARLKGTKVVVIACEYSSSSIKADDAIVVRPGTTPALALGLCNVIMREKIYDG------DYVRRFSDLPLLV----RADNLKL---LRAEEVF	YEDREWENVYRKRWQHDKVIRSTHGVNCTGSCSWNIYVKDGIVTWEGQELNY--PTT--GPDMPD-FEPRGCPRGASFSWYIYSPLRVKYPYVRGVLWSMWQEELQNNKSPLDAWKSIVENPEKARKYKQARGKGGFIRANWDEVLQLVSASLLYTVM----KYGPD----RNVGFSPIPAMSMLSHAAGS-------RFMQ-LMGGPMLS----------------------------------FYDWYADLPPASPQIWGDQTDVPESSDWYNSGYIMTWGSNVPMTRTPDAHFLAEVRYKGTKVVSVSPDFAESTKFADDWISVKQGTDGALAMAMGHVILQEFYVDNQVEYFTKYAKQYTDFPFFVTLKQKGDQFVADRFLNASDIG	40.553,42.911,11.523,39.368,42.601,7.905,38.345,46.102,6.773,34.835,45.769,5.306,35.419,47.988,2.254,32.179,50.032,2.098,30.126,48.886,-0.923,30.024,51.689,-3.550,26.704,53.443,-3.744,24.108,52.331,-6.348,24.881,55.594,-8.222,28.658,54.950,-8.200,27.997,51.436,-9.587,25.972,52.909,-12.516,28.954,55.124,-13.479,30.831,51.904,-14.412,28.612,51.821,-17.567,31.439,53.683,-19.373,34.131,51.121,-18.457…	MNSMKKKPSALMRRLKYFSPIDRYNDNHTQETYEDREWENVYRKRWQHDKVIRSTHGVNCTGSCSWNIYVKDGIVTWEGQELNYPTTGPDMPDFEPRGCPRGASFSWYIYSPLRVKYPYVRGVLWSMWQEELQNNKSPLDAWKSIVENPEKARKYKQARGKGGFIRANWDEVLQLVSASLLYTVMKYGPDRNVGFSPIPAMSMLSHAAGSRFMQLMGGPMLSFYDWYADLPPASPQIWGDQTDVPESSDWYNSGYIMTWGSNVPMTRTPDAHFLAEVRYKGTKVVSVSPDFAESTKFADDWISVKQGTDGALAMAMGHVILQEFYVDNQVEYFTKYAKQYTDFPFFVTLKQKGDQFVADRFLNASDIGRETKLGEWKPVLGTRIRMILQHLKAQWAHVG	339854	Bacillus thuringiensis serovar israelensis ATCC 35646
job.pdb	AF-A0A259EXS5-F1-model_v4 Nitrate reductase subunit alpha	22.000	372	205	13	40	383	27	341	1.000	2.076E-15	397	400	343	YPNREWEKTYRDLWKSDASFTFLCAPNDTHNCILNAHVRDGVITRIGPTMKYGEATDLYGSKVTHRW-----DPRVCQKGLALTRRFYGDRRVRYPMVRKGFKAWADKGFPREKD-------GRPPKD--YFN--RARDEWLRLTHEEAADLVAAALINIATTYSGDNGQKLLLQQGYE------KEIVEATRGAGTQVLKFRGGMPLLGLTRIFGLYRMANSMALLDHKIRGVKPEDALGARGWDNYSWHTDLPPGHPMVTGQQTVDFDLHAVEQARIVVVWGMNWVTTKMPDTHWLTEARLKGTKVVVIACEYSSSSIKADDAIVVRPGTTPALALGLCNVIMRE---KIYDG---DYVRRFSDLPLLVR	NEDRSWENAYRSRWQQDKIVRSTHGVNCTGSCSWKIFVKNGLITWEIQQTDYPRT----------RADLPNHEPRGCPRGASYSWYVYSAQRVKYPLIRGRLMEMWREARKTMDPVEAWKSVSQDPEKARRYKSVRGQGGFVRAKWDEVTEMIAAANVFTIK----DFGPD----RIYGFSPIPAMSMVSYA--------------------------AGSRYMSL---------IGGVCGS----FYDWYCDLPPSSPQVWGEQTDVPESADWYNSTYLMVWGSNVPQTRTPDAHFYTEVRYKGTKTVAVSSDFGEMVKFGDIWLAPKQGTDAALAMAMGHVILSEFHVRNRSEYFDKYCRQYNDMPMLVM	16.391,-44.867,27.105,19.040,-43.694,29.602,21.429,-41.234,27.895,23.827,-42.050,30.778,23.949,-45.795,29.956,24.263,-44.965,26.217,27.684,-43.419,27.037,28.999,-46.883,28.058,28.678,-47.999,24.387,31.174,-45.325,23.160,33.323,-47.604,20.934,30.211,-49.233,19.370,28.962,-45.850,18.038,31.554,-45.525,15.215,30.461,-47.598,12.183,32.913,-46.492,9.442,35.732,-44.069,8.568,35.854,-41.856,5.446,38.455…	MSHFLDRLTFFKKNIAEFSDGHGVVSNEDRSWENAYRSRWQQDKIVRSTHGVNCTGSCSWKIFVKNGLITWEIQQTDYPRTRADLPNHEPRGCPRGASYSWYVYSAQRVKYPLIRGRLMEMWREARKTMDPVEAWKSVSQDPEKARRYKSVRGQGGFVRAKWDEVTEMIAAANVFTIKDFGPDRIYGFSPIPAMSMVSYAAGSRYMSLIGGVCGSFYDWYCDLPPSSPQVWGEQTDVPESADWYNSTYLMVWGSNVPQTRTPDAHFYTEVRYKGTKTVAVSSDFGEMVKFGDIWLAPKQGTDAALAMAMGHVILSEFHVRNRSEYFDKYCRQYNDMPMLVMLK	1970524	Hydrogenophilales bacterium 17-61-9
job.pdb	AF-A0A378AY41-F1-model_v4 Respiratory nitrate reductase subunit alpha	22.500	404	204	13	40	399	27	365	1.000	1.649E-15	392	400	378	YPNREWEKTYRDLWKSDASFTFLCAPNDTHNCILNAHVRDGVITRIGPTMKYGEATDLYGSKVTHRW-----DPRVCQKGLALTRRFYGDRRVRYPMVRKGFKAWADKGFPREKDGRPPKDYFN--------------RARDEWLRLTHEEAADLVAAALINIATTYSGDNGQKLLLQQ--GYE----KEIVEATRGAGTQVLKFRGGMPLLGLTRIFGLYRMANSMALLD------HKIRGVKPEDALGARGWDNYSWHTDLPPGHPMVTGQQTVDFDLHAVEQARIVVVWGMNWVTTKMPDTHWLTEARLKGTKVVVIACEYSSSSIKADDAIVVRPGTTPALALGLCNVIMREKIYD------GDYVRRFSDLPLLVRADNLK-------LLRAEE…	NTNRDWEDGYRQRWQHDKIVRSTHGVNCTGSCSWKIYVKNGLVTWETQQTDYPRT----------RPDLPNHEPRGCPRGASYSWYLYSANRLKYPLMRKRLMKMWREAKVQHSD--PVEAWASIIEDADKAKSFKQARGRGGFVRSSWQEVNELIAASNVYTVKTY----GPD----RVAGFSPIPAMSMVSYA--------------------------SGARYLSLIGGTCLSFYDWYC-------------------DLPPASPMTWGEQTDVPESADWYNSSYIIAWGSNVPQTRTPDAHFFTEVRYKGTKTVAITPDYAEIAKLCDLWLAPKQGTDAAMALAMGHVMLREFHLDKPSQYFTDYVRRYTDMPMLVMLEERDGYYAAGRTLRASD…	30.451,36.925,30.100,28.732,40.238,29.218,27.777,40.344,25.504,27.678,44.154,25.895,31.279,44.409,27.183,32.539,41.948,24.515,31.654,44.623,21.897,34.629,46.653,23.234,36.903,43.865,21.867,35.863,44.877,18.292,39.348,45.341,16.755,40.930,42.624,18.956,38.572,40.043,17.359,39.709,40.832,13.763,42.047,38.134,12.376,43.716,37.994,8.933,42.157,39.415,5.779,41.811,37.075,2.768,41.236,37.471,-1.003,42.…	MSKFLDRFRYFKQKGETFADGHGQLLNTNRDWEDGYRQRWQHDKIVRSTHGVNCTGSCSWKIYVKNGLVTWETQQTDYPRTRPDLPNHEPRGCPRGASYSWYLYSANRLKYPLMRKRLMKMWREAKVQHSDPVEAWASIIEDADKAKSFKQARGRGGFVRSSWQEVNELIAASNVYTVKTYGPDRVAGFSPIPAMSMVSYASGARYLSLIGGTCLSFYDWYCDLPPASPMTWGEQTDVPESADWYNSSYIIAWGSNVPQTRTPDAHFFTEVRYKGTKTVAITPDYAEIAKLCDLWLAPKQGTDAAMALAMGHVMLREFHLDKPSQYFTDYVRRYTDMPMLVMLEERDGYYAAGRTLRASDLVDSPWSGEQSGMENRRL	573	Klebsiella pneumoniae
job.pdb	AF-A0A142D0R7-F1-model_v4 4Fe-4S Mo/W bis-MGD-type domain-containing protein	24.400	385	199	17	40	390	30	356	1.000	2.768E-15	391	400	358	YPNREWEKTYRDLWKSDASFTFLCAPNDTHNCILNAHVRDGVITRIGPTMKYGEATDLYGSKVTHRWDPRVCQKGLALTRRFYGDRRVRYPMVRKGFKAWADKGF---PR-----------EKDGRPPKDYFNRAR--DEWLRLTHEEAADLVAAALINIATTYSGDNGQKLLLQQGYE------KEIVEATRGAGTQVLKFRGGMPLLG---LTRIFGLYRMANSMALLDHKIRGVKPEDALGARGWDNYSWHTDLPPGHPMVTGQQTVDFDLHAVEQARIVVVWGMNWVTTKMPDTHWLTEARLKGTKVVVIACEYSSSSIKADDAIVVRPGTTPALALGLCNVIMRE---K---IYDGDYVRRFSDLP--LLVRADNL-KLL	YGDRAWEDAYRRRWQHDKVVRSTHGVNCTGSCSWNIYVKNGIVTWEGQQLDYPST----GPDMPD-FEPRGCPRGASFSWYMYSPLRVKYPYVRGVLLDMWREALAAHPNNPLEAWKSIVEDRDK---AKRYKQARGKGGFVRVSWDEALTLVAASLLYTVV----KYGPD----RNIGFSPIPAMSMVSHA--AGSR------FMQLMGGPMLS----------------------------------FYDWYADLPPASPQIWGDQTDVPESSDWYNAGYIITWGSNVPLTRTPDAHFLAEVRYRGTKVVSVSPDYAESTKFADDWLSVKQRTDGALAMAMGHVILNEYYVKRTVPYFEQYAKTYTDFPFVVTLKQEGLFTTK	18.748,-53.462,10.922,15.437,-54.991,12.144,13.952,-56.785,9.075,10.743,-54.935,8.040,7.977,-57.551,8.552,6.013,-58.444,5.382,2.804,-56.354,4.910,1.027,-59.687,4.714,2.245,-60.718,8.203,0.789,-57.477,9.636,-2.752,-58.501,8.464,-2.920,-61.439,10.957,-3.064,-58.902,13.837,-6.923,-59.021,13.667,-6.844,-62.210,15.826,-5.603,-60.218,18.856,-8.235,-59.273,21.500,-9.041,-55.573,21.224,-9.969,-53.326,24.…	MKRKRSPLANRFKYIRPIERQADGHSETTYGDRAWEDAYRRRWQHDKVVRSTHGVNCTGSCSWNIYVKNGIVTWEGQQLDYPSTGPDMPDFEPRGCPRGASFSWYMYSPLRVKYPYVRGVLLDMWREALAAHPNNPLEAWKSIVEDRDKAKRYKQARGKGGFVRVSWDEALTLVAASLLYTVVKYGPDRNIGFSPIPAMSMVSHAAGSRFMQLMGGPMLSFYDWYADLPPASPQIWGDQTDVPESSDWYNAGYIITWGSNVPLTRTPDAHFLAEVRYRGTKVVSVSPDYAESTKFADDWLSVKQRTDGALAMAMGHVILNEYYVKRTVPYFEQYAKTYTDFPFVVTLKQEGLFTTKCT	1813182	Geobacillus sp. JS12
job.pdb	AF-A0A3A4ZN55-F1-model_v4 Nitrate reductase subunit alpha	22.700	391	209	15	42	396	31	364	1.000	8.265E-16	390	400	377	NREWEKTYRDLWKSDASFTFLCAPNDTHNCILNAHVRDGVITRIGPTMKYGEATDLYGSKVTHRWDPRVCQKGLALTRRFYGDRRVRYPMVRKGFKAWADKGFPREKD--------GRPPKD--YFNRAR--DEWLRLTHEEAADLVAAALINIATTY--------SGDNGQKLLLQQGYEKEIVEATRGAGTQVLKFRGGMPLLG---LTRIFGLYRMANSMALLDHKIRGVKPEDALGARGWDNYSWHTDLPPGHPMVTGQQTVDFDLHAVEQARIVVVWGMNWVTTKMPDTHWLTEARLKGTKVVVIACEYSSSSIKADDAIVVRPGTTPALALGLCNVIMRE---KIYDG---DYVRRFSDLPLLV----RADNLKL---LRAEEVF	QRDWEDYYRRRWQYDKQVRSTHGVNCTGSCSWNVYVKDGIIVWD--TQRVDYPGN--GPDLPDH-EPRGCPRGASYTWYTYSPVRVKYPYMRSSLLGMWRDAIAARTDPVAAWESIVSDPEKRASYQRTRGKGGLVRVSWDEASTLIAASLIYTIKRYGPDRIFGFSPIPAMSMVCYAS-GARFLS-----------------LIGASMIS----------------------------------FYDWYCDLPPSSPQIWGEQTDVPESADWYNASYMIVWGTNLPMTRSPDAHFYTEARYCGAKVAAVAPDYAEYVKFADTWLPAKAGTDSALAMAMTFVVVKEFYIDRRSEYFAEYAKTYTDLPFAVILEKKGNAYVAGRFLRASDLG	-18.120,-24.540,-46.028,-21.367,-23.063,-44.572,-23.684,-22.647,-47.597,-24.556,-19.036,-48.614,-27.889,-20.408,-49.993,-30.233,-19.774,-47.006,-31.795,-16.343,-47.828,-34.643,-17.384,-50.191,-35.473,-20.785,-48.616,-35.552,-19.340,-45.058,-38.040,-16.591,-46.109,-40.498,-19.351,-47.177,-40.781,-20.313,-43.454,-42.525,-16.959,-42.652,-46.002,-18.565,-42.229,-44.923,-21.060,-39.504,-46.277,-18.943…	MKSSYDGILASLRFFRKKELADGLAEIRCGQRDWEDYYRRRWQYDKQVRSTHGVNCTGSCSWNVYVKDGIIVWDTQRVDYPGNGPDLPDHEPRGCPRGASYTWYTYSPVRVKYPYMRSSLLGMWRDAIAARTDPVAAWESIVSDPEKRASYQRTRGKGGLVRVSWDEASTLIAASLIYTIKRYGPDRIFGFSPIPAMSMVCYASGARFLSLIGASMISFYDWYCDLPPSSPQIWGEQTDVPESADWYNASYMIVWGTNLPMTRSPDAHFYTEARYCGAKVAAVAPDYAEYVKFADTWLPAKAGTDSALAMAMTFVVVKEFYIDRRSEYFAEYAKTYTDLPFAVILEKKGNAYVAGRFLRASDLGWDGEADEWKGVYW	2049433	Desulfobacteraceae bacterium
job.pdb	AF-A0A0F9FG80-F1-model_v4 Molybdopterin domain-containing protein	35.700	126	81	0	270	395	28	153	1.000	9.241E-10	389	400	361	DLPPGHPMVTGQQTVDFDLHAVEQARIVVVWGMNWVTTKMPDTHWLTEARLKGTKVVVIACEYSSSSIKADDAIVVRPGTTPALALGLCNVIMREKIYDGDYVRRFSDLPLLVRADNLKLLRAEEV	DFSPGYYITWGKFNPVSSMDDWFLAELTLIWHCNPVYTNIQWYHYVAESRYNGGEVITIAPDYSPSAIHADHHLPVRIGTDAALALSMCKVVIDEGLYNKRFVQEQTDLSLLVRTDTGRFLRGNEI	9.671,21.546,2.069,9.383,22.503,-1.608,12.424,24.757,-2.252,10.742,28.024,-2.956,7.368,27.444,-1.220,8.882,28.673,2.085,9.300,32.277,0.849,5.737,32.380,-0.533,4.261,30.882,2.681,6.278,33.248,4.924,4.973,36.242,2.905,1.323,35.140,2.492,0.828,33.652,6.002,0.850,37.057,7.800,-1.523,38.386,5.155,-4.102,35.727,6.166,-4.088,34.283,2.624,-5.681,30.820,2.429,-3.120,28.213,1.465,-4.324,25.125,-0.414,-3.02…	MEPGAAAARSFTGPLGSPITDGNAEFQDFSPGYYITWGKFNPVSSMDDWFLAELTLIWHCNPVYTNIQWYHYVAESRYNGGEVITIAPDYSPSAIHADHHLPVRIGTDAALALSMCKVVIDEGLYNKRFVQEQTDLSLLVRTDTGRFLRGNEIAIGEREPVYTVGEDGMARIELEPTTVSGEVVLHFKFADQHEQAGGIAGVCPPGSLQPVLGHRRRLRQRPRVAAGVVVQSGVDHADVRPAQGPPGLVPGPPERGKDDAHGRDEDRRQRRQLAIGHQWGTDRRRGRRRRDQRLGPPHDLHPRQRPLRQVSRRVRDVAGAQCGHCVGDVGVHRGKCRLRGQPRGHLLRLGRLAPAQHVIYE	412755	marine sediment metagenome
job.pdb	AF-X0S0R5-F1-model_v4 4Fe-4S Mo/W bis-MGD-type domain-containing protein	43.900	157	81	2	33	184	3	157	1.000	7.350E-12	388	400	158	IENPLAAYPNREWEKTYRDLWKSDASFTFLCAPNDTHNCILNAHVRDGVITRIGPTMKYGEATDLYGSKVTHRWDPRVCQKGLALTRRFYGDRRVRYPMVRKGFKAWADKGFPREKDGRPPKD-----YFNRARDEWLRLTHEEAADLVAAALINIA	VDNPLGKYPDREWEKVFLDQYRYDDTFTWVCAPNDTHMCRLRAFVRNGVIIRSEQNYDHDRCGDLYGNTATKSWNPRGCPKGFTMQRRVYGPYRLKGPVIRKGWKQWADAGFPSLSDQ--PDLRTKYKFDDRGNDAYVRVTWNEAYRYVASGLDATA	52.039,-24.576,-31.423,49.934,-21.812,-29.798,46.870,-23.075,-27.873,43.841,-21.135,-29.190,42.105,-19.117,-26.433,39.119,-21.278,-25.332,37.465,-18.138,-24.008,38.006,-16.135,-27.239,34.547,-17.231,-28.538,31.245,-18.190,-26.853,29.589,-20.210,-29.649,26.611,-21.140,-27.488,24.619,-18.115,-26.209,21.195,-19.784,-25.658,21.669,-19.402,-21.865,21.460,-15.578,-22.329,17.715,-15.962,-23.119,17.090,-…	MSVDNPLGKYPDREWEKVFLDQYRYDDTFTWVCAPNDTHMCRLRAFVRNGVIIRSEQNYDHDRCGDLYGNTATKSWNPRGCPKGFTMQRRVYGPYRLKGPVIRKGWKQWADAGFPSLSDQPDLRTKYKFDDRGNDAYVRVTWNEAYRYVASGLDATAR	412755	marine sediment metagenome
job.pdb	AF-A0A6N6S2R8-F1-model_v4 Molybdopterin-dependent oxidoreductase	25.800	341	161	11	33	361	42	302	1.000	1.850E-15	387	400	302	IENPLAAYPNREWEKTYRDLWKSDASFTFLCAPNDTHNCILNAHVRDGVITRIGPTMKYGEATDLYGSKVTHRWDPRVCQKGLALTRRFYGDRRVRYPMVRKGFKAWADKGFPREKDGRPPKDYFNRARDEWLRLTHEEAADLVAAALINIATTYSGDNGQKL-------LLQQGYEKEIVEATRGAGTQVLKFRGGMPLLGLTRIFG-----LYRMANSMALLDHKIRGVKPEDALGARGWDNYSWHTDLPPGHPMVTGQQTVDFDLHAVEQARIVVVWGMNWVTTKMPDTHWLTEARLKGTKVVVIACEYSSSSIKADDAIVVRPGTTPALALGLCNVI	ISEPIGKYPYRGWETIYREHWKYDYTGRTTHSVNCAGSCTWKVYVKNNIAFKEEQYADYPDINP----TLPT-YNPRGCQKGANYKEYVYGPQRLKYPLMRA----------GARGEGK------------WKRISWEEAMRYIADKIVNTIV----NHGPDTITFYSANPAK----FAITYA------------GGLRLA---NLIGGVVCTFYDWVS------------------------------DLPPGEPMTWGVRTDSCEAADWFHSKYIMVWGSNLLETRIPDAHFLTEARMRGARIVTIFPEYNPTSIHADIFIPVRPGTDSALALGMANFI	17.460,-32.291,82.141,15.689,-28.909,81.438,16.148,-25.837,79.437,13.843,-23.565,78.267,12.533,-20.771,76.157,12.508,-17.555,74.735,10.574,-15.789,71.945,9.708,-12.069,72.375,6.343,-10.785,71.253,5.378,-7.142,70.857,1.908,-5.924,69.942,-0.309,-4.538,67.199,-2.936,-2.295,68.905,-6.195,-1.557,66.997,-7.389,1.929,68.093,-10.987,2.936,67.239,-12.192,6.593,67.513,-13.243,9.377,66.060,-16.425,10.125,64…	MKLSLKKPCVNLSWGKSIMEKKSTENDLPAKNVLSLDLLEHISEPIGKYPYRGWETIYREHWKYDYTGRTTHSVNCAGSCTWKVYVKNNIAFKEEQYADYPDINPTLPTYNPRGCQKGANYKEYVYGPQRLKYPLMRAGARGEGKWKRISWEEAMRYIADKIVNTIVNHGPDTITFYSANPAKFAITYAGGLRLANLIGGVVCTFYDWVSDLPPGEPMTWGVRTDSCEAADWFHSKYIMVWGSNLLETRIPDAHFLTEARMRGARIVTIFPEYNPTSIHADIFIPVRPGTDSALALGMANFI	2172549	Candidatus Brocadia sp.
job.pdb	AF-A0A6G3DCD7-F1-model_v4 Molybdopterin-dependent oxidoreductase	26.200	350	180	14	42	370	39	331	1.000	1.960E-15	387	400	338	NREWEKTYRDLWKSDASFTFLCAPNDTHNCILNAHVRDGVITRIGPTMKYGEATDLYGSKVTHRWDPRVCQKGLALTRRFYGDRRVRYPMVRKGFKAWADKGFPREKDG--------RPPKD--YFNRARDE--WLRLTHEEAADLVAAALINIATTYSGDNGQKLLLQQ--GYE----KEIVEATRGAGTQVLKFRGGMPLLG---LTRIFGLYRMANSMALLDHKIRGVKPEDALGARGWDNYSWHTDLPPGHPMVTGQQTVDFDLHAVEQARIVVVWGMNWVTTKMPDTHWLTEARLKGTKVVVIACEYSSSSIKADDAIVVRPGTTPALALGLCNVIMREKIYDGD	GRESDAFYRDRWSHDKVVTSTHGVNCTGSCRWNVFVKDGIITWETQATDYPSV----GPDRPE-YEPRGCPRGAAFSWYTYSPTRVRYPYVRGVLLEMYREAKARLTDPVLAWADVQGDPERRRRYQRARGKGGLVRASWDEAVEMIAAAHVHTIR----THGPD----RIAGFSPIPAMSMVSHAAGA-------RFHS-LIGAPMLS----------------------------------FYDWYADLPVASPQVFGDQTDVPESGDWWDAAYLIMWGTNVPVTRTPDAHWMAEARYRGQKVVVVSPDYADNTKFADQWLHPHPGTDAALAMAMGHVVLKE--FFVD	32.189,24.782,-32.518,33.754,28.263,-32.349,37.533,28.056,-31.764,37.799,29.348,-28.156,41.630,29.493,-28.412,41.953,32.233,-31.064,41.664,35.947,-30.134,38.915,37.600,-32.097,39.970,39.600,-35.088,36.516,41.225,-35.515,36.056,45.034,-35.153,34.609,44.513,-31.691,37.761,42.645,-30.509,39.366,45.925,-29.325,36.406,46.463,-26.941,36.568,42.833,-25.726,40.345,43.253,-25.170,39.701,46.512,-23.232,36.…	MTDTRTPPTEPGAALLRAGRFFRPGTAAPDLHSIGLVGGRESDAFYRDRWSHDKVVTSTHGVNCTGSCRWNVFVKDGIITWETQATDYPSVGPDRPEYEPRGCPRGAAFSWYTYSPTRVRYPYVRGVLLEMYREAKARLTDPVLAWADVQGDPERRRRYQRARGKGGLVRASWDEAVEMIAAAHVHTIRTHGPDRIAGFSPIPAMSMVSHAAGARFHSLIGAPMLSFYDWYADLPVASPQVFGDQTDVPESGDWWDAAYLIMWGTNVPVTRTPDAHWMAEARYRGQKVVVVSPDYADNTKFADQWLHPHPGTDAALAMAMGHVVLKEFFVDRTTPFFD	2690313	Streptomyces sp. SID5914
job.pdb	AF-A0A539D5C0-F1-model_v4 Nitrate reductase 1, alpha subunit	25.200	361	203	11	42	383	29	341	1.000	1.387E-14	386	400	504	NREWEKTYRDLWKSDASFTFLCAPNDTHNCILNAHVRDGVITRIGPTMKYGEATDLYGSKVTHRWDPRVCQKGLALTRRFYGDRRVRYPMVRKGFKAWADKGFPREKD-------GRPPKDYFN----RARDEWLRLTHEEAADLVAAALINIATTYSGDNGQKLLLQQGYEKEIVEATRGAGTQVLKFR--GGMPLLGLTRIFGLYRMANSMALLDHKIRGVKPEDALGARGWDNYSWHTDLPPGHPMVTGQQTVDFDLHAVEQARIVVVWGMNWVTTKMPDTHWLTEARLKGTKVVVIACEYSSSSIKADDAIVVRPGTTPALALGLCNVIMREKIYDG------DYVRRFSDLPLLVR	DRGWEEAYRNRWRHDKVVRSTHGVNCTGSCSWKIYVKGGIVTWETQQTDYPRTRPD----LPNH-EPRGCARGASYSWYLYSANRVKYPLVRSRLLRVWRKARETMEPVAAWASIQNDPAARKSYTSMRGAGGFVRADWEEITEIIAAANAHTVK----RWGP--------------------DRVFGFSPIPAMSM--------ISYAAGARYLQ-------LLGGVTGS----FYDWYCDLPPASPQTWGEQTDVAESADWYNSSFMLLWGSNVPQTRTPDAHFYTEARYRGAKSVVICPDYSEASKFSDLWLPVKQGTDAALAMAFGHVILKEYHVDKQVPYFRDYLRQYSDLPMLVR	33.209,-39.866,-38.936,31.158,-40.516,-42.104,27.493,-41.058,-41.132,27.051,-42.600,-44.623,29.646,-45.336,-43.917,28.244,-45.950,-40.392,24.865,-46.821,-41.995,26.499,-49.589,-44.105,27.611,-51.337,-40.861,23.921,-51.947,-39.941,24.175,-55.742,-39.395,27.453,-55.521,-37.403,26.095,-53.104,-34.746,26.175,-54.089,-31.062,22.574,-54.502,-29.863,21.210,-56.035,-26.635,17.575,-57.190,-26.350,15.696,-…	MSHTLDRLAFFTRKTELFSDRHGVMNDEDRGWEEAYRNRWRHDKVVRSTHGVNCTGSCSWKIYVKGGIVTWETQQTDYPRTRPDLPNHEPRGCARGASYSWYLYSANRVKYPLVRSRLLRVWRKARETMEPVAAWASIQNDPAARKSYTSMRGAGGFVRADWEEITEIIAAANAHTVKRWGPDRVFGFSPIPAMSMISYAAGARYLQLLGGVTGSFYDWYCDLPPASPQTWGEQTDVAESADWYNSSFMLLWGSNVPQTRTPDAHFYTEARYRGAKSVVICPDYSEASKFSDLWLPVKQGTDAALAMAFGHVILKEYHVDKQVPYFRDYLRQYSDLPMLVRLVPQDGGYVPERLVRASDFVGDLEQANNPDWKTVAIDEATGEIVAPNGSIGFRWGEDG…	1869227	bacterium
job.pdb	AF-A0A5N8HIZ0-F1-model_v4 Nitrate reductase subunit alpha	25.100	374	188	13	42	383	29	342	1.000	7.362E-15	385	400	343	NREWEKTYRDLWKSDASFTFLCAPNDTHNCILNAHVRDGVITRIGPTMKYGEATDLYGSKVTHRW-----DPRVCQKGLALTRRFYGDRRVRYPMVRKGFKAWADKGFPREKDG--------RPPKDYFN----RARDEWLRLTHEEAADLVAAALINIATTYSGDNGQKLLLQQ--GYE----KEIVEATRGAGTQVLKFRGGMPLLG---LTRIFGLYRMANSMALLDHKIRGVKPEDALGARGWDNYSWHTDLPPGHPMVTGQQTVDFDLHAVEQARIVVVWGMNWVTTKMPDTHWLTEARLKGTKVVVIACEYSSSSIKADDAIVVRPGTTPALALGLCNVIMREKIYDG------DYVRRFSDLPLLVR	NRDWEDSYRQRWQFDKIVRSTHGVNCTGSCSWKIYVKNGLVTWEIQQTDYPRT----------RPDLPNHEPRGCPRGASYSWYLYSANRLKYPLIRKRLIELWREALKQHSDPVLAWASIMNDPQKCLSYKQVRGRGGFIRSNWQELNQLIAAANVWTIKTY----GPD----RVAGFSPIPAMSMVSYA--AGTR------YLSLLGGTCLS----------------------------------FYDWYCDLPPASPMTWGEQTDVPESADWYNSSYIIAWGSNVPQTRTPDAHFFTEVRYKGTKTIAITPDYSEVAKLCDQWLAPKQGTDSALAMAMGHVILKEFHLDNPSDYFINYCRRYSDMPMLVM	-19.560,-50.011,-1.677,-17.363,-51.994,0.761,-13.671,-51.026,0.373,-12.837,-54.416,1.963,-14.788,-56.445,-0.630,-13.355,-54.335,-3.498,-9.892,-55.780,-2.646,-11.144,-59.161,-3.969,-11.403,-57.516,-7.437,-7.567,-57.134,-7.521,-6.916,-58.879,-10.873,-10.180,-57.599,-12.424,-8.938,-54.005,-11.861,-5.719,-54.501,-13.920,-5.934,-52.975,-17.419,-3.247,-52.983,-20.150,0.494,-52.869,-19.476,2.465,-50.005…	MSKLLDRFRYFKQKGETFADGHGQVMHSNRDWEDSYRQRWQFDKIVRSTHGVNCTGSCSWKIYVKNGLVTWEIQQTDYPRTRPDLPNHEPRGCPRGASYSWYLYSANRLKYPLIRKRLIELWREALKQHSDPVLAWASIMNDPQKCLSYKQVRGRGGFIRSNWQELNQLIAAANVWTIKTYGPDRVAGFSPIPAMSMVSYAAGTRYLSLLGGTCLSFYDWYCDLPPASPMTWGEQTDVPESADWYNSSYIIAWGSNVPQTRTPDAHFFTEVRYKGTKTIAITPDYSEVAKLCDQWLAPKQGTDSALAMAMGHVILKEFHLDNPSDYFINYCRRYSDMPMLVML	562	Escherichia coli
job.pdb	AF-A0A3C0TL08-F1-model_v4 Nitrate reductase	29.100	405	195	12	1	393	2	326	1.000	8.260E-15	385	400	787	NNVNRREFLQWIGAAGFSTFALSASNAWGLQAIEN---PLAAYPNREWEKTYRDLWKSDASFTFLCAPNDTHNCILNAHVRDGVITRIGPTMKYGEATDLYGSKVTHRWDPRVCQKGLALTRRFYGDRRVRYPMVRKGFKAWADKGFPREKDGRPPKDYFNRARDEWLRLTHEEAADLVAAALINIATTYSGDNGQKLLLQQGYEKEIVEATRGAGTQ----VLKFRGGMPLLGLTRIFGLYRMANSMALLDHKIRGVKPEDALGARGWD-----NYSWHTDLPPGHPMVTGQQTVDFDLHAVEQARIVVVWGMNWVTTKMPDTHWLTEARLKGTKVVVIACEYSSSSIKADDAIVVRPGTTPALALGLCNVIMREKIYDGDYVRRFSDLPLLVRADNL…	GKWTRREF---IISTGVAAGALAATNALGLDLLAPVKDPLGAYPYRGWESFYRDLWQFDYFGRSTHSVNCTGSCTWRGYVKNSILFKEEQYSDYPDISST----LPT-YNPRGCQKGANHKEYVYGPQRVKYPLIRTG---------ARGEG-------------KWRKATWDEALSLIAADTVDAIRTS-------------------------GPDAVTFFSAIPAK------HHI----TLAGGFRLANLT---------------GGVVCSFYDWYCDLPPGEPMTWGVQTDACESADWYNSNYLLVMGSNILETRIPDAHFFTEARYRGAKIVLVAPEYNPSSIHADLYVPINPGTDGALCLGMANVIVNNGLYDAAYVKQFTDMPLLVRTDTG…	-2.468,-70.930,-52.324,-3.611,-67.297,-52.717,-2.608,-64.476,-50.314,-5.615,-63.182,-48.314,-6.342,-59.444,-48.509,-6.258,-57.470,-45.218,-10.062,-57.026,-45.577,-10.734,-60.774,-46.049,-8.611,-61.508,-42.941,-10.641,-58.939,-40.918,-13.984,-60.360,-42.136,-12.988,-63.970,-41.310,-11.644,-62.965,-37.858,-14.835,-60.919,-37.173,-17.084,-63.982,-37.671,-14.847,-66.185,-35.450,-14.537,-63.457,-32.74…	MGKWTRREFIISTGVAAGALAATNALGLDLLAPVKDPLGAYPYRGWESFYRDLWQFDYFGRSTHSVNCTGSCTWRGYVKNSILFKEEQYSDYPDISSTLPTYNPRGCQKGANHKEYVYGPQRVKYPLIRTGARGEGKWRKATWDEALSLIAADTVDAIRTSGPDAVTFFSAIPAKHHITLAGGFRLANLTGGVVCSFYDWYCDLPPGEPMTWGVQTDACESADWYNSNYLLVMGSNILETRIPDAHFFTEARYRGAKIVLVAPEYNPSSIHADLYVPINPGTDGALCLGMANVIVNNGLYDAAYVKQFTDMPLLVRTDTGKFLRESDMVSGGSANRFYLRDLLTGTAVLAPSSTLDLGLINPALEGVFTVETLSGPVQVTTVFSLQKQKLAAYSPSAVS…	2026770	Nitrospiraceae bacterium
job.pdb	AF-A0A7K0QZN7-F1-model_v4 Molybdopterin-dependent oxidoreductase	23.700	391	210	16	43	400	36	371	1.000	1.649E-15	382	400	407	REWEKTYRDLWKSDASFTFLCAPNDTHNCILNAHVRDGVITRIGPTMKYGEATDLYGSKVTHRWDPRVCQKGLALTRRFYGDRRVRYPMVRKGFKAWADKGFPREKD--------GRPPKD--YFNRARDE--WLRLTHEEAADLVAAALINIATTYSGDNGQKLLLQQGYE------KEIVEATRGAGTQVLKFRGGMPLLG---LTRIFGLYRMANSMALLDHKIRGVKPEDALGARGWDNYSWHTDLPPGHPMVTGQQTVDFDLHAVEQARIVVVWGMNWVTTKMPDTHWLTEARLKGTKVVVIACEYSSSSIKADDAIVVRPGTTPALALGLCNVIMREKIYD------GDYVRRFSDLPLLV--RADNLKLL----RAEEVFGTPQ	REGDDFYRDRWSHDKVVRSTHGVNCTGSCSWKVYVKDGIITWE--TQQTDYPSV--GPDSPE-YEPRGCPRGAAFSWYTYSPTRIRFPYVRGLLLDMYREAKSRLGDPVLAWADIMDDPIRRAKYQKARGKGGLVRAQWGEISEIIAAAHVHTIK----KYGPD----RVFGFSPIPAMSMASHAAGA-------RFIS-LMGGSMLS----------------------------------FYDWYADLPVASPQVFGDQTDVPESADWFNASYLIMWGSNVPVTRTPDAHFMTEARYRGQKVIAISPDYADNTKFADEWVAPHPGTDGALGMAMGHVILKEFFVDKQTPRFTEYVKKFTDLPYLVSLREKDGAWVPDKFLVASDLGDTS	64.400,-51.974,-12.948,62.001,-49.227,-11.831,59.528,-47.481,-13.988,59.809,-44.103,-15.691,60.897,-40.815,-14.155,57.565,-38.948,-14.139,58.891,-35.780,-15.800,55.636,-33.888,-15.021,55.828,-34.613,-11.265,59.590,-33.876,-11.387,58.969,-30.455,-13.026,56.269,-29.624,-10.426,58.730,-30.641,-7.658,61.417,-28.418,-9.284,58.946,-25.474,-9.196,59.345,-25.353,-5.372,62.928,-24.030,-5.762,61.752,-21.04…	MPSGIDIENSLVKLGRYFSKGVVSDDLRSITKIGGREGDDFYRDRWSHDKVVRSTHGVNCTGSCSWKVYVKDGIITWETQQTDYPSVGPDSPEYEPRGCPRGAAFSWYTYSPTRIRFPYVRGLLLDMYREAKSRLGDPVLAWADIMDDPIRRAKYQKARGKGGLVRAQWGEISEIIAAAHVHTIKKYGPDRVFGFSPIPAMSMASHAAGARFISLMGGSMLSFYDWYADLPVASPQVFGDQTDVPESADWFNASYLIMWGSNVPVTRTPDAHFMTEARYRGQKVIAISPDYADNTKFADEWVAPHPGTDGALGMAMGHVILKEFFVDKQTPRFTEYVKKFTDLPYLVSLREKDGAWVPDKFLVASDLGDTSEGSKFKTVVLDSANGNTYIPNGSLGHRY…	1883427	Actinomycetia bacterium
job.pdb	AF-A0A257Y4N4-F1-model_v4 Nitrate reductase subunit alpha	24.800	387	203	15	40	393	14	345	1.000	3.484E-15	382	400	482	YPNREWEKTYRDLWKSDASFTFLCAPNDTHNCILNAHVRDGVITRIGPTMKYGEATDLYGSKVTHRWDPRVCQKGLALTRRFYGDRRVRYPMVRKGFKAWADKGFPREKD-------GRPPKD--YFNRAR--DEWLRLTHEEAADLVAAALINIATTYSGDNGQKLLLQQGYE------KEIVEATRGAGTQVLKFRGGMPLLG---LTRIFGLYRMANSMALLDHKIRGVKPEDALGARGWDNYSWHTDLPPGHPMVTGQQTVDFDLHAVEQARIVVVWGMNWVTTKMPDTHWLTEARLKGTKVVVIACEYSSSSIKADDAIVVRPGTTPALALGLCNVIMREKIYDG------DYVRRFSDLPLLV----RADNL---KLLRAE	RENRDWEDVYRNRWRHDKIVRSTHGVNCTGSCSWKIYVKSGIVTWETQQTDYPRTRA----GLPNH-EPRGCARGASYSWYLYSANRVKNPLIRGALMRAWRKMRPTTTPVAAWAAIQNDPVLRASYTKTRGKGGFVRATWDEATEIIAAANAYTAKTY----GPD----RVFGFSPIPAMSMVSYA--AGSR------YLSLLGGTCMS----------------------------------FYDWYCDLPPASPQTWGEQTDVPESADWYNAGFLMLWGSNVPQTRTPDAHFYTEVRYRGTKSAVVSPDYSEAAKFGDIWLNPQAGTDAALAMAMGHVILREFHLDRQAEYFEDYARKYTDMPMLVLLEDRDGHLVPGRMLRAE	-0.726,-55.275,-44.568,-0.790,-52.254,-42.267,-2.808,-53.081,-39.132,-6.393,-51.826,-39.324,-8.155,-50.908,-36.057,-11.749,-50.056,-35.091,-13.426,-52.326,-37.690,-11.392,-50.892,-40.598,-12.063,-47.198,-39.761,-8.454,-46.722,-38.556,-5.121,-47.709,-40.116,-1.786,-47.687,-38.264,0.785,-46.103,-40.633,4.589,-46.544,-40.589,5.144,-43.549,-42.903,8.145,-41.222,-42.609,7.561,-38.308,-40.181,10.964,-3…	ELEQFSDGWGQTTRENRDWEDVYRNRWRHDKIVRSTHGVNCTGSCSWKIYVKSGIVTWETQQTDYPRTRAGLPNHEPRGCARGASYSWYLYSANRVKNPLIRGALMRAWRKMRPTTTPVAAWAAIQNDPVLRASYTKTRGKGGFVRATWDEATEIIAAANAYTAKTYGPDRVFGFSPIPAMSMVSYAAGSRYLSLLGGTCMSFYDWYCDLPPASPQTWGEQTDVPESADWYNAGFLMLWGSNVPQTRTPDAHFYTEVRYRGTKSAVVSPDYSEAAKFGDIWLNPQAGTDAALAMAMGHVILREFHLDRQAEYFEDYARKYTDMPMLVLLEDRDGHLVPGRMLRAEDFDGKLGETNNPDWKTVAYDEASGQIVAPNGSIGFRWGEEGKWNLEQRAKGAEA…	1970554	Rhodobacterales bacterium 12-64-8
job.pdb	AF-A0A2E8J4Y1-F1-model_v4 Dimethylsulfide dehydrogenase	25.300	379	195	11	25	393	18	318	1.000	4.646E-15	381	400	468	SNAWGLQAIENPLAAYPNREWEKTYRDLWKSDASFTFLCAP-NDTHNCILNAHVRDGVITRIGPTMKYGEATDLYGSKVTHRWDPRVCQKGLALTRRFYGDRRVRYPMVRKGFKAWADKGFPREKDGRPPKDYFNRARDEWLRLTHEEAADLVAAALINIATTYSGDNGQ---------KLLLQQGYEKEIVEATRGAGTQVLKFRGGMPLLGLTRIFGLYRMANSMALLDHKIRGVKPEDALGARGWDNYSWHTDLPPGHPMVTGQQTVDFDLHAVEQARIVVVWGMNWVTTKMPDTHWLTEARLKGTKVVVIACEYSSSSIKADDAIVVRPGTTPALALGLCNVIMREKIYDGDYVRRFSDLPLLVRADNLKLLRAE	AGKRVQDLLSTP---YQYRNWEDVYREEWTWDKVVHVSHLRTNCISACSLDAYVKDGIVWREEQNANYPQSFP----EVPD-FNPRGCPAGCAYSVQMYDPTRIRYPLKRVG----------------------ERGGGQWERISWDQATEELADKLLDVIT----EYGTDTILFDQGTTNI--DNGIGSTIEGH--------LFNGG---LEATFIDSWAGVG-------------------------------DLPVGLIQSWGTYMSEGTSDDWFLSDYILIWIGNPNYTRVTDAHFIWEARYRGAKVVTIAPDFSPSAIHADRWLNVRVGTDAALALGMVNVILEENLEDRAYIKEQTDLPFLVRADNGNFLRES	79.590,-61.641,2.579,77.978,-59.010,1.524,74.376,-59.157,0.229,72.846,-55.834,-0.868,69.136,-56.445,-0.793,67.456,-53.267,-2.023,63.878,-54.292,-2.700,61.118,-52.094,-4.143,61.013,-49.699,-1.163,58.142,-47.179,-1.106,60.992,-44.722,-0.230,60.274,-42.314,-3.149,57.611,-40.250,-1.349,59.456,-37.799,0.803,56.630,-35.523,2.053,56.344,-32.821,-0.567,57.127,-29.565,1.240,53.813,-27.966,0.210,55.321,-24…	MTTDADGMALSRLAPVDAGKRVQDLLSTPYQYRNWEDVYREEWTWDKVVHVSHLRTNCISACSLDAYVKDGIVWREEQNANYPQSFPEVPDFNPRGCPAGCAYSVQMYDPTRIRYPLKRVGERGGGQWERISWDQATEELADKLLDVITEYGTDTILFDQGTTNIDNGIGSTIEGHLFNGGLEATFIDSWAGVGDLPVGLIQSWGTYMSEGTSDDWFLSDYILIWIGNPNYTRVTDAHFIWEARYRGAKVVTIAPDFSPSAIHADRWLNVRVGTDAALALGMVNVILEENLEDRAYIKEQTDLPFLVRADNGNFLRESDVKEGGADDAFYYWNAVNGRKTLANGTWGSDVMTLELGDNEDPQLDGFHTVKLLNGKQVRVRPVFELLKKHIKDYTPEKVA…	1913989	Gammaproteobacteria bacterium
job.pdb	AF-A0A1Z1WHQ0-F1-model_v4 Nitrate reductase	27.200	396	192	17	42	400	64	400	1.000	2.199E-15	381	400	563	NREWEKTYRDLWKSDASFTFLCAPNDTHNCILNAHVRDGVITRIGPTMKYGEATDLYGSKVTHRWDPRVCQKGLALTRRFYGDRRVRYPMVRKGFKAWADKGFPR-------------EKDGRPPKDYFNRARDE--WLRLTHEEAADLVAAALINIATTYSGDNGQKLLLQQ--GYE----KEIVEATRGAGTQVLKFRGGMPLLGLTRIFGLYRMANSMALLDHKIRGVKPEDALGAR---GWDNYSWHTDLPPGHPMVTGQQTVDFDLHAVEQARIVVVWGMNWVTTKMPDTHWLTEARLKGTKVVVIACEYSSSSIKADDAIVVRPGTTPALALGLCNVIMREKIYDG------DYVRRFSDLPLLV--RADNLKL-----LRAEEVFGTPQ	GREGDVFYRDRWSHDKVVHSTHGVNCTGSCRWKVYVKDGIITWETQATDYPTA----GPDRPE-YEPRGCPRGAAFSWYTYSPARVRHPYVRGVLLDLYREAKQRLGDPVLAWADIQADPER---RRAYQRARGKGGLVRASWGEAVEIIAAAHVHTIKTY----GPD----RVAGFSPIPAMSMVSHAAGA-----------------RFMSL----------------------IGAPMLSFYDWYA---DLPVASPQVFGDQTDVPESGDWWDAAYLIMWGSNVPVTRTPDAHWMAEARYRGQKVVVVAPDYADNAKFADEWLHPHPGTDGALALGMGHVILRECFVERRVPFFDDYVRRFTDLPFLVTLTERDGAYVPGKFVRAADL-GDTG	6.409,-39.611,-31.892,2.695,-39.653,-31.147,0.482,-37.579,-33.480,-3.117,-36.946,-32.360,-5.516,-35.718,-35.114,-8.420,-33.301,-34.504,-11.917,-34.602,-35.470,-14.282,-32.859,-37.823,-17.491,-31.141,-36.671,-20.665,-32.765,-38.157,-23.262,-31.027,-40.259,-26.957,-30.934,-39.257,-29.716,-31.539,-41.714,-32.003,-30.382,-44.501,-35.733,-30.443,-45.187,-38.654,-29.919,-46.058,-40.658,-27.215,-47.871,…	MTASTEPDAPGGPDAPGGPDAPGGFDAAGPGTPAEPAAVLLKTGRFLRRGEAAPDLHSVRIEGGREGDVFYRDRWSHDKVVHSTHGVNCTGSCRWKVYVKDGIITWETQATDYPTAGPDRPEYEPRGCPRGAAFSWYTYSPARVRHPYVRGVLLDLYREAKQRLGDPVLAWADIQADPERRRAYQRARGKGGLVRASWGEAVEIIAAAHVHTIKTYGPDRVAGFSPIPAMSMVSHAAGARFMSLIGAPMLSFYDWYADLPVASPQVFGDQTDVPESGDWWDAAYLIMWGSNVPVTRTPDAHWMAEARYRGQKVVVVAPDYADNAKFADEWLHPHPGTDGALALGMGHVILRECFVERRVPFFDDYVRRFTDLPFLVTLTERDGAYVPGKFVRAADLGDT…	67267	Streptomyces alboflavus
job.pdb	AF-A0A2X3EPU0-F1-model_v4 Respiratory nitrate reductase subunit alpha	22.400	388	201	14	40	390	27	351	1.000	2.329E-15	379	400	383	YPNREWEKTYRDLWKSDASFTFLCAPNDTHNCILNAHVRDGVITRIGPTMKYGEATDLYGSKVTHRW-----DPRVCQKGLALTRRFYGDRRVRYPMVRKGFKAWADKGFPREKDG--------RPPKD--YFNRAR--DEWLRLTHEEAADLVAAALINIATTYSGDNGQKLLLQQ--GYE----KEIVEATRGAGTQVLKFRGGMPLLGLTRIFGLYRMANSMALLD------HKIRGVKPEDALGARGWDNYSWHTDLPPGHPMVTGQQTVDFDLHAVEQARIVVVWGMNWVTTKMPDTHWLTEARLKGTKVVVIACEYSSSSIKADDAIVVRPGTTPALALGLCNVIMREKIYD------GDYVRRFSDLPLLV--RADNLKLL	NTNRDWEDGYRQRWQHDKIVRSTHGVNCTGSCSWKIYVKNGLVTWETQQTDYPRT----------RPDLPNHEPRGCPRGASYSWYLYSANRLKYPLMRKRLMKMWREAKVQHSDPVEAWASIIEDADKAKSFKQARGRGGFVRSSWQEVNELIAASNVYTVKTY----GPD----RVAGFSPIPAMSMVSYA--------------------------SGARYLSLIGGTCLSFYDWYC-------------------DLPPASPMTWGEQTDVPESADWYNSSYIIAWGSNVPQTRTPDAHFFTEVRYKGTKTVAITPDYAEIAKLCDLWLAPKQGTDAAMALAMGHVMLREFHLDKPSQYFTDYVRRYTDMPMLVMLEERDGYYA	-23.287,-49.087,4.623,-21.125,-50.918,7.213,-17.398,-50.188,6.668,-16.719,-53.393,8.662,-18.806,-55.617,6.340,-17.305,-53.934,3.234,-13.945,-55.525,4.230,-15.461,-58.899,3.172,-15.541,-57.551,-0.427,-11.681,-57.583,-0.409,-11.131,-59.667,-3.586,-14.262,-58.313,-5.338,-12.754,-54.788,-5.124,-9.540,-55.745,-7.025,-9.617,-54.487,-10.639,-6.916,-54.901,-13.320,-3.201,-55.059,-12.550,-0.940,-52.596,-1…	MSKFLDRFRYFKQKGETFADGHGQLLNTNRDWEDGYRQRWQHDKIVRSTHGVNCTGSCSWKIYVKNGLVTWETQQTDYPRTRPDLPNHEPRGCPRGASYSWYLYSANRLKYPLMRKRLMKMWREAKVQHSDPVEAWASIIEDADKAKSFKQARGRGGFVRSSWQEVNELIAASNVYTVKTYGPDRVAGFSPIPAMSMVSYASGARYLSLIGGTCLSFYDWYCDLPPASPMTWGEQTDVPESADWYNSSYIIAWGSNVPQTRTPDAHFFTEVRYKGTKTVAITPDYAEIAKLCDLWLAPKQGTDAAMALAMGHVMLREFHLDKPSQYFTDYVRRYTDMPMLVMLEERDGYYAAAVRCAHPTSWIPLVRRIIRNGKPSPLTRRAT	573	Klebsiella pneumoniae
job.pdb	AF-A0A521ZY19-F1-model_v4 Nitrate reductase subunit alpha	22.700	373	202	14	42	383	29	346	1.000	3.105E-15	379	400	387	NREWEKTYRDLWKSDASFTFLCAPNDTHNCILNAHVRDGVITRIGPTMKYGEATDLYGSKVTHRWDPRVCQKGLALTRRFYGDRRVRYPMVRKGFKAWADKGFPREK--DGR------PPKDYFN----RARDEWLRLTHEEAADLVAAALINIATTYSGDNGQKLLLQQ--GYE----KEIVEATRGAGTQVLKFRGGMPLLG---LTRIFGLYRMANSMALLDHKIRGVKPEDALGARGWDNYSWHTDLPPGHPMVTGQQTVDFDLHAVEQARIVVVWGMNWVTTKMPDTHWLTEARLKGTKVVVIACEYSSSSIKADDAIVVRPGTTPALALGLCNVIMRE-KIYDG---------DYVRRFSDLPLLVR	DRTWEDAYRNRWQHDKIVRSTHGVNCTGSCSWKVYVKGGIVTWETQQTDYPRTRDDLPN-----HEPRGCARGASYSWYLYSANRVKHPMVRGELLKHWRAARTVSKTPVDAWASLMSNPETRRSWQKERGLGGFVRTSWDEVNEIVAASNVYTIK----QYGPD----RIIGFSPIPAMSMISYA--AGSR------YLSLIGGVCMS----------------------------------FYDWYCDLPPSSPQIWGEQTDVPESADWYNSNFIIAWGSNVPQTRTPDAHFFTEVRYKGTKTVAVTPDYSEVAKLADIWMHPKQGTDAAVAMAMGHVILKDFYFGDKDKPRSAYFDDYARRYTDLPMLVM	-26.673,-46.820,20.043,-24.427,-48.293,22.779,-20.780,-48.419,21.592,-20.264,-50.953,24.429,-22.776,-53.432,22.942,-21.368,-52.932,19.405,-17.975,-54.277,20.614,-19.641,-57.588,21.633,-20.406,-58.243,17.923,-16.739,-57.931,16.772,-16.584,-61.283,14.897,-20.104,-60.888,13.427,-19.230,-57.530,11.793,-18.906,-57.848,7.974,-15.275,-57.825,6.877,-13.846,-58.185,3.336,-10.151,-59.035,2.812,-8.178,-57.2…	MSHFLDRLTFFAQPKESFANGHGVTNGEDRTWEDAYRNRWQHDKIVRSTHGVNCTGSCSWKVYVKGGIVTWETQQTDYPRTRDDLPNHEPRGCARGASYSWYLYSANRVKHPMVRGELLKHWRAARTVSKTPVDAWASLMSNPETRRSWQKERGLGGFVRTSWDEVNEIVAASNVYTIKQYGPDRIIGFSPIPAMSMISYAAGSRYLSLIGGVCMSFYDWYCDLPPSSPQIWGEQTDVPESADWYNSNFIIAWGSNVPQTRTPDAHFFTEVRYKGTKTVAVTPDYSEVAKLADIWMHPKQGTDAAVAMAMGHVILKDFYFGDKDKPRSAYFDDYARRYTDLPMLVMLEEQDTPAGKALVPGRYLRASDMVGDLAQGNNAEWKTLAYN	1872578	Aquabacterium sp.
job.pdb	AF-A0A6L3A9I2-F1-model_v4 Ethylbenzene dehydrogenase	22.500	373	193	9	34	391	3	294	1.000	2.074E-14	378	400	340	ENPLAAYPNREWEKTYRDLWKSDASFTFLCAPNDTH-NCILNAHVRDGVITRIGPTMKYGEATDLYGSKVTHRW----DPRVCQKGLALTRRFYGDRRVRYPMVRKGFKAWADKGFPREKDGRPPKDYFNRARDEWLRLTHEEAADLVAAALINIATT--------YSGDNGQKLLLQQGYEKEIVEATRGAGTQVLKFRGGMPLLGL--TRIFGLYRMANSMALLDHKIRGVKPEDALGARGWDNYSWHTDLPPGHPMVTGQQTVDFDLHAVEQARIVVVWGMNWVTTKMPDTHWLTEARLKGTKVVVIACEYSSSSIKADDAIVVRPGTTPALALGLCNVIMREKIYDGDYVRRFSDLPLLVRADNLKLLR	RNQSLNSTTSTTGTGYRQRWQWDSHAWGTHCVDCYPGNCLYRVYVRDGQVVREEPSGTMP---------VLVPGTPDRNPMGCQKGAGWSKTLSGEERVLYPLKRA----------GERGEGR------------WQRVSWDTALGEIAGSILETIESEGPESVLRITSAAEGGITAGWSASRLFSE-----------------LLGLNATDVNGDIN---------------------------------DFSHGQFITWGKFHNAVSPESKFQSELILFWYSNPAYTGIPLYHFISEARYRGAEVVLIAPDCSPSHSHADYFIPVRIGTDAALVLSMCRVILDEGLFDSLFIREQTDLPLLVRRDNGRFLR	-70.992,12.470,2.133,-68.844,9.399,1.821,-65.926,8.339,3.890,-62.476,9.305,4.504,-61.739,5.835,5.858,-58.478,6.310,7.690,-56.630,3.012,7.352,-56.679,2.376,11.074,-55.025,-0.924,10.299,-55.264,-2.804,13.575,-51.456,-2.715,13.984,-50.568,-6.416,14.037,-48.714,-6.809,17.364,-46.301,-9.017,15.341,-44.624,-5.945,13.727,-44.248,-3.762,16.861,-41.245,-5.652,18.309,-39.276,-5.265,15.044,-40.024,-1.516,14…	MTRNQSLNSTTSTTGTGYRQRWQWDSHAWGTHCVDCYPGNCLYRVYVRDGQVVREEPSGTMPVLVPGTPDRNPMGCQKGAGWSKTLSGEERVLYPLKRAGERGEGRWQRVSWDTALGEIAGSILETIESEGPESVLRITSAAEGGITAGWSASRLFSELLGLNATDVNGDINDFSHGQFITWGKFHNAVSPESKFQSELILFWYSNPAYTGIPLYHFISEARYRGAEVVLIAPDCSPSHSHADYFIPVRIGTDAALVLSMCRVILDEGLFDSLFIREQTDLPLLVRRDNGRFLRECDLREGGRENQFYWLGADGSARPAPRGSLASPGAEPLLSGAATVE	1869227	bacterium
job.pdb	AF-A0A017HFD7-F1-model_v4 Respiratory nitrate reductase alpha chain	24.100	397	195	16	40	394	27	359	1.000	1.960E-15	377	400	450	YPNREWEKTYRDLWKSDASFTFLCAPNDTHNCILNAHVRDGVITRIGPTMKYGEATDLYGSKVTHRW-----DPRVCQKGLALTRRFYGDRRVRYPMVR--------------KGFKAWADKGFPREKDGRPPKDYFNR-ARDEWLRLTHEEAADLVAAALINIATTYSGDNGQKLLLQQ--GYE----KEIVEATRGAGTQVLKFRGGMPLLG---LTRIFGLYRMANSMALLDHKIRGVKPEDALGARGWDNYSWHTDLPPGHPMVTGQQTVDFDLHAVEQARIVVVWGMNWVTTKMPDTHWLTEARLKGTKVVVIACEYSSSSIKADDAIVVRPGTTPALALGLCNVIMREKIYD------GDYVRRFSDLPLLV--RADNLKL-----LRAEE	QDSRQWEDAYRKRWAADKIVRSTHGVNCTGSCSWKIYVKGGIVTWETQQTDYPRT----------RPDLPNHEPRGCPRGASYSWYLYSGTRIKYPLVRARLIRHWRAARATLTPVAAWASIVQDQQKR----RDWVSRRGRGGFVRVGWDEVNEIIAAANAYTIR----EYGPD----RIAGFSPIPAMSMISYA--AGSR------YLSLIGGTLLS----------------------------------FYDWYCDLPPSSPQTWGEQTDVPESADWYNAGFLLVWGSNIPMTRAPDAHFYSEVRYRGAKSVVIAPDFNEAAKFSDMWLHPKQGTDAALALAFGHVVLREFYLDRQSEYFTDYARKYSDFPLLVTLREQDGRLVPDRMLRAAD	-11.824,-34.393,-42.946,-13.535,-32.094,-45.493,-16.259,-29.976,-43.803,-17.775,-29.633,-47.315,-18.186,-33.407,-47.775,-19.638,-33.736,-44.240,-22.542,-31.410,-45.241,-23.498,-33.727,-48.150,-24.404,-36.397,-45.543,-27.170,-34.219,-43.968,-30.149,-36.520,-44.743,-28.224,-39.660,-43.682,-27.990,-38.412,-40.052,-30.798,-39.898,-37.956,-31.221,-37.342,-35.135,-32.688,-38.585,-31.840,-35.398,-36.106…	MSHFLDRLTYFRRQQETFSGGHGFISQDSRQWEDAYRKRWAADKIVRSTHGVNCTGSCSWKIYVKGGIVTWETQQTDYPRTRPDLPNHEPRGCPRGASYSWYLYSGTRIKYPLVRARLIRHWRAARATLTPVAAWASIVQDQQKRRDWVSRRGRGGFVRVGWDEVNEIIAAANAYTIREYGPDRIAGFSPIPAMSMISYAAGSRYLSLIGGTLLSFYDWYCDLPPSSPQTWGEQTDVPESADWYNAGFLLVWGSNIPMTRAPDAHFYSEVRYRGAKSVVIAPDFNEAAKFSDMWLHPKQGTDAALALAFGHVVLREFYLDRQSEYFTDYARKYSDFPLLVTLREQDGRLVPDRMLRAADCPGAWARPTTPTGRPSASTRPRASSWRPRARSASAGASRA…	442562	Rubellimicrobium mesophilum DSM 19309
job.pdb	AF-A0A7C2EA45-F1-model_v4 Molybdopterin domain-containing protein	60.900	82	31	1	281	362	1	81	1.000	8.232E-09	375	400	93	QQTVDFDLHAVEQARIVVVWGMNWVTTKMPDTHWLTEARLKGTKVVVIACEYSSSSIKADDAIVVRPGTTPALALGLCNVIM	QQTVDFELFTAENAELITLWGMNWISTKMPDAHWLTEARLRGTKVITIAPEYQSSSNKADEVIIIRPGTDPGHAC-LASAIR	-11.764,11.281,-19.605,-12.690,12.744,-16.210,-9.649,12.554,-13.931,-11.457,11.383,-10.822,-8.697,12.994,-8.752,-8.579,10.466,-5.909,-8.639,12.971,-3.048,-6.290,11.375,-0.496,-8.825,11.831,2.339,-10.946,9.114,0.630,-8.269,6.585,1.700,-9.693,6.885,5.255,-12.905,5.316,3.865,-11.202,2.467,1.934,-11.317,-1.101,3.337,-8.286,-1.989,1.153,-5.449,0.318,0.030,-2.975,-1.116,-2.505,0.253,0.871,-3.024,1.564,…	QQTVDFELFTAENAELITLWGMNWISTKMPDAHWLTEARLRGTKVITIAPEYQSSSNKADEVIIIRPGTDPGHACLASAIRTDPILSRVPEAA	2212468	Bryobacteraceae bacterium
job.pdb	AF-A0A509KY42-F1-model_v4 Ethylbenzene dehydrogenase	22.300	417	219	13	2	398	7	338	1.000	3.691E-15	374	400	393	NVNRREFLQW-IGAAGFSTFAL----SASNAWGLQAIENPLAAYPNREWEKTYRDLWKSDASFTFLCA-PNDTHNCILNAHVRDGVITRIGPTMKYGEATDLYGSKVTHRWDPRVCQKGLALTRRFYGDRRVRYPMVRKGFKAWADKGFPREKDGRPPKDYFNRARDEWLRLTHEEAADLVAAALINIATTYSGDNGQKLL------LQQGYEKEIVEATRGAGTQVLKFRGGMPLLGLTRIFGLYRMANS--------MALLDHKIRGVKPEDALGARGWDNYSWHTDLPPGHPMVTGQQTVDFDLHAVEQARIVVVWGMNWVTTKMPDTHWLTEARLKGTKVVVIACEYSSSSIKADDAIVVRPGTTPALALGLCNVIMREKIYDGDYVRRFSDLPL…	TLPRRDFMKLGGGAVGLSLVTLNGYASKSFLSDVGTGKANI---SYNSWEDVYTKQWDWDAITWGSHNNQCLPAACSFRVYSRNGVVWREEQHANSPACSDEYPD-----FNPMGCQKGCAFHHLLYSEERLRYPMKRV----------GKRGEGK------------WKRISWDDALTEVADAILDAHE----DVGPEGVHVDAPHNHGG---SVGKA------------------------GVHRFTHQLGAMIPETNVAIGDDLKGI------------------------TQVFGKMRMGMTSDNMFDAKVLIFSNTNWSYTNTPMYHFITEARYNGAEVVLVNPDYNPSTIHADIHVPVLAASDSAFWLSVSQVMIEEEIYHRDFILEQTDMPL…	10.430,0.002,-81.977,8.945,-2.503,-79.515,7.637,-2.269,-75.943,9.638,-5.308,-74.803,8.350,-6.084,-71.299,11.331,-7.312,-69.253,9.846,-10.660,-68.180,12.262,-11.568,-65.384,11.853,-15.338,-64.794,10.156,-16.053,-61.486,13.414,-17.795,-60.433,15.497,-14.631,-61.035,12.858,-12.425,-59.339,13.102,-14.736,-56.266,16.925,-14.509,-56.337,16.677,-10.683,-56.527,13.988,-10.784,-53.755,16.428,-12.557,-51.3…	MSKDKLTLPRRDFMKLGGGAVGLSLVTLNGYASKSFLSDVGTGKANISYNSWEDVYTKQWDWDAITWGSHNNQCLPAACSFRVYSRNGVVWREEQHANSPACSDEYPDFNPMGCQKGCAFHHLLYSEERLRYPMKRVGKRGEGKWKRISWDDALTEVADAILDAHEDVGPEGVHVDAPHNHGGSVGKAGVHRFTHQLGAMIPETNVAIGDDLKGITQVFGKMRMGMTSDNMFDAKVLIFSNTNWSYTNTPMYHFITEARYNGAEVVLVNPDYNPSTIHADIHVPVLAASDSAFWLSVSQVMIEEEIYHRDFILEQTDMPLLVRLDNAKYLSAEEVDGGRSDQLYFYDSGQGIVKAPRAQLKYEGELDQLALEGHWTVALADGSEVEVEPVFTR	2026735	Deltaproteobacteria bacterium
job.pdb	AF-A0A418GYP1-F1-model_v4 Nitrate reductase subunit alpha	24.400	392	196	15	42	393	29	360	1.000	4.921E-15	371	400	487	NREWEKTYRDLWKSDASFTFLCAPNDTHNCILNAHVRDGVITRIGPTMKYGEATDLYGSKVTHRW-----DPRVCQKGLALTRRFYGDRRVRYPMVRKGFKAWADKGFPREKDG--------RPPKDYFN----RARDEWLRLTHEEAADLVAAALINIATTYSGDNGQKLLLQQ--GYE----KEIVEATRGAGTQVLKFRGGMPLLG---LTRIFGLYRMANSMALLDHKIRGVKPEDALGARGWDNYSWHTDLPPGHPMVTGQQTVDFDLHAVEQARIVVVWGMNWVTTKMPDTHWLTEARLKGTKVVVIACEYSSSSIKADDAIVVRPGTTPALALGLCNVIMREKIYDG------DYVRRFSDLPL----LVRADN----LKLLRAE	NRDWEDSYRQRWQFDKIVRSTHGVNCTGSCSWKIYVKNGLVTWEIQQTDYPRT----------RPDLPNHEPRGCPRGASYSWYLYSANRLKYPLIRKRLIELWREALKQHSDPVLAWASIMNDPQKSLSYKQVRGRGGFIRSNWQELNQLIAAANVWTIKTY----GPD----RVAGFSPIPAMSMVSYA--AGTR------YLSLLGGTCLS----------------------------------FYDWYCDLPPASPMTWGEQTDVPESADWYNSSYIIAWGSNVPQTRTPDAHFFTEVRYKGTKTIAITPDYSEVAKLCDQWLAPKQGTDSALAMAMGHVILKEFHLDNPSDYFINYCRRYSDMPMLVMLEPRDDGSYVPGRMVRAS	-41.191,-32.149,38.079,-39.193,-33.239,41.173,-35.622,-34.254,40.197,-35.518,-36.211,43.501,-38.595,-38.335,42.679,-37.373,-38.921,39.091,-34.424,-40.916,40.560,-36.953,-43.632,41.558,-37.588,-44.183,37.805,-33.980,-45.499,37.437,-34.755,-48.879,35.792,-37.772,-47.464,33.893,-35.396,-45.007,32.137,-33.144,-47.799,30.732,-33.771,-48.472,27.018,-32.046,-51.058,24.783,-28.439,-52.164,25.209,-26.108,…	MSKLLDRFRYFKQKGETFADGHGQVMHSNRDWEDSYRQRWQFDKIVRSTHGVNCTGSCSWKIYVKNGLVTWEIQQTDYPRTRPDLPNHEPRGCPRGASYSWYLYSANRLKYPLIRKRLIELWREALKQHSDPVLAWASIMNDPQKSLSYKQVRGRGGFIRSNWQELNQLIAAANVWTIKTYGPDRVAGFSPIPAMSMVSYAAGTRYLSLLGGTCLSFYDWYCDLPPASPMTWGEQTDVPESADWYNSSYIIAWGSNVPQTRTPDAHFFTEVRYKGTKTIAITPDYSEVAKLCDQWLAPKQGTDSALAMAMGHVILKEFHLDNPSDYFINYCRRYSDMPMLVMLEPRDDGSYVPGRMVRASDLVDGLGESNNPQWKTVAVNTAGELVVPNGSIGFRWGEK…	562	Escherichia coli
job.pdb	AF-A0A1V2GM60-F1-model_v4 Molybdopterin oxidoreductase	22.000	399	202	13	40	394	27	360	1.000	4.646E-15	369	400	426	YPNREWEKTYRDLWKSDASFTFLCAPNDTHNCILNAHVRDGVITRIGPTMKYGEATDLYGSKVTHRW-----DPRVCQKGLALTRRFYGDRRVRYPMVRKGFKAWADKGFPREKDGRPPKDYFN--------------RARDEWLRLTHEEAADLVAAALINIATTYSGDNGQKLLLQQ--GYE----KEIVEATRGAGTQVLKFRGGMPLLGLTRIFGLYRMANSMALLD------HKIRGVKPEDALGARGWDNYSWHTDLPPGHPMVTGQQTVDFDLHAVEQARIVVVWGMNWVTTKMPDTHWLTEARLKGTKVVVIACEYSSSSIKADDAIVVRPGTTPALALGLCNVIMREKIYDG------DYVRRFSDLPLLVRADNLK-------LLRAEE	NTNRDWEDGYRQRWQHDKIVRSTHGVNCTGSCSWKIYVKNGLVTWETQQTDYPRT----------RPDLPNHEPRGCPRGASYSWYLYSANRLKYPMMRKRLMKMWREAKALHSD--PVEAWASIIEDADKAKSFKQARGRGGFVRSSWQEVNELIAASNVYTIK----NYGPD----RVAGFSPIPAMSMVSYA--------------------------SGARYLSLLGGTCLSFYDWYC-------------------DLPPASPQTWGEQTDVPESADWYNSSYIIAWGSNVPQTRTPDAHFFTEVRYKGTKTVAVTPDYAEIAKLCDLWLAPKQGTDAAMALAMGHVMLREFHLDNPSQYFTDYVRRYTDMPMLVMLEERDGYYAAGRMLRAAD	60.452,9.605,-12.835,61.936,6.108,-13.370,60.451,3.572,-10.901,63.552,1.435,-11.609,66.023,4.197,-10.630,63.942,5.101,-7.531,64.877,1.638,-6.140,68.432,3.023,-5.662,66.965,5.394,-3.012,66.253,2.311,-0.800,68.030,3.497,2.388,67.318,7.208,1.706,63.558,6.441,1.941,63.751,4.847,5.443,62.346,7.214,8.104,62.130,6.623,11.878,61.634,3.187,13.402,58.732,2.796,15.881,57.747,0.267,18.589,61.306,-0.790,19.55…	MSKFLDRFRYFKQKGETFADGHGQLLNTNRDWEDGYRQRWQHDKIVRSTHGVNCTGSCSWKIYVKNGLVTWETQQTDYPRTRPDLPNHEPRGCPRGASYSWYLYSANRLKYPMMRKRLMKMWREAKALHSDPVEAWASIIEDADKAKSFKQARGRGGFVRSSWQEVNELIAASNVYTIKNYGPDRVAGFSPIPAMSMVSYASGARYLSLLGGTCLSFYDWYCDLPPASPQTWGEQTDVPESADWYNSSYIIAWGSNVPQTRTPDAHFFTEVRYKGTKTVAVTPDYAEIAKLCDLWLAPKQGTDAAMALAMGHVMLREFHLDNPSQYFTDYVRRYTDMPMLVMLEERDGYYAAGRMLRAADLVDALGQENNPEWKTVAFNTNGEMVAPNGSIGFRWGEKG…	562	Escherichia coli
job.pdb	AF-A0A3M0ZPY9-F1-model_v4 Dimethylsulfide dehydrogenase	24.300	365	184	15	2	354	5	289	1.000	5.845E-14	368	400	290	NVNRREFLQWIGAAGFSTFALSA---SNAWGLQAIENPLAAYPNREWEKTYRDLWKSDASFTFLCA-PNDTH-NCILNAHVRDGVITRIGPTMKYGEATDLYGSKVTHRWDPRVCQKGLALTRRFYGDRRVRYPMVRKGFKAWADKGFPREKDGRPPKDYFNRARDEWLRLTHEEAADLVAAALINIATTYSGDNGQKLLLQQGYEKEIVEATRGAGTQVLKFRGGMPLLGLTRIFGLYRMANSMALLD-------HKIRGVKPEDALGARGWDNYSWHTDLPPGHPMVTGQQTVDFDLHAVEQARIVVVWGMNWVTTKMPDTHWLTEARLKGTKVVVIACEYSSSSIKADDAIVVRPGTTPALA	HVSRREFLR-ISSATLLVLSLASLEPAAALAGRKPKAP--AYG--DWRDLYRRKFTWDRRVRCTHVVNCWYQRNCAWDVFVKDGVVLREEQAGQYPAGCG-----DAPDFNPRGCQKGACYSSVVNSPARLLYPLKRVG---------PRGTC-------------KWKRVTWDEALDEIADRLIDAAV----DPGPE--------------------TIVLDIGG-SLASSTWRLGIRRIID---LLDGIELDTNTELDDGQ--------------------GGASVTFGTPVASRSADDLFRSDVILIWGANPVYTQIPNAHFINEARYRGATVVTIAPDYSASAIHADLYVPIRPGTDAALA	-35.964,-37.513,56.469,-33.105,-38.019,58.956,-30.103,-35.984,57.716,-26.828,-37.821,58.456,-24.768,-35.230,60.370,-21.170,-36.099,59.392,-18.765,-34.166,61.636,-15.806,-32.339,60.008,-13.553,-34.831,61.865,-15.388,-37.865,60.408,-15.311,-36.299,56.909,-11.514,-35.885,57.213,-11.047,-39.469,58.515,-13.215,-40.925,55.708,-11.479,-38.750,53.056,-7.983,-39.727,54.316,-8.844,-43.452,54.449,-10.373,-4…	MNGVHVSRREFLRISSATLLVLSLASLEPAAALAGRKPKAPAYGDWRDLYRRKFTWDRRVRCTHVVNCWYQRNCAWDVFVKDGVVLREEQAGQYPAGCGDAPDFNPRGCQKGACYSSVVNSPARLLYPLKRVGPRGTCKWKRVTWDEALDEIADRLIDAAVDPGPETIVLDIGGSLASSTWRLGIRRIIDLLDGIELDTNTELDDGQGGASVTFGTPVASRSADDLFRSDVILIWGANPVYTQIPNAHFINEARYRGATVVTIAPDYSASAIHADLYVPIRPGTDAALAL	2080303	Candidatus Dadabacteria bacterium
job.pdb	AF-A0A7X9GPU1-F1-model_v4 Molybdopterin-dependent oxidoreductase	21.600	360	168	13	57	395	5	271	1.000	4.643E-14	368	400	315	ASFTFLC---APNDTHNCILNAHVRDGVITRIGPTMKYGEATDLYGSKVTHRWDPRVCQKGLALTRRFYGDRRVRYPMVRKGFKAWADKGFPREKDGRPPKDYFNRARDEWLRLTHEEAADLVAAALINIATTYSGDNGQKLLLQQGYEKEIVEAT-----RGAGTQVLKFRGGMPLLGLTRIFGLYRMANS-------------MALLDHKIRGVKPEDALGARGWDNYSWHTDLPPGHPMVTGQQTVDFDLHAVEQARIVVVWGMNWVTTKMPDTHWLTEARLKGTKVVVIACEYSSSSIKADDAIVVRPGTTPALALGLCNVIMREKIYDGDYVRRFSDLPLLVRADNLKLLRAEEV	KLFSSACRSNCFQ---SCRLYAHVQDGKLVRITPAPWPEE---DYTG---------CCLKGLSLIRRTYSPTRIKYPMRRVG----------------------ERGEDKWERISWDEAITEIGEKFMEIQEKY----GPQAL-------------VFDVGSGNYGLVH------GCLGL-----VHRLMNSIGCTKLNVCYDQATGYGADRVVGGGI-----------WLWGNE-----------------PLTMLDAKNLMVWGSNPVYSQPQNWRIAKKAQKGGTKIITIDPIFSATANESDEYIPIVPGSDLMLVLAMIREIINENLINLEFVKKRTTAPFLVRKDNGQLLRKSDF	-31.783,18.855,27.206,-28.424,20.650,27.638,-26.502,22.560,24.922,-24.644,20.512,22.281,-20.875,21.218,22.439,-18.566,20.459,19.478,-15.154,18.817,19.984,-12.419,18.191,17.389,-11.723,14.500,16.667,-10.112,12.276,14.001,-10.944,8.862,12.545,-8.188,6.461,13.681,-9.192,3.505,11.474,-6.773,1.776,9.062,-8.036,3.427,5.859,-5.233,6.067,5.596,-7.842,8.846,5.129,-7.479,10.524,8.569,-10.994,12.000,8.257,-…	MGEVKLFSSACRSNCFQSCRLYAHVQDGKLVRITPAPWPEEDYTGCCLKGLSLIRRTYSPTRIKYPMRRVGERGEDKWERISWDEAITEIGEKFMEIQEKYGPQALVFDVGSGNYGLVHGCLGLVHRLMNSIGCTKLNVCYDQATGYGADRVVGGGIWLWGNEPLTMLDAKNLMVWGSNPVYSQPQNWRIAKKAQKGGTKIITIDPIFSATANESDEYIPIVPGSDLMLVLAMIREIINENLINLEFVKKRTTAPFLVRKDNGQLLRKSDFNPELPAEEDDYYVWDKVANAPALLKEGPQDVEIEGSFTIQGVEV	49981	Desulfitobacterium sp.
job.pdb	AF-A0A7C2C721-F1-model_v4 Nitrate reductase subunit alpha	23.700	395	192	16	43	393	13	342	1.000	1.960E-15	368	400	450	REWEKTYRDLWKSDASFTFLCAPNDTHNCILNAHVRDGVITRIGPTMKYGEATDLYGSKVTHRW----DPRVCQKGLALTRRFYGDRRVRYPMVR---------------KGFKAWADKGFPREKDGRPPKDY-FNRARDEWLRLTHEEAADLVAAALINIATTYSGDNGQK------LLLQQGYEKEIVEATRGAGTQVLKFRGGMPLLGLTRIFG-----LYRMANSMALLDHKIRGVKPEDALGARGWDNYSWHTDLPPGHPMVTGQQTVDFDLHAVEQARIVVVWGMNWVTTKMPDTHWLTEARLKGTKVVVIACEYSSSSIKADDAIVVRPGTTPALALGLCNVIMREKIYD------GDYVRRFSDLPL---LVRADN----LKLLRAE	RVWEEFYRNRWAHDRVVRSTHGVNCTGGCSWAVYVKDGIITWE------MQQTD---YPLLESKLPPYEPRGCQRGISASWYVYSPIRVKYPYVRGRLLEYWREARARHDNPVEAWASIVENEEKR----RAYQWARGKGGFQRANWDEVLELIAAACLYTARK---WGPDRVAGFSPIPAM---SYLSYAA-------------GSRFL---QLFGGFNMSFYDWYA------------------------------DLPNAFPEVWGDQTDVCESADWYNGKFIVSMGSNLNMTRTPDVHFISEARHEGAKFVVISPDFSQVAKYSDWWIPIRAGQDLPFWMAVNHIILKEFYVDRQVPYFIDYVKRYTDLPFLVELVPEGNAYRMWKLVRAN	-8.846,-57.545,-40.298,-8.901,-54.873,-37.563,-9.679,-51.247,-38.566,-6.319,-50.204,-36.999,-2.858,-51.141,-38.287,-0.136,-50.134,-35.800,2.888,-49.296,-37.975,5.835,-48.873,-35.569,8.566,-47.504,-37.880,10.640,-45.060,-35.736,13.201,-44.710,-38.499,10.522,-43.020,-40.684,9.710,-40.433,-37.934,12.935,-38.418,-38.518,10.848,-35.261,-39.223,10.145,-35.066,-35.444,13.785,-33.928,-35.009,12.682,-30.5…	MGWIQDLVKPQQRVWEEFYRNRWAHDRVVRSTHGVNCTGGCSWAVYVKDGIITWEMQQTDYPLLESKLPPYEPRGCQRGISASWYVYSPIRVKYPYVRGRLLEYWREARARHDNPVEAWASIVENEEKRRAYQWARGKGGFQRANWDEVLELIAAACLYTARKWGPDRVAGFSPIPAMSYLSYAAGSRFLQLFGGFNMSFYDWYADLPNAFPEVWGDQTDVCESADWYNGKFIVSMGSNLNMTRTPDVHFISEARHEGAKFVVISPDFSQVAKYSDWWIPIRAGQDLPFWMAVNHIILKEFYVDRQVPYFIDYVKRYTDLPFLVELVPEGNAYRMWKLVRANRLARYAEVTNGDWKMVVLDARTGEPRMPKGQVGFRWDKEKGKWNLKLEDGLDDSPID…	2026734	Dehalococcoidia bacterium
job.pdb	AF-A0A377VZU7-F1-model_v4 Respiratory nitrate reductase subunit alpha	23.000	394	198	15	42	393	29	359	1.000	1.101E-14	367	400	475	NREWEKTYRDLWKSDASFTFLCAPNDTHNCILNAHVRDGVITRIGPTMKYGEATDLYGSKVTHRW-----DPRVCQKGLALTRRFYGDRRVRYPMVRKGFKAWADKGFPREKDG--------RPPKD--YFNRAR--DEWLRLTHEEAADLVAAALINIATTYSGDNGQKLLLQQ--GYE----KEIVEATRGAGTQVLKFRGGMPLLGLTRIFGLYRMANSMALLD------HKIRGVKPEDALGARGWDNYSWHTDLPPGHPMVTGQQTVDFDLHAVEQARIVVVWGMNWVTTKMPDTHWLTEARLKGTKVVVIACEYSSSSIKADDAIVVRPGTTPALALGLCNVIMREKIYD------GDYVRRFSDLPLLV---RADN----LKLLRAE	NRDWEDGYRQRWQHDKIVRSTHGVNCTGSCSWKIYVKNGLVTWETQQTDYPRT----------RPDLPNHEPRGCPRGASYSWYLYSANRLKYPLMRKRLMKMWREAKVQHSDPVEAWASIIEDADKAKSFKQARGRGGFVRSSWQEVNELIAASNVYTVKTY----GPD----RVAGFSPIPAMSMVSYA--------------------------SGARYLSLIGGTCLSFYDWYC-------------------DLPPASPMTWGEQTDVPESADWYNSSYIIAWGSNVPQTRTPDAHFFTEVRYKGTKTVAITPDYAEIAKLCDLWLAPKQGTDAAMALAMGHVMLREFHLDKPSQYFTDYVRRYTDMPMLVMLEERDGYYAAGRTLRAS	50.561,-29.606,-26.030,48.960,-31.925,-28.629,45.695,-33.432,-27.293,46.184,-36.200,-29.897,49.665,-37.166,-28.612,48.483,-36.970,-24.963,46.264,-40.018,-25.724,49.495,-42.097,-25.859,49.870,-41.393,-22.096,46.689,-43.485,-21.457,48.197,-45.913,-18.897,50.570,-43.287,-17.415,47.497,-41.188,-16.456,45.863,-43.986,-14.369,46.276,-43.365,-10.614,45.038,-45.572,-7.740,41.893,-47.684,-7.972,39.330,-47…	MSKFLDRFRYFKQKGETFADGHGQLLNTNRDWEDGYRQRWQHDKIVRSTHGVNCTGSCSWKIYVKNGLVTWETQQTDYPRTRPDLPNHEPRGCPRGASYSWYLYSANRLKYPLMRKRLMKMWREAKVQHSDPVEAWASIIEDADKAKSFKQARGRGGFVRSSWQEVNELIAASNVYTVKTYGPDRVAGFSPIPAMSMVSYASGARYLSLIGGTCLSFYDWYCDLPPASPMTWGEQTDVPESADWYNSSYIIAWGSNVPQTRTPDAHFFTEVRYKGTKTVAITPDYAEIAKLCDLWLAPKQGTDAAMALAMGHVMLREFHLDKPSQYFTDYVRRYTDMPMLVMLEERDGYYAAGRTLRASDLVDSLGQENNPEWKTVAFDEKGDMTVPNGSLGFRWGDKG…	573	Klebsiella pneumoniae
job.pdb	AF-A0A399YIH0-F1-model_v4 Nitrate reductase subunit alpha	24.600	398	202	18	42	399	43	382	1.000	5.521E-15	367	400	482	NREWEKTYRDLWKSDASFTFLCAPNDTHNCILNAHVRDGVITRIGPTMKYGEATDLYGSKVTHRWDPRVCQKGLALTRRFYGDRRVRYPMVRKGFKAWADKG-------------FPREKDGRPPKDYFNRARDE--WLRLTHEEAADLVAAALINIATTYSGDNGQKLLLQQ--GYE----KEIVEATRGAGTQVLKFRGGMPLLG---LTRIFGLYRMANSMALLDHKIRGVKPEDALGARGWDNYSWHTDLPPGHPMVTGQQTVDFDLHAVEQARIVVVWGMNWVTTKMPDTHWLTEARLKGTKVVVIACEYSSSSIKADDAIVVRPGTTPALALGLCNVIMREKIYD------GDYVRRFSDLP---LLVRADNLK--L-----LRAEEVFGTP	GRSGDSFYRDRWSHDKVVRSTHGVNCTGSCSWKVYVKDGIITWEA--QQTDYPST--GGDRPE-YEPRGCPRGAAFSWYTYSPTRVRYPYVRGTLLQMYREARQHYGDPVVAWASIVQDEEK---SRVYKSARGKGGLVRSTWEEAVEMIAAAHVYTVK----RFGPD----RIAGFSPIPAMSQVSYVSGA-------RFNE-LIGAPMLS----------------------------------FYDWYADLPNASPQMWGDQTDVPESGDWWDAAYLIMWGSNVPLTRTPDAHWMTEARYRGQKVIAVAPDYAENVKFADEWVAPAPGTDAALAMGMGHVVLKEFFVDRQTDYFADYTKRFTDLPYLIALDPVDGAEGVFRPGKFVVAGDLEGHP	-26.203,-71.197,-28.242,-23.749,-69.301,-28.878,-20.099,-69.609,-27.793,-18.508,-66.158,-28.234,-15.021,-67.457,-28.982,-12.582,-64.779,-27.824,-10.874,-63.936,-31.118,-7.225,-63.876,-29.954,-5.703,-60.508,-30.605,-4.192,-61.066,-34.076,-4.177,-60.159,-37.796,-7.209,-60.791,-40.061,-5.571,-63.931,-41.512,-2.439,-66.018,-42.188,-1.502,-63.824,-45.150,-1.646,-60.546,-43.148,0.278,-62.281,-40.343,2.…	MTDIQERPAGFDGPLSSALVGTRRFFTRGTVSEDRRTLSLEGGRSGDSFYRDRWSHDKVVRSTHGVNCTGSCSWKVYVKDGIITWEAQQTDYPSTGGDRPEYEPRGCPRGAAFSWYTYSPTRVRYPYVRGTLLQMYREARQHYGDPVVAWASIVQDEEKSRVYKSARGKGGLVRSTWEEAVEMIAAAHVYTVKRFGPDRIAGFSPIPAMSQVSYVSGARFNELIGAPMLSFYDWYADLPNASPQMWGDQTDVPESGDWWDAAYLIMWGSNVPLTRTPDAHWMTEARYRGQKVIAVAPDYAENVKFADEWVAPAPGTDAALAMGMGHVVLKEFFVDRQTDYFADYTKRFTDLPYLIALDPVDGAEGVFRPGKFVVAGDLEGHPEAGSENAMWKPAVLDAN…	1978231	Acidobacteria bacterium
job.pdb	AF-A0A2S1WT05-F1-model_v4 Cytochrome cd1 nitrite reductase	69.200	78	24	0	279	356	5	82	1.000	2.190E-08	366	400	83	TGQQTVDFDLHAVEQARIVVVWGMNWVTTKMPDTHWLTEARLKGTKVVVIACEYSSSSIKADDAIVVRPGTTPALALG	TGQQTMDFDLATAEHAQLITLWGMNWIATKMPDGHWLTEARLHGAKVVTIAPEYQSSSCKADRAIVIRAGTDGALALG	-15.927,-14.367,-4.083,-13.024,-12.932,-6.106,-14.270,-12.106,-9.616,-11.373,-12.530,-12.055,-12.823,-10.125,-14.613,-11.072,-11.218,-17.870,-9.896,-7.604,-18.450,-6.131,-7.268,-18.955,-5.980,-4.009,-16.934,-8.391,-2.366,-14.457,-7.009,1.088,-13.581,-8.581,2.839,-10.597,-8.401,6.635,-10.599,-6.064,7.780,-7.792,-8.617,10.388,-6.654,-10.776,7.400,-5.611,-8.097,6.593,-2.971,-9.283,9.646,-0.962,-12.6…	NVKETGQQTMDFDLATAEHAQLITLWGMNWIATKMPDGHWLTEARLHGAKVVTIAPEYQSSSCKADRAIVIRAGTDGALALGL	77133	uncultured bacterium
job.pdb	AF-A0A3M0ZIU0-F1-model_v4 Dimethylsulfide dehydrogenase	24.900	417	203	15	1	393	1	331	1.000	1.469E-14	365	400	523	NNVNRREFLQWIGAAGFSTFALSASNAWGLQAIENPL--------------AAYPNREWEKTYRDLWKSDASFT---FLCAPNDTHNCILNAHVRDGVITRIGPTMKYGEATDLYGSKVTHRW----DPRVCQKGLALTRRFYGDRRVRYPMVRKGFKAWADKGFPREKDGRPPKDYFNRARDEWLRLTHEEAADLVAAALINIATTYSGDNGQKLLLQQGYEKEIVEATRGAGTQVLKFRGGMPLLGLTRIFGLYRMANSMALLDHKIRG---VKPEDALGARGWDNYSWHTDLPPGHPMVTGQQTVDFDLHAVEQARIVVVWGMNWVTTKMPDTHWLTEARLKGTKVVVIACEYSSSSIKADDAIVVRPGTTPALALGLCNVIMREKIYDGDYVRRF…	MAITRRRFLVAGGLAGVAL----------VLSDLRPLGSRGVAAAGASGRGAEAAYGDWRDVYRQKWTWDRIHKSSHFTNCWYQSH-CAWNVYVKDGIVWREEQVAAYP---------QTRPELPDFNPRGCQKGACYSERMYDPARVLYPLKR-----------VGER---------GSGRFK--RVTWDEALDDLAAEFVRVAT----EEGPE--------------------CIFWDNGPLYTFGA--------MAAAQARF-SYLAGTVSLDMNTEIG-----------DGHRGAAETFGKIVFERSADDYFYSDLILIWGANPVATQIPNAHFLYEARYNGTQLVTVAPDYSPSSIHSDLWVPVKPGCDAALALAVAKILIDEGLYDRDFVIEQ…	-4.034,-23.555,-76.642,-2.052,-24.128,-73.397,0.717,-21.558,-72.704,3.916,-23.435,-71.803,6.128,-22.114,-68.941,8.854,-21.371,-71.538,6.598,-18.925,-73.470,5.640,-17.070,-70.241,9.312,-16.475,-69.299,10.249,-15.160,-72.769,7.265,-12.746,-72.729,8.131,-11.579,-69.164,11.809,-10.947,-70.070,10.872,-8.362,-72.750,8.549,-6.365,-70.418,11.159,-6.051,-67.607,13.808,-4.171,-69.659,11.424,-1.273,-70.486,…	MAITRRRFLVAGGLAGVALVLSDLRPLGSRGVAAAGASGRGAEAAYGDWRDVYRQKWTWDRIHKSSHFTNCWYQSHCAWNVYVKDGIVWREEQVAAYPQTRPELPDFNPRGCQKGACYSERMYDPARVLYPLKRVGERGSGRFKRVTWDEALDDLAAEFVRVATEEGPECIFWDNGPLYTFGAMAAAQARFSYLAGTVSLDMNTEIGDGHRGAAETFGKIVFERSADDYFYSDLILIWGANPVATQIPNAHFLYEARYNGTQLVTVAPDYSPSSIHSDLWVPVKPGCDAALALAVAKILIDEGLYDRDFVIEQTDLPLLVRDDDGRLLRQSDVEEGGDEDVFYWFDRRRGKAVAVPRERLELGGSDPALEGTYEVETRSGKVSVRPVFERLRERLADYT…	2080303	Candidatus Dadabacteria bacterium
job.pdb	AF-A0A0C2MUJ2-F1-model_v4 Nitrate reductase (quinone)	24.200	396	204	15	40	397	27	364	1.000	6.195E-15	363	400	681	YPNREWEKTYRDLWKSDASFTFLCAPNDTHNCILNAHVRDGVITRIGPTMKYGEATDLYGSKVTHRWDPRVCQKGLALTRRFYGDRRVRYPMVRKGFKAWADKGFPREKDGRPPKDYFN---------------RARDEWLRLTHEEAADLVAAALINIATTYSGDNGQKLLLQQ--GYE----KEIVEATRGAGTQVLKFRGGMPLLG---LTRIFGLYRMANSMALLDHKIRGVKPEDALGARGWDNYSWHTDLPPGHPMVTGQQTVDFDLHAVEQARIVVVWGMNWVTTKMPDTHWLTEARLKGTKVVVIACEYSSSSIKADDAIVVRPGTTPALALGLCNVIMRE---KIYDG---DYVRRFSDLPLLVR---ADNLKL-----LRAEEVFG	NTNRDWEDGYRDRWQHDKIVRSTHGVNCTGSCSWKIYVKNGLVTWETQQTDYPRTRPDLPN-----HEPRGCPRGASYSWYLYSANRLKYPMVRKALVELWRESKSKHKD---PVLAWGAIASDNNVSKKYKAARGRGGFVRSTWNEVNEIIAAANIYTVK----EHGPD----RVVGFSPIPAMSMVSYA--AGAR------YLSLIGGSCLS----------------------------------FYDWYCDLPPASPMTWGEQTDVPESADWYNSSYIIAWGSNIPQTRTPDAHFFTEVRYKGTKTVAITPDYAEVAKLCDHWLNPKQGTDSALALAMGHVILNEFHVQHKNEYFVSYARKYTDFPMLVRLTKRPDGSYEAGRFLRASDLVN	1.627,-39.848,-45.440,1.710,-37.553,-48.510,-0.600,-34.522,-48.054,-0.482,-34.197,-51.873,-1.733,-37.765,-52.482,-4.400,-37.388,-49.740,-6.088,-34.748,-51.965,-7.062,-37.592,-54.357,-9.305,-38.958,-51.552,-11.471,-35.773,-51.796,-14.812,-37.566,-52.380,-13.911,-40.322,-49.869,-13.475,-37.739,-47.061,-17.121,-36.536,-47.430,-19.252,-37.690,-44.472,-22.972,-37.079,-43.805,-24.686,-33.807,-44.694,-2…	MSKFLDRFNYLKTLGEKFSGEHGQTYNTNRDWEDGYRDRWQHDKIVRSTHGVNCTGSCSWKIYVKNGLVTWETQQTDYPRTRPDLPNHEPRGCPRGASYSWYLYSANRLKYPMVRKALVELWRESKSKHKDPVLAWGAIASDNNVSKKYKAARGRGGFVRSTWNEVNEIIAAANIYTVKEHGPDRVVGFSPIPAMSMVSYAAGARYLSLIGGSCLSFYDWYCDLPPASPMTWGEQTDVPESADWYNSSYIIAWGSNIPQTRTPDAHFFTEVRYKGTKTVAITPDYAEVAKLCDHWLNPKQGTDSALALAMGHVILNEFHVQHKNEYFVSYARKYTDFPMLVRLTKRPDGSYEAGRFLRASDLVNNIGEQNNPEWKTIAIDEVSGDLVAPQGSIGYRWGE…	669202	Thelohanellus kitauei
job.pdb	AF-A0A897NLC7-F1-model_v4 Nitrate reductase alpha subunit	24.400	409	212	12	1	393	9	336	1.000	1.647E-13	358	400	948	NNVNRREFLQWIGAAGF---STFALSASNAWGLQAIENPLAAYPNREWEKTYRDLWKSDASFTFLCAPNDTHNCILNAHVRDGVITRIGPTMKYGEATDLYGSKVTHRWDPRVCQKGLALTRRFYGDRRVRYPM---VRKGFKAWADKGFPREKDGRPPKDYFNRARDEWLRLTHEEAADLVAAALINIAT-----TYSGDNGQKLLLQQGYEKEIVEATRGAGTQVLKFRGGMPLLGLTRIFGLYRMANSMALLDHKIRGVKPEDALG-----ARGWDNYSWHTDLPPGHPMVTGQQTVDFDLHAVEQARIVVVWGMNWVTTKMPDTHWLTEARLKGTKVVVIACEYSSSSIKADDAIVVRPGTTPALALGLCNVIMREKIYDGDYVRRFSDLPLLVR…	DDVSRRDFLKGAGVASVVGVTGATIAEQGLNKLELVDDPIGSYPYRDWEDFYREEWDWDSIARSTHSVNCTGSCSWQVYVKNGQVWREQQANDYPRFDED----LPDP-SPRGCNKGACFSDYVDADQRVKYPLRRTGERG------EG-------------------QWERISWDRALTEIAEHVIDEVTEGRYDAISG-----------FT-------------------------PIPAMSPVSFASGTRMINL----------LGGVSHS-----FYDWYSDLPPGQPITWGHQTDNAESADWYNADYIIAWGSNINVTRIPDAKYFLDAQYNGTKRVGVFTDYSQTAIHTDEWLSPNPGTDTALALGMARTIVDEGLYDEAHVKEQSDMPLLVR…	4.166,-63.237,-64.888,0.456,-63.652,-63.932,-2.280,-62.084,-62.645,-4.867,-62.615,-60.060,-8.096,-60.678,-60.699,-10.905,-60.508,-58.269,-13.455,-57.727,-59.077,-14.951,-54.806,-57.284,-17.051,-53.520,-54.723,-15.945,-50.003,-53.730,-18.927,-47.674,-54.280,-17.121,-44.316,-54.258,-18.674,-41.642,-51.961,-19.530,-39.871,-55.270,-21.563,-42.882,-56.559,-23.425,-43.134,-53.214,-24.414,-39.424,-53.44…	MSSNNQPDDDVSRRDFLKGAGVASVVGVTGATIAEQGLNKLELVDDPIGSYPYRDWEDFYREEWDWDSIARSTHSVNCTGSCSWQVYVKNGQVWREQQANDYPRFDEDLPDPSPRGCNKGACFSDYVDADQRVKYPLRRTGERGEGQWERISWDRALTEIAEHVIDEVTEGRYDAISGFTPIPAMSPVSFASGTRMINLLGGVSHSFYDWYSDLPPGQPITWGHQTDNAESADWYNADYIIAWGSNINVTRIPDAKYFLDAQYNGTKRVGVFTDYSQTAIHTDEWLSPNPGTDTALALGMARTIVDEGLYDEAHVKEQSDMPLLVREDTGKFLRASEVPGLGADVENPEKVMVMQDSEGDLRIAPASLGDRADKYDPSKSIELDFDPRLTVEEEVATTD…	2784881	Halapricum desulfuricans
job.pdb	AF-A0A1I6K897-F1-model_v4 Nitrate reductase (quinone)	26.600	413	201	12	1	394	58	387	1.000	1.555E-13	355	400	1103	NNVNRREFLQWIGAAGFSTFALS------ASNAWGLQAIE--NPLAAYPNREWEKTYRDLWKSDASFTFLCAPNDTHNCILNAHVRDGVITRIGPTMKYGEATDLYGSKVTHRWDPRVCQKGLALTRRFYGDRRVRYPMVRKGFKAWADKGFPREKDGRPPKDYFNRARDEWLRLTHEEAADLVAAALINIAT-----TYSGDNGQKLLLQQGYEKEIVEATRGAGTQVLKFRGGMPLLGLTRIFGLYRMANSMALLDHK------IRGVKPEDALGARGWDNYSWHTDLPPGHPMVTGQQTVDFDLHAVEQARIVVVWGMNWVTTKMPDTHWLTEARLKGTKVVVIACEYSSSSIKADDAIVVRPGTTPALALGLCNVIMREKIYDGDYVRRFSDLPL…	GEIDRRAFLQGIGAAA----AVGVSGVGLGQELDGIRAVEGTNYLGSYPYRDWEDFYREQWDWDSVARSTHGVNCTGSCSWNVYVKNGQVWREEQAADYPQFDED----VPDP-NPRGCQKGACYTDYVNADHRVKYPLRRTG---------ERGEG-------------QWQRISWDEALTEIAEKVIEEVQAGRYDAISG-----------FT-------------------------PIPAMSPVSFASGSRLIRLLGGVSHSF----------------YDWYSDLPPGEPLTWGVQTDNAESADWYNADYLMAWGSNVNVTRIPDAKYFLEAAYEGTKRVGVFPDYSQTAIHCDEWLSPEPGSDIALALGMARTIVDEGLYDPAHLREQTDMPL…	-28.658,-40.011,35.034,-28.982,-43.293,33.070,-26.868,-45.290,31.392,-26.155,-47.957,28.879,-23.209,-49.724,29.391,-20.514,-51.431,28.186,-18.010,-54.239,27.316,-15.292,-55.456,26.307,-11.611,-54.814,27.185,-8.048,-56.179,27.102,-4.813,-55.515,27.280,-1.248,-54.226,27.727,1.906,-53.311,27.602,5.112,-51.174,27.236,8.484,-51.455,27.693,11.182,-48.889,28.344,14.869,-49.062,28.012,17.670,-46.640,27.5…	MSEYDETDDDRYSEPDHADEDAGASPADHERLGRPIDGDPADETAGDSPGGTDTGSAGEIDRRAFLQGIGAAAAVGVSGVGLGQELDGIRAVEGTNYLGSYPYRDWEDFYREQWDWDSVARSTHGVNCTGSCSWNVYVKNGQVWREEQAADYPQFDEDVPDPNPRGCQKGACYTDYVNADHRVKYPLRRTGERGEGQWQRISWDEALTEIAEKVIEEVQAGRYDAISGFTPIPAMSPVSFASGSRLIRLLGGVSHSFYDWYSDLPPGEPLTWGVQTDNAESADWYNADYLMAWGSNVNVTRIPDAKYFLEAAYEGTKRVGVFPDYSQTAIHCDEWLSPEPGSDIALALGMARTIVDEGLYDPAHLREQTDMPLLVRQDTGKFLRASEVSGLGGGADDPS…	767519	Halomicrobium zhouii
job.pdb	AF-A0A0F9INP9-F1-model_v4 4Fe-4S Mo/W bis-MGD-type domain-containing protein	22.800	367	177	12	46	393	23	302	1.000	4.918E-14	354	400	521	EKTYRDLWKSDASFT---FLCAPNDTHNCILNAHVRDGVITRIGPTMKYGEATDLYGSKVTHRW----DPRVCQKGLALTRRFYGDRRVRYPMVRKGFKAWADKGFPREKDGRPPKDYFNRARDEWLRLTHEEAADLVAAALINIATTYSGDNGQKL----LLQQGYEKEIVEATRGAGTQVLKFRGGMPLLGLTRIFGLYR--------MANSMALLDHKIRGVKPEDALGARGWDNYSWHTDLPPGHPMVTGQQTVDFDLHAVEQARIVVVWGMNWVTTKMPDTHWLTEARLKGTKVVVIACEYSSSSIKADDAIVVRPGTTPALALGLCNVIMREKIYDGDYVRRFSDLPLLVRADNLKLLRAE	EDVYRQRWQWDNVVWGTHCVDCYPG--NCPYRVYIKDGLVLHEEQTATYN---------VIEKGVPDMNPMGCQKGAMWGQMLYAKERILYPMKRVG----------------------ERGSGRWKRISWDDALDEVADAVIDAIQ----EVGPESIIHEV------------TGAQGGP-------MALIPCIRFIGRLGGLSMDLDGVVGDLPMGLYEVFGKI--------------FAST-----------------MDDWFHSELLLIWHMNPAYTRIPHYHFISEARYKGAEVVTIAPDFSPSAVHADQFLPVRPGTDAALALAMCKTIIDEGLHDTAFVKEQTDLPLLVRLDNHHFLNQS	14.672,17.898,-49.417,12.678,14.815,-50.509,13.557,11.979,-48.133,13.809,8.944,-50.415,13.142,5.829,-48.405,16.468,4.148,-49.111,15.074,0.681,-49.649,17.324,-1.827,-47.916,19.747,-2.522,-50.777,20.232,-6.321,-50.759,23.736,-6.651,-49.475,25.058,-10.229,-49.167,24.289,-13.437,-51.047,21.176,-14.719,-49.302,22.064,-18.335,-48.513,19.239,-19.647,-50.721,17.295,-21.918,-48.373,15.415,-24.085,-50.894,…	MTTELRSLQPTAETGGGTYTSVEDVYRQRWQWDNVVWGTHCVDCYPGNCPYRVYIKDGLVLHEEQTATYNVIEKGVPDMNPMGCQKGAMWGQMLYAKERILYPMKRVGERGSGRWKRISWDDALDEVADAVIDAIQEVGPESIIHEVTGAQGGPMALIPCIRFIGRLGGLSMDLDGVVGDLPMGLYEVFGKIFASTMDDWFHSELLLIWHMNPAYTRIPHYHFISEARYKGAEVVTIAPDFSPSAVHADQFLPVRPGTDAALALAMCKTIIDEGLHDTAFVKEQTDLPLLVRLDNHHFLNQSDFQEGGRQDQFYFFDEKSGSVVEAPRGTLDLGDVDPSLDTRHRVRLADGKDVEVVPVFVLMRQRLEEYTPEKASEICGIHPEAMRSLARKVARLKTN…	412755	marine sediment metagenome
job.pdb	AF-A0A7I7SKP6-F1-model_v4 4Fe-4S Mo/W bis-MGD-type domain-containing protein	26.400	393	188	16	42	394	39	370	1.000	6.951E-15	354	400	534	NREWEKTYRDLWKSDASFTFLCAPNDTHNCILNAHVRDGVITRIGPTMKYGEATDLYGSKVTHR--WDPRVCQKGLALTRRFYGDRRVRYPMVRKG---------------FKAWADKGFPREKDGRPPKDYFN----RARDEWLRLTHEEAADLVAAALINIATTYSGDNGQKLLLQQG---YEKEIVEATRGAGTQVLKFRGGMPLLGLTRIFGLYRMANSMALLDHKIRGVKPEDALGAR---GWDNYSWHTDLPPGHPMVTGQQTVDFDLHAVEQARIVVVWGMNWVTTKMPDTHWLTEARLKGTKVVVIACEYSSSSIKADDAIVVRPGTTPALALGLCNVIMREKIYDG------DYVRRFSDLP----LLVRADNLKL---LRAEE	GRDADVFYRDRWSHDKVVRSTHGVNCTGSCSWKIFVKDGIITWE------NQATD-YPSVGPDRPEYEPRGCPRGASFSWYSYSPTRVRYPYARGLLVEMFREAKARLGDPVRAWADIQAD-------PERRRRYQRARGKGGLVRVSWAEATEMIAAAHVHTIKTY----GPD----RVAGFSPIPAMSMVSYAAGS--------------RFFEL----------------------IGAPMTSFYDWYA---DLPVASPQVFGDQTDVPESGDWWDAAYLVMWGSNVPITRTPDAHWMAEVRYRGTKVVSVSPDYADNTKFADEWIPCAAGTDGALAMAMGHVILTEHYVRKPVPFFLDYSRRYTDLPFLIKLEERGDHLVPGKNLTAAD	20.534,75.119,-11.213,21.631,72.231,-8.995,24.895,70.902,-10.446,24.521,67.111,-10.563,27.501,65.618,-8.678,30.088,65.071,-11.335,32.817,62.505,-10.618,35.848,63.352,-12.810,37.842,66.119,-14.541,37.213,67.736,-17.987,39.581,65.273,-19.581,37.685,62.281,-18.114,34.348,63.661,-19.398,35.970,64.221,-22.829,37.309,60.620,-22.884,33.918,59.149,-21.850,32.146,61.305,-24.490,34.786,60.329,-27.118,34.58…	MTSAPQIGGPLEELLERSGRFFTPGTFSDDLRTVTRRGGRDADVFYRDRWSHDKVVRSTHGVNCTGSCSWKIFVKDGIITWENQATDYPSVGPDRPEYEPRGCPRGASFSWYSYSPTRVRYPYARGLLVEMFREAKARLGDPVRAWADIQADPERRRRYQRARGKGGLVRVSWAEATEMIAAAHVHTIKTYGPDRVAGFSPIPAMSMVSYAAGSRFFELIGAPMTSFYDWYADLPVASPQVFGDQTDVPESGDWWDAAYLVMWGSNVPITRTPDAHWMAEVRYRGTKVVSVSPDYADNTKFADEWIPCAAGTDGALAMAMGHVILTEHYVRKPVPFFLDYSRRYTDLPFLIKLEERGDHLVPGKNLTAADLGGQEARHENAAFKPALLDETTDTVVIPR…	1069220	Mycobacterium koreense
job.pdb	AF-A0A379FIL2-F1-model_v4 Anaerobic dimethyl sulfoxide reductase, molybdopterin-binding subunit	17.500	387	208	12	1	376	7	293	1.000	5.515E-13	353	400	300	NNVNRREFLQWIGAAGFSTFALSASNAWGLQAIENPLAAYPNREWEKTYRDLWKSDASFTFLCAPNDTHNCILNAHVRDGVITRIGPTMKYGEATDLYGSKVTHRWDPRVCQKGLALTRRFYGDRRVRYPMVRKGFKAWADKGFPREKDGRPPKDYFNRARDEWLRLTHEEAADLVAAALINIATTYSGDNGQKL-----------LLQQGYEKEIVEATRGAGTQVLKFRGGMPLLGLTRIFGLYRMANSMALLDHKIRGVKPEDALGARGWDNYSWHTDLPPGHPMVTGQQTVDFDLHAVEQARIVVVWGMNWVTTKMPDTHWLTEARLKGTKVVVIACEYSSSSIKADDAIVVRPGTTPALALGLCNVIMREKIYDGDYVRRFS	WELDRRTLLKGMGAIGLA--ALS-PNAFSLANENKPIFNQKTRI-------KLSEYQTFQSTCAMEC-LHCNLTAFTHQGKLIKIEATEGFNV---------------KCCLRGISRTKWVYHKDRLTTPLLRVG-----------EK---------GKAEFK--PISWNDALDLIEKNIRETID----KYGNEGLFISTHAGNMDSIKNDMGKAFFDYLGGSTKQAGSLCC-----------------------------------------------SAVTAAMIPMVGLRYAD-TRDTVKDSRYILCWGNNPAVTMHAYFKNYNQARRNGARMVVIDPRFNETAAKADEWIPHYSGYRYRLALGMIKLIIEENLTDKPFLRAHT	29.192,-57.566,-7.534,26.250,-55.271,-8.219,24.150,-54.804,-11.364,23.260,-51.078,-11.594,19.515,-50.655,-12.207,19.143,-47.338,-14.075,15.801,-45.806,-12.961,14.147,-43.857,-15.801,11.558,-41.490,-14.247,8.962,-40.548,-16.895,6.738,-37.423,-16.557,3.674,-39.682,-16.013,5.327,-41.418,-13.009,6.261,-38.017,-11.498,2.686,-36.667,-11.912,1.182,-39.809,-10.315,3.667,-39.465,-7.412,2.772,-35.752,-6.96…	MYKNKQWELDRRTLLKGMGAIGLAALSPNAFSLANENKPIFNQKTRIKLSEYQTFQSTCAMECLHCNLTAFTHQGKLIKIEATEGFNVKCCLRGISRTKWVYHKDRLTTPLLRVGEKGKAEFKPISWNDALDLIEKNIRETIDKYGNEGLFISTHAGNMDSIKNDMGKAFFDYLGGSTKQAGSLCCSAVTAAMIPMVGLRYADTRDTVKDSRYILCWGNNPAVTMHAYFKNYNQARRNGARMVVIDPRFNETAAKADEWIPHYSGYRYRLALGMIKLIIEENLTDKPFLRAHTGSGVFSR	584	Proteus mirabilis
job.pdb	AF-A0A633K3D5-F1-model_v4 Nitrate reductase (quinone)	24.000	378	204	13	42	390	29	352	1.000	1.555E-13	353	400	815	NREWEKTYRDLWKSDASFTFLCAPNDTHNCILNAHVRDGVITRIGPTMKYGEATDLYGSKVTHRWDPRVCQKGLALTRRFYGDRRVRYPMVRKGFKAWADKGFPREKDG--------RPPKDYFN----RARDEWLRLTHEEAADLVAAALINIATTYSGDNGQKLLLQQGYEKEIVEATRGAGTQVLKFR--GGMPLLGLTRIFGLYRMANSMALLDHK-----IRGVKPEDALGARGWDNYSWHTDLPPGHPMVTGQQTVDFDLHAVEQARIVVVWGMNWVTTKMPDTHWLTEARLKGTKVVVIACEYSSSSIKADDAIVVRPGTTPALALGLCNVIMRE---KIYDG---DYVRRFSDLPLLV----RADNLKLL	NRDWEDSYRQRWQFDKIVRSTHGVNCTGSCSWKIYVKNGLVTWETQQTDYPRTRPDLPN-----HEPRGCPRGASYSWYLYSANRLKYPLVRKRLIELWREALSRHSDPVLAWESIMNDPQKCQSYKQVRGHGGFIRSNWKELNQLIAAANVWTIKTY----GP--------------------DRVAGFSPIPAMSM--------VSYAAGTRYLSLLGGTCLSF----------------YDWYCDLPPASPMTWGEQTDVPESADWYNSAYIIAWGSNVPQTRTPDAHFFTEVRYKGTKTIAITPDYSEVAKLCDQWLAPKQGTDSALAMAMGHVILKEFHLDNPSDYFLNYCRRYTDMPMLVLLDERAD-GSYV	-57.161,-11.606,-18.107,-59.379,-11.199,-14.996,-57.776,-12.810,-11.909,-61.339,-13.026,-10.471,-62.695,-15.014,-13.459,-59.615,-17.296,-13.526,-60.686,-18.560,-10.048,-63.678,-20.249,-11.776,-61.095,-22.393,-13.653,-60.001,-23.999,-10.311,-60.672,-27.649,-11.295,-59.582,-27.025,-14.923,-56.187,-25.872,-13.542,-55.545,-29.258,-11.826,-53.146,-31.514,-13.756,-51.957,-34.975,-12.643,-51.532,-36.115…	MSKLLDRFRYFKQKGDTFADGHGQVMHTNRDWEDSYRQRWQFDKIVRSTHGVNCTGSCSWKIYVKNGLVTWETQQTDYPRTRPDLPNHEPRGCPRGASYSWYLYSANRLKYPLVRKRLIELWREALSRHSDPVLAWESIMNDPQKCQSYKQVRGHGGFIRSNWKELNQLIAAANVWTIKTYGPDRVAGFSPIPAMSMVSYAAGTRYLSLLGGTCLSFYDWYCDLPPASPMTWGEQTDVPESADWYNSAYIIAWGSNVPQTRTPDAHFFTEVRYKGTKTIAITPDYSEVAKLCDQWLAPKQGTDSALAMAMGHVILKEFHLDNPSDYFLNYCRRYTDMPMLVLLDERADGSYVPGRMMRASDLVDGLGEANNPEWKTVALNSTGELVAPNGSIGFRWGEK…	28901	Salmonella enterica
job.pdb	AF-A0A327KXH4-F1-model_v4 4Fe-4S Mo/W bis-MGD-type domain-containing protein	26.200	412	190	11	1	393	1	317	1.000	1.166E-13	353	400	847	NNVNRREFLQWIGAAGFST----FALSASNAWGLQAIENPLAAYPNREWEKTYRDLWKSDASFTFLCAPNDTHNCILNAHVRDGVITRIGPTMKYGEATDLYGSKVTHRWDPRVCQKGLALTRRFYGDRRVRYPMVRKGFKAWADKGFPREKDGRPPKDYFNRARDEWLRLTHEEAADLVAAALINIATTYSGDNGQKLLLQQGYEKEIVEATRGAGTQVLKFRGGMPLLG--------LTRIFGLYRMANSMALLDHKIRGVKPEDALGARGWDN-------YSWHTDLPPGHPMVTGQQTVDFDLHAVEQARIVVVWGMNWVTTKMPDTHWLTEARLKGTKVVVIACEYSSSSIKADDAIVVRPGTTPALALGLCNVIMREKIYDGDYVRRFSDLPL…	MTTSRRDFVKGSLAALAATPLTSFALTRPA---LAALNVR----TDRPWEEEFRNQVRGETIVRTVNLPNCTGSCGWNVVVKDGVVTRVEPPLDY--PDDAY--------NPRGCMKGQTYHRRVYSPGRIKYPMKRV----------GARGAGQ------------WKRISWDEAFDFVASEIKRISEKY---------------------------------------GANTVWVYPPVPATGLVKQGAGFRFAAV-----------------NGFGLGTFYNWYGDLPIAHPMTWNVQTEEHEFKDVLDTNYAIIWGSDVVQTRMPDAHFFADARAKGVKLVYISPYFDPTASWVDEWVRVRQGTDGALALGLCHVVVKRGMVDEAHLRRTTSGPL…	-60.318,28.162,3.797,-60.198,24.352,4.248,-62.739,23.020,1.702,-64.185,19.986,3.529,-65.105,16.838,1.521,-68.690,18.003,2.246,-68.051,21.443,0.662,-66.392,19.809,-2.380,-69.445,17.515,-2.814,-71.767,20.530,-2.352,-69.766,22.527,-4.959,-69.562,19.559,-7.409,-73.341,18.981,-7.120,-73.866,22.708,-7.826,-71.556,22.533,-10.905,-73.258,19.370,-12.285,-76.645,21.157,-12.148,-75.398,24.057,-14.333,-73.86…	MTTSRRDFVKGSLAALAATPLTSFALTRPALAALNVRTDRPWEEEFRNQVRGETIVRTVNLPNCTGSCGWNVVVKDGVVTRVEPPLDYPDDAYNPRGCMKGQTYHRRVYSPGRIKYPMKRVGARGAGQWKRISWDEAFDFVASEIKRISEKYGANTVWVYPPVPATGLVKQGAGFRFAAVNGFGLGTFYNWYGDLPIAHPMTWNVQTEEHEFKDVLDTNYAIIWGSDVVQTRMPDAHFFADARAKGVKLVYISPYFDPTASWVDEWVRVRQGTDGALALGLCHVVVKRGMVDEAHLRRTTSGPLLVRDDTAKYLKASDVATDGDPKVFMVWDPAQRRAVPDTYFSDAPALTGSFDVMLKDGKTVRCTTGQSLFLKTLDDYDPKTVSEITGVPAETIERL…	29409	Rhodoplanes roseus
job.pdb	AF-A0A4Y7X8B8-F1-model_v4 4Fe-4S Mo/W bis-MGD-type domain-containing protein	50.900	153	70	2	1	148	2	154	1.000	3.284E-12	352	400	168	NNVNRREFLQWIGAAGFSTFAL-SASNAWGLQA----IENPLAAYPNREWEKTYRDLWKSDASFTFLCAPNDTHNCILNAHVRDGVITRIGPTMKYGEATDLYGSKVTHRWDPRVCQKGLALTRRFYGDRRVRYPMVRKGFKAWADKGFPREK	ANLSRRNFLKATGSGLLLTMAGGTEALAMHALEPAVGVANPLSHYPARDWEKLYRDIYKADSSFVFMCTPNCTHNCYLRAYVKNGVVVRVGPSQNYHKATDVYGTKASQRWDPRHCNKGISLVRRFYGDRRVKSPMIRKGFLEWVEKGFPRDE	-7.175,-60.717,-11.681,-3.905,-62.202,-13.013,-1.066,-61.946,-10.449,1.666,-59.915,-12.207,4.895,-61.541,-11.000,7.908,-59.222,-10.441,9.690,-61.142,-13.239,6.830,-60.521,-15.716,6.791,-56.814,-14.733,10.577,-56.450,-15.277,10.300,-58.252,-18.641,7.357,-56.034,-19.715,9.121,-52.798,-18.609,12.488,-53.850,-20.134,10.816,-54.844,-23.431,8.763,-51.596,-23.365,11.958,-49.513,-22.903,13.708,-51.319,-2…	MANLSRRNFLKATGSGLLLTMAGGTEALAMHALEPAVGVANPLSHYPARDWEKLYRDIYKADSSFVFMCTPNCTHNCYLRAYVKNGVVVRVGPSQNYHKATDVYGTKASQRWDPRHCNKGISLVRRFYGDRRVKSPMIRKGFLEWVEKGFPRDELENLSAAHRPKMSI	2552947	Nitrospirales bacterium LBB_01
job.pdb	AF-A0A6D0EY72-F1-model_v4 Molybdopterin-dependent oxidoreductase	24.200	392	197	15	42	393	29	360	1.000	3.907E-14	352	400	519	NREWEKTYRDLWKSDASFTFLCAPNDTHNCILNAHVRDGVITRIGPTMKYGEATDLYGSKVTHRW-----DPRVCQKGLALTRRFYGDRRVRYPMVRKGFKAWADKGFPREKDG--------RPPKDYFNR----ARDEWLRLTHEEAADLVAAALINIATTYSGDNGQKLLLQQ--GYE----KEIVEATRGAGTQVLKFRGGMPLLG---LTRIFGLYRMANSMALLDHKIRGVKPEDALGARGWDNYSWHTDLPPGHPMVTGQQTVDFDLHAVEQARIVVVWGMNWVTTKMPDTHWLTEARLKGTKVVVIACEYSSSSIKADDAIVVRPGTTPALALGLCNVIMREKIYDG------DYVRRFSDLPL----LVRADN----LKLLRAE	NRDWEDSYRQRWQFDKIVRSTHGVNCTGSCSWKIYVKNGLVTWEIQQTDYPRT----------RPDLPNHEPRGCPRGASYSWYLYSANRLKYPLIRKRLIELWREALKQHSDPVLAWASIMNDPQKCLSYKQVRGRGGFIRSNWQELNQLIAAANVWTIKTY----GPD----RVAGFSPIPAMSMVSYA--AGTR------YLSLLGGTCLS----------------------------------FYDWYCDLPPASPMTWGEQTDVPESADWYNSSYIIAWGSNVPQTRTPDAHFFTEVRYKGTKTIAITPDYSEVAKLCDQWLAPKQGTDSALAMAMGHVILKEFHLDNPSDYFINYCRRYSDMPMLVMLEPRDDGSYVPGRMIRAS	12.984,-27.801,-57.113,11.396,-25.510,-59.756,8.128,-23.998,-58.427,7.212,-23.325,-62.088,7.594,-26.988,-63.144,5.730,-28.215,-60.016,2.573,-26.509,-61.393,2.491,-29.220,-64.111,1.843,-31.752,-61.284,-1.557,-30.078,-60.568,-3.741,-33.208,-60.947,-1.057,-35.495,-59.432,-1.209,-33.377,-56.224,-4.980,-33.955,-55.689,-5.679,-36.551,-52.963,-9.100,-37.781,-51.759,-12.245,-35.647,-51.732,-14.036,-35.30…	MSKLLDRFRYFKQKGETFADGHGQVMHSNRDWEDSYRQRWQFDKIVRSTHGVNCTGSCSWKIYVKNGLVTWEIQQTDYPRTRPDLPNHEPRGCPRGASYSWYLYSANRLKYPLIRKRLIELWREALKQHSDPVLAWASIMNDPQKCLSYKQVRGRGGFIRSNWQELNQLIAAANVWTIKTYGPDRVAGFSPIPAMSMVSYAAGTRYLSLLGGTCLSFYDWYCDLPPASPMTWGEQTDVPESADWYNSSYIIAWGSNVPQTRTPDAHFFTEVRYKGTKTIAITPDYSEVAKLCDQWLAPKQGTDSALAMAMGHVILKEFHLDNPSDYFINYCRRYSDMPMLVMLEPRDDGSYVPGRMIRASDLVDGLGESNNPQWKTVAVNTAGELVVPNGSIGFRWGEK…	562	Escherichia coli
job.pdb	AF-A0A7X9GMP4-F1-model_v4 Molybdopterin-dependent oxidoreductase	21.700	413	209	15	1	398	12	325	1.000	1.469E-14	351	400	408	NNVNRREFLQWIGAAGFSTFALSASNAWGLQAIENPLAAYPNREWEKTYRDLWK--SDASFT-----FLCAPNDTHNCILNAHVRDGVITRIGPTMKYGEATDLYGSKVTHRWDPRVCQKGLA-LTRRFYGDRRVRYPMVRKGFKAWADKGFPREKDGRPPKDYFNRARDEWLRLTHEEAADLVAAALINIATTYSGDNGQKLLLQQGYEKEIVEATRGAGT-----QVLKFRGGMPLLGLTRIFGLYRMANSMALLDHKIRGVKPEDALGARGWDNYSWHTDLPPGHPMV--TGQQTVDFDLHAVEQARIVVVWGMNWVTTKMPDTHWLTEARLKGTKVVVIACEYSSSSIKADDAIVVRPGTTPALALGLCNVIMREKIYDGDYVRRFSDLPLLVRA…	KGLTRRNFIK-----------ASAALGATTLALPGCTVFKPAES-----KDVVDKVDDGVKVVRAVCAPNCTN---SCAINTFVKDDKIIKVEP----GEFPNPEY--------RRICLKGIANAMQRVYSPDRVKYPMKRVG----------------------ERGEDKWEQISWDQALDEISAKHKEIAEK---HGME-------------------ANSFMSMTGNYGANAQMIS--------QRIANT----------------MGATHMDNLGIMGDLATNIAFVPTLGVLQEGHGWKDMLNSTLMIFFGCNYTETGLTDSHFLSDALEAGVKLVVVDPRYTRTAAKADWWIPIRPGTDGALALGMMNVIVSENLQKDDYIRQYTTGPFLVRK…	-67.543,-44.208,27.936,-65.519,-41.959,25.529,-62.467,-40.363,25.848,-60.820,-36.978,25.299,-60.316,-35.550,21.801,-58.126,-32.501,21.700,-54.471,-33.565,21.730,-52.817,-31.106,19.329,-49.266,-32.083,18.222,-47.851,-28.775,19.588,-47.289,-29.840,23.238,-44.305,-32.216,22.726,-40.952,-30.395,22.355,-39.693,-30.269,18.753,-36.943,-32.907,18.546,-34.644,-32.959,15.461,-36.217,-36.359,14.665,-39.794,…	MIKDKEQGILKKGLTRRNFIKASAALGATTLALPGCTVFKPAESKDVVDKVDDGVKVVRAVCAPNCTNSCAINTFVKDDKIIKVEPGEFPNPEYRRICLKGIANAMQRVYSPDRVKYPMKRVGERGEDKWEQISWDQALDEISAKHKEIAEKHGMEANSFMSMTGNYGANAQMISQRIANTMGATHMDNLGIMGDLATNIAFVPTLGVLQEGHGWKDMLNSTLMIFFGCNYTETGLTDSHFLSDALEAGVKLVVVDPRYTRTAAKADWWIPIRPGTDGALALGMMNVIVSENLQKDDYIRQYTTGPFLVRKDTGKFVLDKDLGGSTEDCVVWDTAANKPVSAANLTNAALTGTYEVTIDGKKVKCSPSHQLLLDLIAEYTPEKASEICEVPAEDIRKLA…	49981	Desulfitobacterium sp.
job.pdb	AF-A0A4P0VCX7-F1-model_v4 Nitrate reductase A subunit alpha	22.400	392	200	12	43	392	30	359	1.000	1.468E-13	349	400	742	REWEKTYRDLWKSDASFTFLCAPNDTHNCILNAHVRDGVITRIGPTMKYGEATDLYGSKVTHRW-----DPRVCQKGLALTRRFYGDRRVRYPMVRKGFKAWADKGFPREKDG--------------RPPKDYFNRARDEWLRLTHEEAADLVAAALINIATTYSGDNGQKLLLQQGYEKEIVEATRGAGTQVLKFRGGMPLLGLTRIFGLYRMANSMALLD---------HKIRGVKPEDALGARGWDNYSWHTDLPPGHPMVTGQQTVDFDLHAVEQARIVVVWGMNWVTTKMPDTHWLTEARLKGTKVVVIACEYSSSSIKADDAIVVRPGTTPALALGLCNVIMREKIYD------GDYVRRFSDLPLLV---RADNLKL-----LRA	RAWEGAYRQRWQHDKIVRSTHGVNCTGSCSWKIYVKNGLITWETQQTDYPRT----------RPDLPNHEPRGCPRGASYSWYIYSANRLKYPKVRKPLLKLWREARARHGDPVDAWASIVEDAAKAKSYKSQRGLGG--FVRSSWDEVTEIIAAANVYTAKTY----GP--------------------DRVIGFS-------PIPAMSMVSYAAGARYLSLIGGVCLSFYDWYC-------------------DLPPASPQIWGEQTDVPESADWYNSSYIIAWGSNVPQTRTPDAHFFTEVRYKGTKTVSITPDYSEVAKLTDLWLNPKQGTDAALGMAFGHVILKEFHLDRPSAYFVDYCRQYTDMPMLVLLEEHAGGAFKPTRYLRA	10.674,-32.498,-55.388,8.679,-30.813,-58.183,5.316,-29.498,-56.901,4.230,-29.479,-60.580,4.884,-33.225,-61.030,3.209,-33.999,-57.661,-0.080,-32.551,-59.031,-0.128,-35.305,-61.702,-0.551,-37.804,-58.810,-3.942,-36.262,-57.796,-5.996,-39.501,-57.627,-3.119,-41.452,-56.008,-3.136,-39.021,-53.035,-6.742,-39.879,-51.985,-6.633,-42.520,-49.208,-10.356,-42.819,-48.329,-13.684,-41.091,-47.571,-15.294,-40…	MSHLLDRLQFFKKKQGEFADGHGETSNESRAWEGAYRQRWQHDKIVRSTHGVNCTGSCSWKIYVKNGLITWETQQTDYPRTRPDLPNHEPRGCPRGASYSWYIYSANRLKYPKVRKPLLKLWREARARHGDPVDAWASIVEDAAKAKSYKSQRGLGGFVRSSWDEVTEIIAAANVYTAKTYGPDRVIGFSPIPAMSMVSYAAGARYLSLIGGVCLSFYDWYCDLPPASPQIWGEQTDVPESADWYNSSYIIAWGSNVPQTRTPDAHFFTEVRYKGTKTVSITPDYSEVAKLTDLWLNPKQGTDAALGMAFGHVILKEFHLDRPSAYFVDYCRQYTDMPMLVLLEEHAGGAFKPTRYLRAADLADNLGQDNNPEWKTIAYDERSGGLVSPTGAIGYRWGE…	287	Pseudomonas aeruginosa
job.pdb	AF-A0A7X7N2D5-F1-model_v4 Molybdopterin-dependent oxidoreductase	20.100	416	228	19	1	397	4	334	1.000	4.921E-15	348	400	355	NNVNRREFLQWIGAAGFSTFALSASNAWGLQAI----ENPLAAYPNREWEKTYRDLWKSD-ASFTFLCAPNDTHNCILNAHVRDGVITRIGPTMKYGEATDLYGSKVTHRWDPRVCQKGLALTRRFYGDRRVRYPMVRKGFKAWADKGFPREKDGRPPKDYFNRARDEWLRLTHEEAADLVAAALINIATTY--------SGDNG----QKLLLQQGYEKEIVEATRGAGTQVLKFRGGMPLLGLTRIFGLYRMANSMALLDHKIRGVKPEDALGARGWDNYSWHTDLPPGHPMVTG-QQTVDFDLHAVEQARIVVVW-GMNWVTTKMPDTHWLTEARLKGTKVVVIACEYSSSSIKADDAIVVRPGTTPALALGLCNVIMREKIYDGDYVRRFSDLPL…	ATLTRRTFVQSAAVAGAAMFMGS-----ALGGCLGQSDKPTPAGPS-----------TPVLDMYPSVCH-GCIQACPCKVYVSDGVAIKIEG---HPDAPTSLGS---------LCLKGSNQIHTCYSPRRVLYPLKR-----------TSER---------GAANATWERVSWDEAIELAATKIAEAIEKYGTYSFFASVGGGGAYSFMQAM-------TMPMA---LGSPTVFEPGCAQ---CY---------LPRFTEAAYMYGGADQSIADAAVLECFKGLAPL----EEAKGVTQD----------TKVLVLWAAQPSVSQTSQSGRGMAELRARGCKTIVVDPNFSPDATKATIHLPVRPGSDAALVLSWYRVILDEKLYDEEFTKYFTNMPF…	-40.164,-41.324,-8.273,-36.533,-42.423,-7.694,-34.490,-39.838,-5.742,-31.181,-39.074,-7.522,-28.204,-39.909,-5.217,-25.760,-37.400,-6.808,-24.109,-35.026,-4.313,-22.495,-31.746,-5.497,-19.053,-33.120,-4.461,-19.444,-36.291,-6.568,-20.645,-34.149,-9.516,-17.549,-31.873,-9.351,-15.241,-34.919,-9.009,-16.939,-36.609,-12.003,-16.760,-33.305,-13.970,-13.006,-32.960,-13.190,-12.384,-36.526,-14.448,-14.…	MSQATLTRRTFVQSAAVAGAAMFMGSALGGCLGQSDKPTPAGPSTPVLDMYPSVCHGCIQACPCKVYVSDGVAIKIEGHPDAPTSLGSLCLKGSNQIHTCYSPRRVLYPLKRTSERGAANATWERVSWDEAIELAATKIAEAIEKYGTYSFFASVGGGGAYSFMQAMTMPMALGSPTVFEPGCAQCYLPRFTEAAYMYGGADQSIADAAVLECFKGLAPLEEAKGVTQDTKVLVLWAAQPSVSQTSQSGRGMAELRARGCKTIVVDPNFSPDATKATIHLPVRPGSDAALVLSWYRVILDEKLYDEEFTKYFTNMPFLINPDTKLPWLATEVFGDDAQTTPADTPVYVCVDENTG	2011094	Coriobacteriaceae bacterium
job.pdb	AF-A0A1F8YAK9-F1-model_v4 4Fe-4S Mo/W bis-MGD-type domain-containing protein	26.000	403	212	13	1	393	16	342	1.000	2.196E-13	348	400	700	NNVNRREFLQWIGAAGFSTFALS----ASNAWGLQAIENPLAAYPNREWEKTYRDLWKSDASFTFLCAPNDTHNCILNAHVRDGVITRIGPTMKY-GEATDLYGSKVTHRWDPRVCQKGLALTR-RFYGDRRVRYPMVRKGFKAWADKGFPREKDGRPPKDYFNRARDEWLRLTHEEAADLVAAALINIATTYSGDNGQKLLLQQGYEKEIVEATRGAGTQ----VLKFRGGMPLLGLTRIFGLYRMANSMALLDHKIRGVKPEDALGARGWDNYSWHTDLPPGHPMVTGQQTVDFDLHAVEQARIVVVWGMNWVTTKMPDTHWLTEARLKGTKVVVIACEYSSSSIKADDAIVVRPGTTPALALGLCNVIMREKIYDGDYVRRFSDLPLLVRADNLKL…	SNLSRRDFLK---AAGVASLALALPEGVLSLEALAAVEDPMKPYPYKGWEDLYRGIWKWDKVAAATHSSNCTGACRWRVYVKDGVILREEQPREFPSLGGDI------PDFAPRGCQKGACYNTTYTYGPERVKYPLIRVG---------ERGEG-------------KFRQATWDEALELIA---GKIVDN----------------------IKENGSDTVGLFTPVPAI------SNV----RFCSFHRFGHL----------IGATAYTFYDWYGDLPPGSTATYGVMTDPCETADWFNSRYIIIQGARLTDTRIPDAHFYTEARYNGAKIVIFSPDYNPTVTHADQWVPLKPGTDAAFNMGMANVIVGRKLYDAPYIKEQTDLPFLVRVDDKKF…	-82.682,-24.345,-0.643,-82.067,-26.744,-2.838,-80.413,-29.544,-4.704,-77.864,-31.280,-6.251,-76.994,-33.110,-9.340,-76.599,-34.281,-12.586,-76.542,-35.383,-16.145,-75.425,-33.725,-19.145,-72.188,-35.485,-19.264,-72.041,-36.738,-22.752,-70.455,-35.528,-26.004,-68.377,-32.771,-26.998,-64.912,-32.432,-25.606,-62.227,-32.374,-28.261,-60.196,-29.609,-30.057,-57.714,-27.915,-28.424,-56.171,-24.777,-26.…	MRVLQKDYERRHIIMSNLSRRDFLKAAGVASLALALPEGVLSLEALAAVEDPMKPYPYKGWEDLYRGIWKWDKVAAATHSSNCTGACRWRVYVKDGVILREEQPREFPSLGGDIPDFAPRGCQKGACYNTTYTYGPERVKYPLIRVGERGEGKFRQATWDEALELIAGKIVDNIKENGSDTVGLFTPVPAISNVRFCSFHRFGHLIGATAYTFYDWYGDLPPGSTATYGVMTDPCETADWFNSRYIIIQGARLTDTRIPDAHFYTEARYNGAKIVIFSPDYNPTVTHADQWVPLKPGTDAAFNMGMANVIVGRKLYDAPYIKEQTDLPFLVRVDDKKFLRESDLVKDGSKERFYSWDIKSNKPVLMRGTWGDKPPKELPTPPFAGRNTMGYEPGTIALN…	1797816	Deltaproteobacteria bacterium GWC2_42_11
job.pdb	AF-A0A7X2MLM0-F1-model_v4 Nitrate reductase subunit alpha	22.800	394	204	13	40	393	27	360	1.000	2.765E-13	344	400	611	YPNREWEKTYRDLWKSDASFTFLCAPNDTHNCILNAHVRDGVITRIGPTMKYGEATDLYGSKVTHRW-----DPRVCQKGLALTRRFYGDRRVRYPMVRKGFKAWADKGFPREKDG--------RPPKDYFN----RARDEWLRLTHEEAADLVAAALINIATTYSGDNGQKLLLQQGYEKEIVEATRGAGTQVLKFRGGMPLLGLTRIFGLYRMANSMALLD---------HKIRGVKPEDALGARGWDNYSWHTDLPPGHPMVTGQQTVDFDLHAVEQARIVVVWGMNWVTTKMPDTHWLTEARLKGTKVVVIACEYSSSSIKADDAIVVRPGTTPALALGLCNVIMRE---KIYDG---DYVRRFSDLPLLV---RADN-----LKLLRAE	NSNRDWEDGYRSRWQHDKIVRSTHGVNCTGSCSWKIYVKNGLVTWETQQTDYPRT----------RPDLPNHEPRGCPRGASYSWYLYSANRLKYPLMRKKLIQLWRDAKAQHSDPVDAWASIISNPEKARSYKQARGRGGFVRSSWQEVNEMIAAANICTAKTY----GP--------------------DRIMGFS-------PIPAMSMVSYAAGARYLSLIGGTCLSFYDWYC-------------------DLPPASPMTWGEQTDVPESADWYNSSYIIAWGSNVPQTRTPDAHFFTEVRYKGTKTVAITPDYAEVAKLCDQWLSPKQGTDSAMALAMGHVMLKEFHLDREVGYFRDYVRRYTDMPMLVLLEPREGGFYAAGRQLRAS	19.011,-35.243,-51.712,16.898,-34.018,-54.686,13.373,-32.992,-53.561,12.333,-33.304,-57.238,13.524,-36.931,-57.537,11.980,-37.841,-54.138,8.525,-37.229,-55.713,9.089,-40.434,-57.753,8.962,-42.350,-54.423,5.254,-41.361,-54.003,3.771,-44.877,-53.617,6.849,-46.084,-51.672,6.113,-43.392,-49.023,2.561,-44.723,-48.352,2.408,-46.710,-45.084,-0.626,-48.458,-43.528,-3.984,-46.656,-43.831,-5.874,-46.107,-4…	MSKFLDRFRYFKQLAEPFSGQHGQTLNSNRDWEDGYRSRWQHDKIVRSTHGVNCTGSCSWKIYVKNGLVTWETQQTDYPRTRPDLPNHEPRGCPRGASYSWYLYSANRLKYPLMRKKLIQLWRDAKAQHSDPVDAWASIISNPEKARSYKQARGRGGFVRSSWQEVNEMIAAANICTAKTYGPDRIMGFSPIPAMSMVSYAAGARYLSLIGGTCLSFYDWYCDLPPASPMTWGEQTDVPESADWYNSSYIIAWGSNVPQTRTPDAHFFTEVRYKGTKTVAITPDYAEVAKLCDQWLSPKQGTDSAMALAMGHVMLKEFHLDREVGYFRDYVRRYTDMPMLVLLEPREGGFYAAGRQLRASDLVDGLGQENNPEWKTVAINEATGELTAPQGSIGFRWGE…	549	Pantoea agglomerans
job.pdb	AF-A0A6B3GK34-F1-model_v4 Molybdopterin-dependent oxidoreductase	18.600	360	183	12	57	398	3	270	1.000	8.740E-13	343	400	270	ASFTFLCAPNDTHNCILNAHVRDGVITRIGPTMKYGEATDLYGSKVTHRWDPRVCQKGLALTRRFYGDRRVRYPMVRKGFKAWADKGFPREKDGRPPKDYFNRARDEWLRLTHEEAADLVAAALINIATTYSGDNGQK-----------LLLQQGYEKEIVEATRGAGTQVLKFRGGMPLLGLTRIFG-------LYRMANSMALLDHKIRGVKPEDALGARGWDNYSWHTDLPPGHPMVTGQQTVDFDLHAVEQARIVVVWGMNWVTTKMPDTHWLTEARLKGTKVVVIACEYSSSSIKADDAIVVRPGTTPALALGLCNVIMREKIYDGDYVRRFSDLPLLVRADNLKLLRAEEVFGT	EQKPGYCT-LCRSRCGSLNTVENEKLVAVEP------LPGHPTGGA-------LCAKGRAAPEIADSPRRLTRPLRR-----------TRPK---------DDPDPGWTEVTWDEALDDIARRMREIADA---HGPQAVAFAATTPSGTPMVDS---IDWVERLV-------------------RAFGSPNLLYAVENCGWHKDYAHELTFGA----DIGAPDYDA-----------------------------ADLIILWGHNPARTWLAQATRIADARRRGARVVVIDPKRGGSGQQCDLWLGVRPGSDAALALGALRHLIHERSHDEDFVRSWTNAPYLVDLATGRLVRSAELPGH	-33.965,-5.677,14.465,-31.177,-7.077,12.244,-30.277,-4.805,9.272,-27.787,-5.428,6.426,-25.872,-2.342,5.199,-23.668,-2.445,2.059,-20.354,-0.727,2.401,-16.602,-1.415,2.496,-13.967,-2.419,5.058,-11.951,0.657,6.172,-9.143,-1.314,7.865,-6.748,-0.981,4.868,-6.243,0.442,1.342,-7.908,-2.637,-0.223,-11.399,-1.234,0.614,-12.933,-4.715,0.375,-16.677,-4.525,-0.379,-18.576,-5.588,2.754,-22.094,-6.489,3.875,-2…	MKEQKPGYCTLCRSRCGSLNTVENEKLVAVEPLPGHPTGGALCAKGRAAPEIADSPRRLTRPLRRTRPKDDPDPGWTEVTWDEALDDIARRMREIADAHGPQAVAFAATTPSGTPMVDSIDWVERLVRAFGSPNLLYAVENCGWHKDYAHELTFGADIGAPDYDAADLIILWGHNPARTWLAQATRIADARRRGARVVVIDPKRGGSGQQCDLWLGVRPGSDAALALGALRHLIHERSHDEDFVRSWTNAPYLVDLATGRLVRSAELPGH	2706094	Streptomyces sp. SID7982
job.pdb	AF-K0ERH1-F1-model_v4 Nitrate reductase Z subunit alpha	23.300	359	188	15	71	400	7	307	1.000	4.915E-13	343	400	315	CILNAHVRDGVITRIGPTMKYGEATDLYGSKVTHRWDPRVCQKGLALTRRFYGDRRVRYPMVRKGFKAWADKGFPR-------------EKDGRPPKDYFNRARDE--WLRLTHEEAADLVAAALINIATTYSGDNGQKLLLQQGYEKEIVEATRGAGTQVLKFR--GGMPLLGLTRIFGLYRMANSMALLD------HKIRGVKPEDALGARGWDNYSWHTDLPPGHPMVTGQQTVDFDLHAVEQARIVVVWGMNWVTTKMPDTHWLTEARLKGTKVVVIACEYSSSSIKADDAIVVRPGTTPALALGLCNVIMRE-KIYDG-----DYVRRFSDLPLLVRADNLKLLRAEEVFGTPQ	CSWKIYVKDGVITWESQQTDYPSV----GSDKPE-YEPRGCPRGASFSWYTYSPARIRYPYVRGVLLEMYREAKSRLKDPVLAWGDIVEDAAK---AKRYKSSRGKGGFVRAEWWEAAEIAAAAHVYTIK----RYGP--------------------DRVAGFSPIPAMSMVS--HAVGARFI----SLLGGSMLSFYDWYA-------------------DLPVASPQVFGDQTDVPESADWFDAGYLIMWGSNVPVTRTPDAHYMTEARYRGQKVVVVSPDYADNTKFADEWVAARPGTDAALAMSMGHVVLREFFVERSTPRFLDYVKRYTDLPFLGS-QNNPVISNGGLNTGNC	-4.699,8.548,1.822,-4.061,6.174,-1.126,-2.076,8.657,-3.257,1.418,7.024,-3.493,2.942,10.408,-2.513,3.857,9.528,1.126,4.695,13.209,1.679,5.868,14.563,5.061,4.264,17.861,6.156,4.920,20.643,8.684,1.635,21.027,10.600,1.237,24.589,11.905,-0.570,25.080,15.223,-1.499,28.644,16.225,-3.630,29.517,19.290,-4.212,25.778,19.962,-5.759,25.189,16.497,-4.359,23.562,13.345,-4.210,26.457,10.868,-2.331,25.231,7.751,…	MNCTGSCSWKIYVKDGVITWESQQTDYPSVGSDKPEYEPRGCPRGASFSWYTYSPARIRYPYVRGVLLEMYREAKSRLKDPVLAWGDIVEDAAKAKRYKSSRGKGGFVRAEWWEAAEIAAAAHVYTIKRYGPDRVAGFSPIPAMSMVSHAVGARFISLLGGSMLSFYDWYADLPVASPQVFGDQTDVPESADWFDAGYLIMWGSNVPVTRTPDAHYMTEARYRGQKVVVVSPDYADNTKFADEWVAARPGTDAALAMSMGHVVLREFFVERSTPRFLDYVKRYTDLPFLGSQNNPVISNGGLNTGNCSPNSIIQS	1133849	Nocardia brasiliensis ATCC 700358
job.pdb	AF-A0A498FDH2-F1-model_v4 Dimethyl sulfoxide reductase	32.100	115	76	2	288	400	9	123	1.000	7.333E-08	342	400	170	LHAVEQARIVVVWGMNWVTTKMP-DTHWLTEARLKGTKVVVIACEYSSSSIKADDAIVVRPGTTPALALGLCNVIMREKIYDGDYVRRFSDLPLLVRADNLKLLRAEE-VFGTPQ	VADWKNANTVIVWGSDIFASQLQQDASKLLDAVENGAKLVCVDPVFTNTAAKADLWLPVKPGKDTPLTLAMIKTVLDEETYDTEFLRERSLAPALVRSDNGKLLDASEVVEGVTE	16.144,20.113,2.941,15.414,17.159,5.220,15.044,14.204,2.836,12.183,11.996,4.020,13.947,8.949,5.556,14.269,6.666,2.596,16.426,3.552,2.140,19.915,4.236,0.772,20.302,3.571,-2.996,22.707,0.762,-1.958,19.659,-1.240,-0.739,18.085,-1.462,-4.246,20.254,-4.550,-5.000,18.170,-6.474,-2.410,14.871,-5.878,-4.291,13.241,-8.508,-6.543,11.212,-5.701,-8.201,11.989,-1.975,-8.583,9.158,0.370,-9.620,10.505,3.713,-10…	FFNVPTNEVADWKNANTVIVWGSDIFASQLQQDASKLLDAVENGAKLVCVDPVFTNTAAKADLWLPVKPGKDTPLTLAMIKTVLDEETYDTEFLRERSLAPALVRSDNGKLLDASEVVEGVTEDRPVAIDETTGEPVALEPETYGEYALFGEYTVGGVTCQTAMTMLESF	2282127	Halorubrum sp. Atlit-9R
job.pdb	AF-A0A1X7F944-F1-model_v4 Nitrate reductase alpha subunit	26.800	343	168	14	42	359	40	324	1.000	1.745E-13	341	400	325	NREWEKTYRDLWKSDASFTFLCAPNDTHNCILNAHVRDGVITRIGPTMKYGEATDLYGSKVTHRWDPRVCQKGLALTRRFYGDRRVRYPMVRKGF-----KAWADKGFPR---------EKDGRPPKDYFNRAR--DEWLRLTHEEAADLVAAALINIATTYSGDNGQKLLLQQ--GYE----KEIVEATRGAGTQVLKFRGGMPLLG---LTRIFGLYRMANSMALLDHKIRGVKPEDALGARGWDNYSWHTDLPPGHPMVTGQQTVDFDLHAVEQARIVVVWGMNWVTTKMPDTHWLTEARLKGTKVVVIACEYSSSSIKADDAIVVRPGTTPALALGLCN	GRQGDVFYRDRWSHDKVVRSTHGVNCTGSCSWKVYVKDGIITWETQQTDYPSV----GPDSPE-YEPRGCPRGAAFSWYTYSPTRVRYPYVRATLLDAYRRAKSTVGGDPVLAWQMLTSDPDA---SRAYKSARGKGGLVRATWDEAAEIVAAAHVHTIKTY----GPD----RVAGFSPIPAMSMVSHGVGA-------RFVQ-LLGGTMLS----------------------------------FYDWYADLPVASPQVFGDQTDVPESADWWNATYCLMWGSNVPVTRTPDAHFMTEARYRGQKVVVISPDYADNTKFADEWLAPHPGTDGALAQAMGH	18.600,-49.875,-52.552,19.411,-48.387,-49.122,22.937,-47.211,-48.869,24.497,-49.474,-46.369,26.631,-47.082,-44.274,30.071,-48.688,-44.726,32.002,-46.993,-41.948,34.037,-49.631,-40.123,34.658,-48.541,-36.488,37.725,-46.369,-36.476,37.800,-46.671,-32.629,37.261,-49.689,-30.288,35.160,-47.293,-28.252,32.610,-46.940,-31.089,32.272,-50.747,-31.319,31.582,-50.890,-27.545,29.069,-48.008,-27.776,27.314,-…	MPPLDERAPRDPADALLRLGGRLRRGRVSDDLRQVFLTGGRQGDVFYRDRWSHDKVVRSTHGVNCTGSCSWKVYVKDGIITWETQQTDYPSVGPDSPEYEPRGCPRGAAFSWYTYSPTRVRYPYVRATLLDAYRRAKSTVGGDPVLAWQMLTSDPDASRAYKSARGKGGLVRATWDEAAEIVAAAHVHTIKTYGPDRVAGFSPIPAMSMVSHGVGARFVQLLGGTMLSFYDWYADLPVASPQVFGDQTDVPESADWWNATYCLMWGSNVPVTRTPDAHFMTEARYRGQKVVVISPDYADNTKFADEWLAPHPGTDGALAQAMGHV	903523	Cellulosimicrobium cellulans J1
job.pdb	AF-A0A381VFM4-F1-model_v4 4Fe-4S Mo/W bis-MGD-type domain-containing protein	24.800	418	191	11	1	393	4	323	1.000	7.794E-14	341	400	692	NNVNRREFLQWIGAAGFSTFALSASNAWGLQA-------IENPLAAYPNREWEKTYRDLWKSDASFTFLCAPNDTHNCILNAHVRDGVITRIGPTMKYGEATDL---YGSKVTHRWDPRVCQKGLALTRRFYGDRRVRYPMVRKGFKAWADKGFPREKDGRPPKDYFNRARDEWLRLTHEEAADLVAAALINIATTY-------SGDNGQKLLLQQGYEKEIVEATRGAGTQVLKFRGGMPLLGLTRIFGLYRMAN--------SMALLDHKIRGVKPEDALGARGWDNYSWHTDLPPGHPMVTGQQTVDFDLHAVEQARIVVVWGMNWVTTKMPDTHWLTEARLKGTKVVVIACEYSSSSIKADDAIVVRPGTTPALALGLCNVIMREKIYDGDYVRR…	TTTTRRGF-------------VTATAALGLSLKYGCSSETPEQRPAQIYRGWEDLMRNKWTWDRVVRGSRGINCTGHCAFNLYVRNGIVWREEQQGEYGASGDDVPDYG--------PRGCQKGLRQAKQMYGKQRVLYPMKRV----------GERAEGQ------------WQRISWDQALTEIADKFIDYAVTDGPTSISYAMGTAMI-------LKRAVFGGL------------------------FRFGNITGCEIPETFAGVG------------------------DLPVGAFMTLGHPLPGDNMAAVYKSKCCLVWVCNPAATRIPDAHFFWEARYNGTDVVVISPDFNPSAMHASKWVNLKPGTDAALAMAMVQTIIADGTIDWEYVRE…	-69.521,-29.035,-9.168,-65.800,-29.368,-8.422,-62.919,-27.834,-10.464,-60.143,-29.117,-12.563,-57.144,-26.960,-11.613,-54.278,-26.908,-14.151,-51.153,-27.235,-11.971,-47.747,-25.733,-12.937,-46.527,-29.351,-13.418,-49.202,-30.073,-16.097,-48.025,-27.088,-18.199,-44.355,-28.250,-18.125,-45.291,-31.869,-18.997,-47.322,-30.700,-22.048,-44.316,-28.702,-23.381,-41.913,-31.627,-22.737,-44.167,-34.100,-…	MNPTTTTRRGFVTATAALGLSLKYGCSSETPEQRPAQIYRGWEDLMRNKWTWDRVVRGSRGINCTGHCAFNLYVRNGIVWREEQQGEYGASGDDVPDYGPRGCQKGLRQAKQMYGKQRVLYPMKRVGERAEGQWQRISWDQALTEIADKFIDYAVTDGPTSISYAMGTAMILKRAVFGGLFRFGNITGCEIPETFAGVGDLPVGAFMTLGHPLPGDNMAAVYKSKCCLVWVCNPAATRIPDAHFFWEARYNGTDVVVISPDFNPSAMHASKWVNLKPGTDAALAMAMVQTIIADGTIDWEYVREQTDLPFLVRLDNQKFLRASDLDDAGQEDGFYFWDADKQAPVLAPGTGFKPAFGPAAEEPKESLLLGDFEPALEGQWTVASKDGDVAVTTVYELVK…	408172	marine metagenome
job.pdb	AF-A0A2E5RH45-F1-model_v4 4Fe-4S Mo/W bis-MGD-type domain-containing protein	24.800	411	196	13	1	393	1	316	1.000	2.326E-13	341	400	913	NNVNRREFLQWIGAAGFSTFALSASNAWGLQAIENPLAAYPNREWEKTYRDLWKSDASFTFLCAPNDTHNCILNAHVRDGVITRIGPTMKYGEATDLYGSKVTHRWDPRVCQKGLALTRRFYGDRRVRYPMVRKGFKAWADKGFPREKDGRPPKDYFNRARDEWLRLTHEEAADLVAAALINIATTY--------SGDNGQKLLLQQGYEKEIVEATRGAGTQVLKFRGGMPLLGLTRIFGLYRMANSMALLD-HKIRG---------VKPEDALGARGWDNYSWHTDLPPGHPMVTGQQTVDFDLHAVEQARIVVVWGMNWVTTKMPDTHWLTEARLKGTKVVVIACEYSSSSIKADDAIVVRPGTTPALALGLCNVIMREKIYDGDYVRRFSDLPLL…	MKINRRNFLK--GSA--STGLILQYSLSNEAVAENP-----YRGFEDLYRKKWTWDRVVRGTHGTNCAGTCAFNVYVKDGVVWREEQQGQYEQLGD-----VPD-FGPRGCQKGMRHHKYMYGKQRILYPLKRVG---------DRGEG-------------KWERISWEQATTEIADKFLDYATEYSPECISYGSGT-------QMSNK----------------------------------LASYASLLRLANITGITVPEFFSGVG-----------------DLPTGSYMTLGQVYTGDTFASVYKSKCVMIWMSNPAATRIPDAHFFWEAKYNGTQVIAVSPEFTPTAMHSNLWLNPKPGTDAALAMSMVQVMLKEQLYKANYIQEQTDLPLL…	56.599,0.443,34.328,53.603,-1.789,35.249,52.713,-4.169,32.367,48.901,-4.450,32.156,47.003,-7.584,31.021,45.925,-5.955,27.690,49.500,-5.584,26.341,50.551,-9.105,27.434,47.619,-10.660,25.483,48.369,-8.666,22.291,52.031,-9.834,22.268,51.455,-13.519,23.215,48.617,-14.243,20.732,50.822,-13.088,17.809,53.866,-15.312,18.634,51.933,-18.521,19.527,49.809,-18.480,16.332,52.759,-17.923,13.931,54.538,-21.133…	MKINRRNFLKGSASTGLILQYSLSNEAVAENPYRGFEDLYRKKWTWDRVVRGTHGTNCAGTCAFNVYVKDGVVWREEQQGQYEQLGDVPDFGPRGCQKGMRHHKYMYGKQRILYPLKRVGDRGEGKWERISWEQATTEIADKFLDYATEYSPECISYGSGTQMSNKLASYASLLRLANITGITVPEFFSGVGDLPTGSYMTLGQVYTGDTFASVYKSKCVMIWMSNPAATRIPDAHFFWEAKYNGTQVIAVSPEFTPTAMHSNLWLNPKPGTDAALAMSMVQVMLKEQLYKANYIQEQTDLPLLVRTDTKEFLRREDLSLYGLLAVADNVYYMWDQTTNSMVQAPGTGRADKPFGRDRRKYGSLELGDIKPTLEGRWLIDTLDGEVEVTTVFELLKEEC…	1913989	Gammaproteobacteria bacterium
job.pdb	AF-A0A4U9HT45-F1-model_v4 Respiratory nitrate reductase 2 alpha chain	23.300	364	188	15	42	379	29	327	1.000	8.745E-14	338	400	378	NREWEKTYRDLWKSDASFTFLCAPNDTHNCILNAHVRDGVITRIGPTMKYGEATDLYGSKVTHRW-----DPRVCQKGLALTRRFYGDRRVRYPMVRKGFKAWADKGFPREKDG--------RPPKD--YFNRAR--DEWLRLTHEEAADLVAAALINIATTYSGDNGQKLLLQQ--GYE----KEIVEATRGAGTQVLKFRGGMPLLG---LTRIFGLYRMANSMALLDHKIRGVKPEDALGARGWDNYSWHTDLPPGHPMVTGQQTVDFDLHAVEQARIVVVWGMNWVTTKMPDTHWLTEARLKGTKVVVIACEYSSSSIKADDAIVVRPGTTPALALGLCNVIMREKIYDGDYVRRFSDLP	NRDWEDSYRQRWQFDKIVRSTHGVNCTGSCSWKIYVKNGLVTWETQQTDYPRT----------RPDMPNHEPRGCPRGASYSWYLYSANRLKYPLVRKRLIELWREALQQHGDPVAAWDAIQSDPQKTAGYKQARGHGGFVRSNWRELNQLIAAANVWTIK----HYGPD----RVAGFSPIPAMSMVSYA--AGTR------YLSLIGGTCLS----------------------------------FYDWYCDLPPASPMTWGEQTDVPESADWYNSSYLIAWGSNVPQTRTPDAHFFTEVRYKGAKTIAITPDYSEVAKLCDQWLAPKQGTDSALAMAMGHVIL--KAFHLD---NPSDYS	-7.577,-50.752,-8.621,-5.129,-52.425,-6.190,-1.724,-50.662,-6.281,-0.247,-53.925,-4.907,-1.601,-56.072,-7.778,-0.532,-53.468,-10.388,3.120,-54.206,-9.435,2.700,-57.637,-11.113,2.296,-55.748,-14.444,5.977,-54.618,-14.208,7.141,-55.836,-17.656,3.765,-55.110,-19.326,4.160,-51.420,-18.331,7.492,-50.996,-20.219,7.114,-49.145,-23.546,9.870,-48.387,-26.089,13.466,-47.545,-25.187,14.898,-44.203,-26.380,1…	MSKLLDRFRYFKQKGDTFADGHGQEMNTNRDWEDSYRQRWQFDKIVRSTHGVNCTGSCSWKIYVKNGLVTWETQQTDYPRTRPDMPNHEPRGCPRGASYSWYLYSANRLKYPLVRKRLIELWREALQQHGDPVAAWDAIQSDPQKTAGYKQARGHGGFVRSNWRELNQLIAAANVWTIKHYGPDRVAGFSPIPAMSMVSYAAGTRYLSLIGGTCLSFYDWYCDLPPASPMTWGEQTDVPESADWYNSSYLIAWGSNVPQTRTPDAHFFTEVRYKGAKTIAITPDYSEVAKLCDQWLAPKQGTDSALAMAMGHVILKAFHLDNPSDYSSTTAGAIPICRCWCCWNRAKTAATRRAACCAPPIWSITWGRATTRSGRRWR	61652	Serratia rubidaea
job.pdb	AF-A0A533YB41-F1-model_v4 Twin-arginine translocation signal domain-containing protein	37.500	176	97	5	4	170	4	175	1.000	1.234E-11	337	400	177	NRREFLQWIGAAGFSTFALSASNAWGLQAIE------NPLAAYPNREWEKTYRDLWKSDASFTFLCAPNDTHNCILNAHVRDGVITRIGPTMKYGEATDLYGSKVTHRWDPRVCQKGLALTRRFYGDRRVRYPMVRKGFKAWADKGFPR-EKDGRPPKDYFNRAR--DEWLRLTHE	SRRQFLK--VSAGTVAAVAVADRALALTALQPVIEVGNPLGDYPDRSWERVYHDQYRYDSSFTWVCSPNDTHACRVRAFVRNGVVMRVEQNYDHQTYEDLYGNRGTFAHNPRMCLKGYTFHRRVYGPYRLKGPLMRKGWKQWMDDGSPELTPEV--KRKYKFDSRFLDDMLRVSWD	79.656,-25.990,-0.524,79.018,-29.747,-0.131,75.574,-30.539,1.345,75.877,-33.221,4.030,73.589,-36.280,3.652,71.679,-34.995,6.723,71.146,-31.548,5.126,69.966,-33.216,1.880,67.429,-35.363,3.798,66.147,-32.339,5.779,65.671,-30.234,2.617,63.997,-33.069,0.635,61.635,-33.916,3.536,60.826,-30.197,4.008,60.089,-29.707,0.269,57.842,-32.818,0.051,55.959,-31.699,3.188,55.583,-28.148,1.781,54.220,-29.432,-1.5…	MFLSRRQFLKVSAGTVAAVAVADRALALTALQPVIEVGNPLGDYPDRSWERVYHDQYRYDSSFTWVCSPNDTHACRVRAFVRNGVVMRVEQNYDHQTYEDLYGNRGTFAHNPRMCLKGYTFHRRVYGPYRLKGPLMRKGWKQWMDDGSPELTPEVKRKYKFDSRFLDDMLRVSWDTA	2026887	Nitrospirae bacterium
job.pdb	AF-A0A315XB54-F1-model_v4 4Fe-4S Mo/W bis-MGD-type domain-containing protein	18.400	325	179	7	44	360	12	258	1.000	6.184E-12	337	400	259	EWEKTYRDLWKSDASFTFLCAPNDTH-NCILNAHVRDGVITRIGPTMKYGEATDLYGSKVTHRWDPRVCQKGLALTRRFYGDRRVRYPMVRKGFKAWADKGFPREKDGRPPKDYFNRARDEWLRLTHEEAADLVAAALINIATT-------YSGDNGQKLLLQQGYEKEIVEATRGAGTQVLKFRGGMPLLGLTRIFGLYRMANSMALLDHKIRGVKPEDALGARGWDNYSWHTDLPPGHPMVTGQQTVDFDLHAVEQARIVVVWGMNWVTTKMPDTHWLTEARLKGTKVVVIACEYSSSSIKADDAIVVRPGTTPALALGLCNV	TSGSSYRDKWDWDSVHWGTHCVDCYPGDCPVRVYVKDGVVVREEQSGTIATVEE-----GVPDFNPMGCQKGASWSRSLYGPDRVQYPLKRA----------GERGEGK------------WERISWDQALTEIATSMVDAIENDGSASIVQEGTPEAGGSMASGRFRSVV------GTHILDLQGSF---------------------------------------------NDFSIGLYETFGKFSPTSSADDWFKSEVILLWHMNPVYTRIALYHFIAEARYNGAEVVNISPDINASHTHADYQVPINGAADPAFGLALVQV	-30.237,-25.763,-1.921,-28.403,-28.205,-4.153,-26.603,-30.799,-2.018,-23.931,-32.385,-4.228,-24.905,-36.029,-4.756,-21.980,-38.167,-3.575,-21.362,-40.368,-6.621,-21.451,-43.935,-5.265,-17.878,-45.232,-5.738,-15.371,-42.450,-4.846,-12.632,-43.393,-2.342,-13.314,-42.191,1.238,-9.704,-40.872,1.341,-10.592,-37.806,-0.793,-13.743,-36.698,1.099,-11.742,-35.212,4.018,-9.961,-32.803,1.623,-13.214,-31.769…	MTRSATRAGESTSGSSYRDKWDWDSVHWGTHCVDCYPGDCPVRVYVKDGVVVREEQSGTIATVEEGVPDFNPMGCQKGASWSRSLYGPDRVQYPLKRAGERGEGKWERISWDQALTEIATSMVDAIENDGSASIVQEGTPEAGGSMASGRFRSVVGTHILDLQGSFNDFSIGLYETFGKFSPTSSADDWFKSEVILLWHMNPVYTRIALYHFIAEARYNGAEVVNISPDINASHTHADYQVPINGAADPAFGLALVQVM	2026734	Dehalococcoidia bacterium
job.pdb	AF-A0A519MJT4-F1-model_v4 Nitrate reductase subunit alpha	22.800	342	182	11	42	359	29	312	1.000	5.515E-13	336	400	313	NREWEKTYRDLWKSDASFTFLCAPNDTHNCILNAHVRDGVITRIGPTMKYGEATDLYGSKVTHRWDPRVCQKGLALTRRFYGDRRVRYPMVRKGFKAWADKGFPREKDGRPPKDYF---------------NRARDEWLRLTHEEAADLVAAALINIATTYSGDNGQKLLLQQ--GYE----KEIVEATRGAGTQVLKFRGGMPLLG---LTRIFGLYRMANSMALLDHKIRGVKPEDALGARGWDNYSWHTDLPPGHPMVTGQQTVDFDLHAVEQARIVVVWGMNWVTTKMPDTHWLTEARLKGTKVVVIACEYSSSSIKADDAIVVRPGTTPALALGLCN	DRTWEDAYRDRWAHDKIVRSTHGVNCTGSCSWKIYVKGGIVTWETQQTDYPRTRPDLPN-----HEPRGCARGASYSWYLYSANRVKYPMVRGRLLKHWRAALALAK---SPVDAWASIVENDASKREWQKQRGLGGFVRSTWDEVNQMIAAANVYTIK----QHGPD----RIIGFSPIPAMSMISYA--AGSR------YLSLIGGVCMS----------------------------------FYDWYCDLPPSSPQTWGEQTDVPESADWYNSSYIIAWGSNVPQTRTPDAHFLTEVRYKGTKVVSITPDYSEVAKLGDLWMHPKQGTDAAVAMAMGH	-2.627,-49.657,-14.243,-0.093,-51.675,-12.170,3.316,-49.918,-12.210,4.751,-53.244,-10.936,3.507,-55.224,-13.976,4.424,-52.407,-16.414,8.111,-52.900,-15.428,7.983,-56.522,-16.715,7.596,-55.082,-20.260,10.929,-53.169,-20.086,12.588,-54.888,-23.099,9.363,-55.069,-25.193,8.638,-51.307,-25.091,9.471,-49.447,-28.351,12.688,-47.456,-28.159,14.202,-45.131,-30.801,17.824,-43.913,-30.467,18.854,-40.347,-31…	MSHFLDRLTYFSQPRETFADGHGQINGEDRTWEDAYRDRWAHDKIVRSTHGVNCTGSCSWKIYVKGGIVTWETQQTDYPRTRPDLPNHEPRGCARGASYSWYLYSANRVKYPMVRGRLLKHWRAALALAKSPVDAWASIVENDASKREWQKQRGLGGFVRSTWDEVNQMIAAANVYTIKQHGPDRIIGFSPIPAMSMISYAAGSRYLSLIGGVCMSFYDWYCDLPPSSPQTWGEQTDVPESADWYNSSYIIAWGSNVPQTRTPDAHFLTEVRYKGTKVVSITPDYSEVAKLGDLWMHPKQGTDAAVAMAMGHV	1872122	Acidovorax sp.
job.pdb	AF-A0A3M1L282-F1-model_v4 Ethylbenzene dehydrogenase	22.100	415	219	15	1	393	2	334	1.000	2.464E-13	336	400	459	NNVNRREFLQWIGAAGFSTFALSASNAWGLQAIENPLAAYPN-------------REWEKTYRDLWKSDASFT---FLCAPNDTHNCILNAHVRDGVITRIGPTMKYGEATDLYGSKVTHRWDPRVCQKGLALTRRFYGDRRVRYPMVRKGFKAWADKGFPREKDGRPPKDYFNRARDEWLRLTHEEAADLVAAALINIATTYSGDNGQKLLLQQGYEKEIVEATRGAGTQV-LKFRGGMPLLGLTRIFGLYRMANSMALLDHKIRGVKPEDALGARGWDNYSWHTDLP-----PGHPMVTGQQTVDFDLHAVEQARIVVVWGMNWVTTKMPDTHWLTEARLKGTKVVVIACEYSSSSIKADDAIVVRPGTTPALALGLCNVIMREKIYDGDYVRRFSD…	QQITRRTFLKAASAGALGL-------ALDLRRLGPAQAAGAGVLPATSPPRAVDYGDWRDVYREKWTWDAVVRSSHWVNCWY-QAHCCWNVYVKDGMVWREEQAADYPQVRPE-----VPDFNPRGCQKGACYSERMYDPARVRHTLKRVG---------PRGS-GK------------FKRISWDQALDEIADSVIDT------------IVEEGTD------------RVIWDLGPGISI--GTQTAGQARLRVL------------LDSTA---------LDMNTEIGDGHRGCAETFGKIVFERSGDDYFFSDLILCWGSNPAYTQIPNFHFLTEARYNGAKIFCITPDYSATAVHADAWIPVKPGGDAALALGAARIVIEEGWMDRKFVAEQTD…	-13.128,11.290,-75.151,-9.993,9.476,-76.453,-8.004,7.483,-73.842,-4.601,9.165,-73.356,-2.107,6.266,-73.234,1.045,6.406,-71.024,3.054,6.617,-74.297,1.080,9.675,-75.505,1.545,11.431,-72.125,5.339,10.820,-72.082,5.750,12.206,-75.631,3.831,15.367,-74.629,5.791,15.690,-71.330,9.190,15.354,-73.094,8.270,18.444,-75.163,7.504,20.427,-71.949,10.537,19.269,-69.879,13.176,21.017,-72.051,11.770,24.423,-70.93…	MQQITRRTFLKAASAGALGLALDLRRLGPAQAAGAGVLPATSPPRAVDYGDWRDVYREKWTWDAVVRSSHWVNCWYQAHCCWNVYVKDGMVWREEQAADYPQVRPEVPDFNPRGCQKGACYSERMYDPARVRHTLKRVGPRGSGKFKRISWDQALDEIADSVIDTIVEEGTDRVIWDLGPGISIGTQTAGQARLRVLLDSTALDMNTEIGDGHRGCAETFGKIVFERSGDDYFFSDLILCWGSNPAYTQIPNFHFLTEARYNGAKIFCITPDYSATAVHADAWIPVKPGGDAALALGAARIVIEEGWMDRKFVAEQTDLPLLVRDDTNRFLRASDLSDGGDEETLYLYDKKKGIVEAGRRSLDLGEISPVLEGRFEVTLAGGQKVTVRTVLSRLRELLE…	2026735	Deltaproteobacteria bacterium
job.pdb	AF-A0A659YW94-F1-model_v4 4Fe-4S Mo/W bis-MGD-type domain-containing protein	22.100	356	181	12	57	400	12	283	1.000	5.842E-13	334	400	399	ASFTFLCAPNDTHNCILNAHVRDGVITRIGPTMKYGEATDLYGSKVTHRWDPRVCQKGLALTRRFYGDRRVRYPMVRKGFKAWADKGFPREKDGRPPKDYFNRARDEWLRLTHEEAADLVAAALINIATTYSGDNGQKL-----------LLQQGYEKEIVEATRGAGTQVLKFRGGMPLLGLTRIFGLYRMANSMALLDHKIRGVKPEDALGARG-WDNYSWHTDLPPGHPMVTGQQTVDFDLHAVEQARIVVVWGMNWVTTKMPDTHWLTEARLKGTKVVVIACEYSSSSIKADDAIVVRPGTTPALALGLCNVIMREKIYDGDYVRRFSDLPLLVRADNLKLLRAEEVFGTPQ	RVVNTVCAHNCGGRSRLACTVRNGVLVRVEP---APAPDDTYTG---------LCVRCLTLPQWVYSKERIRTPMRRIG---------PRGSR-------------QFIPVSWDEALDEIVDRFSALIRT----HGSSSIAFVRSTSGSPIASY---TRLAALL--GGGGTSNFYGGVDM-------AVHMGLNST---------------FGDKGMYGQHSNE-------------------WTDRLNSRLTIVWGHNPAETAMTAMRHLLNARDAGCEVVVIDPRYSATAVHANWWIAPRPGSDLPLALGLLHVLIREGWIDRPFLIEHSCAPFLVRVDNGKYLRGSDLSPSAR	54.451,-16.505,-35.057,51.182,-17.883,-33.676,48.598,-16.669,-36.217,45.751,-14.914,-34.377,42.832,-16.927,-35.801,40.204,-14.247,-36.704,37.506,-16.771,-35.925,37.871,-17.278,-32.141,34.319,-16.361,-31.072,34.831,-15.031,-27.532,31.597,-15.935,-25.702,31.141,-15.301,-21.962,28.211,-15.133,-19.531,28.165,-11.990,-17.342,25.878,-12.088,-14.286,24.108,-8.804,-13.401,20.758,-7.401,-12.133,17.847,-5.…	MIANNPHCVTERVVNTVCAHNCGGRSRLACTVRNGVLVRVEPAPAPDDTYTGLCVRCLTLPQWVYSKERIRTPMRRIGPRGSRQFIPVSWDEALDEIVDRFSALIRTHGSSSIAFVRSTSGSPIASYTRLAALLGGGGTSNFYGGVDMAVHMGLNSTFGDKGMYGQHSNEWTDRLNSRLTIVWGHNPAETAMTAMRHLLNARDAGCEVVVIDPRYSATAVHANWWIAPRPGSDLPLALGLLHVLIREGWIDRPFLIEHSCAPFLVRVDNGKYLRGSDLSPSARSTLQVWDEAQGRAVDLNAATAPALEGRFAVGDIPVATAFTLLSELVSTYTPAHVAELTDLAAADIFDLARAFAQAKPAQIGLGFGTKMSSVSSAPGPKAMSIPPLRVRLAKRLNRP	1871066	Mesorhizobium sp.
job.pdb	AF-A0A6L3A3B5-F1-model_v4 Ethylbenzene dehydrogenase	19.500	368	202	12	45	400	13	298	1.000	4.381E-13	334	400	471	WEKTYRDLWKSDASFTFLCA-PNDTHNCILNAHVRDGVITRIGPTMKYGEATDLYGSKVTHRW----DPRVCQKGLALTRRFYGDRRVRYPMVRKGFKAWADKGFPREKDGRPPKDYFNRARDEWLRLTHEEAADLVAAALINIATTYSGDNGQKLL----LQQGYEKEIVEATRGAGTQVLKFRGGMPLLG---LTRIFGLYRMANSMALLDHKIRGVKPEDALGARGWDNYSWHTDLPPGHPMVTGQQTVDFDLHAVEQARIVVVWGMNWVTTKMPDTHWLTEARLKGTKVVVIACEYSSSSIKADDAIVVRPGTTPALALGLCNVIMREKIYDGDYVRRFSDLPLLVRADNLKLLRAEEVFGTPQ	WQDVYRDKWKWDSVHWGTHCVDCYPGDCPVRVYVRNGMVWREEQSGTLP---------VIEEGVPDFNPMGCQKGASWSQSLYGPDRVMYPLKRA----------GARGEGK------------WNRISWDQALTEIAEVIIDSIN----EVGSSSIVQEGTPEGGGSQGMRRF-------------LSVVGGHYLDL----NGSINDFSIGLQETFG-------------KFSPTSS-----------------ADDWFKSELILFWHMNPVYTRIHLYHFIAEARYNGAEVVNISPDINPSHTHADYQVPINGASDPAFALALVQVMCDENIADWKFLKEQTDFGYLIRLDSRRYLRQTEVEGKGR	20.480,-48.839,-49.300,17.030,-47.433,-48.446,16.525,-44.230,-50.498,13.935,-42.248,-48.508,11.338,-40.716,-50.860,11.690,-36.903,-50.812,8.452,-35.448,-49.378,6.355,-33.614,-52.031,5.241,-31.097,-49.349,6.540,-27.519,-49.744,8.430,-27.398,-46.404,11.087,-24.899,-47.640,8.823,-21.834,-47.174,8.739,-22.717,-43.444,12.521,-22.052,-43.335,11.749,-18.344,-43.981,9.918,-18.359,-40.611,12.439,-20.655,-…	MSTSAASTEYTGWQDVYRDKWKWDSVHWGTHCVDCYPGDCPVRVYVRNGMVWREEQSGTLPVIEEGVPDFNPMGCQKGASWSQSLYGPDRVMYPLKRAGARGEGKWNRISWDQALTEIAEVIIDSINEVGSSSIVQEGTPEGGGSQGMRRFLSVVGGHYLDLNGSINDFSIGLQETFGKFSPTSSADDWFKSELILFWHMNPVYTRIHLYHFIAEARYNGAEVVNISPDINPSHTHADYQVPINGASDPAFALALVQVMCDENIADWKFLKEQTDFGYLIRLDSRRYLRQTEVEGKGREDQMYQWVPGKGLKLADRGNMLLKGVDIALDGVFDVKLADGSTVQVTPVYALLKKKLDEEYTPEKQFPITSVHPDTIRMLARKIATKRTNIMLGYNACKFY…	1869227	bacterium
job.pdb	AF-A0A7C5Q9U4-F1-model_v4 Nitrate reductase subunit alpha	21.700	391	211	13	40	393	8	340	1.000	7.354E-13	333	400	687	YPNREWEKTYRDLWKSDASFTFLCAPNDTHNCILNAHVRDGVITRIGPTMKYGEATDLYGSKVTHRWDPRVCQKGLALTRRFYGDRRVRYPMVRKGFKAWADKG---FPR----------EKDGRPPKDYFNRARDE--WLRLTHEEAADLVAAALINIATTYSGDNGQKLLLQQGYEKEIVEATRGAGTQVLKFRGGMPLLGLTRIFGLYRMANSMALLD---------HKIRGVKPEDALGARGWDNYSWHTDLPPGHPMVTGQQTVDFDLHAVEQARIVVVWGMNWVTTKMPDTHWLTEARLKGTKVVVIACEYSSSSIKADDAIVVRPGTTPALALGLCNVIMREKIYDG------DYVRRFSDLPL--LVRADNLKL-----LRAE	EDSRAWEEFYRKRWSYDYSVRTAHGVNCSMACSWEVFVKDGMICWELQKVDYPQIEP-----DVPNVEPRGCQRGVTASWYPYSPLRPRYPYVRKVLWDMWQEERAKGKDPVQAWASIVEDKDR---AMKYKSARGKGGWKRVTWDAATEIVAAAQIYTIKKY----GP--------------------DHIASFS-------PIPAMSLVSFISGQRYNNLLGGIYCSYYEWYH-------------------DLPHNSSAMWGDQTENCESSDWYQSTYIVIAGTNLNQTRTADCHFIPEAKYRGTKIVVVSPNYSDLTKYADLWVPLIPGSDGAFFMACIHVILKEFFADRQVPYFVDYVKRYTNLPFLVILEKDEKGYKMGRFVRAS	-26.025,-52.830,-42.692,-23.126,-52.362,-40.202,-23.006,-48.690,-39.099,-19.192,-48.823,-38.564,-16.266,-50.101,-40.662,-12.730,-50.569,-39.320,-10.194,-49.579,-42.014,-6.460,-50.263,-42.514,-6.194,-47.064,-44.612,-3.006,-45.043,-44.044,-3.105,-42.326,-41.339,0.342,-40.975,-42.362,-1.109,-37.445,-42.840,-1.248,-37.153,-39.001,2.587,-36.862,-39.068,2.068,-33.226,-40.185,0.458,-32.315,-36.820,2.954…	MRWFRETEDSRAWEEFYRKRWSYDYSVRTAHGVNCSMACSWEVFVKDGMICWELQKVDYPQIEPDVPNVEPRGCQRGVTASWYPYSPLRPRYPYVRKVLWDMWQEERAKGKDPVQAWASIVEDKDRAMKYKSARGKGGWKRVTWDAATEIVAAAQIYTIKKYGPDHIASFSPIPAMSLVSFISGQRYNNLLGGIYCSYYEWYHDLPHNSSAMWGDQTENCESSDWYQSTYIVIAGTNLNQTRTADCHFIPEAKYRGTKIVVVSPNYSDLTKYADLWVPLIPGSDGAFFMACIHVILKEFFADRQVPYFVDYVKRYTNLPFLVILEKDEKGYKMGRFVRASDIADYANEENAEWKLIMMDTNGRLQMPGGTIGFRWEKNPSGNWNLALKNAKTGEEFDPI…	63363	Aquifex aeolicus
job.pdb	AF-A0A7C1SU39-F1-model_v4 Nitrate reductase subunit alpha	23.000	334	169	11	43	349	31	303	1.000	1.308E-12	330	400	304	REWEKTYRDLWKSDASFTFLCAPNDTHNCILNAHVRDGVITRIGPTMKYGEATDLYGSKVTHRW-----DPRVCQKGLALTRRFYGDRRVRYPMVRKGFKAWADKGFPREKDG--------RPPKD----YFNRARDEWLRLTHEEAADLVAAALINIATTYSGDNGQKL-------LLQQGYEKEIVEATRGAGTQVLKFRGGMPLLG---LTRIFGLYRMANSMALLDHKIRGVKPEDALGARGWDNYSWHTDLPPGHPMVTGQQTVDFDLHAVEQARIVVVWGMNWVTTKMPDTHWLTEARLKGTKVVVIACEYSSSSIKADDAIVVRPGT	REWENSYRQRWQHDKIVRSTHGVNCTGSCSWKIYVKNGLITWETQQTDYPRT----------RPDLPNHEPRGCPRGASYSWYIYSANRIKYPMVRKPLLKLWRDARKQYENPIDAWAFIVEDPVRAKSYKSKRGMGGFVRSSWDEVNEMIAAANVYTVR----EHGPDRIVGFSPIPAM----SMVSYA---AGSR------YLSLIGGVCLS----------------------------------FYDWYCDLPPASPMVWGEQTDVPESADWYNSNYLILWGSNVPQTRTPDAHFFTEVRYKGAKGVVITPDYSEAAKLADMWLNPKQGT	41.992,-29.380,4.090,44.570,-27.233,5.953,44.940,-23.833,4.219,48.211,-23.512,6.193,49.662,-26.707,4.630,48.427,-25.616,1.164,50.374,-22.334,1.609,53.577,-24.385,2.207,53.221,-26.037,-1.259,54.841,-22.893,-2.802,56.853,-24.982,-5.333,53.771,-26.942,-6.506,52.888,-24.584,-9.386,49.247,-23.530,-9.039,50.164,-21.491,-12.169,48.848,-23.450,-15.189,49.611,-20.945,-18.013,50.369,-17.373,-19.157,48.093,…	MSHFLDSLQFFKKTKTGDFADGHGETRNESREWENSYRQRWQHDKIVRSTHGVNCTGSCSWKIYVKNGLITWETQQTDYPRTRPDLPNHEPRGCPRGASYSWYIYSANRIKYPMVRKPLLKLWRDARKQYENPIDAWAFIVEDPVRAKSYKSKRGMGGFVRSSWDEVNEMIAAANVYTVREHGPDRIVGFSPIPAMSMVSYAAGSRYLSLIGGVCLSFYDWYCDLPPASPMVWGEQTDVPESADWYNSNYLILWGSNVPQTRTPDAHFFTEVRYKGAKGVVITPDYSEAAKLADMWLNPKQGTD	2024853	Porticoccus sp.
job.pdb	AF-A0A1F2WP78-F1-model_v4 4Fe-4S Mo/W bis-MGD-type domain-containing protein	23.400	414	192	12	1	393	1	310	1.000	5.207E-13	330	400	714	NNVNRREFLQWIGAAG-----FSTFALSASNAWGLQAIENPLAAYPNREWEKTYRDLWKSDASFTFLCAPNDTHNCILNAHVRDGVITRIGPTMKYGEATDLYGSKVTHRWDPRVCQKGLALTRRFYGDRRVRYPMVRKGFKAWADKGFPREKDGRPPKDYFNRARDEWLRLTHEEAADLVAAALINIATTY-------SGDNGQKLLLQQGYEKEIVEATRGAGTQVLKFRGGMPLLGLTRIFGL-YRMAN--SMALL------DHKIRGVKPEDALGARGWDNYSWHTDLPPGHPMVTGQQTVDFDLHAVEQARIVVVWGMNWVTTKMPDTHWLTEARLKGTKVVVIACEYSSSSIKADDAIVVRPGTTPALALGLCNVIMREKIYDGDYVRRFSDL…	MKLTRRQFLKGAGAVAGTAVVGSALGVAADKVLAVK--TDSTRSLP-------------VDRVVRTTCSPNCTGSCGQLAFVRDGNIVKVQQAADYP----------DREYNPRGCMKGVSYHLLVHGPDRIKTPLVREG---------ERGEG-------------KFREATWEEVLDRIASEFKRIGDTWGWDSIHVFGQ--------------------------------------VPGSGYIQKGANYRACAALGMTHGTSFDFNG-------------------DLPMGMPITFGVQNAEHEAKDWANSRFLMLLGANPLETRIPDAHFLMDAVERGARMVVVDPTYSGTAAKADAWLQIKPGTDAALGLALCRQVIEDQKADWDFMRTYTDA…	-62.931,-19.458,10.430,-60.000,-21.907,10.946,-60.390,-24.921,8.612,-58.877,-28.042,10.212,-56.477,-30.461,8.415,-59.308,-33.044,8.364,-61.600,-30.693,6.370,-58.829,-30.075,3.776,-58.365,-33.828,3.150,-62.130,-34.332,2.748,-62.061,-31.507,0.145,-59.108,-33.045,-1.775,-60.846,-36.458,-1.939,-63.897,-34.993,-3.760,-61.978,-33.561,-6.783,-60.900,-36.941,-8.269,-64.307,-37.494,-9.933,-65.545,-35.087,…	MKLTRRQFLKGAGAVAGTAVVGSALGVAADKVLAVKTDSTRSLPVDRVVRTTCSPNCTGSCGQLAFVRDGNIVKVQQAADYPDREYNPRGCMKGVSYHLLVHGPDRIKTPLVREGERGEGKFREATWEEVLDRIASEFKRIGDTWGWDSIHVFGQVPGSGYIQKGANYRACAALGMTHGTSFDFNGDLPMGMPITFGVQNAEHEAKDWANSRFLMLLGANPLETRIPDAHFLMDAVERGARMVVVDPTYSGTAAKADAWLQIKPGTDAALGLALCRQVIEDQKADWDFMRTYTDAPLLVRADNGKRLRAEDLAPGQARDPGPAAGVGLGGYGRKAPPVGTAPEIPGAAKPASDAPPPPVFVAWDTVRNEPVLIRTDRLGVPEGVEAALEGAFEVTLVDG…	1797200	Actinobacteria bacterium RBG_16_64_13
job.pdb	AF-A0A7C4DJD3-F1-model_v4 CoA_binding domain-containing protein	36.100	119	74	1	279	395	557	675	1.000	1.304E-07	330	400	718	TGQQTV--DFDLHAVEQARIVVVWGMNWVTTKMPDTHWLTEARLKGTKVVVIACEYSSSSIKADDAIVVRPGTTPALALGLCNVIMREKIYDGDYVRRFSDLPLLVRADNLKLLRAEEV	KGKAKVLAEHEAKDWANARFLLVVGANPLETRIPDAHFLFDAAANGARLVVIDPVFSATASKADTWIRLEPGTDAAFALGVAHVIWREGLHDEAFLRTYTDAPLLVNESTGKRLRESDL	-13.437,-15.151,-17.356,-13.596,-12.168,-14.980,-11.693,-8.911,-15.746,-9.414,-9.866,-12.791,-8.495,-13.310,-14.221,-7.581,-11.673,-17.567,-5.396,-9.101,-15.725,-3.600,-11.787,-13.639,-3.081,-13.956,-16.753,-1.731,-10.913,-18.650,0.970,-10.127,-15.988,1.697,-13.710,-14.794,4.637,-14.031,-17.245,6.211,-10.840,-15.775,6.435,-12.239,-12.205,6.401,-16.007,-12.963,8.521,-16.229,-16.168,9.524,-19.724,-…	MTKAEDLITSWDKLFNPASLAVVGASNGFGKWGFIIPMNLMMGGYAGEMFMINPKEANVQGLPTFKRLSDIGRPVDMALVTVPAAGVEKVIEECAEVGTRNVVVISSGFSEAGAEGKEMEHKLTRRARELGVRLIGPNTMGICSPPTKLFAMGSFSAPPPGHIAFLSQSGNLGVQLLSWAAHSGLGISRFIGSGNEAVTGCDDALEYFGADPETRVIIMYLEGIKKGARFLEIARRITPHKPVIALKMGATAEGARAAASHSGAVATSYRVYQAMVKQAGIIEATSTEEIINLARTFGELPIPKGRKVGVMTMGGGWGVVTADVCAREGLKLPALSPATIEAIDQVLPAFWSHRNPVDLVGTVNRSAHFAVLEAMARDPNFDSIITLGSLTGLQYSRGR…	2026735	Deltaproteobacteria bacterium
job.pdb	AF-A0A2V6SBF7-F1-model_v4 Molybdopterin oxidoreductase	19.800	357	180	13	57	395	9	277	1.000	1.554E-12	329	400	303	ASFTFLCAPNDTHNCILNAHVRDGVITRIGPTMKYGEATDLYGSKVTHRWDPRVCQKGLALTRRFYGDRRVRYPMVRKGFKAWADKGFPREKDGRPPKDYFNRARDEWLRLTHEEAADLVAAALINIATTYSGDNGQK-----------LLLQQGYEKEIVEATRGAGTQVLKFRGGMPLLGLTRIFG-------LYRMANSMALLDHKIRGVKPEDALGARGWDNYSWHTDLPPGHPMVTGQQTVDFDLHAVEQARIVVVWGMNWVTTKMPDTHWLTEARLKGTKVVVIACEYSSSSIKADDAIVVRPGTTPALALGLCNVIMREKIYDGDYVRRFSDLPLLVRADNLKLLRAEEV	ERIPGYCALCIS-RCGSIAVVEDGRFVALEPDPTH------PTGQA-------LCAKGRAAPELVYHGDRLLYPLKRT-----------RPK---------GDPDPGWQRISWDEALDLTSTRLRQLAER---HGPESVAFSAVSPSTSALADS---YHWVQRLM-------------------RAFGSPNLCGSAELCGWGRGQATSYTYG----VGMS--------------------TGGIMPD-----LENAGCIMFWGYNPSLARISHATAAVAALKRGACLIVVDPRRTGLAGKADVWLRVRPGTDAALALGIAHVMIERGWYDADFIRDWTNGPLLVRSDTGRLLTERDV	20.498,-29.911,-42.320,21.687,-29.732,-38.707,18.652,-28.798,-36.581,19.493,-25.543,-34.787,18.896,-26.738,-31.191,17.313,-23.663,-29.597,18.930,-23.026,-26.195,16.148,-22.462,-23.632,17.232,-21.098,-20.232,14.755,-20.961,-17.316,15.855,-18.431,-14.676,13.996,-18.332,-11.309,13.291,-14.937,-9.821,10.461,-12.452,-9.196,8.495,-9.899,-11.221,9.930,-6.486,-10.260,7.137,-4.499,-11.999,5.357,-3.869,-8.…	MAGDERVIERIPGYCALCISRCGSIAVVEDGRFVALEPDPTHPTGQALCAKGRAAPELVYHGDRLLYPLKRTRPKGDPDPGWQRISWDEALDLTSTRLRQLAERHGPESVAFSAVSPSTSALADSYHWVQRLMRAFGSPNLCGSAELCGWGRGQATSYTYGVGMSTGGIMPDLENAGCIMFWGYNPSLARISHATAAVAALKRGACLIVVDPRRTGLAGKADVWLRVRPGTDAALALGIAHVMIERGWYDADFIRDWTNGPLLVRSDTGRLLTERDVSPEGSAQRYMAWDTQTRGPLVYDSGR	2053607	Candidatus Rokubacteria bacterium
job.pdb	AF-A0A059XPM4-F1-model_v4 DMSO Mo-enzyme	22.500	350	192	8	50	393	1	277	1.000	1.038E-11	329	400	430	RDLWKSDASFTFLCA-PNDTHNCILNAHVRDGVITRIGPTMKYGEATDLYGSKVTHRWDPRVCQKGLALTRRFYGDRRVRYPMVRKGFKAWADKGFPREKDGRPPKDYFNRARDEWLRLTHEEAADLVAAALINIATTYSGDNGQKLLLQQGYEKEIVEATRGAGTQVLKFRGGMPLLGLTRIFGLYRMANSMALL-----DHKIRGVKPEDALGARGWDNYSWHTDLPPGHPMVTGQQTVDFDLHAVEQARIVVVWGMNWVTTKMPDTHWLTEARLKGTKVVVIACEYSSSSIKADDAIVVRPGTTPALALGLCNVIMREKIYDGDYVRRFSDLPLLVRADNLKLLRAE	RQIWNWDKVTWGSHTNVCLPGSCSFHVYVKDGMVWREEQAAKNHASNPDYPD-----YNPLGCQKGCSFHSNLYGDDRIKYPLRRIG----------------------ERGSGKWERISWDEAVGDIASAIVDGLE----EFGPDSF-------------------VLD----PPHAHLGSVGWAGSHRMNAAIGGVNPDLNVLIG-------------------DFYKGISDTIGKMHIGYSADNLFDAELIFTTCTNWSYTMPAVYHFLSEARYNGTELVSIAPDYSPSTIHADYHVPVQTGTDAGFWMALCQVLVDEDLIDRPFIKEQTDLPLLVRTDTGKFLRET	32.390,-24.282,-24.215,32.228,-22.760,-27.728,28.702,-21.402,-27.062,29.434,-20.511,-23.392,32.124,-17.896,-24.177,32.315,-14.064,-23.878,34.820,-11.182,-24.097,33.548,-9.174,-21.088,31.034,-9.181,-18.232,29.412,-5.992,-16.858,26.788,-5.152,-14.239,23.214,-4.774,-15.494,19.602,-4.484,-14.347,16.214,-3.516,-15.825,14.743,-0.026,-15.286,11.165,-1.168,-15.961,9.129,-0.834,-12.738,8.627,-4.528,-11.82…	RQIWNWDKVTWGSHTNVCLPGSCSFHVYVKDGMVWREEQAAKNHASNPDYPDYNPLGCQKGCSFHSNLYGDDRIKYPLRRIGERGSGKWERISWDEAVGDIASAIVDGLEEFGPDSFVLDPPHAHLGSVGWAGSHRMNAAIGGVNPDLNVLIGDFYKGISDTIGKMHIGYSADNLFDAELIFTTCTNWSYTMPAVYHFLSEARYNGTELVSIAPDYSPSTIHADYHVPVQTGTDAGFWMALCQVLVDEDLIDRPFIKEQTDLPLLVRTDTGKFLRETDVTGAGREDQLYVYDSKAGAIARAPRGTLKFSGDPALEGRFEVKLHDGTTVTVTPVFENLKKVLAEHTPEKAQAMTGVHPSLVRTLAKKVATKRTAAYIGFSSAKIYHGDLAERSLMLAMAL…	77133	uncultured bacterium
job.pdb	AF-A0A7V1U609-F1-model_v4 Molybdopterin oxidoreductase	24.900	409	188	12	1	393	3	308	1.000	9.806E-13	329	400	839	NNVNRREFLQWIGAAGFSTFALSASNAWGLQAIENPLAAYPNREWEKTYRDLWKSDASFTFLCAPNDTHNCILNAHVRDGVITRIGPTMKYGEATDLYGSKVTHRWDPRVCQKGLALTRRFYGDRRVRYPMVRKGFKAWADKGFPREKDGRPPKDYFNRARDEWLRLTHEEAADLVAAALINIATTY-------SGDNGQKLLLQQGYEKEIVEATRGAGTQVLKFRGGMPLLGLTRIFG-LYRMAN--SMALLD------HKIRGVKPEDALGARGWDNYSWHTDLPPGHPMVTGQQTVDFDLHAVEQARIVVVWGMNWVTTKMPDTHWLTEARLKGTKVVVIACEYSSSSIKADDAIVVRPGTTPALALGLCNVIMREKIYDGDYVRRFSDLPLLVR…	ERITRRQLLAGAGATAGAA-AVASATVFADEIGKEPV---PSRL----------VDRVVRTTCSPNCTGSCGQLAFVRDGRIVKIQQAADYP----------DPVYSPRGCMKGLSFHLHIYGPDRITRPLIRTG---------ERGSG-------------EFREASWEEALDHVAAELKRIGETYGYDTIHVFGQ--------------------------------------VPGSGYVHKGANYRAAAVLGMSHGTSFDYNG-------------------DLPMAMPITFGVQNAEHEAKDWANARFLLVVGANPLETRIPDAHFLFDAAANGARLVVIDPVFSATASKADTWIRLEPGTDAAFALGVAHVIWREGLHDEAFLRTYTDAPLLVN…	-72.232,-25.297,5.885,-69.151,-25.188,3.613,-69.575,-25.763,-0.123,-66.218,-26.931,-1.524,-65.422,-25.109,-4.779,-63.928,-27.811,-7.016,-60.547,-27.412,-8.802,-62.476,-27.449,-12.122,-64.600,-24.393,-11.144,-61.420,-22.439,-10.227,-59.928,-23.212,-13.672,-63.079,-22.237,-15.622,-63.082,-18.696,-14.104,-59.383,-17.972,-14.910,-59.701,-18.081,-18.720,-61.221,-14.695,-19.695,-60.980,-11.965,-16.975,…	MAERITRRQLLAGAGATAGAAAVASATVFADEIGKEPVPSRLVDRVVRTTCSPNCTGSCGQLAFVRDGRIVKIQQAADYPDPVYSPRGCMKGLSFHLHIYGPDRITRPLIRTGERGSGEFREASWEEALDHVAAELKRIGETYGYDTIHVFGQVPGSGYVHKGANYRAAAVLGMSHGTSFDYNGDLPMAMPITFGVQNAEHEAKDWANARFLLVVGANPLETRIPDAHFLFDAAANGARLVVIDPVFSATASKADTWIRLEPGTDAAFALGVAHVIWREGLHDEAFLRTYTDAPLLVNESTGKRLRESDLTEGGSAERFVVWDERRGGPATVGIDRLGMPDGVEPALTGSYEVRLANGARIAARPGFDHVRAEIESWTPERAAEVSGASPEIIEKLARA…	1883427	Actinomycetia bacterium
job.pdb	AF-A0A661PFL7-F1-model_v4 4Fe-4S Mo/W bis-MGD-type domain-containing protein	24.300	411	207	14	1	391	5	331	1.000	1.308E-12	328	400	725	NNVNRREFLQWIGAAG-----FSTFALSASNAWGLQAIENPLAAYPNREWEKTYRDLWKSDASFTFLCAPNDTHNCILNAHVRDG-VITRIGPTMKYGEATDLYGSKVTHRWDPRVCQKGLALTRRFYGDRRVRYPM---VRKGFKAWADKGFPREKDGRPPKDYFNRARDEWLRLTHEEAADLVAAALINIATTYSGDNGQKLLLQQGYEKEIVEATRGAGTQVLKFRGGMPLLGL--------TRIFGLYRMANSMALLDHKIRGVKPEDALGARG---WDNYSWHTDLPPGHPMVTGQQTVDFDLHAVEQARIVVVWGMNWVTTKMPDTHWLTEARLKGTKVVVIACEYSSSSIKADDAIVVRPGTTPALALGLCNVIMREKIYDGDYVRRFSDLP…	KKITRRHFLGTMAAGAATTALLPTLAACSSNLQKGKFVGKRL----HEAGEEAYRQAFAFDKIIRTSCAGNCTQACGWNAFVKGGKYIVANEPAGDYDRFDPVLG----TLYNPRGCMRGASYLKYVNGQVRLKHPLIRVGKRG------EG-------------------KFRRATWDEAMSLMA---TKLTDI-------------------------ARRD-----------GADSIVFFSPIPAFNYVSAGAGYRLCKL----------MGASGPLSF--YDWYCDLPPGEPMTWAFQTDESEEADWVNAKLLIFWGANVAESRMAAAHHLAEARYRGTKIINIFTDYNATSRMGDVFISPKPGTDAALVMGLIKIMIDNHWYEEDYIKTFTDLP…	41.933,-67.461,-27.512,38.461,-65.873,-28.038,37.004,-63.092,-25.794,34.754,-60.666,-26.286,31.897,-60.341,-28.811,28.891,-58.599,-27.185,25.843,-60.830,-27.786,23.122,-58.357,-28.860,19.330,-58.954,-28.491,19.428,-59.775,-32.237,21.959,-62.586,-31.636,19.756,-63.987,-28.811,16.566,-63.902,-30.927,18.560,-65.337,-33.862,19.689,-68.317,-31.712,16.115,-68.789,-30.356,14.778,-68.850,-33.950,17.412,-…	MMTDKKITRRHFLGTMAAGAATTALLPTLAACSSNLQKGKFVGKRLHEAGEEAYRQAFAFDKIIRTSCAGNCTQACGWNAFVKGGKYIVANEPAGDYDRFDPVLGTLYNPRGCMRGASYLKYVNGQVRLKHPLIRVGKRGEGKFRRATWDEAMSLMATKLTDIARRDGADSIVFFSPIPAFNYVSAGAGYRLCKLMGASGPLSFYDWYCDLPPGEPMTWAFQTDESEEADWVNAKLLIFWGANVAESRMAAAHHLAEARYRGTKIINIFTDYNATSRMGDVFISPKPGTDAALVMGLIKIMIDNHWYEEDYIKTFTDLPFLVRADNKRFLREADVIKGGSPFKLYIWDKNSDKPILAPGTLGDNRETLDLARFGLDPDLEADGKITLVNGKQVVVETVF…	2026735	Deltaproteobacteria bacterium
job.pdb	AF-A0A258CML9-F1-model_v4 Dehydrogenase	20.800	326	178	14	57	379	8	256	1.000	8.246E-12	326	400	256	ASFTFLCAPNDTHNCILNAHVRDG-VITRIGPTMKYGEATDLYGSKVTHRWDPRVCQKGLALTRRFYGDRRVRYPMVRKGFKAWADKGFPREKDGRPPKDYFNRARDEWLRLTHEEAADLVAAALINIATTYSGDNGQKLLLQQGYEKEIVEATRGAGTQVLKFRGGMPLLGLTRIFGLYRMANSMALLDHKIRGVKPE-DALGARGWDNYSWHTDLPPGHPMVTGQQTVDFDLHAVEQARIVVVWGMNWVTTKMPDTHWLTEARL-KGTKVVVIACEYSSSSIKADDAIVVRPGTTPALALGLCNVIMREKIYDGDYVRRFSDLP	AHHPSTCPHDCPSACSLEVEVIDGRSIGRVRGSKRQ-----SYTDGV-------ICAKVARYAERIHHPDRLLHPLRRT----------GPKGSGQ------------FARISWDAALDEIAQRFLAIEA----EHGADAV--WPYYY--------AGTMGLVMRD-----------GINRLRHA------------KRYSGQFSTICTTTAW-----TGFIAGTGR-LAGPDPREMAQSDCVVIWGTNAVHTQVNVMHHAIKARKTRGAKIVAIDIYHNATLAQADLALVLRPGTDAALACAVMHILFRDGHADRAYLAAHTDAP	12.948,42.323,-12.805,12.896,38.519,-12.465,9.350,37.392,-13.381,7.766,35.381,-10.532,6.971,31.746,-11.440,3.426,30.975,-12.386,1.900,28.518,-9.869,-1.220,26.510,-10.830,-3.030,24.016,-8.530,-4.061,20.685,-10.115,-6.057,17.754,-8.671,-4.298,14.429,-8.528,-4.309,11.057,-6.699,-1.552,9.372,-4.672,-0.103,6.544,-6.816,1.556,4.757,-3.896,0.885,1.144,-2.866,-1.464,2.009,0.038,-5.280,1.496,-0.083,-6.018…	MTELPRIAHHPSTCPHDCPSACSLEVEVIDGRSIGRVRGSKRQSYTDGVICAKVARYAERIHHPDRLLHPLRRTGPKGSGQFARISWDAALDEIAQRFLAIEAEHGADAVWPYYYAGTMGLVMRDGINRLRHAKRYSGQFSTICTTTAWTGFIAGTGRLAGPDPREMAQSDCVVIWGTNAVHTQVNVMHHAIKARKTRGAKIVAIDIYHNATLAQADLALVLRPGTDAALACAVMHILFRDGHADRAYLAAHTDAP	1970325	Bosea sp. 32-68-6
job.pdb	AF-A0A3B8SUW7-F1-model_v4 Formate dehydrogenase	17.100	344	186	14	55	388	14	268	1.000	1.234E-11	326	400	272	SDASFTFLCAPNDTHNCILNAHVRDGVITRIGPTMKYGEATDLYGSKVTHRWDPR---VCQKGLALTRRFYGDRRVRYPMVRKGFKAWADKGFPREKDGRPPKDYFNRARDEWLRLTHEEAADLVAAALINIATT-------YSGDNGQKLLLQQGYEKEIVEATRGAGTQVLKFRGGMPLLGLTRIFGLYRMANSMALLDHKIRGVKPEDALGARGWDNYSWHTDLPPGHPMVTGQQTVDFDLHAVEQARIVVVWGMNWVTTKMPDTHWLTEARLKGTKVVVIACEYSSSSIKADDAIVVRPGTTPALALGLCNVIMREKIYDGDYVRRFSDLPLLVRADNLK	SDEIRKTTC-YMCACRCGIDVHFKDGEIRYIEGNRDH---------------PVNQGVLCAKGSAGIMQHNSPARLRAPLRRVG---------PRGS-----------GQFE--EISWDEALSTAAEWLADVREKDPKKLAFFTGRD-QSQALTG----WWAQQ---YGTPNFAAHGGFC-------------SVNMAAAGIYTLG----GAF---------WEFGCPD-----------------WELTKLFMMFGVAEDHDSNPIKMGIGQLKSRGVRVISVNPVQTGYSAVADDWVSITPGTDGLLIQSLIYELLRTNRIDLDYLIRYTNAPWRVIHAPGT	-44.567,-12.358,-35.902,-40.819,-12.767,-36.496,-39.618,-15.203,-33.790,-37.247,-13.463,-31.340,-33.659,-14.639,-32.010,-32.365,-17.262,-29.680,-29.440,-15.477,-27.968,-26.564,-17.688,-26.812,-26.253,-16.292,-23.261,-22.977,-18.190,-22.505,-20.725,-18.234,-25.587,-17.274,-19.673,-25.214,-15.329,-16.382,-25.255,-11.790,-17.807,-24.657,-9.648,-20.896,-25.458,-7.378,-20.545,-22.362,-7.708,-19.063,-1…	MKAQPAIDTQPIVSDEIRKTTCYMCACRCGIDVHFKDGEIRYIEGNRDHPVNQGVLCAKGSAGIMQHNSPARLRAPLRRVGPRGSGQFEEISWDEALSTAAEWLADVREKDPKKLAFFTGRDQSQALTGWWAQQYGTPNFAAHGGFCSVNMAAAGIYTLGGAFWEFGCPDWELTKLFMMFGVAEDHDSNPIKMGIGQLKSRGVRVISVNPVQTGYSAVADDWVSITPGTDGLLIQSLIYELLRTNRIDLDYLIRYTNAPWRVIHAPGTESHG	1913989	Gammaproteobacteria bacterium
job.pdb	AF-A0A6G3DE32-F1-model_v4 Molybdopterin-dependent oxidoreductase	22.500	426	234	21	13	396	3	374	1.000	8.745E-14	326	400	556	GAAGFSTFALSASNAWGLQAIENP--LAA---YPNRE--WEKTYRDLWKSDASFTFLCAPNDTHNCILNAHVRDGVITRIGPTMKYGEATDLYGSKVTHRWDPRVCQKGLALTRRFYGDRRVRYPMVRKGF-----KAWADKGFPREKDGR------PPKD--YFNRARDE--WLRLTHEEAADLVAAALINIATTYSGDNGQKLLLQQ--GYE----KEIVEATRGAGTQVLKFRGGMPLLGLTRIFGLYRMANSMALLDHKIRGVKPEDALGARGWDNYSWHTDLPPGHPMVTGQQTVDFDLHAVEQARIVVVWGMNWVTTKMPDTHWLTEARLKGTKVVVIACEYSSSSIKADDAIVVRPGTTPALALGLCNVIMREKIYD------GDYVRRFSD…	SRAKAAADAADRLLKAGQLLRKSPTTLDLRAVYRTDQKVNDSPYRERWAHDKVVRSTHGVNCTGSCSWKVYVKDGLITWE--TQQTDYPSV--GPDRPE-YEPRGCPRGASFSWYTYSPTRVRHPLARGVLVEMYRDAKRRHGG--DPVAAWAELTGDPDKRRRYQRARGHGGFVRVDWDEVLEIAAAAQVHTIA----EYGPD----RVAGFSPIPAMSMASHAVGA-------RYHS-LIGAPMISFYDWYAD-------------------------------LPIASPQVFGDQTDVPESGDWWDAAHLMLWGSNVPVTRTPDAHWMAEARYRGQKVVVVSPDYADATKFADEWLHPHPGTDGALAMAMGHVLLTEFFVRRQVPYFTDYVKRFTD…	29.124,66.829,-9.662,25.266,66.824,-10.070,25.074,69.504,-12.825,27.710,67.788,-15.009,25.837,64.458,-14.671,22.556,66.176,-15.704,24.224,67.909,-18.683,25.753,64.567,-19.762,22.327,62.838,-19.499,20.614,65.652,-21.480,23.367,65.367,-24.127,22.919,61.557,-24.316,19.108,61.956,-24.733,19.641,64.520,-27.531,22.096,62.144,-29.276,19.585,59.249,-28.942,16.840,61.492,-30.452,19.187,62.606,-33.268,19.9…	MRSRAKAAADAADRLLKAGQLLRKSPTTLDLRAVYRTDQKVNDSPYRERWAHDKVVRSTHGVNCTGSCSWKVYVKDGLITWETQQTDYPSVGPDRPEYEPRGCPRGASFSWYTYSPTRVRHPLARGVLVEMYRDAKRRHGGDPVAAWAELTGDPDKRRRYQRARGHGGFVRVDWDEVLEIAAAAQVHTIAEYGPDRVAGFSPIPAMSMASHAVGARYHSLIGAPMISFYDWYADLPIASPQVFGDQTDVPESGDWWDAAHLMLWGSNVPVTRTPDAHWMAEARYRGQKVVVVSPDYADATKFADEWLHPHPGTDGALAMAMGHVLLTEFFVRRQVPYFTDYVKRFTDLPFLVALDEHGEGRHTPGKFVTAADLGLGRHADAGARAWMPVLIDADTDDVV…	2690313	Streptomyces sp. SID5914
job.pdb	AF-A0A365UT52-F1-model_v4 Nitrate reductase	18.200	323	187	11	57	377	5	252	1.000	1.234E-11	324	400	260	ASFTFLCAPNDTHNCILNAHVRDGVITRIGPTMKYGEATDLYGSKVTHRWDPRVCQKGLALTRRFYGDRRVRYPMVRKGFKAWADKGFPREKDGRPPKDYFNRARDEWLRLTHEEAADLVAAALINIATTYSGDNGQKLLLQQGYEKEIVEATRGAGTQVLKFRGGM--PLLGLTRIFGLYRMANSMALLDHKIRGVKPEDALGARGWDNYSWHTDLPPGHPMVTGQQTVDFDLHAVEQARIVVVWGMNWVTTKMPDTHWLTEARLKGTKVVVIACEYSSSSIKADDAIVVRPGTTPALALGLCNVIMREKIYDGDYVRRFSD	TTHPGACPLDCPDTCVWHLTVDDGRAVALRGDRDHPF---TRGA---------LCGKVNRYLDAVNGPDRLTTPWVRT-----------------GPK---GAGPVAYRPASWDEALDRVATGLRASIE----RDGPESVL--PYYF-----AGTMGLVQGWTMGPRLFAHLGASRLDTTICTAAARAAL----RSLY---------------------------GAS-VGFEPESIVEAGLIVLWGANPLVTNLHLWPFVQQARERGAYVVTIDPLRTDTAARSDEHVAPLPGTDAALALGLMRHVRDAGAADEAWLAAHTT	3.570,-29.310,-27.974,5.669,-28.887,-24.842,4.260,-30.229,-21.535,1.796,-28.136,-19.701,3.627,-26.989,-16.532,2.516,-25.310,-13.271,4.809,-22.848,-11.432,4.348,-21.226,-7.983,4.784,-17.531,-7.545,3.706,-14.464,-5.532,1.816,-11.261,-6.387,4.404,-8.433,-6.703,1.808,-5.675,-6.454,1.662,-2.947,-3.764,-0.470,-4.789,-1.167,0.388,-6.538,2.155,-1.411,-9.709,1.138,1.524,-11.235,-0.806,-0.960,-13.520,-2.58…	MGPVTTHPGACPLDCPDTCVWHLTVDDGRAVALRGDRDHPFTRGALCGKVNRYLDAVNGPDRLTTPWVRTGPKGAGPVAYRPASWDEALDRVATGLRASIERDGPESVLPYYFAGTMGLVQGWTMGPRLFAHLGASRLDTTICTAAARAALRSLYGASVGFEPESIVEAGLIVLWGANPLVTNLHLWPFVQQARERGAYVVTIDPLRTDTAARSDEHVAPLPGTDAALALGLMRHVRDAGAADEAWLAAHTTGWPELAAR	1874	Micromonospora chalcea
job.pdb	AF-A0A382IPJ7-F1-model_v4 Uncharacterized protein	39.300	183	89	8	1	168	17	192	1.000	1.742E-11	323	400	193	NN--VNRREFLQWIGAAGFSTFALSASNAWGL-QAI---------ENPLAAYPNREWEKTYRDLWKSDASFTFLCAPNDTHNCILNAHVRDGVITRIGPTMKYGEATDLYGSKVTHRWDPRVCQKGLALTRRFYGDRRVRYPMVRKGFKAWADKGFPR-EKDGRPPKDY--FNRARDEWLRLT	SNKLYSRRDFIK-VGTMGLG----SAGLLWSMPGSMFFLKGISDIDNPLSHYPNRGWEKIYRNQYKSDDSFTFICSPNCTHECRMRGFTRNGVMIRTEQNYDSHKIKDLYGNQATHAWNPRGCSNGFTFHRRIYGSYRLKYPMVRKGWKQWADDGFPYLTPENR--DKYKFNSRGEDTQVKIS	89.118,-31.808,-60.602,87.128,-33.901,-58.762,85.038,-35.470,-56.809,81.827,-36.689,-55.905,79.867,-38.496,-53.500,78.168,-40.208,-51.189,76.256,-42.029,-48.514,74.692,-42.910,-45.562,75.148,-44.456,-42.193,71.840,-44.942,-40.387,72.252,-46.178,-36.808,68.945,-46.717,-35.057,69.450,-47.868,-31.491,66.071,-48.843,-29.969,64.755,-49.126,-26.440,63.616,-47.862,-23.453,60.385,-45.782,-23.154,59.353,-…	MSDKEKNMKKNKTENSSNKLYSRRDFIKVGTMGLGSAGLLWSMPGSMFFLKGISDIDNPLSHYPNRGWEKIYRNQYKSDDSFTFICSPNCTHECRMRGFTRNGVMIRTEQNYDSHKIKDLYGNQATHAWNPRGCSNGFTFHRRIYGSYRLKYPMVRKGWKQWADDGFPYLTPENRDKYKFNSRGEDTQVKISW	408172	marine metagenome
job.pdb	AF-A0A419I9N8-F1-model_v4 4Fe-4S Mo/W bis-MGD-type domain-containing protein	19.900	356	176	14	58	394	11	276	1.000	3.102E-13	323	400	330	SFTFLCAPNDTHNCILNAHVRDGVITRIGPTMKYGEATDLYGSKVTHRWDPRVCQKGLALTRRFYGDRRVRYPMVRKGFKAWADKGFPREKDGRPPKDYFNRARDEWLRLTHEEAADLVAAALINIATTYSGDNGQK------------LLLQQGYEKEIVEATRGAGTQVLKFRGGMPLLGLTRIFG-------LYRMANSMALLDHKIRGVKPEDALGARGWDNYSWHTDLPPGHPMVTGQQTVDFDLHAVEQARIVVVWGMNWVTTKMPDTHWLTEARLKGTKVVVIACEYSSSSIKADDAIVVRPGTTPALALGLCNVIMREKIYDGDYVRRFSDLPLLVRADNLKLLRAEE	QVPTFCP-LCVSKCGAIATIKDGTFVSLAPDPSH------PTGQA-------LCIKGKAAPEVVNHRDRLRYPLKRT-----------------TPK---GAADPGWQRIGWDEALDTIAARVAAAAG----EHGPESVVFASASPSTSAMSDS---IDWLNRLR-------------------RAVGSPNFAVYMELCGWGRMLAPMFTFG-----AP-VPG----AYLPD--------------------LDNAGCILFWGYNPSVARLAHATATAAALRRGAKLVVVDPRRAGLASKAAHWLRVRPGTDAALAMAMTQVMIERGWYDEDFVRRWTNAPLLVRRDTGRLLRGNE	-31.763,10.899,7.885,-33.115,7.345,8.250,-36.874,6.868,8.740,-37.935,6.077,12.315,-40.150,2.992,11.982,-42.180,3.743,15.158,-40.714,0.555,16.734,-37.568,2.230,18.165,-35.612,0.864,15.148,-33.499,3.318,13.107,-31.369,2.480,10.050,-28.331,4.710,9.359,-26.158,4.684,6.210,-22.514,4.555,7.266,-19.248,2.639,6.675,-17.267,0.065,8.702,-14.125,1.814,10.119,-12.434,-1.394,11.304,-10.047,-1.467,8.295,-8.873…	MGADSGNGVRQVPTFCPLCVSKCGAIATIKDGTFVSLAPDPSHPTGQALCIKGKAAPEVVNHRDRLRYPLKRTTPKGAADPGWQRIGWDEALDTIAARVAAAAGEHGPESVVFASASPSTSAMSDSIDWLNRLRRAVGSPNFAVYMELCGWGRMLAPMFTFGAPVPGAYLPDLDNAGCILFWGYNPSVARLAHATATAAALRRGAKLVVVDPRRAGLASKAAHWLRVRPGTDAALAMAMTQVMIERGWYDEDFVRRWTNAPLLVRRDTGRLLRGNEVFAEGDPAHYVAWDGQVAQPVAYDPATGQYDTDESRLALRPHLIWGCCGSQDPA	2340917	Amycolatopsis panacis
job.pdb	AF-A0A3M1FXR0-F1-model_v4 Nitrate reductase subunit alpha	23.800	365	174	15	71	394	2	303	1.000	5.207E-13	323	400	350	CILNAHVRDGVITRIGPTMKYGEATDLYGSKVTHRW-----DPRVCQKGLALTRRFYGDRRVRYPMVRKGFKAWADKGFPREKDGRPPKDYFN--------RARD-------EWLRLTHEEAADLVAAALINIATTYSGDNGQKLLLQQGYEKEIVEATRGAGTQVLKFR--GGMPLLGLTRIFGLYRMANSMALLD------HKIRGVKPEDALGARGWDNYSWHTDLPPGHPMVTGQQTVDFDLHAVEQARIVVVWGMNWVTTKMPDTHWLTEARLKGTKVVVIACEYSSSSIKADDAIVVRPGTTPALALGLCNVIMRE----KIYD--GDYVRRFSDLPLLVR----ADNL---KLLRAEE	CSWKIYVKGGIVTWETQQTDYPRT----------RPDLPNHEPRGCSRGASYSWYLYSGNRLKYPLVRSRLLRLWRAA----RATLPPVAAWKAIVEDADQRAAYVKQRGLGGFVRADWDEVTEIIAAANAYTARTY----GP--------------------DRIVGFSPIPAMSMV------SYAAGSRYLSLLGGVCMSFYDWYC-------------------DLPPASPMTWGEQTDVPESADWYNAGFLILWGSNVPQTRTPDAHFYTEARYKGAKSVVVSPDYSEAAKFADIWLHPKQGTDAALAMALGHVILREFHLDRQVDYFTDYCRQYTDMPMLVRLVRQGDHYVPERLLRASD	-4.196,-13.430,-6.222,-6.083,-15.660,-8.711,-4.686,-18.934,-10.140,-5.227,-19.721,-13.841,-4.980,-22.694,-16.210,-2.818,-21.441,-19.104,-3.701,-23.250,-22.351,-0.995,-23.989,-24.930,-2.174,-25.082,-28.401,0.276,-25.541,-31.287,3.205,-24.468,-29.043,1.672,-21.012,-28.363,-0.401,-19.721,-25.438,-3.988,-19.346,-26.706,-6.259,-18.594,-23.696,-6.740,-18.988,-19.914,-9.469,-20.282,-17.587,-9.569,-20.06…	SCSWKIYVKGGIVTWETQQTDYPRTRPDLPNHEPRGCSRGASYSWYLYSGNRLKYPLVRSRLLRLWRAARATLPPVAAWKAIVEDADQRAAYVKQRGLGGFVRADWDEVTEIIAAANAYTARTYGPDRIVGFSPIPAMSMVSYAAGSRYLSLLGGVCMSFYDWYCDLPPASPMTWGEQTDVPESADWYNAGFLILWGSNVPQTRTPDAHFYTEARYKGAKSVVVSPDYSEAAKFADIWLHPKQGTDAALAMALGHVILREFHLDRQVDYFTDYCRQYTDMPMLVRLVRQGDHYVPERLLRASDFADDMGQGNNPDWKTVAVDARSGRIVVPRGAAGFRWGEQGKWNLEAK	1913988	Alphaproteobacteria bacterium
job.pdb	AF-X0STT3-F1-model_v4 4Fe-4S Mo/W bis-MGD-type domain-containing protein	23.900	359	189	10	44	393	2	285	1.000	8.246E-12	322	400	525	EWEKTYRDLWKSDASFTFLC-APNDTHNCILNAHVRDGVITRIGPTMKYGEATDLYGSKVTHRWDPRVCQKGLALTRRFYGDRRVRYPMVRKGFKAWADKGFPREKDGRPPKDYFNRARDEWLRLTHEEAADLVAAALINIATTYSGDNGQKLL------LQQGYEKEIVEATRGAGTQVLKFRGGMPLLGLTRIFGLYRMANSMALLDHKIRGV--KPEDALGARGWDNYSWHTDLPPGHPMVTGQQTVDFDLHAVEQARIVVVWGMNWVTTKMPDTHWLTEARLKGTKVVVIACEYSSSSIKADDAIVVRPGTTPALALGLCNVIMREKIYDGDYVRRFSDLPLLVRADNLKLLRAE	DFSDVYRAKWTWDKVAKGTHTRANCISACAWDVFVKDGIVWREEQNAIYEAPRD----DVPDQ-NPRGCQKGACYSDLQVSGSRVLYPMKRVG----------------------PRGGGQWKRISWDEAYTEIADRIIDAAV----ESGTETVIHDHGTTNAGFGPE--------------------------------TAGEMRYTD-AINATVLDSWSGVG-----------DMPMGAVQTWGMYNCEGTSDDWFRSDYIVVWIGNPAYTRIPDVHSMHEARYRGAKLVVIAPDYNATTVHADYWLNIKPESDAALGLAAAQIIVSEGLYDTEYVREQTDLPILVREDTGLFLRQS	9.921,-25.580,-52.302,6.360,-25.725,-51.013,4.985,-22.168,-50.530,4.879,-23.088,-46.805,8.716,-23.101,-46.909,8.546,-19.270,-47.058,6.872,-19.280,-43.594,9.167,-22.016,-42.215,12.158,-19.906,-43.329,10.801,-16.984,-41.241,10.652,-19.261,-38.137,14.408,-19.854,-37.833,17.103,-18.527,-35.449,20.813,-19.068,-34.745,20.484,-19.229,-30.933,18.153,-18.686,-27.967,19.280,-16.598,-24.958,17.445,-16.124,-…	GDFSDVYRAKWTWDKVAKGTHTRANCISACAWDVFVKDGIVWREEQNAIYEAPRDDVPDQNPRGCQKGACYSDLQVSGSRVLYPMKRVGPRGGGQWKRISWDEAYTEIADRIIDAAVESGTETVIHDHGTTNAGFGPETAGEMRYTDAINATVLDSWSGVGDMPMGAVQTWGMYNCEGTSDDWFRSDYIVVWIGNPAYTRIPDVHSMHEARYRGAKLVVIAPDYNATTVHADYWLNIKPESDAALGLAAAQIIVSEGLYDTEYVREQTDLPILVREDTGLFLRQSDLKKGGKDNQFYYWDEATDRIAKVHGCEGHGGGSLALGELRPALEGSFEVELADGKTVSVRPVFERLKAHMADYTPEKAAELTGLAPGLIRRFATDLAKAPTAMISASWGSCKH…	412755	marine sediment metagenome
job.pdb	AF-A0A7X8X2M1-F1-model_v4 Molybdopterin-dependent oxidoreductase	18.100	331	176	11	54	377	3	245	1.000	2.607E-11	321	400	282	KSD-ASFTFLCAPNDTHNCILNAHVRDGVITRIGPTMKYGEATDLYGSKVTHRWDPRVCQKGLALTRRFYGDRRVRYPMVRKGFKAWADKGFPREKDGRPPKDYFNRARDEWLRLTHEEAADLVAAALINIATTYSGDNGQKLLLQQGYEKEIVEATRGAGTQVLKFRGGMPLLGLTRIFGLYRMANSMALLDHKIRGVKPEDALGA------RGWDNYSWHTDLPPGHPMVTGQQTVDFDLHAVEQARIVVVWGMNWVTTKMPDTHWLTEARLKGTKVVVIACEYSSSSIKADDAIVVRPGTTPALALGLCNVIMREKIYDGDYVRRFSD	KGDHQIFRNTCPGNCYSACSILSHVKKGKLLKVEGDPNHGYT---LG---------RLCAQGYALTRKDYHRDRLPFPMLQS-----------------------PRGSGRWSRISWDEALSIIAEKIL------------SLNRSFNN-----------NQSLGLIR------GAGNKGFMQKIAEDFFES------------LGARILSERTGSD-----------ARLGTGRLEMP-EPENMAKAKHIVIWGVNPAVNGVHQMFFINRARDFSAKLIVIDPVFTPTAAQGDIYIQVKPGTDRLLAMAVAKLLVEEGNIDEDFLLQNTE	3.282,-36.411,-32.509,5.393,-33.231,-32.371,5.914,-32.025,-28.780,3.736,-28.911,-29.016,5.670,-25.622,-29.425,3.877,-24.344,-26.264,6.150,-23.602,-23.274,5.238,-22.356,-19.775,7.736,-20.186,-17.853,7.459,-19.266,-14.154,8.280,-15.565,-13.592,7.626,-12.705,-11.145,5.293,-9.810,-12.003,7.505,-6.712,-12.566,4.731,-4.435,-11.330,5.483,-1.595,-8.879,2.995,-2.995,-6.304,5.229,-5.027,-3.893,2.909,-8.081…	MEKGDHQIFRNTCPGNCYSACSILSHVKKGKLLKVEGDPNHGYTLGRLCAQGYALTRKDYHRDRLPFPMLQSPRGSGRWSRISWDEALSIIAEKILSLNRSFNNNQSLGLIRGAGNKGFMQKIAEDFFESLGARILSERTGSDARLGTGRLEMPEPENMAKAKHIVIWGVNPAVNGVHQMFFINRARDFSAKLIVIDPVFTPTAAQGDIYIQVKPGTDRLLAMAVAKLLVEEGNIDEDFLLQNTEGWPEYKHYVTEQVSLEEAGRLTGVGTKAIRELARYYS	2044939	Clostridia bacterium
job.pdb	AF-A0A7V6YX44-F1-model_v4 Molybdopterin-dependent oxidoreductase	19.500	333	174	11	55	377	24	272	1.000	6.184E-12	319	400	297	SDAS--FTFLCAPNDTHNCILNAHVRDGVITRIGPTMKYGEATDLYGSKVTHRWDPRVCQKGLALTRRFYGDRRVRYPMVRKGFKAWADKGFPREKDGRPPKDYFNRARDEWLRLTHEEAADLVAAALINIATTY--------SGDNGQKLLLQQGYEKEIVEATRGAGTQVLKFRGGMPLLGLTRIFGLYRMANSMALLDHKIRGVKPEDALGARGWDNYSWHTDLPPGHPMVTGQQTVDFDLHAVEQARIVVVWGMNWVTTKMPDTHWLTEARLKGTKVVVIACEYSSSSIKADDAIVVRPGTTPALALGLCNVIMREKIYDGDYVRRFSD	EEAYRITRHVCPRNCYSNCSLLGFTRDGRLEKVSGDPLHGY---TKGK---------LCPKGFNYVNLVYHPERLQTPMIQE-----------------------KRGSGKWRPISWEEAIDRIAGKIMELYRRYGSHLSLALNKYSGNFGILHQ-----AVEGM-------------FNSLGPTT------------------------RAVGSPCWSSG-----LD-AFYYDFGGHRTS-DLEEMTQADTLVLWGINPVWTSIHALPYLYRAKERGATLVTIDPIYTATAKKSDLYIQVKPGGDGALAIAVAKILVEKGEIDFRFIAEHTV	18.005,-21.908,-13.044,15.902,-21.658,-16.230,12.854,-23.798,-15.392,11.785,-24.676,-18.938,8.379,-25.870,-17.709,6.791,-27.201,-20.919,3.595,-27.605,-18.862,0.746,-27.389,-21.346,-1.876,-27.862,-18.639,-4.682,-29.099,-20.854,-7.277,-28.253,-18.212,-9.799,-30.894,-19.236,-13.084,-29.877,-17.569,-14.496,-26.729,-16.461,-17.697,-28.807,-16.687,-20.711,-26.692,-16.092,-21.896,-24.002,-18.451,-25.218…	MIIRGSGTVLCHRISNISGGESVEEAYRITRHVCPRNCYSNCSLLGFTRDGRLEKVSGDPLHGYTKGKLCPKGFNYVNLVYHPERLQTPMIQEKRGSGKWRPISWEEAIDRIAGKIMELYRRYGSHLSLALNKYSGNFGILHQAVEGMFNSLGPTTRAVGSPCWSSGLDAFYYDFGGHRTSDLEEMTQADTLVLWGINPVWTSIHALPYLYRAKERGATLVTIDPIYTATAKKSDLYIQVKPGGDGALAIAVAKILVEKGEIDFRFIAEHTVGWEELRSKLESIPMEDALLQAGQRR	1409	Bacillus sp. (in: Bacteria)
job.pdb	AF-A0A2D3WK97-F1-model_v4 Molybdopterin dinucleotide-binding protein	20.700	420	219	14	1	393	6	338	1.000	4.381E-13	319	400	623	NNVNRREFLQWIGAAGFSTFALSASNAW---GLQAIENPLAAYPNREW-EKTYRDLWK---SD----ASFTFLCAPNDTHNCILNAHVRDGVITRIGPTMKYGEATDLYGSKVTHRWDPRVCQKGLALTRRFYGDRRVRYPMVRKGFKAWADKGFPREKDGRPPKDYFNRARDEWLRLTHEEAADLVAAALINIAT----------TYSGDN------GQKLLLQQGYEKEIVEATRGAGTQVLKFRGGMPLLGLTRIFGLYRMANSMALLDHKIRGVKPEDALGARGWDNYSWHTDLPPGHPMVTGQQTVDFDLHAVEQARIVVVWGMNWVTTKMPDTHWLTEARLKGTKVVVIACEYSSSSIKADDAIVVRPGTTPALALGLCNVIMREKIYDGDYV…	NN-QRRDFLKVSGMT--AALVASQGSLFAKTNVMSVENGKENYPNTNYTEDMYRNEFSFTYGKKEEHGFAYHCV--NCQGNCAWEVWSNNGVVTRENQSARYPVINAK-----IPDFNPRGCNKGVQHSQTMYQKDRILYPMVRV----------GERGEGK------------WKRISWDEAAERVCQEIFNCMTDPERGPDKLMVHAGTGLLTEGRRGAPL------------------------RFSTQLGAIRIYPSSYLGDMFS-------------------------------GAAIAYGEGNLGCTWDFMYNVDTAVMWGGNPSVSRIPDAHFVWEGKYNGAKVIVITPEFNATAKSADLWIPIKAGSDNILAMGVINVILNEKLYKPEFI…	9.563,-2.744,-96.322,6.620,-0.913,-95.986,3.701,0.327,-93.925,2.692,1.109,-90.457,-0.949,-0.052,-90.107,-3.137,1.694,-87.675,-5.240,-0.127,-85.050,-5.058,1.694,-81.670,-8.473,3.455,-81.552,-10.855,0.534,-82.293,-9.241,-1.857,-79.766,-9.128,0.915,-77.132,-12.875,1.542,-77.736,-13.586,-2.228,-77.473,-11.597,-2.502,-74.193,-13.146,0.730,-72.788,-16.643,-0.428,-73.898,-16.112,-3.844,-72.217,-14.788,-…	MTKVMNNQRRDFLKVSGMTAALVASQGSLFAKTNVMSVENGKENYPNTNYTEDMYRNEFSFTYGKKEEHGFAYHCVNCQGNCAWEVWSNNGVVTRENQSARYPVINAKIPDFNPRGCNKGVQHSQTMYQKDRILYPMVRVGERGEGKWKRISWDEAAERVCQEIFNCMTDPERGPDKLMVHAGTGLLTEGRRGAPLRFSTQLGAIRIYPSSYLGDMFSGAAIAYGEGNLGCTWDFMYNVDTAVMWGGNPSVSRIPDAHFVWEGKYNGAKVIVITPEFNATAKSADLWIPIKAGSDNILAMGVINVILNEKLYKPEFIKTLTDLPFLVDVETQKMIRRSDMEHAANDEDHHKYMEEFYCMNKATGKIALMPGTEGSSEKSLRLDDHGIVPELEGKWTITD…	148813	Sulfuricurvum kujiense
job.pdb	AF-C9R9K4-F1-model_v4 Molybdopterin oxidoreductase	26.400	404	210	11	1	393	9	336	1.000	6.551E-12	319	400	1027	NNVNRREFLQWIGAAG---FSTFALSASNAWGLQAIENPLAAYPNREWEKTYRDLWKSDASFTFLCAPNDTHNCILNAHVRDGVITRIGPTMKYGEATDLYGSKVTHRWDPRVCQKGLALTRRFYGDRRVRYPMVRKGFKAWADKGFPREKDGRPPKDYFNRARDEWLRLTHEEAADLVAAALINIATTYSGDNGQKLLLQQGYEKEIVEATRGAGTQVLKFRGGMPLLGL-------TRIFGLYRMANSMALLDHKIRGVKPEDALGARGW-DNYSWHTDLPPGHPMVTGQQTVDFDLHAVEQARIVVVWGMNWVTTKMPDTHWLTEARLKGTKVVVIACEYSSSSIKADDAIVVRPGTTPALALGLCNVIMREKIYDGDYVRRFSDLPLLVRADNLK…	TRLSRREFLK-LGLSGLVGAAGYGLIKALGEGAYVHEHLRPAIDAR-GEDFYRGFFTYDSVIRTTCAGNCTQACGWRAYVRGGVLIKTEPAADYDRFDPVA----KKAYLPRGCMRGASYPRYIYGPMRVKTPLIRVG---------PRGSG-------------QFRRASWDEALEYIAERLLKIIR----EDGAE----------------------------------AIALFCPIPSYNYVSAAGGYRLGNL----------LGATGPLSFYDWYCDLPAGEPQTWGVQTEECEEWDWLNARLIIVWGANPAESRIAAAHFLTEAKYRGTKIIAILTDYNGSAKLADIAVSPKPGTDAALALGIARELIARGWYNEDYVVTFTDLPFLVRQDTGQ…	50.773,-39.094,-18.401,49.595,-42.700,-18.930,47.118,-44.216,-21.369,46.109,-47.745,-20.410,43.475,-48.775,-22.982,41.547,-51.742,-21.562,40.196,-53.200,-24.835,36.772,-54.540,-23.864,35.982,-56.490,-27.067,32.234,-55.978,-27.662,30.503,-59.017,-29.183,27.930,-57.536,-31.585,24.361,-58.933,-31.450,25.324,-60.780,-34.691,28.361,-62.452,-33.012,26.256,-63.453,-29.968,23.737,-65.154,-32.312,26.639,-…	MGEEKEKRTRLSRREFLKLGLSGLVGAAGYGLIKALGEGAYVHEHLRPAIDARGEDFYRGFFTYDSVIRTTCAGNCTQACGWRAYVRGGVLIKTEPAADYDRFDPVAKKAYLPRGCMRGASYPRYIYGPMRVKTPLIRVGPRGSGQFRRASWDEALEYIAERLLKIIREDGAEAIALFCPIPSYNYVSAAGGYRLGNLLGATGPLSFYDWYCDLPAGEPQTWGVQTEECEEWDWLNARLIIVWGANPAESRIAAAHFLTEAKYRGTKIIAILTDYNGSAKLADIAVSPKPGTDAALALGIARELIARGWYNEDYVVTFTDLPFLVRQDTGQFLRESDLREGGSPYKLYVWDKLQEKPVLAPGTLGDDRDTLDWQTVGITPALEFAGEVLLRDGQKVSVK…	429009	Ammonifex degensii KC4
job.pdb	AF-A0A7R6VNF3-F1-model_v4 Nitrate reductase / nitrite oxidoreductase, alpha subunit	21.000	366	188	14	1	345	1	286	1.000	6.188E-13	318	400	286	NNVNRREFLQWIGAAGFSTFALSASNAWGLQAIENPL------AAYPNREW-EKTYRDLWK---SDA--SFTFLCAPNDTHNCILNAHVRDGVITRIGPTMKYGEATDLYGSKVTHRWDPRVCQKGLALTRRFYGDRRVRYPMVRKGFKAWADKGFPREKDGRPPKDYFNRARDEWLRLTHEEAADLVAAALINIATT---------YSGDNGQKLLLQQGYEKEIVEATRGAGTQVLKFRGGMPLLGLTRIFGLYRMANSMALLDHKIRGVKPEDALGARGWDNYSWHTDLPPGHPMVTGQQTVDFDLHAVEQARIVVVWGMNWVTTKMPDTHWLTEARLKGTKVVVIACEYSSSSIKADDAIVV	MNTQRRDFLKISGA----TAALVASSG-SLFAKTDVIKVENGKNNYPNTTYTEQMYRNEFGFTYGNKEEHGYAYHCVNCQGNCAWEVWGNNGVVTRENQSARYPRINPK-----VPDFNPRGCNKGIQHSQVMYEKDRILYPMKRV----------GKRGEGK------------WKRISWDEAAQIVAQKIFDTMTDPKKGPGRIMVHAGTGLLTEGR----RGAPLRF---STQ----------LGAYRIYPASYLGD-------------------------------MFSGAAVAYGEGNVGCTYDFMYQVDTAVFWGGNPSVSRIPDAHFVWEGKYNGAKVIVITPEFNGSAKSADLWIPN	-9.122,5.805,-76.464,-8.356,2.133,-75.697,-5.823,2.507,-72.835,-4.150,-0.921,-72.677,-3.688,-2.336,-69.129,0.078,-2.002,-69.787,-0.137,1.805,-70.185,-2.231,2.105,-66.996,0.406,0.066,-65.086,3.237,2.207,-66.534,1.442,5.462,-65.604,0.506,4.169,-62.099,4.091,2.908,-61.532,5.550,6.245,-62.711,3.073,8.189,-60.500,3.846,5.958,-57.458,7.608,6.403,-58.038,7.102,10.190,-58.392,5.060,10.380,-55.139,7.649,8…	MNTQRRDFLKISGATAALVASSGSLFAKTDVIKVENGKNNYPNTTYTEQMYRNEFGFTYGNKEEHGYAYHCVNCQGNCAWEVWGNNGVVTRENQSARYPRINPKVPDFNPRGCNKGIQHSQVMYEKDRILYPMKRVGKRGEGKWKRISWDEAAQIVAQKIFDTMTDPKKGPGRIMVHAGTGLLTEGRRGAPLRFSTQLGAYRIYPASYLGDMFSGAAVAYGEGNVGCTYDFMYQVDTAVFWGGNPSVSRIPDAHFVWEGKYNGAKVIVITPEFNGSAKSADLWIPN	2724901	Nitratiruptor sp. YY09-18
job.pdb	AF-A0A7G9Y076-F1-model_v4 Putative dimethyl sulfoxide reductase catalytic subunit A	18.500	389	211	12	1	376	2	297	1.000	6.554E-13	318	400	320	NNVNRREFLQWIGAAGFSTFALSASNAWGLQAIENPLAAYPNREWEKTYRDLWK-SDASFTFLCAPNDTHNCILNAHVRDGVITRIGPTMKYGEATDLYGSKVTHRWDPRVCQKGLALTRRFYGDRRVRYPMVRKGFKAWADKGFPREKDGRPPKDYFNRARDEWLRLTHEEAADLVAAALINIATTYSGDNGQKLL------LQQGYEKEIVEATRGAGTQVLKFRGGMPLLG------LTRIFGLYRMANSMALLDHKIRGVKPEDALGARGWDNYSWHTDLPPGHPMVTGQQTVDFDLHAVEQARIVVVWGMNWVTTKMPDTHWLTEARLKGTKVVVIACEYSSSSIKADDAIVVRPGTTPALALGLCNVIMREKIYDGDYVRRFS	MRITRRDFLKATAATVATAAIGRSVIGRNTGSREFSLT----EQFNLIETALAEEAGRDITIVSDVDSHSQCMMSVSVEDGVVTEISGNPRDPEG---AGELTLR---------GKHTMEMLYAPDRLQYPMKRAG----------------------ERGSGKWERITWDEALTTIADRLGEIKN----EYGAEAIDFHYGHYHSGDISSYLSRLA-------------NLIGTPNISTPNHICHVPR-----VFLQF--------------YFDFGAVVPPD-------------------VVNTSLIIIWGGNPAVTNKPQQMAIDKARERGAKLIVIDPRVTAYAEEADIHAQLRPGTDGALALGMLHVIINERFYDTEFVDEWT	41.430,19.599,39.243,39.977,19.115,42.758,39.675,15.436,43.832,36.139,14.831,45.195,36.492,12.514,48.216,34.102,9.619,49.027,32.941,11.747,52.007,32.039,14.683,49.710,30.021,12.295,47.494,28.103,10.942,50.531,27.334,14.492,51.754,26.081,15.398,48.247,23.763,12.323,48.133,22.431,12.993,51.673,21.624,16.586,50.644,19.880,15.327,47.450,17.735,12.823,49.440,16.692,15.538,51.937,15.693,17.870,49.063,1…	MMRITRRDFLKATAATVATAAIGRSVIGRNTGSREFSLTEQFNLIETALAEEAGRDITIVSDVDSHSQCMMSVSVEDGVVTEISGNPRDPEGAGELTLRGKHTMEMLYAPDRLQYPMKRAGERGSGKWERITWDEALTTIADRLGEIKNEYGAEAIDFHYGHYHSGDISSYLSRLANLIGTPNISTPNHICHVPRVFLQFYFDFGAVVPPDVVNTSLIIIWGGNPAVTNKPQQMAIDKARERGAKLIVIDPRVTAYAEEADIHAQLRPGTDGALALGMLHVIINERFYDTEFVDEWTIGFDELKKFIKDYPPEKVEAITW	2759911	Methanosarcinales archaeon ANME-2c ERB4
job.pdb	AF-A0A3M0ZIC9-F1-model_v4 Twin-arginine translocation signal domain-containing protein	21.800	416	209	15	2	393	11	334	1.000	9.257E-13	318	400	1011	NVNRREFLQWIGAAGFSTFALSASNAWGLQAIENPLA--AYPNREWEKTYRDLWKSDASFTF---LCA-PNDTHNCILNAHVRDGVITRIGPTMKYGEATDLYGSKVTHRWDPRVCQKGLALTRRFYGDRRVRYPMVRKGFKAWADKGFPREKDGRPPKDYFNRARDEWLRLTHEEAADLVAAALINIATTY--------SGDNGQKLLLQQGYEKEIVEATRGAGTQVLKFRGGMPLLGLTRIFGLYRMANSMALLDHK------IRGVKPEDALGARGWDNYSWHTDLPPGHPMVTGQQTVDFD----LHAVEQARIVVVWGMNWVTTKMPDTHWLTEARLKGTKVVVIACEYSSSSIKADDAIVVRPGTTPALALGLCNVIMREKIYDGDYVRRFS…	NITRREFLK---TSAVTVVGLTLSRLAPLRAEAAPAVEPPKPYENWQKLMAEKWTWDSRHRVTHCVDCYPGN---CSWTVYVKDGMVIREEQTGHYPQLNPEMPD-----MNPRGCQKGASFGNVMYAKERIKYPLIRVGERGQG----------------------KWRRATWDEALTMVADAIIDAQQNVGPESCIMEMGP--------------------G---------------NIG----IFQAEAASRFAMSQGMTTLDVDGLI----------------NDFNVGQYITFGK----FQQASSVDDWFNADVILIWHKNPIYTRIPSYHFISEARYRGATVVTIAPDASPSTMHADLYVPVDFGADAALALGMAHVMISEGLVNEEFVKEQT…	40.120,-27.323,-43.160,42.204,-29.801,-41.028,41.622,-31.868,-38.601,40.449,-33.981,-35.571,43.045,-35.687,-33.460,42.246,-39.350,-32.594,40.774,-40.476,-29.278,42.145,-44.020,-28.673,39.123,-46.064,-27.533,39.919,-49.415,-25.828,38.375,-51.905,-28.291,37.665,-55.035,-26.212,35.894,-57.397,-28.627,32.784,-59.315,-27.455,34.905,-62.467,-28.142,37.628,-61.409,-25.637,34.995,-60.696,-22.945,33.522,-…	MKGPGEMTGLNITRREFLKTSAVTVVGLTLSRLAPLRAEAAPAVEPPKPYENWQKLMAEKWTWDSRHRVTHCVDCYPGNCSWTVYVKDGMVIREEQTGHYPQLNPEMPDMNPRGCQKGASFGNVMYAKERIKYPLIRVGERGQGKWRRATWDEALTMVADAIIDAQQNVGPESCIMEMGPGNIGIFQAEAASRFAMSQGMTTLDVDGLINDFNVGQYITFGKFQQASSVDDWFNADVILIWHKNPIYTRIPSYHFISEARYRGATVVTIAPDASPSTMHADLYVPVDFGADAALALGMAHVMISEGLVNEEFVKEQTDLPLLVRTDTRKYLRGPELEGEGVREDQLYVLDARTGKPARAPLDTLRWQGIDPKLDARAEVKLANGETVEVRTVFSLLRER…	2080303	Candidatus Dadabacteria bacterium
job.pdb	AF-A0A847J5C5-F1-model_v4 Molybdopterin-dependent oxidoreductase	18.000	344	184	14	55	388	14	269	1.000	2.607E-11	317	400	269	SDASFTFLCAPNDTHNCILNAHVRDGVITRIGPTMKYGEATDLYGSKVTHRWDPRVCQKGLALTRRFYGDRRVRYPMVRKGFKAWADKGFPREKDGRPPKDYFNRARDEWLRLTHEEAADLVAAALINIATT-------YSGDNGQKLLLQQGYEKEIVEATRGAGTQVLKF--RGGMPLLGLTRIFGLYRMANSMALLDHKIRGVKPEDALGARGWDNYSWHTDLPPGHPMVTGQQTVDFDLHAVEQARIVVVWGMNWVTTKMPDTHWLTEARLKGTKVVVIACEYSSSSIKADDAIVVRPGTTPALALGLCNVIMREKIYDGDYVRRFSDLP-LLVRADNLK	SDEVKYTTC-YMCACRCGIKVHVKDGQIRYIEGNRNHPV-----NKGV-------ICGKGSSGIMQHYSPARLRKPLKRV----------GKRGEG------------EFVEIEWEEALSTATEWLAKIRATDPKKLAFFTGR---------DQSQSLTGWWA-AQFGTPNFAAHGGFC-------------SVNMAAAGLYTIG----GSF---------WEFGEPD-----------------WDRSRYLMLFGVAEDHDSNPIKTGLGKMKARGAKVVSINPIRTGYSAVADEWLGIRPGTDGLFVMALIHELMHADQIDLDYLVRYTNAPWLVIDAPGTA	1.255,-54.538,25.191,-1.126,-51.580,24.862,-1.904,-51.209,21.119,-0.540,-47.813,20.054,-3.558,-45.730,18.946,-3.756,-45.479,15.205,-3.527,-41.702,14.540,-6.193,-40.135,12.443,-3.871,-38.477,9.888,-6.709,-36.347,8.364,-9.268,-35.406,11.034,-12.266,-33.275,10.282,-10.762,-29.936,11.343,-13.942,-27.810,10.847,-17.754,-28.062,10.634,-17.892,-24.907,8.436,-15.624,-23.134,5.909,-16.122,-19.388,5.256,-1…	MSREPTPDLSPVVSDEVKYTTCYMCACRCGIKVHVKDGQIRYIEGNRNHPVNKGVICGKGSSGIMQHYSPARLRKPLKRVGKRGEGEFVEIEWEEALSTATEWLAKIRATDPKKLAFFTGRDQSQSLTGWWAAQFGTPNFAAHGGFCSVNMAAAGLYTIGGSFWEFGEPDWDRSRYLMLFGVAEDHDSNPIKTGLGKMKARGAKVVSINPIRTGYSAVADEWLGIRPGTDGLFVMALIHELMHADQIDLDYLVRYTNAPWLVIDAPGTA	1871068	Phyllobacteriaceae bacterium
job.pdb	AF-A0A832FYH4-F1-model_v4 Molybdopterin oxidoreductase	22.700	417	209	15	1	393	1	328	1.000	2.608E-12	317	400	969	NNVNRREFLQWIGAAGFSTFALSASNAWGLQAIENPLAAYPNREWEKTYRDLWKSDASFTFLCAPNDTHNCILNAHVRDGVITRIGPTMKYGEATDLYGSKVTHRWDP---RVCQKGLALTRRFYGDRRVRYPMVRKGFKAWADKGFPREKDGRPPKDYFNRA------RDEWLRLTHEEAADLVAAALINIATTYSGDNGQKLLLQQGYEKEIVEATRGAG----TQV--LKFRGGMPLLGLTRIFGLYRMANSMALLD---------HKIRGVKPEDALGARGWDNYSWHTDLPPGHPMVTGQQTVDFDLHAVEQARIVVVWGMNWVTTKMPDTHWLTEARLKGTKVVVIACEYSSSSIKADDAIVVRPGTTPALALGLCNVIMREKIYDGDYVRRF…	MRVSRRDMIKL-------SLATSLVAALGLY-VKPRLL----RRVDEFSPIQSEEVKIVKVSCLPNCTESCWLQAYVYNDRVRVLMPAPDY--------------LEPEYTRGCLRGLSQVFLWYGPDRLRRPMVREPFLRWC-RGE--VSW----EKAVEEAAKLRGSPDKFIEVDWDIALDCASKALAKIMRDYGP----------------------ASIAYTIQVPGTAYMGK---------------GALMRLASLFGWSSMHAYPLNG-------------------DLPTFWAPTFGVQTEELETHEYLNSKLILIFGSNFTVTRTMSARMLVLAREKGAKIVVIDMNYPSVANIADELILINPATDAALALGIVYVLIRDKLYDAEFTKTY…	21.397,-41.370,-32.222,18.658,-39.584,-34.298,15.467,-41.701,-34.558,13.292,-40.342,-37.399,9.514,-39.740,-37.118,9.240,-42.642,-39.612,11.108,-45.031,-37.264,8.717,-44.064,-34.423,5.658,-44.914,-36.586,7.239,-48.256,-37.581,7.953,-49.021,-33.895,4.341,-48.106,-32.910,2.900,-50.353,-35.665,5.192,-53.240,-34.623,4.222,-52.908,-30.915,0.489,-52.759,-31.809,0.808,-55.940,-33.924,2.699,-57.810,-31.15…	MRVSRRDMIKLSLATSLVAALGLYVKPRLLRRVDEFSPIQSEEVKIVKVSCLPNCTESCWLQAYVYNDRVRVLMPAPDYLEPEYTRGCLRGLSQVFLWYGPDRLRRPMVREPFLRWCRGEVSWEKAVEEAAKLRGSPDKFIEVDWDIALDCASKALAKIMRDYGPASIAYTIQVPGTAYMGKGALMRLASLFGWSSMHAYPLNGDLPTFWAPTFGVQTEELETHEYLNSKLILIFGSNFTVTRTMSARMLVLAREKGAKIVVIDMNYPSVANIADELILINPATDAALALGIVYVLIRDKLYDAEFTKTYTDMPLLIRLDTKTRLKASEVKELSEYAKNIKIPAYRELYTAWDTRRNKIVIVDPRTLERKDPVTGEIYDPALEGEFEVELVDGKRVKVK…	1872399	Aeropyrum sp.
job.pdb	AF-A0A7C5PNY7-F1-model_v4 4Fe-4S Mo/W bis-MGD-type domain-containing protein	15.900	344	170	9	57	379	3	248	1.000	4.635E-11	316	400	260	ASFTFLCAPNDTHNCILNAHVRDGVITRIGPTMKYGEATDLYGSKVTHRWDPRVCQKGLALTRRFYGDRRVRYPMVRKGFKAWADKGFPREKDGRPPKDYFNRARDEWLRLTHEEAADLVAAALINIATTYSGD-----------------NGQKLLLQQG----YEKEIVEATRGAGTQVLKFRGGMPLLGLTRIFGLYRMANSMALLDHKIRGVKPEDALGARGWDNYSWHTDLPPGHPMVTGQQTVDFDLHAVEQARIVVVWGMNWVTTKMPDTHWLTEARLKGTKVVVIACEYSSSSIKADDAIVVRPGTTPALALGLCNVIMREKIYDGDYVRRFSDLP	AIKNSICSLNCPDSCELILEVENNKILNVNGSQNNPYT---RGI---------ACPFINKYIQRIYSPYRVLHPHKREG---------DTYQ--------------TWIQLDHKSALQEIANILKKVLSKYPPSSILHIQGKERGGITGYLNKYFFKLLGGVTTIYEDEILD-----------------------------------LGETAFCGDF-----------GYEDSSD-----------------PREILNSKLIILWNSNPFIRGEHYIPFLNQAHKKGAKIILISPIYSPVVKIADAFYQPKPGTEGLIAAILCYFIVKNEWHDRAFLGKYVDNA	-22.544,-26.241,14.719,-19.700,-25.228,12.396,-20.762,-22.728,9.683,-18.869,-21.375,6.655,-19.168,-17.598,6.077,-17.872,-15.391,3.249,-16.051,-12.152,4.131,-13.563,-9.652,2.689,-10.160,-8.748,4.141,-10.406,-5.554,6.220,-6.642,-4.862,6.088,-5.386,-1.786,4.192,-3.797,-3.702,1.271,-4.912,-3.347,-2.398,-5.390,-7.093,-2.831,-9.080,-6.961,-1.743,-8.867,-10.596,-0.605,-12.031,-12.726,-0.483,-12.059,-14.…	MKAIKNSICSLNCPDSCELILEVENNKILNVNGSQNNPYTRGIACPFINKYIQRIYSPYRVLHPHKREGDTYQTWIQLDHKSALQEIANILKKVLSKYPPSSILHIQGKERGGITGYLNKYFFKLLGGVTTIYEDEILDLGETAFCGDFGYEDSSDPREILNSKLIILWNSNPFIRGEHYIPFLNQAHKKGAKIILISPIYSPVVKIADAFYQPKPGTEGLIAAILCYFIVKNEWHDRAFLGKYVDNASEFISFIKGLNV	1978231	Acidobacteria bacterium
job.pdb	AF-A0A518U7T4-F1-model_v4 4Fe-4S Mo/W bis-MGD-type domain-containing protein	25.100	410	203	13	1	391	5	329	1.000	1.165E-12	316	400	956	NNVNRREFLQWIGAAGFSTFALSASN-AWGLQAIENPLAAYPNREWEKTYRDLWKSDA--SFTFLCAPNDTHNCILNAHVRDGVITRIGPTMKYGEATDLYGSKVTHRWDPRVCQKGLALTRRFYGDRRVRYPMVRKGFKAWADKGFPREKDGRPPKDYFNRARDEWLRLTHEEAADLVAAALINIATT--------YSGDNGQKLLLQQGYEKEIVEATRGAGTQVLKFRGGMPLLGLTRIFGLYRMANSMALLDH------KIRGVKPEDALGARGWDNYSWHTDLPPGHPMVTGQQT--VDFDLHAVEQARIVVVWGMNWVTTKMPDTHWLTEARLKGTKVVVIACEYSSSSIKADDAIVVRPGTTPALALGLCNVIMREKIYDGDYVRRFSDLPL…	IDTSRRTFLRG-SAAGALTLALELSHLKLAFAGGTLPPGAKQYKHYQDVYRKKWTWDRVEVGTHTCLNCASGGCSWNLYVREGIVWREEQGAPYTQTNTS----VPD-YNPRGCQKGASASALYRSPSRLRYPLKRV----------GARGENR------------WKRISWDEALNEVSKALVDTLSTRGGAGAYVENGNNSD--------------------------------------FGPSWIAMVRFFRTLGIPVTENFGGVG-----------------DLMTGATLALGNPVPGASSDD--WFRTDYFVNWFGNPVSTRIPDAHFMTEARYRGAKIVSITPDFNPSAIHTDLWINPRPGTDAALALAACKVIIDENLHDVPYILEQTDLPL…	-5.273,-71.279,-37.775,-3.144,-72.178,-34.726,0.575,-72.352,-35.555,2.110,-74.002,-32.500,5.747,-72.830,-32.544,7.624,-76.044,-31.685,10.088,-74.652,-29.114,12.379,-77.667,-28.935,15.156,-77.103,-26.347,17.546,-77.418,-29.342,15.815,-74.553,-31.244,15.937,-72.358,-28.105,19.657,-73.103,-27.511,20.479,-72.305,-31.172,18.507,-69.013,-30.951,20.232,-68.171,-27.616,23.692,-68.987,-29.054,23.006,-66.8…	MSHSIDTSRRTFLRGSAAGALTLALELSHLKLAFAGGTLPPGAKQYKHYQDVYRKKWTWDRVEVGTHTCLNCASGGCSWNLYVREGIVWREEQGAPYTQTNTSVPDYNPRGCQKGASASALYRSPSRLRYPLKRVGARGENRWKRISWDEALNEVSKALVDTLSTRGGAGAYVENGNNSDFGPSWIAMVRFFRTLGIPVTENFGGVGDLMTGATLALGNPVPGASSDDWFRTDYFVNWFGNPVSTRIPDAHFMTEARYRGAKIVSITPDFNPSAIHTDLWINPRPGTDAALALAACKVIIDENLHDVPYILEQTDLPLLVRSDTQQFLREIDVVPGGRKECFGWWDEKTQQVVWSSSSADFEKEKQTLRLKADDHPALEPKGAKVKLLSGKTVEVRSAF…	1981880	Denitratisoma sp. DHT3
job.pdb	AF-A0A7H4NHB1-F1-model_v4 Respiratory nitrate reductase subunit alpha	20.700	391	184	17	57	390	1	322	1.000	8.740E-13	314	400	330	ASFTFL------CAPNDTHNCILNAHVR------DGVITRIGPTMKYGEATDLYGSKVTHRW-----DPRVCQKGLALTRRFYGDRRVRYPMVRKGFKAWADKGFPREKDGRPPKDY-------------FNRAR--DEWLRLTHEEAADLVAAALINIATTYSGDNGQKLLLQQ--GYE----KEIVEATRGAGTQVLKFRGGMPLLGLTRIFGLYRMANSMALLD------HKIRGVKPEDALGARGWDNYSWHTDLPPGHPMVTGQQTVDFDLHAVEQARIVVVWGMNWVTTKMPDTHWLTEARLKGTKVVVIACEYSSSSIKADDAIVVRPGTTPALALGLCNVIMREKIYD------GDYVRRFSDLPLLVR-------ADNLKLL	MDTVNVGSTIKLCAPP---RCQLHRFVQLEDLCQKWLVTWETQQTDYPRT----------RPDMPNHEPRGCPRGASYSWYLYSANRLKYPLMRKRLMKMWREAKVQHSD---PVDAWASIIEDADKAKSFKQARGRGGFVRSSWQEVNELIAASNVYTVKTY----GPD----RVAGFSPIPAMSMVSYA--------------------------SGARYLSLIGGTCLSFYDWYC-------------------DLPPASPQTWGEQTDVPESADWYNSSYIIAWGSNVPQTRTPDAHFFTEVRYKGTKTVAITPDYAEIAKLCDLWLAPKQGTDAAMALAMGHVMLREFHLDKPSQYFTDYVRRYTDMPMLVMLEERMAITPRAACC	23.772,13.042,29.931,21.690,13.234,26.761,20.769,9.813,25.308,20.539,8.491,21.731,18.054,5.653,21.073,17.675,3.575,17.888,14.213,3.774,16.292,12.290,3.751,12.999,9.094,5.377,11.686,6.052,3.048,11.774,4.351,4.366,8.608,3.343,3.050,5.180,6.415,4.017,3.130,8.948,2.068,1.008,11.366,1.330,2.590,9.242,0.885,5.701,12.358,1.099,7.876,14.753,3.988,7.590,16.769,3.666,10.833,16.871,6.885,12.892,18.799,8.188…	MDTVNVGSTIKLCAPPRCQLHRFVQLEDLCQKWLVTWETQQTDYPRTRPDMPNHEPRGCPRGASYSWYLYSANRLKYPLMRKRLMKMWREAKVQHSDPVDAWASIIEDADKAKSFKQARGRGGFVRSSWQEVNELIAASNVYTVKTYGPDRVAGFSPIPAMSMVSYASGARYLSLIGGTCLSFYDWYCDLPPASPQTWGEQTDVPESADWYNSSYIIAWGSNVPQTRTPDAHFFTEVRYKGTKTVAITPDYAEIAKLCDLWLAPKQGTDAAMALAMGHVMLREFHLDKPSQYFTDYVRRYTDMPMLVMLEERMAITPRAACCARLIWWTH	1134687	Klebsiella michiganensis
job.pdb	AF-K0F6B3-F1-model_v4 Nitrate reductase Z subunit alpha	37.300	126	69	2	264	381	4	127	1.000	2.757E-08	313	400	128	NYSWHTDLPPGHPMVTGQQTVDFDLHAVEQARIVVVWGMNWVTTKMPDTHWLTEARLKGTKVVVIACEYSSSSIKADDAIVVRPGTTPALALGLCNVIMREKIYDG--------DYVRRFSDLPLL	FYDWYADLPVASPQVFGDQTDVPESADWFDAGYLIMWGSNVPVTRTPDAHYMTEARYRGQKVVVVSPDYADNTKFADEWVAARPGTDAALAMSMGHVVLRE--FFVERSTPRFLDYVKRYTDLPFP	27.785,10.799,9.329,25.248,10.460,6.485,24.604,6.757,5.827,24.895,5.434,2.255,21.121,4.817,2.505,20.489,8.513,3.254,22.975,9.569,0.545,20.952,7.623,-2.063,17.701,9.164,-0.708,16.464,5.611,-0.012,16.152,6.444,3.720,12.473,7.335,4.345,13.204,10.214,6.702,9.585,9.895,7.935,10.192,6.382,9.375,12.703,7.632,12.002,10.435,10.638,12.634,7.204,8.645,13.174,8.452,5.294,14.522,12.053,5.917,15.678,13.186,3.1…	MLSFYDWYADLPVASPQVFGDQTDVPESADWFDAGYLIMWGSNVPVTRTPDAHYMTEARYRGQKVVVVSPDYADNTKFADEWVAARPGTDAALAMSMGHVVLREFFVERSTPRFLDYVKRYTDLPFPG	1133849	Nocardia brasiliensis ATCC 700358
job.pdb	AF-B5LPE3-F1-model_v4 Nitrate reductase alpha subunit	37.200	129	81	0	265	393	2	130	1.000	1.951E-07	313	400	250	YSWHTDLPPGHPMVTGQQTVDFDLHAVEQARIVVVWGMNWVTTKMPDTHWLTEARLKGTKVVVIACEYSSSSIKADDAIVVRPGTTPALALGLCNVIMREKIYDGDYVRRFSDLPLLVRADNLKLLRAE	YDWYCDLPPGEPLTWGVQTEACECADWFNSKYIVLWGSNISQTRIPDAHFAYEARYNGAKIVCISPDYNASATHADLYFRINPGTDGILALGVAKFLIDQDLIDAPYVKEQTDLPLLVLSGTKRFLRES	23.180,-6.564,10.433,20.149,-6.637,8.083,19.113,-3.175,9.341,22.724,-1.889,9.258,23.032,-2.747,5.542,19.621,-1.126,4.846,18.465,-4.458,3.339,15.710,-4.646,5.988,12.735,-2.798,4.383,11.387,-0.897,7.364,8.073,-0.271,5.653,7.381,-4.040,5.885,7.639,-4.521,9.704,5.788,-1.228,10.134,2.917,-2.431,7.881,2.787,-6.220,8.391,4.612,-6.761,11.720,6.990,-9.305,10.116,10.752,-8.879,9.707,10.649,-9.352,5.899,8.6…	FYDWYCDLPPGEPLTWGVQTEACECADWFNSKYIVLWGSNISQTRIPDAHFAYEARYNGAKIVCISPDYNASATHADLYFRINPGTDGILALGVAKFLIDQDLIDAPYVKEQTDLPLLVLSGTKRFLRESDLKKGGKEDIFYFWDAKQQHAVPVPGSMGSDQKTIQLNGADPALTGIFQVQLADGKSAEVTTVFELLKTELSLYTLDKVAARTGLPVREIELFARELGTRKPAMIIHGAGTNHWFHNDLI	77133	uncultured bacterium
job.pdb	AF-G5RS15-F1-model_v4 Anaerobic dimethyl sulfoxide reductase chain A	22.100	338	157	11	54	376	30	276	1.000	8.246E-12	312	400	309	KSDASFTFLCAPNDTHNCILNAHVRDGVITRIGPTMKYGEATDLYGSKVTHRWDPRVCQKGLALTRRFYGDRRVRYPMVRKGFKAWADKGFPREKDGRPPKDYFNRARDEWLRLTHEEAADLVAAALINIATTYSGDNGQKLLLQQGYEKEIVEATRGAGTQ--VLKFRGGMPLLGLTRIFGLYRMANSMALLDH---------KIRGVKPEDALGARGWDNY----SWHTDLPPGHPMVTGQQTVDFDLHAVEQARIVVVWGMNWVTTKMPDTHWLTEARLKGTKVVVIACEYSSSSIKADDAIVVRPGTTPALALGLCNVIMREKIYDGDYVRRFS	KTYKIYRNACPRNCYDTCSLKTWVKDGVITFVEG---APESTFTHGT---------PCVKGLSYPRRVYSPDRIKYPMAQD-----------------------VRGSGNWRRISWEEAMQRIAAKML------------EIKKKDGSM-----------LGLALTKYSGKFGVLN-------YAVEGMMSSLGYTTRFAGTPCWPAGIDAQ---------NYDMGDMWCND-----------------PEDMVKAKYIIIWGANPAWCSMHSMKYIYQAREKGAKVVVIDPLLSQTAAKADLYLRVRPGSDGALALGMARHLVDKGLVDQDFVNNDA	-63.711,-16.731,-13.227,-60.646,-17.019,-14.263,-57.843,-18.620,-12.215,-54.381,-17.901,-13.642,-52.708,-21.334,-13.889,-49.166,-21.075,-12.521,-47.363,-23.418,-14.925,-44.868,-24.993,-12.519,-42.186,-25.907,-15.056,-40.471,-28.967,-13.494,-36.995,-27.735,-12.636,-35.526,-30.787,-14.493,-35.349,-28.973,-17.883,-32.406,-26.815,-16.645,-30.378,-29.592,-14.962,-27.241,-30.104,-17.079,-27.694,-33.638…	MALGAVAALPGGLLTSRCALAQPPVPFNPKTYKIYRNACPRNCYDTCSLKTWVKDGVITFVEGAPESTFTHGTPCVKGLSYPRRVYSPDRIKYPMAQDVRGSGNWRRISWEEAMQRIAAKMLEIKKKDGSMLGLALTKYSGKFGVLNYAVEGMMSSLGYTTRFAGTPCWPAGIDAQNYDMGDMWCNDPEDMVKAKYIIIWGANPAWCSMHSMKYIYQAREKGAKVVVIDPLLSQTAAKADLYLRVRPGSDGALALGMARHLVDKGLVDQDFVNNDAHGYPEFEAYLRNHVTVEWASEICGLSADVIRQL	913084	Salmonella enterica subsp. enterica serovar Urbana str. R8-2977
job.pdb	AF-A0A429HJK2-F1-model_v4 Formate dehydrogenase	17.200	372	234	14	29	398	18	317	1.000	3.902E-12	312	400	353	GLQAIENPLAAYPNREWEKTYRDLWKSDASFTFLCAPNDTHNCILNAHVRDGVITRIGPTMKYGEATDLYGSKVTHRWDPRVCQKGLALTRRFYGDRRVRYPMVRKGFKAWADKGFPREKDGRPPKDYFNRARDEWLRLTHEEAADLVAAALINIATTYSGDNGQKLLLQQGYEKEIVEATRGAGTQVLKFRGGMPLLGLTR--IFGLYRMANSMALLDHKIRGVKPEDALGARGWDNYSWHTDLPPGHPMVTGQQTVDFDLHAVEQARIVVVWGMNWVTTKMPDTHWLTEARLKGTKVVVIACEYSSSSIKADDAIVVRPGTTPALALGLCNVIMREKIYDGDYVRRFSDLPLLVRADNLKLLRAEEVFGT	GADPLGRGRAATSRRTESLRPRTAS-ADRVVKSVCPYCAV-GCGQQVYVKDDRVVQIEG----DPDSPISRG--------RLCPKGSATLQLTTGSGRRHQVLY-------------RRPYGK-----------EWEPLDLETAMDMVADRVIETRRRTWE---------WEHEG------------LRTART----LGIASLGGATLDNEENY--LIKKLLTG---LGVVQVENQARVC-HGSTVAGLGTSFGRGGATTFMQDLQHADCIVIQGSNFAEAHPVGFQWVMEAKARGATVIHVDPRYTRTSALADLHVPLRAGSDIAFLGGIIHHVLSEEKDFREYVVAYTNAATIVSED---FRDTEDLDGV	-18.989,-52.077,29.628,-18.295,-55.828,29.848,-14.884,-57.599,29.891,-15.246,-58.593,26.198,-15.839,-54.961,25.138,-12.652,-54.028,27.062,-10.683,-56.737,25.165,-12.034,-55.592,21.757,-10.875,-52.046,22.685,-7.274,-53.087,23.551,-4.888,-51.736,20.846,-2.782,-54.883,20.934,-5.862,-57.092,20.426,-6.975,-54.825,17.533,-3.479,-55.013,15.933,-3.449,-58.836,16.237,-7.041,-59.313,14.993,-7.505,-56.341,1…	MNAFERLRRWPVYRQLTGADPLGRGRAATSRRTESLRPRTASADRVVKSVCPYCAVGCGQQVYVKDDRVVQIEGDPDSPISRGRLCPKGSATLQLTTGSGRRHQVLYRRPYGKEWEPLDLETAMDMVADRVIETRRRTWEWEHEGLRTARTLGIASLGGATLDNEENYLIKKLLTGLGVVQVENQARVCHGSTVAGLGTSFGRGGATTFMQDLQHADCIVIQGSNFAEAHPVGFQWVMEAKARGATVIHVDPRYTRTSALADLHVPLRAGSDIAFLGGIIHHVLSEEKDFREYVVAYTNAATIVSEDFRDTEDLDGVFSGLDEETRHYDPSSWRYEGELVQQPTGEVDEQYEE	2203207	Streptomyces sp. WAC 05379
job.pdb	AF-A0A3M1KYR0-F1-model_v4 Molybdopterin domain-containing protein	37.900	124	77	0	270	393	52	175	1.000	3.091E-07	312	400	386	DLPPGHPMVTGQQTVDFDLHAVEQARIVVVWGMNWVTTKMPDTHWLTEARLKGTKVVVIACEYSSSSIKADDAIVVRPGTTPALALGLCNVIMREKIYDGDYVRRFSDLPLLVRADNLKLLRAE	DHAPGVTTTTGKIIFTSSMDDLLHSDLIFIWGGNPNYTHIPQAHFIYEARYNGAYVVTVAPDFSPSAIPADEWVPLNVATDAALALSMARVIVDEKLYDRDFLAEQTDMPLLVRSDNGRLLRAS	27.550,30.709,-15.541,23.846,31.283,-14.848,22.853,34.494,-16.622,19.384,35.237,-15.234,18.084,38.348,-17.002,15.448,39.346,-14.435,13.847,42.767,-14.870,15.019,45.127,-12.068,11.411,45.072,-10.749,11.110,41.241,-10.686,11.363,39.556,-7.256,13.052,36.183,-6.502,9.904,34.346,-7.522,10.730,35.220,-11.165,13.733,32.825,-11.037,12.807,29.145,-11.556,15.180,26.184,-11.191,14.075,23.404,-13.551,16.017,…	MIDVLTAEDAGPGAVYWDLGSASSNGCHAVGLTRSAYLLDTPILENTAEMGDHAPGVTTTTGKIIFTSSMDDLLHSDLIFIWGGNPNYTHIPQAHFIYEARYNGAYVVTVAPDFSPSAIPADEWVPLNVATDAALALSMARVIVDEKLYDRDFLAEQTDMPLLVRSDNGRLLRASDLRRGGSDEVFYMFDEAAGRIVEAPRRSLALGDLRPALEGTFEVSGTAGPIAVTTVFERLKRHLQGYGPEQTRRTTGVAPATVQRLARRMARARACSNVCQTNFSKFYHGMEMERAVLLLFALCGHIGRPGAGYNAVPMLSISGAEPITAASGNVPPTVGVGMLALKSAPEMLRLKLAGYSQEMIVYHFARRDYARGNVVATALLHYEHGG	2026735	Deltaproteobacteria bacterium
job.pdb	AF-A0A7V0IUY0-F1-model_v4 Dimethylsulfide dehydrogenase	21.600	411	212	13	4	393	13	334	1.000	2.463E-12	311	400	722	NRREFLQWIGAAGFSTFALSASNAWGLQAIENPLAAYPNRE-------WEKTYRDLWKSDASFTFLCAPNDTHNCILNAHVRDGVITRIGPTMKYGEATDLYGSKVTHRWDPRVCQKGLALTRRFYGDRRVRYPMVRKGFKAWADKGFPREKDGRPPKDYFNRARDEWLRLTHEEAADLVAAALINIAT--------TYSGDNGQKLLLQQGYEKEIVEATRGAGTQVLKFRGGMPLLGLTRIFGLYRMANSMALLD------HKIRGVKPEDALGARGWDNYSWHTDLPPGHPMVTGQQTVDFDLHAVEQARIVVVWGMNWVTTKMPDTHWLTEARLKGTKVVVIACEYSSSSIKADDAIVVRPGTTPALALGLCNVIMREKIYDGDYVRRFSDLPLL…	DRRTFLKNMGTAGIAA-------ALVPGCFRPEKIEYVNRQVSDETLSLYRSEFSLTMGDSSGYSLHCVNCKGNCAWQTFEKSGRIVREEQVAGYPQISPE----IPDA-NPRGCNKGALHSQSLYDEDRLLYPMKRA----------GARGEGK------------WKRISWDEAMEEIAEKIVDMVSRGEFDNLMVYAG-TG-----------------------ILTPARRAA--SLR----------LGSLLGATRFNVASAVG-------------------DMFPGATITYGISTVGCSSEAWYEADYLLAWGINPTVTRMPDAHYIWEGKYRGARVVTLAPDYNQTARQSSLWIPLKPGSDSFFGMSMINVIIREKLFNEKFIREQTDLPFL…	-49.241,-16.984,-17.704,-46.785,-19.514,-16.361,-47.736,-21.012,-12.979,-44.657,-22.541,-11.322,-45.754,-24.146,-8.049,-42.869,-24.605,-5.546,-41.535,-28.087,-5.079,-42.386,-29.331,-1.575,-39.737,-31.837,-0.454,-41.784,-34.539,1.296,-39.482,-35.304,4.261,-38.690,-39.036,4.594,-39.215,-39.928,8.275,-36.323,-41.314,10.377,-38.072,-44.731,10.648,-38.396,-45.067,6.838,-34.727,-44.018,6.434,-33.610,-4…	MSDKKPYRFRGMDRRTFLKNMGTAGIAAALVPGCFRPEKIEYVNRQVSDETLSLYRSEFSLTMGDSSGYSLHCVNCKGNCAWQTFEKSGRIVREEQVAGYPQISPEIPDANPRGCNKGALHSQSLYDEDRLLYPMKRAGARGEGKWKRISWDEAMEEIAEKIVDMVSRGEFDNLMVYAGTGILTPARRAASLRLGSLLGATRFNVASAVGDMFPGATITYGISTVGCSSEAWYEADYLLAWGINPTVTRMPDAHYIWEGKYRGARVVTLAPDYNQTARQSSLWIPLKPGSDSFFGMSMINVIIREKLFNEKFIREQTDLPFLVRLSDGKLLRNSDMLKGGNEQVFYFFDEKTSRPVKAQGSMGSKEPTLRLGEIRPALEGVFKVKNSEGQEFEVTTVFE…	2026887	Nitrospirae bacterium
job.pdb	AF-X1FHF5-F1-model_v4 4Fe-4S Mo/W bis-MGD-type domain-containing protein	16.800	327	168	13	57	369	7	243	1.000	3.282E-11	310	400	244	ASFTFLCAPNDTH-NCILNAHVRDGVITRIGPTMKYGEATDLYGSKVTHRWDPRVCQKGLALTRRFYGDRRVRYPMVRKGFKAWADKGFPREKDGRPPKDYFNRARDEWLRLTHEEAADLVAAALINIATTYSGDNGQKLL------LQQGYEKEIVEATRGAGTQ-------VLKFRGGMPLLGLTRIFGLYRMANSMALLDHKIRGVKPEDALGARGWDNYSWHTDLPPGHPMVTGQQTVDFDLHAVEQARIVVVWGMNWVTTKMPDTHWLTEARLKGTKVVVIACEYSSSSIKADDAIVVRPGTTPALALGLCNVIMREKIYDG	LVHFSVC-PKDCFGSCSLEVEVGKGKIIKVRGNRNSP--------VNQGR----ICIKGKNYPNMVYGSERLLYPLQRI----------GKRGKGE------------FKRIGWEQALDVIYKKLKNLRG----QHGPESVLYYNRFANLGV---VKNCAYGFWYQFGGFTSTYGGLCDS--------------------AAQEAI---------------------------NLTYGE-VKHNKISDLENSKLIILWGSNPAYTNIHLMHHVNKAVDKGAKLITIDIRENESGAKSYLYLNPRPGTDGCLALGIANKLIENKLIDH	-6.858,41.852,10.544,-9.311,39.215,9.282,-10.889,37.069,12.051,-12.117,34.582,9.373,-9.087,33.045,7.606,-9.271,29.244,8.050,-6.369,27.838,9.938,-3.976,25.686,7.868,-2.313,22.721,9.624,0.316,20.321,8.244,-0.207,16.540,8.289,0.893,13.350,6.476,-1.382,10.838,4.704,-1.255,7.572,6.748,-2.840,5.561,3.952,-1.354,2.183,2.986,0.057,3.241,-0.396,3.594,4.196,0.805,3.190,7.643,-0.812,3.311,9.434,2.598,1.900,…	MTKNRPLVHFSVCPKDCFGSCSLEVEVGKGKIIKVRGNRNSPVNQGRICIKGKNYPNMVYGSERLLYPLQRIGKRGKGEFKRIGWEQALDVIYKKLKNLRGQHGPESVLYYNRFANLGVVKNCAYGFWYQFGGFTSTYGGLCDSAAQEAINLTYGEVKHNKISDLENSKLIILWGSNPAYTNIHLMHHVNKAVDKGAKLITIDIRENESGAKSYLYLNPRPGTDGCLALGIANKLIENKLIDHN	412755	marine sediment metagenome
job.pdb	AF-A0A0U2W1F5-F1-model_v4 Perchlorate reductase	25.000	280	129	9	121	391	2	209	1.000	3.282E-11	308	400	210	FYGDRRVRYPMVRKGFKAWADKGFPREKDGRPPKDYFNRARDEWLRLTHEEAADLVAAALINIATTYSGDNGQKLLLQQ----GYEKEIVEATRGAGTQVLKFRGGMPLLGLTRIFGLYRMANSMALL-----DHKIRGVKPEDALGARGWDNYSWHTDLPPGHPMVTGQQTVDFDLHAVEQARIVVVWGMNWVTTKMPDTHWLTEARLKGTKVVVIACEYSSSSIKADDAIVVRPGTTPALALGLCNVIMREKIYDGDYVRRFSDLPLLVRADNLKLLR	MYGPHRIKYPLIRV----------GERGEGK------------WRRATWEEALDMIADKCVDTIK----NHAPD----CISVFSPVPAVSPVSFSAGHR----------------FAHY-------IGAHTHTFFDWYG-------------------DHPTGQTQTCGVQGDTAETADWFNSRYIILWGSNPTQTRIPDAHFLSEAQLNGTKIVSIAPDFNSSAIKVDKWIHPQPGTDGALALAMAHVIIKEKLYDAHNLKEQTDLSYLVRSDTKRFLR	23.249,8.713,-5.320,24.538,11.340,-7.848,28.310,10.664,-7.474,28.267,7.348,-5.576,29.965,4.140,-6.800,26.588,2.646,-7.530,25.631,5.165,-10.265,24.751,3.687,-13.667,26.620,5.966,-16.112,25.982,4.231,-19.478,23.722,1.595,-21.071,24.956,-1.821,-20.070,24.447,-5.142,-21.906,25.099,-8.441,-20.089,28.032,-10.599,-21.264,28.052,-13.268,-18.497,25.287,-15.101,-16.573,22.410,-13.249,-14.879,23.666,-12.055…	YMYGPHRIKYPLIRVGERGEGKWRRATWEEALDMIADKCVDTIKNHAPDCISVFSPVPAVSPVSFSAGHRFAHYIGAHTHTFFDWYGDHPTGQTQTCGVQGDTAETADWFNSRYIILWGSNPTQTRIPDAHFLSEAQLNGTKIVSIAPDFNSSAIKVDKWIHPQPGTDGALALAMAHVIIKEKLYDAHNLKEQTDLSYLVRSDTKRFLRE	1767127	Azospira sp. PMJ
job.pdb	AF-B5LPG5-F1-model_v4 Nitrate reductase alpha subunit	36.400	129	82	0	265	393	2	130	1.000	2.601E-07	308	400	256	YSWHTDLPPGHPMVTGQQTVDFDLHAVEQARIVVVWGMNWVTTKMPDTHWLTEARLKGTKVVVIACEYSSSSIKADDAIVVRPGTTPALALGLCNVIMREKIYDGDYVRRFSDLPLLVRADNLKLLRAE	YDWYCDLPPGEPLTWGVQTEACECADWFNSKYIVLWGSNISQTRIPDAHFAYEARYNGAKIVCISPDYNASATPADLYFQINPGTDGILALGVAKLLIDQDLVDKLYVKEQTDMPLLVVSGTNRFLRES	17.718,18.124,6.668,16.315,14.797,5.374,12.893,16.438,4.874,14.454,19.579,3.323,16.066,17.475,0.560,12.760,15.582,0.055,14.667,12.306,0.656,12.462,11.522,3.672,9.499,9.573,2.157,6.648,11.197,4.036,4.311,8.321,3.308,6.448,6.018,5.526,6.098,8.012,8.809,2.457,8.603,7.901,1.822,4.834,7.453,4.306,3.036,9.751,5.108,5.787,12.300,8.873,5.391,11.699,11.166,8.021,10.162,12.079,5.665,7.293,12.939,1.957,6.86…	FYDWYCDLPPGEPLTWGVQTEACECADWFNSKYIVLWGSNISQTRIPDAHFAYEARYNGAKIVCISPDYNASATPADLYFQINPGTDGILALGVAKLLIDQDLVDKLYVKEQTDMPLLVVSGTNRFLRESDLKNGGKEDVFYFWDAKQQRAVPTPGSMGSEQKTIQLHGADPALTGTFHVQFADGKAAEVTTVFELLKKEIAGYTADKVAARTGLPADEIELFAKELGTRKPAMIIHGAGTNHWFHNDLTNRSFIL	77133	uncultured bacterium
job.pdb	AF-A0A7G2IQ28-F1-model_v4 Anaerobic dimethyl sulfoxide reductase chain A	18.400	353	182	13	57	393	3	265	1.000	4.378E-12	308	400	328	ASFTFLCAPNDTHNCILNAHVRDGVITRIGPTMKYGEATDLYGSKVTHRWDPRVCQKGLALTRRFYGDRRVRYPMVRKGFKAWADKGFPREKDGRPPKDYFNRARDEWLRLTHEEAADLVAAALINIATTYSGDNGQK------------LLLQQGYEKEIVEATRGAGTQVLKFRGGMPLLGLTRIFGLYRMANSMALLDHKIRGVKPEDALGAR----GWDNYSWHTDLPPGHPMVTGQQTVDFDLHAVEQARIVVVWGMNWVTTKMPDTHWLTEARLKGTKVVVIACEYSSSSIKADDAIVVRPGTTPALALGLCNVIMREKIYDGDYVRRFSDLPLLVRADNLKLLRAE	DIIPGYCTLCRS-RCGTLNEVANDHLIKVR------ANPEHPNGKA-------MCMKGKAAPELVDSANRILYPMKR-----------THPK---------GAENPGWKRISWEEAMSTIAGQLEKFKR----ENGAESVAFGFTSPSGTPLS------DAIEW-------------------------LERFVRI----------------YGSPNTSYGTEICNWH--KDVAHRWTFGCGIPVAD---YSHADLILLWGHNPANTWLAQASAIGTGRNNGAKLIVVDPRPTPLAKEANAWLDVNPGTDGALALGLSHLLVERNLFNHEFVRNWTNGPLLVRNDNGYFLREK	32.299,-18.972,-20.700,29.090,-17.679,-19.080,29.223,-15.828,-15.726,26.354,-16.028,-13.205,25.800,-12.655,-11.498,23.387,-12.323,-8.526,21.052,-9.393,-8.655,17.407,-8.271,-8.496,14.738,-7.200,-11.003,14.032,-3.426,-10.915,10.968,-3.534,-13.214,8.502,-3.470,-10.272,8.162,-2.979,-6.494,8.573,-6.729,-5.811,12.378,-6.558,-6.394,12.531,-10.282,-7.170,16.032,-11.727,-6.661,17.740,-12.830,-9.889,20.543…	MSDIIPGYCTLCRSRCGTLNEVANDHLIKVRANPEHPNGKAMCMKGKAAPELVDSANRILYPMKRTHPKGAENPGWKRISWEEAMSTIAGQLEKFKRENGAESVAFGFTSPSGTPLSDAIEWLERFVRIYGSPNTSYGTEICNWHKDVAHRWTFGCGIPVADYSHADLILLWGHNPANTWLAQASAIGTGRNNGAKLIVVDPRPTPLAKEANAWLDVNPGTDGALALGLSHLLVERNLFNHEFVRNWTNGPLLVRNDNGYFLREKDINPLAISNRYTVWDEHNQQVTFIDSETRTEETLTPTAALEGNVEVAIADGAKNFLPNGVFIF	546	Citrobacter freundii
job.pdb	AF-A0A524DUR3-F1-model_v4 4Fe-4S Mo/W bis-MGD-type domain-containing protein	22.200	360	172	18	57	396	8	279	1.000	4.378E-12	308	400	447	ASFTFLCAPNDTH--NCILNAHVRDGVITRIGPTMKYGEATDLYGSKVTHRWDPRVCQKGLALTRRFYGDRRVRYPMVRKGFKAWADKGFPREKDGRPPKDYFNRARDEWLRLTHEEAADLVAAALINIATTYSGDNGQKLLLQQGYEKEIVEATRGAGTQ----VLKFRGGMPLLGLTRIFGLYRMANSMALLDHKIRGVKPEDAL-----GARGWDNYSWHTDLPPGHPMVTGQQTVDFDLH----AVEQ---ARIVVVWGMNWVTTKMPD--THWLTEARLKGTKVVVIACEYSSSSIKADDAIVVRPGTTPALALGLCNVIMREKIYDGDYVRRFSDLPLLVRADNLKLLRAEEVF	KKIRTACPAH-CGIDCCGILAHLKGDKVIKLEP------------AEFPLKRDKRICLRGLSSLEITYHPDRLKYPMKRVG-----------ER---------GEGRFE--RITWDQAFDIITNNFKKIAKNH-------------------------GWKSIGWVLGG------PGAGQTK----FGAYLRLASL----------TQSTRVSAWGYGD----AGLPCGSRVIFGSQ---FPYIYLFGTFWQRKFPELLIIWGTNPAES-MPLQTMRKVLDAKEKGTKVVVIDPRFTVTASKADVYVGLKPGTDSALALGLMNVIFEKNLHDVDFIRNETNGSFLVRKDNGKFLRGKDIG	-17.233,15.943,57.058,-16.805,14.794,53.437,-13.369,13.299,52.782,-12.439,15.009,49.506,-12.146,11.671,47.650,-8.478,11.628,46.603,-8.012,11.575,42.819,-6.124,8.360,41.882,-4.127,8.315,38.605,-3.950,5.036,36.605,-1.880,4.506,33.438,-3.830,2.749,30.642,-4.189,2.796,26.808,-6.455,4.798,24.474,-9.423,2.728,23.182,-9.761,4.749,19.979,-8.048,2.134,17.718,-6.896,4.681,15.074,-4.884,2.143,13.008,-2.072,…	MTETEKVKKIRTACPAHCGIDCCGILAHLKGDKVIKLEPAEFPLKRDKRICLRGLSSLEITYHPDRLKYPMKRVGERGEGRFERITWDQAFDIITNNFKKIAKNHGWKSIGWVLGGPGAGQTKFGAYLRLASLTQSTRVSAWGYGDAGLPCGSRVIFGSQFPYIYLFGTFWQRKFPELLIIWGTNPAESMPLQTMRKVLDAKEKGTKVVVIDPRFTVTASKADVYVGLKPGTDSALALGLMNVIFEKNLHDVDFIRNETNGSFLVRKDNGKFLRGKDIGDKKENAYIVFDQKSNSAKKLRRSIIKSASITGSHAVNGIECETAFQSLMNLARQYPPEKVQEITGVSADLIKSLAEKIAMTETVTFFTYMGFTRTYHGDISLRGLATVASVTGHVTTSFS…	2053489	Candidatus Lokiarchaeota archaeon
job.pdb	AF-A0A7H4MMG0-F1-model_v4 Respiratory nitrate reductase subunit alpha	22.500	364	182	15	77	399	1	305	1.000	6.939E-12	307	400	315	VRDGVITRIGPTMKYGEATDLYGSKVTHRW-----DPRVCQKGLALTRRFYGDRRVRYPMVRKGFKAWADKGFPREKDG--------RPPKD--YFNRAR--DEWLRLTHEEAADLVAAALINIATTYSGDNGQKLLLQQGYEKEIVEATRGAGTQVLKFR--GGMPLLGLTRIFGLYRMANSMALLD------HKIRGVKPEDALGARGWDNYSWHTDLPPGHPMVTGQQTVDFDLHAVEQARIVVVWGMNWVTTKMPDTHWLTEARLKGTKVVVIACEYSSSSIKADDAIVVRPGTTPALALGLCNVIMREKIYD------GDYVRRFSDLPLLVRADNLK-------LLRAE---EVFGTP	MKNGLVTW------ETQQTD----YPRTRPDLPNHEPRGCPRGASYSWYLYSANRLKYPLMRKRLMKMWREAKVQHSDPVEAWASIIEDADKAKSFKQARGRGGFVRSSWQEVNELIAASNVYTVKTY----GP--------------------DRVAGFSPIPAMSMV------SYASGARYLSLIGGTCLSFYDWYC-------------------DLPPASPMTWGEQTDVPESADWYNSSYIIAWGSNVPQTRTPDAHFFTEVRYKGTKTVAITPDYAEIAKLCDLWLAPKQGTDAAMALAMGHVMLREFHLDKPSQYFTDYVRRYTDMPMLVMLEERDGYYAAGRTLRASDLVESLGQE	12.575,19.172,25.843,12.213,22.707,27.264,10.466,23.492,30.580,9.637,19.773,30.985,7.601,19.874,27.716,8.222,18.806,24.124,8.656,22.046,22.136,10.185,21.139,18.721,12.194,18.464,16.860,15.266,18.540,14.599,16.582,15.704,12.415,19.364,13.431,13.617,22.473,13.305,11.388,24.356,10.373,13.014,23.257,7.590,10.629,26.028,5.079,9.835,27.819,6.614,6.898,27.474,5.138,3.403,30.489,4.126,1.302,32.791,7.054,…	MKNGLVTWETQQTDYPRTRPDLPNHEPRGCPRGASYSWYLYSANRLKYPLMRKRLMKMWREAKVQHSDPVEAWASIIEDADKAKSFKQARGRGGFVRSSWQEVNELIAASNVYTVKTYGPDRVAGFSPIPAMSMVSYASGARYLSLIGGTCLSFYDWYCDLPPASPMTWGEQTDVPESADWYNSSYIIAWGSNVPQTRTPDAHFFTEVRYKGTKTVAITPDYAEIAKLCDLWLAPKQGTDAAMALAMGHVMLREFHLDKPSQYFTDYVRRYTDMPMLVMLEERDGYYAAGRTLRASDLVESLGQENNPEWKTVRL	244366	Klebsiella variicola
job.pdb	AF-A0A6B3FC25-F1-model_v4 Molybdopterin-dependent oxidoreductase	35.200	142	79	3	268	396	1	142	1.000	1.843E-08	306	400	154	HTDLPPGHPMVTGQQTVDFDLHAVEQARIVVVWGMNWVTTKMPDTHWLTEARLKGTKVVVIACEYSSSSIKADDAIVVRPGTTPALALGLCNVIMREKIYD------GDYVRRFSDLPLLV--RADNLKL-----LRAEEVF	YADLPVASPQAFGDQTDVPESGDWWDAAYLLMWGSNVPVTRTPDAHWMAEARYRGQKVVVVAPDYADNAKFADEWLHPHPGTDAALALAMGHVLLKEFFVDRSTPFFVDYVTQFTDLPFLVTLTQRDGAYVPGKFLRASDLQ	13.144,18.257,2.379,10.187,15.945,1.628,11.771,12.481,1.961,9.630,11.475,4.989,6.662,9.370,3.784,4.073,10.588,6.214,2.161,7.353,5.446,4.866,5.156,7.078,4.402,6.592,10.612,0.667,6.579,10.021,0.453,2.919,8.891,3.343,1.267,10.759,4.381,3.717,13.517,7.893,3.692,11.971,9.838,6.505,10.294,10.929,4.407,7.257,12.101,0.775,7.229,12.586,-0.736,3.753,14.009,-3.952,2.249,17.562,-3.920,0.955,18.246,-3.823,-2.…	YADLPVASPQAFGDQTDVPESGDWWDAAYLLMWGSNVPVTRTPDAHWMAEARYRGQKVVVVAPDYADNAKFADEWLHPHPGTDAALALAMGHVLLKEFFVDRSTPFFVDYVTQFTDLPFLVTLTQRDGAYVPGKFLRASDLQEDVEGAEWKTVV	2706029	Streptomyces sp. SID11233
job.pdb	AF-A0A3D0QH07-F1-model_v4 4Fe-4S Mo/W bis-MGD-type domain-containing protein	19.100	340	155	12	57	375	4	244	1.000	1.306E-10	305	400	247	ASFTFLCAPNDTHNCILNAHVRDGVITRIGPTMKYGEATDLYGSKVTHRWDPRVCQKGLALTRRFYGDRRVRYPMVRKGFKAWADKGFPREKDGRPPKDYFNRARDEWLRLTHEEAADLVAAALINIATTY-SGD----------------NGQKLLLQQG----YEKEIVEATRGAGTQVLKFRGGMPLLGLTRIFGLYRMANSMALLDHKIRGVKPEDALGARGWDNYSWHTDLPPGHPMVTGQQTVDFDLHAVEQARIVVVWGMNWVTTKMPDTHWLTEARLKGTKVVVIACEYSSSSIKADDAIVVRPGTTPALALGLCNVIMREKIYDGDYVRRF	RIIHTACPRNCYSTCGLRVTVENGRLRRIEPVTE-NKATSL-G----------ACLKGLAYLERVYSPDRILFPLKKDPSK------------G------------SFRRVTWDEALDIITERLVKIRSIHGPKSLLYYTGSGTKGLLNSVGGAFWRLWGGYTTTYG-------------DLCWPAGLEATRLT---------------------------LGA------NEHNA-----------------PWDLANARLIILWGKNAAETNIHQMKFVDEALREGAQLVVIDPRRTETAERASLLIQPRPGTDAAIALAVGHQLIENNWIDEPFIASH	30.512,17.891,-10.791,29.706,19.720,-7.517,27.494,18.310,-4.881,23.764,18.718,-5.637,20.828,18.217,-3.248,17.585,16.924,-4.835,14.196,16.711,-3.081,12.008,13.779,-4.182,9.420,11.269,-2.873,9.763,7.561,-2.046,8.170,5.822,-5.070,7.218,2.758,-3.066,3.577,1.611,-3.056,3.205,1.910,0.756,0.615,4.766,0.997,3.002,7.173,2.744,4.900,8.805,-0.172,7.672,9.788,2.262,9.846,12.801,1.398,13.499,12.117,0.512,16.5…	MPERIIHTACPRNCYSTCGLRVTVENGRLRRIEPVTENKATSLGACLKGLAYLERVYSPDRILFPLKKDPSKGSFRRVTWDEALDIITERLVKIRSIHGPKSLLYYTGSGTKGLLNSVGGAFWRLWGGYTTTYGDLCWPAGLEATRLTLGANEHNAPWDLANARLIILWGKNAAETNIHQMKFVDEALREGAQLVVIDPRRTETAERASLLIQPRPGTDAAIALAVGHQLIENNWIDEPFIASHVHG	1898104	Bacteroidetes bacterium
job.pdb	AF-A0A6N7ZNI8-F1-model_v4 Molybdopterin-dependent oxidoreductase	25.800	329	161	15	42	345	18	288	1.000	7.350E-12	305	400	288	NREWEKTYRDLWKSDASFTFLCAPNDTHNCILNAHVRDGVITRIGPTMKYGEATDLYGSKVTHRWDPRVCQKGLALTRRFYGDRRVRYPMVRKGF-----KAWADKGFPR---------EKDGRPPKDYFNRAR--DEWLRLTHEEAADLVAAALINIATTYSGDNGQKLLLQQ--GYE----KEIVEATRGAGTQVLKFRGGMPLLG---LTRIFGLYRMANSMALLDHKIRGVKPEDALGARGWDNYSWHTDLPPGHPMVTGQQTVDFDLHAVEQARIVVVWGMNWVTTKMPDTHWLTEARLKGTKVVVIACEYSSSSIKADDAIVV	GRQGDVFYRDRWSHDKVVRSTHGVNCTGSCSWKVYVKDGIITWE--TQQTDYPSV--GPDSPE-YEPRGCPRGAAFSWYTYSPTRVRYPYVRATLLDLYRRAKSTVGGDPVLAWEMLTSDPDA---SRAYKAARGKGGLVRATWDEAAEIVAAAHVHTIKTY----GPD----RVAGFSPIPAMSMVSHGVGA-------RFVQ-MLGGTMLS----------------------------------FYDWYADLPVASPQVFGDQTDVPESADWWNATYCLMWGSNVPVTRTPDAHFMTEARYRGQKVVVISPDYADNTKFADEWLAP	17.174,-49.199,-24.507,14.610,-46.820,-26.088,14.258,-47.761,-29.782,14.637,-44.702,-32.080,15.286,-43.818,-35.742,19.043,-43.396,-36.300,20.170,-40.671,-38.752,21.757,-41.739,-42.067,25.118,-40.442,-40.736,24.599,-42.528,-37.541,25.176,-39.458,-35.286,21.595,-38.835,-34.035,18.724,-40.885,-32.580,15.214,-39.476,-33.152,12.660,-40.597,-30.541,8.887,-40.277,-31.062,6.746,-39.966,-27.889,7.829,-40.…	LRRGRVSDDLRQVFLTGGRQGDVFYRDRWSHDKVVRSTHGVNCTGSCSWKVYVKDGIITWETQQTDYPSVGPDSPEYEPRGCPRGAAFSWYTYSPTRVRYPYVRATLLDLYRRAKSTVGGDPVLAWEMLTSDPDASRAYKAARGKGGLVRATWDEAAEIVAAAHVHTIKTYGPDRVAGFSPIPAMSMVSHGVGARFVQMLGGTMLSFYDWYADLPVASPQVFGDQTDVPESADWWNATYCLMWGSNVPVTRTPDAHFMTEARYRGQKVVVISPDYADNTKFADEWLAP	2672572	Cellulosimicrobium composti
job.pdb	AF-A0A3M0ZAK0-F1-model_v4 Ethylbenzene dehydrogenase	23.200	383	188	15	31	393	8	304	1.000	6.551E-12	305	400	700	QAIENPLAAYPNREWEKTYRDLWKSDASFTFLCA-PNDTHN-CILNAHVRDGVITRIGPTMKYGEATDLYGSKVTHRWDPRVCQKGLALTRRFYGDRRVRYPMVRKGFKAWADKGFPREKDGRPPKDYFNRARDEWLRLTHEEAADLVAAALINIATTY--------SGDNGQKLLLQQGYEKEIVEATRGAGTQVLKFRGGMPLLGLTRIFGLYRMANSMALLDHKIRG---VKPEDALGARGWDNYSWHTDLPPGHPMVTGQQTVDFD-------LHAVEQARIVVVWGMNWVTTKMPDTHWLTEARLKGTKVVVIACEYSSSSIKADDAIVVRPGTTPALALGLCNVIMREKIYDGDYVRRFSDLPLLVRADNLKLLRAE	AHTSAPAVPAPYGDWRDVYRQKWTWDRIAKSSHFTNCWYQSHCAWNVYVKDGLVWREEQVAGYPQTRP----EVPD-FNPRGCQKGACYSERMYDPARVTYPLKRV----------GPRGSGK------------WRRVRWDEALDDLAGEFVRVVTEEGPDRVFWDNG----PLF--------------------------------T--FGAMAAAQARF---SYLAGTVSLDMN--------------TEIGDGHRGAGET----FGKIVFERSADDYFYSDLILIWGANPMATQIPNAHFMYEARYNGTQVVTIAPDYSPSSIHSDLWIPVKPGCDAALALAVARILIDEGRFDRGFIVEQTDLPLLVREDTGRLLRKS	33.250,-10.552,-33.685,31.862,-14.030,-33.736,28.630,-14.295,-35.760,26.619,-17.242,-34.506,23.559,-16.791,-36.734,20.089,-17.305,-35.289,19.148,-20.578,-36.968,15.415,-20.062,-37.480,14.101,-23.555,-36.734,11.868,-23.723,-39.821,10.727,-27.257,-39.237,8.315,-27.734,-42.160,4.773,-27.911,-40.690,4.238,-31.558,-39.953,1.628,-32.924,-42.387,-1.419,-33.200,-40.065,-2.196,-36.832,-39.400,-5.326,-37.6…	MSAEGAAAHTSAPAVPAPYGDWRDVYRQKWTWDRIAKSSHFTNCWYQSHCAWNVYVKDGLVWREEQVAGYPQTRPEVPDFNPRGCQKGACYSERMYDPARVTYPLKRVGPRGSGKWRRVRWDEALDDLAGEFVRVVTEEGPDRVFWDNGPLFTFGAMAAAQARFSYLAGTVSLDMNTEIGDGHRGAGETFGKIVFERSADDYFYSDLILIWGANPMATQIPNAHFMYEARYNGTQVVTIAPDYSPSSIHSDLWIPVKPGCDAALALAVARILIDEGRFDRGFIVEQTDLPLLVREDTGRLLRKSDFEDGGDDEIFYWFDRRKGTVAEVPRTDLRLGGADPALEGSYEVETRAGKVTVRPVFERLRERLKQYTPERASKICGTPPRLIRELADRMASAKA…	2080303	Candidatus Dadabacteria bacterium
job.pdb	AF-A0A6D0EI03-F1-model_v4 Molybdopterin-dependent oxidoreductase	20.600	339	177	12	40	349	27	302	1.000	1.742E-11	303	400	302	YPNREWEKTYRDLWKSDASFTFLCAPNDTHNCILNAHVRDGVITRIGPTMKYGEATDLYGSKVTHRW-----DPRVCQKGLALTRRFYGDRRVRYPMVRKGFKAWADKGFPREKDG--------RPPKD--YFNRAR--DEWLRLTHEEAADLVAAALINIATTYSGDNGQKLLLQQ--GYE----KEIVEATRGAGTQVLKFRGGMPLLGLTRIFGLYRMANSMALLD------HKIRGVKPEDALGARGWDNYSWHTDLPPGHPMVTGQQTVDFDLHAVEQARIVVVWGMNWVTTKMPDTHWLTEARLKGTKVVVIACEYSSSSIKADDAIVVRPGT	ETNRDWEDGYRQRWQHDKVVRSTHGVNCTGSCSWKIFVKNGLVTWEVQQTDYPRT----------RPDLPNHEPRGCPRGASYSWYLYSANRLKYPLMRKRLMKMWREAKVQHSDPVDAWASIIEDADKAKSFKQARGRGGFVRSSWQEVNELIAASNVYTVKTY----GPD----RVAGFSPIPAMSMVSYA--------------------------SGARYLSLIGGTCLSFYDWYC-------------------DLPPASPQTWGEQTDVPESADWYNSSYILAWGSNVPQTRTPDAHFFTEVRYKGTKTVAITPDYAEIAKLCDLWLAPKQGT	10.766,-47.963,-16.656,13.585,-49.048,-14.283,16.222,-46.285,-13.884,18.622,-49.058,-12.768,18.165,-51.144,-15.948,18.402,-48.014,-18.162,22.087,-47.766,-17.073,22.754,-50.861,-19.246,21.901,-48.699,-22.312,25.092,-46.633,-21.643,26.682,-46.893,-25.127,23.295,-46.986,-26.918,22.493,-43.484,-25.538,25.653,-41.862,-27.037,24.805,-39.783,-30.136,27.209,-37.705,-32.282,30.367,-36.025,-30.983,30.763,-…	MSKFLDRFRYFKQKGETFADGHGQVLETNRDWEDGYRQRWQHDKVVRSTHGVNCTGSCSWKIFVKNGLVTWEVQQTDYPRTRPDLPNHEPRGCPRGASYSWYLYSANRLKYPLMRKRLMKMWREAKVQHSDPVDAWASIIEDADKAKSFKQARGRGGFVRSSWQEVNELIAASNVYTVKTYGPDRVAGFSPIPAMSMVSYASGARYLSLIGGTCLSFYDWYCDLPPASPQTWGEQTDVPESADWYNSSYILAWGSNVPQTRTPDAHFFTEVRYKGTKTVAITPDYAEIAKLCDLWLAPKQGT	562	Escherichia coli
job.pdb	AF-A0A352SA72-F1-model_v4 Molybdopterin oxidoreductase	19.500	322	167	15	57	369	2	240	1.000	7.781E-11	302	400	241	AS--FTFLCAPNDTHNCILNAHVRDGVITRIGPTMKYGEATDLYGSKVTHRWDPRVCQKGLALTRRFYGDRRVRYPMVRKGFKAWADKGFPREKDGRPPKDYFNRARDEWLRLTHEEAADLVAAALINIATTYSGDNGQKLLLQQGYE----KEIVEATRGAGTQVLKFRGGMPLLG---LTRIFGLYRMANSMALLDHKIRGVKPEDALGARGWDNYSWHTDLPPGHPMVTGQQTVDFDLHAVEQARIVVVWGMNWVTTKMPDTHWLTEARLKGTKVVVIACEYSSSSIKADDAIVVRPGTTPALALGLCNVIMREKIYDG	ATRIVRAACPHDCPDTCALLVTVEDGRAIKVAGDPEHPGT-----QGV-------LCTKVSRYTERTYHPDRLLTPLRRV------------GK--------KGEGRFE--PISWDEALDEIAGRLSSIAAR----NPEAIV---PYSYAGTMGLVQ-----GES-MAARFFH-KLGASLLDRTICASAGATAL----------------------------------RHTYGAS-VGMDMEQVVDAKLIIIWGSNPITSNLHFWTRAQEAKRRGATLVAIDPYRSLTAEKCHRHIAPMPGTDAALALAMMHVLIRDDLIDH	21.199,29.654,2.289,17.564,29.402,1.152,15.687,26.937,3.370,12.054,26.326,2.312,9.162,24.040,3.286,7.451,22.111,0.455,4.006,20.561,1.041,3.638,17.001,-0.316,1.520,13.846,0.093,2.785,10.361,0.987,2.690,8.381,-2.296,2.773,4.982,-0.649,0.207,2.203,-1.140,-1.679,2.851,2.115,-5.079,4.556,2.653,-3.689,7.252,4.913,-2.276,9.647,2.256,-0.264,11.377,5.001,0.311,15.125,4.514,4.062,15.863,4.475,6.245,18.902,…	MATRIVRAACPHDCPDTCALLVTVEDGRAIKVAGDPEHPGTQGVLCTKVSRYTERTYHPDRLLTPLRRVGKKGEGRFEPISWDEALDEIAGRLSSIAARNPEAIVPYSYAGTMGLVQGESMAARFFHKLGASLLDRTICASAGATALRHTYGASVGMDMEQVVDAKLIIIWGSNPITSNLHFWTRAQEAKRRGATLVAIDPYRSLTAEKCHRHIAPMPGTDAALALAMMHVLIRDDLIDHD	1873897	Cupriavidus sp.
job.pdb	AF-A0A6I3CAG5-F1-model_v4 Molybdopterin-dependent oxidoreductase	17.600	334	175	11	57	376	27	274	1.000	9.795E-11	302	400	275	ASFTFLCAPNDTHNCILNAHVRDGVITRIGPTMKYGEATDLYGSKVTHRWDPRVCQKGLALTRRFYGDRRVRYPMVRKGFKAWADKGFPREKDGRPPKDYFNRARDEWLRLTHEEAADLVAAALINIATTYSGDNGQKLLLQQGYEKEIVEATRGAGTQV---LKFRGGMPLLGLTRIFGLYRM-----------ANSMALLDHKIRGVKPEDALGARGWDNYSWHTDLPPGHPMVTGQQTVDFDLHAVEQARIVVVWGMNWVTTKMPDTHWLTEARLKGTKVVVIACEYSSSSIKADDAIVVRPGTTPALALGLCNVIMREKIYDGDYVRRFS	QVLTTACPLDCPDTCSLAVTVDDGRIVAIDA--DTSESANPFTQGF-------ICQKVKHHAKRVYAPERVLTPLIRSG---------PRGS-GQ------------FTAATWAEVNSLIAAKITSTIA----ESGPNS--------------------VIPYLYTSSGGVLSGSALAPALFERLGCPDVQHTICASTVSAAWDQVFG---------------SMLGA----------------DPFDLEHSELIVVWGANPMASNTHLLPLLTAATKRGAKLIVVDPRRTAVAARADLHLAIRPGTDVVLAYATTRLLNERGLIATEFLAANT	52.441,-21.636,-36.366,49.610,-21.528,-38.937,46.292,-23.374,-38.643,43.507,-21.877,-40.187,39.820,-22.483,-39.365,36.801,-20.245,-39.939,33.483,-21.695,-38.947,30.451,-19.520,-38.153,28.162,-21.164,-35.548,24.958,-19.333,-36.158,22.075,-21.813,-35.483,21.205,-23.831,-32.536,20.243,-21.952,-29.308,16.491,-21.915,-30.215,15.413,-25.600,-29.946,17.185,-27.275,-27.026,15.500,-27.019,-23.550,11.779,-…	MIISGNTVVEESLAAGVYAGQTAVMRQVLTTACPLDCPDTCSLAVTVDDGRIVAIDADTSESANPFTQGFICQKVKHHAKRVYAPERVLTPLIRSGPRGSGQFTAATWAEVNSLIAAKITSTIAESGPNSVIPYLYTSSGGVLSGSALAPALFERLGCPDVQHTICASTVSAAWDQVFGSMLGADPFDLEHSELIVVWGANPMASNTHLLPLLTAATKRGAKLIVVDPRRTAVAARADLHLAIRPGTDVVLAYATTRLLNERGLIATEFLAANTV	1883427	Actinomycetia bacterium
job.pdb	AF-A0A1H7NZL6-F1-model_v4 Molybdopterin oxidoreductase Fe4S4 domain-containing protein	20.700	332	184	10	48	377	2	256	1.000	4.910E-11	302	400	312	TYRDLWKSDASFTFLCAPNDTHNCILNAHVRDGVITRIGPTMKYGEATDLYGSKVTHRWDPRVCQKGLALTRRFYGDRRVRYPMVRKGFKAWADKGFPREKDGRPPKDYFNRARDEWLRLTHEEAADLVAAALINIATTYSGDNGQKLLLQQGYEKEIVEATRGAGTQVLKFRGGMPLLGLTRIFGLYRMANSMALLDHKIRGVKPEDALGARGWDNYSWHTDLPPGHPMVTGQQ--TVDFDLHAVEQARIVVVWGMNWVTTKMPDTHWLTEARLKGTKVVVIACEYSSSSIKADDAIVVRPGTTPALALGLCNVIMREKIYDGDYVRRFSD	TQAMIHQENGVFPAVCPLDCPDTCGLLLHKENGKIVKVTGNPEHPI---TQGA---------ICNKVRNMAHRVYHPERVLYPLRRVG---------PKGEGA-------------FERISWDEAIQEIAGRYKDLIE----EYGSESIL------------------PYSFYGNMGILSV--DGMDRRFFNR----------------LGASRLKQSICNSAGNEGWKSVMGFNGGTV---PEDTVRADVILVWGGNIVSTNMHQMVIAEKARKAGAKVVVIDVHKNQTGQWADWFIPLYPGTDAALAVGLMHIMFRDGMVNEEFLRKYTI	-33.821,4.521,5.241,-31.031,3.965,7.876,-32.792,4.220,11.290,-35.164,1.364,10.353,-32.291,-1.162,9.964,-30.744,-0.692,13.443,-33.887,-1.900,15.268,-34.583,-4.862,12.938,-33.409,-7.963,14.841,-33.666,-10.388,11.877,-32.817,-10.194,8.147,-30.091,-9.324,5.610,-28.569,-5.825,5.768,-26.166,-4.075,3.344,-22.871,-2.919,4.776,-19.373,-1.926,3.586,-16.000,-3.377,4.677,-14.239,-0.798,6.930,-10.835,-2.512,6…	MTQAMIHQENGVFPAVCPLDCPDTCGLLLHKENGKIVKVTGNPEHPITQGAICNKVRNMAHRVYHPERVLYPLRRVGPKGEGAFERISWDEAIQEIAGRYKDLIEEYGSESILPYSFYGNMGILSVDGMDRRFFNRLGASRLKQSICNSAGNEGWKSVMGFNGGTVPEDTVRADVILVWGGNIVSTNMHQMVIAEKARKAGAKVVVIDVHKNQTGQWADWFIPLYPGTDAALAVGLMHIMFRDGMVNEEFLRKYTIGHEALREHVKEYTPEYVSSITGISIEDIEKLAELYGGPIPPTSISATVFSITTTAA	1761877	Paenibacillus sp. cl141a
job.pdb	AF-A0A3N5QMK8-F1-model_v4 Molybdopterin oxidoreductase	16.900	343	179	15	47	375	9	259	1.000	6.547E-11	301	400	267	KTYRDLWKSDASFTFLCAPNDTHNCILNAHVRDGVITRIGPTMKYGEATDLYGSKVTHRWDPRVCQKGLALTRRFYGDRRVRYPMVRKGFKAWADKGFPREKDGRPPKDYFNRARDEWLRLTHEEAADLVAAALINIATTYSGDNGQKLLLQQGYEKEIVEATRGAGT-----QVLKFRGGMPLLGLTRIFGLYRMANSMAL-----LDHKIRGVKPEDALGARGWDNYSWHTDLPPGHPMVTGQQ-TVDFDLHAVEQARIVVVWGMNWVTTKMPD---THWLTEARLKGTKVVVIACEYSSSSIKADDAIVVRPGTTPALALGLCNVIMREKIYDGDYVRRF	QKEMEVYGYDSYTKSFC-RMCHGGCGVIVFVKDGRAVKIKGDPDCPIN---HGT---------LCSKGIASIQLAHNPNRLTHPVKRIG---------PKASNQ-------------WQRISWDEALDTIAERMLHYKEKY---GVE-------------------SVVPGYGTGRDYEG-----------GLYRFSSSFGCPTVLTAGHFCYG-------------------PRLSTTISTIGTNAVVDYPND----PKCVMVWGNNTVLS-NPDEYKGENFSAALDRGSKLICVDPKRTRIAARANIWLQLRPTTDAALALGMCHYIIQNNLHDKEFCEKY	-25.753,-0.633,-25.201,-23.189,0.985,-22.874,-22.228,-1.662,-20.306,-22.675,-0.100,-16.844,-20.917,-2.068,-14.083,-23.924,-1.488,-11.766,-27.662,-0.839,-12.087,-28.225,0.296,-8.483,-31.966,0.953,-9.054,-32.575,-2.524,-10.518,-30.696,-4.112,-7.592,-32.703,-2.015,-5.085,-35.941,-3.226,-6.758,-34.981,-6.887,-7.346,-33.382,-7.534,-3.931,-35.659,-5.150,-1.971,-32.891,-3.101,-0.331,-34.022,-0.162,1.842…	MEFQYSNIQKEMEVYGYDSYTKSFCRMCHGGCGVIVFVKDGRAVKIKGDPDCPINHGTLCSKGIASIQLAHNPNRLTHPVKRIGPKASNQWQRISWDEALDTIAERMLHYKEKYGVESVVPGYGTGRDYEGGLYRFSSSFGCPTVLTAGHFCYGPRLSTTISTIGTNAVVDYPNDPKCVMVWGNNTVLSNPDEYKGENFSAALDRGSKLICVDPKRTRIAARANIWLQLRPTTDAALALGMCHYIIQNNLHDKEFCEKYVHEWDKFV	2049433	Desulfobacteraceae bacterium
job.pdb	AF-A0A257UVD7-F1-model_v4 Nitrite reductase	15.000	332	188	10	50	373	30	275	1.000	1.465E-10	301	400	276	RDLWKSDASFTFLCAPNDTHNCILNAHVRDGVITRIGPTMKYGEATDLYGSKVTHRWDPRVCQKGLALTRRFYGDRRVRYPMVRKGFKAWADKGFPREKDGRPPKDYFNRARDEWLRLTHEEAADLVAAALINIATTYSGDNGQKLL-----LQQGYEKEIVEATRGA---GTQVLKFRGGMPLLGLTRIFGLYRMANSMALLDHKIRGVKPEDALGARGWDNYSWHTDLPPGHPMVTGQQTVDFDLHAVEQARIVVVWGMNWVTTKMPDTHWLTEARLKGTKVVVIACEYSSSSIKADDAIVVRPGTTPALALGLCNVIMREKIYDGDYVR	EAQHAPDTLVKTHCCFCGQQ-CGIQLKVRDNTVIGFEPWEDFPFN---HGM---------LCPKGVKRYLQGGHRDRLLDPLMRT--------------------DQ------GFEKTSWDTALSFTARRLRELQDR----HGKDAVAVYGGASLTTEKAYLMGKFARVALGTRHIDYNGRLCMV-------------SAGT------------------------------AYKPAFGADRSPIPWSDIPKAQVLLVVGANVAECAPITTSYIWKCRDQGGKLIVVDPRMTPITRNADLYLPVRPGTDLVLLMGMLNVILREGLEDRAFIE	22.855,-22.699,-4.191,22.667,-21.109,-7.667,26.182,-20.338,-8.980,26.542,-16.558,-9.388,27.430,-15.529,-12.976,29.747,-12.896,-11.598,31.283,-11.983,-8.228,29.063,-10.175,-5.710,31.453,-7.175,-5.956,31.001,-6.949,-9.761,27.209,-7.102,-9.302,27.392,-4.366,-6.614,29.617,-2.129,-8.816,27.224,-2.588,-11.763,23.788,-2.631,-10.067,24.310,-1.467,-6.437,23.735,-0.923,-3.648,25.568,2.331,-4.218,25.590,5.1…	MAKLPQSIDALIDTYGPHLNFTPAGGWLNEAQHAPDTLVKTHCCFCGQQCGIQLKVRDNTVIGFEPWEDFPFNHGMLCPKGVKRYLQGGHRDRLLDPLMRTDQGFEKTSWDTALSFTARRLRELQDRHGKDAVAVYGGASLTTEKAYLMGKFARVALGTRHIDYNGRLCMVSAGTAYKPAFGADRSPIPWSDIPKAQVLLVVGANVAECAPITTSYIWKCRDQGGKLIVVDPRMTPITRNADLYLPVRPGTDLVLLMGMLNVILREGLEDRAFIEA	1970486	Acidobacteria bacterium 37-65-4
job.pdb	AF-A0A7C3I066-F1-model_v4 4Fe-4S Mo/W bis-MGD-type domain-containing protein	11.600	327	195	13	57	377	2	240	1.000	2.192E-10	300	400	250	ASFTFLCA--PNDTHNCILNAHVRDGVITRIGPTMKYGEATDLYGSKVTHRWDPRVCQKGLALTRRFYGDRRVRYPMVRKGFKAWADKGFPREKDGRPPKDYFNRARDEWLRLTHEEAADLVAAALIN-IATTYSG---DNGQKLLLQQGYEKEIVEATRGAGTQVLKFRGGMPLLGLTRIFGLYRMANSMALLDHKIRGVKPEDALGARGWDNYSWHTDLPPGHPMVTGQQTVDFDLHAVEQARIVVVWGMNWVTTKMPDTHWLTEARLKGTKVVVIACEYSSSSIKADDAIVVRPGTTPALALGLCNVIMREKIYDGDYVRRFSD	KQKPGVCTFCGTG---CGHFMMIQGGAVERVFPSQNHP------VSK------GRLCVRGWNIHELLNTPQIISGPLL--------------KQNG------------QYRQVSYDEAVPYVAQKLKSFSPAAIGFLASPR--------ATNEEQFLLMK-LARAVFKTN------NIT--LASESGHRNSLNVLAAA------------------------------TGMAGMTGSLAEISKAECVLVLGSDITKQNPIIGSEIHKAAQAGAHIITIDSRRTQMAKLSTQFLHVTPGSLKLAIAAIARCVVREGLINADFLRARTN	13.301,-9.560,28.764,10.022,-10.088,26.832,10.395,-9.586,23.064,7.243,-9.666,20.891,7.292,-10.029,17.074,5.278,-7.659,15.001,4.764,-5.988,11.615,5.514,-2.282,11.065,2.174,-0.446,10.821,3.411,2.609,8.851,3.548,1.827,5.086,2.556,-1.065,2.762,6.102,-2.536,2.810,5.328,-4.715,5.872,8.703,-4.664,7.672,9.028,-7.199,10.528,10.231,-6.078,13.976,10.602,-7.146,17.618,9.237,-4.916,20.403,11.006,-5.051,23.781…	MKQKPGVCTFCGTGCGHFMMIQGGAVERVFPSQNHPVSKGRLCVRGWNIHELLNTPQIISGPLLKQNGQYRQVSYDEAVPYVAQKLKSFSPAAIGFLASPRATNEEQFLLMKLARAVFKTNNITLASESGHRNSLNVLAAATGMAGMTGSLAEISKAECVLVLGSDITKQNPIIGSEIHKAAQAGAHIITIDSRRTQMAKLSTQFLHVTPGSLKLAIAAIARCVVREGLINADFLRARTNGFEQCSASLL	1977087	Proteobacteria bacterium
job.pdb	AF-E9NQE6-F1-model_v4 Perchlorate reductase alpha subunit	43.200	104	59	0	288	391	108	211	1.000	2.599E-06	300	400	788	LHAVEQARIVVVWGMNWVTTKMPDTHWLTEARLKGTKVVVIACEYSSSSIKADDAIVVRPGTTPALALGLCNVIMREKIYDGDYVRRFSDLPLLVRADNLKLLR	TADWFNSRYIILWGSNPTQTRIPDAHFLSEAQLNGTKIVSIAPDFNSSAIKVDKWIHPQPGTDGALALAMAHVIIKEKLYDAHNLKEQTDLSYLVRSDTKRFLR	20.902,-21.041,-9.746,17.409,-21.448,-11.340,17.066,-17.860,-12.697,20.801,-17.546,-13.433,20.807,-20.601,-15.726,17.065,-21.109,-16.393,15.173,-20.936,-19.706,13.587,-17.636,-18.790,16.873,-15.689,-18.593,17.395,-12.643,-20.834,20.895,-12.941,-22.325,21.096,-10.015,-24.801,19.221,-6.793,-25.668,16.074,-7.740,-27.543,14.062,-5.562,-29.965,10.524,-6.602,-30.997,9.923,-7.576,-34.651,6.344,-8.951,-3…	HHYMYGPHRIKYPLIRVGERGEGKWRRATWEEALDMIADKCVDTIKNHAPDCISVFSPVPAVSPVSFSAGHRFAHYIGAHTHTFFDWYGDHPTGQTQTCGVQGDTAETADWFNSRYIILWGSNPTQTRIPDAHFLSEAQLNGTKIVSIAPDFNSSAIKVDKWIHPQPGTDGALALAMAHVIIKEKLYDAHNLKEQTDLSYLVRSDTKRFLREADVVAGGSKDKFYFWNAKTGMPMIPKGCWGDQPEQKAPPVAFMGRNTNTFPKGYIELGDLDPALEGNFKIQLLDGKSVEVRPVFEILKSRVLADNTPEKASKITGVPAKAIVELAREYANAKPSMIICGGGTQHWYYSDVLLRAMHLLTALTGSEGKNGGGMNHYIGQWKPTFLPGLAALAFPEGAG…	146939	Azospira oryzae
job.pdb	AF-X1EDM5-F1-model_v4 Molybdopterin domain-containing protein	32.100	137	86	3	266	396	41	176	1.000	5.499E-08	299	400	213	SWHTDLPPGHPMVTGQQTVDFDLHAVEQ----ARIVVVWGMNWVTTKMP--DTHWLTEARLKGTKVVVIACEYSSSSIKADDAIVVRPGTTPALALGLCNVIMREKIYDGDYVRRFSDLPLLVRADNLKLLRAEEVF	YGDAGLPCGSRVIFGHQFPHMYLFGKLWMRQFPELLVVWGSNP-GESMPVHIMRKVMDAKEEGSQLIVIDPRFTITASKADEFIGLKPGTDSALALGLINVIFQKGLHDIKFIQEQTNGTHLVRTDNGKFLRGEDVG	-9.603,34.214,24.449,-11.213,32.603,21.381,-8.786,30.959,18.914,-10.108,32.008,15.474,-10.085,28.863,13.309,-9.465,30.684,9.992,-5.795,29.974,9.068,-5.335,26.257,8.551,-2.921,26.406,5.607,-4.214,23.284,3.824,-0.986,21.585,2.671,-2.579,20.523,-0.657,0.314,21.704,-2.901,3.837,20.353,-3.177,4.120,19.885,-6.912,3.516,22.790,-9.372,5.729,25.896,-9.727,4.438,28.904,-7.766,4.781,31.361,-10.708,2.259,29.…	MAIDNKNFMNWDDPGAGTTKFGAYLRLASLTQSTRVSAWGYGDAGLPCGSRVIFGHQFPHMYLFGKLWMRQFPELLVVWGSNPGESMPVHIMRKVMDAKEEGSQLIVIDPRFTITASKADEFIGLKPGTDSALALGLINVIFQKGLHDIKFIQEQTNGTHLVRTDNGKFLRGEDVGESQGKAYIIWDEKSNSHNKVRRSNVKNYILSLCKNPT	412755	marine sediment metagenome
job.pdb	AF-A0A485AS61-F1-model_v4 Respiratory nitrate reductase 1 alpha chain	34.900	143	80	2	265	394	22	164	1.000	4.124E-08	299	400	241	YSWHTDLPPGHPMVTGQQTVDFDLHAVEQARIVVVWGMNWVTTKMPDTHWLTEARLKGTKVVVIACEYSSSSIKADDAIVVRPGTTPALALGLCNVIMREKIYD------GDYVRRFSDLPLLVRADNLK-------LLRAEE	YDWYCDLPPASPQTWGEQTDVPESADWYNSSYIIAWGSNVPQTRTPDAHFFTEVRYKGTKTVAITPDYAEIAKLCDLWLAPKQGTDAAMALAMGHVMLREFHLDKPSQYFTDYVRRYSDMPMLVMLEERDGYYAAGRMLRAAD	16.501,23.047,-9.885,17.238,26.716,-10.781,16.179,26.304,-14.445,12.651,25.176,-13.424,12.412,27.809,-10.664,13.260,30.684,-13.062,9.952,30.584,-15.000,7.847,29.218,-12.107,8.954,32.033,-9.757,8.327,34.756,-12.377,4.818,33.403,-13.135,3.939,33.035,-9.424,5.060,36.639,-8.718,2.841,38.033,-11.524,-0.147,35.783,-10.633,0.346,33.436,-13.635,-0.544,29.716,-13.676,2.134,27.046,-13.148,0.949,23.869,-14.…	MVSYASGARYLSLIGGTCLSFYDWYCDLPPASPQTWGEQTDVPESADWYNSSYIIAWGSNVPQTRTPDAHFFTEVRYKGTKTVAITPDYAEIAKLCDLWLAPKQGTDAAMALAMGHVMLREFHLDKPSQYFTDYVRRYSDMPMLVMLEERDGYYAAGRMLRAADLVDGLGQEEHPEWKTVAFDEKGEMMAPNGSIGYRWGEKGKWNLEQRNGTTGEEVELRLSLLGSHDDVAQVGFPYFGR	575	Raoultella planticola
job.pdb	AF-O30061-F1-model_v4 Molybdopterin oxidoreductase, molybdopterin binding subunit	20.800	403	209	12	1	393	1	303	1.000	2.607E-11	299	400	896	NNVNRREFLQWIGAAGFSTFALSASNAWGLQAIENPLAAYPNREWEKTYRDLWKSD-ASFTFLCAPNDTHNCILNAHVRDGVITRIGPTMKYGEATDLYGSKVTHRWDPRVCQKGLALTRRFYGDRRVRYPMVRKGFKAWADKGFPREKDGRPPKDYFNRARDEWLRLTHEEAADLVAAALINIATTYSGDNGQKLLLQQGYEKEIVEATRGAGTQ----VLKFRGGMPLLGLTRIFGLYRMANSMALLDHKIRGVKPEDALG-----ARGWDNYSWHTDLPPGHPMVTGQQTVDFDLHAVEQARIVVVWGMNWVTTKMPDTHWLTEARLKGTKVVVIACEYSSSSIKADDAIVVRPGTTPALALGLCNVIMREKIYDGDYVRRFSDLPLLVRADNLKL…	MKVSRRDFIKLSAATAFAS-------GLGLGYFQKSRGVQQN-----------AGEIKTVRSVCSPNCTGACGFDALVYNGRIETLTQAADYP----------EPEYNPRGCLRGQSMMNLIYGPDRLKRPLIRVG---------KRGEG-------------KFKAVSWDEALDYVADRLADIMKRH-------------------------GPESVAISIQVPGT----------GYVHKGAMMRLASM----------FGWSALHG-----YTMNGDLPAFWSQTFGVQTEEFESLEWTNSKYIAIFGSNIMVTRLPDAKFVNIAAERGAKVVVVDPNFSPTAAKADEWVQINPSTDSAFALAIAREIIENRLYDEEFIKTYTDMPLLVRMDTQKR…	51.789,-57.806,18.964,52.029,-54.134,20.062,52.745,-52.198,16.823,54.703,-49.039,17.722,53.929,-45.636,16.105,57.325,-46.001,14.338,56.342,-49.352,12.751,53.077,-47.853,11.395,54.986,-44.980,9.694,57.392,-47.481,8.075,54.414,-49.511,6.747,52.786,-46.303,5.383,56.028,-45.209,3.649,56.368,-48.583,1.854,52.733,-48.491,0.597,53.208,-44.987,-0.905,56.073,-46.155,-3.183,54.270,-49.126,-4.845,51.140,-47…	MKVSRRDFIKLSAATAFASGLGLGYFQKSRGVQQNAGEIKTVRSVCSPNCTGACGFDALVYNGRIETLTQAADYPEPEYNPRGCLRGQSMMNLIYGPDRLKRPLIRVGKRGEGKFKAVSWDEALDYVADRLADIMKRHGPESVAISIQVPGTGYVHKGAMMRLASMFGWSALHGYTMNGDLPAFWSQTFGVQTEEFESLEWTNSKYIAIFGSNIMVTRLPDAKFVNIAAERGAKVVVVDPNFSPTAAKADEWVQINPSTDSAFALAIAREIIENRLYDEEFIKTYTDMPLLVRMDTQKRLMAKEVKELEEIAGKLNVPEYRDVFVVYDVNEGFKPVNPETLERDFEPAIEGEFEVELVDGKRVKVKPVFQLLKEEVQKYTPEKVAEIITPPNRNKGEYV…	224325	Archaeoglobus fulgidus DSM 4304
job.pdb	AF-A0A7C3MMC0-F1-model_v4 4Fe-4S Mo/W bis-MGD-type domain-containing protein	21.600	370	212	12	31	393	4	302	1.000	2.461E-11	298	400	474	QAIENPLAAYPNREWEKTYRDLWKSDASFTFLCAPND-THNCILNAHVRDGVITRIGPTMKYGEATDLYGSKVTHRWDPRVCQKGLALTRRFYGDRRVRYPMVRKGFKAWADKGFPREKDGRPPKDYFNRARDEWLRLTHEEAADLVAAALINIATTYSGDNGQKLLLQQGYEKEIVEATRGAGTQVLKFRGGMPLLGLTRIFGLYRMANSMALLD------HKIRGVKPEDALGARGWDNYSWHTDLPPGHPMVTGQQTVDFDLHAVEQARIVVVWGMNWVTTKMPDTHWLTEARLKGTKVVVIACEYSSSSIKADDAIVVRPGTTPALALGLCNVIMREKIYDGDYVRRFSDLPLLVRADNLKLLRAE	QKVDENAPA--RQAALKADQTYWQWDNCRWGTHRVNCYPGSCPFKVYAKDNRVIREEISCTYPEFHDPEFR--LPDYNPRGCQKGYQHSGAMYGPDRLLYPMKRVG----------------------QRGSGQWQRIEWEQAYKEIGAKLADIIQ----KYGP----QAVMDDHGT---NGAGV----LRGG----------GEGASTGFVSRLGGVSFDLNFLIG-------------------DFNVGQYLTFGQFQQAPGIETWFLADT-LIVLSNPAYGNIPDIHYILEARYRGAKVLAIAPDKNATAQFADMWLPINWSADPALWLGVCKILIEKGWIDPHFVKEQTDAPVLVREDTHQFLRDS	31.670,-55.569,-39.141,29.971,-53.251,-36.619,28.834,-50.117,-38.505,30.140,-47.077,-36.614,27.043,-44.873,-36.418,28.520,-41.509,-37.461,27.074,-38.956,-34.998,25.430,-36.704,-37.628,25.036,-34.062,-34.849,28.816,-33.842,-34.136,29.318,-30.713,-36.346,26.375,-28.931,-34.780,27.709,-29.924,-31.328,31.218,-28.623,-32.180,29.705,-25.347,-33.510,27.634,-24.964,-30.301,30.725,-25.705,-28.148,32.783,-…	MARQKVDENAPARQAALKADQTYWQWDNCRWGTHRVNCYPGSCPFKVYAKDNRVIREEISCTYPEFHDPEFRLPDYNPRGCQKGYQHSGAMYGPDRLLYPMKRVGQRGSGQWQRIEWEQAYKEIGAKLADIIQKYGPQAVMDDHGTNGAGVLRGGGEGASTGFVSRLGGVSFDLNFLIGDFNVGQYLTFGQFQQAPGIETWFLADTLIVLSNPAYGNIPDIHYILEARYRGAKVLAIAPDKNATAQFADMWLPINWSADPALWLGVCKILIEKGWIDPHFVKEQTDAPVLVREDTHQFLRDSDLNQGGDSEQFYAVDSASGELVQMPKGTLEPSCDYALDANPEVTLSDGKRVHLTTVFSLLKRRVAEYTPEKVHQVSGIHPEQLARVAELCKPPRKVF…	1869227	bacterium
job.pdb	AF-A0A7I0JG89-F1-model_v4 Nitrate reductase subunit alpha	38.000	134	75	2	265	390	13	146	1.000	5.825E-08	297	400	150	YSWHTDLPPGHPMVTGQQTVDFDLHAVEQARIVVVWGMNWVTTKMPDTHWLTEARLKGTKVVVIACEYSSSSIKADDAIVVRPGTTPALALGLCNVIMREKIYD------GDYVRRFSDLPLLVR--ADNLKLL	YDWYCDLPPASPQTWGEQTDVPESADWYNAGFIIVWGSNVPQTRTPDAHFYTEVRYKGTKSAVVSPDYAEATKFADIWLNPKQGTDAALALAMGHVILREYHLDRSVAYFDDYARRYTDMPFLVRLAERDGRLV	2.760,-10.300,-37.469,1.616,-12.996,-34.941,-1.736,-11.254,-34.257,-2.370,-10.930,-38.023,-1.662,-14.661,-38.624,-3.769,-16.012,-35.696,-0.691,-16.727,-33.522,-1.028,-16.670,-29.694,0.345,-13.642,-27.817,1.310,-14.849,-24.306,0.628,-12.849,-21.119,3.469,-11.568,-18.910,2.125,-9.590,-15.913,0.351,-12.557,-14.267,3.223,-14.927,-15.153,5.887,-12.686,-13.544,3.708,-12.440,-10.382,3.812,-8.639,-10.848…	YLSLMGGVCMSFYDWYCDLPPASPQTWGEQTDVPESADWYNAGFIIVWGSNVPQTRTPDAHFYTEVRYKGTKSAVVSPDYAEATKFADIWLNPKQGTDAALALAMGHVILREYHLDRSVAYFDDYARRYTDMPFLVRLAERDGRLVPERL	2563961	Mesorhizobium sp. M8A.F.Ca.ET.167.01.1.1
job.pdb	AF-A0A349GRN2-F1-model_v4 4Fe-4S Mo/W bis-MGD-type domain-containing protein	17.800	319	168	10	57	368	6	237	1.000	8.237E-10	297	400	238	ASFTFLCAPNDTHNCILNAHVRDGVITRIGPTMKYGEATDLYGSKVTHRWDPRVCQKGLALTRRFYGDRRVRYPMVRKGFKAWADKGFPREKDGRPPKDYFNRARDEWLRLTHEEAADLVAAALINIATT-------YSGDNGQKLLLQQGYEKEIVEATRGAGTQVLKFRGGMPLLGLTRIFGLYRMANSMALLDHKIRGVKPEDALGARGWDNYSWHTDLPPGHPMVTGQQTVDFDLHAVEQARIVVVWGMNWVTTKMPDTHWLTEARLKGTKVVVIACEYSSSSIKADDAIVVRPGTTPALALGLCNVIMREKIYD	KTYTHACSLDCYDLCKFKVIKKDGIIKEVVGDKN-----NAFTKGI-------ICSKGRAHLTRLNDKKRLLKPRLKIG--------------------------DSWKDIEFEEAIDIIASKLIDYKKRFKSTSIAYYEESG------------------AGGT-------------------LKQVPSK---FFNFFGGAT--TSLGSNCW------GAGRKATFYDFGDSRTS-DLEDTQNANTILLWGRNPFNTSIHLYERMIRAKKKGIKIVTIDPRINETSKVSDTHILIKPSTDGALAMAITKLLIQEKKLD	25.346,34.451,-7.124,21.563,34.250,-6.469,20.825,30.633,-5.421,18.314,29.343,-8.015,15.815,27.783,-5.580,12.595,26.433,-7.149,9.750,24.718,-5.264,7.482,22.245,-7.104,4.174,20.758,-5.935,3.779,16.979,-6.337,1.673,14.069,-5.010,3.014,10.868,-3.444,3.118,8.166,-6.132,3.185,5.306,-3.572,0.229,2.913,-3.247,-1.606,4.411,-0.254,-5.023,6.113,0.030,-3.559,9.244,1.646,-2.284,10.872,-1.601,0.100,13.021,0.44…	MKKNIKTYTHACSLDCYDLCKFKVIKKDGIIKEVVGDKNNAFTKGIICSKGRAHLTRLNDKKRLLKPRLKIGDSWKDIEFEEAIDIIASKLIDYKKRFKSTSIAYYEESGAGGTLKQVPSKFFNFFGGATTSLGSNCWGAGRKATFYDFGDSRTSDLEDTQNANTILLWGRNPFNTSIHLYERMIRAKKKGIKIVTIDPRINETSKVSDTHILIKPSTDGALAMAITKLLIQEKKLDQ	2053555	Fusobacteriaceae bacterium
job.pdb	AF-A0A4Q2QRU7-F1-model_v4 Nitrate reductase subunit alpha	31.100	122	70	3	287	394	2	123	1.000	1.097E-07	296	400	141	DLHAVEQARIVVVWGMNWVTTKMPDTHWLTEARLKGTKVVVIACEYSSSSIKADDAIVVRPGTTPALALGLCNVIMREKIYDG------DYVRRFSDLPLLVR---ADNLK-----LLRAEE	ESADWYNSSYIIAWGSNVPQTRTPDAHFFTEVRYKGTKTIAITPDYSEVAKLCDQWLAPKQGTDSALAMAMGHVILKEFHLDNPSDYFINYCRRYSDMPMLVMLEPRDDGSYVPGRMIRASD	14.715,15.318,-3.794,11.921,12.847,-4.294,13.656,10.972,-7.178,16.999,10.379,-5.418,15.128,8.202,-2.880,14.278,5.672,-5.650,17.939,4.585,-5.356,17.254,3.487,-1.745,14.511,0.974,-2.733,15.242,-2.724,-3.463,11.833,-3.216,-5.195,9.943,-0.716,-7.406,6.566,-0.934,-9.198,6.025,1.678,-11.943,2.197,1.665,-11.923,0.442,3.907,-14.490,3.608,6.071,-14.653,5.557,6.351,-17.932,8.752,7.407,-16.111,11.124,7.855,…	PESADWYNSSYIIAWGSNVPQTRTPDAHFFTEVRYKGTKTIAITPDYSEVAKLCDQWLAPKQGTDSALAMAMGHVILKEFHLDNPSDYFINYCRRYSDMPMLVMLEPRDDGSYVPGRMIRASDLVDGLGESNNPQWKTVAV	2511985	Enterobacter cloacae complex sp. 743-2DZ2F-22B
job.pdb	AF-T5HUC4-F1-model_v4 Oxidoreductase	18.100	375	205	15	9	376	19	298	1.000	5.838E-12	296	400	318	LQWIGAAGFSTFALSASNAWGLQAIENPLAAYPNREWEKTYRDLWKSDASFTFLCAPNDTHNCILNAHVRDGVITRIGPTMKYGEATDLYGSKVTHRWDPRVCQKGLALTRRFYGDRRVRYPMVRKGFKAWADKGFPREKDGRPPKDYFNRARDEWLRLTHEEAADLVAAALINIATTYSGDNGQKLLLQQG------YEKEIVEATRGAGTQVLKFRGGMPLLGLTRIFGLYRMANSMALLDHKIRGVKPEDA-LGARGWDNYSWHTDLPPGHPMVTGQQTVDFDLHAVEQARIVVVWGMNWVTTKMPDTHWLTEARLKGTKVVVIACEYSSSSIKADDAIVVRPGTTPALALGLCNVIMREKIYDGDYVRRFS	LLFSELTTFCDIMLESYSFY--RKGTDSMESYVD-----------QKDGIFKSVCSLDCPDQCGLLVHKKDGKIVKIQGDPDHPV---TQGN---------ICNKVRNMTERIYDPKRLKTPLKRT----------GPKGAGM------------FEPISWDEAIETIR-------TRW-----QSLIEQEGPESILPYSF-----YGNMGNLTAE--------------GMDRRFFH-----------RLGSSQLDRAICTPAG-----SVGYKYTMGG-SIGTDPEDTTETKLFIFWGINAVSTNMHQITIAQKARKNGAKIVVIDVHKNQTGRMADWFIPIRPGTDSALALGIMHVLFKEHLADESFLKEFT	22.731,43.402,-9.266,20.680,42.576,-6.700,18.192,41.149,-4.926,17.464,39.993,-1.675,16.035,38.104,0.568,13.790,39.306,3.459,12.162,37.645,6.484,9.544,39.919,8.157,9.778,40.708,11.837,7.000,43.300,12.474,7.223,45.668,15.439,3.727,47.198,15.973,3.248,50.929,15.439,-0.116,52.105,16.848,-1.802,53.364,13.631,-3.586,50.582,11.635,-6.191,49.099,14.055,-9.476,50.291,12.389,-9.049,48.734,8.933,-8.278,45.1…	MSFLGASFFIIFSAGILPLLFSELTTFCDIMLESYSFYRKGTDSMESYVDQKDGIFKSVCSLDCPDQCGLLVHKKDGKIVKIQGDPDHPVTQGNICNKVRNMTERIYDPKRLKTPLKRTGPKGAGMFEPISWDEAIETIRTRWQSLIEQEGPESILPYSFYGNMGNLTAEGMDRRFFHRLGSSQLDRAICTPAGSVGYKYTMGGSIGTDPEDTTETKLFIFWGINAVSTNMHQITIAQKARKNGAKIVVIDVHKNQTGRMADWFIPIRPGTDSALALGIMHVLFKEHLADESFLKEFTVGHEELRRHVRQYDPAAVEA	1368424	Bacillus licheniformis CG-B52
job.pdb	AF-A0A2M6YNJ6-F1-model_v4 Formate dehydrogenase	15.500	418	239	18	1	398	1	324	1.000	1.100E-11	296	400	366	NNVNRREFLQWIGAAGFSTFALSASNAWGLQAIENPLAAYPNREWEKTYRDLWKSDASFTFLCA--PNDTHNCILNAHVRDGVITRIGPTMKYGEATDLYGSKVTHRWDPRVCQKGLALTRRFYGDRRVRYPMVRKGFKAWADKGFPREKDGRPPKDYFNRARDEWLRLTHEEAADLVAAALINIATT-YSGDNGQKLLLQQGYEKEIVEATRGAG----------TQVLKFRGGMPLLGLTRIFGLYRMANSMALLDHKIRGVKPEDALGARG---WDNYSWHTDLPPGHPMVTGQQTVDFDLHAVEQARIVVVWGMNWVTTKMPDTHWLTEARLKGTKVVVIACEYSSSSIKADDAIVVRPGTTPALALGLCNVIMREKIYDGDYVRRFSDLPLLVR…	MGLSRRGFLKLTG-VGVAGLTL---GRFGIE--LGPVSVYAAGL-------KIEGAKESISICPFCSC---GCNLLVHSKAGKIINVEGDPDF----PISGGG--------LCSKGASLKSLHTSPNRLTKPLYR------------------------APGSTEWVEKDWDWMMERIARRIKDQRDQDFMRKNA------SGAE---------VNRLESVFHLGSSQVSN--------------------EEAAVLHQMVRA------FGIVHFDHQARIC-HSPSVPGLAECFGRGAMTNHYNDIANADAVLIMGSNCAEHHPMTFKWVIHAKEKGAYVMHVDPKFSRTSARCHLHVPIRSGTDIAMLGGMVKYILDNKKYFSDYVLDYTNASFLVG…	-15.696,-40.686,-82.177,-17.562,-37.409,-82.861,-19.087,-35.372,-79.997,-22.855,-35.302,-80.633,-24.607,-31.877,-80.689,-26.355,-32.950,-77.450,-22.957,-33.964,-75.979,-21.545,-30.512,-76.895,-24.468,-28.610,-75.270,-24.171,-30.696,-72.072,-20.388,-30.090,-71.921,-20.825,-26.330,-72.562,-23.640,-26.132,-69.951,-21.472,-27.845,-67.300,-18.458,-25.675,-68.283,-20.475,-22.416,-68.020,-22.053,-23.461…	MGLSRRGFLKLTGVGVAGLTLGRFGIELGPVSVYAAGLKIEGAKESISICPFCSCGCNLLVHSKAGKIINVEGDPDFPISGGGLCSKGASLKSLHTSPNRLTKPLYRAPGSTEWVEKDWDWMMERIARRIKDQRDQDFMRKNASGAEVNRLESVFHLGSSQVSNEEAAVLHQMVRAFGIVHFDHQARICHSPSVPGLAECFGRGAMTNHYNDIANADAVLIMGSNCAEHHPMTFKWVIHAKEKGAYVMHVDPKFSRTSARCHLHVPIRSGTDIAMLGGMVKYILDNKKYFSDYVLDYTNASFLVGEKYSFKDGMFAGFDAAKGKYDKSAWAFEKDEKGLVKRDQTLQHPRCVTNVLKNHYDRYDLD	1974095	Syntrophobacteraceae bacterium CG07_land_8_20_14_0_80_61_8
job.pdb	AF-A0A0B7MI03-F1-model_v4 Molybdopterin dinucleotide-binding region	20.600	324	147	12	67	376	3	230	1.000	2.460E-10	295	400	233	DTHNCILNAHVRDGVITRIGPTMKYGEATDLYGSKVTHRWDP-RVCQKGLALTRRFYGDRRVRYPMVRKGFKAWADKGFPREKDGRPPKDYFNRARDEWLRLTHEEAADLVAAALINIATTYSGDNGQKLL-----------LQQGYEKEIVEATRGAGTQVLKF--RGGMPLLGLTRIFGLYRMANSMALLDHKIRGVKPEDALGARGWDNYSWHTDLPPGHPMVTGQQTVDFDLHAVEQARIVVVWGMNWVTTKMPDTHWLTEARLKGTKVVVIACEYSSSSIKADDAIVVRPGTTPALALGLCNVIMREKIYDGDYVRRFS	DER-CGIIINFADGRIVDVTGSK-------------NHPISKGRTCVKARVIGDYVYSPQRLLKPLKK-------------TNKG-------------WEEIDLDRALDEIAEKIKCIQSKY----GNKSVGVWKGEAIGFNQQEDYARRFAHAQ-----QTPTYLSNN-------------TQCSMSRKLGYISIRG-----------------HYPAPD-----------------VLNSKCIVIWGANPMHSAAPLANMVMEARKKGAKLIVIDPKCSSIAMKADIFAQVKPATDGALALGLINRIICNKWYDEDFVANYT	2.432,1.944,10.969,2.945,1.236,7.226,2.387,-1.663,4.769,6.131,-2.488,4.606,5.539,-4.822,7.602,9.145,-4.646,8.832,10.100,-7.254,11.445,10.752,-5.589,14.828,12.065,-6.660,18.257,10.376,-5.026,21.275,12.555,-4.810,24.399,10.804,-4.669,27.796,11.911,-3.568,31.258,9.519,-3.357,34.258,6.553,-4.250,31.994,7.260,-1.214,29.756,8.603,-0.875,26.210,12.109,0.554,26.643,13.468,-0.014,23.110,12.377,-1.177,19.6…	MCDERCGIIINFADGRIVDVTGSKNHPISKGRTCVKARVIGDYVYSPQRLLKPLKKTNKGWEEIDLDRALDEIAEKIKCIQSKYGNKSVGVWKGEAIGFNQQEDYARRFAHAQQTPTYLSNNTQCSMSRKLGYISIRGHYPAPDVLNSKCIVIWGANPMHSAAPLANMVMEARKKGAKLIVIDPKCSSIAMKADIFAQVKPATDGALALGLINRIICNKWYDEDFVANYTLGF	499207	Syntrophaceticus schinkii
job.pdb	AF-A0A354KM36-F1-model_v4 Molybdopterin oxidoreductase	16.900	330	170	11	57	375	4	240	1.000	1.164E-10	295	400	248	ASFTFLCAPNDTHNCILNAHVRDGVITRIGPTMKYGEATDLYGSKVTHRWDPRVCQKGLALTRRFYGDRRVRYPMVRKGFKAWADKGFPREKDGRPPKDYFNRARDEWLRLTHEEAADLVAAALINIATTYSGDNGQKL-----------LLQQGYEKEIVEATRGAGTQVLKFRGGMPLLGLTRIFGLYRMANSMALLDHKIRGVKPEDALGARGWDNYSWHTDLPPGHPMVTGQQTVDFDLHAVEQARIVVVWGMNWVTTKMPDTHWLTEARLKGTKVVVIACEYSSSSIKADDAIVVRPGTTPALALGLCNVIMREKIYDGDYVRRF	LSGGCTL--DCYDACKFNVYTEDNNIAKIEGDKCHPY---TKGF---------ICKKGLKHVKRHNHLNRQYKPLLK-----------------------VNH---KWEEITFEEAIDIMAKKLSYYKE----NYGSKSFIYYEQYGSGSLLKSI-GEIFFNFFGGSCKQKGGPCWS--------------------------AGIEAQ----KRNFGDVKSHS------------------LEDMLNSKTIIVWGKNPANTTIHTMNMIKIAQKSGAYVIVIDPILTSTAKQADFHLRIKPGGDGALALAMGKRIIELNLHDEDYINKY	29.375,15.703,0.854,26.386,16.780,-1.311,22.771,16.266,-0.125,20.046,15.281,-2.632,16.282,14.898,-2.125,14.770,11.491,-2.972,11.506,9.560,-2.503,11.140,5.980,-1.267,10.282,4.011,-4.418,9.088,0.878,-2.565,5.506,-0.288,-3.102,4.078,1.300,0.061,1.752,4.271,0.725,4.227,6.038,3.034,5.969,7.929,0.154,8.836,8.589,2.549,11.157,11.510,1.714,14.916,10.854,1.895,18.003,12.997,2.348,20.514,11.193,0.098,24.15…	MKVLSGGCTLDCYDACKFNVYTEDNNIAKIEGDKCHPYTKGFICKKGLKHVKRHNHLNRQYKPLLKVNHKWEEITFEEAIDIMAKKLSYYKENYGSKSFIYYEQYGSGSLLKSIGEIFFNFFGGSCKQKGGPCWSAGIEAQKRNFGDVKSHSLEDMLNSKTIIVWGKNPANTTIHTMNMIKIAQKSGAYVIVIDPILTSTAKQADFHLRIKPGGDGALALAMGKRIIELNLHDEDYINKYIKNFDEYN	36841	Terrisporobacter glycolicus
job.pdb	AF-A0A535SJY4-F1-model_v4 Nitrite reductase	15.400	350	191	13	33	368	14	272	1.000	6.935E-11	294	400	273	IENPLAAY--PNREWEKTYRDLWKSDASFTFLCA--PNDTHNCILNAHVRDGVITRIGPTMKYGEATDLYGSKVTHRWDPRVCQKGLALTRRFYGDRRVRYPMVRKGFKAWADKGFPREKDGRPPKDYFNRARDEWLRLTHEEAADLVAAALINIATT--------YSGDN--GQKLLLQQGYEKEIVEATRGAGTQVLKFRGGMPLLGLTRIFGLYRMANSMALLDHKIRGVKPEDALGARGWDNYSWHTDLPPGHPMVTGQQTVDFDLHAVEQARIVVVWGMNWVTTKMPDTHWLTEARLKGTKVVVIACEYSSSSIKADDAIVVRPGTTPALALGLCNVIMREKIYD	FNYDFQSTGKPPTGWSEAAR---VPETLVPTHCCFCGV---QCGMFLRVANGKVIGVEARDFPHN----RGS---------LCPKGVVAYQQVDHPDRLRYPMIRRG-----------GKAG------------ELERATWDEAMDYIVSRWKQIQAEHGNDAVAVYSGSSMTNEKCYVMGKFARVALR------SRNIDYNGRLC-------------MSSSAVAYARA------------------------------FGIDRAPLPMTDIPLTHCMLAVGVNIAECFPIVMQWVWRARDKGAHLIVIDPRETPLARTADLWLPVRPGTDEAVINAMLRQVIVDGLVD	-12.510,37.734,-12.433,-10.336,39.439,-15.053,-6.957,37.680,-15.360,-4.415,40.500,-15.618,-3.129,40.224,-19.213,0.099,42.052,-18.222,1.504,38.563,-17.401,2.718,38.107,-21.028,5.199,40.973,-21.449,8.040,39.864,-23.803,10.738,41.578,-21.787,10.148,39.707,-18.497,13.175,37.583,-17.522,11.555,34.163,-16.951,14.772,33.105,-15.151,13.594,34.203,-11.752,16.567,32.305,-10.284,15.252,31.928,-6.725,18.960,…	MSVNKDFFQPERDFNYDFQSTGKPPTGWSEAARVPETLVPTHCCFCGVQCGMFLRVANGKVIGVEARDFPHNRGSLCPKGVVAYQQVDHPDRLRYPMIRRGGKAGELERATWDEAMDYIVSRWKQIQAEHGNDAVAVYSGSSMTNEKCYVMGKFARVALRSRNIDYNGRLCMSSSAVAYARAFGIDRAPLPMTDIPLTHCMLAVGVNIAECFPIVMQWVWRARDKGAHLIVIDPRETPLARTADLWLPVRPGTDEAVINAMLRQVIVDGLVDE	2026724	Chloroflexi bacterium
job.pdb	AF-A0A1G0M5N8-F1-model_v4 4Fe-4S Mo/W bis-MGD-type domain-containing protein	25.600	429	188	14	1	393	6	339	1.000	1.384E-11	294	400	815	NNVNRREFLQWIGAAGFSTFALSASNAWGLQAIENPLAAYP--------------NREWEKTYRDLWKSDASFTF-LCAPNDTHNCILNAHVRDGVITRIGPTMKYGEATDLYGSKVTHRWDPRVCQKGLALTRRFYGDRRVRYPMVRKGFKAWADKGFPREKDGRPPKDYFNRARDEWLRLTHEEAADLVAAALINIATTYSG-----------DNGQKLLLQQGYEKEIVEATRGAGTQVLKFRGGMPLLGLTRIFGLYRMANSMALLD--------HKIRGVKPEDALGARGWDNYSWHTDLPPGHPMVTGQQ--TVDFDLHAVEQARIVVVWGMNWVTTKMPDTHWLTEARLKGTKVVVIACEYSSSSIKADDAIVVRPGTTPALALGLCNVIMR…	AALSRREFLQ---ASATTALALSLER---LTWIAPPAAAEPVPGGAPHGAAAMPSYRDWEDVYRSRWAWDRIARGTHTNANCVAACAWNLYVRDGIVWHEEQAAPYVASNAS----VPD-WNPRGCQKGACYSDLSVSPSRLRYPLRRV----------GPRGSGR------------WRRISWEEALGEVADTLVDVLARRGGEGVVCELGGNIDYGPS-----------------------------------------TAAAFRFFGQIGAPITDVAAQTG-------------------DLPVGGTITLGLPFTGGSSDD--WFRSDYLVLWAFNPAVTRIPDAHYLNEARYRGARVVSIAPDYNQSAIHTDLWMSPRPGTDAAIALAACHVVIE…	0.166,-75.699,-66.790,1.241,-76.897,-64.026,4.397,-75.778,-62.136,5.342,-77.506,-58.841,6.429,-75.611,-55.738,9.504,-77.671,-54.797,9.193,-78.517,-51.091,12.522,-77.462,-49.516,14.032,-80.524,-47.827,14.690,-80.265,-44.062,18.406,-80.225,-45.049,18.011,-77.240,-47.434,15.892,-75.393,-44.823,18.595,-75.987,-42.161,21.362,-74.899,-44.590,19.435,-71.708,-45.516,18.677,-71.008,-41.810,22.358,-71.527,…	MGGRVAALSRREFLQASATTALALSLERLTWIAPPAAAEPVPGGAPHGAAAMPSYRDWEDVYRSRWAWDRIARGTHTNANCVAACAWNLYVRDGIVWHEEQAAPYVASNASVPDWNPRGCQKGACYSDLSVSPSRLRYPLRRVGPRGSGRWRRISWEEALGEVADTLVDVLARRGGEGVVCELGGNIDYGPSTAAAFRFFGQIGAPITDVAAQTGDLPVGGTITLGLPFTGGSSDDWFRSDYLVLWAFNPAVTRIPDAHYLNEARYRGARVVSIAPDYNQSAIHTDLWMSPRPGTDAAIALAACHVVIEEGLYQADYVREQTDLPFLVRADTRRFLRESDVVEGGREDRFALWDEARTALVWAPGTEGSATRTLALPAGVRPALEARVEVRLASGRTVP…	1798311	Gemmatimonadetes bacterium RBG_16_66_8
job.pdb	AF-A0A2X3KLB5-F1-model_v4 Formate dehydrogenase-H subunit alpha	22.200	90	70	0	288	377	5	94	1.000	5.493E-06	293	400	103	LHAVEQARIVVVWGMNWVTTKMPDTHWLTEARLKGTKVVVIACEYSSSSIKADDAIVVRPGTTPALALGLCNVIMREKIYDGDYVRRFSD	INEIDNTDLVFVFGYNPADSHPIVANHVINAKRNGAKIIVCDPRKIETARIADMHIALKNGSNIALLNAMGHVIIEENLYDKAFVASRTE	11.364,-8.457,4.684,8.903,-10.116,7.066,7.510,-12.367,4.267,8.906,-14.277,1.254,9.562,-12.295,-1.969,7.540,-14.700,-4.165,4.348,-13.793,-2.249,4.373,-10.524,-4.282,3.342,-12.527,-7.402,0.018,-13.523,-5.765,-1.147,-10.176,-4.297,-4.184,-8.144,-5.440,-2.286,-4.891,-4.685,1.335,-3.708,-4.645,1.762,-0.387,-2.814,5.285,0.898,-3.598,6.111,3.713,-1.136,9.393,5.663,-1.550,11.108,2.597,-3.091,12.726,2.010…	MSNAINEIDNTDLVFVFGYNPADSHPIVANHVINAKRNGAKIIVCDPRKIETARIADMHIALKNGSNIALLNAMGHVIIEENLYDKAFVASRTEGFEEYRKNR	562	Escherichia coli
job.pdb	AF-A0A3N5NE71-F1-model_v4 Formate dehydrogenase subunit alpha	15.000	326	189	10	57	377	9	251	1.000	3.096E-10	293	400	257	ASFTFLCAPNDTHNCILNAHVRDGVITRIGPTMKYGEATDLYGSKVTHRWDPRVCQKGLALTRRFYGDRRVRYPMVRKGFKAWADKGFPREKDGRPPKDYFNRARDEWLRLTHEEAADLVAAALINIATTYSGDNGQKLL-----LQQGYEKEIVEATRGAGTQVLKFRGGMPLLGLTRIFGLYRMANSMALLDHKIRGVKPEDALGARGWDNYSWHTDLPPGHPMVTGQQTVDFDLHAVEQARIVVVWGMNWVTTKMPDTHWLTEARLKGTKVVVIACEYSSSSIKADDAIVVRPGTTPALALGLCNVIMREKIYDGDYVRRFSD	KYTPTTCPYCGVG-CGLNLVSQGNTLVGVEPYKR-----------SPIN-EGKLCPKGATCWEVVQKPGRLTKPLI--------------KKDG------------KFEESSWDEAIDLITKKFTEAHKQGG----PKALGFHTSCR--TVNEDCYALQ---------KWARVAFQTNNVDNCARICHGPSVA-----------------------------GLSLSFGSGAATNPFEDVLNSDLIVMWGSNAVEAHPLAGRRVMQAKKKGIPVVVVDPRYSPTARLADKYIRFNPSTHIALANNMMYYIIKEGLEDKAFIAERTK	13.096,10.243,42.985,14.229,6.700,42.051,16.634,6.268,39.074,14.001,4.110,37.281,12.383,7.282,35.853,15.547,7.983,33.747,15.729,4.694,31.772,14.857,4.863,28.062,12.978,1.803,26.754,13.208,0.956,23.024,10.160,-0.922,21.685,10.531,-2.230,18.082,7.703,-1.540,15.672,6.817,-0.645,12.052,6.255,2.929,10.811,2.455,3.411,10.731,2.440,5.508,7.520,3.212,4.477,3.888,3.603,0.957,2.413,7.444,1.072,2.535,7.384,…	MSDENLQLKYTPTTCPYCGVGCGLNLVSQGNTLVGVEPYKRSPINEGKLCPKGATCWEVVQKPGRLTKPLIKKDGKFEESSWDEAIDLITKKFTEAHKQGGPKALGFHTSCRTVNEDCYALQKWARVAFQTNNVDNCARICHGPSVAGLSLSFGSGAATNPFEDVLNSDLIVMWGSNAVEAHPLAGRRVMQAKKKGIPVVVVDPRYSPTARLADKYIRFNPSTHIALANNMMYYIIKEGLEDKAFIAERTKGFDDLK	2485498	Methanoregulaceae archaeon
job.pdb	AF-A0A537FSZ2-F1-model_v4 Molybdopterin oxidoreductase family protein	18.900	333	168	12	57	376	4	247	1.000	2.760E-10	293	400	268	ASFTFLCAPNDTHNCILNAHVRDGVITRIGPTMKYGEATDLYGSKVTHRWDPRVCQKGLALTRRFYGDRRVRYPMVRKGFKAWADKGFPREKDGRPPKDYFNRARDEWLRLTHEEAADLVAAALINIATTYSGDNGQK-----------LLLQQGYEKEIVEATRGAGTQVL--KFRGGMPLLGLTRIFGLYRMANSMALLDHKIRGVKPEDALGARGWDNYSWHTDLPPGHPMVTGQQTVDFDLHAVEQARIVVVWGMNWVTTKMPDTHWLTEARLKGTKVVVIACEYSSSSIKADDAIVVRPGTTPALALGLCNVIMREKIYDGDYVRRFS	EIVRAACPHDCPDTCGMLVTVEDGVATKIQGDPSM-----PFTDGT-------LCTKVAYYLERTYSPDRLLYPMRR-----------VAPK---------GKGQFE--RITWDAALDEIAARLKALAA----ENPETILPCSYAGTMGMVQYSSMDRRFFHK---LGASLLDRTLCS--------------------------TAGKF---------------------GLKATLGGS-VGMDPERFDESRLILLWGANPIVSNLHLWSRVQEAKRRGAKVIAIDPYRSLSAEKCSQHIALLPGTDGALALGMMQVLIAEGMLDRDYIAKHS	-9.989,-5.002,-39.147,-9.493,-7.497,-36.313,-10.953,-6.165,-33.039,-10.572,-8.313,-29.895,-11.100,-7.876,-26.144,-8.101,-9.009,-24.069,-8.572,-9.633,-20.333,-5.849,-8.042,-18.172,-5.142,-7.230,-14.507,-4.030,-3.859,-13.111,-0.331,-4.326,-12.236,-0.136,-1.495,-9.735,0.908,-1.732,-6.067,-2.622,-1.652,-4.636,-4.502,-4.635,-3.114,-7.384,-4.359,-5.550,-5.773,-6.048,-8.605,-8.550,-4.510,-10.733,-9.774,…	MSAEIVRAACPHDCPDTCGMLVTVEDGVATKIQGDPSMPFTDGTLCTKVAYYLERTYSPDRLLYPMRRVAPKGKGQFERITWDAALDEIAARLKALAAENPETILPCSYAGTMGMVQYSSMDRRFFHKLGASLLDRTLCSTAGKFGLKATLGGSVGMDPERFDESRLILLWGANPIVSNLHLWSRVQEAKRRGAKVIAIDPYRSLSAEKCSQHIALLPGTDGALALGMMQVLIAEGMLDRDYIAKHSVGFEPLAQRVKRYTPEWAAQT	1891241	Betaproteobacteria bacterium
job.pdb	AF-A0A2M7FV02-F1-model_v4 Nitrate reductase subunit alpha	20.100	327	168	9	71	368	6	268	1.000	3.682E-11	293	400	270	CILNAHVRDGVITRIGPTMKYGEATDLYGSKVTHRW-----DPRVCQKGLALTRRFYGDRRVRYPMVRKGFKAWADKGFPREKD-------GRPPKD----YFNRARDEWLRLTHEEAADLVAAALINIATTY--------SGDNGQKLLLQQGYEKEIVEATRGAGTQVLKFRGGMPLLGLTRIFG-----LYRMANSMALLDHKIRGVKPEDALGARGWDNYSWHTDLPPGHPMVTGQQTVDFDLHAVEQARIVVVWGMNWVTTKMPDTHWLTEARLKGTKVVVIACEYSSSSIKADDAIVVRPGTTPALALGLCNVIMREKIYD	CSWKIYVKGGIVTWETQQTDYPRT----------RWDMPNHEPRGCARGASYSWYLYSANRVKYPMVRGGLLKLWREARLNMAPVEAWASIALDDAKRKSYQTQRGMGGFVRSSWDEVNEMVAAANVFTIKQYGPDRIIGFSPIPAMSMVSYA---------------------AGSRYLG---LIGGVPISFYDWYC------------------------------DLPPASPQIWGEQTDVPESADWYNSSYIIAWGSNVPQTRTPDAHFFTEVRYKGTKTVAVTPDYSEVAKLSDIWMKPKQGTDAAVAMAMGHVILKDFYFP	0.434,-1.946,-1.047,2.461,-4.010,-3.565,1.492,-2.676,-7.053,0.832,-6.284,-8.186,-3.005,-6.068,-8.399,-3.104,-9.853,-8.847,-6.419,-11.748,-9.123,-6.569,-15.087,-7.256,-8.752,-18.217,-7.163,-9.739,-18.679,-3.498,-10.339,-22.353,-2.666,-13.037,-23.270,-0.131,-13.002,-26.882,1.112,-15.306,-28.054,3.923,-16.729,-24.499,4.330,-13.290,-23.015,5.162,-10.775,-21.210,2.945,-7.833,-23.585,2.446,-5.490,-22.1…	NCTGSCSWKIYVKGGIVTWETQQTDYPRTRWDMPNHEPRGCARGASYSWYLYSANRVKYPMVRGGLLKLWREARLNMAPVEAWASIALDDAKRKSYQTQRGMGGFVRSSWDEVNEMVAAANVFTIKQYGPDRIIGFSPIPAMSMVSYAAGSRYLGLIGGVPISFYDWYCDLPPASPQIWGEQTDVPESADWYNSSYIIAWGSNVPQTRTPDAHFFTEVRYKGTKTVAVTPDYSEVAKLSDIWMKPKQGTDAAVAMAMGHVILKDFYFPEK	1973953	Comamonadaceae bacterium CG17_big_fil_post_rev_8_21_14_2_50_60_13
job.pdb	AF-A0A7W0Y0W7-F1-model_v4 Molybdopterin-dependent oxidoreductase	23.800	105	80	0	279	383	5	109	1.000	2.454E-06	292	400	109	TGQQTVDFDLHAVEQARIVVVWGMNWVTTKMPDTHWLTEARLKGTKVVVIACEYSSSSIKADDAIVVRPGTTPALALGLCNVIMREKIYDGDYVRRFSDLPLLVR	FGRGGATGFLQDLQQADCIVIQGSNMAECHPVGFQWVMEAKARGARVIHIDPRFTRTSAVADTHVPIRAGSDIVFLGAVINYILSNELYFHEYVLAYTNAATLVS	3.820,6.111,10.903,4.449,8.120,14.118,0.888,9.446,14.584,-0.728,6.069,13.738,1.581,3.528,15.428,3.633,5.630,17.899,6.873,5.060,15.868,8.360,6.411,12.599,10.287,3.312,11.387,9.204,0.546,8.995,6.923,-2.074,10.610,8.590,-5.067,8.860,11.825,-6.109,7.096,12.339,-6.663,3.342,12.509,-10.493,3.548,9.004,-10.530,5.124,7.560,-9.293,1.788,7.970,-12.866,0.449,5.112,-13.947,2.787,2.502,-11.520,1.358,-0.470,-1…	MGASFGRGGATGFLQDLQQADCIVIQGSNMAECHPVGFQWVMEAKARGARVIHIDPRFTRTSAVADTHVPIRAGSDIVFLGAVINYILSNELYFHEYVLAYTNAATLVS	2021380	Propionibacteriaceae bacterium
job.pdb	AF-A0A535KQS2-F1-model_v4 Formate dehydrogenase	22.200	126	95	1	273	398	2	124	1.000	3.674E-07	292	400	150	PGHPMVTGQQTVDFDLHAVEQARIVVVWGMNWVTTKMPDTHWLTEARLKGTKVVVIACEYSSSSIKADDAIVVRPGTTPALALGLCNVIMREKIYDGDYVRRFSDLPLLVRADNLKLLRAEEVFGT	PGLGASFGRGAANTFLQDLQNSDCILIQGSNFAECHPVGFRWVMAAKERGATIIHVDPHFSRTSQMADIYAPIRVGSDIAFLGGLINYVLQNDLYFKEYVQAYSNATFIVGDD---FQDAEDLEGI	7.368,10.559,-7.025,3.929,11.009,-5.387,2.631,7.540,-5.910,-0.999,8.676,-6.397,-0.120,10.819,-9.440,1.283,7.763,-11.263,-1.477,5.391,-10.036,-4.603,7.581,-10.385,-3.431,10.609,-12.422,-3.737,13.001,-9.409,-1.743,13.509,-6.185,-4.561,14.693,-3.850,-6.678,12.635,-1.426,-9.292,10.570,-3.321,-12.049,11.043,-0.671,-12.969,13.498,2.131,-12.872,13.076,5.935,-16.672,12.736,6.376,-16.761,9.786,3.914,-14.6…	MPGLGASFGRGAANTFLQDLQNSDCILIQGSNFAECHPVGFRWVMAAKERGATIIHVDPHFSRTSQMADIYAPIRVGSDIAFLGGLINYVLQNDLYFKEYVQAYSNATFIVGDDFQDAEDLEGIFSGLEANHSAYNTASWQYKLTKKGES	2026724	Chloroflexi bacterium
job.pdb	AF-A0A0T6A9J7-F1-model_v4 Molybdopterin-binding iron-sulfur cluster-binding oxidoreductase MopB-3	20.800	321	178	10	57	377	3	247	1.000	2.923E-10	292	400	313	ASFTFLCAPNDTHNCILNAHVRDGVITRIGPTMKYGEATDLYGSKVTHRWDPRVCQKGLALTRRFYGDRRVRYPMVRKGFKAWADKGFPREKDGRPPKDYFNRARDEWLRLTHEEAADLVAAALINIATTYSGDNGQKLLLQQGYEKEIVEATRGAGTQVLKFRGGMPLLGLTRIFGLYRMANSMALLDHKIRGVKPEDALGARGWDNYSWHTDLPPGHPMVTGQQTVDFDLHAVEQARIVVVWGMNWVTTKMPDTHWLTEARLKGTKVVVIACEYSSSSIKADDAIVVRPGTTPALALGLCNVIMREKIYDGDYVRRFSD	ERRPSVCPHDCPSACSLVVTLEGGRITDVTGNADHP-----FTQGV-------ICGKVHDYAERVYSPMRVLTPLRRIG-----------KK---------GEGRFE--RISWDDAIAEIARRFGEISA----RWG--------------------AEAILPFSYA-GTLGMVQYYAGHPFFHA----------------LGASQLDRTICISTAYAGWRATVGM-VGGNDSEQMVGADLVILWGINAAYTHINLMTFVKRARERGAYIVAIDPYRTRTAKQADEHLMVRPGTDAALALGLMNVLIGEGLVDRDYVERATL	12.803,28.407,-26.347,11.778,26.388,-23.269,8.827,24.048,-24.014,6.527,22.865,-21.177,4.780,19.477,-21.606,2.278,17.674,-19.336,3.255,14.303,-18.047,2.532,11.775,-15.262,4.893,10.290,-12.666,5.840,6.767,-13.873,6.579,5.498,-10.396,4.511,2.719,-8.763,2.984,5.001,-6.095,-0.760,5.747,-5.590,-0.253,9.458,-6.175,0.301,9.196,-9.971,1.568,12.769,-9.725,0.627,15.211,-12.505,3.868,16.699,-13.879,5.060,19.…	MAERRPSVCPHDCPSACSLVVTLEGGRITDVTGNADHPFTQGVICGKVHDYAERVYSPMRVLTPLRRIGKKGEGRFERISWDDAIAEIARRFGEISARWGAEAILPFSYAGTLGMVQYYAGHPFFHALGASQLDRTICISTAYAGWRATVGMVGGNDSEQMVGADLVILWGINAAYTHINLMTFVKRARERGAYIVAIDPYRTRTAKQADEHLMVRPGTDAALALGLMNVLIGEGLVDRDYVERATLGIDRLAEHVKAYPPERVSEITGISAERIVTLGRRYGSTRASFIKVGIGLSRHDNGGMTCRTLACLP	1640509	Candidatus Rokubacteria bacterium CSP1-6
job.pdb	AF-A0A7V6RMH5-F1-model_v4 Stage 0 sporulation protein A homolog	20.900	444	219	16	3	398	117	476	1.000	1.234E-11	292	400	669	VNRR---EFLQWIGAAGFSTFALSASNAWGLQA------------IENPLAAYP----------NREWEKTYRDLWKSDA----------SFTFLCAPNDTHNCILNAHVRDGVITRIGPTMKYGEATDLYGSKVTHRWDPRVCQKGLALTRRFYGDRRVRYPMVRKGFKAWADKGFPREKDGRPPKDYFNRARDEWLRLTHEEAADLVAAALINIATTYSGDNGQKLLLQQ-----GYEKEIVEATRGAGTQVLKFRGGMPLLGLTRIFGLYRMANS-------MALLDHKIRGVKPEDALGARGWDNYSWHTDLPPGHPMVTGQQTVD-FDLHAVEQARIVVVWGMNWVTTKMPDTHWLTEARLKGTKVVVIACEYSSSSIKADDAIVVRPGTTPAL…	LKGRQCNEYIEYLLSCQDRLDNLMQKEARCVDKKQDKPLGNLMLSRRTFLKGSAAAAVVTGVALSNPGDRILYALTETDAEAAAKAAGEELYNGVCRPNCGGACRMNVHVRDGRVVKTSM---KPLPDPRYN---------RICLRGLSNVQRIYSPNRIKYPMKRVG----------------------KRGEDKWKRISWDEAINTIVDNMNRISK----KYGK-----QANSFIGCSG-------SYATLSSPFSG-----------SFTRLKNVMEATFISISLDTAYFAGV--GRVIG---------------------GTLFLQGNEPADYANANTVFVWAGSITEAQIHNWHFIADAMDKGAKLVVIDPFYSPTAAKADVWVSVRPGSDPAL…	51.575,11.248,28.374,49.771,7.870,28.173,47.492,7.651,25.233,43.874,8.014,26.465,41.729,5.629,24.381,37.964,5.033,24.531,36.911,1.595,23.205,33.233,2.138,22.304,32.374,-1.462,21.330,29.117,-2.989,22.684,30.129,-6.455,21.570,31.868,-8.006,24.627,34.293,-10.341,22.813,35.387,-7.757,20.235,35.795,-5.090,22.945,37.888,-7.435,25.159,40.046,-8.506,22.183,40.627,-4.885,21.116,41.231,-3.900,24.785,43.803…	MPAKIVIAIPHHWLRDTVQQMLAGETAQITCAATLDTLQEASSKEADLVLVDVFSFGIPYTDVMECIRTCMPGVSIIALVSTDTGDYRDALMRAGANMVVAKENIDQELIPSLIQVLKGRQCNEYIEYLLSCQDRLDNLMQKEARCVDKKQDKPLGNLMLSRRTFLKGSAAAAVVTGVALSNPGDRILYALTETDAEAAAKAAGEELYNGVCRPNCGGACRMNVHVRDGRVVKTSMKPLPDPRYNRICLRGLSNVQRIYSPNRIKYPMKRVGKRGEDKWKRISWDEAINTIVDNMNRISKKYGKQANSFIGCSGSYATLSSPFSGSFTRLKNVMEATFISISLDTAYFAGVGRVIGGTLFLQGNEPADYANANTVFVWAGSITEAQIHNWHFIADAMDK…	2093811	Syntrophomonadaceae bacterium
job.pdb	AF-A0A6I5CLJ3-F1-model_v4 Molybdopterin-dependent oxidoreductase	25.900	297	157	10	107	383	4	257	1.000	1.742E-11	291	400	349	DPRVCQKGLALTRRFYGDRRVRYPMVRKGFKAWADKGFPREKDG--------RPPKD--YFNRARDE--WLRLTHEEAADLVAAALINIATTYSGDNGQKLLLQQGYEKEIVEATRGAGTQVLKFR--GGMPLLGLTRIFGLYRMANSMALLDHKIRGVKPEDALGARGWDNYSWHTDLPPGHPMVTGQQTVDFDLHAVEQARIVVVWGMNWVTTKMPDTHWLTEARLKGTKVVVIACEYSSSSIKADDAIVVRPGTTPALALGLCNVIMREKIYDG------DYVRRFSDLPLLVR	EPRGCPRGAAFSWYTYSPTRIRYPYVRGPLLDLWREARARTADPVAAWEWLTADPGRTAVYKRARGKGGFVRCTWPEAVELMAAAQVHTVK----RYGP--------------------DRIVGFSPIPAMSM----ASYSAGTRYLSM-----------IGGTISS----FYDWYADLPMASPQVFGDQTDVPESGDWWNCGYLIVWGTNLPITRTPDAHFMTEARYRGQKVVVVSPDYGDHTKFADEWLAAAPGTDGALAMAMGHVVLTEFHRDRPVPRFTEYAKTYTDLPFLVR	14.913,-15.532,19.911,17.592,-14.173,17.679,17.017,-13.579,13.929,19.948,-15.789,12.761,20.124,-17.418,10.195,17.142,-16.094,8.341,17.457,-17.023,4.619,15.277,-19.117,2.303,15.711,-21.721,-0.490,15.123,-19.005,-3.062,17.957,-16.799,-1.733,20.306,-19.803,-1.436,19.807,-20.549,-5.187,20.447,-16.928,-6.332,24.125,-17.566,-7.257,22.893,-19.648,-10.264,21.822,-16.490,-12.179,25.387,-15.053,-12.360,26.…	PEYEPRGCPRGAAFSWYTYSPTRIRYPYVRGPLLDLWREARARTADPVAAWEWLTADPGRTAVYKRARGKGGFVRCTWPEAVELMAAAQVHTVKRYGPDRIVGFSPIPAMSMASYSAGTRYLSMIGGTISSFYDWYADLPMASPQVFGDQTDVPESGDWWNCGYLIVWGTNLPITRTPDAHFMTEARYRGQKVVVVSPDYGDHTKFADEWLAAAPGTDGALAMAMGHVVLTEFHRDRPVPRFTEYAKTYTDLPFLVRLREREGMPGVYVPDKFLTAADLPGHEGAEAAAFKTVLLDARTGEPAVPNGSLGFRWTAPEGGPRWNLRLEGTDPLLSLYGRPDGEAVAVDLP	2690321	Streptomyces sp. SID625
job.pdb	AF-A0A352NXG4-F1-model_v4 Molybdopterin oxidoreductase	18.000	354	188	16	57	392	45	314	1.000	2.925E-11	291	400	391	ASFTFLCAPNDTHNCILNAHVRDGVITRIGPTMKYGEATDLYGSKVTHRWDPRVCQKGLALTRRFYGDRRVRYPMVRKGFKAWADKGFPREKDGRPPKDYFNRARDEWLRLTHEEAADLVAAALINIATTYSGDNGQKLLLQQGYEKEIVEAT-----RGAGTQVLKFRGGMPLLGLTRIFGLYRMANSMALLDHKIRGVKPEDALGARGW---DNYSWHTDLPPGHPM--VTGQQTVD---FDLHAVEQ---ARIVVVWGMNWVTTKMPD--THWLTEARLKGTKVVVIACEYSSSSIKADDAIVVRPGTTPALALGLCNVIMREKIYDGDYVRRFSDLPLLVRADNLKLLRA	KTVRTCCR-ACISNCGVIAHVKNGRVIKLEGDPENPMN---KGS---------LCAKGLSGIQALYNPNRNKYPMLRVG----------------------SRGENKWKRISWDKAIDIIAKKLMETREKY---GAE--------------AVLCSTGGGG---NPEF------------WSIARFCNV----------------FGTPNWFEPGCAQCYLPRILANNLMYGGSDYSIADSNCQEIYYTKDTPMKCLVLWGAAP-SYSSPAMGGGAVADLRANGVKTVVIDPRMTPDAAKANVWLPIRPGSDVALLQAWTRYIIDKKLYDKNFVLKWTNLPYLVDVKSKMFLRA	-33.621,-0.416,-51.422,-31.860,-2.146,-49.433,-30.799,-2.864,-45.800,-28.052,-5.515,-45.895,-28.646,-7.714,-42.838,-25.247,-9.195,-41.860,-25.739,-12.747,-40.497,-23.593,-14.133,-37.597,-22.184,-16.754,-40.029,-20.497,-14.193,-42.346,-18.452,-12.721,-39.436,-16.840,-16.112,-38.637,-15.787,-16.934,-42.222,-13.873,-13.585,-42.328,-11.325,-14.971,-39.784,-9.776,-17.586,-42.119,-7.566,-16.383,-45.008…	MEEQKTNKKDFLDATNVGGIASALDGSDGLVRNELPQDDVSSSIKTVRTCCRACISNCGVIAHVKNGRVIKLEGDPENPMNKGSLCAKGLSGIQALYNPNRNKYPMLRVGSRGENKWKRISWDKAIDIIAKKLMETREKYGAEAVLCSTGGGGNPEFWSIARFCNVFGTPNWFEPGCAQCYLPRILANNLMYGGSDYSIADSNCQEIYYTKDTPMKCLVLWGAAPSYSSPAMGGGAVADLRANGVKTVVIDPRMTPDAAKANVWLPIRPGSDVALLQAWTRYIIDKKLYDKNFVLKWTNLPYLVDVKSKMFLRADKSNDPDIPDTFMVWDTKTNSARSLDYPWNDALAPALEGTFTVNGVECKTGFQLLKERVEPYTIQKAAEICWLNASR	1506	Clostridium sp.
job.pdb	AF-A0A3D5S317-F1-model_v4 4Fe-4S Mo/W bis-MGD-type domain-containing protein	22.600	357	192	12	43	391	11	291	1.000	9.247E-11	291	400	792	REWEKTYRDLWKSDASFTFLCAPNDTHNCILNAHVRDGVITRIGPTMKYGEATDLYGSKVTHRWDPRVCQKGLALTRRFYGDRRVRYPMVRKGFKAWADKGFPREKDGRPPKDYFNRARDEWLRLTHEEAADLVAAALINIATTYSGDNGQKLLLQQGYEKEIVEATRGA-----GTQVLKFRGGMPLLGLTRIFGLYRMANSMALLDHKIRG---VKPEDALGARGWDNYSWHTDLPPGHPMVTGQQTVDFDLHAVEQARIVVVWGMNWVTTKMPDTHWLTEARLKGTKVVVIACEYSSSSIKADDAIVVRPGTTPALALGLCNVIMREKIYDGDYVRRFSDLPLLVRADNLKLLR	RSWEDLARKKWTWDSITHSTHGTNCTGQCAFNVYVKNGVVWREEQQGEYGASSD-----APD-YGPRGCQKGLRHSKYMYGKQRI-LYPLKR---------VGERGQGK------------WERISWDQAMLEVADKFLDYNIEF----GPE-----------------SVTCGLGTQMVMKRAS--------------YASLLRFAN--ISGVQMPEAFAGVGD-----------LFSGAHITFGHVTLGNTMAEIYKSKCCLIWFCNPAVTRIPDAHFFWEAKYNGTEVISISPDFNASAMHASKWLNPKPGSDIALAMAMVQTILQDRSFDTEYIKEQSDLPFLVRTDNLKYLR	43.792,-63.372,2.660,43.886,-60.041,0.765,41.241,-57.697,2.246,38.328,-57.095,-0.068,37.284,-53.955,1.828,34.796,-51.720,0.198,33.030,-50.372,-2.621,34.362,-47.692,-5.017,33.741,-49.302,-8.439,31.400,-46.500,-9.603,32.119,-43.177,-7.739,33.526,-41.393,-10.871,30.033,-41.321,-12.479,28.969,-39.279,-9.412,31.378,-36.569,-10.706,28.816,-35.897,-13.495,26.343,-34.911,-10.742,29.046,-33.011,-8.787,30.…	MANLSDTKLYRSWEDLARKKWTWDSITHSTHGTNCTGQCAFNVYVKNGVVWREEQQGEYGASSDAPDYGPRGCQKGLRHSKYMYGKQRILYPLKRVGERGQGKWERISWDQAMLEVADKFLDYNIEFGPESVTCGLGTQMVMKRASYASLLRFANISGVQMPEAFAGVGDLFSGAHITFGHVTLGNTMAEIYKSKCCLIWFCNPAVTRIPDAHFFWEAKYNGTEVISISPDFNASAMHASKWLNPKPGSDIALAMAMVQTILQDRSFDTEYIKEQSDLPFLVRTDNLKYLRETDFDTPEARDNMFYLWDEVTNALVEAPGTGTPPVPPGTPEHLIQLPSIELAGIDPAIEGEWTVETKEGPIRVTTVFELTKRRAAQHTPEMAQEITGIHADIIRQVAR…	2053541	Cytophagales bacterium
job.pdb	AF-A0A7X7NNB8-F1-model_v4 Molybdopterin-dependent oxidoreductase	22.500	120	90	1	279	398	5	121	1.000	6.919E-07	290	400	204	TGQQTVDFDLHAVEQARIVVVWGMNWVTTKMPDTHWLTEARLKGTKVVVIACEYSSSSIKADDAIVVRPGTTPALALGLCNVIMREKIYDGDYVRRFSDLPLLVRADNLKLLRAEEVFGT	FGRGGATQSLQDMANADCVIIQGSNMAECHPVGFQWVSEAKARGARIIHVDPRFTRTSAIADTHVPLRAGTDVVLLGALINHVLTNDLYFHDYVVAYTNAATLINDD---FVDTEDLGGI	-3.343,7.883,-5.987,-2.804,10.031,-9.115,-0.276,7.746,-10.863,-2.181,4.563,-9.859,-5.832,5.526,-10.496,-5.793,8.685,-12.678,-6.916,10.878,-9.705,-5.626,12.168,-6.333,-8.965,12.077,-4.423,-10.323,9.413,-2.062,-11.772,6.506,-4.081,-14.830,6.035,-1.794,-17.075,7.954,0.618,-16.479,7.649,4.394,-19.908,5.965,4.735,-18.809,3.094,2.465,-16.351,1.909,5.170,-19.436,0.495,6.975,-19.595,-2.125,4.164,-16.008,…	MGSSFGRGGATQSLQDMANADCVIIQGSNMAECHPVGFQWVSEAKARGARIIHVDPRFTRTSAIADTHVPLRAGTDVVLLGALINHVLTNDLYFHDYVVAYTNAATLINDDFVDTEDLGGIFSGFDPETGTYDTSSWSYAERPAPEATSPGASGPEGEDGQIEEPSGDEHGATQRARAAGQELGAAGAALSHADVIRDESLQHP	1911520	Actinomycetales bacterium
job.pdb	AF-Q2I0F7-F1-model_v4 Nitrate reductase alpha subunit	21.600	374	184	14	63	392	1	309	1.000	7.785E-12	290	400	444	CAPNDTHNCILNAHVRDGVITRIGPTMKYGEATDLYGSKVTHRW-----DPRVCQKGLALTRRFYGDRRVRYPMVRKGFKAWADKGFPREKDGRPPKDYFN--------------RARDEWLRLTHEEAADLVAAALINIATTYSGDNGQKLLLQQ--GYE----KEIVEATRGAGTQVLKFRGGMPLLGLTRIFGLYRMANSMALLD------HKIRGVKPEDALGARGWDNYSWHTDLPPGHPMVTGQQTVDFDLHAVEQARIVVVWGMNWVTTKMPDTHWLTEARLKGTKVVVIACEYSSSSIKADDAIVVRPGTTPALALGLCNVIMREKIYD------GDYVRRFSDLPLLV---RADN----LKLLRA	HGVNCTGSCSWKIFVKNGLVTWEMQQTDYPRT----------RPDMPNHEPRGCPRGASYSWYLYSANRLKYPLMRKRLMKMWREAKVQHSD--PVEAWASIIEDADKAKSFKQARGRGGFVRSSWKEVNELIAASNVYTVKTY----GPD----RVAGFSPIPAMSMVSYA--------------------------SGARYLSLIGGTCLSFYDWYC-------------------DLPPASPQTWGEQTDVPESADWYNSSYIIAWGSNVPQTRTPDAHFFTEVRYKGTKTVAVTPDYAEIAKLCDLWLAPKQGTDSAMALAMGHVMLREFHLDKPSQYFTDYVRRYTDMPMLVMLEERDGYYAAGRTLRA	20.442,-8.845,-9.087,18.663,-5.473,-9.632,15.140,-6.897,-10.130,11.860,-6.313,-8.227,11.832,-9.592,-6.260,12.325,-8.415,-2.616,15.083,-11.054,-2.233,18.101,-8.655,-2.173,20.377,-11.690,-2.513,24.188,-11.325,-2.762,26.040,-13.553,-5.251,29.597,-14.717,-6.000,30.100,-13.935,-9.712,32.511,-16.430,-11.306,34.859,-15.202,-14.046,36.616,-17.921,-16.075,38.666,-17.202,-19.223,37.919,-13.465,-18.738,34.1…	HGVNCTGSCSWKIFVKNGLVTWEMQQTDYPRTRPDMPNHEPRGCPRGASYSWYLYSANRLKYPLMRKRLMKMWREAKVQHSDPVEAWASIIEDADKAKSFKQARGRGGFVRSSWKEVNELIAASNVYTVKTYGPDRVAGFSPIPAMSMVSYASGARYLSLIGGTCLSFYDWYCDLPPASPQTWGEQTDVPESADWYNSSYIIAWGSNVPQTRTPDAHFFTEVRYKGTKTVAVTPDYAEIAKLCDLWLAPKQGTDSAMALAMGHVMLREFHLDKPSQYFTDYVRRYTDMPMLVMLEERDGYYAAGRTLRAADLMDALGQENNPEWKTVAYNSNGELVVPNGSIGFRWGEKGKWNLEQRNGTTGEETELRLSMLGSQDEIAEVGFPYFGGEGSEHFNKVEL…	550	Enterobacter cloacae
job.pdb	AF-B2D1S4-F1-model_v4 Perchlorate reductase A	22.700	413	202	13	1	391	2	319	1.000	4.635E-11	290	400	927	NNVNRREFLQWIGAAGFSTFALSASNAWG---------LQAIENPLAAYPNREWEKTYRDLWKSDASFTFLCAPNDTHNCILNAHVRDGVITRIGPTMKYGEATDLYGSKVTHRWDPRVCQKGLALTRRFYGDRRVRYPMVRKGFKAWADKGFPREKDGRPPKDYFNRARDEWLRLTHEEAADLVAAALINIATTYSGDNGQKLLLQQG------YEKEIVEATRGAGTQVLKFRGGMPLLGLTRIFGLYRMANSMALLDHKIRGVKP-------EDALGARGWDNYSWHTDLPPGHPMVTGQQTVDFDLHAVEQARIVVVWGMNWVTTKMPDTHWLTEARLKGTKVVVIACEYSSSSIKADDAIVVRPGTTPALALGLCNVIMREKIYDGDYVRRFSD…	VQMTRRGFLL-------------ASGATLLGSSLSLRTLAAATDISGAFEYSGWENFHRTQWSWDKKTRGAHLVNCTGACPHFVYSKDGVVMREEQSKDIAPMPN-----IPE-YNPRGCNKGECGHDYMYGPHRIKYPLIRVG---------ERGEG-------------KWRRATWEEALDMIA---DKCVDT---------IKNHAPDCISVYS-------------------------PVPAVSPVSFSAGHRFAHY------IGAHAHTFCD-----------WYGDHPTGQTQTCGVQGDTCETADWFNSKYIILWGSNPTQTRIPDAHFLSEAQLNGAKIVSISPDYNSSTIKVDKWIHPQPGTDGALAMAMAHVIIKEKLYDAHSLKEQTD…	67.083,-29.235,-3.990,66.738,-32.032,-6.595,63.232,-33.380,-7.450,63.251,-37.016,-6.229,60.657,-39.044,-8.179,58.264,-41.446,-6.340,60.396,-44.328,-7.722,63.518,-42.958,-5.986,61.608,-42.880,-2.653,60.546,-46.575,-2.861,64.109,-47.727,-3.627,65.349,-45.896,-0.495,62.588,-47.259,1.823,63.255,-50.969,1.073,66.486,-50.806,3.141,65.157,-49.627,6.551,62.438,-52.026,7.855,64.455,-54.363,10.087,64.233,-…	MVQMTRRGFLLASGATLLGSSLSLRTLAAATDISGAFEYSGWENFHRTQWSWDKKTRGAHLVNCTGACPHFVYSKDGVVMREEQSKDIAPMPNIPEYNPRGCNKGECGHDYMYGPHRIKYPLIRVGERGEGKWRRATWEEALDMIADKCVDTIKNHAPDCISVYSPVPAVSPVSFSAGHRFAHYIGAHAHTFCDWYGDHPTGQTQTCGVQGDTCETADWFNSKYIILWGSNPTQTRIPDAHFLSEAQLNGAKIVSISPDYNSSTIKVDKWIHPQPGTDGALAMAMAHVIIKEKLYDAHSLKEQTDLSYLVRSDTKRFLREADVVAGGSKDKFYFWNAKTGKPVIPKGSWGDQPEKKGSPVGFLGRNTFAFPKGYIDLGDLDPALEGKFNMQLLDGKTVE…	162176	Azospira sp. KJ
job.pdb	AF-A0A1X7E7Y3-F1-model_v4 Molybdopterin oxidoreductase	23.300	90	69	0	288	377	5	94	1.000	1.034E-05	289	400	107	LHAVEQARIVVVWGMNWVTTKMPDTHWLTEARLKGTKVVVIACEYSSSSIKADDAIVVRPGTTPALALGLCNVIMREKIYDGDYVRRFSD	LIDIKNADSILIMSSNAAEHHPISFKRVLRAKDKGATVMHVDPKFSRTSARSDFHIPLRSGTDIAFQGGMIKYIIDNKKYFNEYVVEYTN	10.789,1.661,8.815,8.273,1.125,11.649,8.121,-2.666,10.979,10.682,-5.319,9.980,11.042,-6.177,6.246,10.110,-9.775,7.141,6.569,-8.676,8.151,5.651,-7.501,4.601,4.949,-11.180,3.723,2.107,-11.187,6.307,0.245,-8.048,5.110,-3.313,-8.427,3.723,-2.830,-5.214,1.682,0.317,-3.507,0.325,0.391,0.116,-0.873,3.591,0.976,-2.804,3.816,4.786,-3.094,6.150,6.255,-5.779,8.724,3.427,-5.497,10.317,1.033,-8.012,10.690,-1.…	MTNHLIDIKNADSILIMSSNAAEHHPISFKRVLRAKDKGATVMHVDPKFSRTSARSDFHIPLRSGTDIAFQGGMIKYIIDNKKYFNEYVVEYTNAIADSREGCRNCF	1519643	Desulfovibrio gilichinskyi
job.pdb	AF-A0A7K0U3E5-F1-model_v4 Molybdopterin-dependent oxidoreductase	21.100	322	177	11	57	377	6	251	1.000	2.605E-10	288	400	274	ASFTFLCAPNDTHNCILNAHVRDGVITRIGPTMKYGEATDLYGSKVTHRWDP-RVCQKGLALTRRFYGDRRVRYPMVRKGFKAWADKGFPREKDGRPPKDYFNRARDEWLRLTHEEAADLVAAALINIATTYSGDNGQKLLLQQGYEKEIVEATRGAGTQVLKFRGGMPLLGLTRIFGLYRMANSMALLDHKIRGVKPEDALGARGWDNYSWHTDLPPGHPMVTGQQTVDFDLHAVEQARIVVVWGMNWVTTKMPDTHWLTEARLKGTKVVVIACEYSSSSIKADDAIVVRPGTTPALALGLCNVIMREKIYDGDYVRRFSD	KIVLGTCHHDCPDSCGWVVTVEDGVATKLRGNP-------------AHPFSRGELCPKVNHFLDRVYSPDRVLHPLRRV-----------------GPK---GSASFE--RISWDEALSTIAARLHSSIDK----HGPATVV--PMSSAGNQSV--LATVTLGERFLN-RLGATRLTG-------------------------------SVCGAAAREGVAATYGNGN-GIDPMDIRHSRLILLWGTNTKVTNRHLWPFVEEARAAGARVVVIDPVRTATADEADTFLQPLPGTDAALALAMMHVLVRDGLVDRDYVDRFTS	-36.008,-16.240,22.602,-33.780,-19.246,21.850,-30.377,-17.710,21.172,-29.394,-19.090,17.755,-26.165,-19.619,15.796,-25.856,-17.059,12.966,-23.214,-16.527,10.272,-22.050,-12.941,9.613,-19.950,-11.830,6.621,-17.451,-8.967,6.735,-14.204,-7.512,5.379,-10.808,-6.676,6.912,-10.568,-2.946,7.726,-6.762,-2.846,8.099,-4.458,-0.624,6.037,-3.654,-3.242,3.371,-5.052,-3.419,-0.203,-6.420,-6.927,0.248,-9.776,-6…	MSAGTKIVLGTCHHDCPDSCGWVVTVEDGVATKLRGNPAHPFSRGELCPKVNHFLDRVYSPDRVLHPLRRVGPKGSASFERISWDEALSTIAARLHSSIDKHGPATVVPMSSAGNQSVLATVTLGERFLNRLGATRLTGSVCGAAAREGVAATYGNGNGIDPMDIRHSRLILLWGTNTKVTNRHLWPFVEEARAAGARVVVIDPVRTATADEADTFLQPLPGTDAALALAMMHVLVRDGLVDRDYVDRFTSGYEALVGRVGEWTPARAAEVTGL	1883427	Actinomycetia bacterium
job.pdb	AF-A0A0F9E4U0-F1-model_v4 Molybdopterin domain-containing protein	23.800	294	147	5	107	393	2	225	1.000	4.376E-11	288	400	291	DPRVCQKGLALTRRFYGDRRVRYPMVRKGFKAWADKGFPREKDGRPPKDYFNRARDEWLRLTHEEAADLVAAALINIATT-------YSGDNGQKLLLQQGYEKEIVEATRGAGTQVLKFRGGMPLLGLTRIFGLYRMANSMALLDHKIRGVKPEDALGARGWDNYSWHTDLPPGHPMVTGQQTVDFDLHAVEQARIVVVWGMNWVTTKMPDTHWLTEARLKGTKVVVIACEYSSSSIKADDAIVVRPGTTPALALGLCNVIMREKIYDGDYVRRFSDLPLLVRADNLKLLRAE	NPMGCQKGAAWSRLLYSPERVLHPLKRA----------GKRGEGK------------WQRVSWDQALTEIADHILDAIQEIGPEAIINEGTPGQGGLLSSFPFSRVHMLLGGLRTDV-----------------------------NAVIN-------------------DFSPGIYLTYGKFDPANSMDDHFHAKFIMLTHCNPVYTQMAGYHYTAEARYNGAEVVLVAPDVSPSHVHADRYVPIRPGTDAALGLGMAQVIIEEGLYEALFVKEQTDLPLLVRLDSLHFLRQS	21.697,-13.691,2.673,23.423,-16.499,0.697,23.542,-17.423,-2.147,20.709,-15.220,-3.238,20.492,-14.741,-7.037,18.124,-16.101,-9.683,18.220,-17.804,-13.120,18.041,-14.371,-14.846,21.020,-12.972,-12.886,23.011,-16.207,-13.383,22.408,-15.944,-17.176,22.929,-12.140,-17.412,26.294,-12.488,-19.239,24.261,-13.660,-22.288,22.965,-10.073,-22.751,26.547,-8.797,-23.290,26.602,-10.845,-26.547,22.861,-10.788,-2…	MNPMGCQKGAAWSRLLYSPERVLHPLKRAGKRGEGKWQRVSWDQALTEIADHILDAIQEIGPEAIINEGTPGQGGLLSSFPFSRVHMLLGGLRTDVNAVINDFSPGIYLTYGKFDPANSMDDHFHAKFIMLTHCNPVYTQMAGYHYTAEARYNGAEVVLVAPDVSPSHVHADRYVPIRPGTDAALGLGMAQVIIEEGLYEALFVKEQTDLPLLVRLDSLHFLRQSDLEDGGRDDQFYYWDTKSRRMVEAPLTTLALGDVEPALEIEAGREAYSVELKCGRRVELVPVFELL	412755	marine sediment metagenome
job.pdb	AF-A0A7V4ZQU4-F1-model_v4 4Fe-4S Mo/W bis-MGD-type domain-containing protein	17.100	408	211	16	1	376	17	329	1.000	4.638E-12	288	400	353	NNVNRREFLQWIGAAGFSTFA-------LSASNAWGLQAIENPLAAYPNREW-EKTYRDLWKSDA--------SFTFLCAPNDTHNCILNAHVRDGVITRIGPTMKYGEATDLYGSKVTHRWDPRVCQKGLALTRRFYGDRRVRYPMVRKGFKAWADKGFPREKDGRPPKDYFNRARDEWLRLTHEEAADLVAAALINIATTY--------SGDNGQKLLLQQGYEKEIVEATRGAGTQVLKFRGGMPLLGLTRIF-------GLYRMANSMALLDHKIRGVKPEDALGARGWDNYSWHTDLPPGHPMVTGQQTVDFDLHAVEQARIVVVWGMNWVTTKMPDT-HWLTEARLKGTKVVVIACEYSSSSIKADDAIVVRPGTTPALALGLCNVIMREKIY…	SIDNYKKIVNIIKENNLYQFQVYYSLCPICRPRYFSEFMVGNELDKVVPCHHGIKRRKEVFAPVKKDNRLGTIVYKTECFI-CNQGCDALVHVKNGQVVLVEGDSSSPIT-----KGI-------LCCKGLASKDLLYHPDRIIYPMKRIG---------GRGEDR-------------WKRIEWDEALDTIVENLKAVEEKYGRDSIVLTTGTN-------RGWVRYFLRFA--------------------NAYGKQWIGPGIAQCFYPRMT------------------------------GQILVTGSNALENP--HYDETKCMLIWGCNPTNT-WPVKGMGMMEARSRGSKMIVVDPFFTEAASKADIWLQIRPGTDAALALGMLNIIINEELY…	38.405,18.136,31.242,39.023,15.261,33.694,40.454,11.765,32.995,40.789,11.727,29.178,37.016,12.187,28.596,34.842,15.076,27.392,32.320,16.252,29.994,28.766,17.222,29.016,28.525,21.044,29.340,25.073,20.533,30.926,25.085,17.478,33.226,28.920,17.398,33.650,28.864,13.597,33.048,31.648,12.160,30.857,30.183,10.891,27.548,33.016,10.422,24.994,36.807,9.949,25.002,38.952,12.843,23.747,40.279,10.598,20.928,3…	MSNGKILCKRCKKSFISIDNYKKIVNIIKENNLYQFQVYYSLCPICRPRYFSEFMVGNELDKVVPCHHGIKRRKEVFAPVKKDNRLGTIVYKTECFICNQGCDALVHVKNGQVVLVEGDSSSPITKGILCCKGLASKDLLYHPDRIIYPMKRIGGRGEDRWKRIEWDEALDTIVENLKAVEEKYGRDSIVLTTGTNRGWVRYFLRFANAYGKQWIGPGIAQCFYPRMTGQILVTGSNALENPHYDETKCMLIWGCNPTNTWPVKGMGMMEARSRGSKMIVVDPFFTEAASKADIWLQIRPGTDAALALGMLNIIINEELYDKEFVKRWCFGFEELRARVQEYPIERVEEITWV	2026735	Deltaproteobacteria bacterium
job.pdb	AF-A0A7U9HD03-F1-model_v4 Respiratory nitrate reductase alpha chain	23.300	415	208	18	13	382	3	352	1.000	5.204E-12	288	400	910	GAAGFSTFALSASNAWGLQAIENP--LAA---YPNRE--WEKTYRDLWKSDASFTFLCAPNDTHNCILNAHVRDGVITRIGPTMKYGEATDLYGSKVTHR--WDPRVCQKGLALTRRFYGDRRVRYPMVRKGF-----KAWADKGFPREKDGR------PPKDYFN----RARDEWLRLTHEEAADLVAAALINIATTYSGDNGQKL-------LLQQGYEKEIVEATRGAGTQVLKFRGGMPLLGLTRIFGLYRMANSMALLD------HKIRGVKPEDALGARGWDNYSWHTDLPPGHPMVTGQQTVDFDLHAVEQARIVVVWGMNWVTTKMPDTHWLTEARLKGTKVVVIACEYSSSSIKADDAIVVRPGTTPALALGLCNVIMREKIYDG-----…	SRAKAVADAADRLLKAGQLLRRSPTTLDLRAVYRTDQNVNDRPYRERWAHDKVVRSTHGVNCTGSCSWKVYVKDGLITWE------TQQTD-YPSVGPDRPEYEPRGCPRGASFSWYTYSPTRVRHPLARGVLVEMYRDAKRRHGG--DPVAAWAELTSDPEKRRRYQSARGRGGFVRVDWDEALEIAAAAQVHTIAEY----GPDRVAGFSPIPAMS-------MASHAVG------------------------ARYHSLIGAPMISFYD-------------------WYADLPIASPQVFGDQTDVPESGDWWDAAYLMLWGSNVPVTRTPDAHWMAEARYRGQKVVVVSPDYADATKFADEWLHPHPGTDGALAMAMGHVLLTE--FFVRRQVP…	-44.211,34.782,-51.999,-45.944,31.569,-50.695,-47.768,30.652,-53.958,-44.580,31.110,-56.040,-42.584,28.918,-53.608,-45.328,26.233,-53.779,-45.377,26.399,-57.611,-41.560,26.020,-57.685,-41.736,23.044,-55.256,-44.548,21.401,-57.305,-42.480,21.986,-60.481,-39.378,20.455,-58.811,-41.430,17.401,-57.663,-42.793,16.982,-61.225,-39.219,17.242,-62.603,-38.019,14.623,-60.058,-40.955,12.330,-61.049,-40.134,…	MRSRAKAVADAADRLLKAGQLLRRSPTTLDLRAVYRTDQNVNDRPYRERWAHDKVVRSTHGVNCTGSCSWKVYVKDGLITWETQQTDYPSVGPDRPEYEPRGCPRGASFSWYTYSPTRVRHPLARGVLVEMYRDAKRRHGGDPVAAWAELTSDPEKRRRYQSARGRGGFVRVDWDEALEIAAAAQVHTIAEYGPDRVAGFSPIPAMSMASHAVGARYHSLIGAPMISFYDWYADLPIASPQVFGDQTDVPESGDWWDAAYLMLWGSNVPVTRTPDAHWMAEARYRGQKVVVVSPDYADATKFADEWLHPHPGTDGALAMAMGHVLLTEFFVRRQVPYFTDYVKRFTDLPFLVALDEHAAGRWTPGKFVTAADLGLGRHADAGARAWMPVLIDADTDDVV…	1200984	Streptomyces lividans 1326
job.pdb	AF-A0A3D5DF00-F1-model_v4 Molybdopterin oxidoreductase	22.800	345	174	11	57	392	9	270	1.000	2.925E-11	287	400	361	ASFTFLCAPNDTHNCILNAHVRDGVITRIGPTMKYGEATDLYGSKVTHRWDPRVCQKGLALTRRFYGDRRVRYPMVRKGFKAWADKGFPREKDGRPPKDYFNRARDEWLRLTHEEAADLVAAALINIATT---------YSGDNGQKLLLQQGYEKEIVEATRGAGTQVLKFRGGMPLLGLTRIFGLYRMANSMALLDHKIRGVKPEDALGARGWDNYSWHTDLPPGHPMVTGQQTVDFDLHAVEQARIVVVWGMNWVTTKMPDTHWLTEARLKGTKVVVIACEYSSSSIKADDAIVVRPGTTPALALGLCNVIMREKIYDGDYVRRFSDLPLLVRADNLKLLRA	ERIPGYCALCWS-SCGCISIVEDGCLIAVEPDPEH------PTGKS-------LCGKGKAAPEYIYSDARVLHPMKRT-----------RPK---------GDPDPGWEQISWEEALDTTAAELKRIQRRSGAESIAFSITTSAGTAM--QDGY--PFVERLR--------------------------------------QAFGTPNAVASIELCAFA----KDFVYPHTFGVPMPMSD---VSNSDCVILWGNNPGTTWLAFGTRVAEAKKRGAKLVVVDPVRVGAAAKADEWLQVRPGTDGALALSIANVMIKEDLFDGDFVREWTNGPFFVRDDNGQFITG	30.508,-23.837,-48.488,29.750,-25.507,-45.149,27.463,-23.126,-43.224,29.226,-22.705,-39.862,26.499,-23.443,-37.279,25.660,-20.125,-35.576,26.998,-20.201,-31.998,23.772,-20.093,-29.947,24.184,-19.443,-26.182,21.440,-19.623,-23.514,22.332,-17.314,-20.597,20.200,-17.397,-17.399,19.510,-14.068,-15.757,16.732,-11.593,-14.887,14.998,-8.678,-16.627,16.237,-5.422,-15.037,13.484,-3.252,-16.628,11.261,-3.2…	MMVEKAKSERIPGYCALCWSSCGCISIVEDGCLIAVEPDPEHPTGKSLCGKGKAAPEYIYSDARVLHPMKRTRPKGDPDPGWEQISWEEALDTTAAELKRIQRRSGAESIAFSITTSAGTAMQDGYPFVERLRQAFGTPNAVASIELCAFAKDFVYPHTFGVPMPMSDVSNSDCVILWGNNPGTTWLAFGTRVAEAKKRGAKLVVVDPVRVGAAAKADEWLQVRPGTDGALALSIANVMIKEDLFDGDFVREWTNGPFFVRDDNGQFITGADLEQGGDPKLRVVWDEAQARLAYYDTQIGTYADSKIGVVAALVGAREIETIHGTKICRPAFERYRDLCNEYSPERTEEITWISADQIRAT	1913989	Gammaproteobacteria bacterium
job.pdb	AF-A0A6V8NFL0-F1-model_v4 Nitrate reductase / nitrite oxidoreductase, alpha subunit	52.400	143	58	2	1	137	2	140	1.000	7.776E-10	286	400	141	NNVNRREFLQWIGAAGFSTFALSASNAWGLQAI------ENPLAAYPNREWEKTYRDLWKSDASFTFLCAPNDTHNCILNAHVRDGVITRIGPTMKYGEATDLYGSKVTHRWDPRVCQKGLALTRRFYGDRRVRYPMVRKGFK	QEITRREFVK----MGMASMAGLFLRGLELSSLQFVPEVDNPLDSYPERGWEKIYRDQFRYDSTFHFLCAPNDTHNCLLRAYVKNGVVTRIGPSYGYGKARDVYGNQASHRWDPRCCQKGLALVRRFYGPRRVKNHFVRKGFK	-23.610,-6.424,54.743,-23.955,-10.121,55.652,-20.509,-11.522,56.524,-19.710,-14.505,54.270,-18.443,-17.303,56.530,-15.371,-19.369,55.550,-17.739,-22.353,55.056,-20.013,-20.422,52.636,-16.940,-19.208,50.701,-15.713,-22.820,50.296,-19.217,-23.994,49.258,-19.452,-21.191,46.658,-15.905,-21.988,45.398,-16.762,-25.691,44.928,-20.095,-24.853,43.221,-18.220,-22.467,40.863,-15.638,-25.198,40.099,-18.379,-…	MQEITRREFVKMGMASMAGLFLRGLELSSLQFVPEVDNPLDSYPERGWEKIYRDQFRYDSTFHFLCAPNDTHNCLLRAYVKNGVVTRIGPSYGYGKARDVYGNQASHRWDPRCCQKGLALVRRFYGPRRVKNHFVRKGFKE	2754717	Candidatus Hakubanella thermoalkaliphilus
job.pdb	AF-A0A7V3VY75-F1-model_v4 Molybdopterin oxidoreductase family protein	20.400	322	177	12	57	376	4	248	1.000	1.164E-10	286	400	265	ASFTFLCAPNDTHNCILNAHVRDGVITRIGPTMKYGEATDLYGSKVTHRWDPRVCQKGLALTRRFYGDRRVRYPMVRKGFKAWADKGFPREKDGRPPKDYFNRARDEWLRLTHEEAADLVAAALINIATTYSGDNGQKLLLQQGYEKEIVEATRGAGTQVLKFRGGM--PLLGLTRIFGLYRMANSMALLDHKIRGVKPEDALGARGWDNYSWHTDLPPGHPMVTGQQTVDFDLHAVEQARIVVVWGMNWVTTKMPDTHWLTEARLKGTKVVVIACEYSSSSIKADDAIVVRPGTTPALALGLCNVIMREKIYDGDYVRRFS	LLVRGACPHDCPDTCGLVTEVQDGEAVSIRG----DPANPVTGG-----W---LCAKVRPYLHHVYHPDRLLYPLRRVG---------PKGSGQ-------------WQRIGWEEAIAEIAARWKAIIA----ESGPEAILPYFY-------SGTLGLVQMTVSSARLWNRLGTSRMERTICCAAAF-MAIRATLGQ--------------CWS---PP--------------YSDVVHSKLVLIWGHNPVSTAPHFMPFLRQAQHAGCHVVVIDPHRTPTAAGADWHLAPRPGTDGALAMGLAHVLVAEGMHEPTWLEEHT	-36.932,15.322,7.778,-33.400,16.717,7.878,-31.502,15.387,4.839,-27.724,16.018,4.772,-25.087,15.137,2.163,-21.711,14.680,3.898,-18.539,14.600,1.773,-15.627,12.436,2.945,-12.740,10.221,1.818,-12.431,6.433,1.959,-10.430,5.599,5.114,-9.059,2.350,3.755,-5.337,1.681,3.225,-5.295,2.215,-0.571,-3.748,4.905,-2.855,-7.089,5.671,-4.485,-8.346,8.002,-1.691,-11.860,7.569,-3.102,-14.250,10.532,-2.730,-17.399,9…	MERLLVRGACPHDCPDTCGLVTEVQDGEAVSIRGDPANPVTGGWLCAKVRPYLHHVYHPDRLLYPLRRVGPKGSGQWQRIGWEEAIAEIAARWKAIIAESGPEAILPYFYSGTLGLVQMTVSSARLWNRLGTSRMERTICCAAAFMAIRATLGQCWSPPYSDVVHSKLVLIWGHNPVSTAPHFMPFLRQAQHAGCHVVVIDPHRTPTAAGADWHLAPRPGTDGALAMGLAHVLVAEGMHEPTWLEEHTVGWPLLRERLADYPPQR	2052164	Gemmataceae bacterium
job.pdb	AF-A0A833E8J4-F1-model_v4 Twin-arginine translocation signal domain-containing protein	17.500	405	222	18	1	391	2	308	1.000	3.900E-11	286	400	308	NNVNRREFLQWIGAAGFSTFALSASNAWGLQAIENPLA--AYPNREWEKTYRDLWKSDASFTFLCAPNDTHNCILNAHVRDGVITRIGPTMKYGEATDLYGSKVTHRWDPRVCQKGLALTRRFYGDRRVRYPMVRKGFKAWADKGFPREKDGRPPKDYFNRARDEWLRLTHEEAADLVAAALINI------ATTYS--GDNGQKLLLQQGYEKEIVEATRGAGTQVLKFRGGMPLLGLTRIFGLYRMANSMALLDHKIRGVKPEDALGARGWDNYSWHTDLPPGHPMVTGQQTVDFDLHAVEQARIVVVWGMNWV----TTKMPDTHWLTEARLKGTKVVVIACEYSSSSIKADDAIVVRPGTTPALALGLCNVIMREKIYDGDYVRRFSDLPLLVRAD…	VDASRREFLKALGAV-------------SVAATVGGAVRPGIGRSGVESLQLAVGSVEGLVPSVCR-MCTASCSILVRVRNGKPERIVGNQR-AEVLN---ASA-------VCARGNMGILRTMSPDRPRAPLVRTG---------------------SSRGSWGFREASWDEAITRAAEALRKIRGEGRPDKLIVILGEVGCAVYL--AHVGVFAKVF--GTPNMISIPLSTCIMPKGMAWGV----------------------TGLAG----KHTQIVPD-----------------YARTRYFLSFGRNLGGAVAVGQTRKAG--TT--VRDYKLVVLDPRLSEWAALADEWVKIRPGTDLAFLLAMINVILAEKLYDEDYLVRYTNAPMLI-SG…	10.974,45.319,26.790,13.979,43.702,28.505,16.973,43.802,26.113,18.854,40.626,27.114,21.983,40.633,24.925,22.774,37.419,22.940,25.851,36.984,25.204,23.735,36.434,28.362,21.534,33.833,26.590,24.661,31.813,25.653,25.920,31.932,29.267,22.550,30.519,30.447,22.925,27.614,27.942,26.336,26.665,29.427,24.884,26.190,32.946,22.191,23.631,31.904,24.822,21.135,30.599,25.502,19.350,33.941,22.146,17.880,35.123,…	MVDASRREFLKALGAVSVAATVGGAVRPGIGRSGVESLQLAVGSVEGLVPSVCRMCTASCSILVRVRNGKPERIVGNQRAEVLNASAVCARGNMGILRTMSPDRPRAPLVRTGSSRGSWGFREASWDEAITRAAEALRKIRGEGRPDKLIVILGEVGCAVYLAHVGVFAKVFGTPNMISIPLSTCIMPKGMAWGVTGLAGKHTQIVPDYARTRYFLSFGRNLGGAVAVGQTRKAGTTVRDYKLVVLDPRLSEWAALADEWVKIRPGTDLAFLLAMINVILAEKLYDEDYLVRYTNAPMLISGNGYAPV	1273541	Pyrodictium delaneyi
job.pdb	AF-A0A379WE95-F1-model_v4 Molybdopterin-containing oxidoreductase catalytic subunit	21.000	400	180	13	1	376	6	293	1.000	4.134E-12	286	400	450	NNVNRREFLQWIGAAGFSTFALSASNAWGLQAIENPLAAYPNREWEKTYRDLWKSDASFTFLCAPNDTHNCILNAHVRDGVITRIGPTMKYGEATDLYGSKVTHRWDPRVCQKGLALTRRFYGDRRVRYPMVRKGFKAWADKGFPREKDGRPPKDYFNRARDEWLRLTHEEAADLVAAALINIATTY--------SGDNGQKLLLQQGYEKEIVEATRGAGTQVLKFRGGMPLLGLTRIFGLYRMANSMALLDH------------KIRGVKPEDALGARGWDNY----SWHTDLPPGHPMVTGQQTVDFDLHAVEQARIVVVWGMNWVTTKMPDTHWLTEARLKGTKVVVIACEYSSSSIKADDAIVVRPGTTPALALGLCNVIMREKIYDGDYVRRFS	GHLNRRSFLKGIVALG-AVAALPGGLLTSRCALAQPPVPFN-----------PKTYKIYRNACPRNCYDTCSLKTWVKDGVITFVEG---APESTFTHGT---------PCVKGLSYPRRVYSPDRIKYPMAQD-----------------------VRGSGNWRRISWEEAMQRIAAKMLEIKKKDGSMLGLALTKYSG------------------K--------------------FGVLNYA-VEGMMSSLGYTTRFAGTPCWPAGIDAQ---------NYDMGDMWCND-----------------PEDMVKAKYIIIWGANPAWCSMHSMKYIYQAREKGAKVVVIDPLLSQTAAKADLYLRVRPGSDGALALGMARHLVDKGLVDQNFVNNDA	-63.563,-0.129,-29.950,-62.524,-3.071,-29.098,-60.231,-4.900,-26.666,-60.440,-8.623,-27.381,-58.576,-10.181,-24.451,-57.684,-13.700,-25.678,-58.994,-15.805,-22.767,-56.797,-18.884,-22.251,-59.501,-21.537,-21.805,-58.583,-24.454,-19.453,-58.819,-26.794,-22.506,-56.277,-24.677,-24.464,-53.975,-24.649,-21.395,-54.250,-28.451,-20.941,-53.503,-28.964,-24.663,-50.408,-26.748,-24.156,-49.255,-28.857,-21…	MSNETGHLNRRSFLKGIVALGAVAALPGGLLTSRCALAQPPVPFNPKTYKIYRNACPRNCYDTCSLKTWVKDGVITFVEGAPESTFTHGTPCVKGLSYPRRVYSPDRIKYPMAQDVRGSGNWRRISWEEAMQRIAAKMLEIKKKDGSMLGLALTKYSGKFGVLNYAVEGMMSSLGYTTRFAGTPCWPAGIDAQNYDMGDMWCNDPEDMVKAKYIIIWGANPAWCSMHSMKYIYQAREKGAKVVVIDPLLSQTAAKADLYLRVRPGSDGALALGMARHLVDKGLVDQNFVNNDAHGYPEFEAYLRNNVTVEWAAEICGLSADVIRQLAEEFTAVKPATVWIGYGMQRHVNGGANVRAIDAFVAMTGNIGVEGGGARYGHLHTWGFNYNAMLQKPPVGAIG…	59201	Salmonella enterica subsp. enterica
job.pdb	AF-A0A539E5K0-F1-model_v4 Oxidoreductase	17.700	332	176	13	57	377	13	258	1.000	2.605E-10	285	400	267	ASFTFLCAPNDTHNCILNAHVRDGVITRIGPTMKYGEATDLYGSKVTHRWDPRVCQKGLALTRRFYGDRRVRYPMVRKGFKAWADKGFPREKDGRPPKDYFNRARDEWLRLTHEEAADLVAAALINIATTYSGDNGQKLLLQQ---GYEKEIVEATRGAGTQVLKFRGGMPLLGLTRIFGLYR--------MANSMALLDHKIRGVKPEDALGARGWDNYSWHTDLPPGHPMVTGQQTVDFDLHAVEQARIVVVWGMNWVTTKMPDTHWLTEARLKGTKVVVIACEYSSSSIKADDAIVVRPGTTPALALGLCNVIMREKIYDGDYVRRFSD	AVHATTCTLDCPDTCSLAVTVTDGRITHVDA----GPGNPLTDGW--------ICAKVKRHAKRVYAPERVLTPLIRT----------AVKGEGG------------FRQATWDEALDLIATRARAAIAA----GGPDSI---VAFTYNSSA------AGIE---RASLTEA-----LFAALGTTIAEHTICAHTMGAAWESVYG---------------EMDSA----------------DPLEVVHAKLIVVWGANPTVSNTHFPPLVQQAVERGAKLVVIDPRRTAMAKRADLHLAIRPGTDTVLAMAIANQWRRHGHLDLEFLAAHAN	-36.082,17.230,20.706,-38.182,15.908,17.824,-37.472,12.165,17.564,-36.900,11.742,13.830,-38.618,8.368,13.439,-36.118,6.641,11.125,-37.865,5.447,7.957,-38.459,1.664,8.136,-35.348,-0.030,6.909,-36.429,-2.159,3.914,-36.352,-5.843,4.661,-33.707,-5.989,1.877,-31.535,-3.057,0.691,-28.489,-2.832,-1.622,-25.927,-0.140,-0.697,-23.116,1.260,-2.850,-19.822,1.593,-0.905,-16.021,1.075,-1.277,-13.549,-1.619,-0…	MTSTSAAPVPAVAVHATTCTLDCPDTCSLAVTVTDGRITHVDAGPGNPLTDGWICAKVKRHAKRVYAPERVLTPLIRTAVKGEGGFRQATWDEALDLIATRARAAIAAGGPDSIVAFTYNSSAAGIERASLTEALFAALGTTIAEHTICAHTMGAAWESVYGEMDSADPLEVVHAKLIVVWGANPTVSNTHFPPLVQQAVERGAKLVVIDPRRTAMAKRADLHLAIRPGTDTVLAMAIANQWRRHGHLDLEFLAAHANGTDQFLVGA	2024894	Acidimicrobiaceae bacterium
job.pdb	AF-A0A174SUX3-F1-model_v4 Sulfur reductase chain A	19.000	330	169	14	57	376	20	261	1.000	1.164E-10	285	400	271	ASFTFLCAPNDTHN-CILNAHVRDGVITRIGPTMKYGEATDLYGSKVTHRWDPRVCQKGLALTRRFYGDRRVRYPMVRKGFKAWADKGFPREKDGRPPKDYFNRARDEWLRLTHEEAADLVAAALINIATTYSGDNGQKLL--------LQQGYEKEIVEATRGAGTQVLKFRGGMPLLGLTRIFGLYRMANSMALLDHKIRGVKPEDALGARGWDNYSWHTDLPPGHPMVTGQQTVDFDLHAVEQARIVVVWGMNWVTTKMPDTHWLTEARLKGTKVVVIACEYSSSSI-KADDAIVVRPGTTPALALGLCNVIMREKIYDGDYVRRFS	EVKKSLCAICSPGNHCGLDVYVKDGKILKVEGTPEHPYN---QGH---------ICTKGAMNRAYIYRKNRIRTPLRRV------------GK--------RGEGKFE--PITWEEAYAEIAEKLNRVKD----DYGANSVAFTTGYCKWYRPYYHRFVYA-------------FGSVNYSTDDCTCYR---AMVLANECTMC-----R---------AQGPD--------------------IAHTNTLMAWAWGGFYSDHLSVGEVEELKARGGKIVVIDSRITRASQRFADVFLHIRPGTDGALALGMAKIILDNGWADMDFIRRYT	6.536,23.993,39.163,8.300,20.981,40.750,10.863,18.805,38.924,8.251,16.005,38.789,5.703,18.390,37.216,8.380,19.355,34.645,9.103,15.668,33.820,5.373,14.866,33.470,4.841,17.965,31.270,7.856,16.917,29.124,6.436,13.337,28.997,9.694,11.862,30.367,9.319,8.109,31.117,9.970,7.040,34.674,8.576,5.367,37.805,8.260,8.851,39.377,6.265,10.158,36.374,4.204,6.946,35.930,5.028,7.189,32.187,5.822,3.861,30.465,7.174…	MTELERKIKAKIPGADTGIEVKKSLCAICSPGNHCGLDVYVKDGKILKVEGTPEHPYNQGHICTKGAMNRAYIYRKNRIRTPLRRVGKRGEGKFEPITWEEAYAEIAEKLNRVKDDYGANSVAFTTGYCKWYRPYYHRFVYAFGSVNYSTDDCTCYRAMVLANECTMCRAQGPDIAHTNTLMAWAWGGFYSDHLSVGEVEELKARGGKIVVIDSRITRASQRFADVFLHIRPGTDGALALGMAKIILDNGWADMDFIRRYTYGFEEYAAYD	169435	Anaerotruncus colihominis
job.pdb	AF-A0A530ABT9-F1-model_v4 Formate dehydrogenase	18.700	352	182	17	55	391	37	299	1.000	2.925E-11	284	400	335	SDASFTFLCAPNDTHNCILNAHVRDGVITRIGPTMKYGEATDLYGSKVTHRWDPRVCQKGLALTRRFYGDRRVRYPMVRKGFKAWADKGFPREKDGRPPKDYFNRARDEWLRLTHEEAADLVAAALINIATT-------YSGDNGQKLLLQQGYEKEIVEATRGAGTQVLKF--RGGMPLLGLTRIFGLYRMANSMALLDHKIRGVKPEDALGARGWDNYSWHTDLPPGHPMVTGQQTVDFDLHAVEQARIVVVWGMNWVTTKMPDTHWLTEARLKGTKVVVIA-CEYSSSSIKADDAIVVRPGTTPALALGLCNVIMREKIYDGDYVRRFSDLPLLV-----RADNLKLLR	SDRIAKTTCYM-CACRCGIDVHIKDGKVRYINGNKDHPV-----NRGV-------ICGKGSAGIMQHYSPARLKKPLLRTG---------PRGSG-------------EFREIEWDEALTIATERLSAIRRTDPKKLAFFTGRD-QSQSLTG----WWASKF-----GTPNFAAHGGFC-------------SVNMAAGGLYTIG----GSF---------WEFGEPD-----------------WDNTRYFMLFGVAEDHDSNPIKIGLGKLKARGAKLVSINPCRTGYNAI-ADDWIGIRPGTDGLFVLALVHELLKAGRVDLDYLQRYTNASVLVVQEPGAADDGLFVR	-17.091,1.354,56.737,-13.992,0.506,54.649,-14.397,0.770,50.845,-13.061,-2.428,49.232,-10.614,-1.739,46.373,-11.643,-2.870,42.854,-10.389,-6.345,42.244,-8.889,-6.975,38.776,-10.545,-9.545,36.460,-7.911,-12.169,37.492,-9.010,-12.044,41.175,-10.296,-15.497,41.638,-9.073,-16.021,45.222,-5.618,-17.382,44.938,-6.536,-20.767,46.491,-4.083,-19.712,49.265,-3.971,-16.938,51.869,-1.482,-14.168,51.125,0.220,…	MSKAAPRGANSAPSQRPLSDTHAPNEGDGVETSPSVSDRIAKTTCYMCACRCGIDVHIKDGKVRYINGNKDHPVNRGVICGKGSAGIMQHYSPARLKKPLLRTGPRGSGEFREIEWDEALTIATERLSAIRRTDPKKLAFFTGRDQSQSLTGWWASKFGTPNFAAHGGFCSVNMAAGGLYTIGGSFWEFGEPDWDNTRYFMLFGVAEDHDSNPIKIGLGKLKARGAKLVSINPCRTGYNAIADDWIGIRPGTDGLFVLALVHELLKAGRVDLDYLQRYTNASVLVVQEPGAADDGLFVRDSDGNPLAWDRVAKQPVNAAGPEAKPALTGSYEVGG	1871066	Mesorhizobium sp.
job.pdb	AF-A0A7Z8QRS7-F1-model_v4 NADH dehydrogenase I subunit G	16.200	332	196	14	55	377	224	482	1.000	1.553E-11	284	400	496	SDASFTFLCAPNDTHNCILNAHVRDGVITRIGPTMKYGEATDLYGSKVTHRWDPRVCQKGLALTRRFYGDRRVRYPMVRKGFKAWADKGFPREKDGRPPKDYFNRARDEWLRLTHEEAADLVAAALINIATTYSGDNGQKLL-----LQQGYEKEIVEATRGAGTQVLKFRGGMPLLGLTRIFG----LYRMANSMALLDHKIRGVKPEDALGARGWDNYSWHTDLPPGHPMVTGQQTVDFDLHAVEQARIVVVWGMNWVTTKMPDTHWLTEARLKGTKVVVIACEYSSSSIKADDAIVVRPGTTPALALGLCNVIMREKIYDGDYVRRFSD	ADKTVNSTCPYCGV-GCLIKYHVKDDKILYTEG--RDGDTN-----KF------RLCVKGRYGFNYIHNPLRLTKPLIRR-------DGVAKTT--ELLDPNDLDTVFR--EASWDEALDIAAGGLKKIRD----EKGKKALAGLGSAK-GSNEEAYLFQ----------KLIRTGFGS---NNVDHCTRLCHASSVVALLEC------------------------------LGSGAVSNPVEDVKLAEVVIIIGSNPTVNHPVGATFMKNATTTGTKIILIDPNRTAIAKYATHHLAFRPDTDVALLNGIMHVILDEGLQNDDYIKKHTE	-12.853,15.504,0.835,-14.132,15.557,-2.725,-17.745,14.347,-2.345,-18.167,10.870,-3.833,-20.580,11.532,-6.782,-22.853,8.959,-5.245,-23.631,11.334,-2.312,-25.652,13.748,-4.529,-28.829,11.569,-4.460,-28.896,10.295,-0.849,-31.962,11.512,1.119,-30.956,13.913,3.831,-32.109,13.067,7.386,-32.709,16.070,9.695,-32.084,15.616,13.429,-30.946,17.560,16.528,-27.324,17.195,17.712,-26.375,19.014,20.957,-29.392,2…	MAANPDTLNNPMINFTLDGEEVSAFADETILQTAKRHNKEIPHLCYKESLRADGNCRACVVEVEGERTLAPSCCRMPTDGMNVQTSSERAVKSQKMVLELLKSDMPKQGESPYTLESELDLWVKKLQVGEPRFESRAQPAADLSHPAIAVNMDACIQCTRCLRACREEQMNDVIGFANRGAHAEIVFDIADPMAASSCVACGECVQACPTGALMPANNVGLEIADKTVNSTCPYCGVGCLIKYHVKDDKILYTEGRDGDTNKFRLCVKGRYGFNYIHNPLRLTKPLIRRDGVAKTTELLDPNDLDTVFREASWDEALDIAAGGLKKIRDEKGKKALAGLGSAKGSNEEAYLFQKLIRTGFGSNNVDHCTRLCHASSVVALLECLGSGAVSNPVEDVKLA…	1916067	Methylococcaceae bacterium CS2
job.pdb	AF-A0A1F4AQR7-F1-model_v4 Uncharacterized protein	38.600	106	65	0	288	393	24	129	1.000	4.622E-06	284	400	779	LHAVEQARIVVVWGMNWVTTKMPDTHWLTEARLKGTKVVVIACEYSSSSIKADDAIVVRPGTTPALALGLCNVIMREKIYDGDYVRRFSDLPLLVRADNLKLLRAE	QDTWFKSGLNIVWHMNPVYTRIPGYHFLSENKYKGGELVAIAPDYSPSCVHADQYVPIRAATDAALALGMCRAILENGLEDRAFIKTQTDLPLLVRDDTRRFLRAS	6.562,9.358,-14.292,7.382,6.851,-11.552,4.896,3.961,-11.582,4.100,3.132,-7.923,1.265,0.677,-7.182,2.542,-0.439,-3.746,0.523,1.931,-1.521,-1.314,0.552,1.522,-4.265,2.911,0.945,-6.302,1.487,3.865,-3.355,2.170,6.186,-3.025,5.665,4.645,-6.768,6.231,5.299,-6.360,5.023,8.915,-3.027,6.590,9.964,-2.661,9.545,7.543,0.441,7.712,6.237,1.602,4.298,4.995,5.401,4.736,5.330,5.401,3.176,8.835,7.403,-0.048,8.467,…	MGEFSDISIGQYITFGKYHHAGTQDTWFKSGLNIVWHMNPVYTRIPGYHFLSENKYKGGELVAIAPDYSPSCVHADQYVPIRAATDAALALGMCRAILENGLEDRAFIKTQTDLPLLVRDDTRRFLRASDLEDRPSEEAFYIWDTNDSLVKAPQDTLKLGALEPDLDAVRDVPLKDGRRVRVRTVFSILVVTLRDDYSPERVREITGLHPDVVETLAKKVATRRTNILAGLNTPKVFHGDLIERSMCLLLALTGNWGRPGSGIGSWGVMPDPGVPYGYGGKGGGSEALARRLIRKPNPTEEELAIRASMIQAKLYSPTVPPFFFWYFHCGYKKVWDAIPPDEMGLPRRVSEYVDEALGAGWWEGFVRPDPSVEPKVLFIMGNNPLRRMRGGTRTMLEEL…	1797486	Betaproteobacteria bacterium RIFCSPLOWO2_02_FULL_63_19
job.pdb	AF-A0A2X2C7L1-F1-model_v4 Thiosulfate reductase	23.800	88	66	1	291	377	10	97	1.000	3.272E-06	283	400	111	VEQARIVVVWGMNWVT-TKMPDTHWLTEARLKGTKVVVIACEYSSSSIKADDAIVVRPGTTPALALGLCNVIMREKIYDGDYVRRFSD	LANSKYILSFGHNLYEGIEVAETYELMTAQERGAKLVSFDPRLSVVSSKANEWFAIRPGGDLPVLMAMCHIMVKENLYDKDFIEKFTV	9.156,16.219,-6.509,9.042,19.646,-4.720,7.199,20.738,-1.642,5.797,19.276,1.602,7.243,17.905,4.912,5.149,14.710,4.519,7.042,11.809,2.922,5.727,8.230,2.791,7.512,6.275,5.580,8.293,3.263,3.371,11.405,2.050,5.275,9.403,1.506,8.515,6.319,0.016,6.782,5.550,-3.674,7.514,3.006,-4.145,4.690,3.109,-2.254,1.369,0.367,-2.136,-1.271,1.722,-1.059,-4.687,-0.729,-0.044,-7.445,1.124,0.310,-10.785,4.057,2.249,-9.2…	MMGGDLKMDLANSKYILSFGHNLYEGIEVAETYELMTAQERGAKLVSFDPRLSVVSSKANEWFAIRPGGDLPVLMAMCHIMVKENLYDKDFIEKFTVGFPSIGGSITRYHA	584	Proteus mirabilis
job.pdb	AF-A0A2P7P3L1-F1-model_v4 Molybdopterin oxidoreductase	34.800	86	56	0	291	376	2	87	1.000	1.302E-05	283	400	117	VEQARIVVVWGMNWVTTKMPDTHWLTEARLKGTKVVVIACEYSSSSIKADDAIVVRPGTTPALALGLCNVIMREKIYDGDYVRRFS	FAQAKLILLWGTNPITSNLHLWTRIAEAKRKGAQVIAIDPFRSQSAEKADWHLAPRPGTDRAQAFGLMQVLIEEDLLDHDYIAQHT	-16.963,7.150,4.668,-13.408,6.766,6.150,-14.949,6.115,9.614,-16.535,2.901,8.198,-13.386,1.527,6.499,-12.004,-1.812,7.775,-8.577,-1.058,6.220,-6.964,2.353,5.568,-3.849,2.589,3.371,-1.883,5.833,3.890,0.116,5.802,0.644,2.802,8.515,0.306,0.870,10.786,2.720,1.265,12.387,6.171,-2.270,13.505,7.182,-1.200,14.325,10.751,0.975,17.152,9.380,-0.925,17.978,6.173,-4.610,17.251,7.028,-5.337,16.857,10.767,-9.108…	HFAQAKLILLWGTNPITSNLHLWTRIAEAKRKGAQVIAIDPFRSQSAEKADWHLAPRPGTDRAQAFGLMQVLIEEDLLDHDYIAQHTLGFEALAARAKDFTPQRVADITGLAADDVV	2054178	Halomonas sp. ND22Bw
job.pdb	AF-A0A529ICV9-F1-model_v4 Formate dehydrogenase	17.100	327	172	14	55	371	37	274	1.000	1.465E-10	283	400	275	SDASFTFLCAPNDTHNCILNAHVRDGVITRIGPTMKYGEATDLYGSKVTHRWDP-RVCQKGLALTRRFYGDRRVRYPMVRKGFKAWADKGFPREKDGRPPKDYFNRARDEWLRLTHEEAADLVAAALINIATT-------YSGDNGQKLLLQQGYEKEIVEATRGAGTQVLKF--RGGMPLLGLTRIFGLYRMANSMALLDHKIRGVKPEDALGARGWDNYSWHTDLPPGHPMVTGQQTVDFDLHAVEQARIVVVWGMNWVTTKMPDTHWLTEARLKGTKVVVIACEYSSSSIKADDAIVVRPGTTPALALGLCNVIMREKIYDGDY	SDRIAKTTC-YMCACRCGIDVHIKDGKVRYISGNK-------------DHPVNRGVICGKGSAGIMQHYSPARLRKPLLREG---------PRGSGE-------------FREIEWGEAFAIATERLSAIRRTDPKKLAFFTGRD-QSQSLTG----WWASQF-----GTPNFAAHGGFC-------------SVNMAAGGLYTVG----GSF---------WEFGEPD-----------------WDNTKYFMLFGVAEDHDSNPIKIGLGKLKARGAKVVSVNPCRTGYNAIADDWIGIQPGTDGLFVLALVHELLKAGRVDLDY	-26.077,40.053,-28.530,-25.762,37.242,-25.982,-22.804,34.815,-26.271,-23.764,31.225,-25.366,-20.969,29.400,-23.490,-19.580,26.134,-24.964,-21.474,23.114,-23.768,-19.239,20.119,-22.863,-19.139,16.773,-24.750,-21.901,15.226,-22.533,-24.582,17.799,-23.464,-26.530,15.630,-25.943,-30.097,14.889,-24.734,-29.418,11.157,-24.983,-32.039,10.328,-22.317,-35.324,9.310,-23.933,-38.252,10.517,-21.794,-38.891,7…	MNSAAPRGANSAPSQRPLADTCAPDEGDGVDTSPSVSDRIAKTTCYMCACRCGIDVHIKDGKVRYISGNKDHPVNRGVICGKGSAGIMQHYSPARLRKPLLREGPRGSGEFREIEWGEAFAIATERLSAIRRTDPKKLAFFTGRDQSQSLTGWWASQFGTPNFAAHGGFCSVNMAAGGLYTVGGSFWEFGEPDWDNTKYFMLFGVAEDHDSNPIKIGLGKLKARGAKVVSVNPCRTGYNAIADDWIGIQPGTDGLFVLALVHELLKAGRVDLDYL	1871066	Mesorhizobium sp.
job.pdb	AF-A0A6J4HMB1-F1-model_v4 Formate dehydrogenase O alpha subunit	25.300	126	91	1	273	398	2	124	1.000	9.225E-07	282	400	131	PGHPMVTGQQTVDFDLHAVEQARIVVVWGMNWVTTKMPDTHWLTEARLKGTKVVVIACEYSSSSIKADDAIVVRPGTTPALALGLCNVIMREKIYDGDYVRRFSDLPLLVRADNLKLLRAEEVFGT	PGLGASFGRGGATNFLEDLANSDCIVIEGSNMAECHPVGFQWVAEAKARGAKIVHIDPRFTRTSAIADLHVPLRIGTDIAFLGGLIRYVLDKELYFKDYVVAYTNAAALVGED---YVDSEDLDGL	3.614,12.937,-2.997,6.089,12.208,-5.839,4.862,8.685,-6.240,1.237,9.535,-7.167,2.386,11.806,-10.014,4.281,8.877,-11.602,1.538,6.259,-10.962,-1.647,8.294,-11.599,-0.457,11.526,-13.286,-1.576,13.693,-10.300,-0.321,14.340,-6.746,-3.701,14.943,-5.014,-5.816,12.473,-3.015,-7.815,10.225,-5.395,-10.967,10.371,-3.191,-12.467,12.725,-0.571,-12.519,11.996,3.190,-16.281,11.259,3.426,-15.856,8.487,0.808,-13.9…	MPGLGASFGRGGATNFLEDLANSDCIVIEGSNMAECHPVGFQWVAEAKARGAKIVHIDPRFTRTSAIADLHVPLRIGTDIAFLGGLIRYVLDKELYFKDYVVAYTNAAALVGEDYVDSEDLDGLFSGFDPE	217144	uncultured Blastococcus sp.
job.pdb	AF-A0A7Y3CK31-F1-model_v4 Molybdopterin-dependent oxidoreductase	16.000	330	177	11	57	374	9	250	1.000	6.177E-10	282	400	250	ASFTFLCAPNDTHNCILNAHVRDGVITRIGPTMKYGEATDLYGSKVTHRWDPRVCQKGLALTRRFYGDRRVRYPMVRKGFKAWADKGFPREKDGRPPKDYFNRARDEWLRLTHEEAADLVAAALINIATTYSGDNGQKLLLQQGY------------EKEIVEATRGAGTQVLKFRGGMPLLGLTRIFGLYRMANSMALLDHKIRGVKPEDALGARGWDNYSWHTDLPPGHPMVTGQQTVDFDLHAVEQARIVVVWGMNWVTTKMPDTHWLTEARLKGTKVVVIACEYSSSSIKADDAIVVRPGTTPALALGLCNVIMREKIYDGDYVRR	QIFCNVCPRNCYDTCSIKTYVKNDKIQFIEGSSDS-----TFTRGG-------LCVKGYSYVRRVYSKDRIKYPMRQV----------KRKSGN-------------WERISWDEALGTIS---KKIHTL---------NEKDGSLLGLCLATGSGNHGVTNNSP----------HGMMSSLGHTT------------------------RTVGTPCWPAG------IDAQTYDMGAMWCN-DPEDLIKSRYIILWGVNPAWCSIHTMKYIYEAQERGAKILTIDPVFTQTAAKSNLFWQIKTGTDGALALGMARHIIDSGLVDSEFLTN	8.945,32.155,5.114,6.977,30.563,2.249,9.294,30.883,-0.790,7.643,33.218,-3.216,5.462,30.923,-5.386,5.966,33.136,-8.501,9.268,31.498,-9.566,8.176,27.825,-9.804,6.359,25.737,-12.392,3.897,23.615,-10.371,2.742,20.147,-11.511,0.031,17.928,-9.967,1.103,14.288,-9.530,-0.160,11.128,-7.797,2.039,8.955,-5.570,2.538,5.776,-7.673,3.553,3.621,-4.713,1.747,0.362,-3.895,-0.045,1.832,-0.844,-3.786,2.605,-0.426,-…	MSPQKEEYQIFCNVCPRNCYDTCSIKTYVKNDKIQFIEGSSDSTFTRGGLCVKGYSYVRRVYSKDRIKYPMRQVKRKSGNWERISWDEALGTISKKIHTLNEKDGSLLGLCLATGSGNHGVTNNSPHGMMSSLGHTTRTVGTPCWPAGIDAQTYDMGAMWCNDPEDLIKSRYIILWGVNPAWCSIHTMKYIYEAQERGAKILTIDPVFTQTAAKSNLFWQIKTGTDGALALGMARHIIDSGLVDSEFLTN	2044940	Desulfobacterales bacterium
job.pdb	AF-A0A707FUE8-F1-model_v4 Molybdopterin-dependent oxidoreductase	22.000	395	182	12	1	376	6	293	1.000	7.785E-12	282	400	397	NNVNRREFLQWIGAAGFSTFALSASNAWGLQAIENPLAAYPNREWEKTYRDLWKSDASFTFLCAPNDTHNCILNAHVRDGVITRIGPTMKYGEATDLYGSKVTHRWDPRVCQKGLALTRRFYGDRRVRYPMVRKGFKAWADKGFPREKDGRPPKDYFNRARDEWLRLTHEEAADLVAAALINIATTYSGDNGQKLLLQQGYEKEIVEATRGAGTQ----VLKFRGGMPLLGLTRIFGLYRMANSMALLDHKI-----------RGVKPEDALGARGWDNY----SWHTDLPPGHPMVTGQQTVDFDLHAVEQARIVVVWGMNWVTTKMPDTHWLTEARLKGTKVVVIACEYSSSSIKADDAIVVRPGTTPALALGLCNVIMREKIYDGDYVRRFS	GHLNRRSFLKGIVALG-AVAALPGGLLTSRCALAQPPVPFN-----------PKTYKIYRNACPRNCYDTCSLKTWVKDGVITFVEG---APESTFTHGT---------PCVKGLSYPRRVYSPDRIKYPMTQD-----------------------VRGSGNWRRISWEEAMQRIAA-------------------------KMLEIKKKDGSMLGLALTKYSGK---------FGVLNYAVEGMMSSLGYTTRFAGTPCWPAGIDAQ---------NYDMGDMWCND-----------------PEDMVKAKYIIIWGANPAWCSMHSMKYIYQAREKGAKVVVIDPLLSQTAAKADLYLRVRPGSDGALALGMARHLVDKGLVDQDFVNNDA	-59.880,-9.836,-45.428,-58.935,-12.115,-43.318,-57.449,-12.704,-39.853,-57.190,-16.494,-39.491,-56.214,-16.950,-35.849,-55.075,-20.610,-35.887,-56.702,-21.973,-32.704,-54.291,-24.498,-31.146,-56.727,-27.237,-30.066,-55.810,-28.892,-26.710,-55.511,-32.225,-28.634,-52.903,-30.752,-31.044,-51.017,-29.265,-28.062,-51.045,-32.626,-26.204,-49.830,-34.421,-29.372,-46.989,-31.844,-29.522,-46.052,-32.510,…	MSNETGHLNRRSFLKGIVALGAVAALPGGLLTSRCALAQPPVPFNPKTYKIYRNACPRNCYDTCSLKTWVKDGVITFVEGAPESTFTHGTPCVKGLSYPRRVYSPDRIKYPMTQDVRGSGNWRRISWEEAMQRIAAKMLEIKKKDGSMLGLALTKYSGKFGVLNYAVEGMMSSLGYTTRFAGTPCWPAGIDAQNYDMGDMWCNDPEDMVKAKYIIIWGANPAWCSMHSMKYIYQAREKGAKVVVIDPLLSQTAAKADLYLRVRPGSDGALALGMARHLVDKGLVDQDFVNNDAHGYPEFEAYLRNHVTVEWAAEICGLSADVIRQLAEEFTAVKPATVWIGYGMQRHVNGGANVRAIDAFVAMSGNIGVEGGGARYGHLHTWGFNYNAMLQKPPVGA	90371	Salmonella enterica subsp. enterica serovar Typhimurium
job.pdb	AF-A0A7V4UNE7-F1-model_v4 4Fe-4S Mo/W bis-MGD-type domain-containing protein	21.600	319	156	17	57	363	10	246	1.000	2.923E-10	281	400	246	ASFTFLCAPNDTHNCILNAHVRDGVITRIGPTMKYGEATDLYGSKVTHRWDPRVCQKGLALTRRFYGDRRVRYPMVRKGFKAWADKGFPREKDGRPPKDYFNRARDEWLRLTHEEAADLVAAALINIATTYSGDNGQKLLLQQGY-----EKEIVEATRGAGTQVLKFRGGMPLLGLTRIFGLYRMANSMALLDHKIRGVKPEDALGAR---GWDNYSWHTDLPPGHPMVTGQQ----TVDFDLHAVEQARIVVVWGMNWVTTKMPDTHWLTEARLKGTKVVVIACEYSSSSIKADDAIVVRPGTTPALALGLCNVIMR	EKIFSYCI-HCAALCGVVAYVKDRYLIKVEGDPESINN---AAT---------LCPKGLSAKQEIYHPDRLKYPMKRT-----------RPK--------GDREP-GWVRISWEEALDTIAARMKEIRE----RDGP-----QAFFFQKGS------TDGSS-------GAEWY----RFF--YRLSAL----------------YGSPNHGGTGHICCYSRSCPGLPTHLGGRGLHPAIDYD-----RTKLVFLVGYNILHTKPPLARKILEAKQRGAKLIVVDPMLSPTAAKADIWLALRPGTDLALFLAMHHVIIR	19.106,-3.089,27.861,19.667,-2.027,24.228,22.506,-4.163,22.796,25.603,-2.087,22.412,25.381,-0.648,18.885,28.997,-1.031,17.667,30.629,2.368,16.794,30.455,1.407,13.075,26.627,1.137,13.005,24.747,4.142,11.554,21.113,4.824,12.506,18.987,6.081,9.578,15.465,7.375,10.293,12.943,6.545,7.556,9.445,5.151,6.916,8.138,1.695,6.020,7.111,1.426,2.353,5.072,-1.811,2.546,1.618,-0.180,2.984,-0.374,3.078,3.388,0.44…	MMPNVDEKTEKIFSYCIHCAALCGVVAYVKDRYLIKVEGDPESINNAATLCPKGLSAKQEIYHPDRLKYPMKRTRPKGDREPGWVRISWEEALDTIAARMKEIRERDGPQAFFFQKGSTDGSSGAEWYRFFYRLSALYGSPNHGGTGHICCYSRSCPGLPTHLGGRGLHPAIDYDRTKLVFLVGYNILHTKPPLARKILEAKQRGAKLIVVDPMLSPTAAKADIWLALRPGTDLALFLAMHHVIIR	2026735	Deltaproteobacteria bacterium
job.pdb	AF-A0A354Q9P1-F1-model_v4 Formate dehydrogenase subunit alpha	18.100	331	191	13	55	377	145	403	1.000	2.323E-11	281	400	408	SDASFTFLCAPNDTHNCILNAHVRDGVITRIGPTMKYGEATDLYGSKVTHRWDPRVCQKGLALTRRFYGDRRVRYPMVRKGFKAWADKGFPREKDGRPPKDYFNRARDEWLRLTHEEAADLVAAALINIATTYSGDNGQKLLL----QQGYEKEIVEATRGAGTQVLKFRGGMPLLGLTRIFG----LYRMANSMALLDHKIRGVKPEDALGARGWDNYSWHTDLPPGHPMVTGQQTVDFDLHAVEQARIVVVWGMNWVTTKMPDTHWLTEARLKGTKVVVIACEYSSSSIKADDAIVVRPGTTPALALGLCNVIMREKIYDGDYVRRFSD	PDKKVESVCPYCGV-GCLLTYHVKEGKLLRVDG--REGPAN--------H---ERLCVKGRYGFDYVHHPDRLTKPLIRR-------KDAPKTMELLQPKDW---QKV-FREATWEEALDFAADGFSKIRD----ENGPDALAAFGCAKGSNEEAYLLQ----------KLVRTGFGT---NNIDHCTRLCHASSVSALLEGI------------------------------GSGAVSNPFTDVTDAEVIFLIGANPIGNHPVAATFMKNAVKAGKKLILLDPRRTALSRHATYNLQFRPDTDVALLNSLMHVIIKEKLCDEKYITEHTT	8.488,28.408,34.046,10.651,25.306,33.374,14.329,26.025,32.526,15.975,23.482,30.147,19.660,23.211,29.122,20.475,20.175,26.915,24.143,21.279,26.531,25.121,21.269,30.225,28.210,19.180,31.129,25.969,16.743,33.055,23.636,16.310,30.041,26.485,15.759,27.528,28.255,13.339,29.927,25.025,11.320,30.320,24.485,11.213,26.518,28.087,9.998,25.997,27.679,7.264,28.653,24.409,5.988,27.120,25.870,5.914,23.572,29.02…	GMKVNSKSERAVHSQKMVLELLLADMPESGKSPYTPNSELDEWVEKLGLSKPRFSRRVQPAFDNSHPAMSVNLDTCIQCTRCVRACREVQVNDVIGMAYRGSHAEIVFDFGDPMGDSTCVACGECVQACPTGALMPANDVGLAAPDKKVESVCPYCGVGCLLTYHVKEGKLLRVDGREGPANHERLCVKGRYGFDYVHHPDRLTKPLIRRKDAPKTMELLQPKDWQKVFREATWEEALDFAADGFSKIRDENGPDALAAFGCAKGSNEEAYLLQKLVRTGFGTNNIDHCTRLCHASSVSALLEGIGSGAVSNPFTDVTDAEVIFLIGANPIGNHPVAATFMKNAVKAGKKLILLDPRRTALSRHATYNLQFRPDTDVALLNSLMHVIIKEKLCDEKYIT…	2026735	Deltaproteobacteria bacterium
job.pdb	AF-A0A4U3B0R0-F1-model_v4 Nitrate reductase subunit alpha	31.400	121	70	3	288	395	3	123	1.000	4.624E-07	280	400	210	LHAVEQARIVVVWGMNWVTTKMPDTHWLTEARLKGTKVVVIACEYSSSSIKADDAIVVRPGTTPALALGLCNVIMREKIYDG------DYVRRFSDLPLLV----RADNLKL---LRAEEV	SSDWYNSGYIMTWGSNVPMTRTPDAHFLAEVRYKGTKVVSVSPDFAESTKFADDWISVKQGTDGALAMAMGHVILQEFYVDNQVEYFTKYAKQYTDFPFFVTLKQKGDQFVADRFLNASDI	17.341,8.448,0.767,21.074,8.330,0.697,22.586,6.924,-2.561,24.840,4.548,-0.557,21.737,2.499,0.347,21.406,1.431,-3.330,24.337,-0.950,-2.647,22.128,-2.830,-0.151,19.410,-3.697,-2.724,19.183,-7.080,-4.525,16.924,-5.560,-7.243,16.706,-1.981,-8.616,14.250,-0.367,-11.046,15.295,3.005,-12.531,11.829,4.359,-13.356,11.722,7.717,-15.198,15.177,8.490,-13.701,18.262,9.231,-15.845,20.669,8.551,-12.950,24.002,9…	PESSDWYNSGYIMTWGSNVPMTRTPDAHFLAEVRYKGTKVVSVSPDFAESTKFADDWISVKQGTDGALAMAMGHVILQEFYVDNQVEYFTKYAKQYTDFPFFVTLKQKGDQFVADRFLNASDIGRETKLGEWKPVLWNENTNDFATPHGTMGSRWDNEKKWNLRLEDEETGEKIDPRLSLLGMEDSVQTVQIPYFSDDGNKILERTSPVK	1396	Bacillus cereus
job.pdb	AF-X0VU12-F1-model_v4 Molybdopterin domain-containing protein	29.400	190	109	3	228	393	2	190	1.000	6.927E-09	280	400	256	LTRIFGLYRMANSMALLDHKIRGVKPE-------------DALGARGWD-----------NYSWHTDLPPGHPMVTGQQTVDFDLHAVEQARIVVVWGMNWVTTKMPDTHWLTEARLKGTKVVVIACEYSSSSIKADDAIVVRPGTTPALALGLCNVIMREKIYDGDYVRRFSDLPLLVRADNLKLLRAE	ITWDEALTEIAEAM-LNAIEDKKSGPETIIHEFGSGEGGMVHGSAPSWRLMRLIGGTTLDNNGLTSDYNVGLYQTFGKFSFVSSVDDWFHSDLLLVWHMNPMYTRIPSVHFIWEARYHGTEVITIAPDYSASCVHSDLFVPIEAGTDAALALAMCRVIIDENKVDEPFVKEQTDLPLLVRRDTGRFLRAE	31.154,11.488,-38.322,33.907,11.847,-35.679,36.309,9.402,-33.988,35.757,8.005,-30.472,38.730,10.054,-29.197,37.187,13.288,-30.558,33.744,12.446,-29.069,35.121,11.486,-25.621,37.340,14.605,-25.567,34.333,16.901,-26.228,32.331,15.176,-23.434,35.265,15.289,-20.971,35.856,19.015,-21.666,32.132,19.772,-21.103,32.200,17.846,-17.782,35.430,19.599,-16.672,33.960,23.024,-17.569,30.846,22.262,-15.445,33.02…	RITWDEALTEIAEAMLNAIEDKKSGPETIIHEFGSGEGGMVHGSAPSWRLMRLIGGTTLDNNGLTSDYNVGLYQTFGKFSFVSSVDDWFHSDLLLVWHMNPMYTRIPSVHFIWEARYHGTEVITIAPDYSASCVHSDLFVPIEAGTDAALALAMCRVIIDENKVDEPFVKEQTDLPLLVRRDTGRFLRAEDLEEGGRDDQLYFLDSTSGEIVPASRGTLDLGNADPALQGETKVVLKDGSTVTVTPAFEIMRQRLR	412755	marine sediment metagenome
job.pdb	AF-A0A6N0HW15-F1-model_v4 Molybdopterin-dependent oxidoreductase	18.000	350	183	12	57	391	3	263	1.000	3.096E-10	280	400	312	ASFTFLCAPNDTHNCILNAHVRDGVITRIGPTMKYGEATDLYGSKVTHRWDPRVCQKGLALTRRFYGDRRVRYPMVRKGFKAWADKGFPREKDGRPPKDYFNRARDEWLRLTHEEAADLVAAALINIATTYSGDNGQK-----------LLLQQGYEKEIVEATRGAGTQVLKFRGGMPLLGLTRIFGLYRMANSMALLDHKIRGVKPEDALGAR----GWDNYSWHTDLPPGHPMVTGQQTVDFDLHAVEQARIVVVWGMNWVTTKMPDTHWLTEARLKGTKVVVIACEYSSSSIKADDAIVVRPGTTPALALGLCNVIMREKIYDGDYVRRFSDLPLLVRADNLKLLR	ERVPGYCA-LCISHCGCTSIVEDGRLTAVEPDPAH------PTGSA-------ICIKAMAAPDLVYSSERLTSPLRRT----------TPKGDDNP----------NWEAISWDEALTEISSRVNAQAAA---DGPESVAFSVTTPSGTAIADS-----------------------FPWV--------NRLAHA----------------FGSPNTVFATENCNWHKDFMPQHTFGTPLGMPD-----YELSGCILLWGFNPSTSWLAQARAIKTARKNGTKLIVVDPRSAGFGKGADQWLRVRPGSDGILAMALASMLIENGWFDREFIRDWSNGPFLIRDDNDRFLS	-20.329,-27.539,8.034,-17.409,-26.247,5.937,-18.108,-23.151,3.789,-15.630,-21.900,1.153,-15.937,-18.128,0.583,-14.086,-16.604,-2.427,-12.559,-13.228,-1.870,-9.287,-11.345,-1.315,-6.810,-10.856,1.530,-7.565,-7.514,3.262,-4.273,-7.446,5.227,-2.377,-5.348,2.638,-2.827,-3.415,-0.645,-1.879,-6.519,-2.674,-5.456,-7.899,-2.337,-4.246,-11.420,-3.107,-7.158,-13.580,-4.299,-7.983,-16.217,-1.679,-10.647,-18…	MEERVPGYCALCISHCGCTSIVEDGRLTAVEPDPAHPTGSAICIKAMAAPDLVYSSERLTSPLRRTTPKGDDNPNWEAISWDEALTEISSRVNAQAAADGPESVAFSVTTPSGTAIADSFPWVNRLAHAFGSPNTVFATENCNWHKDFMPQHTFGTPLGMPDYELSGCILLWGFNPSTSWLAQARAIKTARKNGTKLIVVDPRSAGFGKGADQWLRVRPGSDGILAMALASMLIENGWFDREFIRDWSNGPFLIRDDNDRFLSGSRYFCGSMFWASSPSKRQILNATVYACGARPSCVRCVITSSRLYTLPQ	2738883	Candidatus Reidiella endopervernicosa
job.pdb	AF-A0A2N5A7B1-F1-model_v4 Nitrate reductase subunit alpha	35.000	151	82	4	265	399	44	194	1.000	9.231E-08	279	400	299	YSWHTDLPPGHPMVTGQQTVDFDLHAVEQARIVVVWGMNWVTTKMPDTHWLTEARLKGTKVVVIACEYSSSSIKADDAIVVRPGTTPALALGLCNVIMREKIYD------GDYVRRFSDLPLLV---RADN----LKLLRAE---EVFGTP	YDWYCDLPPASPMTWGEQTDVPESADWYNSSYIIAWGSNVPQTRTPDAHFFTEVRYKGTKTVAITPDYAEIAKLCDLWLAPKQGTDAAMALAMGHVMLREFHLDKPSQYFTDYVRRYTDMPMLVMLEERDGYYAAGRTLRASDLVESLGQE	15.697,35.225,-24.893,12.972,35.938,-27.512,10.502,33.329,-26.174,11.120,34.277,-22.514,10.585,38.004,-23.254,7.579,37.683,-25.600,5.648,34.767,-24.028,7.131,33.954,-20.577,9.971,31.737,-19.281,7.669,28.770,-18.797,7.296,28.603,-22.615,10.874,27.227,-22.599,10.907,23.567,-21.485,13.410,20.711,-21.219,12.965,16.946,-20.852,15.954,15.033,-19.408,15.274,11.831,-17.383,16.906,9.902,-14.544,19.641,12.…	VYTVKTYGPDRVAGFSPIPAMSMVSYASGARYLSLIGGTCLSFYDWYCDLPPASPMTWGEQTDVPESADWYNSSYIIAWGSNVPQTRTPDAHFFTEVRYKGTKTVAITPDYAEIAKLCDLWLAPKQGTDAAMALAMGHVMLREFHLDKPSQYFTDYVRRYTDMPMLVMLEERDGYYAAGRTLRASDLVESLGQENNPEWKTVAFDEKGDMTVPNGSLGFRWGDKGKWNLEQRDGKTGEEIELRLSLLGSHDEVASVGFPYFGGEGSEHFNKVDLENILLHKLPAKRLQLADGSTALVTT	244366	Klebsiella variicola
job.pdb	AF-A0A4Z0LYI7-F1-model_v4 DMSO reductase	34.800	89	58	0	288	376	68	156	1.000	1.302E-05	278	400	213	LHAVEQARIVVVWGMNWVTTKMPDTHWLTEARLKGTKVVVIACEYSSSSIKADDAIVVRPGTTPALALGLCNVIMREKIYDGDYVRRFS	PEDMVKAKYIIVWGANPAWCSMHSMKYIYQAREKGAKVVVIDPLLSQTAAKADLYLRVRPGSDGALALGMARHLVDKGLVDQDFVNNDA	20.643,-3.779,-39.525,23.868,-4.087,-41.583,23.026,-0.846,-43.412,22.610,1.061,-40.106,26.097,-0.180,-39.087,27.576,0.843,-42.475,26.003,4.328,-42.400,26.200,5.187,-38.662,29.277,3.128,-37.598,27.196,1.978,-34.569,24.257,-0.316,-33.730,23.047,2.062,-30.968,20.461,3.260,-33.516,18.858,-0.198,-33.000,16.563,-0.367,-29.949,15.138,-3.577,-28.474,11.806,-2.842,-26.805,11.083,-5.635,-24.295,7.824,-5.29…	LLEIQKYVGSRLGLALTKYSGKCGVLNYAVEGMMSSLGYTTRFAGTPCWPAGIDAQNYDMGDMWCNAPEDMVKAKYIIVWGANPAWCSMHSMKYIYQAREKGAKVVVIDPLLSQTAAKADLYLRVRPGSDGALALGMARHLVDKGLVDQDFVNNDAHGYPEFEAYLRNNVTVEWAAEICGLSAQVMGPLAEEFTAVWPAPLWRGCGVRRHVSG	436295	Salmonella enterica subsp. enterica serovar Poona
job.pdb	AF-A0A382PXI3-F1-model_v4 Molybdopterin domain-containing protein	38.900	118	72	0	276	393	2	119	1.000	3.089E-06	278	400	339	PMVTGQQTVDFDLHAVEQARIVVVWGMNWVTTKMPDTHWLTEARLKGTKVVVIACEYSSSSIKADDAIVVRPGTTPALALGLCNVIMREKIYDGDYVRRFSDLPLLVRADNLKLLRAE	PFVHGLQASDVDMNEMRYSKLLVSIGKNLVENKRADNHFAAEVMERGGKLVNISPEYGPSSSKADYWLTIRPNTDTALLLGISKIIIDNNWHDEKFLKEFSDFPLLLRKDTLKRLKPE	0.498,10.475,-3.624,-1.245,11.907,-0.486,-4.195,9.636,-0.804,-2.252,6.548,0.391,0.173,7.834,3.044,-0.992,11.435,3.725,2.318,13.010,2.536,2.981,15.251,-0.495,5.427,12.562,-1.724,6.953,9.449,-0.093,10.249,8.882,-1.943,13.837,7.701,-1.363,17.200,8.807,-2.763,17.878,7.112,-6.136,20.960,5.471,-4.558,18.512,3.320,-2.531,17.452,1.550,-5.772,20.828,-0.268,-5.673,19.597,-2.305,-2.653,16.547,-3.712,-4.511,…	FPFVHGLQASDVDMNEMRYSKLLVSIGKNLVENKRADNHFAAEVMERGGKLVNISPEYGPSSSKADYWLTIRPNTDTALLLGISKIIIDNNWHDEKFLKEFSDFPLLLRKDTLKRLKPEDLNKEYKNQLSKDGPSYTIHGLKKKQYDKIGDFTVFDKKSNSVKPLTRDDVGDLLEKKKIDPQLDWEGTISGADGNDIEVCTLFWAYKYVHLKDYDLDTVVDITHSNKELIQQLAKDLATIKPATIHIGEGLNHWFHAVENNRACYLPIILTGNIGKKGAGCHTWAGNYKAGLFQGSDKVGPGFKGWVSEDPFEPNLNPEARAKQLKIKGYAMGEEPSYW	408172	marine metagenome
job.pdb	AF-A0A7C6A6A6-F1-model_v4 Nitrate reductase subunit alpha	25.700	319	163	14	109	399	1	273	1.000	1.233E-10	278	400	405	RVCQKGLALTRRFYGDRRVRYPMVRKGFKAWADKG--FPR----------EKDGRPPKDY-FNRARDEWLRLTHEEAADLVAAALINIATTYSGDNGQKLLLQQGYEKEIVEATRGAGTQVLKFR--GGMPLLGLTRIFGLYRMANSMALLDHKIRGVKPEDALGARGWDNYSWHTDLPPGHPMVTGQQTVDFDLHAVEQARIVVVWGMNWVTTKMPDTHWLTEARLKGTKVVVIACEYSSSSIKADDAIVVRPGTTPALALGLCNVIMRE---KIYDG---DYVRRFSDLP--LLVRADN-----LKLLRAEEVFGTP	RGCPSGAGYSSYLYSPHRIKHPMIRSELLRLYRKKRKTLNPIEAWKAIVESSDS---KLYKQKRGAGGFVRVSFDEALEIIAAANIYTIK----KYGP--------------------DRIFGFSPIPAMSMV------SYASGARYLSL---------IGGAVGS----FYDWYCDLPPSSPQVFGEQTDVPESADWYNSTYLVLWGSNVPQTRRPDAHFYTEARYKGTKTVVISPDFSEASKFADVWLAPRPGTDASLALAMGHVIFKEFHIDSTNEYFSNYVKRYSDMPHLVILRNRGDYFITDRFLRASDILENP	3.862,-24.449,-11.751,3.927,-22.619,-15.142,1.521,-20.794,-17.471,0.668,-20.674,-21.212,2.616,-17.486,-21.615,5.759,-19.136,-20.154,5.236,-22.231,-22.341,5.101,-19.919,-25.406,8.426,-18.194,-24.512,10.555,-20.501,-26.729,8.933,-18.856,-29.796,10.968,-15.644,-29.211,14.462,-17.180,-29.658,14.298,-17.330,-33.493,11.077,-15.342,-34.099,10.849,-12.716,-36.883,10.702,-10.241,-33.981,14.101,-11.201,-32…	RGCPSGAGYSSYLYSPHRIKHPMIRSELLRLYRKKRKTLNPIEAWKAIVESSDSKLYKQKRGAGGFVRVSFDEALEIIAAANIYTIKKYGPDRIFGFSPIPAMSMVSYASGARYLSLIGGAVGSFYDWYCDLPPSSPQVFGEQTDVPESADWYNSTYLVLWGSNVPQTRRPDAHFYTEARYKGTKTVVISPDFSEASKFADVWLAPRPGTDASLALAMGHVIFKEFHIDSTNEYFSNYVKRYSDMPHLVILRNRGDYFITDRFLRASDILENPLESDNWKTVVIDTNTKQPVVINGSIGFRYEDNGKWNLHTKDSLTDTDIDPKLSLIDLASDIVEVGFPDFTNNSIIKRKVPTLKINKNNNEYLVVSVFDLLAAHYGIDRNLNDPNTAKSYDDECAYT…	33002	Desulfurella acetivorans
job.pdb	AF-A0A0A1E9A6-F1-model_v4 Nitrite oxidoreductase alpha subunit	32.000	100	62	2	290	383	2	101	1.000	2.454E-06	277	400	101	AVEQARIVVVWGMNWVTTKMPDTHWLTEARLKGTKVVVIACEYSSSSIKADDAIVVRPGTTPALALGLCNVIMRE---KIYDG---DYVRRFSDLPLLVR	DWYNSKFIVSMASNMNMTRTPDVHFISEARTEGTKFVVLSPDFSQIAKYCDEWIPIQAGQDTALWMAANRVILKEYYIERQVPYFIDYVKRYTDLPFLVE	-4.663,9.778,-15.162,-5.594,8.822,-11.570,-2.037,7.697,-10.675,-1.073,11.414,-10.848,-3.466,12.228,-7.974,-1.742,9.885,-5.478,0.966,11.175,-3.086,2.217,7.626,-2.379,2.395,4.861,-5.019,3.446,1.240,-4.509,4.134,-0.864,-7.626,3.935,-4.554,-6.645,4.220,-7.398,-9.187,3.801,-4.888,-12.058,6.479,-3.981,-14.639,4.572,-0.993,-16.029,7.384,0.093,-18.405,6.839,-3.212,-20.259,3.192,-4.029,-19.500,1.675,-0.49…	ADWYNSKFIVSMASNMNMTRTPDVHFISEARTEGTKFVVLSPDFSQIAKYCDEWIPIQAGQDTALWMAANRVILKEYYIERQVPYFIDYVKRYTDLPFLVE	568781	uncultured nitrite-oxidizing bacterium
job.pdb	AF-A0A3C0H246-F1-model_v4 Nitrate reductase subunit alpha	36.500	104	66	0	265	368	4	107	1.000	1.549E-06	277	400	113	YSWHTDLPPGHPMVTGQQTVDFDLHAVEQARIVVVWGMNWVTTKMPDTHWLTEARLKGTKVVVIACEYSSSSIKADDAIVVRPGTTPALALGLCNVIMREKIYD	YDWYCDLPPASPMTWGEQTDVPESADWYNSSYIIAWGSNVPQTRSPDAHFFTEVRYKGTKTIAITPDYSEVAKLCDQWLAPKQGTDSALAMAMGHVILRQFHLD	9.756,11.388,-22.462,11.752,11.592,-19.208,13.728,8.677,-17.752,10.896,8.466,-15.172,8.174,7.686,-17.733,10.485,5.256,-19.592,11.133,3.143,-16.464,7.367,3.089,-15.719,8.143,4.659,-12.316,5.980,7.699,-13.218,2.387,6.893,-12.129,0.359,8.609,-14.844,-2.527,8.671,-12.400,-0.702,11.277,-10.246,-0.669,13.967,-12.990,-4.193,12.918,-13.998,-5.594,13.357,-10.446,-3.451,16.184,-9.011,-1.393,17.701,-11.866,…	LSFYDWYCDLPPASPMTWGEQTDVPESADWYNSSYIIAWGSNVPQTRSPDAHFFTEVRYKGTKTIAITPDYSEVAKLCDQWLAPKQGTDSALAMAMGHVILRQFHLDNPGEYF	1849603	Enterobacteriaceae bacterium
job.pdb	AF-A0A531LNR2-F1-model_v4 Molybdopterin oxidoreductase family protein	30.500	108	71	3	274	379	6	111	1.000	1.035E-06	277	400	116	GHPMVTGQQTVDFDLHAVEQARIVVVWGMNWVTTKMPDTHWLTEARLKGT--KVVVIACEYSSSSIKADDAIVVRPGTTPALALGLCNVIMREKIYDGDYVRRFSDLP	GWMEGAGA-LRGPDPREMAKSDCVVIWGTNAVVTQVNVMTHAIKAR-KARGAKIVVIDVYENATTKQADMGLVLRPGTDGALACAVMHVLFRDGFADRAYLEKYTDDP	11.406,11.875,-29.339,11.642,8.190,-30.397,12.254,7.064,-26.783,8.740,8.237,-25.793,7.052,6.239,-28.585,9.063,3.106,-27.655,8.074,3.536,-23.978,4.353,4.059,-24.751,4.189,0.981,-27.023,5.885,-1.186,-24.345,4.121,0.175,-21.218,0.701,0.717,-22.868,-1.734,3.433,-21.768,-0.593,5.329,-18.658,-3.955,5.189,-16.832,-3.997,6.124,-13.136,-6.949,7.065,-10.898,-7.461,10.786,-10.488,-5.394,11.824,-7.407,-8.472…	NLAWTGWMEGAGALRGPDPREMAKSDCVVIWGTNAVVTQVNVMTHAIKARKARGAKIVVIDVYENATTKQADMGLVLRPGTDGALACAVMHVLFRDGFADRAYLEKYTDDPRGLEE	1871066	Mesorhizobium sp.
job.pdb	AF-A0A2V9MD69-F1-model_v4 Formate dehydrogenase	20.500	107	84	1	279	384	8	114	1.000	3.671E-06	277	400	143	TGQQTVDFDLHAVEQARIVVVWGMNWVTTKMPDTHWLTEA-RLKGTKVVVIACEYSSSSIKADDAIVVRPGTTPALALGLCNVIMREKIYDGDYVRRFSDLPLLVRA	FGRGAMTNGWTDVANCDVILVMGGNPAENHPVGFRFVMEAKRHRKAKLVCVDPRFNRTAAVSDCYVPIRAGTDIAFLGGLIHYTLSQNLQHTDYIRLHTNASFLVKE	0.276,13.246,10.413,1.911,10.652,8.112,0.220,7.242,7.595,3.679,5.625,7.969,4.138,7.214,11.418,0.822,5.710,12.592,1.771,2.291,11.106,5.547,2.081,11.784,6.248,4.946,14.237,8.190,7.054,11.648,7.299,9.059,8.511,10.475,8.551,6.391,11.287,6.060,3.601,11.930,2.656,5.230,14.852,1.541,2.979,17.687,3.055,0.887,17.802,3.484,-2.923,20.501,0.799,-3.424,18.426,-1.781,-1.493,15.801,-1.749,-4.295,18.316,-3.870,-…	MASLAATFGRGAMTNGWTDVANCDVILVMGGNPAENHPVGFRFVMEAKRHRKAKLVCVDPRFNRTAAVSDCYVPIRAGTDIAFLGGLIHYTLSQNLQHTDYIRLHTNASFLVKEGFDFADGFFSGWDSEKKVYDKSSWQYELD	1978231	Acidobacteria bacterium
job.pdb	AF-A0A659SIR4-F1-model_v4 Nitrate reductase subunit alpha	30.000	170	95	4	231	390	2	157	1.000	1.382E-08	277	400	200	IFGLYRMANSMALLDHKIRGVKPEDALGARGWDNYSWHTDLPPGHPMVTGQQTVDFDLHAVEQARIVVVWGMNWVTTKMPDTHWLTEARLKGTKVVVIACEYSSSSIKADDAIVVRPGTTPALALGLCNVIMREKIYDG------DYVRRFSDLPLLV----RADNLKLL	MVSYAAGTRYLSLL-------------GGTCLSFYDWYCDLPPASPMTWGEQTDVPESADWYNSAYIIAWGSNVPQTRTPDAHFFTEVRYKGTKTIAITPDYSEVAKLCDQWLAPKQGTDSALAMAMGHVILKEFHLDNPSDYFLNYCRRYTDMPMLVLLDERAD-GSYV	-1.971,-8.933,-27.038,-5.279,-9.136,-25.070,-6.722,-11.101,-28.024,-3.786,-13.553,-27.941,-4.557,-14.295,-24.259,-8.346,-14.458,-24.843,-8.033,-16.987,-27.705,-6.777,-19.808,-25.440,-8.728,-18.867,-22.283,-12.068,-18.554,-24.140,-11.607,-21.996,-25.763,-10.730,-23.656,-22.417,-13.598,-21.934,-20.541,-16.127,-23.079,-23.188,-14.988,-26.716,-22.685,-14.969,-26.410,-18.847,-11.131,-26.432,-18.712,-9…	SMVSYAAGTRYLSLLGGTCLSFYDWYCDLPPASPMTWGEQTDVPESADWYNSAYIIAWGSNVPQTRTPDAHFFTEVRYKGTKTIAITPDYSEVAKLCDQWLAPKQGTDSALAMAMGHVILKEFHLDNPSDYFLNYCRRYTDMPMLVLLDERADGSYVPGRMMRASDLVDGLGEANNPEWKPVALNSTGELVAPNGSIGFR	436295	Salmonella enterica subsp. enterica serovar Poona
job.pdb	AF-G5QF34-F1-model_v4 Anaerobic dimethyl sulfoxide reductase chain A	22.500	310	148	9	54	355	30	255	1.000	1.465E-10	277	400	256	KSDASFTFLCAPNDTHNCILNAHVRDGVITRIGPTMKYGEATDLYGSKVTHRWDPRVCQKGLALTRRFYGDRRVRYPMVRKGFKAWADKGFPREKDGRPPKDYFNRARDEWLRLTHEEAADLVAAALINIATTYSGDNGQKLLLQQGYEKE--IVEATRGAGTQVLKFRGGMPLLGL------TRIFGLYRMANSMALLDHKIRGVKPEDALGARGWDNYSWHTDLPPGHPMVTGQQTVDFDLHAVEQARIVVVWGMNWVTTKMPDTHWLTEARLKGTKVVVIACEYSSSSIKADDAIVVRPGTTPALAL	KTYKIYRNACPRNCYDTCSLKTWVKDGVITFVEG---APESTFTHGT---------PCVKGLSYPRRVYSPDRIKYPMAQD-----------------------VRGSGNWRRISWEEAMQRIAARML------------EIKKKDGSMLGLALTKYSGKFGVLNYAVEGMMSSLGYTTRFAGTPCW---------------PAGIDAQ---------------------NYDMGDMWCN-DPEDMVKAKYIIIWGANPAWCSMHSMKYIYQAREKGTKVVVIDPLLSQTAAKADLYLRVRPGSDGALAL	-21.124,-59.335,12.088,-17.988,-57.622,10.793,-16.469,-55.192,13.331,-14.007,-52.878,11.559,-11.013,-52.449,13.915,-10.180,-48.745,14.276,-6.375,-48.869,14.576,-5.622,-46.162,17.161,-2.341,-44.833,15.742,-0.376,-43.353,18.700,-0.326,-39.599,18.249,3.531,-39.652,18.241,3.504,-40.405,14.469,2.192,-36.854,13.773,4.989,-35.137,15.763,7.579,-33.668,13.371,10.746,-35.597,14.327,12.674,-32.525,12.995,11…	MALGAVAALPGGLLTSRCAFAQPPVPFNPKTYKIYRNACPRNCYDTCSLKTWVKDGVITFVEGAPESTFTHGTPCVKGLSYPRRVYSPDRIKYPMAQDVRGSGNWRRISWEEAMQRIAARMLEIKKKDGSMLGLALTKYSGKFGVLNYAVEGMMSSLGYTTRFAGTPCWPAGIDAQNYDMGDMWCNDPEDMVKAKYIIIWGANPAWCSMHSMKYIYQAREKGTKVVVIDPLLSQTAAKADLYLRVRPGSDGALALG	913081	Salmonella enterica subsp. enterica serovar Rubislaw str. A4-653
job.pdb	AF-A0A7C3D0E8-F1-model_v4 Molybdopterin oxidoreductase	18.300	348	196	12	55	394	19	286	1.000	1.164E-10	277	400	343	SDASFTFLCAPNDTHNCILNAHVRDGVITRIGPTMKYGEATDLYGSKVTHRWDPRVCQKGLALTRRFYGDRRVRYPMVRKGFKAWADKGFPREKDGRPPKDYFNRARDEWLRLTHEEAADLVAAALINIATT-----YSGDNGQKLLLQQGYEKEIVEATRGAGTQVLKFRGGMPLLGLTRIFGLYRMANSMALLDHKIRGVKPEDALGARGWDNYSWHTDLPPGHPMVTGQQTVDFDLHAVEQARIVVVWGMNWVT---TKMPDTHWLTEARLKGTKVVVIACEYSSSSIKADDAIVVRPGTTPALALGLCNVIMREKIYDGDYVRRFSDLPLLVRADNLKLLRAEE	GEHYKKTTCVH-CVNFCGQNIKMDGDIIRAVYPDPARAEFYN-KG----------ICPKGASGSYNTYNPYRIKAPLKRT---------NPKKGVNEDPG---------WVEISWQEALDTVADRLKKIRADDPRKLIWHHGHGKYLIQDKFPKSFAKAF---GTPSVVHRT-------------TTCEAARHVADEATGG----------------YHGFLPD-----------------LEYCDMLLNLGANYFEAEQWARWLDHACTDAQARGMKLVSVEPRLSNTGAKADQWVPIRPGKDAVLLLGMVHVLINADLLDKEFLIEATNAPELID-DNGHILKNKE	10.737,-11.892,-34.025,13.250,-11.877,-36.987,14.545,-8.517,-36.040,15.920,-9.431,-32.577,17.844,-12.507,-33.831,19.339,-10.468,-36.701,20.332,-7.658,-34.314,22.069,-10.254,-32.082,24.008,-11.709,-35.069,25.437,-8.287,-36.045,26.876,-7.795,-32.526,29.294,-10.790,-32.457,32.844,-9.647,-31.696,35.478,-12.094,-32.920,35.564,-13.706,-29.446,35.920,-17.502,-29.261,32.658,-19.259,-28.258,32.479,-18.618…	MPTIANAAIKARPDSAPVGEHYKKTTCVHCVNFCGQNIKMDGDIIRAVYPDPARAEFYNKGICPKGASGSYNTYNPYRIKAPLKRTNPKKGVNEDPGWVEISWQEALDTVADRLKKIRADDPRKLIWHHGHGKYLIQDKFPKSFAKAFGTPSVVHRTTTCEAARHVADEATGGYHGFLPDLEYCDMLLNLGANYFEAEQWARWLDHACTDAQARGMKLVSVEPRLSNTGAKADQWVPIRPGKDAVLLLGMVHVLINADLLDKEFLIEATNAPELIDDNGHILKNKEGKPLVWDTVSKSAKPYTKGVVPALRGQHQINGSNARTAFEVLAEEVKEITPAYAEEV	1913989	Gammaproteobacteria bacterium
job.pdb	AF-A0A2X3JHE0-F1-model_v4 Respiratory nitrate reductase 2 alpha chain	31.800	116	73	2	279	388	3	118	1.000	8.710E-07	276	400	120	TGQQTVDFDLHAVEQARIVVVWGMNWVTTKMPDTHWLTEARLKGTKVVVIACEYSSSSIKADDAIVVRPGTTPALALGLCNVIMRE---KIYDG---DYVRRFSDLPLLVRADNLK	WGEQTDVPESADWYNSSYIIAWGSNVPQTRTPDAHFFTEVRYKGTKTIAITPDYSEVAKLCDQWLAPKQGTDSALAMAMGHVILKEFHLDNPSNYFINYCRRYSDMPMLVMLEPPR	17.316,2.141,-4.230,14.258,2.616,-6.467,14.119,6.394,-7.070,17.659,7.676,-6.346,16.075,9.889,-3.604,16.843,9.816,0.160,13.236,10.196,1.449,10.266,12.113,0.025,6.792,11.246,1.414,3.207,12.598,1.338,2.075,14.737,4.223,-0.396,13.471,6.875,-3.236,15.578,5.413,-2.876,13.598,2.165,-3.948,10.428,4.046,-7.469,11.946,3.911,-7.349,11.737,0.092,-6.859,7.930,0.083,-9.766,5.445,-0.115,-7.546,2.520,1.024,-4.69…	MTWGEQTDVPESADWYNSSYIIAWGSNVPQTRTPDAHFFTEVRYKGTKTIAITPDYSEVAKLCDQWLAPKQGTDSALAMAMGHVILKEFHLDNPSNYFINYCRRYSDMPMLVMLEPPRRW	562	Escherichia coli
job.pdb	AF-A0A524MRP5-F1-model_v4 Formate dehydrogenase subunit alpha	16.300	319	172	13	57	367	1	232	1.000	3.680E-10	276	400	232	ASFTFLCAPNDTHNCILNAHVRDGVITRIGPTMKYGEATDLYGSKVTHRWDPRVCQKGLALTRRFYGDRRVRYPMVRKGFKAWADKGFPREKDGRPPKDYFNRARDEWLRLTHEEAADLVAAALINIATTYSGDNGQKLL-----LQQGYEKEIVEATRGAGTQVLKFRGGMPLLGLTRIFGLYRMANS---MALLDHKIRGVKPEDALGARGWDNYSWHTDLPPGHPMVTGQQTVDFDLHAVEQARIVVVWGMNWVTTKMPDTHWLTEARLKGTKVVVIACEYSSSSIKADDAIVVRPGTTPALALGLCNVIMREKIY	MIITTTCIY-CGVGCHLDLHIRNGIVLSVTP----GRRGPGEGK---------LCIKGWSAHEFIHHPDRLKMPLI--------------KENG------------TFREAAWEEALDLIASRLNEIKT----KNGPDSLGFFSSAK-ATNEDNYMMQ----------KLARAVIGT----------NNVDHCARLCH-ASTVT---------------------GLVAAFGSGAMTNSQEDVEESDVIFIIGSNTSEQHPLIARRIIKAVKKGAKLMIADPREIALCEYADIYMQQHPGSDVALLNAMMYVILTDGLH	2.449,-28.699,-5.960,1.586,-26.008,-3.384,3.709,-22.821,-3.198,3.252,-20.233,-0.424,3.642,-16.554,-1.429,2.508,-13.053,-0.338,-0.704,-11.289,-1.398,0.071,-8.684,-4.084,-2.785,-6.323,-3.072,-2.859,-4.179,0.121,-0.103,-3.557,2.725,-1.383,-6.283,5.109,0.859,-8.936,3.497,-1.474,-11.948,3.889,0.081,-15.270,2.820,-1.551,-17.313,0.044,-1.035,-20.914,-1.134,-0.930,-21.299,-4.935,-2.267,-24.663,-6.159,-0.…	MIITTTCIYCGVGCHLDLHIRNGIVLSVTPGRRGPGEGKLCIKGWSAHEFIHHPDRLKMPLIKENGTFREAAWEEALDLIASRLNEIKTKNGPDSLGFFSSAKATNEDNYMMQKLARAVIGTNNVDHCARLCHASTVTGLVAAFGSGAMTNSQEDVEESDVIFIIGSNTSEQHPLIARRIIKAVKKGAKLMIADPREIALCEYADIYMQQHPGSDVALLNAMMYVILTDGLH	2026714	Candidatus Bathyarchaeota archaeon
job.pdb	AF-A0A380FKI3-F1-model_v4 Respiratory nitrate reductase alpha chain	30.900	155	97	2	247	391	4	158	1.000	4.368E-08	275	400	163	KIRGVKPEDALGARGWDNYSWHTDLPPGHPMVTGQQTVDFDLHAVEQARIVVVWGMNWVTTKMPDTHWLTEARLKGTKVVVIACEYSSSSIKADDAIVVRPGTTPALALGLCNVIMREKIYDG------DYVRRFSDLPLLV----RADNLKLLR	YASGARFISLLGGEMLSFYDWYADLPPASPQIWGEQTDVPESSDWYNASYIIMWGSNVPLTRTPDAHFMTEVRYKGTKVVSVAPDYAENVKFADNWLSPNPGTDAAVAQAMTHVILQEFYIDNPNERFINYSKQYTDMPFVIMLDKDDKGYKAGR	8.531,3.998,-25.181,10.205,3.472,-28.606,12.576,0.762,-27.299,9.759,-1.300,-25.703,7.257,-0.824,-28.552,9.721,-1.846,-31.313,10.041,-5.456,-30.078,6.445,-5.666,-28.792,4.928,-4.517,-32.111,7.152,-6.806,-34.234,6.338,-9.905,-32.128,2.588,-9.138,-32.050,2.509,-8.620,-35.855,4.014,-12.121,-36.298,1.371,-13.532,-33.892,3.945,-14.125,-31.110,3.186,-13.958,-27.371,4.208,-11.017,-25.168,5.393,-11.966,-2…	MLSYASGARFISLLGGEMLSFYDWYADLPPASPQIWGEQTDVPESSDWYNASYIIMWGSNVPLTRTPDAHFMTEVRYKGTKVVSVAPDYAENVKFADNWLSPNPGTDAAVAQAMTHVILQEFYIDNPNERFINYSKQYTDMPFVIMLDKDDKGYKAGRFFTGK	1293	Staphylococcus gallinarum
job.pdb	AF-A0A7C3QA34-F1-model_v4 Twin-arginine translocation signal domain-containing protein	15.300	392	207	18	1	376	1	283	1.000	8.241E-11	275	400	291	NNVNRREFLQWIGAAGFSTFALSASNAWGLQAIENPLAAYPNREWEKTYRDLWKSD-ASFTFLCAPNDTHNCILNAHVRDGVITRIGPTMKYGEATDLYGSKVTHRWDPRVCQKGLALTRRFYGDRRVRYPMVRKGFKAWADKGFPREKDGRPPKDYFNRARDEWLRLTHEEAADLVAAALINIATTYSGDNGQKLLLQQGYEKEIVEATRGAGTQV---LKFRGGMPLLGLTRIFG--------LYRMANSMALLDHKIRGVKPEDALGARGWDNYSWHTDLPPGHPMVTGQQTVDFDLHAVEQARIVVVWGMN----WVTTKMPDTHWLTEARLKGTKVVVIACEYSSSSIKADDAIVVRPGTTPALALGLCNVIMREKIYDGDYVRRFS	MAISRRNFLK-----------CAALTAGGAVLAESPFVRAGA-------KAVIKKDIRYVPSFCE-MCFWRCGLIAKVEGDRLVKLDGNPLHPQS---RGR---------LCAKGQSGMGLLYDKDRLKTPLIRT----------GERGDGK------------YRKASWNEAYSYIAEKLTKIRK----KYGPE--------------------SVALFAHGSGGAYMGDFMEAWGSPNHSHPSYAQCLGAREVAFTLTFG----QG---------------PA-------STAERYDM---ANSRVMALFGSHLGENMHNSHIQDF---VDGLGNGTKLIVVDPRYSTAATKSSMWLPIKPGTDIALILAWINIVIKENWYDHEYIAKYA	-44.777,-7.190,-19.194,-41.876,-6.805,-21.655,-41.781,-3.296,-23.193,-41.223,-3.681,-26.941,-38.623,-1.386,-28.586,-41.511,0.124,-30.606,-43.390,1.158,-27.420,-40.198,2.716,-25.970,-39.658,4.850,-29.104,-43.324,5.971,-29.057,-42.913,7.119,-25.414,-39.610,8.892,-26.248,-41.243,10.752,-29.174,-44.117,11.847,-26.872,-41.587,13.308,-24.373,-39.925,15.411,-27.126,-43.270,16.962,-28.222,-44.730,17.479,…	MAISRRNFLKCAALTAGGAVLAESPFVRAGAKAVIKKDIRYVPSFCEMCFWRCGLIAKVEGDRLVKLDGNPLHPQSRGRLCAKGQSGMGLLYDKDRLKTPLIRTGERGDGKYRKASWNEAYSYIAEKLTKIRKKYGPESVALFAHGSGGAYMGDFMEAWGSPNHSHPSYAQCLGAREVAFTLTFGQGPASTAERYDMANSRVMALFGSHLGENMHNSHIQDFVDGLGNGTKLIVVDPRYSTAATKSSMWLPIKPGTDIALILAWINIVIKENWYDHEYIAKYAIGFKELKE	2044940	Desulfobacterales bacterium
job.pdb	AF-A0A3B1CUR7-F1-model_v4 Dimethylsulfide dehydrogenase, subunit alpha	39.600	106	64	0	288	393	65	170	1.000	1.161E-05	275	400	772	LHAVEQARIVVVWGMNWVTTKMPDTHWLTEARLKGTKVVVIACEYSSSSIKADDAIVVRPGTTPALALGLCNVIMREKIYDGDYVRRFSDLPLLVRADNLKLLRAE	LDAWFEMDYILLWGINPNVTRIPDAHYLWEGKYNGAKVVTIAPDYNPTSIHADQWVPVRPGSDSHLAMSMVSVVFEEELYKKSFIKEQTDLPFLVRLDSRKLLRES	12.354,20.387,-21.092,14.165,21.562,-17.889,14.585,25.182,-19.097,11.291,25.527,-20.993,8.974,23.645,-18.576,11.076,23.640,-15.369,12.110,20.553,-13.348,8.562,19.271,-13.275,8.732,18.481,-17.017,11.197,15.626,-16.203,10.404,12.263,-14.574,13.178,10.036,-13.202,11.475,6.982,-11.675,12.646,3.609,-10.327,9.995,0.902,-10.753,9.439,-2.145,-8.530,11.751,-4.159,-10.836,14.616,-2.663,-8.742,13.630,-2.185…	TLVERGPGGLMIHTGTGILSQGRRAGPLRLGSLLGSIRIYPSSAVGDMFTGATLALGVPNVGHSLDAWFEMDYILLWGINPNVTRIPDAHYLWEGKYNGAKVVTIAPDYNPTSIHADQWVPVRPGSDSHLAMSMVSVVFEEELYKKSFIKEQTDLPFLVRLDSRKLLRESDMKKDGSDEKFFFWDLNSDSIKDAPGTRGSGRDTLRLGEINPTLEGEYKVTGKDGETISVTTVFELAKAESSRFSPEAVRDKTGIHPDVVRDITREFAKAEKAGLTVGFSIHKYAWGILTCWAQAMLCALTGHAADTGGLDTESQWSLGGIGPLTSPKPARFESGFLSEWMSGKMWESMRSHYDNDREFTQRAGMGVEDVIDLARKSIDKKWLTHYEEPEARIMFADNL…	652676	hydrothermal vent metagenome
job.pdb	AF-A0A2E8J8C1-F1-model_v4 4Fe-4S Mo/W bis-MGD-type domain-containing protein	22.700	404	217	15	1	393	11	330	1.000	9.795E-11	275	400	926	NNVNRREFLQWIGAAGFSTFALSASNAWGLQAIENP---LAAYPNREWEKTYRDLWKSDASFTFLCAPNDTHNCILNAHVRDGVITRIGPTMKYGEATDLYGSKVTHRWDPRVCQKGLALTRRFYGDRRVRYPMVRKGFKAWADKGFPREKDGRPPKDYFNRARDEWLRLTHEEAADLVAAALINIATTYSGDNGQKLLLQQGYEKEIVEATRGAGTQV---LKFRGGMPLLGLTRIFGLYRMANSMALLDHKIRG---VKPEDALGARGWDNYSWHTDLPPGHPMVTGQQ--TVDFDLHAVEQARIVVVWGMNWVTTKMPDTHWLTEARLKGTKVVVIACEYSSSSIKADDAIVVRPGTTPALALGLCNVIMREKIYDGDYVRRFSDLPLLVRADNLK…	MVQTRREFIK---NASVSAVSLSLSRLSFDASAQSGGVAPATVEYGDWRDVYKNKWAWDKVVSSTHSCNCNHNCSWKLYVKEGIVWREEQNATYKHLHK----GLADD-NPQGCQKGAAFSNQMYSENRLRYPLKR-----------VGERGSRN-----------WKRVSWDEALTDIAKSTVEVVR----DEGA--------------------DRIIIPMATQG--------------TAAKSRY---ANAIGGVVIEPYGDIG-----------DAHNGASMTTGTLFHNATSDSR--MMADCIIMWIYNPSSTRIADAHHLSEARYGGTTIVSVSPDQNPSHMHADYWVNPEPGTDHGMALAMAHIIVRDDLYDEGFLREQTDMPFLVRMDNKK…	-8.079,-66.543,-51.709,-4.452,-67.735,-51.402,-1.065,-66.972,-52.291,1.852,-67.462,-50.483,4.897,-66.647,-48.546,8.484,-66.163,-49.038,11.337,-64.372,-47.314,12.075,-64.041,-43.609,15.772,-63.632,-43.335,18.404,-60.843,-43.233,18.385,-57.372,-42.057,19.982,-57.203,-38.657,20.606,-53.521,-39.426,22.610,-52.544,-36.334,21.565,-49.450,-34.302,24.967,-48.030,-35.447,23.898,-47.459,-39.087,20.669,-45.…	MNHFTKGVNSMVQTRREFIKNASVSAVSLSLSRLSFDASAQSGGVAPATVEYGDWRDVYKNKWAWDKVVSSTHSCNCNHNCSWKLYVKEGIVWREEQNATYKHLHKGLADDNPQGCQKGAAFSNQMYSENRLRYPLKRVGERGSRNWKRVSWDEALTDIAKSTVEVVRDEGADRIIIPMATQGTAAKSRYANAIGGVVIEPYGDIGDAHNGASMTTGTLFHNATSDSRMMADCIIMWIYNPSSTRIADAHHLSEARYGGTTIVSVSPDQNPSHMHADYWVNPEPGTDHGMALAMAHIIVRDDLYDEGFLREQTDMPFLVRMDNKKFLRASDFEADGSDEVFYVWDRKTNKAVQPPGSMGSADKTLILGDTDPALEGKWQVNLASGESVEVTTVFELMKL…	1913989	Gammaproteobacteria bacterium
job.pdb	AF-A0A2V6NFD4-F1-model_v4 Formate dehydrogenase	19.400	113	91	0	273	385	2	114	1.000	5.493E-06	274	400	121	PGHPMVTGQQTVDFDLHAVEQARIVVVWGMNWVTTKMPDTHWLTEARLKGTKVVVIACEYSSSSIKADDAIVVRPGTTPALALGLCNVIMREKIYDGDYVRRFSDLPLLVRAD	PGLGTSFGRGGATTAQQDLANADCILIEGSSMAEAHPVGFRWVMKAKERGVTIIHVDPRFSRTSALADIWVPIRAGGDIAFLGALVRHVIENNLFFRDYVVHFTNASCILRED	9.458,13.617,-5.241,5.838,13.365,-6.533,5.896,9.666,-7.073,2.445,9.547,-8.747,3.568,11.964,-11.484,6.428,9.614,-12.449,4.390,6.377,-12.100,0.969,7.440,-13.478,1.599,10.772,-15.273,-0.523,12.748,-12.724,-0.134,13.865,-9.080,-3.847,13.691,-8.087,-5.582,10.937,-6.091,-6.461,8.032,-8.426,-9.968,7.459,-6.932,-12.629,9.276,-4.877,-12.852,8.751,-1.080,-16.290,7.094,-1.559,-14.603,4.293,-3.563,-12.868,3.…	MPGLGTSFGRGGATTAQQDLANADCILIEGSSMAEAHPVGFRWVMKAKERGVTIIHVDPRFSRTSALADIWVPIRAGGDIAFLGALVRHVIENNLFFRDYVVHFTNASCILREDFRDTEEG	2026799	Verrucomicrobia bacterium
job.pdb	AF-A0A524M1S3-F1-model_v4 Molybdopterin domain-containing protein	29.400	102	71	1	274	375	43	143	1.000	4.119E-06	274	400	160	GHPMVTGQQTVDFDLHAVEQARIVVVWGMNWVTTKMPDTHWLTEARLKGTKVVVIACEYSSSSIKADDAIVVRPGTTPALALGLCNVIMREKIYDGDYVRRF	GARFNVGK-FPPHELCDWANSQCIVIWGTNKHESSIHSKKYIQEAIENGAKLIVIDPRKTPYAKVADIYTTIRPGTDGALALGIANEIISKGLYDKDFVNNY	33.577,-8.833,-18.204,30.562,-7.919,-16.037,30.075,-4.209,-15.289,28.631,-3.760,-11.785,26.389,-0.657,-11.775,25.082,-0.273,-8.205,23.954,3.160,-7.069,20.422,4.637,-6.674,20.773,6.679,-9.898,17.918,6.453,-12.426,20.072,8.995,-14.322,21.882,8.482,-17.625,24.858,6.490,-16.250,23.194,3.004,-16.175,21.809,3.665,-19.653,25.292,4.427,-21.024,26.799,1.417,-19.198,23.969,-0.679,-20.729,24.607,0.604,-24.2…	MGIYSGSGNDGMAPRYASRFCNVFGNRMIPGIVEICFEAAYEGARFNVGKFPPHELCDWANSQCIVIWGTNKHESSIHSKKYIQEAIENGAKLIVIDPRKTPYAKVADIYTTIRPGTDGALALGIANEIISKGLYDKDFVNNYVIGFEEYKQRVSEFDKQ	2053491	Candidatus Thorarchaeota archaeon
job.pdb	AF-A0A3S4EF55-F1-model_v4 Respiratory nitrate reductase 1 alpha chain	30.000	130	77	4	279	394	3	132	1.000	3.274E-07	274	400	176	TGQQTVDFDLHAVEQARIVVVWGMNWVTTKMPDTHWLTEARLKGTKVVVIACEYSSSSIKADDAIVVRPGTTPALALGLCNVIMRE---KIYDG---DYVRRFSDLPLLVR---ADNLK-----LLRAEE	WGEQTDVPESADWYNSSYIIAWGSNVPQTRTPDAHFFTEVRYKGTKTVAVTPDYAEVAKLCDHWLNPKQGTDSAMALAMGHVMLKEFHLDRQVGYFRDYLRRYTDMPMLVLLEPREAGHYAAGRMLRASD	-6.684,8.411,-0.741,-4.566,6.242,1.581,-2.387,8.581,3.676,-4.276,11.905,3.806,-1.215,13.421,2.017,-1.252,15.182,-1.391,1.974,13.598,-2.757,5.225,12.672,-0.996,7.692,10.315,-2.750,11.286,9.068,-2.309,13.963,10.896,-4.217,15.644,9.345,-7.299,18.856,8.686,-5.324,16.823,6.373,-3.054,16.176,4.087,-6.069,19.811,2.983,-5.549,18.853,1.620,-2.105,16.224,-0.792,-3.531,17.025,-4.429,-4.457,13.801,-4.760,-6.…	MTWGEQTDVPESADWYNSSYIIAWGSNVPQTRTPDAHFFTEVRYKGTKTVAVTPDYAEVAKLCDHWLNPKQGTDSAMALAMGHVMLKEFHLDRQVGYFRDYLRRYTDMPMLVLLEPREAGHYAAGRMLRASDLVDALGQDNNPEWKTIALDRHTGQLVAPQGSIGFRWGRAGQMES	618	Serratia odorifera
job.pdb	AF-A0A7C4DPI4-F1-model_v4 Molybdopterin oxidoreductase family protein	16.800	321	174	13	57	368	6	242	1.000	3.474E-10	274	400	243	ASFTFLCAPNDTHNCILNAHVRDGVITRIGPTMKYGEATDLYGSKVTHRWDPRVCQKGLALTRRFYGDRRVRYPMVRKGFKAWADKGFPREKDGRPPKDYFNRARDEWLRLTHEEAADLVAAALINIATTYSGDNGQKLLLQQ--GYEKEIVEATRG----AGTQVLKFRGGMPLLG---LTRIFGLYRMANSMALLDHKIRGVKPEDALGARGWDNYSWHTDLPPGHPMVTGQQTVDFDLHAVEQARIVVVWGMNWVTTKMPDTHWLTEARLKGTKVVVIACEYSSSSIKADDAIVVRPGTTPALALGLCNVIMREKIYD	TVVPTTCPMDCPDTCSLEVRVTDGRIEKIGGTRE-----NPVTAGF-------ICDKVSQFARRVYHPDRLLHPQRRI----------GRKGEGR------------FERISWDAAIGEMAARLAEIRK----QWGGE----AILPYH------YGGSNGFLNDGLLDDYFFA-RIGASRLARTLCAAPAGE----VALGMYGKMPGVA-------------------------------FEDYALAKCILVWGANPKASNIHLVPFLKQARRNGAFIAVVDPRANFSPAEIDLHLPVYPGADLPVALAMIRHWNEQGRLE	32.301,25.243,-4.388,29.467,25.595,-1.831,27.071,22.613,-1.782,23.848,23.353,-3.729,20.871,22.409,-1.522,17.269,22.432,-2.843,13.946,21.290,-1.329,11.588,19.513,-3.764,7.882,19.043,-2.881,6.473,15.730,-3.986,4.070,12.906,-2.981,4.622,9.292,-1.876,4.198,7.016,-4.942,3.805,3.864,-2.865,0.850,1.439,-2.951,-0.800,3.036,0.114,-4.006,5.128,0.406,-2.320,7.779,2.503,-0.600,9.698,-0.344,1.860,11.277,2.097…	MAAQTTVVPTTCPMDCPDTCSLEVRVTDGRIEKIGGTRENPVTAGFICDKVSQFARRVYHPDRLLHPQRRIGRKGEGRFERISWDAAIGEMAARLAEIRKQWGGEAILPYHYGGSNGFLNDGLLDDYFFARIGASRLARTLCAAPAGEVALGMYGKMPGVAFEDYALAKCILVWGANPKASNIHLVPFLKQARRNGAFIAVVDPRANFSPAEIDLHLPVYPGADLPVALAMIRHWNEQGRLER	2212473	Kiritimatiellae bacterium
job.pdb	AF-A0A447UG25-F1-model_v4 Respiratory nitrate reductase 1 subunit alpha	22.800	315	158	11	107	390	5	265	1.000	1.644E-10	274	400	278	DPRVCQKGLALTRRFYGDRRVRYPMVRKG---------------FKAWADKGFPREKDGRPPKDYFNRAR--DEWLRLTHEEAADLVAAALINIATTYSGDNGQKLLLQQGYEKEIVEATRGAGTQVLKFR--GGMPLLGLTRIFGLYRMANSMALLD------HKIRGVKPEDALGARGWDNYSWHTDLPPGHPMVTGQQTVDFDLHAVEQARIVVVWGMNWVTTKMPDTHWLTEARLKGTKVVVIACEYSSSSIKADDAIVVRPGTTPALALGLCNVIMREKIYDG------DYVRRFSDLPLLVRADNLKLL	EPRGCPRGASYSWYLYSANRLKYPLMRKRLMKMWRDAKKLHSDPVEAWASIIE--DADK---AKSFKQARGRGGFVRSSWQEVNELIAASNVYTIK----NYGP--------------------DRVAGFSPIPAMSMVSY------ASGARYLSLIGGTCLSFYDWYC-------------------DLPPASPQTWGEQTDVPESADWYNSSYIIAWGSNVPQTRTPDAHFFTEVRYKGTKTVAVTPDYAEIAKLCDLWLAPKQGTDAAMALAMGHVMLREFHLDNPSQYFTDYVRRYTDMPMLVMLEETRRL	25.655,-13.347,-7.299,26.019,-11.637,-3.880,24.315,-12.792,-0.760,21.477,-10.833,0.933,23.286,-10.256,4.273,23.115,-7.965,6.259,20.056,-6.278,4.857,18.619,-3.770,7.400,17.975,-0.011,7.277,18.335,2.985,9.666,14.605,2.852,10.344,14.750,-0.788,11.530,17.908,-0.137,13.588,16.011,2.546,15.602,12.921,0.379,16.338,14.068,-0.528,19.896,13.289,3.115,20.871,9.505,2.407,20.822,9.553,-0.209,23.640,9.984,2.29…	MPNHEPRGCPRGASYSWYLYSANRLKYPLMRKRLMKMWRDAKKLHSDPVEAWASIIEDADKAKSFKQARGRGGFVRSSWQEVNELIAASNVYTIKNYGPDRVAGFSPIPAMSMVSYASGARYLSLIGGTCLSFYDWYCDLPPASPQTWGEQTDVPESADWYNSSYIIAWGSNVPQTRTPDAHFFTEVRYKGTKTVAVTPDYAEIAKLCDLWLAPKQGTDAAMALAMGHVMLREFHLDNPSQYFTDYVRRYTDMPMLVMLEETRRLLCRWPYAARRRSY	545	Citrobacter koseri
[truncated: 740 more rows]
