# Supplementary material for: Metabolic capacity is maintained despite shifts in microbial diversity in estuary sediments
Source: ISME Commun. 2025 Oct 11;5(1):ycaf182. doi: 10.1093/ismeco/ycaf182 (PMC12687941; doi:10.1093/ismeco/ycaf182)
Supplement: Supplementary_Data_2_ycaf182 [file supplementary_data_2_ycaf182.zip › NarG_NxrA_foldseek/13_July_SF_Bin2_scaffold_9994_c1_2-2545_1_alis_afdb50.m8]

job.pdb	AF-A0A3C1GIH7-F1-model_v4 Nitrate oxidoreductase subunit alpha	83.400	399	66	0	2	400	141	539	1.000	7.287E-54	1644	400	866	MDGKNLVENKLTDSHWFIECMERGAKIVVIAPEYGPPSTKADYWIPIRPQTDAALWLGITRLMIEKKWYDETFVKGFTDFPLLVRTDTLQRLRAHEVFPQYKTSLSADGPSMKIQGLSAEQHAKLGDFVVWDGKTNAPAAITRDDVGATITKKGIDPVLAGSFKVKLVDGKEVEVATLWTLYQDHLKDYDLDTVVEITQAPKEMIEQLAQDIATMKPVAIHQGEGINHWFHATEMNRAAYLPLMLTGNIGRPGAGCQTWAGNYKAALFQGSPWTGPGFKGWVAEDPFDINLNPKAHGKEIHAHAYTKDEEPAYWNHGDLALIVDTPKFGRKNFTGKTHMPTPTKALIFNNVNLINNAKWAYGMIKNVNPNVEMIVSMDIQMTASIEYADLALPANSWLE	MDGKNLVENKLTDSHWFIECMERGAKIVVIAPEYGPPSTKADYWIPIRPQTDAALWLGVTRLMLENKWYDEGFVRAFTDFPLLVRTDTLRRLRAHEVFPGYRTTLAPDGPSVKVQGLTAEQHARLGDYVVWDAQAGALRALTRDDVGARMAAKGIRPALDGTWKVKLVDGAEVEVATLWTLYGTHLKDYDLDTVVEITQAPGDLIRQLAQDIGTMRPVAIHQGEGINHWFHATEMNRAAYLPLMLTGNIGKPGAGCHTWAGNYKAALFQGSKETGPGFKGWVAEDPFQPNLDPGAHGRDVEAHAYTKDEEPAYWNHGDLALIVNTPKYGRRNFTGDTHMPTPSKAIIFTNVNLINNAKWAYGVIKNVNPKVEMIVAIDIQMTASIEYADIALPANSWLE	4.142,-10.756,-27.836,4.317,-14.286,-26.284,4.817,-16.037,-29.662,7.664,-13.850,-30.990,11.316,-14.897,-31.306,13.828,-12.601,-29.586,16.627,-11.360,-31.859,19.882,-10.333,-30.158,20.831,-6.690,-30.881,23.625,-4.361,-29.710,23.027,-2.220,-26.592,23.433,0.994,-28.642,20.736,-0.167,-31.094,18.414,-1.200,-28.217,18.824,2.205,-26.501,18.356,4.069,-29.810,15.171,2.047,-30.530,13.751,2.797,-27.036,14.6…	RGQDEFVQIAWEDAFACIAKALVKIAESYSGEDGKARLLAQGYQPEMVEAMGGAGTRTIKMRGGMGLLGVIGKYGMYRLNNSLALLDAAIRRVGSKDAKAGRNWSNYTWHGDQAPGHPWVHGLQASDCDFNDLRFSKLIIMDGKNLVENKLTDSHWFIECMERGAKIVVIAPEYGPPSTKADYWIPIRPQTDAALWLGVTRLMLENKWYDEGFVRAFTDFPLLVRTDTLRRLRAHEVFPGYRTTLAPDGPSVKVQGLTAEQHARLGDYVVWDAQAGALRALTRDDVGARMAAKGIRPALDGTWKVKLVDGAEVEVATLWTLYGTHLKDYDLDTVVEITQAPGDLIRQLAQDIGTMRPVAIHQGEGINHWFHATEMNRAAYLPLMLTGNIGKPGAGCHTW…	2053607	Candidatus Rokubacteria bacterium
job.pdb	AF-A0A1F7PNN0-F1-model_v4 Nitrate oxidoreductase subunit alpha	83.200	399	67	0	2	400	301	699	1.000	1.497E-51	1579	400	1122	MDGKNLVENKLTDSHWFIECMERGAKIVVIAPEYGPPSTKADYWIPIRPQTDAALWLGITRLMIEKKWYDETFVKGFTDFPLLVRTDTLQRLRAHEVFPQYKTSLSADGPSMKIQGLSAEQHAKLGDFVVWDGKTNAPAAITRDDVGATITKKGIDPVLAGSFKVKLVDGKEVEVATLWTLYQDHLKDYDLDTVVEITQAPKEMIEQLAQDIATMKPVAIHQGEGINHWFHATEMNRAAYLPLMLTGNIGRPGAGCQTWAGNYKAALFQGSPWTGPGFKGWVAEDPFDINLNPKAHGKEIHAHAYTKDEEPAYWNHGDLALIVDTPKFGRKNFTGKTHMPTPTKALIFNNVNLINNAKWAYGMIKNVNPNVEMIVSMDIQMTASIEYADLALPANSWLE	MDGKNLVENKLTDSHWFIECMERGAKIVVIAPEYGPPSTKADYWIPIRPQTDAALWLGVTRLMVENKWYDEAFVKAFTDFPLLVRTDTLKRLHAHEVFAGYRTGLSASGPSVKIQGFTSAQHAKLGDYVVWDEKAKAMKAVTRDDVGATMAAKGIAPALAGSWKVRLVDGKEVEVATLWTLYLTHLKDYDLDTVAEITHAPKDLIRQLAQDIGTLRPVGIHQGEGINHWFHATEMNRAAYLPVMLTGNIGKPGAGCHTWAGNYKAALFQGSPWTGPGFKGWVAEDPFQPALDPATPGRDVETHAYTKDEEPAYWNHGDLALILNTPKFGRRNFTGETHMPTPSKAIIFSNVNLINNAKWAYGVIKNVNPNVEMIVAIDIQMTASIEYADLALPANSWLE	17.959,-56.227,6.572,14.750,-54.780,8.057,15.077,-52.027,10.730,13.776,-54.669,13.200,16.558,-57.164,12.329,19.272,-54.468,12.520,18.043,-53.406,15.999,18.049,-57.066,17.149,21.692,-57.457,16.035,22.690,-54.179,17.754,20.804,-55.308,20.910,22.749,-58.606,20.962,26.128,-56.914,20.255,25.579,-54.067,22.779,24.399,-56.581,25.428,27.655,-58.585,25.150,29.918,-55.489,25.327,28.073,-54.062,28.379,28.39…	MERREFLRWIGVGAGTAAAELGLPLRLLAAADPDQNPLAGSVARDWERIYRDQYKYDTTFDWVCSPNDTHACRVRAFVRNGIVTRLGNTYDYQTYADLYGNHATANWNPRQCAKGYTFHRVLYGPYRLKHPIVRKGWKAWADAGFPELTPELKSKYMFDSRGQDEFIQISWEDAFHDIAKALVAIAERYSGEKGKERLLAQGYQPEMVEATGGAGTRTIKMRGGMGLLGVIGKYGMYRLNNSLALLDAAIRRIRPEEAKAGRNWSNYTWHGDQAPGHPWVHGLQASDCDFNDLRFSKLIIMDGKNLVENKLTDSHWFIECMERGAKIVVIAPEYGPPSTKADYWIPIRPQTDAALWLGVTRLMVENKWYDEAFVKAFTDFPLLVRTDTLKRLHAHEVFA…	1802108	Candidatus Rokubacteria bacterium RIFCSPLOWO2_12_FULL_69_21
job.pdb	AF-A0A1F9LSV7-F1-model_v4 Molybdopterin domain-containing protein	83.200	381	62	1	22	400	1	381	1.000	3.618E-52	1560	400	828	MERGAKIVVIAPEYGPPSTKADYWIPIRPQTDAALWLGITRLMIEKKWYDETFVKGFTDFPLLVRTDTLQRLRAHEVFPQYKT--SLSADGPSMKIQGLSAEQHAKLGDFVVWDGKTNAPAAITRDDVGATITKKGIDPVLAGSFKVKLVDGKEVEVATLWTLYQDHLKDYDLDTVVEITQAPKEMIEQLAQDIATMKPVAIHQGEGINHWFHATEMNRAAYLPLMLTGNIGRPGAGCQTWAGNYKAALFQGSPWTGPGFKGWVAEDPFDINLNPKAHGKEIHAHAYTKDEEPAYWNHGDLALIVDTPKFGRKNFTGKTHMPTPTKALIFNNVNLINNAKWAYGMIKNVNPNVEMIVSMDIQMTASIEYADLALPANSWLE	MERGAKIVVIAPEYGPPSTKADYWIPIRPTTDAALWLGITKLMIDNKWYDEAFVKRFTDFPLLVRKDNLKRLRAHEIFPDYKTLATLSPDGPSIKIQGITPEQHVKLGDFVVWDRKRNGPVAVTRDDIGETMARKGLEPALEGSFKIRLIDGKEIEVATLWTLYQTHLKDYDLDTVAEITRAPKNLIEQLARDIATMKPVSIHQGEGINHWFHATEMNRASYLPLMLTGNIGQRGAGSHTWAGNYKAALFQGSPWTGPGFKGWVAEDPFDINLDPKAPGKAVKTHAYTKDEEPAYWNHGDMALIVNTPKFGRKNFTGDTHMPTPTKAIIFSNVNLINNAKWAYGMIKNVNPNVEMIVSIDIQMTASIEYSDLALPANSWVE	5.171,-26.744,8.435,7.649,-28.930,10.413,6.167,-27.735,13.743,2.674,-28.990,12.689,1.249,-25.589,11.649,-1.274,-25.733,8.776,-0.510,-23.296,5.906,-3.145,-21.943,3.503,-2.335,-19.843,0.424,-5.006,-17.577,-1.106,-3.823,-16.380,-4.539,-5.085,-16.310,-8.169,-2.067,-18.371,-9.185,-0.345,-21.540,-7.940,2.738,-19.570,-6.868,5.923,-20.512,-4.953,4.168,-20.097,-1.595,1.447,-22.523,-2.751,4.107,-25.284,-3.…	MERGAKIVVIAPEYGPPSTKADYWIPIRPTTDAALWLGITKLMIDNKWYDEAFVKRFTDFPLLVRKDNLKRLRAHEIFPDYKTLATLSPDGPSIKIQGITPEQHVKLGDFVVWDRKRNGPVAVTRDDIGETMARKGLEPALEGSFKIRLIDGKEIEVATLWTLYQTHLKDYDLDTVAEITRAPKNLIEQLARDIATMKPVSIHQGEGINHWFHATEMNRASYLPLMLTGNIGQRGAGSHTWAGNYKAALFQGSPWTGPGFKGWVAEDPFDINLDPKAPGKAVKTHAYTKDEEPAYWNHGDMALIVNTPKFGRKNFTGDTHMPTPTKAIIFSNVNLINNAKWAYGMIKNVNPNVEMIVSIDIQMTASIEYSDLALPANSWVEFEGLEITASCSNPFLQIW…	1797898	Deltaproteobacteria bacterium RIFOXYA2_FULL_55_11
job.pdb	AF-A0A0T6ARL8-F1-model_v4 Putative nitrate oxidoreductase subunit alpha, nitrate reductase 1, alpha subunit	68.600	399	125	0	2	400	14	412	1.000	6.284E-48	1483	400	859	MDGKNLVENKLTDSHWFIECMERGAKIVVIAPEYGPPSTKADYWIPIRPQTDAALWLGITRLMIEKKWYDETFVKGFTDFPLLVRTDTLQRLRAHEVFPQYKTSLSADGPSMKIQGLSAEQHAKLGDFVVWDGKTNAPAAITRDDVGATITKKGIDPVLAGSFKVKLVDGKEVEVATLWTLYQDHLKDYDLDTVVEITQAPKEMIEQLAQDIATMKPVAIHQGEGINHWFHATEMNRAAYLPLMLTGNIGRPGAGCQTWAGNYKAALFQGSPWTGPGFKGWVAEDPFDINLNPKAHGKEIHAHAYTKDEEPAYWNHGDLALIVDTPKFGRKNFTGKTHMPTPTKALIFNNVNLINNAKWAYGMIKNVNPNVEMIVSMDIQMTASIEYADLALPANSWLE	QVGKNLIENKMPESHFFNELMERGAKIAVITPEYSPPAAKADYWMPIRPQTDAALFLGITRLMMDRRWYDEAFVKQFTDFPLLIRKDTLKRLRAAEVFPGYKPGLDPDGPSFKRHNLKLDQYEKLGDFVVFDRKTRKLQAITRDQVGERLAQAGLDPDLRWRGKVKLIDGREVECLTLWEAHRDHLRDYDLDTVAEITQTPRAMIERLARDIATIKPVSIHIGEGINHWFHATLANRAFYLPLMLTGNIGKPGAGCHTWAGNYKAGIFQGSPWTGPGITGWLFEDPFHAALDPATSGTEIKVKKYLKDEEPAYWDHGDVPLIVNTPKAGRRVFTGTTHMPTPTKVMWYNNVNIINNAKWAYGVIKHVNPNVELIINQDIEMTASAEYADIILPANSWVE	6.611,-5.862,15.294,10.168,-7.070,14.634,10.634,-10.226,12.476,12.251,-12.175,15.366,8.758,-12.249,16.930,7.708,-14.830,14.265,9.409,-17.563,16.390,6.538,-17.281,18.916,3.692,-17.914,16.416,1.989,-21.353,16.398,-0.129,-20.543,13.327,1.475,-18.355,10.630,-0.721,-17.138,7.752,0.914,-15.460,4.728,-1.629,-13.471,2.685,-0.042,-12.189,-0.533,3.376,-12.204,1.232,6.603,-13.693,-0.156,9.016,-13.975,2.795,…	MDFNELRHARLHIQVGKNLIENKMPESHFFNELMERGAKIAVITPEYSPPAAKADYWMPIRPQTDAALFLGITRLMMDRRWYDEAFVKQFTDFPLLIRKDTLKRLRAAEVFPGYKPGLDPDGPSFKRHNLKLDQYEKLGDFVVFDRKTRKLQAITRDQVGERLAQAGLDPDLRWRGKVKLIDGREVECLTLWEAHRDHLRDYDLDTVAEITQTPRAMIERLARDIATIKPVSIHIGEGINHWFHATLANRAFYLPLMLTGNIGKPGAGCHTWAGNYKAGIFQGSPWTGPGITGWLFEDPFHAALDPATSGTEIKVKKYLKDEEPAYWDHGDVPLIVNTPKAGRRVFTGTTHMPTPTKVMWYNNVNIINNAKWAYGVIKHVNPNVELIINQDIEMTASAE…	1640515	Armatimonadetes bacterium CSP1-3
job.pdb	AF-A0A7Y5SFJ2-F1-model_v4 Molybdopterin-dependent oxidoreductase	67.700	400	128	1	2	400	304	703	1.000	1.081E-45	1401	400	869	MDGKNLVENKLTDSHWFIECMERGAKIVVIAPEYGPPSTKADYWIPIRPQ-TDAALWLGITRLMIEKKWYDETFVKGFTDFPLLVRTDTLQRLRAHEVFPQYKTSLSADGPSMKIQGLSAEQHAKLGDFVVWDGKTNAPAAITRDDVGATITKKGIDPVLAGSFKVKLVDGKEVEVATLWTLYQDHLKDYDLDTVVEITQAPKEMIEQLAQDIATMKPVAIHQGEGINHWFHATEMNRAAYLPLMLTGNIGRPGAGCQTWAGNYKAALFQGSPWTGPGFKGWVAEDPFDINLNPKAHGKEIHAHAYTKDEEPAYWNHGDLALIVDTPKFGRKNFTGKTHMPTPTKALIFNNVNLINNAKWAYGMIKNVNPNVEMIVSMDIQMTASIEYADLALPANSWLE	GVGKNLIENKMADAHFYVEIMERGGKIVTITPEYSPPATKADYWIPVRPGLSDTAIFLGITKLLMDRNLYDAAFVKQFTDFPLLIRADNLKRLSAGDVFPNYALGLATDGPSFKVQGLTKPQYEKLGDYVVFDAKTKSLKPVTRDDVGAKLVAKGIDPDLEYKGTATLKDGKQVEVLTLWQAYREHLKDYDLDTVAEITGSPKELIERLTNDIATIKPVAIHVGEGINHWFHATLHNRATYLPLMLTGNIGTPGAGCHTWAGNYKAALFQGSPETGPGFKGWIAEDPFEMNLDASADGKSIHAHAYTKDEEPAYWDHGDQALIVDTPKAGRKVFTGKTHMPTPTKVQWTTNVNIINNAKWAYGVLFNVLPRIDMIVTQDIEMTSTCEYSDFVLPANSWLE	-47.300,32.490,-89.034,-45.174,35.054,-87.125,-45.271,34.152,-83.393,-46.172,37.276,-81.392,-44.036,38.305,-78.379,-46.811,37.175,-75.966,-46.951,33.697,-77.598,-43.147,33.368,-77.300,-43.216,34.381,-73.592,-46.072,31.935,-72.814,-44.297,29.075,-74.650,-40.918,30.058,-73.099,-42.486,30.262,-69.596,-44.243,26.881,-70.042,-41.053,25.279,-71.461,-38.976,26.784,-68.600,-41.510,25.579,-65.972,-41.619,…	MAMNRRGFLKLGGAAAAAGTAVYLETQMAFLQPAPGIDNPLKTYPGRGWEKIYRDQYAYDSSFTFVCAPNCTHNCRLRAFVRNGVAIRIEQNYDGARTGDLYGNHASDHWNPRGCNKGATLTRRIYGPYRLKGPMIRAGWKQWADDGFPGLDKANRTRYKFDSRGTDTFVKVGWDDAFSYAAKGLVAIAKRYSGEAGKKILLEEGYQPEMVDAMEGAGTRTMKFRGGMGLLGVLGKYGMYRLSNTMAMLDVHVRGVDHENAKGGRNWSNYTWHGDQAPGHPFVHGLQTSDTDFNELRHAKLHIGVGKNLIENKMADAHFYVEIMERGGKIVTITPEYSPPATKADYWIPVRPGLSDTAIFLGITKLLMDRNLYDAAFVKQFTDFPLLIRADNLKRLSAG…	2026734	Dehalococcoidia bacterium
job.pdb	AF-A0A3A0ARF6-F1-model_v4 Nitrate oxidoreductase subunit alpha	68.000	397	127	0	2	398	172	568	1.000	1.735E-45	1388	400	1016	MDGKNLVENKLTDSHWFIECMERGAKIVVIAPEYGPPSTKADYWIPIRPQTDAALWLGITRLMIEKKWYDETFVKGFTDFPLLVRTDTLQRLRAHEVFPQYKTSLSADGPSMKIQGLSAEQHAKLGDFVVWDGKTNAPAAITRDDVGATITKKGIDPVLAGSFKVKLVDGKEVEVATLWTLYQDHLKDYDLDTVVEITQAPKEMIEQLAQDIATMKPVAIHQGEGINHWFHATEMNRAAYLPLMLTGNIGRPGAGCQTWAGNYKAALFQGSPWTGPGFKGWVAEDPFDINLNPKAHGKEIHAHAYTKDEEPAYWNHGDLALIVDTPKFGRKNFTGKTHMPTPTKALIFNNVNLINNAKWAYGMIKNVNPNVEMIVSMDIQMTASIEYADLALPANSW	QCGKNLVENKMAESHFFIEAMERGAKIVTITPEYSPPATKSDYWIPIRPATDTALFLGITRWLMDNEKYDAGFVKRFTDFPLLVRTDTLERLRAADLFADYEPGLDPSGPSFQQQQLTSEQYEKLGDYVVRDATTGEFVPLTRDDVGAAMDAKGIDPELDWSGTVELVDGSEVEVLTLWAMHREHLQEYDLDTVADITSAPKHLIERLANDIATIHPTAIHIGEGINHWFHATLANRAQFLPLMLTGDIGKRGAGCYTWAGNYKAALFQGSPQTGPGFKGWVAEDPFHPNLDPDTPGKEIIAHAYTKDEEPAYWNHSERPLIVETPKYGRKVFTGQTHMPTPTKVQFFTNVNLLNNAKHHYEMIKNVNPNIELIITVDIEMTATVEYADFALAANSW	26.350,-5.639,-16.949,24.180,-2.586,-17.760,21.785,-2.230,-20.579,20.942,1.145,-22.202,18.012,1.834,-24.578,19.204,2.846,-28.064,16.534,5.513,-28.752,17.298,7.036,-25.326,21.022,7.142,-26.179,20.160,8.865,-29.501,17.951,11.328,-27.564,20.808,12.052,-25.133,23.374,12.393,-27.972,21.006,14.886,-29.690,21.192,16.999,-26.498,17.943,15.927,-24.755,15.369,17.649,-27.046,11.877,18.170,-25.646,9.505,15.1…	GPLMRKGWQEWADDGFPELTPENKSKYKFDARGLDELLPVSWETANDYIARGMIAIATRYSGEAGAELLRSQGYPEEMITAMGGAGTRTFKCRGGMGLLGVIGKYGMYRFANMLALLDTHVRGVDEHEARGGRIWSNYTWHGDQAPGHPFTTGLQTSDQDFNDLRNSQLHIQCGKNLVENKMAESHFFIEAMERGAKIVTITPEYSPPATKSDYWIPIRPATDTALFLGITRWLMDNEKYDAGFVKRFTDFPLLVRTDTLERLRAADLFADYEPGLDPSGPSFQQQQLTSEQYEKLGDYVVRDATTGEFVPLTRDDVGAAMDAKGIDPELDWSGTVELVDGSEVEVLTLWAMHREHLQEYDLDTVADITSAPKHLIERLANDIATIHPTAIHIGEGINH…	2026724	Chloroflexi bacterium
job.pdb	AF-A0A7C4UMU9-F1-model_v4 Nitrate oxidoreductase subunit alpha	61.500	406	149	4	2	400	82	487	1.000	1.542E-45	1386	400	641	MD-GKNLVENKLTDSHWFIECMERGAKIVVIAPEYGPPSTKADYWIPIRPQ-TDAALWLGITRLMIEKKWYDETFVKGFTDFPLLVRTDTLQRLRAHEVFPQYKTSLSADGPSMKIQGLSAEQHAKLGDFVVWDGKTNAPAAITRDDVGATITKKGIDPVLAGSFKVKLVDGKEVEVATLWTLYQDH-LKDYDLDTVVEITQAPKEMIEQLAQDIATMK----PVAIHQGEGINHWFHATEMNRAAYLPLMLTGNIGRPGAGCQTWAGNYKAALFQGSPWTGPGFKGWVAEDPFDINLNPKAHGKEIHAHAYTKDEEPAYWNHGDLALIVDTPKFGRKNFTGKTHMPTPTKALIFNNVNLINNAKWAYGMIKNVNPNVEMIVSMDIQMTASIEYADLAL…	IQCGKNLVENKMPDSHWFIEMMERGGRIVSITPEYSPVSTKCDYWIQVRPGCTDTALFLGLAKLMIDRGWYDEKFIKAYTDFPLLIRTDNLQRLHAKDVIADYRPGLKKDGPSYQVQHLTDEQYARLHDYVVYDEQAKSVRAITRDQMGPRMIQDGIAPALSFAGKVKLVDGSEVEVMTLWDAYKNHNLKDYDLATVAEITGADPSVIERLAKDIWEVSKAGHAVAIHVGEGINHWFHATLANRAQYLPIMLTGQLGRPGAGCYTWAGNYKAALFQGAPGVGPGFLGWIAEDPFAPNLDAKTDGKAIKVNKTTKDEEPAYWNHGERPLIVNTPKYGRKNFTGDTHMPTPTKFLWFANVNLFNNAKHAYDMLFVVNPKIDCIIAQDVEMTSSCEYSDIVF…	-24.013,-2.041,10.782,-21.073,-0.028,9.358,-18.170,1.052,11.567,-15.082,3.263,11.121,-12.208,4.534,13.272,-10.392,7.629,11.910,-6.793,6.611,11.052,-6.940,3.877,13.694,-3.138,3.492,14.075,-3.211,6.880,15.875,-5.121,5.123,18.711,-5.169,1.323,18.413,-7.256,0.604,21.552,-9.740,3.480,21.044,-10.168,4.035,17.290,-9.539,0.440,16.136,-11.612,-0.684,19.156,-14.614,0.223,16.952,-13.656,-2.752,14.717,-13.60…	FKLRGGMGLLGVMGKYGLYRWSNMLAVVDQIVRKVDPKDALGGRLWSNYTWHGDQAPGHPFVHGLQTADCDFNDMRHAKLHIQCGKNLVENKMPDSHWFIEMMERGGRIVSITPEYSPVSTKCDYWIQVRPGCTDTALFLGLAKLMIDRGWYDEKFIKAYTDFPLLIRTDNLQRLHAKDVIADYRPGLKKDGPSYQVQHLTDEQYARLHDYVVYDEQAKSVRAITRDQMGPRMIQDGIAPALSFAGKVKLVDGSEVEVMTLWDAYKNHNLKDYDLATVAEITGADPSVIERLAKDIWEVSKAGHAVAIHVGEGINHWFHATLANRAQYLPIMLTGQLGRPGAGCYTWAGNYKAALFQGAPGVGPGFLGWIAEDPFAPNLDAKTDGKAIKVNKTTKDEEP…	2052164	Gemmataceae bacterium
job.pdb	AF-A0A2E9NPG1-F1-model_v4 Nitrate oxidoreductase subunit alpha	75.200	242	60	0	2	243	291	532	1.000	2.587E-36	1350	400	532	MDGKNLVENKLTDSHWFIECMERGAKIVVIAPEYGPPSTKADYWIPIRPQTDAALWLGITRLMIEKKWYDETFVKGFTDFPLLVRTDTLQRLRAHEVFPQYKTSLSADGPSMKIQGLSAEQHAKLGDFVVWDGKTNAPAAITRDDVGATITKKGIDPVLAGSFKVKLVDGKEVEVATLWTLYQDHLKDYDLDTVVEITQAPKEMIEQLAQDIATMKPVAIHQGEGINHWFHATEMNRAAYLP	MDGKNLVENKLPDSHWFIECMERGGKIVVIAPEYSPPATKADYWIPIRPQTDAALFLGITRLLMERRQYDEDFVKRFTDFPLLVRTDTLRRLRASEVFADYQTSLAADGPSMTVQGLTAEQHEQLGDYVIWDEQADEPRALTRDDVGETMSQKGLSPALEGRFQVTLADGQSIECITLWTMYETHLRDYDLDSVVEITSAPRELIEQLADDIATIAPVAIHQGEGINHWFHATEMNRAAYLP	-59.768,-28.157,-69.976,-57.069,-29.851,-69.671,-54.250,-32.259,-69.173,-50.925,-31.475,-67.467,-50.327,-33.777,-64.423,-49.380,-37.282,-65.672,-45.925,-36.839,-67.286,-43.613,-36.087,-64.302,-44.151,-39.012,-61.857,-42.975,-41.918,-64.077,-39.549,-40.310,-64.742,-38.554,-40.048,-61.035,-39.192,-43.693,-60.000,-36.782,-45.019,-62.680,-34.024,-42.515,-61.730,-33.958,-43.592,-58.034,-33.378,-47.339…	MGIGTAGSVLGLEAACTFLEPTDDGNPLGRSVSRDWEAIYHDQYRYDSMFDWVCSPNDTHACRIRAYVRNGIVVRTGSTYDYQDYADLYGNHATANWNPRQCAKGYTFHRVLYGPYRLRHPIVRRGWKAWAEAGFPELTPELRSTYLFDRRGDDEFIQISWEEAFQNIAGALQSIARTYSGDEGAERLRAQGYQPEMVDAMGGAGTRTVKMRGGMGLLGVLGKYGMYRLNNSLALLDAQVRGVGPDEARAGRNFSNYTWHGDQAPGHPWVHGLQTSDCDFNDLRFSKLIIMDGKNLVENKLPDSHWFIECMERGGKIVVIAPEYSPPATKADYWIPIRPQTDAALFLGITRLLMERRQYDEDFVKRFTDFPLLVRTDTLRRLRASEVFADYQTSLAADG…	1978231	Acidobacteria bacterium
job.pdb	AF-A0A3C0ZII2-F1-model_v4 Nitrate oxidoreductase subunit alpha	54.900	397	170	4	2	398	3	390	1.000	1.164E-42	1298	400	834	MDGKNLVENKLTDSHWFIECMERGAKIVVIAPEYGPPSTKADYWIPIRPQTDAALWLGITRLMIEKKWYDETFVKGFTDFPLLVRTDTLQRLRAHEVFPQYKTSLSADGPSMKIQGLSAEQHAKLGDFVVWDGKTNAPAAITRDDVGATITKKGIDPVLAGSFKVKLVDGKEVEVATLWTLYQDHLKDYDLDTVVEITQAPKEMIEQLAQDIATMKPVAIHQGEGINHWFHATEMNRAAYLPLMLTGNIGRPGAGCQTWAGNYKAALFQGSPWTGPGFKGWVAEDPFDINLNPKAHGKEIHAHAYTKDEEPAYWNHGDLALIVDTPKFGRKNFTGKTHMPTPTKALIFNNVNLINNAKWAYGMIKNVNPNVEMIVSMDIQMTASIEYADLALPANSW	IQGVNFVENKMSDAHWWIETMERGGKIVVIAPEYSPTSQKADYWIPIRPGTDPALQLGVTHLLFKEKLYDAPFVKRFTDMPLLVRLDTLKLLRAADVFPDYKNR-KLSGYSVQVQKIDAEAREQWGDFVIWDAKTNKPVAITREDVGKHIDENGIDPSLDGAFSVKGVNGKPIKVKTVFQLYKELCAEYDVDTTHEITGSPKDLIIRLARDLGSIRPAAVHTGEGVNHYFHCDITTRGTFLWMALTGNIGKPGSGVGHWAGNYKFCVFDGLPK----FNG---EDPFNMTLDPSAHGTAVKSKKYYKPENPCYWNYEDRPLIVDTKE-GRKVFTGKTHMPTPTKVEWTANVNLLNNAKWAYNMAKNVDTKVEMICINEMEWTGSCEFADLVFPAECW	3.215,-15.803,13.408,0.899,-15.141,10.422,2.520,-14.039,7.121,-0.138,-12.531,4.823,0.957,-11.232,1.418,4.649,-10.760,2.303,7.676,-12.777,1.133,10.298,-12.390,3.893,12.778,-14.658,2.044,12.820,-12.327,-0.985,11.633,-8.869,0.121,13.067,-8.702,3.694,16.219,-10.848,3.420,18.130,-9.061,6.226,15.218,-9.641,8.667,14.238,-13.164,7.486,16.275,-14.890,10.242,13.953,-13.540,13.000,10.853,-15.412,11.788,12.9…	FIIQGVNFVENKMSDAHWWIETMERGGKIVVIAPEYSPTSQKADYWIPIRPGTDPALQLGVTHLLFKEKLYDAPFVKRFTDMPLLVRLDTLKLLRAADVFPDYKNRKLSGYSVQVQKIDAEAREQWGDFVIWDAKTNKPVAITREDVGKHIDENGIDPSLDGAFSVKGVNGKPIKVKTVFQLYKELCAEYDVDTTHEITGSPKDLIIRLARDLGSIRPAAVHTGEGVNHYFHCDITTRGTFLWMALTGNIGKPGSGVGHWAGNYKFCVFDGLPKFNGEDPFNMTLDPSAHGTAVKSKKYYKPENPCYWNYEDRPLIVDTKEGRKVFTGKTHMPTPTKVEWTANVNLLNNAKWAYNMAKNVDTKVEMICINEMEWTGSCEFADLVFPAECWAELTLPDMT…	1898104	Bacteroidetes bacterium
job.pdb	AF-A0A382PXI3-F1-model_v4 Molybdopterin domain-containing protein	58.700	315	129	1	2	315	25	339	1.000	7.394E-39	1282	400	339	MDGKNLVENKLTDSHWFIECMERGAKIVVIAPEYGPPSTKADYWIPIRPQTDAALWLGITRLMIEKKWYDETFVKGFTDFPLLVRTDTLQRLRAHEVFPQYKTSLSADGPSMKIQGLSAEQHAKLGDFVVWDGKTNAPAAITRDDVGATITKKGIDPVLAGSFKVKLVDGKEVEVATLWTLYQ-DHLKDYDLDTVVEITQAPKEMIEQLAQDIATMKPVAIHQGEGINHWFHATEMNRAAYLPLMLTGNIGRPGAGCQTWAGNYKAALFQGSPWTGPGFKGWVAEDPFDINLNPKAHGKEIHAHAYTKDEEPAYW	SIGKNLVENKRADNHFAAEVMERGGKLVNISPEYGPSSSKADYWLTIRPNTDTALLLGISKIIIDNNWHDEKFLKEFSDFPLLLRKDTLKRLKPEDLNKEYKNQLSKDGPSYTIHGLKKKQYDKIGDFTVFDKKSNSVKPLTRDDVGDLLEKKKIDPQLDWEGTISGADGNDIEVCTLFWAYKYVHLKDYDLDTVVDITHSNKELIQQLAKDLATIKPATIHIGEGLNHWFHAVENNRACYLPIILTGNIGKKGAGCHTWAGNYKAGLFQGSDKVGPGFKGWVSEDPFEPNLNPEARAKQLKIKGYAMGEEPSYW	0.498,10.475,-3.624,-1.245,11.907,-0.486,-4.195,9.636,-0.804,-2.252,6.548,0.391,0.173,7.834,3.044,-0.992,11.435,3.725,2.318,13.010,2.536,2.981,15.251,-0.495,5.427,12.562,-1.724,6.953,9.449,-0.093,10.249,8.882,-1.943,13.837,7.701,-1.363,17.200,8.807,-2.763,17.878,7.112,-6.136,20.960,5.471,-4.558,18.512,3.320,-2.531,17.452,1.550,-5.772,20.828,-0.268,-5.673,19.597,-2.305,-2.653,16.547,-3.712,-4.511,…	FPFVHGLQASDVDMNEMRYSKLLVSIGKNLVENKRADNHFAAEVMERGGKLVNISPEYGPSSSKADYWLTIRPNTDTALLLGISKIIIDNNWHDEKFLKEFSDFPLLLRKDTLKRLKPEDLNKEYKNQLSKDGPSYTIHGLKKKQYDKIGDFTVFDKKSNSVKPLTRDDVGDLLEKKKIDPQLDWEGTISGADGNDIEVCTLFWAYKYVHLKDYDLDTVVDITHSNKELIQQLAKDLATIKPATIHIGEGLNHWFHAVENNRACYLPIILTGNIGKKGAGCHTWAGNYKAGLFQGSDKVGPGFKGWVSEDPFEPNLNPEARAKQLKIKGYAMGEEPSYW	408172	marine metagenome
job.pdb	AF-A0A382B344-F1-model_v4 Molybdopterin domain-containing protein	58.600	288	118	1	2	288	324	611	1.000	1.065E-36	1280	400	614	MDGKNLVENKLTDSHWFIECMERGAKIVVIAPEYGPPSTKADYWIPIRPQTDAALWLGITRLMIEKKWYDETFVKGFTDFPLLVRTDTLQRLRAHEVFPQYKTSLSADGPSMKIQGLSAEQHAKLGDFVVWDGKTNAPAAITRDDVGATITKKGIDPVLAGSFKVKLVDGKEVEVATLWTLYQD-HLKDYDLDTVVEITQAPKEMIEQLAQDIATMKPVAIHQGEGINHWFHATEMNRAAYLPLMLTGNIGRPGAGCQTWAGNYKAALFQGSPWTGPGFKGWVAEDPF	SIGKNLVENKRADNHFAAEIMERGGKLVNISPEYGPSSSKADYWLTIRPNTDTALLLGVAKIIIDNNWHDKIFLKEFSDFPLLIRKDTLKRLKPEDFIQDYKNQLSEKGPSFTIHGMKKEQYEKIGDFTIFDRTSNSVQPLTREDIGEFLKKKKIDPALDWDGSIKDSDGNEIEICTIFWAYKHIHLRDYDLDSVVEITHSNKESIQQLAKDFATIKPVAIHIGEGLNHWFHAVENNRACYLPVILTGNIGRRGAGCHTWAGNYKAGLFQGSAEVGPGFKGWVAEDPF	69.957,34.135,-1.124,66.546,34.764,0.541,64.950,33.354,3.575,62.354,35.136,5.385,59.281,33.981,7.290,57.196,36.751,8.847,55.327,36.133,12.102,54.643,38.703,14.808,54.253,41.833,16.432,52.959,45.166,17.357,51.688,46.242,20.320,48.716,47.568,22.301,48.193,49.827,24.707,45.322,50.984,26.630,42.582,52.058,27.867,39.118,52.567,29.319,35.536,51.477,29.389,32.473,51.779,29.865,29.148,51.464,28.059,26.30…	MNKDNNKNGNANPENQNPRSGISRREFIKVGASGLGSAGLLWSMPGSMYFLKGIPDIDNPLYHYPNRGWEKIYRNQYKFDDSFTYICSPNCTHECRMRGFNRNGVMIRSEQNYDSHKIKDLYGNQCTHAWNPRGCSNGFTFHRRIYGSYRLKYPMVRKGWKQWADDGFPYLTQANRDKYKFNSRGHDTLVKISWDNIEKYIAKGLINISKTYSGDIGKKRLLEQGYPEEMLTHWEGAGTRTIKLRGGMGLLGVIGKYGAYRFSNTLALVDHHVRGVSRKDAKAGRNWSNYTWHGDQAPGFPFVHGLQASDVDMNEMRYSKLLVSIGKNLVENKRADNHFAAEIMERGGKLVNISPEYGPSSSKADYWLTIRPNTDTALLLGVAKIIIDNNWHDKIFLKE…	408172	marine metagenome
job.pdb	AF-A0A7C5R4J7-F1-model_v4 Nitrate oxidoreductase subunit alpha	52.700	411	172	6	2	400	303	703	1.000	5.750E-42	1253	400	712	MDGKNLVENKLTDSHWFIECMERGAKIVVIAPEYGPPSTKADYWIPIRPQ-TDAALWLGITRLMIEKKWYDETFVKGFTDFPLLVRTDTLQRLRAHEVFPQYKTSLSADGPSMKIQGLSAEQHAKLGDFVVWDGKTNAPAAITRDDVGATITKKGIDPVLAGSFKVKLVDGKEVEVATLWTLYQDHLKDYDLDTVVEITQAPKEMIEQLAQDIATMK----PVAIHQGEGINHWFHATEMNRAAYLPLMLTGNIGRPGAGCQTWAGNYKAALFQGSPWTGPGFKGWVAEDPFDINLNPKAHGKEIHAHAYTKDEE-------PAYWNHGDLALIVDTPKFGRKNFTGKTHMPTPTKALIFNNVNLINNAKWAYGMIKNVNPNVEMIVSMDIQMTASIEY…	QIGKNLIENKRPESHWLNEVMERGGKIVDIAPEYNAPATKANYWISVRPGLSDISVLLGVTKLMMDRGWYLEDFCRRFTDFPLLVRTDTLKRLRPQDIDPNYKLRDLRGKPSYTIQGLTDEQREKIGDFCVWDTSKNQVAFVSREDVGKHM---NIPAALKGTYRVRLADGQEVEVLPIFEMYHRHLADYDLETVEEISGAPAHLVERLARDIWETTQAGHPVSIHIGEGINHYFHATLHNRAVYLPLMLTGNIGRHGAGGYTWAGNYKGALFQGSHWSGPGVGSYVAEDPFHPVLEE---NVRI----TKKHLRKTADVEDPSYWASGERTLTVDLPKGGPRCFTGKTHLPTPTKMIWYNNANFINQAKWIYNLIVNVFPKMDMIVDQQIEWTGSAEF…	78.595,-22.587,-15.084,79.854,-24.601,-12.071,80.809,-22.112,-9.315,84.026,-23.338,-7.674,83.873,-23.904,-3.879,86.463,-21.089,-3.564,84.288,-18.589,-5.498,81.252,-19.681,-3.416,83.144,-19.122,-0.123,84.393,-15.709,-1.359,80.803,-14.741,-2.336,79.491,-15.950,1.071,82.288,-14.074,2.918,81.550,-10.952,0.813,77.776,-11.354,1.437,78.328,-11.922,5.198,80.636,-8.859,5.367,78.002,-6.796,3.478,75.262,-8.…	MTVSRRRFLQSVAGGAAAAWAAGPQAWAFEPVDVKNPLGSYPQRDWERIYLDQYRYDGKFPWICHPNDTHMCRMMAYTRNGVMIRAEQNYDHQRAGDLYGNHATVAWNPRGCANGFTMQRRVYGPYRLKGPVLRKGWKEWVDAGCPPLSDHPELRTRYKFDDRGNDSFVRMNWDQVFEYMAKALVAIAKTYSGPEGAERLRRDGYEPQMVEHVQGAGTRTMKIGSNLPVHGVVGKFGIYRFANMMALVDHHVRGVPPEKARGTREWNEYTWRGDQAPGHPFVHGLQTSDMDFNDLRFSKLVIQIGKNLIENKRPESHWLNEVMERGGKIVDIAPEYNAPATKANYWISVRPGLSDISVLLGVTKLMMDRGWYLEDFCRRFTDFPLLVRTDTLKRLRPQD…	2026779	Planctomycetaceae bacterium
job.pdb	AF-A0A3M1CHN6-F1-model_v4 Nitrate oxidoreductase subunit alpha	53.900	404	178	3	2	400	14	414	1.000	4.052E-41	1246	400	640	MDGKNLVENKLTDSHWFIECMERGAKIVVIAPEYGPPSTKADYWIPIRPQ-TDAALWLGITRLMIEKKWYDETFVKGFTDFPLLVRTDTLQRLRAHEVFPQYKTSLSADGPSMKIQGLSAEQHAKLGDFVVWDGKTNAPAAITRDDVGATITKKGIDPVLAGSFKVKLVDGKEVEVATLWTLYQDHLKDYDLDTVVEITQAPKEMIEQLAQDIATMK----PVAIHQGEGINHWFHATEMNRAAYLPLMLTGNIGRPGAGCQTWAGNYKAALFQGSPWTGPGFKGWVAEDPFDINLNPKAHGKEIHAHAYTKDEEPAYWNHGDLALIVDTPKFGRKNFTGKTHMPTPTKALIFNNVNLINNAKWAYGMIKNVNPNVEMIVSMDIQMTASIEYADLALPA…	QIGKNLIENKRPESHWLNEVMERGGKLVDIAPEYNAPATKADYWISVRPGLSDIAVLLGVTKLMIDNGWYVEDFCRRFTDFPLLVRTDTLRRLRPQDIDPNYRPRDLKGGPSYTIQALTDEQRERIGDFCVWNSETNKVAYIARDDVGKHMT---VPAALFGTYQVRLADGKQVEVMPILEMYKRHLKDYDLKTVEEISGAPAHLVERLARDIWETTQAGHPVSIHIGEGINHYFHATLHNRASYLPLLLTGNIGKHGAGGYAWAGNYKGALFQASPWSGPGVGSYVAEDPFHPVLDENIRITKKHLRKTADVEDPSYWANGERTLTVDLPNGDRKCFTGKTHLPTPTKMIWYNNANFINQAKWVYNLIVNVFPKMDMIVDQQIEWTGSAEYSDVVLPV…	11.961,-0.772,4.061,15.354,-2.268,3.188,15.714,-5.935,4.285,18.816,-5.063,6.363,16.406,-3.126,8.646,15.205,-6.535,9.960,18.507,-6.403,11.924,16.684,-4.192,14.473,13.505,-6.338,14.750,12.795,-8.327,17.953,9.432,-9.768,16.845,8.855,-10.544,13.141,5.361,-11.755,12.162,4.992,-13.249,8.648,1.418,-13.401,7.300,0.881,-15.207,3.974,4.524,-14.349,3.133,7.369,-16.718,2.250,10.531,-14.641,2.832,12.690,-17.8…	MDFNDLRFSKLVIQIGKNLIENKRPESHWLNEVMERGGKLVDIAPEYNAPATKADYWISVRPGLSDIAVLLGVTKLMIDNGWYVEDFCRRFTDFPLLVRTDTLRRLRPQDIDPNYRPRDLKGGPSYTIQALTDEQRERIGDFCVWNSETNKVAYIARDDVGKHMTVPAALFGTYQVRLADGKQVEVMPILEMYKRHLKDYDLKTVEEISGAPAHLVERLARDIWETTQAGHPVSIHIGEGINHYFHATLHNRASYLPLLLTGNIGKHGAGGYAWAGNYKGALFQASPWSGPGVGSYVAEDPFHPVLDENIRITKKHLRKTADVEDPSYWANGERTLTVDLPNGDRKCFTGKTHLPTPTKMIWYNNANFINQAKWVYNLIVNVFPKMDMIVDQQIEWTGS…	2053527	candidate division Zixibacteria bacterium
job.pdb	AF-A0A533ZQF0-F1-model_v4 Nitrate oxidoreductase subunit alpha	49.100	409	188	4	2	400	307	705	1.000	2.717E-38	1177	400	1043	MDGKNLVENKLTDSHWFIECMERGAKIVVIAPEYGPPSTKADYWIPIRPQTDAALWLGITRLMIEKKWYDETFVKGFTDFPLLVRTDTLQRLRAHEVFPQYKTSLSADGPSMKIQGLSAEQHAKLGDFVVWDGKTNAPAAITRDDVGATITKKGIDPVLAGSFKVKLVDGKEVEVATLWTLYQDHLKDYDLDTVVEITQAPKEMIEQLAQDIATMKPVAIHQGEGINHWFHATEMNRAAYLPLMLTGNIGRPGAGCQTWAGNYKAALFQGSPWTGPGFKGWVA--EDPFDINLNPKAHGKEIHAHAYTKDE--------EPAYWNHGDLALIVDTPKFGRKNFTGKTHMPTPTKALIFNNVNLINNAKWAYGMIKNVNPNVEMIVSMDIQMTASIEYAD…	SWGKNFVENKMPEAHWKLESIERGCRVVVITPEYNPTATRADYWIPVRPETDAALFLGATKIIIDENMHDVDYIKGYTDMPLLVRTDTLQYLDPRDVIKDFQFPDYSQRYSGRVQSLKPDQVERLGGFMVWDLAKKQAINLDRETVGWHYQQSGIDAALTGTYRVKLLNGREVDVMPIFQLYQVHLQDYDLDTVHQINRAPKDLIVRWARDNGTVKPAQIHNGEGVCHYFHCTIMGRGAALVLTMTGNIGKFGTGCHTWSGNYKAGIWNSTPWSGGGLG--VHTGEDPFNQTLDPNAHGKEI--------KVKSYYYGEEVGYWNHGDTALIVNTPKYGRKVFTGKTHMPTASKLRWVANVNILNNSKHHYDMVKNVDPNIECIVVQDIEMTSDVNHAD…	-15.244,30.039,-63.285,-11.806,30.000,-61.553,-8.903,29.740,-64.054,-6.052,27.485,-62.847,-2.820,28.763,-64.464,-0.230,25.983,-64.858,3.402,26.535,-63.678,4.346,26.949,-67.377,1.729,29.706,-67.868,2.831,31.383,-64.585,6.452,31.536,-65.868,5.316,32.933,-69.252,3.256,35.654,-67.496,6.140,36.420,-65.042,8.592,36.761,-67.973,6.132,39.254,-69.526,5.803,41.140,-66.179,9.616,41.519,-65.750,9.703,43.407,…	MTMFLSRRQFLKVSAGTVAAVAVADKALALTALQPVIEVGNPLGEYPDRSWERVYHDQYRYDSSFTWCCSPNDTHACRIRAFVRNGVVMRVEQNYDHQTYEDLYGNRGTFAHNPRMCLKGYTFHRRVYGPYRLKGPLMRRGWKEWMDAGSPELTPEVKRKYKFDSRFLDDMVRVSWDTAYTYLAKAVIVVATRYSGEAGARRLREQGYPPEMIEMMKGAGVRCFKHRAGMPVLGIIGKMMNTRFNGGVLPLVDSWIRKVTPDQAQGGRYYSNYTWHGDQDPSQPWWNGTQNCDIDLSDMRFAKLNTSWGKNFVENKMPEAHWKLESIERGCRVVVITPEYNPTATRADYWIPVRPETDAALFLGATKIIIDENMHDVDYIKGYTDMPLLVRTDTLQYLD…	2026887	Nitrospirae bacterium
job.pdb	AF-A0A3M1LVC0-F1-model_v4 Nitrate oxidoreductase subunit alpha	50.700	420	179	6	2	400	189	601	1.000	4.341E-39	1174	400	1055	MDGKNLVENKLTDSHWFIECMERGAKIVVIAPEYGPPSTKADYWIPIR-PQTDAALWLGITRLMIEKKWYDETFVKGFTDFPLLVRTDTLQRLRAHEVFPQYKTSLSADGPSMKIQGLSAEQHAKLGDFVVWDGKTNAPAAITRDDVGATITKKGIDPVLAGSFKVKLVDGKEVEVATLWTLYQDHLKDYDLDTVVEITQAPKEMIEQLAQDIA--TMK-----------PVAIHQGEGINHWFHATEMNRAAYLPLMLTGNIGRPGAGCQTWAGNYKAALFQGSPWTGPGFKGWVAEDPFDINLNPKAHGKEIHAHAYTKDEEP-------AYWNHGDLALIVDTPKFGRKNFTGKTHMPTPTKALIFNNVNLINNAKWAYGMIKNVNPNVEMIVSMD…	QVGKNLIENKMPDAHWLTELMERGARSVVIAPEYSPSATKADYWISVRPGLSDTSIFLYATRELMERGWYDADFVKQFTDFPTLVRTDSLKRLKPHEVIAGYVDKDISAGPSFRIQGMTAEQRRRLGDFLVHDQNSGTPQPISRDDVGRHRAEAGIDPALDWKGRLALADGSEVEAMTVWSMYREHLSDYDLATTAEITGAPEDLLERMVEDFGRRFWDPDFKGKPREAYPVAIHYGEGINHYYHATLHNRATMLPLMLIGSIGVPGSGAHTWAGNYKGALMQASPWSGPGAGAWVREDPFNQVLD---EDATI----GRENLRELMHGEEMSYWGFGDRPMIVGTPGAGRKVFTGHTHLPSPTKAIWYCNANLINQAKWAYHLITNVNPKIDLIVDQQ…	12.553,-22.339,-8.069,16.092,-22.679,-9.528,18.185,-19.852,-7.937,21.111,-20.750,-10.093,19.272,-19.434,-13.177,18.730,-16.067,-11.402,22.437,-15.721,-10.493,23.845,-17.019,-13.820,21.073,-15.504,-15.986,21.718,-13.218,-19.000,19.758,-10.501,-17.200,22.273,-10.227,-14.282,23.844,-6.763,-13.757,27.623,-7.261,-14.185,29.155,-3.829,-13.297,28.213,-0.150,-12.709,26.757,1.609,-15.717,26.110,5.289,-16.…	MNPARRVYGPYRAKGPMIRDGWKAWADAGFPSLSDNPELRTTYRFDSRGSDTLTRLSWDEATRYLAKGLMAISETYSGEEGRARLIDKDGYPEEMLAHWEGAGTRTIKLGSSLPIHGVIGKFGLFRMCNLLGLLDAHVRGVGPDEAKGGREWSEYTWRGDQAPGQPFVHGLQTSDIDLNDIRFTKFIVQVGKNLIENKMPDAHWLTELMERGARSVVIAPEYSPSATKADYWISVRPGLSDTSIFLYATRELMERGWYDADFVKQFTDFPTLVRTDSLKRLKPHEVIAGYVDKDISAGPSFRIQGMTAEQRRRLGDFLVHDQNSGTPQPISRDDVGRHRAEAGIDPALDWKGRLALADGSEVEAMTVWSMYREHLSDYDLATTAEITGAPEDLLERMVE…	1913988	Alphaproteobacteria bacterium
job.pdb	AF-A0A3C1GLV3-F1-model_v4 Nitrate oxidoreductase subunit alpha	66.400	352	118	0	49	400	2	353	1.000	9.939E-39	1154	400	520	RPQTDAALWLGITRLMIEKKWYDETFVKGFTDFPLLVRTDTLQRLRAHEVFPQYKTSLSADGPSMKIQGLSAEQHAKLGDFVVWDGKTNAPAAITRDDVGATITKKGIDPVLAGSFKVKLVDGKEVEVATLWTLYQDHLKDYDLDTVVEITQAPKEMIEQLAQDIATMKPVAIHQGEGINHWFHATEMNRAAYLPLMLTGNIGRPGAGCQTWAGNYKAALFQGSPWTGPGFKGWVAEDPFDINLNPKAHGKEIHAHAYTKDEEPAYWNHGDLALIVDTPKFGRKNFTGKTHMPTPTKALIFNNVNLINNAKWAYGMIKNVNPNVEMIVSMDIQMTASIEYADLALPANSWLE	RPNSDTALLLGLSRILIDEKWYDAPYVKRFTDLSLLVRTDTLKRLKPEEIIPGYTQPDISRGASMTRHGLTPEYRKRVGDFVVWDARTNAPRAITRDDVGDRLTEKGIDPVLEGRFTAKTVDGKSVEVMPLFEAYKIHLKDYDLDTVHEITHAPKELIRRLARDIATIKPVAIHIGEGINHWFHATLVNRAAYLPLMLTGNVGVMGSGCHTWAGNYKAALFQGSEETGPGFKGWVAEDPFNPNLDPAADGKTIRERGYAYEEEVGYWAHGDKPLIVDTPRYGRKVFTGTTHMPTPTKVMWVTNVNLINNAKWVYELIKNVNPNVELIISTDIEMTASCEYSDIVLAANSWVE	-4.840,-22.339,-11.713,-2.412,-23.981,-9.268,-2.509,-22.173,-5.872,0.162,-19.555,-5.486,1.057,-19.574,-9.225,-0.558,-16.188,-10.079,2.815,-14.348,-10.186,4.013,-16.654,-13.007,0.744,-16.033,-14.890,1.082,-12.209,-14.583,4.777,-12.295,-15.622,3.794,-14.521,-18.584,1.124,-11.971,-19.606,3.725,-9.157,-19.295,6.125,-11.146,-21.523,3.469,-11.626,-24.242,2.665,-7.871,-24.131,6.376,-6.996,-24.649,7.170,…	MRPNSDTALLLGLSRILIDEKWYDAPYVKRFTDLSLLVRTDTLKRLKPEEIIPGYTQPDISRGASMTRHGLTPEYRKRVGDFVVWDARTNAPRAITRDDVGDRLTEKGIDPVLEGRFTAKTVDGKSVEVMPLFEAYKIHLKDYDLDTVHEITHAPKELIRRLARDIATIKPVAIHIGEGINHWFHATLVNRAAYLPLMLTGNVGVMGSGCHTWAGNYKAALFQGSEETGPGFKGWVAEDPFNPNLDPAADGKTIRERGYAYEEEVGYWAHGDKPLIVDTPRYGRKVFTGTTHMPTPTKVMWVTNVNLINNAKWVYELIKNVNPNVELIISTDIEMTASCEYSDIVLAANSWVEMERYEVTASCSNPFLQIWKGGIKPVYDTRDDQLILAQMAAKLGELL…	2053607	Candidatus Rokubacteria bacterium
job.pdb	AF-A0A533ZB17-F1-model_v4 Nitrate oxidoreductase subunit alpha	50.800	401	193	2	2	400	280	678	1.000	6.633E-37	1129	400	1120	MDGKNLVENKLTDSHWFIECMERGAKIVVIAPEYGPPSTKADYWIPIRPQTDAALWLGITRLMIEKKWYDETFVKGFTDFPLLVRTDTLQRLRAHEVFPQYKTSLSADGPSMKIQGLSAEQHAKLGDFVVWDGKTNAPAAITRDDVGATITKKGIDPVLAGSFKVKLVDGKEVEVATLWTLYQDHLKDYDLDTVVEITQAPKEMIEQLAQDIATMKPVAIHQGEGINHWFHATEMNRAAYLPLMLTGNIGRPGAGCQTWAGNYKAALFQGSPWTGPGFKGWVA--EDPFDINLNPKAHGKEIHAHAYTKDEEPAYWNHGDLALIVDTPKFGRKNFTGKTHMPTPTKALIFNNVNLINNAKWAYGMIKNVNPNVEMIVSMDIQMTASIEYADLALPANSW…	SWGKNFVENKMPEAHWKLESIERGCRVVVITPEYNPTATRADYWIPVRPETDAALFLGATKIIIDENMHDVDYVKGYTDMPLLVRTDTLQYLDPRDVIKDFQFPDYSQRYSGRVQSLKPDQVERLGGFMVWDLAKKQAINLDRETVGWHYQQSGIDAALTGTYRVKLLNGREVDVMPIFQLYQVHLQDYDLDTVHQINRAPKDLIVRWARDNGTVKPAQIHNGEGVCHYFHCTIMGRGAALVLTMTGNIGKFGTGCHTWSGNYKAGIWNSTPWSGGGLG--VHTGEDPFNQTLDPNAHGKEIKVKSYYYGEEVGYWNHGDTALIVNTPKYGRKVFTGKTHMPTASKLRWVANVNILNNSKHHYDMVKNVDPNIECIVVQDIEMTSDVNHADIAFAVNTW…	2.024,-53.414,14.351,1.716,-51.787,10.840,5.453,-51.492,9.914,6.209,-55.237,9.556,4.459,-55.086,6.137,7.348,-52.971,4.692,10.174,-55.524,4.939,11.597,-55.621,1.381,11.225,-59.077,-0.034,14.976,-58.769,-0.881,17.639,-57.147,1.316,19.760,-55.472,-1.372,22.921,-54.523,0.569,24.208,-50.977,-0.144,25.403,-51.386,-3.782,27.882,-48.567,-3.118,29.332,-50.181,0.063,31.934,-52.250,-1.897,32.274,-50.142,-5.…	LALTALQPVIEVGNPLGEYPDRSWERVYHDQYRYDSSFTWCCSPNDTHACRIRAFVRNGVVMRVEQNYDHQTYEDLYGNRGTFAHNPRMCLKGYTFHRRVYGPYRLKGPLMRRGWKEWMDAGSPELTPEVKRKYKFDSRFLDDMVRVSWDTAYTYLAKAVIVVATRYSGEAGARRLREQGYPPEMIEMMKGAGVRCFKHRAGMPVLGIIGKMMNTRFNGGVLPLVDSWIRKVTPDQAQGGRYYSNYTWHGDQDPSQPWWNGTQNCDIDLSDMRFAKLNTSWGKNFVENKMPEAHWKLESIERGCRVVVITPEYNPTATRADYWIPVRPETDAALFLGATKIIIDENMHDVDYVKGYTDMPLLVRTDTLQYLDPRDVIKDFQFPDYSQRYSGRVQSLKPD…	2026887	Nitrospirae bacterium
job.pdb	AF-A0A0F9CUR4-F1-model_v4 Molybdopterin domain-containing protein	67.600	343	110	1	59	400	2	344	1.000	6.191E-39	1123	400	585	GITRLMIEKKWYDETFVKGFTDFPLLVRTDTLQRLRAHEVFPQYKTSLSADGPSMKIQGLSAEQHAKLGDFVVWDGKTNAPAAITRDDVGATITKKGIDPVLAGSFKVKLVDGKEVEVATLWTLYQDHLKDYDLDTVVEITQAPKEMIEQLAQDIATMKPVAIHQGEGINHWFHATEMNRAAYLPLMLTGNIGRPGAGCQTWAGNYKAALFQGSPWTGPGFKGWVAEDPFDINLNPKA-HGKEIHAHAYTKDEEPAYWNHGDLALIVDTPKFGRKNFTGKTHMPTPTKALIFNNVNLINNAKWAYGMIKNVNPNVEMIVSMDIQMTASIEYADLALPANSWLE	GVTKILMDRGLYDEPFVKAFTDFPLLVRTDTLKRLHAHEVFAGYQPGLTKEGASFALQGLTEEQYEKLGDFVVFDQKSGGLKAITRDEVGERMREKGLDPTLEYKETVKLADGSEVEVMTLWEMYKVHLQDYDLDTVHEITGAPKEFIERLAEDIATIKPVAIHIGEGINHWFHATLHNRATYLPLMLTGNIGRLGAGCHTWAGNYKAALFQASPWSGPGFKGWIAEDPLRPNLDPNASGSTDIVVKGHARDEEPAYWDHGDRALIVDTPKYGHKNFTGKTHMPTPTKVMWFNNVNIINNAKWAYGLIKNVNPKIDMIINQDIEMTATAEYSDVTLPANSWME	-8.878,-10.814,15.079,-9.133,-13.597,17.722,-5.537,-12.908,18.843,-6.348,-9.152,19.083,-9.413,-9.976,21.239,-7.330,-12.109,23.641,-4.704,-9.331,23.939,-7.326,-6.634,24.711,-9.546,-8.765,27.013,-6.521,-9.949,29.065,-4.766,-6.533,29.281,-1.796,-7.899,27.259,-0.858,-4.627,25.491,1.634,-1.711,25.649,-0.810,1.024,26.744,1.670,3.957,26.415,2.529,2.783,22.924,-1.148,2.283,21.971,-2.034,5.796,23.257,0.94…	LGVTKILMDRGLYDEPFVKAFTDFPLLVRTDTLKRLHAHEVFAGYQPGLTKEGASFALQGLTEEQYEKLGDFVVFDQKSGGLKAITRDEVGERMREKGLDPTLEYKETVKLADGSEVEVMTLWEMYKVHLQDYDLDTVHEITGAPKEFIERLAEDIATIKPVAIHIGEGINHWFHATLHNRATYLPLMLTGNIGRLGAGCHTWAGNYKAALFQASPWSGPGFKGWIAEDPLRPNLDPNASGSTDIVVKGHARDEEPAYWDHGDRALIVDTPKYGHKNFTGKTHMPTPTKVMWFNNVNIINNAKWAYGLIKNVNPKIDMIINQDIEMTATAEYSDVTLPANSWMEFQALEVTASCSNPFLQIWGKDGIKPVFDSKDDVTIIAEMAKKLGEQLDDPRMATY…	412755	marine sediment metagenome
job.pdb	AF-A0A1Q7GPQ7-F1-model_v4 Nitrate oxidoreductase subunit alpha	50.100	399	199	0	2	400	307	705	1.000	2.298E-36	1120	400	910	MDGKNLVENKLTDSHWFIECMERGAKIVVIAPEYGPPSTKADYWIPIRPQTDAALWLGITRLMIEKKWYDETFVKGFTDFPLLVRTDTLQRLRAHEVFPQYKTSLSADGPSMKIQGLSAEQHAKLGDFVVWDGKTNAPAAITRDDVGATITKKGIDPVLAGSFKVKLVDGKEVEVATLWTLYQDHLKDYDLDTVVEITQAPKEMIEQLAQDIATMKPVAIHQGEGINHWFHATEMNRAAYLPLMLTGNIGRPGAGCQTWAGNYKAALFQGSPWTGPGFKGWVAEDPFDINLNPKAHGKEIHAHAYTKDEEPAYWNHGDLALIVDTPKFGRKNFTGKTHMPTPTKALIFNNVNLINNAKWAYGMIKNVNPNVEMIVSMDIQMTASIEYADLALPANSWLE	SWGKNFVENKMPEAHWKLESIERGARIVVITPEYNPTATRADYWMPVRPQSDGALFCGAMKIIIDENMHDVDFLKGYTDSPILIRTDTLQYLDPRDVIKDFKFPDYAKRYSGMVQSLKPETIERLGGCMVWDLTKQQPAYLDRELVGWHYQQSGIDAALTGTYRVKLLNGREVDVMPIWQAYLVHFQDYDLDTVHQINRCPKDLIVRWSRDSGTIKPAAIHNGEGVNHYFHETIYGRAAAMVLIITGNVGKFGTGQHTWAGNYKAGAWTATPWSGGGLGVHVGEDPFNQNLDPNAHGKEIKVKSYYYGEEIGYWNHGDTALIVNTPKYGRKVFTGKTHMPSPSKFRWVTNANVLNNAKHHYDMVKNVDPNIELIVTQDIEMTSDVNHADVAFACNTWME	-38.775,-69.907,-63.319,-38.332,-70.631,-59.577,-35.543,-73.250,-59.391,-36.272,-75.649,-56.527,-32.845,-76.925,-55.387,-33.060,-80.682,-54.762,-32.288,-81.961,-51.219,-29.102,-83.580,-52.636,-27.945,-80.287,-54.230,-28.712,-78.466,-50.940,-26.537,-80.961,-48.984,-23.674,-80.626,-51.523,-23.843,-76.803,-51.377,-24.112,-76.863,-47.527,-21.141,-79.284,-47.218,-19.179,-77.027,-49.616,-20.185,-73.947…	MTMFLSRRQFLKVSAGTVAAVAVADRALALTALQPVIEVGNPLGEYPDRSWERVYHDQYRYDSSFTWVCSPNDTHACRIRAFVRNGVVMRVEQNYDHQTYEDLYGNRGTFAHNPRMCLKGYTFHRRVYGPYRLKGPLMRRGWKEWMDAGSPELTPEVKRKYKFDSRFLDDMMRVSWDTAFTYVAKAYIIIATRYSGEAGARRLREQGYPPEMIEMMKGAGTRTMKHRSGMPVLGIVGKMGVTRMNGGVCALLDSWIRKVGADQAQGGRYWSNYTWHGDQNPSHPFWCGAQTSDIDLSDMRFSKLNTSWGKNFVENKMPEAHWKLESIERGARIVVITPEYNPTATRADYWMPVRPQSDGALFCGAMKIIIDENMHDVDFLKGYTDSPILIRTDTLQYLD…	1805269	Nitrospirae bacterium 13_1_40CM_4_62_6
job.pdb	AF-A0A0S4LDG8-F1-model_v4 Nitrite oxidoreductase, alpha subunit (N-terminal)	50.200	336	163	2	2	335	305	638	1.000	2.309E-35	1110	400	762	MDGKNLVENKLTDSHWFIECMERGAKIVVIAPEYGPPSTKADYWIPIRPQTDAALWLGITRLMIEKKWYDETFVKGFTDFPLLVRTDTLQRLRAHEVFPQYKTSLSADGPSMKIQGLSAEQHAKLGDFVVWDGKTNAPAAITRDDVGATITKKGIDPVLAGSFKVKLVDGKEVEVATLWTLYQDHLKDYDLDTVVEITQAPKEMIEQLAQDIATMKPVAIHQGEGINHWFHATEMNRAAYLPLMLTGNIGRPGAGCQTWAGNYKAALFQGSPWTGPGFKGWVA--EDPFDINLNPKAHGKEIHAHAYTKDEEPAYWNHGDLALIVDTPKFGRKNFT	SWGKNFVENKMPEAHWKLESIERGARIAVITPEYNPTAQRADYWIPLRPQSDGALFLGACKIILDENMQDIDYLKQFTDMPLLVRTDTLQYLDPRDVIQDYKFPDFSHSYSGRIQALKPEYIERLGGFMVWDMAKKQAVPLHREQVGWHFDKSGIEPALTGTYRVKLLNGREIDALPIYQLYLIHLQDYDLDTTHQITRSPKDLLVRWARDSGTIKPAAIHNGEGVCHYFHMTANGRAAALVLTLTGNIGKFGSGCHTWSGNYKVGIWNATPWSGVG--GGVHLSEDPWHINLDANAHGKEIKYRNYYYGEEPAYWNHGDTALIVNTPKYGRKVFT	26.920,-50.494,-45.174,25.948,-47.534,-47.421,25.036,-48.676,-50.958,25.491,-45.958,-53.587,22.372,-45.074,-55.660,23.974,-46.880,-58.638,24.626,-50.008,-56.524,21.010,-49.777,-55.215,19.685,-49.753,-58.823,21.940,-52.667,-59.868,20.957,-54.686,-56.761,17.245,-53.744,-57.258,17.314,-54.771,-60.955,19.039,-58.061,-60.029,16.572,-58.584,-57.119,13.497,-57.926,-59.349,14.850,-60.473,-61.866,15.365,-…	MFLSRRQFLKVSAGTVAAAAVADKVLALTALQPVIEVGNPLGDYPDRSWERVYHDQYRYDSSFTWVCSPNDTHACRVRAFVRNGVVMRVEQNYDHQTYEDLYGNRGTFAHNPRMCLKGFTFHRRVYGPYRLKGPLMRKGWKQWADDGSPELTPEAKRKYKFDSRFLDDMLRVSWDTAFTYAAKAMIVIATRYSGEAGARRLREQGYAPEMIEMMKGAGVRCFKHRAGMPILGFIGKHSNTRFNNSVLPLLDTWIRKVGPDQAQGGRYWNNYTWHGDQDPSQPFWNGTQNCDVDLSDMRFTKFNTSWGKNFVENKMPEAHWKLESIERGARIAVITPEYNPTAQRADYWIPLRPQSDGALFLGACKIILDENMQDIDYLKQFTDMPLLVRTDTLQYLDPR…	1742973	Candidatus Nitrospira nitrificans
job.pdb	AF-A0A0F2IXX7-F1-model_v4 Nitrate reductase alpha subunit	39.100	411	221	8	2	398	23	418	1.000	1.081E-33	998	400	869	MDGKNLVENKLTDSHWFIECMERGAKIVVIAPEYGPPSTKADYWIPIRPQTDAALWLGITRLMIEKKWYDETFVKGFTDFPLLVRTDTLQRLRAHEVFPQYKTSLS--------ADGPSM-KIQGL---SAEQHAKLGDFVVWDGKTNAPAAITRDDVGATITKKGIDPVLAGSFKVKLVDGKEVEVATLWTLYQDHLKDYDLDTVVEITQAPKEMIEQLAQDIATMK-PVAIHQGEGINHWFHATEMNRAAYLPLMLTGNIGRPGAGCQTWAGNYKAALFQGSPWTGPGFKGWVAEDPFDINLNPKAHGKEIHAHAYTKDEEPAYWNHGDLALIVDTPKFGRKNFTGKTHMPTPTKALIFNNV-NLINNAKWAYGMIKNVNPNVEMIVSMDIQMTASI…	LWGMNWICTKMPDSHWLTEARQRGSKVITIATEYQATANKCDEVLVIRPGTDHALILGLCRMLIDEKQYDEEYVKTFTDLPVLVRTDNLQYLKASDVDSSYINSTLKFASILKTGDKPPVPALQDVQYIPEEMRNNWGDYLMWDLNSNSARAVSRDDVGEHFKSKGINPALTGKFTVTTASGSTVEVRPVFDIVKEYLNEFGMETVSEITWAPQEGIKALYKALTENKGSTFLAVGMGPNQFFNAALKDRGIFLLGALTSNIGRIGGSNGSYAGNYRVALYNGLPQ-------YIAEDPFNIQLDPS---EMAKPKPYFKFESAHYFSHGDKPLRH-----GNKLFTGQTHIPTPTKFLWFANSNSIIGNAKWSYDLVVNTIPKVEAIVMNEWWWTMSC…	-9.821,2.352,8.081,-9.453,0.516,11.461,-7.285,2.946,13.481,-8.167,6.261,11.790,-4.396,6.638,11.087,-2.490,6.799,7.775,-0.588,3.521,8.382,0.778,1.251,11.135,4.581,0.853,10.775,7.270,-0.129,13.320,11.066,0.112,13.265,12.484,-3.133,11.799,14.664,-3.463,14.926,11.339,-4.655,16.427,12.490,-8.113,15.211,15.094,-8.205,18.031,12.277,-7.779,20.598,9.822,-10.294,19.047,9.372,-13.990,19.950,7.470,-14.636,16…	MVSGQQTSDCDLSMAEKSNLITLWGMNWICTKMPDSHWLTEARQRGSKVITIATEYQATANKCDEVLVIRPGTDHALILGLCRMLIDEKQYDEEYVKTFTDLPVLVRTDNLQYLKASDVDSSYINSTLKFASILKTGDKPPVPALQDVQYIPEEMRNNWGDYLMWDLNSNSARAVSRDDVGEHFKSKGINPALTGKFTVTTASGSTVEVRPVFDIVKEYLNEFGMETVSEITWAPQEGIKALYKALTENKGSTFLAVGMGPNQFFNAALKDRGIFLLGALTSNIGRIGGSNGSYAGNYRVALYNGLPQYIAEDPFNIQLDPSEMAKPKPYFKFESAHYFSHGDKPLRHGNKLFTGQTHIPTPTKFLWFANSNSIIGNAKWSYDLVVNTIPKVEAIVMNE…	1609970	Candidatus Magnetoovum chiemensis
job.pdb	AF-A0A383BTG8-F1-model_v4 Molybdopterin domain-containing protein	60.200	239	94	1	58	295	2	240	1.000	6.900E-29	931	400	244	LGITRLMIEKKWYDETFVKGFTDFPLLVRTDTLQRLRAHEVFPQYKTSLSADGPSMKIQGLSAEQHAKLGDFVVWDGKTNAPAAITRDDVGATITKKGIDPVLAGSFKVKLVDGKEVEVATLWTLYQ-DHLKDYDLDTVVEITQAPKEMIEQLAQDIATMKPVAIHQGEGINHWFHATEMNRAAYLPLMLTGNIGRPGAGCQTWAGNYKAALFQGSPWTGPGFKGWVAEDPFDINLNPK	LGISKIIIDKSWHDEKFLKEFTDFPLLIRKDTLKRLKPEDFIKDYKNQLAKDGPSYTIHGLKKKDYDKIGDFTVFDKTSNSVKSLTRDDVGDLLTKKKIDPELDWNGTVEDVNGNEIEVCTIFWAYKYIHLKDYDLDTVVAITHSNKELIKQLAKDFATIKPATIHIGEGLNHWFHAVENNRACYLPIILTGNIGKKGAGCHTWAGNYKAGLFQGSKEVGPGFKGWVAEDPFAPNLNPK	6.382,-4.602,-13.240,2.929,-5.898,-12.143,4.067,-9.415,-13.151,7.248,-8.867,-11.082,5.110,-7.780,-8.082,2.966,-10.918,-8.596,6.095,-13.133,-8.451,7.212,-11.302,-5.265,3.768,-11.797,-3.627,3.273,-15.431,-4.782,6.761,-16.378,-3.489,6.344,-14.459,-0.180,9.418,-12.354,-1.061,7.828,-9.152,0.320,8.890,-7.268,3.485,5.790,-8.005,5.615,6.931,-5.715,8.463,7.418,-2.789,6.072,4.025,-3.437,4.425,2.173,-3.578,…	LLGISKIIIDKSWHDEKFLKEFTDFPLLIRKDTLKRLKPEDFIKDYKNQLAKDGPSYTIHGLKKKDYDKIGDFTVFDKTSNSVKSLTRDDVGDLLTKKKIDPELDWNGTVEDVNGNEIEVCTIFWAYKYIHLKDYDLDTVVAITHSNKELIKQLAKDFATIKPATIHIGEGLNHWFHAVENNRACYLPIILTGNIGKKGAGCHTWAGNYKAGLFQGSKEVGPGFKGWVAEDPFAPNLNPKAKAK	408172	marine metagenome
job.pdb	AF-A0A539DWB8-F1-model_v4 Molybdopterin oxidoreductase	36.500	421	218	11	2	398	324	719	1.000	2.231E-30	924	400	918	MDGKNLVENKLTDSHWFIECMERGAKIVVIAPEYGPPSTKADYWIPIRPQTDAALWLGITRLMIEKKWYDETFVKGFTDFPLLVRTDTLQRLRAHEVFPQYKTSLSA----DGPSMKIQG--------LSAEQHAKLGDFVVWDGKTNAPAAITRDDVGATITKKGIDPVLAGSFKVKLVDGKEVEVATLWTLYQDHLKD-YDLDTVVEITQAPKEMIEQLAQDIATMKP-VAIHQGEGINHWFHATEMNRAAYLPLMLTGNIGRPGAGCQTWAGNYKAALFQGSPWTGPGFKGWVAEDPFDINLNPKAHGKEIHAHAYTKDEEPAYWNH--GDLAL-------IVDTPKFGRKNFTGKTHMPTPTKALIFNNVN-LINNAKWAYGMIKNVNPNVEMIV…	LWGMNWIATKMPDAHWLTEARLHGAKVVTIAPEYQSSSCKADRAIIIRPGSDGALALGLAHVIVNEGLYDEQFVKTQTDLPLLVRSDTKKMLLAKDVLVGYTNAVLTTVELVEPGTKLPPAAEQGHQYAPADLRDEWGDQMVWNLRTGAPAVVTHDDTGDNF-PTGVDAALEGEFQVDLVDGTRVTVRPIFDAVKQYLDDTCTPEQISDVTWVPVDAIEELARDIAANPTKTLFVEGMGPNHFFNNDNKDRTIILVAALTNNIGHYGGTVGSYAGNYRLATF-------SGIGQWIYEDPFDVTLDG--------------SEKAKVNKRLKAESAHYYNYGDRPLKV---GNKMFTGKTHMPTPTKSMQFANSNSLLGNAKGAHDVIINTLPKIEMIV…	61.540,-22.283,-25.062,58.392,-22.522,-23.950,56.427,-21.962,-20.718,54.933,-25.480,-21.190,57.215,-27.398,-18.783,55.843,-25.777,-15.590,52.314,-27.165,-16.236,53.355,-30.854,-15.920,54.983,-30.773,-12.444,51.907,-29.308,-10.662,49.621,-32.110,-11.979,51.189,-34.789,-9.706,49.920,-33.518,-6.300,46.184,-32.899,-6.987,44.495,-35.575,-9.162,41.901,-33.201,-10.740,41.986,-32.820,-14.529,39.303,-30.3…	MDDRDRSLEVATETGAVSRRDLLAASPVLMLAVLRGEIPAQRVTSGYTMLRPIDPASNPLETYPNRDWEQVYRDLYTPDSTYHWMCGPNDTHGCLLKASVKNGVAVYSDPSFGYGKATDIYGNKASQRWDPRACVSGLAYVRRAYSDRRVKGCYVRAGFRQWIDDGLPREADGQPPLRYRTGRGKEDFDKVTHEEAAALVAKVYTNIATTYSGDEGAELLRAQGQYEEEMIEAMHGAGVQTMKFRGGMPFNAPFRVGGFYRLANMMALLDVAVRGVEPADSVGGRHWDSYSWHTDLPPGHPMVTGQQTLDFDLFTAENAKLITLWGMNWIATKMPDAHWLTEARLHGAKVVTIAPEYQSSSCKADRAIIIRPGSDGALALGLAHVIVNEGLYDEQFVKT…	2024894	Acidimicrobiaceae bacterium
job.pdb	AF-A0A832UEX3-F1-model_v4 Molybdopterin-dependent oxidoreductase	33.400	428	228	10	2	400	227	626	1.000	5.107E-30	908	400	696	MDGKNLVENKLTDSHWFIECMERGAKIVVIAPEYGPPSTKADYWIPIRPQTDAALWLGITRLMIEKKWYDETFVKGFTDFPLLVRTDTLQRLRAHEVFPQYKTSLSA----------DGPSMKIQG---LSAEQHAKLGDFVVWDGKTNAPAAITRDDVGATITKKGIDPVLAGSFKVKLVDGKEVEVATLWTLYQDHLK-DYDLDTVVEITQAPKEMIEQLAQDIATMK-PVAIHQGEGINHWFHATEMNRAAYLPLMLTGNIGRPGAGCQTWAGNYKAALFQGSPWTGPGFKGWVAEDPFDINLNPKAHGKEIHAHAYTKDEEPAYWNHGDLA-------------LIVDTPKFGRKNFTGKTHMPTPTKALIFNNVNL-INNAKWAYGMIKNVNPN…	AWGMNWIATKMPDSHWLTEARLKGAKTVAVTVEYSATASKCDDVVVIRPGTDPAFALGIAQVMLSRKLYNVEFVKNFTDLPTLVRMDTLDRLSAKDVFPGYTNQALDNWTTIIPKDQKAPGTPKQNGIQIPEKLQGEFGDFVMWDASQGKPVAVSHNDLGENFGKLGLDPALEGTFDVTLADGKTVKARTVFGLTKEYLDANLTPAQCSKITWAPESAIVSLAETIAGSDGHTLIACGMGPNQFWNNDNKDRAIFLILALAGSLGRHGGNIGSYAGNYKNTLFSGVPK-------WIFEDPFNPVTDP---AGEIK---------------PRLALRPESMHYWANGERVMKAGN---KKVTSGAHMPTPTKVIWQVNSNSSLGNQKGFYDVVFNTLPK…	21.449,19.688,3.420,24.252,18.172,1.326,27.736,19.661,1.804,29.829,19.784,-1.374,33.609,20.066,-1.806,35.143,19.947,-5.313,31.743,18.926,-6.782,31.618,15.894,-4.441,29.037,15.403,-1.666,31.235,15.024,1.440,28.475,14.903,4.118,24.711,15.256,4.742,23.056,17.190,7.605,19.443,18.022,8.579,17.821,21.171,7.225,16.727,22.697,10.597,13.897,24.344,8.599,10.697,22.504,9.655,9.610,25.377,11.967,9.476,27.620…	NAFVKNDVVVRIEPTYGYGKATDLNGNQASHRWDPRCCQKGLVLARRFYGDRRVNGAFLRKGFKEWVDKGFPRDPKTGAAPKELMRRGWDTWVKVPHDVAHEYHAKTLVNVAKTYSGDAGKQRLLDQGYDPDMVAAAEGAGTRVMKHRGGMAKQGVLRIFGAFRFGNSLALLDANVRGVSPEDAKGSGSWDSYTFHTDLPPGHPMVTGDQTNDFDLFDTENAKVVVAWGMNWIATKMPDSHWLTEARLKGAKTVAVTVEYSATASKCDDVVVIRPGTDPAFALGIAQVMLSRKLYNVEFVKNFTDLPTLVRMDTLDRLSAKDVFPGYTNQALDNWTTIIPKDQKAPGTPKQNGIQIPEKLQGEFGDFVMWDASQGKPVAVSHNDLGENFGKLGLDPALE…	2026759	Magnetococcales bacterium
job.pdb	AF-A0A6V8PZ10-F1-model_v4 Nitrate reductase / nitrite oxidoreductase, alpha subunit	32.700	425	227	12	2	398	116	509	1.000	5.082E-31	891	400	640	MD---GKNLVENKLTDSHWFIECMERGAKIVVIAPEYGPPSTKADYWIPIRPQTDAALWLGITRLMIEKKWYDETFVKGFTDFPLLVRTDTLQRLRAHEVFPQYKT----------SLSADGPSMKIQGL--SAEQHAKLGDFVVWDGKTNAPAAITRDDVGATITKKGIDPVLAGSFKVKLVDGKEVEVATLWTLYQDHLKDYDLDTVVEITQAPKEMIEQLAQDIATMKP-VAIHQGEGINHWFHATEMNRAAYLPLMLTGNIGRPGAGCQTWAGNYKAALFQGSPWTGPGFKGWVAEDPFDINLNPKAHGK-----------EIHAHAYTKDEEPAYWNHGDLALIVDTPKFGRKNFTGKTHMPTPTKALIFNNVN-LINNAKWAYGMIKNVNPNV…	MVVGWGMNWIVTKMPDGHWLTEARLKGTRVVTVACEYQATSNKADEVILLRPGSDPAFALGLAQVIIQEKLYDAEFVKGHTDLPLLVRMDTLKLLKPQDLIQDYKPKGLKDTQILKAEERAPLATKQDRQIITESLRNEWSDFVAWNLDTNQPEVITRDEAGLA-----KNLALEGEFTVDTLDGKKVKVRPVFDLLREHASYFTPEVVSNICHVNQEAVLWLAREIAKNKAKTLVPVGMGPNHFFNNDLKDRAIFLVCALTRNIGFHSGNIGSYAGNYRGAYFNGEPT-------YIGEDPFDIELDP---SKASRVKFYYKMESAHYYNY------G-------DRPLRLGN---KLFTGKSHVPTPTKFVWFSNSNSILGNTKWHHDFVVNTLPKT…	19.827,-10.919,-23.062,23.385,-11.994,-22.053,22.751,-11.664,-18.274,19.477,-13.622,-18.545,21.219,-16.354,-20.605,24.180,-16.540,-18.148,21.850,-17.033,-15.145,19.472,-19.584,-16.743,19.307,-23.285,-15.754,21.696,-25.340,-13.585,24.787,-23.429,-14.768,23.151,-20.141,-13.698,22.223,-21.719,-10.328,25.854,-22.840,-9.740,27.146,-19.353,-10.635,24.725,-17.756,-8.124,25.751,-20.228,-5.373,29.413,-19.…	MNIATTYSGDKGTELLRKQDYDEAMIEAMKGAGTQVLKLRGGMPLLGATRIFGLYRFANSLALLDAKMRQVDQEAALGARAWDNYSGHTDLPPGHTMTCGQQTIGFDLATAENAAMVVGWGMNWIVTKMPDGHWLTEARLKGTRVVTVACEYQATSNKADEVILLRPGSDPAFALGLAQVIIQEKLYDAEFVKGHTDLPLLVRMDTLKLLKPQDLIQDYKPKGLKDTQILKAEERAPLATKQDRQIITESLRNEWSDFVAWNLDTNQPEVITRDEAGLAKNLALEGEFTVDTLDGKKVKVRPVFDLLREHASYFTPEVVSNICHVNQEAVLWLAREIAKNKAKTLVPVGMGPNHFFNNDLKDRAIFLVCALTRNIGFHSGNIGSYAGNYRGAYFNGEPT…	2754717	Candidatus Hakubanella thermoalkaliphilus
job.pdb	AF-A0A0F9EKU9-F1-model_v4 4Fe-4S Mo/W bis-MGD-type domain-containing protein	38.100	422	214	11	2	400	249	646	1.000	2.813E-31	888	400	657	MDGKNLVENKLTDSHWFIECMERGAKIVVIAPEYGPPSTKADYWIPIRPQTDAALWLGITRLMIEKKWYDETFVKGFTDFPLLVRTDTLQRLRAHEVFPQYKTSLSADGPSMK---IQGLSAEQHAKLGDFVVWDGKTNAPAAITRDDVG----ATITKKGI---DPVLAGSFKVKLVDGKEVEVATLWTLYQDHLKDYDLDTVVEITQAPKEMIEQLAQDIATMKPVAIH--QGEGINHWFHATEMNRAAYLPLMLTGNIGRPGAGCQTWAGNYKAALFQGSPWTGPGFKGWVAEDPFDINLNPKAHGKE-----------IHAHAYTKDEEPAYWNHGDLALIVDTPKFGRKNFTGKTHMPTPTKALIFNNVNLINNAKWAYGMIKNVNPNVEMIVS…	ISGLNLVENKMADPIWWHMAIERKKKIVVIAPEHSPTVTKSDYWLQIRPGTDAALMLATAGVLIRRKLYKSDYIKKFTDMPMLIRMDNLKMLRAGEVPGAAVMEPGLQYTYDDGKPVQ-KDAEKYA--VNGVVAASGGRKFLGVSRNCMGEHLVTQLGKQNLALADVELDFAGEVTTATG-KVAVKSIFRLYRDLTAHYTPESVAEITGVPAEMIRQFAEDIGASG--AVSFICGMGLNMYFHNDLINRSYFVVASLTGNVGKPGGNVSSYAGNYKAPVFNGLPS-------YVAEDPFNQTLDPDVDGRKVKKKSYMRFESIH-----------FWAHGDRPLIVNTPKQGRVVLTEAGHMPSPSKVVWTNNANQIGNAKWAYDIIKNVLPYHELHVA…	-30.179,-27.457,5.394,-27.515,-25.733,3.235,-26.548,-22.075,2.678,-23.797,-20.143,0.852,-21.302,-17.609,2.254,-18.056,-15.887,1.205,-14.860,-16.857,3.025,-13.165,-13.426,3.159,-9.815,-13.499,4.998,-6.946,-11.463,3.699,-6.145,-14.365,1.309,-6.967,-12.608,-2.038,-9.488,-15.282,-3.055,-12.815,-14.363,-1.365,-14.205,-17.756,-2.366,-17.947,-18.443,-2.280,-18.560,-21.655,-0.306,-21.536,-23.864,0.652,-2…	RTFTFVCAPNDTHNCRLKAFVRNDVIVRIEQAYDVDGYTDLQGNKTTATWHPRGCLKGYTYMRRVYNKYRVKYPTVRKGWKDWVEADFPRDQATGRPPKKYFRRGEDEWVRVSWDQIDELVAKALMNIAESYSGPKGARWLGAQGYPSEMIEPMKDADGKVAGVRTMKFRGGMAFLGATRLTGLYRFSNMMALLDHHVRKVGPDKALGARSWDNYAWHTDLPPGHAMVHGTQTFDQEFHDFDNADMLIISGLNLVENKMADPIWWHMAIERKKKIVVIAPEHSPTVTKSDYWLQIRPGTDAALMLATAGVLIRRKLYKSDYIKKFTDMPMLIRMDNLKMLRAGEVPGAAVMEPGLQYTYDDGKPVQKDAEKYAVNGVVAASGGRKFLGVSRNCMGEHLV…	412755	marine sediment metagenome
job.pdb	AF-B5LPI6-F1-model_v4 Nitrate reductase alpha subunit	33.200	265	151	3	2	263	8	249	1.000	1.198E-24	882	400	251	MDGKNLVENKLTDSHWFIECMERGAKIVVIAPEYGPPSTKADYWIPIRPQTDAALWLGITRLMIEKKWYDETFVKGFTDFPLLVRTDTLQRLRAHEV-FPQYKTSLSADGPSMKIQGLSAEQHAKLGDFVVWDGKTNAPAAIT--RDDVGATITKKGIDPVLAGSFKVKLVDGKEVEVATLWTLYQDHLKDYDLDTVVEITQAPKEMIEQLAQDIATMKPVAIHQGEGINHWFHATEMNRAAYLPLMLTGNIGRPGAGCQTWAGN	LWGSNISQTRIPDAHFAYEARYNGAKIVCISPDYNASATHADLYFQINPGTDGILALGVAKLLIDQDLVDKLYVKEQTDMPLLVVSGTNRFLRESDLKNGGKED-----------------------VFYFWDAKQQRAVPTPGSMGSEQKTIQLHGADPALTGTFHVQLADGKAAEVTTVFELLKKEIAGYTADKVAARTGLPADEIELFAKELGTRKPAMIIHGAGTNHWFHNDLTNRSFILLVALTGNTGKNGGGFNHYVGQ	20.938,-7.307,-2.746,18.407,-9.206,-0.533,15.312,-8.427,-2.665,13.723,-10.823,-5.210,11.733,-8.042,-6.938,13.021,-4.452,-7.175,10.785,-1.676,-8.548,12.786,1.406,-9.619,9.845,3.844,-9.655,10.832,7.334,-10.867,14.415,6.548,-9.738,17.531,6.568,-11.972,19.973,4.780,-9.643,22.680,4.460,-12.370,23.092,8.263,-12.363,21.681,9.344,-8.979,23.068,6.412,-6.890,26.376,5.727,-8.717,28.162,4.245,-5.655,25.174,2…	FNSKYIVLWGSNISQTRIPDAHFAYEARYNGAKIVCISPDYNASATHADLYFQINPGTDGILALGVAKLLIDQDLVDKLYVKEQTDMPLLVVSGTNRFLRESDLKNGGKEDVFYFWDAKQQRAVPTPGSMGSEQKTIQLHGADPALTGTFHVQLADGKAAEVTTVFELLKKEIAGYTADKVAARTGLPADEIELFAKELGTRKPAMIIHGAGTNHWFHNDLTNRSFILLVALTGNTGKNGGGFNHYVGQEK	77133	uncultured bacterium
job.pdb	AF-A0A4Y7X5Y6-F1-model_v4 Molybdopterin oxidoreductase	33.900	309	180	6	2	294	131	431	1.000	1.259E-26	867	400	439	MDGKNLVENKLTDSHWFIECMERGAKIVVIAPEYGPPSTKADYWIPIRPQTDAALWLGITRLMIEKKWYDETFVKGFTDFPLLVRTDTLQRLRAHEVFPQYKTSL---------SADGPSMKIQG-----LSAEQHAKLGDFVVWDGKTNAPAAITRDDVGATITKKGIDPVLAGSFKVKLVDGKEVEVATLWTLYQDHLKD-YDLDTVVEITQAPKEMIEQLAQDIAT-MKPVAIHQGEGINHWFHATEMNRAAYLPLMLTGNIGRPGAGCQTWAGNYKAALFQGSPWTGPGFKGWVAEDPFDINLNP	CWGINWISTKMPDGHWLTEARMKGKKVIAITAEYSSTCSKSDEIVIMRPGTDPALALGIAHVLIKENLYDKKFVKTHTDLPMLIRMDTGNMCKAADVIKDYKQKVLTMKKIVKEAKDLPKPAATNEGMPGVTEAMRNSWGDYVMWDTKSGKPVAVSSDDVGEHFHKLGIEPAIEGEFTVTIG-GKDVKVRPVFDVVKQHLFDTWTPENTSKVTWAPVSAIYSLARQFAKNPEKVLFTVGMGPNQMFNADQKDRAIFLVAALTRNVGFFGGNVGSYAGNYRVAYFNGMPQ-------YMAENPFDITLDP	37.290,-1.686,-30.336,37.477,-5.240,-28.938,36.111,-8.015,-31.222,33.310,-8.442,-28.631,31.950,-4.870,-28.958,31.823,-5.307,-32.759,29.805,-8.542,-32.335,27.397,-6.782,-29.922,26.933,-3.868,-32.371,26.337,-6.315,-35.269,23.777,-8.238,-33.147,21.855,-5.031,-32.327,21.925,-3.908,-35.991,20.713,-7.311,-37.301,17.883,-7.495,-34.714,16.761,-3.914,-35.493,16.902,-4.587,-39.274,15.244,-8.052,-39.124,12.…	MSSQLQLVAKTFHEIAKTYSGDKGAQLLKKQDYDEAMIKRMDGAGTRAMKFRGGMPALGSIKLFGQYRTANSMALLDKYVRKVDDDKAVGGVGLDNYTWHTDLPPGHPMVCGQQTIDFDLSNVEYCNIVVCWGINWISTKMPDGHWLTEARMKGKKVIAITAEYSSTCSKSDEIVIMRPGTDPALALGIAHVLIKENLYDKKFVKTHTDLPMLIRMDTGNMCKAADVIKDYKQKVLTMKKIVKEAKDLPKPAATNEGMPGVTEAMRNSWGDYVMWDTKSGKPVAVSSDDVGEHFHKLGIEPAIEGEFTVTIGGKDVKVRPVFDVVKQHLFDTWTPENTSKVTWAPVSAIYSLARQFAKNPEKVLFTVGMGPNQMFNADQKDRAIFLVAALTRNVGFFGG…	2552947	Nitrospirales bacterium LBB_01
job.pdb	AF-A0A1F7NJN9-F1-model_v4 Nitrate oxidoreductase subunit alpha	80.100	313	62	0	88	400	1	313	1.000	3.972E-33	863	400	758	DTLQRLRAHEVFPQYKTSLSADGPSMKIQGLSAEQHAKLGDFVVWDGKTNAPAAITRDDVGATITKKGIDPVLAGSFKVKLVDGKEVEVATLWTLYQDHLKDYDLDTVVEITQAPKEMIEQLAQDIATMKPVAIHQGEGINHWFHATEMNRAAYLPLMLTGNIGRPGAGCQTWAGNYKAALFQGSPWTGPGFKGWVAEDPFDINLNPKAHGKEIHAHAYTKDEEPAYWNHGDLALIVDTPKFGRKNFTGKTHMPTPTKALIFNNVNLINNAKWAYGMIKNVNPNVEMIVSMDIQMTASIEYADLALPANSWLE	DTLKRLHAHEVFAGYRTGLSASGPSVKIQGFTSAQHAKLGDYVVWDEKAKAMKAVTRDDVGATMAAKGIAPALAGSWKVRLVDGKEVEVATLWTLYLTHLKDYDLDTVAEITHAPKDLIRQLAQDIGTLRPVGIHQGEGINHWFHATEMNRAAYLPVMLTGNIGKPGAGCHTWAGNYKAALFQGSPWTGPGFKGWVAEDPFQPALDPATPGRDVETHAYTKDEEPAYWNHGDLALILNTPKFGRRNFTGETHMPTPSKAIIFSNVNLINNAKWAYGVIKNVNPNVEMIVAIDIQMTASIEYADLALPANSWLE	-11.779,24.502,23.103,-8.960,21.882,23.104,-10.291,19.979,20.048,-10.403,16.875,22.335,-13.402,14.711,23.243,-14.370,15.286,26.877,-13.698,12.431,29.339,-16.192,11.370,32.025,-13.674,11.944,34.861,-13.269,15.593,33.753,-17.047,16.115,34.165,-18.150,13.790,37.001,-16.361,14.200,40.346,-15.143,10.797,41.597,-16.203,9.067,38.331,-15.924,5.260,38.261,-16.204,3.340,34.984,-19.385,1.394,34.233,-17.340,…	DTLKRLHAHEVFAGYRTGLSASGPSVKIQGFTSAQHAKLGDYVVWDEKAKAMKAVTRDDVGATMAAKGIAPALAGSWKVRLVDGKEVEVATLWTLYLTHLKDYDLDTVAEITHAPKDLIRQLAQDIGTLRPVGIHQGEGINHWFHATEMNRAAYLPVMLTGNIGKPGAGCHTWAGNYKAALFQGSPWTGPGFKGWVAEDPFQPALDPATPGRDVETHAYTKDEEPAYWNHGDLALILNTPKFGRRNFTGETHMPTPSKAIIFSNVNLINNAKWAYGVIKNVNPNVEMIVAIDIQMTASIEYADLALPANSWLEFEGLEITASCSNPFLQIWKGGIPPVFDSRDDLMILAGIAKALAEVTGDRRFADYFKFALEGRREIYLQRLLDTSTTTQGYKLQDIM…	1802104	Candidatus Rokubacteria bacterium RIFCSPLOWO2_02_FULL_68_19
job.pdb	AF-A0A7C4G893-F1-model_v4 Molybdopterin oxidoreductase	34.100	424	226	11	2	398	269	666	1.000	1.778E-28	853	400	840	MDGKNLVENKLTDSHWFIECMERGAKIVVIAPEYGPPSTKADYWIPIRPQTDAALWLGITRLMIEKKWYDETFVKGFTDFPLLVRTDTLQRLRAHEVFPQYKTS-----------LSADGPSMKIQG--LSAEQHAKLGDFVVWDGKTNAPAAITRDDVGATITKKGIDPVLAGSFKVKLVDGKEVEVATLWTLYQDHLKD-YDLDTVVEITQAPKEMIEQLAQDIAT-MKPVAIHQGEGINHWFHATEMNRAAYLPLMLTGNIGRPGAGCQTWAGNYKAALFQGSPWTGPGFKGWVA-EDPFDINLNPKAHGK----------EIHAHAYTKDEEPAYWNHGDLALIVDTPKFGRKNFTGKTHMPTPTKALIFNNVNL-INNAKWAYGMIKNVNPNVE…	VWGMNWITTKMPDSHWLTEARLKGTRVVVITVEYSATANKGDEVIVIRPGTDPAFALGLAQVIIRERLYDAAFVKRYTDLPRLVRLDTLEPLLARDVFPGHREAPLGNWTRVLARGESAPPAPAQDGMLIPEALRDEFVDFVVWDTRTGRPAPVSRDQVGEHFDRTGLDPALEGTFEVRLADGRPVPARPVFDLTRQYLDETMTPETVSKITWAPTEAIVGLAREIARHGGRTLFAMGMGPNQFFNNDLKDRAIFLVAALTGSIGRMGGNVGSYAGNYRTSLLSGVPR--------FAAEDPFNIQLG--AAGPVAVRSTMRYESLHYYAAGE-------------VIHRA---GDKQFTAGAHVPTPTKAIWLTNSNSQIANTKYHYDVVFNTLPRQE…	-47.986,-29.945,-52.542,-45.115,-27.915,-51.020,-42.931,-30.537,-49.274,-42.801,-30.086,-45.473,-39.837,-27.662,-45.001,-39.339,-29.236,-41.611,-39.051,-32.806,-43.020,-35.391,-32.227,-44.074,-32.724,-30.413,-42.017,-31.500,-27.516,-44.240,-28.020,-27.384,-45.696,-25.768,-26.392,-42.733,-22.539,-25.652,-44.707,-23.163,-21.909,-44.153,-22.636,-22.603,-40.396,-18.997,-23.538,-41.239,-18.374,-19.754…	RVANPLAEYPNRDWERLYRDIFRHDRTFTFLCAPNDTHNCLLRAFVKNNVLVRIEPTYGYGKATDLSGRRASPRWDPRCCQKGLVLGRRLYGDRRVKGAFVRRGFKEWVERGFPRDPVTGRAPAELMRRGWDSFVRVPYEEAYALHARALENIARTYSGPQGARYLLAQGYDPAMVEAAGGSGVRTIKVRGGMAKLGVTRIVGTYRFGNMLALLDAHVRGVGPDQALGAGFWDSYSWHTDLPPGHPMVHGDQTSDWELFAAEHAGLVLVWGMNWITTKMPDSHWLTEARLKGTRVVVITVEYSATANKGDEVIVIRPGTDPAFALGLAQVIIRERLYDAAFVKRYTDLPRLVRLDTLEPLLARDVFPGHREAPLGNWTRVLARGESAPPAPAQDGMLIP…	2026778	Phycisphaerae bacterium
job.pdb	AF-A0A359LQ84-F1-model_v4 Molybdopterin oxidoreductase	33.900	421	230	10	2	400	301	695	1.000	1.992E-29	852	400	710	MDGKNLVENKLTDSHWFIECMERGAKIVVIAPEYGPPSTKADYWIPIRPQTDAALWLGITRLMIEKKWYDETFVKGFTDFPLLVRTDTLQRLRAHEVFPQY---------KTSLSADGPSMKIQGL--SAEQHAKLGDFVVWDGKTNAPAAITRDDVGATITKKGIDPVLAGSFKVKLVDGKEVEVATLWTLYQDHLKDYDLDTVVEITQAPKEMIEQLAQDIATMKPV-AIHQGEGINHWFHATEMNRAAYLPLMLTGNIGRPGAGCQTWAGNYKAALFQGSPWTGPGFKGWVAEDPFDINLNPKAHGKEIH---------AHAYTKDEEPAYWNHGDLALIVDTPKFGRKNFTGKTHMPTPTKALIFNNVNLI-NNAKWAYGMIKNVNPNVEMIVSM…	VWGMNWITTKMPDAHWLTEARLKGVKVVVIACEYSATSSKGDDAIIVRPGTTPALALGLANVILREKLYDAQYVNQWTDLPVLVRMDTLKYLRAQDVFGGGLAALENTVVLGKNEKEPPPLQHSKTIVSEQMRMEWGDYVWWDRATNAPKLLSRDMVGKN--SNVQNPLLDDSVVVTLADGKKVRCRPAFDLINEYCAHFDPKTTEEITWAPAGAVELLARHLAKEPGTTLFAVGMGPNQFFNSDNKDRDTMLLAALTGNIGKISGNIGSYAGNYRVAMFNGAPQ-------WINENPFDIELDP---NKNARPRQYWKPESAHYYNHEDHP---------LRVGN-----KLLTGKSHIPAPTKSMWFANANSILGNVKWHFNTVVNVLPRIEMVAVN…	45.658,-97.955,-21.602,45.083,-94.184,-21.182,41.591,-93.501,-22.608,42.322,-91.010,-25.419,39.868,-88.098,-25.003,38.342,-87.874,-28.500,38.437,-84.378,-30.071,34.602,-84.378,-29.921,34.571,-84.942,-26.120,37.107,-82.116,-25.627,35.011,-79.767,-27.821,31.870,-80.942,-25.957,33.522,-80.058,-22.608,34.745,-76.667,-23.967,31.245,-75.861,-25.299,29.630,-76.938,-21.991,32.211,-74.890,-20.007,31.763,-…	MKQRLERRDFLGMLSAAGFGGLVASTKDAWGLEAIRNPLATYPDRGWEGVYRDLWKYDSVFTFTCAPNDTHNCILNAYVRNGVVVRIGPSMKYGEATDLLGNKVTHRWDPRVCQKGLALTRRFYGDRRVMGCVIRKGFKEWHDAGFPRGSDGLPPAKYYNRGRDEWLRITHDEGAKIAAAVLKNIAETYSGEEGKRRLREQHYDEVCVEATEGAGVRTMKFRGGMPLLGITRVFGMYRLANSMALLDARVRGVGPDKALGAKGFDNYSWHTDLPPGHPMVSGQQTVEFDLHAVEHCKTLVVWGMNWITTKMPDAHWLTEARLKGVKVVVIACEYSATSSKGDDAIIVRPGTTPALALGLANVILREKLYDAQYVNQWTDLPVLVRMDTLKYLRAQDVFG…	2026791	Bryobacterales bacterium
job.pdb	AF-A0A2H6AU61-F1-model_v4 Perchlorate reductase subunit alpha	33.200	424	230	11	2	398	175	572	1.000	1.108E-28	848	400	1026	MDGKNLVENKLTDSHWFIECMERGAKIVVIAPEYGPPSTKADYWIPIRPQTDAALWLGITRLMIEKKWYDETFVKGFTDFPLLVRTDTLQRLRAHEVFPQYKT----------SLSADGPSMK-IQGLSAEQHAKL--GDFVVWDGKTNAPAAITRDDVGATITKKGIDPVLAGSFKVKLVDGKEVEVATLWTLYQDHLKD-YDLDTVVEITQAPKEMIEQLAQDIATMKP-VAIHQGEGINHWFHATEMNRAAYLPLMLTGNIGRPGAGCQTWAGNYKAALFQGSPWTGPGFKGWVAEDPFDINLNPKAHGKEIHAHAYTKDEEPAYWNH--GDLA---------LIVDTPKFGRKNFTGKTHMPTPTKALIFNNVNL-INNAKWAYGMIKNVNPNVE…	LWGMNPFTTKMPDSHWLTEARIKGSHVVLISNDYSPTARAADEVFIVRTATDTALALSLAYVIMKEKLYQKDYVVSFTDMPLLVRMDNRQLLRARDIVPDHRPLELRKAEVFDPGAKLPPFFKQDRQYIPRALREQDIDDYVVWDSHANAPKIISRDHVGVDFQMLGIEPALEGRFEVETVDGRKVEVRPLFDVYLEFFEQNYRPELAEKITGLPAAQIERLARLIAAHPRQTKLTQGMGVNQYQHADLKDRAMYLVCALTDNVGHLSGNIGSYAGNFRLPLFNGAGQ-------YLAENPFDIETDP--------------ARPARVRFYWRGESAHFYSHDDHPLVV-----GEHVLTGKTHMPTPTKAIWFVDANSALGNAKWKYNIIMNTLPKIE…	24.876,-7.340,-14.191,28.674,-6.884,-14.274,29.119,-3.629,-12.241,27.851,0.008,-12.201,26.278,1.356,-15.310,25.497,5.002,-16.246,23.137,6.125,-19.040,25.155,7.991,-21.715,23.083,11.226,-21.674,23.289,11.437,-17.851,27.065,10.860,-17.993,27.357,13.676,-20.592,25.270,16.033,-18.390,27.623,15.216,-15.491,30.709,15.826,-17.698,29.210,19.182,-18.830,29.022,20.299,-15.155,25.224,19.925,-14.768,24.035,2…	MHGPMVRRGFYEWYRAGFPRDPETGRPPAEYFRRGQDDWLQVTWDEVADIIAKAYIDIATTYSGDEGRRRLERQGHYHPAMLDAMNGAGTQVLKFRGSMPFLAVTRYTSPYRMANMMALLDSHIRGTDADTALGGRGWDNYAFHTDLAPGHPMVTGQQNTDFDLCLWEYSKLIVLWGMNPFTTKMPDSHWLTEARIKGSHVVLISNDYSPTARAADEVFIVRTATDTALALSLAYVIMKEKLYQKDYVVSFTDMPLLVRMDNRQLLRARDIVPDHRPLELRKAEVFDPGAKLPPFFKQDRQYIPRALREQDIDDYVVWDSHANAPKIISRDHVGVDFQMLGIEPALEGRFEVETVDGRKVEVRPLFDVYLEFFEQNYRPELAEKITGLPAAQIERLARL…	2035434	bacterium HR39
job.pdb	AF-L0JXL5-F1-model_v4 Nitrate reductase alpha subunit	31.600	427	233	11	2	398	314	711	1.000	9.840E-29	846	400	1169	MDGKNLVENKLTDSHWFIECMERGAKIVVIAPEYGPPSTKADYWIPIRPQTDAALWLGITRLMIEKKWYDETFVKGFTDFPLLVRTDTLQRLRAHEVFPQYKTSLS---------ADGPSMKIQGLS-----AEQHAKLGDFVVWDGKTNAPAAITRDDVGATITKKGIDPVLAGSFKVKLVDGKEVEVATLWTLYQDHLKD-YDLDTVVEITQAPKEMIEQLAQDIATM-KPVAIHQGEGINHWFHATEMNRAAYLPLMLTGNIGRPGAGCQTWAGNYKAALFQGSPWTGPGFKGWVAEDPFDINLNPKAHGKEIHAHAYTKDEEPAYWNHG-----------DLALIVDTPKFGRKNFTGKTHMPTPTKALIFNNVNLI-NNAKWAYGMIKNVNPN-…	LAGINFLTTKMADCHWLTEARLKGTKVTGVFTDYNATASKCDELVVLRPATDSALFLGAAKIIIEEEQYDEDYVRRFTDLPMLVRMDDKSLLRASDVVEGYEPADLEKTMVVEDDEDRPREGTTEVWENVLTEDLRDEWGDFVVRDEESGELEPVTRDEIGDDF---DVPASLEGSFEVETVDGETVEVRPVFDLIKQHLIDTWDAESVAEVTGSSPEAVENLAADVADNHEKTLILTGMGPNHYTNQDQKDRAVFLLASLTKNVGRHAGNVGSYAGNYRGAYF-------NGRDQWIYEDPFDPELDP--------------DSDVDIRNTTTAQSAHWYSNGDRPLKIE-----GEYHMGDSHMPTPTKLLWVSGSNSILGNAKGSYDIIENMLRNG…	-24.674,65.280,-45.448,-24.291,62.935,-48.004,-22.797,60.480,-50.084,-20.982,57.897,-51.429,-18.338,56.346,-53.571,-18.844,52.577,-53.939,-16.120,49.952,-53.541,-17.551,46.404,-53.919,-16.713,44.403,-50.790,-16.717,40.684,-51.655,-17.068,38.413,-48.608,-14.811,35.347,-48.113,-17.991,33.329,-48.933,-18.346,34.962,-52.398,-14.628,34.338,-53.072,-15.246,30.660,-52.158,-18.214,30.450,-54.583,-16.041,…	MAEDDAGIEMTRRELGAAAAGVAGASGLGLLGYRRLSGDADETAEDGPMNPLEEYPNREWEEHYRDVWEPDDSYMLTCTPNDTHNCYLEASIKNGQVTRLGPSMNYGEATDLDGNQATQRWDPRVCNKGLAMIERFYSDQRVQAPMVREGFRQWVEDGFPREDDGSMPQEYANRGEDDWVEMEFDEAYELAAEAIYNIAENYNGDAGAQRLLEQEYDERVVEETEGIGTQVLKFRGGMPLLGMIRLMGMYRVANQMALVDQHIRDVDETEAVGGVGLDNYSWHTDLPPGHTMVTGQQTVDFDLVNVEYADHVILAGINFLTTKMADCHWLTEARLKGTKVTGVFTDYNATASKCDELVVLRPATDSALFLGAAKIIIEEEQYDEDYVRRFTDLPMLVRM…	694430	Natronococcus occultus SP4
job.pdb	AF-A0A6V8P545-F1-model_v4 Nitrate reductase / nitrite oxidoreductase, alpha subunit	33.000	423	228	13	2	398	299	692	1.000	2.677E-29	844	400	841	MD---GKNLVENKLTDSHWFIECMERGAKIVVIAPEYGPPSTKADYWIPIRPQTDAALWLGITRLMIEKKWYDETFVKGFTDFPLLVRTDTLQRLRAHEVFPQYKT----------SLSADGPSMKIQG--LSAEQHAKLGDFVVWDGKTNAPAAITRDDVGATITKKGIDPVLAGSFKVKLVDGKEVEVATLWTLYQDHLKDYDLDTVVEITQAPKEMIEQLAQDIATMKP-VAIHQGEGINHWFHATEMNRAAYLPLMLTGNIGRPGAGCQTWAGNYKAALFQGSPWTGPGFKGWVAEDPFDINLNPKAHGK----EIH-----AHAYTKDEEPAYWNHGDLALIVDTPKFGRKNFTGKTHMPTPTKALIFNNVNLI-NNAKWAYGMIKNVNPNVEM…	MVVCWGMNWIVTKMPDGHWLTEARLKGTRVVTVACEYQATSNKADELILLRPGSDPAFALGLAQVIIQEKLYDAEFVKGHTDLPLLVRMDTLKLLKPQDLIQDYKPKGLKDTQILKAEERAPLATKQDRQIITESLRNEWSDFVAWNLDTNQPEVITRDEAGLA-----KNLALEGEFTVDTLDGKKVKVRPVFDLLKEHASYFTPEVVSNICHVNQEAVLWLAREIAKNKAKTLVPVGMGPNHFFNNDLKDRAIFLVCALTRNIGFHSGNIGSYAGSYRGAYFNGEPT-------YIGEDPFDIELDP---SKASRVKFYYKMESAHYYNY----G-------DRPLRLGN---KLFTGKSHVPTPTKFVWFSNSNSILGNTKWHHDFVVNTLPKTEC…	-48.033,-43.382,15.863,-51.130,-45.455,14.983,-50.506,-48.620,12.921,-52.333,-48.277,9.574,-53.994,-51.593,8.686,-53.441,-53.203,5.244,-57.118,-52.467,4.431,-56.744,-48.748,5.300,-53.535,-48.643,3.195,-55.469,-50.062,0.201,-58.331,-47.568,0.760,-55.775,-44.708,0.902,-54.163,-46.235,-2.249,-57.494,-46.210,-4.140,-58.247,-42.613,-3.048,-54.754,-41.616,-4.289,-55.389,-43.424,-7.618,-58.616,-41.389,-…	MQEITRREFVKMGMASMAGLFLRGLELSSLQFVPEVDNPLDSYPERGWEKIYRDQFRYDSTFHFLCAPNDTHNCLLRAYVKNGVVTRIGPSYGYGKARDVYGNQASHRWDPRCCQKGLALVRRFYGPRRVKNHFVRKGFKEWYDAGFPRDEAGRIPPQYLNRGKEPFVKVSFEEACEIVAQTTVNIATTYSGDKGTELLRKQDYDEAMIEAMKGAGTQVLKLRGGMPLLGATRIFGLYRFANSLALLDAKMRQVDQEAALGARAWDNYSWHTDLPPGHTMTCGQQTIDFDLATAENAAMVVCWGMNWIVTKMPDGHWLTEARLKGTRVVTVACEYQATSNKADELILLRPGSDPAFALGLAQVIIQEKLYDAEFVKGHTDLPLLVRMDTLKLLKPQDLI…	2754717	Candidatus Hakubanella thermoalkaliphilus
job.pdb	AF-A0A522W884-F1-model_v4 Molybdopterin oxidoreductase	37.000	427	211	12	2	398	260	658	1.000	4.582E-28	842	400	1108	M-DGKNLVENKLTDSHWFIECMERGAKIVVIAPEYGPPSTKADYWIPIRPQTDAALWLGITRLMIEKKWYDETFVKGFTDFPLLVRTDTLQRLRAHEVFPQYKTSLSAD-----------GPSMKIQGL---SAEQHAKLGDFVVWDGKTNAPAAITRDDVGATITKKGIDPVLAGSFKVKLVDGKEVEVATLWTLYQDHLKD-YDLDTVVEITQAPKEMIEQLAQDIATMKP-VAIHQGEGINHWFHATEMNRAAYLPLMLTGNIGRPGAGCQTWAGNYKAALFQGSPWTGPGFKGWVA-EDPFDINLNPKAHGKEIHAHAYTKDE-----------EPAYWNHGDLALIVDTPKFGRKNFTGKTHMPTPTKALIFNNVNLI-NNAKWAYGMIKNVNP…	IPWGMNWISTKMPDGHWLTEARVKGTKVIAVTVEYSSVASKSDEVVIIRPGTDAAFALGIAGVIMKEKLYDEEYVLSSTDLPFLVRMDTLKLLRAEEAIPDFKPAEPAADVKVLKKGEKAPPPFKQGDNQYIPEALLKEWGSFVVWDKNKNAPCAITREEVGKHFKEKGVNPVLDGEFEVTV-NGQKVKVRTIYSLVSQYIFDNFDLESVSKITWAPQEAVISLARQIAENRGKTLIPVGMGPNHFFNNDLKDRAIFLVCSLTRNIGTHGGNIGSYAGNYRVSYFDG--------VGQYIMEDPFAAELD--------------ETKPAKVKQYFKYESAHYYNHGDKPLRV-----GNKLFTGKSHIPTPTKSLMFANANSILGNLKGHYNMVINVIP…	43.009,-48.590,2.025,40.779,-45.557,1.474,40.385,-45.092,-2.305,41.936,-42.136,-3.979,40.071,-38.968,-2.872,41.552,-36.517,-5.430,38.105,-36.362,-7.099,37.006,-34.356,-3.988,39.254,-31.477,-5.192,36.601,-30.867,-7.902,33.874,-30.115,-5.303,36.269,-28.164,-3.023,37.246,-26.038,-6.061,33.552,-25.396,-6.883,32.849,-24.198,-3.298,36.036,-22.047,-3.112,35.753,-18.247,-3.605,38.348,-15.504,-4.330,36.65…	FYPDRDWEKIYRSQFKYDSTYHFLCAPNDTHNCLLKAYVKNDIITRIGPSYGYGKAKDIYGNQASSRWEPRLCNKGLVLNRRVFGPRRVKYPMVREGFKKWAEAGFPRDENGSPPREYFQRGKENFIKVSWDEIFDIAAKSLINIATTFSGDKGKELLARQGYDPASIDAVNGAGVQTLKFRGGMPLLGITRILGMYRLSNSMALLDSSIRGVSAADAVGARGWDNYSWHTDLPPGHPMVSGQQTVEFDLMDAENAKLIIPWGMNWISTKMPDGHWLTEARVKGTKVIAVTVEYSSVASKSDEVVIIRPGTDAAFALGIAGVIMKEKLYDEEYVLSSTDLPFLVRMDTLKLLRAEEAIPDFKPAEPAADVKVLKKGEKAPPPFKQGDNQYIPEALLKEW…	1869227	bacterium
job.pdb	AF-A0A455XF61-F1-model_v4 Nitrite oxidoreductase, alpha subunit	32.700	433	226	10	2	400	308	709	1.000	9.889E-28	827	400	1169	MDGKNLVENKLTDSHWFIECMERGAKIVVIAPEYGPPSTKADYWIPIRPQTDAALWLGITRLMIEKKWYDETFVKGFTDFPLLVRTDTLQRLRAHEVFPQYKT-----------SLSADGPSMKIQGL---SAEQHAKLGDFVVWDGKTNAPAAITRDDVGATITKKGIDPVLAGSFKVKLVDGKEVEVATLWTLYQDHLKDYDLDTVVEITQAPKEMIEQLAQDIATMKPVA-IHQGEGINHWFHATEMNRAAYLPLMLTGNIGR-PGAGCQTWAGNYKAALFQGSPWTGPGFKGWVAEDPFDINLNPKAHGKEIH----------AHAYTKDEEP-------AYWNHGDLALIVDTPKFGRKNFTGKTHMPTPTKALIFNNVN-LINNAKWAYGMIK…	FWGNNFVCTKMPDLHWVSESRLKGCHIVDISIDYHATANKADDVIIIRPGTDPALGLGVCHLLIKNNQYDENYLRANTDMPLLIRTDNWKNLKASDIFPDYKLAELTHHLKVMKPGENPTQPVAFQSTAFVSEEVRKFWGDNVVWDRKTNKAVPLTRDECGARYAAKGVDSALTGDYEVTLVDGKKIKVTTVFQLHKEYLEEYTAENTSIMTGAPMEAIVDLANLFHKHRGQGIISTGAGTNHYFNSTLKDRGFMLLSALSDNVGHIGGCTFGNYVGNYRQSVFG-------GFGQYLLEDPFNPELD---GRKMVTKLAHYTDDESAHYYNYGDRPLRNGTRLLTDPGH---------------------MPAPTKVLWQANSNSSLGNAKGHYDMVV…	38.231,-42.437,-44.577,36.451,-45.005,-43.610,33.066,-46.634,-42.965,31.517,-49.543,-41.580,27.682,-49.832,-41.842,25.463,-52.681,-40.649,22.089,-52.521,-42.477,19.082,-54.636,-41.460,16.712,-54.007,-44.399,12.863,-53.853,-44.323,12.704,-57.217,-46.220,14.452,-59.131,-43.371,12.013,-57.669,-40.803,8.961,-58.880,-42.810,10.380,-62.444,-43.073,10.703,-62.653,-39.248,7.120,-61.351,-38.792,5.678,-64.…	MMEIKNNIGRRSFLKLSATAGLAVMANNAFAASPFLKPYVVDNPLKSYPNRDWEKVYRDMFHVDSEFIFLCAPNDTHNCLLKAHVKNDVVIRISPSYGYGDAEDMDGNRSSHRWEPRICNKGMVMNRKAYSDRRPKGAMVRTGFKAWAEAGYPRTGANGFPDQKYLQRGKEPFIKLPWTEAYALAAGALENIARTYSGDKGAALLTRQGYDPEMIASMHGCGCKTMKFRAGMAALGVLRIYSLKRFSQGLALLDAYVRNIGPDEASGAKVLDSYSWHTDLAPGCPMVTGHQMLDYEFMVYEHAKLIVFWGNNFVCTKMPDLHWVSESRLKGCHIVDISIDYHATANKADDVIIIRPGTDPALGLGVCHLLIKNNQYDENYLRANTDMPLLIRTDNWKNL…	2559597	Candidatus Nitrotoga sp. AM1P
job.pdb	AF-A0A7V3JKY2-F1-model_v4 Molybdopterin oxidoreductase	36.100	412	227	10	2	398	302	692	1.000	4.071E-28	822	400	1002	MDGKNLVENKLTDSHWFIECMERGAKIVVIAPEYGPPSTKADYWIPIRPQTDAALWLGITRLMIEKKWYDETFVKGFTDFPLLVRTDTLQRLRAHEVFPQYKTS-LSA---------DGPSMKIQG--LSAEQHAKLGDFVVWDGKTNAPAAITRDDVGATITKKGIDPVLAGSFKVKLVDGKEVEVATLWTLYQDHLKDYDLDTVVEITQAPKEMIEQLAQDIATMKP-VAIHQGEGINHWFHATEMNRAAYLPLMLTGNIGRPGAGCQTWAGNYKAALFQGSPWTGPGFKGWVA-EDPFDINLNPKAHGKEIHAHAYTKDEEPAYWNHGDLALIVDTPKFGRKNFTGKTHMPTPTKALIFNNVNLI-NNAKWAYGMIKNVNPNVEMIVSMDIQMTAS…	CWGMNWISTKMPDGHWLSEARLKGTTVVTVACEYQSTSNKADKVIVVRPGSDPALALGLAHVILREKLYDAEYVRGQTDLPFLVRMDTLKLLRPQDLFPDYRPAPLKKTQVLAPGEPPPPPAKQKTQVVTQELREEWGDFLAWNTETQRPEVVTRDDAGTV-----KPWALEGRFRVKTCQGAEVEVRPVFDLIREHTEHFTPAVVSDICSVAPEAVEWLARQIAHNRSRTLVPVGMGPNHFFNNDVKDRAIFLVCALTANVGFHSGNIGSYAGNYRGAYFNGLPQ--------YITEDPFDIELDP---AKPVRTHYYYKAESAHYYNYGDRPLRV-----GNKLFTGKTHLPAPTKFVWFGNGNSILGNLKWHHDFVMNTLPPIECVVVNDWWWTAS…	-58.460,-48.162,27.975,-59.513,-51.551,26.619,-59.188,-53.218,23.177,-60.885,-51.563,20.208,-60.587,-54.205,17.467,-59.425,-52.807,14.068,-62.880,-53.713,12.660,-64.715,-51.410,15.127,-62.253,-48.581,14.325,-62.967,-49.009,10.574,-66.740,-49.139,11.178,-66.326,-45.890,13.174,-64.465,-44.350,10.167,-67.245,-45.369,7.724,-69.954,-43.946,10.022,-67.942,-40.701,10.426,-67.303,-40.525,6.621,-71.064,-4…	MSDLARRDFLAGIMASLAGMATGGPLLAGLRSIPEIDNPLDHYPERDWERIYRDQFRHDSTFHFLCAPNDTHNCLLTAYVKNGVVTRLGPSYGYGEAKDIYGNQASHRWDPRCCNKGLAMIRRLYGPRRVKYPAVRKGFLEWVQAGFPRDSDGRMPEAYRHRGKEPFLKVPFEKACQLVAQAMENIARTYSGPKGQELLRRQGYDEAMIEATKQAGTQCLKFRGGMPLLGATRIMGFYRMANSLALLDAKIRGVDREHALGARGWDNYSWHTDLPPGHTMVCGHQTIDFDLATAENASLVVCWGMNWISTKMPDGHWLSEARLKGTTVVTVACEYQSTSNKADKVIVVRPGSDPALALGLAHVILREKLYDAEYVRGQTDLPFLVRMDTLKLLRPQDLF…	2026780	Planctomycetota bacterium
job.pdb	AF-A0A1F2WP78-F1-model_v4 4Fe-4S Mo/W bis-MGD-type domain-containing protein	29.400	425	225	11	2	400	216	591	1.000	1.580E-28	809	400	714	MDGKNLVENKLTDSHWFIECMERGAKIVVIAPEYGPPSTKADYWIPIRPQTDAALWLGITRLMIEKKWYDETFVKGFTDFPLLVRTDTLQRLRAHEVFPQYK------TSLSADGPSMK----IQGLSAEQ---HAKL----GDFVVWDGKTNAPAAITRDDVGATITKKGIDPVLAGSFKVKLVDGKEVEVATLWTLYQDHLKDYDLDTVVEITQAPKEMIEQLAQDIATMKPVAIHQGEGINHWFHATEMNRAAYLPLMLTGNIGRPGAGCQTWAGNYKAALFQGSPWTGPGFKGWVAEDPFDINLN------PKAH---GKEIHAHAYTKDEEPAYWNHGDLALIVDTPKFGRKNFTGKTHMPTPTKALIFNNVNLINNAKWAYGMIKNVNPNVEM…	LLGANPLETRIPDAHFLMDAVERGARMVVVDPTYSGTAAKADAWLQIKPGTDAALGLALCRQVIEDQKADWDFMRTYTDAPLLVRADNGKRLRAEDLAPGQARDPGPAAGVGLGGYGRKAPPVGTAPEIPGAAKPASDAPPPPVFVAWDTVRNEPVLIRTDRLGVP---EGVEAALEGAFEVTLVDGSLVGVVPGFALVRGGLDAWTPDVAEQFTGIPANTIVRLAKEYSAERPAAVIMGGGANHWYHGDLTGRAFALLAALTGNIGRSGGGFSVYVGQY---------------KVRVDTSPWWNLGDTKARVVPSVYFVRGR-----TETMNEKVPYPENGF-------------------------KALFCTFANMFVQAMDVNRLHQTLD-GCEL…	-62.931,-19.458,10.430,-60.000,-21.907,10.946,-60.390,-24.921,8.612,-58.877,-28.042,10.212,-56.477,-30.461,8.415,-59.308,-33.044,8.364,-61.600,-30.693,6.370,-58.829,-30.075,3.776,-58.365,-33.828,3.150,-62.130,-34.332,2.748,-62.061,-31.507,0.145,-59.108,-33.045,-1.775,-60.846,-36.458,-1.939,-63.897,-34.993,-3.760,-61.978,-33.561,-6.783,-60.900,-36.941,-8.269,-64.307,-37.494,-9.933,-65.545,-35.087,…	MKLTRRQFLKGAGAVAGTAVVGSALGVAADKVLAVKTDSTRSLPVDRVVRTTCSPNCTGSCGQLAFVRDGNIVKVQQAADYPDREYNPRGCMKGVSYHLLVHGPDRIKTPLVREGERGEGKFREATWEEVLDRIASEFKRIGDTWGWDSIHVFGQVPGSGYIQKGANYRACAALGMTHGTSFDFNGDLPMGMPITFGVQNAEHEAKDWANSRFLMLLGANPLETRIPDAHFLMDAVERGARMVVVDPTYSGTAAKADAWLQIKPGTDAALGLALCRQVIEDQKADWDFMRTYTDAPLLVRADNGKRLRAEDLAPGQARDPGPAAGVGLGGYGRKAPPVGTAPEIPGAAKPASDAPPPPVFVAWDTVRNEPVLIRTDRLGVPEGVEAALEGAFEVTLVDG…	1797200	Actinobacteria bacterium RBG_16_64_13
job.pdb	AF-B5LPG2-F1-model_v4 Nitrate reductase alpha subunit	32.000	256	148	3	2	254	13	245	1.000	2.061E-22	788	400	255	MDGKNLVENKLTDSHWFIECMERGAKIVVIAPEYGPPSTKADYWIPIRPQTDAALWLGITRLMIEKKWYDETFVKGFTDFPLLVRTDTLQRLRAHEV-FPQYKTSLSADGPSMKIQGLSAEQHAKLGDFVVWDGKTNAPAAIT--RDDVGATITKKGIDPVLAGSFKVKLVDGKEVEVATLWTLYQDHLKDYDLDTVVEITQAPKEMIEQLAQDIATMKPVAIHQGEGINHWFHATEMNRAAYLPLMLTGNIGRPG	LWGANISQTRIPDAHFAYEARYNGAKIVCISPDYNASATHADLYFRINPGSDGILALGVAKLLIDQNLIDAPYVKEQTDMPLLVLSGTNRFLRESDLKNGGKED-----------------------IFYFWDMKQQRAVPTPGSMGSEQKTIQLNGADPALTGTFHIQLADGKTAEVTTVFDLLKKEIAGYTVDKVATRTGLPPNEIKLFAKELGTRKPAMIIHGAGTNHWFHNDLTNRSFILLVALTGNTGKNA	33.354,-3.113,6.876,29.923,-1.695,5.936,27.596,-4.338,7.462,24.853,-3.564,4.861,26.462,-5.269,1.843,23.783,-7.901,2.660,22.976,-9.668,-0.472,19.204,-9.514,-1.418,17.718,-5.977,-1.579,15.573,-4.499,-4.391,15.844,-0.823,-5.447,12.887,0.415,-7.562,13.782,3.596,-9.505,10.217,4.718,-10.350,10.107,7.817,-12.596,13.598,8.582,-11.221,16.837,9.185,-13.170,19.441,9.065,-10.396,22.332,9.020,-12.942,21.483,1…	VCRLVQTRNTFVLWGANISQTRIPDAHFAYEARYNGAKIVCISPDYNASATHADLYFRINPGSDGILALGVAKLLIDQNLIDAPYVKEQTDMPLLVLSGTNRFLRESDLKNGGKEDIFYFWDMKQQRAVPTPGSMGSEQKTIQLNGADPALTGTFHIQLADGKTAEVTTVFDLLKKEIAGYTVDKVATRTGLPPNEIKLFAKELGTRKPAMIIHGAGTNHWFHNDLTNRSFILLVALTGNTGKNAWIQSLCRPGK	77133	uncultured bacterium
job.pdb	AF-A0A7V1U609-F1-model_v4 Molybdopterin oxidoreductase	28.100	398	222	9	2	398	214	548	1.000	1.054E-26	773	400	839	MDGKNLVENKLTDSHWFIECMERGAKIVVIAPEYGPPSTKADYWIPIRPQTDAALWLGITRLMIEKKWYDETFVKGFTDFPLLVRTDTLQRLRAHEVFPQYKTSLSADGPSMKIQGLSAEQHAKLGDFVVWDGKTNAPAAITRDDVGATITKKGIDPVLAGSFKVKLVDGKEVEVATLWTLYQDHLKDYDLDTVVEITQAPKEMIEQLAQDIATMKPVAIHQGEGINHWFHATEMNRAAYLPLMLTGNIGRPGAGCQTWAGNYKAALFQGSPWTGPGFKGWVAEDPFDINLNPKAHGKE-IHAHAYTKDEEPAYWNHGDLALIVDTPKFGRKNFTGKTHMPTPTKALIFNNVNLINNAKWAYGMIKNVNPNVEMIVSMDIQMTASIEYADLALPANSW	VVGANPLETRIPDAHFLFDAAANGARLVVIDPVFSATASKADTWIRLEPGTDAAFALGVAHVIWREGLHDEAFLRTYTDAPLLVNESTGKRLRESDL----------------TEGGSAE------RFVVWDERRGGPATVGIDRLG---MPDGVEPALTGSYEVRLANGARIAARPGFDHVRAEIESWTPERAAEVSGASPEIIEKLARAYATEKPAAILMGGGANHWYHGDLIGRAYALLAVMTGNIGRSGGGFSVYVGQ---------------YKVRVPTQPWWY---PDEIKPPIISTIYWVEGRTETMN------PAVPYPENG-------------FKALFLTFSNFLLQSPNLNRVYER-LREMELVVVVDPQMTETARWADVVLPATTW	-72.232,-25.297,5.885,-69.151,-25.188,3.613,-69.575,-25.763,-0.123,-66.218,-26.931,-1.524,-65.422,-25.109,-4.779,-63.928,-27.811,-7.016,-60.547,-27.412,-8.802,-62.476,-27.449,-12.122,-64.600,-24.393,-11.144,-61.420,-22.439,-10.227,-59.928,-23.212,-13.672,-63.079,-22.237,-15.622,-63.082,-18.696,-14.104,-59.383,-17.972,-14.910,-59.701,-18.081,-18.720,-61.221,-14.695,-19.695,-60.980,-11.965,-16.975,…	MAERITRRQLLAGAGATAGAAAVASATVFADEIGKEPVPSRLVDRVVRTTCSPNCTGSCGQLAFVRDGRIVKIQQAADYPDPVYSPRGCMKGLSFHLHIYGPDRITRPLIRTGERGSGEFREASWEEALDHVAAELKRIGETYGYDTIHVFGQVPGSGYVHKGANYRAAAVLGMSHGTSFDYNGDLPMAMPITFGVQNAEHEAKDWANARFLLVVGANPLETRIPDAHFLFDAAANGARLVVIDPVFSATASKADTWIRLEPGTDAAFALGVAHVIWREGLHDEAFLRTYTDAPLLVNESTGKRLRESDLTEGGSAERFVVWDERRGGPATVGIDRLGMPDGVEPALTGSYEVRLANGARIAARPGFDHVRAEIESWTPERAAEVSGASPEIIEKLARA…	1883427	Actinomycetia bacterium
job.pdb	AF-A0A0M2U6Y8-F1-model_v4 4Fe-4S Mo/W bis-MGD-type domain-containing protein	27.800	417	211	9	2	400	228	572	1.000	5.835E-27	770	400	874	MDGKNLVENKLTDSHWFIECMERGAKIVVIAPEYGPPSTKADYWIPIRPQTDAALWLGITRLMIEKKWYDETFVKGFTDFPLLVRTDTLQRLRAHEVFPQYKTSLSADGPSMKIQGLSAEQHAKLGDFVVWDGKTNAPAAITRDDVGATITKKGIDPVLAGSFKVKLVDGKEVEVATLWTLYQDHLK-DYDLDTVVEITQAPKEMIEQLAQDIATMKPVAIHQGEGINHWFHATEMNRAAYLPLMLTGNIGRPGAGCQTW----AGNYKAALFQGSP-------------WTGPGFKGWVAEDPFDINLNPKAHGKEIHAHAYTKDEEPAYWNHGDLALIVDTPKFGRKNFTGKTHMPTPTKALIFNNVNLINNAKWAYGMIKNVNPNVEMIVSMDIQM…	LWGANAVESRIPDAHFLTEARYLGAKIVVVSPDYNPTSIKADQFVPIREGTDAALGLGMAQVIIAERLYDRPYLREQTDMPFLVRQDNKKYLREKDL--------VAGGGED--------------HFYCWDLKMGKAAPAPKE----SLELKGLDPALEGVFRVTTLDGKTVEVKPVFQMLKESLDAGCTPEKVAPITGIAAEVIRQLAREFATTRPAMIIEGAGTNHWYHNDLNNRAQMLLPILTGNVGKNGGGFNHYVGQEAMKIPSFNKWFWPQKTRWQNTTLWTYYHTLGKKTRGI----------EEGWMPL----YPQKGDP--------------------------------KMMVVWRANYLNQAKGHEGILQNLWPKLDFIVNFNYRL…	1.123,-52.247,43.733,1.873,-48.946,45.523,0.724,-45.437,44.474,3.733,-43.205,43.638,3.335,-39.647,44.999,3.759,-36.498,42.831,6.987,-35.764,44.793,8.462,-39.199,43.931,7.457,-38.684,40.264,9.284,-35.306,40.261,12.386,-36.863,41.883,12.302,-39.573,39.165,12.128,-36.785,36.530,15.147,-35.028,38.143,17.305,-38.163,37.661,16.071,-38.548,34.037,16.770,-34.825,33.334,20.329,-35.239,34.683,20.801,-38.22…	MSKLSRREFLRGMGVVSAGIALTGNSLILDMLQTVDDPLKSYPYRGWEDFYRQEWQWDQVVRTTHSTNCTGSCGWNVQIKNGIAVRSEQSADFPDPEYNPRGCQKGASYERYVYGPQRVKYPMVRAGQRGEGKWKRITWEEAYNTIAGKFLEVAEKHGTDAVFLYSVIPAMSMLSAGAGYRFGSLTGCVVGSFYDWYSDLPPGEPMIWGVQTESCESWDWANSRYIILWGANAVESRIPDAHFLTEARYLGAKIVVVSPDYNPTSIKADQFVPIREGTDAALGLGMAQVIIAERLYDRPYLREQTDMPFLVRQDNKKYLREKDLVAGGGEDHFYCWDLKMGKAAPAPKESLELKGLDPALEGVFRVTTLDGKTVEVKPVFQMLKESLDAGCTPEKVAPI…	1605376	Clostridiales bacterium PH28_bin88
job.pdb	AF-A0A3C0TL08-F1-model_v4 Nitrate reductase	31.300	411	219	11	2	397	232	594	1.000	9.366E-27	768	400	787	MDGKNLVENKLTDSHWFIECMERGAKIVVIAPEYGPPSTKADYWIPIRPQTDAALWLGITRLMIEKKWYDETFVKGFTDFPLLVRTDTLQRLRAHEVFPQYKTSLSADGPSMKIQGLSAEQHAKLGDFVVWDGKTNAPAAITRD--DVGATITKKGIDPVLAGSFKVKLVDGKEVEVATLWTLYQDHLKDYDLDTVVEITQAPKEMIEQLAQDIATMKPVAIHQGEGINHWFHATEMNRAAYLPLMLTGNIGRPGAGCQTWAGNYKAALFQGSPWTGPGFKGWVAEDPFDINLNP---KAHGKEIHAHAYTKDEEPAYWNHGDLALIVDTPKFGRKNFTGKTH---MPTPT-------KALIFNNVNLINNAKWAYGMIKNVNPNVEMIVSMDIQMTAS…	VMGSNILETRIPDAHFFTEARYRGAKIVLVAPEYNPSSIHADLYVPINPGTDGALCLGMANVIVNNGLYDAAYVKQFTDMPLLVRTDTGKFLRESDM----------------VSGGSAN------RFYLRDLLTGTAVLAPSSTLDLGL------INPALEGVFTVETLSG-PVQVTTVFSLQKQKLAAYSPSAVSSITGIDSGLISQLADEFARTKPARIIEGAGTNHYYHNDLINRAQILLVALTGNVGKPGGGFDHYVG-------QEKLWAEHGF--FQMSFPIGRPKQRFQNTTLWTYVHADMTSDVNG----------LWPRSIDEYIRMSVGNGWMPLYPTGTLDTGRSPKVMFIWGANYLNQAKGFQDVIKNLWPKLNLIVSVAQRMDTT…	-2.468,-70.930,-52.324,-3.611,-67.297,-52.717,-2.608,-64.476,-50.314,-5.615,-63.182,-48.314,-6.342,-59.444,-48.509,-6.258,-57.470,-45.218,-10.062,-57.026,-45.577,-10.734,-60.774,-46.049,-8.611,-61.508,-42.941,-10.641,-58.939,-40.918,-13.984,-60.360,-42.136,-12.988,-63.970,-41.310,-11.644,-62.965,-37.858,-14.835,-60.919,-37.173,-17.084,-63.982,-37.671,-14.847,-66.185,-35.450,-14.537,-63.457,-32.74…	MGKWTRREFIISTGVAAGALAATNALGLDLLAPVKDPLGAYPYRGWESFYRDLWQFDYFGRSTHSVNCTGSCTWRGYVKNSILFKEEQYSDYPDISSTLPTYNPRGCQKGANHKEYVYGPQRVKYPLIRTGARGEGKWRKATWDEALSLIAADTVDAIRTSGPDAVTFFSAIPAKHHITLAGGFRLANLTGGVVCSFYDWYCDLPPGEPMTWGVQTDACESADWYNSNYLLVMGSNILETRIPDAHFFTEARYRGAKIVLVAPEYNPSSIHADLYVPINPGTDGALCLGMANVIVNNGLYDAAYVKQFTDMPLLVRTDTGKFLRESDMVSGGSANRFYLRDLLTGTAVLAPSSTLDLGLINPALEGVFTVETLSGPVQVTTVFSLQKQKLAAYSPSAVS…	2026770	Nitrospiraceae bacterium
job.pdb	AF-A0A0F9TSP8-F1-model_v4 4Fe-4S Mo/W bis-MGD-type domain-containing protein	36.800	423	218	11	2	400	249	646	1.000	5.499E-27	761	400	1091	MDGKNLVENKLTDSHWFIECMERGAKIVVIAPEYGPPSTKADYWIPIRPQTDAALWLGITRLMIEKKWYDETFVKGFTDFPLLVRTDTLQRLRAHEVF------PQYKTSLSADGPSMKIQGLSAEQHAKLGDFVVWDGKTNAPAAITRDDVGATI----TKKGI---DPVLAGSFKVKLVDGKEVEVATLWTLYQDHLKDYDLDTVVEITQAPKEMIEQLAQDIATMKPVAIH--QGEGINHWFHATEMNRAAYLPLMLTGNIGRPGAGCQTWAGNYKAALFQGSPWTGPGFKGWVAEDPFDINLNPKAHGKEIHAHAYTKD---------EEPAYWNHGDLALIVDTPKFGRKNFTGKTHMPTPTKALIFNNVNLINNAKWAYGMIKNVNPNVEMIV…	IAGLNLVENKMADPIWWHMAIEQKRKIVVIAPEHSPTVTKSDYWLQVRPGADAALMLGVAGVLIRENLCDTDYVKRFTDYPFLVRSDTLKELTAEELEDATILDPGLKYTYDDGKP------VQKDAEKYAVNAVVAVKGGRQLLGVSRNCIGDHLNDELAKQGLSLDDIELDFEGEVQTRSG-PVKVKSIFRLYKELTAHYDPETAGEVTGIPADQIRRFARDIAAAD--SVGFVCGMGLNMYLHNDLINRAYFLVATLTANVGKSGGNVGSYAGNYKAPIFNGLPA-------YVAEDPFNLTLD---ENVD------GKDVKKRQYAHFESIHFWAHGDSPLIVDTPKEGRVVLTEAGHMPSPSKVVWTNNANQIGNAKWAYDIIKNVLPNHEMHV…	-39.424,-11.131,4.793,-36.320,-10.533,2.620,-34.074,-7.539,1.824,-30.886,-6.951,-0.216,-27.628,-5.508,1.190,-23.986,-5.078,0.101,-21.221,-7.180,1.667,-18.309,-4.719,1.323,-15.247,-5.787,3.314,-11.876,-4.983,1.837,-12.066,-8.050,-0.476,-12.684,-6.111,-3.769,-15.927,-8.010,-4.466,-18.569,-5.754,-2.828,-21.233,-8.433,-3.280,-24.986,-7.736,-3.416,-26.615,-10.339,-1.154,-30.175,-11.147,0.001,-30.955,-…	STFTFVCAPNDTHNCRLRAFVRNGVIVRIEQAYAVDTYTDLQGNKPTPTWHPRGCLKGYTYMRRVYNKFRVKYPTVRKGWKQWIEEGFPRDATTGRPDKKYFRRGEDEWVRVSWDQISDLVARTLLNIAKSYSGDQGANWLLAQGYPPEMIEPMKDPDGNVAGVRSMKFRGGMALLGITRLTGMYRFSNMMALVDDHIRGTGPEKSLGARSWDNYAWHTDLPPGHAMVHGTQTYDQEFHDFENSDMLVIAGLNLVENKMADPIWWHMAIEQKRKIVVIAPEHSPTVTKSDYWLQVRPGADAALMLGVAGVLIRENLCDTDYVKRFTDYPFLVRSDTLKELTAEELEDATILDPGLKYTYDDGKPVQKDAEKYAVNAVVAVKGGRQLLGVSRNCIGDHLN…	412755	marine sediment metagenome
job.pdb	AF-A0A3A0A5C8-F1-model_v4 Molybdopterin oxidoreductase	42.600	223	114	3	1	209	303	525	1.000	8.038E-22	750	400	526	IM-DGKNLVENKLTDSHWFIECMERGAKIVVIAPEYGPPSTKADYWIPIRPQTDAALWLGITRLMIEKKWYDETFVKGFTDFPLLVRTDTLQRLRAHEVFPQYKTS----------LSADGPSMKIQG---LSAEQHAKLGDFVVWDGKTNAPAAITRDDVGATITKKGIDPVLAGSFKVKLVDGKEVEVATLWTLYQDHLKDYDLDTVVEITQAPKEMIEQL	ITLWGMNWISTKMPDGHWLAEARVHGAKVVVIATEYQSTANKADAVLVIRPGTDTALALGLARVIIDEGLLDTDYVRSFTDLPLLVRMDTLQLLHAADVIPEYQPAELTNYTRVLGDSEAAPANAVQDTQLVRESMRAAWGDFVAWDETTQAPVAITRDQVGQYFAATGVVPALEGSFDIDLVDGTRVEARPVFDLVRQYLEHFDPDTVSELTRAPREGIVTL	50.953,-36.299,-17.833,53.263,-35.243,-20.715,51.091,-34.059,-23.527,50.976,-36.995,-25.987,51.113,-35.141,-29.323,49.179,-36.650,-32.286,52.572,-37.161,-33.981,53.951,-39.005,-30.908,50.759,-41.134,-30.654,50.958,-42.167,-34.346,54.680,-42.955,-33.948,53.916,-45.108,-30.861,50.998,-46.862,-32.663,53.214,-47.521,-35.721,56.009,-48.800,-33.439,53.504,-51.159,-31.714,52.856,-52.877,-35.102,56.548,-…	MPRLTRRRFLKLSAAALGSGAAAVLTRDLAFLQQIPEITNPLDYYPNRDWEHAYRDLNTFDSQFAFLCAPNDTHNCLLKASVRRGVVARIDASYGYGEAEDLYGNRASHRWDPRACQKGIGLARRFYGDRRVKGAFIRKGYLDWVEAGFPRDPQTGLADAAYFQRGKDEWVKVSYDEAFSIAAQAMVDIARTYSGPEGAERLRQQGYDPAIIEAMHEAGVQTLKFRGGMPFLGATRTFGLYRFANMLALLDAEIRGVEPDDALGARGWDNYSWHTDLPPGHPMVTGQQTVDFDLFTAENAKLITLWGMNWISTKMPDGHWLAEARVHGAKVVVIATEYQSTANKADAVLVIRPGTDTALALGLARVIIDEGLLDTDYVRSFTDLPLLVRMDTLQLLHAA…	2026724	Chloroflexi bacterium
job.pdb	AF-A0A6L4AKE5-F1-model_v4 Molybdopterin-dependent oxidoreductase	29.200	407	210	15	2	400	47	383	1.000	2.883E-26	740	400	682	MDGKNLVENKLTDSHWFIECMERGAKIVVIAPEYGPPSTKADYWIPIRPQTDAALWLGITRLMIEKKWYDETFVKGFTDFPLLVRTDTLQRLRAHEVFPQYKTSLSADGPSMKIQGLSAEQHAKLGDFVVWDGKTNAPAAIT---RDDVGATITKKGIDPVLAGSFKVKLVDGKEVEVATLWTLYQDHLKDYDLDTVVEITQAPKEMIEQLAQDIATMKPVAIHQGEGINHWFHATEMNRAAYLPLMLTGNIGRPGAGCQTWAGNYKAALFQGSPWTGPGFKGWVAEDPFDINLNPKAHGKEIHAHAYTKDEEPAYW--NHGDLALIVDTPKFGRKNFTGK-THMPTP-TKALIFNNVNLINNAKWAYGMIKNVNPN-VEMIVSMDIQMTASIEYADLA…	IFGSNVIQTRLPDAHHLLEAKRRG-RVVVVDPDFCSTAAKADEWLPIKADTDAALALGMARVIIERKLYDAEFLRDFTDFPILVRQDNGKRLLAGDV-----ADLAMD---AATRSIPEYR----RLFVTSSG--GGLRILDPENLAPTG---------ADLEGEFEVRLTDGSPVKAQTVFTALKKLLADYDLDTVASLTGLEAAQIERVAVDAATNTPIHIIYGASNYQWYNGDLKGRALSLLPVLTGSIGKSGAGISTYAG------------------------QYRIRFDLK-----------------SWWFPEEGKL-NWVAYLHF----LQGKGPNYPKHGIKAMVGAWGNPFDQHNMSNILKNRAASGELEFIMTTDFQMTTSCLWSDVV…	18.306,16.707,-12.494,14.462,16.992,-12.644,14.335,19.417,-9.674,17.041,21.643,-11.221,15.290,21.618,-14.634,11.818,22.006,-12.978,10.517,18.847,-14.695,7.234,17.181,-13.730,7.631,13.902,-11.787,5.410,11.136,-10.387,6.327,8.701,-7.592,6.941,5.003,-8.316,4.910,3.784,-5.307,1.492,5.208,-6.363,2.329,4.454,-10.020,2.772,0.749,-9.186,-0.396,0.591,-7.023,2.045,-0.428,-4.264,1.091,2.575,-2.039,-1.366,1.…	LAGLARWTMHHGYDQNGDLPMFWPMTFGVQSEELESLEWINARTTMIFGSNVIQTRLPDAHHLLEAKRRGRVVVVDPDFCSTAAKADEWLPIKADTDAALALGMARVIIERKLYDAEFLRDFTDFPILVRQDNGKRLLAGDVADLAMDAATRSIPEYRRLFVTSSGGGLRILDPENLAPTGADLEGEFEVRLTDGSPVKAQTVFTALKKLLADYDLDTVASLTGLEAAQIERVAVDAATNTPIHIIYGASNYQWYNGDLKGRALSLLPVLTGSIGKSGAGISTYAGQYRIRFDLKSWWFPEEGKLNWVAYLHFLQGKGPNYPKHGIKAMVGAWGNPFDQHNMSNILKNRAASGELEFIMTTDFQMTTSCLWSDVVFPAPSWYEKHDLTATILHPYLQLQ…	2053307	Desulfobulbaceae bacterium
job.pdb	AF-A0A1F8YAK9-F1-model_v4 4Fe-4S Mo/W bis-MGD-type domain-containing protein	25.900	440	233	12	2	395	248	640	1.000	1.905E-26	736	400	700	MDGKNLVENKLTDSHWFIECMERGAKIVVIAPEYGPPSTKADYWIPIRPQTDAALWLGITRLMIEKKWYDETFVKGFTDFPLLVRTDTLQRLRAHEV-FPQYKTSLSADGPSMKIQGLSAEQHAKLGDFVVWDGKTNAPAA-------------ITRDDVG--------ATITKKGIDPVLAGSFKVKLVDGKEVEVATLWTLYQDHLKDYDLDTVVEITQAPKEMIEQLAQDIA-----TMKPVAIHQGEGINHWFHATEMNRAAYLPLMLTGNIGRPGAGCQTWAG-----NYKA----ALFQGSPW-----TGPGFKGWVAEDPFDINLNPKAHGKE--IHAH---AYTKDEEPAYWNHGDLALIVDTPKFGRKNFTGKTHMPTPTKALIFNNVNL…	IQGARLTDTRIPDAHFYTEARYNGAKIVIFSPDYNPTVTHADQWVPLKPGTDAAFNMGMANVIVGRKLYDAPYIKEQTDLPFLVRVDDKKFLRESDLVKDGSKE-----------------------RFYSWDIKSNKPVLMRGTWGDKPPKELPTPPFAGRNTMGYEPGTIALNDIDPALEGQFEVTLQDGKKVKVEPVFESLKRTLADFTPAKASKITGIKASVIEGLATEYAETARKTGGKVLIINGVGANHWFHVLENNRTQMLLAGLVGSVGKNGGGWTHYVGQWKPVNIAGIAQVAFPMGPAKQRFVNTTMWLYKHSNMKDLIDTEEQKRHGYKKGIKEYMEESISK-------GWMPMSPAKGDP-----------------KVLIVGLANF…	-82.682,-24.345,-0.643,-82.067,-26.744,-2.838,-80.413,-29.544,-4.704,-77.864,-31.280,-6.251,-76.994,-33.110,-9.340,-76.599,-34.281,-12.586,-76.542,-35.383,-16.145,-75.425,-33.725,-19.145,-72.188,-35.485,-19.264,-72.041,-36.738,-22.752,-70.455,-35.528,-26.004,-68.377,-32.771,-26.998,-64.912,-32.432,-25.606,-62.227,-32.374,-28.261,-60.196,-29.609,-30.057,-57.714,-27.915,-28.424,-56.171,-24.777,-26.…	MRVLQKDYERRHIIMSNLSRRDFLKAAGVASLALALPEGVLSLEALAAVEDPMKPYPYKGWEDLYRGIWKWDKVAAATHSSNCTGACRWRVYVKDGVILREEQPREFPSLGGDIPDFAPRGCQKGACYNTTYTYGPERVKYPLIRVGERGEGKFRQATWDEALELIAGKIVDNIKENGSDTVGLFTPVPAISNVRFCSFHRFGHLIGATAYTFYDWYGDLPPGSTATYGVMTDPCETADWFNSRYIIIQGARLTDTRIPDAHFYTEARYNGAKIVIFSPDYNPTVTHADQWVPLKPGTDAAFNMGMANVIVGRKLYDAPYIKEQTDLPFLVRVDDKKFLRESDLVKDGSKERFYSWDIKSNKPVLMRGTWGDKPPKELPTPPFAGRNTMGYEPGTIALN…	1797816	Deltaproteobacteria bacterium GWC2_42_11
job.pdb	AF-A0A661PFL7-F1-model_v4 4Fe-4S Mo/W bis-MGD-type domain-containing protein	27.600	431	247	14	2	400	239	636	1.000	2.717E-26	735	400	725	MDGKNLVENKLTDSHWFIECMERGAKIVVIAPEYGPPSTKADYWIPIRPQTDAALWLGITRLMIEKKWYDETFVKGFTDFPLLVRTDTLQRLRAHEVFPQYKTSLSADGPSMKIQGLSAEQHAKLGDFVVWDGKTNAPAAI--TRDDVGAT--ITKKGIDPVLAGSFKVKLVDGKEVEVATLWTLYQDHLKDYDLDTVVEITQAPKEMIEQLAQDIATMKPVAIHQGEGINHWFHATEMNRAAYLPLMLTGNIGRPGAGCQTWAGNYKAALFQGSPWT---------GPGFKGWVAEDPFDINLNPKAHGK---EIHAHAYTKDEEPAYWNHGDLALIVDTPKFG--------RKNFTGKTHMPTPT------KALIFNNVNLINNAKWAYGMIK--NV…	FWGANVAESRMAAAHHLAEARYRGTKIINIFTDYNATSRMGDVFISPKPGTDAALVMGLIKIMIDNHWYEEDYIKTFTDLPFLVRADNKRFLREADV----------------IKGGSP------FKLYIWDKNSDKPILAPGTLGDNRETLDLARFGLDPDLEADGKITLVNGKQVVVETVFAKLKNEVKSYSPQRVNDLTGVGAQALKSLAHDLHTIKPAMIVEGGGTNHWFNNDVNNRAMILLMALTGNVGKSGGGFNQYTGQYKVWLSGLGKYGMILKARPQNGTLFV-WSHYDAQ-----LWRLGKTYPEMVKAIENGSL--KKLPNGC--PVSSRKEDGWAYNYYLLLKSLANK-WMPVYPKPPKHPKAMVIWRGNFLNQGKSGHRTREWFAN…	41.933,-67.461,-27.512,38.461,-65.873,-28.038,37.004,-63.092,-25.794,34.754,-60.666,-26.286,31.897,-60.341,-28.811,28.891,-58.599,-27.185,25.843,-60.830,-27.786,23.122,-58.357,-28.860,19.330,-58.954,-28.491,19.428,-59.775,-32.237,21.959,-62.586,-31.636,19.756,-63.987,-28.811,16.566,-63.902,-30.927,18.560,-65.337,-33.862,19.689,-68.317,-31.712,16.115,-68.789,-30.356,14.778,-68.850,-33.950,17.412,-…	MMTDKKITRRHFLGTMAAGAATTALLPTLAACSSNLQKGKFVGKRLHEAGEEAYRQAFAFDKIIRTSCAGNCTQACGWNAFVKGGKYIVANEPAGDYDRFDPVLGTLYNPRGCMRGASYLKYVNGQVRLKHPLIRVGKRGEGKFRRATWDEAMSLMATKLTDIARRDGADSIVFFSPIPAFNYVSAGAGYRLCKLMGASGPLSFYDWYCDLPPGEPMTWAFQTDESEEADWVNAKLLIFWGANVAESRMAAAHHLAEARYRGTKIINIFTDYNATSRMGDVFISPKPGTDAALVMGLIKIMIDNHWYEEDYIKTFTDLPFLVRADNKRFLREADVIKGGSPFKLYIWDKNSDKPILAPGTLGDNRETLDLARFGLDPDLEADGKITLVNGKQVVVETVF…	2026735	Deltaproteobacteria bacterium
job.pdb	AF-A0A0F9INP9-F1-model_v4 4Fe-4S Mo/W bis-MGD-type domain-containing protein	29.200	260	157	3	2	261	208	440	1.000	1.222E-20	727	400	521	MDGKNLVENKLTDSHWFIECMERGAKIVVIAPEYGPPSTKADYWIPIRPQTDAALWLGITRLMIEKKWYDETFVKGFTDFPLLVRTDTLQRLRAHEVFPQYKTSLSADGPSMKIQGLSAEQHAKLGDFVVWDGKTNAPAAITRDDVGATITKKGIDPVLAGSFKVKLVDGKEVEVATLWTLYQDHLKDYDLDTVVEITQAPKEMIEQLAQDIATMKPVAIHQGEGINHWFHATEMNRAAYLPLMLTGNIGRPGAGCQTWA	IWHMNPAYTRIPHYHFISEARYKGAEVVTIAPDFSPSAVHADQFLPVRPGTDAALALAMCKTIIDEGLHDTAFVKEQTDLPLLVRLDNHHFLNQSDFQEGGRQD----------------------QFYFFDEKSGSVVEAPR----GTLDLGDVDPSLDTRHRVRLADGKDVEVVPVFVLMRQRLEEYTPEKASEICGIHPEAMRSLARKVARL-KTNILLGFNSAKYYHGDLMERAMILLLALTNNWGRKGTGIRIWS	14.672,17.898,-49.417,12.678,14.815,-50.509,13.557,11.979,-48.133,13.809,8.944,-50.415,13.142,5.829,-48.405,16.468,4.148,-49.111,15.074,0.681,-49.649,17.324,-1.827,-47.916,19.747,-2.522,-50.777,20.232,-6.321,-50.759,23.736,-6.651,-49.475,25.058,-10.229,-49.167,24.289,-13.437,-51.047,21.176,-14.719,-49.302,22.064,-18.335,-48.513,19.239,-19.647,-50.721,17.295,-21.918,-48.373,15.415,-24.085,-50.894,…	MTTELRSLQPTAETGGGTYTSVEDVYRQRWQWDNVVWGTHCVDCYPGNCPYRVYIKDGLVLHEEQTATYNVIEKGVPDMNPMGCQKGAMWGQMLYAKERILYPMKRVGERGSGRWKRISWDDALDEVADAVIDAIQEVGPESIIHEVTGAQGGPMALIPCIRFIGRLGGLSMDLDGVVGDLPMGLYEVFGKIFASTMDDWFHSELLLIWHMNPAYTRIPHYHFISEARYKGAEVVTIAPDFSPSAVHADQFLPVRPGTDAALALAMCKTIIDEGLHDTAFVKEQTDLPLLVRLDNHHFLNQSDFQEGGRQDQFYFFDEKSGSVVEAPRGTLDLGDVDPSLDTRHRVRLADGKDVEVVPVFVLMRQRLEEYTPEKASEICGIHPEAMRSLARKVARLKTN…	412755	marine sediment metagenome
job.pdb	AF-A7LI70-F1-model_v4 Perchlorate reductase alpha subunit	25.800	434	241	12	2	400	145	532	1.000	7.882E-26	727	400	734	MDGKNLVENKLTDSHWFIECMERGAKIVVIAPEYGPPSTKADYWIPIRPQTDAALWLGITRLMIEKKWYDETFVKGFTDFPLLVRTDTLQRLRAHEVFPQYKTSLSADGPSMKIQGLSAEQHAKLGDFVVWDGKTNAPAA-------------ITRDDVG--------ATITKKGIDPVLAGSFKVKLVDGKEVEVATLWTLYQDHL-KDYDLDTVVEITQAPKEMIEQLAQDIATMKPVAIHQGEGINHWFHATEMNRAAYLPLMLTGNIGRPGAGCQTWAGNYK-AALFQGSPWTGPGFKGWVAED-----------PFDINLNPKAHGKEIHAHAYTKDEEPAYWNHGDLALIVDTPKFGRKNFTGKTHMPTPT-KALIFNNVNLINNAKWAYGMI…	LWGSNPTQTRIPDAHFLSEAQLNGTKIVSIAPDFNSSAIKVDKWIHPQPGTDGALALAMAHVIIKEKLYDAHNLKEQTDLSYLVRSDTKRFLREADV--------VAGGSKD--------------KFYFWNAKTGMPMIPKGCWGDQPEQKAPPVAFMGRNTNTFPKGYIELGDLDPALEGNFKIQLLDGKSVEVRPVFEILKSRVLADNTPEKASKITGVPAKAIVELAREYANAKPSMIICGGGTQHWYYSDVLLRAMHLLTALTGSEGKNGGGMNHYIGQWKPTFLPGLAALAFP--EGAGKQRFCQTTIWTYIHAEVNDEIIKAD---IDTEKYLREAISS-------GQMPNLP------------REGRDPKVLFVYRGNYLNQAKGQKYVL…	19.460,-13.580,-0.188,16.992,-14.264,2.692,19.001,-17.116,4.339,21.954,-15.164,5.793,22.403,-15.540,9.586,20.033,-12.982,11.133,20.888,-12.182,14.760,18.329,-13.865,17.072,16.330,-11.979,19.609,16.136,-13.181,23.257,13.321,-15.512,24.213,11.778,-15.573,20.697,12.393,-17.935,17.746,14.999,-16.834,15.276,14.092,-15.620,11.775,16.484,-18.190,10.236,16.550,-19.956,7.833,13.791,-18.021,6.062,13.945,-1…	EQSKDIAPMPNIPEYNPRGCNKGECGHDYMYGPHRIKYPLIRVGERGEGKWRRATWEEALDMIADKCVDTIKNHAPDCISVFSPVPAVSPVSFSAGHRFAHYIGAHTHTFFDWYGDHPTGQTQTCGVQGDTAETADWFNSRYIILWGSNPTQTRIPDAHFLSEAQLNGTKIVSIAPDFNSSAIKVDKWIHPQPGTDGALALAMAHVIIKEKLYDAHNLKEQTDLSYLVRSDTKRFLREADVVAGGSKDKFYFWNAKTGMPMIPKGCWGDQPEQKAPPVAFMGRNTNTFPKGYIELGDLDPALEGNFKIQLLDGKSVEVRPVFEILKSRVLADNTPEKASKITGVPAKAIVELAREYANAKPSMIICGGGTQHWYYSDVLLRAMHLLTALTGSEGKNGGG…	204460	Azospira sp. PCC
job.pdb	AF-L9Y688-F1-model_v4 4Fe-4S Mo/W bis-MGD-type domain-containing protein	30.500	432	222	15	2	400	254	640	1.000	4.383E-25	722	400	1053	MDGKNLVENKLTDSHWFIECMERGAKIVVIAPEYGPPSTKADYWIPIRPQTDAALWLGITRLMIEKKWYDETFVKGFTDFPLLVRTDTLQRLRAHEVFPQ-YKTSLSADGPSMKIQGLSAEQHAKL---GDFVVWDGKTNAPAAITRDDVGATITKKGIDPVLAGSFKVKLVDGKEVEVATLWTLYQDHL-KDYDLDTVVEITQAPKEMIEQLAQDIATMKPVAIHQGEGINHWFHATE-MNRAAYLPLMLTGNIGRPGAGCQTWAGNYKAALFQGSPWTGPGFKGWVAEDPFDINLN-------PKAH----GKEIHAHAY--TKDEEPAYWNHGDLALIVDTPKFGRKNFTGKTHMPTPT----------KALIFNNVNLINNAKWAYGMIKN-V--…	IQGKNLIHNKLADNHFLQETRERGGKMVGVYPDYSPTVQKCDRWLPVRPGSDPAFALGVANVIIDEELYDAEFMRKFTTLPLLIRQDDGKYLRAHEVFADHEPPAE------------DSEQRHEENDWGDFVALDE-NGDPVPVTREEVGDE---TPTTPQLEVDTEIDLADGESVGVHTDFTRQKANIMDNYDPETVEDITTIPADALRTTAREFADAEKGQWFTGEGINHWFHSNDSLQRTIFFVQSMLGNIGERGAGYYNYSGQYKIEMLDGYPE------------YVNPDGNAAHGMYPGYAFAFFGGEQLDAHEIRGDFDRELDLVPQGDAEEPV-----------------MPTNAESYTMSKPTILWTMNCNLLNQTKHQEHVIENFVKH…	9.992,-50.706,-49.898,7.299,-47.975,-49.920,6.162,-46.931,-53.417,6.061,-43.114,-53.521,2.745,-41.417,-54.480,4.604,-40.439,-57.695,5.465,-44.095,-58.476,1.787,-45.038,-57.897,0.561,-42.264,-60.258,3.173,-43.295,-62.857,1.887,-46.903,-62.566,-1.789,-45.756,-62.792,-1.046,-43.528,-65.828,0.333,-46.585,-67.686,-2.846,-48.709,-67.129,-5.623,-46.313,-68.272,-5.603,-46.509,-72.119,-6.882,-50.130,-72.4…	MSLSRRDFLAAAGTGSVGALLGSAWGATQSVDTITQVDNPLKSYPNRDWEQVYHDIYSYDRVDWTVCHPNCTQSCALNFYMKNGVPIRAEQIYHEEEGSPGPGSPGGYEEAGVSRHWNPRGCMKGLTLHRRTFEPSRIKYPMVRKGWSPDDPNPEGRGEDEFERVSWDEAIDLIAEKMASLEDEKRFHIFNAIKSDGLITRHGAGRRLASIFGGCEWTEYDWYADLPPGHVITTGYQTSDADASAWRAADYTIIQGKNLIHNKLADNHFLQETRERGGKMVGVYPDYSPTVQKCDRWLPVRPGSDPAFALGVANVIIDEELYDAEFMRKFTTLPLLIRQDDGKYLRAHEVFADHEPPAEDSEQRHEENDWGDFVALDENGDPVPVTREEVGDETPTTPQ…	1227496	Natrinema versiforme JCM 10478
job.pdb	AF-A0A327KXH4-F1-model_v4 4Fe-4S Mo/W bis-MGD-type domain-containing protein	29.100	408	206	8	2	398	223	558	1.000	4.383E-25	721	400	847	MDGKNLVENKLTDSHWFIECMERGAKIVVIAPEYGPPSTKADYWIPIRPQTDAALWLGITRLMIEKKWYDETFVKGFTDFPLLVRTDTLQRLRAHEVFPQYKTSLSADGPSMKIQGLSAEQHAKLGDFVVWDGKTNAPAAITRDDVGATITKKGIDPVLAGSFKVKLVDGKEVEVATLWTLYQDHLKDYDLDTVVEITQAPKEMIEQLAQDIATMKPVAIHQGEGINHWFHATEMNRAAYLPLMLTGNIGRPGAGCQTWAGNYKAALFQGSPWTGPGFKGWVAEDPFDINLNPKAH--GKEIHAHAYTKDEE---------PAYWNHGDLALIVDTPKFGRKNFTGKTHMPTPTKALIFNNVNLINNAKWAYGMIKNVNPNVEMIVSMDIQMTASIEYA…	IWGSDVVQTRMPDAHFFADARAKGVKLVYISPYFDPTASWVDEWVRVRQGTDGALALGLCHVVVKRGMVDEAHLRRTTSGPLLVRDDTAKYLKASDV--------ATDGDPK--------------VFMVWDPAQRRAVPDTYFSDA---------PALTGSFDVMLKDGKTVRCTTGQSLFLKTLDDYDPKTVSEITGVPAETIERLAVEYASAKPASIWAGTGINHWYHGDLIGRSVIALAMLTGNIGRNGGGVSPWAG------------------------QYLMRLNPTDYFFPKK------SPDKPDRYAAVPLDTAYVVNGPTETMAN-----------KEKLWRQIRCIWAAGGNLLGEASDQSNLMRKVLPQIELIVSPEIEMSTTAQLA…	-60.318,28.162,3.797,-60.198,24.352,4.248,-62.739,23.020,1.702,-64.185,19.986,3.529,-65.105,16.838,1.521,-68.690,18.003,2.246,-68.051,21.443,0.662,-66.392,19.809,-2.380,-69.445,17.515,-2.814,-71.767,20.530,-2.352,-69.766,22.527,-4.959,-69.562,19.559,-7.409,-73.341,18.981,-7.120,-73.866,22.708,-7.826,-71.556,22.533,-10.905,-73.258,19.370,-12.285,-76.645,21.157,-12.148,-75.398,24.057,-14.333,-73.86…	MTTSRRDFVKGSLAALAATPLTSFALTRPALAALNVRTDRPWEEEFRNQVRGETIVRTVNLPNCTGSCGWNVVVKDGVVTRVEPPLDYPDDAYNPRGCMKGQTYHRRVYSPGRIKYPMKRVGARGAGQWKRISWDEAFDFVASEIKRISEKYGANTVWVYPPVPATGLVKQGAGFRFAAVNGFGLGTFYNWYGDLPIAHPMTWNVQTEEHEFKDVLDTNYAIIWGSDVVQTRMPDAHFFADARAKGVKLVYISPYFDPTASWVDEWVRVRQGTDGALALGLCHVVVKRGMVDEAHLRRTTSGPLLVRDDTAKYLKASDVATDGDPKVFMVWDPAQRRAVPDTYFSDAPALTGSFDVMLKDGKTVRCTTGQSLFLKTLDDYDPKTVSEITGVPAETIERL…	29409	Rhodoplanes roseus
job.pdb	AF-O30061-F1-model_v4 Molybdopterin oxidoreductase, molybdopterin binding subunit	29.000	434	198	17	2	400	209	567	1.000	1.701E-25	721	400	896	MDGKNLVENKLTDSHWFIECMERGAKIVVIAPEYGPPSTKADYWIPIRPQTDAALWLGITRLMIEKKWYDETFVKGFTDFPLLVRTDTLQRLRAHEVF------PQYKTSLSADGPSMKIQGLSAEQHAKLGDFVVWDGKTNAPAAIT-----RDDVGATITKKGIDPVLAGSFKVKLVDGKEVEVATLWTLYQDHLKDYDLDTVVEITQAP-------KEMIEQLAQDIATMKPVAIHQGEGIN-HWFHATEMNRAAYLPLMLTGNIGRPGAGCQTWAGNY-----KAALF--QGS--------PWTGPGFKGWVAEDPFDINLNPKAHGKEIHAHAYTKDEEPAYWNHGDLALIVDTPKFGRKNFTGKTHMPTPTKALIFNNVNLINNAKWAYGMIK…	IFGSNIMVTRLPDAKFVNIAAERGAKVVVVDPNFSPTAAKADEWVQINPSTDSAFALAIAREIIENRLYDEEFIKTYTDMPLLVRMDTQKRLMAKEVKELEEIAGKLN------VPEYR------------DVFVVYDVNEG-FKPVNPETLERD----------FEPAIEGEFEVELVDGKRVKVKPVFQLLKEEVQKYTPEKVAEIITPPNRNKGEYVDMIKRLAFEMATVKPLHIIYG-ASNYQWYHGDLKGRALALIVALTGNLGKSGAGISTYAGQFKIRWPLGAWWSFKGRKNKWVTYLLWMNKEYR---QSEEFK-------------------------------KYNRETP--YPKN---------DVKAFLFGWNNPFDQHNMANRMIE…	51.789,-57.806,18.964,52.029,-54.134,20.062,52.745,-52.198,16.823,54.703,-49.039,17.722,53.929,-45.636,16.105,57.325,-46.001,14.338,56.342,-49.352,12.751,53.077,-47.853,11.395,54.986,-44.980,9.694,57.392,-47.481,8.075,54.414,-49.511,6.747,52.786,-46.303,5.383,56.028,-45.209,3.649,56.368,-48.583,1.854,52.733,-48.491,0.597,53.208,-44.987,-0.905,56.073,-46.155,-3.183,54.270,-49.126,-4.845,51.140,-47…	MKVSRRDFIKLSAATAFASGLGLGYFQKSRGVQQNAGEIKTVRSVCSPNCTGACGFDALVYNGRIETLTQAADYPEPEYNPRGCLRGQSMMNLIYGPDRLKRPLIRVGKRGEGKFKAVSWDEALDYVADRLADIMKRHGPESVAISIQVPGTGYVHKGAMMRLASMFGWSALHGYTMNGDLPAFWSQTFGVQTEEFESLEWTNSKYIAIFGSNIMVTRLPDAKFVNIAAERGAKVVVVDPNFSPTAAKADEWVQINPSTDSAFALAIAREIIENRLYDEEFIKTYTDMPLLVRMDTQKRLMAKEVKELEEIAGKLNVPEYRDVFVVYDVNEGFKPVNPETLERDFEPAIEGEFEVELVDGKRVKVKPVFQLLKEEVQKYTPEKVAEIITPPNRNKGEYV…	224325	Archaeoglobus fulgidus DSM 4304
job.pdb	AF-X0STT3-F1-model_v4 4Fe-4S Mo/W bis-MGD-type domain-containing protein	27.200	297	172	6	2	279	191	462	1.000	2.612E-22	715	400	525	MDGKNLVENKLTDSHWFIECMERGAKIVVIAPEYGPPSTKADYWIPIRPQTDAALWLGITRLMIEKKWYDETFVKGFTDFPLLVRTDTLQRLRAHEV-FPQYKTSLSADGPSMKIQGLSAEQHAKLGDFVVWDGKTNAPAAIT----RDDVGATITKKGIDPVLAGSFKVKLVDGKEVEVATLWTLYQDHLKDYDLDTVVEITQAPKEMIEQLAQDIATMKPVAIHQGEGINHWFHATEMNRAAYLPLMLTGNIGRPGAGCQT--WAGNYK------------AALFQGSPWTGPGF	VWIGNPAYTRIPDVHSMHEARYRGAKLVVIAPDYNATTVHADYWLNIKPESDAALGLAAAQIIVSEGLYDTEYVREQTDLPILVREDTGLFLRQSDLKKGGKDN-----------------------QFYYWDEATDRIAKVHGCEGHGGGSLALGE--LRPALEGSFEVELADGKTVSVRPVFERLKAHMADYTPEKAAELTGLAPGLIRRFATDLAKAPTAMISASWGSCKHHHSDLFQRTMILLMALTGNQGKPGGGVRIAGWWGLDGLDKMGAGMDLSVMDYLRIIPKAVRGL	9.921,-25.580,-52.302,6.360,-25.725,-51.013,4.985,-22.168,-50.530,4.879,-23.088,-46.805,8.716,-23.101,-46.909,8.546,-19.270,-47.058,6.872,-19.280,-43.594,9.167,-22.016,-42.215,12.158,-19.906,-43.329,10.801,-16.984,-41.241,10.652,-19.261,-38.137,14.408,-19.854,-37.833,17.103,-18.527,-35.449,20.813,-19.068,-34.745,20.484,-19.229,-30.933,18.153,-18.686,-27.967,19.280,-16.598,-24.958,17.445,-16.124,-…	GDFSDVYRAKWTWDKVAKGTHTRANCISACAWDVFVKDGIVWREEQNAIYEAPRDDVPDQNPRGCQKGACYSDLQVSGSRVLYPMKRVGPRGGGQWKRISWDEAYTEIADRIIDAAVESGTETVIHDHGTTNAGFGPETAGEMRYTDAINATVLDSWSGVGDMPMGAVQTWGMYNCEGTSDDWFRSDYIVVWIGNPAYTRIPDVHSMHEARYRGAKLVVIAPDYNATTVHADYWLNIKPESDAALGLAAAQIIVSEGLYDTEYVREQTDLPILVREDTGLFLRQSDLKKGGKDNQFYYWDEATDRIAKVHGCEGHGGGSLALGELRPALEGSFEVELADGKTVSVRPVFERLKAHMADYTPEKAAELTGLAPGLIRRFATDLAKAPTAMISASWGSCKH…	412755	marine sediment metagenome
job.pdb	AF-A0A1V4ASB1-F1-model_v4 4Fe-4S Mo/W bis-MGD-type domain-containing protein	28.400	422	228	10	2	397	165	538	1.000	6.251E-25	711	400	849	MD--GKNLVENKLTDSHWFIECMERGAKIVVIAPEYGPPSTKADYWIPIRPQTDAALWLGITRLMIEKKWYDETFVKGFTDFPLLVRTDTLQRLRAHEVFPQYKTSLSADGPSMKIQGLSAEQHAKLGDFVVWDGKTNAPAAIT-----RDDVGATITKKGIDPVLAGSFKVKLVDGKEVEVATLWTLYQDHLKDYDLDTVVEITQAPKEMIEQLAQDIATMKPVAIHQGEGINHWFHATEMNRAAYLPLMLTGNIGRPGAGCQTWAGNYKAALFQGSPWTGPGFKGWVAEDPFDINLNPKAHGKEIHAHAYTKD--EEPAYWNHGDLALIVDTPKFGRKNF-----------------TGKTHMPTPTKALIFNNVNLINNAKWAYGMIKNVNPNVEM…	IMVWGSNLLETRIPDAHFLTEARMRGAKIVAIFPEYNPTSIHADLFIPVRPGTDSALALGMANFIISKCLYDEAYLKQYTDMPMLVRMDTKKFLRESDM--------ISNGSQE--------------KFYFWDQNTGTPVLAPGTQGFLESQDWTLNPGAINPALEGIFTAHAI-SDQIRVTTVFSLLKQKIADYDPVTVSGITGVKDCLIEQIVREFASTKPARIIGGAGTNHYYHNDLTNRSHILLAALTGNVGIPGGGFDHYVG-------QEKIWCEE-----GASDLAC-------------PLGHTKQRYQPTTLWTFIHSHITSDVDNLWPRPVIDYIRESVHNGWMPLYPEGTLDSGKSPKILFVWGSNFLNQAKGFESLLSNLWPKLDL…	12.134,-6.468,-4.999,8.632,-5.846,-3.533,8.722,-8.820,-1.120,9.038,-7.148,2.324,12.043,-9.479,2.783,14.899,-6.940,2.412,17.280,-9.887,2.891,21.100,-9.732,2.734,22.793,-12.076,0.247,26.381,-13.232,-0.259,27.100,-13.635,-3.982,30.088,-15.626,-5.274,31.865,-14.220,-8.344,34.527,-16.060,-10.364,35.961,-14.656,-13.625,33.352,-11.841,-13.432,30.558,-14.465,-13.378,28.130,-14.637,-10.426,27.777,-18.418,…	MNCAGSCTWKVYVKDNIAFKEEQYADYPDINPALPTYNPRGCQKGANYKEYVYGPQRLKYPLMRAGARGEGKWKRISWEGAMRYIADKIVNTIANHGPDTITFYSANPAKFAITYAGGLRLANLIGGVVCTFYDWVSDLPPGEPMTWGVRTDSCEAADWFHSKYIMVWGSNLLETRIPDAHFLTEARMRGAKIVAIFPEYNPTSIHADLFIPVRPGTDSALALGMANFIISKCLYDEAYLKQYTDMPMLVRMDTKKFLRESDMISNGSQEKFYFWDQNTGTPVLAPGTQGFLESQDWTLNPGAINPALEGIFTAHAISDQIRVTTVFSLLKQKIADYDPVTVSGITGVKDCLIEQIVREFASTKPARIIGGAGTNHYYHNDLTNRSHILLAALTGNVGI…	1004156	Candidatus Brocadia caroliniensis
job.pdb	AF-A0A059XPM4-F1-model_v4 DMSO Mo-enzyme	27.600	271	168	3	2	272	183	425	1.000	4.743E-21	709	400	430	MDGKNLVENKLTDSHWFIECMERGAKIVVIAPEYGPPSTKADYWIPIRPQTDAALWLGITRLMIEKKWYDETFVKGFTDFPLLVRTDTLQRLRAHEVFPQYKTSLSADGPSMKIQGLSAEQHAKLGDFVVWDGKTNAPAAITRDDVGATITKKGIDPVLAGSFKVKLVDGKEVEVATLWTLYQDHLKDYDLDTVVEITQAPKEMIEQLAQDIATMKPVAIHQGEGINHWFHATEMNRAAYLPLMLTGNIGRPGAGCQTWAGNYKAALFQGS	TTCTNWSYTMPAVYHFLSEARYNGTELVSIAPDYSPSTIHADYHVPVQTGTDAGFWMALCQVLVDEDLIDRPFIKEQTDLPLLVRTDTGKFLRETDVTGAGRED----------------------QLYVYDSKAGAIARAPRGT-----LKFSGDPALEGRFEVKLHDGTTVTVTPVFENLKKVLAEHTPEKAQAMTGVHPSLVRTLAKKVAT-KRTAAYIGFSSAKIYHGDLAERSLMLAMALTGNWGKPGTGWNSWAMPADHVEMMML	32.390,-24.282,-24.215,32.228,-22.760,-27.728,28.702,-21.402,-27.062,29.434,-20.511,-23.392,32.124,-17.896,-24.177,32.315,-14.064,-23.878,34.820,-11.182,-24.097,33.548,-9.174,-21.088,31.034,-9.181,-18.232,29.412,-5.992,-16.858,26.788,-5.152,-14.239,23.214,-4.774,-15.494,19.602,-4.484,-14.347,16.214,-3.516,-15.825,14.743,-0.026,-15.286,11.165,-1.168,-15.961,9.129,-0.834,-12.738,8.627,-4.528,-11.82…	RQIWNWDKVTWGSHTNVCLPGSCSFHVYVKDGMVWREEQAAKNHASNPDYPDYNPLGCQKGCSFHSNLYGDDRIKYPLRRIGERGSGKWERISWDEAVGDIASAIVDGLEEFGPDSFVLDPPHAHLGSVGWAGSHRMNAAIGGVNPDLNVLIGDFYKGISDTIGKMHIGYSADNLFDAELIFTTCTNWSYTMPAVYHFLSEARYNGTELVSIAPDYSPSTIHADYHVPVQTGTDAGFWMALCQVLVDEDLIDRPFIKEQTDLPLLVRTDTGKFLRETDVTGAGREDQLYVYDSKAGAIARAPRGTLKFSGDPALEGRFEVKLHDGTTVTVTPVFENLKKVLAEHTPEKAQAMTGVHPSLVRTLAKKVATKRTAAYIGFSSAKIYHGDLAERSLMLAMAL…	77133	uncultured bacterium
job.pdb	AF-E9NQE6-F1-model_v4 Perchlorate reductase alpha subunit	25.800	434	241	12	2	400	119	506	1.000	4.383E-25	709	400	788	MDGKNLVENKLTDSHWFIECMERGAKIVVIAPEYGPPSTKADYWIPIRPQTDAALWLGITRLMIEKKWYDETFVKGFTDFPLLVRTDTLQRLRAHEVFPQYKTSLSADGPSMKIQGLSAEQHAKLGDFVVWDGKTNAPAA-------------ITRDDVG--------ATITKKGIDPVLAGSFKVKLVDGKEVEVATLWTLYQDHL-KDYDLDTVVEITQAPKEMIEQLAQDIATMKPVAIHQGEGINHWFHATEMNRAAYLPLMLTGNIGRPGAGCQTWAGNYK-AALFQGSPWTGPGFKGWVAED-----------PFDINLNPKAHGKEIHAHAYTKDEEPAYWNHGDLALIVDTPKFGRKNFTGKTHMPTPT-KALIFNNVNLINNAKWAYGMI…	LWGSNPTQTRIPDAHFLSEAQLNGTKIVSIAPDFNSSAIKVDKWIHPQPGTDGALALAMAHVIIKEKLYDAHNLKEQTDLSYLVRSDTKRFLREADV--------VAGGSKD--------------KFYFWNAKTGMPMIPKGCWGDQPEQKAPPVAFMGRNTNTFPKGYIELGDLDPALEGNFKIQLLDGKSVEVRPVFEILKSRVLADNTPEKASKITGVPAKAIVELAREYANAKPSMIICGGGTQHWYYSDVLLRAMHLLTALTGSEGKNGGGMNHYIGQWKPTFLPGLAALAFP--EGAGKQRFCQTTIWTYIHAEVNDEIIKAD---IDTEKYLREAISS-------GQMPNLP------------REGRDPKVLFVYRGNYLNQAKGQKYVL…	20.902,-21.041,-9.746,17.409,-21.448,-11.340,17.066,-17.860,-12.697,20.801,-17.546,-13.433,20.807,-20.601,-15.726,17.065,-21.109,-16.393,15.173,-20.936,-19.706,13.587,-17.636,-18.790,16.873,-15.689,-18.593,17.395,-12.643,-20.834,20.895,-12.941,-22.325,21.096,-10.015,-24.801,19.221,-6.793,-25.668,16.074,-7.740,-27.543,14.062,-5.562,-29.965,10.524,-6.602,-30.997,9.923,-7.576,-34.651,6.344,-8.951,-3…	HHYMYGPHRIKYPLIRVGERGEGKWRRATWEEALDMIADKCVDTIKNHAPDCISVFSPVPAVSPVSFSAGHRFAHYIGAHTHTFFDWYGDHPTGQTQTCGVQGDTAETADWFNSRYIILWGSNPTQTRIPDAHFLSEAQLNGTKIVSIAPDFNSSAIKVDKWIHPQPGTDGALALAMAHVIIKEKLYDAHNLKEQTDLSYLVRSDTKRFLREADVVAGGSKDKFYFWNAKTGMPMIPKGCWGDQPEQKAPPVAFMGRNTNTFPKGYIELGDLDPALEGNFKIQLLDGKSVEVRPVFEILKSRVLADNTPEKASKITGVPAKAIVELAREYANAKPSMIICGGGTQHWYYSDVLLRAMHLLTALTGSEGKNGGGMNHYIGQWKPTFLPGLAALAFPEGAG…	146939	Azospira oryzae
job.pdb	AF-A0A383C0P4-F1-model_v4 Molybdopterin domain-containing protein	27.700	256	158	4	2	256	13	242	1.000	5.692E-20	707	400	243	MDGKNLVENKLTDSHWFIECMERGAKIVVIAPEYGPPSTKADYWIPIRPQTDAALWLGITRLMIEKKWYDETFVKGFTDFPLLVRTDTLQRLRAHEVFPQYKTSLSADGPSMKIQGLSAEQHAKLGDFVVWDGKTNAPAAITR-DDVGATITKKGIDPVLAGSFKVKLVDGKEVEVATLWTLYQDHLKDYDLDTVVEITQAPKEMIEQLAQDIATMKPVAIHQGEGINHWFHATEMNRAAYLPLMLTGNIGRPGAG	LWGHNPTTTWLAYGSRIAQAKARGTKLIVVDPRCAGLAAKADHWLRVRPGSDGALALGLAGVMIENGWYDRKFVKDWTNGPHLVREDSGRFLTGSDLRDGNEY----------------------DHLVAWDETAEALVRYDRARGTYAS---EDADLALFGRFEIAGADG-PIMCRPAFAHYADLSKQYPPERVEEITWIPAQQIREVAQMFGTAKAPSFDAWAGLEMHSNVSQTNRAIALLYALTGNFDSKGGN	-14.575,8.585,-0.819,-16.491,7.648,2.272,-16.508,4.168,3.871,-19.319,1.814,2.768,-20.144,0.996,6.411,-23.041,-1.310,5.363,-20.846,-3.841,3.505,-17.329,-3.381,4.974,-15.774,-6.328,6.873,-12.981,-4.194,8.420,-12.940,-0.468,9.332,-9.678,1.402,9.958,-10.377,4.689,11.782,-7.332,6.985,11.942,-7.219,10.294,13.852,-11.062,10.490,13.731,-13.482,10.359,16.702,-16.954,10.431,15.080,-18.641,9.700,18.433,-17.…	PVADLDHTDCIMLWGHNPTTTWLAYGSRIAQAKARGTKLIVVDPRCAGLAAKADHWLRVRPGSDGALALGLAGVMIENGWYDRKFVKDWTNGPHLVREDSGRFLTGSDLRDGNEYDHLVAWDETAEALVRYDRARGTYASEDADLALFGRFEIAGADGPIMCRPAFAHYADLSKQYPPERVEEITWIPAQQIREVAQMFGTAKAPSFDAWAGLEMHSNVSQTNRAIALLYALTGNFDSKGGNV	408172	marine metagenome
job.pdb	AF-A0A2E8J4Y1-F1-model_v4 Dimethylsulfide dehydrogenase	29.600	270	155	5	2	261	224	468	1.000	1.962E-20	704	400	468	MDGKNLVENKLTDSHWFIECMERGAKIVVIAPEYGPPSTKADYWIPIRPQTDAALWLGITRLMIEKKWYDETFVKGFTDFPLLVRTDTLQRLRAHEVFPQYKTSLSADGPSMKIQGLSAEQHAKLG---DFVVWDGKTNAPAAIT---RDDVGATITKKGIDPVLAGSFKVKLVDGKEVEVATLWTLYQDHLKDYDLDTVVEITQAPKEMIEQLAQDIATMKPVAIHQGEGINHWFHATEMNRAAYLPLMLTGN-IGRPGAGCQT---WA	IWIGNPNYTRVTDAHFIWEARYRGAKVVTIAPDFSPSAIHADRWLNVRVGTDAALALGMVNVILEENLEDRAYIKEQTDLPFLVRADNGNFLRESDVK-------------------------EGGADDAFYYWNAVNGRKTLANGTWGSDVMTLELGDNEDPQLDGFHTVKLLNGKQVRVRPVFELLKKHIKDYTPEKVAEITGVAAKNIRQVAREMAGVESAMIFSSWGACKHYHSDLFQRGMVYLMALTGNSGGKPGCGVKVSTWWP	79.590,-61.641,2.579,77.978,-59.010,1.524,74.376,-59.157,0.229,72.846,-55.834,-0.868,69.136,-56.445,-0.793,67.456,-53.267,-2.023,63.878,-54.292,-2.700,61.118,-52.094,-4.143,61.013,-49.699,-1.163,58.142,-47.179,-1.106,60.992,-44.722,-0.230,60.274,-42.314,-3.149,57.611,-40.250,-1.349,59.456,-37.799,0.803,56.630,-35.523,2.053,56.344,-32.821,-0.567,57.127,-29.565,1.240,53.813,-27.966,0.210,55.321,-24…	MTTDADGMALSRLAPVDAGKRVQDLLSTPYQYRNWEDVYREEWTWDKVVHVSHLRTNCISACSLDAYVKDGIVWREEQNANYPQSFPEVPDFNPRGCPAGCAYSVQMYDPTRIRYPLKRVGERGGGQWERISWDQATEELADKLLDVITEYGTDTILFDQGTTNIDNGIGSTIEGHLFNGGLEATFIDSWAGVGDLPVGLIQSWGTYMSEGTSDDWFLSDYILIWIGNPNYTRVTDAHFIWEARYRGAKVVTIAPDFSPSAIHADRWLNVRVGTDAALALGMVNVILEENLEDRAYIKEQTDLPFLVRADNGNFLRESDVKEGGADDAFYYWNAVNGRKTLANGTWGSDVMTLELGDNEDPQLDGFHTVKLLNGKQVRVRPVFELLKKHIKDYTPEKVA…	1913989	Gammaproteobacteria bacterium
job.pdb	AF-L9YKC8-F1-model_v4 Uncharacterized protein	28.700	390	232	13	28	400	1	361	1.000	1.805E-25	704	400	774	IVVIAPEYGPPSTKADYWIPIRPQTDAALWLGITRLMIEKKWYDETFVKGFTDFPLLVRTDTLQRLRAHEVFPQYKTSLSADGPSMKIQGLSAEQHAKLGDFVVWDGKTNAPAAITRDDVGATITKKGIDPVLAGSFKVKLVDGKEVEVATLWTLYQDHL-KDYDLDTVVEITQAPKEMIEQLAQDIATMKPVAIHQGEGINHWFHATE-MNRAAYLPLMLTGNIGRPGAGCQTWAGNYKAALFQGSPWTGPGFKGWVAEDPFDIN--LNPKAH-----GKEIHAH----AYTKDEEPAYWNHGDLALIVDTPKFGRKNFTGKTHMPTPTKALIFNNVNLINNAKWAYGMIKN----VNPNVEMIVSMDIQMTASIEYADLALPANSWLE	MVGVYPDYSPTVQKCDRWLPVRPGSDPAFALGVAHVIIDEERYDEEFMRKFTTLPLLIRQDDGKYLRAHEVFPDHEP----PAEDSEQRHEEND----WGDFVALDE-NGDPVPVTREEVGEE---TPATPQLEVDTELELANGESVGVHTDFVRQKSNILENYDPETVEEITTIPADGLRKTAREFADAEKAQWFTGEGINHWFHSNDSLQRTIFFIQSMLGNIGERGAGYYNYSGQYKIELLDGYPS--------YVNPDGNAAHGMYPGYAFAFFGGEQLDAHEIRGDFDRELDLVPQ--GDAEEPVMPT-------NAESYTMSKPTVLWTMNCNLLNQTKHQEHVIENFVKHPDTSNELSIVSDMHMTYSARHADIVLPVPSWLE	-6.556,-20.283,0.975,-9.039,-17.814,-0.551,-7.969,-15.629,-3.507,-9.649,-12.210,-3.852,-8.595,-11.103,-7.358,-10.410,-9.483,-10.331,-8.681,-11.880,-12.681,-7.791,-15.599,-12.603,-4.202,-14.891,-11.572,-1.409,-17.478,-11.057,-2.049,-17.106,-7.364,-5.769,-17.975,-7.748,-4.674,-21.359,-9.225,-3.308,-22.185,-5.739,-6.483,-21.035,-3.908,-9.274,-23.245,-2.541,-11.713,-20.406,-3.424,-11.723,-17.418,-5.8…	MVGVYPDYSPTVQKCDRWLPVRPGSDPAFALGVAHVIIDEERYDEEFMRKFTTLPLLIRQDDGKYLRAHEVFPDHEPPAEDSEQRHEENDWGDFVALDENGDPVPVTREEVGEETPATPQLEVDTELELANGESVGVHTDFVRQKSNILENYDPETVEEITTIPADGLRKTAREFADAEKAQWFTGEGINHWFHSNDSLQRTIFFIQSMLGNIGERGAGYYNYSGQYKIELLDGYPSYVNPDGNAAHGMYPGYAFAFFGGEQLDAHEIRGDFDRELDLVPQGDAEEPVMPTNAESYTMSKPTVLWTMNCNLLNQTKHQEHVIENFVKHPDTSNELSIVSDMHMTYSARHADIVLPVPSWLECDYPDITVGPENPFIHMDHGVMDPLYDTKQDGEAVAMV…	797303	Natrinema pellirubrum DSM 15624
job.pdb	AF-A0A7Y5LB89-F1-model_v4 Molybdopterin-dependent oxidoreductase	86.200	270	37	0	131	400	1	270	1.000	2.854E-28	700	400	594	VWDGKTNAPAAITRDDVGATITKKGIDPVLAGSFKVKLVDGKEVEVATLWTLYQDHLKDYDLDTVVEITQAPKEMIEQLAQDIATMKPVAIHQGEGINHWFHATEMNRAAYLPLMLTGNIGRPGAGCQTWAGNYKAALFQGSPWTGPGFKGWVAEDPFDINLNPKAHGKEIHAHAYTKDEEPAYWNHGDLALIVDTPKFGRKNFTGKTHMPTPTKALIFNNVNLINNAKWAYGMIKNVNPNVEMIVSMDIQMTASIEYADLALPANSWLE	IWDAQENKPRAVTRDDVGETMAQQGIDPVLDGTFKIKLVDGKEVEVATLWTLYQVHLKDYDLNTVVEITHAPRNLIEQLAQDIATMKPVAIHQGEGINHWFHATEMNRAAYLPLMLTGNIGKPGAGCHTWAGNYKAALFQGSPWTGPGFKGWVAEDPFEPNLDPNAPGKNIHAHAYTKDEEPAYWNHGDKALIVETPKYGRKNFTGNSHMPTPTKALIFNNVNLINNAKWAYEMIKNVNPNIEMIVSFDIQMTASIEYADLALPANSWLE	31.875,10.503,-0.611,34.594,11.969,-2.868,35.291,15.537,-1.664,35.834,18.076,-4.489,37.958,20.468,-2.383,40.232,17.808,-0.866,40.189,15.578,-4.006,40.175,12.483,-1.758,37.613,10.123,-0.180,35.924,11.754,2.749,33.866,9.931,5.376,30.391,11.322,6.116,27.963,10.476,8.942,24.173,10.197,8.941,23.997,13.742,10.379,26.305,15.414,7.799,23.299,16.821,5.865,22.093,20.300,4.829,23.679,23.112,6.878,25.630,20.…	IWDAQENKPRAVTRDDVGETMAQQGIDPVLDGTFKIKLVDGKEVEVATLWTLYQVHLKDYDLNTVVEITHAPRNLIEQLAQDIATMKPVAIHQGEGINHWFHATEMNRAAYLPLMLTGNIGKPGAGCHTWAGNYKAALFQGSPWTGPGFKGWVAEDPFEPNLDPNAPGKNIHAHAYTKDEEPAYWNHGDKALIVETPKYGRKNFTGNSHMPTPTKALIFNNVNLINNAKWAYEMIKNVNPNIEMIVSFDIQMTASIEYADLALPANSWLEFEDLEVTASCSNPFLQIWKGGIRPVFDSKDDLAILAGIGKALAKVTGDSRFTDYFKFEYEGKRSVYLQRLLDTSTTTAGYKLDDIMAGKYGPPGGALMLFRTYPRIPFYEQIKDSEPFHTDTGRLHAYA…	2172550	candidate division KSB1 bacterium
job.pdb	AF-A0A1G1ED25-F1-model_v4 Uncharacterized protein	27.000	421	226	11	11	398	4	376	1.000	2.031E-25	698	400	700	KLTDSHWFIECMERGAKIVVIAPEYGPPSTKADYWIPIRPQTDAALWLGITRLMIEKKWYDETFVKGFTDFPLLVRTDTLQRLRAHEVFPQYKTSLSADGPSMKIQGLSAEQHAKLGDFVVWDGKTNAPAAI--TRDDVGATITKKGIDPVLAGSFKVKLVDGKEVEVATLWTLYQDHLKDYDLDTVVEITQAPKEMIEQLAQDIATMKPVAIHQGEGINHWFHATEMNRAAYLPLMLTGNIGRPGAGCQT--WAG-------------NYKAALFQG-------------SPWTGPGFKGWVAEDPFDINLNPKAHGKEIH---AHAYTKDEEPAYWNHGDLALIVDTPKFGRKNFTGKTHMPTPTKALIFNNVNLINNAKWAYGMIKNVNPNVEMIV…	QIPDAHFLTEARYRGATVVSIAPDYNPSSIHADLWVNLKPATDAALFLGMANVIVNEKLYDTASVKEQTDMPILIRLDTGKFLRESDLKPGGK--------LH--------------IYYCWDLKSNGIKEMPGTMDSPSDKIVLTDIDPALEGIYEVTLPDGKRVKVTTVFEKLKEHLAKYTPEKAENITGVKRSLIIKMARDFVKAKAACINSGWGSNKWYHSDLMNRAAILILSLAGHMGKPGGGFYCNTWYFLEGWVNFSFPTIVKHNAAKAYGYGFGAPTMGPGTINQWYHAGFNEISGKAEYVSNQGLK---RPINEYVEEAVKK------------GWMPCIP--APE---------KRPKFILCCGVNVLRFWRLPQQILKHLFGNADFIL…	-4.190,15.916,7.976,-1.484,14.780,10.465,0.291,12.818,7.717,-0.222,15.504,5.013,0.395,18.718,6.998,1.387,20.852,3.966,-1.584,19.668,1.968,-4.175,19.574,4.809,-5.627,22.965,3.772,-7.047,21.579,0.476,-9.482,19.347,2.424,-10.722,22.237,4.612,-10.939,24.637,1.622,-12.853,22.025,-0.427,-15.237,21.741,2.560,-15.744,25.537,2.673,-16.411,25.359,-1.106,-19.320,22.953,-0.334,-17.634,19.524,-0.504,-18.729,1…	MLTQIPDAHFLTEARYRGATVVSIAPDYNPSSIHADLWVNLKPATDAALFLGMANVIVNEKLYDTASVKEQTDMPILIRLDTGKFLRESDLKPGGKLHIYYCWDLKSNGIKEMPGTMDSPSDKIVLTDIDPALEGIYEVTLPDGKRVKVTTVFEKLKEHLAKYTPEKAENITGVKRSLIIKMARDFVKAKAACINSGWGSNKWYHSDLMNRAAILILSLAGHMGKPGGGFYCNTWYFLEGWVNFSFPTIVKHNAAKAYGYGFGAPTMGPGTINQWYHAGFNEISGKAEYVSNQGLKRPINEYVEEAVKKGWMPCIPAPEKRPKFILCCGVNVLRFWRLPQQILKHLFGNADFILNINFRMDSTALYSDMILPAAGWYEKRGIKYPISYVPFINYSTQAV…	1801687	Nitrospinae bacterium RIFCSPLOWO2_12_FULL_45_22
job.pdb	AF-B2D1S4-F1-model_v4 Perchlorate reductase A	25.800	430	246	10	2	400	227	614	1.000	1.130E-24	698	400	927	MDGKNLVENKLTDSHWFIECMERGAKIVVIAPEYGPPSTKADYWIPIRPQTDAALWLGITRLMIEKKWYDETFVKGFTDFPLLVRTDTLQRLRAHEVFPQYKTSLSADGPSMKIQGLSAEQHAKLGDFVVWDGKTNAPAA-------------ITRDDVG--------ATITKKGIDPVLAGSFKVKLVDGKEVEVATLWTLYQDHL-KDYDLDTVVEITQAPKEMIEQLAQDIATMKPVAIHQGEGINHWFHATEMNRAAYLPLMLTGNIGRPGAGCQTWAGNYK-AALFQGSPWTGPGFKGWVAE--------DPFDINLNPKAHGKEIHAHAYTKDEEPAYWNHGDLALIVDTPKFGRKNFTGKTHMPTPTKALIFNNVNLINNAKWAYGMIKNVN…	LWGSNPTQTRIPDAHFLSEAQLNGAKIVSISPDYNSSTIKVDKWIHPQPGTDGALAMAMAHVIIKEKLYDAHSLKEQTDLSYLVRSDTKRFLREADV--------VAGGSKD--------------KFYFWNAKTGKPVIPKGSWGDQPEKKGSPVGFLGRNTFAFPKGYIDLGDLDPALEGKFNMQLLDGKTVEVRPVFEILKSRLMADNTPEKAAKITGVTAKAITELAREFATAKPSMIICGGGTQHWYYSDVLLRAMHLLTALTGTEGTNGGGMNHYIGQWKPAFVAGLVALAFP--EGVNKQRFCQTTIWTYIHAEVNDEIISSDIDTEKYLRDSITT-------GQMPNMPE-----------QGRDPKVFFVYRGNWLNQAKGQKYVLENLW…	67.083,-29.235,-3.990,66.738,-32.032,-6.595,63.232,-33.380,-7.450,63.251,-37.016,-6.229,60.657,-39.044,-8.179,58.264,-41.446,-6.340,60.396,-44.328,-7.722,63.518,-42.958,-5.986,61.608,-42.880,-2.653,60.546,-46.575,-2.861,64.109,-47.727,-3.627,65.349,-45.896,-0.495,62.588,-47.259,1.823,63.255,-50.969,1.073,66.486,-50.806,3.141,65.157,-49.627,6.551,62.438,-52.026,7.855,64.455,-54.363,10.087,64.233,-…	MVQMTRRGFLLASGATLLGSSLSLRTLAAATDISGAFEYSGWENFHRTQWSWDKKTRGAHLVNCTGACPHFVYSKDGVVMREEQSKDIAPMPNIPEYNPRGCNKGECGHDYMYGPHRIKYPLIRVGERGEGKWRRATWEEALDMIADKCVDTIKNHAPDCISVYSPVPAVSPVSFSAGHRFAHYIGAHAHTFCDWYGDHPTGQTQTCGVQGDTCETADWFNSKYIILWGSNPTQTRIPDAHFLSEAQLNGAKIVSISPDYNSSTIKVDKWIHPQPGTDGALAMAMAHVIIKEKLYDAHSLKEQTDLSYLVRSDTKRFLREADVVAGGSKDKFYFWNAKTGKPVIPKGSWGDQPEKKGSPVGFLGRNTFAFPKGYIDLGDLDPALEGKFNMQLLDGKTVE…	162176	Azospira sp. KJ
job.pdb	AF-A0A0F9C4A9-F1-model_v4 Molybdopterin domain-containing protein	29.200	280	167	5	2	281	97	345	1.000	3.325E-21	696	400	432	MDGKNLVENKLTDSHWFIECMERGAKIVVIAPEYGPPSTKADYWIPIRPQTDAALWLGITRLMIEKKWYDETFVKGFTDFPLLVRTDTLQRLRAHEVFPQYKTSLSADGPSMKIQGLSAEQHAKLGDFVVWDGKTNAPAAITRDDVGATITKKGIDPVLAGSFKVKLVDGKEVEVATLWTLYQDHLKDYDLDTVVEITQAPKEMIEQLAQDIATMKPVAIHQGEGINHWFHATEMNRAAYLPLMLTGNIGRPGAGCQTWAGNYKAALFQGSPWTGPGFKG	IWHRNPVYTAIPWYHFVAEARYKGAEVVTVAPDFNASAVHADYHATVRPGTDAALALAMCKTIIDEGLYDASFVKEQTDLALLVRLDNHRFLRARDV-------QDGGRED---------------QFYFYDSNTRQLVEAPR----GPLTLGKLDPALEGTFQAKLKDGTGVEVTPVFALLRRRLEDYTPEKASQICGTNPEVIRLLARKTAS-KKTNMLTGWNAGKYYHGDLMERAMCLLIALTGNWGKKGTGIRSWTVG----MFDGQFIFSEKTKA	16.556,-14.374,-36.968,18.526,-14.054,-40.208,21.382,-11.583,-39.543,24.178,-9.841,-41.495,27.209,-8.108,-39.941,27.407,-4.345,-40.651,29.579,-1.508,-39.283,28.494,0.657,-36.333,28.374,3.671,-38.697,26.015,1.784,-41.055,23.792,0.662,-38.136,23.669,4.107,-36.445,22.983,5.897,-39.761,20.058,3.540,-40.529,18.627,4.178,-37.021,19.125,7.973,-37.301,17.498,8.100,-40.765,14.522,6.061,-39.454,14.137,8.47…	GKWKRISWDEALSEIADSIIDAIQENGPESVIHASTPSQGGFMAGITLGPLIQNLGALNTDVQGEINDFAPGLYITFGKFNPVSSVDDWFQSELIFIWHRNPVYTAIPWYHFVAEARYKGAEVVTVAPDFNASAVHADYHATVRPGTDAALALAMCKTIIDEGLYDASFVKEQTDLALLVRLDNHRFLRARDVQDGGREDQFYFYDSNTRQLVEAPRGPLTLGKLDPALEGTFQAKLKDGTGVEVTPVFALLRRRLEDYTPEKASQICGTNPEVIRLLARKTASKKTNMLTGWNAGKYYHGDLMERAMCLLIALTGNWGKKGTGIRSWTVGMFDGQFIFSEKTKAGPEETKRILQMRDQMVEALKMQDPTMTEELAAVELARTMSGLESTVPPVFMWYY…	412755	marine sediment metagenome
job.pdb	AF-A0A3M1KYR0-F1-model_v4 Molybdopterin domain-containing protein	27.800	262	158	6	2	261	81	313	1.000	1.297E-20	691	400	386	MDGKNLVENKLTDSHWFIECMERGAKIVVIAPEYGPPSTKADYWIPIRPQTDAALWLGITRLMIEKKWYDETFVKGFTDFPLLVRTDTLQRLRAHEVFPQYKTSLSADGPSMKIQGLSAEQHAKLGDFVVWDGKTNAPAAITRDDVGATITKKGIDPVLAGSFKVKLVDGKEVEVATLWTLYQDHLKDYDLDTVVEITQAPKEMIEQLAQDIATMKPVAIHQG--EGINHWFHATEMNRAAYLPLMLTGNIGRPGAGCQTWA	IWGGNPNYTHIPQAHFIYEARYNGAYVVTVAPDFSPSAIPADEWVPLNVATDAALALSMARVIVDEKLYDRDFLAEQTDMPLLVRSDNGRLLRASDL----------------RRGGSDE------VFYMFDEAAGRIVEAPR----RSLALGDLRPALEGTFEVSGTAG-PIAVTTVFERLKRHLQGYGPEQTRRTTGVAPATVQRLARRMARAR--ACSNVCQTNFSKFYHGMEMERAVLLLFALCGHIGRPGAGYNAVP	27.550,30.709,-15.541,23.846,31.283,-14.848,22.853,34.494,-16.622,19.384,35.237,-15.234,18.084,38.348,-17.002,15.448,39.346,-14.435,13.847,42.767,-14.870,15.019,45.127,-12.068,11.411,45.072,-10.749,11.110,41.241,-10.686,11.363,39.556,-7.256,13.052,36.183,-6.502,9.904,34.346,-7.522,10.730,35.220,-11.165,13.733,32.825,-11.037,12.807,29.145,-11.556,15.180,26.184,-11.191,14.075,23.404,-13.551,16.017,…	MIDVLTAEDAGPGAVYWDLGSASSNGCHAVGLTRSAYLLDTPILENTAEMGDHAPGVTTTTGKIIFTSSMDDLLHSDLIFIWGGNPNYTHIPQAHFIYEARYNGAYVVTVAPDFSPSAIPADEWVPLNVATDAALALSMARVIVDEKLYDRDFLAEQTDMPLLVRSDNGRLLRASDLRRGGSDEVFYMFDEAAGRIVEAPRRSLALGDLRPALEGTFEVSGTAGPIAVTTVFERLKRHLQGYGPEQTRRTTGVAPATVQRLARRMARARACSNVCQTNFSKFYHGMEMERAVLLLFALCGHIGRPGAGYNAVPMLSISGAEPITAASGNVPPTVGVGMLALKSAPEMLRLKLAGYSQEMIVYHFARRDYARGNVVATALLHYEHGG	2026735	Deltaproteobacteria bacterium
job.pdb	AF-A0A2N2VD06-F1-model_v4 Uncharacterized protein	25.100	445	249	13	2	398	91	499	1.000	4.131E-25	690	400	824	M-DGKNLVENKLTDSHWFIECMERGAKIVVIAPEYGPPSTKADYWIPIRPQTDAALWLGITRLMIEKKWYDETFVKGFTDFPLLVRTDTLQRLRAHEVFPQYKTSLSADGPSMKIQGLSAEQHAKLGDFVVWDGKTNAPAAITRDDVGATITKKGIDPVLAGSFKVKLVDGKEVEVATLWTLYQDHLKDYDLDTVVEITQAPKEMIEQLAQDIATMKPVAIHQ--GEGINHWFHATEMNRAAYLPLMLTGNIGRPGAGCQTWA------------------GNYKAALFQGSPWTGPGFKGWVAEDPFDIN-----LNPK----------AHGKEIHAHAYTKDEEPA--YWNHGDLALIVDTP----------KFGRKNFTGKTHMPTPTKALIFNNV…	LFWGGNPIYTQIPQAHFYIEAKYRGARIISISPDYNPSATKADLWLSLKPGTDAALALGVCHLIIRDDKINKDFVKEQTDLPLLIRGDTRMFLKQSDV--------QAGGQAN--------------HFMMWDAKSNALVDAP----FRSLKLEGIDPELDVRRTVSLKDGQEIEVRSVFSLLRDRLAEYTPENASKMCGVSPKMIERLAMEIMRAK--AVSSVAQTSMCKYFHGNLAERSVALIFSLTGNMGRKGAGFAGFPLLTMDGGDKFALPPTLQEAPQFFAKLQPIIEQRLANGDTHEMVVTDLGRLLYVPNNGVMRTPIWTSGTLFWSIHGGTGQLTTAENAEKW-----GLGYKRPIESYVDESLSKHWQPLTPAPGRDP---RIMISMVS…	-23.389,6.708,31.307,-23.739,10.299,30.009,-21.347,11.911,27.474,-19.828,13.944,30.341,-19.175,10.827,32.452,-17.662,8.962,29.464,-15.429,11.886,28.360,-14.305,12.652,31.947,-13.402,8.950,32.358,-11.430,8.969,29.066,-9.786,12.326,29.975,-8.710,11.075,33.432,-7.231,7.879,31.914,-5.571,10.019,29.189,-3.970,12.341,31.783,-2.883,9.399,33.988,-1.111,7.722,31.022,0.278,10.958,29.517,1.703,12.298,32.813…	MTWKEALDEIADAYLDVTVNEGTDRTIWDLGPGIDLGVSMAAQTRFSLLTQSVSLDMDGEIGDSRRGTLETFGKIVFERSADDYFNSDLILFWGGNPIYTQIPQAHFYIEAKYRGARIISISPDYNPSATKADLWLSLKPGTDAALALGVCHLIIRDDKINKDFVKEQTDLPLLIRGDTRMFLKQSDVQAGGQANHFMMWDAKSNALVDAPFRSLKLEGIDPELDVRRTVSLKDGQEIEVRSVFSLLRDRLAEYTPENASKMCGVSPKMIERLAMEIMRAKAVSSVAQTSMCKYFHGNLAERSVALIFSLTGNMGRKGAGFAGFPLLTMDGGDKFALPPTLQEAPQFFAKLQPIIEQRLANGDTHEMVVTDLGRLLYVPNNGVMRTPIWTSGTLFWSIH…	2013703	Betaproteobacteria bacterium HGW-Betaproteobacteria-12
job.pdb	AF-C9R9K4-F1-model_v4 Molybdopterin oxidoreductase	27.300	431	245	14	2	398	242	638	1.000	4.673E-24	687	400	1027	MDGKNLVENKLTDSHWFIECMERGAKIVVIAPEYGPPSTKADYWIPIRPQTDAALWLGITRLMIEKKWYDETFVKGFTDFPLLVRTDTLQRLRAHEVFPQYKTSLSADGPSMKIQGLSAEQHAKLGDFVVWDGKTNAPAAI--TRDDVG--ATITKKGIDPVLAGSFKVKLVDGKEVEVATLWTLYQDHL-KDYDLDTVVEITQAPKEMIEQLAQDIATMKPVAIHQGEGINHWFHATEMNRAAYLPLMLTGNIGRPGAGCQTWAGNYKAALFQGSPWTGPG---------FKGWVAEDPFDINLNPKAHGK--EIHAHAYTKDEEPAYWNHGDLALIVDTPKFGRKNFTGKTHM----------------PTPTKALIFNNVNLINNAKWAYGMIK--…	VWGANPAESRIAAAHFLTEAKYRGTKIIAILTDYNGSAKLADIAVSPKPGTDAALALGIARELIARGWYNEDYVVTFTDLPFLVRQDTGQFLRESDL-------REGGSPY---------------KLYVWDKLQEKPVLAPGTLGDDRDTLDWQTVGITPALEFAGEVLLRDGQKVSVKTVWTMLREILDRDYTLEKVTAITGIHPEVVALIARELHERHPAMIIEGGGCNHWYHNDLNNRAMILLMALTGNVGVNGGGFHQYTGQYRVWLKGLPQYIKLAESKACNTTLFV-WTHFDKQ-----LWRLGMTWEEICHAIETG-QLKKLPDG--SPVGADPNQ---PFAYRQYLLLKALAKGWMPVFPAPPKRPRGIFIWRGNFVNNAKGGYRVLEWF…	50.773,-39.094,-18.401,49.595,-42.700,-18.930,47.118,-44.216,-21.369,46.109,-47.745,-20.410,43.475,-48.775,-22.982,41.547,-51.742,-21.562,40.196,-53.200,-24.835,36.772,-54.540,-23.864,35.982,-56.490,-27.067,32.234,-55.978,-27.662,30.503,-59.017,-29.183,27.930,-57.536,-31.585,24.361,-58.933,-31.450,25.324,-60.780,-34.691,28.361,-62.452,-33.012,26.256,-63.453,-29.968,23.737,-65.154,-32.312,26.639,-…	MGEEKEKRTRLSRREFLKLGLSGLVGAAGYGLIKALGEGAYVHEHLRPAIDARGEDFYRGFFTYDSVIRTTCAGNCTQACGWRAYVRGGVLIKTEPAADYDRFDPVAKKAYLPRGCMRGASYPRYIYGPMRVKTPLIRVGPRGSGQFRRASWDEALEYIAERLLKIIREDGAEAIALFCPIPSYNYVSAAGGYRLGNLLGATGPLSFYDWYCDLPAGEPQTWGVQTEECEEWDWLNARLIIVWGANPAESRIAAAHFLTEAKYRGTKIIAILTDYNGSAKLADIAVSPKPGTDAALALGIARELIARGWYNEDYVVTFTDLPFLVRQDTGQFLRESDLREGGSPYKLYVWDKLQEKPVLAPGTLGDDRDTLDWQTVGITPALEFAGEVLLRDGQKVSVK…	429009	Ammonifex degensii KC4
job.pdb	AF-A0A0F8X5K6-F1-model_v4 Molybdopterin domain-containing protein	24.000	400	221	13	2	400	27	344	1.000	4.673E-24	685	400	367	MDGKNLVENK-LTDSHWFIECMERGAKIVVIAPEYGPPSTKADYWIPIRPQTDAALWLGITRLMIEKKWYDETFVKGFTDFPLLVRTDTLQRLRAHEVFPQYKTSLSADGPSMKIQGLSAEQHAKLGDFVVWDGKTNAPAAITRDDVGATITKKGIDPVLAGSFKVKLVDGKEVEVATLWTLYQDHLKDYDLDTVVEITQAPKEMIEQLAQDIATMKPVAIHQGEGINHWFHATEMNRAAYLPLMLTGNIGRPGAGCQTWAGNYKAALFQGSPWTGPGFKGWVAEDPFDINLNPKAHGKEIHAHAYTKDEEPAYWNHGDLALIVDTPKFGRKNFTGKTHMPTPTKALIFNNVNLINNAKWAYGMIKNVNPNVEMIVSMDIQMTASIEYADLALPANSWLE	IWGTNPAESMPLQNMRKVLDAKDYGTQVIVIDPRFTVTASKADEYIGLKPATDSALALGIMNIIFHNNLHNRDFILEHTNGSYLVRTDTGKMLRGKDI-----------------------ESKKVDAYVIWHEPSNSPNVLSRTNVK--------EANLTGTYNI---NG--IECRPVFQLLMDLANEYTPEKTEIITGVDKELITRLAKRIGKSKKINFLTHMGFTRTYHGDISLRGVISVAAITGNVTT-SVNSGYIPGI--------LNWN-PFLKA--------IPDKPSFHRMGIL---------NLY-----DAVI-----------SG---NPYPIKALWFAFINFLNQCANSNKIIEKFYPSLEFIVQTELFMTPSARYADLILPVCSFLE	-9.967,24.653,-19.441,-11.026,23.109,-16.116,-7.839,21.294,-15.006,-9.751,18.309,-13.600,-9.535,17.392,-9.882,-7.078,14.443,-10.276,-4.083,16.222,-8.661,-4.501,14.843,-5.077,-1.263,12.890,-4.998,1.650,15.340,-5.525,1.572,16.034,-1.744,2.524,12.760,0.038,6.013,14.359,0.136,5.172,17.974,1.136,7.071,17.862,4.477,9.920,15.666,3.152,10.553,18.034,0.210,10.389,20.963,2.698,13.216,19.215,4.671,10.810,18…	IILGHQFPYMYLHGEFWQRKYPDLLVIWGTNPAESMPLQNMRKVLDAKDYGTQVIVIDPRFTVTASKADEYIGLKPATDSALALGIMNIIFHNNLHNRDFILEHTNGSYLVRTDTGKMLRGKDIESKKVDAYVIWHEPSNSPNVLSRTNVKEANLTGTYNINGIECRPVFQLLMDLANEYTPEKTEIITGVDKELITRLAKRIGKSKKINFLTHMGFTRTYHGDISLRGVISVAAITGNVTTSVNSGYIPGILNWNPFLKAIPDKPSFHRMGILNLYDAVISGNPYPIKALWFAFINFLNQCANSNKIIEKFYPSLEFIVQTELFMTPSARYADLILPVCSFLEFSDFLAQPYPYAQLQQKVIEPLY	412755	marine sediment metagenome
job.pdb	AF-A0A7X6VR31-F1-model_v4 Molybdopterin-dependent oxidoreductase	27.600	401	207	7	6	400	1	324	1.000	1.611E-24	679	400	581	NLVENKLTDSHWFIECMERGAKIVVIAPEYGPPSTKADYWIPIRPQTDAALWLGITRLMIEKKWYDETFVKGFTDFPLLVRTDTLQRLRAHEVFPQYKTSLSADGPSMKIQGLSAEQHAKLGDFVVWDGKTNAPAAITRDDVGATITKKGIDPVLAGSFKVKLVDGKEVEVATLWTLYQDHLKDYDLDTVVEITQAPKEMIEQLAQDIATMKPVAIHQGEGINHWFHATEMNRAAYLPLMLTGNIGRPGAGCQTWAG--NYKAA----LFQGSPWTGPGFKGWVAEDPFDINLNPKAHGKEIHAHAYTKDEEPAYWNHGDLALIVDTPKFGRKNFTGKTHMPTPTKALIFNNVNLINNAKWAYGMIKNVNPNVEMIVSMDIQMTASIEYADLALPANSW…	NYAESSLNDMHFICDAIENGMKLVVVDPRFSNTAAKAHQWIPIRPGTDAALMLGMMNVIISRNLHDEQFLRDNTTGPYLVRTDNGKFLRPSDV----------------MMGGSAD------ENMVIDAVTNSVRVRG-----------SAPHKLSGRVTVNLVDGTTVECRTAWDLIADYIKEWTPEKASEVTEVDVNVITELAITYATTKPAAIRISQGTNRYWQGHQAFRNAILLGAICGNHGKPGGGVS-WAGGTLFKTIAAAPSCWLNPRESEGYQSKSIVGSHIFELLPKD-------------------------------------------EPWPIRGIWFNHYNFGTQMPNYNTFVNEIVPKLELIVVSEQVMNDATTYADIVLPACSW…	-3.319,12.328,3.888,-0.195,13.480,5.802,-2.123,16.211,7.692,-4.116,13.475,9.503,-2.064,10.248,9.317,1.499,11.682,9.476,1.245,14.841,11.624,4.947,14.729,12.562,5.953,14.834,8.851,3.369,17.325,7.492,5.584,20.310,8.440,8.206,19.200,5.866,5.478,19.318,3.181,4.405,22.812,4.363,8.037,24.060,4.472,8.554,22.662,0.948,5.374,24.464,-0.254,6.634,27.742,1.304,9.928,27.104,-0.545,7.961,26.896,-3.844,7.102,23.…	NYAESSLNDMHFICDAIENGMKLVVVDPRFSNTAAKAHQWIPIRPGTDAALMLGMMNVIISRNLHDEQFLRDNTTGPYLVRTDNGKFLRPSDVMMGGSADENMVIDAVTNSVRVRGSAPHKLSGRVTVNLVDGTTVECRTAWDLIADYIKEWTPEKASEVTEVDVNVITELAITYATTKPAAIRISQGTNRYWQGHQAFRNAILLGAICGNHGKPGGGVSWAGGTLFKTIAAAPSCWLNPRESEGYQSKSIVGSHIFELLPKDEPWPIRGIWFNHYNFGTQMPNYNTFVNEIVPKLELIVVSEQVMNDATTYADIVLPACSWYEQEGELVASWSNYYFQLRKQCIKPMWESKQDHTIYAEISERMGYGKYWGSVEDSLNEIIDNFTEDKLRNINKKELW…	2093811	Syntrophomonadaceae bacterium
job.pdb	AF-A0A1J5JDK4-F1-model_v4 Perchlorate reductase subunit alpha	28.900	421	193	15	2	400	168	504	1.000	1.198E-24	679	400	804	MDGKNLVENKLTDSHWFIECMERGAKIVVIAPEYGPPSTKADYWIPIRPQTDAALWLGITRLMIEKKWYDETFVKGFTDFPLLVRTDTLQRLRAHEVFPQYKTSLSADGPSMKIQGLSAEQHAKLGDFVVWDGKTNAPAAI------TRDDVGATITKKGIDPVLAGSFKVKLVDGKEVEVATLWTLYQDHLKDYDLDTVVEITQAPKEMIEQLAQDIATMKPVAIHQGEGINHWFHATEMNRAAYLPLMLTGNIGRPGAGCQTWAG------NYKAALFQGSP----WTGPGFKGWVAEDPFDINLNPKAHGKEIHAHAYTKDEEPAYWNHGDLALIVDTPKFGRKNFTGKTHMPTPTKALIFNNVNLI------NNAKWAYGMIKNVNPNVEMIVSM…	IFGSNIMVTRLIDADFLIKARNNGTKVVVFDPNYSPTAAKADEWVQLKPSSDAALALGMARVIIEEKLYDEAFIKTYSDMPLLVRLDNGRRLKADEVKGLAR---PDGLPPYR------------EAFVAYNG---KVLAVHPEKLELPPDV-----------ILEGEIEVELKDGRLVRVKPVFQLLKEHLASYTPAYVEQETGVPGDTVVRLAREMATTKPLHVIYGASNYQWYHGDLKGRALALLPVLTGNIGKPGAGISTYAGQYKIRFNVKEWWFPGSPRWLPWL------YI------------LHG-----------PTPGMK--------ARWPKNG-------------IKALIFGWGNPFDQHNMADR---LRQMA--IKGELEFIAGL…	30.330,-8.723,-5.211,27.882,-7.629,-2.458,24.502,-6.272,-3.701,20.748,-6.274,-2.859,17.700,-8.085,-4.289,14.729,-5.696,-4.066,11.681,-6.343,-6.240,8.389,-5.296,-4.749,8.558,-8.270,-2.324,9.289,-6.279,0.916,12.326,-8.443,1.722,15.258,-6.270,0.485,17.675,-9.207,0.787,21.464,-8.793,0.777,23.040,-10.898,-2.002,26.561,-12.016,-2.960,27.007,-12.311,-6.728,29.757,-14.729,-7.804,31.327,-13.167,-10.909,33…	MRTTCSPNCTLACGIRAMVVDGQIKALLPSNDYPEPEYGPRGCLRGLSFINLIYGPDRIKKPLIRTGERGAGEFREVSWEEALDYTAKRLKEIAAKYGPESIGFIFQVGGTGHVQKGAWIALATMAGWSLIHPYDQNGDLPMFWPQTFGVQTEELEPLEWLNSRYTAIFGSNIMVTRLIDADFLIKARNNGTKVVVFDPNYSPTAAKADEWVQLKPSSDAALALGMARVIIEEKLYDEAFIKTYSDMPLLVRLDNGRRLKADEVKGLARPDGLPPYREAFVAYNGKVLAVHPEKLELPPDVILEGEIEVELKDGRLVRVKPVFQLLKEHLASYTPAYVEQETGVPGDTVVRLAREMATTKPLHVIYGASNYQWYHGDLKGRALALLPVLTGNIGKPGAG…	1525	Moorella thermoacetica
job.pdb	AF-A0A832FYH4-F1-model_v4 Molybdopterin oxidoreductase	29.100	443	206	19	2	398	234	614	1.000	3.894E-25	679	400	969	MDGKNLVENKLTDSHWFIECMERGAKIVVIAPEYGPPSTKADYWIPIRPQTDAALWLGITRLMIEKKWYDETFVKGFTDFPLLVRTDTLQRLRAHEVFPQYKTSLSADGPSMKIQGLSAEQHAKL-------GDFVVWDGKTNAPAAIT-----RDDVGATITKKGIDPVLAGSFKVKLVDGKEVEVATLWTLYQDHL-KDYDLDTVVEITQAP---------KEMIEQLAQDIATMKPVAIHQGEGIN-HWFHATEMNRAAYLPLMLTGNIGRPGAGCQTWAGNYKAALFQGSPWTGPGFKGWVAEDPFDINLNPKAHG----------KEIHAHAYTKDEEPA----YWNHGDLALIVDTPKFGRKNFTGKTHMPTPTKALIFN--------NVNLI…	IFGSNFTVTRTMSARMLVLAREKGAKIVVIDMNYPSVANIADELILINPATDAALALGIVYVLIRDKLYDAEFTKTYTDMPLLIRLDTKTRLKASEVKE-------------------LSEYAKNIKIPAYRELYTAWDTRRNKIVIVDPRTLERKD---PVTGEIYDPALEGEFEVELVDGKRVKVKPVFQLLKDLVYREYTPDKVARI--ISPSLDLVPKYIDVIERLAREIATIKPVAIIYG-ASNWQWYNGDLKGRALSLLVALTGNIGMPGSGISTYAGQYK---IKWPMWSWWGY-----DKELT-----KIRGVAATRRPRWLNWSIFLNYEYRQSEEWRKYRSTEVP------WPEKG-------------VRALLIQWWNPFDQHNKALI…	21.397,-41.370,-32.222,18.658,-39.584,-34.298,15.467,-41.701,-34.558,13.292,-40.342,-37.399,9.514,-39.740,-37.118,9.240,-42.642,-39.612,11.108,-45.031,-37.264,8.717,-44.064,-34.423,5.658,-44.914,-36.586,7.239,-48.256,-37.581,7.953,-49.021,-33.895,4.341,-48.106,-32.910,2.900,-50.353,-35.665,5.192,-53.240,-34.623,4.222,-52.908,-30.915,0.489,-52.759,-31.809,0.808,-55.940,-33.924,2.699,-57.810,-31.15…	MRVSRRDMIKLSLATSLVAALGLYVKPRLLRRVDEFSPIQSEEVKIVKVSCLPNCTESCWLQAYVYNDRVRVLMPAPDYLEPEYTRGCLRGLSQVFLWYGPDRLRRPMVREPFLRWCRGEVSWEKAVEEAAKLRGSPDKFIEVDWDIALDCASKALAKIMRDYGPASIAYTIQVPGTAYMGKGALMRLASLFGWSSMHAYPLNGDLPTFWAPTFGVQTEELETHEYLNSKLILIFGSNFTVTRTMSARMLVLAREKGAKIVVIDMNYPSVANIADELILINPATDAALALGIVYVLIRDKLYDAEFTKTYTDMPLLIRLDTKTRLKASEVKELSEYAKNIKIPAYRELYTAWDTRRNKIVIVDPRTLERKDPVTGEIYDPALEGEFEVELVDGKRVKVK…	1872399	Aeropyrum sp.
job.pdb	AF-A0A496VM82-F1-model_v4 Molybdopterin oxidoreductase	40.000	227	119	5	2	214	315	538	1.000	1.556E-19	676	400	550	MDGKNLVENKLTDSHWFIECMERGAKIVVIAPEYGPPSTKADYWIPIRPQTDAALWLGITRLMIEKKWYDETFVKGFTDFPLLVRTDTLQRLRAHEVFPQYKTS-LSA---------DGPSMKIQG---LSAEQHAKLGDFVVWDGKTNAPAAITRDDVGATITKKGIDPVLAGSFKVKLVDGKEVEVATLWTLYQDHLK-DYDLDTVVEITQAPKEMIEQLAQDIA	VWGMNWATTKMPDVHWLSEARMKGTKIVAIAAEYSATCNKADEVIIVRPGTTPALALGIAQVLISEKLFDDAYVKANTDLPLLVRMDTGEMLRAGDVFPDYKLAELTNNTIVLKAGEKGPAIHEQPGPVLTEKQHEEWGDFVFWDEKGNQPVAMNHDQIGKHFS---GNPQLEGKFDVKLVSGETVNCRTVFDVTKEMLDGSYTPENVAKLTWAPAEAIIGLARQIA	-61.176,-32.132,-100.247,-62.815,-35.126,-99.933,-62.991,-38.566,-100.023,-62.980,-41.680,-101.349,-62.949,-44.987,-101.979,-63.555,-48.193,-100.016,-63.395,-51.924,-100.120,-62.357,-55.406,-100.525,-59.950,-58.157,-100.687,-59.745,-61.289,-98.531,-57.575,-62.642,-95.687,-54.307,-64.499,-96.204,-52.158,-64.162,-93.039,-48.765,-64.325,-94.753,-45.662,-65.778,-93.025,-44.511,-62.130,-92.769,-47.562…	MSEKVDKNQATNVSRRRFLFQMAATGAGTALISQSAIGATNLLMPESIDNPLANYPNRDWEKTYRDLYHYDSSFVFLCAPNDTHNCLLRGYVKNGVVTRIAPSYGYQKATDLNGNGASQRWDPRCCNKGLGLARRFYGDRRCKRPMIRKGFKDWVEAGFPRDPNTAAVDIKYLQRGKDPFVAATWDEAFELSAKALKNIAETYSNKKGQERLLAQGYDPLMVEKTQGAGTQVLKFRGGMPPLGMTRIFVQYREANGMALLDDKIRGTGPEKSLGGRGFDNYSWHTDLPPGHPMVTGQQTVDFDLCNVEHANMLIVWGMNWATTKMPDVHWLSEARMKGTKIVAIAAEYSATCNKADEVIIVRPGTTPALALGIAQVLISEKLFDDAYVKANTDLPLLVR…	1913989	Gammaproteobacteria bacterium
job.pdb	AF-A0A6L3A3B5-F1-model_v4 Ethylbenzene dehydrogenase	27.700	263	159	6	2	261	195	429	1.000	1.158E-19	675	400	471	MD--GKNLVENKLTDSHWFIECMERGAKIVVIAPEYGPPSTKADYWIPIRPQTDAALWLGITRLMIEKKWYDETFVKGFTDFPLLVRTDTLQRLRAHEVFPQYKTSLSADGPSMKIQGLSAEQHAKLGDFVVWDGKTNAPAAITRDDVGATITKKGIDPVLAGSFKVKLVDGKEVEVATLWTLYQDHL-KDYDLDTVVEITQAPKEMIEQLAQDIATMKPVAIHQGEGINHWFHATEMNRAAYLPLMLTGNIGRPGAGCQTWA	ILFWHMNPVYTRIHLYHFIAEARYNGAEVVNISPDINPSHTHADYQVPINGASDPAFALALVQVMCDENIADWKFLKEQTDFGYLIRLDSRRYLRQTEVEGKGRED----------------------QMYQWVPGKG-LKLADRGNMLL----KGVDIALDGVFDVKLADGSTVQVTPVYALLKKKLDEEYTPEKQFPITSVHPDTIRMLARKIAT-KRTNIMLGYNACKFYHGDLIERTMCLVLAASGNWGKHGTGIRCWA	20.480,-48.839,-49.300,17.030,-47.433,-48.446,16.525,-44.230,-50.498,13.935,-42.248,-48.508,11.338,-40.716,-50.860,11.690,-36.903,-50.812,8.452,-35.448,-49.378,6.355,-33.614,-52.031,5.241,-31.097,-49.349,6.540,-27.519,-49.744,8.430,-27.398,-46.404,11.087,-24.899,-47.640,8.823,-21.834,-47.174,8.739,-22.717,-43.444,12.521,-22.052,-43.335,11.749,-18.344,-43.981,9.918,-18.359,-40.611,12.439,-20.655,-…	MSTSAASTEYTGWQDVYRDKWKWDSVHWGTHCVDCYPGDCPVRVYVRNGMVWREEQSGTLPVIEEGVPDFNPMGCQKGASWSQSLYGPDRVMYPLKRAGARGEGKWNRISWDQALTEIAEVIIDSINEVGSSSIVQEGTPEGGGSQGMRRFLSVVGGHYLDLNGSINDFSIGLQETFGKFSPTSSADDWFKSELILFWHMNPVYTRIHLYHFIAEARYNGAEVVNISPDINPSHTHADYQVPINGASDPAFALALVQVMCDENIADWKFLKEQTDFGYLIRLDSRRYLRQTEVEGKGREDQMYQWVPGKGLKLADRGNMLLKGVDIALDGVFDVKLADGSTVQVTPVYALLKKKLDEEYTPEKQFPITSVHPDTIRMLARKIATKRTNIMLGYNACKFY…	1869227	bacterium
job.pdb	AF-A0A521WAS1-F1-model_v4 Ethylbenzene dehydrogenase	24.600	410	242	13	24	396	1	380	1.000	1.431E-24	674	400	380	RGAKIVVIAPEYGPPSTKADYWIPIRPQTDAALWLGITRLMIEKKWYDETFVKGFTDFPLLVRTDTLQRLRAHEVFPQYKTSLSADGPSMKIQGLSAEQHAKLGDFVVWDGKTNAPAAITRDDVGATITKKGIDPVLAGSFKVKLVDGKEVEVATLWTLYQDHLKDYDLDTVVEITQAPKEMIEQLAQDIATMKPVAIHQGEGINHWFHATEMNRAAYLPLMLTGNIGRPGAGCQTWA-----GNYK------------AALFQGSPWTGPGFKGWVA--EDPF---DINLNPKAHGKEIHAH-------AYTKDEEPAYWNHGDLALIVDTPKFG----RKNFTGKTHMP---TPTKALIFNNVNLINNAKWAYG-MIKNVNPNVEMIVSMDIQMTAS…	RGAQVVLIGPDYSPSAIHTDLFVPVRIGSDAALALAMCRVIIEEGLMQEEFVREQTDLPLLVRRDNGRFLRQQDV----------------VEGGSDE------IFYLYDEATKAIVEAPR-----TLALGGLRPALRGAYKAMLAGGTSVDVVPVFVRLEEQLKAYSPEAASAICDTHPDVIRKVARMIAGGK-THVLDGWTFGKSYHGDLMERAICLVLALTGNWGKQGAGIRSWAVGMFDGLFTWSNKPQPGFEAAANMDKGLKAMAATVRAQDASLTNEILMHRMAYQGTAMGGTVPPAFFWLNFCGYREIWDRPGW--GDPTMKRTMSEYVDEAINKGWWQGSQQPLPSAPPRVLFEIGGSMLRRTRGGQHHLTKTLWPKLNLIVTIDVKMSTT…	15.518,-22.808,13.313,12.004,-24.199,14.065,10.068,-21.520,12.135,7.326,-22.759,9.785,7.835,-21.634,6.163,4.701,-21.048,4.051,4.885,-20.407,0.292,1.858,-18.558,-1.112,1.991,-18.674,-4.931,0.248,-19.758,-8.171,2.835,-22.371,-9.078,4.875,-25.002,-7.209,7.980,-22.870,-7.722,11.603,-23.932,-6.996,11.179,-22.348,-3.578,8.120,-24.544,-2.746,10.273,-27.675,-2.124,11.796,-25.778,0.844,8.433,-24.961,2.515…	RGAQVVLIGPDYSPSAIHTDLFVPVRIGSDAALALAMCRVIIEEGLMQEEFVREQTDLPLLVRRDNGRFLRQQDVVEGGSDEIFYLYDEATKAIVEAPRTLALGGLRPALRGAYKAMLAGGTSVDVVPVFVRLEEQLKAYSPEAASAICDTHPDVIRKVARMIAGGKTHVLDGWTFGKSYHGDLMERAICLVLALTGNWGKQGAGIRSWAVGMFDGLFTWSNKPQPGFEAAANMDKGLKAMAATVRAQDASLTNEILMHRMAYQGTAMGGTVPPAFFWLNFCGYREIWDRPGWGDPTMKRTMSEYVDEAINKGWWQGSQQPLPSAPPRVLFEIGGSMLRRTRGGQHHLTKTLWPKLNLIVTIDVKMSTTGMWSDIVLPAA	2026734	Dehalococcoidia bacterium
job.pdb	AF-A0A1G0M5N8-F1-model_v4 4Fe-4S Mo/W bis-MGD-type domain-containing protein	24.000	433	257	9	2	400	245	639	1.000	1.619E-23	673	400	815	MDGKNLVENKLTDSHWFIECMERGAKIVVIAPEYGPPSTKADYWIPIRPQTDAALWLGITRLMIEKKWYDETFVKGFTDFPLLVRTDTLQRLRAHEVFPQYKTSLSADGPSMKIQGLSAEQHAKLGDFVVWDGKTNAPAAITRDDVGAT---ITKKGIDPVLAGSFKVKLVDGKEVEVATLWTLYQDHLKDYDLDTVVEITQAPKEMIEQLAQDIATMKPVAIHQGEGINHWFHATEMNRAAYLPLMLTGNIGRPGAGCQT----------------WAGNYKAALFQGSPWTGPGFKGWVAEDPFDI-----NLNPKAHGKEIHAHAYTKDEEPAYWNHGDL----------ALIVDTPKFGRKNFTGKTHMPTPTKALIFNNVNLINNAKWAYGMIK…	LWAFNPAVTRIPDAHYLNEARYRGARVVSIAPDYNQSAIHTDLWMSPRPGTDAAIALAACHVVIEEGLYQADYVREQTDLPFLVRADTRRFLRESDV----------------VEGGRED------RFALWDEARTALVWAPGTEGSATRTLALPAGVRPALEARVEVRLASGRTVPVRTVFSLLRDHLDRFTPDHAAKITGVSPAVIRRFARDFARARSAMIIAQFGACKNYHSDLIQRAQILLASLTGNLGRAGGGWHSGAYLTLDGLGLVGMQDQLGIPHLLWTAARSFLDPK----AVRREFDAMFIAGTLFHAVHGGLAEVQAAAAYGDPA-LPEGALPHIEEALAKGHFPVSPPPGG-----------EPPEVIVSVFGNVLRHSKMGTRVRD…	0.166,-75.699,-66.790,1.241,-76.897,-64.026,4.397,-75.778,-62.136,5.342,-77.506,-58.841,6.429,-75.611,-55.738,9.504,-77.671,-54.797,9.193,-78.517,-51.091,12.522,-77.462,-49.516,14.032,-80.524,-47.827,14.690,-80.265,-44.062,18.406,-80.225,-45.049,18.011,-77.240,-47.434,15.892,-75.393,-44.823,18.595,-75.987,-42.161,21.362,-74.899,-44.590,19.435,-71.708,-45.516,18.677,-71.008,-41.810,22.358,-71.527,…	MGGRVAALSRREFLQASATTALALSLERLTWIAPPAAAEPVPGGAPHGAAAMPSYRDWEDVYRSRWAWDRIARGTHTNANCVAACAWNLYVRDGIVWHEEQAAPYVASNASVPDWNPRGCQKGACYSDLSVSPSRLRYPLRRVGPRGSGRWRRISWEEALGEVADTLVDVLARRGGEGVVCELGGNIDYGPSTAAAFRFFGQIGAPITDVAAQTGDLPVGGTITLGLPFTGGSSDDWFRSDYLVLWAFNPAVTRIPDAHYLNEARYRGARVVSIAPDYNQSAIHTDLWMSPRPGTDAAIALAACHVVIEEGLYQADYVREQTDLPFLVRADTRRFLRESDVVEGGREDRFALWDEARTALVWAPGTEGSATRTLALPAGVRPALEARVEVRLASGRTVP…	1798311	Gemmatimonadetes bacterium RBG_16_66_8
job.pdb	AF-A0A3M1L282-F1-model_v4 Ethylbenzene dehydrogenase	30.100	249	145	5	2	248	238	459	1.000	8.612E-20	670	400	459	MD--GKNLVENKLTDSHWFIECMERGAKIVVIAPEYGPPSTKADYWIPIRPQTDAALWLGITRLMIEKKWYDETFVKGFTDFPLLVRTDTLQRLRAHEVFPQYKTSLSADGPSMKIQGLSAEQHAKLGDFVVWDGKTNAPAAITRDDVGATITKKGIDPVLAGSFKVKLVDGKEVEVATLWTLYQDHLKDYDLDTVVEITQAPKEMIEQLAQDIATMKPVAIHQGEGINHWFHATEMNRAAYLPLMLTG	ILCWGSNPAYTQIPNFHFLTEARYNGAKIFCITPDYSATAVHADAWIPVKPGGDAALALGAARIVIEEGWMDRKFVAEQTDLPLLVRDDTNRFLRASDL----------------SDGGDEE------TLYLYDKKKG-IVEAGR----RSLDLGEISPVLEGRFEVTLAGGQKVTVRTVLSRLRELLEDYTPEKAAEKSGTPAAQIRLLAERMAHARAACMVTTSNFSKYYHGNLIERAQALLFALTG	-13.128,11.290,-75.151,-9.993,9.476,-76.453,-8.004,7.483,-73.842,-4.601,9.165,-73.356,-2.107,6.266,-73.234,1.045,6.406,-71.024,3.054,6.617,-74.297,1.080,9.675,-75.505,1.545,11.431,-72.125,5.339,10.820,-72.082,5.750,12.206,-75.631,3.831,15.367,-74.629,5.791,15.690,-71.330,9.190,15.354,-73.094,8.270,18.444,-75.163,7.504,20.427,-71.949,10.537,19.269,-69.879,13.176,21.017,-72.051,11.770,24.423,-70.93…	MQQITRRTFLKAASAGALGLALDLRRLGPAQAAGAGVLPATSPPRAVDYGDWRDVYREKWTWDAVVRSSHWVNCWYQAHCCWNVYVKDGMVWREEQAADYPQVRPEVPDFNPRGCQKGACYSERMYDPARVRHTLKRVGPRGSGKFKRISWDQALDEIADSVIDTIVEEGTDRVIWDLGPGISIGTQTAGQARLRVLLDSTALDMNTEIGDGHRGCAETFGKIVFERSGDDYFFSDLILCWGSNPAYTQIPNFHFLTEARYNGAKIFCITPDYSATAVHADAWIPVKPGGDAALALGAARIVIEEGWMDRKFVAEQTDLPLLVRDDTNRFLRASDLSDGGDEETLYLYDKKKGIVEAGRRSLDLGEISPVLEGRFEVTLAGGQKVTVRTVLSRLRELLE…	2026735	Deltaproteobacteria bacterium
job.pdb	AF-A0A0F8XU03-F1-model_v4 Molybdopterin domain-containing protein	30.100	275	159	5	2	270	14	261	1.000	4.766E-20	667	400	369	MD-GKNLVENKLTDSHWFIECMERGAKIVVIAPEYGPPSTKADYWIPIRPQTDAALWLGITRLMIEKKWYDETFVKGFTDFPLLVRTDTLQRLRAHEVFPQYKTSLSADGPSMKIQGLSAEQHAKLGDFVVWDGKTNAPAAITRDDVGATITKKGIDPVLA-----GSFKVKLVDGKEVEVATLWTLYQDHLKDYDLDTVVEITQAPKEMIEQLAQDIATMKPVAIHQGEGINHWFHATEMNRAAYLPLMLTGNIGRPGAGCQTWAGNYKAALFQ	MYALINPVYTMIAGYHFTAEARYKGADVILVAPDCSPSHVHTDYYVPIRPGTDAALGLGMAQVIIEEGLYEVPFVKEQTDLPLLVRLDNRRFLRQSDIEDGGRDD----------------------QFYYWDTAAGRIEPAPL----TTLAPGNVDPALEIEAGRGAYSVELQDGRRVNVVPVFELLKERLADYTPEKASEMCGVNPEVIRTLARKIAC-KRGTIWCGGSSLKYYHADLMVRSYLLVLGLTGNWGRKGTGPLEWSSSGFDGPFI	15.524,6.713,0.234,16.829,3.125,-0.031,19.585,2.423,-2.633,20.204,-0.719,-4.737,22.945,-1.892,-2.301,20.292,-2.125,0.462,19.351,-5.438,-1.230,22.536,-6.841,0.411,20.757,-6.445,3.784,17.699,-8.513,2.701,17.039,-12.168,3.700,14.514,-12.445,0.856,14.303,-10.545,-2.457,11.086,-11.029,-4.469,10.999,-9.658,-8.037,7.566,-9.144,-9.637,6.645,-7.319,-12.876,10.392,-6.789,-13.566,13.461,-8.327,-15.271,16.39…	ASSIDDMFHAEFIMYALINPVYTMIAGYHFTAEARYKGADVILVAPDCSPSHVHTDYYVPIRPGTDAALGLGMAQVIIEEGLYEVPFVKEQTDLPLLVRLDNRRFLRQSDIEDGGRDDQFYYWDTAAGRIEPAPLTTLAPGNVDPALEIEAGRGAYSVELQDGRRVNVVPVFELLKERLADYTPEKASEMCGVNPEVIRTLARKIACKRGTIWCGGSSLKYYHADLMVRSYLLVLGLTGNWGRKGTGPLEWSSSGFDGPFIYAAKQKEGLEETRRILQMREAMHQMIKNEDPTRTDEMAHIEMMARMSSQAGMLVPPAFLWYYHCGYRDNWNRKEWNDPTMQRTFDEYFEESSNKGWWQGMDRPGPDTL	412755	marine sediment metagenome
job.pdb	AF-A0A7C3YXK2-F1-model_v4 Dimethylsulfide dehydrogenase	28.500	266	160	6	2	263	184	423	1.000	2.486E-20	666	400	469	MDGKNLVENKLTD--SHWFIECMERGAKIVVIAPEYGPPSTKADYWIPIRPQTDAALWLGITRLMIEKKWYDETFVKGFTDFPLLVRTDTLQRLRAHEVFPQYKTSLSADGPSMKIQGLSAEQHAKLGDFVVWDGKTNAPAA-ITRDDVGATITKKGIDPVLAGSFKVKLVDGKEVEVATLWTLYQDHLKDYDLDTVVEITQAPKEMIEQLAQDIATMKPVAIHQGEGINHWFHATEMNRAAYLPLMLTGNIGRPGA-GCQTWAGN	VWGYNIHATCPDNLFGHWIVDLMKRGTELITVDPRFTWFASRSRKWLPIRPGTDSALAMGLLHVLLQEGLFDEGFVRKWTNAPHLVRLDERRLLRASEV----------------IEGASVE------NFVAFDEKRRKPLVWDVREQRF----QEDIEPKLSGFIRLRTKDGSEVECRTVWDLFREEVEEYTPSHVSTITWVPEKDIVEAARIFGKERPASIHWGVPIDMTPNVTPLCHAIACLWALTGNLDVPGGNVIARYAFD	11.603,-18.760,-44.235,8.673,-19.333,-41.843,7.367,-16.961,-39.157,8.089,-18.255,-35.618,5.705,-17.313,-32.777,7.427,-17.164,-29.355,5.130,-17.190,-26.300,6.862,-15.207,-23.517,6.510,-12.380,-20.961,7.660,-8.791,-21.547,8.261,-5.846,-19.298,7.427,-2.726,-21.312,10.550,-1.153,-22.870,12.528,0.856,-20.278,12.520,1.139,-16.457,9.334,1.151,-14.413,6.996,-1.493,-15.909,5.361,-3.664,-13.207,3.445,-6.23…	MGERIVRTTVWSAGPGCHGGCGVLVHVRDGKIVKIEGDRDHPWNQGRLCARALSVRRYVEHEKRLRRPLRRVGQRGKGEWEQVSWEEAFDLVEERLKHIRDRFGPESVVFAMGTGRDIAPWLCMLAYAFGSPNVVFALSGIACYSPRIAALDTVQGDYCVFDAAQWFPKRYDDPEYRVPKCMIVWGYNIHATCPDNLFGHWIVDLMKRGTELITVDPRFTWFASRSRKWLPIRPGTDSALAMGLLHVLLQEGLFDEGFVRKWTNAPHLVRLDERRLLRASEVIEGASVENFVAFDEKRRKPLVWDVREQRFQEDIEPKLSGFIRLRTKDGSEVECRTVWDLFREEVEEYTPSHVSTITWVPEKDIVEAARIFGKERPASIHWGVPIDMTPNVTPLCHAI…	2026735	Deltaproteobacteria bacterium
job.pdb	AF-A0A3M0ZIU0-F1-model_v4 Dimethylsulfide dehydrogenase	22.900	310	189	7	2	290	237	517	1.000	9.599E-22	664	400	523	MDGKNLVENKLTDSHWFIECMERGAKIVVIAPEYGPPSTKADYWIPIRPQTDAALWLGITRLMIEKKWYDETFVKGFTDFPLLVRTDTLQRLRAHEVFPQYKTSLSADGPSMKIQGLSAEQHAKLGDFVVWDGKTNAPAAITRDDVGATITKKGIDPVLAGSFKVKLVDGKEVEVATLWTLYQDHLKDYDLDTVVEITQAPKEMIEQLAQDIATMKPVAIHQG--EGINHWFHATEMNRAAYLPLMLTGNIGRPGAGCQT---------------WAGNYKAALFQGSPWTGPGFKGWVAE----DPFDI	IWGANPVATQIPNAHFLYEARYNGTQLVTVAPDYSPSSIHSDLWVPVKPGCDAALALAVAKILIDEGLYDRDFVIEQTDLPLLVRDDDGRLLRQSDVEEGGDED----------------------VFYWFDRRRGKAVAVPRER----LELGGSDPALEGTYEVETRSG-KVSVRPVFERLRERLADYTPERAARICGTPPALIRELARRLGAAK--SATNVTTSNFSKYYHGNLIERSQALLFALRGHIGKKGGGFVAFPFLTNDGFDEFAISRTGLIDTAKLWANILPKKKWLEWHGFTDEMTTYEL	-4.034,-23.555,-76.642,-2.052,-24.128,-73.397,0.717,-21.558,-72.704,3.916,-23.435,-71.803,6.128,-22.114,-68.941,8.854,-21.371,-71.538,6.598,-18.925,-73.470,5.640,-17.070,-70.241,9.312,-16.475,-69.299,10.249,-15.160,-72.769,7.265,-12.746,-72.729,8.131,-11.579,-69.164,11.809,-10.947,-70.070,10.872,-8.362,-72.750,8.549,-6.365,-70.418,11.159,-6.051,-67.607,13.808,-4.171,-69.659,11.424,-1.273,-70.486,…	MAITRRRFLVAGGLAGVALVLSDLRPLGSRGVAAAGASGRGAEAAYGDWRDVYRQKWTWDRIHKSSHFTNCWYQSHCAWNVYVKDGIVWREEQVAAYPQTRPELPDFNPRGCQKGACYSERMYDPARVLYPLKRVGERGSGRFKRVTWDEALDDLAAEFVRVATEEGPECIFWDNGPLYTFGAMAAAQARFSYLAGTVSLDMNTEIGDGHRGAAETFGKIVFERSADDYFYSDLILIWGANPVATQIPNAHFLYEARYNGTQLVTVAPDYSPSSIHSDLWVPVKPGCDAALALAVAKILIDEGLYDRDFVIEQTDLPLLVRDDDGRLLRQSDVEEGGDEDVFYWFDRRRGKAVAVPRERLELGGSDPALEGTYEVETRSGKVSVRPVFERLRERLADYT…	2080303	Candidatus Dadabacteria bacterium
job.pdb	AF-A0A7X7TJ30-F1-model_v4 Molybdopterin-dependent oxidoreductase	26.300	403	213	7	2	398	221	545	1.000	9.506E-24	663	400	811	MDGKNLVENKLTDSHWFIECMERGAKIVVIAPEYGPPSTKADYWIPIRPQTDAALWLGITRLMIEKKWYDETFVKGFTDFPLLVRTDTLQRLRAHEVFPQYKTSLSADGPSMKIQGLSAEQHAKLGDFVVWDGKTNAPAAITRDDVGATITKKGIDPVLAGSFKVKLVDGKEVEVATLWTLYQDHLKDYDLDTVVEITQAPKEMIEQLAQDIATMKPVAIHQGEGI-NHWFHATEMNRAAYLPLMLTGNIGRPGAGCQTWAGNYKAALF-----QGSPWTGPGFKGWVAEDPFDINLNPKAHGKEIHAHAYTKDEEPAYWNHGDLALIVDTPKFGRKNFTGKTHMPTPTKALIFNNVNLINNAKWAYGMIKNVNPNVEMIVSMDIQMTASIEYADLALP…	FFGCNYAETSLNDTRFIWDAMENGMKLVVVDPRFSNTAAKADQWIAIRPGTDAALILGMMNVILKKNLHKPQFLIDNTNVPFVIRTDTGQFLRVKDI-----------------QGGAS------EQFMVFDAASGELRPWG-----------TTPHALSGKTKVRLNDGKEVEVCTAWDRISEYIAQWTPEKASEVCEVPADVITELAVEYATTEPAAIRVSQGINRYWQGHQGV-RAALLLGALCGNHGKKGAGVSWAGGTLFKMIASAPSCWLNPREKEGYEEKVVVGSHLFELIPKD-------------------------------------------QPWPIRGIWFNHYNYATQMPNYNRFVKEIAPKLELIAVNEQLMNDATTYADIVLP…	37.976,-64.209,-18.888,36.028,-60.919,-19.102,32.703,-60.000,-19.309,30.058,-58.878,-21.786,27.725,-56.635,-19.750,24.342,-56.734,-21.544,22.745,-53.272,-21.856,19.153,-53.631,-20.568,16.770,-51.429,-22.603,13.558,-49.770,-21.280,11.574,-52.313,-23.374,13.281,-55.320,-21.704,12.550,-53.817,-18.242,8.789,-53.480,-18.932,8.713,-57.106,-20.170,10.440,-58.217,-16.922,7.891,-56.277,-14.792,4.983,-57.7…	MGDQSMKMTRRSFIKACAATAALSYSASQFSSVFEPARPAAAADDITKGVKLVRTVCAPNCTNSCGQLVHVKDGRIVKVEPAEFPDPRYNRICLKGISNALQRTYSPDRVKYPMLRVGERGEGKWKRISWDEAYDYLAKKIKEIQTKYGDGAMAWMSMTGDYGMFGQAISRRIANVMKGTLLTNLGIMGDLACNIAYFPATGMLQDGHPWPDLMNTKLAIFFGCNYAETSLNDTRFIWDAMENGMKLVVVDPRFSNTAAKADQWIAIRPGTDAALILGMMNVILKKNLHKPQFLIDNTNVPFVIRTDTGQFLRVKDIQGGASEQFMVFDAASGELRPWGTTPHALSGKTKVRLNDGKEVEVCTAWDRISEYIAQWTPEKASEVCEVPADVITELAVEYA…	2093811	Syntrophomonadaceae bacterium
job.pdb	AF-A0A534U2Z3-F1-model_v4 4Fe-4S Mo/W bis-MGD-type domain-containing protein	24.600	260	169	3	2	261	171	403	1.000	7.247E-19	659	400	488	MDGKNLVENKLTDSHWFIECMERGAKIVVIAPEYGPPSTKADYWIPIRPQTDAALWLGITRLMIEKKWYDETFVKGFTDFPLLVRTDTLQRLRAHEVFPQYKTSLSADGPSMKIQGLSAEQHAKLGDFVVWDGKTNAPAAITRDDVGATITKKGIDPVLAGSFKVKLVDGKEVEVATLWTLYQDHLKDYDLDTVVEITQAPKEMIEQLAQDIATMKPVAIHQGEGINHWFHATEMNRAAYLPLMLTGNIGRPGAGCQTWA	LWGFNPYATWPAAAARINQAKARGAKLIVIDPRKSGAVEKADLWLRVRPGGDGALALSMIHVLLEENLYDESFARDWTNGTFLVREDNNRLLTAQDVSQSDNE-----------------------TFFVWDERSNGLVSYRGNQGYA---RSLVMPALTGSHEVLMANGRPVECRPAFEKLLELAARYAPERVEQLTWVTAQDVRRAVRMFATEKPSCYYSWAGLEQHSNATQTNRAICIFYALTGQFDQRGGNLL-YA	-45.091,13.685,13.421,-41.839,15.242,12.149,-40.216,13.211,9.362,-36.855,14.678,8.230,-34.829,13.724,5.135,-31.122,14.479,5.717,-28.584,14.564,2.871,-25.337,13.111,4.281,-22.725,10.359,3.705,-22.206,6.798,4.977,-19.075,6.725,7.197,-18.818,2.954,7.350,-16.149,2.589,4.615,-13.726,4.496,2.368,-16.437,4.825,-0.328,-18.175,7.656,1.610,-21.394,6.870,-0.278,-23.924,9.736,-0.430,-27.150,8.858,1.415,-30.5…	MATQQLHTYCPMCISRCGVIATVENGRLTKVNTDPAHPNGCICVKGTAAPEIVYSPDRLRNPMKRTRPKGDPDPGWTPVSWEEALSFTASRFSDIKAKHSAEAVVFAFGTPSGGGISDGARWLERLANAFGSPNLLASLHICNWNREWGAQYTYGVATPPPDYDNAQCILLWGFNPYATWPAAAARINQAKARGAKLIVIDPRKSGAVEKADLWLRVRPGGDGALALSMIHVLLEENLYDESFARDWTNGTFLVREDNNRLLTAQDVSQSDNETFFVWDERSNGLVSYRGNQGYARSLVMPALTGSHEVLMANGRPVECRPAFEKLLELAARYAPERVEQLTWVTAQDVRRAVRMFATEKPSCYYSWAGLEQHSNATQTNRAICIFYALTGQFDQRGGN…	2026735	Deltaproteobacteria bacterium
job.pdb	AF-B5LPG5-F1-model_v4 Nitrate reductase alpha subunit	32.000	243	137	4	2	239	34	253	1.000	2.984E-19	655	400	256	MD--GKNLVENKLTDSHWFIECMERGAKIVVIAPEYGPPSTKADYWIPIRPQTDAALWLGITRLMIEKKWYDETFVKGFTDFPLLVRTDTLQRLRAHEV-FPQYKTSLSADGPSMKIQGLSAEQHAKLGDFVVWDGKTNAPAAIT--RDDVGATITKKGIDPVLAGSFKVKLVDGKEVEVATLWTLYQDHLKDYDLDTVVEITQAPKEMIEQLAQDIATMKPVAIHQGEGINHWFHATEMNRA	IVLWGSNISQTRIPDAHFAYEARYNGAKIVCISPDYNASATPADLYFQINPGTDGILALGVAKLLIDQDLVDKLYVKEQTDMPLLVVSGTNRFLRESDLKNGGKED-----------------------VFYFWDAKQQRAVPTPGSMGSEQKTIQLHGADPALTGTFHVQFADGKAAEVTTVFELLKKEIAGYTADKVAARTGLPADEIELFAKELGTRKPAMIIHGAGTNHWFHNDLTNRS	17.718,18.124,6.668,16.315,14.797,5.374,12.893,16.438,4.874,14.454,19.579,3.323,16.066,17.475,0.560,12.760,15.582,0.055,14.667,12.306,0.656,12.462,11.522,3.672,9.499,9.573,2.157,6.648,11.197,4.036,4.311,8.321,3.308,6.448,6.018,5.526,6.098,8.012,8.809,2.457,8.603,7.901,1.822,4.834,7.453,4.306,3.036,9.751,5.108,5.787,12.300,8.873,5.391,11.699,11.166,8.021,10.162,12.079,5.665,7.293,12.939,1.957,6.86…	FYDWYCDLPPGEPLTWGVQTEACECADWFNSKYIVLWGSNISQTRIPDAHFAYEARYNGAKIVCISPDYNASATPADLYFQINPGTDGILALGVAKLLIDQDLVDKLYVKEQTDMPLLVVSGTNRFLRESDLKNGGKEDVFYFWDAKQQRAVPTPGSMGSEQKTIQLHGADPALTGTFHVQFADGKAAEVTTVFELLKKEIAGYTADKVAARTGLPADEIELFAKELGTRKPAMIIHGAGTNHWFHNDLTNRSFIL	77133	uncultured bacterium
job.pdb	AF-A0A3M0ZAK0-F1-model_v4 Ethylbenzene dehydrogenase	23.000	433	264	11	2	398	210	609	1.000	6.698E-23	652	400	700	MDGKNLVENKLTDSHWFIECMERGAKIVVIAPEYGPPSTKADYWIPIRPQTDAALWLGITRLMIEKKWYDETFVKGFTDFPLLVRTDTLQRLRAHEVFPQYKTSLSADGPSMKIQGLSAEQHAKLGDFVVWDGKTNAPAAITRDDVGATITKKGIDPVLAGSFKVKLVDGKEVEVATLWTLYQDHLKDYDLDTVVEITQAPKEMIEQLAQDIATMKPVAIHQGEGINHWFHATEMNRAAYLPLMLTGNIGRPGAGCQTW---------------AGNYKAALFQGSPWTGPGFKGWVAE----DPFDIN--------------LNPKAHGKEIHAHAYTKDEEPAYWNHGDLALIVDTPKFGRKNFTGKTHMPTPTKA---LIFNNVNLINNAKWAYGM…	IWGANPMATQIPNAHFMYEARYNGTQVVTIAPDYSPSSIHSDLWIPVKPGCDAALALAVARILIDEGRFDRGFIVEQTDLPLLVREDTGRLLRKSDF----------------EDGGDDE------IFYWFDRRKGTVAEVPRTD----LRLGGADPALEGSYEVETRAG-KVTVRPVFERLRERLKQYTPERASKICGTPPRLIRELADRMASAKAATNVTTSNFSKYYHGNLIERSQALLFALCGHIGKKGGGFVAFPFLTNDGFDEFAISRTGLLDTAKLWANILPKRTLLGWKGYTDEMTTYELSRDSYRDGLIFTCGVLFWAVHGGLLEYSGRTHEWDP-YLK-RSLKEYLDESLE----KGWQYVRPAPGKDPRMMFTLGSNILRRIRAYPLL…	33.250,-10.552,-33.685,31.862,-14.030,-33.736,28.630,-14.295,-35.760,26.619,-17.242,-34.506,23.559,-16.791,-36.734,20.089,-17.305,-35.289,19.148,-20.578,-36.968,15.415,-20.062,-37.480,14.101,-23.555,-36.734,11.868,-23.723,-39.821,10.727,-27.257,-39.237,8.315,-27.734,-42.160,4.773,-27.911,-40.690,4.238,-31.558,-39.953,1.628,-32.924,-42.387,-1.419,-33.200,-40.065,-2.196,-36.832,-39.400,-5.326,-37.6…	MSAEGAAAHTSAPAVPAPYGDWRDVYRQKWTWDRIAKSSHFTNCWYQSHCAWNVYVKDGLVWREEQVAGYPQTRPEVPDFNPRGCQKGACYSERMYDPARVTYPLKRVGPRGSGKWRRVRWDEALDDLAGEFVRVVTEEGPDRVFWDNGPLFTFGAMAAAQARFSYLAGTVSLDMNTEIGDGHRGAGETFGKIVFERSADDYFYSDLILIWGANPMATQIPNAHFMYEARYNGTQVVTIAPDYSPSSIHSDLWIPVKPGCDAALALAVARILIDEGRFDRGFIVEQTDLPLLVREDTGRLLRKSDFEDGGDDEIFYWFDRRKGTVAEVPRTDLRLGGADPALEGSYEVETRAGKVTVRPVFERLRERLKQYTPERASKICGTPPRLIRELADRMASAKA…	2080303	Candidatus Dadabacteria bacterium
job.pdb	AF-A0A382DKV2-F1-model_v4 Molybdopterin domain-containing protein	23.400	430	235	12	2	394	102	474	1.000	2.309E-23	651	400	597	MDGKNLVENKLTDSHWFIECMERGAKIVVIAPEYGPPSTKADYWIPIRPQTDAALWLGITRLMIEKKWYDETFVKGFTDFPLLVRTDTLQRLRAHEVFPQYKTSLSADGPSMKIQGLSAEQHAKLGDFVVWDGKTNAPAA---------ITRDDVGA--TITKKGIDPVLAGSFKVKLVDGKEVEVATLWTLYQDHLKDYDLDTVVEITQAPKEMIEQLAQDIATMKPVAIHQGEGINHWFHATEMNRAAYLPLMLTGNIGRPGAGCQT---------------WAG-----------NYKAALFQGSPWTGPGFKGWVAEDPFDINLNPKAHGKEIHAHAYTKDEEPAYWNHGDLALIVDTPKFGRKNFTGKTHMPTPTKALIFNNVNLINNAKWAYG…	IWMSNPAATRIPDAHFFWEARYNGTQVIAISPDFTPTAMHASFWLNPKPGTDSALAMAMVEVILKENLYQEAYIKEQSDLPLLVRTDSKEFLRREHLS-LYGLLAVEDN-----------------VYYMWDEATNKIVQAPGTGRAIKPTGRDRRKHGTLELGDIQPALEGSWKVKTLDG-EIEVTTVFELLKEECRDFTPEKATEITGVSAQVIRETARIFASANPSMIYAGYAACKWLHGDLLQRAMLLLLALTGSTGKEGGGLQVANAPISRGMNQFGFSDIGPAFRLISGTTWDYDHGNMK--ELTQEIYGKKLA-DTYD-----RYYQKSVS-----EDWFPDYSKHGW-------------------------KMGIFAGNNGANWRASSNV…	2.561,-17.504,-30.046,2.877,-15.970,-26.532,3.064,-18.747,-23.892,4.622,-21.383,-26.210,8.183,-21.011,-24.821,9.633,-20.720,-28.364,12.429,-18.118,-28.296,15.149,-16.720,-30.568,18.244,-15.111,-29.030,18.743,-11.527,-30.283,21.318,-8.870,-29.335,20.595,-6.084,-26.830,21.029,-3.579,-29.696,18.424,-5.371,-31.838,15.998,-5.763,-28.894,16.228,-2.134,-27.677,16.001,-0.763,-31.253,12.841,-2.779,-32.030…	KRGEGKWQRISWEQATTEIADKFLDFATEYNPECISYGSGTQMSVKMASFASLLRFANITGVTVPEFFSGVGDLPTGAYMTLGQVYTGDTFASVYKSKCVLIWMSNPAATRIPDAHFFWEARYNGTQVIAISPDFTPTAMHASFWLNPKPGTDSALAMAMVEVILKENLYQEAYIKEQSDLPLLVRTDSKEFLRREHLSLYGLLAVEDNVYYMWDEATNKIVQAPGTGRAIKPTGRDRRKHGTLELGDIQPALEGSWKVKTLDGEIEVTTVFELLKEECRDFTPEKATEITGVSAQVIRETARIFASANPSMIYAGYAACKWLHGDLLQRAMLLLLALTGSTGKEGGGLQVANAPISRGMNQFGFSDIGPAFRLISGTTWDYDHGNMKELTQEIYGKKL…	408172	marine metagenome
job.pdb	AF-A0A381VFM4-F1-model_v4 4Fe-4S Mo/W bis-MGD-type domain-containing protein	20.600	426	250	8	2	395	229	598	1.000	5.950E-23	648	400	692	MDGKNLVENKLTDSHWFIECMERGAKIVVIAPEYGPPSTKADYWIPIRPQTDAALWLGITRLMIEKKWYDETFVKGFTDFPLLVRTDTLQRLRAHEVFPQYKTSLSADGPSMKIQGLSAEQHAKLGDFVVWDGKTNAPAA-------------ITRDDVGATITKKGIDPVLAGSFKVKLVDGKEVEVATLWTLYQDHLKDYDLDTVVEITQAPKEMIEQLAQDIATMKPVAIHQGEGINHWFHATEMNRAAYLPLMLTGNIGRPGAGCQTWA---------------GNY----KAALFQGSPWTGPGFKGWVAEDPFDINLNPKAHGKEIHAHAYTKDEEPAYWNHGDLALIVDTPKFGRKNFTGKTHMPTPTKALIFNNVNLINNAKWAYGMIKNV…	VWVCNPAATRIPDAHFFWEARYNGTDVVVISPDFNPSAMHASKWVNLKPGTDAALAMAMVQTIIADGTIDWEYVREQTDLPFLVRLDNQKFLRASDL----------------------DDAGQEDGFYFWDADKQAPVLAPGTGFKPAFGPAAEEPKESLLLGD--FEPALEGQWTVASKDG-DVAVTTVYELVKQNAQNYTPENVAEITGVNPSVTRNIARSFAGSGAGMIFAGYRVNKWLHGDLILRAWLLMCALTGDTGRAGGGVQTTNLPRADGLNKYAFDGLGPRLRVAALAVWDYAKSDNQQLNAAIYGDEIADHI--DSHYREAIERRWMPD-----------------------------YSKKPWNMAIMAGHNPVSWRASGERWRETA…	-69.521,-29.035,-9.168,-65.800,-29.368,-8.422,-62.919,-27.834,-10.464,-60.143,-29.117,-12.563,-57.144,-26.960,-11.613,-54.278,-26.908,-14.151,-51.153,-27.235,-11.971,-47.747,-25.733,-12.937,-46.527,-29.351,-13.418,-49.202,-30.073,-16.097,-48.025,-27.088,-18.199,-44.355,-28.250,-18.125,-45.291,-31.869,-18.997,-47.322,-30.700,-22.048,-44.316,-28.702,-23.381,-41.913,-31.627,-22.737,-44.167,-34.100,-…	MNPTTTTRRGFVTATAALGLSLKYGCSSETPEQRPAQIYRGWEDLMRNKWTWDRVVRGSRGINCTGHCAFNLYVRNGIVWREEQQGEYGASGDDVPDYGPRGCQKGLRQAKQMYGKQRVLYPMKRVGERAEGQWQRISWDQALTEIADKFIDYAVTDGPTSISYAMGTAMILKRAVFGGLFRFGNITGCEIPETFAGVGDLPVGAFMTLGHPLPGDNMAAVYKSKCCLVWVCNPAATRIPDAHFFWEARYNGTDVVVISPDFNPSAMHASKWVNLKPGTDAALAMAMVQTIIADGTIDWEYVREQTDLPFLVRLDNQKFLRASDLDDAGQEDGFYFWDADKQAPVLAPGTGFKPAFGPAAEEPKESLLLGDFEPALEGQWTVASKDGDVAVTTVYELVK…	408172	marine metagenome
job.pdb	AF-A0A661UWR8-F1-model_v4 Ethylbenzene dehydrogenase	23.800	444	255	12	5	398	1	411	1.000	1.933E-23	646	400	735	KNLVENKLTDSHWFIECMERGAKIVVIAPEYGPPSTKADYWIPIRPQTDAALWLGITRLMIEKKWYDETFVKGFTDFPLLVRTDTLQRLRAHEVFPQYKTSLSADGPSMKIQGLSAEQHAKLGDFVVWDGKTNAPAAITRDDVGATITKKGIDPVLAGSFKVKLVDGKEVEVATLWTLYQDHLKDYDLDTVVEITQAPKEMIEQLAQDIATMKPVAIHQGEGINHWFHATEMNRAAYLPLMLTGNIGRPGAGCQTW------AGNY------KAALFQGSPWTGPGFKGWVAEDPF---------------------------DINLNPKAHGKEIHAHAYTKDEEPAYWNHGDLALIV----------DTPKFGRKNFTGKTHMPTPTKALIFNNVNL…	MNPLYTRIPSAHYIAEARYHGTDIVSIAPDYNASSIHADLFVPVSPGSDAALALAICKIIVDEGLVNEEFVREQTDLSLLVRSDTQRFLRQEDL--------EEDGRED--------------QLYWLDEKTAEVVKAPR----ASLELEGRAPALNGSTQVTLRDGATVTVRPAFEIMRERIAEYTVERAAEITGVRPGVIRSLAKKVTRAKAIHILQGFSVCKYYHGDLMERSMALLLALTGNFGRKGTGMRGWNSAQLVASNLLKTKPGLEGFLQFARNARKTEKRLLEEDPTLTEEMVLIGTERAEVRGETVAEGMPATPLMVPPAFY--WYHHAGYREVWNNPDWN--DPEMKRTFDEYMDEAIDRGWWDG--LVRPAANKTPR-VYLGVAGST…	3.533,-12.943,4.928,6.387,-15.292,3.816,9.656,-13.806,5.223,11.657,-16.847,4.298,10.931,-15.926,0.654,10.437,-12.160,0.860,12.727,-11.033,3.757,15.631,-13.543,3.637,18.259,-11.177,5.164,16.086,-10.328,8.136,14.096,-13.565,8.665,16.501,-14.618,11.476,14.935,-12.000,13.810,11.646,-13.970,13.713,13.422,-17.211,14.740,15.522,-15.381,17.385,12.394,-13.694,18.809,10.816,-17.183,19.003,13.823,-18.617,20…	MNPLYTRIPSAHYIAEARYHGTDIVSIAPDYNASSIHADLFVPVSPGSDAALALAICKIIVDEGLVNEEFVREQTDLSLLVRSDTQRFLRQEDLEEDGREDQLYWLDEKTAEVVKAPRASLELEGRAPALNGSTQVTLRDGATVTVRPAFEIMRERIAEYTVERAAEITGVRPGVIRSLAKKVTRAKAIHILQGFSVCKYYHGDLMERSMALLLALTGNFGRKGTGMRGWNSAQLVASNLLKTKPGLEGFLQFARNARKTEKRLLEEDPTLTEEMVLIGTERAEVRGETVAEGMPATPLMVPPAFYWYHHAGYREVWNNPDWNDPEMKRTFDEYMDEAIDRGWWDGLVRPAANKTPRVYLGVAGSTLRRTRGGFKQLLKYTWPNYKLIVSCDIRMSTTA…	2026724	Chloroflexi bacterium
job.pdb	AF-B5LPE3-F1-model_v4 Nitrate reductase alpha subunit	32.700	238	133	4	2	236	36	249	1.000	8.655E-19	645	400	250	MDGKNLVENKLTDSHWFIECMERGAKIVVIAPEYGPPSTKADYWIPIRPQTDAALWLGITRLMIEKKWYDETFVKGFTDFPLLVRTDTLQRLRAHEV-FPQYKTSLSADGPSMKIQGLSAEQHAKLGDFVVWDGKTNAPAAIT--RDDVGATITKKGIDPVLAGSFKVKLVDGKEVEVATLWTLYQDHLKDYDLDTVVEITQAPKEMIEQLAQDIATMKPVAIHQGEGINHWFHATEM	LWGSNISQTRIPDAHFAYEARYNGAKIVCISPDYNASATHADLYFRINPGTDGILALGVAKFLIDQDLIDAPYVKEQTDLPLLVLSGTKRFLRESDLKKGGKED-----------------------IFYFWDAKQQHAVPVPGSMGSDQKTIQLNGADPALTGIFQVQLADGKSAEVTTVFELLKTELSLYTLDKVAARTGLPVREIELFARELGTRKPAMIIHGAGTNHWFHN-DL	23.180,-6.564,10.433,20.149,-6.637,8.083,19.113,-3.175,9.341,22.724,-1.889,9.258,23.032,-2.747,5.542,19.621,-1.126,4.846,18.465,-4.458,3.339,15.710,-4.646,5.988,12.735,-2.798,4.383,11.387,-0.897,7.364,8.073,-0.271,5.653,7.381,-4.040,5.885,7.639,-4.521,9.704,5.788,-1.228,10.134,2.917,-2.431,7.881,2.787,-6.220,8.391,4.612,-6.761,11.720,6.990,-9.305,10.116,10.752,-8.879,9.707,10.649,-9.352,5.899,8.6…	FYDWYCDLPPGEPLTWGVQTEACECADWFNSKYIVLWGSNISQTRIPDAHFAYEARYNGAKIVCISPDYNASATHADLYFRINPGTDGILALGVAKFLIDQDLIDAPYVKEQTDLPLLVLSGTKRFLRESDLKKGGKEDIFYFWDAKQQHAVPVPGSMGSDQKTIQLNGADPALTGIFQVQLADGKSAEVTTVFELLKTELSLYTLDKVAARTGLPVREIELFARELGTRKPAMIIHGAGTNHWFHNDLI	77133	uncultured bacterium
job.pdb	AF-A0A399XRZ9-F1-model_v4 4Fe-4S Mo/W bis-MGD-type domain-containing protein	23.800	431	260	14	2	395	195	594	1.000	4.696E-23	645	400	929	MDGKNLVENKLTDSHWFIECMERGAKIVVIAPEYGPPSTKADYWIPIRPQTDAALWLGITRLMIEKKWYDETFVKGFTDFPLLVRTDTLQRLRAHEVFPQYKTSLSADGPSMKIQGLSAEQHAKLGDFVVWDGKTNAPAAITRDDVGATITKKGIDPVLAGSFKVKLVDGKEVEVATLWTLYQDHLKD-YDLDTVVEITQAPKEMIEQLAQDIATMKPVAIHQGEGINHWFHATEMNRAAYLPLMLTGNIGRPGAGCQTW-AGNYKAALFQ---------GSPWTGPGFKGWVA---------EDPFDINLNPKAHGKEI--------HAHAYTKDEEPAYWNHGDLALIVDTPKFGR--------KNFTGKTHMPTPTKALIFNNVNLINNAKW-AYG…	VWFLNPAYTRIPHAHYIWEARYHGAEVIQIAPDYNASAMHADEFVPVRLGTDGAFALSISQVLIAEGLIDREFVASQTDLSLLIRTDTNRFLRASDL--------EENARDD--------------IFFQWDSKAGAPVEADR----ANLLLGDREPELTGRFVVGLADGTSVETSPALELLTKLLDEHYSPESASQVCGVSPDVIRDIARKIAS-KKTNILFGAAASKYYHGDLIERSLCLPIALTGNWGKKGTGIRAWSAGMFDGSGIAMAKQMPGVQGADLIIQALEAMVSVTQAQDPTMSRELA-GLQLARMQSSMVPPFFFWYYHGGYAKRWSKREWN--DPAMTRPLDEYVSEAIEAGWWKGLIPLPPDSSPK-VLIECGGNMLRRTRGGKAH…	32.090,-57.952,-9.420,31.643,-55.020,-7.010,32.830,-51.784,-8.733,36.257,-50.754,-7.647,36.615,-47.737,-5.286,38.078,-45.746,-8.242,34.926,-46.211,-10.376,32.792,-44.686,-7.584,35.221,-41.708,-7.327,34.723,-40.880,-11.037,30.908,-40.789,-10.660,31.133,-38.753,-7.406,33.481,-36.291,-9.180,30.679,-35.540,-11.686,28.369,-34.656,-8.744,31.104,-32.506,-7.113,31.612,-30.746,-10.484,27.888,-29.843,-10.4…	MSPSTDDHRSTESSYRAMWSWDDVRYGTHCVDCYPGNCPYRVYIRDGKVVREEVAADISPVEDGVPDMNPMGCNKGAVWSHQLRNADRLLSPLRRVGERGSGSWEAVTWDSALSELADSIIDAIEAEGAASVIHEGTPEMTTVAPTHRFMAQIGGTVTDFNATTNDFNVGMHMTFGKYGIVSSIDDWFHSELILVWFLNPAYTRIPHAHYIWEARYHGAEVIQIAPDYNASAMHADEFVPVRLGTDGAFALSISQVLIAEGLIDREFVASQTDLSLLIRTDTNRFLRASDLEENARDDIFFQWDSKAGAPVEADRANLLLGDREPELTGRFVVGLADGTSVETSPALELLTKLLDEHYSPESASQVCGVSPDVIRDIARKIASKKTNILFGAAASKYYH…	1978231	Acidobacteria bacterium
job.pdb	AF-A0A3M0ZIC9-F1-model_v4 Twin-arginine translocation signal domain-containing protein	25.000	432	255	14	2	394	240	641	1.000	1.210E-22	642	400	1011	MDGKNLVENKLTDSHWFIECMERGAKIVVIAPEYGPPSTKADYWIPIRPQTDAALWLGITRLMIEKKWYDETFVKGFTDFPLLVRTDTLQRLRAHEVFPQYKTSLSADGPSMKIQGLSAEQHAKLGDFVVWDGKTNAPAAITRDDVGATITKKGIDPVLAGSFKVKLVDGKEVEVATLWTLYQDHL-KDYDLDTVVEITQAPKEMIEQLAQDIATMKPVAIHQGEGINHWFHATEMNRAAYLPLMLTGNIGRPGAGCQTW---------------AGNYKAALFQGSPWT------GPGFKGWVAEDPFDIN---------LNPKAHGKEIHAHAYTKDEEPAYWNHGDLALIVDTPKFGR--KNFTGKTH--MPT---PTKALIFNNVNLINNAKWAY…	IWHKNPIYTRIPSYHFISEARYRGATVVTIAPDASPSTMHADLYVPVDFGADAALALGMAHVMISEGLVNEEFVKEQTDLPLLVRTDTRKYLRGPELEG---------------EGVRED------QLYVLDARTGKPARAPLD----TLRWQGIDPKLDARAEVKLANGETVEVRTVFSLLRERIERDYTPEKASKLCGTAPGVIRRLARLVAT-KKTMIILGWNSAKYYHGDLIERAQSLVLALSGNWGRSGTGSAGWNESGHASHISMAREKHGDEEFERITKNHWNFIKLLRQRDPTLTDEQAAIESERIIGRLTSMVPPAFY--WYHHAGYREVWNKKEW--GDPTMKRSFDEYVEEAKKKGWWEGLMRPGPDKPPQVLIGIAGSTLRRTRGGL…	40.120,-27.323,-43.160,42.204,-29.801,-41.028,41.622,-31.868,-38.601,40.449,-33.981,-35.571,43.045,-35.687,-33.460,42.246,-39.350,-32.594,40.774,-40.476,-29.278,42.145,-44.020,-28.673,39.123,-46.064,-27.533,39.919,-49.415,-25.828,38.375,-51.905,-28.291,37.665,-55.035,-26.212,35.894,-57.397,-28.627,32.784,-59.315,-27.455,34.905,-62.467,-28.142,37.628,-61.409,-25.637,34.995,-60.696,-22.945,33.522,-…	MKGPGEMTGLNITRREFLKTSAVTVVGLTLSRLAPLRAEAAPAVEPPKPYENWQKLMAEKWTWDSRHRVTHCVDCYPGNCSWTVYVKDGMVIREEQTGHYPQLNPEMPDMNPRGCQKGASFGNVMYAKERIKYPLIRVGERGQGKWRRATWDEALTMVADAIIDAQQNVGPESCIMEMGPGNIGIFQAEAASRFAMSQGMTTLDVDGLINDFNVGQYITFGKFQQASSVDDWFNADVILIWHKNPIYTRIPSYHFISEARYRGATVVTIAPDASPSTMHADLYVPVDFGADAALALGMAHVMISEGLVNEEFVKEQTDLPLLVRTDTRKYLRGPELEGEGVREDQLYVLDARTGKPARAPLDTLRWQGIDPKLDARAEVKLANGETVEVRTVFSLLRER…	2080303	Candidatus Dadabacteria bacterium
job.pdb	AF-A0A7C3MMC0-F1-model_v4 4Fe-4S Mo/W bis-MGD-type domain-containing protein	27.600	271	163	7	2	268	208	449	1.000	6.039E-20	641	400	474	MDGKNLVENKLTDSHWFIECMERGAKIVVIAPEYGPPSTKADYWIPIRPQTDAALWLGITRLMIEKKWYDETFVKGFTDFPLLVRTDTLQRLRAHEVFPQYKTSLSADGPSMKIQGLSAEQHAKLGDFVVWDGKTNAPAAITRDDVGATITKKGIDPVLAGSFKVKLVDGKEVEVATLWTLYQDHLKDYDLDTVVEITQAPKEMIEQLAQDIATMKPVAIHQGEG--INHWFHATEMNRAAYLPLMLTGNIGRPGAGCQTWA-G-NYKAAL	IVLSNPAYGNIPDIHYILEARYRGAKVLAIAPDKNATAQFADMWLPINWSADPALWLGVCKILIEKGWIDPHFVKEQTDAPVLVREDTHQFLRDSDL----------------NQGGDSE------QFYAVDSASGELVQMPKGT-----LEPSCDYALDANPEVTLSDGKRVHLTTVFSLLKRRVAEYTPEKVHQVSGIHPEQLARVAELCKPPRK--VFVFVNWNAGKLYHGDLLERSYCYMLALTGNIGKPGTGTRGWSAGAEYIGGA	31.670,-55.569,-39.141,29.971,-53.251,-36.619,28.834,-50.117,-38.505,30.140,-47.077,-36.614,27.043,-44.873,-36.418,28.520,-41.509,-37.461,27.074,-38.956,-34.998,25.430,-36.704,-37.628,25.036,-34.062,-34.849,28.816,-33.842,-34.136,29.318,-30.713,-36.346,26.375,-28.931,-34.780,27.709,-29.924,-31.328,31.218,-28.623,-32.180,29.705,-25.347,-33.510,27.634,-24.964,-30.301,30.725,-25.705,-28.148,32.783,-…	MARQKVDENAPARQAALKADQTYWQWDNCRWGTHRVNCYPGSCPFKVYAKDNRVIREEISCTYPEFHDPEFRLPDYNPRGCQKGYQHSGAMYGPDRLLYPMKRVGQRGSGQWQRIEWEQAYKEIGAKLADIIQKYGPQAVMDDHGTNGAGVLRGGGEGASTGFVSRLGGVSFDLNFLIGDFNVGQYLTFGQFQQAPGIETWFLADTLIVLSNPAYGNIPDIHYILEARYRGAKVLAIAPDKNATAQFADMWLPINWSADPALWLGVCKILIEKGWIDPHFVKEQTDAPVLVREDTHQFLRDSDLNQGGDSEQFYAVDSASGELVQMPKGTLEPSCDYALDANPEVTLSDGKRVHLTTVFSLLKRRVAEYTPEKVHQVSGIHPEQLARVAELCKPPRKVF…	1869227	bacterium
job.pdb	AF-A0A662IXN7-F1-model_v4 Dimethylsulfide dehydrogenase	28.400	433	196	13	2	400	14	366	1.000	2.309E-23	640	400	639	MDGKNLVENKLTD--SHWFIECMERGAKIVVIAPEYGPPSTKADYWIPIRPQTDAALWLGITRLMIEKKWYDETFVKGFTDFPLLVRTDTLQRLRAHEVFPQYKTSLSADGPSMKIQGLSAEQHAKLGDFVVWDGKTNAPAAITRDDVGATI-TKKGIDPVLAGSFKVKLVDGKEVEVATLWTLYQDHLKDYDLDTVVEITQAPKEMIEQLAQDIATMKPVAIHQGEGINHWFHATEMNRAAYLPLMLTGNIGRPGAGCQ-TWAGNYKAALFQGSPWTGPGFKGWVAEDPFDINLNPKAHGKEIHAHAYTKDEEPAYWNHGDLALIVDTPKFGRKN-------------------------FTGKTHMPTPTKALIFNNVNLI-----NNAKWAYGMIK…	IWGQNLPSTCPDGFFSHWIIDLMKRGTKLIVVDPRVTWLSTRAEVHLQLRPGTDGALALGMLNVIVRENLYDKEFVEKWTNAPFLVRTDEMKILRESDV--------KKDGDFN--------------KYVVWNEATKSIAIWDPV---AASYTQADVKPALEGSFKVALADGSEVECKTVWTLWKERIFEYPPEKVADITWVEKDDIVKAARLYAKNKPSAIHWGLPIDTQASATPTGQAVAHLWCITGNLDVPGGNVIARYA---------------------L-----DVMTYPYHSGKGI---------------------ISLPPEIHKKRIGVWKYGAIRDFRAWAHPDTALDMCFTGK---PYPIKAIWMQTTNPLAGLGLEPKKWAEAF--…	9.078,-20.313,13.475,10.808,-21.949,16.460,10.856,-18.701,18.417,8.902,-19.645,21.592,7.342,-16.243,21.443,5.928,-17.059,17.945,2.511,-18.701,17.444,1.653,-20.004,13.928,-1.411,-18.202,12.678,-4.541,-20.275,12.402,-5.376,-18.374,9.190,-3.348,-16.255,6.809,-5.309,-14.072,4.376,-3.171,-13.728,1.221,-4.637,-10.617,-0.421,-3.529,-9.592,-3.927,-0.144,-11.347,-3.719,1.803,-14.079,-5.521,4.337,-14.724,-…	YDDPEYTPPKYIVIWGQNLPSTCPDGFFSHWIIDLMKRGTKLIVVDPRVTWLSTRAEVHLQLRPGTDGALALGMLNVIVRENLYDKEFVEKWTNAPFLVRTDEMKILRESDVKKDGDFNKYVVWNEATKSIAIWDPVAASYTQADVKPALEGSFKVALADGSEVECKTVWTLWKERIFEYPPEKVADITWVEKDDIVKAARLYAKNKPSAIHWGLPIDTQASATPTGQAVAHLWCITGNLDVPGGNVIARYALDVMTYPYHSGKGIISLPPEIHKKRIGVWKYGAIRDFRAWAHPDTALDMCFTGKPYPIKAIWMQTTNPLAGLGLEPKKWAEAFKRVEFIVVVDTFLTPTAMYADIVLPAASFLEKDSLRSWWVPLNAINKAIEPVEDCRSDLDINFE…	2250277	Thermoprotei archaeon
job.pdb	AF-A0A1Z9TE94-F1-model_v4 Uncharacterized protein	23.800	428	244	12	1	397	1	377	1.000	1.284E-22	636	400	693	IMDGKNLVENKLTDSHWFIECMERGAKIVVIAPEYGPPSTKADYWIPIRPQTDAALWLGITRLMIEKKWYDETFVKGFTDFPLLVRTDTLQRLRAHEVFPQYKTSLSADGPSMKIQGLSAEQHAKLG----DFVVWDGKTNAPAA------------ITRDDVGATITKKGIDPVLAGSFKVKLVDGKEVEVATLWTLYQDHLKDYDLDTVVEITQAPKEMIEQLAQDIATMKPVAIHQGEGINHWFHATEMNRAAYLPLMLTGNIGRPGAGCQTW-AGNYKAALFQGSPWTGPGFK--GWVAEDP------------FDINLNPKAHGKEIHAHAYTKDEEPAYWNHGDLALIVDTPKFGRKNFTGKTHMPTPTKALIFNNVNLINNAKWAYGMIKNV…	MIWMSNPAATRIPDAHFFWEAKYNGTQVIAVSPEFTPTAMHSNLWLNPKPGTDSALAMSMVQVMLKENLYKPDYIKEQTDLPFLVRTDTKEFLRREDL------SL----------------YGLLAVADNVYYMWDETTKSIVQAPGTGRADKPFGRDRRKYG-TLELGDIKPSLEGRWIANTLDG-EVEVTTVFELLKEECENYTPQMASEITGVSPKVIEQTARVFADAQPGMIYAGYASCKWLHGDLLQRAMLLMLALTGSTGKEGGGLQIANSPNARGMTQFGFSDVGPAFRLISGTTWDYDHADMKELNSKIYGNELAEKFD------RYYKKSIEEDWF--------PDYSQNG-------------WKMGIFAGNNGANWRASGSTWRKTA…	-0.997,-12.476,12.317,0.380,-12.803,8.757,-2.498,-11.433,6.648,-2.571,-11.159,2.829,1.160,-12.001,2.928,3.408,-15.012,2.211,6.847,-14.237,3.740,7.895,-17.809,3.131,7.827,-16.933,-0.604,8.111,-13.120,-0.580,10.524,-12.587,2.370,12.774,-15.665,2.010,15.778,-14.101,3.834,13.618,-12.887,6.716,11.059,-15.739,6.936,13.048,-17.561,9.671,12.119,-14.859,12.238,8.430,-15.900,12.100,9.332,-19.564,12.787,11.…	MIWMSNPAATRIPDAHFFWEAKYNGTQVIAVSPEFTPTAMHSNLWLNPKPGTDSALAMSMVQVMLKENLYKPDYIKEQTDLPFLVRTDTKEFLRREDLSLYGLLAVADNVYYMWDETTKSIVQAPGTGRADKPFGRDRRKYGTLELGDIKPSLEGRWIANTLDGEVEVTTVFELLKEECENYTPQMASEITGVSPKVIEQTARVFADAQPGMIYAGYASCKWLHGDLLQRAMLLMLALTGSTGKEGGGLQIANSPNARGMTQFGFSDVGPAFRLISGTTWDYDHADMKELNSKIYGNELAEKFDRYYKKSIEEDWFPDYSQNGWKMGIFAGNNGANWRASGSTWRKTAFEELETIVSLAPDMGVTSLFSDYVLPIAHHYERNDLMLQSRVPYLQVLTEA…	1986872	Rickettsiales bacterium TMED269
job.pdb	AF-A0A096ZNW8-F1-model_v4 p-cymene dehydrogenase subunit alpha	23.700	438	255	14	2	395	233	635	1.000	6.313E-23	634	400	964	MDGKNLVENKLTDSHWFIECMERGAKIVVIAPEYGPPSTKADYWIPIRPQTDAALWLGITRLMIEKKWYDETFVKGFTDFPLLVRTDTLQRLRAHEVFPQYKTSLSADGPSMKIQGLSAEQHAKLGDFVVWDGKTNAPAAITRDDVGATITKKGIDPVLAGSFKVKLVDGKEVEVATLWTLYQDHLKDYDLDTVVEITQAPKEMIEQLAQDIATMKPVAIHQ-GEG-INHWFHATEMNRAAYLPLMLTGNIGRPGAGCQTWAG----------------NYKAALFQGSPWTGPGFK-----GWV-------AEDPFDINLNP--------KAHGKEIHAHAYTKDEEPAYWNHGDLALIVDTPKFGRKNFTG------KTHMPTPTKALIFNNVNLIN…	IWAGNPLYTQIPNAHFYTAARYRGAKIISICPDYNASAIKSDLWIPIKPGTDAALALSVCREIIEGGHVDKAFVKDQTDLPLLVRSDTRMFLTQTDV--------QADGRDD--------------HMMLWDAKSNSLKTAPFK----TLALGDLDPELEVKRTITLKDGKELEVRSVFSLLRDRLSVYTPENASKMCGVSPKMIRHLVKEITSVK--AVCGTTQSCLNKYYHGNLMERSIAMVYCLTGNMGRKGAG---FVAFPLLTPDGADKFSVSPSMKEVHSTFEPFEKMAKQRMDDGETFEMIVNAFGRAMFKPGTSPVRLPLWGSGQLFWQVHGEGEDLLKNSDSWN---LGLKRPHNEYLDESLGKKWQPLHPPAEREPR-ILISLVSNPLR…	1.626,-7.429,-68.342,-0.994,-10.209,-68.601,0.356,-13.265,-66.725,-1.181,-16.511,-68.024,-2.360,-18.673,-65.079,-1.806,-22.314,-65.991,-3.343,-24.923,-63.639,0.175,-26.213,-62.758,1.331,-22.775,-61.483,-1.979,-22.371,-59.588,-1.435,-25.794,-57.918,2.229,-24.981,-57.137,1.111,-21.577,-55.765,-1.721,-23.256,-53.759,0.651,-25.899,-52.287,3.099,-23.159,-51.207,0.212,-20.942,-49.951,-1.535,-23.818,-48…	MSVNFDRRNFLKGSAATVGGLSLPSFIVEAAEVVGGKSVPVFTSWKDVYRAQWTWDKVVRSTHHLNCWYQAHCSWDVYVKDGLVYREEQAGEYPQVNPQLPDFNPRGCQKGGCFSERMYDPTRIAHPLRRVGERGSGKWERVTWKEALDDIADTYLDVTINEGTDTTVWDLGPGIDLGSGIGAQQRFSRLTQSVSLDMNSDIGDSHRGAAEMFGKISFERSADDYFYSDLILIWAGNPLYTQIPNAHFYTAARYRGAKIISICPDYNASAIKSDLWIPIKPGTDAALALSVCREIIEGGHVDKAFVKDQTDLPLLVRSDTRMFLTQTDVQADGRDDHMMLWDAKSNSLKTAPFKTLALGDLDPELEVKRTITLKDGKELEVRSVFSLLRDRLSVYTPEN…	551760	Aromatoleum aromaticum
job.pdb	AF-A0A7X7TPQ8-F1-model_v4 Molybdopterin-dependent oxidoreductase	22.900	431	223	18	2	400	96	449	1.000	2.187E-22	633	400	719	MDGKNLVENKLTDSHWFIECMERGAKIVVIAPEYGPPSTKADYWIPIRPQTDAALWLGITRLMIEKKWYDETF-VKGFTDFPLLVRTDTLQRLRAHEVFPQYKTSLSADGPSMKIQGLSAEQHAKLGDFVVWDGKTNAPAAITRDDVGATITKKGIDPVLAGSFKVKLVDGKEVEVATLWTLYQDHLKDYDLDTVVEITQAPKEMIEQLAQDIATMKPVAIHQGEGINHWFHATEMNRAAYLPLMLTGNIGRPGAG-----CQTWAGNYKAALFQ-GSPWTGPGFKGWVAEDPFDINLNPKAHGKEIHAHAYTKDEEPAYWNHGD--------LALIV--------DTPKFGRKN-FTGKTHMPT------PTKALIFNNVNLINNAKWAYGMIKNV--…	FWGTNITDSQVHNWHFVLDALENGAKLICIDPRYSETAAKSHDWVRIRPGSDSVLALSMIQVIIEENLIDSDYCIRH-TVAPFLVRQDNGLFLRQSDIDGSDQ-----------------------AGYVVVDSESGEIEP--VESVT--------RPELLGTFDVTLHNGNTLQVKTALQMLKDEADKYKPDEAERITTVPAEKIREIARIYATNTPSTIYPGFGIDRWDNADQVGRGIATLGVITGQIGKKGASPLGTMGQS------AIQYTISDAVMGP----WTA---------PSG-------------------TQAELLNFVLLQQAILTGKVDAWEPKDPG----NPLAGPT-SKTPVSKDWPIKGLILTTGNVVSNHAEQKVTIEEMFS…	25.527,5.042,-25.577,26.397,7.391,-22.627,27.022,10.290,-25.050,23.542,9.756,-26.562,22.016,9.741,-23.044,23.924,12.899,-21.953,23.094,14.741,-25.208,19.354,13.942,-24.936,19.180,14.872,-21.216,20.899,18.218,-21.945,18.634,18.829,-24.976,15.478,18.195,-22.888,16.792,20.322,-19.971,17.714,23.255,-22.270,14.312,23.158,-24.031,11.868,22.336,-21.186,13.858,22.544,-17.900,15.424,19.791,-15.755,12.032,…	AIDILATNLNRIREKYGSKAVAFIPWSGSYAAINGGMPGAIKRFGNIFEGTIVVDGVDFGMPTGMSQVVANMAGGMASLFLGPEPKDLTYAKTLIFWGTNITDSQVHNWHFVLDALENGAKLICIDPRYSETAAKSHDWVRIRPGSDSVLALSMIQVIIEENLIDSDYCIRHTVAPFLVRQDNGLFLRQSDIDGSDQAGYVVVDSESGEIEPVESVTRPELLGTFDVTLHNGNTLQVKTALQMLKDEADKYKPDEAERITTVPAEKIREIARIYATNTPSTIYPGFGIDRWDNADQVGRGIATLGVITGQIGKKGASPLGTMGQSAIQYTISDAVMGPWTAPSGTQAELLNFVLLQQAILTGKVDAWEPKDPGNPLAGPTSKTPVSKDWPIKGLILTTG…	2030927	Bacteroidales bacterium
job.pdb	AF-G6EGU7-F1-model_v4 4Fe-4S Mo/W bis-MGD-type domain-containing protein	22.400	405	230	7	2	400	191	517	1.000	5.980E-22	627	400	774	MDGKNLVENKLTDSHWFIECMERGAKIVVIAPEYGPPSTKADYWIPIRPQTDAALWLGITRLMIEKKWYDETFVKGFTDFPLLVRTDTLQRLRAHEVFPQYKTSLSADGPSMKIQGLSAEQHAKLGDFVVWDGKTNAPAAITRDDVGATITKKGIDPVLAGSFKVKLVDGKEVEVATLWTLYQDHLKDYDLDTVVEITQAPKEMIEQLAQDIATMKPVAIHQGEGINHWFHATEMNRAAYLPLMLTGNIGRPGAGCQTWAGNYKAALFQGSPWTGPGFKGWVAEDPFDINLNPKAHGKEIHAHAYTKDEEPAYWNHGDLALIVDTPKFG------RKNFTGKTHMPTPTKALIFNNVNLINNAKWAYGMIKNVNPNVEMIVSMDIQMTASIEYADLALP…	LVAKNVADTAHSEMHFLFEAMDAGAKLVAIDPRFSRTAAKADQWISIRPGTDTAMLMGMIAAIREGGLIDEPYVTANTNAPFLVRSDNGMFLRAGDL--------KEDGG---------------NAYLVWDDESASIVP----------SREALRPRLRGAIEVSLRDGTTLGCRTAFDVQEADWDGFSIEEAADLCGLDADTIRQLGIEYARTDPATIILGQGVQRYFNGHTAFRAAMTLGALCGKIGKPHAGVHWMDGAMLQMVTALD----------FASQWVVPD-------------------------GKV----------GGTLPGTRMMDIITSGHPHPVKSLWLTKYGFGTQAPLFKRFVKEVLPELDLFAVTEQVMTPAAEYADIVLP…	15.838,-29.259,19.787,19.197,-27.846,21.045,20.033,-24.569,19.474,23.397,-25.156,17.762,24.072,-21.502,16.952,26.825,-21.903,14.401,28.850,-18.674,14.845,28.132,-16.299,12.007,30.455,-17.138,9.193,32.306,-13.887,8.405,31.450,-13.045,4.755,35.257,-12.565,4.419,37.109,-15.338,2.551,34.965,-17.861,0.744,37.397,-19.003,-1.979,35.001,-20.796,-4.359,36.871,-22.342,-7.348,35.996,-20.476,-10.557,34.328,-…	MPNTTMPPRSDAEIEEPGIDRIVRTVCAPNCSGTCGVKAFVRDDRIVKLEPASYPDPRYERICLKGIAMATQRLHGPDRLSQPMIRAGARGEGKWREVSWEEAYAFLAEKLERIAAQYGPSANSWMSMTGNYSIKSSLAPMRIANQLEGTTFSNMGMMGDGNCPATMLAFLGVMSSAQRYEDHVGSKLIILVAKNVADTAHSEMHFLFEAMDAGAKLVAIDPRFSRTAAKADQWISIRPGTDTAMLMGMIAAIREGGLIDEPYVTANTNAPFLVRSDNGMFLRAGDLKEDGGNAYLVWDDESASIVPSREALRPRLRGAIEVSLRDGTTLGCRTAFDVQEADWDGFSIEEAADLCGLDADTIRQLGIEYARTDPATIILGQGVQRYFNGHTAFRAAMTL…	1088721	Novosphingobium pentaromativorans US6-1
job.pdb	AF-A0A7V0IUY0-F1-model_v4 Dimethylsulfide dehydrogenase	21.900	419	251	11	2	397	240	605	1.000	3.952E-22	625	400	722	MDGKNLVENKLTDSHWFIECMERGAKIVVIAPEYGPPSTKADYWIPIRPQTDAALWLGITRLMIEKKWYDETFVKGFTDFPLLVRTDTLQRLRAHEVFPQYKTSLSADGPSMKIQGLSAEQHAKLGDFVVWDGKTNAPA----AITRDDVGATITKKGIDPVLAGSFKVKLVDGKEVEVATLWTLYQDHLKDYDLDTVVEITQAPKEMIEQLAQDIATMKPVAIHQGEGINHWFHATEMNRAAYLPLMLTGNIGRPGAGCQT---WA----------------GNYKAALFQGSPWTGPGFKGWVAEDPFDINLNPKAHGKEIHAHAYTKDEEPAYWNHGDLALIVDTPKFGRKNFTGKTHMPTPTKALIFNNVNLINNAKWAYGMIKNVNPNVEMIVS…	AWGINPTVTRMPDAHYIWEGKYRGARVVTLAPDYNQTARQSSLWIPLKPGSDSFFGMSMINVIIREKLFNEKFIREQTDLPFLVRLSDGKLLRNSDM----------------LKGGNEQ------VFYFFDEKTSRPVKAQGSMGSKE--PTLRLGEIRPALEGVFKVKNSEGQEFEVTTVFEMLKKESEKFSPEETEKHTGIHPDIVYSEARRFANAKTAIIMLGYRIHKYFWGTLTCRTATLILALTGHAGRS-GGLDIDNEWALGDFAELSSPKPARFGSGFIGEWKDGQMWQSF-----------------LSHYNDRELKDKTGLD-----KKDILELI----DAGVKKEGFAYF--DKPKLMILFHDNKFERNNAQKQTEKAVLDSLELYVN…	-49.241,-16.984,-17.704,-46.785,-19.514,-16.361,-47.736,-21.012,-12.979,-44.657,-22.541,-11.322,-45.754,-24.146,-8.049,-42.869,-24.605,-5.546,-41.535,-28.087,-5.079,-42.386,-29.331,-1.575,-39.737,-31.837,-0.454,-41.784,-34.539,1.296,-39.482,-35.304,4.261,-38.690,-39.036,4.594,-39.215,-39.928,8.275,-36.323,-41.314,10.377,-38.072,-44.731,10.648,-38.396,-45.067,6.838,-34.727,-44.018,6.434,-33.610,-4…	MSDKKPYRFRGMDRRTFLKNMGTAGIAAALVPGCFRPEKIEYVNRQVSDETLSLYRSEFSLTMGDSSGYSLHCVNCKGNCAWQTFEKSGRIVREEQVAGYPQISPEIPDANPRGCNKGALHSQSLYDEDRLLYPMKRAGARGEGKWKRISWDEAMEEIAEKIVDMVSRGEFDNLMVYAGTGILTPARRAASLRLGSLLGATRFNVASAVGDMFPGATITYGISTVGCSSEAWYEADYLLAWGINPTVTRMPDAHYIWEGKYRGARVVTLAPDYNQTARQSSLWIPLKPGSDSFFGMSMINVIIREKLFNEKFIREQTDLPFLVRLSDGKLLRNSDMLKGGNEQVFYFFDEKTSRPVKAQGSMGSKEPTLRLGEIRPALEGVFKVKNSEGQEFEVTTVFE…	2026887	Nitrospirae bacterium
job.pdb	AF-A0A2E9D5E9-F1-model_v4 4Fe-4S Mo/W bis-MGD-type domain-containing protein	26.200	286	165	6	2	270	210	466	1.000	2.812E-19	624	400	508	MDGKNLVENKLTDSHWFIECMERGAKIVVIAPEYGPPSTKADYWIPIRPQTDAALWLGITRLMIEKKWYDETFVKGFTDFPLLVRTDTLQRLRAHEVFPQYKTSLSADGPSMKIQGLSAEQHAKLGDFVVWDGKTNAPAA-----ITRDDVGATITK------------KGIDPVLAGSFKVKLVDGKEVEVATLWTLYQDHLKDYDLDTVVEITQAPKEMIEQLAQDIATMKPVAIHQGEGINHWFHATEMNRAAYLPLMLTGNIGRPGAGCQTWAGNYKAALFQ	VWACNPAATRIPDAHFFWEAKYNGTEVIVISPEFNASAIHASKWLNVKPGTDLALAMAMVQVIFEDGKIEWDYIREQTDLPFLVRKDNQRFLRATEM-GVGEH-----------------------GFFVWDEATDSVAKAPATSTRYDD----MYNPEFSPVEENLELGDLKPALEGSWTIETREG-PVEVTTVFELARETANRYRPENVADETGISADVIRQVARKFAASPPGMIYAGYRVNKWLHGDLLNRAWLLMSALTANTGRAGGGVQTTNLPRPDGLFK	30.275,-29.620,-6.979,31.609,-27.283,-9.705,30.286,-27.644,-13.278,33.556,-27.806,-15.215,32.488,-27.468,-18.858,35.664,-28.908,-20.385,35.796,-27.440,-23.915,36.686,-30.425,-26.116,39.047,-29.573,-28.962,37.481,-30.983,-32.167,39.181,-34.391,-32.268,38.832,-36.198,-35.611,36.162,-38.882,-35.094,37.277,-42.466,-35.503,33.987,-44.162,-36.476,33.656,-47.523,-34.848,30.141,-48.153,-33.472,29.205,-44…	MALSLKYGAAGAASHEGGTYRRWEDIARNKWTWDRVVRGSRGINCTGHCAFNIYVRNGIVWREEQQGEYGASGEDTPDYGPRGCQKGLRQAKHMYGQQRALYPMKRAGERGEGKWQRITWAQAIEEVAGKIVDYAAEDGPETITMAMGTAMILKRATFSGLFRFANITGITVPETFAGVGDLPLGAQQTIGHPLPGDSMAAIYKSRTCLVWACNPAATRIPDAHFFWEAKYNGTEVIVISPEFNASAIHASKWLNVKPGTDLALAMAMVQVIFEDGKIEWDYIREQTDLPFLVRKDNQRFLRATEMGVGEHGFFVWDEATDSVAKAPATSTRYDDMYNPEFSPVEENLELGDLKPALEGSWTIETREGPVEVTTVFELARETANRYRPENVADETGISA…	2026725	Chromatiales bacterium
job.pdb	AF-A0A545SAM7-F1-model_v4 Molybdopterin-dependent oxidoreductase	22.300	425	267	11	2	397	245	635	1.000	4.448E-22	624	400	728	MDGKNLVENKLTDSHWFIECMERGAKIVVIAPEYGPPSTKADYWIPIRPQTDAALWLGITRLMIEKKWYDETFVKGFTDFPLLVRTDTLQRLRAHEVFPQYKTSLSADGPSMKIQGLSAEQHAKLG-DFVVWDGKTNAPAAITR-DDVGAT---ITKKGIDPVLAGSFKVKLVDGKEVEVATLWTLYQDHLKDYDLDTVVEITQAPKEMIEQLAQDIATMKPVAIHQGEGINHWFHATEMNRAAYLPLMLTGNIGRPGAGCQ-----------------------TWAGNYKAALFQGSPWTGPGFKGWVAEDPFDINLNPKAHGKEIHAHAYTKDEEPAYWNHGDLALIVDTPKFGRKNFTGKTHMP-TPTKALIFNNVNLINNAKWAYGMIKNVNPN…	FWGGNPSVSRIPDAHFVWEGKYNGAKVIVITPEFNASAKSADVWIPIKPGSDNILAASVIHEIITQKMYKPEFMKIFTDLPFLVNVETKKLLRRSEV----------EVPK------KAEDKEKYEEQFYCMNALTDKIALMPGTEGDGGKSIRLRELNISPELEGEWSVDLADGSSVTVTTAFELLKANIEPFSAENTKDKTGVHPDTVKMLANDIAKPKVVSITTGFSLNKYFNGIMTVWNIASICGLTGRLG-PYGGLNTENEFQLTGLDVLAGFSGKYAARFGSGFIGEFVFGDGMKTFDKYFSDEDVKRAQNGMGKEEYMKIIKEM---------------IALGKE-GKANDASHHGNIVKPWWEPEVCLVIADSKFRRNK-GQEYREAFFKK…	35.421,-72.260,45.888,32.774,-69.634,45.157,33.170,-68.917,41.388,31.889,-72.311,40.095,28.465,-72.424,41.856,27.343,-69.031,40.418,27.883,-70.198,36.798,25.558,-73.238,37.005,22.613,-71.298,38.536,22.816,-68.682,35.721,22.976,-71.408,33.030,19.966,-73.241,34.548,18.041,-69.932,34.796,18.706,-69.295,31.061,17.633,-72.872,30.202,14.404,-72.467,32.253,13.759,-69.022,30.668,14.319,-70.529,27.184,11.…	MTKRMVSEKRRDFLKFSGVTAAMVASQGSLFASTKVIKAETGLENYPNKSYTEDMYRNEFSFIRGNVEDTGYAYHCVNCQGNCAWEVWSNNGVVTRENQSAKYPSINPKIPDFNPRGCNKGVQHSQVMYEKDRILYPMKRVGKRGEGKWKRLSWDEAATDVAQNIWNVMTDPAKGPSRLMVHAGTGLLTEGRRGGPLRFSTMLGSSRIYPSSYLGDMFSGAAVAYGEGNVGCTYDFMYQVDTAIFWGGNPSVSRIPDAHFVWEGKYNGAKVIVITPEFNASAKSADVWIPIKPGSDNILAASVIHEIITQKMYKPEFMKIFTDLPFLVNVETKKLLRRSEVEVPKKAEDKEKYEEQFYCMNALTDKIALMPGTEGDGGKSIRLRELNISPELEGEWSVD…	1969726	Sulfurovum sp.
job.pdb	AF-A0A518U5I8-F1-model_v4 4Fe-4S Mo/W bis-MGD-type domain-containing protein	22.700	458	249	12	2	400	241	652	1.000	1.075E-22	621	400	982	MDGKNLVENKLTDSHWFIECMERGAKIVVIAPEYGPPSTKADYWIPIRPQTDAALWLGITRLMIEKKWYDETFVKGFTDFPLLVRTDTLQRLRAHEVFPQYKTSLSADGPSMKIQGLSAEQHAKLGDFVVWDGKTNAPAA-----------ITRDDVGATITKKGIDPVLAGSFKVKLVDGKEVEVATLWTLYQDHLKDYDLDTVVEITQAPKEMIEQLAQDIATMKPVAIHQGEGINHWFHATEMNRAAYLPLMLTGNIGRPGAGCQT----------------WAGNYKAA-----------LFQGSPWTGPGFKG---WVAEDPFDI--------NLNPKAHGKEIHAHAYTKDEEPAYWNHGDLA----------LIVDTPKFGRKNFTGKTHMP…	VWMMNPSVTQIPDAHFLYEARYNGTELVVIDPIYSATAIHADQWLPLTPGSDAALGLAVARHLFEQDAIDHAYVREQTDLPILVRMDTGRMLREADL--------KEGGKDN--------------LVYLWHPQKQAPVPAPGCEGAGGISIRLD----------FEPPIEGSWKIKLKDGQEVLLATVGSLLKESLDPWTFERTAEVTTLSVEQIRAFADGWVKAKRPMVLSSWGSNRYLHSDLMNRTKILCLMLKGAIGRKGAGLQSTGFIDLEGFGNAMQVEKDGIRGRIGMILNLMTPKDLFDVAVDMTMKRKTENQVMREGERRFESEVICNTTVTAVDYRYQGIKEALAKEQDHLLP--RPLAAYHEESTRNGWEPDFPRSG-----------…	-15.310,-69.050,-41.345,-11.730,-67.766,-41.915,-9.272,-65.587,-39.906,-8.001,-62.224,-40.990,-4.268,-61.665,-40.170,-2.914,-59.242,-37.667,0.117,-56.985,-38.380,-0.060,-54.633,-41.400,-2.595,-51.860,-40.526,-0.791,-50.015,-37.665,2.410,-49.161,-39.624,0.356,-47.793,-42.567,-1.753,-45.668,-40.162,1.421,-44.173,-38.581,2.905,-43.443,-42.048,-0.358,-41.760,-43.180,-0.503,-39.765,-39.884,3.128,-38.6…	MNPVPQNQSRRRFLLLAAAAGAAAAAGIPFYHYRLKAGASAKLGPRATPKLNSWEDLYRQRWTWDKIAKGSHGWSNCRSACAWDLYVKDGVVVREEQTATYDQSEPGVPDFNPRGCQKGACYTEVMYGPSRTSVPLKRVGPRGSGKWERISWDQAMAEIAEKCVDAAVKWGPETIYQDLGPNYDNGPTTAGRFKFQLMAGGLFADMWAEIGDLNLGALMSMGMAHVGGSSDEWFLSDFLVVWMMNPSVTQIPDAHFLYEARYNGTELVVIDPIYSATAIHADQWLPLTPGSDAALGLAVARHLFEQDAIDHAYVREQTDLPILVRMDTGRMLREADLKEGGKDNLVYLWHPQKQAPVPAPGCEGAGGISIRLDFEPPIEGSWKIKLKDGQEVLLATVGS…	1981880	Denitratisoma sp. DHT3
job.pdb	AF-A0A7X5DH28-F1-model_v4 Molybdopterin domain-containing protein	22.200	405	251	10	2	400	36	382	1.000	7.141E-22	620	400	537	MDGKNLVENKLTDSHWFIECMERGAKIVVIAPEYGPPSTKADYWIPIRPQTDAALWLGITRLMIEKKWYDETFVKGFTDFPLLVRTDTLQRLRAHEVFPQYKTSLSADGPSMKIQGLSAEQ-----HAKLGDFVVWDGKTNAPAAITRDDVGATITKKGIDPVLAGSFKVKLVDGKEVEVATLWTLYQDHLKDYDLDTVVEITQAPKEMIEQLAQDIATMKPVAIHQGEGINHWFHATEMNRAAYLPLMLTGNIGRPGAGCQTWAGNYKAALFQGSPWTGPGFKGWVAEDPFDINLNPKAHGKEIHAHAYTKDEEPAYWNHGDLALIVDTPKFGRKNFTGK-THMPTPTKALIFNNVNLINNAKWAYGMIKNVNPNVEMIVSMDIQMTASIEYADLALP…	VWGTNPVLTTPQTWRIILQAKDNGAKLLCIDPMRSATSHYCDEWIQIKQGTDLYLALAMLNEIVKEDRIDVEYVKRATTAPFLIRQDTGLFLRRS-----------DIEGGELADVRDAVTLNTAGSTKADPAYVMNEVTGEIAL--YTECD--------TPVLEGEFEVR---G--IKVKTAYSALKEHMAAYTVEDASELSGVPVETIRELVDIYTSGEPVMAYTQFGIDHYRGSHLWGQTLAIIAALTNNLSRHGSGLGGPGCPKGALA------------------PLYVNPVVSTGVSPVDIANMDPRLCSAAW----LETVR----------TGKYCGEDYPIKAFVGATGNPASNYPQQRLWLEDVVGNLDLIVTTDIEMTDTARYSDYVLP…	-1.119,-7.806,-9.992,1.442,-9.229,-7.554,3.386,-6.028,-6.662,0.756,-3.614,-5.224,-1.797,-5.729,-3.314,-0.634,-4.654,0.183,-0.395,-1.051,-1.096,-3.986,-1.223,-2.430,-4.958,-2.278,1.113,-3.229,0.644,2.851,-4.457,3.102,0.179,-8.012,2.372,1.396,-6.990,3.545,4.919,-4.354,6.298,4.490,-4.785,7.357,0.825,-1.358,5.895,-0.114,0.358,2.543,-0.724,2.996,1.038,1.652,5.624,1.354,-1.137,4.956,5.037,-2.022,3.535,…	MYDWAVGWGTNRVIGGGTFGYSNEPKDMVNSKYIIVWGTNPVLTTPQTWRIILQAKDNGAKLLCIDPMRSATSHYCDEWIQIKQGTDLYLALAMLNEIVKEDRIDVEYVKRATTAPFLIRQDTGLFLRRSDIEGGELADVRDAVTLNTAGSTKADPAYVMNEVTGEIALYTECDTPVLEGEFEVRGIKVKTAYSALKEHMAAYTVEDASELSGVPVETIRELVDIYTSGEPVMAYTQFGIDHYRGSHLWGQTLAIIAALTNNLSRHGSGLGGPGCPKGALAPLYVNPVVSTGVSPVDIANMDPRLCSAAWLETVRTGKYCGEDYPIKAFVGATGNPASNYPQQRLWLEDVVGNLDLIVTTDIEMTDTARYSDYVLPASFWLEYPDIRGNFSNPYLVYGG…	1898204	Clostridiaceae bacterium
job.pdb	AF-A0A2D7IA69-F1-model_v4 Uncharacterized protein	24.200	429	235	16	2	394	18	392	1.000	6.698E-23	619	400	711	MD--GKNLVENKLTDSHWFIECMERGAKIVVIAPEYGPPSTKADYWIPIRPQTDAALWLGITRLMIEKKWYDETFVKGFTDFPLLVRTDTLQRLRAHEVFPQYKTSLSADGPSMKIQGLSAEQHAKLG----DFVVWDGKTNAPAA----------ITRD--DVGATITKKGIDPVLAGSFKVKLVDGKEVEVATLWTLYQDHLKDYDLDTVVEITQAPKEMIEQLAQDIATMKPVAIHQGEGINHWFHATEMNRAAYLPLMLTGNIGRPGAGCQTW-AGNYKAALFQGSPWTGPGFK--GWVAEDP------------FDINLNPKAHGKEIHAHAYTKDEEPAYWNHGDLALIVDTPKFGRKNFTGKTHMPTPTKALIFNNVNLINNAKW---AYGM…	VMIWMSNPAATRIPDAHFFWEAKYNGTQVIAVSPEFTPTAMHSNLWLNPKPGTDSALAMSMVQVMLKENLYKPDYIKEQTDLPFLVRTDTKEFLRREDL------SL----------------YGLLAVADNVYYMWDETTKSIVQAPGTGRADKPFGRDRRKYG-TLELGDIKPSLEGRWIANTLDG-EVEVTTVFELLKEECENYTPQMASEITGVSPKVIEQTARVFADAQPGMIYAGYASCKWLHGDLLQRAMLLMLALTGSTGKEGGGLQIANSPNARGMTQFGFSDVGPAFRLISGTTWDYDHADMKELNSKIYGNELAEKFD------RYYKKSIEEDWF--------PDYSQNG-------------WKMGIFAGNN---GANWRASGSTW…	5.996,13.600,4.774,6.651,9.871,4.295,5.258,7.909,7.272,6.377,4.254,7.381,5.076,1.744,9.946,7.507,-1.184,9.392,10.469,-2.403,11.521,12.946,-5.313,11.425,11.509,-8.852,11.105,13.202,-9.638,14.454,10.404,-7.495,15.967,7.966,-10.383,15.191,9.769,-12.428,17.901,8.875,-9.716,20.468,5.129,-9.791,19.629,2.441,-11.516,21.761,0.004,-11.813,18.822,0.831,-11.413,15.102,-2.048,-11.143,12.616,-0.557,-12.037,9.…	GQVYTGDTFASVYKSKCVMIWMSNPAATRIPDAHFFWEAKYNGTQVIAVSPEFTPTAMHSNLWLNPKPGTDSALAMSMVQVMLKENLYKPDYIKEQTDLPFLVRTDTKEFLRREDLSLYGLLAVADNVYYMWDETTKSIVQAPGTGRADKPFGRDRRKYGTLELGDIKPSLEGRWIANTLDGEVEVTTVFELLKEECENYTPQMASEITGVSPKVIEQTARVFADAQPGMIYAGYASCKWLHGDLLQRAMLLMLALTGSTGKEGGGLQIANSPNARGMTQFGFSDVGPAFRLISGTTWDYDHADMKELNSKIYGNELAEKFDRYYKKSIEEDWFPDYSQNGWKMGIFAGNNGANWRASGSTWRKTAFEELETIVSLAPDMGVTSLFSDYVLPIAHHYER…	1913989	Gammaproteobacteria bacterium
job.pdb	AF-A0A4Q2LVI6-F1-model_v4 Ferredoxin:oxidoreductase FAD/NAD(P)-binding protein	25.500	254	164	4	2	255	179	407	1.000	1.769E-17	616	400	446	MDGKNLVENKLTDSHWFIECMERGAKIVVIAPEYGPPSTKADYWIPIRPQTDAALWLGITRLMIEKKWYDETFVKGFTDFPLLVRTDTLQRLRAHEVFPQYKTSLSADGPSMKIQGLSAEQHAKLGDFVVWDGKTNAPAAITRDDVGATITKKGIDPVLAGSFKVKLVDGKEVEVATLWTLYQDHLKDYDLDTVVEITQAPKEMIEQLAQDIATMKPVAIHQGEGINHWFHATEMNRAAYLPLMLTGNIGRPGA	LWGHNPANTWLAQANAIGRGRANGAKMVVIDPRPTALARQADAWLPVRPGTDAALALGLIHLLIADARFDEGFVRAWTNAPLLVRGDNGHFLREQDLWPDA------QG----------------NRFMAWNDARGCAVPYDTEQAAQAQDAAHFR--LRGALEIDVG-AQRLSCAPAFELLAQGCAAYTPPDVERITGVAQASLRAVADLFGTCRRVAYHAWTGIGQHTNATQAERAVATLYALCGSFDRIGG	-17.656,12.129,51.630,-16.855,8.636,52.908,-13.314,7.963,51.663,-13.753,4.330,50.591,-10.373,3.033,51.800,-10.285,-0.049,49.549,-8.490,-2.576,51.828,-8.100,-4.936,48.830,-4.458,-5.913,48.115,-2.931,-4.509,44.999,-2.539,-7.229,42.325,-0.418,-6.834,39.175,-2.042,-8.498,36.122,-0.353,-8.961,32.721,-2.381,-7.979,29.634,-2.440,-5.743,26.539,-4.087,-2.437,25.572,-7.065,-2.904,23.222,-7.524,0.814,22.356…	MQVMTTTAPTQTKQGYCTLCRSRCGTLNEVQGDMLVSVRPDASHPTGQAMCMKGKAAPELVHSPHRLRYPMRRTRPKTEADPGWVRIGWDEALAETAQRLGAIKAESGAESVVFAVTTPSGTPLTDSIDWIERFVRLFGSPNICYATEVCNWHKDFAHAFTFGCGMPAADYAQADLIVLWGHNPANTWLAQANAIGRGRANGAKMVVIDPRPTALARQADAWLPVRPGTDAALALGLIHLLIADARFDEGFVRAWTNAPLLVRGDNGHFLREQDLWPDAQGNRFMAWNDARGCAVPYDTEQAAQAQDAAHFRLRGALEIDVGAQRLSCAPAFELLAQGCAAYTPPDVERITGVAQASLRAVADLFGTCRRVAYHAWTGIGQHTNATQAERAVATLYALC…	2509434	Verminephrobacter sp. Larva24
job.pdb	AF-A0A897NLC7-F1-model_v4 Nitrate reductase alpha subunit	22.300	426	250	13	2	397	240	614	1.000	9.599E-22	616	400	948	MD--GKNLVENKLTDSHWFIECMERGAKIVVIAPEYGPPSTKADYWIPIRPQTDAALWLGITRLMIEKKWYDETFVKGFTDFPLLVRTDTLQRLRAHEVFPQYKTSLSADGPSMKIQGLSAEQHAKLGDFVVWDGKTNAPAAITRDDVGATITKKG------------IDPVLAGSFKVKLVDGKEVEVATLWTLYQDHLKDYDLDTVVEITQAPKEMIEQLAQDIATMKPVAIHQGEGINHWFHATEMNRAAYLPLMLTGNIGRPGAGCQTWAGNYKAALFQGSPWTGPGFKGWVAEDPFDINLN---------------PKAHGKEIHAHAYTKDEEPAYWNHGDLALIVDTPKFGRKNFTGKTHMPTPT-KALIFNNVNLINNAKWAYGMIKNVNP…	IIAWGSNINVTRIPDAKYFLDAQYNGTKRVGVFTDYSQTAIHTDEWLSPNPGTDTALALGMARTIVDEGLYDEAHVKEQSDMPLLVREDTGKFLRASEV------------PGLGADVENPEK-----VMVMQDSE-GDLRIAP-----ASLGDRADKYDPSKSIELDFDPRLTVEEEVATTDG-QVPVRSVWVNLGEELSNYTPEYVAEETGVGVETHQKIAREFAESDAAKVIHGKGVNDWYHNDLGNRAIQLLTTLTGHIGRNGTGVDHYVG-------QEKIWTFNGWK------NLSFPTGSVRGVPTTLWTYYHGGILNNTDEQTRSMIQESVNK-------GWMPVYP-------EERGDGFRPDPSTMFVWRGNFFNQAKGNVAIEETLWP…	4.166,-63.237,-64.888,0.456,-63.652,-63.932,-2.280,-62.084,-62.645,-4.867,-62.615,-60.060,-8.096,-60.678,-60.699,-10.905,-60.508,-58.269,-13.455,-57.727,-59.077,-14.951,-54.806,-57.284,-17.051,-53.520,-54.723,-15.945,-50.003,-53.730,-18.927,-47.674,-54.280,-17.121,-44.316,-54.258,-18.674,-41.642,-51.961,-19.530,-39.871,-55.270,-21.563,-42.882,-56.559,-23.425,-43.134,-53.214,-24.414,-39.424,-53.44…	MSSNNQPDDDVSRRDFLKGAGVASVVGVTGATIAEQGLNKLELVDDPIGSYPYRDWEDFYREEWDWDSIARSTHSVNCTGSCSWQVYVKNGQVWREQQANDYPRFDEDLPDPSPRGCNKGACFSDYVDADQRVKYPLRRTGERGEGQWERISWDRALTEIAEHVIDEVTEGRYDAISGFTPIPAMSPVSFASGTRMINLLGGVSHSFYDWYSDLPPGQPITWGHQTDNAESADWYNADYIIAWGSNINVTRIPDAKYFLDAQYNGTKRVGVFTDYSQTAIHTDEWLSPNPGTDTALALGMARTIVDEGLYDEAHVKEQSDMPLLVREDTGKFLRASEVPGLGADVENPEKVMVMQDSEGDLRIAPASLGDRADKYDPSKSIELDFDPRLTVEEEVATTD…	2784881	Halapricum desulfuricans
job.pdb	AF-A0A521X4L6-F1-model_v4 Twin-arginine translocation signal domain-containing protein	24.300	443	261	13	2	398	252	666	1.000	3.309E-22	616	400	990	MD--GKNLVENKLTDSHWFIECMERGAKIVVIAPEYGPPSTKADYWIPIRPQTDAALWLGITRLMIEKKWYDETFVKGFTDFPLLVRTDTLQRLRAHEVFPQYKTSLSADGPSMKIQGLSAEQHAKLGDFVVWDGKTNAPAAITRDDVGATITKKGIDPVLAGSFKVKLVDGKEVEVATLWTLYQDHLKDYDLDTVVEITQAPKEMIEQLAQDIATMKPVAIHQGEGINHWFHATEMNRAAYLPLMLTGNIGRPGAGCQ-----------------TWAGNYKAALFQG---SPWTGPGFKGWVAEDPFDIN--------LNPK--------AHGKEIHAHAYTKDEEPAYWNHGDLALIVDTPKFGRK--NFTGKTHMPTPTKA---LIFN--NVNLI…	ILMWHMNPLFTRIPSAHYITEARYNGTKVVSIAPDYNASTIHADLYVPVQIGTDAALALAVAKIIIDDNRYNASFVKEQTDLPLLVRTDNSRYLRQTDI--------EGKGRED--------------QLYFWDAVTGALAKAPRN----TLKLGKVDPALEGTFSATLADGSSVEVRPAFAALRDTLKDYTEERAAELCGATPNTIRRLADMIANAKRVHVLQGFNTPKYYHGDLIERSMALVLALTGNFGRPGTGLRGHNSSQLVMANGVKGKLGFEGFMEIAANQLDIEEEAKKHDPDLTEEMLAVEVERQEARHSALSPHQMSGLLIPPHFYWYWHGGYKESWNNAAW--SDTGMKRTFDEYFNEAIDKGWWDDLIQPAKDQIPRVFIESCGNAL…	-26.033,-39.991,31.682,-29.602,-39.637,31.352,-33.270,-39.474,31.692,-35.604,-38.110,28.983,-39.020,-36.610,29.803,-41.190,-34.902,27.194,-43.897,-32.666,28.644,-46.130,-30.603,26.345,-46.477,-26.995,27.483,-49.794,-25.526,26.395,-49.037,-21.861,25.776,-52.416,-20.197,25.297,-52.048,-16.799,23.669,-55.323,-14.953,24.124,-55.739,-12.405,21.341,-58.524,-9.797,21.651,-61.224,-10.716,19.098,-63.138,-…	MPAVRRYRTTAGLLNASGIVVNSRITRRTFLKGSGAMVAGLGLSRLVPLPHFDRIASTAARTYSTFEDLYRQKWTWDKVTWGTHLVDCYPGSCSWRVYTKDGLVFREEQGAQYPVVEKGVPDMNPRGCQKGCSFSEVMYGDERIKYPMRRTGERGEGKWERVSWDDALTQVADGIIDAIQEQGPESVMLDFGTGEGGTIHGSIPAWRLVRLLGGTVFDNNALTSDFNVGLYETFGKFQFCSSIDDWYHADLILMWHMNPLFTRIPSAHYITEARYNGTKVVSIAPDYNASTIHADLYVPVQIGTDAALALAVAKIIIDDNRYNASFVKEQTDLPLLVRTDNSRYLRQTDIEGKGREDQLYFWDAVTGALAKAPRNTLKLGKVDPALEGTFSATLADGSS…	2026734	Dehalococcoidia bacterium
job.pdb	AF-A0A5C5BZK6-F1-model_v4 Twin-arginine translocation signal domain-containing protein	31.400	264	149	7	2	263	218	451	1.000	1.760E-18	614	400	519	MDGKNLVENKLTDSHWFIECMERGAKIVVIAPEYGPPSTKADYWIPIRPQTDAALWLGITRLMIEKKWYDETFVKGFTDFPLLVRTDTLQRLR-AHEVFPQYKTSLSADGPSMKIQGLSAEQHAKLGDFVVWDGKTNAPAAITRDDVGATITKKGIDPVLAGSFKVKLVDGKEVEVATLWTLYQDHLKDYDLDTVVEITQAPKEMIEQLAQDIATMKPVAIHQG-EGINHWFHATEMNRAAYLPLMLTGNIGRPGAGCQTWAGN	EVGHNPLESGIVWSRALMDAKEAGTYIAVLDPRFSGTASKADAWLPVHPGTDAAVIQGMIRAIIDKKWYDEEFVKAHTSLPYLVDKKTGKSYRSAEELCP-NPTVVTGED---------------VGKPYVWDEASNAPK---------LYDAEGASPVLEGSWT---VDG--KELTTEFALMKKWISEYSLEWASETSGIAKDMIVDLADRYANNGPAIIDYGLGGPDKYTNADVLGHSMSILTALTGNYGRKGSGFGFYGGV	-68.713,-8.898,76.810,-68.258,-8.315,73.293,-67.094,-6.938,70.691,-68.044,-5.209,67.389,-67.559,-7.317,64.204,-66.551,-6.004,60.764,-66.608,-8.443,57.767,-63.310,-9.108,56.100,-64.027,-10.561,52.636,-60.414,-11.686,52.002,-59.167,-14.222,49.403,-58.063,-17.242,51.445,-54.782,-19.082,50.693,-57.040,-22.058,49.754,-58.975,-20.082,47.081,-55.659,-18.840,45.601,-54.220,-22.390,45.296,-57.413,-23.660,…	MSGTSSPNSGLTRRSFLKATGAAAGALGLAGAANMIATDTWLAPAQAHAEAGERVAHLCHQFHCLTGCNLKCTIRDERVALIEPSDLVDESHSTICLRGINEIAHIYSSDRLQTPLRRVGERGEGKFEQISWDEAVKAIADAINESHQKHGPDSVFVRKSTEASIGFDFIGALLKADQGGEWGLDRGQPNGQTPAFGAFSYCPTRSIWEFSDAATIIEVGHNPLESGIVWSRALMDAKEAGTYIAVLDPRFSGTASKADAWLPVHPGTDAAVIQGMIRAIIDKKWYDEEFVKAHTSLPYLVDKKTGKSYRSAEELCPNPTVVTGEDVGKPYVWDEASNAPKLYDAEGASPVLEGSWTVDGKELTTEFALMKKWISEYSLEWASETSGIAKDMIVDLADR…	84112	Eggerthella lenta
job.pdb	AF-A0A1F8RWB2-F1-model_v4 4Fe-4S Mo/W bis-MGD-type domain-containing protein	23.300	429	261	14	2	398	213	605	1.000	1.018E-21	614	400	925	MDGKNLVENKLTDSHWFIECMERGAKIVVIAPEYGPPSTKADYWIPIRPQTDAALWLGITRLMIEKKWYDETFVKGFTDFPLLVRTDTLQRLRAHEVFPQYKTSLSADGPSMKIQGLSAEQHAKLGDFVVWDGKTNAPAAI--TRDDVGATITKKGIDPVLAGSFKVKLVDGKEVEVATLWTLYQDHLKDYDLDTVVEITQAPKEMIEQLAQDIATMKPVAIHQGEGINHWFHATEMNRAAYLPLMLTGNIGRPGAGCQT---WA-----GNYKAALFQGSPWTGPGFKG---WVAEDPFDINLNPKAHGKEIHAHA-------YTKDEEPAYWNHGDLAL--IVDTP----KFGRKNFTG------KTHMPTPTKALIFNNVNLINNAKWAYGMIKNV…	VWLGNPVYTRVPDVHYMWEARYKGAQIITIAPDYNATVVHSDLWVNLRVGSDAALALAICQVILEEGLIKERYVQEQTDLPFLLREDTRRFLRQSDL----------------VEGGKDN------VFYFWDRATNSLREAPGTAGQPEPSIALGDLDPALEGRFEVELATGERVSVRPVFELLRERLRDYTPEQAAKITGVSAKVIRRLAHQVAASPAVLVFCSWGACKHYHMDLFQRAIILILALTGNTGKRGAGMRIGAWWNMALSYNRNIGRMIE-----AQGPSERPKVR-----DLEEMMKSM---MRANSPVSPTMVWLYAHDEGYRKLVDTDSYHDPDLPRPVGEYVREALDKGWMPLYPKEGKPPR-VFLYTGMNPLRRWPAPDVIRENL…	25.380,-57.536,9.649,22.826,-60.376,9.609,22.293,-62.898,6.756,20.119,-60.899,4.261,23.281,-59.892,2.296,24.360,-63.435,1.250,21.288,-64.634,-0.711,21.438,-61.871,-3.385,24.897,-62.830,-4.798,23.943,-66.422,-5.780,21.143,-65.788,-8.344,23.386,-63.961,-10.874,24.623,-66.419,-13.461,23.150,-68.223,-16.305,20.347,-68.383,-18.820,17.487,-65.979,-19.097,17.315,-64.374,-22.579,19.030,-60.975,-22.858,15…	MTEAGLMLSALGQKGRARGASYRSWEDLYRRKWTWDRVVKGTCNRADCIAACTLNLFVKDGIVWREEQNAMYAQTNASVPDFNPRGCQKGMVYSDLMYDATRIKYPLRRVGERGSGKWERISWEEALTEISDKVIDVCLEDGPESVVYDFGTTNLDFGPGTPAEQHLFQLVGTSALDEWAGVGDLPMGAIQTWGLFNADGTSDDWFNAETILVWLGNPVYTRVPDVHYMWEARYKGAQIITIAPDYNATVVHSDLWVNLRVGSDAALALAICQVILEEGLIKERYVQEQTDLPFLLREDTRRFLRQSDLVEGGKDNVFYFWDRATNSLREAPGTAGQPEPSIALGDLDPALEGRFEVELATGERVSVRPVFELLRERLRDYTPEQAAKITGVSAKVIRR…	1797660	Chloroflexi bacterium RBG_16_68_14
job.pdb	AF-A0A7Y5SGF8-F1-model_v4 Molybdopterin-dependent oxidoreductase	21.800	453	253	16	5	397	1	412	1.000	2.771E-22	613	400	710	KNLVENKLTDSHWFIECMERGAKIVVIAPEYGPPSTKADYWIPIRPQTDAALWLGITRLMIEKKWYDETFVKGFTDFPLLVRTDTLQRLRAHEVFPQYKTSLSADGPSMKIQGLSAEQHAKLGDFVVWDGKTNAPAAITRDDVGATITKKGIDPVLAGSFKVKLVDGKEVEVATLWTLYQDHLK-DYDLDTVVEITQAPKEMIEQLAQDIATMKPVAIHQGEGINHWFHATEMNRAAYLPLMLTGNIGRPGAGCQTW----------------AGNYKAALFQGSPWTGPGFKGWVA---------EDPFDINL-------NPKAHGKEIHAHAYTKD--EEPAYWNH--------------GDLALIV----------DTPKFGRKNFTGKTHMPTPT…	MNPVFTRIPFYHFIAEARYNGAEVVNISPDVNPSHTHADYQIPINGASDPAFGLALTQVMFAENIADWQFLKEQTDFGYLVRTDTRRYLRQTDVEG--------EGRED--------------QMYQWVPGQG-LKLADRGQMHL----KGVDIALEGVFDVKLADGKTVQVTPVYAIFRKKLDAEYTPEKQYPITGVHPDVIRMLARKIAT-KKTNIMLGYNACKFYHGDLIERAMCA----SGNWGKHGTGIRCWAAGFVEGQGIAMAKPGPGAANSEIILAARDAG------VAAMKAQDPTMTTEIAVGEMLRRTAGRERQAFNRVESTPVAGGTTSPPAFWWYDHGGYKERWNRKEWGDTSLPRSFDDYYNEAMEKGWWEGILKPGADQ---PP…	1.328,-14.117,4.400,3.523,-17.060,3.195,7.060,-16.013,4.283,8.496,-19.419,3.565,7.899,-18.582,-0.118,7.924,-14.783,-0.075,10.558,-13.910,2.600,13.110,-16.762,2.201,16.170,-14.791,3.448,14.364,-13.637,6.557,12.172,-16.670,7.385,14.698,-17.902,10.004,13.684,-15.031,12.344,10.140,-16.484,12.564,11.459,-19.986,13.397,14.086,-18.574,15.830,11.481,-16.344,17.528,9.330,-19.484,17.990,12.264,-21.401,19.5…	MNPVFTRIPFYHFIAEARYNGAEVVNISPDVNPSHTHADYQIPINGASDPAFGLALTQVMFAENIADWQFLKEQTDFGYLVRTDTRRYLRQTDVEGEGREDQMYQWVPGQGLKLADRGQMHLKGVDIALEGVFDVKLADGKTVQVTPVYAIFRKKLDAEYTPEKQYPITGVHPDVIRMLARKIATKKTNIMLGYNACKFYHGDLIERAMCASGNWGKHGTGIRCWAAGFVEGQGIAMAKPGPGAANSEIILAARDAGVAAMKAQDPTMTTEIAVGEMLRRTAGRERQAFNRVESTPVAGGTTSPPAFWWYDHGGYKERWNRKEWGDTSLPRSFDDYYNEAMEKGWWEGILKPGADQPPRVLFEATGDMLRRSRGGKKTLVENLWPKLKAIVVIDFRLSE…	2026734	Dehalococcoidia bacterium
job.pdb	AF-A0A524PC85-F1-model_v4 Molybdopterin oxidoreductase	24.200	384	229	9	33	400	2	339	1.000	1.013E-22	610	400	649	PEYGPPSTKADYWIPIRPQTDAALWLGITRLMIEKKWYDETFVKGFTDFPLLVRTDTLQRLRAHEVFPQYKTSLSADGPSMKIQGLSAEQHAKLGDFVVWDGKTNAPAAI--TRDDVGATITKKGIDPVLAGSFKVKLVDGKEVEVATLWTLYQDHLKDYDLDTVVEITQAPKEMIEQLAQDIATMKPVAIHQGEGINHWFHATEMNRAAYLPLMLTGNIGRPGAGCQTWAGN-----YKAALFQGSPWTGPGFKGWVAEDPFDINLNPKAHGKEIHAHAYTKDEEPAYWNHGDLAL---------IVDTPKFGRKNFTGKTHMPTPTKALIFNNVNLINNAKWAYGMIKNVNPNVEMIVSMDIQMTASIEYADLALPANSWLE	PDFNSSCTHADLYLAIAPGTDADLALGVARILVEKKHYDAPYVREQTDMPLLVVEKTRRYLRESDM--------EENGGDD--------------VFYFFDEKEGKVKKAPGSMGSPARSIDLSGAVPALTGRYFVPGRKGEKIAVVPVFERMRKLLGRYTLKEVARRTGLSPRDIAAFAHDLGTRRPAMIIHGAGTNHWFHNDLINRAMMLLVALTGDVGKNGGGFNHYVGQERIWPEEGFKKLAFP------EGGKKQ-----RFQNTTLWTYVH----SSNKDEHRYNGRPIEEYIEESVAKGWMPLYPKNRK---------QKPRALIVWRANYLNQAKGNEKIIPSLWTDLDLIVNINFRMDTTALYSDVVLPASSYYE	-2.220,-18.408,4.867,-4.296,-20.367,2.300,-1.355,-22.468,1.296,1.299,-24.221,3.400,3.985,-21.828,2.156,7.703,-22.020,2.996,7.335,-19.813,6.109,4.682,-22.165,7.589,7.444,-24.748,8.329,8.602,-22.392,11.127,5.153,-21.533,12.565,3.741,-23.135,15.738,0.227,-22.786,14.257,-0.867,-22.892,10.607,-4.277,-21.385,9.824,-5.256,-22.658,6.342,-7.641,-19.715,5.893,-9.979,-19.413,2.884,-8.645,-16.789,0.418,-9.79…	SPDFNSSCTHADLYLAIAPGTDADLALGVARILVEKKHYDAPYVREQTDMPLLVVEKTRRYLRESDMEENGGDDVFYFFDEKEGKVKKAPGSMGSPARSIDLSGAVPALTGRYFVPGRKGEKIAVVPVFERMRKLLGRYTLKEVARRTGLSPRDIAAFAHDLGTRRPAMIIHGAGTNHWFHNDLINRAMMLLVALTGDVGKNGGGFNHYVGQERIWPEEGFKKLAFPEGGKKQRFQNTTLWTYVHSSNKDEHRYNGRPIEEYIEESVAKGWMPLYPKNRKQKPRALIVWRANYLNQAKGNEKIIPSLWTDLDLIVNINFRMDTTALYSDVVLPASSYYEKTDLNTTDCHSFIHPFNKVLDPLFESRTDWDIFSALAKKIEEVALRRKLPPFKDDELGWT…	2026735	Deltaproteobacteria bacterium
job.pdb	AF-A0A7X5DEL5-F1-model_v4 DMSO reductase	23.700	400	229	10	2	400	239	563	1.000	2.954E-21	607	400	616	MDGKNLVENKLTDSHWFIECMERGAKIVVIAPEYGPPSTKADYWIPIRPQTDAALWLGITRLMIEKKWYDETFVKGFTDFPLLVRTDTLQRLRAHEVFPQYKTSLSADGPSMKIQGLSAEQHAKLGDFVVWDGKTNAPAAITRDDVGATITKKGIDPVLAGSFKVKLVDGKEVEVATLWTLYQDHLKDYDLDTVVEITQAPKEMIEQLAQDIATMKPVAIHQGEGINHWFHATEMNRAAYLPLMLTGNIGRPGAGCQTWAGNYKAALFQGSPWTGPGFKGWVAEDPFDINLNPKAHGKEIHAHAYTKDEEPAYWNHG-DLALIVDTPKFGRKNFTGKTHMPTPTKALIFNNVNLINNAKWAYGMIKNVNPNVEMIVSMDIQMTASIEYADLALPANSWLE	LWGRNVADTHTSEFRYLVKARENGAKIVVVDPRLCSTAAIADQWIPIKAQTDPALALGMMNVIISNDLHAKDWLVANSVAPFLVRESDGALLRDGE------------GED--------------AAWMVWDEASGKAVP---------NTTEGVTAALSGTFEV---DG--ETCRTSFDHLVDEVSKYTLEYTSEITGLDPDVIETFAMEYINAQPAGIRMGQGMQRVYNSHSPFRTVATLAAVAGYIGVEGGGASHAGGT------------------------ASIRSTP---GITIPAFNY-----DAWADTGANEVNMVKSSTLYDQIITG---DPNPIDFMWFANSNFINMSPDSNKIINEVLPKISTIVTVDPYWTWTARYSDYVLPACNYWE	4.812,-44.880,20.683,1.052,-44.057,20.562,-0.356,-40.469,20.100,1.059,-38.924,16.935,-1.810,-39.529,14.439,-4.414,-36.852,15.448,-3.132,-33.907,13.317,-3.840,-34.835,9.684,-6.519,-32.673,7.941,-9.527,-34.867,7.422,-9.897,-35.220,3.621,-13.558,-34.182,3.091,-13.551,-35.411,-0.548,-11.521,-38.163,-2.200,-12.153,-38.578,-5.966,-15.308,-36.392,-5.980,-17.261,-38.784,-3.678,-18.320,-38.322,-0.042,-16.…	MEEKDQLAPTEFVHDGKLTRRTFVKGAGWLTITSAVGATAVGCAPSAPAEKDELAETGPVADPEEGFTYKSACCSVNCTSRCHLRARVKDDKIYTVTPGQMPGRDDYANCCLRSIGLGTRTHDENVRVMHPMKRTGERGSGEFEQISWEQAIEEIAERMEASKAQYGAKACGFYSFTGNLSKLSWEAPTRFAGTYGGTAFDIEGIMGDHGATMGMTLCFGQGRGAHDTRDYMNSKMVVLWGRNVADTHTSEFRYLVKARENGAKIVVVDPRLCSTAAIADQWIPIKAQTDPALALGMMNVIISNDLHAKDWLVANSVAPFLVRESDGALLRDGEGEDAAWMVWDEASGKAVPNTTEGVTAALSGTFEVDGETCRTSFDHLVDEVSKYTLEYTSEITGLD…	1898204	Clostridiaceae bacterium
job.pdb	AF-A0A7V5XBZ6-F1-model_v4 Uncharacterized protein	21.800	431	230	12	2	397	140	498	1.000	5.664E-21	607	400	826	MDGKNLVENKLTDSHWFIECMERGAKIVVIAPEYGPPSTKADYWIPIRPQTDAALWLGITRLMIEKKWYDETFVKGFTDFPLLVRTDTLQRLRAHEVFPQYKTSLSADGPSMKIQGLSAEQHAKLGDFVVWDGKTNAPAA--ITRDDVGATITKKGIDPVLAGSFKVKLVDGKEVEVATLWTLYQDHLKDYDLDTVVEITQAPKEMIEQLAQDIATMKPVAIHQGEGINHWFHATEMNRAAYLPLMLTGNIGRPGAGCQTW----------------------AG----NYKAALFQ-------GSPWTGPGFKGWVAEDPFDINLNPKAHGKEIHAHAYTKDEEPAYWNHGDLALIVDTPKFGRKNFTGKTHMPTPTKALIFNNVNLINNAKWAYGMI…	VWACNPALTRIPDAHFFWEARYNGTEVVVISPEFSGSAIHASKWLNPKPGTDAALAMAMVQVIVEDRAIQWDYVREQTDLPFLVRTDNRKFLRRSDLEPDAK-----------------DGDK---QFLFWDESTAQAVAAPADRLELG------NLKPAVEGEWTVQTPAG-PVTVTTVFELLKQQVRSYTPEEVAKITGVHADNIRTVARTFAGSGPSMIFAGYRINKWLNGDLALRAWLLMCALTGNTGRAGGGLQTTQLPRGDGLLKYVFNGVGPRLKVAAISLWDYAHADGAELNRKVYGETYAGHVDS--HYQQAI------ERHWIPDY-------------AATPW------------------------KMGIMAGHNPANWRASGEGWR…	16.250,-14.872,18.363,14.663,-11.635,19.634,15.326,-12.085,23.357,16.114,-15.395,25.093,12.385,-16.159,25.574,11.383,-16.058,21.876,11.634,-18.712,19.137,14.371,-18.311,16.633,13.578,-17.184,13.065,15.133,-20.342,11.509,14.912,-21.960,9.036,12.688,-19.443,7.285,12.463,-20.047,3.496,9.532,-21.261,1.388,8.764,-23.596,-1.561,9.257,-20.724,-4.078,12.738,-19.875,-2.752,13.640,-23.593,-3.013,12.483,-23…	RSGEDTPDYGPRGCQKGLRQSKYMYGRQRVLYPMKRVGKRGEGKWERISWDQACAEIADRFLDYAVEHGPESITFAMGTQMTLKRASFASLFRFANLAGITVPETFAGVGDLPLGAYQVLGYELPGDNMAAVFKSKVCLVWACNPALTRIPDAHFFWEARYNGTEVVVISPEFSGSAIHASKWLNPKPGTDAALAMAMVQVIVEDRAIQWDYVREQTDLPFLVRTDNRKFLRRSDLEPDAKDGDKQFLFWDESTAQAVAAPADRLELGNLKPAVEGEWTVQTPAGPVTVTTVFELLKQQVRSYTPEEVAKITGVHADNIRTVARTFAGSGPSMIFAGYRINKWLNGDLALRAWLLMCALTGNTGRAGGGLQTTQLPRGDGLLKYVFNGVGPRLKVAAIS…	2026725	Chromatiales bacterium
job.pdb	AF-A0A2E8J8C1-F1-model_v4 4Fe-4S Mo/W bis-MGD-type domain-containing protein	21.100	434	234	9	2	395	234	599	1.000	1.840E-21	604	400	926	MD--GKNLVENKLTDSHWFIECMERGAKIVVIAPEYGPPSTKADYWIPIRPQTDAALWLGITRLMIEKKWYDETFVKGFTDFPLLVRTDTLQRLRAHEVFPQYKTSLSADGPSMKIQGLSAEQHAKLGDFVVWDGKTNAPAAI--TRDDVGATITKKGIDPVLAGSFKVKLVDGKEVEVATLWTLYQDHLKDYDLDTVVEITQAPKEMIEQLAQDIATMKPVAIHQGEGINHWFHATEMNRAAYLPLMLTGNIGRPGAGC-----------------------QTWAGNYKAALFQGSPW-------------TGPGFKGWVAEDPFDINLNPKAHGKEIHAHAYTKDEEPAYWNHGDLALIVDTPKFGRKNFTGKTHMPTPTKALIFNNVNLINNAKW…	IIMWIYNPSSTRIADAHHLSEARYGGTTIVSVSPDQNPSHMHADYWVNPEPGTDHGMALAMAHIIVRDDLYDEGFLREQTDMPFLVRMDNKKFLRASDF--------EADGSDE--------------VFYVWDRKTNKAVQPPGSMGSADKTLILGDTDPALEGKWQVNLASGESVEVTTVFELMKLSLAGNTPEYGEKVTGVGAKTLEKIAAIYANSETALIQCGWGMPKIYHGDLLQRAIFLLSALTGNTGKVGGGVFVGGIVESGSPITFPTKYFNGKHRVIPGATWLYVHGGLNKVSSRWTPVPGEKTADE-----YIMEGLEKGWMP----------------------------IWPKPGEDP-------------RILIECGSNLLRRTRM…	-8.079,-66.543,-51.709,-4.452,-67.735,-51.402,-1.065,-66.972,-52.291,1.852,-67.462,-50.483,4.897,-66.647,-48.546,8.484,-66.163,-49.038,11.337,-64.372,-47.314,12.075,-64.041,-43.609,15.772,-63.632,-43.335,18.404,-60.843,-43.233,18.385,-57.372,-42.057,19.982,-57.203,-38.657,20.606,-53.521,-39.426,22.610,-52.544,-36.334,21.565,-49.450,-34.302,24.967,-48.030,-35.447,23.898,-47.459,-39.087,20.669,-45.…	MNHFTKGVNSMVQTRREFIKNASVSAVSLSLSRLSFDASAQSGGVAPATVEYGDWRDVYKNKWAWDKVVSSTHSCNCNHNCSWKLYVKEGIVWREEQNATYKHLHKGLADDNPQGCQKGAAFSNQMYSENRLRYPLKRVGERGSRNWKRVSWDEALTDIAKSTVEVVRDEGADRIIIPMATQGTAAKSRYANAIGGVVIEPYGDIGDAHNGASMTTGTLFHNATSDSRMMADCIIMWIYNPSSTRIADAHHLSEARYGGTTIVSVSPDQNPSHMHADYWVNPEPGTDHGMALAMAHIIVRDDLYDEGFLREQTDMPFLVRMDNKKFLRASDFEADGSDEVFYVWDRKTNKAVQPPGSMGSADKTLILGDTDPALEGKWQVNLASGESVEVTTVFELMKL…	1913989	Gammaproteobacteria bacterium
job.pdb	AF-A0A521WHM3-F1-model_v4 Ethylbenzene dehydrogenase	23.200	434	263	14	2	395	227	630	1.000	1.452E-21	603	400	820	M--DGKNLVENKLTDSHWFIECMERGAKIVVIAPEYGPPSTKADYWIPIRPQTDAALWLGITRLMIEKKWYDETFVKGFTDFPLLVRTDTLQRLRAHEVFPQYKTSLSADGPSMKIQGLSAEQHAKLGDFVVWDGKTNAPAAITRDDVGATITKKGIDPVLAGSFKVKLVDGKEVEVATLWTLYQDHL-KDYDLDTVVEITQAPKEMIEQLAQDIATMKPVAIHQGEGINHWFHATEMNRAAYLPLMLTGNIGRPGAGCQTW----------------AGN------YKAALFQGSPWTGPGFKGWVAEDPFDINLNPKAHGKEIHAH-------AYTKDEEPAYWNHGDLALIVDTPKFG----RKNFTGKTHMPTPTKA-LIFNNV--NLINNAKWA…	MLCWQINPAYTSIPWHHFISEGRYRGAEVVVVAPDFNPTAPHADYYVPVRIGADVALANAMSQVIIEENLVHWKFVQEQTDLPLLVRLDNNRFLRAKDVD---------GGRDD--------------QFYWYDEKTKAIVEAPR----GTLALKGRSPALKGVFTAKLKKGKTVKVTPAFALLKKMLDEQYTPEKAQSLSGTNPELVRTIARKAAK-KRTRMLMGWNSGKYYHGDLMERSMMLVLALTGNWGKKGTGARSWAVGMFDGQFFAPNKPVPGQEITAQAMAGGEAMKQALRAEDPTMTDEIIGHEMAYRGAAMGGMVPPAFFWYYHCGYQEIWNKKTW--GDVGMKRSFDAYFNEAIEKGWFNGAIQPAAKQQPRIIFEIGSNLLRRTRGG…	-74.225,-11.782,-25.184,-73.874,-15.089,-25.939,-73.603,-18.312,-26.760,-73.831,-20.863,-28.745,-73.369,-24.142,-29.764,-72.194,-27.450,-29.608,-71.583,-30.449,-30.699,-71.681,-34.220,-31.452,-70.775,-37.277,-31.817,-69.613,-40.915,-31.655,-66.734,-43.310,-31.212,-65.722,-46.373,-31.240,-64.173,-49.508,-32.678,-61.632,-51.795,-30.911,-58.148,-53.369,-30.804,-55.132,-54.252,-30.894,-52.028,-52.964…	MTEERMAQTKTPAKRKAAARNGHAASGVRTLRIPAAPPSPVEEAYRDKIKWSKWTWGSHCVDCYPSNCPFRVYVGRDGEVWREEQAGTYDTIEKGVPDFNPAGCQKGVTWHRLLTGKERVLKPLKRAGARGEGKWKEISWDQALTEIADHIIDAIQEQGPESIIRIGEPAEGGTQALVYGSQLVGQLGGTITDVQAEINDFSPGIYVTFGKFDPAASCDDWFHTDLMLCWQINPAYTSIPWHHFISEGRYRGAEVVVVAPDFNPTAPHADYYVPVRIGADVALANAMSQVIIEENLVHWKFVQEQTDLPLLVRLDNNRFLRAKDVDGGRDDQFYWYDEKTKAIVEAPRGTLALKGRSPALKGVFTAKLKKGKTVKVTPAFALLKKMLDEQYTPEKAQSL…	2026734	Dehalococcoidia bacterium
job.pdb	AF-A0A7V6RMH5-F1-model_v4 Stage 0 sporulation protein A homolog	26.200	259	157	7	2	260	377	601	1.000	1.572E-17	599	400	669	MDGKNLVENKLTDSHWFIECMERGAKIVVIAPEYGPPSTKADYWIPIRPQTDAALWLGITRLMIEKKWYDETFVKGFTDFPLLVRTDTLQRLRAHEVFPQYKTSLSADGPSMKIQGLSAEQHAKLGDFVVWDGKTNAPAAITRDDVGATITKKGIDPVLAGSFKVKLVDGKEVEVATLWTLYQDHLKDYDLDTVVEITQAPKEMIEQLAQDIATMKPVAIHQGEGINHWFHATEMNRAAYLPLMLTGNIGRPGAGCQTW	VWAGSITEAQIHNWHFIADAMDKGAKLVVIDPFYSPTAAKADVWVSVRPGSDPALALAMMNVIIKENLMDKAFMRDHTVAPFLVRADNKRFLRQSDLTGQKVA-----------EGQE-------DPYLVWDKASN--QVRTVDQA--------VDPAFEGTFNV---NG--VSATTSFSLLKQVVDHFTPEAASKITDVKPEMIRRIARMYAQG-PTTIVPGFGTDRYDNGQLHGHAVAALAAITGNLGKSGASVGFF	51.575,11.248,28.374,49.771,7.870,28.173,47.492,7.651,25.233,43.874,8.014,26.465,41.729,5.629,24.381,37.964,5.033,24.531,36.911,1.595,23.205,33.233,2.138,22.304,32.374,-1.462,21.330,29.117,-2.989,22.684,30.129,-6.455,21.570,31.868,-8.006,24.627,34.293,-10.341,22.813,35.387,-7.757,20.235,35.795,-5.090,22.945,37.888,-7.435,25.159,40.046,-8.506,22.183,40.627,-4.885,21.116,41.231,-3.900,24.785,43.803…	MPAKIVIAIPHHWLRDTVQQMLAGETAQITCAATLDTLQEASSKEADLVLVDVFSFGIPYTDVMECIRTCMPGVSIIALVSTDTGDYRDALMRAGANMVVAKENIDQELIPSLIQVLKGRQCNEYIEYLLSCQDRLDNLMQKEARCVDKKQDKPLGNLMLSRRTFLKGSAAAAVVTGVALSNPGDRILYALTETDAEAAAKAAGEELYNGVCRPNCGGACRMNVHVRDGRVVKTSMKPLPDPRYNRICLRGLSNVQRIYSPNRIKYPMKRVGKRGEDKWKRISWDEAINTIVDNMNRISKKYGKQANSFIGCSGSYATLSSPFSGSFTRLKNVMEATFISISLDTAYFAGVGRVIGGTLFLQGNEPADYANANTVFVWAGSITEAQIHNWHFIADAMDK…	2093811	Syntrophomonadaceae bacterium
job.pdb	AF-A0A6G7TAD1-F1-model_v4 Molybdopterin-dependent oxidoreductase	22.800	407	239	14	2	398	171	512	1.000	6.009E-21	597	400	1146	MDGKNLVENKLTDSHWFIECMERGAKIVVIAPEYGPPSTKADYWIPIRPQTDAALWLGITRLMIEKKWYDETFVKGFTDFPLLVRTDTLQRLRAHEVFPQYKTSLSADGPSMKIQGLSAEQHAKLGDFVVWDGKTNAPAAIT-----RDDVGATITKKGIDPVLAGSFKVKLVDGKEVEVATLWTLYQDHLKDYDLDTVVEITQAPKEMIEQLAQDIATMKPVAIHQGEGINHWFHATEMNRAAYLPLMLTGNIGRPGAGCQTWAG----NYKAALFQGSPWTGPGFKGWVAEDPFDINLNPKAHGKEIHAHAYTKDEEPAYW-NHGDLALIVDTPKFGRKNFTGKTHMPTPTKALIFNNVNLINNAKWAYGMIKNVNPNVEMIVSMDIQMTASIEYAD…	LWGHNPANTWLAQASAIGTGRNNGAKLIVVDPRPTPLAKEANAWLDVNPGTDGALALGLSHLLVERNLFNHEFVRNWTNGPLLVRNDNGYFLREKDINPLA---IS-------------------NRYTVWDEHNQQVTFIDSETRTEETLTPT-------AALEGNVEVAIADGAKISCQTAFSSFKDMLANYDPENVSRITGVSVASIEAAASLIAGAKKIAYHSWSGVAQHTNATQTERAIATLYALTGCFDQEG--CNRIYASHPVNV------------------VNS-PTLM---PKSQWDK----ALGLEERPIGPPSQGW----VHSQDIWHSVLEG---TPYKIRGLIGFGANILLSQSDT-SLGQQALEALEFYAHVDLFETPTSKYAD…	27.865,20.278,-9.198,25.190,18.213,-7.404,22.993,20.070,-4.869,21.844,18.310,-1.665,18.346,19.505,-0.684,16.748,18.533,2.671,13.133,17.535,2.698,10.780,14.595,3.417,9.296,11.697,1.406,5.460,11.653,1.024,5.109,8.244,-0.656,3.605,7.006,2.667,2.421,7.986,6.184,5.963,7.603,7.596,7.003,10.950,6.005,10.675,10.017,6.328,13.221,12.859,6.434,15.359,12.901,3.268,18.471,14.347,1.658,17.823,14.688,-2.092,20.…	MSDIIPGYCTLCRSRCGTLNEVANDHLIKVRANPEHPNGKAMCMKGKAAPELVDSANRILYPMKRTHPKGAENPGWKRISWEEAMSTIAGQLEKFKRENGAESVAFGFTSPSGTPLSDAIEWLERFVRIYGSPNTSYGTEICNWHKDVAHRWTFGCGIPVADYSHADLILLWGHNPANTWLAQASAIGTGRNNGAKLIVVDPRPTPLAKEANAWLDVNPGTDGALALGLSHLLVERNLFNHEFVRNWTNGPLLVRNDNGYFLREKDINPLAISNRYTVWDEHNQQVTFIDSETRTEETLTPTAALEGNVEVAIADGAKISCQTAFSSFKDMLANYDPENVSRITGVSVASIEAAASLIAGAKKIAYHSWSGVAQHTNATQTERAIATLYALTGCFDQEG…	2714951	Leclercia sp. 29361
job.pdb	AF-A0A3Q8HSH8-F1-model_v4 4Fe-4S Mo/W bis-MGD-type domain-containing protein	21.800	443	256	15	2	398	233	631	1.000	2.625E-21	596	400	960	MDGKNLVENKLTDSHWFIECMERGAKIVVIAPEYGPPSTKADYWIPIRPQTDAALWLGITRLMIEKKWYDETFVKGFTDFPLLVRTDTLQRLRAHEVFPQYKTSLSADGPSMKIQGLSAEQHAKLGDFVVWDGKTNAPAAITR--DDVGATITKKGIDPVLAGSFKVKLVDGKEVEVATLWTLYQDHLKDYDLDTVVEITQAPKEMIEQLAQDIATMKPVAIHQ--GEGINHWFHATEMNRAAYLPLMLTGNIGRPGAGCQTWA-----------------GNYKA----ALFQGS---PWTGPGFKGWVAEDPFDINLNPKAHGKEI-------------HAHAYTKDEEPAYWNHGDLALIVDTPK-----FGRKNFTGKTHMPTPTKALIFNNVNL…	IWGGNPIYTQIPNAHYITEARYNGAKVITIAPDFSASAVHADQWVPVKVGSDAALGLSMAHVMIEEGIYKKRFVQEQTDLPLLQRVDNGRFLREADM--------EKGGSDE--------------VFYLYDLRSRQILAASTQTLDLG------EMDPALEGEFVVQTLAG-EIRARPVFAGLREHLRQYRPEFASKICGVDPETIRGLARDLARAR--AASFLAQSNFGKFYHGLEMERAQVLCCVLAGQIGHKGAGYQGFPVLCADGFDVLAGMSGKDGVQQAIEALQKKKGAALEHFMKQG--MTHEMAMYELGRQASRRGGSVPTMMWLYYQAGLDKLYGETERLDPYMK--RSLSSYMEEAVAKGWQFKQD---------APTKILINFAGNL…	-38.951,-55.943,4.941,-35.546,-56.526,6.525,-32.538,-54.215,7.000,-29.057,-54.775,5.527,-26.282,-55.327,8.083,-23.008,-53.326,7.993,-21.377,-56.643,6.891,-23.634,-56.918,3.782,-22.800,-53.326,2.724,-19.084,-54.270,2.869,-19.774,-57.326,0.642,-21.705,-55.219,-1.935,-18.841,-52.672,-2.327,-16.272,-55.227,-3.644,-18.197,-56.100,-6.855,-17.544,-52.931,-8.963,-13.759,-52.439,-8.426,-12.834,-56.046,-9.…	MTGMSRREFLKGGIGATGLSLLQFNSTWSFAADRTRRAPVVDYPDFAAIYRKKWRWDKISKGSHNVNCWYQRQCLWNVYVKDGIVWREEQSATYTPIDPGIPDNNPRGCQKGCSFSQRMYDGSRVRYPLKRVGERGEGKWKRVSWDEALEDIADRMIDVMIKEGPASMIYDAGTNAWGSQMLAGMRLAQLLDMPVLDINSEIGDSRPGISVVAGTEEMCNSAEDLMFSDLIFIWGGNPIYTQIPNAHYITEARYNGAKVITIAPDFSASAVHADQWVPVKVGSDAALGLSMAHVMIEEGIYKKRFVQEQTDLPLLQRVDNGRFLREADMEKGGSDEVFYLYDLRSRQILAASTQTLDLGEMDPALEGEFVVQTLAGEIRARPVFAGLREHLRQYRPEFA…	356837	Azoarcus sp. DN11
job.pdb	AF-A0A7C7Z0K7-F1-model_v4 Ferredoxin:oxidoreductase FAD/NAD(P)-binding protein	22.300	411	237	11	2	400	155	495	1.000	1.086E-20	594	400	573	MDGKNLVENKLTDSHWFIECMERGAKIVVIAPEYGPPSTKADYWIPIRPQTDAALWLGITRLMIEKKWYDETFVKGFTDFPLLVRTDTLQRLRAHEVFPQYKTSLSADGPSMKIQGLSAEQHAKLGDFVVWDGKTNAPAAIT---RDDVGATITKKGIDPVLAGSFKVKLVDGKEVEVATLWTLYQDHLKDYDLDTVVEITQAPKEMIEQLAQDIATMKPVAIHQGEGINHWFHATEMNRAAYLPLMLTGNIGRPGAGCQTWAGNYKAALFQGSPWTGPGFKGWVA-EDPFDINLNPKAHGKEIHAHAYTKDEEPAYW---NHGDLA-----LIVDTPKFGRKNFTGKTHMPTPTKALIFNNVNLINNAKWAYGMIKNVNPNVEMIVSMDIQMTASIEY…	LWGHNPNSSWLAQAQRVSEARRRGASIVVVDPRRAGPAIKADQWLQVRPGTDGALALGIAWVMLSESGYDHDFVQRWTNAPLLIHESEGRLLTASDIGAPEG----------------------AERYVGWDQGRNAPVVLAANPAQQVE-------TDWLLTGEVTVDGPSG-AIVCRPVFDHYYALCAEWTPERTAEVTGVPADQIRDTARLLWASQPVSYYAWSGVGQHTNATQTDRAISILYSLLGSIGSSGGNQQPAG---------------------VPLNDVSGH-----EFVTEIQRSKTLGLQERPLGPAKNGWCTSRDLYHSILEGEPYRV-------------RALLGFGQNLIISHGGVERGIE-ALKALEFHVHTDIFLTPTASY…	-22.185,3.636,-4.280,-25.146,1.736,-2.849,-28.494,2.328,-1.111,-28.999,1.107,2.461,-32.586,-0.211,2.587,-33.909,0.251,6.144,-37.308,-0.938,7.435,-38.477,-0.238,11.003,-34.926,0.798,12.002,-33.458,-2.486,10.628,-31.041,-2.839,7.667,-32.857,-5.293,5.367,-30.617,-5.157,2.239,-28.037,-3.210,0.218,-28.844,-2.225,-3.390,-26.402,-1.046,-6.076,-26.755,2.666,-6.915,-26.328,2.774,-10.732,-26.008,6.572,-10.…	GCFSIVKEGRLVRIEADPSHPTGRTLCVKGQAAPEQVYSDDRLLYPMKRTRPKDDVDPSWVRISWDEALDTIAGQMTRIAAESGPESVAFALTTPSGTAISDSLQWIERLLRAFGSSNNCYGTEICNWHKDHATEYTYGVGIGRPDLDRAGCILLWGHNPNSSWLAQAQRVSEARRRGASIVVVDPRRAGPAIKADQWLQVRPGTDGALALGIAWVMLSESGYDHDFVQRWTNAPLLIHESEGRLLTASDIGAPEGAERYVGWDQGRNAPVVLAANPAQQVETDWLLTGEVTVDGPSGAIVCRPVFDHYYALCAEWTPERTAEVTGVPADQIRDTARLLWASQPVSYYAWSGVGQHTNATQTDRAISILYSLLGSIGSSGGNQQPAGVPLNDVSGHEFV…	1913989	Gammaproteobacteria bacterium
job.pdb	AF-A0A7X8GLN8-F1-model_v4 Molybdopterin-dependent oxidoreductase	22.500	421	237	12	2	400	181	534	1.000	8.078E-21	593	400	614	MDGKNLVENKLTDSHWFIECMERGAKIVVIAPEYGPPSTKADYWIPIRPQTDAALWLGITRLMIEKKWYDETFVKGFTDFPLLVRTDTLQRLRAHEVFPQYKTSLSADGPSMKIQGLSAEQHAKLGDFVVWDGKTNAPAAITRDDVGATITKKGIDPVLAGSFKVKLVDGKEVEVATLWTLYQDHLKDYDLDTVVEITQAPKEMIEQLAQDIATMKPVAIHQGEGINHWFHATEMNRAAYLPLMLTGNIGRPGAGCQTWAG----NYKAALFQGSPWTGPGFKGWVAEDPF------DINLNPKAHGKEIHAHAYTKDEEPA------YWNHGDLALIVDTPKFGRKNFTGKTHMPT----PTKALIFNNVNLINNAKWAYGMIKNV--NPNVEMIVSM…	FWGTNITDSQVHNWHFVLDALENGAKLICIDPRYSETAAKSHEWVRIRPGSDSILALSMIQVIIEENLIDRDYCIQHTVAPFLVRQDNGLFLRQNDIDGSDN-----------------------AGYLTMDADSNELKA--LETVT--------NPALLGTFDVTLHNGSKLQVKTALQMLKDEADKYKPAEAERLTLVPADKIVEIARIYATNTPSTIYTGFGVDRWDNADQVGRGIATLGVITGQIAKKGASPLGAMGQSAIQYTISDAVMGPWTAPT---------GTMANLLNFVLLQQA----------------ILTGKVDMW-------EPKDPANPLAGPTGR--EPVSKDWPIKGLILTTGNLVSNHAEQKVTIDEMFSEDKLDFICCI…	25.534,-32.646,-19.752,26.041,-28.964,-18.891,26.327,-28.392,-15.112,23.193,-26.786,-13.630,24.045,-23.618,-11.659,21.838,-22.685,-8.667,21.531,-18.997,-7.645,19.624,-17.301,-4.791,16.993,-14.845,-6.067,13.481,-13.509,-5.307,10.107,-13.255,-7.054,9.309,-9.528,-6.670,5.943,-8.708,-8.378,2.964,-6.889,-6.939,2.112,-9.880,-4.684,4.272,-8.466,-1.811,5.337,-11.990,-0.710,8.778,-11.560,-2.361,9.460,-15.…	MSTEIKKFSACVPNCWMNCRLYAHVRDGKLVQTSAAPFPDPSYNRICLRGLSHPQRVNSKDRILHPMKRVGKRGENKFEKITWDEAIDILADNLYKIKEKYGSKAVAFIPWSGSYASINGGMPGAIKRFANIFEGTVVIDGVDFGMPTGMSQVVANMAGGMASLFLGPEPKDLSYAKTIIFWGTNITDSQVHNWHFVLDALENGAKLICIDPRYSETAAKSHEWVRIRPGSDSILALSMIQVIIEENLIDRDYCIQHTVAPFLVRQDNGLFLRQNDIDGSDNAGYLTMDADSNELKALETVTNPALLGTFDVTLHNGSKLQVKTALQMLKDEADKYKPAEAERLTLVPADKIVEIARIYATNTPSTIYTGFGVDRWDNADQVGRGIATLGVITGQIAKK…	2030927	Bacteroidales bacterium
job.pdb	AF-A0A3A0FSD2-F1-model_v4 4Fe-4S Mo/W bis-MGD-type domain-containing protein	21.600	457	244	18	2	396	301	705	1.000	1.018E-21	593	400	1029	MDGKNLVENKLTDSHWFIECMERGAKIVVIAPEYGPPSTKADYWIPIRPQTDAALWLGITRLMIEKKWYDETFVKGFTDFPLLVRTDTLQRLRAHEVFPQYKTSLSADGPSMKIQGLSAEQHAKLGDFVVWDGKTNAPAAITRDDVGATITKKGIDPVLAGSFKVKLVDGKEVEVATLWTLYQDHLKDYDLDTVVEITQAPKEMIEQLAQDIATMKPVAIHQ--G-EGI-NHWFHATEMNRAAYLPLMLTGNIGRPGAGCQTWA----------------GNYKAALFQGSPWTGPGF--------------------KGWVAE-----------------DPFDIN-LNPKAHGK---EIHAHAYTKDEEPAYWNHGDLALIVDTPKFGRKNFTGKTH…	IWFQNPFYTRIPHIHYALEARYNGAEIVTVAPDASPSSIHSDYYVPVKVGSDAAFALGMAQVVIEEGLVNESFVREQTDLPLLVNPKTKRYLRQSDM--------EEGGAED--------------QFYAWDSATNQPVAAPK----GTLFWGEVTPALEGAWTVQTRAG-AVQVTTVFSMMRERLKEYTPERASEHCGVHPDTIRMLARKIATKK---TNFLCCLNNAGKHYHGDLIE-RSQILLLSLTGNWGRQGTGLRAWLSGLMDGWFTVLAKTRRGPEEISSILDMMEKMVGFIQSQDPTLTRAQLAIMQAKMPGQGQGTGFVPPVFWWYHHAGYKDAWRNREWHDPSMAREFDEYFNEAVSK----GWWQGFDL---------------PRAE…	-25.916,-5.751,69.423,-25.205,-2.578,71.497,-24.113,0.501,71.455,-23.867,4.022,70.522,-23.051,7.176,69.703,-21.806,10.533,68.382,-20.689,13.530,67.778,-18.825,16.501,66.401,-17.495,19.282,65.567,-15.785,22.148,63.937,-13.318,24.978,63.231,-10.921,26.474,61.727,-8.449,29.043,60.286,-5.249,30.547,59.241,-2.284,31.153,58.182,1.161,32.727,57.302,3.939,32.472,55.792,7.556,33.009,54.540,10.166,31.438,5…	MRRRRKPGPARGRRGSGREPAGVARSSSPLVERTPRERVDAAPATPFAGRMTRVIRPRGLDLRSSRIAGLAVAGPVGAARRASRKARPTVPAGAGNHEGERVMAIETVTPAEISTEKRYRERWSWDKVLWASHCIDCYPGNCQLRVYLKDGKVVREESAGTFQTIQEGVPDMNPMGCQKGVGWSRMLNSEERLLYPLKRDGERGSGRWKRITWDEAATEIADAIIDAVQEVGPESVMAPSGCNLGTWGAVGRGQFMRILGGLTTDLNAEMNDFSPGHYLTWGTFDPVSSIDDWFHSEMVFIWFQNPFYTRIPHIHYALEARYNGAEIVTVAPDASPSSIHSDYYVPVKVGSDAAFALGMAQVVIEEGLVNESFVREQTDLPLLVNPKTKRYLRQSDMEE…	1869227	bacterium
job.pdb	AF-A0A2C9AXH8-F1-model_v4 Anaerobic selenocysteine-containing dehydrogenase	24.800	402	216	11	2	397	182	503	1.000	8.078E-21	592	400	759	MDGKNLVENKLTDSHWFIECMERGAKIVVIAPEYGPPSTKADYWIPIRPQTDAALWLGITRLMIEKKWYDETFVKGFTDFPLLVRTDTLQRLRAHEVFPQYKTSLSADGPSMKIQGLSAEQHAKLGDFVVWDGKTNAPAAITRDDVGATITKKGIDPVLAGSFKVKLVDGKEVEVATLWTLYQDHLKDYDLDTVVEITQAPKEMIEQLAQDIATMKPVAIHQGEGI-NHWFHATEMNRAAYLPLMLTGNIGRPGAGCQTWAGNY----KAALFQGSPWTGPGFKGWVAEDPFDINLNPKAHGKEIHAHAYTKDEEPAYWNHGDLALIVDTPKFGRKNFTGKTHMPTPTKALIFNNVNLINNAK-WAYGMIKNVNPNVEMIVSMDIQMTASIEYADLALP…	IWGGNPVVTRSVDYPPLREAQQRGTRLICIDPTQSATSQICDTWITLRPGTDGALALALLNQIIVAHTIDKDFLLQHTNAPFLVRLDTGALLRESDLSTSGG-----------------------AEYVSWCADRNGPAA--INSV--------RSPELTARSSVTLSNEQKVDVASVFELLRGLAAQYTPEVASEITDVPANVIRDLAAAFANAKSSAVRAGFGIDRYYYSDLTM-RAIAALAVVTGNIGKPGGGVTINGGDKVASVRARSFYSPD----------GKAPHRVFNMMEAD------AAVTR---------------------------G---TPYPIKMECISFGNPFNQGKPNRRKVIGEYVGQLEFIVVIDHFMTDTARYADLVLP…	-27.772,25.114,21.817,-26.774,24.789,18.126,-23.117,24.948,16.967,-20.982,23.844,13.991,-17.663,22.098,14.779,-15.002,21.365,12.135,-13.269,17.948,12.329,-11.324,15.656,9.929,-12.158,12.322,8.281,-8.972,10.328,8.993,-9.438,6.656,7.903,-7.017,4.798,5.664,-8.580,6.182,2.437,-5.500,8.240,1.390,-7.811,11.089,0.213,-5.868,14.216,-0.895,-6.544,16.496,0.852,-7.847,14.747,3.930,-11.589,15.534,3.915,-12.7…	MTQTVRTVCDPNCNAKPRCGIDATVVDGKIVSIRPAEFPAQLDVKSRICMMGMARLEYQYHPDRLLYPLRRTGRRGEGQWERVTWEEAIDLFIERQKFVTDRYGSRSVLFSQYSGASGILAKGSGTRYAALTGSSMTSLVGGGFDYGVAKGLHYTFGLPPVSFWSTGGHNFEDAVNSEIILIWGGNPVVTRSVDYPPLREAQQRGTRLICIDPTQSATSQICDTWITLRPGTDGALALALLNQIIVAHTIDKDFLLQHTNAPFLVRLDTGALLRESDLSTSGGAEYVSWCADRNGPAAINSVRSPELTARSSVTLSNEQKVDVASVFELLRGLAAQYTPEVASEITDVPANVIRDLAAAFANAKSSAVRAGFGIDRYYYSDLTMRAIAALAVVTGNIGK…	1882799	Burkholderia sp. YR290
job.pdb	AF-A0A521XDI0-F1-model_v4 Ethylbenzene dehydrogenase	24.900	441	243	16	2	394	99	499	1.000	2.474E-21	592	400	825	MDGKNLVENKLTDSHWFIECMERGAKIVVIAPEYGPPSTKADYWIPIRPQTDAALWLGITRLMIEKKWYDETFVKGFTDFPLLVRTDTLQRLRAHEVFPQYKTSLSADGPSMKIQGLSAEQHAKLGDFVVWDGKTNAPAAITRDDVGATITKKGIDPVLAGSFKVKLVDGKEVEVATLWTLYQDHLKDYDLDTVVEITQAPKEMIEQLAQDIATMKPVAIHQGEGIN-HWFHATEMNRAAYLPLMLTGNIGRPGAGCQTWA-------------------GNYKAALFQGSPWTGPGFKGWVAEDPFD-INL----------NPKAHGKEIHAHAYTKD--EEPAYWNHGDLALIV------------DTPKFGRKNFTGKTHMPTPTKALIFNNV--N…	YTHINPAYTMIPAFHFTAEARYKGTEVALVAPDVNPSHSHVDYFVPIKPGTDAALGLAMAQVIIEKGIYNKEFVCEQTDLPLLVRVDNQHFLRGSDM----------------VEGGRDD------QFYVWDTKKKRIVEAPL----ATLSLGAIKPALTGAQSAQLKDGTVTEVVPVFELMKERLADYTPEKAAEICGVNADVIRTLAEKIAT-KRGSIFCG-GTSFKYYHADLMLRAYLLVLALTGNWGRKGTGPVEWSVAGFDGPFLSFAKGDTGRQEARNVMNMRRALMDLLKKEDPTMTDEMAHIELMHRFTQSNGMVPPAM--LWYYHWGYKDNWQNREY---NDPSMQREFDEYIQEALEKDWWKSPARTASKKTP-------RVYFEVAGN…	5.358,-11.227,-28.666,6.736,-13.564,-31.379,10.080,-14.260,-29.611,11.993,-13.177,-32.765,15.022,-11.099,-31.715,18.051,-9.536,-33.429,21.125,-8.504,-31.435,21.983,-4.811,-32.011,24.752,-2.578,-30.627,24.151,-0.338,-27.592,24.856,2.647,-29.885,22.174,1.518,-32.366,19.546,0.629,-29.719,19.963,3.827,-27.649,20.054,5.978,-30.815,16.783,4.457,-32.100,15.202,4.784,-28.613,16.405,8.428,-28.459,14.804,9…	GDGKWQQVSWDQALTEIADHILDAIVEDGPETIIDEGTPGEGGLLTKMMFGRLIGLLGGVGLDTNATINDFSPGIYLTFGKFDPASSIDDIFHAEFIMYTHINPAYTMIPAFHFTAEARYKGTEVALVAPDVNPSHSHVDYFVPIKPGTDAALGLAMAQVIIEKGIYNKEFVCEQTDLPLLVRVDNQHFLRGSDMVEGGRDDQFYVWDTKKKRIVEAPLATLSLGAIKPALTGAQSAQLKDGTVTEVVPVFELMKERLADYTPEKAAEICGVNADVIRTLAEKIATKRGSIFCGGTSFKYYHADLMLRAYLLVLALTGNWGRKGTGPVEWSVAGFDGPFLSFAKGDTGRQEARNVMNMRRALMDLLKKEDPTMTDEMAHIELMHRFTQSNGMVPPAMLW…	2026734	Dehalococcoidia bacterium
job.pdb	AF-A0A1F4AQR7-F1-model_v4 Uncharacterized protein	24.500	431	252	16	2	395	32	426	1.000	1.541E-21	591	400	779	MD---GKNLVENKLTDSHWFIECMERGAKIVVIAPEYGPPSTKADYWIPIRPQTDAALWLGITRLMIEKKWYDETFVKGFTDFPLLVRTDTLQRLRAHEVFPQYKTSLSADGPSMKIQGLSAEQHAKLGDFVVWDGKTNAPAAITRDDVGATITKKGIDPVLAGSFKVKLVDGKEVEVATLWTLYQDHLK-DYDLDTVVEITQAPKEMIEQLAQDIATMKPVAIHQGEGIN--HWFHATEMNRAAYLPLMLTGNIGRPGAGCQTW---------------AGNYKAALFQGSPWTGPGFKGWVAEDPF------DINLNPKAHGKEIHAHAYTKDEEPAYWNH-----GDLALIVDTPK----FGRKNFTGKTHMPTPTKALIFNNVNLINNAKWAY-G…	LNIVWHMNPVYTRIPGYHFLSENKYKGGELVAIAPDYSPSCVHADQYVPIRAATDAALALGMCRAILENGLEDRAFIKTQTDLPLLVRDDTRRFLRASDL--------EDRPSEE--------------AFYIWDT-NDSLVKAPQD----TLKLGALEPDLDAVRDVPLKDGRRVRVRTVFSILVVTLRDDYSPERVREITGLHPDVVETLAKKVATRR---TNILAGLNTPKVFHGDLIERSMCLLLALTGNWGRPGSGIGSWGVMPDPGVPYGYGGKGGGSEALARRLIRKPNPTEEELAIRASMIQAKLYSPTVPPFFF---WYFHCGYKKVWDAIPPDEMGLPRRVSEYVDEALGAGWWEG--FVRPDP-SVEPKVLFIMGNNPLRRMRGGTRT…	6.562,9.358,-14.292,7.382,6.851,-11.552,4.896,3.961,-11.582,4.100,3.132,-7.923,1.265,0.677,-7.182,2.542,-0.439,-3.746,0.523,1.931,-1.521,-1.314,0.552,1.522,-4.265,2.911,0.945,-6.302,1.487,3.865,-3.355,2.170,6.186,-3.025,5.665,4.645,-6.768,6.231,5.299,-6.360,5.023,8.915,-3.027,6.590,9.964,-2.661,9.545,7.543,0.441,7.712,6.237,1.602,4.298,4.995,5.401,4.736,5.330,5.401,3.176,8.835,7.403,-0.048,8.467,…	MGEFSDISIGQYITFGKYHHAGTQDTWFKSGLNIVWHMNPVYTRIPGYHFLSENKYKGGELVAIAPDYSPSCVHADQYVPIRAATDAALALGMCRAILENGLEDRAFIKTQTDLPLLVRDDTRRFLRASDLEDRPSEEAFYIWDTNDSLVKAPQDTLKLGALEPDLDAVRDVPLKDGRRVRVRTVFSILVVTLRDDYSPERVREITGLHPDVVETLAKKVATRRTNILAGLNTPKVFHGDLIERSMCLLLALTGNWGRPGSGIGSWGVMPDPGVPYGYGGKGGGSEALARRLIRKPNPTEEELAIRASMIQAKLYSPTVPPFFFWYFHCGYKKVWDAIPPDEMGLPRRVSEYVDEALGAGWWEGFVRPDPSVEPKVLFIMGNNPLRRMRGGTRTMLEEL…	1797486	Betaproteobacteria bacterium RIFCSPLOWO2_02_FULL_63_19
job.pdb	AF-A0A661EL02-F1-model_v4 Ethylbenzene dehydrogenase	20.900	440	264	11	2	395	250	651	1.000	6.764E-21	591	400	853	MDGKNLVENKLTDSHWFIECMERGAKIVVIAPEYGPPSTKADYWIPIRPQTDAALWLGITRLMIEKKWYDETFVKGFTDFPLLVRTDTLQRLRAHEVFPQYKTSLSADGPSMKIQGLSAEQHAKLGDFVVWDGKTNAPAAITRDDVGATITKKG-----IDPVLAGSFKVKLVDGKEVEVATLWTLYQDHLKDYDLDTVVEITQAPKEMIEQLAQDIATMKPVAIHQGEGINHWFHATEMNRAAYLPLMLTGNIGRPGAGCQTWA-------------------GNYKAALFQGSPWTGPGFKGWVAEDPFDINLNPKA----------------HGKEIHAHAYTKDEEPAYWNHGDLALIVDTPKFGRKNFTGKTHM-----PTPTKALIFNNVNLI…	LSCSNWSYTNPSVYHFLSEARYNGTELVSLTPDYNPTAITCDYHAPIRQGCDAAFWMGVSKVIIDEGLVNEEFVRSQTDMPLLVRHDNAKFLTQVDVEG--------SGRDD--------------QFYFYDLTDDGLVKAP----------RGTLSYAGKQALAGHFQVKLANGLTVEVSPMMEFLVAELKDFTPEKVYEKANIHPSLLIKLARKIAS-KVTCSYVGFTSAKIYHGDLGERALVLAMALSGNWGKPGTGWNCWAAPADPIEMMMVMDKTVAQGGLAELGQLEHALGEKLRAEDPDISDELIGIELIKAMTTQLGQVPPVFLLYYHSGYKELYDKQEWSDPA-LNRSFTEYLDESIEKGWY----TRNHVRPAPETTPKVYMITSGNPL…	72.277,-40.137,1.289,75.115,-42.545,2.245,73.999,-42.624,5.933,70.464,-43.713,4.873,71.639,-46.598,2.643,73.848,-48.013,5.435,70.849,-48.007,7.845,68.427,-49.554,5.293,70.866,-52.470,4.864,70.788,-52.975,8.675,66.951,-53.261,8.518,67.054,-56.232,6.091,69.161,-58.152,8.678,66.434,-57.966,11.380,68.431,-56.072,14.066,66.370,-53.042,15.209,62.999,-52.031,16.724,62.223,-48.315,16.263,61.041,-46.099,1…	MGVIETKLQQIKSGASRWSRRDFLKVSGGGALSLSMTQLGGAVSTAFVGRVFAADEKISYSSTEDLYRDIWKWDKVTWGSHTNVCLPGSCSFRIYVKDGMVWREEQSVQNDASNPKYPDYNPLGCQKGCSFHNNLYGDERVKYPLRRVGERGEGKWERVSWDVALNDVASSIVDTLEDQGPDAFVMDPPHAHLGCVGWAGSHRLTQLLGGVSPDLNVLIGDFYKGFFDTIGKQHTGYSADNLFDAELIFLSCSNWSYTNPSVYHFLSEARYNGTELVSLTPDYNPTAITCDYHAPIRQGCDAAFWMGVSKVIIDEGLVNEEFVRSQTDMPLLVRHDNAKFLTQVDVEGSGRDDQFYFYDLTDDGLVKAPRGTLSYAGKQALAGHFQVKLANGLTVEVSP…	1913989	Gammaproteobacteria bacterium
job.pdb	AF-A0A7C3NTC6-F1-model_v4 Molybdopterin oxidoreductase	21.300	417	238	8	2	400	177	521	1.000	9.093E-21	589	400	573	MDGKNLVENKLTDSHWFIECMERGAKIVVIAPEYGPPSTKADYWIPIRPQTDAALWLGITRLMIEKKWYDETFVKGFTDFPLLVRTDTLQRLRAHEVFPQYKTSLSADGPSMKIQGLSAEQHAKLGDFVVWDGKTNAPAAITRD--DVGATITKKGIDPVLAGSFKVKLVDGKEVEVATLWTLYQDHLKDYDLDTVVEITQAPKEMIEQLAQDIATMKPVAIHQGEGINHWFHATEMNRAAYLPLMLTGNIGRPGAGCQTW------------AGNYKAALFQGSPWTGPGFKGWVAE----DPFDINLNPKAHGKEIHAHAYTKDEEPAYWNHGDLALIVDTPKFGRKNFTGKTHMPTPTKALIFNNVNLINNAKWAYGMIKNVNPNVEMIVSMDIQM…	LWGHNPSSTSLILAHDIVAARKRGMKIIAVDPRRVGIAGQADVLLQVRPGADGALALALIDVVITENLYDEAFVRQWTNAPLLVRADNGKALTESDL--------SQNGSPQ--------------RFVAWDESAGAAVAYDPAAGDF----ERQPVRPAIWGEYRLKAEDGSEIPCRPVFAELAGLAARYSPETSAAITHVPAGTVRQAARLLAENRPVSMYMYNGVGQHTNATQANRAIAVLYALLGDFDQPGGNVVFPKAPLNAVSGKEFLPGKVAEQRIGRERKPLGPPAKPGNCAAYDIFTAVLEQ---------------------------------------------RPYPVKALLNFGSNTVMSTGDS-ERARTAFRALDFAVAAELFM…	3.073,-29.155,-49.342,5.877,-29.367,-46.787,4.438,-29.978,-43.290,7.056,-27.930,-41.430,5.976,-29.242,-37.989,5.778,-26.156,-35.753,7.949,-26.648,-32.644,5.496,-26.060,-29.756,6.157,-26.325,-25.985,4.906,-24.942,-22.639,6.697,-22.991,-19.871,5.273,-22.778,-16.317,5.753,-19.464,-14.458,3.829,-16.397,-13.218,2.723,-12.998,-14.563,4.714,-10.076,-13.082,2.485,-7.293,-14.500,0.922,-6.926,-11.012,1.213…	MDDVGHASHTVRGYCALCTAHCAAIATVTDGKVVRLEADPDHPNGGVFCIKGKAAPELVYHPDRLNFPLKRTRPKGDSDAGWKRVGWDEALDDIAARLKSIRDSYGPRAVALAKGTSGGTSVSDAERWLARFLNRLGSPNWVSTTHVCNWHKDTGLTYTFGVEIPTPDLARSKAFLLWGHNPSSTSLILAHDIVAARKRGMKIIAVDPRRVGIAGQADVLLQVRPGADGALALALIDVVITENLYDEAFVRQWTNAPLLVRADNGKALTESDLSQNGSPQRFVAWDESAGAAVAYDPAAGDFERQPVRPAIWGEYRLKAEDGSEIPCRPVFAELAGLAARYSPETSAAITHVPAGTVRQAARLLAENRPVSMYMYNGVGQHTNATQANRAIAVLYALLG…	2026735	Deltaproteobacteria bacterium
job.pdb	AF-A0A1F8XEW8-F1-model_v4 4Fe-4S Mo/W bis-MGD-type domain-containing protein	21.800	435	265	15	2	398	178	575	1.000	2.474E-21	589	400	896	M-DGKNLVENKLTDSHWFIECMERGAKIVVIAPEYGPPSTKADYWIPIRPQTDAALWLGITRLMIEKKWYDETFVKGFTDFPLLVRTDTLQRLRAHEVFPQYKTSLSADGPSMKIQGLSAEQHAKLGDFVVWDGKTNAPAAITRD-----DVGATITKKGIDPVLAGSFKVKLVDGKEVEVATLWTLYQDHLKDYDLDTVVEITQAPKEMIEQLAQDIATMKPVAIHQ-GEG-INHWFHATEMNRAAYLPLMLTGNIGRPGAGCQTWAG----------------NYKAALF---QGSPWTGPGF--KGWVAEDPFD---------INLNPKAHGKEIHAHAYTKDEEPAYWNHGDLALIVDTPKFGRKNFTGKTHMPTPTKALIFNNVNLINNAKWAY…	LIWGGNPAYTNISNFHLLTEARYNGTRTVCICPDYSASAIHADLWVPLNIGSDTALALSMCQVIVSERLFKEDFVREQTDLPILVRTDNRKFLREGDL--------KRGGRDD--------------LYYFWDLKADKLTAALRDSLALGDAV---------PALEGKFLIATPNG-EIEVKPVFELLKEHLRSYTPEEAARVTGVSATMIRTLAREIAQAR--AVSNVSTFNWGKFYHGHEIERAIILLVALCGHMGRKGAVYNGYTGLAADTLAPGGMVAGWLLLRAAASADPRYAQWKSQGYTDEMIILEYARDAAAKRRVNPSSLFHYFHSGLLELSKKNQSWDPSLK--RSVQAYVDEALEKGWHNVWPSPDRTPK-AVIQFGGSILHRSRATK…	-43.531,2.594,2.084,-43.919,6.343,2.683,-41.014,8.554,3.932,-40.766,12.173,5.187,-37.487,13.093,3.405,-34.570,11.770,1.320,-30.957,12.598,2.312,-27.725,12.122,0.299,-25.366,9.882,2.307,-22.393,7.514,1.934,-20.461,4.952,4.010,-17.166,6.080,5.640,-15.662,2.607,5.094,-12.291,2.115,3.374,-13.758,0.087,0.484,-10.697,1.336,-1.518,-11.257,0.751,-5.289,-15.043,0.464,-4.822,-15.258,3.997,-3.359,-18.089,5.…	MDWDRVVKVTCHNNCSYQKPCILNAYVKDGAIVRLEQSNTHPRSGDPDVPDWEPRGCQKGLVSHLHDARRILYPSKRAGERGGGDWQRLGWEEALKEIADKLIDVIAHDGVEAIARFPGSGTLGSESAGFEALMDALGVPYSPATNELGDEHLGAALVFGQPFVGGSVDNWWYSDLVLIWGGNPAYTNISNFHLLTEARYNGTRTVCICPDYSASAIHADLWVPLNIGSDTALALSMCQVIVSERLFKEDFVREQTDLPILVRTDNRKFLREGDLKRGGRDDLYYFWDLKADKLTAALRDSLALGDAVPALEGKFLIATPNGEIEVKPVFELLKEHLRSYTPEEAARVTGVSATMIRTLAREIAQARAVSNVSTFNWGKFYHGHEIERAIILLVALCGH…	1797811	Deltaproteobacteria bacterium GWA2_57_13
job.pdb	AF-A0A7C4WT14-F1-model_v4 Ethylbenzene dehydrogenase	23.900	438	256	13	2	395	236	640	1.000	7.176E-21	589	400	970	MDGKNLVENKLTDSHWFIECMERGAKIVVIAPEYGPPSTKADYWIPIRPQTDAALWLGITRLMIEKKWYDETFVKGFTDFPLLVRTDTLQRLRAHEVFPQYKTSLSADGPSMKIQGLSAEQHAKLGDFVVWDGKTNAPAAITRDDVGATITKKGIDPVLAGSFKVKLVDGKEVEVATLWTLYQDHLKD-YDLDTVVEITQAPKEMIEQLAQDIATMK-PVAIHQGEGINHWFHATEMNRAAYLPLMLTGNIGRPGAGCQTWA-GNYKAALFQGS---------------------PWTGPGFKGWV---------AEDPFDINLNPKAHGKEIH-AHAYTKDEEPAYWNHGDLALIVDT---------PKFGRKNFTGKTHMPTPTKALIFNNVNLI-N…	IWHMNPVYTRIPDYHFIAAARYNGARVVTIAPDYSPSAIHADEWVPVEPGGDAALGLAICQVLIEKGLIDTAFVKEQTDFPLLVRLDTQKFLRASDLDPK--------GRED--------------QCCYWDPASNKAVLAPLDT-----LKLPVDPALEGTFQVTLANGQSVQVRPVFSLLKDLLNREYTPEQASKQCGTHPDTIRRLADMCAKAKGHIQVMVGWNSCKYYHGDLIERVMCLVLALTGSFGKKGSGIRGWNESLFEGALFQAIKPKKGKMATILHLNRDKPIMNKYKDRDPTLTDEMLSVLLERERDREDLGQVPPAFLYYFHSGYKETWDRREWHC-----PTMKREFPEYMKEALEKGWWEGFALPYPDQTPR-VYYYMGTNPARK…	-43.761,-37.313,-52.596,-47.010,-38.235,-54.282,-48.541,-34.792,-54.997,-52.112,-34.767,-53.643,-54.043,-32.547,-56.079,-57.012,-31.182,-54.097,-59.830,-29.947,-56.347,-60.904,-26.287,-55.900,-64.164,-27.574,-54.326,-62.311,-29.771,-51.789,-59.991,-26.833,-50.970,-63.011,-24.525,-50.384,-64.767,-27.157,-48.224,-61.594,-27.741,-46.156,-60.986,-23.971,-45.730,-64.698,-23.352,-44.935,-64.703,-26.109…	MEEIHLTRRQFLQATGATALMLSLSHLGVLGGRAYATQKILADWDYSKWEDLHRKEWTWDKITYGTHLVDCYPGNCLWRVYTKDGVVFREEQAAKYPVVDPSGPDFNPRGCQKGAFYSHMMYNPDRLKYPMKRVGERGSGKWKRVTWDEALTGIAEGILDALEEQGPESIILEAGPGNGGYVNLLPTMRLTVLLGGVSLDIDSTIGDFNRGIYETVGKFQFMDSVDGWFFGKLLLIWHMNPVYTRIPDYHFIAAARYNGARVVTIAPDYSPSAIHADEWVPVEPGGDAALGLAICQVLIEKGLIDTAFVKEQTDFPLLVRLDTQKFLRASDLDPKGREDQCCYWDPASNKAVLAPLDTLKLPVDPALEGTFQVTLANGQSVQVRPVFSLLKDLLNREYT…	1977087	Proteobacteria bacterium
job.pdb	AF-A0A3M1KYW1-F1-model_v4 4Fe-4S Mo/W bis-MGD-type domain-containing protein	24.600	434	243	16	2	395	317	706	1.000	4.213E-21	589	400	1028	M-DGKNLVENKLTDSHWFIECMERGAKIVVIAPEYGPPSTKADYWIPIRPQTDAALWLGITRLMIEKKWYDETFVKGFTDFPLLVRTDTLQRLRAHEVFPQYKTSLSADGPSMKIQGLSAEQHAKLGDFVVWDGKTNAPAAITRD--DVGATITKKGIDPVLAGSFKVKLVDGKEVEVATLWTLYQDHL-KDYDLDTVVEITQAPKEMIEQLAQDIATMKPVAIHQGEGINHWFHATEMNRAAYLPLMLTGNIGRPGAGCQTW------------AGNYKAALFQGSPWTGPGFKGWVAEDPFDINLNPKAHGKEI------HAHAYTKD----EEPAYWNH---------GDLALIVDTP--KFGRKNFTG---KTHMPTPTKALIFNNVNLINNAKW…	LIWGANPVYTQIPNAHFINEARYHGATIVTIAPDYSASAIHADLFVPVRPGTDAALALGIARHMLATGRFDADFVRAQTDLPLLVREDG-RFLRGSDL--------KKDGGDD--------------VFYALDEATGKIAEAPRDRLDWG------KVRPALSGAIRVRTLDG-EVTVRPVLDVLRERLDRDYRLEQVAAVCGAPLGAVKRLAEIVSNSSRLGGIAGSCIPKFYHGDLIMRAQILVFVLGGHLGRAGAGYDTCPFLRVDGLDRFGSSQIDGILGK-LRLAPK-------------IIRRRLAGETTERVLYDLLRDYMETANVVSSVLYWRRHARMQDRTDADWGRKLPRPVADYVEESFAKGWQRQPPETPPRVLFLAGSNLVRRLRS…	56.483,19.816,-3.137,55.976,21.148,0.468,53.364,22.533,2.781,53.498,24.492,5.583,51.180,25.552,7.903,50.295,28.314,10.515,48.779,30.790,11.916,45.676,32.462,13.544,44.251,35.869,14.529,42.147,38.237,14.490,39.275,40.807,14.460,37.108,42.956,12.609,33.515,43.428,12.073,30.559,44.372,14.392,26.950,45.364,13.422,24.328,45.591,11.712,21.360,43.388,12.860,18.223,42.320,12.802,15.674,39.541,12.711,16.1…	MYSPVVSESSKLSKKVSLLCVITSKNTSRNAPRIAALDSEQAENHPRIKRLRGPPEVAAPIARGNGRSARQAPTAGANGEERQLNHVQISRRGFLKLTGASLALCLTSLRTVATPAQAADAEAGTRVYRGWQELYRQRFTWDRRVRCTHVVNCWYQRNCAWDVFVKDGIVVREEQAGEYPPGNDVPDFNPRGCQKGACYSSVVHSPARLRYPLRRVGPRGSRKWKRISWDQALDEIADRLIDAVSDPGPESIVLDIGGSLASSTWRLGIRRIVDLLDGIELDTNTELDDGQGGASITFGTPISSRSSDDLFRSDVILIWGANPVYTQIPNAHFINEARYHGATIVTIAPDYSASAIHADLFVPVRPGTDAALALGIARHMLATGRFDADFVRAQTDLPL…	2026735	Deltaproteobacteria bacterium
job.pdb	AF-A0A2E5RH45-F1-model_v4 4Fe-4S Mo/W bis-MGD-type domain-containing protein	21.700	432	241	13	2	394	221	594	1.000	5.339E-21	588	400	913	M-DGKNLVENKLTDSHWFIECMERGAKIVVIAPEYGPPSTKADYWIPIRPQTDAALWLGITRLMIEKKWYDETFVKGFTDFPLLVRTDTLQRLRAHEVFPQYKTSLSADGPSMKIQGLSAEQHAKLG----DFVVWDGKTNAPAA----------ITRDDVGA-TITKKGIDPVLAGSFKVKLVDGKEVEVATLWTLYQDHLKDYDLDTVVEITQAPKEMIEQLAQDIATMKPVAIHQGEGINHWFHATEMNRAAYLPLMLTGNIGRPGAGCQ-----------------------TWAGNYKAALFQGSPWTGPGFKGWVAEDPFDINLNPKAHGKEIHAHAYTKDEEPAYWNHGDLALIVDTPKFGRKNFTGKTHMPTPTKALIFNNVNLINNAKWA…	MIWMSNPAATRIPDAHFFWEAKYNGTQVIAVSPEFTPTAMHSNLWLNPKPGTDAALAMSMVQVMLKEQLYKANYIQEQTDLPLLVRTDTKEFLRREDL------SL----------------YGLLAVADNVYYMWDQTTNSMVQAPGTGRADKPFGRDRRKYGSLELGDIKPTLEGRWLIDTLDG-EVEVTTVFELLKEECENYTPKKASEITGVSPDVIEKTARVFADAEPGMIYAGYASCKWLHGDLLQRAMLLMLALTGSTGKEGGGLQIANSPNARGITQFGFSDVGPAFRLIS--STTWDYDHADMKELNQKIY-GNELAE----------KFDRYYKKSIEEDWFPDY---------SQNG-------------WKMGIFAGNNGANWRATG…	56.599,0.443,34.328,53.603,-1.789,35.249,52.713,-4.169,32.367,48.901,-4.450,32.156,47.003,-7.584,31.021,45.925,-5.955,27.690,49.500,-5.584,26.341,50.551,-9.105,27.434,47.619,-10.660,25.483,48.369,-8.666,22.291,52.031,-9.834,22.268,51.455,-13.519,23.215,48.617,-14.243,20.732,50.822,-13.088,17.809,53.866,-15.312,18.634,51.933,-18.521,19.527,49.809,-18.480,16.332,52.759,-17.923,13.931,54.538,-21.133…	MKINRRNFLKGSASTGLILQYSLSNEAVAENPYRGFEDLYRKKWTWDRVVRGTHGTNCAGTCAFNVYVKDGVVWREEQQGQYEQLGDVPDFGPRGCQKGMRHHKYMYGKQRILYPLKRVGDRGEGKWERISWEQATTEIADKFLDYATEYSPECISYGSGTQMSNKLASYASLLRLANITGITVPEFFSGVGDLPTGSYMTLGQVYTGDTFASVYKSKCVMIWMSNPAATRIPDAHFFWEAKYNGTQVIAVSPEFTPTAMHSNLWLNPKPGTDAALAMSMVQVMLKEQLYKANYIQEQTDLPLLVRTDTKEFLRREDLSLYGLLAVADNVYYMWDQTTNSMVQAPGTGRADKPFGRDRRKYGSLELGDIKPTLEGRWLIDTLDGEVEVTTVFELLKEEC…	1913989	Gammaproteobacteria bacterium
job.pdb	AF-A0A349SJ38-F1-model_v4 Molybdopterin dinucleotide-binding protein	24.700	275	171	7	12	280	3	247	1.000	2.102E-18	587	400	255	LTDSHWFIECMERGAKIVVIAPEYGPPSTKADYWIPIRPQTDAALWLGITRLMIEKKWYDETFVKGFTDFPLLVRTDTLQRLRAHEVFPQYKTSLSADGPSMKIQGLSAEQHAKLGDFVVWDGKTNAPAAIT---RDDVGATITKKGIDPVLAGSFKVKLVDGKEVEVATLWTLYQDHLKDYDLDTVVEITQAPKEMIEQLAQDIATMKPVAIHQGEGINHWFHATEMNRAAYLPLMLTGNIGRPGAGCQ---TWAGNYKAALFQGSPWTGPGFK	LAQAQRVSEARRRGASIVVVDPRRAGPAIKADQWLQIRPGTDGALALGMAWVMLSESGYDHDFVHRWTNAPLLIHESEGRLLTASDI----------GAPE------GAD------RYVGWDQGRSAPVVMAANPAQQVK-------TDWLLTGEVTVDGPRG-AIVCRPVFDHYYALCADWTPERTAEVTGVPADQIRDTARLLWASRPVSYYAWSGVGQHTNATQTDRAISILYSLLGSIGSSGGNQQPAGVPLNDVSGHEFVTDVQRSKTLG	26.161,5.833,-3.672,24.581,4.774,-7.016,27.726,2.747,-7.884,27.488,0.704,-4.670,23.799,0.034,-5.439,24.490,-1.029,-9.075,27.106,-3.473,-7.715,24.569,-4.919,-5.235,21.945,-5.291,-8.021,24.509,-7.039,-10.285,25.510,-9.381,-7.425,21.838,-10.120,-6.601,21.252,-11.027,-10.283,24.332,-13.311,-10.218,22.570,-15.078,-7.296,19.384,-15.513,-9.425,17.366,-12.397,-8.476,15.009,-11.079,-11.178,15.357,-7.382,-…	SWLAQAQRVSEARRRGASIVVVDPRRAGPAIKADQWLQIRPGTDGALALGMAWVMLSESGYDHDFVHRWTNAPLLIHESEGRLLTASDIGAPEGADRYVGWDQGRSAPVVMAANPAQQVKTDWLLTGEVTVDGPRGAIVCRPVFDHYYALCADWTPERTAEVTGVPADQIRDTARLLWASRPVSYYAWSGVGQHTNATQTDRAISILYSLLGSIGSSGGNQQPAGVPLNDVSGHEFVTDVQRSKTLGLQERPLGP	1913989	Gammaproteobacteria bacterium
job.pdb	AF-A0A3N5T2S2-F1-model_v4 4Fe-4S Mo/W bis-MGD-type domain-containing protein	24.100	397	209	10	2	394	162	470	1.000	2.486E-20	585	400	626	MDGKNLVENKLTDSHWFIECMERGAKIVVIAPEYGPPSTKADYWIPIRPQTDAALWLGITRLMIEKKWYDETFVKGFTDFPLLVRTDTLQRLRAHEVFPQYKTSLSADGPSMKIQGLSAEQHAKLGDFVVWDGKTNAPAAITRDDVGATITKKGIDPVLAGSFKVKLVDGKEVEVATLWTLYQDHLKDYDLDTVVEITQAPKEMIEQLAQDIATMKPVAIHQGEGINHWFHATEMNRAAYLPLMLTGNIGRPGAGCQTWAGNYKAALFQGSPWTGPGFKGWVAEDPFDINLNPKAHGKEIHAHAYTKDEEPAYWNHGDLALIVDTPKFGRKNFTG----KTHMPTPTKALIFNNVNLINNAKWAYGMIKNVNPNVEMIVSMDIQMTASIEYADLALP	LWGGNPAETCVPDMRFILDAKDRGAKLVVIGPLFDATAAKADQWVAIRPATDAALAMAMINIIIQEGLYDKGYVTQHTVGPFLVDGVSKLFLKEG------------------------------GKYLVWDEQANEPHP--CETTS--------CPALRGAFAV--GD---RTCKTAFQLLAERAANYTPEKTEKITGVPAETIKNLAREYARSKPSTLRMYYGVSRTLNSTLSCRAVITLAALTGNIGIPGGGAPVPQ----------------------VFSP--IVLNEQAV------------------ANPPGAPGVKTLPGSRSSIRGWSLIREGRPYPIKVFFTSYRNDLQCEGH-LGGYREIFSKMDLVVVADIFMTRTAQYADMILP	9.317,-11.847,-5.469,8.864,-15.639,-5.113,12.034,-17.769,-5.377,12.306,-19.337,-8.847,14.349,-22.307,-10.076,15.129,-21.838,-13.789,16.160,-24.708,-16.097,18.265,-23.854,-19.166,18.959,-26.243,-22.069,20.852,-25.244,-25.248,20.933,-21.574,-24.144,17.105,-21.542,-23.744,14.842,-21.477,-20.664,12.800,-24.703,-20.775,11.226,-24.650,-17.270,10.497,-22.361,-14.299,9.649,-23.934,-10.904,9.294,-22.800,-…	MCALKVRVRDGRICKVESADYPGDPTARSVCLKGLASTRLVYHPDRLKHPLKRVGDRGEGKWQRITWDEALDAIASKLLQVKEKYGPESVKIMTASSSHVGLLMGRLMAARFANSWGAGGVFEAKSHWLSDMRVPAASLFTLGDSGQNHRPQDVLNSKMIILWGGNPAETCVPDMRFILDAKDRGAKLVVIGPLFDATAAKADQWVAIRPATDAALAMAMINIIIQEGLYDKGYVTQHTVGPFLVDGVSKLFLKEGGKYLVWDEQANEPHPCETTSCPALRGAFAVGDRTCKTAFQLLAERAANYTPEKTEKITGVPAETIKNLAREYARSKPSTLRMYYGVSRTLNSTLSCRAVITLAALTGNIGIPGGGAPVPQVFSPIVLNEQAVANPPGAPGVKT…	2026735	Deltaproteobacteria bacterium
job.pdb	AF-A0A2E7XCY3-F1-model_v4 4Fe-4S Mo/W bis-MGD-type domain-containing protein	23.000	442	260	20	2	398	255	661	1.000	1.735E-21	585	400	979	MD--GKNLVENKLTDSHWFIECMERGAKIVVIAPEYGPPSTKADYWIPIRPQTDAALWLGITRLMIEKKWYDETF-VKGFTDFPLLVRTDTLQRLRAHEVFPQYKTSLSADGPSMKIQGLSAEQHAKLG-DFVVWDGKTNAPAAITRD--DVGATITKKGIDPVLAGSFKVKLVDGKEVEVATLWTLYQDHLKDYDLDTVVEITQAPKEMIEQLAQDIATMKPVAIHQ-GEG-INHWFHATEMNRAAYLPLMLTGNIGRPGAGCQTW---AGNYKAALFQGSPWTGPGFKGWVAEDPFDINLNPKAHGKE----IHAHAYTKD--------EEPAYWNHGDLALI------------VDTP----------KFGRKNFTGKTHMPTPTKALIFNNVNLI…	IFIWGGNPVYTQIPNVHYMLEARYNGATIVVIAPDYSASAVKADIFAKIKPGTDAALALGMANVILKESLYDEVFLVEQ-TDMPLLVREDTGEFLRSKHLE---------DG--------TNDVRSGAFDEFYVVDHD-GELAKVPKTTLALG------QLKPDMSARREIRLKDGSNVEVRTVFTLLQDKVGEYTPEKASEMCGTPANQIIDLARRMAAAK--SACMTTTSNIAKYYHGNLMERAQALVFALCGQYGKKGSGFVAFPFLAFDGATNVIMESADPSGMGRQMMAAGREQL----AALGYTKEMIAYESARMQDEAGVATQTHGTMFW-YTHAGLLETNEKMHEWDPYLNRPVKEVFEQSLKEGWQHVWPKPGNDP---RLMMSIGSNPL…	-10.388,-52.247,-10.131,-7.170,-53.554,-11.795,-6.568,-54.773,-15.320,-3.049,-55.238,-16.742,-2.042,-55.292,-20.361,1.532,-56.414,-21.170,3.530,-55.375,-24.182,6.624,-57.551,-24.841,9.771,-55.798,-26.137,12.001,-57.679,-28.594,14.135,-55.412,-30.809,17.954,-55.779,-30.586,20.493,-53.004,-30.622,24.049,-54.429,-30.626,26.467,-52.749,-28.196,29.983,-54.164,-28.781,31.406,-54.343,-25.222,35.161,-55.…	MARRLRVETDGEMIMKNKGISRRKFLQFSGVSTAVIKLPVGLNILSMSGSVAAATEDGYATATTAYGDWRDVYQQRWKWDKITKSSHFTNCWYQSHCAWNVYVKDGLVWREEQVAEYEATNAELPDPNPRGCQKGACFSDRMYDPSRLKYPLKRLGERGSGRWERISWDQAFSEIAESYVDIMVNEGSDRNIIELGPMFTFGTMTAGVMSLSALTDATTIDMNTEIGDGHRGSLETFGKIVFERSADDYFHSDLIFIWGGNPVYTQIPNVHYMLEARYNGATIVVIAPDYSASAVKADIFAKIKPGTDAALALGMANVILKESLYDEVFLVEQTDMPLLVREDTGEFLRSKHLEDGTNDVRSGAFDEFYVVDHDGELAKVPKTTLALGQLKPDMSARRE…	1913989	Gammaproteobacteria bacterium
job.pdb	AF-A0A7X7RTM3-F1-model_v4 Molybdopterin-dependent oxidoreductase	23.300	429	212	12	2	400	218	559	1.000	1.643E-20	584	400	820	MDGKNLVENKLTDSHWFIECMERGAKIVVIAPEYGPPSTKADYWIPIRPQTDAALWLGITRLMIEKKWYDETFVKGFTDFPLLVRTDTLQRLRAHEVFPQYKTSLSADGPSMKIQGLSAEQHAKLGDFVVWDGKTNAPAAI---------------------TRDDVGATITKKGIDPVLAGSFKVKLVDGKEVEVATLWTLYQDHLKDYDLDTVVEITQAPKEMIEQLAQDIATMKPVAIHQGEGINHWFHATEMNRAAYLPLMLTGNIGRPGAGCQTWAG-NYKAALFQGSPWTGPGFKGWVAEDPFDINLNPKAHGKEIHAHAYTKDEEPAYWNH-GD-------LALIVDTPKFGRKNFTGKTHMPTPTKALIFNNVNLINNAKWAYGMIKNVNP…	MFGCNYAETNMQEMHFLFDAQEAGAKVIVVDPRLSRTASKADWWIPIRPGTDAALICGLMNYVVENKKYDEQIIRTYTVGAFLVDTATGKFVRSGE------------------------------DYVVWDESTKAIATVKALPDEAKPAYPSVAVAGDVPADAEVPST-------AALLGSFSVTVKD-VTYAAKPSFQLLVESLAEYTPDKASAICEVPAQDIIKFAEIYLNETPARLHISQGTNRYWNGHLPTRAAVQLAAICGNVGKPHANI-NWAGGTLMKILFG---------VGLS---AVQ-----------------------PYAEHFSSTLPGTQWMDIVA-------------TQSPYPVKLMWFNAYGWGTQSPELNYLKEEVLP…	9.591,-40.060,29.311,11.885,-36.967,29.588,14.795,-36.000,27.245,17.386,-36.057,30.146,18.065,-39.836,30.328,19.636,-40.277,26.860,22.706,-38.002,27.402,24.090,-39.988,30.412,24.858,-43.232,28.508,27.611,-42.117,26.060,30.305,-41.075,28.626,32.053,-44.117,30.166,34.225,-46.764,28.601,38.011,-47.113,28.039,40.640,-45.359,29.960,43.340,-47.755,31.111,46.662,-48.835,29.907,50.193,-47.319,29.959,51.1…	MKRRTFLKLAGSACATALAAQVLIGCQKKETEPEVVAPVDDGQPDYDSITRTVCAPNCVGSCGINAFVKNDTIIKVEPADFPDNAYHRICARGISNAMQRVYSPDRVKYPMKRVGERGSGEWERISWEAAIDLIHEKMQYNIDNYGPQSNAWLGMTGNYSAVVQLYASMMAMTYEGTAFTSFGIMADNACNMGFLPPTGVQQDASEWEDMMGSKSIIMFGCNYAETNMQEMHFLFDAQEAGAKVIVVDPRLSRTASKADWWIPIRPGTDAALICGLMNYVVENKKYDEQIIRTYTVGAFLVDTATGKFVRSGEDYVVWDESTKAIATVKALPDEAKPAYPSVAVAGDVPADAEVPSTAALLGSFSVTVKDVTYAAKPSFQLLVESLAEYTPDKASAICE…	2011094	Coriobacteriaceae bacterium
job.pdb	AF-A0A2M8ABJ1-F1-model_v4 4Fe-4S Mo/W bis-MGD-type domain-containing protein	20.600	441	261	16	2	395	249	647	1.000	1.840E-21	584	400	969	MD--GKNLVENKLTDSHWFIECMERGAKIVVIAPEYGPPSTKADYWIPIRPQTDAALWLGITRLMIEKKWYDETFVKGFTDFPLLVRTDTLQRLRAHEVFPQYKTSLSADGPSMKIQGLSAEQHAKLGDFVVWDGKTNAPAAITR-----DDVGATITKKGIDPVLAGSFKVKLVDGKEVEVATLWTLYQDHLKDYDLDTVVEITQAPKEMIEQLAQDIATMKPVAIHQ-GEG-INHWFHATEMNRAAYLPLMLTGNIGRPGAGCQTWAG-------------------NYKAALFQGSPWTGPGFKG--------------WVAEDPF--DINLNPKAHGKEIHAHAYTKDEEPAYWNHGDLALIVDTPKFGRKNFTGKTHMPT---PTKALIFNNVN…	IFIWGGNPAYTQIPNFHFLTEARYNGTKIVAISPDLNASAIKADYYIPVKPGTDSALANSMAHLIISEKLYNEHLLKEQTDLTFLVRTDNNKLLKQSDV--------RKDGSEL--------------VLYRWDKKEKKLEIPSQSSLKLD----------TDPALEGEFNIKTYQG-IVTVKPVFEFLKEQLKEFTPEKASKICGVAPDTIRKLTTMLVSSK--AATNTCTSNFSKFYHGDIIMRSQILAFILAGHLGKKGDGFVTCSFLVADGGNKILNEFELTKDLRYKYLFKYGTPFWLNFFERKDWNQATYKYVLDTFVD-SRFMANSTLFWNLHGGISDISERTNEWDPHLK--RDIKEYINEMKA----KEWQVIDPPLNTDPKVYFSWAGN…	0.455,-67.631,29.618,1.628,-65.732,32.201,4.824,-65.117,33.582,6.637,-62.466,35.597,9.755,-62.602,37.418,12.407,-60.679,39.147,14.817,-57.807,39.797,18.079,-57.945,41.777,18.869,-54.692,43.481,22.299,-53.084,42.943,23.639,-50.731,45.663,23.643,-46.968,44.854,26.740,-46.083,46.968,29.375,-46.649,44.215,27.768,-44.290,41.638,28.776,-41.065,43.482,32.546,-41.762,43.606,32.703,-42.326,39.820,30.753,-…	MIESTDNPATDLSDFDKDRRNFCISCAKYSLGIAVATSFPLKLLAETTSPFAPYKYTPLKSSFENDYRNKWSWDDVTLGTHNLNCWFQQNCLFYVYKKDGKITREEQVGNYPQTNEKVPDFNPRGCQKGCSYSDFMYSEARITHPLKRSGERGEGKWEKISWDEALTGIADKMIKAIDENGTKSVVVDPGGNIVNYLSFYSLFRFFDFLDSTILDINCELGDDQQGAAVTYGEISNDRSGDDYFYSDLIFIWGGNPAYTQIPNFHFLTEARYNGTKIVAISPDLNASAIKADYYIPVKPGTDSALANSMAHLIISEKLYNEHLLKEQTDLTFLVRTDNNKLLKQSDVRKDGSELVLYRWDKKEKKLEIPSQSSLKLDTDPALEGEFNIKTYQGIVTVKP…	1974004	Flavobacteriales bacterium CG_4_9_14_3_um_filter_32_8
job.pdb	AF-A0A3M1KN75-F1-model_v4 4Fe-4S Mo/W bis-MGD-type domain-containing protein	23.200	426	258	13	2	395	184	572	1.000	1.460E-20	582	400	890	MDGKNLVENKLTDSHWFIECMERGAKIVVIAPEYGPPSTKADYWIPIRPQTDAALWLGITRLMIEKKWYDETFVKGFTDFPLLVRTDTLQRLRAHEVFPQYKTSLSADGPSMKIQGLSAEQHAKLGDFVVWDGKTNAPAAI--TRDDVGATITKKGIDPVLAGSFKVKLVDGKEVEVATLWTLYQDHLKDYDLDTVVEITQAPKEMIEQLAQDIATMKPVAIHQGEGINHWFHATEMNRAAYLPLMLTGNIGRPGAGCQT----------------WAGNYKAALFQGS---PWTGPGFKGWVAEDPFDINLNPKAHGKEIHAHAYTKDEEPAYWNHGDLALIVDTPKF-----------GRKNFTGKTHMPTPTKALIFNNVNLINNAKWAYGMIKNV…	FWHCNPIQTRIPDAHFATEARYGGTTLVTVSPDYSPSAIHASLWVNPRPGTDAALALSVAREIVERGAIDERYVREQTDLAFLVKDDG-RFLRESEL----------------ERGGSDD------VFYFFDEKEGRVVKAPGTRGRWSDSIDLGGARPALSGSYEVKTRAG-LVRVRPAMELLRERLAQYTAESVTKVTGVGVATQRRLAQVFIEAERAIIYASWGSNKSYHADLLQRSLILISALRGHHGRTGAGVRFAAWYPFEGANALIPGASGTWLQRMLLRVVTPPPRMIE--DGMAA-ATEQLGWTPSHLFLYVHGGLAGAQDRDAL----DAALARPAREYFAEAIERGWVRPRPA-----ADRPPR-VLVTSGVNPLRRWPLPQVVERVL…	18.843,-39.322,-13.958,20.093,-37.833,-17.276,17.469,-35.047,-17.010,18.573,-34.305,-13.377,22.071,-32.918,-14.025,23.598,-29.397,-13.840,27.018,-27.719,-14.165,26.609,-25.609,-10.983,24.136,-24.292,-8.385,23.848,-20.542,-7.607,21.819,-18.761,-4.879,18.970,-16.721,-6.404,15.687,-14.875,-5.878,13.037,-12.934,-7.843,14.982,-9.747,-6.993,12.555,-7.006,-8.083,9.188,-8.842,-8.381,6.697,-7.306,-5.877,5…	RQAWTWDRVVRGTHLRANCFSACAWDLYVKDGIVWREEQTDAYRRPDSPLPDYGPRGCQKGACYSSLMTAPDRLLYPMARVGERGSGRWKRISWDEALGRLADAIIDANEEGGPDTVVYDNGTSNVDIGPGSAGEMRLFTMLGATMLDGFGGTGDLAMGAVQTWGTSFVDGSSDDWTRADALVFWHCNPIQTRIPDAHFATEARYGGTTLVTVSPDYSPSAIHASLWVNPRPGTDAALALSVAREIVERGAIDERYVREQTDLAFLVKDDGRFLRESELERGGSDDVFYFFDEKEGRVVKAPGTRGRWSDSIDLGGARPALSGSYEVKTRAGLVRVRPAMELLRERLAQYTAESVTKVTGVGVATQRRLAQVFIEAERAIIYASWGSNKSYHADLLQRS…	2026735	Deltaproteobacteria bacterium
job.pdb	AF-Q93PD2-F1-model_v4 Ethylbenzene dehydrogenase subunit A	22.500	457	237	18	2	396	252	653	1.000	9.048E-22	582	400	974	MDGKNLVENKLTDSHWFIECMERGAKIVVIAPEYGPPSTKADYWIPIRPQTDAALWLGITRLMIEKKWYDETFVKGFTDFPLLVRTDTLQRLRAHEVFPQYKTSLSADGPSMKIQGLSAEQHAKLGDFVVWDGKTNAPAAITRD----DVGATITKKGIDPVLAGSFKVKLVDGKEVEVATLWTLYQDHLKDYDLDTVVEITQAPKEMIEQLAQDIATMKPVAIHQG----EGINHWFHATEMNRAAYLPLMLTGNIGRPGAGCQTWA-------------------GNYKAALFQGSPWTGPGFKGWVAE-DP-----F------DINLNPKAHGKEIHAH-----AYTKDEEPAY-----------------WNHGDLALIVDTPKFGRKNFTGKTH…	MTCSNWSYTYPSSYHFLSEARYKGAEVVVIAPDFNPTTPAADLHVPVRVGSDAAFWLGLSQVMIDEKLFDRQFVCEQTDLPLLVRMDTGKFLSAEDV-----------------DGGEAK------QFYFFDEKAGSVRKASRATLKLDFM---------PALEGTFSARLKNGKTIQVRTVFEGLREHLKDYTPEKASAKCGVPVSLIRELGRKVAKKR---TCSYIGFSSAKS--YHGDLMERSLFLAMALSGNWGKPGTGAFAWAYSDDNMVYLGVMSKPTAQGGMDELHQMA-EGFNKRTLEADPTSTDEMGNIEFMKVLTSAVGLVPPAMWLYYHVGYDQLWNNKAWTDPALKKSFGAYLDEAKEKGWWTNDH------IRP----------AP…	-6.245,-69.594,29.525,-3.215,-70.610,30.788,0.020,-71.283,30.107,3.155,-70.817,31.334,5.701,-69.425,33.305,8.761,-68.707,34.572,10.877,-66.744,36.689,13.030,-64.708,38.242,15.385,-62.905,40.546,18.404,-60.768,41.285,20.962,-60.676,43.223,24.517,-60.164,44.199,27.807,-60.831,44.751,31.548,-60.412,44.396,34.498,-61.178,43.439,37.538,-61.736,41.293,39.787,-63.902,39.452,42.166,-62.349,37.262,42.148,…	MTRDEMISVEPEAAELQDQDRRDFLKRSGAAVLSLSLSSLATGVVPGFLKDAQAGTKAPGYASWEDIYRKEWKWDKVNWGSHLNICWPQGSCKFYVYVRNGIVWREEQAAQTPACNVDYVDYNPLGCQKGSAFNNNLYGDERVKYPLKRVGKRGEGKWKRVSWDEAAGDIADSIIDSFEAQGSDGFILDAPHVHAGSIAWGAGFRMTYLMDGVSPDINVDIGDTYMGAFHTFGKMHMGYSADNLLDAELIFMTCSNWSYTYPSSYHFLSEARYKGAEVVVIAPDFNPTTPAADLHVPVRVGSDAAFWLGLSQVMIDEKLFDRQFVCEQTDLPLLVRMDTGKFLSAEDVDGGEAKQFYFFDEKAGSVRKASRATLKLDFMPALEGTFSARLKNGKTIQVR…	166498	Azoarcus sp. EB1
job.pdb	AF-A0A6L3A5V6-F1-model_v4 Molybdopterin domain-containing protein	23.200	422	244	13	28	397	1	394	1.000	5.636E-22	581	400	503	IVVIAPEYGPPSTKADYWIPIRPQTDAALWLGITRLMIEKKWYDETFVKGFTDFPLLVRTDTLQRLRAHEVFPQYKTSLSADGPSMKIQGLSAEQHAKLGDFVVWDGKTNAPAAITRDDVGATITKKGIDPVLAGSFKVKLVDGKEVEVATLWTLYQDHLKD-YDLDTVVEITQAPKEMIEQLAQDIATMKPVAIHQGEGINHWFHATEMNRAAYLPLMLTGNIGRPGAGCQTWA----------------GNY---KAALFQGSPWTGPGFKGWVAEDPFDINLNPK----AHGKEIHAHAYT-----KDEEPAYWNH--------------GDLALIVDTPKF-------GRKNFTGKTHMPTPT-KALIFNNVNLINNAKWAYG-MIKNVNPNVEM…	MVNISPDVNPSHTHADYQIPINGASDPAFGLALTQVMFAENIADWQFLKEQTDFGYLVRTDTRRYLRQTDVEGEGRED----------------------QMYQWVPGQG-LKLADRGQMHL----KGVDIALEGVFDVKLADGKTVQVTPVYAIFRKKLDAEYTPEKQYPITGVHPDVIRMLARKIAT-KKTNIMLGYNACKFYHGDLIERAMCLVLAASGNWGKHGTGIRCWAAGMFDGNGIAMAKPGPGAANTEIVLSARDAAIAAMKAADPTITTEIAIVEMAKMGAGGSGARMRAMGETSVRGGSQSPPAFWWYWHGGFKERWNKKEWGDESLPRSFDDYYNEAQAKGWWDGMTKFGPDMPPPRVLFEATGDMLRRNRGGKKTLVENLWPKLRT…	-21.710,-16.021,-1.259,-22.952,-12.422,-0.820,-22.549,-9.945,-3.715,-22.454,-6.307,-2.546,-22.631,-3.877,-5.484,-24.639,-0.821,-6.645,-25.536,-2.719,-9.775,-26.624,-6.293,-10.599,-23.111,-7.061,-11.840,-22.084,-10.274,-13.704,-20.974,-11.901,-10.483,-24.530,-11.722,-9.011,-25.541,-14.965,-10.829,-23.242,-16.879,-8.439,-24.392,-15.089,-5.244,-26.922,-16.345,-2.674,-27.624,-12.685,-1.834,-27.469,-9…	MVNISPDVNPSHTHADYQIPINGASDPAFGLALTQVMFAENIADWQFLKEQTDFGYLVRTDTRRYLRQTDVEGEGREDQMYQWVPGQGLKLADRGQMHLKGVDIALEGVFDVKLADGKTVQVTPVYAIFRKKLDAEYTPEKQYPITGVHPDVIRMLARKIATKKTNIMLGYNACKFYHGDLIERAMCLVLAASGNWGKHGTGIRCWAAGMFDGNGIAMAKPGPGAANTEIVLSARDAAIAAMKAADPTITTEIAIVEMAKMGAGGSGARMRAMGETSVRGGSQSPPAFWWYWHGGFKERWNKKEWGDESLPRSFDDYYNEAQAKGWWDGMTKFGPDMPPPRVLFEATGDMLRRNRGGKKTLVENLWPKLRTIVVIDFRLSETAMYGDYFLPAAQHYEKI…	1869227	bacterium
job.pdb	AF-A0A1F8RVJ6-F1-model_v4 4Fe-4S Mo/W bis-MGD-type domain-containing protein	22.300	448	260	19	2	398	155	565	1.000	3.325E-21	581	400	895	MD---GKNLVENKLTDSHWFIECMERGAKIVVIAPEYGPPSTKADYWIPIRPQTDAALWLGITRLMIEKKWYDETFVKGFTDFPLLVRTDTLQRLRAHEVFPQYKTSLSADGPSMKIQGLSAEQHAKLGDFVVWDGKTNAPAAITRDDVGATITKKGIDPVLAGSFKVKLVDGKEVEVATLWTLYQDHL-KDYDLDTVVEITQAPKEMIEQLAQDIATMKPVAIHQGE-GIN-HWFHATEMNRAAYLPLMLTGNIGRPGAGCQTWA-GNYKAALFQGS------------PWTGPGFKGWVA------EDPFD-INLNPKAH--------GKEIHAH---AYTKDEEPAYWNHGDLALIVDTPK----------FGRKNFTGKTHMP---TPTKALIFN…	LVLFFQANHMYTVIATAHYTAEARYQGTEIVLFAPDCSPSHIHADYYYPVRMGSDAAWALGASQVIIDEGLYKEQFVKEQTDLPLLVRLDSGRFLRKSDL--------EEDGSDD--------------QFYAWDSATDSLAAASK----TTLRWGKVKPALEGRHRVRLKDGSRVTVAPAFELLRQHLNRNYTPEKASKICGVNPDQIRSLGRKVASKR---TLVWAGGTSLKYYHGDLMVRSVTLMLGLTGNWGRKGTGITCWSVGFFDGPGITGQKARPGRRAARDLLRRRAEIVNEVKALDETWTDEMAGIEMAHRAASMGAIPMIPPAFFWYYHCGYRERWNNREW--GDPTMKRSFDEYFAEALANGWWEG------VVRPGPDTPPRVLLQA…	27.532,2.432,1.148,31.237,2.717,0.243,31.901,0.905,-3.064,35.489,-0.365,-3.472,36.999,-0.354,-6.979,40.269,-2.087,-7.945,41.621,-2.186,-11.524,38.363,-0.611,-12.774,36.229,-3.432,-11.265,33.910,-3.326,-8.236,35.470,-5.716,-5.693,33.055,-5.158,-2.768,30.834,-2.734,-0.847,30.625,-1.774,2.849,28.294,0.342,5.001,29.521,3.929,5.337,28.284,4.055,8.972,28.173,7.882,8.859,24.608,8.574,10.110,24.476,11.20…	MRVYVRDGEIVREEQAATFQTIEKGVPDYNPMGCQKGVAWSQTLHGQDRLLHPLRRAGERGEGKWDEISWDEALTEVADSFLDAIEKAGPESIIRLSGAEAGTWTSAGFGRVMGMLGSLSTDVNAEINDFSPGIYITFGKFNICSSLDDEFHAELVLFFQANHMYTVIATAHYTAEARYQGTEIVLFAPDCSPSHIHADYYYPVRMGSDAAWALGASQVIIDEGLYKEQFVKEQTDLPLLVRLDSGRFLRKSDLEEDGSDDQFYAWDSATDSLAAASKTTLRWGKVKPALEGRHRVRLKDGSRVTVAPAFELLRQHLNRNYTPEKASKICGVNPDQIRSLGRKVASKRTLVWAGGTSLKYYHGDLMVRSVTLMLGLTGNWGRKGTGITCWSVGFFDGPG…	1797660	Chloroflexi bacterium RBG_16_68_14
job.pdb	AF-A0A1G1ECI3-F1-model_v4 4Fe-4S Mo/W bis-MGD-type domain-containing protein	20.700	452	259	18	2	400	197	602	1.000	3.743E-21	581	400	919	MD--GKNLVENKLTDSHWFIECMERGAKIVVIAPEYGPPSTKADYWIPIRPQTDAALWLGITRLMIEKKWYDETFVKGFTDFPLLVRTDTLQRLRAHEVFPQYKTSLSADGPSMKIQGLSAEQHAKLGDFVVWDGKTNAPAAITRD-DVGATITKKGIDPVLAGSFKVKLV--DGKEVEVATLWTLYQDHLKDYDLDTVVEITQAPKEMIEQLAQDIATMKPVAIHQ-GEG-INHWFHATEMNRAAYLPLMLTGNIGRPGAGCQT----------------WAGNY------KAALFQGSPWTGPGFKGWVAEDPFDINLNPK--------AHGKEIHA--HAYTKDEE--PAYWNHGDLA------------LIVDTPKFGRKNFTGKTHMPTPTKAL…	FFIWGANPFYTQIPNCHFFLEARYNGTKIIAITPDYNPSSIHADLWLPINVGTDAALALALAQVIIAEKLYHQSFIREQTDLPLLVRDDTGRFLRESDL--------KEGGRED--------------TFYCFDLNSKTIKEVPKLSLVLDR-----ILPALEGEYEAETALAPAQKIKVRPVFEVLKERLKQYTPERASQIIGIRPEIIRDLAFQIAKAK--SATFISSLNFGKFYHGILTERAQVLVLALCGHFGKKGSGFNSNPWLFPDAMDKFTVMQSPGLEGLKDYEKLVQPLFANLSKQGY--TKEMILYEAARESYRKGEWVSAAFFWYIHGGLKEFSKGAKWDPYLK--RDIEDYAKEALDKGWQFITPAPDKAP-------------RIL…	51.366,-46.358,8.865,48.347,-47.033,6.640,45.688,-44.354,7.294,42.671,-45.006,5.228,42.345,-42.467,2.373,38.991,-43.148,0.652,39.983,-44.409,-2.831,37.672,-42.121,-4.839,38.389,-38.565,-3.454,39.180,-37.134,-6.952,35.589,-37.824,-8.154,34.347,-35.530,-5.338,36.182,-32.698,-7.172,33.357,-32.851,-9.762,30.930,-31.700,-7.030,33.504,-29.329,-5.464,33.866,-27.670,-8.915,30.081,-27.078,-8.990,30.429,-2…	EATSGYLYRSWEDLYRKEWSWDKVGRGTHYGNCWYQLGCCFDIYVKDGIVCREEQAAEYPQTNPEVPDYNPRGCQKGSCYSERMYSPVRIKYPLKRIGERGEGKWQRVSWDQALDEIADAMLDVILKDGSDTIIWDPGTQLSIGNQGMGLFRLGNLLGTPILDTNTEIGDDRQGAGVTLGKISFGSSADDWFYSDLFFIWGANPFYTQIPNCHFFLEARYNGTKIIAITPDYNPSSIHADLWLPINVGTDAALALALAQVIIAEKLYHQSFIREQTDLPLLVRDDTGRFLRESDLKEGGREDTFYCFDLNSKTIKEVPKLSLVLDRILPALEGEYEAETALAPAQKIKVRPVFEVLKERLKQYTPERASQIIGIRPEIIRDLAFQIAKAKSATFISSLN…	1801687	Nitrospinae bacterium RIFCSPLOWO2_12_FULL_45_22
job.pdb	AF-A0A6S6XX99-F1-model_v4 Uncharacterized protein	21.300	454	249	15	2	400	253	653	1.000	6.009E-21	581	400	968	MDGKNLVENKLTDSHWFIECMERGAKIVVIAPEYGPPSTKADYWIPIRPQTDAALWLGITRLMIEKKWYDETFVKGFTDFPLLVRTDTLQRLRAHEVFPQYKTSLSADGPSMKIQGLSAEQHAKLGDFVVWDGKTNAPAAITRDDVGATIT----KKGIDPVLAGSFKVKLVDGKEVEVATLWTLYQDHLKDYDLDTVVEITQAPKEMIEQLAQDIATMKPVAIHQ-G-EGINHWFHATEMNRAAYLPLMLTGNIGRPGAGCQTWAG-------NYKAALFQGSPWTGPGFKGWVAEDPFDINLNPKAHGKEIHAHAYTKDEEP-----------------------AYWN-HGDLALIVDTP------------------KFGRKNFTGKTHMPTPTK…	CWSGNPAFTQIPNFHYLTEARYRGTQFVVISPDYNATAMHADHWVPVRSGTDTALALAICKIVIDEGLHDQDLLREQTDMPVLVRLDNKRYLRESDL--------KRDGSEE--------------QLYFWDEGRNRLQELD--------TTSLRLNGHRPALEGVFEVETLDG-LVKVQPVFERLKALVAAYTPEAASELCGTPPAIIRKLAHMIGKAR--AACNVESFALGKYHHGDLMMRAQILVFVLCGHLGRKGAGWTTGAAIVYPDALGRDVARRRTRKLT--------------KKLNMRQWYELIR---NNFQEKPMSRYAKRGLEDSWVDAKVSACATLFWNVHGGVSQVSNQPWDKTLPRAPEAYLEEALAKGWQGLEPPRDHTP---K…	-92.015,-17.311,30.499,-91.146,-19.809,28.484,-89.570,-22.254,25.956,-87.741,-22.737,22.859,-87.582,-23.831,19.672,-84.894,-24.568,17.148,-82.329,-24.549,15.475,-78.678,-24.272,14.322,-77.112,-25.241,10.952,-73.801,-27.085,10.326,-71.183,-24.262,10.883,-70.984,-24.516,14.722,-69.510,-28.076,15.027,-65.757,-27.251,14.681,-65.106,-25.257,17.836,-64.417,-26.826,21.286,-62.930,-30.097,22.206,-62.284,…	MSQNKNGLSRRDVLKLSGLVAGSAAFNGAAATTAPASEGAPPTHQPFAYKGPAQPEPMPTGDDFLNHYRKRWTWDYTKRSTHFNNCAYQAHCAFEVYVRDGKVIREEQAATYTTLRKGLPDANPRGCQKGCGYSHLMQGEARLTRPLKRKGERGGGEWEEISWEQAIGEIAEKTVDILAREGSNSLVMDMGTTAEIGVTTFGAAMQFADATDCVLLDLNTEVGDDMQGAAITYGTIIGARTSDDVFHSDLVLCWSGNPAFTQIPNFHYLTEARYRGTQFVVISPDYNATAMHADHWVPVRSGTDTALALAICKIVIDEGLHDQDLLREQTDMPVLVRLDNKRYLRESDLKRDGSEEQLYFWDEGRNRLQELDTTSLRLNGHRPALEGVFEVETLDGLVK…	311182	Denitratisoma oestradiolicum
job.pdb	AF-A0A1I6K897-F1-model_v4 Nitrate reductase (quinone)	25.200	408	255	13	2	397	290	659	1.000	1.643E-20	581	400	1103	MD--GKNLVENKLTDSHWFIECMERGAKIVVIAPEYGPPSTKADYWIPIRPQTDAALWLGITRLMIEKKWYDETFVKGFTDFPLLVRTDTLQRLRAHEVFPQYKTSLSADGPSMKIQGLSAEQHAKLGDFVVWDGKTNAPAAITRDDVGATI-------TKKGIDPVLAGSFKVKLVDGKEVEVATLWTLYQDHLKDYDLDTVVEITQAPKEMIEQLAQDIATMKPVAIHQGEGINHWFHATEMNRAAYLPLMLTGNIGRPGAGCQTWAGNYKAALFQGSPWTGPGFKGW---VAEDPFDINLNPKAHGKEIHAHAYTKDEEPAYWNHGDLALIVDTPKFGRKNFTGKTHMPTPTKALIFNNVNLINNAKWAYGMIKNVNPNVEMIVSMDIQMTASIEY…	LMAWGSNVNVTRIPDAKYFLEAAYEGTKRVGVFPDYSQTAIHCDEWLSPEPGSDIALALGMARTIVDEGLYDPAHLREQTDMPLLVRQDTGKFLRASEVS---GLGGGADDPSK--------------VFVMVDG-NGNLREAPGSLGNRAGEYDPDASIETGFQPQLAVDRSV---GG--TSVRSVWNHLLDELGQYGPDFVYEETGVGRQTYQRIAREFGQAERAKIIHGKGVNDWYHNDLGNRAIQLLLTLTGNLGRQGTGFDHYVGQEK--IWTYEGWSELSFPVEGRSVATALWTYYHAGIMGNVDDDTRQRIQEAVDR--DWMPL-FPEERPDGSR---------PDPS-VMFIWRGNYFNQSKGGVAVEERLWPKLDLIVDVNFRMDSSALY…	-28.658,-40.011,35.034,-28.982,-43.293,33.070,-26.868,-45.290,31.392,-26.155,-47.957,28.879,-23.209,-49.724,29.391,-20.514,-51.431,28.186,-18.010,-54.239,27.316,-15.292,-55.456,26.307,-11.611,-54.814,27.185,-8.048,-56.179,27.102,-4.813,-55.515,27.280,-1.248,-54.226,27.727,1.906,-53.311,27.602,5.112,-51.174,27.236,8.484,-51.455,27.693,11.182,-48.889,28.344,14.869,-49.062,28.012,17.670,-46.640,27.5…	MSEYDETDDDRYSEPDHADEDAGASPADHERLGRPIDGDPADETAGDSPGGTDTGSAGEIDRRAFLQGIGAAAAVGVSGVGLGQELDGIRAVEGTNYLGSYPYRDWEDFYREQWDWDSVARSTHGVNCTGSCSWNVYVKNGQVWREEQAADYPQFDEDVPDPNPRGCQKGACYTDYVNADHRVKYPLRRTGERGEGQWQRISWDEALTEIAEKVIEEVQAGRYDAISGFTPIPAMSPVSFASGSRLIRLLGGVSHSFYDWYSDLPPGEPLTWGVQTDNAESADWYNADYLMAWGSNVNVTRIPDAKYFLEAAYEGTKRVGVFPDYSQTAIHCDEWLSPEPGSDIALALGMARTIVDEGLYDPAHLREQTDMPLLVRQDTGKFLRASEVSGLGGGADDPS…	767519	Halomicrobium zhouii
job.pdb	AF-A0A2D3WK97-F1-model_v4 Molybdopterin dinucleotide-binding protein	21.700	410	264	13	2	385	244	622	1.000	9.647E-21	580	400	623	MDGKNLVENKLTDSHWFIECMERGAKIVVIAPEYGPPSTKADYWIPIRPQTDAALWLGITRLMIEKKWYDETFVKGFTDFPLLVRTDTLQRLRAHEVFPQYKTSLSADGPSMKIQGLSAEQHAKLG-DFVVWDGKTNAPAAIT----RDDVGATITKKGIDPVLAGSFKVKLVDGKEVEVATLWTLYQDHLKDYDLDTVVEITQAPKEMIEQLAQDIATMKPVAIHQGEGINHWFHATEMNRAAYLPLMLTGNIGRPGAGCQT---WAGNYKAAL--------------FQGSPWTGPGFKGWVAEDPFDINLNPKAHGKEIHAHAYTKDEEPAYWNHGDLALIVD---TPKFGRKNFTGKTHMP-TPTKALIFNNVNLINNAKWAYGMIKNVNPNVEM…	MWGGNPSVSRIPDAHFVWEGKYNGAKVIVITPEFNATAKSADLWIPIKAGSDNILAMGVINVILNEKLYKPEFIKTLTDLPFLVDVETQKMIRRSDM---EHAA-------------NDEDHHKYMEEFYCMNKATGKIALMPGTEGSSEKSLRLDDHGIVPELEGKWTITDMHGHKREVTTVFEMLKKSAAKFSPESIQEVTGVHPDTTRQLARDIAIPKVVEITTGFSLNKYFNGVMTIWNVASICGLTGRMG-PYGGLNTENEFTLSGLGALSGFSGKYNARFGSGFVGEFVFGDGMK------TFDQYFSDEDV--KRAQNGMSKDE-----YMAVLSEMLKSGENDKINQASKRGNVNKPWWQPDCALIVADSKFRRNK-GSEYRKAFLNKTKF…	9.563,-2.744,-96.322,6.620,-0.913,-95.986,3.701,0.327,-93.925,2.692,1.109,-90.457,-0.949,-0.052,-90.107,-3.137,1.694,-87.675,-5.240,-0.127,-85.050,-5.058,1.694,-81.670,-8.473,3.455,-81.552,-10.855,0.534,-82.293,-9.241,-1.857,-79.766,-9.128,0.915,-77.132,-12.875,1.542,-77.736,-13.586,-2.228,-77.473,-11.597,-2.502,-74.193,-13.146,0.730,-72.788,-16.643,-0.428,-73.898,-16.112,-3.844,-72.217,-14.788,-…	MTKVMNNQRRDFLKVSGMTAALVASQGSLFAKTNVMSVENGKENYPNTNYTEDMYRNEFSFTYGKKEEHGFAYHCVNCQGNCAWEVWSNNGVVTRENQSARYPVINAKIPDFNPRGCNKGVQHSQTMYQKDRILYPMVRVGERGEGKWKRISWDEAAERVCQEIFNCMTDPERGPDKLMVHAGTGLLTEGRRGAPLRFSTQLGAIRIYPSSYLGDMFSGAAIAYGEGNLGCTWDFMYNVDTAVMWGGNPSVSRIPDAHFVWEGKYNGAKVIVITPEFNATAKSADLWIPIKAGSDNILAMGVINVILNEKLYKPEFIKTLTDLPFLVDVETQKMIRRSDMEHAANDEDHHKYMEEFYCMNKATGKIALMPGTEGSSEKSLRLDDHGIVPELEGKWTITD…	148813	Sulfuricurvum kujiense
job.pdb	AF-A0A518U7T4-F1-model_v4 4Fe-4S Mo/W bis-MGD-type domain-containing protein	22.500	447	238	17	3	395	238	630	1.000	9.647E-21	579	400	956	DGKNLVENKLTDSHWFIECMERGAKIVVIAPEYGPPSTKADYWIPIRPQTDAALWLGITRLMIEKKWYDETF-VKGFTDFPLLVRTDTLQRLRAHEVFPQYKTSLSADGPSMKIQGLSAEQHAKLGDFVVWDGKTNAPAA--------------ITRDDVGATITKKGIDPVLAG-SFKVKLVDGKEVEVATLWTLYQDHLKDYDLDTVVEITQAPKEMIEQLAQDIATMKPVAIHQGEGINHWFHATEMNRAAYLPLMLTGNIGRPGAGCQT---WA-------GNY----------KAALFQGSPWTGPGFKGWVAED-----PFDINLNPKAHGKEIHAHAYTKDEEPAYWNHGDLALIVDTPKF-------------GRKNFTGKTHMPTPTKAL…	WFGNPVSTRIPDAHFMTEARYRGAKIVSITPDFNPSAIHTDLWINPRPGTDAALALAACKVIIDENLHDVPYILEQ-TDLPLLVRSDTQQFLREIDVVPGGRKE----------------------CFGWWDEKTQQVVWSSSSADFEKEKQTLRLKAD---------DHPALEPKGAKVKLLSGKTVEVRSAFSILRDKLAAYDLASAAKITGVNPKVIQRFAREFAQAKSAIIYAGAGMGKILHGELVQRATILLAAITGNNGRAGGGWQEMTFWELEGMLVSALYDHPSDLSIEDQAGFWGAFAAIGA--EQAATPGYISGSLMMLNNGG----------TYATQLDPRY---ND-PTLPRKPEEYLKEALAKGEIHNYP-----GPELGSP-DII…	-5.273,-71.279,-37.775,-3.144,-72.178,-34.726,0.575,-72.352,-35.555,2.110,-74.002,-32.500,5.747,-72.830,-32.544,7.624,-76.044,-31.685,10.088,-74.652,-29.114,12.379,-77.667,-28.935,15.156,-77.103,-26.347,17.546,-77.418,-29.342,15.815,-74.553,-31.244,15.937,-72.358,-28.105,19.657,-73.103,-27.511,20.479,-72.305,-31.172,18.507,-69.013,-30.951,20.232,-68.171,-27.616,23.692,-68.987,-29.054,23.006,-66.8…	MSHSIDTSRRTFLRGSAAGALTLALELSHLKLAFAGGTLPPGAKQYKHYQDVYRKKWTWDRVEVGTHTCLNCASGGCSWNLYVREGIVWREEQGAPYTQTNTSVPDYNPRGCQKGASASALYRSPSRLRYPLKRVGARGENRWKRISWDEALNEVSKALVDTLSTRGGAGAYVENGNNSDFGPSWIAMVRFFRTLGIPVTENFGGVGDLMTGATLALGNPVPGASSDDWFRTDYFVNWFGNPVSTRIPDAHFMTEARYRGAKIVSITPDFNPSAIHTDLWINPRPGTDAALALAACKVIIDENLHDVPYILEQTDLPLLVRSDTQQFLREIDVVPGGRKECFGWWDEKTQQVVWSSSSADFEKEKQTLRLKADDHPALEPKGAKVKLLSGKTVEVRSAF…	1981880	Denitratisoma sp. DHT3
job.pdb	AF-B8FPC1-F1-model_v4 Molybdopterin oxidoreductase	24.800	406	205	11	2	397	226	541	1.000	2.798E-20	578	400	800	MDGKNLVENKLTDSHWFIECMERGAKIVVIAPEYGPPSTKADYWIPIRPQTDAALWLGITRLMIEKKWYDETFVKGFTDFPLLVRTDTLQRLRAHEVFPQYKTSLSADGPSMKIQGLSAEQHAKLGDFVVWDGKTNAPAA-ITRDDVGATITKKGIDPVLAGSFKVKLVDGKEVEVATLWTLYQDHLKDYDLDTVVEITQAPKEMIEQLAQDIATMKPVAIHQGEGINHWFHATEMNRAAYLPLMLTGNIGRPGAGCQTWAGNYKAALFQGSP--------WTGPGFKGWVAEDPFDINLNPKAHGKEIHAHAYTKDEEPAYWNHGD-LALIVDTPKFGRKNFTGKTHMPTPTKALIFNNVNLINNAKWAYGMIKNVNPNVEMIVSMDIQMTASIEYAD…	IWGRNLADTHTSELRYIIKARENGAKIIVIDPRQSSTAAVADQWVPIRPQTDPALALGMINYLISHNLHDTAWLKANSCAPLLVRNDNGQYLRLGEQ------------------------------YAVWDENSRTIVPADTPN----------INPALAGEYTS--AEG--LKCHPSFVDLVDEAAKYTIKATAEICGLEEAVVEQLAHEYATMKPAGIRMGQGMQRVYHSFSPFRTVATLAAVAGYIGVSGGGASHMGGT---SSINPIPGVTVPDFNFKEWTDIG----------------GKPI---------------TERKSAHIYDMAEKGE------------IKFLWIGVSNFVNQSPDANRVINKVLPNIPFIVHVDPFWTWTGKYAD…	-1.683,-20.986,-51.123,-2.987,-24.464,-50.057,-5.289,-24.631,-47.049,-5.398,-27.897,-45.133,-8.265,-27.541,-42.617,-8.439,-30.070,-39.795,-11.530,-28.998,-37.835,-12.077,-30.495,-34.412,-15.287,-28.622,-33.544,-15.985,-28.952,-29.838,-19.730,-28.254,-30.064,-20.190,-27.201,-26.470,-23.529,-25.332,-26.031,-23.076,-21.720,-27.020,-23.883,-19.934,-23.740,-26.209,-17.201,-25.053,-26.595,-13.913,-23.1…	MKKVSMGLSFKGPKITRRMFLKGVGAVTVTSSLGIAGALSSGSPALKAADEATVKYVHSCCTVNCTSRCHLKGHVQGGKIVAVTPGLLPGRDDYPNACLRGMSYAQRLQDPKERVLYPMKRVGERGEGKFEQITWDEAYDIIAEKLTETKENYGTQAASFFTMSGNLAKLAWESTTRLGACFGGTTYITEGLMGDHGASMGMRLVFGQERGGHDTRDYLNSKLVIIWGRNLADTHTSELRYIIKARENGAKIIVIDPRQSSTAAVADQWVPIRPQTDPALALGMINYLISHNLHDTAWLKANSCAPLLVRNDNGQYLRLGEQYAVWDENSRTIVPADTPNINPALAGEYTSAEGLKCHPSFVDLVDEAAKYTIKATAEICGLEEAVVEQLAHEYATMKP…	272564	Desulfitobacterium hafniense DCB-2
job.pdb	AF-A0A1F8XH47-F1-model_v4 4Fe-4S Mo/W bis-MGD-type domain-containing protein	23.200	439	256	13	2	398	192	591	1.000	8.078E-21	578	400	911	MD---GKNLVENKLTDSHWFIECMERGAKIVVIAPEYGPPSTKADYWIPIRPQTDAALWLGITRLMIEKKWYDETFVKGFTDFPLLVRTDTLQRLRAHEVFPQYKTSLSADGPSMKIQGLSAEQHAKLGDFVVWDGKTNAPAAITRDDVGATITKKGIDPVLAGSFKVKLVDGKEVEVATLWTLYQDHLKDYDLDTVVEITQAPKEMIEQLAQDIATMKPVAIHQGEGINHWFHATEMNRAAYLPLMLTGNIGRPGAGCQTWAGN----------------YKAALFQGS---PWTGPGF-----------KGWVAEDPFDINLNPKAHGKEIHAHAYTKDEEPAYWNHGDLALIVDTP--KFGRKNFTGKTHM----PTPT---KALIFNNVNLINNA…	LVLIWGGNPAYTNISNFHLLTEARYNGTRIVCIAPDYSPSAIHADQWVPVNIGTDAALALAMAQVIVEERLHKEDFLREQTDLPLLVRTDTRKFLREADL--------KRSGRDN--------------IHYFWDLSSGQMKEAPRQ----TLALGDNVPALEGTYRVMTTSG-IVEVKPVFEFLNAHLQDYKPEKVTTVTGTAPAVIRELARQIAQADAVTNVTTFNWGKFYHGDEIERAIILVFALCGHMGRRGAVYHGFTGGAADTLAPGGMVSGWILLRAAAASDPRYAQWKSQGYTDGMIILEYAQEAMAKEKIVSGTLFNYFHGGLLELSERHNSWDPT----------LKRPVAEYVKEALD--KGWHKVWPRPGKDPRALIHYGGSMFRRA…	45.228,0.804,16.053,46.484,-2.281,17.835,48.969,-4.414,15.876,48.541,-7.872,14.437,52.147,-8.646,13.449,52.907,-11.974,11.698,51.075,-13.259,8.645,52.831,-15.130,5.807,52.912,-13.604,2.280,50.038,-15.225,0.469,47.135,-15.863,2.922,45.119,-12.602,2.468,44.487,-11.981,-1.279,40.760,-12.629,-0.587,40.537,-9.531,1.711,42.319,-7.010,-0.575,40.475,-4.162,-2.391,41.446,-0.977,-4.305,38.473,1.150,-3.182,…	MRSVTNQQPGQNSALEWDRVVKVTCHNNCSYQKPCILNAYVKDGMLVRVEQSNTHPHSSDPDVPEWEPRGCQKGLVMPQRSYDATRILYPFKRVGERGEGKWQRISWDQALEEISDKLIDIFTTDGLDTVLRVSGSGTLGSESVGIEGLMSVLGIPFTSIMADLGDEHQGVAQVFGQPYVGGSVDNWWYANLVLIWGGNPAYTNISNFHLLTEARYNGTRIVCIAPDYSPSAIHADQWVPVNIGTDAALALAMAQVIVEERLHKEDFLREQTDLPLLVRTDTRKFLREADLKRSGRDNIHYFWDLSSGQMKEAPRQTLALGDNVPALEGTYRVMTTSGIVEVKPVFEFLNAHLQDYKPEKVTTVTGTAPAVIRELARQIAQADAVTNVTTFNWGKFYHG…	1797811	Deltaproteobacteria bacterium GWA2_57_13
job.pdb	AF-A0A1F8LKZ9-F1-model_v4 Dimethylsulfide dehydrogenase	26.700	411	232	13	2	400	187	540	1.000	1.643E-20	577	400	640	MDGKNLVEN--KLTDSHWFIECMERGAKIVVIAPEYGPPSTKADYWIPIRPQTDAALWLGITRLMIEKKWYDETFVKGFTDFPLLVRTDTLQRLRAHEVFPQYKTSLSADGPSMKIQGLSAEQHAKLGDFVVWDGKTNAPAAITRDDVGATITK--KGID--PVLAGSFKVKLVDGKEVEVATLWTLYQDHLKDYDLDTVVEITQAPKEMIEQLAQDIATMKPVAIHQGEGINHWFHATEMNRAAYLPLMLTGNIGRPGAGCQTWAGNYKAALFQGSPWTGPGFKGWV-----AEDPFDINLNPKAHGKEIHAHAYTKDEEPAYWNHGDLALIVDTPKFGRKNFTGKTHMPTPTKALIFNNVNLIN-NAKWAYGMIKNVNPNVEMIVSMDIQMTASIEY…	IWGYNIPASCPDNVFGHWIIDLMKKGTKIICIDPRLSWFASRADKWLRIRPGTDGALAMGFLNVILNEGLYDKEFVEKWTNAHHLVRKDTGKLLRESDI-------MVGGSPD---------------NFVVWDKNGNTPVVWD------TVEVEYKPANPTPALEGEYEVSLSDGKKVKTETVWNVLLAEVNNYPLEKVSEITWIPEKDIADAARLYAKSKPAAIHWGVPIDMTPAITPTVQAIADLWCLTGNLDTPGGNVISRYA------FDAVAYALPGAKG-VIKLKSAEDDKK----------RIGADRYGPLNKFIWRAQTDLTL-----------EQIFTEDPYPIKGMWLQACNPVAGIGLDPLKWVE-ALKKLDFVVAVDLFMNPTTQL…	-42.934,-24.389,18.978,-42.948,-20.616,18.388,-41.461,-19.715,14.964,-38.102,-18.227,15.990,-37.750,-15.036,13.899,-34.603,-15.835,11.881,-33.098,-12.771,10.151,-30.372,-12.961,7.473,-28.221,-9.818,7.197,-26.083,-9.484,4.052,-22.862,-7.607,4.888,-19.174,-7.267,3.928,-16.343,-8.580,6.095,-13.820,-5.848,6.767,-11.542,-5.136,9.703,-12.227,-5.399,12.748,-13.155,-9.129,12.824,-11.362,-11.855,10.754,-8…	MANKKREIVRTTTWSAGPGCHGGCGVLAYIEDGKLVKIEGDPEHPWNQGRLCSRCLAMTQYVYHPDRLRKPLKRAGERGEGKWQEISWDEAYDLIEEKMGKIRDEFGPESFIFSMGTGRDIGAWICMLAYAYGSPNVMFALSGIACYSPRIAGVETMQGDYAILDAAQWFPKRYDDPRYKVPECIVIWGYNIPASCPDNVFGHWIIDLMKKGTKIICIDPRLSWFASRADKWLRIRPGTDGALAMGFLNVILNEGLYDKEFVEKWTNAHHLVRKDTGKLLRESDIMVGGSPDNFVVWDKNGNTPVVWDTVEVEYKPANPTPALEGEYEVSLSDGKKVKTETVWNVLLAEVNNYPLEKVSEITWIPEKDIADAARLYAKSKPAAIHWGVPIDMTPAITPT…	1797618	Chloroflexi bacterium RBG_13_46_14
job.pdb	AF-A0A7C3KXR0-F1-model_v4 Molybdopterin oxidoreductase	25.300	407	218	18	2	395	190	523	1.000	1.376E-20	573	400	812	MDGKNLVENKLTDSHWFIE--CMERGAKIVVIAPEYGPPSTKADYWIPIRPQTDAALWLGITRLMIEKKWYDETFVKGFTDFPLLVRTDTLQRLRAHEVFPQYKTSLSADGPSMKIQGLSAEQHAKLGDFVVWDGKTNAPAAITR--DDVGATITKKGIDPVLAGSFKVKLVDGKEVEVATLWTLYQDHL--KDYDLDTVVEITQAPKEMIEQLAQDIATMKPVAIHQGEGINHWFHATEMNRAAYLPLMLTGNIGRPGAGCQTWAGNYKAALFQGSPWTGPGFKGWVAEDPFDINLNPKAHGK-----EIHAHAYTKDEEPAYWNHGDLALIVDTPKFGRKNFTGKTHMPTPTKALIFNNVN-LINNA-KWAYGMIKNVNPNVEMIVSMDIQMTASIE…	LWSSNVFQTRIPDAQFLTRFAKQRNNCQILCIDPRCSQTAKGADLWLPIQPGTDGALALSMCQVLIEKNLVDWGFLQQFTDCCTLIREDTGFRLRASDV------------------GMGTED-----EFVVWDEANDTLFKLPSDTLRLP-----EGMRFAFRGRRRVQTKDG-DVWVRPVFEMVEDVVMREEYHPDRVAEVTHIPADTIREVATMYATNRPSSIIIGMGVNHRMHGDLAIRSILLLSALAGAHGKPGEAVSIYSG-------QHH------FRVDVS--PFWF-----PEGKRPNAVPMHYFVLGQPTE-TINPK------IKYPKHG-------------FKALFVSHGNPLVTEFSDVMRAAID----KLDLFVAIDFQMTPTCE…	-37.367,-3.580,2.607,-37.443,-0.241,4.429,-37.185,-1.316,8.051,-40.140,-3.182,9.583,-38.729,-1.791,12.849,-38.180,1.873,13.802,-34.627,2.770,14.462,-34.454,2.442,18.268,-34.037,5.938,19.595,-35.635,8.050,16.788,-38.802,9.211,18.407,-39.738,12.448,16.565,-38.245,14.671,19.147,-39.390,18.155,18.020,-36.620,19.666,15.950,-34.361,21.113,18.683,-35.298,24.778,19.048,-31.836,26.436,19.239,-29.147,28.37…	MATRYPVPGRAPAPAPSGEARVVRTTDSPNCTGACGWLATVVHDVIVDLKPAGDYSCQEYNPRGCLRGMSMTHMIYNPDRVRTPLIREGERGEGKWREATWDEALDLIAEKMRHIRDTYGPESMLLFNQVVGTGYVQKGAQVRMAALLGMSFATAYDFNGDISMGFTHTMGIDSVECETRSWGYAKTAILWSSNVFQTRIPDAQFLTRFAKQRNNCQILCIDPRCSQTAKGADLWLPIQPGTDGALALSMCQVLIEKNLVDWGFLQQFTDCCTLIREDTGFRLRASDVGMGTEDEFVVWDEANDTLFKLPSDTLRLPEGMRFAFRGRRRVQTKDGDVWVRPVFEMVEDVVMREEYHPDRVAEVTHIPADTIREVATMYATNRPSSIIIGMGVNHRMHGD…	2033014	Armatimonadetes bacterium
job.pdb	AF-J5U8B9-F1-model_v4 Molybdopterin oxidoreductase	21.500	413	237	13	2	398	171	512	1.000	3.991E-20	573	400	821	MDGKNLVENKLTDSHWFIECMERGAKIVVIAPEYGPPSTKADYWIPIRPQTDAALWLGITRLMIEKKWYDETFVKGFTDFPLLVRTDTLQRLRAHEVFPQYKTSLSADGPSMKIQGLSAEQHAKLGDFVVWDGKTNAPAAIT-----RDDVGATITKKGIDPVLAGSFKVKLVDGKEVEVATLWTLYQDHLKDYDLDTVVEITQAPKEMIEQLAQDIATMKPVAIHQGEGINHWFHATEMNRAAYLPLMLTGNIGRPGAGCQTWAG----NYKAALFQGSPWTGPGFKGWVAEDPFDINLNPKAHGKEIHAHAYTKDEEPAY--WNHGDLAL-----IVDTPKFGRKNFTGKTHMPTPTKALIFNNVNLINNAKWAYGMIKNVNPNVEMIVSMDIQMTA…	LWGHNPANTWLAQASAIGTGRNNGAKLIVVDPRPTPLAKEANAWLDVNPGTDGALALGLSHLLVERNLFNHEFVRNWTNGPLLVRNDNGYFLREKDINPLA---IS-------------------NRYTVWDEHNQQVTFIDSETRTEETLTPT-------AALEGNVEVAIADGAKISCQTAFSSFKDMLANYDPENVSRITGVSVASIEAAASLIAGAKKIAYHSWSGVAQHTNATQTERAIATLYALTGCFDQEG--CNRIYASHPVNV------------------VNS----PTLMPKSQWDK----ALGLEERPIGPPSQGWVHSQDIWHSVLEGTPYKI-------------RGLIGFGANILLSQSDT-SLGQQALEALEFYAHVDLFETP…	40.948,-8.615,-5.337,37.251,-8.686,-4.342,35.976,-5.894,-2.036,33.204,-6.532,0.524,30.957,-3.448,0.827,28.312,-3.165,3.597,24.973,-1.715,2.700,21.246,-2.582,2.417,18.937,-4.022,-0.269,16.095,-1.702,-1.431,14.255,-4.183,-3.675,11.510,-4.137,-0.967,10.330,-2.477,2.291,12.367,-4.934,4.413,15.617,-3.062,3.536,17.689,-6.088,4.528,21.281,-5.421,5.653,23.774,-6.751,3.088,27.416,-7.595,2.423,28.119,-7.06…	MSDIIPGYCTLCRSRCGTLNEVANDHLIKVRANPEHPNGKAMCMKGKAAPELVDSANRILYPMKRTHPKGAENPGWKRISWEEAMSTIAGQLEKFKRENGAESVAFGFTSPSGTPLSDAIEWLERFVRIYGSPNTSYGTEICNWHKDVAHRWTFGCGIPVADYSHADLILLWGHNPANTWLAQASAIGTGRNNGAKLIVVDPRPTPLAKEANAWLDVNPGTDGALALGLSHLLVERNLFNHEFVRNWTNGPLLVRNDNGYFLREKDINPLAISNRYTVWDEHNQQVTFIDSETRTEETLTPTAALEGNVEVAIADGAKISCQTAFSSFKDMLANYDPENVSRITGVSVASIEAAASLIAGAKKIAYHSWSGVAQHTNATQTERAIATLYALTGCFDQEG…	936565	Klebsiella sp. OBRC7
job.pdb	AF-C1DW86-F1-model_v4 Selenate reductase subunit alpha (Selenatereductase molybdenum subunit)	21.500	450	256	15	2	400	116	519	1.000	1.376E-20	573	400	839	MDGKNLVENKLTDSHWFIECMERGAKIVVIAPEYGPPSTKADYWIPIRPQTDAALWLGITRLMIEKKWYDETFVKGFTDFPLLVRTDTLQRLRAHEVFPQYKTSLSADGPS--------MKIQ--GLSAEQHAKLGDFVVWDGKTNAPAAITRDDVGAT----ITKKG--IDPVLAGSFKVKLVDGKEVEVATLWTLYQDHLKDYDLDTVVEITQAPKEMIEQLAQDIATMKPVAIHQGEGINHWFHATEMNRAAYLPLMLTGNIGRPGAGCQT----------------------WAGNYKAALFQGSPWTGPGFKGWVAEDPFD--INLNPKAHGKEIH----------AHAYTKDEEPAYWNHGDLALIVDTPKFGRKNFTGKTHMPTPTKALIFN…	WWGQDPNKTRIPDAHWVWEGKYNGGKVIVITPDYNATAKGADLWVPVRAGYDGFLAMSIINEIIQQKLYKPNFIKVFTDLPFLVRLDNKKLLRLSDI--------DKNDPMFDKEIFHNMEEKAHGKEFEEHE---VFLSYNLKNGKFTIMPGSEGNPVKTLRLKDLGWDIDPALEGVYEVRLKDGSKVKVTPVFELLKAEAAKFPAEKTFKLTNVHPKIVQQLARDIALPKVAFISMGFTIGKYFNGMLAQRAIASITPLCGRLG-PYGGFNTENEWSISGLAKISGFAGKYKERFASGFVSEFVLGNMMQD--FDKLYEEETFKQVMGMSKEEYKKKVEEMLSKSEGDKGIGHGKS----YWKDV--------------------------QTFLLF…	-28.412,6.755,9.472,-31.694,4.948,10.261,-30.698,1.351,9.455,-31.363,-1.142,12.277,-27.594,-1.640,12.802,-27.207,2.014,13.979,-25.494,2.350,17.376,-27.735,4.804,19.279,-26.319,4.888,22.851,-23.167,4.131,24.859,-23.292,0.482,25.748,-21.381,-1.821,28.129,-21.111,-5.577,27.492,-22.934,-7.724,30.105,-22.302,-11.231,28.660,-19.298,-12.887,26.936,-17.621,-11.162,23.977,-19.654,-12.007,20.850,-22.971,-1…	MYEKDRILYPMKRVGERGEGKWKRISWDEAITEVATRIYETMLTVGPQGNYIHVGAGMLTEARAASGKRLGTLLGAVRPYIASYVGDMFPGVSLVYGEGNIGFSYDFVYTANVQIWWGQDPNKTRIPDAHWVWEGKYNGGKVIVITPDYNATAKGADLWVPVRAGYDGFLAMSIINEIIQQKLYKPNFIKVFTDLPFLVRLDNKKLLRLSDIDKNDPMFDKEIFHNMEEKAHGKEFEEHEVFLSYNLKNGKFTIMPGSEGNPVKTLRLKDLGWDIDPALEGVYEVRLKDGSKVKVTPVFELLKAEAAKFPAEKTFKLTNVHPKIVQQLARDIALPKVAFISMGFTIGKYFNGMLAQRAIASITPLCGRLGPYGGFNTENEWSISGLAKISGFAGKYKER…	204536	Sulfurihydrogenibium azorense Az-Fu1
job.pdb	AF-A0A521WY10-F1-model_v4 4Fe-4S Mo/W bis-MGD-type domain-containing protein	24.500	435	247	15	2	395	216	610	1.000	1.743E-20	573	400	933	MDGKNLVENKLTDSHWFIECMERGAKIVVIAPEYGPPSTKADYWIPIRPQTDAALWLGITRLMIEKKWYDETFVKGFTDFPLLVRTDTLQRLRAHEVFPQYKTSLSADGPSMKIQGLSAEQHAKLGDFVVWDGKTNAPAAITRDDVGATITKKGIDPVLAGSFKVKLVDGKEVEVATLWTLYQDHL-KDYDLDTVVEITQAPKEMIEQLAQDIATMKPVAIHQ--GEGINHWFHATEMNRAAYLPLMLTGNIGRPGAGCQTWA----------------GN---YKAALFQGSPWTGPGFKGWVAEDPFDINLNPKAH----GKEIHAHAYTKDEEPAYWNHGDLALIV--------DTP-------KFGRKNFTGKTHMPTPTKALIFNNVNLINNAK…	IWGGNPAYTQIANFHFYNEARYHGATVVTISPDYSASAAHADAWLPVRPGTDAALALAMAQVIVSEGLVDETFVREQTDLPLLVRTDNHRYLRESDI--------KKRGADD--------------TFFAYDTAAGRITKARK----RTLRLGDVVPALEGEFEVDTRDG-RVIVKPVFQLVKEMLDRDYTPEQASAVCGVEAESIRWLARSIANAR--AASCVAGASLSKYYHGDLMARAQLLVFALTGQWGRHGAGYDTLPILLVDGILTLPTAKGTGRLDQLKSLLPSVPQYLALKMKGY--TDEIAYYQIGRKQFMSMGVPAVLYWY------YH---GGLEQLSSRSKEWDADLPRDVRSYLEESRRNGWQQFPPATHPEVLFATPGNTFRRVR…	-7.259,-44.305,39.159,-4.591,-45.822,36.905,-1.105,-45.777,38.517,1.934,-44.351,36.640,4.165,-47.086,35.436,7.875,-46.262,35.983,10.104,-45.350,32.997,12.196,-48.226,31.855,15.674,-46.625,31.634,17.548,-49.045,29.354,18.346,-47.320,26.087,21.569,-49.034,24.878,24.155,-46.312,24.518,24.677,-46.229,20.749,28.448,-45.804,20.982,29.017,-43.732,17.825,31.631,-46.043,16.279,34.516,-43.831,15.065,33.490…	MIEPTQPHDESPELAIETPVVIPAQPDGPTERRYRGKLAWDSVSKGTHLINCWYQRNCAFNVFVRDGVVVREEQIAEYPPTNDEVPDFNPRGCQKGVCYAGVMYDPARIRHPLKRAGARGEGKWERISWDQALDEIADKVIDTLAGAGPEAIVFDQNPAGVASYTAIRRFADQLGALVLDVNCEVGDEQQGAAVTLGSPIASKSADDYFYSDLILIWGGNPAYTQIANFHFYNEARYHGATVVTISPDYSASAAHADAWLPVRPGTDAALALAMAQVIVSEGLVDETFVREQTDLPLLVRTDNHRYLRESDIKKRGADDTFFAYDTAAGRITKARKRTLRLGDVVPALEGEFEVDTRDGRVIVKPVFQLVKEMLDRDYTPEQASAVCGVEAESIRWLAR…	2026734	Dehalococcoidia bacterium
job.pdb	AF-A0A7V3MMA2-F1-model_v4 4Fe-4S Mo/W bis-MGD-type domain-containing protein	24.100	463	237	21	2	400	208	620	1.000	2.072E-21	570	400	951	MD-GKNLVENKLTDSHWFIECMERGAKIVVIAPEYGPPSTKADYWIPIRPQTDAALWLGITRLMIEKKWYDETFVKGFTDFPLLVRTDTLQRLRAHEVFPQYKTSLSADGPSMKIQGLSAEQHAKLGDFVVWDGKTNAPAAITRDDVGATITKKG-----IDPVLAGSFKVKLVDGKEVEVATLWTLYQDHLKDYDLDTVVEITQAPKEMIEQLAQDIATMKPVAIHQG----EGINHWFHATEMNRAAYLPLMLTGNIGRPGAGCQTWA-GNYKAALFQ---GSPWTGPGFKGWVAEDPFD--------------INLNP-------------KA--------------HGKEIHAHAYTKD-EEPAYWNHGDLALIVDT-------PKFGRKNFTGK…	IILMSNPVYANIPDVHYVLEARYRGAKIIAVAPDKNPSCQFADVWVPINWSADPALWLGVCKILIDNEWIDRNFVAEQTDCPVLVRGDNGRFLRDSDL--------RAGGDPE--------------QFYVIDAATGALAQLP----------KGTLERACEYALDARRTVRLADGVEVEVRTVFSRLKERLKEYTPAKVHEMAGVHPETLQQIAELCRPPRK--IFGYMNFIAG-KLYHGDLLE-RSYCYVLALTGSIGKPGAGTQGWSPGTEAAASMSAVSGMPKQLIE--SSEP-IAAVATMSQLMMEDYKTRLKMDPTMPPVEAANGATREALKASGVLTPGAFLWYRHAGYKEVWDRYLEDPY----------TDKKTSDYAEDALRRGWWEGF…	9.823,-30.306,-24.396,12.027,-32.343,-22.000,15.211,-33.648,-23.508,16.463,-35.764,-20.626,20.106,-34.678,-20.340,21.992,-38.018,-20.348,23.574,-38.960,-17.074,27.078,-38.364,-18.577,26.639,-34.539,-18.900,25.797,-34.440,-15.150,29.450,-35.410,-14.447,31.195,-32.359,-16.008,30.195,-29.831,-13.267,31.375,-31.725,-10.151,34.383,-29.987,-8.579,36.374,-33.132,-7.667,39.605,-31.573,-6.280,40.337,-28.9…	MSRAIPDDERSENRLHTEQEWHRYWQWEGCRWGTHRVNCYPGSCPFKVYVKDNRVVREEISCTYPEFSDPEERVPDYNPRGCQKGYQHSRAMYGPDRVLYPMKRVGERGGGKWERVGWEQAFDEIGARLADIIQKYGAKALLDDHAANGIGVFRGAAEGSTTGITALLGGVSLDLDFVTGDFKSGQWLTFGEMHHAPGIENWFLPDTIILMSNPVYANIPDVHYVLEARYRGAKIIAVAPDKNPSCQFADVWVPINWSADPALWLGVCKILIDNEWIDRNFVAEQTDCPVLVRGDNGRFLRDSDLRAGGDPEQFYVIDAATGALAQLPKGTLERACEYALDARRTVRLADGVEVEVRTVFSRLKERLKEYTPAKVHEMAGVHPETLQQIAELCRPPRKI…	2033014	Armatimonadetes bacterium
job.pdb	AF-A0A6L3ADL2-F1-model_v4 Ethylbenzene dehydrogenase	24.000	444	246	15	2	395	188	590	1.000	2.082E-20	569	400	914	MD--GKNLVENKLTDSHWFIECMERGAKIVVIAPEYGPPSTKADYWIPIRPQTDAALWLGITRLMIEKKWYDETFVKGFTDFPLLVRTDTLQRLRAHEVFPQYKTSLSADGPSMKIQGLSAEQHAKLGDFVVWDGKTNAPAAITRDDVGATITKKGIDPVLAGSFKVKLVDGKEVEVATLWTLYQDHLKDYDLDTVVEITQAPKEMIEQLAQDIATMKPVAIHQGEGINHWFHATEMNRAAYLPLMLTGNIGRPGAGCQT----------------WAGNYK------------AALFQGSP-------WTGPGFKGWVAED-----PFDINLNPKAHGKEIHAHAYTKDEEPAYWNHGDLALIVDTPKFGRK--NFTGKTHMPTPT-----KALIFNN…	ILIWHSNPAYTWIPYAHFMTEARYNGATVVCIAPDFSPSAPFADKFVPIKIATDAAFSLAMCKVIIDEGLFNRDFVLTQTDLPLLVNAATRRFLRGSEV--------TSGERED--------------QFYWWDSDAGRIEQAPR----GTLEIEDVSPALEGRWKVQTLDG-EVEVTTVWELLKEHLENYTPEAASATCGVNPEVIRGLARLIAT-KRTKILEGFNTPKFYHGDLMERAMILLLGLTGNWGRKGTGIQGLALVGLDGYMLFGMKQKRGVAETIRVMEGLEGAIEALRSQDPEASDEILGYELLQRGTVAGTASPPAFFHFYHCGYKD----------TWNTPQWS---DPAMKRTFEEYVSDAVRRGWWGGLVKPGPSSDPQVLFIVA…	-51.231,19.467,5.552,-50.571,15.966,7.074,-53.803,14.150,6.037,-53.317,13.988,2.219,-51.432,11.165,0.445,-49.065,13.817,-1.012,-48.629,15.307,2.486,-47.231,11.937,3.646,-44.629,11.949,0.812,-43.667,15.594,1.517,-43.316,14.633,5.205,-40.821,11.893,4.217,-38.782,14.613,2.415,-38.438,16.906,5.446,-35.681,17.426,8.059,-34.723,19.631,11.032,-30.979,19.882,10.240,-28.427,19.278,7.478,-24.673,18.750,8.0…	MTTTAEGQYRQRWSWDSVTFGTHCLNCLATCPYRVYARDGKVLFEEPVATFEQVDEGVPDFNPMACQKGSAWSVQLDTPDRLKYPVRRKGERGSGEWEQISWDEALTEIADAVIEAIDYEGPESIVFEETVEGGLLGQAPYLRFAGLLGAVTLDANGLINDFPAGHHITWGKFSCASSMDDTFHSEVILIWHSNPAYTWIPYAHFMTEARYNGATVVCIAPDFSPSAPFADKFVPIKIATDAAFSLAMCKVIIDEGLFNRDFVLTQTDLPLLVNAATRRFLRGSEVTSGEREDQFYWWDSDAGRIEQAPRGTLEIEDVSPALEGRWKVQTLDGEVEVTTVWELLKEHLENYTPEAASATCGVNPEVIRGLARLIATKRTKILEGFNTPKFYHGDLMERA…	1869227	bacterium
job.pdb	AF-A0A0F9JUB8-F1-model_v4 Uncharacterized protein	21.000	423	205	7	2	400	61	378	1.000	2.486E-20	568	400	634	MDGKNLVENK-LTDSHWFIECMERGAKIVVIAPEYGPPSTKADYWIPIRPQTDAALWLGITRLMIEKKWYDETFVKGFTDFPLLVRTDTLQRLRAHEVFPQYKTSLSADGPSMKIQGLSAEQHAKLGDFVVWDGKTNAPAAITRDDVGATITKKGIDPVLAGSFKVKLVDGKEVEVATLWTLYQDHLKDYDLDTVVEITQAPKEMIEQLAQDIATMKPVAIHQGEGINHWFHATEMNRAAYLPLMLTGN-----------------------IGRPGAGCQTWAGNYKAALFQGSPWTGPGFKGWVAEDPFDINLNPKAHGKEIHAHAYTKDEEPAYWNHGDLALIVDTPKFGRKNFTGKTHMPTPTKALIFNNVNLINNAKWAYGMIKNVNPNVEMIV…	IWGSNPAESMPLQTMRKVLDAKENGTQVVVIDPRFTVTASKADEYIGLKPGTDSAFALGLMHVIFQKRIYDPEFVREFTNGSYLVRTDTGKFLRGKDIETKKE-----------------------NVYIIWHEPTDSYKVMRRSNVK--------EACLPGSFK---VNG--IECKPALQMLEDLTLQYTPKKTSEITGVQVDLIIKLAEKIATTKKVVFYTHMGFTRTYHGDISLRGLITVASITGHVTTSFSSGYMPAVLNWDPFLKAIPEKPSFHRMGILNLYDAVISE---------------------------------------------------------------------KPYPIKAVWFAFINFLNQCANSNKIINEFFPKLDFIV…	17.569,11.523,-7.348,18.539,14.036,-10.045,17.331,11.476,-12.623,13.704,11.669,-11.408,14.000,15.442,-10.824,15.099,16.095,-14.441,11.874,14.634,-15.899,9.706,16.523,-13.356,11.526,19.772,-14.214,11.014,19.222,-17.970,7.343,18.292,-17.356,6.908,21.581,-15.433,8.551,23.607,-18.248,6.444,21.928,-20.963,3.267,21.723,-18.806,3.205,17.999,-19.653,1.197,15.310,-17.850,3.260,13.549,-15.170,1.858,10.072,…	TTKFGAYLRLASLTQSTRVSAWGYGDAGLPCGSRVIFGHQFPYMHLFGEFWQRKWPDLLVIWGSNPAESMPLQTMRKVLDAKENGTQVVVIDPRFTVTASKADEYIGLKPGTDSAFALGLMHVIFQKRIYDPEFVREFTNGSYLVRTDTGKFLRGKDIETKKENVYIIWHEPTDSYKVMRRSNVKEACLPGSFKVNGIECKPALQMLEDLTLQYTPKKTSEITGVQVDLIIKLAEKIATTKKVVFYTHMGFTRTYHGDISLRGLITVASITGHVTTSFSSGYMPAVLNWDPFLKAIPEKPSFHRMGILNLYDAVISEKPYPIKAVWFAFINFLNQCANSNKIINEFFPKLDFIVQTELFITPTARYADLLLPVCSFLEFSDFLPHPYPYLQLQQKVINP…	412755	marine sediment metagenome
job.pdb	AF-A0A2V6WWC4-F1-model_v4 Molybdopterin oxidoreductase	23.700	408	239	12	2	400	23	367	1.000	1.376E-20	568	400	645	MDGKNLVENKLTDSHWFIECMERGAKIVVIAPEYGPPSTKADYWIPIRPQTDAALWLGITRLMIEKKWYDETFVKGFTDFPLLVRTDTLQRLRAHEVFPQYKTSLSADGPSMKIQGLSAEQHAKLGDFVVWDGKTNAPAAITRDDVGATITKKGI---DP--VLAGSFKVKLVDGKEVEVATLWTLYQDHLKDYDLDTVVEITQAPKEMIEQLAQDIATMKPVAIHQGEGINHWFHATEMNRAAYLPLMLTGNIGRPGAGCQTWA---GNYKAALFQGSPWTGPGFKGWVAEDPFDINLNPKAHGKEIHAHAYTKDEEPAYWNHGDLALIVDTPKFGRKNFTGKTHMPTPTKALIFNNVN-LINNAKWAYGMIKNVNPNVEMIVSMDIQMTASIEYADL…	VWGSNPNGNFLTLATDIAAAKARGARLLVVDPRRVGLANKADVWLQVRPGTDGALALGLIHLLIRDGGYDIEFVREWTNAPFLVRDDTGLLLTGGDLD-----GVPSTG----------------RRHVAAVEGSSELIVYD--------AERGIYAMDARLALRGARTVRLADGREVTCRPVFERLTALAADYEPATVGRITGAAADKVIAAARLLAEHRPVSHYFHNGLVQHTNATQASRAIEILYALLGDFDRPGGNVPGPAPKVEDVSARSALGQA--------------MELRRLGRAE-------------RPIGPPATP--GTVTAYDLYRAILDG---EPYPVRALISFGANALLANGDTLQG--RRALERLEFFAQIELVETPTSRFADV…	-2.582,4.504,7.341,-2.935,8.219,6.534,-6.627,8.249,7.516,-6.313,5.810,10.462,-2.960,6.574,12.199,-2.142,9.914,10.489,1.030,8.432,8.875,1.828,8.449,5.098,2.264,4.716,5.345,2.233,2.236,8.240,5.693,2.521,9.893,8.144,-0.311,9.435,7.914,-3.385,11.729,10.279,-3.749,14.652,10.783,-7.399,13.622,13.631,-7.825,16.157,11.242,-7.458,19.135,7.967,-8.762,17.609,6.108,-11.600,19.389,3.997,-12.084,16.227,4.708,-…	AHYTFGTPALPMPDVARSACIVVWGSNPNGNFLTLATDIAAAKARGARLLVVDPRRVGLANKADVWLQVRPGTDGALALGLIHLLIRDGGYDIEFVREWTNAPFLVRDDTGLLLTGGDLDGVPSTGRRHVAAVEGSSELIVYDAERGIYAMDARLALRGARTVRLADGREVTCRPVFERLTALAADYEPATVGRITGAAADKVIAAARLLAEHRPVSHYFHNGLVQHTNATQASRAIEILYALLGDFDRPGGNVPGPAPKVEDVSARSALGQAMELRRLGRAERPIGPPATPGTVTAYDLYRAILDGEPYPVRALISFGANALLANGDTLQGRRALERLEFFAQIELVETPTSRFADVLLPAASWMECSALKVGNRYPIEAMAHIQLREAVVPPLYERR…	2053607	Candidatus Rokubacteria bacterium
job.pdb	AF-G6YIG4-F1-model_v4 Molybdopterin oxidoreductase	23.100	414	237	10	2	400	128	475	1.000	4.766E-20	565	400	487	MDGKNLVENKLTDSHWFIECMERGAKIVVIAPEYGPPSTKADYWIPIRPQTDAALWLGITRLMIEKKWYDETFVKGFTDFPLLVRTDTLQRLRAHEVFPQYKTSLSADGPSMKIQGLSAEQHAKLGDFVVWDGKTNAPAAITRDDVGATITKKGIDPVLAGSFKVKL-VDGK--EVEVATLWTLYQDHLKDYDLDTVVEITQAPKEMIEQLAQDIATMKPVAIHQGEGINHWFHATEMNRAAYLPLMLTGNIGRPGAGCQTWAGNY----------KAALFQGSPWTGPGFKGWVAEDPFDINLNPKAHG-KEIHAHAYTKDEEPAYWNHGDLALIVDTPKFGRKNFTGKTHMPTPTKALIFNNVNLINNAKWAYGMIKNVNPNVEMIVSMDIQMTASI…	LWGHNPANTWLAQAHAIGRGRKKGAAMVVVDPRPIALAHQADVWLPVRPGTDAALALGLIRMLIETRRYDEDFVRRWTNGPFLVRTDNGTLLRARDLLPGDET----------------------ERYIVWDEQAGCPIAIDPGAVRSSIDPQRL--ALRGTFTVTLEADGQRVDIGCMPAFEHLTREAEPYDALHVQAVTNVPPEALRAAADLLCGGRRIAYHAWSGLAQHTNATQADRAVATLYALSGSFDRIGGNRIRRSPPYNPVNAFGYIPKEQMAKALGISER-------------PIGPPAMGWVTARDLYRAVSEGVPYKVRG----------------------------MMAFGTNLSLSQADSR-TAEAALKALEFHVHCDLFETPAA…	-24.347,-12.560,-2.364,-23.574,-10.500,0.836,-25.710,-7.474,-0.188,-28.751,-9.750,-0.652,-28.386,-10.845,3.012,-29.121,-7.221,4.098,-32.382,-8.174,5.896,-30.583,-10.919,7.733,-28.041,-8.395,9.132,-30.685,-5.767,10.063,-33.022,-8.282,11.761,-30.325,-10.594,13.217,-31.098,-11.873,16.759,-27.401,-11.372,17.499,-27.641,-7.623,16.736,-26.815,-5.223,19.588,-29.695,-2.754,20.002,-28.828,-1.019,23.325,-2…	MKGHAAPEIVHSPHRQLYPLRRTTPKGSAGPGWQRITWEEALSETARRLGEIKAESGAEAVAFAITSPSGTPLSDSIDWIERFIRHFGSPNICFATEICNWHKDFAHAFTFGCAMPTADYENADTILLWGHNPANTWLAQAHAIGRGRKKGAAMVVVDPRPIALAHQADVWLPVRPGTDAALALGLIRMLIETRRYDEDFVRRWTNGPFLVRTDNGTLLRARDLLPGDETERYIVWDEQAGCPIAIDPGAVRSSIDPQRLALRGTFTVTLEADGQRVDIGCMPAFEHLTREAEPYDALHVQAVTNVPPEALRAAADLLCGGRRIAYHAWSGLAQHTNATQADRAVATLYALSGSFDRIGGNRIRRSPPYNPVNAFGYIPKEQMAKALGISERPIGPPAM…	1082933	Mesorhizobium amorphae CCNWGS0123
job.pdb	AF-A0A660ZW63-F1-model_v4 Ethylbenzene dehydrogenase	20.900	453	252	18	2	396	255	659	1.000	1.152E-20	563	400	985	MDGKNLVENKLTDSHWFIECMERGAKIVVIAPEYGPPSTKADYWIPIRPQTDAALWLGITRLMIEKKWYDETFVKGFTDFPLLVRTDTLQRLRAHEVFPQYKTSLSADGPSMKIQGLSAEQHAKLGDFVVWDGKTNAPAA---------ITRDDVGATITKKGIDPVLAGSFKVKLVDGKEVEVATLWTLYQDHL-KDYDLDTVVEITQAPKEMIEQLAQDIATMKPVAIHQGEGI-NHWFHATEMNRAAYLPLMLTGNIGRPGAGCQT-------------WAGN-------YKAALFQGSPWTGPGFKGWVAEDPFD-INLNPK-------------AHGKEIHAHAYTKD--EEPAYWNHG----------DLALIVDTPKFGRKNFTGKTHMPTP…	FSNTNWSYTVTPLYHFITEARYNGAEVILVNPDYNPSTIHADIHVPVLAASDSAFWLSVSQVMIEEEIYHRDFILEQTDMPILVRRDNGKYLSAQEVDG---------GRPD--------------HLYFWDSGLAEIVKAPRGQLKYEGQLEQL-----------ALEGQWTVALADGSEVEVETVFGKLKSQLNRDYKPEVASELCGISPTLIRDMARKIAT-KRTHFYNGFSTAKH-YHGDLMERSALLMLGLSGNWGKPGTGF-NNFLMMVDHVAHITGAEKTIAQGQMVDNENTIDRIRTELKAKDPDTSEEDVYIELMVRKQRKSGTVPPAIWMYNYAGYKKIWDKKEWQDPEWP--KTFGEYLEEGLEKGYIDQEYKCGPE---------TP…	5.782,-46.239,20.202,6.393,-49.514,18.241,8.115,-49.219,14.795,5.803,-49.643,11.886,6.724,-52.219,9.147,7.422,-51.242,5.482,4.871,-51.898,2.799,5.603,-54.395,-0.074,5.034,-53.372,-3.731,3.430,-55.991,-6.065,3.720,-55.836,-9.913,1.345,-56.497,-12.581,2.378,-55.928,-16.156,-0.576,-56.394,-18.541,0.652,-57.389,-22.050,-0.908,-56.034,-25.283,0.667,-55.246,-28.578,0.664,-56.990,-31.989,3.156,-58.970,-…	MQPVRPYKQTDPRVNLMNKDNIILPRRDFLKLGGGAVGLSLVTLNGAASESFLSDVRDGKANISYSSWEDVYVKQWDWDAVTWGSHNNQCLPAACSFRVYSRNGVVWREEQHANSDACSDEYPDFNPMGCQKGCAFHNLLYSEERLRYPMKRVGERGEGKWQRISWDQALTEVADAILDAHEEIGSGGFHVDAPHNHGGSVGKCGVHRFAHQLGAPMPETNVAIGDDLKGVSQVFGKMRMGMTSDNMFDADVLIFSNTNWSYTVTPLYHFITEARYNGAEVILVNPDYNPSTIHADIHVPVLAASDSAFWLSVSQVMIEEEIYHRDFILEQTDMPILVRRDNGKYLSAQEVDGGRPDHLYFWDSGLAEIVKAPRGQLKYEGQLEQLALEGQWTVALADG…	1869227	bacterium
job.pdb	AF-A0A3G9HH49-F1-model_v4 Respiratory nitrate reductase alpha chain	25.600	277	178	7	2	273	242	495	1.000	6.098E-18	562	400	520	MDGKNLVENKLTDSHWFIECMERGAKIVVIAPEYGPPSTKADYWIPIRPQTDAALWLGITRLMIEKKWYDETFVKGFTDFPLLVRTDTLQRLRAHEVFPQYKTSLSADGPSMKIQGLSAEQHAKLG-DFVVWDGKTNAPAAI---TRDDVGAT-ITKKGIDPVLAGSFKVKLVDGKEVEVATLWTLYQDHLKDYDLDTVVEITQAPKEMIEQLAQDIATMKPVAIHQGEGINHWFHATEMNRAAYLPLMLTGNIGRPGAGCQTWAGNYKAALFQGSP	FWGGNPSVSRIPDAHFVWEGKYNGAKVIIITPEFNASAKSADLWIPVKPGSDNILAMSVINVILNEKLYKPGFMKIFTDLPFLVRLDNQKLLRRSDM--EHA--------------RNEEEEEKFHEEFYSMNAKTGKPALMPGTEGNEHHTLRLEEFGIDPELEGEWTVKTLDG-DVKVTTVFELLKKSAARFSPEKTKDITGVHPDVVRELAHDIAKPKVVTITTGFSLNKYFNGVMT------TLEHRIYLRPDRAYGTVRRPEYRKRVQSQRP	15.397,-67.508,-56.033,12.205,-67.215,-53.922,11.025,-70.672,-52.827,9.338,-71.414,-49.488,10.105,-69.514,-46.325,8.152,-71.793,-43.952,6.001,-69.814,-41.437,8.237,-71.254,-38.668,11.382,-69.749,-40.262,9.616,-66.376,-40.671,8.574,-66.444,-36.966,12.138,-67.396,-35.929,13.595,-64.590,-38.088,10.991,-62.033,-36.856,11.582,-63.168,-33.228,15.371,-62.739,-33.607,14.861,-59.327,-35.310,12.380,-58.196…	MTKNMKRRDFLKFSGVTAALVASQGSLFAKTGVIKVENGKENYPNTTYTEEMYRNEFDFTRGKKEETGFAYHCVNCQGNCAWEVWSHNGVVTRENQSARYPSINAKIPDFNPRGCNKGVQHSQIMYEKDRILYPMKRVGERGEGKWKRISWDEAATEVAERIFDVMTDPERGPDKLMVHAGTGLLTEGRRGAPLRFSTQLGAVRIYPASYLGDMFSGAAIAYGEGNVGGTYDFMYSVDTSIFWGGNPSVSRIPDAHFVWEGKYNGAKVIIITPEFNASAKSADLWIPVKPGSDNILAMSVINVILNEKLYKPGFMKIFTDLPFLVRLDNQKLLRRSDMEHARNEEEEEKFHEEFYSMNAKTGKPALMPGTEGNEHHTLRLEEFGIDPELEGEWTVKTLD…	2231112	Hydrogenimonas sp.
job.pdb	AF-A0A4Q5VV66-F1-model_v4 4Fe-4S Mo/W bis-MGD-type domain-containing protein	22.800	403	243	15	2	398	163	503	1.000	5.365E-20	562	400	528	MDGKNLVENKLTDSHWFIECMERGAKIVVIAPEYGPPSTKADYWIPIRPQTDAALWLGITRLMIEKKWYDETFVKGFTDFPLLVRTDTLQRLRAHEVFPQYKTSLSADGPSMKIQGLSAEQHAKLGDFVVWDGKTNAPAAITRDDVGATITKKGIDPVLAGSFKVKLVDGKEVEVATLWTLYQDHLKDYDLDTVVEITQAPKEMIEQLAQDIATMKPVAIHQG--EGINHWFHATEMNRAAYLPLMLTGNIGRPGA--GCQTWAGNYKAALFQGSPWTGPGFKGWVAEDPFDINLNPK--AHGKEIHAHAYTKDEEPAYWNHGDLALIVDTPKFGRKNFTGKTHMPTPTKALIFNNVNLINNAKWAYGMIKNVNPNVEMIVSMDIQMTASIEYADLALP…	LWGFNPGNVWLAQAQALAVARARGARVLVIDPFPTRHAQAADLWLPVRPGTDAALALGLARELVRIGGHDEAFVRRWTNAALLIREDTGQPLCERDVDPQA------TG----------------TRAMAWHAQRGVAVALDTAQDWGESAPAHL--ALRGRFVVKGAHG-PLPCRPAMAHYEEACEPWTPDRVEAFTGVPAQRVRDAAALIAAARA--PSYFSWTGIAQHANATQTDRAIALLYALTGAVDAPGGNLHLNKLPANLA------------------SDRRL---LDPAQPALALGLAER---PLGPPA--HGWTLGA-----DFHRAVVQG---APYRVRALVGFGANLLMSQPDSQAM-QEALAALEFQVHIDLFETPTGRHADYLLP…	0.306,-12.335,18.654,-2.392,-10.339,16.768,-1.052,-6.830,17.538,0.454,-6.231,14.041,0.991,-7.522,10.477,3.925,-9.733,11.545,1.387,-11.929,13.418,4.196,-13.601,15.366,3.470,-17.181,16.453,3.022,-16.931,20.230,2.236,-19.078,23.279,-0.026,-17.350,25.836,0.672,-18.436,29.436,-2.463,-18.300,31.630,-2.113,-18.690,35.419,-5.119,-18.419,37.790,-7.325,-17.227,34.889,-4.867,-14.370,34.116,-2.560,-13.786,31…	CALCRSRCGARFVVEDGRLAAVEPLPGHPTGGALCAKGRAAPQLQYHPARLTQPLRRTRPRGDADPGWEPVSWDEAMADIAHKISAIRDQSGAQAVAFASASPGATALSDSLEWIERLIFAFGSPNFLTGVEICNWHRDHNHAFTFGTGIGMLDYANTDLVILWGFNPGNVWLAQAQALAVARARGARVLVIDPFPTRHAQAADLWLPVRPGTDAALALGLARELVRIGGHDEAFVRRWTNAALLIREDTGQPLCERDVDPQATGTRAMAWHAQRGVAVALDTAQDWGESAPAHLALRGRFVVKGAHGPLPCRPAMAHYEEACEPWTPDRVEAFTGVPAQRVRDAAALIAAARAPSYFSWTGIAQHANATQTDRAIALLYALTGAVDAPGGNLHLNKLP…	1871071	Comamonadaceae bacterium
job.pdb	AF-A0A7X7N2J1-F1-model_v4 Molybdopterin-dependent oxidoreductase	23.200	404	230	16	2	398	224	554	1.000	6.039E-20	561	400	630	MDGKNLVENKLTDSHWFIECMERGAKIVVIAPEYGPPSTKADYWIPIRPQTDAALWLGITRLMIEKKWYDETFVKGFTDFPLLVRTDTLQRLRAHEVFPQYKTSLSADGPSMKIQGLSAEQHAKLGDFVVWDGKTNAPAAITRDDVGATITKKGIDPVLAGSFKVKLVDGKEVEVATLWTLYQDHLKDYDLDTVVEITQAPKEMIEQLAQDIATMKPVAIHQGEGINHWFHATEMNRAAYLPLMLTGNIGRPGAGCQTWAGN----YKAALFQGSPWTGPGFKGWVAEDPFDINLNPKAHGKEIHAHAYTKDEEPAYWN-HGDLALIVDTPKF-GRKNFTGKTHMPTPTKALIFNNVNLINNAKWAYG-MIKNVNPNVEMIVSMDIQMTASIEYADLAL…	VWGTNPVFTHPHSWRWIQWAREKGTKVVTIDPIKSATAYRSDEYVQVNPGHDGYLALAMCNYIIKNDLVDWDFIKQKSNAAFLVRDDTKLFLRKS---NFVEVPVD---PATK---LPI------DDFYVWDNATGDIAFM----------KDAIDPAFEGTFTTK--DG--IAVTTSLTLLKRELEQYELDEAARLTGLTTDFIESFTKRFATERAVSVNITYGLDHYLNGYQNTWSIAILMALTGNLAKPGAGFTGVFTTRYAPETLGL-------------WITKE-YKL------------------------LNAVIPFGIL---PEVASTQTLNGK---PFPIKVMISYCSNPVSNLGGQKQQTIDKLIANLDYYVVIDMELTDSARYADMVL…	-79.660,-29.421,-1.254,-76.283,-30.431,0.049,-74.116,-28.179,2.211,-70.579,-29.108,3.101,-68.818,-26.326,5.016,-65.008,-26.441,5.262,-63.380,-23.472,7.026,-59.827,-23.016,5.686,-57.805,-22.510,8.885,-54.822,-20.435,7.712,-51.828,-21.981,9.530,-50.098,-18.928,11.041,-46.343,-18.945,11.871,-47.406,-18.884,15.563,-49.288,-22.220,15.305,-46.366,-23.865,13.422,-43.806,-22.904,16.112,-46.101,-24.271,18…	MVESGGASSVLTRRSFLKTAGFLAGTVAVGTAVTLPLKTLAADSAESGGDDGLYNCNCRSNCMGSCRLLAHVRDGKIVKLEPGEYSEPGYTGVCLRGLTYVDRIYSPTRIQYPMRRKEGTERGAGEWERVSWDEAIAEIAAKMQSSIEQYGPSSIVFDAASGQYGYINGVYGLFPRLSACLGAVKTAACYDYAAGHGIDRVLGTGDWRYCNEPNSVLDSSLVVVWGTNPVFTHPHSWRWIQWAREKGTKVVTIDPIKSATAYRSDEYVQVNPGHDGYLALAMCNYIIKNDLVDWDFIKQKSNAAFLVRDDTKLFLRKSNFVEVPVDPATKLPIDDFYVWDNATGDIAFMKDAIDPAFEGTFTTKDGIAVTTSLTLLKRELEQYELDEAARLTGLTTDFI…	2011094	Coriobacteriaceae bacterium
job.pdb	AF-A0A7X6VV27-F1-model_v4 Molybdopterin-dependent oxidoreductase	24.800	407	217	15	2	400	228	553	1.000	1.962E-20	561	400	721	MDGKNLVENKLTDSHWFIECMERGAKIVVIAPEYGPPSTKADYWIPIRPQTDAALWLGITRLMIEKKWYDETFVKGFTDFPLLVRTDTLQRLRAHEVFPQYKTSLSADGPSMKIQGLSAEQHAKLGDFVVWDGKTNAPAAITRDDVGATITKKGI--DPVLAGSFKVKLVDGKEVEVATLWTLYQDHLKDYDLDTVVEITQAPKEMIEQLAQDIATMK-PVAIHQGEGINHWFHATEMNRAAYLPLMLTGNIGRPGAGCQT-----WAGNYKAALFQGSPWTGPGFKGWVAEDPFDINLNPKAHGKEIHAHAYTKDEEPAYWNHGDLALIVDTPKFGRKNFTGKTHMPTPTKALIFNNVNLINNAKWAYGMIKNVNPNVEMIVSMDIQMTASIEYADLA…	VWGSNPVYSQPQNWRIAKDAQKNGTKIITIDPIYSATANESDEYIPIVPGSDLMLVLAMMREIMNNGLINIEFVKKRTTAPFLVRKDNGRILRKS--------DFNTD--------LPAEE----DDYYVWNSVTNSAALL-----------KQAPEDVAIEGTFTIQ---G--VEVETVYTKLKNHVQEYTLEKASQYTKIPIEKIKELIN--VYVDGPTMIYTNYGIDHYQNGHLWSMAAFMMASLTGNIGVKGAGFTGLFVQNIPLNYI---------------------GMYVTNFNMADKESIPQTEFYK---VVR------DQAI----------GGKPY---PVKAMYTTSSNSMSNWCEQNNWFTDILPNLEFIVVADIEMTDTARHADIV…	32.525,-19.714,38.551,32.056,-18.715,34.905,33.460,-20.777,32.015,33.306,-18.634,28.882,33.901,-20.454,25.575,36.451,-18.359,23.653,35.614,-17.868,19.974,38.741,-18.766,17.941,40.691,-15.597,17.118,41.769,-15.269,13.484,45.570,-14.774,13.607,46.314,-11.060,13.000,48.682,-10.423,10.130,48.142,-13.087,7.410,47.470,-11.202,4.162,45.756,-13.071,1.277,49.195,-12.819,-0.423,50.974,-14.435,2.566,48.345,…	MEKGKERGALIPGITRRTFLKASAATVAATGAIATNPWNSGMKALVTASENSQESEEKIFSSACRSNCFQSCRLNAHVRDGKLVKTTPAPWPDSEYTGCCLKGLSLVQRTYSPTRIKYPMRRVGERGEDKWERITWDEAITEIAEKFKQIQEKYGPRSLVFDVGSGNYGLVHGCLGIFNRLINSIGCTQLNVCYDQATGYGADRVVGGSVWLWGNEPRTMMDAKTIIVWGSNPVYSQPQNWRIAKDAQKNGTKIITIDPIYSATANESDEYIPIVPGSDLMLVLAMMREIMNNGLINIEFVKKRTTAPFLVRKDNGRILRKSDFNTDLPAEEDDYYVWNSVTNSAALLKQAPEDVAIEGTFTIQGVEVETVYTKLKNHVQEYTLEKASQYTKIPIEKIK…	2093811	Syntrophomonadaceae bacterium
job.pdb	AF-A0A7X8K1P5-F1-model_v4 Molybdopterin-dependent oxidoreductase	23.500	408	214	16	2	400	209	527	1.000	3.342E-20	561	400	786	MD--GKNLVENKLTDSHWFIECMERGAKIVVIAPEYGPPSTKADYWIPIRPQTDAALWLGITRLMIEKKWYDETFVKGFTDFPLLVRTDTLQRLRAHEVFPQYKTSLSADGPSMKIQGLSAEQHAKLGDFVVWDGKTNAPAAITRDDVGATITKKGIDPVLAGSFKVKLVDGKEVEVATLWTLYQDHLKDYDLDTVVEITQAPKEMIEQLAQDIATMKPVAIHQGE--GINHWFHATEMNRAAYLPLMLTGNIGRPGAGCQTWAG-----NYKAALFQGSPWTGPGFKGWVAEDPFDINLNPKAHGKEIHAHAYTKDEEPAYWNHGDLALIVDTPKFGRKNFTGKTHMPTPTKALIFNNVNLINNAKWAYGMIKNVNPNVEMIVSMDIQMTASIEYADL…	MICWGHNPAVTYIPHWRLINEAREKGARLVTIDPRFSETAAKSDQWISIKPGTDLAMAMAMIRIIIEENLYDEKFALERSNLPFLVNEETGKLLRQNEV----------------MAGGSEE------AFVVWDQATNG--AADPDHA--------LSPALEGSFTV---NG--IQVRTVFSRLRERVASYTPEHASEITGVPAQDIVDLAYAYATTKPAMINSGMSGAQRTSNGVYFV-QSILNLAALTGNIGVRGGGVNDTAGFGHGTNKS-----------------IN-EPYP----------------------------ADWVGRIPVTKLGEYFLEDK---PYPIKAVYWQGKGL-GQVPNSNKVLEG-LKKMDFVVVQEHFFGDAASVADI…	34.339,-25.378,-49.709,35.864,-23.173,-46.970,33.779,-20.093,-46.075,36.164,-17.774,-44.175,35.352,-15.977,-40.856,34.800,-12.550,-42.579,31.239,-13.083,-43.935,29.432,-13.228,-40.528,29.348,-9.420,-39.881,26.705,-8.382,-42.465,23.370,-10.240,-42.529,20.219,-8.949,-40.802,18.125,-12.029,-39.987,14.489,-11.008,-39.858,13.384,-14.325,-38.319,9.582,-14.502,-38.304,8.701,-16.523,-35.173,5.109,-17.762…	MDISRRQFVGGGLALGGAIAVGSSGSVLRGLGLGTKEANATPADAKEQITYSCCNPECNNCSLQVHVRNGKLVRISPNPNYFTKPCLRGRSRLQWNYHPDRLRYPFKRVGERGEGKWERISWDEALDTIAANLTKIRNEHGPEAVFFTAGAVMSVMPNAMQRRFANAFGKGVMTGTSGSLCCSSQAEASNASQGYRTAEIEAMAYSKFMICWGHNPAVTYIPHWRLINEAREKGARLVTIDPRFSETAAKSDQWISIKPGTDLAMAMAMIRIIIEENLYDEKFALERSNLPFLVNEETGKLLRQNEVMAGGSEEAFVVWDQATNGAADPDHALSPALEGSFTVNGIQVRTVFSRLRERVASYTPEHASEITGVPAQDIVDLAYAYATTKPAMINSGMSG…	2044939	Clostridia bacterium
job.pdb	AF-A0A2E8KBL6-F1-model_v4 4Fe-4S Mo/W bis-MGD-type domain-containing protein	23.700	451	255	17	2	395	189	607	1.000	1.091E-19	560	400	931	MD--GKNLVENKLTDSHWFIECMERGAKIVVIAPEYGPPSTKADYWIPIRPQTDAALWLGITRLMIEKKWYDETFVKGFTDFPLLVRTDTLQRLRAHEVFPQYKTSLSADGPSMKIQGLSAEQHAKLGDFVVWDGKTNAPAAITRDDVGATITKKGIDPVLAGSFKVKLVDGKEVEVATLWTLYQDHL-KDYDLDTVVEITQAPKEMIEQLAQDIATMKPVAIHQGEGINHWFHATEMNRAAYLPLMLTGNIGRPGAGCQTWA---------------GNYKAALFQGSPWTG--PGFKGW------------VAEDPFDINLNPKAHGKEIH-----AHAYTK------------DEEPAYWNHGDLALIVDTPKFGR----KNFTGKTHMPT---PT…	ILFWHSNPVYTRIPFYHFIAEARYNGCEIVNISPDINPSHTHADYQITVNGASDAALALSMVQVVLEEGIADLEFVREQTDLSLLVRNDTGRYLREVDI--------SGEGRED--------------QLYHWDPGSG-LKQADRGNLLL----DGLEVALAGEFDVKLQDGTSVGVKPVLDVLREQLDREYTPEKQQAVTGVHPDTVRMLARKIATR-RTNIMHGMNAAKIYHGDLIERAICLLLGVTGNWGRRGSGIRGWAIGLMDGSQLAMGKNKPGLLAADAVLSSREGAIMGLQQLDPTMTTELAMNELTKGPRGL-LGELQQVPEGTEFPFAAHSIPAFWWYYQVEFGDRWNKPEW---GDSSLPRTFDEYMQEALDKGWWNGLDHPRKDEVP…	51.795,-31.652,1.587,51.896,-30.030,-1.922,48.533,-31.429,-2.801,46.985,-30.028,0.429,48.427,-26.592,-0.472,47.061,-26.880,-4.037,43.630,-27.901,-2.638,43.757,-24.989,-0.133,44.690,-22.608,-2.984,41.674,-23.834,-5.016,39.379,-22.758,-2.125,41.214,-19.407,-1.720,40.941,-18.731,-5.490,37.133,-19.153,-5.143,36.838,-16.405,-2.463,39.297,-13.980,-4.138,37.787,-10.872,-5.820,39.122,-7.765,-7.639,36.780…	MPEAKAHKQQYQDRIEFDSVKWGTHCADCYPGNCPMRVFVKDNKVVREEQSGTLPTVEEGIPDYNPMGCMQGACWNHSLDGPDRISHPLKRVGERGEGKWEQISWDQALTEIADSMLDAIEEHGPRSIVRDGTPETAVVGPTGRFFETIGGFGLDVNGSIGDFNPGLYVSFGKMQIESSADEWFCSELILFWHSNPVYTRIPFYHFIAEARYNGCEIVNISPDINPSHTHADYQITVNGASDAALALSMVQVVLEEGIADLEFVREQTDLSLLVRNDTGRYLREVDISGEGREDQLYHWDPGSGLKQADRGNLLLDGLEVALAGEFDVKLQDGTSVGVKPVLDVLREQLDREYTPEKQQAVTGVHPDTVRMLARKIATRRTNIMHGMNAAKIYHGDLIE…	1913989	Gammaproteobacteria bacterium
job.pdb	AF-A0A7C3BQD8-F1-model_v4 Molybdopterin-dependent oxidoreductase	25.100	386	205	7	15	400	4	305	1.000	2.198E-21	559	400	561	SHWFIECMERGAKIVVIAPEYGPPSTKADYWIPIRPQTDAALWLGITRLMIEKKWYDETFVKGFTDFPLLVRTDTLQRLRAHEVFPQYKTSLSADGPSMKIQGLSAEQHAKLGDFVVWDGKTNAPAAITRDDVGATITKKGIDPVLAGSFKVKLVDGKEVEVATLWTLYQDHLKDYDLDTVVEITQAPKEMIEQLAQDIATMKPVAIHQGEGINHWFHATEMNRAAYLPLMLTGNIGRPGAGCQTWAGNYKAALFQGSPWTGPGFKGWVAEDPFDINLNPKAHGKEIHAHAYTKDEEPAYWNHGDLALIVDTPKFGRKNFTGKTHMPTPTKALIFNNVNLINNAKWAYGMIKNVNPNVEMIVSMDIQMTASIEYADLALPANSWLE	MRPILDYKQQGVRLVVVDPVFTGTASKADEYVQIRPGTDAALALGMMNVIMQEGLQDEDFVRAHTVGPFLVRSCNGRFLRER--------DFSAGGA---------------GRYMVWDAASNSARP--GEETGAS-------AALTGTYH---VEG--MECKPAFQLLTELIAEYPPEKASEITNVPAETIRRLAVAYGTSKPANIYTNNGLGRHYHGDLTFRAICTLAAITGNITVPGAGGHRRLVLNWGAFLQPDPERSYSRMGILNTYPSIL-----------------------------------------------TEKPYPLKALWFSFTNFVNQCADSYKIINELFPKLELIVDTALFMNDTAKYADIVLPVCTFLE	14.852,-13.600,0.659,16.299,-11.414,3.331,13.151,-11.188,5.520,12.152,-14.877,5.370,15.261,-16.109,7.236,14.430,-14.210,10.480,10.861,-15.376,10.202,12.035,-19.018,9.930,14.461,-18.510,12.859,11.513,-17.249,14.978,9.427,-20.251,13.820,12.234,-22.589,14.983,11.945,-20.782,18.365,8.211,-21.746,18.507,6.673,-18.575,17.006,3.470,-19.474,15.123,3.357,-18.208,11.512,-0.039,-17.515,9.895,-0.158,-16.415,…	PFLMRPILDYKQQGVRLVVVDPVFTGTASKADEYVQIRPGTDAALALGMMNVIMQEGLQDEDFVRAHTVGPFLVRSCNGRFLRERDFSAGGAGRYMVWDAASNSARPGEETGASAALTGTYHVEGMECKPAFQLLTELIAEYPPEKASEITNVPAETIRRLAVAYGTSKPANIYTNNGLGRHYHGDLTFRAICTLAAITGNITVPGAGGHRRLVLNWGAFLQPDPERSYSRMGILNTYPSILTEKPYPLKALWFSFTNFVNQCADSYKIINELFPKLELIVDTALFMNDTAKYADIVLPVCTFLEFSDMVGGPSPYLQLQQKVIEPLYESRSDVSILRDLSKRLGFGEYFEKTEEEFVDLLLDSGHASVEGIDVASLREGPGRINLTPSAPAEQSAQGK…	2026734	Dehalococcoidia bacterium
job.pdb	AF-R9KVZ3-F1-model_v4 4Fe-4S Mo/W bis-MGD-type domain-containing protein	24.000	400	250	13	2	400	223	569	1.000	1.303E-19	559	400	841	MDGKNLVENKLTDSHWFIECMERGAKIVVIAPEYGPPSTKADYWIPIRPQTDAALWLGITRLMIEKKWYDETFVKGFTDFPLLVRTDTLQRLRAHEVFPQYKTSLSADGPSMKIQGLSAEQHAKLGDFVVWDGKTNAPAAITRDDVGATITKKGIDPVLAGSFKVKLVDGKEVEVATLWTLYQDHLKDYDLDTVVEITQAPKEMIEQLAQDIATMKPVAIHQGEGINHWFHATEMNRAAYLPLMLTGNIGRPGAGCQTWAGNYKAALFQGSPWTGPGFKGWVAEDPFDINLNPKAHGKEIHAHAYTKDEEPAYWNHGDLALIVDTPKFGRKNFTGK-THMPTPTKALIFNNVNLINNAKWAYGMIKNVNPNVEMIVSMDIQMTASIEYADLALPANSWLE	VWGTNPVLTTPQTWRIILQAKDNGAKLLCIDPMRSATSHYCDEWIQIKQGTDLYLALAMLNEIVKEDRIDVEYVKRATTAPFLIRQDTGLFLRRSD-IEGGE---LADVRDAVTLNTAGS--TKADPAYVMNEVTGEIAL--YTECD--------TPVLEGEFEVR---G--IKVKTAYSALKEHMAAYTVEDASELSGVPVETIRELVDIYTSDEPVMAYTQFGIDHYRGSHLWGQTLAIIAALTNNLSRHGSGL-GGPGCPKGALAPLY--VNPVVSTGVS--PVDI-----------------ANMDPRLCSAAWLETVR----------TGKYCGEDYPIKAFVGATGNPASNYPQQRLWLEDVVGNLDLIVTTDIEMTDTARYSDYVLPASFWLE	44.785,-27.660,-24.780,45.342,-25.827,-21.489,43.753,-27.777,-18.600,41.925,-26.221,-15.661,41.887,-28.879,-12.911,38.240,-29.179,-11.758,38.222,-30.050,-8.046,35.608,-27.771,-6.490,33.704,-29.977,-4.021,30.075,-29.216,-4.978,28.131,-28.202,-1.850,25.197,-30.641,-1.975,21.578,-29.556,-1.234,21.832,-31.767,1.897,24.955,-29.895,3.112,23.290,-26.479,2.611,19.970,-27.437,4.292,21.892,-28.804,7.309,23…	MLGFDSSTSKLTRRSFLKAAGATSLGAAAAGSLGFGGGALAALAQEEAVPENEEIVSTICSANCFQACMLNAHVRDGKVVKMSRGDYPEEIYSGCCLRGLSIPERTYSDNRLKYPLKRVEGTERGAGEWERISWDQAIDEITTQLKAIREEYGPRAVTFGFSSGNYRGQEAATIRLAFTVGGCFLQLMYDWAVGWGTNRVIGGGTFGYSNEPKDMVNSKYIIVWGTNPVLTTPQTWRIILQAKDNGAKLLCIDPMRSATSHYCDEWIQIKQGTDLYLALAMLNEIVKEDRIDVEYVKRATTAPFLIRQDTGLFLRRSDIEGGELADVRDAVTLNTAGSTKADPAYVMNEVTGEIALYTECDTPVLEGEFEVRGIKVKTAYSALKEHMAAYTVEDASELS…	1235794	Adlercreutzia caecimuris B7
job.pdb	AF-A0A523K248-F1-model_v4 Molybdopterin oxidoreductase	23.800	407	235	13	2	400	176	515	1.000	3.762E-20	558	400	515	MDGKNLVENKLTDSHWFIECMERGAKIVVIAPEYGPPSTKADYWIPIRPQTDAALWLGITRLMIEKKWYDETFVKGFTDFPLLVRTDTLQRLRAHEVFPQYKTSLSADGPSMKIQGLSAEQHAKLGDFVVWDGKTNAPAAITRDDVGATITK-----KGIDPVLAGSFKVKLVDGKEVEVATLWTLYQDHLKDYDLDTVVEITQAPKEMIEQLAQDIATMKPVAIHQGEGINHWFHATEMNRAAYLPLMLTGNIGRPGA--GCQTWAGNYKAALFQGSPWTGPGFKGWVAEDPFDINLNPKAHGKEIHAHAYTKDEEPAYWNHGDLALIVDTPKFGRKNFTGKTHMPTPTKALIFNNVNLINNAKWAYGMIKNVNPNVEMIVSMDIQMTASIEYADLAL…	LWGHNTSMTWIAHATRVAEARARGAKLVVVDPRRVGLAAKADQWLRVRPGSDGALALGIAGVMIEEGWFDWVFIRDWTNGPLLVREDTGSFLTGA------DLAGEADGD----------------LRVAWDKAGGAPVLYDP-------TTGGYERPGTDLALSGRYDVQ---G--IFCRPAFDLYAALCRRFPPKRVEAITWVPATQLRATARLLGNSGPVSLSSWAGVEQHTNASQTSCAIALLYALTGSFDAEGGNVIFETIPTNDVTG----------------AEL-----MPEAQREKALGFGAR---------PLGQEAMGYITAE--ALYDAVLTQEPYPVRGLVNFGSNLLLSHADAARGAK-ALDTLDFMVHADIFMTPTAAHADIVL…	51.057,-27.266,-10.762,47.867,-25.390,-11.641,47.164,-22.941,-8.786,44.107,-24.088,-6.808,41.176,-21.944,-8.015,41.096,-18.989,-5.721,37.665,-19.344,-4.086,36.556,-15.965,-2.641,33.779,-15.698,-0.022,32.200,-12.208,-0.031,29.816,-11.274,2.833,26.830,-9.172,1.884,23.034,-9.356,1.509,20.575,-10.499,-1.164,19.032,-7.265,-2.484,16.351,-8.927,-4.676,13.705,-7.927,-2.078,13.167,-5.615,0.922,14.022,-8.4…	MAAEPATRRIPGYCALCWSSCGCISVVADGHLVAVEPDPSHPTGKALCAKGRAAPELVHHKERLLHPLKRTRPKGDADPGWRRIGWDEALDTTATALTRLARESGSETVAFGIATTAGTSMQDGYPWVERLRHAFGSPNAVASLEVCDFHREVIHVHTFGVAMPMTDLAHTGCVLLWGHNTSMTWIAHATRVAEARARGAKLVVVDPRRVGLAAKADQWLRVRPGSDGALALGIAGVMIEEGWFDWVFIRDWTNGPLLVREDTGSFLTGADLAGEADGDLRVAWDKAGGAPVLYDPTTGGYERPGTDLALSGRYDVQGIFCRPAFDLYAALCRRFPPKRVEAITWVPATQLRATARLLGNSGPVSLSSWAGVEQHTNASQTSCAIALLYALTGSFDAEG…	1913989	Gammaproteobacteria bacterium
job.pdb	AF-A0A7K3KJ69-F1-model_v4 Uncharacterized protein	21.900	419	234	13	4	398	2	351	1.000	4.743E-21	557	400	623	GKNLVENKLTDSHWFIECMERGAKIVVIAPEYGPPSTKADYWIPIRPQTDAALWLGITRLMIEKKWYDETFVKGFTDFPLLVRTDTLQRLRAHEVFPQYKTSLSADGPSMKIQGLSA------EQHAKLG-------------DFVVWDGKTNAPAAITRDDVGATITKKGIDPVLAGSFKVKLVDGKEVEVATLWTLYQDHLKDYDLDTVVEITQAPKEMIEQLAQDIATMKPVAIHQGEGINHWFHATEMNRAAYLPLMLTGNIGRPGAGCQ-----TWAGNYKAALFQGSPWTGPGFKGWVAEDPFDINLNPKAHGKEIHAHAYTKDEEPAYWNHGDLALIVDTPKFGRKNFTGKTHMPTPTKALIFNNVNLINNAKWAYGMIKNVNPNVEMIVSM…	GHEPRVHPSPSWRWIQWARENGTKVVTIDPIKSATAHRSDEYIRVNPGHDGYLALAMANYVIKHDLVDWDFIKDHSNAAFLVRKDTKNHLA------------TTNWPPEAAQAYGAAVEQLTEQYSPMGPTAVAAAVAAIPVDYYVWDNATNSIAL--IDEAQ--------DPALEGTFTT--PDG--IELETSYSLLKKQLEQYTTAEAARLTGLDEQFVVDFTERFAAEDAVSVNITYGLDHYLNGYQNTWSIAILMALTGNLAKPGAGFTGVFTTRWSPE---TLGL---WVTPEYKVLNAVIPFGI--MPEIV----------------------ATQTLNGQPFP-------------MKVMVSHCSNPVSNLGGQREFLDRLLPNLDYYVVI…	-11.205,1.932,-7.190,-11.609,0.851,-3.548,-11.401,4.518,-2.423,-13.980,6.760,-0.696,-12.649,10.322,-1.231,-15.739,11.953,0.194,-14.872,10.326,3.541,-11.121,9.668,3.358,-9.461,12.030,2.464,-12.458,14.321,2.178,-10.409,17.251,0.737,-9.511,15.266,-2.346,-13.180,14.846,-3.407,-13.575,18.519,-4.444,-10.947,18.044,-7.188,-12.701,14.895,-8.478,-16.021,16.823,-8.618,-14.387,19.770,-10.444,-12.885,17.338,…	MGHEPRVHPSPSWRWIQWARENGTKVVTIDPIKSATAHRSDEYIRVNPGHDGYLALAMANYVIKHDLVDWDFIKDHSNAAFLVRKDTKNHLATTNWPPEAAQAYGAAVEQLTEQYSPMGPTAVAAAVAAIPVDYYVWDNATNSIALIDEAQDPALEGTFTTPDGIELETSYSLLKKQLEQYTTAEAARLTGLDEQFVVDFTERFAAEDAVSVNITYGLDHYLNGYQNTWSIAILMALTGNLAKPGAGFTGVFTTRWSPETLGLWVTPEYKVLNAVIPFGIMPEIVATQTLNGQPFPMKVMVSHCSNPVSNLGGQREFLDRLLPNLDYYVVIDMEMTDSARYADMVLPASSWYEVEDIRAGYNNPYSIYQEKAIEPMYESKCDSEIAGLLGRALGFEASF…	1972561	Eggerthellaceae bacterium
job.pdb	AF-A0A521WF15-F1-model_v4 Ethylbenzene dehydrogenase	21.200	448	251	17	2	395	202	601	1.000	2.798E-20	557	400	925	MDGKNLVENKLTDSHWFIECMERGAKIVVIAPEYGPPSTKADYWIPIRPQTDAALWLGITRLMIEKKWYDETFVKGFTDFPLLVRTDTLQRLRAHEVFPQYKTSLSADGPSMKIQGLSAEQHAKLGDFVVWDGKTNAPAAIT----RDDVGATITKKGIDPVLAGSFKVKLVDGKEVEVATLWTLYQDHLKDYDLDTVVEITQAPKEMIEQLAQDIATMKPVAIHQGEGINHWFHATEMNRAAYLPLMLTGNIGRPGAGCQTWAGN-------------------YKAALFQGSPWTGPGFKG---WVAEDPFDINLNPK------------AHGKEIHAH-AYTKDEEPAYWNHGDLALIVDTPKF----------GRKNFTGKTHMPTPTKALIFNN…	IWHRNPVYTAIPHYHYIAEARYRGAEVVTIAPDYSPSSIHADVYAGVRPGTDAALALSMARVIIDEGLMDEAFVRSQTDLPLLVRSDNGRFLRGADV--------EEGGRAD--------------QFYTWSKASGSVTPASRELLSADAD---------AALEGAYTATLLGGERVEVRPVFALLRERLADYSPEAASAVCGVHADVIRQLARKAAAG-RTSVLLGFNSAKYYHGDLMERAMCLVLALTGNWGKKGTGIGVAVTGMFDGGFLFSMKPVPGREIFRGILGMRANVLKGMMANDPGLTEAAAAIALQQGGAGSGHGTVPAFLWYHHTALAERWAHDEWSDPSMK--KPLGEYIDEASEKGWWRGLQRPAKE------HRP-----RMVFE…	49.539,-44.499,-48.319,48.574,-42.542,-45.861,46.594,-40.788,-43.125,43.526,-42.250,-41.480,43.691,-40.373,-38.148,42.829,-42.891,-35.394,39.535,-41.989,-33.902,40.842,-41.381,-30.381,38.830,-43.609,-28.021,35.763,-41.703,-26.791,36.493,-41.740,-23.059,33.081,-42.812,-21.751,32.827,-40.007,-19.163,31.517,-42.061,-16.193,27.813,-41.441,-15.675,28.661,-39.716,-12.347,31.220,-37.327,-13.923,28.495,-…	MEGGTPMTTDTIVPTEERYREAIGWDASKHVTHCVNCSPGNCPFRAYIRDGRVVREEQSGTLPVVEPGVPDANPMGCQKGAAWSRTLDAPTRIPYPMRRKGARGGGDWERISWDEALTQIADAMIDTIEESGPEAIVHAGTAGEGGLTAGFLFEKMMNRIGGTTTDTNGDIGDFSAGLYETFGNAAACSSFDDWFHADLLLIWHRNPVYTAIPHYHYIAEARYRGAEVVTIAPDYSPSSIHADVYAGVRPGTDAALALSMARVIIDEGLMDEAFVRSQTDLPLLVRSDNGRFLRGADVEEGGRADQFYTWSKASGSVTPASRELLSADADAALEGAYTATLLGGERVEVRPVFALLRERLADYSPEAASAVCGVHADVIRQLARKAAAGRTSVLLGFNS…	2026734	Dehalococcoidia bacterium
job.pdb	AF-A0A1D7TP37-F1-model_v4 Molybdopterin oxidoreductase, alpha subunit	23.100	436	243	20	2	397	223	606	1.000	2.798E-20	557	400	939	MDGKNLVENKLTDSHWFIECMERGAKIVVIAPEYGPPSTKADYWIPIRPQTDAALWLGITRLMIEKKWYDETFVKGFTDFPLLVRTDTLQRLRAHEVFPQYKTSLSADGPSMKIQGLSAEQHAKLG-DFVVWDGKTNAPAAITR-DDVGAT---ITKKGIDPVLAGSFKVKLVDGKEVEVATLWTLYQDHLKDYDLDTVVEITQAPKEMIEQLAQDIATMKPVAIHQGEGINHWFHATEMNRAA--YLPLMLTGNIGR--PGAGCQTWAGNYK------AALFQGSPWTGP-------GFKG-WVAED---PFDINLNPKA-----HGKEIHAHAYTKDEEPAYWNHGDLALIVDTPKFGRKNFTGKTHMPTPT------KALIFNNVNLINN---AKW…	FWGGNPSVSRIPDAHFVWEGKYNGAKIIVITPEFNASARAADLWIPIKAGSDNILAMSVIYEILNAKMYKPAFAKTYTDLPFLVRVDTKKLLRRSEM---EK-------------GKDEKEHHSFDEQFYAWNAKTNAPAIMPGSEGSEHKTLRLSDFGIEPLLEGEFEVTLLSGEKVKVTTVFEMLKRSTAHFSPEATQKETGVHPDTVRQLARDIALPKVVEITTGFSLNKYFNG--MMSIWNIASICGLTG---RMGPYGGLN------TENEFQLSGLEALSGFSGKYTARFGSGFVGEFILGDGMKTFEKYFSDADVRRAQNGMSKEEY------------MKVVSLLL---------EKGKDGKEKGVKPHWTPEVALIVADSKFRRNKGNDY…	8.040,-54.996,-33.102,8.845,-56.646,-29.742,10.008,-55.283,-26.382,13.443,-56.565,-25.280,13.366,-57.388,-21.526,15.694,-57.495,-18.703,19.457,-57.030,-19.410,20.497,-53.686,-17.780,21.145,-55.466,-14.420,22.269,-58.856,-15.814,26.054,-59.415,-15.480,28.595,-56.915,-14.844,31.030,-58.323,-12.251,31.241,-56.552,-8.851,34.347,-54.431,-9.552,35.964,-53.364,-6.250,36.526,-49.676,-7.125,39.162,-48.650…	MIAGEGYAFAKTGVSKIENAKENYPNTSYTETMYRNEFGFTYGTKEEHGFAYHCVNCQGNCSWEIWSNNGVVTRENQSSRYPSINAKVPDFNPRGCNKGVQHSQIMYEKDRLLYPMKRMGKRGEGKWKRISWDEASSEVAQKIWDVMVDPKKGPEKLMVHAGTGLLTEGRRGGPLRLSTQLGAVRIYPASYLGDMFSGAAIAYGEGNLGCTYDFMYTVNTAVFWGGNPSVSRIPDAHFVWEGKYNGAKIIVITPEFNASARAADLWIPIKAGSDNILAMSVIYEILNAKMYKPAFAKTYTDLPFLVRVDTKKLLRRSEMEKGKDEKEHHSFDEQFYAWNAKTNAPAIMPGSEGSEHKTLRLSDFGIEPLLEGEFEVTLLSGEKVKVTTVFEMLKRSTAH…	1193502	Sulfurospirillum halorespirans DSM 13726
job.pdb	AF-A0A7V8JRV0-F1-model_v4 Selenate reductase subunit alpha	24.500	399	239	11	2	397	172	511	1.000	1.651E-19	555	400	1009	MDGKNLVENKLTDSHWFIECMERGAKIVVIAPEYGPPSTKADYWIPIRPQTDAALWLGITRLMIEKKWYDETFVKGFTDFPLLVRTDTLQRLRAHEVFPQYKTSLSADGPSMKIQGLSAEQHAKLGDFVVWDGKTNAPAAITRDDVGATITKKGIDPVLAGSFKVKLVDGKEVEVATLWTLYQDHLKDYDLDTVVEITQAPKEMIEQLAQDIATMKPVAIHQGEGI-NHWFHATEMNRAAYLPLMLTGNIGRPGAGCQTWAGNYKAALFQGSPWTGPGFKGWVAEDPFDINLNPKAHGKEIHAHAYTKDEEPAYWN--HGDLALIVDTPKFGRKNFTGKTHMPTPTKALIFNNVNLINNAKWAYGMIKNVNPNVEMIVSMDIQMTASIEYADLALPANS	VWGHNPTNTWLAQANAIGQGRARGAKLVVVDPRPTPLAKAADAWLQVRPGTDTALALGLARCLIEAGSYDADFIRAWSNGPFLVRRDTGDLLRACDVWPDRS-------------------QA---GFVVWHAEAGGAQPYDPAVALNADAARGL--WLDGTVTVTVA-GAGLVCDTAFALLRRAAQPYTPDEVARITGVQPPALMAAAQLLQGGRRVAYHAWTGVGQHTNATQTDRAIATLY-ALNGSFDRVGGN--------------------RIRTGVAAQPVNARSLMPESQ----WAKALGLDERPKGPPAMGYVRAL--------DVYRAVLDHQPYPVRALVSFGTNLPVAHGDTALALQ-ALQALEFHVQLDLFETPAARYADILLPVNS	-14.209,30.244,20.926,-12.039,31.072,17.883,-12.690,28.697,14.963,-9.883,28.936,12.362,-9.790,27.481,8.832,-6.282,26.496,7.656,-5.423,25.519,4.046,-3.086,22.560,3.391,-2.954,18.973,2.061,-3.436,15.435,3.425,-0.288,13.227,3.474,-1.968,9.967,4.565,-1.469,8.677,0.974,-0.008,9.331,-2.502,-3.062,11.380,-3.591,-2.012,14.369,-1.401,-5.550,15.790,-1.489,-5.823,19.566,-0.971,-7.822,20.250,2.195,-9.133,22.…	MTTTEIRGYCTLCRSRCGTIQVVENDQLVAMRPDMDHPTGGAMCMKGKAAPEIVHSPHRLTRPLRRTRPKSDPDPGWEPISWDEALEAIAQKLGTIRREAGAEAVAFSVTTPSGTPLSDSIDWIERFIRVFGSPNQIYASEICNWHKDHAHAFTFGCGIPPADYAQADTMMVWGHNPTNTWLAQANAIGQGRARGAKLVVVDPRPTPLAKAADAWLQVRPGTDTALALGLARCLIEAGSYDADFIRAWSNGPFLVRRDTGDLLRACDVWPDRSQAGFVVWHAEAGGAQPYDPAVALNADAARGLWLDGTVTVTVAGAGLVCDTAFALLRRAAQPYTPDEVARITGVQPPALMAAAQLLQGGRRVAYHAWTGVGQHTNATQTDRAIATLYALNGSFDRVG…	1177982	Acidovorax wautersii
job.pdb	AF-A0A090FZ38-F1-model_v4 Anaerobic dehydrogenase, typically selenocysteine-containing	20.900	420	226	13	2	398	171	507	1.000	2.486E-20	554	400	514	MDGKNLVENKLTDSHWFIECMERGAKIVVIAPEYGPPSTKADYWIPIRPQTDAALWLGITRLMIEKKWYDETFVKGFTDFPLLVRTDTLQRLRAHEVFPQYKTSLSADGPSMKIQGLSAEQHAKLGDFVVWDGKTNAPAAIT--RDDVGATITKKGIDPVLAGSFKVKLVDGKEVEVATLWTLYQDHLKDYDLDTVVEITQAPKEMIEQLAQDIATMKPVAIHQGEGINHWFHATEMNRAAYLPLMLTGNIGRPGAGCQTWA-----------GNYK--------AALFQGSPWTGPGFKGWVAE-DPFDINLNPKAHGKEIHAHAYTKDEEPAYWNHGDLALIVDTPKFGRKNFTGKTHMPTPTKALIFNNVNLINNAKWAYGMIKNVNPNVEMIVSM…	LWGHNPSNVWLAQAEAIAAAQTRGAKLAVIDPRRTPFAGRADHWLRVRPGTDAALAMGLARELIERAAFDGDFVRDWTNAPFLVRSDNGKFLRSRDL-------------------LHDDMAQREQDYLVWDDATKGLLPAALKQKSA-----------ALSASHVVATKTG-NVLCRTAFDLYRDAVAPFDPDTVERLTGVAPTTFAAFAQALGSAKKISYHTWTGTGQHRNATQTERAIATLYALIGSFDVRGGNVQITLLPTPVLHSMALKPQEQRAKALGLADRPLGPPLNG-----WITSTDLYD--------------------------------AIIDRRPYG-------------VEALVTFGTNLLVSHPAP-GRCKQALQDLDLYVHF…	-3.842,30.523,34.794,-3.062,30.378,31.053,-0.295,27.919,30.029,1.236,27.269,26.589,2.274,23.643,25.946,4.485,22.658,22.996,3.518,19.316,21.412,2.205,17.680,18.224,-1.192,16.653,16.829,-1.746,12.867,17.103,-4.874,12.754,14.892,-2.910,11.612,11.784,0.484,10.487,10.408,1.560,14.107,9.727,2.275,14.768,13.457,1.942,18.538,12.927,3.670,20.662,15.609,1.280,22.474,17.973,1.196,25.179,20.628,-1.635,24.135…	MIEEKVGFCTLCKSRCGTINVVENGWLKKVVPNPDHPTGKAMCLKGRSAPEVVHNSRRLTAPLRRTTPKSDPDPQWVEISWGEALDETADRLKGHVAKGGSESVAFAVTSGSSSPLSDSADWILRLIRGFGSPNLCYAAEICTWHKDYAHAFTFGSGIPAADYSNSELILLWGHNPSNVWLAQAEAIAAAQTRGAKLAVIDPRRTPFAGRADHWLRVRPGTDAALAMGLARELIERAAFDGDFVRDWTNAPFLVRSDNGKFLRSRDLLHDDMAQREQDYLVWDDATKGLLPAALKQKSAALSASHVVATKTGNVLCRTAFDLYRDAVAPFDPDTVERLTGVAPTTFAAFAQALGSAKKISYHTWTGTGQHRNATQTERAIATLYALIGSFDVRGGNVQI…	69974	Mesorhizobium plurifarium
job.pdb	AF-A0A7C4R8L0-F1-model_v4 Uncharacterized protein	24.200	417	248	15	4	398	2	372	1.000	4.492E-20	553	400	661	GKNLVENKLTDSHWFIECMERGAKIVVIAPEYGPPSTKADYWIPIRPQTDAALWLGITRLMIEKKWYDETFVKGFTDFPLLVRTDTLQRLRAHEVFPQYKTSLSADGPSMKIQGLSAEQHAKLGDFVVWDGKTNAPAAIT-RDDVGATITKKGIDPVLAGSFKVKLVDGKEVEVATLWTLYQDHLKDYDLDTVVEITQAPKEMIEQLAQDIAT-MKPVAIHQGEGINH-WFHATEMNRAAYLPLMLTGNIGR---------PGAGCQTWAGNYKAALFQGSPWTGP---------GFKGWVAEDPFDINLNPKAHGKEIHAHAYTKDEEPAYWNHGDLALIVDTPKFGRKNFTGKTHMPTPTKALIFNNVNLINNAKWAYGMIKNV-NPNVEMIVSMDI…	GHNPAESFPLEYQTILNNKKQGMKLIVFDPRLTETARYADYWFQIRPGTDAAALLAWINIIIKEKLYDSAFLLQWTNAPFLVRTDQNRLLREKDI--------REGGSEN--------------RFIVWNEISNEIAIWDPETQEY---LPSNTTPALLGEFKVKLATGEEVLCKTVFQMLAERAAEYTPEKVAEITWLDPEKLKEAAMLWATSRKPKTILAFVSSHQIGRNSSRIHQCVMILHLLMGMVSMPVSFPGPRGPGGI---YVRESEMEMAEALPENQRRKMIGADKFKVMAWPQYEI-TTPLFKKIWGVS--------NNMSG---HGHL---VPAPLLWRAILTGK---PYPIKALITWTANPMVWAANTKIVYKALKSPNLELHVVIDH…	0.166,-11.161,3.402,1.259,-10.396,-0.152,4.937,-10.335,0.960,7.722,-12.841,0.134,10.788,-11.847,2.229,12.675,-14.830,0.930,12.838,-13.087,-2.478,12.105,-9.418,-1.689,13.737,-8.862,1.758,16.372,-11.560,2.506,17.441,-9.964,5.752,13.827,-9.904,6.995,13.498,-13.552,5.863,16.598,-14.501,7.920,15.084,-12.717,10.952,11.798,-14.627,10.398,13.677,-17.981,10.245,15.722,-17.154,13.382,12.570,-16.165,15.317,…	IGHNPAESFPLEYQTILNNKKQGMKLIVFDPRLTETARYADYWFQIRPGTDAAALLAWINIIIKEKLYDSAFLLQWTNAPFLVRTDQNRLLREKDIREGGSENRFIVWNEISNEIAIWDPETQEYLPSNTTPALLGEFKVKLATGEEVLCKTVFQMLAERAAEYTPEKVAEITWLDPEKLKEAAMLWATSRKPKTILAFVSSHQIGRNSSRIHQCVMILHLLMGMVSMPVSFPGPRGPGGIYVRESEMEMAEALPENQRRKMIGADKFKVMAWPQYEITTPLFKKIWGVSNNMSGHGHLVPAPLLWRAILTGKPYPIKALITWTANPMVWAANTKIVYKALKSPNLELHVVIDHVMTPTAVLADYVIPAACKSLETPFISNWQDAMGDIIVGQAAIKPL…	2026714	Candidatus Bathyarchaeota archaeon
job.pdb	AF-A0A7C4HBS7-F1-model_v4 Dimethylsulfide dehydrogenase	21.800	421	245	14	2	397	192	553	1.000	8.612E-20	553	400	824	MDGKNLVENKLT-DSHWFIECMERGAKIVVIAPEYGPPSTKADYWIPIRPQTDAALWLGITRLMIEKKWYDETFVKGFTDFPLLVRTDTLQRLRAHEVFPQYKTSLSADGPSMKIQGLSAEQHAKLGDFVVWDGKTNAPAA-ITRDDVGATITKKGIDPVLAGSFKVKLVDGKEVEVATLWTLYQDHLKDYDLDTVVEITQAPKEMIEQLAQDIATMKPVAIHQGEGINHWFHATEMNRAAYLPLMLTGN---------IGRPGAGCQTWAGNYKAALFQGSPWTGPGFKGWV-----AEDPFDINLNPKAHGKEIHAHAYTKDEEPAY-------WNHGDLALIVDTPKFGRKNFTGKTHMPTPTKALIF--NNVNLINNAKWAYGMIKNVNPNVEMI…	VWGANPIVSNFSYQGCWIVDLMKMGTKLIVIDPRLTWLASKAEYWLQIRPGTDGALALGMLNIIVNEGLYDREFVEKWTNAPFLVRMDNNKLLREKDITGKG------------------------ENFVVYDEISKDYVTWDIYELRYSKL---NVKPALEGTFKVRLADGTLCECKTVWQVFKDRLKDYIPERVSEITGIPAEKIIGATRFFANNRPGGAWIGVSVDQTTNGVETARAIILLVILTGNWDVPGGWTSEKKPCIFSPEWGLD---------------VSKLVISFDMVWGYENLPPEQRPKAIGLD----------DLPLLKMWSWFGAG----FPLPPSFIWKAIV-SGKPYQIKALLLFGGGIPLI-ACADS-NLVYQALKKVDFL…	-26.500,20.900,-8.636,-28.945,21.306,-5.716,-27.699,23.474,-2.792,-25.544,21.789,-0.247,-28.494,22.157,2.203,-32.286,22.213,1.597,-35.711,21.136,2.926,-37.350,18.017,1.399,-40.465,16.182,2.691,-39.945,17.576,6.220,-36.228,16.616,6.296,-33.257,18.933,6.363,-31.146,17.322,3.611,-27.361,17.854,3.697,-25.153,17.008,0.715,-21.685,15.834,1.792,-19.082,13.202,0.904,-18.278,9.948,2.700,-14.829,10.939,4.0…	MSPWKWLEEGYTVIRTTCGSGSNTCYSTCGMLLYLKDGRLIKVEGDETFPLNQGRLCVKALALPQLVYHPDRILHPAKRIGERGEGKWQIISWEEAIEIIAERLREIMEKYGPEAIATFSGGGRGLTTYLSYFTWSLGSPNWATHLDLCLGPKIMANLLTTGNGTEPWIDFAHQFPDRYKNPRWRRPSCVIVWGANPIVSNFSYQGCWIVDLMKMGTKLIVIDPRLTWLASKAEYWLQIRPGTDGALALGMLNIIVNEGLYDREFVEKWTNAPFLVRMDNNKLLREKDITGKGENFVVYDEISKDYVTWDIYELRYSKLNVKPALEGTFKVRLADGTLCECKTVWQVFKDRLKDYIPERVSEITGIPAEKIIGATRFFANNRPGGAWIGVSVDQTTNGV…	2026714	Candidatus Bathyarchaeota archaeon
job.pdb	AF-A0A7Z0SUC8-F1-model_v4 Molybdopterin-dependent oxidoreductase	23.700	404	239	13	2	398	171	512	1.000	5.391E-19	553	400	1147	MDGKNLVENKLTDSHWFIECMERGAKIVVIAPEYGPPSTKADYWIPIRPQTDAALWLGITRLMIEKKWYDETFVKGFTDFPLLVRTDTLQRLRAHEVFPQYKTSLSADGPSMKIQGLSAEQHAKLGDFVVWDGKTNAPAAITRD-DVGATITKKGIDPVLAGSFKVKLVDGKEVEVATLWTLYQDHLKDYDLDTVVEITQAPKEMIEQLAQDIATMKPVAIHQGEGINHWFHATEMNRAAYLPLMLTGNIGRPGA-----GCQTWAGNYKAALFQGSPWTGPGFKGWVAEDPFDINLNPKAHGKEIHAHAYTKDEEPAYWNHGDLAL-IVDTPKFGRKNFTGKTHMPTPTKALIFNNVNLINNAKWAYGMIKNVNPNVEMIVSMDIQMTASIEYADLAL…	LWGHNPTNTWLAQANAIAAGRRAGARLLVVDPRRTALAADADAWLQVRPGTDAALAMGLVNLLLQSGRYNHDFIRSWTNAPLLLRCDTGRLLRASEVFP--------DDPSDD-------------AWVVWDDRKGHAARLDTRVAPQAQLLE---SCALRGEFTVMVQGG-PIRCVPVFERLVQRCSDYSPERVAAITGVPEAALRSAADLFAQSKAVAYHAWSGVAQSVNATQTERAIAILYALTGSFDVPGGNRLYPRLPTLA---------------------VNGLDL-IPATQRAKALGLK----------EK-PLGPPAMGWVTARDLYQAILTG---RPYRVRAYMGFGTNQLSSQGDTR-MAQAAFERLEFHVHCDLFDTPSARYADIFL…	27.047,19.036,-12.470,25.513,16.514,-10.040,22.867,18.096,-7.740,21.915,16.631,-4.328,18.315,17.623,-3.496,16.735,17.037,-0.063,13.091,15.895,0.172,10.900,12.852,0.957,9.564,9.792,-0.898,5.735,9.694,-1.269,5.442,6.160,-2.685,3.980,5.118,0.717,2.801,6.293,4.169,6.339,6.061,5.627,7.382,9.254,3.745,11.078,8.422,4.161,13.451,11.413,4.029,15.638,11.280,0.908,18.716,12.700,-0.798,18.005,12.732,-4.549,2…	MSQHIHGYCTLCRSRCGTINTVLNDALVRVEPDTSHPTGQAMCTKGRAAPELVHSPHRILHPMRRTRPKGAADPGWKRISWDEALSEIAARFLKIREESGAESVAFGVTTPSGTPLSDSIDWIERFVRSFGSPNIAYGTEVCNWHKDFAHVFTYGCGIPVADYSNADLILLWGHNPTNTWLAQANAIAAGRRAGARLLVVDPRRTALAADADAWLQVRPGTDAALAMGLVNLLLQSGRYNHDFIRSWTNAPLLLRCDTGRLLRASEVFPDDPSDDAWVVWDDRKGHAARLDTRVAPQAQLLESCALRGEFTVMVQGGPIRCVPVFERLVQRCSDYSPERVAAITGVPEAALRSAADLFAQSKAVAYHAWSGVAQSVNATQTERAIAILYALTGSFDVPG…	2021368	Alcaligenaceae bacterium
job.pdb	AF-A0A7Y5VZV7-F1-model_v4 Molybdopterin-dependent oxidoreductase	22.900	448	252	18	2	395	200	608	1.000	5.692E-20	551	400	935	MD--GKNLVENKLTDSHWFIECMERGAKIVVIAPEYGPPSTKADYWIPIRPQTDAALWLGITRLMIEKKWYDETFVKGFTDFPLLVRTDTLQRLRAHEVFPQYKTSLSADGPSMKIQGLSAEQHAKLGDFVVWDGKTNAPAAITRD-DVGATITKKGIDPVLAGSFKVKLVDGKEVEVATLWTLYQDHLKDYDLDTVVEITQAPKEMIEQLAQDIATMKPVAIHQGEGI-NHWFHATEMNRAAYLPLMLTGNIGRPGAGCQTWA-GNYKAALFQ---------GSPWTGPGFKGWVA-------------ED-------------PFDINLNPKAHGKEIHAHAYTKDEEPAYWNHGDLALIV----------DTPKFGRKNFTGKTHMPT---PTKAL…	ILFWYSNPAYTGIPLYHFISEARYRGAEVVLIAPDCSPSHSHADYFIPVRIGTDAALVLSMCRVILDEGLFDSLFIREQTDLPLLVRRDNGRLLRECDL--------REGGREN--------------QFYWLGAD-GSARPAPRGSLASA-----GAEPLLSGAATVETRDGASVELVTTFDLLRGRLAGYTPETATATCGVHPDVIRMLARKVASR-RTFVERGMSLVKH-FHGDLMERSMLLLLALTGNWGRTGTGMWSWSLANFDGPNLMSAKQGPGVEAAERALAGREQIVAGVRAMLRAEDPDLTDEAAAIEMVARLTSAGATRMVPPAFFWYYHCGYRENWNNPAW---NDPSMKRPFSDYVDEAVDRGWWKG------VARPGPGATPRVL…	-54.905,49.908,-12.281,-54.328,47.165,-9.754,-54.436,43.518,-9.199,-52.100,42.186,-7.124,-53.338,38.668,-7.325,-51.230,37.073,-4.618,-50.370,33.524,-5.627,-52.127,32.343,-2.480,-51.928,28.870,-4.033,-52.948,26.395,-1.348,-49.778,24.647,-0.169,-51.267,21.148,-0.299,-50.570,19.474,3.080,-48.467,17.171,0.831,-46.131,19.959,-0.425,-45.686,21.270,3.145,-44.761,17.721,4.297,-41.925,17.437,1.733,-40.522…	MTRNQSLDSTTSTTGTGYRQRWQWDSHAWGTHCVDCYPGNCLYRVYVRDGQVVREEPSGTMPVLVPGTPDRNPMGCQKGAGWSKTLSGEERVLYPLKRAGERGEGRWQRVSWDTALGEIAGSILETIESEGPEAVLRITSAAEGGITAGWSASRLFSELLGLNATDVNGDINDFSHGQFITWGKFHNAVSPESKFQSELILFWYSNPAYTGIPLYHFISEARYRGAEVVLIAPDCSPSHSHADYFIPVRIGTDAALVLSMCRVILDEGLFDSLFIREQTDLPLLVRRDNGRLLRECDLREGGRENQFYWLGADGSARPAPRGSLASAGAEPLLSGAATVETRDGASVELVTTFDLLRGRLAGYTPETATATCGVHPDVIRMLARKVASRRTFVERGMSL…	2026734	Dehalococcoidia bacterium
job.pdb	AF-A0A0W1JLD5-F1-model_v4 4Fe-4S Mo/W bis-MGD-type domain-containing protein	24.500	404	223	17	2	400	229	555	1.000	5.692E-20	550	400	816	MDGKNLVENKLTDSHWFIECMERGAKIVVIAPEYGPPSTKADYWIPIRPQTDAALWLGITRLMIEKKWYDETFVKGFTDFPLLVRTDTLQRLRAHEVFPQYKTSLSADGPSMKIQGLSAEQHAKLGDFVVWDGKTNAPAAITRDDVGATITKKGIDPVLAGSFKVKLVDGKEVEVATLWTLYQDHLKDYDLDTVVEITQAPKEMIEQLAQDIATMKPVAIHQGEGINHWFHATEMNRAAY-LPLMLTGNIGRPGAGCQTWAGNYKAALFQGS---PWTGPGFKGWVAEDPFDINLNPKAHGKEIHAHAYTKDEEPAYWNHGDLALIVDTPKFGRKNFTGKTHMPT-PTKALIFNNVNLINNAKWAYGMIKNVNPNVEMIVSMDIQMTASIEYADLALPA…	IWGTNPCGTNPHIWHFIMDAREKGTKVITIDPCFTATAAKSDIFLGIRPGGDTALALAMSQHIIANDWIDQEFLLNHTVAPFLVREDTKKFLRSS---------------DITGQPVAPEQ-AKTA-YLVWDPATLTAQT--LDKVA--------APALEGSFEV---NG--IRVSTAYALLKKHVAPYTPEEAAKLCDIPAETIKEVARLYAVNTPSTIHVGYA-QYDNSMAVGH--AWGILAALTGNIGKKGAGVGHVSN-------FGPNFDPV------------PLLYPL------------GFT--------RMAS---AVPMLKVGEMLETGKLYDKDYPLKAMFIWGNNMVNSQVNRKYTIENIMKKLDFIVTLDMFSSETTNYSDIVLPV…	-34.604,-19.950,42.836,-34.570,-16.140,43.088,-31.690,-13.887,41.966,-32.213,-10.107,42.587,-30.107,-7.506,40.922,-31.807,-5.386,38.236,-31.012,-1.693,38.894,-34.139,0.249,37.798,-33.295,3.161,35.482,-36.324,5.494,35.872,-37.350,6.495,32.337,-39.276,9.774,32.626,-41.904,8.645,30.089,-43.822,11.538,28.490,-47.319,10.842,29.863,-50.380,10.915,27.541,-51.565,13.848,29.761,-48.498,15.972,28.841,-48.9…	MDNPSAVRVTRKLLTRRTFLKGTAASAVIAGVAAAGPGRNVLEALATVESGAASDVAEEKVFSNLCTMACMGGCRIMTHVRDGKVVQCTMGEMVDPNFNRICMRGFTHPQRIYSPDRLKYPLKRVGERGEGKFEQISWDEAISTIVQKFDQIRGQYGAKALGFYSTTGFNGFFNFMMPNRLANVMGASLIDPCSDYADTYGLGQLLGSGFGFGQGNDWAGFVDARTILIWGTNPCGTNPHIWHFIMDAREKGTKVITIDPCFTATAAKSDIFLGIRPGGDTALALAMSQHIIANDWIDQEFLLNHTVAPFLVREDTKKFLRSSDITGQPVAPEQAKTAYLVWDPATLTAQTLDKVAAPALEGSFEVNGIRVSTAYALLKKHVAPYTPEEAAKLCDIPAE…	49338	Desulfitobacterium hafniense
job.pdb	AF-A0A7Y3LJG3-F1-model_v4 Molybdopterin-dependent oxidoreductase	20.500	448	250	14	2	395	195	590	1.000	4.790E-19	549	400	917	MDGKNLVENKLTDSHWFIECMERGAKIVVIAPEYGPPSTKADYWIPIRPQTDAALWLGITRLMIEKKWYDETFVKGFTDFPLLVRTDTLQRLRAHEVFPQYKTSLSADGPSMKIQGLSAEQHAKLGDFVVWDGKTNAPAAITRDDVGATITKKGIDPVLAGSFKVKLVDGKEVEVATLWTLYQDHLKDYDLDTVVEITQAPKEMIEQLAQDIATMKPVAIHQGEGINHWFHATEMNRAAYLPLMLTGNIGRPGAGCQTW-AGNYKAALFQGSPWTGPGFKGWVAEDPFDINLNPKAHGKEIHAHAYTKDEE-----------------PAYWNHGDLALI-------------------VDTPKF----------------GRKNFTGKTHMPTPTKAL…	IWHANPAYSRIAYFHYLTEARYRGAEVVLIAPDFSPSAPHCDIHIPIVPGADSALALGMCKVIVDEGLMNEAFVKEQTDLSLLVRLDTKELLRGKDVNGD---------TSSI-------------SFFHYDESLG-LMPANQESLS-----NSYEPALKGQYKVTLKDGETIEVSPVFELLLQEIQKYDADFVKTTCGVNFDSVQRLARKVANG-RTKILEGFDTAKHYHGDLMERSMNLLLALTGNWGAKGRGLDTYVVFPFDGSFIQEM------KEGPSIQNS-------EAV-IEMMSALFGPSSKENPTALSRPGIWDFMSMSASMSSTTPPIYFWLDHCGYEEMWNKEQWSDSKRPLVDIIKEARPEWEPYIRPGAD---------KSPKIL…	26.964,-56.780,-15.128,25.186,-55.059,-18.085,22.093,-54.182,-15.969,24.324,-52.819,-13.150,26.221,-50.664,-15.686,22.881,-49.449,-17.152,21.588,-48.598,-13.649,24.906,-46.784,-12.949,24.675,-44.754,-16.199,21.018,-43.957,-15.381,21.936,-42.841,-11.812,24.894,-40.785,-13.142,22.477,-39.049,-15.559,20.316,-38.029,-12.552,23.389,-36.925,-10.524,24.563,-34.853,-13.529,21.168,-33.056,-13.574,21.661,-…	MSELNDKSQTLDSYRKRFSWEKTHFATHCVNCISSCTYKVYSSTTGVRFQEQAGIYPGLVTDAPDRNPMGCQKGSAWHKQLDAPDRLKYPLRRVGPRGSSKWEVISWNEALDEIADKCINAIMESGPETVIVDESAEGGMVSIAAHLRFASIIGATSLDGIASVNDFPAGHYMTFGAITGGGAAADSFFADTILIWHANPAYSRIAYFHYLTEARYRGAEVVLIAPDFSPSAPHCDIHIPIVPGADSALALGMCKVIVDEGLMNEAFVKEQTDLSLLVRLDTKELLRGKDVNGDTSSISFFHYDESLGLMPANQESLSNSYEPALKGQYKVTLKDGETIEVSPVFELLLQEIQKYDADFVKTTCGVNFDSVQRLARKVANGRTKILEGFDTAKHYHGDL…	2201156	Acidimicrobiales bacterium
job.pdb	AF-L0FCG2-F1-model_v4 Anaerobic dehydrogenase, typically selenocysteine-containing	24.300	406	220	13	2	400	379	704	1.000	1.029E-19	549	400	971	MDGKNLVENKLTDSHWFIECMERGAKIVVIAPEYGPPSTKADYWIPIRPQTDAALWLGITRLMIEKKWYDETFVKGFTDFPLLVRTDTLQRLRAHEVFPQYKTSLSADGPSMKIQGLSAEQHAKLGDFVVWDGKTNAPAAITRDDVGATITKKGI-DPVLAGSFKVKLVDGKEVEVATLWTLYQDHLKDYDLDTVVEITQAPKEMIEQLAQDIATMK-PVAIHQGEGINHWFHATEMNRAAYLPLMLTGNIGRPGAGC-----QTWAGNYKAALFQGSPWTGPGFKGWVAEDPFDINLNPKAHGKEIHAHAYTKDEEPAYWNHGDLALIVDTPKFGRKNFTGKTHMPTPTKALIFNNVNLINNAKWAYGMIKNVNPNVEMIVSMDIQMTASIEYADLAL…	IWGSNPVYSQPQNWRILKEAQKNGTKVITIDPIYSATANKSDEYIPIVPGSDLMLALAMIKYIMDEDLIDVDFVKKRSTAPFLVRKDNGKVLRKS--------DFVSDIPA------------EEDDYYVWDSAANSPAL----------LKEGPQDVAIEGAYTIQ---G--VKVETVFTLLKNHVQEYTLEKASDYTKIPVEKIKDLVK--AYVSGPTMIYTNYGIDHYQNGHLWSAAAFMMASLTGNIGVKGAGFTGLFVQNIPFNYV---------------------GMYVTN-----GKMA-------------DGTT----LPQTEFYKAVRDQALEGKPYPIKAMYTTSSNSMSNWAQQNTWFTDILPNLEFNVVVDTELTDTARYADIVL…	-5.867,70.031,-4.242,-7.010,67.257,-1.891,-4.364,66.362,0.751,-3.229,62.709,0.477,-2.540,60.669,3.644,-0.642,57.419,4.329,-0.001,55.257,7.413,3.393,53.642,8.148,3.308,50.694,10.597,6.969,49.621,10.511,8.476,48.789,13.948,11.946,49.217,12.513,12.890,52.813,13.400,15.258,53.759,10.527,13.034,52.265,7.796,9.957,54.010,9.246,11.868,57.348,9.352,13.184,56.899,5.779,9.705,55.994,4.469,8.177,58.987,6.33…	MEKLSCIVAIPHLWLRQVVARIFEAARVKCHCVESMAELNQAVSDGEDRMVLVIVDVFSYTQYYRDIFAESKQKNPGLSILALVSTSNEGYRYELMTAGASAVVIKEEADEELFPALIKVLRDKKLNDAVARLLENQKQWITLIKEEVTELEKEEQKGALQSKLSRRTFLKASAVTAAATGAIAANPWGPGMKALVTASESPALVSEEKLVSSACRSNCFQSCRLNAHVRDGKLVKTTPAPWPDGEYTGCCLKGLSLVQRTYSPTRIKHPLRRVGERGEDKWEVISWDEAITEISEKFMDIQAKYGPKSLAFDIGSGNYGLVHGCLGIFNRLTNSIGCTKLNVCYDQATGYGADRVIGGSVWLWGNEPRTMMDAKTIIIWGSNPVYSQPQNWRILKEAQ…	871963	Desulfitobacterium dichloroeliminans LMG P-21439
job.pdb	AF-A0A316MJ23-F1-model_v4 4Fe-4S Mo/W bis-MGD-type domain-containing protein	22.000	426	236	15	3	397	170	530	1.000	2.812E-19	548	400	801	DGKNLVENKLTDSHWFIECMERGAKIVVIAPEYGPPSTKADYWIPIRPQTDAALWLGITRLMIEKKWYDETFVKGFTDFPLLVRTDTLQRLRAHEVFPQYKTSLSADGPSMKIQGLSAEQHAKLGDFVVWDGKTNAPAAITRD--DVGATITKKGIDPVLAGSFKVKLVDGKEVEVATLWTLYQDHLKDYDLDTVVEITQAPKEMIEQLAQDIATMKPVAIHQGEGINH-WFHATEMNRAAYLPLMLTGNIGRPG----------------AGCQTWAGNYKAA--------LFQGSPWTGPGFKGWVAEDPFDINLNPKAHGKEIHAHAYTKDEEPAYWNHGDLAL----IVDTPKFGRKNFTGKTHMPTPTKALIFNNVNLINNAKWAYGMIKNVNP…	WGCNPAWSKPEFFRYIKESKARGGKVIAVDPCETETVKLADLWLQNRPGSSGALMLSWINVIISEDLFDREFVTNWCNAPNLVRRDTGKLLRERDVIE--------DGGAE--------------TFLVWDETRGRAVAYDADAMRY----REDGVRAALRGSFPVMLADGRKIECVTVWERLIERVAPYPPETVERISWVPAEKIREAARMYATTRPGNFFPGFAMDVIGFSANQCGRARSVLNAITGNLDVRGGQLFLDGPSTEVRNDPGP---MLSPETYARTLGADRFRMWSWEASMKMFK--FQ----------KRIGAKI--------PSPFYG--AHSAVVWRSILGEGPYRM-------------RALINVANNPMLSAGHT-EIVEKALK…	-24.614,33.575,21.088,-21.152,33.419,19.457,-21.244,31.586,16.130,-17.672,30.997,14.882,-16.133,29.539,11.705,-13.142,27.230,12.269,-10.665,26.424,9.441,-9.551,22.796,9.734,-8.707,19.659,7.688,-10.736,16.506,6.969,-9.009,13.298,8.196,-11.736,10.860,7.044,-9.160,9.798,4.401,-5.521,10.498,3.378,-6.505,13.606,1.332,-6.697,16.330,4.037,-9.450,18.338,2.305,-9.969,21.883,3.668,-12.941,22.376,6.032,-14.…	MSQEIRKTTCHGCTRRCGVLLTVENGKPVSVKGDPSQPLSRGFMCARGRALALELSQDPHRLTTPLKRAGKRGEGKWQPISWEQAFTEIAEKLRSIIGESGPEAVGVSLDSMISTGLSFSGNRFARLLGTPNVFTMGGQTCYGNSGQIEMLTYGHDTACDRANSRCTVIWGCNPAWSKPEFFRYIKESKARGGKVIAVDPCETETVKLADLWLQNRPGSSGALMLSWINVIISEDLFDREFVTNWCNAPNLVRRDTGKLLRERDVIEDGGAETFLVWDETRGRAVAYDADAMRYREDGVRAALRGSFPVMLADGRKIECVTVWERLIERVAPYPPETVERISWVPAEKIREAARMYATTRPGNFFPGFAMDVIGFSANQCGRARSVLNAITGNLDVRGG…	2049043	Desulfovibrionaceae bacterium
job.pdb	AF-A0A315XAU2-F1-model_v4 4Fe-4S Mo/W bis-MGD-type domain-containing protein	21.400	447	248	15	2	395	223	619	1.000	3.150E-20	546	400	944	MD--GKNLVENKLTDSHWFIECMERGAKIVVIAPEYGPPSTKADYWIPIRPQTDAALWLGITRLMIEKKWYDETFVKGFTDFPLLVRTDTLQRLRAHEVFPQYKTSLSADGPSMKIQGLSAEQHAKLGDFVVWDGKTNAPAA------------ITRDDVGATITKKGIDPVLAGSFKVKLVDGKEVEVATLWTLYQDHLKDYDLDTVVEITQAPKEMIEQLAQDIATMKPVAIHQGE--GINHWFHATEMNRAAYLPLMLTGNI-GRPGAGCQT---WAGNYKAALFQG------------------SPWTGPGFKGWVAED-----PFDINLNPKAHGKEIHAHAYTKDEEPAYW-------NHGDLA---LIVDTPKFGRKNFTGKTHMPTPTKAL…	ILIWIGNPSYTRVPEVHFMWEARYRGAKVVSIAPDYNASTMHADRWLNVRLGTDAALALGMVNVVLSENLHDEAYIKEQTDLPFLVREDTGQYLRESDVYE--------DGSDS--------------VFFVWNTYTGRKESPTGSWGSTYATIAADED---------LDPALEGAHRVRLLDGRRVTVRPVFELLKKRAAEYSPEKVEEITGVAANNIRVVAREFAAAK--SAMIYASWGASKHYHSDLFQRGMVYLCALTGNSGGKPGSGIKVSTWWPTPSAALTSRGLRLNTEPVPELPVDRVSIQELSKAAFKTGRLGNATPLIPWLYGHDKKWA----EMASKQEYNDPSLPRPAREYIDEALAAGWQPISPRPPKRPRF-------------Y…	-36.219,-67.911,-11.895,-32.891,-66.043,-12.087,-30.095,-67.704,-10.068,-28.698,-65.496,-7.272,-24.914,-65.342,-7.796,-22.871,-66.480,-4.773,-21.241,-63.666,-2.732,-17.687,-62.866,-3.681,-15.066,-64.510,-1.566,-13.765,-62.229,1.233,-10.755,-60.256,0.129,-7.809,-62.037,1.783,-5.608,-59.403,3.418,-2.310,-60.107,1.647,0.467,-60.531,4.233,2.241,-57.196,4.932,4.695,-56.714,2.103,8.120,-56.101,3.663,8.…	MATVAAPPAPLKRLAPLDAGARLDDLLSRPYEYRSWEDVYRDQWTWDRVVKVTHTRTNCISACSLDAYVKDGIVWREEQNATFEQSFADVPDFNPRGCPAGCVYSSVMYDPTRIKYPMKRAGKRGEGKWERVSWDQALTEIADRLIDVVETDGSDCVVYDNGSTNVDMGIGSPMETHLFTTGVGSTVIDSFAGVGDLPVGLIQAWGLYMSEGTADDWFLSDYILIWIGNPSYTRVPEVHFMWEARYRGAKVVSIAPDYNASTMHADRWLNVRLGTDAALALGMVNVVLSENLHDEAYIKEQTDLPFLVREDTGQYLRESDVYEDGSDSVFFVWNTYTGRKESPTGSWGSTYATIAADEDLDPALEGAHRVRLLDGRRVTVRPVFELLKKRAAEYSPEKV…	2026734	Dehalococcoidia bacterium
job.pdb	AF-A0A0L8QHT3-F1-model_v4 Molybdopterin dinucleotide-binding protein	22.800	403	237	13	2	397	74	409	1.000	1.651E-19	545	400	714	MDGKNLVENKLTDSHWFIECMERGAKIVVIAPEYGPPSTKADYWIPIRPQTDAALWLGITRLMIEKKWYDETFVKGFTDFPLLVRTDTLQRLRAHEVFPQYKTSLSADGPSMKIQGLSAEQHAKLGDFVVWDGKTNAPAAITRDDVGATITKKGIDPVLAGSFKVKLVDGKEVEVATLWTLYQDHLKDYDLDTVVEITQAPKEMIEQLAQDIATMKPVAIHQGEGI-NHWFHATEMNRAAYLPLMLTGNIGRPGAGCQTWAGNYKAALFQGSPWTGPGFKGWVAEDPFD-INLNPKAHGKEIHAHAYTKDEEPAYWNHGDLAL-IVDTPKFGRKNFTGKTHMPTPTKALIFNNVNLI----NNAKWAYGMIKNVNPNVEMIVSMDIQMTASIEYADLAL…	LWGHNPAKTWLAQSTALGRARARGAALAVIDPRRSTSALQADHWLRVLPGTDAALALGLANLLMERGTHDTGFLRAWSNGPLLVRVDTGRFLRAEDIDPAA------------------------TGYVAWDETERAPRVVDTAYATPHPER----LALTGRRRVPTRDG-PVECLPAFERYAQAAAAWPLARTSEVTTVPERQLDEFADVLGRAESVTYHAWTGVGQHTNATQTDRAIATL-YALTGCFDAPGGNVILPA--------------------QPANAPTDFAQLAPAQRAKALGLR--------EH-PLGPPAHGWVNARDLCTAITTG---EPYRVEAMVAFGANLLMSQPDPRRTAEAL-----RALDFAVHLDLFPTPTADLADLVL…	-3.022,11.280,-35.227,-2.982,9.457,-31.873,-1.668,11.596,-28.981,1.033,10.482,-26.492,-1.743,8.836,-24.573,-1.738,6.097,-27.259,1.635,4.876,-25.884,1.516,2.981,-22.565,4.417,2.261,-20.191,4.723,-0.767,-17.868,7.323,-0.805,-15.051,8.361,-3.407,-12.473,7.985,-2.345,-8.830,11.279,-0.807,-7.567,10.648,-2.768,-4.385,13.014,-5.755,-4.692,14.121,-5.101,-8.304,17.078,-3.256,-9.913,14.558,-0.742,-11.264,1…	VSGPEAVAFAVASPSGSPLSDSIDWIERFVRLFGSPNICYSTEICNWHKDYAHAFTFGCGLPMPDYESAELSILWGHNPAKTWLAQSTALGRARARGAALAVIDPRRSTSALQADHWLRVLPGTDAALALGLANLLMERGTHDTGFLRAWSNGPLLVRVDTGRFLRAEDIDPAATGYVAWDETERAPRVVDTAYATPHPERLALTGRRRVPTRDGPVECLPAFERYAQAAAAWPLARTSEVTTVPERQLDEFADVLGRAESVTYHAWTGVGQHTNATQTDRAIATLYALTGCFDAPGGNVILPAQPANAPTDFAQLAPAQRAKALGLREHPLGPPAHGWVNARDLCTAITTGEPYRVEAMVAFGANLLMSQPDPRRTAEALRALDFAVHLDLFPTPTAD…	67373	Streptomyces varsoviensis
job.pdb	AF-A0A1W1CG48-F1-model_v4 Respiratory nitrate reductase alpha chain	21.600	430	259	13	2	397	228	613	1.000	3.762E-20	545	400	948	MDGKNLVENKLTDSHWFIECMERGAKIVVIAPEYGPPSTKADYWIPIRPQTDAALWLGITRLMIEKKWYDETFVKGFTDFPLLVRTDTLQRLRAHEVFPQYKTSLSADGPSMKIQGLSAEQHAKLGDFVVWDGKTNAPAAI--TRDDVG--ATITKKGIDPVLAGSFKVKLVDGKEVEVATLWTLYQDHLKDYDLDTVVEITQAPKEMIEQLAQDIATMKPVAIHQGEGINHWFHATEMNRAAYLPLMLTG-------------------NIGRPG-AGCQTWAGNYKAALFQGSPWTGPGFKGWVAEDPFDINLNPKAHGKEIHAHAYTKDE--EPAYWNHGDLALIVDTPKFGRKNFTGKTHMP-TPTKALIFN-------NVNLINNAKWAYGMIK…	FWGIDPTISNTADAHFIAEAKYRGADIIVISNEYNAIAKSADLWIPTKRGSDNILAASIIHEIINKKLYKSEFIKIFTDLPLLVIKESKKLLRRRDVEGISDTKKIDDKGVD--------------EFYSFNKISGNIALMPGSRGSTNRSLNISELGIDPILEGEWSIRLFDGSEVVVTTVFEMLKQNIEPYSPQETQIATGINPKLINRLAKDIALPKVVSLSVGSSLCREFDGLMTIWNISSICGLTGRLASYGGLNTTTKIEIDDDFITQNGKYSSRL-ASGFIYEYMMGDDMSR--FEKYFSDDDIALSQ----NGMEKSEYISTIREMLESGEDGKSGTEVSAK---------------PWWITDTLLLVDNPIYGDGIS--------REYRE…	11.458,-46.133,-48.167,7.713,-46.423,-49.140,7.981,-49.816,-50.900,9.137,-51.777,-47.811,5.950,-50.860,-45.843,3.535,-52.385,-48.419,5.326,-55.770,-48.329,5.226,-55.767,-44.499,1.452,-54.980,-44.556,0.875,-58.022,-46.817,3.016,-60.170,-44.450,1.051,-59.065,-41.324,-2.273,-59.505,-43.190,-1.383,-63.011,-44.461,-0.298,-64.126,-40.947,-3.600,-62.793,-39.495,-5.681,-64.705,-42.098,-3.777,-67.969,-41.…	MIDKKRRDFIKTSTIATVAITSHGDLLAQTVATKSSISHTEDLHRREFELMHGKREDMGYSSLGSTAYEVRTLDGVVIKESQSAKYLPLNSHTPDSNPSGDNRTAQYSQMIYQGDRVLYPMRRIGMRGEGEWERLSWDDAIDELAKKIYRVLSEPKRGPKRLMIDAGADSRSQKQYSATMRLSAMLGAVRTNRDSTNGELFSGATLAYGEPHIGHSYEFIYGADTIIFWGIDPTISNTADAHFIAEAKYRGADIIVISNEYNAIAKSADLWIPTKRGSDNILAASIIHEIINKKLYKSEFIKIFTDLPLLVIKESKKLLRRRDVEGISDTKKIDDKGVDEFYSFNKISGNIALMPGSRGSTNRSLNISELGIDPILEGEWSIRLFDGSEVVVTTVFEML…	652676	hydrothermal vent metagenome
job.pdb	AF-A0A2M7MU93-F1-model_v4 4Fe-4S Mo/W bis-MGD-type domain-containing protein	20.500	399	256	12	2	398	171	510	1.000	5.391E-19	544	400	604	MDGKNLVENKLTDSHWFIECMERGAKIVVIAPEYGPPSTKADYWIPIRPQTDAALWLGITRLMIEKKWYDETFVKGFTDFPLLVRTDTLQRLRAHEVFPQYKTSLSADGPSMKIQGLSAEQHAKLGDFVVWDGKTNAPAAITRDDVGATITKKGIDPVLAGSFKVKLVDGKEVEVATLWTLYQDHLKDYDLDTVVEITQAPKEMIEQLAQDIATMKPVAIHQGEGINHWFHATEMNRAAYLPLMLTGNIGRPGAGC--QTWAGNYKAALFQGSPWTGPGFKGWVAEDPFDINLNPKAHGKEIHAHAYTKDEEPAYWNHGDLALIVDTPKFGRKNFTGKTHMPTPTKALIFNNVNLINNAKWAYGMIKNVNPNVEMIVSMDIQMTASIEYADLALPANSW	LWGFNPATSWLAQATAVQQARKRGAKLIVVDPRRAGLAAAADLWLRPHPGSDGALALGLAHALIESGRYDHDFLMRWSDAPFLVAEDDGRPLTGADL--------RADGDP--------------GQRVVWDAAMGTALACPARPPNAA---RETRLALRGHYTVPTLRG-AIACRPVFDRLSERCRAWPAARVAAVTGIPAEQVEAAANLIAENLPLSFFTWTGTCQHSNATQSGRAIAVLYGLTGCLDAPGGNVWFAKPPVADAMGFAWATP-----------EER-TLTLGMGER----------PYGPP---QKG----WITSRDLFRAVVEG---EPYPVTCLISFGSNFLLSKPKTR-LAEVALEKLDFFALTELLETPTARYADLLLPVCSA	32.383,-25.982,-16.069,32.534,-23.588,-13.109,29.321,-23.744,-11.038,28.621,-20.907,-8.552,25.716,-20.585,-6.088,24.561,-16.964,-5.622,22.404,-16.374,-2.521,19.888,-13.499,-2.594,16.189,-12.712,-3.103,13.765,-12.333,-6.024,12.915,-8.608,-6.422,10.182,-9.252,-9.017,7.604,-8.424,-6.278,7.106,-7.249,-2.666,7.403,-10.849,-1.382,11.215,-10.765,-1.915,11.421,-14.558,-1.648,14.869,-15.840,-0.599,16.541,…	MTTELRHGYCALCISRCGCVGTVVDGILTRVDPDPDHPTGQALCVKAKAAPEAVYAPDRILHPLRRSRPKGDSDPGWERISWDEALDLVLSKMRAAMTKVPQSLAFGVATPSGTAVADSFAWIHRLAHASHSPNLVFATENCNWHKDFAPAYTFGAGIGMPDYEQTGCILLWGFNPATSWLAQATAVQQARKRGAKLIVVDPRRAGLAAAADLWLRPHPGSDGALALGLAHALIESGRYDHDFLMRWSDAPFLVAEDDGRPLTGADLRADGDPGQRVVWDAAMGTALACPARPPNAARETRLALRGHYTVPTLRGAIACRPVFDRLSERCRAWPAARVAAVTGIPAEQVEAAANLIAENLPLSFFTWTGTCQHSNATQSGRAIAVLYGLTGCLDAPGGN…	1974028	Hydrogenophilales bacterium CG_4_10_14_3_um_filter_63_21
job.pdb	AF-A0A7V2QL81-F1-model_v4 Molybdopterin-dependent oxidoreductase	22.700	422	248	14	2	398	163	531	1.000	2.651E-19	544	400	794	MDGKNLVENKLTDSHWFIECMERGAKIVVIAPEYGPPSTKADYWIPIRPQTDAALWLGITRLMIEKKWYDETFVKGFTDFPLLVRTDTLQRLRAHEVFPQYKTSLSADGPSMKIQGLSAEQHAKLGDFVVWDGKTNAPAAITR-DDVGATITKKGIDPVLAGSFKVKLVDGKEVEVATLWTLYQDHLKDYDLDTVVEITQAPKEMIEQLAQDIATMKPVAIHQGEGI--NHWFHATEMNRAAYLPLMLTGNIGRPGAGCQTWAGNYKAALFQGSPWTGPGFKGWV-------AEDP-FDIN--LNPKAHGKEIHAHAYTKDEEPAYWN----HGDLALIVDTPKFGRKNFTGK--------THMPTPTKALIFNNVNLINNAKWAYGMIKNVNPNVEMI…	VWGGNPANSHIHEYHTVKEGRKRGAKLIVVDPRLTETARIADIWLQIRPTSDGALFLCWLNIIIQEELYDKDFVAKWTNAPYLVRSDTKKLLRESDI--------NAGGDPE--------------RFMAWDVAAARPVAFDREALSYRS---PDVRTALTGAYTATLASREKVECKTVWQLLKERVADYTAEKVSEITWVPADKIRDAARMYATNRPASLVFGMALDGIGRNSCQAI-RARAILRTITGNVDVKGGS-------------------------VIPGPYPGKRFDSQIEENDKLSPEQKRKLLGADKFRLISWESYEDLWQYQQKAGYPNPFPS-AYTCYAHKPAVWRAMLTGQPYPVKAFLVVGANPLVMSTNATLAFE-AMSKLDLL…	-31.410,24.491,7.786,-28.981,22.601,5.533,-25.308,22.010,6.418,-22.692,20.950,3.843,-19.907,18.578,4.964,-17.693,15.610,3.912,-17.920,11.858,4.560,-14.838,10.335,6.241,-16.584,6.926,6.213,-13.895,5.699,3.752,-10.995,7.047,1.631,-13.369,8.692,-0.885,-14.428,11.896,0.927,-17.914,12.080,-0.628,-19.589,15.501,-0.219,-22.730,15.565,1.971,-25.788,17.767,2.499,-27.470,17.274,5.907,-30.970,18.687,6.507,-…	MDKRTMCKGCGMRCGLVIEFADGKPTKVKGDKEAMSQGFICPRPKALVFERTNHPQRVLYPLKKVGQRWGGEWQRISWDQALDEIAARLGEIKDTYGAEAIAVHASNGFACSPVTRRFSNLLGTPNQMEDGLVCFMNVRKIEEATFGWPAMFSDSENARCVVVWGGNPANSHIHEYHTVKEGRKRGAKLIVVDPRLTETARIADIWLQIRPTSDGALFLCWLNIIIQEELYDKDFVAKWTNAPYLVRSDTKKLLRESDINAGGDPERFMAWDVAAARPVAFDREALSYRSPDVRTALTGAYTATLASREKVECKTVWQLLKERVADYTAEKVSEITWVPADKIRDAARMYATNRPASLVFGMALDGIGRNSCQAIRARAILRTITGNVDVKGGSVIPGP…	2026734	Dehalococcoidia bacterium
job.pdb	AF-A0A2E8J2D3-F1-model_v4 Uncharacterized protein	22.200	414	212	11	2	397	191	512	1.000	3.165E-19	541	400	784	MDGKNLVENKLTDSHWFIECMERGAKIVVIAPEYGPPSTKADYWIPIRPQTDAALWLGITRLMIEKKWYDETFVKGFTDFPLLVRTDTLQRLRAHEVFPQYKTSLSADGPSMKIQGLSAEQHAKLG-DFVVWDGKTNAPAAITRDDVGATITKKGIDPVLAGSFKVKLVDGKEVEVATLWTLYQDHLKDYDLDTVVEITQAPKEMIEQLAQDIATMKPVAIHQGEGINHWFHATEMNRAAYLPLMLTGNIGRPGAGCQTWAG------NYKAALFQGSPWTGPGFKGWVAEDPFDINLNP-----------KAHGKEIHAHAYTKDEEPAYWNHGDLALIVDTPKFGRKNFTGKTHMPTPTKALIFNNVNLINNAKWAYGMIKNVNPNVEMIVSMDIQM…	FWAANTAETEQLQMKHLIAAQERGAKLITIDPIFTTTAAMSDQWIPAKVGTDAALALAMIAIIHDKAMVDTAYMNQHTNGPFLIRQDNGQILRES------------------------DLNNQDSTGFLVWDERSQTAK---------PADEAGVTPTLMGGWEV---NG--IACRTAYQMLIDEAQTFTIEHTAEITGLPADIVYQLAIDYGTAEPGAIKKGWGIGRTYHAHHMERLMLTLAAMTGNMGRPGGGVSAISSFQAPPLNRK-----------------AAE--RLTDTVPQTVIDGLSLLAATTGEEVP---------ELGKFPI--------------------------KALIMAGMNWVGQWPGQAKTLREVLPNIELIVVHELVM…	-15.047,29.547,1.720,-18.279,30.739,3.384,-17.882,33.369,6.150,-19.200,32.828,9.705,-21.998,35.287,8.788,-22.997,33.106,5.799,-22.940,29.963,8.016,-25.086,31.781,10.629,-27.455,32.929,7.858,-27.664,29.298,6.635,-28.441,28.155,10.225,-31.230,30.763,10.582,-32.868,29.441,7.380,-32.400,25.757,8.424,-35.381,25.744,10.838,-33.650,25.008,14.191,-30.633,23.193,12.675,-27.208,24.573,13.683,-24.664,24.405…	MATNAEIDARSKVAGGTRIVQTACPMVAACLGGSCPVYAHVKGEKVVRFEPVIPGRFCAKGAVWPERIHSKDRILYPLKRVGERGSGEWERVSWDEALESIAEKLKEIDNDHGHQTIAMFDRAGVAGQRFGQLLGSTMVSFIGAHGDSPVGAARATGWRNWTDPLGIPGAQQAPGGHAMEDLAMNSNVIIFWAANTAETEQLQMKHLIAAQERGAKLITIDPIFTTTAAMSDQWIPAKVGTDAALALAMIAIIHDKAMVDTAYMNQHTNGPFLIRQDNGQILRESDLNNQDSTGFLVWDERSQTAKPADEAGVTPTLMGGWEVNGIACRTAYQMLIDEAQTFTIEHTAEITGLPADIVYQLAIDYGTAEPGAIKKGWGIGRTYHAHHMERLMLTLAAMT…	1913989	Gammaproteobacteria bacterium
job.pdb	AF-A0A2N4S5W5-F1-model_v4 4Fe-4S Mo/W bis-MGD-type domain-containing protein	22.600	420	238	15	2	400	181	534	1.000	6.069E-19	541	400	805	MDGKNLVENKLTDSHWFIECMERGAKIVVIAPEYGPPSTKADYWIPIRPQTDAALWLGITRLMIEKKWYDETF-VKGFTDFPLLVRTDTLQRLRAHEVFPQYKTSLSADGPSMKIQGLSAEQHAKLGDFVVWDGKTNAPAAITRDDVGATITKKGIDPVLAGSFKVKLVDGKEVEVATLWTLYQDHLKDYDLDTVVEITQAPKEMIEQLAQDIATMKPVAIHQGEGINHWFHATEMNRAAYLPLMLTGNIGRPGAGCQTWAG----NYKAALFQGSPWTGPGF-----KGWVAEDPFDINLNPKAHGKEIHAHAYTKDEEPA---YWNHGDLALIVDTPKF----GRKNFTGKTHMPT--PTKALIFNNVNLINNAKWAYGMIKNV--NPNVEMIVSMD…	FWGTNITDSQVHNWHFVLDALENGAKLICIDPRYSETAAKSHEWVRVRPGSDSILALSMIQVIIEENLIDRDYCIKH-TVAPFLVRQDNGLFLRQSDIDGSDN-----------------------AGYLTMDADSNKLIA--LETVA--------NPALLGTFDVTLHDGSKLQVKTALQMLKDEADKYKPTEAERLTLVPADKIIEIARIYATNTPSTIYTGFGVDRWDNADQVGRGIATLGVITGQIAKKGASPLGAMGQSALQFTISDAVMGPWTSPSGTMAELLNFVL--LQQAILT-------------------GKVNIW-------EPKDPANPLAGP----TGKEPVPKDWPIKGLILTTGNMVSNHAEQKVTIDEMFSEDKLDFICCID…	-45.275,-9.731,13.136,-43.286,-6.513,12.622,-42.758,-5.688,8.921,-39.146,-6.325,7.836,-37.650,-3.135,6.342,-35.034,-3.519,3.577,-32.508,-0.677,3.026,-29.561,-0.209,0.624,-26.164,0.053,2.356,-22.508,-1.049,1.985,-19.782,-3.006,3.788,-16.984,-0.388,3.800,-13.909,-1.678,5.722,-10.340,-1.692,4.461,-11.029,-4.572,2.013,-11.754,-2.100,-0.869,-14.686,-4.195,-2.191,-17.315,-1.873,-0.619,-20.011,-4.456,-1…	MSTEIKKFSACVPNCWMNCRLYAHVRDGKLVQTSAAPFPDPSYNRICLRGLSHPQRVNSKDRILHPMKRVGKRGENKFEQITWDEAIDILADNLNKIKEKYGSKAVAFLPWSGSYASINGGMPGAIKRFANLFEGTVVVDGVDFGMPTGMSQVVANMAGGMASLFLGPEPKDLSYAKTIIFWGTNITDSQVHNWHFVLDALENGAKLICIDPRYSETAAKSHEWVRVRPGSDSILALSMIQVIIEENLIDRDYCIKHTVAPFLVRQDNGLFLRQSDIDGSDNAGYLTMDADSNKLIALETVANPALLGTFDVTLHDGSKLQVKTALQMLKDEADKYKPTEAERLTLVPADKIIEIARIYATNTPSTIYTGFGVDRWDNADQVGRGIATLGVITGQIAKK…	2065189	Dysgonamonadaceae bacterium
job.pdb	AF-A0A7J3AAH2-F1-model_v4 4Fe-4S Mo/W bis-MGD-type domain-containing protein	22.400	437	237	14	2	397	179	554	1.000	6.438E-19	541	400	836	MDGKNLVENKLTDSHWFIECMERG-AKIVVIAPEYGPPSTKADYWIPIRPQTDAALWLGITRLMIEKKWYDETFVKGFTDFPLLVRTDTLQRLRAHEVFPQYKTSLSADGPSMKIQGLSAEQHAKLGDFVVWDGKTNAPAAITRDDVGATI--TKKGIDPVLAGSFKVKLVDGKEVEVATLWTLYQDHLKDYDLDTVVEITQAPKEMIEQLAQDIATMKPVAIHQGEGI-NHWFHATEMNRAAYLPLMLTGNIGRPGAGCQTW----------------------AGNYKAA-------LFQGSPWTGPGFKGWVAEDPFDINLNPKAHGKEIHAHAYTKDEEPAYWNHGD-------LALIVDTPKFGRKNFTGKTHMPTPTKALIFNNVNLINNAKW…	LASRNPPESLPLHWHVIMARKRAGKTKLITIDPRMTEAARNSDLWLQIRPGTDVALFMAWIRYIIENELYDKHFVEKWTNAPFLVQVEPRKMLTESDIRP--------GGSKE--------------KFVVWDTVTGGPAIWNPQE----MEYEPKDTKPALKGTFKVKLADGREVECKTAWQMIIDRVEPCTPEWAEKITWIPKEKIIESARMYGSIRPACIYRGVALDQIGINSTEAELCKTILRAITGNLDVIGGDHMTYPGPVVNGKQFIRDAHLQLEDKLPPEMKKKQLGILEHPVQGWPQYD------ITSKYYK-----ERYGV----------PQCMSGHMFQPPIPYLWRAII--------------TGKPYPIKGLITFGGNPLVYAAN…	44.243,-16.790,1.150,45.664,-14.372,-1.482,42.410,-12.943,-2.954,41.399,-10.524,-0.137,43.824,-7.552,-0.503,42.531,-6.423,-3.932,38.866,-6.068,-2.806,37.228,-2.925,-1.365,34.352,-3.661,1.054,31.376,-1.250,0.957,28.317,-1.121,3.237,25.191,-1.362,1.060,21.468,-1.969,1.695,19.047,-4.323,-0.064,16.214,-1.981,1.042,13.675,-1.559,-1.765,16.385,-1.563,-4.501,16.377,-4.094,-7.327,17.295,-6.909,-7.170,16.…	MAETEDLEVKIIGGHNGAPCCWVRCGMLAYVDKKTGRLVRVEGNPNHPVSRGFVCKDRVTHSVEWLYHPAQLLYPLKRVGERGENKWQRISWEQALDEIAEKLKEIRDKYGPEAIATCEGTYRSDLYWARARFLNLYGNPANTFGPGTICSTNCVAIQYGMLGTNTHTPDIANAALIVLASRNPPESLPLHWHVIMARKRAGKTKLITIDPRMTEAARNSDLWLQIRPGTDVALFMAWIRYIIENELYDKHFVEKWTNAPFLVQVEPRKMLTESDIRPGGSKEKFVVWDTVTGGPAIWNPQEMEYEPKDTKPALKGTFKVKLADGREVECKTAWQMIIDRVEPCTPEWAEKITWIPKEKIIESARMYGSIRPACIYRGVALDQIGINSTEAELCKTILR…	2268197	Nitrososphaerales archaeon
job.pdb	AF-A0A2E8J676-F1-model_v4 4Fe-4S Mo/W bis-MGD-type domain-containing protein	19.600	437	272	17	2	398	211	608	1.000	1.091E-19	541	400	934	MD--GKNLVENKLTDSHWFIECMERGAKIVVIAPEYGPPSTKADYWIPIRPQTDAALWLGITRLMIEKKWYDETFVKGFTDFPLLVRTDTLQRLRAHEVFPQYKTSLSADGPSMKIQGLSAEQHAKLGDFVVWDGKTNAPAAITRDDVGATITKKGIDPVLAGSFKVKLVDGKEVEVATLWTLYQDHL-KDYDLDTVVEITQAPKEMIEQLAQDIATMKPVAIHQ--GE-GINHWFHATEMNRAAYLPLMLTGNIGRPGAGCQT-------------------WAGNYKAALFQGSPWTGPGF-------KGWVAEDPFDINLNPKAHGKEIHAHAYTKDEEPAYWNHGDLALIVDTPKFGRK--NFTGK---THMPTPTKALIFNNV---NLINNAKW…	LIVWCANPSYTQMTNYHYITEARYNGTEVWAITADYNPSAIASDLWVSVKPGSDAALGFGMSQVIIAEGLYDKAFIQEQTDLPLLLRSDNGKFLAESDL--------KEDGRDY--------------IFYMFDEATSEMVEAPHK----TLLLEGINPALEGSWNQETIDG-SVEVRPVFARLKEILDRDFTPEKASEACGVHADVIQMMARKFAKAN--GVCQASATYGVGKYYHGNLMQRGMYYTWVLCGHIGHKGTGINAMNGVLMVESVAADGGGAPPFMPEVTPEMMQ--EWGERGFSEYRIRKEFFGLMEGEFLNSSALFYWLHAGLLDLSKDNNSW-----DPELKRPVGEYWDEAIGSGERGVFPPEGSDPKVLI---VAGGDPVRRIRG…	15.463,-57.938,-19.022,18.613,-58.052,-21.196,17.677,-56.933,-24.712,20.261,-58.532,-26.984,19.838,-56.393,-30.092,21.627,-57.977,-33.067,24.769,-56.103,-34.232,26.180,-58.732,-36.619,27.418,-56.737,-39.616,27.645,-53.008,-38.691,31.164,-51.583,-38.921,30.925,-48.367,-36.876,33.472,-45.690,-37.870,36.171,-44.875,-35.272,34.287,-42.363,-33.085,31.194,-44.252,-31.833,33.028,-46.209,-29.077,33.000,-…	MKAELITEGLKFDEGLQEVAEFDIHNVRAKPIVWDSINKITHDANCGQNLQCALNAFTWKGVILREEQTGNYGAPNDPDCPDRNPRGCNKGVCWSHAMYAPGRVKHPYKRAGERGEGKWERVSWDQAIDEIGGQMLDTIVEHGPKSIVNGMGLEGGNGGMGATMALAMNAGTATMPQVNTEIGDDQDGALEMFGNDSFGDSTDNWYYSDILIVWCANPSYTQMTNYHYITEARYNGTEVWAITADYNPSAIASDLWVSVKPGSDAALGFGMSQVIIAEGLYDKAFIQEQTDLPLLLRSDNGKFLAESDLKEDGRDYIFYMFDEATSEMVEAPHKTLLLEGINPALEGSWNQETIDGSVEVRPVFARLKEILDRDFTPEKASEACGVHADVIQMMARKFA…	1913989	Gammaproteobacteria bacterium
job.pdb	AF-A0A5S9M7S9-F1-model_v4 Molybdopterin domain-containing protein	19.700	385	234	10	20	400	2	315	1.000	1.303E-19	539	400	366	ECMERGAKIVVIAPEYGPPSTKADYWIPIRPQTDAALWLGITRLMIEKKWYDETFVKGFTDFPLLVRTDTLQRLRAHEVFPQYKTSLSADGPSMKIQGLSAEQHAKLGDFVVWDGKTNAPAAITRDDVGATITKKGIDPVLAGSFKVKLVDGKEVEVATLWTLYQDHLKDYDLDTVVEITQAPKEMIEQLAQDIATMKPVAIHQGEGINHWFHATEMNRAAYLPLMLTGNIGRPGAGCQTWAGNYKAALFQGSPWTGPGFKGWVAEDPFDINLNPKAHGKEIHAHAYTKDEEPAYWNHGDLALIVDTPKFGRKNF----TGKTHMPTPTKALIFNNVNLINNAKWAYGMIKNVNPNVEMIVSMDIQMTASIEYADLALPANSWLE	AARKRGSKLVVIDPRRTTTAAAADLWISPNHGTDIALILGCLQFLIENHSYDEQFLLQWTNAPFLVDKRTGKFLRP-----------AHHQPY---------------EFLVLDQK-QKPFKIDTRADPETWSE---HILLSGEYE-----NEDVSSETVFSQLLKQVSSFRMEHVEKITGIPAEKLTELGELLSQENPITYYSWNGLEQHVNSSSTNRALCILYSLTGCFDKQGGNIILPSLP--------------------------VNLIKGQDLLPTSQEQK-------RLGLDQRPLGA--PKISASGYDFVHAVLNESPYYMRGLLSFGGNMVTQNPGTKNMIE-ALKKLEFHVHVDMFHSPMTKFADIVLPAAHAWE	-9.186,22.634,-8.766,-12.625,21.849,-10.299,-13.745,20.070,-7.090,-12.634,23.075,-4.981,-14.678,25.411,-7.219,-17.650,23.207,-6.163,-16.846,23.625,-2.423,-14.455,20.710,-1.712,-11.645,21.473,0.773,-8.035,20.594,-0.164,-5.567,19.479,2.512,-1.920,19.094,1.440,0.514,17.135,3.635,4.006,17.987,2.321,7.199,19.110,4.161,7.598,21.547,1.273,5.269,24.399,0.297,4.657,23.096,-3.235,2.366,24.853,-5.749,-0.417…	MAARKRGSKLVVIDPRRTTTAAAADLWISPNHGTDIALILGCLQFLIENHSYDEQFLLQWTNAPFLVDKRTGKFLRPAHHQPYEFLVLDQKQKPFKIDTRADPETWSEHILLSGEYENEDVSSETVFSQLLKQVSSFRMEHVEKITGIPAEKLTELGELLSQENPITYYSWNGLEQHVNSSSTNRALCILYSLTGCFDKQGGNIILPSLPVNLIKGQDLLPTSQEQKRLGLDQRPLGAPKISASGYDFVHAVLNESPYYMRGLLSFGGNMVTQNPGTKNMIEALKKLEFHVHVDMFHSPMTKFADIVLPAAHAWESPSLLAGFEGNLQTDQHIQYKPAMSKAPGEARPDLQIIMEIAVEMGYQEEF	561879	Bacillus safensis
job.pdb	AF-A0A7V4UNG5-F1-model_v4 Uncharacterized protein	23.000	403	226	14	2	397	42	367	1.000	1.158E-19	538	400	645	MDGKNLVENKLTDSHWFIECMERGAKIVVIAPEYGPPSTKADYWIPIRPQTDAALWLGITRLMIEKKWYDETFVKGFTDFPLLVRTDTLQRLRAHEVFPQYKTSLSADGPSMKIQGLSAEQHAKLGDFVVWDGKTNAPA----AITRDDVGATITKKGIDPVLAGSFKVKLVDGKEVEVATLWTLYQDHLKDYDLDTVVEITQAPKEMIEQLAQDIATMKPVAIHQGEGINHWFHATEMNRAAYLPLMLTGNIGRPGA-GCQTWA--GNYKAALFQGSPWTGPGFKGWVAEDPFDINLNPKAHGKEIHAHAYTKDEEPAYWNHGDLALIVDTPKFGRKNFTGKTHMPTPTKALIFNNVNLINNAKWAYGMIKNVNPNVEMIVSMDIQMTASIEYADLAL…	LVGYNVLHTKPPLARRILDAQRRGARLIVVDPLLSPTASKADIWLAPRPGTDLALFLAMHHVIIEEGLYDEGFLKAWTNAPFLVREDNGLHMCGKS--P----------------------------YLVWDSKRGAPCPADPWLP----------SHVEPALSGSY---FVSG--IRCKTAWQLFTEMVEPCTPEWAEEVTWVPGAEIRRVARLFATTKPASMDWYNGLHRSSNGFYTAVALALLAVVTGNWDVPGGLTFESDPAFKDVKGSEFLPQDWVT---KSLIASAGFKV----RTYNKE---------------YVGPMNL------VAQAILTGK---PYPIKGMLSLASGLGTSNPNSQKMME-ALAQLDFLAMGDIWMTPAMEMADIIL…	2.995,9.641,-21.665,-0.036,8.832,-19.680,0.775,5.471,-18.085,-2.063,3.662,-16.288,-2.731,0.037,-15.332,-3.889,-2.523,-12.748,-0.849,-1.586,-10.578,-3.268,-0.045,-8.010,-4.650,-3.605,-7.533,-1.317,-5.463,-7.299,1.911,-3.405,-7.424,1.213,-0.173,-5.486,0.739,-1.873,-2.100,4.391,-2.811,-1.408,6.231,0.292,-2.719,4.104,2.844,-0.779,5.426,6.296,-1.857,5.347,7.522,1.750,8.012,5.028,2.859,10.703,6.682,0.6…	PNHGGTGHICCYSRSCPGLPLHLGQKGLHPSIHYERTNLILLVGYNVLHTKPPLARRILDAQRRGARLIVVDPLLSPTASKADIWLAPRPGTDLALFLAMHHVIIEEGLYDEGFLKAWTNAPFLVREDNGLHMCGKSPYLVWDSKRGAPCPADPWLPSHVEPALSGSYFVSGIRCKTAWQLFTEMVEPCTPEWAEEVTWVPGAEIRRVARLFATTKPASMDWYNGLHRSSNGFYTAVALALLAVVTGNWDVPGGLTFESDPAFKDVKGSEFLPQDWVTKSLIASAGFKVRTYNKEYVGPMNLVAQAILTGKPYPIKGMLSLASGLGTSNPNSQKMMEALAQLDFLAMGDIWMTPAMEMADIILPCATHWESEFVNYNPPYLMYRRPVVQSQHEAWPDLK…	2026735	Deltaproteobacteria bacterium
job.pdb	AF-A0A3D2BSD8-F1-model_v4 Molybdopterin oxidoreductase	23.300	399	245	9	2	397	171	511	1.000	4.255E-19	538	400	788	MDGKNLVENKLTDSHWFIECMERGAKIVVIAPEYGPPSTKADYWIPIRPQTDAALWLGITRLMIEKKWYDETFVKGFTDFPLLVRTDTLQRLRAHEVFPQYKTSLSADGPSMKIQGLSAEQHAKLGDFVVWDGKTNAPAAITRDDVGATITKKGIDPVLAGSFKVKLVDGKEVEVATLWTLYQDHLKDYDLDTVVEITQAPKEMIEQLAQDIATMKPVAIHQGEGINHWFHATEMNRAAYLPLMLTGNIGRPGAGCQTW---AGNYKAALFQGSPWTGPGFKGWVAEDPFDINLNPKAHGKEIHAHAYTKDEEPAYWNHGDLALIVDTPKFGRKNFTGKTHMPTPTKALIFNNVNLINNAKWAYGMIKNVNPNVEMIVSMDIQMTASIEYADLALPANS	LWGINPQASDPVSAGRIAKARQRGTKLSVIDPREHTLAKKADCWLRVRPGADGALALAMLHVLFDEDLIDTDFARNWTNAPFLVRTDTGDLLSGQDI--------SVDAGKN--------------SWVVRDSKTNRAAIWDPETGFG---DNETVPSLSGSFECPLPDGSTVRCETVLDLLRSRAAEYAPEKSTDITWVAPEDVRRAAQMFATERPSGYESWTGTEMHSGTLQMNRAIQCFYGLTGQFDAQGSNAEFAPAPSNPITAAEFLPPGQTDKRLG--LADHPLGPSRDP---GHIQHTPLY--------------RAILDKDPYPV-------------RGLVLFGSNFLVGHVDPKGAAK-ALKALEFYVHVDLFDNPTAHYADIILPASS	41.612,-13.404,-10.033,40.634,-10.083,-8.443,37.822,-10.430,-5.881,36.141,-7.212,-4.652,33.360,-6.930,-2.041,30.852,-4.034,-2.040,28.645,-3.371,1.003,25.259,-1.973,-0.108,21.512,-2.739,0.114,19.071,-4.588,-2.156,16.346,-2.077,-3.161,14.241,-4.631,-5.095,11.542,-4.443,-2.349,10.518,-2.633,0.868,12.729,-4.848,3.105,15.915,-3.202,1.714,18.135,-6.031,2.909,21.775,-5.249,3.766,24.065,-7.244,1.462,27.6…	MSTEKIQTYCAMCTSRCGVVATIEDGRFTRVDADPDHPNGCICIKGSAAPEIVYSDDRLRHPLRRTRPKGDPNPGWEPISWNDALELIARRLLDIRAESGAESVAYGCATTAGSATDDVRPWLDRLFGAFGTPNFIGPGHVCTWSRLFGSKHTYGVSTPRPDTENANCILLWGINPQASDPVSAGRIAKARQRGTKLSVIDPREHTLAKKADCWLRVRPGADGALALAMLHVLFDEDLIDTDFARNWTNAPFLVRTDTGDLLSGQDISVDAGKNSWVVRDSKTNRAAIWDPETGFGDNETVPSLSGSFECPLPDGSTVRCETVLDLLRSRAAEYAPEKSTDITWVAPEDVRRAAQMFATERPSGYESWTGTEMHSGTLQMNRAIQCFYGLTGQFDAQGS…	1898112	Rhodospirillaceae bacterium
job.pdb	AF-A0A6N6NKG1-F1-model_v4 Molybdopterin-dependent oxidoreductase	24.900	401	208	15	2	394	196	511	1.000	7.689E-19	537	400	812	MDGKNLVENKLTDSHWFIECMERGAKIVVIAPEYGPPSTKADYWIPIRPQTDAALWLGITRLMIEKKWYDETFVKGFTDFPLLVRTDTLQRLRAHEVFPQYKTSLSADGPSMKIQGLSAEQHAKLGDFVVWDGKTNAPAAITRDDVGATITKKGIDP----VLAGSFKVKLVDGKEVEVATLWTLYQDHLKDYDLDTVVEITQAPKEMIEQLAQDIATMKPVAIHQGEGINHWFHATEMNRAAYLPLMLTGNIGRPGAGCQTWAGNYKAALFQGSPWTGP-GFKG-WVAEDPFDINLNPKAHGKEIHAHAYTKDEEPAYWNHGDLALIVDTPKFGRKNF--TGKTHMPTPTKALIFNNVNLINNAKWAYGMIKNVNPNVEMIVSMDIQMTASIEYADLA…	VWGANPIENQQRIAKHLVEARSNGAKIVDIGLLFDGTAGFADEFIPVKPGSDPALSLTMANLIIQDKRYNENFLLSYTVAPFLVRDDTGEFLR------------------------DAE-----GNYLVWDADAEAAAPMTPGEQ--------ASPVARMELDGVHE---VGG--VACKTAFACLREHVASYTPEWQEGVTGVAPEVVRRLTDEYVAAPNAYIFGALGLRY-QNQGESYRSFYLLGMLTGNLGRPGAGVTSEML--------------PAGFPMIFND-TPITMPLGREG-------------------YKAK---ML-----RQNEFINQVKSQEPYPIKAFWVIAGNPVHNCPNRGLWIDEIFPQMELIVDVDIWMTDTGQYADYV…	-16.630,32.168,-30.347,-19.944,32.781,-28.503,-20.456,33.666,-24.782,-21.652,31.420,-22.054,-20.438,33.418,-19.034,-22.231,33.401,-15.674,-24.762,31.231,-13.954,-24.446,27.453,-13.485,-24.752,26.311,-9.913,-22.872,27.113,-6.864,-25.478,25.124,-5.014,-23.569,25.630,-1.850,-26.652,25.123,0.338,-26.951,28.653,1.792,-26.108,28.282,5.510,-29.389,28.444,7.448,-29.851,30.728,10.480,-28.037,29.152,13.462…	MGRRQEGENERSLIMTQGESFVYTCCPGWGDHEFCAIKTIVKDGKIVRTEKPSYTGAEANEGYICQKGIMSCRQPYNPKRLLHPLKRAGERGEGKWEEISWDQALDEIAAKLLQLRDDYGPESLAMWDVVASVPPSQGLAAVLSSRFMGLWGATDPIQGYGLDNGPFYAAFFDMGDFYKYMTTDPANFDTSDYIIVWGANPIENQQRIAKHLVEARSNGAKIVDIGLLFDGTAGFADEFIPVKPGSDPALSLTMANLIIQDKRYNENFLLSYTVAPFLVRDDTGEFLRDAEGNYLVWDADAEAAAPMTPGEQASPVARMELDGVHEVGGVACKTAFACLREHVASYTPEWQEGVTGVAPEVVRRLTDEYVAAPNAYIFGALGLRYQNQGESYRSFYLLG…	2137581	Ellagibacter isourolithinifaciens
job.pdb	AF-A0A663A952-F1-model_v4 Prokaryotic molybdopterin-containing oxidoreductase family, molybdopterin binding subunit	19.100	422	214	10	2	398	233	552	1.000	1.982E-18	534	400	636	MDGKNLVE-NKLTDSHWFIECMERGAKIVVIAPEYGPPSTKADYWIPIRPQTDAALWLGITRLMIEKKWYDETFVKGFTDFPLLVRTDTLQRLRAHEVFPQYKTSLSADGPSMKIQGLSAEQHAKLGDFVVWDGKTNAPAAITRDDVGATITKKGIDPVLAGSFKVKLVDGKEVEVATLWTLYQDHLKDYDLDTVVEITQAPKEMIEQLAQDIATMKPVAIHQGEGINHWFHATEMNRAAYLPLMLTGNIGRPGA------------------------GCQTWAGNYKAALFQGSPWTGPGFKGWVAEDPFDINLNPKAHGKEIHAHAYTKDEEPAYWNHGDLALIVDTPKFGRKNFTGKTHMPTPTKALIFNNVNLINNAKWAYGMIKNVNPNVEMI…	VWGSDIFASNLQQDASILLDAIESGAKLVVVDPVYTGTASKADLWLPIRPGKDAHVAMSMIHTVLDQELYDSSFLRKRTLGPALVNENTGDLVKTADVFPDGDAE----------------------TPVAIDAETNEPVPLLP-ETY-------GNYALFGRYTT---NG--VNTHTGLTALERKAAEYPAEAVAERAGLQATDIRTAVQWLATRGPGGIASGYGPDRYKYGHVFGQAYATLLSLTGDYGRHGTIHASHPSGSGYNPGDFFEVGDSAPGTTS-LKQSDIITAMES------------GDPYQI------------------------------------------------------KMMYSQASNFLANQMPNRKRWLDAADNLDLI…	15.472,-12.647,-43.563,12.801,-12.250,-46.292,9.066,-13.100,-45.799,9.223,-16.331,-47.882,9.685,-19.386,-45.564,6.384,-19.630,-43.600,3.880,-21.574,-45.736,2.765,-24.616,-43.776,-0.925,-24.581,-44.774,-3.672,-26.308,-42.690,-3.612,-28.972,-45.493,-0.161,-30.342,-44.499,-1.267,-30.977,-40.876,-4.108,-33.130,-42.328,-1.615,-35.336,-44.244,0.305,-36.317,-41.062,-3.039,-37.269,-39.384,-4.138,-39.656,…	MSDTDLNATRRDVLKSGAVAAVGLSGGGGLLSTLQEADDSDTAGDAVTSFLGEDQVVKTACSPNCRGKCTLRAFVRDGQIKKVQPNIPADERYKRGCLLGLSHTQRVYNSTRLKYPMQRSSWSLKDPQPTKRGNEAEFERISWDEALEKIAQKMTTIRDQYSPKSVYFETGSGDSGLSGPMQSQLSDLFGGTQKSWSIDINTGLGFRRVTGSGLFNAETNFGEDWQNANTVIVWGSDIFASNLQQDASILLDAIESGAKLVVVDPVYTGTASKADLWLPIRPGKDAHVAMSMIHTVLDQELYDSSFLRKRTLGPALVNENTGDLVKTADVFPDGDAETPVAIDAETNEPVPLLPETYGNYALFGRYTTNGVNTHTGLTALERKAAEYPAEAVAERAGLQ…	2597657	Halobacterium salinarum DSM 3754
job.pdb	AF-A0A098AY32-F1-model_v4 MopB_4 molybdopterin oxidoreductase	24.900	413	190	15	2	397	208	517	1.000	3.563E-19	534	400	784	MDGKNLVENKLTDSHWFIECMERGAKIVVIAPEYGPPSTKADYWIPIRPQTDAALWLGITRLMIEKKWYDETFVKGFTDFPLLVRTDTLQRLRAHEVFPQYKTSLSADGPSMKIQGLSAEQHAKLGDFVVWDGKTNAPAAITRDDVGATITKKGIDPVLAGSFKVKLVDGKEVEVATLWTLYQDHLKDYDLDTVVEITQAPKEMIEQLAQDIATMKPVAIHQG-EGINHWFHATEMNRAAYLPLMLTGNIGRPGAGCQTWAGNYKAALFQGSPWTGPGFKGWVAEDPFDINLNPKAHGKEIHAHAYTK---------DEEPAYWNHGDLALIVDTPKFGRKNFTGKTHMPTPTKALIFNNVNLI-------NNAKWAYGMIKNVNPNVEMIVSMDIQMT…	LVGNNLLETSLTDAAFFFDAKEKGTKMVCIDPVFSTTAAKCDQWIPLRPGTDSALYLGMIHLVLNNQWYDQEYVRSYTSAPFLIREDNQRILRD-----------------------------EGNNYLVWDKNSDSPRP---------VDAPGILPELEGEFT---VNG--VKVKTVLTAFTEHIRQYTPAWAAKVTEIPEEVITDLTREYALGGPASIQWGLGGPDKWYHSDTTGRLATILAGLTGNIGRVGGGVGQ------------------------GTQ-----------------HVTCWSWVTAMGSWDLPPEFAPAPAE---VPFSDI----PTASTSI----KAFFFQ-GNMLHQMIPDYNT---SLKWADS----LEFIAVVDNQHC…	-56.515,20.090,21.158,-54.518,16.842,20.801,-55.267,14.888,17.593,-55.179,11.100,17.969,-54.678,8.793,14.934,-58.432,8.042,15.160,-59.459,11.682,14.466,-57.165,12.008,11.392,-58.921,9.108,9.613,-62.321,10.724,10.288,-61.119,13.979,8.624,-59.888,12.192,5.445,-63.321,10.638,4.685,-64.903,13.984,3.620,-62.693,15.699,0.956,-64.847,15.339,-2.193,-67.190,18.340,-1.817,-65.520,21.769,-1.255,-63.410,23.2…	MEISRRNFIKASGGLAAFGMIGTGSLNRWIRPAAAEGAEEEKIAYTFHPPNCGGRCSMKCTVRKGKLVKIEPNEWPDGHHKKVCLRGLSEVERVYSPDRLKTPLKRVGERGEGKFVAISWDEALTTIADKLTEIKGKYGGKSILWSNSSGVQYPMSTLAALIGAQEHGALDFGIDMSQAGGQSIVMGPFNITNTNEITDWVNSNLVLLVGNNLLETSLTDAAFFFDAKEKGTKMVCIDPVFSTTAAKCDQWIPLRPGTDSALYLGMIHLVLNNQWYDQEYVRSYTSAPFLIREDNQRILRDEGNNYLVWDKNSDSPRPVDAPGILPELEGEFTVNGVKVKTVLTAFTEHIRQYTPAWAAKVTEIPEEVITDLTREYALGGPASIQWGLGGPDKWYHSDT…	49338	Desulfitobacterium hafniense
job.pdb	AF-A0A0F2SBT0-F1-model_v4 4Fe-4S Mo/W bis-MGD-type domain-containing protein	22.900	401	210	14	2	398	224	529	1.000	5.720E-19	533	400	784	MDGKNLVENKLTDSHWFIECMERGAKIVVIAPEYGPPSTKADYWIPIRPQTDAALWLGITRLMIEKKWYDETFVKGFTDFPLLVRTDTLQRLRAHEVFPQYKTSLSADGPSMKIQGLSAEQHAKLGDFVVWDGKTNAPAAITRDDVGATITKKGIDPVLAGSFKVKLVDGKEVEVATLWTLYQDHLKDYDLDTVVEITQAPKEMIEQLAQDIATMKPVAIHQGEGINHWFHATEMNRA-AYL-PLMLTGNIGRPGAGCQTWAGNYKAALFQGSPWTGPGFKGWVAEDPFDI-NLNPKAHGKEIHAHAYTKDEEPAYWNHGD-LALIVDTPKFGRKNFTGKTHMPTPTKALIFNNVNLINNAKWAYGMIKNVNPNVEMIVSMDIQMTASIEYADLALPAN…	LWGSSMSESQVQSTRFINDALENGCKLIVVDPRFSTMASKADLWLSLKPGSDPALALSMQQVIISEKLYDQDFLLKRTVAPFLVREDNKKFLK------------------------SA-----AGKYMVWDTVSGTAKA---------FDTPGVIPALEASQA---IDG--VKCNTSFVLLKKLTDEYAPEKAAQICELPAEDIRKAARMFATVKPGGIRGSMGIDRYYNG--DVIGQGIATLLALTGNFGKSGN-IQNLFFG-----------------------PFEMTNLGWLFPA--------------GTFYTMKRLITIQDDVEQGK------------TKVLYAMCSNFINQLTDRNRWIQKVLPKLDLVVVADLYYTPSVKYADIVLPVA…	8.365,-44.446,-28.851,12.161,-44.143,-28.225,13.707,-43.712,-24.817,16.991,-41.852,-24.524,18.586,-42.660,-21.152,20.543,-39.726,-19.741,23.624,-41.408,-18.222,24.336,-39.272,-15.130,27.980,-38.715,-14.128,27.559,-39.790,-10.475,30.630,-38.689,-8.495,29.688,-39.483,-4.885,31.130,-37.278,-2.089,32.923,-40.509,-0.982,34.609,-40.897,-4.413,36.047,-37.354,-4.192,37.556,-38.011,-0.716,39.188,-41.289,-…	MQDKEMQGFGISRRGFLKGSAALGGLSVAGLGSSIWFKQTTATAAPAVNEKKVRSVCSPNCWQTCSHLVTVRDDKVVKTEMGSFPQGDEDYNRVCLRGLSHVQRIYHPDRITRPLKRVGERGSGKWEPISWDEALNTIAQKFKDTQAQHGKESVALFGGSGNYGILNGGFGGILRFAGLLQSTFFSGSIDEAMLHGFSTVVGGPAFGATSNEPADWKNCKVVILWGSSMSESQVQSTRFINDALENGCKLIVVDPRFSTMASKADLWLSLKPGSDPALALSMQQVIISEKLYDQDFLLKRTVAPFLVREDNKKFLKSAAGKYMVWDTVSGTAKAFDTPGVIPALEASQAIDGVKCNTSFVLLKKLTDEYAPEKAAQICELPAEDIRKAARMFATVKPGG…	1629714	Peptococcaceae bacterium BRH_c23
job.pdb	AF-A0A7C7U1Y3-F1-model_v4 Molybdopterin oxidoreductase	22.700	405	244	13	2	400	178	519	1.000	9.182E-19	532	400	836	MDGKNLVENKLTDSHWFIECMERGAKIVVIAPEYGPPSTKADYWIPIRPQTDAALWLGITRLMIEKKWYDETFVKGFTDFPLLVRTDTLQRLRAHEVFPQYKTSLSADGPSMKIQGLSAEQHAKLGDFVVWDGKTNAPAAITRDDVGATITKKGIDP--VLAGSFKVKLVDGKEVEVATLWTLYQDHLKDYDLDTVVEITQAPKEMIEQLAQDIATMKPVAIHQGEGINHWFHATEMNRAAYLPLMLTGNIGRPGAGCQTWAGNYKAALFQGSPWTGPGFKGWVAEDPFDINLNPKAHGKEIHAHAYT--KDEEPAYWN--HGDLALIVDTPKFGRKNFTGKTHMPTPTKALIFNNVNLINNAKWAYGMIKNVNPNVEMIVSMDIQMTASIEYADLALP…	LWGYNPNGSWLAQAQRLADAKRRGARTIVVDPRRSGPGVKADQWLQVRPGTDGALALGLAHLIIAEGNYDADFLRRQSNGPALVHPKEKRLLVEADL--------SRNGSIS--------------ACVGWDQACSAPAPLGR-----TVSTGGSLPDWLLEGEVEVDTLNG-PVVCRPVFDHYAVLCKDYTPSKVENITGVPAAQVIESARLIWASRPVSWYAWSGVGQHTNATQTARAITLLYTLTGSLGRVGGNYQAARLP--------------------VPD-LSG-----LALRTSRQRALTLGLASKPLGPPKDGWC------TSD--DLYRAIIEADPYPVRSLLTFGANLLVSHAGTRRGAE-ALKMLDFQVHADLFLNPTAAYADIFLP…	-52.465,21.942,20.605,-48.724,22.635,20.888,-47.472,22.717,17.271,-44.399,20.498,17.027,-42.225,22.723,14.825,-40.992,20.227,12.217,-37.287,21.085,12.592,-36.130,21.021,8.946,-33.582,18.285,8.137,-30.098,19.772,8.650,-27.959,18.934,5.578,-24.176,19.214,6.141,-21.538,19.060,3.368,-18.272,17.108,3.781,-16.572,13.849,2.749,-16.506,10.238,3.952,-13.076,9.634,5.576,-13.468,5.825,5.791,-11.048,5.312,2.…	MVAKSINADRRVHGWCALCRSRCGCISIIRDGRLTAVEPDRDHPTGRSLCAKGQAAPELVYSADRILYPMKRTRPKGDSDPGWSRISWDEALDTTASQLLENARQFGPESVAFAITTPSGTAISDSIHWVERLMHAFGSANNCYGTEICNWHKDVAPTYTFGTGVGVPDLDHAGCILLWGYNPNGSWLAQAQRLADAKRRGARTIVVDPRRSGPGVKADQWLQVRPGTDGALALGLAHLIIAEGNYDADFLRRQSNGPALVHPKEKRLLVEADLSRNGSISACVGWDQACSAPAPLGRTVSTGGSLPDWLLEGEVEVDTLNGPVVCRPVFDHYAVLCKDYTPSKVENITGVPAAQVIESARLIWASRPVSWYAWSGVGQHTNATQTARAITLLYTLTGS…	1913989	Gammaproteobacteria bacterium
job.pdb	AF-A0A1F9AAK7-F1-model_v4 4Fe-4S Mo/W bis-MGD-type domain-containing protein	21.800	402	240	10	2	400	180	510	1.000	1.097E-18	530	400	787	MDGKNLVENKLTDSHWFIECMERGAKIVVIAPEYGPPSTKADYWIPIRPQTDAALWLGITRLMIEKKWYDETFVKGFTDFPLLVRTDTLQRLRAHEVFPQYKTSLSADGPSMKIQGLSAEQHAKLGDFVVWDGKTNAPAAITRDDVGATITKKGIDPVLAGSFKVKLVDGKEVEVATLWTLYQDHLKDYDLDTVVEITQAPKEMIEQLAQDIATMKPVAIHQGEGINHWFHATEMNRAAYLPLMLTGNIGRPGA---GCQTWAGNYKAALFQGSPWTGPGFKGWVAEDPFDINLNPKAHGKEIHAHAYTKDEEPAYWNHGDLALIVDTPKFGRKNFTGKTHMPTPTKALIFNNVNLINNAKWAYGMIKNVNPNVEMIVSMDIQMTASIEYADLALPANS…	IVGFNILHTKPNVARKVFDAQARGAKLIVVDPLLSPTAAKADIWLGIRPGTDLALFLAMHHVIVREGLHDADFLRSWTNAPFLVRDDNGLFLR---------------GK-------------DGKGYQVWDEETGAPAL-ADPWLP-----QGVKPALKGSYKV-----NNTGCRPVWQLFCDLVEPCTPRWAQEITWVPEQRIQEVTRFFATTKPATVDWYNGLMRNSNTYYTGVALALLPVVTGNWDERGGLTFGARSKFNDAKGSQYLPQDWVE---RSLVAKAGLKVTALDKR-------------------QVGPMNLVT---------EAVLTGMPYPIKGMLSLASGMGTSNPNSKKVME-ALSHLEFCAMGDIWKTPAMVMADIVLPCAT…	26.488,-39.878,-26.844,26.507,-36.156,-25.953,28.613,-35.732,-22.775,27.263,-34.751,-19.357,28.510,-31.161,-19.255,28.422,-30.291,-15.524,25.380,-28.230,-14.501,26.433,-25.467,-12.081,23.960,-24.820,-9.228,23.609,-21.327,-7.710,21.591,-20.906,-4.498,19.887,-17.485,-4.399,16.463,-15.799,-3.991,13.785,-14.394,-6.304,13.257,-10.631,-5.844,10.408,-10.119,-8.341,8.236,-9.510,-5.241,8.481,-9.113,-1.443…	MVGQEDIEKIHTYCIHCTSLCGVIAYLRNGVLVKVEGDPDSLNNAGTLCPKGLAAKQEIYHPERLKYPMKRTNPKGKADPGWVRITWDEALDTIAAKMEEIKKRYGPEAFFFQKGSTGGSSGSEWYPFFNRLSNIYQSPNFGGTAHICCYTRHCPGLTLTLGTNNVPPVIDFEKTKCILIVGFNILHTKPNVARKVFDAQARGAKLIVVDPLLSPTAAKADIWLGIRPGTDLALFLAMHHVIVREGLHDADFLRSWTNAPFLVRDDNGLFLRGKDGKGYQVWDEETGAPALADPWLPQGVKPALKGSYKVNNTGCRPVWQLFCDLVEPCTPRWAQEITWVPEQRIQEVTRFFATTKPATVDWYNGLMRNSNTYYTGVALALLPVVTGNWDERGGLTFGA…	1797830	Deltaproteobacteria bacterium RBG_13_52_11b
job.pdb	AF-A0A1F8XD27-F1-model_v4 4Fe-4S Mo/W bis-MGD-type domain-containing protein	21.600	415	239	11	2	400	179	523	1.000	2.511E-18	530	400	800	MDGKNLVENKLTDSHWFIECMERGAKIVVIAPEYGPPSTKADYWIPIRPQTDAALWLGITRLMIEKKWYDETFVKGFTDFPLLVRTDTLQRLRAHEVFPQYKTSLSADGPSMKIQGLSAEQHAKLGDFVVWDGKTNAPAAITRD--DVGATITKKGIDPVLAGSFKVKLVDGKEVEVATLWTLYQDHLKDYDLDTVVEITQAPKEMIEQLAQDIATMKPVAIHQGEGINHWFHATEMNRAAYLPLMLTGNIGRPGAGCQTWAGNYKAALFQGSPWTGPGFKGWVA------EDPFDINLNPKAHGKEIHAHAYTKDEEPAY---WNHGDLA-----LIVDTPKFGRKNFTGKTHMPTPTKALIFNNVNLINNAKWAYGMIKNVNPNVEMIVSMDIQMTA…	LWGHNPSSTSLILAHDIVAARARGMKIVAVDPRRVGIASQADITLQARPGTDGALALALIHCMIDETWYDADFVRRWTNGPFLLRRDTGRALTEADL--------VNSGSSD--------------RYVVWDELTDAPVIYDPAAGSL----EKDDVRPALFGAKAPHGKDGREILCAPAFEFLAELSSRYAPERSQEITWVAAEKVWKAAHLLAHSRPVSFYMWNGLGQHTNATQTSRAIASLYALLGDMDQPGGNV--------------------------VFPKTPVNDVGGKEFLPE----EIAMQRIGRERKPIGPPAKPGNCAAYDIFTAILEGQPYPV-------------MALLNFGSNTVMSTGDSR-RAREAFSALEFAVATELFMTP…	-8.582,28.743,23.408,-11.899,27.556,21.874,-13.818,25.378,24.269,-17.175,27.042,23.569,-19.020,25.950,26.686,-22.543,27.399,26.881,-24.847,28.637,24.298,-27.684,26.748,22.497,-26.167,28.060,19.220,-25.397,26.214,15.979,-21.778,26.633,14.803,-19.361,25.087,12.274,-15.730,23.878,12.506,-13.428,23.537,9.466,-11.097,20.490,9.424,-10.697,17.041,7.787,-11.938,13.452,8.248,-9.152,11.243,9.699,-10.880,7.…	MFAAQASGDKYTVRGYCALCTAHCATITTVENGRVTRLDPDPDHPNGGVICIKGKAAPELLYHPDRLNYPLKRTRPKGDSDPGWARVSWDEALDAIAKKLLEIRERHGARAVALAKGTRSGTSVDDAERWLGRFLNAFGSPNWVSTTHVCNWHKDTGFSYTFGYNIPTPDLKNSNAFLLWGHNPSSTSLILAHDIVAARARGMKIVAVDPRRVGIASQADITLQARPGTDGALALALIHCMIDETWYDADFVRRWTNGPFLLRRDTGRALTEADLVNSGSSDRYVVWDELTDAPVIYDPAAGSLEKDDVRPALFGAKAPHGKDGREILCAPAFEFLAELSSRYAPERSQEITWVAAEKVWKAAHLLAHSRPVSFYMWNGLGQHTNATQTSRAIASLYAL…	1797811	Deltaproteobacteria bacterium GWA2_57_13
job.pdb	AF-R9KVI4-F1-model_v4 Uncharacterized protein	23.500	442	217	16	2	400	185	548	1.000	3.563E-19	530	400	807	MD---GKNLVENKLTDSHWFIECMERGAKIVVIAPEYGPPSTKADYWIPIRPQTDAALWLGITRLMIEKKWYDETFVKGFTDFPLLVRTDTLQRLRAHEVFPQYKTSLSADGPSMKIQGLSAEQHAKLGDFVVWDGKTNAPAAITR----DDVGATITKKGIDP--VLAGSFKVKLVDGKEVEVATLWTLYQDHLKDYDLDTVVEITQAPKEMIEQLAQDIATMKPVAIHQGEGINHWFHATEMNRAAYLPLMLTGNIGRPGAGCQT----------------WAGNY----KAALFQ--GS-----PWTGPGFKGWVAEDPFDINLNPKAH-------GKEIHAHAYTKDEEPAYWNHGDLALIVDTPKFGRKNFTGKTHMPTPTKALIFNNVNLINN…	MILFFGTNMVDTIVPSARFLARAKEKGTKLVVLDPRLSSTAAMADQWIPINPGTDTALVLAMMNVIIKNDLHDKTWLANYSCAPLLVSDVDGSYIRT-----------------------------KSGAYCAWDTSANAAAEAAPSQGEDD-----GTSGPESTWALTGHFE---VDG--VPCHPTMDDLVAEVAKWTPERAAEITGVDAATIESLALDYAKAQPAAIQTCTGSSRYYHGYEISRVAATLSGLCGYTGRAGGGASRNNGGAPIDGASLSFTGSSGSDVPLMNSAEWDVVGDGESFGTFMG------AT-LALY-STDPEAYRSARVFKSSEIYDAAITGD-------------------------------PVPIDFLYIATANFINQ…	-21.686,28.837,-12.932,-22.611,26.286,-10.273,-26.337,26.021,-9.504,-26.831,27.876,-6.172,-30.389,26.491,-6.050,-29.921,23.498,-3.691,-28.337,25.424,-0.766,-30.884,28.241,-1.156,-33.720,25.665,-1.254,-32.593,23.998,2.027,-32.154,27.437,3.676,-35.335,28.883,2.066,-37.629,25.905,2.789,-37.438,26.446,6.596,-36.537,29.933,7.958,-34.054,28.808,10.678,-30.321,29.612,10.786,-28.188,26.587,9.850,-24.867,…	MADTSAKDTVAATQGEALEKFTVTSGYNCCYCTIQGYKRDGSIVYIEPGELPRMPERNHACQRCMAWWQRAVDEKERVMYPMKRTGERGSGQFERISWDEAIDLVAEKLSAAIAKDPRSASFYIFTGNMCTFDWFAPARMAHCIGATTWAMEGIMGDHATSVGFTMVTGNPDPGHDALDFMNSNMILFFGTNMVDTIVPSARFLARAKEKGTKLVVLDPRLSSTAAMADQWIPINPGTDTALVLAMMNVIIKNDLHDKTWLANYSCAPLLVSDVDGSYIRTKSGAYCAWDTSANAAAEAAPSQGEDDGTSGPESTWALTGHFEVDGVPCHPTMDDLVAEVAKWTPERAAEITGVDAATIESLALDYAKAQPAAIQTCTGSSRYYHGYEISRVAATLSGL…	1235794	Adlercreutzia caecimuris B7
job.pdb	AF-A0A560L9C5-F1-model_v4 Molybdopterin-dependent oxidoreductase iron-sulfur protein	22.700	408	227	15	2	395	171	504	1.000	1.474E-18	528	400	679	MDGKNLVENKLTDSHWFIECMERGAKIVVIAPEYGPPSTKADYWIPIRPQTDAALWLGITRLMIEKKWYDETFVKGFTDFPLLVRTDTLQRLRAHEVFPQYKTSLSADGPSMKIQGLSAEQHAKLGDFVVWDGKTNAPAAITRDDVGATITKKGIDPVLAGSFKVKLVDGKEVEVATLWTLYQDHLKDYDLDTVVEITQAPKEMIEQLAQDIATMKPVAIHQGEGINHWFHATEMNRA-AYLPLMLTGNIGRPGAGCQTW------AGNYKAALFQGSPWTGPGFKGWVAEDPFDINLNPKAHGKEIHAHAYTKDEEPAYWNHGDLALIVDTPKFG-------RKNFTGKTHMPTPTKALIFNNVNLINNAKWAYGMIKNVNPNVEMIVSMDIQMTASI…	LWGHNPARTWLAQATRIADARRRGAKVVVVDPKPNGSGQQADLWLRIRPGADGALAMGAIRHLIATGSFDADFVDAWTNGSLLVDRATGRFLRADALWP--------DGAPD--------------AFVRLDA-SGSPVPCDTRYAPER------GGQLRGALSIRACDGRMISAATAFELLAERAAPYTPDRVAALTWLDVADIEAFYALLATRPRLAYHSWTGVGQHTNATSIERAIASL-YALTGACDR--PGGNRWPVPPPTRP--------------------LNDYNIL---PPEQQAKALGL---------AELPLGPPA------KGWITARDFSRAVLEG---EPYKVRALVAFGTNFVVSQGHSERNKAALN-ALEFQVHIDMFMNPTA…	18.182,-31.216,-24.229,15.169,-30.628,-21.929,15.905,-28.653,-18.707,13.606,-28.069,-15.695,14.489,-24.914,-13.729,12.856,-24.222,-10.309,11.686,-20.707,-9.706,8.567,-18.523,-9.369,6.204,-16.673,-11.722,6.467,-12.844,-11.384,3.416,-11.870,-13.483,1.457,-11.156,-10.231,1.585,-10.767,-6.400,0.847,-14.493,-5.934,4.419,-15.305,-7.085,3.396,-18.930,-7.671,6.169,-21.522,-7.333,6.929,-22.654,-10.885,9.2…	MKQRLPGYCTLCRSRCGAVTVVEDGRLVGVEVLNNHPTGGALCAKGRAAPEIVASPRRLTVPLKRTRPRDAADPGWVEVSWDEALTEIADRLRTIRAESGAEAVAFGVTTPSGTPMVDSFEWVERFIRGFGSPNLIYAVEICGWHKDFAHALTFGRGIGFPDYDNADAIILWGHNPARTWLAQATRIADARRRGAKVVVVDPKPNGSGQQADLWLRIRPGADGALAMGAIRHLIATGSFDADFVDAWTNGSLLVDRATGRFLRADALWPDGAPDAFVRLDASGSPVPCDTRYAPERGGQLRGALSIRACDGRMISAATAFELLAERAAPYTPDRVAALTWLDVADIEAFYALLATRPRLAYHSWTGVGQHTNATSIERAIASLYALTGACDRPGGNRWP…	1755647	Bradyrhizobium macuxiense
job.pdb	AF-A0A6L6J352-F1-model_v4 Molybdopterin-dependent oxidoreductase	21.600	406	238	11	2	396	170	506	1.000	7.689E-19	528	400	1122	MDGKNLVENKLTDSHWFIECMERGAKIVVIAPEYGPPSTKADYWIPIRPQTDAALWLGITRLMIEKKWYDETFVKGFTDFPLLVRTDTLQRLRAHEVFPQYKTSLSADGPSMKIQGLSAEQHAKLGDFVVWDGKTNAPA------AITRDDVGATITKKGIDPVLAGSFKVKLVDGKEVEVATLWTLYQDHLKDYDLDTVVEITQAPKEMIEQLAQDIATMKPVAIHQGEGI-NHWFHATEMNRAAYLPLMLTGNIGRPGA----GCQTWAGNYKAALFQGSPWTGPGFKGWVAEDPFDINLNPKAHGKEIHAHAYTKDEEPAYWNHGDLALIVDTPKFGRKNFTGKTHMPTPTKALIFNNVNLINNAKWAYGMIKNVNPNVEMIVSMDIQMTASIEYA…	LWGHNPTSTWLSQADAIGRGRANGAQMIVVDPRPTALAQAADLWLRVRPGTDAALAMGLSRLLIGTGQVKWDFVTGWTNAPLLVRGDTGRFLRAADLSGHDD-----------------------PRLVAWDRAQHAPVPYDTRHALP----------KSADFALDGRMEVTLADGRSVACRPAFDLFRANCAEWTPERVEQVCGVPAPDLRRAADLLAAHGPVAYYAWNGVGQNTNATQTERALATLY-ALCGSFDEPGGNRVLATHKINA--------------------VDSPALM----PLAQQQKAIGAAERPLGPPA--QGRIKAL--------DLYRAAATGKPYPLKAFFAFGTNHLATQGDE-AEVRAGFESAEFHVHCECVDTPTARYA…	32.359,3.717,-5.257,29.897,6.530,-6.205,27.093,8.167,-4.164,23.969,9.218,-6.106,21.246,11.494,-4.673,17.800,10.095,-5.509,14.366,9.159,-4.138,12.670,5.761,-3.720,9.495,5.213,-5.821,8.417,1.859,-4.350,5.546,3.777,-2.651,3.787,7.142,-2.161,6.309,8.214,0.515,8.949,9.002,-2.167,11.690,8.957,0.482,14.881,10.854,-0.442,17.860,8.481,-0.715,21.600,8.213,-1.249,22.234,5.239,-3.555,25.742,3.747,-3.182,27.1…	MSQIRSFCTLCRSQCGTINVVEGGRLVEVRPDPHHPTGQAACRKGKAAPEMLAANNRILYPMRRTTPKTDPDPGWERLSWDQALDIVAARLTQIRDTHGPEAVGFLVTTKSGTAIADGIEWVDRFTRVFGSPNVTGATEICNWHKDSAHKFTFGCAMPMPDYENAGLILLWGHNPTSTWLSQADAIGRGRANGAQMIVVDPRPTALAQAADLWLRVRPGTDAALAMGLSRLLIGTGQVKWDFVTGWTNAPLLVRGDTGRFLRAADLSGHDDPRLVAWDRAQHAPVPYDTRHALPKSADFALDGRMEVTLADGRSVACRPAFDLFRANCAEWTPERVEQVCGVPAPDLRRAADLLAAHGPVAYYAWNGVGQNTNATQTERALATLYALCGSFDEPGGNRV…	2675751	Paracoccus sp. DK608
job.pdb	AF-A0A6L5ESH4-F1-model_v4 Molybdopterin-dependent oxidoreductase	22.800	407	230	12	2	400	64	394	1.000	1.760E-18	527	400	678	MDGKNLVENKLTDSHWFIECMERGAKIVVIAPEYGPPSTKADYWIPIRPQTDAALWLGITRLMIEKKWYDETFVKGFTDFPLLVRTDTLQRLRAHEVFPQYKTSLSADGPSMKIQGLSAEQHAKLGDFVVWDGKTNAPAAITRDDVGATITKKGIDPVLAGSFKVKLVDGKEVEVATLWTLYQDHLKDYDLDTVVEITQAPKEMIEQLAQDIATMKPVAIHQGEGINHWFHATEMNRAAYLPLMLTGNIGRPGAGCQTWAGNYKAALFQGSPWTGPGFKGWVA------EDPFDIN-LNPKAHGKEIHAHAYTKDEEPAYWNHGDLALIVDTPKFGRKNFTGKTH-MPTPTKALIFNNVNLINNAKWAYGMIKNVNPNVEMIVSMDIQMTASIEYADLA…	FWGYNPSVARLSHATSTTAALRRGAKLVVVDPRRAGLASKAHHWLRVRPGTDAALALALTHVMIQRGWFDADFVRRWTNAPLLVRTDTGRLLR------------------------DDE-----GHYVAWDETAAGPVVYDPARGHAI---DAGRLALSGAYDVGT-----VTCRPAFDLVTEQCRRMAPEVAEPITGVPAADIERTARTLWESRPVAFYTWSGLEQHSNATQTVRAIHQLYALTGDFDAPGGN--------------------------VLFPAVPSNRIDGADLLPPEQLSKAIGVA-----KRPLGPAR---FEFVTGEDF----YTAALDARPYRVRGLVNFGADLMMAHGDSM-RGRDALVALDFMVHADLFMNPTAEQADIV…	19.770,-8.761,-4.343,17.067,-9.067,-1.641,14.803,-6.135,-0.712,15.945,-3.972,2.214,12.913,-4.220,4.476,13.031,-1.526,7.181,15.895,-1.450,9.756,13.178,-1.781,12.347,12.603,-4.268,15.216,10.624,-6.208,12.649,13.977,-7.468,11.258,14.820,-9.085,14.628,11.309,-10.596,14.845,11.863,-12.033,11.336,15.247,-13.458,12.464,13.663,-15.098,15.545,10.800,-16.554,13.474,13.207,-17.825,10.777,15.667,-19.268,13.3…	GTRRWTPSPTGWVMRLRRGFGSPNMAAYMELCGWGRYLASIYTYGDAVPGAYLPDIDNAGCVLFWGYNPSVARLSHATSTTAALRRGAKLVVVDPRRAGLASKAHHWLRVRPGTDAALALALTHVMIQRGWFDADFVRRWTNAPLLVRTDTGRLLRDDEGHYVAWDETAAGPVVYDPARGHAIDAGRLALSGAYDVGTVTCRPAFDLVTEQCRRMAPEVAEPITGVPAADIERTARTLWESRPVAFYTWSGLEQHSNATQTVRAIHQLYALTGDFDAPGGNVLFPAVPSNRIDGADLLPPEQLSKAIGVAKRPLGPARFEFVTGEDFYTAALDARPYRVRGLVNFGADLMMAHGDSMRGRDALVALDFMVHADLFMNPTAEQADIVLPAASAFENEGLA…	1872138	Actinophytocola sp.
job.pdb	AF-A0A1G3V6E0-F1-model_v4 4Fe-4S Mo/W bis-MGD-type domain-containing protein	23.000	407	207	11	2	397	178	489	1.000	9.742E-19	527	400	760	MDGKNLVENKLTDSHWFIECMERGAKIVVIAPEYGPPSTKADYWIPIRPQTDAALWLGITRLMIEKKWYDETFVKGFTDFPLLVRTDTLQRLRAHEVFPQYKTSLSADGPSMKIQGLSAEQHAKLGDFVVWDGKTNAPAAITRDDVGATITKKGIDPVLAGSFKVKLVDGKEVEVATLWTLYQDHLKDYDLDTVVEITQAPKEMIEQLAQDIATMKPVAIHQGEGINHWFHATEMNRAAYLPLMLTGNIGRPGAGCQTWAGNYKAALFQGSPWTGPGFKGWVAEDPFDINL-----NPKAHGKEIHAHAYTKDEEPAYWNHGDLALIVDTPKFGRKNFTGKTHMPTPTKALIFNNVNLI------NNAKWAYGMIKNVNPNVEMIVSMDIQMTASIEYA…	VWGGNPAETHIPNMRFILDAKDKGAKLVVIGPLFDATAAKADRWIAIRPATDAALAMAMIHVIIREELYDRQYVTRHTVAPFLVGEGDGRFLRED------------------------------GKHAVWDGPAQG--ARPCDTA--------DEPALHGTF---IAGGG--ACKTAFQLLTEKAAYYTPERAEEITGVPAEDIRTLAREYAASKPATIRMYYGVSRTLNSTLSCRAMITLAALTGNIGVPGGGAPV---------------------------PQVFSPIVLNEQAVAHPPGA--------------PGVQ--ILPGTPSSMRGWAAIREGKPYPIKVFFNSYRNDLQCDGHLEG-------YREIFAPMELVVVSDIFMTRTARYA…	-21.374,23.173,19.986,-22.692,25.038,16.905,-21.062,25.969,13.549,-18.461,24.743,11.033,-15.469,22.648,12.157,-12.477,21.336,10.153,-11.669,17.621,10.052,-10.435,14.855,7.688,-11.946,11.725,6.132,-11.632,8.912,8.730,-11.209,6.463,5.879,-7.418,7.029,5.927,-6.374,3.792,4.116,-6.511,5.623,0.731,-3.645,7.973,1.770,-5.606,11.026,0.509,-6.793,12.327,3.933,-9.429,14.530,2.240,-10.212,17.728,4.185,-13.80…	MEGIFYNTCPAGGCHQLCALKVHVEEGRIRKVESADYPGDPAARSVCLKGLASPRLVYHPDRLKYPLKRIGERGEGKWQRISWEEALETIAAKLLEVKRKYGPQSVKIMAASSSHVGILMGRLMAARFANAWGAGGVFEAKSHWLADMRVPAASLLTLGDSGQTHRPRDVVHSKLIIVWGGNPAETHIPNMRFILDAKDKGAKLVVIGPLFDATAAKADRWIAIRPATDAALAMAMIHVIIREELYDRQYVTRHTVAPFLVGEGDGRFLREDGKHAVWDGPAQGARPCDTADEPALHGTFIAGGGACKTAFQLLTEKAAYYTPERAEEITGVPAEDIRTLAREYAASKPATIRMYYGVSRTLNSTLSCRAMITLAALTGNIGVPGGGAPVPQVFSPIVL…	1802289	Syntrophobacterales bacterium RBG_19FT_COMBO_59_10
job.pdb	AF-A0A7C4HQQ6-F1-model_v4 Molybdopterin oxidoreductase	38.000	344	182	8	71	398	1	329	1.000	7.651E-20	526	400	780	DETFVKGFTDFPLLVRTDTLQRLRAHEVFPQYKTSLSA-------DGPSMKIQG------LSAEQHAKLGDFVVWDGKTNAPAAITRDDVGATITKKGIDPVLAGSFKVKLVDGKEVEVATLWTLYQD-HLKDYDLDTVVEITQAPKEMIEQLAQDI-ATMKPVAIHQGEGINHWFHATEMNRAAYLPLMLTGNIGRPGAGCQTWAGNYKAALFQGSPWTGPGFKGWVAEDPFDINLNPKAHGKEIHAHAYTKDEEPAYWNHGDLALIVDTPKFGRKNFTGKTHMPTPTKALIFNNVNLI-NNAKWAYGMIKNVNPNVEMIVSMDIQMTASIEYADLALPANSW	DERVVKRFTGLPLLVRMDSLQLLRASDLDRSQPLATLANFTTVLPKGQTPPPPGVQQSQFIPAALREQWGDAVIWDRKKNAPATLTRDQVGDYFDRTGLDPALEGQFEVTLASGQRVACRTVFDLVKQYVLENFSPAATEEITWAPAAAIEKLAREIAANNGKTLFAIGMGPNQFFNNDLKDRTQFLLASLTNNIGHVGGNIGSYAGNYRIALFNGLPQ-------YMMENPFDIELDP---AKPARPRQFWRAESAHYYNHEDHPLKV-----GKKMFTGKTHMPTPTKSLWFANANSILGNVKWHYNVVNNVLPRMEMVCVNEWWWSTSCEYADIVFAIDSW	-6.815,-15.098,25.996,-10.282,-14.107,27.273,-8.816,-11.476,29.650,-6.965,-9.619,26.850,-9.957,-9.883,24.477,-12.234,-8.244,27.093,-9.727,-5.530,28.125,-8.381,-4.332,24.755,-10.744,-5.318,21.883,-14.200,-4.296,20.600,-15.125,-8.032,20.561,-17.399,-7.806,23.666,-19.283,-4.805,22.327,-22.994,-5.207,21.492,-24.223,-4.874,17.881,-27.942,-4.112,17.360,-29.537,-6.780,15.120,-32.177,-4.316,13.771,-29.65…	DERVVKRFTGLPLLVRMDSLQLLRASDLDRSQPLATLANFTTVLPKGQTPPPPGVQQSQFIPAALREQWGDAVIWDRKKNAPATLTRDQVGDYFDRTGLDPALEGQFEVTLASGQRVACRTVFDLVKQYVLENFSPAATEEITWAPAAAIEKLAREIAANNGKTLFAIGMGPNQFFNNDLKDRTQFLLASLTNNIGHVGGNIGSYAGNYRIALFNGLPQYMMENPFDIELDPAKPARPRQFWRAESAHYYNHEDHPLKVGKKMFTGKTHMPTPTKSLWFANANSILGNVKWHYNVVNNVLPRMEMVCVNEWWWSTSCEYADIVFAIDSWAEMKQPDMTASVTNPFLQVFPRTPLPRIFDTRGDAEAVALVAEKLAAITGDQRFNDYFKFVREKRMDVYL…	2212473	Kiritimatiellae bacterium
job.pdb	AF-A0A5C8PN01-F1-model_v4 Molybdopterin oxidoreductase	23.600	415	230	13	2	400	172	515	1.000	6.831E-19	526	400	789	MDGKNLVENKLTDSHWFIECMERGAKIVVIAPEYGPPSTKADYWIPIRPQTDAALWLGITRLMIEKKWYDETFVKGFTDFPLLVRTDTLQRLRAHEVFPQYKTSLSADGPSMKIQGLSAEQHAKLGDFVVWDGKTNAP--------AA---ITRDDVGATITKKGIDPVLAGSFKVKLVDGKEVEVATLWTLYQDHLKDYDLDTVVEITQAPKEMIEQLAQDIATMKPVAIHQGEGINHWFHATEMNRAAYLPLMLTGNIGRPG---AGCQTWAGNYKAALFQGSPWTGPGFKGWVAEDPFDIN-LNPKAHGKEIHAHAYTKDEEPAYWNHGDLAL-IVDTPKFGRKNFTGKTHMPTPTKALIFNNVNLINNAKWAYGMIKNVNPNVEMIVSMDIQMTA…	LWGHNPAVSWLDHTLGTAQARRRGAKVVVVDPRRAGPAVGADMWLRVRPGTDGALALAIAHVMLERGWFDAAFIRQWSNGPLLVRADTGRFLRMGDLDGTGD-----------------------RRLAAWDRLSSRPIPYDPRRGAYDADIDTGNL-----------ALRGAVTLDGPAG-RVVCRPAFDLYAALCAQYPPQRAAEICWVPAEDIERTAQLLHSARPVCLYAWTGVGQHTNATQTDRAIALLHMLTGSHDVPGGNIALAQPAA-----------------------ADLGGRDFLSPAQRGKALGLD--------ER-PLGPPARGWVRTDDFCRAVIDA---EPYRVAGLIAFGANLAVSHANSRRIAQ-ALARLDFYVHADVVMNP…	-29.292,29.788,15.829,-26.357,31.107,13.798,-25.650,28.488,11.118,-22.007,28.878,9.997,-20.745,27.478,6.654,-16.955,27.028,6.420,-14.955,25.850,3.359,-12.879,22.849,4.239,-11.990,19.314,3.110,-13.179,15.948,4.478,-10.194,14.574,6.478,-11.651,11.161,7.169,-9.512,9.555,4.390,-6.793,10.189,1.763,-9.244,11.495,-0.885,-9.578,14.796,1.054,-12.772,15.641,-0.825,-13.457,19.406,-0.878,-16.343,20.215,1.455…	MTVTRTPTFCPLCRSRCGAVAVVDDASLVALEADPTHPTGRALCVKGKAAPEIVANPNRLLHPLIRTAPKDAADPRWRRASWNEALDRITANIDRIRRAHGPEAVAFASTSPSAAPISDALLWIERFVNRFGSPNSLFATEICNWHKDHAHELTWGVGIRSPDFDNTGCVLLWGHNPAVSWLDHTLGTAQARRRGAKVVVVDPRRAGPAVGADMWLRVRPGTDGALALAIAHVMLERGWFDAAFIRQWSNGPLLVRADTGRFLRMGDLDGTGDRRLAAWDRLSSRPIPYDPRRGAYDADIDTGNLALRGAVTLDGPAGRVVCRPAFDLYAALCAQYPPQRAAEICWVPAEDIERTAQLLHSARPVCLYAWTGVGQHTNATQTDRAIALLHMLTGSHDVP…	2586908	Vineibacter terrae
job.pdb	AF-I4A7L9-F1-model_v4 Anaerobic dehydrogenase, typically selenocysteine-containing	22.700	405	228	18	2	395	176	506	1.000	4.514E-19	524	400	770	MD--GKNLVENKLTDSHWFIE-CMERGAKIVVIAPEY-GPPSTKADYWIPIRPQTDAALWLGITRLMIEKKWYDETFVKGFTDFPLLVRTDTLQRLRAHEVFPQYKTSLSADGPSMKIQGLSAEQHAKLGDFVVWDGKTNAPAAITRDDVGATITKKGIDPVLAGSFKVKLVDGKEVEVATLWTLYQDHLKDYDLDTVVEITQAPKEMIEQLAQDIATMKPVAIHQG-EGI-NHWFHATEMNRAAYLPLMLTGNIGRPGAGCQTWAGNYKAALFQGSPWTGPGFKGWVAEDPFDINLNPKAHGKEIHAHAYTKDEEPAYWNHGDLALIVDTP-----KFGRKNFTGKTHMPTPTKALIFNNVNLINNAKWAYGMIKNVNPNVEMIVSMDIQMTASIEYA…	MVFWGSNLVWTEATISAGEVGRSRNRGAKIIVIDPNYEHPLASRADHFLPVRPGSDSALAMAWINVIIEEDLYDHDFVKKWTNAPMLIDAETLDPIT-EAAF-------KKEGNKG--------------QLMIWDEMTHSPQP---------IGSTTASPALNITQEITLTDGRKITVTTAWQILRQRAAAMPPEKAAKLCWLETDKIKEAARMYATTKPGAI-TVFQGIEEHTNSKHTIQ-AINTIMAITGNIDVYG--GNMWVPFWNEM----------------LGPRLA-GMPPESH------------------AQKRLSNFKHYPNSHPTQVWDAILTGK---PYPIKAYISVQGNPISWSENSNKVVE-ALHKLDFLVVMDYFMSPTANLA…	38.780,1.359,-2.709,35.880,1.795,-0.235,35.519,-0.777,2.468,32.237,-1.773,0.744,34.099,-3.007,-2.382,36.066,-6.200,-1.650,38.669,-7.005,-4.359,39.050,-10.598,-5.368,42.307,-12.434,-6.249,40.931,-13.099,-9.701,40.792,-9.324,-10.348,37.009,-9.296,-9.678,35.128,-7.757,-6.737,32.310,-8.149,-4.200,30.106,-5.047,-3.821,27.967,-4.373,-0.738,24.629,-3.166,-2.171,20.821,-3.566,-1.812,18.140,-5.611,-3.634,…	MPASIIPKPDGGKVVKTNCFECHAKCGVLAHVDSSGTLVKVEGNPEDPRNQGRLCPKGRSAVQILNDPHRVNYPLKRVGKRGEGKWERISWDEAMDTIEKRLKEYKKNFGGESVVFGQGTGRGTNQWNHRLGNTLGVNHWCSPAHICLLPLMTTSLYMFGMLPIWDGCDFERSQCMVFWGSNLVWTEATISAGEVGRSRNRGAKIIVIDPNYEHPLASRADHFLPVRPGSDSALAMAWINVIIEEDLYDHDFVKKWTNAPMLIDAETLDPITEAAFKKEGNKGQLMIWDEMTHSPQPIGSTTASPALNITQEITLTDGRKITVTTAWQILRQRAAAMPPEKAAKLCWLETDKIKEAARMYATTKPGAITVFQGIEEHTNSKHTIQAINTIMAITGNIDV…	756499	Desulfitobacterium dehalogenans ATCC 51507
job.pdb	AF-A0A3B1CUR7-F1-model_v4 Dimethylsulfide dehydrogenase, subunit alpha	20.900	430	245	13	2	398	76	443	1.000	6.438E-19	524	400	772	MDGKNLVENKLTDSHWFIECMERGAKIVVIAPEYGPPSTKADYWIPIRPQTDAALWLGITRLMIEKKWYDETFVKGFTDFPLLVRTDTLQRLRAHEVFPQYKTSLSADGPSMKIQGLSAEQHAKLGDFVVWDGKTNAPAAI--TRDDVGATITKKGIDPVLAGSFKVKLVDGKEVEVATLWTLYQDHLKDYDLDTVVEITQAPKEMIEQLAQDIATMKPVAIHQGEGI-NHWFHATEMNRAAYLPLMLTGN--------------IGRPG-----AGCQTWAG---NYKAALFQGSPWTGPGFKGWV--------AEDPFDINLNPKAHGKEIHAHAYTKDEEPAYWNHGDLALIVDTPKFGRKNFTGKTHMPTPTKALIFNNVNLINNAKWAYGMIKN…	LWGINPNVTRIPDAHYLWEGKYNGAKVVTIAPDYNPTSIHADQWVPVRPGSDSHLAMSMVSVVFEEELYKKSFIKEQTDLPFLVRLDSRKLLRESDM--------KKDGSDE--------------KFFFWDLNSDSIKDAPGTRGSGRDTLRLGEINPTLEGEYKVTGKDGETISVTTVFELAKAESSRFSPEAVRDKTGIHPDVVRDITREFAKAEKAGLTVGFSIHKYAWGILTC-WAQAMLCALTGHAADTGGLDTESQWSLGGIGPLTSPKPARFESGFLSEWMSGKMWESMRSHYDND-REFTQRAGMGVEDVID--LARKSI---------------------DKKWLTHY---------------EEPEARIMFADNLFRRNKSSGHYKRE…	12.354,20.387,-21.092,14.165,21.562,-17.889,14.585,25.182,-19.097,11.291,25.527,-20.993,8.974,23.645,-18.576,11.076,23.640,-15.369,12.110,20.553,-13.348,8.562,19.271,-13.275,8.732,18.481,-17.017,11.197,15.626,-16.203,10.404,12.263,-14.574,13.178,10.036,-13.202,11.475,6.982,-11.675,12.646,3.609,-10.327,9.995,0.902,-10.753,9.439,-2.145,-8.530,11.751,-4.159,-10.836,14.616,-2.663,-8.742,13.630,-2.185…	TLVERGPGGLMIHTGTGILSQGRRAGPLRLGSLLGSIRIYPSSAVGDMFTGATLALGVPNVGHSLDAWFEMDYILLWGINPNVTRIPDAHYLWEGKYNGAKVVTIAPDYNPTSIHADQWVPVRPGSDSHLAMSMVSVVFEEELYKKSFIKEQTDLPFLVRLDSRKLLRESDMKKDGSDEKFFFWDLNSDSIKDAPGTRGSGRDTLRLGEINPTLEGEYKVTGKDGETISVTTVFELAKAESSRFSPEAVRDKTGIHPDVVRDITREFAKAEKAGLTVGFSIHKYAWGILTCWAQAMLCALTGHAADTGGLDTESQWSLGGIGPLTSPKPARFESGFLSEWMSGKMWESMRSHYDNDREFTQRAGMGVEDVIDLARKSIDKKWLTHYEEPEARIMFADNL…	652676	hydrothermal vent metagenome
job.pdb	AF-A0A1Q3Q394-F1-model_v4 4Fe-4S Mo/W bis-MGD-type domain-containing protein	22.900	401	227	10	2	400	227	547	1.000	3.375E-18	524	400	819	MDGKNLVENKLTDSHWFIE-CMERGAKIVVIAPEYGPPSTKADYWIPIRPQTDAALWLGITRLMIEKKWYDETFVKGFTDFPLLVRTDTLQRLRAHEVFPQYKTSLSADGPSMKIQGLSAEQHAKLGDFVVWDGKTNAPAAITRDDVGATITKKGIDPVLAGSFKVKLVDGKEVEVATLWTLYQDHLKDYDLDTVVEITQAPKEMIEQLAQDIATMKPVAIHQGEGINHWFHA-TEMNRAAYLPLMLTGNIGRPGAGCQTWAGNYKAALFQGSPWTGPGFKGWVAEDPFDINLNPKAHGKEIHAHAYTKDEEPAYWNHGDLALIVDTPKFGRKNFTGKTHMPTPTKALIFNNVNLINNAKWAYGMIKNVNPNVEMIVSMDIQMTASIEYADLALPANSW…	FWANNIAETSIPDWRIMCDARDRNGTQLISVDPRFTPTSAGCDTWLPIRPGADAALIDGIINYVITNKLYDADYISKYTVGPYLVDPSTKKWLQADAVISGAK-----------------------KDYVVFDEAGGTIKAASDPTL--------QRPALFG--THPVAG---IQAYTAMQALADMAAKYTPEYTEKLTDVPAAKIVDLAKTWGTVKPVAVRVGFALSHWYHGDLNMQ-ALLTLQAITGNIGVHGGGVTTFAGGLTTTAFDLGHWWNPTGKPYTVLEPMN------------FCDAAMKND------------------------------PYPVRAAWFMIDNFAQQMSDRNRVID-AMKSLDFCVVSDYVLSATADLADVVLPACTY…	0.148,-56.442,-32.232,2.999,-54.036,-33.158,3.829,-50.891,-33.335,5.339,-47.446,-33.985,5.054,-43.738,-33.085,4.210,-40.743,-35.172,4.744,-37.444,-33.308,5.436,-33.970,-34.747,5.453,-32.229,-38.043,4.484,-28.565,-38.105,7.380,-26.193,-37.673,8.502,-25.057,-41.134,9.499,-21.474,-41.398,13.122,-20.421,-42.146,15.360,-21.524,-44.950,18.804,-19.855,-44.503,19.753,-16.831,-46.556,23.263,-17.396,-47.98…	MVGGLVLADRMRFLQPLSSPPKAPRVGPRPAAATGEAVFRTGHSNNCDGACGHLIHVVDGRVTMIGPANWDPTTIGGAPTPTFHPRICARGTAQISNTYSPDRIKYPYKRVGERGSGKWERISWEEATTLIAEKFTEIQRKYGKPSVWIAPYTGSLSLIEGVVGAGYRFASVTGASAGDSQGDNEGDSATPAGWNYVLVDPEDPANGGGFFAGHEATDFMSAKAIVFWANNIAETSIPDWRIMCDARDRNGTQLISVDPRFTPTSAGCDTWLPIRPGADAALIDGIINYVITNKLYDADYISKYTVGPYLVDPSTKKWLQADAVISGAKKDYVVFDEAGGTIKAASDPTLQRPALFGTHPVAGIQAYTAMQALADMAAKYTPEYTEKLTDVPAAKIVDL…	1895696	Actinobacteria bacterium 69-20
job.pdb	AF-A0A4Q3PDE2-F1-model_v4 Molybdopterin oxidoreductase	21.200	409	240	15	2	398	32	370	1.000	5.391E-19	524	400	940	MDGKNLVENKLTDSHWFIECMERGAKIVVIAPEYGPPSTKADYWIPIRPQTDAALWLGITRLMIEKKWYDETFVKGFTDFPLLVRTDTLQRLRAHEVFPQYKTSLSADGPSMKIQGLSAEQHAKLGDFVVWDGKTNAPAAITR----DDVGATITKKGIDPVLAGSFKVKLVDGKEVEVATLWTLYQDHLKDYDLDTVVEITQAPKEMIEQLAQDIATMKPVAIHQGEGINHWFHAT-EMNRAAYLPLMLTGNIGRPGAGCQTWA------GNYKAALFQGSPWTGPGFKGWVAEDPFDINLNPKAHGKEIHAHAYTKDEEPAYW-NHGDLALIVDTPKFGRKNFTGKTHMPTPTKALIFNNVNLINNAKWAYGMIKNVNPNVEMIVSMDIQMTASIEY…	LWGHNPARTWLAQASQVADAHRRGARVVVIDPKQDGSGQQADLWLRIRPGADGALALGAVRHLLTSRRYDDAFVRSWTNAPFLVDCESQRMLRGSEV--------WADAAPD--------------TFVLAHCGEG-LRAHDTRRPLDD------PQTVD--LHARRTIMDIQGRTRHVATAFALLGDAVDAYTAAHVASLTWIDEADLHHFNALFENGPKASYYAWTGVGQHSNATATERAIGTLY-ALTGACDAPGGNLWTVAPAAARVGDYGL-------------------------LAPDQQAKALGLDAL-----PLGPPSQGW----ITARDFARAALQG---DPYAVRALVSFGTNLLVTQSDS-ARNQAALQTLDFHVHVDVFMNPTAQS…	-4.523,0.740,-12.165,-2.850,2.167,-8.983,-0.441,-0.449,-7.554,1.138,-2.910,-10.065,1.758,-1.097,-13.369,4.868,0.930,-12.450,6.586,-2.150,-10.910,5.579,-4.619,-13.649,5.720,-2.392,-16.771,8.135,0.488,-16.058,10.698,-2.311,-15.510,9.731,-3.668,-18.964,10.985,-0.368,-20.457,14.443,-1.434,-19.137,14.518,-5.264,-19.333,11.516,-6.123,-21.555,10.118,-7.976,-18.481,8.994,-7.237,-14.901,11.314,-7.254,-11.…	EVCGWHKDHAHKLTFGQGIGVPDWAQTELIVLWGHNPARTWLAQASQVADAHRRGARVVVIDPKQDGSGQQADLWLRIRPGADGALALGAVRHLLTSRRYDDAFVRSWTNAPFLVDCESQRMLRGSEVWADAAPDTFVLAHCGEGLRAHDTRRPLDDPQTVDLHARRTIMDIQGRTRHVATAFALLGDAVDAYTAAHVASLTWIDEADLHHFNALFENGPKASYYAWTGVGQHSNATATERAIGTLYALTGACDAPGGNLWTVAPAAARVGDYGLLAPDQQAKALGLDALPLGPPSQGWITARDFARAALQGDPYAVRALVSFGTNLLVTQSDSARNQAALQTLDFHVHVDVFMNPTAQSADIVLPATLPWEREALKIGFEISQAAAEHVQLRTRMVEP…	1871071	Comamonadaceae bacterium
job.pdb	AF-A0A842RZN7-F1-model_v4 Molybdopterin-dependent oxidoreductase	19.900	411	223	16	2	400	182	498	1.000	2.220E-19	523	400	549	MDGKNLVEN-KLTDSHWFIECMERGAKIVVIAPEYGPPSTKADYWIPIRPQTDAALWLGITRLMIEKKWYDETFVKGFTDFPLLVRTDTLQRLRAHEVFPQYKTSLSADGPSMKIQGLSAEQHAKLGDFVVWDGKTNAPAAITRDDVGATITKKGIDPVLAGSFKVKLVDGKEVEVATLWTLYQDHLKDYDLDTVVEITQAPKEMIEQLAQDIATMKPVAIHQG-----EGINHWFHATEMNRAAYLPLMLTGNIGRPGAGCQTWAGNYKAALFQGSPWTGPGFKGWVAEDPFDINLNPKAHGKEIHAHAYTKDEEPAYWNHGDL------ALIVDTPKFGRKNFTGKTHMPTPTKALIFNNVNLINNAKWAYGMIKNVNPNVEMIVSMDIQMTASIEY…	VWGTNPGESAPLQSMRKILDSKEEGTRVVVIDPRFTVTASKADRYLPVRSGTDSALALGLMHIIFQNDLHDKEFLREHTNGSYLVRLDNGKFLRGEDI-----------------------GERKAKAYIIWNEKSAQAKKVRR-SNK--------DAALTGTYTI---EG--IKCKPAFQLLKEEAENYPPEKTSKITGISEELIRELANKIAIEE--SV---IFLTYMGFTRTYHGDISLRGLATVASVTGNVS------TSFSSGYLPAV---LNW-----------DPF-LNTDPE------------------TPSFHRLGILNLYNAVIKGNPYKI-------------KSVFFAFINFLNQCVDSGKIIREFFPKLDFIVQTELFMTPTAKY…	4.013,-2.755,57.523,3.902,-5.686,55.056,6.816,-5.438,52.569,4.610,-5.397,49.441,7.437,-5.264,46.871,5.175,-6.836,44.225,7.353,-8.542,41.591,7.520,-7.003,38.103,5.743,-9.382,35.689,7.297,-9.514,32.192,4.925,-9.977,29.223,6.213,-10.424,25.653,4.005,-8.711,23.014,4.358,-6.914,19.637,3.828,-3.376,18.292,1.012,-3.287,15.663,1.943,0.265,14.730,1.109,0.625,10.993,4.660,1.849,10.077,5.431,-0.821,7.422,7.…	MSNNNKEIKLVRTACPAHCGIDCCGILAHVKDGKIIKLEPAEFPFEKDKRICLRGLSTLDITYHPNRIKYPMKRIGKRGEGKFERISWDEAFSLIAENFKEIAKKYGWKSIGWVLGGPGAGTTKFGAYLRLASLTQSTRVSAWGYGDAGLPCGSRVIFGSHLPYIYLFGKFWQRKWPDLLVVWGTNPGESAPLQSMRKILDSKEEGTRVVVIDPRFTVTASKADRYLPVRSGTDSALALGLMHIIFQNDLHDKEFLREHTNGSYLVRLDNGKFLRGEDIGERKAKAYIIWNEKSAQAKKVRRSNKDAALTGTYTIEGIKCKPAFQLLKEEAENYPPEKTSKITGISEELIRELANKIAIEESVIFLTYMGFTRTYHGDISLRGLATVASVTGNVSTSFS…	2053489	Candidatus Lokiarchaeota archaeon
job.pdb	AF-A0A399XK34-F1-model_v4 4Fe-4S Mo/W bis-MGD-type domain-containing protein	21.200	448	256	18	2	396	190	593	1.000	2.651E-19	522	400	918	MD--GKNLVENKLTDSHWFIECMERGAKIVVIAPEYGPPSTKADYWIPIRPQTDAALWLGITRLMIEKKWYDETFVKGFTDFPLLVRTDTLQRLRAHEVFPQYKTSLSADGPSMKIQGLSAEQHAKLGDFVVWDGKTNAPAAITRD----DVGATITKKGIDPVLAGSFKVKLVDGKEVEVATLWTLYQDHLK-DYDLDTVVEITQAPKEMIEQLAQDIATMKPVAIHQG--EGINHWFHATEMNRAAYLPLMLTGNIGRPGAGCQTW----------------AGNYKAALFQGSPWT--------GPGFKGWVAEDPF------DINLNPKAHGKEIHAHAYTKDEEPAYWNHGDLALIVDTPKF-------------GRKNFTGKTHMPTPTKALI…	ILIWHCNPAYTQIGAFHYLVEARYRGANLILISPDVNPSHSHVDIHVPVRHGTDAALALAMTQVILEEDLADLGFIRSQTDLALLVRDDTGLYLREADI--------SDGGAED--------------RFFHAHPDKG-VLLADPADLHLDFE---------PLLAGSIEVELTDGQSVTVEPLLCRLRRMLDAEYRPEQVSELCGSHPDTIRKVARLIATGR---TRILPNAGVTKYFHGDLMQRAMALLLAVSGNWGRKGTGMSGWATGLFDGQTIAMAKQVPGAEGAEQVLAAYETAVEVMCDFDPTLTPELAATHLMRGQLGVAGMVPPVFFWYWHAGYRKRWNNPAWA---DPT-MPGAFDDHWNEAMEQGWWDSVASP---PPDRPP--RVLI…	10.396,-46.730,-35.512,6.993,-45.924,-33.961,4.540,-48.836,-34.538,2.360,-48.036,-37.485,-0.760,-47.742,-35.226,0.708,-45.217,-32.702,1.982,-42.355,-34.923,-0.891,-40.128,-33.682,-0.013,-40.859,-30.020,3.651,-40.128,-30.819,2.595,-36.715,-32.227,0.874,-35.933,-28.887,3.794,-37.254,-26.783,6.319,-35.216,-28.836,4.467,-32.030,-27.748,5.317,-32.960,-24.111,9.074,-33.398,-24.690,11.755,-30.961,-23.44…	MVPEGRSTEHSYRSRLTWDRVAKGSHCVDCFPANCPYTVFVRDGKVIREEITGTLPVVEEGVPDMNPMGCQKGAAWSRQLDAPDRILHPLRRAGERGDGRWEQITWDQALEEIADAIIDAIEEVGPESIVHEGSPEVGVIHGPVRFMGALGGTVLDVDGSINDFWAGLHQVFGKFYFAPSVDDYFHSDCILIWHCNPAYTQIGAFHYLVEARYRGANLILISPDVNPSHSHVDIHVPVRHGTDAALALAMTQVILEEDLADLGFIRSQTDLALLVRDDTGLYLREADISDGGAEDRFFHAHPDKGVLLADPADLHLDFEPLLAGSIEVELTDGQSVTVEPLLCRLRRMLDAEYRPEQVSELCGSHPDTIRKVARLIATGRTRILPNAGVTKYFHGDLMQ…	1978231	Acidobacteria bacterium
job.pdb	AF-A0A7V7WKD0-F1-model_v4 Molybdopterin-dependent oxidoreductase	22.500	422	248	11	2	400	155	520	1.000	1.163E-18	521	400	839	MDGKNLVENKLTDSHWFIECMERGAKIVVIAPEYGPPSTKADYWIPIRPQTDAALWLGITRLMIEKKWYDETFVKGFTDFPLLVRTDTLQRLRAHEVFPQYKTSLSADGPSMKIQGLSAEQHAKLGDFVVWDGKTNAPAAI--TRDDVGATITKKGIDPVLAGSFKVKLVDGKEVEVATLWTLYQDHLKDYDLDTVVEITQAPKEMIEQLAQDIATMKPVAIHQGEGINHWFHATEMNRAAYLPLMLTGN----------IGRPG-----AGCQTWAGNYKAALFQGSPWT------GPGFKGWVAEDPFDINLNPKAHGKEIHAHAYTKDEEPAYWNHGDLALIVDTPKFGRKNFTGKTHMPTPTKALIFNNVNLINNAKWAYGMIKNVNPNVEMIVS…	LWSFNPNTTRIPDAHYLWEAKWRGAKIVVISPDYNPTAIHADLWIPIAPGTDSFLAMSLVQVVLAEELYKEDFIREQTDLTFLVREDNGQLLRLSDL--------RKGGRDD--------------VFYCWDEASGKHQAMPGTRGHFRKTLRLGALKPALTGGYEVKGADGRMIPVTTVFEKLRAEAAKFAPEATQRHTGIHPEVVRRLAHEYAAAHDPGLTIGFSLHKYAWGILACWGQALFCALTGHDVVDTEHQWSLGGIGPLSNPKPARF-GSGFQGEWMAGRMWETFRRHYGEGKE--FA---RRAGLTPEELVKLAEDAREKK----WTAYHG------------------------QPIVRLTFADNIFRRNKSAAHYRKAVLDATELYVN…	30.475,-16.262,-11.415,31.860,-19.296,-13.325,33.166,-18.557,-16.854,31.399,-15.175,-16.711,27.929,-16.604,-15.824,25.868,-16.961,-12.629,25.440,-20.755,-12.263,23.208,-20.821,-9.127,22.412,-19.063,-5.842,22.072,-20.357,-2.258,20.974,-18.665,0.975,23.792,-17.261,3.123,22.079,-18.707,6.243,24.372,-16.686,8.567,21.868,-14.240,10.107,22.509,-13.953,13.879,19.940,-15.451,16.191,18.212,-12.554,17.992,…	AKDGVVTREEQLAEYPQLNPNLPDPNPRGCNKGTIHSQAMVEKDRLHYPLKRAGARGSGKWQRVSWDEALGDIAEKIVDTLMQDGPRAIMVYAGTGIVSQGKRAGPLRLGSLLGAQRLYPSSAVGDMFTGASLAYGIPNVGTSLDAWFEMDFIVLWSFNPNTTRIPDAHYLWEAKWRGAKIVVISPDYNPTAIHADLWIPIAPGTDSFLAMSLVQVVLAEELYKEDFIREQTDLTFLVREDNGQLLRLSDLRKGGRDDVFYCWDEASGKHQAMPGTRGHFRKTLRLGALKPALTGGYEVKGADGRMIPVTTVFEKLRAEAAKFAPEATQRHTGIHPEVVRRLAHEYAAAHDPGLTIGFSLHKYAWGILACWGQALFCALTGHDVVDTEHQWSLGGIGPL…	1891238	Burkholderiales bacterium
job.pdb	AF-A0A3D5S317-F1-model_v4 4Fe-4S Mo/W bis-MGD-type domain-containing protein	21.500	423	251	16	2	394	199	570	1.000	1.097E-18	520	400	792	MDGKNLVENKLTDSHWFIECMERGAKIVVIAPEYGPPSTKADYWIPIRPQTDAALWLGITRLMIEKKWYDETFVKGFTDFPLLVRTDTLQRLRAHEVFPQYKTSLSADGPSMKIQGLSAEQHAKLG---DFVVWDGKTNAPAA-------ITRDD-------VGATITKKGIDPVLAGSFKVKLVDGKEVEVATLWTLYQDHLKDYDLDTVVEITQAPKEMIEQLAQDIATMKPVAIHQG--EGINHWFHATEMNRAAYLPLMLTGNIGRPGAGCQTWAGNYKAALFQGSPWTGPGFKGWVAEDPFDINLNPKAHGKEIHAHAYTKDEEPAYWNHGDLALIVD-----------TPKFGRKNFTGKTHMPTPTKALIFNNVNLINNAKWAYGMIKNVNP…	IWFCNPAVTRIPDAHFFWEAKYNGTEVISISPDFNASAMHASKWLNPKPGSDIALAMAMVQTILQDRSFDTEYIKEQSDLPFLVRTDNLKYLRETDF----------DTPE--------------ARDNMFYLWDEVTNALVEAPGTGTPPVPPGTPEHLIQLP-SIELAGIDPAIEGEWTVETKEG-PIRVTTVFELTKRRAAQHTPEMAQEITGIHADIIRQVARKFASAKPSMIYAGYRASK--YLHGDLLQRALFLLLCITGNTGKEGGGLTITNLAKDDAVF---PFA---LSNPAAL--FRVATLSRWD----YVHANMKEHNADAFGE-ELAEEMDKYFQESVDRGWFPDYSK----------VPWKMGMFSGTNAASWRSSGKRWRETAFG…	43.792,-63.372,2.660,43.886,-60.041,0.765,41.241,-57.697,2.246,38.328,-57.095,-0.068,37.284,-53.955,1.828,34.796,-51.720,0.198,33.030,-50.372,-2.621,34.362,-47.692,-5.017,33.741,-49.302,-8.439,31.400,-46.500,-9.603,32.119,-43.177,-7.739,33.526,-41.393,-10.871,30.033,-41.321,-12.479,28.969,-39.279,-9.412,31.378,-36.569,-10.706,28.816,-35.897,-13.495,26.343,-34.911,-10.742,29.046,-33.011,-8.787,30.…	MANLSDTKLYRSWEDLARKKWTWDSITHSTHGTNCTGQCAFNVYVKNGVVWREEQQGEYGASSDAPDYGPRGCQKGLRHSKYMYGKQRILYPLKRVGERGQGKWERISWDQAMLEVADKFLDYNIEFGPESVTCGLGTQMVMKRASYASLLRFANISGVQMPEAFAGVGDLFSGAHITFGHVTLGNTMAEIYKSKCCLIWFCNPAVTRIPDAHFFWEAKYNGTEVISISPDFNASAMHASKWLNPKPGSDIALAMAMVQTILQDRSFDTEYIKEQSDLPFLVRTDNLKYLRETDFDTPEARDNMFYLWDEVTNALVEAPGTGTPPVPPGTPEHLIQLPSIELAGIDPAIEGEWTVETKEGPIRVTTVFELTKRRAAQHTPEMAQEITGIHADIIRQVAR…	2053541	Cytophagales bacterium
job.pdb	AF-A0A7V4PQP4-F1-model_v4 Molybdopterin oxidoreductase	20.900	415	242	13	2	400	180	524	1.000	3.375E-18	518	400	694	MDGKNLVENKLTDSHWFIECMERGAKIVVIAPEYGPPSTKADYWIPIRPQTDAALWLGITRLMIEKKWYDETFVKGFTDFPLLVRTDTLQRLRAHEVFPQYKTSLSADGPSMKIQGLSAEQHAKLGDFVVWDGKTNAPAAITRDDVGATITKKG------IDPVLAGSFKVKLVDGKEVEVATLWTLYQDHLKDYDLDTVVEITQAPKEMIEQLAQDIATMKPVAIHQGEGINHWFHATEMNRAAYLPLMLTGNIGRPGAGCQTWAGNYKAALFQGSPWTGPGFKGWVA-------EDPFDIN-LNPKAHGKEIHAHAYTKDEEPAYWNHGDLALIVDTPKFGRKNFTGKTH-MPTPTKALIFNNVNLINN-AKWAYGMIKNVNPNVEMIVSMDIQMTA…	LWGHNPSSTSLILAHDIVAAKKRGMKIVAIDPRRAGSAAQADILLQPRPGTDGALALALIHALIEEGWYDAGFVRQWTNGPFLLNRQTGRLLTEQDLMP--------AGSKE--------------RYVAWDESADRSAIYD--------PACGGFEGSHVRPLLFGVKSLRGSDGSEIPCEPVFQALARLSARYAPQRSEPITRVPAEIVWKAAHLLAHHRPVSTYVWNGVGQHTNASQANRAIALFYVLLGDFDLLGGN---------------------------VIFPSARLNSVDGRELLTREVKEERIGFK--QRPLGPPARPGNCTAY-----DL----FTAILEERPYPVKALLNFGSNTVMSTADSRRG--REAFRALDLAVASELFMTP…	43.103,-28.476,-39.377,40.106,-27.172,-37.407,39.896,-29.148,-34.166,36.173,-29.921,-33.644,35.250,-28.100,-30.518,33.894,-30.594,-27.969,30.099,-30.490,-27.826,29.815,-29.959,-24.068,26.147,-29.317,-23.312,27.149,-26.423,-20.998,24.230,-26.444,-18.542,24.463,-24.503,-15.241,22.072,-23.155,-12.570,21.742,-19.592,-11.177,20.136,-18.846,-7.779,18.070,-15.626,-7.448,14.472,-14.369,-7.052,11.561,-13.…	MLQPSKNLRDGHTVRGYCALCTAHCATIATVENGRVTSLDADPDHPNGGVICIKGKAAPELVYHPERLNYPLRRTRPKGEADPGWQRISWDEALDDIAARLSAIRERHGARAVALAKGTRSGTSIDDCERWLNRFMSGFGSPNWVSTTHVCNWHKDTGLTYVFGTELPLPDVAHCNAFLLWGHNPSSTSLILAHDIVAAKKRGMKIVAIDPRRAGSAAQADILLQPRPGTDGALALALIHALIEEGWYDAGFVRQWTNGPFLLNRQTGRLLTEQDLMPAGSKERYVAWDESADRSAIYDPACGGFEGSHVRPLLFGVKSLRGSDGSEIPCEPVFQALARLSARYAPQRSEPITRVPAEIVWKAAHLLAHHRPVSTYVWNGVGQHTNASQANRAIALFYV…	2026735	Deltaproteobacteria bacterium
job.pdb	AF-A0A369LVM5-F1-model_v4 4Fe-4S Mo/W bis-MGD-type domain-containing protein	21.400	414	248	12	2	400	169	520	1.000	8.198E-18	518	400	796	MDGKNLVENKLTDSHWFIECMERGAKIVVIAPEYGPPSTKADYWIPIRPQTDAALWLGITRLMIEKKWYDETFVKGFTDFPLLVRTDTLQRLRAHEVFPQYKTSLSADGPSMKIQGLSAEQHAKLGDFVVWDGKTNAPAAITRDDVGATITK----KGIDPVLAGSFKVKLVDGKEVEVATLWTLYQDHLKDYDLDTVVEITQAPKEMIEQLAQDIATMKPVAIHQGEGINH-WFHATEMNRAAYLPLMLTGNI---GRPGAGCQTWAGNYKAALFQGSPWTGPGFKGWVAEDPFDINLNPKAHGKEIHAHAYTKDEEPAYWNHGDLALIVDT------PKFGRKNFTGKTHMPTPTKALIFNNVNLINNAKWAYGMIKN-VNPNVEMIVSMDIQMTAS…	SWGSNPIRSRQHSGLRMLDSKRDGGKLIVVDPVFRDIASKADVFLQIRPGTDSALALCLSNLVIQNKEYGEELLTEWTNAPFLVNPDEDRLLRDFDLDASAD--------------------EAADHYVVWDTASNDVAVWRPE------TKSYDRENVRPALEGSFAVTMADGSQRTCRTAFQEYADYLREFTPEFTAKITWIPEERIREAYDIIVSNKPCILSPYLGACMMSSNALQSGRAITILQIL--LDPPVDLPGGIFF--------------------------NPIWDVTFDPKIT----MADQVPGNH--LRLGYDKYPMYTQVYASSNWPA--SVWEAIETEKPWPVKGIFCVATDLLGCYEDPQRIREALLNDNLEMLTVMDYWMTPT…	-40.835,13.707,8.873,-38.370,11.821,6.628,-35.234,13.873,5.765,-32.755,12.802,3.058,-29.190,13.700,4.159,-26.257,13.578,1.707,-23.045,12.174,3.249,-19.959,10.059,2.377,-18.992,6.543,3.493,-15.525,6.755,5.117,-15.187,2.984,5.643,-12.659,2.644,2.750,-10.636,4.554,0.109,-13.561,4.718,-2.363,-15.430,7.424,-0.374,-18.802,6.437,-1.872,-21.618,9.026,-1.907,-24.467,8.022,0.432,-27.956,9.413,1.110,-29.150…	MKKKVRTMCHDCHTKCGVVLVVEDGEIVGVEGDPNHPISEGMLCTKAYSAKEIHEHSDRLKYPLRRTGERGEGKWERITWDEALDAIAEKMRQIIEDCGPESVVTAQGTGRACNAWHYRLQSSIGVPGFSLAPTHVCLLPNLAQTHVTWGRMFHPHEACDYRRAKCNVSWGSNPIRSRQHSGLRMLDSKRDGGKLIVVDPVFRDIASKADVFLQIRPGTDSALALCLSNLVIQNKEYGEELLTEWTNAPFLVNPDEDRLLRDFDLDASADEAADHYVVWDTASNDVAVWRPETKSYDRENVRPALEGSFAVTMADGSQRTCRTAFQEYADYLREFTPEFTAKITWIPEERIREAYDIIVSNKPCILSPYLGACMMSSNALQSGRAITILQILLDPPVDL…	2078569	Gordonibacter sp. 28C
job.pdb	AF-A0A522JTS2-F1-model_v4 Molybdopterin oxidoreductase	20.300	408	241	13	2	396	169	505	1.000	2.998E-18	518	400	799	MDGKNLVENKLTDSHWFIECMERGAKIVVIAPEYGPPSTKADYWIPIRPQTDAALWLGITRLMIEKKWYDETFVKGFTDFPLLVRTDTLQRLRAHEVFPQYKTSLSADGPSMKIQGLSAEQHAKLGDFVVWDGKTNAPAAITRDDVGATITKKGIDPVLAGSFKVKLVDGKEVEVATLWTLYQDHLKDYDLDTVVEITQAPKEMIEQLAQDIATMKPVAIHQGEGINHWFHATEMNRAAYLPLMLTGNIGRPGAGCQTWA--------GNYKAALFQGSPWTGPGFKGWVAEDPFDINLNPKAHGKEIHAHAYTKDEEPAYWNHGDLA-----LIVDTPKFGRKNFTGKTHMPTPTKALIFNNVNLINNAKWAYGMIKNVNPNVEMIVSMDIQMTASIE…	LWGHNPARTWLAQATRIADAKRRGAQVVVIDPKPDGSGQEANLWLRIRPGADGALALGAIRHLILTEGYGASFVKRWTNAPMLVNLETQRLLTEYDV---WQ-----NGRKD--------------VYVVALAD-GSLSPYDTRQAMPA----TLNPCLRARLRVQAHGGTHYPCATVFELLAEQISSYTVERVAELTWMAPENIRRFNSLFSGSPRLAYHSWTGVGQHTNATMTDRAIATLYALTGACDR--AGGNIWTVSPPTNSVNDYGL----LAPAQQA-----KALGLEELPLGPPCH-------------------GWITARDFCNAAIDARPYRV-------------AALMSFGTNFVVSQGNSARNLR-ALQALDFHVHVDMFMNPTAQ…	14.215,-30.892,-15.196,11.635,-29.877,-12.575,13.059,-27.207,-10.215,11.368,-26.157,-6.925,11.047,-22.514,-6.129,8.554,-19.630,-5.734,6.910,-17.124,-8.101,7.694,-13.444,-7.276,5.308,-11.795,-9.766,3.204,-10.751,-6.713,2.985,-10.711,-2.882,1.571,-14.254,-2.712,5.028,-15.766,-3.501,3.333,-18.993,-4.574,5.413,-22.177,-4.252,6.177,-23.505,-7.742,7.566,-26.469,-9.651,9.312,-25.094,-12.759,9.697,-27.35…	MDIPGYCTLCRSRCGTLNEIVDGRLLSVKPLSGHPTGAALCAKGRAAPELVGSPRRLTKPMRRTHARTDADAGWETITWDEALAEIAAKLGAIRAAQGAESVAFAVTTPSGTPMIDSFEWVERFVRCFGSPNLIYAVEVCGWHKDYAHALTFGRGIGAPDYEQADVIVLWGHNPARTWLAQATRIADAKRRGAQVVVIDPKPDGSGQEANLWLRIRPGADGALALGAIRHLILTEGYGASFVKRWTNAPMLVNLETQRLLTEYDVWQNGRKDVYVVALADGSLSPYDTRQAMPATLNPCLRARLRVQAHGGTHYPCATVFELLAEQISSYTVERVAELTWMAPENIRRFNSLFSGSPRLAYHSWTGVGQHTNATMTDRAIATLYALTGACDRAGGNIWT…	1912597	Candidimonas sp.
job.pdb	AF-A0A2V7CYU9-F1-model_v4 4Fe-4S Mo/W bis-MGD-type domain-containing protein	22.400	410	242	10	2	400	181	525	1.000	1.651E-19	517	400	565	MDGKNLVENKLTDSHWFIECMERGAKIVVIAPEYGPPSTKADYWIPIRPQTDAALWLGITRLMIEKKWYDETFVKGFTDFPLLVRTDTLQRLRAHEVFPQYK--------TSLSADGPSMKIQGLSAEQHAKLGDFVVWDGKTNAPAAITRDDVGATITKKGIDPVLAGSFKVKLVDGKEVEVATLWTLYQDHLKDYDLDTVVEITQAPKEMIEQLAQDIATMKPVAIHQGEGINHWFHATEMNRAAYLPLMLTGNIGRPGA---GCQTWAGNYKAALFQGSPWTGPGFKGWVAEDPFDINLNPKAHGKEIHAHAYTKDEEPAYWNHGDLALIVDTPKFGRKNFTGKTHMPTPTKALIFNNVNLINNAKWAYGMIKNVNPNVEMIVSMDIQMTASIEYA…	VWGSNPNGNFLSLATDIAAAKARGARLLVVDPRRVGLANKADVWLQVRPGTDGALALGLIHLLIRAGGYDSEFVREWTNAPFLVRDDTGMLLTGADLDGAPGVGRRHVAAVEGSSE-------------------LVVYDAERGVYAMDAR-------------LALSGARTVRLAEGFEVTCRPVFQRLAAVAADYEPATVARITGAAADRIVAATRLLAEHRPVSHYFHNGLVQHTNATQASRAIEILYALLGDFDRPGGNVPGPAPKVEDVSARSALGQAMELRRLG--RAERP--IGPPATPGTVTAY---------DLY------RAILDGEPYPV-------------RALVSFGANALLANGDTLQGRR-ALERLEFFAQIELVETPTSRFA…	34.098,-45.354,-21.828,35.269,-41.810,-21.016,34.700,-40.674,-17.394,32.633,-37.487,-17.551,34.530,-35.086,-15.285,31.559,-33.859,-13.218,31.281,-30.151,-14.077,31.837,-28.323,-10.767,28.552,-26.599,-9.871,28.462,-23.857,-7.193,25.620,-22.928,-4.815,24.839,-19.228,-4.168,22.736,-18.048,-1.201,20.433,-15.031,-1.632,16.750,-14.128,-2.047,14.298,-14.282,-4.953,13.844,-10.745,-6.341,10.553,-11.437,-8…	MGTMRGDASRAVKGYCGFCAVHCPVVTTVDAGARLLSVEPDRSHPHGGAICAKGRAAPEFHDHRDRVNFPMRRTRPKTSPDPGWERCSWDEALDLIAGKLLEVRASSGAHAVAFNKGTTGGTALTDTERWLQRLINHFGTPNIGGTTHLCQWPRDTAGAHYTFGTPALPMPDVARSSCIVVWGSNPNGNFLSLATDIAAAKARGARLLVVDPRRVGLANKADVWLQVRPGTDGALALGLIHLLIRAGGYDSEFVREWTNAPFLVRDDTGMLLTGADLDGAPGVGRRHVAAVEGSSELVVYDAERGVYAMDARLALSGARTVRLAEGFEVTCRPVFQRLAAVAADYEPATVARITGAAADRIVAATRLLAEHRPVSHYFHNGLVQHTNATQASRAIEILY…	2053607	Candidatus Rokubacteria bacterium
job.pdb	AF-A0A4Q3RDC1-F1-model_v4 Uncharacterized protein	21.200	404	242	14	2	395	174	511	1.000	4.537E-18	517	400	1056	MDGKNLVENKLTDSHWFIECMERGAKIVVIAPEYGPPSTKADYWIPIRPQTDAALWLGITRLMIEKKWYDETFVKGFTDFPLLVRTDTLQRLRAHEVFPQYKTSLSADGPSMKIQGLSAEQHAKLGDFVVWDGKTNAPAAITRDDVGATITKKGIDPVLAGSFKVKLVDGKEVEVATLWTLYQDHLKDYDLDTVVEITQAPKEMIEQLAQDIATMKPVAIHQGEGI-NHWFHATEMNRAAYLPLMLTGNIGRPGAG--CQTWAGNYKAALFQGSPWTGPGFKGWVAEDPFDINLNPKAHGKEIHAHAYTKDEEPAY--WNHGDL-----ALIVDTPKFGRKNFTGKTHMPTPTKALIFNNVNLINNAKWAYGMIKNVNPNVEMIVSMDIQMTASIEYAD…	LWGFNPGNVWLAQAQALAAARTRGARVLVIDPFPTRHAQAADLWLQVRPGTDAALALGLARELMRIGGHDEAFVRRWTNAALLIRDDSGQPLCERDIDPQA------TG----------------TRPMAWHAQRGEAVALDTTQDWGESAPAGL--ALQGRFVVSGANG-PIACRPAMAHYEKACEPWPPEQVEAFTGVPAQRVREAAALIAAARAPSYFSWTGIAQH-ANATQTDRAIAMLYALTGAVDAPGGNLHLNRLPANP------------------ASDRRL---LDPAQ-----AARALGLAERPLGPPARGWTLGADFHRAVVEGQPYRV-------------RALVGFGANLLMSQPDSQAMQA-ALAALEFQVHVDLFETPTARHAD…	-6.326,31.896,29.990,-6.645,32.198,26.185,-5.616,28.922,24.491,-2.314,29.128,22.603,-3.150,28.111,19.004,-0.261,27.639,16.531,-0.485,26.804,12.806,2.545,24.855,11.513,3.011,24.192,7.764,4.432,20.887,6.461,3.352,17.613,4.815,1.790,14.364,6.089,4.489,11.634,6.145,2.086,8.690,6.660,2.308,7.615,2.961,3.822,8.338,-0.483,1.156,10.976,-1.279,2.937,13.386,1.132,-0.151,15.614,1.247,0.656,19.258,2.058,-0.8…	MAREVQHIEGHCALCRSRCGARFVVEDGRLAAVEPLPGHPTGGALCAKGRAAPQLQYHPARLTQPLRRTLPRGSADPGWEPVTWDEAMTDIAQKLAAIRDQSGAHAVAFASASPGATALSDSLEWIERLIFAFGSPNFLTGVEICNWHRDHNHAFTFGTGVGMPDYANTDLVILWGFNPGNVWLAQAQALAAARTRGARVLVIDPFPTRHAQAADLWLQVRPGTDAALALGLARELMRIGGHDEAFVRRWTNAALLIRDDSGQPLCERDIDPQATGTRPMAWHAQRGEAVALDTTQDWGESAPAGLALQGRFVVSGANGPIACRPAMAHYEKACEPWPPEQVEAFTGVPAQRVREAAALIAAARAPSYFSWTGIAQHANATQTDRAIAMLYALTGAVDA…	1871071	Comamonadaceae bacterium
job.pdb	AF-A0A7R8BVP6-F1-model_v4 Dehydrogenase	24.600	405	217	15	2	398	162	486	1.000	1.163E-18	516	400	755	MDGKNLVENKLTDSHWFIECMERGAKIVVIAPEYGPPSTKADYWIPIRPQTDAALWLGITRLMIEKKWYDETFVKGFTDFPLLVRTDTLQRLRAHEVFPQYKTSLSADGPSMKIQGLSAEQHAKLGDFVVWDGKTNAPAAITRDDVGATITKKGIDPVLAGSFKVKLVDGKEVEVATLWTLYQDHLKDYDLDTVVEITQAPKEMIEQLAQDIATMKPVAIHQG--EGINHWFHA-TEMNRAAYLPLMLTGNIGRPGAGCQTWAGN-----YKAALFQGSPWTGPGFKGWVAEDPFDINLNPKAHGKEIHAHAYTKDEEPAYWNHGDLALIVDTPKFGRKNFTGKTHMPTPTKALIFNNVNLINNAKWAYGMIKNVNPNVEMIVSMDIQMTASIEYADLA…	VWGSNPVHSTPQNWRWMQRAKEQGTRIITIDPVKSAIAMKSDEYYPIKPTTDGYLALAMSNYIIENDLQDVEFIKKRTTAPFLVRQDTGMLLRKS---DFEE--VPEDAE---------------DEFYVWDPERNTAVLYGT---GA-------GPALEGSYEY---EG--ITVTTSYTLLKEQLSQYVVADAVAETGMTEETIEHLARMFAEGD--AISVNISFGMDHYNNGYQSCWAIAIL-MALTGNVGRDGAGFTGIYLNTALALNIPGL-----WAAPGFKG--------------------------------MTTAFPMTLLHEVAR-----DQEYNGEPYPIKAMVAILSNSASNWPSQTNYLEELLPNLDFLLAMDMEMTDTARYSDMI…	10.036,-4.109,2.120,11.243,-7.017,4.369,14.952,-6.028,4.134,16.371,-9.449,5.092,20.178,-9.298,5.458,22.335,-11.645,3.379,26.005,-12.575,3.521,26.993,-12.921,-0.145,29.752,-15.418,-0.979,31.772,-14.335,-4.037,34.074,-16.535,-6.138,35.630,-15.485,-9.471,33.573,-12.251,-9.468,30.293,-14.223,-9.115,27.846,-14.734,-6.234,27.937,-18.487,-5.551,25.850,-18.454,-2.325,23.585,-16.235,-0.186,23.215,-16.936,…	MQSCRYAAHVRDGKIVRLEPADYGEDLYRGSCLRGMSYMHRIYGENRIKYPLRRVDGTERGAGEWERITWDEAIAEIAQKFSSIAEEYGPQAVVFDFGTGNYGEIQGQTGIFNRLGSVMGVSKPAGMNDLSTGYGIDRVLGTGLMYFANEAKSVLDSSHIVVWGSNPVHSTPQNWRWMQRAKEQGTRIITIDPVKSAIAMKSDEYYPIKPTTDGYLALAMSNYIIENDLQDVEFIKKRTTAPFLVRQDTGMLLRKSDFEEVPEDAEDEFYVWDPERNTAVLYGTGAGPALEGSYEYEGITVTTSYTLLKEQLSQYVVADAVAETGMTEETIEHLARMFAEGDAISVNISFGMDHYNNGYQSCWAIAILMALTGNVGRDGAGFTGIYLNTALALNIPGLW…	394340	Adlercreutzia equolifaciens subsp. celatus
job.pdb	AF-A0A0W1JLP6-F1-model_v4 4Fe-4S Mo/W bis-MGD-type domain-containing protein	21.700	418	207	10	2	395	382	703	1.000	2.998E-18	516	400	981	MDGKNLVENKLTDSHWFIECMERGAKIVVIAPEYGPPSTKADYWIPIRPQTDAALWLGITRLMIEKKWYDETFVKGFTDFPLLVRTDTLQRLRAHEVFPQYKTSLSADGPSMKIQGLSAEQHAKLGDFVVWDGKTNAPAAITRDDVGATITKKGIDPVLAGSFKVKLVDGKEVEVATLWTLYQDHLKDYDLDTVVEITQAPKEMIEQLAQDIATMKPVAIHQGEGINHWFHATEMNRAAYLPLMLTGNIGRPGAGC------------------------QTWAGNYKAALFQGSPWTGPGFKGWVAEDPFDINLNPKAHGKEIHAHAYTKDEEPAYWNHGDLALIVDTPKFGRKNFTGKTHMPTPTKALIFNNVNLINNAKWAYGMIKNVNPNVEMIV…	CWGANATDALQQNWHFYADAMEKGAKLIVIDPIYTTTASKADIFVPIRPATDAALAMAMLNVIIKEDLTDQDFMKKHTVAPFLVKESDGKFLRQS-----------------DLTGVPVEKGGD-DPFIVWNSLTNIHGL--VTEVE--------DPAIIGDYSV-----QEIKVTTAYNLLLKRIAPYTPEYSAGICGVSADMIRDIARIYATNTPSTITFGLGVDHYANSHGAYKAMHTLGMVTGNVGKPGASVGQGCSSPGFINNAAIFTPPPGVTPGPTIPSFLAPEIQKT-------GQYNGKP-------------------------------FQL------------------------KAYAIAGGNPFGNLTDRKAWIESLK-DVEFIM…	26.929,51.341,-17.270,29.695,48.661,-17.716,32.800,50.920,-17.328,32.509,52.750,-13.948,33.137,49.442,-12.084,36.986,49.486,-11.738,37.923,52.563,-9.596,37.149,52.084,-5.889,40.491,51.172,-4.373,40.053,52.006,-0.654,41.858,55.189,0.371,42.577,55.184,4.104,41.003,58.569,4.916,42.748,60.247,7.876,40.650,61.613,10.780,38.226,64.446,10.974,36.553,64.507,14.425,32.990,63.163,14.487,31.702,62.206,18.00…	MSEELSLLEFRKTEQEEGEHYGGLSKLIIIAIPHYELRFVVIKLLSQAGYHFICAKNLPKLCHEIESLEEESLLIIDIFAYPSSLPKALDSLHQDNKLTLIFLMYEEEMRCGQYFASGGIWFGVAKEHLDERLLLTINQALKEQPAPKKQSSSQEREVYAMKNFLNREVGRRSFLKGSAAAAALAGVAVVSPGNTVVKALAAGNEVQQEAGSRDKIFHGSCRTSCPSCCALKIIVRDGKIVRTTAADLPNPEYNRVCVKGLSYPQYHYSQTRLKYPVKRIGERGSDQWEQISWDEAIKTICGKFTEIQSKYGKSSIGFFTGASLGHCGIWTQLKLMYLLGGTNLDNCYDRALAYTAAQTIGTSPFWFGNEYIDLKNAKTIICWGANATDALQQNWHFYA…	49338	Desulfitobacterium hafniense
job.pdb	AF-A0A1M7UCV1-F1-model_v4 Stage 0 sporulation protein A homolog	22.500	430	217	13	2	400	394	738	1.000	1.097E-18	516	400	1001	MDGKNLVENKLTDSHWFIECMERGAKIVVIAPEYGPPSTKADYWIPIRPQTDAALWLGITRLMIEKKWYDETFVKGFTDFPLLVRTDTLQRLRAHEVFP---------QYKTSLSADGPSMKIQGLSAEQHAKLGDFVVWDGKTNAPAAITRDDVGATITKKGIDPVLAGSFKVKLVDGKEVEVATLWTLYQDHLKDYDLDTVVEITQAPKEMIEQLAQDIATMKPVAIHQGEGINHWFHATEMNRAAYLPLMLTGNIGR----------------------PGAGCQTWAGNYKAALFQGSPWTGPGFKGWVAEDPFDINLNPKAHGKEIHAHAYTKDEEPAYWNHGDLALIVDTPKFGRKNFTGKTHMPTPTKALIFNNVNLINNAKWAYGMIKNVN…	VWGANPTESQTQVWHFVQEAKNNGAKLTVIDPMFTISASKADQFIPVRPGSDTALVLAMAKIIIDENWIDKNFVKQHTVAPFLVKDNDGKFLRMKDIIGSTNGEGSGAQYKYG----NEDAREY--SAENDA-MNEFVVWDSNAGTYGR--LSEVS--------DPEILGSFTI---NG--IAVKTALTLLKNQVESYTPEYAEEITTVKADVIRELARTYALGGPCTIYTLFGPDRYYNGHYFAHALAAIAALTGNIGKLGASIGLDTLWDYIPGAPANVVDGKKVNA-VFAEQVPRIFET-------GMHKGEK-YPI------------------------------------------------------KALYTFCHNILGNWPEQNVWINKIF…	53.700,-20.619,38.145,53.430,-23.939,40.050,51.154,-26.964,39.415,48.109,-26.713,41.731,47.455,-30.275,43.043,44.465,-32.689,43.188,41.316,-31.663,45.145,41.455,-27.978,46.070,38.370,-26.674,47.910,39.013,-22.915,47.887,37.431,-21.595,51.104,35.121,-18.606,50.633,33.080,-17.092,53.505,30.272,-19.137,55.167,27.609,-17.284,53.075,29.532,-17.462,49.757,28.072,-18.715,46.442,29.298,-22.230,45.485,30.…	MGKISEKADFKGTADSLNIMLAISHSWLKDLFLELLVGAEIKVVVVESIDRLLQELDESTDVLIVDAADYQGHYHQLFEQLRQKSPSLGILALLSAATVGYRDSILFAGANGVVVKEEAHRELIPVLLRILNGYQINRHSSCLLSDLGDKLNTFIQGEVKEVEKRTEDNNIVFSGRFNRRTFLKGSAIAAGAAGIAVANPGGAMKALAESTEEEAAAATSEERIFTGACRANCQNLCRLNIHVRDGKVVRTSMAPMPNPEYNRICIKGLTHVQRIYDPDRLKYPMKRVGERGSGDWERISWDEAVTIITDKWKELQSTYGPRSVASSTQSANYAMVNGASGITNRLFNLMESTHFTPPIDINMVYGFFRTIGWFSMFWNANEHTTMKYAKNVFVWGANP…	1121395	Desulfitobacterium chlororespirans DSM 11544
job.pdb	AF-A0A7X5DHI5-F1-model_v4 Molybdopterin oxidoreductase	26.100	295	180	9	2	294	159	417	1.000	6.898E-17	515	400	427	MD-GKNLVENKLTDSHWFIECMERGAKIVVIAPEYGPPSTKADYWIPIRPQTDAALWLGITRLMIEKKWYDETFVKGFTDFPLLVRTDTLQRLRAHEVFPQYKTSLSADGPSMKIQGLSAEQHAKLGDFVVWDGKTNAPAAITRDDVGATITKKGIDPVLAGSFKVKLVDGKEVEVATLWTLYQDHLKDYDLDTVVEITQAPKEMIEQLAQDIATMKPVAIHQG-EGINHWFHATEMNRAAYLPLMLTGNIGRPGAGCQTWAGNYKAALFQGSPWTGPGFKGWVAEDPFDINLNP	IELSHNPLESAMVWSRPLMDAKEAGTYIVTIDPRFTGTAAKSNEWLPVRPGTDAAIIQGMLKAIVDNGWYDEEFMLARTSCPYLVDRATGKSYRSAEVMAPNPTVVGAEP---------------VGAPFVWDTATNAPV------LYDSAT---AVPALEGEWT---VDG--IQLVTEFTLIKEWLDTITLSWAVQTSGIDEQVIVNLADRYANNGPAIIDIGLGGADKYTNADVLGHSTALLVALTGQYGKKGAGLGSYCGLGS-----NDPSATLNY--WVLPEEYHYGESP	15.254,-6.720,-18.248,16.473,-6.068,-14.721,14.183,-4.248,-12.237,12.106,-1.154,-13.124,8.959,-3.239,-13.719,9.594,-4.973,-10.324,8.453,-8.308,-11.859,11.856,-10.112,-11.959,10.681,-12.473,-14.704,13.045,-15.335,-15.603,14.130,-15.174,-19.265,15.300,-17.951,-21.605,17.538,-16.414,-24.292,18.247,-18.355,-27.507,21.638,-17.570,-29.092,22.292,-18.152,-32.809,25.263,-16.774,-34.793,26.535,-14.908,-31…	HQFHCLTGCNLKCTIRDDRITLIEPSDLMVDKKHSTICLRGIGEVAHIYAQDRLKVPMKRVGERGEGEFVQISWDEAIQTIADNLKEAQQKYGEGSVFIRKSTEAGIEFDFLAQLIHADSGGNWGLDRGQANGLGPALGPWSYLSNRSHWEFKDAATIIELSHNPLESAMVWSRPLMDAKEAGTYIVTIDPRFTGTAAKSNEWLPVRPGTDAAIIQGMLKAIVDNGWYDEEFMLARTSCPYLVDRATGKSYRSAEVMAPNPTVVGAEPVGAPFVWDTATNAPVLYDSATAVPALEGEWTVDGIQLVTEFTLIKEWLDTITLSWAVQTSGIDEQVIVNLADRYANNGPAIIDIGLGGADKYTNADVLGHSTALLVALTGQYGKKGAGLGSYCGLGSNDPS…	1898204	Clostridiaceae bacterium
job.pdb	AF-A0A7K3L280-F1-model_v4 4Fe-4S Mo/W bis-MGD-type domain-containing protein	21.400	420	242	14	2	398	298	652	1.000	1.859E-19	515	400	924	MD---GKNLVENKLTDSHWFIECMERGAKIVVIAPEYGPPSTKADYWIPIRPQTDAALWLGITRLMIEKKWYDETFVKGFTDFPLLVRTDTLQRLRAHEVFPQYKTSLSADGPSMKIQGLSA--EQHAKLG-------------DFVVWDGKTNAPAAITRDDVGATITKKGIDPVLAGSFKVKLVDGKEVEVATLWTLYQDHLKDYDLDTVVEITQAPKEMIEQLAQDIATMKPVAIHQG--EGINHWFHATEMNRAAYLPLMLTGNIGRPGAGCQTWAGNYKAALFQGSPWTGPGFKGWVAEDPFDINLNPKAHGKEIHAHAYTKDEEPAYWNHGDLALIVDT---PKFGRKNFTGKTHMPTPTKALIFNNVNLINNAKWAYGMIKNVNPNVEMIVS…	MVVVWGTNPVFTHPHSWRWIQWAKEKGTKVVTIDPIKSATAHRSDEYIRVNPGHDGYLALAMANYVIEHDLVDDAFIADRSNAAFLVRQDTKRHLSTA--------NWPAESAATYAATVAAAKEKYAAQGPTAVAAAVAAIPIDYYVWDNATGSIVLL--DDA--------TDPAMEGSFST--PDG--IALDTSYSLLKEQLSQYSIAEAARLTGLTEDFIVEFTERFAAED--AVSVNITYGLDHYLNGYHNTWAIAILMALTGNLAKPGAGFTGV---------------------------FTTRWSPETLGLWV------------TKEYKGLNATIPFGLMPEI--VATQSLNGKPFPMKVMVSYCANPASNLGGQREFLDRLLPNLDYYVV…	27.573,-46.107,11.424,29.020,-47.181,8.023,29.284,-46.177,4.352,28.699,-47.912,1.060,28.409,-47.153,-2.345,28.057,-49.021,-5.575,27.335,-49.977,-8.628,26.852,-51.391,-12.208,25.582,-51.356,-15.316,25.000,-53.205,-18.601,25.132,-51.999,-21.909,23.667,-52.870,-25.311,24.575,-50.861,-28.506,24.394,-50.961,-32.333,25.327,-48.785,-35.022,25.276,-46.500,-37.328,25.487,-44.895,-40.760,26.196,-41.485,-42…	MCRGRGSRAARGAARGDTPSHRRAARGGKHRRRHGAPERWRQHRRPAPFRPARGGTMDFPFAARPNEGQSGSHGCSKERKTMSGTTLTRRSFLKTTGAVAGASCLGAGSFGALRAFADDQDEKPGEGEQLFNCNCRSNCMGSCRLLAHVRDGKLVKLSPGGYQEPGYTGCCLKGLSYVERIYSPTRIQYPMRRVDGTERGAGQWERVTWDEAIAEIAQKMQDTIDQYGPKAIAFDAASGNYGYINGVYGLFPRLAACLGAIKTAACYDYAAGHGIDRVLGTGDWQYCNEPNSVLDSSMVVVWGTNPVFTHPHSWRWIQWAKEKGTKVVTIDPIKSATAHRSDEYIRVNPGHDGYLALAMANYVIEHDLVDDAFIADRSNAAFLVRQDTKRHLSTANWPA…	2304571	Enterorhabdus sp. P55
job.pdb	AF-A0A1J5RJK7-F1-model_v4 Acetylene hydratase	21.700	418	221	14	2	400	21	351	1.000	2.230E-18	514	400	610	MDGKNLVENKLTDSHWFIECMERGAKIVVIAPEYGPPSTKADYWIPIRPQTDAALWLGITRLMIEKKWYDETFVKGFTDFPLLVRTDTLQRLRAHEVFPQYKTSLSADGPSMKIQGLSAEQHAKLGDFVVWDGKTNAPAAITRDDVGATITKKGIDPVLAGSFKVKLVDGKEVEVATLWTLYQDHLKDYDLDTVVEITQAPKEMIEQLAQDIATMKPVAIHQGEGINHWFHATEMNRAAYLPLMLTGNIGRPGAGC-------QTWAGNYK-----AA----LFQGSP--WTGPGFKGWVAEDPFDINLNPKAHGKEIHAHAYTKDEEPAYWNHGDLALIVDTPKFGRKNFTGKTHMPTPTKALIFNNVNLIN-NAKWAYGMIKNVNPNVEMIVSMDIQ…	LWGVNPPATWLAMAEEIRTARQRGMKLIVIDPRDAGFAKHADLWLRVRPGTDGVLALALANLMVQSGRYDREFLLRHTTAPFLVREECGEFL------------------------LSAE-----GQKMVWNEARGGAVPAP--PPGSA-----MPVALAGRFTASFPDG-LIPCRTAFELFSRRCAEYPLQRASEITGIPEATIELAADLMSRHSPLAFYGWAGLNQHHEATQTGRALHLLYALAGSYDAPGGNVFFTKPQVRSAVGSELLSPEQAAKALGLSQ-RPLGPAGKGWISES--DLYRAILD---------------------------------------------GKPYPVRGLLSFGSNLPATRAEPERGQE--ALRKLEFYAHADFF…	8.857,5.074,-0.943,8.774,7.439,2.074,9.510,4.793,4.785,11.467,1.795,3.369,12.333,3.183,-0.089,10.465,0.083,-1.445,7.143,-1.752,-1.210,6.660,-4.501,1.415,8.123,-7.968,0.695,6.022,-11.178,0.670,5.393,-12.970,4.016,7.777,-15.837,4.559,4.867,-18.202,5.319,7.357,-21.088,5.923,8.982,-19.356,8.939,6.668,-16.589,10.246,5.465,-16.845,13.878,2.614,-14.306,13.465,0.855,-13.075,10.309,-1.323,-9.954,10.279,-3…	MTTFGSGIGMPDFARTGCLTLWGVNPPATWLAMAEEIRTARQRGMKLIVIDPRDAGFAKHADLWLRVRPGTDGVLALALANLMVQSGRYDREFLLRHTTAPFLVREECGEFLLSAEGQKMVWNEARGGAVPAPPPGSAMPVALAGRFTASFPDGLIPCRTAFELFSRRCAEYPLQRASEITGIPEATIELAADLMSRHSPLAFYGWAGLNQHHEATQTGRALHLLYALAGSYDAPGGNVFFTKPQVRSAVGSELLSPEQAAKALGLSQRPLGPAGKGWISESDLYRAILDGKPYPVRGLLSFGSNLPATRAEPERGQEALRKLEFYAHADFFPTVMSHDADILFPVAMPWERQGLQAGFLVNQAAESLIQLRTPVVAPQGEARSDTDIAFGLAARLGLN…	410659	mine drainage metagenome
job.pdb	AF-A0A021WY09-F1-model_v4 Anaerobic dehydrogenase, typically selenocysteine-containing	22.700	409	243	14	2	400	109	454	1.000	7.689E-19	514	400	1088	MDGKNLVENKLTDSHWFIECMERGAKIVVIAPEYGPPSTKADYWIPIRPQTDAALWLGITRLMIEKKWYDETFVKGFTDFPLLVRTDTLQRLRAHEVFPQYKTSLSADGPSMKIQGLSAEQHAKLGDFVVWDGKTNAP------AAITRDDVGATITKKGIDPVLAGSFKVKL--VDGKEVEVATLWTLYQDHLKDYDLDTVVEITQAPKEMIEQLAQDIATMKPVAIHQGEGI-NHWFHATEMNRAAYLPLMLTGNIGRPGAGCQTWAGNYKAALFQGSPWTGPGFKGWVAEDPFDIN-LNPKAHGKEIHAHAYTKDEEPAYWNHGDLALIVDTPKFGRKNFTGKTHMPTPTKALIFNNVNLINNAKWAYGMIKNVNPNVEMIVSMDIQMTASIEYAD…	LWGHNPANTWLAQANAISVGRGKGAKIVVIDPRPTAFAKQADVWLPVRPGTDGALALGMIRVMLEENLFDDHFLRNWTNAPLLVREDNGLFVRERMLWP--------DAPS--------------DDFVAWDERNGVALPVPSDSTMSPEQ-AAT-------LRLSGTVELAFPGEEGKRVRCTPALEHLARAAAQYDPDTVERITGVSPESLAAATRLLRSGRRIAYHAWTGIGQHSNATQTERAVASLY-ALSGSFDAIGGN--------------------RVRRGPFYRPVNGLGVLSPEQLSKALGSD--------SR-PIGPAAMGWVTAR--DMYRAVTEGVPYRIRAMMAFGTNLPVSQADS-GLAEEALKSLEFHVHCDLFETPAARYAD…	-0.892,17.816,-22.543,-4.313,17.713,-24.275,-6.081,14.551,-25.518,-7.130,14.524,-29.193,-8.743,11.050,-29.470,-11.965,9.826,-27.759,-11.657,8.467,-24.267,-11.015,4.698,-24.403,-8.814,4.883,-27.516,-5.635,2.776,-27.181,-3.636,5.977,-27.830,-4.870,9.251,-26.222,-3.256,11.175,-29.041,-1.560,13.560,-26.572,-0.766,17.018,-27.965,1.542,19.376,-26.055,-0.145,22.631,-24.956,1.091,25.524,-22.769,0.449,25.…	MRRTTPKGSADPGWVRISWEEALSETAERLAGIKSESGAEAVAFSVTTPSGTPLSDSIDWIERFIRYFGSPNTCYGTEICNWHKDFAHAFTFGSGIPPADYANAETILLWGHNPANTWLAQANAISVGRGKGAKIVVIDPRPTAFAKQADVWLPVRPGTDGALALGMIRVMLEENLFDDHFLRNWTNAPLLVREDNGLFVRERMLWPDAPSDDFVAWDERNGVALPVPSDSTMSPEQAATLRLSGTVELAFPGEEGKRVRCTPALEHLARAAAQYDPDTVERITGVSPESLAAATRLLRSGRRIAYHAWTGIGQHSNATQTERAVASLYALSGSFDAIGGNRVRRGPFYRPVNGLGVLSPEQLSKALGSDSRPIGPAAMGWVTARDMYRAVTEGVPYRI…	1410620	Shinella sp. DD12
job.pdb	AF-A0A5E4WSK1-F1-model_v4 Dimethylsulfide dehydrogenase subunit alpha	22.100	397	245	14	2	395	170	505	1.000	6.098E-18	514	400	1123	MDGKNLVENKLTDSHWFIECMERGAKIVVIAPEYGPPSTKADYWIPIRPQTDAALWLGITRLMIEKKWYDETFVKGFTDFPLLVRTDTLQRLRAHEVFPQYKTSLSADGPSMKIQGLSAEQHAKLGDFVVWDGKTNAPAAITRDDVGATITKKGIDPVLAGSFKVKLVDGKEVEVATLWTLYQDHLKDYDLDTVVEITQAPKEMIEQLAQDIATMKPVAIHQGEGINHWFHAT-EMNRAAYLPLMLTGNIGRPGAGCQTWAGNYKAALFQGSPWTGPGFKGWVAEDPFDINLNPKAHGKEIHAHAYTKDEEPAYWN--HGDLALIVDTPKFGRKNFTGKTHMPTPTKALIFNNVNLINNAKWAYGMIKNVNPNVEMIVSMDIQMTASIEYADLALPA	LWGHNPARTWLAQASLVAQAQRRGARVVVVDPKQDGSGQQADLWVRIRPGADGALALGAIRHLLETARYDAEFIRRWTNAPCLVDRDSARLLRANELWPDG-------SPS---------------AYVVVDM-HGTLRPYDTRHALAEANR--VD--LQAKRDVVDIYGQRRVVATAFALLGDSVAPYTTARVSELTWADAAAIEQFNACFENAPRLSYQTWTGVGQHTNASATEQAIGTL-YALTGAIDAPGGNLWTVPPP----------------TRSVNDYSL---LSPEQQAKALGLR-----ELPLGPPSLGWVTA-----RDFAHAVLHG---DPYRVRALVSFGSNLLVSQADSERNQQ-ALHALDFHVHIDPFLNPTAQSADIVLPS	6.477,-22.529,27.272,7.376,-23.054,23.584,7.964,-19.895,21.762,7.640,-21.263,18.186,9.850,-19.783,15.396,8.294,-18.607,12.194,7.509,-15.459,10.156,4.568,-13.043,9.818,2.963,-13.050,6.311,0.584,-10.100,6.794,2.875,-8.124,4.405,5.973,-8.279,2.141,8.358,-7.645,5.057,7.800,-11.281,6.177,9.219,-10.406,9.592,10.862,-13.324,11.411,8.821,-13.983,14.545,8.507,-15.914,17.804,4.927,-17.102,18.425,3.890,-17.…	MPDIPGYCTLCRSRCGSLNRIEDGKLIKVMPLASHPTGGALCAKGRAAPELLYSPKRLATPMRRSAPRDAANPGWVEISWDDALDEIARQMLAIRARDGAEAVAFAVTTPSGTPMVDSFEWVERLIRVFGSPNMIYAIEVCGWHKDHAQRLMYGRGIGTPDWTNTEVVVLWGHNPARTWLAQASLVAQAQRRGARVVVVDPKQDGSGQQADLWVRIRPGADGALALGAIRHLLETARYDAEFIRRWTNAPCLVDRDSARLLRANELWPDGSPSAYVVVDMHGTLRPYDTRHALAEANRVDLQAKRDVVDIYGQRRVVATAFALLGDSVAPYTTARVSELTWADAAAIEQFNACFENAPRLSYQTWTGVGQHTNASATEQAIGTLYALTGAIDAPGGNLW…	2508292	Pandoraea terrigena
job.pdb	AF-A0A810Y985-F1-model_v4 Uncharacterized protein	24.300	406	230	12	2	400	172	507	1.000	2.366E-18	512	400	714	MDGKNLVENKLTDSHWFIECMERGAKIVVIAPEYGPPSTKADYWIPIRPQTDAALWLGITRLMIEKKWYDETFVKGFTDFPLLVRTDTLQRLRAHEVFPQYKTSLSADGPSMKIQGLSAEQHAKLGDFVVWDGKTNAPAA------ITRDDVGATITKKGIDPVLAGSFKVKLVDGKEVEVATLWTLYQDHLKDYDLDTVVEITQAPKEMIEQLAQDIATMKPVAIHQGEGINHWFHATEMNRAAYLPLMLTGNIGRPGAGCQTWAGNYKAALFQGSPWTGPGFKGWVAEDPFDINLNPKAHGKEIHAHAYTKDEEPAYWNHGDLAL-IVDTPKFGRKNFTGKTHMPTPTKALIFNNVNLINNAKWAYGMIKNVNPNVEMIVSMDIQMTASIEYADLAL…	LWGTNPANTWLAQADAIAAGRRNGAKLIVADPRPTALAREADVWLRVRPGTDAALAMGIARRIIETRNYDDTFVRTWTNAPLLVRRDNGRFLRERDIDPQAP----------------------ANRYVVWNATRGRAEALGQEAHTTPDDL-----------ALEGLYTV----GA-VECEPAFACYRRALDDFTPERVEAITGVEPDALERAAALLAPGARIAYHAWSGVGQHTNATQTERAIATLYALTGAFDTRGSNREYVKQP----------------ANAVSTYALCA---PQQRAKALG-----LDERP----LGPPAQGWITARDMYRAMLEG---EPYKVRALFAFGTNPLVSQPDAES-AHAALSQLEFHVHCDLYETPSSRYADIFL…	-3.939,-13.808,42.173,-2.891,-16.506,39.678,-0.291,-15.472,37.067,-0.937,-16.918,33.573,1.270,-16.738,30.466,-0.830,-16.550,27.271,0.608,-17.102,23.761,-0.611,-14.870,20.896,0.489,-12.040,18.566,0.443,-8.215,18.533,-1.834,-6.583,15.901,-0.759,-2.960,16.458,0.943,-3.259,13.017,1.523,-5.498,9.964,4.505,-7.306,11.589,2.138,-9.330,13.842,5.006,-10.065,16.255,4.509,-13.288,18.272,4.010,-12.582,21.992,…	MEVQEKKGYCTLCRSRCGTINTVRGDQLTEVRPDREHPTGHAMCLKGKSAPELVHSPHRVLHPMRRTAPKGADDPGWVRIGWDEALDEIAAKLDTLRREHGAESVAFGVTTPSGTPMSDSIDWVERFIWSYGSPNICYATEICNWHKDVAHAFTFGCGIPVADYRHAEVILLWGTNPANTWLAQADAIAAGRRNGAKLIVADPRPTALAREADVWLRVRPGTDAALAMGIARRIIETRNYDDTFVRTWTNAPLLVRRDNGRFLRERDIDPQAPANRYVVWNATRGRAEALGQEAHTTPDDLALEGLYTVGAVECEPAFACYRRALDDFTPERVEAITGVEPDALERAAALLAPGARIAYHAWSGVGQHTNATQTERAIATLYALTGAFDTRGSNREYVK…	140098	Caballeronia sp. NK8
job.pdb	AF-A0A534V7M7-F1-model_v4 Molybdopterin oxidoreductase	20.000	419	241	9	2	400	180	524	1.000	1.316E-17	512	400	801	MDGKNLVENKLTDSHWFIECMERGAKIVVIAPEYGPPSTKADYWIPIRPQTDAALWLGITRLMIEKKWYDETFVKGFTDFPLLVRTDTLQRLRAHEVFPQYKTSLSADGPSMKIQGLSAEQHAKLGDFVVWDGKTNAPAAITRD----DVGATITKKGIDPVLAGSFKVKLVDGKEVEVATLWTLYQDHLKDYDLDTVVEITQAPKEMIEQLAQDIATMKPVAIHQGEGINHWFHATEMNRAAYLPLMLTGNIGRPGAGCQTWA-----------GNYKAALF-QGSPWTGPGFKGWVAE----DPFDINLNPKAHGKEIHAHAYTKDEEPAYWNHGDLALIVDTPKFGRKNFTGKTHMPTPTKALIFNNVNLINNAKWAYGMIKNVNPNVEMIVSMDI…	LWGHNPSATSLIAAHDIVAARAHGMKTVVVDPRRVGIGANADMLLQVRPGADGALALALIHCLMEESWYDPAFARQWTNGTFLLNCASGQIVTEADL--------MTDGSSN--------------RFAVWDESKGRVVFWDPVAGQYDA------DGVEPALFGNRPLKKKNGKEISCKPVFERLGEIAADYAPEKSEKITWVAAGKVWQAALLLAHNRPVNMYMWNGIGQHTNATQTSRAIASLYALIGDFDRQGGNVIFPKVPLNDVDGKEFLPKEIAALRIGRERKPLGPPASPGNCAAYDIYAAILE---------------------------------------------ERPYPIKALLNFGSNTVMSSGDSRAGRK-ALCALEFGVAVEL…	57.178,-17.643,-25.821,55.225,-14.488,-24.914,55.092,-13.815,-21.244,51.786,-14.735,-19.613,51.166,-11.406,-17.880,49.427,-12.537,-14.672,46.058,-10.782,-14.842,45.678,-10.305,-11.072,42.073,-11.325,-10.323,40.829,-7.855,-9.298,38.304,-8.529,-6.516,36.690,-5.583,-4.674,33.738,-5.034,-2.311,31.131,-2.230,-2.454,28.859,-1.212,0.453,25.274,-0.210,-0.450,21.638,-1.363,-0.143,19.213,-3.518,-2.152,16.5…	MPDVVNSSNSSRTVRGYCALCTAHCATIATVENGRVTRLDPDHDHPNGGVMCIKGKAAPELVYNSDRLDYPLKRTRPKGDADPGWQRVSWDQALDDITRRILDIRDRHGAKSIALAKGTKSGTSVDDAERWLGRLLYLIGSPNWVSTTHVCNWHRDTGFSYTFGTVLPKPDFAHSKTFLLWGHNPSATSLIAAHDIVAARAHGMKTVVVDPRRVGIGANADMLLQVRPGADGALALALIHCLMEESWYDPAFARQWTNGTFLLNCASGQIVTEADLMTDGSSNRFAVWDESKGRVVFWDPVAGQYDADGVEPALFGNRPLKKKNGKEISCKPVFERLGEIAADYAPEKSEKITWVAAGKVWQAALLLAHNRPVNMYMWNGIGQHTNATQTSRAIASLYA…	2026735	Deltaproteobacteria bacterium
job.pdb	AF-K0ERF9-F1-model_v4 Molybdopterin dinucleotide-binding region	21.200	410	237	13	2	398	170	506	1.000	2.102E-18	512	400	1116	MDGKNLVENKLTDSHWFIECMERGAKIVVIAPEYGPPSTKADYWIPIRPQTDAALWLGITRLMIEKKWYDETFVKGFTDFPLLVRTDTLQRLRAHEVFPQYKTSLSADGPSMKIQGLSAEQHAKLGDFVVWDGKTNAPAAITRDDVGATITKKGIDPVLAGSFKVKLVDGKEVEVATLWTLYQDHLKDYDLDTVVEITQAPKEMIEQLAQDIATMKPVAIHQG--EGINHWFHATEMNRAAYLPLMLTG-------NIGRPGAGCQTWAGNYK-AALFQGS--PWTG-PGFKGWVAEDPFDINLNPKAHGKEIHAHAYTKDEEPAYWNHGDLALIVDTPKFGRKNFTGKTHMPTPTKALIFNNVNLINNAKWAYGMIKNVNPNVEMIVSMDIQMTASIE…	LWGHNPAKSWLAQSAALARARARGARLVVVDPRRSTSALQADHWLRVRPGTDGALALSVAGRLLARHGHDEEFVRSWTNAPLLVRLDTGEFLRASDLHPGV------------------------SGYVVWDEVSGRAEPLDTTRAPRGVER----FALRGRRRVVTRGG-PVECVPAFDRYAAACAAWPVDRAAAVTTVAPAAIEAFAAELDAAQ--SVSYAAWSGIGQHVNATQTERAIATLYALTGSYDAPGGNVVLPKLPVDPVTGPGQLAAAQRAKALGLESFP--------------LGPPAHG------------------------WINARDFCHAVLQG---EPYPVRALVSFGGNLLLTQPDPRRTAD-ALRSLDFTVHLDLFENPTSR…	-21.181,17.976,18.955,-17.470,18.903,18.869,-15.780,19.182,15.465,-12.090,18.336,16.046,-9.456,19.213,13.413,-6.682,16.654,12.786,-5.232,14.346,10.115,-5.615,10.670,9.153,-2.411,8.605,9.725,-3.638,5.320,8.200,-1.217,5.998,5.289,1.579,8.284,4.008,-0.889,10.834,2.562,-1.670,12.250,6.056,-4.943,13.743,4.798,-6.270,16.697,6.817,-9.573,15.748,8.437,-12.416,17.044,10.602,-13.733,14.516,13.130,-17.248,1…	MAEVRGYCTLCRSRCGAVYTVENGVLRGVRPDSEHPTGAAMCPKGRAAPELVYSPERLRRPLRRTTPKSDPDPRWREIGWDEALTEVAERLGRIRAESGAEAVAFSVTSPSGTPMSDSIDWVERFIRLFGSPNTLYSTEICNWHKDFAHAFTFGSGLPGPDYANTDLAVLWGHNPAKSWLAQSAALARARARGARLVVVDPRRSTSALQADHWLRVRPGTDGALALSVAGRLLARHGHDEEFVRSWTNAPLLVRLDTGEFLRASDLHPGVSGYVVWDEVSGRAEPLDTTRAPRGVERFALRGRRRVVTRGGPVECVPAFDRYAAACAAWPVDRAAAVTTVAPAAIEAFAAELDAAQSVSYAAWSGIGQHVNATQTERAIATLYALTGSYDAPGGNVVLP…	1133849	Nocardia brasiliensis ATCC 700358
job.pdb	AF-A0A5S3QK35-F1-model_v4 Dehydrogenase	24.300	410	201	16	2	397	209	523	1.000	1.651E-19	510	400	789	MDGKNLVENKLTDSHWFIECMERGAKIVVIAPEYGPPSTKADYWIPIRPQTDAALWLGITRLMIEKKWYDETF-VKGFTDFPLLVRTDTLQRLRAHEVFPQYKTSLSADGPSMKIQGLSAEQHAKLGDFVVWDGKTNAPAAITRDDVGATITKKGIDPVLAGSFKVKLVDGKEVEVATLWTLYQDHLKDYDLDTVVEITQAPKEMIEQLAQDIATMKPVAIHQG---EGINHWFHATEMNRAAYLPLMLTGNIGRPGAGCQTWAGNYKAALFQGSPWTGPGFKGWVAEDPFDINLNPKAHGKEIHAHAYTKDEEPAYWNHGDLALIVDTPKFGRKNFTGKT----HMPTPTKALIFNNVNL------INNAKWAYGMIKNVNPNVEMIVSMDIQMTASI…	MLGCNLLETTITDSKFFFAAKEAGTKIIAVDPNYSTTASKSNQWIAINPGTDGALLLGMISLIIDNEWYDHDFLVKN-SSFPFLVREDNGQFLRS------NQSVKEDDI----------------QPPLVWDEISNSAK---------PFNKKGIKPALVAEHT---IDG--VKVKTVFSLLKANQKQYTLSWAAEETGIEKHIITELTKDYATKGPAVLGWGFGGLDKMS--NADIVGHAGAILGTLTGNFGRVGGSVGALT----------------------HHA--------------------------AAWS-AKLNDWKFPKKFQISPLEMPTSDFREKKSSVKAVINVGNTLQQHFANLSK---TQDWIQN----LDFLLTIEPFHNPSV…	-31.303,36.566,-12.523,-29.670,34.780,-9.554,-31.897,33.486,-6.710,-30.087,34.348,-3.462,-30.037,31.702,-0.675,-32.318,34.101,1.290,-34.988,34.154,-1.466,-35.038,30.331,-1.804,-35.889,29.982,1.924,-38.664,32.596,1.529,-40.067,30.791,-1.553,-40.223,27.497,0.421,-42.473,29.221,3.022,-44.974,30.450,0.374,-45.391,27.116,-1.506,-46.970,25.189,1.440,-50.548,26.575,1.131,-51.796,25.046,-2.170,-51.760,21…	MGISRRNFIKAGLAGSTALGLSGPMASKKWFQSATDNSKQANEIDAFTYHTPNCGGRCAFKCTVRDGKLSLIQPNTWADNRFSTICLKGLSEVERVYSPDRLQTPLKRVGKRGEGKFVPISWDEALDSIADNLKKVIDKHGGKSVLLSLSSGVEHNYQHLSTLLGTQWVCEHGIDIGAANGLEKCIGGNVYAYVQNEVTDWVNSSTIIMLGCNLLETTITDSKFFFAAKEAGTKIIAVDPNYSTTASKSNQWIAINPGTDGALLLGMISLIIDNEWYDHDFLVKNSSFPFLVREDNGQFLRSNQSVKEDDIQPPLVWDEISNSAKPFNKKGIKPALVAEHTIDGVKVKTVFSLLKANQKQYTLSWAAEETGIEKHIITELTKDYATKGPAVLGWGFGGL…	2583219	Lentibacillus cibarius
job.pdb	AF-A0A2E4GKI2-F1-model_v4 Molybdopterin oxidoreductase	23.300	407	236	14	2	398	175	515	1.000	2.998E-18	510	400	795	MDGKNLVENKLTDSHWFIECMERGAKIVVIAPEYGPPSTKADYWIPIRPQTDAALWLGITRLMIEKKWYDETFVKGFTDFPLLVRTDTLQRLRAHEVFPQYKTSLSADGPSMKIQGLSAEQHAKLGDFVVWDGKTNAPAAITRDDVGATITKKG------IDPVLAGSFKVKLVDGKEVEVATLWTLYQDHLKDYDLDTVVEITQAPKEMIEQLAQDIATMKPVAIHQGEGINHWFHATEMNRAAYLPLMLTGNIGRPGAG--CQTWAGNYKAALFQGS-PWTGPGFKGWVAEDPFDINLNPKAHGKEIHAHAYTKDEEPAYWNHGDLALIVDTPKFGRKNFTGKTH-MPTPTKALIFNNVNLINNAKWAYGMIKNVNPNVEMIVSMDIQMTASIEYAD…	LWGHNPSTTWLAHAKRVADAKARGAKLVVIDPRRVGLAVKADSWLRIKPGTDGALALCLANILIQQKQFDMDFVRQWTNGPFLVREDNGRFLTTQDL--------YSDGSSR--------------EFVAWDLENNKHVVY---D-----SQQGIYLANDINFSLSGRYTFNSHNG-QLVCSPAFSLYADLCAEYSPKYVAQLTQLKESEIINLSEMIRNSKALSIYMWAGLEMHTNASQTNRAIAILYSLTGHFDNPGGNVILETTKTNDISGGNEISLTQKRKALG------YLDRPLGPE--------------------QEGW----INSDSL----YNGILHSSPYPIRALINFGKNFLFSHADT-GTGEEAFKSLEFMVHIDMFGNPTSSYAD…	34.023,-32.016,-21.634,34.176,-32.152,-17.826,30.698,-32.413,-16.258,30.635,-29.154,-14.284,28.325,-30.016,-11.367,25.045,-28.093,-11.248,25.799,-25.003,-9.124,23.188,-24.330,-6.404,23.002,-20.709,-5.176,20.980,-19.869,-2.036,19.108,-16.546,-1.790,15.578,-15.084,-1.922,13.151,-14.183,-4.726,13.106,-10.358,-4.885,10.058,-10.170,-7.219,7.666,-9.214,-4.356,7.203,-8.435,-0.637,7.152,-12.146,0.326,10.…	MENKLNDQIQGFCALCWSRCGCISEIKDGILISVKPDPSHPTGSALCAKGKAAPEKIYNKDRILYPMKRSRPKGDKDPGWIRISWDEALDTIVTHLNTIAEESGAESVSFGITTPAGTSMNDGYAWVERFRRVFGSPNAAIAMELCGFSRDMVFPYTFGVPLPMPEHKNSDCIILWGHNPSTTWLAHAKRVADAKARGAKLVVIDPRRVGLAVKADSWLRIKPGTDGALALCLANILIQQKQFDMDFVRQWTNGPFLVREDNGRFLTTQDLYSDGSSREFVAWDLENNKHVVYDSQQGIYLANDINFSLSGRYTFNSHNGQLVCSPAFSLYADLCAEYSPKYVAQLTQLKESEIINLSEMIRNSKALSIYMWAGLEMHTNASQTNRAIAILYSLTGHFD…	1913989	Gammaproteobacteria bacterium
job.pdb	AF-A0A3N0GGS5-F1-model_v4 Molybdopterin oxidoreductase	22.600	424	222	15	2	400	178	520	1.000	1.659E-18	508	400	795	MDGKNLVENKLTDSHWFIECMERGAKIVVIAPEYGPPSTKADYWIPIRPQTDAALWLGITRLMIEKKWYDETFVKGFTDFPLLVRTDTLQRLRAHEVFPQYKTSLSADGPSMKIQGLSAEQHAKLGDFVVWDGKTNAPAA---------ITRDDVGATITKKGIDPVLAGSFKVKLVDGKEVEVATLWTLYQDHLKDYDLDTVVEITQAPKEMIEQLAQDIATMKPVAIHQGEGI-NHWFHATEMNRAAYLPLMLTGNIGRPGAGCQTWAGNYKAALFQGSPWTGPGFKGWVA-------EDPFDINL-NPKAHGKEIHAHAYTKDEEPAYWN--HGD-----LALIVDTPKFGRKNFTGKTHMPTPTKALIFNNVNLINNAKWAYGMIKNVNPNVEMI…	YWGYNPSVSRLVHATATVQAVNRGARLVVVDPRRVGLAAKADHWLRVRPGTDAALALGLVHVMLGRGWYDEAFVRRWTDAPLLVRTDTGRLLRADDL--------AEPGPSG--------------QRVAWDEVAGAPVLHDPATRGCAVAPERL-----------ALDGRYDVALRDG-VVPCRPVLAELRAHCEDLTPAATADLTGVPAEDLERAAETLWTSRPLAFYTWSGLEQHSTTTQTI-RAINVLYALTGSLDTPGGN---------------------------VLFTAVPTAPIDGMELIDPAQRAKAIG-----LDDRPLGPARFEFVTGEDLYTAALESRPYRA-------------RALIDFGANLVMAHGDS-ARGRDALTSLDFF…	-41.424,25.682,21.309,-37.685,25.017,21.086,-36.579,26.421,17.688,-35.532,23.504,15.430,-31.881,24.218,14.496,-30.447,22.824,11.226,-26.776,23.562,10.383,-24.633,22.568,7.376,-20.955,21.874,8.219,-18.326,21.718,5.423,-15.995,18.805,5.967,-14.485,15.694,4.344,-15.142,11.988,4.988,-11.903,10.641,6.546,-13.153,7.025,6.818,-10.693,6.113,3.985,-8.019,7.390,1.535,-10.748,8.741,-0.779,-11.257,11.720,1.6…	MTEHEVRQVPTFCALCVSRCGATATVEDGLFTALGPDPAHPTGQAVCVKGKAAPAIVAHHERLLHPMKRTAPKGAADPGWVRISWDEALDTVAERLTGIAAESGPEAVVFASASPSTSALSDSVDWIIRLRRAFGSPNFTNAMELCGWGRHLASTYTYGAPVPGGYMPDLAHAGCILYWGYNPSVSRLVHATATVQAVNRGARLVVVDPRRVGLAAKADHWLRVRPGTDAALALGLVHVMLGRGWYDEAFVRRWTDAPLLVRTDTGRLLRADDLAEPGPSGQRVAWDEVAGAPVLHDPATRGCAVAPERLALDGRYDVALRDGVVPCRPVLAELRAHCEDLTPAATADLTGVPAEDLERAAETLWTSRPLAFYTWSGLEQHSTTTQTIRAINVLYALTG…	661485	Marmoricola pocheonensis
job.pdb	AF-S0G1V8-F1-model_v4 Putative nitrate reductase subunit	22.300	434	223	13	2	400	188	542	1.000	8.198E-18	508	400	812	MDGKNLVENKLTD--SHWFIECMERGAKIVVIAPEYGPPSTKADYWIPIRPQTDAALWLGITRLMIEKKWYDETFVKGFTDFPLLVR-TDTL-QRLRAHEVFPQYKTSLSADGPSMKIQGLSAEQHAKLGDFVVWDGKTNAPAAIT-RDDVGATITKKGIDPVLAGSFKVKLVDGKEVEVATLWTLYQDHLKDYDLDTVVEITQAPKEMIEQLAQDIATMKPVAIHQGEGINHWFHATEMNRAAYLPLMLTGNIGRPGAGCQTWAGNYKAALFQGSPWTGPGFKGWVAE-----DPFDINLNPKAHGKEIHAHAYTKDEEPAYWNHGDLALIVDTPKFGRKN-------------------------FTGKTHMPTPTKALIFNNVNLINNAKWAYGMI…	IWGQNLPATCPDGFFGHWYVDLMKRGTQLMVIDPRCTWIASRAKLWLQLRPGTDAALALGFIHVILKENLWDKSFVEKWTNAPFLVMEKDAGPLLLRESHI--------RAGGSDE--------------NFVVHDAASGDFVVWDSNDQSY---KKPDTAPSLTGAFSVTLADGSAAAVKTVWTRYQENAAAYTPEKVSEITWVPADKIVQGARMYAKSAPSALHWGLPIDTIPSTIPTSQAINHLWCMTGNLDVPGGN---------------------------AIARYACDVVTY---------------------PYHSGGA---ILSLPEEVAKKRIGMNDYGPIKDFRAWAQPDKVLEQIFSG---DPYAIKGMWIQTANPIACTGMEPGKW…	-24.468,31.489,6.282,-28.231,30.969,5.748,-29.781,30.816,9.243,-32.953,28.851,8.619,-33.985,26.995,11.797,-30.843,27.234,13.980,-28.862,24.818,11.751,-25.177,25.667,11.158,-23.686,24.254,7.935,-19.927,23.556,8.237,-17.801,22.800,5.153,-15.105,20.209,6.000,-13.239,17.186,4.561,-13.937,13.509,5.311,-11.087,11.241,6.368,-10.413,8.344,8.757,-11.536,7.682,11.465,-15.206,7.792,10.497,-16.308,6.605,6.99…	MSRKDGVKIIKTTTWSPGPGCHGGCGVLVHVKDNKVIKVEGDPDHPWNQGRLCSRCLSMTQYMYHPDRLKTPLKRVGKKGEGKFAPISWDEAFDLIEEKMKKIREDHGPESVIFHQGTGRDIGGWISMLAYAYGSPNWMFGLSGISCYTPRLMMMSITQGDFAVVDASQWHEKRYDDPKYKIPETVTIWGQNLPATCPDGFFGHWYVDLMKRGTQLMVIDPRCTWIASRAKLWLQLRPGTDAALALGFIHVILKENLWDKSFVEKWTNAPFLVMEKDAGPLLLRESHIRAGGSDENFVVHDAASGDFVVWDSNDQSYKKPDTAPSLTGAFSVTLADGSAAAVKTVWTRYQENAAAYTPEKVSEITWVPADKIVQGARMYAKSAPSALHWGLPIDTIPST…	1286635	Desulfotignum phosphitoxidans DSM 13687
[truncated: 771 more rows]
